# Supplementary material for: Supervised learning from human performance at the computationally hard problem of optimal traffic signal control on a network of junctions
Source: R Soc Open Sci. 2014 Dec 24;1(4):140211. doi: 10.1098/rsos.140211 (PMC4448775; doi:10.1098/rsos.140211)
Supplement: 1. simulationData.zip - This zipped folder contains the simulation configuration files for the traffic microsimulation models used in the paper, as well as the raw data output from the simulations. The data are organised into a folder structure with README.txt files used to provide guidance on the c [file rsos140211supp1.zip]

Archive with 331 entries (226 files):
- simulationData/
- simulationData/README.txt
- simulationData/multiJunctionModel/
- simulationData/multiJunctionModel/README.txt
- simulationData/tJunctionModel/
- simulationData/tJunctionModel/README.txt
- simulationData/multiJunctionModel/genralConfig/
- simulationData/multiJunctionModel/genralConfig/README.txt
- simulationData/multiJunctionModel/genralConfig/JunctionDesignTrib.XML
- simulationData/multiJunctionModel/HuTMaCcells/
- simulationData/multiJunctionModel/HuTMaCloops/
- simulationData/multiJunctionModel/SCOOT/
- simulationData/multiJunctionModel/TD/
- simulationData/multiJunctionModel/humanExample/
- simulationData/tJunctionModel/generalConfig/
- simulationData/tJunctionModel/generalConfig/JunctionDesignOrigV2.XML
- simulationData/tJunctionModel/generalConfig/README.txt
- simulationData/tJunctionModel/humanExample/
- simulationData/tJunctionModel/HuTMaCcells/
- simulationData/tJunctionModel/HuTMaCloops/
- simulationData/tJunctionModel/MOVA/
- simulationData/tJunctionModel/TD/
- simulationData/multiJunctionModel/genralConfig/modelFiles/
- simulationData/multiJunctionModel/genralConfig/modelFiles/3Dannotation
- simulationData/multiJunctionModel/genralConfig/modelFiles/annotation
- simulationData/multiJunctionModel/genralConfig/modelFiles/buspassengers
- simulationData/multiJunctionModel/genralConfig/modelFiles/busroutelinks
- simulationData/multiJunctionModel/genralConfig/modelFiles/busroutes
- simulationData/multiJunctionModel/genralConfig/modelFiles/busschedules
- simulationData/multiJunctionModel/genralConfig/modelFiles/busstops
- simulationData/multiJunctionModel/genralConfig/modelFiles/carparks
- simulationData/multiJunctionModel/genralConfig/modelFiles/categories
- simulationData/multiJunctionModel/genralConfig/modelFiles/centres
- simulationData/multiJunctionModel/genralConfig/modelFiles/configuration
- simulationData/multiJunctionModel/genralConfig/modelFiles/controllers
- simulationData/multiJunctionModel/genralConfig/modelFiles/demands
- simulationData/multiJunctionModel/genralConfig/modelFiles/demTemp
- simulationData/multiJunctionModel/genralConfig/modelFiles/detectors
- simulationData/multiJunctionModel/genralConfig/modelFiles/detectorsv1
- simulationData/multiJunctionModel/genralConfig/modelFiles/ejunctions
- simulationData/multiJunctionModel/genralConfig/modelFiles/equisats
- simulationData/multiJunctionModel/genralConfig/modelFiles/hazards
- simulationData/multiJunctionModel/genralConfig/modelFiles/incidents
- simulationData/multiJunctionModel/genralConfig/modelFiles/itscontrollers
- simulationData/multiJunctionModel/genralConfig/modelFiles/itsdetectors
- simulationData/multiJunctionModel/genralConfig/modelFiles/junctions
- simulationData/multiJunctionModel/genralConfig/modelFiles/kerbs
- simulationData/multiJunctionModel/genralConfig/modelFiles/left
- simulationData/multiJunctionModel/genralConfig/modelFiles/lights
- simulationData/multiJunctionModel/genralConfig/modelFiles/links
- simulationData/multiJunctionModel/genralConfig/modelFiles/map-0000.ps
- simulationData/multiJunctionModel/genralConfig/modelFiles/matrix
- simulationData/multiJunctionModel/genralConfig/modelFiles/measurements
- simulationData/multiJunctionModel/genralConfig/modelFiles/microsim_config
- simulationData/multiJunctionModel/genralConfig/modelFiles/nextlanes
- simulationData/multiJunctionModel/genralConfig/modelFiles/nodes
- simulationData/multiJunctionModel/genralConfig/modelFiles/O.bak
- simulationData/multiJunctionModel/genralConfig/modelFiles/O.dxf
- simulationData/multiJunctionModel/genralConfig/modelFiles/options
- simulationData/multiJunctionModel/genralConfig/modelFiles/overlay.st
- simulationData/multiJunctionModel/genralConfig/modelFiles/pathroutes
- simulationData/multiJunctionModel/genralConfig/modelFiles/paths
- simulationData/multiJunctionModel/genralConfig/modelFiles/pavements
- simulationData/multiJunctionModel/genralConfig/modelFiles/pedcrossings
- simulationData/multiJunctionModel/genralConfig/modelFiles/pedestrians
- simulationData/multiJunctionModel/genralConfig/modelFiles/periods
- simulationData/multiJunctionModel/genralConfig/modelFiles/priorities
- simulationData/multiJunctionModel/genralConfig/modelFiles/prioritiesv1
- simulationData/multiJunctionModel/genralConfig/modelFiles/profile
- simulationData/multiJunctionModel/genralConfig/modelFiles/queueroutes
- simulationData/multiJunctionModel/genralConfig/modelFiles/restrictions
- simulationData/multiJunctionModel/genralConfig/modelFiles/roundabouts
- simulationData/multiJunctionModel/genralConfig/modelFiles/routes
- simulationData/multiJunctionModel/genralConfig/modelFiles/rtgsettings
- simulationData/multiJunctionModel/genralConfig/modelFiles/sectors
- simulationData/multiJunctionModel/genralConfig/modelFiles/signals3d
- simulationData/multiJunctionModel/genralConfig/modelFiles/SPModelOptions.mop
- simulationData/multiJunctionModel/genralConfig/modelFiles/stoplines
- simulationData/multiJunctionModel/genralConfig/modelFiles/texturedannotation
- simulationData/multiJunctionModel/genralConfig/modelFiles/textures
- simulationData/multiJunctionModel/genralConfig/modelFiles/trips
- simulationData/multiJunctionModel/genralConfig/modelFiles/vehicles
- simulationData/multiJunctionModel/genralConfig/modelFiles/version
- simulationData/multiJunctionModel/genralConfig/modelFiles/views
- simulationData/multiJunctionModel/genralConfig/modelFiles/vshapes
- simulationData/multiJunctionModel/genralConfig/modelFiles/walktimes
- simulationData/multiJunctionModel/genralConfig/modelFiles/waypoints
- simulationData/multiJunctionModel/genralConfig/modelFiles/zones
- simulationData/multiJunctionModel/HuTMaCcells/run-001/
- simulationData/multiJunctionModel/HuTMaCcells/run-001/trips-ALL.csv
- simulationData/multiJunctionModel/HuTMaCcells/run-002/
- simulationData/multiJunctionModel/HuTMaCcells/run-002/trips-ALL.csv
- simulationData/multiJunctionModel/HuTMaCcells/run-003/
- simulationData/multiJunctionModel/HuTMaCcells/run-003/trips-ALL.csv
- simulationData/multiJunctionModel/HuTMaCcells/run-004/
- simulationData/multiJunctionModel/HuTMaCcells/run-004/trips-ALL.csv
- simulationData/multiJunctionModel/HuTMaCcells/run-005/
- simulationData/multiJunctionModel/HuTMaCcells/run-005/trips-ALL.csv
- simulationData/multiJunctionModel/HuTMaCcells/run-006/
- simulationData/multiJunctionModel/HuTMaCcells/run-006/trips-ALL.csv
- simulationData/multiJunctionModel/HuTMaCcells/run-007/
- simulationData/multiJunctionModel/HuTMaCcells/run-007/trips-ALL.csv
- simulationData/multiJunctionModel/HuTMaCcells/run-008/
- simulationData/multiJunctionModel/HuTMaCcells/run-008/trips-ALL.csv
- simulationData/multiJunctionModel/HuTMaCcells/run-009/
- simulationData/multiJunctionModel/HuTMaCcells/run-009/trips-ALL.csv
- simulationData/multiJunctionModel/HuTMaCcells/run-010/
- simulationData/multiJunctionModel/HuTMaCcells/run-010/trips-ALL.csv
- simulationData/multiJunctionModel/HuTMaCcells/configData/
- simulationData/multiJunctionModel/HuTMaCcells/configData/neuralNetParamsJunction3.csv
- simulationData/multiJunctionModel/HuTMaCcells/configData/neuralNetParamsJunction1.csv
- simulationData/multiJunctionModel/HuTMaCcells/configData/neuralNetParamsJunction2.csv
- simulationData/multiJunctionModel/HuTMaCloops/run-001/
- simulationData/multiJunctionModel/HuTMaCloops/run-001/trips-ALL.csv
- simulationData/multiJunctionModel/HuTMaCloops/run-002/
- simulationData/multiJunctionModel/HuTMaCloops/run-002/trips-ALL.csv
- simulationData/multiJunctionModel/HuTMaCloops/run-003/
- simulationData/multiJunctionModel/HuTMaCloops/run-003/trips-ALL.csv
- simulationData/multiJunctionModel/HuTMaCloops/run-004/
- simulationData/multiJunctionModel/HuTMaCloops/run-004/trips-ALL.csv
- simulationData/multiJunctionModel/HuTMaCloops/run-005/
- simulationData/multiJunctionModel/HuTMaCloops/run-005/trips-ALL.csv
- simulationData/multiJunctionModel/HuTMaCloops/run-006/
- simulationData/multiJunctionModel/HuTMaCloops/run-006/trips-ALL.csv
- simulationData/multiJunctionModel/HuTMaCloops/run-007/
- simulationData/multiJunctionModel/HuTMaCloops/run-007/trips-ALL.csv
- simulationData/multiJunctionModel/HuTMaCloops/run-008/
- simulationData/multiJunctionModel/HuTMaCloops/run-008/trips-ALL.csv
- simulationData/multiJunctionModel/HuTMaCloops/run-009/
- simulationData/multiJunctionModel/HuTMaCloops/run-009/trips-ALL.csv
- simulationData/multiJunctionModel/HuTMaCloops/run-010/
- simulationData/multiJunctionModel/HuTMaCloops/run-010/trips-ALL.csv
- simulationData/multiJunctionModel/HuTMaCloops/configData/
- simulationData/multiJunctionModel/HuTMaCloops/configData/neuralNetParamsJunction1.csv
- simulationData/multiJunctionModel/HuTMaCloops/configData/neuralNetParamsJunction2.csv
- simulationData/multiJunctionModel/HuTMaCloops/configData/neuralNetParamsJunction3.csv
- simulationData/multiJunctionModel/SCOOT/run-001/
- simulationData/multiJunctionModel/SCOOT/run-001/trips-ALL.csv
- simulationData/multiJunctionModel/SCOOT/run-002/
- simulationData/multiJunctionModel/SCOOT/run-002/trips-ALL.csv
- simulationData/multiJunctionModel/SCOOT/run-003/
- simulationData/multiJunctionModel/SCOOT/run-003/trips-ALL.csv
- simulationData/multiJunctionModel/SCOOT/run-004/
- simulationData/multiJunctionModel/SCOOT/run-004/trips-ALL.csv
- simulationData/multiJunctionModel/SCOOT/run-005/
- simulationData/multiJunctionModel/SCOOT/run-005/trips-ALL.csv
- simulationData/multiJunctionModel/SCOOT/run-006/
- simulationData/multiJunctionModel/SCOOT/run-006/trips-ALL.csv
- simulationData/multiJunctionModel/SCOOT/run-007/
- simulationData/multiJunctionModel/SCOOT/run-007/trips-ALL.csv
- simulationData/multiJunctionModel/SCOOT/run-008/
- simulationData/multiJunctionModel/SCOOT/run-008/trips-ALL.csv
- simulationData/multiJunctionModel/SCOOT/run-009/
- simulationData/multiJunctionModel/SCOOT/run-009/trips-ALL.csv
- simulationData/multiJunctionModel/SCOOT/run-010/
- simulationData/multiJunctionModel/SCOOT/run-010/trips-ALL.csv
- simulationData/multiJunctionModel/TD/run-001/
- simulationData/multiJunctionModel/TD/run-001/trips-ALL.csv
- simulationData/multiJunctionModel/TD/run-002/
- simulationData/multiJunctionModel/TD/run-002/trips-ALL.csv
- simulationData/multiJunctionModel/TD/run-003/
- simulationData/multiJunctionModel/TD/run-003/trips-ALL.csv
- simulationData/multiJunctionModel/TD/run-004/
- simulationData/multiJunctionModel/TD/run-004/trips-ALL.csv
- simulationData/multiJunctionModel/TD/run-005/
- simulationData/multiJunctionModel/TD/run-005/trips-ALL.csv
- simulationData/multiJunctionModel/TD/run-006/
- simulationData/multiJunctionModel/TD/run-006/trips-ALL.csv
- simulationData/multiJunctionModel/TD/run-007/
- simulationData/multiJunctionModel/TD/run-007/trips-ALL.csv
- simulationData/multiJunctionModel/TD/run-008/
- simulationData/multiJunctionModel/TD/run-008/trips-ALL.csv
- simulationData/multiJunctionModel/TD/run-009/
- simulationData/multiJunctionModel/TD/run-009/trips-ALL.csv
- simulationData/multiJunctionModel/TD/run-010/
- simulationData/multiJunctionModel/TD/run-010/trips-ALL.csv
- simulationData/multiJunctionModel/TD/configData/
- simulationData/multiJunctionModel/TD/configData/neuralNetParametersJunction1.csv
- simulationData/multiJunctionModel/TD/configData/neuralNetParametersJunction2.csv
- simulationData/multiJunctionModel/TD/configData/neuralNetParametersJunction3.csv
- simulationData/multiJunctionModel/humanExample/run/
- simulationData/multiJunctionModel/humanExample/run/trips-ALL.csv
- simulationData/tJunctionModel/generalConfig/modelFiles/
- simulationData/tJunctionModel/generalConfig/modelFiles/3Dannotation
- simulationData/tJunctionModel/generalConfig/modelFiles/annotation
- simulationData/tJunctionModel/generalConfig/modelFiles/buspassengers
- simulationData/tJunctionModel/generalConfig/modelFiles/busroutelinks
- simulationData/tJunctionModel/generalConfig/modelFiles/busroutes
- simulationData/tJunctionModel/generalConfig/modelFiles/busschedules
- simulationData/tJunctionModel/generalConfig/modelFiles/busstops
- simulationData/tJunctionModel/generalConfig/modelFiles/carparks
- simulationData/tJunctionModel/generalConfig/modelFiles/categories
- simulationData/tJunctionModel/generalConfig/modelFiles/centres
- simulationData/tJunctionModel/generalConfig/modelFiles/configuration
- simulationData/tJunctionModel/generalConfig/modelFiles/configurationBAK
- simulationData/tJunctionModel/generalConfig/modelFiles/controllers
- simulationData/tJunctionModel/generalConfig/modelFiles/demands
- simulationData/tJunctionModel/generalConfig/modelFiles/detectors
- simulationData/tJunctionModel/generalConfig/modelFiles/ejunctions
- simulationData/tJunctionModel/generalConfig/modelFiles/equisats
- simulationData/tJunctionModel/generalConfig/modelFiles/hazards
- simulationData/tJunctionModel/generalConfig/modelFiles/incidents
- simulationData/tJunctionModel/generalConfig/modelFiles/itscontrollers
- simulationData/tJunctionModel/generalConfig/modelFiles/itsdetectors
- simulationData/tJunctionModel/generalConfig/modelFiles/junctions
- simulationData/tJunctionModel/generalConfig/modelFiles/kerbs
- simulationData/tJunctionModel/generalConfig/modelFiles/left
- simulationData/tJunctionModel/generalConfig/modelFiles/lights
- simulationData/tJunctionModel/generalConfig/modelFiles/links
- simulationData/tJunctionModel/generalConfig/modelFiles/map-0000.ps
- simulationData/tJunctionModel/generalConfig/modelFiles/matrix
- simulationData/tJunctionModel/generalConfig/modelFiles/measurements
- simulationData/tJunctionModel/generalConfig/modelFiles/nextlanes
- simulationData/tJunctionModel/generalConfig/modelFiles/nodes
- simulationData/tJunctionModel/generalConfig/modelFiles/options
- simulationData/tJunctionModel/generalConfig/modelFiles/pathroutes
- simulationData/tJunctionModel/generalConfig/modelFiles/paths
- simulationData/tJunctionModel/generalConfig/modelFiles/pavements
- simulationData/tJunctionModel/generalConfig/modelFiles/pedcrossings
- simulationData/tJunctionModel/generalConfig/modelFiles/pedestrians
- simulationData/tJunctionModel/generalConfig/modelFiles/periods
- simulationData/tJunctionModel/generalConfig/modelFiles/priorities
- simulationData/tJunctionModel/generalConfig/modelFiles/profile
- simulationData/tJunctionModel/generalConfig/modelFiles/profile.bak
- simulationData/tJunctionModel/generalConfig/modelFiles/queueroutes
- simulationData/tJunctionModel/generalConfig/modelFiles/restrictions
- simulationData/tJunctionModel/generalConfig/modelFiles/roundabouts
- simulationData/tJunctionModel/generalConfig/modelFiles/rtgsettings
- simulationData/tJunctionModel/generalConfig/modelFiles/sectors
- simulationData/tJunctionModel/generalConfig/modelFiles/signals3d
- simulationData/tJunctionModel/generalConfig/modelFiles/snapshot
- simulationData/tJunctionModel/generalConfig/modelFiles/SPModelOptions.mop
- simulationData/tJunctionModel/generalConfig/modelFiles/stoplines
- simulationData/tJunctionModel/generalConfig/modelFiles/texturedannotation
- simulationData/tJunctionModel/generalConfig/modelFiles/textures
- simulationData/tJunctionModel/generalConfig/modelFiles/trips
- simulationData/tJunctionModel/generalConfig/modelFiles/vehicles
- simulationData/tJunctionModel/generalConfig/modelFiles/version
- simulationData/tJunctionModel/generalConfig/modelFiles/views
- simulationData/tJunctionModel/generalConfig/modelFiles/vshapes
- simulationData/tJunctionModel/generalConfig/modelFiles/walktimes
- simulationData/tJunctionModel/generalConfig/modelFiles/waypoints
- simulationData/tJunctionModel/generalConfig/modelFiles/zones
- simulationData/tJunctionModel/humanExample/run/
- simulationData/tJunctionModel/humanExample/run/trips-ALL.csv
- simulationData/tJunctionModel/HuTMaCcells/run-001/
- simulationData/tJunctionModel/HuTMaCcells/run-001/trips-ALL.csv
- simulationData/tJunctionModel/HuTMaCcells/run-002/
- simulationData/tJunctionModel/HuTMaCcells/run-002/trips-ALL.csv
- simulationData/tJunctionModel/HuTMaCcells/run-003/
- simulationData/tJunctionModel/HuTMaCcells/run-003/trips-ALL.csv
- simulationData/tJunctionModel/HuTMaCcells/run-004/
- simulationData/tJunctionModel/HuTMaCcells/run-004/trips-ALL.csv
- simulationData/tJunctionModel/HuTMaCcells/run-005/
- simulationData/tJunctionModel/HuTMaCcells/run-005/trips-ALL.csv
- simulationData/tJunctionModel/HuTMaCcells/run-006/
- simulationData/tJunctionModel/HuTMaCcells/run-006/trips-ALL.csv
- simulationData/tJunctionModel/HuTMaCcells/run-007/
- simulationData/tJunctionModel/HuTMaCcells/run-007/trips-ALL.csv
- simulationData/tJunctionModel/HuTMaCcells/run-008/
- simulationData/tJunctionModel/HuTMaCcells/run-008/trips-ALL.csv
- simulationData/tJunctionModel/HuTMaCcells/run-009/
- simulationData/tJunctionModel/HuTMaCcells/run-009/trips-ALL.csv
- simulationData/tJunctionModel/HuTMaCcells/run-010/
- simulationData/tJunctionModel/HuTMaCcells/run-010/trips-ALL.csv
- simulationData/tJunctionModel/HuTMaCcells/configData/
- simulationData/tJunctionModel/HuTMaCcells/configData/neuralNetParameters.csv
- simulationData/tJunctionModel/HuTMaCloops/run-001/
- simulationData/tJunctionModel/HuTMaCloops/run-001/trips-ALL.csv
- simulationData/tJunctionModel/HuTMaCloops/run-002/
- simulationData/tJunctionModel/HuTMaCloops/run-002/trips-ALL.csv
- simulationData/tJunctionModel/HuTMaCloops/run-003/
- simulationData/tJunctionModel/HuTMaCloops/run-003/trips-ALL.csv
- simulationData/tJunctionModel/HuTMaCloops/run-004/
- simulationData/tJunctionModel/HuTMaCloops/run-004/trips-ALL.csv
- simulationData/tJunctionModel/HuTMaCloops/run-005/
- simulationData/tJunctionModel/HuTMaCloops/run-005/trips-ALL.csv
- simulationData/tJunctionModel/HuTMaCloops/run-006/
- simulationData/tJunctionModel/HuTMaCloops/run-006/trips-ALL.csv
- simulationData/tJunctionModel/HuTMaCloops/run-007/
- simulationData/tJunctionModel/HuTMaCloops/run-007/trips-ALL.csv
- simulationData/tJunctionModel/HuTMaCloops/run-008/
- simulationData/tJunctionModel/HuTMaCloops/run-008/trips-ALL.csv
- simulationData/tJunctionModel/HuTMaCloops/run-009/
- simulationData/tJunctionModel/HuTMaCloops/run-009/trips-ALL.csv
- simulationData/tJunctionModel/HuTMaCloops/run-010/
- simulationData/tJunctionModel/HuTMaCloops/run-010/trips-ALL.csv
- simulationData/tJunctionModel/HuTMaCloops/configData/
- simulationData/tJunctionModel/HuTMaCloops/configData/neuralNetParameters.csv
- simulationData/tJunctionModel/MOVA/run-001/
- simulationData/tJunctionModel/MOVA/run-001/trips-ALL.csv
- simulationData/tJunctionModel/MOVA/run-002/
- simulationData/tJunctionModel/MOVA/run-002/trips-ALL.csv
- simulationData/tJunctionModel/MOVA/run-003/
- simulationData/tJunctionModel/MOVA/run-003/trips-ALL.csv
- simulationData/tJunctionModel/MOVA/run-004/
- simulationData/tJunctionModel/MOVA/run-004/trips-ALL.csv
- simulationData/tJunctionModel/MOVA/run-005/
- simulationData/tJunctionModel/MOVA/run-005/trips-ALL.csv
- simulationData/tJunctionModel/MOVA/run-006/
[truncated: 31 more entries]
