# Supplementary material for: Supervised learning from human performance at the computationally hard problem of optimal traffic signal control on a network of junctions
Source: R Soc Open Sci. 2014 Dec 24;1(4):140211. doi: 10.1098/rsos.140211 (PMC4448775; doi:10.1098/rsos.140211)
Supplement: 1. simulationData.zip - This zipped folder contains the simulation configuration files for the traffic microsimulation models used in the paper, as well as the raw data output from the simulations. The data are organised into a folder structure with README.txt files used to provide guidance on the c [file rsos140211supp1.zip › simulationData/README.txt]

#############################################
SUPPLEMENTARY MATERIAL

The supplementary material in this folder accompanies the paper entitled:
"Supervised learning from human performance at the computationally hard problem of optimal traffic signal control on a network of junctions" - Royal Society Open Science - Manuscript #:[RSOS-140211]

Simon Box - Nov 2014
#############################################


Contents:
1. tJunctionModel - configuration data files and raw results data for the T-Junction model

2. multiJunctionModel - configuration files and raw results data for the Multi-junction model


Additional information: 
Section 2 of the manuscript describes two microscopic traffic simulation models called the "T-junction model" and the "Multi-junction model". The topologies of these models are visualized in Figures 1 and 2. Further details about the model set up are given in Appendix A. 

This folder contains the configuration data files for these two microsimulation models and the raw results data obtained from the models and used to generate the processed results found in the paper.
