# Supplementary material for: Supervised learning from human performance at the computationally hard problem of optimal traffic signal control on a network of junctions
Source: R Soc Open Sci. 2014 Dec 24;1(4):140211. doi: 10.1098/rsos.140211 (PMC4448775; doi:10.1098/rsos.140211)
Supplement: 1. simulationData.zip - This zipped folder contains the simulation configuration files for the traffic microsimulation models used in the paper, as well as the raw data output from the simulations. The data are organised into a folder structure with README.txt files used to provide guidance on the c [file rsos140211supp1.zip › simulationData/tJunctionModel/README.txt]

#############################################
SUPPLEMENTARY MATERIAL

The supplementary material in this folder accompanies the paper entitled:
"Supervised learning from human performance at the computationally hard problem of optimal traffic signal control on a network of junctions" - Royal Society Open Science - Manuscript #:[RSOS-140211]

Simon Box - Nov 2014
#############################################


Contents:
1. HuTMaCcells - raw results data and additional config data for operation under the HuTMaC system using the cells description of state

2. HuTMaCloops - raw results data and additional config data for operation under the HuTMaC system using the loops description of state 

3. MOVA - raw results data for operation under the MOVA benchmark.

4. TD - raw results data and additional config data for operation under the TD benchmark.

5. humanExample - raw results data for operation under human control via the computer game.

6. generalConfig - common simulation configuration files for all control systems.

Additional information: 
Each of the folders 1-4 described above contain the raw trips data for 10 independent simulation runs. Trips data means the journey statistics for each vehicle that passes throughout the simulation.
