# Supplementary material for: Supervised learning from human performance at the computationally hard problem of optimal traffic signal control on a network of junctions
Source: R Soc Open Sci. 2014 Dec 24;1(4):140211. doi: 10.1098/rsos.140211 (PMC4448775; doi:10.1098/rsos.140211)
Supplement: 1. simulationData.zip - This zipped folder contains the simulation configuration files for the traffic microsimulation models used in the paper, as well as the raw data output from the simulations. The data are organised into a folder structure with README.txt files used to provide guidance on the c [file rsos140211supp1.zip › simulationData/multiJunctionModel/genralConfig/JunctionDesignTrib.XML]

<ParamicsModel>
	<name>Tri_Validated</name>
	<path>#####</path>
	<Stochastic>
		<isStochastic>False</isStochastic>
		<Source>80211p,phone</Source>
		<Xsig>10,5</Xsig>
		<Vsig>1,2</Vsig>
		<SenPc>100,50</SenPc>
	</Stochastic>
	<Zone>
		<name>Z1</name>
		<Junction>
			<name>North</name>
			<SignalNode>1</SignalNode>
			<Stages>2</Stages>
			<Stage>
				<name>NS1</name>
				<Agent>
					<name>NS1A1</name>
					<Duplicate>False</Duplicate>
					<RoadSec>
						<StartNode>19</StartNode>
						<EndNode>1</EndNode>
						<Lane>0</Lane>
						<OfLanes>1</OfLanes>
						<Offset>0</Offset>
					</RoadSec>
				</Agent>
				<Agent>
					<name>NS1A2</name>
					<Duplicate>False</Duplicate>
					<RoadSec>
						<StartNode>2</StartNode>
						<EndNode>1</EndNode>
						<Lane>0</Lane>
						<OfLanes>1</OfLanes>
						<Offset>0</Offset>
					</RoadSec>
				</Agent>
			</Stage>
			<Stage>
				<name>NS2</name>
				<Agent>
					<name>NS2A1</name>
					<Duplicate>False</Duplicate>
					<RoadSec>
						<StartNode>17</StartNode>
						<EndNode>1</EndNode>
						<Lane>0</Lane>
						<OfLanes>1</OfLanes>
						<Offset>0</Offset>
					</RoadSec>								
				</Agent>
				<Agent>
					<name>NS2A2</name>
					<Duplicate>False</Duplicate>
					<RoadSec>
						<StartNode>14</StartNode>
						<EndNode>1</EndNode>
						<Lane>0</Lane>
						<OfLanes>1</OfLanes>
						<Offset>0</Offset>
					</RoadSec>
					<RoadSec>
						<StartNode>13</StartNode>
						<EndNode>14</EndNode>
						<Lane>0</Lane>
						<OfLanes>1</OfLanes>
						<Offset>88.36</Offset>
					</RoadSec>
					<RoadSec>
						<StartNode>0</StartNode>
						<EndNode>13</EndNode>
						<Lane>0</Lane>
						<OfLanes>1</OfLanes>
						<Offset>110.56</Offset>
					</RoadSec>
				</Agent>
			</Stage>
		</Junction>
		<Junction>
			<name>West</name>
			<SignalNode>0</SignalNode>
			<Stages>3</Stages>
			<Stage>
				<name>WS1</name>
				<Agent>
					<name>WS1A1</name>
					<Duplicate>False</Duplicate>
					<RoadSec>
						<StartNode>13</StartNode>
						<EndNode>0</EndNode>
						<Lane>0</Lane>
						<OfLanes>1</OfLanes>
						<Offset>0</Offset>
					</RoadSec>
					<RoadSec>
						<StartNode>14</StartNode>
						<EndNode>13</EndNode>
						<Lane>0</Lane>
						<OfLanes>1</OfLanes>
						<Offset>185.18</Offset>
					</RoadSec>
					<RoadSec>
						<StartNode>1</StartNode>
						<EndNode>14</EndNode>
						<Lane>0</Lane>
						<OfLanes>1</OfLanes>
						<Offset>207.38</Offset>
					</RoadSec>
				</Agent>
				<Agent>
					<name>WS1A2</name>
					<Duplicate>False</Duplicate>
					<RoadSec>
						<StartNode>9</StartNode>
						<EndNode>0</EndNode>
						<Lane>0</Lane>
						<OfLanes>0</OfLanes>
						<Offset>0</Offset>
					</RoadSec>
				</Agent>
			</Stage>
			<Stage>
				<name>WS2</name>
				<Agent>
					<name>WS2A2</name>
					<Duplicate>False</Duplicate>
					<RoadSec>
						<StartNode>21</StartNode>
						<EndNode>0</EndNode>
						<Lane>0</Lane>
						<OfLanes>1</OfLanes>
						<Offset>0</Offset>
					</RoadSec>
					<RoadSec>
						<StartNode>2</StartNode>
						<EndNode>21</EndNode>
						<Lane>0</Lane>
						<OfLanes>1</OfLanes>
						<Offset>166.99</Offset>
					</RoadSec>
				</Agent>
			</Stage>
			<Stage>
				<name>WS3</name>
				<Agent>
					<name>WS3A1</name>
					<Duplicate>False</Duplicate>
					<RoadSec>
						<StartNode>21z</StartNode>
						<EndNode>0</EndNode>
						<Lane>0</Lane>
						<OfLanes>1</OfLanes>
						<Offset>0</Offset>
					</RoadSec>
					<RoadSec>
						<StartNode>11</StartNode>
						<EndNode>21z</EndNode>
						<Lane>0</Lane>
						<OfLanes>1</OfLanes>
						<Offset>182.96</Offset>
					</RoadSec>
				</Agent>
			</Stage>
		</Junction>
		<Junction>
			<name>East</name>
			<SignalNode>2</SignalNode>
			<Stages>4</Stages>
			<Stage>
				<name>ES1</name>
				<Agent>
					<name>ES1A2</name>
					<Duplicate>False</Duplicate>
					<RoadSec>
						<StartNode>7</StartNode>
						<EndNode>2</EndNode>
						<Lane>0</Lane>
						<OfLanes>1</OfLanes>
						<Offset>0</Offset>
					</RoadSec>
				</Agent>
			</Stage>
			<Stage>
				<name>ES2</name>
				<Agent>
					<name>ES2A1</name>
					<Duplicate>False</Duplicate>
					<RoadSec>
						<StartNode>1</StartNode>
						<EndNode>2</EndNode>
						<Lane>0</Lane>
						<OfLanes>1</OfLanes>
						<Offset>0</Offset>
					</RoadSec>
				</Agent>
			</Stage>
			<Stage>
				<name>ES3</name>
				<Agent>
					<name>ES3A1</name>
					<Duplicate>False</Duplicate>
					<RoadSec>
						<StartNode>21</StartNode>
						<EndNode>2</EndNode>
						<Lane>0</Lane>
						<OfLanes>1</OfLanes>
						<Offset>0</Offset>
					</RoadSec>
					<RoadSec>
						<StartNode>0</StartNode>
						<EndNode>21</EndNode>
						<Lane>0</Lane>
						<OfLanes>1</OfLanes>
						<Offset>157.77</Offset>
					</RoadSec>
				</Agent>
			</Stage>
			<Stage>
				<name>ES4</name>
				<Agent>
					<name>ES4A1</name>
					<Duplicate>False</Duplicate>
					<RoadSec>
						<StartNode>4</StartNode>
						<EndNode>2</EndNode>
						<Lane>0</Lane>
						<OfLanes>1</OfLanes>
						<Offset>0</Offset>
					</RoadSec>
					<RoadSec>
						<StartNode>5</StartNode>
						<EndNode>4</EndNode>
						<Lane>0</Lane>
						<OfLanes>1</OfLanes>
						<Offset>71.55</Offset>
					</RoadSec>
				</Agent>
			</Stage>
		</Junction>
	</Zone>
</ParamicsModel>
			
