# Supplementary material for: Supervised learning from human performance at the computationally hard problem of optimal traffic signal control on a network of junctions
Source: R Soc Open Sci. 2014 Dec 24;1(4):140211. doi: 10.1098/rsos.140211 (PMC4448775; doi:10.1098/rsos.140211)
Supplement: 1. simulationData.zip - This zipped folder contains the simulation configuration files for the traffic microsimulation models used in the paper, as well as the raw data output from the simulations. The data are organised into a folder structure with README.txt files used to provide guidance on the c [file rsos140211supp1.zip › simulationData/tJunctionModel/generalConfig/README.txt]

#############################################
SUPPLEMENTARY MATERIAL

The supplementary material in this folder accompanies the paper entitled:
"Supervised learning from human performance at the computationally hard problem of optimal traffic signal control on a network of junctions" - Royal Society Open Science - Manuscript #:[RSOS-140211]

Simon Box - Nov 2014
#############################################


Contents:
1. JunctionDesignOrigV2.XML - This XML configuration files sets up the api (built by the author) to interface with the simulation model. This is a general config file and some of the options it contains were not employed in this research. 

2. modelFiles - These files describe the microsimulation model. They are plain text and human readable - but they are designed to be opened with SIAS-Paramics 2007.1 microsimulation software.


Additional information: 
na
