# Supplementary material for: Supervised learning from human performance at the computationally hard problem of optimal traffic signal control on a network of junctions
Source: R Soc Open Sci. 2014 Dec 24;1(4):140211. doi: 10.1098/rsos.140211 (PMC4448775; doi:10.1098/rsos.140211)
Supplement: 1. simulationData.zip - This zipped folder contains the simulation configuration files for the traffic microsimulation models used in the paper, as well as the raw data output from the simulations. The data are organised into a folder structure with README.txt files used to provide guidance on the c [file rsos140211supp1.zip › simulationData/multiJunctionModel/genralConfig/modelFiles/annotation]

Annotation

text
  general
  20.0 m
  colour 0
  441534.1 m 113182.8 m
  "N12341"
  zoom 100.0 m 1000.0 m

text
  general
  20.0 m
  colour 0
  441510.3 m 113087.3 m
  "N12361"
  zoom 100.0 m 1000.0 m

text
  general
  20.0 m
  colour 0
  441462.7 m 112918.7 m
  "N12371"
  zoom 100.0 m 1000.0 m

text
  general
  20.0 m
  colour 0
  441817.9 m 113065.9 m
  "N12351"
  zoom 100.0 m 1000.0 m

line
  colour 0
  points 4
  zoom 0.0 m 1000.0 m
  ## points
    441527.4 m 112917.6 m
    441528.2 m 112914.7 m
    441526.7 m 112914.3 m
    441525.9 m 112917.1 m
fill
detshape "J12371C"

network name "SCOOTLink test"
short "New"
