# Supplementary material for: Supervised learning from human performance at the computationally hard problem of optimal traffic signal control on a network of junctions
Source: R Soc Open Sci. 2014 Dec 24;1(4):140211. doi: 10.1098/rsos.140211 (PMC4448775; doi:10.1098/rsos.140211)
Supplement: 1. simulationData.zip - This zipped folder contains the simulation configuration files for the traffic microsimulation models used in the paper, as well as the raw data output from the simulations. The data are organised into a folder structure with README.txt files used to provide guidance on the c [file rsos140211supp1.zip › simulationData/multiJunctionModel/genralConfig/modelFiles/categories]

categories

category 1    lanes: 1   speed: 30 mph  width: 3.7 m  type: urban colour:     0xff 
category 2    lanes: 2   speed: 30 mph  width: 7.3 m  type: urban colour:     0xff 
category 3    lanes: 3   speed: 30 mph  width: 11.0 m  type: urban colour:     0xff 
category 4    lanes: 4   speed: 30 mph  width: 14.6 m  type: urban colour:     0xff 
category 5    lanes: 1   speed: 30 mph  width: 3.7 m  type: urban minor colour: 0xffffaa 
category 6    lanes: 2   speed: 30 mph  width: 7.3 m  type: urban minor colour: 0xffffaa 
category 7    lanes: 3   speed: 30 mph  width: 11.0 m  type: urban minor colour: 0xffffaa 
category 8    lanes: 4   speed: 30 mph  width: 14.6 m  type: urban minor colour: 0xffffaa 
category 9    lanes: 1   speed: 20 mph  width: 3.7 m  type: urban minor colour: 0x2a2aa5 
category 10   lanes: 2   speed: 20 mph  width: 7.3 m  type: urban minor colour: 0x2a2aa5 
category 11   lanes: 3   speed: 20 mph  width: 11.0 m  type: urban minor colour: 0x2a2aa5 
category 12   lanes: 4   speed: 20 mph  width: 14.6 m  type: urban minor colour: 0x2a2aa5 
category 13   lanes: 1   speed: 40 mph  width: 3.7 m  type: urban colour: 0xf020a0 
category 14   lanes: 2   speed: 40 mph  width: 7.3 m  type: urban colour: 0xf020a0 
category 15   lanes: 3   speed: 40 mph  width: 11.0 m  type: urban colour: 0xf020a0 
category 16   lanes: 4   speed: 40 mph  width: 14.6 m  type: urban colour: 0xf020a0 
category 17   lanes: 1   speed: 50 mph  width: 3.7 m  type: highway colour: 0x2abb89 
category 18   lanes: 2   speed: 50 mph  width: 7.3 m  type: highway colour: 0x2abb89 
category 19   lanes: 3   speed: 50 mph  width: 11.0 m  type: highway colour: 0x2abb89 
category 20   lanes: 4   speed: 50 mph  width: 14.6 m  type: highway colour: 0x2abb89 
category 21   lanes: 1   speed: 60 mph  width: 3.7 m  type: highway colour: 0x800000 
category 22   lanes: 2   speed: 60 mph  width: 7.3 m  type: highway colour: 0x800000 
category 23   lanes: 3   speed: 60 mph  width: 11.0 m  type: highway colour: 0x800000 
category 24   lanes: 4   speed: 60 mph  width: 14.6 m  type: highway colour: 0x800000 
category 25   lanes: 1   speed: 70 mph  width: 3.7 m  type: highway colour: 0xb469ff 
category 26   lanes: 2   speed: 70 mph  width: 7.3 m  type: highway colour: 0xb469ff 
category 27   lanes: 3   speed: 70 mph  width: 11.0 m  type: highway colour: 0xb469ff 
category 28   lanes: 4   speed: 70 mph  width: 14.6 m  type: highway colour: 0xb469ff 
