# Supplementary material for: Supervised learning from human performance at the computationally hard problem of optimal traffic signal control on a network of junctions
Source: R Soc Open Sci. 2014 Dec 24;1(4):140211. doi: 10.1098/rsos.140211 (PMC4448775; doi:10.1098/rsos.140211)
Supplement: 1. simulationData.zip - This zipped folder contains the simulation configuration files for the traffic microsimulation models used in the paper, as well as the raw data output from the simulations. The data are organised into a folder structure with README.txt files used to provide guidance on the c [file rsos140211supp1.zip › simulationData/multiJunctionModel/genralConfig/modelFiles/configuration]

## This file was generated automatically
scenario  1
seed  0
release style stochastic search
start time  00:00:00
simulation time  04:00:00
demand weight  200.0
timestep detail  2   
cost coefficients  1.000, 0.000, 0.000
vehicle type cost off
queue speed  4.47 mph
queue distance  10.00 m
out queue speed  6.71 mph
out queue distance  15.00 m
 use both
out use either
find all
signal recursion 8
include signals off
minimum length 2
signal colour 255
nonsignal colour 65280
route colour 16711680
weight heavy  3.00 tonne
feedback 00:00:00
feedback coefficient 0.500
perturbation disabled
closest destination carpark enabled
closest origin carpark disabled
signal movement start delay 2.0 seconds
signals red to green time 2.0 seconds lights red plus amber 
signal movement stop delay 2.0 seconds
signals green to red time 3.0 seconds lights amber 
mean headway  1.00
mean reaction time  1.00
headway mod heavy 1.80 
headway mod contraflow 1.50 
headway mod fog 2.00 
headway mod merge 0.50 
headway mod signal ahead 0.50 
headway mod signal left 1.10 
pass cutoff urban 75.00 
pass cutoff highway 200.00 
crawl speed 10.00 
crawl mod highway  1.00 
movein distance 100.00 
minimum gap highway 5.00 
minimum speed highway 1.00 
gradient mod car 2.00 
gradient mod lgv 4.00 
gradient mod ogv 8.00 
gradient mod ogv heavy 6.00 
network minimum gap  2.00 
Overtake level 15
Lane change highway 0.000000
HWLaneChangeDiff 15
HWLaneSeekRate 10
NZ leftTurn disabled
