# Supplementary material for: Supervised learning from human performance at the computationally hard problem of optimal traffic signal control on a network of junctions
Source: R Soc Open Sci. 2014 Dec 24;1(4):140211. doi: 10.1098/rsos.140211 (PMC4448775; doi:10.1098/rsos.140211)
Supplement: 1. simulationData.zip - This zipped folder contains the simulation configuration files for the traffic microsimulation models used in the paper, as well as the raw data output from the simulations. The data are organised into a folder structure with README.txt files used to provide guidance on the c [file rsos140211supp1.zip › simulationData/multiJunctionModel/genralConfig/modelFiles/detectorsv1]

Detector Count 20
loop "N12351N1" 1 at 75.53 m on link 5:4  length 2.00
loop "N12361M1" 2 at 73.81 m on link 1:14  length 2.00
loop "N12371D1" 3 at 110.12 m on link 11:0  length 2.00
loop "J12371B" 4 at 20.03 m on link 11:0  length 2.00
loop "N12341D1" 5 at 92.49 m on link 19:1  length 2.00
loop "N12351C1" 6 at 15.41 m on link 21:2  length 2.00
loop "N12371A1" 7 at 116.78 m on link 13:0  length 2.00
loop "J12341B" 8 at 16.28 m on link 14:1  length 2.00
sloop "J12371C" 9 at 5.58 m on link 11:0  length 2.00
loop "N12341A1" 10 at 109.74 m on link 17:1  length 2.00
loop "N12351P1" 11 at 42.19 m on link 0:21  length 2.00
loop "N12371B1" 12 at 142.80 m on link 21:0  length 2.00
loop "J12351B" 13 at 9.77 m on link 1:2  length 2.00
loop "N12341B1" 14 at 207.03 m on link 2:1  length 2.00
loop "N12351M1" 15 at 184.41 m on link 7:2  length 2.00
loop "N12361P1" 16 at 120.49 m on link 0:13  length 2.00
loop "N12371C1" 17 at 135.57 m on link 9:0  length 2.00
loop "N12371X" 18 at 138.88 m on link 9:0  length 2.00
loop "N12341C1" 19 at 78.79 m on link 14:1  length 2.00
loop "N12351R1" 20 at 207.67 m on link 1:2  length 2.00
