# Supplementary material for: Supervised learning from human performance at the computationally hard problem of optimal traffic signal control on a network of junctions
Source: R Soc Open Sci. 2014 Dec 24;1(4):140211. doi: 10.1098/rsos.140211 (PMC4448775; doi:10.1098/rsos.140211)
Supplement: 1. simulationData.zip - This zipped folder contains the simulation configuration files for the traffic microsimulation models used in the paper, as well as the raw data output from the simulations. The data are organised into a folder structure with README.txt files used to provide guidance on the c [file rsos140211supp1.zip › simulationData/multiJunctionModel/genralConfig/modelFiles/kerbs]

Control Points 58 
Kerb Points
kerb positioning post-2001
#1 at 441520.8 m 112907.7 m kerb start 0:21z
#2 at 441527.4 m 112901.1 m kerb end 9:0
#3 at 441534.4 m 112920.5 m kerb end 21z:0
#4 at 441546.7 m 112924.2 m kerb start 0:21
#5 at 441544.8 m 112926.3 m kerb end 13:0
#6 at 441543.2 m 112914.6 m kerb end 21:0
#7 at 441538.7 m 112906.1 m kerb start 0:9
#8 at 441845.2 m 113046.1 m kerb start 2:4
#9 at 441828.4 m 113038.1 m kerb start 2:1
#10 at 441828.2 m 113036.1 m kerb end 21:2
#11 at 441847.0 m 113026.2 m kerb end 7:2
#13 at 441859.7 m 113052.6 m kerb end 4:2
#14 at 441852.4 m 113030.9 m kerb start 2:7
#15 at 441832.4 m 113029.4 m kerb start 2:21
#18 at 441836.3 m 113043.5 m kerb end 1:2
#19 at 441626.0 m 113201.0 m kerb start 1:2
#20 at 441624.7 m 113211.5 m kerb end 17:1
#21 at 441619.2 m 113215.2 m kerb start 1:17
#22 at 441613.0 m 113213.0 m kerb end 19:1
#23 at 441605.9 m 113200.6 m kerb start 1:19
#24 at 441606.8 m 113194.9 m kerb end 14:1
#25 at 441624.2 m 113190.7 m kerb end 2:1
#26 at 441613.8 m 113187.4 m kerb start 1:14
#27 at 441589.0 m 113120.9 m kerb start 14:1
#28 at 441586.6 m 113114.1 m kerb end 13:14
#29 at 441592.5 m 113110.1 m kerb start 14:13
#30 at 441598.2 m 113112.7 m kerb end 15:14
#31 at 441596.5 m 113122.5 m kerb end 1:14
