# Supplementary material for: Supervised learning from human performance at the computationally hard problem of optimal traffic signal control on a network of junctions
Source: R Soc Open Sci. 2014 Dec 24;1(4):140211. doi: 10.1098/rsos.140211 (PMC4448775; doi:10.1098/rsos.140211)
Supplement: 1. simulationData.zip - This zipped folder contains the simulation configuration files for the traffic microsimulation models used in the paper, as well as the raw data output from the simulations. The data are organised into a folder structure with README.txt files used to provide guidance on the c [file rsos140211supp1.zip › simulationData/multiJunctionModel/genralConfig/modelFiles/links]

link 0 13 category 1 end phase 1 
link 0 21 category 1 force merge force across toll 0.000 
link 0 9 category 1 force merge force across toll 0.000 
link 0 21z category 1 force merge force across toll 0.000 
link 1 17 category 1 force merge force across toll 0.000 
link 1 2 category 1 
link 1 14 category 1 force merge force across toll 0.000 
link 1 19 category 1 force merge force across toll 0.000 
link 2 4 category 1 force merge force across toll 0.000 arc centre #12 
link 2 7 category 1 force merge force across toll 0.000 
link 2 21 category 1 force merge force across 
link 2 1 category 1 toll 0.000 
link 4 5 category 1 force merge force across toll 0.000 
link 4 2 category 1 arc centre #12 left 
link 5 6 category 1 force merge force across toll 0.000 
link 5 4 category 1 force merge force across 
link 6 5 category 1 force merge force across 
link 7 8 category 1 force merge force across toll 0.000 
link 7 2 category 1 
link 8 7 category 1 force merge force across 
link 9 0 category 1 
link 9 10 category 1 force merge force across toll 0.000 
link 10 9 category 1 force merge force across 
link 11 21z category 1 
link 11 12 category 1 force merge force across toll 0.000 
link 12 11 category 1 force merge force across 
link 13 14 category 1 force merge force across gap acceptance look next 
link 13 0 category 1 toll 0.000 
link 14 1 category 1 
link 14 15 category 1 speed 20 mph force merge force across toll 0.000 
link 14 13 category 1 toll 0.000 end phase 1 
link 15 16 category 1 speed 20 mph force merge force across toll 0.000 
link 15 14 category 1 speed 20 mph force merge force across gap acceptance look next 
link 16 15 category 1 speed 20 mph force merge force across 
link 17 18 category 1 force merge force across toll 0.000 
link 17 1 category 1 
link 18 17 category 1 force merge force across 
link 19 1 category 1 
link 19 20 category 1 force merge force across toll 0.000 
link 20 19 category 1 force merge force across 
link 21 2 category 1 toll 0.000 
link 21 0 category 1 
link 21z 0 category 1 
link 21z 11 category 1 force merge force across toll 0.000 
