# Supplementary material for: Supervised learning from human performance at the computationally hard problem of optimal traffic signal control on a network of junctions
Source: R Soc Open Sci. 2014 Dec 24;1(4):140211. doi: 10.1098/rsos.140211 (PMC4448775; doi:10.1098/rsos.140211)
Supplement: 1. simulationData.zip - This zipped folder contains the simulation configuration files for the traffic microsimulation models used in the paper, as well as the raw data output from the simulations. The data are organised into a folder structure with README.txt files used to provide guidance on the c [file rsos140211supp1.zip › simulationData/multiJunctionModel/genralConfig/modelFiles/microsim_config]

.DATE 04-Feb-2011 11:04:47
N10121Q-B1 1 1                              
N12371X-B1 2 N12371X                        
J12341 1 1                              
J12351 2 2                              
J12371 3 0                              
P12361 4 13                             
J12351-2 1 J12351B                        
J12351-3 2 J12351C                        
J12371-3 3 J12371C                        
N12341A1 1 N12341A1                       
N12341B1 2 N12341B1                       
N12341C1 3 N12341C1                       
N12341D1 4 N12341D1                       
N12351M1 5 N12351M1                       
N12351N1 6 N12351N1                       
N12351P1 7 N12351P1                       
N12351R1 8 N12351R1                       
N12361M1 9 N12361M1                       
N12361P1 10 N12361P1                       
N12371A1 11 N12371A1                       
N12371B1 12 N12371B1                       
N12371C1 13 N12371C1                       
N12371D1 14 N12371D1                       
