# Supplementary material for: Supervised learning from human performance at the computationally hard problem of optimal traffic signal control on a network of junctions
Source: R Soc Open Sci. 2014 Dec 24;1(4):140211. doi: 10.1098/rsos.140211 (PMC4448775; doi:10.1098/rsos.140211)
Supplement: 1. simulationData.zip - This zipped folder contains the simulation configuration files for the traffic microsimulation models used in the paper, as well as the raw data output from the simulations. The data are organised into a folder structure with README.txt files used to provide guidance on the c [file rsos140211supp1.zip › simulationData/multiJunctionModel/genralConfig/modelFiles/nodes]

Bounding Box -1000 m -1000 m 448500 m 114500 m
node 0 at 441538.4 m, 112916.7 m, 0.0 m    junction
node 1 at 441614.8 m, 113202.4 m, 0.0 m    junction
node 2 at 441840.9 m, 113034.6 m, 0.0 m    junction
node 4 at 441884.8 m, 113091.1 m, 0.0 m    junction
node 5 at 441968.0 m, 113137.2 m, 0.0 m    junction
node 6 at 441979.4 m, 113144.2 m, 0.0 m    zone
node 7 at 442007.9 m, 112902.6 m, 0.0 m    junction
node 8 at 442027.9 m, 112883.4 m, 0.0 m    zone
node 9 at 441445.4 m, 112728.5 m, 0.0 m    junction
node 10 at 441437.5 m, 112714.1 m, 0.0 m    zone
node 11 at 441256.1 m, 112834.9 m, 0.0 m    junction
node 12 at 441240.0 m, 112830.1 m, 0.0 m    zone
node 13 at 441586.2 m, 113095.6 m, 0.0 m    junction
node 14 at 441592.5 m, 113116.9 m, 0.0 m    junction
node 15 at 441631.7 m, 113105.4 m, 0.0 m    junction
node 16 at 441647.6 m, 113092.7 m, 0.0 m    zone
node 17 at 441757.2 m, 113345.8 m, 0.0 m    junction
node 18 at 441765.5 m, 113354.4 m, 0.0 m    zone
node 19 at 441478.7 m, 113309.0 m, 0.0 m    junction
node 20 at 441466.8 m, 113318.8 m, 0.0 m    zone
node 21 at 441695.4 m, 112973.6 m, 0.0 m    junction
node 21z at 441362.6 m, 112866.0 m, 0.0 m    junction
