# Supplementary material for: Supervised learning from human performance at the computationally hard problem of optimal traffic signal control on a network of junctions
Source: R Soc Open Sci. 2014 Dec 24;1(4):140211. doi: 10.1098/rsos.140211 (PMC4448775; doi:10.1098/rsos.140211)
Supplement: 1. simulationData.zip - This zipped folder contains the simulation configuration files for the traffic microsimulation models used in the paper, as well as the raw data output from the simulations. The data are organised into a folder structure with README.txt files used to provide guidance on the c [file rsos140211supp1.zip › simulationData/multiJunctionModel/genralConfig/modelFiles/O.bak]

  0
SECTION
  2
HEADER
  9
$ACADVER
  1
AC1018
  9
$ACADMAINTVER
 70
     0
  9
$DWGCODEPAGE
  3
ANSI_1252
  9
$INSBASE
 10
0.0
 20
0.0
 30
0.0
  9
$EXTMIN
 10
0.0
 20
-0.4999999999999995
 30
0.0
  9
$EXTMAX
 10
447500.0
 20
113500.0
 30
0.0
  9
$LIMMIN
 10
0.0
 20
0.0
  9
$LIMMAX
 10
420.0
 20
297.0
  9
$ORTHOMODE
 70
     0
  9
$REGENMODE
 70
     1
  9
$FILLMODE
 70
     1
  9
$QTEXTMODE
 70
     0
  9
$MIRRTEXT
 70
     0
  9
$LTSCALE
 40
1.0
  9
$ATTMODE
 70
     1
  9
$TEXTSIZE
 40
1.5
  9
$TRACEWID
 40
0.0
  9
$TEXTSTYLE
  7
STANDARD
  9
$CLAYER
  8
BASE
  9
$CELTYPE
  6
BYLAYER
  9
$CECOLOR
 62
   256
  9
$CELTSCALE
 40
1.0
  9
$DISPSILH
 70
     0
  9
$DIMSCALE
 40
1.000000000000049
  9
$DIMASZ
 40
2.0
  9
$DIMEXO
 40
2.0
  9
$DIMDLI
 40
5.0
  9
$DIMRND
 40
0.0
  9
$DIMDLE
 40
1.25
  9
$DIMEXE
 40
2.0
  9
$DIMTP
 40
0.0
  9
$DIMTM
 40
0.0
  9
$DIMTXT
 40
2.0
  9
$DIMCEN
 40
-3.0
  9
$DIMTSZ
 40
0.0
  9
$DIMTOL
 70
     0
  9
$DIMLIM
 70
     0
  9
$DIMTIH
 70
     0
  9
$DIMTOH
 70
     0
  9
$DIMSE1
 70
     0
  9
$DIMSE2
 70
     0
  9
$DIMTAD
 70
     1
  9
$DIMZIN
 70
     1
  9
$DIMBLK
  1

  9
$DIMASO
 70
     1
  9
$DIMSHO
 70
     1
  9
$DIMPOST
  1
m
  9
$DIMAPOST
  1

  9
$DIMALT
 70
     0
  9
$DIMALTD
 70
     2
  9
$DIMALTF
 40
0.03937
  9
$DIMLFAC
 40
1.0
  9
$DIMTOFL
 70
     0
  9
$DIMTVP
 40
0.0
  9
$DIMTIX
 70
     0
  9
$DIMSOXD
 70
     0
  9
$DIMSAH
 70
     0
  9
$DIMBLK1
  1

  9
$DIMBLK2
  1

  9
$DIMSTYLE
  2
STANDARD
  9
$DIMCLRD
 70
     0
  9
$DIMCLRE
 70
     0
  9
$DIMCLRT
 70
     0
  9
$DIMTFAC
 40
1.0
  9
$DIMGAP
 40
0.09
  9
$DIMJUST
 70
     0
  9
$DIMSD1
 70
     0
  9
$DIMSD2
 70
     0
  9
$DIMTOLJ
 70
     1
  9
$DIMTZIN
 70
     1
  9
$DIMALTZ
 70
     1
  9
$DIMALTTZ
 70
     1
  9
$DIMUPT
 70
     0
  9
$DIMDEC
 70
     2
  9
$DIMTDEC
 70
     2
  9
$DIMALTU
 70
     2
  9
$DIMALTTD
 70
     2
  9
$DIMTXSTY
  7
STANDARD
  9
$DIMAUNIT
 70
     0
  9
$DIMADEC
 70
     0
  9
$DIMALTRND
 40
0.0
  9
$DIMAZIN
 70
     0
  9
$DIMDSEP
 70
    46
  9
$DIMATFIT
 70
     3
  9
$DIMFRAC
 70
     0
  9
$DIMLDRBLK
  1

  9
$DIMLUNIT
 70
     2
  9
$DIMLWD
 70
    -2
  9
$DIMLWE
 70
    -2
  9
$DIMTMOVE
 70
     2
  9
$LUNITS
 70
     2
  9
$LUPREC
 70
     2
  9
$SKETCHINC
 40
1.0
  9
$FILLETRAD
 40
5.0
  9
$AUNITS
 70
     0
  9
$AUPREC
 70
     2
  9
$MENU
  1
SIGS412
  9
$ELEVATION
 40
0.0
  9
$PELEVATION
 40
0.0
  9
$THICKNESS
 40
0.0
  9
$LIMCHECK
 70
     0
  9
$CHAMFERA
 40
0.0
  9
$CHAMFERB
 40
0.0
  9
$CHAMFERC
 40
0.0
  9
$CHAMFERD
 40
0.0
  9
$SKPOLY
 70
     1
  9
$TDCREATE
 40
2453424.560220035
  9
$TDUCREATE
 40
2453424.560220035
  9
$TDUPDATE
 40
2455252.647149896
  9
$TDUUPDATE
 40
2455252.647149896
  9
$TDINDWG
 40
0.0675781019
  9
$TDUSRTIMER
 40
0.0675717824
  9
$USRTIMER
 70
     1
  9
$ANGBASE
 50
90.0
  9
$ANGDIR
 70
     1
  9
$PDMODE
 70
     0
  9
$PDSIZE
 40
0.0
  9
$PLINEWID
 40
0.0
  9
$SPLFRAME
 70
     0
  9
$SPLINETYPE
 70
     6
  9
$SPLINESEGS
 70
     8
  9
$HANDSEED
  5
91561
  9
$SURFTAB1
 70
     6
  9
$SURFTAB2
 70
     6
  9
$SURFTYPE
 70
     6
  9
$SURFU
 70
     6
  9
$SURFV
 70
     6
  9
$UCSBASE
  2

  9
$UCSNAME
  2

  9
$UCSORG
 10
0.0
 20
0.0
 30
0.0
  9
$UCSXDIR
 10
1.0
 20
0.0
 30
0.0
  9
$UCSYDIR
 10
0.0
 20
1.0
 30
0.0
  9
$UCSORTHOREF
  2

  9
$UCSORTHOVIEW
 70
     0
  9
$UCSORGTOP
 10
0.0
 20
0.0
 30
0.0
  9
$UCSORGBOTTOM
 10
0.0
 20
0.0
 30
0.0
  9
$UCSORGLEFT
 10
0.0
 20
0.0
 30
0.0
  9
$UCSORGRIGHT
 10
0.0
 20
0.0
 30
0.0
  9
$UCSORGFRONT
 10
0.0
 20
0.0
 30
0.0
  9
$UCSORGBACK
 10
0.0
 20
0.0
 30
0.0
  9
$PUCSBASE
  2

  9
$PUCSNAME
  2

  9
$PUCSORG
 10
0.0
 20
0.0
 30
0.0
  9
$PUCSXDIR
 10
1.0
 20
0.0
 30
0.0
  9
$PUCSYDIR
 10
0.0
 20
1.0
 30
0.0
  9
$PUCSORTHOREF
  2

  9
$PUCSORTHOVIEW
 70
     0
  9
$PUCSORGTOP
 10
0.0
 20
0.0
 30
0.0
  9
$PUCSORGBOTTOM
 10
0.0
 20
0.0
 30
0.0
  9
$PUCSORGLEFT
 10
0.0
 20
0.0
 30
0.0
  9
$PUCSORGRIGHT
 10
0.0
 20
0.0
 30
0.0
  9
$PUCSORGFRONT
 10
0.0
 20
0.0
 30
0.0
  9
$PUCSORGBACK
 10
0.0
 20
0.0
 30
0.0
  9
$USERI1
 70
     0
  9
$USERI2
 70
     0
  9
$USERI3
 70
     0
  9
$USERI4
 70
     0
  9
$USERI5
 70
     0
  9
$USERR1
 40
900.0
  9
$USERR2
 40
0.5
  9
$USERR3
 40
1.0
  9
$USERR4
 40
0.45
  9
$USERR5
 40
3600.0
  9
$WORLDVIEW
 70
     1
  9
$SHADEDGE
 70
     3
  9
$SHADEDIF
 70
    70
  9
$TILEMODE
 70
     1
  9
$MAXACTVP
 70
    16
  9
$PINSBASE
 10
0.0
 20
0.0
 30
0.0
  9
$PLIMCHECK
 70
     0
  9
$PEXTMIN
 10
26.66999878883363
 20
20.31999878883363
 30
0.0
  9
$PEXTMAX
 10
240.0299890995026
 20
182.8799890995025
 30
0.0
  9
$PLIMMIN
 10
-6.350006103515625
 20
-6.349999904632567
  9
$PLIMMAX
 10
273.0499877929688
 20
209.5499939918518
  9
$UNITMODE
 70
     0
  9
$VISRETAIN
 70
     0
  9
$PLINEGEN
 70
     1
  9
$PSLTSCALE
 70
     0
  9
$TREEDEPTH
 70
  3020
  9
$CMLSTYLE
  2
STANDARD
  9
$CMLJUST
 70
     0
  9
$CMLSCALE
 40
1.0
  9
$PROXYGRAPHICS
 70
     1
  9
$MEASUREMENT
 70
     1
  9
$CELWEIGHT
370
    -1
  9
$ENDCAPS
280
     0
  9
$JOINSTYLE
280
     0
  9
$LWDISPLAY
290
     0
  9
$INSUNITS
 70
     0
  9
$HYPERLINKBASE
  1

  9
$STYLESHEET
  1

  9
$XEDIT
290
     1
  9
$CEPSNTYPE
380
     0
  9
$PSTYLEMODE
290
     1
  9
$FINGERPRINTGUID
  2
{C071D388-7B58-11D3-8298-00A024AD073A}
  9
$VERSIONGUID
  2
{CA714589-D956-44D1-B0F1-1F813CBCAFC0}
  9
$EXTNAMES
290
     1
  9
$PSVPSCALE
 40
0.0
  9
$OLESTARTUP
290
     0
  9
$SORTENTS
280
   127
  9
$INDEXCTL
280
     0
  9
$HIDETEXT
280
     0
  9
$XCLIPFRAME
290
     0
  9
$HALOGAP
280
     0
  9
$OBSCOLOR
 70
   257
  9
$OBSLTYPE
280
     0
  9
$INTERSECTIONDISPLAY
280
     0
  9
$INTERSECTIONCOLOR
 70
   257
  9
$DIMASSOC
280
     1
  9
$PROJECTNAME
  1

  0
ENDSEC
  0
SECTION
  2
CLASSES
  0
CLASS
  1
ACDBDICTIONARYWDFLT
  2
AcDbDictionaryWithDefault
  3
ObjectDBX Classes
 90
        0
 91
        1
280
     0
281
     0
  0
CLASS
  1
IRD_DSC_DICT
  2
CIrdDscDict
  3
"IRD"
 90
     1025
 91
        1
280
     0
281
     0
  0
CLASS
  1
IRD_DSC_RECORD
  2
CIrdDscRecord
  3
"IRD"
 90
     1025
 91
        5
280
     0
281
     0
  0
CLASS
  1
TABLESTYLE
  2
AcDbTableStyle
  3
ObjectDBX Classes
 90
     2047
 91
        2
280
     0
281
     0
  0
CLASS
  1
DMMAPMANAGER
  2
AcMapDMMapManager
  3
AcMapDisplayManagement
 90
     1024
 91
        1
280
     0
281
     0
  0
CLASS
  1
DMSTYLELIBRARY
  2
AcMapDMStyleLibrary
  3
AcMapDisplayManagement
 90
     1024
 91
        1
280
     0
281
     0
  0
CLASS
  1
DMMAP
  2
AcMapDMMap
  3
AcMapDisplayManagement
 90
     1024
 91
        1
280
     0
281
     0
  0
CLASS
  1
DMBASEELEMENT
  2
AcMapDMBaseElement
  3
AcMapDisplayManagement
 90
     1024
 91
        1
280
     0
281
     0
  0
CLASS
  1
DMDEFAULTSTYLE
  2
AcMapDMDefaultStyle
  3
AcMapDisplayManagement
 90
     1024
 91
        1
280
     0
281
     0
  0
CLASS
  1
DMSTYLEREFERENCE
  2
AcMapDMStyleReference
  3
AcMapDisplayManagement
 90
     1024
 91
        1
280
     0
281
     0
  0
CLASS
  1
DMSTYLECATEGORY
  2
AcMapDMStyleCategory
  3
AcMapDisplayManagement
 90
     1024
 91
        1
280
     0
281
     0
  0
CLASS
  1
DICTIONARYVAR
  2
AcDbDictionaryVar
  3
ObjectDBX Classes
 90
        0
 91
        3
280
     0
281
     0
  0
CLASS
  1
SORTENTSTABLE
  2
AcDbSortentsTable
  3
ObjectDBX Classes
 90
        0
 91
        1
280
     0
281
     0
  0
ENDSEC
  0
SECTION
  2
TABLES
  0
TABLE
  2
VPORT
  5
157
330
0
100
AcDbSymbolTable
 70
     2
  0
VPORT
  5
91560
330
157
100
AcDbSymbolTableRecord
100
AcDbViewportTableRecord
  2
*Active
 70
     0
 10
0.0
 20
0.0
 11
1.0
 21
1.0
 12
441915.7002088062
 22
113166.866964666
 13
0.0
 23
0.0
 14
0.05
 24
0.05
 15
1.0
 25
1.0
 16
0.0
 26
0.0
 36
1.0
 17
0.0
 27
0.0
 37
0.0
 40
1170.82592677253
 41
1.968944099378882
 42
50.0
 43
0.0
 44
0.0
 50
0.0
 51
0.0
 71
     0
 72
   100
 73
     1
 74
     0
 75
     0
 76
     0
 77
     0
 78
     1
281
     0
 65
     1
110
0.0
120
0.0
130
0.0
111
1.0
121
0.0
131
0.0
112
0.0
122
1.0
132
0.0
 79
     0
146
0.0
  0
ENDTAB
  0
TABLE
  2
LTYPE
  5
154
330
0
100
AcDbSymbolTable
 70
    27
  0
LTYPE
  5
160
330
154
100
AcDbSymbolTableRecord
100
AcDbLinetypeTableRecord
  2
BYBLOCK
 70
     0
  3

 72
    65
 73
     0
 40
0.0
  0
LTYPE
  5
161
330
154
100
AcDbSymbolTableRecord
100
AcDbLinetypeTableRecord
  2
BYLAYER
 70
     0
  3

 72
    65
 73
     0
 40
0.0
  0
LTYPE
  5
162
330
154
100
AcDbSymbolTableRecord
100
AcDbLinetypeTableRecord
  2
CONTINUOUS
 70
     0
  3
Solid line
 72
    65
 73
     0
 40
0.0
  0
LTYPE
  5
190
330
154
100
AcDbSymbolTableRecord
100
AcDbLinetypeTableRecord
  2
1004U
 70
     0
  3

 72
    65
 73
     2
 40
6.0
 49
4.0
 74
     0
 49
-2.0
 74
     0
  0
LTYPE
  5
191
330
154
100
AcDbSymbolTableRecord
100
AcDbLinetypeTableRecord
  2
1007
 70
     0
  3

 72
    65
 73
     2
 40
6.0
 49
3.0
 74
     0
 49
-3.0
 74
     0
  0
LTYPE
  5
192
330
154
100
AcDbSymbolTableRecord
100
AcDbLinetypeTableRecord
  2
1009
 70
     0
  3

 72
    65
 73
     2
 40
0.9
 49
0.6
 74
     0
 49
-0.3
 74
     0
  0
LTYPE
  5
193
330
154
100
AcDbSymbolTableRecord
100
AcDbLinetypeTableRecord
  2
1010
 70
     0
  3

 72
    65
 73
     2
 40
2.0
 49
1.0
 74
     0
 49
-1.0
 74
     0
  0
LTYPE
  5
194
330
154
100
AcDbSymbolTableRecord
100
AcDbLinetypeTableRecord
  2
1012
 70
     0
  3

 72
    65
 73
     2
 40
4.5
 49
1.0
 74
     0
 49
-3.5
 74
     0
  0
LTYPE
  5
195
330
154
100
AcDbSymbolTableRecord
100
AcDbLinetypeTableRecord
  2
10132
 70
     0
  3

 72
    65
 73
     2
 40
6.0
 49
1.0
 74
     0
 49
-5.0
 74
     0
  0
LTYPE
  5
196
330
154
100
AcDbSymbolTableRecord
100
AcDbLinetypeTableRecord
  2
10161
 70
     0
  3

 72
    65
 73
     2
 40
3.5
 49
1.0
 74
     0
 49
-2.5
 74
     0
  0
LTYPE
  5
197
330
154
100
AcDbSymbolTableRecord
100
AcDbLinetypeTableRecord
  2
10281W
 70
     0
  3

 72
    65
 73
     2
 40
1.199999999999999
 49
0.6
 74
     0
 49
-0.6
 74
     0
  0
LTYPE
  5
198
330
154
100
AcDbSymbolTableRecord
100
AcDbLinetypeTableRecord
  2
10281Y
 70
     0
  3

 72
    65
 73
     2
 40
1.199999999999999
 49
0.6
 74
     0
 49
-0.6
 74
     0
  0
LTYPE
  5
199
330
154
100
AcDbSymbolTableRecord
100
AcDbLinetypeTableRecord
  2
1055
 70
     0
  3

 72
    65
 73
     2
 40
0.6
 49
0.1
 74
     0
 49
-0.5
 74
     0
  0
LTYPE
  5
19A
330
154
100
AcDbSymbolTableRecord
100
AcDbLinetypeTableRecord
  2
1003
 70
     0
  3

 72
    65
 73
     2
 40
0.9
 49
0.6
 74
     0
 49
-0.3
 74
     0
  0
LTYPE
  5
19B
330
154
100
AcDbSymbolTableRecord
100
AcDbLinetypeTableRecord
  2
10031
 70
     0
  3

 72
    65
 73
     2
 40
2.0
 49
1.0
 74
     0
 49
-1.0
 74
     0
  0
LTYPE
  5
19C
330
154
100
AcDbSymbolTableRecord
100
AcDbLinetypeTableRecord
  2
10032
 70
     0
  3

 72
    65
 73
     2
 40
0.75
 49
0.5
 74
     0
 49
-0.25
 74
     0
  0
LTYPE
  5
19D
330
154
100
AcDbSymbolTableRecord
100
AcDbLinetypeTableRecord
  2
1004R
 70
     0
  3

 72
    65
 73
     2
 40
9.0
 49
6.0
 74
     0
 49
-3.0
 74
     0
  0
LTYPE
  5
19E
330
154
100
AcDbSymbolTableRecord
100
AcDbLinetypeTableRecord
  2
1005U
 70
     0
  3

 72
    65
 73
     2
 40
6.0
 49
1.0
 74
     0
 49
-5.0
 74
     0
  0
LTYPE
  5
19F
330
154
100
AcDbSymbolTableRecord
100
AcDbLinetypeTableRecord
  2
1005R
 70
     0
  3

 72
    65
 73
     2
 40
9.0
 49
2.0
 74
     0
 49
-7.0
 74
     0
  0
LTYPE
  5
1A0
330
154
100
AcDbSymbolTableRecord
100
AcDbLinetypeTableRecord
  2
10033
 70
     0
  3

 72
    65
 73
     2
 40
1.0
 49
0.7
 74
     0
 49
-0.3
 74
     0
  0
LTYPE
  5
1A1
330
154
100
AcDbSymbolTableRecord
100
AcDbLinetypeTableRecord
  2
1004
 70
     0
  3

 72
    65
 73
     2
 40
6.0
 49
4.0
 74
     0
 49
-2.0
 74
     0
  0
LTYPE
  5
1A2
330
154
100
AcDbSymbolTableRecord
100
AcDbLinetypeTableRecord
  2
10041
 70
     0
  3

 72
    65
 73
     2
 40
9.0
 49
6.0
 74
     0
 49
-3.0
 74
     0
  0
LTYPE
  5
1A3
330
154
100
AcDbSymbolTableRecord
100
AcDbLinetypeTableRecord
  2
10051
 70
     0
  3

 72
    65
 73
     2
 40
9.0
 49
2.0
 74
     0
 49
-7.0
 74
     0
  0
LTYPE
  5
1A4
330
154
100
AcDbSymbolTableRecord
100
AcDbLinetypeTableRecord
  2
1005
 70
     0
  3

 72
    65
 73
     2
 40
6.0
 49
1.0
 74
     0
 49
-5.0
 74
     0
  0
LTYPE
  5
1A5
330
154
100
AcDbSymbolTableRecord
100
AcDbLinetypeTableRecord
  2
1003C
 70
     0
  3

 72
    65
 73
     2
 40
0.45
 49
0.3
 74
     0
 49
-0.15
 74
     0
  0
LTYPE
  5
1A6
330
154
100
AcDbSymbolTableRecord
100
AcDbLinetypeTableRecord
  2
1008
 70
     0
  3

 72
    65
 73
     2
 40
6.0
 49
2.0
 74
     0
 49
-4.0
 74
     0
  0
LTYPE
  5
1A7
330
154
100
AcDbSymbolTableRecord
100
AcDbLinetypeTableRecord
  2
1009C
 70
     0
  3

 72
    65
 73
     2
 40
0.45
 49
0.3
 74
     0
 49
-0.15
 74
     0
  0
LTYPE
  5
1A8
330
154
100
AcDbSymbolTableRecord
100
AcDbLinetypeTableRecord
  2
10081
 70
     0
  3

 72
    65
 73
     2
 40
9.0
 49
3.0
 74
     0
 49
-6.0
 74
     0
  0
LTYPE
  5
1A9
330
154
100
AcDbSymbolTableRecord
100
AcDbLinetypeTableRecord
  2
1032
 70
     0
  3

 72
    65
 73
     2
 40
1.199999999999999
 49
0.6
 74
     0
 49
-0.6
 74
     0
  0
ENDTAB
  0
TABLE
  2
LAYER
  5
151
330
0
100
AcDbSymbolTable
 70
    83
  0
LAYER
  5
15D
330
151
100
AcDbSymbolTableRecord
100
AcDbLayerTableRecord
  2
0
 70
     1
 62
    -7
  6
CONTINUOUS
370
    -3
390
1EC
  0
LAYER
  5
1AD
330
151
100
AcDbSymbolTableRecord
100
AcDbLayerTableRecord
  2
BASE
 70
     0
 62
     6
  6
CONTINUOUS
370
    -3
390
1EC
  0
LAYER
  5
1AE
330
151
100
AcDbSymbolTableRecord
100
AcDbLayerTableRecord
  2
LINES
 70
     0
 62
     7
  6
CONTINUOUS
370
    -3
390
1EC
  0
LAYER
  5
1AF
330
151
100
AcDbSymbolTableRecord
100
AcDbLayerTableRecord
  2
DETAIL
 70
     0
 62
     4
  6
CONTINUOUS
370
    -3
390
1EC
  0
LAYER
  5
1B0
330
151
100
AcDbSymbolTableRecord
100
AcDbLayerTableRecord
  2
FRAME
 70
     0
 62
     1
  6
CONTINUOUS
370
    -3
390
1EC
  0
LAYER
  5
1B1
330
151
100
AcDbSymbolTableRecord
100
AcDbLayerTableRecord
  2
DIMS
 70
     0
 62
     3
  6
CONTINUOUS
370
    -3
390
1EC
  0
LAYER
  5
1B2
330
151
100
AcDbSymbolTableRecord
100
AcDbLayerTableRecord
  2
TRO
 70
     0
 62
     2
  6
CONTINUOUS
370
    -3
390
1EC
  0
LAYER
  5
1B3
330
151
100
AcDbSymbolTableRecord
100
AcDbLayerTableRecord
  2
STUDS
 70
     0
 62
     7
  6
CONTINUOUS
370
    -3
390
1EC
  0
LAYER
  5
1B4
330
151
100
AcDbSymbolTableRecord
100
AcDbLayerTableRecord
  2
CONES
 70
     0
 62
     1
  6
CONTINUOUS
370
    -3
390
1EC
  0
LAYER
  5
1B5
330
151
100
AcDbSymbolTableRecord
100
AcDbLayerTableRecord
  2
SIGNS
 70
     0
 62
     7
  6
CONTINUOUS
370
    -3
390
1EC
  0
LAYER
  5
1B6
330
151
100
AcDbSymbolTableRecord
100
AcDbLayerTableRecord
  2
VIEW
 70
     0
 62
    -7
  6
CONTINUOUS
370
    -3
390
1EC
  0
LAYER
  5
1B7
330
151
100
AcDbSymbolTableRecord
100
AcDbLayerTableRecord
  2
SETOUT
 70
     0
 62
     5
  6
CONTINUOUS
370
    -3
390
1EC
  0
LAYER
  5
1B8
330
151
100
AcDbSymbolTableRecord
100
AcDbLayerTableRecord
  2
POSTS
 70
     0
 62
     7
  6
CONTINUOUS
370
    -3
390
1EC
  0
LAYER
  5
1B9
330
151
100
AcDbSymbolTableRecord
100
AcDbLayerTableRecord
  2
VISIRAIL
 70
     0
 62
    -2
  6
CONTINUOUS
370
    -3
390
1EC
  0
LAYER
  5
1BA
330
151
100
AcDbSymbolTableRecord
100
AcDbLayerTableRecord
  2
VISIRAIL-V2
 70
     0
 62
    -2
  6
CONTINUOUS
370
    -3
390
1EC
  0
LAYER
  5
1BB
330
151
100
AcDbSymbolTableRecord
100
AcDbLayerTableRecord
  2
VISIRAIL-V4
 70
     0
 62
    -2
  6
CONTINUOUS
370
    -3
390
1EC
  0
LAYER
  5
1BC
330
151
100
AcDbSymbolTableRecord
100
AcDbLayerTableRecord
  2
VISIRAIL-V8
 70
     0
 62
    -2
  6
CONTINUOUS
370
    -3
390
1EC
  0
LAYER
  5
1BD
330
151
100
AcDbSymbolTableRecord
100
AcDbLayerTableRecord
  2
RAILS
 70
     0
 62
     4
  6
CONTINUOUS
370
    -3
390
1EC
  0
LAYER
  5
1BE
330
151
100
AcDbSymbolTableRecord
100
AcDbLayerTableRecord
  2
SIGNALS
 70
     0
 62
     2
  6
CONTINUOUS
370
    -3
390
1EC
  0
LAYER
  5
1BF
330
151
100
AcDbSymbolTableRecord
100
AcDbLayerTableRecord
  2
CABLES
 70
     0
 62
     6
  6
CONTINUOUS
370
    -3
390
1EC
  0
LAYER
  5
1C0
330
151
100
AcDbSymbolTableRecord
100
AcDbLayerTableRecord
  2
DUCTS
 70
     0
 62
     3
  6
CONTINUOUS
370
    -3
390
1EC
  0
LAYER
  5
1C1
330
151
100
AcDbSymbolTableRecord
100
AcDbLayerTableRecord
  2
LCABLES
 70
     0
 62
     5
  6
CONTINUOUS
370
    -3
390
1EC
  0
LAYER
  5
1C2
330
151
100
AcDbSymbolTableRecord
100
AcDbLayerTableRecord
  2
OLD
 70
     0
 62
     5
  6
CONTINUOUS
370
    -3
390
1EC
  0
LAYER
  5
1C3
330
151
100
AcDbSymbolTableRecord
100
AcDbLayerTableRecord
  2
NUMBERS
 70
     0
 62
     7
  6
CONTINUOUS
370
    -3
390
1EC
  0
LAYER
  5
1C4
330
151
100
AcDbSymbolTableRecord
100
AcDbLayerTableRecord
  2
LOOPS
 70
     0
 62
     1
  6
CONTINUOUS
370
    -3
390
1EC
  0
LAYER
  5
1C5
330
151
100
AcDbSymbolTableRecord
100
AcDbLayerTableRecord
  2
LIGHTS
 70
     0
 62
     4
  6
CONTINUOUS
370
    -3
390
1EC
  0
LAYER
  5
1C6
330
151
100
AcDbSymbolTableRecord
100
AcDbLayerTableRecord
  2
STAGING
 70
     0
 62
     7
  6
CONTINUOUS
370
    -3
390
1EC
  0
LAYER
  5
1C7
330
151
100
AcDbSymbolTableRecord
100
AcDbLayerTableRecord
  2
CABDIAG
 70
     0
 62
     7
  6
CONTINUOUS
370
    -3
390
1EC
  0
LAYER
  5
1C8
330
151
100
AcDbSymbolTableRecord
100
AcDbLayerTableRecord
  2
DETDIAG
 70
     0
 62
     7
  6
CONTINUOUS
370
    -3
390
1EC
  0
LAYER
  5
1C9
330
151
100
AcDbSymbolTableRecord
100
AcDbLayerTableRecord
  2
NEW
 70
     0
 62
     7
  6
CONTINUOUS
370
    -3
390
1EC
  0
LAYER
  5
1CA
330
151
100
AcDbSymbolTableRecord
100
AcDbLayerTableRecord
  2
TRANSYT
 70
     0
 62
     7
  6
CONTINUOUS
370
    -3
390
1EC
  0
LAYER
  5
1CB
330
151
100
AcDbSymbolTableRecord
100
AcDbLayerTableRecord
  2
TACTPAVE
 70
     0
 62
     1
  6
CONTINUOUS
370
    -3
390
1EC
  0
LAYER
  5
1CC
330
151
100
AcDbSymbolTableRecord
100
AcDbLayerTableRecord
  2
KERB
 70
     0
 62
     7
  6
CONTINUOUS
370
    -3
390
1EC
  0
LAYER
  5
1CD
330
151
100
AcDbSymbolTableRecord
100
AcDbLayerTableRecord
  2
INQUIRE
 70
     0
 62
     7
  6
CONTINUOUS
370
    -3
390
1EC
  0
LAYER
  5
1CE
330
151
100
AcDbSymbolTableRecord
100
AcDbLayerTableRecord
  2
SITE-CLEARANCE
 70
     0
 62
     3
  6
CONTINUOUS
370
    -3
390
1EC
  0
LAYER
  5
1CF
330
151
100
AcDbSymbolTableRecord
100
AcDbLayerTableRecord
  2
EXISTING
 70
     0
 62
     7
  6
CONTINUOUS
370
    -3
390
1EC
  0
LAYER
  5
1D0
330
151
100
AcDbSymbolTableRecord
100
AcDbLayerTableRecord
  2
PROPOSED
 70
     0
 62
     7
  6
CONTINUOUS
370
    -3
390
1EC
  0
LAYER
  5
1D1
330
151
100
AcDbSymbolTableRecord
100
AcDbLayerTableRecord
  2
PHASES
 70
     0
 62
     7
  6
CONTINUOUS
370
    -3
390
1EC
  0
LAYER
  5
20B
330
151
100
AcDbSymbolTableRecord
100
AcDbLayerTableRecord
  2
BLDG
 70
     0
 62
     4
  6
CONTINUOUS
370
    -3
390
1EC
  0
LAYER
  5
20C
330
151
100
AcDbSymbolTableRecord
100
AcDbLayerTableRecord
  2
BLDP
 70
     0
 62
     1
  6
CONTINUOUS
370
    -3
390
1EC
  0
LAYER
  5
20D
330
151
100
AcDbSymbolTableRecord
100
AcDbLayerTableRecord
  2
E_BY
 70
     0
 62
    -7
  6
CONTINUOUS
370
    -3
390
1EC
  0
LAYER
  5
20E
330
151
100
AcDbSymbolTableRecord
100
AcDbLayerTableRecord
  2
ROAD
 70
     0
 62
     7
  6
CONTINUOUS
370
    -3
390
1EC
  0
LAYER
  5
20F
330
151
100
AcDbSymbolTableRecord
100
AcDbLayerTableRecord
  2
BMRK
 70
     0
 62
     1
  6
CONTINUOUS
370
    -3
390
1EC
  0
LAYER
  5
210
330
151
100
AcDbSymbolTableRecord
100
AcDbLayerTableRecord
  2
HTPT
 70
     0
 62
     1
  6
CONTINUOUS
370
    -3
390
1EC
  0
LAYER
  5
211
330
151
100
AcDbSymbolTableRecord
100
AcDbLayerTableRecord
  2
LINE
 70
     0
 62
     7
  6
CONTINUOUS
370
    -3
390
1EC
  0
LAYER
  5
212
330
151
100
AcDbSymbolTableRecord
100
AcDbLayerTableRecord
  2
PECK
 70
     0
 62
     7
  6
CONTINUOUS
370
    -3
390
1EC
  0
LAYER
  5
213
330
151
100
AcDbSymbolTableRecord
100
AcDbLayerTableRecord
  2
VEG
 70
     0
 62
     5
  6
CONTINUOUS
370
    -3
390
1EC
  0
LAYER
  5
214
330
151
100
AcDbSymbolTableRecord
100
AcDbLayerTableRecord
  2
M_LN
 70
     0
 62
     8
  6
CONTINUOUS
370
    -3
390
1EC
  0
LAYER
  5
215
330
151
100
AcDbSymbolTableRecord
100
AcDbLayerTableRecord
  2
PNT
 70
     0
 62
     8
  6
CONTINUOUS
370
    -3
390
1EC
  0
LAYER
  5
216
330
151
100
AcDbSymbolTableRecord
100
AcDbLayerTableRecord
  2
WATR
 70
     0
 62
     8
  6
CONTINUOUS
370
    -3
390
1EC
  0
LAYER
  5
217
330
151
100
AcDbSymbolTableRecord
100
AcDbLayerTableRecord
  2
FLOW
 70
     0
 62
     8
  6
CONTINUOUS
370
    -3
390
1EC
  0
LAYER
  5
218
330
151
100
AcDbSymbolTableRecord
100
AcDbLayerTableRecord
  2
R_CL
 70
     0
 62
    -2
  6
CONTINUOUS
370
    -3
390
1EC
  0
LAYER
  5
219
330
151
100
AcDbSymbolTableRecord
100
AcDbLayerTableRecord
  2
B_PT
 70
     1
 62
    -7
  6
CONTINUOUS
370
    -3
390
1EC
  0
LAYER
  5
21A
330
151
100
AcDbSymbolTableRecord
100
AcDbLayerTableRecord
  2
TROD
 70
     0
 62
     1
  6
CONTINUOUS
370
    -3
390
1EC
  0
LAYER
  5
21B
330
151
100
AcDbSymbolTableRecord
100
AcDbLayerTableRecord
  2
TBLD
 70
     0
 62
    -1
  6
CONTINUOUS
370
    -3
390
1EC
  0
LAYER
  5
21C
330
151
100
AcDbSymbolTableRecord
100
AcDbLayerTableRecord
  2
TEXT
 70
     0
 62
    -1
  6
CONTINUOUS
370
    -3
390
1EC
  0
LAYER
  5
21D
330
151
100
AcDbSymbolTableRecord
100
AcDbLayerTableRecord
  2
TWTR
 70
     0
 62
     1
  6
CONTINUOUS
370
    -3
390
1EC
  0
LAYER
  5
21E
330
151
100
AcDbSymbolTableRecord
100
AcDbLayerTableRecord
  2
T_BY
 70
     0
 62
    -1
  6
CONTINUOUS
370
    -3
390
1EC
  0
LAYER
  5
21F
330
151
100
AcDbSymbolTableRecord
100
AcDbLayerTableRecord
  2
NCTR
 70
     0
 62
     7
  6
CONTINUOUS
370
    -3
390
1EC
  0
LAYER
  5
220
330
151
100
AcDbSymbolTableRecord
100
AcDbLayerTableRecord
  2
SCRU
 70
     0
 62
     7
  6
CONTINUOUS
370
    -3
390
1EC
  0
LAYER
  5
221
330
151
100
AcDbSymbolTableRecord
100
AcDbLayerTableRecord
  2
TSLP
 70
     0
 62
     7
  6
CONTINUOUS
370
    -3
390
1EC
  0
LAYER
  5
222
330
151
100
AcDbSymbolTableRecord
100
AcDbLayerTableRecord
  2
BSLP
 70
     0
 62
     7
  6
CONTINUOUS
370
    -3
390
1EC
  0
LAYER
  5
223
330
151
100
AcDbSymbolTableRecord
100
AcDbLayerTableRecord
  2
SLOP
 70
     0
 62
     7
  6
CONTINUOUS
370
    -3
390
1EC
  0
LAYER
  5
224
330
151
100
AcDbSymbolTableRecord
100
AcDbLayerTableRecord
  2
NCTS
 70
     0
 62
     7
  6
CONTINUOUS
370
    -3
390
1EC
  0
LAYER
  5
225
330
151
100
AcDbSymbolTableRecord
100
AcDbLayerTableRecord
  2
CTRS
 70
     0
 62
     7
  6
CONTINUOUS
370
    -3
390
1EC
  0
LAYER
  5
226
330
151
100
AcDbSymbolTableRecord
100
AcDbLayerTableRecord
  2
WTER
 70
     0
 62
     7
  6
CONTINUOUS
370
    -3
390
1EC
  0
LAYER
  5
227
330
151
100
AcDbSymbolTableRecord
100
AcDbLayerTableRecord
  2
RGRA
 70
     0
 62
     7
  6
CONTINUOUS
370
    -3
390
1EC
  0
LAYER
  5
3523
330
151
100
AcDbSymbolTableRecord
100
AcDbLayerTableRecord
  2
VEGS
 70
     0
 62
     7
  6
CONTINUOUS
370
    -3
390
1EC
  0
LAYER
  5
3524
330
151
100
AcDbSymbolTableRecord
100
AcDbLayerTableRecord
  2
CTRE
 70
     0
 62
     7
  6
CONTINUOUS
370
    -3
390
1EC
  0
LAYER
  5
422E
330
151
100
AcDbSymbolTableRecord
100
AcDbLayerTableRecord
  2
TRIG
 70
     0
 62
     1
  6
CONTINUOUS
370
    -3
390
1EC
  0
LAYER
  5
422F
330
151
100
AcDbSymbolTableRecord
100
AcDbLayerTableRecord
  2
U_PK
 70
     0
 62
     8
  6
CONTINUOUS
370
    -3
390
1EC
  0
LAYER
  5
77C6
330
151
100
AcDbSymbolTableRecord
100
AcDbLayerTableRecord
  2
G_PT
 70
     0
 62
     7
  6
CONTINUOUS
370
    -3
390
1EC
  0
LAYER
  5
86EF
330
151
100
AcDbSymbolTableRecord
100
AcDbLayerTableRecord
  2
RLY
 70
     0
 62
     1
  6
CONTINUOUS
370
    -3
390
1EC
  0
LAYER
  5
86F0
330
151
100
AcDbSymbolTableRecord
100
AcDbLayerTableRecord
  2
MHW
 70
     0
 62
     8
  6
CONTINUOUS
370
    -3
390
1EC
  0
LAYER
  5
86F1
330
151
100
AcDbSymbolTableRecord
100
AcDbLayerTableRecord
  2
MLW
 70
     0
 62
     8
  6
CONTINUOUS
370
    -3
390
1EC
  0
LAYER
  5
86F2
330
151
100
AcDbSymbolTableRecord
100
AcDbLayerTableRecord
  2
NCON
 70
     0
 62
     7
  6
CONTINUOUS
370
    -3
390
1EC
  0
LAYER
  5
86F3
330
151
100
AcDbSymbolTableRecord
100
AcDbLayerTableRecord
  2
CONI
 70
     0
 62
     7
  6
CONTINUOUS
370
    -3
390
1EC
  0
LAYER
  5
95E1
330
151
100
AcDbSymbolTableRecord
100
AcDbLayerTableRecord
  2
BMER
 70
     0
 62
    -7
  6
CONTINUOUS
370
    -3
390
1EC
  0
LAYER
  5
E898
330
151
100
AcDbSymbolTableRecord
100
AcDbLayerTableRecord
  2
PL_B
 70
     0
 62
    -7
  6
CONTINUOUS
370
    -3
390
1EC
  0
LAYER
  5
12923
330
151
100
AcDbSymbolTableRecord
100
AcDbLayerTableRecord
  2
O_PK
 70
     0
 62
     8
  6
CONTINUOUS
370
    -3
390
1EC
  0
LAYER
  5
18816
330
151
100
AcDbSymbolTableRecord
100
AcDbLayerTableRecord
  2
C_BY
 70
     0
 62
    -7
  6
CONTINUOUS
370
    -3
390
1EC
  0
LAYER
  5
19595
330
151
100
AcDbSymbolTableRecord
100
AcDbLayerTableRecord
  2
D_BY
 70
     0
 62
    -7
  6
CONTINUOUS
370
    -3
390
1EC
  0
LAYER
  5
19596
330
151
100
AcDbSymbolTableRecord
100
AcDbLayerTableRecord
  2
HEAT
 70
     0
 62
     7
  6
CONTINUOUS
370
    -3
390
1EC
  0
ENDTAB
  0
TABLE
  2
STYLE
  5
152
330
0
100
AcDbSymbolTable
 70
     4
  0
STYLE
  5
15E
330
152
100
AcDbSymbolTableRecord
100
AcDbTextStyleTableRecord
  2
STANDARD
 70
     0
 40
0.0
 41
1.0
 50
0.0
 71
     0
 42
1.5
  3
simplex
  4

  0
STYLE
  5
18D
330
152
100
AcDbSymbolTableRecord
100
AcDbTextStyleTableRecord
  2
RDMARKP
 70
     0
 40
0.0
 41
1.0
 50
0.0
 71
     0
 42
1.5
  3
rdmarkp
  4

  0
STYLE
  5
18E
330
152
100
AcDbSymbolTableRecord
100
AcDbTextStyleTableRecord
  2
RDMARKV
 70
     0
 40
0.0
 41
1.0
 50
0.0
 71
     0
 42
1.5
  3
rdmarkv
  4

  0
STYLE
  5
18F
330
152
100
AcDbSymbolTableRecord
100
AcDbTextStyleTableRecord
  2
ROMANS
 70
     0
 40
0.0
 41
1.0
 50
0.0
 71
     0
 42
1.5
  3
romans
  4

  0
ENDTAB
  0
TABLE
  2
VIEW
  5
155
330
0
100
AcDbSymbolTable
 70
     0
  0
ENDTAB
  0
TABLE
  2
UCS
  5
156
330
0
100
AcDbSymbolTable
 70
     0
  0
ENDTAB
  0
TABLE
  2
APPID
  5
158
330
0
100
AcDbSymbolTable
 70
     5
  0
APPID
  5
15F
330
158
100
AcDbSymbolTableRecord
100
AcDbRegAppTableRecord
  2
ACAD
 70
     0
  0
APPID
  5
1FE
330
158
100
AcDbSymbolTableRecord
100
AcDbRegAppTableRecord
  2
KEYOSC3
 70
     0
  0
APPID
  5
1FF
330
158
100
AcDbSymbolTableRecord
100
AcDbRegAppTableRecord
  2
IRD
 70
     0
  0
APPID
  5
228
330
158
100
AcDbSymbolTableRecord
100
AcDbRegAppTableRecord
  2
DCO15
 70
     0
  0
APPID
  5
229
330
158
100
AcDbSymbolTableRecord
100
AcDbRegAppTableRecord
  2
ADE
 70
     0
  0
ENDTAB
  0
TABLE
  2
DIMSTYLE
  5
159
330
0
100
AcDbSymbolTable
 70
     1
100
AcDbDimStyleTable
 71
     0
  0
DIMSTYLE
105
1D6
330
159
100
AcDbSymbolTableRecord
100
AcDbDimStyleTableRecord
  2
STANDARD
 70
     0
340
15E
  0
ENDTAB
  0
TABLE
  2
BLOCK_RECORD
  5
150
330
0
100
AcDbSymbolTable
 70
    36
  0
BLOCK_RECORD
  5
166
102
{ACAD_XDICTIONARY
360
8D6ED
102
}
330
150
100
AcDbSymbolTableRecord
100
AcDbBlockTableRecord
  2
*MODEL_SPACE
340
1EF
  0
BLOCK_RECORD
  5
163
330
150
100
AcDbSymbolTableRecord
100
AcDbBlockTableRecord
  2
*PAPER_SPACE
340
1F0
  0
BLOCK_RECORD
  5
16B
330
150
100
AcDbSymbolTableRecord
100
AcDbBlockTableRecord
  2
STUD
340
0
  0
BLOCK_RECORD
  5
16C
330
150
100
AcDbSymbolTableRecord
100
AcDbBlockTableRecord
  2
CONE
340
0
  0
BLOCK_RECORD
  5
16D
330
150
100
AcDbSymbolTableRecord
100
AcDbBlockTableRecord
  2
WINDOW
340
0
  0
BLOCK_RECORD
  5
16E
330
150
100
AcDbSymbolTableRecord
100
AcDbBlockTableRecord
  2
10031200
340
0
  0
BLOCK_RECORD
  5
16F
330
150
100
AcDbSymbolTableRecord
100
AcDbBlockTableRecord
  2
10031300
340
0
  0
BLOCK_RECORD
  5
170
330
150
100
AcDbSymbolTableRecord
100
AcDbBlockTableRecord
  2
10032200
340
0
  0
BLOCK_RECORD
  5
171
330
150
100
AcDbSymbolTableRecord
100
AcDbBlockTableRecord
  2
10033500
340
0
  0
BLOCK_RECORD
  5
172
330
150
100
AcDbSymbolTableRecord
100
AcDbBlockTableRecord
  2
1009_150
340
0
  0
BLOCK_RECORD
  5
173
330
150
100
AcDbSymbolTableRecord
100
AcDbBlockTableRecord
  2
1009_200
340
0
  0
BLOCK_RECORD
  5
174
330
150
100
AcDbSymbolTableRecord
100
AcDbBlockTableRecord
  2
1010_150
340
0
  0
BLOCK_RECORD
  5
175
330
150
100
AcDbSymbolTableRecord
100
AcDbBlockTableRecord
  2
1010_200
340
0
  0
BLOCK_RECORD
  5
176
330
150
100
AcDbSymbolTableRecord
100
AcDbBlockTableRecord
  2
1010_250
340
0
  0
BLOCK_RECORD
  5
177
330
150
100
AcDbSymbolTableRecord
100
AcDbBlockTableRecord
  2
1010_300
340
0
  0
BLOCK_RECORD
  5
178
330
150
100
AcDbSymbolTableRecord
100
AcDbBlockTableRecord
  2
10132100
340
0
  0
BLOCK_RECORD
  5
179
330
150
100
AcDbSymbolTableRecord
100
AcDbBlockTableRecord
  2
1004_150
340
0
  0
BLOCK_RECORD
  5
17A
330
150
100
AcDbSymbolTableRecord
100
AcDbBlockTableRecord
  2
10041150
340
0
  0
BLOCK_RECORD
  5
17B
330
150
100
AcDbSymbolTableRecord
100
AcDbBlockTableRecord
  2
10051150
340
0
  0
BLOCK_RECORD
  5
17C
330
150
100
AcDbSymbolTableRecord
100
AcDbBlockTableRecord
  2
10051100
340
0
  0
BLOCK_RECORD
  5
17D
330
150
100
AcDbSymbolTableRecord
100
AcDbBlockTableRecord
  2
1005_150
340
0
  0
BLOCK_RECORD
  5
17E
330
150
100
AcDbSymbolTableRecord
100
AcDbBlockTableRecord
  2
10041100
340
0
  0
BLOCK_RECORD
  5
17F
330
150
100
AcDbSymbolTableRecord
100
AcDbBlockTableRecord
  2
1003C100
340
0
  0
BLOCK_RECORD
  5
180
330
150
100
AcDbSymbolTableRecord
100
AcDbBlockTableRecord
  2
1008_100
340
0
  0
BLOCK_RECORD
  5
181
330
150
100
AcDbSymbolTableRecord
100
AcDbBlockTableRecord
  2
1008_150
340
0
  0
BLOCK_RECORD
  5
182
330
150
100
AcDbSymbolTableRecord
100
AcDbBlockTableRecord
  2
1009C100
340
0
  0
BLOCK_RECORD
  5
183
330
150
100
AcDbSymbolTableRecord
100
AcDbBlockTableRecord
  2
1009_100
340
0
  0
BLOCK_RECORD
  5
184
330
150
100
AcDbSymbolTableRecord
100
AcDbBlockTableRecord
  2
1003_200
340
0
  0
BLOCK_RECORD
  5
185
330
150
100
AcDbSymbolTableRecord
100
AcDbBlockTableRecord
  2
1010_100
340
0
  0
BLOCK_RECORD
  5
186
330
150
100
AcDbSymbolTableRecord
100
AcDbBlockTableRecord
  2
1005_100
340
0
  0
BLOCK_RECORD
  5
187
330
150
100
AcDbSymbolTableRecord
100
AcDbBlockTableRecord
  2
1004_100
340
0
  0
BLOCK_RECORD
  5
188
330
150
100
AcDbSymbolTableRecord
100
AcDbBlockTableRecord
  2
10081100
340
0
  0
BLOCK_RECORD
  5
189
330
150
100
AcDbSymbolTableRecord
100
AcDbBlockTableRecord
  2
10081150
340
0
  0
BLOCK_RECORD
  5
18A
330
150
100
AcDbSymbolTableRecord
100
AcDbBlockTableRecord
  2
1019
340
0
  0
BLOCK_RECORD
  5
18B
330
150
100
AcDbSymbolTableRecord
100
AcDbBlockTableRecord
  2
10201
340
0
  0
BLOCK_RECORD
  5
18C
330
150
100
AcDbSymbolTableRecord
100
AcDbBlockTableRecord
  2
1032
340
0
  0
BLOCK_RECORD
  5
206
330
150
100
AcDbSymbolTableRecord
100
AcDbBlockTableRecord
  2
VCROSS
340
0
  0
BLOCK_RECORD
  5
3502
330
150
100
AcDbSymbolTableRecord
100
AcDbBlockTableRecord
  2
Su4413se
340
0
102
{BLKREFS
331
3522
102
}
  0
ENDTAB
  0
ENDSEC
  0
SECTION
  2
BLOCKS
  0
BLOCK
  5
1D4
330
166
100
AcDbEntity
  8
0
100
AcDbBlockBegin
  2
*MODEL_SPACE
 70
     0
 10
0.0
 20
0.0
 30
0.0
  3
*MODEL_SPACE
  1

  0
ENDBLK
  5
1D5
330
166
100
AcDbEntity
  8
0
100
AcDbBlockEnd
  0
BLOCK
  5
1D2
330
163
100
AcDbEntity
 67
     1
  8
0
100
AcDbBlockBegin
  2
*PAPER_SPACE
 70
     0
 10
0.0
 20
0.0
 30
0.0
  3
*PAPER_SPACE
  1

  0
ENDBLK
  5
1D3
330
163
100
AcDbEntity
 67
     1
  8
0
100
AcDbBlockEnd
  0
BLOCK
  5
1
330
16B
100
AcDbEntity
  8
0
100
AcDbBlockBegin
  2
STUD
 70
     0
 10
0.0
 20
0.0
 30
0.0
  3
STUD
  1

  0
CIRCLE
  5
2
330
16B
100
AcDbEntity
  8
STUDS
  6
Continuous
 62
     7
100
AcDbCircle
 10
0.0
 20
0.0
 30
0.0
 40
0.25
  0
ENDBLK
  5
3
330
16B
100
AcDbEntity
  8
0
100
AcDbBlockEnd
  0
BLOCK
  5
4
330
16C
100
AcDbEntity
  8
0
100
AcDbBlockBegin
  2
CONE
 70
     0
 10
0.0
 20
0.0
 30
0.0
  3
CONE
  1

  0
POLYLINE
  5
5
330
16C
100
AcDbEntity
  8
VIEW
 62
     1
100
AcDbPolygonMesh
 66
     1
 10
0.0
 20
0.0
 30
0.0
 70
    16
 71
     6
 72
     3
  0
VERTEX
  5
6
330
5
100
AcDbEntity
  8
VIEW
 62
     1
100
AcDbVertex
100
AcDbPolygonMeshVertex
 10
0.2999999999999971
 20
-0.2999999999999971
 30
0.025
 70
    64
  0
VERTEX
  5
7
330
5
100
AcDbEntity
  8
VIEW
 62
     1
100
AcDbVertex
100
AcDbPolygonMeshVertex
 10
0.2999999999999971
 20
-0.2999999999999971
 30
0.0
 70
    64
  0
VERTEX
  5
8
330
5
100
AcDbEntity
  8
VIEW
 62
     1
100
AcDbVertex
100
AcDbPolygonMeshVertex
 10
0.2999999999999971
 20
-0.2999999999999971
 30
0.0
 70
    64
  0
VERTEX
  5
9
330
5
100
AcDbEntity
  8
VIEW
 62
     1
100
AcDbVertex
100
AcDbPolygonMeshVertex
 10
-0.2999999999999971
 20
-0.2999999999999971
 30
0.025
 70
    64
  0
VERTEX
  5
A
330
5
100
AcDbEntity
  8
VIEW
 62
     1
100
AcDbVertex
100
AcDbPolygonMeshVertex
 10
-0.2999999999999971
 20
-0.2999999999999971
 30
0.0
 70
    64
  0
VERTEX
  5
B
330
5
100
AcDbEntity
  8
VIEW
 62
     1
100
AcDbVertex
100
AcDbPolygonMeshVertex
 10
-0.2999999999999971
 20
-0.2999999999999971
 30
0.0
 70
    64
  0
VERTEX
  5
C
330
5
100
AcDbEntity
  8
VIEW
 62
     1
100
AcDbVertex
100
AcDbPolygonMeshVertex
 10
-0.2999999999999971
 20
0.2999999999999971
 30
0.025
 70
    64
  0
VERTEX
  5
D
330
5
100
AcDbEntity
  8
VIEW
 62
     1
100
AcDbVertex
100
AcDbPolygonMeshVertex
 10
-0.2999999999999971
 20
0.2999999999999971
 30
0.0
 70
    64
  0
VERTEX
  5
E
330
5
100
AcDbEntity
  8
VIEW
 62
     1
100
AcDbVertex
100
AcDbPolygonMeshVertex
 10
-0.2999999999999971
 20
-0.2999999999999971
 30
0.0
 70
    64
  0
VERTEX
  5
F
330
5
100
AcDbEntity
  8
VIEW
 62
     1
100
AcDbVertex
100
AcDbPolygonMeshVertex
 10
0.2999999999999971
 20
0.2999999999999971
 30
0.025
 70
    64
  0
VERTEX
  5
10
330
5
100
AcDbEntity
  8
VIEW
 62
     1
100
AcDbVertex
100
AcDbPolygonMeshVertex
 10
0.2999999999999971
 20
0.2999999999999971
 30
0.0
 70
    64
  0
VERTEX
  5
11
330
5
100
AcDbEntity
  8
VIEW
 62
     1
100
AcDbVertex
100
AcDbPolygonMeshVertex
 10
0.2999999999999971
 20
-0.2999999999999971
 30
0.0
 70
    64
  0
VERTEX
  5
12
330
5
100
AcDbEntity
  8
VIEW
 62
     1
100
AcDbVertex
100
AcDbPolygonMeshVertex
 10
0.2999999999999971
 20
0.2999999999999971
 30
0.025
 70
    64
  0
VERTEX
  5
13
330
5
100
AcDbEntity
  8
VIEW
 62
     1
100
AcDbVertex
100
AcDbPolygonMeshVertex
 10
0.2999999999999971
 20
0.2999999999999971
 30
0.025
 70
    64
  0
VERTEX
  5
14
330
5
100
AcDbEntity
  8
VIEW
 62
     1
100
AcDbVertex
100
AcDbPolygonMeshVertex
 10
0.2999999999999971
 20
-0.2999999999999971
 30
0.025
 70
    64
  0
VERTEX
  5
15
330
5
100
AcDbEntity
  8
VIEW
 62
     1
100
AcDbVertex
100
AcDbPolygonMeshVertex
 10
-0.2999999999999971
 20
0.2999999999999971
 30
0.025
 70
    64
  0
VERTEX
  5
16
330
5
100
AcDbEntity
  8
VIEW
 62
     1
100
AcDbVertex
100
AcDbPolygonMeshVertex
 10
-0.2999999999999971
 20
0.2999999999999971
 30
0.025
 70
    64
  0
VERTEX
  5
17
330
5
100
AcDbEntity
  8
VIEW
 62
     1
100
AcDbVertex
100
AcDbPolygonMeshVertex
 10
-0.2999999999999971
 20
-0.2999999999999971
 30
0.025
 70
    64
  0
SEQEND
  5
18
330
5
100
AcDbEntity
  8
VIEW
  6
Continuous
  0
POLYLINE
  5
19
330
16C
100
AcDbEntity
  8
VIEW
 62
     1
100
AcDbPolygonMesh
 66
     1
 10
0.0
 20
0.0
 30
0.0
 70
    48
 71
     2
 72
    16
  0
VERTEX
  5
1A
330
19
100
AcDbEntity
  8
VIEW
 62
     1
100
AcDbVertex
100
AcDbPolygonMeshVertex
 10
0.0635000000000048
 20
0.0
 30
0.7
 70
    64
  0
VERTEX
  5
1B
330
19
100
AcDbEntity
  8
VIEW
 62
     1
100
AcDbVertex
100
AcDbPolygonMeshVertex
 10
0.0586663503144678
 20
0.0243003979551801
 30
0.7
 70
    64
  0
VERTEX
  5
1C
330
19
100
AcDbEntity
  8
VIEW
 62
     1
100
AcDbVertex
100
AcDbPolygonMeshVertex
 10
0.0449012806053446
 20
0.0449012806053446
 30
0.7
 70
    64
  0
VERTEX
  5
1D
330
19
100
AcDbEntity
  8
VIEW
 62
     1
100
AcDbVertex
100
AcDbPolygonMeshVertex
 10
0.0243003979551872
 20
0.0586663503144678
 30
0.7
 70
    64
  0
VERTEX
  5
1E
330
19
100
AcDbEntity
  8
VIEW
 62
     1
100
AcDbVertex
100
AcDbPolygonMeshVertex
 10
0.0
 20
0.0634999999999977
 30
0.7
 70
    64
  0
VERTEX
  5
1F
330
19
100
AcDbEntity
  8
VIEW
 62
     1
100
AcDbVertex
100
AcDbPolygonMeshVertex
 10
-0.0243003979551872
 20
0.0586663503144678
 30
0.7
 70
    64
  0
VERTEX
  5
20
330
19
100
AcDbEntity
  8
VIEW
 62
     1
100
AcDbVertex
100
AcDbPolygonMeshVertex
 10
-0.0449012806053446
 20
0.0449012806053446
 30
0.7
 70
    64
  0
VERTEX
  5
21
330
19
100
AcDbEntity
  8
VIEW
 62
     1
100
AcDbVertex
100
AcDbPolygonMeshVertex
 10
-0.0586663503144678
 20
0.0243003979551801
 30
0.7
 70
    64
  0
VERTEX
  5
22
330
19
100
AcDbEntity
  8
VIEW
 62
     1
100
AcDbVertex
100
AcDbPolygonMeshVertex
 10
-0.0635000000000048
 20
0.0
 30
0.7
 70
    64
  0
VERTEX
  5
23
330
19
100
AcDbEntity
  8
VIEW
 62
     1
100
AcDbVertex
100
AcDbPolygonMeshVertex
 10
-0.0586663503144678
 20
-0.0243003979551801
 30
0.7
 70
    64
  0
VERTEX
  5
24
330
19
100
AcDbEntity
  8
VIEW
 62
     1
100
AcDbVertex
100
AcDbPolygonMeshVertex
 10
-0.0449012806053446
 20
-0.0449012806053446
 30
0.7
 70
    64
  0
VERTEX
  5
25
330
19
100
AcDbEntity
  8
VIEW
 62
     1
100
AcDbVertex
100
AcDbPolygonMeshVertex
 10
-0.0243003979551872
 20
-0.0586663503144678
 30
0.7
 70
    64
  0
VERTEX
  5
26
330
19
100
AcDbEntity
  8
VIEW
 62
     1
100
AcDbVertex
100
AcDbPolygonMeshVertex
 10
0.0
 20
-0.0634999999999977
 30
0.7
 70
    64
  0
VERTEX
  5
27
330
19
100
AcDbEntity
  8
VIEW
 62
     1
100
AcDbVertex
100
AcDbPolygonMeshVertex
 10
0.0243003979551872
 20
-0.0586663503144678
 30
0.7
 70
    64
  0
VERTEX
  5
28
330
19
100
AcDbEntity
  8
VIEW
 62
     1
100
AcDbVertex
100
AcDbPolygonMeshVertex
 10
0.0449012806053446
 20
-0.0449012806053446
 30
0.7
 70
    64
  0
VERTEX
  5
29
330
19
100
AcDbEntity
  8
VIEW
 62
     1
100
AcDbVertex
100
AcDbPolygonMeshVertex
 10
0.0586663503144678
 20
-0.0243003979551801
 30
0.7
 70
    64
  0
VERTEX
  5
2A
330
19
100
AcDbEntity
  8
VIEW
 62
     1
100
AcDbVertex
100
AcDbPolygonMeshVertex
 10
0.0100000000000051
 20
0.0
 30
1.0
 70
    64
  0
VERTEX
  5
2B
330
19
100
AcDbEntity
  8
VIEW
 62
     1
100
AcDbVertex
100
AcDbPolygonMeshVertex
 10
0.0092387953251176
 20
0.0038268343236538
 30
1.0
 70
    64
  0
VERTEX
  5
2C
330
19
100
AcDbEntity
  8
VIEW
 62
     1
100
AcDbVertex
100
AcDbPolygonMeshVertex
 10
0.0070710678118644
 20
0.0070710678118644
 30
1.0
 70
    64
  0
VERTEX
  5
2D
330
19
100
AcDbEntity
  8
VIEW
 62
     1
100
AcDbVertex
100
AcDbPolygonMeshVertex
 10
0.0038268343236467
 20
0.0092387953251105
 30
1.0
 70
    64
  0
VERTEX
  5
2E
330
19
100
AcDbEntity
  8
VIEW
 62
     1
100
AcDbVertex
100
AcDbPolygonMeshVertex
 10
0.0
 20
0.009999999999998
 30
1.0
 70
    64
  0
VERTEX
  5
2F
330
19
100
AcDbEntity
  8
VIEW
 62
     1
100
AcDbVertex
100
AcDbPolygonMeshVertex
 10
-0.0038268343236467
 20
0.0092387953251105
 30
1.0
 70
    64
  0
VERTEX
  5
30
330
19
100
AcDbEntity
  8
VIEW
 62
     1
100
AcDbVertex
100
AcDbPolygonMeshVertex
 10
-0.0070710678118644
 20
0.0070710678118644
 30
1.0
 70
    64
  0
VERTEX
  5
31
330
19
100
AcDbEntity
  8
VIEW
 62
     1
100
AcDbVertex
100
AcDbPolygonMeshVertex
 10
-0.0092387953251176
 20
0.0038268343236538
 30
1.0
 70
    64
  0
VERTEX
  5
32
330
19
100
AcDbEntity
  8
VIEW
 62
     1
100
AcDbVertex
100
AcDbPolygonMeshVertex
 10
-0.0100000000000051
 20
0.0
 30
1.0
 70
    64
  0
VERTEX
  5
33
330
19
100
AcDbEntity
  8
VIEW
 62
     1
100
AcDbVertex
100
AcDbPolygonMeshVertex
 10
-0.0092387953251176
 20
-0.0038268343236538
 30
1.0
 70
    64
  0
VERTEX
  5
34
330
19
100
AcDbEntity
  8
VIEW
 62
     1
100
AcDbVertex
100
AcDbPolygonMeshVertex
 10
-0.0070710678118644
 20
-0.0070710678118644
 30
1.0
 70
    64
  0
VERTEX
  5
35
330
19
100
AcDbEntity
  8
VIEW
 62
     1
100
AcDbVertex
100
AcDbPolygonMeshVertex
 10
-0.0038268343236467
 20
-0.0092387953251105
 30
1.0
 70
    64
  0
VERTEX
  5
36
330
19
100
AcDbEntity
  8
VIEW
 62
     1
100
AcDbVertex
100
AcDbPolygonMeshVertex
 10
0.0
 20
-0.009999999999998
 30
1.0
 70
    64
  0
VERTEX
  5
37
330
19
100
AcDbEntity
  8
VIEW
 62
     1
100
AcDbVertex
100
AcDbPolygonMeshVertex
 10
0.0038268343236467
 20
-0.0092387953251105
 30
1.0
 70
    64
  0
VERTEX
  5
38
330
19
100
AcDbEntity
  8
VIEW
 62
     1
100
AcDbVertex
100
AcDbPolygonMeshVertex
 10
0.0070710678118644
 20
-0.0070710678118644
 30
1.0
 70
    64
  0
VERTEX
  5
39
330
19
100
AcDbEntity
  8
VIEW
 62
     1
100
AcDbVertex
100
AcDbPolygonMeshVertex
 10
0.0092387953251176
 20
-0.0038268343236538
 30
1.0
 70
    64
  0
SEQEND
  5
3A
330
19
100
AcDbEntity
  8
VIEW
  6
Continuous
  0
POLYLINE
  5
3B
330
16C
100
AcDbEntity
  8
VIEW
100
AcDbPolygonMesh
 66
     1
 10
0.0
 20
0.0
 30
0.0
 70
    48
 71
     2
 72
    16
  0
VERTEX
  5
3C
330
3B
100
AcDbEntity
  8
VIEW
100
AcDbVertex
100
AcDbPolygonMeshVertex
 10
0.1063000000000045
 20
0.0
 30
0.4
 70
    64
  0
VERTEX
  5
3D
330
3B
100
AcDbEntity
  8
VIEW
100
AcDbVertex
100
AcDbPolygonMeshVertex
 10
0.0982083943059564
 20
0.0406792488604069
 30
0.4
 70
    64
  0
VERTEX
  5
3E
330
3B
100
AcDbEntity
  8
VIEW
100
AcDbVertex
100
AcDbPolygonMeshVertex
 10
0.0751654508401316
 20
0.0751654508401316
 30
0.4
 70
    64
  0
VERTEX
  5
3F
330
3B
100
AcDbEntity
  8
VIEW
100
AcDbVertex
100
AcDbPolygonMeshVertex
 10
0.040679248860414
 20
0.0982083943059493
 30
0.4
 70
    64
  0
VERTEX
  5
40
330
3B
100
AcDbEntity
  8
VIEW
100
AcDbVertex
100
AcDbPolygonMeshVertex
 10
0.0
 20
0.1062999999999974
 30
0.4
 70
    64
  0
VERTEX
  5
41
330
3B
100
AcDbEntity
  8
VIEW
100
AcDbVertex
100
AcDbPolygonMeshVertex
 10
-0.040679248860414
 20
0.0982083943059493
 30
0.4
 70
    64
  0
VERTEX
  5
42
330
3B
100
AcDbEntity
  8
VIEW
100
AcDbVertex
100
AcDbPolygonMeshVertex
 10
-0.0751654508401316
 20
0.0751654508401316
 30
0.4
 70
    64
  0
VERTEX
  5
43
330
3B
100
AcDbEntity
  8
VIEW
100
AcDbVertex
100
AcDbPolygonMeshVertex
 10
-0.0982083943059564
 20
0.0406792488604069
 30
0.4
 70
    64
  0
VERTEX
  5
44
330
3B
100
AcDbEntity
  8
VIEW
100
AcDbVertex
100
AcDbPolygonMeshVertex
 10
-0.1063000000000045
 20
0.0
 30
0.4
 70
    64
  0
VERTEX
  5
45
330
3B
100
AcDbEntity
  8
VIEW
100
AcDbVertex
100
AcDbPolygonMeshVertex
 10
-0.0982083943059564
 20
-0.0406792488604069
 30
0.4
 70
    64
  0
VERTEX
  5
46
330
3B
100
AcDbEntity
  8
VIEW
100
AcDbVertex
100
AcDbPolygonMeshVertex
 10
-0.0751654508401316
 20
-0.0751654508401316
 30
0.4
 70
    64
  0
VERTEX
  5
47
330
3B
100
AcDbEntity
  8
VIEW
100
AcDbVertex
100
AcDbPolygonMeshVertex
 10
-0.040679248860414
 20
-0.0982083943059493
 30
0.4
 70
    64
  0
VERTEX
  5
48
330
3B
100
AcDbEntity
  8
VIEW
100
AcDbVertex
100
AcDbPolygonMeshVertex
 10
0.0
 20
-0.1062999999999974
 30
0.4
 70
    64
  0
VERTEX
  5
49
330
3B
100
AcDbEntity
  8
VIEW
100
AcDbVertex
100
AcDbPolygonMeshVertex
 10
0.040679248860414
 20
-0.0982083943059493
 30
0.4
 70
    64
  0
VERTEX
  5
4A
330
3B
100
AcDbEntity
  8
VIEW
100
AcDbVertex
100
AcDbPolygonMeshVertex
 10
0.0751654508401316
 20
-0.0751654508401316
 30
0.4
 70
    64
  0
VERTEX
  5
4B
330
3B
100
AcDbEntity
  8
VIEW
100
AcDbVertex
100
AcDbPolygonMeshVertex
 10
0.0982083943059564
 20
-0.0406792488604069
 30
0.4
 70
    64
  0
VERTEX
  5
4C
330
3B
100
AcDbEntity
  8
VIEW
100
AcDbVertex
100
AcDbPolygonMeshVertex
 10
0.0635000000000048
 20
0.0
 30
0.7
 70
    64
  0
VERTEX
  5
4D
330
3B
100
AcDbEntity
  8
VIEW
100
AcDbVertex
100
AcDbPolygonMeshVertex
 10
0.0586663503144678
 20
0.0243003979551801
 30
0.7
 70
    64
  0
VERTEX
  5
4E
330
3B
100
AcDbEntity
  8
VIEW
100
AcDbVertex
100
AcDbPolygonMeshVertex
 10
0.0449012806053446
 20
0.0449012806053446
 30
0.7
 70
    64
  0
VERTEX
  5
4F
330
3B
100
AcDbEntity
  8
VIEW
100
AcDbVertex
100
AcDbPolygonMeshVertex
 10
0.0243003979551872
 20
0.0586663503144678
 30
0.7
 70
    64
  0
VERTEX
  5
50
330
3B
100
AcDbEntity
  8
VIEW
100
AcDbVertex
100
AcDbPolygonMeshVertex
 10
0.0
 20
0.0634999999999977
 30
0.7
 70
    64
  0
VERTEX
  5
51
330
3B
100
AcDbEntity
  8
VIEW
100
AcDbVertex
100
AcDbPolygonMeshVertex
 10
-0.0243003979551872
 20
0.0586663503144678
 30
0.7
 70
    64
  0
VERTEX
  5
52
330
3B
100
AcDbEntity
  8
VIEW
100
AcDbVertex
100
AcDbPolygonMeshVertex
 10
-0.0449012806053446
 20
0.0449012806053446
 30
0.7
 70
    64
  0
VERTEX
  5
53
330
3B
100
AcDbEntity
  8
VIEW
100
AcDbVertex
100
AcDbPolygonMeshVertex
 10
-0.0586663503144678
 20
0.0243003979551801
 30
0.7
 70
    64
  0
VERTEX
  5
54
330
3B
100
AcDbEntity
  8
VIEW
100
AcDbVertex
100
AcDbPolygonMeshVertex
 10
-0.0635000000000048
 20
0.0
 30
0.7
 70
    64
  0
VERTEX
  5
55
330
3B
100
AcDbEntity
  8
VIEW
100
AcDbVertex
100
AcDbPolygonMeshVertex
 10
-0.0586663503144678
 20
-0.0243003979551801
 30
0.7
 70
    64
  0
VERTEX
  5
56
330
3B
100
AcDbEntity
  8
VIEW
100
AcDbVertex
100
AcDbPolygonMeshVertex
 10
-0.0449012806053446
 20
-0.0449012806053446
 30
0.7
 70
    64
  0
VERTEX
  5
57
330
3B
100
AcDbEntity
  8
VIEW
100
AcDbVertex
100
AcDbPolygonMeshVertex
 10
-0.0243003979551872
 20
-0.0586663503144678
 30
0.7
 70
    64
  0
VERTEX
  5
58
330
3B
100
AcDbEntity
  8
VIEW
100
AcDbVertex
100
AcDbPolygonMeshVertex
 10
0.0
 20
-0.0634999999999977
 30
0.7
 70
    64
  0
VERTEX
  5
59
330
3B
100
AcDbEntity
  8
VIEW
100
AcDbVertex
100
AcDbPolygonMeshVertex
 10
0.0243003979551872
 20
-0.0586663503144678
 30
0.7
 70
    64
  0
VERTEX
  5
5A
330
3B
100
AcDbEntity
  8
VIEW
100
AcDbVertex
100
AcDbPolygonMeshVertex
 10
0.0449012806053446
 20
-0.0449012806053446
 30
0.7
 70
    64
  0
VERTEX
  5
5B
330
3B
100
AcDbEntity
  8
VIEW
100
AcDbVertex
100
AcDbPolygonMeshVertex
 10
0.0586663503144678
 20
-0.0243003979551801
 30
0.7
 70
    64
  0
SEQEND
  5
5C
330
3B
100
AcDbEntity
  8
VIEW
  6
Continuous
  0
POLYLINE
  5
5D
330
16C
100
AcDbEntity
  8
VIEW
 62
     1
100
AcDbPolygonMesh
 66
     1
 10
0.0
 20
0.0
 30
0.0
 70
    48
 71
     2
 72
    16
  0
VERTEX
  5
5E
330
5D
100
AcDbEntity
  8
VIEW
 62
     1
100
AcDbVertex
100
AcDbPolygonMeshVertex
 10
0.1599999999999966
 20
0.0
 30
0.025
 70
    64
  0
VERTEX
  5
5F
330
5D
100
AcDbEntity
  8
VIEW
 62
     1
100
AcDbVertex
100
AcDbPolygonMeshVertex
 10
0.1478207252018109
 20
0.0612293491784115
 30
0.025
 70
    64
  0
VERTEX
  5
60
330
5D
100
AcDbEntity
  8
VIEW
 62
     1
100
AcDbVertex
100
AcDbPolygonMeshVertex
 10
0.1131370849898445
 20
0.1131370849898445
 30
0.025
 70
    64
  0
VERTEX
  5
61
330
5D
100
AcDbEntity
  8
VIEW
 62
     1
100
AcDbVertex
100
AcDbPolygonMeshVertex
 10
0.0612293491784186
 20
0.1478207252018038
 30
0.025
 70
    64
  0
VERTEX
  5
62
330
5D
100
AcDbEntity
  8
VIEW
 62
     1
100
AcDbVertex
100
AcDbPolygonMeshVertex
 10
0.0
 20
0.1599999999999966
 30
0.025
 70
    64
  0
VERTEX
  5
63
330
5D
100
AcDbEntity
  8
VIEW
 62
     1
100
AcDbVertex
100
AcDbPolygonMeshVertex
 10
-0.0612293491784186
 20
0.1478207252018038
 30
0.025
 70
    64
  0
VERTEX
  5
64
330
5D
100
AcDbEntity
  8
VIEW
 62
     1
100
AcDbVertex
100
AcDbPolygonMeshVertex
 10
-0.1131370849898445
 20
0.1131370849898445
 30
0.025
 70
    64
  0
VERTEX
  5
65
330
5D
100
AcDbEntity
  8
VIEW
 62
     1
100
AcDbVertex
100
AcDbPolygonMeshVertex
 10
-0.1478207252018109
 20
0.0612293491784115
 30
0.025
 70
    64
  0
VERTEX
  5
66
330
5D
100
AcDbEntity
  8
VIEW
 62
     1
100
AcDbVertex
100
AcDbPolygonMeshVertex
 10
-0.1599999999999966
 20
0.0
 30
0.025
 70
    64
  0
VERTEX
  5
67
330
5D
100
AcDbEntity
  8
VIEW
 62
     1
100
AcDbVertex
100
AcDbPolygonMeshVertex
 10
-0.1478207252018109
 20
-0.0612293491784115
 30
0.025
 70
    64
  0
VERTEX
  5
68
330
5D
100
AcDbEntity
  8
VIEW
 62
     1
100
AcDbVertex
100
AcDbPolygonMeshVertex
 10
-0.1131370849898445
 20
-0.1131370849898445
 30
0.025
 70
    64
  0
VERTEX
  5
69
330
5D
100
AcDbEntity
  8
VIEW
 62
     1
100
AcDbVertex
100
AcDbPolygonMeshVertex
 10
-0.0612293491784186
 20
-0.1478207252018038
 30
0.025
 70
    64
  0
VERTEX
  5
6A
330
5D
100
AcDbEntity
  8
VIEW
 62
     1
100
AcDbVertex
100
AcDbPolygonMeshVertex
 10
0.0
 20
-0.1599999999999966
 30
0.025
 70
    64
  0
VERTEX
  5
6B
330
5D
100
AcDbEntity
  8
VIEW
 62
     1
100
AcDbVertex
100
AcDbPolygonMeshVertex
 10
0.0612293491784186
 20
-0.1478207252018038
 30
0.025
 70
    64
  0
VERTEX
  5
6C
330
5D
100
AcDbEntity
  8
VIEW
 62
     1
100
AcDbVertex
100
AcDbPolygonMeshVertex
 10
0.1131370849898445
 20
-0.1131370849898445
 30
0.025
 70
    64
  0
VERTEX
  5
6D
330
5D
100
AcDbEntity
  8
VIEW
 62
     1
100
AcDbVertex
100
AcDbPolygonMeshVertex
 10
0.1478207252018109
 20
-0.0612293491784115
 30
0.025
 70
    64
  0
VERTEX
  5
6E
330
5D
100
AcDbEntity
  8
VIEW
 62
     1
100
AcDbVertex
100
AcDbPolygonMeshVertex
 10
0.1063000000000045
 20
0.0
 30
0.4
 70
    64
  0
VERTEX
  5
6F
330
5D
100
AcDbEntity
  8
VIEW
 62
     1
100
AcDbVertex
100
AcDbPolygonMeshVertex
 10
0.0982083943059564
 20
0.0406792488604069
 30
0.4
 70
    64
  0
VERTEX
  5
70
330
5D
100
AcDbEntity
  8
VIEW
 62
     1
100
AcDbVertex
100
AcDbPolygonMeshVertex
 10
0.0751654508401316
 20
0.0751654508401316
 30
0.4
 70
    64
  0
VERTEX
  5
71
330
5D
100
AcDbEntity
  8
VIEW
 62
     1
100
AcDbVertex
100
AcDbPolygonMeshVertex
 10
0.040679248860414
 20
0.0982083943059493
 30
0.4
 70
    64
  0
VERTEX
  5
72
330
5D
100
AcDbEntity
  8
VIEW
 62
     1
100
AcDbVertex
100
AcDbPolygonMeshVertex
 10
0.0
 20
0.1062999999999974
 30
0.4
 70
    64
  0
VERTEX
  5
73
330
5D
100
AcDbEntity
  8
VIEW
 62
     1
100
AcDbVertex
100
AcDbPolygonMeshVertex
 10
-0.040679248860414
 20
0.0982083943059493
 30
0.4
 70
    64
  0
VERTEX
  5
74
330
5D
100
AcDbEntity
  8
VIEW
 62
     1
100
AcDbVertex
100
AcDbPolygonMeshVertex
 10
-0.0751654508401316
 20
0.0751654508401316
 30
0.4
 70
    64
  0
VERTEX
  5
75
330
5D
100
AcDbEntity
  8
VIEW
 62
     1
100
AcDbVertex
100
AcDbPolygonMeshVertex
 10
-0.0982083943059564
 20
0.0406792488604069
 30
0.4
 70
    64
  0
VERTEX
  5
76
330
5D
100
AcDbEntity
  8
VIEW
 62
     1
100
AcDbVertex
100
AcDbPolygonMeshVertex
 10
-0.1063000000000045
 20
0.0
 30
0.4
 70
    64
  0
VERTEX
  5
77
330
5D
100
AcDbEntity
  8
VIEW
 62
     1
100
AcDbVertex
100
AcDbPolygonMeshVertex
 10
-0.0982083943059564
 20
-0.0406792488604069
 30
0.4
 70
    64
  0
VERTEX
  5
78
330
5D
100
AcDbEntity
  8
VIEW
 62
     1
100
AcDbVertex
100
AcDbPolygonMeshVertex
 10
-0.0751654508401316
 20
-0.0751654508401316
 30
0.4
 70
    64
  0
VERTEX
  5
79
330
5D
100
AcDbEntity
  8
VIEW
 62
     1
100
AcDbVertex
100
AcDbPolygonMeshVertex
 10
-0.040679248860414
 20
-0.0982083943059493
 30
0.4
 70
    64
  0
VERTEX
  5
7A
330
5D
100
AcDbEntity
  8
VIEW
 62
     1
100
AcDbVertex
100
AcDbPolygonMeshVertex
 10
0.0
 20
-0.1062999999999974
 30
0.4
 70
    64
  0
VERTEX
  5
7B
330
5D
100
AcDbEntity
  8
VIEW
 62
     1
100
AcDbVertex
100
AcDbPolygonMeshVertex
 10
0.040679248860414
 20
-0.0982083943059493
 30
0.4
 70
    64
  0
VERTEX
  5
7C
330
5D
100
AcDbEntity
  8
VIEW
 62
     1
100
AcDbVertex
100
AcDbPolygonMeshVertex
 10
0.0751654508401316
 20
-0.0751654508401316
 30
0.4
 70
    64
  0
VERTEX
  5
7D
330
5D
100
AcDbEntity
  8
VIEW
 62
     1
100
AcDbVertex
100
AcDbPolygonMeshVertex
 10
0.0982083943059564
 20
-0.0406792488604069
 30
0.4
 70
    64
  0
SEQEND
  5
7E
330
5D
100
AcDbEntity
  8
VIEW
  6
Continuous
  0
POLYLINE
  5
7F
330
16C
100
AcDbEntity
  8
0
  6
1004U
100
AcDb2dPolyline
 66
     1
 10
0.0
 20
0.0
 30
0.0
 70
     1
 40
0.1
 41
0.1
  0
VERTEX
  5
80
330
7F
100
AcDbEntity
  8
0
  6
1004U
100
AcDbVertex
100
AcDb2dVertex
 10
-0.2000000000000028
 20
0.0
 30
0.0
 42
1.0
  0
VERTEX
  5
81
330
7F
100
AcDbEntity
  8
0
  6
1004U
100
AcDbVertex
100
AcDb2dVertex
 10
0.2000000000000028
 20
0.0
 30
0.0
 42
1.0
  0
SEQEND
  5
82
330
7F
100
AcDbEntity
  8
0
  6
Continuous
  0
ENDBLK
  5
83
330
16C
100
AcDbEntity
  8
0
100
AcDbBlockEnd
  0
BLOCK
  5
84
330
16D
100
AcDbEntity
  8
0
100
AcDbBlockBegin
  2
WINDOW
 70
     0
 10
0.0
 20
0.0
 30
0.0
  3
WINDOW
  1

  0
POLYLINE
  5
85
330
16D
100
AcDbEntity
  8
0
  6
Continuous
100
AcDb2dPolyline
 66
     1
 10
0.0
 20
0.0
 30
0.0
 39
1.5
 40
0.2
 41
0.2
  0
VERTEX
  5
86
330
85
100
AcDbEntity
  8
0
  6
Continuous
100
AcDbVertex
100
AcDb2dVertex
 10
-0.75
 20
0.0
 30
0.0
  0
VERTEX
  5
87
330
85
100
AcDbEntity
  8
0
  6
Continuous
100
AcDbVertex
100
AcDb2dVertex
 10
0.75
 20
0.0
 30
0.0
  0
SEQEND
  5
88
330
85
100
AcDbEntity
  8
0
  6
Continuous
  0
ENDBLK
  5
89
330
16D
100
AcDbEntity
  8
0
100
AcDbBlockEnd
  0
BLOCK
  5
8A
330
16E
100
AcDbEntity
  8
0
100
AcDbBlockBegin
  2
10031200
 70
     0
 10
0.0
 20
0.0
 30
0.0
  3
10031200
  1

  0
POLYLINE
  5
8B
330
16E
100
AcDbEntity
  8
0
  6
10031
100
AcDb2dPolyline
 66
     1
 10
0.0
 20
0.0
 30
0.0
 40
0.2
 41
0.2
  0
VERTEX
  5
8C
330
8B
100
AcDbEntity
  8
0
  6
10031
100
AcDbVertex
100
AcDb2dVertex
 10
0.0
 20
0.0
 30
0.0
  0
VERTEX
  5
8D
330
8B
100
AcDbEntity
  8
0
  6
10031
100
AcDbVertex
100
AcDb2dVertex
 10
1.0
 20
0.0
 30
0.0
  0
SEQEND
  5
8E
330
8B
100
AcDbEntity
  8
0
  6
10031
  0
ENDBLK
  5
8F
330
16E
100
AcDbEntity
  8
0
100
AcDbBlockEnd
  0
BLOCK
  5
90
330
16F
100
AcDbEntity
  8
0
100
AcDbBlockBegin
  2
10031300
 70
     0
 10
0.0
 20
0.0
 30
0.0
  3
10031300
  1

  0
POLYLINE
  5
91
330
16F
100
AcDbEntity
  8
0
  6
10031
100
AcDb2dPolyline
 66
     1
 10
0.0
 20
0.0
 30
0.0
 40
0.3
 41
0.3
  0
VERTEX
  5
92
330
91
100
AcDbEntity
  8
0
  6
10031
100
AcDbVertex
100
AcDb2dVertex
 10
0.0
 20
0.0
 30
0.0
  0
VERTEX
  5
93
330
91
100
AcDbEntity
  8
0
  6
10031
100
AcDbVertex
100
AcDb2dVertex
 10
1.0
 20
0.0
 30
0.0
  0
SEQEND
  5
94
330
91
100
AcDbEntity
  8
0
  6
10031
  0
ENDBLK
  5
95
330
16F
100
AcDbEntity
  8
0
100
AcDbBlockEnd
  0
BLOCK
  5
96
330
170
100
AcDbEntity
  8
0
100
AcDbBlockBegin
  2
10032200
 70
     0
 10
0.0
 20
0.0
 30
0.0
  3
10032200
  1

  0
POLYLINE
  5
97
330
170
100
AcDbEntity
  8
0
  6
10032
100
AcDb2dPolyline
 66
     1
 10
0.0
 20
0.0
 30
0.0
 40
0.2
 41
0.2
  0
VERTEX
  5
98
330
97
100
AcDbEntity
  8
0
  6
10032
100
AcDbVertex
100
AcDb2dVertex
 10
0.0
 20
0.0
 30
0.0
  0
VERTEX
  5
99
330
97
100
AcDbEntity
  8
0
  6
10032
100
AcDbVertex
100
AcDb2dVertex
 10
0.5
 20
0.0
 30
0.0
  0
SEQEND
  5
9A
330
97
100
AcDbEntity
  8
0
  6
10032
  0
ENDBLK
  5
9B
330
170
100
AcDbEntity
  8
0
100
AcDbBlockEnd
  0
BLOCK
  5
9C
330
171
100
AcDbEntity
  8
0
100
AcDbBlockBegin
  2
10033500
 70
     0
 10
0.0
 20
0.0
 30
0.0
  3
10033500
  1

  0
POLYLINE
  5
9D
330
171
100
AcDbEntity
  8
0
  6
10033
100
AcDb2dPolyline
 66
     1
 10
0.0
 20
0.0
 30
0.0
 40
0.5
 41
0.5
  0
VERTEX
  5
9E
330
9D
100
AcDbEntity
  8
0
  6
10033
100
AcDbVertex
100
AcDb2dVertex
 10
0.0
 20
0.0
 30
0.0
  0
VERTEX
  5
9F
330
9D
100
AcDbEntity
  8
0
  6
10033
100
AcDbVertex
100
AcDb2dVertex
 10
0.700000000000003
 20
0.0
 30
0.0
  0
SEQEND
  5
A0
330
9D
100
AcDbEntity
  8
0
  6
10033
  0
ENDBLK
  5
A1
330
171
100
AcDbEntity
  8
0
100
AcDbBlockEnd
  0
BLOCK
  5
A2
330
172
100
AcDbEntity
  8
0
100
AcDbBlockBegin
  2
1009_150
 70
     0
 10
0.0
 20
0.0
 30
0.0
  3
1009_150
  1

  0
POLYLINE
  5
A3
330
172
100
AcDbEntity
  8
0
  6
1009
100
AcDb2dPolyline
 66
     1
 10
0.0
 20
0.0
 30
0.0
 40
0.15
 41
0.15
  0
VERTEX
  5
A4
330
A3
100
AcDbEntity
  8
0
  6
1009
100
AcDbVertex
100
AcDb2dVertex
 10
0.0
 20
0.0
 30
0.0
  0
VERTEX
  5
A5
330
A3
100
AcDbEntity
  8
0
  6
1009
100
AcDbVertex
100
AcDb2dVertex
 10
0.5999999999999944
 20
0.0
 30
0.0
  0
SEQEND
  5
A6
330
A3
100
AcDbEntity
  8
0
  6
1009
  0
ENDBLK
  5
A7
330
172
100
AcDbEntity
  8
0
100
AcDbBlockEnd
  0
BLOCK
  5
A8
330
173
100
AcDbEntity
  8
0
100
AcDbBlockBegin
  2
1009_200
 70
     0
 10
0.0
 20
0.0
 30
0.0
  3
1009_200
  1

  0
POLYLINE
  5
A9
330
173
100
AcDbEntity
  8
0
  6
1009
100
AcDb2dPolyline
 66
     1
 10
0.0
 20
0.0
 30
0.0
 40
0.2
 41
0.2
  0
VERTEX
  5
AA
330
A9
100
AcDbEntity
  8
0
  6
1009
100
AcDbVertex
100
AcDb2dVertex
 10
0.0
 20
0.0
 30
0.0
  0
VERTEX
  5
AB
330
A9
100
AcDbEntity
  8
0
  6
1009
100
AcDbVertex
100
AcDb2dVertex
 10
0.5999999999999944
 20
0.0
 30
0.0
  0
SEQEND
  5
AC
330
A9
100
AcDbEntity
  8
0
  6
1009
  0
ENDBLK
  5
AD
330
173
100
AcDbEntity
  8
0
100
AcDbBlockEnd
  0
BLOCK
  5
AE
330
174
100
AcDbEntity
  8
0
100
AcDbBlockBegin
  2
1010_150
 70
     0
 10
0.0
 20
0.0
 30
0.0
  3
1010_150
  1

  0
POLYLINE
  5
AF
330
174
100
AcDbEntity
  8
0
  6
1010
100
AcDb2dPolyline
 66
     1
 10
0.0
 20
0.0
 30
0.0
 40
0.15
 41
0.15
  0
VERTEX
  5
B0
330
AF
100
AcDbEntity
  8
0
  6
1010
100
AcDbVertex
100
AcDb2dVertex
 10
0.0
 20
0.0
 30
0.0
  0
VERTEX
  5
B1
330
AF
100
AcDbEntity
  8
0
  6
1010
100
AcDbVertex
100
AcDb2dVertex
 10
1.0
 20
0.0
 30
0.0
  0
SEQEND
  5
B2
330
AF
100
AcDbEntity
  8
0
  6
1010
  0
ENDBLK
  5
B3
330
174
100
AcDbEntity
  8
0
100
AcDbBlockEnd
  0
BLOCK
  5
B4
330
175
100
AcDbEntity
  8
0
100
AcDbBlockBegin
  2
1010_200
 70
     0
 10
0.0
 20
0.0
 30
0.0
  3
1010_200
  1

  0
POLYLINE
  5
B5
330
175
100
AcDbEntity
  8
0
  6
1010
100
AcDb2dPolyline
 66
     1
 10
0.0
 20
0.0
 30
0.0
 40
0.2
 41
0.2
  0
VERTEX
  5
B6
330
B5
100
AcDbEntity
  8
0
  6
1010
100
AcDbVertex
100
AcDb2dVertex
 10
0.0
 20
0.0
 30
0.0
  0
VERTEX
  5
B7
330
B5
100
AcDbEntity
  8
0
  6
1010
100
AcDbVertex
100
AcDb2dVertex
 10
1.0
 20
0.0
 30
0.0
  0
SEQEND
  5
B8
330
B5
100
AcDbEntity
  8
0
  6
1010
  0
ENDBLK
  5
B9
330
175
100
AcDbEntity
  8
0
100
AcDbBlockEnd
  0
BLOCK
  5
BA
330
176
100
AcDbEntity
  8
0
100
AcDbBlockBegin
  2
1010_250
 70
     0
 10
0.0
 20
0.0
 30
0.0
  3
1010_250
  1

  0
POLYLINE
  5
BB
330
176
100
AcDbEntity
  8
0
  6
1010
100
AcDb2dPolyline
 66
     1
 10
0.0
 20
0.0
 30
0.0
 40
0.25
 41
0.25
  0
VERTEX
  5
BC
330
BB
100
AcDbEntity
  8
0
  6
1010
100
AcDbVertex
100
AcDb2dVertex
 10
0.0
 20
0.0
 30
0.0
  0
VERTEX
  5
BD
330
BB
100
AcDbEntity
  8
0
  6
1010
100
AcDbVertex
100
AcDb2dVertex
 10
1.0
 20
0.0
 30
0.0
  0
SEQEND
  5
BE
330
BB
100
AcDbEntity
  8
0
  6
1010
  0
ENDBLK
  5
BF
330
176
100
AcDbEntity
  8
0
100
AcDbBlockEnd
  0
BLOCK
  5
C0
330
177
100
AcDbEntity
  8
0
100
AcDbBlockBegin
  2
1010_300
 70
     0
 10
0.0
 20
0.0
 30
0.0
  3
1010_300
  1

  0
POLYLINE
  5
C1
330
177
100
AcDbEntity
  8
0
  6
1010
100
AcDb2dPolyline
 66
     1
 10
0.0
 20
0.0
 30
0.0
 40
0.3
 41
0.3
  0
VERTEX
  5
C2
330
C1
100
AcDbEntity
  8
0
  6
1010
100
AcDbVertex
100
AcDb2dVertex
 10
0.0
 20
0.0
 30
0.0
  0
VERTEX
  5
C3
330
C1
100
AcDbEntity
  8
0
  6
1010
100
AcDbVertex
100
AcDb2dVertex
 10
1.0
 20
0.0
 30
0.0
  0
SEQEND
  5
C4
330
C1
100
AcDbEntity
  8
0
  6
1010
  0
ENDBLK
  5
C5
330
177
100
AcDbEntity
  8
0
100
AcDbBlockEnd
  0
BLOCK
  5
C6
330
178
100
AcDbEntity
  8
0
100
AcDbBlockBegin
  2
10132100
 70
     0
 10
0.0
 20
0.0
 30
0.0
  3
10132100
  1

  0
POLYLINE
  5
C7
330
178
100
AcDbEntity
  8
0
  6
10132
100
AcDb2dPolyline
 66
     1
 10
0.0
 20
0.0
 30
0.0
 40
0.1
 41
0.1
  0
VERTEX
  5
C8
330
C7
100
AcDbEntity
  8
0
  6
10132
100
AcDbVertex
100
AcDb2dVertex
 10
0.0
 20
0.0
 30
0.0
  0
VERTEX
  5
C9
330
C7
100
AcDbEntity
  8
0
  6
10132
100
AcDbVertex
100
AcDb2dVertex
 10
1.0
 20
0.0
 30
0.0
  0
SEQEND
  5
CA
330
C7
100
AcDbEntity
  8
0
  6
10132
  0
ENDBLK
  5
CB
330
178
100
AcDbEntity
  8
0
100
AcDbBlockEnd
  0
BLOCK
  5
CC
330
179
100
AcDbEntity
  8
0
100
AcDbBlockBegin
  2
1004_150
 70
     0
 10
0.0
 20
0.0
 30
0.0
  3
1004_150
  1

  0
POLYLINE
  5
CD
330
179
100
AcDbEntity
  8
0
  6
1004
100
AcDb2dPolyline
 66
     1
 10
0.0
 20
0.0
 30
0.0
 40
0.15
 41
0.15
  0
VERTEX
  5
CE
330
CD
100
AcDbEntity
  8
0
  6
1004
100
AcDbVertex
100
AcDb2dVertex
 10
0.0
 20
0.0
 30
0.0
  0
VERTEX
  5
CF
330
CD
100
AcDbEntity
  8
0
  6
1004
100
AcDbVertex
100
AcDb2dVertex
 10
4.0
 20
0.0
 30
0.0
  0
SEQEND
  5
D0
330
CD
100
AcDbEntity
  8
0
  6
1004
  0
ENDBLK
  5
D1
330
179
100
AcDbEntity
  8
0
100
AcDbBlockEnd
  0
BLOCK
  5
D2
330
17A
100
AcDbEntity
  8
0
100
AcDbBlockBegin
  2
10041150
 70
     0
 10
0.0
 20
0.0
 30
0.0
  3
10041150
  1

  0
POLYLINE
  5
D3
330
17A
100
AcDbEntity
  8
0
  6
10041
100
AcDb2dPolyline
 66
     1
 10
0.0
 20
0.0
 30
0.0
 40
0.15
 41
0.15
  0
VERTEX
  5
D4
330
D3
100
AcDbEntity
  8
0
  6
10041
100
AcDbVertex
100
AcDb2dVertex
 10
0.0
 20
0.0
 30
0.0
  0
VERTEX
  5
D5
330
D3
100
AcDbEntity
  8
0
  6
10041
100
AcDbVertex
100
AcDb2dVertex
 10
6.0
 20
0.0
 30
0.0
  0
SEQEND
  5
D6
330
D3
100
AcDbEntity
  8
0
  6
10041
  0
ENDBLK
  5
D7
330
17A
100
AcDbEntity
  8
0
100
AcDbBlockEnd
  0
BLOCK
  5
D8
330
17B
100
AcDbEntity
  8
0
100
AcDbBlockBegin
  2
10051150
 70
     0
 10
0.0
 20
0.0
 30
0.0
  3
10051150
  1

  0
POLYLINE
  5
D9
330
17B
100
AcDbEntity
  8
0
  6
10051
100
AcDb2dPolyline
 66
     1
 10
0.0
 20
0.0
 30
0.0
 40
0.15
 41
0.15
  0
VERTEX
  5
DA
330
D9
100
AcDbEntity
  8
0
  6
10051
100
AcDbVertex
100
AcDb2dVertex
 10
0.0
 20
0.0
 30
0.0
  0
VERTEX
  5
DB
330
D9
100
AcDbEntity
  8
0
  6
10051
100
AcDbVertex
100
AcDb2dVertex
 10
2.0
 20
0.0
 30
0.0
  0
SEQEND
  5
DC
330
D9
100
AcDbEntity
  8
0
  6
10051
  0
ENDBLK
  5
DD
330
17B
100
AcDbEntity
  8
0
100
AcDbBlockEnd
  0
BLOCK
  5
DE
330
17C
100
AcDbEntity
  8
0
100
AcDbBlockBegin
  2
10051100
 70
     0
 10
0.0
 20
0.0
 30
0.0
  3
10051100
  1

  0
POLYLINE
  5
DF
330
17C
100
AcDbEntity
  8
0
  6
10051
100
AcDb2dPolyline
 66
     1
 10
0.0
 20
0.0
 30
0.0
 40
0.1
 41
0.1
  0
VERTEX
  5
E0
330
DF
100
AcDbEntity
  8
0
  6
10051
100
AcDbVertex
100
AcDb2dVertex
 10
0.0
 20
0.0
 30
0.0
  0
VERTEX
  5
E1
330
DF
100
AcDbEntity
  8
0
  6
10051
100
AcDbVertex
100
AcDb2dVertex
 10
2.0
 20
0.0
 30
0.0
  0
SEQEND
  5
E2
330
DF
100
AcDbEntity
  8
0
  6
10051
  0
ENDBLK
  5
E3
330
17C
100
AcDbEntity
  8
0
100
AcDbBlockEnd
  0
BLOCK
  5
E4
330
17D
100
AcDbEntity
  8
0
100
AcDbBlockBegin
  2
1005_150
 70
     0
 10
0.0
 20
0.0
 30
0.0
  3
1005_150
  1

  0
POLYLINE
  5
E5
330
17D
100
AcDbEntity
  8
0
  6
1005
100
AcDb2dPolyline
 66
     1
 10
0.0
 20
0.0
 30
0.0
 40
0.15
 41
0.15
  0
VERTEX
  5
E6
330
E5
100
AcDbEntity
  8
0
  6
1005
100
AcDbVertex
100
AcDb2dVertex
 10
0.0
 20
0.0
 30
0.0
  0
VERTEX
  5
E7
330
E5
100
AcDbEntity
  8
0
  6
1005
100
AcDbVertex
100
AcDb2dVertex
 10
1.0
 20
0.0
 30
0.0
  0
SEQEND
  5
E8
330
E5
100
AcDbEntity
  8
0
  6
1005
  0
ENDBLK
  5
E9
330
17D
100
AcDbEntity
  8
0
100
AcDbBlockEnd
  0
BLOCK
  5
EA
330
17E
100
AcDbEntity
  8
0
100
AcDbBlockBegin
  2
10041100
 70
     0
 10
0.0
 20
0.0
 30
0.0
  3
10041100
  1

  0
POLYLINE
  5
EB
330
17E
100
AcDbEntity
  8
0
  6
10041
100
AcDb2dPolyline
 66
     1
 10
0.0
 20
0.0
 30
0.0
 40
0.1
 41
0.1
  0
VERTEX
  5
EC
330
EB
100
AcDbEntity
  8
0
  6
10041
100
AcDbVertex
100
AcDb2dVertex
 10
0.0
 20
0.0
 30
0.0
  0
VERTEX
  5
ED
330
EB
100
AcDbEntity
  8
0
  6
10041
100
AcDbVertex
100
AcDb2dVertex
 10
6.0
 20
0.0
 30
0.0
  0
SEQEND
  5
EE
330
EB
100
AcDbEntity
  8
0
  6
10041
  0
ENDBLK
  5
EF
330
17E
100
AcDbEntity
  8
0
100
AcDbBlockEnd
  0
BLOCK
  5
F0
330
17F
100
AcDbEntity
  8
0
100
AcDbBlockBegin
  2
1003C100
 70
     0
 10
0.0
 20
0.0
 30
0.0
  3
1003C100
  1

  0
POLYLINE
  5
F1
330
17F
100
AcDbEntity
  8
0
  6
1003C
100
AcDb2dPolyline
 66
     1
 10
0.0
 20
0.0
 30
0.0
 40
0.1
 41
0.1
  0
VERTEX
  5
F2
330
F1
100
AcDbEntity
  8
0
  6
1003C
100
AcDbVertex
100
AcDb2dVertex
 10
0.0
 20
0.0
 30
0.0
  0
VERTEX
  5
F3
330
F1
100
AcDbEntity
  8
0
  6
1003C
100
AcDbVertex
100
AcDb2dVertex
 10
0.2999999999999971
 20
0.0
 30
0.0
  0
SEQEND
  5
F4
330
F1
100
AcDbEntity
  8
0
  6
1003C
  0
ENDBLK
  5
F5
330
17F
100
AcDbEntity
  8
0
100
AcDbBlockEnd
  0
BLOCK
  5
F6
330
180
100
AcDbEntity
  8
0
100
AcDbBlockBegin
  2
1008_100
 70
     0
 10
0.0
 20
0.0
 30
0.0
  3
1008_100
  1

  0
POLYLINE
  5
F7
330
180
100
AcDbEntity
  8
0
  6
1008
100
AcDb2dPolyline
 66
     1
 10
0.0
 20
0.0
 30
0.0
 40
0.1
 41
0.1
  0
VERTEX
  5
F8
330
F7
100
AcDbEntity
  8
0
  6
1008
100
AcDbVertex
100
AcDb2dVertex
 10
0.0
 20
0.0
 30
0.0
  0
VERTEX
  5
F9
330
F7
100
AcDbEntity
  8
0
  6
1008
100
AcDbVertex
100
AcDb2dVertex
 10
2.0
 20
0.0
 30
0.0
  0
SEQEND
  5
FA
330
F7
100
AcDbEntity
  8
0
  6
1008
  0
ENDBLK
  5
FB
330
180
100
AcDbEntity
  8
0
100
AcDbBlockEnd
  0
BLOCK
  5
FC
330
181
100
AcDbEntity
  8
0
100
AcDbBlockBegin
  2
1008_150
 70
     0
 10
0.0
 20
0.0
 30
0.0
  3
1008_150
  1

  0
POLYLINE
  5
FD
330
181
100
AcDbEntity
  8
0
  6
1008
100
AcDb2dPolyline
 66
     1
 10
0.0
 20
0.0
 30
0.0
 40
0.15
 41
0.15
  0
VERTEX
  5
FE
330
FD
100
AcDbEntity
  8
0
  6
1008
100
AcDbVertex
100
AcDb2dVertex
 10
0.0
 20
0.0
 30
0.0
  0
VERTEX
  5
FF
330
FD
100
AcDbEntity
  8
0
  6
1008
100
AcDbVertex
100
AcDb2dVertex
 10
2.0
 20
0.0
 30
0.0
  0
SEQEND
  5
100
330
FD
100
AcDbEntity
  8
0
  6
1008
  0
ENDBLK
  5
101
330
181
100
AcDbEntity
  8
0
100
AcDbBlockEnd
  0
BLOCK
  5
102
330
182
100
AcDbEntity
  8
0
100
AcDbBlockBegin
  2
1009C100
 70
     0
 10
0.0
 20
0.0
 30
0.0
  3
1009C100
  1

  0
POLYLINE
  5
103
330
182
100
AcDbEntity
  8
0
  6
1009C
100
AcDb2dPolyline
 66
     1
 10
0.0
 20
0.0
 30
0.0
 40
0.1
 41
0.1
  0
VERTEX
  5
104
330
103
100
AcDbEntity
  8
0
  6
1009C
100
AcDbVertex
100
AcDb2dVertex
 10
0.0
 20
0.0
 30
0.0
  0
VERTEX
  5
105
330
103
100
AcDbEntity
  8
0
  6
1009C
100
AcDbVertex
100
AcDb2dVertex
 10
0.2999999999999971
 20
0.0
 30
0.0
  0
SEQEND
  5
106
330
103
100
AcDbEntity
  8
0
  6
1009C
  0
ENDBLK
  5
107
330
182
100
AcDbEntity
  8
0
100
AcDbBlockEnd
  0
BLOCK
  5
108
330
183
100
AcDbEntity
  8
0
100
AcDbBlockBegin
  2
1009_100
 70
     0
 10
0.0
 20
0.0
 30
0.0
  3
1009_100
  1

  0
POLYLINE
  5
109
330
183
100
AcDbEntity
  8
0
  6
1009
100
AcDb2dPolyline
 66
     1
 10
0.0
 20
0.0
 30
0.0
 40
0.1
 41
0.1
  0
VERTEX
  5
10A
330
109
100
AcDbEntity
  8
0
  6
1009
100
AcDbVertex
100
AcDb2dVertex
 10
0.0
 20
0.0
 30
0.0
  0
VERTEX
  5
10B
330
109
100
AcDbEntity
  8
0
  6
1009
100
AcDbVertex
100
AcDb2dVertex
 10
0.5999999999999944
 20
0.0
 30
0.0
  0
SEQEND
  5
10C
330
109
100
AcDbEntity
  8
0
  6
1009
  0
ENDBLK
  5
10D
330
183
100
AcDbEntity
  8
0
100
AcDbBlockEnd
  0
BLOCK
  5
10E
330
184
100
AcDbEntity
  8
0
100
AcDbBlockBegin
  2
1003_200
 70
     0
 10
0.0
 20
0.0
 30
0.0
  3
1003_200
  1

  0
POLYLINE
  5
10F
330
184
100
AcDbEntity
  8
0
  6
1003
100
AcDb2dPolyline
 66
     1
 10
0.0
 20
0.0
 30
0.0
 40
0.2
 41
0.2
  0
VERTEX
  5
110
330
10F
100
AcDbEntity
  8
0
  6
1003
100
AcDbVertex
100
AcDb2dVertex
 10
0.0
 20
0.0
 30
0.0
  0
VERTEX
  5
111
330
10F
100
AcDbEntity
  8
0
  6
1003
100
AcDbVertex
100
AcDb2dVertex
 10
0.5999999999999944
 20
0.0
 30
0.0
  0
SEQEND
  5
112
330
10F
100
AcDbEntity
  8
0
  6
1003
  0
ENDBLK
  5
113
330
184
100
AcDbEntity
  8
0
100
AcDbBlockEnd
  0
BLOCK
  5
114
330
185
100
AcDbEntity
  8
0
100
AcDbBlockBegin
  2
1010_100
 70
     0
 10
0.0
 20
0.0
 30
0.0
  3
1010_100
  1

  0
POLYLINE
  5
115
330
185
100
AcDbEntity
  8
0
  6
1010
100
AcDb2dPolyline
 66
     1
 10
0.0
 20
0.0
 30
0.0
 40
0.1
 41
0.1
  0
VERTEX
  5
116
330
115
100
AcDbEntity
  8
0
  6
1010
100
AcDbVertex
100
AcDb2dVertex
 10
0.0
 20
0.0
 30
0.0
  0
VERTEX
  5
117
330
115
100
AcDbEntity
  8
0
  6
1010
100
AcDbVertex
100
AcDb2dVertex
 10
1.0
 20
0.0
 30
0.0
  0
SEQEND
  5
118
330
115
100
AcDbEntity
  8
0
  6
1010
  0
ENDBLK
  5
119
330
185
100
AcDbEntity
  8
0
100
AcDbBlockEnd
  0
BLOCK
  5
11A
330
186
100
AcDbEntity
  8
0
100
AcDbBlockBegin
  2
1005_100
 70
     0
 10
0.0
 20
0.0
 30
0.0
  3
1005_100
  1

  0
POLYLINE
  5
11B
330
186
100
AcDbEntity
  8
0
  6
1005
100
AcDb2dPolyline
 66
     1
 10
0.0
 20
0.0
 30
0.0
 40
0.1
 41
0.1
  0
VERTEX
  5
11C
330
11B
100
AcDbEntity
  8
0
  6
1005
100
AcDbVertex
100
AcDb2dVertex
 10
0.0
 20
0.0
 30
0.0
  0
VERTEX
  5
11D
330
11B
100
AcDbEntity
  8
0
  6
1005
100
AcDbVertex
100
AcDb2dVertex
 10
1.0
 20
0.0
 30
0.0
  0
SEQEND
  5
11E
330
11B
100
AcDbEntity
  8
0
  6
1005
  0
ENDBLK
  5
11F
330
186
100
AcDbEntity
  8
0
100
AcDbBlockEnd
  0
BLOCK
  5
120
330
187
100
AcDbEntity
  8
0
100
AcDbBlockBegin
  2
1004_100
 70
     0
 10
0.0
 20
0.0
 30
0.0
  3
1004_100
  1

  0
POLYLINE
  5
121
330
187
100
AcDbEntity
  8
0
  6
1004
100
AcDb2dPolyline
 66
     1
 10
0.0
 20
0.0
 30
0.0
 40
0.1
 41
0.1
  0
VERTEX
  5
122
330
121
100
AcDbEntity
  8
0
  6
1004
100
AcDbVertex
100
AcDb2dVertex
 10
0.0
 20
0.0
 30
0.0
  0
VERTEX
  5
123
330
121
100
AcDbEntity
  8
0
  6
1004
100
AcDbVertex
100
AcDb2dVertex
 10
4.0
 20
0.0
 30
0.0
  0
SEQEND
  5
124
330
121
100
AcDbEntity
  8
0
  6
1004
  0
ENDBLK
  5
125
330
187
100
AcDbEntity
  8
0
100
AcDbBlockEnd
  0
BLOCK
  5
126
330
188
100
AcDbEntity
  8
0
100
AcDbBlockBegin
  2
10081100
 70
     0
 10
0.0
 20
0.0
 30
0.0
  3
10081100
  1

  0
POLYLINE
  5
127
330
188
100
AcDbEntity
  8
0
  6
10081
100
AcDb2dPolyline
 66
     1
 10
0.0
 20
0.0
 30
0.0
 40
0.1
 41
0.1
  0
VERTEX
  5
128
330
127
100
AcDbEntity
  8
0
  6
10081
100
AcDbVertex
100
AcDb2dVertex
 10
0.0
 20
0.0
 30
0.0
  0
VERTEX
  5
129
330
127
100
AcDbEntity
  8
0
  6
10081
100
AcDbVertex
100
AcDb2dVertex
 10
3.0
 20
0.0
 30
0.0
  0
SEQEND
  5
12A
330
127
100
AcDbEntity
  8
0
  6
10081
  0
ENDBLK
  5
12B
330
188
100
AcDbEntity
  8
0
100
AcDbBlockEnd
  0
BLOCK
  5
12C
330
189
100
AcDbEntity
  8
0
100
AcDbBlockBegin
  2
10081150
 70
     0
 10
0.0
 20
0.0
 30
0.0
  3
10081150
  1

  0
POLYLINE
  5
12D
330
189
100
AcDbEntity
  8
0
  6
10081
100
AcDb2dPolyline
 66
     1
 10
0.0
 20
0.0
 30
0.0
 40
0.15
 41
0.15
  0
VERTEX
  5
12E
330
12D
100
AcDbEntity
  8
0
  6
10081
100
AcDbVertex
100
AcDb2dVertex
 10
0.0
 20
0.0
 30
0.0
  0
VERTEX
  5
12F
330
12D
100
AcDbEntity
  8
0
  6
10081
100
AcDbVertex
100
AcDb2dVertex
 10
3.0
 20
0.0
 30
0.0
  0
SEQEND
  5
130
330
12D
100
AcDbEntity
  8
0
  6
10081
  0
ENDBLK
  5
131
330
189
100
AcDbEntity
  8
0
100
AcDbBlockEnd
  0
BLOCK
  5
132
330
18A
100
AcDbEntity
  8
0
100
AcDbBlockBegin
  2
1019
 70
     0
 10
0.0
 20
0.0
 30
0.0
  3
1019
  1

  0
POLYLINE
  5
133
330
18A
100
AcDbEntity
  8
0
100
AcDb2dPolyline
 66
     1
 10
0.0
 20
0.0
 30
0.0
 40
0.1
 41
0.1
  0
VERTEX
  5
134
330
133
100
AcDbEntity
  8
0
100
AcDbVertex
100
AcDb2dVertex
 10
0.0
 20
-0.25
 30
0.0
  0
VERTEX
  5
135
330
133
100
AcDbEntity
  8
0
100
AcDbVertex
100
AcDb2dVertex
 10
0.0
 20
0.25
 30
0.0
  0
SEQEND
  5
136
330
133
100
AcDbEntity
  8
0
  0
ENDBLK
  5
137
330
18A
100
AcDbEntity
  8
0
100
AcDbBlockEnd
  0
BLOCK
  5
138
330
18B
100
AcDbEntity
  8
0
100
AcDbBlockBegin
  2
10201
 70
     0
 10
0.0
 20
0.0
 30
0.0
  3
10201
  1

  0
POLYLINE
  5
139
330
18B
100
AcDbEntity
  8
0
100
AcDb2dPolyline
 66
     1
 10
0.0
 20
0.0
 30
0.0
 40
0.1
 41
0.1
  0
VERTEX
  5
13A
330
139
100
AcDbEntity
  8
0
100
AcDbVertex
100
AcDb2dVertex
 10
0.0
 20
-0.25
 30
0.0
  0
VERTEX
  5
13B
330
139
100
AcDbEntity
  8
0
100
AcDbVertex
100
AcDb2dVertex
 10
0.0
 20
0.25
 30
0.0
  0
SEQEND
  5
13C
330
139
100
AcDbEntity
  8
0
  0
POLYLINE
  5
13D
330
18B
100
AcDbEntity
  8
0
100
AcDb2dPolyline
 66
     1
 10
0.0
 20
0.0
 30
0.0
 40
0.1
 41
0.1
  0
VERTEX
  5
13E
330
13D
100
AcDbEntity
  8
0
100
AcDbVertex
100
AcDb2dVertex
 10
0.25
 20
-0.25
 30
0.0
  0
VERTEX
  5
13F
330
13D
100
AcDbEntity
  8
0
100
AcDbVertex
100
AcDb2dVertex
 10
0.25
 20
0.25
 30
0.0
  0
SEQEND
  5
140
330
13D
100
AcDbEntity
  8
0
  0
ENDBLK
  5
141
330
18B
100
AcDbEntity
  8
0
100
AcDbBlockEnd
  0
BLOCK
  5
142
330
18C
100
AcDbEntity
  8
0
100
AcDbBlockBegin
  2
1032
 70
     0
 10
0.0
 20
0.0
 30
0.0
  3
1032
  1

  0
POLYLINE
  5
143
330
18C
100
AcDbEntity
  8
0
  6
1032
 62
     7
100
AcDb2dPolyline
 66
     1
 10
0.0
 20
0.0
 30
0.0
 40
0.03
 41
0.03
  0
VERTEX
  5
144
330
143
100
AcDbEntity
  8
0
  6
1032
 62
     7
100
AcDbVertex
100
AcDb2dVertex
 10
0.0
 20
2.100000000000008
 30
0.0
  0
VERTEX
  5
145
330
143
100
AcDbEntity
  8
0
  6
1032
 62
     7
100
AcDbVertex
100
AcDb2dVertex
 10
0.0
 20
0.2999999999999971
 30
0.0
  0
SEQEND
  5
146
330
143
100
AcDbEntity
  8
0
  6
1032
 62
     7
  0
POLYLINE
  5
147
330
18C
100
AcDbEntity
  8
0
  6
1032
 62
     7
100
AcDb2dPolyline
 66
     1
 10
0.0
 20
0.0
 30
0.0
 40
0.03
 41
0.03
  0
VERTEX
  5
148
330
147
100
AcDbEntity
  8
0
  6
1032
 62
     7
100
AcDbVertex
100
AcDb2dVertex
 10
0.0
 20
2.100000000000008
 30
0.0
  0
VERTEX
  5
149
330
147
100
AcDbEntity
  8
0
  6
1032
 62
     7
100
AcDbVertex
100
AcDb2dVertex
 10
-0.1999999999999957
 20
2.100000000000008
 30
0.0
  0
SEQEND
  5
14A
330
147
100
AcDbEntity
  8
0
  6
1032
 62
     7
  0
POLYLINE
  5
14B
330
18C
100
AcDbEntity
  8
0
  6
1032
 62
     7
100
AcDb2dPolyline
 66
     1
 10
0.0
 20
0.0
 30
0.0
 40
0.03
 41
0.03
  0
VERTEX
  5
14C
330
14B
100
AcDbEntity
  8
0
  6
1032
 62
     7
100
AcDbVertex
100
AcDb2dVertex
 10
0.0
 20
2.100000000000008
 30
0.0
  0
VERTEX
  5
14D
330
14B
100
AcDbEntity
  8
0
  6
1032
 62
     7
100
AcDbVertex
100
AcDb2dVertex
 10
0.2000000000000028
 20
2.100000000000008
 30
0.0
  0
SEQEND
  5
14E
330
14B
100
AcDbEntity
  8
0
  6
1032
 62
     7
  0
ENDBLK
  5
14F
330
18C
100
AcDbEntity
  8
0
100
AcDbBlockEnd
  0
BLOCK
  5
207
330
206
100
AcDbEntity
  8
0
100
AcDbBlockBegin
  2
VCROSS
 70
     0
 10
0.0
 20
0.0
 30
0.0
  3
VCROSS
  1

  0
LINE
  5
208
330
206
100
AcDbEntity
  8
0
100
AcDbLine
 10
-0.5
 20
0.0
 30
0.0
 11
0.5
 21
0.0
 31
0.0
  0
LINE
  5
209
330
206
100
AcDbEntity
  8
0
100
AcDbLine
 10
0.0
 20
-0.5
 30
0.0
 11
0.0
 21
0.5
 31
0.0
  0
ENDBLK
  5
20A
330
206
100
AcDbEntity
  8
0
100
AcDbBlockEnd
  0
BLOCK
  5
3503
330
3502
100
AcDbEntity
  8
0
100
AcDbBlockBegin
  2
Su4413se
 70
     4
 10
0.0
 20
0.0
 30
0.0
  3
Su4413se
  1
Su4413se.dwg
  0
ENDBLK
  5
3504
330
3502
100
AcDbEntity
  8
0
100
AcDbBlockEnd
  0
ENDSEC
  0
SECTION
  2
ENTITIES
  0
LWPOLYLINE
  5
6AC
330
166
100
AcDbEntity
  8
R_CL
100
AcDbPolyline
 90
        8
 70
     0
 43
0.0
 10
444680.8100000001
 20
113103.17
 10
444683.25
 20
113089.65
 10
444687.4
 20
113063.65
 10
444687.7
 20
113061.6
 10
444691.65
 20
113030.6
 10
444693.1
 20
113017.7
 10
444694.3499999999
 20
113008.25
 10
444695.2
 20
113000.0
  0
LWPOLYLINE
  5
6AD
330
166
100
AcDbEntity
  8
R_CL
100
AcDbPolyline
 90
       39
 70
     0
 43
0.0
 10
444792.4
 20
113500.0
 10
444781.8499999999
 20
113467.4
 10
444778.9
 20
113459.3
 10
444777.3
 20
113454.75
 10
444775.15
 20
113448.95
 10
444773.4
 20
113444.5
 10
444769.6500000001
 20
113436.6
 10
444765.45
 20
113428.95
 10
444764.5
 20
113427.3
 10
444759.8
 20
113419.6
 10
444758.25
 20
113416.9
 10
444756.4999999999
 20
113413.85
 10
444753.7
 20
113409.4
 10
444747.0
 20
113400.0
 10
444746.25
 20
113398.95
 10
444708.9
 20
113351.95
 10
444700.6
 20
113341.2
 10
444696.5999999999
 20
113336.1
 10
444690.9
 20
113328.65
 10
444687.2
 20
113323.5
 10
444682.45
 20
113316.2
 10
444678.05
 20
113308.8
 10
444676.1
 20
113305.35
 10
444672.6
 20
113298.75
 10
444669.35
 20
113292.0
 10
444666.5999999999
 20
113285.65
 10
444663.0
 20
113275.8
 10
444659.9
 20
113265.8
 10
444659.3
 20
113263.6
 10
444653.95
 20
113241.75
 10
444653.35
 20
113238.65
 10
444653.05
 20
113236.45
 10
444645.3
 20
113189.2
 10
444642.2499999999
 20
113176.8
 10
444642.0999999999
 20
113176.25
 10
444639.35
 20
113166.7
 10
444637.9
 20
113161.9
 10
444634.0
 20
113150.85
 10
444633.5499999999
 20
113149.65
  0
LWPOLYLINE
  5
6AE
330
166
100
AcDbEntity
  8
R_CL
100
AcDbPolyline
 90
        9
 70
     0
 43
0.0
 10
444653.05
 20
113236.45
 10
444645.7
 20
113238.8
 10
444609.85
 20
113249.75
 10
444594.95
 20
113254.1
 10
444591.75
 20
113255.0
 10
444582.6
 20
113257.35
 10
444573.55
 20
113259.45
 10
444553.85
 20
113262.7
 10
444511.5
 20
113268.8
  0
LWPOLYLINE
  5
6AF
330
166
100
AcDbEntity
  8
R_CL
100
AcDbPolyline
 90
        3
 70
     0
 43
0.0
 10
444518.5999999999
 20
113336.05
 10
444511.5
 20
113268.8
 10
444504.1500000001
 20
113197.12
  0
LWPOLYLINE
  5
6B0
330
166
100
AcDbEntity
  8
R_CL
100
AcDbPolyline
 90
       13
 70
     0
 43
0.0
 10
444700.6
 20
113341.2
 10
444704.2
 20
113337.6
 10
444707.6
 20
113333.75
 10
444708.25
 20
113333.0
 10
444711.5
 20
113328.8
 10
444735.45
 20
113295.6
 10
444736.9000000001
 20
113293.25
 10
444738.55
 20
113291.1
 10
444738.65
 20
113290.9
 10
444740.55
 20
113288.75
 10
444742.2
 20
113287.1
 10
444745.3
 20
113284.45
 10
444747.9
 20
113282.45
  0
LWPOLYLINE
  5
6B1
330
166
100
AcDbEntity
  8
R_CL
100
AcDbPolyline
 90
       53
 70
     0
 43
0.0
 10
444850.1
 20
113427.7
 10
444839.45
 20
113404.55
 10
444834.5999999999
 20
113394.1
 10
444829.6
 20
113384.2
 10
444824.5
 20
113374.95
 10
444819.3999999999
 20
113366.35
 10
444812.25
 20
113355.45
 10
444808.8499999999
 20
113350.6
 10
444803.05
 20
113342.65
 10
444798.5
 20
113336.65
 10
444795.0
 20
113332.4
 10
444786.7
 20
113323.25
 10
444785.0999999999
 20
113321.7
 10
444759.5
 20
113294.95
 10
444753.05
 20
113288.0
 10
444748.45
 20
113283.1
 10
444747.9
 20
113282.45
 10
444746.6499999999
 20
113280.9
 10
444742.65
 20
113274.3
 10
444739.9
 20
113268.9
 10
444737.9
 20
113265.05
 10
444736.0
 20
113261.25
 10
444734.25
 20
113257.3
 10
444732.65
 20
113253.3
 10
444732.05
 20
113251.4
 10
444730.65
 20
113246.05
 10
444729.7
 20
113240.65
 10
444729.0
 20
113235.1
 10
444728.8
 20
113233.0
 10
444728.4
 20
113228.5
 10
444728.25
 20
113224.0
 10
444728.3
 20
113219.6
 10
444728.35
 20
113218.5
 10
444728.6
 20
113215.3
 10
444728.95
 20
113212.1
 10
444729.45
 20
113209.0
 10
444729.9
 20
113207.2
 10
444731.4000000001
 20
113202.5
 10
444733.4
 20
113197.95
 10
444735.3
 20
113194.1
 10
444738.1
 20
113189.05
 10
444741.15
 20
113184.2
 10
444743.2
 20
113181.2
 10
444747.3
 20
113175.8
 10
444751.7
 20
113170.6
 10
444756.4
 20
113165.65
 10
444760.75
 20
113161.45
 10
444767.0999999999
 20
113155.75
 10
444773.75
 20
113150.45
 10
444780.05
 20
113145.85
 10
444791.25
 20
113138.4
 10
444799.6999999999
 20
113133.4
 10
444803.35
 20
113131.85
  0
LWPOLYLINE
  5
6B2
330
166
100
AcDbEntity
  8
R_CL
100
AcDbPolyline
 90
       26
 70
     0
 43
0.0
 10
444904.35
 20
113396.35
 10
444915.6499999999
 20
113405.15
 10
444918.7499999999
 20
113407.3
 10
444921.9000000001
 20
113409.35
 10
444922.9
 20
113409.9
 10
444925.05
 20
113411.15
 10
444927.25
 20
113412.25
 10
444929.5
 20
113413.3
 10
444931.3
 20
113413.9
 10
444933.4
 20
113414.5
 10
444935.4999999999
 20
113414.95
 10
444937.65
 20
113415.2
 10
444939.2
 20
113415.3
 10
444941.0
 20
113415.3
 10
444942.8499999998
 20
113415.1
 10
444944.7000000001
 20
113414.8
 10
444949.95
 20
113412.7
 10
444955.75
 20
113410.0
 10
444965.7499999999
 20
113405.15
 10
444971.45
 20
113402.45
 10
444976.0
 20
113400.4
 10
444980.5
 20
113398.45
 10
444985.15
 20
113396.65
 10
444986.25
 20
113396.3
 10
444995.0499999999
 20
113393.9
 10
445000.0
 20
113392.7
  0
LWPOLYLINE
  5
6B3
330
166
100
AcDbEntity
  8
R_CL
100
AcDbPolyline
 90
        7
 70
     0
 43
0.0
 10
444858.65
 20
113423.85
 10
444864.2
 20
113435.95
 10
444868.5499999999
 20
113445.6
 10
444872.75
 20
113455.3
 10
444873.9500000001
 20
113458.45
 10
444880.0499999999
 20
113476.15
 10
444886.45
 20
113500.0
  0
TEXT
  5
6B5
330
166
100
AcDbEntity
  8
T_BY
100
AcDbText
 10
444645.1099999999
 20
113134.48
 30
0.0
 40
1.5
  1
CR
 50
327.6999526859808
100
AcDbText
  0
LWPOLYLINE
  5
BC4
330
166
100
AcDbEntity
  8
R_CL
100
AcDbPolyline
 90
       35
 70
     0
 43
0.0
 10
444778.9
 20
113459.3
 10
444850.1
 20
113427.7
 10
444856.6
 20
113424.8
 10
444858.65
 20
113423.85
 10
444860.9
 20
113422.7
 10
444876.05
 20
113413.95
 10
444876.8
 20
113413.5
 10
444888.55
 20
113406.15
 10
444890.0
 20
113405.25
 10
444895.0
 20
113402.4
 10
444897.8499999999
 20
113400.7
 10
444899.6
 20
113399.6
 10
444901.35
 20
113398.55
 10
444903.1
 20
113397.35
 10
444904.35
 20
113396.35
 10
444907.7
 20
113392.0
 10
444909.35
 20
113389.45
 10
444911.55
 20
113386.0
 10
444914.0
 20
113381.8
 10
444915.35
 20
113379.25
 10
444916.6
 20
113376.65
 10
444917.65
 20
113373.95
 10
444918.4
 20
113371.45
 10
444919.0
 20
113369.0
 10
444919.3499999998
 20
113366.85
 10
444919.55
 20
113365.2
 10
444919.6500000001
 20
113363.5
 10
444919.5999999999
 20
113362.05
 10
444919.3
 20
113359.75
 10
444919.0
 20
113358.65
 10
444918.65
 20
113357.8
 10
444917.4000000001
 20
113355.95
 10
444915.7
 20
113354.5
 10
444915.4
 20
113354.3
 10
444911.35
 20
113349.95
  0
LWPOLYLINE
  5
C22
330
166
100
AcDbEntity
  8
R_CL
100
AcDbPolyline
 90
        4
 70
     0
 43
0.0
 10
444950.4
 20
113000.0
 10
444963.4
 20
113013.85
 10
444978.2
 20
113027.35
 10
445000.0
 20
113051.6
  0
TEXT
  5
C45
330
166
100
AcDbEntity
  8
T_BY
100
AcDbText
 10
444644.99
 20
113141.03
 30
0.0
 40
1.5
  1
Ward Bdy
 50
329.8999523683402
100
AcDbText
  0
LWPOLYLINE
  5
CDA
330
166
100
AcDbEntity
  8
R_CL
100
AcDbPolyline
 90
       25
 70
     0
 43
0.0
 10
444737.35
 20
113084.8
 10
444737.7
 20
113084.65
 10
444779.8
 20
113077.65
 10
444787.3
 20
113076.5
 10
444794.8
 20
113075.5
 10
444802.35
 20
113074.65
 10
444810.05
 20
113073.9
 10
444815.95
 20
113073.4
 10
444821.9
 20
113073.0
 10
444827.8
 20
113072.7
 10
444833.75
 20
113072.5
 10
444840.2
 20
113072.4
 10
444846.8499999999
 20
113072.5
 10
444853.5
 20
113072.7
 10
444860.15
 20
113073.1
 10
444866.75
 20
113073.6
 10
444876.9000000001
 20
113074.65
 10
444883.5
 20
113075.45
 10
444890.1
 20
113076.4
 10
444896.65
 20
113077.45
 10
444903.2
 20
113078.65
 10
444909.7
 20
113080.0
 10
444917.1999999999
 20
113081.65
 10
444949.15
 20
113090.75
 10
445000.0
 20
113106.1
  0
LWPOLYLINE
  5
CDB
330
166
100
AcDbEntity
  8
R_CL
100
AcDbPolyline
 90
       15
 70
     0
 43
0.0
 10
444600.0
 20
113164.55
 10
444595.8
 20
113166.2
 10
444590.5
 20
113168.2
 10
444583.4
 20
113170.65
 10
444577.85
 20
113172.45
 10
444572.3
 20
113174.1
 10
444566.65
 20
113175.65
 10
444561.0499999999
 20
113177.1
 10
444554.45
 20
113178.65
 10
444548.75
 20
113179.85
 10
444543.0499999999
 20
113180.95
 10
444537.3
 20
113181.95
 10
444530.7999999999
 20
113182.9
 10
444513.95
 20
113185.65
 10
444500.0
 20
113188.35
  0
LWPOLYLINE
  5
CEE
330
166
100
AcDbEntity
  8
R_CL
100
AcDbPolyline
 90
       28
 70
     0
 43
0.0
 10
444724.05
 20
113438.7
 10
444714.75
 20
113435.3
 10
444714.0
 20
113435.25
 10
444713.2
 20
113435.2
 10
444711.7
 20
113435.3
 10
444710.95
 20
113435.4
 10
444709.5
 20
113435.7
 10
444708.7999999999
 20
113435.9
 10
444708.15
 20
113436.15
 10
444707.45
 20
113436.4
 10
444706.8
 20
113436.7
 10
444706.2
 20
113437.05
 10
444705.55
 20
113437.4
 10
444704.9500000001
 20
113437.8
 10
444703.85
 20
113438.7
 10
444702.95
 20
113439.65
 10
444702.5
 20
113440.2
 10
444702.0499999999
 20
113440.8
 10
444701.3499999999
 20
113442.0
 10
444701.0
 20
113442.65
 10
444700.75
 20
113443.3
 10
444700.4999999999
 20
113444.0
 10
444700.3
 20
113444.7
 10
444700.0
 20
113446.1
 10
444699.9
 20
113446.8
 10
444699.9
 20
113448.7
 10
444700.7
 20
113459.15
 10
444702.5
 20
113465.85
  0
LWPOLYLINE
  5
CF2
330
166
100
AcDbEntity
  8
E_BY
100
AcDbPolyline
 90
       11
 70
     0
 43
0.0
 10
444631.57
 20
113144.79
 10
444629.1
 20
113145.85
 10
444608.0499999999
 20
113155.25
 10
444595.55
 20
113160.5
 10
444590.3
 20
113162.5
 10
444583.25
 20
113164.9
 10
444570.9
 20
113168.7
 10
444561.2
 20
113171.6
 10
444540.3
 20
113176.55
 10
444507.45
 20
113182.9
 10
444500.0
 20
113184.3
  0
LWPOLYLINE
  5
CF8
330
166
100
AcDbEntity
  8
R_CL
100
AcDbPolyline
 90
       16
 70
     0
 43
0.0
 10
444620.55
 20
113000.0
 10
444617.3499999999
 20
113046.45
 10
444617.05
 20
113049.5
 10
444615.9
 20
113054.05
 10
444613.9
 20
113058.25
 10
444612.7
 20
113060.05
 10
444611.4
 20
113061.65
 10
444609.95
 20
113063.15
 10
444608.4
 20
113064.5
 10
444606.8
 20
113065.7
 10
444606.0
 20
113066.2
 10
444604.15
 20
113067.25
 10
444602.25
 20
113068.15
 10
444600.25
 20
113068.9
 10
444598.1999999999
 20
113069.45
 10
444500.0
 20
113103.4
  0
LWPOLYLINE
  5
D11
330
166
100
AcDbEntity
  8
R_CL
100
AcDbPolyline
 90
        2
 70
     0
 43
0.0
 10
444518.5999999999
 20
113336.05
 10
444500.0
 20
113336.65
  0
LWPOLYLINE
  5
D58
330
166
100
AcDbEntity
  8
R_CL
100
AcDbPolyline
 90
        2
 70
     0
 43
0.0
 10
445000.0
 20
113283.15
 10
444986.85
 20
113285.05
  0
LWPOLYLINE
  5
D5C
330
166
100
AcDbEntity
  8
R_CL
100
AcDbPolyline
 90
        2
 70
     0
 43
0.0
 10
445000.0
 20
113219.75
 10
444991.75
 20
113205.8
  0
LWPOLYLINE
  5
D6A
330
166
100
AcDbEntity
  8
R_CL
100
AcDbPolyline
 90
       19
 70
     0
 43
0.0
 10
444696.9000000001
 20
113500.0
 10
444698.15
 20
113489.6
 10
444699.65
 20
113475.5
 10
444700.55
 20
113471.9
 10
444701.6
 20
113468.3
 10
444702.5
 20
113465.85
 10
444702.9
 20
113464.85
 10
444704.4
 20
113461.45
 10
444705.7
 20
113458.95
 10
444707.4
 20
113455.95
 10
444709.3
 20
113453.1
 10
444711.3
 20
113450.35
 10
444713.5
 20
113447.75
 10
444715.0
 20
113446.1
 10
444719.05
 20
113442.4
 10
444723.45
 20
113439.05
 10
444724.05
 20
113438.7
 10
444727.0
 20
113436.85
 10
444758.25
 20
113416.9
  0
LWPOLYLINE
  5
D9F
330
166
100
AcDbEntity
  8
R_CL
100
AcDbPolyline
 90
        9
 70
     0
 43
0.0
 10
444600.0
 20
113164.55
 10
444601.1
 20
113164.1
 10
444606.35
 20
113161.9
 10
444611.55
 20
113159.55
 10
444616.7
 20
113157.15
 10
444633.5499999999
 20
113149.65
 10
444641.05
 20
113146.35
 10
444666.3
 20
113131.5
 10
444705.1
 20
113115.14
  0
LWPOLYLINE
  5
DB2
330
166
100
AcDbEntity
  8
R_CL
100
AcDbPolyline
 90
       33
 70
     0
 43
0.0
 10
444705.1
 20
113115.14
 10
444710.05
 20
113113.05
 10
444717.7
 20
113110.55
 10
444725.35
 20
113108.15
 10
444733.1
 20
113105.95
 10
444745.3
 20
113102.7
 10
444752.15
 20
113101.05
 10
444759.0
 20
113099.5
 10
444765.85
 20
113098.0
 10
444772.75
 20
113096.7
 10
444779.7
 20
113095.45
 10
444791.95
 20
113093.65
 10
444798.7499999999
 20
113092.85
 10
444805.55
 20
113092.15
 10
444812.4
 20
113091.55
 10
444819.25
 20
113091.1
 10
444826.1
 20
113090.8
 10
444836.75
 20
113090.55
 10
444844.4000000001
 20
113090.6
 10
444852.0
 20
113090.8
 10
444859.65
 20
113091.15
 10
444867.2499999999
 20
113091.65
 10
444874.8499999999
 20
113092.35
 10
444888.15
 20
113093.8
 10
444898.0
 20
113095.2
 10
444907.8
 20
113096.8
 10
444917.6
 20
113098.65
 10
444933.8
 20
113102.1
 10
444943.5
 20
113104.35
 10
444953.15
 20
113106.75
 10
444962.75
 20
113109.35
 10
444973.95
 20
113112.55
 10
445000.0
 20
113118.35
  0
LWPOLYLINE
  5
DB4
330
166
100
AcDbEntity
  8
R_CL
100
AcDbPolyline
 90
       21
 70
     0
 43
0.0
 10
444500.0
 20
113180.2
 10
444518.9
 20
113176.75
 10
444525.95
 20
113175.55
 10
444548.05
 20
113171.45
 10
444555.05
 20
113169.7
 10
444561.3
 20
113167.95
 10
444567.55
 20
113166.15
 10
444573.7499999999
 20
113164.15
 10
444579.9
 20
113162.1
 10
444589.45
 20
113158.6
 10
444595.45
 20
113156.2
 10
444601.45
 20
113153.7
 10
444607.45
 20
113151.1
 10
444613.35
 20
113148.45
 10
444621.5999999999
 20
113144.55
 10
444628.55
 20
113141.1
 10
444635.45
 20
113137.55
 10
444654.0999999998
 20
113127.45
 10
444691.95
 20
113106.65
 10
444720.3499999999
 20
113092.15
 10
444737.35
 20
113084.8
  0
LWPOLYLINE
  5
DB5
330
166
100
AcDbEntity
  8
R_CL
100
AcDbPolyline
 90
        6
 70
     0
 43
0.0
 10
444737.7
 20
113084.65
 10
444738.6
 20
113083.85
 10
444772.7
 20
113061.3
 10
444815.4
 20
113033.8
 10
444856.65
 20
113009.7
 10
444876.55
 20
113000.0
  0
LWPOLYLINE
  5
ECF
330
166
100
AcDbEntity
  8
E_BY
100
AcDbPolyline
 90
       23
 70
     0
 43
0.0
 10
445000.0
 20
113112.28
 10
444988.88
 20
113108.93
 10
444975.29
 20
113105.27
 10
444943.9
 20
113096.48
 10
444924.26
 20
113091.41
 10
444890.35
 20
113085.26
 10
444869.07
 20
113082.33
 10
444847.1099999999
 20
113081.55
 10
444830.0800000001
 20
113081.98
 10
444810.79
 20
113082.89
 10
444783.1299999999
 20
113085.78
 10
444753.7
 20
113089.51
 10
444739.2
 20
113092.05
 10
444726.9000000001
 20
113096.55
 10
444710.3199999999
 20
113102.83
 10
444699.41
 20
113107.82
 10
444687.26
 20
113113.86
 10
444687.15
 20
113113.92
 10
444678.2
 20
113119.0
 10
444660.55
 20
113129.45
 10
444650.5499999999
 20
113135.25
 10
444639.35
 20
113141.45
 10
444631.57
 20
113144.79
  0
LWPOLYLINE
  5
ED0
330
166
100
AcDbEntity
  8
E_BY
100
AcDbPolyline
 90
       37
 70
     0
 43
0.0
 10
444631.57
 20
113144.79
 10
444633.5499999999
 20
113149.65
 10
444637.9
 20
113161.9
 10
444639.35
 20
113166.7
 10
444642.0999999999
 20
113176.25
 10
444642.2499999999
 20
113176.8
 10
444645.3
 20
113189.2
 10
444653.05
 20
113236.45
 10
444654.0
 20
113241.75
 10
444659.3
 20
113263.6
 10
444659.9
 20
113265.8
 10
444663.0
 20
113275.8
 10
444666.5999999999
 20
113285.65
 10
444669.35
 20
113292.0
 10
444672.6
 20
113298.75
 10
444676.1
 20
113305.35
 10
444678.05
 20
113308.8
 10
444682.45
 20
113316.2
 10
444687.2
 20
113323.5
 10
444690.9
 20
113328.65
 10
444696.5999999999
 20
113336.1
 10
444700.6
 20
113341.2
 10
444746.25
 20
113398.95
 10
444747.0
 20
113400.0
 10
444753.7
 20
113409.4
 10
444756.4999999999
 20
113413.85
 10
444758.25
 20
113416.9
 10
444759.8
 20
113419.6
 10
444764.5
 20
113427.3
 10
444765.45
 20
113428.95
 10
444769.6500000001
 20
113436.6
 10
444773.4500000001
 20
113444.48
 10
444775.15
 20
113448.95
 10
444777.3
 20
113454.75
 10
444778.9
 20
113459.3
 10
444781.8499999999
 20
113467.4
 10
444792.41
 20
113500.0
  0
TEXT
  5
ED1
330
166
100
AcDbEntity
  8
T_BY
100
AcDbText
 10
444678.76
 20
113311.92
 30
0.0
 40
1.5
  1
Ward Bdy
 50
57.39999171246657
100
AcDbText
  0
TEXT
  5
ED2
330
166
100
AcDbEntity
  8
T_BY
100
AcDbText
 10
444684.15
 20
113312.3
 30
0.0
 40
1.5
  1
CR
 50
54.99999205898365
100
AcDbText
  0
LWPOLYLINE
  5
1362
330
166
100
AcDbEntity
  8
R_CL
100
AcDbPolyline
 90
        8
 70
     0
 43
0.0
 10
444680.8100000001
 20
113103.17
 10
444683.25
 20
113089.65
 10
444687.4
 20
113063.65
 10
444687.7
 20
113061.6
 10
444691.65
 20
113030.6
 10
444693.1
 20
113017.7
 10
444694.3499999999
 20
113008.25
 10
444695.2
 20
113000.0
  0
LWPOLYLINE
  5
1363
330
166
100
AcDbEntity
  8
R_CL
100
AcDbPolyline
 90
       39
 70
     0
 43
0.0
 10
444792.4
 20
113500.0
 10
444781.8499999999
 20
113467.4
 10
444778.9
 20
113459.3
 10
444777.3
 20
113454.75
 10
444775.15
 20
113448.95
 10
444773.4
 20
113444.5
 10
444769.6500000001
 20
113436.6
 10
444765.45
 20
113428.95
 10
444764.5
 20
113427.3
 10
444759.8
 20
113419.6
 10
444758.25
 20
113416.9
 10
444756.4999999999
 20
113413.85
 10
444753.7
 20
113409.4
 10
444747.0
 20
113400.0
 10
444746.25
 20
113398.95
 10
444708.9
 20
113351.95
 10
444700.6
 20
113341.2
 10
444696.5999999999
 20
113336.1
 10
444690.9
 20
113328.65
 10
444687.2
 20
113323.5
 10
444682.45
 20
113316.2
 10
444678.05
 20
113308.8
 10
444676.1
 20
113305.35
 10
444672.6
 20
113298.75
 10
444669.35
 20
113292.0
 10
444666.5999999999
 20
113285.65
 10
444663.0
 20
113275.8
 10
444659.9
 20
113265.8
 10
444659.3
 20
113263.6
 10
444653.95
 20
113241.75
 10
444653.35
 20
113238.65
 10
444653.05
 20
113236.45
 10
444645.3
 20
113189.2
 10
444642.2499999999
 20
113176.8
 10
444642.0999999999
 20
113176.25
 10
444639.35
 20
113166.7
 10
444637.9
 20
113161.9
 10
444634.0
 20
113150.85
 10
444633.5499999999
 20
113149.65
  0
LWPOLYLINE
  5
1364
330
166
100
AcDbEntity
  8
R_CL
100
AcDbPolyline
 90
        9
 70
     0
 43
0.0
 10
444653.05
 20
113236.45
 10
444645.7
 20
113238.8
 10
444609.85
 20
113249.75
 10
444594.95
 20
113254.1
 10
444591.75
 20
113255.0
 10
444582.6
 20
113257.35
 10
444573.55
 20
113259.45
 10
444553.85
 20
113262.7
 10
444511.5
 20
113268.8
  0
LWPOLYLINE
  5
1365
330
166
100
AcDbEntity
  8
R_CL
100
AcDbPolyline
 90
        3
 70
     0
 43
0.0
 10
444518.5999999999
 20
113336.05
 10
444511.5
 20
113268.8
 10
444504.1500000001
 20
113197.12
  0
LWPOLYLINE
  5
1366
330
166
100
AcDbEntity
  8
R_CL
100
AcDbPolyline
 90
       13
 70
     0
 43
0.0
 10
444700.6
 20
113341.2
 10
444704.2
 20
113337.6
 10
444707.6
 20
113333.75
 10
444708.25
 20
113333.0
 10
444711.5
 20
113328.8
 10
444735.45
 20
113295.6
 10
444736.9000000001
 20
113293.25
 10
444738.55
 20
113291.1
 10
444738.65
 20
113290.9
 10
444740.55
 20
113288.75
 10
444742.2
 20
113287.1
 10
444745.3
 20
113284.45
 10
444747.9
 20
113282.45
  0
LWPOLYLINE
  5
1367
330
166
100
AcDbEntity
  8
R_CL
100
AcDbPolyline
 90
       53
 70
     0
 43
0.0
 10
444850.1
 20
113427.7
 10
444839.45
 20
113404.55
 10
444834.5999999999
 20
113394.1
 10
444829.6
 20
113384.2
 10
444824.5
 20
113374.95
 10
444819.3999999999
 20
113366.35
 10
444812.25
 20
113355.45
 10
444808.8499999999
 20
113350.6
 10
444803.05
 20
113342.65
 10
444798.5
 20
113336.65
 10
444795.0
 20
113332.4
 10
444786.7
 20
113323.25
 10
444785.0999999999
 20
113321.7
 10
444759.5
 20
113294.95
 10
444753.05
 20
113288.0
 10
444748.45
 20
113283.1
 10
444747.9
 20
113282.45
 10
444746.6499999999
 20
113280.9
 10
444742.65
 20
113274.3
 10
444739.9
 20
113268.9
 10
444737.9
 20
113265.05
 10
444736.0
 20
113261.25
 10
444734.25
 20
113257.3
 10
444732.65
 20
113253.3
 10
444732.05
 20
113251.4
 10
444730.65
 20
113246.05
 10
444729.7
 20
113240.65
 10
444729.0
 20
113235.1
 10
444728.8
 20
113233.0
 10
444728.4
 20
113228.5
 10
444728.25
 20
113224.0
 10
444728.3
 20
113219.6
 10
444728.35
 20
113218.5
 10
444728.6
 20
113215.3
 10
444728.95
 20
113212.1
 10
444729.45
 20
113209.0
 10
444729.9
 20
113207.2
 10
444731.4000000001
 20
113202.5
 10
444733.4
 20
113197.95
 10
444735.3
 20
113194.1
 10
444738.1
 20
113189.05
 10
444741.15
 20
113184.2
 10
444743.2
 20
113181.2
 10
444747.3
 20
113175.8
 10
444751.7
 20
113170.6
 10
444756.4
 20
113165.65
 10
444760.75
 20
113161.45
 10
444767.0999999999
 20
113155.75
 10
444773.75
 20
113150.45
 10
444780.05
 20
113145.85
 10
444791.25
 20
113138.4
 10
444799.6999999999
 20
113133.4
 10
444803.35
 20
113131.85
  0
LWPOLYLINE
  5
1368
330
166
100
AcDbEntity
  8
R_CL
100
AcDbPolyline
 90
       26
 70
     0
 43
0.0
 10
444904.35
 20
113396.35
 10
444915.6499999999
 20
113405.15
 10
444918.7499999999
 20
113407.3
 10
444921.9000000001
 20
113409.35
 10
444922.9
 20
113409.9
 10
444925.05
 20
113411.15
 10
444927.25
 20
113412.25
 10
444929.5
 20
113413.3
 10
444931.3
 20
113413.9
 10
444933.4
 20
113414.5
 10
444935.4999999999
 20
113414.95
 10
444937.65
 20
113415.2
 10
444939.2
 20
113415.3
 10
444941.0
 20
113415.3
 10
444942.8499999998
 20
113415.1
 10
444944.7000000001
 20
113414.8
 10
444949.95
 20
113412.7
 10
444955.75
 20
113410.0
 10
444965.7499999999
 20
113405.15
 10
444971.45
 20
113402.45
 10
444976.0
 20
113400.4
 10
444980.5
 20
113398.45
 10
444985.15
 20
113396.65
 10
444986.25
 20
113396.3
 10
444995.0499999999
 20
113393.9
 10
445000.0
 20
113392.7
  0
LWPOLYLINE
  5
1369
330
166
100
AcDbEntity
  8
R_CL
100
AcDbPolyline
 90
        7
 70
     0
 43
0.0
 10
444858.65
 20
113423.85
 10
444864.2
 20
113435.95
 10
444868.5499999999
 20
113445.6
 10
444872.75
 20
113455.3
 10
444873.9500000001
 20
113458.45
 10
444880.0499999999
 20
113476.15
 10
444886.45
 20
113500.0
  0
TEXT
  5
136B
330
166
100
AcDbEntity
  8
T_BY
100
AcDbText
 10
444645.1099999999
 20
113134.48
 30
0.0
 40
1.5
  1
CR
 50
327.6999526859808
100
AcDbText
  0
LWPOLYLINE
  5
187A
330
166
100
AcDbEntity
  8
R_CL
100
AcDbPolyline
 90
       35
 70
     0
 43
0.0
 10
444778.9
 20
113459.3
 10
444850.1
 20
113427.7
 10
444856.6
 20
113424.8
 10
444858.65
 20
113423.85
 10
444860.9
 20
113422.7
 10
444876.05
 20
113413.95
 10
444876.8
 20
113413.5
 10
444888.55
 20
113406.15
 10
444890.0
 20
113405.25
 10
444895.0
 20
113402.4
 10
444897.8499999999
 20
113400.7
 10
444899.6
 20
113399.6
 10
444901.35
 20
113398.55
 10
444903.1
 20
113397.35
 10
444904.35
 20
113396.35
 10
444907.7
 20
113392.0
 10
444909.35
 20
113389.45
 10
444911.55
 20
113386.0
 10
444914.0
 20
113381.8
 10
444915.35
 20
113379.25
 10
444916.6
 20
113376.65
 10
444917.65
 20
113373.95
 10
444918.4
 20
113371.45
 10
444919.0
 20
113369.0
 10
444919.3499999998
 20
113366.85
 10
444919.55
 20
113365.2
 10
444919.6500000001
 20
113363.5
 10
444919.5999999999
 20
113362.05
 10
444919.3
 20
113359.75
 10
444919.0
 20
113358.65
 10
444918.65
 20
113357.8
 10
444917.4000000001
 20
113355.95
 10
444915.7
 20
113354.5
 10
444915.4
 20
113354.3
 10
444911.35
 20
113349.95
  0
LWPOLYLINE
  5
18D8
330
166
100
AcDbEntity
  8
R_CL
100
AcDbPolyline
 90
        4
 70
     0
 43
0.0
 10
444950.4
 20
113000.0
 10
444963.4
 20
113013.85
 10
444978.2
 20
113027.35
 10
445000.0
 20
113051.6
  0
TEXT
  5
18FB
330
166
100
AcDbEntity
  8
T_BY
100
AcDbText
 10
444644.99
 20
113141.03
 30
0.0
 40
1.5
  1
Ward Bdy
 50
329.8999523683402
100
AcDbText
  0
LWPOLYLINE
  5
1990
330
166
100
AcDbEntity
  8
R_CL
100
AcDbPolyline
 90
       25
 70
     0
 43
0.0
 10
444737.35
 20
113084.8
 10
444737.7
 20
113084.65
 10
444779.8
 20
113077.65
 10
444787.3
 20
113076.5
 10
444794.8
 20
113075.5
 10
444802.35
 20
113074.65
 10
444810.05
 20
113073.9
 10
444815.95
 20
113073.4
 10
444821.9
 20
113073.0
 10
444827.8
 20
113072.7
 10
444833.75
 20
113072.5
 10
444840.2
 20
113072.4
 10
444846.8499999999
 20
113072.5
 10
444853.5
 20
113072.7
 10
444860.15
 20
113073.1
 10
444866.75
 20
113073.6
 10
444876.9000000001
 20
113074.65
 10
444883.5
 20
113075.45
 10
444890.1
 20
113076.4
 10
444896.65
 20
113077.45
 10
444903.2
 20
113078.65
 10
444909.7
 20
113080.0
 10
444917.1999999999
 20
113081.65
 10
444949.15
 20
113090.75
 10
445000.0
 20
113106.1
  0
LWPOLYLINE
  5
1991
330
166
100
AcDbEntity
  8
R_CL
100
AcDbPolyline
 90
       15
 70
     0
 43
0.0
 10
444600.0
 20
113164.55
 10
444595.8
 20
113166.2
 10
444590.5
 20
113168.2
 10
444583.4
 20
113170.65
 10
444577.85
 20
113172.45
 10
444572.3
 20
113174.1
 10
444566.65
 20
113175.65
 10
444561.0499999999
 20
113177.1
 10
444554.45
 20
113178.65
 10
444548.75
 20
113179.85
 10
444543.0499999999
 20
113180.95
 10
444537.3
 20
113181.95
 10
444530.7999999999
 20
113182.9
 10
444513.95
 20
113185.65
 10
444500.0
 20
113188.35
  0
LWPOLYLINE
  5
19A4
330
166
100
AcDbEntity
  8
R_CL
100
AcDbPolyline
 90
       28
 70
     0
 43
0.0
 10
444724.05
 20
113438.7
 10
444714.75
 20
113435.3
 10
444714.0
 20
113435.25
 10
444713.2
 20
113435.2
 10
444711.7
 20
113435.3
 10
444710.95
 20
113435.4
 10
444709.5
 20
113435.7
 10
444708.7999999999
 20
113435.9
 10
444708.15
 20
113436.15
 10
444707.45
 20
113436.4
 10
444706.8
 20
113436.7
 10
444706.2
 20
113437.05
 10
444705.55
 20
113437.4
 10
444704.9500000001
 20
113437.8
 10
444703.85
 20
113438.7
 10
444702.95
 20
113439.65
 10
444702.5
 20
113440.2
 10
444702.0499999999
 20
113440.8
 10
444701.3499999999
 20
113442.0
 10
444701.0
 20
113442.65
 10
444700.75
 20
113443.3
 10
444700.4999999999
 20
113444.0
 10
444700.3
 20
113444.7
 10
444700.0
 20
113446.1
 10
444699.9
 20
113446.8
 10
444699.9
 20
113448.7
 10
444700.7
 20
113459.15
 10
444702.5
 20
113465.85
  0
LWPOLYLINE
  5
19A8
330
166
100
AcDbEntity
  8
E_BY
100
AcDbPolyline
 90
       11
 70
     0
 43
0.0
 10
444631.57
 20
113144.79
 10
444629.1
 20
113145.85
 10
444608.0499999999
 20
113155.25
 10
444595.55
 20
113160.5
 10
444590.3
 20
113162.5
 10
444583.25
 20
113164.9
 10
444570.9
 20
113168.7
 10
444561.2
 20
113171.6
 10
444540.3
 20
113176.55
 10
444507.45
 20
113182.9
 10
444500.0
 20
113184.3
  0
LWPOLYLINE
  5
19AE
330
166
100
AcDbEntity
  8
R_CL
100
AcDbPolyline
 90
       16
 70
     0
 43
0.0
 10
444620.55
 20
113000.0
 10
444617.3499999999
 20
113046.45
 10
444617.05
 20
113049.5
 10
444615.9
 20
113054.05
 10
444613.9
 20
113058.25
 10
444612.7
 20
113060.05
 10
444611.4
 20
113061.65
 10
444609.95
 20
113063.15
 10
444608.4
 20
113064.5
 10
444606.8
 20
113065.7
 10
444606.0
 20
113066.2
 10
444604.15
 20
113067.25
 10
444602.25
 20
113068.15
 10
444600.25
 20
113068.9
 10
444598.1999999999
 20
113069.45
 10
444500.0
 20
113103.4
  0
LWPOLYLINE
  5
19C7
330
166
100
AcDbEntity
  8
R_CL
100
AcDbPolyline
 90
        2
 70
     0
 43
0.0
 10
444518.5999999999
 20
113336.05
 10
444500.0
 20
113336.65
  0
LWPOLYLINE
  5
1A0E
330
166
100
AcDbEntity
  8
R_CL
100
AcDbPolyline
 90
        2
 70
     0
 43
0.0
 10
445000.0
 20
113283.15
 10
444986.85
 20
113285.05
  0
LWPOLYLINE
  5
1A12
330
166
100
AcDbEntity
  8
R_CL
100
AcDbPolyline
 90
        2
 70
     0
 43
0.0
 10
445000.0
 20
113219.75
 10
444991.75
 20
113205.8
  0
LWPOLYLINE
  5
1A20
330
166
100
AcDbEntity
  8
R_CL
100
AcDbPolyline
 90
       19
 70
     0
 43
0.0
 10
444696.9000000001
 20
113500.0
 10
444698.15
 20
113489.6
 10
444699.65
 20
113475.5
 10
444700.55
 20
113471.9
 10
444701.6
 20
113468.3
 10
444702.5
 20
113465.85
 10
444702.9
 20
113464.85
 10
444704.4
 20
113461.45
 10
444705.7
 20
113458.95
 10
444707.4
 20
113455.95
 10
444709.3
 20
113453.1
 10
444711.3
 20
113450.35
 10
444713.5
 20
113447.75
 10
444715.0
 20
113446.1
 10
444719.05
 20
113442.4
 10
444723.45
 20
113439.05
 10
444724.05
 20
113438.7
 10
444727.0
 20
113436.85
 10
444758.25
 20
113416.9
  0
LWPOLYLINE
  5
1A55
330
166
100
AcDbEntity
  8
R_CL
100
AcDbPolyline
 90
        9
 70
     0
 43
0.0
 10
444600.0
 20
113164.55
 10
444601.1
 20
113164.1
 10
444606.35
 20
113161.9
 10
444611.55
 20
113159.55
 10
444616.7
 20
113157.15
 10
444633.5499999999
 20
113149.65
 10
444641.05
 20
113146.35
 10
444666.3
 20
113131.5
 10
444705.1
 20
113115.14
  0
LWPOLYLINE
  5
1A68
330
166
100
AcDbEntity
  8
R_CL
100
AcDbPolyline
 90
       33
 70
     0
 43
0.0
 10
444705.1
 20
113115.14
 10
444710.05
 20
113113.05
 10
444717.7
 20
113110.55
 10
444725.35
 20
113108.15
 10
444733.1
 20
113105.95
 10
444745.3
 20
113102.7
 10
444752.15
 20
113101.05
 10
444759.0
 20
113099.5
 10
444765.85
 20
113098.0
 10
444772.75
 20
113096.7
 10
444779.7
 20
113095.45
 10
444791.95
 20
113093.65
 10
444798.7499999999
 20
113092.85
 10
444805.55
 20
113092.15
 10
444812.4
 20
113091.55
 10
444819.25
 20
113091.1
 10
444826.1
 20
113090.8
 10
444836.75
 20
113090.55
 10
444844.4000000001
 20
113090.6
 10
444852.0
 20
113090.8
 10
444859.65
 20
113091.15
 10
444867.2499999999
 20
113091.65
 10
444874.8499999999
 20
113092.35
 10
444888.15
 20
113093.8
 10
444898.0
 20
113095.2
 10
444907.8
 20
113096.8
 10
444917.6
 20
113098.65
 10
444933.8
 20
113102.1
 10
444943.5
 20
113104.35
 10
444953.15
 20
113106.75
 10
444962.75
 20
113109.35
 10
444973.95
 20
113112.55
 10
445000.0
 20
113118.35
  0
LWPOLYLINE
  5
1A6A
330
166
100
AcDbEntity
  8
R_CL
100
AcDbPolyline
 90
       21
 70
     0
 43
0.0
 10
444500.0
 20
113180.2
 10
444518.9
 20
113176.75
 10
444525.95
 20
113175.55
 10
444548.05
 20
113171.45
 10
444555.05
 20
113169.7
 10
444561.3
 20
113167.95
 10
444567.55
 20
113166.15
 10
444573.7499999999
 20
113164.15
 10
444579.9
 20
113162.1
 10
444589.45
 20
113158.6
 10
444595.45
 20
113156.2
 10
444601.45
 20
113153.7
 10
444607.45
 20
113151.1
 10
444613.35
 20
113148.45
 10
444621.5999999999
 20
113144.55
 10
444628.55
 20
113141.1
 10
444635.45
 20
113137.55
 10
444654.0999999998
 20
113127.45
 10
444691.95
 20
113106.65
 10
444720.3499999999
 20
113092.15
 10
444737.35
 20
113084.8
  0
LWPOLYLINE
  5
1A6B
330
166
100
AcDbEntity
  8
R_CL
100
AcDbPolyline
 90
        6
 70
     0
 43
0.0
 10
444737.7
 20
113084.65
 10
444738.6
 20
113083.85
 10
444772.7
 20
113061.3
 10
444815.4
 20
113033.8
 10
444856.65
 20
113009.7
 10
444876.55
 20
113000.0
  0
LWPOLYLINE
  5
1B85
330
166
100
AcDbEntity
  8
E_BY
100
AcDbPolyline
 90
       23
 70
     0
 43
0.0
 10
445000.0
 20
113112.28
 10
444988.88
 20
113108.93
 10
444975.29
 20
113105.27
 10
444943.9
 20
113096.48
 10
444924.26
 20
113091.41
 10
444890.35
 20
113085.26
 10
444869.07
 20
113082.33
 10
444847.1099999999
 20
113081.55
 10
444830.0800000001
 20
113081.98
 10
444810.79
 20
113082.89
 10
444783.1299999999
 20
113085.78
 10
444753.7
 20
113089.51
 10
444739.2
 20
113092.05
 10
444726.9000000001
 20
113096.55
 10
444710.3199999999
 20
113102.83
 10
444699.41
 20
113107.82
 10
444687.26
 20
113113.86
 10
444687.15
 20
113113.92
 10
444678.2
 20
113119.0
 10
444660.55
 20
113129.45
 10
444650.5499999999
 20
113135.25
 10
444639.35
 20
113141.45
 10
444631.57
 20
113144.79
  0
LWPOLYLINE
  5
1B86
330
166
100
AcDbEntity
  8
E_BY
100
AcDbPolyline
 90
       37
 70
     0
 43
0.0
 10
444631.57
 20
113144.79
 10
444633.5499999999
 20
113149.65
 10
444637.9
 20
113161.9
 10
444639.35
 20
113166.7
 10
444642.0999999999
 20
113176.25
 10
444642.2499999999
 20
113176.8
 10
444645.3
 20
113189.2
 10
444653.05
 20
113236.45
 10
444654.0
 20
113241.75
 10
444659.3
 20
113263.6
 10
444659.9
 20
113265.8
 10
444663.0
 20
113275.8
 10
444666.5999999999
 20
113285.65
 10
444669.35
 20
113292.0
 10
444672.6
 20
113298.75
 10
444676.1
 20
113305.35
 10
444678.05
 20
113308.8
 10
444682.45
 20
113316.2
 10
444687.2
 20
113323.5
 10
444690.9
 20
113328.65
 10
444696.5999999999
 20
113336.1
 10
444700.6
 20
113341.2
 10
444746.25
 20
113398.95
 10
444747.0
 20
113400.0
 10
444753.7
 20
113409.4
 10
444756.4999999999
 20
113413.85
 10
444758.25
 20
113416.9
 10
444759.8
 20
113419.6
 10
444764.5
 20
113427.3
 10
444765.45
 20
113428.95
 10
444769.6500000001
 20
113436.6
 10
444773.4500000001
 20
113444.48
 10
444775.15
 20
113448.95
 10
444777.3
 20
113454.75
 10
444778.9
 20
113459.3
 10
444781.8499999999
 20
113467.4
 10
444792.41
 20
113500.0
  0
TEXT
  5
1B87
330
166
100
AcDbEntity
  8
T_BY
100
AcDbText
 10
444678.76
 20
113311.92
 30
0.0
 40
1.5
  1
Ward Bdy
 50
57.39999171246657
100
AcDbText
  0
TEXT
  5
1B88
330
166
100
AcDbEntity
  8
T_BY
100
AcDbText
 10
444684.15
 20
113312.3
 30
0.0
 40
1.5
  1
CR
 50
54.99999205898365
100
AcDbText
  0
INSERT
  5
3522
330
166
100
AcDbEntity
  8
BASE
100
AcDbBlockReference
  2
Su4413se
 10
0.0
 20
0.0
 30
0.0
  0
LWPOLYLINE
  5
3B0D
330
166
100
AcDbEntity
  8
R_CL
100
AcDbPolyline
 90
       65
 70
     0
 43
0.0
 10
444557.05
 20
112500.0
 10
444560.95
 20
112504.9
 10
444563.25
 20
112507.9
 10
444564.9
 20
112509.95
 10
444567.35
 20
112512.85
 10
444579.4000000001
 20
112529.35
 10
444585.7
 20
112538.25
 10
444585.8
 20
112538.4
 10
444620.5
 20
112586.8
 10
444645.4000000001
 20
112620.8
 10
444653.6
 20
112631.65
 10
444656.05
 20
112634.7
 10
444657.45
 20
112636.6
 10
444657.55
 20
112636.75
 10
444659.0
 20
112639.0
 10
444664.1
 20
112647.55
 10
444670.15
 20
112658.6
 10
444672.3
 20
112662.3
 10
444673.8999999999
 20
112665.0
 10
444677.0
 20
112671.95
 10
444683.45
 20
112686.15
 10
444697.3999999999
 20
112719.75
 10
444698.65
 20
112722.4
 10
444699.45
 20
112724.5
 10
444700.55
 20
112727.6
 10
444708.05
 20
112749.1
 10
444714.2
 20
112767.9
 10
444720.0999999999
 20
112784.95
 10
444720.3
 20
112785.5
 10
444721.4
 20
112788.4
 10
444722.15
 20
112790.2
 10
444723.8
 20
112793.3
 10
444725.65
 20
112796.35
 10
444725.85
 20
112796.65
 10
444727.0999999999
 20
112798.55
 10
444728.05
 20
112799.75
 10
444731.65
 20
112803.4
 10
444732.35
 20
112804.0
 10
444746.05
 20
112815.0
 10
444755.7999999999
 20
112823.3
 10
444759.65
 20
112826.45
 10
444761.0
 20
112827.6
 10
444763.8
 20
112830.2
 10
444766.75
 20
112833.05
 10
444769.7
 20
112836.15
 10
444772.95
 20
112839.5
 10
444775.2499999999
 20
112841.7
 10
444776.1999999999
 20
112842.6
 10
444778.3499999999
 20
112844.5
 10
444780.5999999999
 20
112846.5
 10
444807.05
 20
112867.95
 10
444840.4
 20
112895.1
 10
444872.0999999999
 20
112920.45
 10
444874.0
 20
112922.1
 10
444877.3
 20
112925.2
 10
444883.2
 20
112930.5
 10
444896.45
 20
112943.1
 10
444897.4
 20
112944.0
 10
444912.95
 20
112958.7
 10
444915.1500000001
 20
112960.5
 10
444917.1999999999
 20
112962.5
 10
444917.85
 20
112963.2
 10
444920.7499999999
 20
112966.7
 10
444923.0
 20
112969.7
 10
444932.3
 20
112981.55
  0
LWPOLYLINE
  5
3B0E
330
166
100
AcDbEntity
  8
R_CL
100
AcDbPolyline
 90
       28
 70
     0
 43
0.0
 10
444840.4
 20
112895.1
 10
444868.9
 20
112867.35
 10
444897.1
 20
112839.5
 10
444903.7
 20
112833.25
 10
444907.4
 20
112829.95
 10
444915.5
 20
112823.25
 10
444924.0999999999
 20
112816.35
 10
444930.25
 20
112811.8
 10
444931.4
 20
112811.0
 10
444941.2
 20
112804.65
 10
444943.0999999999
 20
112803.45
 10
444946.6
 20
112801.3
 10
444950.05
 20
112799.2
 10
444952.4
 20
112798.0
 10
444955.3
 20
112796.6
 10
444958.35
 20
112795.3
 10
444961.45
 20
112794.25
 10
444962.45
 20
112793.95
 10
444965.2
 20
112793.2
 10
444967.9500000001
 20
112792.7
 10
444968.9000000001
 20
112792.6
 10
444969.2
 20
112792.55
 10
444972.35
 20
112792.3
 10
444975.9
 20
112792.3
 10
444976.6
 20
112792.35
 10
444985.8
 20
112793.45
 10
444993.4
 20
112794.55
 10
445000.0
 20
112795.9
  0
LWPOLYLINE
  5
3B0F
330
166
100
AcDbEntity
  8
R_CL
100
AcDbPolyline
 90
       27
 70
     0
 43
0.0
 10
444755.7999999999
 20
112823.3
 10
444797.3
 20
112742.2
 10
444826.0499999999
 20
112685.35
 10
444829.3
 20
112678.7
 10
444831.35
 20
112674.9
 10
444835.7
 20
112667.45
 10
444837.35
 20
112664.45
 10
444838.9
 20
112661.9
 10
444842.7
 20
112656.9
 10
444843.4
 20
112656.05
 10
444846.95
 20
112651.75
 10
444848.0
 20
112650.45
 10
444861.9
 20
112633.4
 10
444862.1
 20
112633.15
 10
444910.5
 20
112573.8
 10
444919.7999999999
 20
112562.15
 10
444941.25
 20
112534.6
 10
444943.6
 20
112531.25
 10
444946.1
 20
112528.1
 10
444948.9500000001
 20
112524.85
 10
444949.25
 20
112524.5
 10
444951.35
 20
112522.4
 10
444957.65
 20
112516.8
 10
444957.9
 20
112516.55
 10
444958.55
 20
112516.05
 10
444967.15
 20
112509.4
 10
444979.2
 20
112500.0
  0
LWPOLYLINE
  5
3B10
330
166
100
AcDbEntity
  8
R_CL
100
AcDbPolyline
 90
       23
 70
     0
 43
0.0
 10
444861.9
 20
112633.4
 10
444879.6
 20
112653.6
 10
444903.4
 20
112680.05
 10
444904.65
 20
112681.15
 10
444905.95
 20
112682.2
 10
444907.3
 20
112683.0
 10
444908.55
 20
112683.7
 10
444909.85
 20
112684.25
 10
444911.9500000001
 20
112684.7
 10
444912.5999999999
 20
112684.8
 10
444917.95
 20
112685.1
 10
444944.2499999999
 20
112685.7
 10
444946.15
 20
112685.8
 10
444947.95
 20
112686.1
 10
444948.2999999999
 20
112686.15
 10
444949.4
 20
112686.4
 10
444950.5
 20
112686.7
 10
444950.7
 20
112686.8
 10
444952.85
 20
112688.2
 10
444953.45
 20
112688.75
 10
444969.4
 20
112703.15
 10
444981.5
 20
112715.3
 10
444982.6
 20
112716.4
  0
LWPOLYLINE
  5
3B11
330
166
100
AcDbEntity
  8
R_CL
100
AcDbPolyline
 90
        3
 70
     0
 43
0.0
 10
444948.9500000001
 20
112524.85
 10
444987.4
 20
112558.7
 10
445000.0
 20
112570.35
  0
LWPOLYLINE
  5
3B12
330
166
100
AcDbEntity
  8
R_CL
100
AcDbPolyline
 90
        3
 70
     0
 43
0.0
 10
444957.65
 20
112516.8
 10
444944.4
 20
112511.3
 10
444915.75
 20
112500.0
  0
LWPOLYLINE
  5
3B13
330
166
100
AcDbEntity
  8
R_CL
100
AcDbPolyline
 90
        3
 70
     0
 43
0.0
 10
444805.8
 20
112609.05
 10
444836.45
 20
112554.8
 10
444867.0
 20
112500.0
  0
LWPOLYLINE
  5
3B14
330
166
100
AcDbEntity
  8
R_CL
100
AcDbPolyline
 90
        4
 70
     0
 43
0.0
 10
444585.7
 20
112538.25
 10
444543.5
 20
112563.55
 10
444517.95
 20
112579.1
 10
444500.0
 20
112591.2
  0
LWPOLYLINE
  5
3B15
330
166
100
AcDbEntity
  8
R_CL
100
AcDbPolyline
 90
       36
 70
     0
 43
0.0
 10
444683.45
 20
112686.15
 10
444644.2
 20
112700.2
 10
444633.45
 20
112703.95
 10
444629.0499999999
 20
112705.5
 10
444624.5499999999
 20
112706.95
 10
444619.4499999999
 20
112708.5
 10
444604.15
 20
112712.95
 10
444591.7
 20
112716.05
 10
444588.45
 20
112716.8
 10
444587.0
 20
112717.15
 10
444586.65
 20
112717.2
 10
444583.75
 20
112717.35
 10
444570.5
 20
112718.1
 10
444552.15
 20
112719.25
 10
444550.05
 20
112719.3
 10
444547.95
 20
112719.5
 10
444545.8499999999
 20
112719.9
 10
444543.8
 20
112720.5
 10
444543.25
 20
112720.65
 10
444541.95
 20
112721.2
 10
444540.6
 20
112721.75
 10
444539.3
 20
112722.35
 10
444538.15
 20
112723.2
 10
444538.0
 20
112723.35
 10
444536.7
 20
112724.55
 10
444535.65
 20
112726.0
 10
444534.7
 20
112727.55
 10
444534.3499999999
 20
112728.25
 10
444533.7000000001
 20
112729.7
 10
444533.15
 20
112731.15
 10
444532.75
 20
112732.6
 10
444532.6
 20
112733.4
 10
444532.55
 20
112736.75
 10
444533.0499999999
 20
112739.35
 10
444536.9
 20
112760.7
 10
444546.8499999999
 20
112812.15
  0
LWPOLYLINE
  5
3B16
330
166
100
AcDbEntity
  8
R_CL
100
AcDbPolyline
 90
       17
 70
     0
 43
0.0
 10
444778.3499999999
 20
112844.5
 10
444771.15
 20
112859.05
 10
444767.4000000001
 20
112866.4
 10
444764.75
 20
112871.45
 10
444761.25
 20
112877.6
 10
444749.7000000001
 20
112896.05
 10
444730.45
 20
112927.25
 10
444717.2499999999
 20
112950.3
 10
444704.85
 20
112971.8
 10
444702.95
 20
112975.25
 10
444701.1999999999
 20
112978.8
 10
444699.2999999999
 20
112983.6
 10
444698.05
 20
112986.7
 10
444697.2999999999
 20
112988.7
 10
444696.05
 20
112993.25
 10
444695.9
 20
112994.2
 10
444695.2
 20
113000.0
  0
LWPOLYLINE
  5
3B17
330
166
100
AcDbEntity
  8
R_CL
100
AcDbPolyline
 90
       20
 70
     0
 43
0.0
 10
444695.9
 20
112994.2
 10
444664.0499999999
 20
112978.95
 10
444638.85
 20
112967.35
 10
444635.3
 20
112965.75
 10
444631.65
 20
112964.45
 10
444627.95
 20
112963.35
 10
444627.7000000001
 20
112963.3
 10
444624.7
 20
112962.55
 10
444623.9499999999
 20
112962.4
 10
444621.6999999999
 20
112962.0
 10
444621.3
 20
112961.95
 10
444618.15
 20
112961.6
 10
444615.0
 20
112961.5
 10
444613.15
 20
112961.55
 10
444604.05
 20
112962.8
 10
444601.2500000001
 20
112963.55
 10
444568.9
 20
112974.0
 10
444544.15
 20
112981.65
 10
444531.95
 20
112986.25
 10
444500.0
 20
112998.55
  0
LWPOLYLINE
  5
3B18
330
166
100
AcDbEntity
  8
R_CL
100
AcDbPolyline
 90
        2
 70
     0
 43
0.0
 10
444623.9499999999
 20
112962.4
 10
444620.55
 20
113000.0
  0
LWPOLYLINE
  5
3B19
330
166
100
AcDbEntity
  8
R_CL
100
AcDbPolyline
 90
        8
 70
     0
 43
0.0
 10
444730.45
 20
112927.25
 10
444755.5499999999
 20
112947.6
 10
444765.15
 20
112954.95
 10
444780.8499999999
 20
112966.75
 10
444784.3
 20
112969.2
 10
444786.4
 20
112970.65
 10
444790.0
 20
112973.0
 10
444810.1
 20
112984.5
  0
LWPOLYLINE
  5
3EB7
330
166
100
AcDbEntity
  8
R_CL
100
AcDbPolyline
 90
       63
 70
     0
 43
0.0
 10
444969.2
 20
112792.55
 10
444964.0999999999
 20
112787.3
 10
444962.6499999999
 20
112785.95
 10
444957.7
 20
112781.5
 10
444951.4
 20
112776.0
 10
444918.9500000001
 20
112751.7
 10
444912.5999999999
 20
112747.3
 10
444908.8
 20
112744.85
 10
444904.9
 20
112742.65
 10
444902.75
 20
112741.5
 10
444899.0
 20
112739.75
 10
444895.15
 20
112738.15
 10
444894.9
 20
112738.05
 10
444891.15
 20
112736.75
 10
444887.3
 20
112735.7
 10
444887.0999999999
 20
112735.65
 10
444884.5999999999
 20
112735.05
 10
444882.15
 20
112734.55
 10
444879.6
 20
112734.25
 10
444879.2
 20
112734.25
 10
444877.6
 20
112734.15
 10
444876.0
 20
112734.1
 10
444874.6500000001
 20
112734.25
 10
444873.1
 20
112734.55
 10
444871.6
 20
112735.0
 10
444870.0999999998
 20
112735.65
 10
444869.5999999999
 20
112735.95
 10
444867.5
 20
112737.35
 10
444866.9
 20
112737.8
 10
444864.1499999999
 20
112740.2
 10
444853.3
 20
112755.85
 10
444846.5999999998
 20
112766.4
 10
444845.6
 20
112768.1
 10
444844.7999999999
 20
112769.35
 10
444843.0499999999
 20
112771.4
 10
444840.95
 20
112773.95
 10
444834.35
 20
112781.55
 10
444829.05
 20
112787.3
 10
444827.9
 20
112789.15
 10
444826.9
 20
112791.15
 10
444826.8
 20
112791.4
 10
444826.4
 20
112792.25
 10
444826.1
 20
112793.05
 10
444826.0499999999
 20
112793.45
 10
444825.95
 20
112794.2
 10
444825.95
 20
112794.85
 10
444826.0499999999
 20
112795.5
 10
444826.4
 20
112796.35
 10
444826.6
 20
112796.65
 10
444827.9
 20
112798.05
 10
444830.9
 20
112801.0
 10
444831.55
 20
112801.55
 10
444833.15
 20
112803.05
 10
444834.9
 20
112804.4
 10
444836.0
 20
112805.15
 10
444837.0
 20
112805.85
 10
444838.1
 20
112806.45
 10
444838.85
 20
112806.75
 10
444840.6499999999
 20
112807.1
 10
444842.3499999999
 20
112807.2
 10
444846.75
 20
112806.85
 10
444865.75
 20
112801.7
 10
444867.1
 20
112801.3
  0
LWPOLYLINE
  5
3F29
330
166
100
AcDbEntity
  8
R_CL
100
AcDbPolyline
 90
        8
 70
     0
 43
0.0
 10
444917.1999999999
 20
112962.5
 10
444922.5499999999
 20
112951.05
 10
444929.55
 20
112941.9
 10
444937.15
 20
112934.95
 10
444940.05
 20
112932.25
 10
444958.7
 20
112920.95
 10
444972.25
 20
112915.15
 10
445000.0
 20
112911.9
  0
LWPOLYLINE
  5
3F2A
330
166
100
AcDbEntity
  8
R_CL
100
AcDbPolyline
 90
       18
 70
     0
 43
0.0
 10
444937.15
 20
112934.95
 10
444927.3
 20
112938.55
 10
444920.45
 20
112941.8
 10
444919.5999999999
 20
112942.3
 10
444918.7499999999
 20
112942.7
 10
444917.85
 20
112943.1
 10
444916.9499999999
 20
112943.45
 10
444915.7999999999
 20
112943.85
 10
444913.9
 20
112944.35
 10
444912.9
 20
112944.5
 10
444911.9
 20
112944.6
 10
444910.85
 20
112944.7
 10
444909.85
 20
112944.75
 10
444908.85
 20
112944.7
 10
444907.9
 20
112944.65
 10
444906.9
 20
112944.55
 10
444905.45
 20
112944.3
 10
444897.4
 20
112944.0
  0
LWPOLYLINE
  5
3F3A
330
166
100
AcDbEntity
  8
R_CL
100
AcDbPolyline
 90
        3
 70
     0
 43
0.0
 10
444932.3
 20
112981.55
 10
444942.75
 20
112990.8
 10
444950.4
 20
113000.0
  0
LWPOLYLINE
  5
3F43
330
166
100
AcDbEntity
  8
R_CL
100
AcDbPolyline
 90
        2
 70
     0
 43
0.0
 10
444662.3
 20
112500.3
 10
444662.45
 20
112500.0
  0
LWPOLYLINE
  5
3F50
330
166
100
AcDbEntity
  8
R_CL
100
AcDbPolyline
 90
       10
 70
     0
 43
0.0
 10
444730.5
 20
112500.0
 10
444729.2
 20
112501.8
 10
444727.9
 20
112503.65
 10
444726.65
 20
112505.55
 10
444724.75
 20
112508.7
 10
444723.2999999999
 20
112511.35
 10
444721.0499999999
 20
112516.05
 10
444719.8
 20
112518.8
 10
444717.8
 20
112523.8
 10
444713.2
 20
112531.95
  0
LWPOLYLINE
  5
3F51
330
166
100
AcDbEntity
  8
R_CL
100
AcDbPolyline
 90
       20
 70
     0
 43
0.0
 10
444661.7999999999
 20
112500.0
 10
444662.3
 20
112500.3
 10
444674.25
 20
112507.55
 10
444689.2499999999
 20
112516.5
 10
444705.05
 20
112526.45
 10
444713.2
 20
112531.95
 10
444715.8
 20
112533.85
 10
444724.8499999999
 20
112540.55
 10
444735.75
 20
112548.7
 10
444739.95
 20
112551.9
 10
444753.1
 20
112562.55
 10
444774.45
 20
112580.05
 10
444777.5
 20
112582.4
 10
444779.5
 20
112584.15
 10
444782.65
 20
112587.0
 10
444805.8
 20
112609.05
 10
444824.2
 20
112627.6
 10
444828.1
 20
112631.65
 10
444833.2
 20
112637.0
 10
444846.95
 20
112651.75
  0
LWPOLYLINE
  5
3F60
330
166
100
AcDbEntity
  8
R_CL
100
AcDbPolyline
 90
        4
 70
     0
 43
0.0
 10
444519.5
 20
112617.4
 10
444532.65
 20
112625.6
 10
444567.55
 20
112647.15
 10
444569.15
 20
112648.15
  0
LWPOLYLINE
  5
3F66
330
166
100
AcDbEntity
  8
R_CL
100
AcDbPolyline
 90
       37
 70
     0
 43
0.0
 10
444500.0
 20
112822.45
 10
444500.1
 20
112822.6
 10
444500.6
 20
112823.2
 10
444501.6999999999
 20
112824.4
 10
444502.9
 20
112825.4
 10
444503.5999999999
 20
112825.9
 10
444504.3
 20
112826.35
 10
444505.1
 20
112826.75
 10
444505.85
 20
112827.1
 10
444507.45
 20
112827.7
 10
444508.25
 20
112827.9
 10
444509.2999999999
 20
112828.15
 10
444510.15
 20
112828.3
 10
444511.0
 20
112828.4
 10
444511.85
 20
112828.45
 10
444513.55
 20
112828.45
 10
444516.4000000001
 20
112828.15
 10
444518.25
 20
112827.75
 10
444520.05
 20
112827.25
 10
444521.9
 20
112826.7
 10
444522.1
 20
112826.6
 10
444525.0
 20
112825.65
 10
444527.8
 20
112824.45
 10
444528.0
 20
112824.35
 10
444530.85
 20
112822.9
 10
444533.6
 20
112821.3
 10
444536.25
 20
112819.5
 10
444546.8499999999
 20
112812.15
 10
444547.2
 20
112811.9
 10
444553.7
 20
112807.55
 10
444558.0
 20
112805.4
 10
444560.6
 20
112804.5
 10
444561.1
 20
112804.35
 10
444563.35
 20
112803.75
 10
444565.6
 20
112803.35
 10
444625.9
 20
112789.05
 10
444714.2
 20
112767.9
  0
LWPOLYLINE
  5
3F67
330
166
100
AcDbEntity
  8
R_CL
100
AcDbPolyline
 90
       10
 70
     0
 43
0.0
 10
444500.0
 20
112915.1
 10
444518.8499999999
 20
112907.5
 10
444528.15
 20
112904.0
 10
444541.25
 20
112899.4
 10
444542.8
 20
112898.95
 10
444551.65
 20
112896.4
 10
444553.7
 20
112895.85
 10
444563.4
 20
112893.55
 10
444748.05
 20
112848.55
 10
444775.2499999999
 20
112841.7
  0
LWPOLYLINE
  5
3F6F
330
166
100
AcDbEntity
  8
R_CL
100
AcDbPolyline
 90
        4
 70
     0
 43
0.0
 10
444500.0
 20
112605.35
 10
444501.1
 20
112605.95
 10
444513.65
 20
112613.9
 10
444519.5
 20
112617.4
  0
LWPOLYLINE
  5
3F83
330
166
100
AcDbEntity
  8
R_CL
100
AcDbPolyline
 90
        5
 70
     0
 43
0.0
 10
444876.55
 20
113000.0
 10
444885.5
 20
112995.65
 10
444902.5999999999
 20
112989.05
 10
444916.2499999999
 20
112984.15
 10
444932.3
 20
112981.55
  0
TEXT
  5
4934
330
166
100
AcDbEntity
  8
T_BY
100
AcDbText
 10
445365.2100000001
 20
112867.32
 30
0.0
 40
1.5
  1
Ward Bdy
 50
311.499955024971
100
AcDbText
  0
TEXT
  5
4938
330
166
100
AcDbEntity
  8
T_BY
100
AcDbText
 10
445368.6
 20
112852.65
 30
0.0
 40
1.5
  1
CR
 50
316.9999542308694
100
AcDbText
  0
LWPOLYLINE
  5
5129
330
166
100
AcDbEntity
  8
R_CL
100
AcDbPolyline
 90
       18
 70
     0
 43
0.0
 10
445500.0
 20
112988.25
 10
445492.9
 20
112988.3
 10
445483.6
 20
112988.05
 10
445473.55
 20
112987.75
 10
445462.8
 20
112987.4
 10
445451.4
 20
112987.2
 10
445439.5
 20
112986.9
 10
445428.5999999999
 20
112986.7
 10
445401.9
 20
112985.8
 10
445399.4
 20
112985.6
 10
445366.95
 20
112986.5
 10
445359.35
 20
112986.75
 10
445350.35
 20
112987.2
 10
445344.6
 20
112987.55
 10
445335.35
 20
112988.35
 10
445328.0
 20
112989.05
 10
445299.23
 20
112993.74
 10
445284.1099999999
 20
112996.21
  0
LWPOLYLINE
  5
512A
330
166
100
AcDbEntity
  8
R_CL
100
AcDbPolyline
 90
       20
 70
     0
 43
0.0
 10
445500.0
 20
112751.6
 10
445494.0
 20
112756.65
 10
445474.65
 20
112771.25
 10
445466.65
 20
112777.5
 10
445457.2999999999
 20
112784.65
 10
445445.9
 20
112793.25
 10
445423.8
 20
112809.75
 10
445417.5999999999
 20
112814.5
 10
445407.75
 20
112821.85
 10
445399.8
 20
112828.4
 10
445389.89
 20
112839.12
 10
445383.3
 20
112846.25
 10
445379.5999999999
 20
112850.8
 10
445372.9
 20
112859.5
 10
445370.4
 20
112862.85
 10
445367.4
 20
112866.7
 10
445365.6
 20
112869.2
 10
445364.5999999999
 20
112870.6
 10
445361.8
 20
112874.6
 10
445357.1
 20
112881.95
  0
LWPOLYLINE
  5
512B
330
166
100
AcDbEntity
  8
R_CL
100
AcDbPolyline
 90
        2
 70
     0
 43
0.0
 10
445492.9
 20
112988.3
 10
445493.35
 20
112972.15
  0
LWPOLYLINE
  5
512C
330
166
100
AcDbEntity
  8
R_CL
100
AcDbPolyline
 90
       62
 70
     0
 43
0.0
 10
445500.0
 20
112972.1
 10
445493.35
 20
112972.15
 10
445484.4
 20
112971.95
 10
445469.4
 20
112971.7
 10
445453.6
 20
112971.3
 10
445436.6
 20
112971.0
 10
445424.9
 20
112970.75
 10
445419.2
 20
112970.65
 10
445417.8
 20
112970.7
 10
445416.5
 20
112970.6
 10
445415.7499999999
 20
112970.45
 10
445414.6
 20
112970.15
 10
445413.55
 20
112969.8
 10
445412.4
 20
112969.3
 10
445411.4
 20
112968.6
 10
445410.4
 20
112967.75
 10
445410.0
 20
112967.35
 10
445409.3499999999
 20
112966.55
 10
445408.65
 20
112965.75
 10
445408.5
 20
112965.4
 10
445408.0
 20
112964.45
 10
445407.75
 20
112963.45
 10
445407.55
 20
112962.45
 10
445407.5
 20
112961.45
 10
445407.5999999999
 20
112960.4
 10
445407.3
 20
112955.9
 10
445406.8
 20
112950.4
 10
445406.6
 20
112946.9
 10
445406.4
 20
112943.15
 10
445406.2
 20
112937.65
 10
445406.0
 20
112932.85
 10
445406.0
 20
112931.5
 10
445406.15
 20
112930.15
 10
445406.3
 20
112929.4
 10
445406.55
 20
112928.25
 10
445406.9500000001
 20
112927.2
 10
445407.4000000001
 20
112926.15
 10
445408.0
 20
112925.2
 10
445408.2
 20
112925.0
 10
445408.9500000001
 20
112924.15
 10
445409.75
 20
112923.4
 10
445410.5499999999
 20
112922.8
 10
445417.2999999999
 20
112917.4
 10
445423.9
 20
112911.9
 10
445431.4
 20
112905.7
 10
445432.4
 20
112904.9
 10
445433.5
 20
112904.1
 10
445434.35
 20
112903.55
 10
445435.15
 20
112903.05
 10
445436.0
 20
112902.65
 10
445436.9
 20
112902.25
 10
445438.05
 20
112901.9
 10
445439.35
 20
112901.65
 10
445440.4
 20
112901.55
 10
445444.8
 20
112901.45
 10
445451.4
 20
112901.6
 10
445459.4
 20
112901.8
 10
445468.7999999999
 20
112902.05
 10
445479.9
 20
112902.45
 10
445488.55
 20
112902.6
 10
445494.5999999999
 20
112902.8
 10
445500.0
 20
112903.0
  0
LWPOLYLINE
  5
512D
330
166
100
AcDbEntity
  8
R_CL
100
AcDbPolyline
 90
        6
 70
     0
 43
0.0
 10
445496.0
 20
112853.42
 10
445495.8
 20
112859.05
 10
445495.5
 20
112870.15
 10
445495.3
 20
112880.15
 10
445494.95
 20
112890.25
 10
445494.5999999999
 20
112902.8
  0
LWPOLYLINE
  5
512E
330
166
100
AcDbEntity
  8
R_CL
100
AcDbPolyline
 90
       10
 70
     0
 43
0.0
 10
445500.0
 20
112715.55
 10
445496.9000000001
 20
112703.15
 10
445491.95
 20
112684.7
 10
445485.54
 20
112660.24
 10
445481.2
 20
112643.65
 10
445474.9500000001
 20
112619.15
 10
445468.35
 20
112595.0
 10
445461.55
 20
112568.85
 10
445449.4
 20
112521.95
 10
445443.6
 20
112500.0
  0
LWPOLYLINE
  5
512F
330
166
100
AcDbEntity
  8
R_CL
100
AcDbPolyline
 90
        2
 70
     0
 43
0.0
 10
445485.54
 20
112660.24
 10
445500.0
 20
112656.05
  0
LWPOLYLINE
  5
5130
330
166
100
AcDbEntity
  8
R_CL
100
AcDbPolyline
 90
       23
 70
     0
 43
0.0
 10
445423.8
 20
112809.75
 10
445420.6
 20
112805.3
 10
445419.75
 20
112804.15
 10
445418.9
 20
112802.95
 10
445418.3
 20
112801.85
 10
445417.65
 20
112800.85
 10
445417.0
 20
112799.5
 10
445416.4
 20
112798.15
 10
445415.6
 20
112796.05
 10
445414.95
 20
112793.85
 10
445413.4
 20
112788.3
 10
445411.0
 20
112778.9
 10
445407.75
 20
112766.75
 10
445401.15
 20
112741.15
 10
445393.75
 20
112712.1
 10
445389.95
 20
112697.05
 10
445385.4999999999
 20
112679.65
 10
445380.55
 20
112660.6
 10
445374.4
 20
112636.8
 10
445369.5
 20
112617.2
 10
445358.6
 20
112575.8
 10
445343.4
 20
112514.3
 10
445339.55
 20
112500.0
  0
LWPOLYLINE
  5
5131
330
166
100
AcDbEntity
  8
R_CL
100
AcDbPolyline
 90
       55
 70
     0
 43
0.0
 10
445365.6
 20
112869.2
 10
445358.83
 20
112862.98
 10
445351.55
 20
112856.3
 10
445345.8
 20
112851.0
 10
445342.65
 20
112847.95
 10
445340.8
 20
112846.1
 10
445338.9
 20
112844.3
 10
445336.5999999999
 20
112841.95
 10
445335.0
 20
112840.2
 10
445333.65
 20
112838.75
 10
445332.2
 20
112837.15
 10
445330.3499999999
 20
112835.0
 10
445328.0
 20
112832.35
 10
445325.95
 20
112829.85
 10
445322.5999999999
 20
112826.05
 10
445321.2
 20
112824.35
 10
445320.55
 20
112823.55
 10
445319.9
 20
112822.65
 10
445319.2
 20
112821.75
 10
445318.0
 20
112819.75
 10
445317.4
 20
112818.65
 10
445316.5499999999
 20
112817.05
 10
445315.75
 20
112815.4
 10
445314.9
 20
112813.6
 10
445314.1
 20
112811.85
 10
445313.0999999999
 20
112809.3
 10
445312.2
 20
112806.65
 10
445311.0
 20
112802.55
 10
445309.5
 20
112796.8
 10
445307.5499999999
 20
112789.15
 10
445306.1
 20
112783.4
 10
445303.65
 20
112774.2
 10
445300.0
 20
112759.2
 10
445296.9
 20
112746.9
 10
445294.55
 20
112737.35
 10
445292.0999999999
 20
112727.65
 10
445289.75
 20
112718.0
 10
445287.2
 20
112708.25
 10
445285.3
 20
112700.9
 10
445283.95
 20
112695.2
 10
445281.7999999999
 20
112687.3
 10
445279.15
 20
112676.9
 10
445276.0
 20
112665.05
 10
445269.1
 20
112638.55
 10
445264.6
 20
112621.45
 10
445261.4
 20
112609.05
 10
445257.55
 20
112594.4
 10
445253.9
 20
112580.9
 10
445249.4
 20
112564.4
 10
445246.75
 20
112553.85
 10
445244.7
 20
112545.2
 10
445241.35
 20
112531.65
 10
445237.95
 20
112517.8
 10
445235.6
 20
112508.5
 10
445233.4
 20
112500.0
  0
LWPOLYLINE
  5
5132
330
166
100
AcDbEntity
  8
R_CL
100
AcDbPolyline
 90
       20
 70
     0
 43
0.0
 10
445244.7
 20
112545.2
 10
445232.3999999999
 20
112548.4
 10
445224.7
 20
112550.45
 10
445223.2
 20
112550.75
 10
445221.5999999999
 20
112550.85
 10
445220.55
 20
112550.85
 10
445219.0
 20
112550.75
 10
445217.4
 20
112550.5
 10
445216.25
 20
112550.2
 10
445214.2000000001
 20
112549.35
 10
445212.25
 20
112548.3
 10
445211.9500000001
 20
112548.1
 10
445210.5
 20
112547.2
 10
445209.15
 20
112546.25
 10
445207.7
 20
112545.05
 10
445206.4
 20
112543.8
 10
445206.25
 20
112543.6
 10
445201.0
 20
112537.45
 10
445193.7
 20
112528.55
 10
445191.15
 20
112525.45
  0
LWPOLYLINE
  5
5133
330
166
100
AcDbEntity
  8
R_CL
100
AcDbPolyline
 90
       13
 70
     0
 43
0.0
 10
445000.0
 20
112570.35
 10
445004.5
 20
112574.55
 10
445006.2
 20
112576.45
 10
445007.5499999999
 20
112578.0
 10
445008.2
 20
112578.75
 10
445009.3
 20
112580.3
 10
445012.95
 20
112586.0
 10
445016.35
 20
112591.2
 10
445020.6
 20
112597.5
 10
445025.95
 20
112605.45
 10
445031.0499999999
 20
112614.4
 10
445036.55
 20
112623.65
 10
445039.0
 20
112627.9
  0
LWPOLYLINE
  5
5134
330
166
100
AcDbEntity
  8
R_CL
100
AcDbPolyline
 90
       63
 70
     0
 43
0.0
 10
445010.2
 20
112796.9
 10
445016.6
 20
112807.3
 10
445021.7499999999
 20
112815.9
 10
445023.75
 20
112819.3
 10
445024.4
 20
112820.4
 10
445025.3
 20
112821.5
 10
445026.05
 20
112822.35
 10
445027.0
 20
112823.15
 10
445027.2
 20
112823.3
 10
445028.2
 20
112823.95
 10
445029.3
 20
112824.45
 10
445029.75
 20
112824.65
 10
445030.9
 20
112825.0
 10
445032.15
 20
112825.25
 10
445033.35
 20
112825.35
 10
445033.8
 20
112825.35
 10
445037.2
 20
112825.25
 10
445047.0
 20
112824.95
 10
445066.8
 20
112824.3
 10
445081.5999999999
 20
112823.9
 10
445083.4
 20
112823.75
 10
445085.2
 20
112823.5
 10
445086.6
 20
112823.3
 10
445088.0
 20
112823.05
 10
445088.15
 20
112823.0
 10
445089.35
 20
112822.55
 10
445090.55
 20
112822.0
 10
445090.9000000001
 20
112821.85
 10
445092.0
 20
112821.15
 10
445092.9499999999
 20
112820.3
 10
445093.4
 20
112819.9
 10
445097.55
 20
112816.9
 10
445102.95
 20
112812.7
 10
445110.15
 20
112807.3
 10
445117.2500000001
 20
112801.9
 10
445127.4
 20
112794.15
 10
445135.5
 20
112788.05
 10
445148.0
 20
112778.35
 10
445160.35
 20
112768.85
 10
445169.6
 20
112761.6
 10
445178.05
 20
112755.15
 10
445182.7
 20
112751.75
 10
445189.05
 20
112747.15
 10
445195.4
 20
112742.5
 10
445202.05
 20
112737.7
 10
445207.6
 20
112733.75
 10
445212.5
 20
112730.3
 10
445215.7999999999
 20
112727.95
 10
445220.6
 20
112725.0
 10
445230.4
 20
112718.85
 10
445238.2
 20
112713.9
 10
445244.6
 20
112709.7
 10
445248.5999999999
 20
112707.0
 10
445249.55
 20
112706.35
 10
445250.55
 20
112705.75
 10
445251.25
 20
112705.25
 10
445252.15
 20
112704.85
 10
445254.0
 20
112703.9
 10
445255.8999999999
 20
112703.1
 10
445259.4
 20
112701.9
 10
445266.15
 20
112700.05
 10
445275.0
 20
112697.6
 10
445283.95
 20
112695.2
  0
LWPOLYLINE
  5
5135
330
166
100
AcDbEntity
  8
R_CL
100
AcDbPolyline
 90
       45
 70
     0
 43
0.0
 10
445127.4
 20
112794.15
 10
445125.55
 20
112791.4
 10
445124.55
 20
112789.95
 10
445123.6
 20
112788.45
 10
445122.6
 20
112786.75
 10
445120.95
 20
112783.35
 10
445120.2000000001
 20
112781.55
 10
445119.5499999999
 20
112779.5
 10
445118.8499999999
 20
112777.4
 10
445118.25
 20
112774.7
 10
445117.8
 20
112772.0
 10
445117.0
 20
112764.65
 10
445115.8
 20
112754.95
 10
445114.0
 20
112741.25
 10
445113.8
 20
112737.8
 10
445113.75
 20
112734.3
 10
445113.8
 20
112732.8
 10
445114.0999999998
 20
112729.25
 10
445114.5499999999
 20
112725.75
 10
445114.6
 20
112725.5
 10
445115.0
 20
112723.3
 10
445115.4999999999
 20
112721.1
 10
445116.15
 20
112718.0
 10
445116.95
 20
112715.0
 10
445117.4
 20
112713.35
 10
445117.9500000001
 20
112711.75
 10
445118.4
 20
112710.7
 10
445118.95
 20
112709.65
 10
445119.75
 20
112708.4
 10
445120.5999999999
 20
112707.2
 10
445121.2
 20
112706.55
 10
445126.15
 20
112702.05
 10
445133.95
 20
112695.7
 10
445139.7
 20
112690.9
 10
445146.3
 20
112685.35
 10
445147.6
 20
112684.25
 10
445148.95
 20
112683.0
 10
445150.15
 20
112681.9
 10
445151.2
 20
112680.65
 10
445152.3
 20
112679.3
 10
445153.2
 20
112677.85
 10
445153.35
 20
112677.55
 10
445154.75
 20
112674.95
 10
445156.0
 20
112672.3
 10
445157.6
 20
112668.8
  0
LWPOLYLINE
  5
5136
330
166
100
AcDbEntity
  8
R_CL
100
AcDbPolyline
 90
       46
 70
     0
 43
0.0
 10
445215.7999999999
 20
112727.95
 10
445212.2000000001
 20
112713.55
 10
445208.25
 20
112698.55
 10
445204.2
 20
112683.4
 10
445200.35
 20
112668.4
 10
445196.55
 20
112654.3
 10
445191.8
 20
112637.1
 10
445190.4
 20
112632.8
 10
445188.95
 20
112629.1
 10
445187.4
 20
112625.5
 10
445187.0
 20
112624.85
 10
445185.2
 20
112621.35
 10
445183.2
 20
112617.9
 10
445181.0
 20
112614.65
 10
445180.3499999999
 20
112613.7
 10
445173.0
 20
112603.45
 10
445167.7
 20
112596.4
 10
445164.9
 20
112592.9
 10
445160.0
 20
112587.1
 10
445155.2
 20
112581.45
 10
445149.2
 20
112574.1
 10
445142.3
 20
112565.7
 10
445136.4
 20
112558.8
 10
445135.05
 20
112557.05
 10
445133.7999999999
 20
112555.2
 10
445132.6
 20
112553.5
 10
445131.6
 20
112551.8
 10
445130.4
 20
112549.45
 10
445129.4
 20
112547.05
 10
445128.0
 20
112543.55
 10
445126.8
 20
112539.95
 10
445126.75
 20
112539.6
 10
445126.1
 20
112537.2
 10
445125.25
 20
112533.9
 10
445124.6
 20
112531.25
 10
445123.95
 20
112528.15
 10
445123.6
 20
112526.35
 10
445123.2
 20
112523.9
 10
445123.0
 20
112521.8
 10
445122.85
 20
112520.25
 10
445122.8
 20
112519.15
 10
445123.0
 20
112517.15
 10
445123.25
 20
112513.0
 10
445123.4
 20
112508.5
 10
445123.4
 20
112505.5
 10
445123.55
 20
112500.0
  0
LWPOLYLINE
  5
5137
330
166
100
AcDbEntity
  8
R_CL
100
AcDbPolyline
 90
       57
 70
     0
 43
0.0
 10
445000.0
 20
112795.9
 10
445002.95
 20
112796.15
 10
445004.75
 20
112796.3
 10
445006.5
 20
112796.5
 10
445008.4
 20
112796.7
 10
445010.2
 20
112796.9
 10
445011.5
 20
112796.45
 10
445012.7499999999
 20
112795.95
 10
445014.0499999999
 20
112795.25
 10
445015.4
 20
112794.5
 10
445016.9
 20
112793.35
 10
445018.2
 20
112792.2
 10
445018.35
 20
112792.05
 10
445019.8
 20
112790.3
 10
445021.3
 20
112788.45
 10
445022.75
 20
112786.35
 10
445024.15
 20
112784.2
 10
445025.4
 20
112782.2
 10
445026.6
 20
112780.2
 10
445027.6
 20
112778.3
 10
445028.55
 20
112776.4
 10
445029.3499999999
 20
112774.5
 10
445030.0499999999
 20
112772.65
 10
445031.0499999999
 20
112769.55
 10
445031.95
 20
112766.35
 10
445033.8
 20
112758.2
 10
445035.95
 20
112749.7
 10
445038.6
 20
112738.55
 10
445043.4
 20
112719.6
 10
445044.85
 20
112714.05
 10
445046.6
 20
112708.6
 10
445047.8
 20
112704.8
 10
445049.6
 20
112699.7
 10
445052.1
 20
112692.7
 10
445055.4
 20
112683.7
 10
445057.8
 20
112677.3
 10
445060.95
 20
112669.6
 10
445061.65
 20
112667.7
 10
445062.5999999999
 20
112665.8
 10
445063.6
 20
112664.05
 10
445064.8
 20
112662.3
 10
445066.2499999999
 20
112660.3
 10
445067.9
 20
112658.45
 10
445069.5
 20
112656.85
 10
445075.75
 20
112651.15
 10
445082.2
 20
112645.35
 10
445091.6
 20
112637.0
 10
445100.6
 20
112629.1
 10
445107.2
 20
112623.15
 10
445114.7999999998
 20
112616.35
 10
445122.0
 20
112610.1
 10
445126.95
 20
112605.95
 10
445128.5999999999
 20
112604.55
 10
445130.8
 20
112603.15
 10
445138.5499999999
 20
112598.85
 10
445153.5999999999
 20
112590.65
 10
445160.0
 20
112587.1
  0
LWPOLYLINE
  5
5138
330
166
100
AcDbEntity
  8
R_CL
100
AcDbPolyline
 90
        3
 70
     0
 43
0.0
 10
445439.5
 20
112986.9
 10
445443.4
 20
112994.75
 10
445446.2
 20
113000.0
  0
LWPOLYLINE
  5
53FF
330
166
100
AcDbEntity
  8
R_CL
100
AcDbPolyline
 90
       26
 70
     0
 43
0.0
 10
445087.15
 20
112589.05
 10
445086.0
 20
112585.3
 10
445082.0
 20
112576.15
 10
445077.8
 20
112566.1
 10
445077.25
 20
112564.85
 10
445076.9
 20
112563.5
 10
445076.6
 20
112562.1
 10
445076.55
 20
112561.05
 10
445076.55
 20
112559.9
 10
445076.6
 20
112559.15
 10
445076.95
 20
112558.0
 10
445077.3499999999
 20
112556.95
 10
445077.4
 20
112556.8
 10
445077.95
 20
112555.75
 10
445078.5999999999
 20
112554.85
 10
445079.4000000001
 20
112553.95
 10
445079.8
 20
112553.55
 10
445086.1999999999
 20
112547.65
 10
445094.0
 20
112540.55
 10
445103.15
 20
112532.35
 10
445111.6999999999
 20
112525.0
 10
445116.0
 20
112521.25
 10
445117.55
 20
112520.0
 10
445119.8
 20
112518.6
 10
445121.85
 20
112517.6
 10
445123.0
 20
112517.15
  0
LWPOLYLINE
  5
5414
330
166
100
AcDbEntity
  8
R_CL
100
AcDbPolyline
 90
       34
 70
     0
 43
0.0
 10
445129.8
 20
113000.0
 10
445130.05
 20
112968.2
 10
445128.8499999999
 20
112932.3
 10
445128.5999999999
 20
112930.1
 10
445128.15
 20
112928.15
 10
445127.8
 20
112926.5
 10
445127.25
 20
112924.95
 10
445126.5999999999
 20
112923.4
 10
445126.2
 20
112922.65
 10
445125.4
 20
112921.25
 10
445124.4
 20
112919.9
 10
445123.3499999999
 20
112918.65
 10
445122.1
 20
112917.55
 10
445121.6
 20
112917.15
 10
445119.4
 20
112915.7
 10
445117.15
 20
112914.55
 10
445114.7
 20
112913.45
 10
445112.2
 20
112912.55
 10
445111.2000000001
 20
112912.25
 10
445108.7
 20
112911.55
 10
445106.0
 20
112911.1
 10
445103.4
 20
112910.8
 10
445101.9
 20
112910.65
 10
445069.2
 20
112910.5
 10
445039.5
 20
112911.8
 10
445034.15
 20
112912.65
 10
445033.8499999999
 20
112912.75
 10
445032.85
 20
112912.95
 10
445031.8
 20
112913.15
 10
445030.8
 20
112913.3
 10
445025.8
 20
112913.8
 10
445019.2
 20
112914.35
 10
445009.0
 20
112914.4
 10
445001.4
 20
112911.75
  0
LWPOLYLINE
  5
5415
330
166
100
AcDbEntity
  8
R_CL
100
AcDbPolyline
 90
       16
 70
     0
 43
0.0
 10
445399.8
 20
112828.4
 10
445388.2899999999
 20
112837.34
 10
445368.6
 20
112852.65
 10
445366.65
 20
112854.45
 10
445364.8
 20
112856.35
 10
445363.0
 20
112858.25
 10
445361.2
 20
112860.2
 10
445360.8
 20
112860.6
 10
445359.15
 20
112862.6
 10
445358.83
 20
112862.98
 10
445357.4
 20
112864.65
 10
445354.2
 20
112868.85
 10
445352.65
 20
112871.0
 10
445351.15
 20
112873.15
 10
445349.6
 20
112875.35
 10
445348.3499999999
 20
112877.2
  0
LWPOLYLINE
  5
5416
330
166
100
AcDbEntity
  8
R_CL
100
AcDbPolyline
 90
       17
 70
     0
 43
0.0
 10
445329.8
 20
113000.0
 10
445337.0999999999
 20
112997.7
 10
445339.3
 20
112996.85
 10
445341.55
 20
112996.0
 10
445343.8
 20
112995.25
 10
445346.0999999999
 20
112994.5
 10
445348.4
 20
112993.85
 10
445350.1
 20
112993.35
 10
445352.4
 20
112992.8
 10
445354.75
 20
112992.3
 10
445357.1
 20
112991.85
 10
445359.4
 20
112991.45
 10
445361.8
 20
112991.0
 10
445363.9
 20
112990.65
 10
445375.7999999999
 20
112988.55
 10
445380.5
 20
112987.8
 10
445401.9
 20
112985.8
  0
LWPOLYLINE
  5
5417
330
166
100
AcDbEntity
  8
R_CL
100
AcDbPolyline
 90
        5
 70
     0
 43
0.0
 10
445357.1
 20
112881.95
 10
445351.75
 20
112890.85
 10
445343.95
 20
112904.4
 10
445299.23
 20
112993.74
 10
445296.1
 20
113000.0
  0
LWPOLYLINE
  5
5418
330
166
100
AcDbEntity
  8
R_CL
100
AcDbPolyline
 90
       14
 70
     0
 43
0.0
 10
445348.3499999999
 20
112877.2
 10
445346.7999999999
 20
112879.4
 10
445344.2
 20
112883.45
 10
445341.5999999999
 20
112887.55
 10
445339.1500000001
 20
112891.7
 10
445337.7999999999
 20
112893.8
 10
445334.2000000001
 20
112900.1
 10
445333.2500000001
 20
112901.79
 10
445330.65
 20
112906.4
 10
445327.35
 20
112912.8
 10
445326.2
 20
112914.85
 10
445320.0999999999
 20
112926.64
 10
445284.1099999999
 20
112996.21
 10
445282.15
 20
113000.0
  0
LWPOLYLINE
  5
5419
330
166
100
AcDbEntity
  8
R_CL
100
AcDbPolyline
 90
       76
 70
     0
 43
0.0
 10
445213.6
 20
112959.55
 10
445213.8
 20
112959.45
 10
445221.05
 20
112954.65
 10
445229.2
 20
112949.05
 10
445253.2
 20
112932.05
 10
445268.2
 20
112921.5
 10
445277.75
 20
112914.5
 10
445284.1
 20
112909.95
 10
445284.6
 20
112909.55
 10
445286.8
 20
112908.15
 10
445289.0
 20
112906.9
 10
445291.35
 20
112905.8
 10
445293.65
 20
112904.9
 10
445296.2
 20
112904.05
 10
445297.4
 20
112903.75
 10
445299.95
 20
112904.0
 10
445300.4
 20
112904.0
 10
445300.79
 20
112903.96
 10
445300.9
 20
112903.95
 10
445301.03
 20
112903.95
 10
445301.4
 20
112903.95
 10
445301.9
 20
112904.0
 10
445302.4
 20
112904.0
 10
445302.7999999999
 20
112904.05
 10
445303.35
 20
112904.1
 10
445303.8
 20
112904.2
 10
445304.8
 20
112904.4
 10
445305.2
 20
112904.5
 10
445305.65
 20
112904.6
 10
445306.15
 20
112904.75
 10
445306.5999999999
 20
112904.9
 10
445307.1
 20
112905.05
 10
445307.5499999999
 20
112905.25
 10
445307.95
 20
112905.45
 10
445308.4
 20
112905.65
 10
445308.8
 20
112905.85
 10
445309.2
 20
112906.1
 10
445310.55
 20
112906.85
 10
445310.95
 20
112907.15
 10
445311.3499999999
 20
112907.4
 10
445311.75
 20
112907.7
 10
445312.1
 20
112908.0
 10
445312.5
 20
112908.3
 10
445313.0
 20
112908.7
 10
445313.4000000001
 20
112909.1
 10
445313.9
 20
112909.5
 10
445314.2999999999
 20
112909.9
 10
445314.75
 20
112910.3
 10
445315.55
 20
112911.2
 10
445315.9
 20
112911.65
 10
445316.2999999999
 20
112912.15
 10
445316.6
 20
112912.6
 10
445316.95
 20
112913.1
 10
445317.1
 20
112913.35
 10
445317.35
 20
112913.75
 10
445317.55
 20
112914.2
 10
445317.8
 20
112914.6
 10
445318.0
 20
112915.05
 10
445318.15
 20
112915.5
 10
445318.35
 20
112915.95
 10
445318.5
 20
112916.45
 10
445318.6
 20
112916.9
 10
445318.7999999999
 20
112917.35
 10
445318.95
 20
112917.85
 10
445319.0999999999
 20
112918.3
 10
445319.2
 20
112918.8
 10
445319.3
 20
112919.15
 10
445319.4
 20
112919.8
 10
445319.6
 20
112920.5
 10
445319.75
 20
112921.2
 10
445319.8
 20
112921.9
 10
445319.95
 20
112922.55
 10
445320.0
 20
112923.25
 10
445320.0
 20
112923.95
 10
445320.0999999999
 20
112924.65
 10
445320.0999999999
 20
112926.64
  0
LWPOLYLINE
  5
541A
330
166
100
AcDbEntity
  8
R_CL
100
AcDbPolyline
 90
       15
 70
     0
 43
0.0
 10
445333.2500000001
 20
112901.79
 10
445331.6
 20
112902.1
 10
445329.9
 20
112902.4
 10
445329.2
 20
112902.5
 10
445327.55
 20
112902.7
 10
445325.8
 20
112902.9
 10
445324.1
 20
112903.0
 10
445322.4
 20
112903.15
 10
445321.6
 20
112903.15
 10
445319.4
 20
112903.25
 10
445317.2
 20
112903.3
 10
445315.1
 20
112903.3
 10
445301.03
 20
112903.95
 10
445300.79
 20
112903.96
 10
445299.95
 20
112904.0
  0
LWPOLYLINE
  5
541B
330
166
100
AcDbEntity
  8
R_CL
100
AcDbPolyline
 90
       15
 70
     0
 43
0.0
 10
445039.5
 20
112911.8
 10
445027.7999999999
 20
112909.7
 10
445026.75
 20
112909.5
 10
445025.8
 20
112909.3
 10
445024.75
 20
112909.15
 10
445023.65
 20
112909.0
 10
445022.5999999999
 20
112908.9
 10
445021.95
 20
112908.8
 10
445020.95
 20
112908.75
 10
445020.0
 20
112908.7
 10
445018.0
 20
112908.7
 10
445017.3
 20
112908.75
 10
445008.9499999999
 20
112908.8
 10
445001.4
 20
112911.75
 10
445000.0
 20
112911.9
  0
LWPOLYLINE
  5
5420
330
166
100
AcDbEntity
  8
R_CL
100
AcDbPolyline
 90
        4
 70
     0
 43
0.0
 10
445376.6
 20
112866.6
 10
445398.38
 20
112848.58
 10
445399.2
 20
112847.9
 10
445475.3
 20
112791.35
  0
LWPOLYLINE
  5
5421
330
166
100
AcDbEntity
  8
R_CL
100
AcDbPolyline
 90
        3
 70
     0
 43
0.0
 10
445398.38
 20
112848.58
 10
445389.89
 20
112839.12
 10
445388.2899999999
 20
112837.34
  0
LWPOLYLINE
  5
5436
330
166
100
AcDbEntity
  8
R_CL
100
AcDbPolyline
 90
        2
 70
     0
 43
0.0
 10
445021.2
 20
112995.27
 10
445021.35
 20
113000.0
  0
LWPOLYLINE
  5
562E
330
166
100
AcDbEntity
  8
E_BY
100
AcDbPolyline
 90
       19
 70
     0
 43
0.0
 10
445362.07
 20
112865.98
 10
445358.36
 20
112870.74
 10
445354.4400000001
 20
112876.38
 10
445351.33
 20
112881.0
 10
445347.79
 20
112887.07
 10
445344.89
 20
112892.27
 10
445343.17
 20
112895.28
 10
445339.4099999999
 20
112902.26
 10
445334.68
 20
112911.01
 10
445330.87
 20
112918.91
 10
445326.57
 20
112927.36
 10
445319.22
 20
112941.35
 10
445312.46
 20
112954.77
 10
445306.55
 20
112966.53
 10
445301.77
 20
112976.09
 10
445298.33
 20
112982.8
 10
445296.96
 20
112985.55
 10
445295.06
 20
112989.35
 10
445288.9
 20
113000.0
  0
LWPOLYLINE
  5
562F
330
166
100
AcDbEntity
  8
E_BY
100
AcDbPolyline
 90
       54
 70
     0
 43
0.0
 10
445362.07
 20
112865.98
 10
445358.83
 20
112862.98
 10
445351.55
 20
112856.3
 10
445345.8
 20
112851.0
 10
445342.65
 20
112847.95
 10
445340.8
 20
112846.1
 10
445338.9
 20
112844.3
 10
445336.5999999999
 20
112841.95
 10
445335.0
 20
112840.2
 10
445333.65
 20
112838.75
 10
445332.2
 20
112837.15
 10
445330.3499999999
 20
112835.0
 10
445328.0
 20
112832.35
 10
445325.95
 20
112829.85
 10
445322.5999999999
 20
112826.05
 10
445321.2
 20
112824.35
 10
445320.55
 20
112823.55
 10
445319.9
 20
112822.65
 10
445319.2
 20
112821.75
 10
445318.0
 20
112819.75
 10
445317.4
 20
112818.65
 10
445316.5499999999
 20
112817.05
 10
445315.75
 20
112815.4
 10
445314.9
 20
112813.6
 10
445314.1
 20
112811.85
 10
445313.0999999999
 20
112809.3
 10
445312.2
 20
112806.65
 10
445311.0
 20
112802.55
 10
445309.5
 20
112796.8
 10
445307.5499999999
 20
112789.15
 10
445306.1
 20
112783.4
 10
445303.65
 20
112774.2
 10
445300.0
 20
112759.2
 10
445296.9
 20
112746.9
 10
445294.55
 20
112737.35
 10
445292.0999999999
 20
112727.65
 10
445289.75
 20
112718.0
 10
445287.2
 20
112708.25
 10
445285.32
 20
112700.84
 10
445283.95
 20
112695.2
 10
445281.7999999999
 20
112687.3
 10
445276.0
 20
112665.05
 10
445269.1
 20
112638.55
 10
445264.6
 20
112621.45
 10
445263.02
 20
112615.33
 10
445257.55
 20
112594.4
 10
445253.9
 20
112580.9
 10
445249.4
 20
112564.4
 10
445246.75
 20
112553.85
 10
445244.7
 20
112545.2
 10
445241.35
 20
112531.65
 10
445237.95
 20
112517.8
 10
445235.6
 20
112508.5
 10
445233.38
 20
112500.0
  0
LWPOLYLINE
  5
5630
330
166
100
AcDbEntity
  8
E_BY
100
AcDbPolyline
 90
       15
 70
     0
 43
0.0
 10
445500.0
 20
112751.51
 10
445494.0
 20
112756.65
 10
445474.65
 20
112771.25
 10
445466.65
 20
112777.5
 10
445457.2999999999
 20
112784.65
 10
445423.8
 20
112809.75
 10
445417.5999999999
 20
112814.5
 10
445407.75
 20
112821.85
 10
445399.8
 20
112828.4
 10
445385.96
 20
112840.57
 10
445377.69
 20
112847.87
 10
445372.6500000001
 20
112853.24
 10
445371.5
 20
112854.2
 10
445367.81
 20
112858.61
 10
445362.07
 20
112865.98
  0
TEXT
  5
5631
330
166
100
AcDbEntity
  8
T_BY
100
AcDbText
 10
445274.6199999999
 20
112663.08
 30
0.0
 40
1.5
  1
Ward Bdy
 50
75.9999890269592
100
AcDbText
  0
TEXT
  5
5632
330
166
100
AcDbEntity
  8
T_BY
100
AcDbText
 10
445280.01
 20
112667.53
 30
0.0
 40
1.5
  1
CR
 50
75.9999890269592
100
AcDbText
  0
LWPOLYLINE
  5
61C2
330
166
100
AcDbEntity
  8
R_CL
100
AcDbPolyline
 90
        3
 70
     0
 43
0.0
 10
445388.0999999999
 20
113086.45
 10
445426.8
 20
113072.5
 10
445475.2
 20
113055.05
  0
LWPOLYLINE
  5
61C3
330
166
100
AcDbEntity
  8
R_CL
100
AcDbPolyline
 90
        2
 70
     0
 43
0.0
 10
445477.8
 20
113059.9
 10
445500.0
 20
113058.45
  0
LWPOLYLINE
  5
61C4
330
166
100
AcDbEntity
  8
R_CL
100
AcDbPolyline
 90
        4
 70
     0
 43
0.0
 10
445500.0
 20
113100.15
 10
445477.8
 20
113059.9
 10
445475.2
 20
113055.05
 10
445446.2
 20
113000.0
  0
LWPOLYLINE
  5
61C5
330
166
100
AcDbEntity
  8
R_CL
100
AcDbPolyline
 90
        2
 70
     0
 43
0.0
 10
445435.5
 20
113463.65
 10
445500.0
 20
113456.4
  0
LWPOLYLINE
  5
61C6
330
166
100
AcDbEntity
  8
R_CL
100
AcDbPolyline
 90
        2
 70
     0
 43
0.0
 10
445423.3
 20
113365.15
 10
445500.0
 20
113356.3
  0
LWPOLYLINE
  5
61C7
330
166
100
AcDbEntity
  8
R_CL
100
AcDbPolyline
 90
        2
 70
     0
 43
0.0
 10
445412.7999999999
 20
113265.6
 10
445500.0
 20
113255.05
  0
LWPOLYLINE
  5
61C8
330
166
100
AcDbEntity
  8
R_CL
100
AcDbPolyline
 90
        2
 70
     0
 43
0.0
 10
445342.5
 20
113500.0
 10
445317.75
 20
113396.45
  0
LWPOLYLINE
  5
61C9
330
166
100
AcDbEntity
  8
R_CL
100
AcDbPolyline
 90
       17
 70
     0
 43
0.0
 10
445317.75
 20
113396.45
 10
445317.15
 20
113386.65
 10
445316.8
 20
113382.15
 10
445316.2
 20
113377.65
 10
445315.55
 20
113372.85
 10
445314.6
 20
113368.05
 10
445309.7500000001
 20
113344.3
 10
445291.95
 20
113270.95
 10
445280.0
 20
113231.05
 10
445277.8
 20
113225.0
 10
445275.3
 20
113219.1
 10
445272.5
 20
113213.2
 10
445269.4
 20
113207.35
 10
445266.15
 20
113201.7
 10
445265.6
 20
113200.95
 10
445244.05
 20
113164.0
 10
445206.7999999999
 20
113119.0
  0
LWPOLYLINE
  5
61CA
330
166
100
AcDbEntity
  8
R_CL
100
AcDbPolyline
 90
        3
 70
     0
 43
0.0
 10
445309.6
 20
113395.75
 10
445274.32
 20
113447.83
 10
445247.0
 20
113488.15
  0
LWPOLYLINE
  5
61CB
330
166
100
AcDbEntity
  8
R_CL
100
AcDbPolyline
 90
       23
 70
     0
 43
0.0
 10
445156.0
 20
113335.95
 10
445156.07
 20
113336.0
 10
445163.3499999998
 20
113341.0
 10
445170.5
 20
113345.4
 10
445172.0
 20
113346.35
 10
445184.5
 20
113352.85
 10
445197.2
 20
113358.7
 10
445198.0
 20
113359.05
 10
445210.9
 20
113364.55
 10
445223.95
 20
113369.7
 10
445230.2
 20
113371.95
 10
445239.2
 20
113374.8
 10
445263.8
 20
113383.15
 10
445309.6
 20
113395.75
 10
445317.75
 20
113396.45
 10
445325.35
 20
113396.75
 10
445332.7999999999
 20
113396.9
 10
445342.6
 20
113396.8
 10
445352.2999999999
 20
113396.35
 10
445359.9
 20
113395.75
 10
445368.3
 20
113394.85
 10
445376.65
 20
113393.65
 10
445426.0999999999
 20
113387.79
  0
LWPOLYLINE
  5
61CC
330
166
100
AcDbEntity
  8
R_CL
100
AcDbPolyline
 90
        4
 70
     0
 43
0.0
 10
445239.2
 20
113374.8
 10
445168.7
 20
113178.65
 10
445174.4
 20
113142.75
 10
445206.7999999999
 20
113119.0
  0
LWPOLYLINE
  5
61CD
330
166
100
AcDbEntity
  8
R_CL
100
AcDbPolyline
 90
       61
 70
     0
 43
0.0
 10
445036.55
 20
113500.0
 10
445042.1
 20
113495.2
 10
445043.15
 20
113492.95
 10
445044.0
 20
113490.65
 10
445044.8
 20
113488.35
 10
445045.3
 20
113485.95
 10
445045.7
 20
113483.4
 10
445045.95
 20
113480.95
 10
445045.95
 20
113478.45
 10
445045.8
 20
113476.05
 10
445045.4
 20
113473.6
 10
445045.0
 20
113471.6
 10
445038.2
 20
113444.7
 10
445031.35
 20
113418.95
 10
445029.9
 20
113410.1
 10
445028.75
 20
113397.6
 10
445028.75
 20
113390.65
 10
445028.7999999999
 20
113387.4
 10
445029.15
 20
113384.2
 10
445029.6
 20
113381.0
 10
445030.3
 20
113377.85
 10
445031.2
 20
113374.7
 10
445031.3
 20
113374.3
 10
445032.15
 20
113371.9
 10
445033.0
 20
113369.45
 10
445034.1
 20
113367.05
 10
445035.2
 20
113364.75
 10
445036.4
 20
113362.5
 10
445037.7999999999
 20
113360.35
 10
445039.3499999999
 20
113358.3
 10
445041.0
 20
113356.4
 10
445041.75
 20
113355.7
 10
445044.5499999999
 20
113353.35
 10
445047.4999999999
 20
113351.4
 10
445050.75
 20
113349.75
 10
445054.0
 20
113348.3
 10
445057.4999999999
 20
113347.05
 10
445060.95
 20
113345.95
 10
445064.9000000001
 20
113344.9
 10
445068.9
 20
113344.15
 10
445072.9
 20
113343.6
 10
445076.95
 20
113343.3
 10
445081.0
 20
113343.25
 10
445085.0
 20
113343.4
 10
445089.1
 20
113343.75
 10
445093.1500000001
 20
113344.3
 10
445097.1
 20
113345.05
 10
445098.2
 20
113345.3
 10
445106.5999999999
 20
113347.1
 10
445109.75
 20
113347.6
 10
445112.95
 20
113347.9
 10
445116.15
 20
113347.95
 10
445119.35
 20
113347.85
 10
445122.2
 20
113347.55
 10
445125.4
 20
113347.05
 10
445128.55
 20
113346.4
 10
445131.6
 20
113345.5
 10
445134.6
 20
113344.45
 10
445137.5999999998
 20
113343.2
 10
445139.5999999999
 20
113342.2
 10
445156.0
 20
113335.95
  0
LWPOLYLINE
  5
61CE
330
166
100
AcDbEntity
  8
R_CL
100
AcDbPolyline
 90
       20
 70
     0
 43
0.0
 10
445098.2
 20
113345.3
 10
445096.35
 20
113355.6
 10
445095.7999999999
 20
113362.0
 10
445095.5
 20
113368.5
 10
445095.5
 20
113374.95
 10
445095.75
 20
113380.15
 10
445096.55
 20
113388.5
 10
445097.8
 20
113396.75
 10
445099.4
 20
113405.0
 10
445101.0
 20
113411.65
 10
445103.2
 20
113419.8
 10
445105.6
 20
113427.8
 10
445108.4
 20
113435.7
 10
445108.8
 20
113436.5
 10
445120.8
 20
113469.25
 10
445123.75
 20
113476.4
 10
445126.35
 20
113483.75
 10
445128.5999999999
 20
113491.15
 10
445129.6
 20
113494.55
 10
445131.4
 20
113500.0
  0
LWPOLYLINE
  5
61CF
330
166
100
AcDbEntity
  8
R_CL
100
AcDbPolyline
 90
        3
 70
     0
 43
0.0
 10
445028.75
 20
113390.65
 10
445013.7999999999
 20
113390.65
 10
445000.0
 20
113392.7
  0
LWPOLYLINE
  5
61D0
330
166
100
AcDbEntity
  8
R_CL
100
AcDbPolyline
 90
        3
 70
     0
 43
0.0
 10
445005.25
 20
113281.65
 10
445008.7
 20
113292.95
 10
445023.18
 20
113327.55
  0
LWPOLYLINE
  5
61D1
330
166
100
AcDbEntity
  8
R_CL
100
AcDbPolyline
 90
       23
 70
     0
 43
0.0
 10
445117.13
 20
113102.47
 10
445117.85
 20
113101.75
 10
445118.75
 20
113100.8
 10
445119.6
 20
113099.9
 10
445120.4
 20
113098.95
 10
445122.1
 20
113096.95
 10
445122.15
 20
113096.85
 10
445122.6
 20
113096.35
 10
445124.6
 20
113093.6
 10
445124.95
 20
113093.05
 10
445125.25
 20
113092.45
 10
445125.95
 20
113091.25
 10
445126.0
 20
113091.15
 10
445126.25
 20
113090.55
 10
445126.5999999999
 20
113089.95
 10
445126.8
 20
113089.3
 10
445127.1
 20
113088.7
 10
445127.35
 20
113088.05
 10
445128.8
 20
113080.95
 10
445128.8499999999
 20
113056.15
 10
445128.8499999999
 20
113054.2
 10
445129.8
 20
113023.05
 10
445129.8
 20
113000.0
  0
LWPOLYLINE
  5
61D2
330
166
100
AcDbEntity
  8
R_CL
100
AcDbPolyline
 90
        5
 70
     0
 43
0.0
 10
445040.35
 20
113102.9
 10
445117.13
 20
113102.47
 10
445129.0
 20
113102.4
 10
445141.57
 20
113102.23
 10
445188.7000000001
 20
113101.6
  0
LWPOLYLINE
  5
61FD
330
166
100
AcDbEntity
  8
R_CL
100
AcDbPolyline
 90
       14
 70
     0
 43
0.0
 10
445101.39
 20
113243.23
 10
445101.3800000001
 20
113243.19
 10
445098.4
 20
113233.95
 10
445092.8
 20
113218.4
 10
445091.25
 20
113214.2
 10
445090.3499999999
 20
113211.8
 10
445089.7
 20
113210.55
 10
445089.0
 20
113209.35
 10
445088.4000000001
 20
113208.05
 10
445087.7499999999
 20
113206.75
 10
445071.1
 20
113179.4
 10
445063.6
 20
113165.35
 10
445055.2
 20
113150.65
 10
445053.0
 20
113146.75
  0
LWPOLYLINE
  5
61FE
330
166
100
AcDbEntity
  8
R_CL
100
AcDbPolyline
 90
       17
 70
     0
 43
0.0
 10
445120.0
 20
113237.25
 10
445101.3800000001
 20
113243.19
 10
445085.55
 20
113248.25
 10
445073.95
 20
113251.8
 10
445062.2
 20
113254.1
 10
445053.5
 20
113257.25
 10
445044.8
 20
113260.6
 10
445036.5999999999
 20
113264.1
 10
445028.4
 20
113267.85
 10
445020.3499999999
 20
113274.0
 10
445017.3
 20
113276.05
 10
445014.0499999999
 20
113277.85
 10
445010.8
 20
113279.45
 10
445007.4
 20
113280.85
 10
445006.35
 20
113281.3
 10
445005.25
 20
113281.65
 10
445000.0
 20
113283.15
  0
LWPOLYLINE
  5
61FF
330
166
100
AcDbEntity
  8
R_CL
100
AcDbPolyline
 90
       32
 70
     0
 43
0.0
 10
445253.35
 20
113500.0
 10
445247.0
 20
113488.15
 10
445218.95
 20
113448.05
 10
445188.2
 20
113402.1
 10
445183.4
 20
113394.9
 10
445181.0
 20
113391.25
 10
445178.7
 20
113387.6
 10
445176.4
 20
113383.9
 10
445174.2
 20
113380.15
 10
445172.15
 20
113376.3
 10
445170.05
 20
113372.45
 10
445168.05
 20
113368.55
 10
445166.2999999999
 20
113364.6
 10
445164.7
 20
113360.55
 10
445156.07
 20
113336.0
 10
445156.05
 20
113335.95
 10
445120.0
 20
113237.25
 10
445109.5
 20
113208.15
 10
445109.2
 20
113207.65
 10
445108.85
 20
113206.95
 10
445102.85
 20
113194.95
 10
445095.7999999999
 20
113182.05
 10
445088.4000000001
 20
113169.3
 10
445085.0
 20
113163.95
 10
445077.0
 20
113151.6
 10
445068.6
 20
113139.5
 10
445064.3699999999
 20
113133.86
 10
445059.7499999999
 20
113127.7
 10
445053.2
 20
113119.45
 10
445051.85
 20
113117.75
 10
445040.35
 20
113102.9
 10
445000.0
 20
113051.6
  0
LWPOLYLINE
  5
620F
330
166
100
AcDbEntity
  8
R_CL
100
AcDbPolyline
 90
        3
 70
     0
 43
0.0
 10
445473.41
 20
113185.99
 10
445488.75
 20
113184.5
 10
445500.0
 20
113183.45
  0
LWPOLYLINE
  5
6211
330
166
100
AcDbEntity
  8
R_CL
100
AcDbPolyline
 90
       33
 70
     0
 43
0.0
 10
445405.0999999997
 20
113198.35
 10
445388.8
 20
113201.25
 10
445371.2
 20
113204.25
 10
445370.4
 20
113204.35
 10
445369.55
 20
113204.3
 10
445368.65
 20
113204.15
 10
445367.8
 20
113203.9
 10
445367.0
 20
113203.55
 10
445366.3
 20
113203.1
 10
445365.75
 20
113202.7
 10
445365.2
 20
113202.25
 10
445364.75
 20
113201.75
 10
445364.3
 20
113201.15
 10
445364.0
 20
113200.55
 10
445363.75
 20
113199.85
 10
445363.65
 20
113199.1
 10
445363.6
 20
113198.3
 10
445363.5
 20
113197.55
 10
445362.3499999999
 20
113192.9
 10
445361.9500000001
 20
113192.25
 10
445361.2999999999
 20
113191.85
 10
445360.4000000001
 20
113191.7
 10
445359.4
 20
113191.6
 10
445358.5499999999
 20
113191.55
 10
445357.6
 20
113191.5
 10
445356.6
 20
113191.55
 10
445355.5999999999
 20
113191.65
 10
445353.9000000001
 20
113191.8
 10
445352.2
 20
113192.0
 10
445345.2
 20
113193.15
 10
445341.2
 20
113193.6
 10
445335.8
 20
113195.25
 10
445328.28
 20
113198.01
  0
LWPOLYLINE
  5
62D5
330
166
100
AcDbEntity
  8
R_CL
100
AcDbPolyline
 90
       13
 70
     0
 43
0.0
 10
445439.3
 20
113500.0
 10
445435.5
 20
113463.65
 10
445426.0999999999
 20
113387.79
 10
445423.3
 20
113365.15
 10
445412.7999999999
 20
113265.6
 10
445405.0999999997
 20
113198.35
 10
445401.6
 20
113155.55
 10
445394.7999999999
 20
113114.05
 10
445388.0999999999
 20
113086.45
 10
445375.2
 20
113074.55
 10
445338.59
 20
113044.71
 10
445322.2
 20
113031.35
 10
445320.39
 20
113029.84
  0
LWPOLYLINE
  5
6305
330
166
100
AcDbEntity
  8
R_CL
100
AcDbPolyline
 90
       64
 70
     0
 43
0.0
 10
445000.0
 20
113118.35
 10
445037.0
 20
113128.15
 10
445040.7499999999
 20
113129.2
 10
445044.5000000001
 20
113130.2
 10
445048.3
 20
113131.1
 10
445052.15
 20
113131.9
 10
445058.4
 20
113133.05
 10
445064.3699999999
 20
113133.86
 10
445065.0
 20
113133.95
 10
445071.5999999999
 20
113134.5
 10
445078.2
 20
113134.85
 10
445089.0
 20
113135.2
 10
445097.0
 20
113135.4
 10
445103.2
 20
113135.4
 10
445105.0
 20
113135.4
 10
445109.0
 20
113135.3
 10
445116.3499999998
 20
113134.85
 10
445121.4
 20
113134.3
 10
445126.5
 20
113133.55
 10
445131.5499999999
 20
113132.7
 10
445136.55
 20
113131.65
 10
445141.55
 20
113130.5
 10
445146.5
 20
113129.2
 10
445151.4
 20
113127.85
 10
445159.35
 20
113125.45
 10
445163.7999999999
 20
113124.0
 10
445168.3
 20
113122.45
 10
445172.75
 20
113120.85
 10
445177.15
 20
113119.15
 10
445181.5
 20
113117.35
 10
445188.0
 20
113114.45
 10
445191.5
 20
113112.8
 10
445195.9000000001
 20
113110.6
 10
445199.8
 20
113108.6
 10
445203.5999999999
 20
113106.5
 10
445207.4
 20
113104.3
 10
445211.2
 20
113102.05
 10
445214.9000000001
 20
113099.7
 10
445218.55
 20
113097.3
 10
445223.0
 20
113094.1
 10
445226.25
 20
113091.7
 10
445229.5
 20
113089.25
 10
445232.6
 20
113086.7
 10
445235.75
 20
113084.15
 10
445238.8
 20
113081.5
 10
445241.8
 20
113078.75
 10
445244.7
 20
113076.0
 10
445247.5999999999
 20
113073.15
 10
445252.35
 20
113068.1
 10
445255.0
 20
113065.1
 10
445257.5999999999
 20
113062.0
 10
445260.15
 20
113058.85
 10
445262.6
 20
113055.65
 10
445265.0
 20
113052.4
 10
445267.35
 20
113049.1
 10
445267.9
 20
113048.3
 10
445269.6
 20
113045.75
 10
445271.75
 20
113042.35
 10
445273.8
 20
113038.9
 10
445275.8
 20
113035.4
 10
445277.8
 20
113031.85
 10
445279.6
 20
113028.25
 10
445282.55
 20
113022.15
 10
445296.1
 20
113000.0
  0
LWPOLYLINE
  5
6306
330
166
100
AcDbEntity
  8
R_CL
100
AcDbPolyline
 90
       68
 70
     0
 43
0.0
 10
445103.2
 20
113135.4
 10
445106.25
 20
113135.7
 10
445109.4
 20
113136.05
 10
445112.4
 20
113136.5
 10
445115.4999999999
 20
113137.0
 10
445118.5
 20
113137.6
 10
445121.5
 20
113138.3
 10
445124.5
 20
113139.05
 10
445128.15
 20
113140.05
 10
445129.3
 20
113140.35
 10
445130.4
 20
113140.7
 10
445131.6
 20
113141.0
 10
445132.75
 20
113141.3
 10
445133.8999999999
 20
113141.55
 10
445135.0
 20
113141.9
 10
445136.2
 20
113142.2
 10
445138.4
 20
113142.9
 10
445140.6
 20
113143.8
 10
445141.6
 20
113144.3
 10
445142.6
 20
113144.85
 10
445143.6
 20
113145.45
 10
445144.8
 20
113146.35
 10
445145.8
 20
113147.15
 10
445146.7
 20
113148.0
 10
445147.6
 20
113148.9
 10
445148.4
 20
113149.8
 10
445149.2
 20
113150.8
 10
445149.95
 20
113151.8
 10
445150.6
 20
113152.8
 10
445151.3
 20
113153.85
 10
445151.95
 20
113154.95
 10
445152.5
 20
113156.05
 10
445153.0
 20
113157.2
 10
445153.7
 20
113158.75
 10
445154.0
 20
113159.75
 10
445154.4000000001
 20
113160.75
 10
445154.75
 20
113161.75
 10
445155.0
 20
113162.75
 10
445155.2999999999
 20
113163.75
 10
445155.7
 20
113165.85
 10
445155.8
 20
113166.9
 10
445156.0
 20
113167.9
 10
445156.05
 20
113168.95
 10
445156.05
 20
113172.1
 10
445156.0
 20
113173.1
 10
445155.8
 20
113174.15
 10
445155.4
 20
113176.15
 10
445155.15
 20
113177.15
 10
445154.75
 20
113178.2
 10
445154.3499999999
 20
113179.15
 10
445153.9
 20
113180.1
 10
445153.4
 20
113181.05
 10
445152.8
 20
113181.95
 10
445152.3
 20
113182.8
 10
445151.7
 20
113183.65
 10
445151.0
 20
113184.45
 10
445150.35
 20
113185.25
 10
445149.6
 20
113186.0
 10
445148.9
 20
113186.75
 10
445148.05
 20
113187.45
 10
445147.3
 20
113188.1
 10
445146.4
 20
113188.75
 10
445145.6
 20
113189.3
 10
445143.8
 20
113190.4
 10
445142.7999999999
 20
113190.85
 10
445141.9
 20
113191.25
 10
445140.6
 20
113191.75
 10
445108.85
 20
113206.95
  0
LWPOLYLINE
  5
6307
330
166
100
AcDbEntity
  8
R_CL
100
AcDbPolyline
 90
       32
 70
     0
 43
0.0
 10
445154.75
 20
113178.2
 10
445162.6
 20
113158.7
 10
445162.55
 20
113157.35
 10
445162.4999999999
 20
113155.95
 10
445162.55
 20
113154.6
 10
445162.6
 20
113153.2
 10
445162.7000000001
 20
113151.85
 10
445162.9
 20
113150.5
 10
445163.05
 20
113149.15
 10
445163.5999999999
 20
113146.6
 10
445164.2
 20
113144.7
 10
445164.9
 20
113142.85
 10
445165.6999999999
 20
113141.05
 10
445166.6
 20
113139.3
 10
445167.55
 20
113137.55
 10
445168.5499999999
 20
113135.85
 10
445170.0
 20
113133.55
 10
445171.0499999999
 20
113131.9
 10
445172.2
 20
113130.3
 10
445173.4
 20
113128.7
 10
445174.5999999999
 20
113127.15
 10
445175.95
 20
113125.65
 10
445177.2
 20
113124.2
 10
445178.6
 20
113122.75
 10
445180.0
 20
113121.4
 10
445181.5
 20
113120.05
 10
445183.0
 20
113118.75
 10
445184.55
 20
113117.55
 10
445186.15
 20
113116.35
 10
445187.7500000001
 20
113115.2
 10
445189.4000000001
 20
113114.1
 10
445191.5
 20
113112.8
  0
LWPOLYLINE
  5
630E
330
166
100
AcDbEntity
  8
R_CL
100
AcDbPolyline
 90
        2
 70
     0
 43
0.0
 10
445028.4
 20
113267.85
 10
445000.0
 20
113219.75
  0
LWPOLYLINE
  5
631B
330
166
100
AcDbEntity
  8
R_CL
100
AcDbPolyline
 90
       64
 70
     0
 43
0.0
 10
445000.0
 20
113106.1
 10
445029.8
 20
113114.3
 10
445036.35
 20
113115.9
 10
445042.85
 20
113117.4
 10
445049.5
 20
113118.75
 10
445053.2
 20
113119.45
 10
445056.0999999999
 20
113120.0
 10
445062.75
 20
113121.1
 10
445074.6
 20
113122.75
 10
445078.15
 20
113123.2
 10
445081.75
 20
113123.65
 10
445085.2499999999
 20
113124.05
 10
445088.7999999999
 20
113124.45
 10
445092.4
 20
113124.8
 10
445096.0
 20
113125.05
 10
445099.5999999999
 20
113125.25
 10
445103.2
 20
113125.35
 10
445109.0
 20
113125.3
 10
445113.1
 20
113125.1
 10
445117.15
 20
113124.75
 10
445121.2
 20
113124.3
 10
445125.2
 20
113123.7
 10
445129.2
 20
113123.05
 10
445133.1999999999
 20
113122.3
 10
445137.2
 20
113121.45
 10
445142.5
 20
113120.2
 10
445146.55
 20
113119.15
 10
445150.55
 20
113118.0
 10
445154.55
 20
113116.75
 10
445158.5
 20
113115.4
 10
445162.4
 20
113113.95
 10
445166.2999999999
 20
113112.45
 10
445170.1500000001
 20
113110.85
 10
445174.8
 20
113108.75
 10
445178.7999999999
 20
113106.85
 10
445182.8
 20
113104.85
 10
445186.7
 20
113102.75
 10
445188.7000000001
 20
113101.6
 10
445190.55
 20
113100.55
 10
445194.35
 20
113098.3
 10
445198.05
 20
113095.95
 10
445202.6
 20
113092.95
 10
445206.6
 20
113090.2
 10
445210.55
 20
113087.3
 10
445214.35
 20
113084.35
 10
445218.15
 20
113081.3
 10
445221.8
 20
113078.15
 10
445225.4
 20
113074.9
 10
445229.0
 20
113071.6
 10
445234.5
 20
113066.25
 10
445238.15
 20
113062.5
 10
445241.7
 20
113058.65
 10
445245.15
 20
113054.75
 10
445248.5
 20
113050.75
 10
445251.8
 20
113046.7
 10
445255.0
 20
113042.55
 10
445259.25
 20
113036.75
 10
445262.2999999999
 20
113032.5
 10
445265.2
 20
113028.15
 10
445268.0
 20
113023.75
 10
445270.8
 20
113019.3
 10
445273.4
 20
113014.8
 10
445276.5
 20
113009.3
 10
445282.15
 20
113000.0
  0
LWPOLYLINE
  5
634A
330
166
100
AcDbEntity
  8
R_CL
100
AcDbPolyline
 90
        6
 70
     0
 43
0.0
 10
445267.9
 20
113048.3
 10
445292.4
 20
113030.75
 10
445305.6
 20
113018.8
 10
445315.95
 20
113009.25
 10
445322.95
 20
113003.65
 10
445329.8
 20
113000.0
  0
LWPOLYLINE
  5
638A
330
166
100
AcDbEntity
  8
R_CL
100
AcDbPolyline
 90
        4
 70
     0
 43
0.0
 10
445274.32
 20
113447.83
 10
445293.95
 20
113460.8
 10
445300.9
 20
113493.8
 10
445291.4
 20
113500.0
  0
LWPOLYLINE
  5
6398
330
166
100
AcDbEntity
  8
R_CL
100
AcDbPolyline
 90
        3
 70
     0
 43
0.0
 10
445338.59
 20
113044.71
 10
445289.15
 20
113088.75
 10
445311.87
 20
113128.97
  0
LWPOLYLINE
  5
63A1
330
166
100
AcDbEntity
  8
R_CL
100
AcDbPolyline
 90
        3
 70
     0
 43
0.0
 10
445332.5
 20
113208.6
 10
445328.28
 20
113198.01
 10
445323.5999999999
 20
113186.25
  0
LWPOLYLINE
  5
63A8
330
166
100
AcDbEntity
  8
R_CL
100
AcDbPolyline
 90
       33
 70
     0
 43
0.0
 10
445426.8
 20
113072.5
 10
445434.0499999999
 20
113094.15
 10
445434.2
 20
113094.8
 10
445434.4
 20
113095.4
 10
445434.6
 20
113096.05
 10
445434.8
 20
113096.65
 10
445434.9
 20
113097.0
 10
445435.05
 20
113097.6
 10
445435.3499999998
 20
113098.25
 10
445435.5999999999
 20
113098.85
 10
445436.2
 20
113100.05
 10
445436.5
 20
113100.6
 10
445436.8
 20
113101.2
 10
445437.0
 20
113101.65
 10
445437.4
 20
113102.35
 10
445437.9
 20
113103.0
 10
445438.8
 20
113104.3
 10
445439.2
 20
113104.95
 10
445439.65
 20
113105.6
 10
445443.4
 20
113111.05
 10
445444.0499999999
 20
113111.9
 10
445444.75
 20
113112.65
 10
445445.4000000001
 20
113113.45
 10
445446.2
 20
113114.2
 10
445446.95
 20
113114.9
 10
445447.0
 20
113115.0
 10
445447.55
 20
113115.45
 10
445448.05
 20
113115.9
 10
445448.6
 20
113116.35
 10
445449.2000000001
 20
113116.8
 10
445450.4
 20
113117.6
 10
445450.6
 20
113117.75
 10
445458.5
 20
113122.8
  0
LWPOLYLINE
  5
63AD
330
166
100
AcDbEntity
  8
R_CL
100
AcDbPolyline
 90
       30
 70
     0
 43
0.0
 10
445141.57
 20
113102.23
 10
445140.7999999999
 20
113101.8
 10
445140.35
 20
113101.45
 10
445139.8
 20
113101.1
 10
445139.35
 20
113100.75
 10
445138.8
 20
113100.35
 10
445138.4
 20
113100.0
 10
445137.9000000001
 20
113099.6
 10
445137.5
 20
113099.2
 10
445137.0
 20
113098.8
 10
445135.4000000001
 20
113097.0
 10
445135.0
 20
113096.5
 10
445134.6
 20
113096.05
 10
445134.3
 20
113095.55
 10
445133.95
 20
113095.05
 10
445133.6
 20
113094.5
 10
445133.3
 20
113094.0
 10
445133.0
 20
113093.45
 10
445132.8
 20
113093.2
 10
445132.2
 20
113092.0
 10
445131.95
 20
113091.4
 10
445131.7
 20
113090.75
 10
445131.4
 20
113090.15
 10
445131.0
 20
113088.85
 10
445130.8
 20
113088.25
 10
445129.8
 20
113085.0
 10
445129.5
 20
113083.75
 10
445129.15
 20
113082.45
 10
445128.8499999999
 20
113081.15
 10
445128.8
 20
113080.95
  0
LWPOLYLINE
  5
63AE
330
166
100
AcDbEntity
  8
R_CL
100
AcDbPolyline
 90
       99
 70
     0
 43
0.0
 10
445128.8499999999
 20
113056.15
 10
445101.75
 20
113056.05
 10
445101.0
 20
113055.8
 10
445100.2
 20
113055.6
 10
445099.4
 20
113055.35
 10
445098.75
 20
113055.05
 10
445098.0
 20
113054.75
 10
445097.2
 20
113054.45
 10
445096.55
 20
113054.15
 10
445095.7999999999
 20
113053.8
 10
445095.1500000001
 20
113053.45
 10
445094.4
 20
113053.05
 10
445093.7999999999
 20
113052.65
 10
445092.4
 20
113051.75
 10
445091.2
 20
113050.85
 10
445090.55
 20
113050.35
 10
445089.9500000001
 20
113049.85
 10
445089.2500000001
 20
113049.4
 10
445089.0
 20
113049.15
 10
445087.2
 20
113047.8
 10
445085.4
 20
113046.35
 10
445083.7
 20
113044.9
 10
445081.95
 20
113043.4
 10
445080.25
 20
113041.85
 10
445079.95
 20
113041.5
 10
445070.2
 20
113031.25
 10
445069.5999999999
 20
113030.65
 10
445069.0
 20
113030.1
 10
445068.35
 20
113029.55
 10
445067.7
 20
113029.05
 10
445067.0
 20
113028.55
 10
445066.4
 20
113028.05
 10
445065.7500000001
 20
113027.55
 10
445065.4
 20
113027.35
 10
445064.75
 20
113026.9
 10
445064.0
 20
113026.5
 10
445063.35
 20
113026.1
 10
445061.85
 20
113025.3
 10
445061.1499999999
 20
113024.95
 10
445060.4000000001
 20
113024.6
 10
445059.5999999999
 20
113024.3
 10
445058.7999999999
 20
113023.95
 10
445058.0999999999
 20
113023.65
 10
445057.85
 20
113023.6
 10
445057.0
 20
113023.25
 10
445056.0
 20
113022.95
 10
445055.15
 20
113022.7
 10
445054.2
 20
113022.45
 10
445053.2
 20
113022.2
 10
445052.35
 20
113022.0
 10
445051.4
 20
113021.8
 10
445050.4
 20
113021.65
 10
445049.5
 20
113021.5
 10
445048.7999999999
 20
113021.45
 10
445033.0
 20
113019.85
 10
445032.2
 20
113019.65
 10
445031.9
 20
113019.55
 10
445031.5
 20
113019.45
 10
445031.15
 20
113019.3
 10
445030.8
 20
113019.2
 10
445030.4
 20
113019.05
 10
445030.0
 20
113018.85
 10
445029.65
 20
113018.7
 10
445029.2
 20
113018.45
 10
445028.6
 20
113018.05
 10
445028.2
 20
113017.85
 10
445027.95
 20
113017.6
 10
445027.6
 20
113017.4
 10
445027.35
 20
113017.15
 10
445027.0
 20
113016.9
 10
445026.75
 20
113016.65
 10
445026.4
 20
113016.35
 10
445026.15
 20
113016.1
 10
445025.65
 20
113015.7
 10
445024.9
 20
113014.95
 10
445024.55
 20
113014.5
 10
445024.2
 20
113014.1
 10
445023.8
 20
113013.65
 10
445023.55
 20
113013.25
 10
445023.2999999999
 20
113012.9
 10
445022.9
 20
113012.2
 10
445022.75
 20
113011.85
 10
445022.55
 20
113011.5
 10
445022.4000000001
 20
113011.15
 10
445022.2
 20
113010.8
 10
445022.0999999999
 20
113010.4
 10
445021.95
 20
113010.05
 10
445021.65
 20
113009.25
 10
445021.6
 20
113008.85
 10
445021.55
 20
113008.5
 10
445021.4
 20
113008.1
 10
445021.4
 20
113007.7
 10
445021.35
 20
113007.3
 10
445021.3
 20
113006.95
 10
445021.3
 20
113006.55
 10
445021.2
 20
113006.15
 10
445021.2
 20
113005.35
 10
445021.3
 20
113004.95
 10
445021.35
 20
113000.0
  0
LWPOLYLINE
  5
63B8
330
166
100
AcDbEntity
  8
R_CL
100
AcDbPolyline
 90
        3
 70
     0
 43
0.0
 10
445129.8
 20
113023.05
 10
445205.2000000001
 20
113021.6
 10
445249.2
 20
113021.1
  0
LWPOLYLINE
  5
6750
330
166
100
AcDbEntity
  8
E_BY
100
AcDbPolyline
 90
       35
 70
     0
 43
0.0
 10
445288.9
 20
113000.0
 10
445281.3
 20
113014.37
 10
445277.6
 20
113020.47
 10
445272.52
 20
113028.89
 10
445266.06
 20
113038.76
 10
445261.8499999998
 20
113044.57
 10
445257.13
 20
113050.67
 10
445249.9399999999
 20
113059.81
 10
445244.28
 20
113066.01
 10
445239.34
 20
113071.21
 10
445228.31
 20
113081.23
 10
445218.73
 20
113089.06
 10
445211.4
 20
113094.29
 10
445206.61
 20
113097.56
 10
445188.68
 20
113107.5
 10
445181.35
 20
113111.64
 10
445170.17
 20
113116.29
 10
445160.08
 20
113119.92
 10
445150.42
 20
113123.04
 10
445143.31
 20
113124.78
 10
445132.2
 20
113127.03
 10
445126.47
 20
113127.97
 10
445119.7899999999
 20
113128.77
 10
445111.66
 20
113129.57
 10
445103.75
 20
113130.08
 10
445093.95
 20
113130.01
 10
445081.03
 20
113129.06
 10
445074.7800000001
 20
113128.19
 10
445064.48
 20
113127.46
 10
445052.9399999999
 20
113125.0
 10
445041.4699999999
 20
113122.96
 10
445026.73
 20
113119.26
 10
445017.9499999999
 20
113117.1
 10
445003.2
 20
113112.75
 10
445000.0
 20
113112.28
  0
TEXT
  5
6751
330
166
100
AcDbEntity
  8
T_BY
100
AcDbText
 10
445215.25
 20
113093.24
 30
0.0
 40
1.5
  1
Ward Bdy
 50
322.9999533645767
100
AcDbText
  0
TEXT
  5
6752
330
166
100
AcDbEntity
  8
T_BY
100
AcDbText
 10
445215.4358176588
 20
113088.1009341128
 30
0.0
 40
1.5
  1
CR
 50
319.999953797723
 11
445216.4
 21
113089.25
 31
0.0
100
AcDbText
 73
     3
  0
LWPOLYLINE
  5
6D5F
330
166
100
AcDbEntity
  8
R_CL
100
AcDbPolyline
 90
        9
 70
     0
 43
0.0
 10
444557.05
 20
112500.0
 10
444548.05
 20
112489.15
 10
444545.2
 20
112485.95
 10
444540.55
 20
112480.9
 10
444535.75
 20
112476.2
 10
444530.85
 20
112471.6
 10
444512.75
 20
112454.35
 10
444511.4
 20
112453.15
 10
444500.0
 20
112443.5
  0
LWPOLYLINE
  5
6D72
330
166
100
AcDbEntity
  8
R_CL
100
AcDbPolyline
 90
       47
 70
     0
 43
0.0
 10
444500.0
 20
112013.05
 10
444505.1
 20
112011.1
 10
444510.7
 20
112009.25
 10
444514.9
 20
112008.0
 10
444521.4
 20
112006.45
 10
444527.95
 20
112005.2
 10
444529.4500000001
 20
112005.0
 10
444533.25
 20
112004.4
 10
444537.15
 20
112003.85
 10
444541.0
 20
112003.45
 10
444544.5
 20
112003.3
 10
444548.75
 20
112003.45
 10
444553.0
 20
112003.85
 10
444557.2000000001
 20
112004.5
 10
444561.4
 20
112005.35
 10
444565.6
 20
112006.45
 10
444569.7
 20
112007.7
 10
444573.65
 20
112009.25
 10
444577.5499999998
 20
112010.95
 10
444577.7500000001
 20
112011.05
 10
444595.8
 20
112018.1
 10
444601.2
 20
112020.35
 10
444606.55
 20
112022.75
 10
444612.8499999999
 20
112025.85
 10
444619.05
 20
112029.05
 10
444627.9
 20
112034.0
 10
444636.55
 20
112039.25
 10
444639.8499999999
 20
112041.4
 10
444649.5999999998
 20
112048.6
 10
444650.0
 20
112048.85
 10
444658.75
 20
112055.0
 10
444665.95
 20
112061.0
 10
444669.8
 20
112064.0
 10
444673.6
 20
112067.1
 10
444677.2
 20
112070.25
 10
444677.3499999999
 20
112070.4
 10
444680.75
 20
112073.9
 10
444684.0
 20
112077.5
 10
444687.0
 20
112081.25
 10
444709.2
 20
112107.8
 10
444754.45
 20
112164.75
 10
444784.7999999999
 20
112201.4
 10
444785.9
 20
112202.7
 10
444787.2
 20
112204.0
 10
444801.7
 20
112218.0
 10
444884.05
 20
112301.75
 10
444913.5
 20
112331.5
  0
LWPOLYLINE
  5
6D73
330
166
100
AcDbEntity
  8
R_CL
100
AcDbPolyline
 90
        3
 70
     0
 43
0.0
 10
444585.35
 20
112120.95
 10
444577.7
 20
112115.4
 10
444500.0
 20
112054.5
  0
LWPOLYLINE
  5
6D74
330
166
100
AcDbEntity
  8
R_CL
100
AcDbPolyline
 90
       43
 70
     0
 43
0.0
 10
444500.0
 20
112178.95
 10
444504.4000000001
 20
112183.1
 10
444509.65
 20
112187.75
 10
444513.9
 20
112191.5
 10
444518.25
 20
112195.15
 10
444525.0999999999
 20
112200.35
 10
444532.1999999999
 20
112205.2
 10
444532.7
 20
112205.55
 10
444538.4
 20
112209.3
 10
444544.75
 20
112213.1
 10
444552.9
 20
112217.6
 10
444561.25
 20
112221.7
 10
444567.8
 20
112224.7
 10
444570.1500000001
 20
112225.75
 10
444570.7999999999
 20
112226.0
 10
444574.4499999999
 20
112227.55
 10
444701.4000000001
 20
112280.55
 10
444703.55
 20
112281.8
 10
444704.25
 20
112282.2
 10
444705.6500000001
 20
112283.05
 10
444709.25
 20
112285.45
 10
444710.95
 20
112286.75
 10
444713.25
 20
112289.05
 10
444714.6
 20
112290.7
 10
444715.8
 20
112292.55
 10
444716.9
 20
112294.4
 10
444717.8
 20
112296.3
 10
444717.9000000001
 20
112296.55
 10
444751.15
 20
112356.7
 10
444791.85
 20
112428.7
 10
444802.85
 20
112448.2
 10
444804.25
 20
112450.05
 10
444805.7499999999
 20
112451.8
 10
444807.25
 20
112453.25
 10
444809.6500000001
 20
112455.2
 10
444812.25
 20
112457.05
 10
444815.0
 20
112458.8
 10
444817.85
 20
112460.3
 10
444820.8
 20
112461.65
 10
444823.85
 20
112462.9
 10
444874.8499999999
 20
112483.5
 10
444875.7
 20
112483.85
 10
444915.75
 20
112500.0
  0
LWPOLYLINE
  5
6D75
330
166
100
AcDbEntity
  8
R_CL
100
AcDbPolyline
 90
        2
 70
     0
 43
0.0
 10
444875.7
 20
112483.85
 10
444867.0
 20
112500.0
  0
LWPOLYLINE
  5
6D76
330
166
100
AcDbEntity
  8
R_CL
100
AcDbPolyline
 90
        3
 70
     0
 43
0.0
 10
444751.15
 20
112356.7
 10
444720.1500000001
 20
112374.6
 10
444716.45
 20
112376.75
  0
LWPOLYLINE
  5
6D77
330
166
100
AcDbEntity
  8
R_CL
100
AcDbPolyline
 90
       13
 70
     0
 43
0.0
 10
444784.7999999999
 20
112201.4
 10
444743.6500000001
 20
112219.8
 10
444730.2
 20
112226.05
 10
444728.9
 20
112226.6
 10
444727.7
 20
112227.25
 10
444726.7
 20
112227.95
 10
444725.5499999999
 20
112229.0
 10
444724.45
 20
112230.15
 10
444723.55
 20
112231.25
 10
444722.75
 20
112232.35
 10
444721.9
 20
112233.85
 10
444721.1
 20
112235.4
 10
444701.4000000001
 20
112280.55
  0
LWPOLYLINE
  5
6D78
330
166
100
AcDbEntity
  8
R_CL
100
AcDbPolyline
 90
        2
 70
     0
 43
0.0
 10
444829.3
 20
112161.95
 10
444785.9
 20
112202.7
  0
LWPOLYLINE
  5
6E5B
330
166
100
AcDbEntity
  8
R_CL
100
AcDbPolyline
 90
        7
 70
     0
 43
0.0
 10
444547.1
 20
112282.85
 10
444524.45
 20
112274.55
 10
444520.15
 20
112273.0
 10
444513.7
 20
112270.7
 10
444508.3
 20
112268.85
 10
444503.4
 20
112267.7
 10
444500.0
 20
112266.8
  0
LWPOLYLINE
  5
6E5C
330
166
100
AcDbEntity
  8
R_CL
100
AcDbPolyline
 90
        3
 70
     0
 43
0.0
 10
444520.15
 20
112273.0
 10
444510.95
 20
112294.85
 10
444509.75
 20
112297.65
  0
LWPOLYLINE
  5
6ECE
330
166
100
AcDbEntity
  8
R_CL
100
AcDbPolyline
 90
       41
 70
     0
 43
0.0
 10
444759.25
 20
112257.55
 10
444874.0
 20
112388.2
 10
444912.25
 20
112431.1
 10
444914.2000000001
 20
112433.2
 10
444916.3
 20
112435.15
 10
444918.4999999999
 20
112436.95
 10
444920.85
 20
112438.6
 10
444923.2499999999
 20
112440.15
 10
444923.65
 20
112440.4
 10
444926.7
 20
112441.9
 10
444929.85
 20
112443.15
 10
444933.0999999999
 20
112444.2
 10
444936.45
 20
112444.95
 10
444939.8
 20
112445.55
 10
444942.5
 20
112445.95
 10
444945.65
 20
112446.25
 10
444948.9
 20
112446.35
 10
444952.0999999999
 20
112446.3
 10
444955.3
 20
112446.05
 10
444958.5
 20
112445.65
 10
444961.6
 20
112445.0
 10
444964.75
 20
112444.25
 10
444967.35
 20
112443.35
 10
444970.4
 20
112442.15
 10
444973.45
 20
112440.7
 10
444976.2999999999
 20
112439.1
 10
444979.1
 20
112437.3
 10
444981.7999999999
 20
112435.35
 10
444984.4
 20
112433.25
 10
444986.8
 20
112431.0
 10
444988.85
 20
112428.8
 10
444990.7500000001
 20
112426.65
 10
444992.6
 20
112424.4
 10
444994.25
 20
112422.05
 10
444995.75
 20
112419.65
 10
444996.2
 20
112418.8
 10
444997.05
 20
112417.1
 10
444997.25
 20
112416.75
 10
444998.4
 20
112414.1
 10
444999.3
 20
112411.45
 10
445000.0
 20
112409.0
  0
LWPOLYLINE
  5
71B1
330
166
100
AcDbEntity
  8
R_CL
100
AcDbPolyline
 90
        3
 70
     0
 43
0.0
 10
444993.85
 20
112227.9
 10
444997.2
 20
112227.0
 10
445000.0
 20
112226.2
  0
LWPOLYLINE
  5
71B8
330
166
100
AcDbEntity
  8
R_CL
100
AcDbPolyline
 90
       12
 70
     0
 43
0.0
 10
444787.2
 20
112204.0
 10
444761.4
 20
112254.45
 10
444760.5999999999
 20
112255.75
 10
444759.7
 20
112257.05
 10
444759.25
 20
112257.55
 10
444758.0499999999
 20
112258.8
 10
444756.75
 20
112259.85
 10
444755.9
 20
112260.45
 10
444754.5
 20
112261.35
 10
444753.0
 20
112262.05
 10
444751.75
 20
112262.55
 10
444704.25
 20
112282.2
  0
LWPOLYLINE
  5
71C2
330
166
100
AcDbEntity
  8
R_CL
100
AcDbPolyline
 90
       10
 70
     0
 43
0.0
 10
444570.1500000001
 20
112225.75
 10
444561.85
 20
112244.5
 10
444554.2
 20
112260.85
 10
444551.05
 20
112269.1
 10
444547.1
 20
112282.85
 10
444546.6500000001
 20
112284.4
 10
444543.8
 20
112294.35
 10
444538.7
 20
112306.25
 10
444533.4
 20
112318.25
 10
444531.8
 20
112321.9
  0
LWPOLYLINE
  5
724B
330
166
100
AcDbEntity
  8
R_CL
100
AcDbPolyline
 90
       13
 70
     0
 43
0.0
 10
444748.2599999999
 20
112462.13
 10
444757.85
 20
112447.9
 10
444760.05
 20
112445.9
 10
444761.2
 20
112445.0
 10
444762.5999999999
 20
112443.95
 10
444764.4
 20
112442.75
 10
444768.0
 20
112440.7
 10
444769.9
 20
112439.7
 10
444771.8
 20
112438.75
 10
444773.75
 20
112437.9
 10
444776.05
 20
112436.95
 10
444783.7999999999
 20
112432.8
 10
444791.85
 20
112428.7
  0
LWPOLYLINE
  5
7255
330
166
100
AcDbEntity
  8
R_CL
100
AcDbPolyline
 90
       87
 70
     0
 43
0.0
 10
444597.3
 20
112119.4
 10
444596.9
 20
112119.15
 10
444596.5499999999
 20
112118.95
 10
444596.0999999999
 20
112118.75
 10
444595.3
 20
112118.35
 10
444594.85
 20
112118.2
 10
444593.95
 20
112118.0
 10
444593.55
 20
112117.9
 10
444593.05
 20
112117.85
 10
444592.6
 20
112117.8
 10
444591.7
 20
112117.8
 10
444590.8
 20
112117.9
 10
444589.45
 20
112118.2
 10
444589.0499999999
 20
112118.35
 10
444588.6
 20
112118.55
 10
444588.2
 20
112118.7
 10
444587.8
 20
112118.95
 10
444587.4
 20
112119.15
 10
444587.05
 20
112119.4
 10
444586.65
 20
112119.7
 10
444586.3
 20
112119.95
 10
444585.95
 20
112120.25
 10
444585.35
 20
112120.95
 10
444585.05
 20
112121.3
 10
444584.8
 20
112121.65
 10
444584.5499999999
 20
112122.05
 10
444584.2999999999
 20
112122.4
 10
444584.1
 20
112122.8
 10
444583.9
 20
112123.25
 10
444583.7
 20
112123.65
 10
444583.55
 20
112124.1
 10
444583.45
 20
112124.55
 10
444583.3499999999
 20
112124.95
 10
444583.25
 20
112125.4
 10
444583.2
 20
112125.9
 10
444583.15
 20
112126.35
 10
444583.15
 20
112127.25
 10
444583.25
 20
112128.15
 10
444583.55
 20
112129.5
 10
444583.7
 20
112129.95
 10
444584.5
 20
112131.55
 10
444584.75
 20
112131.95
 10
444585.65
 20
112133.0
 10
444585.95
 20
112133.3
 10
444586.3
 20
112133.65
 10
444586.65
 20
112133.9
 10
444587.0
 20
112134.2
 10
444587.4
 20
112134.45
 10
444587.8
 20
112134.65
 10
444588.2
 20
112134.9
 10
444588.6
 20
112135.05
 10
444589.0499999999
 20
112135.25
 10
444589.45
 20
112135.4
 10
444590.8
 20
112135.7
 10
444591.7
 20
112135.8
 10
444592.6
 20
112135.8
 10
444593.5
 20
112135.7
 10
444594.85
 20
112135.4
 10
444595.2499999999
 20
112135.25
 10
444595.7
 20
112135.05
 10
444596.0999999999
 20
112134.9
 10
444596.5
 20
112134.65
 10
444596.9
 20
112134.45
 10
444597.3
 20
112134.2
 10
444597.65
 20
112133.9
 10
444598.0
 20
112133.65
 10
444598.65
 20
112133.0
 10
444599.25
 20
112132.3
 10
444599.55
 20
112131.95
 10
444599.8
 20
112131.55
 10
444600.5999999999
 20
112129.95
 10
444600.75
 20
112129.5
 10
444601.0499999999
 20
112128.15
 10
444601.15
 20
112127.25
 10
444601.15
 20
112126.35
 10
444601.0499999999
 20
112125.45
 10
444600.75
 20
112124.1
 10
444600.5999999999
 20
112123.7
 10
444600.4000000001
 20
112123.25
 10
444600.25
 20
112122.85
 10
444600.0
 20
112122.45
 10
444599.8
 20
112122.05
 10
444599.55
 20
112121.65
 10
444599.25
 20
112121.3
 10
444599.0
 20
112120.95
 10
444598.7
 20
112120.6
 10
444597.3
 20
112119.4
  0
LWPOLYLINE
  5
7256
330
166
100
AcDbEntity
  8
R_CL
100
AcDbPolyline
 90
        6
 70
     0
 43
0.0
 10
444597.3
 20
112119.4
 10
444601.2500000001
 20
112113.65
 10
444644.1
 20
112056.1
 10
444650.0
 20
112048.85
 10
444650.25
 20
112048.55
 10
444686.15
 20
112000.0
  0
LWPOLYLINE
  5
7261
330
166
100
AcDbEntity
  8
R_CL
100
AcDbPolyline
 90
       10
 70
     0
 43
0.0
 10
444661.7999999999
 20
112500.0
 10
444644.8499999999
 20
112490.45
 10
444633.5
 20
112483.9
 10
444602.0
 20
112466.9
 10
444563.15
 20
112447.65
 10
444526.7
 20
112429.45
 10
444510.1
 20
112422.55
 10
444504.5
 20
112420.65
 10
444500.1
 20
112431.5
 10
444500.0
 20
112431.85
  0
LWPOLYLINE
  5
728C
330
166
100
AcDbEntity
  8
R_CL
100
AcDbPolyline
 90
       15
 70
     0
 43
0.0
 10
444753.54
 20
112485.85
 10
444752.05
 20
112486.25
 10
444750.55
 20
112486.75
 10
444749.1
 20
112487.25
 10
444747.7000000001
 20
112487.8
 10
444746.25
 20
112488.45
 10
444744.85
 20
112489.1
 10
444743.5
 20
112489.8
 10
444742.1499999999
 20
112490.6
 10
444740.85
 20
112491.4
 10
444738.75
 20
112492.9
 10
444737.55
 20
112493.85
 10
444735.15
 20
112495.85
 10
444734.0
 20
112496.85
 10
444730.5
 20
112500.0
  0
LWPOLYLINE
  5
7294
330
166
100
AcDbEntity
  8
R_CL
100
AcDbPolyline
 90
        5
 70
     0
 43
0.0
 10
444662.45
 20
112500.0
 10
444663.75
 20
112497.65
 10
444681.6
 20
112464.6
 10
444690.05
 20
112444.95
 10
444702.7000000001
 20
112420.1
  0
LWPOLYLINE
  5
729F
330
166
100
AcDbEntity
  8
R_CL
100
AcDbPolyline
 90
        2
 70
     0
 43
0.0
 10
445000.0
 20
112482.45
 10
444979.2
 20
112500.0
  0
LWPOLYLINE
  5
72A0
330
166
100
AcDbEntity
  8
R_CL
100
AcDbPolyline
 90
        2
 70
     0
 43
0.0
 10
445000.0
 20
112420.7
 10
444996.2
 20
112418.8
  0
LWPOLYLINE
  5
72AF
330
166
100
AcDbEntity
  8
R_CL
100
AcDbPolyline
 90
       35
 70
     0
 43
0.0
 10
445000.0
 20
112303.15
 10
444979.6
 20
112291.4
 10
444967.55
 20
112283.8
 10
444952.9
 20
112273.65
 10
444951.3
 20
112272.55
 10
444935.2
 20
112258.75
 10
444919.7
 20
112246.45
 10
444879.95
 20
112211.3
 10
444862.85
 20
112196.25
 10
444862.65
 20
112196.05
 10
444848.15
 20
112182.3
 10
444838.2
 20
112172.05
 10
444836.5
 20
112170.2
 10
444833.85
 20
112167.2
 10
444831.2
 20
112164.15
 10
444830.2
 20
112163.1
 10
444829.3
 20
112161.95
 10
444823.1500000001
 20
112153.1
 10
444788.55
 20
112102.75
 10
444772.65
 20
112079.45
 10
444763.85
 20
112066.5
 10
444762.25
 20
112064.5
 10
444760.5999999999
 20
112062.55
 10
444759.75
 20
112061.7
 10
444759.0
 20
112060.85
 10
444757.75
 20
112059.5
 10
444756.55
 20
112058.15
 10
444722.6500000001
 20
112024.0
 10
444721.25
 20
112022.45
 10
444719.8
 20
112020.95
 10
444718.5
 20
112019.75
 10
444717.3
 20
112018.5
 10
444715.95
 20
112017.3
 10
444714.7
 20
112016.1
 10
444697.5499999999
 20
112000.0
  0
LWPOLYLINE
  5
72B8
330
166
100
AcDbEntity
  8
R_CL
100
AcDbPolyline
 90
       22
 70
     0
 43
0.0
 10
445000.0
 20
112381.2
 10
444999.5
 20
112379.85
 10
444998.0
 20
112376.25
 10
444996.3499999999
 20
112372.8
 10
444994.8
 20
112369.95
 10
444991.4999999999
 20
112364.65
 10
444989.65
 20
112362.1
 10
444987.6999999999
 20
112359.7
 10
444985.5999999999
 20
112357.4
 10
444984.8
 20
112356.65
 10
444982.95
 20
112354.95
 10
444981.0
 20
112353.3
 10
444979.0
 20
112351.75
 10
444976.9
 20
112350.35
 10
444974.7499999999
 20
112349.05
 10
444972.4500000001
 20
112348.0
 10
444972.0
 20
112347.8
 10
444969.7
 20
112346.95
 10
444967.2500000001
 20
112346.25
 10
444964.75
 20
112345.7
 10
444963.35
 20
112345.5
 10
444912.45
 20
112333.05
  0
LWPOLYLINE
  5
72EF
330
166
100
AcDbEntity
  8
R_CL
100
AcDbPolyline
 90
        3
 70
     0
 43
0.0
 10
444532.7
 20
112205.55
 10
444559.2
 20
112170.25
 10
444585.95
 20
112133.3
  0
LWPOLYLINE
  5
72F0
330
166
100
AcDbEntity
  8
R_CL
100
AcDbPolyline
 90
        3
 70
     0
 43
0.0
 10
444599.25
 20
112132.3
 10
444657.95
 20
112178.17
 10
444724.45
 20
112230.15
  0
LWPOLYLINE
  5
72F1
330
166
100
AcDbEntity
  8
R_CL
100
AcDbPolyline
 90
        5
 70
     0
 43
0.0
 10
444952.9
 20
112273.65
 10
444932.2
 20
112304.55
 10
444913.5
 20
112331.5
 10
444912.45
 20
112333.05
 10
444874.0
 20
112388.2
  0
LWPOLYLINE
  5
72F2
330
166
100
AcDbEntity
  8
R_CL
100
AcDbPolyline
 90
       10
 70
     0
 43
0.0
 10
444862.65
 20
112196.05
 10
444876.45
 20
112184.8
 10
444940.5999999999
 20
112128.15
 10
444974.2
 20
112099.35
 10
444981.25
 20
112093.8
 10
444988.5
 20
112088.45
 10
444992.7999999998
 20
112085.4
 10
444997.15
 20
112082.35
 10
444999.25
 20
112081.0
 10
445000.0
 20
112080.45
  0
LWPOLYLINE
  5
72F8
330
166
100
AcDbEntity
  8
R_CL
100
AcDbPolyline
 90
        2
 70
     0
 43
0.0
 10
444657.95
 20
112178.17
 10
444686.02
 20
112141.28
  0
LWPOLYLINE
  5
73CE
330
166
100
AcDbEntity
  8
R_CL
100
AcDbPolyline
 90
        7
 70
     0
 43
0.0
 10
445000.0
 20
112192.37
 10
444999.46
 20
112191.04
 10
444998.73
 20
112189.35
 10
444997.41
 20
112186.7
 10
444996.48
 20
112185.12
 10
444995.49
 20
112183.57
 10
444994.0
 20
112181.46
  0
TEXT
  5
77DC
330
166
100
AcDbEntity
  8
T_BY
100
AcDbText
 10
445097.7
 20
112236.6
 30
0.0
 40
1.5
  1
CR
 50
84.6999877708348
100
AcDbText
  0
TEXT
  5
7E82
330
166
100
AcDbEntity
  8
T_BY
100
AcDbText
 10
445091.9
 20
112228.25
 30
0.0
 40
1.5
  1
Ward Bdy
 50
83.69998791521695
100
AcDbText
  0
LWPOLYLINE
  5
7E92
330
166
100
AcDbEntity
  8
R_CL
100
AcDbPolyline
 90
       23
 70
     0
 43
0.0
 10
445443.6
 20
112500.0
 10
445437.95
 20
112478.25
 10
445433.11
 20
112459.96
 10
445432.55
 20
112457.85
 10
445424.5
 20
112440.1
 10
445407.2
 20
112404.35
 10
445401.0
 20
112391.3
 10
445380.6
 20
112349.75
 10
445358.7999999998
 20
112305.65
 10
445336.9000000001
 20
112260.85
 10
445317.75
 20
112222.5
 10
445303.3
 20
112192.95
 10
445288.5000000001
 20
112163.25
 10
445272.7999999999
 20
112131.35
 10
445260.2
 20
112104.85
 10
445253.2
 20
112091.4
 10
445248.4
 20
112081.2
 10
445245.4
 20
112074.85
 10
445243.7999999999
 20
112070.35
 10
445239.6
 20
112058.15
 10
445232.6
 20
112039.15
 10
445224.2
 20
112015.8
 10
445218.35
 20
112000.0
  0
LWPOLYLINE
  5
7E93
330
166
100
AcDbEntity
  8
R_CL
100
AcDbPolyline
 90
       59
 70
     0
 43
0.0
 10
445288.5000000001
 20
112163.25
 10
445297.0
 20
112159.0
 10
445305.55
 20
112154.9
 10
445311.4000000001
 20
112152.2
 10
445317.3
 20
112149.55
 10
445325.8
 20
112145.65
 10
445334.2000000001
 20
112141.7
 10
445341.5999999999
 20
112138.3
 10
445349.0
 20
112134.8
 10
445355.65
 20
112131.45
 10
445362.4
 20
112128.1
 10
445364.1
 20
112127.3
 10
445367.65
 20
112125.9
 10
445371.2999999999
 20
112124.45
 10
445374.0
 20
112123.25
 10
445375.9
 20
112122.3
 10
445377.65
 20
112121.35
 10
445379.4000000001
 20
112120.25
 10
445379.7999999999
 20
112120.0
 10
445380.9
 20
112119.2
 10
445381.95
 20
112118.3
 10
445382.9
 20
112117.35
 10
445383.15
 20
112117.0
 10
445384.0
 20
112115.85
 10
445384.6
 20
112114.65
 10
445385.15
 20
112113.5
 10
445385.6
 20
112111.8
 10
445385.8
 20
112110.1
 10
445385.9
 20
112108.4
 10
445385.9
 20
112107.55
 10
445385.6
 20
112105.45
 10
445385.2
 20
112103.4
 10
445384.7500000001
 20
112101.7
 10
445383.8
 20
112099.3
 10
445382.75
 20
112096.95
 10
445382.35
 20
112096.3
 10
445380.9500000001
 20
112093.95
 10
445379.4000000001
 20
112091.75
 10
445378.95
 20
112091.1
 10
445375.35
 20
112087.25
 10
445371.4
 20
112083.7
 10
445367.5
 20
112079.95
 10
445363.5
 20
112076.25
 10
445359.9
 20
112072.9
 10
445356.4
 20
112069.55
 10
445348.0
 20
112061.05
 10
445339.0
 20
112051.85
 10
445335.15
 20
112047.7
 10
445331.35
 20
112043.45
 10
445328.0
 20
112039.55
 10
445324.55
 20
112035.7
 10
445322.5
 20
112033.65
 10
445320.4
 20
112031.65
 10
445318.4
 20
112029.55
 10
445317.4
 20
112028.35
 10
445315.4
 20
112025.45
 10
445313.55
 20
112022.45
 10
445311.3499999999
 20
112019.15
 10
445307.0
 20
112012.54
  0
LWPOLYLINE
  5
7E94
330
166
100
AcDbEntity
  8
R_CL
100
AcDbPolyline
 90
       37
 70
     0
 43
0.0
 10
445317.75
 20
112222.5
 10
445334.4
 20
112228.4
 10
445343.0
 20
112231.75
 10
445351.65
 20
112235.05
 10
445360.4000000001
 20
112238.3
 10
445369.2
 20
112241.4
 10
445377.7999999999
 20
112244.4
 10
445386.4000000001
 20
112247.35
 10
445394.0
 20
112250.05
 10
445401.5499999999
 20
112252.8
 10
445418.05
 20
112258.7
 10
445422.15
 20
112260.1
 10
445426.15
 20
112261.55
 10
445427.42
 20
112262.04
 10
445428.5999999999
 20
112262.5
 10
445431.1500000001
 20
112263.5
 10
445433.5
 20
112264.2
 10
445436.0
 20
112264.75
 10
445438.5
 20
112265.15
 10
445439.55
 20
112265.25
 10
445441.95
 20
112265.4
 10
445444.35
 20
112265.35
 10
445446.6
 20
112265.15
 10
445450.3
 20
112264.45
 10
445453.95
 20
112263.4
 10
445459.0
 20
112261.5
 10
445463.75
 20
112259.55
 10
445469.0
 20
112257.55
 10
445474.2999999999
 20
112255.75
 10
445478.5
 20
112254.6
 10
445482.55
 20
112253.5
 10
445486.0
 20
112252.45
 10
445489.3499999999
 20
112251.4
 10
445492.55
 20
112250.5
 10
445495.65
 20
112249.6
 10
445498.9
 20
112248.95
 10
445500.0
 20
112248.6
  0
LWPOLYLINE
  5
7E95
330
166
100
AcDbEntity
  8
R_CL
100
AcDbPolyline
 90
       24
 70
     0
 43
0.0
 10
445489.3499999999
 20
112251.4
 10
445487.7999999999
 20
112247.05
 10
445487.35
 20
112245.35
 10
445486.95
 20
112243.7
 10
445486.5999999999
 20
112242.55
 10
445486.4
 20
112241.3
 10
445486.4
 20
112240.0
 10
445486.5
 20
112238.95
 10
445486.5999999999
 20
112237.65
 10
445486.95
 20
112236.35
 10
445487.65
 20
112234.15
 10
445488.6
 20
112232.0
 10
445491.0
 20
112227.0
 10
445493.0
 20
112222.2
 10
445493.75
 20
112220.65
 10
445494.5
 20
112219.05
 10
445495.0
 20
112218.15
 10
445495.35
 20
112217.55
 10
445496.15
 20
112216.25
 10
445496.6
 20
112215.75
 10
445496.9499999999
 20
112215.55
 10
445497.9
 20
112215.15
 10
445498.95
 20
112214.95
 10
445500.0
 20
112214.9
  0
LWPOLYLINE
  5
7E96
330
166
100
AcDbEntity
  8
R_CL
100
AcDbPolyline
 90
       34
 70
     0
 43
0.0
 10
445427.42
 20
112262.04
 10
445428.4
 20
112259.4
 10
445429.5499999999
 20
112256.75
 10
445430.5999999999
 20
112254.25
 10
445431.65
 20
112251.7
 10
445433.05
 20
112248.75
 10
445434.55
 20
112245.8
 10
445435.9
 20
112243.35
 10
445437.2
 20
112240.85
 10
445437.95
 20
112239.2
 10
445438.6
 20
112237.5
 10
445439.0
 20
112236.55
 10
445439.5
 20
112234.45
 10
445439.75
 20
112232.3
 10
445439.8
 20
112231.0
 10
445439.8
 20
112228.35
 10
445439.6
 20
112225.8
 10
445439.6
 20
112225.55
 10
445438.95
 20
112222.05
 10
445438.05
 20
112218.6
 10
445437.5999999999
 20
112216.75
 10
445437.05
 20
112214.9
 10
445436.5
 20
112213.1
 10
445436.35
 20
112212.7
 10
445434.9
 20
112210.1
 10
445433.1500000001
 20
112207.65
 10
445432.3
 20
112206.55
 10
445430.5
 20
112204.4
 10
445428.55
 20
112202.35
 10
445426.4000000001
 20
112200.25
 10
445424.1999999999
 20
112198.2
 10
445419.9
 20
112194.6
 10
445417.75
 20
112192.85
 10
445415.6
 20
112191.2
  0
LWPOLYLINE
  5
7E97
330
166
100
AcDbEntity
  8
R_CL
100
AcDbPolyline
 90
       24
 70
     0
 43
0.0
 10
445401.0
 20
112391.3
 10
445406.8
 20
112388.6
 10
445412.6
 20
112385.85
 10
445419.95
 20
112382.3
 10
445427.35
 20
112378.7
 10
445440.95
 20
112372.4
 10
445447.5
 20
112369.45
 10
445454.0
 20
112366.5
 10
445463.2
 20
112362.7
 10
445468.7999999999
 20
112360.3
 10
445471.65
 20
112359.25
 10
445473.0
 20
112358.85
 10
445475.4
 20
112358.2
 10
445477.8
 20
112357.75
 10
445479.0
 20
112357.55
 10
445481.4
 20
112357.4
 10
445483.8
 20
112357.35
 10
445485.2
 20
112357.45
 10
445488.35
 20
112357.85
 10
445491.3
 20
112358.5
 10
445493.95
 20
112359.2
 10
445496.4
 20
112359.95
 10
445499.0
 20
112360.85
 10
445500.0
 20
112361.05
  0
LWPOLYLINE
  5
7E98
330
166
100
AcDbEntity
  8
R_CL
100
AcDbPolyline
 90
       50
 70
     0
 43
0.0
 10
445500.0
 20
112482.8
 10
445491.0
 20
112480.0
 10
445480.1999999999
 20
112476.25
 10
445471.55
 20
112473.2
 10
445462.8
 20
112470.1
 10
445453.3
 20
112466.8
 10
445443.8
 20
112463.55
 10
445435.0
 20
112460.6
 10
445433.11
 20
112459.96
 10
445426.3
 20
112457.65
 10
445420.2
 20
112455.6
 10
445414.2
 20
112453.6
 10
445396.3499999999
 20
112447.75
 10
445384.4
 20
112444.25
 10
445372.5
 20
112440.8
 10
445361.8
 20
112437.6
 10
445351.15
 20
112434.3
 10
445342.4
 20
112431.3
 10
445333.7499999999
 20
112428.3
 10
445326.95
 20
112426.2
 10
445320.15
 20
112424.1
 10
445310.4
 20
112421.0
 10
445300.6
 20
112417.9
 10
445300.0
 20
112417.7
 10
445292.3
 20
112415.35
 10
445283.95
 20
112412.75
 10
445261.55
 20
112406.15
 10
445250.15
 20
112402.5
 10
445238.7
 20
112398.85
 10
445227.2
 20
112395.4
 10
445215.7500000001
 20
112392.0
 10
445207.2499999999
 20
112389.3
 10
445205.8400000001
 20
112388.81
 10
445198.95
 20
112386.45
 10
445190.3
 20
112383.3
 10
445181.5999999999
 20
112380.15
 10
445172.0
 20
112376.8
 10
445162.55
 20
112373.45
 10
445156.05
 20
112371.05
 10
445149.6
 20
112368.55
 10
445143.9
 20
112366.35
 10
445138.15
 20
112364.1
 10
445130.6
 20
112361.25
 10
445123.15
 20
112358.3
 10
445105.0
 20
112351.05
 10
445097.95
 20
112348.45
 10
445090.9000000001
 20
112345.75
 10
445085.6
 20
112343.5
 10
445080.86
 20
112341.42
 10
445080.8
 20
112341.4
  0
LWPOLYLINE
  5
7E99
330
166
100
AcDbEntity
  8
R_CL
100
AcDbPolyline
 90
        4
 70
     0
 43
0.0
 10
445320.15
 20
112424.1
 10
445325.5
 20
112446.25
 10
445332.6500000001
 20
112473.95
 10
445339.55
 20
112500.0
  0
LWPOLYLINE
  5
7E9A
330
166
100
AcDbEntity
  8
R_CL
100
AcDbPolyline
 90
       12
 70
     0
 43
0.0
 10
445207.6
 20
112340.95
 10
445207.4
 20
112345.7
 10
445206.6
 20
112363.25
 10
445206.35
 20
112376.55
 10
445205.8
 20
112388.5
 10
445205.8400000001
 20
112388.81
 10
445206.7999999999
 20
112397.45
 10
445209.35
 20
112408.4
 10
445212.6999999999
 20
112421.3
 10
445219.55
 20
112447.1
 10
445226.6
 20
112474.3
 10
445233.4
 20
112500.0
  0
LWPOLYLINE
  5
7E9B
330
166
100
AcDbEntity
  8
R_CL
100
AcDbPolyline
 90
        9
 70
     0
 43
0.0
 10
445138.15
 20
112364.1
 10
445130.55
 20
112382.6
 10
445124.5
 20
112397.15
 10
445124.3499999999
 20
112415.65
 10
445124.0
 20
112433.25
 10
445123.95
 20
112461.25
 10
445123.6
 20
112482.85
 10
445123.57
 20
112493.6
 10
445123.55
 20
112500.0
  0
LWPOLYLINE
  5
7E9C
330
166
100
AcDbEntity
  8
R_CL
100
AcDbPolyline
 90
       21
 70
     0
 43
0.0
 10
445123.57
 20
112493.6
 10
445118.0
 20
112493.6
 10
445113.95
 20
112491.7
 10
445109.5999999999
 20
112486.9
 10
445105.25
 20
112482.2
 10
445101.1
 20
112477.4
 10
445096.8
 20
112472.7
 10
445093.35
 20
112469.2
 10
445089.7499999999
 20
112465.8
 10
445086.5
 20
112463.15
 10
445083.2000000001
 20
112460.5
 10
445079.5999999999
 20
112457.35
 10
445075.9
 20
112454.35
 10
445070.4
 20
112450.3
 10
445064.9000000001
 20
112446.4
 10
445060.95
 20
112443.5
 10
445056.95
 20
112440.65
 10
445053.4
 20
112438.25
 10
445050.0
 20
112435.85
 10
445047.55
 20
112434.15
 10
445045.5999999999
 20
112432.75
  0
LWPOLYLINE
  5
7E9D
330
166
100
AcDbEntity
  8
R_CL
100
AcDbPolyline
 90
        4
 70
     0
 43
0.0
 10
445041.0
 20
112440.75
 10
445040.15
 20
112440.3
 10
445021.1
 20
112430.95
 10
445000.0
 20
112420.7
  0
LWPOLYLINE
  5
7E9E
330
166
100
AcDbEntity
  8
R_CL
100
AcDbPolyline
 90
       23
 70
     0
 43
0.0
 10
445050.15
 20
112053.15
 10
445061.8
 20
112053.15
 10
445067.5
 20
112053.1
 10
445076.0
 20
112053.2
 10
445084.4
 20
112053.55
 10
445093.4
 20
112054.05
 10
445102.4
 20
112054.65
 10
445109.6999999999
 20
112055.2
 10
445117.0
 20
112055.8
 10
445123.95
 20
112056.4
 10
445130.8499999999
 20
112057.1
 10
445138.0
 20
112057.8
 10
445145.0
 20
112058.55
 10
445153.15
 20
112059.3
 10
445161.1999999999
 20
112060.05
 10
445170.2
 20
112061.05
 10
445179.3
 20
112062.05
 10
445189.1999999999
 20
112063.35
 10
445199.2
 20
112064.65
 10
445207.95
 20
112065.8
 10
445216.6
 20
112066.95
 10
445231.0
 20
112068.65
 10
445243.7999999999
 20
112070.35
  0
LWPOLYLINE
  5
7ED1
330
166
100
AcDbEntity
  8
R_CL
100
AcDbPolyline
 90
       14
 70
     0
 43
0.0
 10
445000.0
 20
112409.0
 10
445000.4
 20
112406.7
 10
445001.15
 20
112402.55
 10
445001.4
 20
112400.8
 10
445001.6
 20
112399.05
 10
445001.8
 20
112395.9
 10
445001.8
 20
112392.8
 10
445001.75
 20
112391.25
 10
445001.6
 20
112389.6
 10
445001.4
 20
112388.05
 10
445001.2
 20
112386.55
 10
445000.95
 20
112385.0
 10
445000.6
 20
112383.5
 10
445000.0
 20
112381.2
  0
LWPOLYLINE
  5
7ED2
330
166
100
AcDbEntity
  8
R_CL
100
AcDbPolyline
 90
       10
 70
     0
 43
0.0
 10
445000.0
 20
112080.45
 10
445007.7
 20
112074.45
 10
445019.55
 20
112067.65
 10
445023.2999999999
 20
112065.65
 10
445031.8
 20
112060.85
 10
445036.9499999999
 20
112057.95
 10
445042.15
 20
112055.05
 10
445045.35
 20
112053.15
 10
445048.6
 20
112051.3
 10
445049.0
 20
112051.1
  0
LWPOLYLINE
  5
7ED3
330
166
100
AcDbEntity
  8
R_CL
100
AcDbPolyline
 90
        8
 70
     0
 43
0.0
 10
445000.0
 20
112226.2
 10
445005.36
 20
112224.65
 10
445016.25
 20
112221.5
 10
445033.9500000001
 20
112216.45
 10
445054.0
 20
112210.5
 10
445070.9500000001
 20
112205.2
 10
445089.9
 20
112199.35
 10
445090.4
 20
112199.2
  0
LWPOLYLINE
  5
7F13
330
166
100
AcDbEntity
  8
R_CL
100
AcDbPolyline
 90
       57
 70
     0
 43
0.0
 10
445000.0
 20
112482.45
 10
445012.35
 20
112472.3
 10
445019.55
 20
112465.05
 10
445026.65
 20
112458.4
 10
445030.9
 20
112453.95
 10
445033.0
 20
112451.4
 10
445036.0
 20
112447.65
 10
445037.4
 20
112445.8
 10
445038.8
 20
112443.9
 10
445041.0
 20
112440.75
 10
445041.3
 20
112440.35
 10
445042.55
 20
112438.35
 10
445043.6999999999
 20
112436.35
 10
445045.5
 20
112432.95
 10
445045.5999999999
 20
112432.75
 10
445048.4
 20
112426.55
 10
445060.95
 20
112393.05
 10
445066.35
 20
112378.75
 10
445069.75
 20
112369.85
 10
445075.25
 20
112357.75
 10
445077.8
 20
112351.15
 10
445080.86
 20
112341.42
 10
445081.1
 20
112340.65
 10
445082.6
 20
112333.9
 10
445086.1999999999
 20
112318.0
 10
445090.15
 20
112298.15
 10
445092.8
 20
112282.25
 10
445094.8
 20
112271.7
 10
445095.55
 20
112267.6
 10
445096.5
 20
112260.15
 10
445096.6
 20
112257.05
 10
445096.4
 20
112252.4
 10
445095.1500000001
 20
112239.6
 10
445092.0
 20
112210.75
 10
445090.4
 20
112199.2
 10
445090.2000000001
 20
112197.75
 10
445087.95
 20
112179.05
 10
445086.7
 20
112167.45
 10
445084.5499999999
 20
112153.95
 10
445082.25
 20
112140.7
 10
445081.4
 20
112135.9
 10
445080.4
 20
112131.15
 10
445079.0
 20
112124.95
 10
445077.15
 20
112117.8
 10
445073.2
 20
112105.0
 10
445070.8
 20
112097.4
 10
445068.25
 20
112090.45
 10
445066.8
 20
112086.75
 10
445063.6
 20
112079.45
 10
445061.0
 20
112074.3
 10
445055.15
 20
112062.3
 10
445050.15
 20
112053.15
 10
445049.0
 20
112051.1
 10
445047.2
 20
112047.8
 10
445034.8499999999
 20
112026.65
 10
445022.0
 20
112006.35
 10
445017.2000000001
 20
112000.0
  0
LWPOLYLINE
  5
82C2
330
166
100
AcDbEntity
  8
R_CL
100
AcDbPolyline
 90
       34
 70
     0
 43
0.0
 10
445463.3
 20
112174.5
 10
445458.15
 20
112172.85
 10
445456.0
 20
112173.1
 10
445453.8
 20
112173.5
 10
445452.3499999999
 20
112173.9
 10
445449.65
 20
112174.8
 10
445447.05
 20
112175.95
 10
445443.8
 20
112177.35
 10
445440.6
 20
112178.85
 10
445436.8
 20
112180.75
 10
445433.1500000001
 20
112182.6
 10
445429.35
 20
112184.4
 10
445425.5
 20
112186.15
 10
445422.65
 20
112187.55
 10
445419.9
 20
112188.95
 10
445417.75
 20
112190.1
 10
445415.6
 20
112191.2
 10
445412.0
 20
112192.9
 10
445408.55
 20
112194.75
 10
445406.6
 20
112195.65
 10
445404.75
 20
112196.7
 10
445403.0
 20
112197.75
 10
445401.2
 20
112199.2
 10
445399.4
 20
112200.8
 10
445399.2
 20
112201.0
 10
445397.55
 20
112202.1
 10
445395.8
 20
112203.1
 10
445393.7999999999
 20
112204.1
 10
445391.8
 20
112204.95
 10
445391.35
 20
112205.1
 10
445389.2
 20
112205.75
 10
445387.0
 20
112206.25
 10
445385.75
 20
112206.45
 10
445377.5
 20
112208.2
  0
LWPOLYLINE
  5
82CB
330
166
100
AcDbEntity
  8
E_BY
100
AcDbPolyline
 90
       36
 70
     0
 43
0.0
 10
445205.8599999999
 20
112388.82
 10
445130.6
 20
112361.25
 10
445090.9000000001
 20
112345.75
 10
445080.2
 20
112341.0
 10
445080.8
 20
112339.0
 10
445083.4
 20
112328.2
 10
445085.9
 20
112316.0
 10
445094.4999999999
 20
112270.7
 10
445095.2
 20
112265.75
 10
445095.4
 20
112263.8
 10
445095.7999999999
 20
112261.05
 10
445095.95
 20
112259.1
 10
445096.0
 20
112257.15
 10
445096.0
 20
112254.8
 10
445095.6
 20
112250.85
 10
445091.8
 20
112216.2
 10
445088.75
 20
112190.05
 10
445087.1
 20
112177.7
 10
445085.1
 20
112159.9
 10
445083.7
 20
112151.95
 10
445081.25
 20
112138.75
 10
445079.5999999999
 20
112129.8
 10
445076.7
 20
112118.4
 10
445075.4
 20
112113.8
 10
445073.2
 20
112106.3
 10
445071.5
 20
112101.05
 10
445068.8
 20
112093.55
 10
445066.8
 20
112088.4
 10
445064.65
 20
112083.25
 10
445062.3499999999
 20
112077.9
 10
445053.6
 20
112060.7
 10
445046.4
 20
112047.9
 10
445035.15
 20
112028.35
 10
445023.55
 20
112010.05
 10
445018.35
 20
112002.3
 10
445016.8
 20
112000.0
  0
LWPOLYLINE
  5
82DA
330
166
100
AcDbEntity
  8
R_CL
100
AcDbPolyline
 90
       13
 70
     0
 43
0.0
 10
445080.8
 20
112341.4
 10
445080.2
 20
112341.15
 10
445071.5999999999
 20
112337.35
 10
445062.8499999999
 20
112333.45
 10
445055.2
 20
112329.9
 10
445047.4999999999
 20
112326.2
 10
445038.8
 20
112322.15
 10
445030.2
 20
112318.1
 10
445024.1
 20
112315.3
 10
445018.0
 20
112312.35
 10
445012.7000000001
 20
112309.6
 10
445002.5
 20
112304.45
 10
445000.0
 20
112303.15
  0
LWPOLYLINE
  5
82F3
330
166
100
AcDbEntity
  8
R_CL
100
AcDbPolyline
 90
        2
 70
     0
 43
0.0
 10
445500.0
 20
112000.7
 10
445499.05
 20
112000.0
  0
LWPOLYLINE
  5
8363
330
166
100
AcDbEntity
  8
R_CL
100
AcDbPolyline
 90
       12
 70
     0
 43
0.0
 10
445005.36
 20
112224.65
 10
445005.26
 20
112219.16
 10
445004.91
 20
112213.36
 10
445004.76
 20
112211.44
 10
445004.5999999999
 20
112209.53
 10
445004.4199999999
 20
112207.62
 10
445004.18
 20
112205.73
 10
445003.55
 20
112202.42
 10
445002.39
 20
112198.6
 10
445000.82
 20
112194.45
 10
445000.15
 20
112192.74
 10
445000.0
 20
112192.37
  0
LWPOLYLINE
  5
86A3
330
166
100
AcDbEntity
  8
E_BY
100
AcDbPolyline
 90
        6
 70
     0
 43
0.0
 10
445205.8599999999
 20
112388.82
 10
445206.7999999999
 20
112397.45
 10
445212.6999999999
 20
112421.3
 10
445219.55
 20
112447.1
 10
445226.6
 20
112474.3
 10
445233.4
 20
112500.0
  0
TEXT
  5
86A4
330
166
100
AcDbEntity
  8
T_BY
100
AcDbText
 10
445219.74
 20
112453.41
 30
0.0
 40
1.5
  1
CR
 50
75.69998907027387
100
AcDbText
  0
TEXT
  5
86A5
330
166
100
AcDbEntity
  8
T_BY
100
AcDbText
 10
445223.9699999998
 20
112447.59
 30
0.0
 40
1.5
  1
Ward Bdy
 50
75.9999890269592
100
AcDbText
  0
TEXT
  5
86A6
330
166
100
AcDbEntity
  8
T_BY
100
AcDbText
 10
445118.6801048818
 20
112353.8596817766
 30
0.0
 40
1.5
  1
CR
 50
23.99999653482923
 11
445118.07
 21
112355.23
 31
0.0
100
AcDbText
 73
     3
  0
TEXT
  5
86A7
330
166
100
AcDbEntity
  8
T_BY
100
AcDbText
 10
445112.73
 20
112355.9
 30
0.0
 40
1.5
  1
Ward Bdy
 50
21.09999695353736
100
AcDbText
  0
LWPOLYLINE
  5
8D7C
330
166
100
AcDbEntity
  8
R_CL
100
AcDbPolyline
 90
       50
 70
     0
 43
0.0
 10
444500.0
 20
112443.5
 10
444497.3499999999
 20
112441.3
 10
444459.05
 20
112409.9
 10
444454.05
 20
112405.9
 10
444448.95
 20
112401.95
 10
444445.95
 20
112399.7
 10
444442.95
 20
112397.4
 10
444439.75
 20
112394.65
 10
444436.5499999999
 20
112391.75
 10
444419.55
 20
112375.5
 10
444404.0
 20
112360.45
 10
444400.0
 20
112356.35
 10
444399.2
 20
112355.5
 10
444394.45
 20
112350.55
 10
444390.25
 20
112345.95
 10
444386.0
 20
112341.4
 10
444379.8
 20
112335.3
 10
444368.5
 20
112322.25
 10
444366.35
 20
112319.85
 10
444364.2
 20
112317.5
 10
444362.0
 20
112315.15
 10
444361.3
 20
112314.4
 10
444359.85
 20
112312.85
 10
444357.85
 20
112310.45
 10
444355.9
 20
112307.95
 10
444328.0999999999
 20
112274.0
 10
444324.5
 20
112269.55
 10
444320.95
 20
112265.05
 10
444318.65
 20
112262.05
 10
444316.25
 20
112259.2
 10
444314.0999999999
 20
112256.95
 10
444311.9000000001
 20
112254.75
 10
444284.2
 20
112223.85
 10
444281.3499999999
 20
112220.45
 10
444278.4500000001
 20
112217.1
 10
444275.95
 20
112214.0
 10
444273.45
 20
112210.95
 10
444271.95
 20
112209.15
 10
444270.55
 20
112207.3
 10
444247.9
 20
112177.65
 10
444244.8
 20
112173.75
 10
444241.7
 20
112169.8
 10
444237.2999999999
 20
112163.85
 10
444233.0499999999
 20
112157.85
 10
444228.2999999999
 20
112150.9
 10
444223.85
 20
112143.7
 10
444186.9
 20
112082.9
 10
444167.35
 20
112050.1
 10
444147.95
 20
112018.6
 10
444135.9499999999
 20
112000.0
  0
LWPOLYLINE
  5
8D7D
330
166
100
AcDbEntity
  8
R_CL
100
AcDbPolyline
 90
       38
 70
     0
 43
0.0
 10
444361.3
 20
112314.4
 10
444362.55
 20
112311.55
 10
444363.65
 20
112309.1
 10
444364.95
 20
112306.4
 10
444366.35
 20
112303.75
 10
444367.9
 20
112301.15
 10
444369.6
 20
112298.75
 10
444375.05
 20
112289.8
 10
444377.3
 20
112286.4
 10
444379.6999999999
 20
112283.05
 10
444381.2499999999
 20
112281.05
 10
444382.7999999999
 20
112279.1
 10
444384.3
 20
112277.25
 10
444385.7
 20
112275.35
 10
444399.2
 20
112258.25
 10
444416.15
 20
112237.2
 10
444417.6
 20
112235.65
 10
444418.7999999999
 20
112233.95
 10
444418.9
 20
112233.85
 10
444419.55
 20
112232.85
 10
444420.1500000001
 20
112231.9
 10
444420.7
 20
112230.8
 10
444420.95
 20
112230.2
 10
444421.2
 20
112229.25
 10
444421.35
 20
112228.25
 10
444421.4
 20
112227.3
 10
444421.1
 20
112225.8
 10
444420.6
 20
112224.35
 10
444419.9
 20
112222.75
 10
444419.15
 20
112221.25
 10
444417.95
 20
112219.0
 10
444416.7
 20
112216.85
 10
444406.25
 20
112201.0
 10
444372.15
 20
112143.7
 10
444350.7
 20
112108.0
 10
444335.75
 20
112083.15
 10
444313.95
 20
112045.65
 10
444287.4
 20
112000.0
  0
LWPOLYLINE
  5
8D7E
330
166
100
AcDbEntity
  8
R_CL
100
AcDbPolyline
 90
       28
 70
     0
 43
0.0
 10
444350.7
 20
112108.0
 10
444352.3
 20
112107.25
 10
444353.75
 20
112106.4
 10
444355.55
 20
112105.4
 10
444357.2999999999
 20
112104.35
 10
444359.65
 20
112102.75
 10
444361.95
 20
112100.95
 10
444363.65
 20
112099.5
 10
444365.4000000001
 20
112098.0
 10
444365.8
 20
112097.45
 10
444367.65
 20
112095.35
 10
444369.3
 20
112093.05
 10
444369.4
 20
112092.9
 10
444370.75
 20
112090.65
 10
444372.0
 20
112088.4
 10
444374.7000000001
 20
112083.75
 10
444377.3499999999
 20
112079.05
 10
444380.7999999999
 20
112073.2
 10
444384.2
 20
112067.3
 10
444386.2
 20
112063.6
 10
444388.15
 20
112059.9
 10
444389.9
 20
112056.35
 10
444391.6
 20
112052.8
 10
444392.75
 20
112050.35
 10
444393.9
 20
112047.85
 10
444395.0
 20
112045.25
 10
444402.95
 20
112026.8
 10
444413.65
 20
112000.0
  0
LWPOLYLINE
  5
8D7F
330
166
100
AcDbEntity
  8
R_CL
100
AcDbPolyline
 90
       19
 70
     0
 43
0.0
 10
444313.95
 20
112045.65
 10
444315.1
 20
112044.65
 10
444316.3
 20
112043.6
 10
444321.3
 20
112038.9
 10
444323.6
 20
112036.9
 10
444325.8
 20
112034.85
 10
444326.05
 20
112034.55
 10
444328.15
 20
112032.25
 10
444330.2
 20
112029.75
 10
444332.05
 20
112027.05
 10
444333.7500000001
 20
112024.2
 10
444335.0999999998
 20
112021.75
 10
444336.4
 20
112019.15
 10
444337.45
 20
112016.8
 10
444338.55
 20
112014.45
 10
444339.8
 20
112011.55
 10
444341.05
 20
112008.75
 10
444342.55
 20
112005.05
 10
444344.55
 20
112000.0
  0
LWPOLYLINE
  5
8D80
330
166
100
AcDbEntity
  8
R_CL
100
AcDbPolyline
 90
        3
 70
     0
 43
0.0
 10
444500.0
 20
112013.05
 10
444491.25
 20
112018.1
 10
444478.7
 20
112025.45
  0
LWPOLYLINE
  5
8D81
330
166
100
AcDbEntity
  8
R_CL
100
AcDbPolyline
 90
        9
 70
     0
 43
0.0
 10
444056.5
 20
112037.7
 10
444058.15
 20
112037.0
 10
444059.95
 20
112036.15
 10
444062.3
 20
112034.7
 10
444064.4999999999
 20
112033.15
 10
444066.9
 20
112031.25
 10
444069.15
 20
112029.25
 10
444083.0
 20
112016.0
 10
444100.75
 20
112000.0
  0
LWPOLYLINE
  5
8D82
330
166
100
AcDbEntity
  8
R_CL
100
AcDbPolyline
 90
       96
 70
     0
 43
0.0
 10
444384.4000000001
 20
112340.9
 10
444378.15
 20
112345.95
 10
444376.4
 20
112347.5
 10
444374.65
 20
112349.0
 10
444373.05
 20
112350.3
 10
444371.45
 20
112351.55
 10
444370.15
 20
112352.55
 10
444368.9
 20
112353.45
 10
444352.75
 20
112365.4
 10
444348.25
 20
112368.95
 10
444346.45
 20
112370.35
 10
444344.65
 20
112371.8
 10
444343.15
 20
112372.95
 10
444341.75
 20
112374.0
 10
444341.2499999999
 20
112374.3
 10
444339.4
 20
112375.3
 10
444337.45
 20
112376.15
 10
444335.25
 20
112377.35
 10
444333.0
 20
112378.5
 10
444331.7
 20
112379.15
 10
444330.3499999999
 20
112379.8
 10
444329.0
 20
112380.3
 10
444328.3
 20
112380.5
 10
444326.7
 20
112380.75
 10
444325.15
 20
112380.85
 10
444323.8
 20
112380.8
 10
444321.8
 20
112380.5
 10
444319.85
 20
112380.1
 10
444318.3
 20
112379.65
 10
444316.85
 20
112379.1
 10
444315.95
 20
112378.7
 10
444314.3
 20
112377.7
 10
444312.7
 20
112376.6
 10
444311.45
 20
112375.7
 10
444310.2
 20
112374.75
 10
444309.05
 20
112373.85
 10
444307.9
 20
112372.85
 10
444306.95
 20
112371.9
 10
444305.9
 20
112370.95
 10
444244.2
 20
112310.05
 10
444218.65
 20
112285.1
 10
444216.8
 20
112283.3
 10
444213.0999999998
 20
112279.85
 10
444209.5000000001
 20
112276.2
 10
444209.25
 20
112275.9
 10
444205.25
 20
112271.3
 10
444203.85
 20
112269.6
 10
444202.5
 20
112267.8
 10
444192.7
 20
112256.35
 10
444185.75
 20
112248.4
 10
444182.65
 20
112244.8
 10
444179.45
 20
112241.25
 10
444176.95
 20
112238.7
 10
444174.35
 20
112236.3
 10
444172.2
 20
112234.25
 10
444170.0
 20
112232.25
 10
444142.5999999998
 20
112209.5
 10
444129.9
 20
112199.4
 10
444128.4
 20
112198.0
 10
444126.7999999999
 20
112196.8
 10
444125.15
 20
112195.6
 10
444124.5499999999
 20
112195.3
 10
444123.25
 20
112194.55
 10
444121.85
 20
112193.85
 10
444120.4
 20
112193.3
 10
444119.7
 20
112193.1
 10
444118.15
 20
112192.75
 10
444116.65
 20
112192.65
 10
444114.75
 20
112192.65
 10
444098.9
 20
112194.25
 10
444076.1
 20
112195.5
 10
444074.2
 20
112195.7
 10
444072.3499999999
 20
112195.7
 10
444071.0
 20
112195.65
 10
444068.7
 20
112195.25
 10
444066.45
 20
112194.75
 10
444063.5499999999
 20
112193.95
 10
444060.65
 20
112192.95
 10
444060.3
 20
112192.8
 10
444058.35
 20
112192.05
 10
444056.4499999999
 20
112191.15
 10
444055.45
 20
112190.65
 10
444053.3499999999
 20
112189.25
 10
444051.35
 20
112187.75
 10
444050.8499999999
 20
112187.2
 10
444048.4
 20
112184.85
 10
444046.15
 20
112182.35
 10
444044.7
 20
112180.6
 10
444043.2
 20
112178.85
 10
444042.1500000001
 20
112177.5
 10
444041.1
 20
112176.05
 10
444040.1
 20
112174.75
 10
444039.05
 20
112173.5
 10
444020.3
 20
112148.0
 10
444011.95
 20
112137.0
 10
444000.0
 20
112121.25
  0
LWPOLYLINE
  5
8D83
330
166
100
AcDbEntity
  8
R_CL
100
AcDbPolyline
 90
        2
 70
     0
 43
0.0
 10
444011.95
 20
112137.0
 10
444000.0
 20
112145.15
  0
LWPOLYLINE
  5
8D84
330
166
100
AcDbEntity
  8
R_CL
100
AcDbPolyline
 90
        3
 70
     0
 43
0.0
 10
444263.7
 20
112455.45
 10
444283.8
 20
112437.25
 10
444301.25
 20
112421.2
  0
TEXT
  5
8DE0
330
166
100
AcDbEntity
  8
T_BY
100
AcDbText
 10
444003.35
 20
112490.25
 30
0.0
 40
1.5
  1
CCLW
 50
43.19999376269261
100
AcDbText
  0
TEXT
  5
8DE1
330
166
100
AcDbEntity
  8
T_BY
100
AcDbText
 10
444003.9600000001
 20
112486.21
 30
0.0
 40
1.5
  1
Ward Bdy
 50
43.19999376269261
100
AcDbText
  0
LWPOLYLINE
  5
8DEF
330
166
100
AcDbEntity
  8
R_CL
100
AcDbPolyline
 90
       30
 70
     0
 43
0.0
 10
444302.3
 20
112500.0
 10
444296.7
 20
112494.1
 10
444293.6
 20
112490.75
 10
444271.2
 20
112464.0
 10
444263.7
 20
112455.45
 10
444230.3
 20
112417.65
 10
444216.7
 20
112401.7
 10
444192.0999999999
 20
112372.9
 10
444175.6
 20
112354.05
 10
444174.4
 20
112352.9
 10
444173.4
 20
112351.65
 10
444172.75
 20
112350.8
 10
444171.9
 20
112349.3
 10
444171.2
 20
112347.8
 10
444170.75
 20
112346.65
 10
444170.35
 20
112345.4
 10
444170.05
 20
112344.15
 10
444169.85
 20
112342.85
 10
444169.85
 20
112342.25
 10
444169.9
 20
112340.85
 10
444170.15
 20
112339.6
 10
444170.5
 20
112338.3
 10
444171.4
 20
112336.45
 10
444172.45
 20
112334.65
 10
444173.5
 20
112333.15
 10
444174.65
 20
112331.75
 10
444190.35
 20
112314.75
 10
444204.6
 20
112300.0
 10
444211.0
 20
112293.35
 10
444218.65
 20
112285.1
  0
LWPOLYLINE
  5
8DF9
330
166
100
AcDbEntity
  8
R_CL
100
AcDbPolyline
 90
        3
 70
     0
 43
0.0
 10
444216.7
 20
112401.7
 10
444236.8499999999
 20
112384.8
 10
444250.86
 20
112373.73
  0
LWPOLYLINE
  5
921D
330
166
100
AcDbEntity
  8
R_CL
100
AcDbPolyline
 90
        3
 70
     0
 43
0.0
 10
444500.0
 20
112266.8
 10
444498.9500000001
 20
112266.45
 10
444488.45
 20
112262.0
  0
LWPOLYLINE
  5
921E
330
166
100
AcDbEntity
  8
R_CL
100
AcDbPolyline
 90
        2
 70
     0
 43
0.0
 10
444500.0
 20
112431.85
 10
444497.3499999999
 20
112441.3
  0
LWPOLYLINE
  5
9233
330
166
100
AcDbEntity
  8
R_CL
100
AcDbPolyline
 90
        3
 70
     0
 43
0.0
 10
444500.0
 20
112054.5
 10
444481.95
 20
112040.65
 10
444475.15
 20
112035.0
  0
LWPOLYLINE
  5
9234
330
166
100
AcDbEntity
  8
R_CL
100
AcDbPolyline
 90
       58
 70
     0
 43
0.0
 10
444500.0
 20
112178.95
 10
444497.9
 20
112176.45
 10
444495.05
 20
112173.25
 10
444492.7
 20
112170.65
 10
444490.4
 20
112167.95
 10
444487.55
 20
112164.35
 10
444484.75
 20
112160.7
 10
444482.65
 20
112158.2
 10
444480.5999999998
 20
112155.7
 10
444479.7
 20
112154.4
 10
444477.6
 20
112151.05
 10
444475.7
 20
112147.55
 10
444473.6
 20
112143.85
 10
444471.5999999999
 20
112140.1
 10
444469.4000000001
 20
112135.55
 10
444467.3499999999
 20
112130.9
 10
444466.75
 20
112129.4
 10
444465.2
 20
112125.05
 10
444463.8
 20
112120.65
 10
444462.5499999999
 20
112116.2
 10
444461.45
 20
112111.7
 10
444460.45
 20
112107.3
 10
444459.65
 20
112102.85
 10
444459.5999999999
 20
112102.3
 10
444459.15
 20
112098.35
 10
444458.85
 20
112094.4
 10
444458.85
 20
112094.2
 10
444458.8
 20
112090.55
 10
444458.95
 20
112086.8
 10
444459.05
 20
112085.95
 10
444459.7
 20
112080.95
 10
444460.65
 20
112076.05
 10
444461.55
 20
112071.3
 10
444462.65
 20
112066.6
 10
444463.7
 20
112062.75
 10
444464.95
 20
112058.9
 10
444466.3499999999
 20
112055.1
 10
444467.75
 20
112051.25
 10
444469.65
 20
112045.95
 10
444470.6
 20
112043.85
 10
444471.5999999999
 20
112041.95
 10
444471.95
 20
112041.15
 10
444472.35
 20
112040.35
 10
444473.0
 20
112039.25
 10
444473.7
 20
112038.15
 10
444474.5
 20
112036.45
 10
444475.15
 20
112035.0
 10
444475.3
 20
112034.7
 10
444476.8999999999
 20
112030.6
 10
444478.3
 20
112026.6
 10
444478.7
 20
112025.45
 10
444479.7
 20
112022.55
 10
444480.5999999998
 20
112019.95
 10
444481.5000000001
 20
112017.4
 10
444482.15
 20
112015.1
 10
444482.75
 20
112012.8
 10
444483.65
 20
112009.2
 10
444485.85
 20
112000.0
  0
LWPOLYLINE
  5
926C
330
166
100
AcDbEntity
  8
R_CL
100
AcDbPolyline
 90
       34
 70
     0
 43
0.0
 10
444000.0
 20
112000.6
 10
444020.15
 20
112002.55
 10
444025.75
 20
112004.45
 10
444030.5
 20
112006.8
 10
444031.1
 20
112007.15
 10
444031.75
 20
112007.55
 10
444032.9000000001
 20
112008.6
 10
444034.05
 20
112009.7
 10
444035.0999999999
 20
112010.9
 10
444036.4
 20
112012.5
 10
444037.6500000001
 20
112014.1
 10
444040.25
 20
112016.95
 10
444042.7999999999
 20
112019.7
 10
444044.9
 20
112022.25
 10
444046.9
 20
112024.8
 10
444048.9
 20
112027.1
 10
444050.8499999999
 20
112029.45
 10
444052.2
 20
112031.25
 10
444053.5
 20
112033.1
 10
444054.9
 20
112035.1
 10
444056.2
 20
112037.15
 10
444056.5
 20
112037.7
 10
444056.5999999999
 20
112037.8
 10
444056.95
 20
112038.45
 10
444057.2
 20
112038.8
 10
444057.35
 20
112039.25
 10
444058.35
 20
112040.9
 10
444059.3999999999
 20
112042.6
 10
444061.6
 20
112046.1
 10
444063.25
 20
112048.75
 10
444064.7499999999
 20
112051.35
 10
444077.9
 20
112068.8
 10
444112.05
 20
112115.05
 10
444132.0499999999
 20
112141.1
  0
LWPOLYLINE
  5
92F4
330
166
100
AcDbEntity
  8
E_BY
100
AcDbPolyline
 90
        3
 70
     0
 43
0.0
 10
444000.0
 20
112493.15
 10
444000.05
 20
112493.2
 10
444007.3499999999
 20
112500.0
  0
LWPOLYLINE
  5
98D8
330
166
100
AcDbEntity
  8
R_CL
100
AcDbPolyline
 90
        8
 70
     0
 43
0.0
 10
444300.0
 20
112911.85
 10
444293.65
 20
112917.55
 10
444278.6
 20
112931.8
 10
444266.65
 20
112947.4
 10
444256.85
 20
112961.7
 10
444251.05
 20
112975.45
 10
444243.75
 20
112993.05
 10
444239.7999999999
 20
113000.0
  0
LWPOLYLINE
  5
98D9
330
166
100
AcDbEntity
  8
R_CL
100
AcDbPolyline
 90
       30
 70
     0
 43
0.0
 10
444419.7
 20
112734.75
 10
444454.05
 20
112743.2
 10
444456.7
 20
112743.9
 10
444459.3
 20
112744.75
 10
444461.75
 20
112745.8
 10
444463.75
 20
112746.8
 10
444465.85
 20
112747.95
 10
444467.9
 20
112749.3
 10
444469.85
 20
112750.8
 10
444471.75
 20
112752.4
 10
444473.0
 20
112753.65
 10
444475.1
 20
112756.3
 10
444476.95
 20
112759.2
 10
444478.4499999999
 20
112761.85
 10
444481.2999999999
 20
112768.1
 10
444482.5999999999
 20
112771.9
 10
444486.8
 20
112784.3
 10
444490.3
 20
112795.45
 10
444492.7999999999
 20
112804.1
 10
444495.95
 20
112814.3
 10
444496.25
 20
112815.25
 10
444496.55
 20
112816.25
 10
444496.95
 20
112817.15
 10
444497.3499999999
 20
112818.1
 10
444497.8
 20
112819.0
 10
444498.2999999999
 20
112819.9
 10
444498.7
 20
112820.6
 10
444499.15
 20
112821.25
 10
444499.5999999999
 20
112821.95
 10
444500.0
 20
112822.45
  0
LWPOLYLINE
  5
98DA
330
166
100
AcDbEntity
  8
R_CL
100
AcDbPolyline
 90
       16
 70
     0
 43
0.0
 10
444309.0
 20
112514.6
 10
444307.95
 20
112515.9
 10
444307.1500000001
 20
112517.25
 10
444306.6
 20
112518.4
 10
444306.1
 20
112519.65
 10
444305.75
 20
112520.85
 10
444305.7
 20
112521.05
 10
444305.5499999999
 20
112524.0
 10
444308.4999999999
 20
112534.25
 10
444317.45
 20
112560.45
 10
444319.7
 20
112570.0
 10
444321.4
 20
112582.05
 10
444322.7
 20
112591.45
 10
444325.05
 20
112618.05
 10
444327.85
 20
112650.85
 10
444329.35
 20
112667.61
  0
LWPOLYLINE
  5
98DB
330
166
100
AcDbEntity
  8
R_CL
100
AcDbPolyline
 90
       20
 70
     0
 43
0.0
 10
444321.4
 20
112582.05
 10
444344.45
 20
112580.0
 10
444374.45
 20
112577.1
 10
444376.25
 20
112577.15
 10
444378.15
 20
112577.35
 10
444379.45
 20
112577.65
 10
444380.7999999999
 20
112578.0
 10
444382.1500000001
 20
112578.4
 10
444383.35
 20
112579.0
 10
444383.6
 20
112579.1
 10
444384.6500000001
 20
112579.85
 10
444385.7
 20
112580.65
 10
444386.5999999998
 20
112581.6
 10
444386.8499999999
 20
112581.9
 10
444387.75
 20
112583.3
 10
444388.5
 20
112584.8
 10
444388.75
 20
112585.6
 10
444389.6
 20
112588.75
 10
444389.7
 20
112589.7
 10
444392.3499999999
 20
112609.19
  0
TEXT
  5
9B89
330
166
100
AcDbEntity
  8
T_BY
100
AcDbText
 10
444032.7
 20
112639.0
 30
0.0
 40
1.5
  1
Ward Bdy
 50
291.0999579703662
100
AcDbText
  0
TEXT
  5
9B8A
330
166
100
AcDbEntity
  8
T_BY
100
AcDbText
 10
444031.4
 20
112631.9
 30
0.0
 40
1.5
  1
CCLW
 50
292.599957753793
100
AcDbText
  0
LWPOLYLINE
  5
9BC8
330
166
100
AcDbEntity
  8
R_CL
100
AcDbPolyline
 90
        6
 70
     0
 43
0.0
 10
444383.4999999999
 20
112537.1
 10
444399.45
 20
112540.9
 10
444412.55
 20
112546.85
 10
444425.5499999999
 20
112556.3
 10
444481.4
 20
112594.2
 10
444487.45
 20
112598.6
  0
LWPOLYLINE
  5
9BD8
330
166
100
AcDbEntity
  8
R_CL
100
AcDbPolyline
 90
        2
 70
     0
 43
0.0
 10
444309.0
 20
112514.6
 10
444312.65
 20
112510.35
  0
LWPOLYLINE
  5
9BE1
330
166
100
AcDbEntity
  8
R_CL
100
AcDbPolyline
 90
        6
 70
     0
 43
0.0
 10
444329.1
 20
112519.7
 10
444320.05
 20
112514.7
 10
444312.65
 20
112510.35
 10
444311.5
 20
112509.65
 10
444308.1
 20
112506.1
 10
444302.3
 20
112500.0
  0
LWPOLYLINE
  5
9BF5
330
166
100
AcDbEntity
  8
R_CL
100
AcDbPolyline
 90
        2
 70
     0
 43
0.0
 10
444487.45
 20
112598.6
 10
444500.0
 20
112605.35
  0
LWPOLYLINE
  5
9BF7
330
166
100
AcDbEntity
  8
R_CL
100
AcDbPolyline
 90
       20
 70
     0
 43
0.0
 10
444500.0
 20
112591.2
 10
444493.45
 20
112595.5
 10
444487.45
 20
112598.6
 10
444482.9000000001
 20
112600.95
 10
444472.45
 20
112612.0
 10
444458.95
 20
112630.3
 10
444448.9
 20
112646.15
 10
444440.4
 20
112663.4
 10
444432.9500000001
 20
112686.15
 10
444426.4
 20
112708.05
 10
444419.7
 20
112734.75
 10
444410.4
 20
112770.5
 10
444405.6500000001
 20
112783.65
 10
444400.4999999999
 20
112798.15
 10
444391.7
 20
112816.85
 10
444381.9
 20
112832.15
 10
444372.4999999999
 20
112844.55
 10
444355.95
 20
112861.7
 10
444327.7000000001
 20
112886.95
 10
444300.0
 20
112911.85
  0
LWPOLYLINE
  5
9C11
330
166
100
AcDbEntity
  8
R_CL
100
AcDbPolyline
 90
       11
 70
     0
 43
0.0
 10
444349.75
 20
113000.0
 10
444364.15
 20
112985.05
 10
444377.6500000001
 20
112972.0
 10
444385.55
 20
112965.2
 10
444398.9499999999
 20
112956.95
 10
444412.3499999999
 20
112950.95
 10
444431.0
 20
112943.15
 10
444448.95
 20
112935.95
 10
444476.95
 20
112924.3
 10
444486.95
 20
112920.4
 10
444500.0
 20
112915.1
  0
LWPOLYLINE
  5
9C12
330
166
100
AcDbEntity
  8
R_CL
100
AcDbPolyline
 90
        2
 70
     0
 43
0.0
 10
444495.85
 20
113000.0
 10
444500.0
 20
112998.55
  0
LWPOLYLINE
  5
9C39
330
166
100
AcDbEntity
  8
E_BY
100
AcDbPolyline
 90
       14
 70
     0
 43
0.0
 10
444026.32
 20
112686.28
 10
444025.75
 20
112687.45
 10
444024.95
 20
112689.05
 10
444024.1
 20
112690.6
 10
444023.25
 20
112692.1
 10
444022.35
 20
112693.65
 10
444020.75
 20
112696.3
 10
444019.2999999999
 20
112698.6
 10
444017.7499999999
 20
112700.9
 10
444014.85
 20
112704.95
 10
444014.6
 20
112705.3
 10
444008.4
 20
112713.55
 10
444004.7
 20
112719.15
 10
444000.0
 20
112726.05
  0
LWPOLYLINE
  5
9D53
330
166
100
AcDbEntity
  8
E_BY
100
AcDbPolyline
 90
       71
 70
     0
 43
0.0
 10
444007.3499999999
 20
112500.0
 10
444013.4
 20
112507.6
 10
444019.6
 20
112516.95
 10
444022.35
 20
112521.55
 10
444024.4999999999
 20
112525.45
 10
444026.6
 20
112529.35
 10
444029.95
 20
112535.85
 10
444031.7
 20
112539.9
 10
444032.75
 20
112543.0
 10
444033.75
 20
112546.6
 10
444034.15
 20
112548.45
 10
444034.4999999999
 20
112550.3
 10
444034.75
 20
112552.15
 10
444034.95
 20
112554.1
 10
444035.05
 20
112555.8
 10
444035.0999999999
 20
112557.5
 10
444035.0999999999
 20
112559.2
 10
444035.05
 20
112562.05
 10
444034.9
 20
112564.05
 10
444034.8
 20
112566.7
 10
444034.7
 20
112569.7
 10
444034.7
 20
112572.7
 10
444034.75
 20
112575.65
 10
444034.95
 20
112580.3
 10
444035.25
 20
112583.25
 10
444035.6
 20
112585.9
 10
444035.95
 20
112588.0
 10
444036.4
 20
112590.15
 10
444038.0499999999
 20
112599.0
 10
444038.5
 20
112602.6
 10
444038.7499999999
 20
112607.0
 10
444039.05
 20
112609.6
 10
444039.1
 20
112611.1
 10
444039.15
 20
112612.55
 10
444039.1
 20
112614.05
 10
444039.05
 20
112615.5
 10
444038.9
 20
112617.0
 10
444038.6
 20
112619.3
 10
444038.0
 20
112622.2
 10
444037.5999999999
 20
112623.65
 10
444037.1999999999
 20
112625.05
 10
444036.4999999999
 20
112626.95
 10
444035.95
 20
112628.35
 10
444035.3499999999
 20
112629.7
 10
444034.75
 20
112631.1
 10
444032.35
 20
112637.0
 10
444031.45
 20
112639.65
 10
444031.0
 20
112641.7
 10
444030.75
 20
112643.1
 10
444030.5999999999
 20
112644.55
 10
444030.45
 20
112645.95
 10
444030.4
 20
112647.45
 10
444030.4
 20
112650.3
 10
444030.45
 20
112651.75
 10
444030.6500000001
 20
112656.65
 10
444030.75
 20
112658.65
 10
444030.95
 20
112662.0
 10
444031.0
 20
112663.8
 10
444031.0
 20
112665.6
 10
444030.9
 20
112667.45
 10
444030.75
 20
112669.25
 10
444030.5
 20
112671.3
 10
444030.25
 20
112673.1
 10
444029.95
 20
112674.85
 10
444029.55
 20
112676.65
 10
444029.1
 20
112678.4
 10
444028.5999999999
 20
112680.15
 10
444028.05
 20
112681.9
 10
444027.45
 20
112683.6
 10
444026.5
 20
112685.9
 10
444026.32
 20
112686.28
  0
LWPOLYLINE
  5
9D54
330
166
100
AcDbEntity
  8
E_BY
100
AcDbPolyline
 90
        7
 70
     0
 43
0.0
 10
444278.61
 20
112686.37
 10
444241.5
 20
112686.28
 10
444185.9599999999
 20
112686.28
 10
444130.43
 20
112686.28
 10
444056.3899999999
 20
112686.28
 10
444037.88
 20
112686.28
 10
444026.32
 20
112686.28
  0
POINT
  5
9D55
330
166
100
AcDbEntity
  8
BMER
100
AcDbPoint
 10
444026.32
 20
112686.28
 30
0.0
  0
POINT
  5
9D56
330
166
100
AcDbEntity
  8
BMER
100
AcDbPoint
 10
444026.32
 20
112686.28
 30
0.0
  0
POINT
  5
9D57
330
166
100
AcDbEntity
  8
BMER
100
AcDbPoint
 10
444278.61
 20
112686.37
 30
0.0
  0
POINT
  5
9D58
330
166
100
AcDbEntity
  8
BMER
100
AcDbPoint
 10
444278.61
 20
112686.37
 30
0.0
  0
LWPOLYLINE
  5
9D59
330
166
100
AcDbEntity
  8
E_BY
100
AcDbPolyline
 90
       45
 70
     0
 43
0.0
 10
444148.25
 20
113000.0
 10
444150.18
 20
112997.2
 10
444152.8400000001
 20
112993.43
 10
444156.4
 20
112988.33
 10
444160.51
 20
112982.07
 10
444165.61
 20
112974.79
 10
444171.1
 20
112966.65
 10
444176.67
 20
112958.55
 10
444181.9399999999
 20
112950.88
 10
444186.0499999999
 20
112944.75
 10
444190.21
 20
112938.58
 10
444196.85
 20
112928.55
 10
444201.26
 20
112922.13
 10
444205.76
 20
112915.48
 10
444210.09
 20
112909.01
 10
444214.46
 20
112902.07
 10
444219.3
 20
112894.4
 10
444220.54
 20
112892.3
 10
444222.77
 20
112888.62
 10
444226.59
 20
112881.72
 10
444229.71
 20
112876.02
 10
444234.5999999999
 20
112866.64
 10
444237.51
 20
112860.76
 10
444241.03
 20
112853.48
 10
444245.1799999999
 20
112844.22
 10
444248.74
 20
112835.65
 10
444252.55
 20
112826.14
 10
444255.51
 20
112817.7
 10
444258.29
 20
112809.34
 10
444260.48
 20
112802.57
 10
444263.52
 20
112792.59
 10
444265.15
 20
112786.38
 10
444267.9799999999
 20
112774.68
 10
444268.41
 20
112773.57
 10
444269.5200000001
 20
112768.55
 10
444271.75
 20
112757.67
 10
444273.76
 20
112745.88
 10
444274.15
 20
112743.83
 10
444275.01
 20
112738.0
 10
444276.21
 20
112727.97
 10
444277.36
 20
112715.98
 10
444277.75
 20
112710.7
 10
444278.18
 20
112702.82
 10
444278.52
 20
112693.99
 10
444278.61
 20
112686.37
  0
TEXT
  5
9D5A
330
166
100
AcDbEntity
  8
T_BY
100
AcDbText
 10
444158.4999999999
 20
112688.84
 30
0.0
 40
1.5
  1
Und
100
AcDbText
  0
TEXT
  5
9D5B
330
166
100
AcDbEntity
  8
T_BY
100
AcDbText
 10
444227.06
 20
112884.78
 30
0.0
 40
1.5
  1
CR
 50
299.9999566853654
100
AcDbText
  0
TEXT
  5
9D5C
330
166
100
AcDbEntity
  8
T_BY
100
AcDbText
 10
444220.34
 20
112884.2
 30
0.0
 40
1.5
  1
Ward Bdy
 50
299.9999566853654
100
AcDbText
  0
LWPOLYLINE
  5
A3AD
330
166
100
AcDbEntity
  8
R_CL
100
AcDbPolyline
 90
       30
 70
     0
 43
0.0
 10
444239.7999999999
 20
113000.0
 10
444231.2499999999
 20
113012.85
 10
444227.4
 20
113017.45
 10
444226.95
 20
113017.95
 10
444204.7999999999
 20
113043.65
 10
444168.25
 20
113088.05
 10
444141.7
 20
113120.5
 10
444125.5
 20
113141.05
 10
444111.15
 20
113159.8
 10
444093.55
 20
113183.9
 10
444063.3499999999
 20
113223.1
 10
444052.85
 20
113238.55
 10
444043.0
 20
113252.35
 10
444039.6500000001
 20
113256.75
 10
444038.1499999999
 20
113258.95
 10
444033.0
 20
113267.1
 10
444029.75
 20
113272.2
 10
444027.3
 20
113276.15
 10
444024.7
 20
113280.9
 10
444022.7
 20
113284.95
 10
444021.65
 20
113287.35
 10
444020.55
 20
113289.75
 10
444019.8
 20
113291.85
 10
444018.85
 20
113296.0
 10
444018.7
 20
113296.7
 10
444018.15
 20
113300.0
 10
444018.05
 20
113300.65
 10
444017.0
 20
113308.2
 10
444016.4000000001
 20
113313.05
 10
444015.7000000001
 20
113318.6
  0
LWPOLYLINE
  5
A3AE
330
166
100
AcDbEntity
  8
R_CL
100
AcDbPolyline
 90
        5
 70
     0
 43
0.0
 10
444120.55
 20
113304.8
 10
444126.7999999999
 20
113339.7
 10
444134.7
 20
113384.4
 10
444062.05
 20
113396.85
 10
444030.45
 20
113395.15
  0
LWPOLYLINE
  5
A3AF
330
166
100
AcDbEntity
  8
R_CL
100
AcDbPolyline
 90
       10
 70
     0
 43
0.0
 10
444015.7000000001
 20
113318.6
 10
444017.1
 20
113325.4
 10
444019.65
 20
113337.3
 10
444022.05
 20
113348.95
 10
444024.85
 20
113364.5
 10
444030.45
 20
113395.15
 10
444035.1999999999
 20
113421.2
 10
444039.75
 20
113446.9
 10
444045.7000000001
 20
113478.85
 10
444049.5499999999
 20
113500.0
  0
LWPOLYLINE
  5
A3B0
330
166
100
AcDbEntity
  8
R_CL
100
AcDbPolyline
 90
        3
 70
     0
 43
0.0
 10
444134.7
 20
113384.4
 10
444143.1
 20
113432.35
 10
444155.2
 20
113500.0
  0
LWPOLYLINE
  5
A3B1
330
166
100
AcDbEntity
  8
R_CL
100
AcDbPolyline
 90
        2
 70
     0
 43
0.0
 10
444019.65
 20
113337.3
 10
444000.0
 20
113346.35
  0
LWPOLYLINE
  5
A3B2
330
166
100
AcDbEntity
  8
R_CL
100
AcDbPolyline
 90
       27
 70
     0
 43
0.0
 10
444316.85
 20
113500.0
 10
444308.9500000001
 20
113491.15
 10
444303.45
 20
113484.5
 10
444299.25
 20
113479.05
 10
444296.2
 20
113474.65
 10
444295.2
 20
113473.2
 10
444291.75
 20
113467.55
 10
444289.3
 20
113463.3
 10
444287.05
 20
113458.95
 10
444286.65
 20
113458.15
 10
444285.0
 20
113454.4
 10
444284.65
 20
113453.5
 10
444282.6
 20
113447.7
 10
444277.7999999999
 20
113432.2
 10
444275.05
 20
113421.95
 10
444271.5
 20
113408.25
 10
444271.0
 20
113404.25
 10
444270.9
 20
113401.45
 10
444272.45
 20
113378.9
 10
444276.0
 20
113356.35
 10
444282.5
 20
113320.7
 10
444284.65
 20
113309.05
 10
444286.3
 20
113300.0
 10
444287.4500000001
 20
113293.6
 10
444289.65
 20
113281.75
 10
444290.8
 20
113275.15
 10
444291.5
 20
113270.1
  0
LWPOLYLINE
  5
A3B3
330
166
100
AcDbEntity
  8
R_CL
100
AcDbPolyline
 90
       16
 70
     0
 43
0.0
 10
444415.15
 20
113476.55
 10
444402.4999999999
 20
113459.75
 10
444398.9000000001
 20
113454.3
 10
444396.5999999999
 20
113450.6
 10
444393.9
 20
113445.9
 10
444391.6
 20
113441.45
 10
444389.95
 20
113437.9
 10
444388.4
 20
113434.25
 10
444387.45
 20
113431.75
 10
444386.2
 20
113427.45
 10
444385.2999999999
 20
113423.7
 10
444384.6500000001
 20
113420.6
 10
444384.2
 20
113417.6
 10
444383.95
 20
113412.45
 10
444382.75
 20
113385.9
 10
444380.2
 20
113339.85
  0
LWPOLYLINE
  5
A3B4
330
166
100
AcDbEntity
  8
R_CL
100
AcDbPolyline
 90
        2
 70
     0
 43
0.0
 10
444414.55
 20
113339.5
 10
444401.8999999999
 20
113216.0
  0
LWPOLYLINE
  5
A3B5
330
166
100
AcDbEntity
  8
R_CL
100
AcDbPolyline
 90
       19
 70
     0
 43
0.0
 10
444063.3499999999
 20
113223.1
 10
444087.0499999999
 20
113219.85
 10
444166.7999999999
 20
113205.05
 10
444253.3
 20
113189.75
 10
444275.2
 20
113185.75
 10
444281.6500000001
 20
113185.7
 10
444284.4
 20
113185.7
 10
444285.9499999999
 20
113185.75
 10
444286.6
 20
113185.85
 10
444288.55
 20
113186.3
 10
444289.25
 20
113186.45
 10
444291.0499999999
 20
113187.2
 10
444292.8499999999
 20
113188.05
 10
444293.8
 20
113188.55
 10
444296.35
 20
113190.35
 10
444314.2
 20
113204.65
 10
444328.25
 20
113216.1
 10
444330.2
 20
113219.05
 10
444333.1500000001
 20
113227.0
  0
LWPOLYLINE
  5
A3B6
330
166
100
AcDbEntity
  8
R_CL
100
AcDbPolyline
 90
       18
 70
     0
 43
0.0
 10
444253.3
 20
113189.75
 10
444260.5499999999
 20
113128.3
 10
444261.0499999999
 20
113123.25
 10
444261.25
 20
113119.9
 10
444261.35
 20
113115.65
 10
444261.25
 20
113111.4
 10
444261.2
 20
113111.15
 10
444260.7999999999
 20
113106.7
 10
444260.5
 20
113104.55
 10
444258.85
 20
113096.5
 10
444258.5499999999
 20
113095.15
 10
444256.1
 20
113085.95
 10
444255.75
 20
113084.7
 10
444253.75
 20
113078.05
 10
444251.95
 20
113072.6
 10
444247.5
 20
113061.55
 10
444234.95
 20
113032.8
 10
444227.4
 20
113017.45
  0
LWPOLYLINE
  5
A3B7
330
166
100
AcDbEntity
  8
R_CL
100
AcDbPolyline
 90
        4
 70
     0
 43
0.0
 10
444258.5499999999
 20
113095.15
 10
444299.7499999999
 20
113055.4
 10
444320.5999999999
 20
113032.0
 10
444349.75
 20
113000.0
  0
LWPOLYLINE
  5
A3B8
330
166
100
AcDbEntity
  8
R_CL
100
AcDbPolyline
 90
       47
 70
     0
 43
0.0
 10
444500.0
 20
113103.4
 10
444439.2
 20
113125.35
 10
444438.3
 20
113125.7
 10
444378.25
 20
113147.65
 10
444376.45
 20
113148.2
 10
444374.5999999999
 20
113148.6
 10
444373.1500000001
 20
113148.75
 10
444371.75
 20
113148.85
 10
444369.8499999999
 20
113148.65
 10
444369.15
 20
113148.5
 10
444367.5999999999
 20
113148.15
 10
444366.05
 20
113147.65
 10
444365.75
 20
113147.55
 10
444363.3499999999
 20
113146.25
 10
444362.3
 20
113145.6
 10
444360.65
 20
113144.55
 10
444359.75
 20
113143.85
 10
444358.45
 20
113142.7
 10
444357.8
 20
113142.1
 10
444356.5
 20
113140.55
 10
444350.85
 20
113133.4
 10
444349.5999999999
 20
113131.35
 10
444348.6
 20
113129.15
 10
444348.25
 20
113128.25
 10
444347.75
 20
113127.1
 10
444347.3
 20
113125.95
 10
444346.95
 20
113124.7
 10
444346.85
 20
113123.6
 10
444346.9
 20
113122.1
 10
444347.1
 20
113120.65
 10
444347.5999999999
 20
113118.9
 10
444348.2
 20
113117.5
 10
444349.8499999999
 20
113114.55
 10
444366.15
 20
113095.55
 10
444411.0
 20
113043.45
 10
444413.95
 20
113040.25
 10
444416.8499999999
 20
113037.45
 10
444419.65
 20
113035.0
 10
444422.2
 20
113032.95
 10
444427.6
 20
113029.45
 10
444428.3
 20
113028.95
 10
444432.85
 20
113026.25
 10
444433.3
 20
113026.05
 10
444438.3
 20
113023.45
 10
444460.0499999999
 20
113014.35
 10
444475.9499999999
 20
113007.9
 10
444495.85
 20
113000.0
  0
TEXT
  5
A3C1
330
166
100
AcDbEntity
  8
T_BY
100
AcDbText
 10
444182.88
 20
113291.13
 30
0.0
 40
1.5
  1
Ward Bdy
 50
349.5999495240125
100
AcDbText
  0
TEXT
  5
A3C2
330
166
100
AcDbEntity
  8
T_BY
100
AcDbText
 10
444186.16
 20
113286.21
 30
0.0
 40
1.5
  1
CR
 50
350.299949422945
100
AcDbText
  0
LWPOLYLINE
  5
A581
330
166
100
AcDbEntity
  8
R_CL
100
AcDbPolyline
 90
       20
 70
     0
 43
0.0
 10
444000.0
 20
113327.2
 10
444017.1
 20
113325.4
 10
444020.6500000001
 20
113325.0
 10
444047.25
 20
113320.15
 10
444106.5499999999
 20
113307.4
 10
444120.55
 20
113304.8
 10
444277.65
 20
113275.5
 10
444291.25
 20
113270.2
 10
444291.5
 20
113270.1
 10
444300.0
 20
113266.95
 10
444304.3
 20
113265.35
 10
444328.0
 20
113252.95
 10
444349.9
 20
113241.65
 10
444367.1
 20
113232.8
 10
444399.35
 20
113217.0
 10
444401.8999999999
 20
113216.0
 10
444431.3
 20
113204.15
 10
444459.5
 20
113196.1
 10
444482.8499999998
 20
113191.1
 10
444500.0
 20
113188.35
  0
LWPOLYLINE
  5
A582
330
166
100
AcDbEntity
  8
R_CL
100
AcDbPolyline
 90
       19
 70
     0
 43
0.0
 10
444016.4000000001
 20
113313.05
 10
444035.75
 20
113312.15
 10
444063.85
 20
113308.0
 10
444114.9000000001
 20
113298.5
 10
444158.35
 20
113289.85
 10
444242.5
 20
113274.3
 10
444274.9
 20
113267.65
 10
444283.05
 20
113265.6
 10
444293.8499999999
 20
113261.35
 10
444300.0
 20
113258.1
 10
444308.0
 20
113253.85
 10
444346.9
 20
113234.25
 10
444376.35
 20
113218.45
 10
444399.35
 20
113207.2
 10
444439.0
 20
113193.15
 10
444457.1500000001
 20
113188.3
 10
444463.6
 20
113186.55
 10
444482.3
 20
113183.45
 10
444500.0
 20
113180.2
  0
LWPOLYLINE
  5
A583
330
166
100
AcDbEntity
  8
R_CL
100
AcDbPolyline
 90
        3
 70
     0
 43
0.0
 10
444457.1500000001
 20
113188.3
 10
444444.45
 20
113141.35
 10
444439.2
 20
113125.35
  0
LWPOLYLINE
  5
A642
330
166
100
AcDbEntity
  8
R_CL
100
AcDbPolyline
 90
       25
 70
     0
 43
0.0
 10
444500.0
 20
113336.65
 10
444461.9
 20
113337.65
 10
444426.5999999999
 20
113339.35
 10
444426.2000000001
 20
113339.35
 10
444414.55
 20
113339.5
 10
444380.2
 20
113339.85
 10
444380.0
 20
113339.85
 10
444329.5
 20
113340.75
 10
444326.6
 20
113340.6
 10
444323.7
 20
113340.2
 10
444321.6500000001
 20
113339.8
 10
444319.05
 20
113339.15
 10
444316.55
 20
113338.4
 10
444315.85
 20
113338.15
 10
444313.35
 20
113337.0
 10
444310.9
 20
113335.75
 10
444306.2
 20
113332.6
 10
444304.4
 20
113331.45
 10
444302.55
 20
113330.3
 10
444300.8
 20
113329.1
 10
444300.0
 20
113328.45
 10
444299.9
 20
113328.35
 10
444295.6
 20
113323.3
 10
444292.45
 20
113319.25
 10
444284.65
 20
113309.05
  0
LWPOLYLINE
  5
A8C3
330
166
100
AcDbEntity
  8
R_CL
100
AcDbPolyline
 90
       13
 70
     0
 43
0.0
 10
444000.0
 20
113139.65
 10
444005.0999999999
 20
113132.05
 10
444018.05
 20
113114.25
 10
444019.55
 20
113111.45
 10
444021.25
 20
113108.7
 10
444022.4
 20
113106.95
 10
444024.9
 20
113103.9
 10
444027.5
 20
113100.95
 10
444030.35
 20
113097.65
 10
444035.7999999999
 20
113091.65
 10
444038.4
 20
113088.9
 10
444045.6
 20
113080.85
 10
444047.76
 20
113078.47
  0
LWPOLYLINE
  5
A8C6
330
166
100
AcDbEntity
  8
R_CL
100
AcDbPolyline
 90
        3
 70
     0
 43
0.0
 10
444000.0
 20
113316.35
 10
444004.0
 20
113315.5
 10
444016.4000000001
 20
113313.05
  0
LWPOLYLINE
  5
ABE0
330
166
100
AcDbEntity
  8
E_BY
100
AcDbPolyline
 90
       13
 70
     0
 43
0.0
 10
444148.25
 20
113000.0
 10
444139.59
 20
113012.52
 10
444131.87
 20
113023.89
 10
444121.86
 20
113038.71
 10
444114.9600000001
 20
113049.06
 10
444105.14
 20
113063.3
 10
444090.03
 20
113085.75
 10
444079.3300000001
 20
113101.4
 10
444073.41
 20
113110.1
 10
444048.28
 20
113146.64
 10
444038.12
 20
113161.61
 10
444017.86
 20
113191.21
 10
444000.0
 20
113217.48
  0
TEXT
  5
ABE1
330
166
100
AcDbEntity
  8
T_BY
100
AcDbText
 10
444071.7
 20
113114.46
 30
0.0
 40
1.5
  1
CR
 50
300.9999565409832
100
AcDbText
  0
TEXT
  5
ABE2
330
166
100
AcDbEntity
  8
T_BY
100
AcDbText
 10
444066.6567832828
 20
113115.3760816617
 30
0.0
 40
1.5
  1
Ward Bdy
 50
304.6999560067694
 11
444067.89
 21
113116.23
 31
0.0
100
AcDbText
 73
     3
  0
LWPOLYLINE
  5
ABE3
330
166
100
AcDbEntity
  8
E_BY
100
AcDbPolyline
 90
       48
 70
     0
 43
0.0
 10
444000.0
 20
113319.57
 10
444009.5300000001
 20
113319.0
 10
444027.71
 20
113318.59
 10
444054.3499999999
 20
113314.24
 10
444123.95
 20
113300.25
 10
444174.02
 20
113290.96
 10
444208.13
 20
113284.9
 10
444216.66
 20
113283.26
 10
444270.31
 20
113272.88
 10
444278.4500000001
 20
113270.85
 10
444281.0
 20
113270.12
 10
444282.8099999999
 20
113269.49
 10
444284.95
 20
113268.8
 10
444287.4500000001
 20
113267.8
 10
444289.6
 20
113266.85
 10
444292.56
 20
113265.55
 10
444298.95
 20
113262.4
 10
444300.0
 20
113261.9
 10
444314.5
 20
113254.85
 10
444324.85
 20
113249.85
 10
444332.4
 20
113245.8
 10
444337.8
 20
113243.05
 10
444348.6
 20
113237.45
 10
444358.0
 20
113232.55
 10
444369.6
 20
113226.4
 10
444379.9000000001
 20
113220.85
 10
444387.2999999999
 20
113216.9
 10
444396.15
 20
113212.7
 10
444403.1999999999
 20
113209.75
 10
444408.7999999999
 20
113207.65
 10
444415.0
 20
113205.5
 10
444426.3
 20
113201.55
 10
444437.05
 20
113197.85
 10
444440.65
 20
113196.7
 10
444444.4
 20
113195.55
 10
444447.3499999999
 20
113194.8
 10
444450.3499999999
 20
113194.0
 10
444453.2
 20
113193.25
 10
444456.15
 20
113192.6
 10
444458.7499999999
 20
113192.05
 10
444461.4
 20
113191.55
 10
444467.8
 20
113190.15
 10
444479.0
 20
113188.0
 10
444490.25
 20
113186.0
 10
444499.3499999999
 20
113184.3
 10
444499.6500000001
 20
113184.3
 10
444499.8499999999
 20
113184.25
 10
444500.0
 20
113184.3
  0
LWPOLYLINE
  5
B10E
330
166
100
AcDbEntity
  8
R_CL
100
AcDbPolyline
 90
        8
 70
     0
 43
0.0
 10
445928.93
 20
113151.48
 10
445931.9
 20
113149.4
 10
445939.2
 20
113142.8
 10
445958.2
 20
113120.65
 10
445966.5499999999
 20
113110.25
 10
445977.9
 20
113095.75
 10
445986.15
 20
113084.6
 10
446000.0
 20
113065.3
  0
LWPOLYLINE
  5
B10F
330
166
100
AcDbEntity
  8
R_CL
100
AcDbPolyline
 90
       37
 70
     0
 43
0.0
 10
445986.15
 20
113084.6
 10
445943.0
 20
113042.3
 10
445942.55
 20
113041.8
 10
445942.0
 20
113041.3
 10
445941.4
 20
113040.85
 10
445940.7999999999
 20
113040.45
 10
445939.6
 20
113039.75
 10
445938.95
 20
113039.4
 10
445938.3
 20
113039.15
 10
445937.6
 20
113038.9
 10
445936.2
 20
113038.6
 10
445934.8
 20
113038.5
 10
445933.55
 20
113038.5
 10
445932.8
 20
113038.55
 10
445932.15
 20
113038.65
 10
445931.4
 20
113038.8
 10
445930.75
 20
113038.95
 10
445930.05
 20
113039.2
 10
445929.4
 20
113039.5
 10
445928.7999999999
 20
113039.85
 10
445928.15
 20
113040.2
 10
445928.05
 20
113040.3
 10
445927.6
 20
113040.65
 10
445927.0
 20
113041.05
 10
445926.6
 20
113041.5
 10
445926.15
 20
113042.0
 10
445925.8
 20
113042.5
 10
445925.4
 20
113043.0
 10
445925.2
 20
113043.35
 10
445916.3499999999
 20
113057.2
 10
445915.2
 20
113059.15
 10
445913.95
 20
113061.05
 10
445913.2
 20
113062.1
 10
445911.75
 20
113063.9
 10
445910.2
 20
113065.65
 10
445900.6
 20
113076.95
 10
445887.7199999998
 20
113092.02
  0
LWPOLYLINE
  5
B110
330
166
100
AcDbEntity
  8
R_CL
100
AcDbPolyline
 90
        8
 70
     0
 43
0.0
 10
445910.2
 20
113065.65
 10
445906.8
 20
113062.0
 10
445903.55
 20
113058.2
 10
445900.5
 20
113054.3
 10
445898.8
 20
113051.95
 10
445896.0
 20
113047.85
 10
445893.4000000001
 20
113043.55
 10
445890.41
 20
113038.67
  0
LWPOLYLINE
  5
B111
330
166
100
AcDbEntity
  8
R_CL
100
AcDbPolyline
 90
       21
 70
     0
 43
0.0
 10
446000.0
 20
113063.25
 10
445997.0
 20
113060.65
 10
445993.8
 20
113057.45
 10
445990.6
 20
113054.15
 10
445989.3
 20
113052.7
 10
445986.3
 20
113049.2
 10
445983.4
 20
113045.6
 10
445980.8
 20
113041.9
 10
445979.0
 20
113038.9
 10
445977.9
 20
113036.5
 10
445976.75
 20
113034.15
 10
445975.7999999999
 20
113031.7
 10
445974.95
 20
113029.2
 10
445974.2000000001
 20
113026.65
 10
445973.9
 20
113024.8
 10
445973.5
 20
113022.65
 10
445973.2
 20
113020.45
 10
445973.05
 20
113018.25
 10
445973.0
 20
113016.05
 10
445973.05
 20
113014.0
 10
445972.15
 20
113000.0
  0
LWPOLYLINE
  5
B112
330
166
100
AcDbEntity
  8
R_CL
100
AcDbPolyline
 90
       33
 70
     0
 43
0.0
 10
445855.2
 20
113182.8
 10
445850.5999999998
 20
113184.7
 10
445848.9
 20
113185.05
 10
445847.0
 20
113185.35
 10
445845.2
 20
113185.55
 10
445843.4
 20
113185.65
 10
445841.5999999999
 20
113185.7
 10
445839.7
 20
113185.6
 10
445837.9
 20
113185.4
 10
445836.1
 20
113185.1
 10
445834.35
 20
113184.7
 10
445832.5499999999
 20
113184.3
 10
445830.8
 20
113183.75
 10
445829.15
 20
113183.15
 10
445827.4
 20
113182.45
 10
445825.7500000001
 20
113181.8
 10
445825.6
 20
113181.7
 10
445823.5499999999
 20
113180.75
 10
445821.55
 20
113179.7
 10
445819.6
 20
113178.5
 10
445817.6
 20
113177.25
 10
445815.75
 20
113175.9
 10
445814.0
 20
113174.45
 10
445812.55
 20
113173.15
 10
445810.95
 20
113171.6
 10
445809.4
 20
113169.95
 10
445807.9
 20
113168.25
 10
445805.52
 20
113165.07
 10
445805.2
 20
113164.65
 10
445804.0
 20
113162.75
 10
445803.8
 20
113162.3
 10
445794.15
 20
113144.45
 10
445787.0999999999
 20
113130.55
  0
LWPOLYLINE
  5
B113
330
166
100
AcDbEntity
  8
R_CL
100
AcDbPolyline
 90
        2
 70
     0
 43
0.0
 10
445836.2
 20
113009.94
 10
445836.55
 20
113000.0
  0
LWPOLYLINE
  5
B114
330
166
100
AcDbEntity
  8
R_CL
100
AcDbPolyline
 90
       32
 70
     0
 43
0.0
 10
445827.9
 20
113009.89
 10
445822.8
 20
113053.35
 10
445820.0
 20
113069.8
 10
445820.15
 20
113073.2
 10
445820.15
 20
113076.6
 10
445819.95
 20
113080.05
 10
445819.6
 20
113083.4
 10
445819.15
 20
113086.8
 10
445818.5
 20
113090.15
 10
445817.7
 20
113093.45
 10
445817.4
 20
113094.65
 10
445815.4
 20
113101.15
 10
445814.15
 20
113104.4
 10
445812.8
 20
113107.45
 10
445811.2
 20
113110.5
 10
445809.7
 20
113112.8
 10
445808.3499999999
 20
113114.6
 10
445806.95
 20
113116.35
 10
445805.35
 20
113118.0
 10
445803.8
 20
113119.65
 10
445802.1
 20
113121.15
 10
445800.4
 20
113122.55
 10
445798.6
 20
113123.95
 10
445796.75
 20
113125.3
 10
445795.6
 20
113126.05
 10
445793.4
 20
113127.4
 10
445791.2
 20
113128.6
 10
445788.7999999999
 20
113129.8
 10
445787.0999999999
 20
113130.55
 10
445718.25
 20
113163.2
 10
445695.2
 20
113173.65
 10
445684.21
 20
113179.14
  0
LWPOLYLINE
  5
B115
330
166
100
AcDbEntity
  8
R_CL
100
AcDbPolyline
 90
       13
 70
     0
 43
0.0
 10
445695.2
 20
113173.65
 10
445694.4
 20
113172.45
 10
445693.8
 20
113171.25
 10
445693.2000000001
 20
113169.95
 10
445692.75
 20
113168.65
 10
445692.35
 20
113167.35
 10
445692.2
 20
113166.75
 10
445691.8
 20
113165.45
 10
445691.5999999999
 20
113164.05
 10
445691.4
 20
113162.7
 10
445691.25
 20
113161.3
 10
445691.25
 20
113160.1
 10
445684.7999999999
 20
113080.35
  0
LWPOLYLINE
  5
B116
330
166
100
AcDbEntity
  8
R_CL
100
AcDbPolyline
 90
        3
 70
     0
 43
0.0
 10
445820.0
 20
113069.8
 10
445684.7999999999
 20
113080.35
 10
445647.05
 20
113083.65
  0
LWPOLYLINE
  5
B117
330
166
100
AcDbEntity
  8
R_CL
100
AcDbPolyline
 90
       23
 70
     0
 43
0.0
 10
445500.0
 20
113058.45
 10
445501.5
 20
113058.5
 10
445503.5
 20
113058.5
 10
445505.5
 20
113058.55
 10
445507.4
 20
113058.7
 10
445509.4
 20
113058.95
 10
445513.4
 20
113059.75
 10
445514.95
 20
113060.2
 10
445524.15
 20
113062.45
 10
445525.0
 20
113062.75
 10
445525.9
 20
113063.0
 10
445527.6
 20
113063.3
 10
445529.4000000001
 20
113063.4
 10
445530.2500000001
 20
113063.35
 10
445531.2
 20
113063.3
 10
445531.9000000001
 20
113063.2
 10
445533.5999999999
 20
113062.8
 10
445534.4
 20
113062.55
 10
445535.35
 20
113062.2
 10
445536.1500000001
 20
113061.85
 10
445536.95
 20
113061.45
 10
445537.7
 20
113061.0
 10
445542.4
 20
113057.9
  0
LWPOLYLINE
  5
B118
330
166
100
AcDbEntity
  8
R_CL
100
AcDbPolyline
 90
       28
 70
     0
 43
0.0
 10
445500.0
 20
113100.15
 10
445508.4000000001
 20
113115.5
 10
445525.6
 20
113149.65
 10
445533.5999999999
 20
113165.2
 10
445534.15
 20
113166.65
 10
445534.7
 20
113168.05
 10
445535.7
 20
113170.95
 10
445536.1500000001
 20
113172.45
 10
445536.55
 20
113173.9
 10
445536.6
 20
113174.1
 10
445536.95
 20
113175.6
 10
445537.2
 20
113177.1
 10
445537.55
 20
113178.6
 10
445537.57
 20
113178.73
 10
445537.8
 20
113180.1
 10
445538.0
 20
113181.6
 10
445538.2
 20
113182.9
 10
445538.5999999999
 20
113185.7
 10
445539.0
 20
113188.55
 10
445539.2
 20
113190.7
 10
445541.8
 20
113212.9
 10
445543.75
 20
113227.3
 10
445545.95
 20
113249.2
 10
445551.8
 20
113285.85
 10
445559.25
 20
113348.84
 10
445559.25
 20
113348.85
 10
445567.8
 20
113413.25
 10
445572.6
 20
113448.2
  0
LWPOLYLINE
  5
B119
330
166
100
AcDbEntity
  8
R_CL
100
AcDbPolyline
 90
       18
 70
     0
 43
0.0
 10
445537.55
 20
113178.7
 10
445537.57
 20
113178.73
 10
445548.2
 20
113192.35
 10
445565.95
 20
113221.75
 10
445571.9499999999
 20
113232.55
 10
445578.3499999999
 20
113243.2
 10
445580.7
 20
113246.9
 10
445587.5999999999
 20
113257.15
 10
445591.15
 20
113261.95
 10
445618.2499999999
 20
113300.15
 10
445640.6
 20
113329.65
 10
445646.2499999999
 20
113337.25
 10
445666.6
 20
113365.2
 10
445680.35
 20
113384.5
 10
445700.2000000001
 20
113410.75
 10
445725.25
 20
113440.7
 10
445739.4
 20
113456.65
 10
445743.3499999999
 20
113461.35
  0
LWPOLYLINE
  5
B11A
330
166
100
AcDbEntity
  8
R_CL
100
AcDbPolyline
 90
        2
 70
     0
 43
0.0
 10
445743.3499999999
 20
113461.35
 10
445776.2
 20
113500.0
  0
LWPOLYLINE
  5
B11B
330
166
100
AcDbEntity
  8
R_CL
100
AcDbPolyline
 90
        2
 70
     0
 43
0.0
 10
445500.0
 20
113183.45
 10
445537.55
 20
113178.7
  0
LWPOLYLINE
  5
B11C
330
166
100
AcDbEntity
  8
R_CL
100
AcDbPolyline
 90
        2
 70
     0
 43
0.0
 10
445500.0
 20
113255.05
 10
445545.95
 20
113249.2
  0
LWPOLYLINE
  5
B11D
330
166
100
AcDbEntity
  8
R_CL
100
AcDbPolyline
 90
        5
 70
     0
 43
0.0
 10
445500.0
 20
113356.3
 10
445559.2
 20
113348.85
 10
445559.25
 20
113348.84
 10
445621.4000000001
 20
113340.9
 10
445646.2499999999
 20
113337.25
  0
LWPOLYLINE
  5
B11E
330
166
100
AcDbEntity
  8
R_CL
100
AcDbPolyline
 90
       18
 70
     0
 43
0.0
 10
445500.0
 20
113456.4
 10
445518.25
 20
113454.6
 10
445572.6
 20
113448.2
 10
445596.7499999999
 20
113445.2
 10
445598.5499999999
 20
113444.95
 10
445600.2
 20
113444.6
 10
445602.0
 20
113444.15
 10
445603.6
 20
113443.6
 10
445605.35
 20
113442.95
 10
445607.0
 20
113442.3
 10
445607.25
 20
113442.1
 10
445608.95
 20
113441.3
 10
445610.4999999999
 20
113440.45
 10
445612.0
 20
113439.5
 10
445613.4
 20
113438.5
 10
445616.2
 20
113436.2
 10
445670.7
 20
113392.15
 10
445680.35
 20
113384.5
  0
LWPOLYLINE
  5
B11F
330
166
100
AcDbEntity
  8
R_CL
100
AcDbPolyline
 90
       26
 70
     0
 43
0.0
 10
445565.95
 20
113221.75
 10
445601.0
 20
113209.05
 10
445616.4
 20
113203.5
 10
445617.25
 20
113203.3
 10
445618.15
 20
113203.15
 10
445619.0
 20
113202.85
 10
445619.7999999999
 20
113202.55
 10
445620.6
 20
113202.15
 10
445621.5
 20
113201.75
 10
445622.2
 20
113201.3
 10
445623.0
 20
113200.8
 10
445623.7
 20
113200.25
 10
445625.0
 20
113199.05
 10
445625.5999999997
 20
113198.4
 10
445626.2
 20
113197.7
 10
445626.8
 20
113196.9
 10
445627.2499999999
 20
113196.2
 10
445627.75
 20
113195.4
 10
445628.1500000001
 20
113194.65
 10
445628.4
 20
113193.8
 10
445628.7500000001
 20
113192.9
 10
445629.0
 20
113192.1
 10
445629.2
 20
113191.2
 10
445629.4
 20
113190.35
 10
445629.4
 20
113189.95
 10
445626.2
 20
113153.02
  0
LWPOLYLINE
  5
B120
330
166
100
AcDbEntity
  8
R_CL
100
AcDbPolyline
 90
       82
 70
     0
 43
0.0
 10
445679.25
 20
113304.6
 10
445679.25
 20
113304.45
 10
445679.3499999998
 20
113304.2
 10
445679.4000000001
 20
113303.9
 10
445679.5
 20
113303.6
 10
445679.5999999999
 20
113303.35
 10
445679.5999999999
 20
113303.05
 10
445679.75
 20
113302.8
 10
445679.9
 20
113302.5
 10
445680.0
 20
113302.2
 10
445680.15
 20
113301.95
 10
445680.25
 20
113301.7
 10
445680.4
 20
113301.45
 10
445680.6
 20
113301.2
 10
445680.75
 20
113300.95
 10
445680.9
 20
113300.75
 10
445681.2
 20
113300.25
 10
445681.4
 20
113300.05
 10
445681.75
 20
113299.65
 10
445682.0
 20
113299.25
 10
445682.4
 20
113298.85
 10
445682.7
 20
113298.45
 10
445683.05
 20
113298.1
 10
445683.2
 20
113297.9
 10
445686.8
 20
113294.65
 10
445712.0
 20
113274.55
 10
445722.4
 20
113266.4
 10
445722.71
 20
113266.13
 10
445723.4
 20
113265.55
 10
445724.5
 20
113264.7
 10
445725.6
 20
113263.9
 10
445726.8
 20
113263.2
 10
445728.0
 20
113262.55
 10
445729.2
 20
113261.95
 10
445730.4
 20
113261.45
 10
445731.75
 20
113261.0
 10
445733.0
 20
113260.6
 10
445734.0
 20
113260.35
 10
445735.25
 20
113260.1
 10
445736.5999999999
 20
113259.9
 10
445738.0
 20
113259.85
 10
445738.8
 20
113259.82
 10
445739.35
 20
113259.8
 10
445740.6
 20
113259.85
 10
445742.0
 20
113259.95
 10
445744.8
 20
113260.25
 10
445746.0499999999
 20
113260.5
 10
445746.2
 20
113260.5
 10
445748.15
 20
113260.9
 10
445750.05
 20
113261.35
 10
445752.0
 20
113261.85
 10
445753.8
 20
113262.55
 10
445755.7
 20
113263.3
 10
445757.4
 20
113264.05
 10
445774.4
 20
113270.2
 10
445788.35
 20
113275.0
 10
445789.4
 20
113275.2
 10
445790.55
 20
113275.3
 10
445791.5999999999
 20
113275.35
 10
445792.8
 20
113275.35
 10
445793.9500000001
 20
113275.25
 10
445795.0
 20
113275.15
 10
445796.15
 20
113274.95
 10
445797.2
 20
113274.7
 10
445798.35
 20
113274.35
 10
445799.4000000001
 20
113274.0
 10
445799.7999999999
 20
113273.85
 10
445800.9
 20
113273.4
 10
445802.9
 20
113272.3
 10
445803.8
 20
113271.7
 10
445804.75
 20
113271.05
 10
445805.6
 20
113270.3
 10
445806.4
 20
113269.6
 10
445807.0
 20
113269.1
 10
445807.75
 20
113268.2
 10
445808.55
 20
113267.3
 10
445809.3
 20
113266.35
 10
445809.95
 20
113265.4
 10
445810.75
 20
113264.0
 10
445818.1999999999
 20
113243.65
 10
445863.7
 20
113261.0
 10
445878.95
 20
113219.7
  0
LWPOLYLINE
  5
B121
330
166
100
AcDbEntity
  8
R_CL
100
AcDbPolyline
 90
        2
 70
     0
 43
0.0
 10
445795.6
 20
113235.15
 10
445818.1999999999
 20
113243.65
  0
LWPOLYLINE
  5
B122
330
166
100
AcDbEntity
  8
R_CL
100
AcDbPolyline
 90
        2
 70
     0
 43
0.0
 10
445859.27
 20
113272.06
 10
445863.7
 20
113261.0
  0
LWPOLYLINE
  5
B123
330
166
100
AcDbEntity
  8
R_CL
100
AcDbPolyline
 90
       25
 70
     0
 43
0.0
 10
445788.17
 20
113321.81
 10
445777.4
 20
113306.75
 10
445775.5999999998
 20
113304.55
 10
445774.8
 20
113303.3
 10
445774.0
 20
113302.1
 10
445773.3499999998
 20
113300.9
 10
445772.7000000001
 20
113299.55
 10
445772.1
 20
113298.25
 10
445771.6
 20
113296.9
 10
445771.1999999999
 20
113295.5
 10
445771.0
 20
113295.05
 10
445770.4
 20
113292.25
 10
445770.2
 20
113290.8
 10
445770.15
 20
113289.35
 10
445770.1
 20
113287.95
 10
445770.1
 20
113286.45
 10
445770.2
 20
113285.05
 10
445770.35
 20
113284.05
 10
445770.6
 20
113282.55
 10
445770.9
 20
113281.15
 10
445771.3
 20
113279.75
 10
445771.75
 20
113278.3
 10
445772.2
 20
113276.95
 10
445772.6
 20
113276.05
 10
445774.4
 20
113270.2
  0
LWPOLYLINE
  5
B124
330
166
100
AcDbEntity
  8
R_CL
100
AcDbPolyline
 90
       59
 70
     0
 43
0.0
 10
445750.0200000001
 20
113340.37
 10
445728.8
 20
113356.1
 10
445723.0
 20
113345.45
 10
445715.1500000001
 20
113334.35
 10
445713.75
 20
113332.4
 10
445712.2
 20
113330.6
 10
445710.6
 20
113328.85
 10
445709.0
 20
113327.2
 10
445707.25
 20
113325.6
 10
445705.55
 20
113324.15
 10
445703.6
 20
113322.75
 10
445701.75
 20
113321.45
 10
445699.7499999999
 20
113320.15
 10
445698.0
 20
113319.25
 10
445695.2
 20
113317.85
 10
445693.9499999999
 20
113317.05
 10
445692.7
 20
113316.2
 10
445691.4
 20
113315.3
 10
445690.2
 20
113314.25
 10
445689.5
 20
113313.6
 10
445688.4
 20
113312.55
 10
445687.25
 20
113311.4
 10
445683.9000000001
 20
113307.4
 10
445683.75
 20
113307.2
 10
445683.55
 20
113307.0
 10
445683.4
 20
113306.8
 10
445683.2
 20
113306.65
 10
445683.0
 20
113306.45
 10
445682.4
 20
113306.0
 10
445682.25
 20
113305.85
 10
445682.05
 20
113305.7
 10
445681.9
 20
113305.6
 10
445681.0
 20
113305.15
 10
445680.25
 20
113304.85
 10
445680.0
 20
113304.8
 10
445679.8
 20
113304.75
 10
445679.55
 20
113304.65
 10
445679.25
 20
113304.6
 10
445679.0
 20
113304.55
 10
445678.6
 20
113304.5
 10
445678.35
 20
113304.5
 10
445678.0499999999
 20
113304.45
 10
445676.95
 20
113304.45
 10
445676.6
 20
113304.5
 10
445676.35
 20
113304.5
 10
445676.05
 20
113304.55
 10
445675.7999999999
 20
113304.6
 10
445675.5
 20
113304.65
 10
445675.2
 20
113304.75
 10
445674.9499999999
 20
113304.8
 10
445674.2000000001
 20
113305.05
 10
445673.95
 20
113305.15
 10
445673.6
 20
113305.3
 10
445673.35
 20
113305.4
 10
445673.0499999999
 20
113305.55
 10
445672.55
 20
113305.85
 10
445672.25
 20
113306.0
 10
445663.75
 20
113312.0
 10
445640.6
 20
113329.65
  0
LWPOLYLINE
  5
B125
330
166
100
AcDbEntity
  8
R_CL
100
AcDbPolyline
 90
        2
 70
     0
 43
0.0
 10
445732.8
 20
113500.0
 10
445737.5
 20
113466.6
  0
LWPOLYLINE
  5
B126
330
166
100
AcDbEntity
  8
R_CL
100
AcDbPolyline
 90
        3
 70
     0
 43
0.0
 10
445699.35
 20
113500.0
 10
445737.5
 20
113466.6
 10
445743.3499999999
 20
113461.35
  0
LWPOLYLINE
  5
B127
330
166
100
AcDbEntity
  8
R_CL
100
AcDbPolyline
 90
       14
 70
     0
 43
0.0
 10
445739.4
 20
113456.65
 10
445798.8
 20
113406.95
 10
445810.15
 20
113397.7
 10
445850.8
 20
113362.75
 10
445873.4
 20
113343.65
 10
445911.05
 20
113311.55
 10
445918.4
 20
113305.15
 10
445925.4
 20
113298.4
 10
445929.6
 20
113294.1
 10
445936.2
 20
113286.9
 10
445942.5
 20
113279.5
 10
445943.2999999999
 20
113278.4
 10
445951.2
 20
113268.8
 10
446000.0
 20
113208.2
  0
LWPOLYLINE
  5
B128
330
166
100
AcDbEntity
  8
R_CL
100
AcDbPolyline
 90
       14
 70
     0
 43
0.0
 10
445951.2
 20
113268.8
 10
445974.5
 20
113289.7
 10
445976.15
 20
113291.05
 10
445977.9
 20
113292.35
 10
445979.5999999999
 20
113293.5
 10
445981.5
 20
113294.65
 10
445984.3
 20
113296.05
 10
445986.2
 20
113296.9
 10
445988.2
 20
113297.7
 10
445990.2
 20
113298.4
 10
445992.2999999999
 20
113298.95
 10
445994.4
 20
113299.45
 10
445995.0
 20
113299.6
 10
446000.0
 20
113300.9
  0
LWPOLYLINE
  5
B129
330
166
100
AcDbEntity
  8
R_CL
100
AcDbPolyline
 90
       17
 70
     0
 43
0.0
 10
445873.4
 20
113343.65
 10
445887.35
 20
113359.5
 10
445888.5999999999
 20
113361.05
 10
445890.0
 20
113362.45
 10
445893.0
 20
113365.15
 10
445894.6
 20
113366.35
 10
445896.2999999999
 20
113367.55
 10
445898.0
 20
113368.6
 10
445898.8
 20
113369.1
 10
445902.4
 20
113370.9
 10
445904.2
 20
113371.65
 10
445906.15
 20
113372.3
 10
445908.0
 20
113372.9
 10
445910.0
 20
113373.4
 10
445911.3499999999
 20
113373.7
 10
445951.3
 20
113380.8
 10
446000.0
 20
113389.7
  0
LWPOLYLINE
  5
B12A
330
166
100
AcDbEntity
  8
R_CL
100
AcDbPolyline
 90
       24
 70
     0
 43
0.0
 10
445810.15
 20
113397.7
 10
445839.5999999999
 20
113434.15
 10
445841.55
 20
113436.6
 10
445843.5999999999
 20
113438.95
 10
445845.8
 20
113441.25
 10
445848.0999999999
 20
113443.4
 10
445850.5
 20
113445.5
 10
445852.95
 20
113447.45
 10
445854.6
 20
113448.7
 10
445857.2
 20
113450.45
 10
445859.9
 20
113452.05
 10
445862.6
 20
113453.55
 10
445865.55
 20
113454.95
 10
445868.4
 20
113456.2
 10
445871.3499999999
 20
113457.35
 10
445874.3
 20
113458.45
 10
445878.0
 20
113459.6
 10
445881.6
 20
113460.55
 10
445885.3
 20
113461.4
 10
445889.0
 20
113462.0
 10
445892.7
 20
113462.5
 10
445894.4
 20
113462.65
 10
445955.5
 20
113473.7
 10
446000.0
 20
113481.05
  0
LWPOLYLINE
  5
BBDF
330
166
100
AcDbEntity
  8
R_CL
100
AcDbPolyline
 90
        2
 70
     0
 43
0.0
 10
445530.1799999999
 20
113498.36
 10
445525.4
 20
113500.0
  0
LWPOLYLINE
  5
BBEA
330
166
100
AcDbEntity
  8
R_CL
100
AcDbPolyline
 90
       34
 70
     0
 43
0.0
 10
445641.81
 20
113084.12
 10
445647.7999999999
 20
113104.6
 10
445647.9
 20
113104.9
 10
445648.0
 20
113105.5
 10
445648.0
 20
113107.85
 10
445647.9
 20
113108.45
 10
445647.7999999999
 20
113108.75
 10
445647.7999999999
 20
113109.05
 10
445647.6
 20
113109.65
 10
445647.5
 20
113109.9
 10
445647.4
 20
113110.2
 10
445647.25
 20
113110.45
 10
445647.2
 20
113110.75
 10
445647.0
 20
113111.0
 10
445646.9000000001
 20
113111.3
 10
445646.8
 20
113111.4
 10
445646.7
 20
113111.65
 10
445646.5
 20
113111.9
 10
445646.35
 20
113112.1
 10
445646.15
 20
113112.35
 10
445646.0
 20
113112.6
 10
445645.3999999999
 20
113113.2
 10
445645.2
 20
113113.45
 10
445644.95
 20
113113.65
 10
445644.75
 20
113113.85
 10
445644.4
 20
113114.1
 10
445644.15
 20
113114.35
 10
445643.8
 20
113114.6
 10
445643.2
 20
113115.1
 10
445642.8
 20
113115.3
 10
445642.5
 20
113115.5
 10
445641.8
 20
113115.9
 10
445641.4
 20
113116.1
 10
445605.9
 20
113128.1
  0
LWPOLYLINE
  5
BBEE
330
166
100
AcDbEntity
  8
R_CL
100
AcDbPolyline
 90
        9
 70
     0
 43
0.0
 10
445647.05
 20
113083.65
 10
445641.81
 20
113084.12
 10
445640.95
 20
113084.2
 10
445599.0
 20
113086.5
 10
445592.7
 20
113086.65
 10
445566.4
 20
113094.35
 10
445542.5
 20
113101.9
 10
445517.4
 20
113110.3
 10
445508.4000000001
 20
113115.5
  0
LWPOLYLINE
  5
BBEF
330
166
100
AcDbEntity
  8
R_CL
100
AcDbPolyline
 90
       28
 70
     0
 43
0.0
 10
445930.8
 20
113156.7
 10
445930.6
 20
113158.6
 10
445929.9
 20
113160.45
 10
445928.7999999999
 20
113162.05
 10
445927.35
 20
113163.35
 10
445925.5999999998
 20
113164.25
 10
445923.7
 20
113164.7
 10
445921.75
 20
113164.7
 10
445919.9
 20
113164.25
 10
445918.15
 20
113163.35
 10
445916.6999999999
 20
113162.05
 10
445915.6
 20
113160.45
 10
445914.9
 20
113158.6
 10
445914.5999999999
 20
113156.7
 10
445914.9
 20
113154.75
 10
445915.6
 20
113152.9
 10
445916.6999999999
 20
113151.3
 10
445918.15
 20
113150.0
 10
445919.9
 20
113149.1
 10
445921.75
 20
113148.65
 10
445923.7
 20
113148.65
 10
445925.5999999998
 20
113149.1
 10
445927.35
 20
113150.0
 10
445928.7999999999
 20
113151.3
 10
445928.93
 20
113151.48
 10
445929.9
 20
113152.9
 10
445930.6
 20
113154.75
 10
445930.8
 20
113156.7
  0
LWPOLYLINE
  5
BBF0
330
166
100
AcDbEntity
  8
R_CL
100
AcDbPolyline
 90
        7
 70
     0
 43
0.0
 10
445888.15
 20
113009.75
 10
445838.2
 20
113009.95
 10
445836.2
 20
113009.94
 10
445827.9
 20
113009.89
 10
445750.6
 20
113009.4
 10
445680.15
 20
113009.17
 10
445657.6599999999
 20
113009.1
  0
LWPOLYLINE
  5
BBF1
330
166
100
AcDbEntity
  8
R_CL
100
AcDbPolyline
 90
        2
 70
     0
 43
0.0
 10
445680.15
 20
113009.17
 10
445680.0
 20
113000.0
  0
LWPOLYLINE
  5
BBF2
330
166
100
AcDbEntity
  8
R_CL
100
AcDbPolyline
 90
      159
 70
     0
 43
0.0
 10
445723.05
 20
113266.5
 10
445722.71
 20
113266.13
 10
445718.9500000001
 20
113262.0
 10
445718.7
 20
113261.7
 10
445718.5
 20
113261.45
 10
445718.25
 20
113261.15
 10
445718.0
 20
113260.9
 10
445717.8
 20
113260.6
 10
445717.55
 20
113260.35
 10
445717.25
 20
113260.1
 10
445717.0
 20
113259.9
 10
445716.7499999999
 20
113259.65
 10
445716.5
 20
113259.45
 10
445716.2
 20
113259.2
 10
445715.9
 20
113259.0
 10
445715.6
 20
113258.85
 10
445715.3499999999
 20
113258.65
 10
445715.0
 20
113258.5
 10
445714.7
 20
113258.3
 10
445714.4
 20
113258.15
 10
445714.05
 20
113258.0
 10
445713.75
 20
113257.85
 10
445713.4
 20
113257.75
 10
445713.05
 20
113257.6
 10
445712.75
 20
113257.5
 10
445712.4
 20
113257.4
 10
445712.0
 20
113257.3
 10
445711.7
 20
113257.25
 10
445711.0
 20
113257.15
 10
445710.6
 20
113257.1
 10
445709.7
 20
113257.1
 10
445709.0
 20
113257.2
 10
445708.7
 20
113257.2
 10
445708.4
 20
113257.25
 10
445708.0
 20
113257.35
 10
445707.75
 20
113257.4
 10
445707.05
 20
113257.5
 10
445706.8
 20
113257.6
 10
445705.7999999999
 20
113257.8
 10
445705.1500000001
 20
113257.95
 10
445704.4
 20
113258.2
 10
445703.7500000001
 20
113258.4
 10
445703.05
 20
113258.6
 10
445702.4
 20
113258.8
 10
445700.8
 20
113259.2
 10
445699.55
 20
113259.55
 10
445698.1999999999
 20
113259.85
 10
445697.0
 20
113259.9
 10
445696.7
 20
113259.85
 10
445696.3499999999
 20
113259.85
 10
445696.0
 20
113259.8
 10
445695.75
 20
113259.7
 10
445695.4
 20
113259.65
 10
445695.15
 20
113259.55
 10
445694.7999999999
 20
113259.45
 10
445694.6
 20
113259.35
 10
445694.25
 20
113259.25
 10
445694.0
 20
113259.1
 10
445693.7
 20
113259.0
 10
445693.4
 20
113258.85
 10
445693.15
 20
113258.7
 10
445692.8
 20
113258.6
 10
445692.6
 20
113258.45
 10
445692.25
 20
113258.3
 10
445692.05
 20
113258.2
 10
445691.5999999999
 20
113257.9
 10
445691.05
 20
113257.65
 10
445690.6
 20
113257.35
 10
445690.05
 20
113257.05
 10
445689.5999999999
 20
113256.75
 10
445689.2
 20
113256.4
 10
445688.75
 20
113256.05
 10
445688.25
 20
113255.7
 10
445687.8
 20
113255.35
 10
445687.15
 20
113254.7
 10
445680.5
 20
113249.95
 10
445679.8
 20
113249.35
 10
445679.2
 20
113248.7
 10
445678.55
 20
113248.0
 10
445677.9
 20
113247.35
 10
445677.25
 20
113246.65
 10
445676.9
 20
113246.15
 10
445676.35
 20
113245.45
 10
445675.7500000001
 20
113244.7
 10
445675.2
 20
113243.95
 10
445674.7
 20
113243.2
 10
445674.2000000001
 20
113242.4
 10
445673.7
 20
113241.65
 10
445673.2
 20
113240.85
 10
445673.0
 20
113240.5
 10
445672.4
 20
113239.4
 10
445671.2
 20
113237.1
 10
445670.5999999999
 20
113235.9
 10
445670.05
 20
113234.75
 10
445669.55
 20
113233.55
 10
445669.35
 20
113233.05
 10
445668.55
 20
113231.25
 10
445667.75
 20
113229.4
 10
445667.0
 20
113227.55
 10
445666.4
 20
113225.65
 10
445666.4
 20
113225.45
 10
445666.2
 20
113224.5
 10
445666.0
 20
113223.6
 10
445665.6
 20
113221.7
 10
445665.55
 20
113220.75
 10
445665.4
 20
113219.8
 10
445665.2
 20
113218.95
 10
445664.35
 20
113213.25
 10
445664.2
 20
113212.6
 10
445664.05
 20
113210.9
 10
445663.95
 20
113209.2
 10
445663.8
 20
113207.5
 10
445663.8
 20
113205.3
 10
445663.05
 20
113188.9
 10
445663.15
 20
113188.6
 10
445663.2
 20
113188.35
 10
445663.2
 20
113188.1
 10
445663.25
 20
113187.85
 10
445663.4
 20
113187.55
 10
445663.4
 20
113187.3
 10
445663.5499999999
 20
113187.05
 10
445663.6
 20
113186.8
 10
445663.9
 20
113186.3
 10
445664.0
 20
113186.05
 10
445664.15
 20
113185.8
 10
445664.25
 20
113185.6
 10
445664.4
 20
113185.35
 10
445664.6
 20
113185.15
 10
445664.75
 20
113184.95
 10
445665.15
 20
113184.55
 10
445665.2499999999
 20
113184.35
 10
445665.5
 20
113184.15
 10
445665.7
 20
113183.95
 10
445665.9000000001
 20
113183.8
 10
445666.05
 20
113183.6
 10
445666.25
 20
113183.45
 10
445666.55
 20
113183.25
 10
445666.75
 20
113183.1
 10
445666.95
 20
113182.9
 10
445667.3499999999
 20
113182.65
 10
445667.6
 20
113182.4
 10
445668.0
 20
113182.2
 10
445668.3499999999
 20
113181.95
 10
445668.7
 20
113181.75
 10
445669.0
 20
113181.55
 10
445669.4
 20
113181.4
 10
445669.7499999999
 20
113181.2
 10
445670.05
 20
113181.1
 10
445670.4000000001
 20
113180.95
 10
445670.75
 20
113180.85
 10
445671.0499999999
 20
113180.75
 10
445671.4
 20
113180.65
 10
445671.8
 20
113180.55
 10
445672.5
 20
113180.45
 10
445672.8
 20
113180.35
 10
445673.2
 20
113180.35
 10
445673.5499999999
 20
113180.3
 10
445674.9000000001
 20
113180.3
 10
445682.2
 20
113179.7
  0
LWPOLYLINE
  5
BBF8
330
166
100
AcDbEntity
  8
R_CL
100
AcDbPolyline
 90
        2
 70
     0
 43
0.0
 10
445805.52
 20
113165.07
 10
445762.83
 20
113192.35
  0
LWPOLYLINE
  5
BC36
330
166
100
AcDbEntity
  8
R_CL
100
AcDbPolyline
 90
       11
 70
     0
 43
0.0
 10
445738.8
 20
113259.82
 10
445737.19
 20
113250.56
 10
445732.79
 20
113234.14
 10
445732.9099999999
 20
113233.06
 10
445733.18
 20
113232.01
 10
445733.77
 20
113230.73
 10
445734.6199999999
 20
113229.61
 10
445735.95
 20
113228.41
 10
445738.31
 20
113227.0
 10
445755.47
 20
113220.21
 10
445762.6199999999
 20
113216.53
  0
LWPOLYLINE
  5
C66C
330
166
100
AcDbEntity
  8
R_CL
100
AcDbPolyline
 90
       22
 70
     0
 43
0.0
 10
445500.0
 20
112751.6
 10
445507.1
 20
112746.15
 10
445510.95
 20
112743.25
 10
445522.25
 20
112734.7
 10
445552.8
 20
112712.15
 10
445568.2
 20
112700.75
 10
445600.6
 20
112677.0
 10
445615.95
 20
112665.2
 10
445631.7000000001
 20
112653.75
 10
445653.0
 20
112637.8
 10
445676.0
 20
112620.4
 10
445693.8
 20
112606.8
 10
445711.4
 20
112593.8
 10
445725.4
 20
112583.1
 10
445732.0
 20
112578.25
 10
445746.9
 20
112567.25
 10
445760.0
 20
112557.25
 10
445780.7999999999
 20
112541.45
 10
445795.2
 20
112530.35
 10
445809.5
 20
112519.45
 10
445824.5999999999
 20
112507.9
 10
445834.7
 20
112500.0
  0
LWPOLYLINE
  5
C66D
330
166
100
AcDbEntity
  8
R_CL
100
AcDbPolyline
 90
       29
 70
     0
 43
0.0
 10
445500.0
 20
112988.25
 10
445508.1500000001
 20
112988.15
 10
445523.05
 20
112988.45
 10
445538.8
 20
112988.7
 10
445552.5
 20
112988.7
 10
445595.2
 20
112990.0
 10
445613.4
 20
112990.6
 10
445634.8
 20
112990.9
 10
445650.2
 20
112991.35
 10
445669.4
 20
112992.0
 10
445679.8
 20
112992.28
 10
445715.6
 20
112993.25
 10
445733.2
 20
112993.75
 10
445736.75
 20
112993.85
 10
445753.4
 20
112994.4
 10
445785.15
 20
112994.75
 10
445816.0999999999
 20
112995.25
 10
445831.4
 20
112995.6
 10
445836.8
 20
112995.74
 10
445849.2
 20
112996.05
 10
445871.8
 20
112996.55
 10
445884.4
 20
112996.7
 10
445895.55
 20
112996.75
 10
445910.7
 20
112996.6
 10
445932.2
 20
112996.35
 10
445950.3
 20
112996.3
 10
445971.9500000001
 20
112996.68
 10
445992.9
 20
112997.05
 10
446000.0
 20
112997.35
  0
LWPOLYLINE
  5
C66E
330
166
100
AcDbEntity
  8
R_CL
100
AcDbPolyline
 90
       41
 70
     0
 43
0.0
 10
445733.2
 20
112993.75
 10
445733.2
 20
112991.0
 10
445733.0
 20
112988.35
 10
445732.6
 20
112985.3
 10
445732.15
 20
112982.3
 10
445732.05
 20
112982.0
 10
445731.35
 20
112979.1
 10
445730.4
 20
112976.3
 10
445729.64
 20
112974.22
 10
445729.6
 20
112974.1
 10
445727.2
 20
112969.4
 10
445724.4000000001
 20
112964.8
 10
445721.75
 20
112960.2
 10
445718.9
 20
112955.75
 10
445715.6
 20
112951.25
 10
445712.25
 20
112946.95
 10
445709.5
 20
112943.75
 10
445702.2000000001
 20
112935.15
 10
445694.35
 20
112927.1
 10
445684.15
 20
112916.6
 10
445680.2
 20
112912.5
 10
445680.0499999999
 20
112912.35
 10
445667.95
 20
112900.95
 10
445652.2500000001
 20
112886.35
 10
445636.5
 20
112871.4
 10
445623.5
 20
112858.75
 10
445618.0200000001
 20
112853.53
 10
445612.15
 20
112847.95
 10
445602.5
 20
112839.65
 10
445594.7
 20
112831.8
 10
445586.15
 20
112823.8
 10
445565.0
 20
112803.45
 10
445549.0
 20
112788.2
 10
445531.75
 20
112771.7
 10
445518.0499999999
 20
112758.3
 10
445516.6
 20
112756.85
 10
445515.2
 20
112755.35
 10
445513.2
 20
112753.2
 10
445511.35
 20
112751.05
 10
445509.2
 20
112748.6
 10
445507.1
 20
112746.15
  0
LWPOLYLINE
  5
C66F
330
166
100
AcDbEntity
  8
R_CL
100
AcDbPolyline
 90
       10
 70
     0
 43
0.0
 10
445510.95
 20
112743.25
 10
445509.4
 20
112740.85
 10
445507.95
 20
112738.45
 10
445506.4
 20
112735.6
 10
445505.0
 20
112732.65
 10
445504.6
 20
112731.9
 10
445503.4
 20
112728.85
 10
445502.4
 20
112725.75
 10
445501.15
 20
112720.9
 10
445500.0
 20
112715.55
  0
LWPOLYLINE
  5
C670
330
166
100
AcDbEntity
  8
R_CL
100
AcDbPolyline
 90
       34
 70
     0
 43
0.0
 10
446000.0
 20
112718.15
 10
445990.1499999999
 20
112713.3
 10
445984.15
 20
112710.3
 10
445974.05
 20
112705.25
 10
445958.2
 20
112697.45
 10
445949.1500000001
 20
112692.85
 10
445930.2
 20
112683.15
 10
445913.55
 20
112674.55
 10
445899.8
 20
112667.75
 10
445888.5999999999
 20
112661.95
 10
445878.4
 20
112656.45
 10
445865.6
 20
112649.85
 10
445855.2
 20
112644.75
 10
445843.9000000001
 20
112639.35
 10
445835.7
 20
112635.1
 10
445832.35
 20
112633.6
 10
445829.15
 20
112631.95
 10
445824.5999999999
 20
112629.45
 10
445820.1999999999
 20
112626.7
 10
445816.3
 20
112624.0
 10
445812.4
 20
112621.2
 10
445808.0999999999
 20
112617.8
 10
445803.95
 20
112614.3
 10
445800.0
 20
112610.65
 10
445796.3
 20
112606.9
 10
445795.0
 20
112605.5
 10
445791.5
 20
112601.5
 10
445788.2
 20
112597.3
 10
445787.0
 20
112595.8
 10
445782.95
 20
112590.05
 10
445777.75
 20
112582.4
 10
445772.8
 20
112575.35
 10
445766.8
 20
112566.85
 10
445760.0
 20
112557.25
  0
LWPOLYLINE
  5
C671
330
166
100
AcDbEntity
  8
R_CL
100
AcDbPolyline
 90
       15
 70
     0
 43
0.0
 10
445732.0
 20
112578.25
 10
445722.5499999999
 20
112573.9
 10
445698.95
 20
112563.25
 10
445681.55
 20
112555.2
 10
445679.62
 20
112554.31
 10
445661.15
 20
112545.75
 10
445644.35
 20
112537.75
 10
445629.7
 20
112531.7
 10
445618.2
 20
112526.55
 10
445605.6
 20
112521.7
 10
445591.15
 20
112516.65
 10
445575.35
 20
112511.0
 10
445561.6
 20
112506.0
 10
445550.6999999999
 20
112501.6
 10
445546.7
 20
112500.0
  0
LWPOLYLINE
  5
C672
330
166
100
AcDbEntity
  8
R_CL
100
AcDbPolyline
 90
       11
 70
     0
 43
0.0
 10
445772.8
 20
112575.35
 10
445781.8
 20
112568.95
 10
445789.6
 20
112563.05
 10
445799.7
 20
112555.15
 10
445810.5999999999
 20
112546.9
 10
445822.0
 20
112538.25
 10
445836.1
 20
112527.85
 10
445852.0
 20
112515.4
 10
445863.95
 20
112506.35
 10
445872.1500000001
 20
112500.05
 10
445872.0
 20
112500.0
  0
LWPOLYLINE
  5
C673
330
166
100
AcDbEntity
  8
R_CL
100
AcDbPolyline
 90
       64
 70
     0
 43
0.0
 10
445852.0
 20
112515.4
 10
445859.6
 20
112524.9
 10
445869.1
 20
112536.0
 10
445878.4
 20
112546.9
 10
445878.51
 20
112547.04
 10
445879.95
 20
112546.75
 10
445881.35
 20
112546.5
 10
445882.4
 20
112546.3
 10
445883.5
 20
112546.2
 10
445884.8
 20
112546.05
 10
445886.15
 20
112546.0
 10
445886.55
 20
112546.0
 10
445887.9
 20
112546.2
 10
445889.1
 20
112546.5
 10
445890.2000000001
 20
112546.9
 10
445891.2
 20
112547.4
 10
445898.2
 20
112550.3
 10
445912.0
 20
112555.85
 10
445921.7999999999
 20
112559.85
 10
445930.36
 20
112563.24
 10
445937.0
 20
112566.3
 10
445942.4000000001
 20
112569.55
 10
445949.05
 20
112572.55
 10
445953.5
 20
112574.85
 10
445954.2
 20
112575.25
 10
445954.9
 20
112575.7
 10
445955.3
 20
112576.05
 10
445955.6
 20
112576.45
 10
445955.7
 20
112576.65
 10
445955.75
 20
112577.1
 10
445955.75
 20
112577.55
 10
445955.6
 20
112578.1
 10
445955.4
 20
112578.6
 10
445955.15
 20
112579.1
 10
445953.55
 20
112583.3
 10
445951.5
 20
112588.1
 10
445949.7
 20
112591.75
 10
445949.6
 20
112592.2
 10
445949.3499999999
 20
112592.65
 10
445948.7
 20
112593.3
 10
445948.55
 20
112593.35
 10
445948.0
 20
112593.5
 10
445947.5499999999
 20
112593.55
 10
445947.35
 20
112593.55
 10
445946.9000000001
 20
112593.4
 10
445946.4
 20
112593.2
 10
445945.75
 20
112593.0
 10
445945.0499999999
 20
112592.8
 10
445936.4
 20
112589.0
 10
445926.2999999999
 20
112583.4
 10
445919.7
 20
112580.3
 10
445912.4
 20
112576.8
 10
445904.3499999999
 20
112572.65
 10
445898.15
 20
112569.3
 10
445898.0
 20
112569.25
 10
445896.9500000001
 20
112568.75
 10
445896.0
 20
112568.1
 10
445895.0999999999
 20
112567.45
 10
445894.4
 20
112566.75
 10
445893.7999999999
 20
112566.0
 10
445892.9499999999
 20
112565.05
 10
445892.1
 20
112564.05
 10
445884.95
 20
112555.05
 10
445878.51
 20
112547.04
  0
LWPOLYLINE
  5
C674
330
166
100
AcDbEntity
  8
R_CL
100
AcDbPolyline
 90
       17
 70
     0
 43
0.0
 10
445926.2999999999
 20
112583.4
 10
445930.36
 20
112563.24
 10
445930.4
 20
112563.05
 10
445933.8
 20
112548.45
 10
445937.05
 20
112534.85
 10
445940.6
 20
112520.45
 10
445941.0499999999
 20
112517.85
 10
445941.7000000001
 20
112515.3
 10
445942.0
 20
112513.9
 10
445942.4000000001
 20
112512.6
 10
445942.7
 20
112511.6
 10
445943.7
 20
112509.95
 10
445944.64
 20
112508.58
 10
445944.8
 20
112508.35
 10
445946.8
 20
112505.55
 10
445948.8
 20
112502.9
 10
445951.5999999999
 20
112500.0
  0
LWPOLYLINE
  5
C675
330
166
100
AcDbEntity
  8
R_CL
100
AcDbPolyline
 90
       23
 70
     0
 43
0.0
 10
445981.8
 20
112500.0
 10
445981.6
 20
112500.35
 10
445981.5
 20
112501.05
 10
445981.2999999999
 20
112501.7
 10
445981.2
 20
112501.8
 10
445980.9
 20
112502.45
 10
445980.4
 20
112502.95
 10
445979.9
 20
112503.35
 10
445979.75
 20
112503.5
 10
445975.5499999999
 20
112508.65
 10
445970.05
 20
112514.5
 10
445969.7000000001
 20
112514.9
 10
445969.2
 20
112515.25
 10
445968.7999999998
 20
112515.45
 10
445968.4000000001
 20
112515.6
 10
445968.0
 20
112515.65
 10
445967.4999999999
 20
112515.65
 10
445967.0
 20
112515.5
 10
445966.6
 20
112515.25
 10
445962.9500000001
 20
112514.2
 10
445954.9
 20
112512.0
 10
445949.4
 20
112510.15
 10
445944.64
 20
112508.58
  0
LWPOLYLINE
  5
C676
330
166
100
AcDbEntity
  8
R_CL
100
AcDbPolyline
 90
       11
 70
     0
 43
0.0
 10
445984.15
 20
112710.3
 10
445986.2
 20
112706.65
 10
445988.2
 20
112703.05
 10
445990.0499999999
 20
112699.1
 10
445991.9000000001
 20
112695.2
 10
445993.5
 20
112691.65
 10
445995.0
 20
112688.1
 10
445996.55
 20
112684.8
 10
445997.8
 20
112681.55
 10
445999.0
 20
112678.05
 10
446000.0
 20
112673.25
  0
LWPOLYLINE
  5
C677
330
166
100
AcDbEntity
  8
R_CL
100
AcDbPolyline
 90
        9
 70
     0
 43
0.0
 10
445903.7600000001
 20
112813.13
 10
445912.4
 20
112795.1
 10
445918.7
 20
112781.75
 10
445925.7
 20
112767.05
 10
445933.35
 20
112750.65
 10
445940.4000000001
 20
112735.8
 10
445949.1500000001
 20
112716.85
 10
445955.2
 20
112703.85
 10
445958.2
 20
112697.45
  0
LWPOLYLINE
  5
C678
330
166
100
AcDbEntity
  8
R_CL
100
AcDbPolyline
 90
        3
 70
     0
 43
0.0
 10
445982.9099999999
 20
112815.85
 10
445996.55
 20
112820.7
 10
446000.0
 20
112822.25
  0
LWPOLYLINE
  5
C679
330
166
100
AcDbEntity
  8
R_CL
100
AcDbPolyline
 90
        4
 70
     0
 43
0.0
 10
445950.6
 20
112977.05
 10
445962.9500000001
 20
112977.05
 10
445973.8
 20
112977.1
 10
445986.67
 20
112977.4
  0
LWPOLYLINE
  5
C67A
330
166
100
AcDbEntity
  8
R_CL
100
AcDbPolyline
 90
      118
 70
     0
 43
0.0
 10
445700.81
 20
112786.92
 10
445705.6
 20
112796.25
 10
445708.4
 20
112801.9
 10
445708.8
 20
112802.8
 10
445709.25
 20
112803.65
 10
445709.5
 20
112804.1
 10
445709.75
 20
112804.5
 10
445710.0
 20
112804.8
 10
445710.4
 20
112805.0
 10
445710.9
 20
112805.15
 10
445711.4
 20
112805.2
 10
445712.0
 20
112805.3
 10
445712.7
 20
112805.75
 10
445713.2
 20
112806.25
 10
445713.6
 20
112806.85
 10
445713.95
 20
112807.5
 10
445714.0
 20
112807.75
 10
445715.0
 20
112809.4
 10
445716.4
 20
112812.15
 10
445717.75
 20
112814.85
 10
445718.4
 20
112815.6
 10
445719.2
 20
112816.3
 10
445720.95
 20
112817.9
 10
445722.7999999999
 20
112819.5
 10
445725.9
 20
112821.95
 10
445728.9
 20
112824.45
 10
445731.75
 20
112827.0
 10
445734.4
 20
112829.6
 10
445734.7
 20
112829.85
 10
445736.2
 20
112831.4
 10
445737.6
 20
112833.05
 10
445738.2
 20
112833.7
 10
445739.4
 20
112835.65
 10
445740.6
 20
112837.7
 10
445743.4000000001
 20
112843.3
 10
445744.2
 20
112845.2
 10
445744.36
 20
112845.52
 10
445745.15
 20
112847.1
 10
445745.5999999999
 20
112848.1
 10
445746.1499999999
 20
112849.05
 10
445746.35
 20
112849.25
 10
445746.9
 20
112849.95
 10
445747.4
 20
112850.6
 10
445748.0
 20
112851.05
 10
445749.0
 20
112851.5
 10
445750.1500000001
 20
112851.9
 10
445751.35
 20
112852.15
 10
445752.55
 20
112852.25
 10
445753.7499999999
 20
112852.25
 10
445754.9
 20
112852.05
 10
445760.4
 20
112852.0
 10
445766.15
 20
112851.25
 10
445772.3
 20
112851.05
 10
445773.4000000001
 20
112851.05
 10
445774.4
 20
112851.2
 10
445775.3499999999
 20
112851.4
 10
445776.2
 20
112851.65
 10
445776.75
 20
112851.9
 10
445777.5999999999
 20
112852.4
 10
445778.2
 20
112853.05
 10
445779.15
 20
112853.85
 10
445779.9
 20
112854.8
 10
445780.2
 20
112855.4
 10
445783.15
 20
112860.15
 10
445786.15
 20
112865.7
 10
445789.4999999999
 20
112872.35
 10
445794.0
 20
112881.0
 10
445797.35
 20
112888.0
 10
445801.15
 20
112894.85
 10
445804.8
 20
112901.9
 10
445808.9
 20
112909.5
 10
445812.6
 20
112916.1
 10
445813.55
 20
112917.85
 10
445814.5
 20
112919.65
 10
445815.15
 20
112920.8
 10
445815.75
 20
112921.95
 10
445816.15
 20
112923.0
 10
445816.5
 20
112923.95
 10
445816.75
 20
112925.45
 10
445816.95
 20
112926.9
 10
445817.35
 20
112928.4
 10
445817.5599999999
 20
112929.3
 10
445817.7
 20
112929.9
 10
445817.8
 20
112930.25
 10
445817.9
 20
112931.85
 10
445817.9
 20
112933.4
 10
445817.8
 20
112934.3
 10
445817.7
 20
112945.15
 10
445817.7
 20
112954.6
 10
445817.4
 20
112964.4
 10
445817.4
 20
112965.5
 10
445817.35
 20
112966.5
 10
445817.0
 20
112967.6
 10
445816.5
 20
112968.85
 10
445815.8
 20
112969.95
 10
445815.0999999999
 20
112970.95
 10
445814.2999999999
 20
112971.85
 10
445814.2
 20
112971.9
 10
445813.4
 20
112972.6
 10
445811.9
 20
112973.5
 10
445810.4
 20
112974.0
 10
445808.95
 20
112974.35
 10
445808.4
 20
112974.4
 10
445806.9
 20
112974.55
 10
445805.3
 20
112974.55
 10
445805.0
 20
112974.5
 10
445795.5000000001
 20
112974.35
 10
445782.5999999999
 20
112974.25
 10
445770.4
 20
112973.95
 10
445756.7
 20
112973.8
 10
445745.15
 20
112973.75
 10
445737.35
 20
112973.55
 10
445736.4
 20
112973.5
 10
445735.4
 20
112973.55
 10
445733.8
 20
112973.7
 10
445732.25
 20
112973.95
 10
445731.0
 20
112974.05
 10
445729.64
 20
112974.22
  0
LWPOLYLINE
  5
C67B
330
166
100
AcDbEntity
  8
R_CL
100
AcDbPolyline
 90
       30
 70
     0
 43
0.0
 10
445500.0
 20
112972.1
 10
445505.2499999999
 20
112972.3
 10
445519.7499999999
 20
112972.75
 10
445535.2
 20
112972.9
 10
445554.15
 20
112973.4
 10
445564.15
 20
112973.4
 10
445571.5
 20
112973.55
 10
445582.0
 20
112973.6
 10
445614.0
 20
112974.4
 10
445615.6
 20
112974.35
 10
445617.2
 20
112974.45
 10
445619.2
 20
112974.75
 10
445621.1999999999
 20
112975.25
 10
445625.5999999997
 20
112976.25
 10
445629.9
 20
112977.4
 10
445633.25
 20
112978.45
 10
445636.7
 20
112979.45
 10
445639.3499999999
 20
112980.15
 10
445641.95
 20
112980.7
 10
445644.2
 20
112981.05
 10
445646.5
 20
112981.3
 10
445649.5499999999
 20
112981.45
 10
445652.6
 20
112981.4
 10
445653.55
 20
112981.35
 10
445667.7
 20
112981.4
 10
445683.8
 20
112981.9
 10
445700.2000000001
 20
112982.2
 10
445712.15
 20
112982.3
 10
445724.0
 20
112982.2
 10
445732.05
 20
112982.0
  0
LWPOLYLINE
  5
C67C
330
166
100
AcDbEntity
  8
R_CL
100
AcDbPolyline
 90
       32
 70
     0
 43
0.0
 10
445500.0
 20
112903.0
 10
445507.1
 20
112903.15
 10
445518.5
 20
112903.35
 10
445530.7
 20
112903.5
 10
445532.0
 20
112903.65
 10
445533.35
 20
112903.9
 10
445534.25
 20
112904.05
 10
445535.2
 20
112904.3
 10
445535.4999999999
 20
112904.4
 10
445536.3499999999
 20
112904.85
 10
445537.0499999999
 20
112905.35
 10
445537.8
 20
112906.0
 10
445538.0
 20
112906.2
 10
445539.2
 20
112907.6
 10
445545.2
 20
112913.95
 10
445552.9000000001
 20
112921.45
 10
445560.5499999999
 20
112929.45
 10
445567.4000000001
 20
112936.8
 10
445568.25
 20
112937.65
 10
445569.05
 20
112938.55
 10
445569.75
 20
112939.35
 10
445570.25
 20
112940.2
 10
445570.5499999999
 20
112940.65
 10
445570.9
 20
112941.45
 10
445571.15
 20
112942.35
 10
445571.5
 20
112943.8
 10
445571.7
 20
112945.25
 10
445571.8
 20
112946.3
 10
445571.8
 20
112951.05
 10
445571.6
 20
112959.15
 10
445571.55
 20
112967.8
 10
445571.5
 20
112973.55
  0
LWPOLYLINE
  5
C69B
330
166
100
AcDbEntity
  8
R_CL
100
AcDbPolyline
 90
       23
 70
     0
 43
0.0
 10
445680.2
 20
112912.5
 10
445674.55
 20
112916.15
 10
445672.5
 20
112917.65
 10
445670.3499999999
 20
112919.0
 10
445667.9
 20
112920.3
 10
445665.4
 20
112921.55
 10
445664.0
 20
112922.0
 10
445661.95
 20
112922.8
 10
445659.8
 20
112923.5
 10
445657.6
 20
112923.95
 10
445657.2
 20
112924.05
 10
445654.6
 20
112924.35
 10
445652.0499999998
 20
112924.4
 10
445650.0499999999
 20
112924.35
 10
445648.8
 20
112924.3
 10
445647.5
 20
112924.2
 10
445646.2000000001
 20
112924.05
 10
445645.0
 20
112923.8
 10
445644.5999999999
 20
112923.65
 10
445643.4
 20
112923.1
 10
445642.3499999999
 20
112922.45
 10
445641.25
 20
112921.7
 10
445636.62
 20
112917.81
  0
TEXT
  5
CA21
330
166
100
AcDbEntity
  8
T_BY
100
AcDbText
 10
445661.63
 20
112634.0
 30
0.0
 40
1.5
  1
CR
 50
322.9999533645767
100
AcDbText
  0
LWPOLYLINE
  5
CA22
330
166
100
AcDbEntity
  8
R_CL
100
AcDbPolyline
 90
       27
 70
     0
 43
0.0
 10
445500.0
 20
112656.05
 10
445506.6
 20
112654.6
 10
445516.35
 20
112651.4
 10
445520.0
 20
112649.95
 10
445523.75
 20
112648.3
 10
445526.6
 20
112646.85
 10
445529.5
 20
112645.25
 10
445530.7
 20
112644.5
 10
445533.5
 20
112642.55
 10
445536.1500000001
 20
112640.45
 10
445536.55
 20
112640.1
 10
445539.5999999999
 20
112637.2
 10
445542.5
 20
112634.2
 10
445544.4
 20
112632.1
 10
445546.1999999999
 20
112629.9
 10
445547.55
 20
112628.15
 10
445549.2
 20
112625.55
 10
445550.6999999999
 20
112622.85
 10
445551.0
 20
112622.2
 10
445552.2499999999
 20
112619.45
 10
445553.35
 20
112616.6
 10
445553.5499999998
 20
112616.0
 10
445557.2
 20
112607.05
 10
445560.15
 20
112599.3
 10
445562.6
 20
112592.7
 10
445565.4
 20
112585.2
 10
445567.5399999999
 20
112579.43
  0
TEXT
  5
CA4B
330
166
100
AcDbEntity
  8
T_BY
100
AcDbText
 10
445695.96
 20
112937.1
 30
0.0
 40
1.5
  1
Ward Bdy
 50
47.09999319960235
100
AcDbText
  0
TEXT
  5
CA4C
330
166
100
AcDbEntity
  8
T_BY
100
AcDbText
 10
445674.49
 20
112909.89
 30
0.0
 40
1.5
  1
CR
 50
44.09999363274869
100
AcDbText
  0
LWPOLYLINE
  5
CADE
330
166
100
AcDbEntity
  8
R_CL
100
AcDbPolyline
 90
       24
 70
     0
 43
0.0
 10
445817.5599999999
 20
112929.3
 10
445842.6
 20
112930.05
 10
445867.8
 20
112931.65
 10
445868.6
 20
112931.6
 10
445870.2
 20
112931.7
 10
445871.0
 20
112931.8
 10
445872.6
 20
112932.1
 10
445874.0
 20
112932.55
 10
445875.0
 20
112932.95
 10
445875.95
 20
112933.4
 10
445877.4
 20
112934.25
 10
445878.8
 20
112935.15
 10
445880.0
 20
112936.1
 10
445880.6
 20
112936.65
 10
445881.2
 20
112937.25
 10
445881.75
 20
112937.9
 10
445882.2
 20
112938.55
 10
445882.75
 20
112939.2
 10
445883.2
 20
112939.95
 10
445883.6
 20
112940.65
 10
445884.0
 20
112941.4
 10
445884.3499999999
 20
112942.15
 10
445884.6
 20
112943.0
 10
445896.5
 20
112966.6
  0
LWPOLYLINE
  5
CAE5
330
166
100
AcDbEntity
  8
R_CL
100
AcDbPolyline
 90
       19
 70
     0
 43
0.0
 10
445950.3
 20
112996.3
 10
445950.5
 20
112984.6
 10
445950.6
 20
112977.05
 10
445950.7499999999
 20
112969.35
 10
445950.8
 20
112967.7
 10
445950.7499999999
 20
112966.15
 10
445950.7499999999
 20
112965.35
 10
445950.7
 20
112964.55
 10
445950.5
 20
112963.8
 10
445950.15
 20
112963.1
 10
445946.4
 20
112957.55
 10
445940.4000000001
 20
112949.5
 10
445934.2999999999
 20
112940.75
 10
445927.35
 20
112931.8
 10
445918.55
 20
112919.55
 10
445911.2
 20
112909.5
 10
445908.1
 20
112904.95
 10
445903.9
 20
112897.8
 10
445899.02
 20
112889.59
  0
LWPOLYLINE
  5
CB53
330
166
100
AcDbEntity
  8
R_CL
100
AcDbPolyline
 90
        2
 70
     0
 43
0.0
 10
445618.0200000001
 20
112853.53
 10
445591.47
 20
112882.48
  0
LWPOLYLINE
  5
CB54
330
166
100
AcDbEntity
  8
R_CL
100
AcDbPolyline
 90
        3
 70
     0
 43
0.0
 10
445581.7999999999
 20
112873.3
 10
445591.47
 20
112882.48
 10
445603.8
 20
112894.2
  0
LWPOLYLINE
  5
CB65
330
166
100
AcDbEntity
  8
R_CL
100
AcDbPolyline
 90
        2
 70
     0
 43
0.0
 10
445744.36
 20
112845.52
 10
445708.35
 20
112862.55
  0
LWPOLYLINE
  5
CB66
330
166
100
AcDbEntity
  8
R_CL
100
AcDbPolyline
 90
        3
 70
     0
 43
0.0
 10
445679.62
 20
112554.31
 10
445695.03
 20
112518.7
 10
445701.0
 20
112504.9
  0
LWPOLYLINE
  5
CB67
330
166
100
AcDbEntity
  8
R_CL
100
AcDbPolyline
 90
        2
 70
     0
 43
0.0
 10
445695.03
 20
112518.7
 10
445720.5499999999
 20
112529.8
  0
LWPOLYLINE
  5
CB99
330
166
100
AcDbEntity
  8
R_CL
100
AcDbPolyline
 90
        2
 70
     0
 43
0.0
 10
445680.0
 20
113000.0
 10
445679.8
 20
112992.28
  0
LWPOLYLINE
  5
CB9A
330
166
100
AcDbEntity
  8
R_CL
100
AcDbPolyline
 90
        2
 70
     0
 43
0.0
 10
445836.8
 20
112995.74
 10
445836.55
 20
113000.0
  0
LWPOLYLINE
  5
CB9B
330
166
100
AcDbEntity
  8
R_CL
100
AcDbPolyline
 90
        2
 70
     0
 43
0.0
 10
445972.15
 20
113000.0
 10
445971.9500000001
 20
112996.68
  0
LWPOLYLINE
  5
CBB4
330
166
100
AcDbEntity
  8
E_BY
100
AcDbPolyline
 90
       38
 70
     0
 43
0.0
 10
445507.1
 20
112746.15
 10
445509.2
 20
112748.6
 10
445511.35
 20
112751.05
 10
445513.2
 20
112753.2
 10
445515.2
 20
112755.35
 10
445516.6
 20
112756.85
 10
445518.0499999999
 20
112758.3
 10
445531.75
 20
112771.7
 10
445549.0
 20
112788.2
 10
445565.0
 20
112803.45
 10
445586.15
 20
112823.8
 10
445594.7
 20
112831.8
 10
445602.5
 20
112839.65
 10
445612.15
 20
112847.95
 10
445618.0200000001
 20
112853.53
 10
445636.5
 20
112871.4
 10
445652.2500000001
 20
112886.35
 10
445667.95
 20
112900.95
 10
445680.0499999999
 20
112912.35
 10
445684.15
 20
112916.6
 10
445694.35
 20
112927.1
 10
445702.2000000001
 20
112935.15
 10
445709.5
 20
112943.75
 10
445712.25
 20
112946.95
 10
445715.6
 20
112951.25
 10
445718.9
 20
112955.75
 10
445721.75
 20
112960.2
 10
445724.4000000001
 20
112964.8
 10
445727.2
 20
112969.4
 10
445729.63
 20
112974.29
 10
445730.4
 20
112976.3
 10
445731.35
 20
112979.1
 10
445732.01
 20
112981.89
 10
445733.17
 20
112993.44
 10
445780.6
 20
112994.55
 10
445859.15
 20
112995.8
 10
445956.7
 20
112996.95
 10
446000.0
 20
112997.2
  0
TEXT
  5
CE9C
330
166
100
AcDbEntity
  8
T_BY
100
AcDbText
 10
445686.1599999998
 20
112615.11
 30
0.0
 40
1.5
  1
Ward Bdy
 50
322.7999533934532
100
AcDbText
  0
TEXT
  5
CE9D
330
166
100
AcDbEntity
  8
T_BY
100
AcDbText
 10
445503.04
 20
112743.11
 30
0.0
 40
1.5
  1
CR
 50
323.9999532201947
100
AcDbText
  0
LWPOLYLINE
  5
CE9E
330
166
100
AcDbEntity
  8
E_BY
100
AcDbPolyline
 90
        2
 70
     0
 43
0.0
 10
445507.1
 20
112746.15
 10
445500.0
 20
112751.6
  0
LWPOLYLINE
  5
CE9F
330
166
100
AcDbEntity
  8
E_BY
100
AcDbPolyline
 90
       15
 70
     0
 43
0.0
 10
445834.9000000001
 20
112500.0
 10
445731.4
 20
112577.95
 10
445722.23
 20
112585.19
 10
445711.4
 20
112593.8
 10
445693.8
 20
112606.8
 10
445676.0
 20
112620.4
 10
445653.0
 20
112637.8
 10
445631.7000000001
 20
112653.75
 10
445615.95
 20
112665.2
 10
445600.6
 20
112677.0
 10
445568.2
 20
112700.75
 10
445552.8
 20
112712.15
 10
445522.25
 20
112734.7
 10
445510.95
 20
112743.25
 10
445507.1
 20
112746.15
  0
TEXT
  5
CF81
330
166
100
AcDbEntity
  8
T_BY
100
AcDbText
 10
445950.7499999999
 20
112408.2
 30
0.0
 40
1.5
  1
CR
 50
322.7999533934532
100
AcDbText
  0
TEXT
  5
D451
330
166
100
AcDbEntity
  8
T_BY
100
AcDbText
 10
445946.2000000001
 20
112416.45
 30
0.0
 40
1.5
  1
Ward Bdy
 50
322.6999534078914
100
AcDbText
  0
LWPOLYLINE
  5
D459
330
166
100
AcDbEntity
  8
R_CL
100
AcDbPolyline
 90
       14
 70
     0
 43
0.0
 10
445551.0
 20
112047.4
 10
445558.0
 20
112039.75
 10
445570.7
 20
112026.5
 10
445574.55
 20
112022.1
 10
445581.05
 20
112015.15
 10
445585.5999999999
 20
112010.15
 10
445588.05
 20
112007.9
 10
445589.0
 20
112007.0
 10
445589.95
 20
112006.0
 10
445591.2
 20
112004.7
 10
445592.55
 20
112003.35
 10
445593.7
 20
112002.4
 10
445594.8
 20
112001.45
 10
445597.05
 20
112000.0
  0
LWPOLYLINE
  5
D45A
330
166
100
AcDbEntity
  8
R_CL
100
AcDbPolyline
 90
       50
 70
     0
 43
0.0
 10
445688.15
 20
112000.0
 10
445700.45
 20
112011.1
 10
445703.13
 20
112015.9
 10
445703.39
 20
112016.39
 10
445703.64
 20
112016.89
 10
445703.89
 20
112017.4
 10
445704.39
 20
112018.4
 10
445704.6599999999
 20
112018.89
 10
445704.94
 20
112019.37
 10
445705.58
 20
112020.25
 10
445705.95
 20
112020.67
 10
445706.33
 20
112021.08
 10
445706.74
 20
112021.47
 10
445707.15
 20
112021.84
 10
445707.5800000001
 20
112022.2
 10
445708.03
 20
112022.53
 10
445708.49
 20
112022.86
 10
445708.96
 20
112023.16
 10
445709.44
 20
112023.44
 10
445709.9399999999
 20
112023.7
 10
445726.5399999999
 20
112032.8
 10
445734.4
 20
112037.1
 10
445742.4999999999
 20
112043.6
 10
445755.4
 20
112054.0
 10
445787.4
 20
112079.45
 10
445799.7999999999
 20
112089.65
 10
445814.2
 20
112101.15
 10
445828.8
 20
112112.85
 10
445842.7
 20
112124.05
 10
445861.7
 20
112139.0
 10
445872.0
 20
112147.7
 10
445884.7
 20
112157.7
 10
445903.9
 20
112173.3
 10
445920.0
 20
112186.35
 10
445948.55
 20
112209.2
 10
445961.5999999999
 20
112219.8
 10
445967.8
 20
112225.2
 10
445973.26
 20
112229.57
 10
445975.7999999999
 20
112231.6
 10
445981.75
 20
112236.45
 10
445983.5499999999
 20
112238.05
 10
445985.0
 20
112239.4
 10
445986.4
 20
112240.8
 10
445987.6
 20
112241.85
 10
445988.6
 20
112242.9
 10
445990.0
 20
112244.35
 10
445991.2
 20
112245.85
 10
445992.8
 20
112248.1
 10
445995.4
 20
112251.45
 10
446000.0
 20
112256.9
  0
LWPOLYLINE
  5
D45B
330
166
100
AcDbEntity
  8
R_CL
100
AcDbPolyline
 90
       11
 70
     0
 43
0.0
 10
445726.5399999999
 20
112032.8
 10
445730.0
 20
112027.9
 10
445731.4
 20
112026.1
 10
445732.2
 20
112025.3
 10
445733.2
 20
112024.25
 10
445734.2
 20
112023.3
 10
445736.2
 20
112021.35
 10
445741.7999999999
 20
112016.75
 10
445747.3499999999
 20
112011.6
 10
445755.75
 20
112004.4
 10
445761.3
 20
112000.0
  0
LWPOLYLINE
  5
D45C
330
166
100
AcDbEntity
  8
R_CL
100
AcDbPolyline
 90
       22
 70
     0
 43
0.0
 10
445698.0
 20
112156.85
 10
445707.8
 20
112164.55
 10
445718.5
 20
112173.0
 10
445731.4
 20
112183.45
 10
445734.8
 20
112185.65
 10
445735.7
 20
112186.1
 10
445736.55
 20
112186.45
 10
445737.5
 20
112186.75
 10
445737.7
 20
112186.8
 10
445738.5999999999
 20
112186.9
 10
445739.5499999999
 20
112186.9
 10
445740.55
 20
112186.85
 10
445741.4
 20
112186.75
 10
445741.7999999999
 20
112186.65
 10
445742.7
 20
112186.3
 10
445743.6
 20
112185.85
 10
445744.6
 20
112185.2
 10
445745.5999999999
 20
112184.5
 10
445746.4
 20
112183.85
 10
445747.2
 20
112183.05
 10
445749.8
 20
112180.3
 10
445754.0
 20
112176.3
  0
LWPOLYLINE
  5
D45D
330
166
100
AcDbEntity
  8
R_CL
100
AcDbPolyline
 90
        5
 70
     0
 43
0.0
 10
445704.4999999999
 20
112096.05
 10
445719.5999999999
 20
112108.05
 10
445731.75
 20
112117.55
 10
445739.05
 20
112123.6
 10
445745.55
 20
112129.0
  0
LWPOLYLINE
  5
D45E
330
166
100
AcDbEntity
  8
R_CL
100
AcDbPolyline
 90
       91
 70
     0
 43
0.0
 10
445787.4
 20
112079.45
 10
445781.2
 20
112086.8
 10
445773.5999999999
 20
112095.55
 10
445767.35
 20
112103.2
 10
445760.0
 20
112111.9
 10
445750.7500000001
 20
112123.1
 10
445745.55
 20
112129.0
 10
445741.2
 20
112134.0
 10
445739.5
 20
112136.5
 10
445737.55
 20
112139.05
 10
445736.75
 20
112139.85
 10
445736.05
 20
112140.7
 10
445735.55
 20
112141.7
 10
445735.0
 20
112142.7
 10
445734.75
 20
112143.7
 10
445734.55
 20
112144.7
 10
445734.3499999999
 20
112145.95
 10
445734.2
 20
112147.2
 10
445734.2
 20
112149.8
 10
445734.25
 20
112150.95
 10
445734.4
 20
112152.05
 10
445734.6
 20
112153.6
 10
445735.0
 20
112155.15
 10
445735.4
 20
112156.6
 10
445736.0
 20
112158.0
 10
445736.5999999999
 20
112159.35
 10
445737.4
 20
112160.55
 10
445738.35
 20
112161.85
 10
445739.25
 20
112163.2
 10
445740.2
 20
112164.1
 10
445741.05
 20
112165.05
 10
445742.25
 20
112166.2
 10
445743.5
 20
112167.35
 10
445746.6
 20
112170.1
 10
445748.5499999999
 20
112171.8
 10
445754.0
 20
112176.3
 10
445760.35
 20
112181.5
 10
445768.15
 20
112187.8
 10
445777.8
 20
112195.7
 10
445793.1
 20
112207.4
 10
445804.2
 20
112216.45
 10
445815.6
 20
112227.2
 10
445825.0
 20
112234.7
 10
445831.5999999999
 20
112240.15
 10
445832.8
 20
112241.05
 10
445833.95
 20
112242.15
 10
445834.2
 20
112242.45
 10
445835.0
 20
112243.45
 10
445835.7999999999
 20
112244.55
 10
445836.6
 20
112245.75
 10
445837.4
 20
112247.0
 10
445839.15
 20
112250.9
 10
445842.2
 20
112256.55
 10
445843.0
 20
112258.05
 10
445843.8
 20
112259.45
 10
445844.7999999999
 20
112260.8
 10
445845.7000000001
 20
112262.0
 10
445846.9
 20
112263.45
 10
445848.2
 20
112264.75
 10
445849.75
 20
112266.1
 10
445854.2
 20
112270.15
 10
445875.3
 20
112287.9
 10
445876.55
 20
112288.7
 10
445877.95
 20
112289.4
 10
445879.2
 20
112290.0
 10
445880.6
 20
112290.5
 10
445882.0
 20
112290.75
 10
445883.4
 20
112290.95
 10
445885.2
 20
112290.95
 10
445886.8
 20
112290.75
 10
445888.15
 20
112290.6
 10
445889.4
 20
112290.35
 10
445890.3
 20
112290.05
 10
445891.2
 20
112289.6
 10
445892.15
 20
112289.15
 10
445893.3
 20
112288.8
 10
445894.4999999999
 20
112288.55
 10
445895.0
 20
112288.4
 10
445896.1
 20
112287.9
 10
445897.0
 20
112287.25
 10
445898.35
 20
112286.45
 10
445899.55
 20
112285.5
 10
445905.2
 20
112281.25
 10
445917.5
 20
112271.6
 10
445930.7
 20
112261.5
 10
445942.55
 20
112252.35
 10
445944.8
 20
112250.5
 10
445948.55
 20
112247.7
 10
445959.2
 20
112240.55
 10
445967.2
 20
112234.25
 10
445973.26
 20
112229.57
  0
LWPOLYLINE
  5
D45F
330
166
100
AcDbEntity
  8
R_CL
100
AcDbPolyline
 90
        4
 70
     0
 43
0.0
 10
445975.7999999999
 20
112231.6
 10
445981.8
 20
112227.15
 10
445990.9500000001
 20
112220.7
 10
446000.0
 20
112213.55
  0
LWPOLYLINE
  5
D460
330
166
100
AcDbEntity
  8
R_CL
100
AcDbPolyline
 90
        6
 70
     0
 43
0.0
 10
445948.55
 20
112209.2
 10
445954.8
 20
112204.45
 10
445965.5999999999
 20
112196.35
 10
445980.8
 20
112184.25
 10
445993.2000000001
 20
112174.6
 10
446000.0
 20
112169.05
  0
LWPOLYLINE
  5
D461
330
166
100
AcDbEntity
  8
R_CL
100
AcDbPolyline
 90
       12
 70
     0
 43
0.0
 10
445956.2
 20
112089.0
 10
445949.6
 20
112082.6
 10
445936.75
 20
112070.35
 10
445931.6799999999
 20
112065.43
 10
445931.6
 20
112065.35
 10
445919.0
 20
112052.65
 10
445907.4
 20
112041.1
 10
445893.95
 20
112027.85
 10
445883.3
 20
112017.3
 10
445875.4
 20
112008.7
 10
445869.8
 20
112002.95
 10
445866.35
 20
112000.0
  0
LWPOLYLINE
  5
D462
330
166
100
AcDbEntity
  8
R_CL
100
AcDbPolyline
 90
        7
 70
     0
 43
0.0
 10
445931.6799999999
 20
112065.43
 10
445938.5
 20
112060.6
 10
445950.3
 20
112052.35
 10
445968.6
 20
112039.0
 10
445979.3499999999
 20
112031.4
 10
445990.4
 20
112023.95
 10
446000.0
 20
112016.6
  0
LWPOLYLINE
  5
D463
330
166
100
AcDbEntity
  8
R_CL
100
AcDbPolyline
 90
        5
 70
     0
 43
0.0
 10
445979.3499999999
 20
112031.4
 10
445971.15
 20
112023.05
 10
445961.0
 20
112013.5
 10
445951.5999999999
 20
112004.45
 10
445947.3
 20
112000.0
  0
LWPOLYLINE
  5
D464
330
166
100
AcDbEntity
  8
R_CL
100
AcDbPolyline
 90
        3
 70
     0
 43
0.0
 10
445973.35
 20
112085.55
 10
445986.05
 20
112076.2
 10
446000.0
 20
112066.15
  0
LWPOLYLINE
  5
D465
330
166
100
AcDbEntity
  8
R_CL
100
AcDbPolyline
 90
       28
 70
     0
 43
0.0
 10
445680.15
 20
112330.5
 10
445678.0
 20
112329.4
 10
445656.7
 20
112318.15
 10
445637.25
 20
112307.85
 10
445589.4
 20
112281.5
 10
445569.5999999999
 20
112270.75
 10
445553.5
 20
112261.75
 10
445540.15
 20
112254.35
 10
445538.4
 20
112253.4
 10
445534.7
 20
112251.7
 10
445532.9
 20
112250.9
 10
445530.9500000001
 20
112249.95
 10
445529.0
 20
112249.05
 10
445526.8
 20
112248.3
 10
445524.7
 20
112247.6
 10
445522.9
 20
112247.1
 10
445521.05
 20
112246.7
 10
445519.4
 20
112246.4
 10
445517.75
 20
112246.25
 10
445515.7999999999
 20
112246.05
 10
445513.9
 20
112245.95
 10
445513.5499999999
 20
112245.95
 10
445511.8
 20
112246.1
 10
445510.0999999999
 20
112246.35
 10
445508.0
 20
112246.7
 10
445506.0
 20
112247.05
 10
445503.4
 20
112247.5
 10
445500.0
 20
112248.6
  0
LWPOLYLINE
  5
D466
330
166
100
AcDbEntity
  8
R_CL
100
AcDbPolyline
 90
       11
 70
     0
 43
0.0
 10
445737.0
 20
112468.25
 10
445713.4
 20
112458.15
 10
445695.15
 20
112449.65
 10
445671.5
 20
112438.75
 10
445650.4999999999
 20
112429.3
 10
445617.2
 20
112414.2
 10
445578.0
 20
112396.15
 10
445558.6
 20
112387.3
 10
445537.2
 20
112377.7
 10
445515.35
 20
112367.7
 10
445500.0
 20
112361.05
  0
LWPOLYLINE
  5
D467
330
166
100
AcDbEntity
  8
R_CL
100
AcDbPolyline
 90
        5
 70
     0
 43
0.0
 10
445546.7
 20
112500.0
 10
445537.35
 20
112496.65
 10
445523.8
 20
112491.7
 10
445509.1
 20
112485.95
 10
445500.0
 20
112482.8
  0
LWPOLYLINE
  5
D468
330
166
100
AcDbEntity
  8
R_CL
100
AcDbPolyline
 90
        3
 70
     0
 43
0.0
 10
445974.8
 20
112336.45
 10
445961.0
 20
112318.25
 10
445956.7
 20
112312.8
  0
LWPOLYLINE
  5
D469
330
166
100
AcDbEntity
  8
R_CL
100
AcDbPolyline
 90
        3
 70
     0
 43
0.0
 10
445946.0
 20
112358.3
 10
445932.3499999999
 20
112340.65
 10
445928.7999999999
 20
112336.1
  0
LWPOLYLINE
  5
D46A
330
166
100
AcDbEntity
  8
R_CL
100
AcDbPolyline
 90
        7
 70
     0
 43
0.0
 10
446000.0
 20
112465.45
 10
445993.2000000001
 20
112470.0
 10
445982.7
 20
112478.3
 10
445976.7
 20
112482.85
 10
445965.2000000001
 20
112491.2
 10
445959.25
 20
112495.05
 10
445951.5999999999
 20
112500.0
  0
LWPOLYLINE
  5
D46B
330
166
100
AcDbEntity
  8
R_CL
100
AcDbPolyline
 90
        4
 70
     0
 43
0.0
 10
445976.7
 20
112482.85
 10
445978.6
 20
112489.25
 10
445980.5999999999
 20
112495.35
 10
445981.8
 20
112500.0
  0
LWPOLYLINE
  5
D46C
330
166
100
AcDbEntity
  8
R_CL
100
AcDbPolyline
 90
       18
 70
     0
 43
0.0
 10
445959.25
 20
112495.05
 10
445950.8
 20
112487.85
 10
445943.0
 20
112480.95
 10
445926.6
 20
112467.2
 10
445923.95
 20
112465.1
 10
445923.2
 20
112464.6
 10
445922.4999999999
 20
112464.25
 10
445922.0
 20
112464.05
 10
445921.1500000001
 20
112463.9
 10
445920.2
 20
112463.9
 10
445919.4
 20
112464.0
 10
445918.55
 20
112464.25
 10
445917.7
 20
112464.65
 10
445917.2999999999
 20
112464.9
 10
445916.0
 20
112465.8
 10
445906.15
 20
112473.25
 10
445891.0
 20
112485.2
 10
445872.0
 20
112500.0
  0
LWPOLYLINE
  5
D46D
330
166
100
AcDbEntity
  8
R_CL
100
AcDbPolyline
 90
       12
 70
     0
 43
0.0
 10
446000.0
 20
112373.75
 10
445993.5999999999
 20
112378.5
 10
445971.2
 20
112395.45
 10
445965.9499999999
 20
112399.45
 10
445950.4
 20
112411.6
 10
445939.4999999999
 20
112420.0
 10
445918.05
 20
112436.0
 10
445901.7
 20
112448.75
 10
445880.3
 20
112465.05
 10
445861.2
 20
112479.7
 10
445845.4999999999
 20
112491.8
 10
445834.7
 20
112500.0
  0
LWPOLYLINE
  5
D78B
330
166
100
AcDbEntity
  8
R_CL
100
AcDbPolyline
 90
        3
 70
     0
 43
0.0
 10
445684.7999999999
 20
112171.95
 10
445698.0
 20
112156.85
 10
445708.4
 20
112144.3
  0
LWPOLYLINE
  5
D78C
330
166
100
AcDbEntity
  8
R_CL
100
AcDbPolyline
 90
       10
 70
     0
 43
0.0
 10
445500.0
 20
112000.7
 10
445504.21
 20
112004.54
 10
445509.1
 20
112009.0
 10
445523.35
 20
112021.9
 10
445536.95
 20
112034.15
 10
445551.0
 20
112047.4
 10
445564.6
 20
112059.65
 10
445574.1500000001
 20
112068.55
 10
445594.55
 20
112086.9
 10
445598.3999999999
 20
112090.3
  0
LWPOLYLINE
  5
D78D
330
166
100
AcDbEntity
  8
R_CL
100
AcDbPolyline
 90
       11
 70
     0
 43
0.0
 10
446000.0
 20
112279.7
 10
445990.9
 20
112286.25
 10
445988.2
 20
112288.2
 10
445983.5499999999
 20
112291.75
 10
445979.15
 20
112295.05
 10
445971.4
 20
112301.05
 10
445956.7
 20
112312.8
 10
445945.0
 20
112322.85
 10
445937.0
 20
112329.5
 10
445928.7999999999
 20
112336.1
 10
445909.0999999999
 20
112351.7
  0
LWPOLYLINE
  5
D7A3
330
166
100
AcDbEntity
  8
R_CL
100
AcDbPolyline
 90
        2
 70
     0
 43
0.0
 10
445500.0
 20
112214.9
 10
445509.8
 20
112218.85
  0
LWPOLYLINE
  5
D801
330
166
100
AcDbEntity
  8
R_CL
100
AcDbPolyline
 90
        2
 70
     0
 43
0.0
 10
445504.21
 20
112004.54
 10
445508.4000000001
 20
112000.0
  0
LWPOLYLINE
  5
D877
330
166
100
AcDbEntity
  8
E_BY
100
AcDbPolyline
 90
       15
 70
     0
 43
0.0
 10
446000.0
 20
112373.85
 10
445989.0
 20
112382.05
 10
445974.55
 20
112392.9
 10
445964.75
 20
112400.45
 10
445955.6
 20
112407.4
 10
445946.15
 20
112414.85
 10
445939.35
 20
112420.1
 10
445924.55
 20
112431.35
 10
445902.0
 20
112448.65
 10
445890.7
 20
112457.2
 10
445879.4
 20
112465.7
 10
445869.6999999999
 20
112473.3
 10
445855.9
 20
112483.8
 10
445840.9
 20
112495.3
 10
445834.9000000001
 20
112500.0
  0
LWPOLYLINE
  5
D88B
330
166
100
AcDbEntity
  8
R_CL
100
AcDbPolyline
 90
       23
 70
     0
 43
0.0
 10
445622.97
 20
112102.24
 10
445654.5300000001
 20
112093.48
 10
445657.41
 20
112092.52
 10
445659.55
 20
112091.51
 10
445663.05
 20
112089.21
 10
445670.7199999999
 20
112080.8
 10
445671.98
 20
112079.22
 10
445673.17
 20
112077.58
 10
445674.29
 20
112075.89
 10
445675.35
 20
112074.17
 10
445676.33
 20
112072.4
 10
445677.5
 20
112070.06
 10
445679.4699999999
 20
112064.3
 10
445680.98
 20
112059.02
 10
445681.4699999999
 20
112057.32
 10
445682.5900000001
 20
112054.16
 10
445683.17
 20
112052.58
 10
445684.44
 20
112049.72
 10
445685.24
 20
112048.24
 10
445686.09
 20
112046.79
 10
445687.0
 20
112045.38
 10
445688.91
 20
112042.77
 10
445706.33
 20
112021.08
  0
LWPOLYLINE
  5
D88C
330
166
100
AcDbEntity
  8
R_CL
100
AcDbPolyline
 90
        3
 70
     0
 43
0.0
 10
445680.98
 20
112059.02
 10
445672.09
 20
112054.78
 10
445667.52
 20
112051.52
  0
LWPOLYLINE
  5
E0B3
330
166
100
AcDbEntity
  8
R_CL
100
AcDbPolyline
 90
        3
 70
     0
 43
0.0
 10
443933.5999999999
 20
113450.15
 10
443911.25
 20
113479.15
 10
443894.7
 20
113500.0
  0
LWPOLYLINE
  5
E0B4
330
166
100
AcDbEntity
  8
R_CL
100
AcDbPolyline
 90
       14
 70
     0
 43
0.0
 10
443813.5
 20
113376.7
 10
443816.9000000001
 20
113379.35
 10
443817.6499999999
 20
113379.75
 10
443818.2499999999
 20
113380.25
 10
443818.8499999999
 20
113380.9
 10
443819.0
 20
113381.1
 10
443819.4000000001
 20
113381.8
 10
443819.7
 20
113382.5
 10
443819.7999999999
 20
113383.3
 10
443819.7999999999
 20
113383.55
 10
443819.6
 20
113385.15
 10
443819.05
 20
113386.3
 10
443785.25
 20
113436.65
 10
443742.45
 20
113500.0
  0
LWPOLYLINE
  5
E0B5
330
166
100
AcDbEntity
  8
R_CL
100
AcDbPolyline
 90
        8
 70
     0
 43
0.0
 10
443771.7000000001
 20
113354.15
 10
443772.45
 20
113354.1
 10
443821.4000000001
 20
113347.95
 10
443902.45
 20
113335.45
 10
443963.65
 20
113325.45
 10
443973.55
 20
113324.15
 10
443986.0
 20
113324.75
 10
444000.0
 20
113327.2
  0
LWPOLYLINE
  5
E0B6
330
166
100
AcDbEntity
  8
R_CL
100
AcDbPolyline
 90
       17
 70
     0
 43
0.0
 10
443720.95
 20
113267.7
 10
443666.65
 20
113263.55
 10
443612.5
 20
113259.3
 10
443608.15
 20
113259.0
 10
443595.7499999999
 20
113258.35
 10
443568.2
 20
113257.35
 10
443562.7
 20
113257.3
 10
443559.1
 20
113257.3
 10
443553.35
 20
113257.95
 10
443537.7
 20
113260.85
 10
443530.55
 20
113262.2
 10
443526.7500000001
 20
113263.05
 10
443520.65
 20
113264.55
 10
443518.0
 20
113265.3
 10
443511.15
 20
113267.55
 10
443503.9
 20
113270.2
 10
443500.0
 20
113272.0
  0
LWPOLYLINE
  5
E0B7
330
166
100
AcDbEntity
  8
R_CL
100
AcDbPolyline
 90
       42
 70
     0
 43
0.0
 10
444000.0
 20
113139.65
 10
443997.05
 20
113143.55
 10
443990.95
 20
113152.25
 10
443983.5999999999
 20
113164.45
 10
443974.8
 20
113177.0
 10
443967.9
 20
113188.25
 10
443963.0499999999
 20
113194.15
 10
443960.7
 20
113196.0
 10
443957.9000000001
 20
113198.0
 10
443955.0
 20
113199.8
 10
443952.25
 20
113201.35
 10
443949.15
 20
113202.85
 10
443946.0
 20
113204.15
 10
443943.0
 20
113205.2
 10
443939.6499999999
 20
113206.3
 10
443936.2
 20
113207.0
 10
443934.25
 20
113207.25
 10
443931.7
 20
113207.3
 10
443929.15
 20
113207.3
 10
443926.5999999999
 20
113207.1
 10
443915.75
 20
113206.95
 10
443899.15
 20
113205.55
 10
443874.95
 20
113203.75
 10
443857.1500000001
 20
113202.65
 10
443833.1
 20
113200.6
 10
443800.0
 20
113198.0
 10
443776.8
 20
113196.15
 10
443735.3
 20
113192.95
 10
443639.25
 20
113185.8
 10
443595.55
 20
113182.8
 10
443592.0999999999
 20
113182.6
 10
443591.2
 20
113182.6
 10
443588.45
 20
113182.75
 10
443583.6
 20
113182.8
 10
443571.7
 20
113183.3
 10
443558.0999999999
 20
113184.7
 10
443553.2000000001
 20
113185.65
 10
443547.7
 20
113186.85
 10
443541.75
 20
113188.45
 10
443534.65
 20
113190.6
 10
443514.0
 20
113197.25
 10
443500.0
 20
113201.6
  0
LWPOLYLINE
  5
E3EB
330
166
100
AcDbEntity
  8
R_CL
100
AcDbPolyline
 90
       16
 70
     0
 43
0.0
 10
443633.5
 20
113500.0
 10
443648.5499999999
 20
113478.35
 10
443669.3499999999
 20
113447.6
 10
443696.4999999999
 20
113407.8
 10
443697.95
 20
113404.65
 10
443698.7499999999
 20
113402.25
 10
443699.0999999999
 20
113400.4
 10
443699.3499999998
 20
113398.5
 10
443700.85
 20
113368.65
 10
443701.3
 20
113362.05
 10
443704.5499999999
 20
113353.55
 10
443706.2
 20
113345.9
 10
443706.4
 20
113344.9
 10
443708.2
 20
113335.25
 10
443720.95
 20
113267.7
 10
443735.3
 20
113192.95
  0
LWPOLYLINE
  5
E418
330
166
100
AcDbEntity
  8
R_CL
100
AcDbPolyline
 90
       32
 70
     0
 43
0.0
 10
443500.0
 20
113324.7
 10
443503.45
 20
113326.4
 10
443507.9
 20
113328.25
 10
443512.55
 20
113329.7
 10
443514.1
 20
113330.25
 10
443532.55
 20
113335.05
 10
443557.0499999999
 20
113338.95
 10
443589.15
 20
113342.5
 10
443632.35
 20
113347.85
 10
443679.9
 20
113352.45
 10
443682.95
 20
113352.7
 10
443704.5499999999
 20
113353.55
 10
443718.6500000001
 20
113354.1
 10
443746.25
 20
113355.1
 10
443771.7000000001
 20
113354.15
 10
443743.2
 20
113359.95
 10
443723.7999999999
 20
113361.95
 10
443717.45
 20
113362.55
 10
443702.75
 20
113362.2
 10
443702.2
 20
113362.2
 10
443701.3
 20
113362.05
 10
443700.9
 20
113361.95
 10
443668.9
 20
113360.05
 10
443620.7
 20
113354.8
 10
443600.3499999999
 20
113352.05
 10
443580.5499999999
 20
113349.4
 10
443547.6
 20
113345.9
 10
443527.35
 20
113342.45
 10
443510.85
 20
113338.4
 10
443507.4
 20
113336.85
 10
443501.65
 20
113334.75
 10
443500.0
 20
113334.1
  0
LWPOLYLINE
  5
E41E
330
166
100
AcDbEntity
  8
R_CL
100
AcDbPolyline
 90
        3
 70
     0
 43
0.0
 10
443973.55
 20
113324.15
 10
443992.2000000001
 20
113317.95
 10
444000.0
 20
113316.35
  0
LWPOLYLINE
  5
E431
330
166
100
AcDbEntity
  8
R_CL
100
AcDbPolyline
 90
       23
 70
     0
 43
0.0
 10
444000.0
 20
113346.35
 10
443945.6500000001
 20
113359.9
 10
443944.35
 20
113360.05
 10
443943.05
 20
113360.4
 10
443941.7999999999
 20
113360.9
 10
443941.5499999999
 20
113361.05
 10
443939.0
 20
113362.75
 10
443938.8
 20
113362.9
 10
443935.35
 20
113365.75
 10
443930.95
 20
113372.05
 10
443917.4
 20
113392.3
 10
443901.05
 20
113417.3
 10
443900.55
 20
113418.05
 10
443900.2
 20
113418.95
 10
443900.1
 20
113419.4
 10
443899.95
 20
113420.05
 10
443899.95
 20
113420.9
 10
443900.65
 20
113422.55
 10
443900.9000000001
 20
113422.85
 10
443918.9
 20
113437.75
 10
443933.5999999999
 20
113450.15
 10
443935.7
 20
113451.9
 10
443946.0
 20
113500.0
  0
LWPOLYLINE
  5
E44C
330
166
100
AcDbEntity
  8
R_CL
100
AcDbPolyline
 90
        2
 70
     0
 43
0.0
 10
443546.05
 20
113468.55
 10
443500.0
 20
113440.1
  0
LWPOLYLINE
  5
E4EC
330
166
100
AcDbEntity
  8
R_CL
100
AcDbPolyline
 90
       10
 70
     0
 43
0.0
 10
443600.3499999999
 20
113352.05
 10
443598.0
 20
113374.1
 10
443596.25
 20
113392.65
 10
443596.0999999999
 20
113393.75
 10
443596.05
 20
113394.1
 10
443595.7499999999
 20
113395.1
 10
443595.6
 20
113395.5
 10
443594.8999999999
 20
113396.8
 10
443588.1
 20
113406.4
 10
443546.05
 20
113468.55
  0
LWPOLYLINE
  5
E820
330
166
100
AcDbEntity
  8
R_CL
100
AcDbPolyline
 90
        4
 70
     0
 43
0.0
 10
443597.9
 20
113500.0
 10
443578.15
 20
113487.95
 10
443568.95
 20
113482.15
 10
443546.05
 20
113468.55
  0
LWPOLYLINE
  5
E833
330
166
100
AcDbEntity
  8
E_BY
100
AcDbPolyline
 90
        6
 70
     0
 43
0.0
 10
444000.0
 20
113217.48
 10
443990.24
 20
113231.09
 10
443979.2899999999
 20
113246.86
 10
443961.91
 20
113272.77
 10
443946.94
 20
113294.82
 10
443921.61
 20
113332.32
  0
POINT
  5
E834
330
166
100
AcDbEntity
  8
BMER
100
AcDbPoint
 10
443921.61
 20
113332.32
 30
0.0
  0
POINT
  5
E835
330
166
100
AcDbEntity
  8
BMER
100
AcDbPoint
 10
443921.61
 20
113332.32
 30
0.0
  0
LWPOLYLINE
  5
E836
330
166
100
AcDbEntity
  8
E_BY
100
AcDbPolyline
 90
        4
 70
     0
 43
0.0
 10
443921.61
 20
113332.32
 10
443963.65
 20
113325.45
 10
443973.55
 20
113324.15
 10
444000.0
 20
113319.57
  0
TEXT
  5
E837
330
166
100
AcDbEntity
  8
T_BY
100
AcDbText
 10
443955.66
 20
113328.99
 30
0.0
 40
1.5
  1
CR
 50
350.5999493796303
100
AcDbText
  0
TEXT
  5
E838
330
166
100
AcDbEntity
  8
T_BY
100
AcDbText
 10
443968.22
 20
113274.03
 30
0.0
 40
1.5
  1
CR
 50
304.5999560212077
100
AcDbText
  0
TEXT
  5
E88B
330
166
100
AcDbEntity
  8
T_BY
100
AcDbText
 10
443942.89
 20
113311.08
 30
0.0
 40
1.5
  1
Ward Bdy
 50
305.0999559490166
100
AcDbText
  0
TEXT
  5
E8CB
330
166
100
AcDbEntity
  8
T_BY
100
AcDbText
 10
443004.25
 20
113186.4
 30
0.0
 40
1.5
  1
Ward Bdy
 50
281.7999593131199
100
AcDbText
  0
TEXT
  5
E8CC
330
166
100
AcDbEntity
  8
T_BY
100
AcDbText
 10
443034.35
 20
113309.25
 30
0.0
 40
1.5
  1
CCLW
 50
62.59999096167957
100
AcDbText
  0
LWPOLYLINE
  5
E95E
330
166
100
AcDbEntity
  8
PL_B
100
AcDbPolyline
 90
       34
 70
     0
 43
0.0
 10
443318.8499999999
 20
113492.8
 10
443313.95
 20
113490.85
 10
443294.25
 20
113483.4
 10
443278.0
 20
113477.1
 10
443259.9
 20
113469.7
 10
443247.9
 20
113464.65
 10
443243.35
 20
113462.75
 10
443241.95
 20
113462.1
 10
443238.0
 20
113460.15
 10
443232.3
 20
113457.15
 10
443226.15
 20
113454.1
 10
443219.45
 20
113450.9
 10
443215.35
 20
113448.85
 10
443208.7
 20
113446.05
 10
443202.7
 20
113443.5
 10
443185.6500000001
 20
113436.8
 10
443167.5
 20
113429.35
 10
443157.9000000001
 20
113425.5
 10
443148.05
 20
113420.85
 10
443147.8
 20
113420.7
 10
443139.9
 20
113416.65
 10
443132.3
 20
113412.85
 10
443127.0
 20
113410.1
 10
443124.0999999999
 20
113408.6
 10
443121.7
 20
113407.25
 10
443116.95
 20
113403.9
 10
443113.05
 20
113401.05
 10
443112.4
 20
113400.55
 10
443111.0
 20
113399.25
 10
443100.4
 20
113409.9
 10
443079.8
 20
113430.15
 10
443054.1
 20
113455.75
 10
443033.1
 20
113476.55
 10
443010.0999999999
 20
113500.0
  0
TEXT
  5
E97A
330
166
100
AcDbEntity
  8
T_BY
100
AcDbText
 10
443041.1
 20
113470.35
 30
0.0
 40
1.5
  1
Boro Const & Ward Bdy
 50
314.9999545196337
100
AcDbText
  0
TEXT
  5
E97B
330
166
100
AcDbEntity
  8
T_BY
100
AcDbText
 10
443052.75
 20
113453.1
 30
0.0
 40
1.5
  1
Und
 50
315.0999545051955
100
AcDbText
  0
POINT
  5
E97F
330
166
100
AcDbEntity
  8
BMER
100
AcDbPoint
 10
443111.0
 20
113399.25
 30
0.0
  0
POINT
  5
E980
330
166
100
AcDbEntity
  8
BMER
100
AcDbPoint
 10
443111.0
 20
113399.25
 30
0.0
  0
LWPOLYLINE
  5
E994
330
166
100
AcDbEntity
  8
R_CL
100
AcDbPolyline
 90
        4
 70
     0
 43
0.0
 10
443500.0
 20
113201.6
 10
443459.9000000001
 20
113214.8
 10
443427.3
 20
113225.85
 10
443418.35
 20
113229.0
  0
LWPOLYLINE
  5
EA37
330
166
100
AcDbEntity
  8
R_CL
100
AcDbPolyline
 90
        9
 70
     0
 43
0.0
 10
443275.0999999999
 20
113000.0
 10
443278.4
 20
113005.55
 10
443292.3
 20
113029.9
 10
443319.4
 20
113075.3
 10
443349.2
 20
113123.05
 10
443359.3499999999
 20
113141.15
 10
443367.05
 20
113154.9
 10
443400.35
 20
113202.5
 10
443418.35
 20
113229.0
  0
LWPOLYLINE
  5
EAC0
330
166
100
AcDbEntity
  8
E_BY
100
AcDbPolyline
 90
        3
 70
     0
 43
0.0
 10
443110.9000000001
 20
113010.75
 10
443112.8
 20
113009.15
 10
443125.75
 20
113000.0
  0
LWPOLYLINE
  5
EAC6
330
166
100
AcDbEntity
  8
R_CL
100
AcDbPolyline
 90
        9
 70
     0
 43
0.0
 10
443265.3499999999
 20
113000.0
 10
443277.8
 20
113020.95
 10
443287.0
 20
113036.7
 10
443314.85
 20
113085.1
 10
443326.35
 20
113109.7
 10
443349.76
 20
113146.27
 10
443370.2
 20
113178.2
 10
443390.35
 20
113203.75
 10
443407.8
 20
113232.75
  0
LWPOLYLINE
  5
EAE7
330
166
100
AcDbEntity
  8
R_CL
100
AcDbPolyline
 90
        2
 70
     0
 43
0.0
 10
443500.0
 20
113440.1
 10
443479.35
 20
113425.4
  0
LWPOLYLINE
  5
EAE8
330
166
100
AcDbEntity
  8
R_CL
100
AcDbPolyline
 90
        4
 70
     0
 43
0.0
 10
443500.0
 20
113272.0
 10
443488.7999999999
 20
113277.05
 10
443470.0999999999
 20
113286.95
 10
443467.9
 20
113288.1
  0
LWPOLYLINE
  5
EAF0
330
166
100
AcDbEntity
  8
PL_B
100
AcDbPolyline
 90
        4
 70
     0
 43
0.0
 10
443336.8
 20
113500.0
 10
443333.7
 20
113498.65
 10
443323.7499999999
 20
113494.6
 10
443318.8499999999
 20
113492.8
  0
LWPOLYLINE
  5
EAF8
330
166
100
AcDbEntity
  8
E_BY
100
AcDbPolyline
 90
       80
 70
     0
 43
0.0
 10
443111.0
 20
113399.25
 10
443108.3
 20
113397.05
 10
443108.05
 20
113396.9
 10
443104.5499999999
 20
113394.2
 10
443104.2
 20
113393.95
 10
443100.8
 20
113391.0
 10
443097.25
 20
113387.95
 10
443096.05
 20
113386.8
 10
443089.6500000001
 20
113380.1
 10
443082.0
 20
113372.65
 10
443076.0
 20
113366.65
 10
443070.95
 20
113361.7
 10
443069.7499999999
 20
113360.55
 10
443064.45
 20
113354.85
 10
443059.5
 20
113349.45
 10
443059.4000000001
 20
113349.25
 10
443053.5
 20
113342.25
 10
443052.8
 20
113341.3
 10
443046.15
 20
113332.45
 10
443042.3499999998
 20
113327.35
 10
443039.6
 20
113323.5
 10
443036.3999999999
 20
113318.5
 10
443035.45
 20
113316.95
 10
443030.9
 20
113308.5
 10
443028.5
 20
113304.25
 10
443026.8499999999
 20
113301.05
 10
443026.4
 20
113300.0
 10
443023.15
 20
113292.35
 10
443019.7999999999
 20
113283.95
 10
443017.15
 20
113277.35
 10
443014.95
 20
113271.45
 10
443014.4000000001
 20
113269.85
 10
443012.25
 20
113262.85
 10
443010.75
 20
113257.15
 10
443009.05
 20
113250.65
 10
443007.75
 20
113245.85
 10
443006.1
 20
113238.8
 10
443004.4
 20
113231.7
 10
443002.85
 20
113224.05
 10
443001.6
 20
113217.3
 10
443001.5
 20
113216.65
 10
443000.95
 20
113212.3
 10
443000.85
 20
113211.45
 10
443000.6
 20
113208.4
 10
443000.5
 20
113205.65
 10
443000.7999999999
 20
113200.75
 10
443001.0
 20
113197.1
 10
443001.15
 20
113195.4
 10
443002.95
 20
113184.95
 10
443007.2
 20
113164.25
 10
443008.65
 20
113157.3
 10
443009.4
 20
113154.1
 10
443011.55
 20
113146.3
 10
443013.4
 20
113139.5
 10
443015.65
 20
113131.35
 10
443017.85
 20
113123.6
 10
443020.4500000001
 20
113115.8
 10
443021.7
 20
113112.0
 10
443022.6
 20
113109.4
 10
443025.3
 20
113103.35
 10
443025.5
 20
113102.9
 10
443026.8
 20
113100.15
 10
443027.85
 20
113098.25
 10
443032.4
 20
113091.7
 10
443032.7000000001
 20
113091.35
 10
443040.25
 20
113080.5
 10
443047.65
 20
113069.3
 10
443049.95
 20
113066.2
 10
443051.2
 20
113064.35
 10
443051.45
 20
113064.05
 10
443053.35
 20
113061.8
 10
443056.2499999999
 20
113058.7
 10
443061.4499999999
 20
113053.4
 10
443066.35
 20
113048.6
 10
443072.55
 20
113043.05
 10
443082.3
 20
113034.4
 10
443096.3499999999
 20
113022.7
 10
443109.9500000001
 20
113011.55
 10
443110.3499999999
 20
113011.2
 10
443110.9000000001
 20
113010.75
  0
TEXT
  5
EAF9
330
166
100
AcDbEntity
  8
T_BY
100
AcDbText
 10
443207.2
 20
113447.55
 30
0.0
 40
1.5
  1
Boro Const & Ward Bdy
 50
25.29999634713248
100
AcDbText
  0
LWPOLYLINE
  5
EB3A
330
166
100
AcDbEntity
  8
R_CL
100
AcDbPolyline
 90
       28
 70
     0
 43
0.0
 10
443407.8
 20
113232.75
 10
443399.95
 20
113235.55
 10
443393.7
 20
113238.35
 10
443382.15
 20
113244.1
 10
443374.45
 20
113248.05
 10
443366.95
 20
113252.3
 10
443360.9
 20
113256.0
 10
443354.5999999997
 20
113260.15
 10
443348.4
 20
113264.5
 10
443342.45
 20
113269.1
 10
443342.1
 20
113269.4
 10
443336.35
 20
113274.25
 10
443330.75
 20
113279.35
 10
443327.25
 20
113282.75
 10
443319.0
 20
113291.25
 10
443312.45
 20
113298.65
 10
443307.4
 20
113303.95
 10
443304.0499999999
 20
113308.15
 10
443300.8499999999
 20
113312.45
 10
443300.0
 20
113313.65
 10
443298.7
 20
113315.5
 10
443296.5999999999
 20
113318.6
 10
443295.1
 20
113321.05
 10
443293.3499999999
 20
113324.3
 10
443291.7999999999
 20
113327.75
 10
443291.5
 20
113328.4
 10
443288.75
 20
113333.6
 10
443288.15
 20
113334.7
  0
LWPOLYLINE
  5
EB3B
330
166
100
AcDbEntity
  8
R_CL
100
AcDbPolyline
 90
        2
 70
     0
 43
0.0
 10
443418.35
 20
113229.0
 10
443407.8
 20
113232.75
  0
LWPOLYLINE
  5
EB3C
330
166
100
AcDbEntity
  8
R_CL
100
AcDbPolyline
 90
        4
 70
     0
 43
0.0
 10
443292.0
 20
113182.8
 10
443349.76
 20
113146.27
 10
443349.8
 20
113146.25
 10
443359.3499999999
 20
113141.15
  0
LWPOLYLINE
  5
EB93
330
166
100
AcDbEntity
  8
R_CL
100
AcDbPolyline
 90
       15
 70
     0
 43
0.0
 10
443418.35
 20
113229.0
 10
443426.1
 20
113242.8
 10
443445.3
 20
113273.95
 10
443463.85
 20
113297.75
 10
443468.75
 20
113302.65
 10
443472.0999999999
 20
113305.8
 10
443475.5
 20
113308.85
 10
443479.05
 20
113312.0
 10
443482.5
 20
113314.95
 10
443486.2
 20
113317.7
 10
443488.85
 20
113319.4
 10
443489.4
 20
113319.7
 10
443494.45
 20
113322.1
 10
443498.1500000001
 20
113323.75
 10
443500.0
 20
113324.7
  0
LWPOLYLINE
  5
EB94
330
166
100
AcDbEntity
  8
R_CL
100
AcDbPolyline
 90
       24
 70
     0
 43
0.0
 10
443407.8
 20
113232.75
 10
443422.0999999999
 20
113253.1
 10
443438.1
 20
113280.5
 10
443440.7
 20
113284.1
 10
443443.3499999999
 20
113287.65
 10
443446.1
 20
113291.15
 10
443448.9000000001
 20
113294.6
 10
443454.2
 20
113300.65
 10
443456.2
 20
113302.85
 10
443460.3
 20
113307.25
 10
443462.4
 20
113309.4
 10
443464.55
 20
113311.5
 10
443466.7
 20
113313.55
 10
443468.95
 20
113315.55
 10
443471.2
 20
113317.5
 10
443474.3499999999
 20
113320.0
 10
443476.75
 20
113321.75
 10
443479.2
 20
113323.5
 10
443481.75
 20
113325.15
 10
443484.25
 20
113326.7
 10
443486.85
 20
113328.25
 10
443488.2
 20
113329.0
 10
443493.45
 20
113331.45
 10
443500.0
 20
113334.1
  0
TEXT
  5
ECBA
330
166
100
AcDbEntity
  8
T_BY
100
AcDbText
 10
443259.1
 20
112923.75
 30
0.0
 40
1.5
  1
CCLW
 50
338.0999511844068
100
AcDbText
  0
LWPOLYLINE
  5
EFC8
330
166
100
AcDbEntity
  8
R_CL
100
AcDbPolyline
 90
        4
 70
     0
 43
0.0
 10
443029.35
 20
112796.4
 10
443026.3
 20
112771.4
 10
443019.65
 20
112721.8
 10
443016.55
 20
112699.7
  0
LWPOLYLINE
  5
EFC9
330
166
100
AcDbEntity
  8
R_CL
100
AcDbPolyline
 90
       48
 70
     0
 43
0.0
 10
443222.25
 20
112819.05
 10
443206.5
 20
112818.8
 10
443204.6999999999
 20
112818.7
 10
443202.9
 20
112818.4
 10
443201.1
 20
112817.9
 10
443199.4
 20
112817.35
 10
443197.9000000001
 20
112816.65
 10
443196.45
 20
112815.8
 10
443195.0
 20
112814.85
 10
443192.8
 20
112812.7
 10
443191.45
 20
112810.9
 10
443176.95
 20
112784.1
 10
443169.35
 20
112769.7
 10
443166.45
 20
112763.5
 10
443166.3
 20
112763.25
 10
443166.2
 20
112763.0
 10
443166.05
 20
112762.8
 10
443165.85
 20
112762.55
 10
443165.7
 20
112762.35
 10
443165.6
 20
112762.1
 10
443165.2
 20
112761.7
 10
443165.0499999999
 20
112761.5
 10
443164.85
 20
112761.35
 10
443164.6500000001
 20
112761.15
 10
443164.4000000001
 20
112761.0
 10
443164.2
 20
112760.8
 10
443164.0
 20
112760.65
 10
443163.7499999999
 20
112760.5
 10
443163.35
 20
112760.2
 10
443162.85
 20
112759.9
 10
443162.3499999999
 20
112759.7
 10
443162.05
 20
112759.6
 10
443161.55
 20
112759.4
 10
443161.35
 20
112759.4
 10
443161.05
 20
112759.3
 10
443160.7999999999
 20
112759.25
 10
443160.5
 20
112759.2
 10
443160.25
 20
112759.15
 10
443160.05
 20
112759.15
 10
443159.75
 20
112759.1
 10
443158.7
 20
112759.1
 10
443158.3999999999
 20
112759.15
 10
443158.15
 20
112759.15
 10
443157.8499999999
 20
112759.2
 10
443157.5999999999
 20
112759.25
 10
443157.3
 20
112759.3
 10
443151.7
 20
112760.4
 10
443143.1500000001
 20
112762.1
  0
LWPOLYLINE
  5
EFCA
330
166
100
AcDbEntity
  8
R_CL
100
AcDbPolyline
 90
       51
 70
     0
 43
0.0
 10
443119.6500000001
 20
112688.9
 10
443129.5
 20
112686.55
 10
443155.0
 20
112680.4
 10
443175.0
 20
112675.75
 10
443179.4
 20
112675.05
 10
443186.4
 20
112674.4
 10
443194.15
 20
112673.4
 10
443206.6999999999
 20
112671.9
 10
443218.0999999999
 20
112670.8
 10
443231.1499999999
 20
112669.55
 10
443246.65
 20
112668.05
 10
443295.9
 20
112665.2
 10
443332.45
 20
112663.65
 10
443344.95
 20
112663.1
 10
443381.2500000001
 20
112662.1
 10
443382.3499999999
 20
112662.3
 10
443383.5000000001
 20
112662.5
 10
443384.5999999999
 20
112662.65
 10
443385.75
 20
112662.8
 10
443386.35
 20
112662.85
 10
443387.45
 20
112662.9
 10
443388.6
 20
112662.95
 10
443389.75
 20
112662.95
 10
443390.8
 20
112662.9
 10
443391.7
 20
112662.85
 10
443392.65
 20
112662.75
 10
443393.5
 20
112662.65
 10
443394.45
 20
112662.5
 10
443394.7
 20
112662.4
 10
443395.7999999999
 20
112662.1
 10
443396.9
 20
112661.7
 10
443397.4
 20
112661.45
 10
443397.95
 20
112661.25
 10
443398.95
 20
112660.75
 10
443399.5
 20
112660.5
 10
443399.6500000001
 20
112660.4
 10
443400.8
 20
112659.85
 10
443401.8499999999
 20
112659.3
 10
443403.0
 20
112658.65
 10
443404.0
 20
112658.0
 10
443405.15
 20
112657.3
 10
443406.3
 20
112656.65
 10
443407.35
 20
112655.9
 10
443408.3499999998
 20
112655.0
 10
443408.4499999999
 20
112654.9
 10
443408.7
 20
112654.6
 10
443409.2
 20
112653.9
 10
443409.4
 20
112653.55
 10
443409.55
 20
112653.2
 10
443409.7
 20
112652.9
 10
443409.9
 20
112652.55
  0
LWPOLYLINE
  5
EFCB
330
166
100
AcDbEntity
  8
R_CL
100
AcDbPolyline
 90
        6
 70
     0
 43
0.0
 10
443100.4
 20
112593.95
 10
443078.85
 20
112596.9
 10
443038.56
 20
112602.78
 10
443030.55
 20
112603.95
 10
443018.65
 20
112604.05
 10
443000.0
 20
112607.1
  0
LWPOLYLINE
  5
EFCC
330
166
100
AcDbEntity
  8
R_CL
100
AcDbPolyline
 90
        3
 70
     0
 43
0.0
 10
443237.0
 20
112707.25
 10
443233.75
 20
112687.15
 10
443231.1499999999
 20
112669.55
  0
LWPOLYLINE
  5
EFCD
330
166
100
AcDbEntity
  8
R_CL
100
AcDbPolyline
 90
       23
 70
     0
 43
0.0
 10
443218.0999999999
 20
112670.8
 10
443218.05
 20
112670.45
 10
443217.1
 20
112663.45
 10
443216.2
 20
112658.0
 10
443216.0999999999
 20
112657.3
 10
443215.65
 20
112653.45
 10
443215.35
 20
112649.6
 10
443215.35
 20
112643.85
 10
443215.45
 20
112640.3
 10
443215.65
 20
112637.3
 10
443216.95
 20
112629.5
 10
443220.1
 20
112614.9
 10
443221.05
 20
112611.05
 10
443221.8
 20
112607.15
 10
443221.9
 20
112606.3
 10
443222.2999999999
 20
112603.1
 10
443222.55
 20
112600.0
 10
443222.55
 20
112597.9
 10
443222.55
 20
112596.8
 10
443222.35
 20
112593.6
 10
443221.0
 20
112585.8
 10
443215.45
 20
112548.25
 10
443214.2
 20
112541.05
  0
LWPOLYLINE
  5
EFCE
330
166
100
AcDbEntity
  8
R_CL
100
AcDbPolyline
 90
       16
 70
     0
 43
0.0
 10
443222.55
 20
112597.9
 10
443242.65
 20
112597.65
 10
443271.5
 20
112596.85
 10
443275.4
 20
112596.45
 10
443277.9
 20
112596.15
 10
443279.9000000001
 20
112595.85
 10
443282.4
 20
112595.25
 10
443284.85
 20
112594.5
 10
443288.3499999999
 20
112593.0
 10
443290.4
 20
112591.95
 10
443294.0499999999
 20
112589.85
 10
443296.35
 20
112588.4
 10
443301.7
 20
112584.4
 10
443318.3
 20
112572.35
 10
443322.95
 20
112568.95
 10
443342.7
 20
112554.65
  0
LWPOLYLINE
  5
EFCF
330
166
100
AcDbEntity
  8
R_CL
100
AcDbPolyline
 90
        4
 70
     0
 43
0.0
 10
443353.44
 20
112618.78
 10
443336.35
 20
112595.65
 10
443323.35
 20
112578.7
 10
443318.3
 20
112572.35
  0
LWPOLYLINE
  5
EFD0
330
166
100
AcDbEntity
  8
R_CL
100
AcDbPolyline
 90
       19
 70
     0
 43
0.0
 10
443437.45
 20
112772.35
 10
443437.2
 20
112745.8
 10
443437.8
 20
112693.85
 10
443437.85
 20
112692.15
 10
443437.65
 20
112689.75
 10
443437.45
 20
112688.45
 10
443436.75
 20
112685.4
 10
443428.9
 20
112667.4
 10
443427.9
 20
112665.25
 10
443426.65
 20
112663.4
 10
443425.3499999999
 20
112661.55
 10
443424.8
 20
112660.95
 10
443423.4
 20
112659.4
 10
443421.9
 20
112658.0
 10
443421.45
 20
112657.6
 10
443419.1
 20
112655.95
 10
443418.95
 20
112655.85
 10
443410.8
 20
112650.45
 10
443404.0999999999
 20
112646.0
  0
LWPOLYLINE
  5
EFD1
330
166
100
AcDbEntity
  8
R_CL
100
AcDbPolyline
 90
        2
 70
     0
 43
0.0
 10
443449.25
 20
112665.15
 10
443427.9
 20
112665.25
  0
LWPOLYLINE
  5
EFD2
330
166
100
AcDbEntity
  8
R_CL
100
AcDbPolyline
 90
        2
 70
     0
 43
0.0
 10
443332.6
 20
112691.9
 10
443332.45
 20
112663.65
  0
TEXT
  5
EFF0
330
166
100
AcDbEntity
  8
T_BY
100
AcDbText
 10
443252.05
 20
112931.45
 30
0.0
 40
1.5
  1
Ward Bdy
 50
338.2999511555304
100
AcDbText
  0
LWPOLYLINE
  5
F012
330
166
100
AcDbEntity
  8
R_CL
100
AcDbPolyline
 90
       52
 70
     0
 43
0.0
 10
443275.0999999999
 20
113000.0
 10
443271.4
 20
112993.8
 10
443263.95
 20
112981.65
 10
443253.15
 20
112962.95
 10
443195.7
 20
112864.9
 10
443192.7
 20
112859.85
 10
443189.9
 20
112854.75
 10
443187.1
 20
112849.55
 10
443184.4
 20
112844.2
 10
443181.8999999999
 20
112838.9
 10
443179.6
 20
112834.0
 10
443175.0
 20
112823.8
 10
443170.6
 20
112813.55
 10
443165.85
 20
112802.05
 10
443162.1500000001
 20
112792.55
 10
443159.5
 20
112784.9
 10
443157.0
 20
112777.3
 10
443154.5999999999
 20
112769.65
 10
443153.6
 20
112766.55
 10
443151.7
 20
112760.4
 10
443146.85
 20
112744.65
 10
443142.3
 20
112728.0
 10
443138.9000000001
 20
112715.9
 10
443131.3
 20
112692.5
 10
443130.75
 20
112690.85
 10
443129.5
 20
112686.55
 10
443125.3499999999
 20
112671.9
 10
443124.15
 20
112668.75
 10
443123.85
 20
112667.55
 10
443123.45
 20
112666.35
 10
443123.2
 20
112665.75
 10
443123.0
 20
112665.2
 10
443122.7
 20
112664.6
 10
443122.65
 20
112664.45
 10
443122.35
 20
112663.85
 10
443122.05
 20
112663.35
 10
443121.8
 20
112662.75
 10
443121.5
 20
112662.2
 10
443121.15
 20
112661.65
 10
443120.75
 20
112661.15
 10
443120.05
 20
112660.2
 10
443119.75
 20
112659.8
 10
443119.05
 20
112659.0
 10
443118.25
 20
112658.2
 10
443117.8
 20
112657.85
 10
443117.55
 20
112657.55
 10
443117.2
 20
112657.3
 10
443116.85
 20
112657.1
 10
443116.45
 20
112656.85
 10
443116.1
 20
112656.6
 10
443115.7
 20
112656.4
 10
443115.6
 20
112656.3
  0
LWPOLYLINE
  5
F042
330
166
100
AcDbEntity
  8
R_CL
100
AcDbPolyline
 90
        3
 70
     0
 43
0.0
 10
443081.35
 20
112716.7
 10
443080.2
 20
112712.4
 10
443074.65
 20
112691.15
  0
LWPOLYLINE
  5
F117
330
166
100
AcDbEntity
  8
R_CL
100
AcDbPolyline
 90
        3
 70
     0
 43
0.0
 10
443179.4
 20
112675.05
 10
443173.1
 20
112642.25
 10
443163.95
 20
112628.6
  0
LWPOLYLINE
  5
F118
330
166
100
AcDbEntity
  8
R_CL
100
AcDbPolyline
 90
        3
 70
     0
 43
0.0
 10
443183.86
 20
112614.73
 10
443163.95
 20
112628.6
 10
443144.65
 20
112642.1
  0
LWPOLYLINE
  5
F232
330
166
100
AcDbEntity
  8
R_CL
100
AcDbPolyline
 90
       46
 70
     0
 43
0.0
 10
443407.6
 20
112617.6
 10
443407.7499999999
 20
112619.35
 10
443407.85
 20
112621.1
 10
443407.9
 20
112622.35
 10
443407.9
 20
112624.15
 10
443407.8
 20
112627.7
 10
443407.8
 20
112628.1
 10
443407.55
 20
112634.4
 10
443407.4
 20
112635.35
 10
443407.3
 20
112636.4
 10
443407.1
 20
112637.35
 10
443406.85
 20
112638.35
 10
443406.5499999999
 20
112639.3
 10
443406.3
 20
112640.3
 10
443406.25
 20
112640.4
 10
443405.2
 20
112643.7
 10
443404.7
 20
112644.8
 10
443404.25
 20
112645.65
 10
443404.0999999999
 20
112646.0
 10
443403.9000000001
 20
112646.3
 10
443403.55
 20
112646.9
 10
443403.2000000001
 20
112647.45
 10
443402.85
 20
112648.05
 10
443402.3999999999
 20
112648.6
 10
443402.0
 20
112649.1
 10
443401.55
 20
112649.65
 10
443401.05
 20
112650.15
 10
443400.6
 20
112650.65
 10
443400.5
 20
112650.8
 10
443400.0499999999
 20
112651.15
 10
443399.55
 20
112651.55
 10
443398.65
 20
112652.25
 10
443398.15
 20
112652.6
 10
443397.65
 20
112652.9
 10
443397.0999999999
 20
112653.2
 10
443396.65
 20
112653.5
 10
443396.15
 20
112653.85
 10
443393.85
 20
112655.15
 10
443392.7
 20
112655.7
 10
443391.5
 20
112656.25
 10
443390.4
 20
112656.85
 10
443390.0
 20
112657.05
 10
443384.3
 20
112660.05
 10
443383.2
 20
112660.75
 10
443382.2
 20
112661.45
 10
443381.2500000001
 20
112662.1
  0
LWPOLYLINE
  5
F2CB
330
166
100
AcDbEntity
  8
R_CL
100
AcDbPolyline
 90
       51
 70
     0
 43
0.0
 10
443245.95
 20
112500.0
 10
443249.75
 20
112505.55
 10
443250.25
 20
112506.45
 10
443250.7
 20
112507.4
 10
443251.1
 20
112508.35
 10
443251.9
 20
112510.55
 10
443252.2
 20
112511.65
 10
443252.2999999999
 20
112512.4
 10
443252.35
 20
112512.95
 10
443252.2999999999
 20
112513.55
 10
443252.25
 20
112514.1
 10
443252.15
 20
112514.85
 10
443252.05
 20
112515.25
 10
443251.55
 20
112516.85
 10
443251.2
 20
112518.0
 10
443250.2999999999
 20
112520.75
 10
443249.0
 20
112523.25
 10
443248.7
 20
112523.8
 10
443247.55
 20
112525.1
 10
443246.3499999999
 20
112526.3
 10
443245.05
 20
112527.45
 10
443243.75
 20
112528.5
 10
443243.3
 20
112528.85
 10
443240.85
 20
112530.65
 10
443238.4
 20
112532.3
 10
443235.7999999999
 20
112533.8
 10
443233.35
 20
112535.2
 10
443229.25
 20
112537.25
 10
443227.25
 20
112538.1
 10
443224.2
 20
112539.1
 10
443221.95
 20
112539.7
 10
443219.5
 20
112540.1
 10
443214.2
 20
112541.05
 10
443185.15
 20
112546.4
 10
443184.45
 20
112546.55
 10
443180.2499999999
 20
112546.9
 10
443178.75
 20
112546.9
 10
443176.6500000001
 20
112546.7
 10
443174.55
 20
112546.35
 10
443173.8
 20
112546.15
 10
443171.85
 20
112545.55
 10
443169.9
 20
112544.75
 10
443169.25
 20
112544.35
 10
443167.9
 20
112543.4
 10
443166.7
 20
112542.4
 10
443165.55
 20
112541.3
 10
443165.35
 20
112541.1
 10
443163.7499999999
 20
112539.45
 10
443162.3
 20
112537.65
 10
443153.3
 20
112519.75
 10
443143.1500000001
 20
112500.0
  0
LWPOLYLINE
  5
F2CC
330
166
100
AcDbEntity
  8
R_CL
100
AcDbPolyline
 90
        2
 70
     0
 43
0.0
 10
443344.35
 20
112500.0
 10
443331.6
 20
112508.85
  0
LWPOLYLINE
  5
F2D7
330
166
100
AcDbEntity
  8
R_CL
100
AcDbPolyline
 90
       13
 70
     0
 43
0.0
 10
443500.0
 20
112544.75
 10
443478.8499999998
 20
112544.25
 10
443464.5999999999
 20
112544.25
 10
443461.1
 20
112544.75
 10
443457.5999999998
 20
112545.3
 10
443456.8
 20
112545.6
 10
443455.3
 20
112546.25
 10
443453.85
 20
112546.95
 10
443452.6
 20
112547.6
 10
443449.35
 20
112549.35
 10
443443.3
 20
112553.4
 10
443415.4
 20
112571.9
 10
443389.8
 20
112589.1
  0
LWPOLYLINE
  5
F2E6
330
166
100
AcDbEntity
  8
E_BY
100
AcDbPolyline
 90
       45
 70
     0
 43
0.0
 10
443125.75
 20
113000.0
 10
443128.75
 20
112997.85
 10
443140.05
 20
112989.7
 10
443150.7
 20
112982.3
 10
443156.0
 20
112978.9
 10
443161.0
 20
112975.8
 10
443167.35
 20
112971.95
 10
443171.95
 20
112969.3
 10
443180.4
 20
112964.45
 10
443217.7
 20
112943.2
 10
443217.95
 20
112943.05
 10
443218.55
 20
112942.75
 10
443219.2
 20
112942.5
 10
443219.8
 20
112942.25
 10
443220.5
 20
112942.0
 10
443221.8
 20
112941.6
 10
443222.4
 20
112941.35
 10
443223.1
 20
112941.15
 10
443223.75
 20
112940.9
 10
443223.95
 20
112940.8
 10
443229.3
 20
112938.75
 10
443238.55
 20
112935.1
 10
443285.9
 20
112916.5
 10
443286.3
 20
112916.4
 10
443288.2
 20
112915.8
 10
443292.0
 20
112914.8
 10
443293.95
 20
112914.35
 10
443295.85
 20
112913.9
 10
443296.5999999999
 20
112913.75
 10
443299.05
 20
112913.3
 10
443300.0
 20
112913.1
 10
443301.6
 20
112912.8
 10
443304.15
 20
112912.45
 10
443306.7
 20
112912.15
 10
443363.8499999999
 20
112906.45
 10
443364.5499999999
 20
112906.45
 10
443365.2499999999
 20
112906.5
 10
443428.6
 20
112904.9
 10
443432.0
 20
112904.8
 10
443435.35
 20
112904.75
 10
443435.65
 20
112904.75
 10
443440.6
 20
112904.95
 10
443443.0
 20
112905.1
 10
443445.5
 20
112905.3
 10
443500.0
 20
112905.95
  0
LWPOLYLINE
  5
F2EA
330
166
100
AcDbEntity
  8
R_CL
100
AcDbPolyline
 90
       63
 70
     0
 43
0.0
 10
443265.3499999999
 20
113000.0
 10
443256.1999999999
 20
112984.6
 10
443230.75
 20
112940.45
 10
443203.0
 20
112893.7
 10
443196.9
 20
112883.75
 10
443191.1
 20
112873.75
 10
443186.15
 20
112864.8
 10
443180.6
 20
112854.55
 10
443175.2999999999
 20
112844.2
 10
443170.2
 20
112833.75
 10
443165.4
 20
112823.2
 10
443164.0999999999
 20
112820.25
 10
443160.7
 20
112811.9
 10
443157.45
 20
112803.45
 10
443156.2
 20
112800.0
 10
443154.4
 20
112794.95
 10
443151.4
 20
112786.45
 10
443148.45
 20
112777.95
 10
443147.45
 20
112775.05
 10
443143.1500000001
 20
112762.1
 10
443140.5999999999
 20
112754.3
 10
443138.0
 20
112746.3
 10
443124.3
 20
112705.25
 10
443120.95
 20
112693.85
 10
443119.6500000001
 20
112688.9
 10
443118.45
 20
112684.4
 10
443117.9
 20
112682.3
 10
443116.55
 20
112676.35
 10
443115.4000000001
 20
112671.45
 10
443114.65
 20
112666.4
 10
443114.6
 20
112665.7
 10
443114.6
 20
112664.95
 10
443114.65
 20
112664.1
 10
443114.7
 20
112663.3
 10
443114.8
 20
112662.5
 10
443114.9
 20
112661.65
 10
443115.0
 20
112660.9
 10
443115.05
 20
112660.05
 10
443115.3
 20
112658.15
 10
443115.6
 20
112656.3
 10
443112.5999999999
 20
112641.0
 10
443109.0499999999
 20
112623.4
 10
443107.65
 20
112617.9
 10
443106.1999999999
 20
112612.45
 10
443104.65
 20
112607.05
 10
443102.95
 20
112601.6
 10
443102.45
 20
112600.05
 10
443100.6
 20
112594.55
 10
443100.4
 20
112593.95
 10
443098.5999999999
 20
112589.0
 10
443096.5
 20
112583.6
 10
443096.0
 20
112582.35
 10
443094.0999999999
 20
112578.0
 10
443092.1
 20
112573.65
 10
443090.0499999999
 20
112569.35
 10
443088.0
 20
112565.0
 10
443087.6
 20
112564.2
 10
443076.7999999999
 20
112541.1
 10
443073.05
 20
112534.0
 10
443069.2
 20
112526.95
 10
443066.0
 20
112521.2
 10
443057.5
 20
112505.15
 10
443055.0
 20
112500.0
  0
LWPOLYLINE
  5
F2EE
330
166
100
AcDbEntity
  8
R_CL
100
AcDbPolyline
 90
        2
 70
     0
 43
0.0
 10
443001.05
 20
112927.75
 10
443000.0
 20
112926.2
  0
LWPOLYLINE
  5
F30E
330
166
100
AcDbEntity
  8
R_CL
100
AcDbPolyline
 90
        5
 70
     0
 43
0.0
 10
443000.0
 20
112805.05
 10
443029.35
 20
112796.4
 10
443036.0499999999
 20
112794.3
 10
443071.9
 20
112783.45
 10
443101.47
 20
112774.16
  0
LWPOLYLINE
  5
F30F
330
166
100
AcDbEntity
  8
R_CL
100
AcDbPolyline
 90
        7
 70
     0
 43
0.0
 10
443000.0
 20
112702.1
 10
443016.55
 20
112699.7
 10
443024.75
 20
112698.55
 10
443060.85
 20
112693.3
 10
443074.65
 20
112691.15
 10
443101.45
 20
112686.95
 10
443118.45
 20
112684.4
  0
LWPOLYLINE
  5
F36D
330
166
100
AcDbEntity
  8
R_CL
100
AcDbPolyline
 90
        9
 70
     0
 43
0.0
 10
443038.56
 20
112602.78
 10
443038.0399999999
 20
112597.93
 10
443037.38
 20
112593.7
 10
443035.6599999999
 20
112589.73
 10
443020.9699999999
 20
112571.08
 10
443018.7199999999
 20
112567.64
 10
443017.27
 20
112563.27
 10
443016.34
 20
112556.66
 10
443016.21
 20
112555.67
  0
LWPOLYLINE
  5
F36E
330
166
100
AcDbEntity
  8
R_CL
100
AcDbPolyline
 90
       48
 70
     0
 43
0.0
 10
443409.9
 20
112652.55
 10
443410.05
 20
112652.15
 10
443410.3499999999
 20
112651.45
 10
443410.7
 20
112650.75
 10
443410.8
 20
112650.45
 10
443411.2
 20
112649.45
 10
443411.5
 20
112648.55
 10
443411.85
 20
112647.55
 10
443412.15
 20
112646.6
 10
443412.6
 20
112645.1
 10
443413.55
 20
112642.3
 10
443414.25
 20
112639.4
 10
443414.35
 20
112638.9
 10
443414.45
 20
112638.1
 10
443414.55
 20
112637.25
 10
443414.6
 20
112636.45
 10
443414.65
 20
112635.6
 10
443414.65
 20
112633.95
 10
443414.6
 20
112633.1
 10
443414.55
 20
112632.3
 10
443414.5
 20
112631.55
 10
443414.3
 20
112629.45
 10
443414.15
 20
112628.4
 10
443413.95
 20
112627.4
 10
443413.75
 20
112626.8
 10
443413.45
 20
112625.7
 10
443413.25
 20
112625.15
 10
443413.0
 20
112624.55
 10
443412.75
 20
112624.0
 10
443412.5
 20
112623.55
 10
443412.2
 20
112623.0
 10
443411.9
 20
112622.5
 10
443411.5499999999
 20
112621.95
 10
443411.2999999999
 20
112621.5
 10
443410.95
 20
112621.0
 10
443410.55
 20
112620.55
 10
443410.2
 20
112620.05
 10
443409.8
 20
112619.65
 10
443409.4
 20
112619.2
 10
443408.55
 20
112618.35
 10
443408.0999999999
 20
112617.95
 10
443407.6
 20
112617.6
 10
443405.4999999999
 20
112614.0
 10
443402.95
 20
112609.8
 10
443376.85
 20
112571.6
 10
443349.4
 20
112533.75
 10
443331.6
 20
112508.85
 10
443325.2999999999
 20
112500.0
  0
LWPOLYLINE
  5
F6E0
330
166
100
AcDbEntity
  8
R_CL
100
AcDbPolyline
 90
        4
 70
     0
 43
0.0
 10
443536.55
 20
112606.2
 10
443568.65
 20
112606.6
 10
443580.35
 20
112606.95
 10
443596.7
 20
112607.4
  0
LWPOLYLINE
  5
F6E1
330
166
100
AcDbEntity
  8
R_CL
100
AcDbPolyline
 90
        4
 70
     0
 43
0.0
 10
443577.6500000001
 20
112546.45
 10
443552.0
 20
112545.7
 10
443515.45
 20
112545.35
 10
443500.0
 20
112544.75
  0
TEXT
  5
F6FB
330
166
100
AcDbEntity
  8
T_BY
100
AcDbText
 10
443771.55
 20
112867.6
 30
0.0
 40
1.5
  1
Ward Bdy
 50
356.1999485710905
100
AcDbText
  0
TEXT
  5
F6FC
330
166
100
AcDbEntity
  8
T_BY
100
AcDbText
 10
443780.8
 20
112862.55
 30
0.0
 40
1.5
  1
CCLW
 50
355.1999487154727
100
AcDbText
  0
LWPOLYLINE
  5
F7B9
330
166
100
AcDbEntity
  8
R_CL
100
AcDbPolyline
 90
        8
 70
     0
 43
0.0
 10
443575.05
 20
112500.0
 10
443575.5499999999
 20
112502.8
 10
443576.15
 20
112512.8
 10
443576.3
 20
112517.4
 10
443577.6500000001
 20
112546.45
 10
443577.7999999999
 20
112550.2
 10
443579.5999999998
 20
112585.0
 10
443580.35
 20
112606.95
  0
LWPOLYLINE
  5
F849
330
166
100
AcDbEntity
  8
E_BY
100
AcDbPolyline
 90
      158
 70
     0
 43
0.0
 10
444000.0
 20
112726.05
 10
443997.3499999999
 20
112729.55
 10
443996.4999999999
 20
112730.8
 10
443995.35
 20
112732.35
 10
443994.9499999999
 20
112732.85
 10
443993.85
 20
112734.3
 10
443992.6999999999
 20
112735.65
 10
443991.5
 20
112737.0
 10
443990.85
 20
112737.7
 10
443990.0999999999
 20
112738.55
 10
443989.25
 20
112739.35
 10
443988.45
 20
112740.2
 10
443987.8499999999
 20
112740.65
 10
443986.95
 20
112741.45
 10
443986.0999999999
 20
112742.2
 10
443985.15
 20
112742.85
 10
443984.25
 20
112743.55
 10
443983.2
 20
112744.25
 10
443981.0
 20
112745.55
 10
443978.75
 20
112746.8
 10
443978.55
 20
112746.9
 10
443976.3
 20
112748.1
 10
443974.0
 20
112749.2
 10
443971.15
 20
112750.65
 10
443971.0
 20
112750.75
 10
443969.55
 20
112751.45
 10
443968.0
 20
112752.3
 10
443966.55
 20
112753.15
 10
443965.7
 20
112753.6
 10
443964.4499999999
 20
112754.45
 10
443963.25
 20
112755.25
 10
443961.95
 20
112756.1
 10
443960.7999999999
 20
112757.05
 10
443959.4
 20
112758.15
 10
443956.5499999999
 20
112760.7
 10
443955.0
 20
112762.1
 10
443952.15
 20
112764.75
 10
443949.4
 20
112767.5
 10
443943.5999999999
 20
112772.95
 10
443939.0999999999
 20
112777.4
 10
443936.9000000001
 20
112779.6
 10
443935.0499999999
 20
112781.4
 10
443933.65
 20
112782.65
 10
443929.45
 20
112786.2
 10
443926.05
 20
112788.9
 10
443921.75
 20
112792.3
 10
443916.6
 20
112796.45
 10
443911.85
 20
112800.35
 10
443907.05
 20
112804.4
 10
443900.6
 20
112809.6
 10
443900.0
 20
112810.05
 10
443895.6
 20
112813.5
 10
443891.1
 20
112816.8
 10
443887.25
 20
112819.55
 10
443881.4
 20
112823.4
 10
443878.4
 20
112825.3
 10
443872.5999999999
 20
112828.9
 10
443871.15
 20
112829.75
 10
443865.2499999999
 20
112833.15
 10
443860.55
 20
112835.85
 10
443849.55
 20
112842.0
 10
443846.55
 20
112843.7
 10
443842.3499999999
 20
112846.0
 10
443838.05
 20
112848.25
 10
443826.6
 20
112853.45
 10
443822.9500000001
 20
112855.1
 10
443818.1
 20
112857.2
 10
443814.2
 20
112858.75
 10
443809.5
 20
112860.45
 10
443808.15
 20
112860.95
 10
443806.55
 20
112861.5
 10
443805.0
 20
112862.05
 10
443803.2999999999
 20
112862.55
 10
443801.5
 20
112863.05
 10
443800.0
 20
112863.4
 10
443799.25
 20
112863.55
 10
443794.65
 20
112864.35
 10
443788.55
 20
112865.1
 10
443782.1
 20
112865.65
 10
443777.7
 20
112865.65
 10
443776.5
 20
112865.6
 10
443775.35
 20
112865.6
 10
443774.15
 20
112865.65
 10
443773.0499999999
 20
112865.65
 10
443772.3
 20
112865.75
 10
443769.5999999999
 20
112866.05
 10
443767.2
 20
112866.55
 10
443764.0499999999
 20
112867.3
 10
443761.5
 20
112867.85
 10
443757.7
 20
112868.95
 10
443756.75
 20
112869.25
 10
443753.0
 20
112870.4
 10
443749.2
 20
112871.65
 10
443746.6500000001
 20
112872.75
 10
443742.25
 20
112874.3
 10
443737.7
 20
112875.8
 10
443734.2
 20
112876.85
 10
443727.85
 20
112878.6
 10
443727.25
 20
112878.75
 10
443720.8
 20
112880.3
 10
443714.25
 20
112881.7
 10
443713.4
 20
112881.75
 10
443711.95
 20
112881.95
 10
443710.55
 20
112882.2
 10
443709.1
 20
112882.45
 10
443706.2
 20
112883.15
 10
443703.35
 20
112883.75
 10
443701.4
 20
112884.25
 10
443693.2999999999
 20
112885.75
 10
443685.7
 20
112887.2
 10
443683.6
 20
112887.45
 10
443678.7999999999
 20
112888.1
 10
443673.45
 20
112888.8
 10
443667.6
 20
112889.7
 10
443666.55
 20
112889.9
 10
443662.2
 20
112890.65
 10
443657.85
 20
112891.55
 10
443653.8
 20
112892.5
 10
443649.55
 20
112893.55
 10
443640.55
 20
112895.55
 10
443639.85
 20
112895.7
 10
443637.5499999999
 20
112896.1
 10
443636.4
 20
112896.25
 10
443635.2
 20
112896.4
 10
443634.9
 20
112896.4
 10
443633.8
 20
112896.5
 10
443632.6
 20
112896.55
 10
443630.2
 20
112896.55
 10
443629.05
 20
112896.5
 10
443623.8
 20
112896.25
 10
443623.6
 20
112896.25
 10
443620.05
 20
112896.2
 10
443616.55
 20
112896.25
 10
443614.5
 20
112896.35
 10
443607.35
 20
112896.85
 10
443604.9
 20
112897.0
 10
443587.0
 20
112898.75
 10
443586.75
 20
112898.8
 10
443583.55
 20
112899.1
 10
443580.25
 20
112899.35
 10
443576.0
 20
112899.6
 10
443569.4
 20
112899.95
 10
443557.9
 20
112900.95
 10
443554.6
 20
112901.25
 10
443551.2000000001
 20
112901.5
 10
443543.25
 20
112901.8
 10
443532.25
 20
112902.2
 10
443525.9000000001
 20
112902.35
 10
443517.85
 20
112902.7
 10
443516.7999999999
 20
112902.7
 10
443516.05
 20
112902.75
 10
443515.4
 20
112902.8
 10
443514.7
 20
112902.9
 10
443513.95
 20
112903.0
 10
443512.55
 20
112903.2
 10
443511.85
 20
112903.4
 10
443511.2
 20
112903.55
 10
443500.0
 20
112905.95
  0
TEXT
  5
F918
330
166
100
AcDbEntity
  8
T_BY
100
AcDbText
 10
443309.1
 20
112101.05
 30
0.0
 40
1.5
  1
CCLW
 50
39.8999942391536
100
AcDbText
  0
TEXT
  5
F919
330
166
100
AcDbEntity
  8
T_BY
100
AcDbText
 10
443354.3
 20
112144.7
 30
0.0
 40
1.5
  1
Ward Bdy
 50
49.49999285308528
100
AcDbText
  0
LWPOLYLINE
  5
FAD8
330
166
100
AcDbEntity
  8
R_CL
100
AcDbPolyline
 90
        7
 70
     0
 43
0.0
 10
443110.14
 20
112441.16
 10
443104.3
 20
112401.45
 10
443101.7
 20
112383.8
 10
443096.9
 20
112344.25
 10
443095.2
 20
112330.25
 10
443089.05
 20
112274.25
 10
443084.45
 20
112234.85
  0
LWPOLYLINE
  5
FAD9
330
166
100
AcDbEntity
  8
R_CL
100
AcDbPolyline
 90
        7
 70
     0
 43
0.0
 10
443200.2
 20
112326.65
 10
443197.6
 20
112328.1
 10
443195.5499999999
 20
112329.05
 10
443190.3499999999
 20
112330.6
 10
443187.3
 20
112331.3
 10
443176.5999999999
 20
112333.3
 10
443096.9
 20
112344.25
  0
LWPOLYLINE
  5
FADA
330
166
100
AcDbEntity
  8
R_CL
100
AcDbPolyline
 90
       19
 70
     0
 43
0.0
 10
443104.3
 20
112401.45
 10
443053.8499999999
 20
112408.3
 10
443052.25
 20
112408.6
 10
443050.6
 20
112408.75
 10
443048.95
 20
112408.75
 10
443047.6
 20
112408.6
 10
443046.15
 20
112408.3
 10
443044.75
 20
112407.9
 10
443043.35
 20
112407.35
 10
443042.3
 20
112406.85
 10
443040.05
 20
112405.2
 10
443038.45
 20
112403.4
 10
443023.15
 20
112379.1
 10
443022.5
 20
112378.45
 10
443022.2
 20
112378.0
 10
443021.55
 20
112376.65
 10
443020.65
 20
112374.4
 10
443017.85
 20
112357.15
 10
443017.5499999999
 20
112354.0
  0
LWPOLYLINE
  5
FADB
330
166
100
AcDbEntity
  8
R_CL
100
AcDbPolyline
 90
       13
 70
     0
 43
0.0
 10
443018.65
 20
112250.35
 10
443009.8499999999
 20
112280.2
 10
443009.75
 20
112280.5
 10
443009.15
 20
112284.0
 10
443009.1
 20
112284.4
 10
443009.1
 20
112286.2
 10
443009.2000000001
 20
112287.95
 10
443009.35
 20
112292.2
 10
443010.3
 20
112302.05
 10
443010.7
 20
112304.65
 10
443014.05
 20
112325.65
 10
443017.5499999999
 20
112354.0
 10
443000.0
 20
112356.4
  0
LWPOLYLINE
  5
FADC
330
166
100
AcDbEntity
  8
R_CL
100
AcDbPolyline
 90
       14
 70
     0
 43
0.0
 10
443000.0
 20
112251.15
 10
443002.55
 20
112251.7
 10
443003.75
 20
112251.8
 10
443006.95
 20
112251.95
 10
443009.7
 20
112251.85
 10
443012.0
 20
112251.7
 10
443014.3
 20
112251.45
 10
443016.5999999998
 20
112251.05
 10
443017.05
 20
112250.95
 10
443018.65
 20
112250.35
 10
443021.3499999999
 20
112249.4
 10
443022.85
 20
112248.75
 10
443084.45
 20
112234.85
 10
443130.5
 20
112224.4
  0
LWPOLYLINE
  5
FADD
330
166
100
AcDbEntity
  8
R_CL
100
AcDbPolyline
 90
       13
 70
     0
 43
0.0
 10
443500.0
 20
112478.25
 10
443412.2
 20
112459.55
 10
443409.8
 20
112459.45
 10
443407.4
 20
112459.55
 10
443406.45
 20
112459.65
 10
443404.65
 20
112459.9
 10
443402.9
 20
112460.25
 10
443401.1
 20
112460.7
 10
443399.75
 20
112461.25
 10
443396.65
 20
112462.9
 10
443395.95
 20
112463.45
 10
443369.9
 20
112482.25
 10
443344.35
 20
112500.0
  0
LWPOLYLINE
  5
FADE
330
166
100
AcDbEntity
  8
R_CL
100
AcDbPolyline
 90
        2
 70
     0
 43
0.0
 10
443000.0
 20
112200.15
 10
443103.7
 20
112172.4
  0
LWPOLYLINE
  5
FB26
330
166
100
AcDbEntity
  8
R_CL
100
AcDbPolyline
 90
        2
 70
     0
 43
0.0
 10
443127.55
 20
112470.2
 10
443143.1500000001
 20
112500.0
  0
LWPOLYLINE
  5
FBE4
330
166
100
AcDbEntity
  8
R_CL
100
AcDbPolyline
 90
        2
 70
     0
 43
0.0
 10
443255.2
 20
112440.55
 10
443220.65
 20
112463.75
  0
LWPOLYLINE
  5
FC2A
330
166
100
AcDbEntity
  8
E_BY
100
AcDbPolyline
 90
       55
 70
     0
 43
0.0
 10
443234.5999999999
 20
112000.0
 10
443238.5
 20
112008.4
 10
443239.25
 20
112009.95
 10
443240.7
 20
112013.4
 10
443248.6299999999
 20
112033.28
 10
443251.28
 20
112037.71
 10
443254.02
 20
112042.08
 10
443254.99
 20
112043.57
 10
443257.82
 20
112047.88
 10
443260.7299999999
 20
112052.14
 10
443263.76
 20
112056.32
 10
443266.94
 20
112060.38
 10
443268.98
 20
112062.81
 10
443271.05
 20
112065.18
 10
443273.1799999999
 20
112067.5
 10
443275.3499999999
 20
112069.78
 10
443276.8
 20
112071.25
 10
443290.5
 20
112084.45
 10
443292.7
 20
112086.45
 10
443296.65
 20
112089.9
 10
443298.4
 20
112091.3
 10
443300.0
 20
112092.65
 10
443317.05
 20
112106.95
 10
443321.7
 20
112110.9
 10
443323.7499999999
 20
112112.95
 10
443330.8499999999
 20
112119.6
 10
443347.45
 20
112135.5
 10
443350.0
 20
112137.95
 10
443350.1999999999
 20
112138.15
 10
443353.0
 20
112141.15
 10
443355.7
 20
112144.05
 10
443368.85
 20
112159.4
 10
443371.0
 20
112162.25
 10
443372.4
 20
112163.8
 10
443374.5
 20
112165.9
 10
443378.0999999999
 20
112169.35
 10
443385.9
 20
112177.0
 10
443386.7
 20
112177.7
 10
443398.5999999999
 20
112182.9
 10
443408.6500000001
 20
112187.75
 10
443413.45
 20
112190.25
 10
443426.4
 20
112198.55
 10
443434.9
 20
112203.25
 10
443436.75
 20
112204.4
 10
443441.85
 20
112208.5
 10
443448.3
 20
112214.25
 10
443454.9500000001
 20
112220.2
 10
443458.1
 20
112223.9
 10
443461.7
 20
112227.55
 10
443468.1
 20
112232.7
 10
443471.15
 20
112234.75
 10
443480.1
 20
112239.45
 10
443484.25
 20
112240.7
 10
443494.15
 20
112243.45
 10
443500.0
 20
112245.25
  0
LWPOLYLINE
  5
FC65
330
166
100
AcDbEntity
  8
R_CL
100
AcDbPolyline
 90
        4
 70
     0
 43
0.0
 10
443000.0
 20
112495.5
 10
443011.3
 20
112490.0
 10
443031.0
 20
112479.35
 10
443039.95
 20
112474.75
  0
LWPOLYLINE
  5
FC66
330
166
100
AcDbEntity
  8
R_CL
100
AcDbPolyline
 90
        2
 70
     0
 43
0.0
 10
443000.0
 20
112304.55
 10
443010.7
 20
112304.65
  0
LWPOLYLINE
  5
FCE3
330
166
100
AcDbEntity
  8
R_CL
100
AcDbPolyline
 90
       48
 70
     0
 43
0.0
 10
443039.95
 20
112474.75
 10
443046.05
 20
112471.65
 10
443102.4
 20
112451.35
 10
443103.9000000001
 20
112450.6
 10
443105.4999999999
 20
112450.0
 10
443107.2
 20
112449.6
 10
443107.7000000001
 20
112449.45
 10
443109.0
 20
112449.3
 10
443110.2
 20
112449.15
 10
443111.45
 20
112449.15
 10
443112.7
 20
112449.3
 10
443113.0999999999
 20
112449.4
 10
443115.4000000001
 20
112450.35
 10
443117.4000000001
 20
112451.75
 10
443118.45
 20
112452.9
 10
443127.55
 20
112470.2
 10
443153.1500000001
 20
112452.95
 10
443155.85
 20
112450.95
 10
443158.0499999999
 20
112449.05
 10
443159.2000000001
 20
112448.15
 10
443160.2999999999
 20
112447.15
 10
443161.35
 20
112446.15
 10
443162.25
 20
112444.95
 10
443163.35
 20
112442.95
 10
443164.0
 20
112440.8
 10
443164.0999999999
 20
112440.4
 10
443168.1
 20
112431.5
 10
443169.5
 20
112430.1
 10
443170.9
 20
112428.8
 10
443171.25
 20
112428.55
 10
443172.65
 20
112427.6
 10
443174.1
 20
112426.7
 10
443175.7
 20
112426.0
 10
443176.6500000001
 20
112425.6
 10
443178.5
 20
112425.1
 10
443180.4
 20
112424.8
 10
443182.3
 20
112424.65
 10
443182.7499999999
 20
112424.65
 10
443184.6
 20
112424.75
 10
443186.45
 20
112425.0
 10
443188.1500000001
 20
112425.35
 10
443190.2
 20
112426.05
 10
443192.15
 20
112426.9
 10
443193.2999999999
 20
112427.55
 10
443196.6
 20
112429.75
 10
443197.25
 20
112430.25
 10
443220.65
 20
112463.75
 10
443245.95
 20
112500.0
  0
LWPOLYLINE
  5
FD3B
330
166
100
AcDbEntity
  8
R_CL
100
AcDbPolyline
 90
        4
 70
     0
 43
0.0
 10
443024.58
 20
112041.92
 10
443029.7
 20
112023.65
 10
443029.7999999999
 20
112023.3
 10
443035.9000000001
 20
112000.0
  0
LWPOLYLINE
  5
FD3C
330
166
100
AcDbEntity
  8
R_CL
100
AcDbPolyline
 90
        3
 70
     0
 43
0.0
 10
443056.5399999999
 20
112038.87
 10
443048.4
 20
112015.6
 10
443042.95
 20
112000.0
  0
LWPOLYLINE
  5
FD3D
330
166
100
AcDbEntity
  8
R_CL
100
AcDbPolyline
 90
       10
 70
     0
 43
0.0
 10
443200.2
 20
112326.65
 10
443194.8499999999
 20
112321.65
 10
443187.8
 20
112315.15
 10
443179.5499999999
 20
112304.6
 10
443176.5
 20
112300.0
 10
443169.7999999999
 20
112290.0
 10
443168.8
 20
112288.4
 10
443151.95
 20
112261.2
 10
443134.4000000001
 20
112231.3
 10
443130.5
 20
112224.4
  0
LWPOLYLINE
  5
FD3E
330
166
100
AcDbEntity
  8
R_CL
100
AcDbPolyline
 90
        6
 70
     0
 43
0.0
 10
443130.5
 20
112224.4
 10
443127.3
 20
112218.65
 10
443107.3
 20
112180.05
 10
443104.5
 20
112174.25
 10
443104.0999999999
 20
112173.4
 10
443103.7
 20
112172.4
  0
LWPOLYLINE
  5
FD3F
330
166
100
AcDbEntity
  8
R_CL
100
AcDbPolyline
 90
        3
 70
     0
 43
0.0
 10
443055.0
 20
112500.0
 10
443042.4499999999
 20
112478.7
 10
443039.95
 20
112474.75
  0
LWPOLYLINE
  5
FD40
330
166
100
AcDbEntity
  8
R_CL
100
AcDbPolyline
 90
        2
 70
     0
 43
0.0
 10
443001.18
 20
112420.85
 10
443000.0
 20
112419.42
  0
LWPOLYLINE
  5
FD41
330
166
100
AcDbEntity
  8
R_CL
100
AcDbPolyline
 90
        7
 70
     0
 43
0.0
 10
443325.2999999999
 20
112500.0
 10
443297.05
 20
112460.55
 10
443246.55
 20
112390.5
 10
443235.5
 20
112375.2
 10
443204.6500000001
 20
112330.85
 10
443200.3499999999
 20
112326.8
 10
443200.2
 20
112326.65
  0
LWPOLYLINE
  5
FEBF
330
166
100
AcDbEntity
  8
R_CL
100
AcDbPolyline
 90
        4
 70
     0
 43
0.0
 10
443000.0
 20
112133.8
 10
443004.45
 20
112116.45
 10
443010.6
 20
112091.75
 10
443024.58
 20
112041.92
  0
LWPOLYLINE
  5
FEC0
330
166
100
AcDbEntity
  8
R_CL
100
AcDbPolyline
 90
        7
 70
     0
 43
0.0
 10
443103.7
 20
112172.4
 10
443101.5
 20
112167.5
 10
443099.7
 20
112162.7
 10
443096.9
 20
112154.3
 10
443080.85
 20
112110.55
 10
443061.95
 20
112054.35
 10
443056.5399999999
 20
112038.87
  0
LWPOLYLINE
  5
FEC1
330
166
100
AcDbEntity
  8
R_CL
100
AcDbPolyline
 90
       51
 70
     0
 43
0.0
 10
443024.58
 20
112041.92
 10
443024.83
 20
112041.2
 10
443025.11
 20
112040.49
 10
443025.42
 20
112039.8
 10
443025.76
 20
112039.11
 10
443026.13
 20
112038.45
 10
443026.52
 20
112037.79
 10
443026.94
 20
112037.16
 10
443027.3800000001
 20
112036.54
 10
443027.85
 20
112035.94
 10
443028.34
 20
112035.36
 10
443028.8599999999
 20
112034.8
 10
443029.64
 20
112034.03
 10
443030.2
 20
112033.53
 10
443030.78
 20
112033.06
 10
443031.38
 20
112032.6
 10
443032.0
 20
112032.18
 10
443032.6299999999
 20
112031.77
 10
443033.2800000001
 20
112031.4
 10
443033.94
 20
112031.04
 10
443034.62
 20
112030.72
 10
443035.31
 20
112030.42
 10
443036.01
 20
112030.15
 10
443036.72
 20
112029.91
 10
443037.44
 20
112029.7
 10
443038.17
 20
112029.52
 10
443038.9
 20
112029.36
 10
443039.69
 20
112029.24
 10
443040.18
 20
112029.17
 10
443040.67
 20
112029.12
 10
443041.16
 20
112029.07
 10
443041.66
 20
112029.03
 10
443042.15
 20
112029.0
 10
443042.6500000001
 20
112028.98
 10
443043.14
 20
112028.98
 10
443043.63
 20
112028.99
 10
443044.13
 20
112029.01
 10
443044.61
 20
112029.05
 10
443045.1
 20
112029.1
 10
443045.58
 20
112029.17
 10
443046.0599999999
 20
112029.26
 10
443046.53
 20
112029.37
 10
443046.99
 20
112029.5
 10
443047.45
 20
112029.65
 10
443047.9
 20
112029.83
 10
443048.35
 20
112030.03
 10
443048.85
 20
112030.29
 10
443050.75
 20
112031.78
 10
443053.65
 20
112035.23
 10
443055.22
 20
112037.12
 10
443056.5399999999
 20
112038.87
  0
LWPOLYLINE
  5
FED0
330
166
100
AcDbEntity
  8
R_CL
100
AcDbPolyline
 90
        2
 70
     0
 43
0.0
 10
443000.0
 20
112419.97
 10
443001.18
 20
112420.85
  0
LWPOLYLINE
  5
FED1
330
166
100
AcDbEntity
  8
R_CL
100
AcDbPolyline
 90
       10
 70
     0
 43
0.0
 10
443039.95
 20
112474.75
 10
443038.5499999999
 20
112472.55
 10
443037.75
 20
112471.3
 10
443031.6
 20
112462.95
 10
443028.7
 20
112459.05
 10
443020.3
 20
112446.15
 10
443015.45
 20
112438.55
 10
443015.0
 20
112437.9
 10
443008.95
 20
112429.35
 10
443001.18
 20
112420.85
  0
LWPOLYLINE
  5
1044E
330
166
100
AcDbEntity
  8
R_CL
100
AcDbPolyline
 90
        2
 70
     0
 43
0.0
 10
442505.85
 20
112087.6
 10
442570.75
 20
112091.5
  0
LWPOLYLINE
  5
1044F
330
166
100
AcDbEntity
  8
R_CL
100
AcDbPolyline
 90
       60
 70
     0
 43
0.0
 10
442572.9
 20
112000.0
 10
442572.4
 20
112023.8
 10
442572.0499999999
 20
112047.85
 10
442570.9
 20
112082.55
 10
442570.75
 20
112091.5
 10
442570.65
 20
112096.95
 10
442570.55
 20
112104.85
 10
442570.4500000001
 20
112106.7
 10
442570.4999999999
 20
112108.55
 10
442570.75
 20
112110.4
 10
442571.1500000001
 20
112112.05
 10
442571.7999999999
 20
112114.05
 10
442572.7000000001
 20
112116.0
 10
442573.75
 20
112117.85
 10
442573.9
 20
112118.1
 10
442575.0999999999
 20
112119.85
 10
442576.4
 20
112121.5
 10
442577.9000000001
 20
112123.0
 10
442579.4500000001
 20
112124.4
 10
442580.65
 20
112125.35
 10
442582.5
 20
112126.45
 10
442584.4
 20
112127.5
 10
442586.45
 20
112128.3
 10
442588.0
 20
112128.8
 10
442592.2
 20
112129.7
 10
442596.05
 20
112129.9
 10
442614.15
 20
112131.55
 10
442625.7500000001
 20
112132.2
 10
442631.8499999999
 20
112132.0
 10
442637.55
 20
112132.05
 10
442643.2499999999
 20
112131.8
 10
442648.95
 20
112131.3
 10
442654.65
 20
112130.5
 10
442657.65
 20
112130.0
 10
442663.2
 20
112128.8
 10
442668.6
 20
112127.4
 10
442673.95
 20
112125.7
 10
442675.1
 20
112125.3
 10
442678.8
 20
112123.95
 10
442682.45
 20
112122.45
 10
442686.05
 20
112120.8
 10
442686.15
 20
112120.75
 10
442688.25
 20
112119.65
 10
442690.4
 20
112118.45
 10
442692.4
 20
112117.1
 10
442692.95
 20
112116.65
 10
442694.55
 20
112115.35
 10
442696.0499999999
 20
112113.9
 10
442697.3
 20
112112.45
 10
442698.5000000001
 20
112110.85
 10
442699.55
 20
112109.2
 10
442700.45
 20
112107.4
 10
442700.9
 20
112106.35
 10
442701.9
 20
112102.6
 10
442702.25
 20
112100.55
 10
442703.3
 20
112091.9
 10
442703.5
 20
112065.55
 10
442703.15
 20
112031.65
 10
442704.2
 20
112002.1
 10
442704.45
 20
112000.0
  0
LWPOLYLINE
  5
10450
330
166
100
AcDbEntity
  8
R_CL
100
AcDbPolyline
 90
       16
 70
     0
 43
0.0
 10
442699.05
 20
112500.0
 10
442698.4
 20
112475.8
 10
442698.0
 20
112468.4
 10
442697.2000000001
 20
112452.15
 10
442696.65
 20
112434.25
 10
442696.35
 20
112423.75
 10
442696.2500000001
 20
112418.7
 10
442696.2
 20
112397.8
 10
442696.1499999999
 20
112393.85
 10
442695.3499999997
 20
112313.15
 10
442695.0999999999
 20
112300.0
 10
442694.9
 20
112288.55
 10
442694.9
 20
112282.65
 10
442694.8
 20
112271.05
 10
442694.8
 20
112268.1
 10
442694.55
 20
112244.55
  0
LWPOLYLINE
  5
10451
330
166
100
AcDbEntity
  8
R_CL
100
AcDbPolyline
 90
       10
 70
     0
 43
0.0
 10
442765.1
 20
112500.0
 10
442764.7
 20
112492.8
 10
442760.9
 20
112440.55
 10
442757.7
 20
112403.4
 10
442757.5
 20
112392.55
 10
442756.7
 20
112329.8
 10
442756.4
 20
112302.0
 10
442756.25
 20
112291.3
 10
442755.9
 20
112269.45
 10
442755.35
 20
112238.65
  0
LWPOLYLINE
  5
10452
330
166
100
AcDbEntity
  8
R_CL
100
AcDbPolyline
 90
        8
 70
     0
 43
0.0
 10
442825.45
 20
112500.0
 10
442825.1
 20
112494.9
 10
442820.65
 20
112426.45
 10
442819.0
 20
112403.3
 10
442818.35
 20
112390.9
 10
442818.1499999999
 20
112386.85
 10
442814.05
 20
112323.7
 10
442813.0999999999
 20
112308.75
  0
LWPOLYLINE
  5
10453
330
166
100
AcDbEntity
  8
R_CL
100
AcDbPolyline
 90
        8
 70
     0
 43
0.0
 10
442500.0
 20
112412.65
 10
442513.55
 20
112402.6
 10
442553.6
 20
112373.7
 10
442600.1
 20
112339.9
 10
442613.25
 20
112330.35
 10
442664.15
 20
112292.7
 10
442677.6
 20
112283.45
 10
442694.8
 20
112271.05
  0
LWPOLYLINE
  5
10454
330
166
100
AcDbEntity
  8
R_CL
100
AcDbPolyline
 90
        4
 70
     0
 43
0.0
 10
442696.1499999999
 20
112393.85
 10
442757.5
 20
112392.55
 10
442804.0999999999
 20
112391.55
 10
442818.35
 20
112390.9
  0
LWPOLYLINE
  5
10455
330
166
100
AcDbEntity
  8
R_CL
100
AcDbPolyline
 90
        2
 70
     0
 43
0.0
 10
442971.05
 20
112242.75
 10
443000.0
 20
112251.15
  0
LWPOLYLINE
  5
10456
330
166
100
AcDbEntity
  8
R_CL
100
AcDbPolyline
 90
        3
 70
     0
 43
0.0
 10
443000.0
 20
112356.4
 10
442965.45
 20
112360.6
 10
442962.02
 20
112361.35
  0
LWPOLYLINE
  5
10477
330
166
100
AcDbEntity
  8
R_CL
100
AcDbPolyline
 90
        7
 70
     0
 43
0.0
 10
442663.6
 20
112422.9
 10
442655.95
 20
112413.3
 10
442633.0
 20
112383.75
 10
442600.1
 20
112339.9
 10
442599.4000000001
 20
112339.0
 10
442567.45
 20
112292.1
 10
442562.3
 20
112285.25
  0
LWPOLYLINE
  5
107A8
330
166
100
AcDbEntity
  8
R_CL
100
AcDbPolyline
 90
        4
 70
     0
 43
0.0
 10
442964.88
 20
112301.2
 10
442983.25
 20
112303.55
 10
442995.15
 20
112304.5
 10
443000.0
 20
112304.55
  0
LWPOLYLINE
  5
1083F
330
166
100
AcDbEntity
  8
R_CL
100
AcDbPolyline
 90
       33
 70
     0
 43
0.0
 10
442686.2
 20
112221.35
 10
442682.05
 20
112223.4
 10
442679.25
 20
112224.7
 10
442676.4499999999
 20
112225.95
 10
442675.4999999999
 20
112226.35
 10
442669.9000000001
 20
112228.75
 10
442667.05
 20
112229.8
 10
442664.1
 20
112230.65
 10
442663.6
 20
112230.8
 10
442661.4
 20
112231.2
 10
442660.3
 20
112231.35
 10
442659.2
 20
112231.45
 10
442658.1
 20
112231.6
 10
442657.0
 20
112231.7
 10
442656.0
 20
112231.8
 10
442653.0999999999
 20
112232.05
 10
442650.2
 20
112232.25
 10
442644.35
 20
112232.45
 10
442638.5
 20
112232.45
 10
442635.55
 20
112232.4
 10
442634.5
 20
112232.4
 10
442629.05
 20
112232.25
 10
442623.6
 20
112232.0
 10
442618.1999999999
 20
112231.65
 10
442614.1
 20
112231.4
 10
442611.4
 20
112231.1
 10
442602.0499999999
 20
112230.3
 10
442592.8
 20
112229.25
 10
442592.4499999999
 20
112229.25
 10
442584.75
 20
112228.2
 10
442577.1
 20
112227.0
 10
442575.15
 20
112226.7
 10
442548.8
 20
112221.05
  0
LWPOLYLINE
  5
10855
330
166
100
AcDbEntity
  8
R_CL
100
AcDbPolyline
 90
        7
 70
     0
 43
0.0
 10
442500.0
 20
112417.4
 10
442520.7
 20
112417.95
 10
442525.0499999999
 20
112418.2
 10
442654.8
 20
112422.7
 10
442663.6
 20
112422.9
 10
442686.4000000001
 20
112423.5
 10
442696.35
 20
112423.75
  0
LWPOLYLINE
  5
10858
330
166
100
AcDbEntity
  8
R_CL
100
AcDbPolyline
 90
       16
 70
     0
 43
0.0
 10
442500.0
 20
112208.45
 10
442505.0
 20
112207.85
 10
442533.05
 20
112203.95
 10
442540.75
 20
112204.35
 10
442549.9000000001
 20
112205.05
 10
442559.05
 20
112205.8
 10
442568.2000000001
 20
112206.6
 10
442569.75
 20
112206.75
 10
442601.0999999999
 20
112209.25
 10
442618.4000000001
 20
112210.35
 10
442626.8
 20
112210.85
 10
442637.1
 20
112211.1
 10
442647.45
 20
112211.2
 10
442652.5
 20
112211.15
 10
442699.5999999999
 20
112210.05
 10
442731.15
 20
112213.0
  0
LWPOLYLINE
  5
10859
330
166
100
AcDbEntity
  8
R_CL
100
AcDbPolyline
 90
       21
 70
     0
 43
0.0
 10
442500.0
 20
112331.4
 10
442542.75
 20
112299.25
 10
442562.3
 20
112285.25
 10
442597.0
 20
112260.4
 10
442597.95
 20
112259.65
 10
442598.9
 20
112258.85
 10
442601.5999999999
 20
112256.3
 10
442602.45
 20
112255.4
 10
442603.05
 20
112254.75
 10
442603.9
 20
112253.8
 10
442604.7
 20
112252.85
 10
442605.45
 20
112251.9
 10
442606.95
 20
112249.9
 10
442607.65
 20
112248.9
 10
442608.0
 20
112248.35
 10
442608.65
 20
112247.35
 10
442609.85
 20
112245.35
 10
442610.4
 20
112244.3
 10
442610.9
 20
112243.25
 10
442611.2999999999
 20
112242.4
 10
442614.1
 20
112231.4
  0
LWPOLYLINE
  5
1085F
330
166
100
AcDbEntity
  8
R_CL
100
AcDbPolyline
 90
        4
 70
     0
 43
0.0
 10
442500.0
 20
112195.9
 10
442509.15
 20
112198.4
 10
442517.85
 20
112200.95
 10
442533.05
 20
112203.95
  0
LWPOLYLINE
  5
10860
330
166
100
AcDbEntity
  8
R_CL
100
AcDbPolyline
 90
        2
 70
     0
 43
0.0
 10
442500.0
 20
112204.3
 10
442533.05
 20
112203.95
  0
LWPOLYLINE
  5
10870
330
166
100
AcDbEntity
  8
R_CL
100
AcDbPolyline
 90
        2
 70
     0
 43
0.0
 10
443000.0
 20
112200.15
 10
442980.85
 20
112204.7
  0
LWPOLYLINE
  5
1088D
330
166
100
AcDbEntity
  8
R_CL
100
AcDbPolyline
 90
        2
 70
     0
 43
0.0
 10
442991.4
 20
112500.0
 10
443000.0
 20
112495.5
  0
LWPOLYLINE
  5
1088E
330
166
100
AcDbEntity
  8
R_CL
100
AcDbPolyline
 90
       17
 70
     0
 43
0.0
 10
442925.05
 20
112500.0
 10
442924.3
 20
112496.05
 10
442912.0499999999
 20
112445.95
 10
442911.25
 20
112441.95
 10
442910.65
 20
112437.95
 10
442910.25
 20
112433.85
 10
442910.2
 20
112432.45
 10
442910.2
 20
112427.8
 10
442910.35
 20
112424.65
 10
442910.55
 20
112421.7
 10
442910.85
 20
112418.65
 10
442911.1
 20
112417.35
 10
442912.1499999999
 20
112413.0
 10
442913.25
 20
112409.75
 10
442916.65
 20
112401.1
 10
442922.8
 20
112389.6
 10
442932.17
 20
112374.1
  0
LWPOLYLINE
  5
1093D
330
166
100
AcDbEntity
  8
R_CL
100
AcDbPolyline
 90
        4
 70
     0
 43
0.0
 10
442501.2
 20
112127.4
 10
442503.2999999999
 20
112109.85
 10
442505.55
 20
112090.6
 10
442505.85
 20
112087.6
  0
LWPOLYLINE
  5
1093E
330
166
100
AcDbEntity
  8
R_CL
100
AcDbPolyline
 90
        5
 70
     0
 43
0.0
 10
442509.8199999999
 20
112029.2
 10
442509.9
 20
112027.8
 10
442510.2
 20
112022.45
 10
442510.45
 20
112017.45
 10
442511.9
 20
112000.0
  0
LWPOLYLINE
  5
1093F
330
166
100
AcDbEntity
  8
R_CL
100
AcDbPolyline
 90
        5
 70
     0
 43
0.0
 10
442506.98
 20
112071.35
 10
442507.25
 20
112067.1
 10
442509.5
 20
112037.1
 10
442509.8
 20
112029.6
 10
442509.8199999999
 20
112029.2
  0
LWPOLYLINE
  5
10940
330
166
100
AcDbEntity
  8
R_CL
100
AcDbPolyline
 90
        2
 70
     0
 43
0.0
 10
442614.1
 20
112231.4
 10
442616.2
 20
112223.05
  0
LWPOLYLINE
  5
10941
330
166
100
AcDbEntity
  8
R_CL
100
AcDbPolyline
 90
        3
 70
     0
 43
0.0
 10
442616.2
 20
112223.05
 10
442617.25
 20
112218.85
 10
442618.4000000001
 20
112210.35
  0
LWPOLYLINE
  5
10942
330
166
100
AcDbEntity
  8
R_CL
100
AcDbPolyline
 90
        2
 70
     0
 43
0.0
 10
442618.4000000001
 20
112210.35
 10
442623.26
 20
112174.29
  0
LWPOLYLINE
  5
10943
330
166
100
AcDbEntity
  8
R_CL
100
AcDbPolyline
 90
        7
 70
     0
 43
0.0
 10
442623.26
 20
112174.29
 10
442626.74
 20
112174.45
 10
442632.91
 20
112172.72
 10
442637.85
 20
112172.23
 10
442643.5999999999
 20
112172.4
 10
442655.7
 20
112173.2
 10
442686.13
 20
112176.45
  0
LWPOLYLINE
  5
10944
330
166
100
AcDbEntity
  8
R_CL
100
AcDbPolyline
 90
       13
 70
     0
 43
0.0
 10
442616.2
 20
112223.05
 10
442633.35
 20
112224.45
 10
442637.75
 20
112224.55
 10
442642.2
 20
112224.5
 10
442646.65
 20
112224.4
 10
442651.1
 20
112224.25
 10
442653.85
 20
112224.1
 10
442662.5
 20
112223.7
 10
442671.2000000001
 20
112223.1
 10
442673.35
 20
112222.9
 10
442679.5
 20
112222.45
 10
442685.3
 20
112221.55
 10
442686.2
 20
112221.35
  0
LWPOLYLINE
  5
10945
330
166
100
AcDbEntity
  8
R_CL
100
AcDbPolyline
 90
       27
 70
     0
 43
0.0
 10
442731.15
 20
112213.0
 10
442731.7
 20
112213.0
 10
442735.05
 20
112213.05
 10
442737.2
 20
112213.15
 10
442740.0999999999
 20
112213.3
 10
442742.95
 20
112213.55
 10
442748.65
 20
112214.25
 10
442751.5
 20
112214.65
 10
442754.3
 20
112215.1
 10
442755.6
 20
112215.25
 10
442761.05
 20
112216.15
 10
442766.5
 20
112217.15
 10
442771.9500000001
 20
112218.25
 10
442775.9
 20
112219.1
 10
442777.9
 20
112220.3
 10
442783.85
 20
112223.5
 10
442789.8
 20
112226.55
 10
442795.7000000001
 20
112229.8
 10
442798.5999999999
 20
112231.6
 10
442800.0
 20
112232.55
 10
442815.75
 20
112243.15
 10
442832.5
 20
112255.35
 10
442840.8499999999
 20
112261.45
 10
442849.65
 20
112267.9
 10
442858.35
 20
112274.55
 10
442866.9000000001
 20
112281.35
 10
442872.7499999999
 20
112286.2
  0
LWPOLYLINE
  5
10946
330
166
100
AcDbEntity
  8
R_CL
100
AcDbPolyline
 90
        4
 70
     0
 43
0.0
 10
442500.0
 20
112225.75
 10
442515.8
 20
112223.75
 10
442546.1
 20
112221.1
 10
442548.8
 20
112221.05
  0
LWPOLYLINE
  5
10947
330
166
100
AcDbEntity
  8
R_CL
100
AcDbPolyline
 90
       19
 70
     0
 43
0.0
 10
442686.2
 20
112221.35
 10
442686.2999999999
 20
112221.3
 10
442687.25
 20
112221.0
 10
442688.25
 20
112220.65
 10
442690.15
 20
112219.95
 10
442691.0999999999
 20
112219.55
 10
442691.75
 20
112219.25
 10
442695.1999999999
 20
112218.15
 10
442698.6
 20
112217.15
 10
442702.05
 20
112216.2
 10
442705.55
 20
112215.4
 10
442708.1
 20
112214.95
 10
442711.45
 20
112214.45
 10
442714.8
 20
112214.05
 10
442718.15
 20
112213.7
 10
442721.5499999999
 20
112213.4
 10
442724.9500000001
 20
112213.2
 10
442728.3
 20
112213.05
 10
442731.15
 20
112213.0
  0
LWPOLYLINE
  5
10948
330
166
100
AcDbEntity
  8
R_CL
100
AcDbPolyline
 90
        9
 70
     0
 43
0.0
 10
442548.8
 20
112221.05
 10
442562.75
 20
112220.8
 10
442572.85
 20
112220.75
 10
442589.55
 20
112220.85
 10
442593.2
 20
112221.0
 10
442598.3
 20
112221.4
 10
442608.55
 20
112222.4
 10
442612.2
 20
112222.75
 10
442616.2
 20
112223.05
  0
LWPOLYLINE
  5
10949
330
166
100
AcDbEntity
  8
R_CL
100
AcDbPolyline
 90
        4
 70
     0
 43
0.0
 10
442980.85
 20
112204.7
 10
442983.3
 20
112195.45
 10
442993.55
 20
112157.35
 10
443000.0
 20
112133.8
  0
LWPOLYLINE
  5
1094A
330
166
100
AcDbEntity
  8
R_CL
100
AcDbPolyline
 90
        3
 70
     0
 43
0.0
 10
442956.7
 20
112292.9
 10
442969.0
 20
112250.8
 10
442971.05
 20
112242.75
  0
LWPOLYLINE
  5
1094B
330
166
100
AcDbEntity
  8
R_CL
100
AcDbPolyline
 90
        4
 70
     0
 43
0.0
 10
442971.05
 20
112242.75
 10
442971.5
 20
112240.95
 10
442980.15
 20
112207.4
 10
442980.85
 20
112204.7
  0
LWPOLYLINE
  5
1094C
330
166
100
AcDbEntity
  8
R_CL
100
AcDbPolyline
 90
        6
 70
     0
 43
0.0
 10
442813.0999999999
 20
112308.75
 10
442809.2999999999
 20
112305.5
 10
442792.85
 20
112299.05
 10
442781.55
 20
112295.0
 10
442770.95
 20
112293.6
 10
442756.25
 20
112291.3
  0
LWPOLYLINE
  5
10F02
330
166
100
AcDbEntity
  8
R_CL
100
AcDbPolyline
 90
        4
 70
     0
 43
0.0
 10
442929.55
 20
112355.57
 10
442935.53
 20
112362.08
 10
442976.4099999998
 20
112402.24
 10
443000.0
 20
112419.97
  0
LWPOLYLINE
  5
10F03
330
166
100
AcDbEntity
  8
R_CL
100
AcDbPolyline
 90
        6
 70
     0
 43
0.0
 10
442931.57
 20
112342.38
 10
442925.2
 20
112335.65
 10
442897.25
 20
112307.95
 10
442889.2499999999
 20
112300.55
 10
442881.0499999999
 20
112293.3
 10
442872.7499999999
 20
112286.2
  0
LWPOLYLINE
  5
10F0B
330
166
100
AcDbEntity
  8
R_CL
100
AcDbPolyline
 90
        5
 70
     0
 43
0.0
 10
443000.0
 20
112419.42
 10
442981.0800000001
 20
112396.45
 10
442953.45
 20
112365.45
 10
442943.9499999999
 20
112355.45
 10
442941.75
 20
112353.12
  0
LWPOLYLINE
  5
10F0C
330
166
100
AcDbEntity
  8
R_CL
100
AcDbPolyline
 90
        4
 70
     0
 43
0.0
 10
442941.75
 20
112353.12
 10
442945.4500000001
 20
112340.93
 10
442950.7199999997
 20
112320.2
 10
442956.7
 20
112292.9
  0
LWPOLYLINE
  5
10F0D
330
166
100
AcDbEntity
  8
R_CL
100
AcDbPolyline
 90
        2
 70
     0
 43
0.0
 10
442936.08
 20
112347.14
 10
442931.57
 20
112342.38
  0
LWPOLYLINE
  5
10F0E
330
166
100
AcDbEntity
  8
R_CL
100
AcDbPolyline
 90
        6
 70
     0
 43
0.0
 10
442956.7
 20
112292.9
 10
442953.65
 20
112300.98
 10
442950.28
 20
112308.94
 10
442942.91
 20
112323.83
 10
442938.6299999999
 20
112331.34
 10
442931.57
 20
112342.38
  0
LWPOLYLINE
  5
10F0F
330
166
100
AcDbEntity
  8
R_CL
100
AcDbPolyline
 90
        4
 70
     0
 43
0.0
 10
442872.7499999999
 20
112286.2
 10
442891.84
 20
112310.9
 10
442905.03
 20
112328.84
 10
442929.55
 20
112355.57
  0
LWPOLYLINE
  5
10F10
330
166
100
AcDbEntity
  8
R_CL
100
AcDbPolyline
 90
        3
 70
     0
 43
0.0
 10
442941.75
 20
112353.12
 10
442939.5999999999
 20
112350.85
 10
442936.08
 20
112347.14
  0
LWPOLYLINE
  5
10F11
330
166
100
AcDbEntity
  8
R_CL
100
AcDbPolyline
 90
        2
 70
     0
 43
0.0
 10
442929.55
 20
112355.57
 10
442936.08
 20
112347.14
  0
LWPOLYLINE
  5
10F33
330
166
100
AcDbEntity
  8
E_BY
100
AcDbPolyline
 90
       10
 70
     0
 43
0.0
 10
442832.15
 20
112249.55
 10
442831.81
 20
112246.68
 10
442828.8499999999
 20
112221.36
 10
442827.2
 20
112202.46
 10
442825.84
 20
112184.0
 10
442824.51
 20
112165.42
 10
442820.98
 20
112116.97
 10
442816.97
 20
112062.63
 10
442813.53
 20
112015.83
 10
442812.51
 20
112000.0
  0
LWPOLYLINE
  5
10F34
330
166
100
AcDbEntity
  8
E_BY
100
AcDbPolyline
 90
        2
 70
     0
 43
0.0
 10
442832.86
 20
112255.61
 10
442832.15
 20
112249.55
  0
POINT
  5
10F35
330
166
100
AcDbEntity
  8
BMER
100
AcDbPoint
 10
442832.86
 20
112255.61
 30
0.0
  0
LWPOLYLINE
  5
10F36
330
166
100
AcDbEntity
  8
E_BY
100
AcDbPolyline
 90
       20
 70
     0
 43
0.0
 10
442500.0
 20
112216.8
 10
442511.65
 20
112215.55
 10
442533.36
 20
112214.02
 10
442561.88
 20
112214.18
 10
442580.43
 20
112215.18
 10
442604.43
 20
112217.13
 10
442632.6
 20
112218.58
 10
442657.43
 20
112218.35
 10
442688.36
 20
112217.6
 10
442729.76
 20
112215.51
 10
442751.93
 20
112215.68
 10
442777.4600000001
 20
112221.03
 10
442783.85
 20
112223.5
 10
442789.8
 20
112226.55
 10
442795.7000000001
 20
112229.8
 10
442798.5999999999
 20
112231.6
 10
442800.0
 20
112232.55
 10
442815.75
 20
112243.15
 10
442832.5
 20
112255.35
 10
442832.86
 20
112255.61
  0
POINT
  5
10F37
330
166
100
AcDbEntity
  8
BMER
100
AcDbPoint
 10
442832.86
 20
112255.61
 30
0.0
  0
TEXT
  5
10F38
330
166
100
AcDbEntity
  8
T_BY
100
AcDbText
 10
442674.72
 20
112219.49
 30
0.0
 40
1.5
  1
CR
100
AcDbText
  0
TEXT
  5
10F39
330
166
100
AcDbEntity
  8
T_BY
100
AcDbText
 10
442816.31
 20
112083.05
 30
0.0
 40
1.5
  1
CR
 50
83.99998787190233
100
AcDbText
  0
TEXT
  5
10F3A
330
166
100
AcDbEntity
  8
T_BY
100
AcDbText
 10
442759.41
 20
112218.26
 30
0.0
 40
1.5
  1
Ward Bdy
 50
11.69999831072925
100
AcDbText
  0
LWPOLYLINE
  5
10F72
330
166
100
AcDbEntity
  8
R_CL
100
AcDbPolyline
 90
        8
 70
     0
 43
0.0
 10
442500.0
 20
112153.9
 10
442519.62
 20
112156.58
 10
442534.95
 20
112159.21
 10
442574.51
 20
112164.64
 10
442594.8
 20
112166.95
 10
442616.73
 20
112172.35
 10
442621.1799999999
 20
112174.2
 10
442623.26
 20
112174.29
  0
LWPOLYLINE
  5
10FBB
330
166
100
AcDbEntity
  8
R_CL
100
AcDbPolyline
 90
        2
 70
     0
 43
0.0
 10
442505.72
 20
112028.95
 10
442509.8199999999
 20
112029.2
  0
LWPOLYLINE
  5
10FBC
330
166
100
AcDbEntity
  8
R_CL
100
AcDbPolyline
 90
        2
 70
     0
 43
0.0
 10
442500.0
 20
112028.59
 10
442505.72
 20
112028.95
  0
LWPOLYLINE
  5
1100F
330
166
100
AcDbEntity
  8
R_CL
100
AcDbPolyline
 90
        2
 70
     0
 43
0.0
 10
442506.98
 20
112071.35
 10
442500.0
 20
112070.68
  0
LWPOLYLINE
  5
11010
330
166
100
AcDbEntity
  8
R_CL
100
AcDbPolyline
 90
        4
 70
     0
 43
0.0
 10
442505.85
 20
112087.6
 10
442506.4
 20
112081.95
 10
442506.9
 20
112072.65
 10
442506.98
 20
112071.35
  0
LWPOLYLINE
  5
11011
330
166
100
AcDbEntity
  8
R_CL
100
AcDbPolyline
 90
        2
 70
     0
 43
0.0
 10
442501.2
 20
112127.4
 10
442500.0
 20
112127.28
  0
LWPOLYLINE
  5
11012
330
166
100
AcDbEntity
  8
R_CL
100
AcDbPolyline
 90
        2
 70
     0
 43
0.0
 10
442500.0
 20
112137.75
 10
442501.2
 20
112127.4
  0
LWPOLYLINE
  5
11048
330
166
100
AcDbEntity
  8
R_CL
100
AcDbPolyline
 90
        3
 70
     0
 43
0.0
 10
442718.7899999998
 20
112286.02
 10
442713.3
 20
112285.3
 10
442694.9
 20
112282.65
  0
LWPOLYLINE
  5
11981
330
166
100
AcDbEntity
  8
R_CL
100
AcDbPolyline
 90
        2
 70
     0
 43
0.0
 10
442752.6
 20
112982.4
 10
442757.75
 20
113000.0
  0
LWPOLYLINE
  5
11982
330
166
100
AcDbEntity
  8
R_CL
100
AcDbPolyline
 90
        6
 70
     0
 43
0.0
 10
442779.5999999999
 20
112973.1
 10
442769.9500000001
 20
112936.0
 10
442769.7499999999
 20
112935.25
 10
442766.0999999999
 20
112919.7
 10
442761.3499999999
 20
112898.3
 10
442761.5
 20
112898.25
  0
LWPOLYLINE
  5
11983
330
166
100
AcDbEntity
  8
R_CL
100
AcDbPolyline
 90
        4
 70
     0
 43
0.0
 10
442832.05
 20
112951.05
 10
442832.0
 20
112950.85
 10
442828.2
 20
112932.95
 10
442822.1500000001
 20
112905.5
  0
LWPOLYLINE
  5
11984
330
166
100
AcDbEntity
  8
R_CL
100
AcDbPolyline
 90
        7
 70
     0
 43
0.0
 10
442769.7499999999
 20
112935.25
 10
442706.55
 20
112945.3
 10
442627.1999999999
 20
112956.85
 10
442539.5
 20
112970.2
 10
442533.7
 20
112968.2
 10
442523.4
 20
112964.65
 10
442500.0
 20
112956.0
  0
LWPOLYLINE
  5
11985
330
166
100
AcDbEntity
  8
R_CL
100
AcDbPolyline
 90
        3
 70
     0
 43
0.0
 10
442533.7
 20
112968.2
 10
442524.6
 20
112897.25
 10
442517.65
 20
112844.0
  0
LWPOLYLINE
  5
11986
330
166
100
AcDbEntity
  8
R_CL
100
AcDbPolyline
 90
       11
 70
     0
 43
0.0
 10
442626.35
 20
112825.9
 10
442618.0999999999
 20
112781.45
 10
442616.0
 20
112767.6
 10
442614.25
 20
112755.85
 10
442609.95
 20
112728.2
 10
442606.45
 20
112707.35
 10
442606.35
 20
112706.9
 10
442603.3499999999
 20
112687.2
 10
442602.15
 20
112677.45
 10
442602.4
 20
112665.9
 10
442602.15
 20
112639.95
  0
LWPOLYLINE
  5
11987
330
166
100
AcDbEntity
  8
R_CL
100
AcDbPolyline
 90
        4
 70
     0
 43
0.0
 10
442616.0
 20
112767.6
 10
442648.0999999999
 20
112762.8
 10
442690.65
 20
112756.2
 10
442728.65
 20
112749.65
  0
LWPOLYLINE
  5
11988
330
166
100
AcDbEntity
  8
R_CL
100
AcDbPolyline
 90
        2
 70
     0
 43
0.0
 10
442965.0
 20
112814.75
 10
443000.0
 20
112805.05
  0
LWPOLYLINE
  5
11989
330
166
100
AcDbEntity
  8
R_CL
100
AcDbPolyline
 90
        2
 70
     0
 43
0.0
 10
442959.75
 20
112707.0
 10
443000.0
 20
112702.1
  0
LWPOLYLINE
  5
1198A
330
166
100
AcDbEntity
  8
R_CL
100
AcDbPolyline
 90
        3
 70
     0
 43
0.0
 10
442932.8
 20
112530.2
 10
442971.3
 20
112510.4
 10
442991.4
 20
112500.0
  0
LWPOLYLINE
  5
1198B
330
166
100
AcDbEntity
  8
R_CL
100
AcDbPolyline
 90
        3
 70
     0
 43
0.0
 10
442708.2
 20
112578.4
 10
442770.5
 20
112575.9
 10
442829.5499999999
 20
112573.5
  0
LWPOLYLINE
  5
1198C
330
166
100
AcDbEntity
  8
R_CL
100
AcDbPolyline
 90
        6
 70
     0
 43
0.0
 10
442707.45
 20
112571.45
 10
442654.1
 20
112572.25
 10
442586.4
 20
112572.8
 10
442526.4000000001
 20
112573.75
 10
442500.8499999999
 20
112573.8
 10
442500.0
 20
112573.8
  0
LWPOLYLINE
  5
1198D
330
166
100
AcDbEntity
  8
R_CL
100
AcDbPolyline
 90
        5
 70
     0
 43
0.0
 10
442504.2499999999
 20
112503.0
 10
442502.65
 20
112538.4
 10
442501.0
 20
112572.15
 10
442500.8499999999
 20
112573.8
 10
442500.0
 20
112582.3
  0
LWPOLYLINE
  5
1198E
330
166
100
AcDbEntity
  8
R_CL
100
AcDbPolyline
 90
        3
 70
     0
 43
0.0
 10
442606.45
 20
112707.35
 10
442649.55
 20
112699.55
 10
442721.3499999999
 20
112688.2
  0
LWPOLYLINE
  5
11A50
330
166
100
AcDbEntity
  8
PL_B
100
AcDbPolyline
 90
       14
 70
     0
 43
0.0
 10
442875.2
 20
113000.0
 10
442873.2
 20
112976.3
 10
442871.25
 20
112954.85
 10
442869.7999999999
 20
112935.3
 10
442857.4
 20
112940.45
 10
442805.0
 20
112962.4
 10
442780.0
 20
112972.95
 10
442768.7
 20
112933.65
 10
442751.85
 20
112857.1
 10
442727.65
 20
112742.55
 10
442724.6
 20
112716.0
 10
442714.3
 20
112628.75
 10
442699.9499999999
 20
112504.25
 10
442500.0
 20
112505.2
  0
POINT
  5
11A51
330
166
100
AcDbEntity
  8
BMER
100
AcDbPoint
 10
442869.7999999999
 20
112935.3
 30
0.0
  0
POINT
  5
11A52
330
166
100
AcDbEntity
  8
BMER
100
AcDbPoint
 10
442869.7999999999
 20
112935.3
 30
0.0
  0
TEXT
  5
11A5B
330
166
100
AcDbEntity
  8
T_BY
100
AcDbText
 10
442871.5
 20
112963.8
 30
0.0
 40
1.5
  1
CR
 50
86.99998743875594
100
AcDbText
  0
TEXT
  5
11A5C
330
166
100
AcDbEntity
  8
T_BY
100
AcDbText
 10
442733.0
 20
112774.2
 30
0.0
 40
1.5
  1
Boro Const Bdy
 50
77.999988738195
100
AcDbText
  0
TEXT
  5
11A5D
330
166
100
AcDbEntity
  8
T_BY
100
AcDbText
 10
442737.8
 20
112778.75
 30
0.0
 40
1.5
  1
CR
 50
77.69998878150963
100
AcDbText
  0
LWPOLYLINE
  5
11E94
330
166
100
AcDbEntity
  8
R_CL
100
AcDbPolyline
 90
       18
 70
     0
 43
0.0
 10
442965.3
 20
112862.5
 10
442965.95
 20
112860.7
 10
442966.4999999999
 20
112858.9
 10
442966.9
 20
112857.0
 10
442966.9
 20
112856.85
 10
442966.9500000001
 20
112851.5
 10
442966.4
 20
112848.7
 10
442965.05
 20
112815.9
 10
442965.0
 20
112814.75
 10
442964.3
 20
112800.0
 10
442959.75
 20
112707.0
 10
442959.65
 20
112704.85
 10
442954.4
 20
112614.9
 10
442954.3
 20
112613.5
 10
442948.7
 20
112590.55
 10
442932.8
 20
112530.2
 10
442932.15
 20
112527.65
 10
442925.05
 20
112500.0
  0
LWPOLYLINE
  5
11EDA
330
166
100
AcDbEntity
  8
R_CL
100
AcDbPolyline
 90
        7
 70
     0
 43
0.0
 10
442500.0
 20
112900.8
 10
442524.6
 20
112897.25
 10
442547.75
 20
112893.95
 10
442615.2499999999
 20
112884.4
 10
442707.6
 20
112870.9
 10
442740.8999999999
 20
112866.4
 10
442753.25
 20
112864.7
  0
LWPOLYLINE
  5
11EDB
330
166
100
AcDbEntity
  8
R_CL
100
AcDbPolyline
 90
        7
 70
     0
 43
0.0
 10
442500.0
 20
112846.15
 10
442517.2
 20
112844.05
 10
442517.65
 20
112844.0
 10
442572.4999999999
 20
112834.6
 10
442626.35
 20
112825.9
 10
442681.0999999999
 20
112816.8
 10
442740.6
 20
112807.1
  0
LWPOLYLINE
  5
11EDC
330
166
100
AcDbEntity
  8
R_CL
100
AcDbPolyline
 90
       13
 70
     0
 43
0.0
 10
442500.0
 20
112640.75
 10
442505.5
 20
112640.85
 10
442531.5499999999
 20
112640.7
 10
442599.1999999999
 20
112640.0
 10
442602.15
 20
112639.95
 10
442631.7
 20
112639.45
 10
442675.15
 20
112639.55
 10
442679.2999999999
 20
112639.2
 10
442684.0499999999
 20
112639.0
 10
442685.4
 20
112638.75
 10
442687.6
 20
112638.35
 10
442691.15
 20
112637.5
 10
442714.75
 20
112631.3
  0
LWPOLYLINE
  5
11EE4
330
166
100
AcDbEntity
  8
R_CL
100
AcDbPolyline
 90
        3
 70
     0
 43
0.0
 10
442500.0
 20
112503.0
 10
442504.2499999999
 20
112503.0
 10
442699.3
 20
112502.4
  0
LWPOLYLINE
  5
11F05
330
166
100
AcDbEntity
  8
R_CL
100
AcDbPolyline
 90
        3
 70
     0
 43
0.0
 10
443000.0
 20
112926.2
 10
442984.85
 20
112904.05
 10
442961.2
 20
112869.45
  0
LWPOLYLINE
  5
11F0D
330
166
100
AcDbEntity
  8
R_CL
100
AcDbPolyline
 90
        2
 70
     0
 43
0.0
 10
443000.0
 20
112607.1
 10
442954.4
 20
112614.9
  0
LWPOLYLINE
  5
11F1E
330
166
100
AcDbEntity
  8
R_CL
100
AcDbPolyline
 90
       50
 70
     0
 43
0.0
 10
442660.9
 20
113000.0
 10
442665.85
 20
112998.1
 10
442675.45
 20
112995.05
 10
442686.5
 20
112992.7
 10
442752.6
 20
112982.4
 10
442754.35
 20
112982.1
 10
442765.35
 20
112979.65
 10
442779.5999999999
 20
112973.1
 10
442779.95
 20
112972.95
 10
442808.8
 20
112960.65
 10
442832.0
 20
112950.85
 10
442835.55
 20
112949.35
 10
442858.65
 20
112939.15
 10
442862.0
 20
112937.9
 10
442865.2999999999
 20
112936.4
 10
442866.6500000001
 20
112935.7
 10
442872.95
 20
112931.85
 10
442874.25
 20
112930.95
 10
442876.65
 20
112929.4
 10
442879.0
 20
112927.75
 10
442879.25
 20
112927.55
 10
442882.35
 20
112924.75
 10
442888.3
 20
112919.8
 10
442890.75
 20
112917.65
 10
442898.4
 20
112910.35
 10
442906.2499999999
 20
112902.45
 10
442911.2
 20
112897.25
 10
442914.1
 20
112894.25
 10
442914.75
 20
112893.65
 10
442918.6
 20
112891.1
 10
442919.2
 20
112890.75
 10
442923.7
 20
112888.2
 10
442925.85
 20
112887.05
 10
442930.5999999999
 20
112884.75
 10
442932.8499999999
 20
112883.8
 10
442940.55
 20
112881.1
 10
442943.9000000001
 20
112879.9
 10
442949.5
 20
112877.7
 10
442951.75
 20
112876.6
 10
442953.75
 20
112875.5
 10
442955.65
 20
112874.3
 10
442957.5
 20
112873.0
 10
442958.25
 20
112872.4
 10
442959.75
 20
112871.0
 10
442961.2
 20
112869.45
 10
442962.45
 20
112867.75
 10
442962.9000000001
 20
112867.2
 10
442964.0
 20
112865.25
 10
442965.0
 20
112863.2
 10
442965.3
 20
112862.5
  0
LWPOLYLINE
  5
11F38
330
166
100
AcDbEntity
  8
R_CL
100
AcDbPolyline
 90
       45
 70
     0
 43
0.0
 10
442931.95
 20
113000.0
 10
442930.35
 20
112982.7
 10
442930.15
 20
112979.05
 10
442929.5999999999
 20
112971.2
 10
442929.25
 20
112968.6
 10
442928.85
 20
112966.0
 10
442928.45
 20
112963.5
 10
442928.4
 20
112963.3
 10
442927.15
 20
112954.15
 10
442927.0999999999
 20
112952.7
 10
442927.05
 20
112951.2
 10
442927.15
 20
112948.3
 10
442927.3
 20
112946.85
 10
442927.4
 20
112946.3
 10
442927.7
 20
112944.5
 10
442927.95
 20
112943.6
 10
442928.15
 20
112942.7
 10
442928.3499999999
 20
112941.85
 10
442928.65
 20
112940.95
 10
442929.0
 20
112940.15
 10
442929.3499999999
 20
112939.25
 10
442929.75
 20
112938.45
 10
442929.8
 20
112938.3
 10
442930.2
 20
112937.65
 10
442930.5
 20
112936.95
 10
442930.9
 20
112936.35
 10
442931.8
 20
112935.05
 10
442932.25
 20
112934.45
 10
442932.7
 20
112933.9
 10
442933.7
 20
112932.7
 10
442934.4
 20
112931.9
 10
442935.05
 20
112931.1
 10
442935.9
 20
112930.35
 10
442936.7
 20
112929.7
 10
442937.6
 20
112929.0
 10
442938.4999999999
 20
112928.35
 10
442939.3499999997
 20
112927.75
 10
442940.2999999999
 20
112927.15
 10
442941.2000000001
 20
112926.55
 10
442942.0499999999
 20
112926.05
 10
442943.0
 20
112925.6
 10
442944.0
 20
112925.1
 10
442944.95
 20
112924.6
 10
442945.7
 20
112924.3
 10
442984.85
 20
112904.05
  0
LWPOLYLINE
  5
11F68
330
166
100
AcDbEntity
  8
R_CL
100
AcDbPolyline
 90
       16
 70
     0
 43
0.0
 10
442753.25
 20
112864.7
 10
442753.1
 20
112864.05
 10
442740.7
 20
112807.5
 10
442740.6
 20
112807.1
 10
442739.15
 20
112800.0
 10
442728.65
 20
112749.65
 10
442721.5
 20
112689.55
 10
442721.3499999999
 20
112688.2
 10
442714.75
 20
112631.3
 10
442708.2
 20
112578.4
 10
442707.9
 20
112576.0
 10
442707.45
 20
112571.45
 10
442703.25
 20
112530.3
 10
442700.6
 20
112512.9
 10
442699.3
 20
112502.4
 10
442699.05
 20
112500.0
  0
LWPOLYLINE
  5
11FBB
330
166
100
AcDbEntity
  8
R_CL
100
AcDbPolyline
 90
        3
 70
     0
 43
0.0
 10
442829.5499999999
 20
112573.5
 10
442826.1
 20
112514.8
 10
442825.45
 20
112500.0
  0
LWPOLYLINE
  5
11FC8
330
166
100
AcDbEntity
  8
R_CL
100
AcDbPolyline
 90
        4
 70
     0
 43
0.0
 10
442770.5
 20
112575.9
 10
442770.3
 20
112574.6
 10
442768.7
 20
112548.8
 10
442765.1
 20
112500.0
  0
LWPOLYLINE
  5
11FC9
330
166
100
AcDbEntity
  8
R_CL
100
AcDbPolyline
 90
        5
 70
     0
 43
0.0
 10
442808.12
 20
112828.23
 10
442803.95
 20
112788.3
 10
442799.6
 20
112757.25
 10
442799.25
 20
112746.15
 10
442797.85
 20
112740.45
  0
LWPOLYLINE
  5
11FCA
330
166
100
AcDbEntity
  8
R_CL
100
AcDbPolyline
 90
        5
 70
     0
 43
0.0
 10
442797.85
 20
112740.45
 10
442795.35
 20
112730.45
 10
442788.0499999999
 20
112687.8
 10
442778.2
 20
112626.35
 10
442770.5
 20
112575.9
  0
LWPOLYLINE
  5
11FCB
330
166
100
AcDbEntity
  8
R_CL
100
AcDbPolyline
 90
       18
 70
     0
 43
0.0
 10
442797.85
 20
112740.45
 10
442834.25
 20
112735.85
 10
442835.2
 20
112735.75
 10
442836.2
 20
112735.55
 10
442836.65
 20
112735.35
 10
442837.4
 20
112735.05
 10
442838.1
 20
112734.6
 10
442838.6500000001
 20
112734.15
 10
442838.6999999999
 20
112734.05
 10
442839.3999999999
 20
112732.95
 10
442839.75
 20
112731.7
 10
442839.9
 20
112730.75
 10
442840.0
 20
112727.2
 10
442839.75
 20
112726.0
 10
442837.6
 20
112688.45
 10
442834.45
 20
112641.4
 10
442831.75
 20
112600.35
 10
442829.5499999999
 20
112573.5
  0
LWPOLYLINE
  5
11FCC
330
166
100
AcDbEntity
  8
R_CL
100
AcDbPolyline
 90
        4
 70
     0
 43
0.0
 10
442728.65
 20
112749.65
 10
442757.25
 20
112745.9
 10
442791.95
 20
112741.2
 10
442797.85
 20
112740.45
  0
LWPOLYLINE
  5
12970
330
166
100
AcDbEntity
  8
R_CL
100
AcDbPolyline
 90
        5
 70
     0
 43
0.0
 10
442506.9
 20
113379.1
 10
442522.4
 20
113384.65
 10
442543.9
 20
113391.9
 10
442561.45
 20
113397.75
 10
442568.11
 20
113400.05
  0
LWPOLYLINE
  5
1297E
330
166
100
AcDbEntity
  8
R_CL
100
AcDbPolyline
 90
        7
 70
     0
 43
0.0
 10
442600.1
 20
113484.9
 10
442597.7999999999
 20
113484.2
 10
442586.05
 20
113480.5
 10
442567.8
 20
113474.65
 10
442543.7999999999
 20
113466.45
 10
442514.85
 20
113456.65
 10
442500.0
 20
113451.6
  0
LWPOLYLINE
  5
129CE
330
166
100
AcDbEntity
  8
R_CL
100
AcDbPolyline
 90
       30
 70
     0
 43
0.0
 10
442534.45
 20
113136.65
 10
442540.9000000001
 20
113127.65
 10
442547.4
 20
113117.7
 10
442555.4
 20
113106.85
 10
442560.75
 20
113098.55
 10
442568.0
 20
113088.65
 10
442575.6500000001
 20
113078.7
 10
442576.1
 20
113078.2
 10
442582.5999999999
 20
113070.05
 10
442586.75
 20
113065.2
 10
442593.0
 20
113058.2
 10
442598.95
 20
113051.4
 10
442604.75
 20
113044.8
 10
442607.85
 20
113041.95
 10
442610.85
 20
113038.95
 10
442614.35
 20
113035.25
 10
442617.95
 20
113031.75
 10
442621.65
 20
113028.3
 10
442625.5
 20
113024.7
 10
442629.4000000001
 20
113021.15
 10
442633.1
 20
113018.05
 10
442636.9
 20
113015.05
 10
442640.8
 20
113012.25
 10
442644.75
 20
113009.55
 10
442647.65
 20
113007.45
 10
442650.6500000001
 20
113005.45
 10
442651.0
 20
113005.25
 10
442653.7
 20
113003.7
 10
442659.1
 20
113000.7
 10
442660.9
 20
113000.0
  0
LWPOLYLINE
  5
12AB0
330
166
100
AcDbEntity
  8
R_CL
100
AcDbPolyline
 90
        2
 70
     0
 43
0.0
 10
442652.35
 20
113226.7
 10
442573.5
 20
113238.5
  0
LWPOLYLINE
  5
12B3D
330
166
100
AcDbEntity
  8
R_CL
100
AcDbPolyline
 90
       93
 70
     0
 43
0.0
 10
442757.75
 20
113000.0
 10
442763.2
 20
113018.45
 10
442774.45
 20
113060.55
 10
442774.5
 20
113060.8
 10
442774.45
 20
113061.1
 10
442774.2499999999
 20
113061.4
 10
442774.1
 20
113061.5
 10
442773.95
 20
113061.65
 10
442773.65
 20
113061.7
 10
442773.2999999999
 20
113061.75
 10
442772.8499999999
 20
113061.95
 10
442772.4
 20
113062.2
 10
442745.85
 20
113069.75
 10
442718.0
 20
113078.05
 10
442694.8
 20
113084.7
 10
442669.6500000001
 20
113092.25
 10
442659.75
 20
113095.0
 10
442657.5
 20
113095.9
 10
442655.3
 20
113096.9
 10
442653.5
 20
113097.85
 10
442651.7
 20
113098.85
 10
442650.05
 20
113099.7
 10
442648.4000000001
 20
113100.65
 10
442647.0
 20
113101.6
 10
442645.7
 20
113102.7
 10
442644.0
 20
113104.05
 10
442642.3999999999
 20
113105.45
 10
442640.95
 20
113106.7
 10
442639.5999999999
 20
113107.9
 10
442638.35
 20
113109.2
 10
442637.85
 20
113109.75
 10
442636.85
 20
113111.3
 10
442635.9
 20
113112.8
 10
442634.5
 20
113115.0
 10
442633.25
 20
113117.2
 10
442631.35
 20
113121.1
 10
442630.65
 20
113122.85
 10
442630.0
 20
113124.6
 10
442629.3
 20
113127.1
 10
442628.65
 20
113129.6
 10
442628.15
 20
113132.15
 10
442627.75
 20
113134.7
 10
442627.5
 20
113137.2
 10
442627.4000000001
 20
113139.75
 10
442627.4000000001
 20
113141.1
 10
442627.65
 20
113144.2
 10
442628.3
 20
113148.1
 10
442629.05
 20
113151.0
 10
442629.9
 20
113153.8
 10
442630.2
 20
113155.0
 10
442630.45
 20
113156.15
 10
442637.4
 20
113178.05
 10
442646.1999999999
 20
113205.45
 10
442651.2999999999
 20
113223.5
 10
442652.35
 20
113226.7
 10
442652.45
 20
113226.95
 10
442657.0
 20
113241.5
 10
442661.05
 20
113254.95
 10
442665.3
 20
113269.95
 10
442671.8499999998
 20
113291.75
 10
442674.1500000001
 20
113300.0
 10
442677.2
 20
113310.75
 10
442685.15
 20
113338.5
 10
442692.0
 20
113361.35
 10
442700.7
 20
113390.8
 10
442703.45
 20
113400.05
 10
442706.8499999999
 20
113411.65
 10
442707.05
 20
113412.55
 10
442707.25
 20
113413.4
 10
442707.7
 20
113414.85
 10
442708.35
 20
113416.3
 10
442709.3
 20
113418.8
 10
442710.75
 20
113421.15
 10
442712.8
 20
113423.8
 10
442715.0499999999
 20
113426.7
 10
442717.6
 20
113429.7
 10
442722.6
 20
113434.0
 10
442728.35
 20
113437.8
 10
442732.45
 20
113440.15
 10
442738.0
 20
113442.6
 10
442743.35
 20
113445.25
 10
442748.65
 20
113448.2
 10
442752.8
 20
113450.8
 10
442754.75
 20
113452.1
 10
442756.75
 20
113453.35
 10
442758.2
 20
113454.1
 10
442759.65
 20
113454.7
 10
442761.1
 20
113455.4
 10
442761.4000000001
 20
113455.6
 10
442762.05
 20
113456.15
 10
442762.75
 20
113456.65
 10
442763.55
 20
113457.3
 10
442764.3999999999
 20
113457.85
  0
LWPOLYLINE
  5
12BD6
330
166
100
AcDbEntity
  8
R_CL
100
AcDbPolyline
 90
       15
 70
     0
 43
0.0
 10
442764.3999999999
 20
113457.85
 10
442774.15
 20
113468.15
 10
442783.5
 20
113476.9
 10
442790.1
 20
113482.8
 10
442793.05
 20
113485.6
 10
442793.65
 20
113486.3
 10
442794.2999999999
 20
113486.9
 10
442795.0
 20
113487.7
 10
442795.75
 20
113488.5
 10
442796.3499999999
 20
113489.25
 10
442796.9
 20
113490.1
 10
442797.4999999999
 20
113491.15
 10
442797.8
 20
113491.7
 10
442799.6
 20
113496.9
 10
442800.2
 20
113500.0
  0
LWPOLYLINE
  5
12BD7
330
166
100
AcDbEntity
  8
R_CL
100
AcDbPolyline
 90
        2
 70
     0
 43
0.0
 10
442762.75
 20
113456.65
 10
442797.85
 20
113408.95
  0
LWPOLYLINE
  5
12C0B
330
166
100
AcDbEntity
  8
PL_B
100
AcDbPolyline
 90
       95
 70
     0
 43
0.0
 10
442995.5999999999
 20
113500.0
 10
442992.65
 20
113491.85
 10
442988.5
 20
113480.9
 10
442982.15
 20
113463.65
 10
442980.85
 20
113460.1
 10
442980.6
 20
113459.4
 10
442980.3
 20
113458.65
 10
442980.0
 20
113457.75
 10
442979.6500000001
 20
113456.9
 10
442979.2
 20
113455.7
 10
442978.8
 20
113454.55
 10
442978.2
 20
113452.65
 10
442977.65
 20
113450.75
 10
442976.3499999999
 20
113447.25
 10
442975.1
 20
113443.85
 10
442973.65
 20
113440.0
 10
442972.15
 20
113436.1
 10
442970.7
 20
113431.95
 10
442969.2
 20
113427.8
 10
442967.75
 20
113423.95
 10
442966.35
 20
113420.0
 10
442964.95
 20
113415.95
 10
442963.5
 20
113411.9
 10
442961.95
 20
113407.7
 10
442960.4
 20
113403.55
 10
442958.85
 20
113399.5
 10
442957.3
 20
113395.5
 10
442956.3499999999
 20
113392.65
 10
442955.4
 20
113389.7
 10
442953.7999999999
 20
113385.1
 10
442952.8
 20
113382.15
 10
442951.75
 20
113379.2
 10
442950.55
 20
113375.75
 10
442949.2999999999
 20
113372.3
 10
442947.7499999999
 20
113367.75
 10
442946.25
 20
113363.3
 10
442944.4
 20
113357.6
 10
442942.6
 20
113351.95
 10
442941.3499999999
 20
113348.0
 10
442940.1
 20
113344.0
 10
442936.3
 20
113331.9
 10
442934.9499999999
 20
113327.55
 10
442933.65
 20
113323.15
 10
442932.15
 20
113317.7
 10
442930.5999999999
 20
113312.25
 10
442928.5
 20
113304.8
 10
442926.45
 20
113297.3
 10
442924.8
 20
113291.4
 10
442921.7
 20
113279.7
 10
442920.2
 20
113273.85
 10
442918.4000000001
 20
113266.45
 10
442916.65
 20
113259.1
 10
442914.85
 20
113251.45
 10
442913.1
 20
113243.85
 10
442911.85
 20
113238.1
 10
442910.65
 20
113232.35
 10
442909.55
 20
113227.8
 10
442908.4999999999
 20
113223.2
 10
442907.35
 20
113218.05
 10
442906.2499999999
 20
113212.95
 10
442903.75
 20
113201.65
 10
442901.75
 20
113191.8
 10
442899.9
 20
113181.95
 10
442899.1500000001
 20
113177.4
 10
442898.4500000001
 20
113172.85
 10
442897.45
 20
113167.25
 10
442896.55
 20
113161.65
 10
442895.75
 20
113156.95
 10
442894.95
 20
113152.2
 10
442893.9500000001
 20
113145.9
 10
442892.9
 20
113139.6
 10
442892.15
 20
113134.55
 10
442891.35
 20
113129.55
 10
442890.5
 20
113124.2
 10
442889.6
 20
113118.9
 10
442888.5499999999
 20
113112.3
 10
442887.5999999999
 20
113105.7
 10
442886.8
 20
113099.7
 10
442886.05
 20
113093.65
 10
442885.05
 20
113087.1
 10
442884.1
 20
113080.55
 10
442883.25
 20
113074.15
 10
442882.45
 20
113067.75
 10
442881.65
 20
113060.6
 10
442880.0999999999
 20
113047.5
 10
442879.3
 20
113041.6
 10
442878.85
 20
113037.35
 10
442878.45
 20
113033.05
 10
442877.25
 20
113021.55
 10
442876.6
 20
113015.75
 10
442876.05
 20
113010.0
 10
442875.75
 20
113007.0
 10
442875.45
 20
113003.9
 10
442875.25
 20
113001.4
 10
442875.2
 20
113000.0
  0
TEXT
  5
12CE1
330
166
100
AcDbEntity
  8
T_BY
100
AcDbText
 10
442911.3499999999
 20
113250.9
 30
0.0
 40
1.5
  1
Boro Const
 50
76.69998892589173
100
AcDbText
  0
TEXT
  5
12CE6
330
166
100
AcDbEntity
  8
T_BY
100
AcDbText
 10
442919.85
 20
113250.5
 30
0.0
 40
1.5
  1
CR
 50
77.09998886813891
100
AcDbText
  0
LWPOLYLINE
  5
12EAB
330
166
100
AcDbEntity
  8
R_CL
100
AcDbPolyline
 90
        5
 70
     0
 43
0.0
 10
442599.05
 20
113456.25
 10
442619.65
 20
113475.2
 10
442641.8499999999
 20
113492.15
 10
442652.8499999998
 20
113499.95
 10
442652.95
 20
113500.0
  0
LWPOLYLINE
  5
12EB8
330
166
100
AcDbEntity
  8
R_CL
100
AcDbPolyline
 90
        6
 70
     0
 43
0.0
 10
442796.3499999999
 20
113489.25
 10
442806.5
 20
113487.05
 10
442824.4
 20
113488.15
 10
442831.85
 20
113491.45
 10
442840.9000000001
 20
113495.35
 10
442849.8499999999
 20
113500.0
  0
LWPOLYLINE
  5
12ECE
330
166
100
AcDbEntity
  8
R_CL
100
AcDbPolyline
 90
        5
 70
     0
 43
0.0
 10
442553.73
 20
113266.04
 10
442557.75
 20
113264.8
 10
442571.25
 20
113261.15
 10
442576.0499999999
 20
113259.65
 10
442579.25
 20
113258.75
  0
LWPOLYLINE
  5
12ED0
330
166
100
AcDbEntity
  8
R_CL
100
AcDbPolyline
 90
        2
 70
     0
 43
0.0
 10
442703.45
 20
113400.05
 10
442737.3
 20
113389.4
  0
LWPOLYLINE
  5
12ED7
330
166
100
AcDbEntity
  8
R_CL
100
AcDbPolyline
 90
       19
 70
     0
 43
0.0
 10
442942.29
 20
113049.78
 10
442941.5
 20
113047.5
 10
442936.7
 20
113033.35
 10
442936.4500000001
 20
113032.55
 10
442936.1
 20
113031.35
 10
442935.7999999999
 20
113030.15
 10
442935.5
 20
113028.9
 10
442935.2
 20
113027.7
 10
442935.0
 20
113026.7
 10
442934.7
 20
113025.5
 10
442934.5
 20
113024.25
 10
442934.2499999999
 20
113023.05
 10
442934.05
 20
113021.8
 10
442933.95
 20
113021.2
 10
442933.75
 20
113019.95
 10
442933.6
 20
113018.7
 10
442933.45
 20
113017.5
 10
442932.0
 20
113000.45
 10
442931.95
 20
113000.0
  0
LWPOLYLINE
  5
12EFC
330
166
100
AcDbEntity
  8
R_CL
100
AcDbPolyline
 90
        7
 70
     0
 43
0.0
 10
442548.18
 20
113267.71
 10
442545.0
 20
113268.7
 10
442532.8
 20
113271.9
 10
442530.1
 20
113272.75
 10
442521.05
 20
113275.55
 10
442509.4
 20
113278.95
 10
442500.0
 20
113281.15
  0
LWPOLYLINE
  5
12EFD
330
166
100
AcDbEntity
  8
R_CL
100
AcDbPolyline
 90
       15
 70
     0
 43
0.0
 10
442547.4499999999
 20
113171.75
 10
442543.85
 20
113177.6
 10
442542.0
 20
113180.2
 10
442540.4
 20
113183.05
 10
442538.8
 20
113185.65
 10
442538.1
 20
113187.6
 10
442537.2
 20
113189.45
 10
442535.7
 20
113192.05
 10
442535.2
 20
113192.8
 10
442533.25
 20
113195.7
 10
442531.15
 20
113198.45
 10
442523.9499999999
 20
113206.35
 10
442516.7
 20
113214.1
 10
442511.1
 20
113220.65
 10
442500.0
 20
113233.45
  0
LWPOLYLINE
  5
12F0A
330
166
100
AcDbEntity
  8
R_CL
100
AcDbPolyline
 90
       20
 70
     0
 43
0.0
 10
442500.0
 20
113398.3
 10
442501.2999999999
 20
113394.75
 10
442506.9
 20
113379.1
 10
442509.5999999999
 20
113371.7
 10
442525.0
 20
113327.7
 10
442531.0999999999
 20
113309.8
 10
442533.85
 20
113301.45
 10
442534.0499999999
 20
113300.7
 10
442534.2
 20
113299.95
 10
442534.25
 20
113299.25
 10
442534.25
 20
113298.6
 10
442534.35
 20
113297.3
 10
442534.3
 20
113296.65
 10
442534.2
 20
113295.95
 10
442533.9
 20
113294.45
 10
442533.7999999999
 20
113293.5
 10
442533.65
 20
113292.6
 10
442532.6
 20
113285.15
 10
442531.4
 20
113278.1
 10
442530.1
 20
113272.75
  0
LWPOLYLINE
  5
12F0C
330
166
100
AcDbEntity
  8
R_CL
100
AcDbPolyline
 90
       46
 70
     0
 43
0.0
 10
442599.95
 20
113500.0
 10
442599.9
 20
113495.65
 10
442600.1
 20
113484.9
 10
442600.1
 20
113470.8
 10
442599.3
 20
113459.55
 10
442599.05
 20
113456.25
 10
442598.4500000001
 20
113447.85
 10
442596.8499999999
 20
113429.25
 10
442595.65
 20
113412.2
 10
442594.0
 20
113383.65
 10
442591.5999999999
 20
113353.3
 10
442589.4
 20
113332.0
 10
442588.25
 20
113322.9
 10
442586.7
 20
113309.1
 10
442585.8
 20
113300.0
 10
442584.8499999999
 20
113290.7
 10
442582.45
 20
113273.45
 10
442581.9
 20
113269.45
 10
442581.15
 20
113264.4
 10
442579.25
 20
113258.75
 10
442576.85
 20
113250.0
 10
442573.5
 20
113238.5
 10
442573.4499999999
 20
113238.3
 10
442572.9
 20
113235.15
 10
442568.8499999999
 20
113223.3
 10
442564.15
 20
113211.7
 10
442558.95
 20
113198.25
 10
442553.0499999999
 20
113184.4
 10
442547.5
 20
113171.9
 10
442547.4499999999
 20
113171.75
 10
442546.0
 20
113167.65
 10
442545.85
 20
113166.95
 10
442544.7499999999
 20
113162.2
 10
442543.3499999999
 20
113157.55
 10
442541.7999999999
 20
113153.0
 10
442540.8
 20
113150.6
 10
442538.8
 20
113146.2
 10
442536.75
 20
113141.8
 10
442535.5999999999
 20
113139.25
 10
442534.45
 20
113136.65
 10
442531.65
 20
113131.0
 10
442524.8999999999
 20
113120.25
 10
442522.1500000001
 20
113115.5
 10
442515.45
 20
113106.65
 10
442507.75
 20
113096.2
 10
442500.0
 20
113085.8
  0
LWPOLYLINE
  5
12F69
330
166
100
AcDbEntity
  8
R_CL
100
AcDbPolyline
 90
       32
 70
     0
 43
0.0
 10
442501.22
 20
113069.09
 10
442502.9499999999
 20
113068.5
 10
442506.25
 20
113067.45
 10
442508.75
 20
113066.65
 10
442511.25
 20
113065.9
 10
442514.95
 20
113064.8
 10
442518.65
 20
113063.75
 10
442519.8
 20
113063.55
 10
442523.15
 20
113062.85
 10
442526.5
 20
113062.4
 10
442527.2
 20
113062.35
 10
442530.35
 20
113062.1
 10
442533.6
 20
113062.1
 10
442535.05
 20
113062.15
 10
442538.8
 20
113062.55
 10
442542.55
 20
113063.1
 10
442545.3499999999
 20
113063.6
 10
442548.15
 20
113064.25
 10
442549.45
 20
113064.6
 10
442552.05
 20
113065.55
 10
442554.65
 20
113066.55
 10
442557.15
 20
113067.55
 10
442559.55
 20
113068.6
 10
442562.0
 20
113069.75
 10
442564.4000000001
 20
113070.95
 10
442567.05
 20
113072.55
 10
442569.6499999999
 20
113074.2
 10
442571.5
 20
113075.5
 10
442573.3499999997
 20
113076.7
 10
442574.55
 20
113077.4
 10
442575.25
 20
113077.75
 10
442576.1
 20
113078.2
  0
LWPOLYLINE
  5
13296
330
166
100
AcDbEntity
  8
E_BY
100
AcDbPolyline
 90
        7
 70
     0
 43
0.0
 10
442599.95
 20
113500.0
 10
442600.1
 20
113484.9
 10
442599.69
 20
113465.36
 10
442599.05
 20
113456.25
 10
442619.65
 20
113475.2
 10
442641.8499999999
 20
113492.15
 10
442652.92
 20
113500.0
  0
TEXT
  5
13297
330
166
100
AcDbEntity
  8
T_BY
100
AcDbText
 10
442607.86
 20
113467.19
 30
0.0
 40
1.5
  1
CR
 50
42.29999389263652
100
AcDbText
  0
TEXT
  5
13541
330
166
100
AcDbEntity
  8
T_BY
100
AcDbText
 10
443752.55
 20
112321.55
 30
0.0
 40
1.5
  1
CCLW
 50
18.29999735780729
100
AcDbText
  0
LWPOLYLINE
  5
1367A
330
166
100
AcDbEntity
  8
R_CL
100
AcDbPolyline
 90
        3
 70
     0
 43
0.0
 10
444000.0
 20
112121.25
 10
443967.45
 20
112076.5
 10
443923.25
 20
112016.65
  0
LWPOLYLINE
  5
1367B
330
166
100
AcDbEntity
  8
R_CL
100
AcDbPolyline
 90
       10
 70
     0
 43
0.0
 10
443859.72
 20
112085.93
 10
443905.3499999999
 20
112035.0
 10
443924.9
 20
112013.75
 10
443929.35
 20
112008.5
 10
443930.5
 20
112007.2
 10
443931.3499999999
 20
112006.0
 10
443932.3
 20
112004.9
 10
443934.1
 20
112003.35
 10
443934.5999999999
 20
112003.0
 10
443938.15
 20
112000.0
  0
LWPOLYLINE
  5
136A2
330
166
100
AcDbEntity
  8
R_CL
100
AcDbPolyline
 90
        3
 70
     0
 43
0.0
 10
443500.0
 20
112478.25
 10
443574.0
 20
112494.0
 10
443575.05
 20
112500.0
[truncated: 3,121,635 more chars]
