# Supplementary material for: Supervised learning from human performance at the computationally hard problem of optimal traffic signal control on a network of junctions
Source: R Soc Open Sci. 2014 Dec 24;1(4):140211. doi: 10.1098/rsos.140211 (PMC4448775; doi:10.1098/rsos.140211)
Supplement: 1. simulationData.zip - This zipped folder contains the simulation configuration files for the traffic microsimulation models used in the paper, as well as the raw data output from the simulations. The data are organised into a folder structure with README.txt files used to provide guidance on the c [file rsos140211supp1.zip › simulationData/multiJunctionModel/genralConfig/modelFiles/options]

## Edit this file with caution

viz options -2138634176 0 32768 
simulation area 442667 m 128999 m 832 m
text size 0 10 m
text size 1 10 m
text size 2 10 m
text size 3 10 m
text size 4 10 m
text size 5 10 m
text size 6 10 m

overlay file "./O.dxf"
skybox "Dusk"

colours
arrows white
background black
busstops yellow1
lane closures yellow1
grid white
hotspots yellow1
overlay white
pollution yellow3
roads red
stop lines cyan1
tarmac black
text nodes yellow1
text links white
turn counts white
pavements BlanchedAlmond
pedestrian low density burlywood
pedestrian high density burlywood4
pedestrian crossings CadetBlue1
boxed junctions yellow1
show all green off
hide zero stages off

last view
  eye    441812.36 112892.00 335.38
  target 441576.89 113179.79 0.00
  up     129.29
box junctions width 2.50 height 1.75
wptrad 5.000000
