# Supplementary material for: Supervised learning from human performance at the computationally hard problem of optimal traffic signal control on a network of junctions
Source: R Soc Open Sci. 2014 Dec 24;1(4):140211. doi: 10.1098/rsos.140211 (PMC4448775; doi:10.1098/rsos.140211)
Supplement: 1. simulationData.zip - This zipped folder contains the simulation configuration files for the traffic microsimulation models used in the paper, as well as the raw data output from the simulations. The data are organised into a folder structure with README.txt files used to provide guidance on the c [file rsos140211supp1.zip › simulationData/multiJunctionModel/genralConfig/modelFiles/priorities]

clear exit adherence model 0

actions signals post-2001 0
stage offset 0 sec
stage 1
	999
	min -5
red time 2
not pedestrian
all barred except
activephases 0 2
from 9 to 13 MAJOR  map to phase "C" start offset 0.0 end offset 0.0 ""
from 9 to 21 MEDIUM  map to phase "C"
from 9 to 21z MAJOR  map to phase "C"
from 13 to 21 MAJOR  map to phase "A" start offset 0.0 end offset 0.0 ""
from 13 to 9 MAJOR  map to phase "A"
from 13 to 21z MEDIUM  map to phase "A"
from 21 to 13 BARRED 
from 21 to 9 BARRED 
from 21 to 21z BARRED 
from 21z to 13 BARRED 
from 21z to 21 BARRED 
from 21z to 9 BARRED 
stage 2
	999
	min -5
red time 2
not pedestrian
all barred except
activephases 1 3 4
from 9 to 13 BARRED 
from 9 to 21 BARRED 
from 9 to 21z BARRED 
from 13 to 21 BARRED 
from 13 to 9 BARRED 
from 13 to 21z BARRED 
from 21 to 13 MEDIUM  map to phase "B" start offset 0.0 end offset -506.0 ""
from 21 to 9 MAJOR  map to phase "B"
from 21 to 21z MAJOR  map to phase "B"
from 21z to 13 MAJOR  map to phase "D" start offset 0.0 end offset -506.0 ""
from 21z to 21 MAJOR  map to phase "D"
from 21z to 9 MEDIUM  map to phase "E" start offset 0.0 end offset -506.0 ""
stage 3
	999
	min -5
red time 2
not pedestrian
all barred except
activephases 3 4
from 9 to 13 BARRED 
from 9 to 21 BARRED 
from 9 to 21z BARRED 
from 13 to 21 BARRED 
from 13 to 9 BARRED 
from 13 to 21z BARRED 
from 21 to 13 BARRED 
from 21 to 9 BARRED 
from 21 to 21z BARRED 
from 21z to 13 MAJOR  map to phase "D" start offset 0.0 end offset 0.0 ""
from 21z to 21 MAJOR  map to phase "D"
from 21z to 9 MAJOR  map to phase "E" start offset 0.0 end offset 0.0 ""

actions signals post-2001 1
stage offset 0 sec
stage 1
	999
	min -5
red time 2
not pedestrian
all barred except
activephases 0 2
from 2 to 17 MEDIUM  map to phase "C" start offset 0.0 end offset 0.0 ""
from 2 to 14 MAJOR  map to phase "C"
from 2 to 19 MAJOR  map to phase "C"
from 14 to 17 BARRED 
from 14 to 2 BARRED 
from 14 to 19 BARRED 
from 17 to 2 BARRED 
from 17 to 14 BARRED 
from 17 to 19 BARRED 
from 19 to 17 MAJOR  map to phase "A" start offset 0.0 end offset 0.0 ""
from 19 to 2 MAJOR  map to phase "A"
from 19 to 14 MEDIUM  map to phase "A"
stage 2
	999
	min -5
red time 2
not pedestrian
all barred except
activephases 1 3
from 2 to 17 BARRED 
from 2 to 14 BARRED 
from 2 to 19 BARRED 
from 14 to 17 MAJOR  map to phase "D" start offset 0.0 end offset -506.0 ""
from 14 to 2 MEDIUM  map to phase "D"
from 14 to 19 MAJOR  map to phase "D"
from 17 to 2 MAJOR  map to phase "B" start offset 0.0 end offset -506.0 ""
from 17 to 14 MAJOR  map to phase "B"
from 17 to 19 MEDIUM  map to phase "B"
from 19 to 17 BARRED 
from 19 to 2 BARRED 
from 19 to 14 BARRED 

actions signals post-2001 2
stage offset 0 sec
stage 1
	999
	min -5
red time 2
not pedestrian
all barred except
activephases 2 3 4
from 1 to 4 MAJOR  map to phase "C" start offset 0.0 end offset 0.0 ""
from 1 to 7 MAJOR  map to phase "C"
from 1 to 21 MEDIUM  map to phase "E" start offset 0.0 end offset 0.0 ""
from 4 to 7 BARRED 
from 4 to 21 BARRED 
from 4 to 1 BARRED 
from 7 to 4 MEDIUM  map to phase "D" start offset 0.0 end offset 0.0 ""
from 7 to 21 MAJOR  map to phase "D"
from 7 to 1 MAJOR  map to phase "D"
from 21 to 4 BARRED 
from 21 to 7 BARRED 
from 21 to 1 BARRED 
stage 2
	999
	min -5
red time 2
not pedestrian
all barred except
activephases 2 4
from 1 to 4 MAJOR  map to phase "C" start offset 0.0 end offset -506.0 ""
from 1 to 7 MAJOR  map to phase "C"
from 1 to 21 MAJOR  map to phase "E" start offset 0.0 end offset -506.0 ""
from 4 to 7 BARRED 
from 4 to 21 BARRED 
from 4 to 1 BARRED 
from 7 to 4 BARRED 
from 7 to 21 BARRED 
from 7 to 1 BARRED 
from 21 to 4 BARRED 
from 21 to 7 BARRED 
from 21 to 1 BARRED 
stage 3
	999
	min -5
	max 999
red time 2
not pedestrian
all barred except
activephases 0
from 1 to 4 BARRED 
from 1 to 7 BARRED 
from 1 to 21 BARRED 
from 4 to 7 BARRED 
from 4 to 21 BARRED 
from 4 to 1 BARRED 
from 7 to 4 BARRED 
from 7 to 21 BARRED 
from 7 to 1 BARRED 
from 21 to 4 MAJOR  map to phase "A" start offset 0.0 end offset 0.0 ""
from 21 to 7 MAJOR  map to phase "A"
from 21 to 1 MAJOR  map to phase "A"
stage 4
	999
	min -5
red time 2
not pedestrian
all barred except
activephases 1
from 1 to 4 BARRED 
from 1 to 7 BARRED 
from 1 to 21 BARRED 
from 4 to 7 MAJOR  map to phase "B" start offset 0.0 end offset 0.0 ""
from 4 to 21 MAJOR  map to phase "B"
from 4 to 1 MAJOR  map to phase "B"
from 7 to 4 BARRED 
from 7 to 21 BARRED 
from 7 to 1 BARRED 
from 21 to 4 BARRED 
from 21 to 7 BARRED 
from 21 to 1 BARRED 

actions 4
from 2 to 5 MAJOR 
from 5 to 2 MAJOR 

actions 5
from 4 to 6 MAJOR 
from 6 to 4 MAJOR 

actions 7
from 2 to 8 MAJOR 
from 8 to 2 MAJOR 

actions 9
from 0 to 10 MAJOR 
from 10 to 0 MAJOR 

actions 11
from 12 to 21z MAJOR 
from 21z to 12 MAJOR 

actions 13
from 0 to 14 MAJOR 
from 14 to 0 MAJOR 

actions 14
from 1 to 15 MAJOR 
from 1 to 13 MAJOR 
from 13 to 1 MAJOR 
from 13 to 15 MEDIUM 
from 15 to 1 MINOR 
from 15 to 13 MINOR 

actions 15
from 14 to 16 MAJOR 
from 16 to 14 MAJOR 

actions 17
from 1 to 18 MAJOR 
from 18 to 1 MAJOR 

actions 19
from 1 to 20 MAJOR 
from 20 to 1 MAJOR 

actions 21
from 0 to 2 MAJOR 
from 2 to 0 MAJOR 

actions 21z
from 0 to 11 MAJOR 
from 11 to 0 MAJOR 
