# Supplementary material for: Supervised learning from human performance at the computationally hard problem of optimal traffic signal control on a network of junctions
Source: R Soc Open Sci. 2014 Dec 24;1(4):140211. doi: 10.1098/rsos.140211 (PMC4448775; doi:10.1098/rsos.140211)
Supplement: 1. simulationData.zip - This zipped folder contains the simulation configuration files for the traffic microsimulation models used in the paper, as well as the raw data output from the simulations. The data are organised into a folder structure with README.txt files used to provide guidance on the c [file rsos140211supp1.zip › simulationData/multiJunctionModel/genralConfig/modelFiles/stoplines]

Control Points 58
Stop Lines
#16 at 441521.7 m 112914.4 m lane 1 bearing 1.292 end 21z:0 
#17 at 441529.7 m 112902.9 m lane 1 bearing 0.454 end 9:0 
#32 at 441545.7 m 112917.0 m lane 1 bearing -1.920 end 21:0 
#33 at 441547.2 m 112921.9 m lane 1 bearing 1.222 start 0:21
#34 at 441532.6 m 112917.2 m lane 1 bearing 1.292 end 21z:0 stack
#35 at 441829.6 m 113045.6 m lane 1 bearing 2.217 end 1:2 
#36 at 441835.4 m 113041.0 m lane 1 bearing 2.217 end 1:2 stack
#37 at 441542.8 m 112926.1 m lane 1 bearing -2.880 end 13:0 
#38 at 441539.4 m 112917.0 m lane 1 bearing -2.880 end 13:0 stack
#39 at 441536.5 m 112914.4 m lane 1 bearing 0.454 end 9:0 stack
#40 at 441539.8 m 112915.9 m lane 1 bearing -1.892 end 21:0 stack
#41 at 441607.6 m 113212.6 m lane 1 bearing 2.234 end 19:1 
#42 at 441610.9 m 113209.7 m lane 1 bearing 2.234 end 19:1 stack
#43 at 441622.4 m 113215.5 m lane 1 bearing 0.785 start 1:17
#44 at 441624.0 m 113213.4 m lane 1 bearing -2.356 end 17:1 
#45 at 441609.2 m 113193.0 m lane 1 bearing 0.262 end 14:1 
#46 at 441604.3 m 113206.4 m lane 1 bearing -0.908 start 1:19
#49 at 441625.5 m 113192.1 m lane 1 bearing -0.925 end 2:1 
#50 at 441626.3 m 113197.4 m lane 1 bearing 2.217 start 1:2
#51 at 441620.7 m 113196.3 m lane 1 bearing -0.925 end 2:1 stack
#52 at 441829.2 m 113029.5 m lane 1 bearing -1.972 start 2:21
#53 at 441825.9 m 113042.5 m lane 1 bearing -0.925 start 2:1
#54 at 441854.3 m 113026.8 m lane 1 bearing 2.234 start 2:7
#55 at 441847.9 m 113027.0 m lane 1 bearing -0.908 end 7:2 
#56 at 441840.6 m 113033.3 m lane 1 bearing -0.908 end 7:2 stack
#57 at 441856.2 m 113050.8 m lane 1 bearing -2.496 end 4:2 
#58 at 441843.1 m 113035.6 m lane 1 bearing -2.496 end 4:2 stack
#59 at 441829.0 m 113034.3 m lane 1 bearing 1.169 end 21:2 
#60 at 441837.5 m 113036.2 m lane 1 bearing 1.169 end 21:2 stack
