# Supplementary material for: Supervised learning from human performance at the computationally hard problem of optimal traffic signal control on a network of junctions
Source: R Soc Open Sci. 2014 Dec 24;1(4):140211. doi: 10.1098/rsos.140211 (PMC4448775; doi:10.1098/rsos.140211)
Supplement: 1. simulationData.zip - This zipped folder contains the simulation configuration files for the traffic microsimulation models used in the paper, as well as the raw data output from the simulations. The data are organised into a folder structure with README.txt files used to provide guidance on the c [file rsos140211supp1.zip › simulationData/multiJunctionModel/genralConfig/modelFiles/vehicles]

vehicle types

type 1 double decker bus
    colour               0x000001fe
    HOV
    transponder  32
    fixed route

type 2 car
    desc  "Work to home"
    matrix                1
    proportion            2.442
    perturbation          5.0
    perturbationmacro     0.0
    familiarity          85.00

type 3 car
    desc  "Home to employers business "
    matrix                1
    proportion           24.803
    perturbation          5.0
    perturbationmacro     0.0
    familiarity          85.00

type 4 car
    desc  "Employers business to home"
    matrix                1
    proportion            0.550
    perturbation          5.0
    perturbationmacro     0.0
    familiarity          85.00

type 5 car
    desc  "Home to leisure short"
    matrix                1
    proportion           15.157
    perturbation          5.0
    perturbationmacro     0.0
    familiarity          85.00

type 6 car
    desc  "Leisure to home short"
    matrix                1
    proportion            4.686
    perturbation          5.0
    perturbationmacro     0.0
    familiarity          85.00

type 7 car
    desc  "Home to leisure long"
    matrix                1
    proportion            1.652
    perturbation          5.0
    perturbationmacro     0.0
    familiarity          85.00

type 8 car
    desc  "Leisure to home long"
    matrix                1
    proportion            0.550
    perturbation          5.0
    perturbationmacro     0.0
    familiarity          85.00

type 9 car
    desc  "Non-home-based employers business"
    matrix                1
    proportion           12.952
    perturbation          5.0
    perturbationmacro     0.0
    familiarity          85.00

type 10 car
    desc  "Non-home-based leisure short"
    matrix                1
    proportion            6.891
    perturbation          5.0
    perturbationmacro     0.0
    familiarity          85.00

type 11 minibus
    fixed route

type 12 LGV
    desc  "Light Goods vehicle"
    matrix                1
    proportion           21.498
    perturbation          5.0
    perturbationmacro     0.0
    familiarity          85.00

type 13 OGV1
    desc  "Medium weight goods"
    matrix                1
    proportion            8.819
    perturbation          5.0
    perturbationmacro     0.0
    familiarity          85.00

type 14 OGV2
    desc  "Heavy Goods"
    matrix                1
    proportion            0.000
    perturbation          5.0
    perturbationmacro     0.0
    familiarity          85.00

type 16 double decker bus
    transponder  32
    fixed route
