# Supplementary material for: Supervised learning from human performance at the computationally hard problem of optimal traffic signal control on a network of junctions
Source: R Soc Open Sci. 2014 Dec 24;1(4):140211. doi: 10.1098/rsos.140211 (PMC4448775; doi:10.1098/rsos.140211)
Supplement: 1. simulationData.zip - This zipped folder contains the simulation configuration files for the traffic microsimulation models used in the paper, as well as the raw data output from the simulations. The data are organised into a folder structure with README.txt files used to provide guidance on the c [file rsos140211supp1.zip › simulationData/multiJunctionModel/genralConfig/modelFiles/views]

Preset Views File

view
   name    "Entire Network"
   eye     223750.00 56749.75 494450.00
   target  223750.00 56749.75     0.00
   up      90.00
   key     0

view
   name    "j1"
   eye     441601.12 112445.95   338.12
   target  441622.72 113182.56     0.00
   up      88.32
   key     1

view
   name    "j2"
   eye     441520.07 112183.60   305.15
   target  441541.68 112920.20     0.00
   up      88.32
   key     2

view
   name    "j3"
   eye     441798.20 112303.55   305.15
   target  441819.81 113040.15     0.00
   up      88.32
   key     3
