# Supplementary material for: Supervised learning from human performance at the computationally hard problem of optimal traffic signal control on a network of junctions
Source: R Soc Open Sci. 2014 Dec 24;1(4):140211. doi: 10.1098/rsos.140211 (PMC4448775; doi:10.1098/rsos.140211)
Supplement: 1. simulationData.zip - This zipped folder contains the simulation configuration files for the traffic microsimulation models used in the paper, as well as the raw data output from the simulations. The data are organised into a folder structure with README.txt files used to provide guidance on the c [file rsos140211supp1.zip › simulationData/multiJunctionModel/genralConfig/modelFiles/vshapes]

VEHICLE SHAPES FILE

shape
	name      "Transit Van"
	model     "trnsvan.3DS"
	polygons  normal

shape
	name      "Audi"
	model     "audi.3DS"
	polygons  normal

shape
	name      "Four axle HGV back"
	model     "four axle HGV back.3DS"
	polygons  normal

shape
	name      "Four axle HGV front"
	model     "four axle HGV front.3DS"
	polygons  normal

shape
	name      "4x4jeep"
	model     "4x4jeep.3DS"
	polygons  normal

shape
	name      "Fire Engine"
	model     "fireengine.3DS"
	polygons  normal

shape
	name      "Panda"
	model     "fiatp.3DS"
	polygons  normal

shape
	name      "Pickup"
	model     "pickup.3DS"
	polygons  normal

shape
	name      "Bendy Bus back"
	model     "ukbendyback.3DS"
	polygons  normal

shape
	name      "Bendy Bus front"
	model     "ukbendyfront.3DS"
	polygons  normal

shape
	name      "Tram Front"
	model     "tramfront.3DS"
	polygons  normal

shape
	name      "Box Van"
	model     "boxvan.3DS"
	polygons  normal

shape
	name      "Rover"
	model     "rover.3DS"
	polygons  normal

shape
	name      "Tram Rear"
	model     "tramback.3DS"
	polygons  normal

shape
	name      "Cavalier"
	model     "cavalier.3DS"
	polygons  normal

shape
	name      "Corsa"
	model     "vxcorsa.3DS"
	polygons  normal

shape
	name      "Mercedes"
	model     "mercedes.3DS"
	polygons  normal

shape
	name      "Single Decker"
	model     "singledecker.3DS"
	polygons  normal

shape
	name      "Two axle OGV"
	model     "two axle OGV.3DS"
	polygons  normal
