# Supplementary material for: Supervised learning from human performance at the computationally hard problem of optimal traffic signal control on a network of junctions
Source: R Soc Open Sci. 2014 Dec 24;1(4):140211. doi: 10.1098/rsos.140211 (PMC4448775; doi:10.1098/rsos.140211)
Supplement: 1. simulationData.zip - This zipped folder contains the simulation configuration files for the traffic microsimulation models used in the paper, as well as the raw data output from the simulations. The data are organised into a folder structure with README.txt files used to provide guidance on the c [file rsos140211supp1.zip › simulationData/multiJunctionModel/genralConfig/modelFiles/zones]

Zone Count 7

zone 1 4 
441232 m 112820 m
441257 m 112828 m
441252 m 112841 m
441229 m 112832 m
max 441257 m 112841 m
min 441229 m 112820 m
centroid 441243 m 112830 m

zone 2 4 
441441 m 112708 m
441449 m 112724 m
441439 m 112729 m
441432 m 112713 m
max 441449 m 112729 m
min 441432 m 112708 m
centroid 441440 m 112718 m

zone 3 4 
441460 m 113315 m
441472 m 113306 m
441480 m 113315 m
441468 m 113323 m
max 441480 m 113323 m
min 441460 m 113306 m
centroid 441470 m 113314 m

zone 4 4 
441762 m 113343 m
441776 m 113356 m
441768 m 113364 m
441756 m 113351 m
max 441776 m 113364 m
min 441756 m 113343 m
centroid 441766 m 113354 m

zone 5 4 
441972 m 113134 m
441988 m 113143 m
441983 m 113153 m
441967 m 113144 m
max 441988 m 113153 m
min 441967 m 113134 m
centroid 441978 m 113144 m

zone 6 4 
442007 m 112896 m
442025 m 112877 m
442036 m 112886 m
442015 m 112906 m
max 442036 m 112906 m
min 442007 m 112877 m
centroid 442021 m 112892 m

zone 7 4 
441630 m 113100 m
441646 m 113088 m
441653 m 113097 m
441637 m 113110 m
max 441653 m 113110 m
min 441630 m 113088 m
centroid 441642 m 113099 m
