# Supplementary material for: Supervised learning from human performance at the computationally hard problem of optimal traffic signal control on a network of junctions
Source: R Soc Open Sci. 2014 Dec 24;1(4):140211. doi: 10.1098/rsos.140211 (PMC4448775; doi:10.1098/rsos.140211)
Supplement: 1. simulationData.zip - This zipped folder contains the simulation configuration files for the traffic microsimulation models used in the paper, as well as the raw data output from the simulations. The data are organised into a folder structure with README.txt files used to provide guidance on the c [file rsos140211supp1.zip › simulationData/multiJunctionModel/HuTMaCcells/run-001/trips-ALL.csv]

Path	From Zone	To Zone	Vehicle Type	Base Vehicle Type	Distance (m)	Departure Time (HH:MM:SS)	Departure Time (s)	Arrival Time (HH:MM:SS)	Arrival Time (s)	Time Taken (HH:MM:SS)	Time Taken (s)	Fuel	Mean Time (HH:MM:SS)
nopath	2	4	5	1	708	00:00:14	14	00:01:06	66	00:00:52	52	0.0000	00:00:52
nopath	6	3	5	1	667	00:00:42	42	00:01:31	91	00:00:49	49	0.0000
nopath	6	4	3	1	696	00:00:54	54	00:01:53	113	00:00:59	59	0.0000
nopath	3	6	9	1	667	00:01:04	64	00:01:54	114	00:00:50	50	0.0000
nopath	2	1	6	1	504	00:01:56	116	00:02:40	160	00:00:44	44	0.0000	00:00:44
nopath	2	3	12	14	679	00:02:01	121	00:02:54	174	00:00:53	53	0.0000
nopath	5	1	9	1	785	00:02:12	132	00:03:15	195	00:01:03	63	0.0000	00:01:03
nopath	3	2	10	1	679	00:02:50	170	00:03:45	225	00:00:55	55	0.0000
nopath	2	3	12	14	679	00:03:02	182	00:03:55	235	00:00:53	53	0.0000
nopath	3	6	12	14	667	00:03:05	185	00:03:57	237	00:00:52	52	0.0000
nopath	3	6	6	1	667	00:03:12	192	00:04:02	242	00:00:50	50	0.0000	00:00:50
nopath	3	5	13	15	621	00:03:49	229	00:04:43	283	00:00:54	54	0.0000
nopath	3	5	5	1	621	00:03:52	232	00:04:45	285	00:00:53	53	0.0000
nopath	6	3	12	14	667	00:03:54	234	00:04:47	287	00:00:53	53	0.0000
nopath	3	5	13	15	621	00:04:06	246	00:05:00	300	00:00:54	54	0.0000	00:00:53
nopath	3	6	13	15	667	00:04:38	278	00:05:29	329	00:00:51	51	0.0000
nopath	1	3	6	1	763	00:04:45	285	00:05:42	342	00:00:57	57	0.0000
nopath	2	1	8	1	504	00:05:23	323	00:06:08	368	00:00:45	45	0.0000	00:00:45
nopath	3	6	9	1	667	00:05:24	324	00:06:14	374	00:00:50	50	0.0000
nopath	3	6	12	14	667	00:05:27	327	00:06:18	378	00:00:51	51	0.0000
nopath	4	2	12	14	708	00:05:19	319	00:06:28	388	00:01:09	69	0.0000
nopath	5	6	6	1	380	00:06:07	367	00:06:40	400	00:00:33	33	0.0000
nopath	2	3	10	1	679	00:05:50	350	00:06:43	403	00:00:53	53	0.0000
nopath	2	3	3	1	679	00:05:54	354	00:06:47	407	00:00:53	53	0.0000
nopath	3	6	3	1	667	00:06:07	367	00:06:57	417	00:00:50	50	0.0000
nopath	5	3	12	14	621	00:05:41	341	00:07:04	424	00:01:23	83	0.0000	00:01:23
nopath	4	2	13	15	708	00:06:11	371	00:07:07	427	00:00:56	56	0.0000
nopath	6	3	6	1	667	00:06:15	375	00:07:15	435	00:01:00	60	0.0000
nopath	6	3	6	1	667	00:06:20	380	00:07:20	440	00:01:00	60	0.0000
nopath	5	1	3	1	785	00:06:15	375	00:07:21	441	00:01:06	66	0.0000
nopath	6	7	3	1	624	00:06:16	376	00:07:24	444	00:01:08	68	0.0000
nopath	6	1	9	1	832	00:06:09	369	00:07:25	445	00:01:16	76	0.0000
nopath	6	1	3	1	832	00:06:21	381	00:07:33	453	00:01:12	72	0.0000
nopath	2	4	12	14	708	00:06:16	376	00:07:36	456	00:01:20	80	0.0000
nopath	3	6	12	14	667	00:06:47	407	00:07:37	457	00:00:50	50	0.0000
nopath	2	4	12	14	708	00:06:23	383	00:07:38	458	00:01:15	75	0.0000
nopath	1	3	12	14	763	00:06:39	399	00:07:39	459	00:01:00	60	0.0000
nopath	5	1	13	15	785	00:06:39	399	00:07:47	467	00:01:08	68	0.0000
nopath	5	6	3	1	380	00:07:03	423	00:07:47	467	00:00:44	44	0.0000
nopath	6	7	6	1	624	00:06:38	398	00:07:58	478	00:01:20	80	0.0000
nopath	3	2	3	1	679	00:07:27	447	00:08:23	503	00:00:56	56	0.0000	00:00:55
nopath	3	6	12	14	667	00:07:50	470	00:08:41	521	00:00:51	51	0.0000
nopath	4	3	10	1	375	00:08:12	492	00:08:47	527	00:00:35	35	0.0000
nopath	5	1	3	1	785	00:07:47	467	00:08:48	528	00:01:01	61	0.0000
nopath	1	2	9	1	504	00:08:11	491	00:08:55	535	00:00:44	44	0.0000
nopath	3	6	12	14	667	00:08:08	488	00:09:07	547	00:00:59	59	0.0000	00:00:51
nopath	5	1	12	14	785	00:08:16	496	00:09:17	557	00:01:01	61	0.0000
nopath	3	7	9	1	302	00:08:28	508	00:09:17	557	00:00:49	49	0.0000
nopath	1	3	9	1	763	00:08:37	517	00:09:36	576	00:00:59	59	0.0000
nopath	4	1	9	1	792	00:08:29	509	00:09:45	585	00:01:16	76	0.0000
nopath	1	6	10	1	832	00:08:38	518	00:09:45	585	00:01:07	67	0.0000
nopath	3	1	4	1	763	00:08:49	529	00:09:53	593	00:01:04	64	0.0000
nopath	5	1	3	1	785	00:08:55	535	00:10:01	601	00:01:06	66	0.0000	00:01:04
nopath	2	3	2	1	679	00:08:50	530	00:10:02	602	00:01:12	72	0.0000
nopath	1	3	10	1	763	00:08:57	537	00:10:15	615	00:01:18	78	0.0000
nopath	3	6	9	1	667	00:09:27	567	00:10:16	616	00:00:49	49	0.0000
nopath	6	3	3	1	667	00:08:49	529	00:10:33	633	00:01:44	104	0.0000
nopath	2	3	7	1	679	00:09:47	587	00:10:42	642	00:00:55	55	0.0000
nopath	1	3	12	14	763	00:10:22	622	00:11:23	683	00:01:01	61	0.0000	00:01:03
nopath	6	3	2	1	667	00:10:29	629	00:11:33	693	00:01:04	64	0.0000
nopath	6	2	12	14	748	00:10:56	656	00:11:55	715	00:00:59	59	0.0000
nopath	2	7	5	1	458	00:11:27	687	00:12:14	734	00:00:47	47	0.0000	00:00:47
nopath	2	3	12	14	679	00:11:47	707	00:12:41	761	00:00:54	54	0.0000
nopath	1	2	12	14	504	00:11:19	679	00:12:42	762	00:01:23	83	0.0000
nopath	5	2	7	1	701	00:12:17	737	00:13:12	792	00:00:55	55	0.0000	00:00:55
nopath	3	7	5	1	302	00:12:53	773	00:13:26	806	00:00:33	33	0.0000
nopath	1	3	13	15	763	00:12:29	749	00:13:35	815	00:01:06	66	0.0000
nopath	3	6	3	1	667	00:12:43	763	00:13:35	815	00:00:52	52	0.0000
nopath	2	3	9	1	679	00:12:53	773	00:13:45	825	00:00:52	52	0.0000
nopath	2	3	2	1	679	00:12:55	775	00:13:48	828	00:00:53	53	0.0000
nopath	5	1	12	14	785	00:12:43	763	00:13:52	832	00:01:09	69	0.0000
nopath	6	7	9	1	624	00:13:28	808	00:14:24	864	00:00:56	56	0.0000	00:01:08
nopath	2	3	3	1	679	00:13:37	817	00:14:32	872	00:00:55	55	0.0000
nopath	3	6	3	1	667	00:13:47	827	00:14:38	878	00:00:51	51	0.0000
nopath	2	1	3	1	504	00:14:02	842	00:14:46	886	00:00:44	44	0.0000
nopath	2	3	12	14	679	00:13:54	834	00:14:47	887	00:00:53	53	0.0000
nopath	6	2	7	1	748	00:13:50	830	00:14:48	888	00:00:58	58	0.0000
nopath	1	3	5	1	763	00:14:09	849	00:15:08	908	00:00:59	59	0.0000	00:01:02
nopath	3	7	3	1	302	00:15:11	911	00:15:45	945	00:00:34	34	0.0000
nopath	3	6	5	1	667	00:14:56	896	00:15:46	946	00:00:50	50	0.0000
nopath	4	2	12	14	708	00:14:37	877	00:15:46	946	00:01:09	69	0.0000
nopath	3	6	7	1	667	00:14:58	898	00:15:50	950	00:00:52	52	0.0000
nopath	1	3	12	14	763	00:14:50	890	00:15:53	953	00:01:03	63	0.0000
nopath	6	2	12	14	748	00:15:05	905	00:16:03	963	00:00:58	58	0.0000	00:00:58
nopath	1	2	3	1	504	00:15:40	940	00:16:25	985	00:00:45	45	0.0000
nopath	5	4	12	14	650	00:15:26	926	00:16:29	989	00:01:03	63	0.0000
nopath	3	2	6	1	679	00:15:23	923	00:16:35	995	00:01:12	72	0.0000
nopath	4	2	5	1	708	00:15:43	943	00:16:38	998	00:00:55	55	0.0000
nopath	1	4	10	1	792	00:15:43	943	00:16:44	1004	00:01:01	61	0.0000
nopath	4	3	13	15	375	00:15:57	957	00:16:49	1009	00:00:52	52	0.0000
nopath	1	2	3	1	504	00:15:58	958	00:16:51	1011	00:00:53	53	0.0000
nopath	5	1	12	14	785	00:15:44	944	00:16:52	1012	00:01:08	68	0.0000
nopath	4	3	5	1	375	00:16:16	976	00:16:54	1014	00:00:38	38	0.0000
nopath	3	6	12	14	667	00:16:06	966	00:16:56	1016	00:00:50	50	0.0000
nopath	2	4	12	14	708	00:15:45	945	00:16:58	1018	00:01:13	73	0.0000
nopath	3	6	3	1	667	00:16:08	968	00:16:59	1019	00:00:51	51	0.0000
nopath	5	1	6	1	785	00:16:00	960	00:17:01	1021	00:01:01	61	0.0000	00:01:06
nopath	6	2	5	1	748	00:15:43	943	00:17:09	1029	00:01:26	86	0.0000
nopath	6	1	3	1	832	00:16:18	978	00:17:20	1040	00:01:02	62	0.0000
nopath	4	2	5	1	708	00:16:46	1006	00:17:38	1058	00:00:52	52	0.0000
nopath	4	2	6	1	708	00:16:54	1014	00:17:46	1066	00:00:52	52	0.0000
nopath	2	1	12	14	504	00:17:07	1027	00:17:53	1073	00:00:46	46	0.0000
nopath	5	3	3	1	621	00:17:12	1032	00:18:03	1083	00:00:51	51	0.0000	00:00:51
nopath	2	3	5	1	679	00:17:20	1040	00:18:24	1104	00:01:04	64	0.0000
nopath	2	4	12	14	708	00:17:15	1035	00:18:26	1106	00:01:11	71	0.0000
nopath	3	6	2	1	667	00:17:38	1058	00:18:29	1109	00:00:51	51	0.0000
nopath	3	6	12	14	667	00:17:41	1061	00:18:31	1111	00:00:50	50	0.0000
nopath	6	3	3	1	667	00:17:25	1045	00:18:33	1113	00:01:08	68	0.0000
nopath	3	6	3	1	667	00:17:43	1063	00:18:34	1114	00:00:51	51	0.0000
nopath	2	3	12	14	679	00:17:51	1071	00:18:44	1124	00:00:53	53	0.0000
nopath	2	7	13	15	458	00:18:03	1083	00:18:45	1125	00:00:42	42	0.0000
nopath	3	6	9	1	667	00:17:51	1071	00:18:56	1136	00:01:05	65	0.0000
nopath	4	1	3	1	792	00:18:24	1104	00:19:38	1178	00:01:14	74	0.0000	00:01:15
nopath	5	3	5	1	621	00:18:52	1132	00:19:42	1182	00:00:50	50	0.0000
nopath	6	2	13	15	748	00:18:30	1110	00:19:48	1188	00:01:18	78	0.0000
nopath	2	3	3	1	679	00:18:56	1136	00:19:52	1192	00:00:56	56	0.0000
nopath	5	6	6	1	380	00:19:22	1162	00:19:57	1197	00:00:35	35	0.0000
nopath	4	7	9	1	331	00:19:41	1181	00:20:13	1213	00:00:32	32	0.0000	00:00:32
nopath	3	6	3	1	667	00:19:40	1180	00:20:28	1228	00:00:48	48	0.0000
nopath	6	2	10	1	748	00:19:44	1184	00:20:43	1243	00:00:59	59	0.0000
nopath	6	1	3	1	832	00:19:26	1166	00:20:45	1245	00:01:19	79	0.0000
nopath	5	1	10	1	785	00:20:01	1201	00:21:05	1265	00:01:04	64	0.0000	00:01:04
nopath	6	5	3	1	380	00:20:33	1233	00:21:10	1270	00:00:37	37	0.0000
nopath	6	1	3	1	832	00:20:20	1220	00:21:24	1284	00:01:04	64	0.0000
nopath	3	2	9	1	679	00:20:22	1222	00:21:35	1295	00:01:13	73	0.0000
nopath	3	6	5	1	667	00:20:59	1259	00:21:51	1311	00:00:52	52	0.0000
nopath	5	3	10	1	621	00:21:20	1280	00:22:15	1335	00:00:55	55	0.0000	00:00:52
nopath	5	3	6	1	621	00:21:21	1281	00:22:16	1336	00:00:55	55	0.0000
nopath	3	6	12	14	667	00:21:08	1268	00:22:17	1337	00:01:09	69	0.0000
nopath	2	3	5	1	679	00:21:28	1288	00:22:22	1342	00:00:54	54	0.0000
nopath	4	3	9	1	375	00:21:43	1303	00:22:25	1345	00:00:42	42	0.0000
nopath	5	7	3	1	577	00:21:31	1291	00:22:37	1357	00:01:06	66	0.0000
nopath	6	2	13	15	748	00:21:43	1303	00:22:42	1362	00:00:59	59	0.0000
nopath	1	3	8	1	763	00:21:33	1293	00:22:42	1362	00:01:09	69	0.0000
nopath	3	4	4	1	375	00:22:18	1338	00:22:56	1376	00:00:38	38	0.0000
nopath	5	2	12	14	701	00:22:16	1336	00:23:12	1392	00:00:56	56	0.0000	00:00:56
nopath	2	4	12	14	708	00:22:19	1339	00:23:16	1396	00:00:57	57	0.0000
nopath	2	1	3	1	504	00:23:06	1386	00:23:50	1430	00:00:44	44	0.0000
nopath	3	6	3	1	667	00:23:06	1386	00:23:55	1435	00:00:49	49	0.0000
nopath	4	7	5	1	331	00:23:28	1408	00:23:59	1439	00:00:31	31	0.0000
nopath	5	1	7	1	785	00:22:51	1371	00:24:01	1441	00:01:10	70	0.0000	00:01:10
nopath	2	3	9	1	679	00:23:09	1389	00:24:03	1443	00:00:54	54	0.0000
nopath	5	3	6	1	621	00:23:11	1391	00:24:13	1453	00:01:02	62	0.0000
nopath	1	3	12	14	763	00:23:14	1394	00:24:23	1463	00:01:09	69	0.0000
nopath	2	1	10	1	504	00:23:47	1427	00:24:31	1471	00:00:44	44	0.0000
nopath	2	4	12	14	708	00:23:39	1419	00:24:33	1473	00:00:54	54	0.0000
nopath	2	4	5	1	708	00:23:43	1423	00:24:37	1477	00:00:54	54	0.0000
nopath	1	7	9	1	542	00:23:56	1436	00:24:43	1483	00:00:47	47	0.0000
nopath	2	1	9	1	504	00:24:09	1449	00:24:56	1496	00:00:47	47	0.0000
nopath	5	1	9	1	785	00:24:14	1454	00:25:15	1515	00:01:01	61	0.0000	00:01:01
nopath	5	1	12	14	785	00:24:18	1458	00:25:19	1519	00:01:01	61	0.0000
nopath	3	6	7	1	667	00:24:36	1476	00:25:25	1525	00:00:49	49	0.0000
nopath	3	6	4	1	667	00:24:39	1479	00:25:29	1529	00:00:50	50	0.0000
nopath	3	6	12	14	667	00:25:04	1504	00:25:54	1554	00:00:50	50	0.0000
nopath	1	3	12	14	763	00:25:04	1504	00:26:03	1563	00:00:59	59	0.0000	00:01:05
nopath	6	7	13	15	624	00:25:19	1519	00:26:21	1581	00:01:02	62	0.0000
nopath	2	6	9	1	748	00:25:22	1522	00:26:23	1583	00:01:01	61	0.0000
nopath	2	3	6	1	679	00:25:42	1542	00:26:34	1594	00:00:52	52	0.0000
nopath	3	4	3	1	375	00:26:11	1571	00:26:46	1606	00:00:35	35	0.0000
nopath	4	1	12	14	792	00:25:45	1545	00:26:55	1615	00:01:10	70	0.0000
nopath	6	1	5	1	832	00:25:30	1530	00:27:01	1621	00:01:31	91	0.0000	00:01:14
nopath	3	7	12	14	302	00:26:28	1588	00:27:04	1624	00:00:36	36	0.0000
nopath	3	6	7	1	667	00:26:27	1587	00:27:17	1637	00:00:50	50	0.0000
nopath	2	3	10	1	679	00:26:04	1564	00:27:32	1652	00:01:28	88	0.0000
nopath	3	6	3	1	667	00:26:45	1605	00:27:37	1657	00:00:52	52	0.0000
nopath	2	1	12	14	504	00:26:57	1617	00:27:43	1663	00:00:46	46	0.0000
nopath	3	5	2	1	621	00:26:57	1617	00:27:46	1666	00:00:49	49	0.0000
nopath	2	1	5	1	504	00:27:04	1624	00:27:50	1670	00:00:46	46	0.0000
nopath	3	1	7	1	763	00:26:42	1602	00:27:52	1672	00:01:10	70	0.0000
nopath	5	1	9	1	785	00:26:21	1581	00:28:01	1681	00:01:40	100	0.0000	00:01:20
nopath	2	3	3	1	679	00:27:06	1626	00:28:01	1681	00:00:55	55	0.0000
nopath	2	4	5	1	708	00:27:09	1629	00:28:04	1684	00:00:55	55	0.0000
nopath	1	3	9	1	763	00:27:16	1636	00:28:15	1695	00:00:59	59	0.0000
nopath	1	3	6	1	763	00:27:19	1639	00:28:18	1698	00:00:59	59	0.0000
nopath	2	7	12	14	458	00:27:50	1670	00:28:30	1710	00:00:40	40	0.0000
nopath	2	3	7	1	679	00:27:24	1644	00:28:35	1715	00:01:11	71	0.0000
nopath	2	7	3	1	458	00:28:03	1683	00:28:46	1726	00:00:43	43	0.0000
nopath	5	7	9	1	577	00:27:09	1629	00:28:57	1737	00:01:48	108	0.0000
nopath	5	1	12	14	785	00:27:56	1676	00:28:57	1737	00:01:01	61	0.0000
nopath	1	5	9	1	785	00:27:32	1652	00:29:13	1753	00:01:41	101	0.0000	00:01:41
nopath	5	7	12	14	577	00:28:20	1700	00:29:20	1760	00:01:00	60	0.0000
nopath	2	3	13	15	679	00:28:02	1682	00:29:25	1765	00:01:23	83	0.0000
nopath	1	4	10	1	792	00:28:11	1691	00:29:26	1766	00:01:15	75	0.0000
nopath	1	3	9	1	763	00:28:36	1716	00:29:34	1774	00:00:58	58	0.0000
nopath	3	1	8	1	763	00:28:18	1698	00:29:34	1774	00:01:16	76	0.0000
nopath	3	2	3	1	679	00:28:39	1719	00:29:45	1785	00:01:06	66	0.0000
nopath	3	6	3	1	667	00:28:38	1718	00:29:46	1786	00:01:08	68	0.0000
nopath	3	2	5	1	679	00:28:40	1720	00:29:46	1786	00:01:06	66	0.0000
nopath	3	7	3	1	302	00:29:05	1745	00:29:47	1787	00:00:42	42	0.0000
nopath	2	3	13	15	679	00:29:17	1757	00:30:13	1813	00:00:56	56	0.0000	00:00:58
nopath	2	7	5	1	458	00:29:33	1773	00:30:15	1815	00:00:42	42	0.0000
nopath	3	6	3	1	667	00:29:10	1750	00:30:26	1826	00:01:16	76	0.0000
nopath	2	3	9	1	679	00:29:37	1777	00:30:30	1830	00:00:53	53	0.0000
nopath	5	1	10	1	785	00:28:45	1725	00:30:31	1831	00:01:46	106	0.0000
nopath	1	7	12	14	542	00:29:24	1764	00:30:33	1833	00:01:09	69	0.0000
nopath	5	1	12	14	785	00:29:36	1776	00:30:37	1837	00:01:01	61	0.0000
nopath	3	4	6	1	375	00:29:57	1797	00:30:46	1846	00:00:49	49	0.0000
nopath	5	7	12	14	577	00:29:41	1781	00:30:48	1848	00:01:07	67	0.0000
nopath	4	5	6	1	650	00:29:54	1794	00:30:50	1850	00:00:56	56	0.0000
nopath	3	5	9	1	621	00:30:29	1829	00:31:18	1878	00:00:49	49	0.0000	00:00:49
nopath	1	3	2	1	763	00:30:31	1831	00:31:32	1892	00:01:01	61	0.0000
nopath	3	6	9	1	667	00:30:53	1853	00:31:43	1903	00:00:50	50	0.0000
nopath	2	3	3	1	679	00:30:52	1852	00:31:45	1905	00:00:53	53	0.0000
nopath	3	2	12	14	679	00:31:00	1860	00:31:52	1912	00:00:52	52	0.0000
nopath	6	3	9	1	667	00:31:02	1862	00:32:03	1923	00:01:01	61	0.0000	00:01:04
nopath	2	4	9	1	708	00:31:29	1889	00:32:23	1943	00:00:54	54	0.0000
nopath	3	7	3	1	302	00:31:55	1915	00:32:37	1957	00:00:42	42	0.0000
nopath	2	4	12	14	708	00:31:36	1896	00:32:46	1966	00:01:10	70	0.0000
nopath	6	2	10	1	748	00:31:53	1913	00:32:50	1970	00:00:57	57	0.0000
nopath	2	3	3	1	679	00:32:01	1921	00:32:53	1973	00:00:52	52	0.0000
nopath	2	7	12	14	458	00:32:44	1964	00:33:23	2003	00:00:39	39	0.0000	00:00:41
nopath	2	3	5	1	679	00:32:31	1951	00:33:24	2004	00:00:53	53	0.0000
nopath	6	1	9	1	832	00:32:34	1954	00:33:35	2015	00:01:01	61	0.0000
nopath	3	2	2	1	679	00:32:36	1956	00:33:45	2025	00:01:09	69	0.0000
nopath	1	5	6	1	785	00:32:28	1948	00:33:53	2033	00:01:25	85	0.0000
nopath	6	3	2	1	667	00:33:15	1995	00:34:06	2046	00:00:51	51	0.0000	00:00:51
nopath	6	7	12	14	624	00:33:02	1982	00:34:08	2048	00:01:06	66	0.0000
nopath	4	2	9	1	708	00:33:15	1995	00:34:09	2049	00:00:54	54	0.0000
nopath	6	2	6	1	748	00:33:06	1986	00:34:15	2055	00:01:09	69	0.0000
nopath	2	3	3	1	679	00:33:24	2004	00:34:22	2062	00:00:58	58	0.0000
nopath	1	2	5	1	504	00:33:51	2031	00:34:36	2076	00:00:45	45	0.0000
nopath	5	3	9	1	621	00:33:53	2033	00:34:43	2083	00:00:50	50	0.0000
nopath	1	2	3	1	504	00:34:03	2043	00:34:47	2087	00:00:44	44	0.0000
nopath	3	6	12	14	667	00:34:05	2045	00:34:56	2096	00:00:51	51	0.0000
nopath	3	6	3	1	667	00:34:13	2053	00:35:01	2101	00:00:48	48	0.0000	00:00:53
nopath	2	4	5	1	708	00:34:09	2049	00:35:16	2116	00:01:07	67	0.0000
nopath	6	2	12	14	748	00:34:22	2062	00:35:20	2120	00:00:58	58	0.0000
nopath	6	1	5	1	832	00:34:15	2055	00:35:21	2121	00:01:06	66	0.0000
nopath	2	3	9	1	679	00:34:35	2075	00:35:30	2130	00:00:55	55	0.0000
nopath	4	2	13	15	708	00:34:17	2057	00:35:39	2139	00:01:22	82	0.0000
nopath	1	6	5	1	832	00:34:13	2053	00:35:46	2146	00:01:33	93	0.0000
nopath	1	4	12	14	792	00:34:42	2082	00:35:56	2156	00:01:14	74	0.0000
nopath	2	3	5	1	679	00:34:51	2091	00:35:57	2157	00:01:06	66	0.0000
nopath	5	1	13	15	785	00:34:51	2091	00:36:05	2165	00:01:14	74	0.0000	00:01:15
nopath	3	6	12	14	667	00:35:06	2106	00:36:07	2167	00:01:01	61	0.0000
nopath	1	2	12	14	504	00:35:18	2118	00:36:07	2167	00:00:49	49	0.0000
nopath	5	1	3	1	785	00:35:06	2106	00:36:07	2167	00:01:01	61	0.0000
nopath	2	4	5	1	708	00:35:30	2130	00:36:36	2196	00:01:06	66	0.0000
nopath	6	1	2	1	832	00:34:50	2090	00:36:41	2201	00:01:51	111	0.0000
nopath	2	6	12	14	748	00:35:32	2132	00:36:45	2205	00:01:13	73	0.0000
nopath	2	6	9	1	748	00:35:47	2147	00:36:49	2209	00:01:02	62	0.0000
nopath	3	4	3	1	375	00:36:57	2217	00:37:29	2249	00:00:32	32	0.0000	00:00:38
nopath	3	6	3	1	667	00:37:00	2220	00:37:50	2270	00:00:50	50	0.0000
nopath	2	3	3	1	679	00:36:58	2218	00:37:51	2271	00:00:53	53	0.0000
nopath	2	4	6	1	708	00:37:35	2255	00:38:27	2307	00:00:52	52	0.0000	00:01:03
nopath	6	7	3	1	624	00:37:46	2266	00:38:47	2327	00:01:01	61	0.0000
nopath	4	1	12	14	792	00:37:42	2262	00:38:49	2329	00:01:07	67	0.0000
nopath	4	2	2	1	708	00:38:01	2281	00:38:53	2333	00:00:52	52	0.0000
nopath	2	1	3	1	504	00:38:11	2291	00:38:55	2335	00:00:44	44	0.0000
nopath	6	2	3	1	748	00:37:56	2276	00:39:05	2345	00:01:09	69	0.0000	00:01:06
nopath	3	6	12	14	667	00:38:10	2290	00:39:06	2346	00:00:56	56	0.0000
nopath	6	3	12	14	667	00:38:21	2301	00:39:13	2353	00:00:52	52	0.0000
nopath	2	3	12	14	679	00:38:05	2285	00:39:23	2363	00:01:18	78	0.0000
nopath	3	6	13	15	667	00:38:34	2314	00:39:26	2366	00:00:52	52	0.0000
nopath	2	4	13	15	708	00:38:24	2304	00:39:28	2368	00:01:04	64	0.0000
nopath	3	6	3	1	667	00:38:43	2323	00:39:33	2373	00:00:50	50	0.0000
nopath	1	3	9	1	763	00:38:35	2315	00:39:33	2373	00:00:58	58	0.0000
nopath	6	1	3	1	832	00:38:39	2319	00:39:43	2383	00:01:04	64	0.0000
nopath	6	1	5	1	832	00:38:40	2320	00:39:45	2385	00:01:05	65	0.0000
nopath	6	3	13	15	667	00:38:37	2317	00:39:46	2386	00:01:09	69	0.0000
nopath	6	3	9	1	667	00:38:59	2339	00:39:49	2389	00:00:50	50	0.0000
nopath	3	4	3	1	375	00:39:36	2376	00:40:08	2408	00:00:32	32	0.0000	00:00:32
nopath	3	6	5	1	667	00:39:25	2365	00:40:14	2414	00:00:49	49	0.0000
nopath	5	1	5	1	785	00:39:02	2342	00:40:21	2421	00:01:19	79	0.0000
nopath	1	2	12	14	504	00:39:47	2387	00:40:33	2433	00:00:46	46	0.0000
nopath	2	4	5	1	708	00:39:27	2367	00:40:35	2435	00:01:08	68	0.0000
nopath	3	2	5	1	679	00:39:33	2373	00:40:45	2445	00:01:12	72	0.0000
nopath	3	1	5	1	763	00:39:57	2397	00:40:56	2456	00:00:59	59	0.0000
nopath	5	7	3	1	577	00:40:00	2400	00:41:00	2460	00:01:00	60	0.0000	00:01:12
nopath	1	3	10	1	763	00:39:49	2389	00:41:02	2462	00:01:13	73	0.0000
nopath	2	4	5	1	708	00:40:02	2402	00:41:07	2467	00:01:05	65	0.0000
nopath	3	6	5	1	667	00:40:19	2419	00:41:16	2476	00:00:57	57	0.0000
nopath	1	3	3	1	763	00:40:03	2403	00:41:16	2476	00:01:13	73	0.0000
nopath	3	6	3	1	667	00:40:23	2423	00:41:18	2478	00:00:55	55	0.0000
nopath	1	3	9	1	763	00:40:07	2407	00:41:18	2478	00:01:11	71	0.0000
nopath	4	2	6	1	708	00:40:04	2404	00:41:35	2495	00:01:31	91	0.0000
nopath	1	3	3	1	763	00:40:39	2439	00:41:54	2514	00:01:15	75	0.0000
nopath	1	4	10	1	792	00:40:32	2432	00:41:55	2515	00:01:23	83	0.0000
nopath	3	6	9	1	667	00:40:54	2454	00:41:56	2516	00:01:02	62	0.0000
nopath	3	6	3	1	667	00:40:56	2456	00:41:57	2517	00:01:01	61	0.0000
nopath	2	3	12	14	679	00:40:58	2458	00:41:58	2518	00:01:00	60	0.0000
nopath	3	6	3	1	667	00:40:59	2459	00:42:00	2520	00:01:01	61	0.0000	00:00:55
nopath	5	1	12	14	785	00:40:31	2431	00:42:02	2522	00:01:31	91	0.0000
nopath	2	3	5	1	679	00:41:11	2471	00:42:05	2525	00:00:54	54	0.0000
nopath	3	6	3	1	667	00:41:17	2477	00:42:07	2527	00:00:50	50	0.0000
nopath	6	1	13	15	832	00:41:07	2467	00:42:12	2532	00:01:05	65	0.0000
nopath	3	6	13	15	667	00:41:20	2480	00:42:39	2559	00:01:19	79	0.0000
nopath	2	1	12	14	504	00:41:55	2515	00:42:41	2561	00:00:46	46	0.0000
nopath	4	1	13	15	792	00:41:15	2475	00:42:44	2564	00:01:29	89	0.0000
nopath	2	3	9	1	679	00:42:01	2521	00:42:53	2573	00:00:52	52	0.0000
nopath	2	4	3	1	708	00:42:10	2530	00:43:02	2582	00:00:52	52	0.0000	00:01:02
nopath	2	4	12	14	708	00:42:14	2534	00:43:08	2588	00:00:54	54	0.0000
nopath	6	1	5	1	832	00:42:19	2539	00:43:22	2602	00:01:03	63	0.0000
nopath	1	7	5	1	542	00:42:35	2555	00:43:23	2603	00:00:48	48	0.0000
nopath	1	2	3	1	504	00:42:39	2559	00:43:25	2605	00:00:46	46	0.0000
nopath	1	3	5	1	763	00:41:49	2509	00:43:25	2605	00:01:36	96	0.0000
nopath	1	3	3	1	763	00:42:22	2542	00:43:27	2607	00:01:05	65	0.0000
nopath	1	4	12	14	792	00:42:44	2564	00:43:56	2636	00:01:12	72	0.0000
nopath	5	1	6	1	785	00:42:32	2552	00:44:01	2641	00:01:29	89	0.0000	00:01:20
nopath	3	6	3	1	667	00:43:00	2580	00:44:06	2646	00:01:06	66	0.0000
nopath	5	3	6	1	621	00:43:17	2597	00:44:06	2646	00:00:49	49	0.0000
nopath	1	2	13	15	504	00:43:06	2586	00:44:09	2649	00:01:03	63	0.0000
nopath	5	1	12	14	785	00:43:08	2588	00:44:10	2650	00:01:02	62	0.0000
nopath	1	2	12	14	504	00:43:12	2592	00:44:13	2653	00:01:01	61	0.0000
nopath	2	3	10	1	679	00:42:27	2547	00:44:22	2662	00:01:55	115	0.0000
nopath	2	3	5	1	679	00:42:53	2573	00:44:25	2665	00:01:32	92	0.0000
nopath	3	2	3	1	679	00:43:07	2587	00:44:25	2665	00:01:18	78	0.0000
nopath	3	6	3	1	667	00:43:30	2610	00:44:26	2666	00:00:56	56	0.0000
nopath	3	6	12	14	667	00:43:36	2616	00:44:27	2667	00:00:51	51	0.0000
nopath	2	4	3	1	708	00:42:55	2575	00:44:29	2669	00:01:34	94	0.0000
nopath	1	3	5	1	763	00:43:22	2602	00:44:31	2671	00:01:09	69	0.0000
nopath	3	6	3	1	667	00:43:37	2617	00:44:31	2671	00:00:54	54	0.0000
nopath	3	6	3	1	667	00:43:39	2619	00:44:34	2674	00:00:55	55	0.0000
nopath	1	3	3	1	763	00:43:34	2614	00:44:34	2674	00:01:00	60	0.0000
nopath	2	1	9	1	504	00:43:52	2632	00:44:40	2680	00:00:48	48	0.0000
nopath	6	3	6	1	667	00:43:27	2607	00:44:43	2683	00:01:16	76	0.0000
nopath	1	2	13	15	504	00:43:38	2618	00:44:54	2694	00:01:16	76	0.0000
nopath	3	6	12	14	667	00:43:55	2635	00:45:06	2706	00:01:11	71	0.0000	00:01:00
nopath	3	2	12	14	679	00:43:43	2623	00:45:06	2706	00:01:23	83	0.0000
nopath	3	6	5	1	667	00:44:11	2651	00:45:09	2709	00:00:58	58	0.0000
nopath	2	3	3	1	679	00:43:26	2606	00:45:12	2712	00:01:46	106	0.0000
nopath	3	6	3	1	667	00:44:28	2668	00:45:18	2718	00:00:50	50	0.0000
nopath	5	1	6	1	785	00:44:09	2649	00:45:21	2721	00:01:12	72	0.0000
nopath	3	6	9	1	667	00:44:32	2672	00:45:22	2722	00:00:50	50	0.0000
nopath	2	4	12	14	708	00:44:32	2672	00:45:25	2725	00:00:53	53	0.0000
nopath	1	2	4	1	504	00:44:46	2686	00:45:31	2731	00:00:45	45	0.0000
nopath	1	2	13	15	504	00:44:51	2691	00:45:40	2740	00:00:49	49	0.0000
nopath	3	4	3	1	375	00:45:12	2712	00:45:46	2746	00:00:34	34	0.0000
nopath	4	2	12	14	708	00:44:41	2681	00:45:46	2746	00:01:05	65	0.0000
nopath	2	3	3	1	679	00:44:36	2676	00:45:52	2752	00:01:16	76	0.0000
nopath	3	6	3	1	667	00:44:53	2693	00:45:55	2755	00:01:02	62	0.0000
nopath	1	4	3	1	792	00:44:48	2688	00:45:56	2756	00:01:08	68	0.0000
nopath	3	6	3	1	667	00:45:02	2702	00:45:57	2757	00:00:55	55	0.0000
nopath	2	1	7	1	504	00:45:05	2705	00:45:59	2759	00:00:54	54	0.0000
nopath	3	6	3	1	667	00:45:11	2711	00:46:01	2761	00:00:50	50	0.0000	00:00:54
nopath	2	4	2	1	708	00:44:59	2699	00:46:06	2766	00:01:07	67	0.0000
nopath	5	1	13	15	785	00:45:16	2716	00:46:21	2781	00:01:05	65	0.0000
nopath	5	3	12	14	621	00:45:42	2742	00:46:33	2793	00:00:51	51	0.0000
nopath	3	6	3	1	667	00:45:41	2741	00:46:35	2795	00:00:54	54	0.0000
nopath	3	6	2	1	667	00:45:42	2742	00:46:37	2797	00:00:55	55	0.0000
nopath	2	4	3	1	708	00:45:44	2744	00:46:46	2806	00:01:02	62	0.0000
nopath	5	6	3	1	380	00:46:00	2760	00:46:47	2807	00:00:47	47	0.0000
nopath	2	3	3	1	679	00:45:49	2749	00:46:48	2808	00:00:59	59	0.0000
nopath	2	4	10	1	708	00:45:54	2754	00:46:51	2811	00:00:57	57	0.0000
nopath	6	2	3	1	748	00:45:49	2749	00:46:51	2811	00:01:02	62	0.0000
nopath	1	7	2	1	542	00:45:42	2742	00:46:54	2814	00:01:12	72	0.0000
nopath	1	2	9	1	504	00:46:09	2769	00:46:56	2816	00:00:47	47	0.0000
nopath	6	3	12	14	667	00:45:40	2740	00:47:04	2824	00:01:24	84	0.0000	00:01:06
nopath	3	6	13	15	667	00:46:06	2766	00:47:10	2830	00:01:04	64	0.0000
nopath	2	4	3	1	708	00:46:06	2766	00:47:15	2835	00:01:09	69	0.0000
nopath	4	7	9	1	331	00:46:46	2806	00:47:17	2837	00:00:31	31	0.0000
nopath	6	2	3	1	748	00:46:32	2792	00:47:31	2851	00:00:59	59	0.0000
nopath	1	2	12	14	504	00:46:11	2771	00:47:34	2854	00:01:23	83	0.0000
nopath	6	3	3	1	667	00:46:23	2783	00:47:40	2860	00:01:17	77	0.0000
nopath	5	4	10	1	650	00:46:22	2782	00:47:41	2861	00:01:19	79	0.0000
nopath	4	2	10	1	708	00:46:49	2809	00:47:45	2865	00:00:56	56	0.0000
nopath	3	5	13	15	621	00:46:37	2797	00:47:47	2867	00:01:10	70	0.0000
nopath	2	3	6	1	679	00:46:31	2791	00:47:52	2872	00:01:21	81	0.0000
nopath	3	6	12	14	667	00:46:55	2815	00:47:59	2879	00:01:04	64	0.0000
nopath	2	4	13	15	708	00:46:36	2796	00:47:59	2879	00:01:23	83	0.0000
nopath	2	3	13	15	679	00:46:38	2798	00:48:00	2880	00:01:22	82	0.0000	00:01:08
nopath	1	3	3	1	763	00:46:38	2798	00:48:03	2883	00:01:25	85	0.0000
nopath	3	6	13	15	667	00:47:08	2828	00:48:03	2883	00:00:55	55	0.0000
nopath	2	4	3	1	708	00:46:52	2812	00:48:07	2887	00:01:15	75	0.0000
nopath	2	4	12	14	708	00:46:58	2818	00:48:09	2889	00:01:11	71	0.0000
nopath	1	2	3	1	504	00:46:55	2815	00:48:11	2891	00:01:16	76	0.0000
nopath	5	1	3	1	785	00:46:39	2799	00:48:11	2891	00:01:32	92	0.0000
nopath	2	3	9	1	679	00:47:18	2838	00:48:11	2891	00:00:53	53	0.0000
nopath	1	3	3	1	763	00:47:07	2827	00:48:29	2909	00:01:22	82	0.0000
nopath	3	2	6	1	679	00:47:18	2838	00:48:33	2913	00:01:15	75	0.0000
nopath	1	4	10	1	792	00:47:32	2852	00:48:35	2915	00:01:03	63	0.0000
nopath	2	1	9	1	504	00:47:35	2855	00:48:37	2917	00:01:02	62	0.0000
nopath	3	1	6	1	763	00:46:57	2817	00:48:39	2919	00:01:42	102	0.0000
nopath	5	2	2	1	701	00:47:41	2861	00:48:47	2927	00:01:06	66	0.0000
nopath	5	1	12	14	785	00:47:32	2852	00:48:52	2932	00:01:20	80	0.0000
nopath	6	2	3	1	748	00:48:08	2888	00:49:05	2945	00:00:57	57	0.0000	00:00:59
nopath	3	6	12	14	667	00:47:51	2871	00:49:06	2946	00:01:15	75	0.0000
nopath	1	4	3	1	792	00:48:26	2906	00:49:24	2964	00:00:58	58	0.0000
nopath	3	6	8	1	667	00:48:25	2905	00:49:25	2965	00:01:00	60	0.0000
nopath	4	1	13	15	792	00:48:19	2899	00:49:37	2977	00:01:18	78	0.0000
nopath	6	1	3	1	832	00:48:23	2903	00:49:41	2981	00:01:18	78	0.0000
nopath	1	3	12	14	763	00:48:35	2915	00:49:43	2983	00:01:08	68	0.0000
nopath	4	2	5	1	708	00:48:44	2924	00:49:45	2985	00:01:01	61	0.0000
nopath	2	3	13	15	679	00:48:49	2929	00:49:49	2989	00:01:00	60	0.0000
nopath	3	6	9	1	667	00:48:52	2932	00:49:55	2995	00:01:03	63	0.0000
nopath	3	6	13	15	667	00:49:01	2941	00:49:58	2998	00:00:57	57	0.0000
nopath	3	4	10	1	375	00:49:30	2970	00:50:08	3008	00:00:38	38	0.0000	00:00:36
nopath	2	1	13	15	504	00:49:30	2970	00:50:18	3018	00:00:48	48	0.0000
nopath	1	3	6	1	763	00:48:48	2928	00:50:22	3022	00:01:34	94	0.0000
nopath	1	2	13	15	504	00:49:34	2974	00:50:24	3024	00:00:50	50	0.0000
nopath	3	6	8	1	667	00:49:26	2966	00:50:26	3026	00:01:00	60	0.0000
nopath	1	2	9	1	504	00:49:43	2983	00:50:29	3029	00:00:46	46	0.0000
nopath	2	4	13	15	708	00:49:08	2948	00:50:29	3029	00:01:21	81	0.0000
nopath	1	5	5	1	785	00:49:02	2942	00:50:33	3033	00:01:31	91	0.0000
nopath	5	3	2	1	621	00:49:30	2970	00:50:33	3033	00:01:03	63	0.0000
nopath	5	1	7	1	785	00:49:20	2960	00:50:36	3036	00:01:16	76	0.0000
nopath	3	2	3	1	679	00:49:36	2976	00:50:45	3045	00:01:09	69	0.0000
nopath	6	7	9	1	624	00:49:36	2976	00:50:48	3048	00:01:12	72	0.0000
nopath	3	6	12	14	667	00:49:52	2992	00:50:57	3057	00:01:05	65	0.0000
nopath	3	6	9	1	667	00:50:03	3003	00:50:59	3059	00:00:56	56	0.0000
nopath	3	6	5	1	667	00:50:16	3016	00:51:08	3068	00:00:52	52	0.0000	00:01:00
nopath	2	7	10	1	458	00:50:28	3028	00:51:10	3070	00:00:42	42	0.0000
nopath	2	3	5	1	679	00:50:16	3016	00:51:12	3072	00:00:56	56	0.0000
nopath	3	6	3	1	667	00:50:27	3027	00:51:17	3077	00:00:50	50	0.0000
nopath	2	1	3	1	504	00:50:38	3038	00:51:22	3082	00:00:44	44	0.0000
nopath	2	3	2	1	679	00:50:24	3024	00:51:42	3102	00:01:18	78	0.0000
nopath	2	3	9	1	679	00:50:48	3048	00:51:45	3105	00:00:57	57	0.0000
nopath	3	6	12	14	667	00:50:41	3041	00:51:47	3107	00:01:06	66	0.0000
nopath	3	6	9	1	667	00:50:45	3045	00:51:49	3109	00:01:04	64	0.0000
nopath	2	4	2	1	708	00:50:54	3054	00:51:49	3109	00:00:55	55	0.0000
nopath	3	6	12	14	667	00:50:49	3049	00:51:50	3110	00:01:01	61	0.0000
nopath	6	1	10	1	832	00:49:43	2983	00:51:51	3111	00:02:08	128	0.0000
nopath	3	6	10	1	667	00:51:00	3060	00:51:52	3112	00:00:52	52	0.0000
nopath	5	3	9	1	621	00:50:46	3046	00:52:03	3123	00:01:17	77	0.0000	00:00:58
nopath	5	1	12	14	785	00:50:59	3059	00:52:22	3142	00:01:23	83	0.0000
nopath	3	6	12	14	667	00:51:24	3084	00:52:26	3146	00:01:02	62	0.0000
nopath	3	4	13	15	375	00:51:53	3113	00:52:29	3149	00:00:36	36	0.0000
nopath	1	2	3	1	504	00:51:44	3104	00:52:29	3149	00:00:45	45	0.0000
nopath	6	7	13	15	624	00:51:38	3098	00:52:38	3158	00:01:00	60	0.0000
nopath	6	7	5	1	624	00:51:45	3105	00:52:43	3163	00:00:58	58	0.0000
nopath	3	6	10	1	667	00:51:51	3111	00:52:45	3165	00:00:54	54	0.0000
nopath	6	7	3	1	624	00:51:53	3113	00:52:49	3169	00:00:56	56	0.0000
nopath	4	7	9	1	331	00:52:23	3143	00:52:55	3175	00:00:32	32	0.0000
nopath	1	3	12	14	763	00:51:47	3107	00:52:55	3175	00:01:08	68	0.0000
nopath	3	6	3	1	667	00:52:04	3124	00:52:55	3175	00:00:51	51	0.0000
nopath	2	4	13	15	708	00:51:24	3084	00:52:58	3178	00:01:34	94	0.0000
nopath	3	5	12	14	621	00:52:09	3129	00:53:00	3180	00:00:51	51	0.0000	00:01:00
nopath	2	4	6	1	708	00:51:45	3105	00:53:06	3186	00:01:21	81	0.0000
nopath	6	1	3	1	832	00:52:07	3127	00:53:11	3191	00:01:04	64	0.0000
nopath	1	2	13	15	504	00:52:14	3134	00:53:16	3196	00:01:02	62	0.0000
nopath	3	4	5	1	375	00:52:44	3164	00:53:19	3199	00:00:35	35	0.0000
nopath	3	4	10	1	375	00:52:48	3168	00:53:25	3205	00:00:37	37	0.0000
nopath	5	4	3	1	650	00:52:00	3120	00:53:29	3209	00:01:29	89	0.0000
nopath	2	3	9	1	679	00:52:22	3142	00:53:32	3212	00:01:10	70	0.0000
nopath	4	7	3	1	331	00:52:35	3155	00:53:35	3215	00:01:00	60	0.0000
nopath	3	6	6	1	667	00:52:22	3142	00:53:35	3215	00:01:13	73	0.0000
nopath	1	3	12	14	763	00:52:08	3128	00:53:35	3215	00:01:27	87	0.0000
nopath	4	7	3	1	331	00:52:43	3163	00:53:38	3218	00:00:55	55	0.0000
nopath	3	6	12	14	667	00:52:47	3167	00:53:40	3220	00:00:53	53	0.0000
nopath	4	7	12	14	331	00:53:09	3189	00:53:42	3222	00:00:33	33	0.0000
nopath	3	6	3	1	667	00:52:50	3170	00:53:45	3225	00:00:55	55	0.0000
nopath	5	3	3	1	621	00:52:33	3153	00:53:53	3233	00:01:20	80	0.0000
nopath	2	3	12	14	679	00:52:55	3175	00:54:04	3244	00:01:09	69	0.0000	00:01:03
nopath	2	4	3	1	708	00:52:34	3154	00:54:05	3245	00:01:31	91	0.0000
nopath	4	7	12	14	331	00:53:16	3196	00:54:06	3246	00:00:50	50	0.0000
nopath	6	2	13	15	748	00:52:38	3158	00:54:08	3248	00:01:30	90	0.0000
nopath	2	4	12	14	708	00:53:03	3183	00:54:08	3248	00:01:05	65	0.0000
nopath	2	4	12	14	708	00:53:13	3193	00:54:11	3251	00:00:58	58	0.0000
nopath	3	6	13	15	667	00:53:00	3180	00:54:20	3260	00:01:20	80	0.0000
nopath	5	6	12	14	380	00:53:33	3213	00:54:28	3268	00:00:55	55	0.0000
nopath	2	1	12	14	504	00:53:43	3223	00:54:31	3271	00:00:48	48	0.0000
nopath	3	7	5	1	302	00:53:56	3236	00:54:34	3274	00:00:38	38	0.0000
nopath	6	2	3	1	748	00:53:18	3198	00:54:35	3275	00:01:17	77	0.0000
nopath	2	3	3	1	679	00:53:23	3203	00:54:42	3282	00:01:19	79	0.0000
nopath	1	3	9	1	763	00:52:40	3160	00:54:45	3285	00:02:05	125	0.0000
nopath	4	2	10	1	708	00:53:32	3212	00:54:45	3285	00:01:13	73	0.0000
nopath	3	6	9	1	667	00:53:08	3188	00:54:46	3286	00:01:38	98	0.0000
nopath	3	6	12	14	667	00:53:41	3221	00:54:49	3289	00:01:08	68	0.0000
nopath	5	3	9	1	621	00:53:49	3229	00:54:53	3293	00:01:04	64	0.0000
nopath	3	6	9	1	667	00:54:06	3246	00:54:57	3297	00:00:51	51	0.0000
nopath	2	1	12	14	504	00:54:06	3246	00:54:58	3298	00:00:52	52	0.0000
nopath	3	7	5	1	302	00:54:15	3255	00:54:58	3298	00:00:43	43	0.0000
nopath	2	4	5	1	708	00:53:33	3213	00:55:05	3305	00:01:32	92	0.0000	00:01:12
nopath	6	2	3	1	748	00:53:46	3226	00:55:05	3305	00:01:19	79	0.0000
nopath	2	5	9	1	701	00:53:19	3199	00:55:13	3313	00:01:54	114	0.0000
nopath	1	2	10	1	504	00:54:24	3264	00:55:15	3315	00:00:51	51	0.0000
nopath	6	1	10	1	832	00:53:52	3232	00:55:15	3315	00:01:23	83	0.0000
nopath	1	2	7	1	504	00:54:31	3271	00:55:20	3320	00:00:49	49	0.0000
nopath	1	2	9	1	504	00:54:38	3278	00:55:24	3324	00:00:46	46	0.0000
nopath	3	6	3	1	667	00:54:14	3254	00:55:26	3326	00:01:12	72	0.0000
nopath	6	7	12	14	624	00:54:29	3269	00:55:27	3327	00:00:58	58	0.0000
nopath	3	6	13	15	667	00:54:31	3271	00:55:40	3340	00:01:09	69	0.0000
nopath	2	3	9	1	679	00:54:15	3255	00:55:42	3342	00:01:27	87	0.0000
nopath	3	6	5	1	667	00:54:50	3290	00:55:44	3344	00:00:54	54	0.0000
nopath	2	3	9	1	679	00:54:17	3257	00:55:45	3345	00:01:28	88	0.0000
nopath	3	6	2	1	667	00:54:55	3295	00:55:48	3348	00:00:53	53	0.0000
nopath	1	4	3	1	792	00:54:43	3283	00:55:48	3348	00:01:05	65	0.0000
nopath	3	6	12	14	667	00:55:04	3304	00:55:55	3355	00:00:51	51	0.0000
nopath	2	4	3	1	708	00:54:57	3297	00:55:56	3356	00:00:59	59	0.0000
nopath	3	6	3	1	667	00:55:08	3308	00:55:59	3359	00:00:51	51	0.0000
nopath	3	1	3	1	763	00:54:41	3281	00:56:04	3364	00:01:23	83	0.0000	00:01:15
nopath	4	2	3	1	708	00:55:10	3310	00:56:15	3375	00:01:05	65	0.0000
nopath	2	4	3	1	708	00:55:20	3320	00:56:25	3385	00:01:05	65	0.0000
nopath	3	6	12	14	667	00:55:13	3313	00:56:27	3387	00:01:14	74	0.0000
nopath	1	4	3	1	792	00:55:25	3325	00:56:28	3388	00:01:03	63	0.0000
nopath	1	3	5	1	763	00:55:28	3328	00:56:29	3389	00:01:01	61	0.0000
nopath	3	6	9	1	667	00:55:27	3327	00:56:29	3389	00:01:02	62	0.0000
nopath	3	5	10	1	621	00:55:33	3333	00:56:30	3390	00:00:57	57	0.0000
nopath	3	6	5	1	667	00:55:45	3345	00:56:35	3395	00:00:50	50	0.0000
nopath	3	6	3	1	667	00:55:46	3346	00:56:39	3399	00:00:53	53	0.0000
nopath	1	2	9	1	504	00:55:34	3334	00:56:41	3401	00:01:07	67	0.0000
nopath	6	3	3	1	667	00:55:49	3349	00:56:45	3405	00:00:56	56	0.0000
nopath	5	7	8	1	577	00:55:21	3321	00:56:47	3407	00:01:26	86	0.0000
nopath	2	3	3	1	679	00:55:29	3329	00:56:52	3412	00:01:23	83	0.0000
nopath	2	4	5	1	708	00:55:44	3344	00:56:56	3416	00:01:12	72	0.0000
nopath	2	1	9	1	504	00:56:10	3370	00:57:07	3427	00:00:57	57	0.0000	00:00:48
nopath	6	7	5	1	624	00:55:55	3355	00:57:07	3427	00:01:12	72	0.0000
nopath	2	3	12	14	679	00:55:49	3349	00:57:13	3433	00:01:24	84	0.0000
nopath	3	6	3	1	667	00:56:00	3360	00:57:16	3436	00:01:16	76	0.0000
nopath	1	4	2	1	792	00:55:57	3357	00:57:16	3436	00:01:19	79	0.0000
nopath	3	6	5	1	667	00:56:01	3361	00:57:18	3438	00:01:17	77	0.0000
nopath	6	1	12	14	832	00:56:09	3369	00:57:22	3442	00:01:13	73	0.0000
nopath	3	6	13	15	667	00:56:31	3391	00:57:26	3446	00:00:55	55	0.0000
nopath	5	1	9	1	785	00:56:14	3374	00:57:26	3446	00:01:12	72	0.0000
nopath	3	6	5	1	667	00:56:37	3397	00:57:30	3450	00:00:53	53	0.0000
nopath	5	1	9	1	785	00:56:36	3396	00:57:37	3457	00:01:01	61	0.0000
nopath	6	7	10	1	624	00:56:44	3404	00:57:41	3461	00:00:57	57	0.0000
nopath	1	3	4	1	763	00:56:26	3386	00:57:42	3462	00:01:16	76	0.0000
nopath	3	6	3	1	667	00:56:49	3409	00:57:45	3465	00:00:56	56	0.0000
nopath	3	6	10	1	667	00:57:01	3421	00:58:06	3486	00:01:05	65	0.0000	00:01:01
nopath	1	2	3	1	504	00:57:07	3427	00:58:11	3491	00:01:04	64	0.0000
nopath	1	3	9	1	763	00:56:48	3408	00:58:12	3492	00:01:24	84	0.0000
nopath	2	3	2	1	679	00:56:49	3409	00:58:15	3495	00:01:26	86	0.0000
nopath	3	6	9	1	667	00:57:13	3433	00:58:18	3498	00:01:05	65	0.0000
nopath	3	6	5	1	667	00:57:19	3439	00:58:21	3501	00:01:02	62	0.0000
nopath	5	3	3	1	621	00:56:49	3409	00:58:23	3503	00:01:34	94	0.0000
nopath	3	6	12	14	667	00:57:23	3443	00:58:24	3504	00:01:01	61	0.0000
nopath	5	3	12	14	621	00:57:19	3439	00:58:25	3505	00:01:06	66	0.0000
nopath	3	6	12	14	667	00:57:24	3444	00:58:26	3506	00:01:02	62	0.0000
nopath	3	6	5	1	667	00:57:31	3451	00:58:28	3508	00:00:57	57	0.0000
nopath	3	6	10	1	667	00:57:37	3457	00:58:31	3511	00:00:54	54	0.0000
nopath	6	7	13	15	624	00:57:29	3449	00:58:37	3517	00:01:08	68	0.0000
nopath	2	1	12	14	504	00:57:43	3463	00:58:38	3518	00:00:55	55	0.0000
nopath	2	1	3	1	504	00:58:02	3482	00:58:47	3527	00:00:45	45	0.0000
nopath	6	7	9	1	624	00:57:54	3474	00:58:50	3530	00:00:56	56	0.0000
nopath	6	1	12	14	832	00:57:23	3443	00:58:52	3532	00:01:29	89	0.0000
nopath	6	1	5	1	832	00:57:51	3471	00:58:54	3534	00:01:03	63	0.0000
nopath	3	6	13	15	667	00:57:52	3472	00:59:00	3540	00:01:08	68	0.0000	00:01:01
nopath	1	2	3	1	504	00:58:11	3491	00:59:01	3541	00:00:50	50	0.0000
nopath	6	1	6	1	832	00:57:58	3478	00:59:02	3542	00:01:04	64	0.0000
nopath	2	4	10	1	708	00:57:14	3434	00:59:05	3545	00:01:51	111	0.0000
nopath	3	6	13	15	667	00:58:14	3494	00:59:05	3545	00:00:51	51	0.0000
nopath	2	3	13	15	679	00:57:52	3472	00:59:06	3546	00:01:14	74	0.0000
nopath	3	6	5	1	667	00:58:17	3497	00:59:10	3550	00:00:53	53	0.0000
nopath	3	6	6	1	667	00:58:21	3501	00:59:12	3552	00:00:51	51	0.0000
nopath	5	3	9	1	621	00:57:59	3479	00:59:13	3553	00:01:14	74	0.0000
nopath	5	3	12	14	621	00:58:11	3491	00:59:17	3557	00:01:06	66	0.0000
nopath	3	7	5	1	302	00:58:47	3527	00:59:19	3559	00:00:32	32	0.0000
nopath	1	5	9	1	785	00:57:54	3474	00:59:23	3563	00:01:29	89	0.0000
nopath	1	4	5	1	792	00:58:12	3492	00:59:24	3564	00:01:12	72	0.0000
nopath	1	3	13	15	763	00:58:16	3496	00:59:26	3566	00:01:10	70	0.0000
nopath	6	2	3	1	748	00:58:21	3501	00:59:35	3575	00:01:14	74	0.0000
nopath	3	6	3	1	667	00:58:31	3511	00:59:35	3575	00:01:04	64	0.0000
nopath	6	3	9	1	667	00:58:06	3486	00:59:43	3583	00:01:37	97	0.0000
nopath	6	3	5	1	667	00:58:07	3487	00:59:45	3585	00:01:38	98	0.0000
nopath	2	3	12	14	679	00:58:15	3495	00:59:53	3593	00:01:38	98	0.0000
nopath	4	2	10	1	708	00:58:44	3524	00:59:55	3595	00:01:11	71	0.0000
nopath	2	4	10	1	708	00:58:23	3503	00:59:56	3596	00:01:33	93	0.0000
nopath	1	3	5	1	763	00:58:28	3508	00:59:57	3597	00:01:29	89	0.0000
nopath	4	1	13	15	792	00:58:35	3515	01:00:04	3604	00:01:29	89	0.0000	00:01:18
nopath	3	6	12	14	667	00:59:03	3543	01:00:07	3607	00:01:04	64	0.0000
nopath	3	2	3	1	679	00:59:08	3548	01:00:10	3610	00:01:02	62	0.0000
nopath	2	3	10	1	679	00:59:18	3558	01:00:10	3610	00:00:52	52	0.0000
nopath	4	2	10	1	708	00:59:32	3572	01:00:25	3625	00:00:53	53	0.0000
nopath	5	3	3	1	621	00:58:45	3525	01:00:31	3631	00:01:46	106	0.0000
nopath	6	4	3	1	696	00:58:48	3528	01:00:33	3633	00:01:45	105	0.0000
nopath	6	2	9	1	748	00:58:28	3508	01:00:35	3635	00:02:07	127	0.0000
nopath	6	4	13	15	696	00:59:33	3573	01:00:40	3640	00:01:07	67	0.0000
nopath	1	2	5	1	504	00:59:40	3580	01:00:41	3641	00:01:01	61	0.0000
nopath	2	3	5	1	679	00:59:34	3574	01:00:42	3642	00:01:08	68	0.0000
nopath	2	4	5	1	708	00:59:53	3593	01:00:47	3647	00:00:54	54	0.0000
nopath	3	6	5	1	667	00:59:59	3599	01:00:56	3656	00:00:57	57	0.0000
nopath	3	6	3	1	667	01:00:10	3610	01:01:00	3660	00:00:50	50	0.0000	00:00:55
nopath	5	3	5	1	621	01:00:15	3615	01:01:04	3664	00:00:49	49	0.0000
nopath	4	1	3	1	792	00:59:39	3579	01:01:05	3665	00:01:26	86	0.0000
nopath	2	6	5	1	748	00:59:44	3584	01:01:06	3666	00:01:22	82	0.0000
nopath	2	1	5	1	504	01:00:15	3615	01:01:12	3672	00:00:57	57	0.0000
nopath	2	1	9	1	504	01:00:32	3632	01:01:16	3676	00:00:44	44	0.0000
nopath	2	4	9	1	708	01:00:02	3602	01:01:16	3676	00:01:14	74	0.0000
nopath	2	1	13	15	504	01:00:21	3621	01:01:20	3680	00:00:59	59	0.0000
nopath	4	1	3	1	792	01:00:03	3603	01:01:21	3681	00:01:18	78	0.0000
nopath	4	1	9	1	792	01:00:12	3612	01:01:23	3683	00:01:11	71	0.0000
nopath	6	3	10	1	667	01:00:19	3619	01:01:23	3683	00:01:04	64	0.0000
nopath	5	1	12	14	785	00:59:49	3589	01:01:24	3684	00:01:35	95	0.0000
nopath	5	1	12	14	785	01:00:04	3604	01:01:26	3686	00:01:22	82	0.0000
nopath	3	6	12	14	667	01:00:19	3619	01:01:26	3686	00:01:07	67	0.0000
nopath	3	6	2	1	667	01:00:22	3622	01:01:30	3690	00:01:08	68	0.0000
nopath	1	2	5	1	504	01:00:21	3621	01:01:30	3690	00:01:09	69	0.0000
nopath	6	1	3	1	832	01:00:17	3617	01:01:31	3691	00:01:14	74	0.0000
nopath	1	7	3	1	542	01:00:16	3616	01:01:32	3692	00:01:16	76	0.0000
nopath	6	3	13	15	667	01:00:22	3622	01:01:36	3696	00:01:14	74	0.0000
nopath	4	2	12	14	708	01:00:25	3625	01:01:37	3697	00:01:12	72	0.0000
nopath	2	1	5	1	504	01:00:33	3633	01:01:47	3707	00:01:14	74	0.0000
nopath	6	7	3	1	624	01:00:54	3654	01:01:49	3709	00:00:55	55	0.0000
nopath	2	1	13	15	504	01:01:07	3667	01:01:58	3718	00:00:51	51	0.0000
nopath	6	1	9	1	832	01:01:00	3660	01:02:02	3722	00:01:02	62	0.0000	00:01:14
nopath	6	2	12	14	748	01:01:06	3666	01:02:03	3723	00:00:57	57	0.0000
nopath	1	3	3	1	763	01:00:10	3610	01:02:04	3724	00:01:54	114	0.0000
nopath	1	4	5	1	792	01:00:07	3607	01:02:05	3725	00:01:58	118	0.0000
nopath	1	2	9	1	504	01:00:29	3629	01:02:07	3727	00:01:38	98	0.0000
nopath	3	6	12	14	667	01:00:59	3659	01:02:08	3728	00:01:09	69	0.0000
nopath	3	6	2	1	667	01:01:01	3661	01:02:10	3730	00:01:09	69	0.0000
nopath	3	6	3	1	667	01:01:02	3662	01:02:12	3732	00:01:10	70	0.0000
nopath	5	3	3	1	621	01:00:30	3630	01:02:13	3733	00:01:43	103	0.0000
nopath	1	7	10	1	542	01:00:40	3640	01:02:15	3735	00:01:35	95	0.0000
nopath	5	1	5	1	785	01:01:10	3670	01:02:18	3738	00:01:08	68	0.0000
nopath	1	7	10	1	542	01:01:33	3693	01:02:21	3741	00:00:48	48	0.0000
nopath	2	3	3	1	679	01:00:55	3655	01:02:25	3745	00:01:30	90	0.0000
nopath	2	6	9	1	748	01:00:13	3613	01:02:26	3746	00:02:13	133	0.0000
nopath	2	4	13	15	708	01:00:46	3646	01:02:28	3748	00:01:42	102	0.0000
nopath	3	2	13	15	679	01:00:35	3635	01:02:29	3749	00:01:54	114	0.0000
nopath	3	2	10	1	679	01:00:47	3647	01:02:31	3751	00:01:44	104	0.0000
nopath	3	2	13	15	679	01:01:08	3668	01:02:36	3756	00:01:28	88	0.0000
nopath	3	6	12	14	667	01:01:09	3669	01:02:36	3756	00:01:27	87	0.0000
nopath	4	2	3	1	708	01:00:32	3632	01:02:38	3758	00:02:06	126	0.0000
nopath	6	3	10	1	667	01:01:46	3706	01:02:38	3758	00:00:52	52	0.0000
nopath	3	6	5	1	667	01:01:24	3684	01:02:40	3760	00:01:16	76	0.0000
nopath	2	7	5	1	458	01:01:54	3714	01:02:40	3760	00:00:46	46	0.0000
nopath	3	1	2	1	763	01:00:53	3653	01:02:41	3761	00:01:48	108	0.0000
nopath	5	2	12	14	701	01:01:22	3682	01:02:48	3768	00:01:26	86	0.0000
nopath	3	4	12	14	375	01:02:08	3728	01:02:48	3768	00:00:40	40	0.0000
nopath	6	2	6	1	748	01:01:24	3684	01:02:50	3770	00:01:26	86	0.0000
nopath	5	1	9	1	785	01:01:21	3681	01:02:51	3771	00:01:30	90	0.0000
nopath	1	2	3	1	504	01:01:51	3711	01:02:54	3774	00:01:03	63	0.0000
nopath	2	3	13	15	679	01:01:14	3674	01:02:55	3775	00:01:41	101	0.0000
nopath	3	6	9	1	667	01:01:31	3691	01:02:55	3775	00:01:24	84	0.0000
nopath	1	3	3	1	763	01:01:28	3688	01:02:57	3777	00:01:29	89	0.0000
nopath	3	6	12	14	667	01:01:45	3705	01:02:59	3779	00:01:14	74	0.0000
nopath	2	4	10	1	708	01:01:25	3685	01:02:59	3779	00:01:34	94	0.0000
nopath	3	6	12	14	667	01:02:02	3722	01:03:01	3781	00:00:59	59	0.0000	00:01:12
nopath	2	4	5	1	708	01:01:51	3711	01:03:01	3781	00:01:10	70	0.0000
nopath	2	3	9	1	679	01:02:07	3727	01:03:03	3783	00:00:56	56	0.0000
nopath	3	6	5	1	667	01:02:04	3724	01:03:03	3783	00:00:59	59	0.0000
nopath	3	6	3	1	667	01:02:05	3725	01:03:05	3785	00:01:00	60	0.0000
nopath	6	3	10	1	667	01:02:07	3727	01:03:15	3795	00:01:08	68	0.0000
nopath	6	7	12	14	624	01:01:53	3713	01:03:18	3798	00:01:25	85	0.0000
nopath	4	2	10	1	708	01:02:14	3734	01:03:19	3799	00:01:05	65	0.0000
nopath	5	6	12	14	380	01:02:30	3750	01:03:21	3801	00:00:51	51	0.0000
nopath	4	1	5	1	792	01:00:45	3645	01:03:23	3803	00:02:38	158	0.0000
nopath	5	6	9	1	380	01:02:48	3768	01:03:25	3805	00:00:37	37	0.0000
nopath	2	1	5	1	504	01:02:46	3766	01:03:30	3810	00:00:44	44	0.0000
nopath	1	4	5	1	792	01:01:52	3712	01:03:35	3815	00:01:43	103	0.0000
nopath	2	4	13	15	708	01:02:15	3735	01:03:38	3818	00:01:23	83	0.0000
nopath	2	3	3	1	679	01:02:39	3759	01:03:39	3819	00:01:00	60	0.0000
nopath	3	6	9	1	667	01:02:21	3741	01:03:42	3822	00:01:21	81	0.0000
nopath	2	4	6	1	708	01:02:49	3769	01:03:42	3822	00:00:53	53	0.0000
nopath	6	1	12	14	832	01:02:05	3725	01:03:42	3822	00:01:37	97	0.0000
nopath	1	2	5	1	504	01:02:59	3779	01:03:43	3823	00:00:44	44	0.0000
nopath	6	1	3	1	832	01:02:35	3755	01:03:44	3824	00:01:09	69	0.0000
nopath	3	6	12	14	667	01:02:40	3760	01:03:45	3825	00:01:05	65	0.0000
nopath	2	4	12	14	708	01:02:50	3770	01:03:46	3826	00:00:56	56	0.0000
nopath	3	5	3	1	621	01:02:44	3764	01:03:46	3826	00:01:02	62	0.0000
nopath	3	6	3	1	667	01:02:47	3767	01:03:49	3829	00:01:02	62	0.0000
nopath	5	3	9	1	621	01:01:57	3717	01:03:53	3833	00:01:56	116	0.0000
nopath	3	1	3	1	763	01:02:12	3732	01:04:04	3844	00:01:52	112	0.0000	00:01:50
nopath	6	7	5	1	624	01:03:13	3793	01:04:09	3849	00:00:56	56	0.0000
nopath	4	2	3	1	708	01:02:54	3774	01:04:09	3849	00:01:15	75	0.0000
nopath	2	1	3	1	504	01:03:22	3802	01:04:14	3854	00:00:52	52	0.0000
nopath	4	1	12	14	792	01:02:38	3758	01:04:17	3857	00:01:39	99	0.0000
nopath	6	2	3	1	748	01:03:22	3802	01:04:18	3858	00:00:56	56	0.0000
nopath	1	3	13	15	763	01:03:02	3782	01:04:25	3865	00:01:23	83	0.0000
nopath	3	6	9	1	667	01:02:59	3779	01:04:26	3866	00:01:27	87	0.0000
nopath	1	3	9	1	763	01:03:05	3785	01:04:27	3867	00:01:22	82	0.0000
nopath	3	5	12	14	621	01:03:12	3792	01:04:28	3868	00:01:16	76	0.0000
nopath	1	7	9	1	542	01:03:24	3804	01:04:29	3869	00:01:05	65	0.0000
nopath	2	3	10	1	679	01:03:11	3791	01:04:29	3869	00:01:18	78	0.0000
nopath	3	6	3	1	667	01:03:34	3814	01:04:31	3871	00:00:57	57	0.0000
nopath	2	3	3	1	679	01:03:33	3813	01:04:31	3871	00:00:58	58	0.0000
nopath	3	6	3	1	667	01:03:47	3827	01:04:37	3877	00:00:50	50	0.0000
nopath	5	1	3	1	785	01:03:29	3809	01:04:40	3880	00:01:11	71	0.0000
nopath	3	6	12	14	667	01:03:50	3830	01:04:41	3881	00:00:51	51	0.0000
nopath	1	2	13	15	504	01:03:43	3823	01:04:42	3882	00:00:59	59	0.0000
nopath	5	1	7	1	785	01:03:37	3817	01:04:42	3882	00:01:05	65	0.0000
nopath	5	3	13	15	621	01:03:00	3780	01:04:46	3886	00:01:46	106	0.0000
nopath	5	7	5	1	577	01:03:38	3818	01:04:51	3891	00:01:13	73	0.0000
nopath	6	7	9	1	624	01:03:55	3835	01:04:56	3896	00:01:01	61	0.0000
nopath	5	6	10	1	380	01:03:52	3832	01:04:57	3897	00:01:05	65	0.0000
nopath	3	2	5	1	679	01:03:48	3828	01:05:00	3900	00:01:12	72	0.0000	00:01:15
nopath	6	7	5	1	624	01:03:59	3839	01:05:00	3900	00:01:01	61	0.0000
nopath	1	3	5	1	763	01:03:06	3786	01:05:02	3902	00:01:56	116	0.0000
nopath	3	1	5	1	763	01:03:14	3794	01:05:05	3905	00:01:51	111	0.0000
nopath	1	3	5	1	763	01:03:18	3798	01:05:05	3905	00:01:47	107	0.0000
nopath	5	6	9	1	380	01:04:33	3873	01:05:07	3907	00:00:34	34	0.0000
nopath	1	3	12	14	763	01:03:41	3821	01:05:09	3909	00:01:28	88	0.0000
nopath	1	3	5	1	763	01:03:52	3832	01:05:11	3911	00:01:19	79	0.0000
nopath	6	2	5	1	748	01:03:47	3827	01:05:15	3915	00:01:28	88	0.0000
nopath	2	4	9	1	708	01:03:46	3826	01:05:16	3916	00:01:30	90	0.0000
nopath	2	5	13	15	701	01:03:05	3785	01:05:17	3917	00:02:12	132	0.0000
nopath	6	1	5	1	832	01:04:03	3843	01:05:23	3923	00:01:20	80	0.0000
nopath	5	3	12	14	621	01:04:18	3858	01:05:24	3924	00:01:06	66	0.0000
nopath	6	1	5	1	832	01:04:05	3845	01:05:24	3924	00:01:19	79	0.0000
nopath	3	5	5	1	621	01:03:53	3833	01:05:25	3925	00:01:32	92	0.0000
nopath	1	2	4	1	504	01:03:53	3833	01:05:26	3926	00:01:33	93	0.0000
nopath	6	1	9	1	832	01:04:17	3857	01:05:26	3926	00:01:09	69	0.0000
nopath	3	6	3	1	667	01:04:02	3842	01:05:28	3928	00:01:26	86	0.0000
nopath	3	6	3	1	667	01:04:06	3846	01:05:30	3930	00:01:24	84	0.0000
nopath	3	6	10	1	667	01:04:18	3858	01:05:32	3932	00:01:14	74	0.0000
nopath	6	5	10	1	380	01:04:48	3888	01:05:35	3935	00:00:47	47	0.0000
nopath	3	4	12	14	375	01:04:45	3885	01:05:36	3936	00:00:51	51	0.0000
nopath	1	2	3	1	504	01:04:37	3877	01:05:39	3939	00:01:02	62	0.0000
nopath	5	1	9	1	785	01:04:37	3877	01:05:39	3939	00:01:02	62	0.0000
nopath	3	7	12	14	302	01:04:51	3891	01:05:41	3941	00:00:50	50	0.0000
nopath	3	2	12	14	679	01:04:12	3852	01:05:46	3946	00:01:34	94	0.0000
nopath	3	6	3	1	667	01:04:25	3865	01:05:49	3949	00:01:24	84	0.0000
nopath	2	3	10	1	679	01:04:11	3851	01:05:52	3952	00:01:41	101	0.0000
nopath	2	4	3	1	708	01:04:27	3867	01:05:56	3956	00:01:29	89	0.0000
nopath	6	1	6	1	832	01:05:00	3900	01:06:11	3971	00:01:11	71	0.0000	00:01:17
nopath	6	2	12	14	748	01:05:13	3913	01:06:11	3971	00:00:58	58	0.0000
nopath	1	3	12	14	763	01:04:02	3842	01:06:14	3974	00:02:12	132	0.0000
nopath	2	4	3	1	708	01:04:30	3870	01:06:15	3975	00:01:45	105	0.0000
nopath	3	6	10	1	667	01:04:28	3868	01:06:16	3976	00:01:48	108	0.0000
nopath	1	4	10	1	792	01:04:16	3856	01:06:18	3978	00:02:02	122	0.0000
nopath	3	6	8	1	667	01:04:41	3881	01:06:18	3978	00:01:37	97	0.0000
nopath	3	5	12	14	621	01:04:58	3898	01:06:20	3980	00:01:22	82	0.0000
nopath	2	4	12	14	708	01:04:45	3885	01:06:21	3981	00:01:36	96	0.0000
nopath	2	3	3	1	679	01:05:24	3924	01:06:22	3982	00:00:58	58	0.0000
nopath	3	6	3	1	667	01:05:02	3902	01:06:23	3983	00:01:21	81	0.0000
nopath	2	3	9	1	679	01:05:26	3926	01:06:24	3984	00:00:58	58	0.0000
nopath	3	6	3	1	667	01:05:15	3915	01:06:25	3985	00:01:10	70	0.0000
nopath	5	1	10	1	785	01:04:52	3892	01:06:26	3986	00:01:34	94	0.0000
nopath	1	3	9	1	763	01:04:51	3891	01:06:26	3986	00:01:35	95	0.0000
nopath	3	6	9	1	667	01:05:16	3916	01:06:27	3987	00:01:11	71	0.0000
nopath	4	3	12	14	375	01:03:41	3821	01:06:27	3987	00:02:46	166	0.0000
nopath	3	6	9	1	667	01:05:19	3919	01:06:29	3989	00:01:10	70	0.0000
nopath	5	1	9	1	785	01:05:19	3919	01:06:30	3990	00:01:11	71	0.0000
nopath	1	3	3	1	763	01:05:34	3934	01:06:33	3993	00:00:59	59	0.0000
nopath	2	5	3	1	701	01:04:08	3848	01:06:33	3993	00:02:25	145	0.0000
nopath	3	6	12	14	667	01:05:23	3923	01:06:57	4017	00:01:34	94	0.0000
nopath	5	4	12	14	650	01:05:13	3913	01:06:58	4018	00:01:45	105	0.0000
nopath	5	7	9	1	577	01:05:34	3934	01:06:59	4019	00:01:25	85	0.0000
nopath	3	7	13	15	302	01:06:21	3981	01:07:05	4025	00:00:44	44	0.0000	00:00:40
nopath	1	4	3	1	792	01:05:43	3943	01:07:05	4025	00:01:22	82	0.0000
nopath	1	4	3	1	792	01:05:45	3945	01:07:07	4027	00:01:22	82	0.0000
nopath	3	6	5	1	667	01:05:26	3926	01:07:07	4027	00:01:41	101	0.0000
nopath	2	3	3	1	679	01:05:47	3947	01:07:07	4027	00:01:20	80	0.0000
nopath	4	2	5	1	708	01:05:39	3939	01:07:09	4029	00:01:30	90	0.0000
nopath	2	4	3	1	708	01:05:54	3954	01:07:10	4030	00:01:16	76	0.0000
nopath	2	1	3	1	504	01:06:26	3986	01:07:11	4031	00:00:45	45	0.0000
nopath	3	6	12	14	667	01:05:32	3932	01:07:12	4032	00:01:40	100	0.0000
nopath	2	4	12	14	708	01:06:04	3964	01:07:13	4033	00:01:09	69	0.0000
nopath	3	6	3	1	667	01:06:10	3970	01:07:14	4034	00:01:04	64	0.0000
nopath	4	1	3	1	792	01:04:34	3874	01:07:15	4035	00:02:41	161	0.0000
nopath	6	2	3	1	748	01:06:18	3978	01:07:19	4039	00:01:01	61	0.0000
nopath	1	2	3	1	504	01:06:11	3971	01:07:23	4043	00:01:12	72	0.0000
nopath	1	7	3	1	542	01:05:52	3952	01:07:24	4044	00:01:32	92	0.0000
nopath	5	4	5	1	650	01:06:01	3961	01:07:29	4049	00:01:28	88	0.0000
nopath	2	3	12	14	679	01:06:24	3984	01:07:33	4053	00:01:09	69	0.0000
nopath	2	1	10	1	504	01:06:47	4007	01:07:47	4067	00:01:00	60	0.0000
nopath	3	6	13	15	667	01:06:23	3983	01:07:49	4069	00:01:26	86	0.0000
nopath	2	1	12	14	504	01:06:39	3999	01:07:50	4070	00:01:11	71	0.0000
nopath	6	1	12	14	832	01:06:35	3995	01:07:52	4072	00:01:17	77	0.0000
nopath	5	1	5	1	785	01:06:23	3983	01:07:56	4076	00:01:33	93	0.0000
nopath	6	7	5	1	624	01:06:49	4009	01:07:59	4079	00:01:10	70	0.0000
nopath	5	1	5	1	785	01:06:41	4001	01:08:00	4080	00:01:19	79	0.0000	00:01:16
nopath	3	6	2	1	667	01:06:31	3991	01:08:05	4085	00:01:34	94	0.0000
nopath	6	1	10	1	832	01:06:53	4013	01:08:07	4087	00:01:14	74	0.0000
nopath	3	6	12	14	667	01:07:14	4034	01:08:09	4089	00:00:55	55	0.0000
nopath	6	1	12	14	832	01:06:56	4016	01:08:09	4089	00:01:13	73	0.0000
nopath	1	2	12	14	504	01:06:43	4003	01:08:10	4090	00:01:27	87	0.0000
nopath	3	6	12	14	667	01:07:21	4041	01:08:12	4092	00:00:51	51	0.0000
nopath	3	6	3	1	667	01:07:25	4045	01:08:16	4096	00:00:51	51	0.0000
nopath	1	4	12	14	792	01:06:40	4000	01:08:26	4106	00:01:46	106	0.0000
nopath	3	5	9	1	621	01:07:36	4056	01:08:35	4115	00:00:59	59	0.0000
nopath	2	3	9	1	679	01:07:12	4032	01:08:41	4121	00:01:29	89	0.0000
nopath	3	6	13	15	667	01:07:37	4057	01:08:41	4121	00:01:04	64	0.0000
nopath	2	3	3	1	679	01:07:25	4045	01:08:43	4123	00:01:18	78	0.0000
nopath	3	6	5	1	667	01:07:50	4070	01:08:43	4123	00:00:53	53	0.0000
nopath	1	2	5	1	504	01:07:19	4039	01:08:45	4125	00:01:26	86	0.0000
nopath	2	3	12	14	679	01:07:34	4054	01:08:45	4125	00:01:11	71	0.0000
nopath	1	7	6	1	542	01:07:07	4027	01:08:47	4127	00:01:40	100	0.0000
nopath	2	4	13	15	708	01:07:37	4057	01:08:49	4129	00:01:12	72	0.0000
nopath	1	2	12	14	504	01:07:51	4071	01:08:51	4131	00:01:00	60	0.0000
nopath	1	4	10	1	792	01:06:48	4008	01:08:55	4135	00:02:07	127	0.0000
nopath	2	6	12	14	748	01:06:52	4012	01:08:57	4137	00:02:05	125	0.0000
nopath	1	7	9	1	542	01:08:01	4081	01:08:57	4137	00:00:56	56	0.0000
nopath	6	2	5	1	748	01:07:50	4070	01:08:58	4138	00:01:08	68	0.0000
nopath	1	2	12	14	504	01:08:04	4084	01:09:01	4141	00:00:57	57	0.0000	00:00:59
nopath	5	3	9	1	621	01:07:53	4073	01:09:03	4143	00:01:10	70	0.0000
nopath	5	3	13	15	621	01:07:54	4074	01:09:08	4148	00:01:14	74	0.0000
nopath	3	4	3	1	375	01:08:27	4107	01:09:15	4155	00:00:48	48	0.0000
nopath	1	3	9	1	763	01:07:35	4055	01:09:22	4162	00:01:47	107	0.0000
nopath	1	4	5	1	792	01:08:08	4088	01:09:26	4166	00:01:18	78	0.0000
nopath	1	3	12	14	763	01:08:33	4113	01:09:32	4172	00:00:59	59	0.0000
nopath	4	2	3	1	708	01:07:11	4031	01:09:35	4175	00:02:24	144	0.0000
nopath	3	6	3	1	667	01:08:36	4116	01:09:36	4176	00:01:00	60	0.0000
nopath	3	2	12	14	679	01:08:13	4093	01:09:38	4178	00:01:25	85	0.0000
nopath	3	6	12	14	667	01:08:37	4117	01:09:41	4181	00:01:04	64	0.0000
nopath	5	2	5	1	701	01:08:51	4131	01:09:47	4187	00:00:56	56	0.0000
nopath	5	1	3	1	785	01:08:44	4124	01:09:51	4191	00:01:07	67	0.0000
nopath	1	3	12	14	763	01:08:34	4114	01:09:53	4193	00:01:19	79	0.0000
nopath	1	3	12	14	763	01:08:39	4119	01:09:55	4195	00:01:16	76	0.0000
nopath	1	2	3	1	504	01:08:54	4134	01:09:56	4196	00:01:02	62	0.0000
nopath	5	1	10	1	785	01:08:55	4135	01:09:56	4196	00:01:01	61	0.0000
nopath	2	3	3	1	679	01:07:41	4061	01:10:01	4201	00:02:20	140	0.0000	00:01:19
nopath	1	4	13	15	792	01:08:44	4124	01:10:01	4201	00:01:17	77	0.0000
nopath	2	4	13	15	708	01:07:48	4068	01:10:05	4205	00:02:17	137	0.0000
nopath	3	6	9	1	667	01:09:04	4144	01:10:06	4206	00:01:02	62	0.0000
nopath	6	5	3	1	380	01:09:11	4151	01:10:07	4207	00:00:56	56	0.0000
nopath	6	2	12	14	748	01:08:47	4127	01:10:16	4216	00:01:29	89	0.0000
nopath	1	2	3	1	504	01:08:57	4137	01:10:23	4223	00:01:26	86	0.0000
nopath	5	1	6	1	785	01:09:07	4147	01:10:23	4223	00:01:16	76	0.0000
nopath	5	3	12	14	621	01:09:12	4152	01:10:26	4226	00:01:14	74	0.0000
nopath	6	4	10	1	696	01:08:37	4117	01:10:27	4227	00:01:50	110	0.0000
nopath	1	2	12	14	504	01:09:18	4158	01:10:27	4227	00:01:09	69	0.0000
nopath	1	3	12	14	763	01:08:48	4128	01:10:33	4233	00:01:45	105	0.0000
nopath	4	5	12	14	650	01:09:15	4155	01:10:35	4235	00:01:20	80	0.0000
nopath	1	4	10	1	792	01:08:55	4135	01:10:36	4236	00:01:41	101	0.0000
nopath	3	5	9	1	621	01:09:12	4152	01:10:39	4239	00:01:27	87	0.0000
nopath	3	2	13	15	679	01:09:06	4146	01:10:39	4239	00:01:33	93	0.0000
nopath	3	6	3	1	667	01:09:15	4155	01:10:42	4242	00:01:27	87	0.0000
nopath	3	6	5	1	667	01:09:20	4160	01:10:45	4245	00:01:25	85	0.0000
nopath	2	7	5	1	458	01:08:59	4139	01:10:46	4246	00:01:47	107	0.0000
nopath	3	6	9	1	667	01:09:41	4181	01:10:47	4247	00:01:06	66	0.0000
nopath	5	4	3	1	650	01:09:39	4179	01:10:49	4249	00:01:10	70	0.0000
nopath	2	3	3	1	679	01:08:50	4130	01:10:54	4254	00:02:04	124	0.0000
nopath	2	4	3	1	708	01:07:49	4069	01:10:55	4255	00:03:06	186	0.0000
nopath	2	1	9	1	504	01:10:01	4201	01:10:56	4256	00:00:55	55	0.0000
nopath	4	3	12	14	375	01:10:12	4212	01:10:58	4258	00:00:46	46	0.0000
nopath	2	1	2	1	504	01:10:10	4210	01:10:59	4259	00:00:49	49	0.0000
nopath	5	1	9	1	785	01:09:34	4174	01:11:01	4261	00:01:27	87	0.0000	00:01:12
nopath	1	2	12	14	504	01:09:20	4160	01:11:02	4262	00:01:42	102	0.0000
nopath	4	7	12	14	331	01:10:29	4229	01:11:02	4262	00:00:33	33	0.0000
nopath	2	3	3	1	679	01:09:13	4153	01:11:03	4263	00:01:50	110	0.0000
nopath	2	3	3	1	679	01:09:23	4163	01:11:05	4265	00:01:42	102	0.0000
nopath	3	6	3	1	667	01:10:13	4213	01:11:08	4268	00:00:55	55	0.0000
nopath	1	2	9	1	504	01:09:45	4185	01:11:09	4269	00:01:24	84	0.0000
nopath	6	3	9	1	667	01:10:07	4207	01:11:13	4273	00:01:06	66	0.0000
nopath	1	2	12	14	504	01:09:48	4188	01:11:14	4274	00:01:26	86	0.0000
nopath	2	3	3	1	679	01:09:55	4195	01:11:22	4282	00:01:27	87	0.0000
nopath	1	7	12	14	542	01:10:22	4222	01:11:23	4283	00:01:01	61	0.0000
nopath	3	2	3	1	679	01:09:49	4189	01:11:25	4285	00:01:36	96	0.0000
nopath	2	6	3	1	748	01:09:56	4196	01:11:26	4286	00:01:30	90	0.0000
nopath	3	2	9	1	679	01:10:08	4208	01:11:31	4291	00:01:23	83	0.0000
nopath	3	6	5	1	667	01:10:14	4214	01:11:35	4295	00:01:21	81	0.0000
nopath	2	7	3	1	458	01:10:49	4249	01:11:36	4296	00:00:47	47	0.0000
nopath	4	1	10	1	792	01:09:48	4188	01:11:37	4297	00:01:49	109	0.0000
nopath	3	6	12	14	667	01:10:48	4248	01:11:40	4300	00:00:52	52	0.0000
nopath	6	4	12	14	696	01:10:40	4240	01:11:50	4310	00:01:10	70	0.0000
nopath	6	1	12	14	832	01:10:43	4243	01:11:51	4311	00:01:08	68	0.0000
nopath	1	3	13	15	763	01:09:30	4170	01:11:55	4315	00:02:25	145	0.0000
nopath	3	6	12	14	667	01:10:57	4257	01:11:56	4316	00:00:59	59	0.0000
nopath	1	3	9	1	763	01:10:10	4210	01:11:57	4317	00:01:47	107	0.0000
nopath	3	6	12	14	667	01:11:02	4262	01:11:58	4318	00:00:56	56	0.0000
nopath	2	3	9	1	679	01:10:32	4232	01:12:00	4320	00:01:28	88	0.0000	00:01:42
nopath	3	6	13	15	667	01:11:03	4263	01:12:02	4322	00:00:59	59	0.0000
nopath	3	6	9	1	667	01:11:05	4265	01:12:04	4324	00:00:59	59	0.0000
nopath	3	6	12	14	667	01:11:10	4270	01:12:06	4326	00:00:56	56	0.0000
nopath	3	2	9	1	679	01:11:12	4272	01:12:11	4331	00:00:59	59	0.0000
nopath	6	3	6	1	667	01:11:03	4263	01:12:13	4333	00:01:10	70	0.0000
nopath	4	7	9	1	331	01:11:53	4313	01:12:24	4344	00:00:31	31	0.0000
nopath	1	3	5	1	763	01:11:13	4273	01:12:24	4344	00:01:11	71	0.0000
nopath	1	4	12	14	792	01:10:47	4247	01:12:26	4346	00:01:39	99	0.0000
nopath	1	2	12	14	504	01:11:17	4277	01:12:32	4352	00:01:15	75	0.0000
nopath	5	3	5	1	621	01:11:05	4265	01:12:33	4353	00:01:28	88	0.0000
nopath	3	6	9	1	667	01:11:34	4294	01:12:36	4356	00:01:02	62	0.0000
nopath	2	3	5	1	679	01:11:11	4271	01:12:42	4362	00:01:31	91	0.0000
nopath	5	6	3	1	380	01:12:15	4335	01:12:52	4372	00:00:37	37	0.0000
nopath	3	2	3	1	679	01:12:03	4323	01:12:59	4379	00:00:56	56	0.0000
nopath	5	4	9	1	650	01:12:11	4331	01:13:10	4390	00:00:59	59	0.0000	00:01:19
nopath	5	1	12	14	785	01:11:16	4276	01:13:12	4392	00:01:56	116	0.0000
nopath	6	1	10	1	832	01:11:50	4310	01:13:14	4394	00:01:24	84	0.0000
nopath	2	4	12	14	708	01:11:53	4313	01:13:16	4396	00:01:23	83	0.0000
nopath	3	6	9	1	667	01:11:49	4309	01:13:16	4396	00:01:27	87	0.0000
nopath	5	1	10	1	785	01:12:01	4321	01:13:18	4398	00:01:17	77	0.0000
nopath	2	4	12	14	708	01:12:09	4329	01:13:18	4398	00:01:09	69	0.0000
nopath	2	4	3	1	708	01:12:15	4335	01:13:19	4399	00:01:04	64	0.0000
nopath	2	3	9	1	679	01:12:16	4336	01:13:20	4400	00:01:04	64	0.0000
nopath	4	2	3	1	708	01:12:06	4326	01:13:25	4405	00:01:19	79	0.0000
nopath	3	6	10	1	667	01:12:27	4347	01:13:27	4407	00:01:00	60	0.0000
nopath	3	6	5	1	667	01:12:36	4356	01:13:32	4412	00:00:56	56	0.0000
nopath	5	7	10	1	577	01:12:19	4339	01:13:37	4417	00:01:18	78	0.0000
nopath	4	1	13	15	792	01:12:09	4329	01:13:40	4420	00:01:31	91	0.0000
nopath	1	3	5	1	763	01:12:23	4343	01:13:52	4432	00:01:29	89	0.0000
nopath	2	4	12	14	708	01:12:45	4365	01:13:56	4436	00:01:11	71	0.0000
nopath	2	7	10	1	458	01:13:16	4396	01:13:59	4439	00:00:43	43	0.0000
nopath	3	6	13	15	667	01:12:38	4358	01:13:59	4439	00:01:21	81	0.0000
nopath	3	6	3	1	667	01:13:02	4382	01:14:02	4442	00:01:00	60	0.0000	00:01:10
nopath	3	2	5	1	679	01:12:40	4360	01:14:03	4443	00:01:23	83	0.0000
nopath	3	6	13	15	667	01:13:09	4389	01:14:05	4445	00:00:56	56	0.0000
nopath	2	7	5	1	458	01:13:25	4405	01:14:07	4447	00:00:42	42	0.0000
nopath	2	1	5	1	504	01:13:23	4403	01:14:08	4448	00:00:45	45	0.0000
nopath	5	1	10	1	785	01:12:29	4349	01:14:21	4461	00:01:52	112	0.0000
nopath	6	1	12	14	832	01:13:06	4386	01:14:24	4464	00:01:18	78	0.0000
nopath	6	1	6	1	832	01:13:08	4388	01:14:26	4466	00:01:18	78	0.0000
nopath	2	3	2	1	679	01:13:12	4392	01:14:33	4473	00:01:21	81	0.0000
nopath	2	3	3	1	679	01:13:26	4406	01:14:35	4475	00:01:09	69	0.0000
nopath	4	5	12	14	650	01:12:59	4379	01:14:35	4475	00:01:36	96	0.0000
nopath	2	4	3	1	708	01:13:37	4417	01:14:38	4478	00:01:01	61	0.0000
nopath	3	6	2	1	667	01:13:27	4407	01:14:38	4478	00:01:11	71	0.0000
nopath	1	4	12	14	792	01:13:25	4405	01:14:40	4480	00:01:15	75	0.0000
nopath	3	6	9	1	667	01:13:38	4418	01:14:42	4482	00:01:04	64	0.0000
nopath	1	4	9	1	792	01:13:28	4408	01:14:42	4482	00:01:14	74	0.0000
nopath	1	3	3	1	763	01:13:37	4417	01:14:44	4484	00:01:07	67	0.0000
nopath	4	1	5	1	792	01:13:09	4389	01:14:44	4484	00:01:35	95	0.0000
nopath	3	6	3	1	667	01:13:43	4423	01:14:45	4485	00:01:02	62	0.0000
nopath	3	6	3	1	667	01:13:46	4426	01:14:47	4487	00:01:01	61	0.0000
nopath	4	1	12	14	792	01:13:25	4405	01:14:47	4487	00:01:22	82	0.0000
nopath	6	5	3	1	380	01:13:50	4430	01:14:49	4489	00:00:59	59	0.0000
nopath	5	1	12	14	785	01:13:37	4417	01:14:51	4491	00:01:14	74	0.0000
nopath	3	2	3	1	679	01:13:54	4434	01:14:55	4495	00:01:01	61	0.0000
nopath	5	7	7	1	577	01:13:38	4418	01:14:57	4497	00:01:19	79	0.0000
nopath	1	3	3	1	763	01:13:42	4422	01:15:12	4512	00:01:30	90	0.0000	00:01:23
nopath	2	1	9	1	504	01:14:28	4468	01:15:13	4513	00:00:45	45	0.0000
nopath	3	6	3	1	667	01:14:05	4445	01:15:16	4516	00:01:11	71	0.0000
nopath	2	4	5	1	708	01:14:21	4461	01:15:17	4517	00:00:56	56	0.0000
nopath	3	5	6	1	621	01:14:10	4450	01:15:18	4518	00:01:08	68	0.0000
nopath	4	3	5	1	375	01:14:48	4488	01:15:22	4522	00:00:34	34	0.0000
nopath	3	6	12	14	667	01:14:31	4471	01:15:23	4523	00:00:52	52	0.0000
nopath	5	1	12	14	785	01:13:53	4433	01:15:32	4532	00:01:39	99	0.0000
nopath	6	2	3	1	748	01:14:41	4481	01:15:38	4538	00:00:57	57	0.0000
nopath	1	2	9	1	504	01:14:53	4493	01:15:41	4541	00:00:48	48	0.0000
nopath	3	7	3	1	302	01:15:17	4517	01:15:47	4547	00:00:30	30	0.0000
nopath	2	4	3	1	708	01:14:42	4482	01:15:55	4555	00:01:13	73	0.0000
nopath	3	6	9	1	667	01:14:54	4494	01:15:56	4556	00:01:02	62	0.0000
nopath	3	6	10	1	667	01:15:01	4501	01:15:57	4557	00:00:56	56	0.0000
nopath	3	2	8	1	679	01:15:07	4507	01:16:06	4566	00:00:59	59	0.0000	00:01:16
nopath	5	7	9	1	577	01:15:14	4514	01:16:08	4568	00:00:54	54	0.0000
nopath	5	1	12	14	785	01:14:50	4490	01:16:22	4582	00:01:32	92	0.0000
nopath	6	1	10	1	832	01:15:11	4511	01:16:25	4585	00:01:14	74	0.0000
nopath	5	3	3	1	621	01:15:46	4546	01:16:36	4596	00:00:50	50	0.0000
nopath	3	2	5	1	679	01:15:44	4544	01:16:41	4601	00:00:57	57	0.0000
nopath	4	1	3	1	792	01:15:19	4519	01:16:44	4604	00:01:25	85	0.0000
nopath	3	7	12	14	302	01:16:06	4566	01:16:46	4606	00:00:40	40	0.0000
nopath	1	3	3	1	763	01:15:37	4537	01:16:54	4614	00:01:17	77	0.0000
nopath	2	4	12	14	708	01:14:48	4488	01:16:56	4616	00:02:08	128	0.0000
nopath	5	3	9	1	621	01:16:06	4566	01:17:03	4623	00:00:57	57	0.0000	00:01:17
nopath	5	2	9	1	701	01:16:11	4571	01:17:06	4626	00:00:55	55	0.0000
nopath	1	2	3	1	504	01:16:29	4589	01:17:14	4634	00:00:45	45	0.0000
nopath	6	2	12	14	748	01:15:52	4552	01:17:20	4640	00:01:28	88	0.0000
nopath	6	2	5	1	748	01:16:11	4571	01:17:23	4643	00:01:12	72	0.0000
nopath	3	6	10	1	667	01:16:36	4596	01:17:25	4645	00:00:49	49	0.0000
nopath	5	3	12	14	621	01:16:46	4606	01:17:35	4655	00:00:49	49	0.0000
nopath	3	2	10	1	679	01:16:04	4564	01:17:35	4655	00:01:31	91	0.0000
nopath	2	1	9	1	504	01:17:08	4628	01:17:53	4673	00:00:45	45	0.0000
nopath	2	4	10	1	708	01:16:54	4614	01:17:56	4676	00:01:02	62	0.0000
nopath	2	1	10	1	504	01:17:12	4632	01:17:59	4679	00:00:47	47	0.0000
nopath	5	3	12	14	621	01:17:08	4628	01:18:04	4684	00:00:56	56	0.0000	00:00:52
nopath	6	2	5	1	748	01:16:52	4612	01:18:05	4685	00:01:13	73	0.0000
nopath	2	1	3	1	504	01:17:27	4647	01:18:09	4689	00:00:42	42	0.0000
nopath	1	2	12	14	504	01:16:51	4611	01:18:12	4692	00:01:21	81	0.0000
nopath	3	7	9	1	302	01:17:32	4652	01:18:12	4692	00:00:40	40	0.0000
nopath	3	4	9	1	375	01:17:40	4660	01:18:14	4694	00:00:34	34	0.0000
nopath	6	3	5	1	667	01:17:14	4634	01:18:14	4694	00:01:00	60	0.0000
nopath	2	3	9	1	679	01:17:00	4620	01:18:22	4702	00:01:22	82	0.0000
nopath	3	6	9	1	667	01:17:24	4644	01:18:25	4705	00:01:01	61	0.0000
nopath	3	6	5	1	667	01:17:31	4651	01:18:27	4707	00:00:56	56	0.0000
nopath	2	7	6	1	458	01:17:32	4652	01:18:34	4714	00:01:02	62	0.0000
nopath	6	1	3	1	832	01:17:04	4624	01:18:41	4721	00:01:37	97	0.0000
nopath	4	1	10	1	792	01:17:50	4670	01:18:53	4733	00:01:03	63	0.0000
nopath	2	3	12	14	679	01:18:10	4690	01:19:06	4746	00:00:56	56	0.0000	00:01:13
nopath	3	6	2	1	667	01:17:48	4668	01:19:06	4746	00:01:18	78	0.0000
nopath	3	6	9	1	667	01:18:16	4696	01:19:08	4748	00:00:52	52	0.0000
nopath	2	3	3	1	679	01:18:14	4694	01:19:08	4748	00:00:54	54	0.0000
nopath	3	6	3	1	667	01:18:20	4700	01:19:13	4753	00:00:53	53	0.0000
nopath	5	1	3	1	785	01:17:59	4679	01:19:16	4756	00:01:17	77	0.0000
nopath	1	4	3	1	792	01:18:00	4680	01:19:16	4756	00:01:16	76	0.0000
nopath	1	2	13	15	504	01:18:30	4710	01:19:20	4760	00:00:50	50	0.0000
nopath	3	4	12	14	375	01:18:57	4737	01:19:31	4771	00:00:34	34	0.0000
nopath	1	3	3	1	763	01:18:03	4683	01:19:32	4772	00:01:29	89	0.0000
nopath	4	7	10	1	331	01:19:02	4742	01:19:34	4774	00:00:32	32	0.0000
nopath	2	1	9	1	504	01:18:37	4717	01:19:37	4777	00:01:00	60	0.0000
nopath	3	6	12	14	667	01:18:31	4711	01:19:47	4787	00:01:16	76	0.0000
nopath	5	4	4	1	650	01:18:56	4736	01:19:53	4793	00:00:57	57	0.0000
nopath	5	4	13	15	650	01:18:59	4739	01:20:02	4802	00:01:03	63	0.0000	00:01:00
nopath	6	3	12	14	667	01:19:12	4752	01:20:02	4802	00:00:50	50	0.0000
nopath	2	1	5	1	504	01:19:16	4756	01:20:07	4807	00:00:51	51	0.0000
nopath	2	3	12	14	679	01:18:50	4730	01:20:13	4813	00:01:23	83	0.0000
nopath	2	1	13	15	504	01:19:18	4758	01:20:14	4814	00:00:56	56	0.0000
nopath	1	4	5	1	792	01:18:51	4731	01:20:16	4816	00:01:25	85	0.0000
nopath	3	6	12	14	667	01:19:11	4751	01:20:17	4817	00:01:06	66	0.0000
nopath	3	6	10	1	667	01:19:13	4753	01:20:19	4819	00:01:06	66	0.0000
nopath	5	1	10	1	785	01:18:46	4726	01:20:21	4821	00:01:35	95	0.0000
nopath	5	1	10	1	785	01:18:57	4737	01:20:23	4823	00:01:26	86	0.0000
nopath	3	6	13	15	667	01:19:34	4774	01:20:25	4825	00:00:51	51	0.0000
nopath	2	4	12	14	708	01:19:20	4760	01:20:25	4825	00:01:05	65	0.0000
nopath	6	1	7	1	832	01:19:25	4765	01:20:31	4831	00:01:06	66	0.0000
nopath	5	1	3	1	785	01:19:28	4768	01:20:36	4836	00:01:08	68	0.0000
nopath	3	4	2	1	375	01:19:57	4797	01:20:39	4839	00:00:42	42	0.0000
nopath	1	2	10	1	504	01:19:53	4793	01:20:39	4839	00:00:46	46	0.0000
nopath	2	3	9	1	679	01:19:37	4777	01:20:44	4844	00:01:07	67	0.0000
nopath	2	4	5	1	708	01:19:30	4770	01:20:45	4845	00:01:15	75	0.0000
nopath	2	7	13	15	458	01:19:40	4780	01:20:56	4856	00:01:16	76	0.0000
nopath	4	6	13	15	696	01:19:41	4781	01:21:00	4860	00:01:19	79	0.0000	00:01:19
nopath	3	6	5	1	667	01:19:51	4791	01:21:01	4861	00:01:10	70	0.0000
nopath	6	5	2	1	380	01:20:26	4826	01:21:03	4863	00:00:37	37	0.0000
nopath	5	2	12	14	701	01:19:38	4778	01:21:06	4866	00:01:28	88	0.0000
nopath	3	6	5	1	667	01:20:04	4804	01:21:16	4876	00:01:12	72	0.0000
nopath	3	7	3	1	302	01:20:43	4843	01:21:18	4878	00:00:35	35	0.0000
nopath	3	6	13	15	667	01:20:07	4807	01:21:20	4880	00:01:13	73	0.0000
nopath	1	3	4	1	763	01:18:57	4737	01:21:22	4882	00:02:25	145	0.0000
nopath	3	6	12	14	667	01:20:16	4816	01:21:23	4883	00:01:07	67	0.0000
nopath	1	3	3	1	763	01:19:29	4769	01:21:25	4885	00:01:56	116	0.0000
nopath	3	6	3	1	667	01:20:21	4821	01:21:25	4885	00:01:04	64	0.0000
nopath	2	1	3	1	504	01:20:42	4842	01:21:26	4886	00:00:44	44	0.0000
nopath	2	4	3	1	708	01:20:09	4809	01:21:29	4889	00:01:20	80	0.0000
nopath	5	1	12	14	785	01:19:59	4799	01:21:32	4892	00:01:33	93	0.0000
nopath	2	3	10	1	679	01:20:40	4840	01:21:35	4895	00:00:55	55	0.0000
nopath	3	2	12	14	679	01:20:24	4824	01:21:36	4896	00:01:12	72	0.0000
nopath	3	1	5	1	763	01:20:38	4838	01:21:46	4906	00:01:08	68	0.0000
nopath	1	2	3	1	504	01:20:56	4856	01:21:51	4911	00:00:55	55	0.0000
nopath	5	3	10	1	621	01:20:55	4855	01:21:54	4914	00:00:59	59	0.0000
nopath	1	2	9	1	504	01:21:12	4872	01:22:00	4920	00:00:48	48	0.0000	00:01:06
nopath	2	3	12	14	679	01:20:59	4859	01:22:03	4923	00:01:04	64	0.0000
nopath	3	6	12	14	667	01:21:01	4861	01:22:06	4926	00:01:05	65	0.0000
nopath	4	2	12	14	708	01:20:35	4835	01:22:06	4926	00:01:31	91	0.0000
nopath	2	3	12	14	679	01:21:02	4862	01:22:06	4926	00:01:04	64	0.0000
nopath	3	6	12	14	667	01:21:09	4869	01:22:08	4928	00:00:59	59	0.0000
nopath	1	3	10	1	763	01:21:09	4869	01:22:09	4929	00:01:00	60	0.0000
nopath	3	6	3	1	667	01:21:19	4879	01:22:10	4930	00:00:51	51	0.0000
nopath	3	5	6	1	621	01:21:26	4886	01:22:15	4935	00:00:49	49	0.0000
nopath	6	1	3	1	832	01:20:59	4859	01:22:21	4941	00:01:22	82	0.0000
nopath	1	5	9	1	785	01:20:38	4838	01:22:24	4944	00:01:46	106	0.0000
nopath	6	3	12	14	667	01:21:16	4876	01:22:24	4944	00:01:08	68	0.0000
nopath	4	1	3	1	792	01:21:33	4893	01:22:37	4957	00:01:04	64	0.0000
nopath	2	3	6	1	679	01:21:30	4890	01:22:42	4962	00:01:12	72	0.0000
nopath	3	6	3	1	667	01:21:47	4907	01:22:46	4966	00:00:59	59	0.0000
nopath	3	6	10	1	667	01:21:58	4918	01:22:51	4971	00:00:53	53	0.0000
nopath	3	2	5	1	679	01:21:53	4913	01:22:52	4972	00:00:59	59	0.0000
nopath	3	6	13	15	667	01:21:59	4919	01:22:56	4976	00:00:57	57	0.0000
nopath	2	1	3	1	504	01:22:14	4934	01:22:59	4979	00:00:45	45	0.0000
nopath	2	4	7	1	708	01:22:02	4922	01:23:05	4985	00:01:03	63	0.0000	00:01:21
nopath	2	4	12	14	708	01:22:19	4939	01:23:12	4992	00:00:53	53	0.0000
nopath	4	1	12	14	792	01:21:55	4915	01:23:14	4994	00:01:19	79	0.0000
nopath	2	4	9	1	708	01:22:22	4942	01:23:15	4995	00:00:53	53	0.0000
nopath	1	2	3	1	504	01:22:37	4957	01:23:23	5003	00:00:46	46	0.0000
nopath	3	6	5	1	667	01:22:13	4933	01:23:26	5006	00:01:13	73	0.0000
nopath	6	3	13	15	667	01:22:17	4937	01:23:26	5006	00:01:09	69	0.0000
nopath	3	6	5	1	667	01:22:18	4938	01:23:28	5008	00:01:10	70	0.0000
nopath	5	4	3	1	650	01:22:26	4946	01:23:44	5024	00:01:18	78	0.0000
nopath	3	7	9	1	302	01:23:11	4991	01:23:45	5025	00:00:34	34	0.0000
nopath	2	1	5	1	504	01:22:57	4977	01:23:47	5027	00:00:50	50	0.0000
nopath	3	2	9	1	679	01:22:45	4965	01:23:53	5033	00:01:08	68	0.0000
nopath	3	6	12	14	667	01:22:57	4977	01:23:54	5034	00:00:57	57	0.0000
nopath	1	3	5	1	763	01:22:36	4956	01:23:54	5034	00:01:18	78	0.0000
nopath	2	4	5	1	708	01:22:25	4945	01:23:55	5035	00:01:30	90	0.0000
nopath	3	6	5	1	667	01:23:05	4985	01:23:58	5038	00:00:53	53	0.0000
nopath	3	6	5	1	667	01:23:08	4988	01:24:00	5040	00:00:52	52	0.0000	00:01:01
nopath	6	3	12	14	667	01:23:05	4985	01:24:04	5044	00:00:59	59	0.0000
nopath	3	6	12	14	667	01:23:16	4996	01:24:07	5047	00:00:51	51	0.0000
nopath	5	1	12	14	785	01:22:43	4963	01:24:12	5052	00:01:29	89	0.0000
nopath	2	4	10	1	708	01:23:19	4999	01:24:25	5065	00:01:06	66	0.0000
nopath	1	3	9	1	763	01:23:19	4999	01:24:27	5067	00:01:08	68	0.0000
nopath	2	3	13	15	679	01:23:40	5020	01:24:36	5076	00:00:56	56	0.0000
nopath	5	3	12	14	621	01:23:49	5029	01:24:44	5084	00:00:55	55	0.0000
nopath	3	5	3	1	621	01:23:33	5013	01:24:45	5085	00:01:12	72	0.0000
nopath	5	3	10	1	621	01:23:56	5036	01:24:48	5088	00:00:52	52	0.0000
nopath	3	6	12	14	667	01:23:38	5018	01:24:49	5089	00:01:11	71	0.0000
nopath	2	3	3	1	679	01:24:10	5050	01:25:04	5104	00:00:54	54	0.0000	00:01:03
nopath	2	5	5	1	701	01:24:03	5043	01:25:13	5113	00:01:10	70	0.0000
nopath	6	2	3	1	748	01:23:39	5019	01:25:15	5115	00:01:36	96	0.0000
nopath	6	1	3	1	832	01:24:17	5057	01:25:23	5123	00:01:06	66	0.0000
nopath	5	1	3	1	785	01:24:15	5055	01:25:27	5127	00:01:12	72	0.0000
nopath	5	1	12	14	785	01:24:24	5064	01:25:30	5130	00:01:06	66	0.0000
nopath	2	3	5	1	679	01:24:26	5066	01:25:32	5132	00:01:06	66	0.0000
nopath	4	7	9	1	331	01:24:50	5090	01:25:35	5135	00:00:45	45	0.0000
nopath	2	3	12	14	679	01:24:27	5067	01:25:35	5135	00:01:08	68	0.0000
nopath	5	3	9	1	621	01:24:40	5080	01:25:44	5144	00:01:04	64	0.0000
nopath	3	6	3	1	667	01:24:44	5084	01:25:46	5146	00:01:02	62	0.0000
nopath	3	6	3	1	667	01:24:51	5091	01:25:47	5147	00:00:56	56	0.0000
nopath	2	1	13	15	504	01:24:57	5097	01:25:54	5154	00:00:57	57	0.0000
nopath	2	6	5	1	748	01:24:31	5071	01:25:56	5156	00:01:25	85	0.0000
nopath	5	2	9	1	701	01:25:01	5101	01:25:58	5158	00:00:57	57	0.0000
nopath	5	1	5	1	785	01:24:53	5093	01:26:00	5160	00:01:07	67	0.0000	00:01:25
nopath	1	3	7	1	763	01:24:09	5049	01:26:02	5162	00:01:53	113	0.0000
nopath	3	6	3	1	667	01:25:09	5109	01:26:06	5166	00:00:57	57	0.0000
nopath	5	1	9	1	785	01:25:05	5105	01:26:07	5167	00:01:02	62	0.0000
nopath	2	3	13	15	679	01:24:38	5078	01:26:07	5167	00:01:29	89	0.0000
nopath	3	5	9	1	621	01:25:11	5111	01:26:07	5167	00:00:56	56	0.0000
nopath	2	4	12	14	708	01:25:01	5101	01:26:10	5170	00:01:09	69	0.0000
nopath	3	2	5	1	679	01:25:19	5119	01:26:16	5176	00:00:57	57	0.0000
nopath	6	7	10	1	624	01:24:36	5076	01:26:27	5187	00:01:51	111	0.0000
nopath	6	1	5	1	832	01:24:40	5080	01:26:31	5191	00:01:51	111	0.0000
nopath	1	3	5	1	763	01:25:19	5119	01:26:32	5192	00:01:13	73	0.0000
nopath	1	7	3	1	542	01:25:40	5140	01:26:33	5193	00:00:53	53	0.0000
nopath	1	2	6	1	504	01:25:49	5149	01:26:35	5195	00:00:46	46	0.0000
nopath	2	4	12	14	708	01:25:22	5122	01:26:38	5198	00:01:16	76	0.0000
nopath	3	6	6	1	667	01:25:42	5142	01:26:45	5205	00:01:03	63	0.0000
nopath	5	3	3	1	621	01:25:19	5119	01:26:53	5213	00:01:34	94	0.0000
nopath	4	1	9	1	792	01:25:43	5143	01:27:05	5225	00:01:22	82	0.0000	00:01:33
nopath	6	3	3	1	667	01:26:02	5162	01:27:05	5225	00:01:03	63	0.0000
nopath	5	1	12	14	785	01:25:57	5157	01:27:12	5232	00:01:15	75	0.0000
nopath	6	2	3	1	748	01:26:13	5173	01:27:13	5233	00:01:00	60	0.0000
nopath	1	3	3	1	763	01:26:00	5160	01:27:14	5234	00:01:14	74	0.0000
nopath	1	4	12	14	792	01:25:57	5157	01:27:16	5236	00:01:19	79	0.0000
nopath	1	7	13	15	542	01:26:09	5169	01:27:16	5236	00:01:07	67	0.0000
nopath	3	6	8	1	667	01:26:06	5166	01:27:16	5236	00:01:10	70	0.0000
nopath	3	6	5	1	667	01:26:19	5179	01:27:18	5238	00:00:59	59	0.0000
nopath	2	3	12	14	679	01:25:52	5152	01:27:18	5238	00:01:26	86	0.0000
nopath	5	1	12	14	785	01:26:17	5177	01:27:26	5246	00:01:09	69	0.0000
nopath	5	1	12	14	785	01:26:23	5183	01:27:29	5249	00:01:06	66	0.0000
nopath	3	2	2	1	679	01:26:26	5186	01:27:35	5255	00:01:09	69	0.0000
nopath	3	2	12	14	679	01:26:39	5199	01:27:38	5258	00:00:59	59	0.0000
nopath	4	2	10	1	708	01:26:39	5199	01:27:40	5260	00:01:01	61	0.0000
nopath	1	3	3	1	763	01:26:47	5207	01:27:44	5264	00:00:57	57	0.0000
nopath	4	3	6	1	375	01:27:07	5227	01:27:45	5265	00:00:38	38	0.0000
nopath	2	1	3	1	504	01:27:06	5226	01:27:52	5272	00:00:46	46	0.0000
nopath	3	6	10	1	667	01:26:56	5216	01:27:56	5276	00:01:00	60	0.0000
nopath	3	6	3	1	667	01:27:08	5228	01:27:58	5278	00:00:50	50	0.0000
nopath	2	1	12	14	504	01:27:15	5235	01:27:58	5278	00:00:43	43	0.0000
nopath	6	2	5	1	748	01:27:03	5223	01:28:00	5280	00:00:57	57	0.0000	00:01:15
nopath	6	1	12	14	832	01:26:52	5212	01:28:02	5282	00:01:10	70	0.0000
nopath	3	6	5	1	667	01:27:19	5239	01:28:26	5306	00:01:07	67	0.0000
nopath	5	4	5	1	650	01:27:11	5231	01:28:28	5308	00:01:17	77	0.0000
nopath	3	6	4	1	667	01:27:21	5241	01:28:28	5308	00:01:07	67	0.0000
nopath	3	6	9	1	667	01:27:41	5261	01:28:31	5311	00:00:50	50	0.0000
nopath	1	3	3	1	763	01:27:20	5240	01:28:34	5314	00:01:14	74	0.0000
nopath	2	4	3	1	708	01:26:49	5209	01:28:35	5315	00:01:46	106	0.0000
nopath	3	6	12	14	667	01:27:43	5263	01:28:36	5316	00:00:53	53	0.0000
nopath	5	1	2	1	785	01:27:32	5252	01:28:38	5318	00:01:06	66	0.0000
nopath	1	2	12	14	504	01:27:46	5266	01:28:38	5318	00:00:52	52	0.0000
nopath	3	6	5	1	667	01:27:46	5266	01:28:40	5320	00:00:54	54	0.0000
nopath	3	5	12	14	621	01:27:49	5269	01:28:42	5322	00:00:53	53	0.0000
nopath	5	1	3	1	785	01:27:45	5265	01:28:46	5326	00:01:01	61	0.0000
nopath	6	7	12	14	624	01:27:28	5248	01:28:51	5331	00:01:23	83	0.0000
nopath	6	3	12	14	667	01:28:00	5280	01:28:51	5331	00:00:51	51	0.0000
nopath	4	2	5	1	708	01:27:55	5275	01:28:57	5337	00:01:02	62	0.0000
nopath	5	2	3	1	701	01:28:05	5285	01:29:20	5360	00:01:15	75	0.0000	00:01:09
nopath	5	1	2	1	785	01:28:10	5290	01:29:29	5369	00:01:19	79	0.0000
nopath	2	4	12	14	708	01:28:21	5301	01:29:36	5376	00:01:15	75	0.0000
nopath	6	2	12	14	748	01:28:35	5315	01:29:41	5381	00:01:06	66	0.0000
nopath	6	1	10	1	832	01:28:27	5307	01:29:45	5385	00:01:18	78	0.0000
nopath	3	6	9	1	667	01:28:49	5329	01:29:46	5386	00:00:57	57	0.0000
nopath	1	3	5	1	763	01:28:51	5331	01:30:02	5402	00:01:11	71	0.0000	00:01:24
nopath	4	2	5	1	708	01:29:13	5353	01:30:06	5406	00:00:53	53	0.0000
nopath	3	1	12	14	763	01:28:32	5312	01:30:10	5410	00:01:38	98	0.0000
nopath	3	6	3	1	667	01:29:13	5353	01:30:15	5415	00:01:02	62	0.0000
nopath	6	2	9	1	748	01:28:57	5337	01:30:15	5415	00:01:18	78	0.0000
nopath	2	3	3	1	679	01:28:47	5327	01:30:15	5415	00:01:28	88	0.0000
nopath	2	3	12	14	679	01:29:19	5359	01:30:18	5418	00:00:59	59	0.0000
nopath	2	4	12	14	708	01:29:24	5364	01:30:22	5422	00:00:58	58	0.0000
nopath	1	2	13	15	504	01:29:30	5370	01:30:26	5426	00:00:56	56	0.0000
nopath	1	3	3	1	763	01:29:13	5353	01:30:36	5436	00:01:23	83	0.0000
nopath	3	7	5	1	302	01:30:17	5417	01:30:57	5457	00:00:40	40	0.0000
nopath	2	7	6	1	458	01:30:18	5418	01:31:00	5460	00:00:42	42	0.0000	00:00:56
nopath	5	1	12	14	785	01:29:56	5396	01:31:01	5461	00:01:05	65	0.0000
nopath	2	3	12	14	679	01:29:48	5388	01:31:03	5463	00:01:15	75	0.0000
nopath	6	2	5	1	748	01:29:49	5389	01:31:08	5468	00:01:19	79	0.0000
nopath	4	3	10	1	375	01:30:34	5434	01:31:08	5468	00:00:34	34	0.0000
nopath	5	1	5	1	785	01:30:20	5420	01:31:26	5486	00:01:06	66	0.0000
nopath	1	3	3	1	763	01:30:03	5403	01:31:32	5492	00:01:29	89	0.0000
nopath	1	3	3	1	763	01:30:23	5423	01:31:35	5495	00:01:12	72	0.0000
nopath	3	6	2	1	667	01:30:41	5441	01:31:45	5505	00:01:04	64	0.0000
nopath	3	6	10	1	667	01:30:46	5446	01:31:48	5508	00:01:02	62	0.0000
nopath	6	1	9	1	832	01:30:40	5440	01:32:01	5521	00:01:21	81	0.0000	00:01:18
nopath	2	3	9	1	679	01:30:58	5458	01:32:12	5532	00:01:14	74	0.0000
nopath	2	5	6	1	701	01:31:04	5464	01:32:13	5533	00:01:09	69	0.0000
nopath	6	2	7	1	748	01:30:44	5444	01:32:25	5545	00:01:41	101	0.0000
nopath	3	6	3	1	667	01:31:17	5477	01:32:26	5546	00:01:09	69	0.0000
nopath	3	6	6	1	667	01:31:27	5487	01:32:28	5548	00:01:01	61	0.0000
nopath	2	4	12	14	708	01:31:23	5483	01:32:46	5566	00:01:23	83	0.0000
nopath	2	1	6	1	504	01:31:55	5515	01:32:47	5567	00:00:52	52	0.0000
nopath	3	6	5	1	667	01:31:49	5509	01:32:47	5567	00:00:58	58	0.0000
nopath	3	6	13	15	667	01:31:53	5513	01:32:49	5569	00:00:56	56	0.0000
nopath	1	2	12	14	504	01:32:15	5535	01:33:02	5582	00:00:47	47	0.0000	00:00:49
nopath	4	2	9	1	708	01:32:15	5535	01:33:15	5595	00:01:00	60	0.0000
nopath	1	3	12	14	763	01:32:19	5539	01:33:19	5599	00:01:00	60	0.0000
nopath	2	6	5	1	748	01:31:32	5492	01:33:26	5606	00:01:54	114	0.0000
nopath	2	4	12	14	708	01:32:33	5553	01:33:37	5617	00:01:04	64	0.0000
nopath	3	6	13	15	667	01:32:31	5551	01:33:40	5620	00:01:09	69	0.0000
nopath	5	1	13	15	785	01:31:33	5493	01:33:41	5621	00:02:08	128	0.0000
nopath	2	4	3	1	708	01:32:40	5560	01:33:41	5621	00:01:01	61	0.0000
nopath	2	3	3	1	679	01:32:51	5571	01:33:44	5624	00:00:53	53	0.0000
nopath	5	3	12	14	621	01:32:31	5551	01:33:54	5634	00:01:23	83	0.0000
nopath	5	1	10	1	785	01:32:23	5543	01:34:11	5651	00:01:48	108	0.0000	00:01:16
nopath	2	3	12	14	679	01:33:03	5583	01:34:13	5653	00:01:10	70	0.0000
nopath	3	6	10	1	667	01:33:26	5606	01:34:16	5656	00:00:50	50	0.0000
nopath	1	2	12	14	504	01:33:32	5612	01:34:18	5658	00:00:46	46	0.0000
nopath	2	3	3	1	679	01:33:25	5605	01:34:20	5660	00:00:55	55	0.0000
nopath	2	5	5	1	701	01:33:19	5599	01:34:23	5663	00:01:04	64	0.0000
nopath	2	4	12	14	708	01:33:42	5622	01:34:47	5687	00:01:05	65	0.0000
nopath	5	1	6	1	785	01:33:14	5594	01:34:51	5691	00:01:37	97	0.0000
nopath	5	3	10	1	621	01:34:15	5655	01:35:03	5703	00:00:48	48	0.0000	00:01:05
nopath	1	2	3	1	504	01:34:33	5673	01:35:18	5718	00:00:45	45	0.0000
nopath	1	4	13	15	792	01:34:21	5661	01:35:22	5722	00:01:01	61	0.0000
nopath	4	1	3	1	792	01:33:59	5639	01:35:35	5735	00:01:36	96	0.0000
nopath	4	2	6	1	708	01:34:52	5692	01:35:46	5746	00:00:54	54	0.0000
nopath	2	1	3	1	504	01:35:03	5703	01:35:48	5748	00:00:45	45	0.0000
nopath	5	3	13	15	621	01:34:57	5697	01:35:49	5749	00:00:52	52	0.0000
nopath	1	3	3	1	763	01:34:30	5670	01:35:52	5752	00:01:22	82	0.0000
nopath	3	6	10	1	667	01:34:51	5691	01:35:55	5755	00:01:04	64	0.0000
nopath	4	7	13	15	331	01:35:20	5720	01:35:56	5756	00:00:36	36	0.0000
nopath	1	4	3	1	792	01:34:35	5675	01:35:56	5756	00:01:21	81	0.0000
nopath	3	6	3	1	667	01:35:06	5706	01:35:59	5759	00:00:53	53	0.0000
nopath	3	6	5	1	667	01:35:13	5713	01:36:03	5763	00:00:50	50	0.0000	00:00:59
nopath	3	2	3	1	679	01:34:53	5693	01:36:05	5765	00:01:12	72	0.0000
nopath	5	7	12	14	577	01:35:08	5708	01:36:09	5769	00:01:01	61	0.0000
nopath	6	4	3	1	696	01:35:14	5714	01:36:21	5781	00:01:07	67	0.0000
nopath	2	1	10	1	504	01:35:38	5738	01:36:23	5783	00:00:45	45	0.0000
nopath	3	5	12	14	621	01:35:22	5722	01:36:27	5787	00:01:05	65	0.0000
nopath	1	3	9	1	763	01:34:41	5681	01:36:34	5794	00:01:53	113	0.0000
nopath	2	4	5	1	708	01:34:40	5680	01:36:35	5795	00:01:55	115	0.0000
nopath	3	6	3	1	667	01:35:47	5747	01:36:38	5798	00:00:51	51	0.0000
nopath	3	2	12	14	679	01:35:40	5740	01:36:39	5799	00:00:59	59	0.0000
nopath	2	1	3	1	504	01:35:54	5754	01:36:45	5805	00:00:51	51	0.0000
nopath	3	6	5	1	667	01:35:56	5756	01:36:46	5806	00:00:50	50	0.0000
nopath	3	6	2	1	667	01:35:58	5758	01:36:50	5810	00:00:52	52	0.0000
nopath	2	3	3	1	679	01:35:20	5720	01:36:52	5812	00:01:32	92	0.0000
nopath	1	4	3	1	792	01:35:20	5720	01:36:56	5816	00:01:36	96	0.0000
nopath	6	1	2	1	832	01:35:55	5755	01:36:59	5819	00:01:04	64	0.0000
nopath	6	1	5	1	832	01:35:56	5756	01:37:01	5821	00:01:05	65	0.0000	00:01:04
nopath	1	2	12	14	504	01:35:55	5755	01:37:01	5821	00:01:06	66	0.0000
nopath	1	2	3	1	504	01:36:12	5772	01:37:07	5827	00:00:55	55	0.0000
nopath	2	3	9	1	679	01:35:53	5753	01:37:12	5832	00:01:19	79	0.0000
nopath	1	7	5	1	542	01:36:15	5775	01:37:13	5833	00:00:58	58	0.0000
nopath	1	3	10	1	763	01:35:33	5733	01:37:15	5835	00:01:42	102	0.0000
nopath	3	2	5	1	679	01:36:04	5764	01:37:15	5835	00:01:11	71	0.0000
nopath	3	6	12	14	667	01:36:06	5766	01:37:27	5847	00:01:21	81	0.0000
nopath	3	6	12	14	667	01:36:27	5787	01:37:29	5849	00:01:02	62	0.0000
nopath	3	6	5	1	667	01:36:37	5797	01:37:33	5853	00:00:56	56	0.0000
nopath	6	4	9	1	696	01:36:24	5784	01:37:34	5854	00:01:10	70	0.0000
nopath	2	7	12	14	458	01:36:59	5819	01:37:39	5859	00:00:40	40	0.0000
nopath	2	3	10	1	679	01:36:02	5762	01:37:42	5862	00:01:40	100	0.0000
nopath	2	3	5	1	679	01:36:28	5788	01:37:45	5865	00:01:17	77	0.0000
nopath	3	6	12	14	667	01:36:51	5811	01:37:49	5869	00:00:58	58	0.0000
nopath	2	4	5	1	708	01:36:45	5805	01:37:49	5869	00:01:04	64	0.0000
nopath	5	1	3	1	785	01:36:18	5778	01:37:51	5871	00:01:33	93	0.0000
nopath	3	6	5	1	667	01:36:53	5813	01:37:51	5871	00:00:58	58	0.0000
nopath	2	4	12	14	708	01:36:54	5814	01:37:51	5871	00:00:57	57	0.0000
nopath	2	4	5	1	708	01:36:56	5816	01:37:53	5873	00:00:57	57	0.0000
nopath	5	1	13	15	785	01:36:24	5784	01:37:56	5876	00:01:32	92	0.0000
nopath	5	1	3	1	785	01:36:32	5792	01:37:58	5878	00:01:26	86	0.0000
nopath	6	3	3	1	667	01:36:45	5805	01:38:03	5883	00:01:18	78	0.0000	00:01:07
nopath	3	2	3	1	679	01:36:46	5806	01:38:05	5885	00:01:19	79	0.0000
nopath	4	2	12	14	708	01:36:55	5815	01:38:09	5889	00:01:14	74	0.0000
nopath	1	3	12	14	763	01:37:09	5829	01:38:23	5903	00:01:14	74	0.0000
nopath	3	6	3	1	667	01:37:12	5832	01:38:26	5906	00:01:14	74	0.0000
nopath	3	6	10	1	667	01:37:23	5843	01:38:28	5908	00:01:05	65	0.0000
nopath	3	6	3	1	667	01:37:30	5850	01:38:30	5910	00:01:00	60	0.0000
nopath	3	6	12	14	667	01:37:32	5852	01:38:32	5912	00:01:00	60	0.0000
nopath	3	6	3	1	667	01:37:35	5855	01:38:34	5914	00:00:59	59	0.0000
nopath	5	1	5	1	785	01:37:32	5852	01:38:35	5915	00:01:03	63	0.0000
nopath	1	2	6	1	504	01:37:52	5872	01:38:37	5917	00:00:45	45	0.0000
nopath	2	6	13	15	748	01:37:13	5833	01:38:49	5929	00:01:36	96	0.0000
nopath	2	1	9	1	504	01:38:12	5892	01:39:03	5943	00:00:51	51	0.0000	00:00:50
nopath	3	1	3	1	763	01:37:56	5876	01:39:06	5946	00:01:10	70	0.0000
nopath	3	7	13	15	302	01:38:38	5918	01:39:18	5958	00:00:40	40	0.0000
nopath	2	3	10	1	679	01:37:56	5876	01:39:22	5962	00:01:26	86	0.0000
nopath	2	3	3	1	679	01:38:11	5891	01:39:25	5965	00:01:14	74	0.0000
nopath	2	3	12	14	679	01:38:19	5899	01:39:28	5968	00:01:09	69	0.0000
nopath	3	6	13	15	667	01:38:30	5910	01:39:28	5968	00:00:58	58	0.0000
nopath	3	6	12	14	667	01:38:36	5916	01:39:30	5970	00:00:54	54	0.0000
nopath	3	6	2	1	667	01:38:43	5923	01:39:35	5975	00:00:52	52	0.0000
nopath	2	3	3	1	679	01:38:40	5920	01:39:35	5975	00:00:55	55	0.0000
nopath	3	6	12	14	667	01:38:47	5927	01:39:39	5979	00:00:52	52	0.0000
nopath	5	1	3	1	785	01:38:42	5922	01:39:43	5983	00:01:01	61	0.0000
nopath	5	3	9	1	621	01:37:53	5873	01:39:43	5983	00:01:50	110	0.0000
nopath	4	7	3	1	331	01:39:17	5957	01:40:05	6005	00:00:48	48	0.0000	00:00:39
nopath	1	3	13	15	763	01:38:19	5899	01:40:05	6005	00:01:46	106	0.0000
nopath	4	1	12	14	792	01:38:52	5932	01:40:07	6007	00:01:15	75	0.0000
nopath	6	2	12	14	748	01:38:35	5915	01:40:16	6016	00:01:41	101	0.0000
nopath	3	6	13	15	667	01:39:23	5963	01:40:17	6017	00:00:54	54	0.0000
nopath	1	3	2	1	763	01:39:06	5946	01:40:22	6022	00:01:16	76	0.0000
nopath	1	2	5	1	504	01:39:15	5955	01:40:25	6025	00:01:10	70	0.0000
nopath	5	1	6	1	785	01:39:24	5964	01:40:25	6025	00:01:01	61	0.0000
nopath	2	4	3	1	708	01:39:11	5951	01:40:26	6026	00:01:15	75	0.0000
nopath	3	6	12	14	667	01:39:34	5974	01:40:37	6037	00:01:03	63	0.0000
nopath	2	3	4	1	679	01:39:33	5973	01:40:44	6044	00:01:11	71	0.0000
nopath	2	4	8	1	708	01:39:25	5965	01:40:45	6045	00:01:20	80	0.0000
nopath	3	1	13	15	763	01:39:01	5941	01:40:47	6047	00:01:46	106	0.0000
nopath	6	1	3	1	832	01:39:25	5965	01:40:51	6051	00:01:26	86	0.0000
nopath	3	5	5	1	621	01:39:43	5983	01:40:55	6055	00:01:12	72	0.0000
nopath	1	2	4	1	504	01:39:41	5981	01:40:55	6055	00:01:14	74	0.0000
nopath	6	1	3	1	832	01:39:53	5993	01:40:55	6055	00:01:02	62	0.0000
nopath	3	6	3	1	667	01:40:04	6004	01:40:59	6059	00:00:55	55	0.0000
nopath	2	4	10	1	708	01:40:00	6000	01:41:05	6065	00:01:05	65	0.0000	00:01:11
nopath	6	3	9	1	667	01:40:27	6027	01:41:15	6075	00:00:48	48	0.0000
nopath	6	1	3	1	832	01:40:13	6013	01:41:16	6076	00:01:03	63	0.0000
nopath	3	6	13	15	667	01:40:09	6009	01:41:19	6079	00:01:10	70	0.0000
nopath	3	2	6	1	679	01:39:17	5957	01:41:25	6085	00:02:08	128	0.0000
nopath	1	4	9	1	792	01:40:31	6031	01:41:35	6095	00:01:04	64	0.0000
nopath	4	7	13	15	331	01:41:01	6061	01:41:36	6096	00:00:35	35	0.0000
nopath	3	1	13	15	763	01:39:41	5981	01:41:40	6100	00:01:59	119	0.0000
nopath	6	2	3	1	748	01:40:54	6054	01:41:51	6111	00:00:57	57	0.0000
nopath	2	3	5	1	679	01:40:50	6050	01:42:02	6122	00:01:12	72	0.0000	00:01:14
nopath	3	2	13	15	679	01:40:45	6045	01:42:09	6129	00:01:24	84	0.0000
nopath	4	7	12	14	331	01:41:42	6102	01:42:14	6134	00:00:32	32	0.0000
nopath	3	2	3	1	679	01:41:16	6076	01:42:18	6138	00:01:02	62	0.0000
nopath	3	1	5	1	763	01:41:12	6072	01:42:24	6144	00:01:12	72	0.0000
nopath	4	6	3	1	696	01:41:38	6098	01:42:33	6153	00:00:55	55	0.0000
nopath	3	4	9	1	375	01:42:00	6120	01:42:33	6153	00:00:33	33	0.0000
nopath	5	4	3	1	650	01:41:21	6081	01:42:34	6154	00:01:13	73	0.0000
nopath	2	3	3	1	679	01:41:43	6103	01:42:42	6162	00:00:59	59	0.0000
nopath	3	2	3	1	679	01:41:47	6107	01:42:49	6169	00:01:02	62	0.0000
nopath	2	4	6	1	708	01:42:02	6122	01:42:55	6175	00:00:53	53	0.0000
nopath	2	3	3	1	679	01:42:08	6128	01:42:58	6178	00:00:50	50	0.0000
nopath	2	1	12	14	504	01:42:24	6144	01:43:09	6189	00:00:45	45	0.0000	00:00:45
nopath	5	7	9	1	577	01:42:12	6132	01:43:17	6197	00:01:05	65	0.0000
nopath	5	1	3	1	785	01:40:53	6053	01:43:21	6201	00:02:28	148	0.0000
nopath	2	4	3	1	708	01:42:19	6139	01:43:25	6205	00:01:06	66	0.0000
nopath	3	6	9	1	667	01:42:36	6156	01:43:36	6216	00:01:00	60	0.0000
nopath	3	6	6	1	667	01:42:40	6160	01:43:38	6218	00:00:58	58	0.0000
nopath	4	2	12	14	708	01:42:39	6159	01:43:48	6228	00:01:09	69	0.0000
nopath	2	3	13	15	679	01:42:27	6147	01:43:55	6235	00:01:28	88	0.0000
nopath	3	6	5	1	667	01:42:53	6173	01:43:55	6235	00:01:02	62	0.0000
nopath	2	3	3	1	679	01:42:55	6175	01:43:57	6237	00:01:02	62	0.0000
nopath	3	6	10	1	667	01:43:02	6182	01:43:58	6238	00:00:56	56	0.0000
nopath	2	4	3	1	708	01:43:01	6181	01:44:00	6240	00:00:59	59	0.0000	00:00:59
nopath	3	6	12	14	667	01:43:04	6184	01:44:01	6241	00:00:57	57	0.0000
nopath	3	6	9	1	667	01:43:07	6187	01:44:03	6243	00:00:56	56	0.0000
nopath	6	1	12	14	832	01:42:51	6171	01:44:12	6252	00:01:21	81	0.0000
nopath	2	6	5	1	748	01:43:09	6189	01:44:15	6255	00:01:06	66	0.0000
nopath	3	2	10	1	679	01:43:11	6191	01:44:15	6255	00:01:04	64	0.0000
nopath	6	7	12	14	624	01:43:21	6201	01:44:18	6258	00:00:57	57	0.0000
nopath	1	3	3	1	763	01:43:11	6191	01:44:32	6272	00:01:21	81	0.0000
nopath	2	1	3	1	504	01:43:51	6231	01:44:36	6276	00:00:45	45	0.0000
nopath	2	4	8	1	708	01:43:33	6213	01:44:37	6277	00:01:04	64	0.0000
nopath	2	3	9	1	679	01:43:43	6223	01:44:39	6279	00:00:56	56	0.0000
nopath	2	4	3	1	708	01:43:44	6224	01:44:42	6282	00:00:58	58	0.0000
nopath	6	1	10	1	832	01:43:50	6230	01:44:54	6294	00:01:04	64	0.0000
nopath	6	7	12	14	624	01:43:54	6234	01:44:58	6298	00:01:04	64	0.0000
nopath	1	7	13	15	542	01:43:47	6227	01:45:02	6302	00:01:15	75	0.0000	00:01:07
nopath	2	3	3	1	679	01:44:03	6243	01:45:02	6302	00:00:59	59	0.0000
nopath	3	2	5	1	679	01:43:17	6197	01:45:05	6305	00:01:48	108	0.0000
nopath	1	4	5	1	792	01:44:16	6256	01:45:18	6318	00:01:02	62	0.0000
nopath	2	4	3	1	708	01:44:20	6260	01:45:28	6328	00:01:08	68	0.0000
nopath	5	1	3	1	785	01:44:09	6249	01:45:31	6331	00:01:22	82	0.0000
nopath	5	1	10	1	785	01:44:11	6251	01:45:33	6333	00:01:22	82	0.0000
nopath	6	1	10	1	832	01:44:18	6258	01:45:35	6335	00:01:17	77	0.0000
nopath	3	4	5	1	375	01:44:44	6284	01:45:46	6346	00:01:02	62	0.0000
nopath	2	3	2	1	679	01:44:44	6284	01:45:52	6352	00:01:08	68	0.0000
nopath	6	1	6	1	832	01:44:58	6298	01:46:00	6360	00:01:02	62	0.0000	00:01:10
nopath	4	2	5	1	708	01:44:41	6281	01:46:05	6365	00:01:24	84	0.0000
nopath	1	3	3	1	763	01:45:13	6313	01:46:11	6371	00:00:58	58	0.0000
nopath	1	3	3	1	763	01:45:14	6314	01:46:13	6373	00:00:59	59	0.0000
nopath	2	7	5	1	458	01:45:38	6338	01:46:19	6379	00:00:41	41	0.0000
nopath	6	2	9	1	748	01:45:22	6322	01:46:25	6385	00:01:03	63	0.0000
nopath	6	2	12	14	748	01:45:40	6340	01:46:38	6398	00:00:58	58	0.0000
nopath	6	2	5	1	748	01:45:47	6347	01:46:43	6403	00:00:56	56	0.0000
nopath	2	3	12	14	679	01:44:57	6297	01:46:43	6403	00:01:46	106	0.0000
nopath	4	7	5	1	331	01:45:51	6351	01:46:45	6405	00:00:54	54	0.0000
nopath	2	3	12	14	679	01:45:29	6329	01:46:45	6405	00:01:16	76	0.0000
nopath	3	6	3	1	667	01:45:28	6328	01:46:45	6405	00:01:17	77	0.0000
nopath	3	5	3	1	621	01:45:49	6349	01:46:47	6407	00:00:58	58	0.0000
nopath	3	6	5	1	667	01:45:50	6350	01:46:50	6410	00:01:00	60	0.0000
nopath	1	3	5	1	763	01:45:51	6351	01:46:51	6411	00:01:00	60	0.0000
nopath	3	5	12	14	621	01:46:01	6361	01:46:53	6413	00:00:52	52	0.0000
nopath	1	3	12	14	763	01:46:07	6367	01:47:13	6433	00:01:06	66	0.0000	00:01:18
nopath	1	3	3	1	763	01:46:13	6373	01:47:15	6435	00:01:02	62	0.0000
nopath	2	1	12	14	504	01:45:50	6350	01:47:18	6438	00:01:28	88	0.0000
nopath	3	6	3	1	667	01:46:29	6389	01:47:27	6447	00:00:58	58	0.0000
nopath	3	6	5	1	667	01:46:31	6391	01:47:29	6449	00:00:58	58	0.0000
nopath	2	4	13	15	708	01:46:04	6364	01:47:33	6453	00:01:29	89	0.0000
nopath	1	2	3	1	504	01:46:18	6378	01:47:41	6461	00:01:23	83	0.0000
nopath	5	3	5	1	621	01:46:24	6384	01:47:43	6463	00:01:19	79	0.0000
nopath	6	7	13	15	624	01:47:02	6422	01:48:02	6482	00:01:00	60	0.0000	00:01:05
nopath	2	3	9	1	679	01:46:47	6407	01:48:02	6482	00:01:15	75	0.0000
nopath	3	6	3	1	667	01:47:04	6424	01:48:05	6485	00:01:01	61	0.0000
nopath	3	6	10	1	667	01:47:11	6431	01:48:07	6487	00:00:56	56	0.0000
nopath	3	6	6	1	667	01:47:19	6439	01:48:10	6490	00:00:51	51	0.0000
nopath	1	2	12	14	504	01:47:27	6447	01:48:13	6493	00:00:46	46	0.0000
nopath	6	3	9	1	667	01:47:26	6446	01:48:16	6496	00:00:50	50	0.0000
nopath	3	6	5	1	667	01:47:23	6443	01:48:16	6496	00:00:53	53	0.0000
nopath	3	6	3	1	667	01:47:29	6449	01:48:20	6500	00:00:51	51	0.0000
nopath	3	7	9	1	302	01:47:50	6470	01:48:26	6506	00:00:36	36	0.0000
nopath	1	3	12	14	763	01:47:05	6425	01:48:33	6513	00:01:28	88	0.0000
nopath	5	6	6	1	380	01:47:36	6456	01:48:37	6517	00:01:01	61	0.0000
nopath	2	7	3	1	458	01:47:53	6473	01:48:41	6521	00:00:48	48	0.0000
nopath	2	3	9	1	679	01:47:44	6464	01:48:46	6526	00:01:02	62	0.0000
nopath	1	2	12	14	504	01:48:01	6481	01:48:56	6536	00:00:55	55	0.0000
nopath	3	6	3	1	667	01:47:56	6476	01:48:56	6536	00:01:00	60	0.0000
nopath	5	3	10	1	621	01:48:06	6486	01:49:03	6543	00:00:57	57	0.0000	00:01:14
nopath	3	2	12	14	679	01:47:42	6462	01:49:06	6546	00:01:24	84	0.0000
nopath	4	2	12	14	708	01:48:09	6489	01:49:08	6548	00:00:59	59	0.0000
nopath	3	7	12	14	302	01:48:21	6501	01:49:09	6549	00:00:48	48	0.0000
nopath	6	3	4	1	667	01:48:06	6486	01:49:12	6552	00:01:06	66	0.0000
nopath	2	3	12	14	679	01:47:55	6475	01:49:23	6563	00:01:28	88	0.0000
nopath	2	1	13	15	504	01:48:34	6514	01:49:26	6566	00:00:52	52	0.0000
nopath	1	3	13	15	763	01:47:37	6457	01:49:27	6567	00:01:50	110	0.0000
nopath	3	6	12	14	667	01:48:25	6505	01:49:30	6570	00:01:05	65	0.0000
nopath	3	6	12	14	667	01:48:29	6509	01:49:31	6571	00:01:02	62	0.0000
nopath	1	4	13	15	792	01:48:02	6482	01:49:31	6571	00:01:29	89	0.0000
nopath	2	3	9	1	679	01:48:09	6489	01:49:32	6572	00:01:23	83	0.0000
nopath	6	5	10	1	380	01:48:58	6538	01:49:34	6574	00:00:36	36	0.0000
nopath	2	3	3	1	679	01:48:30	6510	01:49:34	6574	00:01:04	64	0.0000
nopath	2	3	5	1	679	01:48:44	6524	01:49:52	6592	00:01:08	68	0.0000
nopath	2	3	9	1	679	01:48:56	6536	01:49:55	6595	00:00:59	59	0.0000
nopath	2	1	9	1	504	01:49:14	6554	01:50:01	6601	00:00:47	47	0.0000	00:00:58
nopath	4	1	12	14	792	01:48:36	6516	01:50:05	6605	00:01:29	89	0.0000
nopath	2	3	3	1	679	01:49:07	6547	01:50:06	6606	00:00:59	59	0.0000
nopath	2	3	10	1	679	01:49:09	6549	01:50:08	6608	00:00:59	59	0.0000
nopath	3	6	12	14	667	01:49:10	6550	01:50:09	6609	00:00:59	59	0.0000
nopath	6	2	4	1	748	01:49:03	6543	01:50:10	6610	00:01:07	67	0.0000
nopath	5	1	12	14	785	01:48:47	6527	01:50:12	6612	00:01:25	85	0.0000
nopath	6	1	3	1	832	01:48:52	6532	01:50:14	6614	00:01:22	82	0.0000
nopath	2	3	12	14	679	01:49:24	6564	01:50:17	6617	00:00:53	53	0.0000
nopath	1	2	13	15	504	01:48:37	6517	01:50:18	6618	00:01:41	101	0.0000
nopath	5	1	5	1	785	01:49:05	6545	01:50:19	6619	00:01:14	74	0.0000
nopath	1	2	10	1	504	01:48:52	6532	01:50:22	6622	00:01:30	90	0.0000
nopath	4	2	12	14	708	01:49:02	6542	01:50:36	6636	00:01:34	94	0.0000
nopath	3	2	3	1	679	01:49:05	6545	01:50:38	6638	00:01:33	93	0.0000
nopath	1	3	3	1	763	01:49:29	6569	01:50:40	6640	00:01:11	71	0.0000
nopath	6	5	10	1	380	01:50:06	6606	01:50:42	6642	00:00:36	36	0.0000
nopath	1	7	5	1	542	01:49:54	6594	01:51:04	6664	00:01:10	70	0.0000	00:01:10
nopath	2	3	8	1	679	01:50:07	6607	01:51:05	6665	00:00:58	58	0.0000
nopath	2	4	9	1	708	01:49:32	6572	01:51:05	6665	00:01:33	93	0.0000
nopath	4	3	9	1	375	01:50:15	6615	01:51:08	6668	00:00:53	53	0.0000
nopath	2	6	3	1	748	01:49:46	6586	01:51:16	6676	00:01:30	90	0.0000
nopath	2	1	5	1	504	01:50:30	6630	01:51:23	6683	00:00:53	53	0.0000
nopath	3	6	3	1	667	01:50:21	6621	01:51:26	6686	00:01:05	65	0.0000
nopath	5	2	3	1	701	01:50:24	6624	01:51:27	6687	00:01:03	63	0.0000
nopath	3	6	12	14	667	01:50:28	6628	01:51:29	6689	00:01:01	61	0.0000
nopath	6	1	5	1	832	01:50:10	6610	01:51:31	6691	00:01:21	81	0.0000
nopath	5	1	5	1	785	01:50:34	6634	01:51:36	6696	00:01:02	62	0.0000
nopath	2	3	12	14	679	01:50:19	6619	01:51:43	6703	00:01:24	84	0.0000
nopath	2	3	12	14	679	01:50:25	6625	01:51:46	6706	00:01:21	81	0.0000
nopath	3	6	9	1	667	01:50:34	6634	01:51:46	6706	00:01:12	72	0.0000
nopath	3	6	5	1	667	01:50:49	6649	01:51:48	6708	00:00:59	59	0.0000
nopath	3	6	5	1	667	01:50:57	6657	01:51:50	6710	00:00:53	53	0.0000
nopath	2	1	12	14	504	01:50:56	6656	01:51:58	6718	00:01:02	62	0.0000
nopath	6	1	13	15	832	01:50:58	6658	01:52:15	6735	00:01:17	77	0.0000	00:01:20
nopath	2	4	7	1	708	01:51:13	6673	01:52:15	6735	00:01:02	62	0.0000
nopath	5	6	12	14	380	01:51:41	6701	01:52:17	6737	00:00:36	36	0.0000
nopath	6	3	5	1	667	01:51:19	6679	01:52:23	6743	00:01:04	64	0.0000
nopath	3	6	13	15	667	01:51:13	6673	01:52:30	6750	00:01:17	77	0.0000
nopath	5	7	3	1	577	01:51:24	6684	01:52:31	6751	00:01:07	67	0.0000
nopath	3	6	3	1	667	01:51:23	6683	01:52:31	6751	00:01:08	68	0.0000
nopath	3	6	9	1	667	01:51:27	6687	01:52:33	6753	00:01:06	66	0.0000
nopath	1	3	3	1	763	01:51:21	6681	01:52:42	6762	00:01:21	81	0.0000
nopath	1	6	9	1	832	01:50:23	6623	01:52:46	6766	00:02:23	143	0.0000
nopath	2	1	12	14	504	01:52:05	6725	01:52:48	6768	00:00:43	43	0.0000
nopath	6	3	5	1	667	01:51:52	6712	01:52:53	6773	00:01:01	61	0.0000
nopath	5	1	13	15	785	01:51:31	6691	01:52:55	6775	00:01:24	84	0.0000
nopath	3	6	9	1	667	01:51:52	6712	01:52:56	6776	00:01:04	64	0.0000
nopath	3	4	10	1	375	01:52:13	6733	01:52:58	6778	00:00:45	45	0.0000
nopath	1	2	13	15	504	01:51:41	6701	01:52:59	6779	00:01:18	78	0.0000
nopath	3	6	13	15	667	01:52:02	6722	01:52:59	6779	00:00:57	57	0.0000
nopath	6	1	13	15	832	01:51:36	6696	01:52:59	6779	00:01:23	83	0.0000
nopath	1	2	3	1	504	01:52:06	6726	01:53:02	6782	00:00:56	56	0.0000	00:01:05
nopath	2	3	13	15	679	01:51:36	6696	01:53:05	6785	00:01:29	89	0.0000
nopath	2	4	5	1	708	01:51:51	6711	01:53:06	6786	00:01:15	75	0.0000
nopath	1	2	13	15	504	01:52:09	6729	01:53:09	6789	00:01:00	60	0.0000
nopath	3	6	9	1	667	01:52:11	6731	01:53:16	6796	00:01:05	65	0.0000
nopath	3	4	13	15	375	01:52:39	6759	01:53:22	6802	00:00:43	43	0.0000
nopath	2	4	3	1	708	01:51:59	6719	01:53:35	6815	00:01:36	96	0.0000
nopath	3	6	3	1	667	01:52:14	6734	01:53:36	6816	00:01:22	82	0.0000
nopath	2	4	10	1	708	01:52:03	6723	01:53:37	6817	00:01:34	94	0.0000
nopath	2	3	3	1	679	01:52:26	6746	01:53:38	6818	00:01:12	72	0.0000
nopath	2	4	10	1	708	01:52:37	6757	01:53:40	6820	00:01:03	63	0.0000
nopath	3	2	3	1	679	01:52:23	6743	01:53:41	6821	00:01:18	78	0.0000
nopath	3	6	9	1	667	01:52:53	6773	01:53:44	6824	00:00:51	51	0.0000
nopath	4	1	12	14	792	01:52:21	6741	01:53:44	6824	00:01:23	83	0.0000
nopath	3	6	9	1	667	01:52:57	6777	01:53:49	6829	00:00:52	52	0.0000
nopath	2	1	9	1	504	01:53:06	6786	01:53:51	6831	00:00:45	45	0.0000
nopath	6	2	12	14	748	01:52:39	6759	01:53:56	6836	00:01:17	77	0.0000
nopath	1	2	3	1	504	01:53:17	6797	01:54:02	6842	00:00:45	45	0.0000	00:00:52
nopath	5	3	10	1	621	01:53:17	6797	01:54:14	6854	00:00:57	57	0.0000
nopath	4	2	6	1	708	01:53:01	6781	01:54:15	6855	00:01:14	74	0.0000
nopath	1	3	5	1	763	01:53:24	6804	01:54:24	6864	00:01:00	60	0.0000
nopath	3	6	3	1	667	01:53:31	6811	01:54:36	6876	00:01:05	65	0.0000
nopath	6	5	3	1	380	01:54:03	6843	01:54:40	6880	00:00:37	37	0.0000
nopath	5	7	12	14	577	01:53:48	6828	01:54:44	6884	00:00:56	56	0.0000
nopath	1	3	9	1	763	01:53:25	6805	01:54:52	6892	00:01:27	87	0.0000
nopath	1	7	12	14	542	01:54:04	6844	01:54:54	6894	00:00:50	50	0.0000
nopath	2	3	3	1	679	01:53:48	6828	01:54:55	6895	00:01:07	67	0.0000
nopath	3	6	5	1	667	01:53:53	6833	01:54:56	6896	00:01:03	63	0.0000
nopath	3	6	10	1	667	01:54:03	6843	01:54:57	6897	00:00:54	54	0.0000
nopath	1	3	3	1	763	01:53:49	6829	01:54:58	6898	00:01:09	69	0.0000
nopath	2	1	10	1	504	01:54:02	6842	01:55:07	6907	00:01:05	65	0.0000	00:00:53
nopath	5	6	13	15	380	01:54:36	6876	01:55:12	6912	00:00:36	36	0.0000
nopath	1	2	12	14	504	01:54:09	6849	01:55:12	6912	00:01:03	63	0.0000
nopath	1	2	9	1	504	01:54:30	6870	01:55:17	6917	00:00:47	47	0.0000
nopath	3	2	12	14	679	01:54:13	6853	01:55:26	6926	00:01:13	73	0.0000
nopath	4	3	9	1	375	01:55:01	6901	01:55:35	6935	00:00:34	34	0.0000
nopath	1	2	3	1	504	01:54:54	6894	01:55:40	6940	00:00:46	46	0.0000
nopath	6	2	3	1	748	01:54:51	6891	01:55:48	6948	00:00:57	57	0.0000
nopath	3	6	12	14	667	01:54:49	6889	01:55:57	6957	00:01:08	68	0.0000
nopath	5	1	5	1	785	01:55:00	6900	01:56:06	6966	00:01:06	66	0.0000	00:01:22
nopath	3	6	5	1	667	01:55:02	6902	01:56:07	6967	00:01:05	65	0.0000
nopath	3	7	12	14	302	01:55:41	6941	01:56:11	6971	00:00:30	30	0.0000
nopath	1	3	3	1	763	01:55:12	6912	01:56:12	6972	00:01:00	60	0.0000
nopath	1	4	12	14	792	01:55:15	6915	01:56:15	6975	00:01:00	60	0.0000
nopath	4	3	5	1	375	01:55:20	6920	01:56:18	6978	00:00:58	58	0.0000
nopath	3	2	13	15	679	01:54:16	6856	01:56:19	6979	00:02:03	123	0.0000
nopath	3	6	9	1	667	01:55:11	6911	01:56:36	6996	00:01:25	85	0.0000
nopath	2	3	3	1	679	01:55:42	6942	01:56:36	6996	00:00:54	54	0.0000
nopath	2	3	5	1	679	01:55:45	6945	01:56:38	6998	00:00:53	53	0.0000
nopath	3	5	13	15	621	01:55:33	6933	01:56:41	7001	00:01:08	68	0.0000
nopath	2	4	9	1	708	01:55:46	6946	01:56:41	7001	00:00:55	55	0.0000
nopath	5	1	12	14	785	01:55:45	6945	01:56:48	7008	00:01:03	63	0.0000
nopath	5	3	5	1	621	01:55:39	6939	01:56:53	7013	00:01:14	74	0.0000
nopath	3	2	13	15	679	01:54:18	6858	01:56:59	7019	00:02:41	161	0.0000
nopath	5	3	10	1	621	01:56:00	6960	01:57:06	7026	00:01:06	66	0.0000	00:01:05
nopath	3	6	9	1	667	01:56:13	6973	01:57:16	7036	00:01:03	63	0.0000
nopath	3	6	6	1	667	01:56:17	6977	01:57:17	7037	00:01:00	60	0.0000
nopath	5	3	2	1	621	01:56:27	6987	01:57:18	7038	00:00:51	51	0.0000
nopath	3	6	3	1	667	01:56:25	6985	01:57:20	7040	00:00:55	55	0.0000
nopath	1	3	13	15	763	01:55:31	6931	01:57:25	7045	00:01:54	114	0.0000
nopath	1	3	6	1	763	01:55:32	6932	01:57:27	7047	00:01:55	115	0.0000
nopath	3	2	13	15	679	01:55:27	6927	01:57:29	7049	00:02:02	122	0.0000
nopath	1	3	12	14	763	01:55:48	6948	01:57:29	7049	00:01:41	101	0.0000
nopath	1	3	13	15	763	01:56:10	6970	01:57:33	7053	00:01:23	83	0.0000
nopath	3	6	5	1	667	01:56:43	7003	01:57:34	7054	00:00:51	51	0.0000
nopath	3	6	3	1	667	01:56:46	7006	01:57:37	7057	00:00:51	51	0.0000
nopath	3	6	3	1	667	01:56:48	7008	01:57:39	7059	00:00:51	51	0.0000
nopath	3	1	5	1	763	01:56:34	6994	01:57:43	7063	00:01:09	69	0.0000
nopath	6	7	7	1	624	01:56:51	7011	01:57:47	7067	00:00:56	56	0.0000
nopath	2	3	9	1	679	01:57:16	7036	01:58:12	7092	00:00:56	56	0.0000	00:01:08
nopath	1	3	12	14	763	01:57:01	7021	01:58:18	7098	00:01:17	77	0.0000
nopath	3	6	9	1	667	01:57:26	7046	01:58:26	7106	00:01:00	60	0.0000
nopath	2	1	7	1	504	01:57:46	7066	01:58:30	7110	00:00:44	44	0.0000
nopath	6	3	3	1	667	01:57:55	7075	01:58:44	7124	00:00:49	49	0.0000
nopath	1	2	9	1	504	01:57:26	7046	01:58:51	7131	00:01:25	85	0.0000
nopath	1	2	5	1	504	01:58:02	7082	01:58:55	7135	00:00:53	53	0.0000
nopath	2	3	13	15	679	01:58:05	7085	01:59:04	7144	00:00:59	59	0.0000	00:00:59
nopath	5	1	12	14	785	01:57:48	7068	01:59:06	7146	00:01:18	78	0.0000
nopath	1	4	6	1	792	01:58:17	7097	01:59:18	7158	00:01:01	61	0.0000
nopath	2	1	12	14	504	01:58:49	7129	01:59:37	7177	00:00:48	48	0.0000
nopath	5	2	9	1	701	01:58:10	7090	01:59:38	7178	00:01:28	88	0.0000
nopath	2	4	13	15	708	01:58:08	7088	01:59:40	7180	00:01:32	92	0.0000
nopath	2	3	3	1	679	01:58:18	7098	01:59:42	7182	00:01:24	84	0.0000
nopath	2	3	4	1	679	01:58:35	7115	01:59:44	7184	00:01:09	69	0.0000
nopath	5	1	13	15	785	01:58:03	7083	01:59:45	7185	00:01:42	102	0.0000
nopath	1	2	9	1	504	01:58:18	7098	01:59:46	7186	00:01:28	88	0.0000
nopath	6	1	9	1	832	01:58:37	7117	01:59:47	7187	00:01:10	70	0.0000
nopath	5	4	9	1	650	01:58:02	7082	01:59:59	7199	00:01:57	117	0.0000
nopath	1	7	10	1	542	01:59:16	7156	02:00:03	7203	00:00:47	47	0.0000	00:00:48
nopath	1	4	9	1	792	01:58:39	7119	02:00:06	7206	00:01:27	87	0.0000
nopath	4	2	12	14	708	01:58:40	7120	02:00:06	7206	00:01:26	86	0.0000
nopath	4	2	3	1	708	01:58:57	7137	02:00:08	7208	00:01:11	71	0.0000
nopath	1	3	3	1	763	01:59:06	7146	02:00:10	7210	00:01:04	64	0.0000
nopath	2	1	12	14	504	01:59:28	7168	02:00:17	7217	00:00:49	49	0.0000
nopath	5	1	12	14	785	01:59:16	7156	02:00:32	7232	00:01:16	76	0.0000
nopath	3	5	6	1	621	01:58:54	7134	02:00:35	7235	00:01:41	101	0.0000
nopath	6	1	9	1	832	01:59:31	7171	02:00:35	7235	00:01:04	64	0.0000
nopath	3	6	6	1	667	01:59:19	7159	02:00:38	7238	00:01:19	79	0.0000
nopath	5	3	5	1	621	01:59:40	7180	02:00:40	7240	00:01:00	60	0.0000
nopath	5	7	13	15	577	01:59:30	7170	02:00:46	7246	00:01:16	76	0.0000
nopath	3	4	3	1	375	02:00:04	7204	02:00:47	7247	00:00:43	43	0.0000
nopath	4	2	3	1	708	01:59:45	7185	02:00:54	7254	00:01:09	69	0.0000
nopath	4	1	13	15	792	01:59:41	7181	02:01:02	7262	00:01:21	81	0.0000	00:01:24
nopath	2	4	12	14	708	01:59:39	7179	02:01:06	7266	00:01:27	87	0.0000
nopath	3	6	12	14	667	02:00:10	7210	02:01:09	7269	00:00:59	59	0.0000
nopath	1	3	12	14	763	01:59:30	7170	02:01:10	7270	00:01:40	100	0.0000
nopath	2	4	13	15	708	01:59:45	7185	02:01:10	7270	00:01:25	85	0.0000
nopath	2	4	9	1	708	01:59:56	7196	02:01:13	7273	00:01:17	77	0.0000
nopath	2	3	3	1	679	02:00:20	7220	02:01:14	7274	00:00:54	54	0.0000
nopath	3	6	3	1	667	02:00:18	7218	02:01:15	7275	00:00:57	57	0.0000
nopath	5	1	13	15	785	01:59:39	7179	02:01:15	7275	00:01:36	96	0.0000
nopath	5	1	3	1	785	02:00:10	7210	02:01:17	7277	00:01:07	67	0.0000
nopath	5	3	6	1	621	02:00:11	7211	02:01:23	7283	00:01:12	72	0.0000
nopath	1	6	10	1	832	01:58:51	7131	02:01:26	7286	00:02:35	155	0.0000
nopath	4	7	3	1	331	02:00:46	7246	02:01:34	7294	00:00:48	48	0.0000
nopath	4	2	12	14	708	02:00:05	7205	02:01:35	7295	00:01:30	90	0.0000
nopath	4	2	5	1	708	02:00:20	7220	02:01:37	7297	00:01:17	77	0.0000
nopath	3	1	9	1	763	01:59:51	7191	02:01:37	7297	00:01:46	106	0.0000
nopath	2	7	5	1	458	02:00:37	7237	02:01:37	7297	00:01:00	60	0.0000
nopath	3	1	9	1	763	02:00:16	7216	02:01:41	7301	00:01:25	85	0.0000
nopath	3	6	9	1	667	02:00:47	7247	02:01:45	7305	00:00:58	58	0.0000
nopath	6	1	5	1	832	02:00:27	7227	02:01:51	7311	00:01:24	84	0.0000
nopath	5	6	3	1	380	02:01:23	7283	02:01:57	7317	00:00:34	34	0.0000
nopath	2	3	3	1	679	02:00:53	7253	02:02:02	7322	00:01:09	69	0.0000	00:01:09
nopath	4	1	3	1	792	02:00:24	7224	02:02:06	7326	00:01:42	102	0.0000
nopath	2	1	12	14	504	02:01:27	7287	02:02:13	7333	00:00:46	46	0.0000
nopath	4	1	3	1	792	02:00:37	7237	02:02:15	7335	00:01:38	98	0.0000
nopath	5	4	3	1	650	02:01:28	7288	02:02:22	7342	00:00:54	54	0.0000
nopath	3	1	3	1	763	02:01:16	7276	02:02:25	7345	00:01:09	69	0.0000
nopath	1	4	5	1	792	02:00:39	7239	02:02:25	7345	00:01:46	106	0.0000
nopath	6	2	7	1	748	02:00:38	7238	02:02:25	7345	00:01:47	107	0.0000
nopath	3	6	6	1	667	02:01:05	7265	02:02:26	7346	00:01:21	81	0.0000
nopath	3	6	3	1	667	02:01:44	7304	02:02:35	7355	00:00:51	51	0.0000
nopath	5	7	3	1	577	02:01:48	7308	02:02:43	7363	00:00:55	55	0.0000
nopath	5	1	12	14	785	02:01:42	7302	02:02:44	7364	00:01:02	62	0.0000
nopath	6	7	5	1	624	02:01:43	7303	02:02:49	7369	00:01:06	66	0.0000
nopath	6	3	9	1	667	02:02:01	7321	02:02:53	7373	00:00:52	52	0.0000
nopath	3	2	10	1	679	02:01:25	7285	02:02:55	7375	00:01:30	90	0.0000
nopath	3	4	12	14	375	02:02:28	7348	02:03:01	7381	00:00:33	33	0.0000	00:00:41
nopath	3	5	3	1	621	02:02:02	7322	02:03:05	7385	00:01:03	63	0.0000
nopath	3	6	5	1	667	02:02:18	7338	02:03:10	7390	00:00:52	52	0.0000
nopath	1	2	3	1	504	02:02:20	7340	02:03:11	7391	00:00:51	51	0.0000
nopath	5	7	12	14	577	02:02:00	7320	02:03:11	7391	00:01:11	71	0.0000
nopath	3	6	5	1	667	02:02:21	7341	02:03:15	7395	00:00:54	54	0.0000
nopath	3	6	3	1	667	02:02:24	7344	02:03:17	7397	00:00:53	53	0.0000
nopath	2	3	12	14	679	02:02:24	7344	02:03:23	7403	00:00:59	59	0.0000
nopath	3	2	12	14	679	02:02:08	7328	02:03:26	7406	00:01:18	78	0.0000
nopath	6	7	3	1	624	02:02:49	7369	02:03:46	7426	00:00:57	57	0.0000
nopath	1	3	3	1	763	02:02:33	7353	02:03:52	7432	00:01:19	79	0.0000
nopath	2	3	12	14	679	02:02:39	7359	02:03:55	7435	00:01:16	76	0.0000
nopath	3	6	3	1	667	02:03:01	7381	02:03:55	7435	00:00:54	54	0.0000
nopath	3	6	3	1	667	02:03:03	7383	02:03:58	7438	00:00:55	55	0.0000
nopath	2	4	10	1	708	02:03:05	7385	02:03:59	7439	00:00:54	54	0.0000
nopath	1	3	9	1	763	02:02:49	7369	02:04:06	7446	00:01:17	77	0.0000	00:01:23
nopath	5	2	9	1	701	02:02:51	7371	02:04:15	7455	00:01:24	84	0.0000
nopath	5	6	12	14	380	02:03:50	7430	02:04:24	7464	00:00:34	34	0.0000
nopath	3	2	5	1	679	02:03:16	7396	02:04:25	7465	00:01:09	69	0.0000
nopath	6	7	5	1	624	02:03:05	7385	02:04:27	7467	00:01:22	82	0.0000
nopath	2	4	9	1	708	02:03:19	7399	02:04:35	7475	00:01:16	76	0.0000
nopath	2	6	13	15	748	02:03:10	7390	02:04:39	7479	00:01:29	89	0.0000
nopath	1	2	12	14	504	02:03:03	7383	02:04:42	7482	00:01:39	99	0.0000
nopath	5	1	12	14	785	02:03:48	7428	02:04:49	7489	00:01:01	61	0.0000
nopath	5	6	13	15	380	02:04:21	7461	02:04:58	7498	00:00:37	37	0.0000
nopath	2	4	9	1	708	02:03:47	7427	02:05:05	7505	00:01:18	78	0.0000	00:01:15
nopath	3	6	4	1	667	02:03:39	7419	02:05:06	7506	00:01:27	87	0.0000
nopath	3	6	5	1	667	02:04:20	7460	02:05:19	7519	00:00:59	59	0.0000
nopath	2	1	3	1	504	02:04:39	7479	02:05:23	7523	00:00:44	44	0.0000
nopath	2	4	12	14	708	02:04:10	7450	02:05:36	7536	00:01:26	86	0.0000
nopath	3	6	10	1	667	02:04:36	7476	02:05:36	7536	00:01:00	60	0.0000
nopath	2	4	5	1	708	02:04:35	7475	02:05:37	7537	00:01:02	62	0.0000
nopath	3	6	12	14	667	02:04:41	7481	02:05:38	7538	00:00:57	57	0.0000
nopath	3	6	5	1	667	02:04:42	7482	02:05:39	7539	00:00:57	57	0.0000
nopath	1	3	5	1	763	02:04:22	7462	02:05:46	7546	00:01:24	84	0.0000
nopath	1	3	3	1	763	02:04:36	7476	02:05:48	7548	00:01:12	72	0.0000
nopath	5	2	13	15	701	02:04:54	7494	02:06:08	7568	00:01:14	74	0.0000	00:01:17
nopath	1	3	3	1	763	02:04:52	7492	02:06:22	7582	00:01:30	90	0.0000
nopath	2	4	9	1	708	02:05:00	7500	02:06:26	7586	00:01:26	86	0.0000
nopath	3	5	12	14	621	02:05:06	7506	02:06:27	7587	00:01:21	81	0.0000
nopath	3	5	13	15	621	02:05:26	7526	02:06:32	7592	00:01:06	66	0.0000
nopath	3	6	10	1	667	02:05:29	7529	02:06:34	7594	00:01:05	65	0.0000
nopath	4	1	5	1	792	02:05:12	7512	02:06:34	7594	00:01:22	82	0.0000
nopath	3	5	9	1	621	02:05:33	7533	02:06:36	7596	00:01:03	63	0.0000
nopath	6	4	12	14	696	02:05:35	7535	02:06:38	7598	00:01:03	63	0.0000
nopath	3	6	9	1	667	02:05:38	7538	02:06:39	7599	00:01:01	61	0.0000
nopath	3	6	12	14	667	02:05:43	7543	02:06:42	7602	00:00:59	59	0.0000
nopath	1	3	12	14	763	02:05:28	7528	02:06:43	7603	00:01:15	75	0.0000
nopath	5	2	13	15	701	02:04:57	7497	02:06:48	7608	00:01:51	111	0.0000
nopath	2	3	12	14	679	02:05:51	7551	02:06:51	7611	00:01:00	60	0.0000
nopath	2	4	3	1	708	02:05:59	7559	02:06:53	7613	00:00:54	54	0.0000
nopath	5	1	3	1	785	02:05:28	7528	02:06:54	7614	00:01:26	86	0.0000
nopath	3	6	10	1	667	02:06:00	7560	02:06:55	7615	00:00:55	55	0.0000
nopath	5	1	13	15	785	02:05:36	7536	02:06:58	7618	00:01:22	82	0.0000
nopath	2	6	13	15	748	02:05:28	7528	02:07:09	7629	00:01:41	101	0.0000	00:01:30
nopath	6	3	3	1	667	02:06:23	7583	02:07:12	7632	00:00:49	49	0.0000
nopath	1	7	2	1	542	02:06:39	7599	02:07:25	7645	00:00:46	46	0.0000
nopath	3	6	9	1	667	02:06:21	7581	02:07:26	7646	00:01:05	65	0.0000
nopath	3	6	5	1	667	02:06:34	7594	02:07:28	7648	00:00:54	54	0.0000
nopath	3	6	5	1	667	02:06:44	7604	02:07:34	7654	00:00:50	50	0.0000
nopath	3	6	2	1	667	02:06:57	7617	02:07:48	7668	00:00:51	51	0.0000
nopath	3	6	6	1	667	02:07:00	7620	02:07:50	7670	00:00:50	50	0.0000
nopath	3	6	10	1	667	02:07:03	7623	02:07:53	7673	00:00:50	50	0.0000
nopath	6	1	12	14	832	02:06:40	7600	02:07:55	7675	00:01:15	75	0.0000
nopath	1	2	9	1	504	02:07:30	7650	02:08:14	7694	00:00:44	44	0.0000	00:01:04
nopath	1	7	10	1	542	02:07:31	7651	02:08:20	7700	00:00:49	49	0.0000
nopath	3	2	5	1	679	02:07:17	7637	02:08:25	7705	00:01:08	68	0.0000
nopath	3	6	3	1	667	02:07:26	7646	02:08:26	7706	00:01:00	60	0.0000
nopath	3	6	5	1	667	02:07:42	7662	02:08:32	7712	00:00:50	50	0.0000
nopath	2	1	5	1	504	02:07:34	7654	02:08:37	7717	00:01:03	63	0.0000
nopath	5	3	13	15	621	02:07:38	7658	02:08:46	7726	00:01:08	68	0.0000
nopath	5	1	3	1	785	02:06:36	7596	02:08:51	7731	00:02:15	135	0.0000
nopath	6	7	5	1	624	02:07:59	7679	02:08:55	7735	00:00:56	56	0.0000
nopath	6	1	12	14	832	02:07:35	7655	02:08:56	7736	00:01:21	81	0.0000
nopath	3	6	9	1	667	02:08:10	7690	02:09:05	7745	00:00:55	55	0.0000	00:00:59
nopath	3	6	9	1	667	02:08:17	7697	02:09:09	7749	00:00:52	52	0.0000
nopath	1	4	9	1	792	02:08:13	7693	02:09:11	7751	00:00:58	58	0.0000
nopath	1	7	3	1	542	02:08:25	7705	02:09:12	7752	00:00:47	47	0.0000
nopath	4	1	5	1	792	02:08:28	7708	02:09:33	7773	00:01:05	65	0.0000
nopath	5	3	5	1	621	02:08:44	7724	02:09:36	7776	00:00:52	52	0.0000
nopath	2	3	3	1	679	02:08:28	7708	02:09:44	7784	00:01:16	76	0.0000
nopath	1	4	10	1	792	02:08:28	7708	02:09:45	7785	00:01:17	77	0.0000
nopath	5	1	3	1	785	02:08:39	7719	02:09:46	7786	00:01:07	67	0.0000
nopath	2	3	3	1	679	02:08:50	7730	02:09:48	7788	00:00:58	58	0.0000
nopath	3	6	12	14	667	02:08:48	7728	02:09:57	7797	00:01:09	69	0.0000
nopath	1	4	10	1	792	02:08:59	7739	02:09:58	7798	00:00:59	59	0.0000
nopath	3	6	5	1	667	02:09:06	7746	02:09:59	7799	00:00:53	53	0.0000
nopath	4	3	5	1	375	02:09:28	7768	02:10:03	7803	00:00:35	35	0.0000	00:00:51
nopath	5	1	3	1	785	02:09:14	7754	02:10:14	7814	00:01:00	60	0.0000
nopath	5	3	12	14	621	02:08:52	7732	02:10:14	7814	00:01:22	82	0.0000
nopath	6	3	6	1	667	02:09:27	7767	02:10:18	7818	00:00:51	51	0.0000
nopath	1	4	5	1	792	02:09:33	7773	02:10:34	7834	00:01:01	61	0.0000
nopath	1	3	3	1	763	02:09:34	7774	02:10:34	7834	00:01:00	60	0.0000
nopath	3	6	12	14	667	02:09:19	7759	02:10:37	7837	00:01:18	78	0.0000
nopath	3	6	9	1	667	02:09:42	7782	02:10:38	7838	00:00:56	56	0.0000
nopath	5	7	9	1	577	02:09:26	7766	02:10:47	7847	00:01:21	81	0.0000
nopath	2	3	5	1	679	02:09:39	7779	02:10:52	7852	00:01:13	73	0.0000
nopath	3	5	3	1	621	02:10:11	7811	02:11:06	7866	00:00:55	55	0.0000	00:01:07
nopath	2	3	6	1	679	02:10:07	7807	02:11:12	7872	00:01:05	65	0.0000
nopath	2	1	12	14	504	02:10:34	7834	02:11:20	7880	00:00:46	46	0.0000
nopath	2	1	6	1	504	02:10:39	7839	02:11:25	7885	00:00:46	46	0.0000
nopath	2	4	12	14	708	02:10:37	7837	02:11:35	7895	00:00:58	58	0.0000
nopath	3	6	12	14	667	02:10:27	7827	02:11:37	7897	00:01:10	70	0.0000
nopath	4	1	10	1	792	02:10:03	7803	02:11:42	7902	00:01:39	99	0.0000
nopath	2	3	12	14	679	02:10:50	7850	02:11:43	7903	00:00:53	53	0.0000
nopath	3	6	3	1	667	02:10:55	7855	02:11:45	7905	00:00:50	50	0.0000
nopath	5	7	6	1	577	02:10:52	7852	02:11:57	7917	00:01:05	65	0.0000
nopath	3	7	12	14	302	02:11:21	7881	02:12:00	7920	00:00:39	39	0.0000	00:00:37
nopath	2	3	3	1	679	02:10:56	7856	02:12:02	7922	00:01:06	66	0.0000
nopath	2	4	3	1	708	02:11:00	7860	02:12:06	7926	00:01:06	66	0.0000
nopath	6	7	12	14	624	02:11:10	7870	02:12:18	7938	00:01:08	68	0.0000
nopath	1	2	3	1	504	02:11:16	7876	02:12:21	7941	00:01:05	65	0.0000
nopath	1	3	12	14	763	02:10:37	7837	02:12:23	7943	00:01:46	106	0.0000
nopath	2	4	6	1	708	02:11:31	7891	02:12:27	7947	00:00:56	56	0.0000
nopath	3	6	9	1	667	02:11:03	7863	02:12:36	7956	00:01:33	93	0.0000
nopath	3	6	7	1	667	02:11:29	7889	02:12:39	7959	00:01:10	70	0.0000
nopath	2	1	12	14	504	02:11:38	7898	02:12:48	7968	00:01:10	70	0.0000
nopath	6	2	5	1	748	02:11:59	7919	02:13:00	7980	00:01:01	61	0.0000	00:01:13
nopath	5	1	9	1	785	02:11:39	7899	02:13:01	7981	00:01:22	82	0.0000
nopath	1	3	9	1	763	02:11:22	7882	02:13:02	7982	00:01:40	100	0.0000
nopath	5	1	12	14	785	02:11:45	7905	02:13:04	7984	00:01:19	79	0.0000
nopath	3	6	5	1	667	02:11:57	7917	02:13:06	7986	00:01:09	69	0.0000
nopath	2	3	5	1	679	02:12:10	7930	02:13:06	7986	00:00:56	56	0.0000
nopath	3	6	3	1	667	02:12:11	7931	02:13:08	7988	00:00:57	57	0.0000
nopath	2	3	12	14	679	02:12:14	7934	02:13:09	7989	00:00:55	55	0.0000
nopath	3	5	3	1	621	02:12:22	7942	02:13:12	7992	00:00:50	50	0.0000
nopath	3	6	3	1	667	02:12:28	7948	02:13:18	7998	00:00:50	50	0.0000
nopath	6	1	12	14	832	02:12:11	7931	02:13:42	8022	00:01:31	91	0.0000
nopath	1	3	5	1	763	02:12:17	7937	02:13:42	8022	00:01:25	85	0.0000
nopath	2	4	3	1	708	02:12:23	7943	02:13:46	8026	00:01:23	83	0.0000
nopath	1	2	12	14	504	02:13:00	7980	02:13:46	8026	00:00:46	46	0.0000
nopath	3	6	12	14	667	02:12:32	7952	02:13:47	8027	00:01:15	75	0.0000
nopath	3	5	9	1	621	02:12:41	7961	02:13:48	8028	00:01:07	67	0.0000
nopath	3	6	10	1	667	02:12:49	7969	02:13:51	8031	00:01:02	62	0.0000
nopath	3	6	3	1	667	02:12:57	7977	02:13:53	8033	00:00:56	56	0.0000
nopath	6	3	9	1	667	02:12:50	7970	02:13:53	8033	00:01:03	63	0.0000
nopath	5	1	6	1	785	02:13:00	7980	02:14:06	8046	00:01:06	66	0.0000	00:01:18
nopath	2	3	3	1	679	02:12:25	7945	02:14:12	8052	00:01:47	107	0.0000
nopath	3	6	9	1	667	02:13:18	7998	02:14:16	8056	00:00:58	58	0.0000
nopath	3	6	12	14	667	02:13:24	8004	02:14:19	8059	00:00:55	55	0.0000
nopath	3	6	9	1	667	02:13:28	8008	02:14:22	8062	00:00:54	54	0.0000
nopath	1	4	6	1	792	02:13:25	8005	02:14:24	8064	00:00:59	59	0.0000
nopath	3	1	5	1	763	02:13:19	7999	02:14:32	8072	00:01:13	73	0.0000
nopath	2	4	10	1	708	02:13:30	8010	02:14:36	8076	00:01:06	66	0.0000
nopath	5	2	12	14	701	02:13:35	8015	02:14:36	8076	00:01:01	61	0.0000
nopath	6	1	3	1	832	02:13:44	8024	02:14:46	8086	00:01:02	62	0.0000
nopath	5	3	3	1	621	02:13:41	8021	02:14:54	8094	00:01:13	73	0.0000
nopath	4	2	5	1	708	02:13:23	8003	02:14:55	8095	00:01:32	92	0.0000
nopath	1	3	9	1	763	02:13:37	8017	02:15:02	8102	00:01:25	85	0.0000	00:01:24
nopath	1	4	12	14	792	02:14:05	8045	02:15:07	8107	00:01:02	62	0.0000
nopath	3	6	5	1	667	02:14:20	8060	02:15:15	8115	00:00:55	55	0.0000
nopath	3	6	12	14	667	02:14:21	8061	02:15:19	8119	00:00:58	58	0.0000
nopath	5	3	5	1	621	02:14:09	8049	02:15:23	8123	00:01:14	74	0.0000
nopath	4	2	12	14	708	02:14:22	8062	02:15:28	8128	00:01:06	66	0.0000
nopath	4	6	12	14	696	02:14:34	8074	02:15:33	8133	00:00:59	59	0.0000
nopath	6	3	9	1	667	02:14:39	8079	02:15:45	8145	00:01:06	66	0.0000
nopath	2	1	13	15	504	02:14:57	8097	02:15:46	8146	00:00:49	49	0.0000
nopath	6	7	3	1	624	02:14:33	8073	02:15:47	8147	00:01:14	74	0.0000
nopath	2	3	12	14	679	02:14:44	8084	02:15:53	8153	00:01:09	69	0.0000
nopath	2	4	9	1	708	02:15:00	8100	02:15:57	8157	00:00:57	57	0.0000
nopath	5	1	3	1	785	02:14:31	8071	02:16:01	8161	00:01:30	90	0.0000	00:01:30
nopath	5	6	12	14	380	02:15:28	8128	02:16:02	8162	00:00:34	34	0.0000
nopath	2	3	5	1	679	02:15:11	8111	02:16:06	8166	00:00:55	55	0.0000
nopath	1	3	5	1	763	02:14:34	8074	02:16:16	8176	00:01:42	102	0.0000
nopath	3	6	12	14	667	02:15:06	8106	02:16:17	8177	00:01:11	71	0.0000
nopath	4	1	6	1	792	02:14:53	8093	02:16:17	8177	00:01:24	84	0.0000
nopath	4	2	3	1	708	02:15:16	8116	02:16:23	8183	00:01:07	67	0.0000
nopath	2	4	9	1	708	02:15:36	8136	02:16:28	8188	00:00:52	52	0.0000
nopath	3	1	12	14	763	02:15:11	8111	02:16:29	8189	00:01:18	78	0.0000
nopath	6	2	13	15	748	02:14:48	8088	02:16:38	8198	00:01:50	110	0.0000
nopath	6	7	12	14	624	02:14:49	8089	02:16:48	8208	00:01:59	119	0.0000
nopath	2	3	13	15	679	02:15:44	8144	02:16:55	8215	00:01:11	71	0.0000
nopath	6	1	3	1	832	02:15:52	8152	02:16:55	8215	00:01:03	63	0.0000
nopath	2	4	9	1	708	02:15:47	8147	02:16:56	8216	00:01:09	69	0.0000
nopath	1	2	12	14	504	02:16:11	8171	02:16:57	8217	00:00:46	46	0.0000
nopath	6	7	3	1	624	02:16:07	8167	02:17:17	8237	00:01:10	70	0.0000	00:01:12
nopath	3	6	3	1	667	02:15:52	8152	02:17:26	8246	00:01:34	94	0.0000
nopath	5	1	12	14	785	02:16:21	8181	02:17:26	8246	00:01:05	65	0.0000
nopath	2	3	3	1	679	02:16:34	8194	02:17:32	8252	00:00:58	58	0.0000
nopath	3	6	3	1	667	02:16:40	8200	02:17:37	8257	00:00:57	57	0.0000
nopath	3	6	2	1	667	02:16:46	8206	02:17:41	8261	00:00:55	55	0.0000
nopath	3	6	3	1	667	02:16:50	8210	02:17:42	8262	00:00:52	52	0.0000
nopath	5	3	13	15	621	02:16:44	8204	02:17:46	8266	00:01:02	62	0.0000
nopath	6	7	5	1	624	02:16:39	8199	02:17:51	8271	00:01:12	72	0.0000
nopath	5	1	10	1	785	02:16:41	8201	02:18:01	8281	00:01:20	80	0.0000	00:01:12
nopath	1	3	9	1	763	02:16:47	8207	02:18:02	8282	00:01:15	75	0.0000
nopath	4	5	3	1	650	02:16:53	8213	02:18:05	8285	00:01:12	72	0.0000
nopath	2	3	12	14	679	02:16:55	8215	02:18:05	8285	00:01:10	70	0.0000
nopath	4	7	12	14	331	02:17:16	8236	02:18:06	8286	00:00:50	50	0.0000
nopath	2	4	3	1	708	02:17:12	8232	02:18:09	8289	00:00:57	57	0.0000
nopath	3	6	13	15	667	02:17:10	8230	02:18:09	8289	00:00:59	59	0.0000
nopath	4	7	9	1	331	02:17:39	8259	02:18:12	8292	00:00:33	33	0.0000
nopath	3	6	3	1	667	02:17:18	8238	02:18:14	8294	00:00:56	56	0.0000
nopath	1	4	9	1	792	02:16:58	8218	02:18:16	8296	00:01:18	78	0.0000
nopath	3	2	3	1	679	02:17:16	8236	02:18:16	8296	00:01:00	60	0.0000
nopath	3	6	13	15	667	02:17:22	8242	02:18:20	8300	00:00:58	58	0.0000
nopath	5	3	3	1	621	02:17:14	8234	02:18:23	8303	00:01:09	69	0.0000
nopath	3	4	6	1	375	02:17:45	8265	02:18:26	8306	00:00:41	41	0.0000
nopath	5	1	12	14	785	02:17:02	8222	02:18:31	8311	00:01:29	89	0.0000
nopath	2	3	9	1	679	02:17:38	8258	02:18:42	8322	00:01:04	64	0.0000
nopath	1	3	12	14	763	02:17:27	8247	02:18:48	8328	00:01:21	81	0.0000
nopath	3	5	3	1	621	02:18:03	8283	02:18:54	8334	00:00:51	51	0.0000
nopath	2	3	3	1	679	02:17:50	8270	02:18:56	8336	00:01:06	66	0.0000
nopath	3	6	9	1	667	02:18:04	8284	02:18:57	8337	00:00:53	53	0.0000
nopath	2	4	3	1	708	02:18:03	8283	02:18:59	8339	00:00:56	56	0.0000
nopath	2	4	3	1	708	02:18:16	8296	02:19:09	8349	00:00:53	53	0.0000	00:01:04
nopath	2	3	3	1	679	02:18:22	8302	02:19:13	8353	00:00:51	51	0.0000
nopath	5	3	3	1	621	02:18:07	8287	02:19:23	8363	00:01:16	76	0.0000
nopath	2	4	10	1	708	02:18:31	8311	02:19:35	8375	00:01:04	64	0.0000
nopath	5	6	12	14	380	02:19:08	8348	02:19:48	8388	00:00:40	40	0.0000
nopath	5	1	12	14	785	02:18:30	8310	02:19:52	8392	00:01:22	82	0.0000
nopath	6	3	12	14	667	02:18:54	8334	02:19:54	8394	00:01:00	60	0.0000
nopath	3	6	7	1	667	02:18:27	8307	02:20:06	8406	00:01:39	99	0.0000	00:01:03
nopath	1	7	9	1	542	02:19:23	8363	02:20:09	8409	00:00:46	46	0.0000
nopath	2	4	9	1	708	02:19:01	8341	02:20:15	8415	00:01:14	74	0.0000
nopath	1	2	9	1	504	02:19:40	8380	02:20:24	8424	00:00:44	44	0.0000
nopath	3	6	12	14	667	02:19:26	8366	02:20:25	8425	00:00:59	59	0.0000
nopath	3	6	13	15	667	02:19:38	8378	02:20:30	8430	00:00:52	52	0.0000
nopath	4	2	9	1	708	02:19:07	8347	02:20:35	8435	00:01:28	88	0.0000
nopath	3	2	3	1	679	02:19:05	8345	02:20:37	8437	00:01:32	92	0.0000
nopath	3	2	12	14	679	02:19:19	8359	02:20:39	8439	00:01:20	80	0.0000
nopath	1	3	9	1	763	02:19:45	8385	02:20:43	8443	00:00:58	58	0.0000
nopath	6	7	10	1	624	02:19:47	8387	02:20:44	8444	00:00:57	57	0.0000
nopath	2	1	12	14	504	02:19:59	8399	02:20:47	8447	00:00:48	48	0.0000
nopath	6	2	12	14	748	02:19:38	8378	02:20:56	8456	00:01:18	78	0.0000
nopath	2	1	6	1	504	02:20:16	8416	02:20:57	8457	00:00:41	41	0.0000
nopath	5	7	2	1	577	02:19:51	8391	02:20:59	8459	00:01:08	68	0.0000
nopath	3	6	13	15	667	02:19:56	8396	02:21:00	8460	00:01:04	64	0.0000	00:00:58
nopath	1	2	3	1	504	02:20:03	8403	02:21:01	8461	00:00:58	58	0.0000
nopath	3	6	7	1	667	02:19:57	8397	02:21:01	8461	00:01:04	64	0.0000
nopath	1	2	3	1	504	02:20:05	8405	02:21:08	8468	00:01:03	63	0.0000
nopath	5	1	12	14	785	02:20:04	8404	02:21:08	8468	00:01:04	64	0.0000
nopath	6	3	13	15	667	02:20:23	8423	02:21:15	8475	00:00:52	52	0.0000
nopath	2	1	3	1	504	02:20:24	8424	02:21:27	8487	00:01:03	63	0.0000
nopath	3	6	12	14	667	02:20:37	8437	02:21:29	8489	00:00:52	52	0.0000
nopath	2	7	12	14	458	02:20:51	8451	02:21:31	8491	00:00:40	40	0.0000
nopath	3	6	3	1	667	02:20:42	8442	02:21:32	8492	00:00:50	50	0.0000
nopath	3	5	9	1	621	02:20:43	8443	02:21:33	8493	00:00:50	50	0.0000
nopath	6	2	12	14	748	02:20:24	8424	02:21:36	8496	00:01:12	72	0.0000
nopath	2	3	9	1	679	02:20:43	8443	02:21:39	8499	00:00:56	56	0.0000
nopath	1	7	12	14	542	02:21:01	8461	02:21:50	8510	00:00:49	49	0.0000
nopath	3	2	6	1	679	02:20:53	8453	02:21:55	8515	00:01:02	62	0.0000
nopath	3	7	13	15	302	02:21:05	8465	02:22:02	8522	00:00:57	57	0.0000	00:00:57
nopath	4	7	3	1	331	02:21:16	8476	02:22:15	8535	00:00:59	59	0.0000
nopath	2	4	12	14	708	02:21:25	8485	02:22:19	8539	00:00:54	54	0.0000
nopath	3	6	3	1	667	02:21:27	8487	02:22:19	8539	00:00:52	52	0.0000
nopath	3	6	5	1	667	02:21:30	8490	02:22:22	8542	00:00:52	52	0.0000
nopath	1	4	3	1	792	02:21:19	8479	02:22:27	8547	00:01:08	68	0.0000
nopath	1	3	10	1	763	02:21:32	8492	02:22:32	8552	00:01:00	60	0.0000
nopath	2	1	3	1	504	02:21:44	8504	02:22:37	8557	00:00:53	53	0.0000
nopath	6	3	3	1	667	02:21:49	8509	02:22:43	8563	00:00:54	54	0.0000
nopath	5	1	3	1	785	02:21:21	8481	02:22:51	8571	00:01:30	90	0.0000
nopath	2	3	12	14	679	02:21:50	8510	02:22:53	8573	00:01:03	63	0.0000
nopath	2	3	6	1	679	02:21:54	8514	02:22:55	8575	00:01:01	61	0.0000
nopath	6	2	12	14	748	02:22:02	8522	02:22:59	8579	00:00:57	57	0.0000
nopath	1	3	7	1	763	02:21:49	8509	02:23:05	8585	00:01:16	76	0.0000	00:01:15
nopath	3	6	6	1	667	02:22:17	8537	02:23:08	8588	00:00:51	51	0.0000
nopath	1	3	12	14	763	02:21:52	8512	02:23:10	8590	00:01:18	78	0.0000
nopath	1	7	12	14	542	02:22:26	8546	02:23:14	8594	00:00:48	48	0.0000
nopath	2	3	2	1	679	02:22:24	8544	02:23:35	8615	00:01:11	71	0.0000
nopath	6	2	10	1	748	02:22:41	8561	02:23:37	8617	00:00:56	56	0.0000
nopath	2	3	9	1	679	02:22:46	8566	02:23:40	8620	00:00:54	54	0.0000
nopath	3	6	12	14	667	02:22:34	8554	02:23:46	8626	00:01:12	72	0.0000
nopath	3	6	3	1	667	02:22:56	8576	02:23:48	8628	00:00:52	52	0.0000
nopath	5	1	3	1	785	02:22:45	8565	02:23:55	8635	00:01:10	70	0.0000
nopath	4	3	13	15	375	02:23:20	8600	02:23:59	8639	00:00:39	39	0.0000
nopath	1	5	9	1	785	02:23:03	8583	02:24:13	8653	00:01:10	70	0.0000	00:01:28
nopath	1	3	3	1	763	02:23:17	8597	02:24:22	8662	00:01:05	65	0.0000
nopath	6	2	12	14	748	02:23:27	8607	02:24:24	8664	00:00:57	57	0.0000
nopath	6	2	10	1	748	02:23:31	8611	02:24:26	8666	00:00:55	55	0.0000
nopath	1	2	3	1	504	02:23:39	8619	02:24:29	8669	00:00:50	50	0.0000
nopath	3	6	6	1	667	02:23:22	8602	02:24:36	8676	00:01:14	74	0.0000
nopath	2	6	5	1	748	02:23:19	8599	02:24:46	8686	00:01:27	87	0.0000
nopath	5	7	5	1	577	02:23:24	8604	02:24:51	8691	00:01:27	87	0.0000
nopath	2	7	12	14	458	02:23:50	8630	02:24:54	8694	00:01:04	64	0.0000
nopath	2	1	6	1	504	02:24:12	8652	02:24:57	8697	00:00:45	45	0.0000
nopath	3	4	12	14	375	02:24:29	8669	02:25:02	8702	00:00:33	33	0.0000	00:00:37
nopath	3	1	3	1	763	02:24:01	8641	02:25:05	8705	00:01:04	64	0.0000
nopath	3	6	12	14	667	02:24:17	8657	02:25:08	8708	00:00:51	51	0.0000
nopath	3	6	3	1	667	02:24:20	8660	02:25:10	8710	00:00:50	50	0.0000
nopath	3	6	12	14	667	02:24:25	8665	02:25:15	8715	00:00:50	50	0.0000
nopath	1	7	5	1	542	02:23:52	8632	02:25:16	8716	00:01:24	84	0.0000
nopath	5	1	12	14	785	02:24:13	8653	02:25:27	8727	00:01:14	74	0.0000
nopath	2	3	13	15	679	02:23:57	8637	02:25:35	8735	00:01:38	98	0.0000
nopath	1	7	5	1	542	02:24:46	8686	02:25:35	8735	00:00:49	49	0.0000
nopath	2	3	9	1	679	02:24:02	8642	02:25:37	8737	00:01:35	95	0.0000
nopath	3	6	12	14	667	02:24:40	8680	02:25:39	8739	00:00:59	59	0.0000
nopath	3	6	5	1	667	02:24:45	8685	02:25:41	8741	00:00:56	56	0.0000
nopath	1	4	10	1	792	02:24:44	8684	02:25:43	8743	00:00:59	59	0.0000
nopath	3	6	2	1	667	02:24:53	8693	02:25:45	8745	00:00:52	52	0.0000
nopath	3	2	5	1	679	02:24:33	8673	02:25:45	8745	00:01:12	72	0.0000
nopath	5	6	10	1	380	02:25:23	8723	02:26:01	8761	00:00:38	38	0.0000	00:00:41
nopath	1	3	9	1	763	02:24:48	8688	02:26:02	8762	00:01:14	74	0.0000
nopath	2	7	12	14	458	02:25:23	8723	02:26:06	8766	00:00:43	43	0.0000
nopath	5	1	12	14	785	02:24:34	8674	02:26:12	8772	00:01:38	98	0.0000
nopath	1	6	12	14	832	02:24:34	8674	02:26:17	8777	00:01:43	103	0.0000
nopath	2	3	3	1	679	02:24:50	8690	02:26:22	8782	00:01:32	92	0.0000
nopath	3	6	3	1	667	02:25:02	8702	02:26:26	8786	00:01:24	84	0.0000
nopath	3	6	13	15	667	02:25:29	8729	02:26:32	8792	00:01:03	63	0.0000
nopath	3	6	9	1	667	02:25:31	8731	02:26:35	8795	00:01:04	64	0.0000
nopath	1	3	7	1	763	02:25:27	8727	02:26:42	8802	00:01:15	75	0.0000
nopath	1	3	9	1	763	02:25:34	8734	02:26:45	8805	00:01:11	71	0.0000
nopath	2	3	3	1	679	02:25:38	8738	02:26:48	8808	00:01:10	70	0.0000
nopath	2	3	5	1	679	02:25:39	8739	02:26:51	8811	00:01:12	72	0.0000
nopath	5	1	12	14	785	02:25:00	8700	02:26:52	8812	00:01:52	112	0.0000
nopath	6	1	12	14	832	02:25:24	8724	02:26:57	8817	00:01:33	93	0.0000
nopath	4	2	9	1	708	02:25:36	8736	02:27:05	8825	00:01:29	89	0.0000	00:01:12
nopath	3	6	13	15	667	02:25:47	8747	02:27:10	8830	00:01:23	83	0.0000
nopath	3	6	3	1	667	02:26:01	8761	02:27:11	8831	00:01:10	70	0.0000
nopath	3	6	12	14	667	02:26:04	8764	02:27:13	8833	00:01:09	69	0.0000
nopath	5	3	12	14	621	02:26:22	8782	02:27:14	8834	00:00:52	52	0.0000
nopath	5	3	5	1	621	02:26:25	8785	02:27:18	8838	00:00:53	53	0.0000
nopath	5	1	10	1	785	02:25:41	8741	02:27:21	8841	00:01:40	100	0.0000
nopath	1	3	3	1	763	02:25:43	8743	02:27:22	8842	00:01:39	99	0.0000
nopath	5	1	3	1	785	02:26:03	8763	02:27:23	8843	00:01:20	80	0.0000
nopath	5	1	13	15	785	02:26:16	8776	02:27:27	8847	00:01:11	71	0.0000
nopath	2	4	12	14	708	02:26:21	8781	02:27:28	8848	00:01:07	67	0.0000
nopath	2	4	5	1	708	02:26:31	8791	02:27:31	8851	00:01:00	60	0.0000
nopath	3	6	10	1	667	02:26:21	8781	02:27:36	8856	00:01:15	75	0.0000
nopath	1	4	3	1	792	02:26:18	8778	02:27:36	8856	00:01:18	78	0.0000
nopath	3	6	9	1	667	02:26:48	8808	02:27:39	8859	00:00:51	51	0.0000
nopath	3	4	9	1	375	02:27:16	8836	02:27:48	8868	00:00:32	32	0.0000
nopath	5	4	10	1	650	02:26:41	8801	02:27:49	8869	00:01:08	68	0.0000
nopath	2	3	12	14	679	02:26:53	8813	02:27:57	8877	00:01:04	64	0.0000
nopath	2	3	12	14	679	02:26:58	8818	02:28:00	8880	00:01:02	62	0.0000	00:01:07
nopath	2	4	2	1	708	02:27:05	8825	02:28:03	8883	00:00:58	58	0.0000
nopath	6	1	10	1	832	02:26:48	8808	02:28:04	8884	00:01:16	76	0.0000
nopath	2	4	12	14	708	02:27:12	8832	02:28:05	8885	00:00:53	53	0.0000
nopath	6	1	12	14	832	02:27:04	8824	02:28:08	8888	00:01:04	64	0.0000
nopath	6	3	5	1	667	02:27:13	8833	02:28:13	8893	00:01:00	60	0.0000
nopath	6	1	2	1	832	02:27:08	8828	02:28:14	8894	00:01:06	66	0.0000
nopath	3	4	3	1	375	02:27:44	8864	02:28:16	8896	00:00:32	32	0.0000
nopath	5	3	9	1	621	02:27:20	8840	02:28:16	8896	00:00:56	56	0.0000
nopath	6	1	9	1	832	02:27:09	8829	02:28:17	8897	00:01:08	68	0.0000
nopath	1	5	5	1	785	02:27:15	8835	02:28:23	8903	00:01:08	68	0.0000
nopath	1	3	13	15	763	02:26:55	8815	02:28:25	8905	00:01:30	90	0.0000
nopath	1	3	12	14	763	02:27:03	8823	02:28:27	8907	00:01:24	84	0.0000
nopath	1	3	5	1	763	02:27:26	8846	02:28:29	8909	00:01:03	63	0.0000
nopath	2	1	3	1	504	02:27:53	8873	02:28:35	8915	00:00:42	42	0.0000
nopath	3	6	5	1	667	02:27:48	8868	02:28:39	8919	00:00:51	51	0.0000
nopath	1	2	12	14	504	02:27:38	8858	02:28:42	8922	00:01:04	64	0.0000
nopath	6	3	5	1	667	02:27:51	8871	02:28:52	8932	00:01:01	61	0.0000
nopath	2	3	3	1	679	02:27:47	8867	02:29:02	8942	00:01:15	75	0.0000	00:01:15
nopath	6	2	5	1	748	02:28:03	8883	02:29:03	8943	00:01:00	60	0.0000
nopath	1	3	9	1	763	02:27:59	8879	02:29:05	8945	00:01:06	66	0.0000
nopath	3	6	9	1	667	02:28:01	8881	02:29:06	8946	00:01:05	65	0.0000
nopath	3	5	12	14	621	02:28:03	8883	02:29:08	8948	00:01:05	65	0.0000
nopath	3	6	3	1	667	02:28:11	8891	02:29:11	8951	00:01:00	60	0.0000
nopath	1	2	12	14	504	02:28:25	8905	02:29:11	8951	00:00:46	46	0.0000
nopath	5	3	3	1	621	02:28:10	8890	02:29:14	8954	00:01:04	64	0.0000
nopath	3	7	13	15	302	02:28:31	8911	02:29:24	8964	00:00:53	53	0.0000
nopath	4	2	3	1	708	02:28:28	8908	02:29:28	8968	00:01:00	60	0.0000
nopath	3	7	9	1	302	02:28:49	8929	02:29:29	8969	00:00:40	40	0.0000
nopath	2	1	5	1	504	02:28:41	8921	02:29:33	8973	00:00:52	52	0.0000
nopath	1	3	12	14	763	02:28:13	8893	02:29:34	8974	00:01:21	81	0.0000
nopath	1	4	10	1	792	02:28:00	8880	02:29:35	8975	00:01:35	95	0.0000
nopath	3	6	9	1	667	02:28:30	8910	02:29:36	8976	00:01:06	66	0.0000
nopath	2	4	12	14	708	02:28:18	8898	02:29:38	8978	00:01:20	80	0.0000
nopath	3	6	3	1	667	02:28:32	8912	02:29:41	8981	00:01:09	69	0.0000
nopath	3	6	9	1	667	02:28:43	8923	02:29:43	8983	00:01:00	60	0.0000
nopath	1	2	5	1	504	02:28:36	8916	02:29:43	8983	00:01:07	67	0.0000
nopath	2	4	3	1	708	02:28:43	8923	02:29:44	8984	00:01:01	61	0.0000
nopath	3	6	9	1	667	02:28:59	8939	02:29:49	8989	00:00:50	50	0.0000
nopath	2	6	3	1	748	02:28:35	8915	02:29:56	8996	00:01:21	81	0.0000
nopath	5	1	9	1	785	02:28:30	8910	02:29:56	8996	00:01:26	86	0.0000
nopath	1	3	3	1	763	02:28:29	8909	02:29:56	8996	00:01:27	87	0.0000
nopath	5	1	13	15	785	02:28:54	8934	02:30:01	9001	00:01:07	67	0.0000	00:01:23
nopath	1	2	5	1	504	02:29:31	8971	02:30:16	9016	00:00:45	45	0.0000
nopath	1	7	12	14	542	02:29:33	8973	02:30:22	9022	00:00:49	49	0.0000
nopath	4	2	12	14	708	02:29:11	8951	02:30:26	9026	00:01:15	75	0.0000
nopath	4	2	7	1	708	02:29:25	8965	02:30:30	9030	00:01:05	65	0.0000
nopath	1	3	9	1	763	02:29:23	8963	02:30:32	9032	00:01:09	69	0.0000
nopath	3	6	3	1	667	02:29:40	8980	02:30:38	9038	00:00:58	58	0.0000
nopath	6	1	12	14	832	02:29:35	8975	02:30:40	9040	00:01:05	65	0.0000
nopath	1	2	5	1	504	02:29:52	8992	02:30:43	9043	00:00:51	51	0.0000
nopath	6	3	9	1	667	02:29:51	8991	02:30:50	9050	00:00:59	59	0.0000
nopath	6	4	13	15	696	02:29:45	8985	02:30:54	9054	00:01:09	69	0.0000
nopath	2	3	6	1	679	02:29:27	8967	02:31:02	9062	00:01:35	95	0.0000	00:01:35
nopath	3	6	5	1	667	02:30:14	9014	02:31:05	9065	00:00:51	51	0.0000
nopath	1	3	12	14	763	02:29:37	8977	02:31:05	9065	00:01:28	88	0.0000
nopath	3	2	3	1	679	02:29:39	8979	02:31:05	9065	00:01:26	86	0.0000
nopath	3	6	9	1	667	02:30:18	9018	02:31:07	9067	00:00:49	49	0.0000
nopath	1	3	5	1	763	02:30:06	9006	02:31:09	9069	00:01:03	63	0.0000
nopath	3	6	3	1	667	02:30:19	9019	02:31:10	9070	00:00:51	51	0.0000
nopath	3	6	5	1	667	02:30:27	9027	02:31:16	9076	00:00:49	49	0.0000
nopath	3	1	3	1	763	02:29:43	8983	02:31:21	9081	00:01:38	98	0.0000
nopath	1	2	3	1	504	02:30:28	9028	02:31:31	9091	00:01:03	63	0.0000
nopath	6	1	12	14	832	02:30:27	9027	02:31:31	9091	00:01:04	64	0.0000
nopath	5	6	5	1	380	02:31:08	9068	02:31:41	9101	00:00:33	33	0.0000
nopath	2	4	13	15	708	02:30:34	9034	02:31:48	9108	00:01:14	74	0.0000
nopath	5	4	7	1	650	02:30:31	9031	02:31:58	9118	00:01:27	87	0.0000
nopath	3	6	3	1	667	02:31:08	9068	02:32:01	9121	00:00:53	53	0.0000	00:00:59
nopath	2	4	12	14	708	02:30:39	9039	02:32:06	9126	00:01:27	87	0.0000
nopath	2	1	9	1	504	02:31:27	9087	02:32:09	9129	00:00:42	42	0.0000
nopath	3	1	3	1	763	02:30:35	9035	02:32:11	9131	00:01:36	96	0.0000
nopath	5	1	12	14	785	02:30:54	9054	02:32:13	9133	00:01:19	79	0.0000
nopath	6	7	3	1	624	02:31:23	9083	02:32:18	9138	00:00:55	55	0.0000
nopath	1	3	12	14	763	02:31:04	9064	02:32:35	9155	00:01:31	91	0.0000
nopath	2	4	3	1	708	02:31:05	9065	02:32:35	9155	00:01:30	90	0.0000
nopath	3	6	10	1	667	02:31:40	9100	02:32:35	9155	00:00:55	55	0.0000
nopath	1	4	9	1	792	02:31:36	9096	02:32:39	9159	00:01:03	63	0.0000
nopath	3	6	12	14	667	02:31:52	9112	02:32:43	9163	00:00:51	51	0.0000
nopath	5	1	9	1	785	02:31:35	9095	02:32:45	9165	00:01:10	70	0.0000
nopath	3	1	5	1	763	02:31:20	9080	02:33:04	9184	00:01:44	104	0.0000	00:01:27
nopath	3	1	3	1	763	02:31:42	9102	02:33:14	9194	00:01:32	92	0.0000
nopath	1	3	13	15	763	02:31:58	9118	02:33:15	9195	00:01:17	77	0.0000
nopath	3	6	5	1	667	02:32:04	9124	02:33:15	9195	00:01:11	71	0.0000
nopath	3	6	3	1	667	02:32:24	9144	02:33:17	9197	00:00:53	53	0.0000
nopath	4	1	12	14	792	02:32:14	9134	02:33:22	9202	00:01:08	68	0.0000
nopath	5	7	10	1	577	02:32:34	9154	02:33:29	9209	00:00:55	55	0.0000
nopath	5	1	3	1	785	02:32:26	9146	02:33:31	9211	00:01:05	65	0.0000
nopath	2	3	12	14	679	02:32:32	9152	02:33:43	9223	00:01:11	71	0.0000
nopath	2	4	9	1	708	02:32:47	9167	02:33:46	9226	00:00:59	59	0.0000
nopath	3	6	3	1	667	02:32:50	9170	02:33:51	9231	00:01:01	61	0.0000
nopath	5	3	9	1	621	02:32:55	9175	02:33:53	9233	00:00:58	58	0.0000
nopath	2	1	5	1	504	02:33:08	9188	02:33:54	9234	00:00:46	46	0.0000
nopath	6	1	3	1	832	02:32:21	9141	02:34:01	9241	00:01:40	100	0.0000	00:01:14
nopath	6	1	6	1	832	02:32:24	9144	02:34:03	9243	00:01:39	99	0.0000
nopath	6	3	12	14	667	02:32:38	9158	02:34:04	9244	00:01:26	86	0.0000
nopath	1	2	2	1	504	02:32:13	9133	02:34:05	9245	00:01:52	112	0.0000
nopath	5	1	8	1	785	02:32:45	9165	02:34:05	9245	00:01:20	80	0.0000
nopath	1	7	12	14	542	02:33:14	9194	02:34:12	9252	00:00:58	58	0.0000
nopath	2	3	13	15	679	02:32:56	9176	02:34:15	9255	00:01:19	79	0.0000
nopath	3	6	3	1	667	02:33:12	9192	02:34:15	9255	00:01:03	63	0.0000
nopath	2	3	3	1	679	02:33:00	9180	02:34:17	9257	00:01:17	77	0.0000
nopath	3	6	10	1	667	02:33:20	9200	02:34:17	9257	00:00:57	57	0.0000
nopath	3	2	13	15	679	02:32:41	9161	02:34:19	9259	00:01:38	98	0.0000
nopath	2	3	3	1	679	02:33:17	9197	02:34:19	9259	00:01:02	62	0.0000
nopath	3	6	9	1	667	02:33:34	9214	02:34:25	9265	00:00:51	51	0.0000
nopath	3	7	3	1	302	02:33:59	9239	02:34:39	9279	00:00:40	40	0.0000
nopath	6	1	5	1	832	02:33:15	9195	02:34:41	9281	00:01:26	86	0.0000
nopath	2	5	12	14	701	02:33:25	9205	02:34:43	9283	00:01:18	78	0.0000
nopath	2	3	5	1	679	02:33:28	9208	02:34:52	9292	00:01:24	84	0.0000
nopath	2	3	5	1	679	02:33:44	9224	02:34:55	9295	00:01:11	71	0.0000
nopath	2	3	3	1	679	02:33:46	9226	02:34:57	9297	00:01:11	71	0.0000
nopath	1	2	3	1	504	02:33:22	9202	02:35:01	9301	00:01:39	99	0.0000	00:01:01
nopath	5	1	3	1	785	02:33:38	9218	02:35:01	9301	00:01:23	83	0.0000
nopath	2	4	3	1	708	02:34:00	9240	02:35:06	9306	00:01:06	66	0.0000
nopath	5	3	5	1	621	02:34:19	9259	02:35:13	9313	00:00:54	54	0.0000
nopath	3	6	5	1	667	02:33:55	9235	02:35:16	9316	00:01:21	81	0.0000
nopath	3	5	5	1	621	02:34:00	9240	02:35:17	9317	00:01:17	77	0.0000
nopath	5	3	5	1	621	02:34:31	9271	02:35:19	9319	00:00:48	48	0.0000
nopath	3	6	3	1	667	02:34:14	9254	02:35:21	9321	00:01:07	67	0.0000
nopath	2	3	12	14	679	02:34:11	9251	02:35:33	9333	00:01:22	82	0.0000
[truncated: 1,090 more rows]
