# Supplementary material for: Supervised learning from human performance at the computationally hard problem of optimal traffic signal control on a network of junctions
Source: R Soc Open Sci. 2014 Dec 24;1(4):140211. doi: 10.1098/rsos.140211 (PMC4448775; doi:10.1098/rsos.140211)
Supplement: 1. simulationData.zip - This zipped folder contains the simulation configuration files for the traffic microsimulation models used in the paper, as well as the raw data output from the simulations. The data are organised into a folder structure with README.txt files used to provide guidance on the c [file rsos140211supp1.zip › simulationData/multiJunctionModel/HuTMaCcells/run-002/trips-ALL.csv]

Path	From Zone	To Zone	Vehicle Type	Base Vehicle Type	Distance (m)	Departure Time (HH:MM:SS)	Departure Time (s)	Arrival Time (HH:MM:SS)	Arrival Time (s)	Time Taken (HH:MM:SS)	Time Taken (s)	Fuel	Mean Time (HH:MM:SS)
nopath	4	2	3	1	708	00:00:26	26	00:01:18	78	00:00:52	52	0.0000	00:00:52
nopath	6	7	3	1	624	00:00:25	25	00:01:19	79	00:00:54	54	0.0000
nopath	5	6	13	15	380	00:00:55	55	00:01:40	100	00:00:45	45	0.0000
nopath	6	1	12	14	832	00:00:44	44	00:01:47	107	00:01:03	63	0.0000
nopath	3	6	3	1	667	00:00:44	44	00:01:56	116	00:01:12	72	0.0000
nopath	4	2	9	1	708	00:01:16	76	00:02:09	129	00:00:53	53	0.0000	00:00:53
nopath	5	4	5	1	650	00:01:24	84	00:02:28	148	00:01:04	64	0.0000
nopath	2	3	9	1	679	00:01:30	90	00:02:32	152	00:01:02	62	0.0000
nopath	1	2	13	15	504	00:01:26	86	00:02:34	154	00:01:08	68	0.0000
nopath	2	4	7	1	708	00:01:33	93	00:02:36	156	00:01:03	63	0.0000
nopath	4	7	12	14	331	00:02:08	128	00:02:41	161	00:00:33	33	0.0000
nopath	1	2	5	1	504	00:02:01	121	00:02:47	167	00:00:46	46	0.0000
nopath	3	2	5	1	679	00:01:11	71	00:02:55	175	00:01:44	104	0.0000
nopath	3	2	10	1	679	00:01:45	105	00:02:57	177	00:01:12	72	0.0000
nopath	1	3	7	1	763	00:02:02	122	00:03:05	185	00:01:03	63	0.0000	00:01:03
nopath	2	3	3	1	679	00:02:16	136	00:03:15	195	00:00:59	59	0.0000
nopath	6	7	12	14	624	00:02:34	154	00:03:38	218	00:01:04	64	0.0000
nopath	6	2	10	1	748	00:02:45	165	00:03:42	222	00:00:57	57	0.0000
nopath	1	2	9	1	504	00:03:30	210	00:04:15	255	00:00:45	45	0.0000	00:00:53
nopath	3	6	13	15	667	00:03:31	211	00:04:22	262	00:00:51	51	0.0000
nopath	3	6	3	1	667	00:03:37	217	00:04:27	267	00:00:50	50	0.0000
nopath	3	5	3	1	621	00:04:25	265	00:05:14	314	00:00:49	49	0.0000	00:00:49
nopath	1	3	12	14	763	00:04:32	272	00:05:33	333	00:01:01	61	0.0000
nopath	3	5	13	15	621	00:04:47	287	00:05:39	339	00:00:52	52	0.0000
nopath	2	1	12	14	504	00:05:13	313	00:05:58	358	00:00:45	45	0.0000
nopath	1	7	12	14	542	00:05:12	312	00:06:15	375	00:01:03	63	0.0000	00:01:03
nopath	5	1	5	1	785	00:05:17	317	00:06:17	377	00:01:00	60	0.0000
nopath	3	6	12	14	667	00:05:29	329	00:06:21	381	00:00:52	52	0.0000
nopath	6	1	3	1	832	00:05:30	330	00:06:34	394	00:01:04	64	0.0000
nopath	6	3	5	1	667	00:05:45	345	00:06:36	396	00:00:51	51	0.0000
nopath	3	2	12	14	679	00:05:35	335	00:06:46	406	00:01:11	71	0.0000
nopath	1	3	5	1	763	00:05:57	357	00:06:54	414	00:00:57	57	0.0000
nopath	6	1	9	1	832	00:06:17	377	00:07:22	442	00:01:05	65	0.0000	00:01:04
nopath	3	4	3	1	375	00:06:58	418	00:07:30	450	00:00:32	32	0.0000
nopath	1	3	10	1	763	00:06:35	395	00:07:32	452	00:00:57	57	0.0000
nopath	1	7	9	1	542	00:06:47	407	00:07:33	453	00:00:46	46	0.0000
nopath	5	2	12	14	701	00:06:39	399	00:07:41	461	00:01:02	62	0.0000
nopath	3	4	12	14	375	00:07:09	429	00:07:46	466	00:00:37	37	0.0000
nopath	1	2	13	15	504	00:06:58	418	00:07:46	466	00:00:48	48	0.0000
nopath	2	1	3	1	504	00:06:57	417	00:08:07	487	00:01:10	70	0.0000	00:00:57
nopath	3	6	9	1	667	00:07:18	438	00:08:07	487	00:00:49	49	0.0000
nopath	3	6	12	14	667	00:07:20	440	00:08:11	491	00:00:51	51	0.0000
nopath	5	3	3	1	621	00:07:20	440	00:08:14	494	00:00:54	54	0.0000
nopath	2	4	3	1	708	00:07:24	444	00:08:25	505	00:01:01	61	0.0000
nopath	2	4	12	14	708	00:07:32	452	00:08:28	508	00:00:56	56	0.0000
nopath	3	6	3	1	667	00:07:45	465	00:08:46	526	00:01:01	61	0.0000
nopath	1	3	12	14	763	00:07:14	434	00:08:47	527	00:01:33	93	0.0000
nopath	2	3	7	1	679	00:07:56	476	00:09:06	546	00:01:10	70	0.0000	00:01:03
nopath	1	2	9	1	504	00:08:21	501	00:09:07	547	00:00:46	46	0.0000
nopath	1	3	10	1	763	00:07:58	478	00:09:15	555	00:01:17	77	0.0000
nopath	6	1	2	1	832	00:08:22	502	00:09:23	563	00:01:01	61	0.0000
nopath	5	3	5	1	621	00:07:50	470	00:09:33	573	00:01:43	103	0.0000
nopath	5	1	9	1	785	00:08:36	516	00:09:37	577	00:01:01	61	0.0000
nopath	1	4	3	1	792	00:09:08	548	00:10:05	605	00:00:57	57	0.0000	00:00:57
nopath	1	3	5	1	763	00:09:10	550	00:10:08	608	00:00:58	58	0.0000
nopath	5	2	13	15	701	00:09:31	571	00:10:29	629	00:00:58	58	0.0000
nopath	2	3	6	1	679	00:09:20	560	00:10:32	632	00:01:12	72	0.0000
nopath	4	6	5	1	696	00:09:42	582	00:10:38	638	00:00:56	56	0.0000
nopath	3	6	5	1	667	00:09:48	588	00:10:45	645	00:00:57	57	0.0000
nopath	5	1	5	1	785	00:09:48	588	00:10:48	648	00:01:00	60	0.0000
nopath	3	6	5	1	667	00:10:15	615	00:11:06	666	00:00:51	51	0.0000	00:00:54
nopath	1	3	9	1	763	00:10:16	616	00:11:14	674	00:00:58	58	0.0000
nopath	2	3	3	1	679	00:10:09	609	00:11:26	686	00:01:17	77	0.0000
nopath	6	2	3	1	748	00:10:35	635	00:11:32	692	00:00:57	57	0.0000
nopath	1	3	9	1	763	00:10:25	625	00:11:46	706	00:01:21	81	0.0000
nopath	2	3	5	1	679	00:11:13	673	00:12:05	725	00:00:52	52	0.0000	00:01:07
nopath	1	4	6	1	792	00:11:13	673	00:12:35	755	00:01:22	82	0.0000
nopath	3	2	3	1	679	00:11:44	704	00:12:50	770	00:01:06	66	0.0000
nopath	4	1	5	1	792	00:12:18	738	00:13:22	802	00:01:04	64	0.0000	00:01:04
nopath	6	4	12	14	696	00:12:29	749	00:13:27	807	00:00:58	58	0.0000
nopath	1	2	3	1	504	00:12:30	750	00:13:31	811	00:01:01	61	0.0000
nopath	2	3	9	1	679	00:12:36	756	00:13:32	812	00:00:56	56	0.0000
nopath	3	6	12	14	667	00:12:49	769	00:13:39	819	00:00:50	50	0.0000
nopath	1	4	9	1	792	00:12:53	773	00:13:53	833	00:01:00	60	0.0000
nopath	6	2	12	14	748	00:12:39	759	00:13:56	836	00:01:17	77	0.0000
nopath	2	3	9	1	679	00:12:54	774	00:14:06	846	00:01:12	72	0.0000	00:01:04
nopath	6	1	9	1	832	00:13:06	786	00:14:08	848	00:01:02	62	0.0000
nopath	6	2	5	1	748	00:13:17	797	00:14:15	855	00:00:58	58	0.0000
nopath	3	4	12	14	375	00:13:49	829	00:14:26	866	00:00:37	37	0.0000
nopath	2	3	6	1	679	00:13:52	832	00:14:52	892	00:01:00	60	0.0000
nopath	2	1	9	1	504	00:14:09	849	00:14:53	893	00:00:44	44	0.0000
nopath	5	1	3	1	785	00:13:52	832	00:15:01	901	00:01:09	69	0.0000	00:01:02
nopath	3	6	3	1	667	00:14:12	852	00:15:04	904	00:00:52	52	0.0000
nopath	3	1	9	1	763	00:14:07	847	00:15:14	914	00:01:07	67	0.0000
nopath	2	4	10	1	708	00:14:40	880	00:15:32	932	00:00:52	52	0.0000
nopath	5	3	9	1	621	00:14:43	883	00:15:43	943	00:01:00	60	0.0000
nopath	1	2	6	1	504	00:15:35	935	00:16:26	986	00:00:51	51	0.0000	00:00:51
nopath	5	1	6	1	785	00:15:21	921	00:16:27	987	00:01:06	66	0.0000
nopath	3	7	10	1	302	00:15:55	955	00:16:29	989	00:00:34	34	0.0000
nopath	6	1	9	1	832	00:15:20	920	00:16:44	1004	00:01:24	84	0.0000
nopath	4	7	13	15	331	00:16:05	965	00:16:49	1009	00:00:44	44	0.0000
nopath	3	6	3	1	667	00:16:00	960	00:16:56	1016	00:00:56	56	0.0000
nopath	5	3	3	1	621	00:16:16	976	00:17:04	1024	00:00:48	48	0.0000	00:01:06
nopath	6	3	10	1	667	00:16:24	984	00:17:15	1035	00:00:51	51	0.0000
nopath	3	6	12	14	667	00:16:29	989	00:17:20	1040	00:00:51	51	0.0000
nopath	2	7	10	1	458	00:17:11	1031	00:17:53	1073	00:00:42	42	0.0000
nopath	5	3	12	14	621	00:17:02	1022	00:17:53	1073	00:00:51	51	0.0000
nopath	6	2	9	1	748	00:16:48	1008	00:17:55	1075	00:01:07	67	0.0000
nopath	3	6	5	1	667	00:17:12	1032	00:18:01	1081	00:00:49	49	0.0000	00:00:51
nopath	6	5	12	14	380	00:17:00	1020	00:18:04	1084	00:01:04	64	0.0000
nopath	4	7	3	1	331	00:17:58	1078	00:18:29	1109	00:00:31	31	0.0000
nopath	6	2	13	15	748	00:17:40	1060	00:18:40	1120	00:01:00	60	0.0000
nopath	1	3	5	1	763	00:17:44	1064	00:18:43	1123	00:00:59	59	0.0000
nopath	6	1	12	14	832	00:17:44	1064	00:18:47	1127	00:01:03	63	0.0000
nopath	1	2	12	14	504	00:17:51	1071	00:18:48	1128	00:00:57	57	0.0000
nopath	5	6	12	14	380	00:18:26	1106	00:19:00	1140	00:00:34	34	0.0000	00:00:39
nopath	3	7	3	1	302	00:18:36	1116	00:19:09	1149	00:00:33	33	0.0000
nopath	1	7	10	1	542	00:18:22	1102	00:19:12	1152	00:00:50	50	0.0000
nopath	1	2	5	1	504	00:18:31	1111	00:19:16	1156	00:00:45	45	0.0000
nopath	3	4	5	1	375	00:18:48	1128	00:19:20	1160	00:00:32	32	0.0000
nopath	6	7	12	14	624	00:18:33	1113	00:19:42	1182	00:01:09	69	0.0000
nopath	3	1	3	1	763	00:17:37	1057	00:19:44	1184	00:02:07	127	0.0000
nopath	4	2	9	1	708	00:18:45	1125	00:19:47	1187	00:01:02	62	0.0000
nopath	1	3	3	1	763	00:18:44	1124	00:19:52	1192	00:01:08	68	0.0000
nopath	3	6	12	14	667	00:19:10	1150	00:20:00	1200	00:00:50	50	0.0000	00:00:50
nopath	3	6	13	15	667	00:19:12	1152	00:20:03	1203	00:00:51	51	0.0000
nopath	1	3	5	1	763	00:19:21	1161	00:20:19	1219	00:00:58	58	0.0000
nopath	5	3	3	1	621	00:19:37	1177	00:20:34	1234	00:00:57	57	0.0000
nopath	4	1	13	15	792	00:19:43	1183	00:20:57	1257	00:01:14	74	0.0000
nopath	6	3	12	14	667	00:19:54	1194	00:20:58	1258	00:01:04	64	0.0000
nopath	6	7	3	1	624	00:19:41	1181	00:20:58	1258	00:01:17	77	0.0000
nopath	5	1	3	1	785	00:19:47	1187	00:21:01	1261	00:01:14	74	0.0000	00:01:10
nopath	2	3	12	14	679	00:20:11	1211	00:21:13	1273	00:01:02	62	0.0000
nopath	2	1	3	1	504	00:20:31	1231	00:21:16	1276	00:00:45	45	0.0000
nopath	6	2	5	1	748	00:19:59	1199	00:21:17	1277	00:01:18	78	0.0000
nopath	2	1	10	1	504	00:20:25	1225	00:21:17	1277	00:00:52	52	0.0000
nopath	6	1	12	14	832	00:19:47	1187	00:21:22	1282	00:01:35	95	0.0000
nopath	6	3	3	1	667	00:20:19	1219	00:21:23	1283	00:01:04	64	0.0000
nopath	1	3	12	14	763	00:20:27	1227	00:21:37	1297	00:01:10	70	0.0000
nopath	1	4	3	1	792	00:20:39	1239	00:21:40	1300	00:01:01	61	0.0000
nopath	2	7	12	14	458	00:20:58	1258	00:21:45	1305	00:00:47	47	0.0000
nopath	5	7	6	1	577	00:20:44	1244	00:21:57	1317	00:01:13	73	0.0000
nopath	5	4	12	14	650	00:20:45	1245	00:22:01	1321	00:01:16	76	0.0000	00:01:10
nopath	6	1	3	1	832	00:20:59	1259	00:22:04	1324	00:01:05	65	0.0000
nopath	2	3	5	1	679	00:21:12	1272	00:22:12	1332	00:01:00	60	0.0000
nopath	3	5	9	1	621	00:21:40	1300	00:22:29	1349	00:00:49	49	0.0000
nopath	2	4	3	1	708	00:21:39	1299	00:22:37	1357	00:00:58	58	0.0000
nopath	1	2	12	14	504	00:22:10	1330	00:22:56	1376	00:00:46	46	0.0000
nopath	1	2	3	1	504	00:22:18	1338	00:23:03	1383	00:00:45	45	0.0000	00:00:48
nopath	3	6	3	1	667	00:22:10	1330	00:23:14	1394	00:01:04	64	0.0000
nopath	3	6	9	1	667	00:22:22	1342	00:23:18	1398	00:00:56	56	0.0000
nopath	3	6	12	14	667	00:22:40	1360	00:23:30	1410	00:00:50	50	0.0000
nopath	1	3	8	1	763	00:22:28	1348	00:23:42	1422	00:01:14	74	0.0000
nopath	3	6	10	1	667	00:23:10	1390	00:24:01	1441	00:00:51	51	0.0000	00:00:54
nopath	3	1	12	14	763	00:22:53	1373	00:24:03	1443	00:01:10	70	0.0000
nopath	3	6	12	14	667	00:23:25	1405	00:24:17	1457	00:00:52	52	0.0000
nopath	6	2	3	1	748	00:23:19	1399	00:24:35	1475	00:01:16	76	0.0000
nopath	2	6	12	14	748	00:23:40	1420	00:24:44	1484	00:01:04	64	0.0000
nopath	2	7	5	1	458	00:24:22	1462	00:25:03	1503	00:00:41	41	0.0000	00:00:43
nopath	2	4	3	1	708	00:24:06	1446	00:25:06	1506	00:01:00	60	0.0000
nopath	1	3	3	1	763	00:24:03	1443	00:25:32	1532	00:01:29	89	0.0000
nopath	2	3	3	1	679	00:24:37	1477	00:25:37	1537	00:01:00	60	0.0000
nopath	3	6	12	14	667	00:24:39	1479	00:25:46	1546	00:01:07	67	0.0000
nopath	3	6	12	14	667	00:24:51	1491	00:25:53	1553	00:01:02	62	0.0000
nopath	1	3	5	1	763	00:24:43	1483	00:25:56	1556	00:01:13	73	0.0000
nopath	6	1	3	1	832	00:24:57	1497	00:25:59	1559	00:01:02	62	0.0000
nopath	6	2	5	1	748	00:25:04	1504	00:26:00	1560	00:00:56	56	0.0000	00:01:05
nopath	1	3	10	1	763	00:25:05	1505	00:26:04	1564	00:00:59	59	0.0000
nopath	6	7	5	1	624	00:25:23	1523	00:26:17	1577	00:00:54	54	0.0000
nopath	3	6	3	1	667	00:25:13	1513	00:26:35	1595	00:01:22	82	0.0000
nopath	1	4	12	14	792	00:25:51	1551	00:26:49	1609	00:00:58	58	0.0000
nopath	1	6	7	1	832	00:25:58	1558	00:27:00	1620	00:01:02	62	0.0000	00:01:02
nopath	2	4	5	1	708	00:25:55	1555	00:27:15	1635	00:01:20	80	0.0000
nopath	2	4	3	1	708	00:26:26	1586	00:27:19	1639	00:00:53	53	0.0000
nopath	4	1	13	15	792	00:26:14	1574	00:27:24	1644	00:01:10	70	0.0000
nopath	3	6	5	1	667	00:26:17	1577	00:27:26	1646	00:01:09	69	0.0000
nopath	4	7	6	1	331	00:27:00	1620	00:27:31	1651	00:00:31	31	0.0000
nopath	5	6	3	1	380	00:26:55	1615	00:27:37	1657	00:00:42	42	0.0000
nopath	6	1	3	1	832	00:26:47	1607	00:27:50	1670	00:01:03	63	0.0000
nopath	1	3	3	1	763	00:26:57	1617	00:27:57	1677	00:01:00	60	0.0000
nopath	6	5	12	14	380	00:27:16	1636	00:27:59	1679	00:00:43	43	0.0000
nopath	3	1	5	1	763	00:26:37	1597	00:28:15	1695	00:01:38	98	0.0000	00:01:30
nopath	3	7	5	1	302	00:27:48	1668	00:28:22	1702	00:00:34	34	0.0000
nopath	5	1	13	15	785	00:27:04	1624	00:28:25	1705	00:01:21	81	0.0000
nopath	6	3	9	1	667	00:27:37	1657	00:28:27	1707	00:00:50	50	0.0000
nopath	3	6	5	1	667	00:27:44	1664	00:28:35	1715	00:00:51	51	0.0000
nopath	2	4	3	1	708	00:27:29	1649	00:28:35	1715	00:01:06	66	0.0000
nopath	1	2	10	1	504	00:28:02	1682	00:28:55	1735	00:00:53	53	0.0000
nopath	5	1	3	1	785	00:27:54	1674	00:28:55	1735	00:01:01	61	0.0000
nopath	2	3	10	1	679	00:27:51	1671	00:28:56	1736	00:01:05	65	0.0000
nopath	2	3	9	1	679	00:28:03	1683	00:28:58	1738	00:00:55	55	0.0000
nopath	4	1	9	1	792	00:28:12	1692	00:29:13	1753	00:01:01	61	0.0000	00:01:08
nopath	1	3	3	1	763	00:28:11	1691	00:29:14	1754	00:01:03	63	0.0000
nopath	1	6	3	1	832	00:28:05	1685	00:29:17	1757	00:01:12	72	0.0000
nopath	1	2	10	1	504	00:28:41	1721	00:29:26	1766	00:00:45	45	0.0000
nopath	5	3	5	1	621	00:28:55	1735	00:29:45	1785	00:00:50	50	0.0000
nopath	3	6	7	1	667	00:29:05	1745	00:29:54	1794	00:00:49	49	0.0000
nopath	5	1	12	14	785	00:28:53	1733	00:29:55	1795	00:01:02	62	0.0000
nopath	5	7	12	14	577	00:29:07	1747	00:30:03	1803	00:00:56	56	0.0000	00:01:04
nopath	1	5	5	1	785	00:29:02	1742	00:30:03	1803	00:01:01	61	0.0000
nopath	6	1	12	14	832	00:28:50	1730	00:30:16	1816	00:01:26	86	0.0000
nopath	6	1	3	1	832	00:29:02	1742	00:30:18	1818	00:01:16	76	0.0000
nopath	3	7	5	1	302	00:29:53	1793	00:30:28	1828	00:00:35	35	0.0000
nopath	6	4	13	15	696	00:29:24	1764	00:30:28	1828	00:01:04	64	0.0000
nopath	3	6	9	1	667	00:29:48	1788	00:30:38	1838	00:00:50	50	0.0000
nopath	2	7	3	1	458	00:30:05	1805	00:30:47	1847	00:00:42	42	0.0000
nopath	2	4	3	1	708	00:29:48	1788	00:30:47	1847	00:00:59	59	0.0000
nopath	3	6	7	1	667	00:29:57	1797	00:30:47	1847	00:00:50	50	0.0000
nopath	3	5	5	1	621	00:29:59	1799	00:30:50	1850	00:00:51	51	0.0000
nopath	1	4	9	1	792	00:29:46	1786	00:31:06	1866	00:01:20	80	0.0000	00:01:08
nopath	1	3	3	1	763	00:30:01	1801	00:31:08	1868	00:01:07	67	0.0000
nopath	4	7	12	14	331	00:31:13	1873	00:31:45	1905	00:00:32	32	0.0000
nopath	2	4	13	15	708	00:30:52	1852	00:31:47	1907	00:00:55	55	0.0000
nopath	3	2	12	14	679	00:30:49	1849	00:31:50	1910	00:01:01	61	0.0000
nopath	4	2	3	1	708	00:31:02	1862	00:31:56	1916	00:00:54	54	0.0000
nopath	5	2	12	14	701	00:31:28	1888	00:32:24	1944	00:00:56	56	0.0000	00:00:58
nopath	3	6	5	1	667	00:31:27	1887	00:32:26	1946	00:00:59	59	0.0000
nopath	6	1	3	1	832	00:31:38	1898	00:32:45	1965	00:01:07	67	0.0000
nopath	1	2	3	1	504	00:32:05	1925	00:32:50	1970	00:00:45	45	0.0000
nopath	5	1	13	15	785	00:32:01	1921	00:33:05	1985	00:01:04	64	0.0000	00:01:07
nopath	3	2	12	14	679	00:32:27	1947	00:33:24	2004	00:00:57	57	0.0000
nopath	5	6	6	1	380	00:32:56	1976	00:33:29	2009	00:00:33	33	0.0000
nopath	5	3	5	1	621	00:32:36	1956	00:33:29	2009	00:00:53	53	0.0000
nopath	5	4	3	1	650	00:32:30	1950	00:33:32	2012	00:01:02	62	0.0000
nopath	6	1	9	1	832	00:32:07	1927	00:33:41	2021	00:01:34	94	0.0000
nopath	2	3	9	1	679	00:32:46	1966	00:33:42	2022	00:00:56	56	0.0000
nopath	5	1	6	1	785	00:32:45	1965	00:33:47	2027	00:01:02	62	0.0000
nopath	1	3	3	1	763	00:32:57	1977	00:34:01	2041	00:01:04	64	0.0000	00:01:07
nopath	1	3	3	1	763	00:33:06	1986	00:34:05	2045	00:00:59	59	0.0000
nopath	1	2	12	14	504	00:33:08	1988	00:34:12	2052	00:01:04	64	0.0000
nopath	2	4	3	1	708	00:33:19	1999	00:34:16	2056	00:00:57	57	0.0000
nopath	3	4	5	1	375	00:33:40	2020	00:34:28	2068	00:00:48	48	0.0000
nopath	2	7	12	14	458	00:33:52	2032	00:34:31	2071	00:00:39	39	0.0000
nopath	5	3	3	1	621	00:33:40	2020	00:34:33	2073	00:00:53	53	0.0000
nopath	2	1	5	1	504	00:33:55	2035	00:34:39	2079	00:00:44	44	0.0000
nopath	1	3	3	1	763	00:33:33	2013	00:34:44	2084	00:01:11	71	0.0000
nopath	3	6	3	1	667	00:33:29	2009	00:34:45	2085	00:01:16	76	0.0000
nopath	2	4	10	1	708	00:33:20	2000	00:34:45	2085	00:01:25	85	0.0000
nopath	3	6	5	1	667	00:33:51	2031	00:34:49	2089	00:00:58	58	0.0000
nopath	6	1	3	1	832	00:33:43	2023	00:35:05	2105	00:01:22	82	0.0000	00:01:13
nopath	1	3	3	1	763	00:34:32	2072	00:35:30	2130	00:00:58	58	0.0000
nopath	3	6	5	1	667	00:34:41	2081	00:35:33	2133	00:00:52	52	0.0000
nopath	3	6	5	1	667	00:34:42	2082	00:35:35	2135	00:00:53	53	0.0000
nopath	6	2	13	15	748	00:34:35	2075	00:35:35	2135	00:01:00	60	0.0000
nopath	3	5	3	1	621	00:34:45	2085	00:35:36	2136	00:00:51	51	0.0000
nopath	6	1	10	1	832	00:35:00	2100	00:36:03	2163	00:01:03	63	0.0000	00:01:03
nopath	3	6	12	14	667	00:35:13	2113	00:36:17	2177	00:01:04	64	0.0000
nopath	5	2	9	1	701	00:35:25	2125	00:36:20	2180	00:00:55	55	0.0000
nopath	1	2	10	1	504	00:35:38	2138	00:36:23	2183	00:00:45	45	0.0000
nopath	5	2	12	14	701	00:35:33	2133	00:36:29	2189	00:00:56	56	0.0000
nopath	3	6	9	1	667	00:35:42	2142	00:36:35	2195	00:00:53	53	0.0000
nopath	3	6	3	1	667	00:35:48	2148	00:36:40	2200	00:00:52	52	0.0000
nopath	5	3	5	1	621	00:35:45	2145	00:36:43	2203	00:00:58	58	0.0000
nopath	3	6	13	15	667	00:35:51	2151	00:36:45	2205	00:00:54	54	0.0000
nopath	3	6	9	1	667	00:36:17	2177	00:37:08	2228	00:00:51	51	0.0000	00:00:58
nopath	2	1	13	15	504	00:36:32	2192	00:37:21	2241	00:00:49	49	0.0000
nopath	1	2	3	1	504	00:36:32	2192	00:37:31	2251	00:00:59	59	0.0000
nopath	6	1	13	15	832	00:36:41	2201	00:37:47	2267	00:01:06	66	0.0000
nopath	4	2	3	1	708	00:36:43	2203	00:37:55	2275	00:01:12	72	0.0000
nopath	2	1	3	1	504	00:37:17	2237	00:38:07	2287	00:00:50	50	0.0000	00:00:47
nopath	2	7	9	1	458	00:37:18	2238	00:38:08	2288	00:00:50	50	0.0000
nopath	3	2	2	1	679	00:37:04	2224	00:38:10	2290	00:01:06	66	0.0000
nopath	3	6	3	1	667	00:37:12	2232	00:38:11	2291	00:00:59	59	0.0000
nopath	1	2	6	1	504	00:37:13	2233	00:38:21	2301	00:01:08	68	0.0000
nopath	2	3	9	1	679	00:37:32	2252	00:38:25	2305	00:00:53	53	0.0000
nopath	6	5	5	1	380	00:37:51	2271	00:38:27	2307	00:00:36	36	0.0000
nopath	4	2	12	14	708	00:37:08	2228	00:38:36	2316	00:01:28	88	0.0000
nopath	2	1	5	1	504	00:37:52	2272	00:38:47	2327	00:00:55	55	0.0000
nopath	1	3	5	1	763	00:37:45	2265	00:38:52	2332	00:01:07	67	0.0000
nopath	6	3	12	14	667	00:38:08	2288	00:39:03	2343	00:00:55	55	0.0000	00:00:55
nopath	3	6	12	14	667	00:38:05	2285	00:39:06	2346	00:01:01	61	0.0000
nopath	1	7	5	1	542	00:37:49	2269	00:39:08	2348	00:01:19	79	0.0000
nopath	2	3	12	14	679	00:38:09	2289	00:39:13	2353	00:01:04	64	0.0000
nopath	3	5	7	1	621	00:38:29	2309	00:39:24	2364	00:00:55	55	0.0000
nopath	3	2	3	1	679	00:38:35	2315	00:39:30	2370	00:00:55	55	0.0000
nopath	4	2	5	1	708	00:38:45	2325	00:39:38	2378	00:00:53	53	0.0000
nopath	3	6	5	1	667	00:38:56	2336	00:39:55	2395	00:00:59	59	0.0000
nopath	3	6	3	1	667	00:39:05	2345	00:39:58	2398	00:00:53	53	0.0000
nopath	3	5	12	14	621	00:39:16	2356	00:40:07	2407	00:00:51	51	0.0000	00:00:51
nopath	3	6	5	1	667	00:39:25	2365	00:40:15	2415	00:00:50	50	0.0000
nopath	1	3	12	14	763	00:39:22	2362	00:40:23	2423	00:01:01	61	0.0000
nopath	2	3	3	1	679	00:39:46	2386	00:40:42	2442	00:00:56	56	0.0000
nopath	1	2	3	1	504	00:39:58	2398	00:40:43	2443	00:00:45	45	0.0000
nopath	1	4	9	1	792	00:39:54	2394	00:40:56	2456	00:01:02	62	0.0000
nopath	3	6	3	1	667	00:39:40	2380	00:40:56	2456	00:01:16	76	0.0000
nopath	3	6	6	1	667	00:40:06	2406	00:40:59	2459	00:00:53	53	0.0000
nopath	2	7	9	1	458	00:39:58	2398	00:41:04	2464	00:01:06	66	0.0000	00:00:49
nopath	2	1	3	1	504	00:40:10	2410	00:41:09	2469	00:00:59	59	0.0000
nopath	5	1	9	1	785	00:39:33	2373	00:41:21	2481	00:01:48	108	0.0000
nopath	2	4	12	14	708	00:40:25	2425	00:41:22	2482	00:00:57	57	0.0000
nopath	2	3	5	1	679	00:40:28	2428	00:41:23	2483	00:00:55	55	0.0000
nopath	6	2	3	1	748	00:40:24	2424	00:41:24	2484	00:01:00	60	0.0000
nopath	5	1	12	14	785	00:40:09	2409	00:41:25	2485	00:01:16	76	0.0000
nopath	2	4	12	14	708	00:40:29	2429	00:41:26	2486	00:00:57	57	0.0000
nopath	1	2	13	15	504	00:39:59	2399	00:41:28	2488	00:01:29	89	0.0000
nopath	4	2	9	1	708	00:40:27	2427	00:41:35	2495	00:01:08	68	0.0000
nopath	4	1	6	1	792	00:40:33	2433	00:41:44	2504	00:01:11	71	0.0000
nopath	5	6	5	1	380	00:41:09	2469	00:41:47	2507	00:00:38	38	0.0000
nopath	5	1	3	1	785	00:40:29	2429	00:41:51	2511	00:01:22	82	0.0000
nopath	3	6	3	1	667	00:41:13	2473	00:42:05	2525	00:00:52	52	0.0000	00:00:57
nopath	2	1	10	1	504	00:41:16	2476	00:42:07	2527	00:00:51	51	0.0000
nopath	5	3	5	1	621	00:41:14	2474	00:42:07	2527	00:00:53	53	0.0000
nopath	3	6	12	14	667	00:41:19	2479	00:42:10	2530	00:00:51	51	0.0000
nopath	1	3	6	1	763	00:41:14	2474	00:42:35	2555	00:01:21	81	0.0000
nopath	6	3	3	1	667	00:41:42	2502	00:42:43	2563	00:01:01	61	0.0000
nopath	5	3	13	15	621	00:41:53	2513	00:42:47	2567	00:00:54	54	0.0000
nopath	3	6	13	15	667	00:41:44	2504	00:42:50	2570	00:01:06	66	0.0000
nopath	5	2	3	1	701	00:41:56	2516	00:42:52	2572	00:00:56	56	0.0000
nopath	1	2	5	1	504	00:42:09	2529	00:42:55	2575	00:00:46	46	0.0000
nopath	4	7	2	1	331	00:42:28	2548	00:43:05	2585	00:00:37	37	0.0000	00:00:34
nopath	4	2	5	1	708	00:41:43	2503	00:43:05	2585	00:01:22	82	0.0000
nopath	6	3	6	1	667	00:42:25	2545	00:43:16	2596	00:00:51	51	0.0000
nopath	2	1	9	1	504	00:42:24	2544	00:43:17	2597	00:00:53	53	0.0000
nopath	6	2	5	1	748	00:42:19	2539	00:43:28	2608	00:01:09	69	0.0000
nopath	6	1	13	15	832	00:42:11	2531	00:43:35	2615	00:01:24	84	0.0000
nopath	2	4	3	1	708	00:42:34	2554	00:43:35	2615	00:01:01	61	0.0000
nopath	3	6	9	1	667	00:42:32	2552	00:43:35	2615	00:01:03	63	0.0000
nopath	2	4	3	1	708	00:42:36	2556	00:43:36	2616	00:01:00	60	0.0000
nopath	3	6	5	1	667	00:42:56	2576	00:43:48	2628	00:00:52	52	0.0000
nopath	1	2	5	1	504	00:43:08	2588	00:43:53	2633	00:00:45	45	0.0000
nopath	6	3	8	1	667	00:43:14	2594	00:44:05	2645	00:00:51	51	0.0000	00:00:54
nopath	3	6	3	1	667	00:43:18	2598	00:44:16	2656	00:00:58	58	0.0000
nopath	3	6	5	1	667	00:43:19	2599	00:44:18	2658	00:00:59	59	0.0000
nopath	5	3	3	1	621	00:43:28	2608	00:44:24	2664	00:00:56	56	0.0000
nopath	3	6	12	14	667	00:43:37	2617	00:44:27	2667	00:00:50	50	0.0000
nopath	1	2	12	14	504	00:43:44	2624	00:44:31	2671	00:00:47	47	0.0000
nopath	6	7	3	1	624	00:43:30	2610	00:44:38	2678	00:01:08	68	0.0000
nopath	5	1	10	1	785	00:43:30	2610	00:44:39	2679	00:01:09	69	0.0000
nopath	6	2	12	14	748	00:43:45	2625	00:44:44	2684	00:00:59	59	0.0000
nopath	6	2	3	1	748	00:43:54	2634	00:44:53	2693	00:00:59	59	0.0000
nopath	2	3	12	14	679	00:43:41	2621	00:44:53	2693	00:01:12	72	0.0000
nopath	3	2	12	14	679	00:43:48	2628	00:45:06	2706	00:01:18	78	0.0000	00:01:10
nopath	3	2	13	15	679	00:44:05	2645	00:45:10	2710	00:01:05	65	0.0000
nopath	1	3	5	1	763	00:44:14	2654	00:45:13	2713	00:00:59	59	0.0000
nopath	1	3	10	1	763	00:44:15	2655	00:45:16	2716	00:01:01	61	0.0000
nopath	5	4	3	1	650	00:44:16	2656	00:45:28	2728	00:01:12	72	0.0000
nopath	1	2	12	14	504	00:44:48	2688	00:45:36	2736	00:00:48	48	0.0000
nopath	2	3	12	14	679	00:44:22	2662	00:45:43	2743	00:01:21	81	0.0000
nopath	1	2	3	1	504	00:44:59	2699	00:45:46	2746	00:00:47	47	0.0000
nopath	3	6	3	1	667	00:44:58	2698	00:45:49	2749	00:00:51	51	0.0000
nopath	3	5	3	1	621	00:44:59	2699	00:45:52	2752	00:00:53	53	0.0000
nopath	3	6	9	1	667	00:45:06	2706	00:45:57	2757	00:00:51	51	0.0000
nopath	6	5	10	1	380	00:45:18	2718	00:45:59	2759	00:00:41	41	0.0000
nopath	4	2	13	15	708	00:44:54	2694	00:46:09	2769	00:01:15	75	0.0000	00:01:09
nopath	3	1	13	15	763	00:44:53	2693	00:46:11	2771	00:01:18	78	0.0000
nopath	1	3	9	1	763	00:44:38	2678	00:46:12	2772	00:01:34	94	0.0000
nopath	3	5	12	14	621	00:45:18	2718	00:46:17	2777	00:00:59	59	0.0000
nopath	2	4	3	1	708	00:45:08	2708	00:46:17	2777	00:01:09	69	0.0000
nopath	2	4	12	14	708	00:45:19	2719	00:46:19	2779	00:01:00	60	0.0000
nopath	3	6	7	1	667	00:45:19	2719	00:46:19	2779	00:01:00	60	0.0000
nopath	5	1	10	1	785	00:44:50	2690	00:46:21	2781	00:01:31	91	0.0000
nopath	3	6	10	1	667	00:45:23	2723	00:46:21	2781	00:00:58	58	0.0000
nopath	2	4	12	14	708	00:45:23	2723	00:46:22	2782	00:00:59	59	0.0000
nopath	6	1	9	1	832	00:45:00	2700	00:46:22	2782	00:01:22	82	0.0000
nopath	3	6	12	14	667	00:45:30	2730	00:46:23	2783	00:00:53	53	0.0000
nopath	1	3	12	14	763	00:45:19	2719	00:46:45	2805	00:01:26	86	0.0000
nopath	2	4	3	1	708	00:45:35	2735	00:46:45	2805	00:01:10	70	0.0000
nopath	2	1	10	1	504	00:45:48	2748	00:46:47	2807	00:00:59	59	0.0000
nopath	1	3	3	1	763	00:45:31	2731	00:46:48	2808	00:01:17	77	0.0000
nopath	4	1	9	1	792	00:45:46	2746	00:46:51	2811	00:01:05	65	0.0000
nopath	3	6	12	14	667	00:45:53	2753	00:46:56	2816	00:01:03	63	0.0000
nopath	3	6	12	14	667	00:45:59	2759	00:46:58	2818	00:00:59	59	0.0000
nopath	2	4	12	14	708	00:45:57	2757	00:46:59	2819	00:01:02	62	0.0000
nopath	2	3	13	15	679	00:46:02	2762	00:47:04	2824	00:01:02	62	0.0000	00:01:01
nopath	4	1	3	1	792	00:46:17	2777	00:47:16	2836	00:00:59	59	0.0000
nopath	6	7	6	1	624	00:45:50	2750	00:47:17	2837	00:01:27	87	0.0000
nopath	5	4	9	1	650	00:45:53	2753	00:47:18	2838	00:01:25	85	0.0000
nopath	6	4	12	14	696	00:46:02	2762	00:47:22	2842	00:01:20	80	0.0000
nopath	6	2	5	1	748	00:46:09	2769	00:47:24	2844	00:01:15	75	0.0000
nopath	2	4	12	14	708	00:46:15	2775	00:47:26	2846	00:01:11	71	0.0000
nopath	2	6	13	15	748	00:46:14	2774	00:47:39	2859	00:01:25	85	0.0000
nopath	5	2	12	14	701	00:46:18	2778	00:47:41	2861	00:01:23	83	0.0000
nopath	1	7	6	1	542	00:47:00	2820	00:47:47	2867	00:00:47	47	0.0000
nopath	3	5	5	1	621	00:46:27	2787	00:48:05	2885	00:01:38	98	0.0000	00:01:10
nopath	1	2	12	14	504	00:47:23	2843	00:48:09	2889	00:00:46	46	0.0000
nopath	5	7	13	15	577	00:47:07	2827	00:48:26	2906	00:01:19	79	0.0000
nopath	6	2	2	1	748	00:47:30	2850	00:48:29	2909	00:00:59	59	0.0000
nopath	6	2	3	1	748	00:47:31	2851	00:48:30	2910	00:00:59	59	0.0000
nopath	1	3	9	1	763	00:47:17	2837	00:48:32	2912	00:01:15	75	0.0000
nopath	1	2	12	14	504	00:47:42	2862	00:48:34	2914	00:00:52	52	0.0000
nopath	1	3	9	1	763	00:47:27	2847	00:48:35	2915	00:01:08	68	0.0000
nopath	3	6	9	1	667	00:47:20	2840	00:48:36	2916	00:01:16	76	0.0000
nopath	1	3	12	14	763	00:47:30	2850	00:48:38	2918	00:01:08	68	0.0000
nopath	3	6	6	1	667	00:47:31	2851	00:48:38	2918	00:01:07	67	0.0000
nopath	3	6	13	15	667	00:47:45	2865	00:48:41	2921	00:00:56	56	0.0000
nopath	3	5	5	1	621	00:47:49	2869	00:48:43	2923	00:00:54	54	0.0000
nopath	3	2	12	14	679	00:46:46	2806	00:48:46	2926	00:02:00	120	0.0000
nopath	5	3	3	1	621	00:47:43	2863	00:48:53	2933	00:01:10	70	0.0000
nopath	2	7	3	1	458	00:47:59	2879	00:48:55	2935	00:00:56	56	0.0000
nopath	4	1	9	1	792	00:46:39	2799	00:48:59	2939	00:02:20	140	0.0000
nopath	1	3	3	1	763	00:47:48	2868	00:49:02	2942	00:01:14	74	0.0000	00:01:10
nopath	2	4	9	1	708	00:48:16	2896	00:49:11	2951	00:00:55	55	0.0000
nopath	3	6	12	14	667	00:48:25	2905	00:49:16	2956	00:00:51	51	0.0000
nopath	2	4	12	14	708	00:48:30	2910	00:49:24	2964	00:00:54	54	0.0000
nopath	2	1	6	1	504	00:48:40	2920	00:49:24	2964	00:00:44	44	0.0000
nopath	5	1	12	14	785	00:47:31	2851	00:49:32	2972	00:02:01	121	0.0000
nopath	1	2	3	1	504	00:48:57	2937	00:49:42	2982	00:00:45	45	0.0000
nopath	2	4	12	14	708	00:48:35	2915	00:49:56	2996	00:01:21	81	0.0000
nopath	3	5	12	14	621	00:48:42	2922	00:49:57	2997	00:01:15	75	0.0000
nopath	6	1	3	1	832	00:48:54	2934	00:49:57	2997	00:01:03	63	0.0000
nopath	3	6	10	1	667	00:49:06	2946	00:49:59	2999	00:00:53	53	0.0000
nopath	3	6	9	1	667	00:49:07	2947	00:50:02	3002	00:00:55	55	0.0000	00:00:57
nopath	5	4	9	1	650	00:49:17	2957	00:50:12	3012	00:00:55	55	0.0000
nopath	4	1	12	14	792	00:48:46	2926	00:50:25	3025	00:01:39	99	0.0000
nopath	2	3	3	1	679	00:49:11	2951	00:50:25	3025	00:01:14	74	0.0000
nopath	2	3	13	15	679	00:49:35	2975	00:50:32	3032	00:00:57	57	0.0000
nopath	1	2	12	14	504	00:49:21	2961	00:50:34	3034	00:01:13	73	0.0000
nopath	5	2	10	1	701	00:49:24	2964	00:50:40	3040	00:01:16	76	0.0000
nopath	6	5	10	1	380	00:50:19	3019	00:51:00	3060	00:00:41	41	0.0000	00:00:45
nopath	2	4	12	14	708	00:49:44	2984	00:51:06	3066	00:01:22	82	0.0000
nopath	3	6	12	14	667	00:50:02	3002	00:51:06	3066	00:01:04	64	0.0000
nopath	1	4	9	1	792	00:49:18	2958	00:51:08	3068	00:01:50	110	0.0000
nopath	3	6	12	14	667	00:50:04	3004	00:51:09	3069	00:01:05	65	0.0000
nopath	5	1	13	15	785	00:50:08	3008	00:51:12	3072	00:01:04	64	0.0000
nopath	3	6	5	1	667	00:50:22	3022	00:51:12	3072	00:00:50	50	0.0000
nopath	1	3	3	1	763	00:50:15	3015	00:51:14	3074	00:00:59	59	0.0000
nopath	3	2	12	14	679	00:50:25	3025	00:51:19	3079	00:00:54	54	0.0000
nopath	1	3	12	14	763	00:50:17	3017	00:51:33	3093	00:01:16	76	0.0000
nopath	2	1	12	14	504	00:50:46	3046	00:51:34	3094	00:00:48	48	0.0000
nopath	1	4	9	1	792	00:50:25	3025	00:51:36	3096	00:01:11	71	0.0000
nopath	5	2	12	14	701	00:50:14	3014	00:51:38	3098	00:01:24	84	0.0000
nopath	2	4	3	1	708	00:50:34	3034	00:51:38	3098	00:01:04	64	0.0000
nopath	6	2	5	1	748	00:49:54	2994	00:51:40	3100	00:01:46	106	0.0000
nopath	2	3	5	1	679	00:50:36	3036	00:51:40	3100	00:01:04	64	0.0000
nopath	5	1	12	14	785	00:50:09	3009	00:51:42	3102	00:01:33	93	0.0000
nopath	3	2	3	1	679	00:50:32	3032	00:51:55	3115	00:01:23	83	0.0000
nopath	5	3	3	1	621	00:50:51	3051	00:51:56	3116	00:01:05	65	0.0000
nopath	3	6	6	1	667	00:50:47	3047	00:51:56	3116	00:01:09	69	0.0000
nopath	5	4	5	1	650	00:50:41	3041	00:51:58	3118	00:01:17	77	0.0000
nopath	5	4	9	1	650	00:50:54	3054	00:52:04	3124	00:01:10	70	0.0000	00:01:10
nopath	5	2	5	1	701	00:51:15	3075	00:52:15	3135	00:01:00	60	0.0000
nopath	2	4	3	1	708	00:51:10	3070	00:52:16	3136	00:01:06	66	0.0000
nopath	4	7	5	1	331	00:51:48	3108	00:52:19	3139	00:00:31	31	0.0000
nopath	2	4	3	1	708	00:51:24	3084	00:52:19	3139	00:00:55	55	0.0000
nopath	2	1	12	14	504	00:51:41	3101	00:52:41	3161	00:01:00	60	0.0000
nopath	1	5	5	1	785	00:51:16	3076	00:52:43	3163	00:01:27	87	0.0000
nopath	4	1	13	15	792	00:51:39	3099	00:52:44	3164	00:01:05	65	0.0000
nopath	6	2	3	1	748	00:51:19	3079	00:52:45	3165	00:01:26	86	0.0000
nopath	4	3	3	1	375	00:52:10	3130	00:52:53	3173	00:00:43	43	0.0000
nopath	3	6	10	1	667	00:52:03	3123	00:52:55	3175	00:00:52	52	0.0000
nopath	2	4	12	14	708	00:51:39	3099	00:52:56	3176	00:01:17	77	0.0000
nopath	3	6	5	1	667	00:52:06	3126	00:52:56	3176	00:00:50	50	0.0000
nopath	3	6	12	14	667	00:52:07	3127	00:53:00	3180	00:00:53	53	0.0000	00:00:57
nopath	3	6	12	14	667	00:52:10	3130	00:53:02	3182	00:00:52	52	0.0000
nopath	6	3	7	1	667	00:52:20	3140	00:53:11	3191	00:00:51	51	0.0000
nopath	6	2	10	1	748	00:51:50	3110	00:53:15	3195	00:01:25	85	0.0000
nopath	1	3	9	1	763	00:51:56	3116	00:53:22	3202	00:01:26	86	0.0000
nopath	1	2	12	14	504	00:52:14	3134	00:53:23	3203	00:01:09	69	0.0000
nopath	6	1	5	1	832	00:51:55	3115	00:53:24	3204	00:01:29	89	0.0000
nopath	2	4	5	1	708	00:52:14	3134	00:53:26	3206	00:01:12	72	0.0000
nopath	2	3	9	1	679	00:52:21	3141	00:53:27	3207	00:01:06	66	0.0000
nopath	1	2	9	1	504	00:52:34	3154	00:53:27	3207	00:00:53	53	0.0000
nopath	2	3	6	1	679	00:52:31	3151	00:53:29	3209	00:00:58	58	0.0000
nopath	3	6	13	15	667	00:52:25	3145	00:53:30	3210	00:01:05	65	0.0000
nopath	3	6	13	15	667	00:52:26	3146	00:53:32	3212	00:01:06	66	0.0000
nopath	2	3	3	1	679	00:52:34	3154	00:53:32	3212	00:00:58	58	0.0000
nopath	1	2	3	1	504	00:52:41	3161	00:53:34	3214	00:00:53	53	0.0000
nopath	3	6	12	14	667	00:52:35	3155	00:53:34	3214	00:00:59	59	0.0000
nopath	3	6	5	1	667	00:52:43	3163	00:53:36	3216	00:00:53	53	0.0000
nopath	2	5	9	1	701	00:52:17	3137	00:53:43	3223	00:01:26	86	0.0000
nopath	1	3	13	15	763	00:52:39	3159	00:53:46	3226	00:01:07	67	0.0000
nopath	1	3	3	1	763	00:52:44	3164	00:53:52	3232	00:01:08	68	0.0000
nopath	2	1	9	1	504	00:52:47	3167	00:53:57	3237	00:01:10	70	0.0000
nopath	4	1	13	15	792	00:52:15	3135	00:53:59	3239	00:01:44	104	0.0000
nopath	2	1	5	1	504	00:53:18	3198	00:54:05	3245	00:00:47	47	0.0000	00:00:54
nopath	6	1	6	1	832	00:52:55	3175	00:54:11	3251	00:01:16	76	0.0000
nopath	1	7	12	14	542	00:53:20	3200	00:54:14	3254	00:00:54	54	0.0000
nopath	6	3	9	1	667	00:53:26	3206	00:54:16	3256	00:00:50	50	0.0000
nopath	6	2	3	1	748	00:53:13	3193	00:54:20	3260	00:01:07	67	0.0000
nopath	3	6	3	1	667	00:53:22	3202	00:54:26	3266	00:01:04	64	0.0000
nopath	3	6	9	1	667	00:53:32	3212	00:54:28	3268	00:00:56	56	0.0000
nopath	1	3	3	1	763	00:53:26	3206	00:54:32	3272	00:01:06	66	0.0000
nopath	5	1	3	1	785	00:53:48	3228	00:54:50	3290	00:01:02	62	0.0000
nopath	2	4	3	1	708	00:53:52	3232	00:54:56	3296	00:01:04	64	0.0000
nopath	2	4	9	1	708	00:54:01	3241	00:54:58	3298	00:00:57	57	0.0000
nopath	6	1	5	1	832	00:53:56	3236	00:55:00	3300	00:01:04	64	0.0000	00:01:14
nopath	2	3	5	1	679	00:54:06	3246	00:55:01	3301	00:00:55	55	0.0000
nopath	3	6	9	1	667	00:53:46	3226	00:55:06	3306	00:01:20	80	0.0000
nopath	1	3	3	1	763	00:53:55	3235	00:55:06	3306	00:01:11	71	0.0000
nopath	3	2	12	14	679	00:53:37	3217	00:55:06	3306	00:01:29	89	0.0000
nopath	3	5	9	1	621	00:53:53	3233	00:55:07	3307	00:01:14	74	0.0000
nopath	3	2	3	1	679	00:53:56	3236	00:55:09	3309	00:01:13	73	0.0000
nopath	1	3	12	14	763	00:53:57	3237	00:55:09	3309	00:01:12	72	0.0000
nopath	1	3	12	14	763	00:54:01	3241	00:55:12	3312	00:01:11	71	0.0000
nopath	1	3	3	1	763	00:54:15	3255	00:55:15	3315	00:01:00	60	0.0000
nopath	6	2	13	15	748	00:54:03	3243	00:55:18	3318	00:01:15	75	0.0000
nopath	5	3	5	1	621	00:54:13	3253	00:55:23	3323	00:01:10	70	0.0000
nopath	5	1	9	1	785	00:54:05	3245	00:55:24	3324	00:01:19	79	0.0000
nopath	5	3	10	1	621	00:54:15	3255	00:55:25	3325	00:01:10	70	0.0000
nopath	3	4	10	1	375	00:54:21	3261	00:55:26	3326	00:01:05	65	0.0000
nopath	3	7	12	14	302	00:54:42	3282	00:55:31	3331	00:00:49	49	0.0000
nopath	6	1	7	1	832	00:54:05	3245	00:55:37	3337	00:01:32	92	0.0000
nopath	1	3	7	1	763	00:54:41	3281	00:55:42	3342	00:01:01	61	0.0000
nopath	5	1	5	1	785	00:54:39	3279	00:55:46	3346	00:01:07	67	0.0000
nopath	1	3	3	1	763	00:54:47	3287	00:55:47	3347	00:01:00	60	0.0000
nopath	1	2	9	1	504	00:54:57	3297	00:55:49	3349	00:00:52	52	0.0000
nopath	5	1	12	14	785	00:54:46	3286	00:55:49	3349	00:01:03	63	0.0000
nopath	3	5	9	1	621	00:54:57	3297	00:55:50	3350	00:00:53	53	0.0000
nopath	1	2	12	14	504	00:55:09	3309	00:55:58	3358	00:00:49	49	0.0000
nopath	5	1	12	14	785	00:54:55	3295	00:55:58	3358	00:01:03	63	0.0000
nopath	4	2	12	14	708	00:53:33	3213	00:56:06	3366	00:02:33	153	0.0000	00:02:33
nopath	5	3	13	15	621	00:54:57	3297	00:56:06	3366	00:01:09	69	0.0000
nopath	6	3	3	1	667	00:54:42	3282	00:56:08	3368	00:01:26	86	0.0000
nopath	2	7	2	1	458	00:55:21	3321	00:56:15	3375	00:00:54	54	0.0000
nopath	5	3	12	14	621	00:55:13	3313	00:56:17	3377	00:01:04	64	0.0000
nopath	4	2	3	1	708	00:55:23	3323	00:56:18	3378	00:00:55	55	0.0000
nopath	3	1	3	1	763	00:54:09	3249	00:56:21	3381	00:02:12	132	0.0000
nopath	3	6	5	1	667	00:55:32	3332	00:56:24	3384	00:00:52	52	0.0000
nopath	1	4	12	14	792	00:55:03	3303	00:56:26	3386	00:01:23	83	0.0000
nopath	3	6	5	1	667	00:55:34	3334	00:56:27	3387	00:00:53	53	0.0000
nopath	1	4	5	1	792	00:55:10	3310	00:56:27	3387	00:01:17	77	0.0000
nopath	2	3	5	1	679	00:55:18	3318	00:56:29	3389	00:01:11	71	0.0000
nopath	5	1	3	1	785	00:55:19	3319	00:56:30	3390	00:01:11	71	0.0000
nopath	5	1	9	1	785	00:55:24	3324	00:56:32	3392	00:01:08	68	0.0000
nopath	2	4	5	1	708	00:55:39	3339	00:56:33	3393	00:00:54	54	0.0000
nopath	3	6	12	14	667	00:55:50	3350	00:56:40	3400	00:00:50	50	0.0000
nopath	5	3	5	1	621	00:55:28	3328	00:56:43	3403	00:01:15	75	0.0000
nopath	6	5	9	1	380	00:56:08	3368	00:56:44	3404	00:00:36	36	0.0000
nopath	1	3	3	1	763	00:55:29	3329	00:57:02	3422	00:01:33	93	0.0000	00:01:10
nopath	4	1	3	1	792	00:55:49	3349	00:57:03	3423	00:01:14	74	0.0000
nopath	2	4	12	14	708	00:56:09	3369	00:57:08	3428	00:00:59	59	0.0000
nopath	6	2	2	1	748	00:55:46	3346	00:57:08	3428	00:01:22	82	0.0000
nopath	2	3	5	1	679	00:56:12	3372	00:57:09	3429	00:00:57	57	0.0000
nopath	2	3	3	1	679	00:56:16	3376	00:57:12	3432	00:00:56	56	0.0000
nopath	1	2	3	1	504	00:56:10	3370	00:57:13	3433	00:01:03	63	0.0000
nopath	6	1	13	15	832	00:55:27	3327	00:57:15	3435	00:01:48	108	0.0000
nopath	2	4	12	14	708	00:56:20	3380	00:57:15	3435	00:00:55	55	0.0000
nopath	3	6	3	1	667	00:56:02	3362	00:57:16	3436	00:01:14	74	0.0000
nopath	3	6	13	15	667	00:56:21	3381	00:57:19	3439	00:00:58	58	0.0000
nopath	5	3	13	15	621	00:56:29	3389	00:57:26	3446	00:00:57	57	0.0000
nopath	4	6	5	1	696	00:56:10	3370	00:57:27	3447	00:01:17	77	0.0000
nopath	5	7	9	1	577	00:55:46	3346	00:57:27	3447	00:01:41	101	0.0000
nopath	1	2	12	14	504	00:56:35	3395	00:57:28	3448	00:00:53	53	0.0000
nopath	6	3	10	1	667	00:56:16	3376	00:57:33	3453	00:01:17	77	0.0000
nopath	3	2	3	1	679	00:55:57	3357	00:57:35	3455	00:01:38	98	0.0000
nopath	3	2	3	1	679	00:56:13	3373	00:57:37	3457	00:01:24	84	0.0000
nopath	6	3	13	15	667	00:56:33	3393	00:57:38	3458	00:01:05	65	0.0000
nopath	6	3	8	1	667	00:56:48	3408	00:57:41	3461	00:00:53	53	0.0000
nopath	3	6	5	1	667	00:56:39	3399	00:57:46	3466	00:01:07	67	0.0000
nopath	3	4	9	1	375	00:56:57	3417	00:57:47	3467	00:00:50	50	0.0000
nopath	3	6	9	1	667	00:56:45	3405	00:57:47	3467	00:01:02	62	0.0000
nopath	6	3	12	14	667	00:56:59	3419	00:57:49	3469	00:00:50	50	0.0000
nopath	3	6	9	1	667	00:56:49	3409	00:57:50	3470	00:01:01	61	0.0000
nopath	5	1	9	1	785	00:56:31	3391	00:57:51	3471	00:01:20	80	0.0000
nopath	1	7	6	1	542	00:56:57	3417	00:57:59	3479	00:01:02	62	0.0000
nopath	1	7	9	1	542	00:57:02	3422	00:58:02	3482	00:01:00	60	0.0000	00:00:56
nopath	1	3	2	1	763	00:56:03	3363	00:58:02	3482	00:01:59	119	0.0000
nopath	1	3	12	14	763	00:56:32	3392	00:58:05	3485	00:01:33	93	0.0000
nopath	1	3	12	14	763	00:56:38	3398	00:58:08	3488	00:01:30	90	0.0000
nopath	3	6	12	14	667	00:56:58	3418	00:58:09	3489	00:01:11	71	0.0000
nopath	1	3	9	1	763	00:56:45	3405	00:58:10	3490	00:01:25	85	0.0000
nopath	3	6	12	14	667	00:57:02	3422	00:58:13	3493	00:01:11	71	0.0000
nopath	3	2	9	1	679	00:56:53	3413	00:58:17	3497	00:01:24	84	0.0000
nopath	2	1	3	1	504	00:56:48	3408	00:58:17	3497	00:01:29	89	0.0000
nopath	3	6	12	14	667	00:57:21	3441	00:58:20	3500	00:00:59	59	0.0000
nopath	3	2	12	14	679	00:57:19	3439	00:58:21	3501	00:01:02	62	0.0000
nopath	2	1	9	1	504	00:57:05	3425	00:58:21	3501	00:01:16	76	0.0000
nopath	3	1	12	14	763	00:56:27	3387	00:58:23	3503	00:01:56	116	0.0000
nopath	6	5	6	1	380	00:57:53	3473	00:58:29	3509	00:00:36	36	0.0000
nopath	6	3	10	1	667	00:57:45	3465	00:58:36	3516	00:00:51	51	0.0000
nopath	6	1	5	1	832	00:57:19	3439	00:58:41	3521	00:01:22	82	0.0000
nopath	6	1	3	1	832	00:57:24	3444	00:58:43	3523	00:01:19	79	0.0000
nopath	3	6	5	1	667	00:57:24	3444	00:58:46	3526	00:01:22	82	0.0000
nopath	3	6	5	1	667	00:57:26	3446	00:58:47	3527	00:01:21	81	0.0000
nopath	3	6	12	14	667	00:58:00	3480	00:58:52	3532	00:00:52	52	0.0000
nopath	1	3	3	1	763	00:57:09	3429	00:58:52	3532	00:01:43	103	0.0000
nopath	2	4	9	1	708	00:57:50	3470	00:58:56	3536	00:01:06	66	0.0000
nopath	3	6	10	1	667	00:58:09	3489	00:58:59	3539	00:00:50	50	0.0000
nopath	3	6	3	1	667	00:58:13	3493	00:59:03	3543	00:00:50	50	0.0000	00:01:02
nopath	5	3	13	15	621	00:57:57	3477	00:59:06	3546	00:01:09	69	0.0000
nopath	2	1	3	1	504	00:58:06	3486	00:59:07	3547	00:01:01	61	0.0000
nopath	2	7	12	14	458	00:58:29	3509	00:59:11	3551	00:00:42	42	0.0000
nopath	6	3	12	14	667	00:58:26	3506	00:59:16	3556	00:00:50	50	0.0000
nopath	2	6	12	14	748	00:56:37	3397	00:59:17	3557	00:02:40	160	0.0000
nopath	6	1	13	15	832	00:57:52	3472	00:59:25	3565	00:01:33	93	0.0000
nopath	3	5	9	1	621	00:58:34	3514	00:59:26	3566	00:00:52	52	0.0000
nopath	4	3	3	1	375	00:58:57	3537	00:59:33	3573	00:00:36	36	0.0000
nopath	4	1	3	1	792	00:58:12	3492	00:59:34	3574	00:01:22	82	0.0000
nopath	2	4	13	15	708	00:58:22	3502	00:59:38	3578	00:01:16	76	0.0000
nopath	3	6	3	1	667	00:58:44	3524	00:59:41	3581	00:00:57	57	0.0000
nopath	1	2	3	1	504	00:58:41	3521	00:59:41	3581	00:01:00	60	0.0000
nopath	5	1	3	1	785	00:56:40	3400	00:59:41	3581	00:03:01	181	0.0000
nopath	3	6	3	1	667	00:58:45	3525	00:59:45	3585	00:01:00	60	0.0000
nopath	3	6	4	1	667	00:58:52	3532	00:59:46	3586	00:00:54	54	0.0000
nopath	3	2	12	14	679	00:58:40	3520	00:59:56	3596	00:01:16	76	0.0000
nopath	1	4	9	1	792	00:58:46	3526	00:59:59	3599	00:01:13	73	0.0000
nopath	1	3	10	1	763	00:59:00	3540	01:00:01	3601	00:01:01	61	0.0000	00:01:31
nopath	1	5	9	1	785	00:58:17	3497	01:00:03	3603	00:01:46	106	0.0000
nopath	2	1	3	1	504	00:58:55	3535	01:00:09	3609	00:01:14	74	0.0000
nopath	2	1	12	14	504	00:59:13	3553	01:00:14	3614	00:01:01	61	0.0000
nopath	2	1	3	1	504	00:59:30	3570	01:00:16	3616	00:00:46	46	0.0000
nopath	6	2	3	1	748	00:59:08	3548	01:00:17	3617	00:01:09	69	0.0000
nopath	6	1	2	1	832	00:58:49	3529	01:00:21	3621	00:01:32	92	0.0000
nopath	1	2	3	1	504	00:59:21	3561	01:00:23	3623	00:01:02	62	0.0000
nopath	6	4	9	1	696	00:59:16	3556	01:00:24	3624	00:01:08	68	0.0000
nopath	3	6	10	1	667	00:59:07	3547	01:00:26	3626	00:01:19	79	0.0000
nopath	1	2	3	1	504	00:59:28	3568	01:00:27	3627	00:00:59	59	0.0000
nopath	2	3	3	1	679	00:58:45	3525	01:00:32	3632	00:01:47	107	0.0000
nopath	4	7	3	1	331	01:00:05	3605	01:00:35	3635	00:00:30	30	0.0000
nopath	1	3	12	14	763	00:59:08	3548	01:00:37	3637	00:01:29	89	0.0000
nopath	3	6	10	1	667	00:59:27	3567	01:00:38	3638	00:01:11	71	0.0000
nopath	6	5	12	14	380	00:59:58	3598	01:00:38	3638	00:00:40	40	0.0000
nopath	2	1	3	1	504	00:59:51	3591	01:00:47	3647	00:00:56	56	0.0000
nopath	2	5	13	15	701	00:58:41	3521	01:00:48	3648	00:02:07	127	0.0000
nopath	5	3	13	15	621	00:59:36	3576	01:00:56	3656	00:01:20	80	0.0000
nopath	6	3	3	1	667	00:59:38	3578	01:00:58	3658	00:01:20	80	0.0000
nopath	3	5	5	1	621	00:59:48	3588	01:01:05	3665	00:01:17	77	0.0000	00:01:04
nopath	2	1	3	1	504	01:00:27	3627	01:01:12	3672	00:00:45	45	0.0000
nopath	6	5	9	1	380	01:00:30	3630	01:01:12	3672	00:00:42	42	0.0000
nopath	3	6	5	1	667	01:00:01	3601	01:01:18	3678	00:01:17	77	0.0000
nopath	4	1	9	1	792	01:00:09	3609	01:01:21	3681	00:01:12	72	0.0000
nopath	3	6	12	14	667	01:00:10	3610	01:01:22	3682	00:01:12	72	0.0000
nopath	2	3	5	1	679	01:00:16	3616	01:01:22	3682	00:01:06	66	0.0000
nopath	3	6	10	1	667	01:00:20	3620	01:01:25	3685	00:01:05	65	0.0000
nopath	6	2	12	14	748	00:59:43	3583	01:01:26	3686	00:01:43	103	0.0000
nopath	3	6	5	1	667	01:00:36	3636	01:01:28	3688	00:00:52	52	0.0000
nopath	6	2	5	1	748	01:00:27	3627	01:01:35	3695	00:01:08	68	0.0000
nopath	6	1	12	14	832	01:00:24	3624	01:01:37	3697	00:01:13	73	0.0000
nopath	2	3	12	14	679	01:00:34	3634	01:01:43	3703	00:01:09	69	0.0000
nopath	6	2	2	1	748	01:00:38	3638	01:01:55	3715	00:01:17	77	0.0000
nopath	3	6	12	14	667	01:00:55	3655	01:01:57	3717	00:01:02	62	0.0000
nopath	3	6	5	1	667	01:01:00	3660	01:02:00	3720	00:01:00	60	0.0000	00:01:04
nopath	6	2	13	15	748	01:00:44	3644	01:02:00	3720	00:01:16	76	0.0000
nopath	2	3	13	15	679	01:00:35	3635	01:02:05	3725	00:01:30	90	0.0000
nopath	5	1	12	14	785	00:59:39	3579	01:02:09	3729	00:02:30	150	0.0000
nopath	5	1	6	1	785	01:01:01	3661	01:02:12	3732	00:01:11	71	0.0000
nopath	5	1	12	14	785	01:01:08	3668	01:02:14	3734	00:01:06	66	0.0000
nopath	3	6	5	1	667	01:01:03	3663	01:02:16	3736	00:01:13	73	0.0000
nopath	6	5	13	15	380	01:01:42	3702	01:02:18	3738	00:00:36	36	0.0000
nopath	6	7	3	1	624	01:01:23	3683	01:02:23	3743	00:01:00	60	0.0000
nopath	6	1	3	1	832	01:01:08	3668	01:02:25	3745	00:01:17	77	0.0000
nopath	6	1	9	1	832	01:01:13	3673	01:02:27	3747	00:01:14	74	0.0000
nopath	3	2	5	1	679	01:01:06	3666	01:02:35	3755	00:01:29	89	0.0000
nopath	3	7	5	1	302	01:01:39	3699	01:02:37	3757	00:00:58	58	0.0000
nopath	4	2	3	1	708	01:01:33	3693	01:02:37	3757	00:01:04	64	0.0000
nopath	3	2	12	14	679	01:01:13	3673	01:02:42	3762	00:01:29	89	0.0000
nopath	2	3	3	1	679	01:00:48	3648	01:02:42	3762	00:01:54	114	0.0000
nopath	1	4	9	1	792	00:59:57	3597	01:02:46	3766	00:02:49	169	0.0000
nopath	3	6	12	14	667	01:01:29	3689	01:02:47	3767	00:01:18	78	0.0000
nopath	1	4	3	1	792	01:00:52	3652	01:02:48	3768	00:01:56	116	0.0000
nopath	3	6	3	1	667	01:01:33	3693	01:02:49	3769	00:01:16	76	0.0000
nopath	2	3	9	1	679	01:00:59	3659	01:02:49	3769	00:01:50	110	0.0000
nopath	2	4	10	1	708	01:01:03	3663	01:02:52	3772	00:01:49	109	0.0000
nopath	3	1	2	1	763	01:01:28	3688	01:02:55	3775	00:01:27	87	0.0000
nopath	1	4	12	14	792	01:01:12	3672	01:02:55	3775	00:01:43	103	0.0000
nopath	3	5	6	1	621	01:01:49	3709	01:02:57	3777	00:01:08	68	0.0000
nopath	5	1	3	1	785	01:01:32	3692	01:03:01	3781	00:01:29	89	0.0000	00:01:25
nopath	5	1	10	1	785	01:01:51	3711	01:03:03	3783	00:01:12	72	0.0000
nopath	5	1	12	14	785	01:01:52	3712	01:03:06	3786	00:01:14	74	0.0000
nopath	5	7	10	1	577	01:02:01	3721	01:03:07	3787	00:01:06	66	0.0000
nopath	6	1	3	1	832	01:01:47	3707	01:03:15	3795	00:01:28	88	0.0000
nopath	6	2	3	1	748	01:02:19	3739	01:03:16	3796	00:00:57	57	0.0000
nopath	6	7	13	15	624	01:02:08	3728	01:03:17	3797	00:01:09	69	0.0000
nopath	1	7	3	1	542	01:02:27	3747	01:03:20	3800	00:00:53	53	0.0000
nopath	5	3	3	1	621	01:02:24	3744	01:03:25	3805	00:01:01	61	0.0000
nopath	3	1	3	1	763	01:01:34	3694	01:03:34	3814	00:02:00	120	0.0000
nopath	1	4	12	14	792	01:01:37	3697	01:03:36	3816	00:01:59	119	0.0000
nopath	3	6	6	1	667	01:01:50	3710	01:03:36	3816	00:01:46	106	0.0000
nopath	2	7	3	1	458	01:02:33	3753	01:03:38	3818	00:01:05	65	0.0000
nopath	3	6	13	15	667	01:02:03	3723	01:03:41	3821	00:01:38	98	0.0000
nopath	2	1	12	14	504	01:02:51	3771	01:03:43	3823	00:00:52	52	0.0000
nopath	5	3	13	15	621	01:02:49	3769	01:03:45	3825	00:00:56	56	0.0000
nopath	3	6	5	1	667	01:02:34	3754	01:03:46	3826	00:01:12	72	0.0000
nopath	5	3	5	1	621	01:02:51	3771	01:03:47	3827	00:00:56	56	0.0000
nopath	6	1	5	1	832	01:02:39	3759	01:03:51	3831	00:01:12	72	0.0000
nopath	2	5	9	1	701	01:02:29	3749	01:03:52	3832	00:01:23	83	0.0000
nopath	6	1	3	1	832	01:02:43	3763	01:03:54	3834	00:01:11	71	0.0000
nopath	2	3	3	1	679	01:01:59	3719	01:04:04	3844	00:02:05	125	0.0000	00:01:16
nopath	2	4	5	1	708	01:01:20	3680	01:04:05	3845	00:02:45	165	0.0000
nopath	6	1	12	14	832	01:03:00	3780	01:04:05	3845	00:01:05	65	0.0000
nopath	3	6	3	1	667	01:02:36	3756	01:04:06	3846	00:01:30	90	0.0000
nopath	1	2	5	1	504	01:03:18	3798	01:04:06	3846	00:00:48	48	0.0000
nopath	6	1	10	1	832	01:03:03	3783	01:04:07	3847	00:01:04	64	0.0000
nopath	2	4	3	1	708	01:02:07	3727	01:04:08	3848	00:02:01	121	0.0000
nopath	3	6	9	1	667	01:02:39	3759	01:04:08	3848	00:01:29	89	0.0000
nopath	1	3	3	1	763	01:02:28	3748	01:04:08	3848	00:01:40	100	0.0000
nopath	1	3	2	1	763	01:02:31	3751	01:04:11	3851	00:01:40	100	0.0000
nopath	2	5	9	1	701	01:03:01	3781	01:04:13	3853	00:01:12	72	0.0000
nopath	3	2	9	1	679	01:01:56	3716	01:04:15	3855	00:02:19	139	0.0000
nopath	2	3	13	15	679	01:02:53	3773	01:04:16	3856	00:01:23	83	0.0000
nopath	3	2	3	1	679	01:02:35	3755	01:04:17	3857	00:01:42	102	0.0000
nopath	4	2	12	14	708	01:02:38	3758	01:04:20	3860	00:01:42	102	0.0000
nopath	3	6	5	1	667	01:02:48	3768	01:04:26	3866	00:01:38	98	0.0000
nopath	3	2	10	1	679	01:02:45	3765	01:04:27	3867	00:01:42	102	0.0000
nopath	3	4	3	1	375	01:03:14	3794	01:04:29	3869	00:01:15	75	0.0000
nopath	4	1	12	14	792	01:02:42	3762	01:04:34	3874	00:01:52	112	0.0000
nopath	6	5	9	1	380	01:04:00	3840	01:04:37	3877	00:00:37	37	0.0000
nopath	1	3	12	14	763	01:02:44	3764	01:04:45	3885	00:02:01	121	0.0000
nopath	3	2	9	1	679	01:02:52	3772	01:04:45	3885	00:01:53	113	0.0000
nopath	2	4	12	14	708	01:02:56	3776	01:04:46	3886	00:01:50	110	0.0000
nopath	2	3	13	15	679	01:03:22	3802	01:04:49	3889	00:01:27	87	0.0000
nopath	2	4	3	1	708	01:03:41	3821	01:04:51	3891	00:01:10	70	0.0000
nopath	3	6	13	15	667	01:03:21	3801	01:04:53	3893	00:01:32	92	0.0000
nopath	2	4	12	14	708	01:03:51	3831	01:04:53	3893	00:01:02	62	0.0000
nopath	3	6	13	15	667	01:03:58	3838	01:04:59	3899	00:01:01	61	0.0000
nopath	2	5	5	1	701	01:03:57	3837	01:05:03	3903	00:01:06	66	0.0000	00:01:26
nopath	2	1	9	1	504	01:04:11	3851	01:05:03	3903	00:00:52	52	0.0000
nopath	4	1	9	1	792	01:03:20	3800	01:05:05	3905	00:01:45	105	0.0000
nopath	4	1	12	14	792	01:03:30	3810	01:05:07	3907	00:01:37	97	0.0000
nopath	1	2	9	1	504	01:03:25	3805	01:05:09	3909	00:01:44	104	0.0000
nopath	1	2	3	1	504	01:03:26	3806	01:05:12	3912	00:01:46	106	0.0000
nopath	1	2	3	1	504	01:03:45	3825	01:05:17	3917	00:01:32	92	0.0000
nopath	1	2	13	15	504	01:04:08	3848	01:05:22	3922	00:01:14	74	0.0000
nopath	2	3	6	1	679	01:04:01	3841	01:05:22	3922	00:01:21	81	0.0000
nopath	4	2	3	1	708	01:03:42	3822	01:05:25	3925	00:01:43	103	0.0000
nopath	2	3	9	1	679	01:04:06	3846	01:05:26	3926	00:01:20	80	0.0000
nopath	2	4	12	14	708	01:04:02	3842	01:05:26	3926	00:01:24	84	0.0000
nopath	4	2	5	1	708	01:03:45	3825	01:05:27	3927	00:01:42	102	0.0000
nopath	3	2	12	14	679	01:03:06	3786	01:05:30	3930	00:02:24	144	0.0000
nopath	2	3	13	15	679	01:04:19	3859	01:05:31	3931	00:01:12	72	0.0000
nopath	3	2	6	1	679	01:03:29	3809	01:05:32	3932	00:02:03	123	0.0000
nopath	1	4	9	1	792	01:03:38	3818	01:05:33	3933	00:01:55	115	0.0000
nopath	3	2	3	1	679	01:04:02	3842	01:05:34	3934	00:01:32	92	0.0000
nopath	2	1	5	1	504	01:04:28	3868	01:05:37	3937	00:01:09	69	0.0000
nopath	3	6	12	14	667	01:04:23	3863	01:05:37	3937	00:01:14	74	0.0000
nopath	3	2	12	14	679	01:04:29	3869	01:05:37	3937	00:01:08	68	0.0000
nopath	3	6	5	1	667	01:04:33	3873	01:05:39	3939	00:01:06	66	0.0000
nopath	2	1	9	1	504	01:04:47	3887	01:05:40	3940	00:00:53	53	0.0000
nopath	3	6	10	1	667	01:04:37	3877	01:05:41	3941	00:01:04	64	0.0000
nopath	6	5	3	1	380	01:04:44	3884	01:05:43	3943	00:00:59	59	0.0000
nopath	5	7	12	14	577	01:03:40	3820	01:05:48	3948	00:02:08	128	0.0000
nopath	6	1	3	1	832	01:03:56	3836	01:05:51	3951	00:01:55	115	0.0000
nopath	6	1	9	1	832	01:04:04	3844	01:05:53	3953	00:01:49	109	0.0000
nopath	2	7	10	1	458	01:05:07	3907	01:05:55	3955	00:00:48	48	0.0000
nopath	5	1	3	1	785	01:04:46	3886	01:05:55	3955	00:01:09	69	0.0000
nopath	1	2	2	1	504	01:05:06	3906	01:05:58	3958	00:00:52	52	0.0000
nopath	1	7	6	1	542	01:04:57	3897	01:06:01	3961	00:01:04	64	0.0000	00:00:58
nopath	2	3	9	1	679	01:05:01	3901	01:06:02	3962	00:01:01	61	0.0000
nopath	3	6	13	15	667	01:05:11	3911	01:06:05	3965	00:00:54	54	0.0000
nopath	3	6	12	14	667	01:05:14	3914	01:06:07	3967	00:00:53	53	0.0000
nopath	3	2	12	14	679	01:05:16	3916	01:06:17	3977	00:01:01	61	0.0000
nopath	3	7	3	1	302	01:05:26	3926	01:06:17	3977	00:00:51	51	0.0000
nopath	3	6	13	15	667	01:05:25	3925	01:06:18	3978	00:00:53	53	0.0000
nopath	1	3	6	1	763	01:04:19	3859	01:06:22	3982	00:02:03	123	0.0000
nopath	2	7	13	15	458	01:05:21	3921	01:06:25	3985	00:01:04	64	0.0000
nopath	4	7	6	1	331	01:05:40	3940	01:06:27	3987	00:00:47	47	0.0000
nopath	6	3	9	1	667	01:05:36	3936	01:06:33	3993	00:00:57	57	0.0000
nopath	5	3	3	1	621	01:05:30	3930	01:06:44	4004	00:01:14	74	0.0000
nopath	1	6	2	1	832	01:04:30	3870	01:06:46	4006	00:02:16	136	0.0000
nopath	2	3	12	14	679	01:05:37	3937	01:06:55	4015	00:01:18	78	0.0000
nopath	2	4	3	1	708	01:05:12	3912	01:06:55	4015	00:01:43	103	0.0000
nopath	1	3	12	14	763	01:05:24	3924	01:06:58	4018	00:01:34	94	0.0000
nopath	5	1	2	1	785	01:05:55	3955	01:06:58	4018	00:01:03	63	0.0000
nopath	3	6	13	15	667	01:05:40	3940	01:06:59	4019	00:01:19	79	0.0000
nopath	1	3	6	1	763	01:05:42	3942	01:07:00	4020	00:01:18	78	0.0000	00:01:40
nopath	1	3	3	1	763	01:05:57	3957	01:07:02	4022	00:01:05	65	0.0000
nopath	1	2	3	1	504	01:06:18	3978	01:07:03	4023	00:00:45	45	0.0000
nopath	1	6	3	1	832	01:05:40	3940	01:07:06	4026	00:01:26	86	0.0000
nopath	3	6	10	1	667	01:05:47	3947	01:07:16	4036	00:01:29	89	0.0000
nopath	3	6	5	1	667	01:06:14	3974	01:07:18	4038	00:01:04	64	0.0000
nopath	5	4	5	1	650	01:05:59	3959	01:07:27	4047	00:01:28	88	0.0000
nopath	3	2	3	1	679	01:05:56	3956	01:07:28	4048	00:01:32	92	0.0000
nopath	1	3	3	1	763	01:06:26	3986	01:07:32	4052	00:01:06	66	0.0000
nopath	4	1	3	1	792	01:05:38	3938	01:07:34	4054	00:01:56	116	0.0000
nopath	3	6	10	1	667	01:06:40	4000	01:07:39	4059	00:00:59	59	0.0000
nopath	3	6	10	1	667	01:06:41	4001	01:07:41	4061	00:01:00	60	0.0000
nopath	2	1	3	1	504	01:06:57	4017	01:07:42	4062	00:00:45	45	0.0000
nopath	3	6	9	1	667	01:06:50	4010	01:07:43	4063	00:00:53	53	0.0000
nopath	4	1	5	1	792	01:06:28	3988	01:07:44	4064	00:01:16	76	0.0000
nopath	5	3	5	1	621	01:06:36	3996	01:07:44	4064	00:01:08	68	0.0000
nopath	6	1	9	1	832	01:06:00	3960	01:07:51	4071	00:01:51	111	0.0000
nopath	3	2	10	1	679	01:06:31	3991	01:07:55	4075	00:01:24	84	0.0000
nopath	6	7	12	14	624	01:06:49	4009	01:08:00	4080	00:01:11	71	0.0000	00:01:07
nopath	6	2	12	14	748	01:07:02	4022	01:08:07	4087	00:01:05	65	0.0000
nopath	6	4	12	14	696	01:07:03	4023	01:08:10	4090	00:01:07	67	0.0000
nopath	5	1	3	1	785	01:06:52	4012	01:08:11	4091	00:01:19	79	0.0000
nopath	1	3	9	1	763	01:06:37	3997	01:08:12	4092	00:01:35	95	0.0000
nopath	1	7	10	1	542	01:07:12	4032	01:08:13	4093	00:01:01	61	0.0000
nopath	3	6	9	1	667	01:07:05	4025	01:08:16	4096	00:01:11	71	0.0000
nopath	2	4	5	1	708	01:07:17	4037	01:08:18	4098	00:01:01	61	0.0000
nopath	3	6	9	1	667	01:07:11	4031	01:08:19	4099	00:01:08	68	0.0000
nopath	2	4	13	15	708	01:07:23	4043	01:08:21	4101	00:00:58	58	0.0000
nopath	3	6	3	1	667	01:07:28	4048	01:08:23	4103	00:00:55	55	0.0000
nopath	3	6	7	1	667	01:07:32	4052	01:08:25	4105	00:00:53	53	0.0000
nopath	3	2	3	1	679	01:07:10	4030	01:08:25	4105	00:01:15	75	0.0000
nopath	3	6	3	1	667	01:07:34	4054	01:08:28	4108	00:00:54	54	0.0000
nopath	1	4	13	15	792	01:07:18	4038	01:08:32	4112	00:01:14	74	0.0000
nopath	1	3	3	1	763	01:07:29	4049	01:08:33	4113	00:01:04	64	0.0000
nopath	1	4	10	1	792	01:07:33	4053	01:08:36	4116	00:01:03	63	0.0000
nopath	5	6	12	14	380	01:07:30	4050	01:08:38	4118	00:01:08	68	0.0000
nopath	5	3	3	1	621	01:07:22	4042	01:08:43	4123	00:01:21	81	0.0000
nopath	2	1	12	14	504	01:07:45	4065	01:08:44	4124	00:00:59	59	0.0000
nopath	3	4	9	1	375	01:08:06	4086	01:08:49	4129	00:00:43	43	0.0000
nopath	6	1	3	1	832	01:07:27	4047	01:08:51	4131	00:01:24	84	0.0000
nopath	2	5	5	1	701	01:06:53	4013	01:08:53	4133	00:02:00	120	0.0000
nopath	4	2	3	1	708	01:07:59	4079	01:08:54	4134	00:00:55	55	0.0000
nopath	2	3	9	1	679	01:07:41	4061	01:09:04	4144	00:01:23	83	0.0000	00:01:18
nopath	2	4	9	1	708	01:07:28	4048	01:09:05	4145	00:01:37	97	0.0000
nopath	3	6	9	1	667	01:07:41	4061	01:09:05	4145	00:01:24	84	0.0000
nopath	2	1	5	1	504	01:08:18	4098	01:09:09	4149	00:00:51	51	0.0000
nopath	2	5	3	1	701	01:07:43	4063	01:09:13	4153	00:01:30	90	0.0000
nopath	5	2	3	1	701	01:07:56	4076	01:09:17	4157	00:01:21	81	0.0000
nopath	6	1	5	1	832	01:07:38	4058	01:09:21	4161	00:01:43	103	0.0000
nopath	5	3	3	1	621	01:08:03	4083	01:09:23	4163	00:01:20	80	0.0000
nopath	6	2	10	1	748	01:08:06	4086	01:09:32	4172	00:01:26	86	0.0000
nopath	1	2	3	1	504	01:08:41	4121	01:09:35	4175	00:00:54	54	0.0000
nopath	1	2	6	1	504	01:08:48	4128	01:09:39	4179	00:00:51	51	0.0000
nopath	2	3	5	1	679	01:08:11	4091	01:09:42	4182	00:01:31	91	0.0000
nopath	3	2	3	1	679	01:08:15	4095	01:09:45	4185	00:01:30	90	0.0000
nopath	2	4	7	1	708	01:08:27	4107	01:09:46	4186	00:01:19	79	0.0000
nopath	3	2	7	1	679	01:08:49	4129	01:09:50	4190	00:01:01	61	0.0000
nopath	5	3	13	15	621	01:09:02	4142	01:09:54	4194	00:00:52	52	0.0000
nopath	3	6	12	14	667	01:08:50	4130	01:09:57	4197	00:01:07	67	0.0000
nopath	3	2	3	1	679	01:09:05	4145	01:10:00	4200	00:00:55	55	0.0000	00:01:28
nopath	3	6	12	14	667	01:08:53	4133	01:10:01	4201	00:01:08	68	0.0000
nopath	1	5	9	1	785	01:08:30	4110	01:10:03	4203	00:01:33	93	0.0000
nopath	5	4	12	14	650	01:09:17	4157	01:10:11	4211	00:00:54	54	0.0000
nopath	2	1	3	1	504	01:09:34	4174	01:10:15	4215	00:00:41	41	0.0000
nopath	3	6	12	14	667	01:09:18	4158	01:10:17	4217	00:00:59	59	0.0000
nopath	1	4	13	15	792	01:07:37	4057	01:10:18	4218	00:02:41	161	0.0000
nopath	2	3	13	15	679	01:08:48	4128	01:10:19	4219	00:01:31	91	0.0000
nopath	3	6	3	1	667	01:09:20	4160	01:10:20	4220	00:01:00	60	0.0000
nopath	5	1	3	1	785	01:08:27	4107	01:10:21	4221	00:01:54	114	0.0000
nopath	2	3	3	1	679	01:09:10	4150	01:10:22	4222	00:01:12	72	0.0000
nopath	6	2	8	1	748	01:08:50	4130	01:10:23	4223	00:01:33	93	0.0000
nopath	5	1	3	1	785	01:09:03	4143	01:10:23	4223	00:01:20	80	0.0000
nopath	2	4	5	1	708	01:09:19	4159	01:10:24	4224	00:01:05	65	0.0000
nopath	2	3	3	1	679	01:09:23	4163	01:10:26	4226	00:01:03	63	0.0000
nopath	2	4	12	14	708	01:09:29	4169	01:10:29	4229	00:01:00	60	0.0000
nopath	1	2	13	15	504	01:09:14	4154	01:10:31	4231	00:01:17	77	0.0000
nopath	6	1	3	1	832	01:09:06	4146	01:10:31	4231	00:01:25	85	0.0000
nopath	5	6	9	1	380	01:09:49	4189	01:10:32	4232	00:00:43	43	0.0000
nopath	1	3	9	1	763	01:08:58	4138	01:10:35	4235	00:01:37	97	0.0000
nopath	1	3	5	1	763	01:09:11	4151	01:10:38	4238	00:01:27	87	0.0000
nopath	6	2	13	15	748	01:09:35	4175	01:10:40	4240	00:01:05	65	0.0000
nopath	1	2	2	1	504	01:09:53	4193	01:10:45	4245	00:00:52	52	0.0000
nopath	2	6	5	1	748	01:08:45	4125	01:10:46	4246	00:02:01	121	0.0000
nopath	6	7	12	14	624	01:09:46	4186	01:10:58	4258	00:01:12	72	0.0000
nopath	5	7	3	1	577	01:10:06	4206	01:11:03	4263	00:00:57	57	0.0000	00:01:26
nopath	2	7	8	1	458	01:10:08	4208	01:11:08	4268	00:01:00	60	0.0000
nopath	5	3	3	1	621	01:10:15	4215	01:11:13	4273	00:00:58	58	0.0000
nopath	1	6	3	1	832	01:09:44	4184	01:11:16	4276	00:01:32	92	0.0000
nopath	5	3	12	14	621	01:10:22	4222	01:11:20	4280	00:00:58	58	0.0000
nopath	5	7	3	1	577	01:10:19	4219	01:11:22	4282	00:01:03	63	0.0000
nopath	3	6	3	1	667	01:09:26	4166	01:11:26	4286	00:02:00	120	0.0000
nopath	2	1	5	1	504	01:10:43	4243	01:11:27	4287	00:00:44	44	0.0000
nopath	3	6	5	1	667	01:10:04	4204	01:11:28	4288	00:01:24	84	0.0000
nopath	3	6	3	1	667	01:10:27	4227	01:11:30	4290	00:01:03	63	0.0000
nopath	5	1	9	1	785	01:09:19	4159	01:11:31	4291	00:02:12	132	0.0000
nopath	3	6	5	1	667	01:10:30	4230	01:11:32	4292	00:01:02	62	0.0000
nopath	5	1	3	1	785	01:09:42	4182	01:11:33	4293	00:01:51	111	0.0000
nopath	3	6	9	1	667	01:10:31	4231	01:11:34	4294	00:01:03	63	0.0000
nopath	2	4	3	1	708	01:10:38	4238	01:11:35	4295	00:00:57	57	0.0000
nopath	5	1	3	1	785	01:09:56	4196	01:11:35	4295	00:01:39	99	0.0000
nopath	3	6	13	15	667	01:10:39	4239	01:11:36	4296	00:00:57	57	0.0000
nopath	1	2	13	15	504	01:10:33	4233	01:11:38	4298	00:01:05	65	0.0000
nopath	5	1	10	1	785	01:10:36	4236	01:11:39	4299	00:01:03	63	0.0000
nopath	2	3	5	1	679	01:10:46	4246	01:11:40	4300	00:00:54	54	0.0000
nopath	2	5	5	1	701	01:10:02	4202	01:11:43	4303	00:01:41	101	0.0000
nopath	1	3	9	1	763	01:10:28	4228	01:11:45	4305	00:01:17	77	0.0000
nopath	3	2	5	1	679	01:10:22	4222	01:11:45	4305	00:01:23	83	0.0000
nopath	1	2	12	14	504	01:10:50	4250	01:12:02	4322	00:01:12	72	0.0000	00:00:59
nopath	3	6	5	1	667	01:11:00	4260	01:12:06	4326	00:01:06	66	0.0000
nopath	2	3	3	1	679	01:10:47	4247	01:12:06	4326	00:01:19	79	0.0000
nopath	1	7	13	15	542	01:11:02	4262	01:12:09	4329	00:01:07	67	0.0000
nopath	2	3	10	1	679	01:10:55	4255	01:12:09	4329	00:01:14	74	0.0000
nopath	3	6	12	14	667	01:11:10	4270	01:12:18	4338	00:01:08	68	0.0000
nopath	5	3	3	1	621	01:10:46	4246	01:12:23	4343	00:01:37	97	0.0000
nopath	2	1	13	15	504	01:11:10	4270	01:12:33	4353	00:01:23	83	0.0000
nopath	6	3	3	1	667	01:11:46	4306	01:12:37	4357	00:00:51	51	0.0000
nopath	1	3	6	1	763	01:11:03	4263	01:12:42	4362	00:01:39	99	0.0000
nopath	3	6	6	1	667	01:11:46	4306	01:12:45	4365	00:00:59	59	0.0000
nopath	1	4	12	14	792	01:11:15	4275	01:12:47	4367	00:01:32	92	0.0000
nopath	2	4	9	1	708	01:11:09	4269	01:12:48	4368	00:01:39	99	0.0000
nopath	3	6	10	1	667	01:11:52	4312	01:12:48	4368	00:00:56	56	0.0000
nopath	2	3	2	1	679	01:11:31	4291	01:12:49	4369	00:01:18	78	0.0000
nopath	2	4	3	1	708	01:11:35	4295	01:12:52	4372	00:01:17	77	0.0000
nopath	3	6	10	1	667	01:11:57	4317	01:12:53	4373	00:00:56	56	0.0000
nopath	2	3	9	1	679	01:12:01	4321	01:12:54	4374	00:00:53	53	0.0000
nopath	3	6	12	14	667	01:12:08	4328	01:12:59	4379	00:00:51	51	0.0000
nopath	2	4	13	15	708	01:12:05	4325	01:13:00	4380	00:00:55	55	0.0000	00:01:10
nopath	1	2	3	1	504	01:11:23	4283	01:13:01	4381	00:01:38	98	0.0000
nopath	2	4	5	1	708	01:12:10	4330	01:13:03	4383	00:00:53	53	0.0000
nopath	2	6	10	1	748	01:11:47	4307	01:13:06	4386	00:01:19	79	0.0000
nopath	2	4	12	14	708	01:12:13	4333	01:13:06	4386	00:00:53	53	0.0000
nopath	6	2	9	1	748	01:12:14	4334	01:13:10	4390	00:00:56	56	0.0000
nopath	6	1	6	1	832	01:12:10	4330	01:13:11	4391	00:01:01	61	0.0000
nopath	1	2	9	1	504	01:12:01	4321	01:13:14	4394	00:01:13	73	0.0000
nopath	1	2	12	14	504	01:12:12	4332	01:13:18	4398	00:01:06	66	0.0000
nopath	3	4	6	1	375	01:12:40	4360	01:13:18	4398	00:00:38	38	0.0000
nopath	3	2	9	1	679	01:11:54	4314	01:13:25	4405	00:01:31	91	0.0000
nopath	2	3	3	1	679	01:12:14	4334	01:13:32	4412	00:01:18	78	0.0000
nopath	3	6	5	1	667	01:12:35	4355	01:13:36	4416	00:01:01	61	0.0000
nopath	3	6	12	14	667	01:12:53	4373	01:13:44	4424	00:00:51	51	0.0000
nopath	3	6	6	1	667	01:12:54	4374	01:13:46	4426	00:00:52	52	0.0000
nopath	2	1	2	1	504	01:13:01	4381	01:13:46	4426	00:00:45	45	0.0000
nopath	5	3	13	15	621	01:12:27	4347	01:13:46	4426	00:01:19	79	0.0000
nopath	5	3	13	15	621	01:12:53	4373	01:13:49	4429	00:00:56	56	0.0000
nopath	2	3	9	1	679	01:12:29	4349	01:13:54	4434	00:01:25	85	0.0000
nopath	2	4	6	1	708	01:12:23	4343	01:13:55	4435	00:01:32	92	0.0000
nopath	2	3	3	1	679	01:13:04	4384	01:13:59	4439	00:00:55	55	0.0000
nopath	4	3	10	1	375	01:13:09	4389	01:14:00	4440	00:00:51	51	0.0000	00:00:43
nopath	5	1	7	1	785	01:12:54	4374	01:14:00	4440	00:01:06	66	0.0000
nopath	3	5	3	1	621	01:13:15	4395	01:14:05	4445	00:00:50	50	0.0000
nopath	2	4	12	14	708	01:13:11	4391	01:14:05	4445	00:00:54	54	0.0000
nopath	3	6	6	1	667	01:13:16	4396	01:14:08	4448	00:00:52	52	0.0000
nopath	3	6	10	1	667	01:13:18	4398	01:14:10	4450	00:00:52	52	0.0000
nopath	6	5	3	1	380	01:13:18	4398	01:14:12	4452	00:00:54	54	0.0000
nopath	2	1	3	1	504	01:13:28	4408	01:14:17	4457	00:00:49	49	0.0000
nopath	6	1	13	15	832	01:13:09	4389	01:14:25	4465	00:01:16	76	0.0000
nopath	5	1	8	1	785	01:13:18	4398	01:14:26	4466	00:01:08	68	0.0000
nopath	6	3	13	15	667	01:13:10	4390	01:14:26	4466	00:01:16	76	0.0000
nopath	5	6	12	14	380	01:13:51	4431	01:14:27	4467	00:00:36	36	0.0000
nopath	5	1	12	14	785	01:13:24	4404	01:14:30	4470	00:01:06	66	0.0000
nopath	1	3	9	1	763	01:12:59	4379	01:14:42	4482	00:01:43	103	0.0000
nopath	2	3	3	1	679	01:13:31	4411	01:14:45	4485	00:01:14	74	0.0000
nopath	3	6	12	14	667	01:13:36	4416	01:14:47	4487	00:01:11	71	0.0000
nopath	1	4	3	1	792	01:13:10	4390	01:14:48	4488	00:01:38	98	0.0000
nopath	3	6	9	1	667	01:13:48	4428	01:14:49	4489	00:01:01	61	0.0000
nopath	4	1	13	15	792	01:13:41	4421	01:14:50	4490	00:01:09	69	0.0000
nopath	1	4	12	14	792	01:13:40	4420	01:14:50	4490	00:01:10	70	0.0000
nopath	3	6	12	14	667	01:13:54	4434	01:14:51	4491	00:00:57	57	0.0000
nopath	3	6	5	1	667	01:13:57	4437	01:14:53	4493	00:00:56	56	0.0000
nopath	4	1	12	14	792	01:13:42	4422	01:14:54	4494	00:01:12	72	0.0000
nopath	3	6	5	1	667	01:13:59	4439	01:14:56	4496	00:00:57	57	0.0000
nopath	3	6	9	1	667	01:14:05	4445	01:14:57	4497	00:00:52	52	0.0000
nopath	6	3	12	14	667	01:14:12	4452	01:15:03	4503	00:00:51	51	0.0000	00:01:00
nopath	5	1	9	1	785	01:14:04	4444	01:15:05	4505	00:01:01	61	0.0000
nopath	1	7	5	1	542	01:14:35	4475	01:15:21	4521	00:00:46	46	0.0000
nopath	3	2	3	1	679	01:14:07	4447	01:15:25	4525	00:01:18	78	0.0000
nopath	3	6	5	1	667	01:14:16	4456	01:15:26	4526	00:01:10	70	0.0000
nopath	3	5	5	1	621	01:14:29	4469	01:15:28	4528	00:00:59	59	0.0000
nopath	3	6	12	14	667	01:14:31	4471	01:15:31	4531	00:01:00	60	0.0000
nopath	3	6	3	1	667	01:14:43	4483	01:15:33	4533	00:00:50	50	0.0000
nopath	2	1	3	1	504	01:14:53	4493	01:15:36	4536	00:00:43	43	0.0000
nopath	6	1	4	1	832	01:14:30	4470	01:15:41	4541	00:01:11	71	0.0000
nopath	3	2	10	1	679	01:14:47	4487	01:15:44	4544	00:00:57	57	0.0000
nopath	1	3	3	1	763	01:14:54	4494	01:15:55	4555	00:01:01	61	0.0000
nopath	3	6	13	15	667	01:15:04	4504	01:15:56	4556	00:00:52	52	0.0000
nopath	1	5	3	1	785	01:14:19	4459	01:16:03	4563	00:01:44	104	0.0000	00:01:30
nopath	6	2	12	14	748	01:14:51	4491	01:16:08	4568	00:01:17	77	0.0000
nopath	2	3	3	1	679	01:15:10	4510	01:16:09	4569	00:00:59	59	0.0000
nopath	5	1	6	1	785	01:14:24	4464	01:16:11	4571	00:01:47	107	0.0000
nopath	1	2	9	1	504	01:15:12	4512	01:16:12	4572	00:01:00	60	0.0000
nopath	2	4	9	1	708	01:15:20	4520	01:16:13	4573	00:00:53	53	0.0000
nopath	5	6	3	1	380	01:15:33	4533	01:16:20	4580	00:00:47	47	0.0000
nopath	6	2	12	14	748	01:15:25	4525	01:16:25	4585	00:01:00	60	0.0000
nopath	6	3	3	1	667	01:15:22	4522	01:16:26	4586	00:01:04	64	0.0000
nopath	6	1	5	1	832	01:15:14	4514	01:16:28	4588	00:01:14	74	0.0000
nopath	1	2	5	1	504	01:15:33	4533	01:16:28	4588	00:00:55	55	0.0000
nopath	5	7	13	15	577	01:14:53	4493	01:16:31	4591	00:01:38	98	0.0000
nopath	3	6	12	14	667	01:15:09	4509	01:16:37	4597	00:01:28	88	0.0000
nopath	1	2	10	1	504	01:15:52	4552	01:16:38	4598	00:00:46	46	0.0000
nopath	5	1	9	1	785	01:14:58	4498	01:16:46	4606	00:01:48	108	0.0000
nopath	3	6	12	14	667	01:15:55	4555	01:16:47	4607	00:00:52	52	0.0000
nopath	6	3	3	1	667	01:16:03	4563	01:16:57	4617	00:00:54	54	0.0000
nopath	6	7	5	1	624	01:15:51	4551	01:17:00	4620	00:01:09	69	0.0000	00:01:10
nopath	3	2	12	14	679	01:16:01	4561	01:17:06	4626	00:01:05	65	0.0000
nopath	3	2	9	1	679	01:16:03	4563	01:17:08	4628	00:01:05	65	0.0000
nopath	1	4	5	1	792	01:15:24	4524	01:17:15	4635	00:01:51	111	0.0000
nopath	3	6	3	1	667	01:16:12	4572	01:17:16	4636	00:01:04	64	0.0000
nopath	1	4	5	1	792	01:15:45	4545	01:17:16	4636	00:01:31	91	0.0000
nopath	3	6	13	15	667	01:16:14	4574	01:17:21	4641	00:01:07	67	0.0000
nopath	3	6	3	1	667	01:16:17	4577	01:17:23	4643	00:01:06	66	0.0000
nopath	3	6	12	14	667	01:16:26	4586	01:17:24	4644	00:00:58	58	0.0000
nopath	3	6	12	14	667	01:16:35	4595	01:17:27	4647	00:00:52	52	0.0000
nopath	6	1	5	1	832	01:15:38	4538	01:17:31	4651	00:01:53	113	0.0000
nopath	6	1	3	1	832	01:16:09	4569	01:17:33	4653	00:01:24	84	0.0000
nopath	5	3	5	1	621	01:16:18	4578	01:17:33	4653	00:01:15	75	0.0000
nopath	5	1	5	1	785	01:16:00	4560	01:17:34	4654	00:01:34	94	0.0000
nopath	1	5	3	1	785	01:15:56	4556	01:17:35	4655	00:01:39	99	0.0000
nopath	2	6	5	1	748	01:15:04	4504	01:17:36	4656	00:02:32	152	0.0000
nopath	1	2	9	1	504	01:16:14	4574	01:17:37	4657	00:01:23	83	0.0000
nopath	5	1	3	1	785	01:16:28	4588	01:17:37	4657	00:01:09	69	0.0000
nopath	6	2	3	1	748	01:16:26	4586	01:17:40	4660	00:01:14	74	0.0000
nopath	6	2	2	1	748	01:16:29	4589	01:17:42	4662	00:01:13	73	0.0000
nopath	2	3	5	1	679	01:16:20	4580	01:17:42	4662	00:01:22	82	0.0000
nopath	2	4	3	1	708	01:16:29	4589	01:17:46	4666	00:01:17	77	0.0000
nopath	1	7	10	1	542	01:17:05	4625	01:17:51	4671	00:00:46	46	0.0000
nopath	3	4	3	1	375	01:17:23	4643	01:17:55	4675	00:00:32	32	0.0000
nopath	3	2	12	14	679	01:17:06	4626	01:18:05	4685	00:00:59	59	0.0000	00:01:11
nopath	4	2	9	1	708	01:16:57	4617	01:18:08	4688	00:01:11	71	0.0000
nopath	3	6	9	1	667	01:16:55	4615	01:18:16	4696	00:01:21	81	0.0000
nopath	3	6	3	1	667	01:16:59	4619	01:18:18	4698	00:01:19	79	0.0000
nopath	6	1	3	1	832	01:17:00	4620	01:18:21	4701	00:01:21	81	0.0000
nopath	6	1	9	1	832	01:17:01	4621	01:18:23	4703	00:01:22	82	0.0000
nopath	2	4	5	1	708	01:17:30	4650	01:18:25	4705	00:00:55	55	0.0000
nopath	3	6	13	15	667	01:17:34	4654	01:18:27	4707	00:00:53	53	0.0000
nopath	5	1	2	1	785	01:16:48	4608	01:18:27	4707	00:01:39	99	0.0000
nopath	2	4	10	1	708	01:17:35	4655	01:18:28	4708	00:00:53	53	0.0000
nopath	5	1	13	15	785	01:17:21	4641	01:18:32	4712	00:01:11	71	0.0000
nopath	3	2	3	1	679	01:17:35	4655	01:18:35	4715	00:01:00	60	0.0000
nopath	6	3	9	1	667	01:17:32	4652	01:18:43	4723	00:01:11	71	0.0000
nopath	1	3	12	14	763	01:17:37	4657	01:18:53	4733	00:01:16	76	0.0000
nopath	1	3	10	1	763	01:17:47	4667	01:18:55	4735	00:01:08	68	0.0000
nopath	3	6	13	15	667	01:17:42	4662	01:19:00	4740	00:01:18	78	0.0000	00:01:06
nopath	5	2	6	1	701	01:17:45	4665	01:19:03	4743	00:01:18	78	0.0000
nopath	5	2	12	14	701	01:17:57	4677	01:19:04	4744	00:01:07	67	0.0000
nopath	5	1	13	15	785	01:17:24	4644	01:19:05	4745	00:01:41	101	0.0000
nopath	3	6	5	1	667	01:18:02	4682	01:19:07	4747	00:01:05	65	0.0000
nopath	6	1	9	1	832	01:17:47	4667	01:19:07	4747	00:01:20	80	0.0000
nopath	1	2	12	14	504	01:17:48	4668	01:19:08	4748	00:01:20	80	0.0000
nopath	5	7	5	1	577	01:18:16	4696	01:19:12	4752	00:00:56	56	0.0000
nopath	1	2	12	14	504	01:18:16	4696	01:19:12	4752	00:00:56	56	0.0000
nopath	2	3	3	1	679	01:17:40	4660	01:19:22	4762	00:01:42	102	0.0000
nopath	3	6	2	1	667	01:18:22	4702	01:19:25	4765	00:01:03	63	0.0000
nopath	2	4	3	1	708	01:18:01	4681	01:19:26	4766	00:01:25	85	0.0000
nopath	3	6	2	1	667	01:18:25	4705	01:19:27	4767	00:01:02	62	0.0000
nopath	3	6	3	1	667	01:18:33	4713	01:19:30	4770	00:00:57	57	0.0000
nopath	3	6	3	1	667	01:18:47	4727	01:19:37	4777	00:00:50	50	0.0000
nopath	3	6	12	14	667	01:18:49	4729	01:19:40	4780	00:00:51	51	0.0000
nopath	6	3	5	1	667	01:19:01	4741	01:19:52	4792	00:00:51	51	0.0000
nopath	2	6	12	14	748	01:17:38	4658	01:19:57	4797	00:02:19	139	0.0000
nopath	2	1	5	1	504	01:19:14	4754	01:19:58	4798	00:00:44	44	0.0000
nopath	2	3	12	14	679	01:18:49	4729	01:20:03	4803	00:01:14	74	0.0000	00:01:14
nopath	3	6	13	15	667	01:19:03	4743	01:20:10	4810	00:01:07	67	0.0000
nopath	6	1	3	1	832	01:18:19	4699	01:20:11	4811	00:01:52	112	0.0000
nopath	3	6	3	1	667	01:19:15	4755	01:20:17	4817	00:01:02	62	0.0000
nopath	2	3	3	1	679	01:18:51	4731	01:20:32	4832	00:01:41	101	0.0000
nopath	6	1	3	1	832	01:19:17	4757	01:20:34	4834	00:01:17	77	0.0000
nopath	3	6	3	1	667	01:19:19	4759	01:20:35	4835	00:01:16	76	0.0000
nopath	2	3	10	1	679	01:19:00	4740	01:20:36	4836	00:01:36	96	0.0000
nopath	2	3	12	14	679	01:19:02	4742	01:20:38	4838	00:01:36	96	0.0000
nopath	2	3	12	14	679	01:19:22	4762	01:20:41	4841	00:01:19	79	0.0000
nopath	3	6	13	15	667	01:19:20	4760	01:20:41	4841	00:01:21	81	0.0000
nopath	3	6	3	1	667	01:19:28	4768	01:20:43	4843	00:01:15	75	0.0000
nopath	2	4	3	1	708	01:19:33	4773	01:20:44	4844	00:01:11	71	0.0000
nopath	3	5	12	14	621	01:19:36	4776	01:20:45	4845	00:01:09	69	0.0000
nopath	4	2	12	14	708	01:19:26	4766	01:20:46	4846	00:01:20	80	0.0000
nopath	3	6	10	1	667	01:19:53	4793	01:20:47	4847	00:00:54	54	0.0000
nopath	6	1	12	14	832	01:20:07	4807	01:21:10	4870	00:01:03	63	0.0000	00:01:24
nopath	1	2	5	1	504	01:20:27	4827	01:21:12	4872	00:00:45	45	0.0000
nopath	3	6	13	15	667	01:19:54	4794	01:21:19	4879	00:01:25	85	0.0000
nopath	3	6	3	1	667	01:19:55	4795	01:21:21	4881	00:01:26	86	0.0000
nopath	1	3	13	15	763	01:18:45	4725	01:21:25	4885	00:02:40	160	0.0000
nopath	3	6	5	1	667	01:20:38	4838	01:21:29	4889	00:00:51	51	0.0000
nopath	3	2	13	15	679	01:20:24	4824	01:21:30	4890	00:01:06	66	0.0000
nopath	3	5	3	1	621	01:20:41	4841	01:21:31	4891	00:00:50	50	0.0000
nopath	3	6	6	1	667	01:20:43	4843	01:21:34	4894	00:00:51	51	0.0000
nopath	5	7	10	1	577	01:20:20	4820	01:21:37	4897	00:01:17	77	0.0000
nopath	3	6	7	1	667	01:20:44	4844	01:21:37	4897	00:00:53	53	0.0000
nopath	2	1	13	15	504	01:20:31	4831	01:21:40	4900	00:01:09	69	0.0000
nopath	6	7	9	1	624	01:20:41	4841	01:21:41	4901	00:01:00	60	0.0000
nopath	2	3	9	1	679	01:19:48	4788	01:21:42	4902	00:01:54	114	0.0000
nopath	2	1	9	1	504	01:20:49	4849	01:21:43	4903	00:00:54	54	0.0000
nopath	1	3	9	1	763	01:20:17	4817	01:21:45	4905	00:01:28	88	0.0000
nopath	5	2	3	1	701	01:20:09	4809	01:21:47	4907	00:01:38	98	0.0000
nopath	5	2	9	1	701	01:20:19	4819	01:21:51	4911	00:01:32	92	0.0000
nopath	5	1	9	1	785	01:20:04	4804	01:21:51	4911	00:01:47	107	0.0000
nopath	5	1	5	1	785	01:20:14	4814	01:21:55	4915	00:01:41	101	0.0000
nopath	6	3	13	15	667	01:20:45	4845	01:21:56	4916	00:01:11	71	0.0000
nopath	1	5	12	14	785	01:19:37	4777	01:22:05	4925	00:02:28	148	0.0000	00:02:03
nopath	5	3	13	15	621	01:20:47	4847	01:22:08	4928	00:01:21	81	0.0000
nopath	5	2	5	1	701	01:20:46	4846	01:22:11	4931	00:01:25	85	0.0000
nopath	3	7	3	1	302	01:21:39	4899	01:22:14	4934	00:00:35	35	0.0000
nopath	3	6	4	1	667	01:21:20	4880	01:22:15	4935	00:00:55	55	0.0000
nopath	3	6	6	1	667	01:21:24	4884	01:22:17	4937	00:00:53	53	0.0000
nopath	3	6	7	1	667	01:21:27	4887	01:22:20	4940	00:00:53	53	0.0000
nopath	3	6	3	1	667	01:21:30	4890	01:22:21	4941	00:00:51	51	0.0000
nopath	5	1	9	1	785	01:21:13	4873	01:22:22	4942	00:01:09	69	0.0000
nopath	2	3	13	15	679	01:21:02	4862	01:22:25	4945	00:01:23	83	0.0000
nopath	3	2	12	14	679	01:21:08	4868	01:22:26	4946	00:01:18	78	0.0000
nopath	6	3	12	14	667	01:21:16	4876	01:22:34	4954	00:01:18	78	0.0000
nopath	2	4	3	1	708	01:21:52	4912	01:22:55	4975	00:01:03	63	0.0000
nopath	1	3	12	14	763	01:21:38	4898	01:22:58	4978	00:01:20	80	0.0000
nopath	1	3	3	1	763	01:22:02	4922	01:23:03	4983	00:01:01	61	0.0000	00:01:24
nopath	5	3	10	1	621	01:21:41	4901	01:23:13	4993	00:01:32	92	0.0000
nopath	5	3	3	1	621	01:22:25	4945	01:23:15	4995	00:00:50	50	0.0000
nopath	1	3	13	15	763	01:22:09	4929	01:23:25	5005	00:01:16	76	0.0000
nopath	2	4	7	1	708	01:22:18	4938	01:23:27	5007	00:01:09	69	0.0000
nopath	2	3	9	1	679	01:22:21	4941	01:23:29	5009	00:01:08	68	0.0000
nopath	5	1	9	1	785	01:21:35	4895	01:23:31	5011	00:01:56	116	0.0000
nopath	2	3	3	1	679	01:22:36	4956	01:23:31	5011	00:00:55	55	0.0000
nopath	5	1	9	1	785	01:22:08	4928	01:23:33	5013	00:01:25	85	0.0000
nopath	2	3	10	1	679	01:22:38	4958	01:23:35	5015	00:00:57	57	0.0000
nopath	3	6	5	1	667	01:22:26	4946	01:23:35	5015	00:01:09	69	0.0000
nopath	6	2	12	14	748	01:22:34	4954	01:23:42	5022	00:01:08	68	0.0000
nopath	1	7	8	1	542	01:23:10	4990	01:23:57	5037	00:00:47	47	0.0000
nopath	3	6	5	1	667	01:22:51	4971	01:24:06	5046	00:01:15	75	0.0000	00:01:02
nopath	3	6	2	1	667	01:22:57	4977	01:24:08	5048	00:01:11	71	0.0000
nopath	3	6	5	1	667	01:23:13	4993	01:24:10	5050	00:00:57	57	0.0000
nopath	2	7	3	1	458	01:23:35	5015	01:24:19	5059	00:00:44	44	0.0000
nopath	1	3	13	15	763	01:22:28	4948	01:24:25	5065	00:01:57	117	0.0000
nopath	6	2	12	14	748	01:23:10	4990	01:24:26	5066	00:01:16	76	0.0000
nopath	2	3	3	1	679	01:23:22	5002	01:24:27	5067	00:01:05	65	0.0000
nopath	2	4	12	14	708	01:23:33	5013	01:24:30	5070	00:00:57	57	0.0000
nopath	3	6	2	1	667	01:23:35	5015	01:24:46	5086	00:01:11	71	0.0000
nopath	3	7	3	1	302	01:23:52	5032	01:24:47	5087	00:00:55	55	0.0000
nopath	3	1	13	15	763	01:23:30	5010	01:24:48	5088	00:01:18	78	0.0000
nopath	3	6	3	1	667	01:23:47	5027	01:24:48	5088	00:01:01	61	0.0000
nopath	2	7	10	1	458	01:24:02	5042	01:24:50	5090	00:00:48	48	0.0000
nopath	1	3	3	1	763	01:23:24	5004	01:24:52	5092	00:01:28	88	0.0000
nopath	5	1	3	1	785	01:23:36	5016	01:24:56	5096	00:01:20	80	0.0000
nopath	5	1	12	14	785	01:23:53	5033	01:24:58	5098	00:01:05	65	0.0000
nopath	1	2	12	14	504	01:23:26	5006	01:24:58	5098	00:01:32	92	0.0000
nopath	1	2	3	1	504	01:24:12	5052	01:25:03	5103	00:00:51	51	0.0000	00:01:07
nopath	3	5	9	1	621	01:24:13	5053	01:25:25	5125	00:01:12	72	0.0000
nopath	3	1	3	1	763	01:23:31	5011	01:25:27	5127	00:01:56	116	0.0000
nopath	3	6	5	1	667	01:24:18	5058	01:25:28	5128	00:01:10	70	0.0000
nopath	4	1	3	1	792	01:23:38	5018	01:25:31	5131	00:01:53	113	0.0000
nopath	3	6	10	1	667	01:24:35	5075	01:25:32	5132	00:00:57	57	0.0000
nopath	1	3	3	1	763	01:24:18	5058	01:25:34	5134	00:01:16	76	0.0000
nopath	2	4	3	1	708	01:23:56	5036	01:25:35	5135	00:01:39	99	0.0000
nopath	3	2	9	1	679	01:24:37	5077	01:25:36	5136	00:00:59	59	0.0000
nopath	3	6	13	15	667	01:24:46	5086	01:25:39	5139	00:00:53	53	0.0000
nopath	3	6	12	14	667	01:24:49	5089	01:25:42	5142	00:00:53	53	0.0000
nopath	2	1	13	15	504	01:25:02	5102	01:25:51	5151	00:00:49	49	0.0000
nopath	3	4	13	15	375	01:25:07	5107	01:25:52	5152	00:00:45	45	0.0000
nopath	2	3	3	1	679	01:24:27	5067	01:25:54	5154	00:01:27	87	0.0000
nopath	5	4	9	1	650	01:24:48	5088	01:25:54	5154	00:01:06	66	0.0000
nopath	6	2	9	1	748	01:23:57	5037	01:25:55	5155	00:01:58	118	0.0000
nopath	1	6	2	1	832	01:24:16	5056	01:25:56	5156	00:01:40	100	0.0000
nopath	2	4	7	1	708	01:24:15	5055	01:25:56	5156	00:01:41	101	0.0000
nopath	6	2	9	1	748	01:24:19	5059	01:25:57	5157	00:01:38	98	0.0000
nopath	5	1	9	1	785	01:24:27	5067	01:26:05	5165	00:01:38	98	0.0000	00:01:26
nopath	1	2	5	1	504	01:25:25	5125	01:26:09	5169	00:00:44	44	0.0000
nopath	2	3	10	1	679	01:25:04	5104	01:26:14	5174	00:01:10	70	0.0000
nopath	2	4	5	1	708	01:25:01	5101	01:26:15	5175	00:01:14	74	0.0000
nopath	3	6	9	1	667	01:25:05	5105	01:26:16	5176	00:01:11	71	0.0000
nopath	4	2	12	14	708	01:25:24	5124	01:26:17	5177	00:00:53	53	0.0000
nopath	5	3	12	14	621	01:25:28	5128	01:26:24	5184	00:00:56	56	0.0000
nopath	3	6	12	14	667	01:25:21	5121	01:26:28	5188	00:01:07	67	0.0000
nopath	2	4	3	1	708	01:25:35	5135	01:26:36	5196	00:01:01	61	0.0000
nopath	4	5	7	1	650	01:25:42	5142	01:26:36	5196	00:00:54	54	0.0000
nopath	2	4	12	14	708	01:25:38	5138	01:26:39	5199	00:01:01	61	0.0000
nopath	1	2	5	1	504	01:25:30	5130	01:26:41	5201	00:01:11	71	0.0000
nopath	2	3	3	1	679	01:25:44	5144	01:26:41	5201	00:00:57	57	0.0000
nopath	2	3	10	1	679	01:25:53	5153	01:26:47	5207	00:00:54	54	0.0000
nopath	6	2	5	1	748	01:25:51	5151	01:26:49	5209	00:00:58	58	0.0000
nopath	1	3	3	1	763	01:25:51	5151	01:26:59	5219	00:01:08	68	0.0000
nopath	1	3	3	1	763	01:26:03	5163	01:27:05	5225	00:01:02	62	0.0000	00:01:21
nopath	3	2	9	1	679	01:25:25	5125	01:27:05	5225	00:01:40	100	0.0000
nopath	3	6	13	15	667	01:25:53	5153	01:27:10	5230	00:01:17	77	0.0000
nopath	5	7	6	1	577	01:25:57	5157	01:27:17	5237	00:01:20	80	0.0000
nopath	5	6	12	14	380	01:26:42	5202	01:27:17	5237	00:00:35	35	0.0000
nopath	2	3	3	1	679	01:26:27	5187	01:27:25	5245	00:00:58	58	0.0000
nopath	3	6	9	1	667	01:26:37	5197	01:27:36	5256	00:00:59	59	0.0000
nopath	5	1	12	14	785	01:26:17	5177	01:27:42	5262	00:01:25	85	0.0000
nopath	5	3	12	14	621	01:26:47	5207	01:27:44	5264	00:00:57	57	0.0000
nopath	3	7	5	1	302	01:27:00	5220	01:27:48	5268	00:00:48	48	0.0000
nopath	5	1	9	1	785	01:26:48	5208	01:27:51	5271	00:01:03	63	0.0000
nopath	2	3	9	1	679	01:26:48	5208	01:27:52	5272	00:01:04	64	0.0000
nopath	2	4	12	14	708	01:26:51	5211	01:27:56	5276	00:01:05	65	0.0000
nopath	6	5	5	1	380	01:27:22	5242	01:27:58	5278	00:00:36	36	0.0000
nopath	4	2	3	1	708	01:26:58	5218	01:27:58	5278	00:01:00	60	0.0000
nopath	4	1	9	1	792	01:26:56	5216	01:28:04	5284	00:01:08	68	0.0000	00:01:27
nopath	3	6	5	1	667	01:26:59	5219	01:28:06	5286	00:01:07	67	0.0000
nopath	6	3	9	1	667	01:27:35	5255	01:28:25	5305	00:00:50	50	0.0000
nopath	3	6	9	1	667	01:27:15	5235	01:28:36	5316	00:01:21	81	0.0000
nopath	3	6	5	1	667	01:27:51	5271	01:28:41	5321	00:00:50	50	0.0000
nopath	1	3	3	1	763	01:26:22	5182	01:28:42	5322	00:02:20	140	0.0000
nopath	2	3	5	1	679	01:27:38	5258	01:28:45	5325	00:01:07	67	0.0000
nopath	5	1	9	1	785	01:27:26	5246	01:28:46	5326	00:01:20	80	0.0000
nopath	3	6	3	1	667	01:27:58	5278	01:28:49	5329	00:00:51	51	0.0000
nopath	3	6	5	1	667	01:28:01	5281	01:28:51	5331	00:00:50	50	0.0000
nopath	6	3	5	1	667	01:27:48	5268	01:28:52	5332	00:01:04	64	0.0000
nopath	3	2	3	1	679	01:27:33	5253	01:28:55	5335	00:01:22	82	0.0000
nopath	3	6	4	1	667	01:28:06	5286	01:28:56	5336	00:00:50	50	0.0000
nopath	6	3	5	1	667	01:28:09	5289	01:28:59	5339	00:00:50	50	0.0000
nopath	3	7	12	14	302	01:28:19	5299	01:29:04	5344	00:00:45	45	0.0000	00:00:43
nopath	2	7	13	15	458	01:28:09	5289	01:29:07	5347	00:00:58	58	0.0000
nopath	4	2	5	1	708	01:27:54	5274	01:29:07	5347	00:01:13	73	0.0000
nopath	5	1	9	1	785	01:27:53	5273	01:29:21	5361	00:01:28	88	0.0000
nopath	5	3	2	1	621	01:28:37	5317	01:29:26	5366	00:00:49	49	0.0000
nopath	3	2	10	1	679	01:28:16	5296	01:29:35	5375	00:01:19	79	0.0000
nopath	5	4	6	1	650	01:28:38	5318	01:29:36	5376	00:00:58	58	0.0000
nopath	4	2	9	1	708	01:28:36	5316	01:29:38	5378	00:01:02	62	0.0000
nopath	5	2	3	1	701	01:28:32	5312	01:29:45	5385	00:01:13	73	0.0000
nopath	3	6	12	14	667	01:28:42	5322	01:29:47	5387	00:01:05	65	0.0000
nopath	2	3	10	1	679	01:28:27	5307	01:29:52	5392	00:01:25	85	0.0000
nopath	5	1	9	1	785	01:28:43	5323	01:29:53	5393	00:01:10	70	0.0000
nopath	1	3	9	1	763	01:28:15	5295	01:29:55	5395	00:01:40	100	0.0000
nopath	5	1	3	1	785	01:28:52	5332	01:29:56	5396	00:01:04	64	0.0000
nopath	2	3	7	1	679	01:28:50	5330	01:29:58	5398	00:01:08	68	0.0000
nopath	1	7	12	14	542	01:29:05	5345	01:29:59	5399	00:00:54	54	0.0000
nopath	2	3	12	14	679	01:29:06	5346	01:30:01	5401	00:00:55	55	0.0000	00:01:13
nopath	1	7	10	1	542	01:29:13	5353	01:30:02	5402	00:00:49	49	0.0000
nopath	3	2	9	1	679	01:29:07	5347	01:30:04	5404	00:00:57	57	0.0000
nopath	1	3	13	15	763	01:28:56	5336	01:30:10	5410	00:01:14	74	0.0000
nopath	3	1	2	1	763	01:29:08	5348	01:30:26	5426	00:01:18	78	0.0000
nopath	2	3	3	1	679	01:29:08	5348	01:30:26	5426	00:01:18	78	0.0000
nopath	2	4	12	14	708	01:29:22	5362	01:30:29	5429	00:01:07	67	0.0000
nopath	2	3	13	15	679	01:29:24	5364	01:30:33	5433	00:01:09	69	0.0000
nopath	6	3	3	1	667	01:28:37	5317	01:30:43	5443	00:02:06	126	0.0000
nopath	1	2	5	1	504	01:30:04	5404	01:30:50	5450	00:00:46	46	0.0000
nopath	5	3	5	1	621	01:30:06	5406	01:30:57	5457	00:00:51	51	0.0000
nopath	4	3	3	1	375	01:30:06	5406	01:31:03	5463	00:00:57	57	0.0000	00:00:57
nopath	2	4	12	14	708	01:29:44	5384	01:31:06	5466	00:01:22	82	0.0000
nopath	1	4	3	1	792	01:29:43	5383	01:31:07	5467	00:01:24	84	0.0000
nopath	1	3	13	15	763	01:30:05	5405	01:31:11	5471	00:01:06	66	0.0000
nopath	3	5	12	14	621	01:30:06	5406	01:31:12	5472	00:01:06	66	0.0000
nopath	3	2	13	15	679	01:29:35	5375	01:31:12	5472	00:01:37	97	0.0000
nopath	3	6	10	1	667	01:30:11	5411	01:31:15	5475	00:01:04	64	0.0000
nopath	3	6	10	1	667	01:30:27	5427	01:31:18	5478	00:00:51	51	0.0000
nopath	5	3	10	1	621	01:30:07	5407	01:31:23	5483	00:01:16	76	0.0000
nopath	2	3	12	14	679	01:30:29	5429	01:31:33	5493	00:01:04	64	0.0000
nopath	2	3	3	1	679	01:30:31	5431	01:31:35	5495	00:01:04	64	0.0000
nopath	6	1	12	14	832	01:30:43	5443	01:31:51	5511	00:01:08	68	0.0000
nopath	1	2	3	1	504	01:31:17	5477	01:32:03	5523	00:00:46	46	0.0000	00:00:51
nopath	6	1	6	1	832	01:31:01	5461	01:32:03	5523	00:01:02	62	0.0000
nopath	1	2	3	1	504	01:31:22	5482	01:32:08	5528	00:00:46	46	0.0000
nopath	1	3	2	1	763	01:30:29	5429	01:32:12	5532	00:01:43	103	0.0000
nopath	2	3	12	14	679	01:31:02	5462	01:32:15	5535	00:01:13	73	0.0000
nopath	3	2	2	1	679	01:30:37	5437	01:32:15	5535	00:01:38	98	0.0000
nopath	3	6	12	14	667	01:30:59	5459	01:32:17	5537	00:01:18	78	0.0000
nopath	3	5	9	1	621	01:31:16	5476	01:32:18	5538	00:01:02	62	0.0000
nopath	3	6	3	1	667	01:31:38	5498	01:32:27	5547	00:00:49	49	0.0000
nopath	4	1	5	1	792	01:31:12	5472	01:32:27	5547	00:01:15	75	0.0000
nopath	1	2	10	1	504	01:31:51	5511	01:32:41	5561	00:00:50	50	0.0000
nopath	5	1	3	1	785	01:31:37	5497	01:32:41	5561	00:01:04	64	0.0000
nopath	3	6	3	1	667	01:31:47	5507	01:32:47	5567	00:01:00	60	0.0000
nopath	2	4	13	15	708	01:31:10	5470	01:32:48	5568	00:01:38	98	0.0000
nopath	3	6	4	1	667	01:31:56	5516	01:32:49	5569	00:00:53	53	0.0000
nopath	2	3	5	1	679	01:31:57	5517	01:32:50	5570	00:00:53	53	0.0000
nopath	3	6	13	15	667	01:31:59	5519	01:32:52	5572	00:00:53	53	0.0000
nopath	1	2	6	1	504	01:32:11	5531	01:32:57	5577	00:00:46	46	0.0000
nopath	1	2	12	14	504	01:32:15	5535	01:33:03	5583	00:00:48	48	0.0000	00:00:47
nopath	5	6	3	1	380	01:32:47	5567	01:33:19	5599	00:00:32	32	0.0000
nopath	1	6	3	1	832	01:32:22	5542	01:33:25	5605	00:01:03	63	0.0000
nopath	1	5	12	14	785	01:32:25	5545	01:33:27	5607	00:01:02	62	0.0000
nopath	4	1	3	1	792	01:32:23	5543	01:33:30	5610	00:01:07	67	0.0000
nopath	3	5	12	14	621	01:32:44	5564	01:33:35	5615	00:00:51	51	0.0000
nopath	2	3	9	1	679	01:32:11	5531	01:33:36	5616	00:01:25	85	0.0000
nopath	2	3	12	14	679	01:32:19	5539	01:33:39	5619	00:01:20	80	0.0000
nopath	5	1	12	14	785	01:32:38	5558	01:33:41	5621	00:01:03	63	0.0000
nopath	2	4	12	14	708	01:32:25	5545	01:33:42	5622	00:01:17	77	0.0000
nopath	3	5	12	14	621	01:32:52	5572	01:33:43	5623	00:00:51	51	0.0000
nopath	1	7	3	1	542	01:32:29	5549	01:33:45	5625	00:01:16	76	0.0000
nopath	2	1	10	1	504	01:33:15	5595	01:34:00	5640	00:00:45	45	0.0000	00:00:55
nopath	6	7	5	1	624	01:33:07	5587	01:34:04	5644	00:00:57	57	0.0000
nopath	6	1	10	1	832	01:32:36	5556	01:34:11	5651	00:01:35	95	0.0000
nopath	3	6	12	14	667	01:33:08	5588	01:34:22	5662	00:01:14	74	0.0000
nopath	3	6	12	14	667	01:33:23	5603	01:34:24	5664	00:01:01	61	0.0000
nopath	3	6	10	1	667	01:33:40	5620	01:34:30	5670	00:00:50	50	0.0000
nopath	6	1	12	14	832	01:33:13	5593	01:34:32	5672	00:01:19	79	0.0000
nopath	5	1	10	1	785	01:33:09	5589	01:34:34	5674	00:01:25	85	0.0000
nopath	2	3	3	1	679	01:33:44	5624	01:34:42	5682	00:00:58	58	0.0000
nopath	1	2	13	15	504	01:34:01	5641	01:34:50	5690	00:00:49	49	0.0000
nopath	1	3	12	14	763	01:33:53	5633	01:34:52	5692	00:00:59	59	0.0000
nopath	3	6	10	1	667	01:33:41	5621	01:34:56	5696	00:01:15	75	0.0000
nopath	3	6	13	15	667	01:34:00	5640	01:34:59	5699	00:00:59	59	0.0000
nopath	3	6	9	1	667	01:34:08	5648	01:35:01	5701	00:00:53	53	0.0000	00:01:01
nopath	5	3	5	1	621	01:33:54	5634	01:35:03	5703	00:01:09	69	0.0000
nopath	5	1	6	1	785	01:33:51	5631	01:35:06	5706	00:01:15	75	0.0000
nopath	5	7	3	1	577	01:34:15	5655	01:35:11	5711	00:00:56	56	0.0000
nopath	1	3	5	1	763	01:34:15	5655	01:35:13	5713	00:00:58	58	0.0000
nopath	3	2	12	14	679	01:33:04	5584	01:35:16	5716	00:02:12	132	0.0000
nopath	1	4	12	14	792	01:34:20	5660	01:35:36	5736	00:01:16	76	0.0000
nopath	6	2	9	1	748	01:34:00	5640	01:35:37	5737	00:01:37	97	0.0000
nopath	2	4	12	14	708	01:34:27	5667	01:35:38	5738	00:01:11	71	0.0000
nopath	6	2	3	1	748	01:34:39	5679	01:35:40	5740	00:01:01	61	0.0000
nopath	2	3	10	1	679	01:34:38	5678	01:35:40	5740	00:01:02	62	0.0000
nopath	5	1	3	1	785	01:34:16	5656	01:35:41	5741	00:01:25	85	0.0000
nopath	2	3	3	1	679	01:34:46	5686	01:35:42	5742	00:00:56	56	0.0000
nopath	3	6	9	1	667	01:34:53	5693	01:35:45	5745	00:00:52	52	0.0000
nopath	1	3	3	1	763	01:34:32	5672	01:35:56	5756	00:01:24	84	0.0000
nopath	6	2	9	1	748	01:34:57	5697	01:36:05	5765	00:01:08	68	0.0000	00:01:14
nopath	2	1	9	1	504	01:35:17	5717	01:36:07	5767	00:00:50	50	0.0000
nopath	6	1	3	1	832	01:35:14	5714	01:36:31	5791	00:01:17	77	0.0000
nopath	2	4	12	14	708	01:35:42	5742	01:36:35	5795	00:00:53	53	0.0000
nopath	1	2	6	1	504	01:36:07	5767	01:36:52	5812	00:00:45	45	0.0000
nopath	2	4	10	1	708	01:35:46	5746	01:36:55	5815	00:01:09	69	0.0000
nopath	3	6	3	1	667	01:35:37	5737	01:37:06	5826	00:01:29	89	0.0000	00:01:10
nopath	6	1	12	14	832	01:36:12	5772	01:37:14	5834	00:01:02	62	0.0000
nopath	4	7	3	1	331	01:36:36	5796	01:37:25	5845	00:00:49	49	0.0000
nopath	3	6	5	1	667	01:36:24	5784	01:37:25	5845	00:01:01	61	0.0000
nopath	4	2	9	1	708	01:35:47	5747	01:37:25	5845	00:01:38	98	0.0000
nopath	3	6	13	15	667	01:36:31	5791	01:37:29	5849	00:00:58	58	0.0000
nopath	3	6	12	14	667	01:36:35	5795	01:37:32	5852	00:00:57	57	0.0000
nopath	3	6	12	14	667	01:36:40	5800	01:37:34	5854	00:00:54	54	0.0000
nopath	3	5	10	1	621	01:36:41	5801	01:37:36	5856	00:00:55	55	0.0000
nopath	6	1	12	14	832	01:36:33	5793	01:37:41	5861	00:01:08	68	0.0000
nopath	2	3	3	1	679	01:36:50	5810	01:37:45	5865	00:00:55	55	0.0000
nopath	1	3	3	1	763	01:36:48	5808	01:37:55	5875	00:01:07	67	0.0000
nopath	1	7	3	1	542	01:37:08	5828	01:37:56	5876	00:00:48	48	0.0000
nopath	4	2	6	1	708	01:37:02	5822	01:38:05	5885	00:01:03	63	0.0000	00:01:14
nopath	6	5	3	1	380	01:37:40	5860	01:38:16	5896	00:00:36	36	0.0000
nopath	2	1	10	1	504	01:37:34	5854	01:38:18	5898	00:00:44	44	0.0000
nopath	4	2	7	1	708	01:37:33	5853	01:38:27	5907	00:00:54	54	0.0000
nopath	2	4	12	14	708	01:37:38	5858	01:38:32	5912	00:00:54	54	0.0000
nopath	2	4	12	14	708	01:37:40	5860	01:38:34	5914	00:00:54	54	0.0000
nopath	3	6	12	14	667	01:37:31	5851	01:38:36	5916	00:01:05	65	0.0000
nopath	3	6	12	14	667	01:37:41	5861	01:38:38	5918	00:00:57	57	0.0000
nopath	2	3	12	14	679	01:37:53	5873	01:38:55	5935	00:01:02	62	0.0000
nopath	2	4	12	14	708	01:37:47	5867	01:38:56	5936	00:01:09	69	0.0000
nopath	2	4	3	1	708	01:38:13	5893	01:39:06	5946	00:00:53	53	0.0000	00:01:08
nopath	1	2	12	14	504	01:38:22	5902	01:39:08	5948	00:00:46	46	0.0000
nopath	6	3	10	1	667	01:38:06	5886	01:39:13	5953	00:01:07	67	0.0000
nopath	5	7	9	1	577	01:38:19	5899	01:39:21	5961	00:01:02	62	0.0000
nopath	3	6	9	1	667	01:38:02	5882	01:39:26	5966	00:01:24	84	0.0000
nopath	3	6	3	1	667	01:38:11	5891	01:39:28	5968	00:01:17	77	0.0000
nopath	5	1	3	1	785	01:38:25	5905	01:39:28	5968	00:01:03	63	0.0000
nopath	5	3	3	1	621	01:38:35	5915	01:39:30	5970	00:00:55	55	0.0000
nopath	4	2	9	1	708	01:38:07	5887	01:39:35	5975	00:01:28	88	0.0000
nopath	3	4	9	1	375	01:39:04	5944	01:39:37	5977	00:00:33	33	0.0000
nopath	3	6	3	1	667	01:38:25	5905	01:39:37	5977	00:01:12	72	0.0000
nopath	3	6	13	15	667	01:38:39	5919	01:39:48	5988	00:01:09	69	0.0000
nopath	5	1	3	1	785	01:38:45	5925	01:39:50	5990	00:01:05	65	0.0000
nopath	1	3	9	1	763	01:38:28	5908	01:39:52	5992	00:01:24	84	0.0000
nopath	3	6	5	1	667	01:39:08	5948	01:39:58	5998	00:00:50	50	0.0000
nopath	2	1	3	1	504	01:39:28	5968	01:40:13	6013	00:00:45	45	0.0000	00:00:46
nopath	2	3	12	14	679	01:38:58	5938	01:40:13	6013	00:01:15	75	0.0000
nopath	1	3	5	1	763	01:38:50	5930	01:40:15	6015	00:01:25	85	0.0000
nopath	2	3	3	1	679	01:39:31	5971	01:40:25	6025	00:00:54	54	0.0000
nopath	3	6	3	1	667	01:39:30	5970	01:40:28	6028	00:00:58	58	0.0000
nopath	3	2	5	1	679	01:39:22	5962	01:40:35	6035	00:01:13	73	0.0000
nopath	2	7	9	1	458	01:39:58	5998	01:40:44	6044	00:00:46	46	0.0000
nopath	5	4	9	1	650	01:39:42	5982	01:40:44	6044	00:01:02	62	0.0000
nopath	6	3	13	15	667	01:39:34	5974	01:40:47	6047	00:01:13	73	0.0000
nopath	2	1	7	1	504	01:40:02	6002	01:40:49	6049	00:00:47	47	0.0000
nopath	3	6	3	1	667	01:40:02	6002	01:40:58	6058	00:00:56	56	0.0000
nopath	3	6	2	1	667	01:40:04	6004	01:41:00	6060	00:00:56	56	0.0000	00:01:02
nopath	5	1	3	1	785	01:39:12	5952	01:41:01	6061	00:01:49	109	0.0000
nopath	5	7	9	1	577	01:40:10	6010	01:41:08	6068	00:00:58	58	0.0000
nopath	3	2	4	1	679	01:40:11	6011	01:41:14	6074	00:01:03	63	0.0000
nopath	3	6	9	1	667	01:40:20	6020	01:41:14	6074	00:00:54	54	0.0000
nopath	3	1	9	1	763	01:39:52	5992	01:41:14	6074	00:01:22	82	0.0000
nopath	3	7	6	1	302	01:40:35	6035	01:41:15	6075	00:00:40	40	0.0000
nopath	2	7	12	14	458	01:40:30	6030	01:41:18	6078	00:00:48	48	0.0000
nopath	2	3	3	1	679	01:39:42	5982	01:41:22	6082	00:01:40	100	0.0000
nopath	1	3	10	1	763	01:40:06	6006	01:41:25	6085	00:01:19	79	0.0000
nopath	3	6	9	1	667	01:40:31	6031	01:41:26	6086	00:00:55	55	0.0000
nopath	3	6	5	1	667	01:40:32	6032	01:41:27	6087	00:00:55	55	0.0000
nopath	4	3	6	1	375	01:40:27	6027	01:41:27	6087	00:01:00	60	0.0000
nopath	6	2	3	1	748	01:40:31	6031	01:41:28	6088	00:00:57	57	0.0000
nopath	3	6	5	1	667	01:40:34	6034	01:41:30	6090	00:00:56	56	0.0000
nopath	5	1	9	1	785	01:39:40	5980	01:41:31	6091	00:01:51	111	0.0000
nopath	1	2	12	14	504	01:40:34	6034	01:41:32	6092	00:00:58	58	0.0000
nopath	2	3	12	14	679	01:40:39	6039	01:41:35	6095	00:00:56	56	0.0000
nopath	6	4	9	1	696	01:40:32	6032	01:41:48	6108	00:01:16	76	0.0000
nopath	3	1	5	1	763	01:40:28	6028	01:41:54	6114	00:01:26	86	0.0000
nopath	4	1	3	1	792	01:40:55	6055	01:42:04	6124	00:01:09	69	0.0000	00:01:10
nopath	1	6	12	14	832	01:40:52	6052	01:42:07	6127	00:01:15	75	0.0000
nopath	5	3	10	1	621	01:41:23	6083	01:42:13	6133	00:00:50	50	0.0000
nopath	2	4	3	1	708	01:41:21	6081	01:42:25	6145	00:01:04	64	0.0000
nopath	3	6	10	1	667	01:41:36	6096	01:42:25	6145	00:00:49	49	0.0000
nopath	2	4	2	1	708	01:41:34	6094	01:42:27	6147	00:00:53	53	0.0000
nopath	3	6	3	1	667	01:41:38	6098	01:42:29	6149	00:00:51	51	0.0000
nopath	1	7	12	14	542	01:41:46	6106	01:42:35	6155	00:00:49	49	0.0000
nopath	1	3	5	1	763	01:41:22	6082	01:42:35	6155	00:01:13	73	0.0000
nopath	3	5	5	1	621	01:41:49	6109	01:42:37	6157	00:00:48	48	0.0000
nopath	6	5	3	1	380	01:42:08	6128	01:42:44	6164	00:00:36	36	0.0000
nopath	1	3	6	1	763	01:41:45	6105	01:42:45	6165	00:01:00	60	0.0000
nopath	3	2	12	14	679	01:41:15	6075	01:42:46	6166	00:01:31	91	0.0000
nopath	6	3	10	1	667	01:41:42	6102	01:42:53	6173	00:01:11	71	0.0000
nopath	6	7	7	1	624	01:41:52	6112	01:42:59	6179	00:01:07	67	0.0000
nopath	2	1	3	1	504	01:42:07	6127	01:42:59	6179	00:00:52	52	0.0000
nopath	6	2	3	1	748	01:41:28	6088	01:43:05	6185	00:01:37	97	0.0000	00:01:17
nopath	2	4	3	1	708	01:42:03	6123	01:43:06	6186	00:01:03	63	0.0000
nopath	1	2	12	14	504	01:42:00	6120	01:43:12	6192	00:01:12	72	0.0000
nopath	1	2	12	14	504	01:42:22	6142	01:43:16	6196	00:00:54	54	0.0000
nopath	6	3	9	1	667	01:41:58	6118	01:43:23	6203	00:01:25	85	0.0000
nopath	5	1	5	1	785	01:42:24	6144	01:43:24	6204	00:01:00	60	0.0000
nopath	6	1	5	1	832	01:42:24	6144	01:43:34	6214	00:01:10	70	0.0000
nopath	1	2	12	14	504	01:42:50	6170	01:43:37	6217	00:00:47	47	0.0000
nopath	4	2	3	1	708	01:42:38	6158	01:43:45	6225	00:01:07	67	0.0000
nopath	1	3	3	1	763	01:42:34	6154	01:43:52	6232	00:01:18	78	0.0000
nopath	3	6	3	1	667	01:43:06	6186	01:43:55	6235	00:00:49	49	0.0000
nopath	3	6	9	1	667	01:43:10	6190	01:44:01	6241	00:00:51	51	0.0000	00:00:52
nopath	2	4	3	1	708	01:43:05	6185	01:44:15	6255	00:01:10	70	0.0000
nopath	6	3	3	1	667	01:43:36	6216	01:44:27	6267	00:00:51	51	0.0000
nopath	1	4	3	1	792	01:43:07	6187	01:44:35	6275	00:01:28	88	0.0000
nopath	3	6	3	1	667	01:43:31	6211	01:44:36	6276	00:01:05	65	0.0000
nopath	5	3	9	1	621	01:43:45	6225	01:44:43	6283	00:00:58	58	0.0000
nopath	1	2	2	1	504	01:43:59	6239	01:44:46	6286	00:00:47	47	0.0000
nopath	5	1	3	1	785	01:43:38	6218	01:44:46	6286	00:01:08	68	0.0000
nopath	3	6	9	1	667	01:43:45	6225	01:44:47	6287	00:01:02	62	0.0000
nopath	2	3	6	1	679	01:43:49	6229	01:45:04	6304	00:01:15	75	0.0000	00:01:07
nopath	2	7	3	1	458	01:44:22	6262	01:45:04	6304	00:00:42	42	0.0000
nopath	1	4	9	1	792	01:43:36	6216	01:45:05	6305	00:01:29	89	0.0000
nopath	1	3	3	1	763	01:43:48	6228	01:45:06	6306	00:01:18	78	0.0000
nopath	3	6	12	14	667	01:44:07	6247	01:45:07	6307	00:01:00	60	0.0000
nopath	2	7	13	15	458	01:44:24	6264	01:45:09	6309	00:00:45	45	0.0000
nopath	3	6	12	14	667	01:44:10	6250	01:45:10	6310	00:01:00	60	0.0000
nopath	3	6	3	1	667	01:44:16	6256	01:45:11	6311	00:00:55	55	0.0000
nopath	2	1	9	1	504	01:44:36	6276	01:45:16	6316	00:00:40	40	0.0000
nopath	6	2	12	14	748	01:44:04	6244	01:45:16	6316	00:01:12	72	0.0000
nopath	2	4	8	1	708	01:44:27	6267	01:45:24	6324	00:00:57	57	0.0000
nopath	6	3	2	1	667	01:44:24	6264	01:45:33	6333	00:01:09	69	0.0000
nopath	6	3	13	15	667	01:44:34	6274	01:45:39	6339	00:01:05	65	0.0000
nopath	1	3	12	14	763	01:44:18	6258	01:45:43	6343	00:01:25	85	0.0000
nopath	1	3	13	15	763	01:44:25	6265	01:45:46	6346	00:01:21	81	0.0000
nopath	5	1	12	14	785	01:44:13	6253	01:45:56	6356	00:01:43	103	0.0000
nopath	3	7	3	1	302	01:45:16	6316	01:46:01	6361	00:00:45	45	0.0000	00:00:42
nopath	5	1	13	15	785	01:44:44	6284	01:46:02	6362	00:01:18	78	0.0000
nopath	3	2	3	1	679	01:44:17	6257	01:46:05	6365	00:01:48	108	0.0000
nopath	3	6	10	1	667	01:44:43	6283	01:46:06	6366	00:01:23	83	0.0000
nopath	4	2	9	1	708	01:44:58	6298	01:46:08	6368	00:01:10	70	0.0000
nopath	3	6	13	15	667	01:45:11	6311	01:46:19	6379	00:01:08	68	0.0000
nopath	3	6	3	1	667	01:45:24	6324	01:46:22	6382	00:00:58	58	0.0000
nopath	1	3	5	1	763	01:44:45	6285	01:46:22	6382	00:01:37	97	0.0000
nopath	6	3	12	14	667	01:45:28	6328	01:46:34	6394	00:01:06	66	0.0000
nopath	5	1	13	15	785	01:44:45	6285	01:46:35	6395	00:01:50	110	0.0000
nopath	5	1	2	1	785	01:45:20	6320	01:46:36	6396	00:01:16	76	0.0000
nopath	5	6	3	1	380	01:45:51	6351	01:46:37	6397	00:00:46	46	0.0000
nopath	3	5	3	1	621	01:45:44	6344	01:46:45	6405	00:01:01	61	0.0000
nopath	2	3	3	1	679	01:45:17	6317	01:46:52	6412	00:01:35	95	0.0000
nopath	3	6	3	1	667	01:45:51	6351	01:46:58	6418	00:01:07	67	0.0000
nopath	2	7	12	14	458	01:46:17	6377	01:47:00	6420	00:00:43	43	0.0000	00:00:50
nopath	3	6	5	1	667	01:46:04	6364	01:47:04	6424	00:01:00	60	0.0000
nopath	2	3	3	1	679	01:45:55	6355	01:47:06	6426	00:01:11	71	0.0000
nopath	2	3	3	1	679	01:46:11	6371	01:47:09	6429	00:00:58	58	0.0000
nopath	1	2	12	14	504	01:46:11	6371	01:47:12	6432	00:01:01	61	0.0000
nopath	6	2	3	1	748	01:46:18	6378	01:47:15	6435	00:00:57	57	0.0000
nopath	1	2	13	15	504	01:46:12	6372	01:47:19	6439	00:01:07	67	0.0000
nopath	6	1	12	14	832	01:46:15	6375	01:47:19	6439	00:01:04	64	0.0000
nopath	3	2	5	1	679	01:46:03	6363	01:47:25	6445	00:01:22	82	0.0000
nopath	5	3	5	1	621	01:46:38	6398	01:47:33	6453	00:00:55	55	0.0000
nopath	5	3	12	14	621	01:46:39	6399	01:47:37	6457	00:00:58	58	0.0000
nopath	2	3	3	1	679	01:46:19	6379	01:47:42	6462	00:01:23	83	0.0000
nopath	1	3	10	1	763	01:46:15	6375	01:47:45	6465	00:01:30	90	0.0000
nopath	2	4	5	1	708	01:46:30	6390	01:47:49	6469	00:01:19	79	0.0000
nopath	3	6	3	1	667	01:46:22	6382	01:47:56	6476	00:01:34	94	0.0000
nopath	3	6	9	1	667	01:46:53	6413	01:47:58	6478	00:01:05	65	0.0000
nopath	2	3	9	1	679	01:47:04	6424	01:47:58	6478	00:00:54	54	0.0000
nopath	2	5	12	14	701	01:46:52	6412	01:48:05	6485	00:01:13	73	0.0000	00:01:36
nopath	2	6	9	1	748	01:46:51	6411	01:48:06	6486	00:01:15	75	0.0000
nopath	1	3	12	14	763	01:46:23	6383	01:48:07	6487	00:01:44	104	0.0000
nopath	5	6	9	1	380	01:47:39	6459	01:48:20	6500	00:00:41	41	0.0000
nopath	3	7	12	14	302	01:47:39	6459	01:48:29	6509	00:00:50	50	0.0000
nopath	1	3	10	1	763	01:47:27	6447	01:48:32	6512	00:01:05	65	0.0000
nopath	1	7	13	15	542	01:47:41	6461	01:48:33	6513	00:00:52	52	0.0000
nopath	4	2	5	1	708	01:47:43	6463	01:48:36	6516	00:00:53	53	0.0000
nopath	1	5	13	15	785	01:46:58	6418	01:48:37	6517	00:01:39	99	0.0000
nopath	4	2	3	1	708	01:47:44	6464	01:48:38	6518	00:00:54	54	0.0000
nopath	1	3	13	15	763	01:47:36	6456	01:48:39	6519	00:01:03	63	0.0000
nopath	3	6	10	1	667	01:47:35	6455	01:48:46	6526	00:01:11	71	0.0000
nopath	3	6	12	14	667	01:47:54	6474	01:48:51	6531	00:00:57	57	0.0000
nopath	5	1	3	1	785	01:47:30	6450	01:49:01	6541	00:01:31	91	0.0000	00:01:19
nopath	1	2	13	15	504	01:48:17	6497	01:49:08	6548	00:00:51	51	0.0000
nopath	2	3	10	1	679	01:47:40	6460	01:49:12	6552	00:01:32	92	0.0000
nopath	6	1	4	1	832	01:48:10	6490	01:49:15	6555	00:01:05	65	0.0000
nopath	2	3	7	1	679	01:47:45	6465	01:49:15	6555	00:01:30	90	0.0000
nopath	1	7	3	1	542	01:48:18	6498	01:49:16	6556	00:00:58	58	0.0000
nopath	1	3	12	14	763	01:47:53	6473	01:49:19	6559	00:01:26	86	0.0000
nopath	6	1	12	14	832	01:48:16	6496	01:49:20	6560	00:01:04	64	0.0000
nopath	3	5	10	1	621	01:48:27	6507	01:49:26	6566	00:00:59	59	0.0000
nopath	3	6	3	1	667	01:48:31	6511	01:49:28	6568	00:00:57	57	0.0000
nopath	5	7	12	14	577	01:48:29	6509	01:49:38	6578	00:01:09	69	0.0000
nopath	5	1	3	1	785	01:48:12	6492	01:49:41	6581	00:01:29	89	0.0000
nopath	5	1	3	1	785	01:48:15	6495	01:49:43	6583	00:01:28	88	0.0000
nopath	6	1	3	1	832	01:48:41	6521	01:49:46	6586	00:01:05	65	0.0000
nopath	6	1	12	14	832	01:48:44	6524	01:49:50	6590	00:01:06	66	0.0000
nopath	2	3	12	14	679	01:48:26	6506	01:49:53	6593	00:01:27	87	0.0000
nopath	3	6	6	1	667	01:48:34	6514	01:49:55	6595	00:01:21	81	0.0000
nopath	2	4	12	14	708	01:48:43	6523	01:49:57	6597	00:01:14	74	0.0000
nopath	3	6	10	1	667	01:48:53	6533	01:49:57	6597	00:01:04	64	0.0000
nopath	3	6	13	15	667	01:49:01	6541	01:50:00	6600	00:00:59	59	0.0000	00:01:05
nopath	3	6	12	14	667	01:49:06	6546	01:50:03	6603	00:00:57	57	0.0000
nopath	3	6	13	15	667	01:49:09	6549	01:50:06	6606	00:00:57	57	0.0000
nopath	4	1	10	1	792	01:48:46	6526	01:50:06	6606	00:01:20	80	0.0000
nopath	3	6	9	1	667	01:49:19	6559	01:50:09	6609	00:00:50	50	0.0000
nopath	1	5	10	1	785	01:48:59	6539	01:50:13	6613	00:01:14	74	0.0000
nopath	5	2	2	1	701	01:49:10	6550	01:50:15	6615	00:01:05	65	0.0000
nopath	1	3	9	1	763	01:48:56	6536	01:50:22	6622	00:01:26	86	0.0000
nopath	2	3	12	14	679	01:49:10	6550	01:50:25	6625	00:01:15	75	0.0000
nopath	3	6	10	1	667	01:49:29	6569	01:50:25	6625	00:00:56	56	0.0000
nopath	3	6	3	1	667	01:49:37	6577	01:50:28	6628	00:00:51	51	0.0000
nopath	2	3	13	15	679	01:49:30	6570	01:50:30	6630	00:01:00	60	0.0000
nopath	3	4	5	1	375	01:50:01	6601	01:50:46	6646	00:00:45	45	0.0000
nopath	1	7	12	14	542	01:50:00	6600	01:50:48	6648	00:00:48	48	0.0000
nopath	1	4	12	14	792	01:49:47	6587	01:50:56	6656	00:01:09	69	0.0000
nopath	2	6	12	14	748	01:49:12	6552	01:50:57	6657	00:01:45	105	0.0000
nopath	1	5	13	15	785	01:49:53	6593	01:50:59	6659	00:01:06	66	0.0000
nopath	5	2	13	15	701	01:49:42	6582	01:51:03	6663	00:01:21	81	0.0000	00:01:14
nopath	1	7	13	15	542	01:50:18	6618	01:51:06	6666	00:00:48	48	0.0000
nopath	3	6	12	14	667	01:49:38	6578	01:51:07	6667	00:01:29	89	0.0000
nopath	3	6	5	1	667	01:49:44	6584	01:51:09	6669	00:01:25	85	0.0000
nopath	5	1	9	1	785	01:49:57	6597	01:51:11	6671	00:01:14	74	0.0000
nopath	3	5	12	14	621	01:50:10	6610	01:51:11	6671	00:01:01	61	0.0000
nopath	4	1	3	1	792	01:50:12	6612	01:51:23	6683	00:01:11	71	0.0000
nopath	5	1	10	1	785	01:50:07	6607	01:51:31	6691	00:01:24	84	0.0000
nopath	5	1	3	1	785	01:50:15	6615	01:51:33	6693	00:01:18	78	0.0000
nopath	1	4	3	1	792	01:50:13	6613	01:51:35	6695	00:01:22	82	0.0000
nopath	6	1	12	14	832	01:50:13	6613	01:51:37	6697	00:01:24	84	0.0000
nopath	2	4	10	1	708	01:49:41	6581	01:51:38	6698	00:01:57	117	0.0000
nopath	2	3	7	1	679	01:50:29	6629	01:51:39	6699	00:01:10	70	0.0000
nopath	6	1	5	1	832	01:50:25	6625	01:51:41	6701	00:01:16	76	0.0000
nopath	1	3	3	1	763	01:50:33	6633	01:51:45	6705	00:01:12	72	0.0000
nopath	3	6	5	1	667	01:50:38	6638	01:51:46	6706	00:01:08	68	0.0000
nopath	3	6	12	14	667	01:50:44	6644	01:51:48	6708	00:01:04	64	0.0000
nopath	5	2	12	14	701	01:50:27	6627	01:51:55	6715	00:01:28	88	0.0000
nopath	2	1	4	1	504	01:51:03	6663	01:51:57	6717	00:00:54	54	0.0000
nopath	3	1	10	1	763	01:50:39	6639	01:51:58	6718	00:01:19	79	0.0000
nopath	5	4	6	1	650	01:50:44	6644	01:52:09	6729	00:01:25	85	0.0000	00:01:08
nopath	1	2	12	14	504	01:51:23	6683	01:52:09	6729	00:00:46	46	0.0000
nopath	1	3	3	1	763	01:51:11	6671	01:52:16	6736	00:01:05	65	0.0000
nopath	3	6	12	14	667	01:51:06	6666	01:52:16	6736	00:01:10	70	0.0000
nopath	3	5	3	1	621	01:51:08	6668	01:52:19	6739	00:01:11	71	0.0000
nopath	3	6	5	1	667	01:51:34	6694	01:52:25	6745	00:00:51	51	0.0000
nopath	1	3	12	14	763	01:51:30	6690	01:52:31	6751	00:01:01	61	0.0000
nopath	1	3	12	14	763	01:51:33	6693	01:52:35	6755	00:01:02	62	0.0000
nopath	2	3	6	1	679	01:51:43	6703	01:52:45	6765	00:01:02	62	0.0000
nopath	4	1	10	1	792	01:51:21	6681	01:52:49	6769	00:01:28	88	0.0000
nopath	3	6	5	1	667	01:51:36	6696	01:52:56	6776	00:01:20	80	0.0000
nopath	2	3	5	1	679	01:52:07	6727	01:53:02	6782	00:00:55	55	0.0000	00:01:13
nopath	5	1	12	14	785	01:51:48	6708	01:53:06	6786	00:01:18	78	0.0000
nopath	5	1	5	1	785	01:51:56	6716	01:53:09	6789	00:01:13	73	0.0000
nopath	6	3	13	15	667	01:52:02	6722	01:53:15	6795	00:01:13	73	0.0000
nopath	3	6	12	14	667	01:51:55	6715	01:53:16	6796	00:01:21	81	0.0000
nopath	1	2	13	15	504	01:52:31	6751	01:53:20	6800	00:00:49	49	0.0000
nopath	1	3	6	1	763	01:52:00	6720	01:53:22	6802	00:01:22	82	0.0000
nopath	3	2	13	15	679	01:52:22	6742	01:53:27	6807	00:01:05	65	0.0000
nopath	4	2	9	1	708	01:52:30	6750	01:53:29	6809	00:00:59	59	0.0000
nopath	2	1	13	15	504	01:52:51	6771	01:53:42	6822	00:00:51	51	0.0000
nopath	3	6	12	14	667	01:52:36	6756	01:53:47	6827	00:01:11	71	0.0000
nopath	3	6	12	14	667	01:52:41	6761	01:53:49	6829	00:01:08	68	0.0000
nopath	6	1	6	1	832	01:52:47	6767	01:53:50	6830	00:01:03	63	0.0000
nopath	6	5	12	14	380	01:53:04	6784	01:53:52	6832	00:00:48	48	0.0000
nopath	5	2	3	1	701	01:52:57	6777	01:53:54	6834	00:00:57	57	0.0000
nopath	2	4	3	1	708	01:52:50	6770	01:53:55	6835	00:01:05	65	0.0000
nopath	5	1	3	1	785	01:52:50	6770	01:53:56	6836	00:01:06	66	0.0000
nopath	5	2	9	1	701	01:53:02	6782	01:53:58	6838	00:00:56	56	0.0000
nopath	5	1	12	14	785	01:52:51	6771	01:53:58	6838	00:01:07	67	0.0000
nopath	1	2	12	14	504	01:52:43	6763	01:54:01	6841	00:01:18	78	0.0000	00:00:55
nopath	2	6	3	1	748	01:52:53	6773	01:54:06	6846	00:01:13	73	0.0000
nopath	2	4	13	15	708	01:52:55	6775	01:54:18	6858	00:01:23	83	0.0000
nopath	3	2	12	14	679	01:53:16	6796	01:54:23	6863	00:01:07	67	0.0000
nopath	1	3	10	1	763	01:53:25	6805	01:54:23	6863	00:00:58	58	0.0000
nopath	3	6	10	1	667	01:53:29	6809	01:54:25	6865	00:00:56	56	0.0000
nopath	3	6	12	14	667	01:53:34	6814	01:54:27	6867	00:00:53	53	0.0000
nopath	4	1	3	1	792	01:52:36	6756	01:54:28	6868	00:01:52	112	0.0000
nopath	2	3	9	1	679	01:53:14	6794	01:54:42	6882	00:01:28	88	0.0000
nopath	2	3	12	14	679	01:53:22	6802	01:54:45	6885	00:01:23	83	0.0000
nopath	6	1	13	15	832	01:53:33	6813	01:54:48	6888	00:01:15	75	0.0000
nopath	1	2	12	14	504	01:53:30	6810	01:54:49	6889	00:01:19	79	0.0000
nopath	2	3	12	14	679	01:53:53	6833	01:54:49	6889	00:00:56	56	0.0000
nopath	6	2	5	1	748	01:53:56	6836	01:54:53	6893	00:00:57	57	0.0000
nopath	6	3	3	1	667	01:53:50	6830	01:55:03	6903	00:01:13	73	0.0000	00:01:08
nopath	4	2	5	1	708	01:53:46	6826	01:55:05	6905	00:01:19	79	0.0000
nopath	3	2	3	1	679	01:53:54	6834	01:55:07	6907	00:01:13	73	0.0000
nopath	5	1	12	14	785	01:54:07	6847	01:55:22	6922	00:01:15	75	0.0000
nopath	1	3	3	1	763	01:53:52	6832	01:55:22	6922	00:01:30	90	0.0000
nopath	1	3	9	1	763	01:54:08	6848	01:55:25	6925	00:01:17	77	0.0000
nopath	3	6	12	14	667	01:54:25	6865	01:55:27	6927	00:01:02	62	0.0000
nopath	2	3	10	1	679	01:54:00	6840	01:55:28	6928	00:01:28	88	0.0000
nopath	3	5	10	1	621	01:54:37	6877	01:55:29	6929	00:00:52	52	0.0000
nopath	2	3	10	1	679	01:54:15	6855	01:55:30	6930	00:01:15	75	0.0000
nopath	5	1	5	1	785	01:54:31	6871	01:55:32	6932	00:01:01	61	0.0000
nopath	3	6	3	1	667	01:54:48	6888	01:55:39	6939	00:00:51	51	0.0000
nopath	1	3	13	15	763	01:54:14	6854	01:55:41	6941	00:01:27	87	0.0000
nopath	1	3	12	14	763	01:54:20	6860	01:55:44	6944	00:01:24	84	0.0000
nopath	1	3	5	1	763	01:54:34	6874	01:55:46	6946	00:01:12	72	0.0000
nopath	2	1	12	14	504	01:54:28	6868	01:55:48	6948	00:01:20	80	0.0000
nopath	2	1	12	14	504	01:54:54	6894	01:55:55	6955	00:01:01	61	0.0000
nopath	2	4	12	14	708	01:54:44	6884	01:56:00	6960	00:01:16	76	0.0000	00:01:12
nopath	2	3	3	1	679	01:55:12	6912	01:56:07	6967	00:00:55	55	0.0000
nopath	6	1	5	1	832	01:54:47	6887	01:56:11	6971	00:01:24	84	0.0000
nopath	2	3	9	1	679	01:55:19	6919	01:56:13	6973	00:00:54	54	0.0000
nopath	4	3	13	15	375	01:55:30	6930	01:56:15	6975	00:00:45	45	0.0000
nopath	5	1	3	1	785	01:54:54	6894	01:56:16	6976	00:01:22	82	0.0000
nopath	1	2	9	1	504	01:54:40	6880	01:56:20	6980	00:01:40	100	0.0000
nopath	5	1	10	1	785	01:55:08	6908	01:56:21	6981	00:01:13	73	0.0000
nopath	6	3	9	1	667	01:54:50	6890	01:56:23	6983	00:01:33	93	0.0000
nopath	5	1	5	1	785	01:55:28	6928	01:56:28	6988	00:01:00	60	0.0000
nopath	4	1	5	1	792	01:55:13	6913	01:56:45	7005	00:01:32	92	0.0000
nopath	6	2	9	1	748	01:55:09	6909	01:56:45	7005	00:01:36	96	0.0000
nopath	3	6	13	15	667	01:55:42	6942	01:56:48	7008	00:01:06	66	0.0000
nopath	3	6	9	1	667	01:56:00	6960	01:56:51	7011	00:00:51	51	0.0000
nopath	5	7	9	1	577	01:55:49	6949	01:56:53	7013	00:01:04	64	0.0000
nopath	6	1	6	1	832	01:55:33	6933	01:56:54	7014	00:01:21	81	0.0000
nopath	3	6	5	1	667	01:56:03	6963	01:56:55	7015	00:00:52	52	0.0000
nopath	5	1	9	1	785	01:55:48	6948	01:56:56	7016	00:01:08	68	0.0000
nopath	3	6	3	1	667	01:56:10	6970	01:57:00	7020	00:00:50	50	0.0000	00:01:02
nopath	5	2	5	1	701	01:56:03	6963	01:57:01	7021	00:00:58	58	0.0000
nopath	5	1	3	1	785	01:55:54	6954	01:57:02	7022	00:01:08	68	0.0000
nopath	2	3	10	1	679	01:56:06	6966	01:57:12	7032	00:01:06	66	0.0000
nopath	1	3	2	1	763	01:56:10	6970	01:57:15	7035	00:01:05	65	0.0000
nopath	1	3	3	1	763	01:56:11	6971	01:57:18	7038	00:01:07	67	0.0000
nopath	6	1	13	15	832	01:55:57	6957	01:57:18	7038	00:01:21	81	0.0000
nopath	1	2	5	1	504	01:56:36	6996	01:57:21	7041	00:00:45	45	0.0000
nopath	3	6	5	1	667	01:56:33	6993	01:57:25	7045	00:00:52	52	0.0000
nopath	3	6	12	14	667	01:56:37	6997	01:57:28	7048	00:00:51	51	0.0000
nopath	5	3	13	15	621	01:56:25	6985	01:57:35	7055	00:01:10	70	0.0000
nopath	5	1	3	1	785	01:56:11	6971	01:57:36	7056	00:01:25	85	0.0000
nopath	5	3	6	1	621	01:56:26	6986	01:57:37	7057	00:01:11	71	0.0000
nopath	3	4	3	1	375	01:57:06	7026	01:57:40	7060	00:00:34	34	0.0000
nopath	3	7	5	1	302	01:57:15	7035	01:57:49	7069	00:00:34	34	0.0000
nopath	3	6	10	1	667	01:56:43	7003	01:57:56	7076	00:01:13	73	0.0000
nopath	2	1	3	1	504	01:57:15	7035	01:58:00	7080	00:00:45	45	0.0000	00:00:53
nopath	3	1	2	1	763	01:56:26	6986	01:58:02	7082	00:01:36	96	0.0000
nopath	4	1	3	1	792	01:56:32	6992	01:58:04	7084	00:01:32	92	0.0000
nopath	5	4	12	14	650	01:56:49	7009	01:58:04	7084	00:01:15	75	0.0000
nopath	6	3	9	1	667	01:57:20	7040	01:58:11	7091	00:00:51	51	0.0000
nopath	1	2	12	14	504	01:57:34	7054	01:58:20	7100	00:00:46	46	0.0000
nopath	5	3	4	1	621	01:57:34	7054	01:58:22	7102	00:00:48	48	0.0000
nopath	3	6	3	1	667	01:57:37	7057	01:58:27	7107	00:00:50	50	0.0000
nopath	3	7	3	1	302	01:57:54	7074	01:58:28	7108	00:00:34	34	0.0000
nopath	2	1	5	1	504	01:57:40	7060	01:58:37	7117	00:00:57	57	0.0000
nopath	6	3	5	1	667	01:57:42	7062	01:58:43	7123	00:01:01	61	0.0000
nopath	2	3	3	1	679	01:57:55	7075	01:58:52	7132	00:00:57	57	0.0000
nopath	2	1	9	1	504	01:58:13	7093	01:58:56	7136	00:00:43	43	0.0000
nopath	1	2	3	1	504	01:57:55	7075	01:59:01	7141	00:01:06	66	0.0000	00:01:07
nopath	1	5	10	1	785	01:57:44	7064	01:59:03	7143	00:01:19	79	0.0000
nopath	2	4	3	1	708	01:58:10	7090	01:59:05	7145	00:00:55	55	0.0000
nopath	1	7	12	14	542	01:58:04	7084	01:59:07	7147	00:01:03	63	0.0000
nopath	6	3	5	1	667	01:58:16	7096	01:59:13	7153	00:00:57	57	0.0000
nopath	4	7	12	14	331	01:58:52	7132	01:59:25	7165	00:00:33	33	0.0000
nopath	2	3	6	1	679	01:58:21	7101	01:59:36	7176	00:01:15	75	0.0000
nopath	3	5	13	15	621	01:58:20	7100	01:59:37	7177	00:01:17	77	0.0000
nopath	5	1	6	1	785	01:58:23	7103	01:59:46	7186	00:01:23	83	0.0000
nopath	1	2	6	1	504	01:58:28	7108	01:59:48	7188	00:01:20	80	0.0000
nopath	5	1	12	14	785	01:58:45	7125	01:59:48	7188	00:01:03	63	0.0000
nopath	4	7	7	1	331	01:59:30	7170	02:00:14	7214	00:00:44	44	0.0000	00:00:39
nopath	2	4	12	14	708	01:59:12	7152	02:00:18	7218	00:01:06	66	0.0000
nopath	2	4	12	14	708	01:59:22	7162	02:00:20	7220	00:00:58	58	0.0000
nopath	4	1	3	1	792	01:59:17	7157	02:00:20	7220	00:01:03	63	0.0000
nopath	5	3	9	1	621	01:59:23	7163	02:00:33	7233	00:01:10	70	0.0000
nopath	5	3	5	1	621	01:59:49	7189	02:00:39	7239	00:00:50	50	0.0000
nopath	5	1	9	1	785	01:59:44	7184	02:00:45	7245	00:01:01	61	0.0000
nopath	5	3	2	1	621	01:59:56	7196	02:00:46	7246	00:00:50	50	0.0000
nopath	3	6	12	14	667	01:59:16	7156	02:00:57	7257	00:01:41	101	0.0000
nopath	4	3	5	1	375	02:00:08	7208	02:01:03	7263	00:00:55	55	0.0000	00:00:53
nopath	3	6	3	1	667	02:00:16	7216	02:01:07	7267	00:00:51	51	0.0000
nopath	3	6	3	1	667	02:00:20	7220	02:01:12	7272	00:00:52	52	0.0000
nopath	5	2	10	1	701	02:00:10	7210	02:01:15	7275	00:01:05	65	0.0000
nopath	3	5	12	14	621	02:00:25	7225	02:01:16	7276	00:00:51	51	0.0000
nopath	2	1	12	14	504	02:00:30	7230	02:01:16	7276	00:00:46	46	0.0000
nopath	3	5	3	1	621	02:00:29	7229	02:01:20	7280	00:00:51	51	0.0000
nopath	1	2	9	1	504	02:00:26	7226	02:01:21	7281	00:00:55	55	0.0000
nopath	2	4	9	1	708	02:00:25	7225	02:01:26	7286	00:01:01	61	0.0000
nopath	6	1	3	1	832	02:00:25	7225	02:01:29	7289	00:01:04	64	0.0000
nopath	6	5	12	14	380	02:00:57	7257	02:01:35	7295	00:00:38	38	0.0000
nopath	1	3	13	15	763	02:00:38	7238	02:01:42	7302	00:01:04	64	0.0000
nopath	6	3	12	14	667	02:00:30	7230	02:01:54	7314	00:01:24	84	0.0000
nopath	4	2	3	1	708	02:01:09	7269	02:02:02	7322	00:00:53	53	0.0000	00:01:04
nopath	2	4	10	1	708	02:01:02	7262	02:02:05	7325	00:01:03	63	0.0000
nopath	2	3	2	1	679	02:01:16	7276	02:02:08	7328	00:00:52	52	0.0000
nopath	3	6	13	15	667	02:01:53	7313	02:02:46	7366	00:00:53	53	0.0000
nopath	5	7	13	15	577	02:01:48	7308	02:02:49	7369	00:01:01	61	0.0000
nopath	2	4	5	1	708	02:01:26	7286	02:02:55	7375	00:01:29	89	0.0000
nopath	1	3	12	14	763	02:01:46	7306	02:02:55	7375	00:01:09	69	0.0000
nopath	3	6	5	1	667	02:02:06	7326	02:02:57	7377	00:00:51	51	0.0000
nopath	2	3	3	1	679	02:02:03	7323	02:02:58	7378	00:00:55	55	0.0000
nopath	5	1	13	15	785	02:01:31	7291	02:03:05	7385	00:01:34	94	0.0000	00:01:14
nopath	5	6	10	1	380	02:02:25	7345	02:03:07	7387	00:00:42	42	0.0000
nopath	5	3	13	15	621	02:02:03	7323	02:03:16	7396	00:01:13	73	0.0000
nopath	4	7	9	1	331	02:02:49	7369	02:03:28	7408	00:00:39	39	0.0000
nopath	2	1	5	1	504	02:02:42	7362	02:03:29	7409	00:00:47	47	0.0000
nopath	3	6	13	15	667	02:02:15	7335	02:03:30	7410	00:01:15	75	0.0000
nopath	3	1	12	14	763	02:02:00	7320	02:03:31	7411	00:01:31	91	0.0000
nopath	3	6	9	1	667	02:02:22	7342	02:03:37	7417	00:01:15	75	0.0000
nopath	6	1	9	1	832	02:02:16	7336	02:03:41	7421	00:01:25	85	0.0000
nopath	5	3	12	14	621	02:02:38	7358	02:03:44	7424	00:01:06	66	0.0000
nopath	5	1	5	1	785	02:02:48	7368	02:03:50	7430	00:01:02	62	0.0000
nopath	6	5	6	1	380	02:03:15	7395	02:03:50	7430	00:00:35	35	0.0000
nopath	2	3	12	14	679	02:02:39	7359	02:03:53	7433	00:01:14	74	0.0000
nopath	1	3	2	1	763	02:02:50	7370	02:03:57	7437	00:01:07	67	0.0000
nopath	4	1	12	14	792	02:02:38	7358	02:04:06	7446	00:01:28	88	0.0000	00:01:25
nopath	3	6	12	14	667	02:02:51	7371	02:04:06	7446	00:01:15	75	0.0000
nopath	3	6	12	14	667	02:03:17	7397	02:04:09	7449	00:00:52	52	0.0000
nopath	6	3	5	1	667	02:03:30	7410	02:04:22	7462	00:00:52	52	0.0000
nopath	6	3	3	1	667	02:03:39	7419	02:04:28	7468	00:00:49	49	0.0000
nopath	3	6	13	15	667	02:03:39	7419	02:04:38	7478	00:00:59	59	0.0000
nopath	3	6	3	1	667	02:03:47	7427	02:04:40	7480	00:00:53	53	0.0000
nopath	3	6	12	14	667	02:03:49	7429	02:04:44	7484	00:00:55	55	0.0000
nopath	5	3	10	1	621	02:03:34	7414	02:04:45	7485	00:01:11	71	0.0000
nopath	3	6	3	1	667	02:03:53	7433	02:04:45	7485	00:00:52	52	0.0000
nopath	3	6	3	1	667	02:03:58	7438	02:04:54	7494	00:00:56	56	0.0000
nopath	2	3	5	1	679	02:03:42	7422	02:04:55	7495	00:01:13	73	0.0000
nopath	3	6	3	1	667	02:04:01	7441	02:04:56	7496	00:00:55	55	0.0000
nopath	1	2	3	1	504	02:04:10	7450	02:04:57	7497	00:00:47	47	0.0000
nopath	5	1	12	14	785	02:03:47	7427	02:04:57	7497	00:01:10	70	0.0000
nopath	3	6	10	1	667	02:04:02	7442	02:04:58	7498	00:00:56	56	0.0000
nopath	2	4	13	15	708	02:03:21	7401	02:04:58	7498	00:01:37	97	0.0000
nopath	2	3	13	15	679	02:03:48	7428	02:04:59	7499	00:01:11	71	0.0000
nopath	1	3	13	15	763	02:03:47	7427	02:05:03	7503	00:01:16	76	0.0000	00:01:17
nopath	3	2	13	15	679	02:03:57	7437	02:05:09	7509	00:01:12	72	0.0000
nopath	3	4	12	14	375	02:04:21	7461	02:05:16	7516	00:00:55	55	0.0000
nopath	2	1	9	1	504	02:04:35	7475	02:05:19	7519	00:00:44	44	0.0000
nopath	1	2	9	1	504	02:04:36	7476	02:05:26	7526	00:00:50	50	0.0000
nopath	5	6	12	14	380	02:04:52	7492	02:05:27	7527	00:00:35	35	0.0000
nopath	2	3	13	15	679	02:04:18	7458	02:05:34	7534	00:01:16	76	0.0000
nopath	3	2	3	1	679	02:04:13	7453	02:05:35	7535	00:01:22	82	0.0000
nopath	1	3	10	1	763	02:04:18	7458	02:05:37	7537	00:01:19	79	0.0000
nopath	3	6	10	1	667	02:04:44	7484	02:05:38	7538	00:00:54	54	0.0000
nopath	1	3	6	1	763	02:04:27	7467	02:05:39	7539	00:01:12	72	0.0000
nopath	3	6	2	1	667	02:04:46	7486	02:05:40	7540	00:00:54	54	0.0000
nopath	1	2	5	1	504	02:05:01	7501	02:05:51	7551	00:00:50	50	0.0000
nopath	3	4	9	1	375	02:05:40	7540	02:06:12	7572	00:00:32	32	0.0000	00:00:43
nopath	3	6	3	1	667	02:05:16	7516	02:06:16	7576	00:01:00	60	0.0000
nopath	5	7	9	1	577	02:05:16	7516	02:06:20	7580	00:01:04	64	0.0000
nopath	6	2	3	1	748	02:05:16	7516	02:06:25	7585	00:01:09	69	0.0000
nopath	2	4	5	1	708	02:04:59	7499	02:06:35	7595	00:01:36	96	0.0000
nopath	3	5	10	1	621	02:05:46	7546	02:06:36	7596	00:00:50	50	0.0000
nopath	2	4	10	1	708	02:05:26	7526	02:06:37	7597	00:01:11	71	0.0000
nopath	3	6	9	1	667	02:05:53	7553	02:06:42	7602	00:00:49	49	0.0000
nopath	1	2	5	1	504	02:05:54	7554	02:06:45	7605	00:00:51	51	0.0000
nopath	6	1	6	1	832	02:05:34	7534	02:06:46	7606	00:01:12	72	0.0000
nopath	6	7	5	1	624	02:05:39	7539	02:06:57	7617	00:01:18	78	0.0000
nopath	3	2	13	15	679	02:05:27	7527	02:06:59	7619	00:01:32	92	0.0000
nopath	1	3	10	1	763	02:05:31	7531	02:07:02	7622	00:01:31	91	0.0000	00:01:20
nopath	1	4	9	1	792	02:06:05	7565	02:07:07	7627	00:01:02	62	0.0000
nopath	5	3	8	1	621	02:06:17	7577	02:07:23	7643	00:01:06	66	0.0000
nopath	5	3	7	1	621	02:06:40	7600	02:07:29	7649	00:00:49	49	0.0000
nopath	2	1	12	14	504	02:06:48	7608	02:07:34	7654	00:00:46	46	0.0000
nopath	3	1	9	1	763	02:06:16	7576	02:07:36	7656	00:01:20	80	0.0000
nopath	2	1	10	1	504	02:07:06	7626	02:07:51	7671	00:00:45	45	0.0000
nopath	2	3	6	1	679	02:05:57	7557	02:07:52	7672	00:01:55	115	0.0000
nopath	3	6	12	14	667	02:07:03	7623	02:07:53	7673	00:00:50	50	0.0000
nopath	6	2	10	1	748	02:07:03	7623	02:08:00	7680	00:00:57	57	0.0000	00:01:08
nopath	1	7	12	14	542	02:07:05	7625	02:08:03	7683	00:00:58	58	0.0000
nopath	3	6	3	1	667	02:07:15	7635	02:08:04	7684	00:00:49	49	0.0000
nopath	3	6	5	1	667	02:07:16	7636	02:08:08	7688	00:00:52	52	0.0000
nopath	6	1	13	15	832	02:07:04	7624	02:08:09	7689	00:01:05	65	0.0000
nopath	4	2	2	1	708	02:07:25	7645	02:08:18	7698	00:00:53	53	0.0000
nopath	6	2	3	1	748	02:07:27	7647	02:08:35	7715	00:01:08	68	0.0000
nopath	3	6	3	1	667	02:07:45	7665	02:08:44	7724	00:00:59	59	0.0000
nopath	3	6	3	1	667	02:07:54	7674	02:08:46	7726	00:00:52	52	0.0000
nopath	5	1	9	1	785	02:07:24	7644	02:08:46	7726	00:01:22	82	0.0000
nopath	4	2	3	1	708	02:07:41	7661	02:08:55	7735	00:01:14	74	0.0000
nopath	4	2	12	14	708	02:07:44	7664	02:08:58	7738	00:01:14	74	0.0000
nopath	3	2	12	14	679	02:08:06	7686	02:09:02	7742	00:00:56	56	0.0000	00:01:19
nopath	2	3	3	1	679	02:07:48	7668	02:09:04	7744	00:01:16	76	0.0000
nopath	2	4	9	1	708	02:07:22	7642	02:09:05	7745	00:01:43	103	0.0000
nopath	3	2	13	15	679	02:08:18	7698	02:09:21	7761	00:01:03	63	0.0000
nopath	3	6	9	1	667	02:08:17	7697	02:09:26	7766	00:01:09	69	0.0000
nopath	1	3	10	1	763	02:07:28	7648	02:09:32	7772	00:02:04	124	0.0000
nopath	1	3	9	1	763	02:07:48	7668	02:09:35	7775	00:01:47	107	0.0000
nopath	5	1	6	1	785	02:08:36	7716	02:09:36	7776	00:01:00	60	0.0000
nopath	3	6	6	1	667	02:08:22	7702	02:09:38	7778	00:01:16	76	0.0000
nopath	2	3	12	14	679	02:08:19	7699	02:09:38	7778	00:01:19	79	0.0000
nopath	3	6	12	14	667	02:08:25	7705	02:09:42	7782	00:01:17	77	0.0000
nopath	3	6	8	1	667	02:08:29	7709	02:09:44	7784	00:01:15	75	0.0000
nopath	4	7	3	1	331	02:09:13	7753	02:09:45	7785	00:00:32	32	0.0000
nopath	3	6	9	1	667	02:08:48	7728	02:09:46	7786	00:00:58	58	0.0000
nopath	6	3	5	1	667	02:09:02	7742	02:09:53	7793	00:00:51	51	0.0000
nopath	2	1	12	14	504	02:09:08	7748	02:10:08	7808	00:01:00	60	0.0000	00:00:48
nopath	3	1	10	1	763	02:08:44	7724	02:10:10	7810	00:01:26	86	0.0000
nopath	1	4	5	1	792	02:09:02	7742	02:10:15	7815	00:01:13	73	0.0000
nopath	4	1	9	1	792	02:09:11	7751	02:10:19	7819	00:01:08	68	0.0000
nopath	5	2	12	14	701	02:08:59	7739	02:10:26	7826	00:01:27	87	0.0000
nopath	2	1	9	1	504	02:09:42	7782	02:10:26	7826	00:00:44	44	0.0000
nopath	5	2	12	14	701	02:09:34	7774	02:10:31	7831	00:00:57	57	0.0000
nopath	5	1	9	1	785	02:09:14	7754	02:10:33	7833	00:01:19	79	0.0000
nopath	1	2	3	1	504	02:09:12	7752	02:10:34	7834	00:01:22	82	0.0000
nopath	5	4	5	1	650	02:09:46	7786	02:10:48	7848	00:01:02	62	0.0000
nopath	5	3	13	15	621	02:09:48	7788	02:10:48	7848	00:01:00	60	0.0000
nopath	3	6	12	14	667	02:09:50	7790	02:10:48	7848	00:00:58	58	0.0000
nopath	3	5	10	1	621	02:09:51	7791	02:10:51	7851	00:01:00	60	0.0000
nopath	6	3	12	14	667	02:09:33	7773	02:10:55	7855	00:01:22	82	0.0000
nopath	3	1	13	15	763	02:09:16	7756	02:10:59	7859	00:01:43	103	0.0000
nopath	2	3	5	1	679	02:09:27	7767	02:11:02	7862	00:01:35	95	0.0000	00:01:13
nopath	3	1	12	14	763	02:09:40	7780	02:11:03	7863	00:01:23	83	0.0000
nopath	2	5	12	14	701	02:09:46	7786	02:11:05	7865	00:01:19	79	0.0000
nopath	2	7	3	1	458	02:10:28	7828	02:11:09	7869	00:00:41	41	0.0000
nopath	3	4	3	1	375	02:10:42	7842	02:11:15	7875	00:00:33	33	0.0000
nopath	2	1	3	1	504	02:10:29	7829	02:11:16	7876	00:00:47	47	0.0000
nopath	3	6	12	14	667	02:10:13	7813	02:11:17	7877	00:01:04	64	0.0000
nopath	6	5	3	1	380	02:10:36	7836	02:11:17	7877	00:00:41	41	0.0000
nopath	6	2	7	1	748	02:09:58	7798	02:11:18	7878	00:01:20	80	0.0000
nopath	6	1	12	14	832	02:09:27	7767	02:11:22	7882	00:01:55	115	0.0000
nopath	2	6	7	1	748	02:10:24	7824	02:11:26	7886	00:01:02	62	0.0000
nopath	2	3	5	1	679	02:10:00	7800	02:11:32	7892	00:01:32	92	0.0000
nopath	3	6	6	1	667	02:10:43	7843	02:11:36	7896	00:00:53	53	0.0000
nopath	3	6	3	1	667	02:10:49	7849	02:11:40	7900	00:00:51	51	0.0000
nopath	3	5	5	1	621	02:10:50	7850	02:11:42	7902	00:00:52	52	0.0000
nopath	3	6	12	14	667	02:10:52	7852	02:11:45	7905	00:00:53	53	0.0000
nopath	3	6	5	1	667	02:10:54	7854	02:11:47	7907	00:00:53	53	0.0000
nopath	1	6	3	1	832	02:10:27	7827	02:11:56	7916	00:01:29	89	0.0000
nopath	2	4	3	1	708	02:10:56	7856	02:11:56	7916	00:01:00	60	0.0000
nopath	2	3	3	1	679	02:11:00	7860	02:11:58	7918	00:00:58	58	0.0000
nopath	6	1	12	14	832	02:10:56	7856	02:12:06	7926	00:01:10	70	0.0000	00:01:13
nopath	6	1	3	1	832	02:11:15	7875	02:12:18	7938	00:01:03	63	0.0000
nopath	5	3	12	14	621	02:11:10	7870	02:12:25	7945	00:01:15	75	0.0000
nopath	1	3	3	1	763	02:11:13	7873	02:12:32	7952	00:01:19	79	0.0000
nopath	1	3	9	1	763	02:11:37	7897	02:12:37	7957	00:01:00	60	0.0000
nopath	1	3	12	14	763	02:11:45	7905	02:12:43	7963	00:00:58	58	0.0000
nopath	3	6	3	1	667	02:11:55	7915	02:12:45	7965	00:00:50	50	0.0000
nopath	2	7	5	1	458	02:11:17	7877	02:12:46	7966	00:01:29	89	0.0000
nopath	3	6	12	14	667	02:11:56	7916	02:12:47	7967	00:00:51	51	0.0000
nopath	5	1	9	1	785	02:11:57	7917	02:13:00	7980	00:01:03	63	0.0000	00:01:09
nopath	1	7	3	1	542	02:11:52	7912	02:13:04	7984	00:01:12	72	0.0000
nopath	2	4	9	1	708	02:12:02	7922	02:13:15	7995	00:01:13	73	0.0000
nopath	2	7	3	1	458	02:12:47	7967	02:13:25	8005	00:00:38	38	0.0000
nopath	3	6	3	1	667	02:12:10	7930	02:13:25	8005	00:01:15	75	0.0000
nopath	3	6	12	14	667	02:12:35	7955	02:13:29	8009	00:00:54	54	0.0000
nopath	2	3	10	1	679	02:12:53	7973	02:13:52	8032	00:00:59	59	0.0000
nopath	1	4	12	14	792	02:12:50	7970	02:13:58	8038	00:01:08	68	0.0000
nopath	3	5	9	1	621	02:13:05	7985	02:14:05	8045	00:01:00	60	0.0000	00:00:58
nopath	2	1	12	14	504	02:13:27	8007	02:14:15	8055	00:00:48	48	0.0000
nopath	6	1	3	1	832	02:12:52	7972	02:14:21	8061	00:01:29	89	0.0000
nopath	5	1	5	1	785	02:12:57	7977	02:14:23	8063	00:01:26	86	0.0000
nopath	1	2	6	1	504	02:13:13	7993	02:14:26	8066	00:01:13	73	0.0000
nopath	5	1	13	15	785	02:13:15	7995	02:14:26	8066	00:01:11	71	0.0000
nopath	1	2	3	1	504	02:13:43	8023	02:14:32	8072	00:00:49	49	0.0000
nopath	3	6	7	1	667	02:13:36	8016	02:14:46	8086	00:01:10	70	0.0000
nopath	5	7	5	1	577	02:13:41	8021	02:14:49	8089	00:01:08	68	0.0000
nopath	3	5	3	1	621	02:13:58	8038	02:14:50	8090	00:00:52	52	0.0000
nopath	2	3	13	15	679	02:13:08	7988	02:14:55	8095	00:01:47	107	0.0000
nopath	2	4	9	1	708	02:13:09	7989	02:14:56	8096	00:01:47	107	0.0000
nopath	3	6	12	14	667	02:14:07	8047	02:14:58	8098	00:00:51	51	0.0000
nopath	3	2	9	1	679	02:14:00	8040	02:14:59	8099	00:00:59	59	0.0000
nopath	3	6	6	1	667	02:14:12	8052	02:15:03	8103	00:00:51	51	0.0000	00:00:58
nopath	2	3	3	1	679	02:14:09	8049	02:15:06	8106	00:00:57	57	0.0000
nopath	2	3	3	1	679	02:14:19	8059	02:15:12	8112	00:00:53	53	0.0000
nopath	2	3	12	14	679	02:14:27	8067	02:15:20	8120	00:00:53	53	0.0000
nopath	6	1	3	1	832	02:13:44	8024	02:15:21	8121	00:01:37	97	0.0000
nopath	4	2	9	1	708	02:14:17	8057	02:15:25	8125	00:01:08	68	0.0000
nopath	1	2	9	1	504	02:14:54	8094	02:15:46	8146	00:00:52	52	0.0000
nopath	5	1	3	1	785	02:14:34	8074	02:15:46	8146	00:01:12	72	0.0000
nopath	1	2	12	14	504	02:15:00	8100	02:15:51	8151	00:00:51	51	0.0000
nopath	3	6	3	1	667	02:14:56	8096	02:15:55	8155	00:00:59	59	0.0000
nopath	2	4	3	1	708	02:14:46	8086	02:15:55	8155	00:01:09	69	0.0000
nopath	1	2	6	1	504	02:15:10	8110	02:15:57	8157	00:00:47	47	0.0000
nopath	3	6	12	14	667	02:15:15	8115	02:16:05	8165	00:00:50	50	0.0000	00:00:54
nopath	6	7	10	1	624	02:15:13	8113	02:16:08	8168	00:00:55	55	0.0000
nopath	3	6	13	15	667	02:15:16	8116	02:16:09	8169	00:00:53	53	0.0000
nopath	1	5	10	1	785	02:14:32	8072	02:16:13	8173	00:01:41	101	0.0000
nopath	4	2	3	1	708	02:15:18	8118	02:16:17	8177	00:00:59	59	0.0000
nopath	1	3	3	1	763	02:15:01	8101	02:16:22	8182	00:01:21	81	0.0000
nopath	2	3	12	14	679	02:15:28	8128	02:16:28	8188	00:01:00	60	0.0000
nopath	2	3	12	14	679	02:15:37	8137	02:16:30	8190	00:00:53	53	0.0000
nopath	6	1	9	1	832	02:15:16	8116	02:16:41	8201	00:01:25	85	0.0000
nopath	1	2	5	1	504	02:16:01	8161	02:16:47	8207	00:00:46	46	0.0000
nopath	6	7	10	1	624	02:15:31	8131	02:16:47	8207	00:01:16	76	0.0000
nopath	2	4	5	1	708	02:15:43	8143	02:16:55	8215	00:01:12	72	0.0000
nopath	5	6	3	1	380	02:16:27	8187	02:17:00	8220	00:00:33	33	0.0000	00:00:40
nopath	6	2	12	14	748	02:16:07	8167	02:17:05	8225	00:00:58	58	0.0000
nopath	6	2	9	1	748	02:16:15	8175	02:17:13	8233	00:00:58	58	0.0000
nopath	3	6	9	1	667	02:15:53	8153	02:17:16	8236	00:01:23	83	0.0000
nopath	3	6	3	1	667	02:16:18	8178	02:17:18	8238	00:01:00	60	0.0000
nopath	5	7	3	1	577	02:16:23	8183	02:17:19	8239	00:00:56	56	0.0000
nopath	1	3	5	1	763	02:15:45	8145	02:17:22	8242	00:01:37	97	0.0000
nopath	1	3	12	14	763	02:15:52	8152	02:17:25	8245	00:01:33	93	0.0000
nopath	3	6	5	1	667	02:16:25	8185	02:17:26	8246	00:01:01	61	0.0000
nopath	4	7	12	14	331	02:16:31	8191	02:17:26	8246	00:00:55	55	0.0000
nopath	3	6	9	1	667	02:16:31	8191	02:17:30	8250	00:00:59	59	0.0000
nopath	2	6	3	1	748	02:15:40	8140	02:17:36	8256	00:01:56	116	0.0000
nopath	1	3	5	1	763	02:16:44	8204	02:17:52	8272	00:01:08	68	0.0000
nopath	2	1	12	14	504	02:17:08	8228	02:17:53	8273	00:00:45	45	0.0000
nopath	2	1	9	1	504	02:17:09	8229	02:17:57	8277	00:00:48	48	0.0000
nopath	3	6	12	14	667	02:16:38	8198	02:17:57	8277	00:01:19	79	0.0000
nopath	4	1	5	1	792	02:16:08	8168	02:17:59	8279	00:01:51	111	0.0000
nopath	3	6	3	1	667	02:17:05	8225	02:17:59	8279	00:00:54	54	0.0000
nopath	1	2	5	1	504	02:17:06	8226	02:18:01	8281	00:00:55	55	0.0000	00:00:56
nopath	3	6	10	1	667	02:17:08	8228	02:18:02	8282	00:00:54	54	0.0000
nopath	5	3	3	1	621	02:17:02	8222	02:18:04	8284	00:01:02	62	0.0000
nopath	1	2	5	1	504	02:17:11	8231	02:18:05	8285	00:00:54	54	0.0000
nopath	3	6	5	1	667	02:17:09	8229	02:18:05	8285	00:00:56	56	0.0000
nopath	3	7	12	14	302	02:17:27	8247	02:18:08	8288	00:00:41	41	0.0000
nopath	4	3	7	1	375	02:17:40	8260	02:18:23	8303	00:00:43	43	0.0000
nopath	5	3	12	14	621	02:17:17	8237	02:18:34	8314	00:01:17	77	0.0000
nopath	5	3	13	15	621	02:17:47	8267	02:18:41	8321	00:00:54	54	0.0000
nopath	5	7	3	1	577	02:17:20	8240	02:18:41	8321	00:01:21	81	0.0000
nopath	1	2	3	1	504	02:17:50	8270	02:18:51	8331	00:01:01	61	0.0000
nopath	1	3	12	14	763	02:17:39	8259	02:18:53	8333	00:01:14	74	0.0000
nopath	3	6	13	15	667	02:18:03	8283	02:18:55	8335	00:00:52	52	0.0000
nopath	4	7	12	14	331	02:18:15	8295	02:18:56	8336	00:00:41	41	0.0000
nopath	2	3	12	14	679	02:18:00	8280	02:18:57	8337	00:00:57	57	0.0000
nopath	2	4	12	14	708	02:18:02	8282	02:19:00	8340	00:00:58	58	0.0000	00:01:14
nopath	3	6	5	1	667	02:18:11	8291	02:19:01	8341	00:00:50	50	0.0000
nopath	3	6	3	1	667	02:18:14	8294	02:19:02	8342	00:00:48	48	0.0000
nopath	6	1	9	1	832	02:17:45	8265	02:19:04	8344	00:01:19	79	0.0000
nopath	6	2	3	1	748	02:17:56	8276	02:19:05	8345	00:01:09	69	0.0000
nopath	6	1	12	14	832	02:17:55	8275	02:19:07	8347	00:01:12	72	0.0000
nopath	2	1	12	14	504	02:18:37	8317	02:19:30	8370	00:00:53	53	0.0000
nopath	3	6	3	1	667	02:18:42	8322	02:19:35	8375	00:00:53	53	0.0000
nopath	5	3	3	1	621	02:18:48	8328	02:19:36	8376	00:00:48	48	0.0000
nopath	3	6	12	14	667	02:18:51	8331	02:19:41	8381	00:00:50	50	0.0000
nopath	2	3	5	1	679	02:18:25	8305	02:19:44	8384	00:01:19	79	0.0000
nopath	4	7	3	1	331	02:19:13	8353	02:19:45	8385	00:00:32	32	0.0000
nopath	1	4	12	14	792	02:18:15	8295	02:19:46	8386	00:01:31	91	0.0000
nopath	3	6	5	1	667	02:18:52	8332	02:19:47	8387	00:00:55	55	0.0000
nopath	3	2	9	1	679	02:18:57	8337	02:19:54	8394	00:00:57	57	0.0000
nopath	1	3	12	14	763	02:18:38	8318	02:20:03	8403	00:01:25	85	0.0000	00:01:24
nopath	2	1	13	15	504	02:19:07	8347	02:20:06	8406	00:00:59	59	0.0000
nopath	2	3	12	14	679	02:18:58	8338	02:20:08	8408	00:01:10	70	0.0000
nopath	2	3	3	1	679	02:19:02	8342	02:20:11	8411	00:01:09	69	0.0000
nopath	1	2	8	1	504	02:19:05	8345	02:20:14	8414	00:01:09	69	0.0000
nopath	2	4	6	1	708	02:19:12	8352	02:20:16	8416	00:01:04	64	0.0000
nopath	3	6	12	14	667	02:19:16	8356	02:20:17	8417	00:01:01	61	0.0000
nopath	3	6	12	14	667	02:19:22	8362	02:20:19	8419	00:00:57	57	0.0000
nopath	2	3	3	1	679	02:19:28	8368	02:20:21	8421	00:00:53	53	0.0000
nopath	4	2	9	1	708	02:19:11	8351	02:20:25	8425	00:01:14	74	0.0000
nopath	1	3	12	14	763	02:18:49	8329	02:20:27	8427	00:01:38	98	0.0000
nopath	1	3	3	1	763	02:19:08	8348	02:20:32	8432	00:01:24	84	0.0000
nopath	2	4	12	14	708	02:19:36	8376	02:20:48	8448	00:01:12	72	0.0000
nopath	2	3	10	1	679	02:19:42	8382	02:20:49	8449	00:01:07	67	0.0000
nopath	2	3	3	1	679	02:19:58	8398	02:20:53	8453	00:00:55	55	0.0000
nopath	5	1	9	1	785	02:19:07	8347	02:21:01	8461	00:01:54	114	0.0000	00:01:25
nopath	5	1	10	1	785	02:19:26	8366	02:21:03	8463	00:01:37	97	0.0000
nopath	5	3	7	1	621	02:19:25	8365	02:21:03	8463	00:01:38	98	0.0000
nopath	1	7	13	15	542	02:20:19	8419	02:21:06	8466	00:00:47	47	0.0000
nopath	5	1	10	1	785	02:20:07	8407	02:21:07	8467	00:01:00	60	0.0000
nopath	2	4	5	1	708	02:20:02	8402	02:21:15	8475	00:01:13	73	0.0000
nopath	2	3	13	15	679	02:20:04	8404	02:21:16	8476	00:01:12	72	0.0000
nopath	6	2	3	1	748	02:20:18	8418	02:21:19	8479	00:01:01	61	0.0000
nopath	3	5	12	14	621	02:20:03	8403	02:21:27	8487	00:01:24	84	0.0000
nopath	3	6	10	1	667	02:20:20	8420	02:21:29	8489	00:01:09	69	0.0000
nopath	1	4	2	1	792	02:20:31	8431	02:21:45	8505	00:01:14	74	0.0000
nopath	6	2	5	1	748	02:20:33	8433	02:21:45	8505	00:01:12	72	0.0000
nopath	3	6	3	1	667	02:20:50	8450	02:21:56	8516	00:01:06	66	0.0000
nopath	3	6	2	1	667	02:21:09	8469	02:22:01	8521	00:00:52	52	0.0000	00:00:58
nopath	3	7	5	1	302	02:21:35	8495	02:22:09	8529	00:00:34	34	0.0000
nopath	5	2	5	1	701	02:21:01	8461	02:22:10	8530	00:01:09	69	0.0000
nopath	3	6	3	1	667	02:21:20	8480	02:22:15	8535	00:00:55	55	0.0000
nopath	3	6	3	1	667	02:21:25	8485	02:22:17	8537	00:00:52	52	0.0000
nopath	6	7	13	15	624	02:21:15	8475	02:22:24	8544	00:01:09	69	0.0000
nopath	2	4	10	1	708	02:21:00	8460	02:22:25	8545	00:01:25	85	0.0000
nopath	1	4	3	1	792	02:21:13	8473	02:22:27	8547	00:01:14	74	0.0000
nopath	3	1	6	1	763	02:20:23	8423	02:22:34	8554	00:02:11	131	0.0000
nopath	6	2	3	1	748	02:21:32	8492	02:22:45	8565	00:01:13	73	0.0000
nopath	6	2	6	1	748	02:21:39	8499	02:22:47	8567	00:01:08	68	0.0000
nopath	2	3	3	1	679	02:21:52	8512	02:22:52	8572	00:01:00	60	0.0000
nopath	3	6	6	1	667	02:21:44	8504	02:22:56	8576	00:01:12	72	0.0000
nopath	2	4	3	1	708	02:22:00	8520	02:22:56	8576	00:00:56	56	0.0000
nopath	5	1	13	15	785	02:21:59	8519	02:23:09	8589	00:01:10	70	0.0000	00:01:15
nopath	5	6	3	1	380	02:22:22	8542	02:23:09	8589	00:00:47	47	0.0000
nopath	1	2	3	1	504	02:22:29	8549	02:23:14	8594	00:00:45	45	0.0000
nopath	4	3	5	1	375	02:22:43	8563	02:23:18	8598	00:00:35	35	0.0000
nopath	4	2	3	1	708	02:22:18	8538	02:23:25	8605	00:01:07	67	0.0000
nopath	3	6	12	14	667	02:21:59	8519	02:23:27	8607	00:01:28	88	0.0000
nopath	3	5	12	14	621	02:22:18	8538	02:23:29	8609	00:01:11	71	0.0000
nopath	5	3	3	1	621	02:22:47	8567	02:23:35	8615	00:00:48	48	0.0000
nopath	6	2	3	1	748	02:22:21	8541	02:23:48	8628	00:01:27	87	0.0000
nopath	4	6	9	1	696	02:22:53	8573	02:23:50	8630	00:00:57	57	0.0000
nopath	6	1	9	1	832	02:22:20	8540	02:23:51	8631	00:01:31	91	0.0000
nopath	2	3	5	1	679	02:22:18	8538	02:23:52	8632	00:01:34	94	0.0000
nopath	2	3	3	1	679	02:22:55	8575	02:23:55	8635	00:01:00	60	0.0000
nopath	3	6	9	1	667	02:22:32	8552	02:23:55	8635	00:01:23	83	0.0000
nopath	5	1	5	1	785	02:22:20	8540	02:23:56	8636	00:01:36	96	0.0000
nopath	3	6	5	1	667	02:22:52	8572	02:23:58	8638	00:01:06	66	0.0000
nopath	5	1	5	1	785	02:22:35	8555	02:23:58	8638	00:01:23	83	0.0000
nopath	2	4	5	1	708	02:22:57	8577	02:23:58	8638	00:01:01	61	0.0000
nopath	6	1	12	14	832	02:22:49	8569	02:24:01	8641	00:01:12	72	0.0000	00:01:21
nopath	2	4	13	15	708	02:22:58	8578	02:24:01	8641	00:01:03	63	0.0000
nopath	3	2	3	1	679	02:23:18	8598	02:24:10	8650	00:00:52	52	0.0000
nopath	6	3	12	14	667	02:23:23	8603	02:24:14	8654	00:00:51	51	0.0000
nopath	2	1	13	15	504	02:23:05	8585	02:24:18	8658	00:01:13	73	0.0000
nopath	5	1	8	1	785	02:22:51	8571	02:24:21	8661	00:01:30	90	0.0000
nopath	1	3	3	1	763	02:22:38	8558	02:24:32	8672	00:01:54	114	0.0000
nopath	3	6	7	1	667	02:23:27	8607	02:24:35	8675	00:01:08	68	0.0000
nopath	2	4	5	1	708	02:23:45	8625	02:24:46	8686	00:01:01	61	0.0000
nopath	2	3	5	1	679	02:23:59	8639	02:24:51	8691	00:00:52	52	0.0000
nopath	1	5	9	1	785	02:23:25	8605	02:24:53	8693	00:01:28	88	0.0000
nopath	6	3	3	1	667	02:23:42	8622	02:25:03	8703	00:01:21	81	0.0000	00:01:04
nopath	4	2	5	1	708	02:24:13	8653	02:25:06	8706	00:00:53	53	0.0000
nopath	5	3	6	1	621	02:23:52	8632	02:25:07	8707	00:01:15	75	0.0000
nopath	1	4	9	1	792	02:23:43	8623	02:25:15	8715	00:01:32	92	0.0000
nopath	2	3	6	1	679	02:24:12	8652	02:25:17	8717	00:01:05	65	0.0000
nopath	3	6	9	1	667	02:24:24	8664	02:25:25	8725	00:01:01	61	0.0000
nopath	6	3	12	14	667	02:24:50	8690	02:25:40	8740	00:00:50	50	0.0000
nopath	6	1	13	15	832	02:24:39	8679	02:25:44	8744	00:01:05	65	0.0000
nopath	2	3	3	1	679	02:24:36	8676	02:25:52	8752	00:01:16	76	0.0000
nopath	3	6	9	1	667	02:24:48	8688	02:25:56	8756	00:01:08	68	0.0000
nopath	2	4	3	1	708	02:24:41	8681	02:25:56	8756	00:01:15	75	0.0000
nopath	3	6	3	1	667	02:24:49	8689	02:25:58	8758	00:01:09	69	0.0000
nopath	3	6	9	1	667	02:25:12	8712	02:26:02	8762	00:00:50	50	0.0000	00:01:06
nopath	3	5	3	1	621	02:25:17	8717	02:26:07	8767	00:00:50	50	0.0000
nopath	6	7	5	1	624	02:24:58	8698	02:26:07	8767	00:01:09	69	0.0000
nopath	5	4	9	1	650	02:25:15	8715	02:26:13	8773	00:00:58	58	0.0000
nopath	6	7	9	1	624	02:25:24	8724	02:26:21	8781	00:00:57	57	0.0000
nopath	2	3	12	14	679	02:25:24	8724	02:26:23	8783	00:00:59	59	0.0000
nopath	3	7	5	1	302	02:26:02	8762	02:26:37	8797	00:00:35	35	0.0000
nopath	2	7	10	1	458	02:26:00	8760	02:26:42	8802	00:00:42	42	0.0000
nopath	2	4	9	1	708	02:25:41	8741	02:26:45	8805	00:01:04	64	0.0000
nopath	2	3	13	15	679	02:25:56	8756	02:26:52	8812	00:00:56	56	0.0000
nopath	2	4	9	1	708	02:25:57	8757	02:26:54	8814	00:00:57	57	0.0000
nopath	3	6	3	1	667	02:26:05	8765	02:26:57	8817	00:00:52	52	0.0000
nopath	5	1	3	1	785	02:25:40	8740	02:27:11	8831	00:01:31	91	0.0000	00:01:30
nopath	2	3	3	1	679	02:26:15	8775	02:27:12	8832	00:00:57	57	0.0000
nopath	1	2	9	1	504	02:25:34	8734	02:27:14	8834	00:01:40	100	0.0000
nopath	6	1	12	14	832	02:26:09	8769	02:27:14	8834	00:01:05	65	0.0000
nopath	2	3	12	14	679	02:26:17	8777	02:27:15	8835	00:00:58	58	0.0000
nopath	2	3	9	1	679	02:26:25	8785	02:27:19	8839	00:00:54	54	0.0000
nopath	6	1	5	1	832	02:26:18	8778	02:27:22	8842	00:01:04	64	0.0000
nopath	3	6	12	14	667	02:26:22	8782	02:27:26	8846	00:01:04	64	0.0000
nopath	3	6	10	1	667	02:26:29	8789	02:27:29	8849	00:01:00	60	0.0000
nopath	1	2	12	14	504	02:26:53	8813	02:27:39	8859	00:00:46	46	0.0000
nopath	1	3	12	14	763	02:26:22	8782	02:27:43	8863	00:01:21	81	0.0000
nopath	1	7	12	14	542	02:27:02	8822	02:27:48	8868	00:00:46	46	0.0000
nopath	6	3	3	1	667	02:26:50	8810	02:27:53	8873	00:01:03	63	0.0000
nopath	6	4	9	1	696	02:26:51	8811	02:27:58	8878	00:01:07	67	0.0000
nopath	3	6	13	15	667	02:26:37	8797	02:27:59	8879	00:01:22	82	0.0000
nopath	1	3	12	14	763	02:26:40	8800	02:28:03	8883	00:01:23	83	0.0000	00:01:32
nopath	1	3	9	1	763	02:27:07	8827	02:28:07	8887	00:01:00	60	0.0000
nopath	1	5	10	1	785	02:26:56	8816	02:28:13	8893	00:01:17	77	0.0000
nopath	2	7	3	1	458	02:27:33	8853	02:28:13	8893	00:00:40	40	0.0000
nopath	2	3	5	1	679	02:27:01	8821	02:28:16	8896	00:01:15	75	0.0000
nopath	2	4	12	14	708	02:27:04	8824	02:28:21	8901	00:01:17	77	0.0000
nopath	6	1	10	1	832	02:26:57	8817	02:28:21	8901	00:01:24	84	0.0000
nopath	3	5	10	1	621	02:27:10	8830	02:28:25	8905	00:01:15	75	0.0000
nopath	3	6	9	1	667	02:27:23	8843	02:28:28	8908	00:01:05	65	0.0000
nopath	3	7	3	1	302	02:28:00	8880	02:28:37	8917	00:00:37	37	0.0000
nopath	2	7	3	1	458	02:27:41	8861	02:28:40	8920	00:00:59	59	0.0000
nopath	2	1	5	1	504	02:28:00	8880	02:28:45	8925	00:00:45	45	0.0000
nopath	1	4	6	1	792	02:27:30	8850	02:28:45	8925	00:01:15	75	0.0000
nopath	1	7	3	1	542	02:27:44	8864	02:28:54	8934	00:01:10	70	0.0000
nopath	4	2	3	1	708	02:27:51	8871	02:28:55	8935	00:01:04	64	0.0000
nopath	3	6	2	1	667	02:27:32	8852	02:29:06	8946	00:01:34	94	0.0000	00:01:09
nopath	5	7	10	1	577	02:28:22	8902	02:29:17	8957	00:00:55	55	0.0000
nopath	5	1	5	1	785	02:28:17	8897	02:29:18	8958	00:01:01	61	0.0000
nopath	3	6	10	1	667	02:28:23	8903	02:29:25	8965	00:01:02	62	0.0000
nopath	3	6	5	1	667	02:28:26	8906	02:29:27	8967	00:01:01	61	0.0000
nopath	2	3	3	1	679	02:28:07	8887	02:29:32	8972	00:01:25	85	0.0000
nopath	2	4	9	1	708	02:28:21	8901	02:29:36	8976	00:01:15	75	0.0000
nopath	3	6	10	1	667	02:28:45	8925	02:29:37	8977	00:00:52	52	0.0000
nopath	3	6	3	1	667	02:28:48	8928	02:29:38	8978	00:00:50	50	0.0000
nopath	3	6	9	1	667	02:28:56	8936	02:29:46	8986	00:00:50	50	0.0000
nopath	2	3	12	14	679	02:28:43	8923	02:29:47	8987	00:01:04	64	0.0000
nopath	1	5	12	14	785	02:28:06	8886	02:29:55	8995	00:01:49	109	0.0000
nopath	1	4	9	1	792	02:28:46	8926	02:29:56	8996	00:01:10	70	0.0000
nopath	4	2	13	15	708	02:28:33	8913	02:30:00	9000	00:01:27	87	0.0000	00:01:07
nopath	1	3	3	1	763	02:29:04	8944	02:30:03	9003	00:00:59	59	0.0000
nopath	2	3	3	1	679	02:29:17	8957	02:30:16	9016	00:00:59	59	0.0000
nopath	2	3	9	1	679	02:29:27	8967	02:30:20	9020	00:00:53	53	0.0000
nopath	1	7	3	1	542	02:29:34	8974	02:30:29	9029	00:00:55	55	0.0000
nopath	5	3	13	15	621	02:29:21	8961	02:30:36	9036	00:01:15	75	0.0000
nopath	5	7	5	1	577	02:29:31	8971	02:30:42	9042	00:01:11	71	0.0000
nopath	5	6	3	1	380	02:30:17	9017	02:30:49	9049	00:00:32	32	0.0000
nopath	3	4	13	15	375	02:30:08	9008	02:30:49	9049	00:00:41	41	0.0000
nopath	2	7	5	1	458	02:30:13	9013	02:30:53	9053	00:00:40	40	0.0000
nopath	1	3	2	1	763	02:29:08	8948	02:30:54	9054	00:01:46	106	0.0000
nopath	2	4	5	1	708	02:29:35	8975	02:30:55	9055	00:01:20	80	0.0000
nopath	1	4	5	1	792	02:29:18	8958	02:30:58	9058	00:01:40	100	0.0000
nopath	3	6	13	15	667	02:29:34	8974	02:30:59	9059	00:01:25	85	0.0000
nopath	2	3	12	14	679	02:29:40	8980	02:31:00	9060	00:01:20	80	0.0000	00:01:05
nopath	3	6	3	1	667	02:29:56	8996	02:31:01	9061	00:01:05	65	0.0000
[truncated: 1,152 more rows]
