# Supplementary material for: Supervised learning from human performance at the computationally hard problem of optimal traffic signal control on a network of junctions
Source: R Soc Open Sci. 2014 Dec 24;1(4):140211. doi: 10.1098/rsos.140211 (PMC4448775; doi:10.1098/rsos.140211)
Supplement: 1. simulationData.zip - This zipped folder contains the simulation configuration files for the traffic microsimulation models used in the paper, as well as the raw data output from the simulations. The data are organised into a folder structure with README.txt files used to provide guidance on the c [file rsos140211supp1.zip › simulationData/multiJunctionModel/HuTMaCcells/run-003/trips-ALL.csv]

Path	From Zone	To Zone	Vehicle Type	Base Vehicle Type	Distance (m)	Departure Time (HH:MM:SS)	Departure Time (s)	Arrival Time (HH:MM:SS)	Arrival Time (s)	Time Taken (HH:MM:SS)	Time Taken (s)	Fuel	Mean Time (HH:MM:SS)
nopath	3	6	2	1	667	00:00:00	0	00:00:49	49	00:00:49	49	0.0000
nopath	3	6	5	1	667	00:00:14	14	00:01:04	64	00:00:50	50	0.0000	00:00:49
nopath	2	3	13	15	679	00:00:08	8	00:01:04	64	00:00:56	56	0.0000
nopath	2	3	3	1	679	00:00:26	26	00:01:19	79	00:00:53	53	0.0000
nopath	2	4	3	1	708	00:00:54	54	00:01:46	106	00:00:52	52	0.0000
nopath	2	3	12	14	679	00:01:02	62	00:01:55	115	00:00:53	53	0.0000
nopath	1	7	12	14	542	00:01:58	118	00:02:46	166	00:00:48	48	0.0000	00:00:48
nopath	6	2	5	1	748	00:02:01	121	00:02:59	179	00:00:58	58	0.0000
nopath	4	7	5	1	331	00:02:28	148	00:02:59	179	00:00:31	31	0.0000
nopath	3	6	3	1	667	00:02:15	135	00:03:07	187	00:00:52	52	0.0000	00:00:52
nopath	5	4	7	1	650	00:02:11	131	00:03:24	204	00:01:13	73	0.0000
nopath	3	1	5	1	763	00:02:07	127	00:03:30	210	00:01:23	83	0.0000
nopath	1	4	3	1	792	00:02:15	135	00:03:35	215	00:01:20	80	0.0000
nopath	3	6	3	1	667	00:02:50	170	00:03:40	220	00:00:50	50	0.0000
nopath	2	4	5	1	708	00:02:48	168	00:03:42	222	00:00:54	54	0.0000
nopath	3	6	9	1	667	00:03:34	214	00:04:24	264	00:00:50	50	0.0000	00:00:50
nopath	3	6	3	1	667	00:03:36	216	00:04:27	267	00:00:51	51	0.0000
nopath	3	6	3	1	667	00:03:40	220	00:04:31	271	00:00:51	51	0.0000
nopath	5	1	9	1	785	00:03:34	214	00:04:35	275	00:01:01	61	0.0000
nopath	3	6	12	14	667	00:04:13	253	00:05:03	303	00:00:50	50	0.0000	00:00:50
nopath	3	4	10	1	375	00:04:41	281	00:05:13	313	00:00:32	32	0.0000
nopath	3	6	3	1	667	00:04:31	271	00:05:21	321	00:00:50	50	0.0000
nopath	2	3	5	1	679	00:04:18	258	00:05:22	322	00:01:04	64	0.0000
nopath	2	4	10	1	708	00:04:23	263	00:05:26	326	00:01:03	63	0.0000
nopath	3	6	12	14	667	00:04:37	277	00:05:29	329	00:00:52	52	0.0000
nopath	6	7	6	1	624	00:04:56	296	00:05:52	352	00:00:56	56	0.0000
nopath	3	6	12	14	667	00:04:58	298	00:05:57	357	00:00:59	59	0.0000
nopath	3	6	5	1	667	00:05:08	308	00:06:00	360	00:00:52	52	0.0000	00:00:53
nopath	3	6	12	14	667	00:05:09	309	00:06:02	362	00:00:53	53	0.0000
nopath	2	3	12	14	679	00:05:12	312	00:06:05	365	00:00:53	53	0.0000
nopath	2	4	10	1	708	00:05:20	320	00:06:12	372	00:00:52	52	0.0000
nopath	3	2	7	1	679	00:05:02	302	00:06:25	385	00:01:23	83	0.0000
nopath	1	4	12	14	792	00:05:05	305	00:06:28	388	00:01:23	83	0.0000
nopath	2	3	7	1	679	00:05:50	350	00:06:45	405	00:00:55	55	0.0000
nopath	4	1	5	1	792	00:05:42	342	00:06:46	406	00:01:04	64	0.0000
nopath	2	3	9	1	679	00:05:56	356	00:06:50	410	00:00:54	54	0.0000
nopath	6	1	3	1	832	00:05:29	329	00:07:01	421	00:01:32	92	0.0000	00:01:32
nopath	2	4	13	15	708	00:06:16	376	00:07:12	432	00:00:56	56	0.0000
nopath	5	1	2	1	785	00:06:21	381	00:07:26	446	00:01:05	65	0.0000
nopath	5	1	12	14	785	00:06:26	386	00:07:27	447	00:01:01	61	0.0000
nopath	1	2	5	1	504	00:06:54	414	00:07:42	462	00:00:48	48	0.0000
nopath	5	1	9	1	785	00:06:42	402	00:07:42	462	00:01:00	60	0.0000
nopath	3	6	3	1	667	00:06:58	418	00:07:49	469	00:00:51	51	0.0000
nopath	3	6	9	1	667	00:07:15	435	00:08:06	486	00:00:51	51	0.0000	00:00:51
nopath	3	2	3	1	679	00:07:13	433	00:08:09	489	00:00:56	56	0.0000
nopath	2	3	7	1	679	00:06:51	411	00:08:16	496	00:01:25	85	0.0000
nopath	3	6	3	1	667	00:07:25	445	00:08:16	496	00:00:51	51	0.0000
nopath	2	3	3	1	679	00:07:47	467	00:09:02	542	00:01:15	75	0.0000	00:01:00
nopath	2	3	5	1	679	00:07:49	469	00:09:05	545	00:01:16	76	0.0000
nopath	2	3	10	1	679	00:08:14	494	00:09:07	547	00:00:53	53	0.0000
nopath	3	6	10	1	667	00:08:10	490	00:09:09	549	00:00:59	59	0.0000
nopath	2	4	12	14	708	00:08:16	496	00:09:10	550	00:00:54	54	0.0000
nopath	3	2	13	15	679	00:07:54	474	00:09:12	552	00:01:18	78	0.0000
nopath	6	2	5	1	748	00:08:37	517	00:09:33	573	00:00:56	56	0.0000
nopath	5	3	5	1	621	00:09:24	564	00:10:12	612	00:00:48	48	0.0000	00:00:48
nopath	1	2	3	1	504	00:09:38	578	00:10:23	623	00:00:45	45	0.0000
nopath	3	5	2	1	621	00:09:37	577	00:10:35	635	00:00:58	58	0.0000
nopath	3	2	10	1	679	00:09:06	546	00:10:35	635	00:01:29	89	0.0000
nopath	3	5	3	1	621	00:09:52	592	00:10:41	641	00:00:49	49	0.0000
nopath	5	3	9	1	621	00:09:53	593	00:10:43	643	00:00:50	50	0.0000
nopath	5	3	9	1	621	00:09:56	596	00:10:45	645	00:00:49	49	0.0000
nopath	1	4	9	1	792	00:09:46	586	00:11:05	665	00:01:19	79	0.0000	00:01:20
nopath	3	6	9	1	667	00:10:49	649	00:11:40	700	00:00:51	51	0.0000
nopath	6	7	3	1	624	00:10:46	646	00:11:42	702	00:00:56	56	0.0000
nopath	6	1	12	14	832	00:10:43	643	00:12:12	732	00:01:29	89	0.0000	00:01:29
nopath	6	3	12	14	667	00:11:13	673	00:12:14	734	00:01:01	61	0.0000
nopath	2	3	3	1	679	00:11:13	673	00:12:22	742	00:01:09	69	0.0000
nopath	3	6	3	1	667	00:11:47	707	00:12:37	757	00:00:50	50	0.0000
nopath	5	4	12	14	650	00:11:52	712	00:12:52	772	00:01:00	60	0.0000
nopath	6	2	3	1	748	00:11:50	710	00:12:58	778	00:01:08	68	0.0000
nopath	4	2	3	1	708	00:11:50	710	00:13:15	795	00:01:25	85	0.0000	00:01:25
nopath	1	4	3	1	792	00:12:17	737	00:13:16	796	00:00:59	59	0.0000
nopath	5	3	13	15	621	00:12:22	742	00:13:36	816	00:01:14	74	0.0000
nopath	2	4	12	14	708	00:12:33	753	00:13:46	826	00:01:13	73	0.0000
nopath	2	4	12	14	708	00:12:54	774	00:13:48	828	00:00:54	54	0.0000
nopath	5	1	12	14	785	00:13:06	786	00:14:10	850	00:01:04	64	0.0000	00:01:02
nopath	5	4	13	15	650	00:13:04	784	00:14:11	851	00:01:07	67	0.0000
nopath	1	3	5	1	763	00:12:29	749	00:14:12	852	00:01:43	103	0.0000
nopath	3	6	6	1	667	00:13:32	812	00:14:24	864	00:00:52	52	0.0000
nopath	6	1	9	1	832	00:13:00	780	00:14:25	865	00:01:25	85	0.0000
nopath	1	3	7	1	763	00:13:24	804	00:14:32	872	00:01:08	68	0.0000
nopath	2	7	12	14	458	00:13:57	837	00:14:45	885	00:00:48	48	0.0000
nopath	3	2	3	1	679	00:13:49	829	00:14:49	889	00:01:00	60	0.0000
nopath	6	1	3	1	832	00:13:32	812	00:15:01	901	00:01:29	89	0.0000	00:01:27
nopath	6	1	6	1	832	00:13:55	835	00:15:03	903	00:01:08	68	0.0000
nopath	2	3	9	1	679	00:14:16	856	00:15:09	909	00:00:53	53	0.0000
nopath	4	3	9	1	375	00:14:39	879	00:15:13	913	00:00:34	34	0.0000
nopath	1	2	3	1	504	00:14:38	878	00:15:22	922	00:00:44	44	0.0000
nopath	5	3	3	1	621	00:14:30	870	00:15:25	925	00:00:55	55	0.0000
nopath	6	7	3	1	624	00:14:28	868	00:15:27	927	00:00:59	59	0.0000
nopath	1	5	6	1	785	00:14:27	867	00:15:33	933	00:01:06	66	0.0000
nopath	6	7	3	1	624	00:14:38	878	00:15:48	948	00:01:10	70	0.0000
nopath	5	3	5	1	621	00:15:05	905	00:16:06	966	00:01:01	61	0.0000	00:00:57
nopath	3	6	5	1	667	00:15:03	903	00:16:06	966	00:01:03	63	0.0000
nopath	3	5	3	1	621	00:15:18	918	00:16:10	970	00:00:52	52	0.0000
nopath	1	2	12	14	504	00:15:11	911	00:16:22	982	00:01:11	71	0.0000
nopath	2	3	3	1	679	00:15:15	915	00:16:22	982	00:01:07	67	0.0000
nopath	2	4	10	1	708	00:15:25	925	00:16:26	986	00:01:01	61	0.0000
nopath	3	4	3	1	375	00:15:52	952	00:16:36	996	00:00:44	44	0.0000
nopath	3	2	12	14	679	00:15:37	937	00:16:36	996	00:00:59	59	0.0000
nopath	6	3	13	15	667	00:15:20	920	00:16:36	996	00:01:16	76	0.0000
nopath	3	2	5	1	679	00:15:39	939	00:16:39	999	00:01:00	60	0.0000
nopath	1	3	9	1	763	00:15:40	940	00:16:52	1012	00:01:12	72	0.0000
nopath	2	4	2	1	708	00:15:58	958	00:16:57	1017	00:00:59	59	0.0000
nopath	6	1	5	1	832	00:15:55	955	00:17:00	1020	00:01:05	65	0.0000	00:01:06
nopath	3	6	5	1	667	00:16:19	979	00:17:09	1029	00:00:50	50	0.0000
nopath	6	7	3	1	624	00:16:12	972	00:17:17	1037	00:01:05	65	0.0000
nopath	1	3	5	1	763	00:16:16	976	00:17:32	1052	00:01:16	76	0.0000
nopath	2	4	12	14	708	00:16:32	992	00:17:36	1056	00:01:04	64	0.0000
nopath	3	6	3	1	667	00:16:46	1006	00:17:37	1057	00:00:51	51	0.0000
nopath	3	6	5	1	667	00:16:47	1007	00:17:38	1058	00:00:51	51	0.0000
nopath	3	5	3	1	621	00:16:55	1015	00:17:45	1065	00:00:50	50	0.0000
nopath	1	5	3	1	785	00:16:28	988	00:17:54	1074	00:01:26	86	0.0000
nopath	4	2	7	1	708	00:17:03	1023	00:17:57	1077	00:00:54	54	0.0000
nopath	1	3	12	14	763	00:16:51	1011	00:18:03	1083	00:01:12	72	0.0000	00:01:18
nopath	2	1	12	14	504	00:17:36	1056	00:18:22	1102	00:00:46	46	0.0000
nopath	3	1	12	14	763	00:17:16	1036	00:18:25	1105	00:01:09	69	0.0000
nopath	5	7	12	14	577	00:17:31	1051	00:18:41	1121	00:01:10	70	0.0000
nopath	4	1	9	1	792	00:17:46	1066	00:18:50	1130	00:01:04	64	0.0000
nopath	2	3	9	1	679	00:18:05	1085	00:18:57	1137	00:00:52	52	0.0000
nopath	1	7	5	1	542	00:18:47	1127	00:19:33	1173	00:00:46	46	0.0000	00:00:46
nopath	1	3	5	1	763	00:17:59	1079	00:19:42	1182	00:01:43	103	0.0000
nopath	3	6	12	14	667	00:18:56	1136	00:19:48	1188	00:00:52	52	0.0000
nopath	4	7	13	15	331	00:19:06	1146	00:19:49	1189	00:00:43	43	0.0000
nopath	3	6	3	1	667	00:18:57	1137	00:19:50	1190	00:00:53	53	0.0000
nopath	6	1	9	1	832	00:18:48	1128	00:19:52	1192	00:01:04	64	0.0000
nopath	3	2	3	1	679	00:18:32	1112	00:19:55	1195	00:01:23	83	0.0000
nopath	3	2	12	14	679	00:18:40	1120	00:19:58	1198	00:01:18	78	0.0000
nopath	6	3	12	14	667	00:19:12	1152	00:20:03	1203	00:00:51	51	0.0000	00:01:02
nopath	6	3	12	14	667	00:19:17	1157	00:20:08	1208	00:00:51	51	0.0000
nopath	2	3	9	1	679	00:19:27	1167	00:20:19	1219	00:00:52	52	0.0000
nopath	2	3	5	1	679	00:19:31	1171	00:20:23	1223	00:00:52	52	0.0000
nopath	4	1	5	1	792	00:19:13	1153	00:20:24	1224	00:01:11	71	0.0000
nopath	4	1	10	1	792	00:19:21	1161	00:20:28	1228	00:01:07	67	0.0000
nopath	5	1	12	14	785	00:19:25	1165	00:20:42	1242	00:01:17	77	0.0000
nopath	6	1	10	1	832	00:19:47	1187	00:20:55	1255	00:01:08	68	0.0000
nopath	3	6	9	1	667	00:19:44	1184	00:20:56	1256	00:01:12	72	0.0000
nopath	3	5	5	1	621	00:19:59	1199	00:20:57	1257	00:00:58	58	0.0000
nopath	4	2	9	1	708	00:19:34	1174	00:21:05	1265	00:01:31	91	0.0000	00:01:12
nopath	4	6	9	1	696	00:20:30	1230	00:21:26	1286	00:00:56	56	0.0000
nopath	6	5	7	1	380	00:20:41	1241	00:21:28	1288	00:00:47	47	0.0000
nopath	5	7	12	14	577	00:20:34	1234	00:21:30	1290	00:00:56	56	0.0000
nopath	2	7	9	1	458	00:20:50	1250	00:21:33	1293	00:00:43	43	0.0000
nopath	5	1	3	1	785	00:20:47	1247	00:21:48	1308	00:01:01	61	0.0000
nopath	2	3	2	1	679	00:21:29	1289	00:22:25	1345	00:00:56	56	0.0000	00:00:58
nopath	1	4	5	1	792	00:21:22	1282	00:22:35	1355	00:01:13	73	0.0000
nopath	5	3	12	14	621	00:21:32	1292	00:22:44	1364	00:01:12	72	0.0000
nopath	3	6	12	14	667	00:22:29	1349	00:23:20	1400	00:00:51	51	0.0000	00:00:54
nopath	2	1	3	1	504	00:22:35	1355	00:23:20	1400	00:00:45	45	0.0000
nopath	2	1	2	1	504	00:22:41	1361	00:23:27	1407	00:00:46	46	0.0000
nopath	2	1	3	1	504	00:22:43	1363	00:23:32	1412	00:00:49	49	0.0000
nopath	2	6	3	1	748	00:22:24	1344	00:23:36	1416	00:01:12	72	0.0000
nopath	6	1	12	14	832	00:22:02	1322	00:23:42	1422	00:01:40	100	0.0000
nopath	5	6	5	1	380	00:22:43	1363	00:23:47	1427	00:01:04	64	0.0000
nopath	1	4	5	1	792	00:22:38	1358	00:23:56	1436	00:01:18	78	0.0000
nopath	3	5	6	1	621	00:22:58	1378	00:24:05	1445	00:01:07	67	0.0000	00:00:55
nopath	1	7	10	1	542	00:23:46	1426	00:24:33	1473	00:00:47	47	0.0000
nopath	1	5	5	1	785	00:23:37	1417	00:24:38	1478	00:01:01	61	0.0000
nopath	3	2	12	14	679	00:23:36	1416	00:24:39	1479	00:01:03	63	0.0000
nopath	2	4	5	1	708	00:23:43	1423	00:24:56	1496	00:01:13	73	0.0000
nopath	2	3	10	1	679	00:24:19	1459	00:25:22	1522	00:01:03	63	0.0000	00:01:03
nopath	1	5	3	1	785	00:24:10	1450	00:25:33	1533	00:01:23	83	0.0000
nopath	1	2	10	1	504	00:24:47	1487	00:25:41	1541	00:00:54	54	0.0000
nopath	2	3	3	1	679	00:24:34	1474	00:25:42	1542	00:01:08	68	0.0000
nopath	3	6	10	1	667	00:24:36	1476	00:26:06	1566	00:01:30	90	0.0000	00:01:30
nopath	3	6	3	1	667	00:25:04	1504	00:26:08	1568	00:01:04	64	0.0000
nopath	5	7	9	1	577	00:25:11	1511	00:26:11	1571	00:01:00	60	0.0000
nopath	2	3	3	1	679	00:25:12	1512	00:26:16	1576	00:01:04	64	0.0000
nopath	5	1	3	1	785	00:25:02	1502	00:26:21	1581	00:01:19	79	0.0000
nopath	1	2	12	14	504	00:25:10	1510	00:26:22	1582	00:01:12	72	0.0000
nopath	2	3	12	14	679	00:25:31	1531	00:26:25	1585	00:00:54	54	0.0000
nopath	3	6	3	1	667	00:25:31	1531	00:26:27	1587	00:00:56	56	0.0000
nopath	1	7	12	14	542	00:25:51	1551	00:26:37	1597	00:00:46	46	0.0000
nopath	4	6	10	1	696	00:25:29	1529	00:26:37	1597	00:01:08	68	0.0000
nopath	6	2	5	1	748	00:25:51	1551	00:27:05	1625	00:01:14	74	0.0000	00:01:04
nopath	2	3	3	1	679	00:26:13	1573	00:27:08	1628	00:00:55	55	0.0000
nopath	2	6	3	1	748	00:26:09	1569	00:27:13	1633	00:01:04	64	0.0000
nopath	5	1	3	1	785	00:25:47	1547	00:27:16	1636	00:01:29	89	0.0000
nopath	5	1	12	14	785	00:26:16	1576	00:27:20	1640	00:01:04	64	0.0000
nopath	3	6	9	1	667	00:27:02	1622	00:27:52	1672	00:00:50	50	0.0000
nopath	5	1	5	1	785	00:26:49	1609	00:27:56	1676	00:01:07	67	0.0000
nopath	3	2	12	14	679	00:27:14	1634	00:28:16	1696	00:01:02	62	0.0000	00:01:10
nopath	6	4	13	15	696	00:26:40	1600	00:28:16	1696	00:01:36	96	0.0000
nopath	3	6	5	1	667	00:27:34	1654	00:28:23	1703	00:00:49	49	0.0000
nopath	1	3	12	14	763	00:27:23	1643	00:28:33	1713	00:01:10	70	0.0000
nopath	2	3	5	1	679	00:27:51	1671	00:28:43	1723	00:00:52	52	0.0000
nopath	2	4	3	1	708	00:27:56	1676	00:28:50	1730	00:00:54	54	0.0000
nopath	2	4	9	1	708	00:28:03	1683	00:28:55	1735	00:00:52	52	0.0000
nopath	3	2	9	1	679	00:27:45	1665	00:28:55	1735	00:01:10	70	0.0000
nopath	2	3	13	15	679	00:28:23	1703	00:29:25	1765	00:01:02	62	0.0000	00:00:59
nopath	3	6	3	1	667	00:28:20	1700	00:29:26	1766	00:01:06	66	0.0000
nopath	3	6	13	15	667	00:28:39	1719	00:29:31	1771	00:00:52	52	0.0000
nopath	1	3	9	1	763	00:28:11	1691	00:29:36	1776	00:01:25	85	0.0000
nopath	6	2	12	14	748	00:28:33	1713	00:29:46	1786	00:01:13	73	0.0000
nopath	2	4	10	1	708	00:28:55	1735	00:29:47	1787	00:00:52	52	0.0000
nopath	5	3	6	1	621	00:29:27	1767	00:30:15	1815	00:00:48	48	0.0000	00:01:00
nopath	6	2	9	1	748	00:29:01	1741	00:30:25	1825	00:01:24	84	0.0000
nopath	2	1	12	14	504	00:29:39	1779	00:30:26	1826	00:00:47	47	0.0000
nopath	1	2	10	1	504	00:29:20	1760	00:30:32	1832	00:01:12	72	0.0000
nopath	5	1	7	1	785	00:29:07	1747	00:30:33	1833	00:01:26	86	0.0000
nopath	3	7	12	14	302	00:29:55	1795	00:30:33	1833	00:00:38	38	0.0000
nopath	3	6	13	15	667	00:29:41	1781	00:30:36	1836	00:00:55	55	0.0000
nopath	6	2	3	1	748	00:29:14	1754	00:30:42	1842	00:01:28	88	0.0000
nopath	2	5	13	15	701	00:29:25	1765	00:30:47	1847	00:01:22	82	0.0000
nopath	1	2	3	1	504	00:30:03	1803	00:30:49	1849	00:00:46	46	0.0000
nopath	1	3	12	14	763	00:29:09	1749	00:30:53	1853	00:01:44	104	0.0000
nopath	3	6	5	1	667	00:29:54	1794	00:30:56	1856	00:01:02	62	0.0000
nopath	2	3	5	1	679	00:29:17	1757	00:30:56	1856	00:01:39	99	0.0000
nopath	3	6	3	1	667	00:29:59	1799	00:30:58	1858	00:00:59	59	0.0000
nopath	1	3	12	14	763	00:30:00	1800	00:31:00	1860	00:01:00	60	0.0000	00:01:24
nopath	3	6	6	1	667	00:30:10	1810	00:31:01	1861	00:00:51	51	0.0000
nopath	3	6	12	14	667	00:30:17	1817	00:31:07	1867	00:00:50	50	0.0000
nopath	6	3	5	1	667	00:29:56	1796	00:31:13	1873	00:01:17	77	0.0000
nopath	2	6	3	1	748	00:29:36	1776	00:31:16	1876	00:01:40	100	0.0000
nopath	6	7	12	14	624	00:30:31	1831	00:31:29	1889	00:00:58	58	0.0000
nopath	3	4	12	14	375	00:31:16	1876	00:31:49	1909	00:00:33	33	0.0000
nopath	3	4	13	15	375	00:31:18	1878	00:31:53	1913	00:00:35	35	0.0000
nopath	2	1	13	15	504	00:31:06	1866	00:31:55	1915	00:00:49	49	0.0000
nopath	3	6	3	1	667	00:31:13	1873	00:32:03	1923	00:00:50	50	0.0000	00:00:55
nopath	2	3	3	1	679	00:31:07	1867	00:32:04	1924	00:00:57	57	0.0000
nopath	1	2	3	1	504	00:31:11	1871	00:32:05	1925	00:00:54	54	0.0000
nopath	5	1	12	14	785	00:31:01	1861	00:32:05	1925	00:01:04	64	0.0000
nopath	1	2	9	1	504	00:31:26	1886	00:32:13	1933	00:00:47	47	0.0000
nopath	6	2	3	1	748	00:31:12	1872	00:32:22	1942	00:01:10	70	0.0000
nopath	6	1	3	1	832	00:31:08	1868	00:32:25	1945	00:01:17	77	0.0000
nopath	3	6	2	1	667	00:31:28	1888	00:32:26	1946	00:00:58	58	0.0000
nopath	3	6	9	1	667	00:31:42	1902	00:32:35	1955	00:00:53	53	0.0000
nopath	3	6	12	14	667	00:31:47	1907	00:32:39	1959	00:00:52	52	0.0000
nopath	3	6	3	1	667	00:31:50	1910	00:32:41	1961	00:00:51	51	0.0000
nopath	5	3	9	1	621	00:31:22	1882	00:32:43	1963	00:01:21	81	0.0000
nopath	4	1	12	14	792	00:30:56	1856	00:32:51	1971	00:01:55	115	0.0000
nopath	2	4	3	1	708	00:31:44	1904	00:32:56	1976	00:01:12	72	0.0000
nopath	2	4	13	15	708	00:32:00	1920	00:33:00	1980	00:01:00	60	0.0000	00:00:59
nopath	2	3	3	1	679	00:32:03	1923	00:33:02	1982	00:00:59	59	0.0000
nopath	4	7	12	14	331	00:32:31	1951	00:33:03	1983	00:00:32	32	0.0000
nopath	4	1	12	14	792	00:32:00	1920	00:33:04	1984	00:01:04	64	0.0000
nopath	6	2	3	1	748	00:31:31	1891	00:33:05	1985	00:01:34	94	0.0000
nopath	1	2	5	1	504	00:32:33	1953	00:33:17	1997	00:00:44	44	0.0000
nopath	2	3	12	14	679	00:32:24	1944	00:33:23	2003	00:00:59	59	0.0000
nopath	5	1	12	14	785	00:32:13	1933	00:33:27	2007	00:01:14	74	0.0000
nopath	5	1	6	1	785	00:32:24	1944	00:33:29	2009	00:01:05	65	0.0000
nopath	6	3	3	1	667	00:32:17	1937	00:33:32	2012	00:01:15	75	0.0000
nopath	3	6	3	1	667	00:32:38	1958	00:33:35	2015	00:00:57	57	0.0000
nopath	3	6	12	14	667	00:33:06	1986	00:33:56	2036	00:00:50	50	0.0000
nopath	6	1	9	1	832	00:32:20	1940	00:34:01	2041	00:01:41	101	0.0000	00:01:22
nopath	3	6	12	14	667	00:33:16	1996	00:34:06	2046	00:00:50	50	0.0000
nopath	3	6	3	1	667	00:33:24	2004	00:34:13	2053	00:00:49	49	0.0000
nopath	3	6	5	1	667	00:33:28	2008	00:34:17	2057	00:00:49	49	0.0000
nopath	2	3	3	1	679	00:33:04	1984	00:34:22	2062	00:01:18	78	0.0000
nopath	1	2	3	1	504	00:33:20	2000	00:34:31	2071	00:01:11	71	0.0000
nopath	2	4	9	1	708	00:33:32	2012	00:34:45	2085	00:01:13	73	0.0000
nopath	6	1	3	1	832	00:33:44	2024	00:34:47	2087	00:01:03	63	0.0000
nopath	3	6	12	14	667	00:33:52	2032	00:34:56	2096	00:01:04	64	0.0000
nopath	5	1	12	14	785	00:33:33	2013	00:34:56	2096	00:01:23	83	0.0000
nopath	5	7	2	1	577	00:33:46	2026	00:34:57	2097	00:01:11	71	0.0000
nopath	5	4	12	14	650	00:33:56	2036	00:34:59	2099	00:01:03	63	0.0000
nopath	1	3	5	1	763	00:33:52	2032	00:35:02	2102	00:01:10	70	0.0000	00:01:10
nopath	1	7	10	1	542	00:34:19	2059	00:35:05	2105	00:00:46	46	0.0000
nopath	6	2	3	1	748	00:33:50	2030	00:35:09	2109	00:01:19	79	0.0000
nopath	6	1	10	1	832	00:33:55	2035	00:35:17	2117	00:01:22	82	0.0000
nopath	3	6	5	1	667	00:34:15	2055	00:35:26	2126	00:01:11	71	0.0000
nopath	6	1	12	14	832	00:34:28	2068	00:35:32	2132	00:01:04	64	0.0000
nopath	3	6	6	1	667	00:34:45	2085	00:35:35	2135	00:00:50	50	0.0000
nopath	3	2	2	1	679	00:33:34	2014	00:35:35	2135	00:02:01	121	0.0000
nopath	3	6	3	1	667	00:34:46	2086	00:35:40	2140	00:00:54	54	0.0000
nopath	2	7	12	14	458	00:35:02	2102	00:35:43	2143	00:00:41	41	0.0000
nopath	5	4	13	15	650	00:34:22	2062	00:35:46	2146	00:01:24	84	0.0000
nopath	1	2	5	1	504	00:35:21	2121	00:36:06	2166	00:00:45	45	0.0000	00:00:54
nopath	6	1	3	1	832	00:35:15	2115	00:36:18	2178	00:01:03	63	0.0000
nopath	3	6	3	1	667	00:35:43	2143	00:36:32	2192	00:00:49	49	0.0000
nopath	4	5	12	14	650	00:35:52	2152	00:36:48	2208	00:00:56	56	0.0000
nopath	3	6	12	14	667	00:35:57	2157	00:36:56	2216	00:00:59	59	0.0000
nopath	3	6	12	14	667	00:36:31	2191	00:37:21	2241	00:00:50	50	0.0000	00:00:54
nopath	2	3	5	1	679	00:36:15	2175	00:37:22	2242	00:01:07	67	0.0000
nopath	3	1	5	1	763	00:36:23	2183	00:37:30	2250	00:01:07	67	0.0000
nopath	3	6	3	1	667	00:36:42	2202	00:37:32	2252	00:00:50	50	0.0000
nopath	2	3	10	1	679	00:36:40	2200	00:37:32	2252	00:00:52	52	0.0000
nopath	6	2	12	14	748	00:36:36	2196	00:37:40	2260	00:01:04	64	0.0000
nopath	5	3	6	1	621	00:36:36	2196	00:37:43	2263	00:01:07	67	0.0000
nopath	3	6	9	1	667	00:36:54	2214	00:38:05	2285	00:01:11	71	0.0000	00:01:00
nopath	3	2	3	1	679	00:36:32	2192	00:38:05	2285	00:01:33	93	0.0000
nopath	4	2	12	14	708	00:37:01	2221	00:38:08	2288	00:01:07	67	0.0000
nopath	1	3	13	15	763	00:37:09	2229	00:38:15	2295	00:01:06	66	0.0000
nopath	4	6	13	15	696	00:37:07	2227	00:38:19	2299	00:01:12	72	0.0000
nopath	2	1	13	15	504	00:37:29	2249	00:38:19	2299	00:00:50	50	0.0000
nopath	6	2	3	1	748	00:37:25	2245	00:38:25	2305	00:01:00	60	0.0000
nopath	3	6	5	1	667	00:37:21	2241	00:38:26	2306	00:01:05	65	0.0000
nopath	2	3	2	1	679	00:37:34	2254	00:38:28	2308	00:00:54	54	0.0000
nopath	6	1	5	1	832	00:37:26	2246	00:38:32	2312	00:01:06	66	0.0000
nopath	1	4	12	14	792	00:37:22	2242	00:38:48	2328	00:01:26	86	0.0000
nopath	1	3	13	15	763	00:37:52	2272	00:38:54	2334	00:01:02	62	0.0000
nopath	6	1	13	15	832	00:37:53	2273	00:38:56	2336	00:01:03	63	0.0000
nopath	5	3	5	1	621	00:38:01	2281	00:39:03	2343	00:01:02	62	0.0000	00:01:10
nopath	6	3	3	1	667	00:38:26	2306	00:39:17	2357	00:00:51	51	0.0000
nopath	3	5	12	14	621	00:38:19	2299	00:39:26	2366	00:01:07	67	0.0000
nopath	2	3	12	14	679	00:39:03	2343	00:40:03	2403	00:01:00	60	0.0000	00:01:05
nopath	2	4	6	1	708	00:39:15	2355	00:40:07	2407	00:00:52	52	0.0000
nopath	4	2	12	14	708	00:39:13	2353	00:40:08	2408	00:00:55	55	0.0000
nopath	2	1	5	1	504	00:39:27	2367	00:40:12	2412	00:00:45	45	0.0000
nopath	3	6	2	1	667	00:39:26	2366	00:40:16	2416	00:00:50	50	0.0000
nopath	1	2	12	14	504	00:39:07	2347	00:40:22	2422	00:01:15	75	0.0000
nopath	3	6	5	1	667	00:39:42	2382	00:40:45	2445	00:01:03	63	0.0000
nopath	2	3	12	14	679	00:39:55	2395	00:41:03	2463	00:01:08	68	0.0000	00:01:08
nopath	2	4	3	1	708	00:40:00	2400	00:41:06	2466	00:01:06	66	0.0000
nopath	6	2	12	14	748	00:40:14	2414	00:41:12	2472	00:00:58	58	0.0000
nopath	6	1	3	1	832	00:40:17	2417	00:41:20	2480	00:01:03	63	0.0000
nopath	3	5	12	14	621	00:40:23	2423	00:41:25	2485	00:01:02	62	0.0000
nopath	3	6	7	1	667	00:40:28	2428	00:41:29	2489	00:01:01	61	0.0000
nopath	6	4	13	15	696	00:40:27	2427	00:41:29	2489	00:01:02	62	0.0000
nopath	1	3	12	14	763	00:40:05	2405	00:41:33	2493	00:01:28	88	0.0000
nopath	5	1	6	1	785	00:40:19	2419	00:41:36	2496	00:01:17	77	0.0000
nopath	5	1	9	1	785	00:40:34	2434	00:41:37	2497	00:01:03	63	0.0000
nopath	3	6	3	1	667	00:40:48	2448	00:41:38	2498	00:00:50	50	0.0000
nopath	3	6	12	14	667	00:40:52	2452	00:41:43	2503	00:00:51	51	0.0000
nopath	6	1	12	14	832	00:40:46	2446	00:41:55	2515	00:01:09	69	0.0000
nopath	6	2	4	1	748	00:41:09	2469	00:42:06	2526	00:00:57	57	0.0000	00:01:12
nopath	3	6	5	1	667	00:41:09	2469	00:42:06	2526	00:00:57	57	0.0000
nopath	3	5	9	1	621	00:41:31	2491	00:42:20	2540	00:00:49	49	0.0000
nopath	3	5	12	14	621	00:41:35	2495	00:42:27	2547	00:00:52	52	0.0000
nopath	3	6	5	1	667	00:41:42	2502	00:42:31	2551	00:00:49	49	0.0000
nopath	1	3	3	1	763	00:41:28	2488	00:42:35	2555	00:01:07	67	0.0000
nopath	1	4	12	14	792	00:41:12	2472	00:42:36	2556	00:01:24	84	0.0000
nopath	3	6	12	14	667	00:41:49	2509	00:42:40	2560	00:00:51	51	0.0000
nopath	3	6	10	1	667	00:41:52	2512	00:42:42	2562	00:00:50	50	0.0000
nopath	2	4	9	1	708	00:41:32	2492	00:42:46	2566	00:01:14	74	0.0000
nopath	2	3	5	1	679	00:41:50	2510	00:42:47	2567	00:00:57	57	0.0000
nopath	3	6	10	1	667	00:41:58	2518	00:42:49	2569	00:00:51	51	0.0000
nopath	5	7	3	1	577	00:42:12	2532	00:43:19	2599	00:01:07	67	0.0000	00:01:04
nopath	1	3	10	1	763	00:41:47	2507	00:43:22	2602	00:01:35	95	0.0000
nopath	1	3	5	1	763	00:42:01	2521	00:43:25	2605	00:01:24	84	0.0000
nopath	2	3	3	1	679	00:42:35	2555	00:43:28	2608	00:00:53	53	0.0000
nopath	3	2	9	1	679	00:42:23	2543	00:43:29	2609	00:01:06	66	0.0000
nopath	3	5	5	1	621	00:42:30	2550	00:43:29	2609	00:00:59	59	0.0000
nopath	2	3	12	14	679	00:42:43	2563	00:43:36	2616	00:00:53	53	0.0000
nopath	2	3	12	14	679	00:42:44	2564	00:43:40	2620	00:00:56	56	0.0000
nopath	2	3	3	1	679	00:43:02	2582	00:43:56	2636	00:00:54	54	0.0000
nopath	3	2	12	14	679	00:42:41	2561	00:44:06	2646	00:01:25	85	0.0000	00:01:27
nopath	6	4	12	14	696	00:42:29	2549	00:44:20	2660	00:01:51	111	0.0000
nopath	1	3	5	1	763	00:42:32	2552	00:44:22	2662	00:01:50	110	0.0000
nopath	1	3	13	15	763	00:43:09	2589	00:44:27	2667	00:01:18	78	0.0000
nopath	2	3	13	15	679	00:43:19	2599	00:44:31	2671	00:01:12	72	0.0000
nopath	3	6	5	1	667	00:43:31	2611	00:44:36	2676	00:01:05	65	0.0000
nopath	3	6	10	1	667	00:43:41	2621	00:44:38	2678	00:00:57	57	0.0000
nopath	5	3	12	14	621	00:43:11	2591	00:44:44	2684	00:01:33	93	0.0000
nopath	6	3	12	14	667	00:43:11	2591	00:44:46	2686	00:01:35	95	0.0000
nopath	6	7	13	15	624	00:43:47	2627	00:44:57	2697	00:01:10	70	0.0000
nopath	2	3	3	1	679	00:43:46	2626	00:45:02	2702	00:01:16	76	0.0000	00:01:00
nopath	1	3	3	1	763	00:43:23	2603	00:45:05	2705	00:01:42	102	0.0000
nopath	3	6	5	1	667	00:43:59	2639	00:45:06	2706	00:01:07	67	0.0000
nopath	2	3	12	14	679	00:44:04	2644	00:45:09	2709	00:01:05	65	0.0000
nopath	3	6	3	1	667	00:44:23	2663	00:45:14	2714	00:00:51	51	0.0000
nopath	2	3	13	15	679	00:44:09	2649	00:45:14	2714	00:01:05	65	0.0000
nopath	6	1	13	15	832	00:43:14	2594	00:45:15	2715	00:02:01	121	0.0000
nopath	2	4	12	14	708	00:44:13	2653	00:45:16	2716	00:01:03	63	0.0000
nopath	3	6	10	1	667	00:44:24	2664	00:45:18	2718	00:00:54	54	0.0000
nopath	2	4	3	1	708	00:44:28	2668	00:45:21	2721	00:00:53	53	0.0000
nopath	5	1	3	1	785	00:44:24	2664	00:45:25	2725	00:01:01	61	0.0000
nopath	1	2	13	15	504	00:44:41	2681	00:45:30	2730	00:00:49	49	0.0000
nopath	1	5	5	1	785	00:44:02	2642	00:45:33	2733	00:01:31	91	0.0000
nopath	1	3	9	1	763	00:45:01	2701	00:46:00	2760	00:00:59	59	0.0000	00:01:21
nopath	1	3	13	15	763	00:45:06	2706	00:46:07	2767	00:01:01	61	0.0000
nopath	5	1	9	1	785	00:45:34	2734	00:46:35	2795	00:01:01	61	0.0000
nopath	2	4	3	1	708	00:45:25	2725	00:46:35	2795	00:01:10	70	0.0000
nopath	2	4	10	1	708	00:45:31	2731	00:46:37	2797	00:01:06	66	0.0000
nopath	5	2	12	14	701	00:45:51	2751	00:46:46	2806	00:00:55	55	0.0000
nopath	5	1	9	1	785	00:45:47	2747	00:46:47	2807	00:01:00	60	0.0000
nopath	3	6	13	15	667	00:45:45	2745	00:46:49	2809	00:01:04	64	0.0000
nopath	3	4	3	1	375	00:46:16	2776	00:46:54	2814	00:00:38	38	0.0000
nopath	2	3	5	1	679	00:45:36	2736	00:47:02	2822	00:01:26	86	0.0000	00:01:12
nopath	1	3	6	1	763	00:45:54	2754	00:47:05	2825	00:01:11	71	0.0000
nopath	6	1	12	14	832	00:45:46	2746	00:47:06	2826	00:01:20	80	0.0000
nopath	3	5	5	1	621	00:45:46	2746	00:47:06	2826	00:01:20	80	0.0000
nopath	3	6	5	1	667	00:45:57	2757	00:47:09	2829	00:01:12	72	0.0000
nopath	3	6	3	1	667	00:46:12	2772	00:47:10	2830	00:00:58	58	0.0000
nopath	3	6	10	1	667	00:46:19	2779	00:47:14	2834	00:00:55	55	0.0000
nopath	1	4	5	1	792	00:46:15	2775	00:47:15	2835	00:01:00	60	0.0000
nopath	6	1	10	1	832	00:46:16	2776	00:47:19	2839	00:01:03	63	0.0000
nopath	6	2	9	1	748	00:46:31	2791	00:47:35	2855	00:01:04	64	0.0000
nopath	1	4	2	1	792	00:46:36	2796	00:47:45	2865	00:01:09	69	0.0000
nopath	3	5	12	14	621	00:46:55	2815	00:47:46	2866	00:00:51	51	0.0000
nopath	3	6	12	14	667	00:46:57	2817	00:47:51	2871	00:00:54	54	0.0000
nopath	5	2	9	1	701	00:46:55	2815	00:47:52	2872	00:00:57	57	0.0000
nopath	5	1	10	1	785	00:46:51	2811	00:47:55	2875	00:01:04	64	0.0000
nopath	1	2	10	1	504	00:47:07	2827	00:47:56	2876	00:00:49	49	0.0000
nopath	1	2	3	1	504	00:47:10	2830	00:48:00	2880	00:00:50	50	0.0000	00:00:55
nopath	5	4	13	15	650	00:46:57	2817	00:48:01	2881	00:01:04	64	0.0000
nopath	2	4	7	1	708	00:46:41	2801	00:48:05	2885	00:01:24	84	0.0000
nopath	3	6	3	1	667	00:47:23	2843	00:48:15	2895	00:00:52	52	0.0000
nopath	3	1	12	14	763	00:47:02	2822	00:48:16	2896	00:01:14	74	0.0000
nopath	2	4	12	14	708	00:47:43	2863	00:48:38	2918	00:00:55	55	0.0000
nopath	5	1	12	14	785	00:47:16	2836	00:48:42	2922	00:01:26	86	0.0000
nopath	3	6	9	1	667	00:47:55	2875	00:48:45	2925	00:00:50	50	0.0000
nopath	2	4	3	1	708	00:47:52	2872	00:48:45	2925	00:00:53	53	0.0000
nopath	2	3	5	1	679	00:48:04	2884	00:49:12	2952	00:01:08	68	0.0000	00:01:08
nopath	3	6	12	14	667	00:48:07	2887	00:49:18	2958	00:01:11	71	0.0000
nopath	3	5	5	1	621	00:48:30	2910	00:49:19	2959	00:00:49	49	0.0000
nopath	2	4	3	1	708	00:48:26	2906	00:49:20	2960	00:00:54	54	0.0000
nopath	2	3	6	1	679	00:48:35	2915	00:49:28	2968	00:00:53	53	0.0000
nopath	1	7	12	14	542	00:48:22	2902	00:49:33	2973	00:01:11	71	0.0000
nopath	5	1	13	15	785	00:47:23	2843	00:49:35	2975	00:02:12	132	0.0000
nopath	5	1	5	1	785	00:48:37	2917	00:49:38	2978	00:01:01	61	0.0000
nopath	2	3	12	14	679	00:48:42	2922	00:50:03	3003	00:01:21	81	0.0000	00:01:07
nopath	3	6	10	1	667	00:49:02	2942	00:50:05	3005	00:01:03	63	0.0000
nopath	2	3	5	1	679	00:48:47	2927	00:50:05	3005	00:01:18	78	0.0000
nopath	3	6	3	1	667	00:49:06	2946	00:50:07	3007	00:01:01	61	0.0000
nopath	3	6	3	1	667	00:49:09	2949	00:50:10	3010	00:01:01	61	0.0000
nopath	3	6	3	1	667	00:49:13	2953	00:50:11	3011	00:00:58	58	0.0000
nopath	3	6	3	1	667	00:49:17	2957	00:50:13	3013	00:00:56	56	0.0000
nopath	3	7	3	1	302	00:49:49	2989	00:50:24	3024	00:00:35	35	0.0000
nopath	2	3	9	1	679	00:48:52	2932	00:50:32	3032	00:01:40	100	0.0000
nopath	3	6	5	1	667	00:49:35	2975	00:50:37	3037	00:01:02	62	0.0000
nopath	2	4	10	1	708	00:49:44	2984	00:50:37	3037	00:00:53	53	0.0000
nopath	3	6	3	1	667	00:49:45	2985	00:50:39	3039	00:00:54	54	0.0000
nopath	2	4	9	1	708	00:49:45	2985	00:50:39	3039	00:00:54	54	0.0000
nopath	1	2	12	14	504	00:49:51	2991	00:50:44	3044	00:00:53	53	0.0000
nopath	3	6	5	1	667	00:49:58	2998	00:50:49	3049	00:00:51	51	0.0000
nopath	1	3	5	1	763	00:49:42	2982	00:50:55	3055	00:01:13	73	0.0000
nopath	1	2	10	1	504	00:50:05	3005	00:50:57	3057	00:00:52	52	0.0000
nopath	4	2	12	14	708	00:50:20	3020	00:51:14	3074	00:00:54	54	0.0000	00:00:58
nopath	4	1	12	14	792	00:49:51	2991	00:51:16	3076	00:01:25	85	0.0000
nopath	2	1	13	15	504	00:50:33	3033	00:51:24	3084	00:00:51	51	0.0000
nopath	1	6	13	15	832	00:50:03	3003	00:51:29	3089	00:01:26	86	0.0000
nopath	6	2	12	14	748	00:50:35	3035	00:51:32	3092	00:00:57	57	0.0000
nopath	2	3	10	1	679	00:50:16	3016	00:51:32	3092	00:01:16	76	0.0000
nopath	6	2	5	1	748	00:50:37	3037	00:51:35	3095	00:00:58	58	0.0000
nopath	2	3	10	1	679	00:50:40	3040	00:51:37	3097	00:00:57	57	0.0000
nopath	2	4	12	14	708	00:50:42	3042	00:51:40	3100	00:00:58	58	0.0000
nopath	3	2	3	1	679	00:50:42	3042	00:51:45	3105	00:01:03	63	0.0000
nopath	3	6	9	1	667	00:50:48	3048	00:51:46	3106	00:00:58	58	0.0000
nopath	3	6	12	14	667	00:50:56	3056	00:51:48	3108	00:00:52	52	0.0000
nopath	6	3	9	1	667	00:50:46	3046	00:51:53	3113	00:01:07	67	0.0000
nopath	1	3	3	1	763	00:50:40	3040	00:52:05	3125	00:01:25	85	0.0000	00:01:12
nopath	1	4	13	15	792	00:50:17	3017	00:52:08	3128	00:01:51	111	0.0000
nopath	2	3	8	1	679	00:50:55	3055	00:52:08	3128	00:01:13	73	0.0000
nopath	4	2	12	14	708	00:51:03	3063	00:52:09	3129	00:01:06	66	0.0000
nopath	2	1	12	14	504	00:51:26	3086	00:52:11	3131	00:00:45	45	0.0000
nopath	4	1	12	14	792	00:51:01	3061	00:52:14	3134	00:01:13	73	0.0000
nopath	2	3	9	1	679	00:51:23	3083	00:52:15	3135	00:00:52	52	0.0000
nopath	3	6	5	1	667	00:51:04	3064	00:52:16	3136	00:01:12	72	0.0000
nopath	3	6	9	1	667	00:51:25	3085	00:52:17	3137	00:00:52	52	0.0000
nopath	2	4	9	1	708	00:51:29	3089	00:52:22	3142	00:00:53	53	0.0000
nopath	2	3	2	1	679	00:51:31	3091	00:52:23	3143	00:00:52	52	0.0000
nopath	1	2	9	1	504	00:51:36	3096	00:52:24	3144	00:00:48	48	0.0000
nopath	5	4	9	1	650	00:51:56	3116	00:52:48	3168	00:00:52	52	0.0000
nopath	1	2	3	1	504	00:51:53	3113	00:52:51	3171	00:00:58	58	0.0000
nopath	4	7	3	1	331	00:52:21	3141	00:52:54	3174	00:00:33	33	0.0000
nopath	1	4	3	1	792	00:50:58	3058	00:52:55	3175	00:01:57	117	0.0000
nopath	3	6	3	1	667	00:51:31	3091	00:52:55	3175	00:01:24	84	0.0000
nopath	1	4	3	1	792	00:51:45	3105	00:52:57	3177	00:01:12	72	0.0000
nopath	3	6	3	1	667	00:51:56	3116	00:52:57	3177	00:01:01	61	0.0000
nopath	2	3	3	1	679	00:51:43	3103	00:52:58	3178	00:01:15	75	0.0000
nopath	1	2	5	1	504	00:52:13	3133	00:52:59	3179	00:00:46	46	0.0000
nopath	2	3	5	1	679	00:51:56	3116	00:53:01	3181	00:01:05	65	0.0000	00:01:09
nopath	3	6	3	1	667	00:52:11	3131	00:53:03	3183	00:00:52	52	0.0000
nopath	3	2	3	1	679	00:52:02	3122	00:53:05	3185	00:01:03	63	0.0000
nopath	5	3	12	14	621	00:52:04	3124	00:53:14	3194	00:01:10	70	0.0000
nopath	5	3	9	1	621	00:52:06	3126	00:53:17	3197	00:01:11	71	0.0000
nopath	1	4	3	1	792	00:52:05	3125	00:53:25	3205	00:01:20	80	0.0000
nopath	3	6	13	15	667	00:52:39	3159	00:53:38	3218	00:00:59	59	0.0000
nopath	3	6	13	15	667	00:52:45	3165	00:53:41	3221	00:00:56	56	0.0000
nopath	5	4	3	1	650	00:52:46	3166	00:53:41	3221	00:00:55	55	0.0000
nopath	2	4	3	1	708	00:52:41	3161	00:53:45	3225	00:01:04	64	0.0000
nopath	4	6	12	14	696	00:52:48	3168	00:53:47	3227	00:00:59	59	0.0000
nopath	5	1	12	14	785	00:52:30	3150	00:53:52	3232	00:01:22	82	0.0000
nopath	2	5	5	1	701	00:52:40	3160	00:53:53	3233	00:01:13	73	0.0000
nopath	2	3	13	15	679	00:53:00	3180	00:53:55	3235	00:00:55	55	0.0000
nopath	6	2	9	1	748	00:52:46	3166	00:53:59	3239	00:01:13	73	0.0000
nopath	1	3	2	1	763	00:53:02	3182	00:54:05	3245	00:01:03	63	0.0000	00:01:03
nopath	1	3	5	1	763	00:53:17	3197	00:54:15	3255	00:00:58	58	0.0000
nopath	1	3	12	14	763	00:53:18	3198	00:54:18	3258	00:01:00	60	0.0000
nopath	1	3	5	1	763	00:53:20	3200	00:54:21	3261	00:01:01	61	0.0000
nopath	3	6	6	1	667	00:53:02	3182	00:54:26	3266	00:01:24	84	0.0000
nopath	3	6	3	1	667	00:53:06	3186	00:54:28	3268	00:01:22	82	0.0000
nopath	2	1	9	1	504	00:53:46	3226	00:54:33	3273	00:00:47	47	0.0000
nopath	5	3	5	1	621	00:53:23	3203	00:54:33	3273	00:01:10	70	0.0000
nopath	2	5	12	14	701	00:53:04	3184	00:54:35	3275	00:01:31	91	0.0000
nopath	5	3	10	1	621	00:53:47	3227	00:54:36	3276	00:00:49	49	0.0000
nopath	5	1	5	1	785	00:53:10	3190	00:54:41	3281	00:01:31	91	0.0000
nopath	2	3	9	1	679	00:53:35	3215	00:54:54	3294	00:01:19	79	0.0000
nopath	2	4	6	1	708	00:53:10	3190	00:54:55	3295	00:01:45	105	0.0000
nopath	3	6	9	1	667	00:53:46	3226	00:54:56	3296	00:01:10	70	0.0000
nopath	2	1	12	14	504	00:54:10	3250	00:55:00	3300	00:00:50	50	0.0000	00:00:47
nopath	3	6	5	1	667	00:54:00	3240	00:55:00	3300	00:01:00	60	0.0000
nopath	3	6	12	14	667	00:54:03	3243	00:55:03	3303	00:01:00	60	0.0000
nopath	2	3	10	1	679	00:54:03	3243	00:55:05	3305	00:01:02	62	0.0000
nopath	2	3	12	14	679	00:54:20	3260	00:55:14	3314	00:00:54	54	0.0000
nopath	1	2	9	1	504	00:53:55	3235	00:55:16	3316	00:01:21	81	0.0000
nopath	5	1	12	14	785	00:53:50	3230	00:55:16	3316	00:01:26	86	0.0000
nopath	2	4	2	1	708	00:54:21	3261	00:55:16	3316	00:00:55	55	0.0000
nopath	3	2	9	1	679	00:53:55	3235	00:55:25	3325	00:01:30	90	0.0000
nopath	4	2	9	1	708	00:54:00	3240	00:55:27	3327	00:01:27	87	0.0000
nopath	1	3	5	1	763	00:54:01	3241	00:55:44	3344	00:01:43	103	0.0000
nopath	2	4	3	1	708	00:54:23	3263	00:55:45	3345	00:01:22	82	0.0000
nopath	3	5	12	14	621	00:54:21	3261	00:55:46	3346	00:01:25	85	0.0000
nopath	2	4	3	1	708	00:54:55	3295	00:55:49	3349	00:00:54	54	0.0000
nopath	3	5	12	14	621	00:54:54	3294	00:55:49	3349	00:00:55	55	0.0000
nopath	2	1	3	1	504	00:55:04	3304	00:55:51	3351	00:00:47	47	0.0000
nopath	3	6	12	14	667	00:54:55	3295	00:55:52	3352	00:00:57	57	0.0000
nopath	2	4	3	1	708	00:55:02	3302	00:55:54	3354	00:00:52	52	0.0000
nopath	3	6	3	1	667	00:54:59	3299	00:55:55	3355	00:00:56	56	0.0000
nopath	4	1	5	1	792	00:54:04	3244	00:55:55	3355	00:01:51	111	0.0000
nopath	2	3	5	1	679	00:55:03	3303	00:55:58	3358	00:00:55	55	0.0000
nopath	3	6	6	1	667	00:55:08	3308	00:55:58	3358	00:00:50	50	0.0000
nopath	6	1	7	1	832	00:54:26	3266	00:56:01	3361	00:01:35	95	0.0000	00:01:14
nopath	5	1	12	14	785	00:54:41	3281	00:56:04	3364	00:01:23	83	0.0000
nopath	2	3	13	15	679	00:55:12	3312	00:56:07	3367	00:00:55	55	0.0000
nopath	4	2	5	1	708	00:55:22	3322	00:56:21	3381	00:00:59	59	0.0000
nopath	6	3	2	1	667	00:54:41	3281	00:56:23	3383	00:01:42	102	0.0000
nopath	4	1	12	14	792	00:55:06	3306	00:56:27	3387	00:01:21	81	0.0000
nopath	1	3	5	1	763	00:54:20	3260	00:56:32	3392	00:02:12	132	0.0000
nopath	1	4	9	1	792	00:55:17	3317	00:56:36	3396	00:01:19	79	0.0000
nopath	2	3	7	1	679	00:55:31	3331	00:56:37	3397	00:01:06	66	0.0000
nopath	2	3	5	1	679	00:55:45	3345	00:56:39	3399	00:00:54	54	0.0000
nopath	6	1	9	1	832	00:55:22	3322	00:56:41	3401	00:01:19	79	0.0000
nopath	2	3	3	1	679	00:55:52	3352	00:56:45	3405	00:00:53	53	0.0000
nopath	5	1	13	15	785	00:55:42	3342	00:56:46	3406	00:01:04	64	0.0000
nopath	3	6	3	1	667	00:55:21	3321	00:56:46	3406	00:01:25	85	0.0000
nopath	1	2	13	15	504	00:55:48	3348	00:56:46	3406	00:00:58	58	0.0000
nopath	3	6	2	1	667	00:55:54	3354	00:56:48	3408	00:00:54	54	0.0000
nopath	1	2	3	1	504	00:56:22	3382	00:57:07	3427	00:00:45	45	0.0000	00:00:55
nopath	1	3	9	1	763	00:55:36	3336	00:57:14	3434	00:01:38	98	0.0000
nopath	2	4	3	1	708	00:55:55	3355	00:57:15	3435	00:01:20	80	0.0000
nopath	6	1	13	15	832	00:56:15	3375	00:57:20	3440	00:01:05	65	0.0000
nopath	3	6	13	15	667	00:56:02	3362	00:57:21	3441	00:01:19	79	0.0000
nopath	3	6	5	1	667	00:56:08	3368	00:57:25	3445	00:01:17	77	0.0000
nopath	3	6	10	1	667	00:56:29	3389	00:57:27	3447	00:00:58	58	0.0000
nopath	3	2	9	1	679	00:55:59	3359	00:57:29	3449	00:01:30	90	0.0000
nopath	4	1	12	14	792	00:56:00	3360	00:57:36	3456	00:01:36	96	0.0000
nopath	4	2	5	1	708	00:56:16	3376	00:57:37	3457	00:01:21	81	0.0000
nopath	4	2	5	1	708	00:56:26	3386	00:57:41	3461	00:01:15	75	0.0000
nopath	1	3	9	1	763	00:55:49	3349	00:57:42	3462	00:01:53	113	0.0000
nopath	3	6	9	1	667	00:56:43	3403	00:57:45	3465	00:01:02	62	0.0000
nopath	2	3	3	1	679	00:56:41	3401	00:57:47	3467	00:01:06	66	0.0000
nopath	3	6	6	1	667	00:56:45	3405	00:57:49	3469	00:01:04	64	0.0000
nopath	3	6	12	14	667	00:56:46	3406	00:57:51	3471	00:01:05	65	0.0000
nopath	6	1	9	1	832	00:56:20	3380	00:57:51	3471	00:01:31	91	0.0000
nopath	3	6	9	1	667	00:57:00	3420	00:57:53	3473	00:00:53	53	0.0000
nopath	1	7	5	1	542	00:56:38	3398	00:57:54	3474	00:01:16	76	0.0000
nopath	3	6	3	1	667	00:57:01	3421	00:57:56	3476	00:00:55	55	0.0000
nopath	4	2	3	1	708	00:56:55	3415	00:58:06	3486	00:01:11	71	0.0000	00:01:13
nopath	2	7	9	1	458	00:57:22	3442	00:58:09	3489	00:00:47	47	0.0000
nopath	4	1	3	1	792	00:57:06	3426	00:58:14	3494	00:01:08	68	0.0000
nopath	6	7	5	1	624	00:56:51	3411	00:58:17	3497	00:01:26	86	0.0000
nopath	6	1	6	1	832	00:56:54	3414	00:58:21	3501	00:01:27	87	0.0000
nopath	2	3	9	1	679	00:57:08	3428	00:58:22	3502	00:01:14	74	0.0000
nopath	2	3	12	14	679	00:57:11	3431	00:58:26	3506	00:01:15	75	0.0000
nopath	5	1	3	1	785	00:57:20	3440	00:58:36	3516	00:01:16	76	0.0000
nopath	5	1	6	1	785	00:57:32	3452	00:58:38	3518	00:01:06	66	0.0000
nopath	3	6	3	1	667	00:57:35	3455	00:58:46	3526	00:01:11	71	0.0000
nopath	4	2	9	1	708	00:57:37	3457	00:58:46	3526	00:01:09	69	0.0000
nopath	3	6	10	1	667	00:57:39	3459	00:58:48	3528	00:01:09	69	0.0000
nopath	1	3	12	14	763	00:57:12	3432	00:58:53	3533	00:01:41	101	0.0000
nopath	1	4	9	1	792	00:57:18	3438	00:58:56	3536	00:01:38	98	0.0000
nopath	4	7	12	14	331	00:57:51	3471	00:58:56	3536	00:01:05	65	0.0000
nopath	3	6	3	1	667	00:58:01	3481	00:58:59	3539	00:00:58	58	0.0000
nopath	3	6	9	1	667	00:58:02	3482	00:59:04	3544	00:01:02	62	0.0000	00:01:00
nopath	5	1	3	1	785	00:57:44	3464	00:59:11	3551	00:01:27	87	0.0000
nopath	5	1	9	1	785	00:57:58	3478	00:59:13	3553	00:01:15	75	0.0000
nopath	2	3	12	14	679	00:58:13	3493	00:59:14	3554	00:01:01	61	0.0000
nopath	1	5	12	14	785	00:56:27	3387	00:59:15	3555	00:02:48	168	0.0000
nopath	5	1	6	1	785	00:58:00	3480	00:59:15	3555	00:01:15	75	0.0000
nopath	2	4	9	1	708	00:57:52	3472	00:59:15	3555	00:01:23	83	0.0000
nopath	6	3	12	14	667	00:58:23	3503	00:59:24	3564	00:01:01	61	0.0000
nopath	3	6	13	15	667	00:58:28	3508	00:59:30	3570	00:01:02	62	0.0000
nopath	1	3	5	1	763	00:58:32	3512	00:59:44	3584	00:01:12	72	0.0000
nopath	1	4	12	14	792	00:58:15	3495	00:59:46	3586	00:01:31	91	0.0000
nopath	3	6	12	14	667	00:58:31	3511	00:59:47	3587	00:01:16	76	0.0000
nopath	3	6	5	1	667	00:58:51	3531	00:59:49	3589	00:00:58	58	0.0000
nopath	3	6	13	15	667	00:58:57	3537	00:59:52	3592	00:00:55	55	0.0000
nopath	3	1	5	1	763	00:57:51	3471	00:59:54	3594	00:02:03	123	0.0000
nopath	3	6	4	1	667	00:59:04	3544	00:59:55	3595	00:00:51	51	0.0000
nopath	6	3	3	1	667	00:58:55	3535	00:59:57	3597	00:01:02	62	0.0000
nopath	4	1	8	1	792	00:58:22	3502	00:59:58	3598	00:01:36	96	0.0000
nopath	6	4	3	1	696	00:58:54	3534	00:59:59	3599	00:01:05	65	0.0000
nopath	6	3	3	1	667	00:59:09	3549	01:00:00	3600	00:00:51	51	0.0000	00:01:09
nopath	1	2	7	1	504	00:59:22	3562	01:00:11	3611	00:00:49	49	0.0000
nopath	6	1	6	1	832	00:58:46	3526	01:00:11	3611	00:01:25	85	0.0000
nopath	3	5	5	1	621	00:59:16	3556	01:00:25	3625	00:01:09	69	0.0000
nopath	1	3	13	15	763	00:58:47	3527	01:00:25	3625	00:01:38	98	0.0000
nopath	2	3	6	1	679	00:59:10	3550	01:00:27	3627	00:01:17	77	0.0000
nopath	3	5	12	14	621	00:59:37	3577	01:00:30	3630	00:00:53	53	0.0000
nopath	2	4	12	14	708	00:59:24	3564	01:00:30	3630	00:01:06	66	0.0000
nopath	1	4	9	1	792	00:59:33	3573	01:00:33	3633	00:01:00	60	0.0000
nopath	3	6	6	1	667	00:59:38	3578	01:00:33	3633	00:00:55	55	0.0000
nopath	3	6	3	1	667	00:59:46	3586	01:00:36	3636	00:00:50	50	0.0000
nopath	5	1	3	1	785	00:59:17	3557	01:00:36	3636	00:01:19	79	0.0000
nopath	5	1	3	1	785	00:59:37	3577	01:00:39	3639	00:01:02	62	0.0000
nopath	6	2	2	1	748	00:59:40	3580	01:01:05	3665	00:01:25	85	0.0000	00:01:07
nopath	2	7	12	14	458	01:00:25	3625	01:01:06	3666	00:00:41	41	0.0000
nopath	5	2	13	15	701	01:00:09	3609	01:01:12	3672	00:01:03	63	0.0000
nopath	6	1	6	1	832	00:59:48	3588	01:01:13	3673	00:01:25	85	0.0000
nopath	1	4	3	1	792	00:59:53	3593	01:01:15	3675	00:01:22	82	0.0000
nopath	2	3	12	14	679	00:59:36	3576	01:01:15	3675	00:01:39	99	0.0000
nopath	3	6	5	1	667	01:00:07	3607	01:01:15	3675	00:01:08	68	0.0000
nopath	3	5	12	14	621	01:00:20	3620	01:01:17	3677	00:00:57	57	0.0000
nopath	2	3	10	1	679	01:00:09	3609	01:01:17	3677	00:01:08	68	0.0000
nopath	2	3	3	1	679	01:00:13	3613	01:01:19	3679	00:01:06	66	0.0000
nopath	3	6	3	1	667	01:00:27	3627	01:01:20	3680	00:00:53	53	0.0000
nopath	1	2	10	1	504	01:00:10	3610	01:01:21	3681	00:01:11	71	0.0000
nopath	5	1	5	1	785	01:00:14	3614	01:01:22	3682	00:01:08	68	0.0000
nopath	3	5	12	14	621	01:00:32	3632	01:01:24	3684	00:00:52	52	0.0000
nopath	3	6	3	1	667	01:00:35	3635	01:01:28	3688	00:00:53	53	0.0000
nopath	3	6	3	1	667	01:00:41	3641	01:01:31	3691	00:00:50	50	0.0000
nopath	6	3	3	1	667	01:00:09	3609	01:01:33	3693	00:01:24	84	0.0000
nopath	4	2	10	1	708	01:00:07	3607	01:01:35	3695	00:01:28	88	0.0000
nopath	1	3	13	15	763	01:00:21	3621	01:01:45	3705	00:01:24	84	0.0000
nopath	1	3	3	1	763	01:00:35	3635	01:01:48	3708	00:01:13	73	0.0000
nopath	2	1	5	1	504	01:01:12	3672	01:01:57	3717	00:00:45	45	0.0000
nopath	2	4	12	14	708	01:00:33	3633	01:01:58	3718	00:01:25	85	0.0000
nopath	2	4	3	1	708	01:00:39	3639	01:02:00	3720	00:01:21	81	0.0000	00:01:06
nopath	1	2	9	1	504	01:00:50	3650	01:02:01	3721	00:01:11	71	0.0000
nopath	2	4	12	14	708	01:00:41	3641	01:02:02	3722	00:01:21	81	0.0000
nopath	2	4	3	1	708	01:00:55	3655	01:02:04	3724	00:01:09	69	0.0000
nopath	3	4	9	1	375	01:01:26	3686	01:02:18	3738	00:00:52	52	0.0000
nopath	3	1	3	1	763	01:00:54	3654	01:02:27	3747	00:01:33	93	0.0000
nopath	3	4	13	15	375	01:01:52	3712	01:02:30	3750	00:00:38	38	0.0000
nopath	1	5	3	1	785	01:00:51	3651	01:02:33	3753	00:01:42	102	0.0000
nopath	2	3	13	15	679	01:01:03	3663	01:02:35	3755	00:01:32	92	0.0000
nopath	5	2	7	1	701	01:00:57	3657	01:02:35	3755	00:01:38	98	0.0000
nopath	1	3	3	1	763	01:00:53	3653	01:02:37	3757	00:01:44	104	0.0000
nopath	2	3	5	1	679	01:01:14	3674	01:02:39	3759	00:01:25	85	0.0000
nopath	6	2	3	1	748	01:01:18	3678	01:02:42	3762	00:01:24	84	0.0000
nopath	2	4	10	1	708	01:01:17	3677	01:02:42	3762	00:01:25	85	0.0000
nopath	5	1	12	14	785	01:01:11	3671	01:02:44	3764	00:01:33	93	0.0000
nopath	2	4	7	1	708	01:01:25	3685	01:02:45	3765	00:01:20	80	0.0000
nopath	5	1	5	1	785	01:01:20	3680	01:02:46	3766	00:01:26	86	0.0000
nopath	1	2	12	14	504	01:01:09	3669	01:02:46	3766	00:01:37	97	0.0000
nopath	2	3	5	1	679	01:01:42	3702	01:02:46	3766	00:01:04	64	0.0000
nopath	2	3	3	1	679	01:01:43	3703	01:02:49	3769	00:01:06	66	0.0000
nopath	3	2	12	14	679	01:01:31	3691	01:02:56	3776	00:01:25	85	0.0000
nopath	3	5	9	1	621	01:01:20	3680	01:03:05	3785	00:01:45	105	0.0000	00:01:03
nopath	5	3	5	1	621	01:02:08	3728	01:03:05	3785	00:00:57	57	0.0000
nopath	5	3	9	1	621	01:02:14	3734	01:03:07	3787	00:00:53	53	0.0000
nopath	2	1	6	1	504	01:02:02	3722	01:03:09	3789	00:01:07	67	0.0000
nopath	3	6	13	15	667	01:01:49	3709	01:03:11	3791	00:01:22	82	0.0000
nopath	6	2	10	1	748	01:01:53	3713	01:03:15	3795	00:01:22	82	0.0000
nopath	6	5	2	1	380	01:02:30	3750	01:03:15	3795	00:00:45	45	0.0000
nopath	5	4	12	14	650	01:02:17	3737	01:03:19	3799	00:01:02	62	0.0000
nopath	1	2	7	1	504	01:02:06	3726	01:03:22	3802	00:01:16	76	0.0000
nopath	5	1	3	1	785	01:02:02	3722	01:03:22	3802	00:01:20	80	0.0000
nopath	1	3	10	1	763	01:01:19	3679	01:03:22	3802	00:02:03	123	0.0000
nopath	1	3	12	14	763	01:01:46	3706	01:03:25	3805	00:01:39	99	0.0000
nopath	2	5	12	14	701	01:01:19	3679	01:03:25	3805	00:02:06	126	0.0000
nopath	1	2	3	1	504	01:02:17	3737	01:03:26	3806	00:01:09	69	0.0000
nopath	2	3	3	1	679	01:01:58	3718	01:03:27	3807	00:01:29	89	0.0000
nopath	2	3	9	1	679	01:02:18	3738	01:03:29	3809	00:01:11	71	0.0000
nopath	6	2	3	1	748	01:02:03	3723	01:03:31	3811	00:01:28	88	0.0000
nopath	2	4	13	15	708	01:02:20	3740	01:03:33	3813	00:01:13	73	0.0000
nopath	2	4	9	1	708	01:02:23	3743	01:03:35	3815	00:01:12	72	0.0000
nopath	3	6	3	1	667	01:02:20	3740	01:03:36	3816	00:01:16	76	0.0000
nopath	2	3	3	1	679	01:02:37	3757	01:03:36	3816	00:00:59	59	0.0000
nopath	3	6	5	1	667	01:02:28	3748	01:03:38	3818	00:01:10	70	0.0000
nopath	6	1	5	1	832	01:02:26	3746	01:03:39	3819	00:01:13	73	0.0000
nopath	1	2	12	14	504	01:02:50	3770	01:03:39	3819	00:00:49	49	0.0000
nopath	3	6	3	1	667	01:02:39	3759	01:03:40	3820	00:01:01	61	0.0000
nopath	3	6	12	14	667	01:02:41	3761	01:03:43	3823	00:01:02	62	0.0000
nopath	1	3	2	1	763	01:02:19	3739	01:03:45	3825	00:01:26	86	0.0000
nopath	1	2	12	14	504	01:02:58	3778	01:03:45	3825	00:00:47	47	0.0000
nopath	1	3	13	15	763	01:02:43	3763	01:03:51	3831	00:01:08	68	0.0000
nopath	1	7	13	15	542	01:03:09	3789	01:04:00	3840	00:00:51	51	0.0000	00:00:56
nopath	6	3	12	14	667	01:02:29	3749	01:04:04	3844	00:01:35	95	0.0000
nopath	5	3	5	1	621	01:02:30	3750	01:04:16	3856	00:01:46	106	0.0000
nopath	4	1	10	1	792	01:03:13	3793	01:04:19	3859	00:01:06	66	0.0000
nopath	1	3	5	1	763	01:02:56	3776	01:04:22	3862	00:01:26	86	0.0000
nopath	6	2	9	1	748	01:03:05	3785	01:04:27	3867	00:01:22	82	0.0000
nopath	3	6	13	15	667	01:02:59	3779	01:04:29	3869	00:01:30	90	0.0000
nopath	3	6	10	1	667	01:03:42	3822	01:04:33	3873	00:00:51	51	0.0000
nopath	2	1	13	15	504	01:03:47	3827	01:04:33	3873	00:00:46	46	0.0000
nopath	6	5	2	1	380	01:03:25	3805	01:04:35	3875	00:01:10	70	0.0000
nopath	6	1	5	1	832	01:03:01	3781	01:04:36	3876	00:01:35	95	0.0000
nopath	5	1	3	1	785	01:03:11	3791	01:04:37	3877	00:01:26	86	0.0000
nopath	5	1	10	1	785	01:03:20	3800	01:04:39	3879	00:01:19	79	0.0000
nopath	5	1	12	14	785	01:03:21	3801	01:04:41	3881	00:01:20	80	0.0000
nopath	5	1	12	14	785	01:03:24	3804	01:04:42	3882	00:01:18	78	0.0000
nopath	3	7	9	1	302	01:03:58	3838	01:04:43	3883	00:00:45	45	0.0000
nopath	2	3	5	1	679	01:03:07	3787	01:04:52	3892	00:01:45	105	0.0000
nopath	2	3	3	1	679	01:03:16	3796	01:04:55	3895	00:01:39	99	0.0000
nopath	2	3	12	14	679	01:03:31	3811	01:04:58	3898	00:01:27	87	0.0000
nopath	6	3	13	15	667	01:03:47	3827	01:05:16	3916	00:01:29	89	0.0000	00:01:29
nopath	3	6	12	14	667	01:03:51	3831	01:05:17	3917	00:01:26	86	0.0000
nopath	3	6	2	1	667	01:03:55	3835	01:05:19	3919	00:01:24	84	0.0000
nopath	3	2	9	1	679	01:04:10	3850	01:05:20	3920	00:01:10	70	0.0000
nopath	2	1	13	15	504	01:04:31	3871	01:05:20	3920	00:00:49	49	0.0000
nopath	2	1	3	1	504	01:04:34	3874	01:05:24	3924	00:00:50	50	0.0000
nopath	6	2	12	14	748	01:04:13	3853	01:05:27	3927	00:01:14	74	0.0000
nopath	2	1	12	14	504	01:04:35	3875	01:05:27	3927	00:00:52	52	0.0000
nopath	3	1	5	1	763	01:03:35	3815	01:05:29	3929	00:01:54	114	0.0000
nopath	5	4	5	1	650	01:04:33	3873	01:05:29	3929	00:00:56	56	0.0000
nopath	5	1	3	1	785	01:03:41	3821	01:05:31	3931	00:01:50	110	0.0000
nopath	2	3	12	14	679	01:03:49	3829	01:05:33	3933	00:01:44	104	0.0000
nopath	5	1	9	1	785	01:04:12	3852	01:05:35	3935	00:01:23	83	0.0000
nopath	1	2	5	1	504	01:03:12	3792	01:05:37	3937	00:02:25	145	0.0000
nopath	3	6	12	14	667	01:04:26	3866	01:05:37	3937	00:01:11	71	0.0000
nopath	5	1	5	1	785	01:04:19	3859	01:05:37	3937	00:01:18	78	0.0000
nopath	2	3	9	1	679	01:04:08	3848	01:05:38	3938	00:01:30	90	0.0000
nopath	2	4	13	15	708	01:03:58	3838	01:05:39	3939	00:01:41	101	0.0000
nopath	3	6	13	15	667	01:04:32	3872	01:05:41	3941	00:01:09	69	0.0000
nopath	1	2	3	1	504	01:03:18	3798	01:05:41	3941	00:02:23	143	0.0000
nopath	2	4	12	14	708	01:04:10	3850	01:05:42	3942	00:01:32	92	0.0000
nopath	3	6	10	1	667	01:04:37	3877	01:05:43	3943	00:01:06	66	0.0000
nopath	2	4	12	14	708	01:04:16	3856	01:05:44	3944	00:01:28	88	0.0000
nopath	3	6	12	14	667	01:04:40	3880	01:05:45	3945	00:01:05	65	0.0000
nopath	4	2	5	1	708	01:04:07	3847	01:05:45	3945	00:01:38	98	0.0000
nopath	3	6	12	14	667	01:04:43	3883	01:05:47	3947	00:01:04	64	0.0000
nopath	3	6	2	1	667	01:04:45	3885	01:05:50	3950	00:01:05	65	0.0000
nopath	6	3	13	15	667	01:05:04	3904	01:05:55	3955	00:00:51	51	0.0000
nopath	1	2	5	1	504	01:04:33	3873	01:06:03	3963	00:01:30	90	0.0000	00:01:22
nopath	3	7	13	15	302	01:05:06	3906	01:06:07	3967	00:01:01	61	0.0000
nopath	1	2	10	1	504	01:05:22	3922	01:06:11	3971	00:00:49	49	0.0000
nopath	1	7	9	1	542	01:05:19	3919	01:06:11	3971	00:00:52	52	0.0000
nopath	2	3	5	1	679	01:04:40	3880	01:06:14	3974	00:01:34	94	0.0000
nopath	2	4	12	14	708	01:04:20	3860	01:06:16	3976	00:01:56	116	0.0000
nopath	4	2	12	14	708	01:04:52	3892	01:06:16	3976	00:01:24	84	0.0000
nopath	3	6	12	14	667	01:04:49	3889	01:06:17	3977	00:01:28	88	0.0000
nopath	3	6	3	1	667	01:04:54	3894	01:06:18	3978	00:01:24	84	0.0000
nopath	2	4	5	1	708	01:04:42	3882	01:06:18	3978	00:01:36	96	0.0000
nopath	4	2	3	1	708	01:04:59	3899	01:06:18	3978	00:01:19	79	0.0000
nopath	2	4	3	1	708	01:04:58	3898	01:06:20	3980	00:01:22	82	0.0000
nopath	1	3	5	1	763	01:04:55	3895	01:06:22	3982	00:01:27	87	0.0000
nopath	3	6	2	1	667	01:05:11	3911	01:06:24	3984	00:01:13	73	0.0000
nopath	3	6	12	14	667	01:05:19	3919	01:06:26	3986	00:01:07	67	0.0000
nopath	2	1	5	1	504	01:05:00	3900	01:06:27	3987	00:01:27	87	0.0000
nopath	3	6	5	1	667	01:05:25	3925	01:06:30	3990	00:01:05	65	0.0000
nopath	5	3	9	1	621	01:04:42	3882	01:06:33	3993	00:01:51	111	0.0000
nopath	6	1	6	1	832	01:05:16	3916	01:06:41	4001	00:01:25	85	0.0000
nopath	6	7	3	1	624	01:05:34	3934	01:06:41	4001	00:01:07	67	0.0000
nopath	5	1	9	1	785	01:05:21	3921	01:06:43	4003	00:01:22	82	0.0000
nopath	2	3	3	1	679	01:05:16	3916	01:06:44	4004	00:01:28	88	0.0000
nopath	2	4	3	1	708	01:05:13	3913	01:06:45	4005	00:01:32	92	0.0000
nopath	5	1	5	1	785	01:05:23	3923	01:06:45	4005	00:01:22	82	0.0000
nopath	1	2	12	14	504	01:05:38	3938	01:06:46	4006	00:01:08	68	0.0000
nopath	2	3	10	1	679	01:05:34	3934	01:06:46	4006	00:01:12	72	0.0000
nopath	4	7	12	14	331	01:06:14	3974	01:06:47	4007	00:00:33	33	0.0000
nopath	2	4	12	14	708	01:05:41	3941	01:06:49	4009	00:01:08	68	0.0000
nopath	1	5	3	1	785	01:04:30	3870	01:06:53	4013	00:02:23	143	0.0000
nopath	1	3	10	1	763	01:05:23	3923	01:06:55	4015	00:01:32	92	0.0000
nopath	5	3	12	14	621	01:06:00	3960	01:07:04	4024	00:01:04	64	0.0000	00:01:14
nopath	4	5	5	1	650	01:05:46	3946	01:07:05	4025	00:01:19	79	0.0000
nopath	5	3	3	1	621	01:06:07	3967	01:07:06	4026	00:00:59	59	0.0000
nopath	3	6	9	1	667	01:05:48	3948	01:07:08	4028	00:01:20	80	0.0000
nopath	3	6	5	1	667	01:06:07	3967	01:07:10	4030	00:01:03	63	0.0000
nopath	4	2	9	1	708	01:06:15	3975	01:07:12	4032	00:00:57	57	0.0000
nopath	2	1	10	1	504	01:06:16	3976	01:07:12	4032	00:00:56	56	0.0000
nopath	1	3	13	15	763	01:05:46	3946	01:07:15	4035	00:01:29	89	0.0000
nopath	6	3	6	1	667	01:06:33	3993	01:07:24	4044	00:00:51	51	0.0000
nopath	1	6	9	1	832	01:05:29	3929	01:07:26	4046	00:01:57	117	0.0000
nopath	2	3	9	1	679	01:05:59	3959	01:07:32	4052	00:01:33	93	0.0000
nopath	2	3	3	1	679	01:06:02	3962	01:07:35	4055	00:01:33	93	0.0000
nopath	5	2	3	1	701	01:06:16	3976	01:07:37	4057	00:01:21	81	0.0000
nopath	2	3	3	1	679	01:06:20	3980	01:07:37	4057	00:01:17	77	0.0000
nopath	3	6	13	15	667	01:06:12	3972	01:07:40	4060	00:01:28	88	0.0000
nopath	5	1	9	1	785	01:05:53	3953	01:07:41	4061	00:01:48	108	0.0000
nopath	2	4	5	1	708	01:06:28	3988	01:07:41	4061	00:01:13	73	0.0000
nopath	2	3	2	1	679	01:06:38	3998	01:07:42	4062	00:01:04	64	0.0000
nopath	2	3	12	14	679	01:06:48	4008	01:07:45	4065	00:00:57	57	0.0000
nopath	3	5	12	14	621	01:06:13	3973	01:07:47	4067	00:01:34	94	0.0000
nopath	3	6	7	1	667	01:06:24	3984	01:07:51	4071	00:01:27	87	0.0000
nopath	3	4	12	14	375	01:07:22	4042	01:08:09	4089	00:00:47	47	0.0000	00:00:39
nopath	6	3	3	1	667	01:07:25	4045	01:08:14	4094	00:00:49	49	0.0000
nopath	3	6	9	1	667	01:06:39	3999	01:08:15	4095	00:01:36	96	0.0000
nopath	3	6	3	1	667	01:06:55	4015	01:08:17	4097	00:01:22	82	0.0000
nopath	3	6	6	1	667	01:06:57	4017	01:08:19	4099	00:01:22	82	0.0000
nopath	2	3	5	1	679	01:06:49	4009	01:08:22	4102	00:01:33	93	0.0000
nopath	3	6	9	1	667	01:07:17	4037	01:08:25	4105	00:01:08	68	0.0000
nopath	1	3	9	1	763	01:07:05	4025	01:08:28	4108	00:01:23	83	0.0000
nopath	2	4	13	15	708	01:06:53	4013	01:08:29	4109	00:01:36	96	0.0000
nopath	3	6	5	1	667	01:07:33	4053	01:08:29	4109	00:00:56	56	0.0000
nopath	3	6	9	1	667	01:07:35	4055	01:08:31	4111	00:00:56	56	0.0000
nopath	2	4	12	14	708	01:07:26	4046	01:08:32	4112	00:01:06	66	0.0000
nopath	2	3	3	1	679	01:07:35	4055	01:08:33	4113	00:00:58	58	0.0000
nopath	1	7	3	1	542	01:07:25	4045	01:08:34	4114	00:01:09	69	0.0000
nopath	2	3	5	1	679	01:07:37	4057	01:08:35	4115	00:00:58	58	0.0000
nopath	2	3	12	14	679	01:07:40	4060	01:08:38	4118	00:00:58	58	0.0000
nopath	6	5	5	1	380	01:08:05	4085	01:08:38	4118	00:00:33	33	0.0000
nopath	2	1	3	1	504	01:07:55	4075	01:08:47	4127	00:00:52	52	0.0000
nopath	6	3	13	15	667	01:07:40	4060	01:08:56	4136	00:01:16	76	0.0000
nopath	3	2	3	1	679	01:07:36	4056	01:09:00	4140	00:01:24	84	0.0000	00:01:17
nopath	2	1	12	14	504	01:08:14	4094	01:09:01	4141	00:00:47	47	0.0000
nopath	2	3	12	14	679	01:07:59	4079	01:09:03	4143	00:01:04	64	0.0000
nopath	6	2	5	1	748	01:07:49	4069	01:09:05	4145	00:01:16	76	0.0000
nopath	3	1	12	14	763	01:06:59	4019	01:09:05	4145	00:02:06	126	0.0000
nopath	2	4	3	1	708	01:08:06	4086	01:09:06	4146	00:01:00	60	0.0000
nopath	2	4	9	1	708	01:08:13	4093	01:09:08	4148	00:00:55	55	0.0000
nopath	6	1	3	1	832	01:08:01	4081	01:09:13	4153	00:01:12	72	0.0000
nopath	2	3	12	14	679	01:08:15	4095	01:09:13	4153	00:00:58	58	0.0000
nopath	2	3	3	1	679	01:08:21	4101	01:09:15	4155	00:00:54	54	0.0000
nopath	3	6	3	1	667	01:08:03	4083	01:09:17	4157	00:01:14	74	0.0000
nopath	2	4	3	1	708	01:08:22	4102	01:09:19	4159	00:00:57	57	0.0000
nopath	2	3	6	1	679	01:08:26	4106	01:09:22	4162	00:00:56	56	0.0000
nopath	3	2	12	14	679	01:08:22	4102	01:09:26	4166	00:01:04	64	0.0000
nopath	6	5	3	1	380	01:08:50	4130	01:09:27	4167	00:00:37	37	0.0000
nopath	2	1	9	1	504	01:08:42	4122	01:09:37	4177	00:00:55	55	0.0000
nopath	5	3	9	1	621	01:08:35	4115	01:09:38	4178	00:01:03	63	0.0000
nopath	5	7	12	14	577	01:08:26	4106	01:09:38	4178	00:01:12	72	0.0000
nopath	2	1	7	1	504	01:08:54	4134	01:09:42	4182	00:00:48	48	0.0000
nopath	5	6	3	1	380	01:09:08	4148	01:09:42	4182	00:00:34	34	0.0000
nopath	1	3	5	1	763	01:08:03	4083	01:09:44	4184	00:01:41	101	0.0000
nopath	1	4	3	1	792	01:07:43	4063	01:09:45	4185	00:02:02	122	0.0000
nopath	1	3	12	14	763	01:08:14	4094	01:09:47	4187	00:01:33	93	0.0000
nopath	4	1	13	15	792	01:08:21	4101	01:09:47	4187	00:01:26	86	0.0000
nopath	2	3	9	1	679	01:09:00	4140	01:09:55	4195	00:00:55	55	0.0000
nopath	3	6	12	14	667	01:08:53	4133	01:09:57	4197	00:01:04	64	0.0000
nopath	3	6	12	14	667	01:08:56	4136	01:10:02	4202	00:01:06	66	0.0000	00:01:08
nopath	5	1	13	15	785	01:07:39	4059	01:10:05	4205	00:02:26	146	0.0000
nopath	1	2	9	1	504	01:08:36	4116	01:10:06	4206	00:01:30	90	0.0000
nopath	6	1	13	15	832	01:08:06	4086	01:10:07	4207	00:02:01	121	0.0000
nopath	5	4	6	1	650	01:08:50	4130	01:10:09	4209	00:01:19	79	0.0000
nopath	2	4	5	1	708	01:09:04	4144	01:10:15	4215	00:01:11	71	0.0000
nopath	4	2	12	14	708	01:09:01	4141	01:10:16	4216	00:01:15	75	0.0000
nopath	2	4	2	1	708	01:09:11	4151	01:10:17	4217	00:01:06	66	0.0000
nopath	4	1	9	1	792	01:09:07	4147	01:10:24	4224	00:01:17	77	0.0000
nopath	3	6	3	1	667	01:08:58	4138	01:10:25	4225	00:01:27	87	0.0000
nopath	3	6	6	1	667	01:09:23	4163	01:10:28	4228	00:01:05	65	0.0000
nopath	6	2	12	14	748	01:09:33	4173	01:10:32	4232	00:00:59	59	0.0000
nopath	6	1	2	1	832	01:09:32	4172	01:10:35	4235	00:01:03	63	0.0000
nopath	1	2	10	1	504	01:09:44	4184	01:10:35	4235	00:00:51	51	0.0000
nopath	2	4	6	1	708	01:09:32	4172	01:10:45	4245	00:01:13	73	0.0000
nopath	3	6	10	1	667	01:09:58	4198	01:10:49	4249	00:00:51	51	0.0000
nopath	6	5	12	14	380	01:10:08	4208	01:10:52	4252	00:00:44	44	0.0000
nopath	6	7	10	1	624	01:09:56	4196	01:10:57	4257	00:01:01	61	0.0000
nopath	6	7	6	1	624	01:10:01	4201	01:11:01	4261	00:01:00	60	0.0000	00:01:04
nopath	1	5	6	1	785	01:09:22	4162	01:11:03	4263	00:01:41	101	0.0000
nopath	1	5	12	14	785	01:09:55	4195	01:11:06	4266	00:01:11	71	0.0000
nopath	4	7	6	1	331	01:10:12	4212	01:11:06	4266	00:00:54	54	0.0000
nopath	3	2	12	14	679	01:09:54	4194	01:11:06	4266	00:01:12	72	0.0000
nopath	1	3	5	1	763	01:10:07	4207	01:11:07	4267	00:01:00	60	0.0000
nopath	1	4	3	1	792	01:10:08	4208	01:11:11	4271	00:01:03	63	0.0000
nopath	2	1	12	14	504	01:10:32	4232	01:11:21	4281	00:00:49	49	0.0000
nopath	4	1	12	14	792	01:09:50	4190	01:11:25	4285	00:01:35	95	0.0000
nopath	3	6	9	1	667	01:10:22	4222	01:11:26	4286	00:01:04	64	0.0000
nopath	6	7	12	14	624	01:10:17	4217	01:11:28	4288	00:01:11	71	0.0000
nopath	1	3	10	1	763	01:10:18	4218	01:11:32	4292	00:01:14	74	0.0000
nopath	2	3	3	1	679	01:10:07	4207	01:11:35	4295	00:01:28	88	0.0000
nopath	1	2	3	1	504	01:10:51	4251	01:11:38	4298	00:00:47	47	0.0000
nopath	2	3	3	1	679	01:10:35	4235	01:11:38	4298	00:01:03	63	0.0000
nopath	2	4	7	1	708	01:10:43	4243	01:11:41	4301	00:00:58	58	0.0000
nopath	2	4	5	1	708	01:10:46	4246	01:11:43	4303	00:00:57	57	0.0000
nopath	3	6	12	14	667	01:10:36	4236	01:11:47	4307	00:01:11	71	0.0000
nopath	3	6	3	1	667	01:10:52	4252	01:11:48	4308	00:00:56	56	0.0000
nopath	6	4	5	1	696	01:11:12	4272	01:12:09	4329	00:00:57	57	0.0000	00:01:18
nopath	1	3	13	15	763	01:10:38	4238	01:12:15	4335	00:01:37	97	0.0000
nopath	3	6	3	1	667	01:11:16	4276	01:12:17	4337	00:01:01	61	0.0000
nopath	1	3	6	1	763	01:10:45	4245	01:12:17	4337	00:01:32	92	0.0000
nopath	1	3	3	1	763	01:11:07	4267	01:12:19	4339	00:01:12	72	0.0000
nopath	3	6	13	15	667	01:11:26	4286	01:12:20	4340	00:00:54	54	0.0000
nopath	3	5	6	1	621	01:11:28	4288	01:12:22	4342	00:00:54	54	0.0000
nopath	3	6	6	1	667	01:11:34	4294	01:12:24	4344	00:00:50	50	0.0000
nopath	2	3	12	14	679	01:11:33	4293	01:12:27	4347	00:00:54	54	0.0000
nopath	3	6	9	1	667	01:11:39	4299	01:12:29	4349	00:00:50	50	0.0000
nopath	2	3	5	1	679	01:11:37	4297	01:12:31	4351	00:00:54	54	0.0000
nopath	5	7	3	1	577	01:11:28	4288	01:12:47	4367	00:01:19	79	0.0000
nopath	3	7	9	1	302	01:12:27	4347	01:12:57	4377	00:00:30	30	0.0000
nopath	1	7	3	1	542	01:11:30	4290	01:13:00	4380	00:01:30	90	0.0000	00:01:10
nopath	2	3	9	1	679	01:11:44	4304	01:13:02	4382	00:01:18	78	0.0000
nopath	2	7	3	1	458	01:12:21	4341	01:13:06	4386	00:00:45	45	0.0000
nopath	3	5	3	1	621	01:12:09	4329	01:13:09	4389	00:01:00	60	0.0000
nopath	2	7	12	14	458	01:12:30	4350	01:13:11	4391	00:00:41	41	0.0000
nopath	3	6	9	1	667	01:12:24	4344	01:13:15	4395	00:00:51	51	0.0000
nopath	2	3	9	1	679	01:12:03	4323	01:13:17	4397	00:01:14	74	0.0000
nopath	5	1	3	1	785	01:12:02	4322	01:13:21	4401	00:01:19	79	0.0000
nopath	2	4	9	1	708	01:12:25	4345	01:13:22	4402	00:00:57	57	0.0000
nopath	4	7	3	1	331	01:12:54	4374	01:13:25	4405	00:00:31	31	0.0000
nopath	3	2	10	1	679	01:12:00	4320	01:13:25	4405	00:01:25	85	0.0000
nopath	3	1	9	1	763	01:12:10	4330	01:13:34	4414	00:01:24	84	0.0000
nopath	5	7	3	1	577	01:12:14	4334	01:13:38	4418	00:01:24	84	0.0000
nopath	6	2	13	15	748	01:12:18	4338	01:13:39	4419	00:01:21	81	0.0000
nopath	5	1	9	1	785	01:12:11	4331	01:13:41	4421	00:01:30	90	0.0000
nopath	6	1	9	1	832	01:12:28	4348	01:13:48	4428	00:01:20	80	0.0000
nopath	6	1	3	1	832	01:12:46	4366	01:13:51	4431	00:01:05	65	0.0000
nopath	5	7	3	1	577	01:12:49	4369	01:13:51	4431	00:01:02	62	0.0000
nopath	3	6	5	1	667	01:12:52	4372	01:13:55	4435	00:01:03	63	0.0000
nopath	3	7	9	1	302	01:13:17	4397	01:13:59	4439	00:00:42	42	0.0000
nopath	3	6	10	1	667	01:13:07	4387	01:13:59	4439	00:00:52	52	0.0000
nopath	2	7	13	15	458	01:12:56	4376	01:14:06	4446	00:01:10	70	0.0000	00:00:47
nopath	6	3	10	1	667	01:13:26	4406	01:14:17	4457	00:00:51	51	0.0000
nopath	3	2	13	15	679	01:13:09	4389	01:14:17	4457	00:01:08	68	0.0000
nopath	2	1	12	14	504	01:13:34	4414	01:14:20	4460	00:00:46	46	0.0000
nopath	3	4	13	15	375	01:13:48	4428	01:14:23	4463	00:00:35	35	0.0000
nopath	3	6	3	1	667	01:13:13	4393	01:14:26	4466	00:01:13	73	0.0000
nopath	3	6	10	1	667	01:13:14	4394	01:14:28	4468	00:01:14	74	0.0000
nopath	6	4	9	1	696	01:13:32	4412	01:14:29	4469	00:00:57	57	0.0000
nopath	3	6	3	1	667	01:13:20	4400	01:14:31	4471	00:01:11	71	0.0000
nopath	3	6	9	1	667	01:13:37	4417	01:14:33	4473	00:00:56	56	0.0000
nopath	3	6	3	1	667	01:13:39	4419	01:14:35	4475	00:00:56	56	0.0000
nopath	1	3	12	14	763	01:12:35	4355	01:14:35	4475	00:02:00	120	0.0000
nopath	6	2	12	14	748	01:13:06	4386	01:14:36	4476	00:01:30	90	0.0000
nopath	3	6	9	1	667	01:13:44	4424	01:14:37	4477	00:00:53	53	0.0000
nopath	2	4	13	15	708	01:12:55	4375	01:14:38	4478	00:01:43	103	0.0000
nopath	1	5	2	1	785	01:12:22	4342	01:14:43	4483	00:02:21	141	0.0000
nopath	3	6	3	1	667	01:13:53	4433	01:14:56	4496	00:01:03	63	0.0000
nopath	4	2	6	1	708	01:12:59	4379	01:14:59	4499	00:02:00	120	0.0000
nopath	3	4	13	15	375	01:14:20	4460	01:15:04	4504	00:00:44	44	0.0000	00:00:39
nopath	3	1	12	14	763	01:13:51	4431	01:15:05	4505	00:01:14	74	0.0000
nopath	5	2	10	1	701	01:13:18	4398	01:15:05	4505	00:01:47	107	0.0000
nopath	3	5	13	15	621	01:13:54	4434	01:15:11	4511	00:01:17	77	0.0000
nopath	3	6	5	1	667	01:14:00	4440	01:15:12	4512	00:01:12	72	0.0000
nopath	5	1	3	1	785	01:13:37	4417	01:15:13	4513	00:01:36	96	0.0000
nopath	1	3	12	14	763	01:13:04	4384	01:15:13	4513	00:02:09	129	0.0000
nopath	3	6	13	15	667	01:14:07	4447	01:15:16	4516	00:01:09	69	0.0000
nopath	2	3	13	15	679	01:13:44	4424	01:15:17	4517	00:01:33	93	0.0000
nopath	3	6	12	14	667	01:14:10	4450	01:15:20	4520	00:01:10	70	0.0000
nopath	2	4	13	15	708	01:13:51	4431	01:15:21	4521	00:01:30	90	0.0000
nopath	3	6	5	1	667	01:14:12	4452	01:15:22	4522	00:01:10	70	0.0000
nopath	1	2	13	15	504	01:14:34	4474	01:15:23	4523	00:00:49	49	0.0000
nopath	2	4	5	1	708	01:14:18	4458	01:15:23	4523	00:01:05	65	0.0000
nopath	3	6	9	1	667	01:14:29	4469	01:15:24	4524	00:00:55	55	0.0000
nopath	2	4	3	1	708	01:14:19	4459	01:15:25	4525	00:01:06	66	0.0000
nopath	1	2	6	1	504	01:14:40	4480	01:15:27	4527	00:00:47	47	0.0000
nopath	3	6	13	15	667	01:14:36	4476	01:15:29	4529	00:00:53	53	0.0000
nopath	4	2	13	15	708	01:13:44	4424	01:15:40	4540	00:01:56	116	0.0000
nopath	4	2	6	1	708	01:14:03	4443	01:15:42	4542	00:01:39	99	0.0000
nopath	2	3	5	1	679	01:14:24	4464	01:15:42	4542	00:01:18	78	0.0000
nopath	4	7	9	1	331	01:15:02	4502	01:15:45	4545	00:00:43	43	0.0000
nopath	1	3	3	1	763	01:14:39	4479	01:15:45	4545	00:01:06	66	0.0000
nopath	3	6	9	1	667	01:14:42	4482	01:15:56	4556	00:01:14	74	0.0000
nopath	2	3	9	1	679	01:14:43	4483	01:15:56	4556	00:01:13	73	0.0000
nopath	3	6	7	1	667	01:14:53	4493	01:15:57	4557	00:01:04	64	0.0000
nopath	2	3	12	14	679	01:14:54	4494	01:15:59	4559	00:01:05	65	0.0000
nopath	5	6	13	15	380	01:15:30	4530	01:16:08	4568	00:00:38	38	0.0000	00:00:45
nopath	4	2	5	1	708	01:15:16	4516	01:16:12	4572	00:00:56	56	0.0000
nopath	5	3	10	1	621	01:13:45	4425	01:16:13	4573	00:02:28	148	0.0000
nopath	2	3	3	1	679	01:15:17	4517	01:16:22	4582	00:01:05	65	0.0000
nopath	2	3	5	1	679	01:15:18	4518	01:16:25	4585	00:01:07	67	0.0000
nopath	2	3	12	14	679	01:15:40	4540	01:16:34	4594	00:00:54	54	0.0000
nopath	3	6	12	14	667	01:14:57	4497	01:16:37	4597	00:01:40	100	0.0000
nopath	2	1	12	14	504	01:15:51	4551	01:16:37	4597	00:00:46	46	0.0000
nopath	3	6	10	1	667	01:15:19	4519	01:16:40	4600	00:01:21	81	0.0000
nopath	2	1	9	1	504	01:15:58	4558	01:16:43	4603	00:00:45	45	0.0000
nopath	1	2	3	1	504	01:15:55	4555	01:16:51	4611	00:00:56	56	0.0000
nopath	2	3	10	1	679	01:15:55	4555	01:16:52	4612	00:00:57	57	0.0000
nopath	3	6	12	14	667	01:15:41	4541	01:17:06	4626	00:01:25	85	0.0000	00:01:04
nopath	3	6	3	1	667	01:16:09	4569	01:17:10	4630	00:01:01	61	0.0000
nopath	3	4	12	14	375	01:16:33	4593	01:17:16	4636	00:00:43	43	0.0000
nopath	5	6	9	1	380	01:16:35	4595	01:17:17	4637	00:00:42	42	0.0000
nopath	4	2	12	14	708	01:16:12	4572	01:17:18	4638	00:01:06	66	0.0000
nopath	1	3	2	1	763	01:16:02	4562	01:17:32	4652	00:01:30	90	0.0000
nopath	1	3	5	1	763	01:16:15	4575	01:17:35	4655	00:01:20	80	0.0000
nopath	2	3	5	1	679	01:16:12	4572	01:17:37	4657	00:01:25	85	0.0000
nopath	2	3	3	1	679	01:16:30	4590	01:17:40	4660	00:01:10	70	0.0000
nopath	2	4	3	1	708	01:16:45	4605	01:17:43	4663	00:00:58	58	0.0000
nopath	3	6	12	14	667	01:16:51	4611	01:17:45	4665	00:00:54	54	0.0000
nopath	3	6	12	14	667	01:16:53	4613	01:17:48	4668	00:00:55	55	0.0000
nopath	6	5	3	1	380	01:16:52	4612	01:17:50	4670	00:00:58	58	0.0000
nopath	5	1	3	1	785	01:16:45	4605	01:17:50	4670	00:01:05	65	0.0000
nopath	5	1	3	1	785	01:16:52	4612	01:17:54	4674	00:01:02	62	0.0000
nopath	5	2	5	1	701	01:17:00	4620	01:17:55	4675	00:00:55	55	0.0000
nopath	5	1	9	1	785	01:16:57	4617	01:17:58	4678	00:01:01	61	0.0000
nopath	3	2	7	1	679	01:16:39	4599	01:18:05	4685	00:01:26	86	0.0000	00:01:15
nopath	3	2	3	1	679	01:16:46	4606	01:18:08	4688	00:01:22	82	0.0000
nopath	4	2	5	1	708	01:16:58	4618	01:18:13	4693	00:01:15	75	0.0000
nopath	3	6	6	1	667	01:17:09	4629	01:18:15	4695	00:01:06	66	0.0000
nopath	2	4	12	14	708	01:16:55	4615	01:18:16	4696	00:01:21	81	0.0000
nopath	2	1	12	14	504	01:17:29	4649	01:18:17	4697	00:00:48	48	0.0000
nopath	2	4	10	1	708	01:17:02	4622	01:18:17	4697	00:01:15	75	0.0000
nopath	3	6	3	1	667	01:17:17	4637	01:18:18	4698	00:01:01	61	0.0000
nopath	1	4	4	1	792	01:16:16	4576	01:18:19	4699	00:02:03	123	0.0000
nopath	4	1	6	1	792	01:16:54	4614	01:18:19	4699	00:01:25	85	0.0000
nopath	3	6	3	1	667	01:17:27	4647	01:18:21	4701	00:00:54	54	0.0000
nopath	3	6	3	1	667	01:17:30	4650	01:18:23	4703	00:00:53	53	0.0000
nopath	6	5	12	14	380	01:17:42	4662	01:18:26	4706	00:00:44	44	0.0000
nopath	5	3	3	1	621	01:17:10	4630	01:18:33	4713	00:01:23	83	0.0000
nopath	4	2	5	1	708	01:17:54	4674	01:18:48	4728	00:00:54	54	0.0000
nopath	5	3	12	14	621	01:17:59	4679	01:18:54	4734	00:00:55	55	0.0000
nopath	3	6	9	1	667	01:18:04	4684	01:19:00	4740	00:00:56	56	0.0000	00:00:57
nopath	3	6	9	1	667	01:18:09	4689	01:19:01	4741	00:00:52	52	0.0000
nopath	2	3	10	1	679	01:17:55	4675	01:19:02	4742	00:01:07	67	0.0000
nopath	3	6	3	1	667	01:18:13	4693	01:19:04	4744	00:00:51	51	0.0000
nopath	3	1	12	14	763	01:18:01	4681	01:19:07	4747	00:01:06	66	0.0000
nopath	3	6	3	1	667	01:18:14	4694	01:19:08	4748	00:00:54	54	0.0000
nopath	2	4	12	14	708	01:18:14	4694	01:19:08	4748	00:00:54	54	0.0000
nopath	3	6	3	1	667	01:18:18	4698	01:19:10	4750	00:00:52	52	0.0000
nopath	1	2	5	1	504	01:17:35	4655	01:19:11	4751	00:01:36	96	0.0000
nopath	6	1	9	1	832	01:17:49	4669	01:19:11	4751	00:01:22	82	0.0000
nopath	6	1	3	1	832	01:18:13	4693	01:19:26	4766	00:01:13	73	0.0000
nopath	1	2	13	15	504	01:18:40	4720	01:19:29	4769	00:00:49	49	0.0000
nopath	6	2	12	14	748	01:18:38	4718	01:19:36	4776	00:00:58	58	0.0000
nopath	1	2	3	1	504	01:19:01	4741	01:19:47	4787	00:00:46	46	0.0000
nopath	3	4	5	1	375	01:19:25	4765	01:19:57	4797	00:00:32	32	0.0000
nopath	3	6	12	14	667	01:19:12	4752	01:20:05	4805	00:00:53	53	0.0000	00:00:52
nopath	6	3	9	1	667	01:19:05	4745	01:20:05	4805	00:01:00	60	0.0000
nopath	3	6	10	1	667	01:19:16	4756	01:20:07	4807	00:00:51	51	0.0000
nopath	3	6	12	14	667	01:19:17	4757	01:20:09	4809	00:00:52	52	0.0000
nopath	3	6	10	1	667	01:19:20	4760	01:20:11	4811	00:00:51	51	0.0000
nopath	4	1	12	14	792	01:18:56	4736	01:20:11	4811	00:01:15	75	0.0000
nopath	1	3	13	15	763	01:18:49	4729	01:20:15	4815	00:01:26	86	0.0000
nopath	2	4	12	14	708	01:18:58	4738	01:20:18	4818	00:01:20	80	0.0000
nopath	5	1	5	1	785	01:18:40	4720	01:20:21	4821	00:01:41	101	0.0000
nopath	2	3	13	15	679	01:19:25	4765	01:20:22	4822	00:00:57	57	0.0000
nopath	6	7	3	1	624	01:19:19	4759	01:20:37	4837	00:01:18	78	0.0000
nopath	2	7	5	1	458	01:19:41	4781	01:20:40	4840	00:00:59	59	0.0000
nopath	2	3	3	1	679	01:19:36	4776	01:20:42	4842	00:01:06	66	0.0000
nopath	1	3	10	1	763	01:19:13	4753	01:20:45	4845	00:01:32	92	0.0000
nopath	3	6	3	1	667	01:19:40	4780	01:20:46	4846	00:01:06	66	0.0000
nopath	2	7	5	1	458	01:19:55	4795	01:20:46	4846	00:00:51	51	0.0000
nopath	6	1	3	1	832	01:18:57	4737	01:20:51	4851	00:01:54	114	0.0000
nopath	2	3	3	1	679	01:19:45	4785	01:20:56	4856	00:01:11	71	0.0000
nopath	3	6	10	1	667	01:19:55	4795	01:20:57	4857	00:01:02	62	0.0000
nopath	2	3	5	1	679	01:20:01	4801	01:21:02	4862	00:01:01	61	0.0000	00:01:11
nopath	1	3	6	1	763	01:19:34	4774	01:21:07	4867	00:01:33	93	0.0000
nopath	5	1	5	1	785	01:19:57	4797	01:21:11	4871	00:01:14	74	0.0000
nopath	1	2	13	15	504	01:20:17	4817	01:21:16	4876	00:00:59	59	0.0000
nopath	2	3	3	1	679	01:20:11	4811	01:21:16	4876	00:01:05	65	0.0000
nopath	2	3	3	1	679	01:20:28	4828	01:21:21	4881	00:00:53	53	0.0000
nopath	1	4	7	1	792	01:20:12	4812	01:21:26	4886	00:01:14	74	0.0000
nopath	6	1	10	1	832	01:20:25	4825	01:21:41	4901	00:01:16	76	0.0000
nopath	6	1	6	1	832	01:20:31	4831	01:21:43	4903	00:01:12	72	0.0000
nopath	4	6	3	1	696	01:20:54	4854	01:21:48	4908	00:00:54	54	0.0000
nopath	5	4	3	1	650	01:19:19	4759	01:21:50	4910	00:02:31	151	0.0000
nopath	5	1	12	14	785	01:20:53	4853	01:21:54	4914	00:01:01	61	0.0000
nopath	5	4	13	15	650	01:20:24	4824	01:21:57	4917	00:01:33	93	0.0000
nopath	6	4	5	1	696	01:21:05	4865	01:22:01	4921	00:00:56	56	0.0000	00:00:56
nopath	2	3	10	1	679	01:20:43	4843	01:22:02	4922	00:01:19	79	0.0000
nopath	2	3	3	1	679	01:20:53	4853	01:22:05	4925	00:01:12	72	0.0000
nopath	3	6	12	14	667	01:20:27	4827	01:22:07	4927	00:01:40	100	0.0000
nopath	1	3	12	14	763	01:20:50	4850	01:22:08	4928	00:01:18	78	0.0000
nopath	3	6	3	1	667	01:21:20	4880	01:22:12	4932	00:00:52	52	0.0000
nopath	4	2	13	15	708	01:21:03	4863	01:22:19	4939	00:01:16	76	0.0000
nopath	1	3	3	1	763	01:21:20	4880	01:22:20	4940	00:01:00	60	0.0000
nopath	3	2	9	1	679	01:20:56	4856	01:22:21	4941	00:01:25	85	0.0000
nopath	5	6	6	1	380	01:21:59	4919	01:22:37	4957	00:00:38	38	0.0000
nopath	1	3	12	14	763	01:21:26	4886	01:22:43	4963	00:01:17	77	0.0000
nopath	4	1	5	1	792	01:21:28	4888	01:22:44	4964	00:01:16	76	0.0000
nopath	6	1	9	1	832	01:21:49	4909	01:22:51	4971	00:01:02	62	0.0000
nopath	3	6	3	1	667	01:21:44	4904	01:22:55	4975	00:01:11	71	0.0000
nopath	3	6	9	1	667	01:21:59	4919	01:22:58	4978	00:00:59	59	0.0000
nopath	2	3	12	14	679	01:22:02	4922	01:23:04	4984	00:01:02	62	0.0000	00:01:06
nopath	2	4	5	1	708	01:22:00	4920	01:23:05	4985	00:01:05	65	0.0000
nopath	3	6	9	1	667	01:22:02	4922	01:23:16	4996	00:01:14	74	0.0000
nopath	3	6	6	1	667	01:22:25	4945	01:23:18	4998	00:00:53	53	0.0000
nopath	2	1	13	15	504	01:22:34	4954	01:23:23	5003	00:00:49	49	0.0000
nopath	6	2	7	1	748	01:22:17	4937	01:23:25	5005	00:01:08	68	0.0000
nopath	3	6	13	15	667	01:22:34	4954	01:23:39	5019	00:01:05	65	0.0000
nopath	3	6	7	1	667	01:22:49	4969	01:23:41	5021	00:00:52	52	0.0000
nopath	3	6	3	1	667	01:22:53	4973	01:23:44	5024	00:00:51	51	0.0000
nopath	4	1	3	1	792	01:22:24	4944	01:23:44	5024	00:01:20	80	0.0000
nopath	6	1	3	1	832	01:22:54	4974	01:23:59	5039	00:01:05	65	0.0000
nopath	3	4	3	1	375	01:23:30	5010	01:24:02	5042	00:00:32	32	0.0000	00:00:35
nopath	5	3	9	1	621	01:22:34	4954	01:24:14	5054	00:01:40	100	0.0000
nopath	3	6	12	14	667	01:23:39	5019	01:24:29	5069	00:00:50	50	0.0000
nopath	3	6	9	1	667	01:23:42	5022	01:24:32	5072	00:00:50	50	0.0000
nopath	2	7	5	1	458	01:23:54	5034	01:24:34	5074	00:00:40	40	0.0000
nopath	3	5	12	14	621	01:23:46	5026	01:24:37	5077	00:00:51	51	0.0000
nopath	3	6	12	14	667	01:23:49	5029	01:24:41	5081	00:00:52	52	0.0000
nopath	2	3	9	1	679	01:23:47	5027	01:24:42	5082	00:00:55	55	0.0000
nopath	6	2	5	1	748	01:23:54	5034	01:24:51	5091	00:00:57	57	0.0000
nopath	3	6	12	14	667	01:24:00	5040	01:24:51	5091	00:00:51	51	0.0000
nopath	6	3	13	15	667	01:23:57	5037	01:24:53	5093	00:00:56	56	0.0000
nopath	6	1	3	1	832	01:23:51	5031	01:24:53	5093	00:01:02	62	0.0000
nopath	1	3	3	1	763	01:23:45	5025	01:25:02	5102	00:01:17	77	0.0000	00:01:27
nopath	3	6	3	1	667	01:24:05	5045	01:25:16	5116	00:01:11	71	0.0000
nopath	3	5	9	1	621	01:24:23	5063	01:25:18	5118	00:00:55	55	0.0000
nopath	5	3	12	14	621	01:24:06	5046	01:25:21	5121	00:01:15	75	0.0000
nopath	5	7	13	15	577	01:24:03	5043	01:25:26	5126	00:01:23	83	0.0000
nopath	3	6	9	1	667	01:24:33	5073	01:25:35	5135	00:01:02	62	0.0000
nopath	3	5	13	15	621	01:24:40	5080	01:25:41	5141	00:01:01	61	0.0000
nopath	3	6	6	1	667	01:24:45	5085	01:25:43	5143	00:00:58	58	0.0000
nopath	2	1	9	1	504	01:25:04	5104	01:25:48	5148	00:00:44	44	0.0000
nopath	2	1	9	1	504	01:25:06	5106	01:25:51	5151	00:00:45	45	0.0000
nopath	2	3	10	1	679	01:25:13	5113	01:26:12	5172	00:00:59	59	0.0000	00:00:57
nopath	2	4	3	1	708	01:25:28	5128	01:26:21	5181	00:00:53	53	0.0000
nopath	3	5	9	1	621	01:25:32	5132	01:26:24	5184	00:00:52	52	0.0000
nopath	4	3	5	1	375	01:25:50	5150	01:26:25	5185	00:00:35	35	0.0000
nopath	5	1	12	14	785	01:25:18	5118	01:26:26	5186	00:01:08	68	0.0000
nopath	1	2	3	1	504	01:25:43	5143	01:26:29	5189	00:00:46	46	0.0000
nopath	5	3	12	14	621	01:25:35	5135	01:26:34	5194	00:00:59	59	0.0000
nopath	3	2	7	1	679	01:25:40	5140	01:26:35	5195	00:00:55	55	0.0000
nopath	2	4	9	1	708	01:26:04	5164	01:26:57	5217	00:00:53	53	0.0000
nopath	2	3	10	1	679	01:26:05	5165	01:26:58	5218	00:00:53	53	0.0000
nopath	6	1	3	1	832	01:25:55	5155	01:27:01	5221	00:01:06	66	0.0000	00:01:19
nopath	2	3	3	1	679	01:26:10	5170	01:27:02	5222	00:00:52	52	0.0000
nopath	1	7	12	14	542	01:26:08	5168	01:27:06	5226	00:00:58	58	0.0000
nopath	1	2	12	14	504	01:26:22	5182	01:27:18	5238	00:00:56	56	0.0000
nopath	5	1	5	1	785	01:26:18	5178	01:27:19	5239	00:01:01	61	0.0000
nopath	2	3	9	1	679	01:26:16	5176	01:27:22	5242	00:01:06	66	0.0000
nopath	1	3	6	1	763	01:25:55	5155	01:27:25	5245	00:01:30	90	0.0000
nopath	1	3	9	1	763	01:26:14	5174	01:27:28	5248	00:01:14	74	0.0000
nopath	6	2	10	1	748	01:26:25	5185	01:27:30	5250	00:01:05	65	0.0000
nopath	4	7	9	1	331	01:27:03	5223	01:27:34	5254	00:00:31	31	0.0000
nopath	3	6	12	14	667	01:26:19	5179	01:27:37	5257	00:01:18	78	0.0000
nopath	3	6	10	1	667	01:26:26	5186	01:27:39	5259	00:01:13	73	0.0000
nopath	3	4	10	1	375	01:26:32	5192	01:27:46	5266	00:01:14	74	0.0000
nopath	6	3	5	1	667	01:26:38	5198	01:27:46	5266	00:01:08	68	0.0000
nopath	4	2	12	14	708	01:26:03	5163	01:27:46	5266	00:01:43	103	0.0000
nopath	6	7	5	1	624	01:26:08	5168	01:27:48	5268	00:01:40	100	0.0000
nopath	4	2	5	1	708	01:26:15	5175	01:27:50	5270	00:01:35	95	0.0000
nopath	1	3	12	14	763	01:26:33	5193	01:27:53	5273	00:01:20	80	0.0000
nopath	5	2	3	1	701	01:26:41	5201	01:27:55	5275	00:01:14	74	0.0000
nopath	1	3	9	1	763	01:26:51	5211	01:27:55	5275	00:01:04	64	0.0000
nopath	2	1	9	1	504	01:26:54	5214	01:27:56	5276	00:01:02	62	0.0000
nopath	1	3	12	14	763	01:26:54	5214	01:27:58	5278	00:01:04	64	0.0000
nopath	6	2	5	1	748	01:27:09	5229	01:28:07	5287	00:00:58	58	0.0000	00:01:13
nopath	2	3	12	14	679	01:26:47	5207	01:28:07	5287	00:01:20	80	0.0000
nopath	1	2	12	14	504	01:27:26	5246	01:28:18	5298	00:00:52	52	0.0000
nopath	1	4	13	15	792	01:26:58	5218	01:28:20	5300	00:01:22	82	0.0000
nopath	1	3	4	1	763	01:27:02	5222	01:28:21	5301	00:01:19	79	0.0000
nopath	3	2	9	1	679	01:26:59	5219	01:28:25	5305	00:01:26	86	0.0000
nopath	1	3	13	15	763	01:27:17	5237	01:28:25	5305	00:01:08	68	0.0000
nopath	4	6	9	1	696	01:27:45	5265	01:28:39	5319	00:00:54	54	0.0000
nopath	1	3	13	15	763	01:27:25	5245	01:28:45	5325	00:01:20	80	0.0000
nopath	1	4	5	1	792	01:27:33	5253	01:28:46	5326	00:01:13	73	0.0000
nopath	2	4	5	1	708	01:27:28	5248	01:28:48	5328	00:01:20	80	0.0000
nopath	2	3	12	14	679	01:27:55	5275	01:28:51	5331	00:00:56	56	0.0000
nopath	5	1	10	1	785	01:27:04	5224	01:28:51	5331	00:01:47	107	0.0000
nopath	5	1	12	14	785	01:27:41	5261	01:28:53	5333	00:01:12	72	0.0000
nopath	6	2	13	15	748	01:27:50	5270	01:28:53	5333	00:01:03	63	0.0000
nopath	3	6	9	1	667	01:27:28	5248	01:28:55	5335	00:01:27	87	0.0000
nopath	3	6	10	1	667	01:27:43	5263	01:28:57	5337	00:01:14	74	0.0000
nopath	2	6	3	1	748	01:27:36	5256	01:29:06	5346	00:01:30	90	0.0000	00:01:21
nopath	2	1	5	1	504	01:28:21	5301	01:29:17	5357	00:00:56	56	0.0000
nopath	3	4	9	1	375	01:28:45	5325	01:29:18	5358	00:00:33	33	0.0000
nopath	1	3	3	1	763	01:27:59	5279	01:29:24	5364	00:01:25	85	0.0000
nopath	1	4	10	1	792	01:27:38	5258	01:29:25	5365	00:01:47	107	0.0000
nopath	3	2	3	1	679	01:28:27	5307	01:29:32	5372	00:01:05	65	0.0000
nopath	3	6	5	1	667	01:27:57	5277	01:29:36	5376	00:01:39	99	0.0000
nopath	2	1	3	1	504	01:28:53	5333	01:29:39	5379	00:00:46	46	0.0000
nopath	4	3	13	15	375	01:29:04	5344	01:29:43	5383	00:00:39	39	0.0000
nopath	5	6	12	14	380	01:28:58	5338	01:29:47	5387	00:00:49	49	0.0000
nopath	5	3	5	1	621	01:28:37	5317	01:29:53	5393	00:01:16	76	0.0000
nopath	6	3	5	1	667	01:28:38	5318	01:29:55	5395	00:01:17	77	0.0000
nopath	1	6	2	1	832	01:28:27	5307	01:29:56	5396	00:01:29	89	0.0000
nopath	3	7	3	1	302	01:29:22	5362	01:29:59	5399	00:00:37	37	0.0000
nopath	1	2	5	1	504	01:29:12	5352	01:30:01	5401	00:00:49	49	0.0000	00:00:56
nopath	2	3	13	15	679	01:28:49	5329	01:30:05	5405	00:01:16	76	0.0000
nopath	2	4	3	1	708	01:28:59	5339	01:30:06	5406	00:01:07	67	0.0000
nopath	1	3	12	14	763	01:28:44	5324	01:30:09	5409	00:01:25	85	0.0000
nopath	1	3	10	1	763	01:28:50	5330	01:30:11	5411	00:01:21	81	0.0000
nopath	4	3	12	14	375	01:29:37	5377	01:30:13	5413	00:00:36	36	0.0000
nopath	3	6	3	1	667	01:29:14	5354	01:30:15	5415	00:01:01	61	0.0000
nopath	4	2	3	1	708	01:29:33	5373	01:30:28	5428	00:00:55	55	0.0000
nopath	2	3	9	1	679	01:29:23	5363	01:30:35	5435	00:01:12	72	0.0000
nopath	6	2	13	15	748	01:29:26	5366	01:30:37	5437	00:01:11	71	0.0000
nopath	2	3	9	1	679	01:29:41	5381	01:30:37	5437	00:00:56	56	0.0000
nopath	1	2	9	1	504	01:29:51	5391	01:30:43	5443	00:00:52	52	0.0000
nopath	3	5	3	1	621	01:29:30	5370	01:30:45	5445	00:01:15	75	0.0000
nopath	2	3	13	15	679	01:29:50	5390	01:30:45	5445	00:00:55	55	0.0000
nopath	2	4	5	1	708	01:29:56	5396	01:30:50	5450	00:00:54	54	0.0000
nopath	3	7	3	1	302	01:30:49	5449	01:31:24	5484	00:00:35	35	0.0000	00:00:40
nopath	3	6	5	1	667	01:30:05	5405	01:31:25	5485	00:01:20	80	0.0000
nopath	3	5	10	1	621	01:30:11	5411	01:31:27	5487	00:01:16	76	0.0000
nopath	3	6	5	1	667	01:30:33	5433	01:31:30	5490	00:00:57	57	0.0000
nopath	1	3	3	1	763	01:29:29	5369	01:31:32	5492	00:02:03	123	0.0000
nopath	6	2	5	1	748	01:30:17	5417	01:31:35	5495	00:01:18	78	0.0000
nopath	2	4	9	1	708	01:30:22	5422	01:31:36	5496	00:01:14	74	0.0000
nopath	2	3	9	1	679	01:30:35	5435	01:31:37	5497	00:01:02	62	0.0000
nopath	2	4	10	1	708	01:30:44	5444	01:31:40	5500	00:00:56	56	0.0000
nopath	2	4	12	14	708	01:30:50	5450	01:31:44	5504	00:00:54	54	0.0000
nopath	3	5	12	14	621	01:30:58	5458	01:31:50	5510	00:00:52	52	0.0000
nopath	5	3	9	1	621	01:30:47	5447	01:31:53	5513	00:01:06	66	0.0000
nopath	6	2	5	1	748	01:30:59	5459	01:31:55	5515	00:00:56	56	0.0000
nopath	1	3	3	1	763	01:30:37	5437	01:32:12	5532	00:01:35	95	0.0000	00:01:22
nopath	4	7	3	1	331	01:31:15	5475	01:32:15	5535	00:01:00	60	0.0000
nopath	1	3	6	1	763	01:30:50	5450	01:32:15	5535	00:01:25	85	0.0000
nopath	3	2	13	15	679	01:30:37	5437	01:32:19	5539	00:01:42	102	0.0000
nopath	3	6	3	1	667	01:31:10	5470	01:32:20	5540	00:01:10	70	0.0000
nopath	3	2	5	1	679	01:31:00	5460	01:32:21	5541	00:01:21	81	0.0000
nopath	3	6	3	1	667	01:31:28	5488	01:32:21	5541	00:00:53	53	0.0000
nopath	2	1	5	1	504	01:31:31	5491	01:32:27	5547	00:00:56	56	0.0000
nopath	3	5	3	1	621	01:31:40	5500	01:32:30	5550	00:00:50	50	0.0000
nopath	3	7	5	1	302	01:31:54	5514	01:32:37	5557	00:00:43	43	0.0000
nopath	6	1	4	1	832	01:31:20	5480	01:32:41	5561	00:01:21	81	0.0000
nopath	1	3	3	1	763	01:31:20	5480	01:32:42	5562	00:01:22	82	0.0000
nopath	5	6	10	1	380	01:32:13	5533	01:32:47	5567	00:00:34	34	0.0000
nopath	3	2	13	15	679	01:31:42	5502	01:32:52	5572	00:01:10	70	0.0000
nopath	2	7	9	1	458	01:32:04	5524	01:32:53	5573	00:00:49	49	0.0000
nopath	3	1	12	14	763	01:31:46	5506	01:33:04	5584	00:01:18	78	0.0000	00:01:27
nopath	6	2	12	14	748	01:32:05	5525	01:33:09	5589	00:01:04	64	0.0000
nopath	6	1	9	1	832	01:31:23	5483	01:33:11	5591	00:01:48	108	0.0000
nopath	5	1	3	1	785	01:31:31	5491	01:33:13	5593	00:01:42	102	0.0000
nopath	3	6	3	1	667	01:32:18	5538	01:33:16	5596	00:00:58	58	0.0000
nopath	3	6	5	1	667	01:32:26	5546	01:33:19	5599	00:00:53	53	0.0000
nopath	3	6	5	1	667	01:32:33	5553	01:33:24	5604	00:00:51	51	0.0000
nopath	2	7	5	1	458	01:32:57	5577	01:33:39	5619	00:00:42	42	0.0000
nopath	2	4	12	14	708	01:32:51	5571	01:33:46	5626	00:00:55	55	0.0000
nopath	5	6	3	1	380	01:33:17	5597	01:33:50	5630	00:00:33	33	0.0000
nopath	5	1	2	1	785	01:32:29	5549	01:33:51	5631	00:01:22	82	0.0000
nopath	6	1	13	15	832	01:32:29	5549	01:33:54	5634	00:01:25	85	0.0000
nopath	2	4	7	1	708	01:33:00	5580	01:33:54	5634	00:00:54	54	0.0000
nopath	5	7	13	15	577	01:33:12	5592	01:34:13	5653	00:01:01	61	0.0000	00:01:13
nopath	2	3	12	14	679	01:33:07	5587	01:34:23	5663	00:01:16	76	0.0000
nopath	4	1	3	1	792	01:32:58	5578	01:34:24	5664	00:01:26	86	0.0000
nopath	1	4	3	1	792	01:33:24	5604	01:34:27	5667	00:01:03	63	0.0000
nopath	3	6	13	15	667	01:33:16	5596	01:34:29	5669	00:01:13	73	0.0000
nopath	3	6	3	1	667	01:33:23	5603	01:34:33	5673	00:01:10	70	0.0000
nopath	3	6	9	1	667	01:33:29	5609	01:34:34	5674	00:01:05	65	0.0000
nopath	3	6	10	1	667	01:33:34	5614	01:34:36	5676	00:01:02	62	0.0000
nopath	6	5	6	1	380	01:33:57	5637	01:34:38	5678	00:00:41	41	0.0000
nopath	6	1	13	15	832	01:33:31	5611	01:34:43	5683	00:01:12	72	0.0000
nopath	4	5	12	14	650	01:33:35	5615	01:34:47	5687	00:01:12	72	0.0000
nopath	4	5	13	15	650	01:33:55	5635	01:34:57	5697	00:01:02	62	0.0000
nopath	2	1	3	1	504	01:34:14	5654	01:34:58	5698	00:00:44	44	0.0000
nopath	4	1	6	1	792	01:33:59	5639	01:35:04	5704	00:01:05	65	0.0000	00:01:20
nopath	6	2	3	1	748	01:33:43	5623	01:35:05	5705	00:01:22	82	0.0000
nopath	2	6	9	1	748	01:33:45	5625	01:35:06	5706	00:01:21	81	0.0000
nopath	1	2	9	1	504	01:34:30	5670	01:35:15	5715	00:00:45	45	0.0000
nopath	2	3	13	15	679	01:33:51	5631	01:35:15	5715	00:01:24	84	0.0000
nopath	3	6	5	1	667	01:34:08	5648	01:35:17	5717	00:01:09	69	0.0000
nopath	2	3	3	1	679	01:34:21	5661	01:35:17	5717	00:00:56	56	0.0000
nopath	3	6	9	1	667	01:34:23	5663	01:35:19	5719	00:00:56	56	0.0000
nopath	1	3	3	1	763	01:34:25	5665	01:35:24	5724	00:00:59	59	0.0000
nopath	3	6	13	15	667	01:34:39	5679	01:35:31	5731	00:00:52	52	0.0000
nopath	6	2	12	14	748	01:34:44	5684	01:35:43	5743	00:00:59	59	0.0000
nopath	6	1	3	1	832	01:34:30	5670	01:35:45	5745	00:01:15	75	0.0000
nopath	1	2	5	1	504	01:34:56	5696	01:35:46	5746	00:00:50	50	0.0000
nopath	3	7	9	1	302	01:35:25	5725	01:35:58	5758	00:00:33	33	0.0000
nopath	3	6	13	15	667	01:34:49	5689	01:35:59	5759	00:01:10	70	0.0000
nopath	3	6	3	1	667	01:34:59	5699	01:36:02	5762	00:01:03	63	0.0000	00:01:03
nopath	3	6	3	1	667	01:35:06	5706	01:36:04	5764	00:00:58	58	0.0000
nopath	1	4	7	1	792	01:34:58	5698	01:36:06	5766	00:01:08	68	0.0000
nopath	3	6	5	1	667	01:35:19	5719	01:36:09	5769	00:00:50	50	0.0000
nopath	4	3	3	1	375	01:35:25	5725	01:36:09	5769	00:00:44	44	0.0000
nopath	3	2	12	14	679	01:34:28	5668	01:36:10	5770	00:01:42	102	0.0000
nopath	2	3	5	1	679	01:34:51	5691	01:36:15	5775	00:01:24	84	0.0000
nopath	4	1	13	15	792	01:34:07	5647	01:36:17	5777	00:02:10	130	0.0000
nopath	2	3	9	1	679	01:34:59	5699	01:36:18	5778	00:01:19	79	0.0000
nopath	2	3	13	15	679	01:35:01	5701	01:36:24	5784	00:01:23	83	0.0000
nopath	2	4	7	1	708	01:35:15	5715	01:36:26	5786	00:01:11	71	0.0000
nopath	2	3	12	14	679	01:35:22	5722	01:36:29	5789	00:01:07	67	0.0000
nopath	1	3	2	1	763	01:35:00	5700	01:36:52	5812	00:01:52	112	0.0000
nopath	1	3	6	1	763	01:35:04	5704	01:36:54	5814	00:01:50	110	0.0000
nopath	1	3	13	15	763	01:35:41	5741	01:36:59	5819	00:01:18	78	0.0000
nopath	3	6	3	1	667	01:35:39	5739	01:37:06	5826	00:01:27	87	0.0000	00:01:05
nopath	3	6	6	1	667	01:35:46	5746	01:37:08	5828	00:01:22	82	0.0000
nopath	5	1	3	1	785	01:36:12	5772	01:37:15	5835	00:01:03	63	0.0000
nopath	3	4	9	1	375	01:36:04	5764	01:37:16	5836	00:01:12	72	0.0000
nopath	6	3	3	1	667	01:36:15	5775	01:37:23	5843	00:01:08	68	0.0000
nopath	2	3	6	1	679	01:36:21	5781	01:37:32	5852	00:01:11	71	0.0000
nopath	1	3	3	1	763	01:36:13	5773	01:37:35	5855	00:01:22	82	0.0000
nopath	4	7	12	14	331	01:36:53	5813	01:37:36	5856	00:00:43	43	0.0000
nopath	3	2	5	1	679	01:36:29	5789	01:37:41	5861	00:01:12	72	0.0000
nopath	2	3	5	1	679	01:36:50	5810	01:37:44	5864	00:00:54	54	0.0000
nopath	5	3	9	1	621	01:37:01	5821	01:37:53	5873	00:00:52	52	0.0000
nopath	3	6	3	1	667	01:36:58	5818	01:37:56	5876	00:00:58	58	0.0000
nopath	2	4	12	14	708	01:36:55	5815	01:38:06	5886	00:01:11	71	0.0000	00:01:12
nopath	6	2	6	1	748	01:37:29	5849	01:38:26	5906	00:00:57	57	0.0000
nopath	2	3	12	14	679	01:37:14	5834	01:38:33	5913	00:01:19	79	0.0000
nopath	3	6	3	1	667	01:37:30	5850	01:38:36	5916	00:01:06	66	0.0000
nopath	3	6	12	14	667	01:37:47	5867	01:38:39	5919	00:00:52	52	0.0000
nopath	1	3	5	1	763	01:37:41	5861	01:38:40	5920	00:00:59	59	0.0000
nopath	3	6	12	14	667	01:37:54	5874	01:38:45	5925	00:00:51	51	0.0000
nopath	3	2	12	14	679	01:37:13	5833	01:38:46	5926	00:01:33	93	0.0000
nopath	3	6	12	14	667	01:37:55	5875	01:38:48	5928	00:00:53	53	0.0000
nopath	4	2	3	1	708	01:37:39	5859	01:38:57	5937	00:01:18	78	0.0000
nopath	3	4	13	15	375	01:38:07	5887	01:38:58	5938	00:00:51	51	0.0000
nopath	6	7	9	1	624	01:37:44	5864	01:38:58	5938	00:01:14	74	0.0000
nopath	5	6	3	1	380	01:38:09	5889	01:39:00	5940	00:00:51	51	0.0000	00:00:41
nopath	1	3	12	14	763	01:37:56	5876	01:39:03	5943	00:01:07	67	0.0000
nopath	2	1	3	1	504	01:38:21	5901	01:39:06	5946	00:00:45	45	0.0000
nopath	2	4	6	1	708	01:38:05	5885	01:39:07	5947	00:01:02	62	0.0000
nopath	4	1	6	1	792	01:38:00	5880	01:39:08	5948	00:01:08	68	0.0000
nopath	2	3	9	1	679	01:38:11	5891	01:39:09	5949	00:00:58	58	0.0000
nopath	5	1	3	1	785	01:37:45	5865	01:39:11	5951	00:01:26	86	0.0000
nopath	6	2	3	1	748	01:38:06	5886	01:39:11	5951	00:01:05	65	0.0000
nopath	2	3	3	1	679	01:38:13	5893	01:39:11	5951	00:00:58	58	0.0000
nopath	5	1	12	14	785	01:37:55	5875	01:39:14	5954	00:01:19	79	0.0000
nopath	2	4	12	14	708	01:38:15	5895	01:39:14	5954	00:00:59	59	0.0000
nopath	6	1	12	14	832	01:37:52	5872	01:39:15	5955	00:01:23	83	0.0000
nopath	3	6	9	1	667	01:38:25	5905	01:39:18	5958	00:00:53	53	0.0000
nopath	1	2	7	1	504	01:38:39	5919	01:39:25	5965	00:00:46	46	0.0000
nopath	5	1	5	1	785	01:38:00	5880	01:39:25	5965	00:01:25	85	0.0000
nopath	5	4	13	15	650	01:38:13	5893	01:39:33	5973	00:01:20	80	0.0000
nopath	6	4	3	1	696	01:38:32	5912	01:39:40	5980	00:01:08	68	0.0000
nopath	4	1	9	1	792	01:38:02	5882	01:39:45	5985	00:01:43	103	0.0000
nopath	3	5	5	1	621	01:39:00	5940	01:39:50	5990	00:00:50	50	0.0000
nopath	1	4	6	1	792	01:37:57	5877	01:39:55	5995	00:01:58	118	0.0000
nopath	2	1	9	1	504	01:39:18	5958	01:40:00	6000	00:00:42	42	0.0000	00:00:50
nopath	3	6	12	14	667	01:39:13	5953	01:40:04	6004	00:00:51	51	0.0000
nopath	5	1	13	15	785	01:38:12	5892	01:40:05	6005	00:01:53	113	0.0000
nopath	3	6	3	1	667	01:39:14	5954	01:40:06	6006	00:00:52	52	0.0000
nopath	5	1	5	1	785	01:38:50	5930	01:40:06	6006	00:01:16	76	0.0000
nopath	1	2	9	1	504	01:39:23	5963	01:40:08	6008	00:00:45	45	0.0000
nopath	1	7	6	1	542	01:39:30	5970	01:40:17	6017	00:00:47	47	0.0000
nopath	2	3	9	1	679	01:38:42	5922	01:40:22	6022	00:01:40	100	0.0000
nopath	3	6	9	1	667	01:39:22	5962	01:40:25	6025	00:01:03	63	0.0000
nopath	1	3	3	1	763	01:39:37	5977	01:40:36	6036	00:00:59	59	0.0000
nopath	4	7	3	1	331	01:40:10	6010	01:40:41	6041	00:00:31	31	0.0000
nopath	5	6	13	15	380	01:40:05	6005	01:40:42	6042	00:00:37	37	0.0000
nopath	6	1	3	1	832	01:39:41	5981	01:40:43	6043	00:01:02	62	0.0000
nopath	1	2	3	1	504	01:40:02	6002	01:40:48	6048	00:00:46	46	0.0000
nopath	6	1	12	14	832	01:39:44	5984	01:40:48	6048	00:01:04	64	0.0000
nopath	2	3	5	1	679	01:39:57	5997	01:40:49	6049	00:00:52	52	0.0000
nopath	3	2	7	1	679	01:39:29	5969	01:40:55	6055	00:01:26	86	0.0000
nopath	5	2	3	1	701	01:40:10	6010	01:41:07	6067	00:00:57	57	0.0000	00:01:11
nopath	5	1	9	1	785	01:39:50	5990	01:41:11	6071	00:01:21	81	0.0000
nopath	2	3	9	1	679	01:40:21	6021	01:41:14	6074	00:00:53	53	0.0000
nopath	1	2	12	14	504	01:40:40	6040	01:41:26	6086	00:00:46	46	0.0000
nopath	5	1	6	1	785	01:40:36	6036	01:41:36	6096	00:01:00	60	0.0000
nopath	3	6	10	1	667	01:40:51	6051	01:41:45	6105	00:00:54	54	0.0000
nopath	3	6	3	1	667	01:40:57	6057	01:41:48	6108	00:00:51	51	0.0000
nopath	3	6	5	1	667	01:41:03	6063	01:41:54	6114	00:00:51	51	0.0000
nopath	1	5	3	1	785	01:41:01	6061	01:42:13	6133	00:01:12	72	0.0000	00:01:38
nopath	2	3	12	14	679	01:40:43	6043	01:42:16	6136	00:01:33	93	0.0000
nopath	2	3	3	1	679	01:41:25	6085	01:42:19	6139	00:00:54	54	0.0000
nopath	6	1	10	1	832	01:40:56	6056	01:42:21	6141	00:01:25	85	0.0000
nopath	6	7	3	1	624	01:41:17	6077	01:42:37	6157	00:01:20	80	0.0000
nopath	5	1	12	14	785	01:41:10	6070	01:42:37	6157	00:01:27	87	0.0000
nopath	1	4	3	1	792	01:41:36	6096	01:42:45	6165	00:01:09	69	0.0000
nopath	5	1	9	1	785	01:41:54	6114	01:42:55	6175	00:01:01	61	0.0000
nopath	1	6	12	14	832	01:41:38	6098	01:42:57	6177	00:01:19	79	0.0000
nopath	6	3	13	15	667	01:42:10	6130	01:43:07	6187	00:00:57	57	0.0000	00:01:00
nopath	6	1	10	1	832	01:41:43	6103	01:43:21	6201	00:01:38	98	0.0000
nopath	3	4	5	1	375	01:42:50	6170	01:43:25	6205	00:00:35	35	0.0000
nopath	3	6	5	1	667	01:42:11	6131	01:43:26	6206	00:01:15	75	0.0000
nopath	3	6	3	1	667	01:42:47	6167	01:43:37	6217	00:00:50	50	0.0000
nopath	3	6	10	1	667	01:42:48	6168	01:43:41	6221	00:00:53	53	0.0000
nopath	1	3	5	1	763	01:42:22	6142	01:43:44	6224	00:01:22	82	0.0000
nopath	4	1	3	1	792	01:42:23	6143	01:43:44	6224	00:01:21	81	0.0000
nopath	2	4	10	1	708	01:42:23	6143	01:43:45	6225	00:01:22	82	0.0000
nopath	3	6	12	14	667	01:42:52	6172	01:43:45	6225	00:00:53	53	0.0000
nopath	3	6	12	14	667	01:42:59	6179	01:43:50	6230	00:00:51	51	0.0000
nopath	5	1	6	1	785	01:42:27	6147	01:43:51	6231	00:01:24	84	0.0000
nopath	3	2	3	1	679	01:42:37	6157	01:43:55	6235	00:01:18	78	0.0000
nopath	2	4	12	14	708	01:43:01	6181	01:43:55	6235	00:00:54	54	0.0000
nopath	4	2	12	14	708	01:42:30	6150	01:44:08	6248	00:01:38	98	0.0000	00:01:22
nopath	3	6	9	1	667	01:43:29	6209	01:44:25	6265	00:00:56	56	0.0000
nopath	1	2	10	1	504	01:44:01	6241	01:44:46	6286	00:00:45	45	0.0000
nopath	2	3	12	14	679	01:43:53	6233	01:44:53	6293	00:01:00	60	0.0000
nopath	3	6	12	14	667	01:43:59	6239	01:44:57	6297	00:00:58	58	0.0000
nopath	5	3	10	1	621	01:44:11	6251	01:45:02	6302	00:00:51	51	0.0000	00:01:13
nopath	3	6	12	14	667	01:44:13	6253	01:45:04	6304	00:00:51	51	0.0000
nopath	5	3	6	1	621	01:44:16	6256	01:45:05	6305	00:00:49	49	0.0000
nopath	6	5	12	14	380	01:44:07	6247	01:45:07	6307	00:01:00	60	0.0000
nopath	3	7	6	1	302	01:44:31	6271	01:45:09	6309	00:00:38	38	0.0000
nopath	4	1	3	1	792	01:43:59	6239	01:45:14	6314	00:01:15	75	0.0000
nopath	1	4	12	14	792	01:43:47	6227	01:45:16	6316	00:01:29	89	0.0000
nopath	2	3	5	1	679	01:44:26	6266	01:45:19	6319	00:00:53	53	0.0000
nopath	5	1	6	1	785	01:44:04	6244	01:45:21	6321	00:01:17	77	0.0000
nopath	2	3	12	14	679	01:44:32	6272	01:45:25	6325	00:00:53	53	0.0000
nopath	2	1	3	1	504	01:44:43	6283	01:45:37	6337	00:00:54	54	0.0000
nopath	3	6	12	14	667	01:44:21	6261	01:45:37	6337	00:01:16	76	0.0000
nopath	6	2	9	1	748	01:44:18	6258	01:45:48	6348	00:01:30	90	0.0000
nopath	6	2	12	14	748	01:44:28	6268	01:45:50	6350	00:01:22	82	0.0000
nopath	6	1	12	14	832	01:43:58	6238	01:45:52	6352	00:01:54	114	0.0000
nopath	3	7	5	1	302	01:45:27	6327	01:45:57	6357	00:00:30	30	0.0000
nopath	5	1	3	1	785	01:44:39	6279	01:45:59	6359	00:01:20	80	0.0000
nopath	6	2	12	14	748	01:44:47	6287	01:46:00	6360	00:01:13	73	0.0000	00:01:10
nopath	2	3	10	1	679	01:44:49	6289	01:46:02	6362	00:01:13	73	0.0000
nopath	4	7	9	1	331	01:45:14	6314	01:46:05	6365	00:00:51	51	0.0000
nopath	3	6	6	1	667	01:45:05	6305	01:46:06	6366	00:01:01	61	0.0000
nopath	3	6	6	1	667	01:45:15	6315	01:46:08	6368	00:00:53	53	0.0000
nopath	3	6	3	1	667	01:45:17	6317	01:46:10	6370	00:00:53	53	0.0000
nopath	3	6	9	1	667	01:45:22	6322	01:46:13	6373	00:00:51	51	0.0000
nopath	1	3	3	1	763	01:45:21	6321	01:46:22	6382	00:01:01	61	0.0000
nopath	1	5	9	1	785	01:45:06	6306	01:46:25	6385	00:01:19	79	0.0000
nopath	2	6	5	1	748	01:45:06	6306	01:46:26	6386	00:01:20	80	0.0000
nopath	6	2	12	14	748	01:45:12	6312	01:46:36	6396	00:01:24	84	0.0000
nopath	2	3	12	14	679	01:45:11	6311	01:46:37	6397	00:01:26	86	0.0000
nopath	2	3	5	1	679	01:45:38	6338	01:46:39	6399	00:01:01	61	0.0000
nopath	2	4	5	1	708	01:45:48	6348	01:46:43	6403	00:00:55	55	0.0000
nopath	2	1	12	14	504	01:46:09	6369	01:47:02	6422	00:00:53	53	0.0000	00:00:53
nopath	3	4	12	14	375	01:46:29	6389	01:47:04	6424	00:00:35	35	0.0000
nopath	6	2	9	1	748	01:45:19	6319	01:47:05	6425	00:01:46	106	0.0000
nopath	3	6	5	1	667	01:45:40	6340	01:47:06	6426	00:01:26	86	0.0000
nopath	4	1	10	1	792	01:46:08	6368	01:47:06	6426	00:00:58	58	0.0000
nopath	2	3	5	1	679	01:46:01	6361	01:47:12	6432	00:01:11	71	0.0000
nopath	2	3	6	1	679	01:46:06	6366	01:47:15	6435	00:01:09	69	0.0000
nopath	3	6	5	1	667	01:46:12	6372	01:47:17	6437	00:01:05	65	0.0000
nopath	2	4	9	1	708	01:46:13	6373	01:47:18	6438	00:01:05	65	0.0000
nopath	2	3	6	1	679	01:46:18	6378	01:47:19	6439	00:01:01	61	0.0000
nopath	3	6	5	1	667	01:46:25	6385	01:47:23	6443	00:00:58	58	0.0000
nopath	3	6	12	14	667	01:46:32	6392	01:47:26	6446	00:00:54	54	0.0000
nopath	3	5	13	15	621	01:46:38	6398	01:47:32	6452	00:00:54	54	0.0000
nopath	6	2	3	1	748	01:45:25	6325	01:47:35	6455	00:02:10	130	0.0000
nopath	1	2	3	1	504	01:46:18	6378	01:47:42	6462	00:01:24	84	0.0000
nopath	5	1	5	1	785	01:46:04	6364	01:47:43	6463	00:01:39	99	0.0000
nopath	2	3	9	1	679	01:46:31	6391	01:47:52	6472	00:01:21	81	0.0000
nopath	3	5	3	1	621	01:46:47	6407	01:47:55	6475	00:01:08	68	0.0000
nopath	2	4	5	1	708	01:46:42	6402	01:47:56	6476	00:01:14	74	0.0000
nopath	2	3	12	14	679	01:46:45	6405	01:47:57	6477	00:01:12	72	0.0000
nopath	3	6	12	14	667	01:47:03	6423	01:47:58	6478	00:00:55	55	0.0000
nopath	2	3	9	1	679	01:46:53	6413	01:47:59	6479	00:01:06	66	0.0000
nopath	3	6	3	1	667	01:47:05	6425	01:48:00	6480	00:00:55	55	0.0000	00:00:57
nopath	3	6	5	1	667	01:47:11	6431	01:48:03	6483	00:00:52	52	0.0000
nopath	1	3	12	14	763	01:46:53	6413	01:48:03	6483	00:01:10	70	0.0000
nopath	3	6	3	1	667	01:47:17	6437	01:48:07	6487	00:00:50	50	0.0000
nopath	3	6	9	1	667	01:47:18	6438	01:48:09	6489	00:00:51	51	0.0000
nopath	2	7	12	14	458	01:47:27	6447	01:48:10	6490	00:00:43	43	0.0000
nopath	1	5	9	1	785	01:46:13	6373	01:48:13	6493	00:02:00	120	0.0000
nopath	5	2	9	1	701	01:47:16	6436	01:48:20	6500	00:01:04	64	0.0000
nopath	6	1	6	1	832	01:46:53	6413	01:48:21	6501	00:01:28	88	0.0000
nopath	2	3	10	1	679	01:47:06	6426	01:48:22	6502	00:01:16	76	0.0000
nopath	5	1	9	1	785	01:47:07	6427	01:48:23	6503	00:01:16	76	0.0000
nopath	2	4	5	1	708	01:47:10	6430	01:48:26	6506	00:01:16	76	0.0000
nopath	6	1	5	1	832	01:47:22	6442	01:48:29	6509	00:01:07	67	0.0000
nopath	3	6	5	1	667	01:47:32	6452	01:48:36	6516	00:01:04	64	0.0000
nopath	1	2	3	1	504	01:47:51	6471	01:48:37	6517	00:00:46	46	0.0000
nopath	3	6	13	15	667	01:47:36	6456	01:48:42	6522	00:01:06	66	0.0000
nopath	2	4	3	1	708	01:47:30	6450	01:48:55	6535	00:01:25	85	0.0000
nopath	6	2	3	1	748	01:47:45	6465	01:48:55	6535	00:01:10	70	0.0000
nopath	3	6	12	14	667	01:47:48	6468	01:48:56	6536	00:01:08	68	0.0000
nopath	1	4	5	1	792	01:47:10	6430	01:48:57	6537	00:01:47	107	0.0000
nopath	2	1	12	14	504	01:47:50	6470	01:48:57	6537	00:01:07	67	0.0000
nopath	3	6	2	1	667	01:47:55	6475	01:48:58	6538	00:01:03	63	0.0000
nopath	4	7	5	1	331	01:48:31	6511	01:49:02	6542	00:00:31	31	0.0000	00:00:40
nopath	3	6	12	14	667	01:48:15	6495	01:49:06	6546	00:00:51	51	0.0000
nopath	6	3	3	1	667	01:48:01	6481	01:49:13	6553	00:01:12	72	0.0000
nopath	2	1	3	1	504	01:48:42	6522	01:49:27	6567	00:00:45	45	0.0000
nopath	1	3	5	1	763	01:48:18	6498	01:49:32	6572	00:01:14	74	0.0000
nopath	1	3	3	1	763	01:48:26	6506	01:49:35	6575	00:01:09	69	0.0000
nopath	5	2	12	14	701	01:47:47	6467	01:49:40	6580	00:01:53	113	0.0000
nopath	3	6	9	1	667	01:48:50	6530	01:49:42	6582	00:00:52	52	0.0000
nopath	3	6	2	1	667	01:48:53	6533	01:49:44	6584	00:00:51	51	0.0000
nopath	1	7	2	1	542	01:48:59	6539	01:49:45	6585	00:00:46	46	0.0000
nopath	3	5	5	1	621	01:48:55	6535	01:49:47	6587	00:00:52	52	0.0000
nopath	5	1	12	14	785	01:48:29	6509	01:49:49	6589	00:01:20	80	0.0000
nopath	3	2	10	1	679	01:48:34	6514	01:49:55	6595	00:01:21	81	0.0000
nopath	4	2	3	1	708	01:49:13	6553	01:50:07	6607	00:00:54	54	0.0000	00:00:54
nopath	2	4	12	14	708	01:49:01	6541	01:50:17	6617	00:01:16	76	0.0000
nopath	2	4	12	14	708	01:49:03	6543	01:50:19	6619	00:01:16	76	0.0000
nopath	4	6	12	14	696	01:49:23	6563	01:50:21	6621	00:00:58	58	0.0000
nopath	6	1	5	1	832	01:48:56	6536	01:50:21	6621	00:01:25	85	0.0000
nopath	2	3	6	1	679	01:49:21	6561	01:50:22	6622	00:01:01	61	0.0000
nopath	6	1	12	14	832	01:49:06	6546	01:50:24	6624	00:01:18	78	0.0000
nopath	5	2	12	14	701	01:49:15	6555	01:50:25	6625	00:01:10	70	0.0000
nopath	5	1	5	1	785	01:49:10	6550	01:50:29	6629	00:01:19	79	0.0000
nopath	1	2	10	1	504	01:49:08	6548	01:50:29	6629	00:01:21	81	0.0000
nopath	2	3	13	15	679	01:49:34	6574	01:50:30	6630	00:00:56	56	0.0000
nopath	1	2	12	14	504	01:49:10	6550	01:50:33	6633	00:01:23	83	0.0000
nopath	5	4	3	1	650	01:49:01	6541	01:50:49	6649	00:01:48	108	0.0000
nopath	1	5	10	1	785	01:49:30	6570	01:50:53	6653	00:01:23	83	0.0000
nopath	4	2	9	1	708	01:50:00	6600	01:50:53	6653	00:00:53	53	0.0000
nopath	1	3	10	1	763	01:49:46	6586	01:51:02	6662	00:01:16	76	0.0000	00:01:16
nopath	3	5	5	1	621	01:49:43	6583	01:51:05	6665	00:01:22	82	0.0000
nopath	2	3	3	1	679	01:49:40	6580	01:51:07	6667	00:01:27	87	0.0000
nopath	2	4	7	1	708	01:49:42	6582	01:51:09	6669	00:01:27	87	0.0000
nopath	2	3	5	1	679	01:50:05	6605	01:51:11	6671	00:01:06	66	0.0000
nopath	1	2	12	14	504	01:49:47	6587	01:51:12	6672	00:01:25	85	0.0000
nopath	2	4	12	14	708	01:50:10	6610	01:51:14	6674	00:01:04	64	0.0000
nopath	3	6	12	14	667	01:50:37	6637	01:51:46	6706	00:01:09	69	0.0000
nopath	3	6	3	1	667	01:50:42	6642	01:51:48	6708	00:01:06	66	0.0000
nopath	3	6	12	14	667	01:50:59	6659	01:51:50	6710	00:00:51	51	0.0000
nopath	6	1	9	1	832	01:50:49	6649	01:51:51	6711	00:01:02	62	0.0000
nopath	2	3	2	1	679	01:51:05	6665	01:51:58	6718	00:00:53	53	0.0000
nopath	6	7	5	1	624	01:51:23	6683	01:52:20	6740	00:00:57	57	0.0000	00:01:16
nopath	1	2	12	14	504	01:51:39	6699	01:52:25	6745	00:00:46	46	0.0000
nopath	3	4	3	1	375	01:51:57	6717	01:52:29	6749	00:00:32	32	0.0000
nopath	5	3	3	1	621	01:51:53	6713	01:52:41	6761	00:00:48	48	0.0000
nopath	5	3	10	1	621	01:51:55	6715	01:52:44	6764	00:00:49	49	0.0000
nopath	2	1	12	14	504	01:51:50	6710	01:52:48	6768	00:00:58	58	0.0000
nopath	3	6	13	15	667	01:51:45	6705	01:52:50	6770	00:01:05	65	0.0000
nopath	3	1	5	1	763	01:51:03	6663	01:52:50	6770	00:01:47	107	0.0000
nopath	1	3	3	1	763	01:51:17	6677	01:52:52	6772	00:01:35	95	0.0000
nopath	5	2	3	1	701	01:51:19	6679	01:52:55	6775	00:01:36	96	0.0000
nopath	1	3	12	14	763	01:51:37	6697	01:52:55	6775	00:01:18	78	0.0000
nopath	3	1	3	1	763	01:52:08	6728	01:53:20	6800	00:01:12	72	0.0000	00:01:29
nopath	2	3	3	1	679	01:51:54	6714	01:53:22	6802	00:01:28	88	0.0000
nopath	2	3	5	1	679	01:52:01	6721	01:53:25	6805	00:01:24	84	0.0000
nopath	4	5	12	14	650	01:51:58	6718	01:53:25	6805	00:01:27	87	0.0000
nopath	1	3	3	1	763	01:52:10	6730	01:53:27	6807	00:01:17	77	0.0000
nopath	3	6	10	1	667	01:52:14	6734	01:53:28	6808	00:01:14	74	0.0000
nopath	2	4	12	14	708	01:52:19	6739	01:53:31	6811	00:01:12	72	0.0000
nopath	3	6	5	1	667	01:52:32	6752	01:53:32	6812	00:01:00	60	0.0000
nopath	2	4	9	1	708	01:52:38	6758	01:53:33	6813	00:00:55	55	0.0000
nopath	3	2	9	1	679	01:52:31	6751	01:53:34	6814	00:01:03	63	0.0000
nopath	3	6	3	1	667	01:52:34	6754	01:53:35	6815	00:01:01	61	0.0000
nopath	3	2	12	14	679	01:52:43	6763	01:53:40	6820	00:00:57	57	0.0000
nopath	3	6	3	1	667	01:52:45	6765	01:53:41	6821	00:00:56	56	0.0000
nopath	5	3	12	14	621	01:52:46	6766	01:53:46	6826	00:01:00	60	0.0000
nopath	5	7	12	14	577	01:52:38	6758	01:53:48	6828	00:01:10	70	0.0000
nopath	5	6	12	14	380	01:52:58	6778	01:53:51	6831	00:00:53	53	0.0000
nopath	5	1	12	14	785	01:52:41	6761	01:54:02	6842	00:01:21	81	0.0000	00:01:19
nopath	2	4	3	1	708	01:53:07	6787	01:54:04	6844	00:00:57	57	0.0000
nopath	2	3	3	1	679	01:53:10	6790	01:54:05	6845	00:00:55	55	0.0000
nopath	2	3	5	1	679	01:53:14	6794	01:54:08	6848	00:00:54	54	0.0000
nopath	3	6	2	1	667	01:53:14	6794	01:54:15	6855	00:01:01	61	0.0000
nopath	1	3	9	1	763	01:53:14	6794	01:54:15	6855	00:01:01	61	0.0000
nopath	5	1	12	14	785	01:52:56	6776	01:54:17	6857	00:01:21	81	0.0000
nopath	3	6	2	1	667	01:53:29	6809	01:54:21	6861	00:00:52	52	0.0000
nopath	3	2	5	1	679	01:52:56	6776	01:54:25	6865	00:01:29	89	0.0000
nopath	2	1	3	1	504	01:53:22	6802	01:54:37	6877	00:01:15	75	0.0000
nopath	5	2	5	1	701	01:53:25	6805	01:54:38	6878	00:01:13	73	0.0000
nopath	1	3	2	1	763	01:53:16	6796	01:54:42	6882	00:01:26	86	0.0000
nopath	6	2	5	1	748	01:53:45	6825	01:54:44	6884	00:00:59	59	0.0000
nopath	4	7	9	1	331	01:54:01	6841	01:54:44	6884	00:00:43	43	0.0000
nopath	5	1	13	15	785	01:53:16	6796	01:54:45	6885	00:01:29	89	0.0000
nopath	3	6	6	1	667	01:53:34	6814	01:54:45	6885	00:01:11	71	0.0000
nopath	1	2	9	1	504	01:54:01	6841	01:54:47	6887	00:00:46	46	0.0000
nopath	3	6	2	1	667	01:53:35	6815	01:54:47	6887	00:01:12	72	0.0000
nopath	1	7	13	15	542	01:53:38	6818	01:54:49	6889	00:01:11	71	0.0000
nopath	3	6	5	1	667	01:53:45	6825	01:54:50	6890	00:01:05	65	0.0000
nopath	3	6	6	1	667	01:54:03	6843	01:54:53	6893	00:00:50	50	0.0000
nopath	5	3	5	1	621	01:53:47	6827	01:54:55	6895	00:01:08	68	0.0000
nopath	6	7	3	1	624	01:53:53	6833	01:54:57	6897	00:01:04	64	0.0000
nopath	6	3	10	1	667	01:54:16	6856	01:55:05	6905	00:00:49	49	0.0000	00:01:00
nopath	5	1	13	15	785	01:54:06	6846	01:55:09	6909	00:01:03	63	0.0000
nopath	2	3	12	14	679	01:53:57	6837	01:55:13	6913	00:01:16	76	0.0000
nopath	1	2	9	1	504	01:54:39	6879	01:55:24	6924	00:00:45	45	0.0000
nopath	3	6	9	1	667	01:54:22	6862	01:55:26	6926	00:01:04	64	0.0000
nopath	3	6	3	1	667	01:54:34	6874	01:55:28	6928	00:00:54	54	0.0000
nopath	3	2	12	14	679	01:54:20	6860	01:55:36	6936	00:01:16	76	0.0000
nopath	2	1	5	1	504	01:54:58	6898	01:55:47	6947	00:00:49	49	0.0000
nopath	4	2	3	1	708	01:54:38	6878	01:55:50	6950	00:01:12	72	0.0000
nopath	4	1	5	1	792	01:54:26	6866	01:55:55	6955	00:01:29	89	0.0000
nopath	5	3	7	1	621	01:55:00	6900	01:55:57	6957	00:00:57	57	0.0000
nopath	5	2	3	1	701	01:54:43	6883	01:55:58	6958	00:01:15	75	0.0000
nopath	3	5	7	1	621	01:54:59	6899	01:55:58	6958	00:00:59	59	0.0000
nopath	1	2	5	1	504	01:55:02	6902	01:56:02	6962	00:01:00	60	0.0000	00:00:55
nopath	5	1	12	14	785	01:54:34	6874	01:56:02	6962	00:01:28	88	0.0000
nopath	1	3	12	14	763	01:54:45	6885	01:56:03	6963	00:01:18	78	0.0000
nopath	2	4	5	1	708	01:55:09	6909	01:56:06	6966	00:00:57	57	0.0000
nopath	3	6	5	1	667	01:55:19	6919	01:56:09	6969	00:00:50	50	0.0000
nopath	5	1	3	1	785	01:54:55	6895	01:56:11	6971	00:01:16	76	0.0000
nopath	3	6	3	1	667	01:55:27	6927	01:56:15	6975	00:00:48	48	0.0000
nopath	6	3	13	15	667	01:55:11	6911	01:56:16	6976	00:01:05	65	0.0000
nopath	1	2	13	15	504	01:55:29	6929	01:56:18	6978	00:00:49	49	0.0000
nopath	2	3	9	1	679	01:55:12	6912	01:56:32	6992	00:01:20	80	0.0000
nopath	4	7	10	1	331	01:55:38	6938	01:56:35	6995	00:00:57	57	0.0000
nopath	3	6	4	1	667	01:55:28	6928	01:56:38	6998	00:01:10	70	0.0000
nopath	3	6	12	14	667	01:55:40	6940	01:56:39	6999	00:00:59	59	0.0000
nopath	6	1	13	15	832	01:55:36	6936	01:56:40	7000	00:01:04	64	0.0000
nopath	3	6	9	1	667	01:55:45	6945	01:56:41	7001	00:00:56	56	0.0000
nopath	3	6	9	1	667	01:55:49	6949	01:56:42	7002	00:00:53	53	0.0000
nopath	3	5	10	1	621	01:55:53	6953	01:56:45	7005	00:00:52	52	0.0000
nopath	3	2	9	1	679	01:54:43	6883	01:56:45	7005	00:02:02	122	0.0000
nopath	5	4	9	1	650	01:55:23	6923	01:56:51	7011	00:01:28	88	0.0000
nopath	1	5	3	1	785	01:55:55	6955	01:57:03	7023	00:01:08	68	0.0000	00:01:27
nopath	2	3	10	1	679	01:55:49	6949	01:57:12	7032	00:01:23	83	0.0000
nopath	3	6	10	1	667	01:56:35	6995	01:57:25	7045	00:00:50	50	0.0000
nopath	5	7	12	14	577	01:56:20	6980	01:57:28	7048	00:01:08	68	0.0000
nopath	2	3	3	1	679	01:56:25	6985	01:57:32	7052	00:01:07	67	0.0000
nopath	2	1	6	1	504	01:56:49	7009	01:57:37	7057	00:00:48	48	0.0000
nopath	3	1	5	1	763	01:56:40	7000	01:57:42	7062	00:01:02	62	0.0000
nopath	6	3	12	14	667	01:56:37	6997	01:57:44	7064	00:01:07	67	0.0000
nopath	1	3	12	14	763	01:55:58	6958	01:57:53	7073	00:01:55	115	0.0000
nopath	6	2	3	1	748	01:56:58	7018	01:57:54	7074	00:00:56	56	0.0000
nopath	2	4	5	1	708	01:56:53	7013	01:57:56	7076	00:01:03	63	0.0000
nopath	2	3	9	1	679	01:56:56	7016	01:58:01	7081	00:01:05	65	0.0000	00:01:08
nopath	3	6	5	1	667	01:57:09	7029	01:58:05	7085	00:00:56	56	0.0000
nopath	3	6	3	1	667	01:57:11	7031	01:58:06	7086	00:00:55	55	0.0000
nopath	2	1	5	1	504	01:57:35	7055	01:58:20	7100	00:00:45	45	0.0000
nopath	6	4	6	1	696	01:57:03	7023	01:58:20	7100	00:01:17	77	0.0000
nopath	2	1	12	14	504	01:57:44	7064	01:58:30	7110	00:00:46	46	0.0000
nopath	3	6	12	14	667	01:57:27	7047	01:58:37	7117	00:01:10	70	0.0000
nopath	6	1	12	14	832	01:57:10	7030	01:58:42	7122	00:01:32	92	0.0000
nopath	6	2	10	1	748	01:57:46	7066	01:58:44	7124	00:00:58	58	0.0000
nopath	1	4	3	1	792	01:57:07	7027	01:58:45	7125	00:01:38	98	0.0000
nopath	3	6	3	1	667	01:58:00	7080	01:58:55	7135	00:00:55	55	0.0000
nopath	3	2	12	14	679	01:57:37	7057	01:58:56	7136	00:01:19	79	0.0000
nopath	3	2	13	15	679	01:57:44	7064	01:59:00	7140	00:01:16	76	0.0000	00:01:20
nopath	3	2	13	15	679	01:57:57	7077	01:59:03	7143	00:01:06	66	0.0000
nopath	1	5	5	1	785	01:58:05	7085	01:59:13	7153	00:01:08	68	0.0000
nopath	1	3	12	14	763	01:57:59	7079	01:59:13	7153	00:01:14	74	0.0000
nopath	3	6	13	15	667	01:58:33	7113	01:59:26	7166	00:00:53	53	0.0000
nopath	2	3	13	15	679	01:58:41	7121	01:59:37	7177	00:00:56	56	0.0000
nopath	2	4	2	1	708	01:58:44	7124	01:59:39	7179	00:00:55	55	0.0000
nopath	6	1	9	1	832	01:58:24	7104	01:59:41	7181	00:01:17	77	0.0000
nopath	5	1	6	1	785	01:58:13	7093	01:59:43	7183	00:01:30	90	0.0000
nopath	3	6	3	1	667	01:58:41	7121	01:59:45	7185	00:01:04	64	0.0000
nopath	6	7	7	1	624	01:58:47	7127	01:59:57	7197	00:01:10	70	0.0000
nopath	2	3	5	1	679	01:58:58	7138	02:00:02	7202	00:01:04	64	0.0000	00:01:00
nopath	2	7	7	1	458	01:59:25	7165	02:00:05	7205	00:00:40	40	0.0000
nopath	6	5	12	14	380	01:59:27	7167	02:00:08	7208	00:00:41	41	0.0000
nopath	3	6	3	1	667	01:59:04	7144	02:00:15	7215	00:01:11	71	0.0000
nopath	3	5	2	1	621	01:59:29	7169	02:00:19	7219	00:00:50	50	0.0000
nopath	5	3	12	14	621	01:59:24	7164	02:00:24	7224	00:01:00	60	0.0000
nopath	6	2	12	14	748	01:59:32	7172	02:00:32	7232	00:01:00	60	0.0000
nopath	2	3	12	14	679	01:59:31	7171	02:00:33	7233	00:01:02	62	0.0000
nopath	2	4	13	15	708	01:59:34	7174	02:00:39	7239	00:01:05	65	0.0000
nopath	4	3	3	1	375	02:00:06	7206	02:00:41	7241	00:00:35	35	0.0000
nopath	3	6	6	1	667	01:59:43	7183	02:00:45	7245	00:01:02	62	0.0000
nopath	3	7	3	1	302	02:00:38	7238	02:01:12	7272	00:00:34	34	0.0000	00:00:35
nopath	1	7	9	1	542	02:00:26	7226	02:01:15	7275	00:00:49	49	0.0000
nopath	3	6	12	14	667	02:00:09	7209	02:01:16	7276	00:01:07	67	0.0000
nopath	3	6	5	1	667	02:00:32	7232	02:01:23	7283	00:00:51	51	0.0000
nopath	2	3	13	15	679	02:00:13	7213	02:01:25	7285	00:01:12	72	0.0000
nopath	1	2	13	15	504	02:00:38	7238	02:01:27	7287	00:00:49	49	0.0000
nopath	1	3	3	1	763	02:00:28	7228	02:01:32	7292	00:01:04	64	0.0000
nopath	1	3	6	1	763	02:00:31	7231	02:01:34	7294	00:01:03	63	0.0000
nopath	3	2	12	14	679	02:00:23	7223	02:01:36	7296	00:01:13	73	0.0000
nopath	4	3	3	1	375	02:00:33	7233	02:01:36	7296	00:01:03	63	0.0000
nopath	3	6	2	1	667	02:00:40	7240	02:01:46	7306	00:01:06	66	0.0000
nopath	6	5	9	1	380	02:01:10	7270	02:01:48	7308	00:00:38	38	0.0000
nopath	5	3	3	1	621	02:00:55	7255	02:01:53	7313	00:00:58	58	0.0000
nopath	1	7	12	14	542	02:01:19	7279	02:02:05	7325	00:00:46	46	0.0000	00:00:52
nopath	2	3	3	1	679	02:01:14	7274	02:02:12	7332	00:00:58	58	0.0000
nopath	6	2	13	15	748	02:01:12	7272	02:02:14	7334	00:01:02	62	0.0000
nopath	3	6	12	14	667	02:00:55	7255	02:02:17	7337	00:01:22	82	0.0000
nopath	3	6	12	14	667	02:01:07	7267	02:02:19	7339	00:01:12	72	0.0000
nopath	3	6	3	1	667	02:01:28	7288	02:02:22	7342	00:00:54	54	0.0000
nopath	5	3	9	1	621	02:01:23	7283	02:02:27	7347	00:01:04	64	0.0000
nopath	3	2	13	15	679	02:01:09	7269	02:02:28	7348	00:01:19	79	0.0000
nopath	5	4	7	1	650	02:01:22	7282	02:02:31	7351	00:01:09	69	0.0000
nopath	1	5	3	1	785	02:01:15	7275	02:02:33	7353	00:01:18	78	0.0000
nopath	2	7	10	1	458	02:01:37	7297	02:02:34	7354	00:00:57	57	0.0000
nopath	2	1	3	1	504	02:02:06	7326	02:02:48	7368	00:00:42	42	0.0000
nopath	6	1	9	1	832	02:01:20	7280	02:02:51	7371	00:01:31	91	0.0000
nopath	3	6	3	1	667	02:02:07	7327	02:02:57	7377	00:00:50	50	0.0000
nopath	3	6	12	14	667	02:02:10	7330	02:02:59	7379	00:00:49	49	0.0000
nopath	3	6	5	1	667	02:02:15	7335	02:03:03	7383	00:00:48	48	0.0000	00:00:59
nopath	6	3	13	15	667	02:02:05	7325	02:03:05	7385	00:01:00	60	0.0000
nopath	3	6	13	15	667	02:02:16	7336	02:03:09	7389	00:00:53	53	0.0000
nopath	4	6	3	1	696	02:02:16	7336	02:03:16	7396	00:01:00	60	0.0000
nopath	1	5	3	1	785	02:02:00	7320	02:03:23	7403	00:01:23	83	0.0000
nopath	2	3	12	14	679	02:02:24	7344	02:03:23	7403	00:00:59	59	0.0000
nopath	3	2	9	1	679	02:02:35	7355	02:03:34	7414	00:00:59	59	0.0000
nopath	3	6	9	1	667	02:02:36	7356	02:03:35	7415	00:00:59	59	0.0000
nopath	4	6	3	1	696	02:02:44	7364	02:03:47	7427	00:01:03	63	0.0000
nopath	3	6	5	1	667	02:02:53	7373	02:03:55	7435	00:01:02	62	0.0000
nopath	3	6	5	1	667	02:02:58	7378	02:03:58	7438	00:01:00	60	0.0000
nopath	2	1	9	1	504	02:03:13	7393	02:03:58	7438	00:00:45	45	0.0000
nopath	3	6	10	1	667	02:03:00	7380	02:03:59	7439	00:00:59	59	0.0000
nopath	1	3	12	14	763	02:02:45	7365	02:04:03	7443	00:01:18	78	0.0000	00:01:19
nopath	3	2	5	1	679	02:03:02	7382	02:04:05	7445	00:01:03	63	0.0000
nopath	2	3	3	1	679	02:03:00	7380	02:04:06	7446	00:01:06	66	0.0000
nopath	3	2	12	14	679	02:03:17	7397	02:04:16	7456	00:00:59	59	0.0000
nopath	2	3	3	1	679	02:03:14	7394	02:04:22	7462	00:01:08	68	0.0000
nopath	2	3	9	1	679	02:03:27	7407	02:04:25	7465	00:00:58	58	0.0000
nopath	3	6	12	14	667	02:03:21	7401	02:04:27	7467	00:01:06	66	0.0000
nopath	6	2	13	15	748	02:03:19	7399	02:04:28	7468	00:01:09	69	0.0000
nopath	3	6	3	1	667	02:03:25	7405	02:04:29	7469	00:01:04	64	0.0000
nopath	2	3	3	1	679	02:03:38	7418	02:04:30	7470	00:00:52	52	0.0000
nopath	1	2	5	1	504	02:02:46	7366	02:04:32	7472	00:01:46	106	0.0000
nopath	2	3	3	1	679	02:03:39	7419	02:04:32	7472	00:00:53	53	0.0000
nopath	3	6	3	1	667	02:03:31	7411	02:04:37	7477	00:01:06	66	0.0000
nopath	1	2	12	14	504	02:03:49	7429	02:04:38	7478	00:00:49	49	0.0000
nopath	3	6	5	1	667	02:03:45	7425	02:04:43	7483	00:00:58	58	0.0000
nopath	5	1	6	1	785	02:02:36	7356	02:04:46	7486	00:02:10	130	0.0000
nopath	5	1	3	1	785	02:03:20	7400	02:04:48	7488	00:01:28	88	0.0000
nopath	1	2	3	1	504	02:04:03	7443	02:04:48	7488	00:00:45	45	0.0000
nopath	6	1	12	14	832	02:03:54	7434	02:04:58	7498	00:01:04	64	0.0000
nopath	4	3	9	1	375	02:04:06	7446	02:05:03	7503	00:00:57	57	0.0000	00:00:42
nopath	2	4	10	1	708	02:03:48	7428	02:05:05	7505	00:01:17	77	0.0000
nopath	3	6	5	1	667	02:03:46	7426	02:05:05	7505	00:01:19	79	0.0000
nopath	4	2	12	14	708	02:02:52	7372	02:05:06	7506	00:02:14	134	0.0000
nopath	3	6	3	1	667	02:04:04	7444	02:05:07	7507	00:01:03	63	0.0000
nopath	3	6	3	1	667	02:04:19	7459	02:05:10	7510	00:00:51	51	0.0000
nopath	3	6	3	1	667	02:04:22	7462	02:05:14	7514	00:00:52	52	0.0000
nopath	2	7	5	1	458	02:04:25	7465	02:05:14	7514	00:00:49	49	0.0000
nopath	6	2	5	1	748	02:04:07	7447	02:05:15	7515	00:01:08	68	0.0000
nopath	6	1	5	1	832	02:04:13	7453	02:05:23	7523	00:01:10	70	0.0000
nopath	1	2	5	1	504	02:04:27	7467	02:05:23	7523	00:00:56	56	0.0000
nopath	1	6	13	15	832	02:04:12	7452	02:05:29	7529	00:01:17	77	0.0000
nopath	2	3	3	1	679	02:04:29	7469	02:05:29	7529	00:01:00	60	0.0000
nopath	1	3	3	1	763	02:04:24	7464	02:05:35	7535	00:01:11	71	0.0000
nopath	4	1	3	1	792	02:04:38	7478	02:05:49	7549	00:01:11	71	0.0000
nopath	2	3	2	1	679	02:04:31	7471	02:05:56	7556	00:01:25	85	0.0000
nopath	2	3	10	1	679	02:05:07	7507	02:06:00	7560	00:00:53	53	0.0000	00:01:02
nopath	1	2	8	1	504	02:04:47	7487	02:06:01	7561	00:01:14	74	0.0000
nopath	1	2	9	1	504	02:05:24	7524	02:06:10	7570	00:00:46	46	0.0000
nopath	6	5	12	14	380	02:05:14	7514	02:06:11	7571	00:00:57	57	0.0000
nopath	5	4	6	1	650	02:04:07	7447	02:06:23	7583	00:02:16	136	0.0000
nopath	5	4	12	14	650	02:04:34	7474	02:06:27	7587	00:01:53	113	0.0000
nopath	6	3	10	1	667	02:05:30	7530	02:06:30	7590	00:01:00	60	0.0000
nopath	1	5	10	1	785	02:05:33	7533	02:06:34	7594	00:01:01	61	0.0000
nopath	4	1	8	1	792	02:05:28	7528	02:06:35	7595	00:01:07	67	0.0000
nopath	1	2	3	1	504	02:05:56	7556	02:06:51	7611	00:00:55	55	0.0000
nopath	6	1	12	14	832	02:04:51	7491	02:06:52	7612	00:02:01	121	0.0000
nopath	2	4	5	1	708	02:05:39	7539	02:06:55	7615	00:01:16	76	0.0000
nopath	3	6	12	14	667	02:05:43	7543	02:06:57	7617	00:01:14	74	0.0000
nopath	3	6	3	1	667	02:06:10	7570	02:07:03	7623	00:00:53	53	0.0000	00:01:01
nopath	3	6	3	1	667	02:06:12	7572	02:07:08	7628	00:00:56	56	0.0000
nopath	3	6	12	14	667	02:06:13	7573	02:07:09	7629	00:00:56	56	0.0000
nopath	1	2	13	15	504	02:06:30	7590	02:07:19	7639	00:00:49	49	0.0000
nopath	3	4	12	14	375	02:06:47	7607	02:07:20	7640	00:00:33	33	0.0000
nopath	6	7	5	1	624	02:06:29	7589	02:07:25	7645	00:00:56	56	0.0000
nopath	3	2	12	14	679	02:05:23	7523	02:07:26	7646	00:02:03	123	0.0000
nopath	1	4	8	1	792	02:06:19	7579	02:07:35	7655	00:01:16	76	0.0000
nopath	1	4	9	1	792	02:06:31	7591	02:07:37	7657	00:01:06	66	0.0000
nopath	2	3	5	1	679	02:06:19	7579	02:07:45	7665	00:01:26	86	0.0000
nopath	5	1	5	1	785	02:06:13	7573	02:07:56	7676	00:01:43	103	0.0000
nopath	5	1	2	1	785	02:06:56	7616	02:07:58	7678	00:01:02	62	0.0000
nopath	2	1	10	1	504	02:07:19	7639	02:08:17	7697	00:00:58	58	0.0000	00:00:52
nopath	1	3	12	14	763	02:07:11	7631	02:08:24	7704	00:01:13	73	0.0000
nopath	2	4	5	1	708	02:07:05	7625	02:08:25	7705	00:01:20	80	0.0000
nopath	6	2	8	1	748	02:07:26	7646	02:08:27	7707	00:01:01	61	0.0000
nopath	3	6	3	1	667	02:07:32	7652	02:08:28	7708	00:00:56	56	0.0000
nopath	2	3	9	1	679	02:07:20	7640	02:08:29	7709	00:01:09	69	0.0000
nopath	5	1	5	1	785	02:07:09	7629	02:08:31	7711	00:01:22	82	0.0000
nopath	2	3	12	14	679	02:07:32	7652	02:08:31	7711	00:00:59	59	0.0000
nopath	1	7	12	14	542	02:07:59	7679	02:08:44	7724	00:00:45	45	0.0000
nopath	5	3	9	1	621	02:08:00	7680	02:08:54	7734	00:00:54	54	0.0000
nopath	3	5	3	1	621	02:07:33	7653	02:08:55	7735	00:01:22	82	0.0000
nopath	5	4	3	1	650	02:08:02	7682	02:08:59	7739	00:00:57	57	0.0000
nopath	5	2	12	14	701	02:08:05	7685	02:09:03	7743	00:00:58	58	0.0000	00:01:18
nopath	4	7	12	14	331	02:08:29	7709	02:09:05	7745	00:00:36	36	0.0000
nopath	1	3	12	14	763	02:08:12	7692	02:09:10	7750	00:00:58	58	0.0000
nopath	1	3	12	14	763	02:08:17	7697	02:09:16	7756	00:00:59	59	0.0000
nopath	3	6	12	14	667	02:07:59	7679	02:09:16	7756	00:01:17	77	0.0000
nopath	4	2	5	1	708	02:08:06	7686	02:09:22	7762	00:01:16	76	0.0000
nopath	2	1	9	1	504	02:08:23	7703	02:09:27	7767	00:01:04	64	0.0000
nopath	3	1	12	14	763	02:07:10	7630	02:09:28	7768	00:02:18	138	0.0000
nopath	6	2	12	14	748	02:08:33	7713	02:09:36	7776	00:01:03	63	0.0000
nopath	1	2	3	1	504	02:08:36	7716	02:09:41	7781	00:01:05	65	0.0000
nopath	6	1	9	1	832	02:08:47	7727	02:09:50	7790	00:01:03	63	0.0000
nopath	5	3	3	1	621	02:09:14	7754	02:10:02	7802	00:00:48	48	0.0000	00:00:55
nopath	3	5	12	14	621	02:08:50	7730	02:10:05	7805	00:01:15	75	0.0000
nopath	3	6	3	1	667	02:09:27	7767	02:10:17	7817	00:00:50	50	0.0000
nopath	5	2	5	1	701	02:09:24	7764	02:10:19	7819	00:00:55	55	0.0000
nopath	1	7	7	1	542	02:09:28	7768	02:10:24	7824	00:00:56	56	0.0000
nopath	2	3	13	15	679	02:09:09	7749	02:10:24	7824	00:01:15	75	0.0000
nopath	4	3	13	15	375	02:10:04	7804	02:10:43	7843	00:00:39	39	0.0000
nopath	1	3	9	1	763	02:09:50	7790	02:10:51	7851	00:01:01	61	0.0000
nopath	3	1	12	14	763	02:09:39	7779	02:10:55	7855	00:01:16	76	0.0000
nopath	6	1	13	15	832	02:09:39	7779	02:11:05	7865	00:01:26	86	0.0000	00:01:21
nopath	2	3	6	1	679	02:10:07	7807	02:11:06	7866	00:00:59	59	0.0000
nopath	1	3	5	1	763	02:10:10	7810	02:11:15	7875	00:01:05	65	0.0000
nopath	6	3	3	1	667	02:10:12	7812	02:11:23	7883	00:01:11	71	0.0000
nopath	6	7	5	1	624	02:10:35	7835	02:11:31	7891	00:00:56	56	0.0000
nopath	4	3	9	1	375	02:11:07	7867	02:11:48	7908	00:00:41	41	0.0000
nopath	2	5	5	1	701	02:10:32	7832	02:11:53	7913	00:01:21	81	0.0000
nopath	1	3	10	1	763	02:10:46	7846	02:11:55	7915	00:01:09	69	0.0000
nopath	1	3	2	1	763	02:11:01	7861	02:12:00	7920	00:00:59	59	0.0000	00:01:04
nopath	3	2	3	1	679	02:10:45	7845	02:12:05	7925	00:01:20	80	0.0000
nopath	3	6	12	14	667	02:10:53	7853	02:12:07	7927	00:01:14	74	0.0000
nopath	3	2	3	1	679	02:10:54	7854	02:12:07	7927	00:01:13	73	0.0000
nopath	1	3	3	1	763	02:11:07	7867	02:12:08	7928	00:01:01	61	0.0000
nopath	3	2	3	1	679	02:11:08	7868	02:12:10	7930	00:01:02	62	0.0000
nopath	4	1	12	14	792	02:10:55	7855	02:12:23	7943	00:01:28	88	0.0000
nopath	5	3	3	1	621	02:11:13	7873	02:12:23	7943	00:01:10	70	0.0000
nopath	2	7	3	1	458	02:11:55	7915	02:12:35	7955	00:00:40	40	0.0000
nopath	5	3	9	1	621	02:11:38	7898	02:12:36	7956	00:00:58	58	0.0000
nopath	5	1	3	1	785	02:11:06	7866	02:12:41	7961	00:01:35	95	0.0000
nopath	1	2	6	1	504	02:12:01	7921	02:12:46	7966	00:00:45	45	0.0000
nopath	4	2	5	1	708	02:11:40	7900	02:12:55	7975	00:01:15	75	0.0000
nopath	2	7	3	1	458	02:12:15	7935	02:13:04	7984	00:00:49	49	0.0000	00:00:47
nopath	1	5	5	1	785	02:12:02	7922	02:13:13	7993	00:01:11	71	0.0000
nopath	6	2	13	15	748	02:11:55	7915	02:13:18	7998	00:01:23	83	0.0000
nopath	2	3	12	14	679	02:12:25	7945	02:13:19	7999	00:00:54	54	0.0000
nopath	1	3	9	1	763	02:12:25	7945	02:13:35	8015	00:01:10	70	0.0000
nopath	1	3	3	1	763	02:12:37	7957	02:13:38	8018	00:01:01	61	0.0000
nopath	1	4	13	15	792	02:12:40	7960	02:13:45	8025	00:01:05	65	0.0000
nopath	1	2	3	1	504	02:13:01	7981	02:13:47	8027	00:00:46	46	0.0000
nopath	4	2	3	1	708	02:12:40	7960	02:13:55	8035	00:01:15	75	0.0000
nopath	5	3	3	1	621	02:12:49	7969	02:13:58	8038	00:01:09	69	0.0000
nopath	5	4	9	1	650	02:12:21	7941	02:14:00	8040	00:01:39	99	0.0000	00:01:21
nopath	1	3	3	1	763	02:13:00	7980	02:14:12	8052	00:01:12	72	0.0000
nopath	4	1	3	1	792	02:13:13	7993	02:14:13	8053	00:01:00	60	0.0000
nopath	3	6	12	14	667	02:12:55	7975	02:14:17	8057	00:01:22	82	0.0000
nopath	6	1	6	1	832	02:12:32	7952	02:14:21	8061	00:01:49	109	0.0000
nopath	6	1	12	14	832	02:12:55	7975	02:14:24	8064	00:01:29	89	0.0000
nopath	5	1	13	15	785	02:13:10	7990	02:14:27	8067	00:01:17	77	0.0000
nopath	2	3	12	14	679	02:13:13	7993	02:14:33	8073	00:01:20	80	0.0000
nopath	2	4	5	1	708	02:13:23	8003	02:14:36	8076	00:01:13	73	0.0000
nopath	2	3	12	14	679	02:13:24	8004	02:14:37	8077	00:01:13	73	0.0000
nopath	2	4	9	1	708	02:13:35	8015	02:14:41	8081	00:01:06	66	0.0000
nopath	3	6	6	1	667	02:13:41	8021	02:14:46	8086	00:01:05	65	0.0000
nopath	3	6	12	14	667	02:13:43	8023	02:14:48	8088	00:01:05	65	0.0000
nopath	2	1	12	14	504	02:13:57	8037	02:14:49	8089	00:00:52	52	0.0000
nopath	6	2	2	1	748	02:12:56	7976	02:14:55	8095	00:01:59	119	0.0000
nopath	5	3	13	15	621	02:13:32	8012	02:14:56	8096	00:01:24	84	0.0000
nopath	5	7	2	1	577	02:13:59	8039	02:15:01	8101	00:01:02	62	0.0000	00:01:06
nopath	6	1	13	15	832	02:13:31	8011	02:15:06	8106	00:01:35	95	0.0000
nopath	1	5	13	15	785	02:13:21	8001	02:15:07	8107	00:01:46	106	0.0000
nopath	5	1	6	1	785	02:13:49	8029	02:15:08	8108	00:01:19	79	0.0000
nopath	5	1	3	1	785	02:14:08	8048	02:15:11	8111	00:01:03	63	0.0000
nopath	2	3	3	1	679	02:13:44	8024	02:15:12	8112	00:01:28	88	0.0000
nopath	6	7	9	1	624	02:14:14	8054	02:15:13	8113	00:00:59	59	0.0000
nopath	2	4	9	1	708	02:13:58	8038	02:15:16	8116	00:01:18	78	0.0000
nopath	3	6	3	1	667	02:13:44	8024	02:15:26	8126	00:01:42	102	0.0000
nopath	6	7	3	1	624	02:14:17	8057	02:15:27	8127	00:01:10	70	0.0000
nopath	2	1	12	14	504	02:14:17	8057	02:15:28	8128	00:01:11	71	0.0000
nopath	3	6	12	14	667	02:14:34	8074	02:15:29	8129	00:00:55	55	0.0000
nopath	3	6	12	14	667	02:14:38	8078	02:15:31	8131	00:00:53	53	0.0000
nopath	6	2	3	1	748	02:14:00	8040	02:15:37	8137	00:01:37	97	0.0000
nopath	2	3	2	1	679	02:14:27	8067	02:15:39	8139	00:01:12	72	0.0000
nopath	6	1	3	1	832	02:13:56	8036	02:15:41	8141	00:01:45	105	0.0000
nopath	2	3	5	1	679	02:14:48	8088	02:15:41	8141	00:00:53	53	0.0000
nopath	1	2	3	1	504	02:15:04	8104	02:15:53	8153	00:00:49	49	0.0000
nopath	6	7	10	1	624	02:14:46	8086	02:15:57	8157	00:01:11	71	0.0000
nopath	4	2	5	1	708	02:14:36	8076	02:16:05	8165	00:01:29	89	0.0000	00:01:22
nopath	1	3	6	1	763	02:14:31	8071	02:16:12	8172	00:01:41	101	0.0000
nopath	4	1	5	1	792	02:14:48	8088	02:16:14	8174	00:01:26	86	0.0000
nopath	3	6	3	1	667	02:15:24	8124	02:16:15	8175	00:00:51	51	0.0000
nopath	1	3	9	1	763	02:14:52	8092	02:16:15	8175	00:01:23	83	0.0000
nopath	3	6	9	1	667	02:15:26	8126	02:16:17	8177	00:00:51	51	0.0000
nopath	5	1	12	14	785	02:14:26	8066	02:16:22	8182	00:01:56	116	0.0000
nopath	2	4	2	1	708	02:15:29	8129	02:16:26	8186	00:00:57	57	0.0000
nopath	6	2	2	1	748	02:15:27	8127	02:16:29	8189	00:01:02	62	0.0000
nopath	1	3	3	1	763	02:15:19	8119	02:16:35	8195	00:01:16	76	0.0000
nopath	1	2	12	14	504	02:15:56	8156	02:16:42	8202	00:00:46	46	0.0000
nopath	5	3	13	15	621	02:15:18	8118	02:16:46	8206	00:01:28	88	0.0000
nopath	1	2	13	15	504	02:15:58	8158	02:16:48	8208	00:00:50	50	0.0000
nopath	1	2	9	1	504	02:16:11	8171	02:16:57	8217	00:00:46	46	0.0000
nopath	1	3	3	1	763	02:15:49	8149	02:17:02	8222	00:01:13	73	0.0000	00:01:14
nopath	1	3	6	1	763	02:15:50	8150	02:17:04	8224	00:01:14	74	0.0000
nopath	3	2	3	1	679	02:15:37	8137	02:17:05	8225	00:01:28	88	0.0000
nopath	3	6	6	1	667	02:16:06	8166	02:17:06	8226	00:01:00	60	0.0000
nopath	1	3	10	1	763	02:16:08	8168	02:17:08	8228	00:01:00	60	0.0000
nopath	3	6	3	1	667	02:16:20	8180	02:17:12	8232	00:00:52	52	0.0000
nopath	3	2	3	1	679	02:16:13	8173	02:17:13	8233	00:01:00	60	0.0000
nopath	3	5	10	1	621	02:16:23	8183	02:17:14	8234	00:00:51	51	0.0000
nopath	2	1	12	14	504	02:15:55	8155	02:17:18	8238	00:01:23	83	0.0000
nopath	5	2	3	1	701	02:16:18	8178	02:17:25	8245	00:01:07	67	0.0000
nopath	1	2	3	1	504	02:16:19	8179	02:17:31	8251	00:01:12	72	0.0000
nopath	2	1	12	14	504	02:16:45	8205	02:17:31	8251	00:00:46	46	0.0000
nopath	2	3	12	14	679	02:16:12	8172	02:17:33	8253	00:01:21	81	0.0000
nopath	1	2	6	1	504	02:16:32	8192	02:17:35	8255	00:01:03	63	0.0000
nopath	2	4	3	1	708	02:16:43	8203	02:17:37	8257	00:00:54	54	0.0000
nopath	1	2	5	1	504	02:16:48	8208	02:17:39	8259	00:00:51	51	0.0000
nopath	3	6	6	1	667	02:16:48	8208	02:17:45	8265	00:00:57	57	0.0000
nopath	5	1	3	1	785	02:16:37	8197	02:17:56	8276	00:01:19	79	0.0000
nopath	3	6	13	15	667	02:17:24	8244	02:18:16	8296	00:00:52	52	0.0000	00:01:01
nopath	4	1	10	1	792	02:16:20	8180	02:18:19	8299	00:01:59	119	0.0000
nopath	3	6	3	1	667	02:17:33	8253	02:18:23	8303	00:00:50	50	0.0000
nopath	2	3	3	1	679	02:17:30	8250	02:18:25	8305	00:00:55	55	0.0000
nopath	3	6	7	1	667	02:17:38	8258	02:18:27	8307	00:00:49	49	0.0000
nopath	2	3	6	1	679	02:17:37	8257	02:18:31	8311	00:00:54	54	0.0000
nopath	2	3	10	1	679	02:17:46	8266	02:18:52	8332	00:01:06	66	0.0000
nopath	1	3	13	15	763	02:17:43	8263	02:19:01	8341	00:01:18	78	0.0000	00:01:10
nopath	3	6	5	1	667	02:18:03	8283	02:19:05	8345	00:01:02	62	0.0000
nopath	2	1	3	1	504	02:18:18	8298	02:19:07	8347	00:00:49	49	0.0000
nopath	3	6	6	1	667	02:18:11	8291	02:19:07	8347	00:00:56	56	0.0000
nopath	6	3	10	1	667	02:18:06	8286	02:19:13	8353	00:01:07	67	0.0000
nopath	5	7	5	1	577	02:18:00	8280	02:19:19	8359	00:01:19	79	0.0000
nopath	4	2	13	15	708	02:18:13	8293	02:19:19	8359	00:01:06	66	0.0000
nopath	4	2	13	15	708	02:18:24	8304	02:19:22	8362	00:00:58	58	0.0000
nopath	2	3	12	14	679	02:18:19	8299	02:19:23	8363	00:01:04	64	0.0000
nopath	2	3	3	1	679	02:18:27	8307	02:19:25	8365	00:00:58	58	0.0000
nopath	4	2	13	15	708	02:18:31	8311	02:19:27	8367	00:00:56	56	0.0000
nopath	2	3	5	1	679	02:18:38	8318	02:19:30	8370	00:00:52	52	0.0000
nopath	3	6	12	14	667	02:18:32	8312	02:19:36	8376	00:01:04	64	0.0000
nopath	6	3	9	1	667	02:18:37	8317	02:19:43	8383	00:01:06	66	0.0000
nopath	4	2	13	15	708	02:18:47	8327	02:19:49	8389	00:01:02	62	0.0000
nopath	2	1	13	15	504	02:19:16	8356	02:20:05	8405	00:00:49	49	0.0000	00:00:59
nopath	3	6	3	1	667	02:18:54	8334	02:20:05	8405	00:01:11	71	0.0000
nopath	2	1	6	1	504	02:19:37	8377	02:20:21	8421	00:00:44	44	0.0000
nopath	6	2	3	1	748	02:19:24	8364	02:20:25	8425	00:01:01	61	0.0000
nopath	3	6	3	1	667	02:19:41	8381	02:20:31	8431	00:00:50	50	0.0000
nopath	5	3	5	1	621	02:19:44	8384	02:20:33	8433	00:00:49	49	0.0000
nopath	6	2	13	15	748	02:19:43	8383	02:20:52	8452	00:01:09	69	0.0000
nopath	2	3	5	1	679	02:19:41	8381	02:20:52	8452	00:01:11	71	0.0000
nopath	2	7	12	14	458	02:20:08	8408	02:20:54	8454	00:00:46	46	0.0000
nopath	6	2	3	1	748	02:19:51	8391	02:20:55	8455	00:01:04	64	0.0000
nopath	3	6	9	1	667	02:20:01	8401	02:20:55	8455	00:00:54	54	0.0000
nopath	1	3	3	1	763	02:19:19	8359	02:20:55	8455	00:01:36	96	0.0000
nopath	2	3	9	1	679	02:20:01	8401	02:20:58	8458	00:00:57	57	0.0000
nopath	3	6	12	14	667	02:20:06	8406	02:20:59	8459	00:00:53	53	0.0000
nopath	3	6	12	14	667	02:20:16	8416	02:21:07	8467	00:00:51	51	0.0000	00:00:56
nopath	3	1	5	1	763	02:20:18	8418	02:21:20	8480	00:01:02	62	0.0000
nopath	4	1	5	1	792	02:20:12	8412	02:21:24	8484	00:01:12	72	0.0000
nopath	5	3	9	1	621	02:20:29	8429	02:21:35	8495	00:01:06	66	0.0000
nopath	5	7	6	1	577	02:20:41	8441	02:21:42	8502	00:01:01	61	0.0000
nopath	1	3	6	1	763	02:20:45	8445	02:21:52	8512	00:01:07	67	0.0000
nopath	3	6	9	1	667	02:21:00	8460	02:21:56	8516	00:00:56	56	0.0000
nopath	2	3	9	1	679	02:21:02	8462	02:21:57	8517	00:00:55	55	0.0000
nopath	3	5	5	1	621	02:21:10	8470	02:22:00	8520	00:00:50	50	0.0000	00:01:01
nopath	1	3	13	15	763	02:21:05	8465	02:22:07	8527	00:01:02	62	0.0000
nopath	5	6	5	1	380	02:21:21	8481	02:22:07	8527	00:00:46	46	0.0000
nopath	1	4	13	15	792	02:21:11	8471	02:22:13	8533	00:01:02	62	0.0000
nopath	1	3	12	14	763	02:21:12	8472	02:22:14	8534	00:01:02	62	0.0000
nopath	3	4	12	14	375	02:21:41	8501	02:22:30	8550	00:00:49	49	0.0000
nopath	5	1	9	1	785	02:21:05	8465	02:22:31	8551	00:01:26	86	0.0000
nopath	2	3	8	1	679	02:21:28	8488	02:22:32	8552	00:01:04	64	0.0000
nopath	2	4	5	1	708	02:21:35	8495	02:22:36	8556	00:01:01	61	0.0000
nopath	3	6	12	14	667	02:21:23	8483	02:22:47	8567	00:01:24	84	0.0000
nopath	2	1	12	14	504	02:21:53	8513	02:22:48	8568	00:00:55	55	0.0000
nopath	1	3	2	1	763	02:21:42	8502	02:22:52	8572	00:01:10	70	0.0000
nopath	2	7	13	15	458	02:22:01	8521	02:22:53	8573	00:00:52	52	0.0000
nopath	2	3	12	14	679	02:21:56	8516	02:23:00	8580	00:01:04	64	0.0000	00:01:05
nopath	2	4	12	14	708	02:22:00	8520	02:23:03	8583	00:01:03	63	0.0000
nopath	3	5	9	1	621	02:21:53	8513	02:23:06	8586	00:01:13	73	0.0000
nopath	3	6	13	15	667	02:22:19	8539	02:23:12	8592	00:00:53	53	0.0000
nopath	1	2	9	1	504	02:21:49	8509	02:23:15	8595	00:01:26	86	0.0000
nopath	6	1	3	1	832	02:22:13	8533	02:23:15	8595	00:01:02	62	0.0000
nopath	2	3	5	1	679	02:22:07	8527	02:23:22	8602	00:01:15	75	0.0000
nopath	1	7	6	1	542	02:22:39	8559	02:23:27	8607	00:00:48	48	0.0000
nopath	2	3	13	15	679	02:22:15	8535	02:23:28	8608	00:01:13	73	0.0000
nopath	1	4	2	1	792	02:22:32	8552	02:23:35	8615	00:01:03	63	0.0000
nopath	3	6	3	1	667	02:22:40	8560	02:23:36	8616	00:00:56	56	0.0000
nopath	3	6	9	1	667	02:22:41	8561	02:23:38	8618	00:00:57	57	0.0000
nopath	2	7	12	14	458	02:22:51	8571	02:23:43	8623	00:00:52	52	0.0000
nopath	5	3	12	14	621	02:22:33	8553	02:23:43	8623	00:01:10	70	0.0000
nopath	5	6	12	14	380	02:23:14	8594	02:23:47	8627	00:00:33	33	0.0000
nopath	1	3	4	1	763	02:22:33	8553	02:23:52	8632	00:01:19	79	0.0000
nopath	3	6	3	1	667	02:23:01	8581	02:24:07	8647	00:01:06	66	0.0000	00:01:02
nopath	3	6	12	14	667	02:23:10	8590	02:24:08	8648	00:00:58	58	0.0000
nopath	2	3	7	1	679	02:22:59	8579	02:24:12	8652	00:01:13	73	0.0000
nopath	3	5	5	1	621	02:23:22	8602	02:24:26	8666	00:01:04	64	0.0000
nopath	3	6	9	1	667	02:23:31	8611	02:24:29	8669	00:00:58	58	0.0000
nopath	5	1	3	1	785	02:23:24	8604	02:24:41	8681	00:01:17	77	0.0000
nopath	1	3	3	1	763	02:23:00	8580	02:24:42	8682	00:01:42	102	0.0000
nopath	4	7	3	1	331	02:24:07	8647	02:24:44	8684	00:00:37	37	0.0000
nopath	3	6	12	14	667	02:23:51	8631	02:24:45	8685	00:00:54	54	0.0000
nopath	2	4	9	1	708	02:23:49	8629	02:24:48	8688	00:00:59	59	0.0000
nopath	3	6	12	14	667	02:23:52	8632	02:24:48	8688	00:00:56	56	0.0000
nopath	3	6	3	1	667	02:23:54	8634	02:24:50	8690	00:00:56	56	0.0000
nopath	3	6	5	1	667	02:24:05	8645	02:24:54	8694	00:00:49	49	0.0000
nopath	6	7	3	1	624	02:24:04	8644	02:25:07	8707	00:01:03	63	0.0000	00:01:03
nopath	2	7	13	15	458	02:24:26	8666	02:25:10	8710	00:00:44	44	0.0000
nopath	1	4	5	1	792	02:24:14	8654	02:25:26	8726	00:01:12	72	0.0000
nopath	5	2	3	1	701	02:23:48	8628	02:25:30	8730	00:01:42	102	0.0000
nopath	1	3	3	1	763	02:24:36	8676	02:25:34	8734	00:00:58	58	0.0000
nopath	5	1	5	1	785	02:24:01	8641	02:25:38	8738	00:01:37	97	0.0000
nopath	6	1	12	14	832	02:24:29	8669	02:26:02	8762	00:01:33	93	0.0000	00:01:32
nopath	1	4	9	1	792	02:24:54	8694	02:26:05	8765	00:01:11	71	0.0000
nopath	2	4	10	1	708	02:24:59	8699	02:26:09	8769	00:01:10	70	0.0000
nopath	3	2	5	1	679	02:25:05	8705	02:26:15	8775	00:01:10	70	0.0000
nopath	1	3	10	1	763	02:25:04	8704	02:26:16	8776	00:01:12	72	0.0000
nopath	3	6	10	1	667	02:25:27	8727	02:26:16	8776	00:00:49	49	0.0000
nopath	1	4	12	14	792	02:25:06	8706	02:26:20	8780	00:01:14	74	0.0000
nopath	1	3	12	14	763	02:25:08	8708	02:26:22	8782	00:01:14	74	0.0000
nopath	1	3	12	14	763	02:25:22	8722	02:26:25	8785	00:01:03	63	0.0000
nopath	2	6	5	1	748	02:24:53	8693	02:26:26	8786	00:01:33	93	0.0000
nopath	2	1	6	1	504	02:25:18	8718	02:26:30	8790	00:01:12	72	0.0000
nopath	4	1	9	1	792	02:25:35	8735	02:26:34	8794	00:00:59	59	0.0000
nopath	6	2	9	1	748	02:25:39	8739	02:26:36	8796	00:00:57	57	0.0000
nopath	2	1	12	14	504	02:25:57	8757	02:26:40	8800	00:00:43	43	0.0000
nopath	1	2	9	1	504	02:25:35	8735	02:26:44	8804	00:01:09	69	0.0000
nopath	6	3	12	14	667	02:25:23	8723	02:26:44	8804	00:01:21	81	0.0000
nopath	2	4	12	14	708	02:25:13	8713	02:26:56	8816	00:01:43	103	0.0000
nopath	1	3	12	14	763	02:25:26	8726	02:26:58	8818	00:01:32	92	0.0000
nopath	2	1	3	1	504	02:26:08	8768	02:27:17	8837	00:01:09	69	0.0000	00:00:56
nopath	5	1	5	1	785	02:25:43	8743	02:27:21	8841	00:01:38	98	0.0000
nopath	1	2	5	1	504	02:26:26	8786	02:27:23	8843	00:00:57	57	0.0000
nopath	2	3	5	1	679	02:26:31	8791	02:27:29	8849	00:00:58	58	0.0000
nopath	1	7	5	1	542	02:26:42	8802	02:27:32	8852	00:00:50	50	0.0000
nopath	6	2	6	1	748	02:26:37	8797	02:27:34	8854	00:00:57	57	0.0000
nopath	1	3	6	1	763	02:26:20	8780	02:27:35	8855	00:01:15	75	0.0000
nopath	1	3	9	1	763	02:26:54	8814	02:27:52	8872	00:00:58	58	0.0000
nopath	2	1	5	1	504	02:27:10	8830	02:27:59	8879	00:00:49	49	0.0000
nopath	6	4	9	1	696	02:26:40	8800	02:28:09	8889	00:01:29	89	0.0000	00:01:18
nopath	2	4	3	1	708	02:26:33	8793	02:28:15	8895	00:01:42	102	0.0000
nopath	1	2	3	1	504	02:27:26	8846	02:28:17	8897	00:00:51	51	0.0000
nopath	5	1	5	1	785	02:27:17	8837	02:28:18	8898	00:01:01	61	0.0000
nopath	2	4	12	14	708	02:27:23	8843	02:28:19	8899	00:00:56	56	0.0000
nopath	1	3	5	1	763	02:27:24	8844	02:28:25	8905	00:01:01	61	0.0000
nopath	3	6	3	1	667	02:27:14	8834	02:28:26	8906	00:01:12	72	0.0000
nopath	3	6	3	1	667	02:27:37	8857	02:28:28	8908	00:00:51	51	0.0000
nopath	6	3	3	1	667	02:27:41	8861	02:28:32	8912	00:00:51	51	0.0000
nopath	3	7	10	1	302	02:28:03	8883	02:28:40	8920	00:00:37	37	0.0000
nopath	4	1	3	1	792	02:27:21	8841	02:28:47	8927	00:01:26	86	0.0000
nopath	3	7	13	15	302	02:28:04	8884	02:28:51	8931	00:00:47	47	0.0000
nopath	1	3	6	1	763	02:27:34	8854	02:28:52	8932	00:01:18	78	0.0000
nopath	1	3	3	1	763	02:27:41	8861	02:28:55	8935	00:01:14	74	0.0000
nopath	3	6	3	1	667	02:27:55	8875	02:28:56	8936	00:01:01	61	0.0000
nopath	2	4	3	1	708	02:27:32	8852	02:28:58	8938	00:01:26	86	0.0000
nopath	2	3	3	1	679	02:28:00	8880	02:29:00	8940	00:01:00	60	0.0000	00:01:07
nopath	3	6	9	1	667	02:28:12	8892	02:29:09	8949	00:00:57	57	0.0000
nopath	1	2	12	14	504	02:28:22	8902	02:29:11	8951	00:00:49	49	0.0000
nopath	2	3	3	1	679	02:28:18	8898	02:29:11	8951	00:00:53	53	0.0000
nopath	1	3	9	1	763	02:28:04	8884	02:29:16	8956	00:01:12	72	0.0000
nopath	1	3	3	1	763	02:28:18	8898	02:29:18	8958	00:01:00	60	0.0000
nopath	4	2	12	14	708	02:28:32	8912	02:29:26	8966	00:00:54	54	0.0000
nopath	6	3	5	1	667	02:28:40	8920	02:29:33	8973	00:00:53	53	0.0000
nopath	2	7	9	1	458	02:28:59	8939	02:29:39	8979	00:00:40	40	0.0000
nopath	6	5	12	14	380	02:29:00	8940	02:29:42	8982	00:00:42	42	0.0000
nopath	5	3	12	14	621	02:28:52	8932	02:29:44	8984	00:00:52	52	0.0000
nopath	2	3	3	1	679	02:28:21	8901	02:29:52	8992	00:01:31	91	0.0000
nopath	1	2	13	15	504	02:28:42	8922	02:29:54	8994	00:01:12	72	0.0000
nopath	1	5	12	14	785	02:28:36	8916	02:29:55	8995	00:01:19	79	0.0000
nopath	6	2	13	15	748	02:28:55	8935	02:30:03	9003	00:01:08	68	0.0000	00:01:13
nopath	3	6	6	1	667	02:28:24	8904	02:30:06	9006	00:01:42	102	0.0000
nopath	3	6	5	1	667	02:29:13	8953	02:30:08	9008	00:00:55	55	0.0000
nopath	3	5	3	1	621	02:29:17	8957	02:30:10	9010	00:00:53	53	0.0000
nopath	6	1	12	14	832	02:29:01	8941	02:30:12	9012	00:01:11	71	0.0000
nopath	1	2	9	1	504	02:29:32	8972	02:30:17	9017	00:00:45	45	0.0000
nopath	6	2	5	1	748	02:29:16	8956	02:30:29	9029	00:01:13	73	0.0000
nopath	5	3	6	1	621	02:29:16	8956	02:30:35	9035	00:01:19	79	0.0000
nopath	5	7	9	1	577	02:29:40	8980	02:30:42	9042	00:01:02	62	0.0000
nopath	3	6	8	1	667	02:29:35	8975	02:30:46	9046	00:01:11	71	0.0000
nopath	3	6	12	14	667	02:29:54	8994	02:30:49	9049	00:00:55	55	0.0000
nopath	1	3	3	1	763	02:29:52	8992	02:30:52	9052	00:01:00	60	0.0000
nopath	3	1	12	14	763	02:29:52	8992	02:31:02	9062	00:01:10	70	0.0000	00:01:21
nopath	2	4	10	1	708	02:29:57	8997	02:31:06	9066	00:01:09	69	0.0000
nopath	2	4	3	1	708	02:30:00	9000	02:31:08	9068	00:01:08	68	0.0000
nopath	2	4	6	1	708	02:30:10	9010	02:31:10	9070	00:01:00	60	0.0000
nopath	5	1	12	14	785	02:29:41	8981	02:31:12	9072	00:01:31	91	0.0000
nopath	1	2	5	1	504	02:30:13	9013	02:31:14	9074	00:01:01	61	0.0000
nopath	5	1	5	1	785	02:30:02	9002	02:31:14	9074	00:01:12	72	0.0000
nopath	6	7	3	1	624	02:30:14	9014	02:31:27	9087	00:01:13	73	0.0000
nopath	4	2	10	1	708	02:30:43	9043	02:31:35	9095	00:00:52	52	0.0000
nopath	5	7	6	1	577	02:30:40	9040	02:31:42	9102	00:01:02	62	0.0000
nopath	1	6	5	1	832	02:30:21	9021	02:31:46	9106	00:01:25	85	0.0000
nopath	1	3	12	14	763	02:30:07	9007	02:31:53	9113	00:01:46	106	0.0000
nopath	3	6	13	15	667	02:30:37	9037	02:32:00	9120	00:01:23	83	0.0000	00:01:01
nopath	3	2	12	14	679	02:30:53	9053	02:32:01	9121	00:01:08	68	0.0000
nopath	3	5	12	14	621	02:31:11	9071	02:32:03	9123	00:00:52	52	0.0000
nopath	6	3	3	1	667	02:30:59	9059	02:32:03	9123	00:01:04	64	0.0000
nopath	6	2	6	1	748	02:31:06	9066	02:32:04	9124	00:00:58	58	0.0000
nopath	2	5	3	1	701	02:31:14	9074	02:32:15	9135	00:01:01	61	0.0000
nopath	2	6	12	14	748	02:31:04	9064	02:32:17	9137	00:01:13	73	0.0000
nopath	3	6	3	1	667	02:31:29	9089	02:32:26	9146	00:00:57	57	0.0000
nopath	3	6	3	1	667	02:31:33	9093	02:32:27	9147	00:00:54	54	0.0000
nopath	6	1	10	1	832	02:31:27	9087	02:32:32	9152	00:01:05	65	0.0000
nopath	2	4	7	1	708	02:31:06	9066	02:32:35	9155	00:01:29	89	0.0000
nopath	3	6	12	14	667	02:31:49	9109	02:32:41	9161	00:00:52	52	0.0000
nopath	3	6	3	1	667	02:31:50	9110	02:32:43	9163	00:00:53	53	0.0000
nopath	1	4	9	1	792	02:31:56	9116	02:33:05	9185	00:01:09	69	0.0000	00:01:21
nopath	3	6	12	14	667	02:32:05	9125	02:33:07	9187	00:01:02	62	0.0000
nopath	2	4	5	1	708	02:32:14	9134	02:33:07	9187	00:00:53	53	0.0000
nopath	3	6	6	1	667	02:32:11	9131	02:33:09	9189	00:00:58	58	0.0000
nopath	1	2	3	1	504	02:32:04	9124	02:33:11	9191	00:01:07	67	0.0000
nopath	3	6	2	1	667	02:32:20	9140	02:33:11	9191	00:00:51	51	0.0000
nopath	2	3	3	1	679	02:32:26	9146	02:33:19	9199	00:00:53	53	0.0000
nopath	1	3	10	1	763	02:32:23	9143	02:33:28	9208	00:01:05	65	0.0000
nopath	4	1	7	1	792	02:32:07	9127	02:33:33	9213	00:01:26	86	0.0000
nopath	5	6	3	1	380	02:33:02	9182	02:33:36	9216	00:00:34	34	0.0000
nopath	5	1	10	1	785	02:32:05	9125	02:33:41	9221	00:01:36	96	0.0000
nopath	6	3	10	1	667	02:32:40	9160	02:33:43	9223	00:01:03	63	0.0000
nopath	3	7	2	1	302	02:33:16	9196	02:33:47	9227	00:00:31	31	0.0000
nopath	2	3	12	14	679	02:32:45	9165	02:33:53	9233	00:01:08	68	0.0000
nopath	5	1	9	1	785	02:32:47	9167	02:33:56	9236	00:01:09	69	0.0000
nopath	2	4	5	1	708	02:32:54	9174	02:33:56	9236	00:01:02	62	0.0000
nopath	1	3	12	14	763	02:32:41	9161	02:33:58	9238	00:01:17	77	0.0000
nopath	5	1	10	1	785	02:33:00	9180	02:34:02	9242	00:01:02	62	0.0000	00:01:24
nopath	1	3	12	14	763	02:33:01	9181	02:34:03	9243	00:01:02	62	0.0000
nopath	1	3	9	1	763	02:33:02	9182	02:34:06	9246	00:01:04	64	0.0000
nopath	6	2	3	1	748	02:33:01	9181	02:34:14	9254	00:01:13	73	0.0000
nopath	6	1	5	1	832	02:32:53	9173	02:34:18	9258	00:01:25	85	0.0000
nopath	6	3	12	14	667	02:32:48	9168	02:34:24	9264	00:01:36	96	0.0000
[truncated: 1,063 more rows]
