# Supplementary material for: Supervised learning from human performance at the computationally hard problem of optimal traffic signal control on a network of junctions
Source: R Soc Open Sci. 2014 Dec 24;1(4):140211. doi: 10.1098/rsos.140211 (PMC4448775; doi:10.1098/rsos.140211)
Supplement: 1. simulationData.zip - This zipped folder contains the simulation configuration files for the traffic microsimulation models used in the paper, as well as the raw data output from the simulations. The data are organised into a folder structure with README.txt files used to provide guidance on the c [file rsos140211supp1.zip › simulationData/multiJunctionModel/HuTMaCcells/run-004/trips-ALL.csv]

Path	From Zone	To Zone	Vehicle Type	Base Vehicle Type	Distance (m)	Departure Time (HH:MM:SS)	Departure Time (s)	Arrival Time (HH:MM:SS)	Arrival Time (s)	Time Taken (HH:MM:SS)	Time Taken (s)	Fuel	Mean Time (HH:MM:SS)
nopath	3	7	3	1	302	00:00:06	6	00:00:40	40	00:00:34	34	0.0000
nopath	3	6	12	14	667	00:00:13	13	00:01:03	63	00:00:50	50	0.0000	00:00:50
nopath	2	4	9	1	708	00:01:03	63	00:01:57	117	00:00:54	54	0.0000
nopath	3	6	12	14	667	00:01:12	72	00:02:03	123	00:00:51	51	0.0000	00:00:51
nopath	5	7	3	1	577	00:01:04	64	00:02:17	137	00:01:13	73	0.0000
nopath	6	3	5	1	667	00:01:41	101	00:02:33	153	00:00:52	52	0.0000
nopath	1	7	3	1	542	00:01:58	118	00:02:44	164	00:00:46	46	0.0000
nopath	2	4	3	1	708	00:02:55	175	00:03:48	228	00:00:53	53	0.0000	00:00:53
nopath	6	4	9	1	696	00:03:06	186	00:04:08	248	00:01:02	62	0.0000	00:01:02
nopath	4	1	9	1	792	00:03:26	206	00:04:43	283	00:01:17	77	0.0000
nopath	1	3	13	15	763	00:04:11	251	00:05:13	313	00:01:02	62	0.0000	00:01:02
nopath	5	1	5	1	785	00:04:14	254	00:05:14	314	00:01:00	60	0.0000
nopath	3	4	5	1	375	00:05:03	303	00:05:35	335	00:00:32	32	0.0000
nopath	5	2	12	14	701	00:04:29	269	00:05:36	336	00:01:07	67	0.0000
nopath	2	1	5	1	504	00:04:53	293	00:05:36	336	00:00:43	43	0.0000
nopath	6	7	5	1	624	00:04:17	257	00:05:37	337	00:01:20	80	0.0000
nopath	6	1	9	1	832	00:04:28	268	00:05:46	346	00:01:18	78	0.0000
nopath	1	3	12	14	763	00:05:01	301	00:06:00	360	00:00:59	59	0.0000	00:00:59
nopath	3	6	7	1	667	00:05:12	312	00:06:02	362	00:00:50	50	0.0000
nopath	2	6	3	1	748	00:05:11	311	00:06:36	396	00:01:25	85	0.0000
nopath	2	3	3	1	679	00:05:40	340	00:06:42	402	00:01:02	62	0.0000
nopath	3	5	12	14	621	00:05:42	342	00:06:45	405	00:01:03	63	0.0000
nopath	3	6	3	1	667	00:05:46	346	00:06:51	411	00:01:05	65	0.0000
nopath	6	1	10	1	832	00:05:48	348	00:06:55	415	00:01:07	67	0.0000
nopath	3	6	12	14	667	00:06:05	365	00:07:17	437	00:01:12	72	0.0000	00:01:02
nopath	5	3	12	14	621	00:06:13	373	00:07:18	438	00:01:05	65	0.0000
nopath	5	7	12	14	577	00:06:10	370	00:07:21	441	00:01:11	71	0.0000
nopath	1	7	3	1	542	00:06:32	392	00:07:23	443	00:00:51	51	0.0000
nopath	3	6	10	1	667	00:06:49	409	00:07:41	461	00:00:52	52	0.0000
nopath	1	5	6	1	785	00:06:48	408	00:07:53	473	00:01:05	65	0.0000
nopath	3	6	5	1	667	00:07:22	442	00:08:14	494	00:00:52	52	0.0000	00:00:52
nopath	3	6	12	14	667	00:07:23	443	00:08:15	495	00:00:52	52	0.0000
nopath	2	4	12	14	708	00:06:58	418	00:08:26	506	00:01:28	88	0.0000
nopath	1	4	3	1	792	00:06:58	418	00:08:28	508	00:01:30	90	0.0000
nopath	3	6	2	1	667	00:07:43	463	00:08:34	514	00:00:51	51	0.0000
nopath	2	3	2	1	679	00:07:40	460	00:08:35	515	00:00:55	55	0.0000
nopath	3	6	12	14	667	00:07:44	464	00:08:37	517	00:00:53	53	0.0000
nopath	6	3	6	1	667	00:07:32	452	00:08:53	533	00:01:21	81	0.0000
nopath	2	1	4	1	504	00:08:18	498	00:09:02	542	00:00:44	44	0.0000	00:00:43
nopath	5	1	3	1	785	00:08:18	498	00:09:18	558	00:01:00	60	0.0000
nopath	3	6	12	14	667	00:08:35	515	00:09:26	566	00:00:51	51	0.0000
nopath	3	2	12	14	679	00:08:23	503	00:09:26	566	00:01:03	63	0.0000
nopath	3	6	3	1	667	00:08:37	517	00:09:31	571	00:00:54	54	0.0000
nopath	2	1	5	1	504	00:08:53	533	00:09:38	578	00:00:45	45	0.0000
nopath	2	1	3	1	504	00:08:56	536	00:09:41	581	00:00:45	45	0.0000
nopath	1	3	9	1	763	00:08:18	498	00:09:42	582	00:01:24	84	0.0000
nopath	3	6	10	1	667	00:08:56	536	00:09:46	586	00:00:50	50	0.0000
nopath	6	5	10	1	380	00:09:17	557	00:09:50	590	00:00:33	33	0.0000
nopath	5	1	12	14	785	00:08:37	517	00:09:52	592	00:01:15	75	0.0000
nopath	1	5	13	15	785	00:08:34	514	00:09:57	597	00:01:23	83	0.0000
nopath	2	4	3	1	708	00:09:15	555	00:10:16	616	00:01:01	61	0.0000	00:01:14
nopath	3	6	10	1	667	00:09:25	565	00:10:17	617	00:00:52	52	0.0000
nopath	3	6	3	1	667	00:09:27	567	00:10:19	619	00:00:52	52	0.0000
nopath	3	2	10	1	679	00:09:22	562	00:10:19	619	00:00:57	57	0.0000
nopath	5	1	5	1	785	00:09:03	543	00:11:06	666	00:02:03	123	0.0000	00:01:19
nopath	1	7	10	1	542	00:10:23	623	00:11:10	670	00:00:47	47	0.0000
nopath	1	2	5	1	504	00:10:26	626	00:11:11	671	00:00:45	45	0.0000
nopath	2	3	13	15	679	00:10:04	604	00:11:15	675	00:01:11	71	0.0000
nopath	1	4	6	1	792	00:10:19	619	00:11:19	679	00:01:00	60	0.0000
nopath	3	2	9	1	679	00:10:18	618	00:11:25	685	00:01:07	67	0.0000
nopath	3	2	12	14	679	00:10:22	622	00:11:28	688	00:01:06	66	0.0000
nopath	5	3	3	1	621	00:10:30	630	00:11:33	693	00:01:03	63	0.0000
nopath	2	3	5	1	679	00:11:17	677	00:12:09	729	00:00:52	52	0.0000	00:01:00
nopath	3	6	3	1	667	00:11:56	716	00:12:45	765	00:00:49	49	0.0000
nopath	3	6	5	1	667	00:12:06	726	00:12:55	775	00:00:49	49	0.0000
nopath	2	3	3	1	679	00:12:26	746	00:13:18	798	00:00:52	52	0.0000	00:00:52
nopath	2	3	10	1	679	00:12:31	751	00:13:24	804	00:00:53	53	0.0000
nopath	1	3	3	1	763	00:12:14	734	00:13:36	816	00:01:22	82	0.0000
nopath	1	3	3	1	763	00:12:56	776	00:13:54	834	00:00:58	58	0.0000
nopath	2	1	9	1	504	00:13:18	798	00:14:02	842	00:00:44	44	0.0000	00:00:44
nopath	5	4	3	1	650	00:13:20	800	00:14:22	862	00:01:02	62	0.0000
nopath	2	3	10	1	679	00:13:47	827	00:14:39	879	00:00:52	52	0.0000
nopath	1	2	13	15	504	00:13:35	815	00:14:44	884	00:01:09	69	0.0000
nopath	2	3	6	1	679	00:14:30	870	00:15:23	923	00:00:53	53	0.0000	00:00:52
nopath	2	3	3	1	679	00:14:33	873	00:15:25	925	00:00:52	52	0.0000
nopath	2	4	9	1	708	00:14:40	880	00:15:33	933	00:00:53	53	0.0000
nopath	6	3	9	1	667	00:15:06	906	00:15:55	955	00:00:49	49	0.0000
nopath	4	1	10	1	792	00:15:00	900	00:16:04	964	00:01:04	64	0.0000	00:01:10
nopath	3	5	10	1	621	00:14:49	889	00:16:05	965	00:01:16	76	0.0000
nopath	5	3	10	1	621	00:15:44	944	00:16:32	992	00:00:48	48	0.0000
nopath	2	3	9	1	679	00:15:54	954	00:16:46	1006	00:00:52	52	0.0000
nopath	2	3	2	1	679	00:16:00	960	00:16:53	1013	00:00:53	53	0.0000
nopath	6	1	5	1	832	00:16:09	969	00:17:21	1041	00:01:12	72	0.0000	00:01:12
nopath	2	4	9	1	708	00:16:24	984	00:17:25	1045	00:01:01	61	0.0000
nopath	1	2	10	1	504	00:16:43	1003	00:17:28	1048	00:00:45	45	0.0000
nopath	2	3	5	1	679	00:16:35	995	00:17:28	1048	00:00:53	53	0.0000
nopath	3	6	13	15	667	00:16:34	994	00:17:31	1051	00:00:57	57	0.0000
nopath	6	5	10	1	380	00:16:39	999	00:17:33	1053	00:00:54	54	0.0000
nopath	3	2	2	1	679	00:16:18	978	00:17:35	1055	00:01:17	77	0.0000
nopath	2	1	12	14	504	00:17:01	1021	00:17:49	1069	00:00:48	48	0.0000
nopath	5	7	13	15	577	00:16:32	992	00:17:51	1071	00:01:19	79	0.0000
nopath	6	3	9	1	667	00:16:41	1001	00:17:54	1074	00:01:13	73	0.0000
nopath	1	2	12	14	504	00:17:03	1023	00:18:02	1082	00:00:59	59	0.0000	00:00:54
nopath	2	3	3	1	679	00:17:00	1020	00:18:02	1082	00:01:02	62	0.0000
nopath	2	3	13	15	679	00:17:09	1029	00:18:08	1088	00:00:59	59	0.0000
nopath	5	3	9	1	621	00:17:27	1047	00:18:23	1103	00:00:56	56	0.0000
nopath	5	1	9	1	785	00:17:05	1025	00:18:31	1111	00:01:26	86	0.0000
nopath	2	3	13	15	679	00:17:43	1063	00:18:38	1118	00:00:55	55	0.0000
nopath	6	2	6	1	748	00:17:36	1056	00:18:40	1120	00:01:04	64	0.0000
nopath	4	2	12	14	708	00:17:46	1066	00:18:58	1138	00:01:12	72	0.0000
nopath	6	2	3	1	748	00:18:31	1111	00:19:28	1168	00:00:57	57	0.0000	00:01:00
nopath	6	1	5	1	832	00:19:05	1145	00:20:08	1208	00:01:03	63	0.0000	00:01:03
nopath	1	2	10	1	504	00:19:30	1170	00:20:15	1215	00:00:45	45	0.0000
nopath	1	3	9	1	763	00:19:31	1171	00:20:33	1233	00:01:02	62	0.0000
nopath	1	7	2	1	542	00:19:49	1189	00:20:36	1236	00:00:47	47	0.0000
nopath	1	3	3	1	763	00:19:47	1187	00:20:45	1245	00:00:58	58	0.0000
nopath	3	1	12	14	763	00:19:42	1182	00:20:57	1257	00:01:15	75	0.0000
nopath	5	4	12	14	650	00:19:51	1191	00:20:59	1259	00:01:08	68	0.0000
nopath	3	5	3	1	621	00:20:19	1219	00:21:15	1275	00:00:56	56	0.0000	00:01:05
nopath	2	4	5	1	708	00:20:16	1216	00:21:15	1275	00:00:59	59	0.0000
nopath	3	6	9	1	667	00:20:32	1232	00:21:23	1283	00:00:51	51	0.0000
nopath	1	2	3	1	504	00:20:52	1252	00:21:36	1296	00:00:44	44	0.0000
nopath	2	4	6	1	708	00:21:17	1277	00:22:10	1330	00:00:53	53	0.0000	00:00:56
nopath	5	6	9	1	380	00:21:42	1302	00:22:14	1334	00:00:32	32	0.0000
nopath	1	2	3	1	504	00:21:34	1294	00:22:25	1345	00:00:51	51	0.0000
nopath	5	1	10	1	785	00:21:21	1281	00:22:25	1345	00:01:04	64	0.0000
nopath	1	7	10	1	542	00:21:35	1295	00:22:32	1352	00:00:57	57	0.0000
nopath	2	4	3	1	708	00:21:25	1285	00:22:35	1355	00:01:10	70	0.0000
nopath	3	2	9	1	679	00:21:47	1307	00:22:49	1369	00:01:02	62	0.0000
nopath	2	3	5	1	679	00:21:45	1305	00:22:56	1376	00:01:11	71	0.0000
nopath	6	2	12	14	748	00:21:58	1318	00:22:56	1376	00:00:58	58	0.0000
nopath	2	4	12	14	708	00:22:06	1326	00:23:01	1381	00:00:55	55	0.0000	00:01:02
nopath	1	2	13	15	504	00:21:45	1305	00:23:04	1384	00:01:19	79	0.0000
nopath	3	6	3	1	667	00:22:01	1321	00:23:06	1386	00:01:05	65	0.0000
nopath	3	6	12	14	667	00:22:29	1349	00:23:47	1427	00:01:18	78	0.0000
nopath	5	3	9	1	621	00:23:04	1384	00:23:53	1433	00:00:49	49	0.0000
nopath	3	6	12	14	667	00:23:02	1382	00:23:54	1434	00:00:52	52	0.0000
nopath	6	3	12	14	667	00:23:14	1394	00:24:05	1445	00:00:51	51	0.0000	00:01:01
nopath	3	6	6	1	667	00:23:14	1394	00:24:06	1446	00:00:52	52	0.0000
nopath	2	3	12	14	679	00:23:08	1388	00:24:13	1453	00:01:05	65	0.0000
nopath	3	2	3	1	679	00:23:26	1406	00:24:35	1475	00:01:09	69	0.0000
nopath	2	1	5	1	504	00:24:00	1440	00:24:46	1486	00:00:46	46	0.0000
nopath	3	2	12	14	679	00:23:54	1434	00:24:51	1491	00:00:57	57	0.0000
nopath	4	1	6	1	792	00:23:39	1419	00:24:52	1492	00:01:13	73	0.0000
nopath	6	2	3	1	748	00:23:42	1422	00:24:55	1495	00:01:13	73	0.0000
nopath	1	2	5	1	504	00:24:20	1460	00:25:05	1505	00:00:45	45	0.0000	00:00:52
nopath	5	4	12	14	650	00:24:08	1448	00:25:11	1511	00:01:03	63	0.0000
nopath	2	3	3	1	679	00:24:10	1450	00:25:22	1522	00:01:12	72	0.0000
nopath	3	6	12	14	667	00:24:23	1463	00:25:27	1527	00:01:04	64	0.0000
nopath	4	7	3	1	331	00:24:57	1497	00:25:27	1527	00:00:30	30	0.0000
nopath	3	6	3	1	667	00:24:37	1477	00:25:29	1529	00:00:52	52	0.0000
nopath	5	1	5	1	785	00:24:32	1472	00:25:35	1535	00:01:03	63	0.0000
nopath	6	3	12	14	667	00:24:53	1493	00:25:44	1544	00:00:51	51	0.0000
nopath	2	3	3	1	679	00:25:13	1513	00:26:06	1566	00:00:53	53	0.0000	00:00:58
nopath	5	4	3	1	650	00:25:06	1506	00:26:29	1589	00:01:23	83	0.0000
nopath	1	3	8	1	763	00:25:19	1519	00:26:32	1592	00:01:13	73	0.0000
nopath	2	3	12	14	679	00:25:43	1543	00:26:38	1598	00:00:55	55	0.0000
nopath	2	3	13	15	679	00:25:47	1547	00:26:44	1604	00:00:57	57	0.0000
nopath	3	6	9	1	667	00:25:45	1545	00:26:46	1606	00:01:01	61	0.0000
nopath	5	3	9	1	621	00:25:37	1537	00:26:53	1613	00:01:16	76	0.0000
nopath	3	4	3	1	375	00:26:21	1581	00:26:59	1619	00:00:38	38	0.0000
nopath	2	3	5	1	679	00:25:53	1553	00:27:02	1622	00:01:09	69	0.0000	00:01:00
nopath	4	2	2	1	708	00:26:12	1572	00:27:05	1625	00:00:53	53	0.0000
nopath	1	3	12	14	763	00:25:33	1533	00:27:08	1628	00:01:35	95	0.0000
nopath	3	6	13	15	667	00:26:06	1566	00:27:19	1639	00:01:13	73	0.0000
nopath	6	1	9	1	832	00:26:10	1570	00:27:21	1641	00:01:11	71	0.0000
nopath	2	3	9	1	679	00:26:15	1575	00:27:42	1662	00:01:27	87	0.0000
nopath	3	6	9	1	667	00:26:54	1614	00:27:48	1668	00:00:54	54	0.0000
nopath	2	1	6	1	504	00:27:06	1626	00:27:50	1670	00:00:44	44	0.0000
nopath	3	6	12	14	667	00:27:02	1622	00:27:52	1672	00:00:50	50	0.0000
nopath	3	1	12	14	763	00:26:46	1606	00:27:55	1675	00:01:09	69	0.0000
nopath	3	4	9	1	375	00:27:17	1637	00:27:56	1676	00:00:39	39	0.0000
nopath	2	3	9	1	679	00:26:57	1617	00:28:02	1682	00:01:05	65	0.0000	00:01:16
nopath	1	4	5	1	792	00:26:46	1606	00:28:16	1696	00:01:30	90	0.0000
nopath	2	1	3	1	504	00:27:45	1665	00:28:25	1705	00:00:40	40	0.0000
nopath	3	6	5	1	667	00:27:27	1647	00:28:26	1706	00:00:59	59	0.0000
nopath	4	1	3	1	792	00:27:10	1630	00:28:27	1707	00:01:17	77	0.0000
nopath	1	3	3	1	763	00:27:36	1656	00:28:52	1732	00:01:16	76	0.0000
nopath	2	1	9	1	504	00:28:10	1690	00:28:54	1734	00:00:44	44	0.0000
nopath	2	3	9	1	679	00:28:04	1684	00:28:58	1738	00:00:54	54	0.0000
nopath	1	2	12	14	504	00:28:09	1689	00:29:02	1742	00:00:53	53	0.0000	00:00:53
nopath	5	1	12	14	785	00:27:33	1653	00:29:02	1742	00:01:29	89	0.0000
nopath	3	6	3	1	667	00:28:01	1681	00:29:05	1745	00:01:04	64	0.0000
nopath	2	4	9	1	708	00:28:17	1697	00:29:09	1749	00:00:52	52	0.0000
nopath	1	7	9	1	542	00:28:23	1703	00:29:11	1751	00:00:48	48	0.0000
nopath	1	2	12	14	504	00:28:30	1710	00:29:24	1764	00:00:54	54	0.0000
nopath	6	1	3	1	832	00:28:22	1702	00:29:24	1764	00:01:02	62	0.0000
nopath	3	4	12	14	375	00:29:08	1748	00:29:40	1780	00:00:32	32	0.0000
nopath	3	6	12	14	667	00:28:31	1711	00:29:46	1786	00:01:15	75	0.0000
nopath	4	1	6	1	792	00:28:01	1681	00:29:46	1786	00:01:45	105	0.0000
nopath	3	6	2	1	667	00:28:57	1737	00:29:48	1788	00:00:51	51	0.0000
nopath	2	3	13	15	679	00:28:57	1737	00:30:15	1815	00:01:18	78	0.0000	00:01:06
nopath	3	6	12	14	667	00:29:13	1753	00:30:17	1817	00:01:04	64	0.0000
nopath	3	6	3	1	667	00:29:27	1767	00:30:19	1819	00:00:52	52	0.0000
nopath	3	6	9	1	667	00:29:28	1768	00:30:23	1823	00:00:55	55	0.0000
nopath	5	7	3	1	577	00:29:34	1774	00:30:29	1829	00:00:55	55	0.0000
nopath	1	3	7	1	763	00:29:01	1741	00:30:32	1832	00:01:31	91	0.0000
nopath	2	4	9	1	708	00:29:44	1784	00:30:38	1838	00:00:54	54	0.0000
nopath	1	3	12	14	763	00:30:04	1804	00:31:03	1863	00:00:59	59	0.0000	00:01:13
nopath	3	1	9	1	763	00:29:58	1798	00:31:14	1874	00:01:16	76	0.0000
nopath	5	1	12	14	785	00:29:48	1788	00:31:22	1882	00:01:34	94	0.0000
nopath	2	3	9	1	679	00:30:31	1831	00:31:25	1885	00:00:54	54	0.0000
nopath	2	5	12	14	701	00:30:39	1839	00:31:52	1912	00:01:13	73	0.0000
nopath	1	4	10	1	792	00:30:40	1840	00:32:06	1926	00:01:26	86	0.0000	00:01:21
nopath	2	4	9	1	708	00:31:24	1884	00:32:17	1937	00:00:53	53	0.0000
nopath	2	4	5	1	708	00:31:27	1887	00:32:21	1941	00:00:54	54	0.0000
nopath	5	1	12	14	785	00:30:49	1849	00:32:22	1942	00:01:33	93	0.0000
nopath	1	3	12	14	763	00:31:19	1879	00:32:43	1963	00:01:24	84	0.0000
nopath	5	1	13	15	785	00:31:41	1901	00:32:45	1965	00:01:04	64	0.0000
nopath	1	4	12	14	792	00:31:46	1906	00:32:47	1967	00:01:01	61	0.0000
nopath	5	3	2	1	621	00:31:58	1918	00:33:03	1983	00:01:05	65	0.0000	00:01:00
nopath	3	6	12	14	667	00:31:42	1902	00:33:07	1987	00:01:25	85	0.0000
nopath	4	2	3	1	708	00:32:15	1935	00:33:09	1989	00:00:54	54	0.0000
nopath	4	1	3	1	792	00:32:23	1943	00:33:23	2003	00:01:00	60	0.0000
nopath	5	4	9	1	650	00:32:10	1930	00:33:27	2007	00:01:17	77	0.0000
nopath	6	1	9	1	832	00:32:06	1926	00:33:31	2011	00:01:25	85	0.0000
nopath	6	2	13	15	748	00:32:20	1940	00:33:33	2013	00:01:13	73	0.0000
nopath	1	2	4	1	504	00:32:48	1968	00:33:37	2017	00:00:49	49	0.0000
nopath	3	6	3	1	667	00:32:53	1973	00:33:43	2023	00:00:50	50	0.0000
nopath	3	7	12	14	302	00:33:13	1993	00:33:48	2028	00:00:35	35	0.0000
nopath	3	6	3	1	667	00:33:07	1987	00:33:56	2036	00:00:49	49	0.0000
nopath	6	1	5	1	832	00:32:52	1972	00:33:56	2036	00:01:04	64	0.0000
nopath	2	3	5	1	679	00:32:37	1957	00:34:02	2042	00:01:25	85	0.0000	00:01:09
nopath	3	6	12	14	667	00:33:16	1996	00:34:07	2047	00:00:51	51	0.0000
nopath	3	4	12	14	375	00:33:34	2014	00:34:16	2056	00:00:42	42	0.0000
nopath	1	3	12	14	763	00:33:13	1993	00:34:23	2063	00:01:10	70	0.0000
nopath	2	4	12	14	708	00:33:15	1995	00:34:28	2068	00:01:13	73	0.0000
nopath	3	4	12	14	375	00:34:24	2064	00:34:57	2097	00:00:33	33	0.0000
nopath	1	3	12	14	763	00:33:59	2039	00:35:03	2103	00:01:04	64	0.0000	00:01:12
nopath	3	6	3	1	667	00:34:12	2052	00:35:05	2105	00:00:53	53	0.0000
nopath	3	6	10	1	667	00:34:15	2055	00:35:06	2106	00:00:51	51	0.0000
nopath	1	3	3	1	763	00:34:07	2047	00:35:07	2107	00:01:00	60	0.0000
nopath	3	1	13	15	763	00:34:29	2069	00:35:37	2137	00:01:08	68	0.0000
nopath	2	3	13	15	679	00:34:46	2086	00:35:41	2141	00:00:55	55	0.0000
nopath	1	4	5	1	792	00:34:44	2084	00:35:56	2156	00:01:12	72	0.0000
nopath	4	1	9	1	792	00:34:49	2089	00:36:04	2164	00:01:15	75	0.0000	00:01:18
nopath	5	3	12	14	621	00:34:59	2099	00:36:14	2174	00:01:15	75	0.0000
nopath	6	3	13	15	667	00:34:57	2097	00:36:18	2178	00:01:21	81	0.0000
nopath	5	6	12	14	380	00:36:07	2167	00:36:47	2207	00:00:40	40	0.0000
nopath	6	7	12	14	624	00:35:56	2156	00:36:54	2214	00:00:58	58	0.0000
nopath	3	6	3	1	667	00:36:05	2165	00:36:55	2215	00:00:50	50	0.0000
nopath	6	2	9	1	748	00:35:59	2159	00:36:57	2217	00:00:58	58	0.0000
nopath	4	7	9	1	331	00:36:46	2206	00:37:17	2237	00:00:31	31	0.0000	00:00:30
nopath	6	2	9	1	748	00:36:07	2167	00:37:19	2239	00:01:12	72	0.0000
nopath	1	2	3	1	504	00:36:32	2192	00:37:22	2242	00:00:50	50	0.0000
nopath	3	5	3	1	621	00:36:31	2191	00:37:35	2255	00:01:04	64	0.0000
nopath	3	4	3	1	375	00:36:47	2207	00:37:36	2256	00:00:49	49	0.0000
nopath	3	1	3	1	763	00:35:51	2151	00:37:45	2265	00:01:54	114	0.0000
nopath	6	2	13	15	748	00:36:33	2193	00:37:48	2268	00:01:15	75	0.0000
nopath	5	7	3	1	577	00:36:53	2213	00:37:49	2269	00:00:56	56	0.0000
nopath	4	3	9	1	375	00:36:59	2219	00:37:53	2273	00:00:54	54	0.0000
nopath	3	5	9	1	621	00:36:55	2215	00:37:58	2278	00:01:03	63	0.0000
nopath	2	4	13	15	708	00:36:53	2213	00:38:00	2280	00:01:07	67	0.0000	00:00:58
nopath	3	6	5	1	667	00:36:57	2217	00:38:00	2280	00:01:03	63	0.0000
nopath	1	3	3	1	763	00:36:51	2211	00:38:06	2286	00:01:15	75	0.0000
nopath	1	3	9	1	763	00:37:05	2225	00:38:08	2288	00:01:03	63	0.0000
nopath	3	2	5	1	679	00:37:16	2236	00:38:14	2294	00:00:58	58	0.0000
nopath	4	1	12	14	792	00:36:52	2212	00:38:16	2296	00:01:24	84	0.0000
nopath	6	2	3	1	748	00:37:04	2224	00:38:25	2305	00:01:21	81	0.0000
nopath	2	4	5	1	708	00:37:42	2262	00:38:45	2325	00:01:03	63	0.0000
nopath	5	1	12	14	785	00:37:45	2265	00:38:47	2327	00:01:02	62	0.0000
nopath	3	1	3	1	763	00:37:54	2274	00:39:05	2345	00:01:11	71	0.0000	00:01:18
nopath	3	6	10	1	667	00:38:10	2290	00:39:06	2346	00:00:56	56	0.0000
nopath	2	4	3	1	708	00:38:23	2303	00:39:16	2356	00:00:53	53	0.0000
nopath	2	4	13	15	708	00:38:29	2309	00:39:25	2365	00:00:56	56	0.0000
nopath	1	4	3	1	792	00:38:13	2293	00:39:36	2376	00:01:23	83	0.0000
nopath	3	6	5	1	667	00:38:19	2299	00:39:36	2376	00:01:17	77	0.0000
nopath	5	2	5	1	701	00:38:39	2319	00:39:40	2380	00:01:01	61	0.0000
nopath	2	4	10	1	708	00:38:49	2329	00:39:47	2387	00:00:58	58	0.0000
nopath	5	1	10	1	785	00:38:44	2324	00:39:48	2388	00:01:04	64	0.0000
nopath	5	3	5	1	621	00:38:20	2300	00:39:53	2393	00:01:33	93	0.0000
nopath	5	2	10	1	701	00:39:17	2357	00:40:13	2413	00:00:56	56	0.0000	00:01:01
nopath	5	2	5	1	701	00:39:19	2359	00:40:15	2415	00:00:56	56	0.0000
nopath	3	6	10	1	667	00:39:09	2349	00:40:16	2416	00:01:07	67	0.0000
nopath	5	1	12	14	785	00:39:04	2344	00:40:16	2416	00:01:12	72	0.0000
nopath	3	1	10	1	763	00:39:36	2376	00:40:43	2443	00:01:07	67	0.0000
nopath	3	7	6	1	302	00:40:10	2410	00:40:44	2444	00:00:34	34	0.0000
nopath	5	3	3	1	621	00:40:04	2404	00:40:53	2453	00:00:49	49	0.0000
nopath	5	3	10	1	621	00:40:09	2409	00:40:57	2457	00:00:48	48	0.0000
nopath	2	3	3	1	679	00:39:41	2381	00:41:12	2472	00:01:31	91	0.0000	00:01:13
nopath	3	2	10	1	679	00:40:00	2400	00:41:15	2475	00:01:15	75	0.0000
nopath	2	3	12	14	679	00:40:11	2411	00:41:16	2476	00:01:05	65	0.0000
nopath	1	3	12	14	763	00:40:17	2417	00:41:19	2479	00:01:02	62	0.0000
nopath	3	6	9	1	667	00:40:28	2428	00:41:26	2486	00:00:58	58	0.0000
nopath	2	1	3	1	504	00:40:34	2434	00:41:27	2487	00:00:53	53	0.0000
nopath	3	6	9	1	667	00:40:29	2429	00:41:28	2488	00:00:59	59	0.0000
nopath	2	3	5	1	679	00:40:39	2439	00:41:42	2502	00:01:03	63	0.0000
nopath	5	1	13	15	785	00:40:19	2419	00:41:45	2505	00:01:26	86	0.0000
nopath	2	4	3	1	708	00:40:51	2451	00:41:46	2506	00:00:55	55	0.0000
nopath	5	1	12	14	785	00:40:34	2434	00:41:47	2507	00:01:13	73	0.0000
nopath	5	1	5	1	785	00:40:41	2441	00:41:49	2509	00:01:08	68	0.0000
nopath	3	6	6	1	667	00:40:44	2444	00:41:56	2516	00:01:12	72	0.0000
nopath	3	6	5	1	667	00:41:01	2461	00:41:57	2517	00:00:56	56	0.0000
nopath	6	2	5	1	748	00:40:34	2434	00:42:05	2525	00:01:31	91	0.0000	00:01:12
nopath	2	3	5	1	679	00:41:19	2479	00:42:15	2535	00:00:56	56	0.0000
nopath	2	1	12	14	504	00:41:58	2518	00:42:44	2564	00:00:46	46	0.0000
nopath	6	2	12	14	748	00:41:30	2490	00:42:46	2566	00:01:16	76	0.0000
nopath	1	2	3	1	504	00:41:39	2499	00:42:53	2573	00:01:14	74	0.0000
nopath	5	1	5	1	785	00:41:25	2485	00:42:53	2573	00:01:28	88	0.0000
nopath	2	4	5	1	708	00:41:44	2504	00:42:55	2575	00:01:11	71	0.0000
nopath	3	5	5	1	621	00:42:06	2526	00:42:55	2575	00:00:49	49	0.0000
nopath	3	6	3	1	667	00:42:08	2528	00:42:58	2578	00:00:50	50	0.0000
nopath	5	3	12	14	621	00:42:09	2529	00:43:05	2585	00:00:56	56	0.0000	00:01:04
nopath	4	2	12	14	708	00:41:51	2511	00:43:06	2586	00:01:15	75	0.0000
nopath	2	4	3	1	708	00:42:18	2538	00:43:26	2606	00:01:08	68	0.0000
nopath	1	2	3	1	504	00:42:23	2543	00:43:31	2611	00:01:08	68	0.0000
nopath	2	4	13	15	708	00:42:24	2544	00:43:31	2611	00:01:07	67	0.0000
nopath	2	3	9	1	679	00:42:34	2554	00:43:33	2613	00:00:59	59	0.0000
nopath	2	3	12	14	679	00:42:43	2563	00:43:36	2616	00:00:53	53	0.0000
nopath	1	2	3	1	504	00:42:49	2569	00:43:39	2619	00:00:50	50	0.0000
nopath	6	3	12	14	667	00:43:03	2583	00:43:54	2634	00:00:51	51	0.0000
nopath	4	2	12	14	708	00:42:42	2562	00:43:56	2636	00:01:14	74	0.0000
nopath	4	2	2	1	708	00:42:59	2579	00:43:58	2638	00:00:59	59	0.0000
nopath	1	3	9	1	763	00:42:47	2567	00:44:12	2652	00:01:25	85	0.0000	00:01:09
nopath	2	3	9	1	679	00:43:24	2604	00:44:17	2657	00:00:53	53	0.0000
nopath	2	3	9	1	679	00:43:27	2607	00:44:20	2660	00:00:53	53	0.0000
nopath	4	3	12	14	375	00:43:39	2619	00:44:21	2661	00:00:42	42	0.0000
nopath	3	2	3	1	679	00:43:00	2580	00:44:35	2675	00:01:35	95	0.0000
nopath	2	3	12	14	679	00:43:38	2618	00:44:43	2683	00:01:05	65	0.0000
nopath	3	6	9	1	667	00:43:40	2620	00:44:56	2696	00:01:16	76	0.0000
nopath	2	3	12	14	679	00:44:04	2644	00:45:03	2703	00:00:59	59	0.0000	00:00:58
nopath	6	2	6	1	748	00:44:08	2648	00:45:05	2705	00:00:57	57	0.0000
nopath	1	2	3	1	504	00:43:12	2592	00:45:11	2711	00:01:59	119	0.0000
nopath	6	3	9	1	667	00:44:19	2659	00:45:13	2713	00:00:54	54	0.0000
nopath	3	6	10	1	667	00:44:14	2654	00:45:15	2715	00:01:01	61	0.0000
nopath	1	2	13	15	504	00:44:36	2676	00:45:25	2725	00:00:49	49	0.0000
nopath	3	4	5	1	375	00:44:54	2694	00:45:27	2727	00:00:33	33	0.0000
nopath	6	1	3	1	832	00:44:29	2669	00:45:32	2732	00:01:03	63	0.0000
nopath	2	3	3	1	679	00:44:21	2661	00:45:32	2732	00:01:11	71	0.0000
nopath	2	3	5	1	679	00:44:24	2664	00:45:35	2735	00:01:11	71	0.0000
nopath	3	2	3	1	679	00:44:39	2679	00:45:45	2745	00:01:06	66	0.0000
nopath	3	6	9	1	667	00:44:50	2690	00:45:46	2746	00:00:56	56	0.0000
nopath	3	2	9	1	679	00:44:43	2683	00:45:47	2747	00:01:04	64	0.0000
nopath	6	5	12	14	380	00:45:09	2709	00:45:47	2747	00:00:38	38	0.0000
nopath	1	3	10	1	763	00:44:55	2695	00:45:54	2754	00:00:59	59	0.0000
nopath	1	3	2	1	763	00:44:56	2696	00:45:55	2755	00:00:59	59	0.0000
nopath	5	1	9	1	785	00:44:52	2692	00:46:11	2771	00:01:19	79	0.0000	00:01:16
nopath	5	3	10	1	621	00:44:57	2697	00:46:13	2773	00:01:16	76	0.0000
nopath	1	2	5	1	504	00:45:00	2700	00:46:15	2775	00:01:15	75	0.0000
nopath	6	1	3	1	832	00:45:02	2702	00:46:15	2775	00:01:13	73	0.0000
nopath	5	3	3	1	621	00:45:10	2710	00:46:17	2777	00:01:07	67	0.0000
nopath	2	3	12	14	679	00:44:28	2668	00:46:33	2793	00:02:05	125	0.0000
nopath	4	1	9	1	792	00:45:22	2722	00:46:35	2795	00:01:13	73	0.0000
nopath	3	5	3	1	621	00:45:17	2717	00:46:36	2796	00:01:19	79	0.0000
nopath	2	3	10	1	679	00:45:12	2712	00:46:36	2796	00:01:24	84	0.0000
nopath	3	6	12	14	667	00:45:43	2743	00:46:38	2798	00:00:55	55	0.0000
nopath	4	1	13	15	792	00:45:24	2724	00:46:40	2800	00:01:16	76	0.0000
nopath	3	5	9	1	621	00:45:49	2749	00:46:41	2801	00:00:52	52	0.0000
nopath	5	1	10	1	785	00:45:12	2712	00:46:42	2802	00:01:30	90	0.0000
nopath	6	2	10	1	748	00:45:23	2723	00:46:44	2804	00:01:21	81	0.0000
nopath	2	4	3	1	708	00:45:48	2748	00:46:46	2806	00:00:58	58	0.0000
nopath	6	1	3	1	832	00:45:49	2749	00:46:53	2813	00:01:04	64	0.0000
nopath	6	1	5	1	832	00:45:57	2757	00:47:01	2821	00:01:04	64	0.0000	00:01:08
nopath	6	3	12	14	667	00:45:15	2715	00:47:06	2826	00:01:51	111	0.0000
nopath	6	7	6	1	624	00:45:14	2714	00:47:07	2827	00:01:53	113	0.0000
nopath	1	3	5	1	763	00:45:49	2749	00:47:12	2832	00:01:23	83	0.0000
nopath	1	4	5	1	792	00:46:02	2762	00:47:16	2836	00:01:14	74	0.0000
nopath	2	1	3	1	504	00:46:20	2780	00:47:19	2839	00:00:59	59	0.0000
nopath	2	4	3	1	708	00:46:19	2779	00:47:26	2846	00:01:07	67	0.0000
nopath	3	6	13	15	667	00:46:34	2794	00:47:26	2846	00:00:52	52	0.0000
nopath	6	2	3	1	748	00:46:14	2774	00:47:27	2847	00:01:13	73	0.0000
nopath	5	2	9	1	701	00:46:05	2765	00:47:29	2849	00:01:24	84	0.0000
nopath	2	3	3	1	679	00:46:33	2793	00:47:30	2850	00:00:57	57	0.0000
nopath	6	1	3	1	832	00:46:11	2771	00:47:31	2851	00:01:20	80	0.0000
nopath	1	2	12	14	504	00:46:49	2809	00:47:35	2855	00:00:46	46	0.0000
nopath	6	1	9	1	832	00:46:18	2778	00:47:47	2867	00:01:29	89	0.0000
nopath	1	2	12	14	504	00:46:58	2818	00:47:48	2868	00:00:50	50	0.0000
nopath	5	6	12	14	380	00:47:17	2837	00:47:50	2870	00:00:33	33	0.0000
nopath	2	3	12	14	679	00:46:44	2804	00:48:03	2883	00:01:19	79	0.0000	00:01:21
nopath	3	5	5	1	621	00:46:57	2817	00:48:05	2885	00:01:08	68	0.0000
nopath	3	6	5	1	667	00:47:00	2820	00:48:07	2887	00:01:07	67	0.0000
nopath	3	5	10	1	621	00:47:22	2842	00:48:13	2893	00:00:51	51	0.0000
nopath	3	2	3	1	679	00:47:12	2832	00:48:13	2893	00:01:01	61	0.0000
nopath	2	4	10	1	708	00:46:56	2816	00:48:17	2897	00:01:21	81	0.0000
nopath	6	1	3	1	832	00:47:33	2853	00:48:35	2915	00:01:02	62	0.0000
nopath	6	1	3	1	832	00:47:37	2857	00:48:40	2920	00:01:03	63	0.0000
nopath	3	6	5	1	667	00:48:01	2881	00:49:05	2945	00:01:04	64	0.0000	00:00:58
nopath	1	3	12	14	763	00:48:07	2887	00:49:05	2945	00:00:58	58	0.0000
nopath	3	6	10	1	667	00:48:21	2901	00:49:12	2952	00:00:51	51	0.0000
nopath	1	4	12	14	792	00:48:17	2897	00:49:15	2955	00:00:58	58	0.0000
nopath	4	2	12	14	708	00:47:56	2876	00:49:16	2956	00:01:20	80	0.0000
nopath	2	1	3	1	504	00:48:22	2902	00:49:27	2967	00:01:05	65	0.0000
nopath	6	3	12	14	667	00:48:38	2918	00:49:29	2969	00:00:51	51	0.0000
nopath	3	7	12	14	302	00:48:51	2931	00:49:34	2974	00:00:43	43	0.0000
nopath	2	1	5	1	504	00:48:57	2937	00:49:39	2979	00:00:42	42	0.0000
nopath	6	1	9	1	832	00:48:10	2890	00:49:42	2982	00:01:32	92	0.0000
nopath	1	2	6	1	504	00:48:38	2918	00:49:43	2983	00:01:05	65	0.0000
nopath	6	1	6	1	832	00:48:18	2898	00:49:43	2983	00:01:25	85	0.0000
nopath	3	6	3	1	667	00:48:57	2937	00:49:54	2994	00:00:57	57	0.0000
nopath	2	4	3	1	708	00:48:42	2922	00:49:55	2995	00:01:13	73	0.0000
nopath	2	4	13	15	708	00:48:47	2927	00:49:59	2999	00:01:12	72	0.0000
nopath	3	6	3	1	667	00:49:11	2951	00:50:01	3001	00:00:50	50	0.0000	00:00:52
nopath	3	2	5	1	679	00:49:01	2941	00:50:01	3001	00:01:00	60	0.0000
nopath	3	6	12	14	667	00:49:16	2956	00:50:07	3007	00:00:51	51	0.0000
nopath	6	1	3	1	832	00:49:17	2957	00:50:21	3021	00:01:04	64	0.0000
nopath	2	3	5	1	679	00:49:32	2972	00:50:24	3024	00:00:52	52	0.0000
nopath	3	6	5	1	667	00:49:29	2969	00:50:36	3036	00:01:07	67	0.0000
nopath	3	6	10	1	667	00:49:40	2980	00:50:37	3037	00:00:57	57	0.0000
nopath	5	1	3	1	785	00:49:42	2982	00:50:51	3051	00:01:09	69	0.0000
nopath	2	3	10	1	679	00:49:39	2979	00:50:52	3052	00:01:13	73	0.0000
nopath	4	2	3	1	708	00:49:48	2988	00:50:54	3054	00:01:06	66	0.0000
nopath	3	6	12	14	667	00:50:01	3001	00:50:56	3056	00:00:55	55	0.0000
nopath	6	3	12	14	667	00:49:57	2997	00:51:04	3064	00:01:07	67	0.0000	00:01:06
nopath	5	6	12	14	380	00:50:37	3037	00:51:11	3071	00:00:34	34	0.0000
nopath	5	1	5	1	785	00:49:47	2987	00:51:11	3071	00:01:24	84	0.0000
nopath	2	4	12	14	708	00:50:03	3003	00:51:16	3076	00:01:13	73	0.0000
nopath	1	4	9	1	792	00:49:40	2980	00:51:18	3078	00:01:38	98	0.0000
nopath	2	4	9	1	708	00:50:22	3022	00:51:21	3081	00:00:59	59	0.0000
nopath	3	2	3	1	679	00:50:06	3006	00:51:25	3085	00:01:19	79	0.0000
nopath	3	6	12	14	667	00:50:28	3028	00:51:26	3086	00:00:58	58	0.0000
nopath	1	4	3	1	792	00:50:12	3012	00:51:27	3087	00:01:15	75	0.0000
nopath	3	6	3	1	667	00:50:35	3035	00:51:29	3089	00:00:54	54	0.0000
nopath	1	3	12	14	763	00:50:16	3016	00:51:30	3090	00:01:14	74	0.0000
nopath	1	3	3	1	763	00:50:29	3029	00:51:32	3092	00:01:03	63	0.0000
nopath	1	3	3	1	763	00:50:31	3031	00:51:35	3095	00:01:04	64	0.0000
nopath	2	6	12	14	748	00:50:20	3020	00:51:37	3097	00:01:17	77	0.0000
nopath	1	3	7	1	763	00:50:32	3032	00:51:37	3097	00:01:05	65	0.0000
nopath	2	1	7	1	504	00:50:25	3025	00:51:39	3099	00:01:14	74	0.0000
nopath	6	2	13	15	748	00:50:25	3025	00:51:48	3108	00:01:23	83	0.0000
nopath	5	7	6	1	577	00:50:42	3042	00:51:57	3117	00:01:15	75	0.0000
nopath	5	1	13	15	785	00:50:30	3030	00:51:57	3117	00:01:27	87	0.0000
nopath	2	3	5	1	679	00:50:23	3023	00:52:02	3122	00:01:39	99	0.0000	00:01:14
nopath	2	3	9	1	679	00:50:45	3045	00:52:05	3125	00:01:20	80	0.0000
nopath	4	7	10	1	331	00:51:22	3082	00:52:05	3125	00:00:43	43	0.0000
nopath	3	6	9	1	667	00:50:43	3043	00:52:15	3135	00:01:32	92	0.0000
nopath	2	1	3	1	504	00:51:14	3074	00:52:17	3137	00:01:03	63	0.0000
nopath	3	6	3	1	667	00:50:56	3056	00:52:17	3137	00:01:21	81	0.0000
nopath	5	4	3	1	650	00:51:02	3062	00:52:19	3139	00:01:17	77	0.0000
nopath	6	3	2	1	667	00:51:16	3076	00:52:23	3143	00:01:07	67	0.0000
nopath	5	1	3	1	785	00:51:09	3069	00:52:31	3151	00:01:22	82	0.0000
nopath	2	3	12	14	679	00:50:56	3056	00:52:34	3154	00:01:38	98	0.0000
nopath	3	6	3	1	667	00:51:07	3067	00:52:35	3155	00:01:28	88	0.0000
nopath	2	4	2	1	708	00:50:52	3052	00:52:35	3155	00:01:43	103	0.0000
nopath	1	4	10	1	792	00:50:36	3036	00:52:38	3158	00:02:02	122	0.0000
nopath	2	4	9	1	708	00:51:16	3076	00:52:40	3160	00:01:24	84	0.0000
nopath	3	2	12	14	679	00:51:16	3076	00:52:42	3162	00:01:26	86	0.0000
nopath	3	2	10	1	679	00:51:29	3089	00:52:49	3169	00:01:20	80	0.0000
nopath	3	2	9	1	679	00:51:53	3113	00:52:51	3171	00:00:58	58	0.0000
nopath	6	3	13	15	667	00:51:52	3112	00:53:06	3186	00:01:14	74	0.0000	00:01:10
nopath	4	2	12	14	708	00:52:16	3136	00:53:09	3189	00:00:53	53	0.0000
nopath	5	4	3	1	650	00:52:10	3130	00:53:11	3191	00:01:01	61	0.0000
nopath	2	4	3	1	708	00:52:06	3126	00:53:15	3195	00:01:09	69	0.0000
nopath	2	4	3	1	708	00:52:18	3138	00:53:17	3197	00:00:59	59	0.0000
nopath	2	3	7	1	679	00:52:20	3140	00:53:18	3198	00:00:58	58	0.0000
nopath	2	4	13	15	708	00:52:26	3146	00:53:22	3202	00:00:56	56	0.0000
nopath	3	6	5	1	667	00:52:16	3136	00:53:26	3206	00:01:10	70	0.0000
nopath	2	4	12	14	708	00:52:33	3153	00:53:26	3206	00:00:53	53	0.0000
nopath	3	6	12	14	667	00:52:35	3155	00:53:28	3208	00:00:53	53	0.0000
nopath	2	1	9	1	504	00:52:50	3170	00:53:35	3215	00:00:45	45	0.0000
nopath	6	2	12	14	748	00:51:53	3113	00:53:36	3216	00:01:43	103	0.0000
nopath	5	7	10	1	577	00:52:23	3143	00:53:37	3217	00:01:14	74	0.0000
nopath	2	3	5	1	679	00:52:55	3175	00:53:55	3235	00:01:00	60	0.0000
nopath	3	6	7	1	667	00:53:02	3182	00:53:55	3235	00:00:53	53	0.0000
nopath	2	4	12	14	708	00:52:46	3166	00:53:56	3236	00:01:10	70	0.0000
nopath	1	3	12	14	763	00:52:09	3129	00:53:59	3239	00:01:50	110	0.0000
nopath	5	2	5	1	701	00:52:59	3179	00:54:00	3240	00:01:01	61	0.0000	00:01:07
nopath	3	2	3	1	679	00:53:04	3184	00:54:15	3255	00:01:11	71	0.0000
nopath	5	3	3	1	621	00:53:28	3208	00:54:24	3264	00:00:56	56	0.0000
nopath	3	6	12	14	667	00:53:12	3192	00:54:27	3267	00:01:15	75	0.0000
nopath	3	2	3	1	679	00:53:44	3224	00:54:40	3280	00:00:56	56	0.0000
nopath	3	5	12	14	621	00:53:46	3226	00:54:45	3285	00:00:59	59	0.0000
nopath	3	6	12	14	667	00:54:03	3243	00:54:53	3293	00:00:50	50	0.0000
nopath	1	3	12	14	763	00:53:17	3197	00:54:53	3293	00:01:36	96	0.0000
nopath	2	4	12	14	708	00:54:03	3243	00:54:58	3298	00:00:55	55	0.0000
nopath	3	6	3	1	667	00:54:07	3247	00:54:59	3299	00:00:52	52	0.0000
nopath	3	6	5	1	667	00:54:09	3249	00:55:02	3302	00:00:53	53	0.0000	00:01:03
nopath	3	6	3	1	667	00:54:10	3250	00:55:04	3304	00:00:54	54	0.0000
nopath	2	4	9	1	708	00:54:13	3253	00:55:04	3304	00:00:51	51	0.0000
nopath	1	2	3	1	504	00:54:08	3248	00:55:11	3311	00:01:03	63	0.0000
nopath	5	1	12	14	785	00:54:03	3243	00:55:12	3312	00:01:09	69	0.0000
nopath	6	1	12	14	832	00:54:18	3258	00:55:21	3321	00:01:03	63	0.0000
nopath	6	7	6	1	624	00:54:27	3267	00:55:23	3323	00:00:56	56	0.0000
nopath	3	2	5	1	679	00:54:17	3257	00:55:25	3325	00:01:08	68	0.0000
nopath	4	1	10	1	792	00:54:33	3273	00:55:34	3334	00:01:01	61	0.0000
nopath	2	4	3	1	708	00:54:18	3258	00:55:35	3335	00:01:17	77	0.0000
nopath	3	6	3	1	667	00:54:26	3266	00:55:36	3336	00:01:10	70	0.0000
nopath	2	4	4	1	708	00:54:23	3263	00:55:37	3337	00:01:14	74	0.0000
nopath	2	3	3	1	679	00:54:26	3266	00:55:37	3337	00:01:11	71	0.0000
nopath	1	2	3	1	504	00:54:24	3264	00:55:41	3341	00:01:17	77	0.0000
nopath	3	6	13	15	667	00:54:32	3272	00:55:42	3342	00:01:10	70	0.0000
nopath	3	6	3	1	667	00:54:36	3276	00:55:45	3345	00:01:09	69	0.0000
nopath	2	3	3	1	679	00:54:47	3287	00:55:46	3346	00:00:59	59	0.0000
nopath	3	6	6	1	667	00:54:43	3283	00:55:46	3346	00:01:03	63	0.0000
nopath	3	6	10	1	667	00:54:44	3284	00:55:48	3348	00:01:04	64	0.0000
nopath	6	3	13	15	667	00:55:04	3304	00:56:06	3366	00:01:02	62	0.0000	00:01:02
nopath	3	7	5	1	302	00:55:30	3330	00:56:09	3369	00:00:39	39	0.0000
nopath	1	4	3	1	792	00:55:06	3306	00:56:15	3375	00:01:09	69	0.0000
nopath	4	7	3	1	331	00:55:27	3327	00:56:15	3375	00:00:48	48	0.0000
nopath	5	3	2	1	621	00:55:08	3308	00:56:23	3383	00:01:15	75	0.0000
nopath	3	1	5	1	763	00:54:54	3294	00:56:25	3385	00:01:31	91	0.0000
nopath	3	6	12	14	667	00:55:13	3313	00:56:26	3386	00:01:13	73	0.0000
nopath	6	5	3	1	380	00:55:36	3336	00:56:28	3388	00:00:52	52	0.0000
nopath	2	4	5	1	708	00:55:18	3318	00:56:35	3395	00:01:17	77	0.0000
nopath	2	4	12	14	708	00:55:20	3320	00:56:38	3398	00:01:18	78	0.0000
nopath	2	3	12	14	679	00:55:29	3329	00:56:38	3398	00:01:09	69	0.0000
nopath	5	1	9	1	785	00:54:52	3292	00:56:41	3401	00:01:49	109	0.0000
nopath	2	4	13	15	708	00:55:32	3332	00:56:43	3403	00:01:11	71	0.0000
nopath	5	1	9	1	785	00:55:10	3310	00:56:43	3403	00:01:33	93	0.0000
nopath	3	6	5	1	667	00:55:34	3334	00:56:45	3405	00:01:11	71	0.0000
nopath	2	4	12	14	708	00:55:34	3334	00:56:45	3405	00:01:11	71	0.0000
nopath	2	3	10	1	679	00:55:44	3344	00:56:46	3406	00:01:02	62	0.0000
nopath	3	6	8	1	667	00:55:50	3350	00:56:48	3408	00:00:58	58	0.0000
nopath	2	3	3	1	679	00:55:51	3351	00:56:48	3408	00:00:57	57	0.0000
nopath	6	1	9	1	832	00:55:21	3321	00:56:49	3409	00:01:28	88	0.0000
nopath	6	2	5	1	748	00:55:35	3335	00:56:51	3411	00:01:16	76	0.0000
nopath	2	4	3	1	708	00:55:52	3352	00:56:51	3411	00:00:59	59	0.0000
nopath	6	1	13	15	832	00:55:24	3324	00:56:54	3414	00:01:30	90	0.0000
nopath	1	3	3	1	763	00:55:09	3309	00:56:55	3415	00:01:46	106	0.0000
nopath	6	5	13	15	380	00:56:22	3382	00:57:04	3424	00:00:42	42	0.0000	00:00:43
nopath	4	2	9	1	708	00:55:58	3358	00:57:05	3425	00:01:07	67	0.0000
nopath	1	3	10	1	763	00:56:05	3365	00:57:24	3444	00:01:19	79	0.0000
nopath	1	4	5	1	792	00:55:53	3353	00:57:25	3445	00:01:32	92	0.0000
nopath	3	6	12	14	667	00:55:52	3352	00:57:26	3446	00:01:34	94	0.0000
nopath	6	2	7	1	748	00:56:23	3383	00:57:26	3446	00:01:03	63	0.0000
nopath	1	3	9	1	763	00:56:16	3376	00:57:26	3446	00:01:10	70	0.0000
nopath	3	6	8	1	667	00:55:56	3356	00:57:28	3448	00:01:32	92	0.0000
nopath	2	3	5	1	679	00:56:03	3363	00:57:29	3449	00:01:26	86	0.0000
nopath	3	6	10	1	667	00:56:14	3374	00:57:30	3450	00:01:16	76	0.0000
nopath	2	4	4	1	708	00:56:07	3367	00:57:31	3451	00:01:24	84	0.0000
nopath	3	6	3	1	667	00:56:25	3385	00:57:32	3452	00:01:07	67	0.0000
nopath	2	3	9	1	679	00:56:28	3388	00:57:32	3452	00:01:04	64	0.0000
nopath	3	6	12	14	667	00:56:38	3398	00:57:34	3454	00:00:56	56	0.0000
nopath	2	3	3	1	679	00:56:30	3390	00:57:35	3455	00:01:05	65	0.0000
nopath	3	6	10	1	667	00:56:45	3405	00:57:37	3457	00:00:52	52	0.0000
nopath	2	3	6	1	679	00:56:34	3394	00:57:37	3457	00:01:03	63	0.0000
nopath	2	3	3	1	679	00:56:44	3404	00:57:39	3459	00:00:55	55	0.0000
nopath	3	6	13	15	667	00:56:49	3409	00:57:41	3461	00:00:52	52	0.0000
nopath	1	7	5	1	542	00:56:33	3393	00:57:41	3461	00:01:08	68	0.0000
nopath	6	4	5	1	696	00:56:56	3416	00:58:09	3489	00:01:13	73	0.0000	00:01:13
nopath	1	3	9	1	763	00:56:19	3379	00:58:12	3492	00:01:53	113	0.0000
nopath	3	6	3	1	667	00:56:59	3419	00:58:16	3496	00:01:17	77	0.0000
nopath	6	1	10	1	832	00:57:15	3435	00:58:16	3496	00:01:01	61	0.0000
nopath	1	3	13	15	763	00:56:21	3381	00:58:17	3497	00:01:56	116	0.0000
nopath	3	6	9	1	667	00:57:10	3430	00:58:18	3498	00:01:08	68	0.0000
nopath	1	3	6	1	763	00:56:48	3408	00:58:19	3499	00:01:31	91	0.0000
nopath	3	6	5	1	667	00:57:14	3434	00:58:20	3500	00:01:06	66	0.0000
nopath	3	6	12	14	667	00:57:21	3441	00:58:22	3502	00:01:01	61	0.0000
nopath	2	4	12	14	708	00:57:04	3424	00:58:22	3502	00:01:18	78	0.0000
nopath	2	3	12	14	679	00:57:13	3433	00:58:23	3503	00:01:10	70	0.0000
nopath	2	4	9	1	708	00:57:28	3448	00:58:26	3506	00:00:58	58	0.0000
nopath	3	6	12	14	667	00:57:37	3457	00:58:28	3508	00:00:51	51	0.0000
nopath	5	1	5	1	785	00:57:12	3432	00:58:29	3509	00:01:17	77	0.0000
nopath	4	1	3	1	792	00:57:10	3430	00:58:45	3525	00:01:35	95	0.0000
nopath	5	3	3	1	621	00:57:26	3446	00:58:48	3528	00:01:22	82	0.0000
nopath	5	4	3	1	650	00:57:03	3423	00:58:48	3528	00:01:45	105	0.0000
nopath	1	2	5	1	504	00:57:56	3476	00:58:51	3531	00:00:55	55	0.0000
nopath	1	3	10	1	763	00:57:39	3459	00:58:52	3532	00:01:13	73	0.0000
nopath	1	5	3	1	785	00:57:10	3430	00:58:53	3533	00:01:43	103	0.0000
nopath	6	2	12	14	748	00:57:55	3475	00:58:54	3534	00:00:59	59	0.0000
nopath	1	3	5	1	763	00:57:43	3463	00:58:55	3535	00:01:12	72	0.0000
nopath	2	4	12	14	708	00:57:42	3462	00:58:59	3539	00:01:17	77	0.0000
nopath	2	3	6	1	679	00:58:01	3481	00:59:00	3540	00:00:59	59	0.0000	00:01:07
nopath	1	2	3	1	504	00:58:11	3491	00:59:01	3541	00:00:50	50	0.0000
nopath	4	2	5	1	708	00:57:58	3478	00:59:15	3555	00:01:17	77	0.0000
nopath	2	5	9	1	701	00:57:43	3463	00:59:23	3563	00:01:40	100	0.0000
nopath	1	5	3	1	785	00:58:05	3485	00:59:25	3565	00:01:20	80	0.0000
nopath	6	4	3	1	696	00:57:17	3437	00:59:29	3569	00:02:12	132	0.0000
nopath	5	7	5	1	577	00:57:40	3460	00:59:30	3570	00:01:50	110	0.0000
nopath	1	3	9	1	763	00:58:10	3490	00:59:32	3572	00:01:22	82	0.0000
nopath	1	3	3	1	763	00:58:14	3494	00:59:35	3575	00:01:21	81	0.0000
nopath	3	6	3	1	667	00:58:41	3521	00:59:37	3577	00:00:56	56	0.0000
nopath	1	3	5	1	763	00:58:20	3500	00:59:37	3577	00:01:17	77	0.0000
nopath	1	3	12	14	763	00:58:25	3505	00:59:40	3580	00:01:15	75	0.0000
nopath	3	6	5	1	667	00:58:42	3522	00:59:41	3581	00:00:59	59	0.0000
nopath	2	3	5	1	679	00:58:20	3500	00:59:42	3582	00:01:22	82	0.0000
nopath	5	1	12	14	785	00:57:55	3475	00:59:42	3582	00:01:47	107	0.0000
nopath	3	6	3	1	667	00:58:45	3525	00:59:43	3583	00:00:58	58	0.0000
nopath	2	3	3	1	679	00:58:23	3503	00:59:44	3584	00:01:21	81	0.0000
nopath	3	2	3	1	679	00:58:23	3503	00:59:45	3585	00:01:22	82	0.0000
nopath	3	6	12	14	667	00:58:54	3534	00:59:46	3586	00:00:52	52	0.0000
nopath	2	1	5	1	504	00:59:00	3540	00:59:57	3597	00:00:57	57	0.0000
nopath	5	4	9	1	650	00:58:21	3501	00:59:59	3599	00:01:38	98	0.0000
nopath	5	7	3	1	577	00:58:29	3509	01:00:01	3601	00:01:32	92	0.0000	00:01:16
nopath	2	3	5	1	679	00:58:48	3528	01:00:04	3604	00:01:16	76	0.0000
nopath	6	2	3	1	748	00:58:14	3494	01:00:05	3605	00:01:51	111	0.0000
nopath	2	4	12	14	708	00:58:43	3523	01:00:06	3606	00:01:23	83	0.0000
nopath	1	2	12	14	504	00:58:56	3536	01:00:12	3612	00:01:16	76	0.0000
nopath	6	3	9	1	667	00:59:13	3553	01:00:13	3613	00:01:00	60	0.0000
nopath	3	6	3	1	667	00:59:05	3545	01:00:15	3615	00:01:10	70	0.0000
nopath	5	3	5	1	621	00:59:27	3567	01:00:18	3618	00:00:51	51	0.0000
nopath	1	2	2	1	504	00:59:30	3570	01:00:19	3619	00:00:49	49	0.0000
nopath	3	6	13	15	667	00:59:28	3568	01:00:21	3621	00:00:53	53	0.0000
nopath	4	6	2	1	696	00:59:15	3555	01:00:26	3626	00:01:11	71	0.0000
nopath	1	3	7	1	763	00:58:40	3520	01:00:32	3632	00:01:52	112	0.0000
nopath	2	3	10	1	679	00:59:01	3541	01:00:35	3635	00:01:34	94	0.0000
nopath	3	6	3	1	667	00:59:29	3569	01:00:35	3635	00:01:06	66	0.0000
nopath	2	1	12	14	504	00:59:51	3591	01:00:37	3637	00:00:46	46	0.0000
nopath	3	6	13	15	667	00:59:39	3579	01:00:39	3639	00:01:00	60	0.0000
nopath	2	4	12	14	708	00:59:19	3559	01:00:39	3639	00:01:20	80	0.0000
nopath	2	4	3	1	708	00:59:24	3564	01:00:41	3641	00:01:17	77	0.0000
nopath	1	3	3	1	763	00:58:59	3539	01:00:42	3642	00:01:43	103	0.0000
nopath	3	6	9	1	667	00:59:46	3586	01:00:44	3644	00:00:58	58	0.0000
nopath	3	5	3	1	621	00:59:48	3588	01:00:45	3645	00:00:57	57	0.0000
nopath	3	6	10	1	667	00:59:49	3589	01:00:48	3648	00:00:59	59	0.0000
nopath	6	1	3	1	832	00:59:27	3567	01:00:51	3651	00:01:24	84	0.0000
nopath	3	4	9	1	375	01:00:12	3612	01:00:56	3656	00:00:44	44	0.0000
nopath	1	2	12	14	504	01:00:15	3615	01:01:01	3661	00:00:46	46	0.0000	00:01:01
nopath	1	3	13	15	763	01:00:10	3610	01:01:13	3673	00:01:03	63	0.0000
nopath	3	2	9	1	679	00:59:40	3580	01:01:15	3675	00:01:35	95	0.0000
nopath	3	6	9	1	667	01:00:17	3617	01:01:20	3680	00:01:03	63	0.0000
nopath	3	6	2	1	667	01:00:27	3627	01:01:22	3682	00:00:55	55	0.0000
nopath	5	3	9	1	621	01:00:22	3622	01:01:23	3683	00:01:01	61	0.0000
nopath	3	6	5	1	667	01:00:37	3637	01:01:27	3687	00:00:50	50	0.0000
nopath	5	1	2	1	785	00:59:44	3584	01:01:31	3691	00:01:47	107	0.0000
nopath	5	1	3	1	785	01:00:17	3617	01:01:33	3693	00:01:16	76	0.0000
nopath	3	4	12	14	375	01:00:51	3651	01:01:34	3694	00:00:43	43	0.0000
nopath	1	3	2	1	763	01:00:26	3626	01:01:44	3704	00:01:18	78	0.0000
nopath	1	4	3	1	792	01:00:16	3616	01:01:45	3705	00:01:29	89	0.0000
nopath	3	6	10	1	667	01:00:42	3642	01:01:45	3705	00:01:03	63	0.0000
nopath	4	7	12	14	331	01:00:44	3644	01:01:46	3706	00:01:02	62	0.0000
nopath	3	6	10	1	667	01:00:47	3647	01:01:48	3708	00:01:01	61	0.0000
nopath	3	5	13	15	621	01:00:50	3650	01:01:52	3712	00:01:02	62	0.0000
nopath	3	6	3	1	667	01:00:56	3656	01:01:54	3714	00:00:58	58	0.0000
nopath	3	6	13	15	667	01:01:00	3660	01:01:58	3718	00:00:58	58	0.0000
nopath	3	1	9	1	763	01:00:16	3616	01:02:07	3727	00:01:51	111	0.0000	00:01:29
nopath	4	1	9	1	792	01:00:27	3627	01:02:10	3730	00:01:43	103	0.0000
nopath	2	3	12	14	679	01:00:07	3607	01:02:13	3733	00:02:06	126	0.0000
nopath	4	7	3	1	331	01:00:47	3647	01:02:15	3735	00:01:28	88	0.0000
nopath	4	7	5	1	331	01:01:38	3698	01:02:18	3738	00:00:40	40	0.0000
nopath	1	4	13	15	792	01:00:30	3630	01:02:19	3739	00:01:49	109	0.0000
nopath	1	4	3	1	792	01:00:42	3642	01:02:21	3741	00:01:39	99	0.0000
nopath	2	4	3	1	708	01:00:48	3648	01:02:23	3743	00:01:35	95	0.0000
nopath	2	3	7	1	679	01:01:13	3673	01:02:23	3743	00:01:10	70	0.0000
nopath	2	3	10	1	679	01:01:21	3681	01:02:25	3745	00:01:04	64	0.0000
nopath	3	6	5	1	667	01:01:01	3661	01:02:26	3746	00:01:25	85	0.0000
nopath	3	6	13	15	667	01:01:02	3662	01:02:31	3751	00:01:29	89	0.0000
nopath	5	3	10	1	621	01:01:38	3698	01:02:32	3752	00:00:54	54	0.0000
nopath	3	6	3	1	667	01:01:17	3677	01:02:33	3753	00:01:16	76	0.0000
nopath	5	3	3	1	621	01:01:41	3701	01:02:33	3753	00:00:52	52	0.0000
nopath	3	6	12	14	667	01:01:25	3685	01:02:35	3755	00:01:10	70	0.0000
nopath	3	6	10	1	667	01:01:26	3686	01:02:37	3757	00:01:11	71	0.0000
nopath	5	1	13	15	785	01:01:16	3676	01:02:39	3759	00:01:23	83	0.0000
nopath	3	6	13	15	667	01:01:34	3694	01:02:40	3760	00:01:06	66	0.0000
nopath	5	1	3	1	785	01:01:31	3691	01:02:41	3761	00:01:10	70	0.0000
nopath	4	6	3	1	696	01:01:00	3660	01:02:42	3762	00:01:42	102	0.0000
nopath	1	7	3	1	542	01:02:02	3722	01:02:50	3770	00:00:48	48	0.0000
nopath	6	2	3	1	748	01:01:57	3717	01:02:54	3774	00:00:57	57	0.0000
nopath	1	3	3	1	763	01:01:21	3681	01:02:54	3774	00:01:33	93	0.0000
nopath	6	1	3	1	832	01:01:50	3710	01:02:54	3774	00:01:04	64	0.0000
nopath	2	4	12	14	708	01:01:25	3685	01:02:56	3776	00:01:31	91	0.0000
nopath	6	3	12	14	667	01:02:09	3729	01:03:02	3782	00:00:53	53	0.0000	00:00:56
nopath	3	2	5	1	679	01:01:36	3696	01:03:05	3785	00:01:29	89	0.0000
nopath	3	2	12	14	679	01:01:47	3707	01:03:08	3788	00:01:21	81	0.0000
nopath	3	2	12	14	679	01:01:56	3716	01:03:11	3791	00:01:15	75	0.0000
nopath	1	3	5	1	763	01:01:43	3703	01:03:12	3792	00:01:29	89	0.0000
nopath	3	6	6	1	667	01:01:37	3697	01:03:16	3796	00:01:39	99	0.0000
nopath	1	4	12	14	792	01:01:53	3713	01:03:17	3797	00:01:24	84	0.0000
nopath	5	3	3	1	621	01:02:35	3755	01:03:24	3804	00:00:49	49	0.0000
nopath	6	2	13	15	748	01:02:01	3721	01:03:28	3808	00:01:27	87	0.0000
nopath	6	1	5	1	832	01:02:02	3722	01:03:34	3814	00:01:32	92	0.0000
nopath	1	4	12	14	792	01:02:10	3730	01:03:36	3816	00:01:26	86	0.0000
nopath	1	2	5	1	504	01:02:51	3771	01:03:36	3816	00:00:45	45	0.0000
nopath	5	1	5	1	785	01:01:59	3719	01:03:37	3817	00:01:38	98	0.0000
nopath	3	6	5	1	667	01:02:01	3721	01:03:46	3826	00:01:45	105	0.0000
nopath	5	3	3	1	621	01:02:54	3774	01:03:46	3826	00:00:52	52	0.0000
nopath	6	7	3	1	624	01:02:23	3743	01:03:47	3827	00:01:24	84	0.0000
nopath	3	6	3	1	667	01:02:03	3723	01:03:48	3828	00:01:45	105	0.0000
nopath	3	6	3	1	667	01:02:32	3752	01:03:52	3832	00:01:20	80	0.0000
nopath	6	5	3	1	380	01:03:15	3795	01:03:54	3834	00:00:39	39	0.0000
nopath	3	7	12	14	302	01:03:12	3792	01:03:57	3837	00:00:45	45	0.0000
nopath	1	3	13	15	763	01:02:11	3731	01:04:05	3845	00:01:54	114	0.0000	00:01:23
nopath	3	6	5	1	667	01:02:36	3756	01:04:06	3846	00:01:30	90	0.0000
nopath	2	3	3	1	679	01:01:41	3701	01:04:07	3847	00:02:26	146	0.0000
nopath	3	6	3	1	667	01:02:51	3771	01:04:08	3848	00:01:17	77	0.0000
nopath	2	3	5	1	679	01:01:53	3713	01:04:09	3849	00:02:16	136	0.0000
nopath	3	6	3	1	667	01:03:10	3790	01:04:10	3850	00:01:00	60	0.0000
nopath	2	3	3	1	679	01:02:31	3751	01:04:11	3851	00:01:40	100	0.0000
nopath	1	3	2	1	763	01:02:52	3772	01:04:13	3853	00:01:21	81	0.0000
nopath	3	6	6	1	667	01:03:16	3796	01:04:15	3855	00:00:59	59	0.0000
nopath	6	2	3	1	748	01:02:31	3751	01:04:15	3855	00:01:44	104	0.0000
nopath	2	4	5	1	708	01:02:54	3774	01:04:16	3856	00:01:22	82	0.0000
nopath	3	6	3	1	667	01:03:21	3801	01:04:17	3857	00:00:56	56	0.0000
nopath	2	4	12	14	708	01:02:56	3776	01:04:18	3858	00:01:22	82	0.0000
nopath	2	4	12	14	708	01:02:59	3779	01:04:20	3860	00:01:21	81	0.0000
nopath	2	3	12	14	679	01:03:09	3789	01:04:22	3862	00:01:13	73	0.0000
nopath	5	1	5	1	785	01:02:46	3766	01:04:23	3863	00:01:37	97	0.0000
nopath	6	2	5	1	748	01:02:39	3759	01:04:23	3863	00:01:44	104	0.0000
nopath	5	1	10	1	785	01:02:56	3776	01:04:25	3865	00:01:29	89	0.0000
nopath	2	4	12	14	708	01:03:28	3808	01:04:25	3865	00:00:57	57	0.0000
nopath	5	6	3	1	380	01:03:15	3795	01:04:27	3867	00:01:12	72	0.0000
nopath	5	1	3	1	785	01:03:08	3788	01:04:27	3867	00:01:19	79	0.0000
nopath	6	1	3	1	832	01:02:58	3778	01:04:31	3871	00:01:33	93	0.0000
nopath	6	1	3	1	832	01:03:29	3809	01:04:34	3874	00:01:05	65	0.0000
nopath	1	2	12	14	504	01:03:01	3781	01:04:34	3874	00:01:33	93	0.0000
nopath	3	4	12	14	375	01:03:44	3824	01:04:44	3884	00:01:00	60	0.0000
nopath	5	7	6	1	577	01:03:42	3822	01:04:52	3892	00:01:10	70	0.0000
nopath	2	3	3	1	679	01:03:30	3810	01:04:52	3892	00:01:22	82	0.0000
nopath	2	3	10	1	679	01:03:31	3811	01:04:55	3895	00:01:24	84	0.0000
nopath	3	6	10	1	667	01:03:27	3807	01:04:55	3895	00:01:28	88	0.0000
nopath	4	3	12	14	375	01:04:04	3844	01:04:57	3897	00:00:53	53	0.0000
nopath	2	4	3	1	708	01:03:38	3818	01:04:59	3899	00:01:21	81	0.0000
nopath	3	5	3	1	621	01:03:32	3812	01:04:59	3899	00:01:27	87	0.0000
nopath	1	3	3	1	763	01:03:16	3796	01:04:59	3899	00:01:43	103	0.0000
nopath	2	1	12	14	504	01:04:04	3844	01:05:00	3900	00:00:56	56	0.0000	00:00:51
nopath	1	5	12	14	785	01:03:44	3824	01:05:05	3905	00:01:21	81	0.0000
nopath	3	1	3	1	763	01:03:28	3808	01:05:12	3912	00:01:44	104	0.0000
nopath	2	6	10	1	748	01:03:58	3838	01:05:13	3913	00:01:15	75	0.0000
nopath	6	3	12	14	667	01:04:11	3851	01:05:14	3914	00:01:03	63	0.0000
nopath	6	2	3	1	748	01:03:47	3827	01:05:17	3917	00:01:30	90	0.0000
nopath	5	1	5	1	785	01:03:44	3824	01:05:21	3921	00:01:37	97	0.0000
nopath	3	6	7	1	667	01:04:04	3844	01:05:26	3926	00:01:22	82	0.0000
nopath	1	7	5	1	542	01:04:40	3880	01:05:27	3927	00:00:47	47	0.0000
nopath	3	6	3	1	667	01:04:06	3846	01:05:28	3928	00:01:22	82	0.0000
nopath	3	6	3	1	667	01:04:15	3855	01:05:30	3930	00:01:15	75	0.0000
nopath	2	3	3	1	679	01:04:24	3864	01:05:32	3932	00:01:08	68	0.0000
nopath	2	3	5	1	679	01:04:25	3865	01:05:35	3935	00:01:10	70	0.0000
nopath	1	4	10	1	792	01:03:56	3836	01:05:38	3938	00:01:42	102	0.0000
nopath	3	6	9	1	667	01:04:30	3870	01:05:39	3939	00:01:09	69	0.0000
nopath	1	2	13	15	504	01:04:57	3897	01:05:46	3946	00:00:49	49	0.0000
nopath	2	5	10	1	701	01:04:29	3869	01:05:53	3953	00:01:24	84	0.0000
nopath	3	2	5	1	679	01:04:35	3875	01:05:55	3955	00:01:20	80	0.0000
nopath	3	2	9	1	679	01:04:40	3880	01:05:57	3957	00:01:17	77	0.0000
nopath	3	7	12	14	302	01:05:02	3902	01:05:58	3958	00:00:56	56	0.0000
nopath	1	3	12	14	763	01:05:01	3901	01:06:03	3963	00:01:02	62	0.0000	00:01:22
nopath	2	7	12	14	458	01:05:07	3907	01:06:05	3965	00:00:58	58	0.0000
nopath	3	6	5	1	667	01:04:49	3889	01:06:06	3966	00:01:17	77	0.0000
nopath	2	1	9	1	504	01:05:13	3913	01:06:10	3970	00:00:57	57	0.0000
nopath	5	3	10	1	621	01:04:18	3858	01:06:13	3973	00:01:55	115	0.0000
nopath	2	1	4	1	504	01:05:16	3916	01:06:14	3974	00:00:58	58	0.0000
nopath	6	5	2	1	380	01:05:43	3943	01:06:16	3976	00:00:33	33	0.0000
nopath	6	2	3	1	748	01:05:00	3900	01:06:25	3985	00:01:25	85	0.0000
nopath	1	6	3	1	832	01:05:06	3906	01:06:26	3986	00:01:20	80	0.0000
nopath	2	3	3	1	679	01:05:20	3920	01:06:27	3987	00:01:07	67	0.0000
nopath	2	3	3	1	679	01:05:21	3921	01:06:29	3989	00:01:08	68	0.0000
nopath	2	3	3	1	679	01:05:31	3931	01:06:31	3991	00:01:00	60	0.0000
nopath	1	2	5	1	504	01:05:26	3926	01:06:33	3993	00:01:07	67	0.0000
nopath	5	1	12	14	785	01:04:45	3885	01:06:34	3994	00:01:49	109	0.0000
nopath	2	4	9	1	708	01:05:33	3933	01:06:34	3994	00:01:01	61	0.0000
nopath	1	7	5	1	542	01:05:22	3922	01:06:34	3994	00:01:12	72	0.0000
nopath	6	4	10	1	696	01:05:21	3921	01:06:51	4011	00:01:30	90	0.0000
nopath	6	3	12	14	667	01:06:12	3972	01:07:03	4023	00:00:51	51	0.0000	00:00:57
nopath	3	5	6	1	621	01:06:08	3968	01:07:05	4025	00:00:57	57	0.0000
nopath	3	6	3	1	667	01:06:10	3970	01:07:08	4028	00:00:58	58	0.0000
nopath	6	1	3	1	832	01:05:52	3952	01:07:11	4031	00:01:19	79	0.0000
nopath	1	3	6	1	763	01:05:30	3930	01:07:12	4032	00:01:42	102	0.0000
nopath	1	2	13	15	504	01:06:22	3982	01:07:13	4033	00:00:51	51	0.0000
nopath	2	4	12	14	708	01:06:09	3969	01:07:16	4036	00:01:07	67	0.0000
nopath	3	6	3	1	667	01:06:28	3988	01:07:18	4038	00:00:50	50	0.0000
nopath	2	4	3	1	708	01:06:14	3974	01:07:18	4038	00:01:04	64	0.0000
nopath	3	6	3	1	667	01:06:29	3989	01:07:20	4040	00:00:51	51	0.0000
nopath	1	2	5	1	504	01:06:24	3984	01:07:20	4040	00:00:56	56	0.0000
nopath	6	1	12	14	832	01:06:17	3977	01:07:20	4040	00:01:03	63	0.0000
nopath	2	4	3	1	708	01:06:22	3982	01:07:21	4041	00:00:59	59	0.0000
nopath	2	3	5	1	679	01:06:25	3985	01:07:21	4041	00:00:56	56	0.0000
nopath	3	2	7	1	679	01:06:33	3993	01:07:35	4055	00:01:02	62	0.0000
nopath	5	6	13	15	380	01:06:45	4005	01:07:40	4060	00:00:55	55	0.0000
nopath	5	6	7	1	380	01:06:57	4017	01:07:43	4063	00:00:46	46	0.0000
nopath	6	2	6	1	748	01:06:30	3990	01:07:45	4065	00:01:15	75	0.0000
nopath	2	1	9	1	504	01:06:40	4000	01:07:46	4066	00:01:06	66	0.0000
nopath	2	1	5	1	504	01:06:30	3990	01:07:47	4067	00:01:17	77	0.0000
nopath	6	1	5	1	832	01:06:46	4006	01:07:53	4073	00:01:07	67	0.0000
nopath	3	6	9	1	667	01:06:43	4003	01:07:55	4075	00:01:12	72	0.0000
nopath	2	5	6	1	701	01:06:01	3961	01:08:03	4083	00:02:02	122	0.0000	00:01:34
nopath	4	3	12	14	375	01:07:29	4049	01:08:05	4085	00:00:36	36	0.0000
nopath	6	3	3	1	667	01:07:01	4021	01:08:13	4093	00:01:12	72	0.0000
nopath	2	1	12	14	504	01:07:33	4053	01:08:19	4099	00:00:46	46	0.0000
nopath	1	3	12	14	763	01:06:51	4011	01:08:23	4103	00:01:32	92	0.0000
nopath	1	4	3	1	792	01:06:54	4014	01:08:26	4106	00:01:32	92	0.0000
nopath	2	7	12	14	458	01:07:50	4070	01:08:30	4110	00:00:40	40	0.0000
nopath	2	3	7	1	679	01:07:37	4057	01:08:30	4110	00:00:53	53	0.0000
nopath	3	1	3	1	763	01:06:55	4015	01:08:32	4112	00:01:37	97	0.0000
nopath	2	3	9	1	679	01:07:41	4061	01:08:34	4114	00:00:53	53	0.0000
nopath	3	6	9	1	667	01:07:14	4034	01:08:36	4116	00:01:22	82	0.0000
nopath	3	6	3	1	667	01:07:39	4059	01:08:39	4119	00:01:00	60	0.0000
nopath	5	2	6	1	701	01:07:47	4067	01:08:44	4124	00:00:57	57	0.0000
nopath	5	7	9	1	577	01:07:34	4054	01:08:47	4127	00:01:13	73	0.0000
nopath	1	2	2	1	504	01:08:02	4082	01:08:48	4128	00:00:46	46	0.0000
nopath	5	1	9	1	785	01:07:44	4064	01:08:48	4128	00:01:04	64	0.0000
nopath	2	3	5	1	679	01:07:42	4062	01:08:52	4132	00:01:10	70	0.0000
nopath	1	5	9	1	785	01:07:10	4030	01:08:53	4133	00:01:43	103	0.0000
nopath	2	4	10	1	708	01:07:44	4064	01:08:56	4136	00:01:12	72	0.0000
nopath	1	2	9	1	504	01:08:06	4086	01:08:56	4136	00:00:50	50	0.0000
nopath	1	4	5	1	792	01:07:16	4036	01:08:58	4138	00:01:42	102	0.0000
nopath	3	6	7	1	667	01:07:43	4063	01:09:06	4146	00:01:23	83	0.0000	00:01:08
nopath	3	5	3	1	621	01:07:51	4071	01:09:07	4147	00:01:16	76	0.0000
nopath	1	4	12	14	792	01:08:04	4084	01:09:26	4166	00:01:22	82	0.0000
nopath	6	2	12	14	748	01:07:37	4057	01:09:26	4166	00:01:49	109	0.0000
nopath	2	1	12	14	504	01:08:40	4120	01:09:27	4167	00:00:47	47	0.0000
nopath	2	3	9	1	679	01:08:22	4102	01:09:27	4167	00:01:05	65	0.0000
nopath	2	4	12	14	708	01:08:25	4105	01:09:30	4170	00:01:05	65	0.0000
nopath	4	7	13	15	331	01:08:57	4137	01:09:31	4171	00:00:34	34	0.0000
nopath	2	3	5	1	679	01:08:31	4111	01:09:31	4171	00:01:00	60	0.0000
nopath	2	4	2	1	708	01:08:33	4113	01:09:35	4175	00:01:02	62	0.0000
nopath	3	6	10	1	667	01:08:16	4096	01:09:36	4176	00:01:20	80	0.0000
nopath	3	6	12	14	667	01:08:42	4122	01:09:37	4177	00:00:55	55	0.0000
nopath	3	4	5	1	375	01:08:49	4129	01:09:46	4186	00:00:57	57	0.0000
nopath	4	1	10	1	792	01:08:34	4114	01:09:54	4194	00:01:20	80	0.0000
nopath	1	3	5	1	763	01:08:20	4100	01:10:04	4204	00:01:44	104	0.0000	00:01:39
nopath	2	1	3	1	504	01:09:10	4150	01:10:04	4204	00:00:54	54	0.0000
nopath	2	4	9	1	708	01:08:45	4125	01:10:05	4205	00:01:20	80	0.0000
nopath	1	3	6	1	763	01:08:28	4108	01:10:06	4206	00:01:38	98	0.0000
nopath	3	6	3	1	667	01:08:53	4133	01:10:07	4207	00:01:14	74	0.0000
nopath	4	7	5	1	331	01:09:11	4151	01:10:09	4209	00:00:58	58	0.0000
nopath	1	4	10	1	792	01:08:37	4117	01:10:09	4209	00:01:32	92	0.0000
nopath	2	1	3	1	504	01:09:26	4166	01:10:12	4212	00:00:46	46	0.0000
nopath	1	4	7	1	792	01:08:53	4133	01:10:12	4212	00:01:19	79	0.0000
nopath	3	6	3	1	667	01:09:06	4146	01:10:12	4212	00:01:06	66	0.0000
nopath	4	7	3	1	331	01:09:17	4157	01:10:13	4213	00:00:56	56	0.0000
nopath	3	6	12	14	667	01:09:09	4149	01:10:14	4214	00:01:05	65	0.0000
nopath	2	4	13	15	708	01:08:50	4130	01:10:15	4215	00:01:25	85	0.0000
nopath	3	5	5	1	621	01:09:12	4152	01:10:16	4216	00:01:04	64	0.0000
nopath	2	5	2	1	701	01:08:46	4126	01:10:24	4224	00:01:38	98	0.0000
nopath	3	7	6	1	302	01:09:31	4171	01:10:27	4227	00:00:56	56	0.0000
nopath	6	4	3	1	696	01:09:26	4166	01:10:28	4228	00:01:02	62	0.0000
nopath	2	7	3	1	458	01:09:46	4186	01:10:30	4230	00:00:44	44	0.0000
nopath	3	1	12	14	763	01:08:55	4135	01:10:35	4235	00:01:40	100	0.0000
nopath	5	1	9	1	785	01:08:37	4117	01:10:41	4241	00:02:04	124	0.0000
nopath	2	3	9	1	679	01:09:14	4154	01:10:42	4242	00:01:28	88	0.0000
nopath	2	4	12	14	708	01:09:28	4168	01:10:47	4247	00:01:19	79	0.0000
nopath	4	2	13	15	708	01:09:07	4147	01:10:49	4249	00:01:42	102	0.0000
nopath	4	2	5	1	708	01:09:25	4165	01:10:52	4252	00:01:27	87	0.0000
nopath	3	6	12	14	667	01:09:37	4177	01:10:57	4257	00:01:20	80	0.0000
nopath	3	6	12	14	667	01:09:39	4179	01:10:59	4259	00:01:20	80	0.0000
nopath	2	3	3	1	679	01:09:35	4175	01:11:02	4262	00:01:27	87	0.0000	00:01:19
nopath	3	1	3	1	763	01:09:57	4197	01:11:04	4264	00:01:07	67	0.0000
nopath	2	4	12	14	708	01:09:49	4189	01:11:06	4266	00:01:17	77	0.0000
nopath	2	3	12	14	679	01:09:54	4194	01:11:07	4267	00:01:13	73	0.0000
nopath	2	3	9	1	679	01:10:04	4204	01:11:10	4270	00:01:06	66	0.0000
nopath	2	3	5	1	679	01:10:12	4212	01:11:13	4273	00:01:01	61	0.0000
nopath	5	1	3	1	785	01:09:35	4175	01:11:16	4276	00:01:41	101	0.0000
nopath	3	6	3	1	667	01:10:09	4209	01:11:16	4276	00:01:07	67	0.0000
nopath	2	3	13	15	679	01:10:14	4214	01:11:16	4276	00:01:02	62	0.0000
nopath	4	7	6	1	331	01:10:45	4245	01:11:16	4276	00:00:31	31	0.0000
nopath	1	2	3	1	504	01:09:36	4176	01:11:18	4278	00:01:42	102	0.0000
nopath	5	1	9	1	785	01:10:13	4213	01:11:18	4278	00:01:05	65	0.0000
nopath	3	6	10	1	667	01:10:16	4216	01:11:20	4280	00:01:04	64	0.0000
nopath	6	1	10	1	832	01:10:02	4202	01:11:25	4285	00:01:23	83	0.0000
nopath	3	2	10	1	679	01:09:58	4198	01:11:35	4295	00:01:37	97	0.0000
nopath	4	2	3	1	708	01:10:07	4207	01:11:38	4298	00:01:31	91	0.0000
nopath	4	2	5	1	708	01:10:30	4230	01:11:39	4299	00:01:09	69	0.0000
nopath	1	3	12	14	763	01:09:55	4195	01:11:43	4303	00:01:48	108	0.0000
nopath	3	6	3	1	667	01:10:19	4219	01:11:45	4305	00:01:26	86	0.0000
nopath	1	3	5	1	763	01:09:57	4197	01:11:46	4306	00:01:49	109	0.0000
nopath	3	6	6	1	667	01:10:46	4246	01:11:47	4307	00:01:01	61	0.0000
nopath	1	4	12	14	792	01:10:43	4243	01:11:49	4309	00:01:06	66	0.0000
nopath	3	6	3	1	667	01:11:01	4261	01:11:52	4312	00:00:51	51	0.0000
nopath	2	1	9	1	504	01:10:48	4248	01:11:53	4313	00:01:05	65	0.0000
nopath	3	6	5	1	667	01:11:03	4263	01:11:55	4315	00:00:52	52	0.0000
nopath	2	1	3	1	504	01:11:03	4263	01:11:56	4316	00:00:53	53	0.0000
nopath	3	6	9	1	667	01:11:04	4264	01:11:57	4317	00:00:53	53	0.0000
nopath	2	4	12	14	708	01:10:34	4234	01:11:58	4318	00:01:24	84	0.0000
nopath	2	4	12	14	708	01:10:37	4237	01:12:00	4320	00:01:23	83	0.0000	00:01:11
nopath	2	4	2	1	708	01:10:53	4253	01:12:04	4324	00:01:11	71	0.0000
nopath	4	3	12	14	375	01:11:27	4287	01:12:07	4327	00:00:40	40	0.0000
nopath	1	5	3	1	785	01:10:48	4248	01:12:17	4337	00:01:29	89	0.0000
nopath	6	4	9	1	696	01:10:52	4252	01:12:19	4339	00:01:27	87	0.0000
nopath	1	3	5	1	763	01:11:04	4264	01:12:22	4342	00:01:18	78	0.0000
nopath	1	3	12	14	763	01:11:15	4275	01:12:24	4344	00:01:09	69	0.0000
nopath	2	1	3	1	504	01:11:04	4264	01:12:27	4347	00:01:23	83	0.0000
nopath	1	4	5	1	792	01:11:25	4285	01:12:27	4347	00:01:02	62	0.0000
nopath	2	1	12	14	504	01:11:18	4278	01:12:32	4352	00:01:14	74	0.0000
nopath	3	6	5	1	667	01:11:36	4296	01:12:36	4356	00:01:00	60	0.0000
nopath	6	1	9	1	832	01:11:28	4288	01:12:41	4361	00:01:13	73	0.0000
nopath	1	7	5	1	542	01:11:28	4288	01:12:43	4363	00:01:15	75	0.0000
nopath	2	3	12	14	679	01:11:34	4294	01:12:44	4364	00:01:10	70	0.0000
nopath	6	1	5	1	832	01:11:50	4310	01:12:57	4377	00:01:07	67	0.0000
nopath	6	7	3	1	624	01:11:42	4302	01:12:57	4377	00:01:15	75	0.0000
nopath	6	2	10	1	748	01:11:56	4316	01:12:58	4378	00:01:02	62	0.0000
nopath	6	1	3	1	832	01:11:55	4315	01:13:00	4380	00:01:05	65	0.0000	00:01:15
nopath	1	2	12	14	504	01:12:12	4332	01:13:01	4381	00:00:49	49	0.0000
nopath	1	5	12	14	785	01:10:57	4257	01:13:05	4385	00:02:08	128	0.0000
nopath	5	3	3	1	621	01:12:01	4321	01:13:11	4391	00:01:10	70	0.0000
nopath	3	2	12	14	679	01:11:38	4298	01:13:16	4396	00:01:38	98	0.0000
nopath	5	7	13	15	577	01:11:03	4263	01:13:17	4397	00:02:14	134	0.0000
nopath	2	3	3	1	679	01:11:37	4297	01:13:22	4402	00:01:45	105	0.0000
nopath	2	4	9	1	708	01:11:44	4304	01:13:26	4406	00:01:42	102	0.0000
nopath	3	6	3	1	667	01:12:04	4324	01:13:26	4406	00:01:22	82	0.0000
nopath	2	1	5	1	504	01:12:24	4344	01:13:27	4407	00:01:03	63	0.0000
nopath	3	6	12	14	667	01:12:36	4356	01:13:29	4409	00:00:53	53	0.0000
nopath	3	6	9	1	667	01:12:41	4361	01:13:33	4413	00:00:52	52	0.0000
nopath	1	2	13	15	504	01:12:29	4349	01:13:34	4414	00:01:05	65	0.0000
nopath	1	7	3	1	542	01:12:51	4371	01:13:38	4418	00:00:47	47	0.0000
nopath	3	2	5	1	679	01:12:14	4334	01:13:45	4425	00:01:31	91	0.0000
nopath	3	2	3	1	679	01:12:22	4342	01:13:47	4427	00:01:25	85	0.0000
nopath	3	7	12	14	302	01:13:18	4398	01:13:49	4429	00:00:31	31	0.0000
nopath	5	2	7	1	701	01:12:35	4355	01:13:55	4435	00:01:20	80	0.0000
nopath	1	3	12	14	763	01:12:52	4372	01:13:55	4435	00:01:03	63	0.0000
nopath	4	3	10	1	375	01:13:29	4409	01:14:03	4443	00:00:34	34	0.0000	00:00:43
nopath	4	2	3	1	708	01:12:46	4366	01:14:05	4445	00:01:19	79	0.0000
nopath	3	2	5	1	679	01:12:53	4373	01:14:08	4448	00:01:15	75	0.0000
nopath	3	6	10	1	667	01:12:59	4379	01:14:16	4456	00:01:17	77	0.0000
nopath	5	3	13	15	621	01:12:48	4368	01:14:26	4466	00:01:38	98	0.0000
nopath	4	2	2	1	708	01:13:37	4417	01:14:31	4471	00:00:54	54	0.0000
nopath	1	3	12	14	763	01:13:25	4405	01:14:43	4483	00:01:18	78	0.0000
nopath	4	1	6	1	792	01:13:43	4423	01:14:44	4484	00:01:01	61	0.0000
nopath	3	6	12	14	667	01:13:42	4422	01:14:47	4487	00:01:05	65	0.0000
nopath	2	4	6	1	708	01:13:42	4422	01:14:48	4488	00:01:06	66	0.0000
nopath	3	6	12	14	667	01:13:43	4423	01:14:49	4489	00:01:06	66	0.0000
nopath	2	4	12	14	708	01:13:54	4434	01:14:50	4490	00:00:56	56	0.0000
nopath	5	1	12	14	785	01:13:24	4404	01:14:52	4492	00:01:28	88	0.0000
nopath	2	4	5	1	708	01:14:00	4440	01:14:53	4493	00:00:53	53	0.0000
nopath	3	6	3	1	667	01:14:01	4441	01:14:54	4494	00:00:53	53	0.0000
nopath	3	2	3	1	679	01:13:55	4435	01:14:55	4495	00:01:00	60	0.0000
nopath	3	6	13	15	667	01:14:08	4448	01:15:00	4500	00:00:52	52	0.0000	00:01:04
nopath	6	7	3	1	624	01:13:52	4432	01:15:07	4507	00:01:15	75	0.0000
nopath	2	1	12	14	504	01:14:22	4462	01:15:12	4512	00:00:50	50	0.0000
nopath	1	2	3	1	504	01:14:18	4458	01:15:21	4521	00:01:03	63	0.0000
nopath	6	1	5	1	832	01:14:06	4446	01:15:21	4521	00:01:15	75	0.0000
nopath	1	3	3	1	763	01:14:04	4444	01:15:22	4522	00:01:18	78	0.0000
nopath	2	4	10	1	708	01:14:12	4452	01:15:26	4526	00:01:14	74	0.0000
nopath	3	6	5	1	667	01:14:11	4451	01:15:26	4526	00:01:15	75	0.0000
nopath	1	7	12	14	542	01:14:29	4469	01:15:27	4527	00:00:58	58	0.0000
nopath	2	4	5	1	708	01:14:20	4460	01:15:28	4528	00:01:08	68	0.0000
nopath	3	6	3	1	667	01:14:41	4481	01:15:33	4533	00:00:52	52	0.0000
nopath	3	6	9	1	667	01:14:43	4483	01:15:35	4535	00:00:52	52	0.0000
nopath	3	2	12	14	679	01:14:32	4472	01:15:35	4535	00:01:03	63	0.0000
nopath	3	6	10	1	667	01:14:45	4485	01:15:38	4538	00:00:53	53	0.0000
nopath	5	1	10	1	785	01:14:24	4464	01:15:51	4551	00:01:27	87	0.0000
nopath	2	3	2	1	679	01:15:08	4508	01:16:00	4560	00:00:52	52	0.0000	00:01:09
nopath	3	6	3	1	667	01:14:54	4494	01:16:05	4565	00:01:11	71	0.0000
nopath	6	1	3	1	832	01:15:14	4514	01:16:16	4576	00:01:02	62	0.0000
nopath	6	1	12	14	832	01:15:24	4524	01:16:27	4587	00:01:03	63	0.0000
nopath	2	4	12	14	708	01:15:19	4519	01:16:36	4596	00:01:17	77	0.0000
nopath	3	5	13	15	621	01:15:40	4540	01:16:38	4598	00:00:58	58	0.0000
nopath	3	6	3	1	667	01:15:42	4542	01:16:40	4600	00:00:58	58	0.0000
nopath	4	1	12	14	792	01:15:29	4529	01:16:46	4606	00:01:17	77	0.0000
nopath	6	1	3	1	832	01:15:44	4544	01:17:01	4621	00:01:17	77	0.0000	00:01:09
nopath	1	2	12	14	504	01:16:11	4571	01:17:02	4622	00:00:51	51	0.0000
nopath	3	6	12	14	667	01:16:14	4574	01:17:05	4625	00:00:51	51	0.0000
nopath	3	7	9	1	302	01:16:32	4592	01:17:06	4626	00:00:34	34	0.0000
nopath	6	2	3	1	748	01:16:09	4569	01:17:07	4627	00:00:58	58	0.0000
nopath	3	6	5	1	667	01:16:19	4579	01:17:09	4629	00:00:50	50	0.0000
nopath	4	7	3	1	331	01:16:53	4613	01:17:25	4645	00:00:32	32	0.0000
nopath	2	4	5	1	708	01:16:04	4564	01:17:25	4645	00:01:21	81	0.0000
nopath	3	6	13	15	667	01:16:33	4593	01:17:27	4647	00:00:54	54	0.0000
nopath	1	3	7	1	763	01:16:46	4606	01:17:52	4672	00:01:06	66	0.0000
nopath	2	3	5	1	679	01:16:44	4604	01:17:57	4677	00:01:13	73	0.0000
nopath	2	3	12	14	679	01:16:50	4610	01:18:00	4680	00:01:10	70	0.0000	00:01:11
nopath	3	6	2	1	667	01:17:11	4631	01:18:03	4683	00:00:52	52	0.0000
nopath	1	2	9	1	504	01:16:57	4617	01:18:03	4683	00:01:06	66	0.0000
nopath	1	7	3	1	542	01:16:52	4612	01:18:04	4684	00:01:12	72	0.0000
nopath	1	2	9	1	504	01:17:35	4655	01:18:20	4700	00:00:45	45	0.0000
nopath	1	2	12	14	504	01:17:37	4657	01:18:24	4704	00:00:47	47	0.0000
nopath	3	6	3	1	667	01:17:33	4653	01:18:36	4716	00:01:03	63	0.0000
nopath	3	2	12	14	679	01:16:59	4619	01:18:36	4716	00:01:37	97	0.0000
nopath	3	6	3	1	667	01:17:36	4656	01:18:38	4718	00:01:02	62	0.0000
nopath	3	6	3	1	667	01:17:48	4668	01:18:40	4720	00:00:52	52	0.0000
nopath	3	4	13	15	375	01:18:07	4687	01:18:42	4722	00:00:35	35	0.0000
nopath	1	3	9	1	763	01:17:24	4644	01:18:42	4722	00:01:18	78	0.0000
nopath	1	3	3	1	763	01:17:41	4661	01:18:46	4726	00:01:05	65	0.0000
nopath	3	2	10	1	679	01:17:53	4673	01:18:49	4729	00:00:56	56	0.0000
nopath	2	4	12	14	708	01:17:52	4672	01:18:57	4737	00:01:05	65	0.0000
nopath	2	3	5	1	679	01:18:06	4686	01:18:59	4739	00:00:53	53	0.0000
nopath	5	7	3	1	577	01:18:06	4686	01:19:19	4759	00:01:13	73	0.0000	00:01:27
nopath	6	5	12	14	380	01:18:51	4731	01:19:29	4769	00:00:38	38	0.0000
nopath	6	3	12	14	667	01:18:37	4717	01:19:34	4774	00:00:57	57	0.0000
nopath	3	6	9	1	667	01:18:25	4705	01:19:36	4776	00:01:11	71	0.0000
nopath	2	3	3	1	679	01:18:36	4716	01:19:42	4782	00:01:06	66	0.0000
nopath	3	6	9	1	667	01:18:53	4733	01:19:43	4783	00:00:50	50	0.0000
nopath	3	5	12	14	621	01:18:57	4737	01:19:48	4788	00:00:51	51	0.0000
nopath	6	1	12	14	832	01:18:41	4721	01:19:51	4791	00:01:10	70	0.0000
nopath	2	4	5	1	708	01:19:00	4740	01:20:05	4805	00:01:05	65	0.0000	00:01:10
nopath	1	5	5	1	785	01:19:08	4748	01:20:13	4813	00:01:05	65	0.0000
nopath	3	6	3	1	667	01:19:21	4761	01:20:26	4826	00:01:05	65	0.0000
nopath	2	4	10	1	708	01:19:19	4759	01:20:35	4835	00:01:16	76	0.0000
nopath	3	6	3	1	667	01:19:48	4788	01:20:38	4838	00:00:50	50	0.0000
nopath	2	4	3	1	708	01:19:46	4786	01:20:38	4838	00:00:52	52	0.0000
nopath	2	3	9	1	679	01:19:47	4787	01:20:41	4841	00:00:54	54	0.0000
nopath	2	4	3	1	708	01:19:58	4798	01:20:52	4852	00:00:54	54	0.0000
nopath	2	3	10	1	679	01:20:07	4807	01:20:59	4859	00:00:52	52	0.0000
nopath	6	3	9	1	667	01:20:07	4807	01:21:13	4873	00:01:06	66	0.0000	00:01:05
nopath	2	3	9	1	679	01:20:13	4813	01:21:22	4882	00:01:09	69	0.0000
nopath	2	3	12	14	679	01:20:20	4820	01:21:25	4885	00:01:05	65	0.0000
nopath	2	3	12	14	679	01:20:29	4829	01:21:43	4903	00:01:14	74	0.0000
nopath	2	4	5	1	708	01:20:38	4838	01:21:46	4906	00:01:08	68	0.0000
nopath	6	1	3	1	832	01:20:47	4847	01:21:51	4911	00:01:04	64	0.0000
nopath	1	2	12	14	504	01:20:17	4817	01:21:52	4912	00:01:35	95	0.0000
nopath	3	6	3	1	667	01:20:21	4821	01:21:56	4916	00:01:35	95	0.0000
nopath	1	2	3	1	504	01:21:11	4871	01:21:59	4919	00:00:48	48	0.0000
nopath	3	6	12	14	667	01:20:51	4851	01:21:59	4919	00:01:08	68	0.0000
nopath	5	2	9	1	701	01:21:04	4864	01:22:02	4922	00:00:58	58	0.0000	00:01:05
nopath	5	3	8	1	621	01:21:14	4874	01:22:04	4924	00:00:50	50	0.0000
nopath	5	1	3	1	785	01:20:55	4855	01:22:07	4927	00:01:12	72	0.0000
nopath	2	3	5	1	679	01:20:56	4856	01:22:12	4932	00:01:16	76	0.0000
nopath	3	6	5	1	667	01:21:02	4862	01:22:16	4936	00:01:14	74	0.0000
nopath	3	5	4	1	621	01:21:06	4866	01:22:18	4938	00:01:12	72	0.0000
nopath	1	4	13	15	792	01:19:50	4790	01:22:19	4939	00:02:29	149	0.0000
nopath	3	6	12	14	667	01:21:22	4882	01:22:20	4940	00:00:58	58	0.0000
nopath	3	6	5	1	667	01:21:28	4888	01:22:23	4943	00:00:55	55	0.0000
nopath	3	6	5	1	667	01:21:40	4900	01:22:30	4950	00:00:50	50	0.0000
nopath	1	2	13	15	504	01:21:35	4895	01:22:34	4954	00:00:59	59	0.0000
nopath	2	4	3	1	708	01:21:14	4874	01:22:37	4957	00:01:23	83	0.0000
nopath	2	4	12	14	708	01:21:46	4906	01:22:41	4961	00:00:55	55	0.0000
nopath	6	1	9	1	832	01:21:41	4901	01:22:44	4964	00:01:03	63	0.0000
nopath	1	2	9	1	504	01:21:58	4918	01:22:45	4965	00:00:47	47	0.0000
nopath	5	3	3	1	621	01:21:38	4898	01:22:54	4974	00:01:16	76	0.0000
nopath	3	6	3	1	667	01:21:41	4901	01:22:56	4976	00:01:15	75	0.0000
nopath	3	6	6	1	667	01:21:52	4912	01:22:58	4978	00:01:06	66	0.0000
nopath	4	2	9	1	708	01:22:07	4927	01:23:01	4981	00:00:54	54	0.0000	00:01:10
nopath	5	4	12	14	650	01:21:58	4918	01:23:04	4984	00:01:06	66	0.0000
nopath	4	1	12	14	792	01:21:37	4897	01:23:06	4986	00:01:29	89	0.0000
nopath	1	3	5	1	763	01:21:52	4912	01:23:12	4992	00:01:20	80	0.0000
nopath	1	3	6	1	763	01:21:57	4917	01:23:15	4995	00:01:18	78	0.0000
nopath	3	6	6	1	667	01:22:09	4929	01:23:17	4997	00:01:08	68	0.0000
nopath	3	5	5	1	621	01:22:14	4934	01:23:19	4999	00:01:05	65	0.0000
nopath	3	6	9	1	667	01:22:21	4941	01:23:21	5001	00:01:00	60	0.0000
nopath	1	2	12	14	504	01:22:29	4949	01:23:22	5002	00:00:53	53	0.0000
nopath	2	3	3	1	679	01:22:13	4933	01:23:32	5012	00:01:19	79	0.0000
nopath	1	3	3	1	763	01:22:39	4959	01:23:39	5019	00:01:00	60	0.0000
nopath	3	1	3	1	763	01:22:24	4944	01:23:45	5025	00:01:21	81	0.0000
nopath	3	6	9	1	667	01:22:44	4964	01:23:56	5036	00:01:12	72	0.0000
nopath	3	6	12	14	667	01:22:58	4978	01:23:59	5039	00:01:01	61	0.0000
nopath	5	4	4	1	650	01:22:57	4977	01:24:01	5041	00:01:04	64	0.0000	00:01:14
nopath	4	2	9	1	708	01:23:08	4988	01:24:04	5044	00:00:56	56	0.0000
nopath	2	4	9	1	708	01:22:51	4971	01:24:05	5045	00:01:14	74	0.0000
nopath	6	3	10	1	667	01:23:25	5005	01:24:17	5057	00:00:52	52	0.0000
nopath	1	5	13	15	785	01:22:42	4962	01:24:17	5057	00:01:35	95	0.0000
nopath	2	1	12	14	504	01:23:39	5019	01:24:26	5066	00:00:47	47	0.0000
nopath	3	6	4	1	667	01:23:24	5004	01:24:26	5066	00:01:02	62	0.0000
nopath	2	4	3	1	708	01:23:28	5008	01:24:26	5066	00:00:58	58	0.0000
nopath	4	2	5	1	708	01:23:30	5010	01:24:26	5066	00:00:56	56	0.0000
nopath	2	4	6	1	708	01:23:34	5014	01:24:29	5069	00:00:55	55	0.0000
nopath	5	2	9	1	701	01:22:56	4976	01:24:37	5077	00:01:41	101	0.0000
nopath	5	1	5	1	785	01:22:26	4946	01:24:41	5081	00:02:15	135	0.0000
nopath	6	1	9	1	832	01:23:11	4991	01:24:45	5085	00:01:34	94	0.0000
nopath	2	5	10	1	701	01:23:42	5022	01:24:45	5085	00:01:03	63	0.0000
nopath	6	7	12	14	624	01:23:47	5027	01:24:50	5090	00:01:03	63	0.0000
nopath	2	3	12	14	679	01:23:41	5021	01:25:03	5103	00:01:22	82	0.0000	00:01:07
nopath	3	6	8	1	667	01:23:52	5032	01:25:06	5106	00:01:14	74	0.0000
nopath	3	5	3	1	621	01:24:03	5043	01:25:06	5106	00:01:03	63	0.0000
nopath	1	2	3	1	504	01:24:18	5058	01:25:21	5121	00:01:03	63	0.0000
nopath	2	3	6	1	679	01:24:02	5042	01:25:22	5122	00:01:20	80	0.0000
nopath	3	6	13	15	667	01:24:13	5053	01:25:40	5140	00:01:27	87	0.0000
nopath	5	3	12	14	621	01:24:43	5083	01:25:44	5144	00:01:01	61	0.0000
nopath	6	3	6	1	667	01:25:02	5102	01:25:52	5152	00:00:50	50	0.0000
nopath	3	7	12	14	302	01:25:21	5121	01:25:57	5157	00:00:36	36	0.0000
nopath	2	1	9	1	504	01:25:13	5113	01:25:59	5159	00:00:46	46	0.0000
nopath	2	3	10	1	679	01:25:05	5105	01:26:04	5164	00:00:59	59	0.0000	00:01:09
nopath	4	1	13	15	792	01:25:01	5101	01:26:04	5164	00:01:03	63	0.0000
nopath	2	4	3	1	708	01:24:52	5092	01:26:05	5165	00:01:13	73	0.0000
nopath	3	6	5	1	667	01:24:41	5081	01:26:06	5166	00:01:25	85	0.0000
nopath	3	6	3	1	667	01:25:13	5113	01:26:08	5168	00:00:55	55	0.0000
nopath	2	3	3	1	679	01:25:15	5115	01:26:09	5169	00:00:54	54	0.0000
nopath	5	1	9	1	785	01:24:20	5060	01:26:11	5171	00:01:51	111	0.0000
nopath	5	1	5	1	785	01:25:03	5103	01:26:16	5176	00:01:13	73	0.0000
nopath	3	6	5	1	667	01:25:23	5123	01:26:17	5177	00:00:54	54	0.0000
nopath	1	2	9	1	504	01:25:08	5108	01:26:22	5182	00:01:14	74	0.0000
nopath	5	1	12	14	785	01:25:18	5118	01:26:22	5182	00:01:04	64	0.0000
nopath	6	3	3	1	667	01:25:38	5138	01:26:26	5186	00:00:48	48	0.0000
nopath	1	2	10	1	504	01:25:47	5147	01:26:33	5193	00:00:46	46	0.0000
nopath	3	4	5	1	375	01:26:14	5174	01:26:48	5208	00:00:34	34	0.0000
nopath	6	1	3	1	832	01:25:47	5147	01:26:49	5209	00:01:02	62	0.0000
nopath	1	2	12	14	504	01:25:58	5158	01:26:51	5211	00:00:53	53	0.0000
nopath	1	3	9	1	763	01:25:33	5133	01:26:52	5212	00:01:19	79	0.0000
nopath	3	6	13	15	667	01:26:04	5164	01:26:57	5217	00:00:53	53	0.0000
nopath	5	3	13	15	621	01:25:30	5130	01:27:06	5226	00:01:36	96	0.0000	00:01:08
nopath	2	1	2	1	504	01:26:08	5168	01:27:12	5232	00:01:04	64	0.0000
nopath	3	1	12	14	763	01:25:57	5157	01:27:13	5233	00:01:16	76	0.0000
nopath	6	2	10	1	748	01:25:51	5151	01:27:15	5235	00:01:24	84	0.0000
nopath	3	1	3	1	763	01:26:12	5172	01:27:16	5236	00:01:04	64	0.0000
nopath	2	3	9	1	679	01:25:34	5134	01:27:16	5236	00:01:42	102	0.0000
nopath	2	3	12	14	679	01:25:55	5155	01:27:19	5239	00:01:24	84	0.0000
nopath	6	2	6	1	748	01:26:05	5165	01:27:25	5245	00:01:20	80	0.0000
nopath	2	4	3	1	708	01:26:23	5183	01:27:27	5247	00:01:04	64	0.0000
nopath	3	6	6	1	667	01:26:39	5199	01:27:29	5249	00:00:50	50	0.0000
nopath	6	3	3	1	667	01:25:58	5158	01:27:43	5263	00:01:45	105	0.0000
nopath	2	6	5	1	748	01:26:19	5179	01:27:46	5266	00:01:27	87	0.0000
nopath	6	3	5	1	667	01:26:33	5193	01:27:46	5266	00:01:13	73	0.0000
nopath	4	1	9	1	792	01:26:13	5173	01:27:50	5270	00:01:37	97	0.0000
nopath	1	3	6	1	763	01:25:59	5159	01:27:52	5272	00:01:53	113	0.0000
nopath	1	3	12	14	763	01:26:05	5165	01:27:55	5275	00:01:50	110	0.0000
nopath	2	3	5	1	679	01:26:56	5216	01:27:58	5278	00:01:02	62	0.0000
nopath	5	6	12	14	380	01:27:09	5229	01:27:58	5278	00:00:49	49	0.0000
nopath	2	3	10	1	679	01:26:57	5217	01:28:00	5280	00:01:03	63	0.0000	00:01:13
nopath	5	1	12	14	785	01:26:25	5185	01:28:02	5282	00:01:37	97	0.0000
nopath	5	1	7	1	785	01:26:27	5187	01:28:04	5284	00:01:37	97	0.0000
nopath	2	3	13	15	679	01:27:01	5221	01:28:04	5284	00:01:03	63	0.0000
nopath	6	1	7	1	832	01:26:43	5203	01:28:06	5286	00:01:23	83	0.0000
nopath	4	3	10	1	375	01:27:05	5225	01:28:06	5286	00:01:01	61	0.0000
nopath	1	2	3	1	504	01:27:27	5247	01:28:12	5292	00:00:45	45	0.0000
nopath	5	3	3	1	621	01:27:34	5254	01:28:24	5304	00:00:50	50	0.0000
nopath	3	2	9	1	679	01:26:57	5217	01:28:25	5305	00:01:28	88	0.0000
nopath	6	3	9	1	667	01:27:10	5230	01:28:32	5312	00:01:22	82	0.0000
nopath	3	6	3	1	667	01:27:12	5232	01:28:35	5315	00:01:23	83	0.0000
nopath	6	7	3	1	624	01:27:37	5257	01:28:41	5321	00:01:04	64	0.0000
nopath	1	3	6	1	763	01:27:01	5221	01:28:42	5322	00:01:41	101	0.0000
nopath	3	5	13	15	621	01:27:18	5238	01:28:43	5323	00:01:25	85	0.0000
nopath	2	1	3	1	504	01:27:57	5277	01:28:44	5324	00:00:47	47	0.0000
nopath	6	2	5	1	748	01:27:16	5236	01:28:45	5325	00:01:29	89	0.0000
nopath	3	6	12	14	667	01:27:46	5266	01:28:45	5325	00:00:59	59	0.0000
nopath	1	3	12	14	763	01:27:32	5252	01:28:45	5325	00:01:13	73	0.0000
nopath	6	2	5	1	748	01:27:39	5259	01:28:47	5327	00:01:08	68	0.0000
nopath	4	7	12	14	331	01:27:53	5273	01:28:47	5327	00:00:54	54	0.0000
nopath	3	6	10	1	667	01:27:56	5276	01:28:47	5327	00:00:51	51	0.0000
nopath	2	3	12	14	679	01:27:18	5238	01:28:49	5329	00:01:31	91	0.0000
nopath	2	7	10	1	458	01:27:36	5256	01:28:50	5330	00:01:14	74	0.0000
nopath	6	3	2	1	667	01:27:40	5260	01:29:03	5343	00:01:23	83	0.0000	00:01:10
nopath	1	3	8	1	763	01:27:44	5264	01:29:22	5362	00:01:38	98	0.0000
nopath	3	6	5	1	667	01:28:26	5306	01:29:26	5366	00:01:00	60	0.0000
nopath	3	6	12	14	667	01:28:27	5307	01:29:29	5369	00:01:02	62	0.0000
nopath	6	1	3	1	832	01:28:25	5305	01:29:30	5370	00:01:05	65	0.0000
nopath	5	7	3	1	577	01:28:44	5324	01:29:39	5379	00:00:55	55	0.0000
nopath	3	2	12	14	679	01:28:46	5326	01:29:39	5379	00:00:53	53	0.0000
nopath	5	2	5	1	701	01:28:43	5323	01:29:47	5387	00:01:04	64	0.0000
nopath	5	1	3	1	785	01:28:20	5300	01:29:51	5391	00:01:31	91	0.0000
nopath	2	4	2	1	708	01:28:23	5303	01:29:55	5395	00:01:32	92	0.0000
nopath	6	1	5	1	832	01:28:35	5315	01:29:56	5396	00:01:21	81	0.0000
nopath	2	4	5	1	708	01:28:30	5310	01:29:57	5397	00:01:27	87	0.0000
nopath	2	4	12	14	708	01:28:41	5321	01:29:59	5399	00:01:18	78	0.0000
nopath	3	6	13	15	667	01:28:54	5334	01:30:00	5400	00:01:06	66	0.0000	00:01:02
nopath	2	3	5	1	679	01:28:48	5328	01:30:00	5400	00:01:12	72	0.0000
nopath	1	2	13	15	504	01:29:12	5352	01:30:01	5401	00:00:49	49	0.0000
nopath	2	3	12	14	679	01:29:05	5345	01:30:03	5403	00:00:58	58	0.0000
nopath	3	2	3	1	679	01:28:58	5338	01:30:05	5405	00:01:07	67	0.0000
nopath	3	5	12	14	621	01:29:01	5341	01:30:07	5407	00:01:06	66	0.0000
nopath	3	6	3	1	667	01:29:05	5345	01:30:09	5409	00:01:04	64	0.0000
nopath	3	6	3	1	667	01:29:19	5359	01:30:10	5410	00:00:51	51	0.0000
nopath	3	1	9	1	763	01:29:00	5340	01:30:14	5414	00:01:14	74	0.0000
nopath	5	3	12	14	621	01:28:55	5335	01:30:14	5414	00:01:19	79	0.0000
nopath	1	2	3	1	504	01:29:17	5357	01:30:21	5421	00:01:04	64	0.0000
nopath	2	3	12	14	679	01:29:30	5370	01:30:33	5433	00:01:03	63	0.0000
nopath	4	2	12	14	708	01:29:16	5356	01:30:36	5436	00:01:20	80	0.0000
nopath	3	2	5	1	679	01:29:23	5363	01:30:41	5441	00:01:18	78	0.0000
nopath	3	6	5	1	667	01:29:54	5394	01:30:45	5445	00:00:51	51	0.0000
nopath	2	1	3	1	504	01:29:39	5379	01:30:47	5447	00:01:08	68	0.0000
nopath	5	3	13	15	621	01:29:26	5366	01:30:47	5447	00:01:21	81	0.0000
nopath	1	3	13	15	763	01:29:39	5379	01:30:55	5455	00:01:16	76	0.0000
nopath	2	3	12	14	679	01:30:02	5402	01:30:59	5459	00:00:57	57	0.0000
nopath	2	1	3	1	504	01:30:20	5420	01:31:05	5465	00:00:45	45	0.0000	00:00:57
nopath	3	6	3	1	667	01:30:05	5405	01:31:06	5466	00:01:01	61	0.0000
nopath	3	6	10	1	667	01:30:17	5417	01:31:09	5469	00:00:52	52	0.0000
nopath	5	3	2	1	621	01:29:51	5391	01:31:13	5473	00:01:22	82	0.0000
nopath	5	3	7	1	621	01:30:22	5422	01:31:15	5475	00:00:53	53	0.0000
nopath	6	2	5	1	748	01:30:07	5407	01:31:17	5477	00:01:10	70	0.0000
nopath	5	1	2	1	785	01:30:03	5403	01:31:21	5481	00:01:18	78	0.0000
nopath	3	6	12	14	667	01:30:34	5434	01:31:37	5497	00:01:03	63	0.0000
nopath	2	4	13	15	708	01:30:26	5426	01:31:38	5498	00:01:12	72	0.0000
nopath	1	3	3	1	763	01:30:38	5438	01:31:39	5499	00:01:01	61	0.0000
nopath	3	5	12	14	621	01:30:43	5443	01:31:39	5499	00:00:56	56	0.0000
nopath	2	4	9	1	708	01:30:31	5431	01:31:40	5500	00:01:09	69	0.0000
nopath	1	4	5	1	792	01:30:47	5447	01:31:45	5505	00:00:58	58	0.0000
nopath	3	6	5	1	667	01:30:56	5456	01:31:47	5507	00:00:51	51	0.0000
nopath	6	2	12	14	748	01:31:00	5460	01:31:58	5518	00:00:58	58	0.0000
nopath	6	4	3	1	696	01:30:43	5443	01:32:08	5528	00:01:25	85	0.0000	00:01:31
nopath	5	3	5	1	621	01:31:07	5467	01:32:16	5536	00:01:09	69	0.0000
nopath	4	6	12	14	696	01:30:38	5438	01:32:17	5537	00:01:39	99	0.0000
nopath	3	6	12	14	667	01:31:13	5473	01:32:19	5539	00:01:06	66	0.0000
nopath	5	3	3	1	621	01:31:25	5485	01:32:20	5540	00:00:55	55	0.0000
nopath	3	6	3	1	667	01:31:17	5477	01:32:24	5544	00:01:07	67	0.0000
nopath	3	6	10	1	667	01:31:25	5485	01:32:26	5546	00:01:01	61	0.0000
nopath	5	3	12	14	621	01:31:33	5493	01:32:28	5548	00:00:55	55	0.0000
nopath	3	6	5	1	667	01:31:27	5487	01:32:28	5548	00:01:01	61	0.0000
nopath	5	1	12	14	785	01:31:18	5478	01:32:29	5549	00:01:11	71	0.0000
nopath	1	3	3	1	763	01:31:05	5465	01:32:32	5552	00:01:27	87	0.0000
nopath	4	1	12	14	792	01:30:28	5428	01:32:46	5566	00:02:18	138	0.0000
nopath	5	4	10	1	650	01:31:53	5513	01:32:58	5578	00:01:05	65	0.0000
nopath	5	7	3	1	577	01:31:59	5519	01:33:02	5582	00:01:03	63	0.0000	00:00:59
nopath	2	7	9	1	458	01:32:28	5548	01:33:08	5588	00:00:40	40	0.0000
nopath	3	7	12	14	302	01:32:28	5548	01:33:22	5602	00:00:54	54	0.0000
nopath	4	2	12	14	708	01:32:16	5536	01:33:30	5610	00:01:14	74	0.0000
nopath	3	1	3	1	763	01:32:18	5538	01:33:32	5612	00:01:14	74	0.0000
nopath	2	3	10	1	679	01:32:16	5536	01:33:32	5612	00:01:16	76	0.0000
nopath	4	7	3	1	331	01:32:34	5554	01:33:35	5615	00:01:01	61	0.0000
nopath	2	3	10	1	679	01:32:35	5555	01:33:35	5615	00:01:00	60	0.0000
nopath	2	7	6	1	458	01:32:50	5570	01:33:38	5618	00:00:48	48	0.0000
nopath	3	6	3	1	667	01:32:36	5556	01:33:41	5621	00:01:05	65	0.0000
nopath	3	6	12	14	667	01:32:49	5569	01:33:44	5624	00:00:55	55	0.0000
nopath	5	1	9	1	785	01:32:40	5560	01:33:45	5625	00:01:05	65	0.0000
nopath	3	6	3	1	667	01:33:00	5580	01:33:51	5631	00:00:51	51	0.0000
nopath	5	4	9	1	650	01:32:46	5566	01:33:54	5634	00:01:08	68	0.0000
nopath	1	3	9	1	763	01:32:45	5565	01:34:02	5642	00:01:17	77	0.0000	00:01:22
nopath	3	6	2	1	667	01:33:12	5592	01:34:05	5645	00:00:53	53	0.0000
nopath	3	6	3	1	667	01:33:14	5594	01:34:07	5647	00:00:53	53	0.0000
nopath	3	6	3	1	667	01:33:16	5596	01:34:09	5649	00:00:53	53	0.0000
nopath	3	6	2	1	667	01:33:19	5599	01:34:11	5651	00:00:52	52	0.0000
nopath	3	4	5	1	375	01:33:34	5614	01:34:16	5656	00:00:42	42	0.0000
nopath	3	2	3	1	679	01:32:19	5539	01:34:19	5659	00:02:00	120	0.0000
nopath	4	2	3	1	708	01:32:39	5559	01:34:20	5660	00:01:41	101	0.0000
nopath	3	2	3	1	679	01:33:29	5609	01:34:23	5663	00:00:54	54	0.0000
nopath	1	3	3	1	763	01:33:11	5591	01:34:24	5664	00:01:13	73	0.0000
nopath	4	1	3	1	792	01:32:24	5544	01:34:24	5664	00:02:00	120	0.0000
nopath	1	6	10	1	832	01:33:20	5600	01:34:25	5665	00:01:05	65	0.0000
nopath	1	4	5	1	792	01:33:09	5589	01:34:25	5665	00:01:16	76	0.0000
nopath	4	2	9	1	708	01:33:26	5606	01:34:26	5666	00:01:00	60	0.0000
nopath	3	6	5	1	667	01:33:40	5620	01:34:37	5677	00:00:57	57	0.0000
nopath	3	6	3	1	667	01:33:45	5625	01:34:40	5680	00:00:55	55	0.0000
nopath	4	6	12	14	696	01:33:44	5624	01:34:47	5687	00:01:03	63	0.0000
nopath	2	3	12	14	679	01:33:52	5632	01:34:53	5693	00:01:01	61	0.0000
nopath	3	5	13	15	621	01:34:02	5642	01:34:56	5696	00:00:54	54	0.0000
nopath	3	6	3	1	667	01:34:06	5646	01:34:58	5698	00:00:52	52	0.0000
nopath	2	1	2	1	504	01:34:12	5652	01:35:07	5707	00:00:55	55	0.0000	00:00:55
nopath	3	6	12	14	667	01:34:25	5665	01:35:27	5727	00:01:02	62	0.0000
nopath	3	6	5	1	667	01:34:32	5672	01:35:28	5728	00:00:56	56	0.0000
nopath	3	6	3	1	667	01:34:33	5673	01:35:30	5730	00:00:57	57	0.0000
nopath	1	3	12	14	763	01:33:29	5609	01:35:33	5733	00:02:04	124	0.0000
nopath	1	3	3	1	763	01:33:56	5636	01:35:35	5735	00:01:39	99	0.0000
nopath	3	6	9	1	667	01:34:47	5687	01:35:38	5738	00:00:51	51	0.0000
nopath	2	3	12	14	679	01:34:44	5684	01:35:39	5739	00:00:55	55	0.0000
nopath	6	1	9	1	832	01:34:38	5678	01:35:42	5742	00:01:04	64	0.0000
nopath	2	4	12	14	708	01:34:51	5691	01:35:44	5744	00:00:53	53	0.0000
nopath	6	3	9	1	667	01:34:56	5696	01:35:53	5753	00:00:57	57	0.0000
nopath	3	2	3	1	679	01:34:34	5674	01:35:55	5755	00:01:21	81	0.0000
nopath	3	7	3	1	302	01:35:24	5724	01:36:05	5765	00:00:41	41	0.0000	00:00:41
nopath	3	5	12	14	621	01:34:55	5695	01:36:05	5765	00:01:10	70	0.0000
nopath	5	3	9	1	621	01:34:54	5694	01:36:07	5767	00:01:13	73	0.0000
nopath	2	7	5	1	458	01:35:14	5714	01:36:08	5768	00:00:54	54	0.0000
nopath	4	1	9	1	792	01:34:46	5686	01:36:09	5769	00:01:23	83	0.0000
nopath	3	6	12	14	667	01:34:58	5698	01:36:09	5769	00:01:11	71	0.0000
nopath	1	3	12	14	763	01:34:40	5680	01:36:13	5773	00:01:33	93	0.0000
nopath	4	1	12	14	792	01:35:11	5711	01:36:14	5774	00:01:03	63	0.0000
nopath	3	5	12	14	621	01:34:59	5699	01:36:19	5779	00:01:20	80	0.0000
nopath	1	2	3	1	504	01:35:11	5711	01:36:21	5781	00:01:10	70	0.0000
nopath	5	1	9	1	785	01:34:40	5680	01:36:21	5781	00:01:41	101	0.0000
nopath	3	6	5	1	667	01:35:21	5721	01:36:23	5783	00:01:02	62	0.0000
nopath	3	6	3	1	667	01:35:33	5733	01:36:26	5786	00:00:53	53	0.0000
nopath	3	6	3	1	667	01:35:34	5734	01:36:27	5787	00:00:53	53	0.0000
nopath	5	4	9	1	650	01:35:04	5704	01:36:38	5798	00:01:34	94	0.0000
nopath	1	2	12	14	504	01:35:53	5753	01:36:40	5800	00:00:47	47	0.0000
nopath	4	2	3	1	708	01:35:46	5746	01:36:55	5815	00:01:09	69	0.0000
nopath	3	6	10	1	667	01:36:13	5773	01:37:04	5824	00:00:51	51	0.0000	00:00:57
nopath	3	4	10	1	375	01:36:29	5789	01:37:06	5826	00:00:37	37	0.0000
nopath	5	3	10	1	621	01:36:13	5773	01:37:06	5826	00:00:53	53	0.0000
nopath	5	7	9	1	577	01:36:02	5762	01:37:07	5827	00:01:05	65	0.0000
nopath	1	2	3	1	504	01:36:25	5785	01:37:11	5831	00:00:46	46	0.0000
nopath	1	3	12	14	763	01:35:55	5755	01:37:13	5833	00:01:18	78	0.0000
nopath	1	2	12	14	504	01:36:29	5789	01:37:16	5836	00:00:47	47	0.0000
nopath	1	4	9	1	792	01:35:59	5759	01:37:16	5836	00:01:17	77	0.0000
nopath	6	1	5	1	832	01:36:09	5769	01:37:25	5845	00:01:16	76	0.0000
nopath	3	6	5	1	667	01:36:30	5790	01:37:28	5848	00:00:58	58	0.0000
nopath	2	3	3	1	679	01:36:24	5784	01:37:32	5852	00:01:08	68	0.0000
nopath	6	1	5	1	832	01:36:35	5795	01:37:38	5858	00:01:03	63	0.0000
nopath	3	2	5	1	679	01:36:04	5764	01:37:45	5865	00:01:41	101	0.0000
nopath	4	2	12	14	708	01:36:17	5777	01:37:48	5868	00:01:31	91	0.0000
nopath	3	6	13	15	667	01:36:39	5799	01:37:50	5870	00:01:11	71	0.0000
nopath	3	6	3	1	667	01:37:25	5845	01:38:14	5894	00:00:49	49	0.0000	00:00:59
nopath	6	1	13	15	832	01:36:44	5804	01:38:15	5895	00:01:31	91	0.0000
nopath	3	6	3	1	667	01:37:28	5848	01:38:18	5898	00:00:50	50	0.0000
nopath	2	3	3	1	679	01:37:22	5842	01:38:24	5904	00:01:02	62	0.0000
nopath	3	6	9	1	667	01:37:33	5853	01:38:26	5906	00:00:53	53	0.0000
nopath	3	2	5	1	679	01:37:32	5852	01:38:27	5907	00:00:55	55	0.0000
nopath	2	4	13	15	708	01:37:12	5832	01:38:28	5908	00:01:16	76	0.0000
nopath	3	6	12	14	667	01:37:35	5855	01:38:29	5909	00:00:54	54	0.0000
nopath	3	2	12	14	679	01:37:46	5866	01:38:40	5920	00:00:54	54	0.0000
nopath	5	3	10	1	621	01:38:01	5881	01:38:54	5934	00:00:53	53	0.0000
nopath	3	5	9	1	621	01:37:54	5874	01:38:55	5935	00:01:01	61	0.0000
nopath	4	2	9	1	708	01:37:39	5859	01:38:55	5935	00:01:16	76	0.0000
nopath	3	6	12	14	667	01:38:09	5889	01:39:01	5941	00:00:52	52	0.0000	00:00:52
nopath	5	4	5	1	650	01:38:07	5887	01:39:05	5945	00:00:58	58	0.0000
nopath	3	6	12	14	667	01:38:14	5894	01:39:06	5946	00:00:52	52	0.0000
nopath	3	6	5	1	667	01:38:19	5899	01:39:08	5948	00:00:49	49	0.0000
nopath	2	3	10	1	679	01:37:54	5874	01:39:12	5952	00:01:18	78	0.0000
nopath	1	4	3	1	792	01:37:40	5860	01:39:16	5956	00:01:36	96	0.0000
nopath	3	6	5	1	667	01:38:29	5909	01:39:18	5958	00:00:49	49	0.0000
nopath	6	3	3	1	667	01:38:11	5891	01:39:23	5963	00:01:12	72	0.0000
nopath	6	1	5	1	832	01:38:09	5889	01:39:24	5964	00:01:15	75	0.0000
nopath	6	3	9	1	667	01:38:27	5907	01:39:25	5965	00:00:58	58	0.0000
nopath	1	2	10	1	504	01:38:49	5929	01:39:34	5974	00:00:45	45	0.0000
nopath	3	1	5	1	763	01:38:52	5932	01:40:03	6003	00:01:11	71	0.0000	00:01:20
nopath	6	3	9	1	667	01:39:15	5955	01:40:05	6005	00:00:50	50	0.0000
nopath	4	6	3	1	696	01:38:51	5931	01:40:06	6006	00:01:15	75	0.0000
nopath	6	2	7	1	748	01:39:09	5949	01:40:07	6007	00:00:58	58	0.0000
nopath	1	2	3	1	504	01:39:29	5969	01:40:14	6014	00:00:45	45	0.0000
nopath	3	6	12	14	667	01:39:25	5965	01:40:16	6016	00:00:51	51	0.0000
nopath	1	3	3	1	763	01:38:56	5936	01:40:22	6022	00:01:26	86	0.0000
nopath	2	3	5	1	679	01:38:56	5936	01:40:25	6025	00:01:29	89	0.0000
nopath	3	6	13	15	667	01:39:32	5972	01:40:25	6025	00:00:53	53	0.0000
nopath	3	6	3	1	667	01:39:35	5975	01:40:27	6027	00:00:52	52	0.0000
nopath	3	5	12	14	621	01:39:44	5984	01:40:35	6035	00:00:51	51	0.0000
nopath	6	7	3	1	624	01:39:27	5967	01:40:37	6037	00:01:10	70	0.0000
nopath	2	1	12	14	504	01:39:42	5982	01:40:38	6038	00:00:56	56	0.0000
nopath	3	5	10	1	621	01:39:49	5989	01:40:41	6041	00:00:52	52	0.0000
nopath	6	7	12	14	624	01:39:48	5988	01:40:45	6045	00:00:57	57	0.0000
nopath	2	7	13	15	458	01:40:05	6005	01:40:49	6049	00:00:44	44	0.0000
nopath	6	1	3	1	832	01:39:34	5974	01:40:51	6051	00:01:17	77	0.0000
nopath	1	7	13	15	542	01:40:08	6008	01:40:56	6056	00:00:48	48	0.0000
nopath	1	7	12	14	542	01:40:11	6011	01:40:59	6059	00:00:48	48	0.0000
nopath	3	6	10	1	667	01:40:01	6001	01:41:16	6076	00:01:15	75	0.0000	00:00:54
nopath	3	6	9	1	667	01:40:17	6017	01:41:18	6078	00:01:01	61	0.0000
nopath	3	6	3	1	667	01:40:21	6021	01:41:20	6080	00:00:59	59	0.0000
nopath	4	1	2	1	792	01:39:46	5986	01:41:24	6084	00:01:38	98	0.0000
nopath	5	3	12	14	621	01:40:31	6031	01:41:28	6088	00:00:57	57	0.0000
nopath	5	4	9	1	650	01:40:00	6000	01:41:28	6088	00:01:28	88	0.0000
nopath	5	1	3	1	785	01:40:23	6023	01:41:30	6090	00:01:07	67	0.0000
nopath	1	3	3	1	763	01:40:17	6017	01:41:32	6092	00:01:15	75	0.0000
nopath	2	4	2	1	708	01:40:41	6041	01:41:37	6097	00:00:56	56	0.0000
nopath	4	3	5	1	375	01:41:00	6060	01:41:40	6100	00:00:40	40	0.0000
nopath	3	2	12	14	679	01:40:49	6049	01:41:50	6110	00:01:01	61	0.0000
nopath	5	2	12	14	701	01:40:32	6032	01:41:56	6116	00:01:24	84	0.0000
nopath	5	3	12	14	621	01:41:03	6063	01:41:57	6117	00:00:54	54	0.0000
nopath	6	1	5	1	832	01:40:35	6035	01:42:03	6123	00:01:28	88	0.0000	00:01:14
nopath	2	3	13	15	679	01:41:01	6061	01:42:05	6125	00:01:04	64	0.0000
nopath	5	1	5	1	785	01:40:47	6047	01:42:08	6128	00:01:21	81	0.0000
nopath	2	4	13	15	708	01:41:03	6063	01:42:09	6129	00:01:06	66	0.0000
nopath	3	6	3	1	667	01:41:24	6084	01:42:14	6134	00:00:50	50	0.0000
nopath	1	3	3	1	763	01:41:05	6065	01:42:16	6136	00:01:11	71	0.0000
nopath	4	3	12	14	375	01:41:43	6103	01:42:19	6139	00:00:36	36	0.0000
nopath	2	1	5	1	504	01:41:47	6107	01:42:31	6151	00:00:44	44	0.0000
nopath	2	4	3	1	708	01:41:41	6101	01:42:36	6156	00:00:55	55	0.0000
nopath	5	7	12	14	577	01:41:09	6069	01:42:48	6168	00:01:39	99	0.0000
nopath	4	2	3	1	708	01:42:00	6120	01:42:54	6174	00:00:54	54	0.0000
nopath	2	4	9	1	708	01:41:56	6116	01:42:55	6175	00:00:59	59	0.0000
nopath	2	4	12	14	708	01:42:05	6125	01:42:58	6178	00:00:53	53	0.0000
nopath	3	5	9	1	621	01:42:13	6133	01:43:04	6184	00:00:51	51	0.0000	00:01:02
nopath	3	6	9	1	667	01:42:17	6137	01:43:07	6187	00:00:50	50	0.0000
nopath	5	1	5	1	785	01:41:58	6118	01:43:11	6191	00:01:13	73	0.0000
nopath	5	1	12	14	785	01:42:14	6134	01:43:16	6196	00:01:02	62	0.0000
nopath	2	3	9	1	679	01:42:24	6144	01:43:22	6202	00:00:58	58	0.0000
nopath	3	6	3	1	667	01:42:42	6162	01:43:36	6216	00:00:54	54	0.0000
nopath	2	1	3	1	504	01:42:42	6162	01:43:37	6217	00:00:55	55	0.0000
nopath	5	7	3	1	577	01:42:41	6161	01:43:39	6219	00:00:58	58	0.0000
nopath	5	2	7	1	701	01:42:27	6147	01:43:45	6225	00:01:18	78	0.0000
nopath	2	3	5	1	679	01:42:53	6173	01:43:52	6232	00:00:59	59	0.0000
nopath	6	7	5	1	624	01:43:11	6191	01:44:07	6247	00:00:56	56	0.0000	00:01:10
nopath	5	3	7	1	621	01:43:17	6197	01:44:13	6253	00:00:56	56	0.0000
nopath	3	6	8	1	667	01:42:58	6178	01:44:16	6256	00:01:18	78	0.0000
nopath	4	2	13	15	708	01:43:19	6199	01:44:17	6257	00:00:58	58	0.0000
nopath	2	1	3	1	504	01:43:30	6210	01:44:27	6267	00:00:57	57	0.0000
nopath	3	6	3	1	667	01:43:23	6203	01:44:27	6267	00:01:04	64	0.0000
nopath	1	3	3	1	763	01:43:25	6205	01:44:32	6272	00:01:07	67	0.0000
nopath	3	6	3	1	667	01:43:38	6218	01:44:33	6273	00:00:55	55	0.0000
nopath	3	6	9	1	667	01:43:41	6221	01:44:34	6274	00:00:53	53	0.0000
nopath	3	6	3	1	667	01:43:44	6224	01:44:37	6277	00:00:53	53	0.0000
nopath	3	6	9	1	667	01:43:45	6225	01:44:38	6278	00:00:53	53	0.0000
nopath	4	7	2	1	331	01:44:06	6246	01:44:39	6279	00:00:33	33	0.0000
nopath	3	2	5	1	679	01:43:29	6209	01:44:45	6285	00:01:16	76	0.0000
nopath	1	3	12	14	763	01:43:31	6211	01:44:46	6286	00:01:15	75	0.0000
nopath	1	3	5	1	763	01:43:45	6225	01:44:50	6290	00:01:05	65	0.0000
nopath	1	3	12	14	763	01:43:50	6230	01:44:53	6293	00:01:03	63	0.0000
nopath	4	2	3	1	708	01:43:59	6239	01:44:56	6296	00:00:57	57	0.0000
nopath	4	2	12	14	708	01:44:04	6244	01:44:59	6299	00:00:55	55	0.0000
nopath	5	3	2	1	621	01:43:49	6229	01:45:14	6314	00:01:25	85	0.0000	00:01:03
nopath	5	1	5	1	785	01:44:20	6260	01:45:27	6327	00:01:07	67	0.0000
nopath	3	6	10	1	667	01:44:33	6273	01:45:28	6328	00:00:55	55	0.0000
nopath	2	4	3	1	708	01:44:22	6262	01:45:35	6335	00:01:13	73	0.0000
nopath	2	6	10	1	748	01:44:27	6267	01:45:36	6336	00:01:09	69	0.0000
nopath	3	2	3	1	679	01:44:17	6257	01:45:45	6345	00:01:28	88	0.0000
nopath	3	2	12	14	679	01:44:43	6283	01:45:47	6347	00:01:04	64	0.0000
nopath	1	2	12	14	504	01:45:08	6308	01:46:02	6362	00:00:54	54	0.0000	00:00:57
nopath	2	4	12	14	708	01:45:10	6310	01:46:06	6366	00:00:56	56	0.0000
nopath	3	6	3	1	667	01:45:21	6321	01:46:11	6371	00:00:50	50	0.0000
nopath	5	1	9	1	785	01:44:53	6293	01:46:16	6376	00:01:23	83	0.0000
nopath	1	3	3	1	763	01:45:31	6331	01:46:42	6402	00:01:11	71	0.0000
nopath	5	3	3	1	621	01:45:57	6357	01:46:53	6413	00:00:56	56	0.0000
nopath	2	1	12	14	504	01:46:09	6369	01:46:55	6415	00:00:46	46	0.0000
nopath	3	6	9	1	667	01:45:45	6345	01:46:56	6416	00:01:11	71	0.0000
nopath	3	5	9	1	621	01:46:00	6360	01:46:57	6417	00:00:57	57	0.0000
nopath	6	1	6	1	832	01:45:42	6342	01:47:01	6421	00:01:19	79	0.0000	00:01:19
nopath	5	7	12	14	577	01:46:07	6367	01:47:05	6425	00:00:58	58	0.0000
nopath	5	3	13	15	621	01:46:11	6371	01:47:05	6425	00:00:54	54	0.0000
nopath	2	3	12	14	679	01:46:03	6363	01:47:13	6433	00:01:10	70	0.0000
nopath	3	6	10	1	667	01:46:23	6383	01:47:15	6435	00:00:52	52	0.0000
nopath	2	4	12	14	708	01:46:08	6368	01:47:17	6437	00:01:09	69	0.0000
nopath	3	5	5	1	621	01:46:26	6386	01:47:17	6437	00:00:51	51	0.0000
nopath	3	6	10	1	667	01:46:33	6393	01:47:24	6444	00:00:51	51	0.0000
nopath	4	6	12	14	696	01:46:16	6376	01:47:37	6457	00:01:21	81	0.0000
nopath	2	3	3	1	679	01:46:48	6408	01:47:45	6465	00:00:57	57	0.0000
nopath	2	4	12	14	708	01:46:22	6382	01:47:46	6466	00:01:24	84	0.0000
nopath	3	6	5	1	667	01:46:41	6401	01:47:46	6466	00:01:05	65	0.0000
nopath	3	6	3	1	667	01:46:43	6403	01:47:48	6468	00:01:05	65	0.0000
nopath	1	3	12	14	763	01:46:33	6393	01:47:49	6469	00:01:16	76	0.0000
nopath	3	6	3	1	667	01:46:50	6410	01:47:51	6471	00:01:01	61	0.0000
nopath	3	5	13	15	621	01:47:00	6420	01:47:55	6475	00:00:55	55	0.0000
nopath	1	2	12	14	504	01:46:55	6415	01:48:02	6482	00:01:07	67	0.0000	00:01:07
nopath	3	4	13	15	375	01:47:21	6441	01:48:08	6488	00:00:47	47	0.0000
nopath	2	3	3	1	679	01:47:10	6430	01:48:22	6502	00:01:12	72	0.0000
nopath	3	2	5	1	679	01:47:31	6451	01:48:32	6512	00:01:01	61	0.0000
nopath	2	7	6	1	458	01:47:54	6474	01:48:37	6517	00:00:43	43	0.0000
nopath	5	4	6	1	650	01:47:08	6428	01:48:38	6518	00:01:30	90	0.0000
nopath	1	3	2	1	763	01:47:25	6445	01:48:42	6522	00:01:17	77	0.0000
nopath	6	2	3	1	748	01:47:26	6446	01:48:45	6525	00:01:19	79	0.0000
nopath	6	7	3	1	624	01:47:29	6449	01:48:57	6537	00:01:28	88	0.0000
nopath	3	2	13	15	679	01:47:34	6454	01:48:59	6539	00:01:25	85	0.0000
nopath	2	3	13	15	679	01:47:47	6467	01:49:05	6545	00:01:18	78	0.0000	00:01:07
nopath	2	3	5	1	679	01:47:48	6468	01:49:07	6547	00:01:19	79	0.0000
nopath	2	3	9	1	679	01:47:52	6472	01:49:09	6549	00:01:17	77	0.0000
nopath	2	1	12	14	504	01:48:29	6509	01:49:15	6555	00:00:46	46	0.0000
nopath	3	6	9	1	667	01:48:00	6480	01:49:16	6556	00:01:16	76	0.0000
nopath	2	3	9	1	679	01:48:24	6504	01:49:16	6556	00:00:52	52	0.0000
nopath	3	6	9	1	667	01:48:01	6481	01:49:19	6559	00:01:18	78	0.0000
nopath	3	1	3	1	763	01:47:57	6477	01:49:22	6562	00:01:25	85	0.0000
nopath	2	3	9	1	679	01:48:33	6513	01:49:27	6567	00:00:54	54	0.0000
nopath	2	3	12	14	679	01:48:37	6517	01:49:30	6570	00:00:53	53	0.0000
nopath	5	1	9	1	785	01:47:12	6432	01:49:31	6571	00:02:19	139	0.0000
nopath	6	1	3	1	832	01:48:07	6487	01:49:33	6573	00:01:26	86	0.0000
nopath	2	4	12	14	708	01:48:38	6518	01:49:34	6574	00:00:56	56	0.0000
nopath	5	1	10	1	785	01:48:26	6506	01:49:35	6575	00:01:09	69	0.0000
nopath	5	3	3	1	621	01:48:34	6514	01:49:43	6583	00:01:09	69	0.0000
nopath	6	3	6	1	667	01:48:58	6538	01:49:49	6589	00:00:51	51	0.0000
nopath	3	2	3	1	679	01:48:20	6500	01:49:55	6595	00:01:35	95	0.0000
nopath	1	3	5	1	763	01:48:36	6516	01:50:02	6602	00:01:26	86	0.0000	00:01:19
nopath	3	5	2	1	621	01:48:26	6506	01:50:05	6605	00:01:39	99	0.0000
nopath	6	2	6	1	748	01:48:50	6530	01:50:05	6605	00:01:15	75	0.0000
nopath	3	6	12	14	667	01:48:33	6513	01:50:08	6608	00:01:35	95	0.0000
nopath	3	6	2	1	667	01:49:18	6558	01:50:11	6611	00:00:53	53	0.0000
nopath	3	6	3	1	667	01:49:24	6564	01:50:15	6615	00:00:51	51	0.0000
nopath	3	5	5	1	621	01:49:27	6567	01:50:16	6616	00:00:49	49	0.0000
nopath	1	5	12	14	785	01:49:02	6542	01:50:25	6625	00:01:23	83	0.0000
nopath	4	7	3	1	331	01:49:40	6580	01:50:35	6635	00:00:55	55	0.0000
nopath	2	4	3	1	708	01:49:21	6561	01:50:35	6635	00:01:14	74	0.0000
nopath	3	2	9	1	679	01:49:40	6580	01:50:39	6639	00:00:59	59	0.0000
nopath	3	6	12	14	667	01:49:43	6583	01:50:45	6645	00:01:02	62	0.0000
nopath	3	5	5	1	621	01:49:55	6595	01:50:46	6646	00:00:51	51	0.0000
nopath	3	2	13	15	679	01:49:42	6582	01:50:46	6646	00:01:04	64	0.0000
nopath	2	1	9	1	504	01:50:02	6602	01:50:47	6647	00:00:45	45	0.0000
nopath	6	2	3	1	748	01:49:44	6584	01:50:55	6655	00:01:11	71	0.0000
nopath	1	2	6	1	504	01:50:09	6609	01:51:01	6661	00:00:52	52	0.0000	00:00:52
nopath	5	6	13	15	380	01:49:40	6580	01:51:10	6670	00:01:30	90	0.0000
nopath	2	4	3	1	708	01:50:03	6603	01:51:15	6675	00:01:12	72	0.0000
nopath	6	1	9	1	832	01:50:02	6602	01:51:16	6676	00:01:14	74	0.0000
nopath	1	3	3	1	763	01:50:13	6613	01:51:19	6679	00:01:06	66	0.0000
nopath	3	6	2	1	667	01:50:06	6606	01:51:26	6686	00:01:20	80	0.0000
nopath	3	6	3	1	667	01:50:17	6617	01:51:28	6688	00:01:11	71	0.0000
nopath	1	2	12	14	504	01:50:45	6645	01:51:31	6691	00:00:46	46	0.0000
nopath	5	1	2	1	785	01:50:30	6630	01:51:39	6699	00:01:09	69	0.0000
nopath	5	1	5	1	785	01:50:33	6633	01:51:41	6701	00:01:08	68	0.0000
nopath	3	6	3	1	667	01:50:25	6625	01:51:56	6716	00:01:31	91	0.0000
nopath	4	1	12	14	792	01:50:08	6608	01:51:56	6716	00:01:48	108	0.0000
nopath	3	6	9	1	667	01:51:02	6662	01:52:00	6720	00:00:58	58	0.0000	00:01:02
nopath	3	2	12	14	679	01:50:49	6649	01:52:00	6720	00:01:11	71	0.0000
nopath	1	3	12	14	763	01:50:32	6632	01:52:03	6723	00:01:31	91	0.0000
nopath	5	2	13	15	701	01:50:56	6656	01:52:05	6725	00:01:09	69	0.0000
nopath	3	6	9	1	667	01:51:20	6680	01:52:12	6732	00:00:52	52	0.0000
nopath	5	1	5	1	785	01:50:59	6659	01:52:12	6732	00:01:13	73	0.0000
nopath	3	5	13	15	621	01:51:23	6683	01:52:18	6738	00:00:55	55	0.0000
nopath	6	7	12	14	624	01:51:15	6675	01:52:20	6740	00:01:05	65	0.0000
nopath	2	4	6	1	708	01:50:31	6631	01:52:35	6755	00:02:04	124	0.0000
nopath	3	6	12	14	667	01:51:40	6700	01:52:37	6757	00:00:57	57	0.0000
nopath	1	6	5	1	832	01:51:10	6670	01:52:46	6766	00:01:36	96	0.0000
nopath	1	2	12	14	504	01:51:46	6706	01:52:52	6772	00:01:06	66	0.0000
nopath	3	6	12	14	667	01:51:52	6712	01:52:57	6777	00:01:05	65	0.0000
nopath	2	3	5	1	679	01:51:53	6713	01:53:02	6782	00:01:09	69	0.0000	00:01:04
nopath	2	3	6	1	679	01:52:02	6722	01:53:05	6785	00:01:03	63	0.0000
nopath	3	5	13	15	621	01:52:05	6725	01:53:11	6791	00:01:06	66	0.0000
nopath	2	1	12	14	504	01:52:12	6732	01:53:18	6798	00:01:06	66	0.0000
nopath	6	7	9	1	624	01:52:09	6729	01:53:27	6807	00:01:18	78	0.0000
nopath	3	6	12	14	667	01:52:10	6730	01:53:37	6817	00:01:27	87	0.0000
nopath	3	6	12	14	667	01:52:18	6738	01:53:39	6819	00:01:21	81	0.0000
nopath	3	6	3	1	667	01:52:23	6743	01:53:41	6821	00:01:18	78	0.0000
nopath	5	7	10	1	577	01:52:07	6727	01:53:42	6822	00:01:35	95	0.0000
nopath	5	7	5	1	577	01:52:27	6747	01:53:46	6826	00:01:19	79	0.0000
nopath	5	3	5	1	621	01:52:48	6768	01:53:47	6827	00:00:59	59	0.0000
nopath	3	6	12	14	667	01:52:56	6776	01:53:50	6830	00:00:54	54	0.0000
nopath	5	7	3	1	577	01:52:38	6758	01:53:51	6831	00:01:13	73	0.0000
nopath	1	5	12	14	785	01:52:09	6729	01:53:55	6835	00:01:46	106	0.0000
nopath	1	3	6	1	763	01:52:17	6737	01:54:02	6842	00:01:45	105	0.0000	00:01:27
nopath	3	6	13	15	667	01:53:12	6792	01:54:06	6846	00:00:54	54	0.0000
nopath	3	6	13	15	667	01:53:17	6797	01:54:10	6850	00:00:53	53	0.0000
nopath	2	3	12	14	679	01:53:21	6801	01:54:14	6854	00:00:53	53	0.0000
nopath	4	2	13	15	708	01:53:26	6806	01:54:28	6868	00:01:02	62	0.0000
nopath	2	4	5	1	708	01:53:22	6802	01:54:35	6875	00:01:13	73	0.0000
nopath	2	3	3	1	679	01:53:49	6829	01:54:41	6881	00:00:52	52	0.0000
nopath	2	6	7	1	748	01:53:31	6811	01:54:46	6886	00:01:15	75	0.0000
nopath	2	1	3	1	504	01:54:01	6841	01:54:46	6886	00:00:45	45	0.0000
nopath	3	6	13	15	667	01:53:32	6812	01:55:00	6900	00:01:28	88	0.0000	00:01:06
nopath	2	3	9	1	679	01:53:57	6837	01:55:02	6902	00:01:05	65	0.0000
nopath	6	2	12	14	748	01:54:06	6846	01:55:04	6904	00:00:58	58	0.0000
nopath	6	1	12	14	832	01:53:58	6838	01:55:05	6905	00:01:07	67	0.0000
nopath	1	3	5	1	763	01:53:21	6801	01:55:07	6907	00:01:46	106	0.0000
nopath	2	6	3	1	748	01:53:52	6832	01:55:16	6916	00:01:24	84	0.0000
nopath	3	6	5	1	667	01:54:06	6846	01:55:26	6926	00:01:20	80	0.0000
nopath	3	6	12	14	667	01:54:22	6862	01:55:28	6928	00:01:06	66	0.0000
nopath	3	6	13	15	667	01:54:43	6883	01:55:50	6950	00:01:07	67	0.0000
nopath	3	5	5	1	621	01:55:13	6913	01:56:05	6965	00:00:52	52	0.0000	00:00:59
nopath	3	6	5	1	667	01:55:16	6916	01:56:07	6967	00:00:51	51	0.0000
nopath	3	6	5	1	667	01:55:18	6918	01:56:09	6969	00:00:51	51	0.0000
nopath	2	3	12	14	679	01:54:19	6859	01:56:13	6973	00:01:54	114	0.0000
nopath	4	7	9	1	331	01:55:32	6932	01:56:14	6974	00:00:42	42	0.0000
nopath	2	4	10	1	708	01:55:16	6916	01:56:16	6976	00:01:00	60	0.0000
nopath	3	6	12	14	667	01:55:25	6925	01:56:16	6976	00:00:51	51	0.0000
nopath	3	6	12	14	667	01:55:32	6932	01:56:22	6982	00:00:50	50	0.0000
nopath	6	3	3	1	667	01:55:26	6926	01:56:23	6983	00:00:57	57	0.0000
nopath	3	6	5	1	667	01:55:48	6948	01:56:46	7006	00:00:58	58	0.0000
nopath	3	6	12	14	667	01:55:50	6950	01:56:50	7010	00:01:00	60	0.0000
nopath	3	6	10	1	667	01:56:01	6961	01:56:52	7012	00:00:51	51	0.0000
nopath	5	1	12	14	785	01:55:47	6947	01:56:56	7016	00:01:09	69	0.0000
nopath	5	1	6	1	785	01:55:48	6948	01:56:58	7018	00:01:10	70	0.0000
nopath	3	6	3	1	667	01:56:05	6965	01:57:00	7020	00:00:55	55	0.0000	00:00:58
nopath	3	6	12	14	667	01:56:09	6969	01:57:01	7021	00:00:52	52	0.0000
nopath	3	6	3	1	667	01:56:12	6972	01:57:03	7023	00:00:51	51	0.0000
nopath	2	3	3	1	679	01:55:56	6956	01:57:04	7024	00:01:08	68	0.0000
nopath	2	4	12	14	708	01:55:32	6932	01:57:06	7026	00:01:34	94	0.0000
nopath	3	6	10	1	667	01:56:17	6977	01:57:07	7027	00:00:50	50	0.0000
nopath	6	2	6	1	748	01:56:10	6970	01:57:08	7028	00:00:58	58	0.0000
nopath	3	6	12	14	667	01:56:23	6983	01:57:13	7033	00:00:50	50	0.0000
nopath	3	6	3	1	667	01:56:27	6987	01:57:17	7037	00:00:50	50	0.0000
nopath	3	2	6	1	679	01:56:02	6962	01:57:25	7045	00:01:23	83	0.0000
nopath	3	4	5	1	375	01:56:55	7015	01:57:27	7047	00:00:32	32	0.0000
nopath	4	2	3	1	708	01:56:07	6967	01:57:28	7048	00:01:21	81	0.0000
nopath	2	6	12	14	748	01:55:54	6954	01:57:37	7057	00:01:43	103	0.0000
nopath	1	3	12	14	763	01:56:35	6995	01:57:44	7064	00:01:09	69	0.0000
nopath	1	4	7	1	792	01:56:26	6986	01:57:45	7065	00:01:19	79	0.0000
nopath	3	6	3	1	667	01:56:44	7004	01:57:46	7066	00:01:02	62	0.0000
nopath	2	1	5	1	504	01:57:06	7026	01:57:49	7069	00:00:43	43	0.0000
nopath	2	4	13	15	708	01:56:35	6995	01:57:50	7070	00:01:15	75	0.0000
nopath	3	6	10	1	667	01:56:59	7019	01:57:53	7073	00:00:54	54	0.0000
nopath	6	1	3	1	832	01:56:51	7011	01:57:54	7074	00:01:03	63	0.0000
nopath	2	4	13	15	708	01:56:46	7006	01:57:57	7077	00:01:11	71	0.0000
nopath	6	2	3	1	748	01:57:05	7025	01:58:09	7089	00:01:04	64	0.0000	00:01:16
nopath	1	2	5	1	504	01:57:18	7038	01:58:12	7092	00:00:54	54	0.0000
nopath	1	3	3	1	763	01:56:40	7000	01:58:22	7102	00:01:42	102	0.0000
nopath	1	4	12	14	792	01:56:48	7008	01:58:27	7107	00:01:39	99	0.0000
nopath	1	4	13	15	792	01:57:09	7029	01:58:29	7109	00:01:20	80	0.0000
nopath	1	4	9	1	792	01:57:10	7030	01:58:31	7111	00:01:21	81	0.0000
nopath	2	1	12	14	504	01:57:44	7064	01:58:38	7118	00:00:54	54	0.0000
nopath	3	2	5	1	679	01:57:32	7052	01:58:40	7120	00:01:08	68	0.0000
nopath	2	1	3	1	504	01:57:52	7072	01:58:42	7122	00:00:50	50	0.0000
nopath	3	1	3	1	763	01:56:56	7016	01:58:44	7124	00:01:48	108	0.0000
nopath	3	2	6	1	679	01:57:47	7067	01:58:45	7125	00:00:58	58	0.0000
nopath	3	6	3	1	667	01:57:24	7044	01:58:46	7126	00:01:22	82	0.0000
nopath	2	4	4	1	708	01:58:00	7080	01:59:05	7145	00:01:05	65	0.0000	00:01:09
nopath	3	6	12	14	667	01:57:59	7079	01:59:07	7147	00:01:08	68	0.0000
nopath	3	6	3	1	667	01:58:18	7098	01:59:09	7149	00:00:51	51	0.0000
nopath	2	1	5	1	504	01:58:27	7107	01:59:09	7149	00:00:42	42	0.0000
nopath	5	1	3	1	785	01:58:04	7084	01:59:11	7151	00:01:07	67	0.0000
nopath	2	3	13	15	679	01:58:15	7095	01:59:13	7153	00:00:58	58	0.0000
nopath	3	6	3	1	667	01:58:20	7100	01:59:13	7153	00:00:53	53	0.0000
nopath	6	1	3	1	832	01:58:08	7088	01:59:15	7155	00:01:07	67	0.0000
nopath	5	1	3	1	785	01:58:23	7103	01:59:25	7165	00:01:02	62	0.0000
nopath	2	6	9	1	748	01:58:14	7094	01:59:26	7166	00:01:12	72	0.0000
nopath	5	4	12	14	650	01:58:24	7104	01:59:39	7179	00:01:15	75	0.0000
nopath	4	2	3	1	708	01:58:46	7126	01:59:40	7180	00:00:54	54	0.0000
nopath	1	3	3	1	763	01:57:54	7074	01:59:42	7182	00:01:48	108	0.0000
nopath	4	1	9	1	792	01:58:16	7096	01:59:44	7184	00:01:28	88	0.0000
nopath	4	7	5	1	331	01:59:07	7147	01:59:45	7185	00:00:38	38	0.0000
nopath	3	6	3	1	667	01:58:44	7124	01:59:56	7196	00:01:12	72	0.0000
nopath	5	4	10	1	650	01:59:01	7141	02:00:03	7203	00:01:02	62	0.0000	00:01:15
nopath	2	6	3	1	748	01:59:14	7154	02:00:15	7215	00:01:01	61	0.0000
nopath	2	3	12	14	679	01:59:20	7160	02:00:23	7223	00:01:03	63	0.0000
nopath	3	5	5	1	621	01:59:27	7167	02:00:25	7225	00:00:58	58	0.0000
nopath	6	2	13	15	748	01:59:29	7169	02:00:28	7228	00:00:59	59	0.0000
nopath	1	2	9	1	504	01:59:49	7189	02:00:34	7234	00:00:45	45	0.0000
nopath	3	2	5	1	679	01:59:19	7159	02:00:45	7245	00:01:26	86	0.0000
nopath	3	2	5	1	679	01:59:34	7174	02:00:47	7247	00:01:13	73	0.0000
nopath	3	4	9	1	375	02:00:16	7216	02:00:48	7248	00:00:32	32	0.0000
nopath	3	2	13	15	679	01:59:38	7178	02:00:50	7250	00:01:12	72	0.0000
nopath	2	3	9	1	679	01:59:42	7182	02:00:52	7252	00:01:10	70	0.0000
nopath	4	2	12	14	708	01:59:21	7161	02:00:53	7253	00:01:32	92	0.0000
nopath	3	6	3	1	667	01:59:54	7194	02:00:55	7255	00:01:01	61	0.0000
nopath	4	7	12	14	331	02:00:22	7222	02:00:58	7258	00:00:36	36	0.0000
nopath	1	3	12	14	763	01:59:56	7196	02:00:58	7258	00:01:02	62	0.0000
nopath	3	6	3	1	667	01:59:59	7199	02:01:00	7260	00:01:01	61	0.0000	00:00:58
nopath	5	4	3	1	650	02:00:31	7231	02:01:28	7288	00:00:57	57	0.0000
nopath	2	3	12	14	679	02:00:10	7210	02:01:35	7295	00:01:25	85	0.0000
nopath	2	4	12	14	708	02:00:03	7203	02:01:36	7296	00:01:33	93	0.0000
nopath	4	1	3	1	792	01:59:50	7190	02:01:37	7297	00:01:47	107	0.0000
nopath	1	3	2	1	763	02:00:08	7208	02:01:38	7298	00:01:30	90	0.0000
nopath	3	6	9	1	667	02:00:28	7228	02:01:39	7299	00:01:11	71	0.0000
nopath	1	3	3	1	763	02:00:16	7216	02:01:40	7300	00:01:24	84	0.0000
nopath	1	4	5	1	792	02:00:32	7232	02:01:43	7303	00:01:11	71	0.0000
nopath	3	6	13	15	667	02:00:39	7239	02:01:43	7303	00:01:04	64	0.0000
nopath	2	3	3	1	679	02:00:50	7250	02:01:45	7305	00:00:55	55	0.0000
nopath	2	3	3	1	679	02:00:56	7256	02:01:48	7308	00:00:52	52	0.0000
nopath	6	3	12	14	667	02:00:47	7247	02:02:04	7324	00:01:17	77	0.0000	00:01:00
nopath	5	3	3	1	621	02:01:09	7269	02:02:16	7336	00:01:07	67	0.0000
nopath	3	2	13	15	679	02:00:26	7226	02:02:19	7339	00:01:53	113	0.0000
nopath	1	3	3	1	763	02:00:53	7253	02:02:22	7342	00:01:29	89	0.0000
nopath	1	4	6	1	792	02:01:25	7285	02:02:27	7347	00:01:02	62	0.0000
nopath	3	1	6	1	763	02:00:53	7253	02:02:28	7348	00:01:35	95	0.0000
nopath	1	4	3	1	792	02:01:27	7287	02:02:29	7349	00:01:02	62	0.0000
nopath	3	6	13	15	667	02:01:16	7276	02:02:29	7349	00:01:13	73	0.0000
nopath	3	6	6	1	667	02:01:18	7278	02:02:31	7351	00:01:13	73	0.0000
nopath	3	6	5	1	667	02:01:32	7292	02:02:33	7353	00:01:01	61	0.0000
nopath	5	3	3	1	621	02:01:36	7296	02:02:43	7363	00:01:07	67	0.0000
nopath	6	3	12	14	667	02:01:37	7297	02:02:48	7368	00:01:11	71	0.0000
nopath	5	7	12	14	577	02:01:37	7297	02:02:50	7370	00:01:13	73	0.0000
nopath	2	3	13	15	679	02:01:53	7313	02:02:57	7377	00:01:04	64	0.0000
nopath	2	4	13	15	708	02:01:44	7304	02:02:58	7378	00:01:14	74	0.0000
nopath	1	3	5	1	763	02:01:48	7308	02:02:59	7379	00:01:11	71	0.0000
nopath	1	2	12	14	504	02:02:14	7334	02:03:01	7381	00:00:47	47	0.0000	00:00:51
nopath	1	3	5	1	763	02:02:01	7321	02:03:02	7382	00:01:01	61	0.0000
nopath	3	6	3	1	667	02:02:00	7320	02:03:06	7386	00:01:06	66	0.0000
nopath	3	6	13	15	667	02:02:11	7331	02:03:08	7388	00:00:57	57	0.0000
nopath	4	5	3	1	650	02:02:15	7335	02:03:17	7397	00:01:02	62	0.0000
nopath	1	2	13	15	504	02:02:29	7349	02:03:18	7398	00:00:49	49	0.0000
nopath	4	5	13	15	650	02:02:25	7345	02:03:26	7406	00:01:01	61	0.0000
nopath	3	6	12	14	667	02:02:42	7362	02:03:38	7418	00:00:56	56	0.0000
nopath	3	2	5	1	679	02:02:33	7353	02:03:39	7419	00:01:06	66	0.0000
nopath	3	5	12	14	621	02:02:48	7368	02:03:43	7423	00:00:55	55	0.0000
nopath	2	3	3	1	679	02:02:32	7352	02:03:45	7425	00:01:13	73	0.0000
nopath	3	6	3	1	667	02:02:55	7375	02:03:46	7426	00:00:51	51	0.0000
nopath	3	6	7	1	667	02:02:57	7377	02:03:48	7428	00:00:51	51	0.0000
nopath	2	3	13	15	679	02:02:49	7369	02:03:50	7430	00:01:01	61	0.0000
nopath	2	3	13	15	679	02:03:01	7381	02:03:57	7437	00:00:56	56	0.0000
nopath	2	4	3	1	708	02:03:11	7391	02:04:04	7444	00:00:53	53	0.0000	00:01:13
nopath	5	1	13	15	785	02:02:26	7346	02:04:05	7445	00:01:39	99	0.0000
nopath	6	1	3	1	832	02:02:58	7378	02:04:06	7446	00:01:08	68	0.0000
nopath	3	2	13	15	679	02:03:06	7386	02:04:19	7459	00:01:13	73	0.0000
nopath	5	3	12	14	621	02:02:33	7353	02:04:24	7464	00:01:51	111	0.0000
nopath	5	3	10	1	621	02:03:04	7384	02:04:26	7466	00:01:22	82	0.0000
nopath	4	2	5	1	708	02:03:36	7416	02:04:29	7469	00:00:53	53	0.0000
nopath	5	7	3	1	577	02:03:13	7393	02:04:33	7473	00:01:20	80	0.0000
nopath	5	2	10	1	701	02:03:25	7405	02:04:35	7475	00:01:10	70	0.0000
nopath	2	1	3	1	504	02:03:57	7437	02:04:39	7479	00:00:42	42	0.0000
nopath	5	4	12	14	650	02:03:37	7417	02:04:40	7480	00:01:03	63	0.0000
nopath	6	3	3	1	667	02:03:40	7420	02:04:45	7485	00:01:05	65	0.0000
nopath	3	5	9	1	621	02:03:42	7422	02:04:45	7485	00:01:03	63	0.0000
nopath	3	6	12	14	667	02:03:50	7430	02:04:48	7488	00:00:58	58	0.0000
nopath	3	6	3	1	667	02:03:58	7438	02:04:51	7491	00:00:53	53	0.0000
nopath	4	7	9	1	331	02:04:03	7443	02:04:54	7494	00:00:51	51	0.0000
nopath	1	4	5	1	792	02:03:23	7403	02:04:55	7495	00:01:32	92	0.0000
nopath	3	6	13	15	667	02:04:04	7444	02:04:56	7496	00:00:52	52	0.0000
nopath	2	4	12	14	708	02:03:26	7406	02:04:57	7497	00:01:31	91	0.0000
nopath	2	3	12	14	679	02:03:50	7430	02:04:58	7498	00:01:08	68	0.0000
nopath	1	3	3	1	763	02:03:48	7428	02:05:00	7500	00:01:12	72	0.0000	00:01:23
nopath	3	6	3	1	667	02:04:13	7453	02:05:04	7504	00:00:51	51	0.0000
nopath	1	3	12	14	763	02:04:03	7443	02:05:04	7504	00:01:01	61	0.0000
nopath	3	2	7	1	679	02:04:09	7449	02:05:05	7505	00:00:56	56	0.0000
nopath	4	1	10	1	792	02:03:39	7419	02:05:05	7505	00:01:26	86	0.0000
nopath	1	5	3	1	785	02:03:50	7430	02:05:13	7513	00:01:23	83	0.0000
nopath	6	7	3	1	624	02:03:58	7438	02:05:17	7517	00:01:19	79	0.0000
nopath	6	1	13	15	832	02:03:53	7433	02:05:25	7525	00:01:32	92	0.0000
nopath	2	4	10	1	708	02:04:18	7458	02:05:25	7525	00:01:07	67	0.0000
nopath	2	4	7	1	708	02:04:30	7470	02:05:27	7527	00:00:57	57	0.0000
nopath	1	3	3	1	763	02:04:35	7475	02:05:36	7536	00:01:01	61	0.0000
nopath	2	1	5	1	504	02:04:51	7491	02:05:37	7537	00:00:46	46	0.0000
nopath	6	2	5	1	748	02:04:11	7451	02:05:45	7545	00:01:34	94	0.0000
nopath	6	2	12	14	748	02:04:30	7470	02:05:48	7548	00:01:18	78	0.0000
nopath	5	1	3	1	785	02:04:51	7491	02:05:57	7557	00:01:06	66	0.0000
nopath	1	2	12	14	504	02:05:12	7512	02:05:58	7558	00:00:46	46	0.0000
nopath	3	7	12	14	302	02:05:25	7525	02:06:00	7560	00:00:35	35	0.0000	00:00:35
nopath	2	3	10	1	679	02:04:58	7498	02:06:04	7564	00:01:06	66	0.0000
nopath	2	4	10	1	708	02:04:57	7497	02:06:05	7565	00:01:08	68	0.0000
nopath	3	2	13	15	679	02:04:20	7460	02:06:09	7569	00:01:49	109	0.0000
nopath	4	2	12	14	708	02:04:37	7477	02:06:11	7571	00:01:34	94	0.0000
nopath	6	3	5	1	667	02:05:05	7505	02:06:13	7573	00:01:08	68	0.0000
nopath	3	5	3	1	621	02:04:25	7465	02:06:16	7576	00:01:51	111	0.0000
nopath	3	6	2	1	667	02:05:15	7515	02:06:18	7578	00:01:03	63	0.0000
nopath	6	7	3	1	624	02:05:09	7509	02:06:19	7579	00:01:10	70	0.0000
nopath	5	7	12	14	577	02:05:28	7528	02:06:26	7586	00:00:58	58	0.0000
nopath	2	3	12	14	679	02:05:35	7535	02:06:35	7595	00:01:00	60	0.0000
nopath	2	4	12	14	708	02:05:01	7501	02:06:36	7596	00:01:35	95	0.0000
nopath	2	4	9	1	708	02:05:46	7546	02:06:40	7600	00:00:54	54	0.0000
nopath	1	2	12	14	504	02:05:13	7513	02:06:42	7602	00:01:29	89	0.0000
nopath	1	7	12	14	542	02:06:00	7560	02:06:48	7608	00:00:48	48	0.0000
nopath	6	3	9	1	667	02:05:48	7548	02:06:53	7613	00:01:05	65	0.0000
nopath	3	2	12	14	679	02:05:45	7545	02:06:56	7616	00:01:11	71	0.0000
nopath	5	3	5	1	621	02:06:07	7567	02:06:58	7618	00:00:51	51	0.0000
nopath	6	7	12	14	624	02:05:51	7551	02:07:01	7621	00:01:10	70	0.0000	00:01:15
nopath	2	1	12	14	504	02:06:22	7582	02:07:11	7631	00:00:49	49	0.0000
nopath	5	1	9	1	785	02:05:59	7559	02:07:21	7641	00:01:22	82	0.0000
nopath	6	3	9	1	667	02:06:29	7589	02:07:22	7642	00:00:53	53	0.0000
nopath	5	6	12	14	380	02:06:47	7607	02:07:28	7648	00:00:41	41	0.0000
nopath	1	2	6	1	504	02:06:44	7604	02:07:29	7649	00:00:45	45	0.0000
nopath	2	3	13	15	679	02:06:21	7581	02:07:35	7655	00:01:14	74	0.0000
nopath	2	3	5	1	679	02:06:37	7597	02:07:37	7657	00:01:00	60	0.0000
nopath	1	4	9	1	792	02:06:39	7599	02:07:40	7660	00:01:01	61	0.0000
nopath	5	6	5	1	380	02:07:09	7629	02:07:41	7661	00:00:32	32	0.0000
nopath	3	2	3	1	679	02:06:47	7607	02:07:43	7663	00:00:56	56	0.0000
nopath	3	6	12	14	667	02:06:34	7594	02:07:47	7667	00:01:13	73	0.0000
nopath	3	2	3	1	679	02:06:48	7608	02:07:48	7668	00:01:00	60	0.0000
nopath	3	6	7	1	667	02:06:43	7603	02:07:49	7669	00:01:06	66	0.0000
nopath	3	6	5	1	667	02:06:49	7609	02:07:51	7671	00:01:02	62	0.0000
nopath	5	3	5	1	621	02:06:52	7612	02:07:53	7673	00:01:01	61	0.0000
nopath	6	1	9	1	832	02:06:37	7597	02:08:01	7681	00:01:24	84	0.0000	00:01:15
nopath	2	3	5	1	679	02:06:48	7608	02:08:02	7682	00:01:14	74	0.0000
nopath	6	3	3	1	667	02:07:20	7640	02:08:12	7692	00:00:52	52	0.0000
nopath	3	6	9	1	667	02:07:06	7626	02:08:16	7696	00:01:10	70	0.0000
nopath	4	2	13	15	708	02:06:24	7584	02:08:19	7699	00:01:55	115	0.0000
nopath	3	6	12	14	667	02:07:28	7648	02:08:20	7700	00:00:52	52	0.0000
nopath	1	3	5	1	763	02:07:11	7631	02:08:24	7704	00:01:13	73	0.0000
nopath	2	4	12	14	708	02:07:15	7635	02:08:26	7706	00:01:11	71	0.0000
nopath	1	3	9	1	763	02:07:20	7640	02:08:27	7707	00:01:07	67	0.0000
nopath	2	3	6	1	679	02:07:43	7663	02:08:35	7715	00:00:52	52	0.0000
nopath	2	3	10	1	679	02:07:46	7666	02:08:37	7717	00:00:51	51	0.0000
nopath	2	1	13	15	504	02:07:51	7671	02:08:40	7720	00:00:49	49	0.0000
nopath	3	6	10	1	667	02:07:29	7649	02:08:56	7736	00:01:27	87	0.0000
nopath	5	7	3	1	577	02:07:18	7638	02:08:57	7737	00:01:39	99	0.0000
nopath	3	5	12	14	621	02:07:44	7664	02:08:58	7738	00:01:14	74	0.0000
nopath	6	1	9	1	832	02:07:28	7648	02:09:01	7741	00:01:33	93	0.0000	00:01:33
nopath	5	4	12	14	650	02:07:46	7666	02:09:02	7742	00:01:16	76	0.0000
nopath	2	4	5	1	708	02:07:53	7673	02:09:05	7745	00:01:12	72	0.0000
nopath	5	3	12	14	621	02:07:51	7671	02:09:14	7754	00:01:23	83	0.0000
nopath	2	3	7	1	679	02:08:10	7690	02:09:22	7762	00:01:12	72	0.0000
nopath	3	6	3	1	667	02:07:50	7670	02:09:26	7766	00:01:36	96	0.0000
nopath	2	3	6	1	679	02:08:40	7720	02:09:34	7774	00:00:54	54	0.0000
nopath	2	4	3	1	708	02:08:50	7730	02:09:42	7782	00:00:52	52	0.0000
nopath	5	1	6	1	785	02:08:30	7710	02:09:46	7786	00:01:16	76	0.0000
nopath	5	3	5	1	621	02:09:07	7747	02:09:56	7796	00:00:49	49	0.0000
nopath	3	6	9	1	667	02:08:33	7713	02:09:56	7796	00:01:23	83	0.0000
nopath	5	3	3	1	621	02:09:11	7751	02:09:59	7799	00:00:48	48	0.0000
nopath	3	4	3	1	375	02:09:33	7773	02:10:05	7805	00:00:32	32	0.0000	00:00:39
nopath	6	1	13	15	832	02:08:49	7729	02:10:15	7815	00:01:26	86	0.0000
nopath	1	4	10	1	792	02:08:59	7739	02:10:15	7815	00:01:16	76	0.0000
nopath	5	1	3	1	785	02:09:15	7755	02:10:17	7817	00:01:02	62	0.0000
nopath	2	3	3	1	679	02:09:13	7753	02:10:17	7817	00:01:04	64	0.0000
nopath	2	3	2	1	679	02:09:24	7764	02:10:20	7820	00:00:56	56	0.0000
nopath	1	2	3	1	504	02:09:35	7775	02:10:20	7820	00:00:45	45	0.0000
nopath	1	3	9	1	763	02:09:20	7760	02:10:25	7825	00:01:05	65	0.0000
nopath	3	6	3	1	667	02:09:24	7764	02:10:36	7836	00:01:12	72	0.0000
nopath	6	3	5	1	667	02:09:18	7758	02:10:37	7837	00:01:19	79	0.0000
nopath	6	4	9	1	696	02:09:09	7749	02:10:39	7839	00:01:30	90	0.0000
nopath	5	3	5	1	621	02:09:48	7788	02:10:41	7841	00:00:53	53	0.0000
nopath	5	7	7	1	577	02:09:26	7766	02:10:44	7844	00:01:18	78	0.0000
nopath	1	3	12	14	763	02:09:24	7764	02:10:53	7853	00:01:29	89	0.0000
nopath	2	4	13	15	708	02:09:51	7791	02:10:58	7858	00:01:07	67	0.0000
nopath	2	3	12	14	679	02:10:04	7804	02:11:00	7860	00:00:56	56	0.0000	00:01:04
nopath	3	2	10	1	679	02:10:15	7815	02:11:15	7875	00:01:00	60	0.0000
nopath	3	6	3	1	667	02:09:52	7792	02:11:16	7876	00:01:24	84	0.0000
nopath	5	3	5	1	621	02:10:25	7825	02:11:17	7877	00:00:52	52	0.0000
nopath	2	5	5	1	701	02:09:57	7797	02:11:23	7883	00:01:26	86	0.0000
nopath	2	1	3	1	504	02:10:44	7844	02:11:26	7886	00:00:42	42	0.0000
nopath	5	7	10	1	577	02:10:30	7830	02:11:27	7887	00:00:57	57	0.0000
nopath	5	1	5	1	785	02:10:16	7816	02:11:31	7891	00:01:15	75	0.0000
nopath	3	5	12	14	621	02:10:29	7829	02:11:37	7897	00:01:08	68	0.0000
nopath	6	1	9	1	832	02:10:24	7824	02:11:45	7905	00:01:21	81	0.0000
nopath	1	4	13	15	792	02:10:10	7810	02:11:48	7908	00:01:38	98	0.0000
nopath	6	1	3	1	832	02:10:55	7855	02:12:04	7924	00:01:09	69	0.0000	00:01:18
nopath	5	3	12	14	621	02:11:05	7865	02:12:04	7924	00:00:59	59	0.0000
nopath	5	3	5	1	621	02:11:14	7874	02:12:06	7926	00:00:52	52	0.0000
nopath	3	6	3	1	667	02:11:02	7862	02:12:06	7926	00:01:04	64	0.0000
nopath	3	2	9	1	679	02:10:59	7859	02:12:15	7935	00:01:16	76	0.0000
nopath	4	2	12	14	708	02:10:59	7859	02:12:17	7937	00:01:18	78	0.0000
nopath	3	5	12	14	621	02:12:00	7920	02:12:51	7971	00:00:51	51	0.0000
nopath	6	1	9	1	832	02:11:39	7899	02:12:51	7971	00:01:12	72	0.0000
nopath	2	4	5	1	708	02:11:58	7918	02:12:53	7973	00:00:55	55	0.0000
nopath	2	4	3	1	708	02:12:01	7921	02:12:56	7976	00:00:55	55	0.0000
nopath	3	5	10	1	621	02:12:07	7927	02:12:56	7976	00:00:49	49	0.0000
nopath	2	4	5	1	708	02:12:12	7932	02:13:25	8005	00:01:13	73	0.0000	00:01:07
nopath	3	6	9	1	667	02:12:38	7958	02:13:28	8008	00:00:50	50	0.0000
nopath	2	4	5	1	708	02:12:40	7960	02:13:33	8013	00:00:53	53	0.0000
nopath	2	3	12	14	679	02:12:48	7968	02:13:40	8020	00:00:52	52	0.0000
nopath	1	3	12	14	763	02:12:45	7965	02:13:45	8025	00:01:00	60	0.0000
nopath	2	3	5	1	679	02:13:03	7983	02:14:12	8052	00:01:09	69	0.0000	00:01:00
nopath	3	6	10	1	667	02:13:06	7986	02:14:15	8055	00:01:09	69	0.0000
nopath	3	6	3	1	667	02:13:22	8002	02:14:17	8057	00:00:55	55	0.0000
nopath	1	4	3	1	792	02:12:58	7978	02:14:17	8057	00:01:19	79	0.0000
nopath	3	6	3	1	667	02:13:26	8006	02:14:19	8059	00:00:53	53	0.0000
nopath	4	3	3	1	375	02:13:35	8015	02:14:20	8060	00:00:45	45	0.0000
nopath	3	6	12	14	667	02:13:38	8018	02:14:29	8069	00:00:51	51	0.0000
nopath	1	2	2	1	504	02:13:46	8026	02:14:31	8071	00:00:45	45	0.0000
nopath	5	3	5	1	621	02:13:19	7999	02:14:33	8073	00:01:14	74	0.0000
nopath	6	3	3	1	667	02:13:39	8019	02:14:35	8075	00:00:56	56	0.0000
nopath	1	2	5	1	504	02:13:50	8030	02:14:36	8076	00:00:46	46	0.0000
nopath	3	6	5	1	667	02:14:04	8044	02:14:55	8095	00:00:51	51	0.0000
nopath	4	2	3	1	708	02:13:23	8003	02:14:55	8095	00:01:32	92	0.0000
nopath	1	6	3	1	832	02:14:01	8041	02:15:05	8105	00:01:04	64	0.0000	00:01:16
nopath	3	7	5	1	302	02:14:36	8076	02:15:10	8110	00:00:34	34	0.0000
nopath	5	2	3	1	701	02:13:48	8028	02:15:15	8115	00:01:27	87	0.0000
nopath	3	6	9	1	667	02:14:17	8057	02:15:16	8116	00:00:59	59	0.0000
nopath	2	3	10	1	679	02:14:21	8061	02:15:24	8124	00:01:03	63	0.0000
nopath	2	4	3	1	708	02:14:17	8057	02:15:25	8125	00:01:08	68	0.0000
nopath	1	2	3	1	504	02:14:37	8077	02:15:25	8125	00:00:48	48	0.0000
nopath	2	4	10	1	708	02:14:24	8064	02:15:28	8128	00:01:04	64	0.0000
nopath	2	4	3	1	708	02:14:36	8076	02:15:30	8130	00:00:54	54	0.0000
nopath	3	6	12	14	667	02:14:37	8077	02:15:32	8132	00:00:55	55	0.0000
nopath	3	6	12	14	667	02:14:38	8078	02:15:36	8136	00:00:58	58	0.0000
nopath	3	6	10	1	667	02:14:39	8079	02:15:37	8137	00:00:58	58	0.0000
nopath	2	1	3	1	504	02:14:37	8077	02:15:47	8147	00:01:10	70	0.0000
nopath	4	2	5	1	708	02:14:48	8088	02:15:47	8147	00:00:59	59	0.0000
nopath	1	3	13	15	763	02:14:13	8053	02:16:05	8165	00:01:52	112	0.0000	00:01:13
nopath	3	6	6	1	667	02:15:13	8113	02:16:05	8165	00:00:52	52	0.0000
nopath	3	6	10	1	667	02:15:18	8118	02:16:08	8168	00:00:50	50	0.0000
nopath	2	3	13	15	679	02:15:12	8112	02:16:09	8169	00:00:57	57	0.0000
nopath	6	1	12	14	832	02:15:15	8115	02:16:18	8178	00:01:03	63	0.0000
nopath	6	5	13	15	380	02:15:44	8144	02:16:26	8186	00:00:42	42	0.0000
nopath	3	2	12	14	679	02:15:25	8125	02:16:26	8186	00:01:01	61	0.0000
nopath	1	4	12	14	792	02:15:12	8112	02:16:27	8187	00:01:15	75	0.0000
nopath	1	3	12	14	763	02:15:33	8133	02:16:32	8192	00:00:59	59	0.0000
nopath	6	3	9	1	667	02:15:42	8142	02:16:43	8203	00:01:01	61	0.0000
nopath	5	1	12	14	785	02:15:03	8103	02:16:52	8212	00:01:49	109	0.0000
nopath	2	3	3	1	679	02:15:40	8140	02:16:52	8212	00:01:12	72	0.0000
nopath	1	2	9	1	504	02:15:49	8149	02:16:53	8213	00:01:04	64	0.0000
nopath	2	3	9	1	679	02:15:42	8142	02:16:55	8215	00:01:13	73	0.0000
nopath	2	3	5	1	679	02:15:55	8155	02:16:57	8217	00:01:02	62	0.0000
nopath	2	4	7	1	708	02:16:07	8167	02:17:01	8221	00:00:54	54	0.0000	00:00:58
nopath	3	6	12	14	667	02:16:11	8171	02:17:05	8225	00:00:54	54	0.0000
nopath	4	2	12	14	708	02:15:49	8149	02:17:06	8226	00:01:17	77	0.0000
nopath	1	3	9	1	763	02:15:45	8145	02:17:07	8227	00:01:22	82	0.0000
nopath	3	6	5	1	667	02:16:13	8173	02:17:08	8228	00:00:55	55	0.0000
nopath	4	2	9	1	708	02:15:57	8157	02:17:08	8228	00:01:11	71	0.0000
nopath	1	3	5	1	763	02:16:06	8166	02:17:12	8232	00:01:06	66	0.0000
nopath	6	2	5	1	748	02:16:26	8186	02:17:24	8244	00:00:58	58	0.0000
nopath	2	4	10	1	708	02:16:14	8174	02:17:35	8255	00:01:21	81	0.0000
nopath	2	3	5	1	679	02:16:46	8206	02:17:37	8257	00:00:51	51	0.0000
nopath	5	1	9	1	785	02:16:42	8202	02:17:48	8268	00:01:06	66	0.0000
nopath	5	3	3	1	621	02:16:54	8214	02:17:55	8275	00:01:01	61	0.0000
nopath	3	6	5	1	667	02:16:17	8177	02:17:56	8276	00:01:39	99	0.0000
nopath	5	7	3	1	577	02:16:24	8184	02:17:57	8277	00:01:33	93	0.0000
nopath	1	2	12	14	504	02:17:13	8233	02:17:59	8279	00:00:46	46	0.0000
nopath	5	4	12	14	650	02:17:11	8231	02:18:16	8296	00:01:05	65	0.0000	00:01:05
nopath	6	3	12	14	667	02:16:53	8213	02:18:16	8296	00:01:23	83	0.0000
nopath	3	5	3	1	621	02:17:35	8255	02:18:26	8306	00:00:51	51	0.0000
nopath	1	3	13	15	763	02:17:05	8225	02:18:27	8307	00:01:22	82	0.0000
nopath	5	2	10	1	701	02:17:14	8234	02:18:28	8308	00:01:14	74	0.0000
nopath	1	4	13	15	792	02:16:46	8206	02:18:28	8308	00:01:42	102	0.0000
nopath	1	3	12	14	763	02:17:09	8229	02:18:29	8309	00:01:20	80	0.0000
nopath	3	6	12	14	667	02:17:38	8258	02:18:30	8310	00:00:52	52	0.0000
nopath	2	1	10	1	504	02:17:48	8268	02:18:31	8311	00:00:43	43	0.0000
nopath	2	3	2	1	679	02:17:08	8228	02:18:31	8311	00:01:23	83	0.0000
nopath	3	6	9	1	667	02:17:40	8260	02:18:32	8312	00:00:52	52	0.0000
nopath	5	1	3	1	785	02:17:07	8227	02:18:33	8313	00:01:26	86	0.0000
nopath	2	3	12	14	679	02:17:33	8253	02:18:34	8314	00:01:01	61	0.0000
nopath	1	2	5	1	504	02:17:29	8249	02:18:35	8315	00:01:06	66	0.0000
nopath	6	1	2	1	832	02:17:19	8239	02:18:35	8315	00:01:16	76	0.0000
nopath	5	3	3	1	621	02:17:34	8254	02:18:43	8323	00:01:09	69	0.0000
nopath	6	3	3	1	667	02:17:38	8258	02:18:45	8325	00:01:07	67	0.0000
nopath	6	4	5	1	696	02:17:44	8264	02:18:55	8335	00:01:11	71	0.0000
nopath	3	2	9	1	679	02:17:32	8252	02:18:55	8335	00:01:23	83	0.0000
nopath	3	6	3	1	667	02:17:52	8272	02:19:06	8346	00:01:14	74	0.0000	00:01:02
nopath	3	6	5	1	667	02:18:08	8288	02:19:07	8347	00:00:59	59	0.0000
nopath	3	5	13	15	621	02:18:13	8293	02:19:12	8352	00:00:59	59	0.0000
nopath	3	6	9	1	667	02:18:28	8308	02:19:17	8357	00:00:49	49	0.0000
nopath	6	1	12	14	832	02:17:52	8272	02:19:22	8362	00:01:30	90	0.0000
nopath	2	3	12	14	679	02:18:32	8312	02:19:24	8364	00:00:52	52	0.0000
nopath	3	6	6	1	667	02:18:38	8318	02:19:28	8368	00:00:50	50	0.0000
nopath	1	4	5	1	792	02:18:30	8310	02:19:37	8377	00:01:07	67	0.0000
nopath	2	1	12	14	504	02:18:55	8335	02:19:44	8384	00:00:49	49	0.0000
nopath	5	1	9	1	785	02:18:12	8292	02:19:51	8391	00:01:39	99	0.0000
nopath	6	1	9	1	832	02:18:26	8306	02:19:53	8393	00:01:27	87	0.0000
nopath	5	3	12	14	621	02:18:56	8336	02:19:54	8394	00:00:58	58	0.0000
nopath	2	6	12	14	748	02:18:20	8300	02:19:57	8397	00:01:37	97	0.0000
nopath	2	3	5	1	679	02:18:40	8320	02:20:12	8412	00:01:32	92	0.0000	00:01:06
nopath	2	4	9	1	708	02:18:51	8331	02:20:16	8416	00:01:25	85	0.0000
nopath	3	6	10	1	667	02:19:10	8350	02:20:26	8426	00:01:16	76	0.0000
nopath	3	6	6	1	667	02:19:33	8373	02:20:29	8429	00:00:56	56	0.0000
nopath	6	1	3	1	832	02:18:56	8336	02:20:31	8431	00:01:35	95	0.0000
nopath	5	1	3	1	785	02:19:08	8348	02:20:33	8433	00:01:25	85	0.0000
nopath	1	2	9	1	504	02:19:23	8363	02:20:39	8439	00:01:16	76	0.0000
nopath	5	1	10	1	785	02:19:28	8368	02:20:40	8440	00:01:12	72	0.0000
nopath	1	3	5	1	763	02:19:10	8350	02:20:42	8442	00:01:32	92	0.0000
nopath	3	6	9	1	667	02:19:41	8381	02:20:45	8445	00:01:04	64	0.0000
nopath	2	3	13	15	679	02:19:11	8351	02:20:47	8447	00:01:36	96	0.0000
nopath	6	2	9	1	748	02:19:37	8377	02:20:48	8448	00:01:11	71	0.0000
nopath	3	6	3	1	667	02:19:45	8385	02:20:49	8449	00:01:04	64	0.0000
nopath	2	4	12	14	708	02:19:36	8376	02:20:50	8450	00:01:14	74	0.0000
nopath	3	6	3	1	667	02:19:56	8396	02:20:51	8451	00:00:55	55	0.0000
nopath	3	6	9	1	667	02:20:04	8404	02:20:55	8455	00:00:51	51	0.0000
nopath	3	2	6	1	679	02:19:31	8371	02:21:13	8473	00:01:42	102	0.0000	00:01:13
nopath	3	1	12	14	763	02:19:21	8361	02:21:20	8480	00:01:59	119	0.0000
nopath	1	3	6	1	763	02:20:11	8411	02:21:22	8482	00:01:11	71	0.0000
nopath	2	1	3	1	504	02:20:37	8437	02:21:25	8485	00:00:48	48	0.0000
nopath	3	6	13	15	667	02:20:37	8437	02:21:28	8488	00:00:51	51	0.0000
nopath	6	1	3	1	832	02:20:04	8404	02:21:31	8491	00:01:27	87	0.0000
nopath	5	3	12	14	621	02:20:09	8409	02:21:34	8494	00:01:25	85	0.0000
nopath	5	1	7	1	785	02:20:15	8415	02:21:37	8497	00:01:22	82	0.0000
nopath	2	3	3	1	679	02:20:23	8423	02:21:42	8502	00:01:19	79	0.0000
nopath	2	3	12	14	679	02:20:35	8435	02:21:45	8505	00:01:10	70	0.0000
nopath	3	6	3	1	667	02:20:58	8458	02:21:55	8515	00:00:57	57	0.0000
nopath	3	6	9	1	667	02:20:59	8459	02:21:58	8518	00:00:59	59	0.0000
nopath	6	7	13	15	624	02:21:00	8460	02:22:02	8522	00:01:02	62	0.0000	00:01:02
nopath	4	7	6	1	331	02:21:17	8477	02:22:06	8526	00:00:49	49	0.0000
nopath	2	3	9	1	679	02:21:18	8478	02:22:10	8530	00:00:52	52	0.0000
nopath	3	6	10	1	667	02:21:28	8488	02:22:19	8539	00:00:51	51	0.0000
nopath	1	3	6	1	763	02:21:23	8483	02:22:26	8546	00:01:03	63	0.0000
nopath	2	4	12	14	708	02:21:43	8503	02:22:36	8556	00:00:53	53	0.0000
nopath	5	1	5	1	785	02:21:01	8461	02:22:41	8561	00:01:40	100	0.0000
nopath	4	2	5	1	708	02:21:49	8509	02:22:50	8570	00:01:01	61	0.0000
nopath	2	3	3	1	679	02:21:51	8511	02:22:52	8572	00:01:01	61	0.0000
nopath	4	2	12	14	708	02:21:59	8519	02:22:53	8573	00:00:54	54	0.0000
nopath	4	1	10	1	792	02:21:30	8490	02:22:56	8576	00:01:26	86	0.0000
nopath	5	2	3	1	701	02:21:58	8518	02:23:05	8585	00:01:07	67	0.0000	00:01:17
nopath	3	6	5	1	667	02:21:31	8491	02:23:06	8586	00:01:35	95	0.0000
nopath	2	3	6	1	679	02:22:02	8522	02:23:06	8586	00:01:04	64	0.0000
nopath	3	6	12	14	667	02:22:15	8535	02:23:09	8589	00:00:54	54	0.0000
nopath	2	3	3	1	679	02:22:12	8532	02:23:09	8589	00:00:57	57	0.0000
nopath	1	2	9	1	504	02:21:41	8501	02:23:13	8593	00:01:32	92	0.0000
nopath	5	1	3	1	785	02:21:59	8519	02:23:14	8594	00:01:15	75	0.0000
nopath	3	7	6	1	302	02:22:51	8571	02:23:27	8607	00:00:36	36	0.0000
nopath	1	3	5	1	763	02:22:43	8563	02:23:44	8624	00:01:01	61	0.0000
nopath	3	6	3	1	667	02:22:42	8562	02:23:56	8636	00:01:14	74	0.0000
nopath	5	7	3	1	577	02:23:07	8587	02:24:01	8641	00:00:54	54	0.0000	00:01:14
nopath	4	2	3	1	708	02:22:49	8569	02:24:05	8645	00:01:16	76	0.0000
nopath	3	5	3	1	621	02:23:01	8581	02:24:15	8655	00:01:14	74	0.0000
nopath	1	3	13	15	763	02:22:51	8571	02:24:15	8655	00:01:24	84	0.0000
nopath	6	2	2	1	748	02:23:24	8604	02:24:20	8660	00:00:56	56	0.0000
nopath	1	5	3	1	785	02:23:08	8588	02:24:24	8664	00:01:16	76	0.0000
nopath	6	1	10	1	832	02:23:30	8610	02:24:32	8672	00:01:02	62	0.0000
nopath	6	2	5	1	748	02:23:37	8617	02:24:33	8673	00:00:56	56	0.0000
nopath	5	3	12	14	621	02:23:26	8606	02:24:55	8695	00:01:29	89	0.0000
nopath	3	6	5	1	667	02:23:38	8618	02:24:56	8696	00:01:18	78	0.0000
nopath	3	6	5	1	667	02:24:00	8640	02:24:58	8698	00:00:58	58	0.0000
nopath	3	2	3	1	679	02:24:03	8643	02:24:59	8699	00:00:56	56	0.0000
nopath	3	6	5	1	667	02:24:08	8648	02:25:01	8701	00:00:53	53	0.0000	00:01:00
nopath	3	6	12	14	667	02:24:12	8652	02:25:04	8704	00:00:52	52	0.0000
nopath	2	3	3	1	679	02:23:47	8627	02:25:12	8712	00:01:25	85	0.0000
nopath	2	1	12	14	504	02:24:31	8671	02:25:17	8717	00:00:46	46	0.0000
nopath	2	4	12	14	708	02:24:22	8662	02:25:18	8718	00:00:56	56	0.0000
nopath	5	1	12	14	785	02:24:03	8643	02:25:22	8722	00:01:19	79	0.0000
nopath	2	3	9	1	679	02:24:30	8670	02:25:23	8723	00:00:53	53	0.0000
nopath	1	2	12	14	504	02:24:39	8679	02:25:25	8725	00:00:46	46	0.0000
nopath	1	2	10	1	504	02:24:45	8685	02:25:31	8731	00:00:46	46	0.0000
nopath	3	5	3	1	621	02:24:25	8665	02:25:35	8735	00:01:10	70	0.0000
nopath	3	6	3	1	667	02:24:34	8674	02:25:39	8739	00:01:05	65	0.0000
nopath	5	3	3	1	621	02:24:26	8666	02:25:43	8743	00:01:17	77	0.0000
nopath	6	4	5	1	696	02:24:19	8659	02:25:45	8745	00:01:26	86	0.0000
nopath	5	1	5	1	785	02:24:24	8664	02:25:46	8746	00:01:22	82	0.0000
nopath	3	6	3	1	667	02:24:54	8694	02:25:57	8757	00:01:03	63	0.0000
nopath	3	6	9	1	667	02:25:11	8711	02:26:02	8762	00:00:51	51	0.0000	00:00:57
nopath	4	3	10	1	375	02:25:23	8723	02:26:03	8763	00:00:40	40	0.0000
nopath	2	1	12	14	504	02:25:20	8720	02:26:09	8769	00:00:49	49	0.0000
nopath	3	5	5	1	621	02:25:24	8724	02:26:15	8775	00:00:51	51	0.0000
nopath	6	2	13	15	748	02:25:14	8714	02:26:15	8775	00:01:01	61	0.0000
nopath	3	1	13	15	763	02:24:21	8661	02:26:15	8775	00:01:54	114	0.0000
nopath	4	1	12	14	792	02:24:53	8693	02:26:17	8777	00:01:24	84	0.0000
nopath	1	2	9	1	504	02:25:16	8716	02:26:21	8781	00:01:05	65	0.0000
nopath	1	2	5	1	504	02:25:17	8717	02:26:25	8785	00:01:08	68	0.0000
nopath	2	3	9	1	679	02:25:33	8733	02:26:34	8794	00:01:01	61	0.0000
nopath	2	4	9	1	708	02:25:19	8719	02:26:35	8795	00:01:16	76	0.0000
nopath	3	2	9	1	679	02:25:12	8712	02:26:35	8795	00:01:23	83	0.0000
nopath	3	6	9	1	667	02:25:43	8743	02:26:40	8800	00:00:57	57	0.0000
nopath	3	6	9	1	667	02:25:45	8745	02:26:41	8801	00:00:56	56	0.0000
nopath	3	6	3	1	667	02:25:48	8748	02:26:43	8803	00:00:55	55	0.0000
nopath	3	1	12	14	763	02:25:31	8731	02:26:53	8813	00:01:22	82	0.0000
nopath	6	3	3	1	667	02:26:00	8760	02:27:03	8823	00:01:03	63	0.0000	00:01:05
nopath	4	1	6	1	792	02:25:49	8749	02:27:14	8834	00:01:25	85	0.0000
nopath	5	3	7	1	621	02:25:59	8759	02:27:17	8837	00:01:18	78	0.0000
nopath	1	2	3	1	504	02:26:43	8803	02:27:27	8847	00:00:44	44	0.0000
nopath	3	6	5	1	667	02:26:35	8795	02:27:30	8850	00:00:55	55	0.0000
nopath	3	6	7	1	667	02:26:36	8796	02:27:32	8852	00:00:56	56	0.0000
nopath	2	3	12	14	679	02:26:03	8763	02:27:33	8853	00:01:30	90	0.0000
nopath	2	4	3	1	708	02:26:12	8772	02:27:36	8856	00:01:24	84	0.0000
nopath	3	5	12	14	621	02:26:46	8806	02:27:37	8857	00:00:51	51	0.0000
nopath	1	4	3	1	792	02:25:54	8754	02:27:38	8858	00:01:44	104	0.0000
nopath	5	1	9	1	785	02:26:39	8799	02:27:40	8860	00:01:01	61	0.0000
nopath	1	4	12	14	792	02:26:40	8800	02:27:40	8860	00:01:00	60	0.0000
nopath	6	1	10	1	832	02:26:31	8791	02:27:45	8865	00:01:14	74	0.0000
nopath	3	6	13	15	667	02:26:47	8807	02:27:45	8865	00:00:58	58	0.0000
nopath	3	6	5	1	667	02:26:51	8811	02:27:48	8868	00:00:57	57	0.0000
nopath	1	2	10	1	504	02:27:08	8828	02:27:53	8873	00:00:45	45	0.0000
nopath	6	3	10	1	667	02:27:01	8821	02:27:55	8875	00:00:54	54	0.0000
nopath	6	7	3	1	624	02:26:32	8792	02:27:57	8877	00:01:25	85	0.0000
nopath	3	7	3	1	302	02:27:30	8850	02:28:04	8884	00:00:34	34	0.0000	00:00:34
nopath	3	2	5	1	679	02:26:32	8792	02:28:05	8885	00:01:33	93	0.0000
nopath	5	3	5	1	621	02:26:56	8816	02:28:14	8894	00:01:18	78	0.0000
nopath	2	1	12	14	504	02:27:10	8830	02:28:18	8898	00:01:08	68	0.0000
nopath	3	6	3	1	667	02:27:37	8857	02:28:28	8908	00:00:51	51	0.0000
nopath	5	1	3	1	785	02:27:31	8851	02:28:33	8913	00:01:02	62	0.0000
nopath	6	3	9	1	667	02:27:41	8861	02:28:35	8915	00:00:54	54	0.0000
nopath	1	2	12	14	504	02:27:43	8863	02:28:35	8915	00:00:52	52	0.0000
nopath	5	6	3	1	380	02:27:54	8874	02:28:37	8917	00:00:43	43	0.0000
nopath	6	2	3	1	748	02:27:30	8850	02:28:39	8919	00:01:09	69	0.0000
nopath	1	3	3	1	763	02:27:16	8836	02:28:42	8922	00:01:26	86	0.0000
nopath	3	6	12	14	667	02:27:54	8874	02:28:45	8925	00:00:51	51	0.0000
nopath	2	4	12	14	708	02:27:26	8846	02:28:47	8927	00:01:21	81	0.0000
nopath	2	3	3	1	679	02:27:42	8862	02:28:47	8927	00:01:05	65	0.0000
nopath	3	6	3	1	667	02:27:58	8878	02:28:48	8928	00:00:50	50	0.0000
nopath	3	6	5	1	667	02:27:59	8879	02:28:50	8930	00:00:51	51	0.0000
nopath	1	4	12	14	792	02:27:21	8841	02:28:50	8930	00:01:29	89	0.0000
nopath	6	1	3	1	832	02:27:43	8863	02:28:51	8931	00:01:08	68	0.0000
nopath	3	6	12	14	667	02:28:00	8880	02:28:52	8932	00:00:52	52	0.0000
nopath	6	3	12	14	667	02:27:57	8877	02:29:04	8944	00:01:07	67	0.0000	00:00:58
nopath	2	1	6	1	504	02:27:57	8877	02:29:09	8949	00:01:12	72	0.0000
nopath	1	4	5	1	792	02:28:04	8884	02:29:15	8955	00:01:11	71	0.0000
nopath	2	4	2	1	708	02:27:52	8872	02:29:18	8958	00:01:26	86	0.0000
nopath	2	4	3	1	708	02:28:13	8893	02:29:20	8960	00:01:07	67	0.0000
nopath	1	2	3	1	504	02:28:09	8889	02:29:21	8961	00:01:12	72	0.0000
nopath	5	1	9	1	785	02:27:55	8875	02:29:21	8961	00:01:26	86	0.0000
nopath	1	5	3	1	785	02:27:55	8875	02:29:23	8963	00:01:28	88	0.0000
nopath	1	2	2	1	504	02:28:16	8896	02:29:25	8965	00:01:09	69	0.0000
nopath	2	4	5	1	708	02:28:26	8906	02:29:26	8966	00:01:00	60	0.0000
nopath	5	1	3	1	785	02:28:22	8902	02:29:36	8976	00:01:14	74	0.0000
nopath	5	1	13	15	785	02:28:28	8908	02:29:39	8979	00:01:11	71	0.0000
nopath	2	5	7	1	701	02:28:24	8904	02:29:43	8983	00:01:19	79	0.0000
nopath	3	6	5	1	667	02:28:43	8923	02:29:55	8995	00:01:12	72	0.0000
nopath	3	6	5	1	667	02:28:44	8924	02:29:57	8997	00:01:13	73	0.0000
nopath	1	3	8	1	763	02:28:19	8899	02:30:02	9002	00:01:43	103	0.0000	00:01:17
nopath	6	1	9	1	832	02:28:37	8917	02:30:05	9005	00:01:28	88	0.0000
nopath	2	3	5	1	679	02:29:00	8940	02:30:07	9007	00:01:07	67	0.0000
nopath	3	6	9	1	667	02:29:18	8958	02:30:07	9007	00:00:49	49	0.0000
nopath	1	3	6	1	763	02:29:13	8953	02:30:15	9015	00:01:02	62	0.0000
nopath	3	4	10	1	375	02:30:04	9004	02:30:37	9037	00:00:33	33	0.0000
nopath	3	1	3	1	763	02:29:25	8965	02:30:45	9045	00:01:20	80	0.0000
nopath	3	6	5	1	667	02:29:52	8992	02:30:47	9047	00:00:55	55	0.0000
nopath	3	1	12	14	763	02:29:46	8986	02:31:02	9062	00:01:16	76	0.0000	00:01:34
nopath	1	3	12	14	763	02:29:46	8986	02:31:03	9063	00:01:17	77	0.0000
nopath	3	6	13	15	667	02:30:12	9012	02:31:04	9064	00:00:52	52	0.0000
nopath	2	3	3	1	679	02:30:03	9003	02:31:06	9066	00:01:03	63	0.0000
nopath	3	5	12	14	621	02:30:15	9015	02:31:07	9067	00:00:52	52	0.0000
nopath	3	6	3	1	667	02:30:20	9020	02:31:11	9071	00:00:51	51	0.0000
nopath	3	7	3	1	302	02:30:32	9032	02:31:17	9077	00:00:45	45	0.0000
nopath	2	3	3	1	679	02:30:17	9017	02:31:32	9092	00:01:15	75	0.0000
nopath	2	4	12	14	708	02:30:29	9029	02:31:37	9097	00:01:08	68	0.0000
nopath	2	3	5	1	679	02:30:36	9036	02:31:37	9097	00:01:01	61	0.0000
nopath	3	6	3	1	667	02:30:38	9038	02:31:38	9098	00:01:00	60	0.0000
nopath	3	5	12	14	621	02:30:48	9048	02:31:41	9101	00:00:53	53	0.0000
nopath	3	5	13	15	621	02:30:53	9053	02:31:47	9107	00:00:54	54	0.0000
nopath	3	6	3	1	667	02:30:55	9055	02:31:49	9109	00:00:54	54	0.0000
nopath	2	3	13	15	679	02:30:54	9054	02:31:50	9110	00:00:56	56	0.0000
nopath	1	2	2	1	504	02:29:59	8999	02:31:51	9111	00:01:52	112	0.0000
nopath	2	3	5	1	679	02:30:56	9056	02:31:52	9112	00:00:56	56	0.0000
nopath	1	2	3	1	504	02:30:46	9046	02:31:55	9115	00:01:09	69	0.0000
nopath	4	2	9	1	708	02:30:55	9055	02:32:05	9125	00:01:10	70	0.0000	00:01:11
nopath	6	7	5	1	624	02:31:00	9060	02:32:07	9127	00:01:07	67	0.0000
nopath	4	2	3	1	708	02:31:15	9075	02:32:09	9129	00:00:54	54	0.0000
nopath	4	3	5	1	375	02:31:40	9100	02:32:14	9134	00:00:34	34	0.0000
nopath	4	1	12	14	792	02:31:17	9077	02:32:26	9146	00:01:09	69	0.0000
nopath	1	2	5	1	504	02:31:13	9073	02:32:31	9151	00:01:18	78	0.0000
nopath	5	3	12	14	621	02:31:39	9099	02:32:33	9153	00:00:54	54	0.0000
nopath	1	2	12	14	504	02:31:38	9098	02:32:35	9155	00:00:57	57	0.0000
nopath	2	4	12	14	708	02:31:22	9082	02:32:46	9166	00:01:24	84	0.0000
nopath	3	6	12	14	667	02:31:41	9101	02:32:46	9166	00:01:05	65	0.0000
nopath	3	6	3	1	667	02:31:55	9115	02:32:49	9169	00:00:54	54	0.0000
nopath	2	1	3	1	504	02:32:04	9124	02:32:57	9177	00:00:53	53	0.0000
nopath	3	6	5	1	667	02:32:10	9130	02:33:00	9180	00:00:50	50	0.0000	00:00:55
nopath	6	1	12	14	832	02:31:44	9104	02:33:12	9192	00:01:28	88	0.0000
nopath	2	3	5	1	679	02:32:11	9131	02:33:12	9192	00:01:01	61	0.0000
nopath	4	7	3	1	331	02:32:55	9175	02:33:25	9205	00:00:30	30	0.0000
nopath	3	2	12	14	679	02:32:32	9152	02:33:29	9209	00:00:57	57	0.0000
nopath	6	3	12	14	667	02:32:49	9169	02:33:39	9219	00:00:50	50	0.0000
nopath	1	2	12	14	504	02:32:10	9130	02:33:42	9222	00:01:32	92	0.0000
nopath	2	6	9	1	748	02:32:31	9151	02:33:56	9236	00:01:25	85	0.0000
nopath	2	4	12	14	708	02:32:35	9155	02:33:56	9236	00:01:21	81	0.0000
nopath	3	5	12	14	621	02:32:58	9178	02:34:05	9245	00:01:07	67	0.0000	00:01:01
nopath	6	2	12	14	748	02:32:58	9178	02:34:06	9246	00:01:08	68	0.0000
nopath	3	6	12	14	667	02:33:00	9180	02:34:12	9252	00:01:12	72	0.0000
nopath	1	3	3	1	763	02:32:26	9146	02:34:12	9252	00:01:46	106	0.0000
nopath	6	7	5	1	624	02:33:26	9206	02:34:28	9268	00:01:02	62	0.0000
nopath	5	3	3	1	621	02:33:07	9187	02:34:35	9275	00:01:28	88	0.0000
nopath	3	1	12	14	763	02:33:31	9211	02:34:35	9275	00:01:04	64	0.0000
nopath	1	7	10	1	542	02:33:29	9209	02:34:44	9284	00:01:15	75	0.0000
nopath	2	4	5	1	708	02:33:19	9199	02:34:45	9285	00:01:26	86	0.0000
nopath	3	6	6	1	667	02:33:46	9226	02:34:45	9285	00:00:59	59	0.0000
nopath	2	4	5	1	708	02:33:42	9222	02:34:47	9287	00:01:05	65	0.0000
nopath	3	6	5	1	667	02:33:54	9234	02:34:47	9287	00:00:53	53	0.0000
nopath	5	1	13	15	785	02:33:39	9219	02:34:48	9288	00:01:09	69	0.0000
nopath	2	4	3	1	708	02:33:44	9224	02:34:48	9288	00:01:04	64	0.0000
nopath	3	6	5	1	667	02:33:55	9235	02:34:49	9289	00:00:54	54	0.0000
nopath	2	3	12	14	679	02:33:55	9235	02:34:50	9290	00:00:55	55	0.0000
nopath	3	6	12	14	667	02:34:02	9242	02:34:54	9294	00:00:52	52	0.0000
[truncated: 1,112 more rows]
