# Supplementary material for: Supervised learning from human performance at the computationally hard problem of optimal traffic signal control on a network of junctions
Source: R Soc Open Sci. 2014 Dec 24;1(4):140211. doi: 10.1098/rsos.140211 (PMC4448775; doi:10.1098/rsos.140211)
Supplement: 1. simulationData.zip - This zipped folder contains the simulation configuration files for the traffic microsimulation models used in the paper, as well as the raw data output from the simulations. The data are organised into a folder structure with README.txt files used to provide guidance on the c [file rsos140211supp1.zip › simulationData/multiJunctionModel/HuTMaCcells/run-005/trips-ALL.csv]

Path	From Zone	To Zone	Vehicle Type	Base Vehicle Type	Distance (m)	Departure Time (HH:MM:SS)	Departure Time (s)	Arrival Time (HH:MM:SS)	Arrival Time (s)	Time Taken (HH:MM:SS)	Time Taken (s)	Fuel	Mean Time (HH:MM:SS)
nopath	6	2	2	1	748	00:00:07	7	00:01:03	63	00:00:56	56	0.0000	00:00:56
nopath	5	1	5	1	785	00:00:17	17	00:01:17	77	00:01:00	60	0.0000
nopath	1	2	13	15	504	00:00:39	39	00:01:28	88	00:00:49	49	0.0000
nopath	3	2	2	1	679	00:00:14	14	00:01:35	95	00:01:21	81	0.0000
nopath	3	6	12	14	667	00:00:48	48	00:01:37	97	00:00:49	49	0.0000
nopath	6	1	12	14	832	00:00:38	38	00:01:52	112	00:01:14	74	0.0000
nopath	6	2	13	15	748	00:00:53	53	00:01:53	113	00:01:00	60	0.0000
nopath	1	4	9	1	792	00:00:45	45	00:02:05	125	00:01:20	80	0.0000	00:01:20
nopath	2	6	3	1	748	00:00:30	30	00:02:16	136	00:01:46	106	0.0000
nopath	5	1	13	15	785	00:01:21	81	00:02:25	145	00:01:04	64	0.0000
nopath	2	4	2	1	708	00:01:33	93	00:02:26	146	00:00:53	53	0.0000
nopath	3	2	3	1	679	00:01:13	73	00:02:35	155	00:01:22	82	0.0000
nopath	1	5	3	1	785	00:01:31	91	00:02:43	163	00:01:12	72	0.0000
nopath	6	1	9	1	832	00:01:21	81	00:02:51	171	00:01:30	90	0.0000
nopath	4	2	13	15	708	00:02:00	120	00:02:55	175	00:00:55	55	0.0000
nopath	2	4	9	1	708	00:01:57	117	00:02:57	177	00:01:00	60	0.0000
nopath	6	1	12	14	832	00:01:41	101	00:03:22	202	00:01:41	101	0.0000	00:01:28
nopath	2	4	9	1	708	00:02:27	147	00:03:24	204	00:00:57	57	0.0000
nopath	3	6	12	14	667	00:02:41	161	00:03:36	216	00:00:55	55	0.0000
nopath	1	5	3	1	785	00:03:07	187	00:04:13	253	00:01:06	66	0.0000	00:01:09
nopath	6	1	5	1	832	00:03:27	207	00:04:30	270	00:01:03	63	0.0000
nopath	3	2	10	1	679	00:04:06	246	00:05:02	302	00:00:56	56	0.0000	00:01:13
nopath	5	7	3	1	577	00:04:17	257	00:05:10	310	00:00:53	53	0.0000
nopath	4	2	5	1	708	00:04:55	295	00:05:49	349	00:00:54	54	0.0000
nopath	2	4	5	1	708	00:05:03	303	00:05:55	355	00:00:52	52	0.0000
nopath	6	3	12	14	667	00:05:02	302	00:06:04	364	00:01:02	62	0.0000	00:01:02
nopath	1	2	3	1	504	00:05:43	343	00:06:28	388	00:00:45	45	0.0000
nopath	5	3	12	14	621	00:05:39	339	00:06:34	394	00:00:55	55	0.0000
nopath	3	5	9	1	621	00:05:33	333	00:06:35	395	00:01:02	62	0.0000
nopath	5	1	3	1	785	00:05:42	342	00:06:49	409	00:01:07	67	0.0000
nopath	6	4	5	1	696	00:06:06	366	00:07:03	423	00:00:57	57	0.0000	00:00:57
nopath	3	6	13	15	667	00:06:04	364	00:07:20	440	00:01:16	76	0.0000
nopath	3	6	5	1	667	00:06:39	399	00:07:31	451	00:00:52	52	0.0000
nopath	5	4	6	1	650	00:06:18	378	00:07:32	452	00:01:14	74	0.0000
nopath	3	6	5	1	667	00:06:52	412	00:07:43	463	00:00:51	51	0.0000
nopath	1	3	12	14	763	00:06:36	396	00:07:43	463	00:01:07	67	0.0000
nopath	3	6	3	1	667	00:06:59	419	00:07:48	468	00:00:49	49	0.0000
nopath	2	1	12	14	504	00:07:34	454	00:08:19	499	00:00:45	45	0.0000	00:00:45
nopath	2	4	3	1	708	00:07:27	447	00:08:19	499	00:00:52	52	0.0000
nopath	1	3	5	1	763	00:07:24	444	00:08:45	525	00:01:21	81	0.0000
nopath	5	1	12	14	785	00:07:52	472	00:08:55	535	00:01:03	63	0.0000
nopath	2	1	9	1	504	00:08:39	519	00:09:23	563	00:00:44	44	0.0000	00:00:44
nopath	3	6	3	1	667	00:08:37	517	00:09:28	568	00:00:51	51	0.0000
nopath	2	1	9	1	504	00:08:42	522	00:09:28	568	00:00:46	46	0.0000
nopath	5	3	9	1	621	00:09:15	555	00:10:04	604	00:00:49	49	0.0000	00:00:52
nopath	5	1	5	1	785	00:09:02	542	00:10:05	605	00:01:03	63	0.0000
nopath	3	6	12	14	667	00:09:03	543	00:10:07	607	00:01:04	64	0.0000
nopath	5	3	12	14	621	00:09:18	558	00:10:08	608	00:00:50	50	0.0000
nopath	3	6	3	1	667	00:09:17	557	00:10:09	609	00:00:52	52	0.0000
nopath	3	6	5	1	667	00:09:26	566	00:10:16	616	00:00:50	50	0.0000
nopath	1	4	5	1	792	00:09:17	557	00:10:17	617	00:01:00	60	0.0000
nopath	2	6	3	1	748	00:08:58	538	00:10:26	626	00:01:28	88	0.0000
nopath	6	2	9	1	748	00:09:39	579	00:10:35	635	00:00:56	56	0.0000
nopath	3	6	12	14	667	00:09:34	574	00:10:37	637	00:01:03	63	0.0000
nopath	3	6	9	1	667	00:09:35	575	00:10:39	639	00:01:04	64	0.0000
nopath	4	2	12	14	708	00:09:23	563	00:10:56	656	00:01:33	93	0.0000
nopath	3	2	9	1	679	00:10:09	609	00:11:05	665	00:00:56	56	0.0000	00:00:56
nopath	4	1	5	1	792	00:09:43	583	00:11:07	667	00:01:24	84	0.0000
nopath	5	1	12	14	785	00:10:45	645	00:11:46	706	00:01:01	61	0.0000
nopath	3	6	12	14	667	00:10:56	656	00:11:47	707	00:00:51	51	0.0000
nopath	3	6	3	1	667	00:11:02	662	00:11:51	711	00:00:49	49	0.0000
nopath	3	6	13	15	667	00:11:09	669	00:12:01	721	00:00:52	52	0.0000	00:00:55
nopath	6	4	5	1	696	00:11:26	686	00:12:24	744	00:00:58	58	0.0000
nopath	1	3	12	14	763	00:11:36	696	00:12:35	755	00:00:59	59	0.0000
nopath	1	2	3	1	504	00:11:54	714	00:12:39	759	00:00:45	45	0.0000
nopath	6	2	4	1	748	00:12:06	726	00:13:02	782	00:00:56	56	0.0000	00:00:57
nopath	2	4	3	1	708	00:12:09	729	00:13:06	786	00:00:57	57	0.0000
nopath	5	1	12	14	785	00:12:30	750	00:13:42	822	00:01:12	72	0.0000
nopath	2	4	12	14	708	00:12:47	767	00:13:42	822	00:00:55	55	0.0000
nopath	2	5	12	14	701	00:12:45	765	00:13:45	825	00:01:00	60	0.0000
nopath	1	3	6	1	763	00:13:12	792	00:14:11	851	00:00:59	59	0.0000	00:01:06
nopath	3	2	12	14	679	00:13:19	799	00:14:26	866	00:01:07	67	0.0000
nopath	6	3	9	1	667	00:13:37	817	00:14:27	867	00:00:50	50	0.0000
nopath	1	3	13	15	763	00:13:30	810	00:14:45	885	00:01:15	75	0.0000
nopath	3	2	9	1	679	00:13:53	833	00:14:53	893	00:01:00	60	0.0000
nopath	3	6	12	14	667	00:14:03	843	00:14:55	895	00:00:52	52	0.0000
nopath	2	1	12	14	504	00:14:14	854	00:14:59	899	00:00:45	45	0.0000
nopath	4	1	5	1	792	00:14:18	858	00:15:25	925	00:01:07	67	0.0000	00:01:15
nopath	2	3	3	1	679	00:14:35	875	00:15:27	927	00:00:52	52	0.0000
nopath	3	6	3	1	667	00:14:37	877	00:15:29	929	00:00:52	52	0.0000
nopath	2	3	9	1	679	00:14:43	883	00:15:35	935	00:00:52	52	0.0000
nopath	3	1	12	14	763	00:14:19	859	00:15:36	936	00:01:17	77	0.0000
nopath	1	4	9	1	792	00:14:09	849	00:15:55	955	00:01:46	106	0.0000
nopath	2	7	6	1	458	00:15:15	915	00:15:56	956	00:00:41	41	0.0000
nopath	3	7	12	14	302	00:15:33	933	00:16:10	970	00:00:37	37	0.0000	00:00:37
nopath	1	2	5	1	504	00:15:02	902	00:16:11	971	00:01:09	69	0.0000
nopath	1	2	13	15	504	00:15:31	931	00:16:21	981	00:00:50	50	0.0000
nopath	6	4	5	1	696	00:15:38	938	00:16:35	995	00:00:57	57	0.0000
nopath	4	2	12	14	708	00:15:43	943	00:16:37	997	00:00:54	54	0.0000
nopath	2	4	5	1	708	00:15:55	955	00:16:49	1009	00:00:54	54	0.0000
nopath	1	2	10	1	504	00:15:54	954	00:16:51	1011	00:00:57	57	0.0000
nopath	6	1	5	1	832	00:15:32	932	00:16:51	1011	00:01:19	79	0.0000
nopath	2	4	3	1	708	00:16:02	962	00:16:54	1014	00:00:52	52	0.0000
nopath	5	3	5	1	621	00:16:14	974	00:17:04	1024	00:00:50	50	0.0000	00:00:50
nopath	2	1	6	1	504	00:16:32	992	00:17:17	1037	00:00:45	45	0.0000
nopath	3	6	3	1	667	00:16:26	986	00:17:26	1046	00:01:00	60	0.0000
nopath	3	6	12	14	667	00:16:40	1000	00:17:31	1051	00:00:51	51	0.0000
nopath	3	7	3	1	302	00:16:59	1019	00:17:33	1053	00:00:34	34	0.0000
nopath	2	3	10	1	679	00:16:47	1007	00:17:42	1062	00:00:55	55	0.0000
nopath	2	3	6	1	679	00:16:54	1014	00:17:47	1067	00:00:53	53	0.0000
nopath	1	4	6	1	792	00:16:38	998	00:17:57	1077	00:01:19	79	0.0000
nopath	4	3	9	1	375	00:17:24	1044	00:18:00	1080	00:00:36	36	0.0000	00:00:36
nopath	2	3	5	1	679	00:17:16	1036	00:18:08	1088	00:00:52	52	0.0000
nopath	5	1	10	1	785	00:17:05	1025	00:18:16	1096	00:01:11	71	0.0000
nopath	2	4	13	15	708	00:17:24	1044	00:18:18	1098	00:00:54	54	0.0000
nopath	1	2	12	14	504	00:17:37	1057	00:18:24	1104	00:00:47	47	0.0000
nopath	5	1	10	1	785	00:17:42	1062	00:18:45	1125	00:01:03	63	0.0000
nopath	1	3	12	14	763	00:17:05	1025	00:18:53	1133	00:01:48	108	0.0000
nopath	3	6	10	1	667	00:17:25	1045	00:18:56	1136	00:01:31	91	0.0000
nopath	3	6	3	1	667	00:18:00	1080	00:18:57	1137	00:00:57	57	0.0000
nopath	3	6	10	1	667	00:18:24	1104	00:19:25	1165	00:01:01	61	0.0000	00:01:00
nopath	3	6	10	1	667	00:18:38	1118	00:19:28	1168	00:00:50	50	0.0000
nopath	4	6	10	1	696	00:18:49	1129	00:19:46	1186	00:00:57	57	0.0000
nopath	4	7	12	14	331	00:19:19	1159	00:19:55	1195	00:00:36	36	0.0000
nopath	2	7	9	1	458	00:19:29	1169	00:20:10	1210	00:00:41	41	0.0000	00:00:41
nopath	5	3	9	1	621	00:19:19	1159	00:20:14	1214	00:00:55	55	0.0000
nopath	3	4	5	1	375	00:19:28	1168	00:20:16	1216	00:00:48	48	0.0000
nopath	2	3	12	14	679	00:19:22	1162	00:20:23	1223	00:01:01	61	0.0000
nopath	2	4	3	1	708	00:19:46	1186	00:20:38	1238	00:00:52	52	0.0000
nopath	3	6	9	1	667	00:19:47	1187	00:20:39	1239	00:00:52	52	0.0000
nopath	5	1	3	1	785	00:19:39	1179	00:20:40	1240	00:01:01	61	0.0000
nopath	5	1	3	1	785	00:19:46	1186	00:20:46	1246	00:01:00	60	0.0000
nopath	4	2	3	1	708	00:19:36	1176	00:20:55	1255	00:01:19	79	0.0000
nopath	6	7	3	1	624	00:19:29	1169	00:20:58	1258	00:01:29	89	0.0000
nopath	3	6	13	15	667	00:20:19	1219	00:21:17	1277	00:00:58	58	0.0000	00:00:53
nopath	3	6	12	14	667	00:21:02	1262	00:21:52	1312	00:00:50	50	0.0000
nopath	1	3	13	15	763	00:20:41	1241	00:21:55	1315	00:01:14	74	0.0000
nopath	3	6	12	14	667	00:21:07	1267	00:21:57	1317	00:00:50	50	0.0000
nopath	1	2	3	1	504	00:21:03	1263	00:22:11	1331	00:01:08	68	0.0000	00:00:53
nopath	2	3	5	1	679	00:21:05	1265	00:22:22	1342	00:01:17	77	0.0000
nopath	2	3	12	14	679	00:21:12	1272	00:22:25	1345	00:01:13	73	0.0000
nopath	3	5	3	1	621	00:21:28	1288	00:22:25	1345	00:00:57	57	0.0000
nopath	3	6	13	15	667	00:21:34	1294	00:22:29	1349	00:00:55	55	0.0000
nopath	1	3	5	1	763	00:21:08	1268	00:22:29	1349	00:01:21	81	0.0000
nopath	1	3	3	1	763	00:21:33	1293	00:22:36	1356	00:01:03	63	0.0000
nopath	2	7	13	15	458	00:21:56	1316	00:22:37	1357	00:00:41	41	0.0000
nopath	3	6	12	14	667	00:21:48	1308	00:22:39	1359	00:00:51	51	0.0000
nopath	2	3	5	1	679	00:22:05	1325	00:22:58	1378	00:00:53	53	0.0000
nopath	2	1	9	1	504	00:22:40	1360	00:23:24	1404	00:00:44	44	0.0000	00:00:45
nopath	2	4	12	14	708	00:22:32	1352	00:23:25	1405	00:00:53	53	0.0000
nopath	2	4	9	1	708	00:22:35	1355	00:23:28	1408	00:00:53	53	0.0000
nopath	3	6	7	1	667	00:22:37	1357	00:23:34	1414	00:00:57	57	0.0000
nopath	3	6	10	1	667	00:22:47	1367	00:23:38	1418	00:00:51	51	0.0000
nopath	2	3	5	1	679	00:22:58	1378	00:23:50	1430	00:00:52	52	0.0000
nopath	2	3	3	1	679	00:23:04	1384	00:23:56	1436	00:00:52	52	0.0000
nopath	2	4	5	1	708	00:23:09	1389	00:24:02	1442	00:00:53	53	0.0000	00:00:54
nopath	2	4	9	1	708	00:23:43	1423	00:24:37	1477	00:00:54	54	0.0000
nopath	5	1	13	15	785	00:24:11	1451	00:25:15	1515	00:01:04	64	0.0000	00:01:04
nopath	1	2	12	14	504	00:24:29	1469	00:25:16	1516	00:00:47	47	0.0000
nopath	3	6	7	1	667	00:24:15	1455	00:25:16	1516	00:01:01	61	0.0000
nopath	3	6	12	14	667	00:24:25	1465	00:25:18	1518	00:00:53	53	0.0000
nopath	1	2	3	1	504	00:24:47	1487	00:25:33	1533	00:00:46	46	0.0000
nopath	1	4	13	15	792	00:24:49	1489	00:25:52	1552	00:01:03	63	0.0000
nopath	4	1	13	15	792	00:24:43	1483	00:26:01	1561	00:01:18	78	0.0000	00:01:18
nopath	5	3	9	1	621	00:25:17	1517	00:26:06	1566	00:00:49	49	0.0000
nopath	3	6	9	1	667	00:24:51	1491	00:26:06	1566	00:01:15	75	0.0000
nopath	3	6	9	1	667	00:24:53	1493	00:26:08	1568	00:01:15	75	0.0000
nopath	5	3	5	1	621	00:25:20	1520	00:26:09	1569	00:00:49	49	0.0000
nopath	4	2	9	1	708	00:25:11	1511	00:26:15	1575	00:01:04	64	0.0000
nopath	2	3	10	1	679	00:25:18	1518	00:26:22	1582	00:01:04	64	0.0000
nopath	4	7	3	1	331	00:25:55	1555	00:26:26	1586	00:00:31	31	0.0000
nopath	2	5	3	1	701	00:25:11	1511	00:26:33	1593	00:01:22	82	0.0000
nopath	1	5	12	14	785	00:25:05	1505	00:26:36	1596	00:01:31	91	0.0000
nopath	2	3	3	1	679	00:25:29	1529	00:26:36	1596	00:01:07	67	0.0000
nopath	2	3	12	14	679	00:25:45	1545	00:26:39	1599	00:00:54	54	0.0000
nopath	5	3	9	1	621	00:25:35	1535	00:26:53	1613	00:01:18	78	0.0000
nopath	3	6	3	1	667	00:25:38	1538	00:26:56	1616	00:01:18	78	0.0000
nopath	6	5	9	1	380	00:25:54	1554	00:26:57	1617	00:01:03	63	0.0000
nopath	6	3	5	1	667	00:25:49	1549	00:26:58	1618	00:01:09	69	0.0000
nopath	5	4	9	1	650	00:25:39	1539	00:27:01	1621	00:01:22	82	0.0000	00:01:18
nopath	1	3	6	1	763	00:25:29	1529	00:27:12	1632	00:01:43	103	0.0000
nopath	2	4	2	1	708	00:26:22	1582	00:27:17	1637	00:00:55	55	0.0000
nopath	3	2	9	1	679	00:26:29	1589	00:27:25	1645	00:00:56	56	0.0000
nopath	3	6	9	1	667	00:26:37	1597	00:27:27	1647	00:00:50	50	0.0000
nopath	5	3	3	1	621	00:26:16	1576	00:27:33	1653	00:01:17	77	0.0000
nopath	2	3	10	1	679	00:26:50	1610	00:27:45	1665	00:00:55	55	0.0000
nopath	2	3	12	14	679	00:26:55	1615	00:27:49	1669	00:00:54	54	0.0000
nopath	5	3	3	1	621	00:27:04	1624	00:28:03	1683	00:00:59	59	0.0000	00:01:01
nopath	5	3	6	1	621	00:27:12	1632	00:28:05	1685	00:00:53	53	0.0000
nopath	5	7	10	1	577	00:27:26	1646	00:28:21	1701	00:00:55	55	0.0000
nopath	1	4	5	1	792	00:26:41	1601	00:28:25	1705	00:01:44	104	0.0000
nopath	3	6	9	1	667	00:27:23	1643	00:28:26	1706	00:01:03	63	0.0000
nopath	2	4	13	15	708	00:27:27	1647	00:28:28	1708	00:01:01	61	0.0000
nopath	3	6	5	1	667	00:27:34	1654	00:28:28	1708	00:00:54	54	0.0000
nopath	2	3	9	1	679	00:27:33	1653	00:28:29	1709	00:00:56	56	0.0000
nopath	1	3	3	1	763	00:27:29	1649	00:28:35	1715	00:01:06	66	0.0000
nopath	2	3	3	1	679	00:27:49	1669	00:28:46	1726	00:00:57	57	0.0000
nopath	3	2	13	15	679	00:27:40	1660	00:28:47	1727	00:01:07	67	0.0000
nopath	6	1	3	1	832	00:27:27	1647	00:29:01	1741	00:01:34	94	0.0000	00:01:18
nopath	5	1	2	1	785	00:27:50	1670	00:29:06	1746	00:01:16	76	0.0000
nopath	6	7	3	1	624	00:27:47	1667	00:29:07	1747	00:01:20	80	0.0000
nopath	6	3	13	15	667	00:27:58	1678	00:29:16	1756	00:01:18	78	0.0000
nopath	3	6	9	1	667	00:28:37	1717	00:29:26	1766	00:00:49	49	0.0000
nopath	1	2	12	14	504	00:28:43	1723	00:29:29	1769	00:00:46	46	0.0000
nopath	2	3	13	15	679	00:28:04	1684	00:29:35	1775	00:01:31	91	0.0000
nopath	6	1	9	1	832	00:28:35	1715	00:29:38	1778	00:01:03	63	0.0000
nopath	3	6	3	1	667	00:28:49	1729	00:29:40	1780	00:00:51	51	0.0000
nopath	3	6	12	14	667	00:28:51	1731	00:29:42	1782	00:00:51	51	0.0000
nopath	3	5	10	1	621	00:28:54	1734	00:29:43	1783	00:00:49	49	0.0000
nopath	6	3	9	1	667	00:28:38	1718	00:29:43	1783	00:01:05	65	0.0000
nopath	6	2	6	1	748	00:28:53	1733	00:29:49	1789	00:00:56	56	0.0000
nopath	3	6	3	1	667	00:29:21	1761	00:30:10	1810	00:00:49	49	0.0000	00:00:56
nopath	1	3	6	1	763	00:29:05	1745	00:30:12	1812	00:01:07	67	0.0000
nopath	3	6	5	1	667	00:29:30	1770	00:30:21	1821	00:00:51	51	0.0000
nopath	3	6	9	1	667	00:29:32	1772	00:30:22	1822	00:00:50	50	0.0000
nopath	1	3	3	1	763	00:29:25	1765	00:30:25	1825	00:01:00	60	0.0000
nopath	1	3	3	1	763	00:29:28	1768	00:30:27	1827	00:00:59	59	0.0000
nopath	1	2	13	15	504	00:30:04	1804	00:30:54	1854	00:00:50	50	0.0000
nopath	1	4	12	14	792	00:30:00	1800	00:31:00	1860	00:01:00	60	0.0000	00:01:18
nopath	1	3	12	14	763	00:30:03	1803	00:31:02	1862	00:00:59	59	0.0000
nopath	3	5	3	1	621	00:30:08	1808	00:31:15	1875	00:01:07	67	0.0000
nopath	5	4	3	1	650	00:30:27	1827	00:31:21	1881	00:00:54	54	0.0000
nopath	1	3	13	15	763	00:30:06	1806	00:31:25	1885	00:01:19	79	0.0000
nopath	2	3	7	1	679	00:30:27	1827	00:31:28	1888	00:01:01	61	0.0000
nopath	1	3	12	14	763	00:30:25	1825	00:31:37	1897	00:01:12	72	0.0000
nopath	1	3	3	1	763	00:30:39	1839	00:31:39	1899	00:01:00	60	0.0000
nopath	3	6	6	1	667	00:30:40	1840	00:31:46	1906	00:01:06	66	0.0000
nopath	5	3	12	14	621	00:31:02	1862	00:31:53	1913	00:00:51	51	0.0000
nopath	5	1	12	14	785	00:30:49	1849	00:31:56	1916	00:01:07	67	0.0000
nopath	4	2	3	1	708	00:31:22	1882	00:32:27	1947	00:01:05	65	0.0000	00:01:06
nopath	3	6	13	15	667	00:31:11	1871	00:32:30	1950	00:01:19	79	0.0000
nopath	6	5	9	1	380	00:31:56	1916	00:32:32	1952	00:00:36	36	0.0000
nopath	5	7	10	1	577	00:31:41	1901	00:32:40	1960	00:00:59	59	0.0000
nopath	2	5	5	1	701	00:31:48	1908	00:32:50	1970	00:01:02	62	0.0000
nopath	2	3	9	1	679	00:32:02	1922	00:32:54	1974	00:00:52	52	0.0000
nopath	1	3	10	1	763	00:32:21	1941	00:33:25	2005	00:01:04	64	0.0000	00:01:12
nopath	3	2	12	14	679	00:31:56	1916	00:33:26	2006	00:01:30	90	0.0000
nopath	1	3	6	1	763	00:32:35	1955	00:33:32	2012	00:00:57	57	0.0000
nopath	4	1	5	1	792	00:32:26	1946	00:33:37	2017	00:01:11	71	0.0000
nopath	3	6	3	1	667	00:32:48	1968	00:33:38	2018	00:00:50	50	0.0000
nopath	5	4	12	14	650	00:32:46	1966	00:33:49	2029	00:01:03	63	0.0000
nopath	6	1	5	1	832	00:32:23	1943	00:33:51	2031	00:01:28	88	0.0000
nopath	6	7	3	1	624	00:32:53	1973	00:33:58	2038	00:01:05	65	0.0000
nopath	2	3	3	1	679	00:32:50	1970	00:34:04	2044	00:01:14	74	0.0000	00:00:59
nopath	2	4	6	1	708	00:32:28	1948	00:34:05	2045	00:01:37	97	0.0000
nopath	3	6	9	1	667	00:33:05	1985	00:34:05	2045	00:01:00	60	0.0000
nopath	1	2	10	1	504	00:32:44	1964	00:34:11	2051	00:01:27	87	0.0000
nopath	3	2	3	1	679	00:33:11	1991	00:34:24	2064	00:01:13	73	0.0000
nopath	3	6	3	1	667	00:33:47	2027	00:34:37	2077	00:00:50	50	0.0000
nopath	1	3	5	1	763	00:33:33	2013	00:34:44	2084	00:01:11	71	0.0000
nopath	2	4	8	1	708	00:33:19	1999	00:34:45	2085	00:01:26	86	0.0000
nopath	2	4	3	1	708	00:33:38	2018	00:34:48	2088	00:01:10	70	0.0000
nopath	2	4	4	1	708	00:33:58	2038	00:34:50	2090	00:00:52	52	0.0000
nopath	3	6	3	1	667	00:34:02	2042	00:34:53	2093	00:00:51	51	0.0000
nopath	6	1	3	1	832	00:33:50	2030	00:34:53	2093	00:01:03	63	0.0000
nopath	6	2	7	1	748	00:33:57	2037	00:34:54	2094	00:00:57	57	0.0000
nopath	3	6	9	1	667	00:34:05	2045	00:34:55	2095	00:00:50	50	0.0000
nopath	3	6	10	1	667	00:34:06	2046	00:35:00	2100	00:00:54	54	0.0000	00:00:56
nopath	3	2	8	1	679	00:33:56	2036	00:35:05	2105	00:01:09	69	0.0000
nopath	6	7	2	1	624	00:34:26	2066	00:35:21	2121	00:00:55	55	0.0000
nopath	1	3	3	1	763	00:33:54	2034	00:35:22	2122	00:01:28	88	0.0000
nopath	3	6	10	1	667	00:34:33	2073	00:35:25	2125	00:00:52	52	0.0000
nopath	3	6	13	15	667	00:34:47	2087	00:35:39	2139	00:00:52	52	0.0000
nopath	2	4	12	14	708	00:34:19	2059	00:35:46	2146	00:01:27	87	0.0000
nopath	2	7	12	14	458	00:35:07	2107	00:35:47	2147	00:00:40	40	0.0000
nopath	4	3	3	1	375	00:35:14	2114	00:35:49	2149	00:00:35	35	0.0000
nopath	3	6	9	1	667	00:35:01	2101	00:35:55	2155	00:00:54	54	0.0000
nopath	6	2	9	1	748	00:35:07	2107	00:36:03	2163	00:00:56	56	0.0000	00:00:56
nopath	6	3	10	1	667	00:35:04	2104	00:36:03	2163	00:00:59	59	0.0000
nopath	1	7	5	1	542	00:35:28	2128	00:36:15	2175	00:00:47	47	0.0000
nopath	2	3	12	14	679	00:35:04	2104	00:36:23	2183	00:01:19	79	0.0000
nopath	1	3	9	1	763	00:35:20	2120	00:36:25	2185	00:01:05	65	0.0000
nopath	3	6	3	1	667	00:35:37	2137	00:36:29	2189	00:00:52	52	0.0000
nopath	3	2	12	14	679	00:35:24	2124	00:36:31	2191	00:01:07	67	0.0000
nopath	6	3	12	14	667	00:35:37	2137	00:36:44	2204	00:01:07	67	0.0000
nopath	2	4	12	14	708	00:36:04	2164	00:36:58	2218	00:00:54	54	0.0000
nopath	6	1	3	1	832	00:36:32	2192	00:37:37	2257	00:01:05	65	0.0000	00:01:09
nopath	3	5	4	1	621	00:36:50	2210	00:37:39	2259	00:00:49	49	0.0000
nopath	6	1	12	14	832	00:36:33	2193	00:37:39	2259	00:01:06	66	0.0000
nopath	3	5	3	1	621	00:37:06	2226	00:37:55	2275	00:00:49	49	0.0000
nopath	2	3	9	1	679	00:37:10	2230	00:38:05	2285	00:00:55	55	0.0000	00:01:07
nopath	3	6	5	1	667	00:37:20	2240	00:38:11	2291	00:00:51	51	0.0000
nopath	3	6	3	1	667	00:37:55	2275	00:38:45	2325	00:00:50	50	0.0000
nopath	2	3	12	14	679	00:37:56	2276	00:38:48	2328	00:00:52	52	0.0000
nopath	1	3	12	14	763	00:38:15	2295	00:39:14	2354	00:00:59	59	0.0000	00:01:08
nopath	3	6	5	1	667	00:38:29	2309	00:39:26	2366	00:00:57	57	0.0000
nopath	6	2	9	1	748	00:38:39	2319	00:39:36	2376	00:00:57	57	0.0000
nopath	2	4	9	1	708	00:38:43	2323	00:39:45	2385	00:01:02	62	0.0000
nopath	4	2	10	1	708	00:38:48	2328	00:39:45	2385	00:00:57	57	0.0000
nopath	1	3	12	14	763	00:38:38	2318	00:39:47	2387	00:01:09	69	0.0000
nopath	3	6	9	1	667	00:38:43	2323	00:39:56	2396	00:01:13	73	0.0000
nopath	2	4	5	1	708	00:38:50	2330	00:40:06	2406	00:01:16	76	0.0000	00:01:08
nopath	2	1	13	15	504	00:39:52	2392	00:40:41	2441	00:00:49	49	0.0000
nopath	3	6	5	1	667	00:39:59	2399	00:40:49	2449	00:00:50	50	0.0000
nopath	2	1	5	1	504	00:40:12	2412	00:40:57	2457	00:00:45	45	0.0000
nopath	3	2	5	1	679	00:40:08	2408	00:41:04	2464	00:00:56	56	0.0000	00:01:07
nopath	2	4	12	14	708	00:40:22	2422	00:41:15	2475	00:00:53	53	0.0000
nopath	5	6	10	1	380	00:40:45	2445	00:41:17	2477	00:00:32	32	0.0000
nopath	4	7	12	14	331	00:40:46	2446	00:41:18	2478	00:00:32	32	0.0000
nopath	2	4	3	1	708	00:40:32	2432	00:41:25	2485	00:00:53	53	0.0000
nopath	4	7	9	1	331	00:41:12	2472	00:41:44	2504	00:00:32	32	0.0000
nopath	1	2	13	15	504	00:40:40	2440	00:41:44	2504	00:01:04	64	0.0000
nopath	2	4	12	14	708	00:40:51	2451	00:41:45	2505	00:00:54	54	0.0000
nopath	3	6	3	1	667	00:40:59	2459	00:41:55	2515	00:00:56	56	0.0000
nopath	3	4	7	1	375	00:41:10	2470	00:41:56	2516	00:00:46	46	0.0000
nopath	5	7	9	1	577	00:40:58	2458	00:41:57	2517	00:00:59	59	0.0000
nopath	4	7	10	1	331	00:41:17	2477	00:42:05	2525	00:00:48	48	0.0000	00:00:35
nopath	1	2	10	1	504	00:41:30	2490	00:42:15	2535	00:00:45	45	0.0000
nopath	6	7	3	1	624	00:40:51	2451	00:42:18	2538	00:01:27	87	0.0000
nopath	1	2	3	1	504	00:41:33	2493	00:42:19	2539	00:00:46	46	0.0000
nopath	2	7	3	1	458	00:41:49	2509	00:42:36	2556	00:00:47	47	0.0000
nopath	5	1	12	14	785	00:41:42	2502	00:42:52	2572	00:01:10	70	0.0000
nopath	2	3	3	1	679	00:41:47	2507	00:42:52	2572	00:01:05	65	0.0000
nopath	5	1	13	15	785	00:41:46	2506	00:42:56	2576	00:01:10	70	0.0000
nopath	3	6	13	15	667	00:41:56	2516	00:42:59	2579	00:01:03	63	0.0000
nopath	3	6	9	1	667	00:42:00	2520	00:43:02	2582	00:01:02	62	0.0000	00:00:56
nopath	3	6	3	1	667	00:42:03	2523	00:43:04	2584	00:01:01	61	0.0000
nopath	3	4	12	14	375	00:42:35	2555	00:43:11	2591	00:00:36	36	0.0000
nopath	2	1	3	1	504	00:42:25	2545	00:43:17	2597	00:00:52	52	0.0000
nopath	4	1	3	1	792	00:41:38	2498	00:43:18	2598	00:01:40	100	0.0000
nopath	6	1	5	1	832	00:41:39	2499	00:43:31	2611	00:01:52	112	0.0000
nopath	6	1	12	14	832	00:41:51	2511	00:43:34	2614	00:01:43	103	0.0000
nopath	5	3	12	14	621	00:42:55	2575	00:43:46	2626	00:00:51	51	0.0000
nopath	5	1	12	14	785	00:42:12	2532	00:43:47	2627	00:01:35	95	0.0000
nopath	5	1	5	1	785	00:42:36	2556	00:43:49	2629	00:01:13	73	0.0000
nopath	5	1	2	1	785	00:42:44	2564	00:43:52	2632	00:01:08	68	0.0000
nopath	3	2	5	1	679	00:42:27	2547	00:43:55	2635	00:01:28	88	0.0000
nopath	3	6	12	14	667	00:42:49	2569	00:43:57	2637	00:01:08	68	0.0000
nopath	3	6	7	1	667	00:43:05	2585	00:43:59	2639	00:00:54	54	0.0000
nopath	5	7	12	14	577	00:43:04	2584	00:44:01	2641	00:00:57	57	0.0000	00:00:56
nopath	2	7	13	15	458	00:42:53	2573	00:44:06	2646	00:01:13	73	0.0000
nopath	5	3	12	14	621	00:43:17	2597	00:44:08	2648	00:00:51	51	0.0000
nopath	3	2	9	1	679	00:43:20	2600	00:44:35	2675	00:01:15	75	0.0000
nopath	1	3	10	1	763	00:43:20	2600	00:44:35	2675	00:01:15	75	0.0000
nopath	2	1	13	15	504	00:43:59	2639	00:44:49	2689	00:00:50	50	0.0000
nopath	5	1	5	1	785	00:43:52	2632	00:44:54	2694	00:01:02	62	0.0000
nopath	5	1	12	14	785	00:43:57	2637	00:44:58	2698	00:01:01	61	0.0000
nopath	1	2	5	1	504	00:44:15	2655	00:45:00	2700	00:00:45	45	0.0000	00:00:52
nopath	3	6	10	1	667	00:44:01	2641	00:45:05	2705	00:01:04	64	0.0000
nopath	3	6	5	1	667	00:44:06	2646	00:45:07	2707	00:01:01	61	0.0000
nopath	4	2	10	1	708	00:43:54	2634	00:45:15	2715	00:01:21	81	0.0000
nopath	3	6	12	14	667	00:44:26	2666	00:45:16	2716	00:00:50	50	0.0000
nopath	4	3	3	1	375	00:44:48	2688	00:45:22	2722	00:00:34	34	0.0000
nopath	3	6	13	15	667	00:44:36	2676	00:45:50	2750	00:01:14	74	0.0000
nopath	2	3	5	1	679	00:44:31	2671	00:45:52	2752	00:01:21	81	0.0000
nopath	2	3	5	1	679	00:44:43	2683	00:45:55	2755	00:01:12	72	0.0000
nopath	6	3	3	1	667	00:45:17	2717	00:46:08	2768	00:00:51	51	0.0000	00:01:02
nopath	5	1	9	1	785	00:44:37	2677	00:46:11	2771	00:01:34	94	0.0000
nopath	1	3	7	1	763	00:44:35	2675	00:46:22	2782	00:01:47	107	0.0000
nopath	1	3	12	14	763	00:44:36	2676	00:46:25	2785	00:01:49	109	0.0000
nopath	3	6	5	1	667	00:45:10	2710	00:46:25	2785	00:01:15	75	0.0000
nopath	3	2	12	14	679	00:45:06	2706	00:46:26	2786	00:01:20	80	0.0000
nopath	3	6	5	1	667	00:45:18	2718	00:46:28	2788	00:01:10	70	0.0000
nopath	3	6	12	14	667	00:45:19	2719	00:46:30	2790	00:01:11	71	0.0000
nopath	2	4	13	15	708	00:45:08	2708	00:46:30	2790	00:01:22	82	0.0000
nopath	1	3	9	1	763	00:45:07	2707	00:46:30	2790	00:01:23	83	0.0000
nopath	3	6	12	14	667	00:45:32	2732	00:46:31	2791	00:00:59	59	0.0000
nopath	6	2	10	1	748	00:45:18	2718	00:46:35	2795	00:01:17	77	0.0000
nopath	1	3	12	14	763	00:45:34	2734	00:46:35	2795	00:01:01	61	0.0000
nopath	2	1	2	1	504	00:45:32	2732	00:46:37	2797	00:01:05	65	0.0000
nopath	5	3	5	1	621	00:45:46	2746	00:46:43	2803	00:00:57	57	0.0000
nopath	3	6	3	1	667	00:45:54	2754	00:47:09	2829	00:01:15	75	0.0000	00:01:05
nopath	5	1	5	1	785	00:45:39	2739	00:47:11	2831	00:01:32	92	0.0000
nopath	3	6	10	1	667	00:45:55	2755	00:47:12	2832	00:01:17	77	0.0000
nopath	1	3	5	1	763	00:45:37	2737	00:47:12	2832	00:01:35	95	0.0000
nopath	2	3	5	1	679	00:46:16	2776	00:47:15	2835	00:00:59	59	0.0000
nopath	3	2	5	1	679	00:45:52	2752	00:47:25	2845	00:01:33	93	0.0000
nopath	3	2	5	1	679	00:46:22	2782	00:47:27	2847	00:01:05	65	0.0000
nopath	3	2	12	14	679	00:46:32	2792	00:47:31	2851	00:00:59	59	0.0000
nopath	4	2	5	1	708	00:46:34	2794	00:47:36	2856	00:01:02	62	0.0000
nopath	2	3	13	15	679	00:46:20	2780	00:47:45	2865	00:01:25	85	0.0000
nopath	1	3	12	14	763	00:46:30	2790	00:47:47	2867	00:01:17	77	0.0000
nopath	3	6	5	1	667	00:46:48	2808	00:47:47	2867	00:00:59	59	0.0000
nopath	3	2	2	1	679	00:46:34	2794	00:47:49	2869	00:01:15	75	0.0000
nopath	1	3	5	1	763	00:46:35	2795	00:47:49	2869	00:01:14	74	0.0000
nopath	2	3	9	1	679	00:46:47	2807	00:47:51	2871	00:01:04	64	0.0000
nopath	3	6	13	15	667	00:46:50	2810	00:47:51	2871	00:01:01	61	0.0000
nopath	3	6	5	1	667	00:46:55	2815	00:47:53	2873	00:00:58	58	0.0000
nopath	3	6	9	1	667	00:47:09	2829	00:47:59	2879	00:00:50	50	0.0000
nopath	2	3	10	1	679	00:47:07	2827	00:47:59	2879	00:00:52	52	0.0000
nopath	5	1	3	1	785	00:46:19	2779	00:48:01	2881	00:01:42	102	0.0000	00:01:17
nopath	2	3	12	14	679	00:47:10	2830	00:48:02	2882	00:00:52	52	0.0000
nopath	5	1	12	14	785	00:46:40	2800	00:48:03	2883	00:01:23	83	0.0000
nopath	5	3	12	14	621	00:46:53	2813	00:48:14	2894	00:01:21	81	0.0000
nopath	6	3	3	1	667	00:47:20	2840	00:48:16	2896	00:00:56	56	0.0000
nopath	1	2	9	1	504	00:47:31	2851	00:48:16	2896	00:00:45	45	0.0000
nopath	1	7	3	1	542	00:47:34	2854	00:48:23	2903	00:00:49	49	0.0000
nopath	5	3	5	1	621	00:47:17	2837	00:48:43	2923	00:01:26	86	0.0000
nopath	5	2	10	1	701	00:47:16	2836	00:48:45	2925	00:01:29	89	0.0000
nopath	5	1	9	1	785	00:47:23	2843	00:48:52	2932	00:01:29	89	0.0000
nopath	2	3	2	1	679	00:47:22	2842	00:48:52	2932	00:01:30	90	0.0000
nopath	2	3	12	14	679	00:47:59	2879	00:48:56	2936	00:00:57	57	0.0000
nopath	3	2	9	1	679	00:48:09	2889	00:49:10	2950	00:01:01	61	0.0000	00:01:14
nopath	5	1	3	1	785	00:47:52	2872	00:49:21	2961	00:01:29	89	0.0000
nopath	6	1	3	1	832	00:48:04	2884	00:49:23	2963	00:01:19	79	0.0000
nopath	6	3	12	14	667	00:47:34	2854	00:49:24	2964	00:01:50	110	0.0000
nopath	5	1	10	1	785	00:48:14	2894	00:49:28	2968	00:01:14	74	0.0000
nopath	2	6	12	14	748	00:48:23	2903	00:49:37	2977	00:01:14	74	0.0000
nopath	3	6	6	1	667	00:48:52	2932	00:49:45	2985	00:00:53	53	0.0000
nopath	3	6	12	14	667	00:48:58	2938	00:49:48	2988	00:00:50	50	0.0000
nopath	4	1	9	1	792	00:48:46	2926	00:49:49	2989	00:01:03	63	0.0000
nopath	2	3	12	14	679	00:48:09	2889	00:49:53	2993	00:01:44	104	0.0000
nopath	2	3	3	1	679	00:48:57	2937	00:49:57	2997	00:01:00	60	0.0000
nopath	3	6	12	14	667	00:49:06	2946	00:49:57	2997	00:00:51	51	0.0000
nopath	2	3	5	1	679	00:49:15	2955	00:50:08	3008	00:00:53	53	0.0000	00:01:07
nopath	5	1	3	1	785	00:48:48	2928	00:50:11	3011	00:01:23	83	0.0000
nopath	2	4	5	1	708	00:49:19	2959	00:50:12	3012	00:00:53	53	0.0000
nopath	2	3	12	14	679	00:49:21	2961	00:50:15	3015	00:00:54	54	0.0000
nopath	3	2	2	1	679	00:49:14	2954	00:50:15	3015	00:01:01	61	0.0000
nopath	1	3	9	1	763	00:49:10	2950	00:50:32	3032	00:01:22	82	0.0000
nopath	5	2	3	1	701	00:49:21	2961	00:50:35	3035	00:01:14	74	0.0000
nopath	2	3	13	15	679	00:49:33	2973	00:50:40	3040	00:01:07	67	0.0000
nopath	3	6	12	14	667	00:49:55	2995	00:50:46	3046	00:00:51	51	0.0000
nopath	3	6	2	1	667	00:49:57	2997	00:50:47	3047	00:00:50	50	0.0000
nopath	5	3	13	15	621	00:49:47	2987	00:50:56	3056	00:01:09	69	0.0000
nopath	5	3	9	1	621	00:50:04	3004	00:50:58	3058	00:00:54	54	0.0000
nopath	6	3	12	14	667	00:50:12	3012	00:51:08	3068	00:00:56	56	0.0000	00:01:14
nopath	6	7	9	1	624	00:50:03	3003	00:51:10	3070	00:01:07	67	0.0000
nopath	5	1	3	1	785	00:49:38	2978	00:51:11	3071	00:01:33	93	0.0000
nopath	2	3	3	1	679	00:49:41	2981	00:51:12	3072	00:01:31	91	0.0000
nopath	2	3	12	14	679	00:49:50	2990	00:51:15	3075	00:01:25	85	0.0000
nopath	2	4	12	14	708	00:50:05	3005	00:51:19	3079	00:01:14	74	0.0000
nopath	2	4	2	1	708	00:50:13	3013	00:51:21	3081	00:01:08	68	0.0000
nopath	2	3	3	1	679	00:50:27	3027	00:51:22	3082	00:00:55	55	0.0000
nopath	6	3	9	1	667	00:50:14	3014	00:51:33	3093	00:01:19	79	0.0000
nopath	3	6	12	14	667	00:50:09	3009	00:51:37	3097	00:01:28	88	0.0000
nopath	5	2	5	1	701	00:50:11	3011	00:51:39	3099	00:01:28	88	0.0000
nopath	5	1	2	1	785	00:50:07	3007	00:51:41	3101	00:01:34	94	0.0000
nopath	3	6	13	15	667	00:50:22	3022	00:51:41	3101	00:01:19	79	0.0000
nopath	2	3	5	1	679	00:50:33	3033	00:51:42	3102	00:01:09	69	0.0000
nopath	6	1	9	1	832	00:50:11	3011	00:51:43	3103	00:01:32	92	0.0000
nopath	4	7	12	14	331	00:51:10	3070	00:51:45	3105	00:00:35	35	0.0000
nopath	2	3	7	1	679	00:50:43	3043	00:51:45	3105	00:01:02	62	0.0000
nopath	5	2	9	1	701	00:50:48	3048	00:51:45	3105	00:00:57	57	0.0000
nopath	5	1	7	1	785	00:50:33	3033	00:51:48	3108	00:01:15	75	0.0000
nopath	2	4	10	1	708	00:50:52	3052	00:51:48	3108	00:00:56	56	0.0000
nopath	5	1	3	1	785	00:50:40	3040	00:51:49	3109	00:01:09	69	0.0000
nopath	2	4	9	1	708	00:50:56	3056	00:51:51	3111	00:00:55	55	0.0000
nopath	3	6	5	1	667	00:50:48	3048	00:51:56	3116	00:01:08	68	0.0000
nopath	4	3	6	1	375	00:51:23	3083	00:51:57	3117	00:00:34	34	0.0000
nopath	3	2	13	15	679	00:50:37	3037	00:51:59	3119	00:01:22	82	0.0000
nopath	3	6	5	1	667	00:50:55	3055	00:52:00	3120	00:01:05	65	0.0000	00:01:01
nopath	2	6	3	1	748	00:50:47	3047	00:52:06	3126	00:01:19	79	0.0000
nopath	5	1	5	1	785	00:50:52	3052	00:52:21	3141	00:01:29	89	0.0000
nopath	2	3	12	14	679	00:51:15	3075	00:52:23	3143	00:01:08	68	0.0000
nopath	3	6	9	1	667	00:51:22	3082	00:52:25	3145	00:01:03	63	0.0000
nopath	2	4	12	14	708	00:51:17	3077	00:52:27	3147	00:01:10	70	0.0000
nopath	3	6	3	1	667	00:51:29	3089	00:52:28	3148	00:00:59	59	0.0000
nopath	3	6	7	1	667	00:51:35	3095	00:52:30	3150	00:00:55	55	0.0000
nopath	3	6	6	1	667	00:51:36	3096	00:52:31	3151	00:00:55	55	0.0000
nopath	3	6	3	1	667	00:51:41	3101	00:52:33	3153	00:00:52	52	0.0000
nopath	6	3	12	14	667	00:51:33	3093	00:52:33	3153	00:01:00	60	0.0000
nopath	3	2	9	1	679	00:51:49	3109	00:52:40	3160	00:00:51	51	0.0000
nopath	6	7	5	1	624	00:51:47	3107	00:52:43	3163	00:00:56	56	0.0000
nopath	4	2	5	1	708	00:51:40	3100	00:52:47	3167	00:01:07	67	0.0000
nopath	3	5	10	1	621	00:51:55	3115	00:52:55	3175	00:01:00	60	0.0000
nopath	2	4	13	15	708	00:51:24	3084	00:52:58	3178	00:01:34	94	0.0000
nopath	3	6	9	1	667	00:52:02	3122	00:52:58	3178	00:00:56	56	0.0000
nopath	3	6	3	1	667	00:52:04	3124	00:53:00	3180	00:00:56	56	0.0000	00:00:56
nopath	2	4	5	1	708	00:51:36	3096	00:53:00	3180	00:01:24	84	0.0000
nopath	3	5	9	1	621	00:52:06	3126	00:53:02	3182	00:00:56	56	0.0000
nopath	2	4	13	15	708	00:51:50	3110	00:53:02	3182	00:01:12	72	0.0000
nopath	2	3	12	14	679	00:52:03	3123	00:53:02	3182	00:00:59	59	0.0000
nopath	5	3	10	1	621	00:51:18	3078	00:53:13	3193	00:01:55	115	0.0000
nopath	5	1	3	1	785	00:51:57	3117	00:53:17	3197	00:01:20	80	0.0000
nopath	1	2	13	15	504	00:52:32	3152	00:53:21	3201	00:00:49	49	0.0000
nopath	1	3	13	15	763	00:51:21	3081	00:53:24	3204	00:02:03	123	0.0000
nopath	3	2	3	1	679	00:52:17	3137	00:53:25	3205	00:01:08	68	0.0000
nopath	3	6	5	1	667	00:52:41	3161	00:53:35	3215	00:00:54	54	0.0000
nopath	2	7	6	1	458	00:52:56	3176	00:53:38	3218	00:00:42	42	0.0000
nopath	3	6	5	1	667	00:52:48	3168	00:53:38	3218	00:00:50	50	0.0000
nopath	6	1	12	14	832	00:52:41	3161	00:53:44	3224	00:01:03	63	0.0000
nopath	4	7	3	1	331	00:53:22	3202	00:53:53	3233	00:00:31	31	0.0000
nopath	2	3	12	14	679	00:52:46	3166	00:53:53	3233	00:01:07	67	0.0000
nopath	4	2	10	1	708	00:52:36	3156	00:53:55	3235	00:01:19	79	0.0000
nopath	1	3	9	1	763	00:52:47	3167	00:53:57	3237	00:01:10	70	0.0000
nopath	1	3	10	1	763	00:52:50	3170	00:53:59	3239	00:01:09	69	0.0000
nopath	3	6	5	1	667	00:53:07	3187	00:54:06	3246	00:00:59	59	0.0000	00:00:54
nopath	3	6	5	1	667	00:53:11	3191	00:54:08	3248	00:00:57	57	0.0000
nopath	3	6	10	1	667	00:53:17	3197	00:54:10	3250	00:00:53	53	0.0000
nopath	3	6	3	1	667	00:53:20	3200	00:54:12	3252	00:00:52	52	0.0000
nopath	1	7	10	1	542	00:53:16	3196	00:54:13	3253	00:00:57	57	0.0000
nopath	5	1	5	1	785	00:53:06	3186	00:54:16	3256	00:01:10	70	0.0000
nopath	5	4	9	1	650	00:53:09	3189	00:54:19	3259	00:01:10	70	0.0000
nopath	1	2	10	1	504	00:53:32	3212	00:54:20	3260	00:00:48	48	0.0000
nopath	2	4	3	1	708	00:53:16	3196	00:54:35	3275	00:01:19	79	0.0000
nopath	1	3	3	1	763	00:53:30	3210	00:54:35	3275	00:01:05	65	0.0000
nopath	1	3	3	1	763	00:53:36	3216	00:54:39	3279	00:01:03	63	0.0000
nopath	1	3	8	1	763	00:53:38	3218	00:54:41	3281	00:01:03	63	0.0000
nopath	3	6	9	1	667	00:53:35	3215	00:54:46	3286	00:01:11	71	0.0000
nopath	3	2	5	1	679	00:53:52	3232	00:54:48	3288	00:00:56	56	0.0000
nopath	3	2	3	1	679	00:53:56	3236	00:54:52	3292	00:00:56	56	0.0000
nopath	5	3	9	1	621	00:53:34	3214	00:54:53	3293	00:01:19	79	0.0000
nopath	3	7	3	1	302	00:53:57	3237	00:54:58	3298	00:01:01	61	0.0000
nopath	6	2	13	15	748	00:53:12	3192	00:55:08	3308	00:01:56	116	0.0000	00:01:23
nopath	5	2	3	1	701	00:53:55	3235	00:55:11	3311	00:01:16	76	0.0000
nopath	1	2	3	1	504	00:54:08	3248	00:55:14	3314	00:01:06	66	0.0000
nopath	5	1	10	1	785	00:53:35	3215	00:55:14	3314	00:01:39	99	0.0000
nopath	2	4	13	15	708	00:53:39	3219	00:55:18	3318	00:01:39	99	0.0000
nopath	2	4	2	1	708	00:53:58	3238	00:55:20	3320	00:01:22	82	0.0000
nopath	2	3	13	15	679	00:54:18	3258	00:55:20	3320	00:01:02	62	0.0000
nopath	2	3	5	1	679	00:54:22	3262	00:55:22	3322	00:01:00	60	0.0000
nopath	2	3	3	1	679	00:54:27	3267	00:55:24	3324	00:00:57	57	0.0000
nopath	3	2	5	1	679	00:54:27	3267	00:55:29	3329	00:01:02	62	0.0000
nopath	3	6	13	15	667	00:54:22	3262	00:55:30	3330	00:01:08	68	0.0000
nopath	5	3	3	1	621	00:54:20	3260	00:55:33	3333	00:01:13	73	0.0000
nopath	2	1	9	1	504	00:54:59	3299	00:55:45	3345	00:00:46	46	0.0000
nopath	5	2	3	1	701	00:54:21	3261	00:55:45	3345	00:01:24	84	0.0000
nopath	2	3	9	1	679	00:54:38	3278	00:55:52	3352	00:01:14	74	0.0000
nopath	5	1	12	14	785	00:54:33	3273	00:55:53	3353	00:01:20	80	0.0000
nopath	2	3	3	1	679	00:54:43	3283	00:55:54	3354	00:01:11	71	0.0000
nopath	2	3	3	1	679	00:54:49	3289	00:55:57	3357	00:01:08	68	0.0000
nopath	3	6	12	14	667	00:54:43	3283	00:56:00	3360	00:01:17	77	0.0000	00:01:03
nopath	3	2	8	1	679	00:54:40	3280	00:56:05	3365	00:01:25	85	0.0000
nopath	3	6	3	1	667	00:55:18	3318	00:56:09	3369	00:00:51	51	0.0000
nopath	5	4	5	1	650	00:55:07	3307	00:56:18	3378	00:01:11	71	0.0000
nopath	1	3	3	1	763	00:55:08	3308	00:56:22	3382	00:01:14	74	0.0000
nopath	1	4	5	1	792	00:55:16	3316	00:56:26	3386	00:01:10	70	0.0000
nopath	2	3	10	1	679	00:55:12	3312	00:56:27	3387	00:01:15	75	0.0000
nopath	1	2	3	1	504	00:55:22	3322	00:56:31	3391	00:01:09	69	0.0000
nopath	2	3	13	15	679	00:55:21	3321	00:56:33	3393	00:01:12	72	0.0000
nopath	1	5	12	14	785	00:55:09	3309	00:56:35	3395	00:01:26	86	0.0000
nopath	1	2	9	1	504	00:55:25	3325	00:56:35	3395	00:01:10	70	0.0000
nopath	2	3	12	14	679	00:55:22	3322	00:56:36	3396	00:01:14	74	0.0000
nopath	2	3	13	15	679	00:55:29	3329	00:56:40	3400	00:01:11	71	0.0000
nopath	1	7	9	1	542	00:55:31	3331	00:56:42	3402	00:01:11	71	0.0000
nopath	2	4	3	1	708	00:55:31	3331	00:56:43	3403	00:01:12	72	0.0000
nopath	2	4	6	1	708	00:55:36	3336	00:56:45	3405	00:01:09	69	0.0000
nopath	5	1	3	1	785	00:55:45	3345	00:56:46	3406	00:01:01	61	0.0000
nopath	5	1	9	1	785	00:55:46	3346	00:56:47	3407	00:01:01	61	0.0000
nopath	1	2	12	14	504	00:55:52	3352	00:56:47	3407	00:00:55	55	0.0000
nopath	5	6	3	1	380	00:56:12	3372	00:56:52	3412	00:00:40	40	0.0000
nopath	3	2	3	1	679	00:55:40	3340	00:56:55	3415	00:01:15	75	0.0000
nopath	6	7	12	14	624	00:55:12	3312	00:56:58	3418	00:01:46	106	0.0000
nopath	5	3	3	1	621	00:56:04	3364	00:57:06	3426	00:01:02	62	0.0000	00:01:07
nopath	3	6	9	1	667	00:55:41	3341	00:57:06	3426	00:01:25	85	0.0000
nopath	3	6	5	1	667	00:55:54	3354	00:57:17	3437	00:01:23	83	0.0000
nopath	3	6	12	14	667	00:56:19	3379	00:57:22	3442	00:01:03	63	0.0000
nopath	3	6	3	1	667	00:56:29	3389	00:57:24	3444	00:00:55	55	0.0000
nopath	2	4	6	1	708	00:55:55	3355	00:57:25	3445	00:01:30	90	0.0000
nopath	6	3	12	14	667	00:55:49	3349	00:57:34	3454	00:01:45	105	0.0000
nopath	1	2	3	1	504	00:56:54	3414	00:57:39	3459	00:00:45	45	0.0000
nopath	1	2	12	14	504	00:57:01	3421	00:57:48	3468	00:00:47	47	0.0000
nopath	4	7	3	1	331	00:57:22	3442	00:57:54	3474	00:00:32	32	0.0000
nopath	3	6	5	1	667	00:57:02	3422	00:58:06	3486	00:01:04	64	0.0000	00:01:06
nopath	3	6	12	14	667	00:57:10	3430	00:58:08	3488	00:00:58	58	0.0000
nopath	2	1	10	1	504	00:57:19	3439	00:58:17	3497	00:00:58	58	0.0000
nopath	5	1	5	1	785	00:57:24	3444	00:58:24	3504	00:01:00	60	0.0000
nopath	5	1	12	14	785	00:57:26	3446	00:58:28	3508	00:01:02	62	0.0000
nopath	3	6	6	1	667	00:57:26	3446	00:58:36	3516	00:01:10	70	0.0000
nopath	3	6	5	1	667	00:57:43	3463	00:58:38	3518	00:00:55	55	0.0000
nopath	3	6	3	1	667	00:57:53	3473	00:58:43	3523	00:00:50	50	0.0000
nopath	3	2	12	14	679	00:57:39	3459	00:58:46	3526	00:01:07	67	0.0000
nopath	1	5	2	1	785	00:57:07	3427	00:58:53	3533	00:01:46	106	0.0000
nopath	5	4	3	1	650	00:57:36	3456	00:58:56	3536	00:01:20	80	0.0000
nopath	3	7	12	14	302	00:58:16	3496	00:58:58	3538	00:00:42	42	0.0000
nopath	1	3	12	14	763	00:57:25	3445	00:59:03	3543	00:01:38	98	0.0000	00:01:20
nopath	1	3	10	1	763	00:57:43	3463	00:59:05	3545	00:01:22	82	0.0000
nopath	3	6	12	14	667	00:58:08	3488	00:59:07	3547	00:00:59	59	0.0000
nopath	1	3	10	1	763	00:57:44	3464	00:59:08	3548	00:01:24	84	0.0000
nopath	2	3	10	1	679	00:57:58	3478	00:59:10	3550	00:01:12	72	0.0000
nopath	3	6	13	15	667	00:58:09	3489	00:59:10	3550	00:01:01	61	0.0000
nopath	2	3	6	1	679	00:58:10	3490	00:59:12	3552	00:01:02	62	0.0000
nopath	5	1	12	14	785	00:57:42	3462	00:59:12	3552	00:01:30	90	0.0000
nopath	3	6	12	14	667	00:58:12	3492	00:59:13	3553	00:01:01	61	0.0000
nopath	6	1	3	1	832	00:58:05	3485	00:59:14	3554	00:01:09	69	0.0000
nopath	1	7	9	1	542	00:58:13	3493	00:59:15	3555	00:01:02	62	0.0000
nopath	3	5	12	14	621	00:58:23	3503	00:59:17	3557	00:00:54	54	0.0000
nopath	1	2	13	15	504	00:58:29	3509	00:59:19	3559	00:00:50	50	0.0000
nopath	1	2	5	1	504	00:58:30	3510	00:59:23	3563	00:00:53	53	0.0000
nopath	3	6	12	14	667	00:58:30	3510	00:59:47	3587	00:01:17	77	0.0000
nopath	3	6	9	1	667	00:58:38	3518	00:59:49	3589	00:01:11	71	0.0000
nopath	2	1	5	1	504	00:59:06	3546	00:59:51	3591	00:00:45	45	0.0000
nopath	3	6	12	14	667	00:58:49	3529	00:59:52	3592	00:01:03	63	0.0000
nopath	1	3	5	1	763	00:58:40	3520	00:59:52	3592	00:01:12	72	0.0000
nopath	3	6	3	1	667	00:58:54	3534	00:59:53	3593	00:00:59	59	0.0000
nopath	2	1	5	1	504	00:59:14	3554	00:59:55	3595	00:00:41	41	0.0000
nopath	6	1	7	1	832	00:58:34	3514	01:00:01	3601	00:01:27	87	0.0000	00:01:23
nopath	6	3	3	1	667	00:59:07	3547	01:00:03	3603	00:00:56	56	0.0000
nopath	1	7	12	14	542	00:58:58	3538	01:00:04	3604	00:01:06	66	0.0000
nopath	6	3	9	1	667	00:59:12	3552	01:00:05	3605	00:00:53	53	0.0000
nopath	3	2	12	14	679	00:58:56	3536	01:00:06	3606	00:01:10	70	0.0000
nopath	2	3	8	1	679	00:58:56	3536	01:00:12	3612	00:01:16	76	0.0000
nopath	2	3	3	1	679	00:59:08	3548	01:00:14	3614	00:01:06	66	0.0000
nopath	6	2	2	1	748	00:59:18	3558	01:00:17	3617	00:00:59	59	0.0000
nopath	5	1	9	1	785	00:58:57	3537	01:00:21	3621	00:01:24	84	0.0000
nopath	2	4	9	1	708	00:59:27	3567	01:00:26	3626	00:00:59	59	0.0000
nopath	3	6	3	1	667	00:59:20	3560	01:00:27	3627	00:01:07	67	0.0000
nopath	6	1	3	1	832	00:59:28	3568	01:00:33	3633	00:01:05	65	0.0000
nopath	2	3	13	15	679	00:59:34	3574	01:00:33	3633	00:00:59	59	0.0000
nopath	1	3	2	1	763	00:59:43	3583	01:00:52	3652	00:01:09	69	0.0000
nopath	2	7	12	14	458	01:00:25	3625	01:01:06	3666	00:00:41	41	0.0000	00:00:47
nopath	5	1	13	15	785	00:59:59	3599	01:01:12	3672	00:01:13	73	0.0000
nopath	1	3	12	14	763	00:59:55	3595	01:01:13	3673	00:01:18	78	0.0000
nopath	3	5	3	1	621	00:59:43	3583	01:01:15	3675	00:01:32	92	0.0000
nopath	2	4	5	1	708	01:00:00	3600	01:01:16	3676	00:01:16	76	0.0000
nopath	3	6	3	1	667	01:00:18	3618	01:01:18	3678	00:01:00	60	0.0000
nopath	1	2	13	15	504	01:00:16	3616	01:01:19	3679	00:01:03	63	0.0000
nopath	3	6	10	1	667	01:00:24	3624	01:01:26	3686	00:01:02	62	0.0000
nopath	5	7	3	1	577	01:00:21	3621	01:01:27	3687	00:01:06	66	0.0000
nopath	3	5	6	1	621	01:00:34	3634	01:01:30	3690	00:00:56	56	0.0000
nopath	5	7	12	14	577	01:00:30	3630	01:01:32	3692	00:01:02	62	0.0000
nopath	2	6	3	1	748	01:00:05	3605	01:01:36	3696	00:01:31	91	0.0000
nopath	5	4	9	1	650	01:00:39	3639	01:01:37	3697	00:00:58	58	0.0000
nopath	2	3	12	14	679	01:00:03	3603	01:01:43	3703	00:01:40	100	0.0000
nopath	3	6	9	1	667	01:00:38	3638	01:01:45	3705	00:01:07	67	0.0000
nopath	1	4	12	14	792	01:00:00	3600	01:01:47	3707	00:01:47	107	0.0000
nopath	4	1	12	14	792	01:00:09	3609	01:01:47	3707	00:01:38	98	0.0000
nopath	3	6	3	1	667	01:00:46	3646	01:01:48	3708	00:01:02	62	0.0000
nopath	1	4	9	1	792	01:00:08	3608	01:01:49	3709	00:01:41	101	0.0000
nopath	3	6	12	14	667	01:00:53	3653	01:01:50	3710	00:00:57	57	0.0000
nopath	2	4	5	1	708	01:00:31	3631	01:01:51	3711	00:01:20	80	0.0000
nopath	2	3	6	1	679	01:00:47	3647	01:01:52	3712	00:01:05	65	0.0000
nopath	4	1	3	1	792	01:00:19	3619	01:01:52	3712	00:01:33	93	0.0000
nopath	3	6	12	14	667	01:00:58	3658	01:01:53	3713	00:00:55	55	0.0000
nopath	2	3	13	15	679	01:00:53	3653	01:01:55	3715	00:01:02	62	0.0000
nopath	2	3	12	14	679	01:01:03	3663	01:01:59	3719	00:00:56	56	0.0000
nopath	6	2	12	14	748	01:00:43	3643	01:02:00	3720	00:01:17	77	0.0000	00:01:08
nopath	5	1	6	1	785	01:00:28	3628	01:02:01	3721	00:01:33	93	0.0000
nopath	2	3	6	1	679	01:01:05	3665	01:02:01	3721	00:00:56	56	0.0000
nopath	5	1	12	14	785	01:00:32	3632	01:02:04	3724	00:01:32	92	0.0000
nopath	1	3	3	1	763	01:00:46	3646	01:02:22	3742	00:01:36	96	0.0000
nopath	1	3	3	1	763	01:01:07	3667	01:02:24	3744	00:01:17	77	0.0000
nopath	2	1	3	1	504	01:01:23	3683	01:02:27	3747	00:01:04	64	0.0000
nopath	2	1	5	1	504	01:01:53	3713	01:02:35	3755	00:00:42	42	0.0000
nopath	4	1	5	1	792	01:01:16	3676	01:02:37	3757	00:01:21	81	0.0000
nopath	3	6	3	1	667	01:01:36	3696	01:02:39	3759	00:01:03	63	0.0000
nopath	5	1	13	15	785	01:01:12	3672	01:02:41	3761	00:01:29	89	0.0000
nopath	5	3	13	15	621	01:01:49	3709	01:02:41	3761	00:00:52	52	0.0000
nopath	5	1	12	14	785	01:01:14	3674	01:02:43	3763	00:01:29	89	0.0000
nopath	5	1	10	1	785	01:01:40	3700	01:02:44	3764	00:01:04	64	0.0000
nopath	1	2	5	1	504	01:01:36	3696	01:02:47	3767	00:01:11	71	0.0000
nopath	5	1	9	1	785	01:01:45	3705	01:02:47	3767	00:01:02	62	0.0000
nopath	3	4	3	1	375	01:02:14	3734	01:02:54	3774	00:00:40	40	0.0000
nopath	1	3	3	1	763	01:01:22	3682	01:03:02	3782	00:01:40	100	0.0000	00:01:22
nopath	4	7	3	1	331	01:02:08	3728	01:03:05	3785	00:00:57	57	0.0000
nopath	2	3	9	1	679	01:01:32	3692	01:03:05	3785	00:01:33	93	0.0000
nopath	3	2	7	1	679	01:01:25	3685	01:03:05	3785	00:01:40	100	0.0000
nopath	3	6	5	1	667	01:02:01	3721	01:03:06	3786	00:01:05	65	0.0000
nopath	3	6	12	14	667	01:02:02	3722	01:03:08	3788	00:01:06	66	0.0000
nopath	4	2	12	14	708	01:01:50	3710	01:03:08	3788	00:01:18	78	0.0000
nopath	1	3	3	1	763	01:01:50	3710	01:03:08	3788	00:01:18	78	0.0000
nopath	4	7	3	1	331	01:02:29	3749	01:03:10	3790	00:00:41	41	0.0000
nopath	3	6	13	15	667	01:02:09	3729	01:03:11	3791	00:01:02	62	0.0000
nopath	3	2	13	15	679	01:01:43	3703	01:03:11	3791	00:01:28	88	0.0000
nopath	3	5	6	1	621	01:02:19	3739	01:03:16	3796	00:00:57	57	0.0000
nopath	1	7	6	1	542	01:01:51	3711	01:03:18	3798	00:01:27	87	0.0000
nopath	3	2	9	1	679	01:02:24	3744	01:03:22	3802	00:00:58	58	0.0000
nopath	2	1	9	1	504	01:02:11	3731	01:03:22	3802	00:01:11	71	0.0000
nopath	1	3	2	1	763	01:01:55	3715	01:03:35	3815	00:01:40	100	0.0000
nopath	1	3	10	1	763	01:02:04	3724	01:03:37	3817	00:01:33	93	0.0000
nopath	2	7	9	1	458	01:02:55	3775	01:03:39	3819	00:00:44	44	0.0000
nopath	1	4	5	1	792	01:02:05	3725	01:03:40	3820	00:01:35	95	0.0000
nopath	2	3	3	1	679	01:01:58	3718	01:03:42	3822	00:01:44	104	0.0000
nopath	6	2	3	1	748	01:01:45	3705	01:03:45	3825	00:02:00	120	0.0000
nopath	4	1	12	14	792	01:02:12	3732	01:03:45	3825	00:01:33	93	0.0000
nopath	2	4	9	1	708	01:02:07	3727	01:03:46	3826	00:01:39	99	0.0000
nopath	5	1	3	1	785	01:02:16	3736	01:03:53	3833	00:01:37	97	0.0000
nopath	5	3	5	1	621	01:02:09	3729	01:03:53	3833	00:01:44	104	0.0000
nopath	6	1	6	1	832	01:02:34	3754	01:03:55	3835	00:01:21	81	0.0000
nopath	5	1	5	1	785	01:02:34	3754	01:03:58	3838	00:01:24	84	0.0000
nopath	1	2	3	1	504	01:02:34	3754	01:03:59	3839	00:01:25	85	0.0000
nopath	5	1	10	1	785	01:02:35	3755	01:03:59	3839	00:01:24	84	0.0000
nopath	3	6	3	1	667	01:02:28	3748	01:04:15	3855	00:01:47	107	0.0000	00:01:04
nopath	3	6	3	1	667	01:02:31	3751	01:04:17	3857	00:01:46	106	0.0000
nopath	3	5	5	1	621	01:02:45	3765	01:04:19	3859	00:01:34	94	0.0000
nopath	3	6	5	1	667	01:02:53	3773	01:04:22	3862	00:01:29	89	0.0000
nopath	4	1	3	1	792	01:02:46	3766	01:04:24	3864	00:01:38	98	0.0000
nopath	2	4	12	14	708	01:02:30	3750	01:04:26	3866	00:01:56	116	0.0000
nopath	3	6	13	15	667	01:02:55	3775	01:04:26	3866	00:01:31	91	0.0000
nopath	3	6	12	14	667	01:03:12	3792	01:04:28	3868	00:01:16	76	0.0000
nopath	2	4	13	15	708	01:02:53	3773	01:04:30	3870	00:01:37	97	0.0000
nopath	2	3	13	15	679	01:03:03	3783	01:04:31	3871	00:01:28	88	0.0000
nopath	4	1	13	15	792	01:03:13	3793	01:04:32	3872	00:01:19	79	0.0000
nopath	3	6	3	1	667	01:03:20	3800	01:04:33	3873	00:01:13	73	0.0000
nopath	1	4	5	1	792	01:03:17	3797	01:04:33	3873	00:01:16	76	0.0000
nopath	1	3	2	1	763	01:03:23	3803	01:04:34	3874	00:01:11	71	0.0000
nopath	3	6	10	1	667	01:03:34	3814	01:04:36	3876	00:01:02	62	0.0000
nopath	3	6	12	14	667	01:03:39	3819	01:04:38	3878	00:00:59	59	0.0000
nopath	3	6	9	1	667	01:03:42	3822	01:04:40	3880	00:00:58	58	0.0000
nopath	5	1	3	1	785	01:03:17	3797	01:04:41	3881	00:01:24	84	0.0000
nopath	1	2	6	1	504	01:03:51	3831	01:04:42	3882	00:00:51	51	0.0000
nopath	6	1	9	1	832	01:03:32	3812	01:04:43	3883	00:01:11	71	0.0000
nopath	6	7	3	1	624	01:02:55	3775	01:04:47	3887	00:01:52	112	0.0000
nopath	1	2	12	14	504	01:04:08	3848	01:04:56	3896	00:00:48	48	0.0000
nopath	4	7	10	1	331	01:04:07	3847	01:05:04	3904	00:00:57	57	0.0000	00:00:42
nopath	2	4	10	1	708	01:03:40	3820	01:05:05	3905	00:01:25	85	0.0000
nopath	3	5	9	1	621	01:03:48	3828	01:05:05	3905	00:01:17	77	0.0000
nopath	2	4	9	1	708	01:03:48	3828	01:05:07	3907	00:01:19	79	0.0000
nopath	1	3	12	14	763	01:03:56	3836	01:05:08	3908	00:01:12	72	0.0000
nopath	3	6	9	1	667	01:04:03	3843	01:05:09	3909	00:01:06	66	0.0000
nopath	1	3	10	1	763	01:03:57	3837	01:05:10	3910	00:01:13	73	0.0000
nopath	1	3	9	1	763	01:04:04	3844	01:05:13	3913	00:01:09	69	0.0000
nopath	3	6	9	1	667	01:04:10	3850	01:05:14	3914	00:01:04	64	0.0000
nopath	3	2	9	1	679	01:03:19	3799	01:05:15	3915	00:01:56	116	0.0000
nopath	3	6	9	1	667	01:04:14	3854	01:05:16	3916	00:01:02	62	0.0000
nopath	3	6	12	14	667	01:04:18	3858	01:05:17	3917	00:00:59	59	0.0000
nopath	3	2	12	14	679	01:04:09	3849	01:05:18	3918	00:01:09	69	0.0000
nopath	2	1	12	14	504	01:04:11	3851	01:05:27	3927	00:01:16	76	0.0000
nopath	5	6	5	1	380	01:04:46	3886	01:05:30	3930	00:00:44	44	0.0000
nopath	5	1	9	1	785	01:03:53	3833	01:05:31	3931	00:01:38	98	0.0000
nopath	3	4	12	14	375	01:04:37	3877	01:05:33	3933	00:00:56	56	0.0000
nopath	5	1	12	14	785	01:03:58	3838	01:05:34	3934	00:01:36	96	0.0000
nopath	6	2	3	1	748	01:04:30	3870	01:05:35	3935	00:01:05	65	0.0000
nopath	5	1	3	1	785	01:04:03	3843	01:05:36	3936	00:01:33	93	0.0000
nopath	6	1	5	1	832	01:04:11	3851	01:05:38	3938	00:01:27	87	0.0000
nopath	1	2	12	14	504	01:04:27	3867	01:05:38	3938	00:01:11	71	0.0000
nopath	5	6	12	14	380	01:05:07	3907	01:05:41	3941	00:00:34	34	0.0000
nopath	4	6	10	1	696	01:04:15	3855	01:05:46	3946	00:01:31	91	0.0000
nopath	3	6	12	14	667	01:04:25	3865	01:05:49	3949	00:01:24	84	0.0000
nopath	3	6	12	14	667	01:04:29	3869	01:05:54	3954	00:01:25	85	0.0000
nopath	1	4	5	1	792	01:04:19	3859	01:05:55	3955	00:01:36	96	0.0000
nopath	1	3	13	15	763	01:04:20	3860	01:05:56	3956	00:01:36	96	0.0000
nopath	3	6	3	1	667	01:04:48	3888	01:05:57	3957	00:01:09	69	0.0000
nopath	1	3	5	1	763	01:04:30	3870	01:05:59	3959	00:01:29	89	0.0000
nopath	3	6	13	15	667	01:05:02	3902	01:06:00	3960	00:00:58	58	0.0000	00:01:12
nopath	1	3	12	14	763	01:04:36	3876	01:06:01	3961	00:01:25	85	0.0000
nopath	1	3	10	1	763	01:04:48	3888	01:06:03	3963	00:01:15	75	0.0000
nopath	3	6	9	1	667	01:05:14	3914	01:06:04	3964	00:00:50	50	0.0000
nopath	3	6	5	1	667	01:05:17	3917	01:06:10	3970	00:00:53	53	0.0000
nopath	3	2	9	1	679	01:05:15	3915	01:06:10	3970	00:00:55	55	0.0000
nopath	6	2	13	15	748	01:05:09	3909	01:06:18	3978	00:01:09	69	0.0000
nopath	5	1	3	1	785	01:04:34	3874	01:06:21	3981	00:01:47	107	0.0000
nopath	6	1	3	1	832	01:05:28	3928	01:06:33	3993	00:01:05	65	0.0000
nopath	2	3	9	1	679	01:04:30	3870	01:06:34	3994	00:02:04	124	0.0000
nopath	2	4	3	1	708	01:04:22	3862	01:06:35	3995	00:02:13	133	0.0000
nopath	3	6	5	1	667	01:05:19	3919	01:06:35	3995	00:01:16	76	0.0000
nopath	2	3	8	1	679	01:04:35	3875	01:06:36	3996	00:02:01	121	0.0000
nopath	3	6	9	1	667	01:05:22	3922	01:06:38	3998	00:01:16	76	0.0000
nopath	2	4	3	1	708	01:05:28	3928	01:06:40	4000	00:01:12	72	0.0000
nopath	3	6	12	14	667	01:05:32	3932	01:06:40	4000	00:01:08	68	0.0000
nopath	2	4	5	1	708	01:05:29	3929	01:06:41	4001	00:01:12	72	0.0000
nopath	1	3	12	14	763	01:05:42	3942	01:06:43	4003	00:01:01	61	0.0000
nopath	4	2	9	1	708	01:04:47	3887	01:06:45	4005	00:01:58	118	0.0000
nopath	3	6	13	15	667	01:05:47	3947	01:06:46	4006	00:00:59	59	0.0000
nopath	3	6	3	1	667	01:05:55	3955	01:06:50	4010	00:00:55	55	0.0000
nopath	5	3	10	1	621	01:05:48	3948	01:06:53	4013	00:01:05	65	0.0000
nopath	2	1	5	1	504	01:05:58	3958	01:06:57	4017	00:00:59	59	0.0000
nopath	4	6	10	1	696	01:05:47	3947	01:06:57	4017	00:01:10	70	0.0000
nopath	3	1	6	1	763	01:05:43	3943	01:06:58	4018	00:01:15	75	0.0000
nopath	5	1	5	1	785	01:05:10	3910	01:07:01	4021	00:01:51	111	0.0000	00:01:23
nopath	5	1	9	1	785	01:05:45	3945	01:07:03	4023	00:01:18	78	0.0000
nopath	6	1	12	14	832	01:05:43	3943	01:07:07	4027	00:01:24	84	0.0000
nopath	1	2	3	1	504	01:06:08	3968	01:07:11	4031	00:01:03	63	0.0000
nopath	6	1	9	1	832	01:05:56	3956	01:07:11	4031	00:01:15	75	0.0000
nopath	5	3	12	14	621	01:06:11	3971	01:07:25	4045	00:01:14	74	0.0000
nopath	3	6	5	1	667	01:06:13	3973	01:07:25	4045	00:01:12	72	0.0000
nopath	3	2	6	1	679	01:05:57	3957	01:07:25	4045	00:01:28	88	0.0000
nopath	3	6	9	1	667	01:06:19	3979	01:07:27	4047	00:01:08	68	0.0000
nopath	3	6	5	1	667	01:06:21	3981	01:07:29	4049	00:01:08	68	0.0000
nopath	3	6	12	14	667	01:06:29	3989	01:07:31	4051	00:01:02	62	0.0000
nopath	5	4	3	1	650	01:06:23	3983	01:07:31	4051	00:01:08	68	0.0000
nopath	3	6	9	1	667	01:06:30	3990	01:07:33	4053	00:01:03	63	0.0000
nopath	4	3	3	1	375	01:06:44	4004	01:07:33	4053	00:00:49	49	0.0000
nopath	3	6	12	14	667	01:06:32	3992	01:07:34	4054	00:01:02	62	0.0000
nopath	1	4	3	1	792	01:05:49	3949	01:07:35	4055	00:01:46	106	0.0000
nopath	3	6	10	1	667	01:06:36	3996	01:07:36	4056	00:01:00	60	0.0000
nopath	2	4	5	1	708	01:06:02	3962	01:07:37	4057	00:01:35	95	0.0000
nopath	1	4	12	14	792	01:06:06	3966	01:07:39	4059	00:01:33	93	0.0000
nopath	1	3	3	1	763	01:06:34	3994	01:07:39	4059	00:01:05	65	0.0000
nopath	3	1	3	1	763	01:06:01	3961	01:07:40	4060	00:01:39	99	0.0000
nopath	3	5	12	14	621	01:06:44	4004	01:07:40	4060	00:00:56	56	0.0000
nopath	4	3	5	1	375	01:06:51	4011	01:07:42	4062	00:00:51	51	0.0000
nopath	3	5	3	1	621	01:06:47	4007	01:07:43	4063	00:00:56	56	0.0000
nopath	3	6	5	1	667	01:06:48	4008	01:07:45	4065	00:00:57	57	0.0000
nopath	2	4	12	14	708	01:06:37	3997	01:07:48	4068	00:01:11	71	0.0000
nopath	3	6	13	15	667	01:06:57	4017	01:07:49	4069	00:00:52	52	0.0000
nopath	2	3	3	1	679	01:06:38	3998	01:07:50	4070	00:01:12	72	0.0000
nopath	2	3	10	1	679	01:06:48	4008	01:07:52	4072	00:01:04	64	0.0000
nopath	6	1	12	14	832	01:06:37	3997	01:07:55	4075	00:01:18	78	0.0000
nopath	1	2	12	14	504	01:07:02	4022	01:07:56	4076	00:00:54	54	0.0000
nopath	5	3	12	14	621	01:06:39	3999	01:08:04	4084	00:01:25	85	0.0000	00:01:16
nopath	3	2	5	1	679	01:06:38	3998	01:08:05	4085	00:01:27	87	0.0000
nopath	2	5	3	1	701	01:03:16	3796	01:08:13	4093	00:04:57	297	0.0000
nopath	6	1	3	1	832	01:07:00	4020	01:08:21	4101	00:01:21	81	0.0000
nopath	5	4	12	14	650	01:06:59	4019	01:08:21	4101	00:01:22	82	0.0000
nopath	2	3	12	14	679	01:07:06	4026	01:08:23	4103	00:01:17	77	0.0000
nopath	1	3	5	1	763	01:06:44	4004	01:08:26	4106	00:01:42	102	0.0000
nopath	1	3	5	1	763	01:06:52	4012	01:08:28	4108	00:01:36	96	0.0000
nopath	5	1	6	1	785	01:07:04	4024	01:08:30	4110	00:01:26	86	0.0000
nopath	2	3	9	1	679	01:07:20	4040	01:08:31	4111	00:01:11	71	0.0000
nopath	3	6	12	14	667	01:07:28	4048	01:08:32	4112	00:01:04	64	0.0000
nopath	1	2	9	1	504	01:07:43	4063	01:08:32	4112	00:00:49	49	0.0000
nopath	5	1	12	14	785	01:07:23	4043	01:08:32	4112	00:01:09	69	0.0000
nopath	2	4	3	1	708	01:07:22	4042	01:08:33	4113	00:01:11	71	0.0000
nopath	3	6	3	1	667	01:07:36	4056	01:08:34	4114	00:00:58	58	0.0000
nopath	2	3	3	1	679	01:07:37	4057	01:08:34	4114	00:00:57	57	0.0000
nopath	3	6	12	14	667	01:07:37	4057	01:08:36	4116	00:00:59	59	0.0000
nopath	3	5	5	1	621	01:07:45	4065	01:08:38	4118	00:00:53	53	0.0000
nopath	3	6	3	1	667	01:07:46	4066	01:08:40	4120	00:00:54	54	0.0000
nopath	4	6	4	1	696	01:07:51	4071	01:08:46	4126	00:00:55	55	0.0000
nopath	6	3	5	1	667	01:08:06	4086	01:08:56	4136	00:00:50	50	0.0000
nopath	3	1	2	1	763	01:06:59	4019	01:08:57	4137	00:01:58	118	0.0000
nopath	1	3	3	1	763	01:07:26	4046	01:09:04	4144	00:01:38	98	0.0000	00:01:22
nopath	1	4	3	1	792	01:07:19	4039	01:09:05	4145	00:01:46	106	0.0000
nopath	6	2	3	1	748	01:07:28	4048	01:09:05	4145	00:01:37	97	0.0000
nopath	3	6	9	1	667	01:07:51	4071	01:09:05	4145	00:01:14	74	0.0000
nopath	4	7	3	1	331	01:08:27	4107	01:09:07	4147	00:00:40	40	0.0000
nopath	3	6	3	1	667	01:08:03	4083	01:09:08	4148	00:01:05	65	0.0000
nopath	1	4	3	1	792	01:07:38	4058	01:09:08	4148	00:01:30	90	0.0000
nopath	2	3	5	1	679	01:07:54	4074	01:09:09	4149	00:01:15	75	0.0000
nopath	3	6	6	1	667	01:08:06	4086	01:09:10	4150	00:01:04	64	0.0000
nopath	3	6	3	1	667	01:08:17	4097	01:09:11	4151	00:00:54	54	0.0000
nopath	2	3	10	1	679	01:08:03	4083	01:09:12	4152	00:01:09	69	0.0000
nopath	3	5	12	14	621	01:08:24	4104	01:09:15	4155	00:00:51	51	0.0000
nopath	1	7	5	1	542	01:08:32	4112	01:09:19	4159	00:00:47	47	0.0000
nopath	6	1	5	1	832	01:08:17	4097	01:09:20	4160	00:01:03	63	0.0000
nopath	4	2	3	1	708	01:08:10	4090	01:09:27	4167	00:01:17	77	0.0000
nopath	2	3	12	14	679	01:08:27	4107	01:09:33	4173	00:01:06	66	0.0000
nopath	1	4	10	1	792	01:07:58	4078	01:09:36	4176	00:01:38	98	0.0000
nopath	1	4	3	1	792	01:08:34	4114	01:09:38	4178	00:01:04	64	0.0000
nopath	3	5	9	1	621	01:08:47	4127	01:09:45	4185	00:00:58	58	0.0000
nopath	6	2	9	1	748	01:08:36	4116	01:09:45	4185	00:01:09	69	0.0000
nopath	2	3	3	1	679	01:08:36	4116	01:09:46	4186	00:01:10	70	0.0000
nopath	2	3	3	1	679	01:08:38	4118	01:09:48	4188	00:01:10	70	0.0000
nopath	3	6	12	14	667	01:08:55	4135	01:09:48	4188	00:00:53	53	0.0000
nopath	6	1	13	15	832	01:08:39	4119	01:09:57	4197	00:01:18	78	0.0000
nopath	5	1	7	1	785	01:08:36	4116	01:09:59	4199	00:01:23	83	0.0000
nopath	5	1	13	15	785	01:08:48	4128	01:10:03	4203	00:01:15	75	0.0000	00:01:18
nopath	5	3	6	1	621	01:08:52	4132	01:10:03	4203	00:01:11	71	0.0000
nopath	5	1	3	1	785	01:08:53	4133	01:10:05	4205	00:01:12	72	0.0000
nopath	5	1	5	1	785	01:08:58	4138	01:10:07	4207	00:01:09	69	0.0000
nopath	6	2	3	1	748	01:09:07	4147	01:10:09	4209	00:01:02	62	0.0000
nopath	6	2	12	14	748	01:09:13	4153	01:10:13	4213	00:01:00	60	0.0000
nopath	6	2	9	1	748	01:09:17	4157	01:10:15	4215	00:00:58	58	0.0000
nopath	5	6	3	1	380	01:09:43	4183	01:10:16	4216	00:00:33	33	0.0000
nopath	1	2	13	15	504	01:08:40	4120	01:10:19	4219	00:01:39	99	0.0000
nopath	2	3	9	1	679	01:09:05	4145	01:10:22	4222	00:01:17	77	0.0000
nopath	4	7	6	1	331	01:09:35	4175	01:10:25	4225	00:00:50	50	0.0000
nopath	4	6	9	1	696	01:09:18	4158	01:10:26	4226	00:01:08	68	0.0000
nopath	3	6	12	14	667	01:08:57	4137	01:10:29	4229	00:01:32	92	0.0000
nopath	3	6	2	1	667	01:09:29	4169	01:10:33	4233	00:01:04	64	0.0000
nopath	3	2	3	1	679	01:09:13	4153	01:10:35	4235	00:01:22	82	0.0000
nopath	3	6	12	14	667	01:09:43	4183	01:10:35	4235	00:00:52	52	0.0000
nopath	4	1	12	14	792	01:08:58	4138	01:10:41	4241	00:01:43	103	0.0000
nopath	5	1	13	15	785	01:09:45	4185	01:10:50	4250	00:01:05	65	0.0000
nopath	5	4	13	15	650	01:09:19	4159	01:10:51	4251	00:01:32	92	0.0000
nopath	3	7	10	1	302	01:10:13	4213	01:10:55	4255	00:00:42	42	0.0000
nopath	1	2	5	1	504	01:10:11	4211	01:10:57	4257	00:00:46	46	0.0000
nopath	2	3	13	15	679	01:09:18	4158	01:11:05	4265	00:01:47	107	0.0000	00:01:13
nopath	6	1	12	14	832	01:10:01	4201	01:11:05	4265	00:01:04	64	0.0000
nopath	3	6	9	1	667	01:09:51	4191	01:11:06	4266	00:01:15	75	0.0000
nopath	3	6	7	1	667	01:10:05	4205	01:11:10	4270	00:01:05	65	0.0000
nopath	3	2	3	1	679	01:09:44	4184	01:11:15	4275	00:01:31	91	0.0000
nopath	5	7	10	1	577	01:09:59	4199	01:11:17	4277	00:01:18	78	0.0000
nopath	2	3	3	1	679	01:09:42	4182	01:11:22	4282	00:01:40	100	0.0000
nopath	4	2	9	1	708	01:09:47	4187	01:11:24	4284	00:01:37	97	0.0000
nopath	3	2	3	1	679	01:09:53	4193	01:11:25	4285	00:01:32	92	0.0000
nopath	1	3	13	15	763	01:09:21	4161	01:11:27	4287	00:02:06	126	0.0000
nopath	4	1	13	15	792	01:09:41	4181	01:11:31	4291	00:01:50	110	0.0000
nopath	1	5	5	1	785	01:10:21	4221	01:11:33	4293	00:01:12	72	0.0000
nopath	4	1	3	1	792	01:10:13	4213	01:11:35	4295	00:01:22	82	0.0000
nopath	2	3	6	1	679	01:10:48	4248	01:11:38	4298	00:00:50	50	0.0000
nopath	4	7	12	14	331	01:11:08	4268	01:11:40	4300	00:00:32	32	0.0000
nopath	6	1	3	1	832	01:10:25	4225	01:11:41	4301	00:01:16	76	0.0000
nopath	6	1	9	1	832	01:10:30	4230	01:11:43	4303	00:01:13	73	0.0000
nopath	6	1	5	1	832	01:10:58	4258	01:12:01	4321	00:01:03	63	0.0000	00:01:13
nopath	1	5	9	1	785	01:10:34	4234	01:12:03	4323	00:01:29	89	0.0000
nopath	1	4	9	1	792	01:10:58	4258	01:12:05	4325	00:01:07	67	0.0000
nopath	3	2	9	1	679	01:10:48	4248	01:12:05	4325	00:01:17	77	0.0000
nopath	1	3	12	14	763	01:11:06	4266	01:12:07	4327	00:01:01	61	0.0000
nopath	1	3	9	1	763	01:11:11	4271	01:12:10	4330	00:00:59	59	0.0000
nopath	3	6	12	14	667	01:10:34	4234	01:12:17	4337	00:01:43	103	0.0000
nopath	3	2	6	1	679	01:10:50	4250	01:12:20	4340	00:01:30	90	0.0000
nopath	3	6	12	14	667	01:11:28	4288	01:12:21	4341	00:00:53	53	0.0000
nopath	2	7	6	1	458	01:11:40	4300	01:12:24	4344	00:00:44	44	0.0000
nopath	5	1	12	14	785	01:10:28	4228	01:12:32	4352	00:02:04	124	0.0000
nopath	2	6	3	1	748	01:11:14	4274	01:12:33	4353	00:01:19	79	0.0000
nopath	2	6	10	1	748	01:11:35	4295	01:12:39	4359	00:01:04	64	0.0000
nopath	1	5	3	1	785	01:11:25	4285	01:12:48	4368	00:01:23	83	0.0000
nopath	5	2	2	1	701	01:11:13	4273	01:12:55	4375	00:01:42	102	0.0000
nopath	2	1	5	1	504	01:12:13	4333	01:12:55	4375	00:00:42	42	0.0000
nopath	2	4	5	1	708	01:11:51	4311	01:12:56	4376	00:01:05	65	0.0000
nopath	3	6	12	14	667	01:11:36	4296	01:12:57	4377	00:01:21	81	0.0000
nopath	3	6	3	1	667	01:11:54	4314	01:12:59	4379	00:01:05	65	0.0000
nopath	2	4	12	14	708	01:11:54	4314	01:12:59	4379	00:01:05	65	0.0000
nopath	2	4	9	1	708	01:11:59	4319	01:13:02	4382	00:01:03	63	0.0000	00:01:16
nopath	2	3	12	14	679	01:12:04	4324	01:13:04	4384	00:01:00	60	0.0000
nopath	3	5	13	15	621	01:12:00	4320	01:13:04	4384	00:01:04	64	0.0000
nopath	3	6	3	1	667	01:12:07	4327	01:13:06	4386	00:00:59	59	0.0000
nopath	6	1	13	15	832	01:11:45	4305	01:13:06	4386	00:01:21	81	0.0000
nopath	3	6	3	1	667	01:12:16	4336	01:13:08	4388	00:00:52	52	0.0000
nopath	1	2	3	1	504	01:12:21	4341	01:13:08	4388	00:00:47	47	0.0000
nopath	3	6	13	15	667	01:12:18	4338	01:13:12	4392	00:00:54	54	0.0000
nopath	1	2	12	14	504	01:12:28	4348	01:13:16	4396	00:00:48	48	0.0000
nopath	1	3	3	1	763	01:12:07	4327	01:13:24	4404	00:01:17	77	0.0000
nopath	1	4	8	1	792	01:12:00	4320	01:13:25	4405	00:01:25	85	0.0000
nopath	3	6	12	14	667	01:12:29	4349	01:13:36	4416	00:01:07	67	0.0000
nopath	3	6	12	14	667	01:12:30	4350	01:13:40	4420	00:01:10	70	0.0000
nopath	1	3	3	1	763	01:12:09	4329	01:13:42	4422	00:01:33	93	0.0000
nopath	5	1	5	1	785	01:12:16	4336	01:13:56	4436	00:01:40	100	0.0000
nopath	1	2	12	14	504	01:13:03	4383	01:13:56	4436	00:00:53	53	0.0000
nopath	2	3	3	1	679	01:12:21	4341	01:14:12	4452	00:01:51	111	0.0000	00:01:20
nopath	2	3	10	1	679	01:12:52	4372	01:14:15	4455	00:01:23	83	0.0000
nopath	2	1	2	1	504	01:13:08	4388	01:14:17	4457	00:01:09	69	0.0000
nopath	3	6	12	14	667	01:12:40	4360	01:14:17	4457	00:01:37	97	0.0000
nopath	1	3	3	1	763	01:12:46	4366	01:14:18	4458	00:01:32	92	0.0000
nopath	3	6	9	1	667	01:13:20	4400	01:14:20	4460	00:01:00	60	0.0000
nopath	1	2	3	1	504	01:13:36	4416	01:14:26	4466	00:00:50	50	0.0000
nopath	5	1	9	1	785	01:13:11	4391	01:14:26	4466	00:01:15	75	0.0000
nopath	3	2	12	14	679	01:13:12	4392	01:14:36	4476	00:01:24	84	0.0000
nopath	3	6	5	1	667	01:13:26	4406	01:14:46	4486	00:01:20	80	0.0000
nopath	3	6	7	1	667	01:13:36	4416	01:14:48	4488	00:01:12	72	0.0000
nopath	5	3	10	1	621	01:13:41	4421	01:14:48	4488	00:01:07	67	0.0000
nopath	6	5	12	14	380	01:13:55	4435	01:14:51	4491	00:00:56	56	0.0000
nopath	2	3	10	1	679	01:13:10	4390	01:14:52	4492	00:01:42	102	0.0000
nopath	4	1	5	1	792	01:13:16	4396	01:14:54	4494	00:01:38	98	0.0000
nopath	4	7	3	1	331	01:14:07	4447	01:14:54	4494	00:00:47	47	0.0000
nopath	1	3	3	1	763	01:13:19	4399	01:14:55	4495	00:01:36	96	0.0000
nopath	4	1	3	1	792	01:13:46	4426	01:14:57	4497	00:01:11	71	0.0000
nopath	3	6	12	14	667	01:13:41	4421	01:14:58	4498	00:01:17	77	0.0000
nopath	6	2	13	15	748	01:13:37	4417	01:14:58	4498	00:01:21	81	0.0000
nopath	1	4	5	1	792	01:13:25	4405	01:14:58	4498	00:01:33	93	0.0000
nopath	1	3	5	1	763	01:13:39	4419	01:14:59	4499	00:01:20	80	0.0000
nopath	2	3	12	14	679	01:13:43	4423	01:15:02	4502	00:01:19	79	0.0000	00:01:28
nopath	3	6	9	1	667	01:13:47	4427	01:15:02	4502	00:01:15	75	0.0000
nopath	2	3	10	1	679	01:13:52	4432	01:15:04	4504	00:01:12	72	0.0000
nopath	5	1	13	15	785	01:13:37	4417	01:15:04	4504	00:01:27	87	0.0000
nopath	1	2	12	14	504	01:14:16	4456	01:15:05	4505	00:00:49	49	0.0000
nopath	3	6	12	14	667	01:13:58	4438	01:15:06	4506	00:01:08	68	0.0000
nopath	3	6	3	1	667	01:14:09	4449	01:15:08	4508	00:00:59	59	0.0000
nopath	3	6	5	1	667	01:14:10	4450	01:15:11	4511	00:01:01	61	0.0000
nopath	1	7	3	1	542	01:14:28	4468	01:15:16	4516	00:00:48	48	0.0000
nopath	5	3	13	15	621	01:13:49	4429	01:15:16	4516	00:01:27	87	0.0000
nopath	6	1	3	1	832	01:14:16	4456	01:15:22	4522	00:01:06	66	0.0000
nopath	2	3	10	1	679	01:14:01	4441	01:15:22	4522	00:01:21	81	0.0000
nopath	1	2	3	1	504	01:14:39	4479	01:15:25	4525	00:00:46	46	0.0000
nopath	2	4	5	1	708	01:14:03	4443	01:15:26	4526	00:01:23	83	0.0000
nopath	3	6	5	1	667	01:14:15	4455	01:15:36	4536	00:01:21	81	0.0000
nopath	3	6	9	1	667	01:14:19	4459	01:15:38	4538	00:01:19	79	0.0000
nopath	2	3	3	1	679	01:14:11	4451	01:15:52	4552	00:01:41	101	0.0000
nopath	3	6	2	1	667	01:14:37	4477	01:15:56	4556	00:01:19	79	0.0000
nopath	1	3	13	15	763	01:14:34	4474	01:15:57	4557	00:01:23	83	0.0000
nopath	3	5	10	1	621	01:14:45	4485	01:15:58	4558	00:01:13	73	0.0000
nopath	2	3	12	14	679	01:14:24	4464	01:15:59	4559	00:01:35	95	0.0000
nopath	3	6	13	15	667	01:14:59	4499	01:16:01	4561	00:01:02	62	0.0000	00:01:06
nopath	2	3	12	14	679	01:14:42	4482	01:16:01	4561	00:01:19	79	0.0000
nopath	3	6	5	1	667	01:15:04	4504	01:16:03	4563	00:00:59	59	0.0000
nopath	3	6	9	1	667	01:15:05	4505	01:16:05	4565	00:01:00	60	0.0000
nopath	3	6	3	1	667	01:15:12	4512	01:16:07	4567	00:00:55	55	0.0000
nopath	2	3	13	15	679	01:15:11	4511	01:16:07	4567	00:00:56	56	0.0000
nopath	1	2	13	15	504	01:15:17	4517	01:16:08	4568	00:00:51	51	0.0000
nopath	1	4	6	1	792	01:14:48	4488	01:16:16	4576	00:01:28	88	0.0000
nopath	4	1	3	1	792	01:15:30	4530	01:16:34	4594	00:01:04	64	0.0000
nopath	2	4	12	14	708	01:15:26	4526	01:16:37	4597	00:01:11	71	0.0000
nopath	2	4	5	1	708	01:15:46	4546	01:16:42	4602	00:00:56	56	0.0000
nopath	5	2	9	1	701	01:15:38	4538	01:16:45	4605	00:01:07	67	0.0000
nopath	3	6	13	15	667	01:15:41	4541	01:16:49	4609	00:01:08	68	0.0000
nopath	5	1	13	15	785	01:14:58	4498	01:16:49	4609	00:01:51	111	0.0000
nopath	1	5	5	1	785	01:15:27	4527	01:16:57	4617	00:01:30	90	0.0000
nopath	2	4	3	1	708	01:16:24	4584	01:17:16	4636	00:00:52	52	0.0000	00:01:05
nopath	6	1	12	14	832	01:15:53	4553	01:17:22	4642	00:01:29	89	0.0000
nopath	1	5	10	1	785	01:15:43	4543	01:17:23	4643	00:01:40	100	0.0000
nopath	5	1	10	1	785	01:16:28	4588	01:17:36	4656	00:01:08	68	0.0000
nopath	3	6	5	1	667	01:16:22	4582	01:17:36	4656	00:01:14	74	0.0000
nopath	3	5	12	14	621	01:16:24	4584	01:17:38	4658	00:01:14	74	0.0000
nopath	5	1	3	1	785	01:16:31	4591	01:17:39	4659	00:01:08	68	0.0000
nopath	5	1	5	1	785	01:16:32	4592	01:17:40	4660	00:01:08	68	0.0000
nopath	3	6	12	14	667	01:17:07	4627	01:17:59	4679	00:00:52	52	0.0000
nopath	6	2	13	15	748	01:16:54	4614	01:18:18	4698	00:01:24	84	0.0000	00:01:16
nopath	2	4	12	14	708	01:17:21	4641	01:18:26	4706	00:01:05	65	0.0000
nopath	2	4	3	1	708	01:17:27	4647	01:18:28	4708	00:01:01	61	0.0000
nopath	3	6	13	15	667	01:17:14	4634	01:18:30	4710	00:01:16	76	0.0000
nopath	3	6	13	15	667	01:17:37	4657	01:18:32	4712	00:00:55	55	0.0000
nopath	3	6	3	1	667	01:17:38	4658	01:18:35	4715	00:00:57	57	0.0000
nopath	5	3	12	14	621	01:17:33	4653	01:18:36	4716	00:01:03	63	0.0000
nopath	3	6	3	1	667	01:17:40	4660	01:18:38	4718	00:00:58	58	0.0000
nopath	5	7	12	14	577	01:16:49	4609	01:18:38	4718	00:01:49	109	0.0000
nopath	5	7	3	1	577	01:17:47	4667	01:18:44	4724	00:00:57	57	0.0000
nopath	1	4	9	1	792	01:17:40	4660	01:18:55	4735	00:01:15	75	0.0000
nopath	3	6	10	1	667	01:17:51	4671	01:18:57	4737	00:01:06	66	0.0000
nopath	3	6	13	15	667	01:18:07	4687	01:19:00	4740	00:00:53	53	0.0000	00:01:01
nopath	6	2	3	1	748	01:18:01	4681	01:19:07	4747	00:01:06	66	0.0000
nopath	2	7	9	1	458	01:18:26	4706	01:19:08	4748	00:00:42	42	0.0000
nopath	6	3	3	1	667	01:17:59	4679	01:19:08	4748	00:01:09	69	0.0000
nopath	6	4	2	1	696	01:17:58	4678	01:19:09	4749	00:01:11	71	0.0000
nopath	3	6	4	1	667	01:18:21	4701	01:19:10	4750	00:00:49	49	0.0000
nopath	5	1	3	1	785	01:17:42	4662	01:19:11	4751	00:01:29	89	0.0000
nopath	2	3	12	14	679	01:17:50	4670	01:19:13	4753	00:01:23	83	0.0000
nopath	2	3	10	1	679	01:17:59	4679	01:19:15	4755	00:01:16	76	0.0000
nopath	6	5	3	1	380	01:18:43	4723	01:19:16	4756	00:00:33	33	0.0000
nopath	6	1	5	1	832	01:18:15	4695	01:19:20	4760	00:01:05	65	0.0000
nopath	2	3	13	15	679	01:18:03	4683	01:19:21	4761	00:01:18	78	0.0000
nopath	2	4	3	1	708	01:18:24	4704	01:19:23	4763	00:00:59	59	0.0000
nopath	1	4	3	1	792	01:17:49	4669	01:19:26	4766	00:01:37	97	0.0000
nopath	6	1	9	1	832	01:18:34	4714	01:19:40	4780	00:01:06	66	0.0000
nopath	3	6	10	1	667	01:18:29	4709	01:19:46	4786	00:01:17	77	0.0000
nopath	3	6	3	1	667	01:18:37	4717	01:19:48	4788	00:01:11	71	0.0000
nopath	5	2	12	14	701	01:17:49	4669	01:19:50	4790	00:02:01	121	0.0000
nopath	3	6	3	1	667	01:18:44	4724	01:19:57	4797	00:01:13	73	0.0000
nopath	5	1	9	1	785	01:18:37	4717	01:19:59	4799	00:01:22	82	0.0000
nopath	3	6	7	1	667	01:18:50	4730	01:20:01	4801	00:01:11	71	0.0000	00:01:08
nopath	2	3	5	1	679	01:18:49	4729	01:20:02	4802	00:01:13	73	0.0000
nopath	3	6	10	1	667	01:18:58	4738	01:20:04	4804	00:01:06	66	0.0000
nopath	3	6	12	14	667	01:19:11	4751	01:20:06	4806	00:00:55	55	0.0000
nopath	3	6	9	1	667	01:19:16	4756	01:20:08	4808	00:00:52	52	0.0000
nopath	3	6	5	1	667	01:19:19	4759	01:20:11	4811	00:00:52	52	0.0000
nopath	3	6	12	14	667	01:19:26	4766	01:20:17	4817	00:00:51	51	0.0000
nopath	2	3	12	14	679	01:19:19	4759	01:20:33	4833	00:01:14	74	0.0000
nopath	3	6	10	1	667	01:19:44	4784	01:20:35	4835	00:00:51	51	0.0000
nopath	1	3	12	14	763	01:19:19	4759	01:20:47	4847	00:01:28	88	0.0000
nopath	1	3	5	1	763	01:19:55	4795	01:20:54	4854	00:00:59	59	0.0000
nopath	3	6	3	1	667	01:19:51	4791	01:20:56	4856	00:01:05	65	0.0000
nopath	6	3	5	1	667	01:20:23	4823	01:21:13	4873	00:00:50	50	0.0000	00:01:05
nopath	5	1	9	1	785	01:19:24	4764	01:21:15	4875	00:01:51	111	0.0000
nopath	1	2	12	14	504	01:20:21	4821	01:21:16	4876	00:00:55	55	0.0000
nopath	3	6	3	1	667	01:20:06	4806	01:21:25	4885	00:01:19	79	0.0000
nopath	3	6	9	1	667	01:20:29	4829	01:21:27	4887	00:00:58	58	0.0000
nopath	3	6	9	1	667	01:20:30	4830	01:21:30	4890	00:01:00	60	0.0000
nopath	2	3	12	14	679	01:20:08	4808	01:21:33	4893	00:01:25	85	0.0000
nopath	4	2	10	1	708	01:20:08	4808	01:21:35	4895	00:01:27	87	0.0000
nopath	3	6	3	1	667	01:20:44	4844	01:21:38	4898	00:00:54	54	0.0000
nopath	6	1	7	1	832	01:20:32	4832	01:21:51	4911	00:01:19	79	0.0000
nopath	4	3	12	14	375	01:21:17	4877	01:21:52	4912	00:00:35	35	0.0000
nopath	3	2	12	14	679	01:20:42	4842	01:21:56	4916	00:01:14	74	0.0000
nopath	2	3	5	1	679	01:21:04	4864	01:21:57	4917	00:00:53	53	0.0000
nopath	1	3	3	1	763	01:20:48	4848	01:22:05	4925	00:01:17	77	0.0000	00:01:22
nopath	6	1	9	1	832	01:21:10	4870	01:22:12	4932	00:01:02	62	0.0000
nopath	2	4	3	1	708	01:21:22	4882	01:22:16	4936	00:00:54	54	0.0000
nopath	1	3	3	1	763	01:21:09	4869	01:22:32	4952	00:01:23	83	0.0000
nopath	1	4	9	1	792	01:21:30	4890	01:22:36	4956	00:01:06	66	0.0000
nopath	2	7	5	1	458	01:21:47	4907	01:22:41	4961	00:00:54	54	0.0000
nopath	4	1	5	1	792	01:21:27	4887	01:22:42	4962	00:01:15	75	0.0000
nopath	4	1	5	1	792	01:21:39	4899	01:22:44	4964	00:01:05	65	0.0000
nopath	3	6	12	14	667	01:21:19	4879	01:22:47	4967	00:01:28	88	0.0000
nopath	2	4	3	1	708	01:21:37	4897	01:22:47	4967	00:01:10	70	0.0000
nopath	3	6	9	1	667	01:21:52	4912	01:22:49	4969	00:00:57	57	0.0000
nopath	2	4	12	14	708	01:21:44	4904	01:22:49	4969	00:01:05	65	0.0000
nopath	4	3	3	1	375	01:22:14	4934	01:22:52	4972	00:00:38	38	0.0000
nopath	1	7	12	14	542	01:21:38	4898	01:22:55	4975	00:01:17	77	0.0000
nopath	1	2	3	1	504	01:21:40	4900	01:22:56	4976	00:01:16	76	0.0000
nopath	5	1	10	1	785	01:21:51	4911	01:22:56	4976	00:01:05	65	0.0000
nopath	3	7	12	14	302	01:22:12	4932	01:23:09	4989	00:00:57	57	0.0000	00:00:47
nopath	2	4	6	1	708	01:21:58	4918	01:23:15	4995	00:01:17	77	0.0000
nopath	1	3	3	1	763	01:21:45	4905	01:23:17	4997	00:01:32	92	0.0000
nopath	1	3	12	14	763	01:22:10	4930	01:23:19	4999	00:01:09	69	0.0000
nopath	3	6	3	1	667	01:22:10	4930	01:23:25	5005	00:01:15	75	0.0000
nopath	1	4	13	15	792	01:22:21	4941	01:23:25	5005	00:01:04	64	0.0000
nopath	2	7	9	1	458	01:22:54	4974	01:23:35	5015	00:00:41	41	0.0000
nopath	6	2	6	1	748	01:22:06	4926	01:23:35	5015	00:01:29	89	0.0000
nopath	4	1	12	14	792	01:22:08	4928	01:23:35	5015	00:01:27	87	0.0000
nopath	6	2	12	14	748	01:22:31	4951	01:23:42	5022	00:01:11	71	0.0000
nopath	5	1	12	14	785	01:22:37	4957	01:23:43	5023	00:01:06	66	0.0000
nopath	2	3	12	14	679	01:22:29	4949	01:23:43	5023	00:01:14	74	0.0000
nopath	1	2	5	1	504	01:22:37	4957	01:23:45	5025	00:01:08	68	0.0000
nopath	2	4	12	14	708	01:22:42	4962	01:23:47	5027	00:01:05	65	0.0000
nopath	3	6	3	1	667	01:22:28	4948	01:23:55	5035	00:01:27	87	0.0000
nopath	3	6	9	1	667	01:23:01	4981	01:23:57	5037	00:00:56	56	0.0000
nopath	2	4	12	14	708	01:22:46	4966	01:24:16	5056	00:01:30	90	0.0000	00:01:07
nopath	3	6	5	1	667	01:23:06	4986	01:24:16	5056	00:01:10	70	0.0000
nopath	2	4	3	1	708	01:23:25	5005	01:24:21	5061	00:00:56	56	0.0000
nopath	3	6	9	1	667	01:23:28	5008	01:24:21	5061	00:00:53	53	0.0000
nopath	2	4	3	1	708	01:23:39	5019	01:24:33	5073	00:00:54	54	0.0000
nopath	1	2	12	14	504	01:23:34	5014	01:24:33	5073	00:00:59	59	0.0000
nopath	2	5	12	14	701	01:23:04	4984	01:24:35	5075	00:01:31	91	0.0000
nopath	6	3	5	1	667	01:23:35	5015	01:24:43	5083	00:01:08	68	0.0000
nopath	3	2	3	1	679	01:23:22	5002	01:24:45	5085	00:01:23	83	0.0000
nopath	3	1	12	14	763	01:23:35	5015	01:24:59	5099	00:01:24	84	0.0000
nopath	2	3	3	1	679	01:23:47	5027	01:25:02	5102	00:01:15	75	0.0000	00:01:17
nopath	1	4	10	1	792	01:23:25	5005	01:25:06	5106	00:01:41	101	0.0000
nopath	2	4	13	15	708	01:24:16	5056	01:25:10	5110	00:00:54	54	0.0000
nopath	3	6	3	1	667	01:24:20	5060	01:25:11	5111	00:00:51	51	0.0000
nopath	3	2	5	1	679	01:23:58	5038	01:25:15	5115	00:01:17	77	0.0000
nopath	6	3	5	1	667	01:24:24	5064	01:25:22	5122	00:00:58	58	0.0000
nopath	2	7	3	1	458	01:24:42	5082	01:25:24	5124	00:00:42	42	0.0000
nopath	1	2	9	1	504	01:24:31	5071	01:25:31	5131	00:01:00	60	0.0000
nopath	5	1	5	1	785	01:24:12	5052	01:25:31	5131	00:01:19	79	0.0000
nopath	1	3	5	1	763	01:24:25	5065	01:25:32	5132	00:01:07	67	0.0000
nopath	3	6	3	1	667	01:24:49	5089	01:25:45	5145	00:00:56	56	0.0000
nopath	1	2	13	15	504	01:24:58	5098	01:25:47	5147	00:00:49	49	0.0000
nopath	3	6	3	1	667	01:24:51	5091	01:25:47	5147	00:00:56	56	0.0000
nopath	3	6	12	14	667	01:25:01	5101	01:26:07	5167	00:01:06	66	0.0000	00:01:01
nopath	3	6	3	1	667	01:25:11	5111	01:26:09	5169	00:00:58	58	0.0000
nopath	2	3	10	1	679	01:24:47	5087	01:26:12	5172	00:01:25	85	0.0000
nopath	2	3	9	1	679	01:25:16	5116	01:26:17	5177	00:01:01	61	0.0000
nopath	2	3	12	14	679	01:25:33	5133	01:26:27	5187	00:00:54	54	0.0000
nopath	6	1	12	14	832	01:25:19	5119	01:26:32	5192	00:01:13	73	0.0000
nopath	2	3	12	14	679	01:25:39	5139	01:26:33	5193	00:00:54	54	0.0000
nopath	3	6	9	1	667	01:25:34	5134	01:26:36	5196	00:01:02	62	0.0000
nopath	2	3	10	1	679	01:25:45	5145	01:26:38	5198	00:00:53	53	0.0000
nopath	6	5	3	1	380	01:26:04	5164	01:26:44	5204	00:00:40	40	0.0000
nopath	3	2	10	1	679	01:25:36	5136	01:26:45	5205	00:01:09	69	0.0000
nopath	1	4	3	1	792	01:25:16	5116	01:26:46	5206	00:01:30	90	0.0000
nopath	1	3	5	1	763	01:25:52	5152	01:26:54	5214	00:01:02	62	0.0000
nopath	5	1	12	14	785	01:25:32	5132	01:27:02	5222	00:01:30	90	0.0000	00:01:22
nopath	5	1	6	1	785	01:25:47	5147	01:27:03	5223	00:01:16	76	0.0000
nopath	1	5	5	1	785	01:25:49	5149	01:27:13	5233	00:01:24	84	0.0000
nopath	6	3	9	1	667	01:25:56	5156	01:27:14	5234	00:01:18	78	0.0000
nopath	5	3	3	1	621	01:26:07	5167	01:27:16	5236	00:01:09	69	0.0000
nopath	6	4	13	15	696	01:25:51	5151	01:27:17	5237	00:01:26	86	0.0000
nopath	2	3	3	1	679	01:26:10	5170	01:27:22	5242	00:01:12	72	0.0000
nopath	3	6	12	14	667	01:26:35	5195	01:27:26	5246	00:00:51	51	0.0000
nopath	6	2	12	14	748	01:26:05	5165	01:27:26	5246	00:01:21	81	0.0000
nopath	6	2	13	15	748	01:26:09	5169	01:27:30	5250	00:01:21	81	0.0000
nopath	3	6	13	15	667	01:26:40	5200	01:27:31	5251	00:00:51	51	0.0000
nopath	3	6	3	1	667	01:26:43	5203	01:27:34	5254	00:00:51	51	0.0000
nopath	3	4	3	1	375	01:26:56	5216	01:27:36	5256	00:00:40	40	0.0000
nopath	5	1	12	14	785	01:26:12	5172	01:27:37	5257	00:01:25	85	0.0000
nopath	2	3	10	1	679	01:26:19	5179	01:27:42	5262	00:01:23	83	0.0000
nopath	2	3	3	1	679	01:26:31	5191	01:27:45	5265	00:01:14	74	0.0000
nopath	3	6	3	1	667	01:27:01	5221	01:27:57	5277	00:00:56	56	0.0000
nopath	3	6	3	1	667	01:27:06	5226	01:27:59	5279	00:00:53	53	0.0000
nopath	2	3	5	1	679	01:26:32	5192	01:28:02	5282	00:01:30	90	0.0000	00:01:09
nopath	4	5	12	14	650	01:26:59	5219	01:28:07	5287	00:01:08	68	0.0000
nopath	5	2	2	1	701	01:27:13	5233	01:28:09	5289	00:00:56	56	0.0000
nopath	1	2	10	1	504	01:27:10	5230	01:28:12	5292	00:01:02	62	0.0000
nopath	3	6	12	14	667	01:27:19	5239	01:28:20	5300	00:01:01	61	0.0000
nopath	4	2	3	1	708	01:27:00	5220	01:28:25	5305	00:01:25	85	0.0000
nopath	3	2	6	1	679	01:27:10	5230	01:28:27	5307	00:01:17	77	0.0000
nopath	2	3	5	1	679	01:26:49	5209	01:28:32	5312	00:01:43	103	0.0000
nopath	4	7	5	1	331	01:27:38	5258	01:28:35	5315	00:00:57	57	0.0000
nopath	4	6	9	1	696	01:27:31	5251	01:28:36	5316	00:01:05	65	0.0000
nopath	3	6	6	1	667	01:27:29	5249	01:28:38	5318	00:01:09	69	0.0000
nopath	3	6	5	1	667	01:27:40	5260	01:28:41	5321	00:01:01	61	0.0000
nopath	6	1	13	15	832	01:27:31	5251	01:28:43	5323	00:01:12	72	0.0000
nopath	3	5	3	1	621	01:27:41	5261	01:28:43	5323	00:01:02	62	0.0000
nopath	6	1	13	15	832	01:27:33	5253	01:28:45	5325	00:01:12	72	0.0000
nopath	3	6	9	1	667	01:27:44	5264	01:28:46	5326	00:01:02	62	0.0000
nopath	2	4	9	1	708	01:27:31	5251	01:28:46	5326	00:01:15	75	0.0000
nopath	4	3	13	15	375	01:28:17	5297	01:28:55	5335	00:00:38	38	0.0000
nopath	5	7	3	1	577	01:27:34	5254	01:29:07	5347	00:01:33	93	0.0000	00:01:17
nopath	5	1	9	1	785	01:27:33	5253	01:29:11	5351	00:01:38	98	0.0000
nopath	1	3	13	15	763	01:27:42	5262	01:29:15	5355	00:01:33	93	0.0000
nopath	2	3	3	1	679	01:28:12	5292	01:29:18	5358	00:01:06	66	0.0000
nopath	2	3	3	1	679	01:28:23	5303	01:29:20	5360	00:00:57	57	0.0000
nopath	1	7	3	1	542	01:28:37	5317	01:29:24	5364	00:00:47	47	0.0000
nopath	5	1	13	15	785	01:28:24	5304	01:29:31	5371	00:01:07	67	0.0000
nopath	5	3	9	1	621	01:27:55	5275	01:29:33	5373	00:01:38	98	0.0000
nopath	3	6	5	1	667	01:28:32	5312	01:29:36	5376	00:01:04	64	0.0000
nopath	3	6	3	1	667	01:28:40	5320	01:29:38	5378	00:00:58	58	0.0000
nopath	6	5	5	1	380	01:28:51	5331	01:29:40	5380	00:00:49	49	0.0000
nopath	1	2	3	1	504	01:28:57	5337	01:29:43	5383	00:00:46	46	0.0000
nopath	1	3	13	15	763	01:28:13	5293	01:29:45	5385	00:01:32	92	0.0000
nopath	5	3	5	1	621	01:28:55	5335	01:29:53	5393	00:00:58	58	0.0000
nopath	1	3	10	1	763	01:28:56	5336	01:30:02	5402	00:01:06	66	0.0000	00:01:18
nopath	1	4	5	1	792	01:29:00	5340	01:30:06	5406	00:01:06	66	0.0000
nopath	3	6	5	1	667	01:28:53	5333	01:30:16	5416	00:01:23	83	0.0000
nopath	2	3	3	1	679	01:28:50	5330	01:30:17	5417	00:01:27	87	0.0000
nopath	3	6	5	1	667	01:29:22	5362	01:30:18	5418	00:00:56	56	0.0000
nopath	2	3	9	1	679	01:29:26	5366	01:30:20	5420	00:00:54	54	0.0000
nopath	5	1	12	14	785	01:28:49	5329	01:30:22	5422	00:01:33	93	0.0000
nopath	2	3	12	14	679	01:29:30	5370	01:30:25	5425	00:00:55	55	0.0000
nopath	5	1	12	14	785	01:29:20	5360	01:30:29	5429	00:01:09	69	0.0000
nopath	6	3	10	1	667	01:29:07	5347	01:30:33	5433	00:01:26	86	0.0000
nopath	5	3	12	14	621	01:28:59	5339	01:30:35	5435	00:01:36	96	0.0000
nopath	4	1	12	14	792	01:29:33	5373	01:30:47	5447	00:01:14	74	0.0000
nopath	1	3	6	1	763	01:29:23	5363	01:30:52	5452	00:01:29	89	0.0000
nopath	4	1	5	1	792	01:29:52	5392	01:30:54	5454	00:01:02	62	0.0000
nopath	5	2	3	1	701	01:29:28	5368	01:30:55	5455	00:01:27	87	0.0000
nopath	6	1	6	1	832	01:29:46	5386	01:31:03	5463	00:01:17	77	0.0000	00:01:12
nopath	3	6	3	1	667	01:30:14	5414	01:31:06	5466	00:00:52	52	0.0000
nopath	2	3	12	14	679	01:30:02	5402	01:31:14	5474	00:01:12	72	0.0000
nopath	2	4	5	1	708	01:30:00	5400	01:31:15	5475	00:01:15	75	0.0000
nopath	5	3	3	1	621	01:30:28	5428	01:31:23	5483	00:00:55	55	0.0000
nopath	4	1	3	1	792	01:29:53	5393	01:31:28	5488	00:01:35	95	0.0000
nopath	3	1	3	1	763	01:29:59	5399	01:31:32	5492	00:01:33	93	0.0000
nopath	4	7	5	1	331	01:30:51	5451	01:31:35	5495	00:00:44	44	0.0000
nopath	3	6	6	1	667	01:30:27	5427	01:31:36	5496	00:01:09	69	0.0000
nopath	6	2	5	1	748	01:30:30	5430	01:31:37	5497	00:01:07	67	0.0000
nopath	2	7	12	14	458	01:30:46	5446	01:31:38	5498	00:00:52	52	0.0000
nopath	3	6	5	1	667	01:30:36	5436	01:31:38	5498	00:01:02	62	0.0000
nopath	6	5	4	1	380	01:30:50	5450	01:31:40	5500	00:00:50	50	0.0000
nopath	5	1	5	1	785	01:30:18	5418	01:31:41	5501	00:01:23	83	0.0000
nopath	5	3	12	14	621	01:30:39	5439	01:31:44	5504	00:01:05	65	0.0000
nopath	5	7	9	1	577	01:30:53	5453	01:31:51	5511	00:00:58	58	0.0000
nopath	5	1	9	1	785	01:30:57	5457	01:31:58	5518	00:01:01	61	0.0000
nopath	1	4	12	14	792	01:30:46	5446	01:31:59	5519	00:01:13	73	0.0000
nopath	5	4	3	1	650	01:31:21	5481	01:32:20	5540	00:00:59	59	0.0000	00:01:09
nopath	1	5	3	1	785	01:31:21	5481	01:32:22	5542	00:01:01	61	0.0000
nopath	5	1	3	1	785	01:31:31	5491	01:32:32	5552	00:01:01	61	0.0000
nopath	1	4	2	1	792	01:31:23	5483	01:32:35	5555	00:01:12	72	0.0000
nopath	4	2	9	1	708	01:30:32	5432	01:32:35	5555	00:02:03	123	0.0000
nopath	3	2	3	1	679	01:31:08	5468	01:32:37	5557	00:01:29	89	0.0000
nopath	1	3	9	1	763	01:31:38	5498	01:32:37	5557	00:00:59	59	0.0000
nopath	4	2	12	14	708	01:31:13	5473	01:32:40	5560	00:01:27	87	0.0000
nopath	1	3	9	1	763	01:31:42	5502	01:32:41	5561	00:00:59	59	0.0000
nopath	2	1	12	14	504	01:31:59	5519	01:32:53	5573	00:00:54	54	0.0000
nopath	2	4	9	1	708	01:31:02	5462	01:32:56	5576	00:01:54	114	0.0000
nopath	2	3	9	1	679	01:31:53	5513	01:32:59	5579	00:01:06	66	0.0000
nopath	1	3	12	14	763	01:31:48	5508	01:33:23	5603	00:01:35	95	0.0000	00:01:15
nopath	2	1	6	1	504	01:32:23	5543	01:33:27	5607	00:01:04	64	0.0000
nopath	5	2	3	1	701	01:32:17	5537	01:33:35	5615	00:01:18	78	0.0000
nopath	2	3	6	1	679	01:32:40	5560	01:33:39	5619	00:00:59	59	0.0000
nopath	5	3	10	1	621	01:33:06	5586	01:33:55	5635	00:00:49	49	0.0000
nopath	3	6	3	1	667	01:32:07	5527	01:33:56	5636	00:01:49	109	0.0000
nopath	1	2	9	1	504	01:32:29	5549	01:34:01	5641	00:01:32	92	0.0000	00:00:58
nopath	6	3	10	1	667	01:33:20	5600	01:34:12	5652	00:00:52	52	0.0000
nopath	5	1	5	1	785	01:33:13	5593	01:34:13	5653	00:01:00	60	0.0000
nopath	3	6	12	14	667	01:33:25	5605	01:34:17	5657	00:00:52	52	0.0000
nopath	3	6	13	15	667	01:33:27	5607	01:34:20	5660	00:00:53	53	0.0000
nopath	1	2	13	15	504	01:33:34	5614	01:34:23	5663	00:00:49	49	0.0000
nopath	3	6	13	15	667	01:33:30	5610	01:34:23	5663	00:00:53	53	0.0000
nopath	3	2	3	1	679	01:33:37	5617	01:34:39	5679	00:01:02	62	0.0000
nopath	2	3	9	1	679	01:33:05	5585	01:34:42	5682	00:01:37	97	0.0000
nopath	4	1	5	1	792	01:33:02	5582	01:34:44	5684	00:01:42	102	0.0000
nopath	3	2	12	14	679	01:33:42	5622	01:34:46	5686	00:01:04	64	0.0000
nopath	3	2	3	1	679	01:33:45	5625	01:34:48	5688	00:01:03	63	0.0000
nopath	6	3	3	1	667	01:33:50	5630	01:34:53	5693	00:01:03	63	0.0000
nopath	3	6	9	1	667	01:33:41	5621	01:34:56	5696	00:01:15	75	0.0000
nopath	3	6	9	1	667	01:34:03	5643	01:34:58	5698	00:00:55	55	0.0000
nopath	5	4	3	1	650	01:33:39	5619	01:35:03	5703	00:01:24	84	0.0000	00:01:24
nopath	5	7	5	1	577	01:34:16	5656	01:35:13	5713	00:00:57	57	0.0000
nopath	1	2	13	15	504	01:33:53	5633	01:35:14	5714	00:01:21	81	0.0000
nopath	2	6	9	1	748	01:34:07	5647	01:35:15	5715	00:01:08	68	0.0000
nopath	6	3	3	1	667	01:34:27	5667	01:35:18	5718	00:00:51	51	0.0000
nopath	2	3	12	14	679	01:34:18	5658	01:35:23	5723	00:01:05	65	0.0000
nopath	3	6	5	1	667	01:34:23	5663	01:35:26	5726	00:01:03	63	0.0000
nopath	2	4	6	1	708	01:34:27	5667	01:35:26	5726	00:00:59	59	0.0000
nopath	3	6	3	1	667	01:34:39	5679	01:35:30	5730	00:00:51	51	0.0000
nopath	1	3	3	1	763	01:34:18	5658	01:35:31	5731	00:01:13	73	0.0000
nopath	3	2	10	1	679	01:34:42	5682	01:35:38	5738	00:00:56	56	0.0000
nopath	3	7	12	14	302	01:35:06	5706	01:35:48	5748	00:00:42	42	0.0000
nopath	6	1	6	1	832	01:34:15	5655	01:35:51	5751	00:01:36	96	0.0000
nopath	4	6	3	1	696	01:34:17	5657	01:35:56	5756	00:01:39	99	0.0000
nopath	5	3	10	1	621	01:35:00	5700	01:35:58	5758	00:00:58	58	0.0000
nopath	5	4	3	1	650	01:34:52	5692	01:36:02	5762	00:01:10	70	0.0000	00:01:10
nopath	3	5	3	1	621	01:35:16	5716	01:36:08	5768	00:00:52	52	0.0000
nopath	2	3	3	1	679	01:34:46	5686	01:36:12	5772	00:01:26	86	0.0000
nopath	1	2	9	1	504	01:35:34	5734	01:36:19	5779	00:00:45	45	0.0000
nopath	6	2	3	1	748	01:35:24	5724	01:36:22	5782	00:00:58	58	0.0000
nopath	6	3	3	1	667	01:35:10	5710	01:36:23	5783	00:01:13	73	0.0000
nopath	1	2	3	1	504	01:35:41	5741	01:36:27	5787	00:00:46	46	0.0000
nopath	3	6	5	1	667	01:35:38	5738	01:36:28	5788	00:00:50	50	0.0000
nopath	4	3	12	14	375	01:35:45	5745	01:36:44	5804	00:00:59	59	0.0000
nopath	3	6	6	1	667	01:35:50	5750	01:36:45	5805	00:00:55	55	0.0000
nopath	3	6	9	1	667	01:35:59	5759	01:36:49	5809	00:00:50	50	0.0000
nopath	3	6	3	1	667	01:36:00	5760	01:36:52	5812	00:00:52	52	0.0000
nopath	3	6	5	1	667	01:36:05	5765	01:36:56	5816	00:00:51	51	0.0000
nopath	2	7	5	1	458	01:36:18	5778	01:37:00	5820	00:00:42	42	0.0000	00:00:45
nopath	2	3	6	1	679	01:35:44	5744	01:37:02	5822	00:01:18	78	0.0000
nopath	2	1	12	14	504	01:36:22	5782	01:37:06	5826	00:00:44	44	0.0000
nopath	2	4	13	15	708	01:36:15	5775	01:37:10	5830	00:00:55	55	0.0000
nopath	2	3	3	1	679	01:36:16	5776	01:37:11	5831	00:00:55	55	0.0000
nopath	3	6	12	14	667	01:36:17	5777	01:37:27	5847	00:01:10	70	0.0000
nopath	3	6	8	1	667	01:36:18	5778	01:37:29	5849	00:01:11	71	0.0000
nopath	2	3	3	1	679	01:36:20	5780	01:37:32	5852	00:01:12	72	0.0000
nopath	1	3	3	1	763	01:36:10	5770	01:37:35	5855	00:01:25	85	0.0000
nopath	2	3	6	1	679	01:36:23	5783	01:37:38	5858	00:01:15	75	0.0000
nopath	6	1	12	14	832	01:36:18	5778	01:37:42	5862	00:01:24	84	0.0000
nopath	2	3	13	15	679	01:36:31	5791	01:37:42	5862	00:01:11	71	0.0000
nopath	5	1	3	1	785	01:36:26	5786	01:37:44	5864	00:01:18	78	0.0000
nopath	2	4	3	1	708	01:36:41	5801	01:37:45	5865	00:01:04	64	0.0000
nopath	3	6	9	1	667	01:36:25	5785	01:37:46	5866	00:01:21	81	0.0000
nopath	5	1	12	14	785	01:36:39	5799	01:37:46	5866	00:01:07	67	0.0000
nopath	3	6	5	1	667	01:36:30	5790	01:37:48	5868	00:01:18	78	0.0000
nopath	5	1	9	1	785	01:36:44	5804	01:37:48	5868	00:01:04	64	0.0000
nopath	3	7	12	14	302	01:37:22	5842	01:38:09	5889	00:00:47	47	0.0000	00:00:44
nopath	2	3	3	1	679	01:36:43	5803	01:38:12	5892	00:01:29	89	0.0000
nopath	3	6	10	1	667	01:36:40	5800	01:38:15	5895	00:01:35	95	0.0000
nopath	1	3	10	1	763	01:36:19	5779	01:38:15	5895	00:01:56	116	0.0000
nopath	1	4	12	14	792	01:36:34	5794	01:38:20	5900	00:01:46	106	0.0000
nopath	3	6	9	1	667	01:37:01	5821	01:38:20	5900	00:01:19	79	0.0000
nopath	2	3	5	1	679	01:37:17	5837	01:38:20	5900	00:01:03	63	0.0000
nopath	4	1	2	1	792	01:37:09	5829	01:38:21	5901	00:01:12	72	0.0000
nopath	3	6	9	1	667	01:37:09	5829	01:38:22	5902	00:01:13	73	0.0000
nopath	2	3	12	14	679	01:37:20	5840	01:38:23	5903	00:01:03	63	0.0000
nopath	6	3	12	14	667	01:37:32	5852	01:38:34	5914	00:01:02	62	0.0000
nopath	3	2	12	14	679	01:36:59	5819	01:38:36	5916	00:01:37	97	0.0000
nopath	2	3	12	14	679	01:37:35	5855	01:38:53	5933	00:01:18	78	0.0000
nopath	6	2	3	1	748	01:37:35	5855	01:38:55	5935	00:01:20	80	0.0000
nopath	2	3	10	1	679	01:37:40	5860	01:38:55	5935	00:01:15	75	0.0000
nopath	4	7	12	14	331	01:38:16	5896	01:38:56	5936	00:00:40	40	0.0000
nopath	1	3	12	14	763	01:37:25	5845	01:38:58	5938	00:01:33	93	0.0000
nopath	3	6	3	1	667	01:37:25	5845	01:39:00	5940	00:01:35	95	0.0000	00:01:03
nopath	2	3	9	1	679	01:37:54	5874	01:39:01	5941	00:01:07	67	0.0000
nopath	3	6	12	14	667	01:37:27	5847	01:39:03	5943	00:01:36	96	0.0000
nopath	2	4	13	15	708	01:37:59	5879	01:39:05	5945	00:01:06	66	0.0000
nopath	3	6	9	1	667	01:38:06	5886	01:39:06	5946	00:01:00	60	0.0000
nopath	5	1	5	1	785	01:37:08	5828	01:39:06	5946	00:01:58	118	0.0000
nopath	5	1	3	1	785	01:38:13	5893	01:39:14	5954	00:01:01	61	0.0000
nopath	6	2	3	1	748	01:38:01	5881	01:39:18	5958	00:01:17	77	0.0000
nopath	6	1	5	1	832	01:38:26	5906	01:39:29	5969	00:01:03	63	0.0000
nopath	1	4	12	14	792	01:38:33	5913	01:39:46	5986	00:01:13	73	0.0000
nopath	3	2	12	14	679	01:37:23	5843	01:39:46	5986	00:02:23	143	0.0000
nopath	3	2	3	1	679	01:38:43	5923	01:39:48	5988	00:01:05	65	0.0000
nopath	3	6	13	15	667	01:38:38	5918	01:39:50	5990	00:01:12	72	0.0000
nopath	5	3	5	1	621	01:38:49	5929	01:39:53	5993	00:01:04	64	0.0000
nopath	3	2	4	1	679	01:39:02	5942	01:39:59	5999	00:00:57	57	0.0000
nopath	3	6	12	14	667	01:39:07	5947	01:40:01	6001	00:00:54	54	0.0000	00:01:10
nopath	4	1	12	14	792	01:38:38	5918	01:40:03	6003	00:01:25	85	0.0000
nopath	1	3	13	15	763	01:38:50	5930	01:40:05	6005	00:01:15	75	0.0000
nopath	4	2	3	1	708	01:39:04	5944	01:40:07	6007	00:01:03	63	0.0000
nopath	2	3	5	1	679	01:38:53	5933	01:40:07	6007	00:01:14	74	0.0000
nopath	5	3	5	1	621	01:39:18	5958	01:40:23	6023	00:01:05	65	0.0000
nopath	1	6	3	1	832	01:38:55	5935	01:40:26	6026	00:01:31	91	0.0000
nopath	1	2	3	1	504	01:38:59	5939	01:40:31	6031	00:01:32	92	0.0000
nopath	5	1	13	15	785	01:39:31	5971	01:40:39	6039	00:01:08	68	0.0000
nopath	3	7	8	1	302	01:40:08	6008	01:40:41	6041	00:00:33	33	0.0000
nopath	3	6	5	1	667	01:40:01	6001	01:40:52	6052	00:00:51	51	0.0000
nopath	3	2	13	15	679	01:39:44	5984	01:40:53	6053	00:01:09	69	0.0000
nopath	3	6	5	1	667	01:40:03	6003	01:40:54	6054	00:00:51	51	0.0000
nopath	6	7	3	1	624	01:39:39	5979	01:40:58	6058	00:01:19	79	0.0000
nopath	2	7	3	1	458	01:39:53	5993	01:41:01	6061	00:01:08	68	0.0000	00:01:08
nopath	2	4	12	14	708	01:39:48	5988	01:41:06	6066	00:01:18	78	0.0000
nopath	6	2	3	1	748	01:39:54	5994	01:41:07	6067	00:01:13	73	0.0000
nopath	2	5	13	15	701	01:39:33	5973	01:41:07	6067	00:01:34	94	0.0000
nopath	5	1	12	14	785	01:39:38	5978	01:41:12	6072	00:01:34	94	0.0000
nopath	6	1	5	1	832	01:40:06	6006	01:41:15	6075	00:01:09	69	0.0000
nopath	3	6	3	1	667	01:40:11	6011	01:41:16	6076	00:01:05	65	0.0000
nopath	2	3	12	14	679	01:40:10	6010	01:41:19	6079	00:01:09	69	0.0000
nopath	3	6	12	14	667	01:40:16	6016	01:41:19	6079	00:01:03	63	0.0000
nopath	3	6	13	15	667	01:40:26	6026	01:41:22	6082	00:00:56	56	0.0000
nopath	1	3	5	1	763	01:40:01	6001	01:41:26	6086	00:01:25	85	0.0000
nopath	2	7	12	14	458	01:40:43	6043	01:41:35	6095	00:00:52	52	0.0000
nopath	6	2	6	1	748	01:40:46	6046	01:41:44	6104	00:00:58	58	0.0000
nopath	3	4	9	1	375	01:40:52	6052	01:41:46	6106	00:00:54	54	0.0000
nopath	6	2	9	1	748	01:40:47	6047	01:41:46	6106	00:00:59	59	0.0000
nopath	1	2	9	1	504	01:40:55	6055	01:41:51	6111	00:00:56	56	0.0000
nopath	2	3	3	1	679	01:40:57	6057	01:41:53	6113	00:00:56	56	0.0000
nopath	6	5	3	1	380	01:41:14	6074	01:41:59	6119	00:00:45	45	0.0000
nopath	5	1	5	1	785	01:40:58	6058	01:42:06	6126	00:01:08	68	0.0000	00:01:16
nopath	3	6	12	14	667	01:41:12	6072	01:42:07	6127	00:00:55	55	0.0000
nopath	4	1	5	1	792	01:41:06	6066	01:42:28	6148	00:01:22	82	0.0000
nopath	2	4	5	1	708	01:41:32	6092	01:42:36	6156	00:01:04	64	0.0000
nopath	2	3	12	14	679	01:41:45	6105	01:42:39	6159	00:00:54	54	0.0000
nopath	3	6	12	14	667	01:41:48	6108	01:42:47	6167	00:00:59	59	0.0000
nopath	3	6	3	1	667	01:41:50	6110	01:42:51	6171	00:01:01	61	0.0000
nopath	6	1	10	1	832	01:41:03	6063	01:42:51	6171	00:01:48	108	0.0000
nopath	6	3	3	1	667	01:41:46	6106	01:42:53	6173	00:01:07	67	0.0000
nopath	5	1	3	1	785	01:41:43	6103	01:42:56	6176	00:01:13	73	0.0000
nopath	2	3	5	1	679	01:42:04	6124	01:43:05	6185	00:01:01	61	0.0000	00:01:10
nopath	2	4	13	15	708	01:42:03	6123	01:43:08	6188	00:01:05	65	0.0000
nopath	6	2	3	1	748	01:42:01	6121	01:43:09	6189	00:01:08	68	0.0000
nopath	5	1	9	1	785	01:42:08	6128	01:43:09	6189	00:01:01	61	0.0000
nopath	1	2	5	1	504	01:42:28	6148	01:43:14	6194	00:00:46	46	0.0000
nopath	1	3	12	14	763	01:41:43	6103	01:43:23	6203	00:01:40	100	0.0000
nopath	4	2	7	1	708	01:41:53	6113	01:43:25	6205	00:01:32	92	0.0000
nopath	1	3	2	1	763	01:41:57	6117	01:43:26	6206	00:01:29	89	0.0000
nopath	1	3	5	1	763	01:42:27	6147	01:43:28	6208	00:01:01	61	0.0000
nopath	3	6	13	15	667	01:42:27	6147	01:43:30	6210	00:01:03	63	0.0000
nopath	3	6	13	15	667	01:42:29	6149	01:43:39	6219	00:01:10	70	0.0000
nopath	5	2	3	1	701	01:42:19	6139	01:43:45	6225	00:01:26	86	0.0000
nopath	4	2	12	14	708	01:42:59	6179	01:43:54	6234	00:00:55	55	0.0000
nopath	2	3	12	14	679	01:42:06	6126	01:44:03	6243	00:01:57	117	0.0000	00:01:57
nopath	4	1	13	15	792	01:43:01	6181	01:44:04	6244	00:01:03	63	0.0000
nopath	3	6	6	1	667	01:42:38	6158	01:44:05	6245	00:01:27	87	0.0000
nopath	2	3	3	1	679	01:42:30	6150	01:44:06	6246	00:01:36	96	0.0000
nopath	3	6	3	1	667	01:42:42	6162	01:44:07	6247	00:01:25	85	0.0000
nopath	3	6	5	1	667	01:43:18	6198	01:44:10	6250	00:00:52	52	0.0000
nopath	6	2	12	14	748	01:43:14	6194	01:44:12	6252	00:00:58	58	0.0000
nopath	5	1	12	14	785	01:42:37	6157	01:44:12	6252	00:01:35	95	0.0000
nopath	1	7	12	14	542	01:43:08	6188	01:44:15	6255	00:01:07	67	0.0000
nopath	6	3	9	1	667	01:43:15	6195	01:44:23	6263	00:01:08	68	0.0000
nopath	3	2	9	1	679	01:43:21	6201	01:44:25	6265	00:01:04	64	0.0000
nopath	4	5	12	14	650	01:43:40	6220	01:44:37	6277	00:00:57	57	0.0000
nopath	3	4	5	1	375	01:44:04	6244	01:44:37	6277	00:00:33	33	0.0000
nopath	6	4	9	1	696	01:43:23	6203	01:44:39	6279	00:01:16	76	0.0000
nopath	5	2	9	1	701	01:43:18	6198	01:44:40	6280	00:01:22	82	0.0000
nopath	5	3	12	14	621	01:43:19	6199	01:44:43	6283	00:01:24	84	0.0000
nopath	3	6	3	1	667	01:43:44	6224	01:44:45	6285	00:01:01	61	0.0000
nopath	3	6	6	1	667	01:43:50	6230	01:44:48	6288	00:00:58	58	0.0000
nopath	2	3	9	1	679	01:43:11	6191	01:44:52	6292	00:01:41	101	0.0000
nopath	2	4	3	1	708	01:43:54	6234	01:44:56	6296	00:01:02	62	0.0000
nopath	4	2	12	14	708	01:43:41	6221	01:44:56	6296	00:01:15	75	0.0000
nopath	3	6	12	14	667	01:44:08	6248	01:44:59	6299	00:00:51	51	0.0000
nopath	1	4	9	1	792	01:44:00	6240	01:45:00	6300	00:01:00	60	0.0000	00:01:24
nopath	1	4	8	1	792	01:44:01	6241	01:45:01	6301	00:01:00	60	0.0000
nopath	6	5	3	1	380	01:44:37	6277	01:45:13	6313	00:00:36	36	0.0000
nopath	2	4	12	14	708	01:44:10	6250	01:45:17	6317	00:01:07	67	0.0000
nopath	2	3	13	15	679	01:44:30	6270	01:45:25	6325	00:00:55	55	0.0000
nopath	2	3	3	1	679	01:44:35	6275	01:45:28	6328	00:00:53	53	0.0000
nopath	6	1	3	1	832	01:44:03	6243	01:45:31	6331	00:01:28	88	0.0000
nopath	3	6	3	1	667	01:45:14	6314	01:46:09	6369	00:00:55	55	0.0000	00:01:01
nopath	2	4	3	1	708	01:45:17	6317	01:46:10	6370	00:00:53	53	0.0000
nopath	1	2	2	1	504	01:45:04	6304	01:46:11	6371	00:01:07	67	0.0000
nopath	3	6	3	1	667	01:45:24	6324	01:46:14	6374	00:00:50	50	0.0000
nopath	2	3	12	14	679	01:45:21	6321	01:46:15	6375	00:00:54	54	0.0000
nopath	3	6	10	1	667	01:45:30	6330	01:46:20	6380	00:00:50	50	0.0000
nopath	1	2	3	1	504	01:45:41	6341	01:46:28	6388	00:00:47	47	0.0000
nopath	5	6	12	14	380	01:45:36	6336	01:46:28	6388	00:00:52	52	0.0000
nopath	6	3	12	14	667	01:45:38	6338	01:46:34	6394	00:00:56	56	0.0000
nopath	3	2	12	14	679	01:45:06	6306	01:46:36	6396	00:01:30	90	0.0000
nopath	1	4	9	1	792	01:45:31	6331	01:46:45	6405	00:01:14	74	0.0000
nopath	1	4	6	1	792	01:45:39	6339	01:46:46	6406	00:01:07	67	0.0000
nopath	3	6	9	1	667	01:45:40	6340	01:46:55	6415	00:01:15	75	0.0000
nopath	3	6	10	1	667	01:46:04	6364	01:46:57	6417	00:00:53	53	0.0000
nopath	6	1	13	15	832	01:45:46	6346	01:47:05	6425	00:01:19	79	0.0000	00:01:23
nopath	5	1	12	14	785	01:45:53	6353	01:47:07	6427	00:01:14	74	0.0000
nopath	4	2	5	1	708	01:46:07	6367	01:47:15	6435	00:01:08	68	0.0000
nopath	2	3	13	15	679	01:45:48	6348	01:47:25	6445	00:01:37	97	0.0000
nopath	3	6	12	14	667	01:46:21	6381	01:47:27	6447	00:01:06	66	0.0000
nopath	1	3	3	1	763	01:46:20	6380	01:47:27	6447	00:01:07	67	0.0000
nopath	3	5	5	1	621	01:46:29	6389	01:47:28	6448	00:00:59	59	0.0000
nopath	3	6	13	15	667	01:46:42	6402	01:47:34	6454	00:00:52	52	0.0000
nopath	2	3	10	1	679	01:46:38	6398	01:47:36	6456	00:00:58	58	0.0000
nopath	3	6	12	14	667	01:46:44	6404	01:47:37	6457	00:00:53	53	0.0000
nopath	2	3	12	14	679	01:46:43	6403	01:47:39	6459	00:00:56	56	0.0000
nopath	4	5	9	1	650	01:46:37	6397	01:48:05	6485	00:01:28	88	0.0000	00:01:11
nopath	5	3	13	15	621	01:47:13	6433	01:48:11	6491	00:00:58	58	0.0000
nopath	5	7	13	15	577	01:46:52	6412	01:48:16	6496	00:01:24	84	0.0000
nopath	3	6	10	1	667	01:46:54	6414	01:48:17	6497	00:01:23	83	0.0000
nopath	3	6	5	1	667	01:47:10	6430	01:48:22	6502	00:01:12	72	0.0000
nopath	5	4	9	1	650	01:47:28	6448	01:48:22	6502	00:00:54	54	0.0000
nopath	2	3	13	15	679	01:46:57	6417	01:48:25	6505	00:01:28	88	0.0000
nopath	1	3	6	1	763	01:46:29	6389	01:48:27	6507	00:01:58	118	0.0000
nopath	2	3	3	1	679	01:47:29	6449	01:48:29	6509	00:01:00	60	0.0000
nopath	2	3	2	1	679	01:47:31	6451	01:48:31	6511	00:01:00	60	0.0000
nopath	6	1	12	14	832	01:47:04	6424	01:48:32	6512	00:01:28	88	0.0000
nopath	5	1	5	1	785	01:47:00	6420	01:48:34	6514	00:01:34	94	0.0000
nopath	2	3	13	15	679	01:47:39	6459	01:48:35	6515	00:00:56	56	0.0000
nopath	5	1	10	1	785	01:47:21	6441	01:48:36	6516	00:01:15	75	0.0000
nopath	6	7	9	1	624	01:47:19	6439	01:48:47	6527	00:01:28	88	0.0000
nopath	3	7	12	14	302	01:48:06	6486	01:48:50	6530	00:00:44	44	0.0000
nopath	5	6	6	1	380	01:48:21	6501	01:48:54	6534	00:00:33	33	0.0000
nopath	2	1	10	1	504	01:47:56	6476	01:48:57	6537	00:01:01	61	0.0000
nopath	3	1	12	14	763	01:47:36	6456	01:48:58	6538	00:01:22	82	0.0000
nopath	5	7	3	1	577	01:47:45	6465	01:49:02	6542	00:01:17	77	0.0000	00:01:09
nopath	6	1	2	1	832	01:47:38	6458	01:49:11	6551	00:01:33	93	0.0000
nopath	1	2	12	14	504	01:47:58	6478	01:49:12	6552	00:01:14	74	0.0000
nopath	3	5	5	1	621	01:48:26	6506	01:49:16	6556	00:00:50	50	0.0000
nopath	2	3	12	14	679	01:47:44	6464	01:49:23	6563	00:01:39	99	0.0000
nopath	2	4	5	1	708	01:48:04	6484	01:49:26	6566	00:01:22	82	0.0000
nopath	3	6	12	14	667	01:48:37	6517	01:49:27	6567	00:00:50	50	0.0000
nopath	3	5	9	1	621	01:48:38	6518	01:49:29	6569	00:00:51	51	0.0000
nopath	3	6	13	15	667	01:48:43	6523	01:49:34	6574	00:00:51	51	0.0000
nopath	5	7	12	14	577	01:48:38	6518	01:49:38	6578	00:01:00	60	0.0000
nopath	6	7	8	1	624	01:48:36	6516	01:49:43	6583	00:01:07	67	0.0000
nopath	2	7	12	14	458	01:48:45	6525	01:49:46	6586	00:01:01	61	0.0000
nopath	1	3	9	1	763	01:48:37	6517	01:49:52	6592	00:01:15	75	0.0000
nopath	3	6	5	1	667	01:48:58	6538	01:49:56	6596	00:00:58	58	0.0000
nopath	3	6	13	15	667	01:49:07	6547	01:50:00	6600	00:00:53	53	0.0000	00:00:58
nopath	3	6	12	14	667	01:49:11	6551	01:50:03	6603	00:00:52	52	0.0000
nopath	2	4	12	14	708	01:48:52	6532	01:50:04	6604	00:01:12	72	0.0000
nopath	1	3	6	1	763	01:49:07	6547	01:50:07	6607	00:01:00	60	0.0000
nopath	1	3	12	14	763	01:49:08	6548	01:50:10	6610	00:01:02	62	0.0000
nopath	1	6	5	1	832	01:49:06	6546	01:50:16	6616	00:01:10	70	0.0000
nopath	6	3	13	15	667	01:49:37	6577	01:50:29	6629	00:00:52	52	0.0000
nopath	6	1	12	14	832	01:49:20	6560	01:50:32	6632	00:01:12	72	0.0000
nopath	6	1	9	1	832	01:49:23	6563	01:50:34	6634	00:01:11	71	0.0000
nopath	2	4	3	1	708	01:49:31	6571	01:50:36	6636	00:01:05	65	0.0000
nopath	2	4	3	1	708	01:49:43	6583	01:50:38	6638	00:00:55	55	0.0000
nopath	3	6	9	1	667	01:49:27	6567	01:50:46	6646	00:01:19	79	0.0000
nopath	5	7	5	1	577	01:49:48	6588	01:50:57	6657	00:01:09	69	0.0000
nopath	3	6	9	1	667	01:50:07	6607	01:51:15	6675	00:01:08	68	0.0000	00:01:06
nopath	3	6	2	1	667	01:50:30	6630	01:51:19	6679	00:00:49	49	0.0000
nopath	1	3	12	14	763	01:49:35	6575	01:51:23	6683	00:01:48	108	0.0000
nopath	2	3	3	1	679	01:50:05	6605	01:51:26	6686	00:01:21	81	0.0000
nopath	3	6	2	1	667	01:50:36	6636	01:51:27	6687	00:00:51	51	0.0000
nopath	3	6	6	1	667	01:50:42	6642	01:51:34	6694	00:00:52	52	0.0000
nopath	3	6	8	1	667	01:50:44	6644	01:51:36	6696	00:00:52	52	0.0000
nopath	3	5	3	1	621	01:50:49	6649	01:51:38	6698	00:00:49	49	0.0000
nopath	2	4	3	1	708	01:50:50	6650	01:51:44	6704	00:00:54	54	0.0000
nopath	1	2	5	1	504	01:51:01	6661	01:51:51	6711	00:00:50	50	0.0000
nopath	3	6	13	15	667	01:51:11	6671	01:52:19	6739	00:01:08	68	0.0000	00:00:54
nopath	6	1	3	1	832	01:51:16	6676	01:52:19	6739	00:01:03	63	0.0000
nopath	2	3	12	14	679	01:51:02	6662	01:52:23	6743	00:01:21	81	0.0000
nopath	5	1	10	1	785	01:51:09	6669	01:52:25	6745	00:01:16	76	0.0000
nopath	5	1	5	1	785	01:51:24	6684	01:52:28	6748	00:01:04	64	0.0000
nopath	3	6	9	1	667	01:51:39	6699	01:52:29	6749	00:00:50	50	0.0000
nopath	3	6	12	14	667	01:51:40	6700	01:52:32	6752	00:00:52	52	0.0000
nopath	3	2	12	14	679	01:51:25	6685	01:52:36	6756	00:01:11	71	0.0000
nopath	3	2	7	1	679	01:51:48	6708	01:52:41	6761	00:00:53	53	0.0000
nopath	1	3	3	1	763	01:51:48	6708	01:52:52	6772	00:01:04	64	0.0000
nopath	4	1	3	1	792	01:51:49	6709	01:52:57	6777	00:01:08	68	0.0000
nopath	6	1	12	14	832	01:51:27	6687	01:53:12	6792	00:01:45	105	0.0000	00:01:22
nopath	2	3	6	1	679	01:51:48	6708	01:53:12	6792	00:01:24	84	0.0000
nopath	5	1	12	14	785	01:52:09	6729	01:53:17	6797	00:01:08	68	0.0000
nopath	1	2	3	1	504	01:52:33	6753	01:53:18	6798	00:00:45	45	0.0000
nopath	3	6	13	15	667	01:52:10	6730	01:53:20	6800	00:01:10	70	0.0000
nopath	5	7	10	1	577	01:52:27	6747	01:53:27	6807	00:01:00	60	0.0000
nopath	3	2	3	1	679	01:52:24	6744	01:53:29	6809	00:01:05	65	0.0000
nopath	2	4	3	1	708	01:52:26	6746	01:53:45	6825	00:01:19	79	0.0000
nopath	3	6	3	1	667	01:52:32	6752	01:53:46	6826	00:01:14	74	0.0000
nopath	3	5	3	1	621	01:52:58	6778	01:53:50	6830	00:00:52	52	0.0000
nopath	6	3	9	1	667	01:52:54	6774	01:53:53	6833	00:00:59	59	0.0000
nopath	2	3	13	15	679	01:53:00	6780	01:54:05	6845	00:01:05	65	0.0000	00:01:13
nopath	5	1	3	1	785	01:52:53	6773	01:54:06	6846	00:01:13	73	0.0000
nopath	3	6	6	1	667	01:53:19	6799	01:54:16	6856	00:00:57	57	0.0000
nopath	2	7	3	1	458	01:53:47	6827	01:54:28	6868	00:00:41	41	0.0000
nopath	3	1	12	14	763	01:53:08	6788	01:54:29	6869	00:01:21	81	0.0000
nopath	2	4	12	14	708	01:53:40	6820	01:54:35	6875	00:00:55	55	0.0000
nopath	6	1	10	1	832	01:53:40	6820	01:54:41	6881	00:01:01	61	0.0000
nopath	1	2	12	14	504	01:53:52	6832	01:54:44	6884	00:00:52	52	0.0000
nopath	3	2	5	1	679	01:53:51	6831	01:54:55	6895	00:01:04	64	0.0000
nopath	3	6	3	1	667	01:53:31	6811	01:54:56	6896	00:01:25	85	0.0000
nopath	5	3	13	15	621	01:54:08	6848	01:54:59	6899	00:00:51	51	0.0000
nopath	1	3	5	1	763	01:53:36	6816	01:55:05	6905	00:01:29	89	0.0000	00:01:23
nopath	2	4	12	14	708	01:53:42	6822	01:55:06	6906	00:01:24	84	0.0000
nopath	3	6	3	1	667	01:53:55	6835	01:55:08	6908	00:01:13	73	0.0000
nopath	4	1	5	1	792	01:53:47	6827	01:55:09	6909	00:01:22	82	0.0000
nopath	3	6	5	1	667	01:54:14	6854	01:55:12	6912	00:00:58	58	0.0000
nopath	3	6	3	1	667	01:54:15	6855	01:55:14	6914	00:00:59	59	0.0000
nopath	6	3	13	15	667	01:54:31	6871	01:55:23	6923	00:00:52	52	0.0000
nopath	6	3	5	1	667	01:54:39	6879	01:55:28	6928	00:00:49	49	0.0000
nopath	6	1	3	1	832	01:54:16	6856	01:55:31	6931	00:01:15	75	0.0000
nopath	1	2	13	15	504	01:54:29	6869	01:55:34	6934	00:01:05	65	0.0000
nopath	2	3	13	15	679	01:54:02	6842	01:55:35	6935	00:01:33	93	0.0000
nopath	3	6	9	1	667	01:54:31	6871	01:55:36	6936	00:01:05	65	0.0000
nopath	3	6	3	1	667	01:54:43	6883	01:55:38	6938	00:00:55	55	0.0000
nopath	5	3	9	1	621	01:54:53	6893	01:55:44	6944	00:00:51	51	0.0000
nopath	2	3	9	1	679	01:54:33	6873	01:56:02	6962	00:01:29	89	0.0000	00:01:31
nopath	2	3	12	14	679	01:54:45	6885	01:56:06	6966	00:01:21	81	0.0000
nopath	3	5	3	1	621	01:55:13	6913	01:56:12	6972	00:00:59	59	0.0000
nopath	3	1	12	14	763	01:55:01	6901	01:56:16	6976	00:01:15	75	0.0000
nopath	3	2	12	14	679	01:55:09	6909	01:56:26	6986	00:01:17	77	0.0000
nopath	4	2	9	1	708	01:55:20	6920	01:56:28	6988	00:01:08	68	0.0000
nopath	4	7	3	1	331	01:55:58	6958	01:56:34	6994	00:00:36	36	0.0000
nopath	2	4	3	1	708	01:55:32	6932	01:56:35	6995	00:01:03	63	0.0000
nopath	2	5	5	1	701	01:55:09	6909	01:56:43	7003	00:01:34	94	0.0000
nopath	2	4	2	1	708	01:55:48	6948	01:56:46	7006	00:00:58	58	0.0000
nopath	2	4	12	14	708	01:55:50	6950	01:56:49	7009	00:00:59	59	0.0000
nopath	2	4	7	1	708	01:55:51	6951	01:56:51	7011	00:01:00	60	0.0000
nopath	1	2	4	1	504	01:55:26	6926	01:56:55	7015	00:01:29	89	0.0000
nopath	5	1	3	1	785	01:55:39	6939	01:56:55	7015	00:01:16	76	0.0000
nopath	3	6	3	1	667	01:55:31	6931	01:56:56	7016	00:01:25	85	0.0000
nopath	3	6	3	1	667	01:55:32	6932	01:56:58	7018	00:01:26	86	0.0000
nopath	5	4	5	1	650	01:55:49	6949	01:57:21	7041	00:01:32	92	0.0000	00:01:13
nopath	2	1	3	1	504	01:56:36	6996	01:57:21	7041	00:00:45	45	0.0000
nopath	3	6	13	15	667	01:55:57	6957	01:57:30	7050	00:01:33	93	0.0000
nopath	5	1	5	1	785	01:55:59	6959	01:57:31	7051	00:01:32	92	0.0000
nopath	3	6	12	14	667	01:56:17	6977	01:57:31	7051	00:01:14	74	0.0000
nopath	1	2	12	14	504	01:55:40	6940	01:57:32	7052	00:01:52	112	0.0000
nopath	2	3	9	1	679	01:56:06	6966	01:57:32	7052	00:01:26	86	0.0000
nopath	3	6	5	1	667	01:56:29	6989	01:57:34	7054	00:01:05	65	0.0000
nopath	2	4	12	14	708	01:56:25	6985	01:57:36	7056	00:01:11	71	0.0000
nopath	1	7	5	1	542	01:56:21	6981	01:57:38	7058	00:01:17	77	0.0000
nopath	5	1	13	15	785	01:56:11	6971	01:57:39	7059	00:01:28	88	0.0000
nopath	3	6	10	1	667	01:56:45	7005	01:57:39	7059	00:00:54	54	0.0000
nopath	5	1	5	1	785	01:56:31	6991	01:57:42	7062	00:01:11	71	0.0000
nopath	2	6	3	1	748	01:56:37	6997	01:57:45	7065	00:01:08	68	0.0000
nopath	2	1	10	1	504	01:57:17	7037	01:58:02	7082	00:00:45	45	0.0000	00:00:53
nopath	1	2	3	1	504	01:57:18	7038	01:58:11	7091	00:00:53	53	0.0000
nopath	6	1	9	1	832	01:56:45	7005	01:58:11	7091	00:01:26	86	0.0000
nopath	5	3	3	1	621	01:56:33	6993	01:58:13	7093	00:01:40	100	0.0000
nopath	5	4	13	15	650	01:56:32	6992	01:58:16	7096	00:01:44	104	0.0000
nopath	2	3	3	1	679	01:56:55	7015	01:58:22	7102	00:01:27	87	0.0000
nopath	2	4	9	1	708	01:57:18	7038	01:58:26	7106	00:01:08	68	0.0000
nopath	3	6	3	1	667	01:57:41	7061	01:58:31	7111	00:00:50	50	0.0000
nopath	4	2	13	15	708	01:57:10	7030	01:58:33	7113	00:01:23	83	0.0000
nopath	3	5	5	1	621	01:57:43	7063	01:58:33	7113	00:00:50	50	0.0000
nopath	5	3	12	14	621	01:57:33	7053	01:58:34	7114	00:01:01	61	0.0000
nopath	4	2	13	15	708	01:57:12	7032	01:58:35	7115	00:01:23	83	0.0000
nopath	4	1	12	14	792	01:57:00	7020	01:58:36	7116	00:01:36	96	0.0000
nopath	2	4	3	1	708	01:57:55	7075	01:58:48	7128	00:00:53	53	0.0000
nopath	5	1	3	1	785	01:57:24	7044	01:58:51	7131	00:01:27	87	0.0000
nopath	6	2	3	1	748	01:58:13	7093	01:59:09	7149	00:00:56	56	0.0000	00:01:09
nopath	1	2	3	1	504	01:57:45	7065	01:59:13	7153	00:01:28	88	0.0000
nopath	4	7	3	1	331	01:58:33	7113	01:59:14	7154	00:00:41	41	0.0000
nopath	3	6	5	1	667	01:57:51	7071	01:59:16	7156	00:01:25	85	0.0000
nopath	2	3	5	1	679	01:58:12	7092	01:59:16	7156	00:01:04	64	0.0000
nopath	1	2	3	1	504	01:58:25	7105	01:59:17	7157	00:00:52	52	0.0000
nopath	2	3	3	1	679	01:58:26	7106	01:59:20	7160	00:00:54	54	0.0000
nopath	1	2	5	1	504	01:58:30	7110	01:59:21	7161	00:00:51	51	0.0000
nopath	3	6	9	1	667	01:58:32	7112	01:59:25	7165	00:00:53	53	0.0000
nopath	3	6	3	1	667	01:58:36	7116	01:59:29	7169	00:00:53	53	0.0000
nopath	5	3	5	1	621	01:58:27	7107	01:59:35	7175	00:01:08	68	0.0000
nopath	5	7	3	1	577	01:58:12	7092	01:59:37	7177	00:01:25	85	0.0000
nopath	6	1	7	1	832	01:58:57	7137	01:59:59	7199	00:01:02	62	0.0000
nopath	5	1	3	1	785	01:58:50	7130	02:00:06	7206	00:01:16	76	0.0000	00:01:17
nopath	3	6	10	1	667	01:59:16	7156	02:00:07	7207	00:00:51	51	0.0000
nopath	3	6	9	1	667	01:59:20	7160	02:00:10	7210	00:00:50	50	0.0000
nopath	3	6	12	14	667	01:59:21	7161	02:00:11	7211	00:00:50	50	0.0000
nopath	3	6	10	1	667	01:59:29	7169	02:00:19	7219	00:00:50	50	0.0000
nopath	6	4	3	1	696	01:59:09	7149	02:00:21	7221	00:01:12	72	0.0000
nopath	1	2	9	1	504	01:59:48	7188	02:00:41	7241	00:00:53	53	0.0000
nopath	2	3	4	1	679	01:59:54	7194	02:00:52	7252	00:00:58	58	0.0000
nopath	6	1	5	1	832	01:59:52	7192	02:00:54	7254	00:01:02	62	0.0000
nopath	4	3	9	1	375	02:00:15	7215	02:00:55	7255	00:00:40	40	0.0000
nopath	3	6	3	1	667	01:59:47	7187	02:00:56	7256	00:01:09	69	0.0000
nopath	3	6	12	14	667	02:00:01	7201	02:00:58	7258	00:00:57	57	0.0000
nopath	5	4	5	1	650	02:00:00	7200	02:01:11	7271	00:01:11	71	0.0000	00:01:27
nopath	3	2	9	1	679	02:00:14	7214	02:01:13	7273	00:00:59	59	0.0000
nopath	3	1	10	1	763	02:00:04	7204	02:01:18	7278	00:01:14	74	0.0000
nopath	1	4	12	14	792	02:00:07	7207	02:01:26	7286	00:01:19	79	0.0000
nopath	3	6	10	1	667	02:00:36	7236	02:01:28	7288	00:00:52	52	0.0000
nopath	5	1	3	1	785	02:00:07	7207	02:01:31	7291	00:01:24	84	0.0000
nopath	5	3	4	1	621	02:00:32	7232	02:01:33	7293	00:01:01	61	0.0000
nopath	3	2	12	14	679	02:00:45	7245	02:01:40	7300	00:00:55	55	0.0000
nopath	2	1	5	1	504	02:00:55	7255	02:01:47	7307	00:00:52	52	0.0000
nopath	2	1	12	14	504	02:01:03	7263	02:01:52	7312	00:00:49	49	0.0000
nopath	2	3	3	1	679	02:00:11	7211	02:01:52	7312	00:01:41	101	0.0000
nopath	6	4	13	15	696	02:00:56	7256	02:01:53	7313	00:00:57	57	0.0000
nopath	5	2	5	1	701	02:00:17	7217	02:01:55	7315	00:01:38	98	0.0000
nopath	2	4	3	1	708	02:00:34	7234	02:01:56	7316	00:01:22	82	0.0000
nopath	3	6	13	15	667	02:00:58	7258	02:02:00	7320	00:01:02	62	0.0000	00:01:03
nopath	3	6	13	15	667	02:00:59	7259	02:02:01	7321	00:01:02	62	0.0000
nopath	6	1	5	1	832	02:00:14	7214	02:02:03	7323	00:01:49	109	0.0000
nopath	3	6	3	1	667	02:01:03	7263	02:02:04	7324	00:01:01	61	0.0000
nopath	6	3	13	15	667	02:00:59	7259	02:02:06	7326	00:01:07	67	0.0000
nopath	2	3	12	14	679	02:01:04	7264	02:02:13	7333	00:01:09	69	0.0000
nopath	3	6	3	1	667	02:01:27	7287	02:02:36	7356	00:01:09	69	0.0000
nopath	1	3	5	1	763	02:00:55	7255	02:02:42	7362	00:01:47	107	0.0000
nopath	1	3	12	14	763	02:01:36	7296	02:02:45	7365	00:01:09	69	0.0000
nopath	1	6	3	1	832	02:01:21	7281	02:02:46	7366	00:01:25	85	0.0000
nopath	5	1	12	14	785	02:01:33	7293	02:02:46	7366	00:01:13	73	0.0000
nopath	1	2	9	1	504	02:01:41	7301	02:02:48	7368	00:01:07	67	0.0000
nopath	5	1	9	1	785	02:01:43	7303	02:02:48	7368	00:01:05	65	0.0000
nopath	3	6	12	14	667	02:01:54	7314	02:02:57	7377	00:01:03	63	0.0000
nopath	1	7	12	14	542	02:02:07	7327	02:02:58	7378	00:00:51	51	0.0000
nopath	4	2	9	1	708	02:01:45	7305	02:03:05	7385	00:01:20	80	0.0000	00:01:20
nopath	2	3	12	14	679	02:01:48	7308	02:03:13	7393	00:01:25	85	0.0000
nopath	2	3	12	14	679	02:01:52	7312	02:03:15	7395	00:01:23	83	0.0000
nopath	5	6	5	1	380	02:02:43	7363	02:03:16	7396	00:00:33	33	0.0000
nopath	1	3	5	1	763	02:01:50	7310	02:03:18	7398	00:01:28	88	0.0000
nopath	3	2	12	14	679	02:02:12	7332	02:03:20	7400	00:01:08	68	0.0000
nopath	3	1	13	15	763	02:01:40	7300	02:03:20	7400	00:01:40	100	0.0000
nopath	2	4	10	1	708	02:02:04	7324	02:03:26	7406	00:01:22	82	0.0000
nopath	3	6	13	15	667	02:02:14	7334	02:03:28	7408	00:01:14	74	0.0000
nopath	3	6	9	1	667	02:02:27	7347	02:03:30	7410	00:01:03	63	0.0000
nopath	6	1	10	1	832	02:01:55	7315	02:03:31	7411	00:01:36	96	0.0000
nopath	3	6	12	14	667	02:02:33	7353	02:03:31	7411	00:00:58	58	0.0000
nopath	3	6	10	1	667	02:02:34	7354	02:03:34	7414	00:01:00	60	0.0000
nopath	5	6	12	14	380	02:02:51	7371	02:03:48	7428	00:00:57	57	0.0000
nopath	2	3	12	14	679	02:02:23	7343	02:03:53	7433	00:01:30	90	0.0000
nopath	6	2	13	15	748	02:02:10	7330	02:03:58	7438	00:01:48	108	0.0000
nopath	5	1	13	15	785	02:02:25	7345	02:04:07	7447	00:01:42	102	0.0000	00:01:21
nopath	3	6	12	14	667	02:02:35	7355	02:04:07	7447	00:01:32	92	0.0000
nopath	5	3	5	1	621	02:02:55	7375	02:04:07	7447	00:01:12	72	0.0000
nopath	3	6	6	1	667	02:02:42	7362	02:04:09	7449	00:01:27	87	0.0000
nopath	3	6	5	1	667	02:02:43	7363	02:04:12	7452	00:01:29	89	0.0000
nopath	2	4	9	1	708	02:02:58	7378	02:04:25	7465	00:01:27	87	0.0000
nopath	2	4	5	1	708	02:03:02	7382	02:04:27	7467	00:01:25	85	0.0000
nopath	3	6	12	14	667	02:03:24	7404	02:04:29	7469	00:01:05	65	0.0000
nopath	2	1	12	14	504	02:03:43	7423	02:04:29	7469	00:00:46	46	0.0000
nopath	3	6	5	1	667	02:03:33	7413	02:04:31	7471	00:00:58	58	0.0000
nopath	3	6	3	1	667	02:03:43	7423	02:04:33	7473	00:00:50	50	0.0000
nopath	1	5	9	1	785	02:02:26	7346	02:04:43	7483	00:02:17	137	0.0000
nopath	6	2	12	14	748	02:03:55	7435	02:04:52	7492	00:00:57	57	0.0000
nopath	2	3	5	1	679	02:03:41	7421	02:04:52	7492	00:01:11	71	0.0000
nopath	1	4	3	1	792	02:03:37	7417	02:04:57	7497	00:01:20	80	0.0000
nopath	3	6	13	15	667	02:03:54	7434	02:05:00	7500	00:01:06	66	0.0000	00:01:07
nopath	3	6	5	1	667	02:03:59	7439	02:05:02	7502	00:01:03	63	0.0000
nopath	3	2	6	1	679	02:03:58	7438	02:05:04	7504	00:01:06	66	0.0000
nopath	1	3	9	1	763	02:04:06	7446	02:05:05	7505	00:00:59	59	0.0000
nopath	1	3	9	1	763	02:04:08	7448	02:05:22	7522	00:01:14	74	0.0000
nopath	6	2	13	15	748	02:04:10	7450	02:05:25	7525	00:01:15	75	0.0000
nopath	2	4	6	1	708	02:04:24	7464	02:05:27	7527	00:01:03	63	0.0000
nopath	2	4	12	14	708	02:04:33	7473	02:05:29	7529	00:00:56	56	0.0000
nopath	3	6	3	1	667	02:04:32	7472	02:05:35	7535	00:01:03	63	0.0000
nopath	3	6	10	1	667	02:04:33	7473	02:05:38	7538	00:01:05	65	0.0000
nopath	6	1	3	1	832	02:04:38	7478	02:05:39	7539	00:01:01	61	0.0000
nopath	1	2	12	14	504	02:04:55	7495	02:05:41	7541	00:00:46	46	0.0000
nopath	6	2	5	1	748	02:04:46	7486	02:05:45	7545	00:00:59	59	0.0000
nopath	1	3	6	1	763	02:04:39	7479	02:05:45	7545	00:01:06	66	0.0000
nopath	2	1	9	1	504	02:04:57	7497	02:06:07	7567	00:01:10	70	0.0000	00:00:54
nopath	4	1	12	14	792	02:04:46	7486	02:06:11	7571	00:01:25	85	0.0000
nopath	1	3	12	14	763	02:05:06	7506	02:06:13	7573	00:01:07	67	0.0000
nopath	2	3	9	1	679	02:05:30	7530	02:06:22	7582	00:00:52	52	0.0000
nopath	3	6	5	1	667	02:05:37	7537	02:06:26	7586	00:00:49	49	0.0000
nopath	1	7	10	1	542	02:05:40	7540	02:06:30	7590	00:00:50	50	0.0000
nopath	5	1	4	1	785	02:05:34	7534	02:06:35	7595	00:01:01	61	0.0000
nopath	5	1	12	14	785	02:05:35	7535	02:06:37	7597	00:01:02	62	0.0000
nopath	1	4	6	1	792	02:05:37	7537	02:06:38	7598	00:01:01	61	0.0000
nopath	1	5	9	1	785	02:05:09	7509	02:06:43	7603	00:01:34	94	0.0000
nopath	5	3	5	1	621	02:05:37	7537	02:06:53	7613	00:01:16	76	0.0000
nopath	6	3	3	1	667	02:05:28	7528	02:06:55	7615	00:01:27	87	0.0000
nopath	1	2	6	1	504	02:06:11	7571	02:06:58	7618	00:00:47	47	0.0000
nopath	6	1	5	1	832	02:05:41	7541	02:06:58	7618	00:01:17	77	0.0000
nopath	4	2	13	15	708	02:06:08	7568	02:07:05	7625	00:00:57	57	0.0000	00:00:57
nopath	3	6	12	14	667	02:06:07	7567	02:07:16	7636	00:01:09	69	0.0000
nopath	3	6	9	1	667	02:06:22	7582	02:07:18	7638	00:00:56	56	0.0000
nopath	1	2	5	1	504	02:06:22	7582	02:07:24	7644	00:01:02	62	0.0000
nopath	6	1	5	1	832	02:06:07	7567	02:07:24	7644	00:01:17	77	0.0000
nopath	3	5	5	1	621	02:06:39	7599	02:07:29	7649	00:00:50	50	0.0000
nopath	1	2	9	1	504	02:06:39	7599	02:07:29	7649	00:00:50	50	0.0000
nopath	2	3	5	1	679	02:06:07	7567	02:07:32	7652	00:01:25	85	0.0000
nopath	3	5	12	14	621	02:06:48	7608	02:07:39	7659	00:00:51	51	0.0000
nopath	3	6	12	14	667	02:06:50	7610	02:07:43	7663	00:00:53	53	0.0000
nopath	3	4	3	1	375	02:07:19	7639	02:07:53	7673	00:00:34	34	0.0000
nopath	2	3	5	1	679	02:06:47	7607	02:08:02	7682	00:01:15	75	0.0000	00:01:16
nopath	2	3	5	1	679	02:07:02	7622	02:08:05	7685	00:01:03	63	0.0000
nopath	3	4	5	1	375	02:07:36	7656	02:08:16	7696	00:00:40	40	0.0000
nopath	6	1	7	1	832	02:07:20	7640	02:08:23	7703	00:01:03	63	0.0000
nopath	4	3	3	1	375	02:07:43	7663	02:08:23	7703	00:00:40	40	0.0000
nopath	1	2	12	14	504	02:07:38	7658	02:08:24	7704	00:00:46	46	0.0000
nopath	5	3	12	14	621	02:07:45	7665	02:08:34	7714	00:00:49	49	0.0000
nopath	3	6	3	1	667	02:07:14	7634	02:08:36	7716	00:01:22	82	0.0000
nopath	3	2	12	14	679	02:07:04	7624	02:08:36	7716	00:01:32	92	0.0000
nopath	3	7	3	1	302	02:07:48	7668	02:08:40	7720	00:00:52	52	0.0000
nopath	3	6	13	15	667	02:07:45	7665	02:08:40	7720	00:00:55	55	0.0000
nopath	3	6	3	1	667	02:08:12	7692	02:09:05	7745	00:00:53	53	0.0000	00:01:00
nopath	6	4	6	1	696	02:08:05	7685	02:09:09	7749	00:01:04	64	0.0000
nopath	5	1	7	1	785	02:07:37	7657	02:09:11	7751	00:01:34	94	0.0000
nopath	3	5	3	1	621	02:08:23	7703	02:09:13	7753	00:00:50	50	0.0000
nopath	6	1	12	14	832	02:08:01	7681	02:09:13	7753	00:01:12	72	0.0000
nopath	4	7	3	1	331	02:08:28	7708	02:09:15	7755	00:00:47	47	0.0000
nopath	2	4	3	1	708	02:07:45	7665	02:09:15	7755	00:01:30	90	0.0000
nopath	3	6	7	1	667	02:08:25	7705	02:09:16	7756	00:00:51	51	0.0000
nopath	1	2	13	15	504	02:08:16	7696	02:09:17	7757	00:01:01	61	0.0000
nopath	6	1	3	1	832	02:08:11	7691	02:09:17	7757	00:01:06	66	0.0000
nopath	2	4	3	1	708	02:08:15	7695	02:09:17	7757	00:01:02	62	0.0000
nopath	3	6	5	1	667	02:08:27	7707	02:09:17	7757	00:00:50	50	0.0000
nopath	2	3	3	1	679	02:08:17	7697	02:09:17	7757	00:01:00	60	0.0000
nopath	3	6	6	1	667	02:08:34	7714	02:09:23	7763	00:00:49	49	0.0000
nopath	3	2	9	1	679	02:08:00	7680	02:09:25	7765	00:01:25	85	0.0000
nopath	3	6	3	1	667	02:08:35	7715	02:09:26	7766	00:00:51	51	0.0000
nopath	2	1	5	1	504	02:08:36	7716	02:09:37	7777	00:01:01	61	0.0000
nopath	5	1	12	14	785	02:08:03	7683	02:09:52	7792	00:01:49	109	0.0000
nopath	2	3	12	14	679	02:08:40	7720	02:09:53	7793	00:01:13	73	0.0000
nopath	2	4	3	1	708	02:09:00	7740	02:09:55	7795	00:00:55	55	0.0000
nopath	3	6	9	1	667	02:08:53	7733	02:09:56	7796	00:01:03	63	0.0000
nopath	2	3	12	14	679	02:09:03	7743	02:09:58	7798	00:00:55	55	0.0000
nopath	3	6	5	1	667	02:09:12	7752	02:10:04	7804	00:00:52	52	0.0000	00:00:52
nopath	1	4	6	1	792	02:08:45	7725	02:10:06	7806	00:01:21	81	0.0000
nopath	1	2	3	1	504	02:09:00	7740	02:10:11	7811	00:01:11	71	0.0000
nopath	5	1	10	1	785	02:08:31	7711	02:10:11	7811	00:01:40	100	0.0000
nopath	5	3	10	1	621	02:09:03	7743	02:10:23	7823	00:01:20	80	0.0000
nopath	6	1	3	1	832	02:09:24	7764	02:10:27	7827	00:01:03	63	0.0000
nopath	6	1	2	1	832	02:09:30	7770	02:10:33	7833	00:01:03	63	0.0000
nopath	2	3	12	14	679	02:09:19	7759	02:10:33	7833	00:01:14	74	0.0000
nopath	4	6	5	1	696	02:08:56	7736	02:10:36	7836	00:01:40	100	0.0000
nopath	2	4	3	1	708	02:09:26	7766	02:10:36	7836	00:01:10	70	0.0000
nopath	5	2	9	1	701	02:09:32	7772	02:10:40	7840	00:01:08	68	0.0000
nopath	5	3	6	1	621	02:09:35	7775	02:10:43	7843	00:01:08	68	0.0000
nopath	3	6	6	1	667	02:09:39	7779	02:10:47	7847	00:01:08	68	0.0000
nopath	5	1	9	1	785	02:09:48	7788	02:10:51	7851	00:01:03	63	0.0000
nopath	1	3	3	1	763	02:09:30	7770	02:10:52	7852	00:01:22	82	0.0000
nopath	3	2	9	1	679	02:09:00	7740	02:10:55	7855	00:01:55	115	0.0000
nopath	4	2	3	1	708	02:09:41	7781	02:10:57	7857	00:01:16	76	0.0000
nopath	5	2	5	1	701	02:09:58	7798	02:11:05	7865	00:01:07	67	0.0000	00:01:21
nopath	3	4	12	14	375	02:10:32	7832	02:11:06	7866	00:00:34	34	0.0000
nopath	3	6	12	14	667	02:09:40	7780	02:11:07	7867	00:01:27	87	0.0000
nopath	6	3	3	1	667	02:10:17	7817	02:11:08	7868	00:00:51	51	0.0000
nopath	6	1	10	1	832	02:09:43	7783	02:11:13	7873	00:01:30	90	0.0000
nopath	2	4	3	1	708	02:10:16	7816	02:11:25	7885	00:01:09	69	0.0000
nopath	1	2	12	14	504	02:10:40	7840	02:11:26	7886	00:00:46	46	0.0000
nopath	3	6	12	14	667	02:10:34	7834	02:11:27	7887	00:00:53	53	0.0000
nopath	3	6	6	1	667	02:10:40	7840	02:11:31	7891	00:00:51	51	0.0000
nopath	6	3	5	1	667	02:10:54	7854	02:11:44	7904	00:00:50	50	0.0000
nopath	4	2	9	1	708	02:10:37	7837	02:11:47	7907	00:01:10	70	0.0000
nopath	4	2	12	14	708	02:11:01	7861	02:11:54	7914	00:00:53	53	0.0000
nopath	2	3	5	1	679	02:11:13	7873	02:12:06	7926	00:00:53	53	0.0000	00:01:03
nopath	2	3	3	1	679	02:11:18	7878	02:12:11	7931	00:00:53	53	0.0000
nopath	3	6	9	1	667	02:11:14	7874	02:12:16	7936	00:01:02	62	0.0000
nopath	3	6	12	14	667	02:11:28	7888	02:12:20	7940	00:00:52	52	0.0000
nopath	1	2	5	1	504	02:11:22	7882	02:12:21	7941	00:00:59	59	0.0000
nopath	5	3	12	14	621	02:11:25	7885	02:12:24	7944	00:00:59	59	0.0000
nopath	2	3	3	1	679	02:11:29	7889	02:12:32	7952	00:01:03	63	0.0000
nopath	3	6	3	1	667	02:11:45	7905	02:12:46	7966	00:01:01	61	0.0000
nopath	5	7	13	15	577	02:11:53	7913	02:12:54	7974	00:01:01	61	0.0000
nopath	2	3	3	1	679	02:12:03	7923	02:12:55	7975	00:00:52	52	0.0000
nopath	4	7	3	1	331	02:12:15	7935	02:12:57	7977	00:00:42	42	0.0000
nopath	2	1	6	1	504	02:12:36	7956	02:13:20	8000	00:00:44	44	0.0000	00:00:52
nopath	1	3	9	1	763	02:11:47	7907	02:13:22	8002	00:01:35	95	0.0000
nopath	3	6	5	1	667	02:12:33	7953	02:13:36	8016	00:01:03	63	0.0000
nopath	6	5	12	14	380	02:13:00	7980	02:13:38	8018	00:00:38	38	0.0000
nopath	1	7	5	1	542	02:12:50	7970	02:14:04	8044	00:01:14	74	0.0000	00:01:01
nopath	2	4	3	1	708	02:13:08	7988	02:14:05	8045	00:00:57	57	0.0000
nopath	3	6	9	1	667	02:13:16	7996	02:14:07	8047	00:00:51	51	0.0000
nopath	2	3	12	14	679	02:13:16	7996	02:14:11	8051	00:00:55	55	0.0000
nopath	5	1	12	14	785	02:13:08	7988	02:14:16	8056	00:01:08	68	0.0000
nopath	3	5	6	1	621	02:13:28	8008	02:14:18	8058	00:00:50	50	0.0000
nopath	6	3	12	14	667	02:13:33	8013	02:14:25	8065	00:00:52	52	0.0000
nopath	3	7	9	1	302	02:13:31	8011	02:14:30	8070	00:00:59	59	0.0000
nopath	2	1	12	14	504	02:13:46	8026	02:14:38	8078	00:00:52	52	0.0000
nopath	1	3	10	1	763	02:13:22	8002	02:14:44	8084	00:01:22	82	0.0000
nopath	1	4	10	1	792	02:13:16	7996	02:14:45	8085	00:01:29	89	0.0000
nopath	1	3	3	1	763	02:13:34	8014	02:14:46	8086	00:01:12	72	0.0000
nopath	2	4	5	1	708	02:13:49	8029	02:14:51	8091	00:01:02	62	0.0000
nopath	3	6	5	1	667	02:13:50	8030	02:14:52	8092	00:01:02	62	0.0000
nopath	2	1	9	1	504	02:14:09	8049	02:14:54	8094	00:00:45	45	0.0000
nopath	3	6	12	14	667	02:13:55	8035	02:14:55	8095	00:01:00	60	0.0000
nopath	6	1	9	1	832	02:13:15	7995	02:15:01	8101	00:01:46	106	0.0000	00:01:15
nopath	6	3	10	1	667	02:13:58	8038	02:15:03	8103	00:01:05	65	0.0000
nopath	2	3	5	1	679	02:14:08	8048	02:15:12	8112	00:01:04	64	0.0000
nopath	4	7	9	1	331	02:14:43	8083	02:15:14	8114	00:00:31	31	0.0000
nopath	5	3	3	1	621	02:14:14	8054	02:15:24	8124	00:01:10	70	0.0000
nopath	3	6	9	1	667	02:14:12	8052	02:15:25	8125	00:01:13	73	0.0000
nopath	2	7	3	1	458	02:14:37	8077	02:15:27	8127	00:00:50	50	0.0000
nopath	3	6	12	14	667	02:14:23	8063	02:15:30	8130	00:01:07	67	0.0000
nopath	1	3	5	1	763	02:14:00	8040	02:15:32	8132	00:01:32	92	0.0000
nopath	1	4	7	1	792	02:14:24	8064	02:15:36	8136	00:01:12	72	0.0000
nopath	1	7	2	1	542	02:14:32	8072	02:15:45	8145	00:01:13	73	0.0000
nopath	2	3	13	15	679	02:14:38	8078	02:15:46	8146	00:01:08	68	0.0000
nopath	3	2	8	1	679	02:14:53	8093	02:15:50	8150	00:00:57	57	0.0000
nopath	2	3	2	1	679	02:14:56	8096	02:15:51	8151	00:00:55	55	0.0000
nopath	5	2	3	1	701	02:14:40	8080	02:15:55	8155	00:01:15	75	0.0000
nopath	1	2	3	1	504	02:15:04	8104	02:16:02	8162	00:00:58	58	0.0000	00:01:00
nopath	6	1	12	14	832	02:14:46	8086	02:16:02	8162	00:01:16	76	0.0000
nopath	3	6	6	1	667	02:14:31	8071	02:16:06	8166	00:01:35	95	0.0000
nopath	2	3	13	15	679	02:15:08	8108	02:16:15	8175	00:01:07	67	0.0000
nopath	4	5	9	1	650	02:15:21	8121	02:16:16	8176	00:00:55	55	0.0000
nopath	2	4	9	1	708	02:15:11	8111	02:16:16	8176	00:01:05	65	0.0000
nopath	5	1	10	1	785	02:14:54	8094	02:16:17	8177	00:01:23	83	0.0000
nopath	3	6	3	1	667	02:15:31	8131	02:16:24	8184	00:00:53	53	0.0000
nopath	3	6	10	1	667	02:15:35	8135	02:16:26	8186	00:00:51	51	0.0000
nopath	6	2	5	1	748	02:15:08	8108	02:16:29	8189	00:01:21	81	0.0000
nopath	1	3	3	1	763	02:15:35	8135	02:16:34	8194	00:00:59	59	0.0000
nopath	5	6	13	15	380	02:15:54	8154	02:16:40	8200	00:00:46	46	0.0000
nopath	5	3	3	1	621	02:15:27	8127	02:16:43	8203	00:01:16	76	0.0000
nopath	1	3	12	14	763	02:15:44	8144	02:16:53	8213	00:01:09	69	0.0000
nopath	5	4	9	1	650	02:16:16	8176	02:17:19	8239	00:01:03	63	0.0000	00:01:03
nopath	1	2	12	14	504	02:16:05	8165	02:17:22	8242	00:01:17	77	0.0000
nopath	2	3	12	14	679	02:15:39	8139	02:17:23	8243	00:01:44	104	0.0000
nopath	2	4	5	1	708	02:16:25	8185	02:17:26	8246	00:01:01	61	0.0000
nopath	3	6	12	14	667	02:16:09	8169	02:17:27	8247	00:01:18	78	0.0000
nopath	1	7	3	1	542	02:16:27	8187	02:17:28	8248	00:01:01	61	0.0000
nopath	2	3	3	1	679	02:16:35	8195	02:17:29	8249	00:00:54	54	0.0000
nopath	4	3	10	1	375	02:17:01	8221	02:17:35	8255	00:00:34	34	0.0000
nopath	4	2	12	14	708	02:16:28	8188	02:17:36	8256	00:01:08	68	0.0000
nopath	3	6	5	1	667	02:16:26	8186	02:17:37	8257	00:01:11	71	0.0000
nopath	5	3	5	1	621	02:16:36	8196	02:17:43	8263	00:01:07	67	0.0000
nopath	2	4	10	1	708	02:17:07	8227	02:18:01	8281	00:00:54	54	0.0000	00:01:06
nopath	2	3	5	1	679	02:17:11	8231	02:18:03	8283	00:00:52	52	0.0000
nopath	3	6	7	1	667	02:17:04	8224	02:18:06	8286	00:01:02	62	0.0000
nopath	3	6	12	14	667	02:17:10	8230	02:18:08	8288	00:00:58	58	0.0000
nopath	2	4	12	14	708	02:17:17	8237	02:18:10	8290	00:00:53	53	0.0000
nopath	1	2	3	1	504	02:17:19	8239	02:18:11	8291	00:00:52	52	0.0000
nopath	5	1	5	1	785	02:16:40	8200	02:18:11	8291	00:01:31	91	0.0000
nopath	2	3	13	15	679	02:17:21	8241	02:18:16	8296	00:00:55	55	0.0000
nopath	6	3	3	1	667	02:17:26	8246	02:18:23	8303	00:00:57	57	0.0000
nopath	6	3	3	1	667	02:17:40	8260	02:18:29	8309	00:00:49	49	0.0000
nopath	2	3	12	14	679	02:17:30	8250	02:18:47	8327	00:01:17	77	0.0000
nopath	3	6	12	14	667	02:17:40	8260	02:18:48	8328	00:01:08	68	0.0000
nopath	5	1	5	1	785	02:17:25	8245	02:18:56	8336	00:01:31	91	0.0000
nopath	1	3	12	14	763	02:17:45	8265	02:18:57	8337	00:01:12	72	0.0000
nopath	1	3	9	1	763	02:18:08	8288	02:19:07	8347	00:00:59	59	0.0000	00:01:15
nopath	1	3	13	15	763	02:18:11	8291	02:19:13	8353	00:01:02	62	0.0000
nopath	1	3	2	1	763	02:18:13	8293	02:19:16	8356	00:01:03	63	0.0000
nopath	6	5	2	1	380	02:18:41	8321	02:19:19	8359	00:00:38	38	0.0000
nopath	5	4	13	15	650	02:18:28	8308	02:19:31	8371	00:01:03	63	0.0000
nopath	2	3	5	1	679	02:18:23	8303	02:19:42	8382	00:01:19	79	0.0000
nopath	3	5	3	1	621	02:18:37	8317	02:19:45	8385	00:01:08	68	0.0000
nopath	2	4	5	1	708	02:18:36	8316	02:19:46	8386	00:01:10	70	0.0000
nopath	2	1	12	14	504	02:18:56	8336	02:19:58	8398	00:01:02	62	0.0000
nopath	3	1	3	1	763	02:18:46	8326	02:20:03	8403	00:01:17	77	0.0000	00:01:26
nopath	3	1	12	14	763	02:18:54	8334	02:20:05	8405	00:01:11	71	0.0000
nopath	1	3	12	14	763	02:18:47	8327	02:20:05	8405	00:01:18	78	0.0000
nopath	1	4	12	14	792	02:18:41	8321	02:20:06	8406	00:01:25	85	0.0000
nopath	2	3	3	1	679	02:19:00	8340	02:20:09	8409	00:01:09	69	0.0000
nopath	6	1	10	1	832	02:18:38	8318	02:20:11	8411	00:01:33	93	0.0000
nopath	2	4	12	14	708	02:19:13	8353	02:20:12	8412	00:00:59	59	0.0000
nopath	6	3	3	1	667	02:19:11	8351	02:20:23	8423	00:01:12	72	0.0000
nopath	3	6	3	1	667	02:19:18	8358	02:20:26	8426	00:01:08	68	0.0000
nopath	5	3	9	1	621	02:19:26	8366	02:20:27	8427	00:01:01	61	0.0000
nopath	3	6	9	1	667	02:19:20	8360	02:20:28	8428	00:01:08	68	0.0000
nopath	5	3	13	15	621	02:19:42	8382	02:20:36	8436	00:00:54	54	0.0000
nopath	1	3	3	1	763	02:19:10	8350	02:20:42	8442	00:01:32	92	0.0000
nopath	2	3	12	14	679	02:19:31	8371	02:20:48	8448	00:01:17	77	0.0000
nopath	2	3	12	14	679	02:19:56	8396	02:20:51	8451	00:00:55	55	0.0000
nopath	5	6	5	1	380	02:20:26	8426	02:20:58	8458	00:00:32	32	0.0000
nopath	3	6	12	14	667	02:20:09	8409	02:21:07	8467	00:00:58	58	0.0000	00:01:04
nopath	1	5	3	1	785	02:20:10	8410	02:21:13	8473	00:01:03	63	0.0000
nopath	2	7	12	14	458	02:20:12	8412	02:21:16	8476	00:01:04	64	0.0000
nopath	2	1	3	1	504	02:20:23	8423	02:21:22	8482	00:00:59	59	0.0000
nopath	1	3	3	1	763	02:19:55	8395	02:21:24	8484	00:01:29	89	0.0000
nopath	1	4	9	1	792	02:19:46	8386	02:21:25	8485	00:01:39	99	0.0000
nopath	3	6	12	14	667	02:20:11	8411	02:21:27	8487	00:01:16	76	0.0000
nopath	3	6	3	1	667	02:20:36	8436	02:21:30	8490	00:00:54	54	0.0000
nopath	1	2	3	1	504	02:20:43	8443	02:21:30	8490	00:00:47	47	0.0000
nopath	2	3	12	14	679	02:20:21	8421	02:21:31	8491	00:01:10	70	0.0000
nopath	3	6	3	1	667	02:20:42	8442	02:21:32	8492	00:00:50	50	0.0000
nopath	3	4	5	1	375	02:21:08	8468	02:21:46	8506	00:00:38	38	0.0000
nopath	1	3	5	1	763	02:20:56	8456	02:22:04	8524	00:01:08	68	0.0000	00:01:15
nopath	1	4	3	1	792	02:20:54	8454	02:22:05	8525	00:01:11	71	0.0000
nopath	3	6	5	1	667	02:21:13	8473	02:22:06	8526	00:00:53	53	0.0000
nopath	3	6	10	1	667	02:21:17	8477	02:22:08	8528	00:00:51	51	0.0000
nopath	5	1	9	1	785	02:21:08	8468	02:22:16	8536	00:01:08	68	0.0000
nopath	3	7	9	1	302	02:21:49	8509	02:22:24	8544	00:00:35	35	0.0000
nopath	6	4	10	1	696	02:21:38	8498	02:22:37	8557	00:00:59	59	0.0000
nopath	3	2	3	1	679	02:21:33	8493	02:22:40	8560	00:01:07	67	0.0000
nopath	2	3	10	1	679	02:20:49	8449	02:22:42	8562	00:01:53	113	0.0000
nopath	2	7	9	1	458	02:21:51	8511	02:22:44	8564	00:00:53	53	0.0000
nopath	1	3	12	14	763	02:21:36	8496	02:22:45	8565	00:01:09	69	0.0000
nopath	3	6	3	1	667	02:21:52	8512	02:22:46	8566	00:00:54	54	0.0000
nopath	3	6	12	14	667	02:21:53	8513	02:22:49	8569	00:00:56	56	0.0000
nopath	3	5	10	1	621	02:22:03	8523	02:22:53	8573	00:00:50	50	0.0000
nopath	4	3	9	1	375	02:22:19	8539	02:22:53	8573	00:00:34	34	0.0000
nopath	6	2	5	1	748	02:21:14	8474	02:22:55	8575	00:01:41	101	0.0000
nopath	1	2	12	14	504	02:21:48	8508	02:23:02	8582	00:01:14	74	0.0000	00:01:02
nopath	5	3	5	1	621	02:22:00	8520	02:23:03	8583	00:01:03	63	0.0000
nopath	6	3	5	1	667	02:22:14	8534	02:23:06	8586	00:00:52	52	0.0000
nopath	2	3	12	14	679	02:22:05	8525	02:23:23	8603	00:01:18	78	0.0000
nopath	4	1	5	1	792	02:22:11	8531	02:23:24	8604	00:01:13	73	0.0000
nopath	3	6	12	14	667	02:22:14	8534	02:23:26	8606	00:01:12	72	0.0000
nopath	1	3	12	14	763	02:22:19	8539	02:23:26	8606	00:01:07	67	0.0000
nopath	3	6	5	1	667	02:22:38	8558	02:23:29	8609	00:00:51	51	0.0000
nopath	6	1	10	1	832	02:22:19	8539	02:23:41	8621	00:01:22	82	0.0000
nopath	3	2	12	14	679	02:22:48	8568	02:23:46	8626	00:00:58	58	0.0000
nopath	6	7	12	14	624	02:22:29	8549	02:23:48	8628	00:01:19	79	0.0000
nopath	2	7	9	1	458	02:23:02	8582	02:23:54	8634	00:00:52	52	0.0000
nopath	2	4	13	15	708	02:22:47	8567	02:23:58	8638	00:01:11	71	0.0000
nopath	1	3	3	1	763	02:22:37	8557	02:23:58	8638	00:01:21	81	0.0000
nopath	2	4	6	1	708	02:22:48	8568	02:24:00	8640	00:01:12	72	0.0000	00:01:05
nopath	3	6	12	14	667	02:23:00	8580	02:24:06	8646	00:01:06	66	0.0000
nopath	6	2	12	14	748	02:22:33	8553	02:24:06	8646	00:01:33	93	0.0000
nopath	3	6	9	1	667	02:23:09	8589	02:24:09	8649	00:01:00	60	0.0000
nopath	6	3	2	1	667	02:22:57	8577	02:24:13	8653	00:01:16	76	0.0000
nopath	3	4	5	1	375	02:23:44	8624	02:24:19	8659	00:00:35	35	0.0000
nopath	5	1	5	1	785	02:23:23	8603	02:24:24	8664	00:01:01	61	0.0000
nopath	3	4	13	15	375	02:23:47	8627	02:24:26	8666	00:00:39	39	0.0000
nopath	5	4	9	1	650	02:22:42	8562	02:24:29	8669	00:01:47	107	0.0000
nopath	2	3	2	1	679	02:23:11	8591	02:24:32	8672	00:01:21	81	0.0000
nopath	1	3	13	15	763	02:23:15	8595	02:24:37	8677	00:01:22	82	0.0000
nopath	1	3	6	1	763	02:23:35	8615	02:24:39	8679	00:01:04	64	0.0000
nopath	2	1	6	1	504	02:24:05	8645	02:24:50	8690	00:00:45	45	0.0000
nopath	3	5	10	1	621	02:23:26	8606	02:24:55	8695	00:01:29	89	0.0000
nopath	3	4	3	1	375	02:24:18	8658	02:24:56	8696	00:00:38	38	0.0000
nopath	5	3	12	14	621	02:24:08	8648	02:24:58	8698	00:00:50	50	0.0000
nopath	6	1	3	1	832	02:23:39	8619	02:25:01	8701	00:01:22	82	0.0000	00:01:23
nopath	2	4	5	1	708	02:23:58	8638	02:25:05	8705	00:01:07	67	0.0000
nopath	4	7	6	1	331	02:24:40	8680	02:25:11	8711	00:00:31	31	0.0000
nopath	2	1	10	1	504	02:24:21	8661	02:25:17	8717	00:00:56	56	0.0000
nopath	2	1	5	1	504	02:24:29	8669	02:25:20	8720	00:00:51	51	0.0000
nopath	3	1	10	1	763	02:23:51	8631	02:25:22	8722	00:01:31	91	0.0000
nopath	4	1	9	1	792	02:23:54	8634	02:25:25	8725	00:01:31	91	0.0000
nopath	4	2	3	1	708	02:24:32	8672	02:25:26	8726	00:00:54	54	0.0000
nopath	5	3	5	1	621	02:24:44	8684	02:25:32	8732	00:00:48	48	0.0000
nopath	3	6	7	1	667	02:24:20	8660	02:25:36	8736	00:01:16	76	0.0000
nopath	1	2	3	1	504	02:24:23	8663	02:25:41	8741	00:01:18	78	0.0000
nopath	6	1	12	14	832	02:23:43	8623	02:25:42	8742	00:01:59	119	0.0000
nopath	3	6	13	15	667	02:24:49	8689	02:25:48	8748	00:00:59	59	0.0000
nopath	5	4	13	15	650	02:24:48	8688	02:25:53	8753	00:01:05	65	0.0000
nopath	3	6	9	1	667	02:25:09	8709	02:25:58	8758	00:00:49	49	0.0000
nopath	3	5	12	14	621	02:25:10	8710	02:26:01	8761	00:00:51	51	0.0000	00:00:59
nopath	3	5	8	1	621	02:25:17	8717	02:26:06	8766	00:00:49	49	0.0000
nopath	3	6	9	1	667	02:25:20	8720	02:26:10	8770	00:00:50	50	0.0000
nopath	2	4	10	1	708	02:24:57	8697	02:26:15	8775	00:01:18	78	0.0000
nopath	2	1	5	1	504	02:25:32	8732	02:26:16	8776	00:00:44	44	0.0000
nopath	3	6	3	1	667	02:25:27	8727	02:26:17	8777	00:00:50	50	0.0000
nopath	6	1	10	1	832	02:25:04	8704	02:26:21	8781	00:01:17	77	0.0000
nopath	6	7	3	1	624	02:25:27	8727	02:26:27	8787	00:01:00	60	0.0000
nopath	6	7	3	1	624	02:25:34	8734	02:26:32	8792	00:00:58	58	0.0000
nopath	2	3	10	1	679	02:25:23	8723	02:26:34	8794	00:01:11	71	0.0000
nopath	2	4	3	1	708	02:25:20	8720	02:26:35	8795	00:01:15	75	0.0000
nopath	3	6	5	1	667	02:25:34	8734	02:26:36	8796	00:01:02	62	0.0000
nopath	2	1	12	14	504	02:25:57	8757	02:26:43	8803	00:00:46	46	0.0000
nopath	5	3	12	14	621	02:25:00	8700	02:26:43	8803	00:01:43	103	0.0000
nopath	6	2	12	14	748	02:25:21	8721	02:26:48	8808	00:01:27	87	0.0000
nopath	6	1	5	1	832	02:25:06	8706	02:26:51	8811	00:01:45	105	0.0000
nopath	3	6	9	1	667	02:25:44	8744	02:26:56	8816	00:01:12	72	0.0000
nopath	6	3	3	1	667	02:26:04	8764	02:26:57	8817	00:00:53	53	0.0000
nopath	6	2	3	1	748	02:25:48	8748	02:27:00	8820	00:01:12	72	0.0000	00:01:21
nopath	5	3	5	1	621	02:25:42	8742	02:27:04	8824	00:01:22	82	0.0000
nopath	3	5	9	1	621	02:25:51	8751	02:27:05	8825	00:01:14	74	0.0000
nopath	3	6	12	14	667	02:26:14	8774	02:27:10	8830	00:00:56	56	0.0000
nopath	2	4	3	1	708	02:25:44	8744	02:27:15	8835	00:01:31	91	0.0000
nopath	3	6	9	1	667	02:26:32	8792	02:27:23	8843	00:00:51	51	0.0000
nopath	4	3	3	1	375	02:26:53	8813	02:27:27	8847	00:00:34	34	0.0000
nopath	2	3	9	1	679	02:26:42	8802	02:27:34	8854	00:00:52	52	0.0000
nopath	2	1	3	1	504	02:26:55	8815	02:27:37	8857	00:00:42	42	0.0000
nopath	6	1	6	1	832	02:26:44	8804	02:27:47	8867	00:01:03	63	0.0000
nopath	6	1	3	1	832	02:26:45	8805	02:27:49	8869	00:01:04	64	0.0000
nopath	1	2	5	1	504	02:27:07	8827	02:27:52	8872	00:00:45	45	0.0000
nopath	1	2	3	1	504	02:27:12	8832	02:27:58	8878	00:00:46	46	0.0000
nopath	1	3	3	1	763	02:27:08	8828	02:28:12	8892	00:01:04	64	0.0000	00:01:11
nopath	3	6	3	1	667	02:27:25	8845	02:28:15	8895	00:00:50	50	0.0000
nopath	3	6	9	1	667	02:27:26	8846	02:28:18	8898	00:00:52	52	0.0000
nopath	3	6	9	1	667	02:27:29	8849	02:28:20	8900	00:00:51	51	0.0000
nopath	2	3	12	14	679	02:27:35	8855	02:28:29	8909	00:00:54	54	0.0000
nopath	5	1	3	1	785	02:27:27	8847	02:28:41	8921	00:01:14	74	0.0000
nopath	2	4	13	15	708	02:27:48	8868	02:28:43	8923	00:00:55	55	0.0000
nopath	6	1	5	1	832	02:27:19	8839	02:28:45	8925	00:01:26	86	0.0000
nopath	2	3	10	1	679	02:27:56	8876	02:28:48	8928	00:00:52	52	0.0000
nopath	4	7	5	1	331	02:28:24	8904	02:28:54	8934	00:00:30	30	0.0000
nopath	5	3	5	1	621	02:27:22	8842	02:29:03	8943	00:01:41	101	0.0000	00:01:08
nopath	4	1	6	1	792	02:27:57	8877	02:29:05	8945	00:01:08	68	0.0000
nopath	2	7	10	1	458	02:28:32	8912	02:29:12	8952	00:00:40	40	0.0000
nopath	1	3	5	1	763	02:27:59	8879	02:29:12	8952	00:01:13	73	0.0000
nopath	1	3	3	1	763	02:28:02	8882	02:29:15	8955	00:01:13	73	0.0000
nopath	2	3	10	1	679	02:28:10	8890	02:29:18	8958	00:01:08	68	0.0000
nopath	3	6	3	1	667	02:28:22	8902	02:29:27	8967	00:01:05	65	0.0000
nopath	2	4	12	14	708	02:28:33	8913	02:29:31	8971	00:00:58	58	0.0000
nopath	5	2	5	1	701	02:27:56	8876	02:29:35	8975	00:01:39	99	0.0000
nopath	5	1	3	1	785	02:28:02	8882	02:29:43	8983	00:01:41	101	0.0000
nopath	5	3	9	1	621	02:28:34	8914	02:29:43	8983	00:01:09	69	0.0000
nopath	5	1	5	1	785	02:28:35	8915	02:29:45	8985	00:01:10	70	0.0000
nopath	6	3	3	1	667	02:28:45	8925	02:29:46	8986	00:01:01	61	0.0000
nopath	2	3	9	1	679	02:28:45	8925	02:29:54	8994	00:01:09	69	0.0000
nopath	2	4	9	1	708	02:28:44	8924	02:29:55	8995	00:01:11	71	0.0000
nopath	2	5	3	1	701	02:28:58	8938	02:30:03	9003	00:01:05	65	0.0000	00:01:45
nopath	3	4	3	1	375	02:29:18	8958	02:30:06	9006	00:00:48	48	0.0000
nopath	1	2	10	1	504	02:29:24	8964	02:30:09	9009	00:00:45	45	0.0000
nopath	6	4	13	15	696	02:28:47	8927	02:30:11	9011	00:01:24	84	0.0000
nopath	2	3	9	1	679	02:28:48	8928	02:30:12	9012	00:01:24	84	0.0000
nopath	1	4	5	1	792	02:29:02	8942	02:30:16	9016	00:01:14	74	0.0000
nopath	1	3	10	1	763	02:29:05	8945	02:30:16	9016	00:01:11	71	0.0000
nopath	1	4	3	1	792	02:29:12	8952	02:30:19	9019	00:01:07	67	0.0000
nopath	3	2	3	1	679	02:28:52	8932	02:30:25	9025	00:01:33	93	0.0000
nopath	3	6	3	1	667	02:29:25	8965	02:30:27	9027	00:01:02	62	0.0000
nopath	3	6	9	1	667	02:29:36	8976	02:30:29	9029	00:00:53	53	0.0000
nopath	5	4	8	1	650	02:28:54	8934	02:30:39	9039	00:01:45	105	0.0000
nopath	6	2	5	1	748	02:29:08	8948	02:30:45	9045	00:01:37	97	0.0000
nopath	1	4	12	14	792	02:29:30	8970	02:30:46	9046	00:01:16	76	0.0000
nopath	2	3	12	14	679	02:29:33	8973	02:30:48	9048	00:01:15	75	0.0000
nopath	2	4	3	1	708	02:29:40	8980	02:30:51	9051	00:01:11	71	0.0000
nopath	2	3	3	1	679	02:29:53	8993	02:30:53	9053	00:01:00	60	0.0000
nopath	3	2	3	1	679	02:29:59	8999	02:31:04	9064	00:01:05	65	0.0000	00:01:14
nopath	3	6	3	1	667	02:29:45	8985	02:31:06	9066	00:01:21	81	0.0000
nopath	5	3	5	1	621	02:30:14	9014	02:31:06	9066	00:00:52	52	0.0000
nopath	2	1	2	1	504	02:30:13	9013	02:31:07	9067	00:00:54	54	0.0000
nopath	3	4	9	1	375	02:30:34	9034	02:31:08	9068	00:00:34	34	0.0000
nopath	4	1	9	1	792	02:29:50	8990	02:31:09	9069	00:01:19	79	0.0000
nopath	6	2	5	1	748	02:29:33	8973	02:31:17	9077	00:01:44	104	0.0000
nopath	5	2	5	1	701	02:30:03	9003	02:31:19	9079	00:01:16	76	0.0000
nopath	6	1	3	1	832	02:29:12	8952	02:31:21	9081	00:02:09	129	0.0000
nopath	1	2	3	1	504	02:29:44	8984	02:31:23	9083	00:01:39	99	0.0000
nopath	1	7	5	1	542	02:30:03	9003	02:31:30	9090	00:01:27	87	0.0000
nopath	2	4	6	1	708	02:30:14	9014	02:31:35	9095	00:01:21	81	0.0000
nopath	2	4	5	1	708	02:30:24	9024	02:31:37	9097	00:01:13	73	0.0000
nopath	3	6	12	14	667	02:30:29	9029	02:31:37	9097	00:01:08	68	0.0000
nopath	3	6	12	14	667	02:30:51	9051	02:31:41	9101	00:00:50	50	0.0000
nopath	3	6	7	1	667	02:30:55	9055	02:31:47	9107	00:00:52	52	0.0000
nopath	5	7	12	14	577	02:30:36	9036	02:31:48	9108	00:01:12	72	0.0000
nopath	3	5	9	1	621	02:31:09	9069	02:32:15	9135	00:01:06	66	0.0000	00:01:03
nopath	6	2	12	14	748	02:31:03	9063	02:32:16	9136	00:01:13	73	0.0000
nopath	3	5	3	1	621	02:31:18	9078	02:32:17	9137	00:00:59	59	0.0000
nopath	4	6	12	14	696	02:31:17	9077	02:32:20	9140	00:01:03	63	0.0000
nopath	2	4	12	14	708	02:31:23	9083	02:32:26	9146	00:01:03	63	0.0000
nopath	3	6	3	1	667	02:31:24	9084	02:32:26	9146	00:01:02	62	0.0000
nopath	3	6	9	1	667	02:31:34	9094	02:32:29	9149	00:00:55	55	0.0000
nopath	5	2	9	1	701	02:31:25	9085	02:32:30	9150	00:01:05	65	0.0000
nopath	5	1	9	1	785	02:31:33	9093	02:32:38	9158	00:01:05	65	0.0000
nopath	3	6	5	1	667	02:31:59	9119	02:33:06	9186	00:01:07	67	0.0000	00:00:58
nopath	5	4	13	15	650	02:31:38	9098	02:33:07	9187	00:01:29	89	0.0000
nopath	5	1	3	1	785	02:32:02	9122	02:33:10	9190	00:01:08	68	0.0000
nopath	5	2	9	1	701	02:32:13	9133	02:33:11	9191	00:00:58	58	0.0000
nopath	3	6	10	1	667	02:32:26	9146	02:33:16	9196	00:00:50	50	0.0000
nopath	3	6	6	1	667	02:32:29	9149	02:33:20	9200	00:00:51	51	0.0000
[truncated: 1,119 more rows]
