# Supplementary material for: Supervised learning from human performance at the computationally hard problem of optimal traffic signal control on a network of junctions
Source: R Soc Open Sci. 2014 Dec 24;1(4):140211. doi: 10.1098/rsos.140211 (PMC4448775; doi:10.1098/rsos.140211)
Supplement: 1. simulationData.zip - This zipped folder contains the simulation configuration files for the traffic microsimulation models used in the paper, as well as the raw data output from the simulations. The data are organised into a folder structure with README.txt files used to provide guidance on the c [file rsos140211supp1.zip › simulationData/multiJunctionModel/HuTMaCcells/run-006/trips-ALL.csv]

Path	From Zone	To Zone	Vehicle Type	Base Vehicle Type	Distance (m)	Departure Time (HH:MM:SS)	Departure Time (s)	Arrival Time (HH:MM:SS)	Arrival Time (s)	Time Taken (HH:MM:SS)	Time Taken (s)	Fuel	Mean Time (HH:MM:SS)
nopath	3	6	13	15	667	00:00:14	14	00:01:06	66	00:00:52	52	0.0000	00:00:52
nopath	5	6	13	15	380	00:00:45	45	00:01:21	81	00:00:36	36	0.0000
nopath	5	1	12	14	785	00:00:16	16	00:01:32	92	00:01:16	76	0.0000
nopath	2	3	4	1	679	00:00:40	40	00:01:34	94	00:00:54	54	0.0000
nopath	3	6	12	14	667	00:00:48	48	00:01:38	98	00:00:50	50	0.0000
nopath	5	7	10	1	577	00:01:18	78	00:02:12	132	00:00:54	54	0.0000	00:00:54
nopath	3	7	3	1	302	00:01:36	96	00:02:15	135	00:00:39	39	0.0000
nopath	1	3	13	15	763	00:01:25	85	00:02:27	147	00:01:02	62	0.0000
nopath	2	3	10	1	679	00:01:44	104	00:02:36	156	00:00:52	52	0.0000
nopath	3	6	13	15	667	00:01:44	104	00:02:37	157	00:00:53	53	0.0000
nopath	6	4	12	14	696	00:02:07	127	00:03:10	190	00:01:03	63	0.0000	00:01:03
nopath	1	3	12	14	763	00:01:38	98	00:03:13	193	00:01:35	95	0.0000
nopath	4	1	9	1	792	00:02:10	130	00:03:15	195	00:01:05	65	0.0000
nopath	1	4	13	15	792	00:02:06	126	00:03:18	198	00:01:12	72	0.0000
nopath	3	2	5	1	679	00:02:20	140	00:03:24	204	00:01:04	64	0.0000
nopath	3	6	13	15	667	00:02:11	131	00:03:40	220	00:01:29	89	0.0000
nopath	3	6	3	1	667	00:02:37	157	00:03:42	222	00:01:05	65	0.0000
nopath	5	3	3	1	621	00:02:54	174	00:03:44	224	00:00:50	50	0.0000
nopath	5	4	3	1	650	00:02:47	167	00:03:44	224	00:00:57	57	0.0000
nopath	5	1	10	1	785	00:02:51	171	00:03:52	232	00:01:01	61	0.0000
nopath	3	6	9	1	667	00:02:54	174	00:03:56	236	00:01:02	62	0.0000
nopath	3	6	9	1	667	00:03:09	189	00:03:59	239	00:00:50	50	0.0000
nopath	2	4	5	1	708	00:03:02	182	00:04:05	245	00:01:03	63	0.0000	00:01:03
nopath	2	3	12	14	679	00:03:22	202	00:04:27	267	00:01:05	65	0.0000
nopath	2	3	13	15	679	00:03:29	209	00:04:31	271	00:01:02	62	0.0000
nopath	2	4	13	15	708	00:03:39	219	00:04:35	275	00:00:56	56	0.0000
nopath	2	7	5	1	458	00:03:55	235	00:04:36	276	00:00:41	41	0.0000
nopath	2	4	13	15	708	00:03:40	220	00:04:39	279	00:00:59	59	0.0000
nopath	3	6	13	15	667	00:03:46	226	00:04:39	279	00:00:53	53	0.0000
nopath	2	3	12	14	679	00:03:49	229	00:04:42	282	00:00:53	53	0.0000
nopath	3	4	9	1	375	00:04:11	251	00:04:56	296	00:00:45	45	0.0000
nopath	3	4	9	1	375	00:04:54	294	00:05:26	326	00:00:32	32	0.0000	00:00:38
nopath	3	6	7	1	667	00:04:34	274	00:05:27	327	00:00:53	53	0.0000
nopath	3	6	12	14	667	00:04:35	275	00:05:28	328	00:00:53	53	0.0000
nopath	3	5	2	1	621	00:04:50	290	00:05:40	340	00:00:50	50	0.0000
nopath	2	3	13	15	679	00:05:02	302	00:05:58	358	00:00:56	56	0.0000
nopath	5	6	3	1	380	00:05:26	326	00:05:58	358	00:00:32	32	0.0000
nopath	5	3	3	1	621	00:05:06	306	00:06:13	373	00:01:07	67	0.0000	00:00:58
nopath	1	3	5	1	763	00:04:59	299	00:06:22	382	00:01:23	83	0.0000
nopath	4	2	10	1	708	00:05:31	331	00:06:25	385	00:00:54	54	0.0000
nopath	4	7	12	14	331	00:05:55	355	00:06:28	388	00:00:33	33	0.0000
nopath	2	3	5	1	679	00:05:47	347	00:06:39	399	00:00:52	52	0.0000
nopath	6	7	13	15	624	00:05:46	346	00:07:01	421	00:01:15	75	0.0000	00:01:15
nopath	5	4	3	1	650	00:05:56	356	00:07:05	425	00:01:09	69	0.0000
nopath	2	3	12	14	679	00:06:08	368	00:07:13	433	00:01:05	65	0.0000
nopath	3	6	10	1	667	00:05:59	359	00:07:16	436	00:01:17	77	0.0000
nopath	1	3	3	1	763	00:06:09	369	00:07:17	437	00:01:08	68	0.0000
nopath	3	6	3	1	667	00:06:31	391	00:07:22	442	00:00:51	51	0.0000
nopath	5	1	10	1	785	00:06:28	388	00:07:29	449	00:01:01	61	0.0000
nopath	6	3	5	1	667	00:06:18	378	00:07:33	453	00:01:15	75	0.0000
nopath	4	2	5	1	708	00:06:13	373	00:07:38	458	00:01:25	85	0.0000
nopath	5	6	3	1	380	00:06:59	419	00:07:39	459	00:00:40	40	0.0000
nopath	1	3	9	1	763	00:06:34	394	00:07:42	462	00:01:08	68	0.0000
nopath	4	1	3	1	792	00:06:06	366	00:07:44	464	00:01:38	98	0.0000
nopath	1	4	2	1	792	00:06:42	402	00:07:46	466	00:01:04	64	0.0000
nopath	3	6	9	1	667	00:06:48	408	00:07:55	475	00:01:07	67	0.0000
nopath	3	6	10	1	667	00:07:06	426	00:07:57	477	00:00:51	51	0.0000
nopath	6	1	9	1	832	00:06:26	386	00:08:01	481	00:01:35	95	0.0000	00:01:35
nopath	1	2	3	1	504	00:07:10	430	00:08:05	485	00:00:55	55	0.0000
nopath	5	1	3	1	785	00:06:57	417	00:08:06	486	00:01:09	69	0.0000
nopath	2	4	12	14	708	00:07:15	435	00:08:16	496	00:01:01	61	0.0000
nopath	3	6	3	1	667	00:07:25	445	00:08:26	506	00:01:01	61	0.0000
nopath	2	3	9	1	679	00:07:30	450	00:08:35	515	00:01:05	65	0.0000
nopath	6	1	9	1	832	00:07:23	443	00:08:51	531	00:01:28	88	0.0000
nopath	2	3	13	15	679	00:07:52	472	00:09:05	545	00:01:13	73	0.0000	00:00:59
nopath	4	1	13	15	792	00:07:59	479	00:09:11	551	00:01:12	72	0.0000
nopath	2	3	5	1	679	00:08:20	500	00:09:15	555	00:00:55	55	0.0000
nopath	2	3	3	1	679	00:08:22	502	00:09:17	557	00:00:55	55	0.0000
nopath	2	4	12	14	708	00:08:24	504	00:09:20	560	00:00:56	56	0.0000
nopath	6	2	12	14	748	00:08:24	504	00:09:23	563	00:00:59	59	0.0000
nopath	3	2	13	15	679	00:08:14	494	00:09:49	589	00:01:35	95	0.0000
nopath	1	3	5	1	763	00:08:43	523	00:09:52	592	00:01:09	69	0.0000
nopath	4	1	12	14	792	00:08:41	521	00:09:59	599	00:01:18	78	0.0000
nopath	3	6	12	14	667	00:09:14	554	00:10:05	605	00:00:51	51	0.0000	00:00:59
nopath	2	4	5	1	708	00:09:15	555	00:10:09	609	00:00:54	54	0.0000
nopath	5	2	10	1	701	00:09:14	554	00:10:09	609	00:00:55	55	0.0000
nopath	6	1	12	14	832	00:08:41	521	00:10:12	612	00:01:31	91	0.0000
nopath	2	4	13	15	708	00:09:23	563	00:10:17	617	00:00:54	54	0.0000
nopath	1	3	9	1	763	00:09:04	544	00:10:25	625	00:01:21	81	0.0000
nopath	6	2	10	1	748	00:10:11	611	00:11:09	669	00:00:58	58	0.0000	00:00:58
nopath	3	6	5	1	667	00:10:25	625	00:11:13	673	00:00:48	48	0.0000
nopath	1	7	6	1	542	00:10:37	637	00:11:23	683	00:00:46	46	0.0000
nopath	3	6	13	15	667	00:10:43	643	00:11:35	695	00:00:52	52	0.0000
nopath	3	6	2	1	667	00:10:44	644	00:11:37	697	00:00:53	53	0.0000
nopath	6	1	3	1	832	00:10:35	635	00:11:38	698	00:01:03	63	0.0000
nopath	6	3	5	1	667	00:11:07	667	00:11:58	718	00:00:51	51	0.0000
nopath	3	7	3	1	302	00:11:44	704	00:12:17	737	00:00:33	33	0.0000	00:00:36
nopath	2	3	3	1	679	00:11:22	682	00:12:32	752	00:01:10	70	0.0000
nopath	2	3	10	1	679	00:12:04	724	00:12:56	776	00:00:52	52	0.0000
nopath	5	1	12	14	785	00:11:59	719	00:13:06	786	00:01:07	67	0.0000	00:01:06
nopath	1	2	12	14	504	00:11:53	713	00:13:06	786	00:01:13	73	0.0000
nopath	6	1	3	1	832	00:12:05	725	00:13:25	805	00:01:20	80	0.0000
nopath	1	3	9	1	763	00:13:05	785	00:14:04	844	00:00:59	59	0.0000	00:01:13
nopath	3	6	3	1	667	00:13:19	799	00:14:09	849	00:00:50	50	0.0000
nopath	2	4	9	1	708	00:13:24	804	00:14:16	856	00:00:52	52	0.0000
nopath	1	3	9	1	763	00:13:42	822	00:14:40	880	00:00:58	58	0.0000
nopath	2	4	3	1	708	00:14:22	862	00:15:15	915	00:00:53	53	0.0000	00:00:55
nopath	2	4	12	14	708	00:14:43	883	00:15:36	936	00:00:53	53	0.0000
nopath	1	3	3	1	763	00:14:32	872	00:15:45	945	00:01:13	73	0.0000
nopath	2	1	3	1	504	00:15:00	900	00:15:46	946	00:00:46	46	0.0000
nopath	5	1	12	14	785	00:14:57	897	00:16:00	960	00:01:03	63	0.0000	00:01:03
nopath	2	3	12	14	679	00:15:10	910	00:16:03	963	00:00:53	53	0.0000
nopath	6	7	12	14	624	00:15:07	907	00:16:18	978	00:01:11	71	0.0000
nopath	3	7	9	1	302	00:15:41	941	00:16:24	984	00:00:43	43	0.0000
nopath	3	4	12	14	375	00:15:49	949	00:16:26	986	00:00:37	37	0.0000
nopath	4	2	3	1	708	00:15:34	934	00:16:27	987	00:00:53	53	0.0000
nopath	1	3	3	1	763	00:14:53	893	00:16:32	992	00:01:39	99	0.0000
nopath	3	2	10	1	679	00:15:19	919	00:16:44	1004	00:01:25	85	0.0000
nopath	2	3	3	1	679	00:16:06	966	00:16:57	1017	00:00:51	51	0.0000
nopath	4	7	13	15	331	00:16:21	981	00:17:00	1020	00:00:39	39	0.0000	00:00:36
nopath	2	5	3	1	701	00:16:13	973	00:17:10	1030	00:00:57	57	0.0000
nopath	1	2	13	15	504	00:16:32	992	00:17:21	1041	00:00:49	49	0.0000
nopath	2	1	3	1	504	00:16:54	1014	00:17:39	1059	00:00:45	45	0.0000
nopath	4	1	12	14	792	00:16:19	979	00:17:41	1061	00:01:22	82	0.0000
nopath	6	1	3	1	832	00:16:44	1004	00:17:54	1074	00:01:10	70	0.0000
nopath	5	1	9	1	785	00:17:03	1023	00:18:04	1084	00:01:01	61	0.0000	00:01:01
nopath	1	2	6	1	504	00:17:21	1041	00:18:05	1085	00:00:44	44	0.0000
nopath	5	3	6	1	621	00:17:18	1038	00:18:07	1087	00:00:49	49	0.0000
nopath	1	2	5	1	504	00:17:42	1062	00:18:27	1107	00:00:45	45	0.0000
nopath	3	6	3	1	667	00:17:39	1059	00:18:28	1108	00:00:49	49	0.0000
nopath	1	3	3	1	763	00:17:35	1055	00:18:33	1113	00:00:58	58	0.0000
nopath	6	1	5	1	832	00:17:37	1057	00:18:51	1131	00:01:14	74	0.0000
nopath	2	3	13	15	679	00:17:14	1034	00:19:01	1141	00:01:47	107	0.0000	00:01:03
nopath	6	3	5	1	667	00:18:10	1090	00:19:13	1153	00:01:03	63	0.0000
nopath	1	2	9	1	504	00:18:33	1113	00:19:18	1158	00:00:45	45	0.0000
nopath	1	3	3	1	763	00:18:07	1087	00:19:22	1162	00:01:15	75	0.0000
nopath	1	2	9	1	504	00:18:50	1130	00:19:35	1175	00:00:45	45	0.0000
nopath	3	6	12	14	667	00:18:34	1114	00:19:37	1177	00:01:03	63	0.0000
nopath	3	2	2	1	679	00:19:06	1146	00:20:02	1202	00:00:56	56	0.0000	00:01:15
nopath	2	4	3	1	708	00:19:14	1154	00:20:06	1206	00:00:52	52	0.0000
nopath	2	3	3	1	679	00:19:19	1159	00:20:11	1211	00:00:52	52	0.0000
nopath	5	3	9	1	621	00:19:31	1171	00:20:23	1223	00:00:52	52	0.0000
nopath	3	6	5	1	667	00:19:29	1169	00:20:26	1226	00:00:57	57	0.0000
nopath	1	2	5	1	504	00:19:51	1191	00:20:41	1241	00:00:50	50	0.0000
nopath	2	4	3	1	708	00:19:42	1182	00:20:45	1245	00:01:03	63	0.0000
nopath	2	4	3	1	708	00:19:43	1183	00:20:47	1247	00:01:04	64	0.0000
nopath	3	6	12	14	667	00:20:03	1203	00:20:56	1256	00:00:53	53	0.0000
nopath	3	6	6	1	667	00:20:05	1205	00:20:58	1258	00:00:53	53	0.0000
nopath	4	7	12	14	331	00:20:42	1242	00:21:15	1275	00:00:33	33	0.0000	00:00:33
nopath	2	4	13	15	708	00:20:14	1214	00:21:20	1280	00:01:06	66	0.0000
nopath	6	1	9	1	832	00:19:57	1197	00:21:21	1281	00:01:24	84	0.0000
nopath	2	3	3	1	679	00:20:19	1219	00:21:22	1282	00:01:03	63	0.0000
nopath	6	2	12	14	748	00:20:26	1226	00:21:23	1283	00:00:57	57	0.0000
nopath	2	4	5	1	708	00:20:29	1229	00:21:24	1284	00:00:55	55	0.0000
nopath	1	2	10	1	504	00:20:18	1218	00:21:27	1287	00:01:09	69	0.0000
nopath	3	6	10	1	667	00:20:35	1235	00:21:46	1306	00:01:11	71	0.0000
nopath	1	3	6	1	763	00:20:20	1220	00:21:47	1307	00:01:27	87	0.0000
nopath	3	6	3	1	667	00:20:45	1245	00:21:57	1317	00:01:12	72	0.0000
nopath	5	1	12	14	785	00:20:58	1258	00:21:59	1319	00:01:01	61	0.0000
nopath	3	6	8	1	667	00:21:21	1281	00:22:26	1346	00:01:05	65	0.0000	00:00:57
nopath	1	3	12	14	763	00:20:59	1259	00:22:33	1353	00:01:34	94	0.0000
nopath	3	6	13	15	667	00:21:43	1303	00:22:35	1355	00:00:52	52	0.0000
nopath	3	6	9	1	667	00:21:44	1304	00:22:37	1357	00:00:53	53	0.0000
nopath	3	6	3	1	667	00:21:48	1308	00:22:38	1358	00:00:50	50	0.0000
nopath	5	3	9	1	621	00:21:57	1317	00:23:13	1393	00:01:16	76	0.0000	00:00:59
nopath	3	6	3	1	667	00:22:22	1342	00:23:15	1395	00:00:53	53	0.0000
nopath	3	6	5	1	667	00:22:33	1353	00:23:21	1401	00:00:48	48	0.0000
nopath	2	3	2	1	679	00:22:35	1355	00:23:27	1407	00:00:52	52	0.0000
nopath	2	4	3	1	708	00:22:38	1358	00:23:31	1411	00:00:53	53	0.0000
nopath	3	6	9	1	667	00:22:41	1361	00:23:32	1412	00:00:51	51	0.0000
nopath	2	3	5	1	679	00:22:56	1376	00:23:48	1428	00:00:52	52	0.0000
nopath	2	7	5	1	458	00:23:08	1388	00:23:50	1430	00:00:42	42	0.0000
nopath	6	2	9	1	748	00:23:19	1399	00:24:16	1456	00:00:57	57	0.0000	00:00:57
nopath	5	7	10	1	577	00:24:16	1456	00:25:11	1511	00:00:55	55	0.0000	00:00:55
nopath	3	5	13	15	621	00:24:20	1460	00:25:13	1513	00:00:53	53	0.0000
nopath	1	2	3	1	504	00:24:30	1470	00:25:14	1514	00:00:44	44	0.0000
nopath	3	6	9	1	667	00:24:30	1470	00:25:20	1520	00:00:50	50	0.0000
nopath	1	3	12	14	763	00:24:27	1467	00:25:25	1525	00:00:58	58	0.0000
nopath	3	6	5	1	667	00:24:40	1480	00:25:29	1529	00:00:49	49	0.0000
nopath	2	7	3	1	458	00:24:48	1488	00:25:34	1534	00:00:46	46	0.0000
nopath	6	2	10	1	748	00:24:30	1470	00:25:35	1535	00:01:05	65	0.0000
nopath	6	3	12	14	667	00:24:32	1472	00:25:44	1544	00:01:12	72	0.0000
nopath	6	2	12	14	748	00:24:47	1487	00:25:45	1545	00:00:58	58	0.0000
nopath	1	2	3	1	504	00:25:07	1507	00:25:51	1551	00:00:44	44	0.0000
nopath	3	6	5	1	667	00:24:58	1498	00:26:05	1565	00:01:07	67	0.0000	00:00:52
nopath	1	3	9	1	763	00:25:00	1500	00:26:12	1572	00:01:12	72	0.0000
nopath	4	1	12	14	792	00:24:55	1495	00:26:16	1576	00:01:21	81	0.0000
nopath	3	6	10	1	667	00:25:25	1525	00:26:17	1577	00:00:52	52	0.0000
nopath	2	3	12	14	679	00:25:29	1529	00:26:26	1586	00:00:57	57	0.0000
nopath	6	2	12	14	748	00:25:40	1540	00:26:56	1616	00:01:16	76	0.0000
nopath	5	2	3	1	701	00:26:05	1565	00:26:59	1619	00:00:54	54	0.0000
nopath	2	3	2	1	679	00:26:07	1567	00:27:00	1620	00:00:53	53	0.0000	00:00:54
nopath	5	2	2	1	701	00:26:56	1616	00:27:50	1670	00:00:54	54	0.0000
nopath	5	7	7	1	577	00:26:57	1617	00:27:52	1672	00:00:55	55	0.0000
nopath	3	6	2	1	667	00:27:06	1626	00:28:06	1686	00:01:00	60	0.0000	00:00:56
nopath	3	6	12	14	667	00:27:23	1643	00:28:13	1693	00:00:50	50	0.0000
nopath	6	3	9	1	667	00:27:34	1654	00:28:23	1703	00:00:49	49	0.0000
nopath	5	1	12	14	785	00:27:26	1646	00:28:27	1707	00:01:01	61	0.0000
nopath	3	4	3	1	375	00:28:32	1712	00:29:05	1745	00:00:33	33	0.0000	00:00:35
nopath	6	7	5	1	624	00:28:10	1690	00:29:07	1747	00:00:57	57	0.0000
nopath	2	3	3	1	679	00:28:11	1691	00:29:12	1752	00:01:01	61	0.0000
nopath	6	1	12	14	832	00:28:06	1686	00:29:22	1762	00:01:16	76	0.0000
nopath	2	4	3	1	708	00:28:31	1711	00:29:25	1765	00:00:54	54	0.0000
nopath	5	1	3	1	785	00:28:37	1717	00:29:37	1777	00:01:00	60	0.0000
nopath	5	3	3	1	621	00:29:03	1743	00:29:52	1792	00:00:49	49	0.0000
nopath	2	3	5	1	679	00:29:16	1756	00:30:08	1808	00:00:52	52	0.0000	00:00:56
nopath	2	4	3	1	708	00:29:27	1767	00:30:18	1818	00:00:51	51	0.0000
nopath	2	4	12	14	708	00:29:34	1774	00:30:27	1827	00:00:53	53	0.0000
nopath	2	4	9	1	708	00:29:35	1775	00:30:30	1830	00:00:55	55	0.0000
nopath	5	1	3	1	785	00:29:18	1758	00:30:31	1831	00:01:13	73	0.0000
nopath	3	6	3	1	667	00:29:25	1765	00:30:36	1836	00:01:11	71	0.0000
nopath	5	1	3	1	785	00:29:41	1781	00:30:46	1846	00:01:05	65	0.0000
nopath	3	6	3	1	667	00:30:06	1806	00:31:05	1865	00:00:59	59	0.0000	00:01:00
nopath	3	6	5	1	667	00:30:11	1811	00:31:07	1867	00:00:56	56	0.0000
nopath	3	6	3	1	667	00:30:16	1816	00:31:09	1869	00:00:53	53	0.0000
nopath	1	7	12	14	542	00:30:10	1810	00:31:18	1878	00:01:08	68	0.0000
nopath	2	3	13	15	679	00:30:20	1820	00:31:25	1885	00:01:05	65	0.0000
nopath	2	4	12	14	708	00:30:45	1845	00:31:48	1908	00:01:03	63	0.0000
nopath	3	1	12	14	763	00:30:43	1843	00:31:53	1913	00:01:10	70	0.0000
nopath	5	3	9	1	621	00:30:42	1842	00:32:03	1923	00:01:21	81	0.0000	00:01:05
nopath	6	5	13	15	380	00:31:27	1887	00:32:21	1941	00:00:54	54	0.0000
nopath	3	6	5	1	667	00:31:37	1897	00:32:27	1947	00:00:50	50	0.0000
nopath	5	1	10	1	785	00:31:28	1888	00:32:41	1961	00:01:13	73	0.0000
nopath	2	4	3	1	708	00:31:53	1913	00:32:45	1965	00:00:52	52	0.0000
nopath	6	2	12	14	748	00:32:07	1927	00:33:04	1984	00:00:57	57	0.0000	00:01:04
nopath	2	3	6	1	679	00:32:42	1962	00:33:35	2015	00:00:53	53	0.0000
nopath	4	7	5	1	331	00:33:06	1986	00:33:37	2017	00:00:31	31	0.0000
nopath	2	4	5	1	708	00:32:51	1971	00:33:44	2024	00:00:53	53	0.0000
nopath	2	4	3	1	708	00:32:59	1979	00:33:52	2032	00:00:53	53	0.0000
nopath	5	1	12	14	785	00:32:51	1971	00:33:55	2035	00:01:04	64	0.0000
nopath	2	4	13	15	708	00:33:03	1983	00:34:01	2041	00:00:58	58	0.0000	00:00:56
nopath	1	3	12	14	763	00:32:36	1956	00:34:07	2047	00:01:31	91	0.0000
nopath	1	3	2	1	763	00:33:03	1983	00:34:10	2050	00:01:07	67	0.0000
nopath	4	1	3	1	792	00:33:13	1993	00:34:17	2057	00:01:04	64	0.0000
nopath	2	3	3	1	679	00:33:16	1996	00:34:27	2067	00:01:11	71	0.0000
nopath	6	1	2	1	832	00:33:35	2015	00:34:38	2078	00:01:03	63	0.0000
nopath	6	2	2	1	748	00:33:51	2031	00:34:49	2089	00:00:58	58	0.0000
nopath	1	4	3	1	792	00:33:19	1999	00:35:05	2105	00:01:46	106	0.0000	00:01:20
nopath	3	6	9	1	667	00:34:09	2049	00:35:09	2109	00:01:00	60	0.0000
nopath	3	5	9	1	621	00:34:13	2053	00:35:10	2110	00:00:57	57	0.0000
nopath	3	6	12	14	667	00:34:16	2056	00:35:14	2114	00:00:58	58	0.0000
nopath	4	1	5	1	792	00:33:56	2036	00:35:14	2114	00:01:18	78	0.0000
nopath	3	1	9	1	763	00:33:39	2019	00:35:16	2116	00:01:37	97	0.0000
nopath	3	5	13	15	621	00:34:27	2067	00:35:21	2121	00:00:54	54	0.0000
nopath	1	3	9	1	763	00:34:31	2071	00:35:35	2135	00:01:04	64	0.0000
nopath	5	6	12	14	380	00:35:03	2103	00:35:38	2138	00:00:35	35	0.0000
nopath	1	2	3	1	504	00:35:01	2101	00:35:46	2146	00:00:45	45	0.0000
nopath	5	3	13	15	621	00:34:32	2072	00:35:46	2146	00:01:14	74	0.0000
nopath	3	2	12	14	679	00:34:43	2083	00:35:56	2156	00:01:13	73	0.0000
nopath	3	6	12	14	667	00:35:13	2113	00:36:04	2164	00:00:51	51	0.0000	00:00:54
nopath	2	3	13	15	679	00:35:11	2111	00:36:20	2180	00:01:09	69	0.0000
nopath	5	1	9	1	785	00:34:36	2076	00:36:21	2181	00:01:45	105	0.0000
nopath	2	4	13	15	708	00:35:21	2121	00:36:23	2183	00:01:02	62	0.0000
nopath	6	7	13	15	624	00:35:14	2114	00:36:41	2201	00:01:27	87	0.0000
nopath	6	7	5	1	624	00:35:49	2149	00:36:59	2219	00:01:10	70	0.0000
nopath	2	1	3	1	504	00:36:21	2181	00:37:06	2226	00:00:45	45	0.0000	00:00:45
nopath	5	1	3	1	785	00:35:21	2121	00:37:11	2231	00:01:50	110	0.0000
nopath	6	1	6	1	832	00:35:50	2150	00:37:13	2233	00:01:23	83	0.0000
nopath	2	4	5	1	708	00:36:14	2174	00:37:15	2235	00:01:01	61	0.0000
nopath	2	6	12	14	748	00:36:06	2166	00:37:17	2237	00:01:11	71	0.0000
nopath	2	4	9	1	708	00:36:25	2185	00:37:18	2238	00:00:53	53	0.0000
nopath	3	6	10	1	667	00:36:22	2182	00:37:26	2246	00:01:04	64	0.0000
nopath	3	2	12	14	679	00:36:10	2170	00:37:26	2246	00:01:16	76	0.0000
nopath	3	2	10	1	679	00:36:39	2199	00:37:32	2252	00:00:53	53	0.0000
nopath	2	3	7	1	679	00:36:49	2209	00:37:45	2265	00:00:56	56	0.0000
nopath	4	2	6	1	708	00:37:14	2234	00:38:08	2288	00:00:54	54	0.0000	00:01:01
nopath	3	6	2	1	667	00:37:17	2237	00:38:26	2306	00:01:09	69	0.0000
nopath	5	2	12	14	701	00:37:36	2256	00:38:32	2312	00:00:56	56	0.0000
nopath	3	6	3	1	667	00:37:44	2264	00:38:34	2314	00:00:50	50	0.0000
nopath	1	2	9	1	504	00:37:50	2270	00:38:35	2315	00:00:45	45	0.0000
nopath	1	3	3	1	763	00:37:53	2273	00:39:02	2342	00:01:09	69	0.0000	00:01:14
nopath	2	3	3	1	679	00:38:05	2285	00:39:06	2346	00:01:01	61	0.0000
nopath	2	3	9	1	679	00:38:16	2296	00:39:11	2351	00:00:55	55	0.0000
nopath	3	6	9	1	667	00:38:25	2305	00:39:16	2356	00:00:51	51	0.0000
nopath	3	6	10	1	667	00:38:29	2309	00:39:18	2358	00:00:49	49	0.0000
nopath	5	4	5	1	650	00:38:11	2291	00:39:39	2379	00:01:28	88	0.0000
nopath	2	3	4	1	679	00:38:42	2322	00:39:42	2382	00:01:00	60	0.0000
nopath	3	6	12	14	667	00:38:31	2311	00:39:46	2386	00:01:15	75	0.0000
nopath	3	6	12	14	667	00:38:59	2339	00:39:51	2391	00:00:52	52	0.0000
nopath	1	3	3	1	763	00:38:56	2336	00:39:53	2393	00:00:57	57	0.0000
nopath	3	6	10	1	667	00:39:06	2346	00:39:55	2395	00:00:49	49	0.0000
nopath	6	1	12	14	832	00:38:56	2336	00:39:59	2399	00:01:03	63	0.0000
nopath	4	2	3	1	708	00:38:33	2313	00:40:05	2405	00:01:32	92	0.0000	00:01:32
nopath	5	6	13	15	380	00:39:18	2358	00:40:10	2410	00:00:52	52	0.0000
nopath	1	3	12	14	763	00:39:09	2349	00:40:23	2423	00:01:14	74	0.0000
nopath	1	4	12	14	792	00:39:13	2353	00:40:27	2427	00:01:14	74	0.0000
nopath	2	3	12	14	679	00:39:14	2354	00:40:29	2429	00:01:15	75	0.0000
nopath	1	2	9	1	504	00:39:47	2387	00:40:32	2432	00:00:45	45	0.0000
nopath	3	6	12	14	667	00:39:38	2378	00:40:36	2436	00:00:58	58	0.0000
nopath	3	5	9	1	621	00:39:45	2385	00:40:38	2438	00:00:53	53	0.0000
nopath	5	7	5	1	577	00:39:44	2384	00:40:47	2447	00:01:03	63	0.0000
nopath	3	6	10	1	667	00:40:18	2418	00:41:16	2476	00:00:58	58	0.0000	00:00:57
nopath	3	6	12	14	667	00:40:30	2430	00:41:20	2480	00:00:50	50	0.0000
nopath	2	3	10	1	679	00:40:22	2422	00:41:22	2482	00:01:00	60	0.0000
nopath	4	7	9	1	331	00:40:50	2450	00:41:24	2484	00:00:34	34	0.0000
nopath	5	3	3	1	621	00:40:30	2430	00:41:33	2493	00:01:03	63	0.0000
nopath	3	2	9	1	679	00:40:37	2437	00:41:34	2494	00:00:57	57	0.0000
nopath	3	6	12	14	667	00:40:47	2447	00:41:38	2498	00:00:51	51	0.0000
nopath	1	2	13	15	504	00:40:44	2444	00:41:54	2514	00:01:10	70	0.0000
nopath	3	6	12	14	667	00:41:00	2460	00:41:56	2516	00:00:56	56	0.0000
nopath	3	5	5	1	621	00:41:02	2462	00:41:58	2518	00:00:56	56	0.0000
nopath	2	4	13	15	708	00:40:36	2436	00:41:58	2518	00:01:22	82	0.0000
nopath	1	4	9	1	792	00:40:33	2433	00:42:00	2520	00:01:27	87	0.0000	00:01:20
nopath	2	3	13	15	679	00:40:58	2458	00:42:00	2520	00:01:02	62	0.0000
nopath	3	6	12	14	667	00:41:05	2465	00:42:01	2521	00:00:56	56	0.0000
nopath	2	3	12	14	679	00:41:03	2463	00:42:02	2522	00:00:59	59	0.0000
nopath	3	6	12	14	667	00:41:06	2466	00:42:03	2523	00:00:57	57	0.0000
nopath	2	4	6	1	708	00:41:07	2467	00:42:05	2525	00:00:58	58	0.0000
nopath	3	6	3	1	667	00:41:10	2470	00:42:05	2525	00:00:55	55	0.0000
nopath	3	4	10	1	375	00:41:36	2496	00:42:23	2543	00:00:47	47	0.0000
nopath	1	3	5	1	763	00:40:54	2454	00:42:32	2552	00:01:38	98	0.0000
nopath	1	4	12	14	792	00:41:09	2469	00:42:37	2557	00:01:28	88	0.0000
nopath	3	1	5	1	763	00:41:28	2488	00:42:45	2565	00:01:17	77	0.0000
nopath	2	4	12	14	708	00:41:54	2514	00:42:49	2569	00:00:55	55	0.0000
nopath	6	2	12	14	748	00:42:00	2520	00:42:57	2577	00:00:57	57	0.0000
nopath	1	3	5	1	763	00:42:02	2522	00:43:05	2585	00:01:03	63	0.0000	00:01:13
nopath	6	1	6	1	832	00:42:09	2529	00:43:12	2592	00:01:03	63	0.0000
nopath	6	1	12	14	832	00:42:14	2534	00:43:18	2598	00:01:04	64	0.0000
nopath	1	3	12	14	763	00:42:18	2538	00:43:23	2603	00:01:05	65	0.0000
nopath	1	3	3	1	763	00:42:32	2552	00:43:30	2610	00:00:58	58	0.0000
nopath	1	3	3	1	763	00:42:36	2556	00:43:35	2615	00:00:59	59	0.0000
nopath	3	6	3	1	667	00:42:41	2561	00:43:36	2616	00:00:55	55	0.0000
nopath	3	6	3	1	667	00:42:44	2564	00:43:38	2618	00:00:54	54	0.0000
nopath	3	1	12	14	763	00:41:30	2490	00:43:38	2618	00:02:08	128	0.0000
nopath	5	3	9	1	621	00:42:34	2554	00:43:43	2623	00:01:09	69	0.0000
nopath	2	4	3	1	708	00:42:25	2545	00:43:55	2635	00:01:30	90	0.0000
nopath	2	4	12	14	708	00:42:46	2566	00:43:57	2637	00:01:11	71	0.0000
nopath	3	6	5	1	667	00:43:06	2586	00:44:05	2645	00:00:59	59	0.0000	00:00:54
nopath	1	4	12	14	792	00:43:02	2582	00:44:07	2647	00:01:05	65	0.0000
nopath	3	2	9	1	679	00:43:09	2589	00:44:10	2650	00:01:01	61	0.0000
nopath	1	3	4	1	763	00:43:13	2593	00:44:10	2650	00:00:57	57	0.0000
nopath	6	3	2	1	667	00:43:30	2610	00:44:22	2662	00:00:52	52	0.0000
nopath	6	2	9	1	748	00:43:19	2599	00:44:25	2665	00:01:06	66	0.0000
nopath	2	3	9	1	679	00:43:08	2588	00:44:32	2672	00:01:24	84	0.0000
nopath	2	3	3	1	679	00:43:38	2618	00:44:35	2675	00:00:57	57	0.0000
nopath	3	6	3	1	667	00:43:34	2614	00:44:46	2686	00:01:12	72	0.0000
nopath	3	6	6	1	667	00:43:49	2629	00:44:47	2687	00:00:58	58	0.0000
nopath	4	1	6	1	792	00:43:46	2626	00:45:14	2714	00:01:28	88	0.0000	00:01:18
nopath	1	3	13	15	763	00:43:24	2604	00:45:15	2715	00:01:51	111	0.0000
nopath	3	6	5	1	667	00:44:09	2649	00:45:15	2715	00:01:06	66	0.0000
nopath	1	3	5	1	763	00:44:10	2650	00:45:17	2717	00:01:07	67	0.0000
nopath	3	5	5	1	621	00:44:33	2673	00:45:23	2723	00:00:50	50	0.0000
nopath	3	5	5	1	621	00:44:35	2675	00:45:27	2727	00:00:52	52	0.0000
nopath	2	3	3	1	679	00:44:42	2682	00:45:34	2734	00:00:52	52	0.0000
nopath	5	6	6	1	380	00:45:09	2709	00:45:44	2744	00:00:35	35	0.0000
nopath	6	1	12	14	832	00:44:46	2686	00:45:50	2750	00:01:04	64	0.0000
nopath	5	4	6	1	650	00:45:03	2703	00:46:04	2764	00:01:01	61	0.0000	00:01:08
nopath	5	3	12	14	621	00:45:14	2714	00:46:04	2764	00:00:50	50	0.0000
nopath	5	1	3	1	785	00:44:48	2688	00:46:06	2766	00:01:18	78	0.0000
nopath	5	3	13	15	621	00:45:19	2719	00:46:12	2772	00:00:53	53	0.0000
nopath	3	6	10	1	667	00:45:24	2724	00:46:15	2775	00:00:51	51	0.0000
nopath	3	6	7	1	667	00:45:30	2730	00:46:20	2780	00:00:50	50	0.0000
nopath	4	1	9	1	792	00:44:57	2697	00:46:24	2784	00:01:27	87	0.0000
nopath	1	5	12	14	785	00:45:17	2717	00:46:25	2785	00:01:08	68	0.0000
nopath	2	4	9	1	708	00:44:58	2698	00:46:25	2785	00:01:27	87	0.0000
nopath	2	7	13	15	458	00:46:03	2763	00:46:48	2808	00:00:45	45	0.0000
nopath	2	4	5	1	708	00:45:59	2759	00:46:51	2811	00:00:52	52	0.0000
nopath	2	4	9	1	708	00:46:01	2761	00:46:53	2813	00:00:52	52	0.0000
nopath	3	6	5	1	667	00:45:48	2748	00:46:56	2816	00:01:08	68	0.0000
nopath	5	3	3	1	621	00:46:00	2760	00:47:03	2823	00:01:03	63	0.0000	00:01:02
nopath	5	1	12	14	785	00:46:02	2762	00:47:11	2831	00:01:09	69	0.0000
nopath	2	3	3	1	679	00:46:17	2777	00:47:22	2842	00:01:05	65	0.0000
nopath	6	1	5	1	832	00:46:20	2780	00:47:24	2844	00:01:04	64	0.0000
nopath	3	6	10	1	667	00:46:35	2795	00:47:25	2845	00:00:50	50	0.0000
nopath	1	2	13	15	504	00:46:37	2797	00:47:26	2846	00:00:49	49	0.0000
nopath	3	6	9	1	667	00:46:47	2807	00:47:36	2856	00:00:49	49	0.0000
nopath	4	2	2	1	708	00:46:14	2774	00:47:45	2865	00:01:31	91	0.0000
nopath	1	3	10	1	763	00:46:52	2812	00:47:50	2870	00:00:58	58	0.0000
nopath	1	4	3	1	792	00:46:55	2815	00:47:54	2874	00:00:59	59	0.0000
nopath	3	6	12	14	667	00:47:00	2820	00:47:56	2876	00:00:56	56	0.0000
nopath	3	5	9	1	621	00:47:10	2830	00:47:59	2879	00:00:49	49	0.0000
nopath	2	4	13	15	708	00:46:49	2809	00:48:10	2890	00:01:21	81	0.0000	00:01:07
nopath	2	4	12	14	708	00:47:07	2827	00:48:12	2892	00:01:05	65	0.0000
nopath	1	2	6	1	504	00:47:46	2866	00:48:31	2911	00:00:45	45	0.0000
nopath	5	7	12	14	577	00:47:38	2858	00:48:40	2920	00:01:02	62	0.0000
nopath	1	3	3	1	763	00:46:59	2819	00:48:42	2922	00:01:43	103	0.0000
nopath	3	6	3	1	667	00:47:36	2856	00:48:44	2924	00:01:08	68	0.0000
nopath	1	3	5	1	763	00:47:06	2826	00:48:45	2925	00:01:39	99	0.0000
nopath	3	6	3	1	667	00:47:49	2869	00:48:47	2927	00:00:58	58	0.0000
nopath	1	3	3	1	763	00:47:50	2870	00:48:50	2930	00:01:00	60	0.0000
nopath	3	6	3	1	667	00:48:05	2885	00:48:56	2936	00:00:51	51	0.0000
nopath	3	6	9	1	667	00:48:08	2888	00:48:58	2938	00:00:50	50	0.0000
nopath	4	7	9	1	331	00:48:29	2909	00:49:01	2941	00:00:32	32	0.0000	00:00:32
nopath	2	1	8	1	504	00:48:18	2898	00:49:03	2943	00:00:45	45	0.0000
nopath	6	2	5	1	748	00:47:53	2873	00:49:05	2945	00:01:12	72	0.0000
nopath	2	5	6	1	701	00:47:36	2856	00:49:12	2952	00:01:36	96	0.0000
nopath	1	2	13	15	504	00:47:56	2876	00:49:14	2954	00:01:18	78	0.0000
nopath	1	3	9	1	763	00:48:29	2909	00:49:32	2972	00:01:03	63	0.0000
nopath	4	3	12	14	375	00:48:47	2927	00:49:35	2975	00:00:48	48	0.0000
nopath	3	6	9	1	667	00:48:42	2922	00:49:38	2978	00:00:56	56	0.0000
nopath	2	1	3	1	504	00:48:53	2933	00:49:38	2978	00:00:45	45	0.0000
nopath	3	6	9	1	667	00:48:50	2930	00:49:41	2981	00:00:51	51	0.0000
nopath	3	1	5	1	763	00:48:39	2919	00:49:46	2986	00:01:07	67	0.0000
nopath	1	2	5	1	504	00:49:15	2955	00:50:00	3000	00:00:45	45	0.0000	00:00:51
nopath	3	6	13	15	667	00:49:00	2940	00:50:09	3009	00:01:09	69	0.0000
nopath	3	6	9	1	667	00:49:18	2958	00:50:13	3013	00:00:55	55	0.0000
nopath	1	3	12	14	763	00:49:08	2948	00:50:13	3013	00:01:05	65	0.0000
nopath	3	6	12	14	667	00:49:23	2963	00:50:15	3015	00:00:52	52	0.0000
nopath	3	2	13	15	679	00:49:11	2951	00:50:17	3017	00:01:06	66	0.0000
nopath	3	6	12	14	667	00:49:26	2966	00:50:18	3018	00:00:52	52	0.0000
nopath	2	1	5	1	504	00:49:57	2997	00:50:42	3042	00:00:45	45	0.0000
nopath	2	3	10	1	679	00:49:46	2986	00:50:42	3042	00:00:56	56	0.0000
nopath	3	6	3	1	667	00:49:52	2992	00:50:45	3045	00:00:53	53	0.0000
nopath	3	6	13	15	667	00:49:57	2997	00:50:50	3050	00:00:53	53	0.0000
nopath	3	6	9	1	667	00:50:05	3005	00:50:56	3056	00:00:51	51	0.0000
nopath	3	6	2	1	667	00:50:07	3007	00:50:58	3058	00:00:51	51	0.0000
nopath	6	4	12	14	696	00:49:55	2995	00:50:59	3059	00:01:04	64	0.0000
nopath	2	3	12	14	679	00:49:47	2987	00:51:03	3063	00:01:16	76	0.0000	00:01:03
nopath	6	1	6	1	832	00:50:07	3007	00:51:10	3070	00:01:03	63	0.0000
nopath	6	1	12	14	832	00:50:08	3008	00:51:13	3073	00:01:05	65	0.0000
nopath	6	2	12	14	748	00:50:16	3016	00:51:14	3074	00:00:58	58	0.0000
nopath	1	3	12	14	763	00:50:13	3013	00:51:14	3074	00:01:01	61	0.0000
nopath	1	2	13	15	504	00:50:14	3014	00:51:17	3077	00:01:03	63	0.0000
nopath	6	1	13	15	832	00:50:21	3021	00:51:27	3087	00:01:06	66	0.0000
nopath	5	2	9	1	701	00:50:04	3004	00:51:30	3090	00:01:26	86	0.0000
nopath	5	1	9	1	785	00:50:19	3019	00:51:38	3098	00:01:19	79	0.0000
nopath	5	1	12	14	785	00:50:23	3023	00:51:41	3101	00:01:18	78	0.0000
nopath	3	6	13	15	667	00:50:51	3051	00:51:45	3105	00:00:54	54	0.0000
nopath	3	2	12	14	679	00:50:19	3019	00:51:46	3106	00:01:27	87	0.0000
nopath	3	6	12	14	667	00:50:52	3052	00:51:48	3108	00:00:56	56	0.0000
nopath	4	2	3	1	708	00:50:40	3040	00:51:49	3109	00:01:09	69	0.0000
nopath	1	3	5	1	763	00:50:50	3050	00:51:49	3109	00:00:59	59	0.0000
nopath	1	4	3	1	792	00:50:52	3052	00:51:52	3112	00:01:00	60	0.0000
nopath	2	1	10	1	504	00:51:20	3080	00:52:05	3125	00:00:45	45	0.0000	00:00:45
nopath	6	2	5	1	748	00:50:42	3042	00:52:11	3131	00:01:29	89	0.0000
nopath	2	5	9	1	701	00:50:24	3024	00:52:12	3132	00:01:48	108	0.0000
nopath	5	1	12	14	785	00:50:47	3047	00:52:12	3132	00:01:25	85	0.0000
nopath	5	3	5	1	621	00:51:24	3084	00:52:13	3133	00:00:49	49	0.0000
nopath	3	4	6	1	375	00:51:13	3073	00:52:16	3136	00:01:03	63	0.0000
nopath	6	1	13	15	832	00:50:27	3027	00:52:16	3136	00:01:49	109	0.0000
nopath	6	1	9	1	832	00:51:00	3060	00:52:19	3139	00:01:19	79	0.0000
nopath	6	1	3	1	832	00:51:03	3063	00:52:21	3141	00:01:18	78	0.0000
nopath	1	2	12	14	504	00:50:57	3057	00:52:22	3142	00:01:25	85	0.0000
nopath	3	7	12	14	302	00:51:51	3111	00:52:27	3147	00:00:36	36	0.0000
nopath	3	4	3	1	375	00:51:55	3115	00:52:28	3148	00:00:33	33	0.0000
nopath	5	1	7	1	785	00:51:28	3088	00:52:29	3149	00:01:01	61	0.0000
nopath	4	2	6	1	708	00:51:20	3080	00:52:35	3155	00:01:15	75	0.0000
nopath	2	4	12	14	708	00:50:43	3043	00:52:36	3156	00:01:53	113	0.0000
nopath	3	6	5	1	667	00:51:41	3101	00:52:37	3157	00:00:56	56	0.0000
nopath	2	4	5	1	708	00:50:59	3059	00:52:38	3158	00:01:39	99	0.0000
nopath	2	4	9	1	708	00:51:17	3077	00:52:39	3159	00:01:22	82	0.0000
nopath	1	3	3	1	763	00:51:20	3080	00:52:41	3161	00:01:21	81	0.0000
nopath	6	2	3	1	748	00:51:55	3115	00:52:54	3174	00:00:59	59	0.0000
nopath	2	4	12	14	708	00:51:35	3095	00:52:57	3177	00:01:22	82	0.0000
nopath	2	4	3	1	708	00:51:39	3099	00:52:59	3179	00:01:20	80	0.0000
nopath	2	3	7	1	679	00:51:45	3105	00:53:01	3181	00:01:16	76	0.0000	00:01:16
nopath	1	2	12	14	504	00:51:58	3118	00:53:02	3182	00:01:04	64	0.0000
nopath	5	3	12	14	621	00:52:17	3137	00:53:14	3194	00:00:57	57	0.0000
nopath	3	6	9	1	667	00:51:58	3118	00:53:16	3196	00:01:18	78	0.0000
nopath	5	1	3	1	785	00:52:08	3128	00:53:16	3196	00:01:08	68	0.0000
nopath	5	1	10	1	785	00:52:22	3142	00:53:23	3203	00:01:01	61	0.0000
nopath	5	1	7	1	785	00:52:24	3144	00:53:26	3206	00:01:02	62	0.0000
nopath	1	2	12	14	504	00:52:38	3158	00:53:26	3206	00:00:48	48	0.0000
nopath	3	6	3	1	667	00:52:31	3151	00:53:35	3215	00:01:04	64	0.0000
nopath	4	2	12	14	708	00:52:30	3150	00:53:36	3216	00:01:06	66	0.0000
nopath	1	3	3	1	763	00:52:35	3155	00:53:42	3222	00:01:07	67	0.0000
nopath	3	6	2	1	667	00:52:49	3169	00:53:44	3224	00:00:55	55	0.0000
nopath	3	2	12	14	679	00:52:45	3165	00:53:45	3225	00:01:00	60	0.0000
nopath	2	3	3	1	679	00:52:24	3144	00:53:56	3236	00:01:32	92	0.0000
nopath	5	6	9	1	380	00:52:59	3179	00:53:57	3237	00:00:58	58	0.0000
nopath	2	3	5	1	679	00:52:30	3150	00:53:58	3238	00:01:28	88	0.0000
nopath	6	1	12	14	832	00:52:42	3162	00:54:02	3242	00:01:20	80	0.0000	00:01:14
nopath	2	4	13	15	708	00:53:05	3185	00:54:02	3242	00:00:57	57	0.0000
nopath	2	3	12	14	679	00:53:06	3186	00:54:05	3245	00:00:59	59	0.0000
nopath	4	7	13	15	331	00:53:33	3213	00:54:07	3247	00:00:34	34	0.0000
nopath	2	3	10	1	679	00:53:11	3191	00:54:08	3248	00:00:57	57	0.0000
nopath	1	3	3	1	763	00:52:48	3168	00:54:16	3256	00:01:28	88	0.0000
nopath	1	3	2	1	763	00:52:56	3176	00:54:19	3259	00:01:23	83	0.0000
nopath	1	4	7	1	792	00:53:21	3201	00:54:25	3265	00:01:04	64	0.0000
nopath	3	6	6	1	667	00:53:02	3182	00:54:36	3276	00:01:34	94	0.0000
nopath	4	1	9	1	792	00:53:36	3216	00:54:43	3283	00:01:07	67	0.0000
nopath	1	4	3	1	792	00:53:25	3205	00:54:45	3285	00:01:20	80	0.0000
nopath	2	3	3	1	679	00:53:29	3209	00:54:47	3287	00:01:18	78	0.0000
nopath	2	4	3	1	708	00:53:35	3215	00:54:50	3290	00:01:15	75	0.0000
nopath	5	1	5	1	785	00:53:41	3221	00:54:51	3291	00:01:10	70	0.0000
nopath	2	4	5	1	708	00:53:43	3223	00:54:52	3292	00:01:09	69	0.0000
nopath	2	3	3	1	679	00:53:59	3239	00:54:54	3294	00:00:55	55	0.0000
nopath	5	3	9	1	621	00:53:50	3230	00:55:03	3303	00:01:13	73	0.0000	00:00:59
nopath	5	3	7	1	621	00:53:57	3237	00:55:05	3305	00:01:08	68	0.0000
nopath	1	3	5	1	763	00:53:42	3222	00:55:12	3312	00:01:30	90	0.0000
nopath	1	3	5	1	763	00:53:43	3223	00:55:15	3315	00:01:32	92	0.0000
nopath	3	6	3	1	667	00:53:31	3211	00:55:16	3316	00:01:45	105	0.0000
nopath	2	1	5	1	504	00:54:17	3257	00:55:17	3317	00:01:00	60	0.0000
nopath	4	6	5	1	696	00:54:12	3252	00:55:18	3318	00:01:06	66	0.0000
nopath	6	3	5	1	667	00:54:05	3245	00:55:23	3323	00:01:18	78	0.0000
nopath	5	3	10	1	621	00:54:07	3247	00:55:25	3325	00:01:18	78	0.0000
nopath	3	6	7	1	667	00:54:19	3259	00:55:28	3328	00:01:09	69	0.0000
nopath	2	1	13	15	504	00:54:38	3278	00:55:28	3328	00:00:50	50	0.0000
nopath	6	1	3	1	832	00:53:51	3231	00:55:31	3331	00:01:40	100	0.0000
nopath	6	1	3	1	832	00:54:13	3253	00:55:33	3333	00:01:20	80	0.0000
nopath	1	3	12	14	763	00:53:44	3224	00:55:33	3333	00:01:49	109	0.0000
nopath	5	1	12	14	785	00:54:20	3260	00:55:35	3335	00:01:15	75	0.0000
nopath	2	4	12	14	708	00:54:44	3284	00:55:39	3339	00:00:55	55	0.0000
nopath	3	6	9	1	667	00:54:28	3268	00:55:56	3356	00:01:28	88	0.0000
nopath	3	6	12	14	667	00:54:55	3295	00:55:59	3359	00:01:04	64	0.0000
nopath	1	3	5	1	763	00:54:34	3274	00:56:02	3362	00:01:28	88	0.0000	00:01:16
nopath	2	4	12	14	708	00:55:06	3306	00:56:08	3368	00:01:02	62	0.0000
nopath	2	4	12	14	708	00:55:10	3310	00:56:10	3370	00:01:00	60	0.0000
nopath	5	1	5	1	785	00:54:45	3285	00:56:11	3371	00:01:26	86	0.0000
nopath	5	1	2	1	785	00:54:59	3299	00:56:13	3373	00:01:14	74	0.0000
nopath	1	2	12	14	504	00:55:15	3315	00:56:14	3374	00:00:59	59	0.0000
nopath	3	6	10	1	667	00:55:15	3315	00:56:16	3376	00:01:01	61	0.0000
nopath	6	3	9	1	667	00:54:54	3294	00:56:23	3383	00:01:29	89	0.0000
nopath	3	7	3	1	302	00:55:32	3332	00:56:28	3388	00:00:56	56	0.0000
nopath	2	3	3	1	679	00:55:24	3324	00:56:42	3402	00:01:18	78	0.0000
nopath	2	3	3	1	679	00:55:26	3326	00:56:44	3404	00:01:18	78	0.0000
nopath	4	6	3	1	696	00:55:40	3340	00:56:46	3406	00:01:06	66	0.0000
nopath	4	3	10	1	375	00:55:51	3351	00:56:47	3407	00:00:56	56	0.0000
nopath	1	4	12	14	792	00:55:14	3314	00:56:49	3409	00:01:35	95	0.0000
nopath	1	3	3	1	763	00:55:48	3348	00:56:50	3410	00:01:02	62	0.0000
nopath	1	3	9	1	763	00:55:50	3350	00:56:52	3412	00:01:02	62	0.0000
nopath	3	6	5	1	667	00:56:00	3360	00:56:53	3413	00:00:53	53	0.0000
nopath	3	6	12	14	667	00:56:07	3367	00:56:58	3418	00:00:51	51	0.0000
nopath	5	3	6	1	621	00:55:58	3358	00:57:03	3423	00:01:05	65	0.0000	00:01:10
nopath	3	1	3	1	763	00:55:38	3338	00:57:04	3424	00:01:26	86	0.0000
nopath	5	3	5	1	621	00:56:07	3367	00:57:05	3425	00:00:58	58	0.0000
nopath	4	2	3	1	708	00:56:18	3378	00:57:14	3434	00:00:56	56	0.0000
nopath	3	7	3	1	302	00:56:37	3397	00:57:17	3437	00:00:40	40	0.0000
nopath	3	4	12	14	375	00:56:42	3402	00:57:21	3441	00:00:39	39	0.0000
nopath	3	6	13	15	667	00:56:20	3380	00:57:29	3449	00:01:09	69	0.0000
nopath	3	6	3	1	667	00:56:23	3383	00:57:32	3452	00:01:09	69	0.0000
nopath	3	6	13	15	667	00:56:33	3393	00:57:34	3454	00:01:01	61	0.0000
nopath	2	4	3	1	708	00:55:36	3336	00:57:35	3455	00:01:59	119	0.0000
nopath	2	1	3	1	504	00:56:49	3409	00:57:36	3456	00:00:47	47	0.0000
nopath	3	5	9	1	621	00:56:38	3398	00:57:37	3457	00:00:59	59	0.0000
nopath	2	4	10	1	708	00:55:54	3354	00:57:37	3457	00:01:43	103	0.0000
nopath	6	5	9	1	380	00:56:55	3415	00:57:39	3459	00:00:44	44	0.0000
nopath	2	3	13	15	679	00:56:42	3402	00:57:40	3460	00:00:58	58	0.0000
nopath	1	2	3	1	504	00:55:58	3358	00:57:41	3461	00:01:43	103	0.0000
nopath	6	1	12	14	832	00:56:10	3370	00:57:42	3462	00:01:32	92	0.0000
nopath	2	4	3	1	708	00:56:43	3403	00:57:42	3462	00:00:59	59	0.0000
nopath	3	6	5	1	667	00:56:53	3413	00:57:44	3464	00:00:51	51	0.0000
nopath	2	4	10	1	708	00:56:44	3404	00:57:44	3464	00:01:00	60	0.0000
nopath	2	3	12	14	679	00:56:47	3407	00:57:46	3466	00:00:59	59	0.0000
nopath	1	2	13	15	504	00:56:06	3366	00:57:48	3468	00:01:42	102	0.0000
nopath	2	1	9	1	504	00:57:26	3446	00:58:09	3489	00:00:43	43	0.0000	00:00:50
nopath	6	2	10	1	748	00:57:13	3433	00:58:11	3491	00:00:58	58	0.0000
nopath	1	2	12	14	504	00:57:06	3426	00:58:14	3494	00:01:08	68	0.0000
nopath	4	5	3	1	650	00:56:29	3389	00:58:15	3495	00:01:46	106	0.0000
nopath	5	3	7	1	621	00:57:31	3451	00:58:23	3503	00:00:52	52	0.0000
nopath	3	6	3	1	667	00:57:33	3453	00:58:25	3505	00:00:52	52	0.0000
nopath	5	1	5	1	785	00:56:54	3414	00:58:26	3506	00:01:32	92	0.0000
nopath	5	1	3	1	785	00:56:56	3416	00:58:28	3508	00:01:32	92	0.0000
nopath	3	6	3	1	667	00:57:34	3454	00:58:30	3510	00:00:56	56	0.0000
nopath	5	1	3	1	785	00:57:19	3439	00:58:30	3510	00:01:11	71	0.0000
nopath	2	3	3	1	679	00:56:59	3419	00:58:32	3512	00:01:33	93	0.0000
nopath	1	4	10	1	792	00:57:19	3439	00:58:36	3516	00:01:17	77	0.0000
nopath	3	6	12	14	667	00:57:45	3465	00:58:37	3517	00:00:52	52	0.0000
nopath	6	2	3	1	748	00:57:16	3436	00:58:38	3518	00:01:22	82	0.0000
nopath	5	1	10	1	785	00:57:39	3459	00:58:39	3519	00:01:00	60	0.0000
nopath	1	6	10	1	832	00:56:54	3414	00:58:46	3526	00:01:52	112	0.0000
nopath	6	1	3	1	832	00:57:37	3457	00:58:46	3526	00:01:09	69	0.0000
nopath	6	1	5	1	832	00:57:48	3468	00:58:52	3532	00:01:04	64	0.0000
nopath	6	2	12	14	748	00:57:57	3477	00:58:54	3534	00:00:57	57	0.0000
nopath	1	2	5	1	504	00:57:52	3472	00:58:58	3538	00:01:06	66	0.0000
nopath	6	2	12	14	748	00:58:04	3484	00:59:01	3541	00:00:57	57	0.0000	00:01:04
nopath	4	2	10	1	708	00:57:20	3440	00:59:15	3555	00:01:55	115	0.0000
nopath	4	1	9	1	792	00:57:56	3476	00:59:24	3564	00:01:28	88	0.0000
nopath	3	6	9	1	667	00:57:58	3478	00:59:26	3566	00:01:28	88	0.0000
nopath	3	6	9	1	667	00:58:28	3508	00:59:28	3568	00:01:00	60	0.0000
nopath	5	1	10	1	785	00:58:17	3497	00:59:31	3571	00:01:14	74	0.0000
nopath	3	6	3	1	667	00:58:34	3514	00:59:31	3571	00:00:57	57	0.0000
nopath	5	7	9	1	577	00:58:38	3518	00:59:33	3573	00:00:55	55	0.0000
nopath	3	6	3	1	667	00:58:40	3520	00:59:33	3573	00:00:53	53	0.0000
nopath	1	2	13	15	504	00:58:37	3517	00:59:36	3576	00:00:59	59	0.0000
nopath	3	6	5	1	667	00:58:49	3529	00:59:38	3578	00:00:49	49	0.0000
nopath	1	3	12	14	763	00:58:07	3487	00:59:43	3583	00:01:36	96	0.0000
nopath	3	6	13	15	667	00:58:50	3530	00:59:44	3584	00:00:54	54	0.0000
nopath	2	4	3	1	708	00:58:04	3484	00:59:46	3586	00:01:42	102	0.0000
nopath	2	4	9	1	708	00:58:35	3515	00:59:48	3588	00:01:13	73	0.0000
nopath	1	3	3	1	763	00:58:29	3509	00:59:49	3589	00:01:20	80	0.0000
nopath	3	6	13	15	667	00:58:57	3537	00:59:50	3590	00:00:53	53	0.0000
nopath	3	6	3	1	667	00:58:59	3539	00:59:52	3592	00:00:53	53	0.0000
nopath	3	6	5	1	667	00:59:08	3548	00:59:59	3599	00:00:51	51	0.0000
nopath	3	1	12	14	763	00:58:33	3513	01:00:05	3605	00:01:32	92	0.0000	00:01:28
nopath	2	3	12	14	679	00:58:55	3535	01:00:07	3607	00:01:12	72	0.0000
nopath	5	6	3	1	380	00:59:36	3576	01:00:10	3610	00:00:34	34	0.0000
nopath	2	3	9	1	679	00:59:07	3547	01:00:10	3610	00:01:03	63	0.0000
nopath	2	4	5	1	708	00:59:09	3549	01:00:13	3613	00:01:04	64	0.0000
nopath	2	3	3	1	679	00:59:17	3557	01:00:15	3615	00:00:58	58	0.0000
nopath	5	1	13	15	785	00:58:39	3519	01:00:15	3615	00:01:36	96	0.0000
nopath	6	1	12	14	832	00:58:55	3535	01:00:17	3617	00:01:22	82	0.0000
nopath	1	2	5	1	504	00:58:52	3532	01:00:18	3618	00:01:26	86	0.0000
nopath	6	1	8	1	832	00:59:07	3547	01:00:19	3619	00:01:12	72	0.0000
nopath	6	7	12	14	624	00:58:48	3528	01:00:28	3628	00:01:40	100	0.0000
nopath	4	1	13	15	792	00:59:12	3552	01:00:37	3637	00:01:25	85	0.0000
nopath	5	6	5	1	380	01:00:06	3606	01:00:37	3637	00:00:31	31	0.0000
nopath	1	2	3	1	504	00:59:06	3546	01:00:41	3641	00:01:35	95	0.0000
nopath	5	1	5	1	785	00:59:15	3555	01:00:41	3641	00:01:26	86	0.0000
nopath	2	3	12	14	679	00:59:20	3560	01:00:43	3643	00:01:23	83	0.0000
nopath	3	6	3	1	667	00:59:12	3552	01:00:45	3645	00:01:33	93	0.0000
nopath	2	4	12	14	708	00:59:21	3561	01:00:47	3647	00:01:26	86	0.0000
nopath	2	3	9	1	679	00:59:29	3569	01:00:47	3647	00:01:18	78	0.0000
nopath	3	6	3	1	667	00:59:40	3580	01:00:48	3648	00:01:08	68	0.0000
nopath	2	3	10	1	679	00:59:35	3575	01:00:50	3650	00:01:15	75	0.0000
nopath	1	2	10	1	504	01:00:17	3617	01:01:02	3662	00:00:45	45	0.0000	00:01:12
nopath	3	4	3	1	375	01:00:29	3629	01:01:13	3673	00:00:44	44	0.0000
nopath	6	1	9	1	832	01:00:12	3612	01:01:15	3675	00:01:03	63	0.0000
nopath	5	3	5	1	621	01:00:23	3623	01:01:15	3675	00:00:52	52	0.0000
nopath	1	2	13	15	504	01:00:21	3621	01:01:19	3679	00:00:58	58	0.0000
nopath	6	1	12	14	832	01:00:16	3616	01:01:19	3679	00:01:03	63	0.0000
nopath	3	6	13	15	667	01:00:03	3603	01:01:20	3680	00:01:17	77	0.0000
nopath	5	1	9	1	785	01:00:20	3620	01:01:26	3686	00:01:06	66	0.0000
nopath	1	7	13	15	542	01:00:39	3639	01:01:26	3686	00:00:47	47	0.0000
nopath	3	6	6	1	667	01:00:11	3611	01:01:28	3688	00:01:17	77	0.0000
nopath	5	1	5	1	785	01:00:26	3626	01:01:30	3690	00:01:04	64	0.0000
nopath	3	6	3	1	667	01:00:12	3612	01:01:32	3692	00:01:20	80	0.0000
nopath	3	6	7	1	667	01:00:34	3634	01:01:34	3694	00:01:00	60	0.0000
nopath	1	4	3	1	792	00:59:40	3580	01:01:35	3695	00:01:55	115	0.0000
nopath	3	6	7	1	667	01:00:38	3638	01:01:36	3696	00:00:58	58	0.0000
nopath	4	7	12	14	331	01:00:26	3626	01:01:36	3696	00:01:10	70	0.0000
nopath	6	1	12	14	832	01:00:41	3641	01:01:45	3705	00:01:04	64	0.0000
nopath	3	6	13	15	667	01:00:53	3653	01:01:46	3706	00:00:53	53	0.0000
nopath	3	5	5	1	621	01:00:55	3655	01:01:46	3706	00:00:51	51	0.0000
nopath	6	1	12	14	832	01:00:44	3644	01:01:47	3707	00:01:03	63	0.0000
nopath	1	5	5	1	785	00:59:08	3548	01:01:54	3714	00:02:46	166	0.0000
nopath	3	4	10	1	375	01:01:28	3688	01:02:00	3720	00:00:32	32	0.0000	00:00:43
nopath	6	3	13	15	667	01:00:56	3656	01:02:00	3720	00:01:04	64	0.0000
nopath	6	4	5	1	696	01:00:54	3654	01:02:02	3722	00:01:08	68	0.0000
nopath	6	2	12	14	748	01:00:57	3657	01:02:06	3726	00:01:09	69	0.0000
nopath	2	1	2	1	504	01:01:19	3679	01:02:07	3727	00:00:48	48	0.0000
nopath	6	7	3	1	624	01:01:15	3675	01:02:12	3732	00:00:57	57	0.0000
nopath	1	2	5	1	504	01:01:22	3682	01:02:14	3734	00:00:52	52	0.0000
nopath	3	6	9	1	667	01:01:05	3665	01:02:16	3736	00:01:11	71	0.0000
nopath	3	6	3	1	667	01:01:11	3671	01:02:18	3738	00:01:07	67	0.0000
nopath	1	2	12	14	504	01:01:26	3686	01:02:19	3739	00:00:53	53	0.0000
nopath	3	6	3	1	667	01:01:14	3674	01:02:20	3740	00:01:06	66	0.0000
nopath	3	4	3	1	375	01:01:44	3704	01:02:21	3741	00:00:37	37	0.0000
nopath	3	6	3	1	667	01:01:34	3694	01:02:37	3757	00:01:03	63	0.0000
nopath	2	1	13	15	504	01:01:22	3682	01:02:40	3760	00:01:18	78	0.0000
nopath	3	6	9	1	667	01:01:46	3706	01:02:42	3762	00:00:56	56	0.0000
nopath	3	2	3	1	679	01:01:33	3693	01:02:42	3762	00:01:09	69	0.0000
nopath	2	1	3	1	504	01:01:48	3708	01:02:43	3763	00:00:55	55	0.0000
nopath	3	6	3	1	667	01:01:50	3710	01:02:43	3763	00:00:53	53	0.0000
nopath	1	3	12	14	763	01:01:08	3668	01:02:45	3765	00:01:37	97	0.0000
nopath	2	4	12	14	708	00:59:42	3582	01:02:46	3766	00:03:04	184	0.0000
nopath	3	6	13	15	667	01:01:52	3712	01:02:47	3767	00:00:55	55	0.0000
nopath	3	6	9	1	667	01:01:57	3717	01:02:49	3769	00:00:52	52	0.0000
nopath	3	1	13	15	763	01:01:29	3689	01:02:50	3770	00:01:21	81	0.0000
nopath	2	4	5	1	708	01:01:55	3715	01:02:54	3774	00:00:59	59	0.0000
nopath	2	4	10	1	708	01:01:59	3719	01:02:56	3776	00:00:57	57	0.0000
nopath	6	1	6	1	832	01:01:50	3710	01:03:01	3781	00:01:11	71	0.0000	00:01:13
nopath	6	3	5	1	667	01:02:00	3720	01:03:03	3783	00:01:03	63	0.0000
nopath	5	6	3	1	380	01:02:29	3749	01:03:06	3786	00:00:37	37	0.0000
nopath	1	2	3	1	504	01:01:54	3714	01:03:08	3788	00:01:14	74	0.0000
nopath	3	7	5	1	302	01:02:22	3742	01:03:12	3792	00:00:50	50	0.0000
nopath	6	4	12	14	696	01:02:10	3730	01:03:13	3793	00:01:03	63	0.0000
nopath	4	2	9	1	708	01:02:15	3735	01:03:15	3795	00:01:00	60	0.0000
nopath	2	3	3	1	679	01:02:00	3720	01:03:22	3802	00:01:22	82	0.0000
nopath	2	4	9	1	708	01:02:01	3721	01:03:26	3806	00:01:25	85	0.0000
nopath	4	7	8	1	331	01:02:53	3773	01:03:27	3807	00:00:34	34	0.0000
nopath	2	4	5	1	708	01:02:18	3738	01:03:28	3808	00:01:10	70	0.0000
nopath	1	3	13	15	763	01:01:34	3694	01:03:30	3810	00:01:56	116	0.0000
nopath	3	2	12	14	679	01:02:16	3736	01:03:31	3811	00:01:15	75	0.0000
nopath	1	3	13	15	763	01:01:44	3704	01:03:34	3814	00:01:50	110	0.0000
nopath	2	3	5	1	679	01:02:21	3741	01:03:37	3817	00:01:16	76	0.0000
nopath	2	4	7	1	708	01:02:24	3744	01:03:40	3820	00:01:16	76	0.0000
nopath	2	3	3	1	679	01:02:32	3752	01:03:41	3821	00:01:09	69	0.0000
nopath	2	4	6	1	708	01:02:48	3768	01:03:44	3824	00:00:56	56	0.0000
nopath	3	6	3	1	667	01:02:38	3758	01:03:46	3826	00:01:08	68	0.0000
nopath	2	7	10	1	458	01:03:05	3785	01:03:47	3827	00:00:42	42	0.0000
nopath	3	6	9	1	667	01:02:41	3761	01:03:48	3828	00:01:07	67	0.0000
nopath	4	1	12	14	792	01:02:39	3759	01:03:54	3834	00:01:15	75	0.0000
nopath	5	3	13	15	621	01:01:22	3682	01:03:56	3836	00:02:34	154	0.0000
nopath	6	1	7	1	832	01:02:16	3736	01:04:01	3841	00:01:45	105	0.0000	00:01:45
nopath	5	1	3	1	785	01:02:01	3721	01:04:03	3843	00:02:02	122	0.0000
nopath	5	1	10	1	785	01:02:55	3775	01:04:05	3845	00:01:10	70	0.0000
nopath	5	2	3	1	701	01:03:06	3786	01:04:06	3846	00:01:00	60	0.0000
nopath	5	1	5	1	785	01:02:57	3777	01:04:08	3848	00:01:11	71	0.0000
nopath	1	2	3	1	504	01:02:45	3765	01:04:09	3849	00:01:24	84	0.0000
nopath	5	1	9	1	785	01:03:05	3785	01:04:10	3850	00:01:05	65	0.0000
nopath	6	7	9	1	624	01:02:55	3775	01:04:11	3851	00:01:16	76	0.0000
nopath	1	2	12	14	504	01:03:08	3788	01:04:14	3854	00:01:06	66	0.0000
nopath	3	7	9	1	302	01:02:59	3779	01:04:17	3857	00:01:18	78	0.0000
nopath	2	3	9	1	679	01:02:59	3779	01:04:22	3862	00:01:23	83	0.0000
nopath	4	2	5	1	708	01:02:56	3776	01:04:25	3865	00:01:29	89	0.0000
nopath	2	4	3	1	708	01:03:06	3786	01:04:26	3866	00:01:20	80	0.0000
nopath	5	3	5	1	621	01:03:22	3802	01:04:33	3873	00:01:11	71	0.0000
nopath	3	6	12	14	667	01:03:18	3798	01:04:35	3875	00:01:17	77	0.0000
nopath	3	2	3	1	679	01:02:56	3776	01:04:36	3876	00:01:40	100	0.0000
nopath	3	6	13	15	667	01:03:25	3805	01:04:38	3878	00:01:13	73	0.0000
nopath	2	3	12	14	679	01:03:11	3791	01:04:43	3883	00:01:32	92	0.0000
nopath	2	3	10	1	679	01:03:28	3808	01:04:47	3887	00:01:19	79	0.0000
nopath	2	3	12	14	679	01:03:43	3823	01:04:49	3889	00:01:06	66	0.0000
nopath	5	1	4	1	785	01:03:46	3826	01:04:51	3891	00:01:05	65	0.0000
nopath	1	2	9	1	504	01:03:33	3813	01:04:52	3892	00:01:19	79	0.0000
nopath	5	1	10	1	785	01:03:47	3827	01:04:53	3893	00:01:06	66	0.0000
nopath	2	4	6	1	708	01:03:57	3837	01:04:53	3893	00:00:56	56	0.0000
nopath	3	6	6	1	667	01:03:29	3809	01:04:55	3895	00:01:26	86	0.0000
nopath	2	3	12	14	679	01:03:59	3839	01:04:56	3896	00:00:57	57	0.0000
nopath	1	2	9	1	504	01:03:41	3821	01:04:56	3896	00:01:15	75	0.0000
nopath	3	6	6	1	667	01:03:40	3820	01:05:00	3900	00:01:20	80	0.0000	00:01:02
nopath	5	3	3	1	621	01:03:54	3834	01:05:03	3903	00:01:09	69	0.0000
nopath	4	2	5	1	708	01:03:24	3804	01:05:05	3905	00:01:41	101	0.0000
nopath	6	7	12	14	624	01:04:09	3849	01:05:11	3911	00:01:02	62	0.0000
nopath	4	1	9	1	792	01:03:44	3824	01:05:22	3922	00:01:38	98	0.0000
nopath	2	3	12	14	679	01:04:00	3840	01:05:23	3923	00:01:23	83	0.0000
nopath	4	1	5	1	792	01:03:57	3837	01:05:25	3925	00:01:28	88	0.0000
nopath	3	6	3	1	667	01:04:07	3847	01:05:26	3926	00:01:19	79	0.0000
nopath	4	1	9	1	792	01:04:21	3861	01:05:27	3927	00:01:06	66	0.0000
nopath	6	2	3	1	748	01:04:15	3855	01:05:27	3927	00:01:12	72	0.0000
nopath	2	4	3	1	708	01:04:01	3841	01:05:28	3928	00:01:27	87	0.0000
nopath	3	6	3	1	667	01:04:32	3872	01:05:28	3928	00:00:56	56	0.0000
nopath	2	4	5	1	708	01:04:12	3852	01:05:29	3929	00:01:17	77	0.0000
nopath	2	3	3	1	679	01:04:31	3871	01:05:31	3931	00:01:00	60	0.0000
nopath	6	1	3	1	832	01:03:46	3826	01:05:31	3931	00:01:45	105	0.0000
nopath	3	6	9	1	667	01:04:33	3873	01:05:32	3932	00:00:59	59	0.0000
nopath	2	4	12	14	708	01:04:33	3873	01:05:34	3934	00:01:01	61	0.0000
nopath	1	2	2	1	504	01:03:54	3834	01:05:37	3937	00:01:43	103	0.0000
nopath	5	1	9	1	785	01:04:10	3850	01:05:38	3938	00:01:28	88	0.0000
nopath	3	6	5	1	667	01:04:49	3889	01:05:39	3939	00:00:50	50	0.0000
nopath	5	3	9	1	621	01:04:42	3882	01:05:48	3948	00:01:06	66	0.0000
nopath	5	4	3	1	650	01:04:21	3861	01:05:49	3949	00:01:28	88	0.0000
nopath	1	6	3	1	832	01:04:52	3892	01:06:05	3965	00:01:13	73	0.0000	00:01:32
nopath	6	3	10	1	667	01:05:11	3911	01:06:05	3965	00:00:54	54	0.0000
nopath	1	3	3	1	763	01:04:14	3854	01:06:12	3972	00:01:58	118	0.0000
nopath	1	4	9	1	792	01:04:51	3891	01:06:16	3976	00:01:25	85	0.0000
nopath	2	3	3	1	679	01:04:56	3896	01:06:17	3977	00:01:21	81	0.0000
nopath	3	6	13	15	667	01:05:13	3913	01:06:20	3980	00:01:07	67	0.0000
nopath	2	3	12	14	679	01:05:10	3910	01:06:20	3980	00:01:10	70	0.0000
nopath	1	2	3	1	504	01:05:20	3920	01:06:21	3981	00:01:01	61	0.0000
nopath	6	1	3	1	832	01:04:58	3898	01:06:21	3981	00:01:23	83	0.0000
nopath	2	4	2	1	708	01:05:23	3923	01:06:24	3984	00:01:01	61	0.0000
nopath	1	2	5	1	504	01:05:52	3952	01:06:37	3997	00:00:45	45	0.0000
nopath	3	7	9	1	302	01:06:04	3964	01:06:43	4003	00:00:39	39	0.0000
nopath	5	4	9	1	650	01:05:44	3944	01:06:51	4011	00:01:07	67	0.0000
nopath	3	6	12	14	667	01:05:33	3933	01:06:56	4016	00:01:23	83	0.0000
nopath	5	4	10	1	650	01:05:51	3951	01:06:59	4019	00:01:08	68	0.0000
nopath	3	6	12	14	667	01:05:38	3938	01:06:59	4019	00:01:21	81	0.0000
nopath	1	3	5	1	763	01:05:37	3937	01:07:02	4022	00:01:25	85	0.0000	00:01:31
nopath	1	3	12	14	763	01:05:42	3942	01:07:04	4024	00:01:22	82	0.0000
nopath	5	3	3	1	621	01:06:01	3961	01:07:13	4033	00:01:12	72	0.0000
nopath	3	2	3	1	679	01:05:30	3930	01:07:13	4033	00:01:43	103	0.0000
nopath	3	2	5	1	679	01:06:06	3966	01:07:15	4035	00:01:09	69	0.0000
nopath	4	1	7	1	792	01:05:19	3919	01:07:19	4039	00:02:00	120	0.0000
nopath	1	3	13	15	763	01:06:06	3966	01:07:25	4045	00:01:19	79	0.0000
nopath	5	1	3	1	785	01:06:04	3964	01:07:31	4051	00:01:27	87	0.0000
nopath	6	1	10	1	832	01:06:20	3980	01:07:33	4053	00:01:13	73	0.0000
nopath	1	2	12	14	504	01:06:17	3977	01:07:33	4053	00:01:16	76	0.0000
nopath	3	6	3	1	667	01:06:27	3987	01:07:36	4056	00:01:09	69	0.0000
nopath	6	7	9	1	624	01:06:33	3993	01:07:37	4057	00:01:04	64	0.0000
nopath	3	5	12	14	621	01:06:31	3991	01:07:40	4060	00:01:09	69	0.0000
nopath	3	6	5	1	667	01:06:44	4004	01:07:44	4064	00:01:00	60	0.0000
nopath	1	3	3	1	763	01:06:16	3976	01:07:52	4072	00:01:36	96	0.0000
nopath	2	4	10	1	708	01:06:22	3982	01:07:56	4076	00:01:34	94	0.0000
nopath	2	3	9	1	679	01:06:36	3996	01:07:57	4077	00:01:21	81	0.0000
nopath	2	1	12	14	504	01:06:52	4012	01:07:58	4078	00:01:06	66	0.0000
nopath	3	6	2	1	667	01:06:58	4018	01:08:00	4080	00:01:02	62	0.0000	00:01:06
nopath	2	4	5	1	708	01:06:43	4003	01:08:00	4080	00:01:17	77	0.0000
nopath	3	6	13	15	667	01:07:00	4020	01:08:02	4082	00:01:02	62	0.0000
nopath	1	4	9	1	792	01:06:38	3998	01:08:02	4082	00:01:24	84	0.0000
nopath	3	5	12	14	621	01:07:02	4022	01:08:05	4085	00:01:03	63	0.0000
nopath	2	1	13	15	504	01:07:24	4044	01:08:11	4091	00:00:47	47	0.0000
nopath	5	1	5	1	785	01:06:29	3989	01:08:12	4092	00:01:43	103	0.0000
nopath	1	2	3	1	504	01:06:53	4013	01:08:13	4093	00:01:20	80	0.0000
nopath	5	1	12	14	785	01:06:49	4009	01:08:14	4094	00:01:25	85	0.0000
nopath	3	4	13	15	375	01:07:40	4060	01:08:20	4100	00:00:40	40	0.0000
nopath	2	3	2	1	679	01:06:54	4014	01:08:22	4102	00:01:28	88	0.0000
nopath	3	2	3	1	679	01:06:46	4006	01:08:25	4105	00:01:39	99	0.0000
nopath	2	4	5	1	708	01:07:06	4026	01:08:26	4106	00:01:20	80	0.0000
nopath	3	2	12	14	679	01:07:14	4034	01:08:29	4109	00:01:15	75	0.0000
nopath	5	3	12	14	621	01:07:41	4061	01:08:37	4117	00:00:56	56	0.0000
nopath	1	3	2	1	763	01:06:56	4016	01:08:44	4124	00:01:48	108	0.0000
nopath	2	4	12	14	708	01:07:07	4027	01:08:46	4126	00:01:39	99	0.0000
nopath	3	6	3	1	667	01:07:16	4036	01:08:46	4126	00:01:30	90	0.0000
nopath	5	1	3	1	785	01:07:00	4020	01:08:46	4126	00:01:46	106	0.0000
nopath	5	1	3	1	785	01:07:43	4063	01:08:50	4130	00:01:07	67	0.0000
nopath	3	6	2	1	667	01:07:47	4067	01:08:57	4137	00:01:10	70	0.0000
nopath	3	4	5	1	375	01:08:01	4081	01:08:58	4138	00:00:57	57	0.0000
nopath	1	3	13	15	763	01:06:57	4017	01:09:05	4145	00:02:08	128	0.0000	00:01:38
nopath	2	3	3	1	679	01:07:38	4058	01:09:07	4147	00:01:29	89	0.0000
nopath	2	4	6	1	708	01:07:40	4060	01:09:10	4150	00:01:30	90	0.0000
nopath	2	1	2	1	504	01:07:58	4078	01:09:10	4150	00:01:12	72	0.0000
nopath	1	4	5	1	792	01:07:35	4055	01:09:12	4152	00:01:37	97	0.0000
nopath	1	3	3	1	763	01:07:55	4075	01:09:13	4153	00:01:18	78	0.0000
nopath	1	3	3	1	763	01:08:03	4083	01:09:15	4155	00:01:12	72	0.0000
nopath	3	6	12	14	667	01:07:48	4068	01:09:17	4157	00:01:29	89	0.0000
nopath	5	2	12	14	701	01:08:06	4086	01:09:20	4160	00:01:14	74	0.0000
nopath	5	1	9	1	785	01:07:46	4066	01:09:21	4161	00:01:35	95	0.0000
nopath	5	1	10	1	785	01:07:54	4074	01:09:23	4163	00:01:29	89	0.0000
nopath	6	3	3	1	667	01:08:24	4104	01:09:23	4163	00:00:59	59	0.0000
nopath	2	3	5	1	679	01:08:13	4093	01:09:34	4174	00:01:21	81	0.0000
nopath	2	4	12	14	708	01:07:49	4069	01:09:36	4176	00:01:47	107	0.0000
nopath	6	1	3	1	832	01:08:38	4118	01:09:42	4182	00:01:04	64	0.0000
nopath	3	6	10	1	667	01:08:07	4087	01:09:47	4187	00:01:40	100	0.0000
nopath	4	3	12	14	375	01:06:41	4001	01:10:04	4204	00:03:23	203	0.0000	00:01:42
nopath	2	4	5	1	708	01:08:20	4100	01:10:05	4205	00:01:45	105	0.0000
nopath	1	3	6	1	763	01:08:07	4087	01:10:09	4209	00:02:02	122	0.0000
nopath	2	4	13	15	708	01:08:27	4107	01:10:10	4210	00:01:43	103	0.0000
nopath	1	3	10	1	763	01:08:30	4110	01:10:12	4212	00:01:42	102	0.0000
nopath	1	3	3	1	763	01:08:38	4118	01:10:14	4214	00:01:36	96	0.0000
nopath	3	6	13	15	667	01:08:21	4101	01:10:20	4220	00:01:59	119	0.0000
nopath	6	1	3	1	832	01:09:17	4157	01:10:20	4220	00:01:03	63	0.0000
nopath	3	6	2	1	667	01:08:38	4118	01:10:21	4221	00:01:43	103	0.0000
nopath	3	6	12	14	667	01:08:50	4130	01:10:23	4223	00:01:33	93	0.0000
nopath	5	7	7	1	577	01:09:22	4162	01:10:30	4230	00:01:08	68	0.0000
nopath	3	2	12	14	679	01:08:28	4108	01:10:36	4236	00:02:08	128	0.0000
nopath	3	2	10	1	679	01:08:36	4116	01:10:38	4238	00:02:02	122	0.0000
nopath	1	3	6	1	763	01:08:52	4132	01:10:42	4242	00:01:50	110	0.0000
nopath	2	3	2	1	679	01:09:06	4146	01:10:45	4245	00:01:39	99	0.0000
nopath	3	6	7	1	667	01:09:13	4153	01:10:46	4246	00:01:33	93	0.0000
nopath	3	5	5	1	621	01:09:18	4158	01:10:47	4247	00:01:29	89	0.0000
nopath	2	3	5	1	679	01:09:18	4158	01:10:47	4247	00:01:29	89	0.0000
nopath	1	3	3	1	763	01:09:36	4176	01:10:49	4249	00:01:13	73	0.0000
nopath	3	6	9	1	667	01:09:19	4159	01:10:50	4250	00:01:31	91	0.0000
nopath	3	5	5	1	621	01:09:27	4167	01:10:52	4252	00:01:25	85	0.0000
nopath	4	1	9	1	792	01:08:10	4090	01:10:53	4253	00:02:43	163	0.0000
nopath	3	6	2	1	667	01:09:29	4169	01:10:54	4254	00:01:25	85	0.0000
nopath	5	2	5	1	701	01:09:36	4176	01:10:55	4255	00:01:19	79	0.0000
nopath	2	4	12	14	708	01:10:02	4202	01:10:56	4256	00:00:54	54	0.0000
nopath	3	6	12	14	667	01:09:42	4182	01:10:56	4256	00:01:14	74	0.0000
nopath	1	2	9	1	504	01:09:48	4188	01:11:01	4261	00:01:13	73	0.0000	00:01:09
nopath	5	3	6	1	621	01:09:53	4193	01:11:03	4263	00:01:10	70	0.0000
nopath	2	3	9	1	679	01:10:06	4206	01:11:12	4272	00:01:06	66	0.0000
nopath	4	2	6	1	708	01:10:03	4203	01:11:15	4275	00:01:12	72	0.0000
nopath	2	3	13	15	679	01:10:10	4210	01:11:16	4276	00:01:06	66	0.0000
nopath	4	2	12	14	708	01:10:10	4210	01:11:18	4278	00:01:08	68	0.0000
nopath	1	5	5	1	785	01:09:41	4181	01:11:23	4283	00:01:42	102	0.0000
nopath	5	3	9	1	621	01:10:12	4212	01:11:23	4283	00:01:11	71	0.0000
nopath	2	5	9	1	701	01:10:11	4211	01:11:26	4286	00:01:15	75	0.0000
nopath	5	3	3	1	621	01:10:29	4229	01:11:28	4288	00:00:59	59	0.0000
nopath	1	6	3	1	832	01:10:06	4206	01:11:30	4290	00:01:24	84	0.0000
nopath	2	1	3	1	504	01:10:42	4242	01:11:32	4292	00:00:50	50	0.0000
nopath	2	1	9	1	504	01:10:46	4246	01:11:36	4296	00:00:50	50	0.0000
nopath	5	4	9	1	650	01:10:46	4246	01:11:40	4300	00:00:54	54	0.0000
nopath	1	4	3	1	792	01:10:09	4209	01:11:45	4305	00:01:36	96	0.0000
nopath	3	6	13	15	667	01:09:50	4190	01:11:50	4310	00:02:00	120	0.0000
nopath	5	1	7	1	785	01:10:17	4217	01:11:51	4311	00:01:34	94	0.0000
nopath	1	2	10	1	504	01:11:10	4270	01:11:54	4314	00:00:44	44	0.0000
nopath	4	2	5	1	708	01:11:12	4272	01:12:10	4330	00:00:58	58	0.0000	00:01:16
nopath	3	4	12	14	375	01:11:37	4297	01:12:11	4331	00:00:34	34	0.0000
nopath	3	1	13	15	763	01:10:02	4202	01:12:19	4339	00:02:17	137	0.0000
nopath	2	5	3	1	701	01:10:22	4222	01:12:23	4343	00:02:01	121	0.0000
nopath	2	3	12	14	679	01:10:57	4257	01:12:23	4343	00:01:26	86	0.0000
nopath	2	1	5	1	504	01:11:41	4301	01:12:26	4346	00:00:45	45	0.0000
nopath	5	1	3	1	785	01:11:19	4279	01:12:31	4351	00:01:12	72	0.0000
nopath	5	1	5	1	785	01:11:27	4287	01:12:33	4353	00:01:06	66	0.0000
nopath	5	1	3	1	785	01:11:34	4294	01:12:36	4356	00:01:02	62	0.0000
nopath	3	6	3	1	667	01:11:08	4268	01:12:36	4356	00:01:28	88	0.0000
nopath	3	6	3	1	667	01:11:23	4283	01:12:38	4358	00:01:15	75	0.0000
nopath	3	5	4	1	621	01:11:33	4293	01:12:40	4360	00:01:07	67	0.0000
nopath	3	6	3	1	667	01:11:34	4294	01:12:43	4363	00:01:09	69	0.0000
nopath	3	6	12	14	667	01:11:47	4307	01:12:45	4365	00:00:58	58	0.0000
nopath	2	3	13	15	679	01:11:00	4260	01:12:55	4375	00:01:55	115	0.0000
nopath	5	2	12	14	701	01:11:46	4306	01:12:56	4376	00:01:10	70	0.0000
nopath	3	6	13	15	667	01:11:58	4318	01:12:58	4378	00:01:00	60	0.0000
nopath	3	6	12	14	667	01:12:01	4321	01:13:01	4381	00:01:00	60	0.0000	00:01:24
nopath	5	1	9	1	785	01:11:48	4308	01:13:04	4384	00:01:16	76	0.0000
nopath	6	2	10	1	748	01:11:58	4318	01:13:04	4384	00:01:06	66	0.0000
nopath	6	1	5	1	832	01:11:28	4288	01:13:06	4386	00:01:38	98	0.0000
nopath	2	3	6	1	679	01:12:13	4333	01:13:12	4392	00:00:59	59	0.0000
nopath	2	6	5	1	748	01:11:37	4297	01:13:16	4396	00:01:39	99	0.0000
nopath	2	6	3	1	748	01:11:58	4318	01:13:18	4398	00:01:20	80	0.0000
nopath	6	7	13	15	624	01:12:21	4341	01:13:31	4411	00:01:10	70	0.0000
nopath	3	6	7	1	667	01:12:23	4343	01:13:36	4416	00:01:13	73	0.0000
nopath	3	6	13	15	667	01:12:50	4370	01:13:47	4427	00:00:57	57	0.0000
nopath	1	4	3	1	792	01:12:27	4347	01:13:55	4435	00:01:28	88	0.0000
nopath	2	3	13	15	679	01:12:56	4376	01:13:57	4437	00:01:01	61	0.0000
nopath	2	3	3	1	679	01:13:06	4386	01:14:00	4440	00:00:54	54	0.0000	00:01:15
nopath	3	6	9	1	667	01:13:17	4397	01:14:09	4449	00:00:52	52	0.0000
nopath	3	2	5	1	679	01:13:13	4393	01:14:24	4464	00:01:11	71	0.0000
nopath	2	6	3	1	748	01:13:13	4393	01:14:26	4466	00:01:13	73	0.0000
nopath	3	1	9	1	763	01:13:07	4387	01:14:29	4469	00:01:22	82	0.0000
nopath	3	6	12	14	667	01:13:38	4418	01:14:36	4476	00:00:58	58	0.0000
nopath	3	5	5	1	621	01:13:40	4420	01:14:39	4479	00:00:59	59	0.0000
nopath	2	7	2	1	458	01:14:00	4440	01:14:40	4480	00:00:40	40	0.0000
nopath	1	3	3	1	763	01:12:47	4367	01:14:42	4482	00:01:55	115	0.0000
nopath	6	2	13	15	748	01:13:45	4425	01:14:45	4485	00:01:00	60	0.0000
nopath	1	3	5	1	763	01:13:25	4405	01:14:45	4485	00:01:20	80	0.0000
nopath	2	3	10	1	679	01:13:48	4428	01:14:47	4487	00:00:59	59	0.0000
nopath	3	6	7	1	667	01:13:58	4438	01:14:49	4489	00:00:51	51	0.0000
nopath	2	3	3	1	679	01:13:55	4435	01:14:50	4490	00:00:55	55	0.0000
nopath	6	3	3	1	667	01:13:56	4436	01:15:03	4503	00:01:07	67	0.0000	00:01:04
nopath	6	1	9	1	832	01:14:04	4444	01:15:08	4508	00:01:04	64	0.0000
nopath	3	2	6	1	679	01:13:59	4439	01:15:15	4515	00:01:16	76	0.0000
nopath	3	6	10	1	667	01:14:06	4446	01:15:16	4516	00:01:10	70	0.0000
nopath	4	5	3	1	650	01:14:17	4457	01:15:17	4517	00:01:00	60	0.0000
nopath	5	3	13	15	621	01:14:02	4442	01:15:20	4520	00:01:18	78	0.0000
nopath	3	6	12	14	667	01:14:23	4463	01:15:29	4529	00:01:06	66	0.0000
nopath	3	6	9	1	667	01:14:26	4466	01:15:32	4532	00:01:06	66	0.0000
nopath	2	1	13	15	504	01:14:41	4481	01:15:33	4533	00:00:52	52	0.0000
nopath	3	6	5	1	667	01:14:31	4471	01:15:34	4534	00:01:03	63	0.0000
nopath	6	3	5	1	667	01:14:30	4470	01:15:35	4535	00:01:05	65	0.0000
nopath	3	6	12	14	667	01:14:41	4481	01:15:36	4536	00:00:55	55	0.0000
nopath	5	2	13	15	701	01:13:29	4409	01:15:38	4538	00:02:09	129	0.0000
nopath	3	6	3	1	667	01:14:52	4492	01:15:42	4542	00:00:50	50	0.0000
nopath	5	1	9	1	785	01:14:22	4462	01:15:44	4544	00:01:22	82	0.0000
nopath	6	1	12	14	832	01:14:24	4464	01:15:47	4547	00:01:23	83	0.0000
nopath	3	2	3	1	679	01:14:56	4496	01:15:55	4555	00:00:59	59	0.0000
nopath	1	4	3	1	792	01:14:23	4463	01:15:55	4555	00:01:32	92	0.0000
nopath	2	6	3	1	748	01:14:36	4476	01:15:56	4556	00:01:20	80	0.0000
nopath	1	4	13	15	792	01:14:30	4470	01:16:00	4560	00:01:30	90	0.0000	00:01:23
nopath	3	6	12	14	667	01:15:06	4506	01:16:07	4567	00:01:01	61	0.0000
nopath	3	6	9	1	667	01:15:10	4510	01:16:09	4569	00:00:59	59	0.0000
nopath	3	2	13	15	679	01:15:11	4511	01:16:13	4573	00:01:02	62	0.0000
nopath	2	4	5	1	708	01:15:00	4500	01:16:17	4577	00:01:17	77	0.0000
nopath	2	4	6	1	708	01:15:05	4505	01:16:19	4579	00:01:14	74	0.0000
nopath	2	3	3	1	679	01:15:33	4533	01:16:25	4585	00:00:52	52	0.0000
nopath	6	3	3	1	667	01:15:56	4556	01:16:46	4606	00:00:50	50	0.0000
nopath	3	6	5	1	667	01:15:49	4549	01:16:55	4615	00:01:06	66	0.0000
nopath	3	6	5	1	667	01:16:06	4566	01:16:57	4617	00:00:51	51	0.0000
nopath	6	7	6	1	624	01:16:03	4563	01:16:59	4619	00:00:56	56	0.0000
nopath	6	7	3	1	624	01:16:04	4564	01:17:02	4622	00:00:58	58	0.0000	00:01:09
nopath	1	3	12	14	763	01:15:27	4527	01:17:03	4623	00:01:36	96	0.0000
nopath	6	2	5	1	748	01:15:45	4545	01:17:05	4625	00:01:20	80	0.0000
nopath	2	1	13	15	504	01:16:16	4576	01:17:05	4625	00:00:49	49	0.0000
nopath	2	3	3	1	679	01:16:02	4562	01:17:07	4627	00:01:05	65	0.0000
nopath	2	3	3	1	679	01:16:21	4581	01:17:15	4635	00:00:54	54	0.0000
nopath	6	3	9	1	667	01:16:29	4589	01:17:22	4642	00:00:53	53	0.0000
nopath	2	7	9	1	458	01:16:32	4592	01:17:23	4643	00:00:51	51	0.0000
nopath	1	2	10	1	504	01:16:18	4578	01:17:41	4661	00:01:23	83	0.0000
nopath	3	6	5	1	667	01:16:46	4606	01:17:46	4666	00:01:00	60	0.0000
nopath	5	3	2	1	621	01:16:57	4617	01:17:46	4666	00:00:49	49	0.0000
nopath	3	6	9	1	667	01:16:49	4609	01:17:47	4667	00:00:58	58	0.0000
nopath	3	2	9	1	679	01:16:57	4617	01:17:55	4675	00:00:58	58	0.0000
nopath	3	2	9	1	679	01:17:10	4630	01:18:06	4686	00:00:56	56	0.0000	00:01:16
nopath	3	5	12	14	621	01:17:12	4632	01:18:07	4687	00:00:55	55	0.0000
nopath	3	6	9	1	667	01:17:24	4644	01:18:16	4696	00:00:52	52	0.0000
nopath	2	4	3	1	708	01:17:25	4645	01:18:17	4697	00:00:52	52	0.0000
nopath	3	6	5	1	667	01:17:30	4650	01:18:20	4700	00:00:50	50	0.0000
nopath	2	1	3	1	504	01:17:43	4663	01:18:28	4708	00:00:45	45	0.0000
nopath	2	4	3	1	708	01:17:35	4655	01:18:28	4708	00:00:53	53	0.0000
nopath	2	4	9	1	708	01:17:37	4657	01:18:30	4710	00:00:53	53	0.0000
nopath	2	3	9	1	679	01:17:39	4659	01:18:31	4711	00:00:52	52	0.0000
nopath	6	3	4	1	667	01:17:39	4659	01:18:43	4723	00:01:04	64	0.0000
nopath	6	1	13	15	832	01:17:21	4641	01:18:45	4725	00:01:24	84	0.0000
nopath	1	3	3	1	763	01:17:18	4638	01:19:02	4742	00:01:44	104	0.0000	00:01:35
nopath	4	7	10	1	331	01:18:32	4712	01:19:04	4744	00:00:32	32	0.0000
nopath	5	2	5	1	701	01:17:27	4647	01:19:06	4746	00:01:39	99	0.0000
nopath	6	1	10	1	832	01:17:53	4673	01:19:11	4751	00:01:18	78	0.0000
nopath	5	1	9	1	785	01:18:11	4691	01:19:15	4755	00:01:04	64	0.0000
nopath	2	4	3	1	708	01:17:58	4678	01:19:25	4765	00:01:27	87	0.0000
nopath	3	2	5	1	679	01:18:20	4700	01:19:25	4765	00:01:05	65	0.0000
nopath	3	6	5	1	667	01:17:51	4671	01:19:26	4766	00:01:35	95	0.0000
nopath	2	4	5	1	708	01:18:09	4689	01:19:26	4766	00:01:17	77	0.0000
nopath	4	7	5	1	331	01:18:47	4727	01:19:27	4767	00:00:40	40	0.0000
nopath	5	3	3	1	621	01:18:36	4716	01:19:33	4773	00:00:57	57	0.0000
nopath	2	1	3	1	504	01:19:04	4744	01:19:45	4785	00:00:41	41	0.0000
nopath	3	1	12	14	763	01:18:32	4712	01:19:47	4787	00:01:15	75	0.0000
nopath	1	3	12	14	763	01:18:21	4701	01:19:53	4793	00:01:32	92	0.0000
nopath	6	1	13	15	832	01:17:57	4677	01:19:55	4795	00:01:58	118	0.0000
nopath	1	3	5	1	763	01:18:31	4711	01:19:56	4796	00:01:25	85	0.0000
nopath	5	1	13	15	785	01:18:27	4707	01:19:57	4797	00:01:30	90	0.0000
nopath	6	1	12	14	832	01:18:51	4731	01:19:59	4799	00:01:08	68	0.0000
nopath	3	6	9	1	667	01:18:46	4726	01:19:59	4799	00:01:13	73	0.0000
nopath	2	4	10	1	708	01:18:31	4711	01:19:59	4799	00:01:28	88	0.0000
nopath	2	3	9	1	679	01:19:00	4740	01:20:00	4800	00:01:00	60	0.0000	00:00:56
nopath	3	6	9	1	667	01:18:59	4739	01:20:02	4802	00:01:03	63	0.0000
nopath	3	6	13	15	667	01:19:00	4740	01:20:05	4805	00:01:05	65	0.0000
nopath	1	3	5	1	763	01:18:47	4727	01:20:06	4806	00:01:19	79	0.0000
nopath	3	2	9	1	679	01:18:37	4717	01:20:10	4810	00:01:33	93	0.0000
nopath	4	1	12	14	792	01:18:37	4717	01:20:17	4817	00:01:40	100	0.0000
nopath	4	2	12	14	708	01:18:56	4736	01:20:19	4819	00:01:23	83	0.0000
nopath	3	1	6	1	763	01:19:09	4749	01:20:22	4822	00:01:13	73	0.0000
nopath	5	7	12	14	577	01:18:55	4735	01:20:28	4828	00:01:33	93	0.0000
nopath	2	3	3	1	679	01:19:33	4773	01:20:34	4834	00:01:01	61	0.0000
nopath	2	4	9	1	708	01:19:21	4761	01:20:35	4835	00:01:14	74	0.0000
nopath	2	3	12	14	679	01:19:47	4787	01:20:40	4840	00:00:53	53	0.0000
nopath	1	5	6	1	785	01:19:34	4774	01:20:52	4852	00:01:18	78	0.0000
nopath	1	3	12	14	763	01:19:31	4771	01:21:03	4863	00:01:32	92	0.0000	00:01:27
nopath	3	1	3	1	763	01:19:54	4794	01:21:10	4870	00:01:16	76	0.0000
nopath	2	3	12	14	679	01:20:21	4821	01:21:15	4875	00:00:54	54	0.0000
nopath	5	1	5	1	785	01:20:06	4806	01:21:21	4881	00:01:15	75	0.0000
nopath	3	6	3	1	667	01:20:22	4822	01:21:21	4881	00:00:59	59	0.0000
nopath	2	3	13	15	679	01:20:27	4827	01:21:22	4882	00:00:55	55	0.0000
nopath	1	7	3	1	542	01:20:36	4836	01:21:28	4888	00:00:52	52	0.0000
nopath	3	2	12	14	679	01:20:16	4816	01:21:36	4896	00:01:20	80	0.0000
nopath	5	6	13	15	380	01:20:48	4848	01:21:39	4899	00:00:51	51	0.0000
nopath	5	4	3	1	650	01:20:13	4813	01:21:39	4899	00:01:26	86	0.0000
nopath	1	3	12	14	763	01:20:09	4809	01:21:43	4903	00:01:34	94	0.0000
nopath	2	5	13	15	701	01:20:37	4837	01:21:47	4907	00:01:10	70	0.0000
nopath	3	5	5	1	621	01:20:58	4858	01:21:54	4914	00:00:56	56	0.0000
nopath	3	6	12	14	667	01:21:08	4868	01:21:59	4919	00:00:51	51	0.0000
nopath	1	2	10	1	504	01:21:19	4879	01:22:04	4924	00:00:45	45	0.0000	00:00:57
nopath	6	4	5	1	696	01:20:47	4847	01:22:06	4926	00:01:19	79	0.0000
nopath	1	4	3	1	792	01:21:10	4870	01:22:15	4935	00:01:05	65	0.0000
nopath	3	6	6	1	667	01:21:27	4887	01:22:18	4938	00:00:51	51	0.0000
nopath	1	3	10	1	763	01:21:23	4883	01:22:21	4941	00:00:58	58	0.0000
nopath	3	6	9	1	667	01:21:32	4892	01:22:22	4942	00:00:50	50	0.0000
nopath	4	1	9	1	792	01:20:57	4857	01:22:25	4945	00:01:28	88	0.0000
nopath	6	1	5	1	832	01:21:08	4868	01:22:31	4951	00:01:23	83	0.0000
nopath	2	3	5	1	679	01:21:22	4882	01:22:36	4956	00:01:14	74	0.0000
nopath	4	2	5	1	708	01:21:31	4891	01:22:37	4957	00:01:06	66	0.0000
nopath	2	7	6	1	458	01:22:07	4927	01:22:51	4971	00:00:44	44	0.0000
nopath	1	2	9	1	504	01:21:33	4893	01:23:03	4983	00:01:30	90	0.0000	00:01:30
nopath	5	4	5	1	650	01:22:02	4922	01:23:04	4984	00:01:02	62	0.0000
nopath	6	1	13	15	832	01:21:39	4899	01:23:05	4985	00:01:26	86	0.0000
nopath	2	3	2	1	679	01:22:12	4932	01:23:15	4995	00:01:03	63	0.0000
nopath	3	6	5	1	667	01:22:11	4931	01:23:16	4996	00:01:05	65	0.0000
nopath	5	1	6	1	785	01:22:17	4937	01:23:17	4997	00:01:00	60	0.0000
nopath	2	4	13	15	708	01:21:48	4908	01:23:18	4998	00:01:30	90	0.0000
nopath	3	6	12	14	667	01:22:22	4942	01:23:19	4999	00:00:57	57	0.0000
nopath	3	5	5	1	621	01:22:26	4946	01:23:21	5001	00:00:55	55	0.0000
nopath	6	1	12	14	832	01:22:24	4944	01:23:27	5007	00:01:03	63	0.0000
nopath	6	1	10	1	832	01:22:25	4945	01:23:30	5010	00:01:05	65	0.0000
nopath	2	5	5	1	701	01:22:04	4924	01:23:33	5013	00:01:29	89	0.0000
nopath	3	2	13	15	679	01:22:27	4947	01:23:36	5016	00:01:09	69	0.0000
nopath	1	6	6	1	832	01:22:20	4940	01:23:37	5017	00:01:17	77	0.0000
nopath	1	3	7	1	763	01:21:38	4898	01:23:42	5022	00:02:04	124	0.0000
nopath	4	7	13	15	331	01:23:06	4986	01:23:49	5029	00:00:43	43	0.0000
nopath	2	1	10	1	504	01:23:03	4983	01:23:51	5031	00:00:48	48	0.0000
nopath	3	2	10	1	679	01:22:58	4978	01:23:55	5035	00:00:57	57	0.0000
nopath	3	6	8	1	667	01:22:29	4949	01:23:56	5036	00:01:27	87	0.0000
nopath	3	6	3	1	667	01:23:03	4983	01:23:58	5038	00:00:55	55	0.0000
nopath	2	1	5	1	504	01:23:12	4992	01:23:59	5039	00:00:47	47	0.0000
nopath	5	3	5	1	621	01:23:00	4980	01:24:04	5044	00:01:04	64	0.0000	00:01:08
nopath	1	2	3	1	504	01:22:58	4978	01:24:11	5051	00:01:13	73	0.0000
nopath	6	3	9	1	667	01:23:18	4998	01:24:20	5060	00:01:02	62	0.0000
nopath	5	4	12	14	650	01:23:05	4985	01:24:22	5062	00:01:17	77	0.0000
nopath	3	6	3	1	667	01:23:30	5010	01:24:23	5063	00:00:53	53	0.0000
nopath	6	3	9	1	667	01:23:32	5012	01:24:24	5064	00:00:52	52	0.0000
nopath	6	1	9	1	832	01:23:01	4981	01:24:24	5064	00:01:23	83	0.0000
nopath	3	5	4	1	621	01:23:35	5015	01:24:26	5066	00:00:51	51	0.0000
nopath	3	6	10	1	667	01:23:36	5016	01:24:28	5068	00:00:52	52	0.0000
nopath	2	3	3	1	679	01:23:25	5005	01:24:32	5072	00:01:07	67	0.0000
nopath	4	7	12	14	331	01:23:53	5033	01:24:36	5076	00:00:43	43	0.0000
nopath	3	6	13	15	667	01:23:46	5026	01:24:38	5078	00:00:52	52	0.0000
nopath	2	5	12	14	701	01:22:41	4961	01:24:45	5085	00:02:04	124	0.0000
nopath	2	7	12	14	458	01:23:42	5022	01:24:46	5086	00:01:04	64	0.0000
nopath	2	3	5	1	679	01:23:59	5039	01:25:02	5102	00:01:03	63	0.0000	00:01:01
nopath	4	7	5	1	331	01:24:35	5075	01:25:06	5106	00:00:31	31	0.0000
nopath	6	1	3	1	832	01:23:42	5022	01:25:11	5111	00:01:29	89	0.0000
nopath	4	2	9	1	708	01:24:01	5041	01:25:15	5115	00:01:14	74	0.0000
nopath	2	3	3	1	679	01:24:18	5058	01:25:32	5132	00:01:14	74	0.0000
nopath	3	6	3	1	667	01:24:35	5075	01:25:35	5135	00:01:00	60	0.0000
nopath	3	6	5	1	667	01:24:47	5087	01:25:38	5138	00:00:51	51	0.0000
nopath	3	5	10	1	621	01:24:50	5090	01:25:42	5142	00:00:52	52	0.0000
nopath	2	1	5	1	504	01:25:18	5118	01:26:03	5163	00:00:45	45	0.0000	00:00:52
nopath	4	7	12	14	331	01:25:29	5129	01:26:05	5165	00:00:36	36	0.0000
nopath	2	4	5	1	708	01:25:02	5102	01:26:06	5166	00:01:04	64	0.0000
nopath	6	2	12	14	748	01:24:47	5087	01:26:06	5166	00:01:19	79	0.0000
nopath	3	6	9	1	667	01:25:22	5122	01:26:26	5186	00:01:04	64	0.0000
nopath	6	2	3	1	748	01:24:49	5089	01:26:35	5195	00:01:46	106	0.0000
nopath	2	4	3	1	708	01:25:33	5133	01:26:36	5196	00:01:03	63	0.0000
nopath	2	3	3	1	679	01:25:45	5145	01:26:39	5199	00:00:54	54	0.0000
nopath	5	3	12	14	621	01:25:33	5133	01:26:54	5214	00:01:21	81	0.0000
nopath	6	2	5	1	748	01:25:56	5156	01:26:57	5217	00:01:01	61	0.0000
nopath	2	1	12	14	504	01:26:02	5162	01:26:57	5217	00:00:55	55	0.0000
nopath	4	1	12	14	792	01:25:41	5141	01:27:00	5220	00:01:19	79	0.0000	00:01:32
nopath	6	2	2	1	748	01:25:58	5158	01:27:00	5220	00:01:02	62	0.0000
nopath	6	1	3	1	832	01:25:37	5137	01:27:02	5222	00:01:25	85	0.0000
nopath	3	6	2	1	667	01:26:23	5183	01:27:15	5235	00:00:52	52	0.0000
nopath	3	7	13	15	302	01:26:33	5193	01:27:22	5242	00:00:49	49	0.0000
nopath	3	1	12	14	763	01:25:39	5139	01:27:25	5245	00:01:46	106	0.0000
nopath	6	1	9	1	832	01:26:08	5168	01:27:31	5251	00:01:23	83	0.0000
nopath	1	3	3	1	763	01:26:00	5160	01:27:34	5254	00:01:34	94	0.0000
nopath	2	4	10	1	708	01:26:11	5171	01:27:35	5255	00:01:24	84	0.0000
nopath	1	3	10	1	763	01:26:20	5180	01:27:36	5256	00:01:16	76	0.0000
nopath	3	6	3	1	667	01:26:44	5204	01:27:38	5258	00:00:54	54	0.0000
nopath	2	3	3	1	679	01:26:32	5192	01:27:39	5259	00:01:07	67	0.0000
nopath	1	4	3	1	792	01:26:31	5191	01:27:46	5266	00:01:15	75	0.0000
nopath	6	1	12	14	832	01:26:25	5185	01:27:52	5272	00:01:27	87	0.0000
nopath	4	2	6	1	708	01:26:39	5199	01:27:56	5276	00:01:17	77	0.0000
nopath	3	5	3	1	621	01:26:45	5205	01:28:05	5285	00:01:20	80	0.0000	00:00:59
nopath	3	4	5	1	375	01:27:29	5249	01:28:06	5286	00:00:37	37	0.0000
nopath	5	7	7	1	577	01:27:10	5230	01:28:13	5293	00:01:03	63	0.0000
nopath	1	3	9	1	763	01:26:54	5214	01:28:14	5294	00:01:20	80	0.0000
nopath	2	4	3	1	708	01:26:47	5207	01:28:15	5295	00:01:28	88	0.0000
nopath	2	4	12	14	708	01:27:07	5227	01:28:19	5299	00:01:12	72	0.0000
nopath	2	4	3	1	708	01:27:19	5239	01:28:21	5301	00:01:02	62	0.0000
nopath	5	1	7	1	785	01:27:05	5225	01:28:21	5301	00:01:16	76	0.0000
nopath	3	6	10	1	667	01:27:37	5257	01:28:29	5309	00:00:52	52	0.0000
nopath	5	2	13	15	701	01:27:38	5258	01:28:42	5322	00:01:04	64	0.0000
nopath	6	2	2	1	748	01:27:42	5262	01:28:51	5331	00:01:09	69	0.0000
nopath	1	2	6	1	504	01:28:09	5289	01:28:54	5334	00:00:45	45	0.0000
nopath	3	6	3	1	667	01:28:02	5282	01:28:54	5334	00:00:52	52	0.0000
nopath	6	1	10	1	832	01:27:41	5261	01:28:54	5334	00:01:13	73	0.0000
nopath	3	6	10	1	667	01:28:04	5284	01:28:58	5338	00:00:54	54	0.0000
nopath	3	6	3	1	667	01:28:08	5288	01:29:00	5340	00:00:52	52	0.0000	00:00:59
nopath	1	3	5	1	763	01:27:06	5226	01:29:02	5342	00:01:56	116	0.0000
nopath	2	3	5	1	679	01:27:51	5271	01:29:05	5345	00:01:14	74	0.0000
nopath	1	3	12	14	763	01:27:59	5279	01:29:07	5347	00:01:08	68	0.0000
nopath	3	6	12	14	667	01:28:24	5304	01:29:14	5354	00:00:50	50	0.0000
nopath	3	6	9	1	667	01:28:27	5307	01:29:18	5358	00:00:51	51	0.0000
nopath	3	1	5	1	763	01:28:13	5293	01:29:30	5370	00:01:17	77	0.0000
nopath	1	3	9	1	763	01:28:25	5305	01:29:32	5372	00:01:07	67	0.0000
nopath	4	1	5	1	792	01:28:33	5313	01:29:34	5374	00:01:01	61	0.0000
nopath	2	3	5	1	679	01:28:18	5298	01:29:37	5377	00:01:19	79	0.0000
nopath	2	4	9	1	708	01:28:22	5302	01:29:40	5380	00:01:18	78	0.0000
nopath	6	1	3	1	832	01:28:12	5292	01:29:41	5381	00:01:29	89	0.0000
nopath	2	4	3	1	708	01:28:48	5328	01:29:42	5382	00:00:54	54	0.0000
nopath	6	2	10	1	748	01:28:45	5325	01:29:42	5382	00:00:57	57	0.0000
nopath	1	5	12	14	785	01:28:26	5306	01:29:45	5385	00:01:19	79	0.0000
nopath	1	7	10	1	542	01:28:37	5317	01:29:45	5385	00:01:08	68	0.0000
nopath	1	2	12	14	504	01:29:00	5340	01:29:47	5387	00:00:47	47	0.0000
nopath	5	3	3	1	621	01:28:27	5307	01:29:54	5394	00:01:27	87	0.0000
nopath	3	2	3	1	679	01:28:52	5332	01:29:55	5395	00:01:03	63	0.0000
nopath	6	5	3	1	380	01:29:18	5358	01:30:00	5400	00:00:42	42	0.0000	00:00:46
nopath	3	4	5	1	375	01:29:26	5366	01:30:01	5401	00:00:35	35	0.0000
nopath	6	7	3	1	624	01:29:04	5344	01:30:18	5418	00:01:14	74	0.0000
nopath	3	6	2	1	667	01:29:08	5348	01:30:26	5426	00:01:18	78	0.0000
nopath	6	1	9	1	832	01:29:17	5357	01:30:28	5428	00:01:11	71	0.0000
nopath	3	6	9	1	667	01:29:16	5356	01:30:28	5428	00:01:12	72	0.0000
nopath	5	2	13	15	701	01:29:31	5371	01:30:33	5433	00:01:02	62	0.0000
nopath	5	1	2	1	785	01:29:21	5361	01:30:36	5436	00:01:15	75	0.0000
nopath	3	2	13	15	679	01:29:53	5393	01:30:53	5453	00:01:00	60	0.0000
nopath	3	6	12	14	667	01:29:54	5394	01:30:57	5457	00:01:03	63	0.0000
nopath	3	7	12	14	302	01:30:23	5423	01:30:58	5458	00:00:35	35	0.0000
nopath	3	6	13	15	667	01:29:59	5399	01:31:01	5461	00:01:02	62	0.0000	00:01:02
nopath	3	6	3	1	667	01:30:05	5405	01:31:03	5463	00:00:58	58	0.0000
nopath	2	3	10	1	679	01:30:06	5406	01:31:05	5465	00:00:59	59	0.0000
nopath	5	1	12	14	785	01:30:07	5407	01:31:10	5470	00:01:03	63	0.0000
nopath	5	1	12	14	785	01:30:08	5408	01:31:12	5472	00:01:04	64	0.0000
nopath	5	3	9	1	621	01:30:11	5411	01:31:13	5473	00:01:02	62	0.0000
nopath	1	2	12	14	504	01:30:27	5427	01:31:13	5473	00:00:46	46	0.0000
nopath	3	6	5	1	667	01:30:35	5435	01:31:36	5496	00:01:01	61	0.0000
nopath	2	4	12	14	708	01:30:16	5416	01:31:36	5496	00:01:20	80	0.0000
nopath	3	6	13	15	667	01:30:41	5441	01:31:39	5499	00:00:58	58	0.0000
nopath	3	6	6	1	667	01:30:52	5452	01:31:41	5501	00:00:49	49	0.0000
nopath	1	2	4	1	504	01:30:47	5447	01:31:51	5511	00:01:04	64	0.0000
nopath	3	6	5	1	667	01:31:02	5462	01:32:05	5525	00:01:03	63	0.0000	00:00:57
nopath	3	4	3	1	375	01:31:35	5495	01:32:07	5527	00:00:32	32	0.0000
nopath	3	6	10	1	667	01:31:15	5475	01:32:08	5528	00:00:53	53	0.0000
nopath	3	5	2	1	621	01:31:20	5480	01:32:11	5531	00:00:51	51	0.0000
nopath	2	3	12	14	679	01:31:03	5463	01:32:14	5534	00:01:11	71	0.0000
nopath	2	4	3	1	708	01:30:32	5432	01:32:15	5535	00:01:43	103	0.0000
nopath	3	6	12	14	667	01:31:25	5485	01:32:20	5540	00:00:55	55	0.0000
nopath	3	2	12	14	679	01:31:24	5484	01:32:21	5541	00:00:57	57	0.0000
nopath	2	1	3	1	504	01:31:27	5487	01:32:21	5541	00:00:54	54	0.0000
nopath	2	1	3	1	504	01:31:40	5500	01:32:27	5547	00:00:47	47	0.0000
nopath	1	4	3	1	792	01:31:11	5471	01:32:35	5555	00:01:24	84	0.0000
nopath	5	2	10	1	701	01:31:18	5478	01:32:35	5555	00:01:17	77	0.0000
nopath	2	3	13	15	679	01:31:22	5482	01:32:37	5557	00:01:15	75	0.0000
nopath	5	6	12	14	380	01:32:04	5524	01:32:38	5558	00:00:34	34	0.0000
nopath	2	4	3	1	708	01:31:47	5507	01:32:42	5562	00:00:55	55	0.0000
nopath	2	3	9	1	679	01:31:56	5516	01:32:49	5569	00:00:53	53	0.0000
nopath	3	2	12	14	679	01:31:55	5515	01:32:51	5571	00:00:56	56	0.0000
nopath	3	6	3	1	667	01:31:42	5502	01:32:56	5576	00:01:14	74	0.0000
nopath	1	4	9	1	792	01:31:44	5504	01:32:56	5576	00:01:12	72	0.0000
nopath	5	1	5	1	785	01:31:29	5489	01:33:01	5581	00:01:32	92	0.0000	00:01:16
nopath	2	4	3	1	708	01:32:08	5528	01:33:06	5586	00:00:58	58	0.0000
nopath	5	1	12	14	785	01:32:05	5525	01:33:08	5588	00:01:03	63	0.0000
nopath	2	4	12	14	708	01:32:12	5532	01:33:09	5589	00:00:57	57	0.0000
nopath	2	1	9	1	504	01:32:50	5570	01:33:42	5622	00:00:52	52	0.0000
nopath	1	3	3	1	763	01:31:55	5515	01:33:42	5622	00:01:47	107	0.0000
nopath	1	3	3	1	763	01:32:12	5532	01:33:45	5625	00:01:33	93	0.0000
nopath	3	6	3	1	667	01:32:16	5536	01:33:46	5626	00:01:30	90	0.0000
nopath	6	2	12	14	748	01:32:04	5524	01:33:46	5626	00:01:42	102	0.0000
nopath	3	6	5	1	667	01:32:38	5558	01:33:48	5628	00:01:10	70	0.0000
nopath	1	3	12	14	763	01:32:30	5550	01:33:48	5628	00:01:18	78	0.0000
nopath	3	6	9	1	667	01:32:49	5569	01:33:49	5629	00:01:00	60	0.0000
nopath	2	3	12	14	679	01:32:36	5556	01:33:51	5631	00:01:15	75	0.0000
nopath	3	6	13	15	667	01:32:55	5575	01:33:53	5633	00:00:58	58	0.0000
nopath	6	1	3	1	832	01:32:46	5566	01:33:53	5633	00:01:07	67	0.0000
nopath	2	3	3	1	679	01:32:42	5562	01:33:54	5634	00:01:12	72	0.0000
nopath	4	3	5	1	375	01:33:12	5592	01:33:55	5635	00:00:43	43	0.0000
nopath	1	2	3	1	504	01:32:41	5561	01:33:57	5637	00:01:16	76	0.0000
nopath	5	1	3	1	785	01:32:50	5570	01:33:57	5637	00:01:07	67	0.0000
nopath	3	6	3	1	667	01:33:10	5590	01:34:00	5640	00:00:50	50	0.0000	00:01:03
nopath	6	1	3	1	832	01:33:08	5588	01:34:21	5661	00:01:13	73	0.0000
nopath	1	2	10	1	504	01:33:00	5580	01:34:23	5663	00:01:23	83	0.0000
nopath	6	1	12	14	832	01:33:12	5592	01:34:24	5664	00:01:12	72	0.0000
nopath	3	5	3	1	621	01:33:14	5594	01:34:25	5665	00:01:11	71	0.0000
nopath	3	6	13	15	667	01:33:28	5608	01:34:29	5669	00:01:01	61	0.0000
nopath	3	6	10	1	667	01:33:39	5619	01:34:31	5671	00:00:52	52	0.0000
nopath	3	6	3	1	667	01:33:41	5621	01:34:34	5674	00:00:53	53	0.0000
nopath	5	1	12	14	785	01:33:08	5588	01:34:37	5677	00:01:29	89	0.0000
nopath	1	2	12	14	504	01:33:43	5623	01:34:37	5677	00:00:54	54	0.0000
nopath	3	6	13	15	667	01:33:50	5630	01:34:42	5682	00:00:52	52	0.0000
nopath	2	3	3	1	679	01:33:13	5593	01:34:42	5682	00:01:29	89	0.0000
nopath	3	2	9	1	679	01:33:43	5623	01:34:44	5684	00:01:01	61	0.0000
nopath	3	6	9	1	667	01:34:00	5640	01:34:52	5692	00:00:52	52	0.0000
nopath	6	3	5	1	667	01:34:11	5651	01:35:02	5702	00:00:51	51	0.0000	00:00:56
nopath	1	2	12	14	504	01:34:10	5650	01:35:04	5704	00:00:54	54	0.0000
nopath	3	7	3	1	302	01:34:33	5673	01:35:14	5714	00:00:41	41	0.0000
nopath	1	2	13	15	504	01:34:12	5652	01:35:16	5716	00:01:04	64	0.0000
nopath	6	1	12	14	832	01:34:12	5652	01:35:16	5716	00:01:04	64	0.0000
nopath	1	3	5	1	763	01:33:46	5626	01:35:22	5722	00:01:36	96	0.0000
nopath	3	2	6	1	679	01:33:58	5638	01:35:25	5725	00:01:27	87	0.0000
nopath	2	3	3	1	679	01:33:37	5617	01:35:25	5725	00:01:48	108	0.0000
nopath	3	6	10	1	667	01:34:29	5669	01:35:26	5726	00:00:57	57	0.0000
nopath	2	4	5	1	708	01:34:04	5644	01:35:29	5729	00:01:25	85	0.0000
nopath	1	3	6	1	763	01:34:02	5642	01:35:30	5730	00:01:28	88	0.0000
nopath	3	6	12	14	667	01:34:32	5672	01:35:30	5730	00:00:58	58	0.0000
nopath	1	3	13	15	763	01:34:26	5666	01:35:36	5736	00:01:10	70	0.0000
nopath	4	1	3	1	792	01:33:33	5613	01:35:36	5736	00:02:03	123	0.0000
nopath	3	5	13	15	621	01:34:48	5688	01:35:42	5742	00:00:54	54	0.0000
nopath	3	1	7	1	763	01:34:30	5670	01:35:43	5743	00:01:13	73	0.0000
nopath	5	3	12	14	621	01:33:55	5635	01:35:44	5744	00:01:49	109	0.0000
nopath	3	4	9	1	375	01:35:04	5704	01:35:49	5749	00:00:45	45	0.0000
nopath	6	1	12	14	832	01:34:23	5663	01:35:52	5752	00:01:29	89	0.0000
nopath	2	6	3	1	748	01:34:22	5662	01:35:54	5754	00:01:32	92	0.0000
nopath	2	6	12	14	748	01:34:42	5682	01:35:57	5757	00:01:15	75	0.0000
nopath	3	6	13	15	667	01:34:55	5695	01:36:09	5769	00:01:14	74	0.0000	00:00:57
nopath	4	1	13	15	792	01:34:44	5684	01:36:09	5769	00:01:25	85	0.0000
nopath	3	6	13	15	667	01:35:19	5719	01:36:13	5773	00:00:54	54	0.0000
nopath	1	3	6	1	763	01:35:02	5702	01:36:15	5775	00:01:13	73	0.0000
nopath	2	4	13	15	708	01:35:05	5705	01:36:18	5778	00:01:13	73	0.0000
nopath	2	3	12	14	679	01:35:06	5706	01:36:18	5778	00:01:12	72	0.0000
nopath	3	5	12	14	621	01:35:29	5729	01:36:21	5781	00:00:52	52	0.0000
nopath	2	4	9	1	708	01:35:26	5726	01:36:21	5781	00:00:55	55	0.0000
nopath	6	2	9	1	748	01:35:12	5712	01:36:29	5789	00:01:17	77	0.0000
nopath	1	7	3	1	542	01:35:42	5742	01:36:29	5789	00:00:47	47	0.0000
nopath	5	3	12	14	621	01:35:29	5729	01:36:45	5805	00:01:16	76	0.0000
nopath	3	6	7	1	667	01:35:32	5732	01:36:46	5806	00:01:14	74	0.0000
nopath	5	3	3	1	621	01:35:43	5743	01:36:47	5807	00:01:04	64	0.0000
nopath	3	6	12	14	667	01:35:54	5754	01:36:57	5817	00:01:03	63	0.0000
nopath	3	6	12	14	667	01:36:03	5763	01:37:01	5821	00:00:58	58	0.0000	00:01:02
nopath	1	4	9	1	792	01:35:09	5709	01:37:05	5825	00:01:56	116	0.0000
nopath	2	3	13	15	679	01:36:11	5771	01:37:09	5829	00:00:58	58	0.0000
nopath	5	1	5	1	785	01:36:06	5766	01:37:11	5831	00:01:05	65	0.0000
nopath	2	3	9	1	679	01:36:19	5779	01:37:13	5833	00:00:54	54	0.0000
nopath	6	1	6	1	832	01:35:47	5747	01:37:15	5835	00:01:28	88	0.0000
nopath	1	2	12	14	504	01:36:14	5774	01:37:15	5835	00:01:01	61	0.0000
nopath	2	4	12	14	708	01:36:20	5780	01:37:16	5836	00:00:56	56	0.0000
nopath	2	4	13	15	708	01:36:26	5786	01:37:21	5841	00:00:55	55	0.0000
nopath	3	2	13	15	679	01:36:29	5789	01:37:25	5845	00:00:56	56	0.0000
nopath	3	6	3	1	667	01:36:25	5785	01:37:46	5866	00:01:21	81	0.0000
nopath	5	1	12	14	785	01:36:35	5795	01:37:46	5866	00:01:11	71	0.0000
nopath	5	4	12	14	650	01:36:52	5812	01:37:52	5872	00:01:00	60	0.0000
nopath	5	3	12	14	621	01:37:02	5822	01:37:52	5872	00:00:50	50	0.0000
nopath	1	3	10	1	763	01:36:33	5793	01:38:02	5882	00:01:29	89	0.0000	00:01:26
nopath	3	2	3	1	679	01:37:08	5828	01:38:04	5884	00:00:56	56	0.0000
nopath	3	5	9	1	621	01:37:10	5830	01:38:04	5884	00:00:54	54	0.0000
nopath	1	3	12	14	763	01:37:04	5824	01:38:06	5886	00:01:02	62	0.0000
nopath	3	5	10	1	621	01:37:18	5838	01:38:08	5888	00:00:50	50	0.0000
nopath	5	1	3	1	785	01:36:55	5815	01:38:21	5901	00:01:26	86	0.0000
nopath	5	3	12	14	621	01:37:26	5846	01:38:24	5904	00:00:58	58	0.0000
nopath	6	3	12	14	667	01:37:22	5842	01:38:26	5906	00:01:04	64	0.0000
nopath	2	4	3	1	708	01:37:15	5835	01:38:35	5915	00:01:20	80	0.0000
nopath	2	4	3	1	708	01:37:30	5850	01:38:37	5917	00:01:07	67	0.0000
nopath	5	2	3	1	701	01:37:24	5844	01:38:45	5925	00:01:21	81	0.0000
nopath	2	4	5	1	708	01:37:40	5860	01:38:46	5926	00:01:06	66	0.0000
nopath	3	6	12	14	667	01:37:57	5877	01:38:48	5928	00:00:51	51	0.0000
nopath	6	4	10	1	696	01:37:46	5866	01:39:02	5942	00:01:16	76	0.0000	00:01:10
nopath	2	1	6	1	504	01:38:14	5894	01:39:07	5947	00:00:53	53	0.0000
nopath	3	4	12	14	375	01:38:25	5905	01:39:07	5947	00:00:42	42	0.0000
nopath	2	1	10	1	504	01:38:28	5908	01:39:14	5954	00:00:46	46	0.0000
nopath	3	6	12	14	667	01:38:11	5891	01:39:17	5957	00:01:06	66	0.0000
nopath	3	6	3	1	667	01:38:13	5893	01:39:19	5959	00:01:06	66	0.0000
nopath	6	2	3	1	748	01:37:59	5879	01:39:19	5959	00:01:20	80	0.0000
nopath	6	2	5	1	748	01:38:01	5881	01:39:21	5961	00:01:20	80	0.0000
nopath	5	1	2	1	785	01:37:36	5856	01:39:21	5961	00:01:45	105	0.0000
nopath	2	3	3	1	679	01:38:03	5883	01:39:22	5962	00:01:19	79	0.0000
nopath	3	6	5	1	667	01:38:24	5904	01:39:23	5963	00:00:59	59	0.0000
nopath	5	1	3	1	785	01:37:59	5879	01:39:23	5963	00:01:24	84	0.0000
nopath	2	3	3	1	679	01:38:15	5895	01:39:25	5965	00:01:10	70	0.0000
nopath	3	6	3	1	667	01:38:28	5908	01:39:28	5968	00:01:00	60	0.0000
nopath	2	3	5	1	679	01:38:35	5915	01:39:29	5969	00:00:54	54	0.0000
nopath	3	6	3	1	667	01:38:31	5911	01:39:29	5969	00:00:58	58	0.0000
nopath	4	3	3	1	375	01:38:45	5925	01:39:31	5971	00:00:46	46	0.0000
nopath	3	2	12	14	679	01:38:20	5900	01:39:36	5976	00:01:16	76	0.0000
nopath	6	3	9	1	667	01:38:52	5932	01:39:42	5982	00:00:50	50	0.0000
nopath	2	7	13	15	458	01:39:09	5949	01:39:52	5992	00:00:43	43	0.0000
nopath	6	2	3	1	748	01:38:37	5917	01:39:55	5995	00:01:18	78	0.0000
nopath	1	4	12	14	792	01:38:38	5918	01:39:56	5996	00:01:18	78	0.0000
nopath	2	4	13	15	708	01:38:44	5924	01:40:00	6000	00:01:16	76	0.0000	00:01:16
nopath	1	7	6	1	542	01:39:07	5947	01:40:06	6006	00:00:59	59	0.0000
nopath	3	6	13	15	667	01:39:01	5941	01:40:09	6009	00:01:08	68	0.0000
nopath	3	6	6	1	667	01:39:15	5955	01:40:11	6011	00:00:56	56	0.0000
nopath	5	1	5	1	785	01:38:53	5933	01:40:15	6015	00:01:22	82	0.0000
nopath	3	6	2	1	667	01:39:39	5979	01:40:36	6036	00:00:57	57	0.0000
nopath	2	1	9	1	504	01:39:54	5994	01:40:36	6036	00:00:42	42	0.0000
nopath	3	6	9	1	667	01:39:41	5981	01:40:39	6039	00:00:58	58	0.0000
nopath	4	7	3	1	331	01:40:08	6008	01:40:39	6039	00:00:31	31	0.0000
nopath	1	2	3	1	504	01:39:45	5985	01:40:41	6041	00:00:56	56	0.0000
nopath	3	6	12	14	667	01:39:42	5982	01:40:41	6041	00:00:59	59	0.0000
nopath	6	1	3	1	832	01:39:40	5980	01:40:41	6041	00:01:01	61	0.0000
nopath	2	7	5	1	458	01:39:43	5983	01:40:41	6041	00:00:58	58	0.0000
nopath	3	6	6	1	667	01:39:44	5984	01:40:43	6043	00:00:59	59	0.0000
nopath	1	2	3	1	504	01:39:54	5994	01:40:45	6045	00:00:51	51	0.0000
nopath	5	4	13	15	650	01:39:38	5978	01:41:02	6062	00:01:24	84	0.0000	00:01:11
nopath	5	3	3	1	621	01:39:48	5988	01:41:14	6074	00:01:26	86	0.0000
nopath	3	4	12	14	375	01:40:43	6043	01:41:17	6077	00:00:34	34	0.0000
nopath	3	6	3	1	667	01:40:26	6026	01:41:17	6077	00:00:51	51	0.0000
nopath	3	6	10	1	667	01:40:28	6028	01:41:19	6079	00:00:51	51	0.0000
nopath	2	4	3	1	708	01:40:09	6009	01:41:25	6085	00:01:16	76	0.0000
nopath	1	3	3	1	763	01:40:15	6015	01:41:27	6087	00:01:12	72	0.0000
nopath	1	3	9	1	763	01:40:20	6020	01:41:29	6089	00:01:09	69	0.0000
nopath	1	4	5	1	792	01:40:30	6030	01:41:32	6092	00:01:02	62	0.0000
nopath	3	6	13	15	667	01:40:41	6041	01:41:32	6092	00:00:51	51	0.0000
nopath	4	3	3	1	375	01:40:47	6047	01:41:35	6095	00:00:48	48	0.0000
nopath	3	2	5	1	679	01:40:46	6046	01:41:45	6105	00:00:59	59	0.0000
nopath	6	7	12	14	624	01:40:25	6025	01:41:48	6108	00:01:23	83	0.0000
nopath	3	6	6	1	667	01:40:47	6047	01:42:06	6126	00:01:19	79	0.0000	00:01:00
nopath	3	6	9	1	667	01:41:07	6067	01:42:08	6128	00:01:01	61	0.0000
nopath	2	1	12	14	504	01:41:30	6090	01:42:16	6136	00:00:46	46	0.0000
nopath	6	2	13	15	748	01:41:17	6077	01:42:20	6140	00:01:03	63	0.0000
nopath	5	1	5	1	785	01:40:54	6054	01:42:21	6141	00:01:27	87	0.0000
nopath	2	3	10	1	679	01:41:13	6073	01:42:22	6142	00:01:09	69	0.0000
nopath	3	6	10	1	667	01:41:34	6094	01:42:24	6144	00:00:50	50	0.0000
nopath	1	2	3	1	504	01:40:58	6058	01:42:24	6144	00:01:26	86	0.0000
nopath	2	3	8	1	679	01:41:24	6084	01:42:25	6145	00:01:01	61	0.0000
nopath	3	6	4	1	667	01:41:39	6099	01:42:29	6149	00:00:50	50	0.0000
nopath	2	4	6	1	708	01:41:31	6091	01:42:29	6149	00:00:58	58	0.0000
nopath	3	6	6	1	667	01:41:46	6106	01:42:34	6154	00:00:48	48	0.0000
nopath	1	4	9	1	792	01:41:50	6110	01:42:55	6175	00:01:05	65	0.0000
nopath	6	1	5	1	832	01:41:41	6101	01:43:01	6181	00:01:20	80	0.0000	00:01:19
nopath	3	4	8	1	375	01:42:28	6148	01:43:06	6186	00:00:38	38	0.0000
nopath	5	6	13	15	380	01:42:37	6157	01:43:13	6193	00:00:36	36	0.0000
nopath	2	3	12	14	679	01:42:10	6130	01:43:13	6193	00:01:03	63	0.0000
nopath	3	6	5	1	667	01:42:06	6126	01:43:26	6206	00:01:20	80	0.0000
nopath	2	4	12	14	708	01:42:20	6140	01:43:27	6207	00:01:07	67	0.0000
nopath	2	4	3	1	708	01:42:32	6152	01:43:30	6210	00:00:58	58	0.0000
nopath	6	1	12	14	832	01:42:22	6142	01:43:32	6212	00:01:10	70	0.0000
nopath	5	1	3	1	785	01:42:27	6147	01:43:36	6216	00:01:09	69	0.0000
nopath	2	5	6	1	701	01:43:09	6189	01:44:12	6252	00:01:03	63	0.0000	00:01:29
nopath	2	4	6	1	708	01:43:24	6204	01:44:18	6258	00:00:54	54	0.0000
nopath	1	2	3	1	504	01:43:43	6223	01:44:28	6268	00:00:45	45	0.0000
nopath	3	7	5	1	302	01:44:14	6254	01:44:48	6288	00:00:34	34	0.0000
nopath	2	1	9	1	504	01:43:58	6238	01:44:50	6290	00:00:52	52	0.0000
nopath	1	3	7	1	763	01:43:42	6222	01:44:52	6292	00:01:10	70	0.0000
nopath	3	6	3	1	667	01:44:01	6241	01:44:55	6295	00:00:54	54	0.0000
nopath	6	2	3	1	748	01:43:45	6225	01:44:56	6296	00:01:11	71	0.0000
nopath	3	6	9	1	667	01:44:03	6243	01:44:57	6297	00:00:54	54	0.0000
nopath	2	3	7	1	679	01:43:47	6227	01:44:57	6297	00:01:10	70	0.0000
nopath	3	6	5	1	667	01:44:11	6251	01:45:00	6300	00:00:49	49	0.0000	00:00:55
nopath	5	1	3	1	785	01:43:36	6216	01:45:01	6301	00:01:25	85	0.0000
nopath	2	4	3	1	708	01:44:06	6246	01:45:02	6302	00:00:56	56	0.0000
nopath	2	3	3	1	679	01:44:11	6251	01:45:05	6305	00:00:54	54	0.0000
nopath	6	1	3	1	832	01:44:02	6242	01:45:10	6310	00:01:08	68	0.0000
nopath	2	3	7	1	679	01:44:18	6258	01:45:11	6311	00:00:53	53	0.0000
nopath	1	3	12	14	763	01:43:51	6231	01:45:17	6317	00:01:26	86	0.0000
nopath	4	2	5	1	708	01:44:03	6243	01:45:17	6317	00:01:14	74	0.0000
nopath	2	7	5	1	458	01:44:22	6262	01:45:23	6323	00:01:01	61	0.0000
nopath	1	2	3	1	504	01:44:48	6288	01:45:35	6335	00:00:47	47	0.0000
nopath	1	6	13	15	832	01:43:59	6239	01:45:39	6339	00:01:40	100	0.0000
nopath	5	2	5	1	701	01:44:39	6279	01:45:40	6340	00:01:01	61	0.0000
nopath	1	3	3	1	763	01:44:37	6277	01:45:45	6345	00:01:08	68	0.0000
nopath	4	7	5	1	331	01:45:17	6317	01:45:48	6348	00:00:31	31	0.0000
nopath	1	2	3	1	504	01:45:09	6309	01:45:54	6354	00:00:45	45	0.0000
nopath	3	6	4	1	667	01:44:51	6291	01:45:56	6356	00:01:05	65	0.0000
nopath	3	5	9	1	621	01:45:08	6308	01:45:59	6359	00:00:51	51	0.0000
nopath	1	3	3	1	763	01:45:16	6316	01:46:15	6375	00:00:59	59	0.0000	00:01:09
nopath	2	3	6	1	679	01:45:29	6329	01:46:25	6385	00:00:56	56	0.0000
nopath	2	3	10	1	679	01:45:31	6331	01:46:29	6389	00:00:58	58	0.0000
nopath	1	2	13	15	504	01:45:41	6341	01:46:33	6393	00:00:52	52	0.0000
nopath	1	3	3	1	763	01:45:50	6350	01:47:02	6422	00:01:12	72	0.0000	00:01:12
nopath	3	6	3	1	667	01:45:59	6359	01:47:06	6426	00:01:07	67	0.0000
nopath	2	3	12	14	679	01:45:51	6351	01:47:08	6428	00:01:17	77	0.0000
nopath	3	6	12	14	667	01:46:13	6373	01:47:08	6428	00:00:55	55	0.0000
nopath	1	2	10	1	504	01:46:05	6365	01:47:11	6431	00:01:06	66	0.0000
nopath	2	4	5	1	708	01:46:06	6366	01:47:11	6431	00:01:05	65	0.0000
nopath	6	4	9	1	696	01:46:23	6383	01:47:32	6452	00:01:09	69	0.0000
nopath	2	1	3	1	504	01:46:56	6416	01:47:40	6460	00:00:44	44	0.0000
nopath	3	6	5	1	667	01:46:42	6402	01:47:45	6465	00:01:03	63	0.0000
nopath	3	5	13	15	621	01:46:49	6409	01:47:50	6470	00:01:01	61	0.0000
nopath	6	1	3	1	832	01:46:24	6384	01:47:51	6471	00:01:27	87	0.0000
nopath	5	4	12	14	650	01:46:37	6397	01:47:55	6475	00:01:18	78	0.0000
nopath	3	6	12	14	667	01:47:10	6430	01:48:00	6480	00:00:50	50	0.0000	00:01:00
nopath	1	2	12	14	504	01:47:24	6444	01:48:22	6502	00:00:58	58	0.0000
nopath	1	2	9	1	504	01:47:43	6463	01:48:31	6511	00:00:48	48	0.0000
nopath	6	1	9	1	832	01:47:29	6449	01:48:31	6511	00:01:02	62	0.0000
nopath	3	6	12	14	667	01:47:20	6440	01:48:37	6517	00:01:17	77	0.0000
nopath	5	7	3	1	577	01:47:10	6430	01:48:39	6519	00:01:29	89	0.0000
nopath	3	6	9	1	667	01:47:48	6468	01:48:39	6519	00:00:51	51	0.0000
nopath	6	1	13	15	832	01:47:34	6454	01:48:40	6520	00:01:06	66	0.0000
nopath	1	3	12	14	763	01:47:02	6422	01:48:43	6523	00:01:41	101	0.0000
nopath	2	6	2	1	748	01:47:08	6428	01:48:46	6526	00:01:38	98	0.0000
nopath	3	1	4	1	763	01:47:38	6458	01:48:55	6535	00:01:17	77	0.0000
nopath	5	6	3	1	380	01:48:03	6483	01:48:57	6537	00:00:54	54	0.0000
nopath	2	3	3	1	679	01:47:24	6444	01:49:02	6542	00:01:38	98	0.0000	00:01:08
nopath	5	1	13	15	785	01:47:44	6464	01:49:05	6545	00:01:21	81	0.0000
nopath	1	3	13	15	763	01:47:54	6474	01:49:06	6546	00:01:12	72	0.0000
nopath	6	1	3	1	832	01:47:38	6458	01:49:07	6547	00:01:29	89	0.0000
nopath	3	6	12	14	667	01:47:57	6477	01:49:07	6547	00:01:10	70	0.0000
nopath	3	5	5	1	621	01:48:13	6493	01:49:17	6557	00:01:04	64	0.0000
nopath	3	6	12	14	667	01:48:28	6508	01:49:22	6562	00:00:54	54	0.0000
nopath	3	1	10	1	763	01:47:58	6478	01:49:29	6569	00:01:31	91	0.0000
nopath	3	6	9	1	667	01:48:41	6521	01:49:38	6578	00:00:57	57	0.0000
nopath	3	5	5	1	621	01:48:43	6523	01:49:40	6580	00:00:57	57	0.0000
nopath	3	6	12	14	667	01:48:44	6524	01:49:43	6583	00:00:59	59	0.0000
nopath	2	3	12	14	679	01:47:58	6478	01:49:43	6583	00:01:45	105	0.0000
nopath	1	4	10	1	792	01:48:12	6492	01:49:46	6586	00:01:34	94	0.0000
nopath	3	6	7	1	667	01:48:46	6526	01:49:47	6587	00:01:01	61	0.0000
nopath	1	4	9	1	792	01:48:20	6500	01:49:48	6588	00:01:28	88	0.0000
nopath	2	3	3	1	679	01:48:33	6513	01:49:49	6589	00:01:16	76	0.0000
nopath	3	6	12	14	667	01:48:47	6527	01:49:50	6590	00:01:03	63	0.0000
nopath	3	6	6	1	667	01:49:03	6543	01:49:53	6593	00:00:50	50	0.0000
nopath	2	4	13	15	708	01:48:35	6515	01:49:54	6594	00:01:19	79	0.0000
nopath	3	6	10	1	667	01:49:05	6545	01:49:56	6596	00:00:51	51	0.0000
nopath	1	4	10	1	792	01:48:29	6509	01:49:56	6596	00:01:27	87	0.0000
nopath	3	6	12	14	667	01:49:06	6546	01:49:58	6598	00:00:52	52	0.0000
nopath	3	2	9	1	679	01:48:45	6525	01:50:03	6603	00:01:18	78	0.0000	00:01:07
nopath	4	2	12	14	708	01:48:39	6519	01:50:08	6608	00:01:29	89	0.0000
nopath	3	1	3	1	763	01:48:39	6519	01:50:08	6608	00:01:29	89	0.0000
nopath	1	3	9	1	763	01:48:41	6521	01:50:12	6612	00:01:31	91	0.0000
nopath	2	3	6	1	679	01:49:10	6550	01:50:17	6617	00:01:07	67	0.0000
nopath	2	3	12	14	679	01:49:11	6551	01:50:20	6620	00:01:09	69	0.0000
nopath	1	2	6	1	504	01:49:18	6558	01:50:21	6621	00:01:03	63	0.0000
nopath	6	1	5	1	832	01:49:08	6548	01:50:21	6621	00:01:13	73	0.0000
nopath	3	6	5	1	667	01:49:13	6553	01:50:25	6625	00:01:12	72	0.0000
nopath	3	6	3	1	667	01:49:25	6565	01:50:27	6627	00:01:02	62	0.0000
nopath	1	2	13	15	504	01:49:35	6575	01:50:28	6628	00:00:53	53	0.0000
nopath	1	2	5	1	504	01:49:49	6589	01:50:36	6636	00:00:47	47	0.0000
nopath	6	7	3	1	624	01:49:48	6588	01:50:44	6644	00:00:56	56	0.0000
nopath	3	6	12	14	667	01:49:26	6566	01:50:56	6656	00:01:30	90	0.0000
nopath	3	6	3	1	667	01:50:02	6602	01:50:59	6659	00:00:57	57	0.0000
nopath	4	2	3	1	708	01:49:36	6576	01:51:15	6675	00:01:39	99	0.0000	00:01:20
nopath	1	4	2	1	792	01:50:18	6618	01:51:19	6679	00:01:01	61	0.0000
nopath	4	7	12	14	331	01:50:49	6649	01:51:21	6681	00:00:32	32	0.0000
nopath	1	3	12	14	763	01:50:25	6625	01:51:24	6684	00:00:59	59	0.0000
nopath	2	1	5	1	504	01:50:38	6638	01:51:30	6690	00:00:52	52	0.0000
nopath	3	2	3	1	679	01:50:33	6633	01:51:30	6690	00:00:57	57	0.0000
nopath	2	3	12	14	679	01:50:31	6631	01:51:38	6698	00:01:07	67	0.0000
nopath	2	4	7	1	708	01:50:41	6641	01:51:42	6702	00:01:01	61	0.0000
nopath	2	4	6	1	708	01:50:42	6642	01:51:44	6704	00:01:02	62	0.0000
nopath	2	3	8	1	679	01:50:43	6643	01:51:45	6705	00:01:02	62	0.0000
nopath	2	1	10	1	504	01:51:08	6668	01:51:51	6711	00:00:43	43	0.0000
nopath	5	1	5	1	785	01:50:49	6649	01:51:56	6716	00:01:07	67	0.0000
nopath	1	2	12	14	504	01:50:33	6633	01:51:56	6716	00:01:23	83	0.0000
nopath	6	3	3	1	667	01:50:57	6657	01:52:02	6722	00:01:05	65	0.0000	00:00:59
nopath	6	7	3	1	624	01:51:11	6671	01:52:10	6730	00:00:59	59	0.0000
nopath	2	3	12	14	679	01:50:47	6647	01:52:13	6733	00:01:26	86	0.0000
nopath	3	6	6	1	667	01:50:50	6650	01:52:16	6736	00:01:26	86	0.0000
nopath	3	6	5	1	667	01:50:59	6659	01:52:18	6738	00:01:19	79	0.0000
nopath	3	4	5	1	375	01:51:50	6710	01:52:26	6746	00:00:36	36	0.0000
nopath	1	3	13	15	763	01:50:51	6651	01:52:35	6755	00:01:44	104	0.0000
nopath	2	4	12	14	708	01:51:13	6673	01:52:37	6757	00:01:24	84	0.0000
nopath	4	1	3	1	792	01:51:44	6704	01:52:55	6775	00:01:11	71	0.0000
nopath	3	4	12	14	375	01:52:28	6748	01:53:02	6782	00:00:34	34	0.0000	00:00:38
nopath	3	6	2	1	667	01:51:58	6718	01:53:06	6786	00:01:08	68	0.0000
nopath	5	1	9	1	785	01:51:59	6719	01:53:11	6791	00:01:12	72	0.0000
nopath	2	3	9	1	679	01:52:08	6728	01:53:12	6792	00:01:04	64	0.0000
nopath	4	7	10	1	331	01:52:32	6752	01:53:15	6795	00:00:43	43	0.0000
nopath	2	3	9	1	679	01:52:14	6734	01:53:15	6795	00:01:01	61	0.0000
nopath	2	4	6	1	708	01:52:23	6743	01:53:18	6798	00:00:55	55	0.0000
nopath	3	6	13	15	667	01:52:16	6736	01:53:19	6799	00:01:03	63	0.0000
nopath	3	6	3	1	667	01:52:29	6749	01:53:23	6803	00:00:54	54	0.0000
nopath	1	4	3	1	792	01:52:09	6729	01:53:26	6806	00:01:17	77	0.0000
nopath	3	5	3	1	621	01:52:33	6753	01:53:28	6808	00:00:55	55	0.0000
nopath	3	4	9	1	375	01:52:44	6764	01:53:36	6816	00:00:52	52	0.0000
nopath	1	2	9	1	504	01:52:35	6755	01:53:41	6821	00:01:06	66	0.0000
nopath	5	1	9	1	785	01:52:27	6747	01:53:41	6821	00:01:14	74	0.0000
nopath	1	5	5	1	785	01:52:14	6734	01:53:43	6823	00:01:29	89	0.0000
nopath	1	2	12	14	504	01:52:36	6756	01:53:46	6826	00:01:10	70	0.0000
nopath	1	2	13	15	504	01:52:52	6772	01:53:52	6832	00:01:00	60	0.0000
nopath	3	6	12	14	667	01:52:52	6772	01:53:59	6839	00:01:07	67	0.0000
nopath	3	6	5	1	667	01:53:00	6780	01:54:00	6840	00:01:00	60	0.0000	00:01:03
nopath	2	3	10	1	679	01:52:29	6749	01:54:02	6842	00:01:33	93	0.0000
nopath	2	3	12	14	679	01:52:38	6758	01:54:05	6845	00:01:27	87	0.0000
nopath	3	6	9	1	667	01:53:15	6795	01:54:06	6846	00:00:51	51	0.0000
nopath	3	2	3	1	679	01:53:05	6785	01:54:09	6849	00:01:04	64	0.0000
nopath	4	1	10	1	792	01:52:39	6759	01:54:09	6849	00:01:30	90	0.0000
nopath	2	3	12	14	679	01:52:40	6760	01:54:17	6857	00:01:37	97	0.0000
nopath	2	3	3	1	679	01:53:27	6807	01:54:19	6859	00:00:52	52	0.0000
nopath	6	1	3	1	832	01:53:04	6784	01:54:31	6871	00:01:27	87	0.0000
nopath	3	6	3	1	667	01:53:20	6800	01:54:36	6876	00:01:16	76	0.0000
nopath	6	1	9	1	832	01:53:33	6813	01:54:36	6876	00:01:03	63	0.0000
nopath	4	2	3	1	708	01:53:35	6815	01:54:45	6885	00:01:10	70	0.0000
nopath	3	7	12	14	302	01:54:08	6848	01:54:49	6889	00:00:41	41	0.0000
nopath	2	3	5	1	679	01:53:39	6819	01:54:52	6892	00:01:13	73	0.0000
nopath	2	3	5	1	679	01:53:42	6822	01:54:55	6895	00:01:13	73	0.0000
nopath	5	2	13	15	701	01:53:17	6797	01:54:58	6898	00:01:41	101	0.0000
nopath	3	6	13	15	667	01:53:34	6814	01:55:00	6900	00:01:26	86	0.0000	00:01:11
nopath	3	5	9	1	621	01:53:59	6839	01:55:02	6902	00:01:03	63	0.0000
nopath	5	1	5	1	785	01:53:29	6809	01:55:04	6904	00:01:35	95	0.0000
nopath	3	6	12	14	667	01:54:07	6847	01:55:04	6904	00:00:57	57	0.0000
nopath	1	2	3	1	504	01:54:22	6862	01:55:09	6909	00:00:47	47	0.0000
nopath	1	3	5	1	763	01:53:43	6823	01:55:22	6922	00:01:39	99	0.0000
nopath	1	3	12	14	763	01:53:51	6831	01:55:25	6925	00:01:34	94	0.0000
nopath	3	6	12	14	667	01:54:15	6855	01:55:26	6926	00:01:11	71	0.0000
nopath	2	3	3	1	679	01:54:11	6851	01:55:28	6928	00:01:17	77	0.0000
nopath	3	6	12	14	667	01:54:25	6865	01:55:31	6931	00:01:06	66	0.0000
nopath	1	3	13	15	763	01:54:20	6860	01:55:31	6931	00:01:11	71	0.0000
nopath	3	6	12	14	667	01:54:28	6868	01:55:34	6934	00:01:06	66	0.0000
nopath	6	2	5	1	748	01:54:32	6872	01:55:35	6935	00:01:03	63	0.0000
nopath	2	3	13	15	679	01:54:24	6864	01:55:41	6941	00:01:17	77	0.0000
nopath	2	3	9	1	679	01:54:46	6886	01:55:43	6943	00:00:57	57	0.0000
nopath	3	2	9	1	679	01:54:23	6863	01:55:45	6945	00:01:22	82	0.0000
nopath	3	2	3	1	679	01:54:35	6875	01:55:47	6947	00:01:12	72	0.0000
nopath	5	1	12	14	785	01:54:27	6867	01:56:02	6962	00:01:35	95	0.0000	00:01:19
nopath	1	5	3	1	785	01:54:37	6877	01:56:03	6963	00:01:26	86	0.0000
nopath	2	4	3	1	708	01:55:02	6902	01:56:07	6967	00:01:05	65	0.0000
nopath	1	2	13	15	504	01:55:24	6924	01:56:16	6976	00:00:52	52	0.0000
nopath	5	1	2	1	785	01:55:04	6904	01:56:16	6976	00:01:12	72	0.0000
nopath	1	3	12	14	763	01:54:47	6887	01:56:17	6977	00:01:30	90	0.0000
nopath	4	7	12	14	331	01:55:51	6951	01:56:24	6984	00:00:33	33	0.0000
nopath	4	2	10	1	708	01:55:25	6925	01:56:25	6985	00:01:00	60	0.0000
nopath	5	3	3	1	621	01:55:16	6916	01:56:33	6993	00:01:17	77	0.0000
nopath	5	1	3	1	785	01:55:33	6933	01:56:46	7006	00:01:13	73	0.0000
nopath	5	6	5	1	380	01:56:09	6969	01:56:47	7007	00:00:38	38	0.0000
nopath	2	3	3	1	679	01:55:49	6949	01:56:52	7012	00:01:03	63	0.0000
nopath	4	7	3	1	331	01:56:23	6983	01:56:54	7014	00:00:31	31	0.0000
nopath	3	6	9	1	667	01:56:06	6966	01:56:56	7016	00:00:50	50	0.0000
nopath	6	2	9	1	748	01:55:45	6945	01:57:15	7035	00:01:30	90	0.0000	00:01:14
nopath	2	1	5	1	504	01:56:30	6990	01:57:16	7036	00:00:46	46	0.0000
nopath	1	7	9	1	542	01:56:26	6986	01:57:24	7044	00:00:58	58	0.0000
nopath	6	2	9	1	748	01:56:25	6985	01:57:25	7045	00:01:00	60	0.0000
nopath	6	1	3	1	832	01:56:22	6982	01:57:25	7045	00:01:03	63	0.0000
nopath	1	4	13	15	792	01:56:08	6968	01:57:28	7048	00:01:20	80	0.0000
nopath	2	4	9	1	708	01:56:15	6975	01:57:29	7049	00:01:14	74	0.0000
nopath	1	2	9	1	504	01:56:47	7007	01:57:33	7053	00:00:46	46	0.0000
nopath	3	6	13	15	667	01:56:26	6986	01:57:40	7060	00:01:14	74	0.0000
nopath	3	6	9	1	667	01:56:29	6989	01:57:41	7061	00:01:12	72	0.0000
nopath	3	6	3	1	667	01:56:46	7006	01:57:43	7063	00:00:57	57	0.0000
nopath	5	1	9	1	785	01:56:39	6999	01:57:46	7066	00:01:07	67	0.0000
nopath	3	1	3	1	763	01:56:33	6993	01:58:06	7086	00:01:33	93	0.0000	00:01:26
nopath	3	6	5	1	667	01:56:59	7019	01:58:06	7086	00:01:07	67	0.0000
nopath	6	4	12	14	696	01:57:09	7029	01:58:10	7090	00:01:01	61	0.0000
nopath	1	3	13	15	763	01:57:05	7025	01:58:15	7095	00:01:10	70	0.0000
nopath	5	1	9	1	785	01:56:51	7011	01:58:21	7101	00:01:30	90	0.0000
nopath	1	2	3	1	504	01:57:26	7046	01:58:25	7105	00:00:59	59	0.0000
nopath	5	1	9	1	785	01:57:25	7045	01:58:25	7105	00:01:00	60	0.0000
nopath	1	2	9	1	504	01:57:30	7050	01:58:29	7109	00:00:59	59	0.0000
nopath	6	7	6	1	624	01:57:36	7056	01:58:31	7111	00:00:55	55	0.0000
nopath	2	3	12	14	679	01:56:47	7007	01:58:33	7113	00:01:46	106	0.0000
nopath	5	3	13	15	621	01:57:44	7064	01:58:47	7127	00:01:03	63	0.0000
nopath	3	6	13	15	667	01:57:29	7049	01:58:50	7130	00:01:21	81	0.0000
nopath	5	3	13	15	621	01:57:54	7074	01:58:50	7130	00:00:56	56	0.0000
nopath	3	6	12	14	667	01:57:41	7061	01:58:52	7132	00:01:11	71	0.0000
nopath	5	2	12	14	701	01:57:57	7077	01:58:57	7137	00:01:00	60	0.0000
nopath	1	2	5	1	504	01:58:10	7090	01:59:00	7140	00:00:50	50	0.0000	00:00:58
nopath	2	3	3	1	679	01:57:37	7057	01:59:02	7142	00:01:25	85	0.0000
nopath	1	4	10	1	792	01:58:20	7100	01:59:21	7161	00:01:01	61	0.0000
nopath	1	3	12	14	763	01:58:21	7101	01:59:24	7164	00:01:03	63	0.0000
nopath	3	6	3	1	667	01:58:24	7104	01:59:26	7166	00:01:02	62	0.0000
nopath	1	2	3	1	504	01:58:41	7121	01:59:26	7166	00:00:45	45	0.0000
nopath	3	2	10	1	679	01:57:55	7075	01:59:35	7175	00:01:40	100	0.0000
nopath	3	6	6	1	667	01:58:34	7114	01:59:55	7195	00:01:21	81	0.0000
nopath	4	7	5	1	331	01:59:24	7164	01:59:55	7195	00:00:31	31	0.0000
nopath	3	6	10	1	667	01:58:59	7139	01:59:57	7197	00:00:58	58	0.0000
nopath	5	1	10	1	785	01:58:18	7098	02:00:11	7211	00:01:53	113	0.0000	00:01:19
nopath	2	6	5	1	748	01:58:53	7133	02:00:16	7216	00:01:23	83	0.0000
nopath	6	7	9	1	624	01:59:06	7146	02:00:17	7217	00:01:11	71	0.0000
nopath	1	2	12	14	504	01:59:33	7173	02:00:19	7219	00:00:46	46	0.0000
nopath	2	3	9	1	679	01:59:21	7161	02:00:22	7222	00:01:01	61	0.0000
nopath	3	2	12	14	679	01:59:12	7152	02:00:26	7226	00:01:14	74	0.0000
nopath	2	4	12	14	708	01:59:28	7168	02:00:27	7227	00:00:59	59	0.0000
nopath	2	3	9	1	679	01:59:55	7195	02:00:47	7247	00:00:52	52	0.0000
nopath	5	1	12	14	785	01:59:29	7169	02:00:56	7256	00:01:27	87	0.0000
nopath	1	7	12	14	542	01:59:41	7181	02:00:56	7256	00:01:15	75	0.0000
nopath	3	2	8	1	679	01:59:37	7177	02:01:05	7265	00:01:28	88	0.0000	00:01:16
nopath	5	7	5	1	577	02:00:15	7215	02:01:17	7277	00:01:02	62	0.0000
nopath	6	2	3	1	748	02:00:31	7231	02:01:32	7292	00:01:01	61	0.0000
nopath	1	3	5	1	763	02:00:15	7215	02:01:32	7292	00:01:17	77	0.0000
nopath	6	1	9	1	832	01:59:50	7190	02:01:34	7294	00:01:44	104	0.0000
nopath	1	2	5	1	504	02:00:38	7238	02:01:35	7295	00:00:57	57	0.0000
nopath	4	7	12	14	331	02:00:38	7238	02:01:36	7296	00:00:58	58	0.0000
nopath	2	3	13	15	679	02:00:29	7229	02:01:37	7297	00:01:08	68	0.0000
nopath	3	6	6	1	667	02:00:39	7239	02:01:39	7299	00:01:00	60	0.0000
nopath	4	3	7	1	375	02:00:50	7250	02:01:40	7300	00:00:50	50	0.0000
nopath	4	7	12	14	331	02:00:54	7254	02:01:43	7303	00:00:49	49	0.0000
nopath	3	2	12	14	679	02:00:29	7229	02:01:44	7304	00:01:15	75	0.0000
nopath	1	7	6	1	542	02:00:55	7255	02:01:46	7306	00:00:51	51	0.0000
nopath	3	2	10	1	679	02:00:50	7250	02:01:48	7308	00:00:58	58	0.0000
nopath	5	3	5	1	621	02:00:41	7241	02:01:53	7313	00:01:12	72	0.0000
nopath	2	5	12	14	701	02:00:21	7221	02:01:55	7315	00:01:34	94	0.0000
nopath	6	3	3	1	667	02:00:54	7254	02:01:56	7316	00:01:02	62	0.0000
nopath	2	1	3	1	504	02:00:49	7249	02:01:57	7317	00:01:08	68	0.0000
nopath	6	7	2	1	624	02:01:11	7271	02:02:08	7328	00:00:57	57	0.0000	00:01:05
nopath	1	2	5	1	504	02:01:03	7263	02:02:11	7331	00:01:08	68	0.0000
nopath	3	7	5	1	302	02:01:39	7299	02:02:14	7334	00:00:35	35	0.0000
nopath	2	3	13	15	679	02:01:12	7272	02:02:25	7345	00:01:13	73	0.0000
nopath	3	6	12	14	667	02:01:05	7265	02:02:27	7347	00:01:22	82	0.0000
nopath	3	6	3	1	667	02:01:19	7279	02:02:29	7349	00:01:10	70	0.0000
nopath	3	6	5	1	667	02:01:30	7290	02:02:31	7351	00:01:01	61	0.0000
nopath	3	6	10	1	667	02:01:42	7302	02:02:34	7354	00:00:52	52	0.0000
nopath	5	3	13	15	621	02:01:27	7287	02:02:36	7356	00:01:09	69	0.0000
nopath	5	3	7	1	621	02:01:33	7293	02:02:38	7358	00:01:05	65	0.0000
nopath	3	6	12	14	667	02:01:45	7305	02:02:39	7359	00:00:54	54	0.0000
nopath	5	3	9	1	621	02:01:45	7305	02:02:40	7360	00:00:55	55	0.0000
nopath	6	2	13	15	748	02:01:48	7308	02:02:49	7369	00:01:01	61	0.0000
nopath	2	4	10	1	708	02:01:44	7304	02:02:55	7375	00:01:11	71	0.0000
nopath	6	1	7	1	832	02:01:54	7314	02:02:57	7377	00:01:03	63	0.0000
nopath	1	4	12	14	792	02:01:39	7299	02:02:58	7378	00:01:19	79	0.0000
nopath	5	6	10	1	380	02:02:30	7350	02:03:04	7384	00:00:34	34	0.0000	00:00:39
nopath	4	2	10	1	708	02:01:53	7313	02:03:05	7385	00:01:12	72	0.0000
nopath	3	6	12	14	667	02:01:54	7314	02:03:17	7397	00:01:23	83	0.0000
nopath	5	3	13	15	621	02:01:50	7310	02:03:17	7397	00:01:27	87	0.0000
nopath	4	2	3	1	708	02:01:57	7317	02:03:17	7397	00:01:20	80	0.0000
nopath	3	6	3	1	667	02:02:11	7331	02:03:19	7399	00:01:08	68	0.0000
nopath	4	6	3	1	696	02:02:23	7343	02:03:24	7404	00:01:01	61	0.0000
nopath	4	1	12	14	792	02:02:20	7340	02:03:26	7406	00:01:06	66	0.0000
nopath	5	1	9	1	785	02:02:27	7347	02:03:30	7410	00:01:03	63	0.0000
nopath	2	3	3	1	679	02:02:11	7331	02:03:32	7412	00:01:21	81	0.0000
nopath	2	4	3	1	708	02:02:27	7347	02:03:36	7416	00:01:09	69	0.0000
nopath	5	6	3	1	380	02:02:50	7370	02:03:40	7420	00:00:50	50	0.0000
nopath	1	3	3	1	763	02:02:20	7340	02:03:46	7426	00:01:26	86	0.0000
nopath	1	3	10	1	763	02:02:27	7347	02:03:49	7429	00:01:22	82	0.0000
nopath	3	6	5	1	667	02:02:30	7350	02:03:56	7436	00:01:26	86	0.0000
nopath	3	6	10	1	667	02:02:38	7358	02:03:58	7438	00:01:20	80	0.0000
nopath	3	6	9	1	667	02:02:52	7372	02:04:00	7440	00:01:08	68	0.0000	00:01:07
nopath	2	4	3	1	708	02:03:09	7389	02:04:06	7446	00:00:57	57	0.0000
nopath	5	1	9	1	785	02:02:40	7360	02:04:11	7451	00:01:31	91	0.0000
nopath	1	2	6	1	504	02:03:22	7402	02:04:14	7454	00:00:52	52	0.0000
nopath	5	1	3	1	785	02:03:11	7391	02:04:14	7454	00:01:03	63	0.0000
nopath	2	4	5	1	708	02:03:22	7402	02:04:16	7456	00:00:54	54	0.0000
nopath	2	3	6	1	679	02:03:27	7407	02:04:32	7472	00:01:05	65	0.0000
nopath	5	6	10	1	380	02:04:17	7457	02:04:49	7489	00:00:32	32	0.0000
nopath	5	1	3	1	785	02:03:55	7435	02:04:55	7495	00:01:00	60	0.0000
nopath	3	6	10	1	667	02:03:37	7417	02:04:56	7496	00:01:19	79	0.0000
nopath	5	1	12	14	785	02:04:02	7442	02:05:03	7503	00:01:01	61	0.0000	00:01:10
nopath	2	4	5	1	708	02:04:07	7447	02:05:04	7504	00:00:57	57	0.0000
nopath	1	5	12	14	785	02:03:31	7411	02:05:05	7505	00:01:34	94	0.0000
nopath	1	2	9	1	504	02:04:20	7460	02:05:09	7509	00:00:49	49	0.0000
nopath	5	1	3	1	785	02:04:09	7449	02:05:10	7510	00:01:01	61	0.0000
nopath	3	6	10	1	667	02:04:07	7447	02:05:16	7516	00:01:09	69	0.0000
nopath	3	6	3	1	667	02:04:23	7463	02:05:18	7518	00:00:55	55	0.0000
nopath	3	6	12	14	667	02:04:27	7467	02:05:20	7520	00:00:53	53	0.0000
nopath	4	6	12	14	696	02:04:29	7469	02:05:26	7526	00:00:57	57	0.0000
nopath	2	1	5	1	504	02:04:24	7464	02:05:27	7527	00:01:03	63	0.0000
nopath	6	1	3	1	832	02:04:30	7470	02:05:45	7545	00:01:15	75	0.0000
nopath	6	1	9	1	832	02:04:47	7487	02:05:50	7550	00:01:03	63	0.0000
nopath	2	3	3	1	679	02:04:25	7465	02:05:52	7552	00:01:27	87	0.0000
nopath	3	6	3	1	667	02:04:58	7498	02:05:55	7555	00:00:57	57	0.0000
nopath	4	2	9	1	708	02:04:47	7487	02:05:55	7555	00:01:08	68	0.0000
nopath	4	7	12	14	331	02:05:24	7524	02:05:56	7556	00:00:32	32	0.0000
nopath	3	2	3	1	679	02:05:07	7507	02:06:04	7564	00:00:57	57	0.0000	00:01:03
nopath	1	6	9	1	832	02:04:22	7462	02:06:06	7566	00:01:44	104	0.0000
nopath	5	7	10	1	577	02:04:22	7462	02:06:08	7568	00:01:46	106	0.0000
nopath	5	3	13	15	621	02:05:04	7504	02:06:08	7568	00:01:04	64	0.0000
nopath	5	3	4	1	621	02:05:19	7519	02:06:10	7570	00:00:51	51	0.0000
nopath	3	6	12	14	667	02:05:19	7519	02:06:17	7577	00:00:58	58	0.0000
nopath	5	1	6	1	785	02:05:07	7507	02:06:21	7581	00:01:14	74	0.0000
nopath	6	1	5	1	832	02:05:08	7508	02:06:25	7585	00:01:17	77	0.0000
nopath	1	2	10	1	504	02:05:42	7542	02:06:27	7587	00:00:45	45	0.0000
nopath	6	4	3	1	696	02:05:43	7543	02:06:41	7601	00:00:58	58	0.0000
nopath	2	3	3	1	679	02:05:18	7518	02:06:42	7602	00:01:24	84	0.0000
nopath	3	6	3	1	667	02:05:53	7553	02:06:45	7605	00:00:52	52	0.0000
nopath	3	6	13	15	667	02:05:54	7554	02:06:48	7608	00:00:54	54	0.0000
nopath	2	4	2	1	708	02:05:49	7549	02:06:56	7616	00:01:07	67	0.0000
nopath	1	2	10	1	504	02:06:01	7561	02:07:01	7621	00:01:00	60	0.0000	00:00:52
nopath	1	7	12	14	542	02:06:21	7581	02:07:08	7628	00:00:47	47	0.0000
nopath	4	6	12	14	696	02:06:14	7574	02:07:10	7630	00:00:56	56	0.0000
nopath	3	2	5	1	679	02:06:38	7598	02:07:40	7660	00:01:02	62	0.0000
nopath	5	3	5	1	621	02:06:50	7610	02:07:43	7663	00:00:53	53	0.0000
nopath	3	6	12	14	667	02:06:46	7606	02:07:47	7667	00:01:01	61	0.0000
nopath	3	2	12	14	679	02:06:49	7609	02:07:49	7669	00:01:00	60	0.0000
nopath	2	3	6	1	679	02:06:50	7610	02:07:52	7672	00:01:02	62	0.0000
nopath	4	6	13	15	696	02:06:42	7602	02:07:59	7679	00:01:17	77	0.0000
nopath	3	6	3	1	667	02:07:09	7629	02:08:05	7685	00:00:56	56	0.0000	00:00:59
nopath	6	2	13	15	748	02:06:49	7609	02:08:13	7693	00:01:24	84	0.0000
nopath	6	1	12	14	832	02:07:12	7632	02:08:20	7700	00:01:08	68	0.0000
nopath	3	2	9	1	679	02:07:41	7661	02:08:37	7717	00:00:56	56	0.0000
nopath	6	5	9	1	380	02:07:39	7659	02:08:39	7719	00:01:00	60	0.0000
nopath	1	3	13	15	763	02:07:25	7645	02:08:45	7725	00:01:20	80	0.0000
nopath	3	6	10	1	667	02:07:56	7676	02:08:45	7725	00:00:49	49	0.0000
nopath	2	3	6	1	679	02:07:58	7678	02:08:51	7731	00:00:53	53	0.0000
nopath	2	3	3	1	679	02:07:59	7679	02:08:53	7733	00:00:54	54	0.0000
nopath	3	6	12	14	667	02:08:01	7681	02:08:54	7734	00:00:53	53	0.0000
nopath	2	4	3	1	708	02:08:01	7681	02:08:56	7736	00:00:55	55	0.0000
nopath	3	6	12	14	667	02:08:07	7687	02:08:57	7737	00:00:50	50	0.0000
nopath	5	2	13	15	701	02:07:07	7627	02:08:58	7738	00:01:51	111	0.0000
nopath	6	2	9	1	748	02:07:38	7658	02:09:00	7740	00:01:22	82	0.0000	00:01:09
nopath	1	2	13	15	504	02:08:27	7707	02:09:15	7755	00:00:48	48	0.0000
nopath	1	2	10	1	504	02:08:28	7708	02:09:19	7759	00:00:51	51	0.0000
nopath	2	3	3	1	679	02:08:05	7685	02:09:22	7762	00:01:17	77	0.0000
nopath	2	5	12	14	701	02:08:11	7691	02:09:25	7765	00:01:14	74	0.0000
nopath	2	4	10	1	708	02:08:13	7693	02:09:26	7766	00:01:13	73	0.0000
nopath	3	2	12	14	679	02:08:25	7705	02:09:33	7773	00:01:08	68	0.0000
nopath	3	6	3	1	667	02:08:18	7698	02:09:36	7776	00:01:18	78	0.0000
nopath	3	1	12	14	763	02:08:32	7712	02:09:44	7784	00:01:12	72	0.0000
nopath	5	1	12	14	785	02:08:06	7686	02:09:52	7792	00:01:46	106	0.0000
nopath	1	3	7	1	763	02:08:34	7714	02:09:52	7792	00:01:18	78	0.0000
nopath	1	2	13	15	504	02:08:51	7731	02:09:54	7794	00:01:03	63	0.0000
nopath	5	1	3	1	785	02:08:32	7712	02:09:54	7794	00:01:22	82	0.0000
nopath	2	3	12	14	679	02:08:30	7710	02:09:55	7795	00:01:25	85	0.0000
nopath	3	6	12	14	667	02:08:51	7731	02:09:56	7796	00:01:05	65	0.0000
nopath	3	6	12	14	667	02:08:54	7734	02:09:59	7799	00:01:05	65	0.0000
nopath	3	6	12	14	667	02:09:10	7750	02:10:02	7802	00:00:52	52	0.0000	00:00:58
nopath	3	6	12	14	667	02:09:17	7757	02:10:08	7808	00:00:51	51	0.0000
nopath	3	7	12	14	302	02:09:29	7769	02:10:14	7814	00:00:45	45	0.0000
nopath	2	7	13	15	458	02:09:22	7762	02:10:24	7824	00:01:02	62	0.0000
nopath	2	4	9	1	708	02:08:50	7730	02:10:25	7825	00:01:35	95	0.0000
nopath	2	4	5	1	708	02:08:52	7732	02:10:26	7826	00:01:34	94	0.0000
nopath	2	1	3	1	504	02:09:34	7774	02:10:27	7827	00:00:53	53	0.0000
nopath	2	3	12	14	679	02:09:21	7761	02:10:29	7829	00:01:08	68	0.0000
nopath	3	2	12	14	679	02:09:21	7761	02:10:30	7830	00:01:09	69	0.0000
nopath	2	7	7	1	458	02:09:23	7763	02:10:32	7832	00:01:09	69	0.0000
nopath	6	1	5	1	832	02:08:47	7727	02:10:41	7841	00:01:54	114	0.0000
nopath	6	1	5	1	832	02:09:38	7778	02:10:43	7843	00:01:05	65	0.0000
nopath	1	2	13	15	504	02:09:14	7754	02:10:45	7845	00:01:31	91	0.0000
nopath	3	6	10	1	667	02:09:24	7764	02:10:46	7846	00:01:22	82	0.0000
nopath	1	2	5	1	504	02:09:36	7776	02:10:48	7848	00:01:12	72	0.0000
nopath	2	4	3	1	708	02:09:30	7770	02:10:50	7850	00:01:20	80	0.0000
nopath	2	4	2	1	708	02:09:42	7782	02:10:52	7852	00:01:10	70	0.0000
nopath	2	3	3	1	679	02:09:51	7791	02:10:53	7853	00:01:02	62	0.0000
nopath	5	1	12	14	785	02:09:26	7766	02:10:57	7857	00:01:31	91	0.0000
nopath	4	2	6	1	708	02:09:38	7778	02:11:05	7865	00:01:27	87	0.0000	00:01:12
nopath	5	7	12	14	577	02:09:51	7791	02:11:08	7868	00:01:17	77	0.0000
nopath	4	1	6	1	792	02:10:02	7802	02:11:16	7876	00:01:14	74	0.0000
nopath	3	6	3	1	667	02:10:08	7808	02:11:25	7885	00:01:17	77	0.0000
nopath	3	6	12	14	667	02:10:21	7821	02:11:28	7888	00:01:07	67	0.0000
nopath	3	6	7	1	667	02:10:35	7835	02:11:30	7890	00:00:55	55	0.0000
nopath	1	3	12	14	763	02:10:08	7808	02:11:33	7893	00:01:25	85	0.0000
nopath	3	6	5	1	667	02:10:45	7845	02:11:35	7895	00:00:50	50	0.0000
nopath	2	3	12	14	679	02:10:44	7844	02:11:38	7898	00:00:54	54	0.0000
nopath	2	4	9	1	708	02:10:48	7848	02:11:41	7901	00:00:53	53	0.0000
nopath	3	2	12	14	679	02:10:51	7851	02:11:48	7908	00:00:57	57	0.0000
nopath	3	6	10	1	667	02:10:55	7855	02:11:56	7916	00:01:01	61	0.0000
nopath	6	2	5	1	748	02:11:00	7860	02:11:58	7918	00:00:58	58	0.0000
nopath	6	5	3	1	380	02:11:18	7878	02:11:58	7918	00:00:40	40	0.0000
nopath	5	7	12	14	577	02:10:45	7845	02:11:58	7918	00:01:13	73	0.0000
nopath	2	4	3	1	708	02:10:59	7859	02:12:05	7925	00:01:06	66	0.0000	00:01:06
nopath	4	7	12	14	331	02:11:28	7888	02:12:06	7926	00:00:38	38	0.0000
nopath	2	4	12	14	708	02:11:08	7868	02:12:07	7927	00:00:59	59	0.0000
nopath	2	5	3	1	701	02:11:16	7876	02:12:13	7933	00:00:57	57	0.0000
nopath	1	7	5	1	542	02:11:34	7894	02:12:22	7942	00:00:48	48	0.0000
nopath	5	3	9	1	621	02:11:00	7860	02:12:23	7943	00:01:23	83	0.0000
nopath	3	6	3	1	667	02:11:08	7868	02:12:26	7946	00:01:18	78	0.0000
nopath	6	1	5	1	832	02:11:28	7888	02:12:33	7953	00:01:05	65	0.0000
nopath	1	3	13	15	763	02:11:00	7860	02:12:35	7955	00:01:35	95	0.0000
nopath	1	3	12	14	763	02:11:47	7907	02:12:46	7966	00:00:59	59	0.0000
nopath	3	2	12	14	679	02:11:24	7884	02:12:46	7966	00:01:22	82	0.0000
nopath	1	4	3	1	792	02:11:55	7915	02:12:55	7975	00:01:00	60	0.0000
nopath	5	3	12	14	621	02:12:11	7931	02:13:04	7984	00:00:53	53	0.0000	00:01:09
nopath	3	6	3	1	667	02:11:55	7915	02:13:06	7986	00:01:11	71	0.0000
nopath	4	1	5	1	792	02:12:06	7926	02:13:10	7990	00:01:04	64	0.0000
nopath	2	3	3	1	679	02:11:46	7906	02:13:22	8002	00:01:36	96	0.0000
nopath	2	3	13	15	679	02:12:20	7940	02:13:27	8007	00:01:07	67	0.0000
nopath	5	6	10	1	380	02:12:55	7975	02:13:27	8007	00:00:32	32	0.0000
nopath	2	3	3	1	679	02:12:41	7961	02:13:34	8014	00:00:53	53	0.0000
nopath	3	2	6	1	679	02:12:12	7932	02:13:35	8015	00:01:23	83	0.0000
nopath	3	2	12	14	679	02:12:36	7956	02:13:38	8018	00:01:02	62	0.0000
nopath	6	2	5	1	748	02:12:31	7951	02:13:45	8025	00:01:14	74	0.0000
nopath	6	3	13	15	667	02:12:47	7967	02:13:56	8036	00:01:09	69	0.0000
nopath	2	3	10	1	679	02:12:59	7979	02:14:02	8042	00:01:03	63	0.0000	00:01:12
nopath	3	6	3	1	667	02:12:52	7972	02:14:06	8046	00:01:14	74	0.0000
nopath	3	6	9	1	667	02:13:18	7998	02:14:09	8049	00:00:51	51	0.0000
nopath	3	6	6	1	667	02:13:25	8005	02:14:16	8056	00:00:51	51	0.0000
nopath	2	1	9	1	504	02:13:36	8016	02:14:17	8057	00:00:41	41	0.0000
nopath	6	1	5	1	832	02:12:33	7953	02:14:21	8061	00:01:48	108	0.0000
nopath	2	7	9	1	458	02:13:46	8026	02:14:34	8074	00:00:48	48	0.0000
nopath	3	5	12	14	621	02:13:47	8027	02:14:39	8079	00:00:52	52	0.0000
nopath	3	2	12	14	679	02:13:40	8020	02:14:40	8080	00:01:00	60	0.0000
nopath	3	6	3	1	667	02:13:48	8028	02:14:41	8081	00:00:53	53	0.0000
nopath	2	3	9	1	679	02:13:28	8008	02:14:42	8082	00:01:14	74	0.0000
nopath	3	6	2	1	667	02:13:50	8030	02:14:44	8084	00:00:54	54	0.0000
nopath	2	3	9	1	679	02:13:54	8034	02:14:49	8089	00:00:55	55	0.0000
nopath	6	2	9	1	748	02:13:19	7999	02:14:50	8090	00:01:31	91	0.0000
nopath	3	6	5	1	667	02:13:53	8033	02:14:51	8091	00:00:58	58	0.0000
nopath	6	1	9	1	832	02:12:49	7969	02:14:51	8091	00:02:02	122	0.0000
nopath	6	2	9	1	748	02:13:40	8020	02:14:52	8092	00:01:12	72	0.0000
nopath	2	3	6	1	679	02:13:58	8038	02:14:52	8092	00:00:54	54	0.0000
nopath	6	1	5	1	832	02:13:14	7994	02:14:53	8093	00:01:39	99	0.0000
nopath	2	6	3	1	748	02:13:10	7990	02:14:56	8096	00:01:46	106	0.0000
nopath	5	1	3	1	785	02:13:50	8030	02:15:00	8100	00:01:10	70	0.0000	00:01:20
nopath	3	6	3	1	667	02:13:59	8039	02:15:06	8106	00:01:07	67	0.0000
nopath	3	6	12	14	667	02:14:01	8041	02:15:09	8109	00:01:08	68	0.0000
nopath	1	7	12	14	542	02:14:24	8064	02:15:09	8109	00:00:45	45	0.0000
nopath	6	1	13	15	832	02:13:55	8035	02:15:11	8111	00:01:16	76	0.0000
nopath	3	1	12	14	763	02:13:51	8031	02:15:25	8125	00:01:34	94	0.0000
nopath	6	1	12	14	832	02:14:08	8048	02:15:32	8132	00:01:24	84	0.0000
nopath	5	3	12	14	621	02:14:00	8040	02:15:35	8135	00:01:35	95	0.0000
nopath	4	2	5	1	708	02:13:47	8027	02:15:35	8135	00:01:48	108	0.0000
nopath	2	3	9	1	679	02:14:42	8082	02:15:42	8142	00:01:00	60	0.0000
nopath	1	3	9	1	763	02:14:40	8080	02:15:46	8146	00:01:06	66	0.0000
nopath	4	1	12	14	792	02:14:38	8078	02:15:49	8149	00:01:11	71	0.0000
nopath	2	3	3	1	679	02:15:01	8101	02:15:55	8155	00:00:54	54	0.0000
nopath	2	4	10	1	708	02:15:03	8103	02:15:57	8157	00:00:54	54	0.0000
nopath	1	2	3	1	504	02:14:55	8095	02:16:01	8161	00:01:06	66	0.0000	00:01:05
nopath	1	2	10	1	504	02:15:03	8103	02:16:05	8165	00:01:02	62	0.0000
nopath	6	4	5	1	696	02:14:49	8089	02:16:19	8179	00:01:30	90	0.0000
nopath	2	3	12	14	679	02:15:14	8114	02:16:23	8183	00:01:09	69	0.0000
nopath	3	6	5	1	667	02:14:44	8084	02:16:26	8186	00:01:42	102	0.0000
nopath	2	3	5	1	679	02:15:34	8134	02:16:36	8196	00:01:02	62	0.0000
nopath	2	4	10	1	708	02:15:46	8146	02:16:39	8199	00:00:53	53	0.0000
nopath	3	6	6	1	667	02:15:48	8148	02:16:41	8201	00:00:53	53	0.0000
nopath	2	3	5	1	679	02:15:48	8148	02:16:43	8203	00:00:55	55	0.0000
nopath	5	1	13	15	785	02:15:07	8107	02:16:45	8205	00:01:38	98	0.0000
nopath	5	1	12	14	785	02:15:30	8130	02:16:46	8206	00:01:16	76	0.0000
nopath	5	1	12	14	785	02:15:36	8136	02:16:48	8208	00:01:12	72	0.0000
nopath	2	3	10	1	679	02:15:57	8157	02:16:49	8209	00:00:52	52	0.0000
nopath	5	1	9	1	785	02:15:42	8142	02:16:50	8210	00:01:08	68	0.0000
nopath	5	1	5	1	785	02:15:45	8145	02:16:52	8212	00:01:07	67	0.0000
nopath	5	3	2	1	621	02:15:20	8120	02:17:03	8223	00:01:43	103	0.0000	00:01:39
nopath	4	1	5	1	792	02:15:40	8140	02:17:05	8225	00:01:25	85	0.0000
nopath	6	2	12	14	748	02:15:27	8127	02:17:06	8226	00:01:39	99	0.0000
nopath	5	1	3	1	785	02:16:03	8163	02:17:16	8236	00:01:13	73	0.0000
nopath	5	1	3	1	785	02:16:17	8177	02:17:21	8241	00:01:04	64	0.0000
nopath	6	3	6	1	667	02:16:30	8190	02:17:26	8246	00:00:56	56	0.0000
nopath	6	2	2	1	748	02:16:09	8169	02:17:29	8249	00:01:20	80	0.0000
nopath	6	2	9	1	748	02:16:19	8179	02:17:31	8251	00:01:12	72	0.0000
nopath	2	3	10	1	679	02:16:11	8171	02:17:32	8252	00:01:21	81	0.0000
nopath	1	2	12	14	504	02:16:53	8213	02:17:39	8259	00:00:46	46	0.0000
nopath	4	2	12	14	708	02:16:18	8178	02:17:46	8266	00:01:28	88	0.0000
nopath	3	6	12	14	667	02:16:29	8189	02:17:47	8267	00:01:18	78	0.0000
nopath	3	6	6	1	667	02:16:55	8215	02:17:50	8270	00:00:55	55	0.0000
nopath	5	4	12	14	650	02:16:49	8209	02:17:59	8279	00:01:10	70	0.0000
nopath	6	3	3	1	667	02:16:56	8216	02:18:02	8282	00:01:06	66	0.0000	00:01:03
nopath	2	3	5	1	679	02:17:17	8237	02:18:13	8293	00:00:56	56	0.0000
nopath	3	6	9	1	667	02:17:19	8239	02:18:15	8295	00:00:56	56	0.0000
nopath	5	1	13	15	785	02:16:41	8201	02:18:15	8295	00:01:34	94	0.0000
nopath	5	1	2	1	785	02:17:04	8224	02:18:16	8296	00:01:12	72	0.0000
nopath	5	6	5	1	380	02:17:48	8268	02:18:27	8307	00:00:39	39	0.0000
nopath	3	2	5	1	679	02:17:35	8255	02:18:30	8310	00:00:55	55	0.0000
nopath	2	1	9	1	504	02:17:34	8254	02:18:37	8317	00:01:03	63	0.0000
nopath	4	2	12	14	708	02:17:42	8262	02:18:40	8320	00:00:58	58	0.0000
nopath	4	1	5	1	792	02:17:16	8236	02:18:43	8323	00:01:27	87	0.0000
nopath	1	3	12	14	763	02:17:23	8243	02:18:43	8323	00:01:20	80	0.0000
nopath	5	2	9	1	701	02:17:19	8239	02:18:45	8325	00:01:26	86	0.0000
nopath	2	6	12	14	748	02:16:54	8214	02:18:47	8327	00:01:53	113	0.0000
nopath	3	5	9	1	621	02:17:48	8268	02:18:56	8336	00:01:08	68	0.0000
nopath	3	7	5	1	302	02:18:21	8301	02:18:57	8337	00:00:36	36	0.0000
nopath	5	1	10	1	785	02:17:54	8274	02:18:58	8338	00:01:04	64	0.0000
nopath	2	4	12	14	708	02:17:54	8274	02:19:06	8346	00:01:12	72	0.0000	00:00:59
nopath	4	2	12	14	708	02:17:48	8268	02:19:06	8346	00:01:18	78	0.0000
nopath	1	4	12	14	792	02:17:47	8267	02:19:09	8349	00:01:22	82	0.0000
nopath	1	4	3	1	792	02:17:49	8269	02:19:10	8350	00:01:21	81	0.0000
nopath	3	5	3	1	621	02:18:23	8303	02:19:25	8365	00:01:02	62	0.0000
nopath	2	4	12	14	708	02:18:18	8298	02:19:27	8367	00:01:09	69	0.0000
nopath	2	3	3	1	679	02:18:33	8313	02:19:30	8370	00:00:57	57	0.0000
nopath	1	2	9	1	504	02:18:22	8302	02:19:31	8371	00:01:09	69	0.0000
nopath	2	4	3	1	708	02:18:34	8314	02:19:33	8373	00:00:59	59	0.0000
nopath	1	7	3	1	542	02:18:56	8336	02:19:43	8383	00:00:47	47	0.0000
nopath	6	3	5	1	667	02:18:04	8284	02:19:43	8383	00:01:39	99	0.0000
nopath	5	3	5	1	621	02:18:43	8323	02:19:44	8384	00:01:01	61	0.0000
nopath	6	3	9	1	667	02:18:57	8337	02:19:50	8390	00:00:53	53	0.0000
nopath	3	6	12	14	667	02:19:11	8351	02:20:05	8405	00:00:54	54	0.0000	00:01:03
nopath	3	6	12	14	667	02:19:18	8358	02:20:09	8409	00:00:51	51	0.0000
nopath	3	6	9	1	667	02:19:22	8362	02:20:12	8412	00:00:50	50	0.0000
nopath	2	3	5	1	679	02:18:56	8336	02:20:12	8412	00:01:16	76	0.0000
nopath	3	6	3	1	667	02:19:31	8371	02:20:22	8422	00:00:51	51	0.0000
nopath	1	2	5	1	504	02:19:27	8367	02:20:31	8431	00:01:04	64	0.0000
nopath	2	4	12	14	708	02:19:38	8378	02:20:34	8434	00:00:56	56	0.0000
nopath	4	7	9	1	331	02:20:16	8416	02:20:47	8447	00:00:31	31	0.0000
nopath	3	5	3	1	621	02:19:47	8387	02:20:55	8455	00:01:08	68	0.0000
nopath	6	1	6	1	832	02:19:52	8392	02:20:55	8455	00:01:03	63	0.0000
nopath	1	2	12	14	504	02:20:07	8407	02:20:55	8455	00:00:48	48	0.0000
nopath	3	2	5	1	679	02:19:23	8363	02:21:05	8465	00:01:42	102	0.0000	00:01:08
nopath	3	6	3	1	667	02:20:23	8423	02:21:26	8486	00:01:03	63	0.0000
nopath	5	2	12	14	701	02:19:59	8399	02:21:26	8486	00:01:27	87	0.0000
nopath	5	4	13	15	650	02:20:33	8433	02:21:29	8489	00:00:56	56	0.0000
nopath	1	3	3	1	763	02:20:00	8400	02:21:32	8492	00:01:32	92	0.0000
nopath	3	6	13	15	667	02:20:43	8443	02:21:35	8495	00:00:52	52	0.0000
nopath	4	7	9	1	331	02:20:41	8441	02:21:35	8495	00:00:54	54	0.0000
nopath	2	4	3	1	708	02:20:01	8401	02:21:36	8496	00:01:35	95	0.0000
nopath	3	6	3	1	667	02:20:46	8446	02:21:37	8497	00:00:51	51	0.0000
nopath	1	7	5	1	542	02:20:53	8453	02:21:40	8500	00:00:47	47	0.0000
nopath	3	6	3	1	667	02:20:51	8451	02:21:41	8501	00:00:50	50	0.0000
nopath	5	3	13	15	621	02:20:44	8444	02:21:46	8506	00:01:02	62	0.0000
nopath	2	3	3	1	679	02:20:35	8435	02:21:52	8512	00:01:17	77	0.0000
nopath	1	3	3	1	763	02:20:26	8426	02:21:55	8515	00:01:29	89	0.0000
nopath	3	1	12	14	763	02:20:54	8454	02:22:03	8523	00:01:09	69	0.0000	00:01:18
nopath	5	3	3	1	621	02:21:01	8461	02:22:14	8534	00:01:13	73	0.0000
nopath	3	6	10	1	667	02:20:57	8457	02:22:16	8536	00:01:19	79	0.0000
nopath	6	2	13	15	748	02:21:02	8462	02:22:18	8538	00:01:16	76	0.0000
nopath	3	6	3	1	667	02:21:00	8460	02:22:19	8539	00:01:19	79	0.0000
nopath	5	3	13	15	621	02:21:28	8488	02:22:24	8544	00:00:56	56	0.0000
nopath	3	6	5	1	667	02:21:15	8475	02:22:25	8545	00:01:10	70	0.0000
nopath	5	1	13	15	785	02:21:12	8472	02:22:31	8551	00:01:19	79	0.0000
nopath	2	6	3	1	748	02:21:21	8481	02:22:36	8556	00:01:15	75	0.0000
nopath	6	2	9	1	748	02:21:20	8480	02:22:39	8559	00:01:19	79	0.0000
nopath	3	6	3	1	667	02:21:39	8499	02:22:46	8566	00:01:07	67	0.0000
nopath	1	2	3	1	504	02:22:08	8528	02:22:53	8573	00:00:45	45	0.0000
nopath	2	3	12	14	679	02:21:37	8497	02:22:53	8573	00:01:16	76	0.0000
nopath	1	3	12	14	763	02:21:50	8510	02:22:55	8575	00:01:05	65	0.0000
nopath	1	2	5	1	504	02:22:12	8532	02:22:57	8577	00:00:45	45	0.0000
nopath	3	6	12	14	667	02:22:08	8528	02:23:17	8597	00:01:09	69	0.0000	00:01:01
nopath	2	1	9	1	504	02:22:29	8549	02:23:19	8599	00:00:50	50	0.0000
nopath	3	6	12	14	667	02:22:13	8533	02:23:19	8599	00:01:06	66	0.0000
nopath	5	4	12	14	650	02:22:17	8537	02:23:22	8602	00:01:05	65	0.0000
nopath	5	3	5	1	621	02:22:35	8555	02:23:23	8603	00:00:48	48	0.0000
nopath	3	6	5	1	667	02:22:28	8548	02:23:28	8608	00:01:00	60	0.0000
nopath	5	1	10	1	785	02:22:26	8546	02:23:30	8610	00:01:04	64	0.0000
nopath	1	2	9	1	504	02:22:45	8565	02:23:34	8614	00:00:49	49	0.0000
nopath	2	4	9	1	708	02:22:01	8521	02:23:45	8625	00:01:44	104	0.0000
nopath	1	3	9	1	763	02:22:30	8550	02:23:47	8627	00:01:17	77	0.0000
nopath	3	2	12	14	679	02:22:48	8568	02:23:49	8629	00:01:01	61	0.0000
nopath	4	7	13	15	331	02:23:05	8585	02:23:50	8630	00:00:45	45	0.0000
nopath	3	6	10	1	667	02:22:53	8573	02:23:56	8636	00:01:03	63	0.0000
nopath	3	6	9	1	667	02:22:56	8576	02:23:58	8638	00:01:02	62	0.0000
nopath	3	6	10	1	667	02:23:00	8580	02:24:00	8640	00:01:00	60	0.0000	00:01:02
nopath	5	3	5	1	621	02:23:18	8598	02:24:06	8646	00:00:48	48	0.0000
nopath	6	7	3	1	624	02:23:12	8592	02:24:17	8657	00:01:05	65	0.0000
nopath	4	1	9	1	792	02:23:02	8582	02:24:19	8659	00:01:17	77	0.0000
nopath	2	1	3	1	504	02:23:41	8621	02:24:26	8666	00:00:45	45	0.0000
nopath	5	2	12	14	701	02:22:55	8575	02:24:26	8666	00:01:31	91	0.0000
nopath	5	6	12	14	380	02:23:38	8618	02:24:27	8667	00:00:49	49	0.0000
nopath	4	1	12	14	792	02:23:19	8599	02:24:29	8669	00:01:10	70	0.0000
nopath	5	2	9	1	701	02:23:08	8588	02:24:30	8670	00:01:22	82	0.0000
nopath	5	1	9	1	785	02:23:06	8586	02:24:33	8673	00:01:27	87	0.0000
nopath	6	2	4	1	748	02:23:23	8603	02:24:34	8674	00:01:11	71	0.0000
nopath	2	4	9	1	708	02:23:28	8608	02:24:35	8675	00:01:07	67	0.0000
nopath	3	6	3	1	667	02:23:12	8592	02:24:36	8676	00:01:24	84	0.0000
nopath	2	4	3	1	708	02:23:36	8616	02:24:37	8677	00:01:01	61	0.0000
nopath	5	1	10	1	785	02:23:13	8593	02:24:38	8678	00:01:25	85	0.0000
nopath	6	2	3	1	748	02:23:27	8607	02:24:39	8679	00:01:12	72	0.0000
nopath	3	6	3	1	667	02:23:48	8628	02:24:39	8679	00:00:51	51	0.0000
nopath	6	1	13	15	832	02:23:26	8606	02:24:43	8683	00:01:17	77	0.0000
nopath	3	6	5	1	667	02:23:52	8632	02:24:45	8685	00:00:53	53	0.0000
nopath	3	1	9	1	763	02:23:13	8593	02:25:08	8708	00:01:55	115	0.0000	00:01:55
nopath	3	2	7	1	679	02:24:02	8642	02:25:09	8709	00:01:07	67	0.0000
nopath	6	1	3	1	832	02:24:13	8653	02:25:21	8721	00:01:08	68	0.0000
nopath	1	3	3	1	763	02:23:57	8637	02:25:22	8722	00:01:25	85	0.0000
nopath	2	3	9	1	679	02:23:51	8631	02:25:25	8725	00:01:34	94	0.0000
nopath	3	6	12	14	667	02:24:35	8675	02:25:26	8726	00:00:51	51	0.0000
nopath	2	3	10	1	679	02:24:24	8664	02:25:27	8727	00:01:03	63	0.0000
nopath	3	6	13	15	667	02:24:36	8676	02:25:28	8728	00:00:52	52	0.0000
nopath	3	6	13	15	667	02:24:37	8677	02:25:31	8731	00:00:54	54	0.0000
nopath	3	6	3	1	667	02:24:45	8685	02:25:34	8734	00:00:49	49	0.0000
nopath	1	3	2	1	763	02:24:27	8667	02:25:35	8735	00:01:08	68	0.0000
nopath	3	6	3	1	667	02:24:49	8689	02:25:41	8741	00:00:52	52	0.0000
nopath	1	2	5	1	504	02:25:10	8710	02:25:55	8755	00:00:45	45	0.0000
nopath	3	5	5	1	621	02:25:11	8711	02:26:06	8766	00:00:55	55	0.0000	00:00:58
nopath	3	6	12	14	667	02:25:12	8712	02:26:09	8769	00:00:57	57	0.0000
nopath	3	6	13	15	667	02:25:18	8718	02:26:12	8772	00:00:54	54	0.0000
nopath	5	2	2	1	701	02:25:13	8713	02:26:20	8780	00:01:07	67	0.0000
nopath	6	1	5	1	832	02:25:08	8708	02:26:21	8781	00:01:13	73	0.0000
nopath	3	6	5	1	667	02:25:37	8737	02:26:28	8788	00:00:51	51	0.0000
nopath	6	2	3	1	748	02:25:32	8732	02:26:32	8792	00:01:00	60	0.0000
nopath	2	3	12	14	679	02:25:19	8719	02:26:33	8793	00:01:14	74	0.0000
nopath	6	1	5	1	832	02:25:29	8729	02:26:35	8795	00:01:06	66	0.0000
nopath	2	4	12	14	708	02:25:35	8735	02:26:37	8797	00:01:02	62	0.0000
nopath	3	6	3	1	667	02:25:48	8748	02:26:38	8798	00:00:50	50	0.0000
nopath	3	6	9	1	667	02:25:51	8751	02:26:41	8801	00:00:50	50	0.0000
nopath	6	3	13	15	667	02:25:37	8737	02:26:46	8806	00:01:09	69	0.0000
nopath	6	1	12	14	832	02:25:49	8749	02:26:52	8812	00:01:03	63	0.0000
nopath	6	2	3	1	748	02:26:02	8762	02:26:59	8819	00:00:57	57	0.0000
nopath	1	3	3	1	763	02:25:28	8728	02:27:02	8822	00:01:34	94	0.0000	00:01:21
nopath	6	2	5	1	748	02:26:08	8768	02:27:04	8824	00:00:56	56	0.0000
nopath	3	6	7	1	667	02:26:03	8763	02:27:06	8826	00:01:03	63	0.0000
nopath	1	3	13	15	763	02:25:30	8730	02:27:07	8827	00:01:37	97	0.0000
nopath	3	6	3	1	667	02:26:09	8769	02:27:07	8827	00:00:58	58	0.0000
nopath	3	6	10	1	667	02:26:15	8775	02:27:09	8829	00:00:54	54	0.0000
nopath	6	3	6	1	667	02:26:10	8770	02:27:13	8833	00:01:03	63	0.0000
nopath	3	2	5	1	679	02:25:27	8727	02:27:15	8835	00:01:48	108	0.0000
nopath	2	1	12	14	504	02:26:39	8799	02:27:29	8849	00:00:50	50	0.0000
nopath	2	1	7	1	504	02:26:46	8806	02:27:34	8854	00:00:48	48	0.0000
nopath	3	6	6	1	667	02:26:38	8798	02:27:35	8855	00:00:57	57	0.0000
nopath	3	6	8	1	667	02:26:44	8804	02:27:37	8857	00:00:53	53	0.0000
nopath	2	1	13	15	504	02:26:48	8808	02:27:41	8861	00:00:53	53	0.0000
nopath	1	3	6	1	763	02:26:06	8766	02:27:42	8862	00:01:36	96	0.0000
nopath	2	3	10	1	679	02:26:34	8794	02:27:45	8865	00:01:11	71	0.0000
nopath	3	6	13	15	667	02:26:55	8815	02:27:47	8867	00:00:52	52	0.0000
nopath	6	1	3	1	832	02:26:31	8791	02:27:51	8871	00:01:20	80	0.0000
nopath	2	3	9	1	679	02:26:54	8814	02:28:02	8882	00:01:08	68	0.0000	00:01:06
nopath	5	6	12	14	380	02:27:31	8851	02:28:05	8885	00:00:34	34	0.0000
nopath	3	2	5	1	679	02:26:49	8809	02:28:05	8885	00:01:16	76	0.0000
nopath	1	3	10	1	763	02:26:37	8797	02:28:07	8887	00:01:30	90	0.0000
nopath	3	6	3	1	667	02:27:24	8844	02:28:15	8895	00:00:51	51	0.0000
nopath	3	6	5	1	667	02:27:28	8848	02:28:18	8898	00:00:50	50	0.0000
nopath	2	4	5	1	708	02:27:25	8845	02:28:26	8906	00:01:01	61	0.0000
nopath	3	1	10	1	763	02:27:00	8820	02:28:27	8907	00:01:27	87	0.0000
nopath	2	4	10	1	708	02:27:41	8861	02:28:33	8913	00:00:52	52	0.0000
nopath	2	3	6	1	679	02:27:44	8864	02:28:36	8916	00:00:52	52	0.0000
nopath	2	3	6	1	679	02:27:46	8866	02:28:38	8918	00:00:52	52	0.0000
nopath	1	7	12	14	542	02:28:03	8883	02:28:52	8932	00:00:49	49	0.0000
nopath	5	3	12	14	621	02:27:11	8831	02:28:54	8934	00:01:43	103	0.0000
nopath	3	7	3	1	302	02:28:03	8883	02:28:59	8939	00:00:56	56	0.0000
nopath	1	3	5	1	763	02:27:19	8839	02:29:12	8952	00:01:53	113	0.0000	00:01:39
nopath	2	7	9	1	458	02:28:29	8909	02:29:15	8955	00:00:46	46	0.0000
nopath	1	3	3	1	763	02:27:30	8850	02:29:15	8955	00:01:45	105	0.0000
nopath	2	4	3	1	708	02:28:12	8892	02:29:18	8958	00:01:06	66	0.0000
nopath	3	6	3	1	667	02:28:24	8904	02:29:21	8961	00:00:57	57	0.0000
nopath	2	4	5	1	708	02:28:13	8893	02:29:21	8961	00:01:08	68	0.0000
nopath	3	6	9	1	667	02:28:27	8907	02:29:24	8964	00:00:57	57	0.0000
nopath	6	1	13	15	832	02:28:21	8901	02:29:27	8967	00:01:06	66	0.0000
nopath	3	6	3	1	667	02:28:37	8917	02:29:28	8968	00:00:51	51	0.0000
nopath	4	2	8	1	708	02:28:25	8905	02:29:37	8977	00:01:12	72	0.0000
nopath	4	7	12	14	331	02:29:12	8952	02:29:45	8985	00:00:33	33	0.0000
nopath	5	3	3	1	621	02:29:05	8945	02:29:53	8993	00:00:48	48	0.0000
nopath	2	6	12	14	748	02:28:20	8900	02:29:57	8997	00:01:37	97	0.0000
nopath	5	1	2	1	785	02:28:29	8909	02:30:01	9001	00:01:32	92	0.0000	00:01:17
nopath	2	4	9	1	708	02:28:58	8938	02:30:05	9005	00:01:07	67	0.0000
nopath	3	6	3	1	667	02:29:05	8945	02:30:06	9006	00:01:01	61	0.0000
nopath	2	4	5	1	708	02:29:07	8947	02:30:07	9007	00:01:00	60	0.0000
nopath	2	4	9	1	708	02:29:18	8958	02:30:11	9011	00:00:53	53	0.0000
nopath	3	6	6	1	667	02:29:13	8953	02:30:18	9018	00:01:05	65	0.0000
nopath	2	1	9	1	504	02:29:24	8964	02:30:20	9020	00:00:56	56	0.0000
nopath	5	1	3	1	785	02:29:07	8947	02:30:31	9031	00:01:24	84	0.0000
nopath	2	3	3	1	679	02:29:21	8961	02:30:35	9035	00:01:14	74	0.0000
nopath	1	4	12	14	792	02:29:00	8940	02:30:36	9036	00:01:36	96	0.0000
nopath	2	5	12	14	701	02:29:38	8978	02:30:40	9040	00:01:02	62	0.0000
nopath	3	1	6	1	763	02:29:26	8966	02:30:44	9044	00:01:18	78	0.0000
nopath	1	4	3	1	792	02:29:18	8958	02:30:46	9046	00:01:28	88	0.0000
nopath	3	2	3	1	679	02:29:33	8973	02:30:49	9049	00:01:16	76	0.0000
nopath	3	6	12	14	667	02:29:50	8990	02:30:57	9057	00:01:07	67	0.0000
nopath	2	3	3	1	679	02:30:01	9001	02:31:02	9062	00:01:01	61	0.0000	00:00:59
nopath	2	3	9	1	679	02:30:16	9016	02:31:09	9069	00:00:53	53	0.0000
nopath	3	6	12	14	667	02:30:12	9012	02:31:17	9077	00:01:05	65	0.0000
nopath	1	3	12	14	763	02:30:04	9004	02:31:17	9077	00:01:13	73	0.0000
nopath	3	6	12	14	667	02:30:17	9017	02:31:21	9081	00:01:04	64	0.0000
nopath	6	1	5	1	832	02:30:31	9031	02:31:33	9093	00:01:02	62	0.0000
nopath	6	2	5	1	748	02:30:41	9041	02:31:39	9099	00:00:58	58	0.0000
nopath	6	5	12	14	380	02:31:09	9069	02:31:48	9108	00:00:39	39	0.0000
nopath	3	4	12	14	375	02:31:14	9074	02:31:48	9108	00:00:34	34	0.0000
nopath	3	6	5	1	667	02:30:47	9047	02:31:56	9116	00:01:09	69	0.0000
nopath	3	6	3	1	667	02:31:01	9061	02:32:01	9121	00:01:00	60	0.0000	00:00:56
nopath	3	2	12	14	679	02:31:00	9060	02:32:03	9123	00:01:03	63	0.0000
nopath	1	3	13	15	763	02:30:26	9026	02:32:05	9125	00:01:39	99	0.0000
nopath	2	6	9	1	748	02:30:42	9042	02:32:06	9126	00:01:24	84	0.0000
nopath	2	3	3	1	679	02:30:40	9040	02:32:07	9127	00:01:27	87	0.0000
nopath	2	3	3	1	679	02:31:14	9074	02:32:16	9136	00:01:02	62	0.0000
nopath	3	6	4	1	667	02:31:07	9067	02:32:16	9136	00:01:09	69	0.0000
nopath	3	6	5	1	667	02:31:23	9083	02:32:18	9138	00:00:55	55	0.0000
nopath	2	4	9	1	708	02:31:21	9081	02:32:19	9139	00:00:58	58	0.0000
nopath	2	1	13	15	504	02:31:30	9090	02:32:21	9141	00:00:51	51	0.0000
nopath	2	3	3	1	679	02:31:28	9088	02:32:21	9141	00:00:53	53	0.0000
nopath	5	1	9	1	785	02:30:46	9046	02:32:22	9142	00:01:36	96	0.0000
nopath	2	3	12	14	679	02:31:29	9089	02:32:25	9145	00:00:56	56	0.0000
nopath	6	3	12	14	667	02:31:14	9074	02:32:44	9164	00:01:30	90	0.0000
nopath	5	3	3	1	621	02:31:19	9079	02:32:47	9167	00:01:28	88	0.0000
nopath	5	4	9	1	650	02:31:46	9106	02:32:59	9179	00:01:13	73	0.0000
nopath	1	3	12	14	763	02:31:15	9075	02:33:03	9183	00:01:48	108	0.0000	00:01:36
nopath	1	4	12	14	792	02:31:55	9115	02:33:06	9186	00:01:11	71	0.0000
nopath	3	6	2	1	667	02:32:19	9139	02:33:08	9188	00:00:49	49	0.0000
nopath	2	4	6	1	708	02:31:59	9119	02:33:09	9189	00:01:10	70	0.0000
nopath	6	1	3	1	832	02:31:46	9106	02:33:11	9191	00:01:25	85	0.0000
nopath	3	6	3	1	667	02:32:22	9142	02:33:11	9191	00:00:49	49	0.0000
nopath	2	5	5	1	701	02:32:16	9136	02:33:23	9203	00:01:07	67	0.0000
nopath	2	3	5	1	679	02:32:34	9154	02:33:36	9216	00:01:02	62	0.0000
nopath	2	4	5	1	708	02:32:45	9165	02:33:39	9219	00:00:54	54	0.0000
nopath	5	1	12	14	785	02:31:56	9116	02:33:42	9222	00:01:46	106	0.0000
nopath	2	3	9	1	679	02:32:51	9171	02:33:43	9223	00:00:52	52	0.0000
nopath	5	1	12	14	785	02:31:59	9119	02:33:44	9224	00:01:45	105	0.0000
nopath	4	1	12	14	792	02:33:06	9186	02:34:12	9252	00:01:06	66	0.0000	00:01:17
nopath	3	6	13	15	667	02:32:51	9171	02:34:20	9260	00:01:29	89	0.0000
nopath	5	1	3	1	785	02:33:09	9189	02:34:21	9261	00:01:12	72	0.0000
nopath	3	2	10	1	679	02:33:08	9188	02:34:25	9265	00:01:17	77	0.0000
nopath	3	7	6	1	302	02:34:04	9244	02:34:38	9278	00:00:34	34	0.0000
nopath	5	1	3	1	785	02:33:29	9209	02:34:41	9281	00:01:12	72	0.0000
nopath	1	2	13	15	504	02:33:48	9228	02:34:44	9284	00:00:56	56	0.0000
nopath	3	6	12	14	667	02:33:45	9225	02:34:47	9287	00:01:02	62	0.0000
nopath	2	3	13	15	679	02:33:27	9207	02:34:47	9287	00:01:20	80	0.0000
nopath	2	4	13	15	708	02:33:04	9184	02:34:48	9288	00:01:44	104	0.0000
nopath	3	6	12	14	667	02:33:57	9237	02:34:49	9289	00:00:52	52	0.0000
nopath	2	3	3	1	679	02:33:44	9224	02:34:49	9289	00:01:05	65	0.0000
[truncated: 1,126 more rows]
