# Supplementary material for: Supervised learning from human performance at the computationally hard problem of optimal traffic signal control on a network of junctions
Source: R Soc Open Sci. 2014 Dec 24;1(4):140211. doi: 10.1098/rsos.140211 (PMC4448775; doi:10.1098/rsos.140211)
Supplement: 1. simulationData.zip - This zipped folder contains the simulation configuration files for the traffic microsimulation models used in the paper, as well as the raw data output from the simulations. The data are organised into a folder structure with README.txt files used to provide guidance on the c [file rsos140211supp1.zip › simulationData/multiJunctionModel/HuTMaCcells/run-007/trips-ALL.csv]

Path	From Zone	To Zone	Vehicle Type	Base Vehicle Type	Distance (m)	Departure Time (HH:MM:SS)	Departure Time (s)	Arrival Time (HH:MM:SS)	Arrival Time (s)	Time Taken (HH:MM:SS)	Time Taken (s)	Fuel	Mean Time (HH:MM:SS)
nopath	3	6	4	1	667	00:00:10	10	00:01:01	61	00:00:51	51	0.0000	00:00:51
nopath	6	1	6	1	832	00:00:08	8	00:01:10	70	00:01:02	62	0.0000
nopath	1	5	5	1	785	00:00:10	10	00:01:13	73	00:01:03	63	0.0000
nopath	3	2	12	14	679	00:00:05	5	00:01:16	76	00:01:11	71	0.0000
nopath	3	6	13	15	667	00:00:42	42	00:02:00	120	00:01:18	78	0.0000	00:01:18
nopath	5	1	13	15	785	00:01:07	67	00:02:10	130	00:01:03	63	0.0000
nopath	1	3	12	14	763	00:01:42	102	00:02:53	173	00:01:11	71	0.0000
nopath	2	4	3	1	708	00:01:50	110	00:02:57	177	00:01:07	67	0.0000
nopath	1	2	5	1	504	00:01:48	108	00:03:01	181	00:01:13	73	0.0000	00:01:13
nopath	3	5	6	1	621	00:02:10	130	00:03:05	185	00:00:55	55	0.0000
nopath	5	3	6	1	621	00:02:17	137	00:03:13	193	00:00:56	56	0.0000
nopath	2	3	10	1	679	00:02:33	153	00:03:35	215	00:01:02	62	0.0000
nopath	6	1	13	15	832	00:02:13	133	00:03:45	225	00:01:32	92	0.0000
nopath	5	6	3	1	380	00:03:41	221	00:04:21	261	00:00:40	40	0.0000	00:00:40
nopath	5	3	12	14	621	00:03:39	219	00:04:35	275	00:00:56	56	0.0000
nopath	3	6	3	1	667	00:03:46	226	00:04:36	276	00:00:50	50	0.0000
nopath	2	4	12	14	708	00:03:50	230	00:04:44	284	00:00:54	54	0.0000
nopath	3	7	10	1	302	00:04:19	259	00:04:57	297	00:00:38	38	0.0000
nopath	3	4	5	1	375	00:04:24	264	00:04:59	299	00:00:35	35	0.0000
nopath	1	2	9	1	504	00:03:56	236	00:05:01	301	00:01:05	65	0.0000	00:01:05
nopath	5	4	5	1	650	00:04:13	253	00:05:16	316	00:01:03	63	0.0000
nopath	2	3	13	15	679	00:04:09	249	00:05:25	325	00:01:16	76	0.0000
nopath	2	3	9	1	679	00:04:43	283	00:05:36	336	00:00:53	53	0.0000
nopath	5	6	12	14	380	00:04:59	299	00:05:38	338	00:00:39	39	0.0000
nopath	2	4	12	14	708	00:04:51	291	00:05:44	344	00:00:53	53	0.0000
nopath	3	6	3	1	667	00:04:43	283	00:05:56	356	00:01:13	73	0.0000
nopath	2	5	12	14	701	00:04:56	296	00:06:05	365	00:01:09	69	0.0000	00:01:09
nopath	5	7	5	1	577	00:05:17	317	00:06:17	377	00:01:00	60	0.0000
nopath	6	4	5	1	696	00:05:08	308	00:06:19	379	00:01:11	71	0.0000
nopath	2	3	12	14	679	00:05:22	322	00:06:25	385	00:01:03	63	0.0000
nopath	2	4	9	1	708	00:05:17	317	00:06:25	385	00:01:08	68	0.0000
nopath	2	3	13	15	679	00:05:32	332	00:06:30	390	00:00:58	58	0.0000
nopath	6	2	3	1	748	00:05:30	330	00:06:39	399	00:01:09	69	0.0000
nopath	3	6	13	15	667	00:04:55	295	00:06:39	399	00:01:44	104	0.0000
nopath	3	6	12	14	667	00:05:47	347	00:06:41	401	00:00:54	54	0.0000
nopath	6	1	9	1	832	00:05:45	345	00:06:49	409	00:01:04	64	0.0000
nopath	6	2	5	1	748	00:05:58	358	00:06:55	415	00:00:57	57	0.0000
nopath	4	2	5	1	708	00:05:28	328	00:07:05	425	00:01:37	97	0.0000	00:01:37
nopath	5	3	8	1	621	00:06:10	370	00:07:14	434	00:01:04	64	0.0000
nopath	3	5	10	1	621	00:06:39	399	00:07:28	448	00:00:49	49	0.0000
nopath	6	2	3	1	748	00:06:27	387	00:07:39	459	00:01:12	72	0.0000
nopath	1	3	10	1	763	00:06:43	403	00:07:41	461	00:00:58	58	0.0000
nopath	3	2	13	15	679	00:06:11	371	00:07:59	479	00:01:48	108	0.0000
nopath	4	2	3	1	708	00:06:50	410	00:08:00	480	00:01:10	70	0.0000	00:01:10
nopath	3	6	9	1	667	00:07:44	464	00:08:35	515	00:00:51	51	0.0000
nopath	6	3	10	1	667	00:07:41	461	00:08:42	522	00:01:01	61	0.0000
nopath	2	3	6	1	679	00:07:45	465	00:08:52	532	00:01:07	67	0.0000
nopath	5	2	12	14	701	00:07:30	450	00:08:56	536	00:01:26	86	0.0000
nopath	5	6	5	1	380	00:08:19	499	00:08:57	537	00:00:38	38	0.0000
nopath	4	2	12	14	708	00:08:21	501	00:09:16	556	00:00:55	55	0.0000	00:00:55
nopath	3	6	5	1	667	00:08:10	490	00:09:16	556	00:01:06	66	0.0000
nopath	2	3	3	1	679	00:08:05	485	00:09:22	562	00:01:17	77	0.0000
nopath	3	5	12	14	621	00:08:22	502	00:09:29	569	00:01:07	67	0.0000
nopath	2	4	13	15	708	00:08:08	488	00:09:29	569	00:01:21	81	0.0000
nopath	2	4	12	14	708	00:08:21	501	00:09:31	571	00:01:10	70	0.0000
nopath	3	6	5	1	667	00:08:33	513	00:09:32	572	00:00:59	59	0.0000
nopath	1	2	5	1	504	00:08:52	532	00:09:37	577	00:00:45	45	0.0000
nopath	3	2	12	14	679	00:08:30	510	00:09:46	586	00:01:16	76	0.0000
nopath	3	6	13	15	667	00:09:06	546	00:10:09	609	00:01:03	63	0.0000	00:01:05
nopath	2	1	3	1	504	00:09:34	574	00:10:18	618	00:00:44	44	0.0000
nopath	3	5	5	1	621	00:09:35	575	00:10:25	625	00:00:50	50	0.0000
nopath	6	1	5	1	832	00:09:23	563	00:10:31	631	00:01:08	68	0.0000
nopath	6	2	12	14	748	00:09:53	593	00:10:51	651	00:00:58	58	0.0000
nopath	1	4	13	15	792	00:09:53	593	00:10:54	654	00:01:01	61	0.0000
nopath	6	7	3	1	624	00:10:01	601	00:11:07	667	00:01:06	66	0.0000	00:01:06
nopath	1	3	3	1	763	00:10:26	626	00:11:32	692	00:01:06	66	0.0000
nopath	3	6	3	1	667	00:10:48	648	00:11:38	698	00:00:50	50	0.0000
nopath	4	3	12	14	375	00:11:31	691	00:12:07	727	00:00:36	36	0.0000	00:00:36
nopath	6	2	9	1	748	00:11:26	686	00:12:23	743	00:00:57	57	0.0000
nopath	6	1	12	14	832	00:11:27	687	00:12:32	752	00:01:05	65	0.0000
nopath	5	3	12	14	621	00:11:41	701	00:12:33	753	00:00:52	52	0.0000
nopath	3	6	12	14	667	00:11:45	705	00:12:36	756	00:00:51	51	0.0000
nopath	6	1	9	1	832	00:11:47	707	00:13:05	785	00:01:18	78	0.0000	00:01:11
nopath	6	4	13	15	696	00:12:15	735	00:13:16	796	00:01:01	61	0.0000
nopath	1	3	12	14	763	00:12:18	738	00:13:23	803	00:01:05	65	0.0000
nopath	2	4	12	14	708	00:12:26	746	00:13:37	817	00:01:11	71	0.0000
nopath	5	6	5	1	380	00:13:13	793	00:13:46	826	00:00:33	33	0.0000
nopath	2	3	9	1	679	00:12:56	776	00:13:48	828	00:00:52	52	0.0000
nopath	5	1	13	15	785	00:12:50	770	00:13:55	835	00:01:05	65	0.0000
nopath	2	3	12	14	679	00:13:03	783	00:13:56	836	00:00:53	53	0.0000
nopath	2	3	6	1	679	00:13:06	786	00:13:59	839	00:00:53	53	0.0000
nopath	1	4	9	1	792	00:12:52	772	00:14:05	845	00:01:13	73	0.0000	00:01:07
nopath	1	3	12	14	763	00:12:53	773	00:14:09	849	00:01:16	76	0.0000
nopath	1	3	3	1	763	00:13:08	788	00:14:11	851	00:01:03	63	0.0000
nopath	2	3	9	1	679	00:13:34	814	00:14:27	867	00:00:53	53	0.0000
nopath	6	1	5	1	832	00:13:05	785	00:14:31	871	00:01:26	86	0.0000
nopath	1	3	2	1	763	00:14:04	844	00:15:02	902	00:00:58	58	0.0000	00:01:05
nopath	5	1	10	1	785	00:14:02	842	00:15:05	905	00:01:03	63	0.0000
nopath	3	6	7	1	667	00:14:20	860	00:15:10	910	00:00:50	50	0.0000
nopath	1	2	3	1	504	00:14:46	886	00:15:31	931	00:00:45	45	0.0000
nopath	4	1	5	1	792	00:14:30	870	00:15:56	956	00:01:26	86	0.0000
nopath	3	5	4	1	621	00:15:16	916	00:16:06	966	00:00:50	50	0.0000	00:00:54
nopath	2	4	5	1	708	00:15:14	914	00:16:15	975	00:01:01	61	0.0000
nopath	3	6	10	1	667	00:15:31	931	00:16:20	980	00:00:49	49	0.0000
nopath	3	6	10	1	667	00:15:32	932	00:16:23	983	00:00:51	51	0.0000
nopath	4	7	9	1	331	00:15:59	959	00:16:35	995	00:00:36	36	0.0000
nopath	2	4	9	1	708	00:15:44	944	00:16:37	997	00:00:53	53	0.0000
nopath	1	2	9	1	504	00:16:00	960	00:16:45	1005	00:00:45	45	0.0000
nopath	1	3	8	1	763	00:15:45	945	00:16:56	1016	00:01:11	71	0.0000
nopath	5	4	3	1	650	00:15:56	956	00:17:27	1047	00:01:31	91	0.0000	00:01:17
nopath	1	3	9	1	763	00:16:16	976	00:17:32	1052	00:01:16	76	0.0000
nopath	2	4	12	14	708	00:16:34	994	00:17:36	1056	00:01:02	62	0.0000
nopath	3	6	9	1	667	00:16:48	1008	00:17:39	1059	00:00:51	51	0.0000
nopath	3	6	3	1	667	00:16:51	1011	00:17:45	1065	00:00:54	54	0.0000
nopath	3	1	3	1	763	00:16:31	991	00:17:50	1070	00:01:19	79	0.0000
nopath	3	4	13	15	375	00:17:25	1045	00:18:00	1080	00:00:35	35	0.0000	00:00:35
nopath	2	1	9	1	504	00:17:25	1045	00:18:10	1090	00:00:45	45	0.0000
nopath	4	7	12	14	331	00:17:39	1059	00:18:16	1096	00:00:37	37	0.0000
nopath	1	3	12	14	763	00:17:23	1043	00:18:37	1117	00:01:14	74	0.0000
nopath	1	3	12	14	763	00:17:39	1059	00:18:40	1120	00:01:01	61	0.0000
nopath	5	4	5	1	650	00:18:03	1083	00:19:00	1140	00:00:57	57	0.0000	00:00:57
nopath	4	1	12	14	792	00:17:55	1075	00:19:01	1141	00:01:06	66	0.0000
nopath	3	6	3	1	667	00:18:25	1105	00:19:15	1155	00:00:50	50	0.0000
nopath	3	5	12	14	621	00:18:37	1117	00:19:28	1168	00:00:51	51	0.0000
nopath	5	1	9	1	785	00:18:33	1113	00:19:34	1174	00:01:01	61	0.0000
nopath	3	5	10	1	621	00:18:50	1130	00:19:45	1185	00:00:55	55	0.0000
nopath	4	2	9	1	708	00:18:45	1125	00:19:45	1185	00:01:00	60	0.0000
nopath	6	7	3	1	624	00:19:09	1149	00:20:04	1204	00:00:55	55	0.0000	00:00:55
nopath	1	2	9	1	504	00:19:29	1169	00:20:14	1214	00:00:45	45	0.0000
nopath	1	4	12	14	792	00:19:51	1191	00:21:16	1276	00:01:25	85	0.0000	00:01:25
nopath	3	5	13	15	621	00:20:23	1223	00:21:17	1277	00:00:54	54	0.0000
nopath	3	6	5	1	667	00:20:25	1225	00:21:19	1279	00:00:54	54	0.0000
nopath	3	6	7	1	667	00:20:29	1229	00:21:21	1281	00:00:52	52	0.0000
nopath	2	1	3	1	504	00:20:38	1238	00:21:22	1282	00:00:44	44	0.0000
nopath	5	3	13	15	621	00:20:22	1222	00:21:26	1286	00:01:04	64	0.0000
nopath	3	7	3	1	302	00:21:06	1266	00:21:40	1300	00:00:34	34	0.0000
nopath	2	3	12	14	679	00:20:30	1230	00:21:53	1313	00:01:23	83	0.0000
nopath	3	7	3	1	302	00:21:23	1283	00:22:07	1327	00:00:44	44	0.0000	00:00:38
nopath	5	1	3	1	785	00:21:24	1284	00:22:25	1345	00:01:01	61	0.0000
nopath	5	1	12	14	785	00:21:25	1285	00:22:26	1346	00:01:01	61	0.0000
nopath	3	5	6	1	621	00:22:09	1329	00:22:58	1378	00:00:49	49	0.0000
nopath	3	6	12	14	667	00:22:17	1337	00:23:07	1387	00:00:50	50	0.0000	00:00:51
nopath	6	3	5	1	667	00:22:08	1328	00:23:12	1392	00:01:04	64	0.0000
nopath	3	6	3	1	667	00:22:25	1345	00:23:16	1396	00:00:51	51	0.0000
nopath	5	1	12	14	785	00:22:09	1329	00:23:16	1396	00:01:07	67	0.0000
nopath	2	3	10	1	679	00:21:52	1312	00:23:22	1402	00:01:30	90	0.0000
nopath	3	2	3	1	679	00:22:35	1355	00:23:31	1411	00:00:56	56	0.0000
nopath	5	3	5	1	621	00:23:05	1385	00:23:54	1434	00:00:49	49	0.0000
nopath	3	6	13	15	667	00:23:06	1386	00:23:59	1439	00:00:53	53	0.0000
nopath	3	6	12	14	667	00:23:08	1388	00:24:02	1442	00:00:54	54	0.0000	00:00:52
nopath	2	3	3	1	679	00:23:12	1392	00:24:04	1444	00:00:52	52	0.0000
nopath	2	3	12	14	679	00:23:13	1393	00:24:08	1448	00:00:55	55	0.0000
nopath	1	7	12	14	542	00:23:13	1393	00:24:16	1456	00:01:03	63	0.0000
nopath	2	1	12	14	504	00:23:35	1415	00:24:28	1468	00:00:53	53	0.0000
nopath	4	5	3	1	650	00:23:36	1416	00:24:45	1485	00:01:09	69	0.0000
nopath	3	6	5	1	667	00:23:51	1431	00:24:49	1489	00:00:58	58	0.0000
nopath	5	2	3	1	701	00:23:58	1438	00:24:52	1492	00:00:54	54	0.0000
nopath	3	6	12	14	667	00:23:54	1434	00:24:54	1494	00:01:00	60	0.0000
nopath	5	4	3	1	650	00:24:08	1448	00:25:10	1510	00:01:02	62	0.0000	00:01:02
nopath	3	2	13	15	679	00:24:03	1443	00:25:10	1510	00:01:07	67	0.0000
nopath	6	7	3	1	624	00:24:13	1453	00:25:13	1513	00:01:00	60	0.0000
nopath	3	1	12	14	763	00:23:33	1413	00:25:16	1516	00:01:43	103	0.0000
nopath	3	6	12	14	667	00:24:35	1475	00:25:26	1526	00:00:51	51	0.0000
nopath	3	6	5	1	667	00:25:05	1505	00:25:54	1554	00:00:49	49	0.0000
nopath	2	4	3	1	708	00:24:51	1491	00:25:55	1555	00:01:04	64	0.0000
nopath	3	6	3	1	667	00:25:06	1506	00:25:58	1558	00:00:52	52	0.0000
nopath	2	3	12	14	679	00:25:33	1533	00:26:28	1588	00:00:55	55	0.0000	00:01:02
nopath	2	3	3	1	679	00:25:34	1534	00:26:30	1590	00:00:56	56	0.0000
nopath	2	3	6	1	679	00:25:38	1538	00:26:32	1592	00:00:54	54	0.0000
nopath	4	5	9	1	650	00:25:47	1547	00:26:43	1603	00:00:56	56	0.0000
nopath	3	7	13	15	302	00:25:46	1546	00:26:52	1612	00:01:06	66	0.0000
nopath	1	4	9	1	792	00:25:36	1536	00:27:05	1625	00:01:29	89	0.0000	00:01:29
nopath	3	6	13	15	667	00:25:54	1554	00:27:12	1632	00:01:18	78	0.0000
nopath	3	6	12	14	667	00:26:13	1573	00:27:14	1634	00:01:01	61	0.0000
nopath	6	2	12	14	748	00:26:36	1596	00:27:34	1654	00:00:58	58	0.0000
nopath	3	6	2	1	667	00:26:30	1590	00:27:36	1656	00:01:06	66	0.0000
nopath	6	1	3	1	832	00:26:34	1594	00:27:38	1658	00:01:04	64	0.0000
nopath	5	3	7	1	621	00:27:17	1637	00:28:06	1686	00:00:49	49	0.0000	00:00:55
nopath	3	6	3	1	667	00:27:24	1644	00:28:15	1695	00:00:51	51	0.0000
nopath	2	3	10	1	679	00:27:23	1643	00:28:16	1696	00:00:53	53	0.0000
nopath	4	3	5	1	375	00:27:47	1667	00:28:21	1701	00:00:34	34	0.0000
nopath	3	6	3	1	667	00:27:39	1659	00:28:36	1716	00:00:57	57	0.0000
nopath	6	4	9	1	696	00:27:30	1650	00:28:43	1723	00:01:13	73	0.0000
nopath	2	1	2	1	504	00:28:08	1688	00:28:51	1731	00:00:43	43	0.0000
nopath	5	4	10	1	650	00:27:38	1658	00:28:52	1732	00:01:14	74	0.0000
nopath	6	1	12	14	832	00:27:13	1633	00:28:53	1733	00:01:40	100	0.0000
nopath	3	6	5	1	667	00:28:08	1688	00:28:59	1739	00:00:51	51	0.0000
nopath	6	3	5	1	667	00:28:07	1687	00:29:00	1740	00:00:53	53	0.0000	00:00:59
nopath	2	3	3	1	679	00:28:29	1709	00:29:32	1772	00:01:03	63	0.0000
nopath	3	6	9	1	667	00:28:48	1728	00:29:38	1778	00:00:50	50	0.0000
nopath	2	3	5	1	679	00:28:56	1736	00:29:48	1788	00:00:52	52	0.0000
nopath	6	1	6	1	832	00:28:28	1708	00:29:51	1791	00:01:23	83	0.0000
nopath	1	3	9	1	763	00:29:09	1749	00:30:12	1812	00:01:03	63	0.0000	00:01:09
nopath	1	3	13	15	763	00:29:33	1773	00:30:34	1834	00:01:01	61	0.0000
nopath	1	2	12	14	504	00:29:58	1798	00:30:44	1844	00:00:46	46	0.0000
nopath	3	6	5	1	667	00:29:26	1766	00:30:46	1846	00:01:20	80	0.0000
nopath	3	6	10	1	667	00:29:54	1794	00:30:48	1848	00:00:54	54	0.0000
nopath	5	7	12	14	577	00:29:50	1790	00:30:50	1850	00:01:00	60	0.0000
nopath	2	3	3	1	679	00:29:50	1790	00:30:52	1852	00:01:02	62	0.0000
nopath	3	6	6	1	667	00:30:02	1802	00:31:05	1865	00:01:03	63	0.0000	00:00:58
nopath	5	1	5	1	785	00:30:08	1808	00:31:10	1870	00:01:02	62	0.0000
nopath	2	4	12	14	708	00:30:21	1821	00:31:16	1876	00:00:55	55	0.0000
nopath	1	2	3	1	504	00:30:32	1832	00:31:16	1876	00:00:44	44	0.0000
nopath	6	2	9	1	748	00:30:39	1839	00:31:36	1896	00:00:57	57	0.0000
nopath	3	2	13	15	679	00:31:02	1862	00:32:05	1925	00:01:03	63	0.0000	00:01:13
nopath	1	4	5	1	792	00:30:58	1858	00:32:05	1925	00:01:07	67	0.0000
nopath	1	4	5	1	792	00:31:13	1873	00:32:11	1931	00:00:58	58	0.0000
nopath	3	2	13	15	679	00:31:15	1875	00:32:16	1936	00:01:01	61	0.0000
nopath	2	1	3	1	504	00:31:31	1891	00:32:16	1936	00:00:45	45	0.0000
nopath	3	2	6	1	679	00:31:24	1884	00:32:20	1940	00:00:56	56	0.0000
nopath	3	4	9	1	375	00:31:44	1904	00:32:26	1946	00:00:42	42	0.0000
nopath	2	1	12	14	504	00:31:50	1910	00:32:36	1956	00:00:46	46	0.0000
nopath	3	6	5	1	667	00:31:49	1909	00:32:47	1967	00:00:58	58	0.0000
nopath	2	3	3	1	679	00:31:52	1912	00:32:47	1967	00:00:55	55	0.0000
nopath	5	1	3	1	785	00:31:20	1880	00:32:51	1971	00:01:31	91	0.0000
nopath	2	1	13	15	504	00:32:13	1933	00:33:10	1990	00:00:57	57	0.0000	00:00:47
nopath	2	4	5	1	708	00:32:24	1944	00:33:21	2001	00:00:57	57	0.0000
nopath	5	3	6	1	621	00:32:37	1957	00:33:33	2013	00:00:56	56	0.0000
nopath	3	4	10	1	375	00:32:58	1978	00:33:36	2016	00:00:38	38	0.0000
nopath	2	3	3	1	679	00:32:34	1954	00:33:42	2022	00:01:08	68	0.0000
nopath	1	3	10	1	763	00:32:32	1952	00:33:45	2025	00:01:13	73	0.0000
nopath	1	2	3	1	504	00:33:01	1981	00:33:47	2027	00:00:46	46	0.0000
nopath	2	4	9	1	708	00:32:53	1973	00:33:48	2028	00:00:55	55	0.0000
nopath	1	2	7	1	504	00:33:11	1991	00:33:57	2037	00:00:46	46	0.0000
nopath	3	6	12	14	667	00:33:01	1981	00:33:58	2038	00:00:57	57	0.0000
nopath	6	2	9	1	748	00:33:07	1987	00:34:03	2043	00:00:56	56	0.0000	00:01:00
nopath	1	4	3	1	792	00:32:37	1957	00:34:15	2055	00:01:38	98	0.0000
nopath	3	6	9	1	667	00:33:19	1999	00:34:26	2066	00:01:07	67	0.0000
nopath	1	4	13	15	792	00:33:36	2016	00:34:37	2077	00:01:01	61	0.0000
nopath	1	3	3	1	763	00:33:43	2023	00:34:41	2081	00:00:58	58	0.0000
nopath	2	4	5	1	708	00:33:51	2031	00:34:57	2097	00:01:06	66	0.0000
nopath	3	6	13	15	667	00:33:48	2028	00:35:10	2110	00:01:22	82	0.0000	00:01:06
nopath	5	2	12	14	701	00:34:18	2058	00:35:13	2113	00:00:55	55	0.0000
nopath	1	7	4	1	542	00:33:50	2030	00:35:14	2114	00:01:24	84	0.0000
nopath	2	3	12	14	679	00:34:17	2057	00:35:23	2123	00:01:06	66	0.0000
nopath	6	1	9	1	832	00:34:35	2075	00:35:37	2137	00:01:02	62	0.0000
nopath	3	6	9	1	667	00:34:48	2088	00:35:39	2139	00:00:51	51	0.0000
nopath	3	4	5	1	375	00:35:06	2106	00:35:40	2140	00:00:34	34	0.0000
nopath	6	3	9	1	667	00:34:56	2096	00:35:46	2146	00:00:50	50	0.0000
nopath	3	6	5	1	667	00:35:00	2100	00:35:57	2157	00:00:57	57	0.0000
nopath	3	5	5	1	621	00:35:04	2104	00:35:57	2157	00:00:53	53	0.0000
nopath	2	3	12	14	679	00:35:14	2114	00:36:07	2167	00:00:53	53	0.0000	00:00:58
nopath	2	3	3	1	679	00:35:17	2117	00:36:11	2171	00:00:54	54	0.0000
nopath	6	1	5	1	832	00:35:25	2125	00:36:30	2190	00:01:05	65	0.0000
nopath	2	3	12	14	679	00:35:38	2138	00:36:33	2193	00:00:55	55	0.0000
nopath	4	2	3	1	708	00:35:07	2107	00:36:35	2195	00:01:28	88	0.0000
nopath	3	6	3	1	667	00:35:27	2127	00:36:46	2206	00:01:19	79	0.0000
nopath	2	1	12	14	504	00:35:54	2154	00:36:47	2207	00:00:53	53	0.0000
nopath	6	2	13	15	748	00:35:31	2131	00:36:48	2208	00:01:17	77	0.0000
nopath	5	1	12	14	785	00:35:13	2113	00:36:54	2214	00:01:41	101	0.0000
nopath	5	3	3	1	621	00:36:07	2167	00:36:55	2215	00:00:48	48	0.0000
nopath	5	1	12	14	785	00:35:53	2153	00:36:57	2217	00:01:04	64	0.0000
nopath	6	1	7	1	832	00:35:58	2158	00:37:14	2234	00:01:16	76	0.0000	00:01:16
nopath	6	1	9	1	832	00:36:07	2167	00:37:17	2237	00:01:10	70	0.0000
nopath	3	6	9	1	667	00:36:32	2192	00:37:21	2241	00:00:49	49	0.0000
nopath	3	7	3	1	302	00:37:08	2228	00:37:41	2261	00:00:33	33	0.0000
nopath	5	3	3	1	621	00:36:54	2214	00:37:44	2264	00:00:50	50	0.0000
nopath	3	6	2	1	667	00:36:55	2215	00:37:46	2266	00:00:51	51	0.0000
nopath	4	1	3	1	792	00:36:33	2193	00:37:52	2272	00:01:19	79	0.0000
nopath	2	3	12	14	679	00:37:03	2223	00:37:56	2276	00:00:53	53	0.0000
nopath	5	1	9	1	785	00:36:55	2215	00:38:01	2281	00:01:06	66	0.0000	00:01:08
nopath	2	4	9	1	708	00:37:11	2231	00:38:03	2283	00:00:52	52	0.0000
nopath	1	3	3	1	763	00:37:03	2223	00:38:17	2297	00:01:14	74	0.0000
nopath	6	1	9	1	832	00:37:22	2242	00:38:31	2311	00:01:09	69	0.0000
nopath	2	4	10	1	708	00:37:39	2259	00:38:36	2316	00:00:57	57	0.0000
nopath	2	4	12	14	708	00:37:55	2275	00:38:58	2338	00:01:03	63	0.0000
nopath	2	3	10	1	679	00:38:02	2282	00:39:00	2340	00:00:58	58	0.0000	00:00:55
nopath	2	3	3	1	679	00:38:08	2288	00:39:02	2342	00:00:54	54	0.0000
nopath	1	2	6	1	504	00:38:23	2303	00:39:11	2351	00:00:48	48	0.0000
nopath	2	4	3	1	708	00:38:16	2296	00:39:25	2365	00:01:09	69	0.0000
nopath	5	4	3	1	650	00:38:38	2318	00:39:49	2389	00:01:11	71	0.0000
nopath	1	3	3	1	763	00:38:34	2314	00:39:52	2392	00:01:18	78	0.0000
nopath	2	3	5	1	679	00:38:49	2329	00:39:55	2395	00:01:06	66	0.0000
nopath	3	2	9	1	679	00:38:22	2302	00:39:55	2395	00:01:33	93	0.0000
nopath	2	1	5	1	504	00:39:24	2364	00:40:06	2406	00:00:42	42	0.0000	00:00:47
nopath	3	6	12	14	667	00:38:24	2304	00:40:07	2407	00:01:43	103	0.0000
nopath	3	6	9	1	667	00:39:09	2349	00:40:09	2409	00:01:00	60	0.0000
nopath	3	6	10	1	667	00:39:16	2356	00:40:10	2410	00:00:54	54	0.0000
nopath	5	1	12	14	785	00:39:13	2353	00:40:15	2415	00:01:02	62	0.0000
nopath	1	3	9	1	763	00:39:08	2348	00:40:26	2426	00:01:18	78	0.0000
nopath	4	2	5	1	708	00:39:35	2375	00:40:28	2428	00:00:53	53	0.0000
nopath	6	2	3	1	748	00:39:43	2383	00:40:40	2440	00:00:57	57	0.0000
nopath	5	1	10	1	785	00:39:24	2364	00:40:41	2441	00:01:17	77	0.0000
nopath	2	3	13	15	679	00:39:40	2380	00:40:51	2451	00:01:11	71	0.0000
nopath	2	7	3	1	458	00:40:29	2429	00:41:12	2472	00:00:43	43	0.0000	00:00:43
nopath	2	7	3	1	458	00:40:34	2434	00:41:15	2475	00:00:41	41	0.0000
nopath	2	3	3	1	679	00:40:10	2410	00:41:16	2476	00:01:06	66	0.0000
nopath	2	3	9	1	679	00:40:22	2422	00:41:18	2478	00:00:56	56	0.0000
nopath	5	1	3	1	785	00:39:54	2394	00:41:21	2481	00:01:27	87	0.0000
nopath	1	7	12	14	542	00:40:37	2437	00:41:23	2483	00:00:46	46	0.0000
nopath	5	1	9	1	785	00:40:08	2408	00:41:23	2483	00:01:15	75	0.0000
nopath	3	6	9	1	667	00:40:32	2432	00:41:24	2484	00:00:52	52	0.0000
nopath	5	1	12	14	785	00:40:18	2418	00:41:25	2485	00:01:07	67	0.0000
nopath	3	6	12	14	667	00:40:38	2438	00:41:29	2489	00:00:51	51	0.0000
nopath	6	7	12	14	624	00:40:06	2406	00:41:38	2498	00:01:32	92	0.0000
nopath	6	1	5	1	832	00:40:23	2423	00:41:39	2499	00:01:16	76	0.0000
nopath	6	1	9	1	832	00:40:55	2455	00:42:00	2520	00:01:05	65	0.0000	00:01:10
nopath	2	3	12	14	679	00:41:10	2470	00:42:13	2533	00:01:03	63	0.0000
nopath	3	6	3	1	667	00:41:14	2474	00:42:15	2535	00:01:01	61	0.0000
nopath	3	6	12	14	667	00:41:23	2483	00:42:18	2538	00:00:55	55	0.0000
nopath	1	3	3	1	763	00:41:18	2478	00:42:32	2552	00:01:14	74	0.0000
nopath	4	1	12	14	792	00:41:15	2475	00:42:44	2564	00:01:29	89	0.0000
nopath	6	2	12	14	748	00:41:31	2491	00:42:46	2566	00:01:15	75	0.0000
nopath	3	6	12	14	667	00:41:31	2491	00:42:47	2567	00:01:16	76	0.0000
nopath	5	2	10	1	701	00:41:38	2498	00:42:50	2570	00:01:12	72	0.0000
nopath	5	1	9	1	785	00:41:44	2504	00:43:00	2580	00:01:16	76	0.0000	00:01:14
nopath	3	7	6	1	302	00:42:37	2557	00:43:07	2587	00:00:30	30	0.0000
nopath	3	6	13	15	667	00:42:03	2523	00:43:09	2589	00:01:06	66	0.0000
nopath	1	2	3	1	504	00:42:26	2546	00:43:11	2591	00:00:45	45	0.0000
nopath	3	6	3	1	667	00:42:20	2540	00:43:12	2592	00:00:52	52	0.0000
nopath	2	3	12	14	679	00:41:56	2516	00:43:13	2593	00:01:17	77	0.0000
nopath	2	4	3	1	708	00:42:03	2523	00:43:16	2596	00:01:13	73	0.0000
nopath	1	3	5	1	763	00:41:52	2512	00:43:17	2597	00:01:25	85	0.0000
nopath	3	5	12	14	621	00:42:26	2546	00:43:17	2597	00:00:51	51	0.0000
nopath	1	3	5	1	763	00:42:06	2526	00:43:19	2599	00:01:13	73	0.0000
nopath	3	6	9	1	667	00:42:27	2547	00:43:20	2600	00:00:53	53	0.0000
nopath	3	6	9	1	667	00:42:29	2549	00:43:22	2602	00:00:53	53	0.0000
nopath	4	3	12	14	375	00:42:55	2575	00:43:30	2610	00:00:35	35	0.0000
nopath	3	1	3	1	763	00:41:42	2502	00:43:34	2614	00:01:52	112	0.0000
nopath	3	2	12	14	679	00:42:38	2558	00:43:46	2626	00:01:08	68	0.0000
nopath	1	3	2	1	763	00:42:53	2573	00:43:55	2635	00:01:02	62	0.0000
nopath	5	1	3	1	785	00:42:37	2557	00:44:06	2646	00:01:29	89	0.0000	00:01:29
nopath	3	6	13	15	667	00:42:53	2573	00:44:09	2649	00:01:16	76	0.0000
nopath	2	4	3	1	708	00:43:16	2596	00:44:12	2652	00:00:56	56	0.0000
nopath	5	1	5	1	785	00:43:16	2596	00:44:16	2656	00:01:00	60	0.0000
nopath	1	3	13	15	763	00:43:02	2582	00:44:21	2661	00:01:19	79	0.0000
nopath	4	2	13	15	708	00:43:23	2603	00:44:29	2669	00:01:06	66	0.0000
nopath	4	2	13	15	708	00:43:39	2619	00:44:34	2674	00:00:55	55	0.0000
nopath	1	3	13	15	763	00:43:25	2605	00:44:45	2685	00:01:20	80	0.0000
nopath	4	7	12	14	331	00:44:14	2654	00:44:47	2687	00:00:33	33	0.0000
nopath	1	3	12	14	763	00:43:26	2606	00:44:47	2687	00:01:21	81	0.0000
nopath	2	3	12	14	679	00:43:40	2620	00:44:49	2689	00:01:09	69	0.0000
nopath	2	3	12	14	679	00:43:58	2638	00:44:52	2692	00:00:54	54	0.0000
nopath	4	7	12	14	331	00:44:22	2662	00:44:54	2694	00:00:32	32	0.0000
nopath	3	6	9	1	667	00:43:31	2611	00:44:54	2694	00:01:23	83	0.0000
nopath	6	1	13	15	832	00:43:18	2598	00:44:55	2695	00:01:37	97	0.0000
nopath	5	1	7	1	785	00:43:55	2635	00:44:56	2696	00:01:01	61	0.0000
nopath	3	6	12	14	667	00:43:56	2636	00:44:57	2697	00:01:01	61	0.0000
nopath	1	2	4	1	504	00:44:13	2653	00:44:58	2698	00:00:45	45	0.0000
nopath	3	6	12	14	667	00:44:01	2641	00:45:00	2700	00:00:59	59	0.0000	00:01:02
nopath	2	4	6	1	708	00:44:13	2653	00:45:26	2726	00:01:13	73	0.0000
nopath	3	6	12	14	667	00:44:19	2659	00:45:27	2727	00:01:08	68	0.0000
nopath	3	5	12	14	621	00:44:26	2666	00:45:29	2729	00:01:03	63	0.0000
nopath	2	3	2	1	679	00:44:20	2660	00:45:29	2729	00:01:09	69	0.0000
nopath	6	1	3	1	832	00:44:11	2651	00:45:31	2731	00:01:20	80	0.0000
nopath	2	4	10	1	708	00:44:36	2676	00:45:32	2732	00:00:56	56	0.0000
nopath	3	6	13	15	667	00:44:39	2679	00:45:33	2733	00:00:54	54	0.0000
nopath	3	6	9	1	667	00:44:43	2683	00:45:36	2736	00:00:53	53	0.0000
nopath	1	2	7	1	504	00:44:24	2664	00:45:37	2737	00:01:13	73	0.0000
nopath	5	1	6	1	785	00:44:30	2670	00:45:37	2737	00:01:07	67	0.0000
nopath	5	3	10	1	621	00:44:21	2661	00:45:43	2743	00:01:22	82	0.0000
nopath	3	4	7	1	375	00:45:09	2709	00:45:50	2750	00:00:41	41	0.0000
nopath	2	4	12	14	708	00:44:46	2686	00:46:06	2766	00:01:20	80	0.0000	00:01:03
nopath	4	7	5	1	331	00:45:22	2722	00:46:07	2767	00:00:45	45	0.0000
nopath	6	1	3	1	832	00:44:40	2680	00:46:11	2771	00:01:31	91	0.0000
nopath	3	6	3	1	667	00:45:23	2723	00:46:15	2775	00:00:52	52	0.0000
nopath	2	4	9	1	708	00:44:51	2691	00:46:25	2785	00:01:34	94	0.0000
nopath	3	2	3	1	679	00:45:01	2701	00:46:25	2785	00:01:24	84	0.0000
nopath	2	4	5	1	708	00:45:22	2722	00:46:27	2787	00:01:05	65	0.0000
nopath	3	6	3	1	667	00:45:35	2735	00:46:36	2796	00:01:01	61	0.0000
nopath	2	1	3	1	504	00:45:44	2744	00:46:37	2797	00:00:53	53	0.0000
nopath	3	6	3	1	667	00:45:41	2741	00:46:37	2797	00:00:56	56	0.0000
nopath	4	1	12	14	792	00:45:13	2713	00:46:39	2799	00:01:26	86	0.0000
nopath	1	2	5	1	504	00:45:38	2738	00:46:41	2801	00:01:03	63	0.0000
nopath	5	1	9	1	785	00:45:26	2726	00:46:41	2801	00:01:15	75	0.0000
nopath	1	3	5	1	763	00:45:32	2732	00:46:42	2802	00:01:10	70	0.0000
nopath	1	7	13	15	542	00:45:57	2757	00:46:47	2807	00:00:50	50	0.0000
nopath	6	1	9	1	832	00:45:45	2745	00:46:48	2808	00:01:03	63	0.0000
nopath	2	3	6	1	679	00:45:51	2751	00:46:48	2808	00:00:57	57	0.0000
nopath	3	6	9	1	667	00:45:50	2750	00:47:06	2826	00:01:16	76	0.0000	00:01:00
nopath	3	6	3	1	667	00:46:06	2766	00:47:08	2828	00:01:02	62	0.0000
nopath	5	1	12	14	785	00:45:41	2741	00:47:12	2832	00:01:31	91	0.0000
nopath	1	2	13	15	504	00:46:10	2770	00:47:14	2834	00:01:04	64	0.0000
nopath	2	4	12	14	708	00:46:19	2779	00:47:16	2836	00:00:57	57	0.0000
nopath	5	3	5	1	621	00:46:12	2772	00:47:23	2843	00:01:11	71	0.0000
nopath	5	1	3	1	785	00:46:24	2784	00:47:29	2849	00:01:05	65	0.0000
nopath	3	6	12	14	667	00:46:42	2802	00:47:47	2867	00:01:05	65	0.0000
nopath	5	4	12	14	650	00:46:51	2811	00:47:48	2868	00:00:57	57	0.0000
nopath	3	6	12	14	667	00:46:50	2810	00:47:49	2869	00:00:59	59	0.0000
nopath	6	1	3	1	832	00:46:26	2786	00:47:51	2871	00:01:25	85	0.0000
nopath	2	4	12	14	708	00:46:22	2782	00:47:56	2876	00:01:34	94	0.0000
nopath	2	3	2	1	679	00:46:43	2803	00:47:57	2877	00:01:14	74	0.0000
nopath	1	2	12	14	504	00:47:12	2832	00:47:58	2878	00:00:46	46	0.0000
nopath	3	1	12	14	763	00:46:51	2811	00:48:15	2895	00:01:24	84	0.0000	00:01:34
nopath	4	7	12	14	331	00:47:49	2869	00:48:25	2905	00:00:36	36	0.0000
nopath	2	4	6	1	708	00:47:23	2843	00:48:26	2906	00:01:03	63	0.0000
nopath	3	6	12	14	667	00:47:11	2831	00:48:27	2907	00:01:16	76	0.0000
nopath	1	2	6	1	504	00:47:43	2863	00:48:28	2908	00:00:45	45	0.0000
nopath	1	3	6	1	763	00:47:28	2848	00:48:35	2915	00:01:07	67	0.0000
nopath	4	7	10	1	331	00:48:07	2887	00:48:38	2918	00:00:31	31	0.0000
nopath	3	1	5	1	763	00:47:07	2827	00:48:45	2925	00:01:38	98	0.0000
nopath	2	4	12	14	708	00:48:00	2880	00:48:55	2935	00:00:55	55	0.0000
nopath	2	3	12	14	679	00:48:02	2882	00:48:58	2938	00:00:56	56	0.0000
nopath	2	3	12	14	679	00:48:03	2883	00:49:01	2941	00:00:58	58	0.0000	00:01:03
nopath	1	3	9	1	763	00:47:45	2865	00:49:07	2947	00:01:22	82	0.0000
nopath	1	2	9	1	504	00:47:53	2873	00:49:13	2953	00:01:20	80	0.0000
nopath	5	3	12	14	621	00:47:28	2848	00:49:24	2964	00:01:56	116	0.0000
nopath	5	6	3	1	380	00:48:52	2932	00:49:27	2967	00:00:35	35	0.0000
nopath	6	3	12	14	667	00:47:52	2872	00:49:27	2967	00:01:35	95	0.0000
nopath	6	1	5	1	832	00:48:20	2900	00:49:41	2981	00:01:21	81	0.0000
nopath	2	4	12	14	708	00:48:10	2890	00:49:46	2986	00:01:36	96	0.0000
nopath	1	4	12	14	792	00:47:46	2866	00:49:48	2988	00:02:02	122	0.0000
nopath	2	3	3	1	679	00:48:27	2907	00:49:48	2988	00:01:21	81	0.0000
nopath	3	6	13	15	667	00:49:02	2942	00:49:53	2993	00:00:51	51	0.0000
nopath	3	6	12	14	667	00:49:04	2944	00:49:56	2996	00:00:52	52	0.0000
nopath	1	4	12	14	792	00:48:39	2919	00:49:57	2997	00:01:18	78	0.0000
nopath	3	6	5	1	667	00:49:05	2945	00:49:58	2998	00:00:53	53	0.0000
nopath	2	1	3	1	504	00:49:22	2962	00:50:07	3007	00:00:45	45	0.0000	00:00:49
nopath	2	1	10	1	504	00:49:24	2964	00:50:13	3013	00:00:49	49	0.0000
nopath	6	2	5	1	748	00:49:00	2940	00:50:15	3015	00:01:15	75	0.0000
nopath	4	1	3	1	792	00:48:38	2918	00:50:15	3015	00:01:37	97	0.0000
nopath	6	4	3	1	696	00:49:02	2942	00:50:19	3019	00:01:17	77	0.0000
nopath	2	4	5	1	708	00:49:23	2963	00:50:25	3025	00:01:02	62	0.0000
nopath	5	2	12	14	701	00:49:24	2964	00:50:34	3034	00:01:10	70	0.0000
nopath	3	6	7	1	667	00:49:08	2948	00:50:36	3036	00:01:28	88	0.0000
nopath	1	3	3	1	763	00:49:19	2959	00:50:36	3036	00:01:17	77	0.0000
nopath	3	6	3	1	667	00:49:48	2988	00:50:39	3039	00:00:51	51	0.0000
nopath	5	3	9	1	621	00:49:17	2957	00:50:53	3053	00:01:36	96	0.0000
nopath	2	7	6	1	458	00:49:41	2981	00:50:55	3055	00:01:14	74	0.0000
nopath	2	1	3	1	504	00:50:09	3009	00:50:59	3059	00:00:50	50	0.0000
nopath	3	4	5	1	375	00:50:28	3028	00:51:01	3061	00:00:33	33	0.0000	00:00:37
nopath	1	3	3	1	763	00:49:43	2983	00:51:02	3062	00:01:19	79	0.0000
nopath	4	1	13	15	792	00:49:38	2978	00:51:04	3064	00:01:26	86	0.0000
nopath	1	3	13	15	763	00:49:52	2992	00:51:06	3066	00:01:14	74	0.0000
nopath	6	1	5	1	832	00:49:40	2980	00:51:11	3071	00:01:31	91	0.0000
nopath	2	3	3	1	679	00:50:14	3014	00:51:13	3073	00:00:59	59	0.0000
nopath	6	1	3	1	832	00:49:43	2983	00:51:13	3073	00:01:30	90	0.0000
nopath	2	4	6	1	708	00:50:15	3015	00:51:15	3075	00:01:00	60	0.0000
nopath	3	6	10	1	667	00:50:11	3011	00:51:17	3077	00:01:06	66	0.0000
nopath	5	3	9	1	621	00:49:49	2989	00:51:23	3083	00:01:34	94	0.0000
nopath	1	2	5	1	504	00:50:42	3042	00:51:27	3087	00:00:45	45	0.0000
nopath	6	3	9	1	667	00:50:49	3049	00:51:40	3100	00:00:51	51	0.0000
nopath	2	7	12	14	458	00:51:03	3063	00:51:44	3104	00:00:41	41	0.0000
nopath	3	6	3	1	667	00:50:41	3041	00:51:46	3106	00:01:05	65	0.0000
nopath	3	2	12	14	679	00:50:42	3042	00:51:52	3112	00:01:10	70	0.0000
nopath	2	7	3	1	458	00:51:18	3078	00:52:05	3125	00:00:47	47	0.0000	00:00:50
nopath	3	6	9	1	667	00:51:15	3075	00:52:11	3131	00:00:56	56	0.0000
nopath	2	5	6	1	701	00:51:13	3073	00:52:15	3135	00:01:02	62	0.0000
nopath	1	2	12	14	504	00:51:28	3088	00:52:15	3135	00:00:47	47	0.0000
nopath	1	7	9	1	542	00:51:35	3095	00:52:26	3146	00:00:51	51	0.0000
nopath	3	5	12	14	621	00:51:16	3076	00:52:26	3146	00:01:10	70	0.0000
nopath	3	2	12	14	679	00:51:06	3066	00:52:26	3146	00:01:20	80	0.0000
nopath	3	2	5	1	679	00:51:14	3074	00:52:28	3148	00:01:14	74	0.0000
nopath	3	2	6	1	679	00:51:31	3091	00:52:31	3151	00:01:00	60	0.0000
nopath	2	6	5	1	748	00:51:24	3084	00:52:36	3156	00:01:12	72	0.0000
nopath	1	5	13	15	785	00:51:26	3086	00:52:37	3157	00:01:11	71	0.0000
nopath	2	1	12	14	504	00:51:38	3098	00:52:38	3158	00:01:00	60	0.0000
nopath	4	2	12	14	708	00:51:40	3100	00:52:48	3168	00:01:08	68	0.0000
nopath	3	1	3	1	763	00:51:45	3105	00:52:50	3170	00:01:05	65	0.0000
nopath	6	2	9	1	748	00:51:22	3082	00:52:55	3175	00:01:33	93	0.0000
nopath	6	1	5	1	832	00:51:55	3115	00:53:02	3182	00:01:07	67	0.0000	00:01:22
nopath	5	3	9	1	621	00:52:04	3124	00:53:05	3185	00:01:01	61	0.0000
nopath	3	6	12	14	667	00:51:43	3103	00:53:07	3187	00:01:24	84	0.0000
nopath	3	6	12	14	667	00:51:52	3112	00:53:10	3190	00:01:18	78	0.0000
nopath	1	2	12	14	504	00:52:28	3148	00:53:14	3194	00:00:46	46	0.0000
nopath	5	4	13	15	650	00:52:14	3134	00:53:20	3200	00:01:06	66	0.0000
nopath	2	3	10	1	679	00:52:16	3136	00:53:25	3205	00:01:09	69	0.0000
nopath	3	2	9	1	679	00:52:02	3122	00:53:25	3205	00:01:23	83	0.0000
nopath	3	2	3	1	679	00:52:22	3142	00:53:27	3207	00:01:05	65	0.0000
nopath	2	4	13	15	708	00:51:56	3116	00:53:28	3208	00:01:32	92	0.0000
nopath	5	3	12	14	621	00:52:19	3139	00:53:34	3214	00:01:15	75	0.0000
nopath	3	4	9	1	375	00:53:00	3180	00:53:36	3216	00:00:36	36	0.0000
nopath	3	6	9	1	667	00:52:35	3155	00:53:36	3216	00:01:01	61	0.0000
nopath	3	6	9	1	667	00:52:46	3166	00:53:38	3218	00:00:52	52	0.0000
nopath	5	1	9	1	785	00:52:26	3146	00:53:51	3231	00:01:25	85	0.0000
nopath	2	3	9	1	679	00:52:43	3163	00:53:54	3234	00:01:11	71	0.0000
nopath	2	4	6	1	708	00:52:41	3161	00:53:55	3235	00:01:14	74	0.0000
nopath	6	1	13	15	832	00:52:26	3146	00:53:57	3237	00:01:31	91	0.0000
nopath	2	3	3	1	679	00:52:50	3170	00:53:57	3237	00:01:07	67	0.0000
nopath	3	6	9	1	667	00:53:05	3185	00:53:57	3237	00:00:52	52	0.0000
nopath	6	1	3	1	832	00:52:33	3153	00:53:59	3239	00:01:26	86	0.0000
nopath	2	4	3	1	708	00:52:59	3179	00:54:00	3240	00:01:01	61	0.0000	00:01:12
nopath	5	1	9	1	785	00:52:31	3151	00:54:00	3240	00:01:29	89	0.0000
nopath	3	6	7	1	667	00:53:11	3191	00:54:01	3241	00:00:50	50	0.0000
nopath	5	1	5	1	785	00:52:44	3164	00:54:02	3242	00:01:18	78	0.0000
nopath	2	4	6	1	708	00:53:05	3185	00:54:02	3242	00:00:57	57	0.0000
nopath	4	2	10	1	708	00:52:53	3173	00:54:05	3245	00:01:12	72	0.0000
nopath	3	6	9	1	667	00:53:16	3196	00:54:06	3246	00:00:50	50	0.0000
nopath	1	4	5	1	792	00:52:38	3158	00:54:07	3247	00:01:29	89	0.0000
nopath	3	7	3	1	302	00:53:40	3220	00:54:17	3257	00:00:37	37	0.0000
nopath	2	7	3	1	458	00:53:11	3191	00:54:20	3260	00:01:09	69	0.0000
nopath	1	6	5	1	832	00:53:13	3193	00:54:26	3266	00:01:13	73	0.0000
nopath	3	6	3	1	667	00:53:24	3204	00:54:36	3276	00:01:12	72	0.0000
nopath	2	4	9	1	708	00:53:35	3215	00:54:37	3277	00:01:02	62	0.0000
nopath	1	3	3	1	763	00:53:20	3200	00:54:47	3287	00:01:27	87	0.0000
nopath	3	4	5	1	375	00:54:41	3281	00:55:14	3314	00:00:33	33	0.0000	00:00:34
nopath	4	1	5	1	792	00:54:11	3251	00:55:16	3316	00:01:05	65	0.0000
nopath	5	4	13	15	650	00:53:33	3213	00:55:17	3317	00:01:44	104	0.0000
nopath	5	7	12	14	577	00:54:21	3261	00:55:20	3320	00:00:59	59	0.0000
nopath	4	1	12	14	792	00:54:15	3255	00:55:23	3323	00:01:08	68	0.0000
nopath	3	6	12	14	667	00:54:19	3259	00:55:26	3326	00:01:07	67	0.0000
nopath	3	7	3	1	302	00:54:54	3294	00:55:29	3329	00:00:35	35	0.0000
nopath	3	5	13	15	621	00:54:35	3275	00:55:31	3331	00:00:56	56	0.0000
nopath	2	3	13	15	679	00:54:32	3272	00:55:45	3345	00:01:13	73	0.0000
nopath	2	3	12	14	679	00:54:41	3281	00:55:47	3347	00:01:06	66	0.0000
nopath	3	6	9	1	667	00:54:56	3296	00:55:56	3356	00:01:00	60	0.0000
nopath	3	6	5	1	667	00:54:57	3297	00:55:58	3358	00:01:01	61	0.0000
nopath	1	3	6	1	763	00:55:05	3305	00:56:04	3364	00:00:59	59	0.0000	00:01:13
nopath	6	3	9	1	667	00:55:14	3314	00:56:14	3374	00:01:00	60	0.0000
nopath	3	7	9	1	302	00:55:37	3337	00:56:18	3378	00:00:41	41	0.0000
nopath	5	1	12	14	785	00:54:55	3295	00:56:32	3392	00:01:37	97	0.0000
nopath	2	3	12	14	679	00:55:24	3324	00:56:33	3393	00:01:09	69	0.0000
nopath	2	3	3	1	679	00:55:34	3334	00:56:35	3395	00:01:01	61	0.0000
nopath	4	2	5	1	708	00:55:31	3331	00:56:35	3395	00:01:04	64	0.0000
nopath	2	3	13	15	679	00:55:36	3336	00:56:40	3400	00:01:04	64	0.0000
nopath	2	3	3	1	679	00:55:38	3338	00:56:42	3402	00:01:04	64	0.0000
nopath	3	6	9	1	667	00:55:57	3357	00:56:47	3407	00:00:50	50	0.0000
nopath	2	7	5	1	458	00:56:05	3365	00:56:48	3408	00:00:43	43	0.0000
nopath	5	1	9	1	785	00:55:14	3314	00:56:51	3411	00:01:37	97	0.0000
nopath	3	6	13	15	667	00:55:58	3358	00:56:51	3411	00:00:53	53	0.0000
nopath	5	1	9	1	785	00:55:38	3338	00:56:53	3413	00:01:15	75	0.0000
nopath	1	3	9	1	763	00:55:19	3319	00:57:02	3422	00:01:43	103	0.0000	00:01:43
nopath	2	4	12	14	708	00:55:56	3356	00:57:06	3426	00:01:10	70	0.0000
nopath	6	3	3	1	667	00:56:23	3383	00:57:13	3433	00:00:50	50	0.0000
nopath	3	6	3	1	667	00:56:14	3374	00:57:15	3435	00:01:01	61	0.0000
nopath	1	2	3	1	504	00:56:31	3391	00:57:16	3436	00:00:45	45	0.0000
nopath	3	6	3	1	667	00:56:17	3377	00:57:18	3438	00:01:01	61	0.0000
nopath	1	2	10	1	504	00:56:40	3400	00:57:26	3446	00:00:46	46	0.0000
nopath	6	7	13	15	624	00:56:31	3391	00:57:32	3452	00:01:01	61	0.0000
nopath	1	3	3	1	763	00:55:58	3358	00:57:32	3452	00:01:34	94	0.0000
nopath	1	3	12	14	763	00:56:05	3365	00:57:35	3455	00:01:30	90	0.0000
nopath	1	4	12	14	792	00:56:21	3381	00:57:39	3459	00:01:18	78	0.0000
nopath	3	2	5	1	679	00:56:18	3378	00:57:39	3459	00:01:21	81	0.0000
nopath	1	3	12	14	763	00:56:34	3394	00:57:40	3460	00:01:06	66	0.0000
nopath	1	3	6	1	763	00:56:39	3399	00:57:43	3463	00:01:04	64	0.0000
nopath	3	6	10	1	667	00:56:19	3379	00:57:46	3466	00:01:27	87	0.0000
nopath	3	6	8	1	667	00:56:22	3382	00:57:49	3469	00:01:27	87	0.0000
nopath	3	6	12	14	667	00:56:42	3402	00:57:51	3471	00:01:09	69	0.0000
nopath	3	6	3	1	667	00:56:52	3412	00:57:53	3473	00:01:01	61	0.0000
nopath	5	3	3	1	621	00:56:45	3405	00:57:53	3473	00:01:08	68	0.0000
nopath	6	5	3	1	380	00:57:17	3437	00:57:56	3476	00:00:39	39	0.0000
nopath	5	1	9	1	785	00:56:58	3418	00:58:00	3480	00:01:02	62	0.0000	00:01:17
nopath	5	1	9	1	785	00:57:00	3420	00:58:02	3482	00:01:02	62	0.0000
nopath	3	2	3	1	679	00:56:54	3414	00:58:05	3485	00:01:11	71	0.0000
nopath	2	3	3	1	679	00:56:58	3418	00:58:12	3492	00:01:14	74	0.0000
nopath	2	3	5	1	679	00:57:00	3420	00:58:15	3495	00:01:15	75	0.0000
nopath	4	3	6	1	375	00:57:20	3440	00:58:17	3497	00:00:57	57	0.0000
nopath	2	1	7	1	504	00:57:32	3452	00:58:22	3502	00:00:50	50	0.0000
nopath	6	2	9	1	748	00:57:11	3431	00:58:25	3505	00:01:14	74	0.0000
nopath	3	1	9	1	763	00:57:00	3420	00:58:26	3506	00:01:26	86	0.0000
nopath	5	3	9	1	621	00:57:17	3437	00:58:33	3513	00:01:16	76	0.0000
nopath	3	6	8	1	667	00:57:09	3429	00:58:36	3516	00:01:27	87	0.0000
nopath	5	3	3	1	621	00:57:43	3463	00:58:36	3516	00:00:53	53	0.0000
nopath	1	2	3	1	504	00:57:24	3444	00:58:37	3517	00:01:13	73	0.0000
nopath	5	1	3	1	785	00:57:28	3448	00:58:37	3517	00:01:09	69	0.0000
nopath	3	6	5	1	667	00:57:14	3434	00:58:38	3518	00:01:24	84	0.0000
nopath	2	3	3	1	679	00:57:23	3443	00:58:44	3524	00:01:21	81	0.0000
nopath	5	2	5	1	701	00:57:49	3469	00:58:44	3524	00:00:55	55	0.0000
nopath	1	7	3	1	542	00:57:43	3463	00:58:44	3524	00:01:01	61	0.0000
nopath	2	4	3	1	708	00:57:19	3439	00:58:45	3525	00:01:26	86	0.0000
nopath	3	2	9	1	679	00:57:28	3448	00:58:55	3535	00:01:27	87	0.0000
nopath	1	3	3	1	763	00:57:48	3468	00:59:01	3541	00:01:13	73	0.0000	00:01:17
nopath	1	3	12	14	763	00:58:00	3480	00:59:03	3543	00:01:03	63	0.0000
nopath	3	6	3	1	667	00:57:45	3465	00:59:06	3546	00:01:21	81	0.0000
nopath	6	2	7	1	748	00:57:51	3471	00:59:07	3547	00:01:16	76	0.0000
nopath	3	6	12	14	667	00:58:02	3482	00:59:09	3549	00:01:07	67	0.0000
nopath	1	2	2	1	504	00:58:18	3498	00:59:11	3551	00:00:53	53	0.0000
nopath	5	1	12	14	785	00:57:52	3472	00:59:12	3552	00:01:20	80	0.0000
nopath	5	7	12	14	577	00:58:02	3482	00:59:18	3558	00:01:16	76	0.0000
nopath	5	1	6	1	785	00:58:07	3487	00:59:20	3560	00:01:13	73	0.0000
nopath	1	2	13	15	504	00:58:24	3504	00:59:22	3562	00:00:58	58	0.0000
nopath	5	1	5	1	785	00:58:17	3497	00:59:22	3562	00:01:05	65	0.0000
nopath	6	3	12	14	667	00:58:29	3509	00:59:26	3566	00:00:57	57	0.0000
nopath	1	6	12	14	832	00:57:16	3436	00:59:27	3567	00:02:11	131	0.0000
nopath	6	3	12	14	667	00:58:37	3517	00:59:31	3571	00:00:54	54	0.0000
nopath	3	6	3	1	667	00:58:40	3520	00:59:35	3575	00:00:55	55	0.0000
nopath	2	1	12	14	504	00:58:24	3504	00:59:41	3581	00:01:17	77	0.0000
nopath	2	3	13	15	679	00:58:00	3480	00:59:45	3585	00:01:45	105	0.0000
nopath	6	2	12	14	748	00:58:24	3504	00:59:46	3586	00:01:22	82	0.0000
nopath	2	1	5	1	504	00:58:46	3526	00:59:47	3587	00:01:01	61	0.0000
nopath	6	2	12	14	748	00:58:35	3515	00:59:48	3588	00:01:13	73	0.0000
nopath	2	4	12	14	708	00:58:05	3485	00:59:48	3588	00:01:43	103	0.0000
nopath	2	3	10	1	679	00:58:32	3512	00:59:52	3592	00:01:20	80	0.0000
nopath	1	2	10	1	504	00:58:29	3509	00:59:52	3592	00:01:23	83	0.0000
nopath	6	5	3	1	380	00:59:15	3555	00:59:53	3593	00:00:38	38	0.0000
nopath	1	2	3	1	504	00:58:45	3525	00:59:56	3596	00:01:11	71	0.0000
nopath	2	3	12	14	679	00:58:55	3535	01:00:00	3600	00:01:05	65	0.0000	00:01:12
nopath	1	2	7	1	504	00:58:51	3531	01:00:00	3600	00:01:09	69	0.0000
nopath	4	7	12	14	331	00:59:29	3569	01:00:01	3601	00:00:32	32	0.0000
nopath	1	7	9	1	542	00:59:16	3556	01:00:14	3614	00:00:58	58	0.0000
nopath	4	2	5	1	708	00:59:25	3565	01:00:17	3617	00:00:52	52	0.0000
nopath	1	3	3	1	763	00:59:07	3547	01:00:19	3619	00:01:12	72	0.0000
nopath	1	4	3	1	792	00:59:14	3554	01:00:22	3622	00:01:08	68	0.0000
nopath	2	1	12	14	504	00:59:29	3569	01:00:30	3630	00:01:01	61	0.0000
nopath	2	1	3	1	504	00:59:33	3573	01:00:34	3634	00:01:01	61	0.0000
nopath	6	3	12	14	667	00:59:14	3554	01:00:34	3634	00:01:20	80	0.0000
nopath	5	7	10	1	577	00:59:29	3569	01:00:40	3640	00:01:11	71	0.0000
nopath	2	7	12	14	458	00:59:40	3580	01:00:42	3642	00:01:02	62	0.0000
nopath	4	1	9	1	792	00:59:44	3584	01:00:44	3644	00:01:00	60	0.0000
nopath	3	4	5	1	375	01:00:10	3610	01:00:48	3648	00:00:38	38	0.0000
nopath	2	3	3	1	679	00:59:37	3577	01:00:54	3654	00:01:17	77	0.0000
nopath	2	4	5	1	708	00:59:01	3541	01:00:55	3655	00:01:54	114	0.0000
nopath	3	6	3	1	667	00:59:55	3595	01:00:55	3655	00:01:00	60	0.0000
nopath	1	2	6	1	504	00:59:41	3581	01:00:56	3656	00:01:15	75	0.0000
nopath	3	5	3	1	621	01:00:03	3603	01:00:58	3658	00:00:55	55	0.0000
nopath	3	6	12	14	667	01:00:05	3605	01:01:00	3660	00:00:55	55	0.0000	00:01:04
nopath	6	3	13	15	667	01:00:09	3609	01:01:04	3664	00:00:55	55	0.0000
nopath	3	6	13	15	667	01:00:09	3609	01:01:05	3665	00:00:56	56	0.0000
nopath	2	5	2	1	701	00:59:48	3588	01:01:13	3673	00:01:25	85	0.0000
nopath	2	3	12	14	679	00:59:46	3586	01:01:13	3673	00:01:27	87	0.0000
nopath	2	4	12	14	708	00:59:59	3599	01:01:17	3677	00:01:18	78	0.0000
nopath	1	3	9	1	763	00:59:29	3569	01:01:17	3677	00:01:48	108	0.0000
nopath	1	3	5	1	763	00:59:30	3570	01:01:20	3680	00:01:50	110	0.0000
nopath	2	1	3	1	504	01:00:35	3635	01:01:26	3686	00:00:51	51	0.0000
nopath	2	3	10	1	679	01:00:18	3618	01:01:26	3686	00:01:08	68	0.0000
nopath	4	1	3	1	792	01:00:09	3609	01:01:28	3688	00:01:19	79	0.0000
nopath	2	3	3	1	679	01:00:19	3619	01:01:28	3688	00:01:09	69	0.0000
nopath	2	3	3	1	679	01:00:25	3625	01:01:31	3691	00:01:06	66	0.0000
nopath	2	3	3	1	679	01:00:32	3632	01:01:34	3694	00:01:02	62	0.0000
nopath	3	2	5	1	679	01:00:13	3613	01:01:35	3695	00:01:22	82	0.0000
nopath	5	3	5	1	621	01:00:12	3612	01:01:44	3704	00:01:32	92	0.0000
nopath	4	2	4	1	708	01:00:48	3648	01:01:49	3709	00:01:01	61	0.0000
nopath	1	3	6	1	763	01:00:16	3616	01:01:52	3712	00:01:36	96	0.0000
nopath	2	1	5	1	504	01:01:00	3660	01:01:53	3713	00:00:53	53	0.0000
nopath	4	1	12	14	792	01:00:37	3637	01:01:55	3715	00:01:18	78	0.0000
nopath	2	4	9	1	708	01:00:49	3649	01:01:58	3718	00:01:09	69	0.0000
nopath	2	3	12	14	679	01:00:52	3652	01:01:59	3719	00:01:07	67	0.0000
nopath	1	2	5	1	504	01:00:31	3631	01:02:02	3722	00:01:31	91	0.0000	00:00:55
nopath	2	4	3	1	708	01:00:59	3659	01:02:02	3722	00:01:03	63	0.0000
nopath	1	7	3	1	542	01:00:21	3621	01:02:03	3723	00:01:42	102	0.0000
nopath	2	3	9	1	679	01:01:01	3661	01:02:05	3725	00:01:04	64	0.0000
nopath	1	7	13	15	542	01:00:52	3652	01:02:10	3730	00:01:18	78	0.0000
nopath	1	2	3	1	504	01:01:29	3689	01:02:16	3736	00:00:47	47	0.0000
nopath	3	6	12	14	667	01:00:16	3616	01:02:17	3737	00:02:01	121	0.0000
nopath	5	3	13	15	621	01:01:26	3686	01:02:18	3738	00:00:52	52	0.0000
nopath	1	7	12	14	542	01:01:26	3686	01:02:23	3743	00:00:57	57	0.0000
nopath	3	2	7	1	679	01:00:26	3626	01:02:25	3745	00:01:59	119	0.0000
nopath	5	4	13	15	650	01:01:35	3695	01:02:31	3751	00:00:56	56	0.0000
nopath	2	3	12	14	679	01:01:12	3672	01:02:33	3753	00:01:21	81	0.0000
nopath	1	3	7	1	763	01:01:01	3661	01:02:35	3755	00:01:34	94	0.0000
nopath	6	3	3	1	667	01:01:38	3698	01:02:43	3763	00:01:05	65	0.0000
nopath	3	2	3	1	679	01:01:34	3694	01:02:45	3765	00:01:11	71	0.0000
nopath	5	3	9	1	621	01:01:43	3703	01:02:46	3766	00:01:03	63	0.0000
nopath	3	6	5	1	667	01:01:03	3663	01:02:46	3766	00:01:43	103	0.0000
nopath	3	6	6	1	667	01:01:26	3686	01:02:48	3768	00:01:22	82	0.0000
nopath	3	6	5	1	667	01:01:39	3699	01:02:50	3770	00:01:11	71	0.0000
nopath	2	1	6	1	504	01:02:01	3721	01:02:52	3772	00:00:51	51	0.0000
nopath	3	6	5	1	667	01:01:42	3702	01:02:52	3772	00:01:10	70	0.0000
nopath	6	2	9	1	748	01:01:31	3691	01:02:55	3775	00:01:24	84	0.0000
nopath	1	3	2	1	763	01:01:13	3673	01:03:02	3782	00:01:49	109	0.0000	00:01:33
nopath	5	1	12	14	785	01:01:50	3710	01:03:03	3783	00:01:13	73	0.0000
nopath	1	2	12	14	504	01:01:46	3706	01:03:03	3783	00:01:17	77	0.0000
nopath	4	3	3	1	375	01:01:51	3711	01:03:05	3785	00:01:14	74	0.0000
nopath	3	6	3	1	667	01:02:10	3730	01:03:07	3787	00:00:57	57	0.0000
nopath	2	4	13	15	708	01:01:34	3694	01:03:08	3788	00:01:34	94	0.0000
nopath	3	6	12	14	667	01:02:14	3734	01:03:09	3789	00:00:55	55	0.0000
nopath	5	1	6	1	785	01:02:08	3728	01:03:11	3791	00:01:03	63	0.0000
nopath	6	2	13	15	748	01:02:02	3722	01:03:12	3792	00:01:10	70	0.0000
nopath	1	2	13	15	504	01:02:22	3742	01:03:20	3800	00:00:58	58	0.0000
nopath	6	1	5	1	832	01:02:12	3732	01:03:20	3800	00:01:08	68	0.0000
nopath	3	2	3	1	679	01:01:58	3718	01:03:25	3805	00:01:27	87	0.0000
nopath	3	2	5	1	679	01:02:16	3736	01:03:27	3807	00:01:11	71	0.0000
nopath	3	4	12	14	375	01:02:57	3777	01:03:31	3811	00:00:34	34	0.0000
nopath	2	4	12	14	708	01:01:42	3702	01:03:36	3816	00:01:54	114	0.0000
nopath	3	6	3	1	667	01:02:15	3735	01:03:36	3816	00:01:21	81	0.0000
nopath	2	1	9	1	504	01:02:38	3758	01:03:37	3817	00:00:59	59	0.0000
nopath	2	4	10	1	708	01:01:58	3718	01:03:37	3817	00:01:39	99	0.0000
nopath	3	6	13	15	667	01:02:19	3739	01:03:41	3821	00:01:22	82	0.0000
nopath	3	6	6	1	667	01:02:20	3740	01:03:43	3823	00:01:23	83	0.0000
nopath	5	3	3	1	621	01:02:32	3752	01:03:43	3823	00:01:11	71	0.0000
nopath	3	6	5	1	667	01:02:23	3743	01:03:45	3825	00:01:22	82	0.0000
nopath	3	6	5	1	667	01:02:26	3746	01:03:46	3826	00:01:20	80	0.0000
nopath	5	1	10	1	785	01:02:37	3757	01:03:47	3827	00:01:10	70	0.0000
nopath	3	6	5	1	667	01:02:41	3761	01:03:48	3828	00:01:07	67	0.0000
nopath	3	6	9	1	667	01:02:53	3773	01:03:50	3830	00:00:57	57	0.0000
nopath	1	2	9	1	504	01:02:51	3771	01:03:52	3832	00:01:01	61	0.0000
nopath	5	1	10	1	785	01:02:45	3765	01:03:53	3833	00:01:08	68	0.0000
nopath	2	6	3	1	748	01:01:30	3690	01:03:56	3836	00:02:26	146	0.0000
nopath	1	5	5	1	785	01:02:36	3756	01:03:58	3838	00:01:22	82	0.0000
nopath	6	3	9	1	667	01:02:57	3777	01:03:59	3839	00:01:02	62	0.0000
nopath	6	7	7	1	624	01:02:40	3760	01:04:00	3840	00:01:20	80	0.0000	00:01:13
nopath	3	6	12	14	667	01:03:06	3786	01:04:06	3846	00:01:00	60	0.0000
nopath	3	6	12	14	667	01:03:07	3787	01:04:09	3849	00:01:02	62	0.0000
nopath	3	6	12	14	667	01:03:14	3794	01:04:11	3851	00:00:57	57	0.0000
nopath	6	7	10	1	624	01:03:15	3795	01:04:12	3852	00:00:57	57	0.0000
nopath	3	6	5	1	667	01:03:22	3802	01:04:13	3853	00:00:51	51	0.0000
nopath	3	6	9	1	667	01:03:27	3807	01:04:16	3856	00:00:49	49	0.0000
nopath	4	1	5	1	792	01:02:49	3769	01:04:17	3857	00:01:28	88	0.0000
nopath	4	7	10	1	331	01:03:28	3808	01:04:25	3865	00:00:57	57	0.0000
nopath	6	2	3	1	748	01:02:51	3771	01:04:25	3865	00:01:34	94	0.0000
nopath	2	4	12	14	708	01:02:00	3720	01:04:26	3866	00:02:26	146	0.0000
nopath	2	3	9	1	679	01:03:19	3799	01:04:27	3867	00:01:08	68	0.0000
nopath	2	4	3	1	708	01:03:33	3813	01:04:30	3870	00:00:57	57	0.0000
nopath	1	2	3	1	504	01:03:21	3801	01:04:35	3875	00:01:14	74	0.0000
nopath	6	1	7	1	832	01:03:31	3811	01:04:36	3876	00:01:05	65	0.0000
nopath	1	2	3	1	504	01:03:46	3826	01:04:39	3879	00:00:53	53	0.0000
nopath	1	2	6	1	504	01:03:47	3827	01:04:43	3883	00:00:56	56	0.0000
nopath	3	6	5	1	667	01:03:36	3816	01:04:46	3886	00:01:10	70	0.0000
nopath	1	2	3	1	504	01:03:59	3839	01:04:48	3888	00:00:49	49	0.0000
nopath	3	6	5	1	667	01:03:38	3818	01:04:48	3888	00:01:10	70	0.0000
nopath	5	7	10	1	577	01:03:09	3789	01:04:53	3893	00:01:44	104	0.0000
nopath	5	3	10	1	621	01:04:04	3844	01:05:06	3906	00:01:02	62	0.0000	00:01:11
nopath	5	4	3	1	650	01:03:57	3837	01:05:08	3908	00:01:11	71	0.0000
nopath	2	3	3	1	679	01:03:44	3824	01:05:12	3912	00:01:28	88	0.0000
nopath	2	1	5	1	504	01:04:20	3860	01:05:13	3913	00:00:53	53	0.0000
nopath	2	3	3	1	679	01:03:46	3826	01:05:15	3915	00:01:29	89	0.0000
nopath	3	6	12	14	667	01:03:44	3824	01:05:17	3917	00:01:33	93	0.0000
nopath	3	6	12	14	667	01:03:51	3831	01:05:19	3919	00:01:28	88	0.0000
nopath	3	6	12	14	667	01:04:00	3840	01:05:21	3921	00:01:21	81	0.0000
nopath	5	1	12	14	785	01:03:05	3785	01:05:22	3922	00:02:17	137	0.0000
nopath	3	6	12	14	667	01:04:24	3864	01:05:23	3923	00:00:59	59	0.0000
nopath	5	1	3	1	785	01:03:53	3833	01:05:24	3924	00:01:31	91	0.0000
nopath	3	6	5	1	667	01:04:28	3868	01:05:25	3925	00:00:57	57	0.0000
nopath	1	2	10	1	504	01:04:03	3843	01:05:25	3925	00:01:22	82	0.0000
nopath	6	1	6	1	832	01:04:15	3855	01:05:25	3925	00:01:10	70	0.0000
nopath	3	6	3	1	667	01:04:30	3870	01:05:27	3927	00:00:57	57	0.0000
nopath	5	2	5	1	701	01:04:18	3858	01:05:28	3928	00:01:10	70	0.0000
nopath	3	6	13	15	667	01:04:32	3872	01:05:30	3930	00:00:58	58	0.0000
nopath	5	3	10	1	621	01:04:07	3847	01:05:30	3930	00:01:23	83	0.0000
nopath	5	4	12	14	650	01:04:05	3845	01:05:33	3933	00:01:28	88	0.0000
nopath	1	2	3	1	504	01:04:45	3885	01:05:34	3934	00:00:49	49	0.0000
nopath	5	7	10	1	577	01:04:20	3860	01:05:38	3938	00:01:18	78	0.0000
nopath	5	1	5	1	785	01:04:33	3873	01:05:41	3941	00:01:08	68	0.0000
nopath	6	2	12	14	748	01:04:34	3874	01:05:42	3942	00:01:08	68	0.0000
nopath	2	3	12	14	679	01:04:08	3848	01:05:43	3943	00:01:35	95	0.0000
nopath	6	1	5	1	832	01:04:32	3872	01:05:45	3945	00:01:13	73	0.0000
nopath	1	2	12	14	504	01:05:03	3903	01:05:50	3950	00:00:47	47	0.0000
nopath	3	5	12	14	621	01:04:42	3882	01:05:55	3955	00:01:13	73	0.0000
nopath	5	3	10	1	621	01:04:38	3878	01:05:56	3956	00:01:18	78	0.0000
nopath	3	6	5	1	667	01:04:43	3883	01:05:59	3959	00:01:16	76	0.0000
nopath	5	3	5	1	621	01:04:41	3881	01:05:59	3959	00:01:18	78	0.0000
nopath	5	3	5	1	621	01:05:07	3907	01:06:01	3961	00:00:54	54	0.0000	00:01:13
nopath	3	6	13	15	667	01:04:50	3890	01:06:03	3963	00:01:13	73	0.0000
nopath	3	2	7	1	679	01:04:48	3888	01:06:04	3964	00:01:16	76	0.0000
nopath	2	3	12	14	679	01:04:13	3853	01:06:13	3973	00:02:00	120	0.0000
nopath	2	3	3	1	679	01:04:21	3861	01:06:15	3975	00:01:54	114	0.0000
nopath	3	6	7	1	667	01:04:58	3898	01:06:16	3976	00:01:18	78	0.0000
nopath	2	3	5	1	679	01:04:23	3863	01:06:18	3978	00:01:55	115	0.0000
nopath	3	6	6	1	667	01:05:03	3903	01:06:18	3978	00:01:15	75	0.0000
nopath	2	3	6	1	679	01:04:27	3867	01:06:20	3980	00:01:53	113	0.0000
nopath	3	5	12	14	621	01:05:12	3912	01:06:21	3981	00:01:09	69	0.0000
nopath	1	3	6	1	763	01:04:17	3857	01:06:23	3983	00:02:06	126	0.0000
nopath	1	3	9	1	763	01:05:07	3907	01:06:25	3985	00:01:18	78	0.0000
nopath	3	6	3	1	667	01:05:20	3920	01:06:28	3988	00:01:08	68	0.0000
nopath	2	3	6	1	679	01:05:15	3915	01:06:28	3988	00:01:13	73	0.0000
nopath	2	4	3	1	708	01:05:22	3922	01:06:30	3990	00:01:08	68	0.0000
nopath	5	1	9	1	785	01:04:35	3875	01:06:31	3991	00:01:56	116	0.0000
nopath	2	4	5	1	708	01:05:26	3926	01:06:32	3992	00:01:06	66	0.0000
nopath	5	1	3	1	785	01:05:10	3910	01:06:33	3993	00:01:23	83	0.0000
nopath	5	1	12	14	785	01:05:14	3914	01:06:36	3996	00:01:22	82	0.0000
nopath	2	3	13	15	679	01:05:46	3946	01:07:05	4025	00:01:19	79	0.0000	00:01:23
nopath	1	3	13	15	763	01:05:18	3918	01:07:08	4028	00:01:50	110	0.0000
nopath	3	6	12	14	667	01:05:47	3947	01:07:09	4029	00:01:22	82	0.0000
nopath	4	2	3	1	708	01:05:27	3927	01:07:09	4029	00:01:42	102	0.0000
nopath	1	3	7	1	763	01:05:27	3927	01:07:11	4031	00:01:44	104	0.0000
nopath	3	6	3	1	667	01:06:21	3981	01:07:12	4032	00:00:51	51	0.0000
nopath	1	3	6	1	763	01:05:53	3953	01:07:12	4032	00:01:19	79	0.0000
nopath	2	3	12	14	679	01:06:00	3960	01:07:14	4034	00:01:14	74	0.0000
nopath	3	1	3	1	763	01:05:15	3915	01:07:15	4035	00:02:00	120	0.0000
nopath	2	3	12	14	679	01:06:18	3978	01:07:17	4037	00:00:59	59	0.0000
nopath	2	1	10	1	504	01:06:37	3997	01:07:19	4039	00:00:42	42	0.0000
nopath	2	3	5	1	679	01:06:22	3982	01:07:20	4040	00:00:58	58	0.0000
nopath	6	1	10	1	832	01:06:04	3964	01:07:22	4042	00:01:18	78	0.0000
nopath	2	3	3	1	679	01:06:23	3983	01:07:22	4042	00:00:59	59	0.0000
nopath	5	1	12	14	785	01:06:03	3963	01:07:23	4043	00:01:20	80	0.0000
nopath	2	4	6	1	708	01:06:25	3985	01:07:24	4044	00:00:59	59	0.0000
nopath	2	4	3	1	708	01:06:28	3988	01:07:26	4046	00:00:58	58	0.0000
nopath	1	2	3	1	504	01:06:28	3988	01:07:29	4049	00:01:01	61	0.0000
nopath	6	3	3	1	667	01:06:22	3982	01:07:33	4053	00:01:11	71	0.0000
nopath	4	2	9	1	708	01:05:29	3929	01:07:35	4055	00:02:06	126	0.0000
nopath	3	2	3	1	679	01:05:21	3921	01:07:37	4057	00:02:16	136	0.0000
nopath	3	2	5	1	679	01:06:24	3984	01:07:39	4059	00:01:15	75	0.0000
nopath	1	3	13	15	763	01:06:18	3978	01:07:55	4075	00:01:37	97	0.0000
nopath	3	6	3	1	667	01:06:28	3988	01:07:56	4076	00:01:28	88	0.0000
nopath	2	1	5	1	504	01:07:08	4028	01:07:56	4076	00:00:48	48	0.0000
nopath	1	3	5	1	763	01:06:25	3985	01:07:57	4077	00:01:32	92	0.0000
nopath	3	6	3	1	667	01:06:38	3998	01:07:58	4078	00:01:20	80	0.0000
nopath	1	3	5	1	763	01:06:26	3986	01:07:59	4079	00:01:33	93	0.0000
nopath	3	6	5	1	667	01:06:40	4000	01:08:00	4080	00:01:20	80	0.0000	00:01:12
nopath	3	5	9	1	621	01:06:53	4013	01:08:00	4080	00:01:07	67	0.0000
nopath	2	3	5	1	679	01:06:53	4013	01:08:01	4081	00:01:08	68	0.0000
nopath	3	6	9	1	667	01:07:01	4021	01:08:03	4083	00:01:02	62	0.0000
nopath	2	4	3	1	708	01:07:06	4026	01:08:04	4084	00:00:58	58	0.0000
nopath	2	7	9	1	458	01:07:27	4047	01:08:07	4087	00:00:40	40	0.0000
nopath	4	3	13	15	375	01:06:06	3966	01:08:09	4089	00:02:03	123	0.0000
nopath	3	6	3	1	667	01:07:20	4040	01:08:10	4090	00:00:50	50	0.0000
nopath	1	2	3	1	504	01:06:59	4019	01:08:21	4101	00:01:22	82	0.0000
nopath	1	2	3	1	504	01:07:39	4059	01:08:29	4109	00:00:50	50	0.0000
nopath	3	6	12	14	667	01:07:22	4042	01:08:36	4116	00:01:14	74	0.0000
nopath	3	6	9	1	667	01:07:27	4047	01:08:39	4119	00:01:12	72	0.0000
nopath	3	6	5	1	667	01:07:48	4068	01:08:43	4123	00:00:55	55	0.0000
nopath	2	3	9	1	679	01:07:35	4055	01:08:44	4124	00:01:09	69	0.0000
nopath	2	4	6	1	708	01:07:30	4050	01:08:45	4125	00:01:15	75	0.0000
nopath	3	6	9	1	667	01:07:52	4072	01:08:46	4126	00:00:54	54	0.0000
nopath	1	3	12	14	763	01:07:25	4045	01:08:46	4126	00:01:21	81	0.0000
nopath	4	7	12	14	331	01:08:05	4085	01:08:47	4127	00:00:42	42	0.0000
nopath	3	5	12	14	621	01:07:54	4074	01:08:48	4128	00:00:54	54	0.0000
nopath	3	6	3	1	667	01:07:57	4077	01:08:50	4130	00:00:53	53	0.0000
nopath	3	6	5	1	667	01:08:03	4083	01:08:53	4133	00:00:50	50	0.0000
nopath	2	1	2	1	504	01:08:11	4091	01:08:56	4136	00:00:45	45	0.0000
nopath	3	1	10	1	763	01:07:31	4051	01:08:58	4138	00:01:27	87	0.0000
nopath	1	2	12	14	504	01:07:57	4077	01:09:04	4144	00:01:07	67	0.0000	00:01:00
nopath	1	7	3	1	542	01:07:49	4069	01:09:05	4145	00:01:16	76	0.0000
nopath	6	4	3	1	696	01:07:57	4077	01:09:09	4149	00:01:12	72	0.0000
nopath	2	3	13	15	679	01:07:39	4059	01:09:15	4155	00:01:36	96	0.0000
nopath	3	2	9	1	679	01:08:05	4085	01:09:15	4155	00:01:10	70	0.0000
nopath	4	5	10	1	650	01:07:06	4026	01:09:25	4165	00:02:19	139	0.0000
nopath	2	1	12	14	504	01:08:39	4119	01:09:27	4167	00:00:48	48	0.0000
nopath	3	6	7	1	667	01:08:18	4098	01:09:28	4168	00:01:10	70	0.0000
nopath	4	1	3	1	792	01:07:02	4022	01:09:29	4169	00:02:27	147	0.0000
nopath	3	6	5	1	667	01:08:23	4103	01:09:32	4172	00:01:09	69	0.0000
nopath	4	7	10	1	331	01:08:47	4127	01:09:34	4174	00:00:47	47	0.0000
nopath	2	3	13	15	679	01:07:42	4062	01:09:35	4175	00:01:53	113	0.0000
nopath	2	4	3	1	708	01:07:58	4078	01:09:36	4176	00:01:38	98	0.0000
nopath	5	1	3	1	785	01:08:02	4082	01:09:37	4177	00:01:35	95	0.0000
nopath	5	1	7	1	785	01:08:16	4096	01:09:38	4178	00:01:22	82	0.0000
nopath	3	6	3	1	667	01:08:29	4109	01:09:45	4185	00:01:16	76	0.0000
nopath	4	2	2	1	708	01:08:18	4098	01:09:45	4185	00:01:27	87	0.0000
nopath	1	4	3	1	792	01:08:35	4115	01:09:47	4187	00:01:12	72	0.0000
nopath	3	6	3	1	667	01:08:55	4135	01:09:49	4189	00:00:54	54	0.0000
nopath	1	3	12	14	763	01:08:39	4119	01:09:50	4190	00:01:11	71	0.0000
nopath	1	3	10	1	763	01:08:50	4130	01:09:52	4192	00:01:02	62	0.0000
nopath	5	1	12	14	785	01:08:40	4120	01:10:02	4202	00:01:22	82	0.0000	00:01:21
nopath	1	2	3	1	504	01:09:23	4163	01:10:11	4211	00:00:48	48	0.0000
nopath	5	4	5	1	650	01:08:19	4099	01:10:15	4215	00:01:56	116	0.0000
nopath	5	7	3	1	577	01:09:24	4164	01:10:22	4222	00:00:58	58	0.0000
nopath	3	7	3	1	302	01:09:37	4177	01:10:25	4225	00:00:48	48	0.0000
nopath	3	2	9	1	679	01:08:56	4136	01:10:29	4229	00:01:33	93	0.0000
nopath	4	3	10	1	375	01:09:50	4190	01:10:33	4233	00:00:43	43	0.0000
nopath	3	6	2	1	667	01:09:29	4169	01:10:36	4236	00:01:07	67	0.0000
nopath	2	4	13	15	708	01:09:01	4141	01:10:38	4238	00:01:37	97	0.0000
nopath	2	4	12	14	708	01:09:14	4154	01:10:40	4240	00:01:26	86	0.0000
nopath	3	6	13	15	667	01:09:32	4172	01:10:41	4241	00:01:09	69	0.0000
nopath	1	3	9	1	763	01:09:32	4172	01:10:41	4241	00:01:09	69	0.0000
nopath	1	4	13	15	792	01:09:14	4154	01:10:42	4242	00:01:28	88	0.0000
nopath	3	6	5	1	667	01:09:43	4183	01:10:43	4243	00:01:00	60	0.0000
nopath	3	6	3	1	667	01:09:48	4188	01:10:45	4245	00:00:57	57	0.0000
nopath	1	5	10	1	785	01:09:04	4144	01:10:53	4253	00:01:49	109	0.0000
nopath	6	3	12	14	667	01:09:37	4177	01:10:54	4254	00:01:17	77	0.0000
nopath	5	1	7	1	785	01:09:42	4182	01:10:56	4256	00:01:14	74	0.0000
nopath	1	2	5	1	504	01:09:55	4195	01:11:00	4260	00:01:05	65	0.0000	00:00:56
nopath	5	1	7	1	785	01:09:56	4196	01:11:00	4260	00:01:04	64	0.0000
nopath	6	1	5	1	832	01:10:03	4203	01:11:08	4268	00:01:05	65	0.0000
nopath	3	5	6	1	621	01:10:24	4224	01:11:14	4274	00:00:50	50	0.0000
nopath	6	4	9	1	696	01:10:10	4210	01:11:14	4274	00:01:04	64	0.0000
nopath	4	2	2	1	708	01:10:07	4207	01:11:15	4275	00:01:08	68	0.0000
nopath	2	3	3	1	679	01:09:18	4158	01:11:22	4282	00:02:04	124	0.0000
nopath	4	1	10	1	792	01:10:14	4214	01:11:24	4284	00:01:10	70	0.0000
nopath	3	6	9	1	667	01:10:31	4231	01:11:25	4285	00:00:54	54	0.0000
nopath	1	3	9	1	763	01:10:16	4216	01:11:25	4285	00:01:09	69	0.0000
nopath	3	5	3	1	621	01:10:37	4237	01:11:27	4287	00:00:50	50	0.0000
nopath	3	6	3	1	667	01:10:40	4240	01:11:30	4290	00:00:50	50	0.0000
nopath	1	2	3	1	504	01:10:33	4233	01:11:31	4291	00:00:58	58	0.0000
nopath	6	3	3	1	667	01:10:31	4231	01:11:33	4293	00:01:02	62	0.0000
nopath	6	2	9	1	748	01:10:40	4240	01:11:38	4298	00:00:58	58	0.0000
nopath	1	2	13	15	504	01:10:52	4252	01:11:43	4303	00:00:51	51	0.0000
nopath	6	3	10	1	667	01:10:52	4252	01:11:43	4303	00:00:51	51	0.0000
nopath	6	3	12	14	667	01:10:57	4257	01:11:49	4309	00:00:52	52	0.0000
nopath	3	2	12	14	679	01:10:30	4230	01:11:56	4316	00:01:26	86	0.0000
nopath	5	6	12	14	380	01:11:23	4283	01:11:59	4319	00:00:36	36	0.0000
nopath	2	3	3	1	679	01:10:30	4230	01:12:02	4322	00:01:32	92	0.0000	00:01:21
nopath	5	3	9	1	621	01:11:07	4267	01:12:13	4333	00:01:06	66	0.0000
nopath	5	3	3	1	621	01:11:14	4274	01:12:15	4335	00:01:01	61	0.0000
nopath	3	6	12	14	667	01:10:50	4250	01:12:17	4337	00:01:27	87	0.0000
nopath	3	6	9	1	667	01:11:04	4264	01:12:19	4339	00:01:15	75	0.0000
nopath	3	6	9	1	667	01:11:18	4278	01:12:21	4341	00:01:03	63	0.0000
nopath	3	6	10	1	667	01:11:21	4281	01:12:22	4342	00:01:01	61	0.0000
nopath	5	7	3	1	577	01:11:28	4288	01:12:26	4346	00:00:58	58	0.0000
nopath	1	2	10	1	504	01:11:39	4299	01:12:30	4350	00:00:51	51	0.0000
nopath	5	1	12	14	785	01:11:26	4286	01:12:30	4350	00:01:04	64	0.0000
nopath	1	3	13	15	763	01:10:42	4242	01:12:35	4355	00:01:53	113	0.0000
nopath	2	6	5	1	748	01:10:35	4235	01:12:36	4356	00:02:01	121	0.0000
nopath	3	2	13	15	679	01:11:19	4279	01:12:39	4359	00:01:20	80	0.0000
nopath	3	4	12	14	375	01:12:07	4327	01:12:46	4366	00:00:39	39	0.0000
nopath	3	6	12	14	667	01:11:42	4302	01:12:47	4367	00:01:05	65	0.0000
nopath	3	6	3	1	667	01:11:53	4313	01:12:49	4369	00:00:56	56	0.0000
nopath	2	1	13	15	504	01:11:59	4319	01:12:53	4373	00:00:54	54	0.0000
nopath	2	1	10	1	504	01:12:05	4325	01:12:56	4376	00:00:51	51	0.0000
nopath	3	7	3	1	302	01:12:23	4343	01:13:07	4387	00:00:44	44	0.0000	00:00:41
nopath	6	4	12	14	696	01:12:07	4327	01:13:09	4389	00:01:02	62	0.0000
nopath	2	3	3	1	679	01:12:12	4332	01:13:15	4395	00:01:03	63	0.0000
nopath	2	4	12	14	708	01:11:54	4314	01:13:16	4396	00:01:22	82	0.0000
nopath	1	3	12	14	763	01:12:00	4320	01:13:19	4399	00:01:19	79	0.0000
nopath	3	6	13	15	667	01:12:37	4357	01:13:30	4410	00:00:53	53	0.0000
nopath	2	3	5	1	679	01:12:36	4356	01:13:35	4415	00:00:59	59	0.0000
nopath	1	6	5	1	832	01:12:09	4329	01:13:36	4416	00:01:27	87	0.0000
nopath	6	2	12	14	748	01:12:09	4329	01:13:36	4416	00:01:27	87	0.0000
nopath	5	1	9	1	785	01:11:49	4309	01:13:43	4423	00:01:54	114	0.0000
nopath	2	3	12	14	679	01:12:52	4372	01:13:45	4425	00:00:53	53	0.0000
nopath	5	1	3	1	785	01:12:33	4353	01:13:45	4425	00:01:12	72	0.0000
nopath	5	1	3	1	785	01:12:38	4358	01:13:48	4428	00:01:10	70	0.0000
nopath	4	2	10	1	708	01:12:26	4346	01:13:55	4435	00:01:29	89	0.0000
nopath	5	3	5	1	621	01:12:58	4378	01:14:04	4444	00:01:06	66	0.0000	00:01:04
nopath	2	1	3	1	504	01:13:13	4393	01:14:10	4450	00:00:57	57	0.0000
nopath	1	3	3	1	763	01:12:51	4371	01:14:12	4452	00:01:21	81	0.0000
nopath	3	6	10	1	667	01:12:43	4363	01:14:15	4455	00:01:32	92	0.0000
nopath	6	2	5	1	748	01:12:48	4368	01:14:15	4455	00:01:27	87	0.0000
nopath	3	6	12	14	667	01:13:21	4401	01:14:17	4457	00:00:56	56	0.0000
nopath	2	4	12	14	708	01:13:03	4383	01:14:18	4458	00:01:15	75	0.0000
nopath	2	3	7	1	679	01:13:24	4404	01:14:21	4461	00:00:57	57	0.0000
nopath	2	4	3	1	708	01:13:28	4408	01:14:24	4464	00:00:56	56	0.0000
nopath	2	3	10	1	679	01:13:29	4409	01:14:25	4465	00:00:56	56	0.0000
nopath	2	4	12	14	708	01:13:30	4410	01:14:28	4468	00:00:58	58	0.0000
nopath	3	6	13	15	667	01:13:38	4418	01:14:30	4470	00:00:52	52	0.0000
nopath	4	3	3	1	375	01:13:14	4394	01:14:31	4471	00:01:17	77	0.0000
nopath	1	4	6	1	792	01:13:19	4399	01:14:36	4476	00:01:17	77	0.0000
nopath	6	3	9	1	667	01:13:42	4422	01:14:43	4483	00:01:01	61	0.0000
nopath	2	1	3	1	504	01:14:10	4450	01:14:54	4494	00:00:44	44	0.0000
nopath	6	1	10	1	832	01:13:41	4421	01:15:01	4501	00:01:20	80	0.0000	00:01:15
nopath	3	6	10	1	667	01:13:55	4435	01:15:06	4506	00:01:11	71	0.0000
nopath	5	3	5	1	621	01:14:17	4457	01:15:07	4507	00:00:50	50	0.0000
nopath	5	4	10	1	650	01:14:12	4452	01:15:09	4509	00:00:57	57	0.0000
nopath	3	5	5	1	621	01:14:16	4456	01:15:10	4510	00:00:54	54	0.0000
nopath	3	2	9	1	679	01:14:09	4449	01:15:12	4512	00:01:03	63	0.0000
nopath	1	3	5	1	763	01:13:23	4403	01:15:12	4512	00:01:49	109	0.0000
nopath	3	6	5	1	667	01:14:23	4463	01:15:14	4514	00:00:51	51	0.0000
nopath	2	3	3	1	679	01:14:06	4446	01:15:15	4515	00:01:09	69	0.0000
nopath	3	6	10	1	667	01:14:28	4468	01:15:18	4518	00:00:50	50	0.0000
nopath	3	6	5	1	667	01:14:31	4471	01:15:21	4521	00:00:50	50	0.0000
nopath	6	3	13	15	667	01:14:30	4470	01:15:24	4524	00:00:54	54	0.0000
nopath	3	6	5	1	667	01:14:36	4476	01:15:25	4525	00:00:49	49	0.0000
nopath	3	6	3	1	667	01:14:37	4477	01:15:28	4528	00:00:51	51	0.0000
nopath	2	3	3	1	679	01:14:28	4468	01:15:42	4542	00:01:14	74	0.0000
nopath	3	6	12	14	667	01:14:53	4493	01:15:44	4544	00:00:51	51	0.0000
nopath	2	3	12	14	679	01:14:38	4478	01:15:46	4546	00:01:08	68	0.0000
nopath	3	6	2	1	667	01:14:55	4495	01:15:46	4546	00:00:51	51	0.0000
nopath	2	3	9	1	679	01:14:49	4489	01:15:48	4548	00:00:59	59	0.0000
nopath	3	6	12	14	667	01:14:57	4497	01:15:49	4549	00:00:52	52	0.0000
nopath	6	3	3	1	667	01:15:02	4502	01:16:03	4563	00:01:01	61	0.0000	00:01:01
nopath	6	3	10	1	667	01:15:11	4511	01:16:05	4565	00:00:54	54	0.0000
nopath	3	6	10	1	667	01:15:07	4507	01:16:16	4576	00:01:09	69	0.0000
nopath	2	1	12	14	504	01:15:23	4523	01:16:20	4580	00:00:57	57	0.0000
nopath	1	3	12	14	763	01:15:13	4513	01:16:25	4585	00:01:12	72	0.0000
nopath	1	4	3	1	792	01:14:44	4484	01:16:25	4585	00:01:41	101	0.0000
nopath	3	6	10	1	667	01:15:37	4537	01:16:28	4588	00:00:51	51	0.0000
nopath	5	1	5	1	785	01:14:36	4476	01:16:31	4591	00:01:55	115	0.0000
nopath	5	3	9	1	621	01:15:11	4511	01:16:33	4593	00:01:22	82	0.0000
nopath	1	2	7	1	504	01:15:25	4525	01:16:34	4594	00:01:09	69	0.0000
nopath	6	2	3	1	748	01:15:41	4541	01:16:39	4599	00:00:58	58	0.0000
nopath	5	4	12	14	650	01:15:20	4520	01:16:39	4599	00:01:19	79	0.0000
nopath	2	3	9	1	679	01:15:35	4535	01:16:44	4604	00:01:09	69	0.0000
nopath	2	4	3	1	708	01:15:18	4518	01:16:45	4605	00:01:27	87	0.0000
nopath	5	3	12	14	621	01:15:33	4533	01:16:54	4614	00:01:21	81	0.0000
nopath	3	6	5	1	667	01:15:50	4550	01:16:56	4616	00:01:06	66	0.0000
nopath	3	6	5	1	667	01:15:52	4552	01:16:58	4618	00:01:06	66	0.0000
nopath	1	3	12	14	763	01:15:19	4519	01:17:03	4623	00:01:44	104	0.0000	00:01:28
nopath	3	6	10	1	667	01:16:25	4585	01:17:16	4636	00:00:51	51	0.0000
nopath	3	7	9	1	302	01:16:39	4599	01:17:17	4637	00:00:38	38	0.0000
nopath	2	3	9	1	679	01:16:17	4577	01:17:26	4646	00:01:09	69	0.0000
nopath	2	1	5	1	504	01:16:45	4605	01:17:26	4646	00:00:41	41	0.0000
nopath	2	3	12	14	679	01:16:33	4593	01:17:29	4649	00:00:56	56	0.0000
nopath	5	1	3	1	785	01:16:13	4573	01:17:31	4651	00:01:18	78	0.0000
nopath	3	6	12	14	667	01:16:35	4595	01:17:47	4667	00:01:12	72	0.0000
nopath	5	3	3	1	621	01:16:58	4618	01:17:51	4671	00:00:53	53	0.0000
nopath	2	1	9	1	504	01:16:56	4616	01:17:55	4675	00:00:59	59	0.0000
nopath	4	1	12	14	792	01:16:43	4603	01:17:57	4677	00:01:14	74	0.0000
nopath	5	1	12	14	785	01:16:30	4590	01:18:01	4681	00:01:31	91	0.0000	00:01:22
nopath	1	3	5	1	763	01:16:20	4580	01:18:02	4682	00:01:42	102	0.0000
nopath	5	1	5	1	785	01:16:54	4614	01:18:03	4683	00:01:09	69	0.0000
nopath	1	7	3	1	542	01:16:34	4594	01:18:04	4684	00:01:30	90	0.0000
nopath	5	1	10	1	785	01:16:55	4615	01:18:05	4685	00:01:10	70	0.0000
nopath	3	6	3	1	667	01:17:03	4623	01:18:05	4685	00:01:02	62	0.0000
nopath	2	4	13	15	708	01:16:48	4608	01:18:08	4688	00:01:20	80	0.0000
nopath	3	6	9	1	667	01:17:08	4628	01:18:08	4688	00:01:00	60	0.0000
nopath	3	6	10	1	667	01:17:10	4630	01:18:10	4690	00:01:00	60	0.0000
nopath	2	3	13	15	679	01:16:55	4615	01:18:11	4691	00:01:16	76	0.0000
nopath	2	4	3	1	708	01:17:15	4635	01:18:14	4694	00:00:59	59	0.0000
nopath	1	5	12	14	785	01:16:14	4574	01:18:15	4695	00:02:01	121	0.0000
nopath	6	2	5	1	748	01:16:54	4614	01:18:18	4698	00:01:24	84	0.0000
nopath	6	1	13	15	832	01:16:47	4607	01:18:19	4699	00:01:32	92	0.0000
nopath	6	1	3	1	832	01:16:50	4610	01:18:21	4701	00:01:31	91	0.0000
nopath	1	3	6	1	763	01:16:54	4614	01:18:42	4722	00:01:48	108	0.0000
nopath	1	4	5	1	792	01:17:40	4660	01:18:46	4726	00:01:06	66	0.0000
nopath	3	6	12	14	667	01:17:13	4633	01:18:47	4727	00:01:34	94	0.0000
nopath	4	6	12	14	696	01:17:31	4651	01:18:49	4729	00:01:18	78	0.0000
nopath	2	1	13	15	504	01:17:37	4657	01:18:50	4730	00:01:13	73	0.0000
nopath	3	6	9	1	667	01:17:55	4675	01:18:51	4731	00:00:56	56	0.0000
nopath	3	6	12	14	667	01:17:58	4678	01:18:56	4736	00:00:58	58	0.0000
nopath	5	3	5	1	621	01:17:58	4678	01:18:57	4737	00:00:59	59	0.0000
nopath	3	6	9	1	667	01:18:08	4688	01:18:59	4739	00:00:51	51	0.0000
nopath	5	4	2	1	650	01:17:12	4632	01:18:59	4739	00:01:47	107	0.0000
nopath	2	1	5	1	504	01:18:19	4699	01:19:04	4744	00:00:45	45	0.0000	00:00:53
nopath	6	7	10	1	624	01:17:41	4661	01:19:08	4748	00:01:27	87	0.0000
nopath	5	1	6	1	785	01:17:16	4636	01:19:11	4751	00:01:55	115	0.0000
nopath	1	5	3	1	785	01:17:06	4626	01:19:13	4753	00:02:07	127	0.0000
nopath	1	3	3	1	763	01:17:47	4667	01:19:22	4762	00:01:35	95	0.0000
nopath	4	7	3	1	331	01:18:20	4700	01:19:25	4765	00:01:05	65	0.0000
nopath	2	3	12	14	679	01:17:53	4673	01:19:25	4765	00:01:32	92	0.0000
nopath	3	6	3	1	667	01:18:15	4695	01:19:26	4766	00:01:11	71	0.0000
nopath	3	2	12	14	679	01:18:21	4701	01:19:27	4767	00:01:06	66	0.0000
nopath	3	6	12	14	667	01:18:46	4726	01:19:36	4776	00:00:50	50	0.0000
nopath	2	4	12	14	708	01:18:34	4714	01:19:46	4786	00:01:12	72	0.0000
nopath	3	1	3	1	763	01:18:24	4704	01:19:46	4786	00:01:22	82	0.0000
nopath	2	3	5	1	679	01:18:53	4733	01:19:47	4787	00:00:54	54	0.0000
nopath	2	1	6	1	504	01:19:08	4748	01:19:53	4793	00:00:45	45	0.0000
nopath	3	6	4	1	667	01:19:05	4745	01:19:55	4795	00:00:50	50	0.0000
nopath	6	1	12	14	832	01:18:28	4708	01:20:02	4802	00:01:34	94	0.0000	00:01:32
nopath	1	7	9	1	542	01:18:51	4731	01:20:03	4803	00:01:12	72	0.0000
nopath	2	4	5	1	708	01:19:16	4756	01:20:15	4815	00:00:59	59	0.0000
nopath	3	6	13	15	667	01:19:33	4773	01:20:25	4825	00:00:52	52	0.0000
nopath	6	3	9	1	667	01:19:36	4776	01:20:26	4826	00:00:50	50	0.0000
nopath	3	6	5	1	667	01:19:34	4774	01:20:27	4827	00:00:53	53	0.0000
nopath	6	7	3	1	624	01:19:25	4765	01:20:27	4827	00:01:02	62	0.0000
nopath	1	3	12	14	763	01:19:32	4772	01:20:33	4833	00:01:01	61	0.0000
nopath	2	4	12	14	708	01:19:53	4793	01:20:56	4856	00:01:03	63	0.0000
nopath	1	2	3	1	504	01:20:03	4803	01:21:02	4862	00:00:59	59	0.0000	00:00:57
nopath	2	4	9	1	708	01:20:09	4809	01:21:02	4862	00:00:53	53	0.0000
nopath	6	1	3	1	832	01:20:00	4800	01:21:03	4863	00:01:03	63	0.0000
nopath	5	3	9	1	621	01:20:03	4803	01:21:13	4873	00:01:10	70	0.0000
nopath	5	3	3	1	621	01:20:35	4835	01:21:24	4884	00:00:49	49	0.0000
nopath	3	6	9	1	667	01:20:10	4810	01:21:26	4886	00:01:16	76	0.0000
nopath	4	1	12	14	792	01:20:25	4825	01:21:31	4891	00:01:06	66	0.0000
nopath	3	5	5	1	621	01:20:22	4822	01:21:36	4896	00:01:14	74	0.0000
nopath	2	4	9	1	708	01:20:30	4830	01:21:36	4896	00:01:06	66	0.0000
nopath	2	4	3	1	708	01:20:35	4835	01:21:38	4898	00:01:03	63	0.0000
nopath	5	1	5	1	785	01:20:14	4814	01:21:41	4901	00:01:27	87	0.0000
nopath	3	6	9	1	667	01:20:47	4847	01:21:42	4902	00:00:55	55	0.0000
nopath	4	2	9	1	708	01:21:01	4861	01:21:55	4915	00:00:54	54	0.0000
nopath	3	4	3	1	375	01:21:03	4863	01:21:56	4916	00:00:53	53	0.0000
nopath	2	4	5	1	708	01:20:57	4857	01:22:05	4925	00:01:08	68	0.0000	00:01:16
nopath	6	2	5	1	748	01:21:11	4871	01:22:10	4930	00:00:59	59	0.0000
nopath	5	1	5	1	785	01:20:19	4819	01:22:11	4931	00:01:52	112	0.0000
nopath	5	1	12	14	785	01:20:22	4822	01:22:14	4934	00:01:52	112	0.0000
nopath	3	6	12	14	667	01:21:14	4874	01:22:18	4938	00:01:04	64	0.0000
nopath	6	7	12	14	624	01:21:17	4877	01:22:18	4938	00:01:01	61	0.0000
nopath	2	3	3	1	679	01:21:01	4861	01:22:22	4942	00:01:21	81	0.0000
nopath	2	3	6	1	679	01:21:09	4869	01:22:25	4945	00:01:16	76	0.0000
nopath	2	4	3	1	708	01:21:10	4870	01:22:28	4948	00:01:18	78	0.0000
nopath	5	1	12	14	785	01:20:52	4852	01:22:28	4948	00:01:36	96	0.0000
nopath	1	3	12	14	763	01:21:00	4860	01:22:30	4950	00:01:30	90	0.0000
nopath	2	7	6	1	458	01:21:56	4916	01:22:48	4968	00:00:52	52	0.0000
nopath	5	4	10	1	650	01:21:09	4869	01:22:48	4968	00:01:39	99	0.0000
nopath	4	1	3	1	792	01:21:20	4880	01:22:49	4969	00:01:29	89	0.0000
nopath	5	4	9	1	650	01:21:30	4890	01:22:50	4970	00:01:20	80	0.0000
nopath	1	3	9	1	763	01:21:45	4905	01:22:52	4972	00:01:07	67	0.0000
nopath	3	1	3	1	763	01:21:41	4901	01:22:53	4973	00:01:12	72	0.0000
nopath	3	6	5	1	667	01:21:36	4896	01:22:56	4976	00:01:20	80	0.0000
nopath	4	1	3	1	792	01:21:35	4895	01:22:56	4976	00:01:21	81	0.0000
nopath	2	3	3	1	679	01:21:40	4900	01:22:57	4977	00:01:17	77	0.0000
nopath	1	2	9	1	504	01:21:53	4913	01:23:03	4983	00:01:10	70	0.0000	00:01:10
nopath	2	4	9	1	708	01:21:57	4917	01:23:06	4986	00:01:09	69	0.0000
nopath	5	3	12	14	621	01:21:56	4916	01:23:16	4996	00:01:20	80	0.0000
nopath	3	2	12	14	679	01:21:57	4917	01:23:16	4996	00:01:19	79	0.0000
nopath	6	7	9	1	624	01:21:44	4904	01:23:17	4997	00:01:33	93	0.0000
nopath	1	3	3	1	763	01:22:12	4932	01:23:34	5014	00:01:22	82	0.0000
nopath	1	4	3	1	792	01:21:50	4910	01:23:35	5015	00:01:45	105	0.0000
nopath	3	6	3	1	667	01:22:34	4954	01:23:36	5016	00:01:02	62	0.0000
nopath	3	6	3	1	667	01:22:48	4968	01:23:39	5019	00:00:51	51	0.0000
nopath	5	1	9	1	785	01:22:11	4931	01:23:41	5021	00:01:30	90	0.0000
nopath	3	6	6	1	667	01:22:56	4976	01:23:45	5025	00:00:49	49	0.0000
nopath	3	6	3	1	667	01:23:00	4980	01:23:51	5031	00:00:51	51	0.0000
nopath	2	3	5	1	679	01:22:21	4941	01:23:52	5032	00:01:31	91	0.0000
nopath	4	7	6	1	331	01:23:26	5006	01:23:58	5038	00:00:32	32	0.0000
nopath	5	1	5	1	785	01:22:54	4974	01:24:01	5041	00:01:07	67	0.0000	00:01:30
nopath	3	6	5	1	667	01:23:07	4987	01:24:05	5045	00:00:58	58	0.0000
nopath	2	4	6	1	708	01:23:11	4991	01:24:06	5046	00:00:55	55	0.0000
nopath	3	7	3	1	302	01:23:22	5002	01:24:17	5057	00:00:55	55	0.0000
nopath	4	5	12	14	650	01:23:21	5001	01:24:25	5065	00:01:04	64	0.0000
nopath	4	2	10	1	708	01:23:35	5015	01:24:35	5075	00:01:00	60	0.0000
nopath	3	6	9	1	667	01:23:41	5021	01:24:39	5079	00:00:58	58	0.0000
nopath	1	3	13	15	763	01:23:33	5013	01:24:45	5085	00:01:12	72	0.0000
nopath	1	3	9	1	763	01:23:41	5021	01:24:47	5087	00:01:06	66	0.0000
nopath	2	1	12	14	504	01:23:48	5028	01:24:48	5088	00:01:00	60	0.0000
nopath	4	7	6	1	331	01:24:17	5057	01:24:48	5088	00:00:31	31	0.0000
nopath	2	7	9	1	458	01:24:03	5043	01:24:51	5091	00:00:48	48	0.0000
nopath	6	2	13	15	748	01:23:40	5020	01:24:58	5098	00:01:18	78	0.0000
nopath	5	1	9	1	785	01:23:08	4988	01:25:01	5101	00:01:53	113	0.0000	00:01:53
nopath	3	6	7	1	667	01:23:59	5039	01:25:06	5106	00:01:07	67	0.0000
nopath	3	6	9	1	667	01:24:03	5043	01:25:08	5108	00:01:05	65	0.0000
nopath	6	1	5	1	832	01:24:05	5045	01:25:10	5110	00:01:05	65	0.0000
nopath	6	3	9	1	667	01:23:51	5031	01:25:13	5113	00:01:22	82	0.0000
nopath	5	3	3	1	621	01:24:16	5056	01:25:19	5119	00:01:03	63	0.0000
nopath	5	2	9	1	701	01:24:04	5044	01:25:20	5120	00:01:16	76	0.0000
nopath	6	4	3	1	696	01:24:00	5040	01:25:21	5121	00:01:21	81	0.0000
nopath	1	3	3	1	763	01:23:54	5034	01:25:34	5134	00:01:40	100	0.0000
nopath	2	4	3	1	708	01:24:05	5045	01:25:35	5135	00:01:30	90	0.0000
nopath	3	6	6	1	667	01:24:39	5079	01:25:36	5136	00:00:57	57	0.0000
nopath	3	6	3	1	667	01:24:44	5084	01:25:37	5137	00:00:53	53	0.0000
nopath	5	3	2	1	621	01:24:42	5082	01:25:43	5143	00:01:01	61	0.0000
nopath	2	1	10	1	504	01:25:08	5108	01:25:52	5152	00:00:44	44	0.0000
nopath	4	3	3	1	375	01:25:21	5121	01:26:03	5163	00:00:42	42	0.0000	00:01:00
nopath	3	6	10	1	667	01:25:12	5112	01:26:05	5165	00:00:53	53	0.0000
nopath	6	1	13	15	832	01:24:37	5077	01:26:05	5165	00:01:28	88	0.0000
nopath	1	3	3	1	763	01:25:26	5126	01:26:32	5192	00:01:06	66	0.0000
nopath	1	3	13	15	763	01:25:32	5132	01:26:37	5197	00:01:05	65	0.0000
nopath	3	6	13	15	667	01:25:34	5134	01:26:39	5199	00:01:05	65	0.0000
nopath	3	2	9	1	679	01:25:35	5135	01:26:43	5203	00:01:08	68	0.0000
nopath	2	3	3	1	679	01:25:52	5152	01:26:45	5205	00:00:53	53	0.0000
nopath	3	1	12	14	763	01:25:47	5147	01:26:59	5219	00:01:12	72	0.0000
nopath	4	7	9	1	331	01:26:42	5202	01:27:14	5234	00:00:32	32	0.0000	00:00:39
nopath	2	3	13	15	679	01:25:57	5157	01:27:15	5235	00:01:18	78	0.0000
nopath	1	2	9	1	504	01:26:33	5193	01:27:18	5238	00:00:45	45	0.0000
nopath	2	3	9	1	679	01:26:24	5184	01:27:18	5238	00:00:54	54	0.0000
nopath	3	6	13	15	667	01:26:15	5175	01:27:20	5240	00:01:05	65	0.0000
nopath	3	6	5	1	667	01:26:22	5182	01:27:22	5242	00:01:00	60	0.0000
nopath	1	2	12	14	504	01:26:34	5194	01:27:42	5262	00:01:08	68	0.0000
nopath	2	3	6	1	679	01:26:53	5213	01:27:52	5272	00:00:59	59	0.0000
nopath	3	6	3	1	667	01:26:55	5215	01:27:55	5275	00:01:00	60	0.0000
nopath	1	5	6	1	785	01:27:01	5221	01:28:04	5284	00:01:03	63	0.0000	00:01:30
nopath	3	1	12	14	763	01:27:17	5237	01:28:16	5296	00:00:59	59	0.0000
nopath	5	1	5	1	785	01:26:58	5218	01:28:21	5301	00:01:23	83	0.0000
nopath	2	3	3	1	679	01:27:12	5232	01:28:22	5302	00:01:10	70	0.0000
nopath	3	6	3	1	667	01:27:30	5250	01:28:26	5306	00:00:56	56	0.0000
nopath	2	3	5	1	679	01:27:32	5252	01:28:26	5306	00:00:54	54	0.0000
nopath	3	6	9	1	667	01:27:35	5255	01:28:31	5311	00:00:56	56	0.0000
nopath	3	2	7	1	679	01:27:33	5253	01:28:31	5311	00:00:58	58	0.0000
nopath	1	3	3	1	763	01:27:32	5252	01:28:35	5315	00:01:03	63	0.0000
nopath	6	2	3	1	748	01:27:24	5244	01:28:45	5325	00:01:21	81	0.0000
nopath	2	4	3	1	708	01:27:41	5261	01:28:47	5327	00:01:06	66	0.0000
nopath	1	2	3	1	504	01:27:48	5268	01:28:55	5335	00:01:07	67	0.0000
nopath	6	1	5	1	832	01:27:42	5262	01:28:56	5336	00:01:14	74	0.0000
nopath	1	2	9	1	504	01:28:21	5301	01:29:07	5347	00:00:46	46	0.0000	00:00:56
nopath	2	3	3	1	679	01:28:04	5284	01:29:12	5352	00:01:08	68	0.0000
nopath	1	3	13	15	763	01:28:09	5289	01:29:19	5359	00:01:10	70	0.0000
nopath	5	1	3	1	785	01:28:24	5304	01:29:25	5365	00:01:01	61	0.0000
nopath	3	6	3	1	667	01:27:57	5277	01:29:25	5365	00:01:28	88	0.0000
nopath	3	6	3	1	667	01:28:30	5310	01:29:27	5367	00:00:57	57	0.0000
nopath	5	3	12	14	621	01:28:40	5320	01:29:32	5372	00:00:52	52	0.0000
nopath	5	1	5	1	785	01:28:33	5313	01:29:34	5374	00:01:01	61	0.0000
nopath	5	4	12	14	650	01:28:45	5325	01:29:42	5382	00:00:57	57	0.0000
nopath	6	4	12	14	696	01:28:42	5322	01:29:49	5389	00:01:07	67	0.0000
nopath	6	1	5	1	832	01:28:36	5316	01:29:54	5394	00:01:18	78	0.0000
nopath	1	2	10	1	504	01:29:15	5355	01:30:00	5400	00:00:45	45	0.0000	00:00:45
nopath	5	4	3	1	650	01:29:15	5355	01:30:11	5411	00:00:56	56	0.0000
nopath	4	7	3	1	331	01:29:27	5367	01:30:15	5415	00:00:48	48	0.0000
nopath	4	2	7	1	708	01:29:05	5345	01:30:19	5419	00:01:14	74	0.0000
nopath	1	5	12	14	785	01:28:34	5314	01:30:25	5425	00:01:51	111	0.0000
nopath	4	1	12	14	792	01:27:27	5247	01:30:26	5426	00:02:59	179	0.0000
nopath	3	5	5	1	621	01:29:33	5373	01:30:35	5435	00:01:02	62	0.0000
nopath	5	2	10	1	701	01:28:57	5337	01:30:35	5435	00:01:38	98	0.0000
nopath	3	6	9	1	667	01:29:34	5374	01:30:38	5438	00:01:04	64	0.0000
nopath	6	2	13	15	748	01:29:18	5358	01:30:38	5438	00:01:20	80	0.0000
nopath	3	5	12	14	621	01:29:49	5389	01:30:48	5448	00:00:59	59	0.0000
nopath	6	1	13	15	832	01:29:29	5369	01:30:48	5448	00:01:19	79	0.0000
nopath	3	4	9	1	375	01:30:16	5416	01:30:49	5449	00:00:33	33	0.0000
nopath	3	6	13	15	667	01:29:57	5397	01:30:54	5454	00:00:57	57	0.0000
nopath	3	6	5	1	667	01:30:01	5401	01:30:57	5457	00:00:56	56	0.0000
nopath	3	6	12	14	667	01:30:08	5408	01:30:59	5459	00:00:51	51	0.0000
nopath	1	2	2	1	504	01:30:16	5416	01:31:01	5461	00:00:45	45	0.0000	00:00:45
nopath	1	3	9	1	763	01:29:27	5367	01:31:02	5462	00:01:35	95	0.0000
nopath	2	4	9	1	708	01:29:36	5376	01:31:06	5466	00:01:30	90	0.0000
nopath	1	2	9	1	504	01:30:20	5420	01:31:07	5467	00:00:47	47	0.0000
nopath	3	6	10	1	667	01:30:19	5419	01:31:10	5470	00:00:51	51	0.0000
nopath	3	6	5	1	667	01:30:21	5421	01:31:11	5471	00:00:50	50	0.0000
nopath	3	6	5	1	667	01:30:23	5423	01:31:15	5475	00:00:52	52	0.0000
nopath	3	1	9	1	763	01:30:13	5413	01:31:25	5485	00:01:12	72	0.0000
nopath	4	2	3	1	708	01:29:55	5395	01:31:27	5487	00:01:32	92	0.0000
nopath	5	6	12	14	380	01:30:53	5453	01:31:27	5487	00:00:34	34	0.0000
nopath	6	2	5	1	748	01:30:17	5417	01:31:35	5495	00:01:18	78	0.0000
nopath	3	6	5	1	667	01:30:32	5432	01:31:36	5496	00:01:04	64	0.0000
nopath	3	6	3	1	667	01:30:38	5438	01:31:38	5498	00:01:00	60	0.0000
nopath	1	2	5	1	504	01:30:41	5441	01:31:41	5501	00:01:00	60	0.0000
nopath	1	3	3	1	763	01:30:19	5419	01:31:42	5502	00:01:23	83	0.0000
nopath	2	4	3	1	708	01:30:25	5425	01:31:46	5506	00:01:21	81	0.0000
nopath	3	6	13	15	667	01:30:54	5454	01:31:47	5507	00:00:53	53	0.0000
nopath	3	6	3	1	667	01:31:03	5463	01:31:53	5513	00:00:50	50	0.0000
nopath	3	6	5	1	667	01:31:04	5464	01:31:55	5515	00:00:51	51	0.0000
nopath	6	5	10	1	380	01:31:13	5473	01:31:58	5518	00:00:45	45	0.0000
nopath	2	3	3	1	679	01:31:12	5472	01:32:16	5536	00:01:04	64	0.0000	00:01:06
nopath	3	6	12	14	667	01:31:14	5474	01:32:17	5537	00:01:03	63	0.0000
nopath	3	6	3	1	667	01:31:15	5475	01:32:19	5539	00:01:04	64	0.0000
nopath	2	1	12	14	504	01:31:33	5493	01:32:20	5540	00:00:47	47	0.0000
nopath	2	3	9	1	679	01:31:27	5487	01:32:20	5540	00:00:53	53	0.0000
nopath	3	6	3	1	667	01:31:28	5488	01:32:21	5541	00:00:53	53	0.0000
nopath	2	4	3	1	708	01:31:35	5495	01:32:30	5550	00:00:55	55	0.0000
nopath	2	3	3	1	679	01:31:41	5501	01:32:33	5553	00:00:52	52	0.0000
nopath	2	1	10	1	504	01:31:49	5509	01:32:33	5553	00:00:44	44	0.0000
nopath	3	1	6	1	763	01:31:31	5491	01:32:36	5556	00:01:05	65	0.0000
nopath	6	1	5	1	832	01:31:18	5478	01:32:41	5561	00:01:23	83	0.0000
nopath	4	3	9	1	375	01:32:11	5531	01:32:53	5573	00:00:42	42	0.0000
nopath	4	1	12	14	792	01:31:21	5481	01:32:55	5575	00:01:34	94	0.0000
nopath	3	6	13	15	667	01:31:46	5506	01:33:20	5600	00:01:34	94	0.0000	00:01:00
nopath	3	6	10	1	667	01:32:17	5537	01:33:26	5606	00:01:09	69	0.0000
nopath	3	6	12	14	667	01:32:18	5538	01:33:30	5610	00:01:12	72	0.0000
nopath	5	1	5	1	785	01:32:01	5521	01:33:31	5611	00:01:30	90	0.0000
nopath	5	1	12	14	785	01:32:25	5545	01:33:33	5613	00:01:08	68	0.0000
nopath	1	2	3	1	504	01:32:46	5566	01:33:34	5614	00:00:48	48	0.0000
nopath	2	4	12	14	708	01:32:13	5533	01:33:36	5616	00:01:23	83	0.0000
nopath	3	6	12	14	667	01:32:46	5566	01:33:37	5617	00:00:51	51	0.0000
nopath	1	4	3	1	792	01:32:13	5533	01:33:37	5617	00:01:24	84	0.0000
nopath	2	3	9	1	679	01:32:34	5554	01:33:38	5618	00:01:04	64	0.0000
nopath	2	3	5	1	679	01:32:41	5561	01:33:40	5620	00:00:59	59	0.0000
nopath	2	5	5	1	701	01:32:30	5550	01:33:43	5623	00:01:13	73	0.0000
nopath	3	6	12	14	667	01:32:53	5573	01:33:57	5637	00:01:04	64	0.0000
nopath	3	5	10	1	621	01:32:56	5576	01:33:58	5638	00:01:02	62	0.0000
nopath	4	2	12	14	708	01:32:26	5546	01:33:58	5638	00:01:32	92	0.0000
nopath	1	3	3	1	763	01:32:25	5545	01:34:02	5642	00:01:37	97	0.0000	00:01:21
nopath	2	4	10	1	708	01:32:58	5578	01:34:08	5648	00:01:10	70	0.0000
nopath	6	1	6	1	832	01:32:58	5578	01:34:11	5651	00:01:13	73	0.0000
nopath	2	3	9	1	679	01:33:22	5602	01:34:13	5653	00:00:51	51	0.0000
nopath	1	2	13	15	504	01:33:02	5582	01:34:14	5654	00:01:12	72	0.0000
nopath	3	5	3	1	621	01:32:57	5577	01:34:25	5665	00:01:28	88	0.0000
nopath	3	6	10	1	667	01:33:23	5603	01:34:28	5668	00:01:05	65	0.0000
nopath	1	3	6	1	763	01:33:31	5611	01:34:36	5676	00:01:05	65	0.0000
nopath	2	4	13	15	708	01:33:26	5606	01:34:38	5678	00:01:12	72	0.0000
nopath	5	2	12	14	701	01:33:38	5618	01:34:38	5678	00:01:00	60	0.0000
nopath	5	1	13	15	785	01:33:17	5597	01:34:38	5678	00:01:21	81	0.0000
nopath	1	3	3	1	763	01:33:39	5619	01:34:41	5681	00:01:02	62	0.0000
nopath	1	2	6	1	504	01:33:51	5631	01:34:42	5682	00:00:51	51	0.0000
nopath	5	1	3	1	785	01:33:34	5614	01:34:42	5682	00:01:08	68	0.0000
nopath	3	6	10	1	667	01:33:28	5608	01:34:46	5686	00:01:18	78	0.0000
nopath	3	6	12	14	667	01:33:52	5632	01:34:48	5688	00:00:56	56	0.0000
nopath	6	5	3	1	380	01:34:06	5646	01:34:50	5690	00:00:44	44	0.0000
nopath	3	7	10	1	302	01:34:25	5665	01:35:01	5701	00:00:36	36	0.0000	00:00:43
nopath	1	5	10	1	785	01:32:52	5572	01:35:03	5703	00:02:11	131	0.0000
nopath	2	7	12	14	458	01:33:37	5617	01:35:05	5705	00:01:28	88	0.0000
nopath	1	5	3	1	785	01:33:53	5633	01:35:06	5706	00:01:13	73	0.0000
nopath	2	1	9	1	504	01:34:17	5657	01:35:12	5712	00:00:55	55	0.0000
nopath	6	2	6	1	748	01:33:46	5626	01:35:17	5717	00:01:31	91	0.0000
nopath	6	2	6	1	748	01:34:11	5651	01:35:20	5720	00:01:09	69	0.0000
nopath	6	1	12	14	832	01:33:28	5608	01:35:22	5722	00:01:54	114	0.0000
nopath	1	2	10	1	504	01:34:15	5655	01:35:24	5724	00:01:09	69	0.0000
nopath	3	6	5	1	667	01:34:13	5653	01:35:26	5726	00:01:13	73	0.0000
nopath	2	3	6	1	679	01:34:11	5651	01:35:42	5742	00:01:31	91	0.0000
nopath	3	6	2	1	667	01:34:47	5687	01:35:45	5745	00:00:58	58	0.0000
nopath	1	3	9	1	763	01:34:42	5682	01:35:46	5746	00:01:04	64	0.0000
nopath	3	5	8	1	621	01:34:52	5692	01:35:48	5748	00:00:56	56	0.0000
nopath	3	6	3	1	667	01:34:58	5698	01:35:51	5751	00:00:53	53	0.0000
nopath	6	2	3	1	748	01:34:28	5668	01:35:55	5755	00:01:27	87	0.0000
nopath	2	4	3	1	708	01:34:39	5679	01:35:56	5756	00:01:17	77	0.0000
nopath	6	2	5	1	748	01:34:58	5698	01:35:57	5757	00:00:59	59	0.0000
nopath	2	3	9	1	679	01:34:55	5695	01:35:57	5757	00:01:02	62	0.0000
nopath	6	1	12	14	832	01:35:06	5706	01:36:10	5770	00:01:04	64	0.0000	00:01:18
nopath	5	6	6	1	380	01:35:18	5718	01:36:10	5770	00:00:52	52	0.0000
nopath	5	6	3	1	380	01:35:30	5730	01:36:13	5773	00:00:43	43	0.0000
nopath	2	5	5	1	701	01:34:22	5662	01:36:23	5783	00:02:01	121	0.0000
nopath	6	2	5	1	748	01:35:26	5726	01:36:24	5784	00:00:58	58	0.0000
nopath	3	1	10	1	763	01:35:02	5702	01:36:25	5785	00:01:23	83	0.0000
nopath	5	7	12	14	577	01:34:13	5653	01:36:31	5791	00:02:18	138	0.0000
nopath	1	2	12	14	504	01:35:37	5737	01:36:32	5792	00:00:55	55	0.0000
nopath	1	3	10	1	763	01:35:12	5712	01:36:32	5792	00:01:20	80	0.0000
nopath	3	6	5	1	667	01:35:12	5712	01:36:36	5796	00:01:24	84	0.0000
nopath	2	3	9	1	679	01:35:29	5729	01:36:37	5797	00:01:08	68	0.0000
nopath	3	6	12	14	667	01:35:20	5720	01:36:39	5799	00:01:19	79	0.0000
nopath	5	7	5	1	577	01:35:32	5732	01:36:57	5817	00:01:25	85	0.0000
nopath	5	6	12	14	380	01:35:49	5749	01:36:58	5818	00:01:09	69	0.0000
nopath	4	2	12	14	708	01:35:50	5750	01:36:59	5819	00:01:09	69	0.0000
nopath	1	3	3	1	763	01:35:54	5754	01:37:02	5822	00:01:08	68	0.0000	00:01:07
nopath	2	4	13	15	708	01:36:09	5769	01:37:08	5828	00:00:59	59	0.0000
nopath	6	2	3	1	748	01:36:02	5762	01:37:15	5835	00:01:13	73	0.0000
nopath	2	3	12	14	679	01:36:23	5783	01:37:16	5836	00:00:53	53	0.0000
nopath	2	7	3	1	458	01:36:49	5809	01:37:33	5853	00:00:44	44	0.0000
nopath	3	6	10	1	667	01:36:19	5779	01:37:36	5856	00:01:17	77	0.0000
nopath	3	5	3	1	621	01:36:55	5815	01:37:55	5875	00:01:00	60	0.0000
nopath	5	2	5	1	701	01:36:47	5807	01:37:55	5875	00:01:08	68	0.0000
nopath	3	6	12	14	667	01:37:04	5824	01:37:59	5879	00:00:55	55	0.0000
nopath	1	3	3	1	763	01:36:36	5796	01:38:02	5882	00:01:26	86	0.0000	00:01:26
nopath	2	3	5	1	679	01:36:57	5817	01:38:05	5885	00:01:08	68	0.0000
nopath	3	6	13	15	667	01:37:16	5836	01:38:08	5888	00:00:52	52	0.0000
nopath	3	6	5	1	667	01:37:18	5838	01:38:11	5891	00:00:53	53	0.0000
nopath	4	3	6	1	375	01:37:40	5860	01:38:14	5894	00:00:34	34	0.0000
nopath	3	6	12	14	667	01:37:30	5850	01:38:21	5901	00:00:51	51	0.0000
nopath	2	7	13	15	458	01:37:43	5863	01:38:24	5904	00:00:41	41	0.0000
nopath	2	6	3	1	748	01:37:03	5823	01:38:26	5906	00:01:23	83	0.0000
nopath	1	2	5	1	504	01:37:40	5860	01:38:31	5911	00:00:51	51	0.0000
nopath	6	1	12	14	832	01:37:10	5830	01:38:32	5912	00:01:22	82	0.0000
nopath	1	2	5	1	504	01:37:49	5869	01:38:36	5916	00:00:47	47	0.0000
nopath	2	3	12	14	679	01:37:25	5845	01:38:53	5933	00:01:28	88	0.0000
nopath	2	3	3	1	679	01:37:44	5864	01:38:55	5935	00:01:11	71	0.0000
nopath	3	6	12	14	667	01:37:54	5874	01:38:57	5937	00:01:03	63	0.0000
nopath	3	6	3	1	667	01:37:57	5877	01:38:59	5939	00:01:02	62	0.0000
nopath	3	6	9	1	667	01:38:14	5894	01:39:04	5944	00:00:50	50	0.0000	00:01:03
nopath	2	1	3	1	504	01:38:19	5899	01:39:07	5947	00:00:48	48	0.0000
nopath	4	1	3	1	792	01:37:44	5864	01:39:09	5949	00:01:25	85	0.0000
nopath	1	2	12	14	504	01:38:16	5896	01:39:22	5962	00:01:06	66	0.0000
nopath	6	1	12	14	832	01:37:48	5868	01:39:22	5962	00:01:34	94	0.0000
nopath	4	7	3	1	331	01:38:49	5929	01:39:25	5965	00:00:36	36	0.0000
nopath	2	4	3	1	708	01:38:26	5906	01:39:25	5965	00:00:59	59	0.0000
nopath	3	5	12	14	621	01:38:25	5905	01:39:27	5967	00:01:02	62	0.0000
nopath	3	6	12	14	667	01:38:27	5907	01:39:30	5970	00:01:03	63	0.0000
nopath	2	6	13	15	748	01:38:25	5905	01:39:36	5976	00:01:11	71	0.0000
nopath	2	6	13	15	748	01:38:31	5911	01:39:38	5978	00:01:07	67	0.0000
nopath	1	4	3	1	792	01:38:29	5909	01:39:44	5984	00:01:15	75	0.0000
nopath	1	4	3	1	792	01:38:32	5912	01:39:46	5986	00:01:14	74	0.0000
nopath	2	3	3	1	679	01:38:54	5934	01:39:55	5995	00:01:01	61	0.0000
nopath	3	6	5	1	667	01:38:32	5912	01:39:56	5996	00:01:24	84	0.0000
nopath	3	6	5	1	667	01:38:53	5933	01:39:59	5999	00:01:06	66	0.0000
nopath	3	6	9	1	667	01:39:02	5942	01:40:03	6003	00:01:01	61	0.0000	00:01:08
nopath	1	4	9	1	792	01:38:59	5939	01:40:06	6006	00:01:07	67	0.0000
nopath	6	5	9	1	380	01:39:32	5972	01:40:07	6007	00:00:35	35	0.0000
nopath	2	1	3	1	504	01:39:21	5961	01:40:08	6008	00:00:47	47	0.0000
nopath	2	1	5	1	504	01:39:26	5966	01:40:14	6014	00:00:48	48	0.0000
nopath	2	3	7	1	679	01:39:20	5960	01:40:15	6015	00:00:55	55	0.0000
nopath	2	1	6	1	504	01:39:34	5974	01:40:17	6017	00:00:43	43	0.0000
nopath	6	2	2	1	748	01:39:07	5947	01:40:18	6018	00:01:11	71	0.0000
nopath	5	1	13	15	785	01:38:44	5924	01:40:20	6020	00:01:36	96	0.0000
nopath	1	2	9	1	504	01:39:03	5943	01:40:21	6021	00:01:18	78	0.0000
nopath	6	2	3	1	748	01:39:30	5970	01:40:27	6027	00:00:57	57	0.0000
nopath	1	2	5	1	504	01:39:21	5961	01:40:30	6030	00:01:09	69	0.0000
nopath	5	3	12	14	621	01:39:18	5958	01:40:38	6038	00:01:20	80	0.0000
nopath	2	3	12	14	679	01:39:23	5963	01:40:43	6043	00:01:20	80	0.0000
nopath	3	6	9	1	667	01:39:41	5981	01:40:46	6046	00:01:05	65	0.0000
nopath	3	6	12	14	667	01:39:53	5993	01:40:48	6048	00:00:55	55	0.0000
nopath	3	5	5	1	621	01:39:59	5999	01:40:52	6052	00:00:53	53	0.0000
nopath	2	7	7	1	458	01:39:39	5979	01:40:58	6058	00:01:19	79	0.0000
nopath	1	3	12	14	763	01:39:46	5986	01:41:03	6063	00:01:17	77	0.0000	00:01:17
nopath	2	3	9	1	679	01:39:37	5977	01:41:08	6068	00:01:31	91	0.0000
nopath	5	1	12	14	785	01:38:54	5934	01:41:12	6072	00:02:18	138	0.0000
nopath	2	4	10	1	708	01:39:54	5994	01:41:14	6074	00:01:20	80	0.0000
nopath	5	1	3	1	785	01:39:46	5986	01:41:14	6074	00:01:28	88	0.0000
nopath	5	1	12	14	785	01:40:01	6001	01:41:17	6077	00:01:16	76	0.0000
nopath	6	3	10	1	667	01:40:24	6024	01:41:23	6083	00:00:59	59	0.0000
nopath	3	6	3	1	667	01:40:17	6017	01:41:26	6086	00:01:09	69	0.0000
nopath	6	1	5	1	832	01:40:20	6020	01:41:27	6087	00:01:07	67	0.0000
nopath	1	2	3	1	504	01:40:42	6042	01:41:27	6087	00:00:45	45	0.0000
nopath	3	6	12	14	667	01:40:20	6020	01:41:29	6089	00:01:09	69	0.0000
nopath	5	2	12	14	701	01:40:18	6018	01:41:33	6093	00:01:15	75	0.0000
nopath	5	1	12	14	785	01:40:10	6010	01:41:36	6096	00:01:26	86	0.0000
nopath	3	6	12	14	667	01:40:32	6032	01:41:57	6117	00:01:25	85	0.0000
nopath	4	5	3	1	650	01:41:03	6063	01:42:00	6120	00:00:57	57	0.0000	00:01:17
nopath	2	3	13	15	679	01:40:35	6035	01:42:11	6131	00:01:36	96	0.0000
nopath	1	4	3	1	792	01:41:02	6062	01:42:16	6136	00:01:14	74	0.0000
nopath	5	3	12	14	621	01:41:00	6060	01:42:24	6144	00:01:24	84	0.0000
nopath	3	6	9	1	667	01:41:03	6063	01:42:26	6146	00:01:23	83	0.0000
nopath	6	3	3	1	667	01:41:26	6086	01:42:26	6146	00:01:00	60	0.0000
nopath	1	4	5	1	792	01:41:22	6082	01:42:35	6155	00:01:13	73	0.0000
nopath	3	6	9	1	667	01:41:37	6097	01:42:46	6166	00:01:09	69	0.0000
nopath	2	3	9	1	679	01:41:33	6093	01:43:02	6182	00:01:29	89	0.0000	00:01:09
nopath	3	6	12	14	667	01:42:10	6130	01:43:07	6187	00:00:57	57	0.0000
nopath	1	3	12	14	763	01:41:49	6109	01:43:08	6188	00:01:19	79	0.0000
nopath	3	6	9	1	667	01:42:14	6134	01:43:09	6189	00:00:55	55	0.0000
nopath	1	4	13	15	792	01:41:32	6092	01:43:09	6189	00:01:37	97	0.0000
nopath	2	4	6	1	708	01:42:01	6121	01:43:11	6191	00:01:10	70	0.0000
nopath	3	6	3	1	667	01:42:17	6137	01:43:12	6192	00:00:55	55	0.0000
nopath	5	1	12	14	785	01:41:34	6094	01:43:12	6192	00:01:38	98	0.0000
nopath	2	3	12	14	679	01:42:09	6129	01:43:13	6193	00:01:04	64	0.0000
nopath	3	2	12	14	679	01:42:25	6145	01:43:20	6200	00:00:55	55	0.0000
nopath	6	3	5	1	667	01:42:15	6135	01:43:23	6203	00:01:08	68	0.0000
nopath	6	3	12	14	667	01:42:19	6139	01:43:26	6206	00:01:07	67	0.0000
nopath	2	1	3	1	504	01:42:38	6158	01:43:27	6207	00:00:49	49	0.0000
nopath	6	3	9	1	667	01:42:30	6150	01:43:28	6208	00:00:58	58	0.0000
nopath	2	4	12	14	708	01:42:39	6159	01:43:46	6226	00:01:07	67	0.0000
nopath	2	4	9	1	708	01:42:41	6161	01:43:48	6228	00:01:07	67	0.0000
nopath	2	3	12	14	679	01:42:53	6173	01:43:48	6228	00:00:55	55	0.0000
nopath	6	1	9	1	832	01:41:42	6102	01:43:51	6231	00:02:09	129	0.0000
nopath	6	1	9	1	832	01:42:18	6138	01:43:54	6234	00:01:36	96	0.0000
nopath	2	4	9	1	708	01:43:03	6183	01:43:56	6236	00:00:53	53	0.0000
nopath	5	1	13	15	785	01:42:15	6135	01:44:02	6242	00:01:47	107	0.0000	00:01:25
nopath	5	1	12	14	785	01:42:43	6163	01:44:04	6244	00:01:21	81	0.0000
nopath	2	1	6	1	504	01:43:09	6189	01:44:27	6267	00:01:18	78	0.0000
nopath	3	6	13	15	667	01:43:10	6190	01:44:29	6269	00:01:19	79	0.0000
nopath	3	6	5	1	667	01:43:11	6191	01:44:32	6272	00:01:21	81	0.0000
nopath	2	3	9	1	679	01:43:07	6187	01:44:32	6272	00:01:25	85	0.0000
nopath	3	6	3	1	667	01:43:28	6208	01:44:34	6274	00:01:06	66	0.0000
nopath	6	2	12	14	748	01:42:52	6172	01:44:36	6276	00:01:44	104	0.0000
nopath	3	6	3	1	667	01:43:29	6209	01:44:37	6277	00:01:08	68	0.0000
nopath	3	6	12	14	667	01:43:32	6212	01:44:38	6278	00:01:06	66	0.0000
nopath	2	3	5	1	679	01:43:26	6206	01:44:52	6292	00:01:26	86	0.0000
nopath	2	3	12	14	679	01:43:51	6231	01:44:55	6295	00:01:04	64	0.0000
nopath	2	4	5	1	708	01:44:03	6243	01:45:06	6306	00:01:03	63	0.0000	00:01:10
nopath	2	1	12	14	504	01:44:23	6263	01:45:06	6306	00:00:43	43	0.0000
nopath	3	6	12	14	667	01:43:48	6228	01:45:07	6307	00:01:19	79	0.0000
nopath	4	1	9	1	792	01:44:02	6242	01:45:08	6308	00:01:06	66	0.0000
nopath	3	6	9	1	667	01:44:14	6254	01:45:09	6309	00:00:55	55	0.0000
nopath	3	6	3	1	667	01:44:15	6255	01:45:12	6312	00:00:57	57	0.0000
nopath	3	4	10	1	375	01:44:31	6271	01:45:16	6316	00:00:45	45	0.0000
nopath	5	7	10	1	577	01:44:04	6244	01:45:17	6317	00:01:13	73	0.0000
nopath	5	1	13	15	785	01:43:59	6239	01:45:19	6319	00:01:20	80	0.0000
nopath	5	1	9	1	785	01:44:06	6246	01:45:22	6322	00:01:16	76	0.0000
nopath	1	2	12	14	504	01:43:22	6202	01:45:22	6322	00:02:00	120	0.0000
nopath	2	3	3	1	679	01:44:09	6249	01:45:22	6322	00:01:13	73	0.0000
nopath	1	3	13	15	763	01:44:46	6286	01:45:48	6348	00:01:02	62	0.0000
nopath	1	2	13	15	504	01:44:58	6298	01:45:49	6349	00:00:51	51	0.0000
nopath	6	1	5	1	832	01:44:46	6286	01:45:49	6349	00:01:03	63	0.0000
nopath	1	3	12	14	763	01:44:47	6287	01:45:52	6352	00:01:05	65	0.0000
nopath	1	3	7	1	763	01:44:51	6291	01:45:55	6355	00:01:04	64	0.0000
nopath	3	2	3	1	679	01:44:48	6288	01:45:55	6355	00:01:07	67	0.0000
nopath	5	3	12	14	621	01:45:13	6313	01:46:03	6363	00:00:50	50	0.0000	00:01:05
nopath	1	2	5	1	504	01:45:08	6308	01:46:13	6373	00:01:05	65	0.0000
nopath	5	1	13	15	785	01:44:29	6269	01:46:15	6375	00:01:46	106	0.0000
nopath	2	3	6	1	679	01:45:04	6304	01:46:24	6384	00:01:20	80	0.0000
nopath	2	4	6	1	708	01:44:46	6286	01:46:25	6385	00:01:39	99	0.0000
nopath	3	6	5	1	667	01:45:29	6329	01:46:29	6389	00:01:00	60	0.0000
nopath	3	2	6	1	679	01:45:17	6317	01:46:30	6390	00:01:13	73	0.0000
nopath	5	3	7	1	621	01:45:34	6334	01:46:33	6393	00:00:59	59	0.0000
nopath	1	3	10	1	763	01:45:17	6317	01:46:42	6402	00:01:25	85	0.0000
nopath	2	4	12	14	708	01:45:41	6341	01:46:48	6408	00:01:07	67	0.0000
nopath	2	1	9	1	504	01:46:08	6368	01:46:50	6410	00:00:42	42	0.0000
nopath	2	4	12	14	708	01:45:50	6350	01:46:50	6410	00:01:00	60	0.0000
nopath	6	1	13	15	832	01:45:05	6305	01:46:55	6415	00:01:50	110	0.0000
nopath	3	6	12	14	667	01:46:00	6360	01:46:56	6416	00:00:56	56	0.0000
nopath	1	2	13	15	504	01:46:12	6372	01:47:05	6425	00:00:53	53	0.0000	00:01:01
nopath	6	3	5	1	667	01:46:11	6371	01:47:13	6433	00:01:02	62	0.0000
nopath	5	4	6	1	650	01:45:42	6342	01:47:15	6435	00:01:33	93	0.0000
nopath	1	3	9	1	763	01:45:49	6349	01:47:22	6442	00:01:33	93	0.0000
nopath	1	4	3	1	792	01:46:04	6364	01:47:26	6446	00:01:22	82	0.0000
nopath	3	6	12	14	667	01:46:24	6384	01:47:27	6447	00:01:03	63	0.0000
nopath	1	3	12	14	763	01:46:16	6376	01:47:27	6447	00:01:11	71	0.0000
nopath	3	6	3	1	667	01:46:26	6386	01:47:29	6449	00:01:03	63	0.0000
nopath	3	6	9	1	667	01:46:40	6400	01:47:31	6451	00:00:51	51	0.0000
nopath	2	4	12	14	708	01:46:12	6372	01:47:38	6458	00:01:26	86	0.0000
nopath	2	3	9	1	679	01:46:16	6376	01:47:40	6460	00:01:24	84	0.0000
nopath	2	3	9	1	679	01:46:47	6407	01:47:42	6462	00:00:55	55	0.0000
nopath	1	2	9	1	504	01:46:58	6418	01:47:47	6467	00:00:49	49	0.0000
nopath	5	1	13	15	785	01:46:44	6404	01:47:47	6467	00:01:03	63	0.0000
nopath	6	1	3	1	832	01:46:52	6412	01:47:54	6474	00:01:02	62	0.0000
nopath	5	3	3	1	621	01:46:45	6405	01:48:04	6484	00:01:19	79	0.0000	00:01:09
nopath	5	3	10	1	621	01:47:30	6450	01:48:18	6498	00:00:48	48	0.0000
nopath	3	6	9	1	667	01:47:11	6431	01:48:19	6499	00:01:08	68	0.0000
nopath	3	2	2	1	679	01:47:09	6429	01:48:20	6500	00:01:11	71	0.0000
nopath	3	6	5	1	667	01:47:17	6437	01:48:21	6501	00:01:04	64	0.0000
nopath	2	3	5	1	679	01:46:56	6416	01:48:22	6502	00:01:26	86	0.0000
nopath	3	5	3	1	621	01:47:24	6444	01:48:23	6503	00:00:59	59	0.0000
nopath	3	6	5	1	667	01:47:25	6445	01:48:25	6505	00:01:00	60	0.0000
nopath	6	2	5	1	748	01:47:05	6425	01:48:25	6505	00:01:20	80	0.0000
nopath	1	3	5	1	763	01:46:32	6392	01:48:25	6505	00:01:53	113	0.0000
nopath	3	6	5	1	667	01:47:29	6449	01:48:27	6507	00:00:58	58	0.0000
nopath	3	6	3	1	667	01:47:46	6466	01:48:36	6516	00:00:50	50	0.0000
nopath	3	7	5	1	302	01:47:54	6474	01:48:38	6518	00:00:44	44	0.0000
nopath	6	4	3	1	696	01:47:17	6437	01:48:39	6519	00:01:22	82	0.0000
nopath	2	3	9	1	679	01:47:25	6445	01:48:42	6522	00:01:17	77	0.0000
nopath	3	1	5	1	763	01:47:40	6460	01:48:43	6523	00:01:03	63	0.0000
nopath	2	3	3	1	679	01:47:30	6450	01:48:45	6525	00:01:15	75	0.0000
nopath	1	3	3	1	763	01:47:44	6464	01:48:48	6528	00:01:04	64	0.0000
nopath	2	3	5	1	679	01:48:02	6482	01:48:55	6535	00:00:53	53	0.0000
nopath	3	6	3	1	667	01:47:51	6471	01:49:06	6546	00:01:15	75	0.0000	00:01:04
nopath	6	5	9	1	380	01:48:30	6510	01:49:08	6548	00:00:38	38	0.0000
nopath	2	1	3	1	504	01:48:24	6504	01:49:09	6549	00:00:45	45	0.0000
nopath	5	4	9	1	650	01:48:20	6500	01:49:21	6561	00:01:01	61	0.0000
nopath	1	2	5	1	504	01:48:06	6486	01:49:21	6561	00:01:15	75	0.0000
nopath	5	1	5	1	785	01:48:03	6483	01:49:21	6561	00:01:18	78	0.0000
nopath	2	3	5	1	679	01:48:26	6506	01:49:32	6572	00:01:06	66	0.0000
nopath	2	3	12	14	679	01:48:38	6518	01:49:36	6576	00:00:58	58	0.0000
nopath	3	6	12	14	667	01:48:01	6481	01:49:37	6577	00:01:36	96	0.0000
nopath	3	5	9	1	621	01:48:47	6527	01:49:38	6578	00:00:51	51	0.0000
nopath	1	3	3	1	763	01:48:27	6507	01:49:39	6579	00:01:12	72	0.0000
nopath	4	3	12	14	375	01:49:07	6547	01:49:43	6583	00:00:36	36	0.0000
nopath	5	3	3	1	621	01:48:53	6533	01:49:53	6593	00:01:00	60	0.0000
nopath	1	3	9	1	763	01:48:48	6528	01:50:12	6612	00:01:24	84	0.0000	00:01:17
nopath	3	6	3	1	667	01:49:09	6549	01:50:15	6615	00:01:06	66	0.0000
nopath	6	2	5	1	748	01:49:04	6544	01:50:15	6615	00:01:11	71	0.0000
nopath	4	3	9	1	375	01:49:36	6576	01:50:15	6615	00:00:39	39	0.0000
nopath	5	3	9	1	621	01:49:22	6562	01:50:23	6623	00:01:01	61	0.0000
nopath	3	2	3	1	679	01:49:21	6561	01:50:24	6624	00:01:03	63	0.0000
nopath	6	3	6	1	667	01:49:25	6565	01:50:26	6626	00:01:01	61	0.0000
nopath	4	3	10	1	375	01:50:10	6610	01:50:44	6644	00:00:34	34	0.0000
nopath	3	6	5	1	667	01:49:29	6569	01:50:46	6646	00:01:17	77	0.0000
nopath	3	6	3	1	667	01:49:57	6597	01:50:49	6649	00:00:52	52	0.0000
nopath	2	3	13	15	679	01:49:38	6578	01:50:51	6651	00:01:13	73	0.0000
nopath	6	1	10	1	832	01:49:21	6561	01:50:51	6651	00:01:30	90	0.0000
nopath	2	3	5	1	679	01:49:58	6598	01:50:53	6653	00:00:55	55	0.0000
nopath	5	6	3	1	380	01:50:27	6627	01:51:00	6660	00:00:33	33	0.0000	00:00:41
nopath	5	1	9	1	785	01:49:30	6570	01:51:11	6671	00:01:41	101	0.0000
nopath	1	2	2	1	504	01:50:22	6622	01:51:13	6673	00:00:51	51	0.0000
nopath	5	1	12	14	785	01:50:03	6603	01:51:13	6673	00:01:10	70	0.0000
nopath	5	7	2	1	577	01:50:25	6625	01:51:18	6678	00:00:53	53	0.0000
nopath	3	7	3	1	302	01:50:29	6629	01:51:22	6682	00:00:53	53	0.0000
nopath	2	3	9	1	679	01:50:12	6612	01:51:22	6682	00:01:10	70	0.0000
nopath	2	4	3	1	708	01:50:26	6626	01:51:26	6686	00:01:00	60	0.0000
nopath	4	7	12	14	331	01:50:59	6659	01:51:32	6692	00:00:33	33	0.0000
nopath	3	6	3	1	667	01:50:24	6624	01:51:46	6706	00:01:22	82	0.0000
nopath	2	1	10	1	504	01:51:00	6660	01:51:46	6706	00:00:46	46	0.0000
nopath	2	7	12	14	458	01:51:06	6666	01:51:49	6709	00:00:43	43	0.0000
nopath	5	2	9	1	701	01:50:43	6643	01:51:50	6710	00:01:07	67	0.0000
nopath	6	1	3	1	832	01:50:19	6619	01:51:51	6711	00:01:32	92	0.0000
nopath	2	3	9	1	679	01:50:44	6644	01:51:52	6712	00:01:08	68	0.0000
nopath	2	3	12	14	679	01:50:58	6658	01:51:56	6716	00:00:58	58	0.0000
nopath	1	2	12	14	504	01:51:09	6669	01:51:58	6718	00:00:49	49	0.0000
nopath	1	2	5	1	504	01:51:14	6674	01:52:03	6723	00:00:49	49	0.0000	00:00:54
nopath	1	2	9	1	504	01:51:18	6678	01:52:07	6727	00:00:49	49	0.0000
nopath	3	6	13	15	667	01:51:07	6667	01:52:10	6730	00:01:03	63	0.0000
nopath	3	5	10	1	621	01:51:14	6674	01:52:12	6732	00:00:58	58	0.0000
nopath	4	2	9	1	708	01:51:35	6695	01:52:27	6747	00:00:52	52	0.0000
nopath	1	3	3	1	763	01:50:55	6655	01:52:32	6752	00:01:37	97	0.0000
nopath	1	3	5	1	763	01:51:00	6660	01:52:35	6755	00:01:35	95	0.0000
nopath	3	6	3	1	667	01:51:29	6689	01:52:39	6759	00:01:10	70	0.0000
nopath	6	2	5	1	748	01:51:29	6689	01:52:45	6765	00:01:16	76	0.0000
nopath	5	1	3	1	785	01:51:37	6697	01:52:56	6776	00:01:19	79	0.0000
nopath	2	6	12	14	748	01:51:27	6687	01:52:57	6777	00:01:30	90	0.0000
nopath	6	2	12	14	748	01:51:59	6719	01:52:59	6779	00:01:00	60	0.0000
nopath	1	2	13	15	504	01:52:15	6735	01:53:04	6784	00:00:49	49	0.0000	00:00:49
nopath	2	4	5	1	708	01:51:59	6719	01:53:15	6795	00:01:16	76	0.0000
nopath	3	6	9	1	667	01:52:18	6738	01:53:15	6795	00:00:57	57	0.0000
nopath	3	6	7	1	667	01:52:22	6742	01:53:17	6797	00:00:55	55	0.0000
nopath	6	3	5	1	667	01:52:32	6752	01:53:22	6802	00:00:50	50	0.0000
nopath	3	2	3	1	679	01:52:28	6748	01:53:28	6808	00:01:00	60	0.0000
nopath	3	4	5	1	375	01:52:49	6769	01:53:28	6808	00:00:39	39	0.0000
nopath	5	6	5	1	380	01:52:50	6770	01:53:30	6810	00:00:40	40	0.0000
nopath	3	1	13	15	763	01:51:24	6684	01:53:34	6814	00:02:10	130	0.0000
nopath	1	4	9	1	792	01:52:17	6737	01:53:35	6815	00:01:18	78	0.0000
nopath	6	1	12	14	832	01:52:43	6763	01:53:46	6826	00:01:03	63	0.0000
nopath	3	6	12	14	667	01:52:41	6761	01:53:47	6827	00:01:06	66	0.0000
nopath	6	1	9	1	832	01:52:46	6766	01:53:49	6829	00:01:03	63	0.0000
nopath	2	3	10	1	679	01:52:52	6772	01:53:54	6834	00:01:02	62	0.0000
nopath	2	4	5	1	708	01:52:48	6768	01:53:55	6835	00:01:07	67	0.0000
nopath	5	1	5	1	785	01:52:43	6763	01:53:56	6836	00:01:13	73	0.0000
nopath	1	2	5	1	504	01:53:12	6792	01:53:58	6838	00:00:46	46	0.0000
nopath	1	3	12	14	763	01:53:00	6780	01:54:00	6840	00:01:00	60	0.0000	00:01:24
nopath	3	6	3	1	667	01:52:59	6779	01:54:06	6846	00:01:07	67	0.0000
nopath	3	6	10	1	667	01:53:15	6795	01:54:08	6848	00:00:53	53	0.0000
nopath	4	2	3	1	708	01:53:06	6786	01:54:16	6856	00:01:10	70	0.0000
nopath	2	1	2	1	504	01:53:10	6790	01:54:17	6857	00:01:07	67	0.0000
nopath	1	3	5	1	763	01:53:11	6791	01:54:22	6862	00:01:11	71	0.0000
nopath	2	3	3	1	679	01:53:34	6814	01:54:29	6869	00:00:55	55	0.0000
nopath	2	4	3	1	708	01:53:35	6815	01:54:33	6873	00:00:58	58	0.0000
nopath	3	6	6	1	667	01:53:27	6807	01:54:46	6886	00:01:19	79	0.0000
nopath	6	1	3	1	832	01:53:38	6818	01:54:51	6891	00:01:13	73	0.0000
nopath	5	4	3	1	650	01:53:39	6819	01:54:53	6893	00:01:14	74	0.0000
nopath	5	3	5	1	621	01:54:05	6845	01:54:55	6895	00:00:50	50	0.0000
nopath	5	1	3	1	785	01:53:22	6802	01:54:56	6896	00:01:34	94	0.0000
nopath	5	2	13	15	701	01:53:50	6830	01:54:57	6897	00:01:07	67	0.0000
nopath	5	2	6	1	701	01:53:57	6837	01:55:00	6900	00:01:03	63	0.0000	00:01:09
nopath	3	6	12	14	667	01:54:17	6857	01:55:09	6909	00:00:52	52	0.0000
nopath	2	3	12	14	679	01:54:03	6843	01:55:13	6913	00:01:10	70	0.0000
nopath	6	7	13	15	624	01:53:53	6833	01:55:15	6915	00:01:22	82	0.0000
nopath	1	3	3	1	763	01:54:10	6850	01:55:15	6915	00:01:05	65	0.0000
nopath	1	7	9	1	542	01:54:30	6870	01:55:17	6917	00:00:47	47	0.0000
nopath	3	6	6	1	667	01:54:23	6863	01:55:22	6922	00:00:59	59	0.0000
nopath	3	6	7	1	667	01:54:33	6873	01:55:24	6924	00:00:51	51	0.0000
nopath	1	5	12	14	785	01:54:16	6856	01:55:35	6935	00:01:19	79	0.0000
nopath	4	1	5	1	792	01:54:04	6844	01:55:40	6940	00:01:36	96	0.0000
nopath	2	1	5	1	504	01:55:02	6902	01:55:47	6947	00:00:45	45	0.0000
nopath	6	2	7	1	748	01:54:33	6873	01:55:47	6947	00:01:14	74	0.0000
nopath	3	1	5	1	763	01:54:22	6862	01:55:49	6949	00:01:27	87	0.0000
nopath	5	1	12	14	785	01:54:27	6867	01:55:52	6952	00:01:25	85	0.0000
nopath	1	3	5	1	763	01:54:28	6868	01:55:52	6952	00:01:24	84	0.0000
nopath	6	2	12	14	748	01:54:52	6892	01:55:53	6953	00:01:01	61	0.0000
nopath	3	6	9	1	667	01:55:06	6906	01:55:56	6956	00:00:50	50	0.0000
nopath	3	6	12	14	667	01:55:07	6907	01:55:59	6959	00:00:52	52	0.0000
nopath	2	7	12	14	458	01:55:21	6921	01:56:15	6975	00:00:54	54	0.0000	00:00:55
nopath	2	3	13	15	679	01:54:29	6869	01:56:15	6975	00:01:46	106	0.0000
nopath	1	3	9	1	763	01:55:07	6907	01:56:17	6977	00:01:10	70	0.0000
nopath	3	6	5	1	667	01:55:31	6931	01:56:26	6986	00:00:55	55	0.0000
nopath	6	1	5	1	832	01:55:27	6927	01:56:30	6990	00:01:03	63	0.0000
nopath	3	2	3	1	679	01:55:37	6937	01:56:35	6995	00:00:58	58	0.0000
nopath	1	3	9	1	763	01:55:42	6942	01:56:44	7004	00:01:02	62	0.0000
nopath	1	4	3	1	792	01:55:28	6928	01:56:45	7005	00:01:17	77	0.0000
nopath	3	5	3	1	621	01:55:45	6945	01:56:55	7015	00:01:10	70	0.0000
nopath	3	6	12	14	667	01:55:57	6957	01:56:58	7018	00:01:01	61	0.0000
nopath	1	2	3	1	504	01:56:24	6984	01:57:09	7029	00:00:45	45	0.0000	00:00:45
nopath	5	1	3	1	785	01:56:18	6978	01:57:18	7038	00:01:00	60	0.0000
nopath	1	3	3	1	763	01:56:21	6981	01:57:25	7045	00:01:04	64	0.0000
nopath	2	4	12	14	708	01:56:14	6974	01:57:26	7046	00:01:12	72	0.0000
nopath	3	6	12	14	667	01:56:31	6991	01:57:27	7047	00:00:56	56	0.0000
nopath	1	3	13	15	763	01:56:26	6986	01:57:30	7050	00:01:04	64	0.0000
nopath	3	6	12	14	667	01:56:46	7006	01:57:36	7056	00:00:50	50	0.0000
nopath	1	3	5	1	763	01:56:35	6995	01:57:36	7056	00:01:01	61	0.0000
nopath	4	3	13	15	375	01:56:47	7007	01:57:38	7058	00:00:51	51	0.0000
nopath	2	1	6	1	504	01:56:55	7015	01:57:41	7061	00:00:46	46	0.0000
nopath	3	1	12	14	763	01:56:24	6984	01:57:45	7065	00:01:21	81	0.0000
nopath	2	4	12	14	708	01:56:19	6979	01:57:48	7068	00:01:29	89	0.0000
nopath	5	1	3	1	785	01:56:33	6993	01:57:51	7071	00:01:18	78	0.0000
nopath	6	1	12	14	832	01:56:40	7000	01:57:53	7073	00:01:13	73	0.0000
nopath	2	4	9	1	708	01:56:56	7016	01:57:55	7075	00:00:59	59	0.0000
nopath	3	2	13	15	679	01:56:29	6989	01:58:09	7089	00:01:40	100	0.0000	00:01:15
nopath	2	3	10	1	679	01:56:58	7018	01:58:12	7092	00:01:14	74	0.0000
nopath	1	3	12	14	763	01:56:55	7015	01:58:15	7095	00:01:20	80	0.0000
nopath	1	3	3	1	763	01:56:56	7016	01:58:18	7098	00:01:22	82	0.0000
nopath	2	1	7	1	504	01:57:30	7050	01:58:19	7099	00:00:49	49	0.0000
nopath	2	1	9	1	504	01:57:36	7056	01:58:23	7103	00:00:47	47	0.0000
nopath	3	5	13	15	621	01:56:51	7011	01:58:30	7110	00:01:39	99	0.0000
nopath	1	2	3	1	504	01:58:07	7087	01:58:52	7132	00:00:45	45	0.0000
nopath	3	6	9	1	667	01:57:10	7030	01:58:56	7136	00:01:46	106	0.0000
nopath	1	2	5	1	504	01:58:08	7088	01:58:56	7136	00:00:48	48	0.0000
nopath	3	6	12	14	667	01:57:49	7069	01:58:58	7138	00:01:09	69	0.0000
nopath	3	6	9	1	667	01:58:04	7084	01:59:00	7140	00:00:56	56	0.0000	00:01:04
nopath	2	4	6	1	708	01:57:28	7048	01:59:05	7145	00:01:37	97	0.0000
nopath	2	4	12	14	708	01:57:53	7073	01:59:07	7147	00:01:14	74	0.0000
nopath	3	6	13	15	667	01:58:20	7100	01:59:12	7152	00:00:52	52	0.0000
nopath	3	6	5	1	667	01:58:27	7107	01:59:17	7157	00:00:50	50	0.0000
nopath	3	6	5	1	667	01:58:28	7108	01:59:20	7160	00:00:52	52	0.0000
nopath	5	6	3	1	380	01:58:54	7134	01:59:37	7177	00:00:43	43	0.0000
nopath	4	1	12	14	792	01:58:43	7123	01:59:56	7196	00:01:13	73	0.0000
nopath	2	5	13	15	701	01:58:29	7109	01:59:57	7197	00:01:28	88	0.0000
nopath	1	3	12	14	763	01:58:36	7116	02:00:03	7203	00:01:27	87	0.0000	00:01:11
nopath	5	1	9	1	785	01:58:59	7139	02:00:10	7210	00:01:11	71	0.0000
nopath	5	1	12	14	785	01:59:03	7143	02:00:12	7212	00:01:09	69	0.0000
nopath	3	4	3	1	375	01:59:24	7164	02:00:16	7216	00:00:52	52	0.0000
nopath	1	3	3	1	763	01:58:51	7131	02:00:32	7232	00:01:41	101	0.0000
nopath	3	2	10	1	679	01:59:11	7151	02:00:35	7235	00:01:24	84	0.0000
nopath	2	4	3	1	708	01:59:11	7151	02:00:36	7236	00:01:25	85	0.0000
nopath	3	6	3	1	667	01:59:25	7165	02:00:36	7236	00:01:11	71	0.0000
nopath	2	3	9	1	679	01:59:28	7168	02:00:36	7236	00:01:08	68	0.0000
nopath	3	6	3	1	667	01:59:42	7182	02:00:39	7239	00:00:57	57	0.0000
nopath	1	4	12	14	792	01:59:43	7183	02:00:43	7243	00:01:00	60	0.0000
nopath	3	6	13	15	667	01:59:57	7197	02:00:49	7249	00:00:52	52	0.0000
nopath	5	1	12	14	785	01:59:17	7157	02:01:02	7262	00:01:45	105	0.0000	00:01:20
nopath	1	2	5	1	504	01:59:52	7192	02:01:04	7264	00:01:12	72	0.0000
nopath	6	1	10	1	832	01:59:59	7199	02:01:05	7265	00:01:06	66	0.0000
nopath	1	2	9	1	504	02:00:21	7221	02:01:10	7270	00:00:49	49	0.0000
nopath	2	4	12	14	708	01:59:48	7188	02:01:26	7286	00:01:38	98	0.0000
nopath	2	4	3	1	708	02:00:06	7206	02:01:27	7287	00:01:21	81	0.0000
nopath	3	5	13	15	621	02:00:31	7231	02:01:32	7292	00:01:01	61	0.0000
nopath	3	6	10	1	667	02:00:36	7236	02:01:34	7294	00:00:58	58	0.0000
nopath	5	1	9	1	785	02:00:29	7229	02:01:36	7296	00:01:07	67	0.0000
nopath	1	2	5	1	504	02:00:58	7258	02:01:43	7303	00:00:45	45	0.0000
nopath	5	4	9	1	650	02:00:33	7233	02:01:49	7309	00:01:16	76	0.0000
nopath	1	3	2	1	763	02:00:43	7243	02:01:52	7312	00:01:09	69	0.0000
nopath	5	3	3	1	621	02:01:10	7270	02:02:03	7323	00:00:53	53	0.0000	00:00:54
nopath	3	1	12	14	763	02:00:28	7228	02:02:08	7328	00:01:40	100	0.0000
nopath	1	3	5	1	763	02:01:01	7261	02:02:12	7332	00:01:11	71	0.0000
nopath	3	6	5	1	667	02:01:01	7261	02:02:16	7336	00:01:15	75	0.0000
nopath	2	4	3	1	708	02:01:12	7272	02:02:20	7340	00:01:08	68	0.0000
nopath	6	1	5	1	832	02:01:02	7262	02:02:21	7341	00:01:19	79	0.0000
nopath	3	6	5	1	667	02:01:27	7287	02:02:27	7347	00:01:00	60	0.0000
nopath	5	2	5	1	701	02:01:18	7278	02:02:35	7355	00:01:17	77	0.0000
nopath	4	7	12	14	331	02:02:04	7324	02:02:36	7356	00:00:32	32	0.0000
nopath	2	1	12	14	504	02:01:55	7315	02:02:38	7358	00:00:43	43	0.0000
nopath	5	1	10	1	785	02:01:36	7296	02:02:42	7362	00:01:06	66	0.0000
nopath	2	6	3	1	748	02:01:08	7268	02:02:56	7376	00:01:48	108	0.0000
nopath	2	4	12	14	708	02:01:48	7308	02:02:56	7376	00:01:08	68	0.0000
nopath	5	3	3	1	621	02:02:00	7320	02:03:03	7383	00:01:03	63	0.0000	00:01:03
nopath	3	6	12	14	667	02:02:00	7320	02:03:06	7386	00:01:06	66	0.0000
nopath	1	3	9	1	763	02:02:02	7322	02:03:12	7392	00:01:10	70	0.0000
nopath	6	1	3	1	832	02:01:51	7311	02:03:21	7401	00:01:30	90	0.0000
nopath	4	2	9	1	708	02:02:39	7359	02:03:36	7416	00:00:57	57	0.0000
nopath	3	6	6	1	667	02:02:45	7365	02:03:45	7425	00:01:00	60	0.0000
nopath	2	4	2	1	708	02:02:17	7337	02:03:45	7425	00:01:28	88	0.0000
nopath	2	4	3	1	708	02:02:23	7343	02:03:46	7426	00:01:23	83	0.0000
nopath	3	5	9	1	621	02:02:46	7366	02:03:47	7427	00:01:01	61	0.0000
nopath	2	1	12	14	504	02:03:02	7382	02:03:47	7427	00:00:45	45	0.0000
nopath	5	1	6	1	785	02:02:04	7324	02:03:51	7431	00:01:47	107	0.0000
nopath	3	6	6	1	667	02:02:49	7369	02:03:51	7431	00:01:02	62	0.0000
nopath	6	2	3	1	748	02:02:55	7375	02:03:52	7432	00:00:57	57	0.0000
nopath	2	3	9	1	679	02:02:56	7376	02:04:02	7442	00:01:06	66	0.0000	00:01:09
nopath	6	1	12	14	832	02:03:00	7380	02:04:03	7443	00:01:03	63	0.0000
nopath	4	7	5	1	331	02:03:31	7411	02:04:04	7444	00:00:33	33	0.0000
nopath	2	3	6	1	679	02:03:01	7381	02:04:04	7444	00:01:03	63	0.0000
nopath	1	4	12	14	792	02:03:02	7382	02:04:08	7448	00:01:06	66	0.0000
nopath	3	6	12	14	667	02:03:10	7390	02:04:16	7456	00:01:06	66	0.0000
nopath	5	2	3	1	701	02:03:02	7382	02:04:20	7460	00:01:18	78	0.0000
nopath	1	4	12	14	792	02:03:19	7399	02:04:20	7460	00:01:01	61	0.0000
nopath	3	6	12	14	667	02:03:16	7396	02:04:22	7462	00:01:06	66	0.0000
nopath	1	3	9	1	763	02:03:25	7405	02:04:23	7463	00:00:58	58	0.0000
nopath	5	1	12	14	785	02:03:18	7398	02:04:28	7468	00:01:10	70	0.0000
nopath	1	2	12	14	504	02:03:44	7424	02:04:31	7471	00:00:47	47	0.0000
nopath	6	5	5	1	380	02:04:08	7448	02:04:44	7484	00:00:36	36	0.0000
nopath	1	2	2	1	504	02:04:10	7450	02:04:55	7495	00:00:45	45	0.0000
nopath	3	6	12	14	667	02:03:17	7397	02:04:57	7497	00:01:40	100	0.0000
nopath	3	6	13	15	667	02:04:00	7440	02:05:00	7500	00:01:00	60	0.0000	00:01:02
nopath	1	2	10	1	504	02:04:15	7455	02:05:00	7500	00:00:45	45	0.0000
nopath	3	6	12	14	667	02:04:09	7449	02:05:02	7502	00:00:53	53	0.0000
nopath	6	3	10	1	667	02:04:12	7452	02:05:04	7504	00:00:52	52	0.0000
nopath	3	2	12	14	679	02:04:16	7456	02:05:14	7514	00:00:58	58	0.0000
nopath	4	1	3	1	792	02:02:45	7365	02:05:14	7514	00:02:29	149	0.0000
nopath	2	4	6	1	708	02:04:32	7472	02:05:35	7535	00:01:03	63	0.0000
nopath	2	3	13	15	679	02:04:38	7478	02:05:37	7537	00:00:59	59	0.0000
nopath	1	3	5	1	763	02:04:33	7473	02:05:46	7546	00:01:13	73	0.0000
nopath	3	6	12	14	667	02:04:45	7485	02:05:47	7547	00:01:02	62	0.0000
nopath	3	6	3	1	667	02:04:52	7492	02:05:48	7548	00:00:56	56	0.0000
nopath	1	3	3	1	763	02:04:56	7496	02:05:54	7554	00:00:58	58	0.0000
nopath	3	1	6	1	763	02:04:28	7468	02:06:03	7563	00:01:35	95	0.0000	00:01:24
nopath	4	1	5	1	792	02:04:21	7461	02:06:04	7564	00:01:43	103	0.0000
nopath	1	2	6	1	504	02:05:21	7521	02:06:11	7571	00:00:50	50	0.0000
nopath	2	3	12	14	679	02:05:09	7509	02:06:23	7583	00:01:14	74	0.0000
nopath	3	6	3	1	667	02:05:20	7520	02:06:25	7585	00:01:05	65	0.0000
nopath	2	3	8	1	679	02:05:13	7513	02:06:25	7585	00:01:12	72	0.0000
nopath	3	6	12	14	667	02:05:24	7524	02:06:28	7588	00:01:04	64	0.0000
nopath	2	3	13	15	679	02:05:19	7519	02:06:30	7590	00:01:11	71	0.0000
nopath	3	6	5	1	667	02:05:35	7535	02:06:31	7591	00:00:56	56	0.0000
nopath	1	3	9	1	763	02:05:28	7528	02:06:32	7592	00:01:04	64	0.0000
nopath	3	5	3	1	621	02:05:44	7544	02:06:34	7594	00:00:50	50	0.0000
nopath	2	1	10	1	504	02:05:37	7537	02:06:37	7597	00:01:00	60	0.0000
nopath	3	6	2	1	667	02:05:48	7548	02:06:37	7597	00:00:49	49	0.0000
nopath	6	2	5	1	748	02:05:35	7535	02:06:45	7605	00:01:10	70	0.0000
nopath	6	7	3	1	624	02:05:47	7547	02:06:47	7607	00:01:00	60	0.0000
nopath	2	4	10	1	708	02:05:56	7556	02:07:15	7635	00:01:19	79	0.0000	00:01:16
nopath	2	4	3	1	708	02:06:14	7574	02:07:18	7638	00:01:04	64	0.0000
nopath	3	6	5	1	667	02:06:31	7591	02:07:20	7640	00:00:49	49	0.0000
nopath	3	6	5	1	667	02:06:35	7595	02:07:25	7645	00:00:50	50	0.0000
nopath	5	1	3	1	785	02:06:31	7591	02:07:36	7656	00:01:05	65	0.0000
nopath	1	2	12	14	504	02:06:46	7606	02:07:37	7657	00:00:51	51	0.0000
nopath	3	2	3	1	679	02:06:05	7565	02:07:45	7665	00:01:40	100	0.0000
nopath	3	6	3	1	667	02:07:05	7625	02:07:55	7675	00:00:50	50	0.0000
nopath	3	4	2	1	375	02:07:30	7650	02:08:02	7682	00:00:32	32	0.0000	00:00:40
nopath	3	6	5	1	667	02:07:15	7635	02:08:05	7685	00:00:50	50	0.0000
nopath	3	6	12	14	667	02:07:22	7642	02:08:11	7691	00:00:49	49	0.0000
nopath	3	6	3	1	667	02:07:34	7654	02:08:24	7704	00:00:50	50	0.0000
nopath	2	3	10	1	679	02:07:19	7639	02:08:32	7712	00:01:13	73	0.0000
nopath	3	5	12	14	621	02:07:44	7664	02:08:35	7715	00:00:51	51	0.0000
nopath	2	3	13	15	679	02:07:23	7643	02:08:37	7717	00:01:14	74	0.0000
nopath	3	6	12	14	667	02:07:48	7668	02:08:38	7718	00:00:50	50	0.0000
nopath	2	3	12	14	679	02:07:44	7664	02:08:40	7720	00:00:56	56	0.0000
nopath	3	6	6	1	667	02:07:49	7669	02:08:41	7721	00:00:52	52	0.0000
nopath	6	5	5	1	380	02:08:04	7684	02:08:43	7723	00:00:39	39	0.0000
nopath	1	3	3	1	763	02:07:45	7665	02:08:56	7736	00:01:11	71	0.0000
nopath	1	2	3	1	504	02:08:25	7705	02:09:09	7749	00:00:44	44	0.0000	00:00:49
nopath	2	3	3	1	679	02:08:16	7696	02:09:09	7749	00:00:53	53	0.0000
nopath	1	5	5	1	785	02:08:13	7693	02:09:17	7757	00:01:04	64	0.0000
nopath	2	1	3	1	504	02:08:29	7709	02:09:27	7767	00:00:58	58	0.0000
nopath	2	7	3	1	458	02:08:48	7728	02:09:35	7775	00:00:47	47	0.0000
nopath	4	5	12	14	650	02:08:45	7725	02:09:42	7782	00:00:57	57	0.0000
nopath	4	1	5	1	792	02:08:44	7724	02:09:44	7784	00:01:00	60	0.0000
nopath	5	6	13	15	380	02:09:09	7749	02:09:48	7788	00:00:39	39	0.0000
nopath	5	1	12	14	785	02:08:21	7701	02:09:52	7792	00:01:31	91	0.0000
nopath	4	2	3	1	708	02:09:04	7744	02:09:57	7797	00:00:53	53	0.0000
nopath	2	7	12	14	458	02:09:20	7760	02:10:09	7809	00:00:49	49	0.0000	00:00:48
nopath	1	2	3	1	504	02:08:29	7709	02:10:11	7811	00:01:42	102	0.0000
nopath	2	3	9	1	679	02:08:54	7734	02:10:12	7812	00:01:18	78	0.0000
nopath	1	2	8	1	504	02:09:11	7751	02:10:15	7815	00:01:04	64	0.0000
nopath	2	3	12	14	679	02:09:08	7748	02:10:18	7818	00:01:10	70	0.0000
nopath	3	6	9	1	667	02:09:27	7767	02:10:19	7819	00:00:52	52	0.0000
nopath	3	2	12	14	679	02:08:42	7722	02:10:26	7826	00:01:44	104	0.0000
nopath	3	2	12	14	679	02:09:34	7774	02:10:30	7830	00:00:56	56	0.0000
nopath	1	3	13	15	763	02:09:12	7752	02:10:36	7836	00:01:24	84	0.0000
nopath	1	3	3	1	763	02:09:30	7770	02:10:39	7839	00:01:09	69	0.0000
nopath	2	3	5	1	679	02:09:27	7767	02:10:46	7846	00:01:19	79	0.0000
nopath	2	3	12	14	679	02:09:28	7768	02:10:49	7849	00:01:21	81	0.0000
nopath	6	1	10	1	832	02:09:45	7785	02:10:51	7851	00:01:06	66	0.0000
nopath	2	4	12	14	708	02:09:55	7795	02:10:52	7852	00:00:57	57	0.0000
nopath	4	2	6	1	708	02:09:49	7789	02:10:55	7855	00:01:06	66	0.0000
nopath	3	7	10	1	302	02:10:23	7823	02:11:07	7867	00:00:44	44	0.0000	00:00:47
nopath	2	1	12	14	504	02:10:12	7812	02:11:08	7868	00:00:56	56	0.0000
nopath	3	7	12	14	302	02:10:36	7836	02:11:15	7875	00:00:39	39	0.0000
nopath	5	2	12	14	701	02:09:59	7799	02:11:16	7876	00:01:17	77	0.0000
nopath	1	2	3	1	504	02:09:34	7774	02:11:25	7885	00:01:51	111	0.0000
nopath	6	1	9	1	832	02:10:16	7816	02:11:25	7885	00:01:09	69	0.0000
nopath	1	2	13	15	504	02:10:33	7833	02:11:31	7891	00:00:58	58	0.0000
nopath	2	3	5	1	679	02:10:22	7822	02:11:34	7894	00:01:12	72	0.0000
nopath	2	4	2	1	708	02:10:21	7821	02:11:35	7895	00:01:14	74	0.0000
nopath	3	6	3	1	667	02:10:50	7850	02:11:40	7900	00:00:50	50	0.0000
nopath	3	2	3	1	679	02:10:54	7854	02:11:50	7910	00:00:56	56	0.0000
nopath	3	1	7	1	763	02:10:42	7842	02:11:54	7914	00:01:12	72	0.0000
nopath	2	4	7	1	708	02:11:11	7871	02:12:05	7925	00:00:54	54	0.0000	00:01:02
nopath	4	2	2	1	708	02:10:53	7853	02:12:10	7930	00:01:17	77	0.0000
nopath	4	1	13	15	792	02:10:40	7840	02:12:18	7938	00:01:38	98	0.0000
nopath	5	4	10	1	650	02:11:15	7875	02:12:23	7943	00:01:08	68	0.0000
nopath	3	6	3	1	667	02:11:16	7876	02:12:26	7946	00:01:10	70	0.0000
nopath	6	2	12	14	748	02:11:30	7890	02:12:28	7948	00:00:58	58	0.0000
nopath	1	2	13	15	504	02:11:41	7901	02:12:32	7952	00:00:51	51	0.0000
nopath	3	4	10	1	375	02:12:03	7923	02:12:35	7955	00:00:32	32	0.0000
nopath	3	6	3	1	667	02:11:41	7901	02:12:36	7956	00:00:55	55	0.0000
nopath	3	6	5	1	667	02:11:43	7903	02:12:40	7960	00:00:57	57	0.0000
nopath	2	3	9	1	679	02:11:31	7891	02:12:42	7962	00:01:11	71	0.0000
nopath	1	3	5	1	763	02:11:00	7860	02:12:45	7965	00:01:45	105	0.0000
nopath	3	6	5	1	667	02:11:59	7919	02:12:50	7970	00:00:51	51	0.0000
nopath	3	2	10	1	679	02:11:54	7914	02:12:50	7970	00:00:56	56	0.0000
nopath	2	3	9	1	679	02:11:37	7897	02:13:07	7987	00:01:30	90	0.0000	00:01:11
nopath	2	3	5	1	679	02:12:17	7937	02:13:09	7989	00:00:52	52	0.0000
nopath	5	1	7	1	785	02:11:44	7904	02:13:11	7991	00:01:27	87	0.0000
nopath	6	3	12	14	667	02:12:27	7947	02:13:24	8004	00:00:57	57	0.0000
nopath	4	1	12	14	792	02:11:59	7919	02:13:27	8007	00:01:28	88	0.0000
nopath	2	3	13	15	679	02:12:19	7939	02:13:35	8015	00:01:16	76	0.0000
nopath	1	3	3	1	763	02:12:25	7945	02:13:37	8017	00:01:12	72	0.0000
nopath	2	3	6	1	679	02:12:42	7962	02:13:39	8019	00:00:57	57	0.0000
nopath	2	3	6	1	679	02:12:44	7964	02:13:40	8020	00:00:56	56	0.0000
nopath	3	6	3	1	667	02:12:42	7962	02:13:45	8025	00:01:03	63	0.0000
nopath	3	6	6	1	667	02:12:47	7967	02:13:49	8029	00:01:02	62	0.0000
nopath	4	2	12	14	708	02:13:17	7997	02:14:12	8052	00:00:55	55	0.0000	00:01:10
nopath	2	1	12	14	504	02:13:27	8007	02:14:12	8052	00:00:45	45	0.0000
nopath	3	6	6	1	667	02:13:32	8012	02:14:24	8064	00:00:52	52	0.0000
nopath	3	6	10	1	667	02:13:37	8017	02:14:28	8068	00:00:51	51	0.0000
nopath	3	6	5	1	667	02:13:39	8019	02:14:30	8070	00:00:51	51	0.0000
nopath	2	3	12	14	679	02:13:31	8011	02:14:33	8073	00:01:02	62	0.0000
nopath	2	3	13	15	679	02:13:42	8022	02:14:39	8079	00:00:57	57	0.0000
nopath	3	6	12	14	667	02:13:47	8027	02:14:41	8081	00:00:54	54	0.0000
nopath	6	1	6	1	832	02:13:39	8019	02:14:41	8081	00:01:02	62	0.0000
nopath	2	6	5	1	748	02:13:28	8008	02:14:46	8086	00:01:18	78	0.0000
nopath	3	2	3	1	679	02:13:46	8026	02:14:55	8095	00:01:09	69	0.0000
nopath	1	3	12	14	763	02:13:19	7999	02:15:03	8103	00:01:44	104	0.0000	00:01:16
nopath	4	7	2	1	331	02:14:32	8072	02:15:04	8104	00:00:32	32	0.0000
nopath	6	2	12	14	748	02:14:26	8066	02:15:24	8124	00:00:58	58	0.0000
nopath	6	4	13	15	696	02:14:16	8056	02:15:24	8124	00:01:08	68	0.0000
nopath	6	2	9	1	748	02:14:30	8070	02:15:29	8129	00:00:59	59	0.0000
nopath	3	6	13	15	667	02:14:15	8055	02:15:30	8130	00:01:15	75	0.0000
nopath	3	6	12	14	667	02:14:44	8084	02:15:34	8134	00:00:50	50	0.0000
nopath	1	4	10	1	792	02:14:50	8090	02:15:55	8155	00:01:05	65	0.0000
nopath	2	1	5	1	504	02:14:49	8089	02:15:57	8157	00:01:08	68	0.0000
nopath	4	2	12	14	708	02:14:46	8086	02:15:58	8158	00:01:12	72	0.0000
nopath	3	6	12	14	667	02:15:00	8100	02:16:07	8167	00:01:07	67	0.0000	00:00:55
nopath	5	1	3	1	785	02:14:39	8079	02:16:11	8171	00:01:32	92	0.0000
nopath	3	6	5	1	667	02:15:25	8125	02:16:25	8185	00:01:00	60	0.0000
nopath	3	6	9	1	667	02:15:33	8133	02:16:27	8187	00:00:54	54	0.0000
nopath	3	5	3	1	621	02:15:38	8138	02:16:29	8189	00:00:51	51	0.0000
nopath	1	4	3	1	792	02:15:25	8125	02:16:35	8195	00:01:10	70	0.0000
nopath	2	3	3	1	679	02:15:30	8130	02:16:37	8197	00:01:07	67	0.0000
nopath	2	4	5	1	708	02:15:37	8137	02:16:40	8200	00:01:03	63	0.0000
nopath	1	2	3	1	504	02:15:29	8129	02:16:41	8201	00:01:12	72	0.0000
nopath	6	1	9	1	832	02:15:20	8120	02:16:41	8201	00:01:21	81	0.0000
nopath	2	3	9	1	679	02:15:48	8148	02:16:42	8202	00:00:54	54	0.0000
nopath	3	6	13	15	667	02:15:51	8151	02:16:44	8204	00:00:53	53	0.0000
nopath	3	6	6	1	667	02:15:57	8157	02:16:47	8207	00:00:50	50	0.0000
nopath	3	2	3	1	679	02:15:58	8158	02:16:55	8215	00:00:57	57	0.0000
nopath	3	4	5	1	375	02:16:18	8178	02:16:58	8218	00:00:40	40	0.0000
nopath	5	6	12	14	380	02:16:09	8169	02:16:58	8218	00:00:49	49	0.0000
nopath	1	2	3	1	504	02:16:12	8172	02:17:11	8231	00:00:59	59	0.0000	00:01:13
nopath	3	6	12	14	667	02:16:06	8166	02:17:17	8237	00:01:11	71	0.0000
nopath	3	6	13	15	667	02:16:23	8183	02:17:21	8241	00:00:58	58	0.0000
nopath	2	5	10	1	701	02:15:58	8158	02:17:22	8242	00:01:24	84	0.0000
nopath	5	1	12	14	785	02:16:28	8188	02:17:31	8251	00:01:03	63	0.0000
nopath	5	1	3	1	785	02:16:30	8190	02:17:33	8253	00:01:03	63	0.0000
nopath	3	5	5	1	621	02:16:35	8195	02:17:35	8255	00:01:00	60	0.0000
nopath	1	5	5	1	785	02:16:31	8191	02:17:43	8263	00:01:12	72	0.0000
nopath	1	4	13	15	792	02:16:28	8188	02:17:58	8278	00:01:30	90	0.0000
nopath	2	1	9	1	504	02:17:16	8236	02:18:03	8283	00:00:47	47	0.0000	00:00:50
nopath	2	3	3	1	679	02:17:06	8226	02:18:06	8286	00:01:00	60	0.0000
nopath	2	3	13	15	679	02:17:12	8232	02:18:11	8291	00:00:59	59	0.0000
nopath	3	2	3	1	679	02:17:03	8223	02:18:15	8295	00:01:12	72	0.0000
nopath	3	6	9	1	667	02:16:58	8218	02:18:16	8296	00:01:18	78	0.0000
nopath	3	2	12	14	679	02:17:13	8233	02:18:17	8297	00:01:04	64	0.0000
nopath	4	2	6	1	708	02:16:57	8217	02:18:20	8300	00:01:23	83	0.0000
nopath	1	3	3	1	763	02:17:09	8229	02:18:26	8306	00:01:17	77	0.0000
nopath	2	3	5	1	679	02:17:34	8254	02:18:35	8315	00:01:01	61	0.0000
nopath	1	2	5	1	504	02:17:22	8242	02:18:41	8321	00:01:19	79	0.0000
nopath	5	1	5	1	785	02:16:39	8199	02:18:41	8321	00:02:02	122	0.0000
nopath	1	2	3	1	504	02:18:14	8294	02:19:00	8340	00:00:46	46	0.0000	00:01:02
nopath	2	1	5	1	504	02:18:15	8295	02:19:17	8357	00:01:02	62	0.0000
nopath	3	6	3	1	667	02:18:33	8313	02:19:23	8363	00:00:50	50	0.0000
nopath	5	1	13	15	785	02:18:19	8299	02:19:26	8366	00:01:07	67	0.0000
nopath	5	1	12	14	785	02:18:24	8304	02:19:28	8368	00:01:04	64	0.0000
nopath	1	2	9	1	504	02:18:28	8308	02:19:32	8372	00:01:04	64	0.0000
nopath	5	1	12	14	785	02:18:30	8310	02:19:33	8373	00:01:03	63	0.0000
nopath	3	6	12	14	667	02:18:43	8323	02:19:33	8373	00:00:50	50	0.0000
nopath	3	6	3	1	667	02:18:44	8324	02:19:35	8375	00:00:51	51	0.0000
nopath	1	2	3	1	504	02:18:41	8321	02:19:36	8376	00:00:55	55	0.0000
nopath	1	2	12	14	504	02:18:43	8323	02:19:41	8381	00:00:58	58	0.0000
nopath	6	7	10	1	624	02:18:49	8329	02:19:45	8385	00:00:56	56	0.0000
nopath	1	2	2	1	504	02:18:48	8328	02:19:46	8386	00:00:58	58	0.0000
nopath	3	6	13	15	667	02:19:08	8348	02:19:59	8399	00:00:51	51	0.0000
nopath	3	6	3	1	667	02:19:12	8352	02:20:03	8403	00:00:51	51	0.0000	00:00:56
nopath	1	3	12	14	763	02:18:57	8337	02:20:13	8413	00:01:16	76	0.0000
nopath	3	1	3	1	763	02:18:22	8302	02:20:15	8415	00:01:53	113	0.0000
nopath	5	6	3	1	380	02:19:28	8368	02:20:17	8417	00:00:49	49	0.0000
nopath	5	6	5	1	380	02:19:33	8373	02:20:20	8420	00:00:47	47	0.0000
nopath	2	3	13	15	679	02:18:38	8318	02:20:21	8421	00:01:43	103	0.0000
nopath	6	2	3	1	748	02:19:21	8361	02:20:21	8421	00:01:00	60	0.0000
nopath	6	1	12	14	832	02:19:00	8340	02:20:22	8422	00:01:22	82	0.0000
nopath	2	3	3	1	679	02:18:43	8323	02:20:23	8423	00:01:40	100	0.0000
nopath	5	1	2	1	785	02:18:57	8337	02:20:24	8424	00:01:27	87	0.0000
nopath	2	4	5	1	708	02:19:30	8370	02:20:27	8427	00:00:57	57	0.0000
nopath	2	3	12	14	679	02:19:31	8371	02:20:29	8429	00:00:58	58	0.0000
nopath	1	3	9	1	763	02:19:29	8369	02:20:36	8436	00:01:07	67	0.0000
nopath	3	6	9	1	667	02:19:25	8365	02:20:36	8436	00:01:11	71	0.0000
nopath	1	3	7	1	763	02:19:35	8375	02:20:38	8438	00:01:03	63	0.0000
nopath	1	4	5	1	792	02:19:41	8381	02:20:42	8442	00:01:01	61	0.0000
nopath	3	2	3	1	679	02:19:28	8368	02:20:42	8442	00:01:14	74	0.0000
nopath	1	6	12	14	832	02:18:46	8326	02:20:47	8447	00:02:01	121	0.0000
nopath	2	7	3	1	458	02:20:06	8406	02:20:48	8448	00:00:42	42	0.0000
nopath	4	1	12	14	792	02:19:09	8349	02:20:48	8448	00:01:39	99	0.0000
nopath	6	2	5	1	748	02:19:35	8375	02:20:55	8455	00:01:20	80	0.0000
nopath	6	7	3	1	624	02:19:22	8362	02:20:57	8457	00:01:35	95	0.0000
nopath	5	6	9	1	380	02:20:21	8421	02:20:57	8457	00:00:36	36	0.0000
nopath	3	7	13	15	302	02:20:03	8403	02:21:02	8462	00:00:59	59	0.0000	00:00:49
nopath	5	1	3	1	785	02:19:51	8391	02:21:03	8463	00:01:12	72	0.0000
nopath	2	7	9	1	458	02:20:16	8416	02:21:05	8465	00:00:49	49	0.0000
nopath	6	1	3	1	832	02:19:36	8376	02:21:06	8466	00:01:30	90	0.0000
nopath	1	2	3	1	504	02:20:07	8407	02:21:10	8470	00:01:03	63	0.0000
nopath	6	1	5	1	832	02:19:38	8378	02:21:10	8470	00:01:32	92	0.0000
nopath	2	3	12	14	679	02:19:40	8380	02:21:13	8473	00:01:33	93	0.0000
nopath	3	5	9	1	621	02:20:13	8413	02:21:19	8479	00:01:06	66	0.0000
nopath	5	3	9	1	621	02:20:23	8423	02:21:23	8483	00:01:00	60	0.0000
nopath	5	3	3	1	621	02:20:26	8426	02:21:26	8486	00:01:00	60	0.0000
nopath	3	1	7	1	763	02:20:24	8424	02:21:39	8499	00:01:15	75	0.0000
nopath	4	1	12	14	792	02:20:30	8430	02:21:44	8504	00:01:14	74	0.0000
nopath	6	1	13	15	832	02:20:43	8443	02:21:52	8512	00:01:09	69	0.0000
nopath	3	2	3	1	679	02:20:47	8447	02:21:54	8514	00:01:07	67	0.0000
nopath	6	2	3	1	748	02:20:57	8457	02:22:05	8525	00:01:08	68	0.0000	00:01:12
nopath	6	2	3	1	748	02:21:12	8472	02:22:09	8529	00:00:57	57	0.0000
nopath	4	6	4	1	696	02:21:10	8470	02:22:10	8530	00:01:00	60	0.0000
nopath	1	2	12	14	504	02:21:09	8469	02:22:12	8532	00:01:03	63	0.0000
nopath	1	2	3	1	504	02:21:29	8489	02:22:17	8537	00:00:48	48	0.0000
nopath	1	2	3	1	504	02:21:30	8490	02:22:21	8541	00:00:51	51	0.0000
nopath	2	3	10	1	679	02:21:05	8465	02:22:22	8542	00:01:17	77	0.0000
nopath	3	6	6	1	667	02:21:17	8477	02:22:25	8545	00:01:08	68	0.0000
nopath	2	4	12	14	708	02:21:23	8483	02:22:26	8546	00:01:03	63	0.0000
nopath	3	6	5	1	667	02:21:22	8482	02:22:28	8548	00:01:06	66	0.0000
nopath	1	7	13	15	542	02:21:41	8501	02:22:29	8549	00:00:48	48	0.0000
nopath	3	6	3	1	667	02:21:25	8485	02:22:30	8550	00:01:05	65	0.0000
nopath	3	6	10	1	667	02:21:41	8501	02:22:33	8553	00:00:52	52	0.0000
nopath	4	1	3	1	792	02:20:43	8443	02:22:45	8565	00:02:02	122	0.0000
nopath	4	1	12	14	792	02:21:14	8474	02:22:48	8568	00:01:34	94	0.0000
nopath	6	1	13	15	832	02:21:29	8489	02:22:55	8575	00:01:26	86	0.0000
nopath	2	3	3	1	679	02:21:38	8498	02:22:56	8576	00:01:18	78	0.0000
nopath	2	4	5	1	708	02:21:40	8500	02:22:59	8579	00:01:19	79	0.0000
nopath	1	3	5	1	763	02:21:52	8512	02:23:06	8586	00:01:14	74	0.0000	00:01:11
nopath	1	2	12	14	504	02:22:11	8531	02:23:07	8587	00:00:56	56	0.0000
nopath	6	1	7	1	832	02:22:04	8524	02:23:07	8587	00:01:03	63	0.0000
nopath	1	4	5	1	792	02:21:54	8514	02:23:08	8588	00:01:14	74	0.0000
nopath	1	3	12	14	763	02:21:56	8516	02:23:11	8591	00:01:15	75	0.0000
nopath	1	7	9	1	542	02:22:23	8543	02:23:13	8593	00:00:50	50	0.0000
nopath	1	4	5	1	792	02:22:02	8522	02:23:14	8594	00:01:12	72	0.0000
nopath	4	3	5	1	375	02:22:11	8531	02:23:17	8597	00:01:06	66	0.0000
nopath	3	6	9	1	667	02:22:05	8525	02:23:26	8606	00:01:21	81	0.0000
nopath	3	6	9	1	667	02:22:14	8534	02:23:28	8608	00:01:14	74	0.0000
nopath	5	3	12	14	621	02:22:25	8545	02:23:34	8614	00:01:09	69	0.0000
nopath	6	2	9	1	748	02:22:13	8533	02:23:35	8615	00:01:22	82	0.0000
nopath	2	6	3	1	748	02:21:46	8506	02:23:43	8623	00:01:57	117	0.0000
nopath	5	4	12	14	650	02:22:31	8551	02:23:45	8625	00:01:14	74	0.0000
nopath	2	6	9	1	748	02:22:41	8561	02:23:48	8628	00:01:07	67	0.0000
nopath	5	1	6	1	785	02:22:47	8567	02:23:49	8629	00:01:02	62	0.0000
nopath	2	6	3	1	748	02:22:55	8575	02:23:52	8632	00:00:57	57	0.0000
nopath	1	3	3	1	763	02:22:58	8578	02:23:57	8637	00:00:59	59	0.0000
nopath	3	2	9	1	679	02:22:51	8571	02:24:01	8641	00:01:10	70	0.0000	00:01:10
nopath	5	6	5	1	380	02:23:00	8580	02:24:07	8647	00:01:07	67	0.0000
nopath	6	2	10	1	748	02:22:51	8571	02:24:15	8655	00:01:24	84	0.0000
nopath	6	1	12	14	832	02:22:57	8577	02:24:24	8664	00:01:27	87	0.0000
nopath	3	6	9	1	667	02:23:09	8589	02:24:26	8666	00:01:17	77	0.0000
nopath	2	3	12	14	679	02:23:06	8586	02:24:33	8673	00:01:27	87	0.0000
nopath	2	3	3	1	679	02:23:17	8597	02:24:36	8676	00:01:19	79	0.0000
nopath	3	6	13	15	667	02:23:49	8629	02:24:47	8687	00:00:58	58	0.0000
nopath	3	6	3	1	667	02:23:54	8634	02:24:50	8690	00:00:56	56	0.0000
nopath	6	5	3	1	380	02:24:16	8656	02:24:52	8692	00:00:36	36	0.0000
nopath	5	1	12	14	785	02:23:42	8622	02:25:02	8702	00:01:20	80	0.0000	00:01:17
nopath	2	3	12	14	679	02:23:40	8620	02:25:03	8703	00:01:23	83	0.0000
nopath	2	4	5	1	708	02:24:06	8646	02:25:06	8706	00:01:00	60	0.0000
nopath	3	6	10	1	667	02:24:14	8654	02:25:16	8716	00:01:02	62	0.0000
nopath	1	3	13	15	763	02:24:13	8653	02:25:17	8717	00:01:04	64	0.0000
nopath	3	6	12	14	667	02:24:26	8666	02:25:19	8719	00:00:53	53	0.0000
nopath	5	1	12	14	785	02:23:53	8633	02:25:32	8732	00:01:39	99	0.0000
nopath	6	1	5	1	832	02:24:07	8647	02:25:34	8734	00:01:27	87	0.0000
nopath	6	1	3	1	832	02:24:25	8665	02:25:36	8736	00:01:11	71	0.0000
nopath	5	1	13	15	785	02:24:17	8657	02:25:43	8743	00:01:26	86	0.0000
nopath	3	6	4	1	667	02:24:36	8676	02:25:56	8756	00:01:20	80	0.0000
nopath	3	6	5	1	667	02:24:48	8688	02:25:57	8757	00:01:09	69	0.0000
nopath	3	6	12	14	667	02:25:00	8700	02:25:59	8759	00:00:59	59	0.0000
nopath	4	2	9	1	708	02:24:41	8681	02:26:01	8761	00:01:20	80	0.0000	00:01:18
nopath	2	3	5	1	679	02:24:28	8668	02:26:02	8762	00:01:34	94	0.0000
nopath	3	6	2	1	667	02:25:12	8712	02:26:06	8766	00:00:54	54	0.0000
nopath	4	1	3	1	792	02:24:39	8679	02:26:06	8766	00:01:27	87	0.0000
nopath	3	2	9	1	679	02:25:11	8711	02:26:08	8768	00:00:57	57	0.0000
nopath	3	6	12	14	667	02:25:17	8717	02:26:08	8768	00:00:51	51	0.0000
nopath	2	4	13	15	708	02:24:31	8671	02:26:09	8769	00:01:38	98	0.0000
nopath	2	4	9	1	708	02:25:20	8720	02:26:15	8775	00:00:55	55	0.0000
nopath	2	1	9	1	504	02:25:41	8741	02:26:26	8786	00:00:45	45	0.0000
nopath	6	3	3	1	667	02:25:37	8737	02:26:28	8788	00:00:51	51	0.0000
nopath	2	4	3	1	708	02:25:21	8721	02:26:35	8795	00:01:14	74	0.0000
nopath	2	3	12	14	679	02:25:39	8739	02:26:36	8796	00:00:57	57	0.0000
nopath	2	3	12	14	679	02:25:45	8745	02:26:39	8799	00:00:54	54	0.0000
nopath	3	6	3	1	667	02:25:42	8742	02:26:45	8805	00:01:03	63	0.0000
nopath	5	1	3	1	785	02:25:53	8753	02:26:54	8814	00:01:01	61	0.0000
nopath	6	2	12	14	748	02:25:54	8754	02:26:59	8819	00:01:05	65	0.0000
nopath	6	2	12	14	748	02:25:55	8755	02:27:02	8822	00:01:07	67	0.0000	00:01:11
nopath	2	3	12	14	679	02:25:58	8758	02:27:03	8823	00:01:05	65	0.0000
nopath	6	7	12	14	624	02:26:08	8768	02:27:06	8826	00:00:58	58	0.0000
nopath	3	6	10	1	667	02:26:22	8782	02:27:15	8835	00:00:53	53	0.0000
nopath	6	5	5	1	380	02:26:44	8804	02:27:17	8837	00:00:33	33	0.0000
nopath	2	3	3	1	679	02:26:21	8781	02:27:36	8856	00:01:15	75	0.0000
nopath	6	2	12	14	748	02:26:19	8779	02:27:36	8856	00:01:17	77	0.0000
nopath	2	3	5	1	679	02:26:34	8794	02:27:38	8858	00:01:04	64	0.0000
nopath	5	7	3	1	577	02:26:53	8813	02:27:57	8877	00:01:04	64	0.0000
nopath	1	2	5	1	504	02:26:28	8788	02:28:11	8891	00:01:43	103	0.0000	00:01:01
nopath	2	3	13	15	679	02:26:55	8815	02:28:15	8895	00:01:20	80	0.0000
nopath	1	2	12	14	504	02:26:47	8807	02:28:16	8896	00:01:29	89	0.0000
nopath	2	3	2	1	679	02:26:56	8816	02:28:17	8897	00:01:21	81	0.0000
nopath	2	3	3	1	679	02:27:04	8824	02:28:19	8899	00:01:15	75	0.0000
nopath	3	6	3	1	667	02:27:15	8835	02:28:20	8900	00:01:05	65	0.0000
nopath	3	6	6	1	667	02:27:19	8839	02:28:22	8902	00:01:03	63	0.0000
nopath	2	4	5	1	708	02:27:13	8833	02:28:22	8902	00:01:09	69	0.0000
nopath	5	1	3	1	785	02:27:20	8840	02:28:25	8905	00:01:05	65	0.0000
nopath	5	1	8	1	785	02:27:30	8850	02:28:30	8910	00:01:00	60	0.0000
nopath	3	2	3	1	679	02:27:04	8824	02:28:35	8915	00:01:31	91	0.0000
nopath	3	4	10	1	375	02:27:47	8867	02:28:39	8919	00:00:52	52	0.0000
nopath	3	4	12	14	375	02:28:14	8894	02:28:47	8927	00:00:33	33	0.0000
nopath	4	1	12	14	792	02:27:22	8842	02:28:51	8931	00:01:29	89	0.0000
nopath	1	3	5	1	763	02:27:32	8852	02:28:52	8932	00:01:20	80	0.0000
nopath	3	6	6	1	667	02:27:44	8864	02:28:57	8937	00:01:13	73	0.0000
nopath	2	4	12	14	708	02:28:03	8883	02:28:58	8938	00:00:55	55	0.0000
nopath	3	6	3	1	667	02:27:53	8873	02:29:01	8941	00:01:08	68	0.0000	00:01:04
nopath	6	1	12	14	832	02:28:04	8884	02:29:08	8948	00:01:04	64	0.0000
nopath	1	2	9	1	504	02:28:39	8919	02:29:23	8963	00:00:44	44	0.0000
nopath	6	2	9	1	748	02:28:37	8917	02:29:34	8974	00:00:57	57	0.0000
nopath	1	2	5	1	504	02:28:50	8930	02:29:37	8977	00:00:47	47	0.0000
nopath	3	6	12	14	667	02:28:30	8910	02:29:37	8977	00:01:07	67	0.0000
nopath	3	5	5	1	621	02:28:42	8922	02:29:39	8979	00:00:57	57	0.0000
nopath	3	6	9	1	667	02:28:52	8932	02:29:43	8983	00:00:51	51	0.0000
nopath	4	2	12	14	708	02:28:28	8908	02:29:46	8986	00:01:18	78	0.0000
nopath	5	7	3	1	577	02:28:53	8933	02:29:49	8989	00:00:56	56	0.0000
nopath	2	7	12	14	458	02:28:50	8930	02:29:54	8994	00:01:04	64	0.0000
nopath	6	7	3	1	624	02:29:08	8948	02:30:04	9004	00:00:56	56	0.0000	00:01:09
nopath	3	6	3	1	667	02:29:12	8952	02:30:05	9005	00:00:53	53	0.0000
nopath	2	1	9	1	504	02:29:25	8965	02:30:06	9006	00:00:41	41	0.0000
nopath	4	1	12	14	792	02:28:58	8938	02:30:08	9008	00:01:10	70	0.0000
nopath	3	6	6	1	667	02:29:19	8959	02:30:09	9009	00:00:50	50	0.0000
nopath	3	6	12	14	667	02:29:25	8965	02:30:16	9016	00:00:51	51	0.0000
nopath	3	7	12	14	302	02:29:46	8986	02:30:19	9019	00:00:33	33	0.0000
nopath	2	6	3	1	748	02:28:58	8938	02:30:26	9026	00:01:28	88	0.0000
nopath	5	1	13	15	785	02:29:07	8947	02:30:29	9029	00:01:22	82	0.0000
nopath	1	4	13	15	792	02:29:01	8941	02:30:29	9029	00:01:28	88	0.0000
nopath	1	3	3	1	763	02:29:02	8942	02:30:31	9031	00:01:29	89	0.0000
nopath	1	3	13	15	763	02:29:09	8949	02:30:35	9035	00:01:26	86	0.0000
nopath	3	6	13	15	667	02:29:44	8984	02:30:36	9036	00:00:52	52	0.0000
nopath	1	3	3	1	763	02:29:44	8984	02:30:44	9044	00:01:00	60	0.0000
nopath	6	5	3	1	380	02:30:13	9013	02:30:50	9050	00:00:37	37	0.0000
nopath	6	3	5	1	667	02:29:44	8984	02:30:53	9053	00:01:09	69	0.0000
nopath	1	3	10	1	763	02:29:49	8989	02:31:22	9082	00:01:33	93	0.0000	00:01:15
nopath	2	4	3	1	708	02:30:11	9011	02:31:26	9086	00:01:15	75	0.0000
nopath	3	6	10	1	667	02:30:09	9009	02:31:26	9086	00:01:17	77	0.0000
nopath	6	2	12	14	748	02:30:16	9016	02:31:26	9086	00:01:10	70	0.0000
nopath	2	3	9	1	679	02:30:27	9027	02:31:26	9086	00:00:59	59	0.0000
nopath	2	1	13	15	504	02:30:41	9041	02:31:27	9087	00:00:46	46	0.0000
nopath	3	6	9	1	667	02:30:31	9031	02:31:29	9089	00:00:58	58	0.0000
nopath	2	4	4	1	708	02:30:34	9034	02:31:32	9092	00:00:58	58	0.0000
nopath	2	4	6	1	708	02:30:39	9039	02:31:34	9094	00:00:55	55	0.0000
nopath	5	1	9	1	785	02:30:30	9030	02:31:36	9096	00:01:06	66	0.0000
nopath	3	6	4	1	667	02:30:47	9047	02:31:37	9097	00:00:50	50	0.0000
nopath	5	1	10	1	785	02:30:36	9036	02:31:40	9100	00:01:04	64	0.0000
nopath	3	2	13	15	679	02:30:23	9023	02:31:49	9109	00:01:26	86	0.0000
nopath	3	2	2	1	679	02:30:30	9030	02:31:51	9111	00:01:21	81	0.0000
nopath	4	2	12	14	708	02:30:34	9034	02:31:53	9113	00:01:19	79	0.0000
nopath	2	3	13	15	679	02:30:40	9040	02:32:05	9125	00:01:25	85	0.0000	00:01:11
nopath	3	6	5	1	667	02:30:58	9058	02:32:06	9126	00:01:08	68	0.0000
nopath	6	2	5	1	748	02:30:58	9058	02:32:07	9127	00:01:09	69	0.0000
nopath	1	3	12	14	763	02:30:41	9041	02:32:07	9127	00:01:26	86	0.0000
nopath	3	6	6	1	667	02:31:04	9064	02:32:08	9128	00:01:04	64	0.0000
nopath	1	3	9	1	763	02:30:42	9042	02:32:09	9129	00:01:27	87	0.0000
nopath	3	6	3	1	667	02:31:05	9065	02:32:10	9130	00:01:05	65	0.0000
nopath	6	2	13	15	748	02:31:01	9061	02:32:10	9130	00:01:09	69	0.0000
nopath	5	1	3	1	785	02:30:48	9048	02:32:11	9131	00:01:23	83	0.0000
nopath	3	6	6	1	667	02:31:20	9080	02:32:15	9135	00:00:55	55	0.0000
nopath	2	4	6	1	708	02:31:11	9071	02:32:15	9135	00:01:04	64	0.0000
nopath	3	2	12	14	679	02:31:06	9066	02:32:26	9146	00:01:20	80	0.0000
nopath	2	5	12	14	701	02:30:58	9058	02:32:35	9155	00:01:37	97	0.0000
nopath	2	1	12	14	504	02:31:46	9106	02:32:38	9158	00:00:52	52	0.0000
nopath	2	3	5	1	679	02:31:15	9075	02:32:42	9162	00:01:27	87	0.0000
nopath	3	6	12	14	667	02:31:34	9094	02:32:47	9167	00:01:13	73	0.0000
nopath	4	3	13	15	375	02:32:07	9127	02:32:47	9167	00:00:40	40	0.0000
nopath	3	6	9	1	667	02:31:51	9111	02:32:49	9169	00:00:58	58	0.0000
nopath	3	5	3	1	621	02:31:52	9112	02:32:51	9171	00:00:59	59	0.0000
nopath	2	3	3	1	679	02:31:59	9119	02:32:52	9172	00:00:53	53	0.0000
nopath	5	1	5	1	785	02:31:38	9098	02:32:56	9176	00:01:18	78	0.0000
nopath	3	6	3	1	667	02:32:05	9125	02:32:56	9176	00:00:51	51	0.0000
nopath	2	3	5	1	679	02:32:02	9122	02:33:12	9192	00:01:10	70	0.0000	00:01:10
nopath	4	7	6	1	331	02:32:39	9159	02:33:14	9194	00:00:35	35	0.0000
nopath	6	3	13	15	667	02:32:29	9149	02:33:23	9203	00:00:54	54	0.0000
nopath	3	2	12	14	679	02:32:24	9144	02:33:29	9209	00:01:05	65	0.0000
nopath	1	5	9	1	785	02:32:02	9122	02:33:33	9213	00:01:31	91	0.0000
nopath	1	3	12	14	763	02:32:19	9139	02:33:33	9213	00:01:14	74	0.0000
nopath	4	7	3	1	331	02:33:04	9184	02:33:36	9216	00:00:32	32	0.0000
nopath	1	4	10	1	792	02:32:22	9142	02:33:36	9216	00:01:14	74	0.0000
[truncated: 1,094 more rows]
