# Supplementary material for: Supervised learning from human performance at the computationally hard problem of optimal traffic signal control on a network of junctions
Source: R Soc Open Sci. 2014 Dec 24;1(4):140211. doi: 10.1098/rsos.140211 (PMC4448775; doi:10.1098/rsos.140211)
Supplement: 1. simulationData.zip - This zipped folder contains the simulation configuration files for the traffic microsimulation models used in the paper, as well as the raw data output from the simulations. The data are organised into a folder structure with README.txt files used to provide guidance on the c [file rsos140211supp1.zip › simulationData/multiJunctionModel/HuTMaCcells/run-008/trips-ALL.csv]

Path	From Zone	To Zone	Vehicle Type	Base Vehicle Type	Distance (m)	Departure Time (HH:MM:SS)	Departure Time (s)	Arrival Time (HH:MM:SS)	Arrival Time (s)	Time Taken (HH:MM:SS)	Time Taken (s)	Fuel	Mean Time (HH:MM:SS)
nopath	4	7	5	1	331	00:00:05	5	00:00:36	36	00:00:31	31	0.0000
nopath	1	6	12	14	832	00:01:36	96	00:02:38	158	00:01:02	62	0.0000	00:01:02
nopath	6	2	12	14	748	00:01:52	112	00:03:06	186	00:01:14	74	0.0000	00:01:14
nopath	2	3	3	1	679	00:02:24	144	00:03:16	196	00:00:52	52	0.0000
nopath	1	5	2	1	785	00:02:36	156	00:03:35	215	00:00:59	59	0.0000
nopath	3	6	5	1	667	00:02:58	178	00:03:55	235	00:00:57	57	0.0000
nopath	2	1	3	1	504	00:03:18	198	00:04:03	243	00:00:45	45	0.0000	00:00:45
nopath	3	6	3	1	667	00:03:20	200	00:04:09	249	00:00:49	49	0.0000
nopath	2	4	13	15	708	00:03:22	202	00:04:19	259	00:00:57	57	0.0000
nopath	1	4	12	14	792	00:02:59	179	00:04:38	278	00:01:39	99	0.0000
nopath	1	3	12	14	763	00:03:44	224	00:04:44	284	00:01:00	60	0.0000
nopath	6	1	3	1	832	00:03:35	215	00:05:01	301	00:01:26	86	0.0000	00:01:26
nopath	2	6	5	1	748	00:03:56	236	00:05:03	303	00:01:07	67	0.0000
nopath	1	2	9	1	504	00:04:20	260	00:05:05	305	00:00:45	45	0.0000
nopath	1	7	9	1	542	00:04:48	288	00:05:35	335	00:00:47	47	0.0000
nopath	3	6	3	1	667	00:05:01	301	00:05:50	350	00:00:49	49	0.0000
nopath	3	5	12	14	621	00:05:03	303	00:05:54	354	00:00:51	51	0.0000
nopath	5	7	12	14	577	00:04:59	299	00:06:01	361	00:01:02	62	0.0000	00:01:02
nopath	1	3	12	14	763	00:05:06	306	00:06:13	373	00:01:07	67	0.0000
nopath	1	3	9	1	763	00:05:13	313	00:06:15	375	00:01:02	62	0.0000
nopath	6	2	10	1	748	00:05:24	324	00:06:21	381	00:00:57	57	0.0000
nopath	3	2	13	15	679	00:05:31	331	00:06:36	396	00:01:05	65	0.0000
nopath	2	1	9	1	504	00:06:36	396	00:07:20	440	00:00:44	44	0.0000	00:00:44
nopath	3	6	3	1	667	00:06:38	398	00:07:27	447	00:00:49	49	0.0000
nopath	2	7	3	1	458	00:06:46	406	00:07:27	447	00:00:41	41	0.0000
nopath	3	6	12	14	667	00:06:39	399	00:07:32	452	00:00:53	53	0.0000
nopath	3	6	6	1	667	00:06:53	413	00:07:56	476	00:01:03	63	0.0000
nopath	5	3	3	1	621	00:07:12	432	00:08:04	484	00:00:52	52	0.0000	00:00:52
nopath	3	1	7	1	763	00:07:02	422	00:08:08	488	00:01:06	66	0.0000
nopath	3	5	9	1	621	00:07:17	437	00:08:15	495	00:00:58	58	0.0000
nopath	4	1	13	15	792	00:07:11	431	00:08:21	501	00:01:10	70	0.0000
nopath	6	1	3	1	832	00:07:21	441	00:08:31	511	00:01:10	70	0.0000
nopath	3	4	12	14	375	00:08:01	481	00:08:35	515	00:00:34	34	0.0000
nopath	6	7	5	1	624	00:07:33	453	00:08:37	517	00:01:04	64	0.0000
nopath	2	3	9	1	679	00:07:36	456	00:08:52	532	00:01:16	76	0.0000
nopath	3	6	12	14	667	00:08:02	482	00:08:57	537	00:00:55	55	0.0000
nopath	2	3	3	1	679	00:08:06	486	00:08:58	538	00:00:52	52	0.0000
nopath	2	4	3	1	708	00:08:12	492	00:09:04	544	00:00:52	52	0.0000	00:00:54
nopath	2	3	5	1	679	00:08:19	499	00:09:22	562	00:01:03	63	0.0000
nopath	1	3	9	1	763	00:08:29	509	00:09:28	568	00:00:59	59	0.0000
nopath	3	6	3	1	667	00:08:33	513	00:09:46	586	00:01:13	73	0.0000
nopath	5	1	9	1	785	00:08:49	529	00:09:55	595	00:01:06	66	0.0000
nopath	2	1	12	14	504	00:09:56	596	00:10:42	642	00:00:46	46	0.0000	00:00:46
nopath	5	1	9	1	785	00:10:19	619	00:11:26	686	00:01:07	67	0.0000	00:01:06
nopath	3	6	9	1	667	00:11:02	662	00:11:52	712	00:00:50	50	0.0000
nopath	2	3	12	14	679	00:11:31	691	00:12:33	753	00:01:02	62	0.0000	00:01:01
nopath	2	3	12	14	679	00:11:36	696	00:12:35	755	00:00:59	59	0.0000
nopath	3	6	13	15	667	00:11:48	708	00:12:40	760	00:00:52	52	0.0000
nopath	3	6	3	1	667	00:11:55	715	00:12:44	764	00:00:49	49	0.0000
nopath	3	1	12	14	763	00:11:36	696	00:12:45	765	00:01:09	69	0.0000
nopath	4	2	10	1	708	00:11:45	705	00:12:56	776	00:01:11	71	0.0000
nopath	2	7	3	1	458	00:12:20	740	00:12:59	779	00:00:39	39	0.0000
nopath	2	3	12	14	679	00:12:14	734	00:13:07	787	00:00:53	53	0.0000	00:00:56
nopath	5	1	4	1	785	00:12:20	740	00:13:26	806	00:01:06	66	0.0000
nopath	6	1	10	1	832	00:12:31	751	00:13:44	824	00:01:13	73	0.0000
nopath	5	6	3	1	380	00:13:18	798	00:13:50	830	00:00:32	32	0.0000
nopath	5	1	10	1	785	00:12:51	771	00:13:56	836	00:01:05	65	0.0000
nopath	3	6	5	1	667	00:12:32	752	00:14:06	846	00:01:34	94	0.0000	00:00:57
nopath	1	3	12	14	763	00:13:10	790	00:14:08	848	00:00:58	58	0.0000
nopath	2	7	13	15	458	00:13:29	809	00:14:12	852	00:00:43	43	0.0000
nopath	5	1	12	14	785	00:13:06	786	00:14:22	862	00:01:16	76	0.0000
nopath	1	4	3	1	792	00:13:45	825	00:14:44	884	00:00:59	59	0.0000
nopath	1	3	13	15	763	00:13:52	832	00:14:53	893	00:01:01	61	0.0000
nopath	2	7	9	1	458	00:14:08	848	00:14:55	895	00:00:47	47	0.0000
nopath	6	3	12	14	667	00:13:44	824	00:15:04	904	00:01:20	80	0.0000	00:01:20
nopath	5	1	9	1	785	00:13:34	814	00:15:11	911	00:01:37	97	0.0000
nopath	5	1	12	14	785	00:14:15	855	00:15:16	916	00:01:01	61	0.0000
nopath	4	7	3	1	331	00:14:47	887	00:15:18	918	00:00:31	31	0.0000
nopath	4	2	12	14	708	00:14:22	862	00:15:26	926	00:01:04	64	0.0000
nopath	6	3	9	1	667	00:15:04	904	00:15:52	952	00:00:48	48	0.0000
nopath	3	6	6	1	667	00:15:06	906	00:15:56	956	00:00:50	50	0.0000
nopath	3	6	12	14	667	00:15:10	910	00:16:01	961	00:00:51	51	0.0000	00:00:50
nopath	3	6	3	1	667	00:15:11	911	00:16:03	963	00:00:52	52	0.0000
nopath	6	1	6	1	832	00:15:20	920	00:16:31	991	00:01:11	71	0.0000
nopath	2	4	3	1	708	00:15:39	939	00:16:36	996	00:00:57	57	0.0000
nopath	3	2	5	1	679	00:15:52	952	00:16:48	1008	00:00:56	56	0.0000
nopath	2	1	9	1	504	00:16:05	965	00:16:55	1015	00:00:50	50	0.0000
nopath	5	7	3	1	577	00:15:29	929	00:16:57	1017	00:01:28	88	0.0000
nopath	5	1	3	1	785	00:16:02	962	00:17:03	1023	00:01:01	61	0.0000	00:01:11
nopath	2	3	13	15	679	00:15:49	949	00:17:05	1025	00:01:16	76	0.0000
nopath	2	4	3	1	708	00:16:04	964	00:17:05	1025	00:01:01	61	0.0000
nopath	1	7	13	15	542	00:15:54	954	00:17:08	1028	00:01:14	74	0.0000
nopath	2	4	9	1	708	00:16:06	966	00:17:14	1034	00:01:08	68	0.0000
nopath	3	6	3	1	667	00:16:26	986	00:17:15	1035	00:00:49	49	0.0000
nopath	2	3	3	1	679	00:16:07	967	00:17:16	1036	00:01:09	69	0.0000
nopath	1	3	6	1	763	00:16:05	965	00:17:24	1044	00:01:19	79	0.0000
nopath	2	1	3	1	504	00:16:52	1012	00:17:37	1057	00:00:45	45	0.0000
nopath	6	2	13	15	748	00:16:27	987	00:17:38	1058	00:01:11	71	0.0000
nopath	1	2	10	1	504	00:17:01	1021	00:17:46	1066	00:00:45	45	0.0000
nopath	6	3	10	1	667	00:17:05	1025	00:17:54	1074	00:00:49	49	0.0000
nopath	3	6	10	1	667	00:17:13	1033	00:18:02	1082	00:00:49	49	0.0000	00:00:50
nopath	3	6	3	1	667	00:17:14	1034	00:18:05	1085	00:00:51	51	0.0000
nopath	1	3	3	1	763	00:17:12	1032	00:18:12	1092	00:01:00	60	0.0000
nopath	2	1	13	15	504	00:17:32	1052	00:18:17	1097	00:00:45	45	0.0000
nopath	1	3	5	1	763	00:17:24	1044	00:18:35	1115	00:01:11	71	0.0000
nopath	1	3	7	1	763	00:17:46	1066	00:18:46	1126	00:01:00	60	0.0000
nopath	4	7	3	1	331	00:18:17	1097	00:18:48	1128	00:00:31	31	0.0000
nopath	2	1	3	1	504	00:18:04	1084	00:18:57	1137	00:00:53	53	0.0000
nopath	5	3	5	1	621	00:17:51	1071	00:19:03	1143	00:01:12	72	0.0000	00:01:12
nopath	5	1	3	1	785	00:17:41	1061	00:19:11	1151	00:01:30	90	0.0000
nopath	2	4	13	15	708	00:18:13	1093	00:19:28	1168	00:01:15	75	0.0000
nopath	3	5	12	14	621	00:18:37	1117	00:19:29	1169	00:00:52	52	0.0000
nopath	2	3	12	14	679	00:18:33	1113	00:19:36	1176	00:01:03	63	0.0000
nopath	2	4	12	14	708	00:18:36	1116	00:19:40	1180	00:01:04	64	0.0000
nopath	6	1	3	1	832	00:17:56	1076	00:19:41	1181	00:01:45	105	0.0000
nopath	6	1	13	15	832	00:18:05	1085	00:19:46	1186	00:01:41	101	0.0000
nopath	5	1	10	1	785	00:18:40	1120	00:19:48	1188	00:01:08	68	0.0000
nopath	5	3	2	1	621	00:18:35	1115	00:19:53	1193	00:01:18	78	0.0000
nopath	2	3	5	1	679	00:18:53	1133	00:20:02	1202	00:01:09	69	0.0000	00:01:09
nopath	3	6	7	1	667	00:19:09	1149	00:20:15	1215	00:01:06	66	0.0000
nopath	5	3	12	14	621	00:19:25	1165	00:20:15	1215	00:00:50	50	0.0000
nopath	1	4	5	1	792	00:19:26	1166	00:20:24	1224	00:00:58	58	0.0000
nopath	6	2	13	15	748	00:19:26	1166	00:20:30	1230	00:01:04	64	0.0000
nopath	1	4	3	1	792	00:19:32	1172	00:20:31	1231	00:00:59	59	0.0000
nopath	3	6	10	1	667	00:19:44	1184	00:20:34	1234	00:00:50	50	0.0000
nopath	1	3	12	14	763	00:19:34	1174	00:20:34	1234	00:01:00	60	0.0000
nopath	6	5	12	14	380	00:19:55	1195	00:20:37	1237	00:00:42	42	0.0000
nopath	1	2	13	15	504	00:20:11	1211	00:21:00	1260	00:00:49	49	0.0000	00:00:46
nopath	1	2	10	1	504	00:20:27	1227	00:21:12	1272	00:00:45	45	0.0000
nopath	5	1	6	1	785	00:20:22	1222	00:21:25	1285	00:01:03	63	0.0000
nopath	4	2	12	14	708	00:19:55	1195	00:21:36	1296	00:01:41	101	0.0000
nopath	4	2	5	1	708	00:20:37	1237	00:21:38	1298	00:01:01	61	0.0000
nopath	6	4	5	1	696	00:20:44	1244	00:21:38	1298	00:00:54	54	0.0000
nopath	3	6	12	14	667	00:20:43	1243	00:21:46	1306	00:01:03	63	0.0000
nopath	3	6	5	1	667	00:21:02	1262	00:21:52	1312	00:00:50	50	0.0000
nopath	6	2	5	1	748	00:21:10	1270	00:22:08	1328	00:00:58	58	0.0000	00:01:02
nopath	1	2	6	1	504	00:21:28	1288	00:22:13	1333	00:00:45	45	0.0000
nopath	3	5	12	14	621	00:21:19	1279	00:22:17	1337	00:00:58	58	0.0000
nopath	3	6	9	1	667	00:21:23	1283	00:22:19	1339	00:00:56	56	0.0000
nopath	4	2	5	1	708	00:21:02	1262	00:22:25	1345	00:01:23	83	0.0000
nopath	2	1	3	1	504	00:22:01	1321	00:22:46	1366	00:00:45	45	0.0000
nopath	2	3	6	1	679	00:21:44	1304	00:22:46	1366	00:01:02	62	0.0000
nopath	4	1	5	1	792	00:21:58	1318	00:23:15	1395	00:01:17	77	0.0000	00:01:13
nopath	4	1	9	1	792	00:22:12	1332	00:23:20	1400	00:01:08	68	0.0000
nopath	2	3	6	1	679	00:22:09	1329	00:23:22	1402	00:01:13	73	0.0000
nopath	2	3	3	1	679	00:22:34	1354	00:23:27	1407	00:00:53	53	0.0000
nopath	3	6	13	15	667	00:22:02	1322	00:23:29	1409	00:01:27	87	0.0000
nopath	1	2	3	1	504	00:22:27	1347	00:23:31	1411	00:01:04	64	0.0000
nopath	5	1	5	1	785	00:22:20	1340	00:23:31	1411	00:01:11	71	0.0000
nopath	6	3	12	14	667	00:22:24	1344	00:23:44	1424	00:01:20	80	0.0000
nopath	3	2	6	1	679	00:22:33	1353	00:23:55	1435	00:01:22	82	0.0000
nopath	1	3	12	14	763	00:23:03	1383	00:24:13	1453	00:01:10	70	0.0000	00:01:03
nopath	2	4	6	1	708	00:23:27	1407	00:24:20	1460	00:00:53	53	0.0000
nopath	2	7	5	1	458	00:23:42	1422	00:24:21	1461	00:00:39	39	0.0000
nopath	2	4	13	15	708	00:23:32	1412	00:24:26	1466	00:00:54	54	0.0000
nopath	5	1	5	1	785	00:23:07	1387	00:24:31	1471	00:01:24	84	0.0000
nopath	3	2	6	1	679	00:23:28	1408	00:24:35	1475	00:01:07	67	0.0000
nopath	6	3	12	14	667	00:23:45	1425	00:24:36	1476	00:00:51	51	0.0000
nopath	1	3	6	1	763	00:23:26	1406	00:24:52	1492	00:01:26	86	0.0000
nopath	3	6	10	1	667	00:23:48	1428	00:24:55	1495	00:01:07	67	0.0000
nopath	3	6	5	1	667	00:23:59	1439	00:24:57	1497	00:00:58	58	0.0000
nopath	5	3	12	14	621	00:24:34	1474	00:25:26	1526	00:00:52	52	0.0000	00:01:00
nopath	4	1	3	1	792	00:24:19	1459	00:25:29	1529	00:01:10	70	0.0000
nopath	3	6	12	14	667	00:24:40	1480	00:25:31	1531	00:00:51	51	0.0000
nopath	1	2	9	1	504	00:24:47	1487	00:25:41	1541	00:00:54	54	0.0000
nopath	5	1	9	1	785	00:24:27	1467	00:25:41	1541	00:01:14	74	0.0000
nopath	2	3	3	1	679	00:24:47	1487	00:25:42	1542	00:00:55	55	0.0000
nopath	2	3	5	1	679	00:24:55	1495	00:25:49	1549	00:00:54	54	0.0000
nopath	4	7	3	1	331	00:25:35	1535	00:26:06	1566	00:00:31	31	0.0000	00:00:31
nopath	6	1	10	1	832	00:25:10	1510	00:26:13	1573	00:01:03	63	0.0000
nopath	6	1	9	1	832	00:25:16	1516	00:26:18	1578	00:01:02	62	0.0000
nopath	5	4	13	15	650	00:25:21	1521	00:26:31	1591	00:01:10	70	0.0000
nopath	3	6	13	15	667	00:25:54	1554	00:26:46	1606	00:00:52	52	0.0000
nopath	3	6	12	14	667	00:26:05	1565	00:26:57	1617	00:00:52	52	0.0000
nopath	3	6	8	1	667	00:26:10	1570	00:27:00	1620	00:00:50	50	0.0000	00:00:57
nopath	2	3	12	14	679	00:26:04	1564	00:27:03	1623	00:00:59	59	0.0000
nopath	1	2	9	1	504	00:26:20	1580	00:27:05	1625	00:00:45	45	0.0000
nopath	5	1	9	1	785	00:26:01	1561	00:27:05	1625	00:01:04	64	0.0000
nopath	6	3	3	1	667	00:25:59	1559	00:27:13	1633	00:01:14	74	0.0000
nopath	2	7	12	14	458	00:26:34	1594	00:27:26	1646	00:00:52	52	0.0000
nopath	2	4	13	15	708	00:26:15	1575	00:27:28	1648	00:01:13	73	0.0000
nopath	6	2	3	1	748	00:26:11	1571	00:27:35	1655	00:01:24	84	0.0000
nopath	3	5	12	14	621	00:26:27	1587	00:27:35	1655	00:01:08	68	0.0000
nopath	2	4	12	14	708	00:26:36	1596	00:27:42	1662	00:01:06	66	0.0000
nopath	2	3	13	15	679	00:26:49	1609	00:27:45	1665	00:00:56	56	0.0000
nopath	5	1	7	1	785	00:26:21	1581	00:27:46	1666	00:01:25	85	0.0000
nopath	5	1	3	1	785	00:26:46	1606	00:27:51	1671	00:01:05	65	0.0000
nopath	1	3	5	1	763	00:26:45	1605	00:27:56	1676	00:01:11	71	0.0000
nopath	1	5	12	14	785	00:26:52	1612	00:27:59	1679	00:01:07	67	0.0000
nopath	6	4	2	1	696	00:27:09	1629	00:28:19	1699	00:01:10	70	0.0000	00:01:02
nopath	2	3	12	14	679	00:27:27	1647	00:28:33	1713	00:01:06	66	0.0000
nopath	3	6	12	14	667	00:27:41	1661	00:28:36	1716	00:00:55	55	0.0000
nopath	4	3	13	15	375	00:28:08	1688	00:28:47	1727	00:00:39	39	0.0000
nopath	1	2	12	14	504	00:28:07	1687	00:28:53	1733	00:00:46	46	0.0000
nopath	4	2	9	1	708	00:27:59	1679	00:29:05	1745	00:01:06	66	0.0000	00:01:14
nopath	3	6	5	1	667	00:28:02	1682	00:29:15	1755	00:01:13	73	0.0000
nopath	3	6	3	1	667	00:28:22	1702	00:29:18	1758	00:00:56	56	0.0000
nopath	2	4	5	1	708	00:28:46	1726	00:29:39	1779	00:00:53	53	0.0000
nopath	4	3	10	1	375	00:29:12	1752	00:29:46	1786	00:00:34	34	0.0000
nopath	5	3	3	1	621	00:28:50	1730	00:29:53	1793	00:01:03	63	0.0000
nopath	5	3	3	1	621	00:29:04	1744	00:29:55	1795	00:00:51	51	0.0000
nopath	2	4	3	1	708	00:29:07	1747	00:30:04	1804	00:00:57	57	0.0000	00:01:01
nopath	3	6	3	1	667	00:29:23	1763	00:30:15	1815	00:00:52	52	0.0000
nopath	2	5	3	1	701	00:29:13	1753	00:30:23	1823	00:01:10	70	0.0000
nopath	2	1	5	1	504	00:29:48	1788	00:30:33	1833	00:00:45	45	0.0000
nopath	3	6	3	1	667	00:29:43	1783	00:30:35	1835	00:00:52	52	0.0000
nopath	2	3	12	14	679	00:29:46	1786	00:30:40	1840	00:00:54	54	0.0000
nopath	2	3	6	1	679	00:30:02	1802	00:30:55	1855	00:00:53	53	0.0000
nopath	6	2	3	1	748	00:30:06	1806	00:31:03	1863	00:00:57	57	0.0000	00:01:10
nopath	1	7	2	1	542	00:30:08	1808	00:31:04	1864	00:00:56	56	0.0000
nopath	3	6	6	1	667	00:29:52	1792	00:31:06	1866	00:01:14	74	0.0000
nopath	2	5	6	1	701	00:30:17	1817	00:31:12	1872	00:00:55	55	0.0000
nopath	1	2	3	1	504	00:30:29	1829	00:31:18	1878	00:00:49	49	0.0000
nopath	5	4	3	1	650	00:30:16	1816	00:31:18	1878	00:01:02	62	0.0000
nopath	5	1	13	15	785	00:29:47	1787	00:31:19	1879	00:01:32	92	0.0000
nopath	2	1	6	1	504	00:30:47	1847	00:31:37	1897	00:00:50	50	0.0000
nopath	5	1	12	14	785	00:31:00	1860	00:32:05	1925	00:01:05	65	0.0000	00:01:14
nopath	5	1	12	14	785	00:31:01	1861	00:32:07	1927	00:01:06	66	0.0000
nopath	1	2	12	14	504	00:31:17	1877	00:32:08	1928	00:00:51	51	0.0000
nopath	3	2	12	14	679	00:31:15	1875	00:32:15	1935	00:01:00	60	0.0000
nopath	3	6	3	1	667	00:31:49	1909	00:32:39	1959	00:00:50	50	0.0000
nopath	2	3	10	1	679	00:31:48	1908	00:32:40	1960	00:00:52	52	0.0000
nopath	1	2	12	14	504	00:31:29	1889	00:32:42	1962	00:01:13	73	0.0000
nopath	3	6	6	1	667	00:31:54	1914	00:32:44	1964	00:00:50	50	0.0000
nopath	6	2	10	1	748	00:31:57	1917	00:32:55	1975	00:00:58	58	0.0000
nopath	5	6	12	14	380	00:32:23	1943	00:32:57	1977	00:00:34	34	0.0000
nopath	4	1	10	1	792	00:32:08	1928	00:33:14	1994	00:01:06	66	0.0000	00:01:08
nopath	4	1	5	1	792	00:32:25	1945	00:33:24	2004	00:00:59	59	0.0000
nopath	5	4	12	14	650	00:32:31	1951	00:33:28	2008	00:00:57	57	0.0000
nopath	1	7	3	1	542	00:32:49	1969	00:33:35	2015	00:00:46	46	0.0000
nopath	3	6	3	1	667	00:32:02	1922	00:33:35	2015	00:01:33	93	0.0000
nopath	3	6	5	1	667	00:32:48	1968	00:33:38	2018	00:00:50	50	0.0000
nopath	3	6	12	14	667	00:33:07	1987	00:33:59	2039	00:00:52	52	0.0000
nopath	3	6	5	1	667	00:33:13	1993	00:34:03	2043	00:00:50	50	0.0000	00:00:58
nopath	2	4	3	1	708	00:33:06	1986	00:34:06	2046	00:01:00	60	0.0000
nopath	2	1	3	1	504	00:33:47	2027	00:34:32	2072	00:00:45	45	0.0000
nopath	3	7	9	1	302	00:34:05	2045	00:34:37	2077	00:00:32	32	0.0000
nopath	1	4	5	1	792	00:33:03	1983	00:34:45	2085	00:01:42	102	0.0000
nopath	2	4	3	1	708	00:33:33	2013	00:34:47	2087	00:01:14	74	0.0000
nopath	5	1	13	15	785	00:33:32	2012	00:34:49	2089	00:01:17	77	0.0000
nopath	5	2	12	14	701	00:33:58	2038	00:34:54	2094	00:00:56	56	0.0000
nopath	5	3	3	1	621	00:34:05	2045	00:35:03	2103	00:00:58	58	0.0000	00:00:57
nopath	3	2	12	14	679	00:33:58	2038	00:35:06	2106	00:01:08	68	0.0000
nopath	2	1	10	1	504	00:34:38	2078	00:35:23	2123	00:00:45	45	0.0000
nopath	2	3	10	1	679	00:34:43	2083	00:35:35	2135	00:00:52	52	0.0000
nopath	1	2	10	1	504	00:35:24	2124	00:36:10	2170	00:00:46	46	0.0000	00:00:51
nopath	3	5	12	14	621	00:35:17	2117	00:36:18	2178	00:01:01	61	0.0000
nopath	2	3	3	1	679	00:34:53	2093	00:36:22	2182	00:01:29	89	0.0000
nopath	3	6	3	1	667	00:35:34	2134	00:36:24	2184	00:00:50	50	0.0000
nopath	3	6	5	1	667	00:35:38	2138	00:36:28	2188	00:00:50	50	0.0000
nopath	3	6	5	1	667	00:35:41	2141	00:36:31	2191	00:00:50	50	0.0000
nopath	2	1	12	14	504	00:35:51	2151	00:36:37	2197	00:00:46	46	0.0000
nopath	1	3	13	15	763	00:34:24	2064	00:36:55	2215	00:02:31	151	0.0000
nopath	2	3	12	14	679	00:35:27	2127	00:36:57	2217	00:01:30	90	0.0000
nopath	3	6	12	14	667	00:36:07	2167	00:37:07	2227	00:01:00	60	0.0000	00:00:52
nopath	3	6	9	1	667	00:36:08	2168	00:37:09	2229	00:01:01	61	0.0000
nopath	5	3	5	1	621	00:35:58	2158	00:37:13	2233	00:01:15	75	0.0000
nopath	5	7	6	1	577	00:36:13	2173	00:37:19	2239	00:01:06	66	0.0000
nopath	1	3	12	14	763	00:35:36	2136	00:37:23	2243	00:01:47	107	0.0000
nopath	2	3	12	14	679	00:36:14	2174	00:37:26	2246	00:01:12	72	0.0000
nopath	3	6	7	1	667	00:36:37	2197	00:37:36	2256	00:00:59	59	0.0000
nopath	3	6	5	1	667	00:36:49	2209	00:37:56	2276	00:01:07	67	0.0000
nopath	3	6	9	1	667	00:37:00	2220	00:37:57	2277	00:00:57	57	0.0000
nopath	3	6	12	14	667	00:37:05	2225	00:38:00	2280	00:00:55	55	0.0000	00:00:59
nopath	1	3	9	1	763	00:37:16	2236	00:38:22	2302	00:01:06	66	0.0000
nopath	4	2	3	1	708	00:36:58	2218	00:38:25	2305	00:01:27	87	0.0000
nopath	3	2	2	1	679	00:37:34	2254	00:38:30	2310	00:00:56	56	0.0000
nopath	1	3	3	1	763	00:37:36	2256	00:38:42	2322	00:01:06	66	0.0000
nopath	1	2	3	1	504	00:38:05	2285	00:38:50	2330	00:00:45	45	0.0000
nopath	3	5	6	1	621	00:38:01	2281	00:38:54	2334	00:00:53	53	0.0000
nopath	2	3	5	1	679	00:37:56	2276	00:39:02	2342	00:01:06	66	0.0000	00:01:02
nopath	4	7	9	1	331	00:38:36	2316	00:39:08	2348	00:00:32	32	0.0000
nopath	5	6	12	14	380	00:38:32	2312	00:39:10	2350	00:00:38	38	0.0000
nopath	3	2	6	1	679	00:38:12	2292	00:39:19	2359	00:01:07	67	0.0000
nopath	3	6	12	14	667	00:38:26	2306	00:39:27	2367	00:01:01	61	0.0000
nopath	5	1	3	1	785	00:38:30	2310	00:39:41	2381	00:01:11	71	0.0000
nopath	2	4	6	1	708	00:38:41	2321	00:39:45	2385	00:01:04	64	0.0000
nopath	3	6	12	14	667	00:38:46	2326	00:39:46	2386	00:01:00	60	0.0000
nopath	2	4	3	1	708	00:38:51	2331	00:39:47	2387	00:00:56	56	0.0000
nopath	3	6	3	1	667	00:38:57	2337	00:39:49	2389	00:00:52	52	0.0000
nopath	6	2	9	1	748	00:38:35	2315	00:39:49	2389	00:01:14	74	0.0000
nopath	6	2	12	14	748	00:38:41	2321	00:39:54	2394	00:01:13	73	0.0000
nopath	6	1	5	1	832	00:38:40	2320	00:39:57	2397	00:01:17	77	0.0000
nopath	6	5	10	1	380	00:39:27	2367	00:40:00	2400	00:00:33	33	0.0000	00:00:37
nopath	1	2	13	15	504	00:39:24	2364	00:40:13	2413	00:00:49	49	0.0000
nopath	3	2	9	1	679	00:39:00	2340	00:40:25	2425	00:01:25	85	0.0000
nopath	5	4	6	1	650	00:39:04	2344	00:40:36	2436	00:01:32	92	0.0000
nopath	5	7	3	1	577	00:39:19	2359	00:40:38	2438	00:01:19	79	0.0000
nopath	6	3	3	1	667	00:39:42	2382	00:40:42	2442	00:01:00	60	0.0000
nopath	6	2	12	14	748	00:39:54	2394	00:40:53	2453	00:00:59	59	0.0000
nopath	5	3	3	1	621	00:39:59	2399	00:40:54	2454	00:00:55	55	0.0000
nopath	3	6	3	1	667	00:40:03	2403	00:40:55	2455	00:00:52	52	0.0000
nopath	1	2	3	1	504	00:40:06	2406	00:40:56	2456	00:00:50	50	0.0000
nopath	2	3	3	1	679	00:40:06	2406	00:41:12	2472	00:01:06	66	0.0000	00:01:06
nopath	3	5	12	14	621	00:40:26	2426	00:41:17	2477	00:00:51	51	0.0000
nopath	3	5	12	14	621	00:40:28	2428	00:41:20	2480	00:00:52	52	0.0000
nopath	6	5	7	1	380	00:40:40	2440	00:41:22	2482	00:00:42	42	0.0000
nopath	2	1	9	1	504	00:40:42	2442	00:41:28	2488	00:00:46	46	0.0000
nopath	2	7	12	14	458	00:40:50	2450	00:41:31	2491	00:00:41	41	0.0000
nopath	1	3	9	1	763	00:40:17	2417	00:41:32	2492	00:01:15	75	0.0000
nopath	2	4	9	1	708	00:40:41	2441	00:41:37	2497	00:00:56	56	0.0000
nopath	5	2	3	1	701	00:40:33	2433	00:41:39	2499	00:01:06	66	0.0000
nopath	2	1	12	14	504	00:40:57	2457	00:41:40	2500	00:00:43	43	0.0000
nopath	2	4	5	1	708	00:40:44	2444	00:41:41	2501	00:00:57	57	0.0000
nopath	6	2	3	1	748	00:40:25	2425	00:41:42	2502	00:01:17	77	0.0000
nopath	6	1	3	1	832	00:39:55	2395	00:41:42	2502	00:01:47	107	0.0000
nopath	6	1	3	1	832	00:40:18	2418	00:41:45	2505	00:01:27	87	0.0000
nopath	3	6	13	15	667	00:40:43	2443	00:41:49	2509	00:01:06	66	0.0000
nopath	6	5	9	1	380	00:41:16	2476	00:41:52	2512	00:00:36	36	0.0000
nopath	6	3	12	14	667	00:41:07	2467	00:41:56	2516	00:00:49	49	0.0000
nopath	1	6	3	1	832	00:40:57	2457	00:42:06	2526	00:01:09	69	0.0000	00:01:09
nopath	2	7	5	1	458	00:41:29	2489	00:42:14	2534	00:00:45	45	0.0000
nopath	3	6	3	1	667	00:40:51	2451	00:42:16	2536	00:01:25	85	0.0000
nopath	3	2	9	1	679	00:40:58	2458	00:42:24	2544	00:01:26	86	0.0000
nopath	1	3	10	1	763	00:41:27	2487	00:42:42	2562	00:01:15	75	0.0000
nopath	3	6	7	1	667	00:42:05	2525	00:42:55	2575	00:00:50	50	0.0000
nopath	2	3	5	1	679	00:42:09	2529	00:43:12	2592	00:01:03	63	0.0000	00:01:03
nopath	3	6	10	1	667	00:42:27	2547	00:43:18	2598	00:00:51	51	0.0000
nopath	3	6	3	1	667	00:42:34	2554	00:43:24	2604	00:00:50	50	0.0000
nopath	2	4	13	15	708	00:42:38	2558	00:43:33	2613	00:00:55	55	0.0000
nopath	1	3	5	1	763	00:42:35	2555	00:43:52	2632	00:01:17	77	0.0000
nopath	3	5	6	1	621	00:42:48	2568	00:44:04	2644	00:01:16	76	0.0000	00:00:58
nopath	5	1	12	14	785	00:43:01	2581	00:44:05	2645	00:01:04	64	0.0000
nopath	5	2	3	1	701	00:43:10	2590	00:44:06	2646	00:00:56	56	0.0000
nopath	5	7	3	1	577	00:43:05	2585	00:44:07	2647	00:01:02	62	0.0000
nopath	1	2	3	1	504	00:43:18	2598	00:44:09	2649	00:00:51	51	0.0000
nopath	5	1	3	1	785	00:43:07	2587	00:44:09	2649	00:01:02	62	0.0000
nopath	4	1	10	1	792	00:42:54	2574	00:44:25	2665	00:01:31	91	0.0000
nopath	3	6	3	1	667	00:43:38	2618	00:44:28	2668	00:00:50	50	0.0000
nopath	2	3	6	1	679	00:43:29	2609	00:44:36	2676	00:01:07	67	0.0000
nopath	6	1	12	14	832	00:43:06	2586	00:44:42	2682	00:01:36	96	0.0000
nopath	2	6	3	1	748	00:43:33	2613	00:44:45	2685	00:01:12	72	0.0000
nopath	3	2	12	14	679	00:43:33	2613	00:44:56	2696	00:01:23	83	0.0000
nopath	1	4	5	1	792	00:43:58	2638	00:44:57	2697	00:00:59	59	0.0000
nopath	2	4	4	1	708	00:44:18	2658	00:45:25	2725	00:01:07	67	0.0000	00:01:01
nopath	3	6	9	1	667	00:44:28	2668	00:45:35	2735	00:01:07	67	0.0000
nopath	4	1	12	14	792	00:44:24	2664	00:45:39	2739	00:01:15	75	0.0000
nopath	4	1	5	1	792	00:44:28	2668	00:45:42	2742	00:01:14	74	0.0000
nopath	5	1	12	14	785	00:44:27	2667	00:45:52	2752	00:01:25	85	0.0000
nopath	5	1	12	14	785	00:44:30	2670	00:45:54	2754	00:01:24	84	0.0000
nopath	5	1	10	1	785	00:44:40	2680	00:45:56	2756	00:01:16	76	0.0000
nopath	5	1	13	15	785	00:44:47	2687	00:45:59	2759	00:01:12	72	0.0000
nopath	6	1	9	1	832	00:44:59	2699	00:46:05	2765	00:01:06	66	0.0000	00:01:21
nopath	2	3	13	15	679	00:44:47	2687	00:46:05	2765	00:01:18	78	0.0000
nopath	1	2	12	14	504	00:44:06	2646	00:46:05	2765	00:01:59	119	0.0000
nopath	3	6	3	1	667	00:45:05	2705	00:46:05	2765	00:01:00	60	0.0000
nopath	2	4	5	1	708	00:44:57	2697	00:46:06	2766	00:01:09	69	0.0000
nopath	3	6	9	1	667	00:45:15	2715	00:46:07	2767	00:00:52	52	0.0000
nopath	3	6	12	14	667	00:45:16	2716	00:46:12	2772	00:00:56	56	0.0000
nopath	3	6	10	1	667	00:45:22	2722	00:46:14	2774	00:00:52	52	0.0000
nopath	4	2	13	15	708	00:45:02	2702	00:46:19	2779	00:01:17	77	0.0000
nopath	3	6	12	14	667	00:45:39	2739	00:46:37	2797	00:00:58	58	0.0000
nopath	3	6	13	15	667	00:45:44	2744	00:46:40	2800	00:00:56	56	0.0000
nopath	6	1	12	14	832	00:45:34	2734	00:46:40	2800	00:01:06	66	0.0000
nopath	1	2	2	1	504	00:45:49	2749	00:46:41	2801	00:00:52	52	0.0000
nopath	2	3	5	1	679	00:45:29	2729	00:46:42	2802	00:01:13	73	0.0000
nopath	2	3	10	1	679	00:45:49	2749	00:46:45	2805	00:00:56	56	0.0000
nopath	3	6	13	15	667	00:45:59	2759	00:46:51	2811	00:00:52	52	0.0000
nopath	3	6	3	1	667	00:46:04	2764	00:46:54	2814	00:00:50	50	0.0000
nopath	5	3	3	1	621	00:45:53	2753	00:47:03	2823	00:01:10	70	0.0000	00:01:06
nopath	4	1	6	1	792	00:46:15	2775	00:47:14	2834	00:00:59	59	0.0000
nopath	6	7	3	1	624	00:46:18	2778	00:47:14	2834	00:00:56	56	0.0000
nopath	2	1	3	1	504	00:46:36	2796	00:47:18	2838	00:00:42	42	0.0000
nopath	6	2	12	14	748	00:46:07	2767	00:47:20	2840	00:01:13	73	0.0000
nopath	5	1	12	14	785	00:45:44	2744	00:47:22	2842	00:01:38	98	0.0000
nopath	1	3	12	14	763	00:45:57	2757	00:47:23	2843	00:01:26	86	0.0000
nopath	1	2	6	1	504	00:46:17	2777	00:47:24	2844	00:01:07	67	0.0000
nopath	6	1	5	1	832	00:45:57	2757	00:47:24	2844	00:01:27	87	0.0000
nopath	3	6	6	1	667	00:46:23	2783	00:47:26	2846	00:01:03	63	0.0000
nopath	2	4	10	1	708	00:46:04	2764	00:47:26	2846	00:01:22	82	0.0000
nopath	2	3	5	1	679	00:46:05	2765	00:47:27	2847	00:01:22	82	0.0000
nopath	2	3	12	14	679	00:46:34	2794	00:47:30	2850	00:00:56	56	0.0000
nopath	3	6	12	14	667	00:46:37	2797	00:47:32	2852	00:00:55	55	0.0000
nopath	3	6	9	1	667	00:46:41	2801	00:47:34	2854	00:00:53	53	0.0000
nopath	3	2	3	1	679	00:46:29	2789	00:47:40	2860	00:01:11	71	0.0000
nopath	3	6	12	14	667	00:46:50	2810	00:47:41	2861	00:00:51	51	0.0000
nopath	6	3	13	15	667	00:46:47	2807	00:47:44	2864	00:00:57	57	0.0000
nopath	2	1	9	1	504	00:46:55	2815	00:47:46	2866	00:00:51	51	0.0000
nopath	2	1	9	1	504	00:46:49	2809	00:47:47	2867	00:00:58	58	0.0000
nopath	5	1	5	1	785	00:46:33	2793	00:47:51	2871	00:01:18	78	0.0000
nopath	1	2	12	14	504	00:46:52	2812	00:47:52	2872	00:01:00	60	0.0000
nopath	1	2	3	1	504	00:47:02	2822	00:47:56	2876	00:00:54	54	0.0000
nopath	1	3	2	1	763	00:46:34	2794	00:48:02	2882	00:01:28	88	0.0000	00:01:26
nopath	3	6	5	1	667	00:46:53	2813	00:48:05	2885	00:01:12	72	0.0000
nopath	3	6	5	1	667	00:47:08	2828	00:48:08	2888	00:01:00	60	0.0000
nopath	3	6	9	1	667	00:47:14	2834	00:48:10	2890	00:00:56	56	0.0000
nopath	5	2	3	1	701	00:46:49	2809	00:48:25	2905	00:01:36	96	0.0000
nopath	2	4	5	1	708	00:47:14	2834	00:48:26	2906	00:01:12	72	0.0000
nopath	5	6	9	1	380	00:47:43	2863	00:48:27	2907	00:00:44	44	0.0000
nopath	2	3	12	14	679	00:47:28	2848	00:48:28	2908	00:01:00	60	0.0000
nopath	2	3	9	1	679	00:47:38	2858	00:48:31	2911	00:00:53	53	0.0000
nopath	6	1	9	1	832	00:47:35	2855	00:48:37	2917	00:01:02	62	0.0000
nopath	2	3	12	14	679	00:47:47	2867	00:48:42	2922	00:00:55	55	0.0000
nopath	3	2	9	1	679	00:47:45	2865	00:48:45	2925	00:01:00	60	0.0000
nopath	1	3	5	1	763	00:47:17	2837	00:49:02	2942	00:01:45	105	0.0000	00:01:45
nopath	2	1	3	1	504	00:48:20	2900	00:49:04	2944	00:00:44	44	0.0000
nopath	3	5	12	14	621	00:48:22	2902	00:49:15	2955	00:00:53	53	0.0000
nopath	6	7	12	14	624	00:47:48	2868	00:49:18	2958	00:01:30	90	0.0000
nopath	6	4	10	1	696	00:48:26	2906	00:49:20	2960	00:00:54	54	0.0000
nopath	2	3	3	1	679	00:48:13	2893	00:49:22	2962	00:01:09	69	0.0000
nopath	6	2	2	1	748	00:48:27	2907	00:49:24	2964	00:00:57	57	0.0000
nopath	5	6	5	1	380	00:48:53	2933	00:49:29	2969	00:00:36	36	0.0000
nopath	3	2	3	1	679	00:48:24	2904	00:49:35	2975	00:01:11	71	0.0000
nopath	2	6	10	1	748	00:48:32	2912	00:49:46	2986	00:01:14	74	0.0000
nopath	5	3	13	15	621	00:48:54	2934	00:49:49	2989	00:00:55	55	0.0000
nopath	5	7	12	14	577	00:48:49	2929	00:49:50	2990	00:01:01	61	0.0000
nopath	1	2	2	1	504	00:48:47	2927	00:49:51	2991	00:01:04	64	0.0000
nopath	1	3	12	14	763	00:48:44	2924	00:50:03	3003	00:01:19	79	0.0000	00:01:19
nopath	4	2	5	1	708	00:48:53	2933	00:50:05	3005	00:01:12	72	0.0000
nopath	2	4	10	1	708	00:49:02	2942	00:50:06	3006	00:01:04	64	0.0000
nopath	3	6	7	1	667	00:49:17	2957	00:50:16	3016	00:00:59	59	0.0000
nopath	3	6	3	1	667	00:49:18	2958	00:50:20	3020	00:01:02	62	0.0000
nopath	6	1	12	14	832	00:48:55	2935	00:50:25	3025	00:01:30	90	0.0000
nopath	3	6	2	1	667	00:49:39	2979	00:50:35	3035	00:00:56	56	0.0000
nopath	3	2	6	1	679	00:49:09	2949	00:50:35	3035	00:01:26	86	0.0000
nopath	3	6	12	14	667	00:49:44	2984	00:50:38	3038	00:00:54	54	0.0000
nopath	3	6	5	1	667	00:49:45	2985	00:50:40	3040	00:00:55	55	0.0000
nopath	1	3	9	1	763	00:49:14	2954	00:50:42	3042	00:01:28	88	0.0000
nopath	3	6	12	14	667	00:49:53	2993	00:50:44	3044	00:00:51	51	0.0000
nopath	3	6	12	14	667	00:50:01	3001	00:50:50	3050	00:00:49	49	0.0000
nopath	3	6	10	1	667	00:50:05	3005	00:50:55	3055	00:00:50	50	0.0000
nopath	3	6	3	1	667	00:50:08	3008	00:50:58	3058	00:00:50	50	0.0000
nopath	1	2	5	1	504	00:50:21	3021	00:51:06	3066	00:00:45	45	0.0000	00:00:59
nopath	2	3	3	1	679	00:50:09	3009	00:51:12	3072	00:01:03	63	0.0000
nopath	4	1	9	1	792	00:50:00	3000	00:51:24	3084	00:01:24	84	0.0000
nopath	3	6	3	1	667	00:50:29	3029	00:51:29	3089	00:01:00	60	0.0000
nopath	5	1	3	1	785	00:49:40	2980	00:51:36	3096	00:01:56	116	0.0000
nopath	5	1	5	1	785	00:49:58	2998	00:51:38	3098	00:01:40	100	0.0000
nopath	5	1	6	1	785	00:50:32	3032	00:51:40	3100	00:01:08	68	0.0000
nopath	3	6	3	1	667	00:50:53	3053	00:51:44	3104	00:00:51	51	0.0000
nopath	3	2	6	1	679	00:50:24	3024	00:51:45	3105	00:01:21	81	0.0000
nopath	4	2	9	1	708	00:50:27	3027	00:51:47	3107	00:01:20	80	0.0000
nopath	3	6	12	14	667	00:50:57	3057	00:51:49	3109	00:00:52	52	0.0000
nopath	3	5	9	1	621	00:51:01	3061	00:51:51	3111	00:00:50	50	0.0000
nopath	6	2	3	1	748	00:50:41	3041	00:51:55	3115	00:01:14	74	0.0000
nopath	6	2	6	1	748	00:50:54	3054	00:51:57	3117	00:01:03	63	0.0000
nopath	2	3	3	1	679	00:51:05	3065	00:52:06	3126	00:01:01	61	0.0000	00:01:04
nopath	6	1	5	1	832	00:51:05	3065	00:52:09	3129	00:01:04	64	0.0000
nopath	1	3	8	1	763	00:51:14	3074	00:52:15	3135	00:01:01	61	0.0000
nopath	3	6	3	1	667	00:51:13	3073	00:52:16	3136	00:01:03	63	0.0000
nopath	3	6	12	14	667	00:51:19	3079	00:52:18	3138	00:00:59	59	0.0000
nopath	3	6	9	1	667	00:51:29	3089	00:52:21	3141	00:00:52	52	0.0000
nopath	1	4	3	1	792	00:51:24	3084	00:52:22	3142	00:00:58	58	0.0000
nopath	5	3	5	1	621	00:51:00	3060	00:52:33	3153	00:01:33	93	0.0000
nopath	2	1	5	1	504	00:51:52	3112	00:52:37	3157	00:00:45	45	0.0000
nopath	5	4	9	1	650	00:51:14	3074	00:52:42	3162	00:01:28	88	0.0000
nopath	6	2	12	14	748	00:51:43	3103	00:52:45	3165	00:01:02	62	0.0000
nopath	3	7	3	1	302	00:52:19	3139	00:52:50	3170	00:00:31	31	0.0000
nopath	2	4	3	1	708	00:51:27	3087	00:52:55	3175	00:01:28	88	0.0000
nopath	2	3	9	1	679	00:51:58	3118	00:52:55	3175	00:00:57	57	0.0000
nopath	3	6	12	14	667	00:51:55	3115	00:52:57	3177	00:01:02	62	0.0000
nopath	1	7	10	1	542	00:52:07	3127	00:52:57	3177	00:00:50	50	0.0000
nopath	2	4	9	1	708	00:52:03	3123	00:52:59	3179	00:00:56	56	0.0000
nopath	3	6	3	1	667	00:52:03	3123	00:53:00	3180	00:00:57	57	0.0000	00:00:56
nopath	1	3	5	1	763	00:51:52	3112	00:53:06	3186	00:01:14	74	0.0000
nopath	3	6	3	1	667	00:52:15	3135	00:53:07	3187	00:00:52	52	0.0000
nopath	3	2	12	14	679	00:52:06	3126	00:53:07	3187	00:01:01	61	0.0000
nopath	2	3	12	14	679	00:52:38	3158	00:53:33	3213	00:00:55	55	0.0000
nopath	2	3	9	1	679	00:52:45	3165	00:53:39	3219	00:00:54	54	0.0000
nopath	2	4	2	1	708	00:52:46	3166	00:53:42	3222	00:00:56	56	0.0000
nopath	2	3	5	1	679	00:52:49	3169	00:53:43	3223	00:00:54	54	0.0000
nopath	2	1	10	1	504	00:52:57	3177	00:53:43	3223	00:00:46	46	0.0000
nopath	3	6	10	1	667	00:52:50	3170	00:53:45	3225	00:00:55	55	0.0000
nopath	2	3	5	1	679	00:52:51	3171	00:53:45	3225	00:00:54	54	0.0000
nopath	3	5	3	1	621	00:52:54	3174	00:53:47	3227	00:00:53	53	0.0000
nopath	2	1	7	1	504	00:53:03	3183	00:53:49	3229	00:00:46	46	0.0000
nopath	3	4	12	14	375	00:53:16	3196	00:53:58	3238	00:00:42	42	0.0000
nopath	5	4	3	1	650	00:52:28	3148	00:54:00	3240	00:01:32	92	0.0000	00:01:16
nopath	6	2	5	1	748	00:52:15	3135	00:54:05	3245	00:01:50	110	0.0000
nopath	2	4	13	15	708	00:52:54	3174	00:54:08	3248	00:01:14	74	0.0000
nopath	2	3	13	15	679	00:53:04	3184	00:54:08	3248	00:01:04	64	0.0000
nopath	2	3	9	1	679	00:53:16	3196	00:54:10	3250	00:00:54	54	0.0000
nopath	2	3	3	1	679	00:53:18	3198	00:54:12	3252	00:00:54	54	0.0000
nopath	1	7	5	1	542	00:53:17	3197	00:54:13	3253	00:00:56	56	0.0000
nopath	6	1	12	14	832	00:53:10	3190	00:54:15	3255	00:01:05	65	0.0000
nopath	1	2	3	1	504	00:53:33	3213	00:54:19	3259	00:00:46	46	0.0000
nopath	6	3	10	1	667	00:53:03	3183	00:54:23	3263	00:01:20	80	0.0000
nopath	5	3	12	14	621	00:53:12	3192	00:54:25	3265	00:01:13	73	0.0000
nopath	3	6	9	1	667	00:53:01	3181	00:54:26	3266	00:01:25	85	0.0000
nopath	5	3	5	1	621	00:53:33	3213	00:54:27	3267	00:00:54	54	0.0000
nopath	1	2	12	14	504	00:53:44	3224	00:54:31	3271	00:00:47	47	0.0000
nopath	4	2	5	1	708	00:53:14	3194	00:54:45	3285	00:01:31	91	0.0000
nopath	2	3	12	14	679	00:53:21	3201	00:54:45	3285	00:01:24	84	0.0000
nopath	3	6	12	14	667	00:53:49	3229	00:54:47	3287	00:00:58	58	0.0000
nopath	4	2	3	1	708	00:53:32	3212	00:54:47	3287	00:01:15	75	0.0000
nopath	2	4	13	15	708	00:53:20	3200	00:54:48	3288	00:01:28	88	0.0000
nopath	3	6	9	1	667	00:54:08	3248	00:55:00	3300	00:00:52	52	0.0000	00:01:00
nopath	1	2	10	1	504	00:54:16	3256	00:55:01	3301	00:00:45	45	0.0000
nopath	3	2	5	1	679	00:54:02	3242	00:55:15	3315	00:01:13	73	0.0000
nopath	3	6	12	14	667	00:54:34	3274	00:55:25	3325	00:00:51	51	0.0000
nopath	5	1	9	1	785	00:54:24	3264	00:55:41	3341	00:01:17	77	0.0000
nopath	2	3	10	1	679	00:54:37	3277	00:55:52	3352	00:01:15	75	0.0000
nopath	2	3	9	1	679	00:54:46	3286	00:55:55	3355	00:01:09	69	0.0000
nopath	3	2	12	14	679	00:54:53	3293	00:55:56	3356	00:01:03	63	0.0000
nopath	1	3	3	1	763	00:54:29	3269	00:55:58	3358	00:01:29	89	0.0000
nopath	3	2	12	14	679	00:55:06	3306	00:56:03	3363	00:00:57	57	0.0000	00:01:09
nopath	3	6	3	1	667	00:55:11	3311	00:56:16	3376	00:01:05	65	0.0000
nopath	2	5	7	1	701	00:55:00	3300	00:56:22	3382	00:01:22	82	0.0000
nopath	6	1	12	14	832	00:55:20	3320	00:56:23	3383	00:01:03	63	0.0000
nopath	1	2	12	14	504	00:55:42	3342	00:56:31	3391	00:00:49	49	0.0000
nopath	5	7	3	1	577	00:55:37	3337	00:56:31	3391	00:00:54	54	0.0000
nopath	2	3	3	1	679	00:55:24	3324	00:56:32	3392	00:01:08	68	0.0000
nopath	2	3	12	14	679	00:55:27	3327	00:56:35	3395	00:01:08	68	0.0000
nopath	2	4	2	1	708	00:55:38	3338	00:56:38	3398	00:01:00	60	0.0000
nopath	1	4	5	1	792	00:55:13	3313	00:56:40	3400	00:01:27	87	0.0000
nopath	1	3	5	1	763	00:55:22	3322	00:56:41	3401	00:01:19	79	0.0000
nopath	1	4	2	1	792	00:55:28	3328	00:56:44	3404	00:01:16	76	0.0000
nopath	1	4	9	1	792	00:55:34	3334	00:56:47	3407	00:01:13	73	0.0000
nopath	2	1	3	1	504	00:55:44	3344	00:56:50	3410	00:01:06	66	0.0000
nopath	3	2	3	1	679	00:55:25	3325	00:57:05	3425	00:01:40	100	0.0000	00:01:40
nopath	2	3	5	1	679	00:55:40	3340	00:57:12	3432	00:01:32	92	0.0000
nopath	2	3	9	1	679	00:55:55	3355	00:57:15	3435	00:01:20	80	0.0000
nopath	2	1	12	14	504	00:56:22	3382	00:57:18	3438	00:00:56	56	0.0000
nopath	3	6	13	15	667	00:55:51	3351	00:57:19	3439	00:01:28	88	0.0000
nopath	2	4	12	14	708	00:55:59	3359	00:57:19	3439	00:01:20	80	0.0000
nopath	2	4	12	14	708	00:56:13	3373	00:57:21	3441	00:01:08	68	0.0000
nopath	3	6	12	14	667	00:55:54	3354	00:57:21	3441	00:01:27	87	0.0000
nopath	2	7	5	1	458	00:56:30	3390	00:57:21	3441	00:00:51	51	0.0000
nopath	1	3	10	1	763	00:56:05	3365	00:57:22	3442	00:01:17	77	0.0000
nopath	3	6	3	1	667	00:55:57	3357	00:57:23	3443	00:01:26	86	0.0000
nopath	6	2	9	1	748	00:56:04	3364	00:57:25	3445	00:01:21	81	0.0000
nopath	3	6	3	1	667	00:56:00	3360	00:57:26	3446	00:01:26	86	0.0000
nopath	2	1	10	1	504	00:56:37	3397	00:57:27	3447	00:00:50	50	0.0000
nopath	3	5	9	1	621	00:56:14	3374	00:57:28	3448	00:01:14	74	0.0000
nopath	3	6	3	1	667	00:56:35	3395	00:57:31	3451	00:00:56	56	0.0000
nopath	1	2	9	1	504	00:56:12	3372	00:57:33	3453	00:01:21	81	0.0000
nopath	6	1	5	1	832	00:56:18	3378	00:57:33	3453	00:01:15	75	0.0000
nopath	5	3	3	1	621	00:56:30	3390	00:57:33	3453	00:01:03	63	0.0000
nopath	2	3	12	14	679	00:56:25	3385	00:57:43	3463	00:01:18	78	0.0000
nopath	4	2	5	1	708	00:56:19	3379	00:57:45	3465	00:01:26	86	0.0000
nopath	2	3	9	1	679	00:56:26	3386	00:57:46	3466	00:01:20	80	0.0000
nopath	6	3	10	1	667	00:56:49	3409	00:57:53	3473	00:01:04	64	0.0000
nopath	4	1	10	1	792	00:56:33	3393	00:57:59	3479	00:01:26	86	0.0000
nopath	5	6	13	15	380	00:57:19	3439	00:58:02	3482	00:00:43	43	0.0000	00:00:37
nopath	1	3	3	1	763	00:56:07	3367	00:58:04	3484	00:01:57	117	0.0000
nopath	2	4	9	1	708	00:56:39	3399	00:58:05	3485	00:01:26	86	0.0000
nopath	1	4	6	1	792	00:56:38	3398	00:58:08	3488	00:01:30	90	0.0000
nopath	1	4	3	1	792	00:56:45	3405	00:58:10	3490	00:01:25	85	0.0000
nopath	6	1	9	1	832	00:56:36	3396	00:58:11	3491	00:01:35	95	0.0000
nopath	2	4	3	1	708	00:56:47	3407	00:58:12	3492	00:01:25	85	0.0000
nopath	2	3	3	1	679	00:57:05	3425	00:58:13	3493	00:01:08	68	0.0000
nopath	1	7	3	1	542	00:56:57	3417	00:58:14	3494	00:01:17	77	0.0000
nopath	3	6	9	1	667	00:56:38	3398	00:58:16	3496	00:01:38	98	0.0000
nopath	3	6	3	1	667	00:56:49	3409	00:58:19	3499	00:01:30	90	0.0000
nopath	3	6	9	1	667	00:56:52	3412	00:58:21	3501	00:01:29	89	0.0000
nopath	3	6	3	1	667	00:57:02	3422	00:58:23	3503	00:01:21	81	0.0000
nopath	5	3	3	1	621	00:56:49	3409	00:58:23	3503	00:01:34	94	0.0000
nopath	3	4	6	1	375	00:57:16	3436	00:58:26	3506	00:01:10	70	0.0000
nopath	3	7	3	1	302	00:57:28	3448	00:58:28	3508	00:01:00	60	0.0000
nopath	2	3	6	1	679	00:57:13	3433	00:58:32	3512	00:01:19	79	0.0000
nopath	2	3	3	1	679	00:57:27	3447	00:58:35	3515	00:01:08	68	0.0000
nopath	6	2	12	14	748	00:57:14	3434	00:58:36	3516	00:01:22	82	0.0000
nopath	5	1	2	1	785	00:57:22	3442	00:58:43	3523	00:01:21	81	0.0000
nopath	6	2	12	14	748	00:57:51	3471	00:58:51	3531	00:01:00	60	0.0000
nopath	2	3	5	1	679	00:57:36	3456	00:59:02	3542	00:01:26	86	0.0000	00:01:08
nopath	2	3	5	1	679	00:57:37	3457	00:59:05	3545	00:01:28	88	0.0000
nopath	2	3	5	1	679	00:57:48	3468	00:59:08	3548	00:01:20	80	0.0000
nopath	3	6	3	1	667	00:58:05	3485	00:59:08	3548	00:01:03	63	0.0000
nopath	3	6	5	1	667	00:58:07	3487	00:59:10	3550	00:01:03	63	0.0000
nopath	1	3	12	14	763	00:57:38	3458	00:59:10	3550	00:01:32	92	0.0000
nopath	3	6	9	1	667	00:58:09	3489	00:59:11	3551	00:01:02	62	0.0000
nopath	3	6	3	1	667	00:58:18	3498	00:59:13	3553	00:00:55	55	0.0000
nopath	3	6	5	1	667	00:58:21	3501	00:59:14	3554	00:00:53	53	0.0000
nopath	3	5	3	1	621	00:58:28	3508	00:59:20	3560	00:00:52	52	0.0000
nopath	5	1	3	1	785	00:57:58	3478	00:59:21	3561	00:01:23	83	0.0000
nopath	5	1	6	1	785	00:58:04	3484	00:59:23	3563	00:01:19	79	0.0000
nopath	6	2	12	14	748	00:58:16	3496	00:59:25	3565	00:01:09	69	0.0000
nopath	6	1	5	1	832	00:57:58	3478	00:59:26	3566	00:01:28	88	0.0000
nopath	2	4	12	14	708	00:58:09	3489	00:59:28	3568	00:01:19	79	0.0000
nopath	2	4	9	1	708	00:58:37	3517	00:59:32	3572	00:00:55	55	0.0000
nopath	3	2	9	1	679	00:57:41	3461	00:59:35	3575	00:01:54	114	0.0000
nopath	4	2	12	14	708	00:58:33	3513	00:59:38	3578	00:01:05	65	0.0000
nopath	1	5	9	1	785	00:56:24	3384	00:59:43	3583	00:03:19	199	0.0000
nopath	5	7	10	1	577	00:58:37	3517	00:59:49	3589	00:01:12	72	0.0000
nopath	5	3	3	1	621	00:59:01	3541	00:59:52	3592	00:00:51	51	0.0000
nopath	5	1	7	1	785	00:58:42	3522	01:00:00	3600	00:01:18	78	0.0000	00:01:19
nopath	1	3	9	1	763	00:58:47	3527	01:00:02	3602	00:01:15	75	0.0000
nopath	2	4	5	1	708	00:58:54	3534	01:00:06	3606	00:01:12	72	0.0000
nopath	3	6	7	1	667	00:58:56	3536	01:00:06	3606	00:01:10	70	0.0000
nopath	3	6	6	1	667	00:59:16	3556	01:00:08	3608	00:00:52	52	0.0000
nopath	3	6	12	14	667	00:59:18	3558	01:00:14	3614	00:00:56	56	0.0000
nopath	3	5	2	1	621	00:59:25	3565	01:00:16	3616	00:00:51	51	0.0000
nopath	2	3	3	1	679	00:58:59	3539	01:00:22	3622	00:01:23	83	0.0000
nopath	5	2	2	1	701	00:59:18	3558	01:00:25	3625	00:01:07	67	0.0000
nopath	2	4	3	1	708	00:59:29	3569	01:00:27	3627	00:00:58	58	0.0000
nopath	2	4	12	14	708	00:59:30	3570	01:00:29	3629	00:00:59	59	0.0000
nopath	2	3	5	1	679	00:59:38	3578	01:00:31	3631	00:00:53	53	0.0000
nopath	5	6	12	14	380	01:00:01	3601	01:00:37	3637	00:00:36	36	0.0000
nopath	6	2	3	1	748	00:59:26	3566	01:00:45	3645	00:01:19	79	0.0000
nopath	3	7	3	1	302	00:59:52	3592	01:00:49	3649	00:00:57	57	0.0000
nopath	3	6	13	15	667	00:59:33	3573	01:00:50	3650	00:01:17	77	0.0000
nopath	3	6	12	14	667	00:59:42	3582	01:00:51	3651	00:01:09	69	0.0000
nopath	1	2	5	1	504	01:00:08	3608	01:00:53	3653	00:00:45	45	0.0000
nopath	6	1	5	1	832	00:59:30	3570	01:00:53	3653	00:01:23	83	0.0000
nopath	3	4	10	1	375	01:00:14	3614	01:00:56	3656	00:00:42	42	0.0000
nopath	6	3	12	14	667	01:00:05	3605	01:01:03	3663	00:00:58	58	0.0000	00:01:00
nopath	3	6	3	1	667	00:59:46	3586	01:01:06	3666	00:01:20	80	0.0000
nopath	3	6	9	1	667	01:00:12	3612	01:01:09	3669	00:00:57	57	0.0000
nopath	3	7	13	15	302	01:00:21	3621	01:01:10	3670	00:00:49	49	0.0000
nopath	3	6	3	1	667	01:00:13	3613	01:01:12	3672	00:00:59	59	0.0000
nopath	2	3	3	1	679	00:59:45	3585	01:01:12	3672	00:01:27	87	0.0000
nopath	2	3	8	1	679	01:00:01	3601	01:01:15	3675	00:01:14	74	0.0000
nopath	4	2	12	14	708	00:59:58	3598	01:01:16	3676	00:01:18	78	0.0000
nopath	2	1	9	1	504	01:00:22	3622	01:01:17	3677	00:00:55	55	0.0000
nopath	2	3	9	1	679	01:00:04	3604	01:01:17	3677	00:01:13	73	0.0000
nopath	2	3	5	1	679	01:00:07	3607	01:01:20	3680	00:01:13	73	0.0000
nopath	4	1	12	14	792	00:59:43	3583	01:01:21	3681	00:01:38	98	0.0000
nopath	5	2	12	14	701	01:00:04	3604	01:01:36	3696	00:01:32	92	0.0000
nopath	1	2	9	1	504	01:01:04	3664	01:01:50	3710	00:00:46	46	0.0000
nopath	1	2	5	1	504	01:01:05	3665	01:01:55	3715	00:00:50	50	0.0000
nopath	2	3	9	1	679	01:00:33	3633	01:01:55	3715	00:01:22	82	0.0000
nopath	2	3	10	1	679	01:00:51	3651	01:01:57	3717	00:01:06	66	0.0000
nopath	2	4	13	15	708	01:00:25	3625	01:01:58	3718	00:01:33	93	0.0000
nopath	3	6	5	1	667	01:00:29	3629	01:01:59	3719	00:01:30	90	0.0000
nopath	1	2	12	14	504	01:01:09	3669	01:01:59	3719	00:00:50	50	0.0000
nopath	2	3	12	14	679	01:00:53	3653	01:02:00	3720	00:01:07	67	0.0000	00:01:15
nopath	3	6	6	1	667	01:00:34	3634	01:02:00	3720	00:01:26	86	0.0000
nopath	4	7	3	1	331	01:01:30	3690	01:02:01	3721	00:00:31	31	0.0000
nopath	3	6	3	1	667	01:00:59	3659	01:02:02	3722	00:01:03	63	0.0000
nopath	2	4	12	14	708	01:00:58	3658	01:02:03	3723	00:01:05	65	0.0000
nopath	3	6	5	1	667	01:01:12	3672	01:02:05	3725	00:00:53	53	0.0000
nopath	1	3	13	15	763	01:00:18	3618	01:02:05	3725	00:01:47	107	0.0000
nopath	3	6	12	14	667	01:01:13	3673	01:02:07	3727	00:00:54	54	0.0000
nopath	4	2	3	1	708	01:00:12	3612	01:02:15	3735	00:02:03	123	0.0000
nopath	3	2	13	15	679	01:00:22	3622	01:02:21	3741	00:01:59	119	0.0000
nopath	6	4	9	1	696	01:01:07	3667	01:02:21	3741	00:01:14	74	0.0000
nopath	6	7	9	1	624	01:01:16	3676	01:02:24	3744	00:01:08	68	0.0000
nopath	5	6	12	14	380	01:01:47	3707	01:02:24	3744	00:00:37	37	0.0000
nopath	6	3	2	1	667	01:01:35	3695	01:02:26	3746	00:00:51	51	0.0000
nopath	1	3	3	1	763	01:01:11	3671	01:02:32	3752	00:01:21	81	0.0000
nopath	1	3	10	1	763	01:01:24	3684	01:02:35	3755	00:01:11	71	0.0000
nopath	6	2	3	1	748	01:01:09	3669	01:02:35	3755	00:01:26	86	0.0000
nopath	3	6	5	1	667	01:01:21	3681	01:02:36	3756	00:01:15	75	0.0000
nopath	3	6	5	1	667	01:01:23	3683	01:02:38	3758	00:01:15	75	0.0000
nopath	2	4	12	14	708	01:01:00	3660	01:02:39	3759	00:01:39	99	0.0000
nopath	2	4	8	1	708	01:01:45	3705	01:02:42	3762	00:00:57	57	0.0000
nopath	2	4	3	1	708	01:01:48	3708	01:02:43	3763	00:00:55	55	0.0000
nopath	6	1	9	1	832	01:01:21	3681	01:02:43	3763	00:01:22	82	0.0000
nopath	1	2	13	15	504	01:01:27	3687	01:02:45	3765	00:01:18	78	0.0000
nopath	6	1	5	1	832	01:01:24	3684	01:02:45	3765	00:01:21	81	0.0000
nopath	5	3	12	14	621	01:01:29	3689	01:02:54	3774	00:01:25	85	0.0000
nopath	5	3	5	1	621	01:01:43	3703	01:02:55	3775	00:01:12	72	0.0000
nopath	4	2	12	14	708	01:02:00	3720	01:02:56	3776	00:00:56	56	0.0000
nopath	4	2	9	1	708	01:02:09	3729	01:03:04	3784	00:00:55	55	0.0000	00:01:18
nopath	1	3	12	14	763	01:01:53	3713	01:03:13	3793	00:01:20	80	0.0000
nopath	3	6	7	1	667	01:02:09	3729	01:03:15	3795	00:01:06	66	0.0000
nopath	5	2	5	1	701	01:02:01	3721	01:03:15	3795	00:01:14	74	0.0000
nopath	3	6	5	1	667	01:02:11	3731	01:03:19	3799	00:01:08	68	0.0000
nopath	3	6	6	1	667	01:02:21	3741	01:03:21	3801	00:01:00	60	0.0000
nopath	1	2	12	14	504	01:02:42	3762	01:03:28	3808	00:00:46	46	0.0000
nopath	6	4	6	1	696	01:02:15	3735	01:03:33	3813	00:01:18	78	0.0000
nopath	6	3	9	1	667	01:02:45	3765	01:03:35	3815	00:00:50	50	0.0000
nopath	3	2	13	15	679	01:02:26	3746	01:03:35	3815	00:01:09	69	0.0000
nopath	3	7	5	1	302	01:03:10	3790	01:03:45	3825	00:00:35	35	0.0000
nopath	2	1	3	1	504	01:02:41	3761	01:03:47	3827	00:01:06	66	0.0000
nopath	2	3	13	15	679	01:02:07	3727	01:03:55	3835	00:01:48	108	0.0000
nopath	6	2	9	1	748	01:02:50	3770	01:03:55	3835	00:01:05	65	0.0000
nopath	3	6	4	1	667	01:02:42	3762	01:03:56	3836	00:01:14	74	0.0000
nopath	2	3	8	1	679	01:02:13	3733	01:03:57	3837	00:01:44	104	0.0000
nopath	3	6	12	14	667	01:02:58	3778	01:03:58	3838	00:01:00	60	0.0000
nopath	2	4	12	14	708	01:02:16	3736	01:04:00	3840	00:01:44	104	0.0000	00:01:12
nopath	3	6	3	1	667	01:03:07	3787	01:04:01	3841	00:00:54	54	0.0000
nopath	1	2	12	14	504	01:02:58	3778	01:04:02	3842	00:01:04	64	0.0000
nopath	2	4	12	14	708	01:03:06	3786	01:04:02	3842	00:00:56	56	0.0000
nopath	2	3	3	1	679	01:03:10	3790	01:04:05	3845	00:00:55	55	0.0000
nopath	5	1	3	1	785	01:03:09	3789	01:04:11	3851	00:01:02	62	0.0000
nopath	1	2	3	1	504	01:03:09	3789	01:04:14	3854	00:01:05	65	0.0000
nopath	5	1	3	1	785	01:03:13	3793	01:04:15	3855	00:01:02	62	0.0000
nopath	5	7	3	1	577	01:02:55	3775	01:04:17	3857	00:01:22	82	0.0000
nopath	1	2	8	1	504	01:03:22	3802	01:04:18	3858	00:00:56	56	0.0000
nopath	6	7	5	1	624	01:03:20	3800	01:04:22	3862	00:01:02	62	0.0000
nopath	3	2	6	1	679	01:02:59	3779	01:04:25	3865	00:01:26	86	0.0000
nopath	2	3	12	14	679	01:03:12	3792	01:04:33	3873	00:01:21	81	0.0000
nopath	3	6	12	14	667	01:03:41	3821	01:04:36	3876	00:00:55	55	0.0000
nopath	4	7	12	14	331	01:03:46	3826	01:04:36	3876	00:00:50	50	0.0000
nopath	3	6	5	1	667	01:03:45	3825	01:04:38	3878	00:00:53	53	0.0000
nopath	3	6	12	14	667	01:03:46	3826	01:04:39	3879	00:00:53	53	0.0000
nopath	1	2	9	1	504	01:03:23	3803	01:04:41	3881	00:01:18	78	0.0000
nopath	3	6	12	14	667	01:03:50	3830	01:04:42	3882	00:00:52	52	0.0000
nopath	5	1	6	1	785	01:03:26	3806	01:04:48	3888	00:01:22	82	0.0000
nopath	5	7	12	14	577	01:03:22	3802	01:04:49	3889	00:01:27	87	0.0000
nopath	5	1	12	14	785	01:03:38	3818	01:04:50	3890	00:01:12	72	0.0000
nopath	5	7	10	1	577	01:03:24	3804	01:04:53	3893	00:01:29	89	0.0000
nopath	1	7	6	1	542	01:03:39	3819	01:04:57	3897	00:01:18	78	0.0000
nopath	6	3	10	1	667	01:03:53	3833	01:04:57	3897	00:01:04	64	0.0000
nopath	2	3	12	14	679	01:03:26	3806	01:05:03	3903	00:01:37	97	0.0000	00:01:29
nopath	2	3	12	14	679	01:03:34	3814	01:05:05	3905	00:01:31	91	0.0000
nopath	2	1	3	1	504	01:04:04	3844	01:05:11	3911	00:01:07	67	0.0000
nopath	1	3	3	1	763	01:03:46	3826	01:05:13	3913	00:01:27	87	0.0000
nopath	6	2	9	1	748	01:03:29	3809	01:05:15	3915	00:01:46	106	0.0000
nopath	3	6	3	1	667	01:04:19	3859	01:05:15	3915	00:00:56	56	0.0000
nopath	3	5	12	14	621	01:04:20	3860	01:05:17	3917	00:00:57	57	0.0000
nopath	2	4	5	1	708	01:03:46	3826	01:05:18	3918	00:01:32	92	0.0000
nopath	3	6	5	1	667	01:04:24	3864	01:05:20	3920	00:00:56	56	0.0000
nopath	2	4	9	1	708	01:03:58	3838	01:05:21	3921	00:01:23	83	0.0000
nopath	6	1	5	1	832	01:03:42	3822	01:05:23	3923	00:01:41	101	0.0000
nopath	2	3	3	1	679	01:04:10	3850	01:05:23	3923	00:01:13	73	0.0000
nopath	2	3	6	1	679	01:04:19	3859	01:05:26	3926	00:01:07	67	0.0000
nopath	2	3	12	14	679	01:04:22	3862	01:05:28	3928	00:01:06	66	0.0000
nopath	5	1	13	15	785	01:04:01	3841	01:05:29	3929	00:01:28	88	0.0000
nopath	1	3	5	1	763	01:04:08	3848	01:05:35	3935	00:01:27	87	0.0000
nopath	3	2	5	1	679	01:04:09	3849	01:05:35	3935	00:01:26	86	0.0000
nopath	1	6	3	1	832	01:03:30	3810	01:05:36	3936	00:02:06	126	0.0000
nopath	5	7	10	1	577	01:04:30	3870	01:05:47	3947	00:01:17	77	0.0000
nopath	1	3	12	14	763	01:04:15	3855	01:05:53	3953	00:01:38	98	0.0000
nopath	4	7	5	1	331	01:05:13	3913	01:05:55	3955	00:00:42	42	0.0000
nopath	1	3	3	1	763	01:04:40	3880	01:05:55	3955	00:01:15	75	0.0000
nopath	2	1	12	14	504	01:05:05	3905	01:05:56	3956	00:00:51	51	0.0000
nopath	2	4	12	14	708	01:04:35	3875	01:05:59	3959	00:01:24	84	0.0000
nopath	5	1	3	1	785	01:04:05	3845	01:06:01	3961	00:01:56	116	0.0000	00:01:20
nopath	6	1	3	1	832	01:04:20	3860	01:06:03	3963	00:01:43	103	0.0000
nopath	2	3	12	14	679	01:04:52	3892	01:06:03	3963	00:01:11	71	0.0000
nopath	3	6	9	1	667	01:04:41	3881	01:06:06	3966	00:01:25	85	0.0000
nopath	3	6	3	1	667	01:04:44	3884	01:06:08	3968	00:01:24	84	0.0000
nopath	2	5	12	14	701	01:04:47	3887	01:06:15	3975	00:01:28	88	0.0000
nopath	3	7	10	1	302	01:05:29	3929	01:06:19	3979	00:00:50	50	0.0000
nopath	5	4	3	1	650	01:05:14	3914	01:06:19	3979	00:01:05	65	0.0000
nopath	2	1	12	14	504	01:05:24	3924	01:06:31	3991	00:01:07	67	0.0000
nopath	2	3	5	1	679	01:04:57	3897	01:06:32	3992	00:01:35	95	0.0000
nopath	3	6	5	1	667	01:05:24	3924	01:06:36	3996	00:01:12	72	0.0000
nopath	1	3	13	15	763	01:04:42	3882	01:06:36	3996	00:01:54	114	0.0000
nopath	2	4	6	1	708	01:05:10	3910	01:06:39	3999	00:01:29	89	0.0000
nopath	3	6	3	1	667	01:05:40	3940	01:06:41	4001	00:01:01	61	0.0000
nopath	1	2	5	1	504	01:05:24	3924	01:06:41	4001	00:01:17	77	0.0000
nopath	5	1	10	1	785	01:05:22	3922	01:06:41	4001	00:01:19	79	0.0000
nopath	2	4	10	1	708	01:05:43	3943	01:06:43	4003	00:01:00	60	0.0000
nopath	2	3	12	14	679	01:05:44	3944	01:06:45	4005	00:01:01	61	0.0000
nopath	1	2	5	1	504	01:06:09	3969	01:06:55	4015	00:00:46	46	0.0000
nopath	6	1	5	1	832	01:05:47	3947	01:06:55	4015	00:01:08	68	0.0000
nopath	5	3	3	1	621	01:05:40	3940	01:07:04	4024	00:01:24	84	0.0000	00:01:12
nopath	3	6	13	15	667	01:05:45	3945	01:07:10	4030	00:01:25	85	0.0000
nopath	1	3	13	15	763	01:05:56	3956	01:07:15	4035	00:01:19	79	0.0000
nopath	1	3	3	1	763	01:05:57	3957	01:07:17	4037	00:01:20	80	0.0000
nopath	3	6	12	14	667	01:06:02	3962	01:07:19	4039	00:01:17	77	0.0000
nopath	1	3	3	1	763	01:06:14	3974	01:07:19	4039	00:01:05	65	0.0000
nopath	3	6	6	1	667	01:06:05	3965	01:07:22	4042	00:01:17	77	0.0000
nopath	3	6	12	14	667	01:06:28	3988	01:07:25	4045	00:00:57	57	0.0000
nopath	3	6	3	1	667	01:06:34	3994	01:07:26	4046	00:00:52	52	0.0000
nopath	5	1	2	1	785	01:06:06	3966	01:07:31	4051	00:01:25	85	0.0000
nopath	5	1	3	1	785	01:06:18	3978	01:07:33	4053	00:01:15	75	0.0000
nopath	6	1	5	1	832	01:06:09	3969	01:07:36	4056	00:01:27	87	0.0000
nopath	6	7	10	1	624	01:06:22	3982	01:07:37	4057	00:01:15	75	0.0000
nopath	1	2	5	1	504	01:06:41	4001	01:07:38	4058	00:00:57	57	0.0000
nopath	6	1	5	1	832	01:06:14	3974	01:07:38	4058	00:01:24	84	0.0000
nopath	1	5	12	14	785	01:05:18	3918	01:07:45	4065	00:02:27	147	0.0000
nopath	2	5	10	1	701	01:06:24	3984	01:07:46	4066	00:01:22	82	0.0000
nopath	4	2	13	15	708	01:06:28	3988	01:07:49	4069	00:01:21	81	0.0000
nopath	2	3	5	1	679	01:06:10	3970	01:07:52	4072	00:01:42	102	0.0000
nopath	4	7	3	1	331	01:07:11	4031	01:07:55	4075	00:00:44	44	0.0000
nopath	2	3	9	1	679	01:06:29	3989	01:07:55	4075	00:01:26	86	0.0000
nopath	2	3	6	1	679	01:06:31	3991	01:07:58	4078	00:01:27	87	0.0000
nopath	3	6	13	15	667	01:06:39	3999	01:07:59	4079	00:01:20	80	0.0000
nopath	1	2	9	1	504	01:06:42	4002	01:08:01	4081	00:01:19	79	0.0000	00:00:58
nopath	3	6	5	1	667	01:06:51	4011	01:08:01	4081	00:01:10	70	0.0000
nopath	6	1	3	1	832	01:06:59	4019	01:08:01	4081	00:01:02	62	0.0000
nopath	1	4	12	14	792	01:06:35	3995	01:08:02	4082	00:01:27	87	0.0000
nopath	3	6	12	14	667	01:07:06	4026	01:08:03	4083	00:00:57	57	0.0000
nopath	3	6	9	1	667	01:07:08	4028	01:08:04	4084	00:00:56	56	0.0000
nopath	2	4	9	1	708	01:06:48	4008	01:08:06	4086	00:01:18	78	0.0000
nopath	1	2	3	1	504	01:06:49	4009	01:08:10	4090	00:01:21	81	0.0000
nopath	6	1	13	15	832	01:07:05	4025	01:08:10	4090	00:01:05	65	0.0000
nopath	1	2	3	1	504	01:07:27	4047	01:08:19	4099	00:00:52	52	0.0000
nopath	1	7	12	14	542	01:07:25	4045	01:08:19	4099	00:00:54	54	0.0000
nopath	5	6	12	14	380	01:07:22	4042	01:08:20	4100	00:00:58	58	0.0000
nopath	2	3	2	1	679	01:06:50	4010	01:08:22	4102	00:01:32	92	0.0000
nopath	2	7	7	1	458	01:07:23	4043	01:08:38	4118	00:01:15	75	0.0000
nopath	5	3	13	15	621	01:07:38	4058	01:08:40	4120	00:01:02	62	0.0000
nopath	3	6	10	1	667	01:07:24	4044	01:08:46	4126	00:01:22	82	0.0000
nopath	2	1	13	15	504	01:07:45	4065	01:08:48	4128	00:01:03	63	0.0000
nopath	4	1	6	1	792	01:06:30	3990	01:08:49	4129	00:02:19	139	0.0000
nopath	5	4	9	1	650	01:07:43	4063	01:08:49	4129	00:01:06	66	0.0000
nopath	3	1	9	1	763	01:07:14	4034	01:08:51	4131	00:01:37	97	0.0000
nopath	1	3	9	1	763	01:07:00	4020	01:08:52	4132	00:01:52	112	0.0000
nopath	5	1	3	1	785	01:07:17	4037	01:08:53	4133	00:01:36	96	0.0000
nopath	2	4	2	1	708	01:06:55	4015	01:08:56	4136	00:02:01	121	0.0000
nopath	5	1	12	14	785	01:07:46	4066	01:08:56	4136	00:01:10	70	0.0000
nopath	3	6	13	15	667	01:07:35	4055	01:09:00	4140	00:01:25	85	0.0000	00:01:08
nopath	6	3	9	1	667	01:08:00	4080	01:09:04	4144	00:01:04	64	0.0000
nopath	3	6	13	15	667	01:07:57	4077	01:09:05	4145	00:01:08	68	0.0000
nopath	3	6	5	1	667	01:08:01	4081	01:09:08	4148	00:01:07	67	0.0000
nopath	3	6	5	1	667	01:08:16	4096	01:09:10	4150	00:00:54	54	0.0000
nopath	4	2	9	1	708	01:07:59	4079	01:09:17	4157	00:01:18	78	0.0000
nopath	3	7	12	14	302	01:08:44	4124	01:09:18	4158	00:00:34	34	0.0000
nopath	6	4	13	15	696	01:08:01	4081	01:09:19	4159	00:01:18	78	0.0000
nopath	2	7	12	14	458	01:08:01	4081	01:09:21	4161	00:01:20	80	0.0000
nopath	2	3	9	1	679	01:07:17	4037	01:09:22	4162	00:02:05	125	0.0000
nopath	2	3	12	14	679	01:07:47	4067	01:09:25	4165	00:01:38	98	0.0000
nopath	3	6	10	1	667	01:08:23	4103	01:09:26	4166	00:01:03	63	0.0000
nopath	1	3	12	14	763	01:07:39	4059	01:09:28	4168	00:01:49	109	0.0000
nopath	3	6	3	1	667	01:08:31	4111	01:09:28	4168	00:00:57	57	0.0000
nopath	1	3	12	14	763	01:07:43	4063	01:09:30	4170	00:01:47	107	0.0000
nopath	3	5	12	14	621	01:08:35	4115	01:09:31	4171	00:00:56	56	0.0000
nopath	1	2	12	14	504	01:08:05	4085	01:09:32	4172	00:01:27	87	0.0000
nopath	5	1	12	14	785	01:08:05	4085	01:09:32	4172	00:01:27	87	0.0000
nopath	1	3	9	1	763	01:08:04	4084	01:09:32	4172	00:01:28	88	0.0000
nopath	3	6	6	1	667	01:08:37	4117	01:09:33	4173	00:00:56	56	0.0000
nopath	3	5	3	1	621	01:08:38	4118	01:09:35	4175	00:00:57	57	0.0000
nopath	2	4	9	1	708	01:07:53	4073	01:09:35	4175	00:01:42	102	0.0000
nopath	1	2	6	1	504	01:08:29	4109	01:09:40	4180	00:01:11	71	0.0000
nopath	1	7	6	1	542	01:08:14	4094	01:09:41	4181	00:01:27	87	0.0000
nopath	2	6	12	14	748	01:07:50	4070	01:09:47	4187	00:01:57	117	0.0000
nopath	2	6	9	1	748	01:08:02	4082	01:09:49	4189	00:01:47	107	0.0000
nopath	3	4	12	14	375	01:09:01	4141	01:09:49	4189	00:00:48	48	0.0000
nopath	3	7	13	15	302	01:09:04	4144	01:09:57	4197	00:00:53	53	0.0000
nopath	2	3	5	1	679	01:07:56	4076	01:10:02	4202	00:02:06	126	0.0000	00:01:28
nopath	2	4	5	1	708	01:08:21	4101	01:10:06	4206	00:01:45	105	0.0000
nopath	6	1	9	1	832	01:09:02	4142	01:10:11	4211	00:01:09	69	0.0000
nopath	1	5	12	14	785	01:08:13	4093	01:10:15	4215	00:02:02	122	0.0000
nopath	5	3	9	1	621	01:08:32	4112	01:10:15	4215	00:01:43	103	0.0000
nopath	5	3	10	1	621	01:08:52	4132	01:10:16	4216	00:01:24	84	0.0000
nopath	2	6	10	1	748	01:08:23	4103	01:10:18	4218	00:01:55	115	0.0000
nopath	3	6	6	1	667	01:08:48	4128	01:10:26	4226	00:01:38	98	0.0000
nopath	3	6	3	1	667	01:09:24	4164	01:10:28	4228	00:01:04	64	0.0000
nopath	3	7	12	14	302	01:09:51	4191	01:10:29	4229	00:00:38	38	0.0000
nopath	4	1	13	15	792	01:09:28	4168	01:10:34	4234	00:01:06	66	0.0000
nopath	2	3	13	15	679	01:08:29	4109	01:10:35	4235	00:02:06	126	0.0000
nopath	2	4	3	1	708	01:08:36	4116	01:10:36	4236	00:02:00	120	0.0000
nopath	4	7	13	15	331	01:09:56	4196	01:10:39	4239	00:00:43	43	0.0000
nopath	2	4	12	14	708	01:08:44	4124	01:10:39	4239	00:01:55	115	0.0000
nopath	3	6	5	1	667	01:09:33	4173	01:10:40	4240	00:01:07	67	0.0000
nopath	1	3	5	1	763	01:08:33	4113	01:10:40	4240	00:02:07	127	0.0000
nopath	5	1	13	15	785	01:09:35	4175	01:10:41	4241	00:01:06	66	0.0000
nopath	3	6	9	1	667	01:09:36	4176	01:10:42	4242	00:01:06	66	0.0000
nopath	3	6	3	1	667	01:09:44	4184	01:10:44	4244	00:01:00	60	0.0000
nopath	2	3	13	15	679	01:09:00	4140	01:10:45	4245	00:01:45	105	0.0000
nopath	2	3	6	1	679	01:09:22	4162	01:10:47	4247	00:01:25	85	0.0000
nopath	2	3	12	14	679	01:09:40	4180	01:10:49	4249	00:01:09	69	0.0000
nopath	2	3	3	1	679	01:09:50	4190	01:10:51	4251	00:01:01	61	0.0000
nopath	5	3	3	1	621	01:09:54	4194	01:11:16	4276	00:01:22	82	0.0000	00:01:22
nopath	6	5	12	14	380	01:10:34	4234	01:11:19	4279	00:00:45	45	0.0000
nopath	1	3	3	1	763	01:08:59	4139	01:11:24	4284	00:02:25	145	0.0000
nopath	3	6	3	1	667	01:09:53	4193	01:11:25	4285	00:01:32	92	0.0000
nopath	1	4	12	14	792	01:08:44	4124	01:11:26	4286	00:02:42	162	0.0000
nopath	1	3	6	1	763	01:10:06	4206	01:11:26	4286	00:01:20	80	0.0000
nopath	2	3	10	1	679	01:10:17	4217	01:11:29	4289	00:01:12	72	0.0000
nopath	2	3	10	1	679	01:10:36	4236	01:11:31	4291	00:00:55	55	0.0000
nopath	5	1	9	1	785	01:09:41	4181	01:11:41	4301	00:02:00	120	0.0000
nopath	5	3	12	14	621	01:10:37	4237	01:11:44	4304	00:01:07	67	0.0000
nopath	3	4	3	1	375	01:10:46	4246	01:11:49	4309	00:01:03	63	0.0000
nopath	6	1	3	1	832	01:10:47	4247	01:11:51	4311	00:01:04	64	0.0000
nopath	1	2	9	1	504	01:11:11	4271	01:11:55	4315	00:00:44	44	0.0000
nopath	3	6	5	1	667	01:10:16	4216	01:11:56	4316	00:01:40	100	0.0000
nopath	5	3	5	1	621	01:11:00	4260	01:11:57	4317	00:00:57	57	0.0000
nopath	3	2	3	1	679	01:10:09	4209	01:12:05	4325	00:01:56	116	0.0000	00:01:38
nopath	3	6	5	1	667	01:10:45	4245	01:12:07	4327	00:01:22	82	0.0000
nopath	3	2	5	1	679	01:10:36	4236	01:12:07	4327	00:01:31	91	0.0000
nopath	1	5	5	1	785	01:11:04	4264	01:12:13	4333	00:01:09	69	0.0000
nopath	2	4	3	1	708	01:10:52	4252	01:12:15	4335	00:01:23	83	0.0000
nopath	5	1	10	1	785	01:10:53	4253	01:12:31	4351	00:01:38	98	0.0000
nopath	5	1	9	1	785	01:11:12	4272	01:12:33	4353	00:01:21	81	0.0000
nopath	6	3	2	1	667	01:10:59	4259	01:12:33	4353	00:01:34	94	0.0000
nopath	6	1	12	14	832	01:11:28	4288	01:12:36	4356	00:01:08	68	0.0000
nopath	1	2	12	14	504	01:11:12	4272	01:12:36	4356	00:01:24	84	0.0000
nopath	3	5	13	15	621	01:11:09	4269	01:12:47	4367	00:01:38	98	0.0000
nopath	6	5	5	1	380	01:12:00	4320	01:12:49	4369	00:00:49	49	0.0000
nopath	5	7	12	14	577	01:11:56	4316	01:12:55	4375	00:00:59	59	0.0000
nopath	3	6	13	15	667	01:12:00	4320	01:12:55	4375	00:00:55	55	0.0000
nopath	3	6	12	14	667	01:12:04	4324	01:13:01	4381	00:00:57	57	0.0000	00:01:09
nopath	2	3	12	14	679	01:11:24	4284	01:13:03	4383	00:01:39	99	0.0000
nopath	2	4	6	1	708	01:11:37	4297	01:13:06	4386	00:01:29	89	0.0000
nopath	5	6	3	1	380	01:12:41	4361	01:13:18	4398	00:00:37	37	0.0000
nopath	3	5	3	1	621	01:12:16	4336	01:13:25	4405	00:01:09	69	0.0000
nopath	3	6	12	14	667	01:12:25	4345	01:13:28	4408	00:01:03	63	0.0000
nopath	5	2	5	1	701	01:12:25	4345	01:13:31	4411	00:01:06	66	0.0000
nopath	5	1	12	14	785	01:11:26	4286	01:13:32	4412	00:02:06	126	0.0000
nopath	2	3	3	1	679	01:11:48	4308	01:13:32	4412	00:01:44	104	0.0000
nopath	2	3	9	1	679	01:12:19	4339	01:13:35	4415	00:01:16	76	0.0000
nopath	3	5	12	14	621	01:12:32	4352	01:13:40	4420	00:01:08	68	0.0000
nopath	5	1	10	1	785	01:12:28	4348	01:13:41	4421	00:01:13	73	0.0000
nopath	5	1	9	1	785	01:12:31	4351	01:13:42	4422	00:01:11	71	0.0000
nopath	3	6	3	1	667	01:12:43	4363	01:13:43	4423	00:01:00	60	0.0000
nopath	3	6	5	1	667	01:12:46	4366	01:13:44	4424	00:00:58	58	0.0000
nopath	5	1	9	1	785	01:12:34	4354	01:13:45	4425	00:01:11	71	0.0000
nopath	3	4	3	1	375	01:13:11	4391	01:13:53	4433	00:00:42	42	0.0000
nopath	5	6	12	14	380	01:13:08	4388	01:14:00	4440	00:00:52	52	0.0000	00:00:44
nopath	5	4	3	1	650	01:12:37	4357	01:14:02	4442	00:01:25	85	0.0000
nopath	2	1	5	1	504	01:13:16	4396	01:14:07	4447	00:00:51	51	0.0000
nopath	3	1	12	14	763	01:12:50	4370	01:14:08	4448	00:01:18	78	0.0000
nopath	4	1	5	1	792	01:12:48	4368	01:14:12	4452	00:01:24	84	0.0000
nopath	4	1	3	1	792	01:12:49	4369	01:14:14	4454	00:01:25	85	0.0000
nopath	4	7	12	14	331	01:13:39	4419	01:14:15	4455	00:00:36	36	0.0000
nopath	2	4	12	14	708	01:12:26	4346	01:14:16	4456	00:01:50	110	0.0000
nopath	3	6	12	14	667	01:12:53	4373	01:14:17	4457	00:01:24	84	0.0000
nopath	2	4	9	1	708	01:12:36	4356	01:14:17	4457	00:01:41	101	0.0000
nopath	1	3	10	1	763	01:12:19	4339	01:14:18	4458	00:01:59	119	0.0000
nopath	3	6	7	1	667	01:13:00	4380	01:14:19	4459	00:01:19	79	0.0000
nopath	1	3	12	14	763	01:12:50	4370	01:14:21	4461	00:01:31	91	0.0000
nopath	3	6	4	1	667	01:13:08	4388	01:14:21	4461	00:01:13	73	0.0000
nopath	6	1	3	1	832	01:12:31	4351	01:14:21	4461	00:01:50	110	0.0000
nopath	3	6	12	14	667	01:13:14	4394	01:14:23	4463	00:01:09	69	0.0000
nopath	5	1	10	1	785	01:13:05	4385	01:14:26	4466	00:01:21	81	0.0000
nopath	3	6	13	15	667	01:13:19	4399	01:14:27	4467	00:01:08	68	0.0000
nopath	3	6	12	14	667	01:13:28	4408	01:14:29	4469	00:01:01	61	0.0000
nopath	3	6	3	1	667	01:13:29	4409	01:14:31	4471	00:01:02	62	0.0000
nopath	6	3	3	1	667	01:13:25	4405	01:14:33	4473	00:01:08	68	0.0000
nopath	5	1	12	14	785	01:13:27	4407	01:14:33	4473	00:01:06	66	0.0000
nopath	2	5	3	1	701	01:12:47	4367	01:14:43	4483	00:01:56	116	0.0000
nopath	3	2	13	15	679	01:13:22	4402	01:14:49	4489	00:01:27	87	0.0000
nopath	1	3	3	1	763	01:13:36	4416	01:14:52	4492	00:01:16	76	0.0000
nopath	2	1	9	1	504	01:14:07	4447	01:14:57	4497	00:00:50	50	0.0000
nopath	3	6	5	1	667	01:13:54	4434	01:14:59	4499	00:01:05	65	0.0000
nopath	3	2	5	1	679	01:13:41	4421	01:15:00	4500	00:01:19	79	0.0000	00:01:25
nopath	1	2	9	1	504	01:14:01	4441	01:15:11	4511	00:01:10	70	0.0000
nopath	1	7	3	1	542	01:14:20	4460	01:15:18	4518	00:00:58	58	0.0000
nopath	3	6	5	1	667	01:14:04	4444	01:15:26	4526	00:01:22	82	0.0000
nopath	5	3	9	1	621	01:14:29	4469	01:15:26	4526	00:00:57	57	0.0000
nopath	3	2	12	14	679	01:14:09	4449	01:15:26	4526	00:01:17	77	0.0000
nopath	3	2	3	1	679	01:14:27	4467	01:15:29	4529	00:01:02	62	0.0000
nopath	3	6	3	1	667	01:14:33	4473	01:15:30	4530	00:00:57	57	0.0000
nopath	6	5	3	1	380	01:14:59	4499	01:15:37	4537	00:00:38	38	0.0000
nopath	3	6	3	1	667	01:14:50	4490	01:15:44	4544	00:00:54	54	0.0000
nopath	6	3	13	15	667	01:14:29	4469	01:15:46	4546	00:01:17	77	0.0000
nopath	3	6	12	14	667	01:14:56	4496	01:15:50	4550	00:00:54	54	0.0000
nopath	2	3	12	14	679	01:14:50	4490	01:15:53	4553	00:01:03	63	0.0000
nopath	2	4	9	1	708	01:15:04	4504	01:15:58	4558	00:00:54	54	0.0000
nopath	5	1	9	1	785	01:14:23	4463	01:16:01	4561	00:01:38	98	0.0000	00:01:24
nopath	6	3	7	1	667	01:14:47	4487	01:16:13	4573	00:01:26	86	0.0000
nopath	2	1	13	15	504	01:15:18	4518	01:16:20	4580	00:01:02	62	0.0000
nopath	3	1	3	1	763	01:14:59	4499	01:16:22	4582	00:01:23	83	0.0000
nopath	1	3	9	1	763	01:15:07	4507	01:16:22	4582	00:01:15	75	0.0000
nopath	5	2	5	1	701	01:15:16	4516	01:16:27	4587	00:01:11	71	0.0000
nopath	2	3	2	1	679	01:15:26	4526	01:16:30	4590	00:01:04	64	0.0000
nopath	5	1	3	1	785	01:14:55	4495	01:16:31	4591	00:01:36	96	0.0000
nopath	1	2	13	15	504	01:15:21	4521	01:16:34	4594	00:01:13	73	0.0000
nopath	6	2	5	1	748	01:15:17	4517	01:16:39	4599	00:01:22	82	0.0000
nopath	6	1	12	14	832	01:15:25	4525	01:16:48	4608	00:01:23	83	0.0000
nopath	1	3	5	1	763	01:15:51	4551	01:16:51	4611	00:01:00	60	0.0000
nopath	1	3	3	1	763	01:16:06	4566	01:17:05	4625	00:00:59	59	0.0000	00:01:28
nopath	4	1	3	1	792	01:16:08	4568	01:17:13	4633	00:01:05	65	0.0000
nopath	5	2	12	14	701	01:15:58	4558	01:17:16	4636	00:01:18	78	0.0000
nopath	2	3	12	14	679	01:16:06	4566	01:17:17	4637	00:01:11	71	0.0000
nopath	2	3	12	14	679	01:16:09	4569	01:17:19	4639	00:01:10	70	0.0000
nopath	2	3	6	1	679	01:16:12	4572	01:17:21	4641	00:01:09	69	0.0000
nopath	2	3	5	1	679	01:16:28	4588	01:17:24	4644	00:00:56	56	0.0000
nopath	1	7	3	1	542	01:16:14	4574	01:17:24	4644	00:01:10	70	0.0000
nopath	6	3	3	1	667	01:16:32	4592	01:17:33	4653	00:01:01	61	0.0000
nopath	5	1	12	14	785	01:16:10	4570	01:17:52	4672	00:01:42	102	0.0000
nopath	2	3	3	1	679	01:16:50	4610	01:17:54	4674	00:01:04	64	0.0000
nopath	2	4	2	1	708	01:16:40	4600	01:17:55	4675	00:01:15	75	0.0000
nopath	5	1	9	1	785	01:16:54	4614	01:17:55	4675	00:01:01	61	0.0000
nopath	3	6	3	1	667	01:16:56	4616	01:17:55	4675	00:00:59	59	0.0000
nopath	1	7	13	15	542	01:16:41	4601	01:17:56	4676	00:01:15	75	0.0000
nopath	2	4	10	1	708	01:17:06	4626	01:17:58	4678	00:00:52	52	0.0000
nopath	3	6	5	1	667	01:17:05	4625	01:17:59	4679	00:00:54	54	0.0000
nopath	3	6	3	1	667	01:17:11	4631	01:18:02	4682	00:00:51	51	0.0000	00:01:04
nopath	1	2	5	1	504	01:17:14	4634	01:18:02	4682	00:00:48	48	0.0000
nopath	3	6	7	1	667	01:17:17	4637	01:18:07	4687	00:00:50	50	0.0000
nopath	1	3	12	14	763	01:17:02	4622	01:18:11	4691	00:01:09	69	0.0000
nopath	2	7	13	15	458	01:17:24	4644	01:18:26	4706	00:01:02	62	0.0000
nopath	6	2	10	1	748	01:17:03	4623	01:18:35	4715	00:01:32	92	0.0000
nopath	2	3	3	1	679	01:17:26	4646	01:18:42	4722	00:01:16	76	0.0000
nopath	5	2	5	1	701	01:17:14	4634	01:18:43	4723	00:01:29	89	0.0000
nopath	6	1	9	1	832	01:17:06	4626	01:18:43	4723	00:01:37	97	0.0000
nopath	2	4	3	1	708	01:17:49	4669	01:18:45	4725	00:00:56	56	0.0000
nopath	6	1	12	14	832	01:17:17	4637	01:18:46	4726	00:01:29	89	0.0000
nopath	3	6	3	1	667	01:17:52	4672	01:18:48	4728	00:00:56	56	0.0000
nopath	5	3	9	1	621	01:17:31	4651	01:18:53	4733	00:01:22	82	0.0000
nopath	3	2	9	1	679	01:17:46	4666	01:18:55	4735	00:01:09	69	0.0000
nopath	4	2	12	14	708	01:17:51	4671	01:18:59	4739	00:01:08	68	0.0000
nopath	1	3	5	1	763	01:17:57	4677	01:19:05	4745	00:01:08	68	0.0000	00:01:08
nopath	1	6	12	14	832	01:17:45	4665	01:19:07	4747	00:01:22	82	0.0000
nopath	2	4	13	15	708	01:17:55	4675	01:19:08	4748	00:01:13	73	0.0000
nopath	2	4	5	1	708	01:18:02	4682	01:19:16	4756	00:01:14	74	0.0000
nopath	3	6	12	14	667	01:18:09	4689	01:19:16	4756	00:01:07	67	0.0000
nopath	2	4	10	1	708	01:18:17	4697	01:19:19	4759	00:01:02	62	0.0000
nopath	1	4	9	1	792	01:18:32	4712	01:19:36	4776	00:01:04	64	0.0000
nopath	1	3	12	14	763	01:18:36	4716	01:20:03	4803	00:01:27	87	0.0000	00:01:27
nopath	2	3	12	14	679	01:19:05	4745	01:20:06	4806	00:01:01	61	0.0000
nopath	1	2	12	14	504	01:18:48	4728	01:20:07	4807	00:01:19	79	0.0000
nopath	5	1	12	14	785	01:19:05	4745	01:20:07	4807	00:01:02	62	0.0000
nopath	3	6	3	1	667	01:19:28	4768	01:20:20	4820	00:00:52	52	0.0000
nopath	3	2	12	14	679	01:19:15	4755	01:20:20	4820	00:01:05	65	0.0000
nopath	3	1	3	1	763	01:18:33	4713	01:20:25	4825	00:01:52	112	0.0000
nopath	5	1	12	14	785	01:19:14	4754	01:20:32	4832	00:01:18	78	0.0000
nopath	5	3	12	14	621	01:19:33	4773	01:20:34	4834	00:01:01	61	0.0000
nopath	2	3	5	1	679	01:19:39	4779	01:20:42	4842	00:01:03	63	0.0000
nopath	2	3	13	15	679	01:19:42	4782	01:20:46	4846	00:01:04	64	0.0000
nopath	1	3	13	15	763	01:19:29	4769	01:20:51	4851	00:01:22	82	0.0000
nopath	1	3	6	1	763	01:19:38	4778	01:20:53	4853	00:01:15	75	0.0000
nopath	3	5	3	1	621	01:19:48	4788	01:20:55	4855	00:01:07	67	0.0000
nopath	3	6	9	1	667	01:20:00	4800	01:20:58	4858	00:00:58	58	0.0000
nopath	5	3	3	1	621	01:19:54	4794	01:21:03	4863	00:01:09	69	0.0000	00:01:05
nopath	4	1	9	1	792	01:19:45	4785	01:21:05	4865	00:01:20	80	0.0000
nopath	2	3	3	1	679	01:20:19	4819	01:21:22	4882	00:01:03	63	0.0000
nopath	2	3	6	1	679	01:20:34	4834	01:21:27	4887	00:00:53	53	0.0000
nopath	4	1	3	1	792	01:20:21	4821	01:21:32	4892	00:01:11	71	0.0000
nopath	2	4	5	1	708	01:20:41	4841	01:21:33	4893	00:00:52	52	0.0000
nopath	3	6	13	15	667	01:20:29	4829	01:21:38	4898	00:01:09	69	0.0000
nopath	5	7	13	15	577	01:20:47	4847	01:21:50	4910	00:01:03	63	0.0000
nopath	1	7	3	1	542	01:20:07	4807	01:21:53	4913	00:01:46	106	0.0000
nopath	2	3	3	1	679	01:20:51	4851	01:21:54	4914	00:01:03	63	0.0000
nopath	3	2	9	1	679	01:20:20	4820	01:21:55	4915	00:01:35	95	0.0000
nopath	2	4	12	14	708	01:20:45	4845	01:21:56	4916	00:01:11	71	0.0000
nopath	3	6	3	1	667	01:20:59	4859	01:22:06	4926	00:01:07	67	0.0000	00:00:59
nopath	3	6	9	1	667	01:21:15	4875	01:22:08	4928	00:00:53	53	0.0000
nopath	6	5	9	1	380	01:21:23	4883	01:22:10	4930	00:00:47	47	0.0000
nopath	1	3	3	1	763	01:20:59	4859	01:22:12	4932	00:01:13	73	0.0000
nopath	2	1	12	14	504	01:21:25	4885	01:22:13	4933	00:00:48	48	0.0000
nopath	2	3	5	1	679	01:21:11	4871	01:22:17	4937	00:01:06	66	0.0000
nopath	2	4	5	1	708	01:21:14	4874	01:22:20	4940	00:01:06	66	0.0000
nopath	5	1	5	1	785	01:21:16	4876	01:22:21	4941	00:01:05	65	0.0000
nopath	1	2	5	1	504	01:21:15	4875	01:22:21	4941	00:01:06	66	0.0000
nopath	3	6	3	1	667	01:21:19	4879	01:22:26	4946	00:01:07	67	0.0000
nopath	2	3	12	14	679	01:21:32	4892	01:22:26	4946	00:00:54	54	0.0000
nopath	3	6	5	1	667	01:21:27	4887	01:22:28	4948	00:01:01	61	0.0000
nopath	1	3	3	1	763	01:21:18	4878	01:22:52	4972	00:01:34	94	0.0000
nopath	2	3	5	1	679	01:21:55	4915	01:22:57	4977	00:01:02	62	0.0000
nopath	2	3	3	1	679	01:22:02	4922	01:22:59	4979	00:00:57	57	0.0000
nopath	3	5	3	1	621	01:21:43	4903	01:23:05	4985	00:01:22	82	0.0000	00:01:03
nopath	5	3	12	14	621	01:22:15	4935	01:23:14	4994	00:00:59	59	0.0000
nopath	6	3	12	14	667	01:22:15	4935	01:23:16	4996	00:01:01	61	0.0000
nopath	4	7	2	1	331	01:22:55	4975	01:23:34	5014	00:00:39	39	0.0000
nopath	2	3	13	15	679	01:22:11	4931	01:23:35	5015	00:01:24	84	0.0000
nopath	2	3	9	1	679	01:22:48	4968	01:23:40	5020	00:00:52	52	0.0000
nopath	2	3	2	1	679	01:22:51	4971	01:23:43	5023	00:00:52	52	0.0000
nopath	3	6	5	1	667	01:22:36	4956	01:23:46	5026	00:01:10	70	0.0000
nopath	3	2	7	1	679	01:22:24	4944	01:23:55	5035	00:01:31	91	0.0000
nopath	5	7	12	14	577	01:22:40	4960	01:24:08	5048	00:01:28	88	0.0000	00:01:13
nopath	4	2	5	1	708	01:23:14	4994	01:24:13	5053	00:00:59	59	0.0000
nopath	5	4	13	15	650	01:23:00	4980	01:24:16	5056	00:01:16	76	0.0000
nopath	4	2	7	1	708	01:23:19	4999	01:24:16	5056	00:00:57	57	0.0000
nopath	4	1	9	1	792	01:23:07	4987	01:24:18	5058	00:01:11	71	0.0000
nopath	2	1	10	1	504	01:23:40	5020	01:24:25	5065	00:00:45	45	0.0000
nopath	5	1	3	1	785	01:23:24	5004	01:24:31	5071	00:01:07	67	0.0000
nopath	1	3	12	14	763	01:22:46	4966	01:24:33	5073	00:01:47	107	0.0000
nopath	2	3	10	1	679	01:23:34	5014	01:24:35	5075	00:01:01	61	0.0000
nopath	1	2	12	14	504	01:23:42	5022	01:24:38	5078	00:00:56	56	0.0000
nopath	3	6	13	15	667	01:23:33	5013	01:24:40	5080	00:01:07	67	0.0000
nopath	3	6	9	1	667	01:23:42	5022	01:24:41	5081	00:00:59	59	0.0000
nopath	3	6	3	1	667	01:23:45	5025	01:24:43	5083	00:00:58	58	0.0000
nopath	5	3	9	1	621	01:23:42	5022	01:24:43	5083	00:01:01	61	0.0000
nopath	5	3	5	1	621	01:23:43	5023	01:24:45	5085	00:01:02	62	0.0000
nopath	3	2	6	1	679	01:23:43	5023	01:24:45	5085	00:01:02	62	0.0000
nopath	6	3	10	1	667	01:23:30	5010	01:24:52	5092	00:01:22	82	0.0000
nopath	5	4	7	1	650	01:23:46	5026	01:24:52	5092	00:01:06	66	0.0000
nopath	1	3	8	1	763	01:23:24	5004	01:25:02	5102	00:01:38	98	0.0000	00:01:28
nopath	1	3	13	15	763	01:23:37	5017	01:25:07	5107	00:01:30	90	0.0000
nopath	2	3	3	1	679	01:24:00	5040	01:25:09	5109	00:01:09	69	0.0000
nopath	2	4	3	1	708	01:24:09	5049	01:25:11	5111	00:01:02	62	0.0000
nopath	2	4	7	1	708	01:24:18	5058	01:25:13	5113	00:00:55	55	0.0000
nopath	3	6	3	1	667	01:24:04	5044	01:25:16	5116	00:01:12	72	0.0000
nopath	1	2	5	1	504	01:24:27	5067	01:25:17	5117	00:00:50	50	0.0000
nopath	5	1	12	14	785	01:24:08	5048	01:25:27	5127	00:01:19	79	0.0000
nopath	5	6	6	1	380	01:24:56	5096	01:25:30	5130	00:00:34	34	0.0000
nopath	6	3	12	14	667	01:24:42	5082	01:25:33	5133	00:00:51	51	0.0000
nopath	2	3	10	1	679	01:24:26	5066	01:25:42	5142	00:01:16	76	0.0000
nopath	1	3	12	14	763	01:23:56	5036	01:25:45	5145	00:01:49	109	0.0000
nopath	3	6	6	1	667	01:24:43	5083	01:25:48	5148	00:01:05	65	0.0000
nopath	2	1	3	1	504	01:24:59	5099	01:25:50	5150	00:00:51	51	0.0000
nopath	3	6	3	1	667	01:24:46	5086	01:25:50	5150	00:01:04	64	0.0000
nopath	6	2	9	1	748	01:24:40	5080	01:25:57	5157	00:01:17	77	0.0000
nopath	2	1	10	1	504	01:25:15	5115	01:25:58	5158	00:00:43	43	0.0000
nopath	3	6	12	14	667	01:25:08	5108	01:25:59	5159	00:00:51	51	0.0000
nopath	3	1	3	1	763	01:24:38	5078	01:26:00	5160	00:01:22	82	0.0000	00:01:23
nopath	5	1	10	1	785	01:24:37	5077	01:26:02	5162	00:01:25	85	0.0000
nopath	5	2	6	1	701	01:24:40	5080	01:26:02	5162	00:01:22	82	0.0000
nopath	1	5	10	1	785	01:24:16	5056	01:26:03	5163	00:01:47	107	0.0000
nopath	1	2	9	1	504	01:25:19	5119	01:26:06	5166	00:00:47	47	0.0000
nopath	6	1	12	14	832	01:24:43	5083	01:26:06	5166	00:01:23	83	0.0000
nopath	4	1	9	1	792	01:24:49	5089	01:26:25	5185	00:01:36	96	0.0000
nopath	3	6	5	1	667	01:25:10	5110	01:26:26	5186	00:01:16	76	0.0000
nopath	3	6	5	1	667	01:25:41	5141	01:26:31	5191	00:00:50	50	0.0000
nopath	2	3	12	14	679	01:24:51	5091	01:26:33	5193	00:01:42	102	0.0000
nopath	2	3	9	1	679	01:25:22	5122	01:26:37	5197	00:01:15	75	0.0000
nopath	2	1	12	14	504	01:25:46	5146	01:26:39	5199	00:00:53	53	0.0000
nopath	2	6	6	1	748	01:25:33	5133	01:26:45	5205	00:01:12	72	0.0000
nopath	6	2	13	15	748	01:25:48	5148	01:26:49	5209	00:01:01	61	0.0000
nopath	6	1	3	1	832	01:24:58	5098	01:26:51	5211	00:01:53	113	0.0000
nopath	3	6	3	1	667	01:25:46	5146	01:26:56	5216	00:01:10	70	0.0000
nopath	3	6	3	1	667	01:25:50	5150	01:26:58	5218	00:01:08	68	0.0000
nopath	1	7	12	14	542	01:26:09	5169	01:27:00	5220	00:00:51	51	0.0000	00:01:05
nopath	2	3	3	1	679	01:25:56	5156	01:27:02	5222	00:01:06	66	0.0000
nopath	2	6	13	15	748	01:25:43	5143	01:27:09	5229	00:01:26	86	0.0000
nopath	3	6	9	1	667	01:26:10	5170	01:27:26	5246	00:01:16	76	0.0000
nopath	1	2	5	1	504	01:26:50	5210	01:27:34	5254	00:00:44	44	0.0000
nopath	3	6	6	1	667	01:26:40	5200	01:27:36	5256	00:00:56	56	0.0000
nopath	1	4	13	15	792	01:25:50	5150	01:27:38	5258	00:01:48	108	0.0000
nopath	3	6	12	14	667	01:26:45	5205	01:27:41	5261	00:00:56	56	0.0000
nopath	3	6	9	1	667	01:26:51	5211	01:27:43	5263	00:00:52	52	0.0000
nopath	3	4	3	1	375	01:27:10	5230	01:27:48	5268	00:00:38	38	0.0000
nopath	3	7	9	1	302	01:27:18	5238	01:27:54	5274	00:00:36	36	0.0000
nopath	5	6	3	1	380	01:27:31	5251	01:28:06	5286	00:00:35	35	0.0000	00:00:34
nopath	2	4	12	14	708	01:26:19	5179	01:28:06	5286	00:01:47	107	0.0000
nopath	5	6	10	1	380	01:27:34	5254	01:28:08	5288	00:00:34	34	0.0000
nopath	5	7	9	1	577	01:25:52	5152	01:28:20	5300	00:02:28	148	0.0000
nopath	5	7	9	1	577	01:27:02	5222	01:28:23	5303	00:01:21	81	0.0000
nopath	3	6	6	1	667	01:27:00	5220	01:28:26	5306	00:01:26	86	0.0000
nopath	1	4	10	1	792	01:27:18	5238	01:28:35	5315	00:01:17	77	0.0000
nopath	2	1	5	1	504	01:27:52	5272	01:28:36	5316	00:00:44	44	0.0000
nopath	3	6	5	1	667	01:27:37	5257	01:28:38	5318	00:01:01	61	0.0000
nopath	3	6	9	1	667	01:27:39	5259	01:28:42	5322	00:01:03	63	0.0000
nopath	2	3	3	1	679	01:27:50	5270	01:28:42	5322	00:00:52	52	0.0000
nopath	3	6	3	1	667	01:27:46	5266	01:28:45	5325	00:00:59	59	0.0000
nopath	3	6	5	1	667	01:27:49	5269	01:28:47	5327	00:00:58	58	0.0000
nopath	3	6	3	1	667	01:27:52	5272	01:28:48	5328	00:00:56	56	0.0000
nopath	5	3	3	1	621	01:27:46	5266	01:28:53	5333	00:01:07	67	0.0000
nopath	2	3	5	1	679	01:28:01	5281	01:29:02	5342	00:01:01	61	0.0000	00:01:10
nopath	6	1	10	1	832	01:27:52	5272	01:29:11	5351	00:01:19	79	0.0000
nopath	2	6	13	15	748	01:28:02	5282	01:29:12	5352	00:01:10	70	0.0000
nopath	3	4	5	1	375	01:28:36	5316	01:29:16	5356	00:00:40	40	0.0000
nopath	6	2	9	1	748	01:28:21	5301	01:29:17	5357	00:00:56	56	0.0000
nopath	2	3	12	14	679	01:28:17	5297	01:29:23	5363	00:01:06	66	0.0000
nopath	4	2	12	14	708	01:28:49	5329	01:29:47	5387	00:00:58	58	0.0000
nopath	1	3	3	1	763	01:28:41	5321	01:29:52	5392	00:01:11	71	0.0000
nopath	3	6	12	14	667	01:28:58	5338	01:29:56	5396	00:00:58	58	0.0000
nopath	6	2	3	1	748	01:29:00	5340	01:29:57	5397	00:00:57	57	0.0000
nopath	3	5	9	1	621	01:29:04	5344	01:29:58	5398	00:00:54	54	0.0000
nopath	3	5	12	14	621	01:29:10	5350	01:30:02	5402	00:00:52	52	0.0000	00:00:53
nopath	3	6	9	1	667	01:29:18	5358	01:30:08	5408	00:00:50	50	0.0000
nopath	6	3	12	14	667	01:29:22	5362	01:30:14	5414	00:00:52	52	0.0000
nopath	4	6	6	1	696	01:29:11	5351	01:30:17	5417	00:01:06	66	0.0000
nopath	3	6	10	1	667	01:29:32	5372	01:30:24	5424	00:00:52	52	0.0000
nopath	1	4	12	14	792	01:29:10	5350	01:30:26	5426	00:01:16	76	0.0000
nopath	1	4	5	1	792	01:29:28	5368	01:30:28	5428	00:01:00	60	0.0000
nopath	3	6	3	1	667	01:29:41	5381	01:30:31	5431	00:00:50	50	0.0000
nopath	2	1	12	14	504	01:29:37	5377	01:30:36	5436	00:00:59	59	0.0000
nopath	6	2	12	14	748	01:29:31	5371	01:30:36	5436	00:01:05	65	0.0000
nopath	5	6	5	1	380	01:30:15	5415	01:30:47	5447	00:00:32	32	0.0000
nopath	2	3	13	15	679	01:29:32	5372	01:30:57	5457	00:01:25	85	0.0000
nopath	2	4	13	15	708	01:29:18	5358	01:30:58	5458	00:01:40	100	0.0000
nopath	1	6	13	15	832	01:29:37	5377	01:31:03	5463	00:01:26	86	0.0000	00:01:38
nopath	1	3	12	14	763	01:29:59	5399	01:31:03	5463	00:01:04	64	0.0000
nopath	1	5	13	15	785	01:29:51	5391	01:31:04	5464	00:01:13	73	0.0000
nopath	1	3	3	1	763	01:30:02	5402	01:31:05	5465	00:01:03	63	0.0000
nopath	3	2	12	14	679	01:30:07	5407	01:31:09	5469	00:01:02	62	0.0000
nopath	3	6	12	14	667	01:30:13	5413	01:31:17	5477	00:01:04	64	0.0000
nopath	5	4	5	1	650	01:30:09	5409	01:31:18	5478	00:01:09	69	0.0000
nopath	6	5	9	1	380	01:30:04	5404	01:31:19	5479	00:01:15	75	0.0000
nopath	5	1	12	14	785	01:29:30	5370	01:31:32	5492	00:02:02	122	0.0000
nopath	1	4	4	1	792	01:30:10	5410	01:31:35	5495	00:01:25	85	0.0000
nopath	2	4	3	1	708	01:30:25	5425	01:31:37	5497	00:01:12	72	0.0000
nopath	3	6	13	15	667	01:30:48	5448	01:31:42	5502	00:00:54	54	0.0000
nopath	1	2	6	1	504	01:30:59	5459	01:31:44	5504	00:00:45	45	0.0000
nopath	6	1	9	1	832	01:30:40	5440	01:31:51	5511	00:01:11	71	0.0000
nopath	1	3	6	1	763	01:30:47	5447	01:32:02	5522	00:01:15	75	0.0000	00:01:18
nopath	1	3	9	1	763	01:30:53	5453	01:32:05	5525	00:01:12	72	0.0000
nopath	6	2	9	1	748	01:31:08	5468	01:32:05	5525	00:00:57	57	0.0000
nopath	4	3	9	1	375	01:31:27	5487	01:32:07	5527	00:00:40	40	0.0000
nopath	1	2	10	1	504	01:31:27	5487	01:32:12	5532	00:00:45	45	0.0000
nopath	3	6	10	1	667	01:31:08	5468	01:32:15	5535	00:01:07	67	0.0000
nopath	3	6	12	14	667	01:31:28	5488	01:32:19	5539	00:00:51	51	0.0000
nopath	3	2	13	15	679	01:30:17	5417	01:32:29	5549	00:02:12	132	0.0000
nopath	5	4	12	14	650	01:31:32	5492	01:32:30	5550	00:00:58	58	0.0000
nopath	1	3	12	14	763	01:31:36	5496	01:32:43	5563	00:01:07	67	0.0000
nopath	3	6	12	14	667	01:31:45	5505	01:32:47	5567	00:01:02	62	0.0000
nopath	6	2	3	1	748	01:31:35	5495	01:32:49	5569	00:01:14	74	0.0000
nopath	2	3	13	15	679	01:31:38	5498	01:32:51	5571	00:01:13	73	0.0000
nopath	5	1	6	1	785	01:31:26	5486	01:32:51	5571	00:01:25	85	0.0000
nopath	1	2	7	1	504	01:31:55	5515	01:32:53	5573	00:00:58	58	0.0000
nopath	6	1	3	1	832	01:31:18	5478	01:32:53	5573	00:01:35	95	0.0000
nopath	2	3	3	1	679	01:31:45	5505	01:32:53	5573	00:01:08	68	0.0000
nopath	3	6	2	1	667	01:32:05	5525	01:32:54	5574	00:00:49	49	0.0000
nopath	2	4	9	1	708	01:31:55	5515	01:32:56	5576	00:01:01	61	0.0000
nopath	3	2	3	1	679	01:31:47	5507	01:33:05	5585	00:01:18	78	0.0000	00:01:19
nopath	5	7	6	1	577	01:32:02	5522	01:33:07	5587	00:01:05	65	0.0000
nopath	1	3	9	1	763	01:32:04	5524	01:33:22	5602	00:01:18	78	0.0000
nopath	3	6	5	1	667	01:32:16	5536	01:33:25	5605	00:01:09	69	0.0000
nopath	6	2	12	14	748	01:32:21	5541	01:33:26	5606	00:01:05	65	0.0000
nopath	2	3	6	1	679	01:32:24	5544	01:33:27	5607	00:01:03	63	0.0000
nopath	6	2	9	1	748	01:32:26	5546	01:33:28	5608	00:01:02	62	0.0000
nopath	3	6	12	14	667	01:32:31	5551	01:33:29	5609	00:00:58	58	0.0000
nopath	2	3	5	1	679	01:32:29	5549	01:33:30	5610	00:01:01	61	0.0000
nopath	3	6	10	1	667	01:32:32	5552	01:33:31	5611	00:00:59	59	0.0000
nopath	2	4	9	1	708	01:32:33	5553	01:33:32	5612	00:00:59	59	0.0000
nopath	6	1	5	1	832	01:32:42	5562	01:33:45	5625	00:01:03	63	0.0000
nopath	1	3	5	1	763	01:32:55	5575	01:33:53	5633	00:00:58	58	0.0000
nopath	5	3	4	1	621	01:32:45	5565	01:34:03	5643	00:01:18	78	0.0000	00:01:05
nopath	3	6	3	1	667	01:33:07	5587	01:34:05	5645	00:00:58	58	0.0000
nopath	1	3	3	1	763	01:32:58	5578	01:34:12	5652	00:01:14	74	0.0000
nopath	1	7	10	1	542	01:33:16	5596	01:34:14	5654	00:00:58	58	0.0000
nopath	2	4	3	1	708	01:32:51	5571	01:34:18	5658	00:01:27	87	0.0000
nopath	2	3	3	1	679	01:33:20	5600	01:34:19	5659	00:00:59	59	0.0000
nopath	3	6	3	1	667	01:33:24	5604	01:34:25	5665	00:01:01	61	0.0000
nopath	1	5	12	14	785	01:33:27	5607	01:34:33	5673	00:01:06	66	0.0000
nopath	6	1	5	1	832	01:33:33	5613	01:34:36	5676	00:01:03	63	0.0000
nopath	3	6	9	1	667	01:33:59	5639	01:34:56	5696	00:00:57	57	0.0000
nopath	3	6	13	15	667	01:34:02	5642	01:34:58	5698	00:00:56	56	0.0000
nopath	1	3	12	14	763	01:33:35	5615	01:35:03	5703	00:01:28	88	0.0000	00:01:12
nopath	2	4	12	14	708	01:33:42	5622	01:35:08	5708	00:01:26	86	0.0000
nopath	1	2	7	1	504	01:34:23	5663	01:35:11	5711	00:00:48	48	0.0000
nopath	3	6	3	1	667	01:34:24	5664	01:35:16	5716	00:00:52	52	0.0000
nopath	1	3	3	1	763	01:34:01	5641	01:35:16	5716	00:01:15	75	0.0000
nopath	3	6	10	1	667	01:34:28	5668	01:35:19	5719	00:00:51	51	0.0000
nopath	1	3	5	1	763	01:34:21	5661	01:35:20	5720	00:00:59	59	0.0000
nopath	3	1	9	1	763	01:34:07	5647	01:35:35	5735	00:01:28	88	0.0000
nopath	6	1	10	1	832	01:34:28	5668	01:35:41	5741	00:01:13	73	0.0000
nopath	1	3	3	1	763	01:34:31	5671	01:35:42	5742	00:01:11	71	0.0000
nopath	1	7	5	1	542	01:34:44	5684	01:35:44	5744	00:01:00	60	0.0000
nopath	2	3	10	1	679	01:34:29	5669	01:35:47	5747	00:01:18	78	0.0000
nopath	2	3	12	14	679	01:34:33	5673	01:35:49	5749	00:01:16	76	0.0000
nopath	5	1	10	1	785	01:35:07	5707	01:36:07	5767	00:01:00	60	0.0000	00:01:20
nopath	5	3	3	1	621	01:35:20	5720	01:36:14	5774	00:00:54	54	0.0000
nopath	3	2	9	1	679	01:34:17	5657	01:36:15	5775	00:01:58	118	0.0000
nopath	3	6	3	1	667	01:34:44	5684	01:36:16	5776	00:01:32	92	0.0000
nopath	3	7	3	1	302	01:35:40	5740	01:36:18	5778	00:00:38	38	0.0000
nopath	3	6	7	1	667	01:34:59	5699	01:36:19	5779	00:01:20	80	0.0000
nopath	1	5	3	1	785	01:34:55	5695	01:36:23	5783	00:01:28	88	0.0000
nopath	5	4	9	1	650	01:35:25	5725	01:36:26	5786	00:01:01	61	0.0000
nopath	1	6	3	1	832	01:35:25	5725	01:36:29	5789	00:01:04	64	0.0000
nopath	1	3	3	1	763	01:35:27	5727	01:36:34	5794	00:01:07	67	0.0000
nopath	4	7	5	1	331	01:35:57	5757	01:36:35	5795	00:00:38	38	0.0000
nopath	1	4	5	1	792	01:35:05	5705	01:36:35	5795	00:01:30	90	0.0000
nopath	6	2	2	1	748	01:34:58	5698	01:36:35	5795	00:01:37	97	0.0000
nopath	3	6	5	1	667	01:35:00	5700	01:36:36	5796	00:01:36	96	0.0000
nopath	3	5	3	1	621	01:35:51	5751	01:36:43	5803	00:00:52	52	0.0000
nopath	2	3	9	1	679	01:35:43	5743	01:36:54	5814	00:01:11	71	0.0000
nopath	2	4	3	1	708	01:35:19	5719	01:36:55	5815	00:01:36	96	0.0000
nopath	3	6	3	1	667	01:36:07	5767	01:37:06	5826	00:00:59	59	0.0000	00:01:02
nopath	6	3	4	1	667	01:36:16	5776	01:37:07	5827	00:00:51	51	0.0000
nopath	3	6	3	1	667	01:36:08	5768	01:37:10	5830	00:01:02	62	0.0000
nopath	2	4	6	1	708	01:36:32	5792	01:37:25	5845	00:00:53	53	0.0000
nopath	2	4	12	14	708	01:36:34	5794	01:37:27	5847	00:00:53	53	0.0000
nopath	2	4	13	15	708	01:36:38	5798	01:37:33	5853	00:00:55	55	0.0000
nopath	6	5	3	1	380	01:37:04	5824	01:37:40	5860	00:00:36	36	0.0000
nopath	2	4	3	1	708	01:36:50	5810	01:37:43	5863	00:00:53	53	0.0000
nopath	3	4	3	1	375	01:37:20	5840	01:37:56	5876	00:00:36	36	0.0000
nopath	1	2	2	1	504	01:37:14	5834	01:38:01	5881	00:00:47	47	0.0000	00:00:59
nopath	1	3	5	1	763	01:36:30	5790	01:38:02	5882	00:01:32	92	0.0000
nopath	2	4	12	14	708	01:37:14	5834	01:38:08	5888	00:00:54	54	0.0000
nopath	1	2	13	15	504	01:37:19	5839	01:38:09	5889	00:00:50	50	0.0000
nopath	3	2	6	1	679	01:37:22	5842	01:38:20	5900	00:00:58	58	0.0000
nopath	6	7	13	15	624	01:37:11	5831	01:38:31	5911	00:01:20	80	0.0000
nopath	1	3	3	1	763	01:37:22	5842	01:38:32	5912	00:01:10	70	0.0000
nopath	6	2	3	1	748	01:37:22	5842	01:38:35	5915	00:01:13	73	0.0000
nopath	3	6	9	1	667	01:37:39	5859	01:38:45	5925	00:01:06	66	0.0000
nopath	5	1	12	14	785	01:37:41	5861	01:38:45	5925	00:01:04	64	0.0000
nopath	1	2	12	14	504	01:37:33	5853	01:38:45	5925	00:01:12	72	0.0000
nopath	1	2	5	1	504	01:37:36	5856	01:38:50	5930	00:01:14	74	0.0000
nopath	2	3	5	1	679	01:37:28	5848	01:39:02	5942	00:01:34	94	0.0000	00:01:12
nopath	2	3	10	1	679	01:37:32	5852	01:39:05	5945	00:01:33	93	0.0000
nopath	3	6	5	1	667	01:38:06	5886	01:39:06	5946	00:01:00	60	0.0000
nopath	2	3	5	1	679	01:37:33	5853	01:39:07	5947	00:01:34	94	0.0000
nopath	3	6	2	1	667	01:38:09	5889	01:39:08	5948	00:00:59	59	0.0000
nopath	2	1	3	1	504	01:38:21	5901	01:39:10	5950	00:00:49	49	0.0000
nopath	3	6	5	1	667	01:38:14	5894	01:39:10	5950	00:00:56	56	0.0000
nopath	3	6	5	1	667	01:38:24	5904	01:39:14	5954	00:00:50	50	0.0000
nopath	3	5	3	1	621	01:38:26	5906	01:39:17	5957	00:00:51	51	0.0000
nopath	6	2	6	1	748	01:38:39	5919	01:39:35	5975	00:00:56	56	0.0000
nopath	2	4	12	14	708	01:38:02	5882	01:39:36	5976	00:01:34	94	0.0000
nopath	2	4	3	1	708	01:38:24	5904	01:39:37	5977	00:01:13	73	0.0000
nopath	1	3	9	1	763	01:38:21	5901	01:39:38	5978	00:01:17	77	0.0000
nopath	3	6	5	1	667	01:38:28	5908	01:39:45	5985	00:01:17	77	0.0000
nopath	3	6	3	1	667	01:38:47	5927	01:39:47	5987	00:01:00	60	0.0000
nopath	1	2	12	14	504	01:39:02	5942	01:39:49	5989	00:00:47	47	0.0000
nopath	3	6	3	1	667	01:39:06	5946	01:40:16	6016	00:01:10	70	0.0000	00:01:02
nopath	3	5	12	14	621	01:39:19	5959	01:40:17	6017	00:00:58	58	0.0000
nopath	4	1	6	1	792	01:39:15	5955	01:40:24	6024	00:01:09	69	0.0000
nopath	2	4	12	14	708	01:39:42	5982	01:40:35	6035	00:00:53	53	0.0000
nopath	3	1	6	1	763	01:39:33	5973	01:40:40	6040	00:01:07	67	0.0000
nopath	2	3	3	1	679	01:39:53	5993	01:40:52	6052	00:00:59	59	0.0000
nopath	1	2	9	1	504	01:40:12	6012	01:40:57	6057	00:00:45	45	0.0000
nopath	2	4	3	1	708	01:40:04	6004	01:40:58	6058	00:00:54	54	0.0000
nopath	3	6	3	1	667	01:40:01	6001	01:41:05	6065	00:01:04	64	0.0000	00:01:04
nopath	1	4	5	1	792	01:40:04	6004	01:41:09	6069	00:01:05	65	0.0000
nopath	3	6	12	14	667	01:40:18	6018	01:41:10	6070	00:00:52	52	0.0000
nopath	6	5	3	1	380	01:40:31	6031	01:41:12	6072	00:00:41	41	0.0000
nopath	4	1	10	1	792	01:39:58	5998	01:41:17	6077	00:01:19	79	0.0000
nopath	2	4	3	1	708	01:40:36	6036	01:41:28	6088	00:00:52	52	0.0000
nopath	2	1	3	1	504	01:40:58	6058	01:41:43	6103	00:00:45	45	0.0000
nopath	5	2	3	1	701	01:40:58	6058	01:41:54	6114	00:00:56	56	0.0000
nopath	6	3	4	1	667	01:41:06	6066	01:42:04	6124	00:00:58	58	0.0000	00:01:04
nopath	6	7	5	1	624	01:41:17	6077	01:42:14	6134	00:00:57	57	0.0000
nopath	6	1	5	1	832	01:41:04	6064	01:42:14	6134	00:01:10	70	0.0000
nopath	2	3	9	1	679	01:41:18	6078	01:42:22	6142	00:01:04	64	0.0000
nopath	3	5	7	1	621	01:41:07	6067	01:42:25	6145	00:01:18	78	0.0000
nopath	3	6	12	14	667	01:41:12	6072	01:42:30	6150	00:01:18	78	0.0000
nopath	1	3	9	1	763	01:41:32	6092	01:42:30	6150	00:00:58	58	0.0000
nopath	3	5	10	1	621	01:41:15	6075	01:42:32	6152	00:01:17	77	0.0000
nopath	4	3	3	1	375	01:42:01	6121	01:42:35	6155	00:00:34	34	0.0000
nopath	3	5	12	14	621	01:41:24	6084	01:42:35	6155	00:01:11	71	0.0000
nopath	3	6	5	1	667	01:41:44	6104	01:42:38	6158	00:00:54	54	0.0000
nopath	4	2	12	14	708	01:41:18	6078	01:42:39	6159	00:01:21	81	0.0000
nopath	3	6	3	1	667	01:41:45	6105	01:42:40	6160	00:00:55	55	0.0000
nopath	4	1	6	1	792	01:41:14	6074	01:42:43	6163	00:01:29	89	0.0000
nopath	4	1	12	14	792	01:41:23	6083	01:42:57	6177	00:01:34	94	0.0000
nopath	3	7	5	1	302	01:42:09	6129	01:42:57	6177	00:00:48	48	0.0000
nopath	2	3	12	14	679	01:42:01	6121	01:43:04	6184	00:01:03	63	0.0000	00:01:14
nopath	2	4	6	1	708	01:41:56	6116	01:43:05	6185	00:01:09	69	0.0000
nopath	2	4	10	1	708	01:42:13	6133	01:43:08	6188	00:00:55	55	0.0000
nopath	2	4	12	14	708	01:42:15	6135	01:43:10	6190	00:00:55	55	0.0000
nopath	5	1	9	1	785	01:41:28	6088	01:43:11	6191	00:01:43	103	0.0000
nopath	4	2	12	14	708	01:42:09	6129	01:43:16	6196	00:01:07	67	0.0000
nopath	3	6	12	14	667	01:42:20	6140	01:43:20	6200	00:01:00	60	0.0000
nopath	6	2	8	1	748	01:41:55	6115	01:43:37	6217	00:01:42	102	0.0000
nopath	5	4	3	1	650	01:42:09	6129	01:43:39	6219	00:01:30	90	0.0000
nopath	5	1	3	1	785	01:41:42	6102	01:43:41	6221	00:01:59	119	0.0000
nopath	2	3	3	1	679	01:42:32	6152	01:43:42	6222	00:01:10	70	0.0000
nopath	2	3	5	1	679	01:42:39	6159	01:43:45	6225	00:01:06	66	0.0000
nopath	5	1	12	14	785	01:42:35	6155	01:43:45	6225	00:01:10	70	0.0000
nopath	3	6	5	1	667	01:42:25	6145	01:43:46	6226	00:01:21	81	0.0000
nopath	2	4	3	1	708	01:42:49	6169	01:43:48	6228	00:00:59	59	0.0000
nopath	3	6	12	14	667	01:42:59	6179	01:43:50	6230	00:00:51	51	0.0000
nopath	3	6	3	1	667	01:43:00	6180	01:43:53	6233	00:00:53	53	0.0000
nopath	3	5	12	14	621	01:43:06	6186	01:43:56	6236	00:00:50	50	0.0000
nopath	2	1	5	1	504	01:43:01	6181	01:44:07	6247	00:01:06	66	0.0000	00:00:51
nopath	6	7	3	1	624	01:42:24	6144	01:44:07	6247	00:01:43	103	0.0000
nopath	1	4	9	1	792	01:42:49	6169	01:44:15	6255	00:01:26	86	0.0000
nopath	2	3	6	1	679	01:43:33	6213	01:44:27	6267	00:00:54	54	0.0000
nopath	2	4	3	1	708	01:43:47	6227	01:44:41	6281	00:00:54	54	0.0000
nopath	2	3	5	1	679	01:43:58	6238	01:44:50	6290	00:00:52	52	0.0000
nopath	2	3	3	1	679	01:44:01	6241	01:44:53	6293	00:00:52	52	0.0000
nopath	5	3	3	1	621	01:44:07	6247	01:45:03	6303	00:00:56	56	0.0000	00:00:55
nopath	5	3	3	1	621	01:44:22	6262	01:45:11	6311	00:00:49	49	0.0000
nopath	5	3	12	14	621	01:44:27	6267	01:45:17	6317	00:00:50	50	0.0000
nopath	3	6	5	1	667	01:44:00	6240	01:45:26	6326	00:01:26	86	0.0000
nopath	3	6	9	1	667	01:44:29	6269	01:45:27	6327	00:00:58	58	0.0000
nopath	3	6	9	1	667	01:44:31	6271	01:45:31	6331	00:01:00	60	0.0000
nopath	5	1	3	1	785	01:44:17	6257	01:45:31	6331	00:01:14	74	0.0000
nopath	3	6	12	14	667	01:44:34	6274	01:45:33	6333	00:00:59	59	0.0000
nopath	1	3	13	15	763	01:44:09	6249	01:45:35	6335	00:01:26	86	0.0000
nopath	3	6	9	1	667	01:44:46	6286	01:45:37	6337	00:00:51	51	0.0000
nopath	3	6	3	1	667	01:44:51	6291	01:45:42	6342	00:00:51	51	0.0000
nopath	6	3	5	1	667	01:44:21	6261	01:45:43	6343	00:01:22	82	0.0000
nopath	6	1	5	1	832	01:44:29	6269	01:45:48	6348	00:01:19	79	0.0000
nopath	2	3	9	1	679	01:44:37	6277	01:45:52	6352	00:01:15	75	0.0000
nopath	3	6	3	1	667	01:45:07	6307	01:46:06	6366	00:00:59	59	0.0000	00:01:00
nopath	3	6	5	1	667	01:45:19	6319	01:46:10	6370	00:00:51	51	0.0000
nopath	5	6	12	14	380	01:45:34	6334	01:46:18	6378	00:00:44	44	0.0000
nopath	3	6	12	14	667	01:45:51	6351	01:46:43	6403	00:00:52	52	0.0000
nopath	1	2	13	15	504	01:45:29	6329	01:46:44	6404	00:01:15	75	0.0000
nopath	5	7	12	14	577	01:45:43	6343	01:46:44	6404	00:01:01	61	0.0000
nopath	3	6	10	1	667	01:45:53	6353	01:46:45	6405	00:00:52	52	0.0000
nopath	2	3	13	15	679	01:45:36	6336	01:46:45	6405	00:01:09	69	0.0000
nopath	3	6	6	1	667	01:45:57	6357	01:46:47	6407	00:00:50	50	0.0000
nopath	2	3	12	14	679	01:45:42	6342	01:46:47	6407	00:01:05	65	0.0000
nopath	3	6	6	1	667	01:46:00	6360	01:46:49	6409	00:00:49	49	0.0000
nopath	2	3	13	15	679	01:45:51	6351	01:46:51	6411	00:01:00	60	0.0000
nopath	6	2	9	1	748	01:45:52	6352	01:47:01	6421	00:01:09	69	0.0000	00:01:12
nopath	6	3	5	1	667	01:45:51	6351	01:47:03	6423	00:01:12	72	0.0000
nopath	2	5	13	15	701	01:45:46	6346	01:47:07	6427	00:01:21	81	0.0000
nopath	1	3	12	14	763	01:45:58	6358	01:47:23	6443	00:01:25	85	0.0000
nopath	4	7	9	1	331	01:46:51	6411	01:47:24	6444	00:00:33	33	0.0000
nopath	3	6	5	1	667	01:46:15	6375	01:47:26	6446	00:01:11	71	0.0000
nopath	1	2	5	1	504	01:46:49	6409	01:47:35	6455	00:00:46	46	0.0000
nopath	5	6	9	1	380	01:47:04	6424	01:47:42	6462	00:00:38	38	0.0000
nopath	2	4	9	1	708	01:46:47	6407	01:47:55	6475	00:01:08	68	0.0000
nopath	1	3	12	14	763	01:46:30	6390	01:47:55	6475	00:01:25	85	0.0000
nopath	3	6	12	14	667	01:46:40	6400	01:47:57	6477	00:01:17	77	0.0000
nopath	3	6	9	1	667	01:46:43	6403	01:47:59	6479	00:01:16	76	0.0000
nopath	3	6	3	1	667	01:47:10	6430	01:48:07	6487	00:00:57	57	0.0000	00:00:59
nopath	5	2	10	1	701	01:46:34	6394	01:48:07	6487	00:01:33	93	0.0000
nopath	6	1	3	1	832	01:46:31	6391	01:48:11	6491	00:01:40	100	0.0000
nopath	3	6	7	1	667	01:47:16	6436	01:48:13	6493	00:00:57	57	0.0000
nopath	5	3	12	14	621	01:47:01	6421	01:48:14	6494	00:01:13	73	0.0000
nopath	5	3	5	1	621	01:47:12	6432	01:48:16	6496	00:01:04	64	0.0000
nopath	2	3	2	1	679	01:47:02	6422	01:48:22	6502	00:01:20	80	0.0000
nopath	2	3	13	15	679	01:47:13	6433	01:48:26	6506	00:01:13	73	0.0000
nopath	6	3	5	1	667	01:47:40	6460	01:48:33	6513	00:00:53	53	0.0000
nopath	3	6	3	1	667	01:47:30	6450	01:48:35	6515	00:01:05	65	0.0000
nopath	3	6	9	1	667	01:47:32	6452	01:48:37	6517	00:01:05	65	0.0000
nopath	3	4	12	14	375	01:47:48	6468	01:48:38	6518	00:00:50	50	0.0000
nopath	4	1	12	14	792	01:47:35	6455	01:48:41	6521	00:01:06	66	0.0000
nopath	2	4	5	1	708	01:47:19	6439	01:48:45	6525	00:01:26	86	0.0000
nopath	1	3	13	15	763	01:47:03	6423	01:48:46	6526	00:01:43	103	0.0000
nopath	4	6	9	1	696	01:47:37	6457	01:48:47	6527	00:01:10	70	0.0000
nopath	1	3	13	15	763	01:47:31	6451	01:48:50	6530	00:01:19	79	0.0000
nopath	2	3	12	14	679	01:47:44	6464	01:48:53	6533	00:01:09	69	0.0000
nopath	3	6	3	1	667	01:47:41	6461	01:48:56	6536	00:01:15	75	0.0000
nopath	6	1	3	1	832	01:48:10	6490	01:49:12	6552	00:01:02	62	0.0000	00:01:19
nopath	2	3	3	1	679	01:48:13	6493	01:49:22	6562	00:01:09	69	0.0000
nopath	4	2	5	1	708	01:47:59	6479	01:49:25	6565	00:01:26	86	0.0000
nopath	3	6	5	1	667	01:47:54	6474	01:49:26	6566	00:01:32	92	0.0000
nopath	1	3	9	1	763	01:48:28	6508	01:49:27	6567	00:00:59	59	0.0000
nopath	3	6	5	1	667	01:48:08	6488	01:49:28	6568	00:01:20	80	0.0000
nopath	3	6	12	14	667	01:48:32	6512	01:49:30	6570	00:00:58	58	0.0000
nopath	1	3	9	1	763	01:48:36	6516	01:49:34	6574	00:00:58	58	0.0000
nopath	2	7	3	1	458	01:48:59	6539	01:49:44	6584	00:00:45	45	0.0000
nopath	2	4	9	1	708	01:48:24	6504	01:49:46	6586	00:01:22	82	0.0000
nopath	2	1	12	14	504	01:49:04	6544	01:49:50	6590	00:00:46	46	0.0000
nopath	5	3	10	1	621	01:48:26	6506	01:50:03	6603	00:01:37	97	0.0000	00:01:06
nopath	6	1	13	15	832	01:49:02	6542	01:50:07	6607	00:01:05	65	0.0000
nopath	3	4	5	1	375	01:49:29	6569	01:50:08	6608	00:00:39	39	0.0000
nopath	2	4	12	14	708	01:49:11	6551	01:50:16	6616	00:01:05	65	0.0000
nopath	5	1	10	1	785	01:49:05	6545	01:50:16	6616	00:01:11	71	0.0000
nopath	1	3	10	1	763	01:48:52	6532	01:50:17	6617	00:01:25	85	0.0000
nopath	1	3	6	1	763	01:49:06	6546	01:50:20	6620	00:01:14	74	0.0000
nopath	1	4	12	14	792	01:49:19	6559	01:50:23	6623	00:01:04	64	0.0000
nopath	3	6	8	1	667	01:49:23	6563	01:50:27	6627	00:01:04	64	0.0000
nopath	6	3	7	1	667	01:49:38	6578	01:50:34	6634	00:00:56	56	0.0000
nopath	4	1	12	14	792	01:49:13	6553	01:50:36	6636	00:01:23	83	0.0000
nopath	4	2	3	1	708	01:49:33	6573	01:50:37	6637	00:01:04	64	0.0000
nopath	1	3	3	1	763	01:49:32	6572	01:50:55	6655	00:01:23	83	0.0000
nopath	5	2	3	1	701	01:49:35	6575	01:50:55	6655	00:01:20	80	0.0000
nopath	2	3	12	14	679	01:49:54	6594	01:50:57	6657	00:01:03	63	0.0000
nopath	1	4	13	15	792	01:49:30	6570	01:50:58	6658	00:01:28	88	0.0000
nopath	3	6	12	14	667	01:49:46	6586	01:50:59	6659	00:01:13	73	0.0000
nopath	6	1	7	1	832	01:49:18	6558	01:51:02	6662	00:01:44	104	0.0000	00:01:24
nopath	3	6	13	15	667	01:49:51	6591	01:51:03	6663	00:01:12	72	0.0000
nopath	6	1	6	1	832	01:49:41	6581	01:51:04	6664	00:01:23	83	0.0000
nopath	2	4	12	14	708	01:50:12	6612	01:51:05	6665	00:00:53	53	0.0000
nopath	3	5	12	14	621	01:49:57	6597	01:51:07	6667	00:01:10	70	0.0000
nopath	5	1	9	1	785	01:49:51	6591	01:51:07	6667	00:01:16	76	0.0000
nopath	2	5	12	14	701	01:50:00	6600	01:51:15	6675	00:01:15	75	0.0000
nopath	3	2	12	14	679	01:49:41	6581	01:51:26	6686	00:01:45	105	0.0000
nopath	6	3	3	1	667	01:50:24	6624	01:51:33	6693	00:01:09	69	0.0000
nopath	2	1	3	1	504	01:50:32	6632	01:51:37	6697	00:01:05	65	0.0000
nopath	1	3	3	1	763	01:50:33	6633	01:51:42	6702	00:01:09	69	0.0000
nopath	1	3	9	1	763	01:50:36	6636	01:51:45	6705	00:01:09	69	0.0000
nopath	4	6	13	15	696	01:50:44	6644	01:51:46	6706	00:01:02	62	0.0000
nopath	2	3	13	15	679	01:50:48	6648	01:51:51	6711	00:01:03	63	0.0000
nopath	3	5	3	1	621	01:50:21	6621	01:51:55	6715	00:01:34	94	0.0000
nopath	2	4	3	1	708	01:51:01	6661	01:51:56	6716	00:00:55	55	0.0000
nopath	3	6	5	1	667	01:50:56	6656	01:51:59	6719	00:01:03	63	0.0000
nopath	5	2	12	14	701	01:50:18	6618	01:52:00	6720	00:01:42	102	0.0000	00:01:16
nopath	1	7	5	1	542	01:51:13	6673	01:52:03	6723	00:00:50	50	0.0000
nopath	1	2	2	1	504	01:51:16	6676	01:52:04	6724	00:00:48	48	0.0000
nopath	1	2	5	1	504	01:51:21	6681	01:52:09	6729	00:00:48	48	0.0000
nopath	5	6	10	1	380	01:51:29	6689	01:52:10	6730	00:00:41	41	0.0000
nopath	3	4	12	14	375	01:51:38	6698	01:52:15	6735	00:00:37	37	0.0000
nopath	4	2	13	15	708	01:50:46	6646	01:52:29	6749	00:01:43	103	0.0000
nopath	3	6	13	15	667	01:51:02	6662	01:52:29	6749	00:01:27	87	0.0000
nopath	3	6	5	1	667	01:51:04	6664	01:52:31	6751	00:01:27	87	0.0000
nopath	3	6	5	1	667	01:51:32	6692	01:52:33	6753	00:01:01	61	0.0000
nopath	1	3	3	1	763	01:51:03	6663	01:52:34	6754	00:01:31	91	0.0000
nopath	1	4	12	14	792	01:50:39	6639	01:52:36	6756	00:01:57	117	0.0000
nopath	1	3	5	1	763	01:51:27	6687	01:52:37	6757	00:01:10	70	0.0000
nopath	3	6	3	1	667	01:51:42	6702	01:52:37	6757	00:00:55	55	0.0000
nopath	3	6	12	14	667	01:51:43	6703	01:52:39	6759	00:00:56	56	0.0000
nopath	3	6	12	14	667	01:51:46	6706	01:52:41	6761	00:00:55	55	0.0000
nopath	3	6	2	1	667	01:51:49	6709	01:52:43	6763	00:00:54	54	0.0000
nopath	2	3	6	1	679	01:51:19	6679	01:52:46	6766	00:01:27	87	0.0000
nopath	3	6	12	14	667	01:51:54	6714	01:52:46	6766	00:00:52	52	0.0000
nopath	3	6	3	1	667	01:51:56	6716	01:52:48	6768	00:00:52	52	0.0000
nopath	4	7	13	15	331	01:52:14	6734	01:52:49	6769	00:00:35	35	0.0000
nopath	3	5	12	14	621	01:51:59	6719	01:52:49	6769	00:00:50	50	0.0000
nopath	5	1	8	1	785	01:51:25	6685	01:52:51	6771	00:01:26	86	0.0000
nopath	6	5	3	1	380	01:51:36	6696	01:52:52	6772	00:01:16	76	0.0000
nopath	1	2	12	14	504	01:51:46	6706	01:52:52	6772	00:01:06	66	0.0000
nopath	2	4	9	1	708	01:52:00	6720	01:52:54	6774	00:00:54	54	0.0000
nopath	1	5	3	1	785	01:51:18	6678	01:53:03	6783	00:01:45	105	0.0000	00:01:40
nopath	1	3	7	1	763	01:52:04	6724	01:53:12	6792	00:01:08	68	0.0000
nopath	4	2	3	1	708	01:52:15	6735	01:53:16	6796	00:01:01	61	0.0000
nopath	4	1	9	1	792	01:51:44	6704	01:53:18	6798	00:01:34	94	0.0000
nopath	4	1	9	1	792	01:51:54	6714	01:53:21	6801	00:01:27	87	0.0000
nopath	2	4	9	1	708	01:52:29	6749	01:53:26	6806	00:00:57	57	0.0000
nopath	3	6	3	1	667	01:52:06	6726	01:53:36	6816	00:01:30	90	0.0000
nopath	2	7	13	15	458	01:52:54	6774	01:53:38	6818	00:00:44	44	0.0000
nopath	1	2	3	1	504	01:52:27	6747	01:53:46	6826	00:01:19	79	0.0000
nopath	5	1	6	1	785	01:52:29	6749	01:53:46	6826	00:01:17	77	0.0000
nopath	3	5	6	1	621	01:52:54	6774	01:53:55	6835	00:01:01	61	0.0000
nopath	3	6	7	1	667	01:53:08	6788	01:53:59	6839	00:00:51	51	0.0000
nopath	1	7	3	1	542	01:53:15	6795	01:54:06	6846	00:00:51	51	0.0000	00:00:54
nopath	1	3	3	1	763	01:53:05	6785	01:54:07	6847	00:01:02	62	0.0000
nopath	3	5	3	1	621	01:53:18	6798	01:54:08	6848	00:00:50	50	0.0000
nopath	2	4	13	15	708	01:52:33	6753	01:54:08	6848	00:01:35	95	0.0000
nopath	3	6	9	1	667	01:53:26	6806	01:54:15	6855	00:00:49	49	0.0000
nopath	3	4	5	1	375	01:53:43	6823	01:54:26	6866	00:00:43	43	0.0000
nopath	2	3	10	1	679	01:53:19	6799	01:54:32	6872	00:01:13	73	0.0000
nopath	1	3	5	1	763	01:53:18	6798	01:54:45	6885	00:01:27	87	0.0000
nopath	1	4	5	1	792	01:53:50	6830	01:54:49	6889	00:00:59	59	0.0000
nopath	4	1	12	14	792	01:53:28	6808	01:54:56	6896	00:01:28	88	0.0000
nopath	5	4	3	1	650	01:54:17	6857	01:55:15	6915	00:00:58	58	0.0000	00:01:09
nopath	5	1	5	1	785	01:54:15	6855	01:55:15	6915	00:01:00	60	0.0000
nopath	2	3	10	1	679	01:54:15	6855	01:55:22	6922	00:01:07	67	0.0000
nopath	3	6	3	1	667	01:54:31	6871	01:55:28	6928	00:00:57	57	0.0000
nopath	3	6	3	1	667	01:54:35	6875	01:55:30	6930	00:00:55	55	0.0000
nopath	3	2	13	15	679	01:54:04	6844	01:55:32	6932	00:01:28	88	0.0000
nopath	2	1	5	1	504	01:54:52	6892	01:55:39	6939	00:00:47	47	0.0000
nopath	5	4	9	1	650	01:54:42	6882	01:55:40	6940	00:00:58	58	0.0000
nopath	2	5	4	1	701	01:54:18	6858	01:55:43	6943	00:01:25	85	0.0000
nopath	2	3	3	1	679	01:54:49	6889	01:55:52	6952	00:01:03	63	0.0000
nopath	1	2	3	1	504	01:55:26	6926	01:56:11	6971	00:00:45	45	0.0000	00:00:57
nopath	5	2	3	1	701	01:55:18	6918	01:56:20	6980	00:01:02	62	0.0000
nopath	3	7	3	1	302	01:55:50	6950	01:56:25	6985	00:00:35	35	0.0000
nopath	3	6	12	14	667	01:55:38	6938	01:56:28	6988	00:00:50	50	0.0000
nopath	5	1	12	14	785	01:55:20	6920	01:56:29	6989	00:01:09	69	0.0000
nopath	1	2	3	1	504	01:55:44	6944	01:56:30	6990	00:00:46	46	0.0000
nopath	3	6	13	15	667	01:55:41	6941	01:56:32	6992	00:00:51	51	0.0000
nopath	6	7	5	1	624	01:55:24	6924	01:56:40	7000	00:01:16	76	0.0000
nopath	1	3	3	1	763	01:55:24	6924	01:56:42	7002	00:01:18	78	0.0000
nopath	1	3	9	1	763	01:55:43	6943	01:56:45	7005	00:01:02	62	0.0000
nopath	2	1	3	1	504	01:55:21	6921	01:56:47	7007	00:01:26	86	0.0000
nopath	2	7	13	15	458	01:55:56	6956	01:56:48	7008	00:00:52	52	0.0000
nopath	6	7	5	1	624	01:55:34	6934	01:57:07	7027	00:01:33	93	0.0000	00:01:14
nopath	5	3	9	1	621	01:55:58	6958	01:57:07	7027	00:01:09	69	0.0000
nopath	6	2	12	14	748	01:55:49	6949	01:57:07	7027	00:01:18	78	0.0000
nopath	6	1	10	1	832	01:55:15	6915	01:57:11	7031	00:01:56	116	0.0000
nopath	5	3	12	14	621	01:56:20	6980	01:57:13	7033	00:00:53	53	0.0000
nopath	6	1	6	1	832	01:55:55	6955	01:57:15	7035	00:01:20	80	0.0000
nopath	5	2	5	1	701	01:56:16	6976	01:57:16	7036	00:01:00	60	0.0000
nopath	3	6	5	1	667	01:55:57	6957	01:57:16	7036	00:01:19	79	0.0000
nopath	2	3	9	1	679	01:56:15	6975	01:57:22	7042	00:01:07	67	0.0000
nopath	2	4	12	14	708	01:56:17	6977	01:57:27	7047	00:01:10	70	0.0000
nopath	3	6	9	1	667	01:56:44	7004	01:57:39	7059	00:00:55	55	0.0000
nopath	2	3	5	1	679	01:56:45	7005	01:57:46	7066	00:01:01	61	0.0000
nopath	3	1	10	1	763	01:56:42	7002	01:57:55	7075	00:01:13	73	0.0000
nopath	2	4	12	14	708	01:57:05	7025	01:57:59	7079	00:00:54	54	0.0000
nopath	5	1	13	15	785	01:56:25	6985	01:58:05	7085	00:01:40	100	0.0000	00:01:20
nopath	2	4	2	1	708	01:57:14	7034	01:58:06	7086	00:00:52	52	0.0000
nopath	6	1	9	1	832	01:56:51	7011	01:58:07	7087	00:01:16	76	0.0000
nopath	2	3	3	1	679	01:57:16	7036	01:58:09	7089	00:00:53	53	0.0000
nopath	6	2	5	1	748	01:57:13	7033	01:58:13	7093	00:01:00	60	0.0000
nopath	6	1	10	1	832	01:57:08	7028	01:58:13	7093	00:01:05	65	0.0000
nopath	1	3	9	1	763	01:57:09	7029	01:58:15	7095	00:01:06	66	0.0000
nopath	6	1	3	1	832	01:57:11	7031	01:58:16	7096	00:01:05	65	0.0000
nopath	6	1	3	1	832	01:57:12	7032	01:58:17	7097	00:01:05	65	0.0000
nopath	4	2	6	1	708	01:57:43	7063	01:58:38	7118	00:00:55	55	0.0000
nopath	1	3	3	1	763	01:57:19	7039	01:58:42	7122	00:01:23	83	0.0000
nopath	3	6	9	1	667	01:57:24	7044	01:58:45	7125	00:01:21	81	0.0000
nopath	1	3	13	15	763	01:57:37	7057	01:58:47	7127	00:01:10	70	0.0000
nopath	3	6	5	1	667	01:57:57	7077	01:58:51	7131	00:00:54	54	0.0000
nopath	3	2	4	1	679	01:57:52	7072	01:58:52	7132	00:01:00	60	0.0000
nopath	2	4	9	1	708	01:58:07	7087	01:58:58	7138	00:00:51	51	0.0000
nopath	2	1	12	14	504	01:58:11	7091	01:58:59	7139	00:00:48	48	0.0000
nopath	2	3	3	1	679	01:58:08	7088	01:59:01	7141	00:00:53	53	0.0000	00:01:05
nopath	2	3	13	15	679	01:58:10	7090	01:59:05	7145	00:00:55	55	0.0000
nopath	4	1	5	1	792	01:58:19	7099	01:59:25	7165	00:01:06	66	0.0000
nopath	2	3	5	1	679	01:58:29	7109	01:59:32	7172	00:01:03	63	0.0000
nopath	3	6	5	1	667	01:58:17	7097	01:59:35	7175	00:01:18	78	0.0000
nopath	2	3	13	15	679	01:58:30	7110	01:59:36	7176	00:01:06	66	0.0000
nopath	2	3	9	1	679	01:58:38	7118	01:59:39	7179	00:01:01	61	0.0000
nopath	2	4	3	1	708	01:58:46	7126	01:59:41	7181	00:00:55	55	0.0000
nopath	3	6	8	1	667	01:58:51	7131	01:59:43	7183	00:00:52	52	0.0000
nopath	3	6	6	1	667	01:58:55	7135	01:59:45	7185	00:00:50	50	0.0000
nopath	1	3	6	1	763	01:58:00	7080	01:59:46	7186	00:01:46	106	0.0000
nopath	3	2	13	15	679	01:58:39	7119	01:59:46	7186	00:01:07	67	0.0000
nopath	1	3	3	1	763	01:58:42	7122	01:59:49	7189	00:01:07	67	0.0000
nopath	2	3	5	1	679	01:59:07	7147	02:00:05	7205	00:00:58	58	0.0000	00:01:00
nopath	2	4	3	1	708	01:59:16	7156	02:00:09	7209	00:00:53	53	0.0000
nopath	1	2	3	1	504	01:58:55	7135	02:00:11	7211	00:01:16	76	0.0000
nopath	5	2	5	1	701	01:59:10	7150	02:00:20	7220	00:01:10	70	0.0000
nopath	1	2	3	1	504	01:59:32	7172	02:00:23	7223	00:00:51	51	0.0000
nopath	1	4	2	1	792	01:59:37	7177	02:00:44	7244	00:01:07	67	0.0000
nopath	3	6	12	14	667	01:59:41	7181	02:00:46	7246	00:01:05	65	0.0000
nopath	2	1	12	14	504	01:59:42	7182	02:00:48	7248	00:01:06	66	0.0000
nopath	2	3	7	1	679	02:00:05	7205	02:00:59	7259	00:00:54	54	0.0000
nopath	2	4	12	14	708	02:00:11	7211	02:01:06	7266	00:00:55	55	0.0000	00:01:11
nopath	3	1	9	1	763	01:59:51	7191	02:01:15	7275	00:01:24	84	0.0000
nopath	5	3	13	15	621	01:59:54	7194	02:01:16	7276	00:01:22	82	0.0000
nopath	3	5	13	15	621	01:59:57	7197	02:01:17	7277	00:01:20	80	0.0000
nopath	2	7	3	1	458	02:00:38	7238	02:01:19	7279	00:00:41	41	0.0000
nopath	6	1	5	1	832	02:00:05	7205	02:01:21	7281	00:01:16	76	0.0000
nopath	3	6	10	1	667	02:00:38	7238	02:01:35	7295	00:00:57	57	0.0000
nopath	1	4	6	1	792	02:00:25	7225	02:01:38	7298	00:01:13	73	0.0000
nopath	3	6	3	1	667	02:00:52	7252	02:01:42	7302	00:00:50	50	0.0000
nopath	2	1	9	1	504	02:00:58	7258	02:01:43	7303	00:00:45	45	0.0000
nopath	2	4	9	1	708	02:00:48	7248	02:01:46	7306	00:00:58	58	0.0000
nopath	3	6	12	14	667	02:00:54	7254	02:01:47	7307	00:00:53	53	0.0000
nopath	2	4	3	1	708	02:00:49	7249	02:01:48	7308	00:00:59	59	0.0000
nopath	5	1	12	14	785	02:00:08	7208	02:01:52	7312	00:01:44	104	0.0000
nopath	5	1	3	1	785	02:00:21	7221	02:01:54	7314	00:01:33	93	0.0000
nopath	1	7	13	15	542	02:01:14	7274	02:02:02	7322	00:00:48	48	0.0000	00:00:48
nopath	6	2	9	1	748	02:01:08	7268	02:02:05	7325	00:00:57	57	0.0000
nopath	6	2	7	1	748	02:01:15	7275	02:02:12	7332	00:00:57	57	0.0000
nopath	6	1	3	1	832	02:01:11	7271	02:02:14	7334	00:01:03	63	0.0000
nopath	1	4	12	14	792	02:01:16	7276	02:02:17	7337	00:01:01	61	0.0000
nopath	1	4	9	1	792	02:01:19	7279	02:02:19	7339	00:01:00	60	0.0000
nopath	5	3	5	1	621	02:00:57	7257	02:02:33	7353	00:01:36	96	0.0000
nopath	2	7	13	15	458	02:01:29	7289	02:02:38	7358	00:01:09	69	0.0000
nopath	2	3	12	14	679	02:01:12	7272	02:02:53	7373	00:01:41	101	0.0000
nopath	2	3	12	14	679	02:02:02	7322	02:02:58	7378	00:00:56	56	0.0000
nopath	3	6	3	1	667	02:02:10	7330	02:03:01	7381	00:00:51	51	0.0000	00:01:02
nopath	1	2	3	1	504	02:01:38	7298	02:03:01	7381	00:01:23	83	0.0000
nopath	2	3	2	1	679	02:02:09	7329	02:03:02	7382	00:00:53	53	0.0000
nopath	3	6	5	1	667	02:02:18	7338	02:03:08	7388	00:00:50	50	0.0000
nopath	5	3	3	1	621	02:02:08	7328	02:03:13	7393	00:01:05	65	0.0000
nopath	6	3	13	15	667	02:02:20	7340	02:03:17	7397	00:00:57	57	0.0000
nopath	2	3	12	14	679	02:02:14	7334	02:03:23	7403	00:01:09	69	0.0000
nopath	3	2	3	1	679	02:01:56	7316	02:03:25	7405	00:01:29	89	0.0000
nopath	5	3	12	14	621	02:02:21	7341	02:03:34	7414	00:01:13	73	0.0000
nopath	2	6	5	1	748	02:01:56	7316	02:03:36	7416	00:01:40	100	0.0000
nopath	2	1	3	1	504	02:02:53	7373	02:03:37	7417	00:00:44	44	0.0000
nopath	6	1	3	1	832	02:02:34	7354	02:03:40	7420	00:01:06	66	0.0000
nopath	3	6	12	14	667	02:02:32	7352	02:03:47	7427	00:01:15	75	0.0000
nopath	5	1	5	1	785	02:02:48	7368	02:03:49	7429	00:01:01	61	0.0000
nopath	5	1	5	1	785	02:02:51	7371	02:03:52	7432	00:01:01	61	0.0000
nopath	1	3	12	14	763	02:02:19	7339	02:03:53	7433	00:01:34	94	0.0000
nopath	2	3	5	1	679	02:02:56	7376	02:03:55	7435	00:00:59	59	0.0000
nopath	3	6	3	1	667	02:03:00	7380	02:03:56	7436	00:00:56	56	0.0000
nopath	1	4	10	1	792	02:02:45	7365	02:03:59	7439	00:01:14	74	0.0000
nopath	1	3	12	14	763	02:03:01	7381	02:04:01	7441	00:01:00	60	0.0000	00:01:15
nopath	3	6	12	14	667	02:03:02	7382	02:04:02	7442	00:01:00	60	0.0000
nopath	3	6	5	1	667	02:03:03	7383	02:04:04	7444	00:01:01	61	0.0000
nopath	6	3	13	15	667	02:02:57	7377	02:04:16	7456	00:01:19	79	0.0000
nopath	4	5	10	1	650	02:03:09	7389	02:04:35	7475	00:01:26	86	0.0000
nopath	5	3	12	14	621	02:03:16	7396	02:04:36	7476	00:01:20	80	0.0000
nopath	5	1	5	1	785	02:03:02	7382	02:04:46	7486	00:01:44	104	0.0000
nopath	3	6	3	1	667	02:04:00	7440	02:04:52	7492	00:00:52	52	0.0000
nopath	3	6	5	1	667	02:04:01	7441	02:04:54	7494	00:00:53	53	0.0000
nopath	1	4	5	1	792	02:03:49	7429	02:05:05	7505	00:01:16	76	0.0000	00:01:18
nopath	6	2	3	1	748	02:03:54	7434	02:05:05	7505	00:01:11	71	0.0000
nopath	1	3	13	15	763	02:03:57	7437	02:05:06	7506	00:01:09	69	0.0000
nopath	3	6	5	1	667	02:04:21	7461	02:05:11	7511	00:00:50	50	0.0000
nopath	3	6	12	14	667	02:04:22	7462	02:05:14	7514	00:00:52	52	0.0000
nopath	2	4	2	1	708	02:03:54	7434	02:05:16	7516	00:01:22	82	0.0000
nopath	2	3	3	1	679	02:04:02	7442	02:05:18	7518	00:01:16	76	0.0000
nopath	1	3	5	1	763	02:04:15	7455	02:05:25	7525	00:01:10	70	0.0000
nopath	2	1	9	1	504	02:04:39	7479	02:05:27	7527	00:00:48	48	0.0000
nopath	6	2	10	1	748	02:04:54	7494	02:05:50	7550	00:00:56	56	0.0000
nopath	3	6	5	1	667	02:04:46	7486	02:05:56	7556	00:01:10	70	0.0000
nopath	3	6	12	14	667	02:04:57	7497	02:05:58	7558	00:01:01	61	0.0000
nopath	1	2	5	1	504	02:05:15	7515	02:06:00	7560	00:00:45	45	0.0000	00:01:00
nopath	3	6	5	1	667	02:05:00	7500	02:06:00	7560	00:01:00	60	0.0000
nopath	6	3	3	1	667	02:05:10	7510	02:06:02	7562	00:00:52	52	0.0000
nopath	3	6	3	1	667	02:05:08	7508	02:06:03	7563	00:00:55	55	0.0000
nopath	3	5	12	14	621	02:05:09	7509	02:06:05	7565	00:00:56	56	0.0000
nopath	1	3	3	1	763	02:04:32	7472	02:06:12	7572	00:01:40	100	0.0000
nopath	1	5	10	1	785	02:05:02	7502	02:06:13	7573	00:01:11	71	0.0000
nopath	3	2	12	14	679	02:05:36	7536	02:06:29	7589	00:00:53	53	0.0000
nopath	4	7	12	14	331	02:06:05	7565	02:06:36	7596	00:00:31	31	0.0000
nopath	2	3	9	1	679	02:05:47	7547	02:06:39	7599	00:00:52	52	0.0000
nopath	6	1	9	1	832	02:05:29	7529	02:06:41	7601	00:01:12	72	0.0000
nopath	3	6	5	1	667	02:05:30	7530	02:06:46	7606	00:01:16	76	0.0000
nopath	3	6	10	1	667	02:05:57	7557	02:06:49	7609	00:00:52	52	0.0000
nopath	3	4	3	1	375	02:06:31	7591	02:07:02	7622	00:00:31	31	0.0000	00:00:43
nopath	5	4	12	14	650	02:05:19	7519	02:07:04	7624	00:01:45	105	0.0000
nopath	1	3	10	1	763	02:06:08	7568	02:07:12	7632	00:01:04	64	0.0000
nopath	3	6	12	14	667	02:06:15	7575	02:07:16	7636	00:01:01	61	0.0000
nopath	6	5	3	1	380	02:06:40	7600	02:07:18	7638	00:00:38	38	0.0000
nopath	1	2	13	15	504	02:06:32	7592	02:07:21	7641	00:00:49	49	0.0000
nopath	3	6	3	1	667	02:06:34	7594	02:07:24	7644	00:00:50	50	0.0000
nopath	3	6	13	15	667	02:06:59	7619	02:07:50	7670	00:00:51	51	0.0000
nopath	1	3	9	1	763	02:06:38	7598	02:07:52	7672	00:01:14	74	0.0000
nopath	3	6	10	1	667	02:07:08	7628	02:07:56	7676	00:00:48	48	0.0000
nopath	6	5	9	1	380	02:07:16	7636	02:07:59	7679	00:00:43	43	0.0000
nopath	2	3	13	15	679	02:06:34	7594	02:08:00	7680	00:01:26	86	0.0000	00:01:07
nopath	2	1	5	1	504	02:07:18	7638	02:08:02	7682	00:00:44	44	0.0000
nopath	2	3	5	1	679	02:07:05	7625	02:08:03	7683	00:00:58	58	0.0000
nopath	2	3	3	1	679	02:07:13	7633	02:08:07	7687	00:00:54	54	0.0000
nopath	3	4	3	1	375	02:07:52	7672	02:08:32	7712	00:00:40	40	0.0000
nopath	3	7	12	14	302	02:07:59	7679	02:08:38	7718	00:00:39	39	0.0000
nopath	1	3	5	1	763	02:06:53	7613	02:08:42	7722	00:01:49	109	0.0000
nopath	4	7	3	1	331	02:07:51	7671	02:08:45	7725	00:00:54	54	0.0000
nopath	3	6	9	1	667	02:07:41	7661	02:08:45	7725	00:01:04	64	0.0000
nopath	2	4	3	1	708	02:07:40	7660	02:08:46	7726	00:01:06	66	0.0000
nopath	5	1	12	14	785	02:07:13	7633	02:08:46	7726	00:01:33	93	0.0000
nopath	3	6	10	1	667	02:07:51	7671	02:08:47	7727	00:00:56	56	0.0000
nopath	5	3	9	1	621	02:08:05	7685	02:08:55	7735	00:00:50	50	0.0000
nopath	5	7	3	1	577	02:08:02	7682	02:08:58	7738	00:00:56	56	0.0000
nopath	2	1	13	15	504	02:08:25	7705	02:09:11	7751	00:00:46	46	0.0000	00:00:53
nopath	3	2	12	14	679	02:08:22	7702	02:09:23	7763	00:01:01	61	0.0000
nopath	2	4	9	1	708	02:07:50	7670	02:09:25	7765	00:01:35	95	0.0000
nopath	3	6	12	14	667	02:08:23	7703	02:09:27	7767	00:01:04	64	0.0000
nopath	3	6	12	14	667	02:08:44	7724	02:09:35	7775	00:00:51	51	0.0000
nopath	5	1	13	15	785	02:08:30	7710	02:09:45	7785	00:01:15	75	0.0000
nopath	1	3	6	1	763	02:08:26	7706	02:09:52	7792	00:01:26	86	0.0000
nopath	3	6	5	1	667	02:09:06	7746	02:09:57	7797	00:00:51	51	0.0000
nopath	2	4	12	14	708	02:08:42	7722	02:09:57	7797	00:01:15	75	0.0000
nopath	3	6	3	1	667	02:09:07	7747	02:09:58	7798	00:00:51	51	0.0000
nopath	6	2	12	14	748	02:09:03	7743	02:10:01	7801	00:00:58	58	0.0000	00:01:02
nopath	5	3	5	1	621	02:09:09	7749	02:10:09	7809	00:01:00	60	0.0000
nopath	6	4	7	1	696	02:09:02	7742	02:10:12	7812	00:01:10	70	0.0000
nopath	1	5	5	1	785	02:08:30	7710	02:10:13	7813	00:01:43	103	0.0000
nopath	6	4	3	1	696	02:09:13	7753	02:10:18	7818	00:01:05	65	0.0000
nopath	5	1	5	1	785	02:09:18	7758	02:10:20	7820	00:01:02	62	0.0000
nopath	3	6	3	1	667	02:09:31	7771	02:10:25	7825	00:00:54	54	0.0000
nopath	4	7	12	14	331	02:09:26	7766	02:10:26	7826	00:01:00	60	0.0000
nopath	3	6	12	14	667	02:09:32	7772	02:10:28	7828	00:00:56	56	0.0000
nopath	1	2	10	1	504	02:09:48	7788	02:10:32	7832	00:00:44	44	0.0000
nopath	6	2	12	14	748	02:09:46	7786	02:10:50	7850	00:01:04	64	0.0000
nopath	6	4	3	1	696	02:09:57	7797	02:10:54	7854	00:00:57	57	0.0000
nopath	6	1	7	1	832	02:09:48	7788	02:10:58	7858	00:01:10	70	0.0000
nopath	3	6	3	1	667	02:10:09	7809	02:10:59	7859	00:00:50	50	0.0000
nopath	3	7	12	14	302	02:10:24	7824	02:11:01	7861	00:00:37	37	0.0000	00:00:42
nopath	3	2	13	15	679	02:08:35	7715	02:11:09	7869	00:02:34	154	0.0000
nopath	3	2	9	1	679	02:10:02	7802	02:11:11	7871	00:01:09	69	0.0000
nopath	1	3	12	14	763	02:09:44	7784	02:11:23	7883	00:01:39	99	0.0000
nopath	1	6	10	1	832	02:10:15	7815	02:11:26	7886	00:01:11	71	0.0000
nopath	2	3	3	1	679	02:10:24	7824	02:11:27	7887	00:01:03	63	0.0000
nopath	3	2	12	14	679	02:10:38	7838	02:11:35	7895	00:00:57	57	0.0000
nopath	2	3	12	14	679	02:10:45	7845	02:11:38	7898	00:00:53	53	0.0000
nopath	3	2	13	15	679	02:10:43	7843	02:11:41	7901	00:00:58	58	0.0000
nopath	5	6	5	1	380	02:11:17	7877	02:11:49	7909	00:00:32	32	0.0000
nopath	4	2	12	14	708	02:10:59	7859	02:11:53	7913	00:00:54	54	0.0000
nopath	2	3	5	1	679	02:11:00	7860	02:12:04	7924	00:01:04	64	0.0000	00:00:58
nopath	2	4	12	14	708	02:10:59	7859	02:12:06	7926	00:01:07	67	0.0000
nopath	3	6	3	1	667	02:11:07	7867	02:12:15	7935	00:01:08	68	0.0000
nopath	3	6	6	1	667	02:11:12	7872	02:12:18	7938	00:01:06	66	0.0000
nopath	4	1	13	15	792	02:11:08	7868	02:12:21	7941	00:01:13	73	0.0000
nopath	2	4	3	1	708	02:11:10	7870	02:12:25	7945	00:01:15	75	0.0000
nopath	2	1	10	1	504	02:11:42	7902	02:12:26	7946	00:00:44	44	0.0000
nopath	2	4	3	1	708	02:11:16	7876	02:12:26	7946	00:01:10	70	0.0000
nopath	5	1	3	1	785	02:10:34	7834	02:12:31	7951	00:01:57	117	0.0000
nopath	6	2	12	14	748	02:11:24	7884	02:12:32	7952	00:01:08	68	0.0000
nopath	5	1	5	1	785	02:11:28	7888	02:12:33	7953	00:01:05	65	0.0000
nopath	3	6	12	14	667	02:11:29	7889	02:12:36	7956	00:01:07	67	0.0000
nopath	1	2	10	1	504	02:11:52	7912	02:12:37	7957	00:00:45	45	0.0000
nopath	2	3	3	1	679	02:11:18	7878	02:12:52	7972	00:01:34	94	0.0000
nopath	2	3	10	1	679	02:11:36	7896	02:12:55	7975	00:01:19	79	0.0000
nopath	3	5	12	14	621	02:11:44	7904	02:12:57	7977	00:01:13	73	0.0000
nopath	3	6	5	1	667	02:11:49	7909	02:13:00	7980	00:01:11	71	0.0000	00:00:58
nopath	4	1	7	1	792	02:11:25	7885	02:13:01	7981	00:01:36	96	0.0000
nopath	3	6	12	14	667	02:12:13	7933	02:13:03	7983	00:00:50	50	0.0000
nopath	3	1	12	14	763	02:11:31	7891	02:13:06	7986	00:01:35	95	0.0000
nopath	3	6	5	1	667	02:12:18	7938	02:13:09	7989	00:00:51	51	0.0000
nopath	2	4	3	1	708	02:12:19	7939	02:13:12	7992	00:00:53	53	0.0000
nopath	1	6	3	1	832	02:11:47	7907	02:13:16	7996	00:01:29	89	0.0000
nopath	4	1	12	14	792	02:11:57	7917	02:13:35	8015	00:01:38	98	0.0000
nopath	2	4	5	1	708	02:12:32	7952	02:13:35	8015	00:01:03	63	0.0000
nopath	2	4	3	1	708	02:12:54	7974	02:13:46	8026	00:00:52	52	0.0000
nopath	6	2	13	15	748	02:12:55	7975	02:13:54	8034	00:00:59	59	0.0000
nopath	2	3	3	1	679	02:13:03	7983	02:14:02	8042	00:00:59	59	0.0000	00:01:17
nopath	3	2	5	1	679	02:12:31	7951	02:14:05	8045	00:01:34	94	0.0000
nopath	5	3	12	14	621	02:13:13	7993	02:14:14	8054	00:01:01	61	0.0000
nopath	3	6	3	1	667	02:13:04	7984	02:14:15	8055	00:01:11	71	0.0000
nopath	3	6	12	14	667	02:13:25	8005	02:14:20	8060	00:00:55	55	0.0000
nopath	1	3	3	1	763	02:13:10	7990	02:14:32	8072	00:01:22	82	0.0000
nopath	3	6	3	1	667	02:13:27	8007	02:14:35	8075	00:01:08	68	0.0000
nopath	1	4	9	1	792	02:13:12	7992	02:14:36	8076	00:01:24	84	0.0000
nopath	3	6	9	1	667	02:13:41	8021	02:14:37	8077	00:00:56	56	0.0000
nopath	6	1	13	15	832	02:13:08	7988	02:14:38	8078	00:01:30	90	0.0000
nopath	1	2	5	1	504	02:13:53	8033	02:14:39	8079	00:00:46	46	0.0000
nopath	6	3	5	1	667	02:13:18	7998	02:14:43	8083	00:01:25	85	0.0000
nopath	6	3	3	1	667	02:13:42	8022	02:14:45	8085	00:01:03	63	0.0000
nopath	3	6	3	1	667	02:13:56	8036	02:14:47	8087	00:00:51	51	0.0000
nopath	3	6	9	1	667	02:13:58	8038	02:14:49	8089	00:00:51	51	0.0000
nopath	4	2	10	1	708	02:13:54	8034	02:14:57	8097	00:01:03	63	0.0000
nopath	2	1	10	1	504	02:13:59	8039	02:14:57	8097	00:00:58	58	0.0000
nopath	2	3	12	14	679	02:13:13	7993	02:15:03	8103	00:01:50	110	0.0000	00:01:50
nopath	1	3	3	1	763	02:13:30	8010	02:15:05	8105	00:01:35	95	0.0000
nopath	3	6	12	14	667	02:14:08	8048	02:15:07	8107	00:00:59	59	0.0000
nopath	3	5	5	1	621	02:14:11	8051	02:15:09	8109	00:00:58	58	0.0000
nopath	2	4	5	1	708	02:14:11	8051	02:15:09	8109	00:00:58	58	0.0000
nopath	3	6	12	14	667	02:14:14	8054	02:15:13	8113	00:00:59	59	0.0000
nopath	1	2	13	15	504	02:14:11	8051	02:15:14	8114	00:01:03	63	0.0000
nopath	3	6	12	14	667	02:14:25	8065	02:15:16	8116	00:00:51	51	0.0000
nopath	1	3	9	1	763	02:14:22	8062	02:15:42	8142	00:01:20	80	0.0000
nopath	1	6	2	1	832	02:13:23	8003	02:15:46	8146	00:02:23	143	0.0000
nopath	2	3	3	1	679	02:14:37	8077	02:15:47	8147	00:01:10	70	0.0000
nopath	2	1	5	1	504	02:15:06	8106	02:15:50	8150	00:00:44	44	0.0000
nopath	2	4	2	1	708	02:14:45	8085	02:15:50	8150	00:01:05	65	0.0000
nopath	2	3	12	14	679	02:14:57	8097	02:15:52	8152	00:00:55	55	0.0000
nopath	3	6	5	1	667	02:14:49	8089	02:15:56	8156	00:01:07	67	0.0000
nopath	3	6	10	1	667	02:14:54	8094	02:15:58	8158	00:01:04	64	0.0000
nopath	3	6	3	1	667	02:14:59	8099	02:16:01	8161	00:01:02	62	0.0000	00:00:58
nopath	5	1	6	1	785	02:14:04	8044	02:16:01	8161	00:01:57	117	0.0000
nopath	3	6	9	1	667	02:15:07	8107	02:16:03	8163	00:00:56	56	0.0000
nopath	5	3	12	14	621	02:14:20	8060	02:16:04	8164	00:01:44	104	0.0000
nopath	2	3	6	1	679	02:15:11	8111	02:16:12	8172	00:01:01	61	0.0000
nopath	2	4	5	1	708	02:15:17	8117	02:16:16	8176	00:00:59	59	0.0000
nopath	1	7	9	1	542	02:15:30	8130	02:16:17	8177	00:00:47	47	0.0000
nopath	1	4	10	1	792	02:14:49	8089	02:16:18	8178	00:01:29	89	0.0000
nopath	1	3	12	14	763	02:14:51	8091	02:16:20	8180	00:01:29	89	0.0000
nopath	3	2	3	1	679	02:15:14	8114	02:16:30	8190	00:01:16	76	0.0000
nopath	5	3	12	14	621	02:15:28	8128	02:16:36	8196	00:01:08	68	0.0000
nopath	4	2	5	1	708	02:15:36	8136	02:16:37	8197	00:01:01	61	0.0000
nopath	5	3	12	14	621	02:15:37	8137	02:16:39	8199	00:01:02	62	0.0000
nopath	5	3	3	1	621	02:15:54	8154	02:16:44	8204	00:00:50	50	0.0000
nopath	2	7	5	1	458	02:16:12	8172	02:16:52	8212	00:00:40	40	0.0000
nopath	2	3	3	1	679	02:15:31	8131	02:16:52	8212	00:01:21	81	0.0000
nopath	3	5	5	1	621	02:15:31	8131	02:16:55	8215	00:01:24	84	0.0000
nopath	3	6	3	1	667	02:16:00	8160	02:16:58	8218	00:00:58	58	0.0000
nopath	3	6	9	1	667	02:16:03	8163	02:17:00	8220	00:00:57	57	0.0000	00:00:57
nopath	2	4	10	1	708	02:16:08	8168	02:17:00	8220	00:00:52	52	0.0000
nopath	5	1	5	1	785	02:15:13	8113	02:17:01	8221	00:01:48	108	0.0000
nopath	3	6	12	14	667	02:16:07	8167	02:17:02	8222	00:00:55	55	0.0000
nopath	5	6	10	1	380	02:16:41	8201	02:17:17	8237	00:00:36	36	0.0000
nopath	6	3	13	15	667	02:16:33	8193	02:17:25	8245	00:00:52	52	0.0000
nopath	6	1	10	1	832	02:16:23	8183	02:17:30	8250	00:01:07	67	0.0000
nopath	3	6	8	1	667	02:16:33	8193	02:17:36	8256	00:01:03	63	0.0000
nopath	1	2	6	1	504	02:16:53	8213	02:17:37	8257	00:00:44	44	0.0000
nopath	3	7	10	1	302	02:17:04	8224	02:17:37	8257	00:00:33	33	0.0000
nopath	1	3	3	1	763	02:15:47	8147	02:17:42	8262	00:01:55	115	0.0000
nopath	3	6	9	1	667	02:16:55	8215	02:17:45	8265	00:00:50	50	0.0000
nopath	2	4	3	1	708	02:16:17	8177	02:17:46	8266	00:01:29	89	0.0000
nopath	4	2	13	15	708	02:16:27	8187	02:17:49	8269	00:01:22	82	0.0000
nopath	3	6	12	14	667	02:17:01	8221	02:17:50	8270	00:00:49	49	0.0000
nopath	3	6	5	1	667	02:17:03	8223	02:17:54	8274	00:00:51	51	0.0000
nopath	2	7	9	1	458	02:17:19	8239	02:17:59	8279	00:00:40	40	0.0000
nopath	3	1	3	1	763	02:16:45	8205	02:18:03	8283	00:01:18	78	0.0000	00:01:20
nopath	3	7	7	1	302	02:17:38	8258	02:18:08	8288	00:00:30	30	0.0000
nopath	4	1	2	1	792	02:17:11	8231	02:18:13	8293	00:01:02	62	0.0000
nopath	2	3	10	1	679	02:17:21	8241	02:18:15	8295	00:00:54	54	0.0000
nopath	6	1	12	14	832	02:16:48	8208	02:18:22	8302	00:01:34	94	0.0000
nopath	3	5	3	1	621	02:17:33	8253	02:18:24	8304	00:00:51	51	0.0000
nopath	3	4	12	14	375	02:17:51	8271	02:18:36	8316	00:00:45	45	0.0000
nopath	5	3	13	15	621	02:17:28	8248	02:18:36	8316	00:01:08	68	0.0000
nopath	2	4	12	14	708	02:17:35	8255	02:18:46	8326	00:01:11	71	0.0000
nopath	2	3	3	1	679	02:17:54	8274	02:18:47	8327	00:00:53	53	0.0000
nopath	2	4	3	1	708	02:17:57	8277	02:18:50	8330	00:00:53	53	0.0000
nopath	5	1	3	1	785	02:17:29	8249	02:18:51	8331	00:01:22	82	0.0000
nopath	2	1	12	14	504	02:18:18	8298	02:19:10	8350	00:00:52	52	0.0000	00:00:49
nopath	1	3	6	1	763	02:17:39	8259	02:19:12	8352	00:01:33	93	0.0000
nopath	2	4	12	14	708	02:18:12	8292	02:19:18	8358	00:01:06	66	0.0000
nopath	3	2	5	1	679	02:18:22	8302	02:19:29	8369	00:01:07	67	0.0000
nopath	3	6	10	1	667	02:18:25	8305	02:19:29	8369	00:01:04	64	0.0000
nopath	2	3	13	15	679	02:18:35	8315	02:19:31	8371	00:00:56	56	0.0000
nopath	2	3	12	14	679	02:18:39	8319	02:19:33	8373	00:00:54	54	0.0000
nopath	2	4	3	1	708	02:18:47	8327	02:19:55	8395	00:01:08	68	0.0000
nopath	1	7	5	1	542	02:19:13	8353	02:20:00	8400	00:00:47	47	0.0000	00:00:47
nopath	2	3	6	1	679	02:19:08	8348	02:20:01	8401	00:00:53	53	0.0000
nopath	4	2	5	1	708	02:19:01	8341	02:20:05	8405	00:01:04	64	0.0000
nopath	3	6	6	1	667	02:19:11	8351	02:20:06	8406	00:00:55	55	0.0000
nopath	2	1	13	15	504	02:19:32	8372	02:20:21	8421	00:00:49	49	0.0000
nopath	1	3	3	1	763	02:18:12	8292	02:20:22	8422	00:02:10	130	0.0000
nopath	5	1	3	1	785	02:19:09	8349	02:20:31	8431	00:01:22	82	0.0000
nopath	2	4	3	1	708	02:19:36	8376	02:20:32	8432	00:00:56	56	0.0000
nopath	2	4	3	1	708	02:19:37	8377	02:20:34	8434	00:00:57	57	0.0000
nopath	3	6	2	1	667	02:19:23	8363	02:20:36	8436	00:01:13	73	0.0000
nopath	6	1	12	14	832	02:19:32	8372	02:20:37	8437	00:01:05	65	0.0000
nopath	3	6	3	1	667	02:19:33	8373	02:20:38	8438	00:01:05	65	0.0000
nopath	3	2	12	14	679	02:20:10	8410	02:21:10	8470	00:01:00	60	0.0000	00:01:18
nopath	1	3	12	14	763	02:19:54	8394	02:21:13	8473	00:01:19	79	0.0000
nopath	6	2	5	1	748	02:20:07	8407	02:21:15	8475	00:01:08	68	0.0000
nopath	3	6	12	14	667	02:20:25	8425	02:21:15	8475	00:00:50	50	0.0000
nopath	2	4	9	1	708	02:20:27	8427	02:21:20	8480	00:00:53	53	0.0000
nopath	2	3	9	1	679	02:20:31	8431	02:21:24	8484	00:00:53	53	0.0000
nopath	2	3	3	1	679	02:20:34	8434	02:21:27	8487	00:00:53	53	0.0000
nopath	1	2	6	1	504	02:20:45	8445	02:21:30	8490	00:00:45	45	0.0000
nopath	1	3	6	1	763	02:20:33	8433	02:21:35	8495	00:01:02	62	0.0000
nopath	5	7	12	14	577	02:20:15	8415	02:21:48	8508	00:01:33	93	0.0000
nopath	1	2	5	1	504	02:21:09	8469	02:21:54	8514	00:00:45	45	0.0000
nopath	3	2	7	1	679	02:20:26	8426	02:22:05	8525	00:01:39	99	0.0000	00:01:39
nopath	1	4	5	1	792	02:21:13	8473	02:22:12	8532	00:00:59	59	0.0000
nopath	3	2	6	1	679	02:21:04	8464	02:22:14	8534	00:01:10	70	0.0000
nopath	6	2	13	15	748	02:21:16	8476	02:22:28	8548	00:01:12	72	0.0000
nopath	6	2	6	1	748	02:21:17	8477	02:22:30	8550	00:01:13	73	0.0000
nopath	6	1	9	1	832	02:21:35	8495	02:22:38	8558	00:01:03	63	0.0000
nopath	2	4	5	1	708	02:21:29	8489	02:22:45	8565	00:01:16	76	0.0000
nopath	3	2	6	1	679	02:21:51	8511	02:22:48	8568	00:00:57	57	0.0000
nopath	3	6	3	1	667	02:21:52	8512	02:22:49	8569	00:00:57	57	0.0000
nopath	3	6	9	1	667	02:21:56	8516	02:22:50	8570	00:00:54	54	0.0000
nopath	3	6	3	1	667	02:22:01	8521	02:22:53	8573	00:00:52	52	0.0000
nopath	6	5	12	14	380	02:22:12	8532	02:22:56	8576	00:00:44	44	0.0000
nopath	5	3	6	1	621	02:22:08	8528	02:22:59	8579	00:00:51	51	0.0000
nopath	5	1	12	14	785	02:21:52	8512	02:23:12	8592	00:01:20	80	0.0000	00:01:26
nopath	2	4	3	1	708	02:22:04	8524	02:23:15	8595	00:01:11	71	0.0000
nopath	3	6	12	14	667	02:22:22	8542	02:23:25	8605	00:01:03	63	0.0000
nopath	5	1	9	1	785	02:22:16	8536	02:23:35	8615	00:01:19	79	0.0000
nopath	5	1	3	1	785	02:22:38	8558	02:23:41	8621	00:01:03	63	0.0000
nopath	3	2	2	1	679	02:22:12	8532	02:23:45	8625	00:01:33	93	0.0000
nopath	3	6	5	1	667	02:22:58	8578	02:23:48	8628	00:00:50	50	0.0000
nopath	4	2	13	15	708	02:22:25	8545	02:23:48	8628	00:01:23	83	0.0000
nopath	3	6	6	1	667	02:23:02	8582	02:23:51	8631	00:00:49	49	0.0000
nopath	1	4	5	1	792	02:22:54	8574	02:23:53	8633	00:00:59	59	0.0000
nopath	4	2	10	1	708	02:23:16	8596	02:24:12	8652	00:00:56	56	0.0000	00:01:09
nopath	2	3	3	1	679	02:23:12	8592	02:24:12	8652	00:01:00	60	0.0000
nopath	4	3	5	1	375	02:23:41	8621	02:24:15	8655	00:00:34	34	0.0000
nopath	2	4	9	1	708	02:23:29	8609	02:24:25	8665	00:00:56	56	0.0000
nopath	4	6	13	15	696	02:23:14	8594	02:24:30	8670	00:01:16	76	0.0000
nopath	5	1	6	1	785	02:23:03	8583	02:24:31	8671	00:01:28	88	0.0000
nopath	3	6	5	1	667	02:23:21	8601	02:24:31	8671	00:01:10	70	0.0000
nopath	1	2	6	1	504	02:23:47	8627	02:24:35	8675	00:00:48	48	0.0000
nopath	5	1	12	14	785	02:23:34	8614	02:24:36	8676	00:01:02	62	0.0000
nopath	3	4	3	1	375	02:23:57	8637	02:24:36	8676	00:00:39	39	0.0000
nopath	2	3	10	1	679	02:23:38	8618	02:24:42	8682	00:01:04	64	0.0000
nopath	3	2	3	1	679	02:23:16	8596	02:24:45	8685	00:01:29	89	0.0000
nopath	5	3	12	14	621	02:24:14	8654	02:25:07	8707	00:00:53	53	0.0000	00:01:07
nopath	5	2	3	1	701	02:23:52	8632	02:25:10	8710	00:01:18	78	0.0000
nopath	1	3	9	1	763	02:23:27	8607	02:25:12	8712	00:01:45	105	0.0000
nopath	3	6	9	1	667	02:24:16	8656	02:25:15	8715	00:00:59	59	0.0000
nopath	3	6	3	1	667	02:24:26	8666	02:25:17	8717	00:00:51	51	0.0000
nopath	4	7	13	15	331	02:24:19	8659	02:25:19	8719	00:01:00	60	0.0000
nopath	3	6	12	14	667	02:24:29	8669	02:25:22	8722	00:00:53	53	0.0000
nopath	3	6	6	1	667	02:24:32	8672	02:25:24	8724	00:00:52	52	0.0000
nopath	5	4	9	1	650	02:24:37	8677	02:25:29	8729	00:00:52	52	0.0000
nopath	1	5	5	1	785	02:24:28	8668	02:25:33	8733	00:01:05	65	0.0000
nopath	1	4	2	1	792	02:24:42	8682	02:25:40	8740	00:00:58	58	0.0000
nopath	1	3	10	1	763	02:24:47	8687	02:25:45	8745	00:00:58	58	0.0000
nopath	2	4	5	1	708	02:24:51	8691	02:25:56	8756	00:01:05	65	0.0000
nopath	2	3	9	1	679	02:25:03	8703	02:25:57	8757	00:00:54	54	0.0000
nopath	5	1	5	1	785	02:24:35	8675	02:26:01	8761	00:01:26	86	0.0000	00:01:15
nopath	2	3	12	14	679	02:25:05	8705	02:26:02	8762	00:00:57	57	0.0000
nopath	1	2	3	1	504	02:25:10	8710	02:26:03	8763	00:00:53	53	0.0000
nopath	2	3	12	14	679	02:25:12	8712	02:26:08	8768	00:00:56	56	0.0000
nopath	1	3	9	1	763	02:25:08	8708	02:26:16	8776	00:01:08	68	0.0000
nopath	1	4	3	1	792	02:25:11	8711	02:26:21	8781	00:01:10	70	0.0000
nopath	2	1	13	15	504	02:25:17	8717	02:26:30	8790	00:01:13	73	0.0000
nopath	5	2	9	1	701	02:24:59	8699	02:26:35	8795	00:01:36	96	0.0000
nopath	2	4	2	1	708	02:25:18	8718	02:26:41	8801	00:01:23	83	0.0000
nopath	2	4	3	1	708	02:25:31	8731	02:26:43	8803	00:01:12	72	0.0000
nopath	5	3	3	1	621	02:26:11	8771	02:27:04	8824	00:00:53	53	0.0000	00:00:53
nopath	2	3	5	1	679	02:25:54	8754	02:27:12	8832	00:01:18	78	0.0000
nopath	1	3	3	1	763	02:25:31	8731	02:27:15	8835	00:01:44	104	0.0000
nopath	3	6	3	1	667	02:25:56	8756	02:27:17	8837	00:01:21	81	0.0000
nopath	3	6	9	1	667	02:26:11	8771	02:27:18	8838	00:01:07	67	0.0000
nopath	1	4	5	1	792	02:25:36	8736	02:27:19	8839	00:01:43	103	0.0000
nopath	3	6	3	1	667	02:26:15	8775	02:27:20	8840	00:01:05	65	0.0000
nopath	2	4	12	14	708	02:26:24	8784	02:27:21	8841	00:00:57	57	0.0000
nopath	3	2	5	1	679	02:26:28	8788	02:27:30	8850	00:01:02	62	0.0000
nopath	2	4	9	1	708	02:26:42	8802	02:27:35	8855	00:00:53	53	0.0000
nopath	2	6	9	1	748	02:25:44	8744	02:27:36	8856	00:01:52	112	0.0000
nopath	6	1	3	1	832	02:26:20	8780	02:27:41	8861	00:01:21	81	0.0000
nopath	2	3	6	1	679	02:26:48	8808	02:28:02	8882	00:01:14	74	0.0000	00:01:00
nopath	3	6	3	1	667	02:26:58	8818	02:28:05	8885	00:01:07	67	0.0000
nopath	6	2	5	1	748	02:26:35	8795	02:28:05	8885	00:01:30	90	0.0000
nopath	3	6	12	14	667	02:27:10	8830	02:28:07	8887	00:00:57	57	0.0000
nopath	3	6	9	1	667	02:27:18	8838	02:28:10	8890	00:00:52	52	0.0000
nopath	3	5	12	14	621	02:27:23	8843	02:28:15	8895	00:00:52	52	0.0000
nopath	1	2	3	1	504	02:27:31	8851	02:28:15	8895	00:00:44	44	0.0000
nopath	2	3	10	1	679	02:27:14	8834	02:28:34	8914	00:01:20	80	0.0000
nopath	2	4	3	1	708	02:27:03	8823	02:28:35	8915	00:01:32	92	0.0000
nopath	3	6	12	14	667	02:27:32	8852	02:28:37	8917	00:01:05	65	0.0000
nopath	1	3	3	1	763	02:27:38	8858	02:28:38	8918	00:01:00	60	0.0000
nopath	3	6	12	14	667	02:27:39	8859	02:28:39	8919	00:01:00	60	0.0000
nopath	3	6	12	14	667	02:27:49	8869	02:28:43	8923	00:00:54	54	0.0000
nopath	1	4	3	1	792	02:27:45	8865	02:28:44	8924	00:00:59	59	0.0000
nopath	3	6	12	14	667	02:27:52	8872	02:28:45	8925	00:00:53	53	0.0000
nopath	1	3	3	1	763	02:27:46	8866	02:28:45	8925	00:00:59	59	0.0000
nopath	3	1	12	14	763	02:27:53	8873	02:28:57	8937	00:01:04	64	0.0000
nopath	5	6	6	1	380	02:28:25	8905	02:28:58	8938	00:00:33	33	0.0000
nopath	3	4	13	15	375	02:28:06	8886	02:28:58	8938	00:00:52	52	0.0000
nopath	1	2	9	1	504	02:28:01	8881	02:29:01	8941	00:01:00	60	0.0000	00:00:48
nopath	2	3	6	1	679	02:28:10	8890	02:29:14	8954	00:01:04	64	0.0000
nopath	2	4	10	1	708	02:27:48	8868	02:29:15	8955	00:01:27	87	0.0000
nopath	3	6	9	1	667	02:28:08	8888	02:29:19	8959	00:01:11	71	0.0000
nopath	3	6	3	1	667	02:28:31	8911	02:29:23	8963	00:00:52	52	0.0000
nopath	1	4	10	1	792	02:28:14	8894	02:29:35	8975	00:01:21	81	0.0000
nopath	2	3	3	1	679	02:28:28	8908	02:29:37	8977	00:01:09	69	0.0000
nopath	2	4	3	1	708	02:28:35	8915	02:29:40	8980	00:01:05	65	0.0000
nopath	2	3	3	1	679	02:28:49	8929	02:29:42	8982	00:00:53	53	0.0000
nopath	3	6	5	1	667	02:28:43	8923	02:29:46	8986	00:01:03	63	0.0000
nopath	3	6	12	14	667	02:28:48	8928	02:29:48	8988	00:01:00	60	0.0000
nopath	5	1	5	1	785	02:28:30	8910	02:29:51	8991	00:01:21	81	0.0000
nopath	6	7	5	1	624	02:28:25	8905	02:29:57	8997	00:01:32	92	0.0000
nopath	6	1	9	1	832	02:28:58	8938	02:30:01	9001	00:01:03	63	0.0000	00:01:14
nopath	2	3	12	14	679	02:28:52	8932	02:30:03	9003	00:01:11	71	0.0000
nopath	2	3	5	1	679	02:29:02	8942	02:30:05	9005	00:01:03	63	0.0000
nopath	1	2	3	1	504	02:29:26	8966	02:30:10	9010	00:00:44	44	0.0000
nopath	1	5	10	1	785	02:28:44	8924	02:30:13	9013	00:01:29	89	0.0000
nopath	5	3	9	1	621	02:29:09	8949	02:30:15	9015	00:01:06	66	0.0000
nopath	5	3	5	1	621	02:29:22	8962	02:30:17	9017	00:00:55	55	0.0000
nopath	3	6	12	14	667	02:29:42	8982	02:30:35	9035	00:00:53	53	0.0000
nopath	1	2	9	1	504	02:29:53	8993	02:30:38	9038	00:00:45	45	0.0000
nopath	6	7	12	14	624	02:29:21	8961	02:30:50	9050	00:01:29	89	0.0000
nopath	1	3	2	1	763	02:29:43	8983	02:30:52	9052	00:01:09	69	0.0000
nopath	3	1	3	1	763	02:29:07	8947	02:30:54	9054	00:01:47	107	0.0000
nopath	3	6	3	1	667	02:30:04	9004	02:31:06	9066	00:01:02	62	0.0000	00:00:58
nopath	6	2	12	14	748	02:29:55	8995	02:31:06	9066	00:01:11	71	0.0000
nopath	3	6	3	1	667	02:30:12	9012	02:31:08	9068	00:00:56	56	0.0000
nopath	6	1	12	14	832	02:30:02	9002	02:31:13	9073	00:01:11	71	0.0000
nopath	5	7	3	1	577	02:30:15	9015	02:31:14	9074	00:00:59	59	0.0000
nopath	5	1	9	1	785	02:29:43	8983	02:31:16	9076	00:01:33	93	0.0000
nopath	5	1	9	1	785	02:30:14	9014	02:31:18	9078	00:01:04	64	0.0000
nopath	1	2	12	14	504	02:30:13	9013	02:31:18	9078	00:01:05	65	0.0000
nopath	2	3	3	1	679	02:30:12	9012	02:31:22	9082	00:01:10	70	0.0000
nopath	2	4	9	1	708	02:30:19	9019	02:31:26	9086	00:01:07	67	0.0000
nopath	2	3	12	14	679	02:30:20	9020	02:31:26	9086	00:01:06	66	0.0000
nopath	4	7	12	14	331	02:30:56	9056	02:31:30	9090	00:00:34	34	0.0000
nopath	3	6	12	14	667	02:30:21	9021	02:31:37	9097	00:01:16	76	0.0000
nopath	3	6	3	1	667	02:30:30	9030	02:31:39	9099	00:01:09	69	0.0000
nopath	3	6	12	14	667	02:30:33	9033	02:31:41	9101	00:01:08	68	0.0000
nopath	3	6	3	1	667	02:30:46	9046	02:31:43	9103	00:00:57	57	0.0000
nopath	6	2	5	1	748	02:30:09	9009	02:31:45	9105	00:01:36	96	0.0000
nopath	6	3	3	1	667	02:30:47	9047	02:31:55	9115	00:01:08	68	0.0000
nopath	1	2	6	1	504	02:30:32	9032	02:31:57	9117	00:01:25	85	0.0000
nopath	5	1	12	14	785	02:30:35	9035	02:31:57	9117	00:01:22	82	0.0000
nopath	5	4	3	1	650	02:30:51	9051	02:31:58	9118	00:01:07	67	0.0000
nopath	2	3	13	15	679	02:30:31	9031	02:32:05	9125	00:01:34	94	0.0000	00:01:10
nopath	2	3	5	1	679	02:30:32	9032	02:32:07	9127	00:01:35	95	0.0000
nopath	2	3	12	14	679	02:30:50	9050	02:32:09	9129	00:01:19	79	0.0000
nopath	1	3	9	1	763	02:30:52	9052	02:32:16	9136	00:01:24	84	0.0000
nopath	1	3	12	14	763	02:31:19	9079	02:32:22	9142	00:01:03	63	0.0000
nopath	1	7	6	1	542	02:31:39	9099	02:32:26	9146	00:00:47	47	0.0000
nopath	1	2	3	1	504	02:31:43	9103	02:32:28	9148	00:00:45	45	0.0000
nopath	5	1	3	1	785	02:31:03	9063	02:32:29	9149	00:01:26	86	0.0000
nopath	5	4	10	1	650	02:30:53	9053	02:32:39	9159	00:01:46	106	0.0000
nopath	1	3	10	1	763	02:31:23	9083	02:32:42	9162	00:01:19	79	0.0000
nopath	4	1	3	1	792	02:30:28	9028	02:32:44	9164	00:02:16	136	0.0000
nopath	1	3	5	1	763	02:31:30	9090	02:32:45	9165	00:01:15	75	0.0000
nopath	4	1	12	14	792	02:30:33	9033	02:32:47	9167	00:02:14	134	0.0000
nopath	4	3	3	1	375	02:31:51	9111	02:32:47	9167	00:00:56	56	0.0000
nopath	1	2	9	1	504	02:32:02	9122	02:32:52	9172	00:00:50	50	0.0000
nopath	5	1	9	1	785	02:31:52	9112	02:32:53	9173	00:01:01	61	0.0000
nopath	5	7	10	1	577	02:31:44	9104	02:33:07	9187	00:01:23	83	0.0000	00:01:20
nopath	3	7	9	1	302	02:32:39	9159	02:33:14	9194	00:00:35	35	0.0000
nopath	5	3	9	1	621	02:32:14	9134	02:33:17	9197	00:01:03	63	0.0000
nopath	3	6	12	14	667	02:31:20	9080	02:33:17	9197	00:01:57	117	0.0000
nopath	4	2	12	14	708	02:32:24	9144	02:33:18	9198	00:00:54	54	0.0000
nopath	3	6	12	14	667	02:31:34	9094	02:33:19	9199	00:01:45	105	0.0000
nopath	3	1	5	1	763	02:31:17	9077	02:33:20	9200	00:02:03	123	0.0000
nopath	1	3	3	1	763	02:32:15	9135	02:33:22	9202	00:01:07	67	0.0000
nopath	6	2	12	14	748	02:31:37	9097	02:33:26	9206	00:01:49	109	0.0000
nopath	3	6	13	15	667	02:32:35	9155	02:33:27	9207	00:00:52	52	0.0000
nopath	5	2	5	1	701	02:32:26	9146	02:33:28	9208	00:01:02	62	0.0000
nopath	3	6	12	14	667	02:32:37	9157	02:33:31	9211	00:00:54	54	0.0000
nopath	2	3	9	1	679	02:32:28	9148	02:33:42	9222	00:01:14	74	0.0000
nopath	2	4	3	1	708	02:32:38	9158	02:33:46	9226	00:01:08	68	0.0000
nopath	4	1	5	1	792	02:32:41	9161	02:34:04	9244	00:01:23	83	0.0000	00:01:24
nopath	1	6	3	1	832	02:32:20	9140	02:34:06	9246	00:01:46	106	0.0000
nopath	1	3	3	1	763	02:33:04	9184	02:34:12	9252	00:01:08	68	0.0000
nopath	3	6	5	1	667	02:32:52	9172	02:34:16	9256	00:01:24	84	0.0000
nopath	3	6	6	1	667	02:33:24	9204	02:34:18	9258	00:00:54	54	0.0000
nopath	5	1	13	15	785	02:32:45	9165	02:34:19	9259	00:01:34	94	0.0000
nopath	3	6	3	1	667	02:33:30	9210	02:34:21	9261	00:00:51	51	0.0000
nopath	5	1	12	14	785	02:33:12	9192	02:34:21	9261	00:01:09	69	0.0000
nopath	5	1	6	1	785	02:33:24	9204	02:34:26	9266	00:01:02	62	0.0000
nopath	3	2	6	1	679	02:32:56	9176	02:34:35	9275	00:01:39	99	0.0000
nopath	5	6	10	1	380	02:34:08	9248	02:34:42	9282	00:00:34	34	0.0000
nopath	1	3	10	1	763	02:33:40	9220	02:34:42	9282	00:01:02	62	0.0000
nopath	3	6	3	1	667	02:33:43	9223	02:34:56	9296	00:01:13	73	0.0000
nopath	3	6	5	1	667	02:34:00	9240	02:34:58	9298	00:00:58	58	0.0000
nopath	5	7	3	1	577	02:33:52	9232	02:35:07	9307	00:01:15	75	0.0000	00:01:15
nopath	5	3	12	14	621	02:34:17	9257	02:35:08	9308	00:00:51	51	0.0000
nopath	4	2	5	1	708	02:34:15	9255	02:35:14	9314	00:00:59	59	0.0000
nopath	2	1	3	1	504	02:34:27	9267	02:35:17	9317	00:00:50	50	0.0000
nopath	3	1	13	15	763	02:34:08	9248	02:35:22	9322	00:01:14	74	0.0000
nopath	2	3	13	15	679	02:33:59	9239	02:35:25	9325	00:01:26	86	0.0000
nopath	1	4	5	1	792	02:34:05	9245	02:35:26	9326	00:01:21	81	0.0000
nopath	1	3	12	14	763	02:34:15	9255	02:35:27	9327	00:01:12	72	0.0000
nopath	2	3	3	1	679	02:34:40	9280	02:35:33	9333	00:00:53	53	0.0000
nopath	1	5	9	1	785	02:34:03	9243	02:35:33	9333	00:01:30	90	0.0000
nopath	3	2	3	1	679	02:34:27	9267	02:35:45	9345	00:01:18	78	0.0000
nopath	3	6	6	1	667	02:34:46	9286	02:35:46	9346	00:01:00	60	0.0000
nopath	3	2	3	1	679	02:34:33	9273	02:35:47	9347	00:01:14	74	0.0000
nopath	1	3	9	1	763	02:34:35	9275	02:35:52	9352	00:01:17	77	0.0000
nopath	1	3	3	1	763	02:34:56	9296	02:35:56	9356	00:01:00	60	0.0000
nopath	2	1	9	1	504	02:34:53	9293	02:35:57	9357	00:01:04	64	0.0000
nopath	3	5	13	15	621	02:35:12	9312	02:36:07	9367	00:00:55	55	0.0000	00:01:03
nopath	5	2	13	15	701	02:34:37	9277	02:36:08	9368	00:01:31	91	0.0000
nopath	3	6	12	14	667	02:35:13	9313	02:36:09	9369	00:00:56	56	0.0000
nopath	5	1	5	1	785	02:34:43	9283	02:36:14	9374	00:01:31	91	0.0000
nopath	1	2	12	14	504	02:35:02	9302	02:36:15	9375	00:01:13	73	0.0000
nopath	2	4	12	14	708	02:35:12	9312	02:36:36	9396	00:01:24	84	0.0000
nopath	6	1	12	14	832	02:35:34	9334	02:36:38	9398	00:01:04	64	0.0000
nopath	1	4	12	14	792	02:35:29	9329	02:36:38	9398	00:01:09	69	0.0000
nopath	6	1	7	1	832	02:35:39	9339	02:36:42	9402	00:01:03	63	0.0000
nopath	1	3	12	14	763	02:35:39	9339	02:36:42	9402	00:01:03	63	0.0000
nopath	3	6	3	1	667	02:35:37	9337	02:36:46	9406	00:01:09	69	0.0000
[truncated: 1,034 more rows]
