# Supplementary material for: Supervised learning from human performance at the computationally hard problem of optimal traffic signal control on a network of junctions
Source: R Soc Open Sci. 2014 Dec 24;1(4):140211. doi: 10.1098/rsos.140211 (PMC4448775; doi:10.1098/rsos.140211)
Supplement: 1. simulationData.zip - This zipped folder contains the simulation configuration files for the traffic microsimulation models used in the paper, as well as the raw data output from the simulations. The data are organised into a folder structure with README.txt files used to provide guidance on the c [file rsos140211supp1.zip › simulationData/multiJunctionModel/HuTMaCcells/run-009/trips-ALL.csv]

Path	From Zone	To Zone	Vehicle Type	Base Vehicle Type	Distance (m)	Departure Time (HH:MM:SS)	Departure Time (s)	Arrival Time (HH:MM:SS)	Arrival Time (s)	Time Taken (HH:MM:SS)	Time Taken (s)	Fuel	Mean Time (HH:MM:SS)
nopath	5	2	9	1	701	00:00:30	30	00:01:30	90	00:01:00	60	0.0000	00:01:00
nopath	2	3	5	1	679	00:01:21	81	00:02:14	134	00:00:53	53	0.0000	00:00:53
nopath	6	3	5	1	667	00:01:19	79	00:02:33	153	00:01:14	74	0.0000
nopath	1	3	13	15	763	00:01:19	79	00:02:45	165	00:01:26	86	0.0000
nopath	5	2	12	14	701	00:01:49	109	00:02:50	170	00:01:01	61	0.0000
nopath	5	2	5	1	701	00:02:04	124	00:02:59	179	00:00:55	55	0.0000
nopath	4	2	5	1	708	00:01:52	112	00:03:15	195	00:01:23	83	0.0000	00:01:23
nopath	3	6	10	1	667	00:02:37	157	00:03:26	206	00:00:49	49	0.0000
nopath	2	3	12	14	679	00:02:43	163	00:03:53	233	00:01:10	70	0.0000
nopath	1	5	9	1	785	00:02:44	164	00:04:13	253	00:01:29	89	0.0000	00:01:29
nopath	1	7	6	1	542	00:03:32	212	00:04:18	258	00:00:46	46	0.0000
nopath	3	6	3	1	667	00:03:08	188	00:04:26	266	00:01:18	78	0.0000
nopath	5	1	3	1	785	00:03:21	201	00:04:26	266	00:01:05	65	0.0000
nopath	5	1	12	14	785	00:03:28	208	00:04:30	270	00:01:02	62	0.0000
nopath	3	2	3	1	679	00:03:27	207	00:04:35	275	00:01:08	68	0.0000
nopath	2	3	3	1	679	00:04:47	287	00:05:39	339	00:00:52	52	0.0000	00:01:01
nopath	5	3	3	1	621	00:05:09	309	00:06:03	363	00:00:54	54	0.0000	00:00:54
nopath	3	6	3	1	667	00:04:55	295	00:06:06	366	00:01:11	71	0.0000
nopath	1	2	5	1	504	00:05:17	317	00:06:11	371	00:00:54	54	0.0000
nopath	2	5	3	1	701	00:05:20	320	00:06:19	379	00:00:59	59	0.0000
nopath	5	1	3	1	785	00:05:19	319	00:06:20	380	00:01:01	61	0.0000
nopath	2	5	5	1	701	00:05:26	326	00:06:21	381	00:00:55	55	0.0000
nopath	2	3	10	1	679	00:05:19	319	00:06:22	382	00:01:03	63	0.0000
nopath	1	3	5	1	763	00:05:28	328	00:06:29	389	00:01:01	61	0.0000
nopath	3	6	6	1	667	00:05:50	350	00:06:46	406	00:00:56	56	0.0000
nopath	1	4	3	1	792	00:05:47	347	00:06:47	407	00:01:00	60	0.0000
nopath	5	7	9	1	577	00:05:37	337	00:07:07	427	00:01:30	90	0.0000	00:01:30
nopath	2	3	5	1	679	00:06:07	367	00:07:12	432	00:01:05	65	0.0000
nopath	6	1	9	1	832	00:05:39	339	00:07:14	434	00:01:35	95	0.0000
nopath	6	1	9	1	832	00:06:57	417	00:08:00	480	00:01:03	63	0.0000	00:01:19
nopath	4	2	3	1	708	00:07:15	435	00:08:25	505	00:01:10	70	0.0000
nopath	3	6	8	1	667	00:07:12	432	00:08:26	506	00:01:14	74	0.0000
nopath	1	4	10	1	792	00:07:29	449	00:08:27	507	00:00:58	58	0.0000
nopath	5	1	6	1	785	00:07:44	464	00:08:44	524	00:01:00	60	0.0000
nopath	2	3	5	1	679	00:07:48	468	00:08:52	532	00:01:04	64	0.0000
nopath	1	3	5	1	763	00:07:45	465	00:08:57	537	00:01:12	72	0.0000
nopath	3	5	9	1	621	00:08:04	484	00:09:06	546	00:01:02	62	0.0000	00:01:02
nopath	2	4	12	14	708	00:08:25	505	00:09:26	566	00:01:01	61	0.0000
nopath	6	3	3	1	667	00:08:35	515	00:09:33	573	00:00:58	58	0.0000
nopath	3	1	3	1	763	00:08:18	498	00:09:34	574	00:01:16	76	0.0000
nopath	3	6	13	15	667	00:08:42	522	00:09:35	575	00:00:53	53	0.0000
nopath	1	3	6	1	763	00:08:32	512	00:09:42	582	00:01:10	70	0.0000
nopath	3	6	2	1	667	00:08:56	536	00:09:57	597	00:01:01	61	0.0000
nopath	3	4	9	1	375	00:09:37	577	00:10:09	609	00:00:32	32	0.0000	00:00:32
nopath	1	2	9	1	504	00:09:24	564	00:10:09	609	00:00:45	45	0.0000
nopath	3	6	10	1	667	00:09:20	560	00:10:15	615	00:00:55	55	0.0000
nopath	1	3	13	15	763	00:09:29	569	00:10:30	630	00:01:01	61	0.0000
nopath	2	7	5	1	458	00:10:05	605	00:10:47	647	00:00:42	42	0.0000
nopath	6	2	5	1	748	00:09:41	581	00:10:55	655	00:01:14	74	0.0000
nopath	3	6	9	1	667	00:10:18	618	00:11:08	668	00:00:50	50	0.0000	00:01:00
nopath	2	1	13	15	504	00:10:34	634	00:11:22	682	00:00:48	48	0.0000
nopath	3	6	10	1	667	00:10:58	658	00:11:48	708	00:00:50	50	0.0000
nopath	4	6	3	1	696	00:11:11	671	00:12:06	726	00:00:55	55	0.0000	00:00:55
nopath	6	2	12	14	748	00:11:10	670	00:12:07	727	00:00:57	57	0.0000
nopath	3	6	6	1	667	00:11:32	692	00:12:22	742	00:00:50	50	0.0000
nopath	6	3	3	1	667	00:11:34	694	00:12:23	743	00:00:49	49	0.0000
nopath	2	3	9	1	679	00:11:51	711	00:12:45	765	00:00:54	54	0.0000
nopath	3	6	13	15	667	00:12:04	724	00:12:57	777	00:00:53	53	0.0000
nopath	6	3	13	15	667	00:11:55	715	00:13:06	786	00:01:11	71	0.0000	00:01:03
nopath	1	4	3	1	792	00:12:06	726	00:13:15	795	00:01:09	69	0.0000
nopath	5	3	3	1	621	00:11:58	718	00:13:23	803	00:01:25	85	0.0000
nopath	1	2	9	1	504	00:12:37	757	00:13:23	803	00:00:46	46	0.0000
nopath	6	1	3	1	832	00:12:20	740	00:13:24	804	00:01:04	64	0.0000
nopath	2	3	9	1	679	00:12:26	746	00:13:42	822	00:01:16	76	0.0000
nopath	4	7	3	1	331	00:13:09	789	00:13:45	825	00:00:36	36	0.0000
nopath	3	6	12	14	667	00:12:57	777	00:13:48	828	00:00:51	51	0.0000
nopath	3	6	9	1	667	00:13:02	782	00:13:53	833	00:00:51	51	0.0000
nopath	4	7	9	1	331	00:13:31	811	00:14:04	844	00:00:33	33	0.0000	00:00:34
nopath	2	3	3	1	679	00:13:47	827	00:14:38	878	00:00:51	51	0.0000
nopath	6	1	5	1	832	00:13:22	802	00:14:41	881	00:01:19	79	0.0000
nopath	2	4	13	15	708	00:14:14	854	00:15:09	909	00:00:55	55	0.0000	00:00:58
nopath	5	1	6	1	785	00:13:47	827	00:15:11	911	00:01:24	84	0.0000
nopath	2	4	3	1	708	00:14:18	858	00:15:11	911	00:00:53	53	0.0000
nopath	1	3	9	1	763	00:14:28	868	00:15:28	928	00:01:00	60	0.0000
nopath	5	3	3	1	621	00:14:52	892	00:15:42	942	00:00:50	50	0.0000
nopath	1	2	3	1	504	00:15:17	917	00:16:02	962	00:00:45	45	0.0000	00:00:47
nopath	6	3	5	1	667	00:15:02	902	00:16:02	962	00:01:00	60	0.0000
nopath	3	6	3	1	667	00:15:25	925	00:16:16	976	00:00:51	51	0.0000
nopath	1	5	3	1	785	00:15:19	919	00:16:22	982	00:01:03	63	0.0000
nopath	5	1	12	14	785	00:15:23	923	00:16:25	985	00:01:02	62	0.0000
nopath	3	6	12	14	667	00:15:42	942	00:16:36	996	00:00:54	54	0.0000
nopath	3	6	9	1	667	00:15:49	949	00:16:40	1000	00:00:51	51	0.0000
nopath	2	7	9	1	458	00:16:07	967	00:16:49	1009	00:00:42	42	0.0000
nopath	3	6	13	15	667	00:16:03	963	00:16:55	1015	00:00:52	52	0.0000
nopath	5	1	3	1	785	00:15:36	936	00:17:01	1021	00:01:25	85	0.0000	00:01:08
nopath	2	3	6	1	679	00:15:57	957	00:17:12	1032	00:01:15	75	0.0000
nopath	3	1	13	15	763	00:16:17	977	00:17:25	1045	00:01:08	68	0.0000
nopath	3	6	3	1	667	00:16:35	995	00:17:26	1046	00:00:51	51	0.0000
nopath	3	6	12	14	667	00:16:38	998	00:17:28	1048	00:00:50	50	0.0000
nopath	3	7	13	15	302	00:17:08	1028	00:17:41	1061	00:00:33	33	0.0000
nopath	3	6	5	1	667	00:16:55	1015	00:17:44	1064	00:00:49	49	0.0000
nopath	3	6	9	1	667	00:17:00	1020	00:17:51	1071	00:00:51	51	0.0000
nopath	1	3	5	1	763	00:17:03	1023	00:18:01	1081	00:00:58	58	0.0000	00:01:06
nopath	5	1	5	1	785	00:17:12	1032	00:18:26	1106	00:01:14	74	0.0000
nopath	1	3	9	1	763	00:17:20	1040	00:18:32	1112	00:01:12	72	0.0000
nopath	3	6	5	1	667	00:17:41	1061	00:18:35	1115	00:00:54	54	0.0000
nopath	3	6	3	1	667	00:17:51	1071	00:18:42	1122	00:00:51	51	0.0000
nopath	4	1	5	1	792	00:17:10	1030	00:18:44	1124	00:01:34	94	0.0000
nopath	6	7	12	14	624	00:17:48	1068	00:18:48	1128	00:01:00	60	0.0000
nopath	2	1	10	1	504	00:18:34	1114	00:19:19	1159	00:00:45	45	0.0000	00:00:46
nopath	3	6	3	1	667	00:18:30	1110	00:19:36	1176	00:01:06	66	0.0000
nopath	2	1	12	14	504	00:18:50	1130	00:19:36	1176	00:00:46	46	0.0000
nopath	6	1	5	1	832	00:18:04	1084	00:19:41	1181	00:01:37	97	0.0000
nopath	5	1	9	1	785	00:18:34	1114	00:19:43	1183	00:01:09	69	0.0000
nopath	3	6	12	14	667	00:18:53	1133	00:19:44	1184	00:00:51	51	0.0000
nopath	3	4	3	1	375	00:19:13	1153	00:19:45	1185	00:00:32	32	0.0000
nopath	5	4	12	14	650	00:18:50	1130	00:19:47	1187	00:00:57	57	0.0000
nopath	2	4	9	1	708	00:18:55	1135	00:19:55	1195	00:01:00	60	0.0000
nopath	2	3	3	1	679	00:19:22	1162	00:20:15	1215	00:00:53	53	0.0000	00:01:02
nopath	1	4	3	1	792	00:19:21	1161	00:20:26	1226	00:01:05	65	0.0000
nopath	2	1	3	1	504	00:19:58	1198	00:20:43	1243	00:00:45	45	0.0000
nopath	1	2	5	1	504	00:20:10	1210	00:20:55	1255	00:00:45	45	0.0000
nopath	3	6	3	1	667	00:20:18	1218	00:21:08	1268	00:00:50	50	0.0000	00:00:52
nopath	4	3	3	1	375	00:20:34	1234	00:21:09	1269	00:00:35	35	0.0000
nopath	5	6	3	1	380	00:20:46	1246	00:21:18	1278	00:00:32	32	0.0000
nopath	3	1	9	1	763	00:20:11	1211	00:21:25	1285	00:01:14	74	0.0000
nopath	2	1	10	1	504	00:20:52	1252	00:21:37	1297	00:00:45	45	0.0000
nopath	2	3	9	1	679	00:20:43	1243	00:21:44	1304	00:01:01	61	0.0000
nopath	2	4	9	1	708	00:20:38	1238	00:21:45	1305	00:01:07	67	0.0000
nopath	3	6	9	1	667	00:20:32	1232	00:21:46	1306	00:01:14	74	0.0000
nopath	3	6	13	15	667	00:20:41	1241	00:21:51	1311	00:01:10	70	0.0000
nopath	3	6	5	1	667	00:20:52	1252	00:21:53	1313	00:01:01	61	0.0000
nopath	1	4	3	1	792	00:20:33	1233	00:21:56	1316	00:01:23	83	0.0000
nopath	2	1	13	15	504	00:21:05	1265	00:21:58	1318	00:00:53	53	0.0000
nopath	1	2	9	1	504	00:20:44	1244	00:22:01	1321	00:01:17	77	0.0000	00:01:01
nopath	6	3	3	1	667	00:21:03	1263	00:22:03	1323	00:01:00	60	0.0000
nopath	1	2	12	14	504	00:21:22	1282	00:22:10	1330	00:00:48	48	0.0000
nopath	3	6	5	1	667	00:21:38	1298	00:22:29	1349	00:00:51	51	0.0000
nopath	3	6	10	1	667	00:21:39	1299	00:22:30	1350	00:00:51	51	0.0000
nopath	2	3	7	1	679	00:22:02	1322	00:22:54	1374	00:00:52	52	0.0000
nopath	1	2	9	1	504	00:22:18	1338	00:23:04	1384	00:00:46	46	0.0000	00:00:47
nopath	1	3	13	15	763	00:21:50	1310	00:23:11	1391	00:01:21	81	0.0000
nopath	3	2	12	14	679	00:21:52	1312	00:23:16	1396	00:01:24	84	0.0000
nopath	3	4	3	1	375	00:22:58	1378	00:23:30	1410	00:00:32	32	0.0000
nopath	4	1	6	1	792	00:22:31	1351	00:23:35	1415	00:01:04	64	0.0000
nopath	2	4	9	1	708	00:22:31	1351	00:23:45	1425	00:01:14	74	0.0000
nopath	1	7	5	1	542	00:22:37	1357	00:23:47	1427	00:01:10	70	0.0000
nopath	2	4	12	14	708	00:22:43	1363	00:23:47	1427	00:01:04	64	0.0000
nopath	5	3	3	1	621	00:22:57	1377	00:24:03	1443	00:01:06	66	0.0000	00:01:07
nopath	5	2	6	1	701	00:23:10	1390	00:24:05	1445	00:00:55	55	0.0000
nopath	3	1	9	1	763	00:23:03	1383	00:24:06	1446	00:01:03	63	0.0000
nopath	1	4	12	14	792	00:22:31	1351	00:24:16	1456	00:01:45	105	0.0000
nopath	2	3	3	1	679	00:23:07	1387	00:24:32	1472	00:01:25	85	0.0000
nopath	1	3	6	1	763	00:23:08	1388	00:24:35	1475	00:01:27	87	0.0000
nopath	3	6	5	1	667	00:23:32	1412	00:24:36	1476	00:01:04	64	0.0000
nopath	2	3	3	1	679	00:23:44	1424	00:24:39	1479	00:00:55	55	0.0000
nopath	6	1	2	1	832	00:22:50	1370	00:24:41	1481	00:01:51	111	0.0000
nopath	5	1	13	15	785	00:23:43	1423	00:24:46	1486	00:01:03	63	0.0000
nopath	3	5	9	1	621	00:23:41	1421	00:24:47	1487	00:01:06	66	0.0000
nopath	2	5	2	1	701	00:23:58	1438	00:25:03	1503	00:01:05	65	0.0000	00:00:59
nopath	2	3	3	1	679	00:24:19	1459	00:25:22	1522	00:01:03	63	0.0000
nopath	3	6	3	1	667	00:23:46	1426	00:25:26	1526	00:01:40	100	0.0000
nopath	6	2	9	1	748	00:24:22	1462	00:25:35	1535	00:01:13	73	0.0000
nopath	2	4	9	1	708	00:24:40	1480	00:25:35	1535	00:00:55	55	0.0000
nopath	3	6	5	1	667	00:24:40	1480	00:25:37	1537	00:00:57	57	0.0000
nopath	3	5	12	14	621	00:24:45	1485	00:25:43	1543	00:00:58	58	0.0000
nopath	6	2	5	1	748	00:24:51	1491	00:26:07	1567	00:01:16	76	0.0000	00:01:10
nopath	3	5	9	1	621	00:25:18	1518	00:26:09	1569	00:00:51	51	0.0000
nopath	5	1	12	14	785	00:24:19	1459	00:26:12	1572	00:01:53	113	0.0000
nopath	2	3	6	1	679	00:24:58	1498	00:26:12	1572	00:01:14	74	0.0000
nopath	4	7	9	1	331	00:25:39	1539	00:26:15	1575	00:00:36	36	0.0000
nopath	2	3	9	1	679	00:25:10	1510	00:26:15	1575	00:01:05	65	0.0000
nopath	3	6	8	1	667	00:25:29	1529	00:26:20	1580	00:00:51	51	0.0000
nopath	3	2	6	1	679	00:25:16	1516	00:26:25	1585	00:01:09	69	0.0000
nopath	3	6	12	14	667	00:25:35	1535	00:26:26	1586	00:00:51	51	0.0000
nopath	3	6	12	14	667	00:25:40	1540	00:26:30	1590	00:00:50	50	0.0000
nopath	6	3	3	1	667	00:25:37	1537	00:26:33	1593	00:00:56	56	0.0000
nopath	6	1	9	1	832	00:25:27	1527	00:26:41	1601	00:01:14	74	0.0000
nopath	2	3	12	14	679	00:25:49	1549	00:26:46	1606	00:00:57	57	0.0000
nopath	6	2	3	1	748	00:25:51	1551	00:26:55	1615	00:01:04	64	0.0000
nopath	5	3	3	1	621	00:25:56	1556	00:27:06	1626	00:01:10	70	0.0000	00:01:10
nopath	5	4	3	1	650	00:25:30	1530	00:27:08	1628	00:01:38	98	0.0000
nopath	5	1	5	1	785	00:26:07	1567	00:27:13	1633	00:01:06	66	0.0000
nopath	5	1	3	1	785	00:26:19	1579	00:27:19	1639	00:01:00	60	0.0000
nopath	2	3	12	14	679	00:26:09	1569	00:27:23	1643	00:01:14	74	0.0000
nopath	6	2	5	1	748	00:26:53	1613	00:27:55	1675	00:01:02	62	0.0000
nopath	2	3	13	15	679	00:27:08	1628	00:28:03	1683	00:00:55	55	0.0000	00:01:04
nopath	4	2	9	1	708	00:26:57	1617	00:28:05	1685	00:01:08	68	0.0000
nopath	3	6	10	1	667	00:27:06	1626	00:28:06	1686	00:01:00	60	0.0000
nopath	3	6	12	14	667	00:27:14	1634	00:28:07	1687	00:00:53	53	0.0000
nopath	2	7	9	1	458	00:27:31	1651	00:28:13	1693	00:00:42	42	0.0000
nopath	1	4	9	1	792	00:27:21	1641	00:28:36	1716	00:01:15	75	0.0000
nopath	5	1	13	15	785	00:27:44	1664	00:28:59	1739	00:01:15	75	0.0000
nopath	2	3	9	1	679	00:27:59	1679	00:29:02	1742	00:01:03	63	0.0000	00:01:03
nopath	3	6	5	1	667	00:28:12	1692	00:29:16	1756	00:01:04	64	0.0000
nopath	1	3	3	1	763	00:28:00	1680	00:29:22	1762	00:01:22	82	0.0000
nopath	3	6	13	15	667	00:28:19	1699	00:29:23	1763	00:01:04	64	0.0000
nopath	2	1	13	15	504	00:28:40	1720	00:29:28	1768	00:00:48	48	0.0000
nopath	3	6	3	1	667	00:28:40	1720	00:29:35	1775	00:00:55	55	0.0000
nopath	3	6	6	1	667	00:28:42	1722	00:29:40	1780	00:00:58	58	0.0000
nopath	4	1	13	15	792	00:28:31	1711	00:29:41	1781	00:01:10	70	0.0000
nopath	6	2	5	1	748	00:28:52	1732	00:29:50	1790	00:00:58	58	0.0000
nopath	2	3	9	1	679	00:28:08	1688	00:29:52	1792	00:01:44	104	0.0000
nopath	5	2	5	1	701	00:28:44	1724	00:30:11	1811	00:01:27	87	0.0000	00:01:04
nopath	3	6	9	1	667	00:29:08	1748	00:30:16	1816	00:01:08	68	0.0000
nopath	5	1	3	1	785	00:29:11	1751	00:30:18	1818	00:01:07	67	0.0000
nopath	5	1	12	14	785	00:29:20	1760	00:30:25	1825	00:01:05	65	0.0000
nopath	1	2	9	1	504	00:29:35	1775	00:30:27	1827	00:00:52	52	0.0000
nopath	5	1	3	1	785	00:29:26	1766	00:30:27	1827	00:01:01	61	0.0000
nopath	5	6	3	1	380	00:29:55	1795	00:30:27	1827	00:00:32	32	0.0000
nopath	1	2	9	1	504	00:29:48	1788	00:30:34	1834	00:00:46	46	0.0000
nopath	1	2	12	14	504	00:29:53	1793	00:30:42	1842	00:00:49	49	0.0000
nopath	4	2	7	1	708	00:29:33	1773	00:31:03	1863	00:01:30	90	0.0000	00:01:16
nopath	3	1	12	14	763	00:29:05	1745	00:31:09	1869	00:02:04	124	0.0000
nopath	3	1	13	15	763	00:29:33	1773	00:31:17	1877	00:01:44	104	0.0000
nopath	2	4	13	15	708	00:30:25	1825	00:31:19	1879	00:00:54	54	0.0000
nopath	5	1	3	1	785	00:29:56	1796	00:31:21	1881	00:01:25	85	0.0000
nopath	2	1	3	1	504	00:30:41	1841	00:31:37	1897	00:00:56	56	0.0000
nopath	2	3	3	1	679	00:30:56	1856	00:31:52	1912	00:00:56	56	0.0000
nopath	3	6	2	1	667	00:30:55	1855	00:31:56	1916	00:01:01	61	0.0000
nopath	3	5	3	1	621	00:31:00	1860	00:31:58	1918	00:00:58	58	0.0000
nopath	2	4	12	14	708	00:31:02	1862	00:31:58	1918	00:00:56	56	0.0000
nopath	2	3	9	1	679	00:31:05	1865	00:31:59	1919	00:00:54	54	0.0000
nopath	3	6	3	1	667	00:31:02	1862	00:32:00	1920	00:00:58	58	0.0000	00:01:01
nopath	3	6	3	1	667	00:31:09	1869	00:32:02	1922	00:00:53	53	0.0000
nopath	1	7	10	1	542	00:30:44	1844	00:32:04	1924	00:01:20	80	0.0000
nopath	1	2	9	1	504	00:31:06	1866	00:32:21	1941	00:01:15	75	0.0000
nopath	2	3	5	1	679	00:31:23	1883	00:32:25	1945	00:01:02	62	0.0000
nopath	6	2	9	1	748	00:31:29	1889	00:32:28	1948	00:00:59	59	0.0000
nopath	2	3	12	14	679	00:31:35	1895	00:32:30	1950	00:00:55	55	0.0000
nopath	1	2	3	1	504	00:31:37	1897	00:32:31	1951	00:00:54	54	0.0000
nopath	6	3	5	1	667	00:31:33	1893	00:32:43	1963	00:01:10	70	0.0000
nopath	1	3	13	15	763	00:31:41	1901	00:33:05	1985	00:01:24	84	0.0000	00:01:21
nopath	3	6	5	1	667	00:31:51	1911	00:33:05	1985	00:01:14	74	0.0000
nopath	1	3	6	1	763	00:31:42	1902	00:33:07	1987	00:01:25	85	0.0000
nopath	3	6	3	1	667	00:32:12	1932	00:33:09	1989	00:00:57	57	0.0000
nopath	3	6	5	1	667	00:32:22	1942	00:33:12	1992	00:00:50	50	0.0000
nopath	2	5	3	1	701	00:31:48	1908	00:33:23	2003	00:01:35	95	0.0000
nopath	6	4	12	14	696	00:32:28	1948	00:33:32	2012	00:01:04	64	0.0000
nopath	4	1	3	1	792	00:32:29	1949	00:33:46	2026	00:01:17	77	0.0000
nopath	3	6	12	14	667	00:32:58	1978	00:33:48	2028	00:00:50	50	0.0000
nopath	2	3	3	1	679	00:33:04	1984	00:34:00	2040	00:00:56	56	0.0000	00:01:04
nopath	6	1	10	1	832	00:32:46	1966	00:34:01	2041	00:01:15	75	0.0000
nopath	5	1	6	1	785	00:33:04	1984	00:34:04	2044	00:01:00	60	0.0000
nopath	2	3	3	1	679	00:33:16	1996	00:34:09	2049	00:00:53	53	0.0000
nopath	5	6	5	1	380	00:33:44	2024	00:34:17	2057	00:00:33	33	0.0000
nopath	1	4	13	15	792	00:32:54	1974	00:34:20	2060	00:01:26	86	0.0000
nopath	1	3	5	1	763	00:33:19	1999	00:34:22	2062	00:01:03	63	0.0000
nopath	6	1	9	1	832	00:32:47	1967	00:34:41	2081	00:01:54	114	0.0000
nopath	2	4	12	14	708	00:33:20	2000	00:34:46	2086	00:01:26	86	0.0000
nopath	2	4	5	1	708	00:33:22	2002	00:34:47	2087	00:01:25	85	0.0000
nopath	2	4	3	1	708	00:33:58	2038	00:34:51	2091	00:00:53	53	0.0000
nopath	3	6	3	1	667	00:34:03	2043	00:34:55	2095	00:00:52	52	0.0000
nopath	1	4	12	14	792	00:33:53	2033	00:34:56	2096	00:01:03	63	0.0000
nopath	3	6	3	1	667	00:34:06	2046	00:34:56	2096	00:00:50	50	0.0000
nopath	2	3	9	1	679	00:34:16	2056	00:35:09	2109	00:00:53	53	0.0000	00:00:53
nopath	2	7	9	1	458	00:34:32	2072	00:35:13	2113	00:00:41	41	0.0000
nopath	6	1	12	14	832	00:34:34	2074	00:35:38	2138	00:01:04	64	0.0000
nopath	5	3	5	1	621	00:34:34	2074	00:35:43	2143	00:01:09	69	0.0000
nopath	5	3	6	1	621	00:34:56	2096	00:35:45	2145	00:00:49	49	0.0000
nopath	3	5	13	15	621	00:34:33	2073	00:35:51	2151	00:01:18	78	0.0000
nopath	1	3	5	1	763	00:34:39	2079	00:35:52	2152	00:01:13	73	0.0000
nopath	4	2	3	1	708	00:34:28	2068	00:35:55	2155	00:01:27	87	0.0000
nopath	2	7	6	1	458	00:35:23	2123	00:36:05	2165	00:00:42	42	0.0000	00:00:41
nopath	1	3	5	1	763	00:35:03	2103	00:36:12	2172	00:01:09	69	0.0000
nopath	6	1	13	15	832	00:35:13	2113	00:36:21	2181	00:01:08	68	0.0000
nopath	3	6	5	1	667	00:35:31	2131	00:36:25	2185	00:00:54	54	0.0000
nopath	3	7	5	1	302	00:35:44	2144	00:36:27	2187	00:00:43	43	0.0000
nopath	6	1	5	1	832	00:35:25	2125	00:36:29	2189	00:01:04	64	0.0000
nopath	1	2	3	1	504	00:35:53	2153	00:36:38	2198	00:00:45	45	0.0000
nopath	5	1	9	1	785	00:35:38	2138	00:36:38	2198	00:01:00	60	0.0000
nopath	3	6	12	14	667	00:35:52	2152	00:36:49	2209	00:00:57	57	0.0000
nopath	1	5	6	1	785	00:35:47	2147	00:36:53	2213	00:01:06	66	0.0000
nopath	6	7	6	1	624	00:35:59	2159	00:36:55	2215	00:00:56	56	0.0000
nopath	6	1	13	15	832	00:35:40	2140	00:36:58	2218	00:01:18	78	0.0000
nopath	3	6	13	15	667	00:36:17	2177	00:37:09	2229	00:00:52	52	0.0000	00:00:54
nopath	1	3	3	1	763	00:36:11	2171	00:37:09	2229	00:00:58	58	0.0000
nopath	3	6	2	1	667	00:36:18	2178	00:37:11	2231	00:00:53	53	0.0000
nopath	2	3	13	15	679	00:36:20	2180	00:37:30	2250	00:01:10	70	0.0000
nopath	6	1	5	1	832	00:36:42	2202	00:37:45	2265	00:01:03	63	0.0000
nopath	6	3	6	1	667	00:37:09	2229	00:37:58	2278	00:00:49	49	0.0000
nopath	3	6	3	1	667	00:37:06	2226	00:38:05	2285	00:00:59	59	0.0000	00:00:56
nopath	2	3	10	1	679	00:36:43	2203	00:38:12	2292	00:01:29	89	0.0000
nopath	3	6	3	1	667	00:37:28	2248	00:38:18	2298	00:00:50	50	0.0000
nopath	2	3	9	1	679	00:37:32	2252	00:38:24	2304	00:00:52	52	0.0000
nopath	6	1	3	1	832	00:37:38	2258	00:38:40	2320	00:01:02	62	0.0000
nopath	6	1	5	1	832	00:37:44	2264	00:38:48	2328	00:01:04	64	0.0000
nopath	1	2	7	1	504	00:38:04	2284	00:38:48	2328	00:00:44	44	0.0000
nopath	3	2	9	1	679	00:38:08	2288	00:39:15	2355	00:01:07	67	0.0000	00:01:12
nopath	1	4	5	1	792	00:38:22	2302	00:39:22	2362	00:01:00	60	0.0000
nopath	2	1	5	1	504	00:38:49	2329	00:39:33	2373	00:00:44	44	0.0000
nopath	2	4	5	1	708	00:38:44	2324	00:39:36	2376	00:00:52	52	0.0000
nopath	1	7	12	14	542	00:38:57	2337	00:39:44	2384	00:00:47	47	0.0000
nopath	5	3	12	14	621	00:38:48	2328	00:39:54	2394	00:01:06	66	0.0000
nopath	1	3	6	1	763	00:39:13	2353	00:40:11	2411	00:00:58	58	0.0000	00:01:07
nopath	6	1	3	1	832	00:39:16	2356	00:40:18	2418	00:01:02	62	0.0000
nopath	4	6	13	15	696	00:39:08	2348	00:40:20	2420	00:01:12	72	0.0000
nopath	3	6	12	14	667	00:39:13	2353	00:40:21	2421	00:01:08	68	0.0000
nopath	3	6	6	1	667	00:39:26	2366	00:40:23	2423	00:00:57	57	0.0000
nopath	5	1	5	1	785	00:39:19	2359	00:40:25	2425	00:01:06	66	0.0000
nopath	4	5	10	1	650	00:39:18	2358	00:40:27	2427	00:01:09	69	0.0000
nopath	5	4	12	14	650	00:39:24	2364	00:40:29	2429	00:01:05	65	0.0000
nopath	1	3	5	1	763	00:39:59	2399	00:41:22	2482	00:01:23	83	0.0000	00:01:23
nopath	2	3	9	1	679	00:40:22	2422	00:41:25	2485	00:01:03	63	0.0000
nopath	5	1	3	1	785	00:40:28	2428	00:41:29	2489	00:01:01	61	0.0000
nopath	3	5	9	1	621	00:40:38	2438	00:41:31	2491	00:00:53	53	0.0000
nopath	3	6	12	14	667	00:40:46	2446	00:41:35	2495	00:00:49	49	0.0000
nopath	6	2	5	1	748	00:40:33	2433	00:41:41	2501	00:01:08	68	0.0000
nopath	6	3	9	1	667	00:40:24	2424	00:41:43	2503	00:01:19	79	0.0000
nopath	5	6	12	14	380	00:41:20	2480	00:41:58	2518	00:00:38	38	0.0000
nopath	3	2	3	1	679	00:40:36	2436	00:42:15	2535	00:01:39	99	0.0000	00:01:39
nopath	1	3	3	1	763	00:41:27	2487	00:42:25	2545	00:00:58	58	0.0000
nopath	6	2	3	1	748	00:41:38	2498	00:42:41	2561	00:01:03	63	0.0000
nopath	6	3	3	1	667	00:41:17	2477	00:42:43	2563	00:01:26	86	0.0000
nopath	6	1	3	1	832	00:42:02	2522	00:43:06	2586	00:01:04	64	0.0000	00:01:15
nopath	6	4	12	14	696	00:42:10	2530	00:43:09	2589	00:00:59	59	0.0000
nopath	3	6	2	1	667	00:42:21	2541	00:43:11	2591	00:00:50	50	0.0000
nopath	4	2	12	14	708	00:41:48	2508	00:43:16	2596	00:01:28	88	0.0000
nopath	6	3	9	1	667	00:42:27	2547	00:43:16	2596	00:00:49	49	0.0000
nopath	6	5	3	1	380	00:42:48	2568	00:43:24	2604	00:00:36	36	0.0000
nopath	3	6	9	1	667	00:42:48	2568	00:43:37	2617	00:00:49	49	0.0000
nopath	3	6	3	1	667	00:43:17	2597	00:44:06	2646	00:00:49	49	0.0000	00:00:53
nopath	5	7	9	1	577	00:43:10	2590	00:44:09	2649	00:00:59	59	0.0000
nopath	3	1	3	1	763	00:43:09	2589	00:44:16	2656	00:01:07	67	0.0000
nopath	3	2	10	1	679	00:43:25	2605	00:44:21	2661	00:00:56	56	0.0000
nopath	6	7	3	1	624	00:43:32	2612	00:44:28	2668	00:00:56	56	0.0000
nopath	3	7	7	1	302	00:43:46	2626	00:44:31	2671	00:00:45	45	0.0000
nopath	2	3	12	14	679	00:43:10	2590	00:44:33	2673	00:01:23	83	0.0000
nopath	3	6	5	1	667	00:43:21	2601	00:44:36	2676	00:01:15	75	0.0000
nopath	1	3	12	14	763	00:43:13	2593	00:44:36	2676	00:01:23	83	0.0000
nopath	2	3	3	1	679	00:43:52	2632	00:44:44	2684	00:00:52	52	0.0000
nopath	3	6	12	14	667	00:43:47	2627	00:44:47	2687	00:01:00	60	0.0000
nopath	5	3	12	14	621	00:43:42	2622	00:44:54	2694	00:01:12	72	0.0000
nopath	3	7	2	1	302	00:44:34	2674	00:45:08	2708	00:00:34	34	0.0000	00:00:38
nopath	1	3	3	1	763	00:44:19	2659	00:45:22	2722	00:01:03	63	0.0000
nopath	4	3	10	1	375	00:44:50	2690	00:45:25	2725	00:00:35	35	0.0000
nopath	5	3	3	1	621	00:44:43	2683	00:45:36	2736	00:00:53	53	0.0000
nopath	6	1	3	1	832	00:44:36	2676	00:45:40	2740	00:01:04	64	0.0000
nopath	5	1	9	1	785	00:44:39	2679	00:45:46	2746	00:01:07	67	0.0000
nopath	2	3	6	1	679	00:44:59	2699	00:45:52	2752	00:00:53	53	0.0000
nopath	3	6	12	14	667	00:44:56	2696	00:45:57	2757	00:01:01	61	0.0000
nopath	3	6	12	14	667	00:45:06	2706	00:45:59	2759	00:00:53	53	0.0000
nopath	3	6	3	1	667	00:45:12	2712	00:46:03	2763	00:00:51	51	0.0000	00:01:00
nopath	5	1	5	1	785	00:44:55	2695	00:46:11	2771	00:01:16	76	0.0000
nopath	2	5	13	15	701	00:44:46	2686	00:46:17	2777	00:01:31	91	0.0000
nopath	4	2	3	1	708	00:45:21	2721	00:46:23	2783	00:01:02	62	0.0000
nopath	5	3	3	1	621	00:45:06	2706	00:46:23	2783	00:01:17	77	0.0000
nopath	4	1	10	1	792	00:45:06	2706	00:46:28	2788	00:01:22	82	0.0000
nopath	2	3	10	1	679	00:45:12	2712	00:46:32	2792	00:01:20	80	0.0000
nopath	4	7	5	1	331	00:45:59	2759	00:46:35	2795	00:00:36	36	0.0000
nopath	2	3	6	1	679	00:45:47	2747	00:46:39	2799	00:00:52	52	0.0000
nopath	4	1	5	1	792	00:45:35	2735	00:46:42	2802	00:01:07	67	0.0000
nopath	3	5	8	1	621	00:45:49	2749	00:46:47	2807	00:00:58	58	0.0000
nopath	6	7	12	14	624	00:45:55	2755	00:47:00	2820	00:01:05	65	0.0000	00:00:59
nopath	2	1	4	1	504	00:46:17	2777	00:47:02	2822	00:00:45	45	0.0000
nopath	2	3	5	1	679	00:45:54	2754	00:47:02	2822	00:01:08	68	0.0000
nopath	2	3	5	1	679	00:46:01	2761	00:47:04	2824	00:01:03	63	0.0000
nopath	2	7	2	1	458	00:46:16	2776	00:47:05	2825	00:00:49	49	0.0000
nopath	2	1	13	15	504	00:46:28	2788	00:47:17	2837	00:00:49	49	0.0000
nopath	2	4	3	1	708	00:46:18	2778	00:47:22	2842	00:01:04	64	0.0000
nopath	2	4	9	1	708	00:46:22	2782	00:47:24	2844	00:01:02	62	0.0000
nopath	3	2	5	1	679	00:46:24	2784	00:47:25	2845	00:01:01	61	0.0000
nopath	3	6	3	1	667	00:46:22	2782	00:47:26	2846	00:01:04	64	0.0000
nopath	3	1	12	14	763	00:45:52	2752	00:47:28	2848	00:01:36	96	0.0000
nopath	4	2	3	1	708	00:46:23	2783	00:47:29	2849	00:01:06	66	0.0000
nopath	6	3	10	1	667	00:46:13	2773	00:47:33	2853	00:01:20	80	0.0000
nopath	5	7	6	1	577	00:45:55	2755	00:47:39	2859	00:01:44	104	0.0000
nopath	2	1	3	1	504	00:46:56	2816	00:47:40	2860	00:00:44	44	0.0000
nopath	2	3	9	1	679	00:46:30	2790	00:47:42	2862	00:01:12	72	0.0000
nopath	2	3	5	1	679	00:46:33	2793	00:47:45	2865	00:01:12	72	0.0000
nopath	5	2	12	14	701	00:45:14	2714	00:47:46	2866	00:02:32	152	0.0000
nopath	2	4	12	14	708	00:46:40	2800	00:47:49	2869	00:01:09	69	0.0000
nopath	6	2	10	1	748	00:46:20	2780	00:47:49	2869	00:01:29	89	0.0000
nopath	2	4	9	1	708	00:46:46	2806	00:47:51	2871	00:01:05	65	0.0000
nopath	6	1	5	1	832	00:45:13	2713	00:47:53	2873	00:02:40	160	0.0000
nopath	2	4	13	15	708	00:46:51	2811	00:47:53	2873	00:01:02	62	0.0000
nopath	2	3	3	1	679	00:46:59	2819	00:47:54	2874	00:00:55	55	0.0000
nopath	3	2	12	14	679	00:46:44	2804	00:48:05	2885	00:01:21	81	0.0000	00:01:06
nopath	3	6	12	14	667	00:46:54	2814	00:48:26	2906	00:01:32	92	0.0000
nopath	1	2	5	1	504	00:47:23	2843	00:48:31	2911	00:01:08	68	0.0000
nopath	3	6	13	15	667	00:47:01	2821	00:48:31	2911	00:01:30	90	0.0000
nopath	2	3	3	1	679	00:47:04	2824	00:48:32	2912	00:01:28	88	0.0000
nopath	3	6	8	1	667	00:47:27	2847	00:48:34	2914	00:01:07	67	0.0000
nopath	2	3	3	1	679	00:47:33	2853	00:48:35	2915	00:01:02	62	0.0000
nopath	3	5	13	15	621	00:47:43	2863	00:48:40	2920	00:00:57	57	0.0000
nopath	3	6	12	14	667	00:47:48	2868	00:48:41	2921	00:00:53	53	0.0000
nopath	3	2	5	1	679	00:47:19	2839	00:48:45	2925	00:01:26	86	0.0000
nopath	2	5	9	1	701	00:47:13	2833	00:48:53	2933	00:01:40	100	0.0000
nopath	3	4	12	14	375	00:48:08	2888	00:48:56	2936	00:00:48	48	0.0000
nopath	6	7	9	1	624	00:47:58	2878	00:48:57	2937	00:00:59	59	0.0000
nopath	3	4	12	14	375	00:48:26	2906	00:49:01	2941	00:00:35	35	0.0000	00:00:36
nopath	1	4	3	1	792	00:47:38	2858	00:49:05	2945	00:01:27	87	0.0000
nopath	1	3	12	14	763	00:47:49	2869	00:49:05	2945	00:01:16	76	0.0000
nopath	6	5	12	14	380	00:48:28	2908	00:49:08	2948	00:00:40	40	0.0000
nopath	2	3	3	1	679	00:47:50	2870	00:49:08	2948	00:01:18	78	0.0000
nopath	2	1	5	1	504	00:48:30	2910	00:49:14	2954	00:00:44	44	0.0000
nopath	6	3	9	1	667	00:48:09	2889	00:49:23	2963	00:01:14	74	0.0000
nopath	3	4	3	1	375	00:48:58	2938	00:49:30	2970	00:00:32	32	0.0000
nopath	2	3	12	14	679	00:48:47	2927	00:49:43	2983	00:00:56	56	0.0000
nopath	4	7	9	1	331	00:48:53	2933	00:49:44	2984	00:00:51	51	0.0000
nopath	2	3	9	1	679	00:48:51	2931	00:49:45	2985	00:00:54	54	0.0000
nopath	4	2	12	14	708	00:48:40	2920	00:49:46	2986	00:01:06	66	0.0000
nopath	1	3	3	1	763	00:48:27	2907	00:49:55	2995	00:01:28	88	0.0000
nopath	5	3	3	1	621	00:49:22	2962	00:50:10	3010	00:00:48	48	0.0000	00:01:02
nopath	5	1	12	14	785	00:49:03	2943	00:50:12	3012	00:01:09	69	0.0000
nopath	3	2	12	14	679	00:49:03	2943	00:50:16	3016	00:01:13	73	0.0000
nopath	5	3	5	1	621	00:49:32	2972	00:50:22	3022	00:00:50	50	0.0000
nopath	5	3	12	14	621	00:49:38	2978	00:50:28	3028	00:00:50	50	0.0000
nopath	3	2	9	1	679	00:49:05	2945	00:50:29	3029	00:01:24	84	0.0000
nopath	3	6	5	1	667	00:49:38	2978	00:50:30	3030	00:00:52	52	0.0000
nopath	5	3	13	15	621	00:49:44	2984	00:50:34	3034	00:00:50	50	0.0000
nopath	2	1	9	1	504	00:50:02	3002	00:50:47	3047	00:00:45	45	0.0000
nopath	6	7	5	1	624	00:49:39	2979	00:50:48	3048	00:01:09	69	0.0000
nopath	5	1	13	15	785	00:49:13	2953	00:50:55	3055	00:01:42	102	0.0000
nopath	2	4	3	1	708	00:49:28	2968	00:50:55	3055	00:01:27	87	0.0000
nopath	2	3	12	14	679	00:49:59	2999	00:50:57	3057	00:00:58	58	0.0000
nopath	3	6	5	1	667	00:50:07	3007	00:50:58	3058	00:00:51	51	0.0000
nopath	1	3	6	1	763	00:50:05	3005	00:51:05	3065	00:01:00	60	0.0000	00:01:11
nopath	3	2	3	1	679	00:49:52	2992	00:51:05	3065	00:01:13	73	0.0000
nopath	3	6	12	14	667	00:50:15	3015	00:51:06	3066	00:00:51	51	0.0000
nopath	3	6	3	1	667	00:50:19	3019	00:51:09	3069	00:00:50	50	0.0000
nopath	6	5	12	14	380	00:50:37	3037	00:51:11	3071	00:00:34	34	0.0000
nopath	2	1	3	1	504	00:50:09	3009	00:51:17	3077	00:01:08	68	0.0000
nopath	5	6	3	1	380	00:50:44	3044	00:51:26	3086	00:00:42	42	0.0000
nopath	6	2	13	15	748	00:50:10	3010	00:51:29	3089	00:01:19	79	0.0000
nopath	1	3	12	14	763	00:50:08	3008	00:51:33	3093	00:01:25	85	0.0000
nopath	6	2	6	1	748	00:50:30	3030	00:51:34	3094	00:01:04	64	0.0000
nopath	5	1	13	15	785	00:50:01	3001	00:51:35	3095	00:01:34	94	0.0000
nopath	1	3	9	1	763	00:50:11	3011	00:51:35	3095	00:01:24	84	0.0000
nopath	3	5	5	1	621	00:50:27	3027	00:51:36	3096	00:01:09	69	0.0000
nopath	6	1	10	1	832	00:50:21	3021	00:51:37	3097	00:01:16	76	0.0000
nopath	1	2	13	15	504	00:50:48	3048	00:51:39	3099	00:00:51	51	0.0000
nopath	2	3	5	1	679	00:50:45	3045	00:51:39	3099	00:00:54	54	0.0000
nopath	3	5	13	15	621	00:50:31	3031	00:51:43	3103	00:01:12	72	0.0000
nopath	3	6	9	1	667	00:50:46	3046	00:51:44	3104	00:00:58	58	0.0000
nopath	5	3	12	14	621	00:50:21	3021	00:51:54	3114	00:01:33	93	0.0000
nopath	2	6	10	1	748	00:50:24	3024	00:51:56	3116	00:01:32	92	0.0000
nopath	5	3	12	14	621	00:50:40	3040	00:51:58	3118	00:01:18	78	0.0000
nopath	1	3	3	1	763	00:50:34	3034	00:52:02	3122	00:01:28	88	0.0000	00:01:25
nopath	2	3	12	14	679	00:51:10	3070	00:52:10	3130	00:01:00	60	0.0000
nopath	2	3	3	1	679	00:51:12	3072	00:52:12	3132	00:01:00	60	0.0000
nopath	5	1	13	15	785	00:50:25	3025	00:52:15	3135	00:01:50	110	0.0000
nopath	2	4	4	1	708	00:51:19	3079	00:52:15	3135	00:00:56	56	0.0000
nopath	6	1	9	1	832	00:51:03	3063	00:52:16	3136	00:01:13	73	0.0000
nopath	1	2	9	1	504	00:51:20	3080	00:52:17	3137	00:00:57	57	0.0000
nopath	6	1	5	1	832	00:51:06	3066	00:52:18	3138	00:01:12	72	0.0000
nopath	5	6	5	1	380	00:51:40	3100	00:52:20	3140	00:00:40	40	0.0000
nopath	3	6	12	14	667	00:51:20	3080	00:52:37	3157	00:01:17	77	0.0000
nopath	3	6	3	1	667	00:51:29	3089	00:52:40	3160	00:01:11	71	0.0000
nopath	2	3	9	1	679	00:51:30	3090	00:52:46	3166	00:01:16	76	0.0000
nopath	2	4	3	1	708	00:51:38	3098	00:52:49	3169	00:01:11	71	0.0000
nopath	2	4	12	14	708	00:51:47	3107	00:52:51	3171	00:01:04	64	0.0000
nopath	6	1	12	14	832	00:51:25	3085	00:52:52	3172	00:01:27	87	0.0000
nopath	2	4	9	1	708	00:51:51	3111	00:52:53	3173	00:01:02	62	0.0000
nopath	6	1	2	1	832	00:51:36	3096	00:52:54	3174	00:01:18	78	0.0000
nopath	5	1	3	1	785	00:51:25	3085	00:52:55	3175	00:01:30	90	0.0000
nopath	2	3	9	1	679	00:52:02	3122	00:52:55	3175	00:00:53	53	0.0000
nopath	1	2	13	15	504	00:51:27	3087	00:52:58	3178	00:01:31	91	0.0000
nopath	5	1	12	14	785	00:51:46	3106	00:52:58	3178	00:01:12	72	0.0000
nopath	2	3	12	14	679	00:52:03	3123	00:53:01	3181	00:00:58	58	0.0000	00:01:04
nopath	6	2	13	15	748	00:51:49	3109	00:53:03	3183	00:01:14	74	0.0000
nopath	2	6	3	1	748	00:50:47	3047	00:53:06	3186	00:02:19	139	0.0000
nopath	1	2	5	1	504	00:52:19	3139	00:53:07	3187	00:00:48	48	0.0000
nopath	5	3	13	15	621	00:52:01	3121	00:53:16	3196	00:01:15	75	0.0000
nopath	4	6	12	14	696	00:52:22	3142	00:53:18	3198	00:00:56	56	0.0000
nopath	2	7	3	1	458	00:52:08	3128	00:53:24	3204	00:01:16	76	0.0000
nopath	5	4	6	1	650	00:52:08	3128	00:53:25	3205	00:01:17	77	0.0000
nopath	1	3	5	1	763	00:52:04	3124	00:53:32	3212	00:01:28	88	0.0000
nopath	4	1	9	1	792	00:52:18	3138	00:53:33	3213	00:01:15	75	0.0000
nopath	3	6	12	14	667	00:52:23	3143	00:53:36	3216	00:01:13	73	0.0000
nopath	3	6	5	1	667	00:52:46	3166	00:53:39	3219	00:00:53	53	0.0000
nopath	5	1	3	1	785	00:52:10	3130	00:53:41	3221	00:01:31	91	0.0000
nopath	3	6	5	1	667	00:52:49	3169	00:53:41	3221	00:00:52	52	0.0000
nopath	2	4	13	15	708	00:52:18	3138	00:53:42	3222	00:01:24	84	0.0000
nopath	6	2	3	1	748	00:52:17	3137	00:53:43	3223	00:01:26	86	0.0000
nopath	2	3	9	1	679	00:52:35	3155	00:53:44	3224	00:01:09	69	0.0000
nopath	6	1	10	1	832	00:52:01	3121	00:53:45	3225	00:01:44	104	0.0000
nopath	2	4	12	14	708	00:52:38	3158	00:53:47	3227	00:01:09	69	0.0000
nopath	1	2	3	1	504	00:53:00	3180	00:53:49	3229	00:00:49	49	0.0000
nopath	1	3	12	14	763	00:52:24	3144	00:53:57	3237	00:01:33	93	0.0000
nopath	1	4	3	1	792	00:52:28	3148	00:54:00	3240	00:01:32	92	0.0000	00:01:15
nopath	1	4	6	1	792	00:52:35	3155	00:54:01	3241	00:01:26	86	0.0000
nopath	6	5	12	14	380	00:53:33	3213	00:54:19	3259	00:00:46	46	0.0000
nopath	2	1	3	1	504	00:53:37	3217	00:54:20	3260	00:00:43	43	0.0000
nopath	5	1	10	1	785	00:52:29	3149	00:54:26	3266	00:01:57	117	0.0000
nopath	1	2	3	1	504	00:53:43	3223	00:54:30	3270	00:00:47	47	0.0000
nopath	2	4	9	1	708	00:52:59	3179	00:54:35	3275	00:01:36	96	0.0000
nopath	3	6	9	1	667	00:53:29	3209	00:54:38	3278	00:01:09	69	0.0000
nopath	3	2	9	1	679	00:53:24	3204	00:54:39	3279	00:01:15	75	0.0000
nopath	3	6	12	14	667	00:53:40	3220	00:54:42	3282	00:01:02	62	0.0000
nopath	1	3	3	1	763	00:53:40	3220	00:54:54	3294	00:01:14	74	0.0000
nopath	1	4	5	1	792	00:53:24	3204	00:54:55	3295	00:01:31	91	0.0000
nopath	6	1	12	14	832	00:53:53	3233	00:55:02	3302	00:01:09	69	0.0000	00:01:27
nopath	6	3	12	14	667	00:54:08	3248	00:55:02	3302	00:00:54	54	0.0000
nopath	4	2	5	1	708	00:53:52	3232	00:55:05	3305	00:01:13	73	0.0000
nopath	3	6	6	1	667	00:54:08	3248	00:55:06	3306	00:00:58	58	0.0000
nopath	3	6	9	1	667	00:54:11	3251	00:55:07	3307	00:00:56	56	0.0000
nopath	3	7	2	1	302	00:54:28	3268	00:55:14	3314	00:00:46	46	0.0000
nopath	5	4	12	14	650	00:54:26	3266	00:55:22	3322	00:00:56	56	0.0000
nopath	2	4	12	14	708	00:53:43	3223	00:55:26	3326	00:01:43	103	0.0000
nopath	3	6	5	1	667	00:54:24	3264	00:55:26	3326	00:01:02	62	0.0000
nopath	2	4	9	1	708	00:53:59	3239	00:55:27	3327	00:01:28	88	0.0000
nopath	2	4	3	1	708	00:54:10	3250	00:55:29	3329	00:01:19	79	0.0000
nopath	1	3	4	1	763	00:53:45	3225	00:55:30	3330	00:01:45	105	0.0000
nopath	6	1	2	1	832	00:54:07	3247	00:55:31	3331	00:01:24	84	0.0000
nopath	3	6	13	15	667	00:54:27	3267	00:55:32	3332	00:01:05	65	0.0000
nopath	2	3	10	1	679	00:54:20	3260	00:55:32	3332	00:01:12	72	0.0000
nopath	5	1	10	1	785	00:54:09	3249	00:55:33	3333	00:01:24	84	0.0000
nopath	6	2	3	1	748	00:54:26	3266	00:55:34	3334	00:01:08	68	0.0000
nopath	3	6	12	14	667	00:54:33	3273	00:55:34	3334	00:01:01	61	0.0000
nopath	2	4	10	1	708	00:54:29	3269	00:55:36	3336	00:01:07	67	0.0000
nopath	3	1	12	14	763	00:54:37	3277	00:56:00	3360	00:01:23	83	0.0000	00:01:23
nopath	6	4	9	1	696	00:54:20	3260	00:56:01	3361	00:01:41	101	0.0000
nopath	6	7	6	1	624	00:54:44	3284	00:56:03	3363	00:01:19	79	0.0000
nopath	5	3	3	1	621	00:54:46	3286	00:56:04	3364	00:01:18	78	0.0000
nopath	3	6	12	14	667	00:54:44	3284	00:56:07	3367	00:01:23	83	0.0000
nopath	3	6	12	14	667	00:54:54	3294	00:56:08	3368	00:01:14	74	0.0000
nopath	3	6	2	1	667	00:54:59	3299	00:56:10	3370	00:01:11	71	0.0000
nopath	1	3	12	14	763	00:54:36	3276	00:56:13	3373	00:01:37	97	0.0000
nopath	3	6	13	15	667	00:55:06	3306	00:56:15	3375	00:01:09	69	0.0000
nopath	2	4	5	1	708	00:55:11	3311	00:56:16	3376	00:01:05	65	0.0000
nopath	3	6	12	14	667	00:55:21	3321	00:56:18	3378	00:00:57	57	0.0000
nopath	6	7	10	1	624	00:55:28	3328	00:56:28	3388	00:01:00	60	0.0000
nopath	6	2	12	14	748	00:55:32	3332	00:56:36	3396	00:01:04	64	0.0000
nopath	3	4	2	1	375	00:55:59	3359	00:56:38	3398	00:00:39	39	0.0000
nopath	2	3	12	14	679	00:55:18	3318	00:56:43	3403	00:01:25	85	0.0000
nopath	1	4	9	1	792	00:55:10	3310	00:56:46	3406	00:01:36	96	0.0000
nopath	2	3	9	1	679	00:55:37	3337	00:56:47	3407	00:01:10	70	0.0000
nopath	3	6	12	14	667	00:55:37	3337	00:56:47	3407	00:01:10	70	0.0000
nopath	2	3	5	1	679	00:55:47	3347	00:56:49	3409	00:01:02	62	0.0000
nopath	3	6	5	1	667	00:55:51	3351	00:56:53	3413	00:01:02	62	0.0000
nopath	1	4	3	1	792	00:55:32	3332	00:56:56	3416	00:01:24	84	0.0000
nopath	1	3	6	1	763	00:55:51	3351	00:56:58	3418	00:01:07	67	0.0000
nopath	1	2	5	1	504	00:56:09	3369	00:56:59	3419	00:00:50	50	0.0000
nopath	5	1	13	15	785	00:55:30	3330	00:56:59	3419	00:01:29	89	0.0000
nopath	3	6	5	1	667	00:55:53	3353	00:56:59	3419	00:01:06	66	0.0000
nopath	6	5	8	1	380	00:56:34	3394	00:57:10	3430	00:00:36	36	0.0000	00:00:38
nopath	5	3	3	1	621	00:55:32	3332	00:57:13	3433	00:01:41	101	0.0000
nopath	6	3	3	1	667	00:56:04	3364	00:57:15	3435	00:01:11	71	0.0000
nopath	2	1	13	15	504	00:56:06	3366	00:57:20	3440	00:01:14	74	0.0000
nopath	2	1	13	15	504	00:56:29	3389	00:57:26	3446	00:00:57	57	0.0000
nopath	3	2	3	1	679	00:55:48	3348	00:57:28	3448	00:01:40	100	0.0000
nopath	4	1	12	14	792	00:55:33	3333	00:57:35	3455	00:02:02	122	0.0000
nopath	2	3	12	14	679	00:56:47	3407	00:57:43	3463	00:00:56	56	0.0000
nopath	2	4	9	1	708	00:56:48	3408	00:57:45	3465	00:00:57	57	0.0000
nopath	3	5	12	14	621	00:56:17	3377	00:57:45	3465	00:01:28	88	0.0000
nopath	6	1	5	1	832	00:56:44	3404	00:57:45	3465	00:01:01	61	0.0000
nopath	2	4	3	1	708	00:56:50	3410	00:57:47	3467	00:00:57	57	0.0000
nopath	3	6	13	15	667	00:56:55	3415	00:57:49	3469	00:00:54	54	0.0000
nopath	6	1	10	1	832	00:56:46	3406	00:57:51	3471	00:01:05	65	0.0000
nopath	5	6	6	1	380	00:57:31	3451	00:58:05	3485	00:00:34	34	0.0000	00:00:35
nopath	2	1	5	1	504	00:57:30	3450	00:58:16	3496	00:00:46	46	0.0000
nopath	5	4	5	1	650	00:57:22	3442	00:58:20	3500	00:00:58	58	0.0000
nopath	3	2	5	1	679	00:57:07	3427	00:58:24	3504	00:01:17	77	0.0000
nopath	1	3	3	1	763	00:56:28	3388	00:58:24	3504	00:01:56	116	0.0000
nopath	3	6	5	1	667	00:57:14	3434	00:58:26	3506	00:01:12	72	0.0000
nopath	4	2	5	1	708	00:57:02	3422	00:58:26	3506	00:01:24	84	0.0000
nopath	1	4	12	14	792	00:56:10	3370	00:58:26	3506	00:02:16	136	0.0000
nopath	1	3	3	1	763	00:57:09	3429	00:58:26	3506	00:01:17	77	0.0000
nopath	3	6	13	15	667	00:57:27	3447	00:58:28	3508	00:01:01	61	0.0000
nopath	4	1	3	1	792	00:56:34	3394	00:58:29	3509	00:01:55	115	0.0000
nopath	3	6	12	14	667	00:57:30	3450	00:58:31	3511	00:01:01	61	0.0000
nopath	2	4	12	14	708	00:57:37	3457	00:58:33	3513	00:00:56	56	0.0000
nopath	3	6	10	1	667	00:57:33	3453	00:58:33	3513	00:01:00	60	0.0000
nopath	2	4	13	15	708	00:57:41	3461	00:58:37	3517	00:00:56	56	0.0000
nopath	2	4	3	1	708	00:57:47	3467	00:58:40	3520	00:00:53	53	0.0000
nopath	3	6	13	15	667	00:57:47	3467	00:58:41	3521	00:00:54	54	0.0000
nopath	5	1	12	14	785	00:56:51	3411	00:58:42	3522	00:01:51	111	0.0000
nopath	5	1	9	1	785	00:57:19	3439	00:58:44	3524	00:01:25	85	0.0000
nopath	2	3	12	14	679	00:57:55	3475	00:58:48	3528	00:00:53	53	0.0000
nopath	2	4	5	1	708	00:57:57	3477	00:58:51	3531	00:00:54	54	0.0000
nopath	3	2	3	1	679	00:57:44	3464	00:58:55	3535	00:01:11	71	0.0000
nopath	4	2	12	14	708	00:57:52	3472	00:58:58	3538	00:01:06	66	0.0000
nopath	6	2	9	1	748	00:57:42	3462	00:59:05	3545	00:01:23	83	0.0000	00:01:10
nopath	6	7	3	1	624	00:57:27	3447	00:59:07	3547	00:01:40	100	0.0000
nopath	6	2	3	1	748	00:57:50	3470	00:59:07	3547	00:01:17	77	0.0000
nopath	1	2	3	1	504	00:58:16	3496	00:59:11	3551	00:00:55	55	0.0000
nopath	5	2	5	1	701	00:57:49	3469	00:59:15	3555	00:01:26	86	0.0000
nopath	5	2	5	1	701	00:58:07	3487	00:59:17	3557	00:01:10	70	0.0000
nopath	5	4	6	1	650	00:57:47	3467	00:59:19	3559	00:01:32	92	0.0000
nopath	1	3	12	14	763	00:57:46	3466	00:59:23	3563	00:01:37	97	0.0000
nopath	1	3	9	1	763	00:57:49	3469	00:59:25	3565	00:01:36	96	0.0000
nopath	1	3	5	1	763	00:57:57	3477	00:59:27	3567	00:01:30	90	0.0000
nopath	2	3	5	1	679	00:58:10	3490	00:59:29	3569	00:01:19	79	0.0000
nopath	3	6	13	15	667	00:57:50	3470	00:59:30	3570	00:01:40	100	0.0000
nopath	4	3	12	14	375	00:58:46	3526	00:59:31	3571	00:00:45	45	0.0000
nopath	3	6	3	1	667	00:58:12	3492	00:59:32	3572	00:01:20	80	0.0000
nopath	6	2	7	1	748	00:58:30	3510	00:59:33	3573	00:01:03	63	0.0000
nopath	3	6	13	15	667	00:58:22	3502	00:59:34	3574	00:01:12	72	0.0000
nopath	1	2	12	14	504	00:58:51	3531	00:59:37	3577	00:00:46	46	0.0000
nopath	3	6	13	15	667	00:58:32	3512	00:59:37	3577	00:01:05	65	0.0000
nopath	3	6	2	1	667	00:58:33	3513	00:59:39	3579	00:01:06	66	0.0000
nopath	6	4	2	1	696	00:58:17	3497	00:59:48	3588	00:01:31	91	0.0000
nopath	6	7	5	1	624	00:58:21	3501	00:59:50	3590	00:01:29	89	0.0000
nopath	1	3	7	1	763	00:58:57	3537	01:00:02	3602	00:01:05	65	0.0000	00:01:28
nopath	4	1	10	1	792	00:58:19	3499	01:00:05	3605	00:01:46	106	0.0000
nopath	4	3	12	14	375	00:59:04	3544	01:00:05	3605	00:01:01	61	0.0000
nopath	1	2	5	1	504	00:59:16	3556	01:00:11	3611	00:00:55	55	0.0000
nopath	6	1	10	1	832	00:58:59	3539	01:00:11	3611	00:01:12	72	0.0000
nopath	5	3	12	14	621	00:59:10	3550	01:00:14	3614	00:01:04	64	0.0000
nopath	3	6	3	1	667	00:59:18	3558	01:00:15	3615	00:00:57	57	0.0000
nopath	3	5	9	1	621	00:59:26	3566	01:00:17	3617	00:00:51	51	0.0000
nopath	5	3	12	14	621	00:59:32	3572	01:00:22	3622	00:00:50	50	0.0000
nopath	1	2	10	1	504	00:59:36	3576	01:00:23	3623	00:00:47	47	0.0000
nopath	2	4	9	1	708	00:59:00	3540	01:00:35	3635	00:01:35	95	0.0000
nopath	3	6	3	1	667	00:59:27	3567	01:00:37	3637	00:01:10	70	0.0000
nopath	2	4	12	14	708	00:59:24	3564	01:00:37	3637	00:01:13	73	0.0000
nopath	3	6	3	1	667	00:59:43	3583	01:00:38	3638	00:00:55	55	0.0000
nopath	3	6	3	1	667	00:59:50	3590	01:00:42	3642	00:00:52	52	0.0000
nopath	3	6	9	1	667	00:59:55	3595	01:00:46	3646	00:00:51	51	0.0000
nopath	3	6	10	1	667	00:59:59	3599	01:00:49	3649	00:00:50	50	0.0000
nopath	3	4	5	1	375	01:00:12	3612	01:00:49	3649	00:00:37	37	0.0000
nopath	1	3	5	1	763	00:59:34	3574	01:00:52	3652	00:01:18	78	0.0000
nopath	2	1	12	14	504	01:00:02	3602	01:00:53	3653	00:00:51	51	0.0000
nopath	3	1	12	14	763	00:59:17	3557	01:00:55	3655	00:01:38	98	0.0000
nopath	4	2	3	1	708	00:59:43	3583	01:00:57	3657	00:01:14	74	0.0000
nopath	2	3	5	1	679	00:59:50	3590	01:00:57	3657	00:01:07	67	0.0000
nopath	5	6	3	1	380	00:59:48	3588	01:00:57	3657	00:01:09	69	0.0000
nopath	2	4	3	1	708	00:59:59	3599	01:01:00	3660	00:01:01	61	0.0000	00:01:07
nopath	2	4	9	1	708	01:00:06	3606	01:01:05	3665	00:00:59	59	0.0000
nopath	6	1	2	1	832	00:59:29	3569	01:01:11	3671	00:01:42	102	0.0000
nopath	6	1	5	1	832	00:59:52	3592	01:01:13	3673	00:01:21	81	0.0000
nopath	6	3	13	15	667	01:00:05	3605	01:01:16	3676	00:01:11	71	0.0000
nopath	5	2	12	14	701	01:00:02	3602	01:01:24	3684	00:01:22	82	0.0000
nopath	4	6	3	1	696	00:59:32	3572	01:01:26	3686	00:01:54	114	0.0000
nopath	5	4	3	1	650	01:00:14	3614	01:01:28	3688	00:01:14	74	0.0000
nopath	5	1	5	1	785	01:00:05	3605	01:01:32	3692	00:01:27	87	0.0000
nopath	5	1	3	1	785	01:00:10	3610	01:01:33	3693	00:01:23	83	0.0000
nopath	2	3	12	14	679	01:00:14	3614	01:01:33	3693	00:01:19	79	0.0000
nopath	1	2	12	14	504	01:00:43	3643	01:01:34	3694	00:00:51	51	0.0000
nopath	2	3	9	1	679	01:00:17	3617	01:01:35	3695	00:01:18	78	0.0000
nopath	3	6	3	1	667	01:00:26	3626	01:01:37	3697	00:01:11	71	0.0000
nopath	1	2	3	1	504	01:00:45	3645	01:01:38	3698	00:00:53	53	0.0000
nopath	2	4	3	1	708	01:00:23	3623	01:01:39	3699	00:01:16	76	0.0000
nopath	1	3	5	1	763	01:00:09	3609	01:01:40	3700	00:01:31	91	0.0000
nopath	3	6	10	1	667	01:00:33	3633	01:01:43	3703	00:01:10	70	0.0000
nopath	1	3	3	1	763	01:00:40	3640	01:01:43	3703	00:01:03	63	0.0000
nopath	3	6	3	1	667	01:00:40	3640	01:01:44	3704	00:01:04	64	0.0000
nopath	3	6	12	14	667	01:00:41	3641	01:01:47	3707	00:01:06	66	0.0000
nopath	1	7	3	1	542	01:01:02	3662	01:01:50	3710	00:00:48	48	0.0000
nopath	1	2	9	1	504	01:01:05	3665	01:01:51	3711	00:00:46	46	0.0000
nopath	5	3	10	1	621	01:00:27	3627	01:01:53	3713	00:01:26	86	0.0000
nopath	6	3	12	14	667	01:00:50	3650	01:01:56	3716	00:01:06	66	0.0000
nopath	2	6	12	14	748	01:00:12	3612	01:01:57	3717	00:01:45	105	0.0000
nopath	1	2	12	14	504	01:01:11	3671	01:01:59	3719	00:00:48	48	0.0000
nopath	6	4	3	1	696	01:00:51	3651	01:02:04	3724	00:01:13	73	0.0000	00:01:17
nopath	3	2	3	1	679	01:00:06	3606	01:02:05	3725	00:01:59	119	0.0000
nopath	4	2	9	1	708	01:00:45	3645	01:02:07	3727	00:01:22	82	0.0000
nopath	3	6	6	1	667	01:01:12	3672	01:02:16	3736	00:01:04	64	0.0000
nopath	3	6	12	14	667	01:01:19	3679	01:02:18	3738	00:00:59	59	0.0000
nopath	1	3	12	14	763	01:01:10	3670	01:02:23	3743	00:01:13	73	0.0000
nopath	3	6	12	14	667	01:01:25	3685	01:02:25	3745	00:01:00	60	0.0000
nopath	4	7	12	14	331	01:01:20	3680	01:02:26	3746	00:01:06	66	0.0000
nopath	6	5	3	1	380	01:01:29	3689	01:02:27	3747	00:00:58	58	0.0000
nopath	1	7	9	1	542	01:01:28	3688	01:02:30	3750	00:01:02	62	0.0000
nopath	2	3	13	15	679	01:01:18	3678	01:02:31	3751	00:01:13	73	0.0000
nopath	3	6	10	1	667	01:01:39	3699	01:02:31	3751	00:00:52	52	0.0000
nopath	3	2	3	1	679	01:01:23	3683	01:02:35	3755	00:01:12	72	0.0000
nopath	3	2	10	1	679	01:01:31	3691	01:02:37	3757	00:01:06	66	0.0000
nopath	3	4	3	1	375	01:02:09	3729	01:02:52	3772	00:00:43	43	0.0000
nopath	6	2	3	1	748	01:01:23	3683	01:02:55	3775	00:01:32	92	0.0000
nopath	3	6	12	14	667	01:01:48	3708	01:02:57	3777	00:01:09	69	0.0000
nopath	2	1	13	15	504	01:01:50	3710	01:02:59	3779	00:01:09	69	0.0000
nopath	6	2	9	1	748	01:01:38	3698	01:02:59	3779	00:01:21	81	0.0000
nopath	6	1	2	1	832	01:01:24	3684	01:03:03	3783	00:01:39	99	0.0000	00:01:20
nopath	5	1	9	1	785	01:01:08	3668	01:03:08	3788	00:02:00	120	0.0000
nopath	3	5	9	1	621	01:01:59	3719	01:03:09	3789	00:01:10	70	0.0000
nopath	5	1	3	1	785	01:01:32	3692	01:03:10	3790	00:01:38	98	0.0000
nopath	1	2	12	14	504	01:01:41	3701	01:03:11	3791	00:01:30	90	0.0000
nopath	5	1	9	1	785	01:01:48	3708	01:03:12	3792	00:01:24	84	0.0000
nopath	3	5	12	14	621	01:02:06	3726	01:03:13	3793	00:01:07	67	0.0000
nopath	1	3	12	14	763	01:01:14	3674	01:03:13	3793	00:01:59	119	0.0000
nopath	2	4	10	1	708	01:01:30	3690	01:03:16	3796	00:01:46	106	0.0000
nopath	1	7	5	1	542	01:01:44	3704	01:03:17	3797	00:01:33	93	0.0000
nopath	3	6	3	1	667	01:02:24	3744	01:03:18	3798	00:00:54	54	0.0000
nopath	4	2	6	1	708	01:01:52	3712	01:03:25	3805	00:01:33	93	0.0000
nopath	6	3	13	15	667	01:02:12	3732	01:03:26	3806	00:01:14	74	0.0000
nopath	3	2	3	1	679	01:02:22	3742	01:03:27	3807	00:01:05	65	0.0000
nopath	3	2	7	1	679	01:02:32	3752	01:03:30	3810	00:00:58	58	0.0000
nopath	5	6	3	1	380	01:02:46	3766	01:03:32	3812	00:00:46	46	0.0000
nopath	4	2	6	1	708	01:02:43	3763	01:03:37	3817	00:00:54	54	0.0000
nopath	2	4	3	1	708	01:01:35	3695	01:03:45	3825	00:02:10	130	0.0000
nopath	3	6	3	1	667	01:02:26	3746	01:03:46	3826	00:01:20	80	0.0000
nopath	2	1	10	1	504	01:02:46	3766	01:03:46	3826	00:01:00	60	0.0000
nopath	1	3	5	1	763	01:02:24	3744	01:03:48	3828	00:01:24	84	0.0000
nopath	2	4	13	15	708	01:01:49	3709	01:03:49	3829	00:02:00	120	0.0000
nopath	2	3	10	1	679	01:02:10	3730	01:03:51	3831	00:01:41	101	0.0000
nopath	3	6	13	15	667	01:02:37	3757	01:03:51	3831	00:01:14	74	0.0000
nopath	2	4	13	15	708	01:02:24	3744	01:03:54	3834	00:01:30	90	0.0000
nopath	2	3	12	14	679	01:02:30	3750	01:03:55	3835	00:01:25	85	0.0000
nopath	3	6	3	1	667	01:02:38	3758	01:03:56	3836	00:01:18	78	0.0000
nopath	2	1	9	1	504	01:03:08	3788	01:03:57	3837	00:00:49	49	0.0000
nopath	2	4	5	1	708	01:02:51	3771	01:03:59	3839	00:01:08	68	0.0000
nopath	5	2	9	1	701	01:02:51	3771	01:03:59	3839	00:01:08	68	0.0000
nopath	3	6	3	1	667	01:02:45	3765	01:03:59	3839	00:01:14	74	0.0000
nopath	2	3	3	1	679	01:02:53	3773	01:04:00	3840	00:01:07	67	0.0000	00:01:13
nopath	5	1	5	1	785	01:02:26	3746	01:04:01	3841	00:01:35	95	0.0000
nopath	3	6	9	1	667	01:03:03	3783	01:04:01	3841	00:00:58	58	0.0000
nopath	1	2	3	1	504	01:02:42	3762	01:04:03	3843	00:01:21	81	0.0000
nopath	5	1	5	1	785	01:02:39	3759	01:04:03	3843	00:01:24	84	0.0000
nopath	2	3	13	15	679	01:02:58	3778	01:04:04	3844	00:01:06	66	0.0000
nopath	4	2	12	14	708	01:02:58	3778	01:04:16	3856	00:01:18	78	0.0000
nopath	6	7	5	1	624	01:02:59	3779	01:04:17	3857	00:01:18	78	0.0000
nopath	4	2	3	1	708	01:03:00	3780	01:04:19	3859	00:01:19	79	0.0000
nopath	3	4	12	14	375	01:03:57	3837	01:04:30	3870	00:00:33	33	0.0000
nopath	2	1	3	1	504	01:03:46	3826	01:04:35	3875	00:00:49	49	0.0000
nopath	2	3	13	15	679	01:03:07	3787	01:04:35	3875	00:01:28	88	0.0000
nopath	3	6	10	1	667	01:03:18	3798	01:04:35	3875	00:01:17	77	0.0000
nopath	1	3	3	1	763	01:02:51	3771	01:04:37	3877	00:01:46	106	0.0000
nopath	3	6	12	14	667	01:03:35	3815	01:04:37	3877	00:01:02	62	0.0000
nopath	6	2	6	1	748	01:03:28	3808	01:04:37	3877	00:01:09	69	0.0000
nopath	1	3	3	1	763	01:03:05	3785	01:04:39	3879	00:01:34	94	0.0000
nopath	3	6	3	1	667	01:03:39	3819	01:04:39	3879	00:01:00	60	0.0000
nopath	1	3	3	1	763	01:03:06	3786	01:04:41	3881	00:01:35	95	0.0000
nopath	6	1	5	1	832	01:03:20	3800	01:04:41	3881	00:01:21	81	0.0000
nopath	3	6	5	1	667	01:03:40	3820	01:04:41	3881	00:01:01	61	0.0000
nopath	2	4	12	14	708	01:03:11	3791	01:04:44	3884	00:01:33	93	0.0000
nopath	2	4	7	1	708	01:03:21	3801	01:04:45	3885	00:01:24	84	0.0000
nopath	2	3	12	14	679	01:03:35	3815	01:04:47	3887	00:01:12	72	0.0000
nopath	5	1	3	1	785	01:03:25	3805	01:04:47	3887	00:01:22	82	0.0000
nopath	2	3	3	1	679	01:03:53	3833	01:04:49	3889	00:00:56	56	0.0000
nopath	5	1	10	1	785	01:03:36	3816	01:04:51	3891	00:01:15	75	0.0000
nopath	1	3	3	1	763	01:03:11	3791	01:04:55	3895	00:01:44	104	0.0000
nopath	5	6	5	1	380	01:04:04	3844	01:04:57	3897	00:00:53	53	0.0000
nopath	1	7	3	1	542	01:04:13	3853	01:05:02	3902	00:00:49	49	0.0000	00:01:01
nopath	6	2	9	1	748	01:03:59	3839	01:05:02	3902	00:01:03	63	0.0000
nopath	5	3	3	1	621	01:03:46	3826	01:05:03	3903	00:01:17	77	0.0000
nopath	6	3	5	1	667	01:04:07	3847	01:05:04	3904	00:00:57	57	0.0000
nopath	6	1	12	14	832	01:03:55	3835	01:05:05	3905	00:01:10	70	0.0000
nopath	3	4	9	1	375	01:04:01	3841	01:05:06	3906	00:01:05	65	0.0000
nopath	4	2	3	1	708	01:03:38	3818	01:05:15	3915	00:01:37	97	0.0000
nopath	5	3	9	1	621	01:04:08	3848	01:05:21	3921	00:01:13	73	0.0000
nopath	3	4	5	1	375	01:04:49	3889	01:05:22	3922	00:00:33	33	0.0000
nopath	5	3	9	1	621	01:04:27	3867	01:05:24	3924	00:00:57	57	0.0000
nopath	1	3	3	1	763	01:03:28	3808	01:05:32	3932	00:02:04	124	0.0000
nopath	3	6	12	14	667	01:04:31	3871	01:05:35	3935	00:01:04	64	0.0000
nopath	1	3	12	14	763	01:03:52	3832	01:05:35	3935	00:01:43	103	0.0000
nopath	2	1	5	1	504	01:04:51	3891	01:05:36	3936	00:00:45	45	0.0000
nopath	2	1	3	1	504	01:04:50	3890	01:05:37	3937	00:00:47	47	0.0000
nopath	3	6	5	1	667	01:04:40	3880	01:05:38	3938	00:00:58	58	0.0000
nopath	1	3	10	1	763	01:04:16	3856	01:05:38	3938	00:01:22	82	0.0000
nopath	1	2	3	1	504	01:04:32	3872	01:05:41	3941	00:01:09	69	0.0000
nopath	5	1	12	14	785	01:04:05	3845	01:05:42	3942	00:01:37	97	0.0000
nopath	2	3	13	15	679	01:04:31	3871	01:05:42	3942	00:01:11	71	0.0000
nopath	2	4	5	1	708	01:04:41	3881	01:05:45	3945	00:01:04	64	0.0000
nopath	1	2	5	1	504	01:04:58	3898	01:05:46	3946	00:00:48	48	0.0000
nopath	3	5	13	15	621	01:04:57	3897	01:05:50	3950	00:00:53	53	0.0000
nopath	6	5	12	14	380	01:05:06	3906	01:05:52	3952	00:00:46	46	0.0000
nopath	3	2	9	1	679	01:04:23	3863	01:05:55	3955	00:01:32	92	0.0000
nopath	4	6	3	1	696	01:04:53	3893	01:05:56	3956	00:01:03	63	0.0000
nopath	3	2	10	1	679	01:04:24	3864	01:05:57	3957	00:01:33	93	0.0000
nopath	2	1	3	1	504	01:05:12	3912	01:06:10	3970	00:00:58	58	0.0000	00:00:51
nopath	2	4	3	1	708	01:04:48	3888	01:06:15	3975	00:01:27	87	0.0000
nopath	6	2	3	1	748	01:04:29	3869	01:06:15	3975	00:01:46	106	0.0000
nopath	1	4	10	1	792	01:05:01	3901	01:06:17	3977	00:01:16	76	0.0000
nopath	1	3	10	1	763	01:05:04	3904	01:06:17	3977	00:01:13	73	0.0000
nopath	3	6	12	14	667	01:05:07	3907	01:06:17	3977	00:01:10	70	0.0000
nopath	3	6	3	1	667	01:05:20	3920	01:06:19	3979	00:00:59	59	0.0000
nopath	2	4	7	1	708	01:05:01	3901	01:06:21	3981	00:01:20	80	0.0000
nopath	2	3	7	1	679	01:05:20	3920	01:06:22	3982	00:01:02	62	0.0000
nopath	2	3	2	1	679	01:05:21	3921	01:06:24	3984	00:01:03	63	0.0000
nopath	5	6	3	1	380	01:05:45	3945	01:06:30	3990	00:00:45	45	0.0000
nopath	1	3	9	1	763	01:05:23	3923	01:06:44	4004	00:01:21	81	0.0000
nopath	2	4	10	1	708	01:05:33	3933	01:06:45	4005	00:01:12	72	0.0000
nopath	1	3	5	1	763	01:05:32	3932	01:06:47	4007	00:01:15	75	0.0000
nopath	3	6	13	15	667	01:05:30	3930	01:06:50	4010	00:01:20	80	0.0000
nopath	3	1	9	1	763	01:05:37	3937	01:06:53	4013	00:01:16	76	0.0000
nopath	1	5	12	14	785	01:05:38	3938	01:06:55	4015	00:01:17	77	0.0000
nopath	5	1	5	1	785	01:05:07	3907	01:07:01	4021	00:01:54	114	0.0000	00:01:23
nopath	5	1	5	1	785	01:05:52	3952	01:07:03	4023	00:01:11	71	0.0000
nopath	5	1	10	1	785	01:05:56	3956	01:07:06	4026	00:01:10	70	0.0000
nopath	5	1	13	15	785	01:06:07	3967	01:07:10	4030	00:01:03	63	0.0000
nopath	4	2	10	1	708	01:06:11	3971	01:07:15	4035	00:01:04	64	0.0000
nopath	5	4	6	1	650	01:05:53	3953	01:07:19	4039	00:01:26	86	0.0000
nopath	5	6	10	1	380	01:06:48	4008	01:07:21	4041	00:00:33	33	0.0000
nopath	2	3	12	14	679	01:05:47	3947	01:07:23	4043	00:01:36	96	0.0000
nopath	2	3	12	14	679	01:05:50	3950	01:07:26	4046	00:01:36	96	0.0000
nopath	3	6	9	1	667	01:05:48	3948	01:07:26	4046	00:01:38	98	0.0000
nopath	3	6	5	1	667	01:05:54	3954	01:07:29	4049	00:01:35	95	0.0000
nopath	2	1	3	1	504	01:06:45	4005	01:07:32	4052	00:00:47	47	0.0000
nopath	3	6	3	1	667	01:05:55	3955	01:07:34	4054	00:01:39	99	0.0000
nopath	3	6	9	1	667	01:06:30	3990	01:07:38	4058	00:01:08	68	0.0000
nopath	3	6	6	1	667	01:06:31	3991	01:07:40	4060	00:01:09	69	0.0000
nopath	5	1	9	1	785	01:06:21	3981	01:07:41	4061	00:01:20	80	0.0000
nopath	3	6	12	14	667	01:06:34	3994	01:07:42	4062	00:01:08	68	0.0000
nopath	5	1	12	14	785	01:06:39	3999	01:07:43	4063	00:01:04	64	0.0000
nopath	1	2	12	14	504	01:06:45	4005	01:07:45	4065	00:01:00	60	0.0000
nopath	2	4	12	14	708	01:05:51	3951	01:07:56	4076	00:02:05	125	0.0000
nopath	2	4	13	15	708	01:06:03	3963	01:07:59	4079	00:01:56	116	0.0000
nopath	1	3	5	1	763	01:06:08	3968	01:08:01	4081	00:01:53	113	0.0000	00:01:31
nopath	1	4	3	1	792	01:05:48	3948	01:08:01	4081	00:02:13	133	0.0000
nopath	2	3	6	1	679	01:06:40	4000	01:08:03	4083	00:01:23	83	0.0000
nopath	3	2	9	1	679	01:06:55	4015	01:08:05	4085	00:01:10	70	0.0000
nopath	2	3	5	1	679	01:06:44	4004	01:08:05	4085	00:01:21	81	0.0000
nopath	3	5	13	15	621	01:06:40	4000	01:08:07	4087	00:01:27	87	0.0000
nopath	3	6	2	1	667	01:06:47	4007	01:08:10	4090	00:01:23	83	0.0000
nopath	3	5	12	14	621	01:06:58	4018	01:08:12	4092	00:01:14	74	0.0000
nopath	3	6	3	1	667	01:06:59	4019	01:08:14	4094	00:01:15	75	0.0000
nopath	5	1	5	1	785	01:07:02	4022	01:08:28	4108	00:01:26	86	0.0000
nopath	1	2	12	14	504	01:07:05	4025	01:08:28	4108	00:01:23	83	0.0000
nopath	5	4	2	1	650	01:07:01	4021	01:08:33	4113	00:01:32	92	0.0000
nopath	1	2	9	1	504	01:07:47	4067	01:08:35	4115	00:00:48	48	0.0000
nopath	3	6	13	15	667	01:07:00	4020	01:08:40	4120	00:01:40	100	0.0000
nopath	3	6	10	1	667	01:07:03	4023	01:08:41	4121	00:01:38	98	0.0000
nopath	1	2	3	1	504	01:07:56	4076	01:08:43	4123	00:00:47	47	0.0000
nopath	3	6	13	15	667	01:07:05	4025	01:08:45	4125	00:01:40	100	0.0000
nopath	3	6	12	14	667	01:07:13	4033	01:08:46	4126	00:01:33	93	0.0000
nopath	3	7	12	14	302	01:08:12	4092	01:08:49	4129	00:00:37	37	0.0000
nopath	3	6	13	15	667	01:07:27	4047	01:08:49	4129	00:01:22	82	0.0000
nopath	1	3	13	15	763	01:06:41	4001	01:08:55	4135	00:02:14	134	0.0000
nopath	2	3	2	1	679	01:07:04	4024	01:08:57	4137	00:01:53	113	0.0000
nopath	3	2	12	14	679	01:08:00	4080	01:08:59	4139	00:00:59	59	0.0000
nopath	1	3	12	14	763	01:07:57	4077	01:09:02	4142	00:01:05	65	0.0000	00:01:39
nopath	2	7	3	1	458	01:08:04	4084	01:09:07	4147	00:01:03	63	0.0000
nopath	2	7	12	14	458	01:08:30	4110	01:09:12	4152	00:00:42	42	0.0000
nopath	3	6	5	1	667	01:07:28	4048	01:09:16	4156	00:01:48	108	0.0000
nopath	6	2	12	14	748	01:08:04	4084	01:09:16	4156	00:01:12	72	0.0000
nopath	3	6	10	1	667	01:08:04	4084	01:09:18	4158	00:01:14	74	0.0000
nopath	2	3	12	14	679	01:07:52	4072	01:09:18	4158	00:01:26	86	0.0000
nopath	2	4	3	1	708	01:08:23	4103	01:09:22	4162	00:00:59	59	0.0000
nopath	2	3	5	1	679	01:08:25	4105	01:09:24	4164	00:00:59	59	0.0000
nopath	2	6	3	1	748	01:06:58	4018	01:09:26	4166	00:02:28	148	0.0000
nopath	5	1	12	14	785	01:08:18	4098	01:09:30	4170	00:01:12	72	0.0000
nopath	5	3	9	1	621	01:07:47	4067	01:09:33	4173	00:01:46	106	0.0000
nopath	5	7	3	1	577	01:08:05	4085	01:09:39	4179	00:01:34	94	0.0000
nopath	1	3	3	1	763	01:08:18	4098	01:09:52	4192	00:01:34	94	0.0000
nopath	3	6	2	1	667	01:08:11	4091	01:09:56	4196	00:01:45	105	0.0000
nopath	3	6	9	1	667	01:08:28	4108	01:09:59	4199	00:01:31	91	0.0000
nopath	5	3	5	1	621	01:08:55	4135	01:10:03	4203	00:01:08	68	0.0000	00:01:12
nopath	3	6	5	1	667	01:08:50	4130	01:10:03	4203	00:01:13	73	0.0000
nopath	3	6	5	1	667	01:08:55	4135	01:10:07	4207	00:01:12	72	0.0000
nopath	5	7	5	1	577	01:09:06	4146	01:10:09	4209	00:01:03	63	0.0000
nopath	5	6	9	1	380	01:09:41	4181	01:10:20	4220	00:00:39	39	0.0000
nopath	5	1	12	14	785	01:09:07	4147	01:10:22	4222	00:01:15	75	0.0000
nopath	1	3	3	1	763	01:09:04	4144	01:10:32	4232	00:01:28	88	0.0000
nopath	2	3	12	14	679	01:09:24	4164	01:10:35	4235	00:01:11	71	0.0000
nopath	3	6	12	14	667	01:09:40	4180	01:10:35	4235	00:00:55	55	0.0000
nopath	3	2	5	1	679	01:09:39	4179	01:10:37	4237	00:00:58	58	0.0000
nopath	2	3	3	1	679	01:09:27	4167	01:10:37	4237	00:01:10	70	0.0000
nopath	3	6	12	14	667	01:09:41	4181	01:10:37	4237	00:00:56	56	0.0000
nopath	1	3	5	1	763	01:09:09	4149	01:10:39	4239	00:01:30	90	0.0000
nopath	3	6	13	15	667	01:09:49	4189	01:10:42	4242	00:00:53	53	0.0000
nopath	2	7	3	1	458	01:10:04	4204	01:10:44	4244	00:00:40	40	0.0000
nopath	3	6	9	1	667	01:09:50	4190	01:10:45	4245	00:00:55	55	0.0000
nopath	2	4	5	1	708	01:09:38	4178	01:10:46	4246	00:01:08	68	0.0000
nopath	3	6	5	1	667	01:09:51	4191	01:10:47	4247	00:00:56	56	0.0000
nopath	2	3	3	1	679	01:09:54	4194	01:10:48	4248	00:00:54	54	0.0000
nopath	3	6	3	1	667	01:09:54	4194	01:10:51	4251	00:00:57	57	0.0000
nopath	2	3	9	1	679	01:09:59	4199	01:10:54	4254	00:00:55	55	0.0000
nopath	5	1	3	1	785	01:09:29	4169	01:11:01	4261	00:01:32	92	0.0000	00:01:14
nopath	4	7	9	1	331	01:10:41	4241	01:11:13	4273	00:00:32	32	0.0000
nopath	2	3	12	14	679	01:10:05	4205	01:11:13	4273	00:01:08	68	0.0000
nopath	3	6	3	1	667	01:10:18	4218	01:11:26	4286	00:01:08	68	0.0000
nopath	4	2	12	14	708	01:10:03	4203	01:11:26	4286	00:01:23	83	0.0000
nopath	5	7	9	1	577	01:10:13	4213	01:11:29	4289	00:01:16	76	0.0000
nopath	3	2	9	1	679	01:10:21	4221	01:11:30	4290	00:01:09	69	0.0000
nopath	4	1	3	1	792	01:10:06	4206	01:11:33	4293	00:01:27	87	0.0000
nopath	6	2	6	1	748	01:10:20	4220	01:11:35	4295	00:01:15	75	0.0000
nopath	5	4	2	1	650	01:10:35	4235	01:11:37	4297	00:01:02	62	0.0000
nopath	1	3	13	15	763	01:10:01	4201	01:11:47	4307	00:01:46	106	0.0000
nopath	2	4	13	15	708	01:10:10	4210	01:11:48	4308	00:01:38	98	0.0000
nopath	1	3	12	14	763	01:10:22	4222	01:11:49	4309	00:01:27	87	0.0000
nopath	2	4	10	1	708	01:10:55	4255	01:11:52	4312	00:00:57	57	0.0000
nopath	3	2	5	1	679	01:10:44	4244	01:11:55	4315	00:01:11	71	0.0000
nopath	3	6	3	1	667	01:10:27	4227	01:11:56	4316	00:01:29	89	0.0000
nopath	3	5	13	15	621	01:10:54	4254	01:11:59	4319	00:01:05	65	0.0000
nopath	1	7	12	14	542	01:11:31	4291	01:12:18	4338	00:00:47	47	0.0000	00:00:47
nopath	6	4	5	1	696	01:10:31	4231	01:12:21	4341	00:01:50	110	0.0000
nopath	3	6	9	1	667	01:11:07	4267	01:12:26	4346	00:01:19	79	0.0000
nopath	6	1	5	1	832	01:11:19	4279	01:12:26	4346	00:01:07	67	0.0000
nopath	5	7	13	15	577	01:10:50	4250	01:12:28	4348	00:01:38	98	0.0000
nopath	3	6	12	14	667	01:11:25	4285	01:12:29	4349	00:01:04	64	0.0000
nopath	6	1	5	1	832	01:11:20	4280	01:12:31	4351	00:01:11	71	0.0000
nopath	5	7	9	1	577	01:11:18	4278	01:12:31	4351	00:01:13	73	0.0000
nopath	3	6	12	14	667	01:11:34	4294	01:12:32	4352	00:00:58	58	0.0000
nopath	1	3	3	1	763	01:10:41	4241	01:12:32	4352	00:01:51	111	0.0000
nopath	3	6	5	1	667	01:11:42	4302	01:12:34	4354	00:00:52	52	0.0000
nopath	1	3	5	1	763	01:10:50	4250	01:12:35	4355	00:01:45	105	0.0000
nopath	3	5	12	14	621	01:11:44	4304	01:12:37	4357	00:00:53	53	0.0000
nopath	3	6	10	1	667	01:11:47	4307	01:12:39	4359	00:00:52	52	0.0000
nopath	6	7	3	1	624	01:11:05	4265	01:12:47	4367	00:01:42	102	0.0000
nopath	3	1	13	15	763	01:10:59	4259	01:12:49	4369	00:01:50	110	0.0000
nopath	5	7	6	1	577	01:11:30	4290	01:12:50	4370	00:01:20	80	0.0000
nopath	4	1	3	1	792	01:10:47	4247	01:12:51	4371	00:02:04	124	0.0000
nopath	1	3	10	1	763	01:11:09	4269	01:12:52	4372	00:01:43	103	0.0000
nopath	1	4	13	15	792	01:11:34	4294	01:12:59	4379	00:01:25	85	0.0000
nopath	2	3	5	1	679	01:12:04	4324	01:13:00	4380	00:00:56	56	0.0000	00:01:13
nopath	2	4	6	1	708	01:11:31	4291	01:13:01	4381	00:01:30	90	0.0000
nopath	5	1	12	14	785	01:11:29	4289	01:13:02	4382	00:01:33	93	0.0000
nopath	4	3	3	1	375	01:12:29	4349	01:13:03	4383	00:00:34	34	0.0000
nopath	3	5	9	1	621	01:12:05	4325	01:13:05	4385	00:01:00	60	0.0000
nopath	1	7	5	1	542	01:12:19	4339	01:13:05	4385	00:00:46	46	0.0000
nopath	3	7	12	14	302	01:12:20	4340	01:13:18	4398	00:00:58	58	0.0000
nopath	5	4	12	14	650	01:11:46	4306	01:13:23	4403	00:01:37	97	0.0000
nopath	6	7	12	14	624	01:11:58	4318	01:13:26	4406	00:01:28	88	0.0000
nopath	5	6	3	1	380	01:13:04	4384	01:13:36	4416	00:00:32	32	0.0000
nopath	2	1	3	1	504	01:12:45	4365	01:13:37	4417	00:00:52	52	0.0000
nopath	5	3	12	14	621	01:12:46	4366	01:13:39	4419	00:00:53	53	0.0000
nopath	2	1	3	1	504	01:12:49	4369	01:13:40	4420	00:00:51	51	0.0000
nopath	3	4	5	1	375	01:13:04	4384	01:13:44	4424	00:00:40	40	0.0000
nopath	3	6	12	14	667	01:12:39	4359	01:13:47	4427	00:01:08	68	0.0000
nopath	6	1	3	1	832	01:12:29	4349	01:13:51	4431	00:01:22	82	0.0000
nopath	1	2	12	14	504	01:12:51	4371	01:13:52	4432	00:01:01	61	0.0000
nopath	2	4	12	14	708	01:12:15	4335	01:13:56	4436	00:01:41	101	0.0000
nopath	1	2	3	1	504	01:13:04	4384	01:13:56	4436	00:00:52	52	0.0000
nopath	1	4	6	1	792	01:12:36	4356	01:13:57	4437	00:01:21	81	0.0000
nopath	3	6	9	1	667	01:13:07	4387	01:14:05	4445	00:00:58	58	0.0000	00:01:08
nopath	3	6	5	1	667	01:13:19	4399	01:14:10	4450	00:00:51	51	0.0000
nopath	4	5	5	1	650	01:13:06	4386	01:14:16	4456	00:01:10	70	0.0000
nopath	3	2	13	15	679	01:13:02	4382	01:14:19	4459	00:01:17	77	0.0000
nopath	5	4	12	14	650	01:13:22	4402	01:14:21	4461	00:00:59	59	0.0000
nopath	3	6	9	1	667	01:13:27	4407	01:14:26	4466	00:00:59	59	0.0000
nopath	3	6	9	1	667	01:13:30	4410	01:14:29	4469	00:00:59	59	0.0000
nopath	3	6	9	1	667	01:13:47	4427	01:14:38	4478	00:00:51	51	0.0000
nopath	2	4	12	14	708	01:13:47	4427	01:14:41	4481	00:00:54	54	0.0000
nopath	2	3	5	1	679	01:13:55	4435	01:14:47	4487	00:00:52	52	0.0000
nopath	3	6	5	1	667	01:13:59	4439	01:14:49	4489	00:00:50	50	0.0000
nopath	6	3	5	1	667	01:13:48	4428	01:15:03	4503	00:01:15	75	0.0000	00:01:06
nopath	1	7	3	1	542	01:14:22	4462	01:15:07	4507	00:00:45	45	0.0000
nopath	1	3	3	1	763	01:13:38	4418	01:15:12	4512	00:01:34	94	0.0000
nopath	4	2	12	14	708	01:13:44	4424	01:15:16	4516	00:01:32	92	0.0000
nopath	1	3	8	1	763	01:14:18	4458	01:15:17	4517	00:00:59	59	0.0000
nopath	3	6	2	1	667	01:14:33	4473	01:15:25	4525	00:00:52	52	0.0000
nopath	4	1	3	1	792	01:14:15	4455	01:15:30	4530	00:01:15	75	0.0000
nopath	2	6	3	1	748	01:14:17	4457	01:15:45	4545	00:01:28	88	0.0000
nopath	2	3	10	1	679	01:14:47	4487	01:15:52	4552	00:01:05	65	0.0000
nopath	6	1	5	1	832	01:15:00	4500	01:16:02	4562	00:01:02	62	0.0000	00:01:12
nopath	5	3	12	14	621	01:15:10	4510	01:16:15	4575	00:01:05	65	0.0000
nopath	3	6	12	14	667	01:15:08	4508	01:16:17	4577	00:01:09	69	0.0000
nopath	1	4	12	14	792	01:15:02	4502	01:16:26	4586	00:01:24	84	0.0000
nopath	3	6	13	15	667	01:15:29	4529	01:16:28	4588	00:00:59	59	0.0000
nopath	5	1	7	1	785	01:15:26	4526	01:16:30	4590	00:01:04	64	0.0000
nopath	3	6	9	1	667	01:15:40	4540	01:16:31	4591	00:00:51	51	0.0000
nopath	1	2	3	1	504	01:15:20	4520	01:16:31	4591	00:01:11	71	0.0000
nopath	3	7	3	1	302	01:15:55	4555	01:16:37	4597	00:00:42	42	0.0000
nopath	6	3	12	14	667	01:15:49	4549	01:16:40	4600	00:00:51	51	0.0000
nopath	3	5	13	15	621	01:15:49	4549	01:16:42	4602	00:00:53	53	0.0000
nopath	1	5	3	1	785	01:14:29	4469	01:16:44	4604	00:02:15	135	0.0000
nopath	2	3	9	1	679	01:15:17	4517	01:16:52	4612	00:01:35	95	0.0000
nopath	2	3	5	1	679	01:15:30	4530	01:16:55	4615	00:01:25	85	0.0000
nopath	2	3	2	1	679	01:15:48	4548	01:16:57	4617	00:01:09	69	0.0000
nopath	1	3	12	14	763	01:15:45	4545	01:16:59	4619	00:01:14	74	0.0000
nopath	2	3	3	1	679	01:15:49	4549	01:17:06	4626	00:01:17	77	0.0000	00:01:13
nopath	3	6	12	14	667	01:16:04	4564	01:17:07	4627	00:01:03	63	0.0000
nopath	2	3	5	1	679	01:16:01	4561	01:17:08	4628	00:01:07	67	0.0000
nopath	3	6	3	1	667	01:16:07	4567	01:17:09	4629	00:01:02	62	0.0000
nopath	3	5	12	14	621	01:16:13	4573	01:17:11	4631	00:00:58	58	0.0000
nopath	3	6	3	1	667	01:16:16	4576	01:17:14	4634	00:00:58	58	0.0000
nopath	2	3	5	1	679	01:16:20	4580	01:17:14	4634	00:00:54	54	0.0000
nopath	6	2	10	1	748	01:15:18	4518	01:17:15	4635	00:01:57	117	0.0000
nopath	2	3	5	1	679	01:16:24	4584	01:17:19	4639	00:00:55	55	0.0000
nopath	2	3	12	14	679	01:16:29	4589	01:17:22	4642	00:00:53	53	0.0000
nopath	6	1	7	1	832	01:16:01	4561	01:17:23	4643	00:01:22	82	0.0000
nopath	1	2	12	14	504	01:16:00	4560	01:17:23	4643	00:01:23	83	0.0000
nopath	2	4	12	14	708	01:16:31	4591	01:17:26	4646	00:00:55	55	0.0000
nopath	5	3	5	1	621	01:16:11	4571	01:17:33	4653	00:01:22	82	0.0000
nopath	5	1	3	1	785	01:16:24	4584	01:17:35	4655	00:01:11	71	0.0000
nopath	3	4	9	1	375	01:17:01	4621	01:17:40	4660	00:00:39	39	0.0000
nopath	4	1	12	14	792	01:16:16	4576	01:17:58	4678	00:01:42	102	0.0000
nopath	2	7	3	1	458	01:17:16	4636	01:17:58	4678	00:00:42	42	0.0000
nopath	3	2	6	1	679	01:16:33	4593	01:18:00	4680	00:01:27	87	0.0000	00:01:17
nopath	3	6	5	1	667	01:17:15	4635	01:18:04	4684	00:00:49	49	0.0000
nopath	3	6	5	1	667	01:17:35	4655	01:18:26	4706	00:00:51	51	0.0000
nopath	6	2	12	14	748	01:17:30	4650	01:18:27	4707	00:00:57	57	0.0000
nopath	3	6	5	1	667	01:17:37	4657	01:18:28	4708	00:00:51	51	0.0000
nopath	4	7	13	15	331	01:17:26	4646	01:18:29	4709	00:01:03	63	0.0000
nopath	3	6	13	15	667	01:17:39	4659	01:18:30	4710	00:00:51	51	0.0000
nopath	3	6	3	1	667	01:17:40	4660	01:18:33	4713	00:00:53	53	0.0000
nopath	5	1	5	1	785	01:17:41	4661	01:18:45	4725	00:01:04	64	0.0000
nopath	1	7	12	14	542	01:18:07	4687	01:18:55	4735	00:00:48	48	0.0000
nopath	6	1	2	1	832	01:17:51	4671	01:18:55	4735	00:01:04	64	0.0000
nopath	2	3	13	15	679	01:17:38	4658	01:18:55	4735	00:01:17	77	0.0000
nopath	3	6	3	1	667	01:18:09	4689	01:19:05	4745	00:00:56	56	0.0000	00:00:55
nopath	3	6	9	1	667	01:18:18	4698	01:19:08	4748	00:00:50	50	0.0000
nopath	5	2	3	1	701	01:17:59	4679	01:19:10	4750	00:01:11	71	0.0000
nopath	4	6	12	14	696	01:18:16	4696	01:19:17	4757	00:01:01	61	0.0000
nopath	5	1	12	14	785	01:18:15	4695	01:19:18	4758	00:01:03	63	0.0000
nopath	3	6	3	1	667	01:18:30	4710	01:19:25	4765	00:00:55	55	0.0000
nopath	3	6	4	1	667	01:18:38	4718	01:19:30	4770	00:00:52	52	0.0000
nopath	3	6	5	1	667	01:18:41	4721	01:19:33	4773	00:00:52	52	0.0000
nopath	3	1	10	1	763	01:18:08	4688	01:19:35	4775	00:01:27	87	0.0000
nopath	1	3	10	1	763	01:18:29	4709	01:19:42	4782	00:01:13	73	0.0000
nopath	6	2	12	14	748	01:18:45	4725	01:19:45	4785	00:01:00	60	0.0000
nopath	6	2	12	14	748	01:19:02	4742	01:20:00	4800	00:00:58	58	0.0000	00:01:16
nopath	3	6	3	1	667	01:19:01	4741	01:20:06	4806	00:01:05	65	0.0000
nopath	5	3	13	15	621	01:19:09	4749	01:20:07	4807	00:00:58	58	0.0000
nopath	5	1	5	1	785	01:18:49	4729	01:20:15	4815	00:01:26	86	0.0000
nopath	1	2	12	14	504	01:19:31	4771	01:20:17	4817	00:00:46	46	0.0000
nopath	3	6	13	15	667	01:19:15	4755	01:20:20	4820	00:01:05	65	0.0000
nopath	2	3	9	1	679	01:18:05	4685	01:20:22	4822	00:02:17	137	0.0000
nopath	3	2	12	14	679	01:19:19	4759	01:20:24	4824	00:01:05	65	0.0000
nopath	4	7	3	1	331	01:19:36	4776	01:20:24	4824	00:00:48	48	0.0000
nopath	1	3	5	1	763	01:19:12	4752	01:20:25	4825	00:01:13	73	0.0000
nopath	3	5	3	1	621	01:19:37	4777	01:20:26	4826	00:00:49	49	0.0000
nopath	1	5	12	14	785	01:18:45	4725	01:20:35	4835	00:01:50	110	0.0000
nopath	6	7	9	1	624	01:19:35	4775	01:20:38	4838	00:01:03	63	0.0000
nopath	3	2	13	15	679	01:19:46	4786	01:20:41	4841	00:00:55	55	0.0000
nopath	6	2	12	14	748	01:19:36	4776	01:20:46	4846	00:01:10	70	0.0000
nopath	2	3	12	14	679	01:19:13	4753	01:20:47	4847	00:01:34	94	0.0000
nopath	2	3	9	1	679	01:20:00	4800	01:20:52	4852	00:00:52	52	0.0000
nopath	3	2	5	1	679	01:19:49	4789	01:21:03	4863	00:01:14	74	0.0000	00:01:04
nopath	3	4	12	14	375	01:20:32	4832	01:21:08	4868	00:00:36	36	0.0000
nopath	2	1	9	1	504	01:20:18	4818	01:21:09	4869	00:00:51	51	0.0000
nopath	1	4	12	14	792	01:19:39	4779	01:21:16	4876	00:01:37	97	0.0000
nopath	2	3	9	1	679	01:20:14	4814	01:21:17	4877	00:01:03	63	0.0000
nopath	3	6	10	1	667	01:20:28	4828	01:21:26	4886	00:00:58	58	0.0000
nopath	5	3	9	1	621	01:20:06	4806	01:21:33	4893	00:01:27	87	0.0000
nopath	6	2	10	1	748	01:20:21	4821	01:21:45	4905	00:01:24	84	0.0000
nopath	6	7	3	1	624	01:20:54	4854	01:21:51	4911	00:00:57	57	0.0000
nopath	1	4	3	1	792	01:20:17	4817	01:21:55	4915	00:01:38	98	0.0000
nopath	2	4	4	1	708	01:20:41	4841	01:21:56	4916	00:01:15	75	0.0000
nopath	3	5	3	1	621	01:21:02	4862	01:21:59	4919	00:00:57	57	0.0000
nopath	3	2	7	1	679	01:20:55	4855	01:22:00	4920	00:01:05	65	0.0000	00:01:05
nopath	3	2	6	1	679	01:21:15	4875	01:22:10	4930	00:00:55	55	0.0000
nopath	2	3	9	1	679	01:21:08	4868	01:22:16	4936	00:01:08	68	0.0000
nopath	5	1	5	1	785	01:20:46	4846	01:22:21	4941	00:01:35	95	0.0000
nopath	4	2	9	1	708	01:21:28	4888	01:22:25	4945	00:00:57	57	0.0000
nopath	2	3	5	1	679	01:21:32	4892	01:22:26	4946	00:00:54	54	0.0000
nopath	2	4	2	1	708	01:21:37	4897	01:22:29	4949	00:00:52	52	0.0000
nopath	1	4	5	1	792	01:21:09	4869	01:22:36	4956	00:01:27	87	0.0000
nopath	2	4	3	1	708	01:21:42	4902	01:22:46	4966	00:01:04	64	0.0000
nopath	5	1	12	14	785	01:21:44	4904	01:22:52	4972	00:01:08	68	0.0000
nopath	2	3	5	1	679	01:21:58	4918	01:22:52	4972	00:00:54	54	0.0000
nopath	6	3	3	1	667	01:20:57	4857	01:23:03	4983	00:02:06	126	0.0000	00:01:28
nopath	5	3	13	15	621	01:22:07	4927	01:23:05	4985	00:00:58	58	0.0000
nopath	3	7	12	14	302	01:22:08	4928	01:23:12	4992	00:01:04	64	0.0000
nopath	1	3	3	1	763	01:21:34	4894	01:23:24	5004	00:01:50	110	0.0000
nopath	2	4	3	1	708	01:22:03	4923	01:23:25	5005	00:01:22	82	0.0000
nopath	1	4	10	1	792	01:22:13	4933	01:23:27	5007	00:01:14	74	0.0000
nopath	1	4	10	1	792	01:22:30	4950	01:23:30	5010	00:01:00	60	0.0000
nopath	3	6	12	14	667	01:22:31	4951	01:23:34	5014	00:01:03	63	0.0000
nopath	3	6	5	1	667	01:22:37	4957	01:23:35	5015	00:00:58	58	0.0000
nopath	6	2	12	14	748	01:22:02	4922	01:23:36	5016	00:01:34	94	0.0000
nopath	3	6	3	1	667	01:22:38	4958	01:23:37	5017	00:00:59	59	0.0000
nopath	3	5	12	14	621	01:22:45	4965	01:23:39	5019	00:00:54	54	0.0000
nopath	6	1	3	1	832	01:22:31	4951	01:23:43	5023	00:01:12	72	0.0000
nopath	2	3	9	1	679	01:22:42	4962	01:23:46	5026	00:01:04	64	0.0000
nopath	2	4	9	1	708	01:22:53	4973	01:23:49	5029	00:00:56	56	0.0000
nopath	5	1	9	1	785	01:22:47	4967	01:23:49	5029	00:01:02	62	0.0000
nopath	1	5	13	15	785	01:22:58	4978	01:24:00	5040	00:01:02	62	0.0000	00:01:25
nopath	1	2	3	1	504	01:23:24	5004	01:24:10	5050	00:00:46	46	0.0000
nopath	1	3	12	14	763	01:23:05	4985	01:24:23	5063	00:01:18	78	0.0000
nopath	3	6	12	14	667	01:23:25	5005	01:24:27	5067	00:01:02	62	0.0000
nopath	4	1	12	14	792	01:23:17	4997	01:24:27	5067	00:01:10	70	0.0000
nopath	3	6	10	1	667	01:23:27	5007	01:24:28	5068	00:01:01	61	0.0000
nopath	3	6	7	1	667	01:23:39	5019	01:24:33	5073	00:00:54	54	0.0000
nopath	3	2	3	1	679	01:23:31	5011	01:24:34	5074	00:01:03	63	0.0000
nopath	2	4	3	1	708	01:23:42	5022	01:24:35	5075	00:00:53	53	0.0000
nopath	2	4	3	1	708	01:23:44	5024	01:24:37	5077	00:00:53	53	0.0000
nopath	4	3	5	1	375	01:24:07	5047	01:24:41	5081	00:00:34	34	0.0000
nopath	2	4	5	1	708	01:23:53	5033	01:24:46	5086	00:00:53	53	0.0000
nopath	2	1	9	1	504	01:24:07	5047	01:24:49	5089	00:00:42	42	0.0000
nopath	1	2	3	1	504	01:23:26	5006	01:24:51	5091	00:01:25	85	0.0000
nopath	5	3	3	1	621	01:23:34	5014	01:24:53	5093	00:01:19	79	0.0000
nopath	2	3	5	1	679	01:23:54	5034	01:25:02	5102	00:01:08	68	0.0000	00:01:08
nopath	4	2	12	14	708	01:23:35	5015	01:25:06	5106	00:01:31	91	0.0000
nopath	1	3	9	1	763	01:24:13	5053	01:25:13	5113	00:01:00	60	0.0000
nopath	3	6	8	1	667	01:23:55	5035	01:25:16	5116	00:01:21	81	0.0000
nopath	3	2	3	1	679	01:24:27	5067	01:25:20	5120	00:00:53	53	0.0000
nopath	5	3	3	1	621	01:24:08	5048	01:25:23	5123	00:01:15	75	0.0000
nopath	5	3	12	14	621	01:24:22	5062	01:25:25	5125	00:01:03	63	0.0000
nopath	1	3	3	1	763	01:24:14	5054	01:25:32	5132	00:01:18	78	0.0000
nopath	2	3	12	14	679	01:24:19	5059	01:25:35	5135	00:01:16	76	0.0000
nopath	2	3	3	1	679	01:24:49	5089	01:25:42	5142	00:00:53	53	0.0000
nopath	3	6	12	14	667	01:24:42	5082	01:25:46	5146	00:01:04	64	0.0000
nopath	2	3	3	1	679	01:25:00	5100	01:25:52	5152	00:00:52	52	0.0000
nopath	4	1	6	1	792	01:24:18	5058	01:25:53	5153	00:01:35	95	0.0000
nopath	4	2	5	1	708	01:24:35	5075	01:25:56	5156	00:01:21	81	0.0000
nopath	2	3	12	14	679	01:25:03	5103	01:25:57	5157	00:00:54	54	0.0000
nopath	2	4	3	1	708	01:25:04	5104	01:26:00	5160	00:00:56	56	0.0000	00:01:18
nopath	4	1	10	1	792	01:24:29	5069	01:26:01	5161	00:01:32	92	0.0000
nopath	2	4	3	1	708	01:25:12	5112	01:26:04	5164	00:00:52	52	0.0000
nopath	6	2	9	1	748	01:24:41	5081	01:26:05	5165	00:01:24	84	0.0000
nopath	4	3	12	14	375	01:25:18	5118	01:26:07	5167	00:00:49	49	0.0000
nopath	4	2	5	1	708	01:25:09	5109	01:26:15	5175	00:01:06	66	0.0000
nopath	6	3	5	1	667	01:25:20	5120	01:26:15	5175	00:00:55	55	0.0000
nopath	6	7	3	1	624	01:24:26	5066	01:26:17	5177	00:01:51	111	0.0000
nopath	2	4	12	14	708	01:25:19	5119	01:26:26	5186	00:01:07	67	0.0000
nopath	2	3	6	1	679	01:25:31	5131	01:26:36	5196	00:01:05	65	0.0000
nopath	2	3	12	14	679	01:25:46	5146	01:26:40	5200	00:00:54	54	0.0000
nopath	1	2	12	14	504	01:25:00	5100	01:26:42	5202	00:01:42	102	0.0000
nopath	2	3	12	14	679	01:25:52	5152	01:26:46	5206	00:00:54	54	0.0000
nopath	3	6	5	1	667	01:25:31	5131	01:26:56	5216	00:01:25	85	0.0000
nopath	5	4	9	1	650	01:25:47	5147	01:27:01	5221	00:01:14	74	0.0000	00:01:14
nopath	6	1	3	1	832	01:25:43	5143	01:27:11	5231	00:01:28	88	0.0000
nopath	5	1	3	1	785	01:26:13	5173	01:27:14	5234	00:01:01	61	0.0000
nopath	4	7	6	1	331	01:26:38	5198	01:27:15	5235	00:00:37	37	0.0000
nopath	2	4	3	1	708	01:25:57	5157	01:27:15	5235	00:01:18	78	0.0000
nopath	1	2	12	14	504	01:26:30	5190	01:27:16	5236	00:00:46	46	0.0000
nopath	1	2	9	1	504	01:26:38	5198	01:27:24	5244	00:00:46	46	0.0000
nopath	1	7	12	14	542	01:26:36	5196	01:27:24	5244	00:00:48	48	0.0000
nopath	3	6	9	1	667	01:26:14	5174	01:27:26	5246	00:01:12	72	0.0000
nopath	6	4	9	1	696	01:26:18	5178	01:27:34	5254	00:01:16	76	0.0000
nopath	5	1	12	14	785	01:26:33	5193	01:27:35	5255	00:01:02	62	0.0000
nopath	1	7	5	1	542	01:26:51	5211	01:27:39	5259	00:00:48	48	0.0000
nopath	6	5	3	1	380	01:27:04	5224	01:27:41	5261	00:00:37	37	0.0000
nopath	5	1	7	1	785	01:26:40	5200	01:27:41	5261	00:01:01	61	0.0000
nopath	6	3	9	1	667	01:26:49	5209	01:27:42	5262	00:00:53	53	0.0000
nopath	3	2	9	1	679	01:26:21	5181	01:27:45	5265	00:01:24	84	0.0000
nopath	3	6	13	15	667	01:26:42	5202	01:27:50	5270	00:01:08	68	0.0000
nopath	3	6	5	1	667	01:26:45	5205	01:27:51	5271	00:01:06	66	0.0000
nopath	2	3	5	1	679	01:26:13	5173	01:27:53	5273	00:01:40	100	0.0000
nopath	3	6	5	1	667	01:26:54	5214	01:27:55	5275	00:01:01	61	0.0000
nopath	2	4	12	14	708	01:26:20	5180	01:27:56	5276	00:01:36	96	0.0000
nopath	3	6	13	15	667	01:27:00	5220	01:27:58	5278	00:00:58	58	0.0000
nopath	3	6	5	1	667	01:27:13	5233	01:28:03	5283	00:00:50	50	0.0000	00:01:01
nopath	3	1	13	15	763	01:26:50	5210	01:28:05	5285	00:01:15	75	0.0000
nopath	6	7	3	1	624	01:27:01	5221	01:28:07	5287	00:01:06	66	0.0000
nopath	2	3	6	1	679	01:26:52	5212	01:28:12	5292	00:01:20	80	0.0000
nopath	1	6	7	1	832	01:26:32	5192	01:28:16	5296	00:01:44	104	0.0000
nopath	2	4	12	14	708	01:26:55	5215	01:28:16	5296	00:01:21	81	0.0000
nopath	1	3	12	14	763	01:27:16	5236	01:28:28	5308	00:01:12	72	0.0000
nopath	3	2	13	15	679	01:27:15	5235	01:28:29	5309	00:01:14	74	0.0000
nopath	4	2	5	1	708	01:27:01	5221	01:28:31	5311	00:01:30	90	0.0000
nopath	1	4	3	1	792	01:27:32	5252	01:28:35	5315	00:01:03	63	0.0000
nopath	2	1	12	14	504	01:27:45	5265	01:28:38	5318	00:00:53	53	0.0000
nopath	3	6	5	1	667	01:27:28	5248	01:28:46	5326	00:01:18	78	0.0000
nopath	6	2	12	14	748	01:27:22	5242	01:28:46	5326	00:01:24	84	0.0000
nopath	5	3	12	14	621	01:27:48	5268	01:28:47	5327	00:00:59	59	0.0000
nopath	3	6	5	1	667	01:27:39	5259	01:28:48	5328	00:01:09	69	0.0000
nopath	1	5	3	1	785	01:26:59	5219	01:28:53	5333	00:01:54	114	0.0000
nopath	5	1	12	14	785	01:27:39	5259	01:28:57	5337	00:01:18	78	0.0000
nopath	5	1	3	1	785	01:27:51	5271	01:29:02	5342	00:01:11	71	0.0000	00:01:11
nopath	2	3	3	1	679	01:28:08	5288	01:29:02	5342	00:00:54	54	0.0000
nopath	3	6	3	1	667	01:28:13	5293	01:29:09	5349	00:00:56	56	0.0000
nopath	1	3	9	1	763	01:28:14	5294	01:29:13	5353	00:00:59	59	0.0000
nopath	1	3	9	1	763	01:28:15	5295	01:29:15	5355	00:01:00	60	0.0000
nopath	1	3	5	1	763	01:28:18	5298	01:29:17	5357	00:00:59	59	0.0000
nopath	4	1	8	1	792	01:28:01	5281	01:29:29	5369	00:01:28	88	0.0000
nopath	6	3	3	1	667	01:28:24	5304	01:29:33	5373	00:01:09	69	0.0000
nopath	3	6	5	1	667	01:28:24	5304	01:29:36	5376	00:01:12	72	0.0000
nopath	5	3	3	1	621	01:28:27	5307	01:29:39	5379	00:01:12	72	0.0000
nopath	5	3	5	1	621	01:28:35	5315	01:29:41	5381	00:01:06	66	0.0000
nopath	1	2	5	1	504	01:28:26	5306	01:29:41	5381	00:01:15	75	0.0000
nopath	6	4	13	15	696	01:28:30	5310	01:29:43	5383	00:01:13	73	0.0000
nopath	3	7	12	14	302	01:29:18	5358	01:29:49	5389	00:00:31	31	0.0000
nopath	1	2	3	1	504	01:28:59	5339	01:29:52	5392	00:00:53	53	0.0000
nopath	2	3	12	14	679	01:28:20	5300	01:29:53	5393	00:01:33	93	0.0000
nopath	2	6	12	14	748	01:28:52	5332	01:29:55	5395	00:01:03	63	0.0000
nopath	2	4	2	1	708	01:28:46	5326	01:29:56	5396	00:01:10	70	0.0000
nopath	2	1	3	1	504	01:29:06	5346	01:30:17	5417	00:01:11	71	0.0000	00:00:52
nopath	1	3	3	1	763	01:28:36	5316	01:30:22	5422	00:01:46	106	0.0000
nopath	4	1	12	14	792	01:28:58	5338	01:30:24	5424	00:01:26	86	0.0000
nopath	3	5	6	1	621	01:28:33	5313	01:30:25	5425	00:01:52	112	0.0000
nopath	3	6	2	1	667	01:29:30	5370	01:30:29	5429	00:00:59	59	0.0000
nopath	2	4	12	14	708	01:29:12	5352	01:30:30	5430	00:01:18	78	0.0000
nopath	6	1	10	1	832	01:28:57	5337	01:30:31	5431	00:01:34	94	0.0000
nopath	2	4	5	1	708	01:29:17	5357	01:30:32	5432	00:01:15	75	0.0000
nopath	1	2	7	1	504	01:29:19	5359	01:30:33	5433	00:01:14	74	0.0000
nopath	6	1	6	1	832	01:29:05	5345	01:30:33	5433	00:01:28	88	0.0000
nopath	3	5	5	1	621	01:29:31	5371	01:30:33	5433	00:01:02	62	0.0000
nopath	2	4	12	14	708	01:29:43	5383	01:30:36	5436	00:00:53	53	0.0000
nopath	3	6	5	1	667	01:29:49	5389	01:30:41	5441	00:00:52	52	0.0000
nopath	5	3	12	14	621	01:29:22	5362	01:30:44	5444	00:01:22	82	0.0000
nopath	6	5	3	1	380	01:30:08	5408	01:30:44	5444	00:00:36	36	0.0000
nopath	5	7	10	1	577	01:29:24	5364	01:30:50	5450	00:01:26	86	0.0000
nopath	1	5	12	14	785	01:28:56	5336	01:30:55	5455	00:01:59	119	0.0000
nopath	1	3	9	1	763	01:29:28	5368	01:31:02	5462	00:01:34	94	0.0000	00:01:24
nopath	3	6	9	1	667	01:30:11	5411	01:31:05	5465	00:00:54	54	0.0000
nopath	2	4	10	1	708	01:30:14	5414	01:31:07	5467	00:00:53	53	0.0000
nopath	6	2	10	1	748	01:30:09	5409	01:31:09	5469	00:01:00	60	0.0000
nopath	6	2	9	1	748	01:30:11	5411	01:31:11	5471	00:01:00	60	0.0000
nopath	1	3	12	14	763	01:30:05	5405	01:31:17	5477	00:01:12	72	0.0000
nopath	1	3	5	1	763	01:30:22	5422	01:31:22	5482	00:01:00	60	0.0000
nopath	1	5	12	14	785	01:30:10	5410	01:31:26	5486	00:01:16	76	0.0000
nopath	2	6	12	14	748	01:30:18	5418	01:31:27	5487	00:01:09	69	0.0000
nopath	6	2	3	1	748	01:30:37	5437	01:31:34	5494	00:00:57	57	0.0000
nopath	1	7	9	1	542	01:30:56	5456	01:31:41	5501	00:00:45	45	0.0000
nopath	1	3	12	14	763	01:30:45	5445	01:31:46	5506	00:01:01	61	0.0000
nopath	3	6	12	14	667	01:30:23	5423	01:31:47	5507	00:01:24	84	0.0000
nopath	5	1	12	14	785	01:30:27	5427	01:32:02	5522	00:01:35	95	0.0000	00:01:35
nopath	1	7	5	1	542	01:31:12	5472	01:32:03	5523	00:00:51	51	0.0000
nopath	5	1	9	1	785	01:30:47	5447	01:32:04	5524	00:01:17	77	0.0000
nopath	3	6	12	14	667	01:30:41	5441	01:32:07	5527	00:01:26	86	0.0000
nopath	2	3	9	1	679	01:30:40	5440	01:32:12	5532	00:01:32	92	0.0000
nopath	1	2	12	14	504	01:31:29	5489	01:32:16	5536	00:00:47	47	0.0000
nopath	5	3	3	1	621	01:31:24	5484	01:32:23	5543	00:00:59	59	0.0000
nopath	3	6	5	1	667	01:31:21	5481	01:32:25	5545	00:01:04	64	0.0000
nopath	3	6	8	1	667	01:31:35	5495	01:32:28	5548	00:00:53	53	0.0000
nopath	2	3	5	1	679	01:31:14	5474	01:32:42	5562	00:01:28	88	0.0000
nopath	1	3	5	1	763	01:31:19	5479	01:32:45	5565	00:01:26	86	0.0000
nopath	2	1	10	1	504	01:32:00	5520	01:32:45	5565	00:00:45	45	0.0000
nopath	3	6	5	1	667	01:31:42	5502	01:32:45	5565	00:01:03	63	0.0000
nopath	2	4	3	1	708	01:31:40	5500	01:32:48	5568	00:01:08	68	0.0000
nopath	3	6	12	14	667	01:31:43	5503	01:32:49	5569	00:01:06	66	0.0000
nopath	2	3	6	1	679	01:31:51	5511	01:32:50	5570	00:00:59	59	0.0000
nopath	5	1	13	15	785	01:31:46	5506	01:32:51	5571	00:01:05	65	0.0000
nopath	3	5	5	1	621	01:32:08	5528	01:32:57	5577	00:00:49	49	0.0000
nopath	1	2	13	15	504	01:32:06	5526	01:33:00	5580	00:00:54	54	0.0000	00:00:58
nopath	3	2	3	1	679	01:32:01	5521	01:33:05	5585	00:01:04	64	0.0000
nopath	1	5	13	15	785	01:31:34	5494	01:33:08	5588	00:01:34	94	0.0000
nopath	3	7	10	1	302	01:32:37	5557	01:33:13	5593	00:00:36	36	0.0000
nopath	2	7	5	1	458	01:32:30	5550	01:33:16	5596	00:00:46	46	0.0000
nopath	1	3	3	1	763	01:31:43	5503	01:33:22	5602	00:01:39	99	0.0000
nopath	2	1	5	1	504	01:32:35	5555	01:33:23	5603	00:00:48	48	0.0000
nopath	6	2	9	1	748	01:32:00	5520	01:33:25	5605	00:01:25	85	0.0000
nopath	4	1	5	1	792	01:32:14	5534	01:33:25	5605	00:01:11	71	0.0000
nopath	3	6	13	15	667	01:32:36	5556	01:33:28	5608	00:00:52	52	0.0000
nopath	6	1	3	1	832	01:32:15	5535	01:33:33	5613	00:01:18	78	0.0000
nopath	2	4	12	14	708	01:32:32	5552	01:33:34	5614	00:01:02	62	0.0000
nopath	2	4	3	1	708	01:32:33	5553	01:33:36	5616	00:01:03	63	0.0000
nopath	2	4	3	1	708	01:32:42	5562	01:33:38	5618	00:00:56	56	0.0000
nopath	1	7	3	1	542	01:32:55	5575	01:33:40	5620	00:00:45	45	0.0000
nopath	2	3	12	14	679	01:32:47	5567	01:33:41	5621	00:00:54	54	0.0000
nopath	6	3	3	1	667	01:32:32	5552	01:33:53	5633	00:01:21	81	0.0000
nopath	5	2	2	1	701	01:32:51	5571	01:34:05	5645	00:01:14	74	0.0000	00:01:26
nopath	3	6	6	1	667	01:32:55	5575	01:34:16	5656	00:01:21	81	0.0000
nopath	3	6	9	1	667	01:33:08	5588	01:34:18	5658	00:01:10	70	0.0000
nopath	6	2	2	1	748	01:33:33	5613	01:34:31	5671	00:00:58	58	0.0000
nopath	2	1	13	15	504	01:33:46	5626	01:34:32	5672	00:00:46	46	0.0000
nopath	1	2	9	1	504	01:33:35	5615	01:34:34	5674	00:00:59	59	0.0000
nopath	2	4	5	1	708	01:33:43	5623	01:34:36	5676	00:00:53	53	0.0000
nopath	5	3	5	1	621	01:33:29	5609	01:34:43	5683	00:01:14	74	0.0000
nopath	5	6	10	1	380	01:34:20	5660	01:34:53	5693	00:00:33	33	0.0000
nopath	5	7	13	15	577	01:33:49	5629	01:34:57	5697	00:01:08	68	0.0000
nopath	5	6	12	14	380	01:34:24	5664	01:34:57	5697	00:00:33	33	0.0000
nopath	5	4	3	1	650	01:33:51	5631	01:35:05	5705	00:01:14	74	0.0000	00:01:14
nopath	5	2	5	1	701	01:34:12	5652	01:35:06	5706	00:00:54	54	0.0000
nopath	2	6	12	14	748	01:33:03	5583	01:35:07	5707	00:02:04	124	0.0000
nopath	1	3	3	1	763	01:33:28	5608	01:35:12	5712	00:01:44	104	0.0000
nopath	2	4	5	1	708	01:34:08	5648	01:35:16	5716	00:01:08	68	0.0000
nopath	5	1	13	15	785	01:34:15	5655	01:35:18	5718	00:01:03	63	0.0000
nopath	3	6	13	15	667	01:34:06	5646	01:35:20	5720	00:01:14	74	0.0000
nopath	3	6	12	14	667	01:34:26	5666	01:35:21	5721	00:00:55	55	0.0000
nopath	3	6	6	1	667	01:34:27	5667	01:35:23	5723	00:00:56	56	0.0000
nopath	3	6	12	14	667	01:34:31	5671	01:35:24	5724	00:00:53	53	0.0000
nopath	2	4	3	1	708	01:34:41	5681	01:35:46	5746	00:01:05	65	0.0000
nopath	2	4	13	15	708	01:34:55	5695	01:35:51	5751	00:00:56	56	0.0000
nopath	5	1	9	1	785	01:34:46	5686	01:36:05	5765	00:01:19	79	0.0000	00:01:11
nopath	5	1	2	1	785	01:35:01	5701	01:36:08	5768	00:01:07	67	0.0000
nopath	5	3	7	1	621	01:35:21	5721	01:36:09	5769	00:00:48	48	0.0000
nopath	5	1	13	15	785	01:35:03	5703	01:36:12	5772	00:01:09	69	0.0000
nopath	2	4	3	1	708	01:35:12	5712	01:36:25	5785	00:01:13	73	0.0000
nopath	3	6	3	1	667	01:35:16	5716	01:36:25	5785	00:01:09	69	0.0000
nopath	3	5	9	1	621	01:35:28	5728	01:36:26	5786	00:00:58	58	0.0000
nopath	1	3	13	15	763	01:35:01	5701	01:36:27	5787	00:01:26	86	0.0000
nopath	6	1	9	1	832	01:35:31	5731	01:36:37	5797	00:01:06	66	0.0000
nopath	6	3	10	1	667	01:34:58	5698	01:36:43	5803	00:01:45	105	0.0000
nopath	6	4	5	1	696	01:35:51	5751	01:36:49	5809	00:00:58	58	0.0000
nopath	1	3	9	1	763	01:35:46	5746	01:36:52	5812	00:01:06	66	0.0000
nopath	1	4	12	14	792	01:35:56	5756	01:36:58	5818	00:01:02	62	0.0000
nopath	2	3	6	1	679	01:35:45	5745	01:37:05	5825	00:01:20	80	0.0000	00:01:09
nopath	2	3	12	14	679	01:36:21	5781	01:37:15	5835	00:00:54	54	0.0000
nopath	1	3	3	1	763	01:36:17	5777	01:37:25	5845	00:01:08	68	0.0000
nopath	5	3	12	14	621	01:36:26	5786	01:37:34	5854	00:01:08	68	0.0000
nopath	2	3	3	1	679	01:36:53	5813	01:37:46	5866	00:00:53	53	0.0000
nopath	2	3	5	1	679	01:36:54	5814	01:37:48	5868	00:00:54	54	0.0000
nopath	3	6	5	1	667	01:36:31	5791	01:37:55	5875	00:01:24	84	0.0000
nopath	3	6	8	1	667	01:37:07	5827	01:37:59	5879	00:00:52	52	0.0000
nopath	5	7	6	1	577	01:37:05	5825	01:38:17	5897	00:01:12	72	0.0000	00:01:19
nopath	1	3	12	14	763	01:37:02	5822	01:38:23	5903	00:01:21	81	0.0000
nopath	1	3	3	1	763	01:37:10	5830	01:38:25	5905	00:01:15	75	0.0000
nopath	2	3	12	14	679	01:37:22	5842	01:38:29	5909	00:01:07	67	0.0000
nopath	2	3	4	1	679	01:37:27	5847	01:38:31	5911	00:01:04	64	0.0000
nopath	5	1	3	1	785	01:37:10	5830	01:38:31	5911	00:01:21	81	0.0000
nopath	3	6	13	15	667	01:37:41	5861	01:38:36	5916	00:00:55	55	0.0000
nopath	6	3	5	1	667	01:37:43	5863	01:38:53	5933	00:01:10	70	0.0000
nopath	3	2	12	14	679	01:37:47	5867	01:39:06	5946	00:01:19	79	0.0000	00:01:07
nopath	1	3	12	14	763	01:37:39	5859	01:39:13	5953	00:01:34	94	0.0000
nopath	1	3	8	1	763	01:37:44	5864	01:39:15	5955	00:01:31	91	0.0000
nopath	2	1	9	1	504	01:38:24	5904	01:39:17	5957	00:00:53	53	0.0000
nopath	1	3	5	1	763	01:38:09	5889	01:39:17	5957	00:01:08	68	0.0000
nopath	3	6	12	14	667	01:37:53	5873	01:39:17	5957	00:01:24	84	0.0000
nopath	3	6	9	1	667	01:38:22	5902	01:39:19	5959	00:00:57	57	0.0000
nopath	3	6	12	14	667	01:38:23	5903	01:39:21	5961	00:00:58	58	0.0000
nopath	3	6	6	1	667	01:38:32	5912	01:39:24	5964	00:00:52	52	0.0000
nopath	4	1	3	1	792	01:38:15	5895	01:39:25	5965	00:01:10	70	0.0000
nopath	3	6	3	1	667	01:38:38	5918	01:39:28	5968	00:00:50	50	0.0000
nopath	2	4	12	14	708	01:38:30	5910	01:39:28	5968	00:00:58	58	0.0000
nopath	1	2	3	1	504	01:38:25	5905	01:39:31	5971	00:01:06	66	0.0000
nopath	5	1	5	1	785	01:38:22	5902	01:39:31	5971	00:01:09	69	0.0000
nopath	2	4	3	1	708	01:38:41	5921	01:39:33	5973	00:00:52	52	0.0000
nopath	4	5	5	1	650	01:38:43	5923	01:39:37	5977	00:00:54	54	0.0000
nopath	5	7	12	14	577	01:38:34	5914	01:39:48	5988	00:01:14	74	0.0000
nopath	2	3	9	1	679	01:38:43	5923	01:39:52	5992	00:01:09	69	0.0000
nopath	1	6	3	1	832	01:38:26	5906	01:39:53	5993	00:01:27	87	0.0000
nopath	1	5	5	1	785	01:38:52	5932	01:39:54	5994	00:01:02	62	0.0000
nopath	6	2	12	14	748	01:38:21	5901	01:39:56	5996	00:01:35	95	0.0000
nopath	1	2	2	1	504	01:39:05	5945	01:40:01	6001	00:00:56	56	0.0000	00:01:00
nopath	2	4	12	14	708	01:39:11	5951	01:40:05	6005	00:00:54	54	0.0000
nopath	3	1	5	1	763	01:39:03	5943	01:40:25	6025	00:01:22	82	0.0000
nopath	2	4	3	1	708	01:39:14	5954	01:40:25	6025	00:01:11	71	0.0000
nopath	3	6	12	14	667	01:39:39	5979	01:40:38	6038	00:00:59	59	0.0000
nopath	5	1	9	1	785	01:39:00	5940	01:40:46	6046	00:01:46	106	0.0000
nopath	1	3	12	14	763	01:39:54	5994	01:40:52	6052	00:00:58	58	0.0000
nopath	1	7	3	1	542	01:40:08	6008	01:40:56	6056	00:00:48	48	0.0000
nopath	1	3	9	1	763	01:39:58	5998	01:40:57	6057	00:00:59	59	0.0000
nopath	4	2	12	14	708	01:39:38	5978	01:41:06	6066	00:01:28	88	0.0000	00:01:17
nopath	5	6	3	1	380	01:40:37	6037	01:41:10	6070	00:00:33	33	0.0000
nopath	3	1	3	1	763	01:39:48	5988	01:41:10	6070	00:01:22	82	0.0000
nopath	4	1	13	15	792	01:40:05	6005	01:41:14	6074	00:01:09	69	0.0000
nopath	6	2	2	1	748	01:39:18	5958	01:41:15	6075	00:01:57	117	0.0000
nopath	2	4	3	1	708	01:40:07	6007	01:41:16	6076	00:01:09	69	0.0000
nopath	6	2	12	14	748	01:39:43	5983	01:41:18	6078	00:01:35	95	0.0000
nopath	1	2	3	1	504	01:40:13	6013	01:41:25	6085	00:01:12	72	0.0000
nopath	6	1	10	1	832	01:40:14	6014	01:41:26	6086	00:01:12	72	0.0000
nopath	5	7	3	1	577	01:40:11	6011	01:41:27	6087	00:01:16	76	0.0000
nopath	5	3	9	1	621	01:40:38	6038	01:41:29	6089	00:00:51	51	0.0000
nopath	1	7	3	1	542	01:40:21	6021	01:41:33	6093	00:01:12	72	0.0000
nopath	4	2	13	15	708	01:40:39	6039	01:41:35	6095	00:00:56	56	0.0000
nopath	2	3	10	1	679	01:40:09	6009	01:41:42	6102	00:01:33	93	0.0000
nopath	2	4	3	1	708	01:40:27	6027	01:41:46	6106	00:01:19	79	0.0000
nopath	3	6	3	1	667	01:40:01	6001	01:41:46	6106	00:01:45	105	0.0000
nopath	3	5	12	14	621	01:40:54	6054	01:41:48	6108	00:00:54	54	0.0000
nopath	3	6	5	1	667	01:41:05	6065	01:41:55	6115	00:00:50	50	0.0000
nopath	3	5	9	1	621	01:41:06	6066	01:41:58	6118	00:00:52	52	0.0000
nopath	5	1	6	1	785	01:40:42	6042	01:42:01	6121	00:01:19	79	0.0000	00:01:18
nopath	6	1	5	1	832	01:40:26	6026	01:42:03	6123	00:01:37	97	0.0000
nopath	2	4	3	1	708	01:40:43	6043	01:42:05	6125	00:01:22	82	0.0000
nopath	1	7	6	1	542	01:41:13	6073	01:42:06	6126	00:00:53	53	0.0000
nopath	6	2	12	14	748	01:41:06	6066	01:42:06	6126	00:01:00	60	0.0000
nopath	2	3	9	1	679	01:41:12	6072	01:42:06	6126	00:00:54	54	0.0000
nopath	3	6	5	1	667	01:41:24	6084	01:42:14	6134	00:00:50	50	0.0000
nopath	1	7	5	1	542	01:41:28	6088	01:42:15	6135	00:00:47	47	0.0000
nopath	3	6	3	1	667	01:41:27	6087	01:42:16	6136	00:00:49	49	0.0000
nopath	4	1	12	14	792	01:41:18	6078	01:42:40	6160	00:01:22	82	0.0000
nopath	3	6	5	1	667	01:41:45	6105	01:42:45	6165	00:01:00	60	0.0000
nopath	3	4	13	15	375	01:42:13	6133	01:42:51	6171	00:00:38	38	0.0000
nopath	2	3	12	14	679	01:41:32	6092	01:42:53	6173	00:01:21	81	0.0000
nopath	5	1	3	1	785	01:41:53	6113	01:42:54	6174	00:01:01	61	0.0000
nopath	1	2	12	14	504	01:41:54	6114	01:42:54	6174	00:01:00	60	0.0000
nopath	2	3	3	1	679	01:41:37	6097	01:42:55	6175	00:01:18	78	0.0000
nopath	2	4	9	1	708	01:41:53	6113	01:42:59	6179	00:01:06	66	0.0000
nopath	2	3	13	15	679	01:42:03	6123	01:43:01	6181	00:00:58	58	0.0000	00:01:05
nopath	3	6	12	14	667	01:42:00	6120	01:43:07	6187	00:01:07	67	0.0000
nopath	1	2	12	14	504	01:42:21	6141	01:43:10	6190	00:00:49	49	0.0000
nopath	1	3	9	1	763	01:41:58	6118	01:43:22	6202	00:01:24	84	0.0000
nopath	2	1	12	14	504	01:42:19	6139	01:43:28	6208	00:01:09	69	0.0000
nopath	3	6	9	1	667	01:42:17	6137	01:43:35	6215	00:01:18	78	0.0000
nopath	2	4	5	1	708	01:42:42	6162	01:43:39	6219	00:00:57	57	0.0000
nopath	6	1	5	1	832	01:42:17	6137	01:43:41	6221	00:01:24	84	0.0000
nopath	6	1	3	1	832	01:42:22	6142	01:43:44	6224	00:01:22	82	0.0000
nopath	6	7	3	1	624	01:43:10	6190	01:44:04	6244	00:00:54	54	0.0000	00:01:16
nopath	3	6	9	1	667	01:43:23	6203	01:44:14	6254	00:00:51	51	0.0000
nopath	2	7	13	15	458	01:43:18	6198	01:44:18	6258	00:01:00	60	0.0000
nopath	6	4	5	1	696	01:43:23	6203	01:44:29	6269	00:01:06	66	0.0000
nopath	5	1	3	1	785	01:43:21	6201	01:44:31	6271	00:01:10	70	0.0000
nopath	6	7	12	14	624	01:43:30	6210	01:44:34	6274	00:01:04	64	0.0000
nopath	3	2	5	1	679	01:43:34	6214	01:44:35	6275	00:01:01	61	0.0000
nopath	1	4	12	14	792	01:43:10	6190	01:44:36	6276	00:01:26	86	0.0000
nopath	2	3	12	14	679	01:43:32	6212	01:44:37	6277	00:01:05	65	0.0000
nopath	4	7	10	1	331	01:43:51	6231	01:44:37	6277	00:00:46	46	0.0000
nopath	3	6	6	1	667	01:43:50	6230	01:44:46	6286	00:00:56	56	0.0000
nopath	3	5	12	14	621	01:43:54	6234	01:44:48	6288	00:00:54	54	0.0000
nopath	3	6	12	14	667	01:43:57	6237	01:44:50	6290	00:00:53	53	0.0000
nopath	1	2	3	1	504	01:43:19	6199	01:45:01	6301	00:01:42	102	0.0000	00:01:10
nopath	6	1	3	1	832	01:43:25	6205	01:45:01	6301	00:01:36	96	0.0000
nopath	5	3	12	14	621	01:43:58	6238	01:45:04	6304	00:01:06	66	0.0000
nopath	5	3	10	1	621	01:44:08	6248	01:45:06	6306	00:00:58	58	0.0000
nopath	6	2	6	1	748	01:43:48	6228	01:45:10	6310	00:01:22	82	0.0000
nopath	6	1	12	14	832	01:44:11	6251	01:45:18	6318	00:01:07	67	0.0000
nopath	3	6	9	1	667	01:44:32	6272	01:45:25	6325	00:00:53	53	0.0000
nopath	2	4	12	14	708	01:43:54	6234	01:45:26	6326	00:01:32	92	0.0000
nopath	2	4	3	1	708	01:44:00	6240	01:45:28	6328	00:01:28	88	0.0000
nopath	3	6	13	15	667	01:44:37	6277	01:45:30	6330	00:00:53	53	0.0000
nopath	5	1	3	1	785	01:44:45	6285	01:45:45	6345	00:01:00	60	0.0000
nopath	6	1	3	1	832	01:44:59	6299	01:46:02	6362	00:01:03	63	0.0000	00:01:19
nopath	1	3	3	1	763	01:45:08	6308	01:46:05	6365	00:00:57	57	0.0000
nopath	1	3	6	1	763	01:45:10	6310	01:46:08	6368	00:00:58	58	0.0000
nopath	3	6	13	15	667	01:45:08	6308	01:46:09	6369	00:01:01	61	0.0000
nopath	3	6	13	15	667	01:45:14	6314	01:46:12	6372	00:00:58	58	0.0000
nopath	3	6	12	14	667	01:45:23	6323	01:46:14	6374	00:00:51	51	0.0000
nopath	2	1	13	15	504	01:45:36	6336	01:46:26	6386	00:00:50	50	0.0000
nopath	3	1	5	1	763	01:44:39	6279	01:46:28	6388	00:01:49	109	0.0000
nopath	5	1	3	1	785	01:45:07	6307	01:46:31	6391	00:01:24	84	0.0000
nopath	3	7	3	1	302	01:46:01	6361	01:46:41	6401	00:00:40	40	0.0000
nopath	2	3	12	14	679	01:45:16	6316	01:46:53	6413	00:01:37	97	0.0000
nopath	2	3	3	1	679	01:45:21	6321	01:46:56	6416	00:01:35	95	0.0000
nopath	2	3	12	14	679	01:45:52	6352	01:46:59	6419	00:01:07	67	0.0000
nopath	3	6	13	15	667	01:45:55	6355	01:46:59	6419	00:01:04	64	0.0000
nopath	3	6	3	1	667	01:46:02	6362	01:47:02	6422	00:01:00	60	0.0000	00:01:02
nopath	2	3	12	14	679	01:45:59	6359	01:47:02	6422	00:01:03	63	0.0000
nopath	2	1	3	1	504	01:46:17	6377	01:47:02	6422	00:00:45	45	0.0000
nopath	6	2	3	1	748	01:45:46	6346	01:47:05	6425	00:01:19	79	0.0000
nopath	2	3	9	1	679	01:46:06	6366	01:47:06	6426	00:01:00	60	0.0000
nopath	2	1	12	14	504	01:46:23	6383	01:47:06	6426	00:00:43	43	0.0000
nopath	2	4	3	1	708	01:46:11	6371	01:47:08	6428	00:00:57	57	0.0000
nopath	1	2	12	14	504	01:46:06	6366	01:47:14	6434	00:01:08	68	0.0000
nopath	5	1	12	14	785	01:45:35	6335	01:47:14	6434	00:01:39	99	0.0000
nopath	2	6	12	14	748	01:46:05	6365	01:47:17	6437	00:01:12	72	0.0000
nopath	2	3	5	1	679	01:46:27	6387	01:47:21	6441	00:00:54	54	0.0000
nopath	2	7	5	1	458	01:46:45	6405	01:47:34	6454	00:00:49	49	0.0000
nopath	4	1	5	1	792	01:46:33	6393	01:47:39	6459	00:01:06	66	0.0000
nopath	4	6	6	1	696	01:46:51	6411	01:47:46	6466	00:00:55	55	0.0000
nopath	2	3	9	1	679	01:46:52	6412	01:47:49	6469	00:00:57	57	0.0000
nopath	2	3	12	14	679	01:46:55	6415	01:47:51	6471	00:00:56	56	0.0000
nopath	3	6	3	1	667	01:46:27	6387	01:47:56	6476	00:01:29	89	0.0000
nopath	5	1	6	1	785	01:46:49	6409	01:48:00	6480	00:01:11	71	0.0000	00:01:14
nopath	5	4	9	1	650	01:46:38	6398	01:48:13	6493	00:01:35	95	0.0000
nopath	5	6	13	15	380	01:47:41	6461	01:48:17	6497	00:00:36	36	0.0000
nopath	3	7	3	1	302	01:47:49	6469	01:48:18	6498	00:00:29	29	0.0000
nopath	3	6	9	1	667	01:47:29	6449	01:48:26	6506	00:00:57	57	0.0000
nopath	2	4	12	14	708	01:47:04	6424	01:48:26	6506	00:01:22	82	0.0000
nopath	3	6	9	1	667	01:47:32	6452	01:48:28	6508	00:00:56	56	0.0000
nopath	3	6	3	1	667	01:47:37	6457	01:48:30	6510	00:00:53	53	0.0000
nopath	1	5	5	1	785	01:47:29	6449	01:48:43	6523	00:01:14	74	0.0000
nopath	5	1	3	1	785	01:47:16	6436	01:48:51	6531	00:01:35	95	0.0000
nopath	2	4	3	1	708	01:48:01	6481	01:49:05	6545	00:01:04	64	0.0000	00:01:07
nopath	4	1	6	1	792	01:47:58	6478	01:49:05	6545	00:01:07	67	0.0000
nopath	3	6	5	1	667	01:47:59	6479	01:49:16	6556	00:01:17	77	0.0000
nopath	2	3	3	1	679	01:48:23	6503	01:49:16	6556	00:00:53	53	0.0000
nopath	3	6	3	1	667	01:48:23	6503	01:49:18	6558	00:00:55	55	0.0000
nopath	6	2	3	1	748	01:47:59	6479	01:49:25	6565	00:01:26	86	0.0000
nopath	2	4	3	1	708	01:48:36	6516	01:49:28	6568	00:00:52	52	0.0000
nopath	2	3	6	1	679	01:48:41	6521	01:49:32	6572	00:00:51	51	0.0000
nopath	5	1	9	1	785	01:48:00	6480	01:49:32	6572	00:01:32	92	0.0000
nopath	1	2	9	1	504	01:48:55	6535	01:49:40	6580	00:00:45	45	0.0000
nopath	6	1	12	14	832	01:48:37	6517	01:49:48	6588	00:01:11	71	0.0000
nopath	5	4	9	1	650	01:48:19	6499	01:49:49	6589	00:01:30	90	0.0000
nopath	2	3	5	1	679	01:48:47	6527	01:49:52	6592	00:01:05	65	0.0000
nopath	3	6	3	1	667	01:48:58	6538	01:50:05	6605	00:01:07	67	0.0000	00:01:04
nopath	3	6	3	1	667	01:49:16	6556	01:50:08	6608	00:00:52	52	0.0000
nopath	5	7	13	15	577	01:49:08	6548	01:50:10	6610	00:01:02	62	0.0000
nopath	1	3	10	1	763	01:49:01	6541	01:50:12	6612	00:01:11	71	0.0000
nopath	2	4	10	1	708	01:49:10	6550	01:50:17	6617	00:01:07	67	0.0000
nopath	6	2	3	1	748	01:49:04	6544	01:50:19	6619	00:01:15	75	0.0000
nopath	2	4	5	1	708	01:49:24	6564	01:50:19	6619	00:00:55	55	0.0000
nopath	2	3	13	15	679	01:49:30	6570	01:50:26	6626	00:00:56	56	0.0000
nopath	1	2	3	1	504	01:49:43	6583	01:50:29	6629	00:00:46	46	0.0000
nopath	1	2	10	1	504	01:49:44	6584	01:50:34	6634	00:00:50	50	0.0000
nopath	3	6	5	1	667	01:49:36	6576	01:50:36	6636	00:01:00	60	0.0000
nopath	6	7	2	1	624	01:49:15	6555	01:50:37	6637	00:01:22	82	0.0000
nopath	5	3	12	14	621	01:49:43	6583	01:50:37	6637	00:00:54	54	0.0000
nopath	5	3	3	1	621	01:49:51	6591	01:50:42	6642	00:00:51	51	0.0000
nopath	5	1	6	1	785	01:49:41	6581	01:50:46	6646	00:01:05	65	0.0000
nopath	3	6	3	1	667	01:49:53	6593	01:50:56	6656	00:01:03	63	0.0000
nopath	1	3	12	14	763	01:49:54	6594	01:50:57	6657	00:01:03	63	0.0000
nopath	1	4	13	15	792	01:49:20	6560	01:50:58	6658	00:01:38	98	0.0000
nopath	1	3	6	1	763	01:50:00	6600	01:51:00	6660	00:01:00	60	0.0000	00:01:13
nopath	3	6	3	1	667	01:50:14	6614	01:51:04	6664	00:00:50	50	0.0000
nopath	2	7	5	1	458	01:50:12	6612	01:51:05	6665	00:00:53	53	0.0000
nopath	3	5	9	1	621	01:50:16	6616	01:51:07	6667	00:00:51	51	0.0000
nopath	4	1	3	1	792	01:49:15	6555	01:51:10	6670	00:01:55	115	0.0000
nopath	6	3	3	1	667	01:50:20	6620	01:51:12	6672	00:00:52	52	0.0000
nopath	6	3	12	14	667	01:50:29	6629	01:51:20	6680	00:00:51	51	0.0000
nopath	2	4	3	1	708	01:50:28	6628	01:51:35	6695	00:01:07	67	0.0000
nopath	3	6	12	14	667	01:50:40	6640	01:51:36	6696	00:00:56	56	0.0000
nopath	3	6	7	1	667	01:50:48	6648	01:51:38	6698	00:00:50	50	0.0000
nopath	1	3	13	15	763	01:50:17	6617	01:51:40	6700	00:01:23	83	0.0000
nopath	4	3	3	1	375	01:51:09	6669	01:51:43	6703	00:00:34	34	0.0000
nopath	2	3	6	1	679	01:50:54	6654	01:51:56	6716	00:01:02	62	0.0000
nopath	2	4	5	1	708	01:51:00	6660	01:51:58	6718	00:00:58	58	0.0000
nopath	6	1	6	1	832	01:50:33	6633	01:52:01	6721	00:01:28	88	0.0000	00:01:19
nopath	2	4	3	1	708	01:51:20	6680	01:52:27	6747	00:01:07	67	0.0000
nopath	4	3	12	14	375	01:51:51	6711	01:52:30	6750	00:00:39	39	0.0000
nopath	6	1	3	1	832	01:51:16	6676	01:52:31	6751	00:01:15	75	0.0000
nopath	6	3	3	1	667	01:51:35	6695	01:52:43	6763	00:01:08	68	0.0000
nopath	4	1	12	14	792	01:51:31	6691	01:52:46	6766	00:01:15	75	0.0000
nopath	1	6	12	14	832	01:51:38	6698	01:52:57	6777	00:01:19	79	0.0000
nopath	3	6	12	14	667	01:52:15	6735	01:53:06	6786	00:00:51	51	0.0000	00:00:54
nopath	6	7	3	1	624	01:52:14	6734	01:53:11	6791	00:00:57	57	0.0000
nopath	1	3	3	1	763	01:52:17	6737	01:53:22	6802	00:01:05	65	0.0000
nopath	4	1	3	1	792	01:52:17	6737	01:53:23	6803	00:01:06	66	0.0000
nopath	3	6	10	1	667	01:52:23	6743	01:53:26	6806	00:01:03	63	0.0000
nopath	3	5	10	1	621	01:52:24	6744	01:53:27	6807	00:01:03	63	0.0000
nopath	2	6	3	1	748	01:52:08	6728	01:53:36	6816	00:01:28	88	0.0000
nopath	2	5	12	14	701	01:52:33	6753	01:53:39	6819	00:01:06	66	0.0000
nopath	6	7	10	1	624	01:52:42	6762	01:53:39	6819	00:00:57	57	0.0000
nopath	6	1	12	14	832	01:52:36	6756	01:53:39	6819	00:01:03	63	0.0000
nopath	1	7	13	15	542	01:52:18	6738	01:53:42	6822	00:01:24	84	0.0000
nopath	6	1	5	1	832	01:52:40	6760	01:53:42	6822	00:01:02	62	0.0000
nopath	2	3	12	14	679	01:52:24	6744	01:53:43	6823	00:01:19	79	0.0000
nopath	1	7	9	1	542	01:52:52	6772	01:53:44	6824	00:00:52	52	0.0000
nopath	2	3	12	14	679	01:52:34	6754	01:53:46	6826	00:01:12	72	0.0000
nopath	3	5	5	1	621	01:52:42	6762	01:53:55	6835	00:01:13	73	0.0000
nopath	3	6	13	15	667	01:52:58	6778	01:54:01	6841	00:01:03	63	0.0000	00:01:03
nopath	1	5	10	1	785	01:52:46	6766	01:54:04	6844	00:01:18	78	0.0000
nopath	2	3	9	1	679	01:53:20	6800	01:54:15	6855	00:00:55	55	0.0000
nopath	2	4	3	1	708	01:52:56	6776	01:54:15	6855	00:01:19	79	0.0000
nopath	1	3	13	15	763	01:52:56	6776	01:54:31	6871	00:01:35	95	0.0000
nopath	1	3	3	1	763	01:53:09	6789	01:54:32	6872	00:01:23	83	0.0000
nopath	1	3	5	1	763	01:53:24	6804	01:54:35	6875	00:01:11	71	0.0000
nopath	3	6	13	15	667	01:53:07	6787	01:54:40	6880	00:01:33	93	0.0000
nopath	6	1	9	1	832	01:53:16	6796	01:54:41	6881	00:01:25	85	0.0000
nopath	3	6	12	14	667	01:53:13	6793	01:54:42	6882	00:01:29	89	0.0000
nopath	5	1	10	1	785	01:53:09	6789	01:54:46	6886	00:01:37	97	0.0000
nopath	2	3	5	1	679	01:53:39	6819	01:54:49	6889	00:01:10	70	0.0000
nopath	3	2	3	1	679	01:53:37	6817	01:54:55	6895	00:01:18	78	0.0000
nopath	2	6	3	1	748	01:52:53	6773	01:54:56	6896	00:02:03	123	0.0000
nopath	1	3	9	1	763	01:53:50	6830	01:54:56	6896	00:01:06	66	0.0000
nopath	2	6	3	1	748	01:53:32	6812	01:54:58	6898	00:01:26	86	0.0000
nopath	1	3	3	1	763	01:53:57	6837	01:54:58	6898	00:01:01	61	0.0000
nopath	1	3	5	1	763	01:53:58	6838	01:55:01	6901	00:01:03	63	0.0000	00:01:13
nopath	6	3	3	1	667	01:53:47	6827	01:55:17	6917	00:01:30	90	0.0000
nopath	5	1	9	1	785	01:53:53	6833	01:55:21	6921	00:01:28	88	0.0000
nopath	5	4	13	15	650	01:53:34	6814	01:55:21	6921	00:01:47	107	0.0000
nopath	3	7	13	15	302	01:54:59	6899	01:55:32	6932	00:00:33	33	0.0000
nopath	2	3	5	1	679	01:54:03	6843	01:55:32	6932	00:01:29	89	0.0000
nopath	3	6	8	1	667	01:54:18	6858	01:55:36	6936	00:01:18	78	0.0000
nopath	5	1	9	1	785	01:54:39	6879	01:55:46	6946	00:01:07	67	0.0000
nopath	3	7	3	1	302	01:55:10	6910	01:55:47	6947	00:00:37	37	0.0000
nopath	3	1	12	14	763	01:54:44	6884	01:56:06	6966	00:01:22	82	0.0000	00:01:29
nopath	6	4	10	1	696	01:54:38	6878	01:56:06	6966	00:01:28	88	0.0000
nopath	1	3	5	1	763	01:54:51	6891	01:56:12	6972	00:01:21	81	0.0000
nopath	3	2	5	1	679	01:55:12	6912	01:56:15	6975	00:01:03	63	0.0000
nopath	3	6	5	1	667	01:55:11	6911	01:56:16	6976	00:01:05	65	0.0000
nopath	3	6	3	1	667	01:55:28	6928	01:56:19	6979	00:00:51	51	0.0000
nopath	3	6	3	1	667	01:55:32	6932	01:56:24	6984	00:00:52	52	0.0000
nopath	5	3	5	1	621	01:55:31	6931	01:56:33	6993	00:01:02	62	0.0000
nopath	6	2	7	1	748	01:55:50	6950	01:56:46	7006	00:00:56	56	0.0000
nopath	1	2	9	1	504	01:56:02	6962	01:56:49	7009	00:00:47	47	0.0000
nopath	2	3	5	1	679	01:55:33	6933	01:56:52	7012	00:01:19	79	0.0000
nopath	2	3	12	14	679	01:55:34	6934	01:56:55	7015	00:01:21	81	0.0000
nopath	3	6	3	1	667	01:55:58	6958	01:56:56	7016	00:00:58	58	0.0000
nopath	4	7	13	15	331	01:56:22	6982	01:56:56	7016	00:00:34	34	0.0000
nopath	2	3	3	1	679	01:55:53	6953	01:56:57	7017	00:01:04	64	0.0000
nopath	1	2	3	1	504	01:56:16	6976	01:57:00	7020	00:00:44	44	0.0000	00:00:50
nopath	3	5	13	15	621	01:56:00	6960	01:57:03	7023	00:01:03	63	0.0000
nopath	3	6	3	1	667	01:56:08	6968	01:57:05	7025	00:00:57	57	0.0000
nopath	3	6	12	14	667	01:56:18	6978	01:57:09	7029	00:00:51	51	0.0000
nopath	5	3	6	1	621	01:55:58	6958	01:57:13	7033	00:01:15	75	0.0000
nopath	6	3	12	14	667	01:55:59	6959	01:57:15	7035	00:01:16	76	0.0000
nopath	6	7	12	14	624	01:56:31	6991	01:57:27	7047	00:00:56	56	0.0000
nopath	2	3	5	1	679	01:56:09	6969	01:57:32	7052	00:01:23	83	0.0000
nopath	4	6	5	1	696	01:56:28	6988	01:57:36	7056	00:01:08	68	0.0000
nopath	3	6	3	1	667	01:56:30	6990	01:57:38	7058	00:01:08	68	0.0000
nopath	2	4	3	1	708	01:56:45	7005	01:57:39	7059	00:00:54	54	0.0000
nopath	3	6	12	14	667	01:56:40	7000	01:57:43	7063	00:01:03	63	0.0000
nopath	3	6	12	14	667	01:56:44	7004	01:57:45	7065	00:01:01	61	0.0000
nopath	3	5	5	1	621	01:56:54	7014	01:57:46	7066	00:00:52	52	0.0000
nopath	2	3	3	1	679	01:56:58	7018	01:57:50	7070	00:00:52	52	0.0000
nopath	5	1	3	1	785	01:56:29	6989	01:57:51	7071	00:01:22	82	0.0000
nopath	5	1	10	1	785	01:56:33	6993	01:57:53	7073	00:01:20	80	0.0000
nopath	2	3	5	1	679	01:57:01	7021	01:57:55	7075	00:00:54	54	0.0000
nopath	1	3	12	14	763	01:56:49	7009	01:58:08	7088	00:01:19	79	0.0000	00:01:20
nopath	1	7	3	1	542	01:57:24	7044	01:58:10	7090	00:00:46	46	0.0000
nopath	6	3	6	1	667	01:57:33	7053	01:58:32	7112	00:00:59	59	0.0000
nopath	5	1	5	1	785	01:57:05	7025	01:58:41	7121	00:01:36	96	0.0000
nopath	1	7	12	14	542	01:57:51	7071	01:58:43	7123	00:00:52	52	0.0000
nopath	1	3	12	14	763	01:57:17	7037	01:58:43	7123	00:01:26	86	0.0000
nopath	3	6	2	1	667	01:57:03	7023	01:58:46	7126	00:01:43	103	0.0000
nopath	2	3	9	1	679	01:57:38	7058	01:58:46	7126	00:01:08	68	0.0000
nopath	2	4	12	14	708	01:57:39	7059	01:58:49	7129	00:01:10	70	0.0000
nopath	3	6	12	14	667	01:57:49	7069	01:58:49	7129	00:01:00	60	0.0000
nopath	3	2	7	1	679	01:57:42	7062	01:58:51	7131	00:01:09	69	0.0000
nopath	3	6	12	14	667	01:57:53	7073	01:58:51	7131	00:00:58	58	0.0000
nopath	3	6	12	14	667	01:57:58	7078	01:58:55	7135	00:00:57	57	0.0000
nopath	3	6	9	1	667	01:58:08	7088	01:58:58	7138	00:00:50	50	0.0000
nopath	3	7	12	14	302	01:58:17	7097	01:59:08	7148	00:00:51	51	0.0000	00:00:42
nopath	4	1	7	1	792	01:58:12	7092	01:59:16	7156	00:01:04	64	0.0000
nopath	2	4	2	1	708	01:57:58	7078	01:59:25	7165	00:01:27	87	0.0000
nopath	2	3	12	14	679	01:58:30	7110	01:59:26	7166	00:00:56	56	0.0000
nopath	3	6	3	1	667	01:58:38	7118	01:59:29	7169	00:00:51	51	0.0000
nopath	3	6	3	1	667	01:58:42	7122	01:59:33	7173	00:00:51	51	0.0000
nopath	2	1	12	14	504	01:58:58	7138	01:59:44	7184	00:00:46	46	0.0000
nopath	2	3	12	14	679	01:58:47	7127	01:59:53	7193	00:01:06	66	0.0000
nopath	2	4	12	14	708	01:58:54	7134	01:59:56	7196	00:01:02	62	0.0000
nopath	6	1	12	14	832	01:58:59	7139	02:00:02	7202	00:01:03	63	0.0000	00:01:09
nopath	3	6	5	1	667	01:59:00	7140	02:00:05	7205	00:01:05	65	0.0000
nopath	4	2	5	1	708	01:58:38	7118	02:00:05	7205	00:01:27	87	0.0000
nopath	1	3	5	1	763	01:58:19	7099	02:00:06	7206	00:01:47	107	0.0000
nopath	3	5	6	1	621	01:59:11	7151	02:00:07	7207	00:00:56	56	0.0000
nopath	3	6	9	1	667	01:59:16	7156	02:00:11	7211	00:00:55	55	0.0000
nopath	2	3	12	14	679	01:59:31	7171	02:00:26	7226	00:00:55	55	0.0000
nopath	1	5	13	15	785	01:58:53	7133	02:00:27	7227	00:01:34	94	0.0000
nopath	2	3	9	1	679	01:59:33	7173	02:00:28	7228	00:00:55	55	0.0000
nopath	2	3	13	15	679	01:59:43	7183	02:00:39	7239	00:00:56	56	0.0000
nopath	1	2	7	1	504	01:59:40	7180	02:00:41	7241	00:01:01	61	0.0000
nopath	2	1	3	1	504	02:00:15	7215	02:01:07	7267	00:00:52	52	0.0000	00:00:49
nopath	2	1	5	1	504	02:00:24	7224	02:01:12	7272	00:00:48	48	0.0000
nopath	6	2	3	1	748	02:00:01	7201	02:01:15	7275	00:01:14	74	0.0000
nopath	3	6	12	14	667	01:59:48	7188	02:01:17	7277	00:01:29	89	0.0000
nopath	3	5	12	14	621	02:00:19	7219	02:01:19	7279	00:01:00	60	0.0000
nopath	2	1	5	1	504	02:00:38	7238	02:01:20	7280	00:00:42	42	0.0000
nopath	3	6	8	1	667	02:00:24	7224	02:01:22	7282	00:00:58	58	0.0000
nopath	1	2	10	1	504	02:00:49	7249	02:01:35	7295	00:00:46	46	0.0000
nopath	1	3	13	15	763	02:00:28	7228	02:01:45	7305	00:01:17	77	0.0000
nopath	3	2	9	1	679	02:00:34	7234	02:01:45	7305	00:01:11	71	0.0000
nopath	3	6	6	1	667	02:00:44	7244	02:01:46	7306	00:01:02	62	0.0000
nopath	4	2	9	1	708	02:00:17	7217	02:01:47	7307	00:01:30	90	0.0000
nopath	3	6	13	15	667	02:00:56	7256	02:01:50	7310	00:00:54	54	0.0000
nopath	5	3	9	1	621	02:00:39	7239	02:01:54	7314	00:01:15	75	0.0000
nopath	6	2	13	15	748	02:01:06	7266	02:02:11	7331	00:01:05	65	0.0000	00:01:17
nopath	3	5	3	1	621	02:01:36	7296	02:02:25	7345	00:00:49	49	0.0000
nopath	1	2	5	1	504	02:01:43	7303	02:02:27	7347	00:00:44	44	0.0000
nopath	3	6	3	1	667	02:01:41	7301	02:02:30	7350	00:00:49	49	0.0000
nopath	3	6	12	14	667	02:01:46	7306	02:02:36	7356	00:00:50	50	0.0000
nopath	5	1	12	14	785	02:01:39	7299	02:02:46	7366	00:01:07	67	0.0000
nopath	3	6	9	1	667	02:02:15	7335	02:03:05	7385	00:00:50	50	0.0000	00:01:02
nopath	3	6	3	1	667	02:02:21	7341	02:03:10	7390	00:00:49	49	0.0000
nopath	3	6	5	1	667	02:02:28	7348	02:03:18	7398	00:00:50	50	0.0000
nopath	6	1	5	1	832	02:01:43	7303	02:03:21	7401	00:01:38	98	0.0000
nopath	6	7	3	1	624	02:02:36	7356	02:03:30	7410	00:00:54	54	0.0000
nopath	1	7	12	14	542	02:02:30	7350	02:03:33	7413	00:01:03	63	0.0000
nopath	2	3	12	14	679	02:01:59	7319	02:03:33	7413	00:01:34	94	0.0000
nopath	2	3	10	1	679	02:02:27	7347	02:03:36	7416	00:01:09	69	0.0000
nopath	3	6	13	15	667	02:02:47	7367	02:03:38	7418	00:00:51	51	0.0000
nopath	3	6	3	1	667	02:02:48	7368	02:03:43	7423	00:00:55	55	0.0000
nopath	2	1	3	1	504	02:02:47	7367	02:03:47	7427	00:01:00	60	0.0000
nopath	3	6	12	14	667	02:02:58	7378	02:03:49	7429	00:00:51	51	0.0000
nopath	4	1	9	1	792	02:02:33	7353	02:03:49	7429	00:01:16	76	0.0000
nopath	6	2	3	1	748	02:03:03	7383	02:03:59	7439	00:00:56	56	0.0000
nopath	1	2	2	1	504	02:03:07	7387	02:04:03	7443	00:00:56	56	0.0000	00:00:51
nopath	1	3	10	1	763	02:02:33	7353	02:04:12	7452	00:01:39	99	0.0000
nopath	3	1	12	14	763	02:03:04	7384	02:04:35	7475	00:01:31	91	0.0000
nopath	5	3	5	1	621	02:03:42	7422	02:04:35	7475	00:00:53	53	0.0000
nopath	2	6	13	15	748	02:03:09	7389	02:04:39	7479	00:01:30	90	0.0000
nopath	1	3	3	1	763	02:03:23	7403	02:04:42	7482	00:01:19	79	0.0000
nopath	3	5	3	1	621	02:03:11	7391	02:04:45	7485	00:01:34	94	0.0000
nopath	2	3	3	1	679	02:03:37	7417	02:04:45	7485	00:01:08	68	0.0000
nopath	5	1	3	1	785	02:03:39	7419	02:04:46	7486	00:01:07	67	0.0000
nopath	2	4	3	1	708	02:03:57	7437	02:04:49	7489	00:00:52	52	0.0000
nopath	1	3	13	15	763	02:03:55	7435	02:04:57	7497	00:01:02	62	0.0000
nopath	3	6	12	14	667	02:04:02	7442	02:05:07	7507	00:01:05	65	0.0000	00:00:53
nopath	4	6	12	14	696	02:04:04	7444	02:05:09	7509	00:01:05	65	0.0000
nopath	6	1	9	1	832	02:03:58	7438	02:05:14	7514	00:01:16	76	0.0000
nopath	1	5	12	14	785	02:04:03	7443	02:05:15	7515	00:01:12	72	0.0000
nopath	1	6	3	1	832	02:04:19	7459	02:05:20	7520	00:01:01	61	0.0000
nopath	5	7	12	14	577	02:04:11	7451	02:05:23	7523	00:01:12	72	0.0000
nopath	3	2	3	1	679	02:03:57	7437	02:05:25	7525	00:01:28	88	0.0000
nopath	1	3	9	1	763	02:04:09	7449	02:05:32	7532	00:01:23	83	0.0000
nopath	3	6	2	1	667	02:04:22	7462	02:05:35	7535	00:01:13	73	0.0000
nopath	3	6	10	1	667	02:04:42	7482	02:05:38	7538	00:00:56	56	0.0000
nopath	3	6	5	1	667	02:04:48	7488	02:05:45	7545	00:00:57	57	0.0000
nopath	3	6	3	1	667	02:04:52	7492	02:05:46	7546	00:00:54	54	0.0000
nopath	2	4	10	1	708	02:04:34	7474	02:05:46	7546	00:01:12	72	0.0000
nopath	2	3	12	14	679	02:04:49	7489	02:05:48	7548	00:00:59	59	0.0000
nopath	5	1	9	1	785	02:04:03	7443	02:05:51	7551	00:01:48	108	0.0000
nopath	2	3	9	1	679	02:04:53	7493	02:05:51	7551	00:00:58	58	0.0000
nopath	6	2	13	15	748	02:04:34	7474	02:05:52	7552	00:01:18	78	0.0000
nopath	2	3	12	14	679	02:04:56	7496	02:05:54	7554	00:00:58	58	0.0000
nopath	6	1	13	15	832	02:04:27	7467	02:05:56	7556	00:01:29	89	0.0000
nopath	3	2	9	1	679	02:04:44	7484	02:06:05	7565	00:01:21	81	0.0000	00:01:13
nopath	6	7	6	1	624	02:05:03	7503	02:06:07	7567	00:01:04	64	0.0000
nopath	4	2	6	1	708	02:04:49	7489	02:06:08	7568	00:01:19	79	0.0000
nopath	5	4	3	1	650	02:05:07	7507	02:06:19	7579	00:01:12	72	0.0000
nopath	3	6	13	15	667	02:05:18	7518	02:06:29	7589	00:01:11	71	0.0000
nopath	3	6	4	1	667	02:05:26	7526	02:06:31	7591	00:01:05	65	0.0000
nopath	3	6	7	1	667	02:05:30	7530	02:06:33	7593	00:01:03	63	0.0000
nopath	3	6	10	1	667	02:05:39	7539	02:06:36	7596	00:00:57	57	0.0000
nopath	1	3	3	1	763	02:05:20	7520	02:06:42	7602	00:01:22	82	0.0000
nopath	6	2	2	1	748	02:05:44	7544	02:06:43	7603	00:00:59	59	0.0000
nopath	2	5	3	1	701	02:05:27	7527	02:06:43	7603	00:01:16	76	0.0000
nopath	1	4	12	14	792	02:05:31	7531	02:06:46	7606	00:01:15	75	0.0000
nopath	1	5	5	1	785	02:05:51	7551	02:06:53	7613	00:01:02	62	0.0000
nopath	1	6	12	14	832	02:05:48	7548	02:06:54	7614	00:01:06	66	0.0000
nopath	3	2	3	1	679	02:05:42	7542	02:06:55	7615	00:01:13	73	0.0000
nopath	4	2	3	1	708	02:05:30	7530	02:06:57	7617	00:01:27	87	0.0000
nopath	3	2	2	1	679	02:05:46	7546	02:07:00	7620	00:01:14	74	0.0000	00:01:13
nopath	4	2	12	14	708	02:05:54	7554	02:07:08	7628	00:01:14	74	0.0000
nopath	2	1	12	14	504	02:05:59	7559	02:07:08	7628	00:01:09	69	0.0000
nopath	3	6	10	1	667	02:05:51	7551	02:07:16	7636	00:01:25	85	0.0000
nopath	3	6	3	1	667	02:06:25	7585	02:07:20	7640	00:00:55	55	0.0000
nopath	6	1	3	1	832	02:05:49	7549	02:07:21	7641	00:01:32	92	0.0000
nopath	1	2	6	1	504	02:06:01	7561	02:07:24	7644	00:01:23	83	0.0000
nopath	6	1	12	14	832	02:05:55	7555	02:07:24	7644	00:01:29	89	0.0000
nopath	5	6	12	14	380	02:06:35	7595	02:07:37	7657	00:01:02	62	0.0000
nopath	6	4	2	1	696	02:06:45	7605	02:07:43	7663	00:00:58	58	0.0000
nopath	3	6	13	15	667	02:06:48	7608	02:07:45	7665	00:00:57	57	0.0000
nopath	3	2	12	14	679	02:06:15	7575	02:07:46	7666	00:01:31	91	0.0000
nopath	3	5	12	14	621	02:07:03	7623	02:07:53	7673	00:00:50	50	0.0000
nopath	1	3	12	14	763	02:06:49	7609	02:07:53	7673	00:01:04	64	0.0000
nopath	1	3	3	1	763	02:06:57	7617	02:07:57	7677	00:01:00	60	0.0000
nopath	3	6	3	1	667	02:07:10	7630	02:07:59	7679	00:00:49	49	0.0000
nopath	1	2	9	1	504	02:07:11	7631	02:08:01	7681	00:00:50	50	0.0000	00:01:06
nopath	6	3	3	1	667	02:07:01	7621	02:08:13	7693	00:01:12	72	0.0000
nopath	6	1	10	1	832	02:07:06	7626	02:08:17	7697	00:01:11	71	0.0000
nopath	2	4	6	1	708	02:07:01	7621	02:08:25	7705	00:01:24	84	0.0000
nopath	1	3	13	15	763	02:07:28	7648	02:08:30	7710	00:01:02	62	0.0000
nopath	3	6	10	1	667	02:07:21	7641	02:08:35	7715	00:01:14	74	0.0000
nopath	5	1	13	15	785	02:07:07	7627	02:08:39	7719	00:01:32	92	0.0000
nopath	5	7	12	14	577	02:07:32	7652	02:08:48	7728	00:01:16	76	0.0000
nopath	1	2	13	15	504	02:08:05	7685	02:08:58	7738	00:00:53	53	0.0000
nopath	5	1	7	1	785	02:07:57	7677	02:08:58	7738	00:01:01	61	0.0000
nopath	6	3	3	1	667	02:08:08	7688	02:08:58	7738	00:00:50	50	0.0000
nopath	6	7	6	1	624	02:07:59	7679	02:09:00	7740	00:01:01	61	0.0000	00:01:01
nopath	6	5	12	14	380	02:08:38	7718	02:09:16	7756	00:00:38	38	0.0000
nopath	3	1	5	1	763	02:08:15	7695	02:09:23	7763	00:01:08	68	0.0000
nopath	1	3	12	14	763	02:07:51	7671	02:09:23	7763	00:01:32	92	0.0000
nopath	2	3	6	1	679	02:08:03	7683	02:09:27	7767	00:01:24	84	0.0000
nopath	4	3	3	1	375	02:08:44	7724	02:09:28	7768	00:00:44	44	0.0000
nopath	3	6	12	14	667	02:08:36	7716	02:09:29	7769	00:00:53	53	0.0000
nopath	3	5	5	1	621	02:08:37	7717	02:09:30	7770	00:00:53	53	0.0000
nopath	3	5	10	1	621	02:08:40	7720	02:09:33	7773	00:00:53	53	0.0000
nopath	4	3	13	15	375	02:08:49	7729	02:09:34	7774	00:00:45	45	0.0000
nopath	1	2	5	1	504	02:09:01	7741	02:09:47	7787	00:00:46	46	0.0000
nopath	1	3	3	1	763	02:08:28	7708	02:09:52	7792	00:01:24	84	0.0000
nopath	1	4	5	1	792	02:08:52	7732	02:09:56	7796	00:01:04	64	0.0000
nopath	1	5	9	1	785	02:08:13	7693	02:10:03	7803	00:01:50	110	0.0000	00:01:26
nopath	5	3	5	1	621	02:08:44	7724	02:10:05	7805	00:01:21	81	0.0000
nopath	6	7	5	1	624	02:09:02	7742	02:10:07	7807	00:01:05	65	0.0000
nopath	2	1	12	14	504	02:09:02	7742	02:10:08	7808	00:01:06	66	0.0000
nopath	4	1	10	1	792	02:08:58	7738	02:10:10	7810	00:01:12	72	0.0000
nopath	3	6	12	14	667	02:08:58	7738	02:10:17	7817	00:01:19	79	0.0000
nopath	3	6	9	1	667	02:09:09	7749	02:10:19	7819	00:01:10	70	0.0000
nopath	5	1	3	1	785	02:09:13	7753	02:10:20	7820	00:01:07	67	0.0000
nopath	1	2	12	14	504	02:09:13	7753	02:10:22	7822	00:01:09	69	0.0000
nopath	3	6	3	1	667	02:09:30	7770	02:10:25	7825	00:00:55	55	0.0000
nopath	6	5	9	1	380	02:09:22	7762	02:10:28	7828	00:01:06	66	0.0000
nopath	4	2	3	1	708	02:09:14	7754	02:10:35	7835	00:01:21	81	0.0000
nopath	3	6	3	1	667	02:09:46	7786	02:10:37	7837	00:00:51	51	0.0000
nopath	3	4	12	14	375	02:10:05	7805	02:10:38	7838	00:00:33	33	0.0000
nopath	3	6	6	1	667	02:09:50	7790	02:10:41	7841	00:00:51	51	0.0000
nopath	6	7	12	14	624	02:09:39	7779	02:10:54	7854	00:01:15	75	0.0000
nopath	5	6	2	1	380	02:09:35	7775	02:10:57	7857	00:01:22	82	0.0000
nopath	6	1	13	15	832	02:09:44	7784	02:11:02	7862	00:01:18	78	0.0000	00:01:24
nopath	2	3	12	14	679	02:10:06	7806	02:11:03	7863	00:00:57	57	0.0000
nopath	1	7	13	15	542	02:10:18	7818	02:11:06	7866	00:00:48	48	0.0000
nopath	2	5	12	14	701	02:09:16	7756	02:11:15	7875	00:01:59	119	0.0000
nopath	6	1	3	1	832	02:10:15	7815	02:11:17	7877	00:01:02	62	0.0000
nopath	1	5	6	1	785	02:09:15	7755	02:11:17	7877	00:02:02	122	0.0000
nopath	3	6	12	14	667	02:10:18	7818	02:11:27	7887	00:01:09	69	0.0000
nopath	5	7	3	1	577	02:09:57	7797	02:11:27	7887	00:01:30	90	0.0000
nopath	3	6	9	1	667	02:10:22	7822	02:11:29	7889	00:01:07	67	0.0000
nopath	1	5	5	1	785	02:10:34	7834	02:11:43	7903	00:01:09	69	0.0000
nopath	2	4	5	1	708	02:10:40	7840	02:11:46	7906	00:01:06	66	0.0000
nopath	2	3	5	1	679	02:10:57	7857	02:11:49	7909	00:00:52	52	0.0000
nopath	1	2	5	1	504	02:10:42	7842	02:11:53	7913	00:01:11	71	0.0000
nopath	5	1	13	15	785	02:10:33	7833	02:11:55	7915	00:01:22	82	0.0000
nopath	6	7	3	1	624	02:11:07	7867	02:12:07	7927	00:01:00	60	0.0000	00:01:06
nopath	3	6	5	1	667	02:11:00	7860	02:12:16	7936	00:01:16	76	0.0000
nopath	1	3	12	14	763	02:11:05	7865	02:12:23	7943	00:01:18	78	0.0000
nopath	5	2	2	1	701	02:11:16	7876	02:12:25	7945	00:01:09	69	0.0000
nopath	3	5	12	14	621	02:11:31	7891	02:12:25	7945	00:00:54	54	0.0000
nopath	2	4	5	1	708	02:11:14	7874	02:12:28	7948	00:01:14	74	0.0000
nopath	5	1	5	1	785	02:11:21	7881	02:12:33	7953	00:01:12	72	0.0000
nopath	4	7	12	14	331	02:12:08	7928	02:12:40	7960	00:00:32	32	0.0000
nopath	2	6	3	1	748	02:11:42	7902	02:12:42	7962	00:01:00	60	0.0000
nopath	6	2	12	14	748	02:11:26	7886	02:12:43	7963	00:01:17	77	0.0000
nopath	1	3	10	1	763	02:11:44	7904	02:12:45	7965	00:01:01	61	0.0000
nopath	5	3	3	1	621	02:11:28	7888	02:12:53	7973	00:01:25	85	0.0000
nopath	1	2	5	1	504	02:12:10	7930	02:12:55	7975	00:00:45	45	0.0000
nopath	6	7	12	14	624	02:11:17	7877	02:13:00	7980	00:01:43	103	0.0000	00:01:43
nopath	1	3	5	1	763	02:12:07	7927	02:13:06	7986	00:00:59	59	0.0000
nopath	1	3	12	14	763	02:12:13	7933	02:13:13	7993	00:01:00	60	0.0000
nopath	3	1	5	1	763	02:11:46	7906	02:13:15	7995	00:01:29	89	0.0000
nopath	2	7	9	1	458	02:12:40	7960	02:13:21	8001	00:00:41	41	0.0000
nopath	4	6	9	1	696	02:12:33	7953	02:13:28	8008	00:00:55	55	0.0000
nopath	5	4	3	1	650	02:12:25	7945	02:13:29	8009	00:01:04	64	0.0000
nopath	2	1	3	1	504	02:12:47	7967	02:13:32	8012	00:00:45	45	0.0000
nopath	2	3	9	1	679	02:12:18	7938	02:13:32	8012	00:01:14	74	0.0000
nopath	2	5	12	14	701	02:12:26	7946	02:13:45	8025	00:01:19	79	0.0000
nopath	4	2	3	1	708	02:12:41	7961	02:13:45	8025	00:01:04	64	0.0000
nopath	2	7	5	1	458	02:13:05	7985	02:13:54	8034	00:00:49	49	0.0000
nopath	1	3	10	1	763	02:12:31	7951	02:13:56	8036	00:01:25	85	0.0000
nopath	2	3	9	1	679	02:13:09	7989	02:14:09	8049	00:01:00	60	0.0000	00:01:05
nopath	6	1	12	14	832	02:13:06	7986	02:14:10	8050	00:01:04	64	0.0000
nopath	2	3	5	1	679	02:13:12	7992	02:14:12	8052	00:01:00	60	0.0000
nopath	3	6	12	14	667	02:12:33	7953	02:14:17	8057	00:01:44	104	0.0000
nopath	6	3	13	15	667	02:12:19	7939	02:14:26	8066	00:02:07	127	0.0000
nopath	1	2	12	14	504	02:13:38	8018	02:14:29	8069	00:00:51	51	0.0000
nopath	5	1	9	1	785	02:13:27	8007	02:14:30	8070	00:01:03	63	0.0000
nopath	1	5	5	1	785	02:13:28	8008	02:14:33	8073	00:01:05	65	0.0000
nopath	2	4	9	1	708	02:13:25	8005	02:14:35	8075	00:01:10	70	0.0000
nopath	4	2	12	14	708	02:13:15	7995	02:14:36	8076	00:01:21	81	0.0000
nopath	2	4	3	1	708	02:13:26	8006	02:14:36	8076	00:01:10	70	0.0000
nopath	1	3	5	1	763	02:13:01	7981	02:14:36	8076	00:01:35	95	0.0000
nopath	1	3	13	15	763	02:13:13	7993	02:14:41	8081	00:01:28	88	0.0000
nopath	3	6	10	1	667	02:13:13	7993	02:14:46	8086	00:01:33	93	0.0000
nopath	3	6	12	14	667	02:13:32	8012	02:14:48	8088	00:01:16	76	0.0000
nopath	3	6	12	14	667	02:13:58	8038	02:14:52	8092	00:00:54	54	0.0000
nopath	5	3	13	15	621	02:12:52	7972	02:14:56	8096	00:02:04	124	0.0000
nopath	4	2	6	1	708	02:13:51	8031	02:14:57	8097	00:01:06	66	0.0000
nopath	2	4	9	1	708	02:13:44	8024	02:15:05	8105	00:01:21	81	0.0000	00:01:07
nopath	2	3	9	1	679	02:14:20	8060	02:15:12	8112	00:00:52	52	0.0000
nopath	6	2	3	1	748	02:14:17	8057	02:15:14	8114	00:00:57	57	0.0000
nopath	1	2	5	1	504	02:14:31	8071	02:15:17	8117	00:00:46	46	0.0000
nopath	4	7	12	14	331	02:14:49	8089	02:15:21	8121	00:00:32	32	0.0000
nopath	3	6	12	14	667	02:14:15	8055	02:15:27	8127	00:01:12	72	0.0000
nopath	6	5	12	14	380	02:14:45	8085	02:15:30	8130	00:00:45	45	0.0000
nopath	5	1	9	1	785	02:14:10	8050	02:15:36	8136	00:01:26	86	0.0000
nopath	1	2	6	1	504	02:15:05	8105	02:15:50	8150	00:00:45	45	0.0000
nopath	3	4	9	1	375	02:15:14	8114	02:15:51	8151	00:00:37	37	0.0000
nopath	4	3	5	1	375	02:15:15	8115	02:16:03	8163	00:00:48	48	0.0000	00:00:41
nopath	1	4	12	14	792	02:13:54	8034	02:16:06	8166	00:02:12	132	0.0000
nopath	3	2	12	14	679	02:15:09	8109	02:16:07	8167	00:00:58	58	0.0000
nopath	3	6	13	15	667	02:14:53	8093	02:16:10	8170	00:01:17	77	0.0000
nopath	3	6	3	1	667	02:15:17	8117	02:16:11	8171	00:00:54	54	0.0000
nopath	3	2	10	1	679	02:15:11	8111	02:16:11	8171	00:01:00	60	0.0000
nopath	2	1	12	14	504	02:15:22	8122	02:16:18	8178	00:00:56	56	0.0000
nopath	2	7	5	1	458	02:15:36	8136	02:16:19	8179	00:00:43	43	0.0000
nopath	1	3	2	1	763	02:15:11	8111	02:16:22	8182	00:01:11	71	0.0000
nopath	1	3	12	14	763	02:15:15	8115	02:16:25	8185	00:01:10	70	0.0000
nopath	6	1	2	1	832	02:15:08	8108	02:16:31	8191	00:01:23	83	0.0000
nopath	5	1	12	14	785	02:15:12	8112	02:16:33	8193	00:01:21	81	0.0000
nopath	1	2	12	14	504	02:15:20	8120	02:16:33	8193	00:01:13	73	0.0000
nopath	6	3	3	1	667	02:15:24	8124	02:16:33	8193	00:01:09	69	0.0000
nopath	1	2	3	1	504	02:15:40	8140	02:16:37	8197	00:00:57	57	0.0000
nopath	6	2	5	1	748	02:15:41	8141	02:16:41	8201	00:01:00	60	0.0000
nopath	3	5	12	14	621	02:15:35	8135	02:16:45	8205	00:01:10	70	0.0000
nopath	1	2	9	1	504	02:16:01	8161	02:16:49	8209	00:00:48	48	0.0000
nopath	5	3	3	1	621	02:15:53	8153	02:16:52	8212	00:00:59	59	0.0000
nopath	5	7	12	14	577	02:15:34	8134	02:16:53	8213	00:01:19	79	0.0000
nopath	3	4	9	1	375	02:16:23	8183	02:16:55	8215	00:00:32	32	0.0000
nopath	3	2	6	1	679	02:15:31	8131	02:16:55	8215	00:01:24	84	0.0000
nopath	3	2	3	1	679	02:15:47	8147	02:17:00	8220	00:01:13	73	0.0000	00:01:13
nopath	6	4	6	1	696	02:16:08	8168	02:17:09	8229	00:01:01	61	0.0000
nopath	3	6	5	1	667	02:16:12	8172	02:17:16	8236	00:01:04	64	0.0000
nopath	2	4	13	15	708	02:15:38	8138	02:17:18	8238	00:01:40	100	0.0000
nopath	2	3	12	14	679	02:15:59	8159	02:17:18	8238	00:01:19	79	0.0000
nopath	3	6	13	15	667	02:16:24	8184	02:17:20	8240	00:00:56	56	0.0000
nopath	2	3	10	1	679	02:16:23	8183	02:17:21	8241	00:00:58	58	0.0000
nopath	5	1	12	14	785	02:15:48	8148	02:17:22	8242	00:01:34	94	0.0000
nopath	5	2	13	15	701	02:16:15	8175	02:17:23	8243	00:01:08	68	0.0000
nopath	5	1	9	1	785	02:15:49	8149	02:17:24	8244	00:01:35	95	0.0000
nopath	5	6	9	1	380	02:16:52	8212	02:17:27	8247	00:00:35	35	0.0000
nopath	2	4	13	15	708	02:16:35	8195	02:17:31	8251	00:00:56	56	0.0000
nopath	5	1	13	15	785	02:16:20	8180	02:17:34	8254	00:01:14	74	0.0000
nopath	1	3	3	1	763	02:16:11	8171	02:17:35	8255	00:01:24	84	0.0000
nopath	2	5	2	1	701	02:16:25	8185	02:17:43	8263	00:01:18	78	0.0000
nopath	6	1	12	14	832	02:16:40	8200	02:17:44	8264	00:01:04	64	0.0000
nopath	5	1	12	14	785	02:16:54	8214	02:17:57	8277	00:01:03	63	0.0000
nopath	1	4	12	14	792	02:16:59	8219	02:17:59	8279	00:01:00	60	0.0000
nopath	6	3	12	14	667	02:16:47	8207	02:18:14	8294	00:01:27	87	0.0000	00:01:12
nopath	4	5	13	15	650	02:17:15	8235	02:18:15	8295	00:01:00	60	0.0000
nopath	6	2	12	14	748	02:17:13	8233	02:18:20	8300	00:01:07	67	0.0000
nopath	4	6	3	1	696	02:17:26	8246	02:18:21	8301	00:00:55	55	0.0000
nopath	1	3	5	1	763	02:17:08	8228	02:18:32	8312	00:01:24	84	0.0000
nopath	3	6	12	14	667	02:17:31	8251	02:18:36	8316	00:01:05	65	0.0000
nopath	3	6	12	14	667	02:17:45	8265	02:18:39	8319	00:00:54	54	0.0000
nopath	3	6	9	1	667	02:17:47	8267	02:18:41	8321	00:00:54	54	0.0000
nopath	1	3	12	14	763	02:17:30	8250	02:18:53	8333	00:01:23	83	0.0000
nopath	3	1	9	1	763	02:17:58	8278	02:18:56	8336	00:00:58	58	0.0000
nopath	2	3	3	1	679	02:17:54	8274	02:18:57	8337	00:01:03	63	0.0000
nopath	6	2	10	1	748	02:17:49	8269	02:18:57	8337	00:01:08	68	0.0000
nopath	2	3	12	14	679	02:18:05	8285	02:19:00	8340	00:00:55	55	0.0000	00:01:01
nopath	6	1	9	1	832	02:17:38	8258	02:19:01	8341	00:01:23	83	0.0000
nopath	1	7	13	15	542	02:18:00	8280	02:19:06	8346	00:01:06	66	0.0000
nopath	2	3	5	1	679	02:18:12	8292	02:19:07	8347	00:00:55	55	0.0000
nopath	3	6	12	14	667	02:18:05	8285	02:19:07	8347	00:01:02	62	0.0000
nopath	3	6	5	1	667	02:18:12	8292	02:19:09	8349	00:00:57	57	0.0000
nopath	4	7	12	14	331	02:18:37	8317	02:19:10	8350	00:00:33	33	0.0000
nopath	4	2	3	1	708	02:17:54	8274	02:19:15	8355	00:01:21	81	0.0000
nopath	4	1	5	1	792	02:18:12	8292	02:19:25	8365	00:01:13	73	0.0000
nopath	1	2	5	1	504	02:18:50	8330	02:19:34	8374	00:00:44	44	0.0000
nopath	3	6	5	1	667	02:18:15	8295	02:19:45	8385	00:01:30	90	0.0000
nopath	5	3	12	14	621	02:18:49	8329	02:19:54	8394	00:01:05	65	0.0000
nopath	4	2	3	1	708	02:19:08	8348	02:20:01	8401	00:00:53	53	0.0000	00:01:14
nopath	2	1	3	1	504	02:19:20	8360	02:20:05	8405	00:00:45	45	0.0000
nopath	6	2	9	1	748	02:18:52	8332	02:20:25	8425	00:01:33	93	0.0000
nopath	5	1	13	15	785	02:19:18	8358	02:20:34	8434	00:01:16	76	0.0000
nopath	2	3	9	1	679	02:19:37	8377	02:20:34	8434	00:00:57	57	0.0000
nopath	2	4	3	1	708	02:19:33	8373	02:20:35	8435	00:01:02	62	0.0000
nopath	5	1	12	14	785	02:19:32	8372	02:20:37	8437	00:01:05	65	0.0000
nopath	2	3	5	1	679	02:19:44	8384	02:20:38	8438	00:00:54	54	0.0000
nopath	1	2	3	1	504	02:19:57	8397	02:20:42	8442	00:00:45	45	0.0000
nopath	3	6	6	1	667	02:19:49	8389	02:20:44	8444	00:00:55	55	0.0000
nopath	3	6	3	1	667	02:19:50	8390	02:20:46	8446	00:00:56	56	0.0000
nopath	5	6	6	1	380	02:20:33	8433	02:21:07	8467	00:00:34	34	0.0000	00:00:44
nopath	2	1	3	1	504	02:20:06	8406	02:21:07	8467	00:01:01	61	0.0000
nopath	1	3	9	1	763	02:20:06	8406	02:21:22	8482	00:01:16	76	0.0000
nopath	2	3	6	1	679	02:20:26	8426	02:21:25	8485	00:00:59	59	0.0000
nopath	1	7	3	1	542	02:20:39	8439	02:21:26	8486	00:00:47	47	0.0000
nopath	3	6	12	14	667	02:20:37	8437	02:21:29	8489	00:00:52	52	0.0000
nopath	3	2	3	1	679	02:20:34	8434	02:21:35	8495	00:01:01	61	0.0000
nopath	3	6	5	1	667	02:20:47	8447	02:21:38	8498	00:00:51	51	0.0000
nopath	3	2	5	1	679	02:20:38	8438	02:21:38	8498	00:01:00	60	0.0000
nopath	2	1	5	1	504	02:20:39	8439	02:21:47	8507	00:01:08	68	0.0000
nopath	6	7	12	14	624	02:20:30	8430	02:21:51	8511	00:01:21	81	0.0000
nopath	6	1	5	1	832	02:20:52	8452	02:22:00	8520	00:01:08	68	0.0000	00:01:10
nopath	1	3	3	1	763	02:20:40	8440	02:22:02	8522	00:01:22	82	0.0000
nopath	1	3	3	1	763	02:20:42	8442	02:22:04	8524	00:01:22	82	0.0000
nopath	3	6	5	1	667	02:21:22	8482	02:22:14	8534	00:00:52	52	0.0000
nopath	1	3	5	1	763	02:21:13	8473	02:22:15	8535	00:01:02	62	0.0000
nopath	3	2	13	15	679	02:21:05	8465	02:22:17	8537	00:01:12	72	0.0000
nopath	2	4	3	1	708	02:21:21	8481	02:22:26	8546	00:01:05	65	0.0000
nopath	2	4	5	1	708	02:21:31	8491	02:22:29	8549	00:00:58	58	0.0000
nopath	3	1	3	1	763	02:21:14	8474	02:22:33	8553	00:01:19	79	0.0000
nopath	5	1	12	14	785	02:20:59	8459	02:22:42	8562	00:01:43	103	0.0000
nopath	5	1	12	14	785	02:21:00	8460	02:22:44	8564	00:01:44	104	0.0000
nopath	6	1	12	14	832	02:21:34	8494	02:22:46	8566	00:01:12	72	0.0000
nopath	2	3	9	1	679	02:21:49	8509	02:23:04	8584	00:01:15	75	0.0000	00:01:00
nopath	2	4	10	1	708	02:21:43	8503	02:23:05	8585	00:01:22	82	0.0000
nopath	3	6	6	1	667	02:21:46	8506	02:23:06	8586	00:01:20	80	0.0000
nopath	4	7	13	15	331	02:22:28	8548	02:23:07	8587	00:00:39	39	0.0000
nopath	2	3	5	1	679	02:21:51	8511	02:23:07	8587	00:01:16	76	0.0000
nopath	1	3	3	1	763	02:21:49	8509	02:23:10	8590	00:01:21	81	0.0000
nopath	2	1	3	1	504	02:22:26	8546	02:23:11	8591	00:00:45	45	0.0000
nopath	3	6	5	1	667	02:22:06	8526	02:23:12	8592	00:01:06	66	0.0000
nopath	3	6	13	15	667	02:22:20	8540	02:23:14	8594	00:00:54	54	0.0000
nopath	3	6	5	1	667	02:22:21	8541	02:23:17	8597	00:00:56	56	0.0000
nopath	6	2	13	15	748	02:21:45	8505	02:23:18	8598	00:01:33	93	0.0000
nopath	2	4	5	1	708	02:22:25	8545	02:23:19	8599	00:00:54	54	0.0000
nopath	5	1	3	1	785	02:22:27	8547	02:23:27	8607	00:01:00	60	0.0000
nopath	3	2	13	15	679	02:21:53	8513	02:23:39	8619	00:01:46	106	0.0000
nopath	1	3	12	14	763	02:22:33	8553	02:23:43	8623	00:01:10	70	0.0000
nopath	3	2	3	1	679	02:22:56	8576	02:23:59	8639	00:01:03	63	0.0000
nopath	4	7	12	14	331	02:23:31	8611	02:24:04	8644	00:00:33	33	0.0000	00:00:41
nopath	2	4	5	1	708	02:22:44	8564	02:24:05	8645	00:01:21	81	0.0000
nopath	3	2	3	1	679	02:23:15	8595	02:24:20	8660	00:01:05	65	0.0000
nopath	2	3	9	1	679	02:23:45	8625	02:24:36	8676	00:00:51	51	0.0000
nopath	6	1	12	14	832	02:23:33	8613	02:24:36	8676	00:01:03	63	0.0000
nopath	2	6	10	1	748	02:23:15	8595	02:24:46	8686	00:01:31	91	0.0000
nopath	5	1	2	1	785	02:23:54	8634	02:24:55	8695	00:01:01	61	0.0000
nopath	3	6	7	1	667	02:23:28	8608	02:24:56	8696	00:01:28	88	0.0000
nopath	5	1	6	1	785	02:23:55	8635	02:24:58	8698	00:01:03	63	0.0000
nopath	1	5	3	1	785	02:23:50	8630	02:25:03	8703	00:01:13	73	0.0000	00:01:22
nopath	4	2	12	14	708	02:23:57	8637	02:25:06	8706	00:01:09	69	0.0000
nopath	3	4	3	1	375	02:24:32	8672	02:25:07	8707	00:00:35	35	0.0000
nopath	3	6	7	1	667	02:23:59	8639	02:25:15	8715	00:01:16	76	0.0000
nopath	4	1	3	1	792	02:24:01	8641	02:25:17	8717	00:01:16	76	0.0000
nopath	3	5	12	14	621	02:24:23	8663	02:25:18	8718	00:00:55	55	0.0000
nopath	1	3	3	1	763	02:23:42	8622	02:25:22	8722	00:01:40	100	0.0000
nopath	3	6	13	15	667	02:24:24	8664	02:25:23	8723	00:00:59	59	0.0000
nopath	3	2	12	14	679	02:24:41	8681	02:25:39	8739	00:00:58	58	0.0000
nopath	3	7	9	1	302	02:25:03	8703	02:25:42	8742	00:00:39	39	0.0000
nopath	2	7	7	1	458	02:25:08	8708	02:25:50	8750	00:00:42	42	0.0000
nopath	2	3	10	1	679	02:24:53	8693	02:25:52	8752	00:00:59	59	0.0000
nopath	3	6	3	1	667	02:24:54	8694	02:25:56	8756	00:01:02	62	0.0000
nopath	3	6	3	1	667	02:24:59	8699	02:25:58	8758	00:00:59	59	0.0000
nopath	2	4	9	1	708	02:25:11	8711	02:26:05	8765	00:00:54	54	0.0000	00:01:08
nopath	3	6	3	1	667	02:25:20	8720	02:26:10	8770	00:00:50	50	0.0000
nopath	5	3	2	1	621	02:24:13	8653	02:26:13	8773	00:02:00	120	0.0000
nopath	1	3	3	1	763	02:25:17	8717	02:26:22	8782	00:01:05	65	0.0000
nopath	4	1	13	15	792	02:25:22	8722	02:26:25	8785	00:01:03	63	0.0000
nopath	6	3	5	1	667	02:25:41	8741	02:26:34	8794	00:00:53	53	0.0000
nopath	2	3	6	1	679	02:25:42	8742	02:26:42	8802	00:01:00	60	0.0000
nopath	5	6	9	1	380	02:26:15	8775	02:26:48	8808	00:00:33	33	0.0000
nopath	5	3	5	1	621	02:25:54	8754	02:26:53	8813	00:00:59	59	0.0000
nopath	5	3	3	1	621	02:25:58	8758	02:26:55	8815	00:00:57	57	0.0000
nopath	5	3	13	15	621	02:26:11	8771	02:27:03	8823	00:00:52	52	0.0000	00:01:08
nopath	3	4	9	1	375	02:26:29	8789	02:27:05	8825	00:00:36	36	0.0000
nopath	3	6	3	1	667	02:25:29	8729	02:27:06	8826	00:01:37	97	0.0000
nopath	3	6	9	1	667	02:25:54	8754	02:27:08	8828	00:01:14	74	0.0000
nopath	1	3	12	14	763	02:25:31	8731	02:27:13	8833	00:01:42	102	0.0000
nopath	4	2	3	1	708	02:26:13	8773	02:27:15	8835	00:01:02	62	0.0000
nopath	2	3	12	14	679	02:25:47	8747	02:27:16	8836	00:01:29	89	0.0000
nopath	2	4	9	1	708	02:26:11	8771	02:27:19	8839	00:01:08	68	0.0000
nopath	2	4	12	14	708	02:26:25	8785	02:27:22	8842	00:00:57	57	0.0000
nopath	1	4	3	1	792	02:25:58	8758	02:27:26	8846	00:01:28	88	0.0000
nopath	5	3	10	1	621	02:26:26	8786	02:27:33	8853	00:01:07	67	0.0000
nopath	2	1	6	1	504	02:26:58	8818	02:27:43	8863	00:00:45	45	0.0000
nopath	4	1	5	1	792	02:26:43	8803	02:27:45	8865	00:01:02	62	0.0000
nopath	3	6	9	1	667	02:26:24	8784	02:27:46	8866	00:01:22	82	0.0000
nopath	4	6	3	1	696	02:26:37	8797	02:27:48	8868	00:01:11	71	0.0000
nopath	5	3	13	15	621	02:26:56	8816	02:27:48	8868	00:00:52	52	0.0000
nopath	1	2	9	1	504	02:26:19	8779	02:27:55	8875	00:01:36	96	0.0000
nopath	5	1	3	1	785	02:26:43	8803	02:27:55	8875	00:01:12	72	0.0000
nopath	3	2	3	1	679	02:26:48	8808	02:28:05	8885	00:01:17	77	0.0000	00:01:10
nopath	2	6	5	1	748	02:26:39	8799	02:28:06	8886	00:01:27	87	0.0000
nopath	3	6	9	1	667	02:26:54	8814	02:28:16	8896	00:01:22	82	0.0000
nopath	3	6	9	1	667	02:27:13	8833	02:28:18	8898	00:01:05	65	0.0000
nopath	2	1	12	14	504	02:27:30	8850	02:28:21	8901	00:00:51	51	0.0000
nopath	3	6	12	14	667	02:27:38	8858	02:28:29	8909	00:00:51	51	0.0000
nopath	6	1	12	14	832	02:27:10	8830	02:28:32	8912	00:01:22	82	0.0000
nopath	6	1	3	1	832	02:27:14	8834	02:28:34	8914	00:01:20	80	0.0000
nopath	2	4	12	14	708	02:27:17	8837	02:28:36	8916	00:01:19	79	0.0000
nopath	1	3	9	1	763	02:27:28	8848	02:28:45	8925	00:01:17	77	0.0000
nopath	3	6	3	1	667	02:27:54	8874	02:28:56	8936	00:01:02	62	0.0000
nopath	4	5	9	1	650	02:28:05	8885	02:29:00	8940	00:00:55	55	0.0000	00:01:01
nopath	2	1	5	1	504	02:28:17	8897	02:29:02	8942	00:00:45	45	0.0000
nopath	2	3	13	15	679	02:28:22	8902	02:29:18	8958	00:00:56	56	0.0000
nopath	3	6	12	14	667	02:28:23	8903	02:29:19	8959	00:00:56	56	0.0000
nopath	2	3	9	1	679	02:28:25	8905	02:29:20	8960	00:00:55	55	0.0000
nopath	5	1	12	14	785	02:27:11	8831	02:29:21	8961	00:02:10	130	0.0000
nopath	3	2	13	15	679	02:28:10	8890	02:29:25	8965	00:01:15	75	0.0000
nopath	1	3	3	1	763	02:28:19	8899	02:29:52	8992	00:01:33	93	0.0000
nopath	3	6	13	15	667	02:28:42	8922	02:30:00	9000	00:01:18	78	0.0000	00:01:05
nopath	2	3	13	15	679	02:29:08	8948	02:30:03	9003	00:00:55	55	0.0000
nopath	3	2	10	1	679	02:28:59	8939	02:30:03	9003	00:01:04	64	0.0000
nopath	2	3	12	14	679	02:29:10	8950	02:30:05	9005	00:00:55	55	0.0000
nopath	3	2	3	1	679	02:29:17	8957	02:30:10	9010	00:00:53	53	0.0000
nopath	2	1	13	15	504	02:29:29	8969	02:30:17	9017	00:00:48	48	0.0000
nopath	5	3	12	14	621	02:29:53	8993	02:30:43	9043	00:00:50	50	0.0000
nopath	3	6	5	1	667	02:29:45	8985	02:30:45	9045	00:01:00	60	0.0000
nopath	3	2	3	1	679	02:29:51	8991	02:30:51	9051	00:01:00	60	0.0000
nopath	2	5	3	1	701	02:29:41	8981	02:30:53	9053	00:01:12	72	0.0000
nopath	1	3	5	1	763	02:29:56	8996	02:30:54	9054	00:00:58	58	0.0000
nopath	2	3	12	14	679	02:30:10	9010	02:31:23	9083	00:01:13	73	0.0000	00:01:02
nopath	3	6	10	1	667	02:30:05	9005	02:31:26	9086	00:01:21	81	0.0000
nopath	3	6	12	14	667	02:30:30	9030	02:31:29	9089	00:00:59	59	0.0000
nopath	5	3	3	1	621	02:30:30	9030	02:31:33	9093	00:01:03	63	0.0000
nopath	5	2	12	14	701	02:30:34	9034	02:31:34	9094	00:01:00	60	0.0000
nopath	3	6	3	1	667	02:30:36	9036	02:31:34	9094	00:00:58	58	0.0000
nopath	5	1	9	1	785	02:30:13	9013	02:31:36	9096	00:01:23	83	0.0000
nopath	3	2	3	1	679	02:30:42	9042	02:31:45	9105	00:01:03	63	0.0000
nopath	4	2	12	14	708	02:30:45	9045	02:31:49	9109	00:01:04	64	0.0000
nopath	1	4	3	1	792	02:30:54	9054	02:31:52	9112	00:00:58	58	0.0000
nopath	6	3	2	1	667	02:30:45	9045	02:32:03	9123	00:01:18	78	0.0000	00:01:05
nopath	5	7	9	1	577	02:30:53	9053	02:32:12	9132	00:01:19	79	0.0000
nopath	5	3	5	1	621	02:31:09	9069	02:32:13	9133	00:01:04	64	0.0000
nopath	5	1	13	15	785	02:30:35	9035	02:32:15	9135	00:01:40	100	0.0000
nopath	5	3	10	1	621	02:31:22	9082	02:32:15	9135	00:00:53	53	0.0000
nopath	3	6	3	1	667	02:30:59	9059	02:32:16	9136	00:01:17	77	0.0000
nopath	5	1	9	1	785	02:30:48	9048	02:32:16	9136	00:01:28	88	0.0000
nopath	2	3	3	1	679	02:31:03	9063	02:32:22	9142	00:01:19	79	0.0000
nopath	2	3	12	14	679	02:31:17	9077	02:32:25	9145	00:01:08	68	0.0000
nopath	5	1	6	1	785	02:31:10	9070	02:32:26	9146	00:01:16	76	0.0000
nopath	5	1	10	1	785	02:31:12	9072	02:32:28	9148	00:01:16	76	0.0000
nopath	1	3	3	1	763	02:31:01	9061	02:32:28	9148	00:01:27	87	0.0000
nopath	3	6	5	1	667	02:31:25	9085	02:32:36	9156	00:01:11	71	0.0000
nopath	4	2	12	14	708	02:30:58	9058	02:32:40	9160	00:01:42	102	0.0000
nopath	1	5	3	1	785	02:31:47	9107	02:32:45	9165	00:00:58	58	0.0000
nopath	4	1	12	14	792	02:30:53	9053	02:32:46	9166	00:01:53	113	0.0000
nopath	6	3	13	15	667	02:31:14	9074	02:32:46	9166	00:01:32	92	0.0000
nopath	5	1	3	1	785	02:31:42	9102	02:33:01	9181	00:01:19	79	0.0000	00:01:21
nopath	3	6	3	1	667	02:31:57	9117	02:33:06	9186	00:01:09	69	0.0000
nopath	3	6	3	1	667	02:32:23	9143	02:33:13	9193	00:00:50	50	0.0000
nopath	3	5	3	1	621	02:32:28	9148	02:33:18	9198	00:00:50	50	0.0000
nopath	6	5	5	1	380	02:32:54	9174	02:33:27	9207	00:00:33	33	0.0000
nopath	2	4	2	1	708	02:32:27	9147	02:33:27	9207	00:01:00	60	0.0000
nopath	2	3	2	1	679	02:32:29	9149	02:33:28	9208	00:00:59	59	0.0000
nopath	4	2	10	1	708	02:32:36	9156	02:33:35	9215	00:00:59	59	0.0000
nopath	3	7	3	1	302	02:33:09	9189	02:33:50	9230	00:00:41	41	0.0000
nopath	3	7	9	1	302	02:33:17	9197	02:33:59	9239	00:00:42	42	0.0000
nopath	1	3	3	1	763	02:32:19	9139	02:34:02	9242	00:01:43	103	0.0000	00:01:19
nopath	5	7	3	1	577	02:33:08	9188	02:34:04	9244	00:00:56	56	0.0000
nopath	3	6	6	1	667	02:32:56	9176	02:34:06	9246	00:01:10	70	0.0000
nopath	2	4	12	14	708	02:33:04	9184	02:34:06	9246	00:01:02	62	0.0000
nopath	2	3	12	14	679	02:33:07	9187	02:34:08	9248	00:01:01	61	0.0000
nopath	2	7	5	1	458	02:33:25	9205	02:34:09	9249	00:00:44	44	0.0000
nopath	2	3	12	14	679	02:33:08	9188	02:34:11	9251	00:01:03	63	0.0000
nopath	3	6	12	14	667	02:33:16	9196	02:34:11	9251	00:00:55	55	0.0000
nopath	2	3	10	1	679	02:33:14	9194	02:34:13	9253	00:00:59	59	0.0000
nopath	5	3	3	1	621	02:33:23	9203	02:34:33	9273	00:01:10	70	0.0000
nopath	4	2	3	1	708	02:33:30	9210	02:34:39	9279	00:01:09	69	0.0000
nopath	1	3	12	14	763	02:33:16	9196	02:34:43	9283	00:01:27	87	0.0000
nopath	2	7	3	1	458	02:33:59	9239	02:34:44	9284	00:00:45	45	0.0000
nopath	4	1	12	14	792	02:33:07	9187	02:34:46	9286	00:01:39	99	0.0000
[truncated: 1,093 more rows]
