# Supplementary material for: Supervised learning from human performance at the computationally hard problem of optimal traffic signal control on a network of junctions
Source: R Soc Open Sci. 2014 Dec 24;1(4):140211. doi: 10.1098/rsos.140211 (PMC4448775; doi:10.1098/rsos.140211)
Supplement: 1. simulationData.zip - This zipped folder contains the simulation configuration files for the traffic microsimulation models used in the paper, as well as the raw data output from the simulations. The data are organised into a folder structure with README.txt files used to provide guidance on the c [file rsos140211supp1.zip › simulationData/multiJunctionModel/HuTMaCcells/run-010/trips-ALL.csv]

Path	From Zone	To Zone	Vehicle Type	Base Vehicle Type	Distance (m)	Departure Time (HH:MM:SS)	Departure Time (s)	Arrival Time (HH:MM:SS)	Arrival Time (s)	Time Taken (HH:MM:SS)	Time Taken (s)	Fuel	Mean Time (HH:MM:SS)
nopath	4	1	6	1	792	00:00:25	25	00:01:28	88	00:01:03	63	0.0000	00:01:03
nopath	3	6	12	14	667	00:00:36	36	00:01:36	96	00:01:00	60	0.0000
nopath	3	7	10	1	302	00:01:01	61	00:01:38	98	00:00:37	37	0.0000
nopath	3	2	3	1	679	00:00:49	49	00:01:45	105	00:00:56	56	0.0000
nopath	3	6	12	14	667	00:00:55	55	00:01:47	107	00:00:52	52	0.0000
nopath	2	7	13	15	458	00:01:09	69	00:01:50	110	00:00:41	41	0.0000
nopath	2	3	3	1	679	00:00:40	40	00:01:52	112	00:01:12	72	0.0000
nopath	3	2	5	1	679	00:00:56	56	00:01:55	115	00:00:59	59	0.0000
nopath	3	6	3	1	667	00:01:18	78	00:02:09	129	00:00:51	51	0.0000	00:00:54
nopath	2	1	3	1	504	00:01:26	86	00:02:11	131	00:00:45	45	0.0000
nopath	1	3	12	14	763	00:01:18	78	00:02:37	157	00:01:19	79	0.0000
nopath	6	1	12	14	832	00:02:02	122	00:03:12	192	00:01:10	70	0.0000	00:01:10
nopath	3	6	3	1	667	00:02:18	138	00:03:16	196	00:00:58	58	0.0000
nopath	2	6	3	1	748	00:02:21	141	00:03:56	236	00:01:35	95	0.0000
nopath	2	5	9	1	701	00:02:57	177	00:03:59	239	00:01:02	62	0.0000
nopath	6	1	9	1	832	00:02:54	174	00:04:00	240	00:01:06	66	0.0000	00:01:06
nopath	5	1	6	1	785	00:02:33	153	00:04:06	246	00:01:33	93	0.0000
nopath	5	1	9	1	785	00:03:05	185	00:04:08	248	00:01:03	63	0.0000
nopath	2	4	13	15	708	00:03:17	197	00:04:12	252	00:00:55	55	0.0000
nopath	5	1	6	1	785	00:03:16	196	00:04:17	257	00:01:01	61	0.0000
nopath	2	7	3	1	458	00:04:50	290	00:05:32	332	00:00:42	42	0.0000	00:00:41
nopath	3	6	6	1	667	00:04:26	266	00:05:36	336	00:01:10	70	0.0000
nopath	6	1	12	14	832	00:04:22	262	00:05:42	342	00:01:20	80	0.0000
nopath	5	3	3	1	621	00:04:41	281	00:05:43	343	00:01:02	62	0.0000
nopath	1	2	9	1	504	00:05:01	301	00:05:46	346	00:00:45	45	0.0000
nopath	2	6	5	1	748	00:04:51	291	00:05:52	352	00:01:01	61	0.0000
nopath	1	3	10	1	763	00:04:38	278	00:05:52	352	00:01:14	74	0.0000
nopath	3	6	12	14	667	00:05:01	301	00:06:07	367	00:01:06	66	0.0000	00:01:04
nopath	2	1	3	1	504	00:05:36	336	00:06:20	380	00:00:44	44	0.0000
nopath	3	6	13	15	667	00:05:23	323	00:06:29	389	00:01:06	66	0.0000
nopath	3	6	5	1	667	00:05:29	329	00:06:31	391	00:01:02	62	0.0000
nopath	2	4	3	1	708	00:05:46	346	00:06:39	399	00:00:53	53	0.0000
nopath	6	2	12	14	748	00:05:47	347	00:06:45	405	00:00:58	58	0.0000
nopath	1	2	12	14	504	00:05:57	357	00:06:49	409	00:00:52	52	0.0000
nopath	5	1	9	1	785	00:05:45	345	00:07:16	436	00:01:31	91	0.0000	00:01:17
nopath	3	6	12	14	667	00:06:03	363	00:07:17	437	00:01:14	74	0.0000
nopath	5	1	13	15	785	00:06:10	370	00:07:19	439	00:01:09	69	0.0000
nopath	3	6	5	1	667	00:06:19	379	00:07:19	439	00:01:00	60	0.0000
nopath	4	2	3	1	708	00:06:08	368	00:07:25	445	00:01:17	77	0.0000
nopath	2	3	3	1	679	00:07:00	420	00:07:52	472	00:00:52	52	0.0000
nopath	2	3	6	1	679	00:07:07	427	00:07:59	479	00:00:52	52	0.0000
nopath	5	6	9	1	380	00:07:35	455	00:08:07	487	00:00:32	32	0.0000	00:00:32
nopath	1	7	5	1	542	00:07:21	441	00:08:08	488	00:00:47	47	0.0000
nopath	4	1	10	1	792	00:07:34	454	00:08:34	514	00:01:00	60	0.0000
nopath	2	4	9	1	708	00:07:47	467	00:08:41	521	00:00:54	54	0.0000
nopath	1	2	3	1	504	00:07:49	469	00:08:44	524	00:00:55	55	0.0000
nopath	5	1	3	1	785	00:07:44	464	00:08:44	524	00:01:00	60	0.0000
nopath	5	1	10	1	785	00:08:03	483	00:09:05	545	00:01:02	62	0.0000	00:01:03
nopath	5	1	9	1	785	00:08:07	487	00:09:07	547	00:01:00	60	0.0000
nopath	1	6	9	1	832	00:08:14	494	00:09:16	556	00:01:02	62	0.0000
nopath	4	1	6	1	792	00:08:19	499	00:09:24	564	00:01:05	65	0.0000
nopath	3	6	12	14	667	00:08:52	532	00:09:42	582	00:00:50	50	0.0000
nopath	3	6	5	1	667	00:09:28	568	00:10:20	620	00:00:52	52	0.0000	00:01:00
nopath	1	3	5	1	763	00:09:28	568	00:10:26	626	00:00:58	58	0.0000
nopath	5	3	5	1	621	00:09:51	591	00:10:43	643	00:00:52	52	0.0000
nopath	5	6	3	1	380	00:10:13	613	00:10:45	645	00:00:32	32	0.0000
nopath	2	1	13	15	504	00:10:00	600	00:10:49	649	00:00:49	49	0.0000
nopath	3	6	12	14	667	00:10:11	611	00:11:06	666	00:00:55	55	0.0000	00:00:55
nopath	2	1	9	1	504	00:10:43	643	00:11:28	688	00:00:45	45	0.0000
nopath	2	6	6	1	748	00:10:33	633	00:11:35	695	00:01:02	62	0.0000
nopath	2	3	12	14	679	00:10:54	654	00:11:46	706	00:00:52	52	0.0000
nopath	4	6	12	14	696	00:10:42	642	00:11:47	707	00:01:05	65	0.0000
nopath	6	2	12	14	748	00:10:48	648	00:11:47	707	00:00:59	59	0.0000
nopath	1	3	13	15	763	00:10:43	643	00:12:01	721	00:01:18	78	0.0000	00:01:12
nopath	5	6	5	1	380	00:11:47	707	00:12:19	739	00:00:32	32	0.0000
nopath	2	3	5	1	679	00:11:46	706	00:12:39	759	00:00:53	53	0.0000
nopath	2	1	10	1	504	00:11:59	719	00:12:43	763	00:00:44	44	0.0000
nopath	2	3	12	14	679	00:12:04	724	00:13:03	783	00:00:59	59	0.0000	00:00:56
nopath	1	2	13	15	504	00:12:32	752	00:13:20	800	00:00:48	48	0.0000
nopath	3	2	10	1	679	00:12:22	742	00:13:25	805	00:01:03	63	0.0000
nopath	2	5	9	1	701	00:12:32	752	00:13:52	832	00:01:20	80	0.0000
nopath	1	2	13	15	504	00:12:38	758	00:13:54	834	00:01:16	76	0.0000
nopath	3	6	3	1	667	00:13:00	780	00:14:06	846	00:01:06	66	0.0000	00:01:06
nopath	4	7	5	1	331	00:13:36	816	00:14:07	847	00:00:31	31	0.0000
nopath	2	3	5	1	679	00:13:32	812	00:14:32	872	00:01:00	60	0.0000
nopath	1	3	3	1	763	00:13:44	824	00:14:42	882	00:00:58	58	0.0000
nopath	3	6	3	1	667	00:13:47	827	00:14:45	885	00:00:58	58	0.0000
nopath	2	1	3	1	504	00:14:10	850	00:14:54	894	00:00:44	44	0.0000
nopath	3	6	12	14	667	00:14:38	878	00:15:29	929	00:00:51	51	0.0000	00:00:54
nopath	6	7	3	1	624	00:14:40	880	00:15:37	937	00:00:57	57	0.0000
nopath	2	1	13	15	504	00:14:51	891	00:15:40	940	00:00:49	49	0.0000
nopath	5	3	3	1	621	00:15:01	901	00:15:53	953	00:00:52	52	0.0000
nopath	4	1	3	1	792	00:14:50	890	00:15:57	957	00:01:07	67	0.0000
nopath	3	6	5	1	667	00:15:15	915	00:16:05	965	00:00:50	50	0.0000	00:00:50
nopath	3	4	9	1	375	00:15:37	937	00:16:09	969	00:00:32	32	0.0000
nopath	2	5	9	1	701	00:15:11	911	00:16:13	973	00:01:02	62	0.0000
nopath	2	1	5	1	504	00:15:40	940	00:16:26	986	00:00:46	46	0.0000
nopath	1	3	13	15	763	00:14:46	886	00:16:51	1011	00:02:05	125	0.0000
nopath	6	2	13	15	748	00:15:39	939	00:16:52	1012	00:01:13	73	0.0000
nopath	1	3	12	14	763	00:15:49	949	00:16:53	1013	00:01:04	64	0.0000
nopath	6	7	10	1	624	00:16:03	963	00:17:07	1027	00:01:04	64	0.0000	00:01:00
nopath	3	7	3	1	302	00:16:37	997	00:17:12	1032	00:00:35	35	0.0000
nopath	4	2	3	1	708	00:15:52	952	00:17:15	1035	00:01:23	83	0.0000
nopath	4	2	9	1	708	00:16:19	979	00:17:17	1037	00:00:58	58	0.0000
nopath	1	3	9	1	763	00:16:28	988	00:17:26	1046	00:00:58	58	0.0000
nopath	2	4	12	14	708	00:16:41	1001	00:17:35	1055	00:00:54	54	0.0000
nopath	3	6	13	15	667	00:16:45	1005	00:17:37	1057	00:00:52	52	0.0000
nopath	2	3	9	1	679	00:16:46	1006	00:17:39	1059	00:00:53	53	0.0000
nopath	1	2	9	1	504	00:16:40	1000	00:17:41	1061	00:01:01	61	0.0000
nopath	2	1	12	14	504	00:17:24	1044	00:18:10	1090	00:00:46	46	0.0000	00:00:45
nopath	6	1	3	1	832	00:16:56	1016	00:18:21	1101	00:01:25	85	0.0000
nopath	2	4	2	1	708	00:17:21	1041	00:18:25	1105	00:01:04	64	0.0000
nopath	3	6	3	1	667	00:17:29	1049	00:18:26	1106	00:00:57	57	0.0000
nopath	2	4	12	14	708	00:17:26	1046	00:18:27	1107	00:01:01	61	0.0000
nopath	3	6	12	14	667	00:17:31	1051	00:18:29	1109	00:00:58	58	0.0000
nopath	3	6	12	14	667	00:17:39	1059	00:18:31	1111	00:00:52	52	0.0000
nopath	4	1	13	15	792	00:17:21	1041	00:18:53	1133	00:01:32	92	0.0000
nopath	1	3	12	14	763	00:17:14	1034	00:18:53	1133	00:01:39	99	0.0000
nopath	2	3	13	15	679	00:18:09	1089	00:19:04	1144	00:00:55	55	0.0000	00:00:56
nopath	3	6	9	1	667	00:18:03	1083	00:19:16	1156	00:01:13	73	0.0000
nopath	2	4	3	1	708	00:18:33	1113	00:19:25	1165	00:00:52	52	0.0000
nopath	1	4	9	1	792	00:18:34	1114	00:19:35	1175	00:01:01	61	0.0000
nopath	2	1	2	1	504	00:18:40	1120	00:19:37	1177	00:00:57	57	0.0000
nopath	5	1	5	1	785	00:18:26	1106	00:19:51	1191	00:01:25	85	0.0000
nopath	3	6	12	14	667	00:18:41	1121	00:19:57	1197	00:01:16	76	0.0000
nopath	6	5	9	1	380	00:19:19	1159	00:19:59	1199	00:00:40	40	0.0000
nopath	5	1	12	14	785	00:19:00	1140	00:20:06	1206	00:01:06	66	0.0000	00:01:10
nopath	6	1	3	1	832	00:19:18	1158	00:20:24	1224	00:01:06	66	0.0000
nopath	1	3	12	14	763	00:19:31	1171	00:20:31	1231	00:01:00	60	0.0000
nopath	4	2	12	14	708	00:19:00	1140	00:20:36	1236	00:01:36	96	0.0000
nopath	3	4	5	1	375	00:20:12	1212	00:20:45	1245	00:00:33	33	0.0000
nopath	1	4	9	1	792	00:19:46	1186	00:20:55	1255	00:01:09	69	0.0000
nopath	6	2	9	1	748	00:19:41	1181	00:20:55	1255	00:01:14	74	0.0000
nopath	2	3	3	1	679	00:19:58	1198	00:20:57	1257	00:00:59	59	0.0000
nopath	2	1	12	14	504	00:20:37	1237	00:21:23	1283	00:00:46	46	0.0000	00:00:51
nopath	2	7	12	14	458	00:20:43	1243	00:21:25	1285	00:00:42	42	0.0000
nopath	6	1	3	1	832	00:20:36	1236	00:21:40	1300	00:01:04	64	0.0000
nopath	2	3	10	1	679	00:20:56	1256	00:21:48	1308	00:00:52	52	0.0000
nopath	3	2	6	1	679	00:20:51	1251	00:21:55	1315	00:01:04	64	0.0000
nopath	6	5	3	1	380	00:21:21	1281	00:21:57	1317	00:00:36	36	0.0000
nopath	4	2	9	1	708	00:21:06	1266	00:22:00	1320	00:00:54	54	0.0000	00:01:13
nopath	1	5	12	14	785	00:20:28	1228	00:22:05	1325	00:01:37	97	0.0000
nopath	2	4	12	14	708	00:21:11	1271	00:22:26	1346	00:01:15	75	0.0000
nopath	2	1	4	1	504	00:21:41	1301	00:22:26	1346	00:00:45	45	0.0000
nopath	2	3	3	1	679	00:21:35	1295	00:22:28	1348	00:00:53	53	0.0000
nopath	2	1	3	1	504	00:21:46	1306	00:22:32	1352	00:00:46	46	0.0000
nopath	3	2	10	1	679	00:21:42	1302	00:22:37	1357	00:00:55	55	0.0000
nopath	2	4	12	14	708	00:21:49	1309	00:22:44	1364	00:00:55	55	0.0000
nopath	5	6	6	1	380	00:22:15	1335	00:22:49	1369	00:00:34	34	0.0000
nopath	2	4	3	1	708	00:21:59	1319	00:23:05	1385	00:01:06	66	0.0000	00:00:58
nopath	1	3	12	14	763	00:21:08	1268	00:23:08	1388	00:02:00	120	0.0000
nopath	1	5	2	1	785	00:22:29	1349	00:23:28	1408	00:00:59	59	0.0000
nopath	5	4	12	14	650	00:22:11	1331	00:23:29	1409	00:01:18	78	0.0000
nopath	1	3	5	1	763	00:22:40	1360	00:23:42	1422	00:01:02	62	0.0000
nopath	1	2	12	14	504	00:23:10	1390	00:23:56	1436	00:00:46	46	0.0000
nopath	1	2	12	14	504	00:23:16	1396	00:24:03	1443	00:00:47	47	0.0000	00:00:53
nopath	1	3	12	14	763	00:22:56	1376	00:24:03	1443	00:01:07	67	0.0000
nopath	4	7	9	1	331	00:23:38	1418	00:24:08	1448	00:00:30	30	0.0000
nopath	3	5	6	1	621	00:23:15	1395	00:24:15	1455	00:01:00	60	0.0000
nopath	3	6	2	1	667	00:23:29	1409	00:24:20	1460	00:00:51	51	0.0000
nopath	6	3	12	14	667	00:23:06	1386	00:24:24	1464	00:01:18	78	0.0000
nopath	3	2	3	1	679	00:21:52	1312	00:24:25	1465	00:02:33	153	0.0000
nopath	3	2	5	1	679	00:23:01	1381	00:24:27	1467	00:01:26	86	0.0000
nopath	1	3	9	1	763	00:23:33	1413	00:24:33	1473	00:01:00	60	0.0000
nopath	3	6	7	1	667	00:23:41	1421	00:24:45	1485	00:01:04	64	0.0000
nopath	4	2	3	1	708	00:23:42	1422	00:24:45	1485	00:01:03	63	0.0000
nopath	2	4	3	1	708	00:24:12	1452	00:25:06	1506	00:00:54	54	0.0000	00:00:54
nopath	1	6	13	15	832	00:23:38	1418	00:25:23	1523	00:01:45	105	0.0000
nopath	4	1	5	1	792	00:24:54	1494	00:25:53	1553	00:00:59	59	0.0000
nopath	3	6	3	1	667	00:25:03	1503	00:25:56	1556	00:00:53	53	0.0000
nopath	3	4	12	14	375	00:25:24	1524	00:25:57	1557	00:00:33	33	0.0000
nopath	3	6	9	1	667	00:25:04	1504	00:25:57	1557	00:00:53	53	0.0000
nopath	2	4	12	14	708	00:25:09	1509	00:26:06	1566	00:00:57	57	0.0000	00:00:57
nopath	2	3	9	1	679	00:25:12	1512	00:26:08	1568	00:00:56	56	0.0000
nopath	3	6	9	1	667	00:25:21	1521	00:26:10	1570	00:00:49	49	0.0000
nopath	1	3	9	1	763	00:25:02	1502	00:26:15	1575	00:01:13	73	0.0000
nopath	2	1	5	1	504	00:25:33	1533	00:26:18	1578	00:00:45	45	0.0000
nopath	3	7	13	15	302	00:25:37	1537	00:26:31	1591	00:00:54	54	0.0000
nopath	4	2	3	1	708	00:25:26	1526	00:26:35	1595	00:01:09	69	0.0000
nopath	4	2	5	1	708	00:25:35	1535	00:26:38	1598	00:01:03	63	0.0000
nopath	1	3	5	1	763	00:25:05	1505	00:26:45	1605	00:01:40	100	0.0000
nopath	2	1	3	1	504	00:25:55	1555	00:26:47	1607	00:00:52	52	0.0000
nopath	3	6	5	1	667	00:25:34	1534	00:26:56	1616	00:01:22	82	0.0000
nopath	5	4	9	1	650	00:25:53	1553	00:26:59	1619	00:01:06	66	0.0000
nopath	5	1	12	14	785	00:26:04	1564	00:27:05	1625	00:01:01	61	0.0000	00:01:01
nopath	5	7	5	1	577	00:26:12	1572	00:27:07	1627	00:00:55	55	0.0000
nopath	5	1	12	14	785	00:26:05	1565	00:27:08	1628	00:01:03	63	0.0000
nopath	2	3	9	1	679	00:26:08	1568	00:27:12	1632	00:01:04	64	0.0000
nopath	3	6	10	1	667	00:26:24	1584	00:27:15	1635	00:00:51	51	0.0000
nopath	1	3	13	15	763	00:25:55	1555	00:27:20	1640	00:01:25	85	0.0000
nopath	1	3	3	1	763	00:26:13	1573	00:27:22	1642	00:01:09	69	0.0000
nopath	4	1	12	14	792	00:25:54	1554	00:27:30	1650	00:01:36	96	0.0000
nopath	2	3	12	14	679	00:26:24	1584	00:27:43	1663	00:01:19	79	0.0000
nopath	2	4	3	1	708	00:26:48	1608	00:27:46	1666	00:00:58	58	0.0000
nopath	3	6	12	14	667	00:26:42	1602	00:27:56	1676	00:01:14	74	0.0000
nopath	3	6	7	1	667	00:27:03	1623	00:27:58	1678	00:00:55	55	0.0000
nopath	4	2	3	1	708	00:26:58	1618	00:28:07	1687	00:01:09	69	0.0000	00:01:06
nopath	6	1	10	1	832	00:27:34	1654	00:28:51	1731	00:01:17	77	0.0000
nopath	4	2	3	1	708	00:27:59	1679	00:28:57	1737	00:00:58	58	0.0000
nopath	2	7	3	1	458	00:28:23	1703	00:29:03	1743	00:00:40	40	0.0000	00:00:41
nopath	5	3	9	1	621	00:27:36	1656	00:29:03	1743	00:01:27	87	0.0000
nopath	5	2	3	1	701	00:28:06	1686	00:29:05	1745	00:00:59	59	0.0000
nopath	5	3	12	14	621	00:27:56	1676	00:29:05	1745	00:01:09	69	0.0000
nopath	2	3	3	1	679	00:28:02	1682	00:29:12	1752	00:01:10	70	0.0000
nopath	4	2	3	1	708	00:28:16	1696	00:29:15	1755	00:00:59	59	0.0000
nopath	5	3	3	1	621	00:28:31	1711	00:29:27	1767	00:00:56	56	0.0000
nopath	5	1	3	1	785	00:28:41	1721	00:29:43	1783	00:01:02	62	0.0000
nopath	3	6	3	1	667	00:28:41	1721	00:29:45	1785	00:01:04	64	0.0000
nopath	3	6	2	1	667	00:29:06	1746	00:29:56	1796	00:00:50	50	0.0000
nopath	1	3	12	14	763	00:29:07	1747	00:30:07	1807	00:01:00	60	0.0000	00:01:17
nopath	4	2	9	1	708	00:29:04	1744	00:30:07	1807	00:01:03	63	0.0000
nopath	3	6	3	1	667	00:29:17	1757	00:30:15	1815	00:00:58	58	0.0000
nopath	2	4	3	1	708	00:29:00	1740	00:30:16	1816	00:01:16	76	0.0000
nopath	2	3	3	1	679	00:29:29	1769	00:30:42	1842	00:01:13	73	0.0000
nopath	1	3	5	1	763	00:29:41	1781	00:30:45	1845	00:01:04	64	0.0000
nopath	3	6	6	1	667	00:29:48	1788	00:30:47	1847	00:00:59	59	0.0000
nopath	3	6	13	15	667	00:29:54	1794	00:30:52	1852	00:00:58	58	0.0000
nopath	3	6	3	1	667	00:29:58	1798	00:30:54	1854	00:00:56	56	0.0000
nopath	3	7	3	1	302	00:30:22	1822	00:31:07	1867	00:00:45	45	0.0000	00:00:42
nopath	2	7	12	14	458	00:30:33	1833	00:31:15	1875	00:00:42	42	0.0000
nopath	3	1	9	1	763	00:29:39	1779	00:31:15	1875	00:01:36	96	0.0000
nopath	5	3	3	1	621	00:30:29	1829	00:31:23	1883	00:00:54	54	0.0000
nopath	3	6	13	15	667	00:30:45	1845	00:31:36	1896	00:00:51	51	0.0000
nopath	1	3	3	1	763	00:30:25	1825	00:31:46	1906	00:01:21	81	0.0000
nopath	1	3	3	1	763	00:30:51	1851	00:31:51	1911	00:01:00	60	0.0000
nopath	2	7	3	1	458	00:31:12	1872	00:31:56	1916	00:00:44	44	0.0000
nopath	3	6	13	15	667	00:30:53	1853	00:32:00	1920	00:01:07	67	0.0000	00:00:59
nopath	3	6	3	1	667	00:31:08	1868	00:32:02	1922	00:00:54	54	0.0000
nopath	5	2	9	1	701	00:31:06	1866	00:32:09	1929	00:01:03	63	0.0000
nopath	5	1	3	1	785	00:31:09	1869	00:32:18	1938	00:01:09	69	0.0000
nopath	6	3	10	1	667	00:31:28	1888	00:32:23	1943	00:00:55	55	0.0000
nopath	4	2	12	14	708	00:31:24	1884	00:32:26	1946	00:01:02	62	0.0000
nopath	1	3	10	1	763	00:31:08	1868	00:32:32	1952	00:01:24	84	0.0000
nopath	2	1	12	14	504	00:31:57	1917	00:32:43	1963	00:00:46	46	0.0000
nopath	5	3	9	1	621	00:31:46	1906	00:32:43	1963	00:00:57	57	0.0000
nopath	3	6	5	1	667	00:31:55	1915	00:32:45	1965	00:00:50	50	0.0000
nopath	6	2	5	1	748	00:31:09	1869	00:32:45	1965	00:01:36	96	0.0000
nopath	5	1	12	14	785	00:31:47	1907	00:32:53	1973	00:01:06	66	0.0000
nopath	2	3	12	14	679	00:31:30	1890	00:32:53	1973	00:01:23	83	0.0000
nopath	2	4	12	14	708	00:31:59	1919	00:32:58	1978	00:00:59	59	0.0000
nopath	4	7	3	1	331	00:32:29	1949	00:33:00	1980	00:00:31	31	0.0000	00:00:30
nopath	2	3	12	14	679	00:32:03	1923	00:33:00	1980	00:00:57	57	0.0000
nopath	1	3	3	1	763	00:32:04	1924	00:33:05	1985	00:01:01	61	0.0000
nopath	3	1	12	14	763	00:32:19	1939	00:33:23	2003	00:01:04	64	0.0000
nopath	2	4	12	14	708	00:32:23	1943	00:33:27	2007	00:01:04	64	0.0000
nopath	1	2	9	1	504	00:32:42	1962	00:33:31	2011	00:00:49	49	0.0000
nopath	6	2	2	1	748	00:32:53	1973	00:33:50	2030	00:00:57	57	0.0000
nopath	1	3	3	1	763	00:32:57	1977	00:34:01	2041	00:01:04	64	0.0000	00:01:09
nopath	3	6	3	1	667	00:33:04	1984	00:34:07	2047	00:01:03	63	0.0000
nopath	1	3	7	1	763	00:33:13	1993	00:34:10	2050	00:00:57	57	0.0000
nopath	4	1	3	1	792	00:32:39	1959	00:34:23	2063	00:01:44	104	0.0000
nopath	2	3	9	1	679	00:33:31	2011	00:34:25	2065	00:00:54	54	0.0000
nopath	2	4	5	1	708	00:33:32	2012	00:34:28	2068	00:00:56	56	0.0000
nopath	2	3	3	1	679	00:33:35	2015	00:34:30	2070	00:00:55	55	0.0000
nopath	2	3	6	1	679	00:33:40	2020	00:34:32	2072	00:00:52	52	0.0000
nopath	2	3	3	1	679	00:33:41	2021	00:34:35	2075	00:00:54	54	0.0000
nopath	6	2	3	1	748	00:33:54	2034	00:34:51	2091	00:00:57	57	0.0000
nopath	1	3	10	1	763	00:33:18	1998	00:35:02	2102	00:01:44	104	0.0000	00:01:20
nopath	3	6	3	1	667	00:34:02	2042	00:35:16	2116	00:01:14	74	0.0000
nopath	3	7	5	1	302	00:34:43	2083	00:35:17	2117	00:00:34	34	0.0000
nopath	3	6	3	1	667	00:34:24	2064	00:35:18	2118	00:00:54	54	0.0000
nopath	1	5	9	1	785	00:34:18	2058	00:35:23	2123	00:01:05	65	0.0000
nopath	1	5	12	14	785	00:34:27	2067	00:35:29	2129	00:01:02	62	0.0000
nopath	1	5	3	1	785	00:34:38	2078	00:35:37	2137	00:00:59	59	0.0000
nopath	2	4	12	14	708	00:34:19	2059	00:35:47	2147	00:01:28	88	0.0000
nopath	2	3	10	1	679	00:34:30	2070	00:35:49	2149	00:01:19	79	0.0000
nopath	3	2	5	1	679	00:35:01	2101	00:35:56	2156	00:00:55	55	0.0000
nopath	3	4	5	1	375	00:35:22	2122	00:36:06	2166	00:00:44	44	0.0000	00:00:35
nopath	5	7	5	1	577	00:34:40	2080	00:36:09	2169	00:01:29	89	0.0000
nopath	3	5	10	1	621	00:34:46	2086	00:36:15	2175	00:01:29	89	0.0000
nopath	5	3	5	1	621	00:35:25	2125	00:36:15	2175	00:00:50	50	0.0000
nopath	5	1	12	14	785	00:35:13	2113	00:36:18	2178	00:01:05	65	0.0000
nopath	2	4	10	1	708	00:35:06	2106	00:36:25	2185	00:01:19	79	0.0000
nopath	2	4	3	1	708	00:35:26	2126	00:36:27	2187	00:01:01	61	0.0000
nopath	1	2	3	1	504	00:35:42	2142	00:36:27	2187	00:00:45	45	0.0000
nopath	1	3	13	15	763	00:34:42	2082	00:36:31	2191	00:01:49	109	0.0000
nopath	5	6	5	1	380	00:36:01	2161	00:36:34	2194	00:00:33	33	0.0000
nopath	5	3	10	1	621	00:35:51	2151	00:36:44	2204	00:00:53	53	0.0000
nopath	3	6	3	1	667	00:35:29	2129	00:36:46	2206	00:01:17	77	0.0000
nopath	2	4	12	14	708	00:36:02	2162	00:36:56	2216	00:00:54	54	0.0000
nopath	2	4	9	1	708	00:36:11	2171	00:37:03	2223	00:00:52	52	0.0000	00:01:04
nopath	1	2	12	14	504	00:36:18	2178	00:37:04	2224	00:00:46	46	0.0000
nopath	3	6	12	14	667	00:35:57	2157	00:37:07	2227	00:01:10	70	0.0000
nopath	2	1	5	1	504	00:36:31	2191	00:37:27	2247	00:00:56	56	0.0000
nopath	3	6	9	1	667	00:36:40	2200	00:37:35	2255	00:00:55	55	0.0000
nopath	1	6	13	15	832	00:36:26	2186	00:37:49	2269	00:01:23	83	0.0000
nopath	2	6	3	1	748	00:36:56	2216	00:38:00	2280	00:01:04	64	0.0000	00:01:10
nopath	2	1	12	14	504	00:37:17	2237	00:38:02	2282	00:00:45	45	0.0000
nopath	4	1	5	1	792	00:37:02	2222	00:38:04	2284	00:01:02	62	0.0000
nopath	3	6	3	1	667	00:37:01	2221	00:38:06	2286	00:01:05	65	0.0000
nopath	2	1	5	1	504	00:37:36	2256	00:38:27	2307	00:00:51	51	0.0000
nopath	1	3	3	1	763	00:37:21	2241	00:38:32	2312	00:01:11	71	0.0000
nopath	5	3	2	1	621	00:36:50	2210	00:38:43	2323	00:01:53	113	0.0000
nopath	1	2	5	1	504	00:38:02	2282	00:38:48	2328	00:00:46	46	0.0000
nopath	5	1	12	14	785	00:37:39	2259	00:38:48	2328	00:01:09	69	0.0000
nopath	6	3	10	1	667	00:37:59	2279	00:39:03	2343	00:01:04	64	0.0000	00:01:05
nopath	3	6	5	1	667	00:37:52	2272	00:39:06	2346	00:01:14	74	0.0000
nopath	2	1	9	1	504	00:38:07	2287	00:39:07	2347	00:01:00	60	0.0000
nopath	1	3	12	14	763	00:37:36	2256	00:39:13	2353	00:01:37	97	0.0000
nopath	2	3	6	1	679	00:38:11	2291	00:39:18	2358	00:01:07	67	0.0000
nopath	2	4	12	14	708	00:38:33	2313	00:39:26	2366	00:00:53	53	0.0000
nopath	6	2	12	14	748	00:38:31	2311	00:39:29	2369	00:00:58	58	0.0000
nopath	5	1	5	1	785	00:38:09	2289	00:39:31	2371	00:01:22	82	0.0000
nopath	2	3	5	1	679	00:38:39	2319	00:39:32	2372	00:00:53	53	0.0000
nopath	4	3	5	1	375	00:39:17	2357	00:39:51	2391	00:00:34	34	0.0000
nopath	5	1	12	14	785	00:38:42	2322	00:40:12	2412	00:01:30	90	0.0000	00:01:10
nopath	2	3	10	1	679	00:39:14	2354	00:40:22	2422	00:01:08	68	0.0000
nopath	3	6	10	1	667	00:38:42	2322	00:40:26	2426	00:01:44	104	0.0000
nopath	3	6	12	14	667	00:39:38	2378	00:40:30	2430	00:00:52	52	0.0000
nopath	6	2	5	1	748	00:39:13	2353	00:40:35	2435	00:01:22	82	0.0000
nopath	2	3	5	1	679	00:39:46	2386	00:40:38	2438	00:00:52	52	0.0000
nopath	2	3	5	1	679	00:39:48	2388	00:40:41	2441	00:00:53	53	0.0000
nopath	6	1	12	14	832	00:39:30	2370	00:40:43	2443	00:01:13	73	0.0000
nopath	1	4	9	1	792	00:39:57	2397	00:41:05	2465	00:01:08	68	0.0000	00:01:06
nopath	6	3	7	1	667	00:40:23	2423	00:41:12	2472	00:00:49	49	0.0000
nopath	3	6	13	15	667	00:39:52	2392	00:41:20	2480	00:01:28	88	0.0000
nopath	1	2	2	1	504	00:40:50	2450	00:41:35	2495	00:00:45	45	0.0000
nopath	3	6	3	1	667	00:40:34	2434	00:41:35	2495	00:01:01	61	0.0000
nopath	2	3	5	1	679	00:40:19	2419	00:41:42	2502	00:01:23	83	0.0000
nopath	2	4	5	1	708	00:40:39	2439	00:41:46	2506	00:01:07	67	0.0000
nopath	3	6	13	15	667	00:40:56	2456	00:41:49	2509	00:00:53	53	0.0000
nopath	2	7	3	1	458	00:41:02	2462	00:41:54	2514	00:00:52	52	0.0000
nopath	3	6	13	15	667	00:41:06	2466	00:41:58	2518	00:00:52	52	0.0000
nopath	6	4	12	14	696	00:41:04	2464	00:42:01	2521	00:00:57	57	0.0000	00:00:57
nopath	6	2	10	1	748	00:40:43	2443	00:42:05	2525	00:01:22	82	0.0000
nopath	2	7	3	1	458	00:41:26	2486	00:42:07	2527	00:00:41	41	0.0000
nopath	3	1	13	15	763	00:40:52	2452	00:42:08	2528	00:01:16	76	0.0000
nopath	6	2	13	15	748	00:41:01	2461	00:42:08	2528	00:01:07	67	0.0000
nopath	2	3	9	1	679	00:41:20	2480	00:42:12	2532	00:00:52	52	0.0000
nopath	2	4	10	1	708	00:41:42	2502	00:42:46	2566	00:01:04	64	0.0000
nopath	2	4	12	14	708	00:42:06	2526	00:42:59	2579	00:00:53	53	0.0000
nopath	3	2	3	1	679	00:42:01	2521	00:42:59	2579	00:00:58	58	0.0000
nopath	2	3	9	1	679	00:42:08	2528	00:43:00	2580	00:00:52	52	0.0000	00:01:01
nopath	3	1	13	15	763	00:41:51	2511	00:43:07	2587	00:01:16	76	0.0000
nopath	2	3	12	14	679	00:42:14	2534	00:43:07	2587	00:00:53	53	0.0000
nopath	5	1	13	15	785	00:42:16	2536	00:43:19	2599	00:01:03	63	0.0000
nopath	5	1	6	1	785	00:42:18	2538	00:43:21	2601	00:01:03	63	0.0000
nopath	6	3	3	1	667	00:42:38	2558	00:43:26	2606	00:00:48	48	0.0000
nopath	4	1	9	1	792	00:42:11	2531	00:43:35	2615	00:01:24	84	0.0000
nopath	3	6	12	14	667	00:42:50	2570	00:43:46	2626	00:00:56	56	0.0000
nopath	3	6	12	14	667	00:42:57	2577	00:43:50	2630	00:00:53	53	0.0000
nopath	1	2	12	14	504	00:42:46	2566	00:43:52	2632	00:01:06	66	0.0000
nopath	3	6	3	1	667	00:43:17	2597	00:44:09	2649	00:00:52	52	0.0000	00:01:03
nopath	3	6	3	1	667	00:43:20	2600	00:44:13	2653	00:00:53	53	0.0000
nopath	3	2	3	1	679	00:43:19	2599	00:44:14	2654	00:00:55	55	0.0000
nopath	6	7	12	14	624	00:43:15	2595	00:44:15	2655	00:01:00	60	0.0000
nopath	3	6	3	1	667	00:43:26	2606	00:44:15	2655	00:00:49	49	0.0000
nopath	2	3	13	15	679	00:42:51	2571	00:44:25	2665	00:01:34	94	0.0000
nopath	3	6	13	15	667	00:43:36	2616	00:44:28	2668	00:00:52	52	0.0000
nopath	2	3	12	14	679	00:43:38	2618	00:44:31	2671	00:00:53	53	0.0000
nopath	3	6	13	15	667	00:43:45	2625	00:44:36	2676	00:00:51	51	0.0000
nopath	6	2	3	1	748	00:44:13	2653	00:45:11	2711	00:00:58	58	0.0000	00:01:08
nopath	5	3	3	1	621	00:44:47	2687	00:45:36	2736	00:00:49	49	0.0000
nopath	2	4	3	1	708	00:45:00	2700	00:45:55	2755	00:00:55	55	0.0000
nopath	3	6	13	15	667	00:44:54	2694	00:46:00	2760	00:01:06	66	0.0000	00:00:54
nopath	3	6	3	1	667	00:45:14	2714	00:46:04	2764	00:00:50	50	0.0000
nopath	5	3	5	1	621	00:45:07	2707	00:46:05	2765	00:00:58	58	0.0000
nopath	6	1	9	1	832	00:44:51	2691	00:46:11	2771	00:01:20	80	0.0000
nopath	1	2	13	15	504	00:45:23	2723	00:46:13	2773	00:00:50	50	0.0000
nopath	1	5	3	1	785	00:44:50	2690	00:46:13	2773	00:01:23	83	0.0000
nopath	2	3	12	14	679	00:45:08	2708	00:46:23	2783	00:01:15	75	0.0000
nopath	1	4	12	14	792	00:45:33	2733	00:46:33	2793	00:01:00	60	0.0000
nopath	3	6	13	15	667	00:45:38	2738	00:46:37	2797	00:00:59	59	0.0000
nopath	1	2	5	1	504	00:45:35	2735	00:46:41	2801	00:01:06	66	0.0000
nopath	2	3	5	1	679	00:45:31	2731	00:46:46	2806	00:01:15	75	0.0000
nopath	3	2	5	1	679	00:45:33	2733	00:46:55	2815	00:01:22	82	0.0000
nopath	1	4	3	1	792	00:45:47	2747	00:47:00	2820	00:01:13	73	0.0000	00:01:06
nopath	5	6	3	1	380	00:46:32	2792	00:47:07	2827	00:00:35	35	0.0000
nopath	3	1	13	15	763	00:45:43	2743	00:47:11	2831	00:01:28	88	0.0000
nopath	4	1	3	1	792	00:45:57	2757	00:47:13	2833	00:01:16	76	0.0000
nopath	2	3	5	1	679	00:45:58	2758	00:47:15	2835	00:01:17	77	0.0000
nopath	6	2	5	1	748	00:45:58	2758	00:47:17	2837	00:01:19	79	0.0000
nopath	2	3	5	1	679	00:46:17	2777	00:47:19	2839	00:01:02	62	0.0000
nopath	2	3	10	1	679	00:46:25	2785	00:47:21	2841	00:00:56	56	0.0000
nopath	1	2	3	1	504	00:46:03	2763	00:47:22	2842	00:01:19	79	0.0000
nopath	5	1	12	14	785	00:45:43	2743	00:47:22	2842	00:01:39	99	0.0000
nopath	1	3	12	14	763	00:46:36	2796	00:47:53	2873	00:01:17	77	0.0000
nopath	4	1	10	1	792	00:46:29	2789	00:47:55	2875	00:01:26	86	0.0000
nopath	1	3	12	14	763	00:46:43	2803	00:47:56	2876	00:01:13	73	0.0000
nopath	4	6	3	1	696	00:47:04	2824	00:47:59	2879	00:00:55	55	0.0000
nopath	2	4	13	15	708	00:46:47	2807	00:48:00	2880	00:01:13	73	0.0000	00:01:00
nopath	2	3	5	1	679	00:46:56	2816	00:48:03	2883	00:01:07	67	0.0000
nopath	2	4	5	1	708	00:47:00	2820	00:48:06	2886	00:01:06	66	0.0000
nopath	2	3	12	14	679	00:47:11	2831	00:48:08	2888	00:00:57	57	0.0000
nopath	2	1	3	1	504	00:47:38	2858	00:48:21	2901	00:00:43	43	0.0000
nopath	5	1	12	14	785	00:47:17	2837	00:48:23	2903	00:01:06	66	0.0000
nopath	5	3	7	1	621	00:47:29	2849	00:48:24	2904	00:00:55	55	0.0000
nopath	3	6	13	15	667	00:46:54	2814	00:48:30	2910	00:01:36	96	0.0000
nopath	6	5	5	1	380	00:47:43	2863	00:48:31	2911	00:00:48	48	0.0000
nopath	5	1	10	1	785	00:47:37	2857	00:48:39	2919	00:01:02	62	0.0000
nopath	5	4	9	1	650	00:47:47	2867	00:48:39	2919	00:00:52	52	0.0000
nopath	1	7	9	1	542	00:47:56	2876	00:48:42	2922	00:00:46	46	0.0000
nopath	3	6	5	1	667	00:47:52	2872	00:48:45	2925	00:00:53	53	0.0000
nopath	2	3	13	15	679	00:47:25	2845	00:48:45	2925	00:01:20	80	0.0000
nopath	3	2	5	1	679	00:47:09	2829	00:48:45	2925	00:01:36	96	0.0000
nopath	1	4	12	14	792	00:46:50	2810	00:48:47	2927	00:01:57	117	0.0000
nopath	1	3	5	1	763	00:47:51	2871	00:48:50	2930	00:00:59	59	0.0000
nopath	3	2	3	1	679	00:48:06	2886	00:49:00	2940	00:00:54	54	0.0000	00:01:12
nopath	2	3	8	1	679	00:47:54	2874	00:49:06	2946	00:01:12	72	0.0000
nopath	2	3	9	1	679	00:48:02	2882	00:49:09	2949	00:01:07	67	0.0000
nopath	2	4	9	1	708	00:48:19	2899	00:49:13	2953	00:00:54	54	0.0000
nopath	4	2	12	14	708	00:48:42	2922	00:49:35	2975	00:00:53	53	0.0000
nopath	5	6	5	1	380	00:49:01	2941	00:49:37	2977	00:00:36	36	0.0000
nopath	1	3	10	1	763	00:48:05	2885	00:49:44	2984	00:01:39	99	0.0000
nopath	2	4	3	1	708	00:48:29	2909	00:49:45	2985	00:01:16	76	0.0000
nopath	6	1	9	1	832	00:48:26	2906	00:49:51	2991	00:01:25	85	0.0000
nopath	6	1	3	1	832	00:48:41	2921	00:49:53	2993	00:01:12	72	0.0000
nopath	3	6	2	1	667	00:48:38	2918	00:49:56	2996	00:01:18	78	0.0000
nopath	3	6	3	1	667	00:48:40	2920	00:49:58	2998	00:01:18	78	0.0000
nopath	1	2	12	14	504	00:49:12	2952	00:49:58	2998	00:00:46	46	0.0000
nopath	5	3	9	1	621	00:49:17	2957	00:50:06	3006	00:00:49	49	0.0000	00:01:01
nopath	2	7	3	1	458	00:49:14	2954	00:50:15	3015	00:01:01	61	0.0000
nopath	2	3	13	15	679	00:48:44	2924	00:50:15	3015	00:01:31	91	0.0000
nopath	3	6	3	1	667	00:49:12	2952	00:50:16	3016	00:01:04	64	0.0000
nopath	2	3	6	1	679	00:48:50	2930	00:50:17	3017	00:01:27	87	0.0000
nopath	3	6	12	14	667	00:49:24	2964	00:50:18	3018	00:00:54	54	0.0000
nopath	2	1	7	1	504	00:49:28	2968	00:50:19	3019	00:00:51	51	0.0000
nopath	1	3	5	1	763	00:49:07	2947	00:50:19	3019	00:01:12	72	0.0000
nopath	3	6	3	1	667	00:49:29	2969	00:50:20	3020	00:00:51	51	0.0000
nopath	3	1	10	1	763	00:48:30	2910	00:50:22	3022	00:01:52	112	0.0000
nopath	3	6	12	14	667	00:49:38	2978	00:50:28	3028	00:00:50	50	0.0000
nopath	4	2	10	1	708	00:49:33	2973	00:50:37	3037	00:01:04	64	0.0000
nopath	6	3	5	1	667	00:49:49	2989	00:50:39	3039	00:00:50	50	0.0000
nopath	6	1	5	1	832	00:49:10	2950	00:50:51	3051	00:01:41	101	0.0000
nopath	2	3	12	14	679	00:49:39	2979	00:50:53	3053	00:01:14	74	0.0000
nopath	2	3	9	1	679	00:49:58	2998	00:50:56	3056	00:00:58	58	0.0000
nopath	4	6	3	1	696	00:49:39	2979	00:50:56	3056	00:01:17	77	0.0000
nopath	3	6	9	1	667	00:50:01	3001	00:50:59	3059	00:00:58	58	0.0000
nopath	2	4	3	1	708	00:50:04	3004	00:50:59	3059	00:00:55	55	0.0000
nopath	1	3	12	14	763	00:50:04	3004	00:51:06	3066	00:01:02	62	0.0000	00:01:19
nopath	3	6	12	14	667	00:50:15	3015	00:51:07	3067	00:00:52	52	0.0000
nopath	1	3	9	1	763	00:50:11	3011	00:51:09	3069	00:00:58	58	0.0000
nopath	1	3	12	14	763	00:50:14	3014	00:51:13	3073	00:00:59	59	0.0000
nopath	4	6	5	1	696	00:50:11	3011	00:51:17	3077	00:01:06	66	0.0000
nopath	5	3	12	14	621	00:49:34	2974	00:51:24	3084	00:01:50	110	0.0000
nopath	5	3	5	1	621	00:50:09	3009	00:51:27	3087	00:01:18	78	0.0000
nopath	6	1	3	1	832	00:50:21	3021	00:51:27	3087	00:01:06	66	0.0000
nopath	6	1	12	14	832	00:50:22	3022	00:51:29	3089	00:01:07	67	0.0000
nopath	1	3	12	14	763	00:50:24	3024	00:51:33	3093	00:01:09	69	0.0000
nopath	3	2	5	1	679	00:49:52	2992	00:51:35	3095	00:01:43	103	0.0000
nopath	1	4	10	1	792	00:50:33	3033	00:51:36	3096	00:01:03	63	0.0000
nopath	1	3	5	1	763	00:50:36	3036	00:51:38	3098	00:01:02	62	0.0000
nopath	1	3	9	1	763	00:50:43	3043	00:51:42	3102	00:00:59	59	0.0000
nopath	4	6	12	14	696	00:50:36	3036	00:51:47	3107	00:01:11	71	0.0000
nopath	3	6	5	1	667	00:50:26	3026	00:51:49	3109	00:01:23	83	0.0000
nopath	2	4	12	14	708	00:50:33	3033	00:51:58	3118	00:01:25	85	0.0000
nopath	2	3	12	14	679	00:50:58	3058	00:51:59	3119	00:01:01	61	0.0000
nopath	2	3	9	1	679	00:51:03	3063	00:52:02	3122	00:00:59	59	0.0000	00:01:09
nopath	2	3	9	1	679	00:51:04	3064	00:52:04	3124	00:01:00	60	0.0000
nopath	1	6	5	1	832	00:50:45	3045	00:52:06	3126	00:01:21	81	0.0000
nopath	2	1	3	1	504	00:51:25	3085	00:52:06	3126	00:00:41	41	0.0000
nopath	5	1	9	1	785	00:51:02	3062	00:52:11	3131	00:01:09	69	0.0000
nopath	6	2	3	1	748	00:51:09	3069	00:52:12	3132	00:01:03	63	0.0000
nopath	6	3	9	1	667	00:50:19	3019	00:52:13	3133	00:01:54	114	0.0000
nopath	5	3	3	1	621	00:50:36	3036	00:52:15	3135	00:01:39	99	0.0000
nopath	6	2	6	1	748	00:51:18	3078	00:52:16	3136	00:00:58	58	0.0000
nopath	6	3	12	14	667	00:51:01	3061	00:52:20	3140	00:01:19	79	0.0000
nopath	5	7	3	1	577	00:50:58	3058	00:52:22	3142	00:01:24	84	0.0000
nopath	1	3	5	1	763	00:51:30	3090	00:52:34	3154	00:01:04	64	0.0000
nopath	4	1	7	1	792	00:51:10	3070	00:52:35	3155	00:01:25	85	0.0000
nopath	2	4	6	1	708	00:51:12	3072	00:52:35	3155	00:01:23	83	0.0000
nopath	3	6	10	1	667	00:51:31	3091	00:52:36	3156	00:01:05	65	0.0000
nopath	3	6	3	1	667	00:51:36	3096	00:52:38	3158	00:01:02	62	0.0000
nopath	3	6	12	14	667	00:51:49	3109	00:52:41	3161	00:00:52	52	0.0000
nopath	3	6	6	1	667	00:51:54	3114	00:52:43	3163	00:00:49	49	0.0000
nopath	2	3	5	1	679	00:51:40	3100	00:52:45	3165	00:01:05	65	0.0000
nopath	3	6	3	1	667	00:51:58	3118	00:52:48	3168	00:00:50	50	0.0000
nopath	5	3	9	1	621	00:51:35	3095	00:52:53	3173	00:01:18	78	0.0000
nopath	5	1	12	14	785	00:51:40	3100	00:53:02	3182	00:01:22	82	0.0000	00:01:12
nopath	6	1	3	1	832	00:51:48	3108	00:53:05	3185	00:01:17	77	0.0000
nopath	2	4	3	1	708	00:52:07	3127	00:53:05	3185	00:00:58	58	0.0000
nopath	6	2	6	1	748	00:52:07	3127	00:53:05	3185	00:00:58	58	0.0000
nopath	1	2	9	1	504	00:52:16	3136	00:53:09	3189	00:00:53	53	0.0000
nopath	2	5	5	1	701	00:52:09	3129	00:53:15	3195	00:01:06	66	0.0000
nopath	4	2	7	1	708	00:52:06	3126	00:53:15	3195	00:01:09	69	0.0000
nopath	2	6	2	1	748	00:52:00	3120	00:53:16	3196	00:01:16	76	0.0000
nopath	2	7	9	1	458	00:52:21	3141	00:53:24	3204	00:01:03	63	0.0000
nopath	2	1	5	1	504	00:52:41	3161	00:53:26	3206	00:00:45	45	0.0000
nopath	3	6	3	1	667	00:52:15	3135	00:53:26	3206	00:01:11	71	0.0000
nopath	5	1	12	14	785	00:52:10	3130	00:53:36	3216	00:01:26	86	0.0000
nopath	5	1	9	1	785	00:52:33	3153	00:53:40	3220	00:01:07	67	0.0000
nopath	3	6	12	14	667	00:52:55	3175	00:53:47	3227	00:00:52	52	0.0000
nopath	1	3	13	15	763	00:52:26	3146	00:54:05	3245	00:01:39	99	0.0000	00:01:07
nopath	1	3	13	15	763	00:52:33	3153	00:54:07	3247	00:01:34	94	0.0000
nopath	6	7	13	15	624	00:53:06	3186	00:54:08	3248	00:01:02	62	0.0000
nopath	4	1	12	14	792	00:53:03	3183	00:54:09	3249	00:01:06	66	0.0000
nopath	2	3	9	1	679	00:52:53	3173	00:54:10	3250	00:01:17	77	0.0000
nopath	3	2	3	1	679	00:53:19	3199	00:54:20	3260	00:01:01	61	0.0000
nopath	2	1	5	1	504	00:53:46	3226	00:54:31	3271	00:00:45	45	0.0000
nopath	3	7	12	14	302	00:53:57	3237	00:54:34	3274	00:00:37	37	0.0000
nopath	6	2	3	1	748	00:53:24	3204	00:54:37	3277	00:01:13	73	0.0000
nopath	5	6	3	1	380	00:54:05	3245	00:54:38	3278	00:00:33	33	0.0000
nopath	3	7	3	1	302	00:53:59	3239	00:54:39	3279	00:00:40	40	0.0000
nopath	6	1	12	14	832	00:52:26	3146	00:54:42	3282	00:02:16	136	0.0000
nopath	5	1	3	1	785	00:53:41	3221	00:54:47	3287	00:01:06	66	0.0000
nopath	3	7	5	1	302	00:54:15	3255	00:54:47	3287	00:00:32	32	0.0000
nopath	2	3	5	1	679	00:53:38	3218	00:54:52	3292	00:01:14	74	0.0000
nopath	2	3	3	1	679	00:53:51	3231	00:54:55	3295	00:01:04	64	0.0000
nopath	1	3	12	14	763	00:53:39	3219	00:54:59	3299	00:01:20	80	0.0000
nopath	3	6	13	15	667	00:53:26	3206	00:55:00	3300	00:01:34	94	0.0000	00:01:02
nopath	3	6	9	1	667	00:54:06	3246	00:55:01	3301	00:00:55	55	0.0000
nopath	3	6	5	1	667	00:54:08	3248	00:55:03	3303	00:00:55	55	0.0000
nopath	1	4	3	1	792	00:54:05	3245	00:55:04	3304	00:00:59	59	0.0000
nopath	3	6	9	1	667	00:54:14	3254	00:55:05	3305	00:00:51	51	0.0000
nopath	2	1	12	14	504	00:54:24	3264	00:55:15	3315	00:00:51	51	0.0000
nopath	5	6	3	1	380	00:54:36	3276	00:55:17	3317	00:00:41	41	0.0000
nopath	6	7	3	1	624	00:54:20	3260	00:55:17	3317	00:00:57	57	0.0000
nopath	5	1	9	1	785	00:54:14	3254	00:55:21	3321	00:01:07	67	0.0000
nopath	6	2	3	1	748	00:54:26	3266	00:55:23	3323	00:00:57	57	0.0000
nopath	5	6	12	14	380	00:54:48	3288	00:55:23	3323	00:00:35	35	0.0000
nopath	2	3	12	14	679	00:54:07	3247	00:55:33	3333	00:01:26	86	0.0000
nopath	3	6	5	1	667	00:54:20	3260	00:55:35	3335	00:01:15	75	0.0000
nopath	4	2	2	1	708	00:54:06	3246	00:55:35	3335	00:01:29	89	0.0000
nopath	2	3	12	14	679	00:54:15	3255	00:55:35	3335	00:01:20	80	0.0000
nopath	3	6	10	1	667	00:54:27	3267	00:55:37	3337	00:01:10	70	0.0000
nopath	3	6	3	1	667	00:54:46	3286	00:55:39	3339	00:00:53	53	0.0000
nopath	2	4	12	14	708	00:54:19	3259	00:55:39	3339	00:01:20	80	0.0000
nopath	1	3	12	14	763	00:54:13	3253	00:55:41	3341	00:01:28	88	0.0000
nopath	3	6	3	1	667	00:54:48	3288	00:55:42	3342	00:00:54	54	0.0000
nopath	1	3	3	1	763	00:54:25	3265	00:55:43	3343	00:01:18	78	0.0000
nopath	3	6	3	1	667	00:54:51	3291	00:55:44	3344	00:00:53	53	0.0000
nopath	4	7	2	1	331	00:55:14	3314	00:55:45	3345	00:00:31	31	0.0000
nopath	3	6	6	1	667	00:54:59	3299	00:55:49	3349	00:00:50	50	0.0000
nopath	2	1	12	14	504	00:55:01	3301	00:55:51	3351	00:00:50	50	0.0000
nopath	2	4	5	1	708	00:54:46	3286	00:55:56	3356	00:01:10	70	0.0000
nopath	4	2	12	14	708	00:54:59	3299	00:55:57	3357	00:00:58	58	0.0000
nopath	2	1	3	1	504	00:55:12	3312	00:55:58	3358	00:00:46	46	0.0000
nopath	5	6	9	1	380	00:55:31	3331	00:56:05	3365	00:00:34	34	0.0000	00:00:34
nopath	3	4	3	1	375	00:55:33	3333	00:56:10	3370	00:00:37	37	0.0000
nopath	5	1	9	1	785	00:54:54	3294	00:56:11	3371	00:01:17	77	0.0000
nopath	5	4	5	1	650	00:55:11	3311	00:56:21	3381	00:01:10	70	0.0000
nopath	2	7	9	1	458	00:55:47	3347	00:56:30	3390	00:00:43	43	0.0000
nopath	2	5	2	1	701	00:55:14	3314	00:56:33	3393	00:01:19	79	0.0000
nopath	1	4	3	1	792	00:55:19	3319	00:56:35	3395	00:01:16	76	0.0000
nopath	3	1	3	1	763	00:55:23	3323	00:56:36	3396	00:01:13	73	0.0000
nopath	6	1	3	1	832	00:54:53	3293	00:56:41	3401	00:01:48	108	0.0000
nopath	3	5	12	14	621	00:55:44	3344	00:56:45	3405	00:01:01	61	0.0000
nopath	3	6	12	14	667	00:55:56	3356	00:56:49	3409	00:00:53	53	0.0000
nopath	5	4	12	14	650	00:55:48	3348	00:56:50	3410	00:01:02	62	0.0000
nopath	6	5	10	1	380	00:56:01	3361	00:56:51	3411	00:00:50	50	0.0000
nopath	2	3	3	1	679	00:55:31	3331	00:56:54	3414	00:01:23	83	0.0000
nopath	2	4	12	14	708	00:55:28	3328	00:56:56	3416	00:01:28	88	0.0000
nopath	5	3	5	1	621	00:55:49	3349	00:57:03	3423	00:01:14	74	0.0000	00:01:27
nopath	2	7	9	1	458	00:56:03	3363	00:57:05	3425	00:01:02	62	0.0000
nopath	3	6	3	1	667	00:56:03	3363	00:57:05	3425	00:01:02	62	0.0000
nopath	6	5	12	14	380	00:56:26	3386	00:57:08	3428	00:00:42	42	0.0000
nopath	3	6	12	14	667	00:56:06	3366	00:57:11	3431	00:01:05	65	0.0000
nopath	5	1	3	1	785	00:55:57	3357	00:57:11	3431	00:01:14	74	0.0000
nopath	2	3	9	1	679	00:55:41	3341	00:57:12	3432	00:01:31	91	0.0000
nopath	1	3	3	1	763	00:55:32	3332	00:57:15	3435	00:01:43	103	0.0000
nopath	6	1	5	1	832	00:55:49	3349	00:57:15	3435	00:01:26	86	0.0000
nopath	6	2	3	1	748	00:56:15	3375	00:57:17	3437	00:01:02	62	0.0000
nopath	6	2	3	1	748	00:56:24	3384	00:57:21	3441	00:00:57	57	0.0000
nopath	1	2	9	1	504	00:56:02	3362	00:57:24	3444	00:01:22	82	0.0000
nopath	3	6	3	1	667	00:56:14	3374	00:57:36	3456	00:01:22	82	0.0000
nopath	3	6	12	14	667	00:56:18	3378	00:57:39	3459	00:01:21	81	0.0000
nopath	5	7	5	1	577	00:56:11	3371	00:57:39	3459	00:01:28	88	0.0000
nopath	2	3	10	1	679	00:56:20	3380	00:57:44	3464	00:01:24	84	0.0000
nopath	1	4	5	1	792	00:55:38	3338	00:57:45	3465	00:02:07	127	0.0000
nopath	3	6	3	1	667	00:56:29	3389	00:57:45	3465	00:01:16	76	0.0000
nopath	2	1	3	1	504	00:56:47	3407	00:57:50	3470	00:01:03	63	0.0000
nopath	3	6	3	1	667	00:56:39	3399	00:57:51	3471	00:01:12	72	0.0000
nopath	2	7	9	1	458	00:57:12	3432	00:57:54	3474	00:00:42	42	0.0000
nopath	3	6	3	1	667	00:56:58	3418	00:57:57	3477	00:00:59	59	0.0000
nopath	6	4	12	14	696	00:56:49	3409	00:57:59	3479	00:01:10	70	0.0000
nopath	5	1	5	1	785	00:56:37	3397	00:58:01	3481	00:01:24	84	0.0000	00:01:14
nopath	1	3	6	1	763	00:56:12	3372	00:58:02	3482	00:01:50	110	0.0000
nopath	2	3	12	14	679	00:56:25	3385	00:58:05	3485	00:01:40	100	0.0000
nopath	1	2	12	14	504	00:57:13	3433	00:58:08	3488	00:00:55	55	0.0000
nopath	2	4	5	1	708	00:57:04	3424	00:58:08	3488	00:01:04	64	0.0000
nopath	1	3	6	1	763	00:56:47	3407	00:58:15	3495	00:01:28	88	0.0000
nopath	6	1	10	1	832	00:57:12	3432	00:58:16	3496	00:01:04	64	0.0000
nopath	6	2	12	14	748	00:57:19	3439	00:58:17	3497	00:00:58	58	0.0000
nopath	1	2	5	1	504	00:57:27	3447	00:58:21	3501	00:00:54	54	0.0000
nopath	6	3	10	1	667	00:56:58	3418	00:58:23	3503	00:01:25	85	0.0000
nopath	6	3	3	1	667	00:57:28	3448	00:58:25	3505	00:00:57	57	0.0000
nopath	3	6	5	1	667	00:57:26	3446	00:58:26	3506	00:01:00	60	0.0000
nopath	3	6	5	1	667	00:57:27	3447	00:58:28	3508	00:01:01	61	0.0000
nopath	5	1	12	14	785	00:57:06	3426	00:58:37	3517	00:01:31	91	0.0000
nopath	5	1	9	1	785	00:57:36	3456	00:58:39	3519	00:01:03	63	0.0000
nopath	1	7	6	1	542	00:57:53	3473	00:58:40	3520	00:00:47	47	0.0000
nopath	3	2	5	1	679	00:56:54	3414	00:58:45	3525	00:01:51	111	0.0000
nopath	6	3	12	14	667	00:57:48	3468	00:58:46	3526	00:00:58	58	0.0000
nopath	3	6	12	14	667	00:57:31	3451	00:58:47	3527	00:01:16	76	0.0000
nopath	3	6	3	1	667	00:57:51	3471	00:58:52	3532	00:01:01	61	0.0000
nopath	3	2	12	14	679	00:57:49	3469	00:58:54	3534	00:01:05	65	0.0000
nopath	3	6	13	15	667	00:57:56	3476	00:58:55	3535	00:00:59	59	0.0000
nopath	1	3	13	15	763	00:56:53	3413	00:58:55	3535	00:02:02	122	0.0000
nopath	3	6	12	14	667	00:58:07	3487	00:59:01	3541	00:00:54	54	0.0000	00:01:02
nopath	3	2	6	1	679	00:57:57	3477	00:59:02	3542	00:01:05	65	0.0000
nopath	2	1	3	1	504	00:58:21	3501	00:59:07	3547	00:00:46	46	0.0000
nopath	5	6	9	1	380	00:58:26	3506	00:59:12	3552	00:00:46	46	0.0000
nopath	1	3	3	1	763	00:57:55	3475	00:59:12	3552	00:01:17	77	0.0000
nopath	2	7	3	1	458	00:58:31	3511	00:59:14	3554	00:00:43	43	0.0000
nopath	2	4	5	1	708	00:57:22	3442	00:59:16	3556	00:01:54	114	0.0000
nopath	2	3	3	1	679	00:57:51	3471	00:59:17	3557	00:01:26	86	0.0000
nopath	6	2	3	1	748	00:57:45	3465	00:59:18	3558	00:01:33	93	0.0000
nopath	5	1	13	15	785	00:57:44	3464	00:59:25	3565	00:01:41	101	0.0000
nopath	3	6	10	1	667	00:58:08	3488	00:59:26	3566	00:01:18	78	0.0000
nopath	3	6	5	1	667	00:58:13	3493	00:59:28	3568	00:01:15	75	0.0000
nopath	2	3	9	1	679	00:58:34	3514	00:59:28	3568	00:00:54	54	0.0000
nopath	3	6	9	1	667	00:58:25	3505	00:59:30	3570	00:01:05	65	0.0000
nopath	2	4	12	14	708	00:58:37	3517	00:59:31	3571	00:00:54	54	0.0000
nopath	4	2	3	1	708	00:58:08	3488	00:59:35	3575	00:01:27	87	0.0000
nopath	3	2	13	15	679	00:58:34	3514	00:59:38	3578	00:01:04	64	0.0000
nopath	5	4	5	1	650	00:58:40	3520	00:59:49	3589	00:01:09	69	0.0000
nopath	1	3	12	14	763	00:58:15	3495	00:59:53	3593	00:01:38	98	0.0000
nopath	1	3	3	1	763	00:58:44	3524	00:59:55	3595	00:01:11	71	0.0000
nopath	2	4	5	1	708	00:58:46	3526	00:59:59	3599	00:01:13	73	0.0000
nopath	2	3	6	1	679	00:58:47	3527	01:00:00	3600	00:01:13	73	0.0000	00:01:16
nopath	5	1	9	1	785	00:58:14	3494	01:00:01	3601	00:01:47	107	0.0000
nopath	2	3	3	1	679	00:58:56	3536	01:00:03	3603	00:01:07	67	0.0000
nopath	5	1	12	14	785	00:58:20	3500	01:00:04	3604	00:01:44	104	0.0000
nopath	5	1	3	1	785	00:58:28	3508	01:00:06	3606	00:01:38	98	0.0000
nopath	3	6	12	14	667	00:58:35	3515	01:00:06	3606	00:01:31	91	0.0000
nopath	5	1	12	14	785	00:58:29	3509	01:00:09	3609	00:01:40	100	0.0000
nopath	3	6	5	1	667	00:58:41	3521	01:00:10	3610	00:01:29	89	0.0000
nopath	6	1	3	1	832	00:59:01	3541	01:00:10	3610	00:01:09	69	0.0000
nopath	1	2	13	15	504	00:59:08	3548	01:00:13	3613	00:01:05	65	0.0000
nopath	6	1	5	1	832	00:59:08	3548	01:00:13	3613	00:01:05	65	0.0000
nopath	2	4	13	15	708	00:59:06	3546	01:00:28	3628	00:01:22	82	0.0000
nopath	6	3	10	1	667	00:59:42	3582	01:00:33	3633	00:00:51	51	0.0000
nopath	5	3	5	1	621	00:59:48	3588	01:00:45	3645	00:00:57	57	0.0000
nopath	3	6	12	14	667	00:59:21	3561	01:00:47	3647	00:01:26	86	0.0000
nopath	3	6	3	1	667	00:59:23	3563	01:00:49	3649	00:01:26	86	0.0000
nopath	6	1	12	14	832	00:59:25	3565	01:00:52	3652	00:01:27	87	0.0000
nopath	1	7	3	1	542	00:59:52	3592	01:00:55	3655	00:01:03	63	0.0000
nopath	1	3	13	15	763	00:58:46	3526	01:00:55	3655	00:02:09	129	0.0000
nopath	3	6	7	1	667	00:59:35	3575	01:00:56	3656	00:01:21	81	0.0000
nopath	1	3	12	14	763	00:59:31	3571	01:00:57	3657	00:01:26	86	0.0000
nopath	2	3	5	1	679	00:59:18	3558	01:00:59	3659	00:01:41	101	0.0000
nopath	3	6	9	1	667	00:59:59	3599	01:01:01	3661	00:01:02	62	0.0000	00:01:19
nopath	3	6	2	1	667	01:00:01	3601	01:01:03	3663	00:01:02	62	0.0000
nopath	2	4	13	15	708	00:59:44	3584	01:01:03	3663	00:01:19	79	0.0000
nopath	2	3	5	1	679	01:00:00	3600	01:01:04	3664	00:01:04	64	0.0000
nopath	3	6	3	1	667	01:00:11	3611	01:01:04	3664	00:00:53	53	0.0000
nopath	3	2	6	1	679	01:00:12	3612	01:01:10	3670	00:00:58	58	0.0000
nopath	3	6	13	15	667	01:00:14	3614	01:01:12	3672	00:00:58	58	0.0000
nopath	5	2	5	1	701	00:59:57	3597	01:01:15	3675	00:01:18	78	0.0000
nopath	6	2	12	14	748	01:00:15	3615	01:01:18	3678	00:01:03	63	0.0000
nopath	5	4	13	15	650	01:00:00	3600	01:01:22	3682	00:01:22	82	0.0000
nopath	1	2	12	14	504	01:00:16	3616	01:01:24	3684	00:01:08	68	0.0000
nopath	2	3	3	1	679	01:00:14	3614	01:01:32	3692	00:01:18	78	0.0000
nopath	2	3	3	1	679	01:00:19	3619	01:01:35	3695	00:01:16	76	0.0000
nopath	3	6	12	14	667	01:00:38	3638	01:01:37	3697	00:00:59	59	0.0000
nopath	4	3	3	1	375	01:00:54	3654	01:01:37	3697	00:00:43	43	0.0000
nopath	3	6	9	1	667	01:00:48	3648	01:01:39	3699	00:00:51	51	0.0000
nopath	5	3	9	1	621	01:00:32	3632	01:01:43	3703	00:01:11	71	0.0000
nopath	5	7	12	14	577	01:00:48	3648	01:01:50	3710	00:01:02	62	0.0000
nopath	3	6	12	14	667	01:00:58	3658	01:01:50	3710	00:00:52	52	0.0000
nopath	2	1	3	1	504	01:01:04	3664	01:01:57	3717	00:00:53	53	0.0000
nopath	4	1	6	1	792	01:00:11	3611	01:01:59	3719	00:01:48	108	0.0000
nopath	5	1	12	14	785	01:00:55	3655	01:02:01	3721	00:01:06	66	0.0000	00:01:31
nopath	1	7	9	1	542	01:00:47	3647	01:02:04	3724	00:01:17	77	0.0000
nopath	1	3	12	14	763	01:00:09	3609	01:02:04	3724	00:01:55	115	0.0000
nopath	3	6	3	1	667	01:01:06	3666	01:02:05	3725	00:00:59	59	0.0000
nopath	2	4	5	1	708	01:00:22	3622	01:02:05	3725	00:01:43	103	0.0000
nopath	6	1	5	1	832	01:00:49	3649	01:02:05	3725	00:01:16	76	0.0000
nopath	3	6	3	1	667	01:01:07	3667	01:02:07	3727	00:01:00	60	0.0000
nopath	6	1	10	1	832	01:01:03	3663	01:02:08	3728	00:01:05	65	0.0000
nopath	1	2	12	14	504	01:01:03	3663	01:02:09	3729	00:01:06	66	0.0000
nopath	3	6	13	15	667	01:01:12	3672	01:02:12	3732	00:01:00	60	0.0000
nopath	6	3	9	1	667	01:01:08	3668	01:02:13	3733	00:01:05	65	0.0000
nopath	3	6	10	1	667	01:01:15	3675	01:02:14	3734	00:00:59	59	0.0000
nopath	1	2	2	1	504	01:01:21	3681	01:02:15	3735	00:00:54	54	0.0000
nopath	6	3	12	14	667	01:01:23	3683	01:02:16	3736	00:00:53	53	0.0000
nopath	3	6	3	1	667	01:01:17	3677	01:02:16	3736	00:00:59	59	0.0000
nopath	3	6	5	1	667	01:01:21	3681	01:02:17	3737	00:00:56	56	0.0000
nopath	1	2	3	1	504	01:01:26	3686	01:02:19	3739	00:00:53	53	0.0000
nopath	2	3	12	14	679	01:00:39	3639	01:02:33	3753	00:01:54	114	0.0000
nopath	2	4	3	1	708	01:00:52	3652	01:02:36	3756	00:01:44	104	0.0000
nopath	2	4	12	14	708	01:00:57	3657	01:02:39	3759	00:01:42	102	0.0000
nopath	2	4	5	1	708	01:00:59	3659	01:02:41	3761	00:01:42	102	0.0000
nopath	2	1	3	1	504	01:01:43	3703	01:02:41	3761	00:00:58	58	0.0000
nopath	3	1	9	1	763	01:00:52	3652	01:02:46	3766	00:01:54	114	0.0000
nopath	2	4	3	1	708	01:01:19	3679	01:02:46	3766	00:01:27	87	0.0000
nopath	2	1	3	1	504	01:02:08	3728	01:02:53	3773	00:00:45	45	0.0000
nopath	2	5	5	1	701	00:59:53	3593	01:02:53	3773	00:03:00	180	0.0000
nopath	4	1	3	1	792	01:00:44	3644	01:02:55	3775	00:02:11	131	0.0000
nopath	6	1	3	1	832	01:01:54	3714	01:03:00	3780	00:01:06	66	0.0000	00:01:18
nopath	6	4	12	14	696	01:01:46	3706	01:03:04	3784	00:01:18	78	0.0000
nopath	5	3	3	1	621	01:02:11	3731	01:03:04	3784	00:00:53	53	0.0000
nopath	5	1	3	1	785	01:02:02	3722	01:03:05	3785	00:01:03	63	0.0000
nopath	6	7	5	1	624	01:01:47	3707	01:03:06	3786	00:01:19	79	0.0000
nopath	5	1	3	1	785	01:02:06	3726	01:03:08	3788	00:01:02	62	0.0000
nopath	3	6	12	14	667	01:01:44	3704	01:03:17	3797	00:01:33	93	0.0000
nopath	3	6	9	1	667	01:02:03	3723	01:03:22	3802	00:01:19	79	0.0000
nopath	2	3	12	14	679	01:01:55	3715	01:03:25	3805	00:01:30	90	0.0000
nopath	3	2	5	1	679	01:01:30	3690	01:03:25	3805	00:01:55	115	0.0000
nopath	2	4	12	14	708	01:01:21	3681	01:03:26	3806	00:02:05	125	0.0000
nopath	2	3	5	1	679	01:02:17	3737	01:03:27	3807	00:01:10	70	0.0000
nopath	3	2	13	15	679	01:01:35	3695	01:03:30	3810	00:01:55	115	0.0000
nopath	1	4	12	14	792	01:01:40	3700	01:03:31	3811	00:01:51	111	0.0000
nopath	1	3	12	14	763	01:02:27	3747	01:03:33	3813	00:01:06	66	0.0000
nopath	3	6	12	14	667	01:02:27	3747	01:03:35	3815	00:01:08	68	0.0000
nopath	1	4	10	1	792	01:02:30	3750	01:03:36	3816	00:01:06	66	0.0000
nopath	3	5	3	1	621	01:02:33	3753	01:03:36	3816	00:01:03	63	0.0000
nopath	2	1	12	14	504	01:02:37	3757	01:03:38	3818	00:01:01	61	0.0000
nopath	3	2	7	1	679	01:02:07	3727	01:03:39	3819	00:01:32	92	0.0000
nopath	3	6	3	1	667	01:02:46	3766	01:03:40	3820	00:00:54	54	0.0000
nopath	6	5	13	15	380	01:03:05	3785	01:03:42	3822	00:00:37	37	0.0000
nopath	3	1	5	1	763	01:01:47	3707	01:03:45	3825	00:01:58	118	0.0000
nopath	5	2	9	1	701	01:02:26	3746	01:03:45	3825	00:01:19	79	0.0000
nopath	5	2	3	1	701	01:02:31	3751	01:03:47	3827	00:01:16	76	0.0000
nopath	1	5	13	15	785	01:01:39	3699	01:03:48	3828	00:02:09	129	0.0000
nopath	6	3	3	1	667	01:03:01	3781	01:03:49	3829	00:00:48	48	0.0000
nopath	6	2	9	1	748	01:02:55	3775	01:03:55	3835	00:01:00	60	0.0000
nopath	6	1	3	1	832	01:02:38	3758	01:03:55	3835	00:01:17	77	0.0000
nopath	1	2	5	1	504	01:02:45	3765	01:03:58	3838	00:01:13	73	0.0000
nopath	1	2	3	1	504	01:02:47	3767	01:04:01	3841	00:01:14	74	0.0000	00:00:58
nopath	1	2	12	14	504	01:02:53	3773	01:04:06	3846	00:01:13	73	0.0000
nopath	3	6	13	15	667	01:02:54	3774	01:04:09	3849	00:01:15	75	0.0000
nopath	1	3	12	14	763	01:02:36	3756	01:04:13	3853	00:01:37	97	0.0000
nopath	3	6	5	1	667	01:03:10	3790	01:04:15	3855	00:01:05	65	0.0000
nopath	2	4	12	14	708	01:02:42	3762	01:04:17	3857	00:01:35	95	0.0000
nopath	3	6	5	1	667	01:03:15	3795	01:04:17	3857	00:01:02	62	0.0000
nopath	3	6	9	1	667	01:03:21	3801	01:04:19	3859	00:00:58	58	0.0000
nopath	3	6	3	1	667	01:03:24	3804	01:04:22	3862	00:00:58	58	0.0000
nopath	5	3	5	1	621	01:02:55	3775	01:04:23	3863	00:01:28	88	0.0000
nopath	3	6	9	1	667	01:03:27	3807	01:04:24	3864	00:00:57	57	0.0000
nopath	2	1	5	1	504	01:03:12	3792	01:04:27	3867	00:01:15	75	0.0000
nopath	3	6	13	15	667	01:03:32	3812	01:04:27	3867	00:00:55	55	0.0000
nopath	2	3	6	1	679	01:02:44	3764	01:04:32	3872	00:01:48	108	0.0000
nopath	4	1	9	1	792	01:02:18	3738	01:04:35	3875	00:02:17	137	0.0000
nopath	2	3	2	1	679	01:03:05	3785	01:04:35	3875	00:01:30	90	0.0000
nopath	4	1	5	1	792	01:02:42	3762	01:04:37	3877	00:01:55	115	0.0000
nopath	1	3	13	15	763	01:02:39	3759	01:04:39	3879	00:02:00	120	0.0000
nopath	5	1	9	1	785	01:03:21	3801	01:04:41	3881	00:01:20	80	0.0000
nopath	1	3	9	1	763	01:03:19	3799	01:04:41	3881	00:01:22	82	0.0000
nopath	6	1	3	1	832	01:03:19	3799	01:04:42	3882	00:01:23	83	0.0000
nopath	1	4	12	14	792	01:03:25	3805	01:04:44	3884	00:01:19	79	0.0000
nopath	6	1	3	1	832	01:03:28	3808	01:04:45	3885	00:01:17	77	0.0000
nopath	6	7	10	1	624	01:03:31	3811	01:04:57	3897	00:01:26	86	0.0000
nopath	4	2	7	1	708	01:03:30	3810	01:05:04	3904	00:01:34	94	0.0000	00:01:08
nopath	2	7	3	1	458	01:04:19	3859	01:05:06	3906	00:00:47	47	0.0000
nopath	3	6	9	1	667	01:03:35	3815	01:05:06	3906	00:01:31	91	0.0000
nopath	2	1	3	1	504	01:04:16	3856	01:05:07	3907	00:00:51	51	0.0000
nopath	3	6	12	14	667	01:03:43	3823	01:05:09	3909	00:01:26	86	0.0000
nopath	3	1	9	1	763	01:03:07	3787	01:05:09	3909	00:02:02	122	0.0000
nopath	3	4	13	15	375	01:04:12	3852	01:05:10	3910	00:00:58	58	0.0000
nopath	5	3	12	14	621	01:03:39	3819	01:05:11	3911	00:01:32	92	0.0000
nopath	5	4	9	1	650	01:03:25	3805	01:05:12	3912	00:01:47	107	0.0000
nopath	5	3	12	14	621	01:03:51	3831	01:05:13	3913	00:01:22	82	0.0000
nopath	5	3	12	14	621	01:03:55	3835	01:05:15	3915	00:01:20	80	0.0000
nopath	4	1	12	14	792	01:04:03	3843	01:05:15	3915	00:01:12	72	0.0000
nopath	3	6	5	1	667	01:03:44	3824	01:05:18	3918	00:01:34	94	0.0000
nopath	1	2	3	1	504	01:04:06	3846	01:05:21	3921	00:01:15	75	0.0000
nopath	3	6	3	1	667	01:03:50	3830	01:05:23	3923	00:01:33	93	0.0000
nopath	5	7	12	14	577	01:04:02	3842	01:05:23	3923	00:01:21	81	0.0000
nopath	6	3	3	1	667	01:03:56	3836	01:05:24	3924	00:01:28	88	0.0000
nopath	3	6	5	1	667	01:03:56	3836	01:05:24	3924	00:01:28	88	0.0000
nopath	1	2	12	14	504	01:04:18	3858	01:05:26	3926	00:01:08	68	0.0000
nopath	3	6	3	1	667	01:03:59	3839	01:05:27	3927	00:01:28	88	0.0000
nopath	1	2	3	1	504	01:04:43	3883	01:05:35	3935	00:00:52	52	0.0000
nopath	2	3	5	1	679	01:03:34	3814	01:05:45	3945	00:02:11	131	0.0000
nopath	2	3	5	1	679	01:03:51	3831	01:05:47	3947	00:01:56	116	0.0000
nopath	2	4	13	15	708	01:03:29	3809	01:05:48	3948	00:02:19	139	0.0000
nopath	1	3	12	14	763	01:03:27	3807	01:05:49	3949	00:02:22	142	0.0000
nopath	3	2	3	1	679	01:04:17	3857	01:05:50	3950	00:01:33	93	0.0000
nopath	1	3	9	1	763	01:03:33	3813	01:05:52	3952	00:02:19	139	0.0000
nopath	6	2	3	1	748	01:04:49	3889	01:05:55	3955	00:01:06	66	0.0000
nopath	3	6	10	1	667	01:04:23	3863	01:05:55	3955	00:01:32	92	0.0000
nopath	1	3	12	14	763	01:03:54	3834	01:05:55	3955	00:02:01	121	0.0000
nopath	3	6	10	1	667	01:04:31	3871	01:05:57	3957	00:01:26	86	0.0000
nopath	2	3	3	1	679	01:04:22	3862	01:05:58	3958	00:01:36	96	0.0000
nopath	3	6	10	1	667	01:04:37	3877	01:05:59	3959	00:01:22	82	0.0000
nopath	3	6	5	1	667	01:04:45	3885	01:06:01	3961	00:01:16	76	0.0000	00:01:09
nopath	1	3	13	15	763	01:04:31	3871	01:06:03	3963	00:01:32	92	0.0000
nopath	1	3	3	1	763	01:04:32	3872	01:06:05	3965	00:01:33	93	0.0000
nopath	1	2	7	1	504	01:05:07	3907	01:06:05	3965	00:00:58	58	0.0000
nopath	5	1	10	1	785	01:04:41	3881	01:06:05	3965	00:01:24	84	0.0000
nopath	1	2	3	1	504	01:05:10	3910	01:06:09	3969	00:00:59	59	0.0000
nopath	5	3	3	1	621	01:04:43	3883	01:06:13	3973	00:01:30	90	0.0000
nopath	3	2	9	1	679	01:04:20	3860	01:06:15	3975	00:01:55	115	0.0000
nopath	5	3	12	14	621	01:05:12	3912	01:06:16	3976	00:01:04	64	0.0000
nopath	6	3	3	1	667	01:05:16	3916	01:06:18	3978	00:01:02	62	0.0000
nopath	4	1	12	14	792	01:05:06	3906	01:06:24	3984	00:01:18	78	0.0000
nopath	6	2	5	1	748	01:05:19	3919	01:06:25	3985	00:01:06	66	0.0000
nopath	6	1	5	1	832	01:05:26	3926	01:06:32	3992	00:01:06	66	0.0000
nopath	1	3	3	1	763	01:04:42	3882	01:06:32	3992	00:01:50	110	0.0000
nopath	1	4	6	1	792	01:04:45	3885	01:06:36	3996	00:01:51	111	0.0000
nopath	6	2	13	15	748	01:05:36	3936	01:06:36	3996	00:01:00	60	0.0000
nopath	1	3	9	1	763	01:04:48	3888	01:06:37	3997	00:01:49	109	0.0000
nopath	2	4	3	1	708	01:04:40	3880	01:06:39	3999	00:01:59	119	0.0000
nopath	1	2	13	15	504	01:05:19	3919	01:06:40	4000	00:01:21	81	0.0000
nopath	2	4	3	1	708	01:04:48	3888	01:06:41	4001	00:01:53	113	0.0000
nopath	1	3	5	1	763	01:04:59	3899	01:06:42	4002	00:01:43	103	0.0000
nopath	3	2	12	14	679	01:05:00	3900	01:06:45	4005	00:01:45	105	0.0000
nopath	2	3	3	1	679	01:05:08	3908	01:06:45	4005	00:01:37	97	0.0000
nopath	3	6	9	1	667	01:04:56	3896	01:06:46	4006	00:01:50	110	0.0000
nopath	3	6	12	14	667	01:05:03	3903	01:06:48	4008	00:01:45	105	0.0000
nopath	3	6	12	14	667	01:05:10	3910	01:06:51	4011	00:01:41	101	0.0000
nopath	3	6	12	14	667	01:05:18	3918	01:06:54	4014	00:01:36	96	0.0000
nopath	1	5	12	14	785	01:04:52	3892	01:07:05	4025	00:02:13	133	0.0000	00:01:25
nopath	5	1	5	1	785	01:05:47	3947	01:07:11	4031	00:01:24	84	0.0000
nopath	6	7	9	1	624	01:06:15	3975	01:07:12	4032	00:00:57	57	0.0000
nopath	6	2	5	1	748	01:05:55	3955	01:07:13	4033	00:01:18	78	0.0000
nopath	5	1	5	1	785	01:05:49	3949	01:07:13	4033	00:01:24	84	0.0000
nopath	3	6	9	1	667	01:05:21	3921	01:07:16	4036	00:01:55	115	0.0000
nopath	1	2	5	1	504	01:05:34	3934	01:07:16	4036	00:01:42	102	0.0000
nopath	5	1	13	15	785	01:06:03	3963	01:07:17	4037	00:01:14	74	0.0000
nopath	3	6	5	1	667	01:05:42	3942	01:07:18	4038	00:01:36	96	0.0000
nopath	3	6	5	1	667	01:06:05	3965	01:07:20	4040	00:01:15	75	0.0000
nopath	1	2	12	14	504	01:05:43	3943	01:07:21	4041	00:01:38	98	0.0000
nopath	1	3	9	1	763	01:05:11	3911	01:07:24	4044	00:02:13	133	0.0000
nopath	3	5	12	14	621	01:06:11	3971	01:07:24	4044	00:01:13	73	0.0000
nopath	1	2	3	1	504	01:06:06	3966	01:07:25	4045	00:01:19	79	0.0000
nopath	2	4	3	1	708	01:05:09	3909	01:07:25	4045	00:02:16	136	0.0000
nopath	3	6	12	14	667	01:06:14	3974	01:07:26	4046	00:01:12	72	0.0000
nopath	2	3	5	1	679	01:05:11	3911	01:07:26	4046	00:02:15	135	0.0000
nopath	3	6	3	1	667	01:06:15	3975	01:07:29	4049	00:01:14	74	0.0000
nopath	2	3	12	14	679	01:05:14	3914	01:07:30	4050	00:02:16	136	0.0000
nopath	3	6	12	14	667	01:06:19	3979	01:07:31	4051	00:01:12	72	0.0000
nopath	2	3	6	1	679	01:05:55	3955	01:07:32	4052	00:01:37	97	0.0000
nopath	3	6	13	15	667	01:06:20	3980	01:07:34	4054	00:01:14	74	0.0000
nopath	2	4	2	1	708	01:06:14	3974	01:07:35	4055	00:01:21	81	0.0000
nopath	3	6	12	14	667	01:06:23	3983	01:07:36	4056	00:01:13	73	0.0000
nopath	3	5	6	1	621	01:06:24	3984	01:07:38	4058	00:01:14	74	0.0000
nopath	1	2	12	14	504	01:06:53	4013	01:07:39	4059	00:00:46	46	0.0000
nopath	6	2	5	1	748	01:06:45	4005	01:07:42	4062	00:00:57	57	0.0000
nopath	1	7	12	14	542	01:07:05	4025	01:07:51	4071	00:00:46	46	0.0000
nopath	2	3	3	1	679	01:06:15	3975	01:08:02	4082	00:01:47	107	0.0000	00:01:38
nopath	3	5	2	1	621	01:06:30	3990	01:08:05	4085	00:01:35	95	0.0000
nopath	2	4	9	1	708	01:06:21	3981	01:08:06	4086	00:01:45	105	0.0000
nopath	2	1	5	1	504	01:06:32	3992	01:08:07	4087	00:01:35	95	0.0000
nopath	1	3	12	14	763	01:06:44	4004	01:08:07	4087	00:01:23	83	0.0000
nopath	3	6	3	1	667	01:06:39	3999	01:08:08	4088	00:01:29	89	0.0000
nopath	3	6	5	1	667	01:06:40	4000	01:08:11	4091	00:01:31	91	0.0000
nopath	3	6	2	1	667	01:06:43	4003	01:08:13	4093	00:01:30	90	0.0000
nopath	3	6	3	1	667	01:07:23	4043	01:08:14	4094	00:00:51	51	0.0000
nopath	6	2	3	1	748	01:06:54	4014	01:08:15	4095	00:01:21	81	0.0000
nopath	6	1	3	1	832	01:07:02	4022	01:08:24	4104	00:01:22	82	0.0000
nopath	1	7	12	14	542	01:07:46	4066	01:08:35	4115	00:00:49	49	0.0000
nopath	4	2	12	14	708	01:07:05	4025	01:08:36	4116	00:01:31	91	0.0000
nopath	4	2	2	1	708	01:07:45	4065	01:08:39	4119	00:00:54	54	0.0000
nopath	2	3	12	14	679	01:07:22	4042	01:08:44	4124	00:01:22	82	0.0000
nopath	2	4	9	1	708	01:06:37	3997	01:08:45	4125	00:02:08	128	0.0000
nopath	3	6	10	1	667	01:07:34	4054	01:08:45	4125	00:01:11	71	0.0000
nopath	1	3	10	1	763	01:07:08	4028	01:08:47	4127	00:01:39	99	0.0000
nopath	3	6	5	1	667	01:07:44	4064	01:08:47	4127	00:01:03	63	0.0000
nopath	3	6	9	1	667	01:07:56	4076	01:08:50	4130	00:00:54	54	0.0000
nopath	3	6	3	1	667	01:08:06	4086	01:08:56	4136	00:00:50	50	0.0000
nopath	5	1	13	15	785	01:06:47	4007	01:09:05	4145	00:02:18	138	0.0000	00:01:23
nopath	6	1	12	14	832	01:07:22	4042	01:09:06	4146	00:01:44	104	0.0000
nopath	5	1	3	1	785	01:07:34	4054	01:09:08	4148	00:01:34	94	0.0000
nopath	5	1	10	1	785	01:07:49	4069	01:09:10	4150	00:01:21	81	0.0000
nopath	5	1	9	1	785	01:07:53	4073	01:09:12	4152	00:01:19	79	0.0000
nopath	3	4	9	1	375	01:08:46	4126	01:09:18	4158	00:00:32	32	0.0000
nopath	5	4	3	1	650	01:07:44	4064	01:09:20	4160	00:01:36	96	0.0000
nopath	2	3	3	1	679	01:07:44	4064	01:09:22	4162	00:01:38	98	0.0000
nopath	2	3	3	1	679	01:07:47	4067	01:09:25	4165	00:01:38	98	0.0000
nopath	3	6	8	1	667	01:08:29	4109	01:09:26	4166	00:00:57	57	0.0000
nopath	2	7	3	1	458	01:08:32	4112	01:09:26	4166	00:00:54	54	0.0000
nopath	3	6	3	1	667	01:08:30	4110	01:09:27	4167	00:00:57	57	0.0000
nopath	3	6	3	1	667	01:08:32	4112	01:09:30	4170	00:00:58	58	0.0000
nopath	2	4	13	15	708	01:07:53	4073	01:09:31	4171	00:01:38	98	0.0000
nopath	1	3	13	15	763	01:07:57	4077	01:09:32	4172	00:01:35	95	0.0000
nopath	3	6	3	1	667	01:08:42	4122	01:09:33	4173	00:00:51	51	0.0000
nopath	2	1	6	1	504	01:08:42	4122	01:09:34	4174	00:00:52	52	0.0000
nopath	2	4	3	1	708	01:08:24	4104	01:09:36	4176	00:01:12	72	0.0000
nopath	6	2	3	1	748	01:08:10	4090	01:09:37	4177	00:01:27	87	0.0000
nopath	5	2	13	15	701	01:08:16	4096	01:09:40	4180	00:01:24	84	0.0000
nopath	5	1	5	1	785	01:08:08	4088	01:09:41	4181	00:01:33	93	0.0000
nopath	5	3	12	14	621	01:08:23	4103	01:09:44	4184	00:01:21	81	0.0000
nopath	6	3	5	1	667	01:08:30	4110	01:09:46	4186	00:01:16	76	0.0000
nopath	2	3	12	14	679	01:08:35	4115	01:10:03	4203	00:01:28	88	0.0000	00:01:31
nopath	3	5	3	1	621	01:08:50	4130	01:10:05	4205	00:01:15	75	0.0000
nopath	6	2	9	1	748	01:08:38	4118	01:10:05	4205	00:01:27	87	0.0000
nopath	4	1	12	14	792	01:08:54	4134	01:10:05	4205	00:01:11	71	0.0000
nopath	2	4	7	1	708	01:08:48	4128	01:10:06	4206	00:01:18	78	0.0000
nopath	2	3	2	1	679	01:08:49	4129	01:10:07	4207	00:01:18	78	0.0000
nopath	3	6	5	1	667	01:09:04	4144	01:10:08	4208	00:01:04	64	0.0000
nopath	1	4	12	14	792	01:08:45	4125	01:10:10	4210	00:01:25	85	0.0000
nopath	3	6	12	14	667	01:09:07	4147	01:10:11	4211	00:01:04	64	0.0000
nopath	3	6	3	1	667	01:09:12	4152	01:10:12	4212	00:01:00	60	0.0000
nopath	1	2	5	1	504	01:09:14	4154	01:10:12	4212	00:00:58	58	0.0000
nopath	6	1	5	1	832	01:09:05	4145	01:10:13	4213	00:01:08	68	0.0000
nopath	3	6	9	1	667	01:09:17	4157	01:10:14	4214	00:00:57	57	0.0000
nopath	3	6	3	1	667	01:09:24	4164	01:10:16	4216	00:00:52	52	0.0000
nopath	6	5	9	1	380	01:09:38	4178	01:10:18	4218	00:00:40	40	0.0000
nopath	5	1	5	1	785	01:09:16	4156	01:10:21	4221	00:01:05	65	0.0000
nopath	5	3	13	15	621	01:09:04	4144	01:10:26	4226	00:01:22	82	0.0000
nopath	2	3	9	1	679	01:08:50	4130	01:10:32	4232	00:01:42	102	0.0000
nopath	2	4	3	1	708	01:09:21	4161	01:10:35	4235	00:01:14	74	0.0000
nopath	6	2	7	1	748	01:09:50	4190	01:10:48	4248	00:00:58	58	0.0000
nopath	5	3	12	14	621	01:10:07	4207	01:10:55	4255	00:00:48	48	0.0000
nopath	3	6	12	14	667	01:09:41	4181	01:10:57	4257	00:01:16	76	0.0000
nopath	5	7	5	1	577	01:10:18	4218	01:11:11	4271	00:00:53	53	0.0000	00:01:13
nopath	6	3	3	1	667	01:10:27	4227	01:11:17	4277	00:00:50	50	0.0000
nopath	3	2	13	15	679	01:10:07	4207	01:11:23	4283	00:01:16	76	0.0000
nopath	3	5	13	15	621	01:09:42	4182	01:11:27	4287	00:01:45	105	0.0000
nopath	4	1	13	15	792	01:09:37	4177	01:11:29	4289	00:01:52	112	0.0000
nopath	5	7	5	1	577	01:10:23	4223	01:11:29	4289	00:01:06	66	0.0000
nopath	3	6	5	1	667	01:10:24	4224	01:11:29	4289	00:01:05	65	0.0000
nopath	2	3	6	1	679	01:10:43	4243	01:11:36	4296	00:00:53	53	0.0000
nopath	1	4	13	15	792	01:09:35	4175	01:11:38	4298	00:02:03	123	0.0000
nopath	5	2	5	1	701	01:10:42	4242	01:11:38	4298	00:00:56	56	0.0000
nopath	2	3	9	1	679	01:10:46	4246	01:11:40	4300	00:00:54	54	0.0000
nopath	5	1	9	1	785	01:10:35	4235	01:11:40	4300	00:01:05	65	0.0000
nopath	2	3	3	1	679	01:10:54	4254	01:11:46	4306	00:00:52	52	0.0000
nopath	1	2	12	14	504	01:10:47	4247	01:11:48	4308	00:01:01	61	0.0000
nopath	5	1	9	1	785	01:10:48	4248	01:11:49	4309	00:01:01	61	0.0000
nopath	2	4	12	14	708	01:10:57	4257	01:11:51	4311	00:00:54	54	0.0000
nopath	1	3	9	1	763	01:10:39	4239	01:11:55	4315	00:01:16	76	0.0000
nopath	3	2	6	1	679	01:10:33	4233	01:11:55	4315	00:01:22	82	0.0000
nopath	3	1	9	1	763	01:10:34	4234	01:12:04	4324	00:01:30	90	0.0000	00:01:33
nopath	6	2	3	1	748	01:11:03	4263	01:12:05	4325	00:01:02	62	0.0000
nopath	3	1	5	1	763	01:10:54	4254	01:12:05	4325	00:01:11	71	0.0000
nopath	4	2	3	1	708	01:11:09	4269	01:12:25	4345	00:01:16	76	0.0000
nopath	3	7	13	15	302	01:11:55	4315	01:12:35	4355	00:00:40	40	0.0000
nopath	5	3	12	14	621	01:11:46	4306	01:12:35	4355	00:00:49	49	0.0000
nopath	2	1	5	1	504	01:11:33	4293	01:12:37	4357	00:01:04	64	0.0000
nopath	4	7	9	1	331	01:12:15	4335	01:12:46	4366	00:00:31	31	0.0000
nopath	1	4	13	15	792	01:11:05	4265	01:12:48	4368	00:01:43	103	0.0000
nopath	1	6	9	1	832	01:11:35	4295	01:13:06	4386	00:01:31	91	0.0000	00:01:24
nopath	3	7	13	15	302	01:12:21	4341	01:13:06	4386	00:00:45	45	0.0000
nopath	6	2	12	14	748	01:11:56	4316	01:13:06	4386	00:01:10	70	0.0000
nopath	5	3	9	1	621	01:12:17	4337	01:13:06	4386	00:00:49	49	0.0000
nopath	1	3	3	1	763	01:11:38	4298	01:13:12	4392	00:01:34	94	0.0000
nopath	1	2	5	1	504	01:12:20	4340	01:13:16	4396	00:00:56	56	0.0000
nopath	5	1	13	15	785	01:12:11	4331	01:13:16	4396	00:01:05	65	0.0000
nopath	1	3	13	15	763	01:12:00	4320	01:13:17	4397	00:01:17	77	0.0000
nopath	2	3	5	1	679	01:12:27	4347	01:13:20	4400	00:00:53	53	0.0000
nopath	3	6	9	1	667	01:12:26	4346	01:13:22	4402	00:00:56	56	0.0000
nopath	3	2	3	1	679	01:12:07	4327	01:13:25	4405	00:01:18	78	0.0000
nopath	3	2	9	1	679	01:12:20	4340	01:13:27	4407	00:01:07	67	0.0000
nopath	6	4	9	1	696	01:12:31	4351	01:13:39	4419	00:01:08	68	0.0000
nopath	1	3	12	14	763	01:12:28	4348	01:13:43	4423	00:01:15	75	0.0000
nopath	2	3	13	15	679	01:12:28	4348	01:13:51	4431	00:01:23	83	0.0000
nopath	5	1	2	1	785	01:12:28	4348	01:13:51	4431	00:01:23	83	0.0000
nopath	6	1	5	1	832	01:12:24	4344	01:13:53	4433	00:01:29	89	0.0000
nopath	2	3	9	1	679	01:13:01	4381	01:13:54	4434	00:00:53	53	0.0000
nopath	4	7	5	1	331	01:13:24	4404	01:13:55	4435	00:00:31	31	0.0000
nopath	3	2	10	1	679	01:12:46	4366	01:14:05	4445	00:01:19	79	0.0000	00:01:25
nopath	5	3	13	15	621	01:13:01	4381	01:14:06	4446	00:01:05	65	0.0000
nopath	5	3	3	1	621	01:13:15	4395	01:14:08	4448	00:00:53	53	0.0000
nopath	4	2	3	1	708	01:13:15	4395	01:14:09	4449	00:00:54	54	0.0000
nopath	4	2	5	1	708	01:13:17	4397	01:14:13	4453	00:00:56	56	0.0000
nopath	1	5	3	1	785	01:13:05	4385	01:14:23	4463	00:01:18	78	0.0000
nopath	2	4	5	1	708	01:13:05	4385	01:14:25	4465	00:01:20	80	0.0000
nopath	2	4	12	14	708	01:13:08	4388	01:14:28	4468	00:01:20	80	0.0000
nopath	1	3	12	14	763	01:13:01	4381	01:14:28	4468	00:01:27	87	0.0000
nopath	1	3	9	1	763	01:13:09	4389	01:14:31	4471	00:01:22	82	0.0000
nopath	2	4	4	1	708	01:13:29	4409	01:14:34	4474	00:01:05	65	0.0000
nopath	5	1	10	1	785	01:12:49	4369	01:14:41	4481	00:01:52	112	0.0000
nopath	6	3	9	1	667	01:13:24	4404	01:14:43	4483	00:01:19	79	0.0000
nopath	6	1	12	14	832	01:13:31	4411	01:14:44	4484	00:01:13	73	0.0000
nopath	6	1	12	14	832	01:13:43	4423	01:14:48	4488	00:01:05	65	0.0000
nopath	3	6	13	15	667	01:13:14	4394	01:14:50	4490	00:01:36	96	0.0000
nopath	3	6	6	1	667	01:13:22	4402	01:14:51	4491	00:01:29	89	0.0000
nopath	2	3	9	1	679	01:13:42	4422	01:14:52	4492	00:01:10	70	0.0000
nopath	2	3	3	1	679	01:13:47	4427	01:14:55	4495	00:01:08	68	0.0000
nopath	3	2	3	1	679	01:13:11	4391	01:15:05	4505	00:01:54	114	0.0000	00:01:54
nopath	3	6	9	1	667	01:13:30	4410	01:15:06	4506	00:01:36	96	0.0000
nopath	5	7	6	1	577	01:13:56	4436	01:15:07	4507	00:01:11	71	0.0000
nopath	3	6	5	1	667	01:13:46	4426	01:15:10	4510	00:01:24	84	0.0000
nopath	4	1	5	1	792	01:13:37	4417	01:15:14	4514	00:01:37	97	0.0000
nopath	2	7	3	1	458	01:14:34	4474	01:15:16	4516	00:00:42	42	0.0000
nopath	6	4	3	1	696	01:14:18	4458	01:15:17	4517	00:00:59	59	0.0000
nopath	5	6	13	15	380	01:14:02	4442	01:15:20	4520	00:01:18	78	0.0000
nopath	6	1	9	1	832	01:13:52	4432	01:15:21	4521	00:01:29	89	0.0000
nopath	1	2	2	1	504	01:14:25	4465	01:15:24	4524	00:00:59	59	0.0000
nopath	5	6	10	1	380	01:14:50	4490	01:15:24	4524	00:00:34	34	0.0000
nopath	2	4	12	14	708	01:13:53	4433	01:15:26	4526	00:01:33	93	0.0000
nopath	1	3	13	15	763	01:14:07	4447	01:15:27	4527	00:01:20	80	0.0000
nopath	2	3	9	1	679	01:14:14	4454	01:15:29	4529	00:01:15	75	0.0000
nopath	3	6	5	1	667	01:14:35	4475	01:15:36	4536	00:01:01	61	0.0000
nopath	1	3	12	14	763	01:14:23	4463	01:15:37	4537	00:01:14	74	0.0000
nopath	1	5	3	1	785	01:14:40	4480	01:15:43	4543	00:01:03	63	0.0000
nopath	3	1	10	1	763	01:13:47	4427	01:15:50	4550	00:02:03	123	0.0000
nopath	2	3	12	14	679	01:14:51	4491	01:15:57	4557	00:01:06	66	0.0000
nopath	2	3	10	1	679	01:14:55	4495	01:15:59	4559	00:01:04	64	0.0000
nopath	2	3	3	1	679	01:15:01	4501	01:16:02	4562	00:01:01	61	0.0000	00:01:06
nopath	4	7	5	1	331	01:15:38	4538	01:16:09	4569	00:00:31	31	0.0000
nopath	4	6	9	1	696	01:15:06	4506	01:16:26	4586	00:01:20	80	0.0000
nopath	2	1	3	1	504	01:15:31	4531	01:16:27	4587	00:00:56	56	0.0000
nopath	3	7	9	1	302	01:15:46	4546	01:16:27	4587	00:00:41	41	0.0000
nopath	6	4	3	1	696	01:14:55	4495	01:16:29	4589	00:01:34	94	0.0000
nopath	1	3	3	1	763	01:15:02	4502	01:16:32	4592	00:01:30	90	0.0000
nopath	1	3	12	14	763	01:15:23	4523	01:16:35	4595	00:01:12	72	0.0000
nopath	5	1	5	1	785	01:15:30	4530	01:16:41	4601	00:01:11	71	0.0000
nopath	2	4	12	14	708	01:15:33	4533	01:16:41	4601	00:01:08	68	0.0000
nopath	3	6	9	1	667	01:15:50	4550	01:16:49	4609	00:00:59	59	0.0000
nopath	2	3	3	1	679	01:16:14	4574	01:17:12	4632	00:00:58	58	0.0000	00:00:58
nopath	4	1	5	1	792	01:16:12	4572	01:17:14	4634	00:01:02	62	0.0000
nopath	3	6	7	1	667	01:16:10	4570	01:17:16	4636	00:01:06	66	0.0000
nopath	3	6	12	14	667	01:16:11	4571	01:17:18	4638	00:01:07	67	0.0000
nopath	2	3	5	1	679	01:16:28	4588	01:17:20	4640	00:00:52	52	0.0000
nopath	3	6	13	15	667	01:16:21	4581	01:17:20	4640	00:00:59	59	0.0000
nopath	3	6	5	1	667	01:16:23	4583	01:17:23	4643	00:01:00	60	0.0000
nopath	3	6	3	1	667	01:16:30	4590	01:17:27	4647	00:00:57	57	0.0000
nopath	5	4	12	14	650	01:16:25	4585	01:17:40	4660	00:01:15	75	0.0000
nopath	2	3	5	1	679	01:16:36	4596	01:17:42	4662	00:01:06	66	0.0000
nopath	1	4	9	1	792	01:16:08	4568	01:17:46	4666	00:01:38	98	0.0000
nopath	6	1	10	1	832	01:16:44	4604	01:17:47	4667	00:01:03	63	0.0000
nopath	6	1	12	14	832	01:16:46	4606	01:17:51	4671	00:01:05	65	0.0000
nopath	3	6	12	14	667	01:16:46	4606	01:17:57	4677	00:01:11	71	0.0000
nopath	3	5	12	14	621	01:17:01	4621	01:17:59	4679	00:00:58	58	0.0000
nopath	1	3	5	1	763	01:16:28	4588	01:18:02	4682	00:01:34	94	0.0000	00:01:35
nopath	2	7	12	14	458	01:17:17	4637	01:18:05	4685	00:00:48	48	0.0000
nopath	1	4	9	1	792	01:16:51	4611	01:18:06	4686	00:01:15	75	0.0000
nopath	5	1	13	15	785	01:16:53	4613	01:18:10	4690	00:01:17	77	0.0000
nopath	5	1	10	1	785	01:17:16	4636	01:18:17	4697	00:01:01	61	0.0000
nopath	2	4	13	15	708	01:17:27	4647	01:18:22	4702	00:00:55	55	0.0000
nopath	1	3	13	15	763	01:17:20	4640	01:18:31	4711	00:01:11	71	0.0000
nopath	6	2	5	1	748	01:17:10	4630	01:18:35	4715	00:01:25	85	0.0000
nopath	1	3	12	14	763	01:17:35	4655	01:18:35	4715	00:01:00	60	0.0000
nopath	3	6	12	14	667	01:17:13	4633	01:18:37	4717	00:01:24	84	0.0000
nopath	6	2	3	1	748	01:17:34	4654	01:18:37	4717	00:01:03	63	0.0000
nopath	3	6	13	15	667	01:17:28	4648	01:18:41	4721	00:01:13	73	0.0000
nopath	2	3	3	1	679	01:17:48	4668	01:18:45	4725	00:00:57	57	0.0000
nopath	5	1	12	14	785	01:17:26	4646	01:18:48	4728	00:01:22	82	0.0000
nopath	5	1	3	1	785	01:17:38	4658	01:18:50	4730	00:01:12	72	0.0000
nopath	6	7	3	1	624	01:17:11	4631	01:18:57	4737	00:01:46	106	0.0000
nopath	1	2	13	15	504	01:18:08	4688	01:18:57	4737	00:00:49	49	0.0000
nopath	2	3	12	14	679	01:17:53	4673	01:19:13	4753	00:01:20	80	0.0000	00:01:03
nopath	3	6	12	14	667	01:18:16	4696	01:19:17	4757	00:01:01	61	0.0000
nopath	3	6	10	1	667	01:18:20	4700	01:19:19	4759	00:00:59	59	0.0000
nopath	4	1	12	14	792	01:18:04	4684	01:19:20	4760	00:01:16	76	0.0000
nopath	3	6	5	1	667	01:18:21	4701	01:19:21	4761	00:01:00	60	0.0000
nopath	3	6	3	1	667	01:18:24	4704	01:19:23	4763	00:00:59	59	0.0000
nopath	3	6	12	14	667	01:18:25	4705	01:19:25	4765	00:01:00	60	0.0000
nopath	2	4	12	14	708	01:18:33	4713	01:19:28	4768	00:00:55	55	0.0000
nopath	2	3	6	1	679	01:18:39	4719	01:19:32	4772	00:00:53	53	0.0000
nopath	4	7	12	14	331	01:19:04	4744	01:19:36	4776	00:00:32	32	0.0000
nopath	5	1	3	1	785	01:18:26	4706	01:19:41	4781	00:01:15	75	0.0000
nopath	2	3	9	1	679	01:18:52	4732	01:19:45	4785	00:00:53	53	0.0000
nopath	2	4	2	1	708	01:18:53	4733	01:19:48	4788	00:00:55	55	0.0000
nopath	6	1	9	1	832	01:18:47	4727	01:19:51	4791	00:01:04	64	0.0000
nopath	1	3	3	1	763	01:18:42	4722	01:19:55	4795	00:01:13	73	0.0000
nopath	1	2	3	1	504	01:19:09	4749	01:19:56	4796	00:00:47	47	0.0000
nopath	1	3	12	14	763	01:19:01	4741	01:20:01	4801	00:01:00	60	0.0000	00:01:06
nopath	4	2	3	1	708	01:19:16	4756	01:20:08	4808	00:00:52	52	0.0000
nopath	5	3	2	1	621	01:18:37	4717	01:20:13	4813	00:01:36	96	0.0000
nopath	6	3	12	14	667	01:19:07	4747	01:20:16	4816	00:01:09	69	0.0000
nopath	5	3	9	1	621	01:19:20	4760	01:20:18	4818	00:00:58	58	0.0000
nopath	2	1	13	15	504	01:19:10	4750	01:20:23	4823	00:01:13	73	0.0000
nopath	1	3	3	1	763	01:19:14	4754	01:20:32	4832	00:01:18	78	0.0000
nopath	1	3	10	1	763	01:19:18	4758	01:20:35	4835	00:01:17	77	0.0000
nopath	6	1	13	15	832	01:18:58	4738	01:20:35	4835	00:01:37	97	0.0000
nopath	3	6	10	1	667	01:19:36	4776	01:20:36	4836	00:01:00	60	0.0000
nopath	6	1	5	1	832	01:19:10	4750	01:20:36	4836	00:01:26	86	0.0000
nopath	3	6	9	1	667	01:19:46	4786	01:20:38	4838	00:00:52	52	0.0000
nopath	2	4	12	14	708	01:19:04	4744	01:20:39	4839	00:01:35	95	0.0000
nopath	5	1	9	1	785	01:19:34	4774	01:20:39	4839	00:01:05	65	0.0000
nopath	2	4	8	1	708	01:19:19	4759	01:20:40	4840	00:01:21	81	0.0000
nopath	3	6	5	1	667	01:19:49	4789	01:20:41	4841	00:00:52	52	0.0000
nopath	2	4	3	1	708	01:19:42	4782	01:20:42	4842	00:01:00	60	0.0000
nopath	3	6	3	1	667	01:19:52	4792	01:20:42	4842	00:00:50	50	0.0000
nopath	1	3	12	14	763	01:19:44	4784	01:20:45	4845	00:01:01	61	0.0000
nopath	1	4	10	1	792	01:19:46	4786	01:20:48	4848	00:01:02	62	0.0000
nopath	2	7	3	1	458	01:20:17	4817	01:21:01	4861	00:00:44	44	0.0000	00:00:48
nopath	6	2	12	14	748	01:19:24	4764	01:21:06	4866	00:01:42	102	0.0000
nopath	2	4	12	14	708	01:19:59	4799	01:21:08	4868	00:01:09	69	0.0000
nopath	2	3	5	1	679	01:20:00	4800	01:21:09	4869	00:01:09	69	0.0000
nopath	2	4	3	1	708	01:20:08	4808	01:21:12	4872	00:01:04	64	0.0000
nopath	1	2	5	1	504	01:20:38	4838	01:21:26	4886	00:00:48	48	0.0000
nopath	5	1	9	1	785	01:20:00	4800	01:21:26	4886	00:01:26	86	0.0000
nopath	4	7	12	14	331	01:20:54	4854	01:21:36	4896	00:00:42	42	0.0000
nopath	1	2	3	1	504	01:20:59	4859	01:21:45	4905	00:00:46	46	0.0000
nopath	5	1	12	14	785	01:20:44	4844	01:21:45	4905	00:01:01	61	0.0000
nopath	3	6	12	14	667	01:20:13	4813	01:21:47	4907	00:01:34	94	0.0000
nopath	3	6	9	1	667	01:20:29	4829	01:21:49	4909	00:01:20	80	0.0000
nopath	1	7	3	1	542	01:21:14	4874	01:22:01	4921	00:00:47	47	0.0000	00:00:52
nopath	3	6	9	1	667	01:20:39	4839	01:22:16	4936	00:01:37	97	0.0000
nopath	2	1	5	1	504	01:21:25	4885	01:22:17	4937	00:00:52	52	0.0000
nopath	3	6	12	14	667	01:21:09	4869	01:22:19	4939	00:01:10	70	0.0000
nopath	6	2	13	15	748	01:21:24	4884	01:22:23	4943	00:00:59	59	0.0000
nopath	6	1	13	15	832	01:20:26	4826	01:22:25	4945	00:01:59	119	0.0000
nopath	3	7	12	14	302	01:21:46	4906	01:22:26	4946	00:00:40	40	0.0000
nopath	5	3	9	1	621	01:21:22	4882	01:22:27	4947	00:01:05	65	0.0000
nopath	3	6	5	1	667	01:21:26	4886	01:22:28	4948	00:01:02	62	0.0000
nopath	4	2	12	14	708	01:21:02	4862	01:22:36	4956	00:01:34	94	0.0000
nopath	3	2	3	1	679	01:21:42	4902	01:22:39	4959	00:00:57	57	0.0000
nopath	6	7	13	15	624	01:21:29	4889	01:22:45	4965	00:01:16	76	0.0000
nopath	2	1	9	1	504	01:22:09	4929	01:22:53	4973	00:00:44	44	0.0000
nopath	3	1	10	1	763	01:21:45	4905	01:22:55	4975	00:01:10	70	0.0000
nopath	3	6	3	1	667	01:21:47	4907	01:22:56	4976	00:01:09	69	0.0000
nopath	5	3	12	14	621	01:21:29	4889	01:22:56	4976	00:01:27	87	0.0000
nopath	3	6	7	1	667	01:22:08	4928	01:22:59	4979	00:00:51	51	0.0000
nopath	5	3	13	15	621	01:21:46	4906	01:23:00	4980	00:01:14	74	0.0000	00:01:10
nopath	5	1	3	1	785	01:21:02	4862	01:23:01	4981	00:01:59	119	0.0000
nopath	6	1	5	1	832	01:21:38	4898	01:23:03	4983	00:01:25	85	0.0000
nopath	3	6	3	1	667	01:22:15	4935	01:23:05	4985	00:00:50	50	0.0000
nopath	1	3	5	1	763	01:21:33	4893	01:23:12	4992	00:01:39	99	0.0000
nopath	1	3	12	14	763	01:22:10	4930	01:23:18	4998	00:01:08	68	0.0000
nopath	1	4	10	1	792	01:22:19	4939	01:23:20	5000	00:01:01	61	0.0000
nopath	1	3	12	14	763	01:22:25	4945	01:23:24	5004	00:00:59	59	0.0000
nopath	6	1	5	1	832	01:22:10	4930	01:23:25	5005	00:01:15	75	0.0000
nopath	3	6	5	1	667	01:22:35	4955	01:23:25	5005	00:00:50	50	0.0000
nopath	3	5	12	14	621	01:22:39	4959	01:23:30	5010	00:00:51	51	0.0000
nopath	1	5	5	1	785	01:22:34	4954	01:23:43	5023	00:01:09	69	0.0000
nopath	5	4	6	1	650	01:22:45	4965	01:23:46	5026	00:01:01	61	0.0000
nopath	6	3	12	14	667	01:22:58	4978	01:23:49	5029	00:00:51	51	0.0000
nopath	2	3	5	1	679	01:22:55	4975	01:23:55	5035	00:01:00	60	0.0000
nopath	2	3	6	1	679	01:23:03	4983	01:23:58	5038	00:00:55	55	0.0000
nopath	6	1	3	1	832	01:22:57	4977	01:24:01	5041	00:01:04	64	0.0000	00:01:19
nopath	2	3	3	1	679	01:23:06	4986	01:24:01	5041	00:00:55	55	0.0000
nopath	3	6	9	1	667	01:23:11	4991	01:24:02	5042	00:00:51	51	0.0000
nopath	2	3	5	1	679	01:23:28	5008	01:24:32	5072	00:01:04	64	0.0000
nopath	1	7	6	1	542	01:23:23	5003	01:24:34	5074	00:01:11	71	0.0000
nopath	3	6	5	1	667	01:23:25	5005	01:24:35	5075	00:01:10	70	0.0000
nopath	3	6	5	1	667	01:23:41	5021	01:24:37	5077	00:00:56	56	0.0000
nopath	6	2	3	1	748	01:23:41	5021	01:24:38	5078	00:00:57	57	0.0000
nopath	3	6	10	1	667	01:23:46	5026	01:24:40	5080	00:00:54	54	0.0000
nopath	3	6	5	1	667	01:23:47	5027	01:24:42	5082	00:00:55	55	0.0000
nopath	3	5	3	1	621	01:23:54	5034	01:24:44	5084	00:00:50	50	0.0000
nopath	1	2	8	1	504	01:23:58	5038	01:24:44	5084	00:00:46	46	0.0000
nopath	3	2	2	1	679	01:23:57	5037	01:24:55	5095	00:00:58	58	0.0000
nopath	3	6	3	1	667	01:24:09	5049	01:25:06	5106	00:00:57	57	0.0000	00:01:09
nopath	3	6	5	1	667	01:24:13	5053	01:25:09	5109	00:00:56	56	0.0000
nopath	6	1	9	1	832	01:24:03	5043	01:25:11	5111	00:01:08	68	0.0000
nopath	1	7	3	1	542	01:24:21	5061	01:25:14	5114	00:00:53	53	0.0000
nopath	4	2	9	1	708	01:24:10	5050	01:25:17	5117	00:01:07	67	0.0000
nopath	5	6	6	1	380	01:25:04	5104	01:25:37	5137	00:00:33	33	0.0000
nopath	5	6	5	1	380	01:25:05	5105	01:25:40	5140	00:00:35	35	0.0000
nopath	2	3	9	1	679	01:24:08	5048	01:25:42	5142	00:01:34	94	0.0000
nopath	4	3	9	1	375	01:25:00	5100	01:25:47	5147	00:00:47	47	0.0000
nopath	5	2	3	1	701	01:24:57	5097	01:25:53	5153	00:00:56	56	0.0000
nopath	5	3	10	1	621	01:24:33	5073	01:25:53	5153	00:01:20	80	0.0000
nopath	3	6	3	1	667	01:24:43	5083	01:25:56	5156	00:01:13	73	0.0000
nopath	3	4	12	14	375	01:25:20	5120	01:25:59	5159	00:00:39	39	0.0000
nopath	3	6	13	15	667	01:24:48	5088	01:26:01	5161	00:01:13	73	0.0000	00:01:07
nopath	1	2	3	1	504	01:25:08	5108	01:26:02	5162	00:00:54	54	0.0000
nopath	5	1	9	1	785	01:24:59	5099	01:26:02	5162	00:01:03	63	0.0000
nopath	3	6	7	1	667	01:24:47	5087	01:26:03	5163	00:01:16	76	0.0000
nopath	3	6	12	14	667	01:25:08	5108	01:26:05	5165	00:00:57	57	0.0000
nopath	2	3	7	1	679	01:24:54	5094	01:26:12	5172	00:01:18	78	0.0000
nopath	1	3	9	1	763	01:24:53	5093	01:26:14	5174	00:01:21	81	0.0000
nopath	3	6	6	1	667	01:25:18	5118	01:26:15	5175	00:00:57	57	0.0000
nopath	3	2	7	1	679	01:24:45	5085	01:26:21	5181	00:01:36	96	0.0000
nopath	4	2	10	1	708	01:24:36	5076	01:26:22	5182	00:01:46	106	0.0000
nopath	1	3	6	1	763	01:25:22	5122	01:26:23	5183	00:01:01	61	0.0000
nopath	3	6	12	14	667	01:25:32	5132	01:26:24	5184	00:00:52	52	0.0000
nopath	3	1	13	15	763	01:24:24	5064	01:26:29	5189	00:02:05	125	0.0000
nopath	6	2	7	1	748	01:25:29	5129	01:26:37	5197	00:01:08	68	0.0000
nopath	5	1	10	1	785	01:25:12	5112	01:26:41	5201	00:01:29	89	0.0000
nopath	2	6	12	14	748	01:25:26	5126	01:26:45	5205	00:01:19	79	0.0000
nopath	3	7	4	1	302	01:26:15	5175	01:26:49	5209	00:00:34	34	0.0000
nopath	4	2	9	1	708	01:25:39	5139	01:26:55	5215	00:01:16	76	0.0000
nopath	3	6	13	15	667	01:25:44	5144	01:26:59	5219	00:01:15	75	0.0000
nopath	3	6	13	15	667	01:26:01	5161	01:27:02	5222	00:01:01	61	0.0000	00:01:03
nopath	3	5	12	14	621	01:26:11	5171	01:27:04	5224	00:00:53	53	0.0000
nopath	2	4	10	1	708	01:26:24	5184	01:27:16	5236	00:00:52	52	0.0000
nopath	2	4	12	14	708	01:26:26	5186	01:27:19	5239	00:00:53	53	0.0000
nopath	3	1	3	1	763	01:26:21	5181	01:27:35	5255	00:01:14	74	0.0000
nopath	5	3	9	1	621	01:26:52	5212	01:27:41	5261	00:00:49	49	0.0000
nopath	6	1	3	1	832	01:26:24	5184	01:27:41	5261	00:01:17	77	0.0000
nopath	5	1	12	14	785	01:26:20	5180	01:27:46	5266	00:01:26	86	0.0000
nopath	1	7	3	1	542	01:27:01	5221	01:27:48	5268	00:00:47	47	0.0000
nopath	1	3	5	1	763	01:26:17	5177	01:27:52	5272	00:01:35	95	0.0000
nopath	1	4	9	1	792	01:26:35	5195	01:27:56	5276	00:01:21	81	0.0000
nopath	3	6	13	15	667	01:26:51	5211	01:27:59	5279	00:01:08	68	0.0000
nopath	2	1	3	1	504	01:26:59	5219	01:28:07	5287	00:01:08	68	0.0000	00:00:53
nopath	6	7	3	1	624	01:27:03	5223	01:28:07	5287	00:01:04	64	0.0000
nopath	5	6	3	1	380	01:27:36	5256	01:28:14	5294	00:00:38	38	0.0000
nopath	1	3	12	14	763	01:26:38	5198	01:28:14	5294	00:01:36	96	0.0000
nopath	3	1	2	1	763	01:27:05	5225	01:28:15	5295	00:01:10	70	0.0000
nopath	2	4	3	1	708	01:26:44	5204	01:28:15	5295	00:01:31	91	0.0000
nopath	1	2	9	1	504	01:27:10	5230	01:28:21	5301	00:01:11	71	0.0000
nopath	6	1	12	14	832	01:26:55	5215	01:28:22	5302	00:01:27	87	0.0000
nopath	3	5	3	1	621	01:26:55	5215	01:28:25	5305	00:01:30	90	0.0000
nopath	5	3	12	14	621	01:27:17	5237	01:28:25	5305	00:01:08	68	0.0000
nopath	3	6	12	14	667	01:26:59	5219	01:28:29	5309	00:01:30	90	0.0000
nopath	1	7	5	1	542	01:27:16	5236	01:28:29	5309	00:01:13	73	0.0000
nopath	3	5	9	1	621	01:27:12	5232	01:28:30	5310	00:01:18	78	0.0000
nopath	1	7	3	1	542	01:27:43	5263	01:28:32	5312	00:00:49	49	0.0000
nopath	3	6	12	14	667	01:27:25	5245	01:28:33	5313	00:01:08	68	0.0000
nopath	2	4	3	1	708	01:27:14	5234	01:28:35	5315	00:01:21	81	0.0000
nopath	4	2	12	14	708	01:27:08	5228	01:28:36	5316	00:01:28	88	0.0000
nopath	2	4	5	1	708	01:27:20	5240	01:28:37	5317	00:01:17	77	0.0000
nopath	2	3	12	14	679	01:27:31	5251	01:28:38	5318	00:01:07	67	0.0000
nopath	3	6	3	1	667	01:27:31	5251	01:28:47	5327	00:01:16	76	0.0000
nopath	3	6	7	1	667	01:27:34	5254	01:28:50	5330	00:01:16	76	0.0000
nopath	5	1	3	1	785	01:27:29	5249	01:29:01	5341	00:01:32	92	0.0000	00:01:19
nopath	5	4	12	14	650	01:27:37	5257	01:29:06	5346	00:01:29	89	0.0000
nopath	3	7	3	1	302	01:28:33	5313	01:29:08	5348	00:00:35	35	0.0000
nopath	2	3	5	1	679	01:28:14	5294	01:29:14	5354	00:01:00	60	0.0000
nopath	2	4	3	1	708	01:28:05	5285	01:29:15	5355	00:01:10	70	0.0000
nopath	6	2	3	1	748	01:28:19	5299	01:29:16	5356	00:00:57	57	0.0000
nopath	3	5	12	14	621	01:28:09	5289	01:29:17	5357	00:01:08	68	0.0000
nopath	1	3	12	14	763	01:28:00	5280	01:29:19	5359	00:01:19	79	0.0000
nopath	3	6	13	15	667	01:28:16	5296	01:29:20	5360	00:01:04	64	0.0000
nopath	1	2	12	14	504	01:28:37	5317	01:29:23	5363	00:00:46	46	0.0000
nopath	3	6	3	1	667	01:28:19	5299	01:29:23	5363	00:01:04	64	0.0000
nopath	5	1	3	1	785	01:28:05	5285	01:29:36	5376	00:01:31	91	0.0000
nopath	4	2	10	1	708	01:28:06	5286	01:29:45	5385	00:01:39	99	0.0000
nopath	4	6	5	1	696	01:28:47	5327	01:29:56	5396	00:01:09	69	0.0000
nopath	3	6	5	1	667	01:29:08	5348	01:29:59	5399	00:00:51	51	0.0000
nopath	1	3	8	1	763	01:28:33	5313	01:30:02	5402	00:01:29	89	0.0000	00:01:18
nopath	5	1	12	14	785	01:28:57	5337	01:30:06	5406	00:01:09	69	0.0000
nopath	3	6	5	1	667	01:29:18	5358	01:30:09	5409	00:00:51	51	0.0000
nopath	3	6	5	1	667	01:29:20	5360	01:30:12	5412	00:00:52	52	0.0000
nopath	3	6	5	1	667	01:29:25	5365	01:30:15	5415	00:00:50	50	0.0000
nopath	5	4	12	14	650	01:29:16	5356	01:30:19	5419	00:01:03	63	0.0000
nopath	4	7	12	14	331	01:29:52	5392	01:30:25	5425	00:00:33	33	0.0000
nopath	1	6	10	1	832	01:29:38	5378	01:30:39	5439	00:01:01	61	0.0000
nopath	1	5	12	14	785	01:29:39	5379	01:30:39	5439	00:01:00	60	0.0000
nopath	4	2	3	1	708	01:29:32	5372	01:30:40	5440	00:01:08	68	0.0000
nopath	3	1	10	1	763	01:29:02	5342	01:30:45	5445	00:01:43	103	0.0000
nopath	4	1	8	1	792	01:29:34	5374	01:30:51	5451	00:01:17	77	0.0000
nopath	1	3	5	1	763	01:29:34	5374	01:30:52	5452	00:01:18	78	0.0000
nopath	3	6	3	1	667	01:30:10	5410	01:31:01	5461	00:00:51	51	0.0000	00:01:03
nopath	1	2	3	1	504	01:29:49	5389	01:31:01	5461	00:01:12	72	0.0000
nopath	3	2	5	1	679	01:30:00	5400	01:31:15	5475	00:01:15	75	0.0000
nopath	2	3	9	1	679	01:29:52	5392	01:31:22	5482	00:01:30	90	0.0000
nopath	4	7	3	1	331	01:30:43	5443	01:31:25	5485	00:00:42	42	0.0000
nopath	3	5	3	1	621	01:30:23	5423	01:31:27	5487	00:01:04	64	0.0000
nopath	3	6	9	1	667	01:30:35	5435	01:31:29	5489	00:00:54	54	0.0000
nopath	6	2	10	1	748	01:30:23	5423	01:31:35	5495	00:01:12	72	0.0000
nopath	3	6	12	14	667	01:30:46	5446	01:31:36	5496	00:00:50	50	0.0000
nopath	4	7	3	1	331	01:31:06	5466	01:31:37	5497	00:00:31	31	0.0000
nopath	2	3	13	15	679	01:30:47	5447	01:31:43	5503	00:00:56	56	0.0000
nopath	6	1	5	1	832	01:30:50	5450	01:31:52	5512	00:01:02	62	0.0000
nopath	2	3	3	1	679	01:31:22	5482	01:32:14	5534	00:00:52	52	0.0000	00:01:04
nopath	2	4	12	14	708	01:31:23	5483	01:32:17	5537	00:00:54	54	0.0000
nopath	2	4	9	1	708	01:31:28	5488	01:32:20	5540	00:00:52	52	0.0000
nopath	6	1	3	1	832	01:31:13	5473	01:32:21	5541	00:01:08	68	0.0000
nopath	3	6	5	1	667	01:31:18	5478	01:32:26	5546	00:01:08	68	0.0000
nopath	3	6	9	1	667	01:31:32	5492	01:32:28	5548	00:00:56	56	0.0000
nopath	3	6	6	1	667	01:31:37	5497	01:32:30	5550	00:00:53	53	0.0000
nopath	5	2	12	14	701	01:31:42	5502	01:32:38	5558	00:00:56	56	0.0000
nopath	5	1	3	1	785	01:31:38	5498	01:32:39	5559	00:01:01	61	0.0000
nopath	1	2	3	1	504	01:31:59	5519	01:32:43	5563	00:00:44	44	0.0000
nopath	3	7	12	14	302	01:32:07	5527	01:32:43	5563	00:00:36	36	0.0000
nopath	3	4	3	1	375	01:32:12	5532	01:32:44	5564	00:00:32	32	0.0000
nopath	1	4	6	1	792	01:31:51	5511	01:32:55	5575	00:01:04	64	0.0000
nopath	4	7	12	14	331	01:32:05	5525	01:32:56	5576	00:00:51	51	0.0000
nopath	1	3	6	1	763	01:31:56	5516	01:32:56	5576	00:01:00	60	0.0000
nopath	3	6	12	14	667	01:32:05	5525	01:32:57	5577	00:00:52	52	0.0000
nopath	1	2	3	1	504	01:32:07	5527	01:33:11	5591	00:01:04	64	0.0000	00:01:02
nopath	6	1	3	1	832	01:32:15	5535	01:33:18	5598	00:01:03	63	0.0000
nopath	1	2	3	1	504	01:32:35	5555	01:33:24	5604	00:00:49	49	0.0000
nopath	6	1	9	1	832	01:32:22	5542	01:33:24	5604	00:01:02	62	0.0000
nopath	2	4	9	1	708	01:32:00	5520	01:33:35	5615	00:01:35	95	0.0000
nopath	4	2	9	1	708	01:32:20	5540	01:33:35	5615	00:01:15	75	0.0000
nopath	3	6	3	1	667	01:32:49	5569	01:33:40	5620	00:00:51	51	0.0000
nopath	3	2	12	14	679	01:32:29	5549	01:33:41	5621	00:01:12	72	0.0000
nopath	3	6	12	14	667	01:32:53	5573	01:33:44	5624	00:00:51	51	0.0000
nopath	2	1	9	1	504	01:32:50	5570	01:33:47	5627	00:00:57	57	0.0000
nopath	5	7	5	1	577	01:32:21	5541	01:33:47	5627	00:01:26	86	0.0000
nopath	6	1	10	1	832	01:32:34	5554	01:33:51	5631	00:01:17	77	0.0000
nopath	3	4	9	1	375	01:33:34	5614	01:34:06	5646	00:00:32	32	0.0000	00:00:38
nopath	1	2	5	1	504	01:33:24	5604	01:34:10	5650	00:00:46	46	0.0000
nopath	1	3	12	14	763	01:32:51	5571	01:34:13	5653	00:01:22	82	0.0000
nopath	4	1	5	1	792	01:33:20	5600	01:34:29	5669	00:01:09	69	0.0000
nopath	3	6	12	14	667	01:33:40	5620	01:34:32	5672	00:00:52	52	0.0000
nopath	6	1	12	14	832	01:33:35	5615	01:34:41	5681	00:01:06	66	0.0000
nopath	5	4	6	1	650	01:33:44	5624	01:34:41	5681	00:00:57	57	0.0000
nopath	6	3	3	1	667	01:33:40	5620	01:34:42	5682	00:01:02	62	0.0000
nopath	5	6	12	14	380	01:34:16	5656	01:34:50	5690	00:00:34	34	0.0000
nopath	2	3	3	1	679	01:33:48	5628	01:34:52	5692	00:01:04	64	0.0000
nopath	1	3	3	1	763	01:33:56	5636	01:34:57	5697	00:01:01	61	0.0000
nopath	1	2	3	1	504	01:34:17	5657	01:35:02	5702	00:00:45	45	0.0000	00:00:46
nopath	5	3	13	15	621	01:34:19	5659	01:35:12	5712	00:00:53	53	0.0000
nopath	3	6	10	1	667	01:34:06	5646	01:35:26	5726	00:01:20	80	0.0000
nopath	5	2	13	15	701	01:34:33	5673	01:35:30	5730	00:00:57	57	0.0000
nopath	5	1	3	1	785	01:34:39	5679	01:35:40	5740	00:01:01	61	0.0000
nopath	2	3	5	1	679	01:34:39	5679	01:35:42	5742	00:01:03	63	0.0000
nopath	4	7	5	1	331	01:34:51	5691	01:35:45	5745	00:00:54	54	0.0000
nopath	3	6	3	1	667	01:34:52	5692	01:35:45	5745	00:00:53	53	0.0000
nopath	2	3	13	15	679	01:34:45	5685	01:35:46	5746	00:01:01	61	0.0000
nopath	3	6	12	14	667	01:34:55	5695	01:35:47	5747	00:00:52	52	0.0000
nopath	3	6	3	1	667	01:35:00	5700	01:35:50	5750	00:00:50	50	0.0000
nopath	3	2	9	1	679	01:35:07	5707	01:35:59	5759	00:00:52	52	0.0000
nopath	5	4	5	1	650	01:34:52	5692	01:36:02	5762	00:01:10	70	0.0000	00:01:13
nopath	2	1	3	1	504	01:35:26	5726	01:36:11	5771	00:00:45	45	0.0000
nopath	2	4	3	1	708	01:35:06	5706	01:36:15	5775	00:01:09	69	0.0000
nopath	2	3	10	1	679	01:35:25	5725	01:36:18	5778	00:00:53	53	0.0000
nopath	6	2	5	1	748	01:35:21	5721	01:36:18	5778	00:00:57	57	0.0000
nopath	3	6	9	1	667	01:35:17	5717	01:36:26	5786	00:01:09	69	0.0000
nopath	1	2	5	1	504	01:35:02	5702	01:36:26	5786	00:01:24	84	0.0000
nopath	6	1	9	1	832	01:35:22	5722	01:36:26	5786	00:01:04	64	0.0000
nopath	3	6	10	1	667	01:35:38	5738	01:36:29	5789	00:00:51	51	0.0000
nopath	1	2	12	14	504	01:35:28	5728	01:36:30	5790	00:01:02	62	0.0000
nopath	2	3	13	15	679	01:35:34	5734	01:36:32	5792	00:00:58	58	0.0000
nopath	2	6	9	1	748	01:35:32	5732	01:36:35	5795	00:01:03	63	0.0000
nopath	1	2	12	14	504	01:35:56	5756	01:36:49	5809	00:00:53	53	0.0000
nopath	5	1	13	15	785	01:35:34	5734	01:36:49	5809	00:01:15	75	0.0000
nopath	4	2	9	1	708	01:35:40	5740	01:36:55	5815	00:01:15	75	0.0000
nopath	3	6	6	1	667	01:36:05	5765	01:37:05	5825	00:01:00	60	0.0000	00:00:56
nopath	2	1	6	1	504	01:36:04	5764	01:37:07	5827	00:01:03	63	0.0000
nopath	1	2	12	14	504	01:36:05	5765	01:37:12	5832	00:01:07	67	0.0000
nopath	1	7	9	1	542	01:36:29	5789	01:37:19	5839	00:00:50	50	0.0000
nopath	4	2	12	14	708	01:36:40	5800	01:37:36	5856	00:00:56	56	0.0000
nopath	2	4	12	14	708	01:36:41	5801	01:37:47	5867	00:01:06	66	0.0000
nopath	3	2	9	1	679	01:36:43	5803	01:37:49	5869	00:01:06	66	0.0000
nopath	2	7	6	1	458	01:37:24	5844	01:38:04	5884	00:00:40	40	0.0000	00:00:40
nopath	6	3	12	14	667	01:36:54	5814	01:38:04	5884	00:01:10	70	0.0000
nopath	4	2	12	14	708	01:37:15	5835	01:38:08	5888	00:00:53	53	0.0000
nopath	6	5	9	1	380	01:37:28	5848	01:38:09	5889	00:00:41	41	0.0000
nopath	2	3	5	1	679	01:37:04	5824	01:38:12	5892	00:01:08	68	0.0000
nopath	6	2	10	1	748	01:37:01	5821	01:38:15	5895	00:01:14	74	0.0000
nopath	2	1	12	14	504	01:37:34	5854	01:38:16	5896	00:00:42	42	0.0000
nopath	5	2	12	14	701	01:37:14	5834	01:38:17	5897	00:01:03	63	0.0000
nopath	1	2	5	1	504	01:37:33	5853	01:38:21	5901	00:00:48	48	0.0000
nopath	3	6	12	14	667	01:37:26	5846	01:38:26	5906	00:01:00	60	0.0000
nopath	2	3	9	1	679	01:37:25	5845	01:38:32	5912	00:01:07	67	0.0000
nopath	6	1	9	1	832	01:37:24	5844	01:38:38	5918	00:01:14	74	0.0000
nopath	3	2	10	1	679	01:37:33	5853	01:38:45	5925	00:01:12	72	0.0000
nopath	6	3	12	14	667	01:37:54	5874	01:38:46	5926	00:00:52	52	0.0000
nopath	6	7	3	1	624	01:37:42	5862	01:38:47	5927	00:01:05	65	0.0000
nopath	6	2	3	1	748	01:37:52	5872	01:38:55	5935	00:01:03	63	0.0000
nopath	3	5	3	1	621	01:37:42	5862	01:39:05	5945	00:01:23	83	0.0000	00:01:11
nopath	2	3	3	1	679	01:38:02	5882	01:39:13	5953	00:01:11	71	0.0000
nopath	1	3	5	1	763	01:38:06	5886	01:39:17	5957	00:01:11	71	0.0000
nopath	2	1	6	1	504	01:38:32	5912	01:39:23	5963	00:00:51	51	0.0000
nopath	3	6	12	14	667	01:38:33	5913	01:39:23	5963	00:00:50	50	0.0000
nopath	2	5	2	1	701	01:38:28	5908	01:39:32	5972	00:01:04	64	0.0000
nopath	1	2	3	1	504	01:38:22	5902	01:39:33	5973	00:01:11	71	0.0000
nopath	5	1	13	15	785	01:38:07	5887	01:39:35	5975	00:01:28	88	0.0000
nopath	6	4	10	1	696	01:38:30	5910	01:39:41	5981	00:01:11	71	0.0000
nopath	1	2	13	15	504	01:39:00	5940	01:39:53	5993	00:00:53	53	0.0000
nopath	6	7	13	15	624	01:38:54	5934	01:39:55	5995	00:01:01	61	0.0000
nopath	3	6	10	1	667	01:39:01	5941	01:39:55	5995	00:00:54	54	0.0000
nopath	3	6	12	14	667	01:39:03	5943	01:39:57	5997	00:00:54	54	0.0000
nopath	1	2	12	14	504	01:39:02	5942	01:39:57	5997	00:00:55	55	0.0000
nopath	1	2	13	15	504	01:39:08	5948	01:40:03	6003	00:00:55	55	0.0000	00:01:00
nopath	2	4	9	1	708	01:38:30	5910	01:40:05	6005	00:01:35	95	0.0000
nopath	1	4	12	14	792	01:38:35	5915	01:40:07	6007	00:01:32	92	0.0000
nopath	3	6	3	1	667	01:39:16	5956	01:40:07	6007	00:00:51	51	0.0000
nopath	3	6	5	1	667	01:39:20	5960	01:40:09	6009	00:00:49	49	0.0000
nopath	3	2	12	14	679	01:38:24	5904	01:40:16	6016	00:01:52	112	0.0000
nopath	5	6	12	14	380	01:39:31	5971	01:40:18	6018	00:00:47	47	0.0000
nopath	1	3	12	14	763	01:39:21	5961	01:40:23	6023	00:01:02	62	0.0000
nopath	2	7	10	1	458	01:39:33	5973	01:40:25	6025	00:00:52	52	0.0000
nopath	6	3	3	1	667	01:39:29	5969	01:40:33	6033	00:01:04	64	0.0000
nopath	3	6	3	1	667	01:39:34	5974	01:40:36	6036	00:01:02	62	0.0000
nopath	3	6	5	1	667	01:39:36	5976	01:40:38	6038	00:01:02	62	0.0000
nopath	5	1	13	15	785	01:39:33	5973	01:40:51	6051	00:01:18	78	0.0000
nopath	4	2	9	1	708	01:39:43	5983	01:40:55	6055	00:01:12	72	0.0000
nopath	5	4	6	1	650	01:39:59	5999	01:41:08	6068	00:01:09	69	0.0000	00:01:09
nopath	1	3	12	14	763	01:40:00	6000	01:41:13	6073	00:01:13	73	0.0000
nopath	3	6	12	14	667	01:40:17	6017	01:41:17	6077	00:01:00	60	0.0000
nopath	2	4	6	1	708	01:40:15	6015	01:41:18	6078	00:01:03	63	0.0000
nopath	3	6	12	14	667	01:40:21	6021	01:41:19	6079	00:00:58	58	0.0000
nopath	2	3	3	1	679	01:40:20	6020	01:41:19	6079	00:00:59	59	0.0000
nopath	1	2	6	1	504	01:40:20	6020	01:41:21	6081	00:01:01	61	0.0000
nopath	3	6	3	1	667	01:40:34	6034	01:41:23	6083	00:00:49	49	0.0000
nopath	5	1	9	1	785	01:40:31	6031	01:41:31	6091	00:01:00	60	0.0000
nopath	3	2	3	1	679	01:40:14	6014	01:41:35	6095	00:01:21	81	0.0000
nopath	1	3	9	1	763	01:40:35	6035	01:41:52	6112	00:01:17	77	0.0000
nopath	4	7	5	1	331	01:41:10	6070	01:41:55	6115	00:00:45	45	0.0000
nopath	3	6	3	1	667	01:40:53	6053	01:41:56	6116	00:01:03	63	0.0000
nopath	2	3	9	1	679	01:40:58	6058	01:41:57	6117	00:00:59	59	0.0000
nopath	5	2	13	15	701	01:40:33	6033	01:41:58	6118	00:01:25	85	0.0000
nopath	2	3	5	1	679	01:41:06	6066	01:41:59	6119	00:00:53	53	0.0000
nopath	5	2	5	1	701	01:41:06	6066	01:42:01	6121	00:00:55	55	0.0000	00:01:06
nopath	3	6	3	1	667	01:41:15	6075	01:42:04	6124	00:00:49	49	0.0000
nopath	1	2	3	1	504	01:41:01	6061	01:42:04	6124	00:01:03	63	0.0000
nopath	3	6	3	1	667	01:41:17	6077	01:42:06	6126	00:00:49	49	0.0000
nopath	3	7	5	1	302	01:41:46	6106	01:42:22	6142	00:00:36	36	0.0000
nopath	6	1	5	1	832	01:41:03	6063	01:42:31	6151	00:01:28	88	0.0000
nopath	3	6	9	1	667	01:41:33	6093	01:42:36	6156	00:01:03	63	0.0000
nopath	1	2	10	1	504	01:41:49	6109	01:42:36	6156	00:00:47	47	0.0000
nopath	1	3	9	1	763	01:41:38	6098	01:42:46	6166	00:01:08	68	0.0000
nopath	5	1	9	1	785	01:41:19	6079	01:42:46	6166	00:01:27	87	0.0000
nopath	1	3	5	1	763	01:41:44	6104	01:42:49	6169	00:01:05	65	0.0000
nopath	2	6	12	14	748	01:41:22	6082	01:42:57	6177	00:01:35	95	0.0000
nopath	3	6	5	1	667	01:42:03	6123	01:43:06	6186	00:01:03	63	0.0000	00:00:56
nopath	1	3	12	14	763	01:42:06	6126	01:43:07	6187	00:01:01	61	0.0000
nopath	2	4	2	1	708	01:41:28	6088	01:43:16	6196	00:01:48	108	0.0000
nopath	4	7	9	1	331	01:42:46	6166	01:43:17	6197	00:00:31	31	0.0000
nopath	2	4	3	1	708	01:42:28	6148	01:43:21	6201	00:00:53	53	0.0000
nopath	6	4	3	1	696	01:42:32	6152	01:43:42	6222	00:01:10	70	0.0000
nopath	5	3	9	1	621	01:42:52	6172	01:43:43	6223	00:00:51	51	0.0000
nopath	4	1	3	1	792	01:42:37	6157	01:43:46	6226	00:01:09	69	0.0000
nopath	2	7	12	14	458	01:42:42	6162	01:43:47	6227	00:01:05	65	0.0000
nopath	5	3	13	15	621	01:42:59	6179	01:43:52	6232	00:00:53	53	0.0000
nopath	3	6	12	14	667	01:42:42	6162	01:43:56	6236	00:01:14	74	0.0000
nopath	5	2	13	15	701	01:42:16	6136	01:43:58	6238	00:01:42	102	0.0000
nopath	3	5	5	1	621	01:43:03	6183	01:43:59	6239	00:00:56	56	0.0000
nopath	1	3	3	1	763	01:42:37	6157	01:44:04	6244	00:01:27	87	0.0000	00:01:10
nopath	2	4	9	1	708	01:42:33	6153	01:44:05	6245	00:01:32	92	0.0000
nopath	3	6	3	1	667	01:43:09	6189	01:44:09	6249	00:01:00	60	0.0000
nopath	3	6	6	1	667	01:43:25	6205	01:44:15	6255	00:00:50	50	0.0000
nopath	3	2	9	1	679	01:43:06	6186	01:44:15	6255	00:01:09	69	0.0000
nopath	1	3	5	1	763	01:42:40	6160	01:44:22	6262	00:01:42	102	0.0000
nopath	1	3	12	14	763	01:42:43	6163	01:44:25	6265	00:01:42	102	0.0000
nopath	2	1	3	1	504	01:43:33	6213	01:44:27	6267	00:00:54	54	0.0000
nopath	6	1	10	1	832	01:43:03	6183	01:44:41	6281	00:01:38	98	0.0000
nopath	3	6	12	14	667	01:43:27	6207	01:44:47	6287	00:01:20	80	0.0000
nopath	3	6	12	14	667	01:43:35	6215	01:44:58	6298	00:01:23	83	0.0000
nopath	4	1	5	1	792	01:43:40	6220	01:45:00	6300	00:01:20	80	0.0000	00:01:24
nopath	3	6	9	1	667	01:43:46	6226	01:45:02	6302	00:01:16	76	0.0000
nopath	2	3	7	1	679	01:43:48	6228	01:45:02	6302	00:01:14	74	0.0000
nopath	3	6	3	1	667	01:44:16	6256	01:45:06	6306	00:00:50	50	0.0000
nopath	2	3	3	1	679	01:44:04	6244	01:45:07	6307	00:01:03	63	0.0000
nopath	6	2	13	15	748	01:43:30	6210	01:45:08	6308	00:01:38	98	0.0000
nopath	6	2	9	1	748	01:43:40	6220	01:45:10	6310	00:01:30	90	0.0000
nopath	2	4	5	1	708	01:44:09	6249	01:45:10	6310	00:01:01	61	0.0000
nopath	2	4	13	15	708	01:44:13	6253	01:45:14	6314	00:01:01	61	0.0000
nopath	5	1	13	15	785	01:43:07	6187	01:45:19	6319	00:02:12	132	0.0000
nopath	4	3	13	15	375	01:44:09	6249	01:45:19	6319	00:01:10	70	0.0000
nopath	6	7	5	1	624	01:44:27	6267	01:45:27	6327	00:01:00	60	0.0000
nopath	5	3	9	1	621	01:44:39	6279	01:45:33	6333	00:00:54	54	0.0000
nopath	3	1	12	14	763	01:44:20	6260	01:45:36	6336	00:01:16	76	0.0000
nopath	2	1	5	1	504	01:45:10	6310	01:45:55	6355	00:00:45	45	0.0000
nopath	6	1	9	1	832	01:44:43	6283	01:46:04	6364	00:01:21	81	0.0000	00:01:13
nopath	6	2	13	15	748	01:44:58	6298	01:46:04	6364	00:01:06	66	0.0000
nopath	3	6	9	1	667	01:45:15	6315	01:46:06	6366	00:00:51	51	0.0000
nopath	6	1	7	1	832	01:44:54	6294	01:46:06	6366	00:01:12	72	0.0000
nopath	2	3	3	1	679	01:45:08	6308	01:46:12	6372	00:01:04	64	0.0000
nopath	3	2	5	1	679	01:44:35	6275	01:46:15	6375	00:01:40	100	0.0000
nopath	3	5	13	15	621	01:45:26	6326	01:46:19	6379	00:00:53	53	0.0000
nopath	2	4	9	1	708	01:45:29	6329	01:46:37	6397	00:01:08	68	0.0000
nopath	2	4	6	1	708	01:45:48	6348	01:46:42	6402	00:00:54	54	0.0000
nopath	6	2	13	15	748	01:45:53	6353	01:46:51	6411	00:00:58	58	0.0000
nopath	2	5	5	1	701	01:45:55	6355	01:46:52	6412	00:00:57	57	0.0000
nopath	1	4	3	1	792	01:46:06	6366	01:47:05	6425	00:00:59	59	0.0000	00:01:25
nopath	4	2	9	1	708	01:45:53	6353	01:47:05	6425	00:01:12	72	0.0000
nopath	1	3	3	1	763	01:46:08	6368	01:47:06	6426	00:00:58	58	0.0000
nopath	4	2	5	1	708	01:46:18	6378	01:47:12	6432	00:00:54	54	0.0000
nopath	1	3	6	1	763	01:46:14	6374	01:47:13	6433	00:00:59	59	0.0000
nopath	2	4	3	1	708	01:46:09	6369	01:47:26	6446	00:01:17	77	0.0000
nopath	2	3	5	1	679	01:46:22	6382	01:47:28	6448	00:01:06	66	0.0000
nopath	2	3	5	1	679	01:46:31	6391	01:47:30	6450	00:00:59	59	0.0000
nopath	5	1	10	1	785	01:45:55	6355	01:47:31	6451	00:01:36	96	0.0000
nopath	4	7	9	1	331	01:47:22	6442	01:47:54	6474	00:00:32	32	0.0000
nopath	2	3	13	15	679	01:47:03	6423	01:47:59	6479	00:00:56	56	0.0000
nopath	5	1	3	1	785	01:47:01	6421	01:48:05	6485	00:01:04	64	0.0000	00:01:20
nopath	3	6	3	1	667	01:46:46	6406	01:48:05	6485	00:01:19	79	0.0000
nopath	1	2	12	14	504	01:46:51	6411	01:48:05	6485	00:01:14	74	0.0000
nopath	3	6	3	1	667	01:47:19	6439	01:48:10	6490	00:00:51	51	0.0000
nopath	3	4	3	1	375	01:47:45	6465	01:48:17	6497	00:00:32	32	0.0000
nopath	5	4	3	1	650	01:47:15	6435	01:48:19	6499	00:01:04	64	0.0000
nopath	5	4	12	14	650	01:47:25	6445	01:48:32	6512	00:01:07	67	0.0000
nopath	2	1	3	1	504	01:47:41	6461	01:48:33	6513	00:00:52	52	0.0000
nopath	6	2	10	1	748	01:47:05	6425	01:48:35	6515	00:01:30	90	0.0000
nopath	5	7	3	1	577	01:47:42	6462	01:48:38	6518	00:00:56	56	0.0000
nopath	3	2	3	1	679	01:47:48	6468	01:48:44	6524	00:00:56	56	0.0000
nopath	3	6	12	14	667	01:47:57	6477	01:48:47	6527	00:00:50	50	0.0000
nopath	1	3	9	1	763	01:47:26	6446	01:48:52	6532	00:01:26	86	0.0000
nopath	2	4	7	1	708	01:47:31	6451	01:48:56	6536	00:01:25	85	0.0000
nopath	3	6	13	15	667	01:47:59	6479	01:48:56	6536	00:00:57	57	0.0000
nopath	3	6	9	1	667	01:48:07	6487	01:48:58	6538	00:00:51	51	0.0000
nopath	1	4	3	1	792	01:47:40	6460	01:48:59	6539	00:01:19	79	0.0000
nopath	3	6	12	14	667	01:48:08	6488	01:49:00	6540	00:00:52	52	0.0000	00:01:01
nopath	2	3	3	1	679	01:48:00	6480	01:49:05	6545	00:01:05	65	0.0000
nopath	2	1	3	1	504	01:48:23	6503	01:49:08	6548	00:00:45	45	0.0000
nopath	2	4	12	14	708	01:48:03	6483	01:49:10	6550	00:01:07	67	0.0000
nopath	6	5	12	14	380	01:48:35	6515	01:49:10	6550	00:00:35	35	0.0000
nopath	2	4	12	14	708	01:48:13	6493	01:49:12	6552	00:00:59	59	0.0000
nopath	2	6	12	14	748	01:47:23	6443	01:49:17	6557	00:01:54	114	0.0000
nopath	2	3	9	1	679	01:48:28	6508	01:49:32	6572	00:01:04	64	0.0000
nopath	2	3	9	1	679	01:48:35	6515	01:49:35	6575	00:01:00	60	0.0000
nopath	1	3	12	14	763	01:47:48	6468	01:49:39	6579	00:01:51	111	0.0000
nopath	1	4	12	14	792	01:48:27	6507	01:49:42	6582	00:01:15	75	0.0000
nopath	3	6	9	1	667	01:48:21	6501	01:49:45	6585	00:01:24	84	0.0000
nopath	3	6	12	14	667	01:48:28	6508	01:49:49	6589	00:01:21	81	0.0000
nopath	1	2	6	1	504	01:49:09	6549	01:49:56	6596	00:00:47	47	0.0000
nopath	5	1	3	1	785	01:48:35	6515	01:49:56	6596	00:01:21	81	0.0000
nopath	5	4	12	14	650	01:48:55	6535	01:50:12	6612	00:01:17	77	0.0000	00:01:09
nopath	2	1	5	1	504	01:49:27	6567	01:50:17	6617	00:00:50	50	0.0000
nopath	3	6	12	14	667	01:49:21	6561	01:50:19	6619	00:00:58	58	0.0000
nopath	3	6	3	1	667	01:49:25	6565	01:50:22	6622	00:00:57	57	0.0000
nopath	3	6	12	14	667	01:49:37	6577	01:50:27	6627	00:00:50	50	0.0000
nopath	5	1	3	1	785	01:49:21	6561	01:50:31	6631	00:01:10	70	0.0000
nopath	2	4	3	1	708	01:49:29	6569	01:50:35	6635	00:01:06	66	0.0000
nopath	2	3	13	15	679	01:49:40	6580	01:50:37	6637	00:00:57	57	0.0000
nopath	3	6	9	1	667	01:49:47	6587	01:50:37	6637	00:00:50	50	0.0000
nopath	3	2	13	15	679	01:48:54	6534	01:50:39	6639	00:01:45	105	0.0000
nopath	3	6	3	1	667	01:49:50	6590	01:50:40	6640	00:00:50	50	0.0000
nopath	2	3	12	14	679	01:49:44	6584	01:50:40	6640	00:00:56	56	0.0000
nopath	3	6	3	1	667	01:49:51	6591	01:50:42	6642	00:00:51	51	0.0000
nopath	1	4	3	1	792	01:49:26	6566	01:50:47	6647	00:01:21	81	0.0000
nopath	2	3	10	1	679	01:49:52	6592	01:50:56	6656	00:01:04	64	0.0000
nopath	5	2	12	14	701	01:49:32	6572	01:50:56	6656	00:01:24	84	0.0000
nopath	2	4	3	1	708	01:50:02	6602	01:50:58	6658	00:00:56	56	0.0000
nopath	2	3	5	1	679	01:50:10	6610	01:51:02	6662	00:00:52	52	0.0000	00:01:01
nopath	6	1	5	1	832	01:49:28	6568	01:51:03	6663	00:01:35	95	0.0000
nopath	5	6	12	14	380	01:50:33	6633	01:51:07	6667	00:00:34	34	0.0000
nopath	4	7	9	1	331	01:50:45	6645	01:51:16	6676	00:00:31	31	0.0000
nopath	5	6	13	15	380	01:50:50	6650	01:51:26	6686	00:00:36	36	0.0000
nopath	4	2	9	1	708	01:50:37	6637	01:51:30	6690	00:00:53	53	0.0000
nopath	2	3	3	1	679	01:50:37	6637	01:51:42	6702	00:01:05	65	0.0000
nopath	2	4	9	1	708	01:50:48	6648	01:51:46	6706	00:00:58	58	0.0000
nopath	3	6	12	14	667	01:50:27	6627	01:51:47	6707	00:01:20	80	0.0000
nopath	5	1	5	1	785	01:50:47	6647	01:51:47	6707	00:01:00	60	0.0000
nopath	5	1	3	1	785	01:50:48	6648	01:51:50	6710	00:01:02	62	0.0000
nopath	3	6	7	1	667	01:50:57	6657	01:51:51	6711	00:00:54	54	0.0000
nopath	3	2	3	1	679	01:50:49	6649	01:51:54	6714	00:01:05	65	0.0000
nopath	1	3	9	1	763	01:50:33	6633	01:52:12	6732	00:01:39	99	0.0000	00:01:28
nopath	1	3	3	1	763	01:50:58	6658	01:52:15	6735	00:01:17	77	0.0000
nopath	3	6	3	1	667	01:51:23	6683	01:52:25	6745	00:01:02	62	0.0000
nopath	3	6	2	1	667	01:51:31	6691	01:52:27	6747	00:00:56	56	0.0000
nopath	3	7	3	1	302	01:51:53	6713	01:52:27	6747	00:00:34	34	0.0000
nopath	5	3	3	1	621	01:51:34	6694	01:52:27	6747	00:00:53	53	0.0000
nopath	5	4	3	1	650	01:51:28	6688	01:52:28	6748	00:01:00	60	0.0000
nopath	2	3	13	15	679	01:51:03	6663	01:52:35	6755	00:01:32	92	0.0000
nopath	1	3	5	1	763	01:51:18	6678	01:52:37	6757	00:01:19	79	0.0000
nopath	2	1	13	15	504	01:51:47	6707	01:52:39	6759	00:00:52	52	0.0000
nopath	2	1	10	1	504	01:52:06	6726	01:52:51	6771	00:00:45	45	0.0000
nopath	5	3	3	1	621	01:51:52	6712	01:52:54	6774	00:01:02	62	0.0000
nopath	5	3	12	14	621	01:52:04	6724	01:52:57	6777	00:00:53	53	0.0000
nopath	5	7	12	14	577	01:52:10	6730	01:53:08	6788	00:00:58	58	0.0000	00:01:07
nopath	3	7	9	1	302	01:52:35	6755	01:53:11	6791	00:00:36	36	0.0000
nopath	3	6	10	1	667	01:52:10	6730	01:53:16	6796	00:01:06	66	0.0000
nopath	2	4	13	15	708	01:51:50	6710	01:53:18	6798	00:01:28	88	0.0000
nopath	1	3	12	14	763	01:51:52	6712	01:53:19	6799	00:01:27	87	0.0000
nopath	2	4	5	1	708	01:51:55	6715	01:53:20	6800	00:01:25	85	0.0000
nopath	5	4	12	14	650	01:52:18	6738	01:53:39	6819	00:01:21	81	0.0000
nopath	5	1	2	1	785	01:52:21	6741	01:53:41	6821	00:01:20	80	0.0000
nopath	2	3	5	1	679	01:52:22	6742	01:53:52	6832	00:01:30	90	0.0000
nopath	4	1	3	1	792	01:52:31	6751	01:53:55	6835	00:01:24	84	0.0000
nopath	3	6	5	1	667	01:52:42	6762	01:54:06	6846	00:01:24	84	0.0000	00:01:03
nopath	5	1	6	1	785	01:53:00	6780	01:54:06	6846	00:01:06	66	0.0000
nopath	3	6	6	1	667	01:53:06	6786	01:54:08	6848	00:01:02	62	0.0000
nopath	2	3	13	15	679	01:52:58	6778	01:54:10	6850	00:01:12	72	0.0000
nopath	3	2	9	1	679	01:53:05	6785	01:54:15	6855	00:01:10	70	0.0000
nopath	5	3	9	1	621	01:53:19	6799	01:54:23	6863	00:01:04	64	0.0000
nopath	5	3	3	1	621	01:53:26	6806	01:54:25	6865	00:00:59	59	0.0000
nopath	1	3	9	1	763	01:53:00	6780	01:54:32	6872	00:01:32	92	0.0000
nopath	1	3	5	1	763	01:53:13	6793	01:54:35	6875	00:01:22	82	0.0000
nopath	3	6	10	1	667	01:53:51	6831	01:54:45	6885	00:00:54	54	0.0000
nopath	4	2	12	14	708	01:53:40	6820	01:54:46	6886	00:01:06	66	0.0000
nopath	3	6	3	1	667	01:53:52	6832	01:54:47	6887	00:00:55	55	0.0000
nopath	4	1	13	15	792	01:53:38	6818	01:54:52	6892	00:01:14	74	0.0000
nopath	1	3	3	1	763	01:53:27	6807	01:54:54	6894	00:01:27	87	0.0000
nopath	2	4	12	14	708	01:53:47	6827	01:54:56	6896	00:01:09	69	0.0000
nopath	6	3	3	1	667	01:53:56	6836	01:55:03	6903	00:01:07	67	0.0000	00:01:04
nopath	6	1	5	1	832	01:53:59	6839	01:55:04	6904	00:01:05	65	0.0000
nopath	3	6	12	14	667	01:54:04	6844	01:55:07	6907	00:01:03	63	0.0000
nopath	6	1	9	1	832	01:54:05	6845	01:55:09	6909	00:01:04	64	0.0000
nopath	3	6	12	14	667	01:54:07	6847	01:55:11	6911	00:01:04	64	0.0000
nopath	4	1	6	1	792	01:53:48	6828	01:55:24	6924	00:01:36	96	0.0000
nopath	2	4	3	1	708	01:54:04	6844	01:55:25	6925	00:01:21	81	0.0000
nopath	2	4	12	14	708	01:54:10	6850	01:55:27	6927	00:01:17	77	0.0000
nopath	1	3	5	1	763	01:54:05	6845	01:55:27	6927	00:01:22	82	0.0000
nopath	3	6	13	15	667	01:54:18	6858	01:55:30	6930	00:01:12	72	0.0000
nopath	6	1	7	1	832	01:54:23	6863	01:55:31	6931	00:01:08	68	0.0000
nopath	3	6	5	1	667	01:54:19	6859	01:55:32	6932	00:01:13	73	0.0000
nopath	3	6	6	1	667	01:54:39	6879	01:55:34	6934	00:00:55	55	0.0000
nopath	3	6	6	1	667	01:54:43	6883	01:55:36	6936	00:00:53	53	0.0000
nopath	2	4	2	1	708	01:54:42	6882	01:55:36	6936	00:00:54	54	0.0000
nopath	3	6	3	1	667	01:54:49	6889	01:55:39	6939	00:00:50	50	0.0000
nopath	1	5	5	1	785	01:53:56	6836	01:55:43	6943	00:01:47	107	0.0000
nopath	1	4	5	1	792	01:54:47	6887	01:55:46	6946	00:00:59	59	0.0000
nopath	2	3	3	1	679	01:54:57	6897	01:56:12	6972	00:01:15	75	0.0000	00:01:18
nopath	1	3	13	15	763	01:55:10	6910	01:56:17	6977	00:01:07	67	0.0000
nopath	3	6	3	1	667	01:55:19	6919	01:56:19	6979	00:01:00	60	0.0000
nopath	3	6	12	14	667	01:55:27	6927	01:56:20	6980	00:00:53	53	0.0000
nopath	1	3	13	15	763	01:55:11	6911	01:56:22	6982	00:01:11	71	0.0000
nopath	3	6	3	1	667	01:55:29	6929	01:56:22	6982	00:00:53	53	0.0000
nopath	1	7	3	1	542	01:55:38	6938	01:56:26	6986	00:00:48	48	0.0000
nopath	3	2	5	1	679	01:54:54	6894	01:56:35	6995	00:01:41	101	0.0000
nopath	5	4	12	14	650	01:55:07	6907	01:56:49	7009	00:01:42	102	0.0000
nopath	1	2	5	1	504	01:55:47	6947	01:56:51	7011	00:01:04	64	0.0000
nopath	2	3	5	1	679	01:55:35	6935	01:56:52	7012	00:01:17	77	0.0000
nopath	1	4	3	1	792	01:55:46	6946	01:56:56	7016	00:01:10	70	0.0000
nopath	3	6	13	15	667	01:55:50	6950	01:57:00	7020	00:01:10	70	0.0000	00:00:59
nopath	1	2	5	1	504	01:56:15	6975	01:57:00	7020	00:00:45	45	0.0000
nopath	3	6	13	15	667	01:56:00	6960	01:57:03	7023	00:01:03	63	0.0000
nopath	6	3	3	1	667	01:55:53	6953	01:57:03	7023	00:01:10	70	0.0000
nopath	3	6	3	1	667	01:56:02	6962	01:57:05	7025	00:01:03	63	0.0000
nopath	1	2	3	1	504	01:56:17	6977	01:57:05	7025	00:00:48	48	0.0000
nopath	5	3	9	1	621	01:55:49	6949	01:57:05	7025	00:01:16	76	0.0000
nopath	3	6	6	1	667	01:56:14	6974	01:57:07	7027	00:00:53	53	0.0000
nopath	6	5	10	1	380	01:56:20	6980	01:57:09	7029	00:00:49	49	0.0000
nopath	4	2	3	1	708	01:55:55	6955	01:57:15	7035	00:01:20	80	0.0000
nopath	2	4	5	1	708	01:55:47	6947	01:57:25	7045	00:01:38	98	0.0000
nopath	3	6	10	1	667	01:56:28	6988	01:57:26	7046	00:00:58	58	0.0000
nopath	3	6	3	1	667	01:56:40	7000	01:57:32	7052	00:00:52	52	0.0000
nopath	3	6	9	1	667	01:56:42	7002	01:57:35	7055	00:00:53	53	0.0000
nopath	2	4	5	1	708	01:56:13	6973	01:57:55	7075	00:01:42	102	0.0000
nopath	3	2	5	1	679	01:57:07	7027	01:58:03	7083	00:00:56	56	0.0000	00:01:15
nopath	5	3	3	1	621	01:57:07	7027	01:58:03	7083	00:00:56	56	0.0000
nopath	3	6	5	1	667	01:57:09	7029	01:58:06	7086	00:00:57	57	0.0000
nopath	2	7	12	14	458	01:57:27	7047	01:58:09	7089	00:00:42	42	0.0000
nopath	6	2	10	1	748	01:56:55	7015	01:58:15	7095	00:01:20	80	0.0000
nopath	2	3	5	1	679	01:57:15	7035	01:58:22	7102	00:01:07	67	0.0000
nopath	1	7	5	1	542	01:57:15	7035	01:58:25	7105	00:01:10	70	0.0000
nopath	3	2	9	1	679	01:57:31	7051	01:58:30	7110	00:00:59	59	0.0000
nopath	1	2	5	1	504	01:57:32	7052	01:58:41	7121	00:01:09	69	0.0000
nopath	5	3	12	14	621	01:58:06	7086	01:58:55	7135	00:00:49	49	0.0000
nopath	6	1	5	1	832	01:57:54	7074	01:58:56	7136	00:01:02	62	0.0000
nopath	3	5	3	1	621	01:57:50	7070	01:58:56	7136	00:01:06	66	0.0000
nopath	3	6	3	1	667	01:57:53	7073	01:58:58	7138	00:01:05	65	0.0000
nopath	1	2	12	14	504	01:58:13	7093	01:58:59	7139	00:00:46	46	0.0000
nopath	3	6	9	1	667	01:58:01	7081	01:59:00	7140	00:00:59	59	0.0000	00:00:58
nopath	2	3	6	1	679	01:57:33	7053	01:59:02	7142	00:01:29	89	0.0000
nopath	2	4	5	1	708	01:57:50	7070	01:59:06	7146	00:01:16	76	0.0000
nopath	1	4	9	1	792	01:58:09	7089	01:59:09	7149	00:01:00	60	0.0000
nopath	3	6	2	1	667	01:58:22	7102	01:59:11	7151	00:00:49	49	0.0000
nopath	3	6	10	1	667	01:58:28	7108	01:59:19	7159	00:00:51	51	0.0000
nopath	1	3	6	1	763	01:58:24	7104	01:59:32	7172	00:01:08	68	0.0000
nopath	2	3	10	1	679	01:58:19	7099	01:59:36	7176	00:01:17	77	0.0000
nopath	2	4	12	14	708	01:58:41	7121	01:59:40	7180	00:00:59	59	0.0000
nopath	1	7	9	1	542	01:58:43	7123	01:59:44	7184	00:01:01	61	0.0000
nopath	1	3	10	1	763	01:58:28	7108	01:59:55	7195	00:01:27	87	0.0000
nopath	3	5	13	15	621	01:58:48	7128	01:59:57	7197	00:01:09	69	0.0000
nopath	4	7	12	14	331	01:59:31	7171	02:00:02	7202	00:00:31	31	0.0000	00:00:36
nopath	3	1	9	1	763	01:58:57	7137	02:00:15	7215	00:01:18	78	0.0000
nopath	6	7	12	14	624	01:58:50	7130	02:00:18	7218	00:01:28	88	0.0000
nopath	5	2	9	1	701	01:59:08	7148	02:00:25	7225	00:01:17	77	0.0000
nopath	1	6	3	1	832	01:58:59	7139	02:00:26	7226	00:01:27	87	0.0000
nopath	5	3	13	15	621	01:59:20	7160	02:00:27	7227	00:01:07	67	0.0000
nopath	1	2	12	14	504	01:59:25	7165	02:00:32	7232	00:01:07	67	0.0000
nopath	1	3	12	14	763	01:59:00	7140	02:00:33	7233	00:01:33	93	0.0000
nopath	5	2	12	14	701	01:59:31	7171	02:00:35	7235	00:01:04	64	0.0000
nopath	2	4	9	1	708	01:59:33	7173	02:00:36	7236	00:01:03	63	0.0000
nopath	1	2	7	1	504	01:59:45	7185	02:00:39	7239	00:00:54	54	0.0000
nopath	2	5	5	1	701	01:59:35	7175	02:00:43	7243	00:01:08	68	0.0000
nopath	3	2	12	14	679	01:59:45	7185	02:00:49	7249	00:01:04	64	0.0000
nopath	3	1	9	1	763	01:59:32	7172	02:00:55	7255	00:01:23	83	0.0000
nopath	3	6	5	1	667	01:59:52	7192	02:00:56	7256	00:01:04	64	0.0000
nopath	2	3	3	1	679	01:59:55	7195	02:01:05	7265	00:01:10	70	0.0000	00:01:16
nopath	1	3	13	15	763	02:00:20	7220	02:01:30	7290	00:01:10	70	0.0000
nopath	6	2	12	14	748	02:00:21	7221	02:01:36	7296	00:01:15	75	0.0000
nopath	2	3	5	1	679	02:00:28	7228	02:01:36	7296	00:01:08	68	0.0000
nopath	2	4	13	15	708	02:00:33	7233	02:01:42	7302	00:01:09	69	0.0000
nopath	5	1	3	1	785	02:00:24	7224	02:01:43	7303	00:01:19	79	0.0000
nopath	2	4	12	14	708	02:00:45	7245	02:01:45	7305	00:01:00	60	0.0000
nopath	4	6	12	14	696	02:00:57	7257	02:01:53	7313	00:00:56	56	0.0000
nopath	1	3	3	1	763	02:00:32	7232	02:01:56	7316	00:01:24	84	0.0000
nopath	4	3	3	1	375	02:01:19	7279	02:01:57	7317	00:00:38	38	0.0000
nopath	1	2	12	14	504	02:01:07	7267	02:02:22	7342	00:01:15	75	0.0000	00:00:58
nopath	2	4	3	1	708	02:01:14	7274	02:02:25	7345	00:01:11	71	0.0000
nopath	3	6	5	1	667	02:01:33	7293	02:02:35	7355	00:01:02	62	0.0000
nopath	4	2	10	1	708	02:01:33	7293	02:02:35	7355	00:01:02	62	0.0000
nopath	6	5	3	1	380	02:02:03	7323	02:02:36	7356	00:00:33	33	0.0000
nopath	1	4	5	1	792	02:01:39	7299	02:02:41	7361	00:01:02	62	0.0000
nopath	5	6	12	14	380	02:02:07	7327	02:02:48	7368	00:00:41	41	0.0000
nopath	6	7	3	1	624	02:01:32	7292	02:02:57	7377	00:01:25	85	0.0000
nopath	4	1	9	1	792	02:02:05	7325	02:03:05	7385	00:01:00	60	0.0000	00:01:18
nopath	2	3	3	1	679	02:01:59	7319	02:03:12	7392	00:01:13	73	0.0000
nopath	2	4	12	14	708	02:02:00	7320	02:03:17	7397	00:01:17	77	0.0000
nopath	2	4	9	1	708	02:02:16	7336	02:03:19	7399	00:01:03	63	0.0000
nopath	2	4	12	14	708	02:02:20	7340	02:03:20	7400	00:01:00	60	0.0000
nopath	3	2	12	14	679	02:02:20	7340	02:03:22	7402	00:01:02	62	0.0000
nopath	3	6	9	1	667	02:02:31	7351	02:03:23	7403	00:00:52	52	0.0000
nopath	3	2	12	14	679	02:02:24	7344	02:03:25	7405	00:01:01	61	0.0000
nopath	2	1	13	15	504	02:02:49	7369	02:03:37	7417	00:00:48	48	0.0000
nopath	6	4	5	1	696	02:02:23	7343	02:03:40	7420	00:01:17	77	0.0000
nopath	6	3	10	1	667	02:02:50	7370	02:03:41	7421	00:00:51	51	0.0000
nopath	2	1	9	1	504	02:03:09	7389	02:03:54	7434	00:00:45	45	0.0000
nopath	4	7	6	1	331	02:03:08	7388	02:03:54	7434	00:00:46	46	0.0000
nopath	2	4	6	1	708	02:02:40	7360	02:03:55	7435	00:01:15	75	0.0000
nopath	6	2	5	1	748	02:02:22	7342	02:03:55	7435	00:01:33	93	0.0000
nopath	3	1	12	14	763	02:02:35	7355	02:03:55	7435	00:01:20	80	0.0000
nopath	2	4	12	14	708	02:02:50	7370	02:03:56	7436	00:01:06	66	0.0000
nopath	3	6	12	14	667	02:02:49	7369	02:03:57	7437	00:01:08	68	0.0000
nopath	1	2	5	1	504	02:02:03	7323	02:04:01	7441	00:01:58	118	0.0000	00:01:58
nopath	2	3	2	1	679	02:03:10	7390	02:04:05	7445	00:00:55	55	0.0000
nopath	3	6	13	15	667	02:03:02	7382	02:04:06	7446	00:01:04	64	0.0000
nopath	3	6	3	1	667	02:03:15	7395	02:04:09	7449	00:00:54	54	0.0000
nopath	5	6	12	14	380	02:03:41	7421	02:04:17	7457	00:00:36	36	0.0000
nopath	4	2	13	15	708	02:02:26	7346	02:04:19	7459	00:01:53	113	0.0000
nopath	3	2	13	15	679	02:02:58	7378	02:04:21	7461	00:01:23	83	0.0000
nopath	6	4	9	1	696	02:03:25	7405	02:04:29	7469	00:01:04	64	0.0000
nopath	2	4	3	1	708	02:03:42	7422	02:04:35	7475	00:00:53	53	0.0000
nopath	1	2	3	1	504	02:03:26	7406	02:04:41	7481	00:01:15	75	0.0000
nopath	1	2	12	14	504	02:03:52	7432	02:04:46	7486	00:00:54	54	0.0000
nopath	2	4	13	15	708	02:03:55	7435	02:04:50	7490	00:00:55	55	0.0000
nopath	3	6	3	1	667	02:03:35	7415	02:04:56	7496	00:01:21	81	0.0000
nopath	3	5	9	1	621	02:03:54	7434	02:04:57	7497	00:01:03	63	0.0000
nopath	4	7	10	1	331	02:04:27	7467	02:04:58	7498	00:00:31	31	0.0000
nopath	4	6	3	1	696	02:04:08	7448	02:05:03	7503	00:00:55	55	0.0000	00:01:06
nopath	5	1	3	1	785	02:04:06	7446	02:05:06	7506	00:01:00	60	0.0000
nopath	5	1	7	1	785	02:04:09	7449	02:05:10	7510	00:01:01	61	0.0000
nopath	6	3	9	1	667	02:04:14	7454	02:05:12	7512	00:00:58	58	0.0000
nopath	4	2	13	15	708	02:03:37	7417	02:05:19	7519	00:01:42	102	0.0000
nopath	2	1	13	15	504	02:04:41	7481	02:05:33	7533	00:00:52	52	0.0000
nopath	5	3	3	1	621	02:04:27	7467	02:05:34	7534	00:01:07	67	0.0000
nopath	3	4	6	1	375	02:04:58	7498	02:05:41	7541	00:00:43	43	0.0000
nopath	1	2	5	1	504	02:04:37	7477	02:05:41	7541	00:01:04	64	0.0000
nopath	5	3	3	1	621	02:04:51	7491	02:05:42	7542	00:00:51	51	0.0000
nopath	5	7	10	1	577	02:04:48	7488	02:05:44	7544	00:00:56	56	0.0000
nopath	5	1	5	1	785	02:04:46	7486	02:05:48	7548	00:01:02	62	0.0000
nopath	1	2	13	15	504	02:05:02	7502	02:05:52	7552	00:00:50	50	0.0000
nopath	1	3	5	1	763	02:04:23	7463	02:05:52	7552	00:01:29	89	0.0000
nopath	2	4	3	1	708	02:04:24	7464	02:05:56	7556	00:01:32	92	0.0000
nopath	2	3	3	1	679	02:04:51	7491	02:05:56	7556	00:01:05	65	0.0000
nopath	3	2	13	15	679	02:04:55	7495	02:06:05	7565	00:01:10	70	0.0000	00:01:06
nopath	3	6	12	14	667	02:05:21	7521	02:06:11	7571	00:00:50	50	0.0000
nopath	4	1	9	1	792	02:05:21	7521	02:06:23	7583	00:01:02	62	0.0000
nopath	1	2	6	1	504	02:05:25	7525	02:06:31	7591	00:01:06	66	0.0000
nopath	6	1	12	14	832	02:04:42	7482	02:06:32	7592	00:01:50	110	0.0000
nopath	2	4	3	1	708	02:05:21	7521	02:06:35	7595	00:01:14	74	0.0000
nopath	3	6	10	1	667	02:05:47	7547	02:06:37	7597	00:00:50	50	0.0000
nopath	2	5	13	15	701	02:05:37	7537	02:06:44	7604	00:01:07	67	0.0000
nopath	5	4	7	1	650	02:05:40	7540	02:06:48	7608	00:01:08	68	0.0000
nopath	2	3	13	15	679	02:05:43	7543	02:06:55	7615	00:01:12	72	0.0000
nopath	3	7	9	1	302	02:06:31	7591	02:07:07	7627	00:00:36	36	0.0000	00:00:37
nopath	3	2	9	1	679	02:06:05	7565	02:07:09	7629	00:01:04	64	0.0000
nopath	2	3	13	15	679	02:06:12	7572	02:07:15	7635	00:01:03	63	0.0000
nopath	2	7	3	1	458	02:06:41	7601	02:07:21	7641	00:00:40	40	0.0000
nopath	2	4	13	15	708	02:06:29	7589	02:07:23	7643	00:00:54	54	0.0000
nopath	6	1	5	1	832	02:06:23	7583	02:07:31	7651	00:01:08	68	0.0000
nopath	1	2	12	14	504	02:06:44	7604	02:07:34	7654	00:00:50	50	0.0000
nopath	5	7	3	1	577	02:06:44	7604	02:07:47	7667	00:01:03	63	0.0000
nopath	2	3	12	14	679	02:06:46	7606	02:07:53	7673	00:01:07	67	0.0000
nopath	1	4	3	1	792	02:06:38	7598	02:07:56	7676	00:01:18	78	0.0000
nopath	2	3	13	15	679	02:06:51	7611	02:08:11	7691	00:01:20	80	0.0000	00:01:07
nopath	2	3	5	1	679	02:07:16	7636	02:08:13	7693	00:00:57	57	0.0000
nopath	5	1	12	14	785	02:06:39	7599	02:08:22	7702	00:01:43	103	0.0000
nopath	5	1	3	1	785	02:07:10	7630	02:08:24	7704	00:01:14	74	0.0000
nopath	3	6	3	1	667	02:06:45	7605	02:08:26	7706	00:01:41	101	0.0000
nopath	5	1	3	1	785	02:07:31	7651	02:08:33	7713	00:01:02	62	0.0000
nopath	5	7	3	1	577	02:07:40	7660	02:08:35	7715	00:00:55	55	0.0000
nopath	2	3	12	14	679	02:07:28	7648	02:08:45	7725	00:01:17	77	0.0000
nopath	2	4	5	1	708	02:07:25	7645	02:08:45	7725	00:01:20	80	0.0000
nopath	3	6	10	1	667	02:07:43	7663	02:08:46	7726	00:01:03	63	0.0000
nopath	3	6	6	1	667	02:07:46	7666	02:08:48	7728	00:01:02	62	0.0000
nopath	3	6	3	1	667	02:07:58	7678	02:08:50	7730	00:00:52	52	0.0000
nopath	3	6	3	1	667	02:08:04	7684	02:08:54	7734	00:00:50	50	0.0000
nopath	3	6	3	1	667	02:08:05	7685	02:08:56	7736	00:00:51	51	0.0000
nopath	1	2	6	1	504	02:08:20	7700	02:09:05	7745	00:00:45	45	0.0000	00:00:57
nopath	1	3	5	1	763	02:07:49	7669	02:09:12	7752	00:01:23	83	0.0000
nopath	1	2	3	1	504	02:08:33	7713	02:09:18	7758	00:00:45	45	0.0000
nopath	5	3	12	14	621	02:08:24	7704	02:09:25	7765	00:01:01	61	0.0000
nopath	3	6	3	1	667	02:08:12	7692	02:09:26	7766	00:01:14	74	0.0000
nopath	5	3	10	1	621	02:08:32	7712	02:09:28	7768	00:00:56	56	0.0000
nopath	3	6	5	1	667	02:08:34	7714	02:09:29	7769	00:00:55	55	0.0000
nopath	1	7	12	14	542	02:08:44	7724	02:09:32	7772	00:00:48	48	0.0000
nopath	5	1	5	1	785	02:08:23	7703	02:09:35	7775	00:01:12	72	0.0000
nopath	4	2	10	1	708	02:07:55	7675	02:09:45	7785	00:01:50	110	0.0000
nopath	3	2	12	14	679	02:08:14	7694	02:09:48	7788	00:01:34	94	0.0000
nopath	3	2	3	1	679	02:08:44	7724	02:09:55	7795	00:01:11	71	0.0000
nopath	5	3	5	1	621	02:09:08	7748	02:09:56	7796	00:00:48	48	0.0000
nopath	1	3	3	1	763	02:08:50	7730	02:10:22	7822	00:01:32	92	0.0000	00:01:21
nopath	2	4	10	1	708	02:09:10	7750	02:10:26	7826	00:01:16	76	0.0000
nopath	4	6	6	1	696	02:09:08	7748	02:10:26	7826	00:01:18	78	0.0000
nopath	3	6	12	14	667	02:09:20	7760	02:10:28	7828	00:01:08	68	0.0000
nopath	3	6	13	15	667	02:09:34	7774	02:10:33	7833	00:00:59	59	0.0000
nopath	3	6	5	1	667	02:09:37	7777	02:10:35	7835	00:00:58	58	0.0000
nopath	3	2	3	1	679	02:09:11	7751	02:10:35	7835	00:01:24	84	0.0000
nopath	5	1	10	1	785	02:09:31	7771	02:10:51	7851	00:01:20	80	0.0000
nopath	2	3	3	1	679	02:09:47	7787	02:10:52	7852	00:01:05	65	0.0000
nopath	5	1	3	1	785	02:09:40	7780	02:10:53	7853	00:01:13	73	0.0000
nopath	1	3	5	1	763	02:09:46	7786	02:10:55	7855	00:01:09	69	0.0000
nopath	6	7	13	15	624	02:09:41	7781	02:10:56	7856	00:01:15	75	0.0000
nopath	2	3	2	1	679	02:09:50	7790	02:10:58	7858	00:01:08	68	0.0000
nopath	6	1	6	1	832	02:09:50	7790	02:11:00	7860	00:01:10	70	0.0000	00:01:14
nopath	2	4	3	1	708	02:10:02	7802	02:11:01	7861	00:00:59	59	0.0000
nopath	6	1	9	1	832	02:09:53	7793	02:11:03	7863	00:01:10	70	0.0000
nopath	3	6	12	14	667	02:10:04	7804	02:11:06	7866	00:01:02	62	0.0000
nopath	5	2	12	14	701	02:09:58	7798	02:11:11	7871	00:01:13	73	0.0000
nopath	6	3	2	1	667	02:09:54	7794	02:11:13	7873	00:01:19	79	0.0000
nopath	5	1	13	15	785	02:10:13	7813	02:11:19	7879	00:01:06	66	0.0000
nopath	1	3	6	1	763	02:09:52	7792	02:11:22	7882	00:01:30	90	0.0000
nopath	4	2	10	1	708	02:09:58	7798	02:11:25	7885	00:01:27	87	0.0000
nopath	1	3	13	15	763	02:10:26	7826	02:11:45	7905	00:01:19	79	0.0000
nopath	3	6	3	1	667	02:10:37	7837	02:11:46	7906	00:01:09	69	0.0000
nopath	1	3	12	14	763	02:10:34	7834	02:11:47	7907	00:01:13	73	0.0000
nopath	2	3	3	1	679	02:10:22	7822	02:11:49	7909	00:01:27	87	0.0000
nopath	3	5	5	1	621	02:11:02	7862	02:11:55	7915	00:00:53	53	0.0000
nopath	3	6	3	1	667	02:11:07	7867	02:12:00	7920	00:00:53	53	0.0000	00:01:00
nopath	5	3	12	14	621	02:10:58	7858	02:12:04	7924	00:01:06	66	0.0000
nopath	1	3	6	1	763	02:10:54	7854	02:12:12	7932	00:01:18	78	0.0000
nopath	2	3	3	1	679	02:11:14	7874	02:12:17	7937	00:01:03	63	0.0000
nopath	2	4	12	14	708	02:11:26	7886	02:12:20	7940	00:00:54	54	0.0000
nopath	3	6	5	1	667	02:11:10	7870	02:12:25	7945	00:01:15	75	0.0000
nopath	6	2	12	14	748	02:11:14	7874	02:12:26	7946	00:01:12	72	0.0000
nopath	3	6	3	1	667	02:11:35	7895	02:12:28	7948	00:00:53	53	0.0000
nopath	2	3	3	1	679	02:11:39	7899	02:12:31	7951	00:00:52	52	0.0000
nopath	2	4	12	14	708	02:11:41	7901	02:12:34	7954	00:00:53	53	0.0000
nopath	6	2	12	14	748	02:11:35	7895	02:12:34	7954	00:00:59	59	0.0000
nopath	2	7	12	14	458	02:12:05	7925	02:12:55	7975	00:00:50	50	0.0000
nopath	5	3	13	15	621	02:11:26	7886	02:12:57	7977	00:01:31	91	0.0000
nopath	1	3	5	1	763	02:11:47	7907	02:13:02	7982	00:01:15	75	0.0000	00:01:17
nopath	6	2	5	1	748	02:11:43	7903	02:13:05	7985	00:01:22	82	0.0000
nopath	3	5	9	1	621	02:12:17	7937	02:13:07	7987	00:00:50	50	0.0000
nopath	2	3	3	1	679	02:12:01	7921	02:13:07	7987	00:01:06	66	0.0000
nopath	2	3	5	1	679	02:12:09	7929	02:13:11	7991	00:01:02	62	0.0000
nopath	2	4	3	1	708	02:12:18	7938	02:13:14	7994	00:00:56	56	0.0000
nopath	5	1	9	1	785	02:12:23	7943	02:13:23	8003	00:01:00	60	0.0000
nopath	6	5	9	1	380	02:12:49	7969	02:13:26	8006	00:00:37	37	0.0000
nopath	4	7	12	14	331	02:13:03	7983	02:13:35	8015	00:00:32	32	0.0000
nopath	5	2	3	1	701	02:13:05	7985	02:14:00	8040	00:00:55	55	0.0000	00:01:15
nopath	6	1	12	14	832	02:12:41	7961	02:14:02	8042	00:01:21	81	0.0000
nopath	6	1	9	1	832	02:12:42	7962	02:14:04	8044	00:01:22	82	0.0000
nopath	1	2	12	14	504	02:13:19	7999	02:14:05	8045	00:00:46	46	0.0000
nopath	2	3	9	1	679	02:12:55	7975	02:14:06	8046	00:01:11	71	0.0000
nopath	3	2	12	14	679	02:13:05	7985	02:14:16	8056	00:01:11	71	0.0000
nopath	3	2	2	1	679	02:13:18	7998	02:14:18	8058	00:01:00	60	0.0000
nopath	1	3	3	1	763	02:13:22	8002	02:14:23	8063	00:01:01	61	0.0000
nopath	3	6	10	1	667	02:13:41	8021	02:14:56	8096	00:01:15	75	0.0000
nopath	1	2	9	1	504	02:14:13	8053	02:14:58	8098	00:00:45	45	0.0000
nopath	3	6	13	15	667	02:14:02	8042	02:14:58	8098	00:00:56	56	0.0000
nopath	3	6	5	1	667	02:14:09	8049	02:15:00	8100	00:00:51	51	0.0000	00:01:02
nopath	3	6	12	14	667	02:14:10	8050	02:15:05	8105	00:00:55	55	0.0000
nopath	3	6	3	1	667	02:14:14	8054	02:15:08	8108	00:00:54	54	0.0000
nopath	2	4	13	15	708	02:13:18	7998	02:15:08	8108	00:01:50	110	0.0000
nopath	3	6	12	14	667	02:14:23	8063	02:15:14	8114	00:00:51	51	0.0000
nopath	3	2	10	1	679	02:14:20	8060	02:15:15	8115	00:00:55	55	0.0000
nopath	3	6	12	14	667	02:14:25	8065	02:15:16	8116	00:00:51	51	0.0000
nopath	5	7	3	1	577	02:14:10	8050	02:15:17	8117	00:01:07	67	0.0000
nopath	5	7	2	1	577	02:14:18	8058	02:15:21	8121	00:01:03	63	0.0000
nopath	6	2	12	14	748	02:14:10	8050	02:15:27	8127	00:01:17	77	0.0000
nopath	3	7	13	15	302	02:14:42	8082	02:15:28	8128	00:00:46	46	0.0000
nopath	5	1	3	1	785	02:14:16	8056	02:15:31	8131	00:01:15	75	0.0000
nopath	3	7	5	1	302	02:14:44	8084	02:15:31	8131	00:00:47	47	0.0000
nopath	2	3	3	1	679	02:14:37	8077	02:15:35	8135	00:00:58	58	0.0000
nopath	2	4	3	1	708	02:13:42	8022	02:15:35	8135	00:01:53	113	0.0000
nopath	2	4	12	14	708	02:14:38	8078	02:15:38	8138	00:01:00	60	0.0000
nopath	4	2	9	1	708	02:13:56	8036	02:15:45	8145	00:01:49	109	0.0000
nopath	3	6	7	1	667	02:14:41	8081	02:15:56	8156	00:01:15	75	0.0000
nopath	5	2	3	1	701	02:15:00	8100	02:16:03	8163	00:01:03	63	0.0000	00:01:03
nopath	5	4	12	14	650	02:14:56	8096	02:16:03	8163	00:01:07	67	0.0000
nopath	5	4	12	14	650	02:15:11	8111	02:16:09	8169	00:00:58	58	0.0000
nopath	5	4	6	1	650	02:15:12	8112	02:16:11	8171	00:00:59	59	0.0000
nopath	2	3	5	1	679	02:15:15	8115	02:16:14	8174	00:00:59	59	0.0000
nopath	1	4	10	1	792	02:14:52	8092	02:16:15	8175	00:01:23	83	0.0000
nopath	3	6	8	1	667	02:15:09	8109	02:16:16	8176	00:01:07	67	0.0000
nopath	1	3	9	1	763	02:15:03	8103	02:16:18	8178	00:01:15	75	0.0000
nopath	1	3	3	1	763	02:15:09	8109	02:16:19	8179	00:01:10	70	0.0000
nopath	3	2	12	14	679	02:15:18	8118	02:16:25	8185	00:01:07	67	0.0000
nopath	3	6	9	1	667	02:15:37	8137	02:16:27	8187	00:00:50	50	0.0000
nopath	4	2	9	1	708	02:15:24	8124	02:16:37	8197	00:01:13	73	0.0000
nopath	6	4	3	1	696	02:15:07	8107	02:16:38	8198	00:01:31	91	0.0000
nopath	6	7	9	1	624	02:15:31	8131	02:16:40	8200	00:01:09	69	0.0000
nopath	3	7	3	1	302	02:16:09	8169	02:16:44	8204	00:00:35	35	0.0000
nopath	2	1	3	1	504	02:16:06	8166	02:16:47	8207	00:00:41	41	0.0000
nopath	1	2	9	1	504	02:15:47	8147	02:16:51	8211	00:01:04	64	0.0000
nopath	5	3	10	1	621	02:15:50	8150	02:16:55	8215	00:01:05	65	0.0000
nopath	2	4	2	1	708	02:15:33	8133	02:17:05	8225	00:01:32	92	0.0000	00:01:16
nopath	1	6	10	1	832	02:15:28	8128	02:17:06	8226	00:01:38	98	0.0000
nopath	5	1	12	14	785	02:16:04	8164	02:17:08	8228	00:01:04	64	0.0000
nopath	5	3	3	1	621	02:16:11	8171	02:17:13	8233	00:01:02	62	0.0000
nopath	5	6	3	1	380	02:16:45	8205	02:17:20	8240	00:00:35	35	0.0000
nopath	6	2	5	1	748	02:16:00	8160	02:17:35	8255	00:01:35	95	0.0000
nopath	3	6	5	1	667	02:16:41	8201	02:17:35	8255	00:00:54	54	0.0000
nopath	3	4	13	15	375	02:17:01	8221	02:17:36	8256	00:00:35	35	0.0000
nopath	3	7	10	1	302	02:17:10	8230	02:17:40	8260	00:00:30	30	0.0000
nopath	1	3	9	1	763	02:15:51	8151	02:17:42	8262	00:01:51	111	0.0000
nopath	6	1	3	1	832	02:16:08	8168	02:17:43	8263	00:01:35	95	0.0000
nopath	3	6	3	1	667	02:16:54	8214	02:17:45	8265	00:00:51	51	0.0000
nopath	5	1	9	1	785	02:16:38	8198	02:17:46	8266	00:01:08	68	0.0000
nopath	3	6	3	1	667	02:16:55	8215	02:17:48	8268	00:00:53	53	0.0000
nopath	2	4	13	15	708	02:16:17	8177	02:17:50	8270	00:01:33	93	0.0000
nopath	3	2	9	1	679	02:16:48	8208	02:17:55	8275	00:01:07	67	0.0000
nopath	1	3	9	1	763	02:16:58	8218	02:17:57	8277	00:00:59	59	0.0000
nopath	2	4	3	1	708	02:16:51	8211	02:18:16	8296	00:01:25	85	0.0000	00:01:29
nopath	2	3	3	1	679	02:17:27	8247	02:18:19	8299	00:00:52	52	0.0000
nopath	1	2	12	14	504	02:17:28	8248	02:18:22	8302	00:00:54	54	0.0000
nopath	1	2	2	1	504	02:17:43	8263	02:18:28	8308	00:00:45	45	0.0000
nopath	5	3	6	1	621	02:17:40	8260	02:18:33	8313	00:00:53	53	0.0000
nopath	4	2	12	14	708	02:17:28	8248	02:18:36	8316	00:01:08	68	0.0000
nopath	5	3	5	1	621	02:17:45	8265	02:18:36	8316	00:00:51	51	0.0000
nopath	3	4	9	1	375	02:18:10	8290	02:18:46	8326	00:00:36	36	0.0000
nopath	2	3	3	1	679	02:17:34	8254	02:18:52	8332	00:01:18	78	0.0000
nopath	1	2	12	14	504	02:18:09	8289	02:18:55	8335	00:00:46	46	0.0000
nopath	3	2	5	1	679	02:17:21	8241	02:19:04	8344	00:01:43	103	0.0000	00:01:13
nopath	1	3	3	1	763	02:18:10	8290	02:19:13	8353	00:01:03	63	0.0000
nopath	3	1	7	1	763	02:17:49	8269	02:19:20	8360	00:01:31	91	0.0000
nopath	3	6	13	15	667	02:18:30	8310	02:19:27	8367	00:00:57	57	0.0000
nopath	5	1	3	1	785	02:18:28	8308	02:19:30	8370	00:01:02	62	0.0000
nopath	2	3	9	1	679	02:18:14	8294	02:19:32	8372	00:01:18	78	0.0000
nopath	2	3	5	1	679	02:18:38	8318	02:19:35	8375	00:00:57	57	0.0000
nopath	3	6	3	1	667	02:18:50	8330	02:19:45	8385	00:00:55	55	0.0000
nopath	3	6	3	1	667	02:18:52	8332	02:19:49	8389	00:00:57	57	0.0000
nopath	6	3	13	15	667	02:19:04	8344	02:19:56	8396	00:00:52	52	0.0000
nopath	6	2	12	14	748	02:18:40	8320	02:19:56	8396	00:01:16	76	0.0000
nopath	5	6	3	1	380	02:19:10	8350	02:19:57	8397	00:00:47	47	0.0000
nopath	1	2	12	14	504	02:19:15	8355	02:20:02	8402	00:00:47	47	0.0000	00:00:49
nopath	2	3	3	1	679	02:19:05	8345	02:20:04	8404	00:00:59	59	0.0000
nopath	2	4	12	14	708	02:19:02	8342	02:20:06	8406	00:01:04	64	0.0000
nopath	3	6	3	1	667	02:19:14	8354	02:20:16	8416	00:01:02	62	0.0000
nopath	3	7	12	14	302	02:19:32	8372	02:20:18	8418	00:00:46	46	0.0000
nopath	1	3	5	1	763	02:19:28	8368	02:20:32	8432	00:01:04	64	0.0000
nopath	1	3	5	1	763	02:19:41	8381	02:20:39	8439	00:00:58	58	0.0000
nopath	1	2	13	15	504	02:19:56	8396	02:20:56	8456	00:01:00	60	0.0000
nopath	2	3	13	15	679	02:19:56	8396	02:21:05	8465	00:01:09	69	0.0000	00:01:05
nopath	2	1	13	15	504	02:20:00	8400	02:21:20	8480	00:01:20	80	0.0000
nopath	1	3	12	14	763	02:19:51	8391	02:21:23	8483	00:01:32	92	0.0000
nopath	3	1	12	14	763	02:19:47	8387	02:21:25	8485	00:01:38	98	0.0000
nopath	3	6	12	14	667	02:20:21	8421	02:21:27	8487	00:01:06	66	0.0000
nopath	4	1	2	1	792	02:20:12	8412	02:21:27	8487	00:01:15	75	0.0000
nopath	2	3	10	1	679	02:20:05	8405	02:21:30	8490	00:01:25	85	0.0000
nopath	6	1	3	1	832	02:20:01	8401	02:21:31	8491	00:01:30	90	0.0000
nopath	5	1	3	1	785	02:20:16	8416	02:21:33	8493	00:01:17	77	0.0000
nopath	1	2	12	14	504	02:20:03	8403	02:21:33	8493	00:01:30	90	0.0000
nopath	2	3	12	14	679	02:20:26	8426	02:21:34	8494	00:01:08	68	0.0000
nopath	3	6	12	14	667	02:20:35	8435	02:21:38	8498	00:01:03	63	0.0000
nopath	5	2	3	1	701	02:20:42	8442	02:21:38	8498	00:00:56	56	0.0000
nopath	1	2	3	1	504	02:20:36	8436	02:21:42	8502	00:01:06	66	0.0000
nopath	5	3	12	14	621	02:20:30	8430	02:21:44	8504	00:01:14	74	0.0000
nopath	5	3	5	1	621	02:20:32	8432	02:21:46	8506	00:01:14	74	0.0000
nopath	2	4	5	1	708	02:20:40	8440	02:21:55	8515	00:01:15	75	0.0000
nopath	2	4	3	1	708	02:20:46	8446	02:21:57	8517	00:01:11	71	0.0000
nopath	6	1	3	1	832	02:20:57	8457	02:22:01	8521	00:01:04	64	0.0000	00:01:20
nopath	1	2	3	1	504	02:21:22	8482	02:22:10	8530	00:00:48	48	0.0000
nopath	6	7	13	15	624	02:21:18	8478	02:22:19	8539	00:01:01	61	0.0000
nopath	1	3	5	1	763	02:20:45	8445	02:22:22	8542	00:01:37	97	0.0000
nopath	1	2	12	14	504	02:21:39	8499	02:22:26	8546	00:00:47	47	0.0000
nopath	6	1	3	1	832	02:21:19	8479	02:22:26	8546	00:01:07	67	0.0000
nopath	1	4	9	1	792	02:20:51	8451	02:22:26	8546	00:01:35	95	0.0000
nopath	3	6	3	1	667	02:21:18	8478	02:22:26	8546	00:01:08	68	0.0000
nopath	3	6	2	1	667	02:21:21	8481	02:22:28	8548	00:01:07	67	0.0000
nopath	5	3	9	1	621	02:21:31	8491	02:22:33	8553	00:01:02	62	0.0000
nopath	1	6	10	1	832	02:20:14	8414	02:22:36	8556	00:02:22	142	0.0000
nopath	3	2	3	1	679	02:21:31	8491	02:22:44	8564	00:01:13	73	0.0000
nopath	1	3	8	1	763	02:21:13	8473	02:22:52	8572	00:01:39	99	0.0000
nopath	3	5	3	1	621	02:21:22	8482	02:22:55	8575	00:01:33	93	0.0000
nopath	3	6	12	14	667	02:21:30	8490	02:22:59	8579	00:01:29	89	0.0000
nopath	3	6	12	14	667	02:21:56	8516	02:23:02	8582	00:01:06	66	0.0000	00:01:00
nopath	5	1	12	14	785	02:21:35	8495	02:23:02	8582	00:01:27	87	0.0000
nopath	5	3	3	1	621	02:22:03	8523	02:23:04	8584	00:01:01	61	0.0000
nopath	3	6	3	1	667	02:22:13	8533	02:23:08	8588	00:00:55	55	0.0000
nopath	3	1	9	1	763	02:21:38	8498	02:23:15	8595	00:01:37	97	0.0000
nopath	1	3	13	15	763	02:21:21	8481	02:23:25	8605	00:02:04	124	0.0000
nopath	3	6	12	14	667	02:22:25	8545	02:23:26	8606	00:01:01	61	0.0000
nopath	2	3	5	1	679	02:20:57	8457	02:23:27	8607	00:02:30	150	0.0000
nopath	2	3	3	1	679	02:22:29	8549	02:23:29	8609	00:01:00	60	0.0000
nopath	5	1	5	1	785	02:22:12	8532	02:23:31	8611	00:01:19	79	0.0000
nopath	6	1	7	1	832	02:22:33	8553	02:23:35	8615	00:01:02	62	0.0000
nopath	2	3	13	15	679	02:22:40	8560	02:23:36	8616	00:00:56	56	0.0000
nopath	6	1	12	14	832	02:22:39	8559	02:23:43	8623	00:01:04	64	0.0000
nopath	6	7	3	1	624	02:22:31	8551	02:23:47	8627	00:01:16	76	0.0000
nopath	3	6	12	14	667	02:22:38	8558	02:23:57	8637	00:01:19	79	0.0000
nopath	3	6	12	14	667	02:22:39	8559	02:23:59	8639	00:01:20	80	0.0000
nopath	3	6	3	1	667	02:22:54	8574	02:24:07	8647	00:01:13	73	0.0000	00:01:09
nopath	5	1	13	15	785	02:22:40	8560	02:24:08	8648	00:01:28	88	0.0000
nopath	5	1	3	1	785	02:23:08	8588	02:24:11	8651	00:01:03	63	0.0000
nopath	1	3	13	15	763	02:22:58	8578	02:24:15	8655	00:01:17	77	0.0000
nopath	3	2	3	1	679	02:22:36	8556	02:24:15	8655	00:01:39	99	0.0000
nopath	3	6	13	15	667	02:23:10	8590	02:24:17	8657	00:01:07	67	0.0000
nopath	3	2	3	1	679	02:23:16	8596	02:24:20	8660	00:01:04	64	0.0000
nopath	3	5	5	1	621	02:23:31	8611	02:24:20	8660	00:00:49	49	0.0000
nopath	2	7	3	1	458	02:23:48	8628	02:24:31	8671	00:00:43	43	0.0000
nopath	2	3	12	14	679	02:23:41	8621	02:24:43	8683	00:01:02	62	0.0000
nopath	2	6	10	1	748	02:23:42	8622	02:24:45	8685	00:01:03	63	0.0000
nopath	2	3	3	1	679	02:23:47	8627	02:24:46	8686	00:00:59	59	0.0000
nopath	2	4	3	1	708	02:23:56	8636	02:24:50	8690	00:00:54	54	0.0000
nopath	4	3	12	14	375	02:24:09	8649	02:24:53	8693	00:00:44	44	0.0000
nopath	3	6	3	1	667	02:23:56	8636	02:24:55	8695	00:00:59	59	0.0000
nopath	3	6	12	14	667	02:24:05	8645	02:24:58	8698	00:00:53	53	0.0000
nopath	5	6	12	14	380	02:24:11	8651	02:25:08	8708	00:00:57	57	0.0000	00:00:42
nopath	6	7	12	14	624	02:23:50	8630	02:25:08	8708	00:01:18	78	0.0000
nopath	4	1	5	1	792	02:23:58	8638	02:25:14	8714	00:01:16	76	0.0000
nopath	6	1	5	1	832	02:24:04	8644	02:25:21	8721	00:01:17	77	0.0000
nopath	1	7	12	14	542	02:24:34	8674	02:25:21	8721	00:00:47	47	0.0000
nopath	1	3	3	1	763	02:23:43	8623	02:25:22	8722	00:01:39	99	0.0000
nopath	1	5	9	1	785	02:23:40	8620	02:25:23	8723	00:01:43	103	0.0000
nopath	3	2	9	1	679	02:24:10	8650	02:25:34	8734	00:01:24	84	0.0000
nopath	3	6	5	1	667	02:24:28	8668	02:25:36	8736	00:01:08	68	0.0000
nopath	3	6	9	1	667	02:24:40	8680	02:25:38	8738	00:00:58	58	0.0000
nopath	5	1	12	14	785	02:24:29	8669	02:25:52	8752	00:01:23	83	0.0000
nopath	2	3	12	14	679	02:24:27	8667	02:25:53	8753	00:01:26	86	0.0000
nopath	2	4	5	1	708	02:24:46	8686	02:25:56	8756	00:01:10	70	0.0000
nopath	3	6	6	1	667	02:24:52	8692	02:25:57	8757	00:01:05	65	0.0000
nopath	3	6	3	1	667	02:25:07	8707	02:26:01	8761	00:00:54	54	0.0000	00:01:00
nopath	3	2	12	14	679	02:25:01	8701	02:26:03	8763	00:01:02	62	0.0000
nopath	6	5	3	1	380	02:25:17	8717	02:26:03	8763	00:00:46	46	0.0000
nopath	3	4	9	1	375	02:25:23	8723	02:26:06	8766	00:00:43	43	0.0000
nopath	2	4	10	1	708	02:25:14	8714	02:26:17	8777	00:01:03	63	0.0000
nopath	6	1	3	1	832	02:24:57	8697	02:26:21	8781	00:01:24	84	0.0000
nopath	5	6	12	14	380	02:25:29	8729	02:26:22	8782	00:00:53	53	0.0000
nopath	5	3	13	15	621	02:24:55	8695	02:26:36	8796	00:01:41	101	0.0000
nopath	2	3	9	1	679	02:25:41	8741	02:26:46	8806	00:01:05	65	0.0000
nopath	5	1	3	1	785	02:25:45	8745	02:26:53	8813	00:01:08	68	0.0000
nopath	3	6	10	1	667	02:26:01	8761	02:26:55	8815	00:00:54	54	0.0000
nopath	1	3	7	1	763	02:25:44	8744	02:26:55	8815	00:01:11	71	0.0000
nopath	3	6	3	1	667	02:26:05	8765	02:26:57	8817	00:00:52	52	0.0000
nopath	5	1	3	1	785	02:25:58	8758	02:26:58	8818	00:01:00	60	0.0000
nopath	6	3	8	1	667	02:26:14	8774	02:27:07	8827	00:00:53	53	0.0000	00:01:00
nopath	6	2	9	1	748	02:25:49	8749	02:27:09	8829	00:01:20	80	0.0000
nopath	6	2	6	1	748	02:25:59	8759	02:27:11	8831	00:01:12	72	0.0000
nopath	6	3	12	14	667	02:26:21	8781	02:27:13	8833	00:00:52	52	0.0000
nopath	1	3	3	1	763	02:26:01	8761	02:27:22	8842	00:01:21	81	0.0000
nopath	1	3	3	1	763	02:26:23	8783	02:27:26	8846	00:01:03	63	0.0000
nopath	3	5	12	14	621	02:26:28	8788	02:27:27	8847	00:00:59	59	0.0000
nopath	1	3	5	1	763	02:26:27	8787	02:27:28	8848	00:01:01	61	0.0000
nopath	4	2	13	15	708	02:26:18	8778	02:27:29	8849	00:01:11	71	0.0000
nopath	3	5	3	1	621	02:26:37	8797	02:27:30	8850	00:00:53	53	0.0000
nopath	3	2	2	1	679	02:26:41	8801	02:27:40	8860	00:00:59	59	0.0000
nopath	5	1	3	1	785	02:26:47	8807	02:27:50	8870	00:01:03	63	0.0000
nopath	1	2	5	1	504	02:26:51	8811	02:27:51	8871	00:01:00	60	0.0000
nopath	2	4	5	1	708	02:26:41	8801	02:27:55	8875	00:01:14	74	0.0000
nopath	2	4	5	1	708	02:27:02	8822	02:27:57	8877	00:00:55	55	0.0000
nopath	2	3	5	1	679	02:27:04	8824	02:27:59	8879	00:00:55	55	0.0000
nopath	3	6	9	1	667	02:26:54	8814	02:28:04	8884	00:01:10	70	0.0000	00:00:58
nopath	4	2	3	1	708	02:27:05	8825	02:28:05	8885	00:01:00	60	0.0000
nopath	3	6	3	1	667	02:27:13	8833	02:28:08	8888	00:00:55	55	0.0000
nopath	5	6	3	1	380	02:27:47	8867	02:28:20	8900	00:00:33	33	0.0000
nopath	2	1	9	1	504	02:27:35	8855	02:28:22	8902	00:00:47	47	0.0000
nopath	1	3	3	1	763	02:27:00	8820	02:28:32	8912	00:01:32	92	0.0000
nopath	1	3	12	14	763	02:27:12	8832	02:28:35	8915	00:01:23	83	0.0000
nopath	6	1	5	1	832	02:27:32	8852	02:28:35	8915	00:01:03	63	0.0000
nopath	3	6	12	14	667	02:27:29	8849	02:28:36	8916	00:01:07	67	0.0000
nopath	3	6	10	1	667	02:27:34	8854	02:28:38	8918	00:01:04	64	0.0000
nopath	3	6	3	1	667	02:27:39	8859	02:28:40	8920	00:01:01	61	0.0000
nopath	3	6	12	14	667	02:27:47	8867	02:28:42	8922	00:00:55	55	0.0000
nopath	3	6	3	1	667	02:27:50	8870	02:28:44	8924	00:00:54	54	0.0000
nopath	5	1	12	14	785	02:27:48	8868	02:28:50	8930	00:01:02	62	0.0000
nopath	2	3	3	1	679	02:27:14	8834	02:28:52	8932	00:01:38	98	0.0000
nopath	2	3	12	14	679	02:27:20	8840	02:28:55	8935	00:01:35	95	0.0000
nopath	3	6	3	1	667	02:28:05	8885	02:29:16	8956	00:01:11	71	0.0000	00:01:01
nopath	3	6	12	14	667	02:28:17	8897	02:29:19	8959	00:01:02	62	0.0000
nopath	1	2	3	1	504	02:28:07	8887	02:29:21	8961	00:01:14	74	0.0000
nopath	6	1	9	1	832	02:27:59	8879	02:29:21	8961	00:01:22	82	0.0000
nopath	5	3	9	1	621	02:28:02	8882	02:29:23	8963	00:01:21	81	0.0000
nopath	5	3	3	1	621	02:28:29	8909	02:29:25	8965	00:00:56	56	0.0000
nopath	5	1	9	1	785	02:28:17	8897	02:29:27	8967	00:01:10	70	0.0000
nopath	2	3	5	1	679	02:28:09	8889	02:29:32	8972	00:01:23	83	0.0000
nopath	2	4	3	1	708	02:28:28	8908	02:29:36	8976	00:01:08	68	0.0000
nopath	5	3	9	1	621	02:28:38	8918	02:29:43	8983	00:01:05	65	0.0000
nopath	6	3	12	14	667	02:28:52	8932	02:29:46	8986	00:00:54	54	0.0000
nopath	2	3	3	1	679	02:28:59	8939	02:29:59	8999	00:01:00	60	0.0000
nopath	2	3	12	14	679	02:29:02	8942	02:30:02	9002	00:01:00	60	0.0000	00:01:16
nopath	4	3	5	1	375	02:29:17	8957	02:30:04	9004	00:00:47	47	0.0000
nopath	1	2	12	14	504	02:29:05	8945	02:30:07	9007	00:01:02	62	0.0000
nopath	6	3	3	1	667	02:28:55	8935	02:30:13	9013	00:01:18	78	0.0000
nopath	5	6	13	15	380	02:29:35	8975	02:30:20	9020	00:00:45	45	0.0000
nopath	4	1	7	1	792	02:29:11	8951	02:30:24	9024	00:01:13	73	0.0000
nopath	2	4	10	1	708	02:29:18	8958	02:30:25	9025	00:01:07	67	0.0000
nopath	1	3	12	14	763	02:28:53	8933	02:30:25	9025	00:01:32	92	0.0000
nopath	1	3	12	14	763	02:28:56	8936	02:30:27	9027	00:01:31	91	0.0000
[truncated: 1,160 more rows]
