# Supplementary material for: Supervised learning from human performance at the computationally hard problem of optimal traffic signal control on a network of junctions
Source: R Soc Open Sci. 2014 Dec 24;1(4):140211. doi: 10.1098/rsos.140211 (PMC4448775; doi:10.1098/rsos.140211)
Supplement: 1. simulationData.zip - This zipped folder contains the simulation configuration files for the traffic microsimulation models used in the paper, as well as the raw data output from the simulations. The data are organised into a folder structure with README.txt files used to provide guidance on the c [file rsos140211supp1.zip › simulationData/multiJunctionModel/HuTMaCloops/run-001/trips-ALL.csv]

Path	From Zone	To Zone	Vehicle Type	Base Vehicle Type	Distance (m)	Departure Time (HH:MM:SS)	Departure Time (s)	Arrival Time (HH:MM:SS)	Arrival Time (s)	Time Taken (HH:MM:SS)	Time Taken (s)	Fuel	Mean Time (HH:MM:SS)
nopath	3	5	6	1	621	00:00:02	2	00:01:17	77	00:01:15	75	0.0000	00:01:15
nopath	3	5	5	1	621	00:01:08	68	00:01:58	118	00:00:50	50	0.0000
nopath	1	2	3	1	504	00:01:12	72	00:02:31	151	00:01:19	79	0.0000	00:01:19
nopath	5	3	5	1	621	00:01:02	62	00:02:34	154	00:01:32	92	0.0000
nopath	3	6	10	1	667	00:01:27	87	00:02:36	156	00:01:09	69	0.0000
nopath	5	3	6	1	621	00:01:39	99	00:02:39	159	00:01:00	60	0.0000
nopath	3	5	13	15	621	00:01:31	91	00:02:40	160	00:01:09	69	0.0000
nopath	6	5	13	15	380	00:01:44	104	00:02:43	163	00:00:59	59	0.0000
nopath	6	5	10	1	380	00:02:10	130	00:02:48	168	00:00:38	38	0.0000
nopath	3	1	9	1	763	00:01:44	104	00:02:55	175	00:01:11	71	0.0000
nopath	4	1	3	1	792	00:01:44	104	00:03:00	180	00:01:16	76	0.0000	00:01:16
nopath	2	4	6	1	708	00:02:00	120	00:03:06	186	00:01:06	66	0.0000
nopath	2	1	10	1	504	00:02:30	150	00:03:14	194	00:00:44	44	0.0000
nopath	1	5	3	1	785	00:01:46	106	00:03:23	203	00:01:37	97	0.0000
nopath	2	1	10	1	504	00:02:40	160	00:03:24	204	00:00:44	44	0.0000
nopath	4	2	9	1	708	00:02:09	129	00:03:27	207	00:01:18	78	0.0000
nopath	3	6	9	1	667	00:02:41	161	00:03:35	215	00:00:54	54	0.0000
nopath	6	7	12	14	624	00:02:30	150	00:03:38	218	00:01:08	68	0.0000
nopath	4	2	12	14	708	00:02:59	179	00:04:07	247	00:01:08	68	0.0000	00:01:13
nopath	2	3	5	1	679	00:03:08	188	00:04:12	252	00:01:04	64	0.0000
nopath	2	3	12	14	679	00:03:39	219	00:04:32	272	00:00:53	53	0.0000
nopath	4	1	12	14	792	00:03:39	219	00:04:49	289	00:01:10	70	0.0000
nopath	2	3	12	14	679	00:03:44	224	00:05:03	303	00:01:19	79	0.0000	00:01:05
nopath	2	4	5	1	708	00:04:06	246	00:05:06	306	00:01:00	60	0.0000
nopath	3	6	2	1	667	00:04:19	259	00:05:08	308	00:00:49	49	0.0000
nopath	3	6	12	14	667	00:04:20	260	00:05:10	310	00:00:50	50	0.0000
nopath	5	1	12	14	785	00:01:38	98	00:05:12	312	00:03:34	214	0.0000
nopath	5	7	9	1	577	00:04:08	248	00:05:17	317	00:01:09	69	0.0000
nopath	2	3	9	1	679	00:04:07	247	00:05:52	352	00:01:45	105	0.0000
nopath	3	6	12	14	667	00:04:55	295	00:05:57	357	00:01:02	62	0.0000
nopath	3	6	3	1	667	00:05:03	303	00:05:59	359	00:00:56	56	0.0000
nopath	5	4	12	14	650	00:05:00	300	00:06:09	369	00:01:09	69	0.0000	00:01:09
nopath	3	6	3	1	667	00:05:24	324	00:06:26	386	00:01:02	62	0.0000
nopath	1	4	3	1	792	00:04:42	282	00:06:35	395	00:01:53	113	0.0000
nopath	2	4	5	1	708	00:05:29	329	00:06:37	397	00:01:08	68	0.0000
nopath	3	5	3	1	621	00:05:54	354	00:06:43	403	00:00:49	49	0.0000
nopath	2	4	9	1	708	00:05:52	352	00:06:45	405	00:00:53	53	0.0000
nopath	1	3	3	1	763	00:05:55	355	00:06:54	414	00:00:59	59	0.0000
nopath	3	6	9	1	667	00:06:23	383	00:07:25	445	00:01:02	62	0.0000	00:00:58
nopath	3	6	5	1	667	00:06:43	403	00:07:35	455	00:00:52	52	0.0000
nopath	3	6	12	14	667	00:06:50	410	00:07:40	460	00:00:50	50	0.0000
nopath	6	4	3	1	696	00:06:50	410	00:07:47	467	00:00:57	57	0.0000
nopath	3	6	13	15	667	00:07:01	421	00:07:53	473	00:00:52	52	0.0000
nopath	2	6	12	14	748	00:06:52	412	00:08:27	507	00:01:35	95	0.0000	00:01:35
nopath	2	3	12	14	679	00:07:39	459	00:08:33	513	00:00:54	54	0.0000
nopath	3	6	3	1	667	00:07:49	469	00:08:45	525	00:00:56	56	0.0000
nopath	3	6	3	1	667	00:07:51	471	00:08:47	527	00:00:56	56	0.0000
nopath	2	4	12	14	708	00:07:59	479	00:08:52	532	00:00:53	53	0.0000
nopath	2	3	9	1	679	00:08:22	502	00:09:13	553	00:00:51	51	0.0000	00:01:10
nopath	6	2	3	1	748	00:07:10	430	00:09:55	595	00:02:45	165	0.0000
nopath	5	4	3	1	650	00:08:58	538	00:09:59	599	00:01:01	61	0.0000
nopath	5	2	3	1	701	00:08:46	526	00:09:59	599	00:01:13	73	0.0000
nopath	1	2	3	1	504	00:09:09	549	00:10:02	602	00:00:53	53	0.0000	00:00:53
nopath	5	1	2	1	785	00:08:40	520	00:10:03	603	00:01:23	83	0.0000
nopath	2	4	12	14	708	00:09:16	556	00:10:09	609	00:00:53	53	0.0000
nopath	2	1	12	14	504	00:09:42	582	00:10:28	628	00:00:46	46	0.0000
nopath	4	1	12	14	792	00:09:31	571	00:10:38	638	00:01:07	67	0.0000
nopath	3	6	9	1	667	00:09:36	576	00:10:45	645	00:01:09	69	0.0000
nopath	3	6	10	1	667	00:09:46	586	00:10:47	647	00:01:01	61	0.0000
nopath	5	2	5	1	701	00:09:28	568	00:10:55	655	00:01:27	87	0.0000
nopath	2	1	10	1	504	00:10:13	613	00:10:57	657	00:00:44	44	0.0000
nopath	1	2	3	1	504	00:09:31	571	00:11:01	661	00:01:30	90	0.0000	00:01:30
nopath	3	6	12	14	667	00:10:22	622	00:11:16	676	00:00:54	54	0.0000
nopath	1	3	9	1	763	00:09:43	583	00:11:19	679	00:01:36	96	0.0000
nopath	1	4	13	15	792	00:10:11	611	00:11:23	683	00:01:12	72	0.0000
nopath	4	6	12	14	696	00:09:58	598	00:11:37	697	00:01:39	99	0.0000
nopath	3	6	3	1	667	00:11:05	665	00:11:54	714	00:00:49	49	0.0000
nopath	2	1	13	15	504	00:11:11	671	00:12:00	720	00:00:49	49	0.0000	00:00:45
nopath	6	4	5	1	696	00:11:14	674	00:12:14	734	00:01:00	60	0.0000
nopath	3	6	12	14	667	00:11:39	699	00:12:30	750	00:00:51	51	0.0000
nopath	2	3	3	1	679	00:11:42	702	00:12:42	762	00:01:00	60	0.0000
nopath	4	1	12	14	792	00:11:26	686	00:13:20	800	00:01:54	114	0.0000	00:01:23
nopath	3	6	6	1	667	00:12:54	774	00:13:43	823	00:00:49	49	0.0000
nopath	2	4	2	1	708	00:13:23	803	00:14:25	865	00:01:02	62	0.0000	00:00:59
nopath	3	6	5	1	667	00:13:40	820	00:14:30	870	00:00:50	50	0.0000
nopath	6	5	5	1	380	00:14:00	840	00:14:36	876	00:00:36	36	0.0000
nopath	5	1	12	14	785	00:10:25	625	00:14:52	892	00:04:27	267	0.0000
nopath	5	1	13	15	785	00:12:15	735	00:14:56	896	00:02:41	161	0.0000
nopath	6	1	3	1	832	00:14:02	842	00:15:08	908	00:01:06	66	0.0000	00:01:06
nopath	1	3	3	1	763	00:13:58	838	00:15:12	912	00:01:14	74	0.0000
nopath	3	7	3	1	302	00:14:44	884	00:15:27	927	00:00:43	43	0.0000
nopath	3	7	12	14	302	00:15:07	907	00:15:43	943	00:00:36	36	0.0000
nopath	3	6	3	1	667	00:15:13	913	00:16:03	963	00:00:50	50	0.0000	00:00:53
nopath	2	3	2	1	679	00:15:24	924	00:16:16	976	00:00:52	52	0.0000
nopath	3	2	12	14	679	00:15:20	920	00:16:18	978	00:00:58	58	0.0000
nopath	3	6	12	14	667	00:16:06	966	00:16:56	1016	00:00:50	50	0.0000
nopath	2	4	13	15	708	00:16:25	985	00:17:20	1040	00:00:55	55	0.0000	00:00:55
nopath	3	6	9	1	667	00:16:34	994	00:17:24	1044	00:00:50	50	0.0000
nopath	1	2	3	1	504	00:15:44	944	00:17:31	1051	00:01:47	107	0.0000
nopath	6	1	12	14	832	00:16:14	974	00:17:32	1052	00:01:18	78	0.0000
nopath	4	2	5	1	708	00:16:22	982	00:17:45	1065	00:01:23	83	0.0000
nopath	6	4	12	14	696	00:16:52	1012	00:17:50	1070	00:00:58	58	0.0000
nopath	3	5	12	14	621	00:17:26	1046	00:18:17	1097	00:00:51	51	0.0000	00:00:54
nopath	2	4	13	15	708	00:16:31	991	00:18:28	1108	00:01:57	117	0.0000
nopath	3	6	5	1	667	00:17:46	1066	00:18:35	1115	00:00:49	49	0.0000
nopath	3	6	9	1	667	00:17:58	1078	00:18:57	1137	00:00:59	59	0.0000
nopath	2	1	9	1	504	00:18:14	1094	00:18:58	1138	00:00:44	44	0.0000
nopath	3	6	6	1	667	00:18:12	1092	00:19:26	1166	00:01:14	74	0.0000	00:00:56
nopath	5	3	5	1	621	00:18:33	1113	00:19:30	1170	00:00:57	57	0.0000
nopath	5	2	3	1	701	00:15:08	908	00:19:31	1171	00:04:23	263	0.0000
nopath	6	1	10	1	832	00:16:55	1015	00:19:31	1171	00:02:36	156	0.0000
nopath	5	2	5	1	701	00:18:25	1105	00:19:36	1176	00:01:11	71	0.0000
nopath	1	2	7	1	504	00:18:46	1126	00:19:40	1180	00:00:54	54	0.0000
nopath	5	1	3	1	785	00:15:17	917	00:19:41	1181	00:04:24	264	0.0000
nopath	3	5	5	1	621	00:18:53	1133	00:19:44	1184	00:00:51	51	0.0000
nopath	2	3	5	1	679	00:18:45	1125	00:19:45	1185	00:01:00	60	0.0000
nopath	2	4	9	1	708	00:17:34	1054	00:19:45	1185	00:02:11	131	0.0000
nopath	6	2	12	14	748	00:18:53	1133	00:19:50	1190	00:00:57	57	0.0000
nopath	1	3	12	14	763	00:18:57	1137	00:20:23	1223	00:01:26	86	0.0000	00:01:18
nopath	2	4	3	1	708	00:19:31	1171	00:20:28	1228	00:00:57	57	0.0000
nopath	3	6	3	1	667	00:19:38	1178	00:20:28	1228	00:00:50	50	0.0000
nopath	5	2	12	14	701	00:19:38	1178	00:20:35	1235	00:00:57	57	0.0000
nopath	5	3	3	1	621	00:19:16	1156	00:20:43	1243	00:01:27	87	0.0000
nopath	3	6	3	1	667	00:20:13	1213	00:21:04	1264	00:00:51	51	0.0000	00:00:50
nopath	2	4	3	1	708	00:20:04	1204	00:21:16	1276	00:01:12	72	0.0000
nopath	3	6	5	1	667	00:20:27	1227	00:21:17	1277	00:00:50	50	0.0000
nopath	2	3	13	15	679	00:20:25	1225	00:21:22	1282	00:00:57	57	0.0000
nopath	6	2	3	1	748	00:19:29	1169	00:21:25	1285	00:01:56	116	0.0000
nopath	2	3	12	14	679	00:20:31	1231	00:21:26	1286	00:00:55	55	0.0000
nopath	2	3	3	1	679	00:20:43	1243	00:21:35	1295	00:00:52	52	0.0000
nopath	1	2	3	1	504	00:20:52	1252	00:21:37	1297	00:00:45	45	0.0000
nopath	4	2	13	15	708	00:20:32	1232	00:21:52	1312	00:01:20	80	0.0000
nopath	4	1	3	1	792	00:20:11	1211	00:21:55	1315	00:01:44	104	0.0000
nopath	4	2	5	1	708	00:20:59	1259	00:21:57	1317	00:00:58	58	0.0000
nopath	4	1	13	15	792	00:20:43	1243	00:22:06	1326	00:01:23	83	0.0000	00:01:33
nopath	2	3	3	1	679	00:20:54	1254	00:22:12	1332	00:01:18	78	0.0000
nopath	6	1	5	1	832	00:21:03	1263	00:22:21	1341	00:01:18	78	0.0000
nopath	5	6	10	1	380	00:21:46	1306	00:22:27	1347	00:00:41	41	0.0000
nopath	6	3	13	15	667	00:21:32	1292	00:22:36	1356	00:01:04	64	0.0000
nopath	4	1	13	15	792	00:21:40	1300	00:22:51	1371	00:01:11	71	0.0000
nopath	3	6	9	1	667	00:22:15	1335	00:23:06	1386	00:00:51	51	0.0000	00:00:50
nopath	2	6	12	14	748	00:21:51	1311	00:23:27	1407	00:01:36	96	0.0000
nopath	1	2	3	1	504	00:21:02	1262	00:23:31	1411	00:02:29	149	0.0000
nopath	1	2	10	1	504	00:22:35	1355	00:23:37	1417	00:01:02	62	0.0000
nopath	2	4	3	1	708	00:22:48	1368	00:23:40	1420	00:00:52	52	0.0000
nopath	3	6	3	1	667	00:22:52	1372	00:23:44	1424	00:00:52	52	0.0000
nopath	1	3	9	1	763	00:22:28	1348	00:24:02	1442	00:01:34	94	0.0000	00:01:34
nopath	1	3	3	1	763	00:22:42	1362	00:24:05	1445	00:01:23	83	0.0000
nopath	1	2	8	1	504	00:23:18	1398	00:24:06	1446	00:00:48	48	0.0000
nopath	1	3	4	1	763	00:23:15	1395	00:24:19	1459	00:01:04	64	0.0000
nopath	3	6	12	14	667	00:23:13	1393	00:24:27	1467	00:01:14	74	0.0000
nopath	5	3	7	1	621	00:22:13	1333	00:24:33	1473	00:02:20	140	0.0000
nopath	5	1	3	1	785	00:23:26	1406	00:24:40	1480	00:01:14	74	0.0000
nopath	3	6	5	1	667	00:23:34	1414	00:24:55	1495	00:01:21	81	0.0000
nopath	1	3	13	15	763	00:23:53	1433	00:24:57	1497	00:01:04	64	0.0000
nopath	3	6	3	1	667	00:23:54	1434	00:24:58	1498	00:01:04	64	0.0000
nopath	1	5	13	15	785	00:23:08	1388	00:25:07	1507	00:01:59	119	0.0000	00:01:48
nopath	1	2	13	15	504	00:24:22	1462	00:25:11	1511	00:00:49	49	0.0000
nopath	4	2	3	1	708	00:23:55	1435	00:25:32	1532	00:01:37	97	0.0000
nopath	3	6	12	14	667	00:24:41	1481	00:25:35	1535	00:00:54	54	0.0000
nopath	6	3	13	15	667	00:24:26	1466	00:25:36	1536	00:01:10	70	0.0000
nopath	4	1	9	1	792	00:23:40	1420	00:25:38	1538	00:01:58	118	0.0000
nopath	3	6	5	1	667	00:24:43	1483	00:25:38	1538	00:00:55	55	0.0000
nopath	6	3	13	15	667	00:25:08	1508	00:26:00	1560	00:00:52	52	0.0000	00:01:02
nopath	6	3	12	14	667	00:25:13	1513	00:26:04	1564	00:00:51	51	0.0000
nopath	3	5	5	1	621	00:25:14	1514	00:26:05	1565	00:00:51	51	0.0000
nopath	3	6	13	15	667	00:25:17	1517	00:26:09	1569	00:00:52	52	0.0000
nopath	6	1	3	1	832	00:25:09	1509	00:26:14	1574	00:01:05	65	0.0000
nopath	1	7	9	1	542	00:25:43	1543	00:26:30	1590	00:00:47	47	0.0000
nopath	3	2	5	1	679	00:24:48	1488	00:26:45	1605	00:01:57	117	0.0000
nopath	3	6	5	1	667	00:26:05	1565	00:26:56	1616	00:00:51	51	0.0000
nopath	3	2	12	14	679	00:26:01	1561	00:26:59	1619	00:00:58	58	0.0000
nopath	6	3	13	15	667	00:26:12	1572	00:27:04	1624	00:00:52	52	0.0000	00:00:51
nopath	3	6	3	1	667	00:26:13	1573	00:27:05	1625	00:00:52	52	0.0000
nopath	2	3	6	1	679	00:24:56	1496	00:27:12	1632	00:02:16	136	0.0000
nopath	2	4	2	1	708	00:26:12	1572	00:27:16	1636	00:01:04	64	0.0000
nopath	3	2	12	14	679	00:26:20	1580	00:27:20	1640	00:01:00	60	0.0000
nopath	3	6	13	15	667	00:26:28	1588	00:27:21	1641	00:00:53	53	0.0000
nopath	1	4	3	1	792	00:26:06	1566	00:27:26	1646	00:01:20	80	0.0000
nopath	3	1	12	14	763	00:26:08	1568	00:27:26	1646	00:01:18	78	0.0000
nopath	6	3	3	1	667	00:26:46	1606	00:27:36	1656	00:00:50	50	0.0000
nopath	2	3	10	1	679	00:26:51	1611	00:27:52	1672	00:01:01	61	0.0000
nopath	3	6	12	14	667	00:27:06	1626	00:27:57	1677	00:00:51	51	0.0000
nopath	1	4	3	1	792	00:26:37	1597	00:27:57	1677	00:01:20	80	0.0000
nopath	3	6	3	1	667	00:27:12	1632	00:28:02	1682	00:00:50	50	0.0000	00:00:57
nopath	2	1	12	14	504	00:27:25	1645	00:28:07	1687	00:00:42	42	0.0000
nopath	1	2	3	1	504	00:26:43	1603	00:28:11	1691	00:01:28	88	0.0000
nopath	5	1	12	14	785	00:26:58	1618	00:28:11	1691	00:01:13	73	0.0000
nopath	6	5	10	1	380	00:27:39	1659	00:28:16	1696	00:00:37	37	0.0000
nopath	6	7	3	1	624	00:27:38	1658	00:28:33	1713	00:00:55	55	0.0000
nopath	3	5	2	1	621	00:27:33	1653	00:28:36	1716	00:01:03	63	0.0000
nopath	3	6	3	1	667	00:27:40	1660	00:28:39	1719	00:00:59	59	0.0000
nopath	6	1	3	1	832	00:27:18	1638	00:28:41	1721	00:01:23	83	0.0000
nopath	3	6	6	1	667	00:27:59	1679	00:28:49	1729	00:00:50	50	0.0000
nopath	4	7	13	15	331	00:27:36	1656	00:28:59	1739	00:01:23	83	0.0000
nopath	6	2	12	14	748	00:27:23	1643	00:29:06	1746	00:01:43	103	0.0000	00:01:50
nopath	6	2	6	1	748	00:27:24	1644	00:29:08	1748	00:01:44	104	0.0000
nopath	2	3	10	1	679	00:28:17	1697	00:29:09	1749	00:00:52	52	0.0000
nopath	6	2	9	1	748	00:28:17	1697	00:29:14	1754	00:00:57	57	0.0000
nopath	2	4	12	14	708	00:28:22	1702	00:29:14	1754	00:00:52	52	0.0000
nopath	5	6	12	14	380	00:28:44	1724	00:29:17	1757	00:00:33	33	0.0000
nopath	1	3	5	1	763	00:28:27	1707	00:29:25	1765	00:00:58	58	0.0000
nopath	5	7	9	1	577	00:28:19	1699	00:29:37	1777	00:01:18	78	0.0000
nopath	4	1	6	1	792	00:28:07	1687	00:29:50	1790	00:01:43	103	0.0000
nopath	1	3	3	1	763	00:28:34	1714	00:29:52	1792	00:01:18	78	0.0000
nopath	4	1	9	1	792	00:28:36	1716	00:29:54	1794	00:01:18	78	0.0000
nopath	6	2	13	15	748	00:28:32	1712	00:29:55	1795	00:01:23	83	0.0000
nopath	1	2	3	1	504	00:29:08	1748	00:30:01	1801	00:00:53	53	0.0000	00:01:12
nopath	2	3	13	15	679	00:29:07	1747	00:30:02	1802	00:00:55	55	0.0000
nopath	3	6	6	1	667	00:28:57	1737	00:30:16	1816	00:01:19	79	0.0000
nopath	3	6	4	1	667	00:29:11	1751	00:30:18	1818	00:01:07	67	0.0000
nopath	5	7	13	15	577	00:29:24	1764	00:30:25	1825	00:01:01	61	0.0000
nopath	3	6	6	1	667	00:29:23	1763	00:30:35	1835	00:01:12	72	0.0000
nopath	2	3	12	14	679	00:29:24	1764	00:30:38	1838	00:01:14	74	0.0000
nopath	2	1	12	14	504	00:29:54	1794	00:30:41	1841	00:00:47	47	0.0000
nopath	2	3	2	1	679	00:29:51	1791	00:30:43	1843	00:00:52	52	0.0000
nopath	1	3	12	14	763	00:30:13	1813	00:31:15	1875	00:01:02	62	0.0000	00:01:08
nopath	3	6	3	1	667	00:30:07	1807	00:31:16	1876	00:01:09	69	0.0000
nopath	3	6	3	1	667	00:30:16	1816	00:31:18	1878	00:01:02	62	0.0000
nopath	5	3	2	1	621	00:30:41	1841	00:31:46	1906	00:01:05	65	0.0000
nopath	5	1	9	1	785	00:29:48	1788	00:31:56	1916	00:02:08	128	0.0000
nopath	5	1	13	15	785	00:30:57	1857	00:32:04	1924	00:01:07	67	0.0000	00:02:27
nopath	1	6	5	1	832	00:30:34	1834	00:32:06	1926	00:01:32	92	0.0000
nopath	1	2	3	1	504	00:31:18	1878	00:32:06	1926	00:00:48	48	0.0000
nopath	6	7	10	1	624	00:30:53	1853	00:32:09	1929	00:01:16	76	0.0000
nopath	1	3	10	1	763	00:30:59	1859	00:32:12	1932	00:01:13	73	0.0000
nopath	6	1	6	1	832	00:31:09	1869	00:32:17	1937	00:01:08	68	0.0000
nopath	1	3	13	15	763	00:31:17	1877	00:32:20	1940	00:01:03	63	0.0000
nopath	2	4	6	1	708	00:31:24	1884	00:32:46	1966	00:01:22	82	0.0000
nopath	2	4	9	1	708	00:31:52	1912	00:32:49	1969	00:00:57	57	0.0000
nopath	5	1	12	14	785	00:31:09	1869	00:32:52	1972	00:01:43	103	0.0000
nopath	5	1	3	1	785	00:31:26	1886	00:32:53	1973	00:01:27	87	0.0000
nopath	6	2	13	15	748	00:31:54	1914	00:32:54	1974	00:01:00	60	0.0000
nopath	5	3	12	14	621	00:32:07	1927	00:33:04	1984	00:00:57	57	0.0000	00:01:19
nopath	2	4	12	14	708	00:32:28	1948	00:33:27	2007	00:00:59	59	0.0000
nopath	2	4	6	1	708	00:32:37	1957	00:33:30	2010	00:00:53	53	0.0000
nopath	5	1	10	1	785	00:32:11	1931	00:33:31	2011	00:01:20	80	0.0000
nopath	5	3	12	14	621	00:32:54	1974	00:33:43	2023	00:00:49	49	0.0000
nopath	3	6	12	14	667	00:32:22	1942	00:33:47	2027	00:01:25	85	0.0000
nopath	2	1	13	15	504	00:33:11	1991	00:34:00	2040	00:00:49	49	0.0000	00:00:45
nopath	3	6	13	15	667	00:32:50	1970	00:34:09	2049	00:01:19	79	0.0000
nopath	4	1	13	15	792	00:33:00	1980	00:34:10	2050	00:01:10	70	0.0000
nopath	3	6	12	14	667	00:33:01	1981	00:34:14	2054	00:01:13	73	0.0000
nopath	6	2	12	14	748	00:33:11	1991	00:34:16	2056	00:01:05	65	0.0000
nopath	1	3	10	1	763	00:33:12	1992	00:34:36	2076	00:01:24	84	0.0000
nopath	3	1	12	14	763	00:32:58	1978	00:34:36	2076	00:01:38	98	0.0000
nopath	2	6	12	14	748	00:32:38	1958	00:34:37	2077	00:01:59	119	0.0000
nopath	2	6	9	1	748	00:33:35	2015	00:34:40	2080	00:01:05	65	0.0000
nopath	2	3	3	1	679	00:33:50	2030	00:34:45	2085	00:00:55	55	0.0000
nopath	3	6	9	1	667	00:33:48	2028	00:34:46	2086	00:00:58	58	0.0000
nopath	1	2	6	1	504	00:33:18	1998	00:34:51	2091	00:01:33	93	0.0000
nopath	6	3	13	15	667	00:34:02	2042	00:35:16	2116	00:01:14	74	0.0000	00:01:02
nopath	3	6	12	14	667	00:34:28	2068	00:35:21	2121	00:00:53	53	0.0000
nopath	1	3	12	14	763	00:33:51	2031	00:35:23	2123	00:01:32	92	0.0000
nopath	2	4	9	1	708	00:34:12	2052	00:35:28	2128	00:01:16	76	0.0000
nopath	1	3	9	1	763	00:34:56	2096	00:36:02	2162	00:01:06	66	0.0000	00:01:15
nopath	4	7	13	15	331	00:35:19	2119	00:36:09	2169	00:00:50	50	0.0000
nopath	3	6	13	15	667	00:34:53	2093	00:36:09	2169	00:01:16	76	0.0000
nopath	3	6	12	14	667	00:35:17	2117	00:36:12	2172	00:00:55	55	0.0000
nopath	2	4	5	1	708	00:35:19	2119	00:36:17	2177	00:00:58	58	0.0000
nopath	3	6	13	15	667	00:35:25	2125	00:36:18	2178	00:00:53	53	0.0000
nopath	5	1	3	1	785	00:33:40	2020	00:36:21	2181	00:02:41	161	0.0000
nopath	5	1	13	15	785	00:35:08	2108	00:36:26	2186	00:01:18	78	0.0000
nopath	6	2	10	1	748	00:35:32	2132	00:36:29	2189	00:00:57	57	0.0000
nopath	5	7	5	1	577	00:35:09	2109	00:36:37	2197	00:01:28	88	0.0000
nopath	3	2	5	1	679	00:35:20	2120	00:36:45	2205	00:01:25	85	0.0000
nopath	2	3	3	1	679	00:35:33	2133	00:37:02	2222	00:01:29	89	0.0000	00:01:05
nopath	2	3	13	15	679	00:36:10	2170	00:37:09	2229	00:00:59	59	0.0000
nopath	6	2	3	1	748	00:36:14	2174	00:37:10	2230	00:00:56	56	0.0000
nopath	3	6	5	1	667	00:36:23	2183	00:37:12	2232	00:00:49	49	0.0000
nopath	6	7	3	1	624	00:36:08	2168	00:37:27	2247	00:01:19	79	0.0000
nopath	5	6	3	1	380	00:36:42	2202	00:37:40	2260	00:00:58	58	0.0000
nopath	3	5	3	1	621	00:36:39	2199	00:37:55	2275	00:01:16	76	0.0000
nopath	2	1	6	1	504	00:37:06	2226	00:37:57	2277	00:00:51	51	0.0000
nopath	3	6	12	14	667	00:36:50	2210	00:37:58	2278	00:01:08	68	0.0000
nopath	3	6	12	14	667	00:37:07	2227	00:38:01	2281	00:00:54	54	0.0000	00:01:04
nopath	3	6	3	1	667	00:37:11	2231	00:38:05	2285	00:00:54	54	0.0000
nopath	1	4	6	1	792	00:36:06	2166	00:38:05	2285	00:01:59	119	0.0000
nopath	2	3	9	1	679	00:37:15	2235	00:38:09	2289	00:00:54	54	0.0000
nopath	5	1	3	1	785	00:35:43	2143	00:38:11	2291	00:02:28	148	0.0000
nopath	3	2	5	1	679	00:37:10	2230	00:38:15	2295	00:01:05	65	0.0000
nopath	5	7	12	14	577	00:36:55	2215	00:38:28	2308	00:01:33	93	0.0000
nopath	2	4	3	1	708	00:37:39	2259	00:38:35	2315	00:00:56	56	0.0000
nopath	2	3	5	1	679	00:37:41	2261	00:38:38	2318	00:00:57	57	0.0000
nopath	2	3	9	1	679	00:37:42	2262	00:38:40	2320	00:00:58	58	0.0000
nopath	1	2	10	1	504	00:37:08	2228	00:38:41	2321	00:01:33	93	0.0000
nopath	6	1	3	1	832	00:36:58	2218	00:38:41	2321	00:01:43	103	0.0000
nopath	3	6	5	1	667	00:37:37	2257	00:38:46	2326	00:01:09	69	0.0000
nopath	1	2	3	1	504	00:37:52	2272	00:38:47	2327	00:00:55	55	0.0000
nopath	6	3	5	1	667	00:37:44	2264	00:38:53	2333	00:01:09	69	0.0000
nopath	1	3	9	1	763	00:37:13	2233	00:39:02	2342	00:01:49	109	0.0000	00:01:49
nopath	3	1	8	1	763	00:37:45	2265	00:39:05	2345	00:01:20	80	0.0000
nopath	2	3	13	15	679	00:38:39	2319	00:39:35	2375	00:00:56	56	0.0000
nopath	6	2	12	14	748	00:38:33	2313	00:39:36	2376	00:01:03	63	0.0000
nopath	5	3	12	14	621	00:38:55	2335	00:39:45	2385	00:00:50	50	0.0000
nopath	3	7	3	1	302	00:39:04	2344	00:39:50	2390	00:00:46	46	0.0000
nopath	3	6	5	1	667	00:39:01	2341	00:40:05	2405	00:01:04	64	0.0000	00:01:02
nopath	3	6	12	14	667	00:39:11	2351	00:40:11	2411	00:01:00	60	0.0000
nopath	3	6	3	1	667	00:39:12	2352	00:40:15	2415	00:01:03	63	0.0000
nopath	2	3	3	1	679	00:39:23	2363	00:40:16	2416	00:00:53	53	0.0000
nopath	3	6	12	14	667	00:39:30	2370	00:40:23	2423	00:00:53	53	0.0000
nopath	6	3	12	14	667	00:39:26	2366	00:40:34	2434	00:01:08	68	0.0000
nopath	3	2	12	14	679	00:39:22	2362	00:40:36	2436	00:01:14	74	0.0000
nopath	3	7	3	1	302	00:40:02	2402	00:40:43	2443	00:00:41	41	0.0000
nopath	3	6	3	1	667	00:40:06	2406	00:41:04	2464	00:00:58	58	0.0000	00:00:58
nopath	2	4	2	1	708	00:40:02	2402	00:41:05	2465	00:01:03	63	0.0000
nopath	3	6	3	1	667	00:40:18	2418	00:41:09	2469	00:00:51	51	0.0000
nopath	3	6	13	15	667	00:40:22	2422	00:41:15	2475	00:00:53	53	0.0000
nopath	3	6	5	1	667	00:40:24	2424	00:41:18	2478	00:00:54	54	0.0000
nopath	3	6	12	14	667	00:40:26	2426	00:41:19	2479	00:00:53	53	0.0000
nopath	6	2	12	14	748	00:40:21	2421	00:41:19	2479	00:00:58	58	0.0000
nopath	2	3	12	14	679	00:40:12	2412	00:41:23	2483	00:01:11	71	0.0000
nopath	3	6	2	1	667	00:40:28	2428	00:41:35	2495	00:01:07	67	0.0000
nopath	3	2	3	1	679	00:39:58	2398	00:41:35	2495	00:01:37	97	0.0000
nopath	3	6	3	1	667	00:40:31	2431	00:41:37	2497	00:01:06	66	0.0000
nopath	3	1	9	1	763	00:40:07	2407	00:41:46	2506	00:01:39	99	0.0000
nopath	2	3	12	14	679	00:40:16	2416	00:41:53	2513	00:01:37	97	0.0000
nopath	6	2	12	14	748	00:40:54	2454	00:41:55	2515	00:01:01	61	0.0000
nopath	1	2	10	1	504	00:40:46	2446	00:42:01	2521	00:01:15	75	0.0000	00:01:12
nopath	5	3	3	1	621	00:41:07	2467	00:42:04	2524	00:00:57	57	0.0000
nopath	4	6	5	1	696	00:40:47	2447	00:42:06	2526	00:01:19	79	0.0000
nopath	5	3	12	14	621	00:41:16	2476	00:42:07	2527	00:00:51	51	0.0000
nopath	3	7	5	1	302	00:41:39	2499	00:42:15	2535	00:00:36	36	0.0000
nopath	3	6	3	1	667	00:41:30	2490	00:42:25	2545	00:00:55	55	0.0000
nopath	3	2	12	14	679	00:41:00	2460	00:42:25	2545	00:01:25	85	0.0000
nopath	2	7	3	1	458	00:41:33	2493	00:42:26	2546	00:00:53	53	0.0000
nopath	3	5	9	1	621	00:41:36	2496	00:42:29	2549	00:00:53	53	0.0000
nopath	3	1	12	14	763	00:40:40	2440	00:42:31	2551	00:01:51	111	0.0000
nopath	2	3	9	1	679	00:40:58	2458	00:42:32	2552	00:01:34	94	0.0000
nopath	2	4	3	1	708	00:41:28	2488	00:42:37	2557	00:01:09	69	0.0000
nopath	2	4	12	14	708	00:41:34	2494	00:42:41	2561	00:01:07	67	0.0000
nopath	5	1	12	14	785	00:42:09	2529	00:43:21	2601	00:01:12	72	0.0000	00:01:44
nopath	1	2	12	14	504	00:42:43	2563	00:43:29	2609	00:00:46	46	0.0000
nopath	2	3	3	1	679	00:42:09	2529	00:43:32	2612	00:01:23	83	0.0000
nopath	3	2	3	1	679	00:42:04	2524	00:43:35	2615	00:01:31	91	0.0000
nopath	3	2	9	1	679	00:42:18	2538	00:43:37	2617	00:01:19	79	0.0000
nopath	3	7	12	14	302	00:43:10	2590	00:43:49	2629	00:00:39	39	0.0000
nopath	1	3	3	1	763	00:42:44	2564	00:43:52	2632	00:01:08	68	0.0000
nopath	1	5	3	1	785	00:41:55	2515	00:43:53	2633	00:01:58	118	0.0000
nopath	6	2	5	1	748	00:42:38	2558	00:43:55	2635	00:01:17	77	0.0000
nopath	2	4	3	1	708	00:42:51	2571	00:43:57	2637	00:01:06	66	0.0000
nopath	2	3	13	15	679	00:42:57	2577	00:44:00	2640	00:01:03	63	0.0000	00:01:07
nopath	2	4	3	1	708	00:42:59	2579	00:44:02	2642	00:01:03	63	0.0000
nopath	5	1	12	14	785	00:42:36	2556	00:44:03	2643	00:01:27	87	0.0000
nopath	3	6	3	1	667	00:43:08	2588	00:44:16	2656	00:01:08	68	0.0000
nopath	5	7	12	14	577	00:43:26	2606	00:44:31	2671	00:01:05	65	0.0000
nopath	3	6	2	1	667	00:43:11	2591	00:44:36	2676	00:01:25	85	0.0000
nopath	4	7	3	1	331	00:44:03	2643	00:44:54	2694	00:00:51	51	0.0000
nopath	6	2	3	1	748	00:44:02	2642	00:44:58	2698	00:00:56	56	0.0000
nopath	6	1	10	1	832	00:44:06	2646	00:45:09	2709	00:01:03	63	0.0000	00:01:26
nopath	3	7	9	1	302	00:44:33	2673	00:45:11	2711	00:00:38	38	0.0000
nopath	6	3	12	14	667	00:44:24	2664	00:45:14	2714	00:00:50	50	0.0000
nopath	3	2	12	14	679	00:43:29	2609	00:45:16	2716	00:01:47	107	0.0000
nopath	3	6	5	1	667	00:44:24	2664	00:45:25	2725	00:01:01	61	0.0000
nopath	6	2	12	14	748	00:44:21	2661	00:45:26	2726	00:01:05	65	0.0000
nopath	3	6	3	1	667	00:44:36	2676	00:45:30	2730	00:00:54	54	0.0000
nopath	1	3	5	1	763	00:44:10	2650	00:45:32	2732	00:01:22	82	0.0000
nopath	1	2	6	1	504	00:44:40	2680	00:45:33	2733	00:00:53	53	0.0000
nopath	3	6	9	1	667	00:44:44	2684	00:45:34	2734	00:00:50	50	0.0000
nopath	6	2	5	1	748	00:44:40	2680	00:45:38	2738	00:00:58	58	0.0000
nopath	5	6	2	1	380	00:45:12	2712	00:45:52	2752	00:00:40	40	0.0000
nopath	1	3	9	1	763	00:44:53	2693	00:46:04	2764	00:01:11	71	0.0000	00:01:13
nopath	1	4	3	1	792	00:44:31	2671	00:46:05	2765	00:01:34	94	0.0000
nopath	3	6	7	1	667	00:44:58	2698	00:46:06	2766	00:01:08	68	0.0000
nopath	1	3	3	1	763	00:44:56	2696	00:46:07	2767	00:01:11	71	0.0000
nopath	1	4	13	15	792	00:45:00	2700	00:46:11	2771	00:01:11	71	0.0000
nopath	3	5	13	15	621	00:45:02	2702	00:46:12	2772	00:01:10	70	0.0000
nopath	3	6	12	14	667	00:45:13	2713	00:46:16	2776	00:01:03	63	0.0000
nopath	3	6	12	14	667	00:45:18	2718	00:46:19	2779	00:01:01	61	0.0000
nopath	5	1	12	14	785	00:44:46	2686	00:46:22	2782	00:01:36	96	0.0000
nopath	5	3	5	1	621	00:45:11	2711	00:46:23	2783	00:01:12	72	0.0000
nopath	3	4	12	14	375	00:45:55	2755	00:46:34	2794	00:00:39	39	0.0000
nopath	3	2	13	15	679	00:45:25	2725	00:46:39	2799	00:01:14	74	0.0000
nopath	5	6	5	1	380	00:46:05	2765	00:46:40	2800	00:00:35	35	0.0000
nopath	2	7	12	14	458	00:45:54	2754	00:46:46	2806	00:00:52	52	0.0000
nopath	3	6	13	15	667	00:45:30	2730	00:47:00	2820	00:01:30	90	0.0000	00:01:02
nopath	3	6	3	1	667	00:45:53	2753	00:47:02	2822	00:01:09	69	0.0000
nopath	6	1	12	14	832	00:45:14	2714	00:47:02	2822	00:01:48	108	0.0000
nopath	5	1	5	1	785	00:45:49	2749	00:47:06	2826	00:01:17	77	0.0000
nopath	4	6	5	1	696	00:46:00	2760	00:47:09	2829	00:01:09	69	0.0000
nopath	6	3	7	1	667	00:45:57	2757	00:47:12	2832	00:01:15	75	0.0000
nopath	2	5	6	1	701	00:44:35	2675	00:47:23	2843	00:02:48	168	0.0000
nopath	2	4	5	1	708	00:45:55	2755	00:47:25	2845	00:01:30	90	0.0000
nopath	4	2	5	1	708	00:45:51	2751	00:47:25	2845	00:01:34	94	0.0000
nopath	2	7	3	1	458	00:46:19	2779	00:47:34	2854	00:01:15	75	0.0000
nopath	3	6	3	1	667	00:46:11	2771	00:47:36	2856	00:01:25	85	0.0000
nopath	3	6	12	14	667	00:46:18	2778	00:47:39	2859	00:01:21	81	0.0000
nopath	3	6	13	15	667	00:46:22	2782	00:47:43	2863	00:01:21	81	0.0000
nopath	1	3	3	1	763	00:46:36	2796	00:47:44	2864	00:01:08	68	0.0000
nopath	1	4	3	1	792	00:46:32	2792	00:47:45	2865	00:01:13	73	0.0000
nopath	3	6	12	14	667	00:46:26	2786	00:47:45	2865	00:01:19	79	0.0000
nopath	3	6	12	14	667	00:46:40	2800	00:47:47	2867	00:01:07	67	0.0000
nopath	3	6	6	1	667	00:46:42	2802	00:47:49	2869	00:01:07	67	0.0000
nopath	4	7	13	15	331	00:47:16	2836	00:47:50	2870	00:00:34	34	0.0000
nopath	2	3	13	15	679	00:46:45	2805	00:47:51	2871	00:01:06	66	0.0000
nopath	3	6	3	1	667	00:46:53	2813	00:47:57	2877	00:01:04	64	0.0000
nopath	3	6	4	1	667	00:46:54	2814	00:47:59	2879	00:01:05	65	0.0000
nopath	6	1	10	1	832	00:46:50	2810	00:48:04	2884	00:01:14	74	0.0000	00:01:31
nopath	1	3	3	1	763	00:46:46	2806	00:48:06	2886	00:01:20	80	0.0000
nopath	6	1	3	1	832	00:46:58	2818	00:48:07	2887	00:01:09	69	0.0000
nopath	1	4	12	14	792	00:46:51	2811	00:48:09	2889	00:01:18	78	0.0000
nopath	1	2	3	1	504	00:47:20	2840	00:48:09	2889	00:00:49	49	0.0000
nopath	6	1	3	1	832	00:47:04	2824	00:48:09	2889	00:01:05	65	0.0000
nopath	2	1	12	14	504	00:47:34	2854	00:48:38	2918	00:01:04	64	0.0000
nopath	3	5	10	1	621	00:47:03	2823	00:48:44	2924	00:01:41	101	0.0000
nopath	6	2	5	1	748	00:47:32	2852	00:48:45	2925	00:01:13	73	0.0000
nopath	6	3	5	1	667	00:47:55	2875	00:48:46	2926	00:00:51	51	0.0000
nopath	1	2	3	1	504	00:48:05	2885	00:48:53	2933	00:00:48	48	0.0000
nopath	6	1	3	1	832	00:47:38	2858	00:48:53	2933	00:01:15	75	0.0000
nopath	1	2	12	14	504	00:48:08	2888	00:48:57	2937	00:00:49	49	0.0000
nopath	3	2	3	1	679	00:47:12	2832	00:49:05	2945	00:01:53	113	0.0000	00:01:23
nopath	3	2	9	1	679	00:47:50	2870	00:49:07	2947	00:01:17	77	0.0000
nopath	3	2	6	1	679	00:48:10	2890	00:49:09	2949	00:00:59	59	0.0000
nopath	5	3	9	1	621	00:47:10	2830	00:49:13	2953	00:02:03	123	0.0000
nopath	3	6	10	1	667	00:47:58	2878	00:49:16	2956	00:01:18	78	0.0000
nopath	3	1	12	14	763	00:48:21	2901	00:49:25	2965	00:01:04	64	0.0000
nopath	6	2	12	14	748	00:48:13	2893	00:49:26	2966	00:01:13	73	0.0000
nopath	5	4	13	15	650	00:48:08	2888	00:49:30	2970	00:01:22	82	0.0000
nopath	3	6	3	1	667	00:48:48	2928	00:49:41	2981	00:00:53	53	0.0000
nopath	3	6	9	1	667	00:48:52	2932	00:49:44	2984	00:00:52	52	0.0000
nopath	6	2	5	1	748	00:48:27	2907	00:49:59	2999	00:01:32	92	0.0000
nopath	5	1	3	1	785	00:48:19	2899	00:50:01	3001	00:01:42	102	0.0000	00:01:30
nopath	5	1	5	1	785	00:48:38	2918	00:50:04	3004	00:01:26	86	0.0000
nopath	1	7	12	14	542	00:49:03	2943	00:50:04	3004	00:01:01	61	0.0000
nopath	2	5	6	1	701	00:48:26	2906	00:50:13	3013	00:01:47	107	0.0000
nopath	2	3	12	14	679	00:48:49	2929	00:50:13	3013	00:01:24	84	0.0000
nopath	2	3	13	15	679	00:49:01	2941	00:50:17	3017	00:01:16	76	0.0000
nopath	1	4	9	1	792	00:49:04	2944	00:50:20	3020	00:01:16	76	0.0000
nopath	3	6	6	1	667	00:49:19	2959	00:50:26	3026	00:01:07	67	0.0000
nopath	1	2	5	1	504	00:49:43	2983	00:50:27	3027	00:00:44	44	0.0000
nopath	6	7	3	1	624	00:49:22	2962	00:50:37	3037	00:01:15	75	0.0000
nopath	6	2	3	1	748	00:49:42	2982	00:50:55	3055	00:01:13	73	0.0000
nopath	3	6	2	1	667	00:49:45	2985	00:50:56	3056	00:01:11	71	0.0000
nopath	3	6	10	1	667	00:50:00	3000	00:50:57	3057	00:00:57	57	0.0000
nopath	3	6	13	15	667	00:50:04	3004	00:51:01	3061	00:00:57	57	0.0000	00:01:08
nopath	1	2	3	1	504	00:50:16	3016	00:51:01	3061	00:00:45	45	0.0000
nopath	6	7	5	1	624	00:50:05	3005	00:51:02	3062	00:00:57	57	0.0000
nopath	2	4	9	1	708	00:49:58	2998	00:51:05	3065	00:01:07	67	0.0000
nopath	3	1	5	1	763	00:50:16	3016	00:51:24	3084	00:01:08	68	0.0000
nopath	6	2	9	1	748	00:50:24	3024	00:51:25	3085	00:01:01	61	0.0000
nopath	2	4	9	1	708	00:50:17	3017	00:51:35	3095	00:01:18	78	0.0000
nopath	1	2	3	1	504	00:50:47	3047	00:51:35	3095	00:00:48	48	0.0000
nopath	3	6	2	1	667	00:50:32	3032	00:51:36	3096	00:01:04	64	0.0000
nopath	3	6	5	1	667	00:50:34	3034	00:51:37	3097	00:01:03	63	0.0000
nopath	3	6	5	1	667	00:50:40	3040	00:51:40	3100	00:01:00	60	0.0000
nopath	3	2	3	1	679	00:50:46	3046	00:51:54	3114	00:01:08	68	0.0000
nopath	4	2	12	14	708	00:50:40	3040	00:51:58	3118	00:01:18	78	0.0000
nopath	4	1	9	1	792	00:50:25	3025	00:51:59	3119	00:01:34	94	0.0000
nopath	5	1	12	14	785	00:50:41	3041	00:52:12	3132	00:01:31	91	0.0000	00:01:28
nopath	5	1	2	1	785	00:50:51	3051	00:52:14	3134	00:01:23	83	0.0000
nopath	1	7	5	1	542	00:51:19	3079	00:52:14	3134	00:00:55	55	0.0000
nopath	1	3	13	15	763	00:50:29	3029	00:52:15	3135	00:01:46	106	0.0000
nopath	2	4	2	1	708	00:51:18	3078	00:52:16	3136	00:00:58	58	0.0000
nopath	3	2	3	1	679	00:51:18	3078	00:52:24	3144	00:01:06	66	0.0000
nopath	3	6	5	1	667	00:51:08	3068	00:52:26	3146	00:01:18	78	0.0000
nopath	3	6	9	1	667	00:51:14	3074	00:52:28	3148	00:01:14	74	0.0000
nopath	3	5	3	1	621	00:51:27	3087	00:52:30	3150	00:01:03	63	0.0000
nopath	5	3	5	1	621	00:51:43	3103	00:52:32	3152	00:00:49	49	0.0000
nopath	1	3	6	1	763	00:51:25	3085	00:52:42	3162	00:01:17	77	0.0000
nopath	2	3	5	1	679	00:51:43	3103	00:52:47	3167	00:01:04	64	0.0000
nopath	2	4	3	1	708	00:51:57	3117	00:52:50	3170	00:00:53	53	0.0000
nopath	5	1	12	14	785	00:51:03	3063	00:52:52	3172	00:01:49	109	0.0000
nopath	5	1	3	1	785	00:51:21	3081	00:52:54	3174	00:01:33	93	0.0000
nopath	2	4	10	1	708	00:51:59	3119	00:52:55	3175	00:00:56	56	0.0000
nopath	5	3	13	15	621	00:52:10	3130	00:53:04	3184	00:00:54	54	0.0000	00:01:03
nopath	3	6	5	1	667	00:51:48	3108	00:53:06	3186	00:01:18	78	0.0000
nopath	3	6	5	1	667	00:51:52	3112	00:53:08	3188	00:01:16	76	0.0000
nopath	3	4	3	1	375	00:52:29	3149	00:53:16	3196	00:00:47	47	0.0000
nopath	2	3	12	14	679	00:52:05	3125	00:53:23	3203	00:01:18	78	0.0000
nopath	1	3	3	1	763	00:51:48	3108	00:53:25	3205	00:01:37	97	0.0000
nopath	6	1	3	1	832	00:52:16	3136	00:53:35	3215	00:01:19	79	0.0000
nopath	6	1	10	1	832	00:52:18	3138	00:53:37	3217	00:01:19	79	0.0000
nopath	1	2	12	14	504	00:52:34	3154	00:53:37	3217	00:01:03	63	0.0000
nopath	3	6	10	1	667	00:52:17	3137	00:53:56	3236	00:01:39	99	0.0000
nopath	3	6	10	1	667	00:52:23	3143	00:53:58	3238	00:01:35	95	0.0000
nopath	5	7	3	1	577	00:52:36	3156	00:53:59	3239	00:01:23	83	0.0000
nopath	3	6	12	14	667	00:52:32	3152	00:54:00	3240	00:01:28	88	0.0000	00:01:17
nopath	2	1	3	1	504	00:52:59	3179	00:54:02	3242	00:01:03	63	0.0000
nopath	3	6	10	1	667	00:52:35	3155	00:54:02	3242	00:01:27	87	0.0000
nopath	2	3	9	1	679	00:52:11	3131	00:54:02	3242	00:01:51	111	0.0000
nopath	3	6	12	14	667	00:52:39	3159	00:54:04	3244	00:01:25	85	0.0000
nopath	3	1	5	1	763	00:52:13	3133	00:54:05	3245	00:01:52	112	0.0000
nopath	2	3	10	1	679	00:52:25	3145	00:54:06	3246	00:01:41	101	0.0000
nopath	3	6	10	1	667	00:52:51	3171	00:54:07	3247	00:01:16	76	0.0000
nopath	3	6	5	1	667	00:52:55	3175	00:54:08	3248	00:01:13	73	0.0000
nopath	2	3	3	1	679	00:52:48	3168	00:54:08	3248	00:01:20	80	0.0000
nopath	3	6	9	1	667	00:53:02	3182	00:54:10	3250	00:01:08	68	0.0000
nopath	5	1	13	15	785	00:53:04	3184	00:54:10	3250	00:01:06	66	0.0000
nopath	2	4	12	14	708	00:52:58	3178	00:54:11	3251	00:01:13	73	0.0000
nopath	2	3	10	1	679	00:53:13	3193	00:54:14	3254	00:01:01	61	0.0000
nopath	3	6	3	1	667	00:53:24	3204	00:54:14	3254	00:00:50	50	0.0000
nopath	3	2	6	1	679	00:52:57	3177	00:54:25	3265	00:01:28	88	0.0000
nopath	2	3	9	1	679	00:53:17	3197	00:54:44	3284	00:01:27	87	0.0000
nopath	2	4	3	1	708	00:53:16	3196	00:54:45	3285	00:01:29	89	0.0000
nopath	2	4	9	1	708	00:53:30	3210	00:54:48	3288	00:01:18	78	0.0000
nopath	2	3	13	15	679	00:53:35	3215	00:54:53	3293	00:01:18	78	0.0000
nopath	2	3	3	1	679	00:53:46	3226	00:54:55	3295	00:01:09	69	0.0000
nopath	3	6	3	1	667	00:53:46	3226	00:54:56	3296	00:01:10	70	0.0000
nopath	2	4	3	1	708	00:53:47	3227	00:54:58	3298	00:01:11	71	0.0000
nopath	3	6	12	14	667	00:53:54	3234	00:54:59	3299	00:01:05	65	0.0000
nopath	2	4	3	1	708	00:53:52	3232	00:55:00	3300	00:01:08	68	0.0000	00:01:09
nopath	3	6	12	14	667	00:54:10	3250	00:55:02	3302	00:00:52	52	0.0000
nopath	1	5	12	14	785	00:53:50	3230	00:55:13	3313	00:01:23	83	0.0000
nopath	5	4	9	1	650	00:54:09	3249	00:55:19	3319	00:01:10	70	0.0000
nopath	5	3	13	15	621	00:54:15	3255	00:55:19	3319	00:01:04	64	0.0000
nopath	2	1	13	15	504	00:54:19	3259	00:55:20	3320	00:01:01	61	0.0000
nopath	6	2	7	1	748	00:54:27	3267	00:55:24	3324	00:00:57	57	0.0000
nopath	3	7	12	14	302	00:54:47	3287	00:55:25	3325	00:00:38	38	0.0000
nopath	6	2	3	1	748	00:54:30	3270	00:55:26	3326	00:00:56	56	0.0000
nopath	1	2	3	1	504	00:54:40	3280	00:55:31	3331	00:00:51	51	0.0000
nopath	1	4	12	14	792	00:53:47	3227	00:55:36	3336	00:01:49	109	0.0000
nopath	2	3	7	1	679	00:54:24	3264	00:55:37	3337	00:01:13	73	0.0000
nopath	1	4	12	14	792	00:53:55	3235	00:55:38	3338	00:01:43	103	0.0000
nopath	2	3	3	1	679	00:54:25	3265	00:55:39	3339	00:01:14	74	0.0000
nopath	2	4	10	1	708	00:54:39	3279	00:55:43	3343	00:01:04	64	0.0000
nopath	3	6	3	1	667	00:54:45	3285	00:55:46	3346	00:01:01	61	0.0000
nopath	3	5	10	1	621	00:54:58	3298	00:55:49	3349	00:00:51	51	0.0000
nopath	2	1	12	14	504	00:55:08	3308	00:56:00	3360	00:00:52	52	0.0000	00:00:58
nopath	5	4	12	14	650	00:54:58	3298	00:56:04	3364	00:01:06	66	0.0000
nopath	4	1	3	1	792	00:54:47	3287	00:56:13	3373	00:01:26	86	0.0000
nopath	2	4	5	1	708	00:54:51	3291	00:56:15	3375	00:01:24	84	0.0000
nopath	4	1	6	1	792	00:55:03	3303	00:56:15	3375	00:01:12	72	0.0000
nopath	2	4	3	1	708	00:55:17	3317	00:56:17	3377	00:01:00	60	0.0000
nopath	2	4	10	1	708	00:55:27	3327	00:56:20	3380	00:00:53	53	0.0000
nopath	5	1	8	1	785	00:54:46	3286	00:56:21	3381	00:01:35	95	0.0000
nopath	6	1	9	1	832	00:55:05	3305	00:56:23	3383	00:01:18	78	0.0000
nopath	2	3	13	15	679	00:55:30	3330	00:56:25	3385	00:00:55	55	0.0000
nopath	3	6	5	1	667	00:55:11	3311	00:56:36	3396	00:01:25	85	0.0000
nopath	4	2	3	1	708	00:55:35	3335	00:56:36	3396	00:01:01	61	0.0000
nopath	3	6	3	1	667	00:55:13	3313	00:56:38	3398	00:01:25	85	0.0000
nopath	3	6	9	1	667	00:55:15	3315	00:56:40	3400	00:01:25	85	0.0000
nopath	5	4	3	1	650	00:55:29	3329	00:56:49	3409	00:01:20	80	0.0000
nopath	4	1	5	1	792	00:55:50	3350	00:56:54	3414	00:01:04	64	0.0000
nopath	5	2	12	14	701	00:55:39	3339	00:56:56	3416	00:01:17	77	0.0000
nopath	2	3	12	14	679	00:55:44	3344	00:56:57	3417	00:01:13	73	0.0000
nopath	3	5	12	14	621	00:55:45	3345	00:56:57	3417	00:01:12	72	0.0000
nopath	2	4	12	14	708	00:56:03	3363	00:57:00	3420	00:00:57	57	0.0000	00:01:03
nopath	3	6	13	15	667	00:55:48	3348	00:57:02	3422	00:01:14	74	0.0000
nopath	3	6	3	1	667	00:56:04	3364	00:57:05	3425	00:01:01	61	0.0000
nopath	3	6	12	14	667	00:56:12	3372	00:57:06	3426	00:00:54	54	0.0000
nopath	1	3	9	1	763	00:55:59	3359	00:57:32	3452	00:01:33	93	0.0000
nopath	4	1	3	1	792	00:56:34	3394	00:57:34	3454	00:01:00	60	0.0000
nopath	3	6	5	1	667	00:56:24	3384	00:57:37	3457	00:01:13	73	0.0000
nopath	6	2	12	14	748	00:56:32	3392	00:57:37	3457	00:01:05	65	0.0000
nopath	2	3	9	1	679	00:56:36	3396	00:57:37	3457	00:01:01	61	0.0000
nopath	3	6	12	14	667	00:56:34	3394	00:57:38	3458	00:01:04	64	0.0000
nopath	3	6	9	1	667	00:56:40	3400	00:57:40	3460	00:01:00	60	0.0000
nopath	6	1	3	1	832	00:56:10	3370	00:57:41	3461	00:01:31	91	0.0000
nopath	3	6	3	1	667	00:56:43	3403	00:57:41	3461	00:00:58	58	0.0000
nopath	2	4	12	14	708	00:56:48	3408	00:57:43	3463	00:00:55	55	0.0000
nopath	3	6	12	14	667	00:56:48	3408	00:57:43	3463	00:00:55	55	0.0000
nopath	6	2	13	15	748	00:56:44	3404	00:57:43	3463	00:00:59	59	0.0000
nopath	2	3	5	1	679	00:56:51	3411	00:57:45	3465	00:00:54	54	0.0000
nopath	6	1	3	1	832	00:56:39	3399	00:57:45	3465	00:01:06	66	0.0000
nopath	1	2	10	1	504	00:56:23	3383	00:57:53	3473	00:01:30	90	0.0000
nopath	6	1	3	1	832	00:56:47	3407	00:57:53	3473	00:01:06	66	0.0000
nopath	1	2	5	1	504	00:57:07	3427	00:58:00	3480	00:00:53	53	0.0000	00:00:53
nopath	4	2	13	15	708	00:57:19	3439	00:58:19	3499	00:01:00	60	0.0000
nopath	1	3	12	14	763	00:57:01	3421	00:58:23	3503	00:01:22	82	0.0000
nopath	4	1	9	1	792	00:57:12	3432	00:58:24	3504	00:01:12	72	0.0000
nopath	3	6	13	15	667	00:57:06	3426	00:58:29	3509	00:01:23	83	0.0000
nopath	3	6	3	1	667	00:57:23	3443	00:58:32	3512	00:01:09	69	0.0000
nopath	3	6	6	1	667	00:57:29	3449	00:58:33	3513	00:01:04	64	0.0000
nopath	3	6	3	1	667	00:57:36	3456	00:58:35	3515	00:00:59	59	0.0000
nopath	5	2	10	1	701	00:57:17	3437	00:58:35	3515	00:01:18	78	0.0000
nopath	3	7	3	1	302	00:57:55	3475	00:58:41	3521	00:00:46	46	0.0000
nopath	1	2	9	1	504	00:57:26	3446	00:58:41	3521	00:01:15	75	0.0000
nopath	1	3	3	1	763	00:57:17	3437	00:58:52	3532	00:01:35	95	0.0000
nopath	3	6	13	15	667	00:57:53	3473	00:58:59	3539	00:01:06	66	0.0000
nopath	1	3	3	1	763	00:57:47	3467	00:59:12	3552	00:01:25	85	0.0000	00:01:25
nopath	2	3	9	1	679	00:57:59	3479	00:59:16	3556	00:01:17	77	0.0000
nopath	2	3	3	1	679	00:58:21	3501	00:59:21	3561	00:01:00	60	0.0000
nopath	1	2	12	14	504	00:58:13	3493	00:59:22	3562	00:01:09	69	0.0000
nopath	2	4	5	1	708	00:58:31	3511	00:59:25	3565	00:00:54	54	0.0000
nopath	3	5	12	14	621	00:58:06	3486	00:59:25	3565	00:01:19	79	0.0000
nopath	1	2	5	1	504	00:58:26	3506	00:59:28	3568	00:01:02	62	0.0000
nopath	3	6	13	15	667	00:58:10	3490	00:59:31	3571	00:01:21	81	0.0000
nopath	5	3	6	1	621	00:57:58	3478	00:59:33	3573	00:01:35	95	0.0000
nopath	3	6	13	15	667	00:58:13	3493	00:59:34	3574	00:01:21	81	0.0000
nopath	5	2	6	1	701	00:58:28	3508	00:59:35	3575	00:01:07	67	0.0000
nopath	1	7	13	15	542	00:58:36	3516	00:59:35	3575	00:00:59	59	0.0000
nopath	3	6	5	1	667	00:58:27	3507	00:59:35	3575	00:01:08	68	0.0000
nopath	3	6	5	1	667	00:58:36	3516	00:59:37	3577	00:01:01	61	0.0000
nopath	5	1	10	1	785	00:58:20	3500	00:59:37	3577	00:01:17	77	0.0000
nopath	3	4	3	1	375	00:59:10	3550	00:59:46	3586	00:00:36	36	0.0000
nopath	2	3	13	15	679	00:58:32	3512	00:59:55	3595	00:01:23	83	0.0000
nopath	5	6	13	15	380	00:59:05	3545	00:59:55	3595	00:00:50	50	0.0000
nopath	1	3	3	1	763	00:58:16	3496	00:59:57	3597	00:01:41	101	0.0000
nopath	5	6	12	14	380	00:59:21	3561	00:59:58	3598	00:00:37	37	0.0000
nopath	1	3	5	1	763	00:58:38	3518	00:59:59	3599	00:01:21	81	0.0000
nopath	2	4	6	1	708	00:58:44	3524	01:00:06	3606	00:01:22	82	0.0000	00:01:03
nopath	3	6	13	15	667	00:58:43	3523	01:00:10	3610	00:01:27	87	0.0000
nopath	3	6	10	1	667	00:59:00	3540	01:00:11	3611	00:01:11	71	0.0000
nopath	5	1	12	14	785	00:58:31	3511	01:00:12	3612	00:01:41	101	0.0000
nopath	3	6	12	14	667	00:59:04	3544	01:00:13	3613	00:01:09	69	0.0000
nopath	6	1	3	1	832	00:58:47	3527	01:00:14	3614	00:01:27	87	0.0000
nopath	3	6	3	1	667	00:59:12	3552	01:00:15	3615	00:01:03	63	0.0000
nopath	5	2	13	15	701	00:58:58	3538	01:00:17	3617	00:01:19	79	0.0000
nopath	5	1	2	1	785	00:58:56	3536	01:00:20	3620	00:01:24	84	0.0000
nopath	2	5	9	1	701	00:56:40	3400	01:00:23	3623	00:03:43	223	0.0000
nopath	1	2	3	1	504	00:58:46	3526	01:00:25	3625	00:01:39	99	0.0000
nopath	5	1	3	1	785	00:59:06	3546	01:00:25	3625	00:01:19	79	0.0000
nopath	2	6	5	1	748	00:58:15	3495	01:00:28	3628	00:02:13	133	0.0000
nopath	2	5	13	15	701	00:59:15	3555	01:00:29	3629	00:01:14	74	0.0000
nopath	2	3	3	1	679	00:59:22	3562	01:00:34	3634	00:01:12	72	0.0000
nopath	1	7	3	1	542	00:59:31	3571	01:00:35	3635	00:01:04	64	0.0000
nopath	2	4	5	1	708	00:59:03	3543	01:00:35	3635	00:01:32	92	0.0000
nopath	2	3	12	14	679	00:59:26	3566	01:00:37	3637	00:01:11	71	0.0000
nopath	1	3	9	1	763	00:58:55	3535	01:00:44	3644	00:01:49	109	0.0000
nopath	3	6	9	1	667	00:59:23	3563	01:00:56	3656	00:01:33	93	0.0000
nopath	3	6	3	1	667	00:59:27	3567	01:00:58	3658	00:01:31	91	0.0000
nopath	6	2	5	1	748	00:59:40	3580	01:00:59	3659	00:01:19	79	0.0000
nopath	3	6	5	1	667	00:59:36	3576	01:01:00	3660	00:01:24	84	0.0000	00:01:11
nopath	6	1	10	1	832	00:59:15	3555	01:01:01	3661	00:01:46	106	0.0000
nopath	5	3	3	1	621	01:00:02	3602	01:01:02	3662	00:01:00	60	0.0000
nopath	3	6	3	1	667	00:59:43	3583	01:01:02	3662	00:01:19	79	0.0000
nopath	5	3	9	1	621	01:00:05	3605	01:01:03	3663	00:00:58	58	0.0000
nopath	6	1	3	1	832	00:59:39	3579	01:01:03	3663	00:01:24	84	0.0000
nopath	5	4	3	1	650	00:59:57	3597	01:01:03	3663	00:01:06	66	0.0000
nopath	1	2	7	1	504	00:59:57	3597	01:01:05	3665	00:01:08	68	0.0000
nopath	2	3	5	1	679	00:59:52	3592	01:01:14	3674	00:01:22	82	0.0000
nopath	2	4	9	1	708	00:59:38	3578	01:01:15	3675	00:01:37	97	0.0000
nopath	4	2	3	1	708	00:59:40	3580	01:01:15	3675	00:01:35	95	0.0000
nopath	4	2	12	14	708	01:00:14	3614	01:01:17	3677	00:01:03	63	0.0000
nopath	3	2	12	14	679	01:00:17	3617	01:01:21	3681	00:01:04	64	0.0000
nopath	5	6	5	1	380	01:01:02	3662	01:01:35	3695	00:00:33	33	0.0000
nopath	2	7	3	1	458	01:00:53	3653	01:01:35	3695	00:00:42	42	0.0000
nopath	5	3	12	14	621	01:00:18	3618	01:01:35	3695	00:01:17	77	0.0000
nopath	5	3	3	1	621	01:00:26	3626	01:01:37	3697	00:01:11	71	0.0000
nopath	6	1	3	1	832	00:59:47	3587	01:01:41	3701	00:01:54	114	0.0000
nopath	6	1	3	1	832	01:00:20	3620	01:01:43	3703	00:01:23	83	0.0000
nopath	6	1	3	1	832	01:00:33	3633	01:01:45	3705	00:01:12	72	0.0000
nopath	2	4	5	1	708	00:59:54	3594	01:01:45	3705	00:01:51	111	0.0000
nopath	3	6	12	14	667	01:00:18	3618	01:01:47	3707	00:01:29	89	0.0000
nopath	2	4	9	1	708	01:00:01	3601	01:01:47	3707	00:01:46	106	0.0000
nopath	6	1	13	15	832	01:00:35	3635	01:01:48	3708	00:01:13	73	0.0000
nopath	3	6	3	1	667	01:00:23	3623	01:01:49	3709	00:01:26	86	0.0000
nopath	2	4	3	1	708	01:00:05	3605	01:01:50	3710	00:01:45	105	0.0000
nopath	1	3	10	1	763	01:00:00	3600	01:01:51	3711	00:01:51	111	0.0000
nopath	3	6	10	1	667	01:00:31	3631	01:01:53	3713	00:01:22	82	0.0000
nopath	1	3	12	14	763	01:00:18	3618	01:01:54	3714	00:01:36	96	0.0000
nopath	3	2	3	1	679	01:00:20	3620	01:01:55	3715	00:01:35	95	0.0000
nopath	3	6	9	1	667	01:00:43	3643	01:01:58	3718	00:01:15	75	0.0000
nopath	3	6	3	1	667	01:00:49	3649	01:02:00	3720	00:01:11	71	0.0000	00:01:20
nopath	1	6	13	15	832	00:59:35	3575	01:02:09	3729	00:02:34	154	0.0000
nopath	3	6	12	14	667	01:00:53	3653	01:02:17	3737	00:01:24	84	0.0000
nopath	5	4	10	1	650	01:00:47	3647	01:02:19	3739	00:01:32	92	0.0000
nopath	6	5	5	1	380	01:01:35	3695	01:02:19	3739	00:00:44	44	0.0000
nopath	5	1	5	1	785	01:00:51	3651	01:02:21	3741	00:01:30	90	0.0000
nopath	5	1	10	1	785	01:00:55	3655	01:02:23	3743	00:01:28	88	0.0000
nopath	2	3	12	14	679	01:00:31	3631	01:02:23	3743	00:01:52	112	0.0000
nopath	2	3	9	1	679	01:00:33	3633	01:02:26	3746	00:01:53	113	0.0000
nopath	3	6	9	1	667	01:01:05	3665	01:02:27	3747	00:01:22	82	0.0000
nopath	2	3	9	1	679	01:00:41	3641	01:02:28	3748	00:01:47	107	0.0000
nopath	2	4	5	1	708	01:01:10	3670	01:02:31	3751	00:01:21	81	0.0000
nopath	3	6	3	1	667	01:01:10	3670	01:02:31	3751	00:01:21	81	0.0000
nopath	3	6	12	14	667	01:01:20	3680	01:02:33	3753	00:01:13	73	0.0000
nopath	2	4	10	1	708	01:01:12	3672	01:02:33	3753	00:01:21	81	0.0000
nopath	3	6	10	1	667	01:01:23	3683	01:02:36	3756	00:01:13	73	0.0000
nopath	2	4	3	1	708	01:01:18	3678	01:02:36	3756	00:01:18	78	0.0000
nopath	6	5	10	1	380	01:01:40	3700	01:02:37	3757	00:00:57	57	0.0000
nopath	3	6	12	14	667	01:01:30	3690	01:02:38	3758	00:01:08	68	0.0000
nopath	3	6	3	1	667	01:01:33	3693	01:02:40	3760	00:01:07	67	0.0000
nopath	4	2	9	1	708	01:01:52	3712	01:02:46	3766	00:00:54	54	0.0000
nopath	6	3	3	1	667	01:01:45	3705	01:02:56	3776	00:01:11	71	0.0000
nopath	2	4	3	1	708	01:01:22	3682	01:03:05	3785	00:01:43	103	0.0000	00:01:34
nopath	2	4	5	1	708	01:01:26	3686	01:03:06	3786	00:01:40	100	0.0000
nopath	2	1	12	14	504	01:02:19	3739	01:03:07	3787	00:00:48	48	0.0000
nopath	3	5	3	1	621	01:01:42	3702	01:03:09	3789	00:01:27	87	0.0000
nopath	5	3	3	1	621	01:01:43	3703	01:03:13	3793	00:01:30	90	0.0000
nopath	3	6	12	14	667	01:01:50	3710	01:03:14	3794	00:01:24	84	0.0000
nopath	3	6	5	1	667	01:01:57	3717	01:03:17	3797	00:01:20	80	0.0000
nopath	3	5	9	1	621	01:02:14	3734	01:03:19	3799	00:01:05	65	0.0000
nopath	1	2	10	1	504	01:02:36	3756	01:03:21	3801	00:00:45	45	0.0000
nopath	1	2	5	1	504	01:02:40	3760	01:03:25	3805	00:00:45	45	0.0000
nopath	3	4	3	1	375	01:02:47	3767	01:03:28	3808	00:00:41	41	0.0000
nopath	5	4	13	15	650	01:02:03	3723	01:03:32	3812	00:01:29	89	0.0000
nopath	2	3	13	15	679	01:01:32	3692	01:03:35	3815	00:02:03	123	0.0000
nopath	6	1	9	1	832	01:01:51	3711	01:03:35	3815	00:01:44	104	0.0000
nopath	3	5	5	1	621	01:02:15	3735	01:03:36	3816	00:01:21	81	0.0000
nopath	2	3	5	1	679	01:01:34	3694	01:03:37	3817	00:02:03	123	0.0000
nopath	6	1	6	1	832	01:02:24	3744	01:03:37	3817	00:01:13	73	0.0000
nopath	2	4	12	14	708	01:01:58	3718	01:03:40	3820	00:01:42	102	0.0000
nopath	3	6	13	15	667	01:02:28	3748	01:03:42	3822	00:01:14	74	0.0000
nopath	2	4	5	1	708	01:02:11	3731	01:03:42	3822	00:01:31	91	0.0000
nopath	1	7	10	1	542	01:02:57	3777	01:03:44	3824	00:00:47	47	0.0000
nopath	3	6	6	1	667	01:02:33	3753	01:03:45	3825	00:01:12	72	0.0000
nopath	3	6	3	1	667	01:02:41	3761	01:03:47	3827	00:01:06	66	0.0000
nopath	1	7	3	1	542	01:02:58	3778	01:03:48	3828	00:00:50	50	0.0000
nopath	3	6	9	1	667	01:02:43	3763	01:03:49	3829	00:01:06	66	0.0000
nopath	5	3	9	1	621	01:02:07	3727	01:03:53	3833	00:01:46	106	0.0000
nopath	5	3	3	1	621	01:02:22	3742	01:03:55	3835	00:01:33	93	0.0000
nopath	3	4	12	14	375	01:03:02	3782	01:03:58	3838	00:00:56	56	0.0000
nopath	1	3	6	1	763	01:02:52	3772	01:04:02	3842	00:01:10	70	0.0000	00:01:34
nopath	3	2	3	1	679	01:01:37	3697	01:04:05	3845	00:02:28	148	0.0000
nopath	3	2	7	1	679	01:01:46	3706	01:04:07	3847	00:02:21	141	0.0000
nopath	3	6	3	1	667	01:02:58	3778	01:04:16	3856	00:01:18	78	0.0000
nopath	5	4	5	1	650	01:02:33	3753	01:04:18	3858	00:01:45	105	0.0000
nopath	6	3	3	1	667	01:03:14	3794	01:04:18	3858	00:01:04	64	0.0000
nopath	6	7	9	1	624	01:02:50	3770	01:04:20	3860	00:01:30	90	0.0000
nopath	5	3	12	14	621	01:03:06	3786	01:04:21	3861	00:01:15	75	0.0000
nopath	2	1	5	1	504	01:03:40	3820	01:04:24	3864	00:00:44	44	0.0000
nopath	5	7	12	14	577	01:03:26	3806	01:04:30	3870	00:01:04	64	0.0000
nopath	5	2	13	15	701	01:02:36	3756	01:04:31	3871	00:01:55	115	0.0000
nopath	6	1	3	1	832	01:02:58	3778	01:04:31	3871	00:01:33	93	0.0000
nopath	6	3	9	1	667	01:03:25	3805	01:04:33	3873	00:01:08	68	0.0000
nopath	6	1	12	14	832	01:03:04	3784	01:04:34	3874	00:01:30	90	0.0000
nopath	3	7	3	1	302	01:03:43	3823	01:04:34	3874	00:00:51	51	0.0000
nopath	3	6	9	1	667	01:03:29	3809	01:04:38	3878	00:01:09	69	0.0000
nopath	3	6	10	1	667	01:03:35	3815	01:04:41	3881	00:01:06	66	0.0000
nopath	3	2	12	14	679	01:03:14	3794	01:04:46	3886	00:01:32	92	0.0000
nopath	6	7	12	14	624	01:03:35	3815	01:04:46	3886	00:01:11	71	0.0000
nopath	6	4	3	1	696	01:03:54	3834	01:04:50	3890	00:00:56	56	0.0000
nopath	3	6	9	1	667	01:03:45	3825	01:04:52	3892	00:01:07	67	0.0000
nopath	1	3	12	14	763	01:03:00	3780	01:04:53	3893	00:01:53	113	0.0000
nopath	3	6	6	1	667	01:03:49	3829	01:04:55	3895	00:01:06	66	0.0000
nopath	1	3	3	1	763	01:03:07	3787	01:04:55	3895	00:01:48	108	0.0000
nopath	2	3	9	1	679	01:03:29	3809	01:04:58	3898	00:01:29	89	0.0000
nopath	3	5	12	14	621	01:04:02	3842	01:04:58	3898	00:00:56	56	0.0000
nopath	3	6	5	1	667	01:04:16	3856	01:05:06	3906	00:00:50	50	0.0000	00:01:11
nopath	2	3	5	1	679	01:03:51	3831	01:05:06	3906	00:01:15	75	0.0000
nopath	2	1	12	14	504	01:04:19	3859	01:05:07	3907	00:00:48	48	0.0000
nopath	2	3	3	1	679	01:04:03	3843	01:05:08	3908	00:01:05	65	0.0000
nopath	6	2	13	15	748	01:03:30	3810	01:05:08	3908	00:01:38	98	0.0000
nopath	2	4	3	1	708	01:04:04	3844	01:05:11	3911	00:01:07	67	0.0000
nopath	1	2	3	1	504	01:04:05	3845	01:05:12	3912	00:01:07	67	0.0000
nopath	2	3	7	1	679	01:04:12	3852	01:05:12	3912	00:01:00	60	0.0000
nopath	4	3	3	1	375	01:04:33	3873	01:05:14	3914	00:00:41	41	0.0000
nopath	1	2	3	1	504	01:04:07	3847	01:05:16	3916	00:01:09	69	0.0000
nopath	2	1	13	15	504	01:04:44	3884	01:05:40	3940	00:00:56	56	0.0000
nopath	5	4	5	1	650	01:03:44	3824	01:05:41	3941	00:01:57	117	0.0000
nopath	3	6	10	1	667	01:04:34	3874	01:05:44	3944	00:01:10	70	0.0000
nopath	3	6	13	15	667	01:04:48	3888	01:05:49	3949	00:01:01	61	0.0000
nopath	2	4	3	1	708	01:05:00	3900	01:05:54	3954	00:00:54	54	0.0000
nopath	2	3	3	1	679	01:05:01	3901	01:05:56	3956	00:00:55	55	0.0000
nopath	5	2	5	1	701	01:04:43	3883	01:05:57	3957	00:01:14	74	0.0000
nopath	6	1	3	1	832	01:04:23	3863	01:06:01	3961	00:01:38	98	0.0000	00:01:23
nopath	2	4	12	14	708	01:05:09	3909	01:06:03	3963	00:00:54	54	0.0000
nopath	1	2	3	1	504	01:04:12	3852	01:06:04	3964	00:01:52	112	0.0000
nopath	5	1	12	14	785	01:04:47	3887	01:06:05	3965	00:01:18	78	0.0000
nopath	3	5	3	1	621	01:05:17	3917	01:06:07	3967	00:00:50	50	0.0000
nopath	3	4	3	1	375	01:05:23	3923	01:06:16	3976	00:00:53	53	0.0000
nopath	6	7	9	1	624	01:04:55	3895	01:06:17	3977	00:01:22	82	0.0000
nopath	4	2	13	15	708	01:04:42	3882	01:06:20	3980	00:01:38	98	0.0000
nopath	1	3	5	1	763	01:04:20	3860	01:06:32	3992	00:02:12	132	0.0000
nopath	5	6	13	15	380	01:06:01	3961	01:06:37	3997	00:00:36	36	0.0000
nopath	1	4	12	14	792	01:04:34	3874	01:06:37	3997	00:02:03	123	0.0000
nopath	2	4	5	1	708	01:05:25	3925	01:06:39	3999	00:01:14	74	0.0000
nopath	2	4	13	15	708	01:05:27	3927	01:06:42	4002	00:01:15	75	0.0000
nopath	4	7	12	14	331	01:06:13	3973	01:06:45	4005	00:00:32	32	0.0000
nopath	1	2	3	1	504	01:05:43	3943	01:06:46	4006	00:01:03	63	0.0000
nopath	2	4	13	15	708	01:05:31	3931	01:06:46	4006	00:01:15	75	0.0000
nopath	3	6	12	14	667	01:05:34	3934	01:06:47	4007	00:01:13	73	0.0000
nopath	1	7	10	1	542	01:05:25	3925	01:06:48	4008	00:01:23	83	0.0000
nopath	3	6	3	1	667	01:05:36	3936	01:06:49	4009	00:01:13	73	0.0000
nopath	3	6	10	1	667	01:05:49	3949	01:06:50	4010	00:01:01	61	0.0000
nopath	1	7	12	14	542	01:05:51	3951	01:06:53	4013	00:01:02	62	0.0000
nopath	6	5	10	1	380	01:06:18	3978	01:06:54	4014	00:00:36	36	0.0000
nopath	4	2	5	1	708	01:05:48	3948	01:06:56	4016	00:01:08	68	0.0000
nopath	2	3	9	1	679	01:05:54	3954	01:07:04	4024	00:01:10	70	0.0000	00:01:19
nopath	2	4	12	14	708	01:05:35	3935	01:07:06	4026	00:01:31	91	0.0000
nopath	1	3	12	14	763	01:05:19	3919	01:07:07	4027	00:01:48	108	0.0000
nopath	2	1	12	14	504	01:05:59	3959	01:07:08	4028	00:01:09	69	0.0000
nopath	1	3	9	1	763	01:05:47	3947	01:07:09	4029	00:01:22	82	0.0000
nopath	5	1	10	1	785	01:06:04	3964	01:07:21	4041	00:01:17	77	0.0000
nopath	6	1	3	1	832	01:06:13	3973	01:07:23	4043	00:01:10	70	0.0000
nopath	3	6	2	1	667	01:06:16	3976	01:07:26	4046	00:01:10	70	0.0000
nopath	3	6	3	1	667	01:06:18	3978	01:07:28	4048	00:01:10	70	0.0000
nopath	4	5	13	15	650	01:06:42	4002	01:07:42	4062	00:01:00	60	0.0000
nopath	2	3	6	1	679	01:06:19	3979	01:07:44	4064	00:01:25	85	0.0000
nopath	2	4	5	1	708	01:06:18	3978	01:07:45	4065	00:01:27	87	0.0000
nopath	2	1	3	1	504	01:06:46	4006	01:07:47	4067	00:01:01	61	0.0000
nopath	5	1	5	1	785	01:06:39	3999	01:07:51	4071	00:01:12	72	0.0000
nopath	3	6	6	1	667	01:06:21	3981	01:07:56	4076	00:01:35	95	0.0000
nopath	3	6	5	1	667	01:06:34	3994	01:07:58	4078	00:01:24	84	0.0000
nopath	3	6	13	15	667	01:06:41	4001	01:08:02	4082	00:01:21	81	0.0000	00:01:13
nopath	3	6	5	1	667	01:06:43	4003	01:08:04	4084	00:01:21	81	0.0000
nopath	5	3	12	14	621	01:06:56	4016	01:08:04	4084	00:01:08	68	0.0000
nopath	3	6	3	1	667	01:06:46	4006	01:08:06	4086	00:01:20	80	0.0000
nopath	3	6	5	1	667	01:06:54	4014	01:08:07	4087	00:01:13	73	0.0000
nopath	3	6	6	1	667	01:06:57	4017	01:08:10	4090	00:01:13	73	0.0000
nopath	2	3	12	14	679	01:06:25	3985	01:08:13	4093	00:01:48	108	0.0000
nopath	4	7	5	1	331	01:07:25	4045	01:08:15	4095	00:00:50	50	0.0000
nopath	3	6	3	1	667	01:07:10	4030	01:08:15	4095	00:01:05	65	0.0000
nopath	2	4	8	1	708	01:06:33	3993	01:08:16	4096	00:01:43	103	0.0000
nopath	1	3	3	1	763	01:06:15	3975	01:08:17	4097	00:02:02	122	0.0000
nopath	3	5	3	1	621	01:07:17	4037	01:08:18	4098	00:01:01	61	0.0000
nopath	1	3	12	14	763	01:06:51	4011	01:08:20	4100	00:01:29	89	0.0000
nopath	1	3	3	1	763	01:07:06	4026	01:08:22	4102	00:01:16	76	0.0000
nopath	3	6	13	15	667	01:07:20	4040	01:08:22	4102	00:01:02	62	0.0000
nopath	6	2	10	1	748	01:07:22	4042	01:08:25	4105	00:01:03	63	0.0000
nopath	1	2	5	1	504	01:07:25	4045	01:08:32	4112	00:01:07	67	0.0000
nopath	6	1	3	1	832	01:07:28	4048	01:08:32	4112	00:01:04	64	0.0000
nopath	1	2	5	1	504	01:07:53	4073	01:08:40	4120	00:00:47	47	0.0000
nopath	3	2	3	1	679	01:07:21	4041	01:08:45	4125	00:01:24	84	0.0000
nopath	4	2	12	14	708	01:07:33	4053	01:08:47	4127	00:01:14	74	0.0000
nopath	3	6	9	1	667	01:07:38	4058	01:08:56	4136	00:01:18	78	0.0000
nopath	3	6	3	1	667	01:07:47	4067	01:08:57	4137	00:01:10	70	0.0000
nopath	2	1	7	1	504	01:07:59	4079	01:08:57	4137	00:00:58	58	0.0000
nopath	2	1	9	1	504	01:08:10	4090	01:09:00	4140	00:00:50	50	0.0000	00:00:54
nopath	3	6	13	15	667	01:08:09	4089	01:09:09	4149	00:01:00	60	0.0000
nopath	3	6	12	14	667	01:08:22	4102	01:09:12	4152	00:00:50	50	0.0000
nopath	5	1	12	14	785	01:07:32	4052	01:09:12	4152	00:01:40	100	0.0000
nopath	2	3	12	14	679	01:07:36	4056	01:09:13	4153	00:01:37	97	0.0000
nopath	5	1	12	14	785	01:08:02	4082	01:09:14	4154	00:01:12	72	0.0000
nopath	3	2	5	1	679	01:08:08	4088	01:09:25	4165	00:01:17	77	0.0000
nopath	3	7	6	1	302	01:08:47	4127	01:09:37	4177	00:00:50	50	0.0000
nopath	2	1	12	14	504	01:08:27	4107	01:09:38	4178	00:01:11	71	0.0000
nopath	2	3	6	1	679	01:08:24	4104	01:09:42	4182	00:01:18	78	0.0000
nopath	2	1	9	1	504	01:08:54	4134	01:09:44	4184	00:00:50	50	0.0000
nopath	1	4	6	1	792	01:07:54	4074	01:09:46	4186	00:01:52	112	0.0000
nopath	3	1	12	14	763	01:08:34	4114	01:09:46	4186	00:01:12	72	0.0000
nopath	2	4	5	1	708	01:08:43	4123	01:09:50	4190	00:01:07	67	0.0000
nopath	3	5	3	1	621	01:08:46	4126	01:09:51	4191	00:01:05	65	0.0000
nopath	6	1	12	14	832	01:08:01	4081	01:09:52	4192	00:01:51	111	0.0000
nopath	3	2	2	1	679	01:08:37	4117	01:09:55	4195	00:01:18	78	0.0000
nopath	2	4	3	1	708	01:08:59	4139	01:09:55	4195	00:00:56	56	0.0000
nopath	3	6	10	1	667	01:09:01	4141	01:09:57	4197	00:00:56	56	0.0000
nopath	3	2	12	14	679	01:08:43	4123	01:09:57	4197	00:01:14	74	0.0000
nopath	2	1	12	14	504	01:09:15	4155	01:10:11	4211	00:00:56	56	0.0000	00:00:59
nopath	2	1	12	14	504	01:09:18	4158	01:10:15	4215	00:00:57	57	0.0000
nopath	6	2	6	1	748	01:08:07	4087	01:10:15	4215	00:02:08	128	0.0000
nopath	4	6	12	14	696	01:09:11	4151	01:10:27	4227	00:01:16	76	0.0000
nopath	3	7	6	1	302	01:09:45	4185	01:10:27	4227	00:00:42	42	0.0000
nopath	3	6	3	1	667	01:09:25	4165	01:10:29	4229	00:01:04	64	0.0000
nopath	3	6	12	14	667	01:09:27	4167	01:10:33	4233	00:01:06	66	0.0000
nopath	2	3	12	14	679	01:09:09	4149	01:10:43	4243	00:01:34	94	0.0000
nopath	2	3	12	14	679	01:09:46	4186	01:10:47	4247	00:01:01	61	0.0000
nopath	3	5	6	1	621	01:09:49	4189	01:10:48	4248	00:00:59	59	0.0000
nopath	2	3	9	1	679	01:09:47	4187	01:10:50	4250	00:01:03	63	0.0000
nopath	3	6	9	1	667	01:09:51	4191	01:10:50	4250	00:00:59	59	0.0000
nopath	5	1	3	1	785	01:09:35	4175	01:10:51	4251	00:01:16	76	0.0000
nopath	2	4	3	1	708	01:09:48	4188	01:10:53	4253	00:01:05	65	0.0000
nopath	2	3	12	14	679	01:10:02	4202	01:10:55	4255	00:00:53	53	0.0000
nopath	1	7	13	15	542	01:08:53	4133	01:10:57	4257	00:02:04	124	0.0000
nopath	1	2	5	1	504	01:09:11	4151	01:10:57	4257	00:01:46	106	0.0000
nopath	1	7	9	1	542	01:08:56	4136	01:11:01	4261	00:02:05	125	0.0000	00:01:10
nopath	3	2	3	1	679	01:10:04	4204	01:11:05	4265	00:01:01	61	0.0000
nopath	6	7	12	14	624	01:09:41	4181	01:11:09	4269	00:01:28	88	0.0000
nopath	4	1	9	1	792	01:10:12	4212	01:11:19	4279	00:01:07	67	0.0000
nopath	2	3	3	1	679	01:10:03	4203	01:11:22	4282	00:01:19	79	0.0000
nopath	1	3	3	1	763	01:09:52	4192	01:11:25	4285	00:01:33	93	0.0000
nopath	2	3	3	1	679	01:10:05	4205	01:11:28	4288	00:01:23	83	0.0000
nopath	2	4	9	1	708	01:10:19	4219	01:11:31	4291	00:01:12	72	0.0000
nopath	5	1	12	14	785	01:10:04	4204	01:11:32	4292	00:01:28	88	0.0000
nopath	2	3	10	1	679	01:10:20	4220	01:11:33	4293	00:01:13	73	0.0000
nopath	1	2	12	14	504	01:10:11	4211	01:11:34	4294	00:01:23	83	0.0000
nopath	5	1	3	1	785	01:10:16	4216	01:11:34	4294	00:01:18	78	0.0000
nopath	3	2	9	1	679	01:10:20	4220	01:11:45	4305	00:01:25	85	0.0000
nopath	5	6	9	1	380	01:10:59	4259	01:11:47	4307	00:00:48	48	0.0000
nopath	3	2	12	14	679	01:10:21	4221	01:11:48	4308	00:01:27	87	0.0000
nopath	3	1	3	1	763	01:10:24	4224	01:12:00	4320	00:01:36	96	0.0000	00:01:26
nopath	1	3	5	1	763	01:10:20	4220	01:12:02	4322	00:01:42	102	0.0000
nopath	3	6	3	1	667	01:10:33	4233	01:12:05	4325	00:01:32	92	0.0000
nopath	1	4	5	1	792	01:10:34	4234	01:12:06	4326	00:01:32	92	0.0000
nopath	6	2	12	14	748	01:10:40	4240	01:12:06	4326	00:01:26	86	0.0000
nopath	3	2	5	1	679	01:10:38	4238	01:12:25	4345	00:01:47	107	0.0000
nopath	1	4	10	1	792	01:10:56	4256	01:12:26	4346	00:01:30	90	0.0000
nopath	3	2	3	1	679	01:10:42	4242	01:12:27	4347	00:01:45	105	0.0000
nopath	1	4	3	1	792	01:11:15	4275	01:12:28	4348	00:01:13	73	0.0000
nopath	3	2	5	1	679	01:11:01	4261	01:12:29	4349	00:01:28	88	0.0000
nopath	1	3	13	15	763	01:11:19	4279	01:12:33	4353	00:01:14	74	0.0000
nopath	5	3	10	1	621	01:11:42	4302	01:12:44	4364	00:01:02	62	0.0000
nopath	3	6	13	15	667	01:11:14	4274	01:12:50	4370	00:01:36	96	0.0000
nopath	6	1	12	14	832	01:11:09	4269	01:12:52	4372	00:01:43	103	0.0000
nopath	4	5	10	1	650	01:11:56	4316	01:12:53	4373	00:00:57	57	0.0000
nopath	1	2	10	1	504	01:12:01	4321	01:12:53	4373	00:00:52	52	0.0000
nopath	6	1	5	1	832	01:11:43	4303	01:12:54	4374	00:01:11	71	0.0000
nopath	2	3	8	1	679	01:11:46	4306	01:13:02	4382	00:01:16	76	0.0000	00:01:19
nopath	6	7	13	15	624	01:11:46	4306	01:13:21	4401	00:01:35	95	0.0000
nopath	2	7	12	14	458	01:12:31	4351	01:13:23	4403	00:00:52	52	0.0000
nopath	1	4	9	1	792	01:12:03	4323	01:13:25	4405	00:01:22	82	0.0000
nopath	3	5	12	14	621	01:11:21	4281	01:13:25	4405	00:02:04	124	0.0000
nopath	3	1	5	1	763	01:11:55	4315	01:13:26	4406	00:01:31	91	0.0000
nopath	2	3	5	1	679	01:12:19	4339	01:13:27	4407	00:01:08	68	0.0000
nopath	3	6	12	14	667	01:11:29	4289	01:13:30	4410	00:02:01	121	0.0000
nopath	2	7	3	1	458	01:12:34	4354	01:13:32	4412	00:00:58	58	0.0000
nopath	3	6	12	14	667	01:11:48	4308	01:13:32	4412	00:01:44	104	0.0000
nopath	3	6	12	14	667	01:12:00	4320	01:13:34	4414	00:01:34	94	0.0000
nopath	1	2	12	14	504	01:12:47	4367	01:13:36	4416	00:00:49	49	0.0000
nopath	5	1	12	14	785	01:12:31	4351	01:13:36	4416	00:01:05	65	0.0000
nopath	3	6	3	1	667	01:12:01	4321	01:13:37	4417	00:01:36	96	0.0000
nopath	3	6	12	14	667	01:12:05	4325	01:13:39	4419	00:01:34	94	0.0000
nopath	2	3	5	1	679	01:12:48	4368	01:13:52	4432	00:01:04	64	0.0000
nopath	4	7	2	1	331	01:13:17	4397	01:13:54	4434	00:00:37	37	0.0000
nopath	1	4	10	1	792	01:12:25	4345	01:13:56	4436	00:01:31	91	0.0000
nopath	1	4	12	14	792	01:12:48	4368	01:13:57	4437	00:01:09	69	0.0000
nopath	4	1	12	14	792	01:13:00	4380	01:14:05	4445	00:01:05	65	0.0000	00:01:18
nopath	3	6	3	1	667	01:12:12	4332	01:14:06	4446	00:01:54	114	0.0000
nopath	2	4	5	1	708	01:12:59	4379	01:14:07	4447	00:01:08	68	0.0000
nopath	3	6	10	1	667	01:12:32	4352	01:14:08	4448	00:01:36	96	0.0000
nopath	2	3	3	1	679	01:13:08	4388	01:14:08	4448	00:01:00	60	0.0000
nopath	2	3	9	1	679	01:13:16	4396	01:14:10	4450	00:00:54	54	0.0000
nopath	6	1	9	1	832	01:12:42	4362	01:14:11	4451	00:01:29	89	0.0000
nopath	5	1	9	1	785	01:12:58	4378	01:14:16	4456	00:01:18	78	0.0000
nopath	2	3	9	1	679	01:13:26	4406	01:14:18	4458	00:00:52	52	0.0000
nopath	1	2	5	1	504	01:13:26	4406	01:14:21	4461	00:00:55	55	0.0000
nopath	5	1	12	14	785	01:13:10	4390	01:14:21	4461	00:01:11	71	0.0000
nopath	5	1	6	1	785	01:13:28	4408	01:14:30	4470	00:01:02	62	0.0000
nopath	1	7	9	1	542	01:13:41	4421	01:14:31	4471	00:00:50	50	0.0000
nopath	4	2	10	1	708	01:13:36	4416	01:14:35	4475	00:00:59	59	0.0000
nopath	6	7	3	1	624	01:13:10	4390	01:14:37	4477	00:01:27	87	0.0000
nopath	4	2	13	15	708	01:13:49	4429	01:14:44	4484	00:00:55	55	0.0000
nopath	1	3	13	15	763	01:12:54	4374	01:14:45	4485	00:01:51	111	0.0000
nopath	5	2	5	1	701	01:13:53	4433	01:14:55	4495	00:01:02	62	0.0000
nopath	3	6	3	1	667	01:13:11	4391	01:14:56	4496	00:01:45	105	0.0000
nopath	3	5	5	1	621	01:13:24	4404	01:14:58	4498	00:01:34	94	0.0000
nopath	3	4	10	1	375	01:14:33	4473	01:15:09	4509	00:00:36	36	0.0000	00:00:44
nopath	1	3	3	1	763	01:13:02	4382	01:15:12	4512	00:02:10	130	0.0000
nopath	1	4	3	1	792	01:13:30	4410	01:15:16	4516	00:01:46	106	0.0000
nopath	3	6	12	14	667	01:14:08	4448	01:15:19	4519	00:01:11	71	0.0000
nopath	3	2	10	1	679	01:13:46	4426	01:15:20	4520	00:01:34	94	0.0000
nopath	3	6	13	15	667	01:14:11	4451	01:15:24	4524	00:01:13	73	0.0000
nopath	3	6	3	1	667	01:14:15	4455	01:15:26	4526	00:01:11	71	0.0000
nopath	3	6	12	14	667	01:14:28	4468	01:15:28	4528	00:01:00	60	0.0000
nopath	6	1	12	14	832	01:13:57	4437	01:15:32	4532	00:01:35	95	0.0000
nopath	6	1	9	1	832	01:13:59	4439	01:15:34	4534	00:01:35	95	0.0000
nopath	2	4	10	1	708	01:13:28	4408	01:15:35	4535	00:02:07	127	0.0000
nopath	2	4	6	1	708	01:14:09	4449	01:15:37	4537	00:01:28	88	0.0000
nopath	1	3	9	1	763	01:14:01	4441	01:15:37	4537	00:01:36	96	0.0000
nopath	1	4	10	1	792	01:14:26	4466	01:15:41	4541	00:01:15	75	0.0000
nopath	2	3	13	15	679	01:14:30	4470	01:15:44	4544	00:01:14	74	0.0000
nopath	2	6	9	1	748	01:13:30	4410	01:15:56	4556	00:02:26	146	0.0000
nopath	5	7	3	1	577	01:15:02	4502	01:15:58	4558	00:00:56	56	0.0000
nopath	1	2	9	1	504	01:14:59	4499	01:16:01	4561	00:01:02	62	0.0000	00:01:08
nopath	1	2	3	1	504	01:15:12	4512	01:16:04	4564	00:00:52	52	0.0000
nopath	3	6	5	1	667	01:14:34	4474	01:16:06	4566	00:01:32	92	0.0000
nopath	3	6	9	1	667	01:14:37	4477	01:16:08	4568	00:01:31	91	0.0000
nopath	1	4	6	1	792	01:14:39	4479	01:16:15	4575	00:01:36	96	0.0000
nopath	3	6	5	1	667	01:14:44	4484	01:16:17	4577	00:01:33	93	0.0000
nopath	2	4	3	1	708	01:14:59	4499	01:16:17	4577	00:01:18	78	0.0000
nopath	3	6	9	1	667	01:14:54	4494	01:16:22	4582	00:01:28	88	0.0000
nopath	2	7	12	14	458	01:15:39	4539	01:16:24	4584	00:00:45	45	0.0000
nopath	3	6	3	1	667	01:15:02	4502	01:16:25	4585	00:01:23	83	0.0000
nopath	3	6	12	14	667	01:15:20	4520	01:16:27	4587	00:01:07	67	0.0000
nopath	2	1	3	1	504	01:15:42	4542	01:16:28	4588	00:00:46	46	0.0000
nopath	3	6	5	1	667	01:15:35	4535	01:16:29	4589	00:00:54	54	0.0000
nopath	1	3	13	15	763	01:15:24	4524	01:17:04	4624	00:01:40	100	0.0000	00:01:42
nopath	1	4	3	1	792	01:15:25	4525	01:17:05	4625	00:01:40	100	0.0000
nopath	1	3	3	1	763	01:15:30	4530	01:17:06	4626	00:01:36	96	0.0000
nopath	1	3	3	1	763	01:15:55	4555	01:17:08	4628	00:01:13	73	0.0000
nopath	6	2	10	1	748	01:16:04	4564	01:17:15	4635	00:01:11	71	0.0000
nopath	3	6	5	1	667	01:16:13	4573	01:17:16	4636	00:01:03	63	0.0000
nopath	2	3	12	14	679	01:15:59	4559	01:17:18	4638	00:01:19	79	0.0000
nopath	3	6	9	1	667	01:16:17	4577	01:17:18	4638	00:01:01	61	0.0000
nopath	2	4	5	1	708	01:16:11	4571	01:17:20	4640	00:01:09	69	0.0000
nopath	2	3	13	15	679	01:16:12	4572	01:17:23	4643	00:01:11	71	0.0000
nopath	3	7	3	1	302	01:16:37	4597	01:17:37	4657	00:01:00	60	0.0000
nopath	1	3	5	1	763	01:16:30	4590	01:17:42	4662	00:01:12	72	0.0000
nopath	5	6	9	1	380	01:17:08	4628	01:17:46	4666	00:00:38	38	0.0000
nopath	6	2	12	14	748	01:16:21	4581	01:17:56	4676	00:01:35	95	0.0000
nopath	6	2	5	1	748	01:16:25	4585	01:17:58	4678	00:01:33	93	0.0000
nopath	3	6	5	1	667	01:16:57	4617	01:18:06	4686	00:01:09	69	0.0000	00:01:18
nopath	5	7	10	1	577	01:16:51	4611	01:18:07	4687	00:01:16	76	0.0000
nopath	5	1	3	1	785	01:16:57	4617	01:18:07	4687	00:01:10	70	0.0000
nopath	5	2	12	14	701	01:17:09	4629	01:18:10	4690	00:01:01	61	0.0000
nopath	2	3	3	1	679	01:16:50	4610	01:18:12	4692	00:01:22	82	0.0000
nopath	2	3	9	1	679	01:17:06	4626	01:18:15	4695	00:01:09	69	0.0000
nopath	2	1	6	1	504	01:17:31	4651	01:18:41	4721	00:01:10	70	0.0000
nopath	3	1	5	1	763	01:17:12	4632	01:18:45	4725	00:01:33	93	0.0000
nopath	2	4	3	1	708	01:17:17	4637	01:18:45	4725	00:01:28	88	0.0000
nopath	6	2	7	1	748	01:17:24	4644	01:18:45	4725	00:01:21	81	0.0000
nopath	2	3	13	15	679	01:17:20	4640	01:18:51	4731	00:01:31	91	0.0000
nopath	1	2	3	1	504	01:17:49	4669	01:18:51	4731	00:01:02	62	0.0000
nopath	2	3	12	14	679	01:17:48	4668	01:18:54	4734	00:01:06	66	0.0000
nopath	5	3	9	1	621	01:18:11	4691	01:19:04	4744	00:00:53	53	0.0000	00:01:14
nopath	3	6	3	1	667	01:17:40	4660	01:19:06	4746	00:01:26	86	0.0000
nopath	3	6	5	1	667	01:17:48	4668	01:19:08	4748	00:01:20	80	0.0000
nopath	5	3	5	1	621	01:18:22	4702	01:19:12	4752	00:00:50	50	0.0000
nopath	6	5	5	1	380	01:18:38	4718	01:19:14	4754	00:00:36	36	0.0000
nopath	2	3	10	1	679	01:18:04	4684	01:19:22	4762	00:01:18	78	0.0000
nopath	3	6	7	1	667	01:18:25	4705	01:19:26	4766	00:01:01	61	0.0000
nopath	2	4	5	1	708	01:18:15	4695	01:19:27	4767	00:01:12	72	0.0000
nopath	3	6	3	1	667	01:18:39	4719	01:19:30	4770	00:00:51	51	0.0000
nopath	5	1	9	1	785	01:18:15	4695	01:19:31	4771	00:01:16	76	0.0000
nopath	2	3	13	15	679	01:18:25	4705	01:19:31	4771	00:01:06	66	0.0000
nopath	1	2	5	1	504	01:18:29	4709	01:19:33	4773	00:01:04	64	0.0000
nopath	5	1	9	1	785	01:18:28	4708	01:19:33	4773	00:01:05	65	0.0000
nopath	2	4	5	1	708	01:18:34	4714	01:19:33	4773	00:00:59	59	0.0000
nopath	5	3	9	1	621	01:18:48	4728	01:19:54	4794	00:01:06	66	0.0000
nopath	3	7	12	14	302	01:19:05	4745	01:19:58	4798	00:00:53	53	0.0000
nopath	2	3	13	15	679	01:18:37	4717	01:20:05	4805	00:01:28	88	0.0000	00:01:10
nopath	3	6	3	1	667	01:18:54	4734	01:20:06	4806	00:01:12	72	0.0000
nopath	1	2	9	1	504	01:19:16	4756	01:20:07	4807	00:00:51	51	0.0000
nopath	5	1	3	1	785	01:19:00	4740	01:20:07	4807	00:01:07	67	0.0000
nopath	5	3	12	14	621	01:19:10	4750	01:20:14	4814	00:01:04	64	0.0000
nopath	3	2	6	1	679	01:18:56	4736	01:20:15	4815	00:01:19	79	0.0000
nopath	5	7	5	1	577	01:19:17	4757	01:20:20	4820	00:01:03	63	0.0000
nopath	6	7	10	1	624	01:19:02	4742	01:20:25	4825	00:01:23	83	0.0000
nopath	2	3	3	1	679	01:18:49	4729	01:20:32	4832	00:01:43	103	0.0000
nopath	4	1	5	1	792	01:19:20	4760	01:20:34	4834	00:01:14	74	0.0000
nopath	2	3	7	1	679	01:18:59	4739	01:20:35	4835	00:01:36	96	0.0000
nopath	6	2	12	14	748	01:19:04	4744	01:20:36	4836	00:01:32	92	0.0000
nopath	3	6	12	14	667	01:19:37	4777	01:20:47	4847	00:01:10	70	0.0000
nopath	1	2	3	1	504	01:20:14	4814	01:20:59	4859	00:00:45	45	0.0000
nopath	2	3	9	1	679	01:19:53	4793	01:21:04	4864	00:01:11	71	0.0000	00:01:30
nopath	2	4	3	1	708	01:19:37	4777	01:21:05	4865	00:01:28	88	0.0000
nopath	1	3	3	1	763	01:19:32	4772	01:21:06	4866	00:01:34	94	0.0000
nopath	6	1	12	14	832	01:20:05	4805	01:21:07	4867	00:01:02	62	0.0000
nopath	5	6	12	14	380	01:20:19	4819	01:21:08	4868	00:00:49	49	0.0000
nopath	1	3	9	1	763	01:19:50	4790	01:21:09	4869	00:01:19	79	0.0000
nopath	1	4	5	1	792	01:20:06	4806	01:21:12	4872	00:01:06	66	0.0000
nopath	3	2	2	1	679	01:19:09	4749	01:21:15	4875	00:02:06	126	0.0000
nopath	3	2	10	1	679	01:20:25	4825	01:21:20	4880	00:00:55	55	0.0000
nopath	3	5	2	1	621	01:19:54	4794	01:21:25	4885	00:01:31	91	0.0000
nopath	3	6	12	14	667	01:20:10	4810	01:21:29	4889	00:01:19	79	0.0000
nopath	3	6	3	1	667	01:20:12	4812	01:21:31	4891	00:01:19	79	0.0000
nopath	3	6	10	1	667	01:20:17	4817	01:21:32	4892	00:01:15	75	0.0000
nopath	6	2	5	1	748	01:20:24	4824	01:21:35	4895	00:01:11	71	0.0000
nopath	5	3	13	15	621	01:20:45	4845	01:21:37	4897	00:00:52	52	0.0000
nopath	2	3	12	14	679	01:20:37	4837	01:21:43	4903	00:01:06	66	0.0000
nopath	2	4	3	1	708	01:20:40	4840	01:21:46	4906	00:01:06	66	0.0000
nopath	3	6	9	1	667	01:20:29	4829	01:21:48	4908	00:01:19	79	0.0000
nopath	3	6	3	1	667	01:20:34	4834	01:21:50	4910	00:01:16	76	0.0000
nopath	6	3	10	1	667	01:20:39	4839	01:21:53	4913	00:01:14	74	0.0000
nopath	1	3	3	1	763	01:20:43	4843	01:22:02	4922	00:01:19	79	0.0000	00:01:22
nopath	2	7	9	1	458	01:21:14	4874	01:22:04	4924	00:00:50	50	0.0000
nopath	3	6	3	1	667	01:21:02	4862	01:22:06	4926	00:01:04	64	0.0000
nopath	3	6	5	1	667	01:21:05	4865	01:22:08	4928	00:01:03	63	0.0000
nopath	2	1	5	1	504	01:21:33	4893	01:22:16	4936	00:00:43	43	0.0000
nopath	6	1	6	1	832	01:20:53	4853	01:22:21	4941	00:01:28	88	0.0000
nopath	1	7	10	1	542	01:21:23	4883	01:22:25	4945	00:01:02	62	0.0000
nopath	5	1	6	1	785	01:21:21	4881	01:22:25	4945	00:01:04	64	0.0000
nopath	5	4	3	1	650	01:21:23	4883	01:22:29	4949	00:01:06	66	0.0000
nopath	2	4	12	14	708	01:21:34	4894	01:22:34	4954	00:01:00	60	0.0000
nopath	6	3	6	1	667	01:21:50	4910	01:22:42	4962	00:00:52	52	0.0000
nopath	2	5	9	1	701	01:21:22	4882	01:22:43	4963	00:01:21	81	0.0000
nopath	1	5	13	15	785	01:21:29	4889	01:22:48	4968	00:01:19	79	0.0000
nopath	3	4	10	1	375	01:22:19	4939	01:22:55	4975	00:00:36	36	0.0000
nopath	4	2	12	14	708	01:22:00	4920	01:22:56	4976	00:00:56	56	0.0000
nopath	3	6	13	15	667	01:21:47	4907	01:23:00	4980	00:01:13	73	0.0000	00:01:12
nopath	1	3	5	1	763	01:21:32	4892	01:23:02	4982	00:01:30	90	0.0000
nopath	2	3	9	1	679	01:22:13	4933	01:23:07	4987	00:00:54	54	0.0000
nopath	4	7	9	1	331	01:22:21	4941	01:23:08	4988	00:00:47	47	0.0000
nopath	4	3	3	1	375	01:22:15	4935	01:23:08	4988	00:00:53	53	0.0000
nopath	3	6	13	15	667	01:21:48	4908	01:23:10	4990	00:01:22	82	0.0000
nopath	3	6	10	1	667	01:22:04	4924	01:23:12	4992	00:01:08	68	0.0000
nopath	3	6	9	1	667	01:22:07	4927	01:23:14	4994	00:01:07	67	0.0000
nopath	2	3	13	15	679	01:22:21	4941	01:23:17	4997	00:00:56	56	0.0000
nopath	2	4	13	15	708	01:22:24	4944	01:23:20	5000	00:00:56	56	0.0000
nopath	1	2	12	14	504	01:21:45	4905	01:23:22	5002	00:01:37	97	0.0000
nopath	2	3	3	1	679	01:22:32	4952	01:23:24	5004	00:00:52	52	0.0000
nopath	5	3	9	1	621	01:22:14	4934	01:23:48	5028	00:01:34	94	0.0000
nopath	2	1	3	1	504	01:22:53	4973	01:23:49	5029	00:00:56	56	0.0000
nopath	1	3	2	1	763	01:22:29	4949	01:23:54	5034	00:01:25	85	0.0000
nopath	2	4	5	1	708	01:22:36	4956	01:23:55	5035	00:01:19	79	0.0000
nopath	3	6	3	1	667	01:22:30	4950	01:23:56	5036	00:01:26	86	0.0000
nopath	3	6	10	1	667	01:22:53	4973	01:23:57	5037	00:01:04	64	0.0000
nopath	2	3	3	1	679	01:22:51	4971	01:23:58	5038	00:01:07	67	0.0000
nopath	2	3	10	1	679	01:23:07	4987	01:24:01	5041	00:00:54	54	0.0000	00:00:58
nopath	5	1	5	1	785	01:21:27	4887	01:24:01	5041	00:02:34	154	0.0000
nopath	2	4	3	1	708	01:23:08	4988	01:24:05	5045	00:00:57	57	0.0000
nopath	6	7	3	1	624	01:23:22	5002	01:24:17	5057	00:00:55	55	0.0000
nopath	1	2	3	1	504	01:23:41	5021	01:24:25	5065	00:00:44	44	0.0000
nopath	3	2	9	1	679	01:23:03	4983	01:24:35	5075	00:01:32	92	0.0000
nopath	3	4	3	1	375	01:24:05	5045	01:24:37	5077	00:00:32	32	0.0000
nopath	3	6	13	15	667	01:23:29	5009	01:24:39	5079	00:01:10	70	0.0000
nopath	3	5	12	14	621	01:23:50	5030	01:24:42	5082	00:00:52	52	0.0000
nopath	1	3	12	14	763	01:23:44	5024	01:24:44	5084	00:01:00	60	0.0000
nopath	4	7	3	1	331	01:23:39	5019	01:24:45	5085	00:01:06	66	0.0000
nopath	3	6	12	14	667	01:24:06	5046	01:24:58	5098	00:00:52	52	0.0000
nopath	6	7	5	1	624	01:23:58	5038	01:24:58	5098	00:01:00	60	0.0000
nopath	6	1	9	1	832	01:23:33	5013	01:25:01	5101	00:01:28	88	0.0000	00:01:25
nopath	2	3	12	14	679	01:23:52	5032	01:25:13	5113	00:01:21	81	0.0000
nopath	2	7	3	1	458	01:24:23	5063	01:25:14	5114	00:00:51	51	0.0000
nopath	3	6	8	1	667	01:24:09	5049	01:25:16	5116	00:01:07	67	0.0000
nopath	1	4	9	1	792	01:23:52	5032	01:25:18	5118	00:01:26	86	0.0000
nopath	3	6	12	14	667	01:24:22	5062	01:25:18	5118	00:00:56	56	0.0000
nopath	5	3	3	1	621	01:24:35	5075	01:25:33	5133	00:00:58	58	0.0000
nopath	6	3	3	1	667	01:24:30	5070	01:25:35	5135	00:01:05	65	0.0000
nopath	2	5	6	1	701	01:23:54	5034	01:25:43	5143	00:01:49	109	0.0000
nopath	6	2	9	1	748	01:24:49	5089	01:25:47	5147	00:00:58	58	0.0000
nopath	6	1	3	1	832	01:24:31	5071	01:25:47	5147	00:01:16	76	0.0000
nopath	2	6	9	1	748	01:24:24	5064	01:25:47	5147	00:01:23	83	0.0000
nopath	6	1	3	1	832	01:24:34	5074	01:25:50	5150	00:01:16	76	0.0000
nopath	2	3	5	1	679	01:24:25	5065	01:25:52	5152	00:01:27	87	0.0000
nopath	3	6	9	1	667	01:24:46	5086	01:25:56	5156	00:01:10	70	0.0000
nopath	3	6	5	1	667	01:25:04	5104	01:25:57	5157	00:00:53	53	0.0000
nopath	1	2	3	1	504	01:25:20	5120	01:26:04	5164	00:00:44	44	0.0000	00:00:57
nopath	3	6	9	1	667	01:25:16	5116	01:26:07	5167	00:00:51	51	0.0000
nopath	1	7	3	1	542	01:25:24	5124	01:26:11	5171	00:00:47	47	0.0000
nopath	1	3	10	1	763	01:25:18	5118	01:26:22	5182	00:01:04	64	0.0000
nopath	4	2	8	1	708	01:24:39	5079	01:26:25	5185	00:01:46	106	0.0000
nopath	4	2	3	1	708	01:25:02	5102	01:26:27	5187	00:01:25	85	0.0000
nopath	1	4	5	1	792	01:25:26	5126	01:26:28	5188	00:01:02	62	0.0000
nopath	3	6	12	14	667	01:25:24	5124	01:26:37	5197	00:01:13	73	0.0000
nopath	3	5	10	1	621	01:25:27	5127	01:26:37	5197	00:01:10	70	0.0000
nopath	6	2	3	1	748	01:25:18	5118	01:26:45	5205	00:01:27	87	0.0000
nopath	5	7	12	14	577	01:25:40	5140	01:26:48	5208	00:01:08	68	0.0000
nopath	5	1	3	1	785	01:24:54	5094	01:26:52	5212	00:01:58	118	0.0000
nopath	5	1	10	1	785	01:25:30	5130	01:26:55	5215	00:01:25	85	0.0000
nopath	6	3	13	15	667	01:25:40	5140	01:26:56	5216	00:01:16	76	0.0000
nopath	1	6	13	15	832	01:25:36	5136	01:26:59	5219	00:01:23	83	0.0000
nopath	3	6	3	1	667	01:25:54	5154	01:27:06	5226	00:01:12	72	0.0000	00:01:06
nopath	3	6	10	1	667	01:25:55	5155	01:27:08	5228	00:01:13	73	0.0000
nopath	6	1	5	1	832	01:25:45	5145	01:27:10	5230	00:01:25	85	0.0000
nopath	2	5	10	1	701	01:25:57	5157	01:27:13	5233	00:01:16	76	0.0000
nopath	6	7	12	14	624	01:26:12	5172	01:27:18	5238	00:01:06	66	0.0000
nopath	3	6	7	1	667	01:26:28	5188	01:27:36	5256	00:01:08	68	0.0000
nopath	3	6	3	1	667	01:26:33	5193	01:27:38	5258	00:01:05	65	0.0000
nopath	3	6	5	1	667	01:26:55	5215	01:27:45	5265	00:00:50	50	0.0000
nopath	6	3	5	1	667	01:26:45	5205	01:27:53	5273	00:01:08	68	0.0000
nopath	5	1	12	14	785	01:26:53	5213	01:27:55	5275	00:01:02	62	0.0000
nopath	3	7	3	1	302	01:27:08	5228	01:27:57	5277	00:00:49	49	0.0000
nopath	2	3	9	1	679	01:26:43	5203	01:28:02	5282	00:01:19	79	0.0000	00:01:22
nopath	2	3	3	1	679	01:26:46	5206	01:28:05	5285	00:01:19	79	0.0000
nopath	2	3	5	1	679	01:27:02	5222	01:28:06	5286	00:01:04	64	0.0000
nopath	1	3	12	14	763	01:26:41	5201	01:28:09	5289	00:01:28	88	0.0000
nopath	1	4	3	1	792	01:27:13	5233	01:28:13	5293	00:01:00	60	0.0000
nopath	2	1	3	1	504	01:27:21	5241	01:28:20	5300	00:00:59	59	0.0000
nopath	4	1	6	1	792	01:27:10	5230	01:28:22	5302	00:01:12	72	0.0000
nopath	3	6	3	1	667	01:27:16	5236	01:28:26	5306	00:01:10	70	0.0000
nopath	6	1	12	14	832	01:27:07	5227	01:28:32	5312	00:01:25	85	0.0000
nopath	6	3	3	1	667	01:27:10	5230	01:28:33	5313	00:01:23	83	0.0000
nopath	2	1	3	1	504	01:27:56	5276	01:28:47	5327	00:00:51	51	0.0000
nopath	4	1	5	1	792	01:27:43	5263	01:28:50	5330	00:01:07	67	0.0000
nopath	2	3	9	1	679	01:27:39	5259	01:28:54	5334	00:01:15	75	0.0000
nopath	2	4	12	14	708	01:27:14	5234	01:28:56	5336	00:01:42	102	0.0000
nopath	5	6	5	1	380	01:28:17	5297	01:28:56	5336	00:00:39	39	0.0000
nopath	1	4	9	1	792	01:27:25	5245	01:28:58	5338	00:01:33	93	0.0000
nopath	2	4	3	1	708	01:27:58	5278	01:29:00	5340	00:01:02	62	0.0000	00:01:16
nopath	5	2	13	15	701	01:27:34	5254	01:29:01	5341	00:01:27	87	0.0000
nopath	2	4	3	1	708	01:28:03	5283	01:29:02	5342	00:00:59	59	0.0000
nopath	5	1	12	14	785	01:27:22	5242	01:29:02	5342	00:01:40	100	0.0000
nopath	3	6	12	14	667	01:27:52	5272	01:29:07	5347	00:01:15	75	0.0000
nopath	5	1	3	1	785	01:27:38	5258	01:29:07	5347	00:01:29	89	0.0000
nopath	3	6	3	1	667	01:27:58	5278	01:29:09	5349	00:01:11	71	0.0000
nopath	5	1	5	1	785	01:27:42	5262	01:29:10	5350	00:01:28	88	0.0000
nopath	3	6	3	1	667	01:28:03	5283	01:29:11	5351	00:01:08	68	0.0000
nopath	5	3	12	14	621	01:28:14	5294	01:29:12	5352	00:00:58	58	0.0000
nopath	3	6	3	1	667	01:28:09	5289	01:29:13	5353	00:01:04	64	0.0000
nopath	2	1	2	1	504	01:28:30	5310	01:29:30	5370	00:01:00	60	0.0000
nopath	6	7	12	14	624	01:28:19	5299	01:29:30	5370	00:01:11	71	0.0000
nopath	2	3	3	1	679	01:28:17	5297	01:29:32	5372	00:01:15	75	0.0000
nopath	3	7	5	1	302	01:28:59	5339	01:29:33	5373	00:00:34	34	0.0000
nopath	1	3	9	1	763	01:28:22	5302	01:29:35	5375	00:01:13	73	0.0000
nopath	3	6	12	14	667	01:28:31	5311	01:29:36	5376	00:01:05	65	0.0000
nopath	3	5	9	1	621	01:28:32	5312	01:29:38	5378	00:01:06	66	0.0000
nopath	2	4	2	1	708	01:28:28	5308	01:29:38	5378	00:01:10	70	0.0000
nopath	3	6	12	14	667	01:28:47	5327	01:29:41	5381	00:00:54	54	0.0000
nopath	5	1	12	14	785	01:27:56	5276	01:29:42	5382	00:01:46	106	0.0000
nopath	2	4	3	1	708	01:28:35	5315	01:29:42	5382	00:01:07	67	0.0000
nopath	3	6	3	1	667	01:28:52	5332	01:29:44	5384	00:00:52	52	0.0000
nopath	5	1	12	14	785	01:28:00	5280	01:29:44	5384	00:01:44	104	0.0000
nopath	2	3	13	15	679	01:28:36	5316	01:30:05	5405	00:01:29	89	0.0000	00:01:16
nopath	1	4	12	14	792	01:28:40	5320	01:30:07	5407	00:01:27	87	0.0000
nopath	3	6	13	15	667	01:29:09	5349	01:30:19	5419	00:01:10	70	0.0000
nopath	1	3	12	14	763	01:29:01	5341	01:30:33	5433	00:01:32	92	0.0000
nopath	4	3	10	1	375	01:28:47	5327	01:30:36	5436	00:01:49	109	0.0000
nopath	1	4	12	14	792	01:29:47	5387	01:30:45	5445	00:00:58	58	0.0000
nopath	3	6	12	14	667	01:29:21	5361	01:30:47	5447	00:01:26	86	0.0000
nopath	3	6	3	1	667	01:29:27	5367	01:30:49	5449	00:01:22	82	0.0000
nopath	3	6	12	14	667	01:29:40	5380	01:30:51	5451	00:01:11	71	0.0000
nopath	3	6	5	1	667	01:29:42	5382	01:30:53	5453	00:01:11	71	0.0000
nopath	5	7	12	14	577	01:29:50	5390	01:30:58	5458	00:01:08	68	0.0000
nopath	4	2	5	1	708	01:28:53	5333	01:31:00	5460	00:02:07	127	0.0000	00:01:17
nopath	5	1	6	1	785	01:29:09	5349	01:31:11	5471	00:02:02	122	0.0000
nopath	2	4	9	1	708	01:30:10	5410	01:31:15	5475	00:01:05	65	0.0000
nopath	2	3	12	14	679	01:30:22	5422	01:31:17	5477	00:00:55	55	0.0000
nopath	3	5	12	14	621	01:30:15	5415	01:31:35	5495	00:01:20	80	0.0000
nopath	3	4	3	1	375	01:30:44	5444	01:31:36	5496	00:00:52	52	0.0000
nopath	3	6	12	14	667	01:30:35	5435	01:31:39	5499	00:01:04	64	0.0000
nopath	5	2	10	1	701	01:30:29	5429	01:31:41	5501	00:01:12	72	0.0000
nopath	5	1	9	1	785	01:29:37	5377	01:31:41	5501	00:02:04	124	0.0000
nopath	2	3	12	14	679	01:30:42	5442	01:31:43	5503	00:01:01	61	0.0000
nopath	5	1	3	1	785	01:29:55	5395	01:31:44	5504	00:01:49	109	0.0000
nopath	2	3	10	1	679	01:30:47	5447	01:31:46	5506	00:00:59	59	0.0000
nopath	2	4	9	1	708	01:30:51	5451	01:31:49	5509	00:00:58	58	0.0000
nopath	2	3	10	1	679	01:30:55	5455	01:31:50	5510	00:00:55	55	0.0000
nopath	1	2	3	1	504	01:31:07	5467	01:31:53	5513	00:00:46	46	0.0000
nopath	6	1	2	1	832	01:30:56	5456	01:32:05	5525	00:01:09	69	0.0000	00:01:18
nopath	1	3	5	1	763	01:30:39	5439	01:32:12	5532	00:01:33	93	0.0000
nopath	2	6	12	14	748	01:30:25	5425	01:32:27	5547	00:02:02	122	0.0000
nopath	3	2	12	14	679	01:31:24	5484	01:32:31	5551	00:01:07	67	0.0000
nopath	2	1	12	14	504	01:31:41	5501	01:32:31	5551	00:00:50	50	0.0000
nopath	3	6	6	1	667	01:31:17	5477	01:32:36	5556	00:01:19	79	0.0000
nopath	1	2	3	1	504	01:31:40	5500	01:32:41	5561	00:01:01	61	0.0000
nopath	1	3	9	1	763	01:31:15	5475	01:32:42	5562	00:01:27	87	0.0000
nopath	2	3	9	1	679	01:31:17	5477	01:32:45	5565	00:01:28	88	0.0000
nopath	3	2	3	1	679	01:31:37	5497	01:32:55	5575	00:01:18	78	0.0000
nopath	3	2	3	1	679	01:31:53	5513	01:32:57	5577	00:01:04	64	0.0000
nopath	1	3	5	1	763	01:31:53	5513	01:33:05	5585	00:01:12	72	0.0000	00:01:20
nopath	2	4	12	14	708	01:31:44	5504	01:33:06	5586	00:01:22	82	0.0000
nopath	4	3	3	1	375	01:32:10	5530	01:33:08	5588	00:00:58	58	0.0000
nopath	3	6	13	15	667	01:31:58	5518	01:33:10	5590	00:01:12	72	0.0000
nopath	3	6	12	14	667	01:32:04	5524	01:33:11	5591	00:01:07	67	0.0000
nopath	5	2	3	1	701	01:32:14	5534	01:33:17	5597	00:01:03	63	0.0000
nopath	5	1	5	1	785	01:31:29	5489	01:33:21	5601	00:01:52	112	0.0000
nopath	5	3	6	1	621	01:31:02	5462	01:33:23	5603	00:02:21	141	0.0000
nopath	5	3	5	1	621	01:32:06	5526	01:33:26	5606	00:01:20	80	0.0000
nopath	2	3	2	1	679	01:32:06	5526	01:33:32	5612	00:01:26	86	0.0000
nopath	3	2	5	1	679	01:32:18	5538	01:33:35	5615	00:01:17	77	0.0000
nopath	2	3	12	14	679	01:32:23	5543	01:33:36	5616	00:01:13	73	0.0000
nopath	2	4	12	14	708	01:32:30	5550	01:33:40	5620	00:01:10	70	0.0000
nopath	1	3	12	14	763	01:32:11	5531	01:33:42	5622	00:01:31	91	0.0000
nopath	1	3	3	1	763	01:32:35	5555	01:33:44	5624	00:01:09	69	0.0000
nopath	5	7	3	1	577	01:32:43	5563	01:33:57	5637	00:01:14	74	0.0000
nopath	5	1	13	15	785	01:32:40	5560	01:34:00	5640	00:01:20	80	0.0000	00:01:27
nopath	2	3	10	1	679	01:32:47	5567	01:34:04	5644	00:01:17	77	0.0000
nopath	2	4	12	14	708	01:32:44	5564	01:34:06	5646	00:01:22	82	0.0000
nopath	2	4	5	1	708	01:33:18	5598	01:34:11	5651	00:00:53	53	0.0000
nopath	6	1	3	1	832	01:32:49	5569	01:34:15	5655	00:01:26	86	0.0000
nopath	3	2	10	1	679	01:33:12	5592	01:34:25	5665	00:01:13	73	0.0000
nopath	4	1	9	1	792	01:33:35	5615	01:34:39	5679	00:01:04	64	0.0000
nopath	3	6	13	15	667	01:33:37	5617	01:34:49	5689	00:01:12	72	0.0000
nopath	6	1	6	1	832	01:33:30	5610	01:34:51	5691	00:01:21	81	0.0000
nopath	3	6	3	1	667	01:33:47	5627	01:34:51	5691	00:01:04	64	0.0000
nopath	3	6	6	1	667	01:33:58	5638	01:34:53	5693	00:00:55	55	0.0000
nopath	3	6	3	1	667	01:34:00	5640	01:34:55	5695	00:00:55	55	0.0000
nopath	6	3	12	14	667	01:34:05	5645	01:34:56	5696	00:00:51	51	0.0000
nopath	3	6	5	1	667	01:34:10	5650	01:35:00	5700	00:00:50	50	0.0000	00:01:06
nopath	6	3	3	1	667	01:34:14	5654	01:35:13	5713	00:00:59	59	0.0000
nopath	2	1	9	1	504	01:34:26	5666	01:35:17	5717	00:00:51	51	0.0000
nopath	2	1	9	1	504	01:34:32	5672	01:35:20	5720	00:00:48	48	0.0000
nopath	2	4	10	1	708	01:34:45	5685	01:35:38	5738	00:00:53	53	0.0000
nopath	3	6	13	15	667	01:34:38	5678	01:35:39	5739	00:01:01	61	0.0000
nopath	3	6	3	1	667	01:34:52	5692	01:35:44	5744	00:00:52	52	0.0000
nopath	2	4	5	1	708	01:34:52	5692	01:35:45	5745	00:00:53	53	0.0000
nopath	1	2	9	1	504	01:34:20	5660	01:35:51	5751	00:01:31	91	0.0000
nopath	5	1	12	14	785	01:34:22	5662	01:35:52	5752	00:01:30	90	0.0000
nopath	5	7	9	1	577	01:34:43	5683	01:35:57	5757	00:01:14	74	0.0000
nopath	5	7	5	1	577	01:34:55	5695	01:36:01	5761	00:01:06	66	0.0000	00:01:11
nopath	6	1	3	1	832	01:35:04	5704	01:36:07	5767	00:01:03	63	0.0000
nopath	6	1	12	14	832	01:35:09	5709	01:36:12	5772	00:01:03	63	0.0000
nopath	3	6	10	1	667	01:35:27	5727	01:36:16	5776	00:00:49	49	0.0000
nopath	5	7	9	1	577	01:35:17	5717	01:36:20	5780	00:01:03	63	0.0000
nopath	1	3	5	1	763	01:35:13	5713	01:36:22	5782	00:01:09	69	0.0000
nopath	3	6	9	1	667	01:35:33	5733	01:36:23	5783	00:00:50	50	0.0000
nopath	3	6	13	15	667	01:35:40	5740	01:36:32	5792	00:00:52	52	0.0000
nopath	3	4	13	15	375	01:35:51	5751	01:36:38	5798	00:00:47	47	0.0000
nopath	6	3	12	14	667	01:35:58	5758	01:36:48	5808	00:00:50	50	0.0000
nopath	1	3	6	1	763	01:35:39	5739	01:36:52	5812	00:01:13	73	0.0000
nopath	1	4	9	1	792	01:35:59	5759	01:37:00	5820	00:01:01	61	0.0000	00:01:25
nopath	3	6	12	14	667	01:35:53	5753	01:37:07	5827	00:01:14	74	0.0000
nopath	3	6	3	1	667	01:36:00	5760	01:37:09	5829	00:01:09	69	0.0000
nopath	3	6	12	14	667	01:36:05	5765	01:37:11	5831	00:01:06	66	0.0000
nopath	5	7	9	1	577	01:36:07	5767	01:37:17	5837	00:01:10	70	0.0000
nopath	6	1	5	1	832	01:35:55	5755	01:37:21	5841	00:01:26	86	0.0000
nopath	1	2	3	1	504	01:36:19	5779	01:37:22	5842	00:01:03	63	0.0000
nopath	2	3	7	1	679	01:36:13	5773	01:37:22	5842	00:01:09	69	0.0000
nopath	5	1	9	1	785	01:35:59	5759	01:37:23	5843	00:01:24	84	0.0000
nopath	4	3	9	1	375	01:36:39	5799	01:37:25	5845	00:00:46	46	0.0000
nopath	1	2	3	1	504	01:36:20	5780	01:37:26	5846	00:01:06	66	0.0000
nopath	5	6	10	1	380	01:37:04	5824	01:37:37	5857	00:00:33	33	0.0000
nopath	3	6	5	1	667	01:36:24	5784	01:37:46	5866	00:01:22	82	0.0000
nopath	6	2	3	1	748	01:36:25	5785	01:37:55	5875	00:01:30	90	0.0000
nopath	2	3	3	1	679	01:36:56	5816	01:38:02	5882	00:01:06	66	0.0000	00:01:08
nopath	5	1	12	14	785	01:36:33	5793	01:38:03	5883	00:01:30	90	0.0000
nopath	1	2	3	1	504	01:37:17	5837	01:38:05	5885	00:00:48	48	0.0000
nopath	3	6	9	1	667	01:37:05	5825	01:38:06	5886	00:01:01	61	0.0000
nopath	5	1	9	1	785	01:36:42	5802	01:38:06	5886	00:01:24	84	0.0000
nopath	1	7	3	1	542	01:37:18	5838	01:38:12	5892	00:00:54	54	0.0000
nopath	1	2	7	1	504	01:37:32	5852	01:38:17	5897	00:00:45	45	0.0000
nopath	4	2	3	1	708	01:37:40	5860	01:38:33	5913	00:00:53	53	0.0000
nopath	2	4	3	1	708	01:37:22	5842	01:38:46	5926	00:01:24	84	0.0000
nopath	2	3	9	1	679	01:37:45	5865	01:38:48	5928	00:01:03	63	0.0000
nopath	3	6	12	14	667	01:37:48	5868	01:38:48	5928	00:01:00	60	0.0000
nopath	2	4	12	14	708	01:37:48	5868	01:38:51	5931	00:01:03	63	0.0000
nopath	3	2	12	14	679	01:37:40	5860	01:38:56	5936	00:01:16	76	0.0000
nopath	3	2	9	1	679	01:37:57	5877	01:38:59	5939	00:01:02	62	0.0000
nopath	5	3	5	1	621	01:37:45	5865	01:39:03	5943	00:01:18	78	0.0000	00:01:14
nopath	5	3	4	1	621	01:37:53	5873	01:39:05	5945	00:01:12	72	0.0000
nopath	4	2	13	15	708	01:37:59	5879	01:39:10	5950	00:01:11	71	0.0000
nopath	2	1	9	1	504	01:38:26	5906	01:39:11	5951	00:00:45	45	0.0000
nopath	3	6	3	1	667	01:38:23	5903	01:39:25	5965	00:01:02	62	0.0000
nopath	2	4	12	14	708	01:38:13	5893	01:39:26	5966	00:01:13	73	0.0000
nopath	4	1	3	1	792	01:38:23	5903	01:39:27	5967	00:01:04	64	0.0000
nopath	3	6	3	1	667	01:38:42	5922	01:39:34	5974	00:00:52	52	0.0000
nopath	3	2	12	14	679	01:38:35	5915	01:39:35	5975	00:01:00	60	0.0000
nopath	5	1	6	1	785	01:38:35	5915	01:39:51	5991	00:01:16	76	0.0000
nopath	1	2	12	14	504	01:37:39	5859	01:39:52	5992	00:02:13	133	0.0000
nopath	1	2	10	1	504	01:38:43	5923	01:39:56	5996	00:01:13	73	0.0000
nopath	3	2	10	1	679	01:39:05	5945	01:40:04	6004	00:00:59	59	0.0000	00:01:22
nopath	3	5	13	15	621	01:38:53	5933	01:40:07	6007	00:01:14	74	0.0000
nopath	5	4	12	14	650	01:39:14	5954	01:40:08	6008	00:00:54	54	0.0000
nopath	2	3	9	1	679	01:39:23	5963	01:40:25	6025	00:01:02	62	0.0000
nopath	2	6	3	1	748	01:38:58	5938	01:40:26	6026	00:01:28	88	0.0000
nopath	2	1	13	15	504	01:39:43	5983	01:40:31	6031	00:00:48	48	0.0000
nopath	1	6	13	15	832	01:38:58	5938	01:40:32	6032	00:01:34	94	0.0000
nopath	5	7	3	1	577	01:39:25	5965	01:40:37	6037	00:01:12	72	0.0000
nopath	4	1	9	1	792	01:39:39	5979	01:40:48	6048	00:01:09	69	0.0000
nopath	2	3	5	1	679	01:40:01	6001	01:40:53	6053	00:00:52	52	0.0000
nopath	3	6	12	14	667	01:39:52	5992	01:40:57	6057	00:01:05	65	0.0000
nopath	4	3	12	14	375	01:40:00	6000	01:40:58	6058	00:00:58	58	0.0000
nopath	3	6	12	14	667	01:40:00	6000	01:40:59	6059	00:00:59	59	0.0000
nopath	4	7	6	1	331	01:40:14	6014	01:40:59	6059	00:00:45	45	0.0000
nopath	3	6	3	1	667	01:40:04	6004	01:41:01	6061	00:00:57	57	0.0000	00:01:00
nopath	3	6	3	1	667	01:40:16	6016	01:41:06	6066	00:00:50	50	0.0000
nopath	4	1	9	1	792	01:39:59	5999	01:41:23	6083	00:01:24	84	0.0000
nopath	6	1	12	14	832	01:40:05	6005	01:41:32	6092	00:01:27	87	0.0000
nopath	1	3	6	1	763	01:39:12	5952	01:41:32	6092	00:02:20	140	0.0000
nopath	2	3	10	1	679	01:40:31	6031	01:41:35	6095	00:01:04	64	0.0000
nopath	4	1	12	14	792	01:40:19	6019	01:41:46	6106	00:01:27	87	0.0000
nopath	3	6	13	15	667	01:40:40	6040	01:41:49	6109	00:01:09	69	0.0000
nopath	4	1	3	1	792	01:40:24	6024	01:41:50	6110	00:01:26	86	0.0000
nopath	1	3	9	1	763	01:39:55	5995	01:41:52	6112	00:01:57	117	0.0000
nopath	2	3	2	1	679	01:40:52	6052	01:41:57	6117	00:01:05	65	0.0000
nopath	2	7	9	1	458	01:41:18	6078	01:41:59	6119	00:00:41	41	0.0000
nopath	6	2	3	1	748	01:40:17	6017	01:42:05	6125	00:01:48	108	0.0000	00:01:14
nopath	3	6	5	1	667	01:41:08	6068	01:42:06	6126	00:00:58	58	0.0000
nopath	1	2	9	1	504	01:40:31	6031	01:42:11	6131	00:01:40	100	0.0000
nopath	3	2	12	14	679	01:41:10	6070	01:42:26	6146	00:01:16	76	0.0000
nopath	3	2	3	1	679	01:41:29	6089	01:42:39	6159	00:01:10	70	0.0000
nopath	3	6	9	1	667	01:41:34	6094	01:42:39	6159	00:01:05	65	0.0000
nopath	3	6	13	15	667	01:41:41	6101	01:42:41	6161	00:01:00	60	0.0000
nopath	3	6	10	1	667	01:41:43	6103	01:42:44	6164	00:01:01	61	0.0000
nopath	3	4	3	1	375	01:42:11	6131	01:42:56	6176	00:00:45	45	0.0000
nopath	2	4	9	1	708	01:42:06	6126	01:43:15	6195	00:01:09	69	0.0000	00:01:06
nopath	4	1	5	1	792	01:42:13	6133	01:43:17	6197	00:01:04	64	0.0000
nopath	3	6	12	14	667	01:42:16	6136	01:43:18	6198	00:01:02	62	0.0000
nopath	3	6	13	15	667	01:42:30	6150	01:43:22	6202	00:00:52	52	0.0000
nopath	5	3	5	1	621	01:40:35	6035	01:43:23	6203	00:02:48	168	0.0000
nopath	3	6	5	1	667	01:42:33	6153	01:43:24	6204	00:00:51	51	0.0000
nopath	6	2	12	14	748	01:41:30	6090	01:43:26	6206	00:01:56	116	0.0000
nopath	6	2	5	1	748	01:42:26	6146	01:43:31	6211	00:01:05	65	0.0000
nopath	5	1	3	1	785	01:40:27	6027	01:43:33	6213	00:03:06	186	0.0000
nopath	1	6	3	1	832	01:40:43	6043	01:43:36	6216	00:02:53	173	0.0000
nopath	1	6	2	1	832	01:40:54	6054	01:43:39	6219	00:02:45	165	0.0000
nopath	3	6	12	14	667	01:42:46	6166	01:43:47	6227	00:01:01	61	0.0000
nopath	3	6	12	14	667	01:42:47	6167	01:43:50	6230	00:01:03	63	0.0000
nopath	6	3	5	1	667	01:42:52	6172	01:43:53	6233	00:01:01	61	0.0000
nopath	3	6	13	15	667	01:42:48	6168	01:43:54	6234	00:01:06	66	0.0000
nopath	3	6	3	1	667	01:42:59	6179	01:43:56	6236	00:00:57	57	0.0000
nopath	6	2	5	1	748	01:42:54	6174	01:44:05	6245	00:01:11	71	0.0000	00:01:24
nopath	3	1	5	1	763	01:42:58	6178	01:44:05	6245	00:01:07	67	0.0000
nopath	2	4	2	1	708	01:42:57	6177	01:44:06	6246	00:01:09	69	0.0000
nopath	2	3	13	15	679	01:43:05	6185	01:44:10	6250	00:01:05	65	0.0000
nopath	4	7	3	1	331	01:43:40	6220	01:44:11	6251	00:00:31	31	0.0000
nopath	1	2	13	15	504	01:43:10	6190	01:44:14	6254	00:01:04	64	0.0000
nopath	1	7	3	1	542	01:43:19	6199	01:44:18	6258	00:00:59	59	0.0000
nopath	3	2	5	1	679	01:43:15	6195	01:44:25	6265	00:01:10	70	0.0000
nopath	5	4	5	1	650	01:42:13	6133	01:44:28	6268	00:02:15	135	0.0000
nopath	2	5	3	1	701	01:42:32	6152	01:44:43	6283	00:02:11	131	0.0000
nopath	5	3	9	1	621	01:43:17	6197	01:44:43	6283	00:01:26	86	0.0000
nopath	5	2	2	1	701	01:43:22	6202	01:44:47	6287	00:01:25	85	0.0000
nopath	5	1	5	1	785	01:42:35	6155	01:44:51	6291	00:02:16	136	0.0000
nopath	5	1	3	1	785	01:43:41	6221	01:44:56	6296	00:01:15	75	0.0000
nopath	5	1	12	14	785	01:43:45	6225	01:44:58	6298	00:01:13	73	0.0000
nopath	1	7	3	1	542	01:44:14	6254	01:45:02	6302	00:00:48	48	0.0000	00:00:53
nopath	3	6	3	1	667	01:44:45	6285	01:45:35	6335	00:00:50	50	0.0000
nopath	5	7	3	1	577	01:44:34	6274	01:45:37	6337	00:01:03	63	0.0000
nopath	5	1	9	1	785	01:44:23	6263	01:45:41	6341	00:01:18	78	0.0000
nopath	6	2	12	14	748	01:44:27	6267	01:45:50	6350	00:01:23	83	0.0000
nopath	2	3	2	1	679	01:44:37	6277	01:45:52	6352	00:01:15	75	0.0000
nopath	1	5	5	1	785	01:44:11	6251	01:45:53	6353	00:01:42	102	0.0000
nopath	1	5	3	1	785	01:44:50	6290	01:45:58	6358	00:01:08	68	0.0000
nopath	1	3	5	1	763	01:45:04	6304	01:46:02	6362	00:00:58	58	0.0000	00:01:28
nopath	3	6	10	1	667	01:44:56	6296	01:46:06	6366	00:01:10	70	0.0000
nopath	3	6	3	1	667	01:45:08	6308	01:46:08	6368	00:01:00	60	0.0000
nopath	2	3	5	1	679	01:45:09	6309	01:46:26	6386	00:01:17	77	0.0000
nopath	2	4	13	15	708	01:45:29	6329	01:46:30	6390	00:01:01	61	0.0000
nopath	4	2	12	14	708	01:45:55	6355	01:46:48	6408	00:00:53	53	0.0000
nopath	3	6	13	15	667	01:45:44	6344	01:46:50	6410	00:01:06	66	0.0000
nopath	5	3	9	1	621	01:45:00	6300	01:46:53	6413	00:01:53	113	0.0000
nopath	6	2	12	14	748	01:45:18	6318	01:46:56	6416	00:01:38	98	0.0000
nopath	5	2	9	1	701	01:45:48	6348	01:46:58	6418	00:01:10	70	0.0000
nopath	5	4	5	1	650	01:45:28	6328	01:47:01	6421	00:01:33	93	0.0000	00:01:24
nopath	1	2	3	1	504	01:45:23	6323	01:47:02	6422	00:01:39	99	0.0000
nopath	1	2	3	1	504	01:46:22	6382	01:47:12	6432	00:00:50	50	0.0000
nopath	2	3	12	14	679	01:45:52	6352	01:47:13	6433	00:01:21	81	0.0000
nopath	2	3	9	1	679	01:45:53	6353	01:47:16	6436	00:01:23	83	0.0000
nopath	1	3	9	1	763	01:46:10	6370	01:47:24	6444	00:01:14	74	0.0000
nopath	1	7	12	14	542	01:46:36	6396	01:47:24	6444	00:00:48	48	0.0000
nopath	3	6	12	14	667	01:46:19	6379	01:47:27	6447	00:01:08	68	0.0000
nopath	5	3	3	1	621	01:46:35	6395	01:47:33	6453	00:00:58	58	0.0000
nopath	4	1	5	1	792	01:45:57	6357	01:47:34	6454	00:01:37	97	0.0000
nopath	4	2	3	1	708	01:46:17	6377	01:47:37	6457	00:01:20	80	0.0000
nopath	3	1	13	15	763	01:46:26	6386	01:47:44	6464	00:01:18	78	0.0000
nopath	6	7	3	1	624	01:46:45	6405	01:47:49	6469	00:01:04	64	0.0000
nopath	1	3	5	1	763	01:46:27	6387	01:47:52	6472	00:01:25	85	0.0000
nopath	6	7	3	1	624	01:46:49	6409	01:47:54	6474	00:01:05	65	0.0000
nopath	3	6	12	14	667	01:46:43	6403	01:47:57	6477	00:01:14	74	0.0000
nopath	3	6	3	1	667	01:46:53	6413	01:48:01	6481	00:01:08	68	0.0000	00:01:01
nopath	2	1	12	14	504	01:47:14	6434	01:48:01	6481	00:00:47	47	0.0000
nopath	1	5	5	1	785	01:45:37	6337	01:48:03	6483	00:02:26	146	0.0000
nopath	3	7	3	1	302	01:47:28	6448	01:48:07	6487	00:00:39	39	0.0000
nopath	3	6	5	1	667	01:47:14	6434	01:48:16	6496	00:01:02	62	0.0000
nopath	1	7	5	1	542	01:47:27	6447	01:48:20	6500	00:00:53	53	0.0000
nopath	2	3	5	1	679	01:47:26	6446	01:48:22	6502	00:00:56	56	0.0000
nopath	1	3	2	1	763	01:47:12	6432	01:48:27	6507	00:01:15	75	0.0000
nopath	1	5	13	15	785	01:47:15	6435	01:48:34	6514	00:01:19	79	0.0000
nopath	1	4	13	15	792	01:47:30	6450	01:48:36	6516	00:01:06	66	0.0000
nopath	2	1	6	1	504	01:47:42	6462	01:48:37	6517	00:00:55	55	0.0000
nopath	6	3	7	1	667	01:47:34	6454	01:48:43	6523	00:01:09	69	0.0000
nopath	1	2	5	1	504	01:47:59	6479	01:48:53	6533	00:00:54	54	0.0000
nopath	6	3	4	1	667	01:47:57	6477	01:49:03	6543	00:01:06	66	0.0000	00:01:04
nopath	3	6	13	15	667	01:48:10	6490	01:49:06	6546	00:00:56	56	0.0000
nopath	3	6	13	15	667	01:48:11	6491	01:49:10	6550	00:00:59	59	0.0000
nopath	1	3	9	1	763	01:47:45	6465	01:49:12	6552	00:01:27	87	0.0000
nopath	6	3	10	1	667	01:48:27	6507	01:49:23	6563	00:00:56	56	0.0000
nopath	3	6	12	14	667	01:48:15	6495	01:49:27	6567	00:01:12	72	0.0000
nopath	1	2	5	1	504	01:48:37	6517	01:49:31	6571	00:00:54	54	0.0000
nopath	5	3	12	14	621	01:47:25	6445	01:49:35	6575	00:02:10	130	0.0000
nopath	1	2	10	1	504	01:48:46	6526	01:49:35	6575	00:00:49	49	0.0000
nopath	5	3	5	1	621	01:48:33	6513	01:49:38	6578	00:01:05	65	0.0000
nopath	3	7	12	14	302	01:49:24	6564	01:49:59	6599	00:00:35	35	0.0000
nopath	2	1	5	1	504	01:49:14	6554	01:50:00	6600	00:00:46	46	0.0000	00:00:52
nopath	2	4	6	1	708	01:48:24	6504	01:50:05	6605	00:01:41	101	0.0000
nopath	3	6	5	1	667	01:48:46	6526	01:50:06	6606	00:01:20	80	0.0000
nopath	6	2	12	14	748	01:48:50	6530	01:50:06	6606	00:01:16	76	0.0000
nopath	3	6	5	1	667	01:48:48	6528	01:50:08	6608	00:01:20	80	0.0000
nopath	6	2	12	14	748	01:49:01	6541	01:50:08	6608	00:01:07	67	0.0000
nopath	3	6	3	1	667	01:49:00	6540	01:50:10	6610	00:01:10	70	0.0000
nopath	3	5	5	1	621	01:49:12	6552	01:50:12	6612	00:01:00	60	0.0000
nopath	1	2	3	1	504	01:48:56	6536	01:50:12	6612	00:01:16	76	0.0000
nopath	5	3	12	14	621	01:48:58	6538	01:50:16	6616	00:01:18	78	0.0000
nopath	5	7	3	1	577	01:48:41	6521	01:50:17	6617	00:01:36	96	0.0000
nopath	1	2	12	14	504	01:49:05	6545	01:50:17	6617	00:01:12	72	0.0000
nopath	2	1	12	14	504	01:49:41	6581	01:50:38	6638	00:00:57	57	0.0000
nopath	3	6	5	1	667	01:49:36	6576	01:50:42	6642	00:01:06	66	0.0000
nopath	6	3	12	14	667	01:49:52	6592	01:50:44	6644	00:00:52	52	0.0000
nopath	1	2	5	1	504	01:49:10	6550	01:50:51	6651	00:01:41	101	0.0000
nopath	1	2	12	14	504	01:49:22	6562	01:50:56	6656	00:01:34	94	0.0000
nopath	3	2	12	14	679	01:49:34	6574	01:51:06	6666	00:01:32	92	0.0000	00:01:17
nopath	6	7	13	15	624	01:50:11	6611	01:51:14	6674	00:01:03	63	0.0000
nopath	3	6	3	1	667	01:50:24	6624	01:51:15	6675	00:00:51	51	0.0000
nopath	3	6	9	1	667	01:50:29	6629	01:51:18	6678	00:00:49	49	0.0000
nopath	2	3	3	1	679	01:48:53	6533	01:51:22	6682	00:02:29	149	0.0000
nopath	3	6	3	1	667	01:50:34	6634	01:51:24	6684	00:00:50	50	0.0000
nopath	1	3	6	1	763	01:49:46	6586	01:51:25	6685	00:01:39	99	0.0000
nopath	3	6	2	1	667	01:50:35	6635	01:51:27	6687	00:00:52	52	0.0000
nopath	2	3	3	1	679	01:50:39	6639	01:51:34	6694	00:00:55	55	0.0000
nopath	6	1	13	15	832	01:50:10	6610	01:51:35	6695	00:01:25	85	0.0000
nopath	5	1	3	1	785	01:49:31	6571	01:51:36	6696	00:02:05	125	0.0000
nopath	5	1	10	1	785	01:50:07	6607	01:51:38	6698	00:01:31	91	0.0000
nopath	2	4	3	1	708	01:50:41	6641	01:51:55	6715	00:01:14	74	0.0000
nopath	1	3	12	14	763	01:50:26	6626	01:51:55	6715	00:01:29	89	0.0000
nopath	3	1	6	1	763	01:50:40	6640	01:51:58	6718	00:01:18	78	0.0000
nopath	2	1	3	1	504	01:51:20	6680	01:52:05	6725	00:00:45	45	0.0000	00:00:51
nopath	3	6	9	1	667	01:51:00	6660	01:52:06	6726	00:01:06	66	0.0000
nopath	6	2	12	14	748	01:50:39	6639	01:52:06	6726	00:01:27	87	0.0000
nopath	5	3	12	14	621	01:51:07	6667	01:52:14	6734	00:01:07	67	0.0000
nopath	5	1	5	1	785	01:51:16	6676	01:52:18	6738	00:01:02	62	0.0000
nopath	1	2	9	1	504	01:51:34	6694	01:52:20	6740	00:00:46	46	0.0000
nopath	2	4	12	14	708	01:51:08	6668	01:52:26	6746	00:01:18	78	0.0000
nopath	2	4	12	14	708	01:51:14	6674	01:52:28	6748	00:01:14	74	0.0000
nopath	1	3	13	15	763	01:51:08	6668	01:52:31	6751	00:01:23	83	0.0000
nopath	3	2	10	1	679	01:51:28	6688	01:52:40	6760	00:01:12	72	0.0000
nopath	6	7	3	1	624	01:51:52	6712	01:52:49	6769	00:00:57	57	0.0000
nopath	2	3	12	14	679	01:51:49	6709	01:52:53	6773	00:01:04	64	0.0000
nopath	2	1	9	1	504	01:52:14	6734	01:52:58	6778	00:00:44	44	0.0000
nopath	3	4	3	1	375	01:52:24	6744	01:53:11	6791	00:00:47	47	0.0000	00:00:43
nopath	3	2	3	1	679	01:51:49	6709	01:53:14	6794	00:01:25	85	0.0000
nopath	2	3	12	14	679	01:51:59	6719	01:53:23	6803	00:01:24	84	0.0000
nopath	2	4	9	1	708	01:52:04	6724	01:53:26	6806	00:01:22	82	0.0000
nopath	3	6	12	14	667	01:52:08	6728	01:53:27	6807	00:01:19	79	0.0000
nopath	3	6	3	1	667	01:52:12	6732	01:53:29	6809	00:01:17	77	0.0000
nopath	1	2	3	1	504	01:52:31	6751	01:53:31	6811	00:01:00	60	0.0000
nopath	6	3	3	1	667	01:52:42	6762	01:53:33	6813	00:00:51	51	0.0000
nopath	5	6	13	15	380	01:52:55	6775	01:53:40	6820	00:00:45	45	0.0000
nopath	1	2	3	1	504	01:52:54	6774	01:53:40	6820	00:00:46	46	0.0000
nopath	2	4	5	1	708	01:52:23	6743	01:53:45	6825	00:01:22	82	0.0000
nopath	3	6	6	1	667	01:52:44	6764	01:53:56	6836	00:01:12	72	0.0000
nopath	3	6	13	15	667	01:52:50	6770	01:54:01	6841	00:01:11	71	0.0000	00:01:05
nopath	5	4	12	14	650	01:52:58	6778	01:54:10	6850	00:01:12	72	0.0000
nopath	5	2	12	14	701	01:53:15	6795	01:54:12	6852	00:00:57	57	0.0000
nopath	2	3	3	1	679	01:52:54	6774	01:54:12	6852	00:01:18	78	0.0000
nopath	1	2	12	14	504	01:53:00	6780	01:54:15	6855	00:01:15	75	0.0000
nopath	2	3	3	1	679	01:53:07	6787	01:54:15	6855	00:01:08	68	0.0000
nopath	2	4	12	14	708	01:53:22	6802	01:54:18	6858	00:00:56	56	0.0000
nopath	1	2	5	1	504	01:53:16	6796	01:54:19	6859	00:01:03	63	0.0000
nopath	3	6	5	1	667	01:53:37	6817	01:54:36	6876	00:00:59	59	0.0000
nopath	3	2	12	14	679	01:53:14	6794	01:54:36	6876	00:01:22	82	0.0000
nopath	5	1	5	1	785	01:53:28	6808	01:54:51	6891	00:01:23	83	0.0000
nopath	1	3	3	1	763	01:53:34	6814	01:55:02	6902	00:01:28	88	0.0000	00:01:25
nopath	1	3	3	1	763	01:54:03	6843	01:55:07	6907	00:01:04	64	0.0000
nopath	1	3	9	1	763	01:54:12	6852	01:55:12	6912	00:01:00	60	0.0000
nopath	3	6	3	1	667	01:54:27	6867	01:55:16	6916	00:00:49	49	0.0000
nopath	6	2	6	1	748	01:54:09	6849	01:55:25	6925	00:01:16	76	0.0000
nopath	3	4	12	14	375	01:54:46	6886	01:55:26	6926	00:00:40	40	0.0000
nopath	6	2	3	1	748	01:54:13	6853	01:55:27	6927	00:01:14	74	0.0000
nopath	2	4	5	1	708	01:54:25	6865	01:55:35	6935	00:01:10	70	0.0000
nopath	5	6	5	1	380	01:55:24	6924	01:56:01	6961	00:00:37	37	0.0000	00:00:40
nopath	1	2	6	1	504	01:55:11	6911	01:56:11	6971	00:01:00	60	0.0000
nopath	6	1	5	1	832	01:54:48	6888	01:56:11	6971	00:01:23	83	0.0000
nopath	2	3	9	1	679	01:55:22	6922	01:56:14	6974	00:00:52	52	0.0000
nopath	3	6	6	1	667	01:55:08	6908	01:56:16	6976	00:01:08	68	0.0000
nopath	3	6	5	1	667	01:55:13	6913	01:56:18	6978	00:01:05	65	0.0000
nopath	3	6	6	1	667	01:55:19	6919	01:56:20	6980	00:01:01	61	0.0000
nopath	3	6	3	1	667	01:55:22	6922	01:56:22	6982	00:01:00	60	0.0000
nopath	5	2	7	1	701	01:55:29	6929	01:56:26	6986	00:00:57	57	0.0000
nopath	5	1	12	14	785	01:55:10	6910	01:56:27	6987	00:01:17	77	0.0000
nopath	3	4	9	1	375	01:56:10	6970	01:56:43	7003	00:00:33	33	0.0000
nopath	6	1	3	1	832	01:55:31	6931	01:56:45	7005	00:01:14	74	0.0000
nopath	2	5	10	1	701	01:54:24	6864	01:56:53	7013	00:02:29	149	0.0000
nopath	1	3	12	14	763	01:55:30	6930	01:56:53	7013	00:01:23	83	0.0000
nopath	3	2	3	1	679	01:55:09	6909	01:57:05	7025	00:01:56	116	0.0000	00:01:28
nopath	2	7	9	1	458	01:56:33	6993	01:57:13	7033	00:00:40	40	0.0000
nopath	3	5	12	14	621	01:55:54	6954	01:57:15	7035	00:01:21	81	0.0000
nopath	4	2	5	1	708	01:56:08	6968	01:57:17	7037	00:01:09	69	0.0000
nopath	3	6	4	1	667	01:56:02	6962	01:57:19	7039	00:01:17	77	0.0000
nopath	3	4	12	14	375	01:56:49	7009	01:57:22	7042	00:00:33	33	0.0000
nopath	3	6	10	1	667	01:56:28	6988	01:57:27	7047	00:00:59	59	0.0000
nopath	3	6	9	1	667	01:56:42	7002	01:57:34	7054	00:00:52	52	0.0000
nopath	5	1	6	1	785	01:55:54	6954	01:57:35	7055	00:01:41	101	0.0000
nopath	1	2	3	1	504	01:56:41	7001	01:57:38	7058	00:00:57	57	0.0000
nopath	5	1	3	1	785	01:56:33	6993	01:57:38	7058	00:01:05	65	0.0000
nopath	4	7	2	1	331	01:57:29	7049	01:58:05	7085	00:00:36	36	0.0000	00:00:46
nopath	6	2	5	1	748	01:57:11	7031	01:58:08	7088	00:00:57	57	0.0000
nopath	3	7	3	1	302	01:57:34	7054	01:58:19	7099	00:00:45	45	0.0000
nopath	3	4	13	15	375	01:57:39	7059	01:58:26	7106	00:00:47	47	0.0000
nopath	3	4	12	14	375	01:57:46	7066	01:58:29	7109	00:00:43	43	0.0000
nopath	3	6	3	1	667	01:57:32	7052	01:58:36	7116	00:01:04	64	0.0000
nopath	3	6	10	1	667	01:57:35	7055	01:58:40	7120	00:01:05	65	0.0000
nopath	2	1	3	1	504	01:57:59	7079	01:58:43	7123	00:00:44	44	0.0000
nopath	6	2	12	14	748	01:57:48	7068	01:58:46	7126	00:00:58	58	0.0000
nopath	3	6	5	1	667	01:57:49	7069	01:58:49	7129	00:01:00	60	0.0000
nopath	3	6	3	1	667	01:57:50	7070	01:58:52	7132	00:01:02	62	0.0000
nopath	2	3	3	1	679	01:57:12	7032	01:59:04	7144	00:01:52	112	0.0000	00:01:13
nopath	2	4	12	14	708	01:57:03	7023	01:59:06	7146	00:02:03	123	0.0000
nopath	3	6	5	1	667	01:58:16	7096	01:59:06	7146	00:00:50	50	0.0000
nopath	1	3	12	14	763	01:58:04	7084	01:59:08	7148	00:01:04	64	0.0000
nopath	2	1	9	1	504	01:58:31	7111	01:59:16	7156	00:00:45	45	0.0000
nopath	6	2	12	14	748	01:58:12	7092	01:59:26	7166	00:01:14	74	0.0000
nopath	6	1	13	15	832	01:58:21	7101	01:59:34	7174	00:01:13	73	0.0000
nopath	3	6	12	14	667	01:58:35	7115	01:59:46	7186	00:01:11	71	0.0000
nopath	3	6	5	1	667	01:59:01	7141	01:59:52	7192	00:00:51	51	0.0000
nopath	4	1	5	1	792	01:58:27	7107	01:59:54	7194	00:01:27	87	0.0000
nopath	6	2	3	1	748	01:58:53	7133	02:00:05	7205	00:01:12	72	0.0000	00:01:14
nopath	3	6	3	1	667	01:59:26	7166	02:00:16	7216	00:00:50	50	0.0000
nopath	1	2	3	1	504	01:59:33	7173	02:00:17	7217	00:00:44	44	0.0000
nopath	6	7	3	1	624	01:59:28	7168	02:00:24	7224	00:00:56	56	0.0000
nopath	6	4	12	14	696	01:59:32	7172	02:00:29	7229	00:00:57	57	0.0000
nopath	1	3	9	1	763	01:59:23	7163	02:00:32	7232	00:01:09	69	0.0000
nopath	3	6	12	14	667	01:59:52	7192	02:00:44	7244	00:00:52	52	0.0000
nopath	4	2	10	1	708	01:58:50	7130	02:00:56	7256	00:02:06	126	0.0000
nopath	3	1	13	15	763	01:59:39	7179	02:00:57	7257	00:01:18	78	0.0000
nopath	4	2	12	14	708	01:58:58	7138	02:00:59	7259	00:02:01	121	0.0000
nopath	3	6	13	15	667	02:00:04	7204	02:01:09	7269	00:01:05	65	0.0000	00:01:00
nopath	1	2	7	1	504	01:59:47	7187	02:01:11	7271	00:01:24	84	0.0000
nopath	3	6	5	1	667	02:00:10	7210	02:01:11	7271	00:01:01	61	0.0000
nopath	3	6	13	15	667	02:00:19	7219	02:01:13	7273	00:00:54	54	0.0000
nopath	1	3	12	14	763	01:59:38	7178	02:01:13	7273	00:01:35	95	0.0000
nopath	1	2	12	14	504	02:00:00	7200	02:01:15	7275	00:01:15	75	0.0000
nopath	2	3	9	1	679	02:00:12	7212	02:01:15	7275	00:01:03	63	0.0000
nopath	2	4	12	14	708	02:00:22	7222	02:01:19	7279	00:00:57	57	0.0000
nopath	1	2	9	1	504	02:00:12	7212	02:01:19	7279	00:01:07	67	0.0000
nopath	3	2	12	14	679	02:00:25	7225	02:01:24	7284	00:00:59	59	0.0000
nopath	3	6	9	1	667	02:00:33	7233	02:01:25	7285	00:00:52	52	0.0000
nopath	3	5	12	14	621	02:00:40	7240	02:01:31	7291	00:00:51	51	0.0000
nopath	2	5	5	1	701	01:59:57	7197	02:01:43	7303	00:01:46	106	0.0000
nopath	6	3	3	1	667	02:00:53	7253	02:01:43	7303	00:00:50	50	0.0000
nopath	3	6	12	14	667	02:00:55	7255	02:01:56	7316	00:01:01	61	0.0000
nopath	3	6	3	1	667	02:00:59	7259	02:01:59	7319	00:01:00	60	0.0000
nopath	2	3	5	1	679	02:01:04	7264	02:01:59	7319	00:00:55	55	0.0000
nopath	5	6	3	1	380	01:57:49	7069	02:02:17	7337	00:04:28	268	0.0000	00:04:28
nopath	2	3	12	14	679	02:01:35	7295	02:02:29	7349	00:00:54	54	0.0000
nopath	3	6	2	1	667	02:01:39	7299	02:02:36	7356	00:00:57	57	0.0000
nopath	2	5	3	1	701	02:01:02	7262	02:02:43	7363	00:01:41	101	0.0000
nopath	4	1	9	1	792	02:01:38	7298	02:02:58	7378	00:01:20	80	0.0000
nopath	6	7	9	1	624	02:01:50	7310	02:02:59	7379	00:01:09	69	0.0000
nopath	1	3	9	1	763	02:00:24	7224	02:03:02	7382	00:02:38	158	0.0000	00:01:24
nopath	1	3	7	1	763	02:01:33	7293	02:03:05	7385	00:01:32	92	0.0000
nopath	3	6	12	14	667	02:02:03	7323	02:03:06	7386	00:01:03	63	0.0000
nopath	3	6	13	15	667	02:02:11	7331	02:03:10	7390	00:00:59	59	0.0000
nopath	3	6	10	1	667	02:02:19	7339	02:03:12	7392	00:00:53	53	0.0000
nopath	5	1	13	15	785	02:01:34	7294	02:03:15	7395	00:01:41	101	0.0000
nopath	5	1	13	15	785	02:01:50	7310	02:03:17	7397	00:01:27	87	0.0000
nopath	1	2	13	15	504	02:02:21	7341	02:03:18	7398	00:00:57	57	0.0000
nopath	6	1	5	1	832	02:01:43	7303	02:03:19	7399	00:01:36	96	0.0000
nopath	2	7	3	1	458	02:02:29	7349	02:03:34	7414	00:01:05	65	0.0000
nopath	2	4	9	1	708	02:01:52	7312	02:03:35	7415	00:01:43	103	0.0000
nopath	1	4	3	1	792	02:02:18	7338	02:03:36	7416	00:01:18	78	0.0000
nopath	3	6	13	15	667	02:02:32	7352	02:03:50	7430	00:01:18	78	0.0000
nopath	3	6	3	1	667	02:02:33	7353	02:03:52	7432	00:01:19	79	0.0000
nopath	3	6	6	1	667	02:02:54	7374	02:03:53	7433	00:00:59	59	0.0000
nopath	5	3	12	14	621	02:02:43	7363	02:03:54	7434	00:01:11	71	0.0000
nopath	6	5	12	14	380	02:03:02	7382	02:03:56	7436	00:00:54	54	0.0000
nopath	1	2	7	1	504	02:02:26	7346	02:03:57	7437	00:01:31	91	0.0000
nopath	5	1	9	1	785	02:02:51	7371	02:03:57	7437	00:01:06	66	0.0000
nopath	2	6	12	14	748	02:02:04	7324	02:04:07	7447	00:02:03	123	0.0000	00:01:48
nopath	2	3	5	1	679	02:02:43	7363	02:04:14	7454	00:01:31	91	0.0000
nopath	2	4	3	1	708	02:02:34	7354	02:04:15	7455	00:01:41	101	0.0000
nopath	2	3	12	14	679	02:03:00	7380	02:04:17	7457	00:01:17	77	0.0000
nopath	1	4	6	1	792	02:02:49	7369	02:04:20	7460	00:01:31	91	0.0000
nopath	2	3	9	1	679	02:03:14	7394	02:04:25	7465	00:01:11	71	0.0000
nopath	3	6	12	14	667	02:03:04	7384	02:04:27	7467	00:01:23	83	0.0000
nopath	2	3	5	1	679	02:03:28	7408	02:04:27	7467	00:00:59	59	0.0000
nopath	3	6	9	1	667	02:03:13	7393	02:04:29	7469	00:01:16	76	0.0000
nopath	3	6	3	1	667	02:03:20	7400	02:04:31	7471	00:01:11	71	0.0000
nopath	2	4	3	1	708	02:03:30	7410	02:04:31	7471	00:01:01	61	0.0000
nopath	3	6	9	1	667	02:03:38	7418	02:04:33	7473	00:00:55	55	0.0000
nopath	3	2	5	1	679	02:03:31	7411	02:04:45	7485	00:01:14	74	0.0000
nopath	5	7	9	1	577	02:03:39	7419	02:04:47	7487	00:01:08	68	0.0000
nopath	6	7	9	1	624	02:04:04	7444	02:05:01	7501	00:00:57	57	0.0000	00:01:10
nopath	2	4	5	1	708	02:04:00	7440	02:05:06	7506	00:01:06	66	0.0000
nopath	2	3	5	1	679	02:04:09	7449	02:05:07	7507	00:00:58	58	0.0000
nopath	1	7	12	14	542	02:04:20	7460	02:05:15	7515	00:00:55	55	0.0000
nopath	3	6	3	1	667	02:03:46	7426	02:05:16	7516	00:01:30	90	0.0000
nopath	6	1	3	1	832	02:04:14	7454	02:05:17	7517	00:01:03	63	0.0000
nopath	3	6	9	1	667	02:04:01	7441	02:05:18	7518	00:01:17	77	0.0000
nopath	3	6	10	1	667	02:04:25	7465	02:05:20	7520	00:00:55	55	0.0000
nopath	5	1	3	1	785	02:04:21	7461	02:05:26	7526	00:01:05	65	0.0000
nopath	1	2	12	14	504	02:04:49	7489	02:05:35	7535	00:00:46	46	0.0000
nopath	6	2	12	14	748	02:04:20	7460	02:05:40	7540	00:01:20	80	0.0000
nopath	6	2	2	1	748	02:04:26	7466	02:05:42	7542	00:01:16	76	0.0000
nopath	3	6	12	14	667	02:04:39	7479	02:05:47	7547	00:01:08	68	0.0000
nopath	3	5	12	14	621	02:05:01	7501	02:05:53	7553	00:00:52	52	0.0000
nopath	3	6	3	1	667	02:05:05	7505	02:05:55	7555	00:00:50	50	0.0000
nopath	3	6	12	14	667	02:05:11	7511	02:06:02	7562	00:00:51	51	0.0000	00:01:04
nopath	2	1	12	14	504	02:05:31	7531	02:06:16	7576	00:00:45	45	0.0000
nopath	2	4	12	14	708	02:05:14	7514	02:06:18	7578	00:01:04	64	0.0000
nopath	4	2	5	1	708	02:05:07	7507	02:06:25	7585	00:01:18	78	0.0000
nopath	3	2	6	1	679	02:05:29	7529	02:06:30	7590	00:01:01	61	0.0000
nopath	3	6	3	1	667	02:05:22	7522	02:06:36	7596	00:01:14	74	0.0000
nopath	5	3	12	14	621	02:05:20	7520	02:06:37	7597	00:01:17	77	0.0000
nopath	6	4	9	1	696	02:05:30	7530	02:06:39	7599	00:01:09	69	0.0000
nopath	4	1	3	1	792	02:05:34	7534	02:06:48	7608	00:01:14	74	0.0000
nopath	2	3	5	1	679	02:05:32	7532	02:06:52	7612	00:01:20	80	0.0000
nopath	3	6	10	1	667	02:05:59	7559	02:06:55	7615	00:00:56	56	0.0000
nopath	2	3	5	1	679	02:06:05	7565	02:06:58	7618	00:00:53	53	0.0000
nopath	2	3	9	1	679	02:06:06	7566	02:07:00	7620	00:00:54	54	0.0000	00:01:05
nopath	1	2	5	1	504	02:05:25	7525	02:07:01	7621	00:01:36	96	0.0000
nopath	5	1	2	1	785	02:05:39	7539	02:07:01	7621	00:01:22	82	0.0000
nopath	5	6	3	1	380	02:07:08	7628	02:07:49	7669	00:00:41	41	0.0000
nopath	1	3	5	1	763	02:05:52	7552	02:07:52	7672	00:02:00	120	0.0000
nopath	3	6	5	1	667	02:06:51	7611	02:08:06	7686	00:01:15	75	0.0000	00:01:08
nopath	2	4	12	14	708	02:07:14	7634	02:08:06	7686	00:00:52	52	0.0000
nopath	3	6	10	1	667	02:07:12	7632	02:08:08	7688	00:00:56	56	0.0000
nopath	1	2	5	1	504	02:06:57	7617	02:08:16	7696	00:01:19	79	0.0000
nopath	5	1	10	1	785	02:07:02	7622	02:08:16	7696	00:01:14	74	0.0000
nopath	6	3	12	14	667	02:07:20	7640	02:08:22	7702	00:01:02	62	0.0000
nopath	1	2	12	14	504	02:07:31	7651	02:08:23	7703	00:00:52	52	0.0000
nopath	2	3	3	1	679	02:07:19	7639	02:08:32	7712	00:01:13	73	0.0000
nopath	2	6	2	1	748	02:06:38	7598	02:08:36	7716	00:01:58	118	0.0000
nopath	1	4	12	14	792	02:06:24	7584	02:08:36	7716	00:02:12	132	0.0000
nopath	3	6	9	1	667	02:07:47	7667	02:08:46	7726	00:00:59	59	0.0000
nopath	3	2	12	14	679	02:07:50	7670	02:08:49	7729	00:00:59	59	0.0000
nopath	1	3	5	1	763	02:07:32	7652	02:09:02	7742	00:01:30	90	0.0000	00:01:40
nopath	1	3	12	14	763	02:07:37	7657	02:09:05	7745	00:01:28	88	0.0000
nopath	2	3	5	1	679	02:07:31	7651	02:09:08	7748	00:01:37	97	0.0000
nopath	2	3	3	1	679	02:07:41	7661	02:09:11	7751	00:01:30	90	0.0000
nopath	2	3	12	14	679	02:08:17	7697	02:09:15	7755	00:00:58	58	0.0000
nopath	1	2	13	15	504	02:08:34	7714	02:09:23	7763	00:00:49	49	0.0000
nopath	5	3	7	1	621	02:08:28	7708	02:09:27	7767	00:00:59	59	0.0000
nopath	3	6	12	14	667	02:08:05	7685	02:09:27	7767	00:01:22	82	0.0000
nopath	5	7	3	1	577	02:07:40	7660	02:09:29	7769	00:01:49	109	0.0000
nopath	3	6	12	14	667	02:08:17	7697	02:09:31	7771	00:01:14	74	0.0000
nopath	1	5	5	1	785	02:07:53	7673	02:09:33	7773	00:01:40	100	0.0000
nopath	2	6	3	1	748	02:08:07	7687	02:09:38	7778	00:01:31	91	0.0000
nopath	5	4	12	14	650	02:08:31	7711	02:09:40	7780	00:01:09	69	0.0000
nopath	2	3	5	1	679	02:08:22	7702	02:09:42	7782	00:01:20	80	0.0000
nopath	4	3	6	1	375	02:09:04	7744	02:09:45	7785	00:00:41	41	0.0000
nopath	3	5	12	14	621	02:08:38	7718	02:09:47	7787	00:01:09	69	0.0000
nopath	2	4	13	15	708	02:08:25	7705	02:09:49	7789	00:01:24	84	0.0000
nopath	3	6	3	1	667	02:09:06	7746	02:09:58	7798	00:00:52	52	0.0000
nopath	2	4	9	1	708	02:09:12	7752	02:10:06	7806	00:00:54	54	0.0000	00:01:15
nopath	6	1	12	14	832	02:08:59	7739	02:10:22	7822	00:01:23	83	0.0000
nopath	2	4	5	1	708	02:09:26	7766	02:10:35	7835	00:01:09	69	0.0000
nopath	2	4	9	1	708	02:09:32	7772	02:10:36	7836	00:01:04	64	0.0000
nopath	3	2	9	1	679	02:09:45	7785	02:10:49	7849	00:01:04	64	0.0000
nopath	2	3	3	1	679	02:09:44	7784	02:10:55	7855	00:01:11	71	0.0000
nopath	2	4	9	1	708	02:09:46	7786	02:10:57	7857	00:01:11	71	0.0000
nopath	2	3	9	1	679	02:09:57	7797	02:10:59	7859	00:01:02	62	0.0000
nopath	2	4	6	1	708	02:10:00	7800	02:11:03	7863	00:01:03	63	0.0000	00:01:06
nopath	3	6	5	1	667	02:10:10	7810	02:11:05	7865	00:00:55	55	0.0000
nopath	5	1	5	1	785	02:10:13	7813	02:11:14	7874	00:01:01	61	0.0000
nopath	1	2	9	1	504	02:10:33	7833	02:11:17	7877	00:00:44	44	0.0000
nopath	3	2	5	1	679	02:10:18	7818	02:11:25	7885	00:01:07	67	0.0000
nopath	3	6	3	1	667	02:10:38	7838	02:11:35	7895	00:00:57	57	0.0000
nopath	3	6	12	14	667	02:10:42	7842	02:11:37	7897	00:00:55	55	0.0000
nopath	6	2	3	1	748	02:10:36	7836	02:11:45	7905	00:01:09	69	0.0000
nopath	3	5	12	14	621	02:11:09	7869	02:12:01	7921	00:00:52	52	0.0000	00:01:08
nopath	3	2	5	1	679	02:11:05	7865	02:12:05	7925	00:01:00	60	0.0000
nopath	5	6	12	14	380	02:11:31	7891	02:12:07	7927	00:00:36	36	0.0000
nopath	2	1	5	1	504	02:11:26	7886	02:12:17	7937	00:00:51	51	0.0000
nopath	3	7	3	1	302	02:11:31	7891	02:12:17	7937	00:00:46	46	0.0000
nopath	1	3	12	14	763	02:10:59	7859	02:12:33	7953	00:01:34	94	0.0000
nopath	3	6	12	14	667	02:11:35	7895	02:12:39	7959	00:01:04	64	0.0000
nopath	3	6	10	1	667	02:11:42	7902	02:12:43	7963	00:01:01	61	0.0000
nopath	3	2	9	1	679	02:11:46	7906	02:12:51	7971	00:01:05	65	0.0000
nopath	3	1	12	14	763	02:11:36	7896	02:12:57	7977	00:01:21	81	0.0000
nopath	3	5	12	14	621	02:12:05	7925	02:13:07	7987	00:01:02	62	0.0000	00:01:02
nopath	3	6	3	1	667	02:12:19	7939	02:13:10	7990	00:00:51	51	0.0000
nopath	6	1	3	1	832	02:12:03	7923	02:13:11	7991	00:01:08	68	0.0000
nopath	3	6	12	14	667	02:12:25	7945	02:13:15	7995	00:00:50	50	0.0000
nopath	1	3	13	15	763	02:11:14	7874	02:13:17	7997	00:02:03	123	0.0000
nopath	1	4	13	15	792	02:11:02	7862	02:13:18	7998	00:02:16	136	0.0000
nopath	1	3	3	1	763	02:11:23	7883	02:13:19	7999	00:01:56	116	0.0000
nopath	6	2	12	14	748	02:12:23	7943	02:13:21	8001	00:00:58	58	0.0000
nopath	2	4	13	15	708	02:12:23	7943	02:13:23	8003	00:01:00	60	0.0000
nopath	6	3	13	15	667	02:12:30	7950	02:13:36	8016	00:01:06	66	0.0000
nopath	1	3	12	14	763	02:12:45	7965	02:13:44	8024	00:00:59	59	0.0000
nopath	2	7	13	15	458	02:12:57	7977	02:13:46	8026	00:00:49	49	0.0000
nopath	6	1	9	1	832	02:12:42	7962	02:14:01	8041	00:01:19	79	0.0000	00:01:18
nopath	2	7	13	15	458	02:13:29	8009	02:14:19	8059	00:00:50	50	0.0000
nopath	2	3	5	1	679	02:13:04	7984	02:14:22	8062	00:01:18	78	0.0000
nopath	1	4	12	14	792	02:12:54	7974	02:14:26	8066	00:01:32	92	0.0000
nopath	2	3	7	1	679	02:13:23	8003	02:14:28	8068	00:01:05	65	0.0000
nopath	5	1	10	1	785	02:11:53	7913	02:14:31	8071	00:02:38	158	0.0000
nopath	2	3	10	1	679	02:13:24	8004	02:14:31	8071	00:01:07	67	0.0000
nopath	5	1	12	14	785	02:13:09	7989	02:14:34	8074	00:01:25	85	0.0000
nopath	2	3	3	1	679	02:13:30	8010	02:14:35	8075	00:01:05	65	0.0000
nopath	6	1	9	1	832	02:13:35	8015	02:14:38	8078	00:01:03	63	0.0000
nopath	6	1	5	1	832	02:13:40	8020	02:14:44	8084	00:01:04	64	0.0000
nopath	3	6	3	1	667	02:13:27	8007	02:14:46	8086	00:01:19	79	0.0000
nopath	3	6	6	1	667	02:13:29	8009	02:14:48	8088	00:01:19	79	0.0000
nopath	3	6	12	14	667	02:13:31	8011	02:14:50	8090	00:01:19	79	0.0000
nopath	2	3	5	1	679	02:13:36	8016	02:15:04	8104	00:01:28	88	0.0000	00:01:14
nopath	2	4	6	1	708	02:13:34	8014	02:15:05	8105	00:01:31	91	0.0000
nopath	2	3	2	1	679	02:13:40	8020	02:15:06	8106	00:01:26	86	0.0000
nopath	1	3	3	1	763	02:14:00	8040	02:15:08	8108	00:01:08	68	0.0000
nopath	2	4	9	1	708	02:14:07	8047	02:15:16	8116	00:01:09	69	0.0000
nopath	6	2	12	14	748	02:14:03	8043	02:15:16	8116	00:01:13	73	0.0000
nopath	3	6	12	14	667	02:13:55	8035	02:15:17	8117	00:01:22	82	0.0000
nopath	3	6	10	1	667	02:14:01	8041	02:15:19	8119	00:01:18	78	0.0000
nopath	3	5	12	14	621	02:14:04	8044	02:15:21	8121	00:01:17	77	0.0000
nopath	3	6	13	15	667	02:14:12	8052	02:15:26	8126	00:01:14	74	0.0000
nopath	2	4	12	14	708	02:14:32	8072	02:15:26	8126	00:00:54	54	0.0000
nopath	6	1	13	15	832	02:14:10	8050	02:15:26	8126	00:01:16	76	0.0000
nopath	3	6	3	1	667	02:14:18	8058	02:15:28	8128	00:01:10	70	0.0000
nopath	6	1	9	1	832	02:14:25	8065	02:15:29	8129	00:01:04	64	0.0000
nopath	3	6	9	1	667	02:14:21	8061	02:15:30	8130	00:01:09	69	0.0000
nopath	4	1	13	15	792	02:14:14	8054	02:15:53	8153	00:01:39	99	0.0000
nopath	1	4	10	1	792	02:14:47	8087	02:15:55	8155	00:01:08	68	0.0000
nopath	3	6	3	1	667	02:14:34	8074	02:15:55	8155	00:01:21	81	0.0000
nopath	3	6	6	1	667	02:14:55	8095	02:15:57	8157	00:01:02	62	0.0000
nopath	2	3	12	14	679	02:14:33	8073	02:15:58	8158	00:01:25	85	0.0000
nopath	6	2	12	14	748	02:14:34	8074	02:15:58	8158	00:01:24	84	0.0000
nopath	3	6	12	14	667	02:15:00	8100	02:16:00	8160	00:01:00	60	0.0000	00:01:06
nopath	2	4	5	1	708	02:14:52	8092	02:16:01	8161	00:01:09	69	0.0000
nopath	2	3	12	14	679	02:15:00	8100	02:16:02	8162	00:01:02	62	0.0000
nopath	5	1	12	14	785	02:14:28	8068	02:16:02	8162	00:01:34	94	0.0000
nopath	1	5	5	1	785	02:13:58	8038	02:16:03	8163	00:02:05	125	0.0000
nopath	2	4	9	1	708	02:15:08	8108	02:16:05	8165	00:00:57	57	0.0000
nopath	3	6	3	1	667	02:15:10	8110	02:16:16	8176	00:01:06	66	0.0000
nopath	3	6	5	1	667	02:15:19	8119	02:16:18	8178	00:00:59	59	0.0000
nopath	2	1	10	1	504	02:15:40	8140	02:16:29	8189	00:00:49	49	0.0000
nopath	3	6	5	1	667	02:15:20	8120	02:16:36	8196	00:01:16	76	0.0000
nopath	3	6	12	14	667	02:15:30	8130	02:16:39	8199	00:01:09	69	0.0000
nopath	6	1	12	14	832	02:15:14	8114	02:16:42	8202	00:01:28	88	0.0000
nopath	2	3	3	1	679	02:15:29	8129	02:16:42	8202	00:01:13	73	0.0000
nopath	1	3	3	1	763	02:15:36	8136	02:17:12	8232	00:01:36	96	0.0000	00:01:32
nopath	1	3	6	1	763	02:16:02	8162	02:17:15	8235	00:01:13	73	0.0000
nopath	3	1	13	15	763	02:15:57	8157	02:17:18	8238	00:01:21	81	0.0000
nopath	2	3	9	1	679	02:16:00	8160	02:17:18	8238	00:01:18	78	0.0000
nopath	2	3	6	1	679	02:16:13	8173	02:17:20	8240	00:01:07	67	0.0000
nopath	5	1	9	1	785	02:16:05	8165	02:17:21	8241	00:01:16	76	0.0000
nopath	5	2	10	1	701	02:16:28	8188	02:17:23	8243	00:00:55	55	0.0000
nopath	2	3	5	1	679	02:16:15	8175	02:17:23	8243	00:01:08	68	0.0000
nopath	1	2	7	1	504	02:16:14	8174	02:17:26	8246	00:01:12	72	0.0000
nopath	3	6	13	15	667	02:16:11	8171	02:17:29	8249	00:01:18	78	0.0000
nopath	3	7	3	1	302	02:16:34	8194	02:17:44	8264	00:01:10	70	0.0000
nopath	5	2	12	14	701	02:16:33	8193	02:17:46	8266	00:01:13	73	0.0000
nopath	2	3	10	1	679	02:16:36	8196	02:17:52	8272	00:01:16	76	0.0000
nopath	1	2	3	1	504	02:16:30	8190	02:17:53	8273	00:01:23	83	0.0000
nopath	5	1	3	1	785	02:16:43	8203	02:17:53	8273	00:01:10	70	0.0000
nopath	1	4	5	1	792	02:16:28	8188	02:17:56	8276	00:01:28	88	0.0000
nopath	3	6	3	1	667	02:16:14	8174	02:17:56	8276	00:01:42	102	0.0000
nopath	1	7	9	1	542	02:16:57	8217	02:17:59	8279	00:01:02	62	0.0000
nopath	3	6	13	15	667	02:16:21	8181	02:18:01	8281	00:01:40	100	0.0000	00:01:18
nopath	3	4	3	1	375	02:17:07	8227	02:18:06	8286	00:00:59	59	0.0000
nopath	3	2	12	14	679	02:17:01	8221	02:18:11	8291	00:01:10	70	0.0000
nopath	3	7	3	1	302	02:17:25	8245	02:18:16	8296	00:00:51	51	0.0000
nopath	2	3	5	1	679	02:16:49	8209	02:18:22	8302	00:01:33	93	0.0000
nopath	2	3	3	1	679	02:17:29	8249	02:18:27	8307	00:00:58	58	0.0000
nopath	4	1	9	1	792	02:17:15	8235	02:18:28	8308	00:01:13	73	0.0000
nopath	3	2	10	1	679	02:17:10	8230	02:18:31	8311	00:01:21	81	0.0000
nopath	3	5	13	15	621	02:17:13	8233	02:18:35	8315	00:01:22	82	0.0000
nopath	5	3	5	1	621	02:17:30	8250	02:18:43	8323	00:01:13	73	0.0000
nopath	5	3	3	1	621	02:17:42	8262	02:18:46	8326	00:01:04	64	0.0000
nopath	1	2	3	1	504	02:18:04	8284	02:18:51	8331	00:00:47	47	0.0000
nopath	5	1	12	14	785	02:17:21	8241	02:18:52	8332	00:01:31	91	0.0000
nopath	3	6	12	14	667	02:18:20	8300	02:19:12	8352	00:00:52	52	0.0000	00:00:52
nopath	3	2	13	15	679	02:18:03	8283	02:19:14	8354	00:01:11	71	0.0000
nopath	3	2	12	14	679	02:18:23	8303	02:19:22	8362	00:00:59	59	0.0000
nopath	2	7	3	1	458	02:18:41	8321	02:19:25	8365	00:00:44	44	0.0000
nopath	2	1	3	1	504	02:18:39	8319	02:19:26	8366	00:00:47	47	0.0000
nopath	2	3	13	15	679	02:18:38	8318	02:19:34	8374	00:00:56	56	0.0000
nopath	5	1	12	14	785	02:17:58	8278	02:19:42	8382	00:01:44	104	0.0000
nopath	6	3	12	14	667	02:18:17	8297	02:19:44	8384	00:01:27	87	0.0000
nopath	2	4	4	1	708	02:18:55	8335	02:19:55	8395	00:01:00	60	0.0000
nopath	4	1	2	1	792	02:18:17	8297	02:19:58	8398	00:01:41	101	0.0000
nopath	2	4	6	1	708	02:19:12	8352	02:20:04	8404	00:00:52	52	0.0000	00:01:04
nopath	3	6	13	15	667	02:18:52	8332	02:20:09	8409	00:01:17	77	0.0000
nopath	5	1	12	14	785	02:18:18	8298	02:20:12	8412	00:01:54	114	0.0000
nopath	5	1	10	1	785	02:18:23	8303	02:20:14	8414	00:01:51	111	0.0000
nopath	5	1	5	1	785	02:18:58	8338	02:20:16	8416	00:01:18	78	0.0000
nopath	4	2	12	14	708	02:19:11	8351	02:20:26	8426	00:01:15	75	0.0000
nopath	1	3	10	1	763	02:19:08	8348	02:20:34	8434	00:01:26	86	0.0000
nopath	2	4	6	1	708	02:19:14	8354	02:20:35	8435	00:01:21	81	0.0000
nopath	3	6	3	1	667	02:19:08	8348	02:20:35	8435	00:01:27	87	0.0000
nopath	3	6	5	1	667	02:19:15	8355	02:20:38	8438	00:01:23	83	0.0000
nopath	4	1	12	14	792	02:19:13	8353	02:20:38	8438	00:01:25	85	0.0000
nopath	3	5	13	15	621	02:19:27	8367	02:20:44	8444	00:01:17	77	0.0000
nopath	5	2	3	1	701	02:19:35	8375	02:20:45	8445	00:01:10	70	0.0000
nopath	3	6	12	14	667	02:19:29	8369	02:20:46	8446	00:01:17	77	0.0000
nopath	5	2	3	1	701	02:19:41	8381	02:20:47	8447	00:01:06	66	0.0000
nopath	3	6	3	1	667	02:19:55	8395	02:20:48	8448	00:00:53	53	0.0000
nopath	3	6	12	14	667	02:19:59	8399	02:20:49	8449	00:00:50	50	0.0000
nopath	1	4	4	1	792	02:19:14	8354	02:20:55	8455	00:01:41	101	0.0000
nopath	5	1	12	14	785	02:19:43	8383	02:20:56	8456	00:01:13	73	0.0000
nopath	2	4	12	14	708	02:19:52	8392	02:20:57	8457	00:01:05	65	0.0000
nopath	5	1	3	1	785	02:19:51	8391	02:20:57	8457	00:01:06	66	0.0000
nopath	6	1	3	1	832	02:19:48	8388	02:21:05	8465	00:01:17	77	0.0000	00:01:12
nopath	5	3	12	14	621	02:20:08	8408	02:21:25	8485	00:01:17	77	0.0000
nopath	3	6	12	14	667	02:20:04	8404	02:21:27	8487	00:01:23	83	0.0000
nopath	3	5	12	14	621	02:20:09	8409	02:21:28	8488	00:01:19	79	0.0000
nopath	2	4	9	1	708	02:20:35	8435	02:21:37	8497	00:01:02	62	0.0000
nopath	5	1	13	15	785	02:20:23	8423	02:21:41	8501	00:01:18	78	0.0000
nopath	2	4	13	15	708	02:20:38	8438	02:21:43	8503	00:01:05	65	0.0000
nopath	1	2	3	1	504	02:20:50	8450	02:21:44	8504	00:00:54	54	0.0000
nopath	5	1	10	1	785	02:20:35	8435	02:21:44	8504	00:01:09	69	0.0000
nopath	6	3	2	1	667	02:20:58	8458	02:21:52	8512	00:00:54	54	0.0000
nopath	1	3	12	14	763	02:20:40	8440	02:22:03	8523	00:01:23	83	0.0000	00:01:20
nopath	6	2	9	1	748	02:21:11	8471	02:22:17	8537	00:01:06	66	0.0000
nopath	6	1	5	1	832	02:20:28	8428	02:22:21	8541	00:01:53	113	0.0000
nopath	2	4	12	14	708	02:21:01	8461	02:22:21	8541	00:01:20	80	0.0000
nopath	2	4	5	1	708	02:21:03	8463	02:22:23	8543	00:01:20	80	0.0000
nopath	2	3	5	1	679	02:21:30	8490	02:22:25	8545	00:00:55	55	0.0000
nopath	6	3	3	1	667	02:21:15	8475	02:22:33	8553	00:01:18	78	0.0000
nopath	6	3	13	15	667	02:21:43	8503	02:22:37	8557	00:00:54	54	0.0000
nopath	2	4	3	1	708	02:21:32	8492	02:22:55	8575	00:01:23	83	0.0000
nopath	3	6	5	1	667	02:21:41	8501	02:22:56	8576	00:01:15	75	0.0000
nopath	1	4	12	14	792	02:21:29	8489	02:22:57	8577	00:01:28	88	0.0000
nopath	3	6	6	1	667	02:21:55	8515	02:22:58	8578	00:01:03	63	0.0000
nopath	2	3	6	1	679	02:21:50	8510	02:22:58	8578	00:01:08	68	0.0000
nopath	2	4	3	1	708	02:21:58	8518	02:23:01	8581	00:01:03	63	0.0000	00:01:12
nopath	2	3	10	1	679	02:22:01	8521	02:23:02	8582	00:01:01	61	0.0000
nopath	1	7	12	14	542	02:22:00	8520	02:23:04	8584	00:01:04	64	0.0000
nopath	1	2	12	14	504	02:22:15	8535	02:23:05	8585	00:00:50	50	0.0000
nopath	5	3	6	1	621	02:21:39	8499	02:23:13	8593	00:01:34	94	0.0000
nopath	3	2	12	14	679	02:22:08	8528	02:23:16	8596	00:01:08	68	0.0000
nopath	3	5	5	1	621	02:22:11	8531	02:23:25	8605	00:01:14	74	0.0000
nopath	2	1	3	1	504	02:22:34	8554	02:23:27	8607	00:00:53	53	0.0000
nopath	5	4	13	15	650	02:22:17	8537	02:23:33	8613	00:01:16	76	0.0000
nopath	6	2	3	1	748	02:22:05	8525	02:23:35	8615	00:01:30	90	0.0000
nopath	3	6	5	1	667	02:22:28	8548	02:23:38	8618	00:01:10	70	0.0000
nopath	5	3	6	1	621	02:22:21	8541	02:23:43	8623	00:01:22	82	0.0000
nopath	2	6	3	1	748	02:20:57	8457	02:23:46	8626	00:02:49	169	0.0000
nopath	5	1	6	1	785	02:22:34	8554	02:23:46	8626	00:01:12	72	0.0000
nopath	5	4	5	1	650	02:22:24	8544	02:23:56	8636	00:01:32	92	0.0000
nopath	3	6	13	15	667	02:22:36	8556	02:24:00	8640	00:01:24	84	0.0000	00:01:12
nopath	3	6	3	1	667	02:22:38	8558	02:24:01	8641	00:01:23	83	0.0000
nopath	3	6	3	1	667	02:22:39	8559	02:24:03	8643	00:01:24	84	0.0000
nopath	2	3	12	14	679	02:22:35	8555	02:24:03	8643	00:01:28	88	0.0000
nopath	2	3	12	14	679	02:22:50	8570	02:24:05	8645	00:01:15	75	0.0000
nopath	3	6	5	1	667	02:23:00	8580	02:24:06	8646	00:01:06	66	0.0000
nopath	1	4	12	14	792	02:22:43	8563	02:24:09	8649	00:01:26	86	0.0000
nopath	3	6	10	1	667	02:23:03	8583	02:24:11	8651	00:01:08	68	0.0000
nopath	3	6	3	1	667	02:23:04	8584	02:24:13	8653	00:01:09	69	0.0000
nopath	3	6	12	14	667	02:23:06	8586	02:24:15	8655	00:01:09	69	0.0000
nopath	2	3	3	1	679	02:23:05	8585	02:24:15	8655	00:01:10	70	0.0000
nopath	6	3	12	14	667	02:23:14	8594	02:24:24	8664	00:01:10	70	0.0000
nopath	3	2	5	1	679	02:23:21	8601	02:24:35	8675	00:01:14	74	0.0000
nopath	2	3	13	15	679	02:23:59	8639	02:24:57	8697	00:00:58	58	0.0000
nopath	3	6	12	14	667	02:23:31	8611	02:24:57	8697	00:01:26	86	0.0000
nopath	3	6	5	1	667	02:23:32	8612	02:24:59	8699	00:01:27	87	0.0000
nopath	3	6	9	1	667	02:23:47	8627	02:25:01	8701	00:01:14	74	0.0000	00:01:16
nopath	3	6	2	1	667	02:24:07	8647	02:25:03	8703	00:00:56	56	0.0000
nopath	3	6	3	1	667	02:24:10	8650	02:25:04	8704	00:00:54	54	0.0000
nopath	5	4	3	1	650	02:23:57	8637	02:25:19	8719	00:01:22	82	0.0000
nopath	1	3	3	1	763	02:23:57	8637	02:25:22	8722	00:01:25	85	0.0000
nopath	1	3	12	14	763	02:24:02	8642	02:25:25	8725	00:01:23	83	0.0000
nopath	2	1	3	1	504	02:24:40	8680	02:25:26	8726	00:00:46	46	0.0000
nopath	3	2	9	1	679	02:24:33	8673	02:25:40	8740	00:01:07	67	0.0000
nopath	3	6	12	14	667	02:24:41	8681	02:25:47	8747	00:01:06	66	0.0000
nopath	5	2	3	1	701	02:24:56	8696	02:25:52	8752	00:00:56	56	0.0000
nopath	2	4	12	14	708	02:25:00	8700	02:25:54	8754	00:00:54	54	0.0000
nopath	4	7	3	1	331	02:25:11	8711	02:25:55	8755	00:00:44	44	0.0000
nopath	3	6	6	1	667	02:24:56	8696	02:25:55	8755	00:00:59	59	0.0000
nopath	5	1	4	1	785	02:24:25	8665	02:25:56	8756	00:01:31	91	0.0000
nopath	3	6	13	15	667	02:25:04	8704	02:26:02	8762	00:00:58	58	0.0000	00:00:58
nopath	6	5	10	1	380	02:25:18	8718	02:26:04	8764	00:00:46	46	0.0000
nopath	2	1	12	14	504	02:25:11	8711	02:26:18	8778	00:01:07	67	0.0000
nopath	2	1	3	1	504	02:25:16	8716	02:26:21	8781	00:01:05	65	0.0000
nopath	1	3	2	1	763	02:25:00	8700	02:26:32	8792	00:01:32	92	0.0000
nopath	3	5	3	1	621	02:25:23	8723	02:26:35	8795	00:01:12	72	0.0000
nopath	1	3	12	14	763	02:25:06	8706	02:26:35	8795	00:01:29	89	0.0000
nopath	2	3	3	1	679	02:25:21	8721	02:26:37	8797	00:01:16	76	0.0000
nopath	3	6	12	14	667	02:25:36	8736	02:26:38	8798	00:01:02	62	0.0000
nopath	3	6	3	1	667	02:25:43	8743	02:26:40	8800	00:00:57	57	0.0000
nopath	2	3	12	14	679	02:25:25	8725	02:26:40	8800	00:01:15	75	0.0000
nopath	1	2	3	1	504	02:25:55	8755	02:26:41	8801	00:00:46	46	0.0000
nopath	5	1	5	1	785	02:25:08	8708	02:26:41	8801	00:01:33	93	0.0000
nopath	2	7	12	14	458	02:26:29	8789	02:27:09	8829	00:00:40	40	0.0000	00:00:50
nopath	5	6	9	1	380	02:26:38	8798	02:27:17	8837	00:00:39	39	0.0000
nopath	6	1	2	1	832	02:25:58	8758	02:27:31	8851	00:01:33	93	0.0000
nopath	1	2	9	1	504	02:26:26	8786	02:27:33	8853	00:01:07	67	0.0000
nopath	6	1	5	1	832	02:26:28	8788	02:27:33	8853	00:01:05	65	0.0000
nopath	3	6	13	15	667	02:26:07	8767	02:27:40	8860	00:01:33	93	0.0000
nopath	2	3	3	1	679	02:26:34	8794	02:27:42	8862	00:01:08	68	0.0000
nopath	3	6	5	1	667	02:26:49	8809	02:27:49	8869	00:01:00	60	0.0000
nopath	3	6	7	1	667	02:26:51	8811	02:27:52	8872	00:01:01	61	0.0000
nopath	3	6	12	14	667	02:26:52	8812	02:27:54	8874	00:01:02	62	0.0000
nopath	3	6	3	1	667	02:27:02	8822	02:27:56	8876	00:00:54	54	0.0000
nopath	3	6	5	1	667	02:27:06	8826	02:27:58	8878	00:00:52	52	0.0000
nopath	3	1	5	1	763	02:26:43	8803	02:28:00	8880	00:01:17	77	0.0000	00:01:20
nopath	6	3	9	1	667	02:27:13	8833	02:28:02	8882	00:00:49	49	0.0000
nopath	2	3	12	14	679	02:27:01	8821	02:28:13	8893	00:01:12	72	0.0000
nopath	2	6	10	1	748	02:25:50	8750	02:28:16	8896	00:02:26	146	0.0000
nopath	1	2	13	15	504	02:27:33	8853	02:28:22	8902	00:00:49	49	0.0000
nopath	5	6	3	1	380	02:27:49	8869	02:28:27	8907	00:00:38	38	0.0000
nopath	2	3	3	1	679	02:27:27	8847	02:28:32	8912	00:01:05	65	0.0000
nopath	4	7	5	1	331	02:27:57	8877	02:28:35	8915	00:00:38	38	0.0000
nopath	3	5	10	1	621	02:27:42	8862	02:28:45	8925	00:01:03	63	0.0000
nopath	3	6	13	15	667	02:27:48	8868	02:28:49	8929	00:01:01	61	0.0000
nopath	2	3	3	1	679	02:27:56	8876	02:29:02	8942	00:01:06	66	0.0000	00:01:10
nopath	5	1	9	1	785	02:28:02	8882	02:29:03	8943	00:01:01	61	0.0000
nopath	3	6	9	1	667	02:28:21	8901	02:29:15	8955	00:00:54	54	0.0000
nopath	6	2	5	1	748	02:27:50	8870	02:29:25	8965	00:01:35	95	0.0000
nopath	2	7	3	1	458	02:28:52	8932	02:29:43	8983	00:00:51	51	0.0000
nopath	1	3	13	15	763	02:28:08	8888	02:29:45	8985	00:01:37	97	0.0000
nopath	1	3	3	1	763	02:28:15	8895	02:29:47	8987	00:01:32	92	0.0000
nopath	2	4	5	1	708	02:28:25	8905	02:29:49	8989	00:01:24	84	0.0000
nopath	1	3	12	14	763	02:28:33	8913	02:29:51	8991	00:01:18	78	0.0000
nopath	3	6	12	14	667	02:28:43	8923	02:29:57	8997	00:01:14	74	0.0000
nopath	3	6	6	1	667	02:28:44	8924	02:29:59	8999	00:01:15	75	0.0000
nopath	2	3	12	14	679	02:28:53	8933	02:29:59	8999	00:01:06	66	0.0000
nopath	3	6	10	1	667	02:28:46	8926	02:30:00	9000	00:01:14	74	0.0000	00:01:04
nopath	6	1	3	1	832	02:28:47	8927	02:30:01	9001	00:01:14	74	0.0000
nopath	2	4	5	1	708	02:29:02	8942	02:30:02	9002	00:01:00	60	0.0000
nopath	3	6	12	14	667	02:28:55	8935	02:30:03	9003	00:01:08	68	0.0000
nopath	2	3	10	1	679	02:29:05	8945	02:30:04	9004	00:00:59	59	0.0000
nopath	1	2	12	14	504	02:28:56	8936	02:30:04	9004	00:01:08	68	0.0000
nopath	3	6	2	1	667	02:29:04	8944	02:30:05	9005	00:01:01	61	0.0000
nopath	5	1	9	1	785	02:28:56	8936	02:30:05	9005	00:01:09	69	0.0000
nopath	5	4	5	1	650	02:29:11	8951	02:30:19	9019	00:01:08	68	0.0000
nopath	1	3	5	1	763	02:28:54	8934	02:30:22	9022	00:01:28	88	0.0000
nopath	1	3	5	1	763	02:29:14	8954	02:30:26	9026	00:01:12	72	0.0000
nopath	2	1	3	1	504	02:29:22	8962	02:30:27	9027	00:01:05	65	0.0000
nopath	6	1	12	14	832	02:29:18	8958	02:30:32	9032	00:01:14	74	0.0000
nopath	1	4	13	15	792	02:29:43	8983	02:30:45	9045	00:01:02	62	0.0000
nopath	3	6	9	1	667	02:29:35	8975	02:30:46	9046	00:01:11	71	0.0000
nopath	3	6	9	1	667	02:29:39	8979	02:30:48	9048	00:01:09	69	0.0000
nopath	5	3	3	1	621	02:30:05	9005	02:30:54	9054	00:00:49	49	0.0000
nopath	2	7	9	1	458	02:30:04	9004	02:30:57	9057	00:00:53	53	0.0000
nopath	1	3	3	1	763	02:29:44	8984	02:31:02	9062	00:01:18	78	0.0000	00:01:25
nopath	2	4	2	1	708	02:29:56	8996	02:31:07	9067	00:01:11	71	0.0000
nopath	5	1	12	14	785	02:29:59	8999	02:31:12	9072	00:01:13	73	0.0000
nopath	2	4	3	1	708	02:30:16	9016	02:31:12	9072	00:00:56	56	0.0000
nopath	6	2	13	15	748	02:30:23	9023	02:31:24	9084	00:01:01	61	0.0000
nopath	3	6	10	1	667	02:29:52	8992	02:31:26	9086	00:01:34	94	0.0000
nopath	3	6	13	15	667	02:30:17	9017	02:31:31	9091	00:01:14	74	0.0000
nopath	5	1	3	1	785	02:30:27	9027	02:31:36	9096	00:01:09	69	0.0000
nopath	6	2	12	14	748	02:30:29	9029	02:31:50	9110	00:01:21	81	0.0000
nopath	6	2	10	1	748	02:30:32	9032	02:31:52	9112	00:01:20	80	0.0000
nopath	6	1	9	1	832	02:30:46	9046	02:32:00	9120	00:01:14	74	0.0000	00:01:22
nopath	1	3	13	15	763	02:30:25	9025	02:32:05	9125	00:01:40	100	0.0000
nopath	3	6	2	1	667	02:30:57	9057	02:32:06	9126	00:01:09	69	0.0000
nopath	6	2	12	14	748	02:31:01	9061	02:32:26	9146	00:01:25	85	0.0000
nopath	6	4	10	1	696	02:31:13	9073	02:32:29	9149	00:01:16	76	0.0000
nopath	5	1	5	1	785	02:31:02	9062	02:32:34	9154	00:01:32	92	0.0000
nopath	2	3	13	15	679	02:31:25	9085	02:32:34	9154	00:01:09	69	0.0000
nopath	1	2	7	1	504	02:31:34	9094	02:32:36	9156	00:01:02	62	0.0000
nopath	5	1	10	1	785	02:31:27	9087	02:32:36	9156	00:01:09	69	0.0000
nopath	2	3	3	1	679	02:31:46	9106	02:32:40	9160	00:00:54	54	0.0000
nopath	6	4	12	14	696	02:31:35	9095	02:32:59	9179	00:01:24	84	0.0000
nopath	1	3	3	1	763	02:31:47	9107	02:33:04	9184	00:01:17	77	0.0000	00:01:28
nopath	1	4	5	1	792	02:31:30	9090	02:33:05	9185	00:01:35	95	0.0000
nopath	2	4	9	1	708	02:32:07	9127	02:33:08	9188	00:01:01	61	0.0000
nopath	2	3	12	14	679	02:32:08	9128	02:33:10	9190	00:01:02	62	0.0000
nopath	5	1	13	15	785	02:31:29	9089	02:33:19	9199	00:01:50	110	0.0000
nopath	6	3	3	1	667	02:31:46	9106	02:33:33	9213	00:01:47	107	0.0000
nopath	3	4	5	1	375	02:32:59	9179	02:33:36	9216	00:00:37	37	0.0000
nopath	1	3	12	14	763	02:31:49	9109	02:33:43	9223	00:01:54	114	0.0000
nopath	6	2	9	1	748	02:32:06	9126	02:33:45	9225	00:01:39	99	0.0000
nopath	2	3	10	1	679	02:32:44	9164	02:33:47	9227	00:01:03	63	0.0000
nopath	2	3	12	14	679	02:32:56	9176	02:33:51	9231	00:00:55	55	0.0000
nopath	6	1	3	1	832	02:32:27	9147	02:33:53	9233	00:01:26	86	0.0000
nopath	2	4	10	1	708	02:33:00	9180	02:33:54	9234	00:00:54	54	0.0000
nopath	6	1	5	1	832	02:32:54	9174	02:33:57	9237	00:01:03	63	0.0000
nopath	3	6	3	1	667	02:33:44	9224	02:34:34	9274	00:00:50	50	0.0000	00:01:09
nopath	2	4	12	14	708	02:33:26	9206	02:34:36	9276	00:01:10	70	0.0000
nopath	5	1	6	1	785	02:33:27	9207	02:34:36	9276	00:01:09	69	0.0000
nopath	6	3	9	1	667	02:33:50	9230	02:34:47	9287	00:00:57	57	0.0000
nopath	6	7	12	14	624	02:33:47	9227	02:34:50	9290	00:01:03	63	0.0000
nopath	3	6	12	14	667	02:33:59	9239	02:34:50	9290	00:00:51	51	0.0000
nopath	3	7	12	14	302	02:34:02	9242	02:34:54	9294	00:00:52	52	0.0000
nopath	2	3	10	1	679	02:33:45	9225	02:35:02	9302	00:01:17	77	0.0000	00:01:03
nopath	5	3	10	1	621	02:33:54	9234	02:35:13	9313	00:01:19	79	0.0000
nopath	4	6	3	1	696	02:34:02	9242	02:35:16	9316	00:01:14	74	0.0000
nopath	3	5	3	1	621	02:34:03	9243	02:35:17	9317	00:01:14	74	0.0000
nopath	3	6	3	1	667	02:34:10	9250	02:35:21	9321	00:01:11	71	0.0000
nopath	6	1	12	14	832	02:33:59	9239	02:35:22	9322	00:01:23	83	0.0000
nopath	5	2	3	1	701	02:34:19	9259	02:35:25	9325	00:01:06	66	0.0000
nopath	5	3	3	1	621	02:34:37	9277	02:35:26	9326	00:00:49	49	0.0000
nopath	5	1	3	1	785	02:34:16	9256	02:35:27	9327	00:01:11	71	0.0000
nopath	2	3	13	15	679	02:34:14	9254	02:35:35	9335	00:01:21	81	0.0000
nopath	3	6	12	14	667	02:34:32	9272	02:35:36	9336	00:01:04	64	0.0000
nopath	1	4	10	1	792	02:34:29	9269	02:35:38	9338	00:01:09	69	0.0000
nopath	3	6	6	1	667	02:34:35	9275	02:35:38	9338	00:01:03	63	0.0000
nopath	3	6	10	1	667	02:34:38	9278	02:35:40	9340	00:01:02	62	0.0000
nopath	1	3	12	14	763	02:34:41	9281	02:35:40	9340	00:00:59	59	0.0000
nopath	3	6	5	1	667	02:34:41	9281	02:35:43	9343	00:01:02	62	0.0000
nopath	3	6	12	14	667	02:34:49	9289	02:35:45	9345	00:00:56	56	0.0000
nopath	6	5	10	1	380	02:35:19	9319	02:35:55	9355	00:00:36	36	0.0000
nopath	3	7	12	14	302	02:35:32	9332	02:36:10	9370	00:00:38	38	0.0000	00:00:44
nopath	3	6	10	1	667	02:35:05	9305	02:36:15	9375	00:01:10	70	0.0000
nopath	3	6	12	14	667	02:35:20	9320	02:36:18	9378	00:00:58	58	0.0000
nopath	3	6	10	1	667	02:35:22	9322	02:36:21	9381	00:00:59	59	0.0000
nopath	3	6	2	1	667	02:35:28	9328	02:36:23	9383	00:00:55	55	0.0000
nopath	2	3	6	1	679	02:35:25	9325	02:36:26	9386	00:01:01	61	0.0000
nopath	2	3	6	1	679	02:35:34	9334	02:36:29	9389	00:00:55	55	0.0000
nopath	3	6	3	1	667	02:35:33	9333	02:36:29	9389	00:00:56	56	0.0000
nopath	2	4	7	1	708	02:35:40	9340	02:36:33	9393	00:00:53	53	0.0000
nopath	3	4	3	1	375	02:36:05	9365	02:36:55	9415	00:00:50	50	0.0000
nopath	2	1	6	1	504	02:35:50	9350	02:36:57	9417	00:01:07	67	0.0000
nopath	4	1	5	1	792	02:35:20	9320	02:36:58	9418	00:01:38	98	0.0000
nopath	4	1	10	1	792	02:35:34	9334	02:37:01	9421	00:01:27	87	0.0000	00:01:20
nopath	1	3	9	1	763	02:35:43	9343	02:37:02	9422	00:01:19	79	0.0000
nopath	4	1	3	1	792	02:35:41	9341	02:37:05	9425	00:01:24	84	0.0000
nopath	3	6	13	15	667	02:35:50	9350	02:37:09	9429	00:01:19	79	0.0000
nopath	2	4	2	1	708	02:36:00	9360	02:37:09	9429	00:01:09	69	0.0000
nopath	6	1	10	1	832	02:35:50	9350	02:37:21	9441	00:01:31	91	0.0000
nopath	3	5	3	1	621	02:35:57	9357	02:37:25	9445	00:01:28	88	0.0000
nopath	3	6	10	1	667	02:36:01	9361	02:37:28	9448	00:01:27	87	0.0000
nopath	3	6	5	1	667	02:36:07	9367	02:37:30	9450	00:01:23	83	0.0000
nopath	3	5	3	1	621	02:36:10	9370	02:37:31	9451	00:01:21	81	0.0000
[truncated: 1,100 more rows]
