# Supplementary material for: Supervised learning from human performance at the computationally hard problem of optimal traffic signal control on a network of junctions
Source: R Soc Open Sci. 2014 Dec 24;1(4):140211. doi: 10.1098/rsos.140211 (PMC4448775; doi:10.1098/rsos.140211)
Supplement: 1. simulationData.zip - This zipped folder contains the simulation configuration files for the traffic microsimulation models used in the paper, as well as the raw data output from the simulations. The data are organised into a folder structure with README.txt files used to provide guidance on the c [file rsos140211supp1.zip › simulationData/multiJunctionModel/HuTMaCloops/run-002/trips-ALL.csv]

Path	From Zone	To Zone	Vehicle Type	Base Vehicle Type	Distance (m)	Departure Time (HH:MM:SS)	Departure Time (s)	Arrival Time (HH:MM:SS)	Arrival Time (s)	Time Taken (HH:MM:SS)	Time Taken (s)	Fuel	Mean Time (HH:MM:SS)
nopath	6	5	9	1	380	00:00:34	34	00:01:10	70	00:00:36	36	0.0000	00:00:36
nopath	3	6	9	1	667	00:00:07	7	00:01:15	75	00:01:08	68	0.0000
nopath	6	2	12	14	748	00:00:14	14	00:01:15	75	00:01:01	61	0.0000
nopath	3	4	3	1	375	00:00:37	37	00:01:26	86	00:00:49	49	0.0000
nopath	1	2	3	1	504	00:00:45	45	00:01:30	90	00:00:45	45	0.0000
nopath	3	1	5	1	763	00:00:35	35	00:01:44	104	00:01:09	69	0.0000
nopath	3	6	5	1	667	00:01:33	93	00:02:22	142	00:00:49	49	0.0000	00:00:58
nopath	5	4	3	1	650	00:00:07	7	00:03:02	182	00:02:55	175	0.0000	00:02:55
nopath	5	4	13	15	650	00:01:57	117	00:03:10	190	00:01:13	73	0.0000
nopath	2	3	5	1	679	00:00:24	24	00:03:12	192	00:02:48	168	0.0000
nopath	2	3	5	1	679	00:02:14	134	00:03:15	195	00:01:01	61	0.0000
nopath	3	6	12	14	667	00:02:56	176	00:03:46	226	00:00:50	50	0.0000
nopath	6	1	5	1	832	00:02:18	138	00:03:51	231	00:01:33	93	0.0000
nopath	1	2	5	1	504	00:02:58	178	00:03:52	232	00:00:54	54	0.0000
nopath	1	4	10	1	792	00:01:07	67	00:04:06	246	00:02:59	179	0.0000	00:02:59
nopath	1	4	9	1	792	00:02:59	179	00:04:10	250	00:01:11	71	0.0000
nopath	2	3	6	1	679	00:03:15	195	00:04:32	272	00:01:17	77	0.0000
nopath	2	1	12	14	504	00:03:57	237	00:04:43	283	00:00:46	46	0.0000
nopath	6	3	9	1	667	00:03:43	223	00:04:43	283	00:01:00	60	0.0000
nopath	2	3	3	1	679	00:03:59	239	00:05:02	302	00:01:03	63	0.0000	00:01:32
nopath	2	4	12	14	708	00:04:26	266	00:05:19	319	00:00:53	53	0.0000
nopath	4	2	3	1	708	00:04:56	296	00:05:47	347	00:00:51	51	0.0000
nopath	5	3	7	1	621	00:02:40	160	00:05:48	348	00:03:08	188	0.0000
nopath	5	4	9	1	650	00:02:20	140	00:05:48	348	00:03:28	208	0.0000
nopath	1	4	12	14	792	00:04:45	285	00:05:56	356	00:01:11	71	0.0000
nopath	2	3	5	1	679	00:05:01	301	00:05:57	357	00:00:56	56	0.0000
nopath	5	1	12	14	785	00:04:36	276	00:06:02	362	00:01:26	86	0.0000	00:01:26
nopath	5	3	3	1	621	00:05:11	311	00:06:16	376	00:01:05	65	0.0000
nopath	6	7	3	1	624	00:05:07	307	00:06:17	377	00:01:10	70	0.0000
nopath	5	1	13	15	785	00:05:18	318	00:06:45	405	00:01:27	87	0.0000
nopath	3	2	12	14	679	00:05:56	356	00:06:54	414	00:00:58	58	0.0000
nopath	3	6	12	14	667	00:06:10	370	00:07:00	420	00:00:50	50	0.0000	00:00:50
nopath	3	5	3	1	621	00:06:23	383	00:07:14	434	00:00:51	51	0.0000
nopath	1	3	12	14	763	00:06:14	374	00:07:43	463	00:01:29	89	0.0000
nopath	3	4	12	14	375	00:07:13	433	00:07:56	476	00:00:43	43	0.0000
nopath	3	6	12	14	667	00:07:53	473	00:08:43	523	00:00:50	50	0.0000	00:00:50
nopath	2	3	12	14	679	00:07:42	462	00:08:43	523	00:01:01	61	0.0000
nopath	2	3	10	1	679	00:08:04	484	00:08:57	537	00:00:53	53	0.0000
nopath	2	3	5	1	679	00:08:18	498	00:09:09	549	00:00:51	51	0.0000	00:00:55
nopath	5	3	10	1	621	00:08:39	519	00:09:28	568	00:00:49	49	0.0000
nopath	2	7	12	14	458	00:08:48	528	00:09:29	569	00:00:41	41	0.0000
nopath	4	1	12	14	792	00:08:25	505	00:09:32	572	00:01:07	67	0.0000
nopath	2	7	12	14	458	00:08:49	529	00:09:33	573	00:00:44	44	0.0000
nopath	5	1	3	1	785	00:05:51	351	00:09:41	581	00:03:50	230	0.0000
nopath	5	1	3	1	785	00:08:22	502	00:09:43	583	00:01:21	81	0.0000
nopath	1	2	12	14	504	00:06:57	417	00:09:44	584	00:02:47	167	0.0000
nopath	3	6	7	1	667	00:08:59	539	00:09:50	590	00:00:51	51	0.0000
nopath	1	3	5	1	763	00:06:20	380	00:10:12	612	00:03:52	232	0.0000	00:02:40
nopath	1	4	7	1	792	00:08:45	525	00:10:16	616	00:01:31	91	0.0000
nopath	3	6	13	15	667	00:09:29	569	00:10:28	628	00:00:59	59	0.0000
nopath	2	4	12	14	708	00:09:13	553	00:10:46	646	00:01:33	93	0.0000
nopath	3	6	5	1	667	00:09:52	592	00:10:52	652	00:01:00	60	0.0000
nopath	6	3	13	15	667	00:09:57	597	00:10:53	653	00:00:56	56	0.0000
nopath	3	6	12	14	667	00:09:55	595	00:10:55	655	00:01:00	60	0.0000
nopath	3	2	12	14	679	00:09:48	588	00:10:55	655	00:01:07	67	0.0000
nopath	3	1	12	14	763	00:09:45	585	00:11:02	662	00:01:17	77	0.0000	00:01:13
nopath	1	4	3	1	792	00:09:33	573	00:12:05	725	00:02:32	152	0.0000	00:01:36
nopath	2	4	3	1	708	00:11:19	679	00:12:11	731	00:00:52	52	0.0000
nopath	3	1	9	1	763	00:11:09	669	00:12:16	736	00:01:07	67	0.0000
nopath	2	3	3	1	679	00:11:32	692	00:12:24	744	00:00:52	52	0.0000
nopath	4	6	13	15	696	00:11:41	701	00:12:39	759	00:00:58	58	0.0000
nopath	4	2	5	1	708	00:12:01	721	00:12:55	775	00:00:54	54	0.0000
nopath	6	4	12	14	696	00:11:24	684	00:13:01	781	00:01:37	97	0.0000	00:01:37
nopath	2	1	4	1	504	00:12:27	747	00:13:13	793	00:00:46	46	0.0000
nopath	3	5	12	14	621	00:12:17	737	00:13:17	797	00:01:00	60	0.0000
nopath	2	3	13	15	679	00:12:24	744	00:13:19	799	00:00:55	55	0.0000
nopath	2	1	5	1	504	00:12:47	767	00:13:29	809	00:00:42	42	0.0000
nopath	3	2	12	14	679	00:12:34	754	00:13:36	816	00:01:02	62	0.0000
nopath	4	7	3	1	331	00:13:35	815	00:14:37	877	00:01:02	62	0.0000	00:01:02
nopath	2	3	13	15	679	00:13:46	826	00:14:41	881	00:00:55	55	0.0000
nopath	6	2	6	1	748	00:13:11	791	00:14:47	887	00:01:36	96	0.0000
nopath	6	1	10	1	832	00:12:47	767	00:14:51	891	00:02:04	124	0.0000
nopath	1	2	3	1	504	00:10:09	609	00:14:51	891	00:04:42	282	0.0000
nopath	1	2	9	1	504	00:11:57	717	00:14:55	895	00:02:58	178	0.0000
nopath	5	3	2	1	621	00:14:04	844	00:15:00	900	00:00:56	56	0.0000	00:01:29
nopath	5	4	3	1	650	00:14:02	842	00:15:03	903	00:01:01	61	0.0000
nopath	3	7	5	1	302	00:14:39	879	00:15:09	909	00:00:30	30	0.0000
nopath	2	4	3	1	708	00:13:59	839	00:15:15	915	00:01:16	76	0.0000
nopath	3	6	6	1	667	00:14:04	844	00:15:15	915	00:01:11	71	0.0000
nopath	1	3	6	1	763	00:13:24	804	00:15:16	916	00:01:52	112	0.0000
nopath	4	1	12	14	792	00:13:10	790	00:15:16	916	00:02:06	126	0.0000
nopath	3	6	9	1	667	00:15:07	907	00:15:55	955	00:00:48	48	0.0000
nopath	6	3	12	14	667	00:15:32	932	00:16:22	982	00:00:50	50	0.0000	00:00:55
nopath	6	3	7	1	667	00:15:47	947	00:16:36	996	00:00:49	49	0.0000
nopath	3	6	9	1	667	00:16:18	978	00:17:08	1028	00:00:50	50	0.0000	00:00:57
nopath	3	6	13	15	667	00:16:37	997	00:17:29	1049	00:00:52	52	0.0000
nopath	2	3	10	1	679	00:16:40	1000	00:17:32	1052	00:00:52	52	0.0000
nopath	3	6	12	14	667	00:16:45	1005	00:17:37	1057	00:00:52	52	0.0000
nopath	5	1	9	1	785	00:11:52	712	00:17:41	1061	00:05:49	349	0.0000
nopath	1	2	13	15	504	00:16:48	1008	00:17:46	1066	00:00:58	58	0.0000
nopath	1	4	5	1	792	00:14:21	861	00:18:05	1085	00:03:44	224	0.0000	00:03:44
nopath	3	6	5	1	667	00:17:06	1026	00:18:06	1086	00:01:00	60	0.0000
nopath	3	6	3	1	667	00:17:17	1037	00:18:09	1089	00:00:52	52	0.0000
nopath	3	1	6	1	763	00:17:11	1031	00:18:22	1102	00:01:11	71	0.0000
nopath	3	6	2	1	667	00:17:39	1059	00:18:36	1116	00:00:57	57	0.0000
nopath	2	6	2	1	748	00:16:50	1010	00:18:56	1136	00:02:06	126	0.0000
nopath	3	6	5	1	667	00:18:31	1111	00:19:25	1165	00:00:54	54	0.0000	00:00:54
nopath	2	7	3	1	458	00:18:52	1132	00:19:33	1173	00:00:41	41	0.0000
nopath	3	5	9	1	621	00:19:01	1141	00:19:50	1190	00:00:49	49	0.0000
nopath	2	4	6	1	708	00:19:03	1143	00:19:55	1195	00:00:52	52	0.0000
nopath	6	1	3	1	832	00:18:50	1130	00:20:01	1201	00:01:11	71	0.0000	00:01:36
nopath	3	6	3	1	667	00:19:13	1153	00:20:03	1203	00:00:50	50	0.0000
nopath	1	7	12	14	542	00:19:12	1152	00:20:05	1205	00:00:53	53	0.0000
nopath	3	4	5	1	375	00:19:29	1169	00:20:16	1216	00:00:47	47	0.0000
nopath	1	3	5	1	763	00:17:16	1036	00:20:22	1222	00:03:06	186	0.0000
nopath	4	1	5	1	792	00:19:20	1160	00:20:27	1227	00:01:07	67	0.0000
nopath	5	3	5	1	621	00:19:31	1171	00:20:37	1237	00:01:06	66	0.0000
nopath	2	3	3	1	679	00:19:53	1193	00:20:45	1245	00:00:52	52	0.0000
nopath	2	3	12	14	679	00:19:56	1196	00:20:50	1250	00:00:54	54	0.0000
nopath	5	1	9	1	785	00:16:11	971	00:20:51	1251	00:04:40	280	0.0000
nopath	5	1	9	1	785	00:17:58	1078	00:20:53	1253	00:02:55	175	0.0000
nopath	3	6	12	14	667	00:20:09	1209	00:21:17	1277	00:01:08	68	0.0000	00:00:59
nopath	2	1	5	1	504	00:20:28	1228	00:21:19	1279	00:00:51	51	0.0000
nopath	5	7	12	14	577	00:20:10	1210	00:21:21	1281	00:01:11	71	0.0000
nopath	3	6	13	15	667	00:20:33	1233	00:21:25	1285	00:00:52	52	0.0000
nopath	2	4	3	1	708	00:20:15	1215	00:21:27	1287	00:01:12	72	0.0000
nopath	4	7	13	15	331	00:20:34	1234	00:21:29	1289	00:00:55	55	0.0000
nopath	1	3	13	15	763	00:20:18	1218	00:21:50	1310	00:01:32	92	0.0000
nopath	1	3	9	1	763	00:20:35	1235	00:21:53	1313	00:01:18	78	0.0000
nopath	1	3	9	1	763	00:20:40	1240	00:21:54	1314	00:01:14	74	0.0000
nopath	6	1	13	15	832	00:20:26	1226	00:22:05	1325	00:01:39	99	0.0000	00:01:39
nopath	2	3	3	1	679	00:21:02	1262	00:22:12	1332	00:01:10	70	0.0000
nopath	1	3	12	14	763	00:21:14	1274	00:22:17	1337	00:01:03	63	0.0000
nopath	4	7	12	14	331	00:21:51	1311	00:22:23	1343	00:00:32	32	0.0000
nopath	3	6	5	1	667	00:21:20	1280	00:22:25	1345	00:01:05	65	0.0000
nopath	2	3	12	14	679	00:21:28	1288	00:22:37	1357	00:01:09	69	0.0000
nopath	1	7	9	1	542	00:21:50	1310	00:22:44	1364	00:00:54	54	0.0000
nopath	5	3	12	14	621	00:21:18	1278	00:22:54	1374	00:01:36	96	0.0000
nopath	1	3	3	1	763	00:22:15	1335	00:23:15	1395	00:01:00	60	0.0000	00:01:35
nopath	5	1	5	1	785	00:22:12	1332	00:23:31	1411	00:01:19	79	0.0000
nopath	1	2	12	14	504	00:22:23	1343	00:23:32	1412	00:01:09	69	0.0000
nopath	1	2	13	15	504	00:22:31	1351	00:23:38	1418	00:01:07	67	0.0000
nopath	5	3	12	14	621	00:22:44	1364	00:23:45	1425	00:01:01	61	0.0000
nopath	3	2	5	1	679	00:22:17	1337	00:23:45	1425	00:01:28	88	0.0000
nopath	3	6	3	1	667	00:22:21	1341	00:23:46	1426	00:01:25	85	0.0000
nopath	3	5	10	1	621	00:22:54	1374	00:23:58	1438	00:01:04	64	0.0000
nopath	3	2	6	1	679	00:23:01	1381	00:24:02	1442	00:01:01	61	0.0000	00:01:07
nopath	2	4	3	1	708	00:22:34	1354	00:24:05	1445	00:01:31	91	0.0000
nopath	3	6	3	1	667	00:23:26	1406	00:24:15	1455	00:00:49	49	0.0000
nopath	2	7	3	1	458	00:23:38	1418	00:24:19	1459	00:00:41	41	0.0000
nopath	4	6	3	1	696	00:23:35	1415	00:24:35	1475	00:01:00	60	0.0000
nopath	4	1	9	1	792	00:23:13	1393	00:24:38	1478	00:01:25	85	0.0000
nopath	6	4	3	1	696	00:22:56	1376	00:24:39	1479	00:01:43	103	0.0000
nopath	2	3	9	1	679	00:23:44	1424	00:24:42	1482	00:00:58	58	0.0000
nopath	4	1	13	15	792	00:23:21	1401	00:24:52	1492	00:01:31	91	0.0000
nopath	4	1	3	1	792	00:23:34	1414	00:24:55	1495	00:01:21	81	0.0000
nopath	2	5	13	15	701	00:23:04	1384	00:24:57	1497	00:01:53	113	0.0000
nopath	2	4	12	14	708	00:24:09	1449	00:25:04	1504	00:00:55	55	0.0000	00:01:08
nopath	3	5	3	1	621	00:23:44	1424	00:25:05	1505	00:01:21	81	0.0000
nopath	1	2	9	1	504	00:22:39	1359	00:25:11	1511	00:02:32	152	0.0000
nopath	6	1	3	1	832	00:24:08	1448	00:25:12	1512	00:01:04	64	0.0000
nopath	1	2	5	1	504	00:22:44	1364	00:25:15	1515	00:02:31	151	0.0000
nopath	4	2	12	14	708	00:24:32	1472	00:25:26	1526	00:00:54	54	0.0000
nopath	4	2	9	1	708	00:24:38	1478	00:25:31	1531	00:00:53	53	0.0000
nopath	1	3	2	1	763	00:24:09	1449	00:25:34	1534	00:01:25	85	0.0000
nopath	1	3	6	1	763	00:24:18	1458	00:25:36	1536	00:01:18	78	0.0000
nopath	3	6	3	1	667	00:24:52	1492	00:25:45	1545	00:00:53	53	0.0000
nopath	4	1	12	14	792	00:24:59	1499	00:26:04	1564	00:01:05	65	0.0000	00:01:23
nopath	4	7	5	1	331	00:25:28	1528	00:26:05	1565	00:00:37	37	0.0000
nopath	6	1	3	1	832	00:24:35	1475	00:26:11	1571	00:01:36	96	0.0000
nopath	2	3	5	1	679	00:25:20	1520	00:26:12	1572	00:00:52	52	0.0000
nopath	5	3	5	1	621	00:23:32	1412	00:26:43	1603	00:03:11	191	0.0000
nopath	6	2	9	1	748	00:24:40	1480	00:26:45	1605	00:02:05	125	0.0000
nopath	6	1	7	1	832	00:25:25	1525	00:26:54	1614	00:01:29	89	0.0000
nopath	1	2	6	1	504	00:24:23	1463	00:26:55	1615	00:02:32	152	0.0000
nopath	5	1	9	1	785	00:25:38	1538	00:26:55	1615	00:01:17	77	0.0000
nopath	1	2	9	1	504	00:25:12	1512	00:26:59	1619	00:01:47	107	0.0000
nopath	6	7	3	1	624	00:25:39	1539	00:27:00	1620	00:01:21	81	0.0000	00:01:15
nopath	4	2	3	1	708	00:25:48	1548	00:27:05	1625	00:01:17	77	0.0000
nopath	3	6	10	1	667	00:26:05	1565	00:27:26	1646	00:01:21	81	0.0000
nopath	3	6	12	14	667	00:26:07	1567	00:27:29	1649	00:01:22	82	0.0000
nopath	3	6	12	14	667	00:26:31	1591	00:27:31	1651	00:01:00	60	0.0000
nopath	6	1	9	1	832	00:26:16	1576	00:27:31	1651	00:01:15	75	0.0000
nopath	6	1	5	1	832	00:26:23	1583	00:27:33	1653	00:01:10	70	0.0000
nopath	5	1	3	1	785	00:26:28	1588	00:27:36	1656	00:01:08	68	0.0000
nopath	1	2	3	1	504	00:25:52	1552	00:27:39	1659	00:01:47	107	0.0000
nopath	5	1	7	1	785	00:26:37	1597	00:27:39	1659	00:01:02	62	0.0000
nopath	3	4	12	14	375	00:27:16	1636	00:27:49	1669	00:00:33	33	0.0000
nopath	2	4	9	1	708	00:27:32	1652	00:28:35	1715	00:01:03	63	0.0000	00:01:03
nopath	2	3	5	1	679	00:27:53	1673	00:28:45	1725	00:00:52	52	0.0000
nopath	2	3	3	1	679	00:28:02	1682	00:28:54	1734	00:00:52	52	0.0000
nopath	1	3	3	1	763	00:26:34	1594	00:29:22	1762	00:02:48	168	0.0000	00:01:50
nopath	2	4	12	14	708	00:28:22	1702	00:29:28	1768	00:01:06	66	0.0000
nopath	2	3	12	14	679	00:28:23	1703	00:29:30	1770	00:01:07	67	0.0000
nopath	5	1	2	1	785	00:28:32	1712	00:29:35	1775	00:01:03	63	0.0000
nopath	3	6	13	15	667	00:28:32	1712	00:29:39	1779	00:01:07	67	0.0000
nopath	4	2	9	1	708	00:28:31	1711	00:29:45	1785	00:01:14	74	0.0000
nopath	2	3	3	1	679	00:29:13	1753	00:30:04	1804	00:00:51	51	0.0000	00:00:56
nopath	5	3	12	14	621	00:29:08	1748	00:30:14	1814	00:01:06	66	0.0000
nopath	1	5	9	1	785	00:28:01	1681	00:30:23	1823	00:02:22	142	0.0000
nopath	1	2	5	1	504	00:29:38	1778	00:30:31	1831	00:00:53	53	0.0000
nopath	5	1	6	1	785	00:29:03	1743	00:30:31	1831	00:01:28	88	0.0000
nopath	1	2	5	1	504	00:29:46	1786	00:30:35	1835	00:00:49	49	0.0000
nopath	3	6	9	1	667	00:29:38	1778	00:30:36	1836	00:00:58	58	0.0000
nopath	2	4	9	1	708	00:29:40	1780	00:30:45	1845	00:01:05	65	0.0000
nopath	4	2	5	1	708	00:29:35	1775	00:30:45	1845	00:01:10	70	0.0000
nopath	4	7	3	1	331	00:30:21	1821	00:31:04	1864	00:00:43	43	0.0000	00:00:41
nopath	1	4	12	14	792	00:29:47	1787	00:31:06	1866	00:01:19	79	0.0000
nopath	3	6	3	1	667	00:29:54	1794	00:31:06	1866	00:01:12	72	0.0000
nopath	2	7	3	1	458	00:30:21	1821	00:31:07	1867	00:00:46	46	0.0000
nopath	5	2	13	15	701	00:30:10	1810	00:31:18	1878	00:01:08	68	0.0000
nopath	6	1	9	1	832	00:29:57	1797	00:31:21	1881	00:01:24	84	0.0000
nopath	2	3	10	1	679	00:30:26	1826	00:31:24	1884	00:00:58	58	0.0000
nopath	2	3	13	15	679	00:30:31	1831	00:31:28	1888	00:00:57	57	0.0000
nopath	3	2	13	15	679	00:30:13	1813	00:31:39	1899	00:01:26	86	0.0000
nopath	1	3	3	1	763	00:30:32	1832	00:32:02	1922	00:01:30	90	0.0000	00:01:30
nopath	2	4	12	14	708	00:31:10	1870	00:32:07	1927	00:00:57	57	0.0000
nopath	3	1	5	1	763	00:30:35	1835	00:32:15	1935	00:01:40	100	0.0000
nopath	6	1	3	1	832	00:31:12	1872	00:32:21	1941	00:01:09	69	0.0000
nopath	2	5	5	1	701	00:30:59	1859	00:32:33	1953	00:01:34	94	0.0000
nopath	2	4	5	1	708	00:31:40	1900	00:32:46	1966	00:01:06	66	0.0000
nopath	3	6	3	1	667	00:31:49	1909	00:32:56	1976	00:01:07	67	0.0000
nopath	5	3	13	15	621	00:31:40	1900	00:32:56	1976	00:01:16	76	0.0000
nopath	6	5	3	1	380	00:31:39	1899	00:32:58	1978	00:01:19	79	0.0000
nopath	2	4	3	1	708	00:31:46	1906	00:33:05	1985	00:01:19	79	0.0000	00:01:06
nopath	3	6	10	1	667	00:32:17	1937	00:33:16	1996	00:00:59	59	0.0000
nopath	2	3	12	14	679	00:32:17	1937	00:33:23	2003	00:01:06	66	0.0000
nopath	1	3	12	14	763	00:32:26	1946	00:33:27	2007	00:01:01	61	0.0000
nopath	6	2	3	1	748	00:32:43	1963	00:33:39	2019	00:00:56	56	0.0000
nopath	3	6	12	14	667	00:33:08	1988	00:34:07	2047	00:00:59	59	0.0000	00:01:04
nopath	2	3	12	14	679	00:33:19	1999	00:34:16	2056	00:00:57	57	0.0000
nopath	5	1	3	1	785	00:32:59	1979	00:34:21	2061	00:01:22	82	0.0000
nopath	6	2	12	14	748	00:33:21	2001	00:34:22	2062	00:01:01	61	0.0000
nopath	5	1	13	15	785	00:33:15	1995	00:34:24	2064	00:01:09	69	0.0000
nopath	3	7	12	14	302	00:33:42	2022	00:34:38	2078	00:00:56	56	0.0000
nopath	2	1	5	1	504	00:33:48	2028	00:34:47	2087	00:00:59	59	0.0000
nopath	4	1	5	1	792	00:33:47	2027	00:34:51	2091	00:01:04	64	0.0000
nopath	3	6	13	15	667	00:33:43	2023	00:35:01	2101	00:01:18	78	0.0000	00:01:18
nopath	3	2	3	1	679	00:34:06	2046	00:35:11	2111	00:01:05	65	0.0000
nopath	3	1	3	1	763	00:33:54	2034	00:35:17	2117	00:01:23	83	0.0000
nopath	3	6	13	15	667	00:34:27	2067	00:35:19	2119	00:00:52	52	0.0000
nopath	3	6	3	1	667	00:35:50	2150	00:36:40	2200	00:00:50	50	0.0000	00:00:51
nopath	3	7	3	1	302	00:36:09	2169	00:36:43	2203	00:00:34	34	0.0000
nopath	5	1	5	1	785	00:34:49	2089	00:36:51	2211	00:02:02	122	0.0000
nopath	5	1	12	14	785	00:35:40	2140	00:36:53	2213	00:01:13	73	0.0000
nopath	6	4	3	1	696	00:36:04	2164	00:37:05	2225	00:01:01	61	0.0000	00:01:22
nopath	6	1	3	1	832	00:35:43	2143	00:37:07	2227	00:01:24	84	0.0000
nopath	1	2	9	1	504	00:36:24	2184	00:37:09	2229	00:00:45	45	0.0000
nopath	2	3	5	1	679	00:35:38	2138	00:37:12	2232	00:01:34	94	0.0000
nopath	1	4	5	1	792	00:34:09	2049	00:37:16	2236	00:03:07	187	0.0000
nopath	1	3	3	1	763	00:36:16	2176	00:37:17	2237	00:01:01	61	0.0000
nopath	3	6	12	14	667	00:36:31	2191	00:37:21	2241	00:00:50	50	0.0000
nopath	3	6	9	1	667	00:36:39	2199	00:37:29	2249	00:00:50	50	0.0000
nopath	1	3	6	1	763	00:36:47	2207	00:37:46	2266	00:00:59	59	0.0000
nopath	1	3	13	15	763	00:36:52	2212	00:37:54	2274	00:01:02	62	0.0000
nopath	2	7	10	1	458	00:37:11	2231	00:37:56	2276	00:00:45	45	0.0000
nopath	2	4	3	1	708	00:36:10	2170	00:38:06	2286	00:01:56	116	0.0000	00:01:56
nopath	1	7	9	1	542	00:37:20	2240	00:38:20	2300	00:01:00	60	0.0000
nopath	2	4	10	1	708	00:37:27	2247	00:38:21	2301	00:00:54	54	0.0000
nopath	6	3	3	1	667	00:37:22	2242	00:38:32	2312	00:01:10	70	0.0000
nopath	2	1	5	1	504	00:37:43	2263	00:38:37	2317	00:00:54	54	0.0000
nopath	3	6	12	14	667	00:37:56	2276	00:38:56	2336	00:01:00	60	0.0000
nopath	3	5	5	1	621	00:38:16	2296	00:39:06	2346	00:00:50	50	0.0000	00:00:59
nopath	1	3	13	15	763	00:37:17	2237	00:39:15	2355	00:01:58	118	0.0000
nopath	2	3	3	1	679	00:38:15	2295	00:39:17	2357	00:01:02	62	0.0000
nopath	3	6	3	1	667	00:38:30	2310	00:39:20	2360	00:00:50	50	0.0000
nopath	4	7	10	1	331	00:38:49	2329	00:39:20	2360	00:00:31	31	0.0000
nopath	1	2	12	14	504	00:37:51	2271	00:39:22	2362	00:01:31	91	0.0000
nopath	1	3	12	14	763	00:38:02	2282	00:39:41	2381	00:01:39	99	0.0000
nopath	1	4	10	1	792	00:38:32	2312	00:39:44	2384	00:01:12	72	0.0000
nopath	3	1	12	14	763	00:39:17	2357	00:40:31	2431	00:01:14	74	0.0000	00:01:19
nopath	6	1	9	1	832	00:39:35	2375	00:40:40	2440	00:01:05	65	0.0000
nopath	1	2	3	1	504	00:39:49	2389	00:40:41	2441	00:00:52	52	0.0000
nopath	5	3	5	1	621	00:39:47	2387	00:40:54	2454	00:01:07	67	0.0000
nopath	2	7	12	14	458	00:40:09	2409	00:41:04	2464	00:00:55	55	0.0000	00:00:44
nopath	3	5	3	1	621	00:40:20	2420	00:41:09	2469	00:00:49	49	0.0000
nopath	3	6	5	1	667	00:40:30	2430	00:41:20	2480	00:00:50	50	0.0000
nopath	6	2	12	14	748	00:40:11	2411	00:41:20	2480	00:01:09	69	0.0000
nopath	5	1	5	1	785	00:40:03	2403	00:41:21	2481	00:01:18	78	0.0000
nopath	2	3	13	15	679	00:40:17	2417	00:41:21	2481	00:01:04	64	0.0000
nopath	6	7	3	1	624	00:40:23	2423	00:41:37	2497	00:01:14	74	0.0000
nopath	2	7	3	1	458	00:41:08	2468	00:41:49	2509	00:00:41	41	0.0000
nopath	3	5	2	1	621	00:40:52	2452	00:41:55	2515	00:01:03	63	0.0000
nopath	2	4	5	1	708	00:40:46	2446	00:41:56	2516	00:01:10	70	0.0000
nopath	3	6	12	14	667	00:40:54	2454	00:41:59	2519	00:01:05	65	0.0000
nopath	1	5	2	1	785	00:40:42	2442	00:42:13	2533	00:01:31	91	0.0000	00:01:56
nopath	6	1	9	1	832	00:41:19	2479	00:42:21	2541	00:01:02	62	0.0000
nopath	1	3	12	14	763	00:41:04	2464	00:42:23	2543	00:01:19	79	0.0000
nopath	3	6	5	1	667	00:41:50	2510	00:42:41	2561	00:00:51	51	0.0000
nopath	4	2	5	1	708	00:41:53	2513	00:42:46	2566	00:00:53	53	0.0000
nopath	3	4	6	1	375	00:42:26	2546	00:42:58	2578	00:00:32	32	0.0000
nopath	2	1	3	1	504	00:42:14	2534	00:43:00	2580	00:00:46	46	0.0000	00:00:49
nopath	2	1	9	1	504	00:42:15	2535	00:43:03	2583	00:00:48	48	0.0000
nopath	3	6	5	1	667	00:42:15	2535	00:43:06	2586	00:00:51	51	0.0000
nopath	2	4	12	14	708	00:42:08	2528	00:43:07	2587	00:00:59	59	0.0000
nopath	3	6	12	14	667	00:42:18	2538	00:43:09	2589	00:00:51	51	0.0000
nopath	6	1	3	1	832	00:41:37	2497	00:43:11	2591	00:01:34	94	0.0000
nopath	6	5	5	1	380	00:42:09	2529	00:43:11	2591	00:01:02	62	0.0000
nopath	6	1	3	1	832	00:41:54	2514	00:43:13	2593	00:01:19	79	0.0000
nopath	5	1	3	1	785	00:41:06	2466	00:43:17	2597	00:02:11	131	0.0000
nopath	3	6	9	1	667	00:42:28	2548	00:43:19	2599	00:00:51	51	0.0000
nopath	5	1	5	1	785	00:41:56	2516	00:43:21	2601	00:01:25	85	0.0000
nopath	5	3	5	1	621	00:42:06	2526	00:43:23	2603	00:01:17	77	0.0000
nopath	5	3	10	1	621	00:42:28	2548	00:43:24	2604	00:00:56	56	0.0000
nopath	4	2	13	15	708	00:42:39	2559	00:43:33	2613	00:00:54	54	0.0000
nopath	2	3	3	1	679	00:42:29	2549	00:43:46	2626	00:01:17	77	0.0000
nopath	2	3	6	1	679	00:42:31	2551	00:43:48	2628	00:01:17	77	0.0000
nopath	6	1	9	1	832	00:42:34	2554	00:43:51	2631	00:01:17	77	0.0000
nopath	2	3	7	1	679	00:42:49	2569	00:43:51	2631	00:01:02	62	0.0000
nopath	3	6	6	1	667	00:42:29	2549	00:43:56	2636	00:01:27	87	0.0000
nopath	3	6	9	1	667	00:42:45	2565	00:43:58	2638	00:01:13	73	0.0000
nopath	3	6	10	1	667	00:43:07	2587	00:44:01	2641	00:00:54	54	0.0000	00:00:57
nopath	1	3	12	14	763	00:43:14	2594	00:44:14	2654	00:01:00	60	0.0000
nopath	3	6	3	1	667	00:43:17	2597	00:44:26	2666	00:01:09	69	0.0000
nopath	5	2	12	14	701	00:42:58	2578	00:44:26	2666	00:01:28	88	0.0000
nopath	3	6	9	1	667	00:43:20	2600	00:44:28	2668	00:01:08	68	0.0000
nopath	6	2	3	1	748	00:43:29	2609	00:44:30	2670	00:01:01	61	0.0000
nopath	6	1	5	1	832	00:43:24	2604	00:44:33	2673	00:01:09	69	0.0000
nopath	1	5	3	1	785	00:42:25	2545	00:44:43	2683	00:02:18	138	0.0000
nopath	2	4	12	14	708	00:43:10	2590	00:44:46	2686	00:01:36	96	0.0000
nopath	4	2	10	1	708	00:43:34	2614	00:44:55	2695	00:01:21	81	0.0000
nopath	3	6	13	15	667	00:43:44	2624	00:45:10	2710	00:01:26	86	0.0000	00:01:14
nopath	2	3	13	15	679	00:43:27	2607	00:45:15	2715	00:01:48	108	0.0000
nopath	3	6	5	1	667	00:43:46	2626	00:45:15	2715	00:01:29	89	0.0000
nopath	3	6	9	1	667	00:44:12	2652	00:45:20	2720	00:01:08	68	0.0000
nopath	5	2	2	1	701	00:43:49	2629	00:45:21	2721	00:01:32	92	0.0000
nopath	5	3	9	1	621	00:43:21	2601	00:45:23	2723	00:02:02	122	0.0000
nopath	3	5	13	15	621	00:44:19	2659	00:45:28	2728	00:01:09	69	0.0000
nopath	3	6	13	15	667	00:44:24	2664	00:45:30	2730	00:01:06	66	0.0000
nopath	3	6	3	1	667	00:44:32	2672	00:45:32	2732	00:01:00	60	0.0000
nopath	1	3	12	14	763	00:44:36	2676	00:45:37	2737	00:01:01	61	0.0000
nopath	3	6	10	1	667	00:44:43	2683	00:45:46	2746	00:01:03	63	0.0000
nopath	4	1	3	1	792	00:44:30	2670	00:45:48	2748	00:01:18	78	0.0000
nopath	1	3	13	15	763	00:44:46	2686	00:45:48	2748	00:01:02	62	0.0000
nopath	3	6	13	15	667	00:44:54	2694	00:45:49	2749	00:00:55	55	0.0000
nopath	2	3	12	14	679	00:44:58	2698	00:45:57	2757	00:00:59	59	0.0000
nopath	3	7	9	1	302	00:45:51	2751	00:46:27	2787	00:00:36	36	0.0000	00:00:39
nopath	2	7	12	14	458	00:45:48	2748	00:46:30	2790	00:00:42	42	0.0000
nopath	4	1	12	14	792	00:45:17	2717	00:46:30	2790	00:01:13	73	0.0000
nopath	1	3	3	1	763	00:45:26	2726	00:46:32	2792	00:01:06	66	0.0000
nopath	3	6	3	1	667	00:45:08	2708	00:46:36	2796	00:01:28	88	0.0000
nopath	3	6	12	14	667	00:45:47	2747	00:46:40	2800	00:00:53	53	0.0000
nopath	1	2	9	1	504	00:45:30	2730	00:46:41	2801	00:01:11	71	0.0000
nopath	3	6	5	1	667	00:45:54	2754	00:46:47	2807	00:00:53	53	0.0000
nopath	5	3	10	1	621	00:44:54	2694	00:46:48	2808	00:01:54	114	0.0000
nopath	5	7	12	14	577	00:44:16	2656	00:46:48	2808	00:02:32	152	0.0000
nopath	2	3	3	1	679	00:45:34	2734	00:46:52	2812	00:01:18	78	0.0000
nopath	5	1	3	1	785	00:45:54	2754	00:46:57	2817	00:01:03	63	0.0000
nopath	1	3	3	1	763	00:45:40	2740	00:46:59	2819	00:01:19	79	0.0000
nopath	3	6	10	1	667	00:46:02	2762	00:47:06	2826	00:01:04	64	0.0000	00:01:05
nopath	5	7	5	1	577	00:45:33	2733	00:47:17	2837	00:01:44	104	0.0000
nopath	1	3	12	14	763	00:46:05	2765	00:47:33	2853	00:01:28	88	0.0000
nopath	1	7	9	1	542	00:46:38	2798	00:47:35	2855	00:00:57	57	0.0000
nopath	3	6	10	1	667	00:46:35	2795	00:47:36	2856	00:01:01	61	0.0000
nopath	2	3	6	1	679	00:46:42	2802	00:47:37	2857	00:00:55	55	0.0000
nopath	3	6	5	1	667	00:46:38	2798	00:47:38	2858	00:01:00	60	0.0000
nopath	1	7	5	1	542	00:46:42	2802	00:47:40	2860	00:00:58	58	0.0000
nopath	3	2	9	1	679	00:46:46	2806	00:47:46	2866	00:01:00	60	0.0000
nopath	5	4	3	1	650	00:46:44	2804	00:48:05	2885	00:01:21	81	0.0000	00:01:45
nopath	3	7	12	14	302	00:47:35	2855	00:48:08	2888	00:00:33	33	0.0000
nopath	6	4	9	1	696	00:47:10	2830	00:48:08	2888	00:00:58	58	0.0000
nopath	5	1	9	1	785	00:46:53	2813	00:48:11	2891	00:01:18	78	0.0000
nopath	6	1	9	1	832	00:46:54	2814	00:48:12	2892	00:01:18	78	0.0000
nopath	1	3	3	1	763	00:46:33	2793	00:48:12	2892	00:01:39	99	0.0000
nopath	2	4	12	14	708	00:47:09	2829	00:48:16	2896	00:01:07	67	0.0000
nopath	3	6	13	15	667	00:47:18	2838	00:48:19	2899	00:01:01	61	0.0000
nopath	5	3	9	1	621	00:47:28	2848	00:48:22	2902	00:00:54	54	0.0000
nopath	3	6	13	15	667	00:47:27	2847	00:48:22	2902	00:00:55	55	0.0000
nopath	2	1	3	1	504	00:47:42	2862	00:48:37	2917	00:00:55	55	0.0000
nopath	6	7	3	1	624	00:47:31	2851	00:48:42	2922	00:01:11	71	0.0000
nopath	3	6	2	1	667	00:47:50	2870	00:48:45	2925	00:00:55	55	0.0000
nopath	6	2	13	15	748	00:47:24	2844	00:48:48	2928	00:01:24	84	0.0000
nopath	3	6	9	1	667	00:47:58	2878	00:48:49	2929	00:00:51	51	0.0000
nopath	5	1	3	1	785	00:47:14	2834	00:48:51	2931	00:01:37	97	0.0000
nopath	6	2	9	1	748	00:48:06	2886	00:49:04	2944	00:00:58	58	0.0000	00:01:14
nopath	2	3	5	1	679	00:47:45	2865	00:49:12	2952	00:01:27	87	0.0000
nopath	2	3	5	1	679	00:48:00	2880	00:49:15	2955	00:01:15	75	0.0000
nopath	3	2	9	1	679	00:47:52	2872	00:49:15	2955	00:01:23	83	0.0000
nopath	4	2	10	1	708	00:47:54	2874	00:49:17	2957	00:01:23	83	0.0000
nopath	1	3	12	14	763	00:48:17	2897	00:49:19	2959	00:01:02	62	0.0000
nopath	1	4	6	1	792	00:48:22	2902	00:49:22	2962	00:01:00	60	0.0000
nopath	6	3	12	14	667	00:48:18	2898	00:49:34	2974	00:01:16	76	0.0000
nopath	4	1	12	14	792	00:47:56	2876	00:49:35	2975	00:01:39	99	0.0000
nopath	3	6	10	1	667	00:48:10	2890	00:49:36	2976	00:01:26	86	0.0000
nopath	3	6	12	14	667	00:48:12	2892	00:49:39	2979	00:01:27	87	0.0000
nopath	6	1	10	1	832	00:48:35	2915	00:49:40	2980	00:01:05	65	0.0000
nopath	3	6	12	14	667	00:48:17	2897	00:49:41	2981	00:01:24	84	0.0000
nopath	5	2	3	1	701	00:48:39	2919	00:49:43	2983	00:01:04	64	0.0000
nopath	3	6	12	14	667	00:48:29	2909	00:49:43	2983	00:01:14	74	0.0000
nopath	5	1	5	1	785	00:47:41	2861	00:49:46	2986	00:02:05	125	0.0000
nopath	5	1	5	1	785	00:48:43	2923	00:49:51	2991	00:01:08	68	0.0000
nopath	2	3	12	14	679	00:48:55	2935	00:49:53	2993	00:00:58	58	0.0000
nopath	3	6	5	1	667	00:48:49	2929	00:49:57	2997	00:01:08	68	0.0000
nopath	3	6	6	1	667	00:49:00	2940	00:50:01	3001	00:01:01	61	0.0000	00:01:06
nopath	3	6	7	1	667	00:49:02	2942	00:50:03	3003	00:01:01	61	0.0000
nopath	4	1	5	1	792	00:48:28	2908	00:50:05	3005	00:01:37	97	0.0000
nopath	3	6	5	1	667	00:49:16	2956	00:50:06	3006	00:00:50	50	0.0000
nopath	6	7	12	14	624	00:48:41	2921	00:50:08	3008	00:01:27	87	0.0000
nopath	6	1	10	1	832	00:48:57	2937	00:50:11	3011	00:01:14	74	0.0000
nopath	2	3	9	1	679	00:49:11	2951	00:50:15	3015	00:01:04	64	0.0000
nopath	1	2	3	1	504	00:49:38	2978	00:50:24	3024	00:00:46	46	0.0000
nopath	3	6	12	14	667	00:49:25	2965	00:50:28	3028	00:01:03	63	0.0000
nopath	6	4	3	1	696	00:49:30	2970	00:50:41	3041	00:01:11	71	0.0000
nopath	3	5	5	1	621	00:49:49	2989	00:50:55	3055	00:01:06	66	0.0000
nopath	2	1	5	1	504	00:50:06	3006	00:50:57	3057	00:00:51	51	0.0000
nopath	3	6	10	1	667	00:49:56	2996	00:50:58	3058	00:01:02	62	0.0000
nopath	4	1	9	1	792	00:49:34	2974	00:50:58	3058	00:01:24	84	0.0000
nopath	3	6	5	1	667	00:50:08	3008	00:51:03	3063	00:00:55	55	0.0000	00:00:58
nopath	6	2	12	14	748	00:49:46	2986	00:51:06	3066	00:01:20	80	0.0000
nopath	3	6	10	1	667	00:50:20	3020	00:51:12	3072	00:00:52	52	0.0000
nopath	3	5	3	1	621	00:50:21	3021	00:51:15	3075	00:00:54	54	0.0000
nopath	1	3	13	15	763	00:49:10	2950	00:51:15	3075	00:02:05	125	0.0000
nopath	2	4	5	1	708	00:50:12	3012	00:51:16	3076	00:01:04	64	0.0000
nopath	3	6	9	1	667	00:50:22	3022	00:51:18	3078	00:00:56	56	0.0000
nopath	1	2	3	1	504	00:50:35	3035	00:51:20	3080	00:00:45	45	0.0000
nopath	2	3	13	15	679	00:50:26	3026	00:51:22	3082	00:00:56	56	0.0000
nopath	1	3	12	14	763	00:50:04	3004	00:51:27	3087	00:01:23	83	0.0000
nopath	1	3	9	1	763	00:50:21	3021	00:51:29	3089	00:01:08	68	0.0000
nopath	1	4	9	1	792	00:50:29	3029	00:51:32	3092	00:01:03	63	0.0000
nopath	3	1	12	14	763	00:50:04	3004	00:51:35	3095	00:01:31	91	0.0000
nopath	4	3	12	14	375	00:50:46	3046	00:51:35	3095	00:00:49	49	0.0000
nopath	3	6	3	1	667	00:50:25	3025	00:51:36	3096	00:01:11	71	0.0000
nopath	2	7	12	14	458	00:50:31	3031	00:51:36	3096	00:01:05	65	0.0000
nopath	6	1	13	15	832	00:50:25	3025	00:51:45	3105	00:01:20	80	0.0000
nopath	6	1	4	1	832	00:50:46	3046	00:51:49	3109	00:01:03	63	0.0000
nopath	2	4	12	14	708	00:50:38	3038	00:51:54	3114	00:01:16	76	0.0000
nopath	3	2	5	1	679	00:50:12	3012	00:51:55	3115	00:01:43	103	0.0000
nopath	1	3	9	1	763	00:50:41	3041	00:51:57	3117	00:01:16	76	0.0000
nopath	2	7	12	14	458	00:51:03	3063	00:52:04	3124	00:01:01	61	0.0000	00:00:52
nopath	6	3	12	14	667	00:51:10	3070	00:52:14	3134	00:01:04	64	0.0000
nopath	6	2	12	14	748	00:51:01	3061	00:52:16	3136	00:01:15	75	0.0000
nopath	2	1	12	14	504	00:51:16	3076	00:52:17	3137	00:01:01	61	0.0000
nopath	3	1	3	1	763	00:51:03	3063	00:52:19	3139	00:01:16	76	0.0000
nopath	2	3	13	15	679	00:51:05	3065	00:52:23	3143	00:01:18	78	0.0000
nopath	6	1	10	1	832	00:51:22	3082	00:52:25	3145	00:01:03	63	0.0000
nopath	2	4	9	1	708	00:51:09	3069	00:52:26	3146	00:01:17	77	0.0000
nopath	3	6	3	1	667	00:51:09	3069	00:52:26	3146	00:01:17	77	0.0000
nopath	2	4	12	14	708	00:51:14	3074	00:52:27	3147	00:01:13	73	0.0000
nopath	5	2	5	1	701	00:51:22	3082	00:52:36	3156	00:01:14	74	0.0000
nopath	3	6	9	1	667	00:51:22	3082	00:52:37	3157	00:01:15	75	0.0000
nopath	5	1	12	14	785	00:51:12	3072	00:52:38	3158	00:01:26	86	0.0000
nopath	5	1	9	1	785	00:51:18	3078	00:52:40	3160	00:01:22	82	0.0000
nopath	1	6	9	1	832	00:50:39	3039	00:52:46	3166	00:02:07	127	0.0000
nopath	4	2	12	14	708	00:51:13	3073	00:52:59	3179	00:01:46	106	0.0000
nopath	4	1	2	1	792	00:50:52	3052	00:53:04	3184	00:02:12	132	0.0000	00:01:29
nopath	1	3	12	14	763	00:51:25	3085	00:53:13	3193	00:01:48	108	0.0000
nopath	4	7	9	1	331	00:52:35	3155	00:53:15	3195	00:00:40	40	0.0000
nopath	1	3	3	1	763	00:52:02	3122	00:53:15	3195	00:01:13	73	0.0000
nopath	3	6	5	1	667	00:51:59	3119	00:53:16	3196	00:01:17	77	0.0000
nopath	3	6	3	1	667	00:52:10	3130	00:53:18	3198	00:01:08	68	0.0000
nopath	3	6	12	14	667	00:52:12	3132	00:53:21	3201	00:01:09	69	0.0000
nopath	3	6	2	1	667	00:52:18	3138	00:53:23	3203	00:01:05	65	0.0000
nopath	2	1	9	1	504	00:52:35	3155	00:53:23	3203	00:00:48	48	0.0000
nopath	2	3	3	1	679	00:52:21	3141	00:53:24	3204	00:01:03	63	0.0000
nopath	3	6	5	1	667	00:52:22	3142	00:53:24	3204	00:01:02	62	0.0000
nopath	4	7	9	1	331	00:52:53	3173	00:53:24	3204	00:00:31	31	0.0000
nopath	4	1	12	14	792	00:51:46	3106	00:53:25	3205	00:01:39	99	0.0000
nopath	6	2	12	14	748	00:52:03	3123	00:53:26	3206	00:01:23	83	0.0000
nopath	3	6	3	1	667	00:52:23	3143	00:53:27	3207	00:01:04	64	0.0000
nopath	3	5	10	1	621	00:52:27	3147	00:53:28	3208	00:01:01	61	0.0000
nopath	2	4	13	15	708	00:52:34	3154	00:53:30	3210	00:00:56	56	0.0000
nopath	5	2	3	1	701	00:52:20	3140	00:53:31	3211	00:01:11	71	0.0000
nopath	3	6	2	1	667	00:52:34	3154	00:53:31	3211	00:00:57	57	0.0000
nopath	2	1	13	15	504	00:52:46	3166	00:53:32	3212	00:00:46	46	0.0000
nopath	5	1	12	14	785	00:52:18	3138	00:53:35	3215	00:01:17	77	0.0000
nopath	2	3	7	1	679	00:52:40	3160	00:53:35	3215	00:00:55	55	0.0000
nopath	6	2	5	1	748	00:52:45	3165	00:53:42	3222	00:00:57	57	0.0000
nopath	5	3	3	1	621	00:52:17	3137	00:53:43	3223	00:01:26	86	0.0000
nopath	1	2	2	1	504	00:52:57	3177	00:53:45	3225	00:00:48	48	0.0000
nopath	5	3	12	14	621	00:52:31	3151	00:53:46	3226	00:01:15	75	0.0000
nopath	3	2	12	14	679	00:52:39	3159	00:53:56	3236	00:01:17	77	0.0000
nopath	2	3	9	1	679	00:52:45	3165	00:54:02	3242	00:01:17	77	0.0000	00:01:09
nopath	3	5	2	1	621	00:52:41	3161	00:54:05	3245	00:01:24	84	0.0000
nopath	2	1	6	1	504	00:53:16	3196	00:54:07	3247	00:00:51	51	0.0000
nopath	1	4	3	1	792	00:52:59	3179	00:54:07	3247	00:01:08	68	0.0000
nopath	3	6	3	1	667	00:52:49	3169	00:54:07	3247	00:01:18	78	0.0000
nopath	3	6	6	1	667	00:53:03	3183	00:54:10	3250	00:01:07	67	0.0000
nopath	2	6	5	1	748	00:51:22	3082	00:54:16	3256	00:02:54	174	0.0000
nopath	3	2	12	14	679	00:53:10	3190	00:54:17	3257	00:01:07	67	0.0000
nopath	2	1	3	1	504	00:53:36	3216	00:54:21	3261	00:00:45	45	0.0000
nopath	6	3	3	1	667	00:53:15	3195	00:54:23	3263	00:01:08	68	0.0000
nopath	3	6	5	1	667	00:53:11	3191	00:54:26	3266	00:01:15	75	0.0000
nopath	3	6	6	1	667	00:53:14	3194	00:54:28	3268	00:01:14	74	0.0000
nopath	5	6	3	1	380	00:53:47	3227	00:54:38	3278	00:00:51	51	0.0000
nopath	1	2	9	1	504	00:53:09	3189	00:54:41	3281	00:01:32	92	0.0000
nopath	6	1	12	14	832	00:53:23	3203	00:54:42	3282	00:01:19	79	0.0000
nopath	1	2	5	1	504	00:53:48	3228	00:54:45	3285	00:00:57	57	0.0000
nopath	3	6	5	1	667	00:53:15	3195	00:54:46	3286	00:01:31	91	0.0000
nopath	4	5	5	1	650	00:53:15	3195	00:54:51	3291	00:01:36	96	0.0000
nopath	4	6	13	15	696	00:53:07	3187	00:54:51	3291	00:01:44	104	0.0000
nopath	3	6	3	1	667	00:53:44	3224	00:54:54	3294	00:01:10	70	0.0000
nopath	3	6	12	14	667	00:53:48	3228	00:54:56	3296	00:01:08	68	0.0000
nopath	3	6	5	1	667	00:53:50	3230	00:54:58	3298	00:01:08	68	0.0000
nopath	5	3	13	15	621	00:54:00	3240	00:54:58	3298	00:00:58	58	0.0000
nopath	3	6	3	1	667	00:54:09	3249	00:55:00	3300	00:00:51	51	0.0000	00:01:08
nopath	2	7	12	14	458	00:54:04	3244	00:55:07	3307	00:01:03	63	0.0000
nopath	4	1	5	1	792	00:53:25	3205	00:55:08	3308	00:01:43	103	0.0000
nopath	5	2	3	1	701	00:53:32	3212	00:55:15	3315	00:01:43	103	0.0000
nopath	5	6	3	1	380	00:54:43	3283	00:55:17	3317	00:00:34	34	0.0000
nopath	6	2	13	15	748	00:54:11	3251	00:55:18	3318	00:01:07	67	0.0000
nopath	2	4	12	14	708	00:54:20	3260	00:55:24	3324	00:01:04	64	0.0000
nopath	3	4	9	1	375	00:54:47	3287	00:55:36	3336	00:00:49	49	0.0000
nopath	6	7	2	1	624	00:54:20	3260	00:55:37	3337	00:01:17	77	0.0000
nopath	6	5	5	1	380	00:54:52	3292	00:55:37	3337	00:00:45	45	0.0000
nopath	2	3	4	1	679	00:54:44	3284	00:55:56	3356	00:01:12	72	0.0000
nopath	2	4	10	1	708	00:55:01	3301	00:55:59	3359	00:00:58	58	0.0000
nopath	3	6	12	14	667	00:55:10	3310	00:56:01	3361	00:00:51	51	0.0000	00:00:51
nopath	5	1	3	1	785	00:54:48	3288	00:56:01	3361	00:01:13	73	0.0000
nopath	2	4	12	14	708	00:55:06	3306	00:56:02	3362	00:00:56	56	0.0000
nopath	3	6	5	1	667	00:55:19	3319	00:56:09	3369	00:00:50	50	0.0000
nopath	3	7	12	14	302	00:55:21	3321	00:56:18	3378	00:00:57	57	0.0000
nopath	1	3	5	1	763	00:54:58	3298	00:56:22	3382	00:01:24	84	0.0000
nopath	1	3	5	1	763	00:55:21	3321	00:56:25	3385	00:01:04	64	0.0000
nopath	2	1	12	14	504	00:55:41	3341	00:56:33	3393	00:00:52	52	0.0000
nopath	5	3	3	1	621	00:54:59	3299	00:56:34	3394	00:01:35	95	0.0000
nopath	6	1	12	14	832	00:55:17	3317	00:56:42	3402	00:01:25	85	0.0000
nopath	3	7	12	14	302	00:55:53	3353	00:56:44	3404	00:00:51	51	0.0000
nopath	5	1	3	1	785	00:55:24	3324	00:56:48	3408	00:01:24	84	0.0000
nopath	5	1	9	1	785	00:55:40	3340	00:56:51	3411	00:01:11	71	0.0000
nopath	2	4	9	1	708	00:55:23	3323	00:56:55	3415	00:01:32	92	0.0000
nopath	2	3	12	14	679	00:55:26	3326	00:56:55	3415	00:01:29	89	0.0000
nopath	3	6	12	14	667	00:55:23	3323	00:56:57	3417	00:01:34	94	0.0000
nopath	3	6	3	1	667	00:55:51	3351	00:56:59	3419	00:01:08	68	0.0000
nopath	1	2	10	1	504	00:55:42	3342	00:57:21	3441	00:01:39	99	0.0000	00:01:33
nopath	2	3	5	1	679	00:55:56	3356	00:57:22	3442	00:01:26	86	0.0000
nopath	1	2	3	1	504	00:55:46	3346	00:57:25	3445	00:01:39	99	0.0000
nopath	1	4	3	1	792	00:55:22	3322	00:57:26	3446	00:02:04	124	0.0000
nopath	3	6	7	1	667	00:56:02	3362	00:57:26	3446	00:01:24	84	0.0000
nopath	2	4	10	1	708	00:56:07	3367	00:57:28	3448	00:01:21	81	0.0000
nopath	3	6	12	14	667	00:56:09	3369	00:57:29	3449	00:01:20	80	0.0000
nopath	2	4	3	1	708	00:56:22	3382	00:57:30	3450	00:01:08	68	0.0000
nopath	3	6	3	1	667	00:56:12	3372	00:57:31	3451	00:01:19	79	0.0000
nopath	2	3	12	14	679	00:56:29	3389	00:57:31	3451	00:01:02	62	0.0000
nopath	3	6	5	1	667	00:56:21	3381	00:57:33	3453	00:01:12	72	0.0000
nopath	3	6	3	1	667	00:56:28	3388	00:57:35	3455	00:01:07	67	0.0000
nopath	5	1	12	14	785	00:56:10	3370	00:57:36	3456	00:01:26	86	0.0000
nopath	3	6	3	1	667	00:56:29	3389	00:57:37	3457	00:01:08	68	0.0000
nopath	5	1	12	14	785	00:56:26	3386	00:57:38	3458	00:01:12	72	0.0000
nopath	3	6	12	14	667	00:56:32	3392	00:57:38	3458	00:01:06	66	0.0000
nopath	5	1	9	1	785	00:56:34	3394	00:57:40	3460	00:01:06	66	0.0000
nopath	1	3	3	1	763	00:55:50	3350	00:57:52	3472	00:02:02	122	0.0000
nopath	1	4	10	1	792	00:55:56	3356	00:57:56	3476	00:02:00	120	0.0000
nopath	2	1	5	1	504	00:56:59	3419	00:57:57	3477	00:00:58	58	0.0000
nopath	3	1	9	1	763	00:56:50	3410	00:58:02	3482	00:01:12	72	0.0000	00:01:19
nopath	6	3	12	14	667	00:57:10	3430	00:58:02	3482	00:00:52	52	0.0000
nopath	1	5	9	1	785	00:54:54	3294	00:58:03	3483	00:03:09	189	0.0000
nopath	6	2	7	1	748	00:56:50	3410	00:58:05	3485	00:01:15	75	0.0000
nopath	1	3	6	1	763	00:56:18	3378	00:58:12	3492	00:01:54	114	0.0000
nopath	3	5	3	1	621	00:56:56	3416	00:58:15	3495	00:01:19	79	0.0000
nopath	1	3	5	1	763	00:56:34	3394	00:58:15	3495	00:01:41	101	0.0000
nopath	2	3	9	1	679	00:57:05	3425	00:58:17	3497	00:01:12	72	0.0000
nopath	3	6	3	1	667	00:57:10	3430	00:58:18	3498	00:01:08	68	0.0000
nopath	2	4	3	1	708	00:57:20	3440	00:58:20	3500	00:01:00	60	0.0000
nopath	4	2	9	1	708	00:57:08	3428	00:58:25	3505	00:01:17	77	0.0000
nopath	6	3	12	14	667	00:57:44	3464	00:58:34	3514	00:00:50	50	0.0000
nopath	3	6	3	1	667	00:57:19	3439	00:58:36	3516	00:01:17	77	0.0000
nopath	3	6	12	14	667	00:57:32	3452	00:58:38	3518	00:01:06	66	0.0000
nopath	1	3	5	1	763	00:57:20	3440	00:58:45	3525	00:01:25	85	0.0000
nopath	1	4	13	15	792	00:56:54	3414	00:58:48	3528	00:01:54	114	0.0000
nopath	2	3	9	1	679	00:57:39	3459	00:58:48	3528	00:01:09	69	0.0000
nopath	6	1	5	1	832	00:57:26	3446	00:58:51	3531	00:01:25	85	0.0000
nopath	2	3	13	15	679	00:57:44	3464	00:58:52	3532	00:01:08	68	0.0000
nopath	5	2	9	1	701	00:57:05	3425	00:58:54	3534	00:01:49	109	0.0000
nopath	2	3	3	1	679	00:57:45	3465	00:58:55	3535	00:01:10	70	0.0000
nopath	5	3	3	1	621	00:57:01	3421	00:59:03	3543	00:02:02	122	0.0000	00:01:27
nopath	6	1	5	1	832	00:57:52	3472	00:59:05	3545	00:01:13	73	0.0000
nopath	2	4	5	1	708	00:57:57	3477	00:59:15	3555	00:01:18	78	0.0000
nopath	1	2	9	1	504	00:58:31	3511	00:59:16	3556	00:00:45	45	0.0000
nopath	3	6	12	14	667	00:57:54	3474	00:59:17	3557	00:01:23	83	0.0000
nopath	4	5	3	1	650	00:58:17	3497	00:59:18	3558	00:01:01	61	0.0000
nopath	1	3	13	15	763	00:58:18	3498	00:59:21	3561	00:01:03	63	0.0000
nopath	1	4	12	14	792	00:58:26	3506	00:59:26	3566	00:01:00	60	0.0000
nopath	3	6	12	14	667	00:58:15	3495	00:59:30	3570	00:01:15	75	0.0000
nopath	5	3	13	15	621	00:57:47	3467	00:59:36	3576	00:01:49	109	0.0000
nopath	2	1	12	14	504	00:58:15	3495	00:59:38	3578	00:01:23	83	0.0000
nopath	5	3	12	14	621	00:58:11	3491	00:59:38	3578	00:01:27	87	0.0000
nopath	5	3	3	1	621	00:58:16	3496	00:59:40	3580	00:01:24	84	0.0000
nopath	6	3	12	14	667	00:58:45	3525	00:59:42	3582	00:00:57	57	0.0000
nopath	2	1	3	1	504	00:58:56	3536	00:59:45	3585	00:00:49	49	0.0000
nopath	5	1	6	1	785	00:57:59	3479	00:59:51	3591	00:01:52	112	0.0000
nopath	1	3	9	1	763	00:58:33	3513	00:59:52	3592	00:01:19	79	0.0000
nopath	3	5	12	14	621	00:58:16	3496	00:59:57	3597	00:01:41	101	0.0000
nopath	3	6	13	15	667	00:58:41	3521	01:00:01	3601	00:01:20	80	0.0000	00:01:13
nopath	6	5	3	1	380	00:59:07	3547	01:00:03	3603	00:00:56	56	0.0000
nopath	5	3	12	14	621	00:59:00	3540	01:00:06	3606	00:01:06	66	0.0000
nopath	5	3	3	1	621	00:59:04	3544	01:00:08	3608	00:01:04	64	0.0000
nopath	5	7	12	14	577	00:58:52	3532	01:00:08	3608	00:01:16	76	0.0000
nopath	3	2	3	1	679	00:58:45	3525	01:00:10	3610	00:01:25	85	0.0000
nopath	2	1	9	1	504	00:59:15	3555	01:00:17	3617	00:01:02	62	0.0000
nopath	2	4	13	15	708	00:58:47	3527	01:00:28	3628	00:01:41	101	0.0000
nopath	2	3	5	1	679	00:59:27	3567	01:00:29	3629	00:01:02	62	0.0000
nopath	5	1	10	1	785	00:59:18	3558	01:00:31	3631	00:01:13	73	0.0000
nopath	6	2	9	1	748	00:59:22	3562	01:00:33	3633	00:01:11	71	0.0000
nopath	6	1	5	1	832	00:59:08	3548	01:00:35	3635	00:01:27	87	0.0000
nopath	4	7	2	1	331	01:00:04	3604	01:00:35	3635	00:00:31	31	0.0000
nopath	2	3	3	1	679	00:59:42	3582	01:00:35	3635	00:00:53	53	0.0000
nopath	1	2	12	14	504	00:59:39	3579	01:00:36	3636	00:00:57	57	0.0000
nopath	3	6	2	1	667	00:58:59	3539	01:00:46	3646	00:01:47	107	0.0000
nopath	3	6	6	1	667	00:59:07	3547	01:00:48	3648	00:01:41	101	0.0000
nopath	3	6	5	1	667	00:59:13	3553	01:00:50	3650	00:01:37	97	0.0000
nopath	3	6	9	1	667	00:59:34	3574	01:00:53	3653	00:01:19	79	0.0000
nopath	5	3	6	1	621	01:00:04	3604	01:00:56	3656	00:00:52	52	0.0000
nopath	5	7	5	1	577	00:59:49	3589	01:00:57	3657	00:01:08	68	0.0000
nopath	3	7	9	1	302	01:00:15	3615	01:01:00	3660	00:00:45	45	0.0000	00:00:46
nopath	1	3	5	1	763	00:59:35	3575	01:01:02	3662	00:01:27	87	0.0000
nopath	4	1	9	1	792	00:59:56	3596	01:01:03	3663	00:01:07	67	0.0000
nopath	2	4	3	1	708	00:59:57	3597	01:01:07	3667	00:01:10	70	0.0000
nopath	2	3	7	1	679	01:00:02	3602	01:01:09	3669	00:01:07	67	0.0000
nopath	5	1	9	1	785	00:59:25	3565	01:01:11	3671	00:01:46	106	0.0000
nopath	2	3	3	1	679	01:00:08	3608	01:01:11	3671	00:01:03	63	0.0000
nopath	5	1	5	1	785	00:59:59	3599	01:01:13	3673	00:01:14	74	0.0000
nopath	2	4	3	1	708	01:00:21	3621	01:01:15	3675	00:00:54	54	0.0000
nopath	6	1	3	1	832	00:59:52	3592	01:01:16	3676	00:01:24	84	0.0000
nopath	3	6	9	1	667	01:00:03	3603	01:01:26	3686	00:01:23	83	0.0000
nopath	6	3	13	15	667	01:00:14	3614	01:01:26	3686	00:01:12	72	0.0000
nopath	4	5	10	1	650	01:00:29	3629	01:01:28	3688	00:00:59	59	0.0000
nopath	6	5	3	1	380	01:00:45	3645	01:01:32	3692	00:00:47	47	0.0000
nopath	4	1	10	1	792	01:00:05	3605	01:01:35	3695	00:01:30	90	0.0000
nopath	6	2	10	1	748	01:00:41	3641	01:01:52	3712	00:01:11	71	0.0000
nopath	6	1	12	14	832	01:00:35	3635	01:01:52	3712	00:01:17	77	0.0000
nopath	6	3	9	1	667	01:00:37	3637	01:01:53	3713	00:01:16	76	0.0000
nopath	5	1	9	1	785	01:00:34	3634	01:01:54	3714	00:01:20	80	0.0000
nopath	1	2	3	1	504	01:00:36	3636	01:01:55	3715	00:01:19	79	0.0000
nopath	5	1	9	1	785	01:00:47	3647	01:01:56	3716	00:01:09	69	0.0000
nopath	3	6	10	1	667	01:00:28	3628	01:02:06	3726	00:01:38	98	0.0000	00:01:34
nopath	3	6	3	1	667	01:00:36	3636	01:02:08	3728	00:01:32	92	0.0000
nopath	5	3	3	1	621	01:01:09	3669	01:02:08	3728	00:00:59	59	0.0000
nopath	3	6	12	14	667	01:00:37	3637	01:02:10	3730	00:01:33	93	0.0000
nopath	3	6	3	1	667	01:00:50	3650	01:02:12	3732	00:01:22	82	0.0000
nopath	2	3	3	1	679	01:00:48	3648	01:02:12	3732	00:01:24	84	0.0000
nopath	3	6	9	1	667	01:00:55	3655	01:02:15	3735	00:01:20	80	0.0000
nopath	3	6	5	1	667	01:01:00	3660	01:02:17	3737	00:01:17	77	0.0000
nopath	3	6	13	15	667	01:01:01	3661	01:02:23	3743	00:01:22	82	0.0000
nopath	2	4	3	1	708	01:01:11	3671	01:02:26	3746	00:01:15	75	0.0000
nopath	2	3	5	1	679	01:01:21	3681	01:02:27	3747	00:01:06	66	0.0000
nopath	3	1	13	15	763	01:00:54	3654	01:02:28	3748	00:01:34	94	0.0000
nopath	3	5	13	15	621	01:01:12	3672	01:02:28	3748	00:01:16	76	0.0000
nopath	3	6	3	1	667	01:01:32	3692	01:02:29	3749	00:00:57	57	0.0000
nopath	2	3	3	1	679	01:01:26	3686	01:02:30	3750	00:01:04	64	0.0000
nopath	5	2	5	1	701	01:01:11	3671	01:02:31	3751	00:01:20	80	0.0000
nopath	6	1	5	1	832	01:00:49	3649	01:02:31	3751	00:01:42	102	0.0000
nopath	3	6	3	1	667	01:01:33	3693	01:02:32	3752	00:00:59	59	0.0000
nopath	2	3	5	1	679	01:01:33	3693	01:02:32	3752	00:00:59	59	0.0000
nopath	5	1	6	1	785	01:00:56	3656	01:02:33	3753	00:01:37	97	0.0000
nopath	5	1	5	1	785	01:01:07	3667	01:02:35	3755	00:01:28	88	0.0000
nopath	2	4	3	1	708	01:01:41	3701	01:02:36	3756	00:00:55	55	0.0000
nopath	1	2	3	1	504	01:01:21	3681	01:02:38	3758	00:01:17	77	0.0000
nopath	6	1	9	1	832	01:01:33	3693	01:02:38	3758	00:01:05	65	0.0000
nopath	1	2	2	1	504	01:01:23	3683	01:02:42	3762	00:01:19	79	0.0000
nopath	1	2	12	14	504	01:01:49	3709	01:02:48	3768	00:00:59	59	0.0000
nopath	4	2	12	14	708	01:02:01	3721	01:02:55	3775	00:00:54	54	0.0000
nopath	2	3	9	1	679	01:01:44	3704	01:03:12	3792	00:01:28	88	0.0000	00:01:10
nopath	2	1	3	1	504	01:02:18	3738	01:03:14	3794	00:00:56	56	0.0000
nopath	2	3	3	1	679	01:01:48	3708	01:03:14	3794	00:01:26	86	0.0000
nopath	6	2	12	14	748	01:01:54	3714	01:03:16	3796	00:01:22	82	0.0000
nopath	3	1	12	14	763	01:01:36	3696	01:03:16	3796	00:01:40	100	0.0000
nopath	3	6	12	14	667	01:01:56	3716	01:03:17	3797	00:01:21	81	0.0000
nopath	1	3	9	1	763	01:01:17	3677	01:03:17	3797	00:02:00	120	0.0000
nopath	3	5	12	14	621	01:02:03	3723	01:03:18	3798	00:01:15	75	0.0000
nopath	1	4	5	1	792	01:01:50	3710	01:03:20	3800	00:01:30	90	0.0000
nopath	3	6	3	1	667	01:02:21	3741	01:03:21	3801	00:01:00	60	0.0000
nopath	2	3	5	1	679	01:02:10	3730	01:03:22	3802	00:01:12	72	0.0000
nopath	3	6	2	1	667	01:02:23	3743	01:03:23	3803	00:01:00	60	0.0000
nopath	2	4	10	1	708	01:02:16	3736	01:03:25	3805	00:01:09	69	0.0000
nopath	3	6	13	15	667	01:02:27	3747	01:03:26	3806	00:00:59	59	0.0000
nopath	3	6	6	1	667	01:02:30	3750	01:03:28	3808	00:00:58	58	0.0000
nopath	3	6	12	14	667	01:02:38	3758	01:03:31	3811	00:00:53	53	0.0000
nopath	5	4	12	14	650	01:01:30	3690	01:03:45	3825	00:02:15	135	0.0000
nopath	5	4	3	1	650	01:01:53	3713	01:03:49	3829	00:01:56	116	0.0000
nopath	6	2	13	15	748	01:02:39	3759	01:03:51	3831	00:01:12	72	0.0000
nopath	6	1	3	1	832	01:02:17	3737	01:03:51	3831	00:01:34	94	0.0000
nopath	1	5	5	1	785	01:01:33	3693	01:03:53	3833	00:02:20	140	0.0000
nopath	2	3	12	14	679	01:02:17	3737	01:03:53	3833	00:01:36	96	0.0000
nopath	1	7	3	1	542	01:03:05	3785	01:03:54	3834	00:00:49	49	0.0000
nopath	6	1	13	15	832	01:02:18	3738	01:03:54	3834	00:01:36	96	0.0000
nopath	1	4	2	1	792	01:02:02	3722	01:03:56	3836	00:01:54	114	0.0000
nopath	1	3	6	1	763	01:02:12	3732	01:03:56	3836	00:01:44	104	0.0000
nopath	1	2	6	1	504	01:03:10	3790	01:03:59	3839	00:00:49	49	0.0000
nopath	6	1	9	1	832	01:02:48	3768	01:03:59	3839	00:01:11	71	0.0000
nopath	2	3	13	15	679	01:02:43	3763	01:04:02	3842	00:01:19	79	0.0000	00:01:23
nopath	4	3	12	14	375	01:03:09	3789	01:04:03	3843	00:00:54	54	0.0000
nopath	3	2	3	1	679	01:02:52	3772	01:04:06	3846	00:01:14	74	0.0000
nopath	3	6	13	15	667	01:02:43	3763	01:04:10	3850	00:01:27	87	0.0000
nopath	3	6	13	15	667	01:02:49	3769	01:04:12	3852	00:01:23	83	0.0000
nopath	3	6	3	1	667	01:02:55	3775	01:04:13	3853	00:01:18	78	0.0000
nopath	3	6	2	1	667	01:03:07	3787	01:04:15	3855	00:01:08	68	0.0000
nopath	6	7	9	1	624	01:02:41	3761	01:04:17	3857	00:01:36	96	0.0000
nopath	6	2	9	1	748	01:03:05	3785	01:04:25	3865	00:01:20	80	0.0000
nopath	6	2	13	15	748	01:03:07	3787	01:04:30	3870	00:01:23	83	0.0000
nopath	6	7	12	14	624	01:03:18	3798	01:04:31	3871	00:01:13	73	0.0000
nopath	2	3	12	14	679	01:03:07	3787	01:04:33	3873	00:01:26	86	0.0000
nopath	1	2	6	1	504	01:03:17	3797	01:04:34	3874	00:01:17	77	0.0000
nopath	1	2	10	1	504	01:03:32	3812	01:04:40	3880	00:01:08	68	0.0000
nopath	6	3	9	1	667	01:03:51	3831	01:04:42	3882	00:00:51	51	0.0000
nopath	3	7	3	1	302	01:03:48	3828	01:04:49	3889	00:01:01	61	0.0000
nopath	5	3	12	14	621	01:02:40	3760	01:04:55	3895	00:02:15	135	0.0000
nopath	3	6	5	1	667	01:03:30	3810	01:04:56	3896	00:01:26	86	0.0000
nopath	3	6	6	1	667	01:03:33	3813	01:04:58	3898	00:01:25	85	0.0000
nopath	3	6	12	14	667	01:03:36	3816	01:05:00	3900	00:01:24	84	0.0000	00:01:14
nopath	4	1	13	15	792	01:03:26	3806	01:05:01	3901	00:01:35	95	0.0000
nopath	3	6	9	1	667	01:03:37	3817	01:05:03	3903	00:01:26	86	0.0000
nopath	2	3	12	14	679	01:03:22	3802	01:05:03	3903	00:01:41	101	0.0000
nopath	5	2	5	1	701	01:02:59	3779	01:05:04	3904	00:02:05	125	0.0000
nopath	3	1	3	1	763	01:03:29	3809	01:05:04	3904	00:01:35	95	0.0000
nopath	3	6	10	1	667	01:03:38	3818	01:05:05	3905	00:01:27	87	0.0000
nopath	2	3	3	1	679	01:03:31	3811	01:05:06	3906	00:01:35	95	0.0000
nopath	5	2	6	1	701	01:03:49	3829	01:05:06	3906	00:01:17	77	0.0000
nopath	3	6	10	1	667	01:03:47	3827	01:05:08	3908	00:01:21	81	0.0000
nopath	2	3	5	1	679	01:03:48	3828	01:05:08	3908	00:01:20	80	0.0000
nopath	1	3	3	1	763	01:03:19	3799	01:05:10	3910	00:01:51	111	0.0000
nopath	2	3	10	1	679	01:04:14	3854	01:05:12	3912	00:00:58	58	0.0000
nopath	3	6	12	14	667	01:04:05	3845	01:05:13	3913	00:01:08	68	0.0000
nopath	3	6	6	1	667	01:04:11	3851	01:05:15	3915	00:01:04	64	0.0000
nopath	2	4	3	1	708	01:04:19	3859	01:05:15	3915	00:00:56	56	0.0000
nopath	3	6	5	1	667	01:04:15	3855	01:05:17	3917	00:01:02	62	0.0000
nopath	6	2	9	1	748	01:04:10	3850	01:05:21	3921	00:01:11	71	0.0000
nopath	5	3	6	1	621	01:04:06	3846	01:05:23	3923	00:01:17	77	0.0000
nopath	4	5	9	1	650	01:04:28	3868	01:05:26	3926	00:00:58	58	0.0000
nopath	3	7	5	1	302	01:04:38	3878	01:05:29	3929	00:00:51	51	0.0000
nopath	6	4	5	1	696	01:04:06	3846	01:05:30	3930	00:01:24	84	0.0000
nopath	5	6	12	14	380	01:04:33	3873	01:05:41	3941	00:01:08	68	0.0000
nopath	1	3	10	1	763	01:03:33	3813	01:05:42	3942	00:02:09	129	0.0000
nopath	1	4	12	14	792	01:03:40	3820	01:05:47	3947	00:02:07	127	0.0000
nopath	1	3	13	15	763	01:03:43	3823	01:05:49	3949	00:02:06	126	0.0000
nopath	3	1	12	14	763	01:04:23	3863	01:05:51	3951	00:01:28	88	0.0000
nopath	1	3	12	14	763	01:04:08	3848	01:05:51	3951	00:01:43	103	0.0000
nopath	1	3	12	14	763	01:04:20	3860	01:05:54	3954	00:01:34	94	0.0000
nopath	3	6	2	1	667	01:04:24	3864	01:05:56	3956	00:01:32	92	0.0000
nopath	3	5	6	1	621	01:04:44	3884	01:05:57	3957	00:01:13	73	0.0000
nopath	6	1	3	1	832	01:04:28	3868	01:06:01	3961	00:01:33	93	0.0000	00:01:18
nopath	6	1	10	1	832	01:04:40	3880	01:06:03	3963	00:01:23	83	0.0000
nopath	1	7	3	1	542	01:05:04	3904	01:06:09	3969	00:01:05	65	0.0000
nopath	5	1	3	1	785	01:04:23	3863	01:06:10	3970	00:01:47	107	0.0000
nopath	1	3	9	1	763	01:04:22	3862	01:06:12	3972	00:01:50	110	0.0000
nopath	1	7	3	1	542	01:05:07	3907	01:06:13	3973	00:01:06	66	0.0000
nopath	3	2	3	1	679	01:04:40	3880	01:06:15	3975	00:01:35	95	0.0000
nopath	1	3	13	15	763	01:04:27	3867	01:06:17	3977	00:01:50	110	0.0000
nopath	3	2	12	14	679	01:04:48	3888	01:06:18	3978	00:01:30	90	0.0000
nopath	4	2	5	1	708	01:04:56	3896	01:06:20	3980	00:01:24	84	0.0000
nopath	6	7	12	14	624	01:05:22	3922	01:06:28	3988	00:01:06	66	0.0000
nopath	5	6	13	15	380	01:05:50	3950	01:06:30	3990	00:00:40	40	0.0000
nopath	3	2	12	14	679	01:04:57	3897	01:06:30	3990	00:01:33	93	0.0000
nopath	6	1	12	14	832	01:05:03	3903	01:06:42	4002	00:01:39	99	0.0000
nopath	6	1	5	1	832	01:05:16	3916	01:06:44	4004	00:01:28	88	0.0000
nopath	1	3	13	15	763	01:04:31	3871	01:06:45	4005	00:02:14	134	0.0000
nopath	3	6	5	1	667	01:05:04	3904	01:06:46	4006	00:01:42	102	0.0000
nopath	1	3	10	1	763	01:04:40	3880	01:06:47	4007	00:02:07	127	0.0000
nopath	3	6	10	1	667	01:05:13	3913	01:06:48	4008	00:01:35	95	0.0000
nopath	5	1	13	15	785	01:05:21	3921	01:06:50	4010	00:01:29	89	0.0000
nopath	2	4	6	1	708	01:04:30	3870	01:06:50	4010	00:02:20	140	0.0000
nopath	2	4	12	14	708	01:05:00	3900	01:06:52	4012	00:01:52	112	0.0000
nopath	3	6	9	1	667	01:05:22	3922	01:06:53	4013	00:01:31	91	0.0000
nopath	2	3	12	14	679	01:05:04	3904	01:06:54	4014	00:01:50	110	0.0000
nopath	3	6	12	14	667	01:05:28	3928	01:06:57	4017	00:01:29	89	0.0000
nopath	6	5	5	1	380	01:05:42	3942	01:06:59	4019	00:01:17	77	0.0000
nopath	5	3	9	1	621	01:05:39	3939	01:07:03	4023	00:01:24	84	0.0000	00:01:21
nopath	1	2	13	15	504	01:06:16	3976	01:07:06	4026	00:00:50	50	0.0000
nopath	5	1	3	1	785	01:06:05	3965	01:07:06	4026	00:01:01	61	0.0000
nopath	5	4	3	1	650	01:05:57	3957	01:07:08	4028	00:01:11	71	0.0000
nopath	1	3	3	1	763	01:04:44	3884	01:07:12	4032	00:02:28	148	0.0000
nopath	2	3	6	1	679	01:05:37	3937	01:07:16	4036	00:01:39	99	0.0000
nopath	3	2	13	15	679	01:05:31	3931	01:07:19	4039	00:01:48	108	0.0000
nopath	5	6	12	14	380	01:06:52	4012	01:07:33	4053	00:00:41	41	0.0000
nopath	6	2	9	1	748	01:06:09	3969	01:07:37	4057	00:01:28	88	0.0000
nopath	3	4	2	1	375	01:06:46	4006	01:07:40	4060	00:00:54	54	0.0000
nopath	6	2	13	15	748	01:06:13	3973	01:07:40	4060	00:01:27	87	0.0000
nopath	6	1	9	1	832	01:05:39	3939	01:07:41	4061	00:02:02	122	0.0000
nopath	2	4	10	1	708	01:05:53	3953	01:07:45	4065	00:01:52	112	0.0000
nopath	1	4	3	1	792	01:05:49	3949	01:07:47	4067	00:01:58	118	0.0000
nopath	3	6	13	15	667	01:05:33	3933	01:07:50	4070	00:02:17	137	0.0000
nopath	1	4	12	14	792	01:06:25	3985	01:07:50	4070	00:01:25	85	0.0000
nopath	5	2	10	1	701	01:06:19	3979	01:07:51	4071	00:01:32	92	0.0000
nopath	2	4	10	1	708	01:06:53	4013	01:07:52	4072	00:00:59	59	0.0000
nopath	3	6	13	15	667	01:05:39	3939	01:07:53	4073	00:02:14	134	0.0000
nopath	3	6	3	1	667	01:05:42	3942	01:07:56	4076	00:02:14	134	0.0000
nopath	5	1	5	1	785	01:06:36	3996	01:07:59	4079	00:01:23	83	0.0000
nopath	3	6	9	1	667	01:05:44	3944	01:07:59	4079	00:02:15	135	0.0000
nopath	3	6	9	1	667	01:06:06	3966	01:08:01	4081	00:01:55	115	0.0000	00:01:38
nopath	6	7	7	1	624	01:07:20	4040	01:08:15	4095	00:00:55	55	0.0000
nopath	2	1	3	1	504	01:06:59	4019	01:08:17	4097	00:01:18	78	0.0000
nopath	1	3	9	1	763	01:06:48	4008	01:08:22	4102	00:01:34	94	0.0000
nopath	4	1	12	14	792	01:07:19	4039	01:08:25	4105	00:01:06	66	0.0000
nopath	3	6	6	1	667	01:06:50	4010	01:08:25	4105	00:01:35	95	0.0000
nopath	1	4	3	1	792	01:06:56	4016	01:08:26	4106	00:01:30	90	0.0000
nopath	1	3	3	1	763	01:07:06	4026	01:08:26	4106	00:01:20	80	0.0000
nopath	3	6	6	1	667	01:06:54	4014	01:08:28	4108	00:01:34	94	0.0000
nopath	4	7	9	1	331	01:07:38	4058	01:08:30	4110	00:00:52	52	0.0000
nopath	2	4	10	1	708	01:07:00	4020	01:08:30	4110	00:01:30	90	0.0000
nopath	2	3	9	1	679	01:07:24	4044	01:08:31	4111	00:01:07	67	0.0000
nopath	3	6	13	15	667	01:07:06	4026	01:08:33	4113	00:01:27	87	0.0000
nopath	2	4	10	1	708	01:07:29	4049	01:08:34	4114	00:01:05	65	0.0000
nopath	3	6	10	1	667	01:07:13	4033	01:08:36	4116	00:01:23	83	0.0000
nopath	3	6	5	1	667	01:07:28	4048	01:08:38	4118	00:01:10	70	0.0000
nopath	3	2	3	1	679	01:07:31	4051	01:08:55	4135	00:01:24	84	0.0000
nopath	5	6	9	1	380	01:08:06	4086	01:09:07	4147	00:01:01	61	0.0000	00:00:49
nopath	4	1	13	15	792	01:07:26	4046	01:09:11	4151	00:01:45	105	0.0000
nopath	2	3	10	1	679	01:07:31	4051	01:09:12	4152	00:01:41	101	0.0000
nopath	1	3	9	1	763	01:07:29	4049	01:09:15	4155	00:01:46	106	0.0000
nopath	6	2	3	1	748	01:08:02	4082	01:09:15	4155	00:01:13	73	0.0000
nopath	2	4	10	1	708	01:08:13	4093	01:09:18	4158	00:01:05	65	0.0000
nopath	2	4	3	1	708	01:08:24	4104	01:09:21	4161	00:00:57	57	0.0000
nopath	6	1	5	1	832	01:08:16	4096	01:09:23	4163	00:01:07	67	0.0000
nopath	3	6	3	1	667	01:07:37	4057	01:09:26	4166	00:01:49	109	0.0000
nopath	3	6	2	1	667	01:07:55	4075	01:09:28	4168	00:01:33	93	0.0000
nopath	3	6	13	15	667	01:07:57	4077	01:09:32	4172	00:01:35	95	0.0000
nopath	6	3	5	1	667	01:08:23	4103	01:09:33	4173	00:01:10	70	0.0000
nopath	3	6	3	1	667	01:07:58	4078	01:09:35	4175	00:01:37	97	0.0000
nopath	3	6	5	1	667	01:08:02	4082	01:09:36	4176	00:01:34	94	0.0000
nopath	3	6	12	14	667	01:08:10	4090	01:09:38	4178	00:01:28	88	0.0000
nopath	3	2	13	15	679	01:08:18	4098	01:09:42	4182	00:01:24	84	0.0000
nopath	5	7	12	14	577	01:08:35	4115	01:09:42	4182	00:01:07	67	0.0000
nopath	4	2	9	1	708	01:08:44	4124	01:09:44	4184	00:01:00	60	0.0000
nopath	3	1	10	1	763	01:08:09	4089	01:09:46	4186	00:01:37	97	0.0000
nopath	2	6	12	14	748	01:03:14	3794	01:09:47	4187	00:06:33	393	0.0000
nopath	2	5	9	1	701	01:06:35	3995	01:09:48	4188	00:03:13	193	0.0000
nopath	5	7	12	14	577	01:08:39	4119	01:09:48	4188	00:01:09	69	0.0000
nopath	2	7	3	1	458	01:09:09	4149	01:09:54	4194	00:00:45	45	0.0000
nopath	3	6	3	1	667	01:08:14	4094	01:09:56	4196	00:01:42	102	0.0000
nopath	2	4	12	14	708	01:08:57	4137	01:09:58	4198	00:01:01	61	0.0000
nopath	3	6	3	1	667	01:08:49	4129	01:09:58	4198	00:01:09	69	0.0000
nopath	5	2	9	1	701	01:08:43	4123	01:09:59	4199	00:01:16	76	0.0000
nopath	5	1	10	1	785	01:08:26	4106	01:10:01	4201	00:01:35	95	0.0000	00:01:38
nopath	3	6	3	1	667	01:08:51	4131	01:10:02	4202	00:01:11	71	0.0000
nopath	5	1	5	1	785	01:08:27	4107	01:10:03	4203	00:01:36	96	0.0000
nopath	3	6	5	1	667	01:08:54	4134	01:10:06	4206	00:01:12	72	0.0000
nopath	6	1	3	1	832	01:08:41	4121	01:10:07	4207	00:01:26	86	0.0000
nopath	3	7	2	1	302	01:09:04	4144	01:10:17	4217	00:01:13	73	0.0000
nopath	3	1	12	14	763	01:09:00	4140	01:10:26	4226	00:01:26	86	0.0000
nopath	5	6	12	14	380	01:09:28	4168	01:10:28	4228	00:01:00	60	0.0000
nopath	1	3	10	1	763	01:09:26	4166	01:10:32	4232	00:01:06	66	0.0000
nopath	3	6	12	14	667	01:09:44	4184	01:10:46	4246	00:01:02	62	0.0000
nopath	1	7	10	1	542	01:09:55	4195	01:10:47	4247	00:00:52	52	0.0000
nopath	3	5	5	1	621	01:09:48	4188	01:10:47	4247	00:00:59	59	0.0000
nopath	1	2	3	1	504	01:10:03	4203	01:10:48	4248	00:00:45	45	0.0000
nopath	3	6	3	1	667	01:09:49	4189	01:10:49	4249	00:01:00	60	0.0000
nopath	5	3	12	14	621	01:09:49	4189	01:10:49	4249	00:01:00	60	0.0000
nopath	3	6	6	1	667	01:09:55	4195	01:10:51	4251	00:00:56	56	0.0000
nopath	5	1	10	1	785	01:09:44	4184	01:10:58	4258	00:01:14	74	0.0000
nopath	2	3	7	1	679	01:09:37	4177	01:11:02	4262	00:01:25	85	0.0000	00:01:28
nopath	5	1	5	1	785	01:09:50	4190	01:11:03	4263	00:01:13	73	0.0000
nopath	3	4	12	14	375	01:10:30	4230	01:11:03	4263	00:00:33	33	0.0000
nopath	3	6	3	1	667	01:10:03	4203	01:11:09	4269	00:01:06	66	0.0000
nopath	3	6	10	1	667	01:10:25	4225	01:11:16	4276	00:00:51	51	0.0000
nopath	3	2	12	14	679	01:09:16	4156	01:11:16	4276	00:02:00	120	0.0000
nopath	4	2	10	1	708	01:10:01	4201	01:11:18	4278	00:01:17	77	0.0000
nopath	3	2	13	15	679	01:10:15	4215	01:11:24	4284	00:01:09	69	0.0000
nopath	4	2	9	1	708	01:10:35	4235	01:11:29	4289	00:00:54	54	0.0000
nopath	3	1	10	1	763	01:09:59	4199	01:11:30	4290	00:01:31	91	0.0000
nopath	6	1	3	1	832	01:09:56	4196	01:11:41	4301	00:01:45	105	0.0000
nopath	6	1	5	1	832	01:10:04	4204	01:11:43	4303	00:01:39	99	0.0000
nopath	6	1	9	1	832	01:10:11	4211	01:11:45	4305	00:01:34	94	0.0000
nopath	2	4	12	14	708	01:10:39	4239	01:11:46	4306	00:01:07	67	0.0000
nopath	3	6	10	1	667	01:10:59	4259	01:11:56	4316	00:00:57	57	0.0000
nopath	3	2	12	14	679	01:10:34	4234	01:11:56	4316	00:01:22	82	0.0000
nopath	5	3	5	1	621	01:10:48	4248	01:12:03	4323	00:01:15	75	0.0000	00:01:07
nopath	2	6	3	1	748	01:08:34	4114	01:12:06	4326	00:03:32	212	0.0000
nopath	5	2	12	14	701	01:10:32	4232	01:12:06	4326	00:01:34	94	0.0000
nopath	2	5	12	14	701	01:08:58	4138	01:12:06	4326	00:03:08	188	0.0000
nopath	6	2	10	1	748	01:11:00	4260	01:12:12	4332	00:01:12	72	0.0000
nopath	5	1	2	1	785	01:10:36	4236	01:12:13	4333	00:01:37	97	0.0000
nopath	1	3	12	14	763	01:10:34	4234	01:12:13	4333	00:01:39	99	0.0000
nopath	6	2	6	1	748	01:11:12	4272	01:12:15	4335	00:01:03	63	0.0000
nopath	5	1	12	14	785	01:10:51	4251	01:12:16	4336	00:01:25	85	0.0000
nopath	1	4	9	1	792	01:10:56	4256	01:12:16	4336	00:01:20	80	0.0000
nopath	2	3	13	15	679	01:11:14	4274	01:12:24	4344	00:01:10	70	0.0000
nopath	4	1	5	1	792	01:11:38	4298	01:12:43	4363	00:01:05	65	0.0000
nopath	2	5	12	14	701	01:11:01	4261	01:12:45	4365	00:01:44	104	0.0000
nopath	1	5	3	1	785	01:11:27	4287	01:12:47	4367	00:01:20	80	0.0000
nopath	1	2	3	1	504	01:11:46	4306	01:12:51	4371	00:01:05	65	0.0000
nopath	1	3	10	1	763	01:11:12	4272	01:12:52	4372	00:01:40	100	0.0000
nopath	3	6	6	1	667	01:11:46	4306	01:12:55	4375	00:01:09	69	0.0000
nopath	3	6	5	1	667	01:11:47	4307	01:12:57	4377	00:01:10	70	0.0000
nopath	1	3	13	15	763	01:11:15	4275	01:12:57	4377	00:01:42	102	0.0000
nopath	2	3	5	1	679	01:11:41	4301	01:12:59	4379	00:01:18	78	0.0000
nopath	2	4	12	14	708	01:11:51	4311	01:13:02	4382	00:01:11	71	0.0000	00:01:13
nopath	2	3	12	14	679	01:11:52	4312	01:13:03	4383	00:01:11	71	0.0000
nopath	6	1	9	1	832	01:12:05	4325	01:13:07	4387	00:01:02	62	0.0000
nopath	3	5	12	14	621	01:12:01	4321	01:13:15	4395	00:01:14	74	0.0000
nopath	3	2	12	14	679	01:11:56	4316	01:13:16	4396	00:01:20	80	0.0000
nopath	3	5	3	1	621	01:12:17	4337	01:13:18	4398	00:01:01	61	0.0000
nopath	2	7	5	1	458	01:12:36	4356	01:13:24	4404	00:00:48	48	0.0000
nopath	4	5	12	14	650	01:12:28	4348	01:13:25	4405	00:00:57	57	0.0000
nopath	1	3	5	1	763	01:11:49	4309	01:13:32	4412	00:01:43	103	0.0000
nopath	1	3	5	1	763	01:12:02	4322	01:13:35	4415	00:01:33	93	0.0000
nopath	5	1	9	1	785	01:11:09	4269	01:13:41	4421	00:02:32	152	0.0000
nopath	6	2	12	14	748	01:12:33	4353	01:13:43	4423	00:01:10	70	0.0000
nopath	6	3	9	1	667	01:12:31	4351	01:13:43	4423	00:01:12	72	0.0000
nopath	5	1	13	15	785	01:12:25	4345	01:13:44	4424	00:01:19	79	0.0000
nopath	6	1	12	14	832	01:12:38	4358	01:13:51	4431	00:01:13	73	0.0000
nopath	3	6	9	1	667	01:12:58	4378	01:13:56	4436	00:00:58	58	0.0000
nopath	3	4	12	14	375	01:13:26	4406	01:13:59	4439	00:00:33	33	0.0000
nopath	2	3	8	1	679	01:12:44	4364	01:14:02	4442	00:01:18	78	0.0000	00:01:14
nopath	3	6	12	14	667	01:13:08	4388	01:14:08	4448	00:01:00	60	0.0000
nopath	2	1	12	14	504	01:13:14	4394	01:14:10	4450	00:00:56	56	0.0000
nopath	3	6	3	1	667	01:13:09	4389	01:14:12	4452	00:01:03	63	0.0000
nopath	2	1	9	1	504	01:13:15	4395	01:14:14	4454	00:00:59	59	0.0000
nopath	3	6	12	14	667	01:13:20	4400	01:14:14	4454	00:00:54	54	0.0000
nopath	5	2	9	1	701	01:12:29	4349	01:14:15	4455	00:01:46	106	0.0000
nopath	3	6	10	1	667	01:13:21	4401	01:14:16	4456	00:00:55	55	0.0000
nopath	5	2	13	15	701	01:12:31	4351	01:14:20	4460	00:01:49	109	0.0000
nopath	2	5	3	1	701	01:12:54	4374	01:14:23	4463	00:01:29	89	0.0000
nopath	5	3	5	1	621	01:12:59	4379	01:14:23	4463	00:01:24	84	0.0000
nopath	5	3	3	1	621	01:13:09	4389	01:14:25	4465	00:01:16	76	0.0000
nopath	5	1	12	14	785	01:13:00	4380	01:14:27	4467	00:01:27	87	0.0000
nopath	3	7	5	1	302	01:13:47	4427	01:14:28	4468	00:00:41	41	0.0000
nopath	1	2	3	1	504	01:13:12	4392	01:14:28	4468	00:01:16	76	0.0000
nopath	6	1	3	1	832	01:12:57	4377	01:14:29	4469	00:01:32	92	0.0000
nopath	2	3	9	1	679	01:12:59	4379	01:14:32	4472	00:01:33	93	0.0000
nopath	1	2	13	15	504	01:13:16	4396	01:14:35	4475	00:01:19	79	0.0000
nopath	2	4	3	1	708	01:13:20	4400	01:14:36	4476	00:01:16	76	0.0000
nopath	4	6	12	14	696	01:13:06	4386	01:14:37	4477	00:01:31	91	0.0000
nopath	1	2	3	1	504	01:13:19	4399	01:14:38	4478	00:01:19	79	0.0000
nopath	6	1	12	14	832	01:13:43	4423	01:14:47	4487	00:01:04	64	0.0000
nopath	1	2	12	14	504	01:13:34	4414	01:14:47	4487	00:01:13	73	0.0000
nopath	6	4	5	1	696	01:13:39	4419	01:14:56	4496	00:01:17	77	0.0000
nopath	3	7	3	1	302	01:14:13	4453	01:14:57	4497	00:00:44	44	0.0000
nopath	6	4	9	1	696	01:13:53	4433	01:15:00	4500	00:01:07	67	0.0000	00:01:11
nopath	2	3	3	1	679	01:13:24	4404	01:15:02	4502	00:01:38	98	0.0000
nopath	1	3	3	1	763	01:13:11	4391	01:15:05	4505	00:01:54	114	0.0000
nopath	1	4	13	15	792	01:13:24	4404	01:15:10	4510	00:01:46	106	0.0000
nopath	1	3	3	1	763	01:13:49	4429	01:15:10	4510	00:01:21	81	0.0000
nopath	4	7	13	15	331	01:14:36	4476	01:15:11	4511	00:00:35	35	0.0000
nopath	3	6	3	1	667	01:13:58	4438	01:15:16	4516	00:01:18	78	0.0000
nopath	2	4	7	1	708	01:13:47	4427	01:15:16	4516	00:01:29	89	0.0000
nopath	3	6	3	1	667	01:14:01	4441	01:15:19	4519	00:01:18	78	0.0000
nopath	3	6	12	14	667	01:14:07	4447	01:15:21	4521	00:01:14	74	0.0000
nopath	3	6	3	1	667	01:14:12	4452	01:15:23	4523	00:01:11	71	0.0000
nopath	3	6	7	1	667	01:14:25	4465	01:15:25	4525	00:01:00	60	0.0000
nopath	1	2	3	1	504	01:14:02	4442	01:15:25	4525	00:01:23	83	0.0000
nopath	5	1	9	1	785	01:14:20	4460	01:15:25	4525	00:01:05	65	0.0000
nopath	3	7	12	14	302	01:14:41	4481	01:15:30	4530	00:00:49	49	0.0000
nopath	2	3	3	1	679	01:14:09	4449	01:15:42	4542	00:01:33	93	0.0000
nopath	4	1	5	1	792	01:14:32	4472	01:15:45	4545	00:01:13	73	0.0000
nopath	2	4	5	1	708	01:14:12	4452	01:15:46	4546	00:01:34	94	0.0000
nopath	2	4	3	1	708	01:14:28	4468	01:15:48	4548	00:01:20	80	0.0000
nopath	1	3	5	1	763	01:14:46	4486	01:15:49	4549	00:01:03	63	0.0000
nopath	3	6	5	1	667	01:14:33	4473	01:15:56	4556	00:01:23	83	0.0000
nopath	3	6	13	15	667	01:14:52	4492	01:15:59	4559	00:01:07	67	0.0000
nopath	5	3	13	15	621	01:14:54	4494	01:16:06	4566	00:01:12	72	0.0000	00:01:17
nopath	2	3	3	1	679	01:14:41	4481	01:16:12	4572	00:01:31	91	0.0000
nopath	2	5	12	14	701	01:15:01	4501	01:16:15	4575	00:01:14	74	0.0000
nopath	3	2	3	1	679	01:14:43	4483	01:16:15	4575	00:01:32	92	0.0000
nopath	2	6	9	1	748	01:14:51	4491	01:16:16	4576	00:01:25	85	0.0000
nopath	2	4	5	1	708	01:15:00	4500	01:16:16	4576	00:01:16	76	0.0000
nopath	3	5	5	1	621	01:15:15	4515	01:16:25	4585	00:01:10	70	0.0000
nopath	5	4	5	1	650	01:15:03	4503	01:16:29	4589	00:01:26	86	0.0000
nopath	2	3	10	1	679	01:15:05	4505	01:16:32	4592	00:01:27	87	0.0000
nopath	1	3	3	1	763	01:14:58	4498	01:16:35	4595	00:01:37	97	0.0000
nopath	2	7	9	1	458	01:15:56	4556	01:16:37	4597	00:00:41	41	0.0000
nopath	2	3	12	14	679	01:15:42	4542	01:16:38	4598	00:00:56	56	0.0000
nopath	4	3	13	15	375	01:15:55	4555	01:16:42	4602	00:00:47	47	0.0000
nopath	6	1	10	1	832	01:15:40	4540	01:16:54	4614	00:01:14	74	0.0000
nopath	1	3	9	1	763	01:15:47	4547	01:16:56	4616	00:01:09	69	0.0000
nopath	6	1	3	1	832	01:15:43	4543	01:16:57	4617	00:01:14	74	0.0000
nopath	6	2	13	15	748	01:15:58	4558	01:16:58	4618	00:01:00	60	0.0000
nopath	1	3	3	1	763	01:16:03	4563	01:17:02	4622	00:00:59	59	0.0000	00:01:31
nopath	3	5	3	1	621	01:15:42	4542	01:17:05	4625	00:01:23	83	0.0000
nopath	6	1	12	14	832	01:16:02	4562	01:17:07	4627	00:01:05	65	0.0000
nopath	3	6	3	1	667	01:15:49	4549	01:17:08	4628	00:01:19	79	0.0000
nopath	1	2	5	1	504	01:16:34	4594	01:17:21	4641	00:00:47	47	0.0000
nopath	5	4	10	1	650	01:15:17	4517	01:17:21	4641	00:02:04	124	0.0000
nopath	5	7	10	1	577	01:15:41	4541	01:17:24	4644	00:01:43	103	0.0000
nopath	5	7	10	1	577	01:15:57	4557	01:17:27	4647	00:01:30	90	0.0000
nopath	6	3	12	14	667	01:16:08	4568	01:17:27	4647	00:01:19	79	0.0000
nopath	5	4	12	14	650	01:16:09	4569	01:17:29	4649	00:01:20	80	0.0000
nopath	1	3	2	1	763	01:16:32	4592	01:17:32	4652	00:01:00	60	0.0000
nopath	1	4	3	1	792	01:16:33	4593	01:17:35	4655	00:01:02	62	0.0000
nopath	2	1	9	1	504	01:16:44	4604	01:17:37	4657	00:00:53	53	0.0000
nopath	4	2	13	15	708	01:16:18	4578	01:17:42	4662	00:01:24	84	0.0000
nopath	2	1	5	1	504	01:16:55	4615	01:17:42	4662	00:00:47	47	0.0000
nopath	4	1	6	1	792	01:15:50	4550	01:17:44	4664	00:01:54	114	0.0000
nopath	3	6	10	1	667	01:16:27	4587	01:17:46	4666	00:01:19	79	0.0000
nopath	3	6	9	1	667	01:16:42	4602	01:17:48	4668	00:01:06	66	0.0000
nopath	6	3	5	1	667	01:17:12	4632	01:18:03	4683	00:00:51	51	0.0000	00:01:03
nopath	4	1	3	1	792	01:16:56	4616	01:18:15	4695	00:01:19	79	0.0000
nopath	3	6	3	1	667	01:17:16	4636	01:18:16	4696	00:01:00	60	0.0000
nopath	3	6	12	14	667	01:17:32	4652	01:18:22	4702	00:00:50	50	0.0000
nopath	3	6	13	15	667	01:17:35	4655	01:18:30	4710	00:00:55	55	0.0000
nopath	6	1	12	14	832	01:17:21	4641	01:18:32	4712	00:01:11	71	0.0000
nopath	1	3	12	14	763	01:16:39	4599	01:18:43	4723	00:02:04	124	0.0000
nopath	2	3	10	1	679	01:17:29	4649	01:18:46	4726	00:01:17	77	0.0000
nopath	3	6	3	1	667	01:17:39	4659	01:18:47	4727	00:01:08	68	0.0000
nopath	1	3	5	1	763	01:17:13	4633	01:18:48	4728	00:01:35	95	0.0000
nopath	3	6	3	1	667	01:17:40	4660	01:18:49	4729	00:01:09	69	0.0000
nopath	1	3	5	1	763	01:17:34	4654	01:18:50	4730	00:01:16	76	0.0000
nopath	4	1	12	14	792	01:17:20	4640	01:18:58	4738	00:01:38	98	0.0000
nopath	4	1	10	1	792	01:17:36	4656	01:19:01	4741	00:01:25	85	0.0000	00:01:27
nopath	3	1	12	14	763	01:17:54	4674	01:19:05	4745	00:01:11	71	0.0000
nopath	5	3	12	14	621	01:18:19	4699	01:19:15	4755	00:00:56	56	0.0000
nopath	3	6	3	1	667	01:17:44	4664	01:19:16	4756	00:01:32	92	0.0000
nopath	1	2	10	1	504	01:18:33	4713	01:19:20	4760	00:00:47	47	0.0000
nopath	3	6	13	15	667	01:18:05	4685	01:19:21	4761	00:01:16	76	0.0000
nopath	3	4	12	14	375	01:18:48	4728	01:19:23	4763	00:00:35	35	0.0000
nopath	2	3	3	1	679	01:17:52	4672	01:19:34	4774	00:01:42	102	0.0000
nopath	3	6	5	1	667	01:18:34	4714	01:19:35	4775	00:01:01	61	0.0000
nopath	2	4	12	14	708	01:17:49	4669	01:19:36	4776	00:01:47	107	0.0000
nopath	3	6	9	1	667	01:18:43	4723	01:19:38	4778	00:00:55	55	0.0000
nopath	1	5	5	1	785	01:17:30	4650	01:19:43	4783	00:02:13	133	0.0000
nopath	2	1	13	15	504	01:19:00	4740	01:19:48	4788	00:00:48	48	0.0000
nopath	4	1	12	14	792	01:17:46	4666	01:19:50	4790	00:02:04	124	0.0000
nopath	1	3	3	1	763	01:18:10	4690	01:19:52	4792	00:01:42	102	0.0000
nopath	1	3	6	1	763	01:18:27	4707	01:19:55	4795	00:01:28	88	0.0000
nopath	5	6	7	1	380	01:18:45	4725	01:19:57	4797	00:01:12	72	0.0000
nopath	3	5	10	1	621	01:18:57	4737	01:20:15	4815	00:01:18	78	0.0000	00:01:10
nopath	2	1	3	1	504	01:19:32	4772	01:20:16	4816	00:00:44	44	0.0000
nopath	3	6	12	14	667	01:19:05	4745	01:20:18	4818	00:01:13	73	0.0000
nopath	3	5	5	1	621	01:19:16	4756	01:20:20	4820	00:01:04	64	0.0000
nopath	2	4	9	1	708	01:19:04	4744	01:20:25	4825	00:01:21	81	0.0000
nopath	3	6	9	1	667	01:19:24	4764	01:20:26	4826	00:01:02	62	0.0000
nopath	2	4	5	1	708	01:19:23	4763	01:20:27	4827	00:01:04	64	0.0000
nopath	5	1	9	1	785	01:18:54	4734	01:20:28	4828	00:01:34	94	0.0000
nopath	1	2	12	14	504	01:19:35	4775	01:20:28	4828	00:00:53	53	0.0000
nopath	3	6	9	1	667	01:19:30	4770	01:20:29	4829	00:00:59	59	0.0000
nopath	3	6	3	1	667	01:19:34	4774	01:20:30	4830	00:00:56	56	0.0000
nopath	3	6	3	1	667	01:19:35	4775	01:20:33	4833	00:00:58	58	0.0000
nopath	5	3	3	1	621	01:19:19	4759	01:20:33	4833	00:01:14	74	0.0000
nopath	5	4	5	1	650	01:19:28	4768	01:20:41	4841	00:01:13	73	0.0000
nopath	4	1	12	14	792	01:19:09	4749	01:20:46	4846	00:01:37	97	0.0000
nopath	2	4	3	1	708	01:19:25	4765	01:20:55	4855	00:01:30	90	0.0000
nopath	3	6	3	1	667	01:19:57	4797	01:20:55	4855	00:00:58	58	0.0000
nopath	2	3	5	1	679	01:20:05	4805	01:20:58	4858	00:00:53	53	0.0000
nopath	3	6	6	1	667	01:19:59	4799	01:20:58	4858	00:00:59	59	0.0000
nopath	4	3	8	1	375	01:19:52	4792	01:20:59	4859	00:01:07	67	0.0000
nopath	6	1	12	14	832	01:19:52	4792	01:21:02	4862	00:01:10	70	0.0000	00:01:22
nopath	1	2	12	14	504	01:20:15	4815	01:21:07	4867	00:00:52	52	0.0000
nopath	1	3	3	1	763	01:20:04	4804	01:21:22	4882	00:01:18	78	0.0000
nopath	1	3	3	1	763	01:20:05	4805	01:21:25	4885	00:01:20	80	0.0000
nopath	3	6	13	15	667	01:20:41	4841	01:21:35	4895	00:00:54	54	0.0000
nopath	5	7	5	1	577	01:19:57	4797	01:21:37	4897	00:01:40	100	0.0000
nopath	5	3	13	15	621	01:20:29	4829	01:21:38	4898	00:01:09	69	0.0000
nopath	1	2	10	1	504	01:20:56	4856	01:21:41	4901	00:00:45	45	0.0000
nopath	5	1	12	14	785	01:19:47	4787	01:21:42	4902	00:01:55	115	0.0000
nopath	1	3	9	1	763	01:21:01	4861	01:22:00	4920	00:00:59	59	0.0000	00:01:24
nopath	3	6	12	14	667	01:20:55	4855	01:22:07	4927	00:01:12	72	0.0000
nopath	3	6	13	15	667	01:20:57	4857	01:22:11	4931	00:01:14	74	0.0000
nopath	3	6	12	14	667	01:21:10	4870	01:22:13	4933	00:01:03	63	0.0000
nopath	5	2	5	1	701	01:21:03	4863	01:22:15	4935	00:01:12	72	0.0000
nopath	3	6	9	1	667	01:21:17	4877	01:22:15	4935	00:00:58	58	0.0000
nopath	5	1	12	14	785	01:21:15	4875	01:22:24	4944	00:01:09	69	0.0000
nopath	6	2	12	14	748	01:21:12	4872	01:22:30	4950	00:01:18	78	0.0000
nopath	2	4	12	14	708	01:21:14	4874	01:22:36	4956	00:01:22	82	0.0000
nopath	2	3	13	15	679	01:21:15	4875	01:22:37	4957	00:01:22	82	0.0000
nopath	2	3	3	1	679	01:21:32	4892	01:22:38	4958	00:01:06	66	0.0000
nopath	3	6	13	15	667	01:21:31	4891	01:22:50	4970	00:01:19	79	0.0000
nopath	3	6	9	1	667	01:21:36	4896	01:22:51	4971	00:01:15	75	0.0000
nopath	3	6	13	15	667	01:21:38	4898	01:22:53	4973	00:01:15	75	0.0000
nopath	1	3	12	14	763	01:21:54	4914	01:22:53	4973	00:00:59	59	0.0000
nopath	3	6	12	14	667	01:21:42	4902	01:22:55	4975	00:01:13	73	0.0000
nopath	3	6	2	1	667	01:21:47	4907	01:22:56	4976	00:01:09	69	0.0000
nopath	1	4	13	15	792	01:21:55	4915	01:22:57	4977	00:01:02	62	0.0000
nopath	4	1	3	1	792	01:21:20	4880	01:22:57	4977	00:01:37	97	0.0000
nopath	3	6	3	1	667	01:21:58	4918	01:22:58	4978	00:01:00	60	0.0000
nopath	2	4	3	1	708	01:21:44	4904	01:23:06	4986	00:01:22	82	0.0000	00:01:23
nopath	6	1	3	1	832	01:21:43	4903	01:23:11	4991	00:01:28	88	0.0000
nopath	5	3	5	1	621	01:22:08	4928	01:23:13	4993	00:01:05	65	0.0000
nopath	5	1	12	14	785	01:21:46	4906	01:23:14	4994	00:01:28	88	0.0000
nopath	5	1	3	1	785	01:21:52	4912	01:23:16	4996	00:01:24	84	0.0000
nopath	6	7	3	1	624	01:22:25	4945	01:23:21	5001	00:00:56	56	0.0000
nopath	3	7	5	1	302	01:22:00	4920	01:23:25	5005	00:01:25	85	0.0000
nopath	1	2	12	14	504	01:22:47	4967	01:23:33	5013	00:00:46	46	0.0000
nopath	5	3	9	1	621	01:22:29	4949	01:23:34	5014	00:01:05	65	0.0000
nopath	3	6	10	1	667	01:22:17	4937	01:23:40	5020	00:01:23	83	0.0000
nopath	3	6	12	14	667	01:22:32	4952	01:23:42	5022	00:01:10	70	0.0000
nopath	2	3	2	1	679	01:22:09	4929	01:23:42	5022	00:01:33	93	0.0000
nopath	3	6	9	1	667	01:22:36	4956	01:23:44	5024	00:01:08	68	0.0000
nopath	3	6	3	1	667	01:22:40	4960	01:23:46	5026	00:01:06	66	0.0000
nopath	2	4	5	1	708	01:22:28	4948	01:23:46	5026	00:01:18	78	0.0000
nopath	3	6	12	14	667	01:22:53	4973	01:23:49	5029	00:00:56	56	0.0000
nopath	1	3	13	15	763	01:22:50	4970	01:23:53	5033	00:01:03	63	0.0000
nopath	3	6	6	1	667	01:23:05	4985	01:23:54	5034	00:00:49	49	0.0000
nopath	5	3	3	1	621	01:22:59	4979	01:24:03	5043	00:01:04	64	0.0000	00:01:05
nopath	6	2	12	14	748	01:22:50	4970	01:24:06	5046	00:01:16	76	0.0000
nopath	2	3	3	1	679	01:23:15	4995	01:24:14	5054	00:00:59	59	0.0000
nopath	2	4	5	1	708	01:23:12	4992	01:24:15	5055	00:01:03	63	0.0000
nopath	6	2	3	1	748	01:23:19	4999	01:24:16	5056	00:00:57	57	0.0000
nopath	6	1	6	1	832	01:23:12	4992	01:24:17	5057	00:01:05	65	0.0000
nopath	1	2	12	14	504	01:22:57	4977	01:24:19	5059	00:01:22	82	0.0000
nopath	3	5	9	1	621	01:23:22	5002	01:24:25	5065	00:01:03	63	0.0000
nopath	3	6	5	1	667	01:23:33	5013	01:24:28	5068	00:00:55	55	0.0000
nopath	3	4	12	14	375	01:24:09	5049	01:24:42	5082	00:00:33	33	0.0000
nopath	2	4	9	1	708	01:23:35	5015	01:24:55	5095	00:01:20	80	0.0000
nopath	4	2	9	1	708	01:23:27	5007	01:24:55	5095	00:01:28	88	0.0000
nopath	2	4	3	1	708	01:23:36	5016	01:24:57	5097	00:01:21	81	0.0000
nopath	1	3	5	1	763	01:23:18	4998	01:24:58	5098	00:01:40	100	0.0000
nopath	1	4	13	15	792	01:23:41	5021	01:25:01	5101	00:01:20	80	0.0000	00:01:33
nopath	1	3	12	14	763	01:23:49	5029	01:25:04	5104	00:01:15	75	0.0000
nopath	6	2	3	1	748	01:23:54	5034	01:25:15	5115	00:01:21	81	0.0000
nopath	3	6	2	1	667	01:24:07	5047	01:25:16	5116	00:01:09	69	0.0000
nopath	3	6	12	14	667	01:24:19	5059	01:25:18	5118	00:00:59	59	0.0000
nopath	5	3	5	1	621	01:23:53	5033	01:25:23	5123	00:01:30	90	0.0000
nopath	6	1	12	14	832	01:24:06	5046	01:25:24	5124	00:01:18	78	0.0000
nopath	3	7	3	1	302	01:24:44	5084	01:25:29	5129	00:00:45	45	0.0000
nopath	5	1	3	1	785	01:24:22	5062	01:25:31	5131	00:01:09	69	0.0000
nopath	1	7	10	1	542	01:24:21	5061	01:25:32	5132	00:01:11	71	0.0000
nopath	6	3	12	14	667	01:24:31	5071	01:25:38	5138	00:01:07	67	0.0000
nopath	3	7	9	1	302	01:25:04	5104	01:25:43	5143	00:00:39	39	0.0000
nopath	3	6	7	1	667	01:24:43	5083	01:25:46	5146	00:01:03	63	0.0000
nopath	6	2	12	14	748	01:24:28	5068	01:25:46	5146	00:01:18	78	0.0000
nopath	3	6	13	15	667	01:24:50	5090	01:25:52	5152	00:01:02	62	0.0000
nopath	6	1	3	1	832	01:24:48	5088	01:25:53	5153	00:01:05	65	0.0000
nopath	3	6	10	1	667	01:24:51	5091	01:25:54	5154	00:01:03	63	0.0000
nopath	4	7	12	14	331	01:25:23	5123	01:25:55	5155	00:00:32	32	0.0000
nopath	3	6	3	1	667	01:24:58	5098	01:25:56	5156	00:00:58	58	0.0000
nopath	3	6	12	14	667	01:25:01	5101	01:25:57	5157	00:00:56	56	0.0000
nopath	2	4	13	15	708	01:24:07	5047	01:25:58	5158	00:01:51	111	0.0000
nopath	2	4	12	14	708	01:24:25	5065	01:26:00	5160	00:01:35	95	0.0000	00:01:24
nopath	2	4	12	14	708	01:24:27	5067	01:26:01	5161	00:01:34	94	0.0000
nopath	2	4	12	14	708	01:24:39	5079	01:26:03	5163	00:01:24	84	0.0000
nopath	2	3	3	1	679	01:24:51	5091	01:26:03	5163	00:01:12	72	0.0000
nopath	3	6	10	1	667	01:25:13	5113	01:26:05	5165	00:00:52	52	0.0000
nopath	1	3	12	14	763	01:24:49	5089	01:26:08	5168	00:01:19	79	0.0000
nopath	3	6	2	1	667	01:25:18	5118	01:26:10	5170	00:00:52	52	0.0000
nopath	1	4	3	1	792	01:25:04	5104	01:26:10	5170	00:01:06	66	0.0000
nopath	1	2	4	1	504	01:25:41	5141	01:26:31	5191	00:00:50	50	0.0000
nopath	2	3	9	1	679	01:25:26	5126	01:26:44	5204	00:01:18	78	0.0000
nopath	2	4	6	1	708	01:25:15	5115	01:26:45	5205	00:01:30	90	0.0000
nopath	3	6	2	1	667	01:25:29	5129	01:26:56	5216	00:01:27	87	0.0000
nopath	3	6	10	1	667	01:25:44	5144	01:26:58	5218	00:01:14	74	0.0000
nopath	3	6	9	1	667	01:25:49	5149	01:27:00	5220	00:01:11	71	0.0000	00:01:09
nopath	1	3	3	1	763	01:25:55	5155	01:27:02	5222	00:01:07	67	0.0000
nopath	3	6	13	15	667	01:26:02	5162	01:27:04	5224	00:01:02	62	0.0000
nopath	2	3	13	15	679	01:25:50	5150	01:27:10	5230	00:01:20	80	0.0000
nopath	2	4	12	14	708	01:25:56	5156	01:27:13	5233	00:01:17	77	0.0000
nopath	2	4	2	1	708	01:26:16	5176	01:27:15	5235	00:00:59	59	0.0000
nopath	5	1	12	14	785	01:26:08	5168	01:27:16	5236	00:01:08	68	0.0000
nopath	3	6	3	1	667	01:26:11	5171	01:27:18	5238	00:01:07	67	0.0000
nopath	4	2	9	1	708	01:26:23	5183	01:27:27	5247	00:01:04	64	0.0000
nopath	4	2	9	1	708	01:26:44	5204	01:27:37	5257	00:00:53	53	0.0000
nopath	4	7	13	15	331	01:26:47	5207	01:27:39	5259	00:00:52	52	0.0000
nopath	3	6	10	1	667	01:26:38	5198	01:27:45	5265	00:01:07	67	0.0000
nopath	2	4	3	1	708	01:26:40	5200	01:27:46	5266	00:01:06	66	0.0000
nopath	3	6	9	1	667	01:26:40	5200	01:27:47	5267	00:01:07	67	0.0000
nopath	6	2	5	1	748	01:26:30	5190	01:27:47	5267	00:01:17	77	0.0000
nopath	6	1	10	1	832	01:26:13	5173	01:27:51	5271	00:01:38	98	0.0000
nopath	6	3	6	1	667	01:27:11	5231	01:28:01	5281	00:00:50	50	0.0000	00:00:58
nopath	4	2	3	1	708	01:26:53	5213	01:28:04	5284	00:01:11	71	0.0000
nopath	3	7	5	1	302	01:27:26	5246	01:28:05	5285	00:00:39	39	0.0000
nopath	4	3	12	14	375	01:27:31	5251	01:28:14	5294	00:00:43	43	0.0000
nopath	3	6	6	1	667	01:26:49	5209	01:28:15	5295	00:01:26	86	0.0000
nopath	2	4	12	14	708	01:26:43	5203	01:28:16	5296	00:01:33	93	0.0000
nopath	2	4	12	14	708	01:26:58	5218	01:28:17	5297	00:01:19	79	0.0000
nopath	3	6	9	1	667	01:27:03	5223	01:28:18	5298	00:01:15	75	0.0000
nopath	1	3	12	14	763	01:27:12	5232	01:28:18	5298	00:01:06	66	0.0000
nopath	3	6	3	1	667	01:27:07	5227	01:28:20	5300	00:01:13	73	0.0000
nopath	6	1	6	1	832	01:27:19	5239	01:28:31	5311	00:01:12	72	0.0000
nopath	1	3	7	1	763	01:27:42	5262	01:28:54	5334	00:01:12	72	0.0000
nopath	2	4	5	1	708	01:27:28	5248	01:28:55	5335	00:01:27	87	0.0000
nopath	3	6	6	1	667	01:27:44	5264	01:29:06	5346	00:01:22	82	0.0000	00:01:12
nopath	2	1	12	14	504	01:28:20	5300	01:29:07	5347	00:00:47	47	0.0000
nopath	3	6	3	1	667	01:27:56	5276	01:29:08	5348	00:01:12	72	0.0000
nopath	5	1	10	1	785	01:26:27	5187	01:29:21	5361	00:02:54	174	0.0000
nopath	5	1	9	1	785	01:28:03	5283	01:29:23	5363	00:01:20	80	0.0000
nopath	4	5	12	14	650	01:28:27	5307	01:29:24	5364	00:00:57	57	0.0000
nopath	1	6	9	1	832	01:28:01	5281	01:29:36	5376	00:01:35	95	0.0000
nopath	3	2	9	1	679	01:28:24	5304	01:29:45	5385	00:01:21	81	0.0000
nopath	3	6	3	1	667	01:28:37	5317	01:29:46	5386	00:01:09	69	0.0000
nopath	3	5	9	1	621	01:29:00	5340	01:29:50	5390	00:00:50	50	0.0000
nopath	2	4	2	1	708	01:29:11	5351	01:30:05	5405	00:00:54	54	0.0000	00:01:18
nopath	3	6	13	15	667	01:29:04	5344	01:30:09	5409	00:01:05	65	0.0000
nopath	1	2	10	1	504	01:29:00	5340	01:30:11	5411	00:01:11	71	0.0000
nopath	3	6	9	1	667	01:29:14	5354	01:30:12	5412	00:00:58	58	0.0000
nopath	1	2	3	1	504	01:29:13	5353	01:30:15	5415	00:01:02	62	0.0000
nopath	3	2	13	15	679	01:29:18	5358	01:30:26	5426	00:01:08	68	0.0000
nopath	6	7	2	1	624	01:29:42	5382	01:30:36	5436	00:00:54	54	0.0000
nopath	1	3	6	1	763	01:29:18	5358	01:30:42	5442	00:01:24	84	0.0000
nopath	2	4	5	1	708	01:29:29	5369	01:30:47	5447	00:01:18	78	0.0000
nopath	3	6	12	14	667	01:29:57	5397	01:30:48	5448	00:00:51	51	0.0000
nopath	2	3	7	1	679	01:29:30	5370	01:30:49	5449	00:01:19	79	0.0000
nopath	2	3	3	1	679	01:29:38	5378	01:30:51	5451	00:01:13	73	0.0000
nopath	5	2	9	1	701	01:29:47	5387	01:30:53	5453	00:01:06	66	0.0000
nopath	2	4	12	14	708	01:29:53	5393	01:30:54	5454	00:01:01	61	0.0000
nopath	5	1	12	14	785	01:28:39	5319	01:30:56	5456	00:02:17	137	0.0000
nopath	1	2	5	1	504	01:29:42	5382	01:31:01	5461	00:01:19	79	0.0000	00:01:04
nopath	5	1	3	1	785	01:29:56	5396	01:31:02	5462	00:01:06	66	0.0000
nopath	5	3	3	1	621	01:29:53	5393	01:31:03	5463	00:01:10	70	0.0000
nopath	2	3	12	14	679	01:29:59	5399	01:31:23	5483	00:01:24	84	0.0000
nopath	1	3	10	1	763	01:29:50	5390	01:31:26	5486	00:01:36	96	0.0000
nopath	4	7	12	14	331	01:30:47	5447	01:31:26	5486	00:00:39	39	0.0000
nopath	1	4	13	15	792	01:29:52	5392	01:31:30	5490	00:01:38	98	0.0000
nopath	3	6	3	1	667	01:30:11	5411	01:31:36	5496	00:01:25	85	0.0000
nopath	3	6	6	1	667	01:30:27	5427	01:31:38	5498	00:01:11	71	0.0000
nopath	3	6	12	14	667	01:30:36	5436	01:31:41	5501	00:01:05	65	0.0000
nopath	3	6	12	14	667	01:30:49	5449	01:31:43	5503	00:00:54	54	0.0000
nopath	5	3	6	1	621	01:30:19	5419	01:31:43	5503	00:01:24	84	0.0000
nopath	5	4	3	1	650	01:30:42	5442	01:31:59	5519	00:01:17	77	0.0000
nopath	2	3	3	1	679	01:30:56	5456	01:32:05	5525	00:01:09	69	0.0000	00:01:19
nopath	2	4	13	15	708	01:30:38	5438	01:32:08	5528	00:01:30	90	0.0000
nopath	3	5	3	1	621	01:31:14	5474	01:32:09	5529	00:00:55	55	0.0000
nopath	3	2	9	1	679	01:30:52	5452	01:32:10	5530	00:01:18	78	0.0000
nopath	3	6	9	1	667	01:31:18	5478	01:32:12	5532	00:00:54	54	0.0000
nopath	3	6	3	1	667	01:31:21	5481	01:32:17	5537	00:00:56	56	0.0000
nopath	6	7	3	1	624	01:31:00	5460	01:32:17	5537	00:01:17	77	0.0000
nopath	1	3	12	14	763	01:30:22	5422	01:32:23	5543	00:02:01	121	0.0000
nopath	4	7	5	1	331	01:31:39	5499	01:32:25	5545	00:00:46	46	0.0000
nopath	1	3	13	15	763	01:30:34	5434	01:32:27	5547	00:01:53	113	0.0000
nopath	2	3	9	1	679	01:31:13	5473	01:32:29	5549	00:01:16	76	0.0000
nopath	2	4	3	1	708	01:31:16	5476	01:32:32	5552	00:01:16	76	0.0000
nopath	2	3	12	14	679	01:31:37	5497	01:32:33	5553	00:00:56	56	0.0000
nopath	2	4	3	1	708	01:31:41	5501	01:32:36	5556	00:00:55	55	0.0000
nopath	3	6	13	15	667	01:31:31	5491	01:32:50	5570	00:01:19	79	0.0000
nopath	5	3	13	15	621	01:31:47	5507	01:32:52	5572	00:01:05	65	0.0000
nopath	5	3	5	1	621	01:32:01	5521	01:32:53	5573	00:00:52	52	0.0000
nopath	5	7	13	15	577	01:30:57	5457	01:32:56	5576	00:01:59	119	0.0000
nopath	2	7	5	1	458	01:32:23	5543	01:33:03	5583	00:00:40	40	0.0000	00:00:47
nopath	4	1	7	1	792	01:31:53	5513	01:33:04	5584	00:01:11	71	0.0000
nopath	2	6	3	1	748	01:31:46	5506	01:33:06	5586	00:01:20	80	0.0000
nopath	2	4	7	1	708	01:32:05	5525	01:33:06	5586	00:01:01	61	0.0000
nopath	2	4	3	1	708	01:32:07	5527	01:33:09	5589	00:01:02	62	0.0000
nopath	5	1	9	1	785	01:32:02	5522	01:33:11	5591	00:01:09	69	0.0000
nopath	3	6	9	1	667	01:31:37	5497	01:33:16	5596	00:01:39	99	0.0000
nopath	1	7	3	1	542	01:32:23	5543	01:33:16	5596	00:00:53	53	0.0000
nopath	3	6	3	1	667	01:31:55	5515	01:33:18	5598	00:01:23	83	0.0000
nopath	6	1	9	1	832	01:32:16	5536	01:33:19	5599	00:01:03	63	0.0000
nopath	1	4	3	1	792	01:32:22	5542	01:33:35	5615	00:01:13	73	0.0000
nopath	4	7	12	14	331	01:32:56	5576	01:33:36	5616	00:00:40	40	0.0000
nopath	6	2	9	1	748	01:32:44	5564	01:33:43	5623	00:00:59	59	0.0000
nopath	3	6	9	1	667	01:32:35	5555	01:33:45	5625	00:01:10	70	0.0000
nopath	6	4	9	1	696	01:32:42	5562	01:34:03	5643	00:01:21	81	0.0000	00:01:21
nopath	2	3	12	14	679	01:32:33	5553	01:34:13	5653	00:01:40	100	0.0000
nopath	2	4	5	1	708	01:32:41	5561	01:34:16	5656	00:01:35	95	0.0000
nopath	1	3	10	1	763	01:32:41	5561	01:34:16	5656	00:01:35	95	0.0000
nopath	3	6	12	14	667	01:33:13	5593	01:34:17	5657	00:01:04	64	0.0000
nopath	1	3	10	1	763	01:33:10	5590	01:34:18	5658	00:01:08	68	0.0000
nopath	3	6	12	14	667	01:33:25	5605	01:34:19	5659	00:00:54	54	0.0000
nopath	5	1	13	15	785	01:33:25	5605	01:34:27	5667	00:01:02	62	0.0000
nopath	6	3	9	1	667	01:33:37	5617	01:34:35	5675	00:00:58	58	0.0000
nopath	1	6	3	1	832	01:32:58	5578	01:34:36	5676	00:01:38	98	0.0000
nopath	6	1	12	14	832	01:33:22	5602	01:34:46	5686	00:01:24	84	0.0000
nopath	1	3	12	14	763	01:33:29	5609	01:34:53	5693	00:01:24	84	0.0000
nopath	1	3	3	1	763	01:33:54	5634	01:34:56	5696	00:01:02	62	0.0000
nopath	3	6	13	15	667	01:34:00	5640	01:34:57	5697	00:00:57	57	0.0000
nopath	3	6	5	1	667	01:34:02	5642	01:34:59	5699	00:00:57	57	0.0000
nopath	1	3	13	15	763	01:34:04	5644	01:35:05	5705	00:01:01	61	0.0000	00:01:20
nopath	2	3	12	14	679	01:33:44	5624	01:35:23	5723	00:01:39	99	0.0000
nopath	2	3	5	1	679	01:34:11	5651	01:35:25	5725	00:01:14	74	0.0000
nopath	1	3	3	1	763	01:34:23	5663	01:35:28	5728	00:01:05	65	0.0000
nopath	3	6	5	1	667	01:34:23	5663	01:35:46	5746	00:01:23	83	0.0000
nopath	6	7	10	1	624	01:34:40	5680	01:35:47	5747	00:01:07	67	0.0000
nopath	2	3	5	1	679	01:34:36	5676	01:35:52	5752	00:01:16	76	0.0000
nopath	2	3	5	1	679	01:34:56	5696	01:35:55	5755	00:00:59	59	0.0000
nopath	2	3	12	14	679	01:34:58	5698	01:35:57	5757	00:00:59	59	0.0000
nopath	5	2	3	1	701	01:35:03	5703	01:35:57	5757	00:00:54	54	0.0000
nopath	2	3	3	1	679	01:35:00	5700	01:36:00	5760	00:01:00	60	0.0000	00:01:13
nopath	5	1	5	1	785	01:35:04	5704	01:36:05	5765	00:01:01	61	0.0000
nopath	3	6	10	1	667	01:34:50	5690	01:36:05	5765	00:01:15	75	0.0000
nopath	6	3	3	1	667	01:34:54	5694	01:36:13	5773	00:01:19	79	0.0000
nopath	4	2	10	1	708	01:34:52	5692	01:36:30	5790	00:01:38	98	0.0000
nopath	3	1	5	1	763	01:34:25	5665	01:36:35	5795	00:02:10	130	0.0000
nopath	3	6	13	15	667	01:35:23	5723	01:36:39	5799	00:01:16	76	0.0000
nopath	1	3	12	14	763	01:34:53	5693	01:36:43	5803	00:01:50	110	0.0000
nopath	3	6	3	1	667	01:35:47	5747	01:36:45	5805	00:00:58	58	0.0000
nopath	3	6	5	1	667	01:35:50	5750	01:36:46	5806	00:00:56	56	0.0000
nopath	2	3	10	1	679	01:35:54	5754	01:36:47	5807	00:00:53	53	0.0000
nopath	3	6	3	1	667	01:35:55	5755	01:36:48	5808	00:00:53	53	0.0000
nopath	1	2	3	1	504	01:36:16	5776	01:37:01	5821	00:00:45	45	0.0000	00:00:45
nopath	6	3	2	1	667	01:36:10	5770	01:37:02	5822	00:00:52	52	0.0000
nopath	3	2	3	1	679	01:35:26	5726	01:37:05	5825	00:01:39	99	0.0000
nopath	3	2	12	14	679	01:35:45	5745	01:37:08	5828	00:01:23	83	0.0000
nopath	4	2	9	1	708	01:35:42	5742	01:37:10	5830	00:01:28	88	0.0000
nopath	3	6	12	14	667	01:35:57	5757	01:37:17	5837	00:01:20	80	0.0000
nopath	5	3	13	15	621	01:36:21	5781	01:37:18	5838	00:00:57	57	0.0000
nopath	3	6	5	1	667	01:36:31	5791	01:37:25	5845	00:00:54	54	0.0000
nopath	3	6	3	1	667	01:36:38	5798	01:37:30	5850	00:00:52	52	0.0000
nopath	5	1	10	1	785	01:36:18	5778	01:37:31	5851	00:01:13	73	0.0000
nopath	6	3	3	1	667	01:36:22	5782	01:37:32	5852	00:01:10	70	0.0000
nopath	1	2	13	15	504	01:36:49	5809	01:37:38	5858	00:00:49	49	0.0000
nopath	3	2	5	1	679	01:36:51	5811	01:37:47	5867	00:00:56	56	0.0000
nopath	2	3	6	1	679	01:36:04	5764	01:38:02	5882	00:01:58	118	0.0000	00:01:25
nopath	3	5	3	1	621	01:37:02	5822	01:38:05	5885	00:01:03	63	0.0000
nopath	1	3	9	1	763	01:36:03	5763	01:38:05	5885	00:02:02	122	0.0000
nopath	2	4	13	15	708	01:36:51	5811	01:38:10	5890	00:01:19	79	0.0000
nopath	2	3	9	1	679	01:37:01	5821	01:38:12	5892	00:01:11	71	0.0000
nopath	1	2	6	1	504	01:37:02	5822	01:38:16	5896	00:01:14	74	0.0000
nopath	5	1	3	1	785	01:37:10	5830	01:38:16	5896	00:01:06	66	0.0000
nopath	1	2	12	14	504	01:37:13	5833	01:38:20	5900	00:01:07	67	0.0000
nopath	3	7	3	1	302	01:38:07	5887	01:38:38	5918	00:00:31	31	0.0000
nopath	2	1	3	1	504	01:37:34	5854	01:38:39	5919	00:01:05	65	0.0000
nopath	2	3	3	1	679	01:37:23	5843	01:38:42	5922	00:01:19	79	0.0000
nopath	2	4	5	1	708	01:37:28	5848	01:38:48	5928	00:01:20	80	0.0000
nopath	3	6	13	15	667	01:37:48	5868	01:38:49	5929	00:01:01	61	0.0000
nopath	5	2	9	1	701	01:38:01	5881	01:38:55	5935	00:00:54	54	0.0000
nopath	3	6	13	15	667	01:38:06	5886	01:38:57	5937	00:00:51	51	0.0000
nopath	3	4	12	14	375	01:38:42	5922	01:39:15	5955	00:00:33	33	0.0000	00:00:39
nopath	6	7	3	1	624	01:38:29	5909	01:39:25	5965	00:00:56	56	0.0000
nopath	4	1	13	15	792	01:37:59	5879	01:39:29	5969	00:01:30	90	0.0000
nopath	3	6	3	1	667	01:38:45	5925	01:39:36	5976	00:00:51	51	0.0000
nopath	3	6	5	1	667	01:38:51	5931	01:39:41	5981	00:00:50	50	0.0000
nopath	6	1	3	1	832	01:38:14	5894	01:39:41	5981	00:01:27	87	0.0000
nopath	1	2	3	1	504	01:38:51	5931	01:39:43	5983	00:00:52	52	0.0000
nopath	6	1	3	1	832	01:38:24	5904	01:39:43	5983	00:01:19	79	0.0000
nopath	3	2	10	1	679	01:38:25	5905	01:39:55	5995	00:01:30	90	0.0000
nopath	3	6	13	15	667	01:39:08	5948	01:40:00	6000	00:00:52	52	0.0000	00:01:04
nopath	1	3	5	1	763	01:39:05	5945	01:40:05	6005	00:01:00	60	0.0000
nopath	5	6	12	14	380	01:39:28	5968	01:40:10	6010	00:00:42	42	0.0000
nopath	2	4	6	1	708	01:39:19	5959	01:40:16	6016	00:00:57	57	0.0000
nopath	6	3	3	1	667	01:39:13	5953	01:40:23	6023	00:01:10	70	0.0000
nopath	1	2	10	1	504	01:39:11	5951	01:40:24	6024	00:01:13	73	0.0000
nopath	3	6	2	1	667	01:39:14	5954	01:40:26	6026	00:01:12	72	0.0000
nopath	5	7	10	1	577	01:39:39	5979	01:40:39	6039	00:01:00	60	0.0000
nopath	1	3	12	14	763	01:39:10	5950	01:40:43	6043	00:01:33	93	0.0000
nopath	1	3	12	14	763	01:39:28	5968	01:40:46	6046	00:01:18	78	0.0000
nopath	2	7	3	1	458	01:40:03	6003	01:40:48	6048	00:00:45	45	0.0000
nopath	3	6	3	1	667	01:40:00	6000	01:40:53	6053	00:00:53	53	0.0000
nopath	3	6	3	1	667	01:40:06	6006	01:40:56	6056	00:00:50	50	0.0000
nopath	2	3	5	1	679	01:39:45	5985	01:40:56	6056	00:01:11	71	0.0000
nopath	5	1	3	1	785	01:39:21	5961	01:41:01	6061	00:01:40	100	0.0000	00:01:27
nopath	6	2	5	1	748	01:39:52	5992	01:41:03	6063	00:01:11	71	0.0000
nopath	5	1	12	14	785	01:39:42	5982	01:41:05	6065	00:01:23	83	0.0000
nopath	4	3	13	15	375	01:40:27	6027	01:41:06	6066	00:00:39	39	0.0000
nopath	6	1	5	1	832	01:39:49	5989	01:41:07	6067	00:01:18	78	0.0000
nopath	3	7	3	1	302	01:40:31	6031	01:41:17	6077	00:00:46	46	0.0000
nopath	3	4	3	1	375	01:40:37	6037	01:41:22	6082	00:00:45	45	0.0000
nopath	6	4	12	14	696	01:40:32	6032	01:41:28	6088	00:00:56	56	0.0000
nopath	2	3	12	14	679	01:40:20	6020	01:41:37	6097	00:01:17	77	0.0000
nopath	3	6	12	14	667	01:40:34	6034	01:41:39	6099	00:01:05	65	0.0000
nopath	2	3	9	1	679	01:40:29	6029	01:41:39	6099	00:01:10	70	0.0000
nopath	2	3	9	1	679	01:40:33	6033	01:41:43	6103	00:01:10	70	0.0000
nopath	2	3	12	14	679	01:40:37	6037	01:41:45	6105	00:01:08	68	0.0000
nopath	2	4	13	15	708	01:40:39	6039	01:41:50	6110	00:01:11	71	0.0000
nopath	5	1	5	1	785	01:40:54	6054	01:41:55	6115	00:01:01	61	0.0000
nopath	5	3	5	1	621	01:40:36	6036	01:42:03	6123	00:01:27	87	0.0000	00:01:12
nopath	2	7	3	1	458	01:41:30	6090	01:42:20	6140	00:00:50	50	0.0000
nopath	1	3	12	14	763	01:41:03	6063	01:42:23	6143	00:01:20	80	0.0000
nopath	3	6	3	1	667	01:41:29	6089	01:42:26	6146	00:00:57	57	0.0000
nopath	2	4	12	14	708	01:41:02	6062	01:42:28	6148	00:01:26	86	0.0000
nopath	2	3	12	14	679	01:41:03	6063	01:42:30	6150	00:01:27	87	0.0000
nopath	3	2	13	15	679	01:41:32	6092	01:42:49	6169	00:01:17	77	0.0000
nopath	2	1	12	14	504	01:41:56	6116	01:42:58	6178	00:01:02	62	0.0000
nopath	1	3	3	1	763	01:41:38	6098	01:43:02	6182	00:01:24	84	0.0000	00:01:26
nopath	3	6	3	1	667	01:42:16	6136	01:43:06	6186	00:00:50	50	0.0000
nopath	2	4	12	14	708	01:42:11	6131	01:43:10	6190	00:00:59	59	0.0000
nopath	2	3	9	1	679	01:42:21	6141	01:43:15	6195	00:00:54	54	0.0000
nopath	3	6	9	1	667	01:42:27	6147	01:43:16	6196	00:00:49	49	0.0000
nopath	5	1	5	1	785	01:42:07	6127	01:43:21	6201	00:01:14	74	0.0000
nopath	1	4	5	1	792	01:42:00	6120	01:43:45	6225	00:01:45	105	0.0000
nopath	3	6	10	1	667	01:42:42	6162	01:43:46	6226	00:01:04	64	0.0000
nopath	3	6	9	1	667	01:42:43	6163	01:43:48	6228	00:01:05	65	0.0000
nopath	3	6	9	1	667	01:43:03	6183	01:43:54	6234	00:00:51	51	0.0000
nopath	2	4	9	1	708	01:43:00	6180	01:43:56	6236	00:00:56	56	0.0000
nopath	6	1	3	1	832	01:43:07	6187	01:44:10	6250	00:01:03	63	0.0000	00:01:16
nopath	3	2	12	14	679	01:42:53	6173	01:44:16	6256	00:01:23	83	0.0000
nopath	3	2	12	14	679	01:43:29	6209	01:44:30	6270	00:01:01	61	0.0000
nopath	3	6	9	1	667	01:43:49	6229	01:44:41	6281	00:00:52	52	0.0000
nopath	1	7	3	1	542	01:43:41	6221	01:44:44	6284	00:01:03	63	0.0000
nopath	1	3	6	1	763	01:43:23	6203	01:44:52	6292	00:01:29	89	0.0000
nopath	2	4	5	1	708	01:43:28	6208	01:44:56	6296	00:01:28	88	0.0000
nopath	3	2	12	14	679	01:43:45	6225	01:44:56	6296	00:01:11	71	0.0000
nopath	3	6	3	1	667	01:44:00	6240	01:45:06	6306	00:01:06	66	0.0000	00:00:57
nopath	3	5	5	1	621	01:44:04	6244	01:45:07	6307	00:01:03	63	0.0000
nopath	3	6	5	1	667	01:44:06	6246	01:45:10	6310	00:01:04	64	0.0000
nopath	3	6	12	14	667	01:44:07	6247	01:45:13	6313	00:01:06	66	0.0000
nopath	3	6	12	14	667	01:44:17	6257	01:45:15	6315	00:00:58	58	0.0000
nopath	5	7	9	1	577	01:44:02	6242	01:45:17	6317	00:01:15	75	0.0000
nopath	5	3	13	15	621	01:44:11	6251	01:45:17	6317	00:01:06	66	0.0000
nopath	1	2	3	1	504	01:44:06	6246	01:45:21	6321	00:01:15	75	0.0000
nopath	5	1	8	1	785	01:43:23	6203	01:45:21	6321	00:01:58	118	0.0000
nopath	3	6	13	15	667	01:44:45	6285	01:45:39	6339	00:00:54	54	0.0000
nopath	3	6	2	1	667	01:44:50	6290	01:45:42	6342	00:00:52	52	0.0000
nopath	2	4	3	1	708	01:44:19	6259	01:45:45	6345	00:01:26	86	0.0000
nopath	3	6	9	1	667	01:44:55	6295	01:45:46	6346	00:00:51	51	0.0000
nopath	2	1	9	1	504	01:44:53	6293	01:45:47	6347	00:00:54	54	0.0000
nopath	1	4	9	1	792	01:44:30	6270	01:45:47	6347	00:01:17	77	0.0000
nopath	4	2	3	1	708	01:45:19	6319	01:46:13	6373	00:00:54	54	0.0000	00:01:09
nopath	2	1	3	1	504	01:45:28	6328	01:46:13	6373	00:00:45	45	0.0000
nopath	2	7	13	15	458	01:45:35	6335	01:46:16	6376	00:00:41	41	0.0000
nopath	2	3	3	1	679	01:45:24	6324	01:46:22	6382	00:00:58	58	0.0000
nopath	3	6	6	1	667	01:45:14	6314	01:46:25	6385	00:01:11	71	0.0000
nopath	3	6	10	1	667	01:45:24	6324	01:46:27	6387	00:01:03	63	0.0000
nopath	6	5	5	1	380	01:45:52	6352	01:46:29	6389	00:00:37	37	0.0000
nopath	5	1	12	14	785	01:44:40	6280	01:46:36	6396	00:01:56	116	0.0000
nopath	1	2	12	14	504	01:44:41	6281	01:46:37	6397	00:01:56	116	0.0000
nopath	5	1	3	1	785	01:45:20	6320	01:46:38	6398	00:01:18	78	0.0000
nopath	3	6	13	15	667	01:45:49	6349	01:46:41	6401	00:00:52	52	0.0000
nopath	3	7	13	15	302	01:46:10	6370	01:46:51	6411	00:00:41	41	0.0000
nopath	1	3	3	1	763	01:45:21	6321	01:47:02	6422	00:01:41	101	0.0000	00:01:35
nopath	6	3	13	15	667	01:46:19	6379	01:47:13	6433	00:00:54	54	0.0000
nopath	6	4	9	1	696	01:46:20	6380	01:47:21	6441	00:01:01	61	0.0000
nopath	6	3	10	1	667	01:46:33	6393	01:47:23	6443	00:00:50	50	0.0000
nopath	4	1	9	1	792	01:46:07	6367	01:47:33	6453	00:01:26	86	0.0000
nopath	1	4	5	1	792	01:46:18	6378	01:47:35	6455	00:01:17	77	0.0000
nopath	3	6	10	1	667	01:46:22	6382	01:47:36	6456	00:01:14	74	0.0000
nopath	1	4	12	14	792	01:46:21	6381	01:47:37	6457	00:01:16	76	0.0000
nopath	3	6	9	1	667	01:46:39	6399	01:47:39	6459	00:01:00	60	0.0000
nopath	5	1	3	1	785	01:45:57	6357	01:47:46	6466	00:01:49	109	0.0000
nopath	5	3	12	14	621	01:46:42	6402	01:47:54	6474	00:01:12	72	0.0000
nopath	2	3	3	1	679	01:46:31	6391	01:48:02	6482	00:01:31	91	0.0000	00:01:12
nopath	2	3	9	1	679	01:46:40	6400	01:48:05	6485	00:01:25	85	0.0000
nopath	1	4	13	15	792	01:46:40	6400	01:48:10	6490	00:01:30	90	0.0000
nopath	1	4	9	1	792	01:46:56	6416	01:48:12	6492	00:01:16	76	0.0000
nopath	3	6	3	1	667	01:46:57	6417	01:48:16	6496	00:01:19	79	0.0000
nopath	3	6	3	1	667	01:47:08	6428	01:48:18	6498	00:01:10	70	0.0000
nopath	2	3	2	1	679	01:47:10	6430	01:48:32	6512	00:01:22	82	0.0000
nopath	1	5	5	1	785	01:46:57	6417	01:48:33	6513	00:01:36	96	0.0000
nopath	6	2	3	1	748	01:47:28	6448	01:48:39	6519	00:01:11	71	0.0000
nopath	3	2	12	14	679	01:47:14	6434	01:48:56	6536	00:01:42	102	0.0000
nopath	1	3	12	14	763	01:47:48	6468	01:48:57	6537	00:01:09	69	0.0000
nopath	6	2	12	14	748	01:47:52	6472	01:49:16	6556	00:01:24	84	0.0000	00:01:13
nopath	5	7	3	1	577	01:48:21	6501	01:49:19	6559	00:00:58	58	0.0000
nopath	2	3	9	1	679	01:48:15	6495	01:49:22	6562	00:01:07	67	0.0000
nopath	6	1	13	15	832	01:47:54	6474	01:49:24	6564	00:01:30	90	0.0000
nopath	2	3	12	14	679	01:48:27	6507	01:49:25	6565	00:00:58	58	0.0000
nopath	2	3	13	15	679	01:48:29	6509	01:49:29	6569	00:01:00	60	0.0000
nopath	5	1	3	1	785	01:48:22	6502	01:49:29	6569	00:01:07	67	0.0000
nopath	3	6	5	1	667	01:48:40	6520	01:49:35	6575	00:00:55	55	0.0000
nopath	5	1	2	1	785	01:48:35	6515	01:49:37	6577	00:01:02	62	0.0000
nopath	2	6	10	1	748	01:48:01	6481	01:49:46	6586	00:01:45	105	0.0000
nopath	6	4	12	14	696	01:48:49	6529	01:49:49	6589	00:01:00	60	0.0000
nopath	3	7	5	1	302	01:49:21	6561	01:49:55	6595	00:00:34	34	0.0000
nopath	2	1	13	15	504	01:49:09	6549	01:50:02	6602	00:00:53	53	0.0000	00:00:54
nopath	6	2	9	1	748	01:48:58	6538	01:50:05	6605	00:01:07	67	0.0000
nopath	1	2	5	1	504	01:49:10	6550	01:50:11	6611	00:01:01	61	0.0000
nopath	3	6	10	1	667	01:49:05	6545	01:50:16	6616	00:01:11	71	0.0000
nopath	1	2	9	1	504	01:49:20	6560	01:50:17	6617	00:00:57	57	0.0000
nopath	3	6	12	14	667	01:49:26	6566	01:50:20	6620	00:00:54	54	0.0000
nopath	5	7	3	1	577	01:48:52	6532	01:50:21	6621	00:01:29	89	0.0000
nopath	2	3	12	14	679	01:49:03	6543	01:50:33	6633	00:01:30	90	0.0000
nopath	3	5	3	1	621	01:49:27	6567	01:50:35	6635	00:01:08	68	0.0000
nopath	1	4	5	1	792	01:49:17	6557	01:50:36	6636	00:01:19	79	0.0000
nopath	3	6	5	1	667	01:49:36	6576	01:50:38	6638	00:01:02	62	0.0000
nopath	3	6	12	14	667	01:49:38	6578	01:50:41	6641	00:01:03	63	0.0000
nopath	2	1	3	1	504	01:49:57	6597	01:50:42	6642	00:00:45	45	0.0000
nopath	3	5	12	14	621	01:49:47	6587	01:50:44	6644	00:00:57	57	0.0000
nopath	6	2	3	1	748	01:49:34	6574	01:50:49	6649	00:01:15	75	0.0000
nopath	5	1	9	1	785	01:49:20	6560	01:50:51	6651	00:01:31	91	0.0000
nopath	1	2	10	1	504	01:50:04	6604	01:50:53	6653	00:00:49	49	0.0000
nopath	5	1	7	1	785	01:49:31	6571	01:50:53	6653	00:01:22	82	0.0000
nopath	6	7	10	1	624	01:50:00	6600	01:50:57	6657	00:00:57	57	0.0000
nopath	2	1	9	1	504	01:50:20	6620	01:51:17	6677	00:00:57	57	0.0000	00:00:51
nopath	2	3	7	1	679	01:49:36	6576	01:51:22	6682	00:01:46	106	0.0000
nopath	2	3	3	1	679	01:49:58	6598	01:51:25	6685	00:01:27	87	0.0000
nopath	3	6	3	1	667	01:50:07	6607	01:51:26	6686	00:01:19	79	0.0000
nopath	3	6	9	1	667	01:50:18	6618	01:51:29	6689	00:01:11	71	0.0000
nopath	3	6	13	15	667	01:50:21	6621	01:51:33	6693	00:01:12	72	0.0000
nopath	3	6	6	1	667	01:50:30	6630	01:51:35	6695	00:01:05	65	0.0000
nopath	3	6	3	1	667	01:50:38	6638	01:51:37	6697	00:00:59	59	0.0000
nopath	5	3	12	14	621	01:50:26	6626	01:51:41	6701	00:01:15	75	0.0000
nopath	5	4	9	1	650	01:49:45	6585	01:51:42	6702	00:01:57	117	0.0000
nopath	5	3	9	1	621	01:50:29	6629	01:51:43	6703	00:01:14	74	0.0000
nopath	1	2	9	1	504	01:50:53	6653	01:51:54	6714	00:01:01	61	0.0000
nopath	6	1	5	1	832	01:50:37	6637	01:51:54	6714	00:01:17	77	0.0000
nopath	6	2	13	15	748	01:51:00	6660	01:52:00	6720	00:01:00	60	0.0000	00:01:07
nopath	1	2	5	1	504	01:50:56	6656	01:52:04	6724	00:01:08	68	0.0000
nopath	3	6	13	15	667	01:50:51	6651	01:52:10	6730	00:01:19	79	0.0000
nopath	1	5	10	1	785	01:50:37	6637	01:52:13	6733	00:01:36	96	0.0000
nopath	2	3	12	14	679	01:50:47	6647	01:52:13	6733	00:01:26	86	0.0000
nopath	6	1	3	1	832	01:51:12	6672	01:52:14	6734	00:01:02	62	0.0000
nopath	1	3	9	1	763	01:51:08	6668	01:52:23	6743	00:01:15	75	0.0000
nopath	5	4	12	14	650	01:50:47	6647	01:52:40	6760	00:01:53	113	0.0000
nopath	1	3	12	14	763	01:51:20	6680	01:52:43	6763	00:01:23	83	0.0000
nopath	3	6	5	1	667	01:51:21	6681	01:52:46	6766	00:01:25	85	0.0000
nopath	3	6	9	1	667	01:51:25	6685	01:52:48	6768	00:01:23	83	0.0000
nopath	2	4	12	14	708	01:51:22	6682	01:52:48	6768	00:01:26	86	0.0000
nopath	2	1	3	1	504	01:51:58	6718	01:52:49	6769	00:00:51	51	0.0000
nopath	2	4	3	1	708	01:51:50	6710	01:52:51	6771	00:01:01	61	0.0000
nopath	5	1	5	1	785	01:51:13	6673	01:52:51	6771	00:01:38	98	0.0000
nopath	1	2	3	1	504	01:51:52	6712	01:52:56	6776	00:01:04	64	0.0000
nopath	5	1	12	14	785	01:51:49	6709	01:52:57	6777	00:01:08	68	0.0000
nopath	3	6	10	1	667	01:52:07	6727	01:52:59	6779	00:00:52	52	0.0000
nopath	5	3	3	1	621	01:51:55	6715	01:53:03	6783	00:01:08	68	0.0000	00:01:11
nopath	3	2	9	1	679	01:52:01	6721	01:53:05	6785	00:01:04	64	0.0000
nopath	2	3	12	14	679	01:51:53	6713	01:53:13	6793	00:01:20	80	0.0000
nopath	1	4	12	14	792	01:52:00	6720	01:53:18	6798	00:01:18	78	0.0000
nopath	2	1	12	14	504	01:52:05	6725	01:53:20	6800	00:01:15	75	0.0000
nopath	3	5	3	1	621	01:52:40	6760	01:53:29	6809	00:00:49	49	0.0000
nopath	1	7	3	1	542	01:52:44	6764	01:53:33	6813	00:00:49	49	0.0000
nopath	5	3	13	15	621	01:52:23	6743	01:53:36	6816	00:01:13	73	0.0000
nopath	2	4	5	1	708	01:52:02	6722	01:53:45	6825	00:01:43	103	0.0000
nopath	2	4	12	14	708	01:52:24	6744	01:53:47	6827	00:01:23	83	0.0000
nopath	2	5	13	15	701	01:51:52	6712	01:53:47	6827	00:01:55	115	0.0000
nopath	2	7	12	14	458	01:52:50	6770	01:53:54	6834	00:01:04	64	0.0000
nopath	3	6	9	1	667	01:52:57	6777	01:53:56	6836	00:00:59	59	0.0000
nopath	3	6	5	1	667	01:53:09	6789	01:54:02	6842	00:00:53	53	0.0000	00:01:04
nopath	2	4	5	1	708	01:53:09	6789	01:54:15	6855	00:01:06	66	0.0000
nopath	1	2	13	15	504	01:53:27	6807	01:54:16	6856	00:00:49	49	0.0000
nopath	4	2	3	1	708	01:53:00	6780	01:54:25	6865	00:01:25	85	0.0000
nopath	3	1	3	1	763	01:53:25	6805	01:54:40	6880	00:01:15	75	0.0000
nopath	6	2	9	1	748	01:53:22	6802	01:54:45	6885	00:01:23	83	0.0000
nopath	2	3	3	1	679	01:53:45	6825	01:54:46	6886	00:01:01	61	0.0000
nopath	3	6	12	14	667	01:53:30	6810	01:54:47	6887	00:01:17	77	0.0000
nopath	6	2	3	1	748	01:53:47	6827	01:54:47	6887	00:01:00	60	0.0000
nopath	2	3	12	14	679	01:53:49	6829	01:54:49	6889	00:01:00	60	0.0000
nopath	3	6	3	1	667	01:53:53	6833	01:54:50	6890	00:00:57	57	0.0000
nopath	2	3	6	1	679	01:53:56	6836	01:54:51	6891	00:00:55	55	0.0000
nopath	3	6	5	1	667	01:54:04	6844	01:54:56	6896	00:00:52	52	0.0000
nopath	3	6	12	14	667	01:54:06	6846	01:54:58	6898	00:00:52	52	0.0000
nopath	5	7	5	1	577	01:52:53	6773	01:55:07	6907	00:02:14	134	0.0000	00:01:29
nopath	5	7	3	1	577	01:53:48	6828	01:55:10	6910	00:01:22	82	0.0000
nopath	1	3	10	1	763	01:53:58	6838	01:55:14	6914	00:01:16	76	0.0000
nopath	3	1	9	1	763	01:53:43	6823	01:55:14	6914	00:01:31	91	0.0000
nopath	1	4	2	1	792	01:53:46	6826	01:55:15	6915	00:01:29	89	0.0000
nopath	6	2	3	1	748	01:53:49	6829	01:55:15	6915	00:01:26	86	0.0000
nopath	6	2	12	14	748	01:54:11	6851	01:55:17	6917	00:01:06	66	0.0000
nopath	1	2	13	15	504	01:54:13	6853	01:55:24	6924	00:01:11	71	0.0000
nopath	2	3	12	14	679	01:54:32	6872	01:55:25	6925	00:00:53	53	0.0000
nopath	5	3	3	1	621	01:54:47	6887	01:55:43	6943	00:00:56	56	0.0000
nopath	3	6	10	1	667	01:54:16	6856	01:55:46	6946	00:01:30	90	0.0000
nopath	3	6	10	1	667	01:54:23	6863	01:55:48	6948	00:01:25	85	0.0000
nopath	2	1	3	1	504	01:55:04	6904	01:55:52	6952	00:00:48	48	0.0000
nopath	6	2	3	1	748	01:54:42	6882	01:55:55	6955	00:01:13	73	0.0000
nopath	2	1	10	1	504	01:55:05	6905	01:55:56	6956	00:00:51	51	0.0000
nopath	1	2	12	14	504	01:55:10	6910	01:56:02	6962	00:00:52	52	0.0000	00:01:04
nopath	2	3	10	1	679	01:54:44	6884	01:56:05	6965	00:01:21	81	0.0000
nopath	1	2	6	1	504	01:55:12	6912	01:56:06	6966	00:00:54	54	0.0000
nopath	5	6	12	14	380	01:55:32	6932	01:56:07	6967	00:00:35	35	0.0000
nopath	1	4	13	15	792	01:54:40	6880	01:56:08	6968	00:01:28	88	0.0000
nopath	2	3	9	1	679	01:55:10	6910	01:56:24	6984	00:01:14	74	0.0000
nopath	2	4	10	1	708	01:54:46	6886	01:56:25	6985	00:01:39	99	0.0000
nopath	3	6	10	1	667	01:55:24	6924	01:56:26	6986	00:01:02	62	0.0000
nopath	2	3	12	14	679	01:55:14	6914	01:56:27	6987	00:01:13	73	0.0000
nopath	3	6	3	1	667	01:55:28	6928	01:56:28	6988	00:01:00	60	0.0000
nopath	3	6	5	1	667	01:55:29	6929	01:56:30	6990	00:01:01	61	0.0000
nopath	2	1	12	14	504	01:55:27	6927	01:56:30	6990	00:01:03	63	0.0000
nopath	4	5	3	1	650	01:55:30	6930	01:56:31	6991	00:01:01	61	0.0000
nopath	3	6	3	1	667	01:55:39	6939	01:56:36	6996	00:00:57	57	0.0000
nopath	2	4	5	1	708	01:55:16	6916	01:56:36	6996	00:01:20	80	0.0000
nopath	2	1	12	14	504	01:55:47	6947	01:56:38	6998	00:00:51	51	0.0000
nopath	6	1	3	1	832	01:55:13	6913	01:56:41	7001	00:01:28	88	0.0000
nopath	2	3	3	1	679	01:55:37	6937	01:56:41	7001	00:01:04	64	0.0000
nopath	5	3	3	1	621	01:55:34	6934	01:56:53	7013	00:01:19	79	0.0000
nopath	6	1	10	1	832	01:55:51	6951	01:56:55	7015	00:01:04	64	0.0000
nopath	3	7	6	1	302	01:56:01	6961	01:56:58	7018	00:00:57	57	0.0000
nopath	6	3	3	1	667	01:56:14	6974	01:57:06	7026	00:00:52	52	0.0000	00:01:00
nopath	2	3	5	1	679	01:55:50	6950	01:57:12	7032	00:01:22	82	0.0000
nopath	1	4	12	14	792	01:56:00	6960	01:57:17	7037	00:01:17	77	0.0000
nopath	1	4	12	14	792	01:56:18	6978	01:57:19	7039	00:01:01	61	0.0000
nopath	4	7	13	15	331	01:56:19	6979	01:57:19	7039	00:01:00	60	0.0000
nopath	3	6	12	14	667	01:56:13	6973	01:57:20	7040	00:01:07	67	0.0000
nopath	3	6	13	15	667	01:56:17	6977	01:57:24	7044	00:01:07	67	0.0000
nopath	2	3	2	1	679	01:56:29	6989	01:57:52	7072	00:01:23	83	0.0000
nopath	3	6	3	1	667	01:56:51	7011	01:57:55	7075	00:01:04	64	0.0000
nopath	6	2	12	14	748	01:57:03	7023	01:58:10	7090	00:01:07	67	0.0000	00:01:12
nopath	2	5	12	14	701	01:56:38	6998	01:58:15	7095	00:01:37	97	0.0000
nopath	1	2	10	1	504	01:57:31	7051	01:58:16	7096	00:00:45	45	0.0000
nopath	5	7	12	14	577	01:56:46	7006	01:58:18	7098	00:01:32	92	0.0000
nopath	2	3	13	15	679	01:56:56	7016	01:58:25	7105	00:01:29	89	0.0000
nopath	3	2	9	1	679	01:57:10	7030	01:58:25	7105	00:01:15	75	0.0000
nopath	4	7	12	14	331	01:57:42	7062	01:58:26	7106	00:00:44	44	0.0000
nopath	4	1	6	1	792	01:57:29	7049	01:58:38	7118	00:01:09	69	0.0000
nopath	3	4	12	14	375	01:58:03	7083	01:58:40	7120	00:00:37	37	0.0000
nopath	6	2	13	15	748	01:57:40	7060	01:58:52	7132	00:01:12	72	0.0000
nopath	1	3	6	1	763	01:57:27	7047	01:58:52	7132	00:01:25	85	0.0000
nopath	2	3	7	1	679	01:57:30	7050	01:58:55	7135	00:01:25	85	0.0000
nopath	1	2	13	15	504	01:57:38	7058	01:58:55	7135	00:01:17	77	0.0000
nopath	3	6	3	1	667	01:57:54	7074	01:58:56	7136	00:01:02	62	0.0000
nopath	1	2	9	1	504	01:57:54	7074	01:58:58	7138	00:01:04	64	0.0000
nopath	3	6	12	14	667	01:58:06	7086	01:59:02	7142	00:00:56	56	0.0000	00:01:04
nopath	3	6	3	1	667	01:58:09	7089	01:59:04	7144	00:00:55	55	0.0000
nopath	2	3	13	15	679	01:57:46	7066	01:59:25	7165	00:01:39	99	0.0000
nopath	3	6	5	1	667	01:58:26	7106	01:59:26	7166	00:01:00	60	0.0000
nopath	2	4	12	14	708	01:58:15	7095	01:59:28	7168	00:01:13	73	0.0000
nopath	2	3	9	1	679	01:58:35	7115	01:59:30	7170	00:00:55	55	0.0000
nopath	6	3	5	1	667	01:58:33	7113	01:59:43	7183	00:01:10	70	0.0000
nopath	1	3	9	1	763	01:58:51	7131	02:00:02	7202	00:01:11	71	0.0000	00:01:16
nopath	3	6	5	1	667	01:58:59	7139	02:00:05	7205	00:01:06	66	0.0000
nopath	2	1	12	14	504	01:59:23	7163	02:00:06	7206	00:00:43	43	0.0000
nopath	3	6	7	1	667	01:59:13	7153	02:00:07	7207	00:00:54	54	0.0000
nopath	3	6	12	14	667	01:59:15	7155	02:00:11	7211	00:00:56	56	0.0000
nopath	6	1	3	1	832	01:58:58	7138	02:00:11	7211	00:01:13	73	0.0000
nopath	6	3	3	1	667	01:59:27	7167	02:00:18	7218	00:00:51	51	0.0000
nopath	2	1	10	1	504	01:59:42	7182	02:00:28	7228	00:00:46	46	0.0000
nopath	1	3	5	1	763	01:59:14	7154	02:00:34	7234	00:01:20	80	0.0000
nopath	2	4	5	1	708	01:59:07	7147	02:00:35	7235	00:01:28	88	0.0000
nopath	3	6	12	14	667	01:59:27	7167	02:00:37	7237	00:01:10	70	0.0000
nopath	2	3	3	1	679	01:59:40	7180	02:00:38	7238	00:00:58	58	0.0000
nopath	3	6	4	1	667	01:59:34	7174	02:00:39	7239	00:01:05	65	0.0000
nopath	5	2	9	1	701	01:57:21	7041	02:00:40	7240	00:03:19	199	0.0000
nopath	3	6	9	1	667	01:59:35	7175	02:00:42	7242	00:01:07	67	0.0000
nopath	3	6	9	1	667	01:59:36	7176	02:00:44	7244	00:01:08	68	0.0000
nopath	5	2	5	1	701	01:59:43	7183	02:00:45	7245	00:01:02	62	0.0000
nopath	5	1	7	1	785	01:59:27	7167	02:00:47	7247	00:01:20	80	0.0000
nopath	3	6	10	1	667	01:59:50	7190	02:00:47	7247	00:00:57	57	0.0000
nopath	6	3	9	1	667	01:59:58	7198	02:00:53	7253	00:00:55	55	0.0000
nopath	6	3	3	1	667	02:00:01	7201	02:00:54	7254	00:00:53	53	0.0000
nopath	3	2	13	15	679	01:59:46	7186	02:00:56	7256	00:01:10	70	0.0000
nopath	1	3	5	1	763	02:00:06	7206	02:01:12	7272	00:01:06	66	0.0000	00:01:13
nopath	2	3	6	1	679	01:59:58	7198	02:01:17	7277	00:01:19	79	0.0000
nopath	2	3	9	1	679	02:00:09	7209	02:01:20	7280	00:01:11	71	0.0000
nopath	2	3	13	15	679	02:00:10	7210	02:01:24	7284	00:01:14	74	0.0000
nopath	5	2	9	1	701	02:00:13	7213	02:01:30	7290	00:01:17	77	0.0000
nopath	5	1	13	15	785	02:00:21	7221	02:01:40	7300	00:01:19	79	0.0000
nopath	3	6	12	14	667	02:00:42	7242	02:01:56	7316	00:01:14	74	0.0000
nopath	1	3	9	1	763	02:01:07	7267	02:02:04	7324	00:00:57	57	0.0000	00:00:57
nopath	2	4	5	1	708	02:00:45	7245	02:02:16	7336	00:01:31	91	0.0000
nopath	6	1	10	1	832	02:00:31	7231	02:02:21	7341	00:01:50	110	0.0000
nopath	1	2	12	14	504	02:01:21	7281	02:02:22	7342	00:01:01	61	0.0000
nopath	5	3	5	1	621	02:00:55	7255	02:02:24	7344	00:01:29	89	0.0000
nopath	3	6	9	1	667	02:01:13	7273	02:02:26	7346	00:01:13	73	0.0000
nopath	3	6	3	1	667	02:01:23	7283	02:02:28	7348	00:01:05	65	0.0000
nopath	5	2	13	15	701	02:01:31	7291	02:02:36	7356	00:01:05	65	0.0000
nopath	5	1	3	1	785	02:01:11	7271	02:02:39	7359	00:01:28	88	0.0000
nopath	1	2	6	1	504	02:01:50	7310	02:02:40	7360	00:00:50	50	0.0000
nopath	2	3	5	1	679	02:01:19	7279	02:02:42	7362	00:01:23	83	0.0000
nopath	2	3	9	1	679	02:01:32	7292	02:02:45	7365	00:01:13	73	0.0000
nopath	3	6	3	1	667	02:01:37	7297	02:02:46	7366	00:01:09	69	0.0000
nopath	1	3	9	1	763	02:01:40	7300	02:02:47	7367	00:01:07	67	0.0000
nopath	3	6	5	1	667	02:01:52	7312	02:02:47	7367	00:00:55	55	0.0000
nopath	3	2	6	1	679	02:01:57	7317	02:02:59	7379	00:01:02	62	0.0000
nopath	3	5	9	1	621	02:01:54	7314	02:03:15	7395	00:01:21	81	0.0000	00:01:01
nopath	1	2	3	1	504	02:02:24	7344	02:03:21	7401	00:00:57	57	0.0000
nopath	5	4	9	1	650	02:01:49	7309	02:03:22	7402	00:01:33	93	0.0000
nopath	1	2	13	15	504	02:02:34	7354	02:03:29	7409	00:00:55	55	0.0000
nopath	3	6	3	1	667	02:02:15	7335	02:03:29	7409	00:01:14	74	0.0000
nopath	5	4	10	1	650	02:02:24	7344	02:03:30	7410	00:01:06	66	0.0000
nopath	3	2	10	1	679	02:02:35	7355	02:03:35	7415	00:01:00	60	0.0000
nopath	5	2	5	1	701	02:02:37	7357	02:03:55	7435	00:01:18	78	0.0000
nopath	3	5	12	14	621	02:02:54	7374	02:03:55	7435	00:01:01	61	0.0000
nopath	3	6	9	1	667	02:03:03	7383	02:03:58	7438	00:00:55	55	0.0000
nopath	5	4	2	1	650	02:02:51	7371	02:04:01	7441	00:01:10	70	0.0000	00:01:33
nopath	3	6	3	1	667	02:03:15	7395	02:04:04	7444	00:00:49	49	0.0000
nopath	1	2	3	1	504	02:03:15	7395	02:04:04	7444	00:00:49	49	0.0000
nopath	1	3	12	14	763	02:01:54	7314	02:04:23	7463	00:02:29	149	0.0000
nopath	1	3	6	1	763	02:02:44	7364	02:04:25	7465	00:01:41	101	0.0000
nopath	1	3	12	14	763	02:03:29	7409	02:04:30	7470	00:01:01	61	0.0000
nopath	1	4	12	14	792	02:03:35	7415	02:04:36	7476	00:01:01	61	0.0000
nopath	2	1	5	1	504	02:03:45	7425	02:04:37	7477	00:00:52	52	0.0000
nopath	3	1	12	14	763	02:02:58	7378	02:04:39	7479	00:01:41	101	0.0000
nopath	6	3	5	1	667	02:03:35	7415	02:04:43	7483	00:01:08	68	0.0000
nopath	3	6	5	1	667	02:03:36	7416	02:04:46	7486	00:01:10	70	0.0000
nopath	6	2	12	14	748	02:03:37	7417	02:04:48	7488	00:01:11	71	0.0000
nopath	3	6	5	1	667	02:03:38	7418	02:04:48	7488	00:01:10	70	0.0000
nopath	3	4	12	14	375	02:04:13	7453	02:04:50	7490	00:00:37	37	0.0000
nopath	6	1	12	14	832	02:03:18	7398	02:04:52	7492	00:01:34	94	0.0000
nopath	2	4	12	14	708	02:03:46	7426	02:05:06	7506	00:01:20	80	0.0000	00:01:16
nopath	1	3	3	1	763	02:03:36	7416	02:05:07	7507	00:01:31	91	0.0000
nopath	3	6	12	14	667	02:03:57	7437	02:05:08	7508	00:01:11	71	0.0000
nopath	1	3	3	1	763	02:03:38	7418	02:05:09	7509	00:01:31	91	0.0000
nopath	4	3	3	1	375	02:04:27	7467	02:05:12	7512	00:00:45	45	0.0000
nopath	4	3	9	1	375	02:04:35	7475	02:05:16	7516	00:00:41	41	0.0000
nopath	6	2	3	1	748	02:03:59	7439	02:05:25	7525	00:01:26	86	0.0000
nopath	2	4	9	1	708	02:04:13	7453	02:05:26	7526	00:01:13	73	0.0000
nopath	1	2	10	1	504	02:04:46	7486	02:05:31	7531	00:00:45	45	0.0000
nopath	3	7	3	1	302	02:05:26	7526	02:05:57	7557	00:00:31	31	0.0000
nopath	3	2	9	1	679	02:04:55	7495	02:06:02	7562	00:01:07	67	0.0000	00:01:20
nopath	2	1	5	1	504	02:05:16	7516	02:06:02	7562	00:00:46	46	0.0000
nopath	2	3	5	1	679	02:04:29	7469	02:06:02	7562	00:01:33	93	0.0000
nopath	2	4	12	14	708	02:04:56	7496	02:06:08	7568	00:01:12	72	0.0000
nopath	3	6	3	1	667	02:04:47	7487	02:06:16	7576	00:01:29	89	0.0000
nopath	3	6	3	1	667	02:05:16	7516	02:06:18	7578	00:01:02	62	0.0000
nopath	5	1	3	1	785	02:04:44	7484	02:06:21	7581	00:01:37	97	0.0000
nopath	6	1	3	1	832	02:05:11	7511	02:06:23	7583	00:01:12	72	0.0000
nopath	4	2	7	1	708	02:05:40	7540	02:06:35	7595	00:00:55	55	0.0000
nopath	5	4	3	1	650	02:05:21	7521	02:06:37	7597	00:01:16	76	0.0000
nopath	6	3	5	1	667	02:05:44	7544	02:06:37	7597	00:00:53	53	0.0000
nopath	2	4	6	1	708	02:05:28	7528	02:06:45	7605	00:01:17	77	0.0000
nopath	3	6	10	1	667	02:05:35	7535	02:06:45	7605	00:01:10	70	0.0000
nopath	1	3	12	14	763	02:05:42	7542	02:06:46	7606	00:01:04	64	0.0000
nopath	3	6	9	1	667	02:05:43	7543	02:06:49	7609	00:01:06	66	0.0000
nopath	3	6	12	14	667	02:05:44	7544	02:06:51	7611	00:01:07	67	0.0000
nopath	3	6	3	1	667	02:06:03	7563	02:06:54	7614	00:00:51	51	0.0000
nopath	6	2	12	14	748	02:05:43	7543	02:07:01	7621	00:01:18	78	0.0000	00:01:16
nopath	6	2	4	1	748	02:05:50	7550	02:07:03	7623	00:01:13	73	0.0000
nopath	5	1	13	15	785	02:05:12	7512	02:07:05	7625	00:01:53	113	0.0000
nopath	5	1	9	1	785	02:05:31	7531	02:07:07	7627	00:01:36	96	0.0000
nopath	2	3	5	1	679	02:05:57	7557	02:07:12	7632	00:01:15	75	0.0000
nopath	4	2	3	1	708	02:06:09	7569	02:07:15	7635	00:01:06	66	0.0000
nopath	2	3	5	1	679	02:06:16	7576	02:07:15	7635	00:00:59	59	0.0000
nopath	1	3	5	1	763	02:06:01	7561	02:07:19	7639	00:01:18	78	0.0000
nopath	6	2	5	1	748	02:06:19	7579	02:07:30	7650	00:01:11	71	0.0000
nopath	6	1	5	1	832	02:06:05	7565	02:07:31	7651	00:01:26	86	0.0000
nopath	6	1	12	14	832	02:06:14	7574	02:07:34	7654	00:01:20	80	0.0000
nopath	3	6	5	1	667	02:06:18	7578	02:07:36	7656	00:01:18	78	0.0000
nopath	2	4	10	1	708	02:06:24	7584	02:07:36	7656	00:01:12	72	0.0000
nopath	3	5	12	14	621	02:06:19	7579	02:07:38	7658	00:01:19	79	0.0000
nopath	6	1	12	14	832	02:06:28	7588	02:07:38	7658	00:01:10	70	0.0000
nopath	4	2	10	1	708	02:06:42	7602	02:07:45	7665	00:01:03	63	0.0000
nopath	2	1	5	1	504	02:06:54	7614	02:07:57	7677	00:01:03	63	0.0000
nopath	2	1	3	1	504	02:07:06	7626	02:08:00	7680	00:00:54	54	0.0000	00:00:53
nopath	5	2	3	1	701	02:06:31	7591	02:08:05	7685	00:01:34	94	0.0000
nopath	3	6	3	1	667	02:06:31	7591	02:08:05	7685	00:01:34	94	0.0000
nopath	3	5	9	1	621	02:07:07	7627	02:08:08	7688	00:01:01	61	0.0000
nopath	5	2	13	15	701	02:06:38	7598	02:08:10	7690	00:01:32	92	0.0000
nopath	5	2	12	14	701	02:06:50	7610	02:08:12	7692	00:01:22	82	0.0000
nopath	2	4	5	1	708	02:07:12	7632	02:08:13	7693	00:01:01	61	0.0000
nopath	4	3	9	1	375	02:07:35	7655	02:08:16	7696	00:00:41	41	0.0000
nopath	6	3	12	14	667	02:07:32	7652	02:08:23	7703	00:00:51	51	0.0000
nopath	3	2	3	1	679	02:07:18	7638	02:08:25	7705	00:01:07	67	0.0000
nopath	1	3	3	1	763	02:07:22	7642	02:08:42	7722	00:01:20	80	0.0000
nopath	3	6	12	14	667	02:07:50	7670	02:08:46	7726	00:00:56	56	0.0000
nopath	2	3	13	15	679	02:07:45	7665	02:08:51	7731	00:01:06	66	0.0000
nopath	4	1	12	14	792	02:07:20	7640	02:08:53	7733	00:01:33	93	0.0000
nopath	2	3	3	1	679	02:08:02	7682	02:08:55	7735	00:00:53	53	0.0000
nopath	3	6	6	1	667	02:08:09	7689	02:08:59	7739	00:00:50	50	0.0000
nopath	2	4	5	1	708	02:08:04	7684	02:09:01	7741	00:00:57	57	0.0000	00:01:08
nopath	2	3	13	15	679	02:08:10	7690	02:09:05	7745	00:00:55	55	0.0000
nopath	5	6	5	1	380	02:08:29	7709	02:09:09	7749	00:00:40	40	0.0000
nopath	6	3	9	1	667	02:08:22	7702	02:09:12	7752	00:00:50	50	0.0000
nopath	5	4	10	1	650	02:07:25	7645	02:09:28	7768	00:02:03	123	0.0000
nopath	3	6	6	1	667	02:08:40	7720	02:09:36	7776	00:00:56	56	0.0000
nopath	2	4	13	15	708	02:08:41	7721	02:09:37	7777	00:00:56	56	0.0000
nopath	2	3	5	1	679	02:08:50	7730	02:09:43	7783	00:00:53	53	0.0000
nopath	5	6	12	14	380	02:09:00	7740	02:09:48	7788	00:00:48	48	0.0000
nopath	1	7	10	1	542	02:08:56	7736	02:09:49	7789	00:00:53	53	0.0000
nopath	2	3	13	15	679	02:08:57	7737	02:09:52	7792	00:00:55	55	0.0000
nopath	1	7	5	1	542	02:09:06	7746	02:09:54	7794	00:00:48	48	0.0000
nopath	5	6	3	1	380	02:09:25	7765	02:09:57	7797	00:00:32	32	0.0000
nopath	4	2	6	1	708	02:08:53	7733	02:10:06	7806	00:01:13	73	0.0000	00:01:08
nopath	2	1	12	14	504	02:09:15	7755	02:10:10	7810	00:00:55	55	0.0000
nopath	4	1	10	1	792	02:08:42	7722	02:10:12	7812	00:01:30	90	0.0000
nopath	1	3	9	1	763	02:08:34	7714	02:10:12	7812	00:01:38	98	0.0000
nopath	1	3	9	1	763	02:08:55	7735	02:10:15	7815	00:01:20	80	0.0000
nopath	6	2	9	1	748	02:08:45	7725	02:10:15	7815	00:01:30	90	0.0000
nopath	6	1	3	1	832	02:08:47	7727	02:10:23	7823	00:01:36	96	0.0000
nopath	6	3	12	14	667	02:09:25	7765	02:10:24	7824	00:00:59	59	0.0000
nopath	3	6	10	1	667	02:09:01	7741	02:10:25	7825	00:01:24	84	0.0000
nopath	6	3	3	1	667	02:09:43	7783	02:10:34	7834	00:00:51	51	0.0000
nopath	3	2	13	15	679	02:09:20	7760	02:10:36	7836	00:01:16	76	0.0000
nopath	2	4	3	1	708	02:09:03	7743	02:10:45	7845	00:01:42	102	0.0000
nopath	2	1	5	1	504	02:09:50	7790	02:10:49	7849	00:00:59	59	0.0000
nopath	2	4	13	15	708	02:09:16	7756	02:10:49	7849	00:01:33	93	0.0000
nopath	1	3	13	15	763	02:09:13	7753	02:10:50	7850	00:01:37	97	0.0000
nopath	3	2	3	1	679	02:09:47	7787	02:10:53	7853	00:01:06	66	0.0000
nopath	1	4	13	15	792	02:09:20	7760	02:10:53	7853	00:01:33	93	0.0000
nopath	1	3	9	1	763	02:09:38	7778	02:10:54	7854	00:01:16	76	0.0000
nopath	3	6	13	15	667	02:09:43	7783	02:11:00	7860	00:01:17	77	0.0000	00:01:05
nopath	4	2	13	15	708	02:10:16	7816	02:11:11	7871	00:00:55	55	0.0000
nopath	6	1	12	14	832	02:09:30	7770	02:11:22	7882	00:01:52	112	0.0000
nopath	3	2	3	1	679	02:10:16	7816	02:11:29	7889	00:01:13	73	0.0000
nopath	2	3	9	1	679	02:09:39	7779	02:11:32	7892	00:01:53	113	0.0000
nopath	2	4	5	1	708	02:10:10	7810	02:11:36	7896	00:01:26	86	0.0000
nopath	3	6	10	1	667	02:10:19	7819	02:11:36	7896	00:01:17	77	0.0000
nopath	1	3	10	1	763	02:09:46	7786	02:11:38	7898	00:01:52	112	0.0000
nopath	3	6	12	14	667	02:10:39	7839	02:11:38	7898	00:00:59	59	0.0000
nopath	2	1	10	1	504	02:10:45	7845	02:11:39	7899	00:00:54	54	0.0000
nopath	2	4	9	1	708	02:10:43	7843	02:11:46	7906	00:01:03	63	0.0000
nopath	5	2	5	1	701	02:09:56	7796	02:11:49	7909	00:01:53	113	0.0000
nopath	5	3	9	1	621	02:10:46	7846	02:11:53	7913	00:01:07	67	0.0000
nopath	6	1	13	15	832	02:09:33	7773	02:11:55	7915	00:02:22	142	0.0000
nopath	5	1	6	1	785	02:10:45	7845	02:11:57	7917	00:01:12	72	0.0000
nopath	2	6	13	15	748	02:10:15	7815	02:11:59	7919	00:01:44	104	0.0000
nopath	2	3	5	1	679	02:11:08	7868	02:12:02	7922	00:00:54	54	0.0000	00:01:13
nopath	5	6	3	1	380	02:11:31	7891	02:12:07	7927	00:00:36	36	0.0000
nopath	3	6	9	1	667	02:11:20	7880	02:12:16	7936	00:00:56	56	0.0000
nopath	2	1	9	1	504	02:11:15	7875	02:12:17	7937	00:01:02	62	0.0000
nopath	3	1	9	1	763	02:10:56	7856	02:12:23	7943	00:01:27	87	0.0000
nopath	2	7	13	15	458	02:11:29	7889	02:12:24	7944	00:00:55	55	0.0000
nopath	6	2	5	1	748	02:10:41	7841	02:12:25	7945	00:01:44	104	0.0000
nopath	2	4	2	1	708	02:11:25	7885	02:12:29	7949	00:01:04	64	0.0000
nopath	6	1	3	1	832	02:11:36	7896	02:12:46	7966	00:01:10	70	0.0000
nopath	4	2	3	1	708	02:11:43	7903	02:12:55	7975	00:01:12	72	0.0000
nopath	3	6	12	14	667	02:11:51	7911	02:13:06	7986	00:01:15	75	0.0000	00:01:06
nopath	3	6	9	1	667	02:12:03	7923	02:13:09	7989	00:01:06	66	0.0000
nopath	3	6	5	1	667	02:12:17	7937	02:13:10	7990	00:00:53	53	0.0000
nopath	2	3	3	1	679	02:11:36	7896	02:13:12	7992	00:01:36	96	0.0000
nopath	3	6	9	1	667	02:12:25	7945	02:13:15	7995	00:00:50	50	0.0000
nopath	3	6	13	15	667	02:12:28	7948	02:13:20	8000	00:00:52	52	0.0000
nopath	5	6	12	14	380	02:12:45	7965	02:13:28	8008	00:00:43	43	0.0000
nopath	2	1	12	14	504	02:12:47	7967	02:13:31	8011	00:00:44	44	0.0000
nopath	3	4	5	1	375	02:12:47	7967	02:13:40	8020	00:00:53	53	0.0000
nopath	1	5	3	1	785	02:11:47	7907	02:13:43	8023	00:01:56	116	0.0000
nopath	2	3	13	15	679	02:12:34	7954	02:13:45	8025	00:01:11	71	0.0000
nopath	5	7	3	1	577	02:12:46	7966	02:13:57	8037	00:01:11	71	0.0000
nopath	3	4	5	1	375	02:13:12	7992	02:13:58	8038	00:00:46	46	0.0000
nopath	3	2	9	1	679	02:12:46	7966	02:13:59	8039	00:01:13	73	0.0000
nopath	2	4	5	1	708	02:12:57	7977	02:14:06	8046	00:01:09	69	0.0000	00:01:16
nopath	3	6	5	1	667	02:13:00	7980	02:14:15	8055	00:01:15	75	0.0000
nopath	6	3	3	1	667	02:13:14	7994	02:14:24	8064	00:01:10	70	0.0000
nopath	1	2	3	1	504	02:13:43	8023	02:14:34	8074	00:00:51	51	0.0000
nopath	6	1	10	1	832	02:13:01	7981	02:14:34	8074	00:01:33	93	0.0000
nopath	3	6	12	14	667	02:13:36	8016	02:14:46	8086	00:01:10	70	0.0000
nopath	3	6	5	1	667	02:13:55	8035	02:14:49	8089	00:00:54	54	0.0000
nopath	3	6	13	15	667	02:13:57	8037	02:14:56	8096	00:00:59	59	0.0000
nopath	3	2	3	1	679	02:13:56	8036	02:14:57	8097	00:01:01	61	0.0000
nopath	3	6	13	15	667	02:14:06	8046	02:14:59	8099	00:00:53	53	0.0000
nopath	2	3	5	1	679	02:13:28	8008	02:15:02	8102	00:01:34	94	0.0000	00:01:27
nopath	2	4	9	1	708	02:13:42	8022	02:15:06	8106	00:01:24	84	0.0000
nopath	6	5	10	1	380	02:14:32	8072	02:15:07	8107	00:00:35	35	0.0000
nopath	4	7	13	15	331	02:13:54	8034	02:15:09	8109	00:01:15	75	0.0000
nopath	1	7	3	1	542	02:14:30	8070	02:15:25	8125	00:00:55	55	0.0000
nopath	2	3	5	1	679	02:14:29	8069	02:15:32	8132	00:01:03	63	0.0000
nopath	4	7	3	1	331	02:14:54	8094	02:15:35	8135	00:00:41	41	0.0000
nopath	3	6	12	14	667	02:14:38	8078	02:15:37	8137	00:00:59	59	0.0000
nopath	5	2	3	1	701	02:14:36	8076	02:15:55	8155	00:01:19	79	0.0000
nopath	2	1	5	1	504	02:15:21	8121	02:16:17	8177	00:00:56	56	0.0000	00:00:55
nopath	2	7	12	14	458	02:15:27	8127	02:16:18	8178	00:00:51	51	0.0000
nopath	3	2	10	1	679	02:15:13	8113	02:16:20	8180	00:01:07	67	0.0000
nopath	2	3	3	1	679	02:14:59	8099	02:16:22	8182	00:01:23	83	0.0000
nopath	3	6	5	1	667	02:15:21	8121	02:16:26	8186	00:01:05	65	0.0000
nopath	5	1	5	1	785	02:14:54	8094	02:16:31	8191	00:01:37	97	0.0000
nopath	2	3	4	1	679	02:15:35	8135	02:16:35	8195	00:01:00	60	0.0000
nopath	3	4	3	1	375	02:16:00	8160	02:16:46	8206	00:00:46	46	0.0000
nopath	5	4	9	1	650	02:15:22	8122	02:16:48	8208	00:01:26	86	0.0000
nopath	2	4	12	14	708	02:15:55	8155	02:16:57	8217	00:01:02	62	0.0000
nopath	5	2	5	1	701	02:15:57	8157	02:17:03	8223	00:01:06	66	0.0000	00:01:26
nopath	5	2	3	1	701	02:16:00	8160	02:17:05	8225	00:01:05	65	0.0000
nopath	5	1	12	14	785	02:15:49	8149	02:17:06	8226	00:01:17	77	0.0000
nopath	1	2	3	1	504	02:14:58	8098	02:17:08	8228	00:02:10	130	0.0000
nopath	5	3	10	1	621	02:16:02	8162	02:17:13	8233	00:01:11	71	0.0000
nopath	1	2	6	1	504	02:16:16	8176	02:17:17	8237	00:01:01	61	0.0000
nopath	5	1	12	14	785	02:16:12	8172	02:17:18	8238	00:01:06	66	0.0000
nopath	6	7	3	1	624	02:16:35	8195	02:17:32	8252	00:00:57	57	0.0000
nopath	1	3	3	1	763	02:15:35	8135	02:17:32	8252	00:01:57	117	0.0000
nopath	1	4	9	1	792	02:15:59	8159	02:17:36	8256	00:01:37	97	0.0000
nopath	1	3	9	1	763	02:16:20	8180	02:17:38	8258	00:01:18	78	0.0000
nopath	3	6	12	14	667	02:16:27	8187	02:17:47	8267	00:01:20	80	0.0000
nopath	3	6	12	14	667	02:16:32	8192	02:17:49	8269	00:01:17	77	0.0000
nopath	5	4	12	14	650	02:16:47	8207	02:18:00	8280	00:01:13	73	0.0000	00:01:29
nopath	6	1	6	1	832	02:16:16	8176	02:18:01	8281	00:01:45	105	0.0000
nopath	2	3	10	1	679	02:16:57	8217	02:18:02	8282	00:01:05	65	0.0000
nopath	5	1	9	1	785	02:16:31	8191	02:18:03	8283	00:01:32	92	0.0000
nopath	2	3	12	14	679	02:17:01	8221	02:18:05	8285	00:01:04	64	0.0000
nopath	6	2	10	1	748	02:17:01	8221	02:18:11	8291	00:01:10	70	0.0000
nopath	3	4	10	1	375	02:17:18	8238	02:18:18	8298	00:01:00	60	0.0000
nopath	3	6	9	1	667	02:17:10	8230	02:18:19	8299	00:01:09	69	0.0000
nopath	2	3	3	1	679	02:17:02	8222	02:18:22	8302	00:01:20	80	0.0000
nopath	1	5	6	1	785	02:17:17	8237	02:18:25	8305	00:01:08	68	0.0000
nopath	2	3	12	14	679	02:17:11	8231	02:18:25	8305	00:01:14	74	0.0000
nopath	2	6	3	1	748	02:16:29	8189	02:18:26	8306	00:01:57	117	0.0000
nopath	1	3	6	1	763	02:16:33	8193	02:18:28	8308	00:01:55	115	0.0000
nopath	3	2	3	1	679	02:17:02	8222	02:18:35	8315	00:01:33	93	0.0000
nopath	3	6	3	1	667	02:17:11	8231	02:18:36	8316	00:01:25	85	0.0000
nopath	3	4	7	1	375	02:17:40	8260	02:18:48	8328	00:01:08	68	0.0000
nopath	2	4	9	1	708	02:17:32	8252	02:19:05	8345	00:01:33	93	0.0000	00:01:19
nopath	3	6	10	1	667	02:17:28	8248	02:19:05	8345	00:01:37	97	0.0000
nopath	3	6	3	1	667	02:18:24	8304	02:19:14	8354	00:00:50	50	0.0000
nopath	3	2	12	14	679	02:18:27	8307	02:19:19	8359	00:00:52	52	0.0000
nopath	1	3	3	1	763	02:18:08	8288	02:19:25	8365	00:01:17	77	0.0000
nopath	6	3	10	1	667	02:19:04	8344	02:19:55	8395	00:00:51	51	0.0000
nopath	3	5	12	14	621	02:18:50	8330	02:19:57	8397	00:01:07	67	0.0000
nopath	3	6	3	1	667	02:18:52	8332	02:20:00	8400	00:01:08	68	0.0000	00:01:05
nopath	3	6	5	1	667	02:18:57	8337	02:20:01	8401	00:01:04	64	0.0000
nopath	3	6	12	14	667	02:18:58	8338	02:20:03	8403	00:01:05	65	0.0000
nopath	2	7	12	14	458	02:19:19	8359	02:20:04	8404	00:00:45	45	0.0000
nopath	3	6	6	1	667	02:19:02	8342	02:20:05	8405	00:01:03	63	0.0000
nopath	1	3	5	1	763	02:18:38	8318	02:20:06	8406	00:01:28	88	0.0000
nopath	3	6	5	1	667	02:19:06	8346	02:20:07	8407	00:01:01	61	0.0000
nopath	3	6	12	14	667	02:19:07	8347	02:20:09	8409	00:01:02	62	0.0000
nopath	3	6	5	1	667	02:19:11	8351	02:20:13	8413	00:01:02	62	0.0000
nopath	6	2	5	1	748	02:19:12	8352	02:20:15	8415	00:01:03	63	0.0000
nopath	2	3	13	15	679	02:19:21	8361	02:20:21	8421	00:01:00	60	0.0000
nopath	2	4	5	1	708	02:19:27	8367	02:20:23	8423	00:00:56	56	0.0000
nopath	2	4	3	1	708	02:19:28	8368	02:20:25	8425	00:00:57	57	0.0000
nopath	6	3	3	1	667	02:19:43	8383	02:20:32	8432	00:00:49	49	0.0000
nopath	6	1	5	1	832	02:19:37	8377	02:20:39	8439	00:01:02	62	0.0000
nopath	1	3	3	1	763	02:19:01	8341	02:20:43	8443	00:01:42	102	0.0000
nopath	1	3	5	1	763	02:19:20	8360	02:20:45	8445	00:01:25	85	0.0000
nopath	2	6	12	14	748	02:18:01	8281	02:20:57	8457	00:02:56	176	0.0000
nopath	5	3	13	15	621	02:19:28	8368	02:20:58	8458	00:01:30	90	0.0000
nopath	3	2	3	1	679	02:19:08	8348	02:21:05	8465	00:01:57	117	0.0000	00:01:14
nopath	3	2	7	1	679	02:19:56	8396	02:21:07	8467	00:01:11	71	0.0000
nopath	3	6	10	1	667	02:19:59	8399	02:21:16	8476	00:01:17	77	0.0000
nopath	3	6	5	1	667	02:20:18	8418	02:21:17	8477	00:00:59	59	0.0000
nopath	3	5	3	1	621	02:20:28	8428	02:21:19	8479	00:00:51	51	0.0000
nopath	3	6	5	1	667	02:20:34	8434	02:21:24	8484	00:00:50	50	0.0000
nopath	2	1	12	14	504	02:20:44	8444	02:21:26	8486	00:00:42	42	0.0000
nopath	5	2	12	14	701	02:19:13	8353	02:21:26	8486	00:02:13	133	0.0000
nopath	2	4	3	1	708	02:19:38	8378	02:21:27	8487	00:01:49	109	0.0000
nopath	2	3	3	1	679	02:20:27	8427	02:21:28	8488	00:01:01	61	0.0000
nopath	2	3	12	14	679	02:20:34	8434	02:21:32	8492	00:00:58	58	0.0000
nopath	5	1	5	1	785	02:20:02	8402	02:21:33	8493	00:01:31	91	0.0000
nopath	6	1	3	1	832	02:20:23	8423	02:21:46	8506	00:01:23	83	0.0000
nopath	1	4	5	1	792	02:20:18	8418	02:21:55	8515	00:01:37	97	0.0000
nopath	1	3	9	1	763	02:20:57	8457	02:21:57	8517	00:01:00	60	0.0000
nopath	1	3	13	15	763	02:21:04	8464	02:22:05	8525	00:01:01	61	0.0000	00:01:28
nopath	2	1	10	1	504	02:21:12	8472	02:22:07	8527	00:00:55	55	0.0000
nopath	5	1	3	1	785	02:21:09	8469	02:22:21	8541	00:01:12	72	0.0000
nopath	1	2	13	15	504	02:21:36	8496	02:22:25	8545	00:00:49	49	0.0000
nopath	5	6	3	1	380	02:21:42	8502	02:22:27	8547	00:00:45	45	0.0000
nopath	3	6	10	1	667	02:21:30	8490	02:22:46	8566	00:01:16	76	0.0000
nopath	2	1	12	14	504	02:21:53	8513	02:22:48	8568	00:00:55	55	0.0000
nopath	3	6	3	1	667	02:21:35	8495	02:22:48	8568	00:01:13	73	0.0000
nopath	4	1	5	1	792	02:21:35	8495	02:22:50	8570	00:01:15	75	0.0000
nopath	3	6	3	1	667	02:21:44	8504	02:22:50	8570	00:01:06	66	0.0000
nopath	5	4	3	1	650	02:21:43	8503	02:22:58	8578	00:01:15	75	0.0000
nopath	6	1	12	14	832	02:21:16	8476	02:23:02	8582	00:01:46	106	0.0000	00:01:27
nopath	1	3	3	1	763	02:22:15	8535	02:23:22	8602	00:01:07	67	0.0000
nopath	3	2	10	1	679	02:22:24	8544	02:23:24	8604	00:01:00	60	0.0000
nopath	2	1	3	1	504	02:22:35	8555	02:23:27	8607	00:00:52	52	0.0000
nopath	4	1	3	1	792	02:22:07	8527	02:23:28	8608	00:01:21	81	0.0000
nopath	3	6	9	1	667	02:22:22	8542	02:23:36	8616	00:01:14	74	0.0000
nopath	3	5	9	1	621	02:22:34	8554	02:23:37	8617	00:01:03	63	0.0000
nopath	5	2	10	1	701	02:22:41	8561	02:23:40	8620	00:00:59	59	0.0000
nopath	3	6	6	1	667	02:22:41	8561	02:23:40	8620	00:00:59	59	0.0000
nopath	3	6	5	1	667	02:22:44	8564	02:23:43	8623	00:00:59	59	0.0000
nopath	1	2	3	1	504	02:22:38	8558	02:23:43	8623	00:01:05	65	0.0000
nopath	1	7	10	1	542	02:22:42	8562	02:23:53	8633	00:01:11	71	0.0000
nopath	4	7	5	1	331	02:23:09	8589	02:24:05	8645	00:00:56	56	0.0000	00:00:44
nopath	3	6	3	1	667	02:23:08	8588	02:24:05	8645	00:00:57	57	0.0000
nopath	2	4	3	1	708	02:22:36	8556	02:24:05	8645	00:01:29	89	0.0000
nopath	1	4	9	1	792	02:22:35	8555	02:24:07	8647	00:01:32	92	0.0000
nopath	3	6	3	1	667	02:23:17	8597	02:24:13	8653	00:00:56	56	0.0000
nopath	1	7	12	14	542	02:23:15	8595	02:24:17	8657	00:01:02	62	0.0000
nopath	3	6	12	14	667	02:23:28	8608	02:24:19	8659	00:00:51	51	0.0000
nopath	2	3	3	1	679	02:23:11	8591	02:24:22	8662	00:01:11	71	0.0000
nopath	1	4	10	1	792	02:23:11	8591	02:24:27	8667	00:01:16	76	0.0000
nopath	1	3	12	14	763	02:23:20	8600	02:24:32	8672	00:01:12	72	0.0000
nopath	1	4	6	1	792	02:23:30	8610	02:24:35	8675	00:01:05	65	0.0000
nopath	2	1	3	1	504	02:23:51	8631	02:24:37	8677	00:00:46	46	0.0000
nopath	6	3	9	1	667	02:23:39	8619	02:24:43	8683	00:01:04	64	0.0000
nopath	3	6	12	14	667	02:23:30	8610	02:24:47	8687	00:01:17	77	0.0000
nopath	3	1	12	14	763	02:23:16	8596	02:24:48	8688	00:01:32	92	0.0000
nopath	3	6	5	1	667	02:23:42	8622	02:24:49	8689	00:01:07	67	0.0000
nopath	5	4	6	1	650	02:23:03	8583	02:24:49	8689	00:01:46	106	0.0000
nopath	4	1	3	1	792	02:23:27	8607	02:24:51	8691	00:01:24	84	0.0000
nopath	6	5	12	14	380	02:24:08	8648	02:24:52	8692	00:00:44	44	0.0000
nopath	2	3	12	14	679	02:24:02	8642	02:24:56	8696	00:00:54	54	0.0000
nopath	2	4	5	1	708	02:24:04	8644	02:24:59	8699	00:00:55	55	0.0000
nopath	5	3	3	1	621	02:23:52	8632	02:25:13	8713	00:01:21	81	0.0000	00:01:15
nopath	6	4	12	14	696	02:24:16	8656	02:25:26	8726	00:01:10	70	0.0000
nopath	6	1	12	14	832	02:24:12	8652	02:25:32	8732	00:01:20	80	0.0000
nopath	2	4	3	1	708	02:24:17	8657	02:25:35	8735	00:01:18	78	0.0000
nopath	3	6	3	1	667	02:24:21	8661	02:25:35	8735	00:01:14	74	0.0000
nopath	2	3	10	1	679	02:24:25	8665	02:25:37	8737	00:01:12	72	0.0000
nopath	3	6	5	1	667	02:24:28	8668	02:25:37	8737	00:01:09	69	0.0000
nopath	3	6	12	14	667	02:24:40	8680	02:25:39	8739	00:00:59	59	0.0000
nopath	3	6	12	14	667	02:24:41	8681	02:25:42	8742	00:01:01	61	0.0000
nopath	6	3	3	1	667	02:24:42	8682	02:25:55	8755	00:01:13	73	0.0000
nopath	4	2	3	1	708	02:24:58	8698	02:25:56	8756	00:00:58	58	0.0000
nopath	6	7	12	14	624	02:24:39	8679	02:25:58	8758	00:01:19	79	0.0000
nopath	5	6	10	1	380	02:24:58	8698	02:26:01	8761	00:01:03	63	0.0000	00:00:46
nopath	3	6	5	1	667	02:25:09	8709	02:26:16	8776	00:01:07	67	0.0000
nopath	2	4	6	1	708	02:25:18	8718	02:26:16	8776	00:00:58	58	0.0000
nopath	3	6	5	1	667	02:25:18	8718	02:26:17	8777	00:00:59	59	0.0000
nopath	3	6	12	14	667	02:25:27	8727	02:26:20	8780	00:00:53	53	0.0000
nopath	2	4	5	1	708	02:25:26	8726	02:26:20	8780	00:00:54	54	0.0000
nopath	3	6	3	1	667	02:25:32	8732	02:26:23	8783	00:00:51	51	0.0000
nopath	5	3	12	14	621	02:24:13	8653	02:26:34	8794	00:02:21	141	0.0000
nopath	5	3	9	1	621	02:25:20	8720	02:26:38	8798	00:01:18	78	0.0000
nopath	1	3	3	1	763	02:25:17	8717	02:26:42	8802	00:01:25	85	0.0000
nopath	4	1	13	15	792	02:25:41	8741	02:26:44	8804	00:01:03	63	0.0000
nopath	6	2	3	1	748	02:25:40	8740	02:26:45	8805	00:01:05	65	0.0000
nopath	2	3	3	1	679	02:25:46	8746	02:26:47	8807	00:01:01	61	0.0000
nopath	2	3	12	14	679	02:25:49	8749	02:26:50	8810	00:01:01	61	0.0000
nopath	5	3	5	1	621	02:25:28	8728	02:27:03	8823	00:01:35	95	0.0000	00:01:44
nopath	5	3	3	1	621	02:25:59	8759	02:27:05	8825	00:01:06	66	0.0000
nopath	5	1	3	1	785	02:25:41	8741	02:27:06	8826	00:01:25	85	0.0000
nopath	5	1	12	14	785	02:25:47	8747	02:27:09	8829	00:01:22	82	0.0000
nopath	1	2	12	14	504	02:26:17	8777	02:27:09	8829	00:00:52	52	0.0000
nopath	5	6	9	1	380	02:26:30	8790	02:27:15	8835	00:00:45	45	0.0000
nopath	3	6	5	1	667	02:26:34	8794	02:27:25	8845	00:00:51	51	0.0000
nopath	3	6	7	1	667	02:26:41	8801	02:27:31	8851	00:00:50	50	0.0000
nopath	3	6	13	15	667	02:26:46	8806	02:27:38	8858	00:00:52	52	0.0000
nopath	5	1	5	1	785	02:26:24	8784	02:27:41	8861	00:01:17	77	0.0000
nopath	1	5	3	1	785	02:25:28	8728	02:27:43	8863	00:02:15	135	0.0000
nopath	5	1	12	14	785	02:26:27	8787	02:27:44	8864	00:01:17	77	0.0000
nopath	5	1	3	1	785	02:26:37	8797	02:27:47	8867	00:01:10	70	0.0000
nopath	5	3	12	14	621	02:26:28	8788	02:27:54	8874	00:01:26	86	0.0000
nopath	5	6	9	1	380	02:27:23	8843	02:27:57	8877	00:00:34	34	0.0000
nopath	2	4	3	1	708	02:26:54	8814	02:28:05	8885	00:01:11	71	0.0000	00:01:09
nopath	6	5	5	1	380	02:27:15	8835	02:28:17	8897	00:01:02	62	0.0000
nopath	2	4	9	1	708	02:27:07	8827	02:28:26	8906	00:01:19	79	0.0000
nopath	2	3	12	14	679	02:27:30	8850	02:28:28	8908	00:00:58	58	0.0000
nopath	5	1	3	1	785	02:27:28	8848	02:28:31	8911	00:01:03	63	0.0000
nopath	2	4	5	1	708	02:27:36	8856	02:28:31	8911	00:00:55	55	0.0000
nopath	5	3	9	1	621	02:27:39	8859	02:28:43	8923	00:01:04	64	0.0000
nopath	1	3	6	1	763	02:27:45	8865	02:28:52	8932	00:01:07	67	0.0000
nopath	3	6	3	1	667	02:27:35	8855	02:28:56	8936	00:01:21	81	0.0000
nopath	3	6	3	1	667	02:27:43	8863	02:28:58	8938	00:01:15	75	0.0000
nopath	1	2	3	1	504	02:28:06	8886	02:29:06	8946	00:01:00	60	0.0000	00:01:00
nopath	5	1	12	14	785	02:27:52	8872	02:29:06	8946	00:01:14	74	0.0000
nopath	5	7	9	1	577	02:27:57	8877	02:29:07	8947	00:01:10	70	0.0000
nopath	5	1	10	1	785	02:28:08	8888	02:29:41	8981	00:01:33	93	0.0000
nopath	6	1	9	1	832	02:28:42	8922	02:29:45	8985	00:01:03	63	0.0000
nopath	3	6	12	14	667	02:28:19	8899	02:29:47	8987	00:01:28	88	0.0000
nopath	3	6	12	14	667	02:28:23	8903	02:29:49	8989	00:01:26	86	0.0000
nopath	3	6	6	1	667	02:28:39	8919	02:29:51	8991	00:01:12	72	0.0000
nopath	3	6	2	1	667	02:28:53	8933	02:29:52	8992	00:00:59	59	0.0000
nopath	5	1	3	1	785	02:28:38	8918	02:29:56	8996	00:01:18	78	0.0000
nopath	5	1	3	1	785	02:28:47	8927	02:29:58	8998	00:01:11	71	0.0000
nopath	3	7	9	1	302	02:29:20	8960	02:30:02	9002	00:00:42	42	0.0000	00:00:47
nopath	1	3	3	1	763	02:29:08	8948	02:30:12	9012	00:01:04	64	0.0000
nopath	1	2	10	1	504	02:29:30	8970	02:30:15	9015	00:00:45	45	0.0000
nopath	2	6	5	1	748	02:27:58	8878	02:30:16	9016	00:02:18	138	0.0000
nopath	6	1	12	14	832	02:28:58	8938	02:30:16	9016	00:01:18	78	0.0000
nopath	3	2	5	1	679	02:28:52	8932	02:30:35	9035	00:01:43	103	0.0000
nopath	3	6	12	14	667	02:29:15	8955	02:30:37	9037	00:01:22	82	0.0000
nopath	3	6	3	1	667	02:29:16	8956	02:30:39	9039	00:01:23	83	0.0000
nopath	3	6	13	15	667	02:29:38	8978	02:30:42	9042	00:01:04	64	0.0000
nopath	3	2	5	1	679	02:29:43	8983	02:30:49	9049	00:01:06	66	0.0000
nopath	2	4	6	1	708	02:29:58	8998	02:30:56	9056	00:00:58	58	0.0000
nopath	5	7	13	15	577	02:29:52	8992	02:30:58	9058	00:01:06	66	0.0000
nopath	5	1	5	1	785	02:29:12	8952	02:31:01	9061	00:01:49	109	0.0000	00:01:23
nopath	2	4	3	1	708	02:30:09	9009	02:31:03	9063	00:00:54	54	0.0000
nopath	1	2	9	1	504	02:30:21	9021	02:31:07	9067	00:00:46	46	0.0000
nopath	6	3	6	1	667	02:29:39	8979	02:31:13	9073	00:01:34	94	0.0000
nopath	3	6	5	1	667	02:30:26	9026	02:31:35	9095	00:01:09	69	0.0000
nopath	3	6	3	1	667	02:30:28	9028	02:31:37	9097	00:01:09	69	0.0000
nopath	5	1	3	1	785	02:30:14	9014	02:31:41	9101	00:01:27	87	0.0000
nopath	5	1	5	1	785	02:30:28	9028	02:31:43	9103	00:01:15	75	0.0000
nopath	1	3	3	1	763	02:29:52	8992	02:31:45	9105	00:01:53	113	0.0000
nopath	2	4	13	15	708	02:30:17	9017	02:31:48	9108	00:01:31	91	0.0000
nopath	2	4	10	1	708	02:30:42	9042	02:31:50	9110	00:01:08	68	0.0000
nopath	2	4	5	1	708	02:30:46	9046	02:31:52	9112	00:01:06	66	0.0000
nopath	2	3	12	14	679	02:30:57	9057	02:31:52	9112	00:00:55	55	0.0000
nopath	3	6	13	15	667	02:30:36	9036	02:32:00	9120	00:01:24	84	0.0000	00:01:05
nopath	3	6	5	1	667	02:30:39	9039	02:32:01	9121	00:01:22	82	0.0000
nopath	3	6	3	1	667	02:30:43	9043	02:32:03	9123	00:01:20	80	0.0000
nopath	3	6	7	1	667	02:30:49	9049	02:32:04	9124	00:01:15	75	0.0000
nopath	5	3	12	14	621	02:31:00	9060	02:32:04	9124	00:01:04	64	0.0000
nopath	1	3	12	14	763	02:30:30	9030	02:32:13	9133	00:01:43	103	0.0000
nopath	6	2	3	1	748	02:31:13	9073	02:32:18	9138	00:01:05	65	0.0000
nopath	1	3	12	14	763	02:31:18	9078	02:32:19	9139	00:01:01	61	0.0000
nopath	5	1	3	1	785	02:31:11	9071	02:32:21	9141	00:01:10	70	0.0000
nopath	1	2	3	1	504	02:31:46	9106	02:32:31	9151	00:00:45	45	0.0000
nopath	5	3	3	1	621	02:31:32	9092	02:32:34	9154	00:01:02	62	0.0000
nopath	3	2	9	1	679	02:30:45	9045	02:32:35	9155	00:01:50	110	0.0000
nopath	3	6	3	1	667	02:31:22	9082	02:32:36	9156	00:01:14	74	0.0000
nopath	4	2	6	1	708	02:31:29	9089	02:32:38	9158	00:01:09	69	0.0000
nopath	2	3	5	1	679	02:30:59	9059	02:32:56	9176	00:01:57	117	0.0000
nopath	2	4	12	14	708	02:31:54	9114	02:32:58	9178	00:01:04	64	0.0000
nopath	2	1	5	1	504	02:32:17	9137	02:32:59	9179	00:00:42	42	0.0000
nopath	5	1	12	14	785	02:31:37	9097	02:33:02	9182	00:01:25	85	0.0000	00:01:19
nopath	5	1	9	1	785	02:31:57	9117	02:33:04	9184	00:01:07	67	0.0000
nopath	6	1	9	1	832	02:31:53	9113	02:33:07	9187	00:01:14	74	0.0000
nopath	6	3	12	14	667	02:31:59	9119	02:33:14	9194	00:01:15	75	0.0000
nopath	3	6	2	1	667	02:31:54	9114	02:33:16	9196	00:01:22	82	0.0000
nopath	3	5	12	14	621	02:31:57	9117	02:33:18	9198	00:01:21	81	0.0000
nopath	4	2	10	1	708	02:32:18	9138	02:33:18	9198	00:01:00	60	0.0000
nopath	3	5	3	1	621	02:31:58	9118	02:33:20	9200	00:01:22	82	0.0000
nopath	3	6	5	1	667	02:32:06	9126	02:33:23	9203	00:01:17	77	0.0000
[truncated: 1,097 more rows]
