# Supplementary material for: Supervised learning from human performance at the computationally hard problem of optimal traffic signal control on a network of junctions
Source: R Soc Open Sci. 2014 Dec 24;1(4):140211. doi: 10.1098/rsos.140211 (PMC4448775; doi:10.1098/rsos.140211)
Supplement: 1. simulationData.zip - This zipped folder contains the simulation configuration files for the traffic microsimulation models used in the paper, as well as the raw data output from the simulations. The data are organised into a folder structure with README.txt files used to provide guidance on the c [file rsos140211supp1.zip › simulationData/multiJunctionModel/HuTMaCloops/run-003/trips-ALL.csv]

Path	From Zone	To Zone	Vehicle Type	Base Vehicle Type	Distance (m)	Departure Time (HH:MM:SS)	Departure Time (s)	Arrival Time (HH:MM:SS)	Arrival Time (s)	Time Taken (HH:MM:SS)	Time Taken (s)	Fuel	Mean Time (HH:MM:SS)
nopath	2	7	12	14	458	00:00:04	4	00:00:45	45	00:00:41	41	0.0000
nopath	6	1	3	1	832	00:00:07	7	00:01:11	71	00:01:04	64	0.0000	00:01:04
nopath	5	3	5	1	621	00:00:23	23	00:01:12	72	00:00:49	49	0.0000
nopath	1	3	5	1	763	00:00:23	23	00:01:35	95	00:01:12	72	0.0000
nopath	2	4	13	15	708	00:00:17	17	00:01:38	98	00:01:21	81	0.0000
nopath	3	6	13	15	667	00:00:35	35	00:01:39	99	00:01:04	64	0.0000
nopath	3	6	3	1	667	00:00:37	37	00:01:41	101	00:01:04	64	0.0000
nopath	3	6	10	1	667	00:00:50	50	00:01:43	103	00:00:53	53	0.0000
nopath	3	6	12	14	667	00:00:58	58	00:01:49	109	00:00:51	51	0.0000
nopath	6	1	10	1	832	00:00:45	45	00:01:50	110	00:01:05	65	0.0000
nopath	4	2	5	1	708	00:00:59	59	00:02:05	125	00:01:06	66	0.0000	00:01:06
nopath	3	2	3	1	679	00:01:10	70	00:02:09	129	00:00:59	59	0.0000
nopath	5	6	10	1	380	00:00:53	53	00:02:17	137	00:01:24	84	0.0000
nopath	5	3	6	1	621	00:01:44	104	00:02:38	158	00:00:54	54	0.0000
nopath	2	3	12	14	679	00:01:41	101	00:02:43	163	00:01:02	62	0.0000
nopath	5	2	5	1	701	00:01:10	70	00:02:44	164	00:01:34	94	0.0000
nopath	1	2	12	14	504	00:02:07	127	00:02:54	174	00:00:47	47	0.0000
nopath	2	4	10	1	708	00:02:04	124	00:02:57	177	00:00:53	53	0.0000
nopath	1	3	9	1	763	00:02:04	124	00:03:05	185	00:01:01	61	0.0000	00:01:06
nopath	5	6	12	14	380	00:02:33	153	00:03:07	187	00:00:34	34	0.0000
nopath	2	3	7	1	679	00:02:24	144	00:03:26	206	00:01:02	62	0.0000
nopath	3	6	3	1	667	00:03:44	224	00:04:32	272	00:00:48	48	0.0000	00:00:56
nopath	2	4	5	1	708	00:03:43	223	00:04:45	285	00:01:02	62	0.0000
nopath	6	2	3	1	748	00:03:10	190	00:04:45	285	00:01:35	95	0.0000
nopath	3	6	13	15	667	00:03:55	235	00:04:46	286	00:00:51	51	0.0000
nopath	1	2	12	14	504	00:03:07	187	00:04:54	294	00:01:47	107	0.0000
nopath	1	2	13	15	504	00:04:03	243	00:05:03	303	00:01:00	60	0.0000	00:01:11
nopath	1	3	5	1	763	00:02:18	138	00:05:06	306	00:02:48	168	0.0000
nopath	1	3	5	1	763	00:04:02	242	00:05:11	311	00:01:09	69	0.0000
nopath	2	4	3	1	708	00:04:33	273	00:05:45	345	00:01:12	72	0.0000
nopath	3	5	10	1	621	00:05:01	301	00:05:50	350	00:00:49	49	0.0000
nopath	3	2	3	1	679	00:05:19	319	00:06:19	379	00:01:00	60	0.0000	00:00:59
nopath	3	6	12	14	667	00:05:20	320	00:06:20	380	00:01:00	60	0.0000
nopath	3	6	9	1	667	00:05:54	354	00:06:44	404	00:00:50	50	0.0000
nopath	1	3	5	1	763	00:05:10	310	00:07:02	422	00:01:52	112	0.0000	00:01:56
nopath	2	4	9	1	708	00:06:31	391	00:07:35	455	00:01:04	64	0.0000
nopath	6	3	5	1	667	00:06:54	414	00:07:53	473	00:00:59	59	0.0000
nopath	2	3	3	1	679	00:06:58	418	00:08:02	482	00:01:04	64	0.0000	00:01:02
nopath	2	3	5	1	679	00:07:12	432	00:08:06	486	00:00:54	54	0.0000
nopath	2	4	2	1	708	00:07:14	434	00:08:09	489	00:00:55	55	0.0000
nopath	1	2	13	15	504	00:05:37	337	00:08:14	494	00:02:37	157	0.0000
nopath	1	2	3	1	504	00:06:33	393	00:08:18	498	00:01:45	105	0.0000
nopath	2	1	3	1	504	00:07:32	452	00:08:37	517	00:01:05	65	0.0000
nopath	3	2	2	1	679	00:07:49	469	00:08:49	529	00:01:00	60	0.0000
nopath	3	6	3	1	667	00:07:59	479	00:08:49	529	00:00:50	50	0.0000
nopath	5	4	5	1	650	00:07:54	474	00:08:51	531	00:00:57	57	0.0000
nopath	5	4	12	14	650	00:08:08	488	00:09:05	545	00:00:57	57	0.0000	00:00:57
nopath	3	6	3	1	667	00:08:37	517	00:09:29	569	00:00:52	52	0.0000
nopath	5	2	3	1	701	00:08:40	520	00:09:48	588	00:01:08	68	0.0000
nopath	1	2	6	1	504	00:07:21	441	00:09:53	593	00:02:32	152	0.0000
nopath	5	1	13	15	785	00:08:27	507	00:09:55	595	00:01:28	88	0.0000
nopath	1	3	9	1	763	00:09:02	542	00:10:22	622	00:01:20	80	0.0000	00:01:20
nopath	2	3	9	1	679	00:09:30	570	00:10:27	627	00:00:57	57	0.0000
nopath	3	2	12	14	679	00:09:31	571	00:10:28	628	00:00:57	57	0.0000
nopath	4	3	12	14	375	00:09:40	580	00:10:29	629	00:00:49	49	0.0000
nopath	3	6	13	15	667	00:09:37	577	00:10:29	629	00:00:52	52	0.0000
nopath	4	2	9	1	708	00:09:09	549	00:10:47	647	00:01:38	98	0.0000
nopath	3	6	13	15	667	00:10:48	648	00:11:39	699	00:00:51	51	0.0000	00:00:52
nopath	6	7	12	14	624	00:10:41	641	00:11:39	699	00:00:58	58	0.0000
nopath	1	4	9	1	792	00:10:20	620	00:11:45	705	00:01:25	85	0.0000
nopath	3	6	9	1	667	00:10:57	657	00:11:48	708	00:00:51	51	0.0000
nopath	2	4	12	14	708	00:10:41	641	00:11:48	708	00:01:07	67	0.0000
nopath	3	6	13	15	667	00:11:01	661	00:11:52	712	00:00:51	51	0.0000
nopath	6	3	12	14	667	00:11:17	677	00:12:07	727	00:00:50	50	0.0000	00:00:54
nopath	1	3	12	14	763	00:11:19	679	00:12:23	743	00:01:04	64	0.0000
nopath	1	2	6	1	504	00:11:38	698	00:12:24	744	00:00:46	46	0.0000
nopath	3	6	3	1	667	00:11:26	686	00:12:25	745	00:00:59	59	0.0000
nopath	4	2	12	14	708	00:11:50	710	00:12:46	766	00:00:56	56	0.0000
nopath	4	1	3	1	792	00:11:52	712	00:12:59	779	00:01:07	67	0.0000
nopath	1	5	5	1	785	00:11:55	715	00:13:33	813	00:01:38	98	0.0000	00:01:38
nopath	2	4	12	14	708	00:12:35	755	00:13:46	826	00:01:11	71	0.0000
nopath	3	6	5	1	667	00:13:22	802	00:14:14	854	00:00:52	52	0.0000	00:00:53
nopath	2	7	3	1	458	00:14:03	843	00:14:43	883	00:00:40	40	0.0000
nopath	2	3	9	1	679	00:13:55	835	00:14:47	887	00:00:52	52	0.0000
nopath	5	3	10	1	621	00:13:49	829	00:15:03	903	00:01:14	74	0.0000	00:00:59
nopath	5	1	3	1	785	00:14:00	840	00:15:21	921	00:01:21	81	0.0000
nopath	1	2	3	1	504	00:12:26	746	00:15:23	923	00:02:57	177	0.0000
nopath	5	1	2	1	785	00:14:13	853	00:15:23	923	00:01:10	70	0.0000
nopath	6	3	13	15	667	00:14:32	872	00:15:24	924	00:00:52	52	0.0000
nopath	2	4	3	1	708	00:14:35	875	00:15:35	935	00:01:00	60	0.0000
nopath	1	3	12	14	763	00:12:06	726	00:15:38	938	00:03:32	212	0.0000
nopath	1	3	12	14	763	00:13:31	811	00:15:41	941	00:02:10	130	0.0000
nopath	6	7	9	1	624	00:14:34	874	00:16:00	960	00:01:26	86	0.0000	00:01:12
nopath	3	6	12	14	667	00:15:02	902	00:16:16	976	00:01:14	74	0.0000
nopath	5	1	12	14	785	00:14:41	881	00:16:32	992	00:01:51	111	0.0000
nopath	1	2	3	1	504	00:15:45	945	00:16:33	993	00:00:48	48	0.0000
nopath	5	1	12	14	785	00:15:11	911	00:16:34	994	00:01:23	83	0.0000
nopath	2	4	5	1	708	00:15:56	956	00:17:06	1026	00:01:10	70	0.0000	00:01:05
nopath	4	3	2	1	375	00:16:05	965	00:17:09	1029	00:01:04	64	0.0000
nopath	2	3	6	1	679	00:16:09	969	00:17:14	1034	00:01:05	65	0.0000
nopath	6	3	9	1	667	00:16:51	1011	00:17:40	1060	00:00:49	49	0.0000
nopath	3	6	6	1	667	00:16:34	994	00:17:45	1065	00:01:11	71	0.0000
nopath	3	6	5	1	667	00:16:51	1011	00:17:48	1068	00:00:57	57	0.0000
nopath	3	2	13	15	679	00:17:21	1041	00:18:22	1102	00:01:01	61	0.0000	00:00:59
nopath	5	3	12	14	621	00:17:30	1050	00:18:27	1107	00:00:57	57	0.0000
nopath	2	3	10	1	679	00:16:11	971	00:19:02	1142	00:02:51	171	0.0000	00:01:19
nopath	2	4	3	1	708	00:16:27	987	00:19:06	1146	00:02:39	159	0.0000
nopath	2	4	12	14	708	00:18:15	1095	00:19:09	1149	00:00:54	54	0.0000
nopath	5	2	12	14	701	00:17:10	1030	00:19:16	1156	00:02:06	126	0.0000
nopath	4	2	13	15	708	00:17:38	1058	00:19:39	1179	00:02:01	121	0.0000
nopath	5	1	13	15	785	00:18:32	1112	00:20:15	1215	00:01:43	103	0.0000	00:01:29
nopath	3	1	3	1	763	00:19:14	1154	00:20:28	1228	00:01:14	74	0.0000
nopath	3	5	3	1	621	00:19:45	1185	00:20:36	1236	00:00:51	51	0.0000
nopath	2	4	12	14	708	00:19:34	1174	00:20:37	1237	00:01:03	63	0.0000
nopath	2	3	3	1	679	00:19:45	1185	00:20:39	1239	00:00:54	54	0.0000
nopath	6	1	5	1	832	00:18:34	1114	00:20:41	1241	00:02:07	127	0.0000
nopath	6	1	3	1	832	00:19:28	1168	00:20:43	1243	00:01:15	75	0.0000
nopath	1	7	13	15	542	00:20:01	1201	00:20:48	1248	00:00:47	47	0.0000
nopath	6	1	10	1	832	00:19:42	1182	00:20:48	1248	00:01:06	66	0.0000
nopath	6	1	5	1	832	00:19:45	1185	00:20:50	1250	00:01:05	65	0.0000
nopath	4	2	9	1	708	00:20:08	1208	00:21:00	1260	00:00:52	52	0.0000	00:01:21
nopath	3	6	12	14	667	00:20:19	1219	00:21:16	1276	00:00:57	57	0.0000
nopath	2	3	12	14	679	00:19:59	1199	00:21:18	1278	00:01:19	79	0.0000
nopath	2	3	5	1	679	00:20:12	1212	00:21:19	1279	00:01:07	67	0.0000
nopath	3	6	13	15	667	00:20:21	1221	00:21:21	1281	00:01:00	60	0.0000
nopath	3	6	3	1	667	00:20:28	1228	00:21:23	1283	00:00:55	55	0.0000
nopath	6	5	3	1	380	00:20:53	1253	00:21:29	1289	00:00:36	36	0.0000
nopath	6	7	5	1	624	00:21:31	1291	00:22:24	1344	00:00:53	53	0.0000	00:00:53
nopath	3	4	6	1	375	00:21:53	1313	00:22:25	1345	00:00:32	32	0.0000
nopath	2	7	12	14	458	00:21:42	1302	00:22:28	1348	00:00:46	46	0.0000
nopath	3	6	3	1	667	00:21:46	1306	00:22:35	1355	00:00:49	49	0.0000
nopath	6	2	12	14	748	00:21:05	1265	00:22:36	1356	00:01:31	91	0.0000
nopath	6	3	12	14	667	00:21:46	1306	00:22:54	1374	00:01:08	68	0.0000
nopath	4	6	5	1	696	00:21:25	1285	00:22:59	1379	00:01:34	94	0.0000
nopath	4	2	10	1	708	00:22:13	1333	00:23:10	1390	00:00:57	57	0.0000	00:00:57
nopath	4	1	13	15	792	00:20:59	1259	00:23:14	1394	00:02:15	135	0.0000
nopath	4	1	9	1	792	00:21:58	1318	00:23:17	1397	00:01:19	79	0.0000
nopath	3	2	12	14	679	00:22:38	1358	00:23:39	1419	00:01:01	61	0.0000
nopath	5	6	5	1	380	00:22:55	1375	00:23:50	1430	00:00:55	55	0.0000
nopath	2	1	3	1	504	00:23:23	1403	00:24:08	1448	00:00:45	45	0.0000	00:00:55
nopath	5	4	3	1	650	00:22:14	1334	00:24:09	1449	00:01:55	115	0.0000
nopath	3	6	12	14	667	00:23:24	1404	00:24:15	1455	00:00:51	51	0.0000
nopath	2	4	9	1	708	00:22:56	1376	00:24:15	1455	00:01:19	79	0.0000
nopath	2	4	10	1	708	00:23:11	1391	00:24:17	1457	00:01:06	66	0.0000
nopath	1	7	5	1	542	00:22:18	1338	00:24:24	1464	00:02:06	126	0.0000
nopath	5	4	9	1	650	00:23:08	1388	00:24:30	1470	00:01:22	82	0.0000
nopath	6	1	13	15	832	00:23:08	1388	00:24:38	1478	00:01:30	90	0.0000
nopath	1	3	5	1	763	00:23:24	1404	00:24:42	1482	00:01:18	78	0.0000
nopath	3	5	7	1	621	00:23:52	1432	00:24:44	1484	00:00:52	52	0.0000
nopath	1	3	9	1	763	00:23:35	1415	00:24:45	1485	00:01:10	70	0.0000
nopath	3	6	3	1	667	00:23:53	1433	00:24:47	1487	00:00:54	54	0.0000
nopath	1	3	3	1	763	00:23:48	1428	00:24:48	1488	00:01:00	60	0.0000
nopath	3	2	3	1	679	00:23:55	1435	00:24:53	1493	00:00:58	58	0.0000
nopath	2	3	12	14	679	00:24:06	1446	00:25:07	1507	00:01:01	61	0.0000	00:01:05
nopath	2	4	3	1	708	00:24:09	1449	00:25:10	1510	00:01:01	61	0.0000
nopath	2	4	12	14	708	00:24:11	1451	00:25:12	1512	00:01:01	61	0.0000
nopath	1	7	5	1	542	00:24:24	1464	00:25:12	1512	00:00:48	48	0.0000
nopath	3	6	10	1	667	00:24:02	1442	00:25:16	1516	00:01:14	74	0.0000
nopath	4	3	9	1	375	00:24:47	1487	00:25:33	1533	00:00:46	46	0.0000
nopath	2	1	5	1	504	00:24:35	1475	00:25:37	1537	00:01:02	62	0.0000
nopath	5	1	6	1	785	00:23:44	1424	00:25:51	1551	00:02:07	127	0.0000
nopath	6	2	9	1	748	00:24:26	1466	00:25:52	1552	00:01:26	86	0.0000
nopath	5	1	5	1	785	00:24:24	1464	00:25:53	1553	00:01:29	89	0.0000
nopath	5	3	5	1	621	00:24:52	1492	00:25:54	1554	00:01:02	62	0.0000
nopath	3	5	7	1	621	00:25:00	1500	00:25:55	1555	00:00:55	55	0.0000
nopath	6	1	9	1	832	00:24:21	1461	00:25:55	1555	00:01:34	94	0.0000
nopath	6	1	2	1	832	00:24:33	1473	00:25:59	1559	00:01:26	86	0.0000
nopath	3	2	12	14	679	00:25:07	1507	00:26:16	1576	00:01:09	69	0.0000	00:01:02
nopath	6	3	12	14	667	00:25:28	1528	00:26:19	1579	00:00:51	51	0.0000
nopath	2	3	3	1	679	00:25:37	1537	00:26:39	1599	00:01:02	62	0.0000
nopath	6	1	10	1	832	00:25:34	1534	00:26:40	1600	00:01:06	66	0.0000
nopath	2	3	12	14	679	00:25:39	1539	00:26:43	1603	00:01:04	64	0.0000
nopath	3	6	5	1	667	00:25:57	1557	00:26:47	1607	00:00:50	50	0.0000
nopath	3	2	12	14	679	00:25:44	1544	00:26:56	1616	00:01:12	72	0.0000
nopath	5	6	5	1	380	00:26:15	1575	00:27:00	1620	00:00:45	45	0.0000	00:00:54
nopath	1	3	12	14	763	00:25:54	1554	00:27:04	1624	00:01:10	70	0.0000
nopath	2	4	3	1	708	00:25:53	1553	00:27:05	1625	00:01:12	72	0.0000
nopath	5	3	3	1	621	00:26:10	1570	00:27:13	1633	00:01:03	63	0.0000
nopath	2	6	9	1	748	00:25:35	1535	00:27:16	1636	00:01:41	101	0.0000
nopath	3	6	13	15	667	00:26:12	1572	00:27:30	1650	00:01:18	78	0.0000
nopath	2	1	9	1	504	00:27:00	1620	00:27:44	1664	00:00:44	44	0.0000
nopath	2	4	5	1	708	00:26:51	1611	00:27:55	1675	00:01:04	64	0.0000
nopath	2	3	13	15	679	00:27:07	1627	00:28:02	1682	00:00:55	55	0.0000	00:01:00
nopath	1	2	12	14	504	00:27:14	1634	00:28:08	1688	00:00:54	54	0.0000
nopath	6	1	3	1	832	00:27:06	1626	00:28:09	1689	00:01:03	63	0.0000
nopath	2	3	8	1	679	00:27:13	1633	00:28:22	1702	00:01:09	69	0.0000
nopath	2	3	9	1	679	00:27:16	1636	00:28:25	1705	00:01:09	69	0.0000
nopath	1	4	3	1	792	00:26:32	1592	00:28:28	1708	00:01:56	116	0.0000
nopath	2	4	5	1	708	00:27:39	1659	00:28:36	1716	00:00:57	57	0.0000
nopath	3	6	3	1	667	00:27:41	1661	00:28:40	1720	00:00:59	59	0.0000
nopath	5	1	13	15	785	00:27:05	1625	00:28:45	1725	00:01:40	100	0.0000
nopath	3	4	6	1	375	00:27:59	1679	00:28:46	1726	00:00:47	47	0.0000
nopath	6	1	6	1	832	00:27:38	1658	00:28:46	1726	00:01:08	68	0.0000
nopath	1	2	13	15	504	00:27:46	1666	00:28:47	1727	00:01:01	61	0.0000
nopath	3	2	8	1	679	00:27:27	1647	00:28:55	1735	00:01:28	88	0.0000
nopath	1	3	7	1	763	00:27:51	1671	00:29:04	1744	00:01:13	73	0.0000	00:01:34
nopath	3	6	9	1	667	00:28:08	1688	00:29:16	1756	00:01:08	68	0.0000
nopath	4	1	9	1	792	00:28:21	1701	00:29:38	1778	00:01:17	77	0.0000
nopath	2	3	3	1	679	00:29:15	1755	00:30:06	1806	00:00:51	51	0.0000	00:01:03
nopath	2	3	13	15	679	00:29:21	1761	00:30:17	1817	00:00:56	56	0.0000
nopath	5	1	9	1	785	00:28:25	1705	00:30:21	1821	00:01:56	116	0.0000
nopath	3	6	5	1	667	00:29:21	1761	00:30:26	1826	00:01:05	65	0.0000
nopath	5	3	3	1	621	00:29:27	1767	00:30:33	1833	00:01:06	66	0.0000
nopath	5	3	9	1	621	00:29:39	1779	00:30:35	1835	00:00:56	56	0.0000
nopath	3	6	3	1	667	00:29:55	1795	00:30:55	1855	00:01:00	60	0.0000
nopath	2	3	9	1	679	00:30:00	1800	00:31:02	1862	00:01:02	62	0.0000	00:00:59
nopath	1	2	5	1	504	00:30:00	1800	00:31:07	1867	00:01:07	67	0.0000
nopath	6	1	12	14	832	00:30:05	1805	00:31:08	1868	00:01:03	63	0.0000
nopath	6	1	5	1	832	00:30:38	1838	00:31:41	1901	00:01:03	63	0.0000
nopath	3	6	13	15	667	00:31:03	1863	00:31:54	1914	00:00:51	51	0.0000
nopath	1	3	9	1	763	00:29:55	1795	00:32:02	1922	00:02:07	127	0.0000	00:02:07
nopath	3	6	13	15	667	00:31:07	1867	00:32:04	1924	00:00:57	57	0.0000
nopath	3	6	9	1	667	00:31:10	1870	00:32:06	1926	00:00:56	56	0.0000
nopath	2	3	12	14	679	00:31:16	1876	00:32:10	1930	00:00:54	54	0.0000
nopath	2	4	13	15	708	00:31:17	1877	00:32:13	1933	00:00:56	56	0.0000
nopath	3	5	3	1	621	00:31:27	1887	00:32:17	1937	00:00:50	50	0.0000
nopath	3	1	13	15	763	00:31:06	1866	00:32:39	1959	00:01:33	93	0.0000
nopath	2	3	5	1	679	00:31:43	1903	00:32:46	1966	00:01:03	63	0.0000
nopath	2	4	5	1	708	00:31:50	1910	00:32:49	1969	00:00:59	59	0.0000
nopath	3	6	5	1	667	00:31:33	1893	00:32:56	1976	00:01:23	83	0.0000
nopath	5	4	3	1	650	00:29:51	1791	00:33:08	1988	00:03:17	197	0.0000	00:02:11
nopath	6	5	4	1	380	00:32:43	1963	00:33:21	2001	00:00:38	38	0.0000
nopath	1	3	5	1	763	00:31:42	1902	00:33:22	2002	00:01:40	100	0.0000
nopath	2	4	9	1	708	00:32:20	1940	00:33:27	2007	00:01:07	67	0.0000
nopath	2	1	13	15	504	00:32:57	1977	00:33:46	2026	00:00:49	49	0.0000
nopath	2	3	7	1	679	00:33:01	1981	00:34:00	2040	00:00:59	59	0.0000	00:00:58
nopath	1	2	10	1	504	00:33:00	1980	00:34:01	2041	00:01:01	61	0.0000
nopath	5	1	3	1	785	00:32:05	1925	00:34:01	2041	00:01:56	116	0.0000
nopath	2	3	9	1	679	00:33:06	1986	00:34:03	2043	00:00:57	57	0.0000
nopath	3	6	12	14	667	00:33:12	1992	00:34:05	2045	00:00:53	53	0.0000
nopath	3	6	3	1	667	00:33:13	1993	00:34:07	2047	00:00:54	54	0.0000
nopath	5	4	5	1	650	00:32:53	1973	00:34:21	2061	00:01:28	88	0.0000
nopath	2	4	12	14	708	00:34:01	2041	00:34:55	2095	00:00:54	54	0.0000
nopath	3	6	9	1	667	00:33:47	2027	00:34:56	2096	00:01:09	69	0.0000
nopath	3	6	12	14	667	00:34:06	2046	00:34:59	2099	00:00:53	53	0.0000
nopath	5	1	12	14	785	00:34:00	2040	00:35:06	2106	00:01:06	66	0.0000	00:01:42
nopath	5	3	6	1	621	00:34:19	2059	00:35:08	2108	00:00:49	49	0.0000
nopath	3	2	10	1	679	00:34:30	2070	00:35:34	2134	00:01:04	64	0.0000
nopath	2	4	9	1	708	00:34:53	2093	00:35:46	2146	00:00:53	53	0.0000
nopath	4	7	10	1	331	00:35:28	2128	00:36:14	2174	00:00:46	46	0.0000	00:00:46
nopath	2	4	9	1	708	00:35:11	2111	00:36:15	2175	00:01:04	64	0.0000
nopath	2	4	3	1	708	00:35:13	2113	00:36:17	2177	00:01:04	64	0.0000
nopath	1	3	10	1	763	00:35:10	2110	00:36:25	2185	00:01:15	75	0.0000
nopath	3	6	9	1	667	00:35:21	2121	00:36:26	2186	00:01:05	65	0.0000
nopath	3	6	5	1	667	00:35:34	2134	00:36:28	2188	00:00:54	54	0.0000
nopath	6	1	2	1	832	00:35:24	2124	00:36:41	2201	00:01:17	77	0.0000
nopath	1	2	13	15	504	00:35:38	2138	00:36:44	2204	00:01:06	66	0.0000
nopath	1	2	5	1	504	00:35:40	2140	00:36:48	2208	00:01:08	68	0.0000
nopath	2	3	9	1	679	00:35:36	2136	00:36:52	2212	00:01:16	76	0.0000
nopath	3	6	2	1	667	00:35:56	2156	00:36:55	2215	00:00:59	59	0.0000
nopath	3	6	9	1	667	00:36:02	2162	00:36:57	2217	00:00:55	55	0.0000
nopath	3	6	5	1	667	00:36:10	2170	00:37:01	2221	00:00:51	51	0.0000	00:01:00
nopath	4	1	9	1	792	00:35:46	2146	00:37:07	2227	00:01:21	81	0.0000
nopath	6	7	3	1	624	00:36:05	2165	00:37:07	2227	00:01:02	62	0.0000
nopath	2	4	12	14	708	00:36:25	2185	00:37:18	2238	00:00:53	53	0.0000
nopath	3	4	9	1	375	00:36:55	2215	00:37:36	2256	00:00:41	41	0.0000
nopath	4	1	12	14	792	00:36:06	2166	00:37:36	2256	00:01:30	90	0.0000
nopath	5	7	12	14	577	00:36:51	2211	00:37:50	2270	00:00:59	59	0.0000
nopath	2	4	10	1	708	00:36:37	2197	00:37:55	2275	00:01:18	78	0.0000
nopath	3	4	3	1	375	00:37:22	2242	00:38:06	2286	00:00:44	44	0.0000	00:00:41
nopath	1	5	12	14	785	00:36:20	2180	00:38:15	2295	00:01:55	115	0.0000
nopath	2	3	9	1	679	00:37:01	2221	00:38:22	2302	00:01:21	81	0.0000
nopath	1	7	5	1	542	00:37:30	2250	00:38:24	2304	00:00:54	54	0.0000
nopath	3	6	12	14	667	00:37:36	2256	00:38:28	2308	00:00:52	52	0.0000
nopath	6	3	12	14	667	00:37:28	2248	00:38:34	2314	00:01:06	66	0.0000
nopath	4	1	5	1	792	00:37:21	2241	00:38:44	2324	00:01:23	83	0.0000
nopath	1	2	13	15	504	00:38:10	2290	00:39:06	2346	00:00:56	56	0.0000	00:01:26
nopath	5	3	3	1	621	00:37:57	2277	00:39:13	2353	00:01:16	76	0.0000
nopath	1	6	3	1	832	00:37:31	2251	00:39:16	2356	00:01:45	105	0.0000
nopath	5	3	3	1	621	00:38:22	2302	00:39:16	2356	00:00:54	54	0.0000
nopath	1	5	5	1	785	00:37:54	2274	00:39:18	2358	00:01:24	84	0.0000
nopath	1	4	12	14	792	00:38:11	2291	00:39:24	2364	00:01:13	73	0.0000
nopath	3	6	9	1	667	00:38:27	2307	00:39:26	2366	00:00:59	59	0.0000
nopath	5	1	3	1	785	00:38:08	2288	00:39:41	2381	00:01:33	93	0.0000
nopath	6	3	10	1	667	00:38:12	2292	00:39:43	2383	00:01:31	91	0.0000
nopath	6	3	13	15	667	00:38:16	2296	00:39:48	2388	00:01:32	92	0.0000
nopath	6	3	3	1	667	00:39:03	2343	00:39:55	2395	00:00:52	52	0.0000
nopath	3	6	2	1	667	00:39:10	2350	00:40:05	2405	00:00:55	55	0.0000	00:00:55
nopath	4	1	3	1	792	00:39:00	2340	00:40:06	2406	00:01:06	66	0.0000
nopath	6	3	9	1	667	00:39:17	2357	00:40:06	2406	00:00:49	49	0.0000
nopath	2	3	3	1	679	00:38:42	2322	00:40:12	2412	00:01:30	90	0.0000
nopath	2	4	12	14	708	00:39:03	2343	00:40:18	2418	00:01:15	75	0.0000
nopath	3	2	3	1	679	00:39:30	2370	00:40:26	2426	00:00:56	56	0.0000
nopath	1	3	9	1	763	00:39:27	2367	00:40:42	2442	00:01:15	75	0.0000
nopath	6	2	3	1	748	00:39:40	2380	00:40:45	2445	00:01:05	65	0.0000
nopath	2	4	13	15	708	00:39:48	2388	00:40:48	2448	00:01:00	60	0.0000
nopath	2	3	12	14	679	00:40:00	2400	00:40:53	2453	00:00:53	53	0.0000
nopath	3	6	13	15	667	00:39:58	2398	00:40:59	2459	00:01:01	61	0.0000
nopath	1	3	9	1	763	00:40:02	2402	00:41:12	2472	00:01:10	70	0.0000	00:01:20
nopath	2	7	6	1	458	00:40:26	2426	00:41:14	2474	00:00:48	48	0.0000
nopath	3	6	9	1	667	00:40:15	2415	00:41:26	2486	00:01:11	71	0.0000
nopath	6	7	5	1	624	00:40:25	2425	00:41:27	2487	00:01:02	62	0.0000
nopath	3	6	9	1	667	00:40:28	2428	00:41:28	2488	00:01:00	60	0.0000
nopath	6	7	12	14	624	00:40:31	2431	00:41:32	2492	00:01:01	61	0.0000
nopath	1	3	5	1	763	00:40:26	2426	00:41:36	2496	00:01:10	70	0.0000
nopath	4	2	5	1	708	00:40:42	2442	00:41:36	2496	00:00:54	54	0.0000
nopath	2	3	9	1	679	00:40:50	2450	00:41:45	2505	00:00:55	55	0.0000
nopath	3	6	5	1	667	00:40:44	2444	00:41:46	2506	00:01:02	62	0.0000
nopath	2	3	12	14	679	00:41:10	2470	00:42:15	2535	00:01:05	65	0.0000	00:01:08
nopath	2	4	3	1	708	00:40:56	2456	00:42:15	2535	00:01:19	79	0.0000
nopath	3	5	3	1	621	00:41:05	2465	00:42:16	2536	00:01:11	71	0.0000
nopath	3	6	5	1	667	00:41:11	2471	00:42:19	2539	00:01:08	68	0.0000
nopath	3	6	5	1	667	00:41:14	2474	00:42:20	2540	00:01:06	66	0.0000
nopath	3	6	5	1	667	00:41:17	2477	00:42:23	2543	00:01:06	66	0.0000
nopath	4	1	13	15	792	00:41:05	2465	00:42:24	2544	00:01:19	79	0.0000
nopath	3	6	3	1	667	00:41:19	2479	00:42:25	2545	00:01:06	66	0.0000
nopath	2	3	7	1	679	00:41:36	2496	00:42:28	2548	00:00:52	52	0.0000
nopath	3	6	7	1	667	00:41:40	2500	00:42:29	2549	00:00:49	49	0.0000
nopath	2	4	3	1	708	00:41:42	2502	00:42:34	2554	00:00:52	52	0.0000
nopath	1	3	9	1	763	00:40:37	2437	00:42:52	2572	00:02:15	135	0.0000
nopath	1	4	5	1	792	00:41:38	2498	00:42:56	2576	00:01:18	78	0.0000
nopath	1	4	12	14	792	00:41:51	2511	00:42:58	2578	00:01:07	67	0.0000
nopath	3	6	3	1	667	00:41:59	2519	00:43:05	2585	00:01:06	66	0.0000	00:01:03
nopath	3	6	3	1	667	00:42:20	2540	00:43:10	2590	00:00:50	50	0.0000
nopath	2	7	5	1	458	00:42:31	2551	00:43:20	2600	00:00:49	49	0.0000
nopath	1	5	12	14	785	00:41:59	2519	00:43:25	2605	00:01:26	86	0.0000
nopath	2	4	5	1	708	00:42:23	2543	00:43:26	2606	00:01:03	63	0.0000
nopath	2	3	12	14	679	00:42:30	2550	00:43:27	2607	00:00:57	57	0.0000
nopath	1	6	3	1	832	00:42:11	2531	00:43:30	2610	00:01:19	79	0.0000
nopath	6	1	3	1	832	00:42:21	2541	00:43:34	2614	00:01:13	73	0.0000
nopath	3	6	9	1	667	00:42:28	2548	00:43:36	2616	00:01:08	68	0.0000
nopath	3	6	5	1	667	00:42:34	2554	00:43:37	2617	00:01:03	63	0.0000
nopath	2	1	9	1	504	00:43:19	2599	00:44:03	2643	00:00:44	44	0.0000	00:00:49
nopath	2	4	5	1	708	00:43:12	2592	00:44:05	2645	00:00:53	53	0.0000
nopath	2	4	12	14	708	00:43:20	2600	00:44:14	2654	00:00:54	54	0.0000
nopath	3	6	9	1	667	00:42:56	2576	00:44:16	2656	00:01:20	80	0.0000
nopath	3	6	12	14	667	00:43:01	2581	00:44:19	2659	00:01:18	78	0.0000
nopath	6	1	12	14	832	00:43:12	2592	00:44:22	2662	00:01:10	70	0.0000
nopath	1	2	3	1	504	00:43:28	2608	00:44:25	2665	00:00:57	57	0.0000
nopath	5	1	3	1	785	00:43:22	2602	00:44:25	2665	00:01:03	63	0.0000
nopath	5	6	3	1	380	00:44:05	2645	00:44:40	2680	00:00:35	35	0.0000
nopath	2	3	5	1	679	00:43:26	2606	00:44:42	2682	00:01:16	76	0.0000
nopath	2	4	6	1	708	00:43:35	2615	00:44:46	2686	00:01:11	71	0.0000
nopath	2	1	5	1	504	00:43:52	2632	00:44:47	2687	00:00:55	55	0.0000
nopath	1	4	3	1	792	00:43:22	2602	00:44:47	2687	00:01:25	85	0.0000
nopath	2	3	2	1	679	00:43:55	2635	00:44:58	2698	00:01:03	63	0.0000
nopath	3	6	13	15	667	00:43:35	2615	00:45:00	2700	00:01:25	85	0.0000	00:01:10
nopath	3	6	3	1	667	00:43:42	2622	00:45:01	2701	00:01:19	79	0.0000
nopath	2	4	9	1	708	00:44:05	2645	00:45:02	2702	00:00:57	57	0.0000
nopath	3	6	3	1	667	00:43:44	2624	00:45:03	2703	00:01:19	79	0.0000
nopath	3	6	3	1	667	00:43:47	2627	00:45:05	2705	00:01:18	78	0.0000
nopath	5	1	5	1	785	00:43:53	2633	00:45:06	2706	00:01:13	73	0.0000
nopath	3	6	13	15	667	00:43:54	2634	00:45:06	2706	00:01:12	72	0.0000
nopath	4	1	13	15	792	00:43:58	2638	00:45:29	2729	00:01:31	91	0.0000
nopath	4	1	3	1	792	00:44:09	2649	00:45:31	2731	00:01:22	82	0.0000
nopath	3	6	3	1	667	00:44:16	2656	00:45:46	2746	00:01:30	90	0.0000
nopath	3	6	12	14	667	00:44:50	2690	00:45:49	2749	00:00:59	59	0.0000
nopath	3	6	3	1	667	00:45:07	2707	00:45:56	2756	00:00:49	49	0.0000
nopath	6	5	12	14	380	00:44:56	2696	00:45:59	2759	00:01:03	63	0.0000
nopath	1	4	5	1	792	00:45:13	2713	00:46:12	2772	00:00:59	59	0.0000	00:01:20
nopath	2	1	5	1	504	00:45:33	2733	00:46:22	2782	00:00:49	49	0.0000
nopath	6	1	12	14	832	00:45:02	2702	00:46:31	2791	00:01:29	89	0.0000
nopath	3	6	12	14	667	00:45:22	2722	00:46:37	2797	00:01:15	75	0.0000
nopath	5	7	3	1	577	00:45:13	2713	00:46:39	2799	00:01:26	86	0.0000
nopath	4	2	5	1	708	00:45:17	2717	00:46:45	2805	00:01:28	88	0.0000
nopath	2	1	10	1	504	00:45:57	2757	00:46:57	2817	00:01:00	60	0.0000
nopath	5	6	12	14	380	00:46:01	2761	00:46:58	2818	00:00:57	57	0.0000
nopath	6	7	9	1	624	00:45:43	2743	00:47:00	2820	00:01:17	77	0.0000	00:01:05
nopath	3	2	9	1	679	00:45:54	2754	00:47:04	2824	00:01:10	70	0.0000
nopath	5	7	12	14	577	00:46:09	2769	00:47:24	2844	00:01:15	75	0.0000
nopath	2	1	6	1	504	00:46:54	2814	00:47:39	2859	00:00:45	45	0.0000
nopath	2	4	6	1	708	00:45:22	2722	00:47:45	2865	00:02:23	143	0.0000
nopath	2	4	9	1	708	00:45:23	2723	00:47:47	2867	00:02:24	144	0.0000
nopath	2	3	9	1	679	00:46:13	2773	00:47:47	2867	00:01:34	94	0.0000
nopath	4	7	13	15	331	00:47:04	2824	00:47:49	2869	00:00:45	45	0.0000
nopath	3	6	12	14	667	00:46:52	2812	00:47:57	2877	00:01:05	65	0.0000
nopath	5	1	5	1	785	00:45:45	2745	00:48:01	2881	00:02:16	136	0.0000	00:01:31
nopath	6	1	13	15	832	00:46:36	2796	00:48:07	2887	00:01:31	91	0.0000
nopath	3	4	5	1	375	00:47:40	2860	00:48:12	2892	00:00:32	32	0.0000
nopath	4	2	10	1	708	00:47:05	2825	00:48:14	2894	00:01:09	69	0.0000
nopath	3	6	6	1	667	00:47:32	2852	00:48:24	2904	00:00:52	52	0.0000
nopath	3	6	9	1	667	00:47:35	2855	00:48:26	2906	00:00:51	51	0.0000
nopath	3	6	3	1	667	00:47:36	2856	00:48:28	2908	00:00:52	52	0.0000
nopath	1	3	5	1	763	00:47:28	2848	00:48:32	2912	00:01:04	64	0.0000
nopath	3	6	9	1	667	00:47:43	2863	00:48:35	2915	00:00:52	52	0.0000
nopath	2	3	10	1	679	00:47:29	2849	00:48:37	2917	00:01:08	68	0.0000
nopath	3	6	12	14	667	00:47:47	2867	00:48:37	2917	00:00:50	50	0.0000
nopath	6	2	5	1	748	00:47:19	2839	00:48:39	2919	00:01:20	80	0.0000
nopath	2	3	3	1	679	00:47:42	2862	00:48:39	2919	00:00:57	57	0.0000
nopath	6	2	5	1	748	00:47:21	2841	00:48:41	2921	00:01:20	80	0.0000
nopath	5	1	13	15	785	00:46:47	2807	00:48:45	2925	00:01:58	118	0.0000
nopath	2	3	13	15	679	00:47:44	2864	00:48:45	2925	00:01:01	61	0.0000
nopath	1	2	12	14	504	00:48:10	2890	00:48:56	2936	00:00:46	46	0.0000
nopath	3	6	5	1	667	00:48:02	2882	00:49:15	2955	00:01:13	73	0.0000	00:01:05
nopath	3	6	12	14	667	00:48:07	2887	00:49:19	2959	00:01:12	72	0.0000
nopath	3	6	13	15	667	00:48:09	2889	00:49:22	2962	00:01:13	73	0.0000
nopath	3	6	12	14	667	00:48:11	2891	00:49:24	2964	00:01:13	73	0.0000
nopath	2	4	9	1	708	00:48:26	2906	00:49:26	2966	00:01:00	60	0.0000
nopath	3	6	3	1	667	00:48:15	2895	00:49:27	2967	00:01:12	72	0.0000
nopath	3	6	6	1	667	00:48:19	2899	00:49:29	2969	00:01:10	70	0.0000
nopath	2	4	13	15	708	00:48:32	2912	00:49:29	2969	00:00:57	57	0.0000
nopath	6	5	12	14	380	00:48:43	2923	00:49:32	2972	00:00:49	49	0.0000
nopath	1	3	9	1	763	00:48:32	2912	00:49:46	2986	00:01:14	74	0.0000
nopath	1	3	13	15	763	00:48:39	2919	00:49:51	2991	00:01:12	72	0.0000
nopath	4	3	12	14	375	00:49:22	2962	00:49:57	2997	00:00:35	35	0.0000
nopath	4	1	13	15	792	00:48:34	2914	00:50:03	3003	00:01:29	89	0.0000	00:01:24
nopath	2	3	9	1	679	00:48:58	2938	00:50:06	3006	00:01:08	68	0.0000
nopath	2	3	10	1	679	00:49:06	2946	00:50:09	3009	00:01:03	63	0.0000
nopath	2	3	9	1	679	00:49:09	2949	00:50:10	3010	00:01:01	61	0.0000
nopath	6	1	12	14	832	00:48:49	2929	00:50:12	3012	00:01:23	83	0.0000
nopath	2	3	12	14	679	00:49:19	2959	00:50:14	3014	00:00:55	55	0.0000
nopath	5	1	6	1	785	00:49:06	2946	00:50:19	3019	00:01:13	73	0.0000
nopath	6	3	3	1	667	00:48:25	2905	00:50:23	3023	00:01:58	118	0.0000
nopath	5	3	9	1	621	00:48:54	2934	00:50:25	3025	00:01:31	91	0.0000
nopath	1	3	3	1	763	00:49:13	2953	00:50:32	3032	00:01:19	79	0.0000
nopath	6	1	3	1	832	00:49:20	2960	00:50:34	3034	00:01:14	74	0.0000
nopath	1	3	9	1	763	00:49:15	2955	00:50:35	3035	00:01:20	80	0.0000
nopath	3	6	5	1	667	00:48:42	2922	00:50:46	3046	00:02:04	124	0.0000
nopath	3	6	13	15	667	00:49:21	2961	00:50:52	3052	00:01:31	91	0.0000
nopath	5	3	10	1	621	00:49:44	2984	00:50:53	3053	00:01:09	69	0.0000
nopath	6	5	7	1	380	00:50:04	3004	00:50:54	3054	00:00:50	50	0.0000
nopath	4	2	12	14	708	00:50:03	3003	00:50:57	3057	00:00:54	54	0.0000
nopath	1	4	5	1	792	00:50:05	3005	00:51:15	3075	00:01:10	70	0.0000	00:01:10
nopath	2	3	9	1	679	00:50:14	3014	00:51:17	3077	00:01:03	63	0.0000
nopath	2	3	3	1	679	00:50:21	3021	00:51:19	3079	00:00:58	58	0.0000
nopath	2	3	12	14	679	00:50:23	3023	00:51:22	3082	00:00:59	59	0.0000
nopath	1	2	9	1	504	00:50:35	3035	00:51:24	3084	00:00:49	49	0.0000
nopath	3	6	3	1	667	00:50:24	3024	00:51:26	3086	00:01:02	62	0.0000
nopath	3	6	6	1	667	00:50:40	3040	00:51:31	3091	00:00:51	51	0.0000
nopath	2	3	12	14	679	00:50:32	3032	00:51:53	3113	00:01:21	81	0.0000
nopath	4	1	3	1	792	00:50:31	3031	00:51:54	3114	00:01:23	83	0.0000
nopath	1	3	12	14	763	00:50:20	3020	00:51:56	3116	00:01:36	96	0.0000
nopath	6	2	3	1	748	00:50:35	3035	00:51:57	3117	00:01:22	82	0.0000
nopath	2	3	9	1	679	00:51:01	3061	00:51:59	3119	00:00:58	58	0.0000
nopath	2	4	9	1	708	00:51:03	3063	00:52:01	3121	00:00:58	58	0.0000	00:01:10
nopath	5	1	12	14	785	00:50:19	3019	00:52:02	3122	00:01:43	103	0.0000
nopath	3	5	10	1	621	00:50:54	3054	00:52:05	3125	00:01:11	71	0.0000
nopath	2	4	12	14	708	00:51:12	3072	00:52:05	3125	00:00:53	53	0.0000
nopath	6	2	3	1	748	00:51:05	3065	00:52:05	3125	00:01:00	60	0.0000
nopath	3	5	3	1	621	00:51:02	3062	00:52:07	3127	00:01:05	65	0.0000
nopath	3	6	12	14	667	00:51:17	3077	00:52:11	3131	00:00:54	54	0.0000
nopath	3	6	12	14	667	00:51:18	3078	00:52:14	3134	00:00:56	56	0.0000
nopath	5	7	10	1	577	00:51:12	3072	00:52:17	3137	00:01:05	65	0.0000
nopath	5	1	3	1	785	00:50:51	3051	00:52:17	3137	00:01:26	86	0.0000
nopath	1	2	12	14	504	00:51:23	3083	00:52:17	3137	00:00:54	54	0.0000
nopath	1	2	12	14	504	00:51:29	3089	00:52:23	3143	00:00:54	54	0.0000
nopath	6	3	2	1	667	00:51:13	3073	00:52:24	3144	00:01:11	71	0.0000
nopath	5	1	12	14	785	00:51:27	3087	00:52:30	3150	00:01:03	63	0.0000
nopath	1	3	9	1	763	00:50:48	3048	00:52:32	3152	00:01:44	104	0.0000
nopath	3	6	12	14	667	00:51:37	3097	00:52:37	3157	00:01:00	60	0.0000
nopath	3	2	3	1	679	00:51:44	3104	00:52:43	3163	00:00:59	59	0.0000
nopath	2	7	12	14	458	00:52:16	3136	00:52:56	3176	00:00:40	40	0.0000
nopath	6	1	12	14	832	00:51:07	3067	00:53:02	3182	00:01:55	115	0.0000	00:01:19
nopath	2	3	3	1	679	00:51:59	3119	00:53:02	3182	00:01:03	63	0.0000
nopath	1	2	3	1	504	00:52:01	3121	00:53:05	3185	00:01:04	64	0.0000
nopath	5	3	3	1	621	00:52:20	3140	00:53:24	3204	00:01:04	64	0.0000
nopath	5	3	6	1	621	00:52:33	3153	00:53:27	3207	00:00:54	54	0.0000
nopath	3	6	13	15	667	00:52:15	3135	00:53:30	3210	00:01:15	75	0.0000
nopath	3	6	9	1	667	00:52:29	3149	00:53:31	3211	00:01:02	62	0.0000
nopath	1	3	3	1	763	00:51:52	3112	00:53:32	3212	00:01:40	100	0.0000
nopath	2	1	5	1	504	00:52:46	3166	00:53:33	3213	00:00:47	47	0.0000
nopath	5	2	5	1	701	00:52:34	3154	00:53:35	3215	00:01:01	61	0.0000
nopath	1	3	9	1	763	00:52:00	3120	00:53:35	3215	00:01:35	95	0.0000
nopath	1	3	3	1	763	00:52:11	3131	00:53:37	3217	00:01:26	86	0.0000
nopath	3	6	3	1	667	00:52:30	3150	00:53:37	3217	00:01:07	67	0.0000
nopath	2	3	12	14	679	00:52:28	3148	00:53:40	3220	00:01:12	72	0.0000
nopath	1	2	10	1	504	00:52:24	3144	00:53:41	3221	00:01:17	77	0.0000
nopath	2	3	5	1	679	00:52:36	3156	00:53:42	3222	00:01:06	66	0.0000
nopath	2	3	9	1	679	00:52:47	3167	00:53:45	3225	00:00:58	58	0.0000
nopath	1	6	3	1	832	00:51:19	3079	00:53:46	3226	00:02:27	147	0.0000
nopath	1	7	12	14	542	00:52:41	3161	00:53:50	3230	00:01:09	69	0.0000
nopath	1	2	12	14	504	00:52:53	3173	00:53:50	3230	00:00:57	57	0.0000
nopath	5	3	10	1	621	00:52:45	3165	00:53:55	3235	00:01:10	70	0.0000
nopath	3	6	9	1	667	00:52:38	3158	00:53:56	3236	00:01:18	78	0.0000
nopath	5	7	3	1	577	00:52:39	3159	00:53:57	3237	00:01:18	78	0.0000
nopath	6	3	12	14	667	00:52:39	3159	00:53:57	3237	00:01:18	78	0.0000
nopath	3	6	5	1	667	00:52:39	3159	00:53:58	3238	00:01:19	79	0.0000
nopath	3	6	3	1	667	00:52:41	3161	00:54:00	3240	00:01:19	79	0.0000	00:01:12
nopath	3	6	5	1	667	00:52:43	3163	00:54:02	3242	00:01:19	79	0.0000
nopath	3	6	3	1	667	00:52:51	3171	00:54:04	3244	00:01:13	73	0.0000
nopath	4	2	6	1	708	00:53:15	3195	00:54:08	3248	00:00:53	53	0.0000
nopath	2	4	3	1	708	00:52:53	3173	00:54:15	3255	00:01:22	82	0.0000
nopath	2	4	9	1	708	00:52:56	3176	00:54:18	3258	00:01:22	82	0.0000
nopath	3	5	12	14	621	00:52:56	3176	00:54:19	3259	00:01:23	83	0.0000
nopath	2	4	9	1	708	00:53:00	3180	00:54:20	3260	00:01:20	80	0.0000
nopath	2	3	12	14	679	00:53:05	3185	00:54:22	3262	00:01:17	77	0.0000
nopath	2	3	4	1	679	00:53:13	3193	00:54:24	3264	00:01:11	71	0.0000
nopath	1	5	12	14	785	00:52:40	3160	00:54:35	3275	00:01:55	115	0.0000
nopath	3	2	12	14	679	00:53:03	3183	00:54:36	3276	00:01:33	93	0.0000
nopath	2	6	12	14	748	00:53:27	3207	00:54:38	3278	00:01:11	71	0.0000
nopath	3	2	12	14	679	00:53:06	3186	00:54:38	3278	00:01:32	92	0.0000
nopath	4	2	3	1	708	00:53:18	3198	00:54:41	3281	00:01:23	83	0.0000
nopath	2	3	12	14	679	00:53:14	3194	00:54:43	3283	00:01:29	89	0.0000
nopath	2	3	9	1	679	00:53:18	3198	00:54:46	3286	00:01:28	88	0.0000
nopath	1	4	10	1	792	00:53:03	3183	00:54:49	3289	00:01:46	106	0.0000
nopath	1	3	6	1	763	00:53:22	3202	00:54:50	3290	00:01:28	88	0.0000
nopath	3	5	12	14	621	00:53:25	3205	00:54:55	3295	00:01:30	90	0.0000
nopath	6	2	12	14	748	00:53:49	3229	00:54:56	3296	00:01:07	67	0.0000
nopath	3	6	10	1	667	00:53:28	3208	00:54:59	3299	00:01:31	91	0.0000
nopath	5	3	12	14	621	00:53:59	3239	00:55:04	3304	00:01:05	65	0.0000	00:01:04
nopath	3	4	3	1	375	00:54:42	3282	00:55:20	3320	00:00:38	38	0.0000
nopath	3	4	3	1	375	00:54:52	3292	00:55:27	3327	00:00:35	35	0.0000
nopath	5	4	5	1	650	00:54:13	3253	00:55:29	3329	00:01:16	76	0.0000
nopath	2	3	3	1	679	00:53:48	3228	00:55:32	3332	00:01:44	104	0.0000
nopath	2	4	5	1	708	00:53:56	3236	00:55:36	3336	00:01:40	100	0.0000
nopath	1	3	5	1	763	00:54:30	3270	00:55:36	3336	00:01:06	66	0.0000
nopath	2	7	5	1	458	00:54:44	3284	00:55:37	3337	00:00:53	53	0.0000
nopath	1	3	3	1	763	00:54:32	3272	00:55:38	3338	00:01:06	66	0.0000
nopath	4	1	9	1	792	00:54:25	3265	00:55:41	3341	00:01:16	76	0.0000
nopath	1	4	7	1	792	00:54:35	3275	00:55:41	3341	00:01:06	66	0.0000
nopath	1	3	7	1	763	00:54:37	3277	00:55:42	3342	00:01:05	65	0.0000
nopath	6	2	3	1	748	00:54:11	3251	00:55:45	3345	00:01:34	94	0.0000
nopath	3	6	9	1	667	00:53:43	3223	00:55:46	3346	00:02:03	123	0.0000
nopath	6	2	12	14	748	00:54:32	3272	00:55:48	3348	00:01:16	76	0.0000
nopath	3	6	6	1	667	00:53:48	3228	00:55:48	3348	00:02:00	120	0.0000
nopath	3	6	3	1	667	00:54:01	3241	00:55:50	3350	00:01:49	109	0.0000
nopath	6	2	5	1	748	00:54:38	3278	00:55:50	3350	00:01:12	72	0.0000
nopath	3	6	3	1	667	00:54:02	3242	00:55:52	3352	00:01:50	110	0.0000
nopath	3	6	9	1	667	00:54:12	3252	00:55:55	3355	00:01:43	103	0.0000
nopath	3	5	9	1	621	00:54:35	3275	00:55:56	3356	00:01:21	81	0.0000
nopath	6	3	13	15	667	00:54:06	3246	00:55:56	3356	00:01:50	110	0.0000
nopath	6	1	6	1	832	00:54:46	3286	00:55:58	3358	00:01:12	72	0.0000
nopath	3	5	7	1	621	00:54:46	3286	00:55:59	3359	00:01:13	73	0.0000
nopath	5	7	9	1	577	00:54:42	3282	00:56:01	3361	00:01:19	79	0.0000	00:01:13
nopath	3	6	3	1	667	00:54:47	3287	00:56:02	3362	00:01:15	75	0.0000
nopath	1	2	12	14	504	00:54:52	3292	00:56:03	3363	00:01:11	71	0.0000
nopath	5	1	10	1	785	00:54:54	3294	00:56:03	3363	00:01:09	69	0.0000
nopath	3	6	3	1	667	00:54:55	3295	00:56:04	3364	00:01:09	69	0.0000
nopath	4	6	13	15	696	00:54:32	3272	00:56:07	3367	00:01:35	95	0.0000
nopath	6	2	5	1	748	00:55:01	3301	00:56:09	3369	00:01:08	68	0.0000
nopath	6	2	9	1	748	00:55:10	3310	00:56:11	3371	00:01:01	61	0.0000
nopath	2	3	12	14	679	00:54:25	3265	00:56:13	3373	00:01:48	108	0.0000
nopath	6	2	12	14	748	00:55:11	3311	00:56:14	3374	00:01:03	63	0.0000
nopath	2	4	9	1	708	00:54:58	3298	00:56:16	3376	00:01:18	78	0.0000
nopath	3	6	12	14	667	00:54:56	3296	00:56:17	3377	00:01:21	81	0.0000
nopath	1	7	12	14	542	00:55:28	3328	00:56:21	3381	00:00:53	53	0.0000
nopath	1	4	5	1	792	00:54:54	3294	00:56:22	3382	00:01:28	88	0.0000
nopath	1	3	3	1	763	00:55:08	3308	00:56:24	3384	00:01:16	76	0.0000
nopath	3	2	5	1	679	00:55:09	3309	00:56:26	3386	00:01:17	77	0.0000
nopath	1	3	3	1	763	00:55:09	3309	00:56:27	3387	00:01:18	78	0.0000
nopath	1	3	9	1	763	00:55:16	3316	00:56:29	3389	00:01:13	73	0.0000
nopath	5	6	13	15	380	00:55:09	3309	00:56:30	3390	00:01:21	81	0.0000
nopath	1	4	12	14	792	00:55:17	3317	00:56:32	3392	00:01:15	75	0.0000
nopath	3	1	5	1	763	00:55:38	3338	00:56:40	3400	00:01:02	62	0.0000
nopath	6	3	3	1	667	00:55:23	3323	00:56:43	3403	00:01:20	80	0.0000
nopath	6	2	3	1	748	00:55:34	3334	00:56:45	3405	00:01:11	71	0.0000
nopath	3	6	9	1	667	00:55:16	3316	00:56:46	3406	00:01:30	90	0.0000
nopath	3	6	12	14	667	00:55:30	3330	00:56:49	3409	00:01:19	79	0.0000
nopath	1	2	3	1	504	00:55:46	3346	00:56:51	3411	00:01:05	65	0.0000
nopath	1	3	5	1	763	00:55:30	3330	00:56:52	3412	00:01:22	82	0.0000
nopath	2	3	12	14	679	00:55:32	3332	00:56:55	3415	00:01:23	83	0.0000
nopath	1	2	2	1	504	00:55:54	3354	00:56:55	3415	00:01:01	61	0.0000
nopath	5	3	5	1	621	00:55:18	3318	00:57:03	3423	00:01:45	105	0.0000	00:01:45
nopath	3	4	5	1	375	00:56:14	3374	00:57:06	3426	00:00:52	52	0.0000
nopath	3	2	3	1	679	00:56:01	3361	00:57:10	3430	00:01:09	69	0.0000
nopath	5	7	9	1	577	00:56:00	3360	00:57:10	3430	00:01:10	70	0.0000
nopath	4	1	12	14	792	00:56:08	3368	00:57:24	3444	00:01:16	76	0.0000
nopath	2	3	3	1	679	00:56:05	3365	00:57:24	3444	00:01:19	79	0.0000
nopath	2	4	10	1	708	00:55:55	3355	00:57:25	3445	00:01:30	90	0.0000
nopath	3	6	3	1	667	00:55:54	3354	00:57:26	3446	00:01:32	92	0.0000
nopath	2	4	5	1	708	00:56:06	3366	00:57:28	3448	00:01:22	82	0.0000
nopath	3	6	5	1	667	00:56:25	3385	00:57:30	3450	00:01:05	65	0.0000
nopath	1	3	13	15	763	00:56:00	3360	00:57:30	3450	00:01:30	90	0.0000
nopath	5	1	5	1	785	00:55:52	3352	00:57:31	3451	00:01:39	99	0.0000
nopath	6	1	5	1	832	00:56:01	3361	00:57:33	3453	00:01:32	92	0.0000
nopath	2	4	12	14	708	00:56:17	3377	00:57:33	3453	00:01:16	76	0.0000
nopath	2	4	12	14	708	00:56:30	3390	00:57:35	3455	00:01:05	65	0.0000
nopath	3	6	13	15	667	00:56:35	3395	00:57:37	3457	00:01:02	62	0.0000
nopath	5	1	3	1	785	00:56:31	3391	00:57:39	3459	00:01:08	68	0.0000
nopath	1	2	12	14	504	00:56:07	3367	00:57:39	3459	00:01:32	92	0.0000
nopath	3	6	5	1	667	00:56:44	3404	00:57:41	3461	00:00:57	57	0.0000
nopath	5	3	9	1	621	00:56:40	3400	00:57:43	3463	00:01:03	63	0.0000
nopath	3	2	2	1	679	00:56:33	3393	00:57:45	3465	00:01:12	72	0.0000
nopath	6	3	5	1	667	00:56:49	3409	00:57:45	3465	00:00:56	56	0.0000
nopath	3	4	13	15	375	00:56:55	3415	00:57:48	3468	00:00:53	53	0.0000
nopath	2	1	5	1	504	00:56:59	3419	00:57:59	3479	00:01:00	60	0.0000
nopath	2	1	10	1	504	00:57:12	3432	00:58:02	3482	00:00:50	50	0.0000	00:00:52
nopath	4	1	3	1	792	00:56:49	3409	00:58:04	3484	00:01:15	75	0.0000
nopath	6	1	3	1	832	00:56:56	3416	00:58:11	3491	00:01:15	75	0.0000
nopath	1	2	12	14	504	00:56:41	3401	00:58:12	3492	00:01:31	91	0.0000
nopath	2	3	9	1	679	00:56:58	3418	00:58:12	3492	00:01:14	74	0.0000
nopath	3	6	3	1	667	00:57:07	3427	00:58:16	3496	00:01:09	69	0.0000
nopath	3	6	9	1	667	00:57:21	3441	00:58:17	3497	00:00:56	56	0.0000
nopath	3	6	12	14	667	00:57:22	3442	00:58:19	3499	00:00:57	57	0.0000
nopath	5	3	9	1	621	00:57:04	3424	00:58:23	3503	00:01:19	79	0.0000
nopath	3	2	12	14	679	00:57:03	3423	00:58:26	3506	00:01:23	83	0.0000
nopath	5	3	12	14	621	00:57:20	3440	00:58:28	3508	00:01:08	68	0.0000
nopath	5	7	6	1	577	00:57:09	3429	00:58:30	3510	00:01:21	81	0.0000
nopath	5	3	7	1	621	00:57:21	3441	00:58:30	3510	00:01:09	69	0.0000
nopath	1	3	3	1	763	00:57:18	3438	00:58:42	3522	00:01:24	84	0.0000
nopath	5	1	12	14	785	00:56:54	3414	00:58:52	3532	00:01:58	118	0.0000
nopath	1	2	5	1	504	00:57:56	3476	00:58:55	3535	00:00:59	59	0.0000
nopath	5	3	5	1	621	00:57:51	3471	00:58:57	3537	00:01:06	66	0.0000
nopath	5	3	3	1	621	00:58:04	3484	00:58:59	3539	00:00:55	55	0.0000
nopath	5	3	9	1	621	00:58:16	3496	00:59:05	3545	00:00:49	49	0.0000	00:01:04
nopath	3	2	13	15	679	00:58:03	3483	00:59:06	3546	00:01:03	63	0.0000
nopath	3	7	13	15	302	00:58:21	3501	00:59:12	3552	00:00:51	51	0.0000
nopath	1	3	12	14	763	00:57:29	3449	00:59:13	3553	00:01:44	104	0.0000
nopath	2	3	2	1	679	00:57:42	3462	00:59:16	3556	00:01:34	94	0.0000
nopath	3	6	5	1	667	00:57:43	3463	00:59:16	3556	00:01:33	93	0.0000
nopath	3	6	3	1	667	00:57:53	3473	00:59:19	3559	00:01:26	86	0.0000
nopath	2	4	3	1	708	00:57:51	3471	00:59:19	3559	00:01:28	88	0.0000
nopath	3	6	9	1	667	00:58:07	3487	00:59:21	3561	00:01:14	74	0.0000
nopath	2	4	12	14	708	00:57:58	3478	00:59:21	3561	00:01:23	83	0.0000
nopath	1	3	13	15	763	00:57:54	3474	00:59:25	3565	00:01:31	91	0.0000
nopath	3	6	13	15	667	00:58:12	3492	00:59:26	3566	00:01:14	74	0.0000
nopath	5	1	12	14	785	00:57:46	3466	00:59:32	3572	00:01:46	106	0.0000
nopath	1	5	9	1	785	00:57:34	3454	00:59:33	3573	00:01:59	119	0.0000
nopath	5	1	3	1	785	00:58:20	3500	00:59:34	3574	00:01:14	74	0.0000
nopath	5	7	12	14	577	00:58:19	3499	00:59:38	3578	00:01:19	79	0.0000
nopath	1	2	6	1	504	00:58:26	3506	00:59:39	3579	00:01:13	73	0.0000
nopath	5	1	3	1	785	00:58:37	3517	00:59:40	3580	00:01:03	63	0.0000
nopath	1	7	3	1	542	00:58:21	3501	00:59:41	3581	00:01:20	80	0.0000
nopath	4	2	12	14	708	00:58:28	3508	00:59:46	3586	00:01:18	78	0.0000
nopath	5	6	6	1	380	00:59:04	3544	00:59:48	3588	00:00:44	44	0.0000
nopath	5	4	10	1	650	00:58:21	3501	00:59:53	3593	00:01:32	92	0.0000
nopath	3	6	13	15	667	00:58:25	3505	00:59:59	3599	00:01:34	94	0.0000
nopath	5	4	5	1	650	00:58:22	3502	00:59:59	3599	00:01:37	97	0.0000
nopath	2	1	13	15	504	00:58:49	3529	01:00:00	3600	00:01:11	71	0.0000	00:01:11
nopath	3	6	3	1	667	00:58:32	3512	01:00:02	3602	00:01:30	90	0.0000
nopath	1	3	5	1	763	00:58:07	3487	01:00:02	3602	00:01:55	115	0.0000
nopath	3	6	12	14	667	00:58:55	3535	01:00:04	3604	00:01:09	69	0.0000
nopath	2	4	3	1	708	00:58:14	3494	01:00:06	3606	00:01:52	112	0.0000
nopath	3	6	3	1	667	00:58:57	3537	01:00:06	3606	00:01:09	69	0.0000
nopath	2	4	12	14	708	00:58:34	3514	01:00:09	3609	00:01:35	95	0.0000
nopath	2	3	3	1	679	00:58:41	3521	01:00:09	3609	00:01:28	88	0.0000
nopath	3	6	13	15	667	00:58:58	3538	01:00:10	3610	00:01:12	72	0.0000
nopath	3	6	12	14	667	00:59:01	3541	01:00:12	3612	00:01:11	71	0.0000
nopath	2	3	3	1	679	00:58:55	3535	01:00:12	3612	00:01:17	77	0.0000
nopath	3	5	6	1	621	00:59:10	3550	01:00:14	3614	00:01:04	64	0.0000
nopath	2	4	10	1	708	00:59:07	3547	01:00:15	3615	00:01:08	68	0.0000
nopath	1	2	13	15	504	00:58:28	3508	01:00:15	3615	00:01:47	107	0.0000
nopath	5	1	3	1	785	00:58:58	3538	01:00:16	3616	00:01:18	78	0.0000
nopath	3	6	12	14	667	00:59:15	3555	01:00:18	3618	00:01:03	63	0.0000
nopath	3	6	3	1	667	00:59:21	3561	01:00:20	3620	00:00:59	59	0.0000
nopath	1	2	3	1	504	00:58:59	3539	01:00:20	3620	00:01:21	81	0.0000
nopath	6	3	12	14	667	00:59:01	3541	01:00:24	3624	00:01:23	83	0.0000
nopath	3	2	8	1	679	00:59:04	3544	01:00:25	3625	00:01:21	81	0.0000
nopath	4	7	12	14	331	01:00:03	3603	01:00:37	3637	00:00:34	34	0.0000
nopath	2	1	12	14	504	01:00:08	3608	01:00:52	3652	00:00:44	44	0.0000
nopath	1	2	6	1	504	00:59:12	3552	01:00:54	3654	00:01:42	102	0.0000
nopath	5	3	12	14	621	00:59:29	3569	01:00:55	3655	00:01:26	86	0.0000
nopath	3	6	5	1	667	00:59:33	3573	01:00:56	3656	00:01:23	83	0.0000
nopath	4	6	3	1	696	00:59:56	3596	01:00:59	3659	00:01:03	63	0.0000
nopath	1	2	13	15	504	00:59:43	3583	01:01:00	3660	00:01:17	77	0.0000	00:01:10
nopath	6	5	12	14	380	00:59:57	3597	01:01:02	3662	00:01:05	65	0.0000
nopath	5	7	12	14	577	01:00:00	3600	01:01:04	3664	00:01:04	64	0.0000
nopath	5	7	9	1	577	01:00:12	3612	01:01:09	3669	00:00:57	57	0.0000
nopath	2	3	2	1	679	00:59:31	3571	01:01:12	3672	00:01:41	101	0.0000
nopath	3	1	5	1	763	00:59:42	3582	01:01:15	3675	00:01:33	93	0.0000
nopath	2	3	12	14	679	00:59:36	3576	01:01:15	3675	00:01:39	99	0.0000
nopath	6	3	12	14	667	01:00:22	3622	01:01:22	3682	00:01:00	60	0.0000
nopath	1	2	12	14	504	00:59:44	3584	01:01:23	3683	00:01:39	99	0.0000
nopath	5	1	13	15	785	01:00:05	3605	01:01:25	3685	00:01:20	80	0.0000
nopath	3	6	5	1	667	01:00:33	3633	01:01:27	3687	00:00:54	54	0.0000
nopath	4	2	3	1	708	01:00:08	3608	01:01:35	3695	00:01:27	87	0.0000
nopath	6	5	9	1	380	01:01:02	3662	01:01:37	3697	00:00:35	35	0.0000
nopath	3	2	12	14	679	01:00:19	3619	01:01:38	3698	00:01:19	79	0.0000
nopath	5	7	12	14	577	01:00:32	3632	01:01:41	3701	00:01:09	69	0.0000
nopath	4	2	13	15	708	01:00:24	3624	01:01:43	3703	00:01:19	79	0.0000
nopath	2	3	12	14	679	00:59:54	3594	01:01:43	3703	00:01:49	109	0.0000
nopath	3	7	12	14	302	01:01:08	3668	01:01:44	3704	00:00:36	36	0.0000
nopath	1	3	12	14	763	00:59:06	3546	01:01:46	3706	00:02:40	160	0.0000
nopath	3	5	9	1	621	01:00:47	3647	01:01:55	3715	00:01:08	68	0.0000
nopath	3	6	5	1	667	01:00:55	3655	01:01:58	3718	00:01:03	63	0.0000
nopath	3	6	3	1	667	01:00:58	3658	01:02:00	3720	00:01:02	62	0.0000	00:01:18
nopath	5	1	10	1	785	01:00:34	3634	01:02:01	3721	00:01:27	87	0.0000
nopath	1	2	12	14	504	01:00:06	3606	01:02:02	3722	00:01:56	116	0.0000
nopath	3	6	12	14	667	01:00:59	3659	01:02:03	3723	00:01:04	64	0.0000
nopath	5	3	12	14	621	01:00:47	3647	01:02:04	3724	00:01:17	77	0.0000
nopath	3	6	2	1	667	01:01:04	3664	01:02:05	3725	00:01:01	61	0.0000
nopath	1	2	12	14	504	01:00:29	3629	01:02:08	3728	00:01:39	99	0.0000
nopath	2	3	10	1	679	01:00:23	3623	01:02:13	3733	00:01:50	110	0.0000
nopath	1	3	3	1	763	01:00:00	3600	01:02:15	3735	00:02:15	135	0.0000
nopath	3	6	3	1	667	01:01:15	3675	01:02:16	3736	00:01:01	61	0.0000
nopath	1	4	12	14	792	01:00:03	3603	01:02:19	3739	00:02:16	136	0.0000
nopath	2	4	3	1	708	01:01:10	3670	01:02:21	3741	00:01:11	71	0.0000
nopath	1	3	3	1	763	01:00:23	3623	01:02:22	3742	00:01:59	119	0.0000
nopath	1	5	5	1	785	00:58:47	3527	01:02:23	3743	00:03:36	216	0.0000
nopath	4	2	5	1	708	01:01:34	3694	01:02:36	3756	00:01:02	62	0.0000
nopath	3	7	12	14	302	01:02:04	3724	01:02:44	3764	00:00:40	40	0.0000
nopath	2	1	13	15	504	01:01:56	3716	01:02:45	3765	00:00:49	49	0.0000
nopath	1	2	5	1	504	01:00:31	3631	01:02:51	3771	00:02:20	140	0.0000
nopath	6	1	3	1	832	01:01:12	3672	01:02:51	3771	00:01:39	99	0.0000
nopath	3	4	12	14	375	01:02:16	3736	01:02:52	3772	00:00:36	36	0.0000
nopath	5	6	9	1	380	01:02:08	3728	01:02:54	3774	00:00:46	46	0.0000
nopath	3	5	3	1	621	01:02:06	3726	01:03:04	3784	00:00:58	58	0.0000	00:01:05
nopath	4	7	3	1	331	01:02:13	3733	01:03:05	3785	00:00:52	52	0.0000
nopath	2	3	9	1	679	01:01:53	3713	01:03:05	3785	00:01:12	72	0.0000
nopath	3	2	3	1	679	01:01:54	3714	01:03:05	3785	00:01:11	71	0.0000
nopath	3	5	6	1	621	01:02:09	3729	01:03:06	3786	00:00:57	57	0.0000
nopath	2	4	13	15	708	01:01:34	3694	01:03:08	3788	00:01:34	94	0.0000
nopath	3	6	9	1	667	01:02:14	3734	01:03:08	3788	00:00:54	54	0.0000
nopath	5	3	3	1	621	01:01:01	3661	01:03:13	3793	00:02:12	132	0.0000
nopath	3	6	6	1	667	01:02:18	3738	01:03:16	3796	00:00:58	58	0.0000
nopath	2	1	12	14	504	01:02:23	3743	01:03:20	3800	00:00:57	57	0.0000
nopath	6	3	9	1	667	01:02:23	3743	01:03:23	3803	00:01:00	60	0.0000
nopath	3	1	3	1	763	01:02:17	3737	01:03:24	3804	00:01:07	67	0.0000
nopath	5	1	3	1	785	01:01:10	3670	01:03:31	3811	00:02:21	141	0.0000
nopath	2	3	3	1	679	01:02:06	3726	01:03:32	3812	00:01:26	86	0.0000
nopath	5	1	9	1	785	01:01:31	3691	01:03:33	3813	00:02:02	122	0.0000
nopath	1	3	9	1	763	01:00:35	3635	01:03:35	3815	00:03:00	180	0.0000
nopath	5	1	3	1	785	01:02:24	3744	01:03:35	3815	00:01:11	71	0.0000
nopath	1	2	12	14	504	01:01:05	3665	01:03:38	3818	00:02:33	153	0.0000
nopath	6	1	10	1	832	01:02:28	3748	01:03:38	3818	00:01:10	70	0.0000
nopath	3	6	3	1	667	01:02:36	3756	01:03:46	3826	00:01:10	70	0.0000
nopath	5	3	12	14	621	01:02:43	3763	01:03:46	3826	00:01:03	63	0.0000
nopath	3	5	5	1	621	01:02:40	3760	01:03:47	3827	00:01:07	67	0.0000
nopath	3	5	3	1	621	01:02:53	3773	01:03:50	3830	00:00:57	57	0.0000
nopath	3	6	3	1	667	01:02:55	3775	01:03:52	3832	00:00:57	57	0.0000
nopath	1	3	3	1	763	01:01:01	3661	01:04:02	3842	00:03:01	181	0.0000	00:01:36
nopath	2	3	5	1	679	01:02:08	3728	01:04:05	3845	00:01:57	117	0.0000
nopath	3	6	10	1	667	01:03:02	3782	01:04:07	3847	00:01:05	65	0.0000
nopath	3	6	3	1	667	01:03:04	3784	01:04:10	3850	00:01:06	66	0.0000
nopath	5	1	2	1	785	01:02:38	3758	01:04:11	3851	00:01:33	93	0.0000
nopath	5	1	5	1	785	01:02:53	3773	01:04:13	3853	00:01:20	80	0.0000
nopath	1	2	3	1	504	01:01:09	3669	01:04:14	3854	00:03:05	185	0.0000
nopath	5	1	5	1	785	01:03:04	3784	01:04:14	3854	00:01:10	70	0.0000
nopath	2	3	2	1	679	01:03:17	3797	01:04:22	3862	00:01:05	65	0.0000
nopath	2	3	3	1	679	01:03:19	3799	01:04:25	3865	00:01:06	66	0.0000
nopath	3	2	3	1	679	01:03:08	3788	01:04:25	3865	00:01:17	77	0.0000
nopath	2	4	5	1	708	01:03:22	3802	01:04:28	3868	00:01:06	66	0.0000
nopath	2	3	9	1	679	01:03:27	3807	01:04:29	3869	00:01:02	62	0.0000
nopath	1	3	3	1	763	01:01:23	3683	01:04:34	3874	00:03:11	191	0.0000
nopath	3	6	9	1	667	01:03:27	3807	01:04:36	3876	00:01:09	69	0.0000
nopath	3	6	5	1	667	01:03:28	3808	01:04:38	3878	00:01:10	70	0.0000
nopath	3	6	12	14	667	01:03:31	3811	01:04:43	3883	00:01:12	72	0.0000
nopath	5	3	9	1	621	01:03:25	3805	01:04:43	3883	00:01:18	78	0.0000
nopath	2	1	9	1	504	01:04:07	3847	01:04:49	3889	00:00:42	42	0.0000
nopath	5	7	6	1	577	01:03:40	3820	01:04:49	3889	00:01:09	69	0.0000
nopath	5	1	5	1	785	01:03:18	3798	01:04:51	3891	00:01:33	93	0.0000
nopath	1	6	2	1	832	01:01:03	3663	01:04:56	3896	00:03:53	233	0.0000
nopath	5	1	9	1	785	01:03:53	3833	01:04:56	3896	00:01:03	63	0.0000
nopath	2	5	12	14	701	01:03:02	3782	01:04:58	3898	00:01:56	116	0.0000
nopath	1	3	13	15	763	01:01:52	3712	01:05:05	3905	00:03:13	193	0.0000	00:03:12
nopath	1	7	6	1	542	01:03:02	3782	01:05:06	3906	00:02:04	124	0.0000
nopath	2	3	3	1	679	01:03:34	3814	01:05:07	3907	00:01:33	93	0.0000
nopath	2	4	10	1	708	01:03:44	3824	01:05:10	3910	00:01:26	86	0.0000
nopath	2	3	13	15	679	01:04:01	3841	01:05:12	3912	00:01:11	71	0.0000
nopath	1	3	5	1	763	01:02:09	3729	01:05:14	3914	00:03:05	185	0.0000
nopath	3	6	3	1	667	01:03:37	3817	01:05:16	3916	00:01:39	99	0.0000
nopath	2	1	3	1	504	01:04:08	3848	01:05:17	3917	00:01:09	69	0.0000
nopath	3	6	9	1	667	01:03:45	3825	01:05:18	3918	00:01:33	93	0.0000
nopath	3	6	10	1	667	01:04:04	3844	01:05:20	3920	00:01:16	76	0.0000
nopath	3	6	9	1	667	01:04:11	3851	01:05:22	3922	00:01:11	71	0.0000
nopath	6	1	12	14	832	01:03:41	3821	01:05:22	3922	00:01:41	101	0.0000
nopath	3	6	3	1	667	01:04:29	3869	01:05:24	3924	00:00:55	55	0.0000
nopath	1	3	5	1	763	01:02:14	3734	01:05:42	3942	00:03:28	208	0.0000
nopath	1	3	12	14	763	01:02:36	3756	01:05:45	3945	00:03:09	189	0.0000
nopath	2	3	12	14	679	01:04:15	3855	01:05:48	3948	00:01:33	93	0.0000
nopath	1	4	10	1	792	01:03:14	3794	01:05:51	3951	00:02:37	157	0.0000
nopath	1	3	5	1	763	01:03:17	3797	01:05:52	3952	00:02:35	155	0.0000
nopath	3	5	7	1	621	01:04:42	3882	01:05:55	3955	00:01:13	73	0.0000
nopath	1	3	3	1	763	01:03:37	3817	01:05:55	3955	00:02:18	138	0.0000
nopath	6	2	3	1	748	01:04:35	3875	01:05:55	3955	00:01:20	80	0.0000
nopath	2	1	5	1	504	01:05:07	3907	01:05:57	3957	00:00:50	50	0.0000
nopath	1	4	5	1	792	01:03:44	3824	01:05:58	3958	00:02:14	134	0.0000
nopath	3	6	4	1	667	01:04:46	3886	01:05:58	3958	00:01:12	72	0.0000
nopath	4	1	3	1	792	01:04:29	3869	01:05:58	3958	00:01:29	89	0.0000
nopath	2	4	5	1	708	01:04:40	3880	01:06:00	3960	00:01:20	80	0.0000	00:01:21
nopath	4	1	6	1	792	01:04:22	3862	01:06:00	3960	00:01:38	98	0.0000
nopath	2	3	3	1	679	01:04:42	3882	01:06:01	3961	00:01:19	79	0.0000
nopath	3	6	12	14	667	01:04:49	3889	01:06:01	3961	00:01:12	72	0.0000
nopath	3	6	6	1	667	01:04:55	3895	01:06:03	3963	00:01:08	68	0.0000
nopath	2	4	12	14	708	01:04:44	3884	01:06:04	3964	00:01:20	80	0.0000
nopath	3	6	2	1	667	01:05:05	3905	01:06:05	3965	00:01:00	60	0.0000
nopath	5	1	3	1	785	01:04:58	3898	01:06:06	3966	00:01:08	68	0.0000
nopath	2	4	3	1	708	01:04:45	3885	01:06:06	3966	00:01:21	81	0.0000
nopath	1	5	12	14	785	01:01:07	3667	01:06:15	3975	00:05:08	308	0.0000
nopath	4	2	5	1	708	01:04:54	3894	01:06:15	3975	00:01:21	81	0.0000
nopath	6	7	12	14	624	01:04:54	3894	01:06:18	3978	00:01:24	84	0.0000
nopath	1	6	9	1	832	01:02:02	3722	01:06:20	3980	00:04:18	258	0.0000
nopath	2	3	9	1	679	01:04:53	3893	01:06:22	3982	00:01:29	89	0.0000
nopath	6	7	5	1	624	01:05:01	3901	01:06:25	3985	00:01:24	84	0.0000
nopath	2	3	12	14	679	01:04:57	3897	01:06:25	3985	00:01:28	88	0.0000
nopath	5	6	3	1	380	01:05:20	3920	01:06:27	3987	00:01:07	67	0.0000
nopath	5	6	12	14	380	01:05:47	3947	01:06:29	3989	00:00:42	42	0.0000
nopath	5	2	3	1	701	01:05:12	3912	01:06:35	3995	00:01:23	83	0.0000
nopath	2	3	5	1	679	01:05:17	3917	01:06:35	3995	00:01:18	78	0.0000
nopath	3	6	3	1	667	01:05:12	3912	01:06:36	3996	00:01:24	84	0.0000
nopath	6	2	6	1	748	01:04:56	3896	01:06:39	3999	00:01:43	103	0.0000
nopath	3	6	12	14	667	01:05:17	3917	01:06:40	4000	00:01:23	83	0.0000
nopath	2	1	9	1	504	01:05:58	3958	01:06:40	4000	00:00:42	42	0.0000
nopath	6	2	3	1	748	01:05:15	3915	01:06:42	4002	00:01:27	87	0.0000
nopath	1	5	10	1	785	01:03:39	3819	01:06:43	4003	00:03:04	184	0.0000
nopath	6	1	12	14	832	01:04:55	3895	01:06:44	4004	00:01:49	109	0.0000
nopath	1	2	5	1	504	01:03:51	3831	01:06:45	4005	00:02:54	174	0.0000
nopath	2	5	12	14	701	01:05:29	3929	01:06:47	4007	00:01:18	78	0.0000
nopath	2	4	3	1	708	01:05:32	3932	01:06:55	4015	00:01:23	83	0.0000
nopath	4	2	12	14	708	01:05:50	3950	01:06:56	4016	00:01:06	66	0.0000
nopath	3	5	3	1	621	01:05:25	3925	01:07:06	4026	00:01:41	101	0.0000	00:01:11
nopath	6	3	9	1	667	01:05:59	3959	01:07:06	4026	00:01:07	67	0.0000
nopath	6	7	3	1	624	01:05:52	3952	01:07:07	4027	00:01:15	75	0.0000
nopath	3	6	5	1	667	01:05:38	3938	01:07:08	4028	00:01:30	90	0.0000
nopath	1	3	6	1	763	01:03:56	3836	01:07:12	4032	00:03:16	196	0.0000
nopath	2	4	6	1	708	01:06:11	3971	01:07:17	4037	00:01:06	66	0.0000
nopath	4	3	5	1	375	01:06:44	4004	01:07:20	4040	00:00:36	36	0.0000
nopath	6	3	5	1	667	01:06:25	3985	01:07:33	4053	00:01:08	68	0.0000
nopath	6	3	10	1	667	01:06:36	3996	01:07:35	4055	00:00:59	59	0.0000
nopath	4	1	3	1	792	01:06:23	3983	01:07:39	4059	00:01:16	76	0.0000
nopath	3	5	6	1	621	01:06:32	3992	01:07:45	4065	00:01:13	73	0.0000
nopath	6	5	6	1	380	01:07:02	4022	01:07:49	4069	00:00:47	47	0.0000
nopath	2	3	6	1	679	01:06:45	4005	01:07:52	4072	00:01:07	67	0.0000
nopath	2	4	9	1	708	01:06:52	4012	01:07:56	4076	00:01:04	64	0.0000
nopath	5	1	5	1	785	01:06:20	3980	01:07:56	4076	00:01:36	96	0.0000
nopath	3	6	10	1	667	01:06:45	4005	01:07:56	4076	00:01:11	71	0.0000
nopath	1	2	5	1	504	01:04:07	3847	01:07:58	4078	00:03:51	231	0.0000
nopath	5	1	2	1	785	01:06:43	4003	01:07:58	4078	00:01:15	75	0.0000
nopath	3	6	12	14	667	01:06:57	4017	01:08:02	4082	00:01:05	65	0.0000	00:01:10
nopath	3	6	13	15	667	01:07:03	4023	01:08:05	4085	00:01:02	62	0.0000
nopath	4	2	5	1	708	01:06:42	4002	01:08:05	4085	00:01:23	83	0.0000
nopath	3	5	12	14	621	01:07:15	4035	01:08:08	4088	00:00:53	53	0.0000
nopath	3	2	12	14	679	01:06:47	4007	01:08:08	4088	00:01:21	81	0.0000
nopath	6	3	3	1	667	01:07:20	4040	01:08:10	4090	00:00:50	50	0.0000
nopath	2	3	9	1	679	01:06:55	4015	01:08:22	4102	00:01:27	87	0.0000
nopath	5	6	12	14	380	01:07:43	4063	01:08:23	4103	00:00:40	40	0.0000
nopath	2	3	6	1	679	01:07:14	4034	01:08:27	4107	00:01:13	73	0.0000
nopath	2	4	12	14	708	01:07:15	4035	01:08:31	4111	00:01:16	76	0.0000
nopath	6	2	12	14	748	01:07:00	4020	01:08:31	4111	00:01:31	91	0.0000
nopath	5	1	13	15	785	01:06:58	4018	01:08:35	4115	00:01:37	97	0.0000
nopath	2	3	13	15	679	01:07:16	4036	01:08:35	4115	00:01:19	79	0.0000
nopath	3	6	5	1	667	01:07:18	4038	01:08:36	4116	00:01:18	78	0.0000
nopath	5	1	5	1	785	01:07:00	4020	01:08:37	4117	00:01:37	97	0.0000
nopath	3	6	3	1	667	01:07:28	4048	01:08:38	4118	00:01:10	70	0.0000
nopath	3	5	12	14	621	01:07:36	4056	01:08:40	4120	00:01:04	64	0.0000
nopath	3	6	12	14	667	01:07:43	4063	01:08:43	4123	00:01:00	60	0.0000
nopath	5	4	12	14	650	01:07:31	4051	01:08:50	4130	00:01:19	79	0.0000
nopath	5	1	9	1	785	01:07:37	4057	01:08:50	4130	00:01:13	73	0.0000
nopath	1	2	12	14	504	01:05:46	3946	01:08:50	4130	00:03:04	184	0.0000
nopath	4	2	3	1	708	01:07:48	4068	01:08:55	4135	00:01:07	67	0.0000
nopath	2	4	12	14	708	01:07:41	4061	01:08:56	4136	00:01:15	75	0.0000
nopath	1	3	13	15	763	01:04:23	3863	01:08:57	4137	00:04:34	274	0.0000
nopath	1	3	3	1	763	01:04:24	3864	01:08:59	4139	00:04:35	275	0.0000
nopath	1	3	3	1	763	01:04:31	3871	01:09:01	4141	00:04:30	270	0.0000	00:03:30
nopath	1	3	3	1	763	01:04:42	3882	01:09:04	4144	00:04:22	262	0.0000
nopath	3	2	5	1	679	01:07:53	4073	01:09:09	4149	00:01:16	76	0.0000
nopath	3	6	5	1	667	01:07:59	4079	01:09:16	4156	00:01:17	77	0.0000
nopath	1	3	3	1	763	01:04:53	3893	01:09:22	4162	00:04:29	269	0.0000
nopath	1	4	10	1	792	01:05:31	3931	01:09:26	4166	00:03:55	235	0.0000
nopath	1	5	9	1	785	01:05:03	3903	01:09:33	4173	00:04:30	270	0.0000
nopath	1	7	3	1	542	01:06:36	3996	01:09:35	4175	00:02:59	179	0.0000
nopath	5	1	10	1	785	01:08:39	4119	01:09:40	4180	00:01:01	61	0.0000
nopath	6	2	3	1	748	01:08:44	4124	01:09:40	4180	00:00:56	56	0.0000
nopath	1	2	9	1	504	01:07:23	4043	01:09:44	4184	00:02:21	141	0.0000
nopath	3	5	3	1	621	01:08:00	4080	01:09:45	4185	00:01:45	105	0.0000
nopath	2	3	13	15	679	01:08:17	4097	01:09:45	4185	00:01:28	88	0.0000
nopath	2	4	12	14	708	01:08:23	4103	01:09:47	4187	00:01:24	84	0.0000
nopath	3	6	9	1	667	01:08:24	4104	01:09:57	4197	00:01:33	93	0.0000
nopath	3	6	5	1	667	01:08:35	4115	01:10:00	4200	00:01:25	85	0.0000	00:01:15
nopath	3	7	13	15	302	01:08:41	4121	01:10:04	4204	00:01:23	83	0.0000
nopath	4	2	3	1	708	01:08:45	4125	01:10:06	4206	00:01:21	81	0.0000
nopath	3	1	9	1	763	01:08:22	4102	01:10:12	4212	00:01:50	110	0.0000
nopath	2	3	12	14	679	01:08:27	4107	01:10:13	4213	00:01:46	106	0.0000
nopath	3	5	5	1	621	01:08:40	4120	01:10:15	4215	00:01:35	95	0.0000
nopath	1	3	9	1	763	01:06:08	3968	01:10:15	4215	00:04:07	247	0.0000
nopath	3	6	5	1	667	01:08:50	4130	01:10:21	4221	00:01:31	91	0.0000
nopath	6	3	3	1	667	01:09:28	4168	01:10:23	4223	00:00:55	55	0.0000
nopath	6	1	6	1	832	01:09:20	4160	01:10:23	4223	00:01:03	63	0.0000
nopath	3	6	5	1	667	01:09:10	4150	01:10:24	4224	00:01:14	74	0.0000
nopath	3	6	12	14	667	01:09:12	4152	01:10:26	4226	00:01:14	74	0.0000
nopath	3	6	7	1	667	01:09:15	4155	01:10:28	4228	00:01:13	73	0.0000
nopath	1	2	13	15	504	01:08:39	4119	01:10:31	4231	00:01:52	112	0.0000
nopath	1	3	3	1	763	01:07:27	4047	01:10:42	4242	00:03:15	195	0.0000
nopath	1	3	6	1	763	01:08:02	4082	01:10:44	4244	00:02:42	162	0.0000
nopath	2	1	12	14	504	01:10:00	4200	01:10:50	4250	00:00:50	50	0.0000
nopath	6	2	2	1	748	01:09:31	4171	01:10:55	4255	00:01:24	84	0.0000
nopath	3	5	13	15	621	01:09:24	4164	01:10:57	4257	00:01:33	93	0.0000
nopath	3	6	12	14	667	01:09:26	4166	01:11:00	4260	00:01:34	94	0.0000	00:01:21
nopath	3	6	13	15	667	01:09:27	4167	01:11:04	4264	00:01:37	97	0.0000
nopath	3	6	12	14	667	01:09:36	4176	01:11:06	4266	00:01:30	90	0.0000
nopath	6	1	10	1	832	01:10:03	4203	01:11:06	4266	00:01:03	63	0.0000
nopath	2	4	13	15	708	01:08:48	4128	01:11:08	4268	00:02:20	140	0.0000
nopath	1	2	10	1	504	01:09:51	4191	01:11:08	4268	00:01:17	77	0.0000
nopath	3	6	13	15	667	01:09:47	4187	01:11:08	4268	00:01:21	81	0.0000
nopath	2	3	10	1	679	01:09:25	4165	01:11:08	4268	00:01:43	103	0.0000
nopath	2	4	2	1	708	01:09:03	4143	01:11:10	4270	00:02:07	127	0.0000
nopath	1	4	12	14	792	01:08:15	4095	01:11:12	4272	00:02:57	177	0.0000
nopath	1	3	2	1	763	01:08:38	4118	01:11:13	4273	00:02:35	155	0.0000
nopath	4	2	3	1	708	01:10:04	4204	01:11:15	4275	00:01:11	71	0.0000
nopath	2	4	5	1	708	01:09:39	4179	01:11:17	4277	00:01:38	98	0.0000
nopath	5	3	3	1	621	01:08:54	4134	01:11:23	4283	00:02:29	149	0.0000
nopath	5	3	5	1	621	01:09:43	4183	01:11:25	4285	00:01:42	102	0.0000
nopath	5	6	3	1	380	01:10:27	4227	01:11:26	4286	00:00:59	59	0.0000
nopath	4	1	9	1	792	01:10:26	4226	01:11:34	4294	00:01:08	68	0.0000
nopath	6	2	6	1	748	01:10:26	4226	01:11:35	4295	00:01:09	69	0.0000
nopath	3	6	12	14	667	01:09:54	4194	01:11:37	4297	00:01:43	103	0.0000
nopath	5	3	5	1	621	01:10:07	4207	01:11:38	4298	00:01:31	91	0.0000
nopath	2	3	6	1	679	01:10:07	4207	01:11:42	4302	00:01:35	95	0.0000
nopath	1	3	3	1	763	01:08:40	4120	01:11:45	4305	00:03:05	185	0.0000
nopath	1	3	3	1	763	01:09:23	4163	01:11:47	4307	00:02:24	144	0.0000
nopath	1	3	5	1	763	01:10:07	4207	01:11:49	4309	00:01:42	102	0.0000
nopath	3	6	13	15	667	01:09:55	4195	01:11:50	4310	00:01:55	115	0.0000
nopath	2	3	13	15	679	01:10:20	4220	01:11:53	4313	00:01:33	93	0.0000
nopath	2	3	6	1	679	01:10:23	4223	01:11:55	4315	00:01:32	92	0.0000
nopath	2	6	5	1	748	01:10:15	4215	01:11:56	4316	00:01:41	101	0.0000
nopath	1	5	12	14	785	01:09:28	4168	01:11:57	4317	00:02:29	149	0.0000
nopath	6	2	3	1	748	01:10:45	4245	01:11:59	4319	00:01:14	74	0.0000
nopath	5	3	9	1	621	01:10:16	4216	01:12:03	4323	00:01:47	107	0.0000	00:01:38
nopath	3	4	2	1	375	01:10:32	4232	01:12:06	4326	00:01:34	94	0.0000
nopath	6	7	3	1	624	01:11:15	4275	01:12:12	4332	00:00:57	57	0.0000
nopath	4	2	2	1	708	01:10:51	4251	01:12:15	4335	00:01:24	84	0.0000
nopath	3	6	3	1	667	01:09:56	4196	01:12:16	4336	00:02:20	140	0.0000
nopath	3	6	10	1	667	01:09:59	4199	01:12:18	4338	00:02:19	139	0.0000
nopath	3	7	13	15	302	01:11:15	4275	01:12:20	4340	00:01:05	65	0.0000
nopath	3	6	10	1	667	01:10:09	4209	01:12:20	4340	00:02:11	131	0.0000
nopath	3	6	5	1	667	01:10:17	4217	01:12:22	4342	00:02:05	125	0.0000
nopath	2	3	9	1	679	01:10:46	4246	01:12:22	4342	00:01:36	96	0.0000
nopath	3	6	9	1	667	01:10:19	4219	01:12:24	4344	00:02:05	125	0.0000
nopath	2	3	12	14	679	01:10:51	4251	01:12:25	4345	00:01:34	94	0.0000
nopath	1	3	3	1	763	01:10:14	4214	01:12:27	4347	00:02:13	133	0.0000
nopath	2	1	12	14	504	01:11:30	4290	01:12:28	4348	00:00:58	58	0.0000
nopath	1	3	12	14	763	01:10:52	4252	01:12:30	4350	00:01:38	98	0.0000
nopath	3	6	12	14	667	01:10:55	4255	01:12:32	4352	00:01:37	97	0.0000
nopath	3	6	7	1	667	01:11:21	4281	01:12:37	4357	00:01:16	76	0.0000
nopath	6	2	12	14	748	01:11:32	4292	01:12:40	4360	00:01:08	68	0.0000
nopath	1	2	9	1	504	01:11:32	4292	01:12:43	4363	00:01:11	71	0.0000
nopath	1	2	3	1	504	01:11:37	4297	01:12:47	4367	00:01:10	70	0.0000
nopath	5	4	5	1	650	01:11:22	4282	01:12:51	4371	00:01:29	89	0.0000
nopath	4	1	3	1	792	01:11:32	4292	01:13:09	4389	00:01:37	97	0.0000	00:01:22
nopath	2	4	3	1	708	01:11:34	4294	01:13:15	4395	00:01:41	101	0.0000
nopath	2	3	9	1	679	01:12:04	4324	01:13:17	4397	00:01:13	73	0.0000
nopath	2	3	9	1	679	01:12:13	4333	01:13:19	4399	00:01:06	66	0.0000
nopath	2	4	5	1	708	01:12:21	4341	01:13:22	4402	00:01:01	61	0.0000
nopath	6	1	12	14	832	01:12:09	4329	01:13:22	4402	00:01:13	73	0.0000
nopath	3	6	3	1	667	01:11:28	4288	01:13:26	4406	00:01:58	118	0.0000
nopath	3	6	3	1	667	01:12:12	4332	01:13:28	4408	00:01:16	76	0.0000
nopath	6	1	3	1	832	01:12:26	4346	01:13:29	4409	00:01:03	63	0.0000
nopath	3	6	5	1	667	01:12:26	4346	01:13:30	4410	00:01:04	64	0.0000
nopath	3	6	5	1	667	01:12:31	4351	01:13:32	4412	00:01:01	61	0.0000
nopath	3	6	12	14	667	01:12:39	4359	01:13:35	4415	00:00:56	56	0.0000
nopath	3	2	6	1	679	01:12:19	4339	01:13:35	4415	00:01:16	76	0.0000
nopath	4	2	3	1	708	01:12:45	4365	01:13:39	4419	00:00:54	54	0.0000
nopath	1	4	3	1	792	01:12:29	4349	01:13:45	4425	00:01:16	76	0.0000
nopath	1	4	12	14	792	01:12:33	4353	01:13:47	4427	00:01:14	74	0.0000
nopath	2	4	5	1	708	01:12:48	4368	01:13:56	4436	00:01:08	68	0.0000
nopath	5	1	5	1	785	01:11:50	4310	01:14:01	4441	00:02:11	131	0.0000	00:01:27
nopath	5	1	5	1	785	01:12:32	4352	01:14:03	4443	00:01:31	91	0.0000
nopath	6	3	3	1	667	01:12:30	4350	01:14:03	4443	00:01:33	93	0.0000
nopath	3	4	10	1	375	01:13:16	4396	01:14:09	4449	00:00:53	53	0.0000
nopath	4	2	5	1	708	01:13:11	4391	01:14:15	4455	00:01:04	64	0.0000
nopath	1	3	3	1	763	01:12:54	4374	01:14:17	4457	00:01:23	83	0.0000
nopath	4	2	4	1	708	01:13:21	4401	01:14:17	4457	00:00:56	56	0.0000
nopath	2	4	13	15	708	01:13:01	4381	01:14:18	4458	00:01:17	77	0.0000
nopath	3	6	13	15	667	01:12:41	4361	01:14:20	4460	00:01:39	99	0.0000
nopath	1	3	3	1	763	01:13:01	4381	01:14:20	4460	00:01:19	79	0.0000
nopath	3	6	6	1	667	01:13:09	4389	01:14:27	4467	00:01:18	78	0.0000
nopath	2	1	12	14	504	01:13:41	4421	01:14:33	4473	00:00:52	52	0.0000
nopath	5	3	3	1	621	01:13:15	4395	01:14:33	4473	00:01:18	78	0.0000
nopath	5	1	3	1	785	01:13:37	4417	01:14:41	4481	00:01:04	64	0.0000
nopath	6	4	13	15	696	01:13:33	4413	01:14:42	4482	00:01:09	69	0.0000
nopath	2	3	5	1	679	01:13:36	4416	01:14:44	4484	00:01:08	68	0.0000
nopath	2	4	5	1	708	01:13:24	4404	01:14:45	4485	00:01:21	81	0.0000
nopath	6	1	3	1	832	01:13:43	4423	01:14:48	4488	00:01:05	65	0.0000
nopath	1	4	3	1	792	01:13:49	4429	01:14:56	4496	00:01:07	67	0.0000
nopath	6	1	13	15	832	01:13:53	4433	01:14:59	4499	00:01:06	66	0.0000
nopath	6	3	6	1	667	01:13:45	4425	01:15:03	4503	00:01:18	78	0.0000	00:01:10
nopath	5	1	9	1	785	01:13:59	4439	01:15:06	4506	00:01:07	67	0.0000
nopath	3	6	6	1	667	01:13:26	4406	01:15:06	4506	00:01:40	100	0.0000
nopath	5	1	5	1	785	01:14:00	4440	01:15:08	4508	00:01:08	68	0.0000
nopath	3	6	7	1	667	01:13:57	4437	01:15:09	4509	00:01:12	72	0.0000
nopath	5	4	13	15	650	01:14:12	4452	01:15:17	4517	00:01:05	65	0.0000
nopath	3	6	9	1	667	01:14:28	4468	01:15:26	4526	00:00:58	58	0.0000
nopath	5	1	10	1	785	01:14:18	4458	01:15:31	4531	00:01:13	73	0.0000
nopath	1	3	2	1	763	01:14:08	4448	01:15:32	4532	00:01:24	84	0.0000
nopath	1	2	12	14	504	01:14:40	4480	01:15:35	4535	00:00:55	55	0.0000
nopath	6	1	12	14	832	01:14:31	4471	01:15:36	4536	00:01:05	65	0.0000
nopath	2	3	9	1	679	01:14:35	4475	01:15:37	4537	00:01:02	62	0.0000
nopath	1	7	5	1	542	01:14:55	4495	01:15:44	4544	00:00:49	49	0.0000
nopath	5	3	3	1	621	01:14:58	4498	01:15:53	4553	00:00:55	55	0.0000
nopath	3	1	10	1	763	01:14:41	4481	01:15:54	4554	00:01:13	73	0.0000
nopath	3	6	5	1	667	01:14:44	4484	01:15:56	4556	00:01:12	72	0.0000
nopath	4	2	13	15	708	01:15:02	4502	01:15:58	4558	00:00:56	56	0.0000
nopath	3	6	12	14	667	01:15:00	4500	01:15:58	4558	00:00:58	58	0.0000
nopath	6	2	12	14	748	01:14:50	4490	01:16:06	4566	00:01:16	76	0.0000	00:01:16
nopath	5	4	5	1	650	01:15:02	4502	01:16:09	4569	00:01:07	67	0.0000
nopath	1	3	3	1	763	01:14:43	4483	01:16:12	4572	00:01:29	89	0.0000
nopath	2	3	2	1	679	01:15:12	4512	01:16:15	4575	00:01:03	63	0.0000
nopath	2	4	13	15	708	01:15:19	4519	01:16:19	4579	00:01:00	60	0.0000
nopath	3	6	12	14	667	01:15:27	4527	01:16:22	4582	00:00:55	55	0.0000
nopath	3	2	6	1	679	01:15:17	4517	01:16:25	4585	00:01:08	68	0.0000
nopath	2	6	5	1	748	01:15:10	4510	01:16:26	4586	00:01:16	76	0.0000
nopath	4	1	3	1	792	01:15:29	4529	01:16:43	4603	00:01:14	74	0.0000
nopath	2	3	9	1	679	01:15:31	4531	01:16:47	4607	00:01:16	76	0.0000
nopath	1	4	13	15	792	01:15:28	4528	01:16:48	4608	00:01:20	80	0.0000
nopath	2	3	6	1	679	01:15:43	4543	01:16:50	4610	00:01:07	67	0.0000
nopath	6	1	9	1	832	01:15:08	4508	01:16:51	4611	00:01:43	103	0.0000
nopath	2	3	3	1	679	01:15:48	4548	01:16:52	4612	00:01:04	64	0.0000
nopath	1	2	10	1	504	01:15:48	4548	01:16:53	4613	00:01:05	65	0.0000
nopath	2	3	9	1	679	01:15:57	4557	01:16:55	4615	00:00:58	58	0.0000
nopath	3	6	3	1	667	01:15:33	4533	01:16:56	4616	00:01:23	83	0.0000
nopath	5	7	9	1	577	01:15:59	4559	01:17:07	4627	00:01:08	68	0.0000	00:01:09
nopath	4	6	12	14	696	01:16:02	4562	01:17:08	4628	00:01:06	66	0.0000
nopath	1	2	13	15	504	01:16:15	4575	01:17:08	4628	00:00:53	53	0.0000
nopath	1	4	3	1	792	01:15:40	4540	01:17:25	4645	00:01:45	105	0.0000
nopath	2	1	2	1	504	01:16:39	4599	01:17:31	4651	00:00:52	52	0.0000
nopath	3	6	2	1	667	01:16:36	4596	01:17:36	4656	00:01:00	60	0.0000
nopath	6	2	9	1	748	01:16:20	4580	01:17:37	4657	00:01:17	77	0.0000
nopath	3	6	7	1	667	01:16:45	4605	01:17:38	4658	00:00:53	53	0.0000
nopath	6	2	12	14	748	01:16:24	4584	01:17:39	4659	00:01:15	75	0.0000
nopath	5	1	6	1	785	01:16:13	4573	01:17:41	4661	00:01:28	88	0.0000
nopath	1	2	3	1	504	01:16:24	4584	01:17:44	4664	00:01:20	80	0.0000
nopath	5	7	10	1	577	01:16:46	4606	01:17:47	4667	00:01:01	61	0.0000
nopath	1	2	3	1	504	01:17:00	4620	01:17:48	4668	00:00:48	48	0.0000
nopath	4	1	3	1	792	01:16:59	4619	01:18:04	4684	00:01:05	65	0.0000	00:01:09
nopath	5	7	9	1	577	01:17:04	4624	01:18:19	4699	00:01:15	75	0.0000
nopath	3	6	13	15	667	01:17:08	4628	01:18:20	4700	00:01:12	72	0.0000
nopath	6	1	5	1	832	01:16:51	4611	01:18:21	4701	00:01:30	90	0.0000
nopath	3	6	5	1	667	01:17:12	4632	01:18:21	4701	00:01:09	69	0.0000
nopath	6	1	9	1	832	01:17:15	4635	01:18:23	4703	00:01:08	68	0.0000
nopath	3	6	10	1	667	01:17:33	4653	01:18:24	4704	00:00:51	51	0.0000
nopath	5	2	12	14	701	01:17:17	4637	01:18:24	4704	00:01:07	67	0.0000
nopath	2	4	13	15	708	01:16:34	4594	01:18:28	4708	00:01:54	114	0.0000
nopath	2	4	9	1	708	01:16:41	4601	01:18:29	4709	00:01:48	108	0.0000
nopath	2	4	3	1	708	01:17:33	4653	01:18:31	4711	00:00:58	58	0.0000
nopath	5	1	12	14	785	01:17:20	4640	01:18:32	4712	00:01:12	72	0.0000
nopath	5	3	12	14	621	01:17:21	4641	01:18:44	4724	00:01:23	83	0.0000
nopath	2	1	12	14	504	01:17:58	4678	01:18:47	4727	00:00:49	49	0.0000
nopath	5	3	13	15	621	01:17:22	4642	01:18:49	4729	00:01:27	87	0.0000
nopath	6	3	3	1	667	01:17:41	4661	01:18:50	4730	00:01:09	69	0.0000
nopath	6	1	3	1	832	01:17:16	4636	01:19:01	4741	00:01:45	105	0.0000	00:01:20
nopath	3	5	3	1	621	01:18:26	4706	01:19:15	4755	00:00:49	49	0.0000
nopath	2	3	12	14	679	01:18:23	4703	01:19:27	4767	00:01:04	64	0.0000
nopath	2	3	3	1	679	01:18:25	4705	01:19:29	4769	00:01:04	64	0.0000
nopath	5	1	13	15	785	01:18:12	4692	01:19:35	4775	00:01:23	83	0.0000
nopath	6	1	5	1	832	01:18:12	4692	01:19:36	4776	00:01:24	84	0.0000
nopath	1	2	12	14	504	01:17:24	4644	01:19:42	4782	00:02:18	138	0.0000
nopath	6	1	3	1	832	01:18:36	4716	01:19:43	4783	00:01:07	67	0.0000
nopath	6	3	5	1	667	01:18:34	4714	01:19:43	4783	00:01:09	69	0.0000
nopath	1	2	9	1	504	01:17:34	4654	01:19:46	4786	00:02:12	132	0.0000
nopath	1	3	5	1	763	01:17:45	4665	01:20:04	4804	00:02:19	139	0.0000	00:02:31
nopath	4	3	9	1	375	01:19:14	4754	01:20:05	4805	00:00:51	51	0.0000
nopath	5	2	3	1	701	01:18:42	4722	01:20:15	4815	00:01:33	93	0.0000
nopath	2	1	3	1	504	01:19:34	4774	01:20:15	4815	00:00:41	41	0.0000
nopath	6	2	2	1	748	01:19:04	4744	01:20:17	4817	00:01:13	73	0.0000
nopath	1	2	10	1	504	01:17:50	4670	01:20:21	4821	00:02:31	151	0.0000
nopath	5	3	12	14	621	01:19:32	4772	01:20:23	4823	00:00:51	51	0.0000
nopath	3	6	10	1	667	01:19:09	4749	01:20:26	4826	00:01:17	77	0.0000
nopath	3	6	7	1	667	01:19:11	4751	01:20:28	4828	00:01:17	77	0.0000
nopath	3	6	3	1	667	01:19:21	4761	01:20:30	4830	00:01:09	69	0.0000
nopath	1	3	5	1	763	01:18:09	4689	01:20:42	4842	00:02:33	153	0.0000
nopath	1	3	5	1	763	01:18:29	4709	01:20:45	4845	00:02:16	136	0.0000
nopath	3	6	3	1	667	01:19:34	4774	01:20:47	4847	00:01:13	73	0.0000
nopath	3	6	9	1	667	01:19:42	4782	01:20:49	4849	00:01:07	67	0.0000
nopath	2	6	12	14	748	01:18:28	4708	01:20:57	4857	00:02:29	149	0.0000
nopath	5	1	13	15	785	01:19:46	4786	01:21:05	4865	00:01:19	79	0.0000	00:01:16
nopath	6	2	12	14	748	01:20:13	4813	01:21:10	4870	00:00:57	57	0.0000
nopath	2	4	2	1	708	01:20:04	4804	01:21:15	4875	00:01:11	71	0.0000
nopath	2	4	6	1	708	01:20:09	4809	01:21:17	4877	00:01:08	68	0.0000
nopath	3	4	3	1	375	01:20:49	4849	01:21:26	4886	00:00:37	37	0.0000
nopath	6	3	3	1	667	01:20:44	4844	01:21:35	4895	00:00:51	51	0.0000
nopath	3	2	12	14	679	01:19:43	4783	01:21:36	4896	00:01:53	113	0.0000
nopath	2	1	3	1	504	01:20:54	4854	01:21:47	4907	00:00:53	53	0.0000
nopath	3	6	5	1	667	01:20:52	4852	01:21:48	4908	00:00:56	56	0.0000
nopath	4	7	3	1	331	01:21:18	4878	01:21:54	4914	00:00:36	36	0.0000
nopath	2	4	12	14	708	01:21:05	4865	01:22:00	4920	00:00:55	55	0.0000	00:01:22
nopath	2	3	5	1	679	01:21:08	4868	01:22:03	4923	00:00:55	55	0.0000
nopath	2	1	13	15	504	01:21:16	4876	01:22:04	4924	00:00:48	48	0.0000
nopath	6	2	2	1	748	01:20:48	4848	01:22:05	4925	00:01:17	77	0.0000
nopath	4	2	3	1	708	01:21:30	4890	01:22:25	4945	00:00:55	55	0.0000
nopath	6	7	10	1	624	01:21:25	4885	01:22:27	4947	00:01:02	62	0.0000
nopath	4	1	10	1	792	01:21:38	4898	01:22:41	4961	00:01:03	63	0.0000
nopath	3	5	9	1	621	01:21:53	4913	01:22:45	4965	00:00:52	52	0.0000
nopath	2	4	12	14	708	01:21:52	4912	01:22:46	4966	00:00:54	54	0.0000
nopath	5	1	7	1	785	01:19:48	4788	01:22:51	4971	00:03:03	183	0.0000
nopath	2	4	6	1	708	01:22:00	4920	01:22:52	4972	00:00:52	52	0.0000
nopath	5	1	5	1	785	01:21:36	4896	01:22:53	4973	00:01:17	77	0.0000
nopath	3	5	13	15	621	01:22:02	4922	01:22:56	4976	00:00:54	54	0.0000
nopath	1	2	5	1	504	01:22:21	4941	01:23:05	4985	00:00:44	44	0.0000	00:01:53
nopath	5	4	5	1	650	01:21:52	4912	01:23:08	4988	00:01:16	76	0.0000
nopath	4	1	12	14	792	01:22:23	4943	01:23:28	5008	00:01:05	65	0.0000
nopath	5	7	12	14	577	01:22:02	4922	01:23:28	5008	00:01:26	86	0.0000
nopath	2	4	10	1	708	01:22:43	4963	01:23:45	5025	00:01:02	62	0.0000
nopath	3	6	13	15	667	01:22:46	4966	01:23:49	5029	00:01:03	63	0.0000
nopath	2	4	3	1	708	01:23:01	4981	01:23:54	5034	00:00:53	53	0.0000
nopath	2	1	12	14	504	01:23:11	4991	01:23:57	5037	00:00:46	46	0.0000
nopath	5	1	9	1	785	01:22:14	4934	01:24:01	5041	00:01:47	107	0.0000	00:02:02
nopath	5	3	3	1	621	01:23:09	4989	01:24:03	5043	00:00:54	54	0.0000
nopath	1	7	3	1	542	01:23:16	4996	01:24:03	5043	00:00:47	47	0.0000
nopath	5	1	12	14	785	01:22:52	4972	01:24:04	5044	00:01:12	72	0.0000
nopath	6	7	12	14	624	01:22:45	4965	01:24:12	5052	00:01:27	87	0.0000
nopath	1	7	3	1	542	01:23:18	4998	01:24:15	5055	00:00:57	57	0.0000
nopath	2	3	9	1	679	01:23:12	4992	01:24:15	5055	00:01:03	63	0.0000
nopath	2	4	3	1	708	01:23:04	4984	01:24:15	5055	00:01:11	71	0.0000
nopath	5	3	12	14	621	01:23:16	4996	01:24:34	5074	00:01:18	78	0.0000
nopath	3	6	5	1	667	01:23:21	5001	01:24:36	5076	00:01:15	75	0.0000
nopath	3	6	9	1	667	01:23:39	5019	01:24:38	5078	00:00:59	59	0.0000
nopath	2	1	13	15	504	01:23:18	4998	01:24:40	5080	00:01:22	82	0.0000
nopath	4	1	3	1	792	01:23:03	4983	01:24:42	5082	00:01:39	99	0.0000
nopath	1	3	12	14	763	01:23:22	5002	01:24:43	5083	00:01:21	81	0.0000
nopath	1	4	3	1	792	01:23:38	5018	01:24:46	5086	00:01:08	68	0.0000
nopath	5	1	3	1	785	01:23:15	4995	01:24:51	5091	00:01:36	96	0.0000
nopath	5	1	10	1	785	01:23:41	5021	01:24:53	5093	00:01:12	72	0.0000
nopath	5	7	9	1	577	01:23:49	5029	01:25:07	5107	00:01:18	78	0.0000	00:01:15
nopath	4	2	9	1	708	01:24:18	5058	01:25:13	5113	00:00:55	55	0.0000
nopath	6	2	6	1	748	01:24:25	5065	01:25:24	5124	00:00:59	59	0.0000
nopath	2	1	5	1	504	01:24:40	5080	01:25:25	5125	00:00:45	45	0.0000
nopath	6	3	5	1	667	01:24:37	5077	01:25:26	5126	00:00:49	49	0.0000
nopath	3	6	5	1	667	01:24:38	5078	01:25:27	5127	00:00:49	49	0.0000
nopath	1	2	3	1	504	01:24:41	5081	01:25:31	5131	00:00:50	50	0.0000
nopath	1	2	3	1	504	01:24:43	5083	01:25:35	5135	00:00:52	52	0.0000
nopath	3	6	3	1	667	01:24:51	5091	01:25:41	5141	00:00:50	50	0.0000
nopath	3	6	9	1	667	01:25:00	5100	01:25:51	5151	00:00:51	51	0.0000
nopath	3	6	9	1	667	01:25:19	5119	01:26:09	5169	00:00:50	50	0.0000	00:01:19
nopath	6	2	12	14	748	01:25:04	5104	01:26:36	5196	00:01:32	92	0.0000
nopath	5	6	12	14	380	01:26:05	5165	01:26:38	5198	00:00:33	33	0.0000
nopath	2	3	2	1	679	01:25:36	5136	01:26:42	5202	00:01:06	66	0.0000
nopath	6	2	3	1	748	01:25:48	5148	01:26:45	5205	00:00:57	57	0.0000
nopath	5	6	3	1	380	01:26:14	5174	01:26:47	5207	00:00:33	33	0.0000
nopath	2	4	5	1	708	01:25:54	5154	01:26:47	5207	00:00:53	53	0.0000
nopath	2	4	6	1	708	01:25:58	5158	01:26:50	5210	00:00:52	52	0.0000
nopath	3	6	5	1	667	01:26:02	5162	01:26:55	5215	00:00:53	53	0.0000
nopath	1	3	12	14	763	01:25:05	5105	01:27:13	5233	00:02:08	128	0.0000	00:02:04
nopath	4	2	3	1	708	01:25:48	5148	01:27:15	5235	00:01:27	87	0.0000
nopath	1	4	7	1	792	01:25:51	5151	01:27:16	5236	00:01:25	85	0.0000
nopath	2	1	9	1	504	01:26:32	5192	01:27:17	5237	00:00:45	45	0.0000
nopath	3	1	3	1	763	01:25:44	5144	01:27:20	5240	00:01:36	96	0.0000
nopath	2	5	5	1	701	01:24:57	5097	01:27:23	5243	00:02:26	146	0.0000
nopath	3	2	5	1	679	01:26:14	5174	01:27:30	5250	00:01:16	76	0.0000
nopath	5	4	12	14	650	01:26:30	5190	01:27:40	5260	00:01:10	70	0.0000
nopath	5	1	2	1	785	01:26:06	5166	01:27:41	5261	00:01:35	95	0.0000
nopath	5	1	10	1	785	01:26:29	5189	01:27:42	5262	00:01:13	73	0.0000
nopath	2	4	3	1	708	01:26:38	5198	01:27:45	5265	00:01:07	67	0.0000
nopath	3	5	12	14	621	01:26:12	5172	01:27:45	5265	00:01:33	93	0.0000
nopath	1	2	9	1	504	01:26:16	5176	01:27:45	5265	00:01:29	89	0.0000
nopath	5	1	2	1	785	01:26:31	5191	01:27:46	5266	00:01:15	75	0.0000
nopath	3	6	3	1	667	01:26:50	5210	01:27:48	5268	00:00:58	58	0.0000
nopath	3	6	9	1	667	01:26:52	5212	01:27:52	5272	00:01:00	60	0.0000
nopath	3	6	13	15	667	01:26:54	5214	01:27:58	5278	00:01:04	64	0.0000
nopath	3	6	5	1	667	01:27:00	5220	01:28:01	5281	00:01:01	61	0.0000	00:00:59
nopath	4	1	3	1	792	01:26:30	5190	01:28:05	5285	00:01:35	95	0.0000
nopath	6	2	10	1	748	01:26:43	5203	01:28:09	5289	00:01:26	86	0.0000
nopath	1	2	3	1	504	01:27:32	5252	01:28:18	5298	00:00:46	46	0.0000
nopath	6	1	5	1	832	01:27:13	5233	01:28:18	5298	00:01:05	65	0.0000
nopath	6	3	9	1	667	01:27:16	5236	01:28:23	5303	00:01:07	67	0.0000
nopath	3	2	13	15	679	01:27:40	5260	01:28:34	5314	00:00:54	54	0.0000
nopath	3	5	9	1	621	01:27:23	5243	01:28:35	5315	00:01:12	72	0.0000
nopath	2	7	9	1	458	01:27:54	5274	01:28:36	5316	00:00:42	42	0.0000
nopath	5	3	12	14	621	01:27:30	5250	01:28:36	5316	00:01:06	66	0.0000
nopath	2	3	5	1	679	01:27:10	5230	01:28:42	5322	00:01:32	92	0.0000
nopath	4	1	6	1	792	01:27:38	5258	01:28:44	5324	00:01:06	66	0.0000
nopath	3	6	12	14	667	01:27:46	5266	01:28:47	5327	00:01:01	61	0.0000
nopath	5	3	3	1	621	01:27:36	5256	01:28:53	5333	00:01:17	77	0.0000
nopath	1	2	5	1	504	01:27:42	5262	01:28:55	5335	00:01:13	73	0.0000
nopath	5	1	10	1	785	01:27:52	5272	01:28:55	5335	00:01:03	63	0.0000
nopath	2	4	3	1	708	01:27:34	5254	01:29:15	5355	00:01:41	101	0.0000	00:01:02
nopath	1	3	6	1	763	01:27:43	5263	01:29:16	5356	00:01:33	93	0.0000
nopath	3	6	3	1	667	01:28:13	5293	01:29:16	5356	00:01:03	63	0.0000
nopath	1	4	5	1	792	01:27:54	5274	01:29:19	5359	00:01:25	85	0.0000
nopath	6	2	3	1	748	01:27:46	5266	01:29:25	5365	00:01:39	99	0.0000
nopath	3	6	12	14	667	01:28:37	5317	01:29:29	5369	00:00:52	52	0.0000
nopath	1	2	2	1	504	01:27:56	5276	01:29:31	5371	00:01:35	95	0.0000
nopath	5	3	10	1	621	01:28:23	5303	01:29:33	5373	00:01:10	70	0.0000
nopath	1	2	12	14	504	01:28:31	5311	01:29:35	5375	00:01:04	64	0.0000
nopath	6	7	12	14	624	01:28:18	5298	01:29:43	5383	00:01:25	85	0.0000
nopath	4	2	3	1	708	01:28:46	5326	01:29:45	5385	00:00:59	59	0.0000
nopath	5	6	6	1	380	01:29:09	5349	01:29:47	5387	00:00:38	38	0.0000
nopath	3	7	10	1	302	01:29:29	5369	01:29:59	5399	00:00:30	30	0.0000
nopath	2	1	9	1	504	01:29:10	5350	01:30:02	5402	00:00:52	52	0.0000	00:00:51
nopath	2	3	3	1	679	01:28:44	5324	01:30:04	5404	00:01:20	80	0.0000
nopath	2	4	7	1	708	01:28:29	5309	01:30:05	5405	00:01:36	96	0.0000
nopath	3	6	9	1	667	01:28:40	5320	01:30:06	5406	00:01:26	86	0.0000
nopath	1	4	5	1	792	01:28:39	5319	01:30:07	5407	00:01:28	88	0.0000
nopath	3	6	12	14	667	01:28:48	5328	01:30:09	5409	00:01:21	81	0.0000
nopath	2	3	3	1	679	01:28:56	5336	01:30:09	5409	00:01:13	73	0.0000
nopath	3	6	3	1	667	01:28:49	5329	01:30:11	5411	00:01:22	82	0.0000
nopath	2	3	5	1	679	01:29:05	5345	01:30:11	5411	00:01:06	66	0.0000
nopath	3	6	12	14	667	01:29:02	5342	01:30:12	5412	00:01:10	70	0.0000
nopath	3	6	3	1	667	01:29:04	5344	01:30:15	5415	00:01:11	71	0.0000
nopath	3	6	3	1	667	01:29:18	5358	01:30:16	5416	00:00:58	58	0.0000
nopath	5	1	5	1	785	01:29:20	5360	01:30:22	5422	00:01:02	62	0.0000
nopath	2	5	5	1	701	01:28:23	5303	01:30:43	5443	00:02:20	140	0.0000
nopath	5	2	3	1	701	01:29:29	5369	01:30:45	5445	00:01:16	76	0.0000
nopath	2	4	5	1	708	01:29:36	5376	01:30:46	5446	00:01:10	70	0.0000
nopath	6	1	5	1	832	01:29:14	5354	01:30:53	5453	00:01:39	99	0.0000
nopath	1	2	12	14	504	01:29:52	5392	01:30:53	5453	00:01:01	61	0.0000
nopath	1	2	12	14	504	01:30:01	5401	01:30:58	5458	00:00:57	57	0.0000
nopath	3	5	3	1	621	01:29:38	5378	01:31:05	5465	00:01:27	87	0.0000	00:01:14
nopath	3	7	5	1	302	01:30:40	5440	01:31:09	5469	00:00:29	29	0.0000
nopath	2	3	6	1	679	01:29:49	5389	01:31:14	5474	00:01:25	85	0.0000
nopath	2	4	12	14	708	01:29:37	5377	01:31:16	5476	00:01:39	99	0.0000
nopath	3	1	12	14	763	01:30:19	5419	01:31:26	5486	00:01:07	67	0.0000
nopath	5	7	9	1	577	01:30:11	5411	01:31:27	5487	00:01:16	76	0.0000
nopath	6	2	5	1	748	01:30:14	5414	01:31:32	5492	00:01:18	78	0.0000
nopath	6	1	12	14	832	01:30:02	5402	01:31:32	5492	00:01:30	90	0.0000
nopath	5	1	3	1	785	01:29:55	5395	01:31:34	5494	00:01:39	99	0.0000
nopath	1	2	10	1	504	01:30:41	5441	01:31:38	5498	00:00:57	57	0.0000
nopath	1	3	3	1	763	01:30:04	5404	01:31:42	5502	00:01:38	98	0.0000
nopath	2	3	5	1	679	01:30:10	5410	01:31:45	5505	00:01:35	95	0.0000
nopath	2	6	9	1	748	01:29:53	5393	01:31:46	5506	00:01:53	113	0.0000
nopath	2	4	3	1	708	01:30:16	5416	01:31:48	5508	00:01:32	92	0.0000
nopath	2	3	3	1	679	01:30:39	5439	01:31:49	5509	00:01:10	70	0.0000
nopath	1	3	13	15	763	01:30:23	5423	01:31:53	5513	00:01:30	90	0.0000
nopath	1	4	12	14	792	01:30:40	5440	01:31:55	5515	00:01:15	75	0.0000
nopath	3	6	3	1	667	01:30:34	5434	01:31:56	5516	00:01:22	82	0.0000
nopath	3	6	12	14	667	01:30:43	5443	01:31:58	5518	00:01:15	75	0.0000
nopath	3	2	3	1	679	01:30:55	5455	01:31:59	5519	00:01:04	64	0.0000
nopath	3	2	3	1	679	01:30:56	5456	01:32:01	5521	00:01:05	65	0.0000	00:01:14
nopath	3	1	12	14	763	01:30:46	5446	01:32:06	5526	00:01:20	80	0.0000
nopath	5	7	12	14	577	01:30:47	5447	01:32:08	5528	00:01:21	81	0.0000
nopath	6	1	3	1	832	01:30:54	5454	01:32:25	5545	00:01:31	91	0.0000
nopath	1	2	12	14	504	01:31:17	5477	01:32:25	5545	00:01:08	68	0.0000
nopath	3	6	3	1	667	01:30:59	5459	01:32:36	5556	00:01:37	97	0.0000
nopath	3	6	3	1	667	01:31:10	5470	01:32:38	5558	00:01:28	88	0.0000
nopath	3	6	6	1	667	01:31:51	5511	01:32:41	5561	00:00:50	50	0.0000
nopath	1	3	3	1	763	01:31:26	5486	01:32:43	5563	00:01:17	77	0.0000
nopath	1	3	6	1	763	01:31:40	5500	01:32:45	5565	00:01:05	65	0.0000
nopath	3	6	9	1	667	01:32:00	5520	01:32:50	5570	00:00:50	50	0.0000
nopath	1	2	3	1	504	01:32:18	5538	01:33:04	5584	00:00:46	46	0.0000	00:01:03
nopath	5	3	12	14	621	01:31:55	5515	01:33:04	5584	00:01:09	69	0.0000
nopath	2	3	12	14	679	01:31:58	5518	01:33:13	5593	00:01:15	75	0.0000
nopath	3	2	10	1	679	01:32:09	5529	01:33:15	5595	00:01:06	66	0.0000
nopath	2	4	12	14	708	01:32:08	5528	01:33:17	5597	00:01:09	69	0.0000
nopath	5	3	5	1	621	01:32:31	5551	01:33:26	5606	00:00:55	55	0.0000
nopath	1	3	9	1	763	01:32:13	5533	01:33:32	5612	00:01:19	79	0.0000
nopath	3	6	12	14	667	01:32:40	5560	01:33:37	5617	00:00:57	57	0.0000
nopath	2	3	5	1	679	01:32:21	5541	01:33:37	5617	00:01:16	76	0.0000
nopath	5	1	3	1	785	01:32:27	5547	01:33:41	5621	00:01:14	74	0.0000
nopath	2	4	13	15	708	01:32:22	5542	01:33:43	5623	00:01:21	81	0.0000
nopath	2	3	5	1	679	01:32:37	5557	01:33:44	5624	00:01:07	67	0.0000
nopath	3	5	9	1	621	01:32:46	5566	01:33:45	5625	00:00:59	59	0.0000
nopath	5	3	12	14	621	01:32:42	5562	01:33:54	5634	00:01:12	72	0.0000
nopath	4	2	8	1	708	01:32:57	5577	01:33:57	5637	00:01:00	60	0.0000
nopath	5	3	5	1	621	01:32:56	5576	01:33:57	5637	00:01:01	61	0.0000
nopath	1	3	6	1	763	01:32:48	5568	01:34:02	5642	00:01:14	74	0.0000	00:01:22
nopath	4	7	13	15	331	01:33:15	5595	01:34:09	5649	00:00:54	54	0.0000
nopath	2	1	12	14	504	01:33:08	5588	01:34:14	5654	00:01:06	66	0.0000
nopath	3	7	5	1	302	01:33:40	5620	01:34:18	5658	00:00:38	38	0.0000
nopath	5	1	5	1	785	01:32:52	5572	01:34:21	5661	00:01:29	89	0.0000
nopath	5	4	3	1	650	01:33:25	5605	01:34:22	5662	00:00:57	57	0.0000
nopath	2	4	9	1	708	01:32:57	5577	01:34:25	5665	00:01:28	88	0.0000
nopath	5	1	13	15	785	01:33:23	5603	01:34:26	5666	00:01:03	63	0.0000
nopath	2	3	13	15	679	01:33:00	5580	01:34:27	5667	00:01:27	87	0.0000
nopath	2	3	12	14	679	01:33:14	5594	01:34:29	5669	00:01:15	75	0.0000
nopath	1	3	9	1	763	01:33:14	5594	01:34:35	5675	00:01:21	81	0.0000
nopath	1	2	6	1	504	01:33:52	5632	01:34:38	5678	00:00:46	46	0.0000
nopath	6	7	10	1	624	01:33:50	5630	01:34:47	5687	00:00:57	57	0.0000
nopath	4	2	12	14	708	01:33:58	5638	01:34:52	5692	00:00:54	54	0.0000
nopath	5	7	12	14	577	01:33:58	5638	01:35:06	5706	00:01:08	68	0.0000	00:01:15
nopath	1	4	12	14	792	01:33:16	5596	01:35:06	5706	00:01:50	110	0.0000
nopath	3	6	6	1	667	01:33:31	5611	01:35:06	5706	00:01:35	95	0.0000
nopath	1	3	13	15	763	01:33:21	5601	01:35:07	5707	00:01:46	106	0.0000
nopath	3	6	2	1	667	01:33:49	5629	01:35:08	5708	00:01:19	79	0.0000
nopath	2	3	2	1	679	01:33:39	5619	01:35:09	5709	00:01:30	90	0.0000
nopath	4	7	3	1	331	01:34:17	5657	01:35:09	5709	00:00:52	52	0.0000
nopath	2	3	3	1	679	01:34:05	5645	01:35:10	5710	00:01:05	65	0.0000
nopath	3	6	6	1	667	01:33:58	5638	01:35:11	5711	00:01:13	73	0.0000
nopath	5	1	3	1	785	01:33:41	5621	01:35:11	5711	00:01:30	90	0.0000
nopath	1	2	4	1	504	01:34:20	5660	01:35:13	5713	00:00:53	53	0.0000
nopath	5	1	3	1	785	01:33:46	5626	01:35:13	5713	00:01:27	87	0.0000
nopath	2	4	3	1	708	01:34:15	5655	01:35:14	5714	00:00:59	59	0.0000
nopath	3	6	13	15	667	01:34:12	5652	01:35:15	5715	00:01:03	63	0.0000
nopath	2	4	13	15	708	01:34:22	5662	01:35:18	5718	00:00:56	56	0.0000
nopath	3	6	5	1	667	01:34:19	5659	01:35:19	5719	00:01:00	60	0.0000
nopath	5	1	10	1	785	01:34:18	5658	01:35:19	5719	00:01:01	61	0.0000
nopath	2	3	9	1	679	01:34:26	5666	01:35:20	5720	00:00:54	54	0.0000
nopath	2	6	9	1	748	01:31:25	5485	01:35:26	5726	00:04:01	241	0.0000
nopath	5	3	8	1	621	01:34:06	5646	01:35:33	5733	00:01:27	87	0.0000
nopath	4	2	13	15	708	01:34:18	5658	01:35:36	5736	00:01:18	78	0.0000
nopath	4	2	13	15	708	01:34:43	5683	01:35:39	5739	00:00:56	56	0.0000
nopath	5	4	3	1	650	01:34:16	5656	01:35:41	5741	00:01:25	85	0.0000
nopath	4	2	3	1	708	01:34:44	5684	01:35:41	5741	00:00:57	57	0.0000
nopath	2	1	12	14	504	01:35:00	5700	01:35:50	5750	00:00:50	50	0.0000
nopath	1	3	3	1	763	01:34:29	5669	01:35:54	5754	00:01:25	85	0.0000
nopath	1	4	5	1	792	01:34:27	5667	01:35:55	5755	00:01:28	88	0.0000
nopath	2	4	5	1	708	01:34:32	5672	01:35:58	5758	00:01:26	86	0.0000
nopath	3	2	6	1	679	01:34:59	5699	01:36:00	5760	00:01:01	61	0.0000	00:01:03
nopath	2	3	12	14	679	01:35:05	5705	01:36:02	5762	00:00:57	57	0.0000
nopath	6	2	13	15	748	01:34:23	5663	01:36:08	5768	00:01:45	105	0.0000
nopath	5	1	6	1	785	01:35:14	5714	01:36:15	5775	00:01:01	61	0.0000
nopath	1	2	12	14	504	01:35:30	5730	01:36:18	5778	00:00:48	48	0.0000
nopath	3	7	12	14	302	01:35:25	5725	01:36:18	5778	00:00:53	53	0.0000
nopath	1	4	9	1	792	01:35:11	5711	01:36:26	5786	00:01:15	75	0.0000
nopath	2	7	5	1	458	01:35:46	5746	01:36:34	5794	00:00:48	48	0.0000
nopath	3	6	3	1	667	01:35:46	5746	01:36:46	5806	00:01:00	60	0.0000
nopath	2	1	5	1	504	01:36:00	5760	01:36:46	5806	00:00:46	46	0.0000
nopath	2	4	5	1	708	01:35:48	5748	01:36:50	5810	00:01:02	62	0.0000
nopath	5	1	12	14	785	01:35:26	5726	01:36:52	5812	00:01:26	86	0.0000
nopath	2	4	9	1	708	01:35:52	5752	01:36:52	5812	00:01:00	60	0.0000
nopath	2	3	12	14	679	01:35:57	5757	01:36:54	5814	00:00:57	57	0.0000
nopath	1	2	9	1	504	01:36:02	5762	01:36:56	5816	00:00:54	54	0.0000
nopath	5	1	6	1	785	01:35:50	5750	01:36:56	5816	00:01:06	66	0.0000
nopath	2	4	13	15	708	01:36:01	5761	01:37:02	5822	00:01:01	61	0.0000	00:01:15
nopath	1	3	9	1	763	01:35:40	5740	01:37:22	5842	00:01:42	102	0.0000
nopath	2	1	13	15	504	01:36:31	5791	01:37:25	5845	00:00:54	54	0.0000
nopath	2	3	3	1	679	01:36:27	5787	01:37:27	5847	00:01:00	60	0.0000
nopath	4	1	3	1	792	01:36:12	5772	01:37:27	5847	00:01:15	75	0.0000
nopath	2	3	3	1	679	01:36:29	5789	01:37:30	5850	00:01:01	61	0.0000
nopath	3	6	6	1	667	01:35:52	5752	01:37:35	5855	00:01:43	103	0.0000
nopath	3	6	3	1	667	01:36:37	5797	01:37:39	5859	00:01:02	62	0.0000
nopath	6	3	9	1	667	01:36:35	5795	01:37:42	5862	00:01:07	67	0.0000
nopath	5	6	9	1	380	01:37:14	5834	01:37:50	5870	00:00:36	36	0.0000
nopath	6	1	6	1	832	01:36:57	5817	01:38:00	5880	00:01:03	63	0.0000	00:01:19
nopath	3	6	12	14	667	01:37:14	5834	01:38:05	5885	00:00:51	51	0.0000
nopath	3	6	12	14	667	01:37:16	5836	01:38:08	5888	00:00:52	52	0.0000
nopath	5	1	9	1	785	01:36:59	5819	01:38:16	5896	00:01:17	77	0.0000
nopath	3	6	3	1	667	01:37:31	5851	01:38:21	5901	00:00:50	50	0.0000
nopath	1	3	12	14	763	01:36:18	5778	01:38:23	5903	00:02:05	125	0.0000
nopath	3	6	12	14	667	01:37:34	5854	01:38:24	5904	00:00:50	50	0.0000
nopath	1	3	13	15	763	01:37:25	5845	01:38:29	5909	00:01:04	64	0.0000
nopath	1	4	3	1	792	01:37:29	5849	01:38:31	5911	00:01:02	62	0.0000
nopath	2	3	12	14	679	01:37:47	5867	01:38:47	5927	00:01:00	60	0.0000
nopath	2	4	12	14	708	01:37:58	5878	01:38:52	5932	00:00:54	54	0.0000
nopath	4	5	5	1	650	01:38:01	5881	01:38:56	5936	00:00:55	55	0.0000
nopath	6	3	3	1	667	01:37:24	5844	01:39:03	5943	00:01:39	99	0.0000	00:01:07
nopath	4	1	3	1	792	01:37:59	5879	01:39:08	5948	00:01:09	69	0.0000
nopath	2	3	9	1	679	01:38:13	5893	01:39:16	5956	00:01:03	63	0.0000
nopath	2	3	12	14	679	01:38:22	5902	01:39:19	5959	00:00:57	57	0.0000
nopath	1	2	5	1	504	01:37:44	5864	01:39:21	5961	00:01:37	97	0.0000
nopath	1	2	7	1	504	01:38:05	5885	01:39:25	5965	00:01:20	80	0.0000
nopath	3	6	10	1	667	01:38:19	5899	01:39:25	5965	00:01:06	66	0.0000
nopath	1	2	3	1	504	01:38:37	5917	01:39:29	5969	00:00:52	52	0.0000
nopath	6	3	12	14	667	01:38:25	5905	01:39:34	5974	00:01:09	69	0.0000
nopath	3	4	12	14	375	01:38:58	5938	01:39:42	5982	00:00:44	44	0.0000
nopath	3	1	9	1	763	01:38:24	5904	01:39:47	5987	00:01:23	83	0.0000
nopath	6	2	3	1	748	01:38:49	5929	01:39:55	5995	00:01:06	66	0.0000
nopath	3	6	9	1	667	01:38:34	5914	01:39:56	5996	00:01:22	82	0.0000
nopath	2	3	3	1	679	01:38:43	5923	01:39:56	5996	00:01:13	73	0.0000
nopath	3	6	12	14	667	01:38:56	5936	01:39:57	5997	00:01:01	61	0.0000
nopath	2	3	5	1	679	01:38:51	5931	01:39:59	5999	00:01:08	68	0.0000
nopath	4	3	5	1	375	01:39:17	5957	01:40:00	6000	00:00:43	43	0.0000	00:00:46
nopath	1	7	12	14	542	01:39:26	5966	01:40:34	6034	00:01:08	68	0.0000
nopath	1	2	5	1	504	01:39:44	5984	01:40:36	6036	00:00:52	52	0.0000
nopath	1	3	3	1	763	01:39:06	5946	01:40:42	6042	00:01:36	96	0.0000
nopath	3	6	3	1	667	01:39:46	5986	01:40:46	6046	00:01:00	60	0.0000
nopath	1	4	9	1	792	01:39:21	5961	01:40:46	6046	00:01:25	85	0.0000
nopath	2	3	6	1	679	01:39:19	5959	01:40:46	6046	00:01:27	87	0.0000
nopath	3	6	3	1	667	01:39:51	5991	01:40:50	6050	00:00:59	59	0.0000
nopath	2	3	13	15	679	01:39:24	5964	01:40:51	6051	00:01:27	87	0.0000
nopath	3	6	5	1	667	01:39:52	5992	01:40:52	6052	00:01:00	60	0.0000
nopath	3	2	5	1	679	01:39:49	5989	01:40:52	6052	00:01:03	63	0.0000
nopath	1	3	5	1	763	01:39:42	5982	01:40:52	6052	00:01:10	70	0.0000
nopath	3	6	3	1	667	01:39:56	5996	01:40:54	6054	00:00:58	58	0.0000
nopath	3	6	12	14	667	01:40:04	6004	01:40:57	6057	00:00:53	53	0.0000
nopath	2	3	5	1	679	01:39:49	5989	01:41:08	6068	00:01:19	79	0.0000	00:01:15
nopath	2	4	7	1	708	01:40:03	6003	01:41:11	6071	00:01:08	68	0.0000
nopath	5	3	8	1	621	01:39:54	5994	01:41:23	6083	00:01:29	89	0.0000
nopath	2	3	12	14	679	01:40:27	6027	01:41:43	6103	00:01:16	76	0.0000
nopath	3	5	3	1	621	01:40:10	6010	01:41:45	6105	00:01:35	95	0.0000
nopath	2	3	9	1	679	01:40:52	6052	01:41:46	6106	00:00:54	54	0.0000
nopath	3	5	3	1	621	01:40:38	6038	01:41:48	6108	00:01:10	70	0.0000
nopath	5	1	10	1	785	01:40:05	6005	01:41:51	6111	00:01:46	106	0.0000
nopath	3	6	13	15	667	01:40:52	6052	01:41:51	6111	00:00:59	59	0.0000
nopath	2	3	5	1	679	01:41:01	6061	01:41:52	6112	00:00:51	51	0.0000
nopath	5	1	6	1	785	01:40:40	6040	01:41:53	6113	00:01:13	73	0.0000
nopath	1	2	2	1	504	01:41:13	6073	01:42:00	6120	00:00:47	47	0.0000	00:00:58
nopath	5	1	3	1	785	01:40:59	6059	01:42:00	6120	00:01:01	61	0.0000
nopath	3	6	3	1	667	01:41:10	6070	01:42:01	6121	00:00:51	51	0.0000
nopath	2	1	12	14	504	01:41:08	6068	01:42:18	6138	00:01:10	70	0.0000
nopath	3	7	6	1	302	01:41:43	6103	01:42:21	6141	00:00:38	38	0.0000
nopath	2	1	10	1	504	01:41:27	6087	01:42:21	6141	00:00:54	54	0.0000
nopath	3	6	9	1	667	01:41:23	6083	01:42:35	6155	00:01:12	72	0.0000
nopath	1	4	12	14	792	01:40:38	6038	01:42:36	6156	00:01:58	118	0.0000
nopath	6	1	5	1	832	01:41:08	6068	01:42:41	6161	00:01:33	93	0.0000
nopath	6	1	9	1	832	01:41:36	6096	01:42:43	6163	00:01:07	67	0.0000
nopath	6	3	9	1	667	01:41:59	6119	01:42:49	6169	00:00:50	50	0.0000
nopath	3	4	3	1	375	01:42:19	6139	01:42:59	6179	00:00:40	40	0.0000
nopath	3	4	13	15	375	01:42:27	6147	01:43:04	6184	00:00:37	37	0.0000	00:00:45
nopath	2	3	3	1	679	01:41:40	6100	01:43:12	6192	00:01:32	92	0.0000
nopath	6	2	12	14	748	01:42:15	6135	01:43:14	6194	00:00:59	59	0.0000
nopath	2	3	13	15	679	01:41:48	6108	01:43:17	6197	00:01:29	89	0.0000
nopath	2	3	5	1	679	01:42:05	6125	01:43:19	6199	00:01:14	74	0.0000
nopath	3	6	13	15	667	01:42:00	6120	01:43:20	6200	00:01:20	80	0.0000
nopath	3	6	3	1	667	01:42:02	6122	01:43:22	6202	00:01:20	80	0.0000
nopath	2	4	12	14	708	01:42:08	6128	01:43:22	6202	00:01:14	74	0.0000
nopath	3	6	3	1	667	01:42:06	6126	01:43:23	6203	00:01:17	77	0.0000
nopath	4	3	10	1	375	01:41:38	6098	01:43:25	6205	00:01:47	107	0.0000
nopath	3	6	13	15	667	01:42:15	6135	01:43:25	6205	00:01:10	70	0.0000
nopath	5	1	12	14	785	01:42:16	6136	01:43:27	6207	00:01:11	71	0.0000
nopath	3	6	10	1	667	01:42:17	6137	01:43:28	6208	00:01:11	71	0.0000
nopath	5	3	3	1	621	01:42:26	6146	01:43:33	6213	00:01:07	67	0.0000
nopath	6	3	12	14	667	01:42:24	6144	01:43:36	6216	00:01:12	72	0.0000
nopath	6	2	6	1	748	01:42:40	6160	01:43:42	6222	00:01:02	62	0.0000
nopath	3	6	12	14	667	01:43:00	6180	01:44:04	6244	00:01:04	64	0.0000	00:01:07
nopath	4	2	9	1	708	01:42:15	6135	01:44:05	6245	00:01:50	110	0.0000
nopath	3	5	9	1	621	01:43:09	6189	01:44:06	6246	00:00:57	57	0.0000
nopath	1	4	13	15	792	01:42:39	6159	01:44:08	6248	00:01:29	89	0.0000
nopath	3	6	9	1	667	01:43:10	6190	01:44:09	6249	00:00:59	59	0.0000
nopath	1	4	13	15	792	01:42:58	6178	01:44:10	6250	00:01:12	72	0.0000
nopath	3	5	3	1	621	01:43:19	6199	01:44:11	6251	00:00:52	52	0.0000
nopath	1	3	3	1	763	01:43:16	6196	01:44:15	6255	00:00:59	59	0.0000
nopath	2	1	7	1	504	01:42:50	6170	01:44:17	6257	00:01:27	87	0.0000
nopath	3	6	13	15	667	01:43:28	6208	01:44:20	6260	00:00:52	52	0.0000
nopath	3	1	5	1	763	01:42:42	6162	01:44:22	6262	00:01:40	100	0.0000
nopath	2	3	5	1	679	01:43:25	6205	01:44:52	6292	00:01:27	87	0.0000
nopath	2	3	12	14	679	01:43:39	6219	01:44:55	6295	00:01:16	76	0.0000
nopath	3	6	5	1	667	01:43:52	6232	01:44:56	6296	00:01:04	64	0.0000
nopath	1	3	5	1	763	01:43:54	6234	01:44:58	6298	00:01:04	64	0.0000
nopath	3	6	13	15	667	01:44:00	6240	01:44:58	6298	00:00:58	58	0.0000
nopath	3	6	5	1	667	01:44:08	6248	01:45:01	6301	00:00:53	53	0.0000	00:00:57
nopath	4	1	9	1	792	01:43:40	6220	01:45:14	6314	00:01:34	94	0.0000
nopath	2	4	9	1	708	01:44:15	6255	01:45:25	6325	00:01:10	70	0.0000
nopath	2	4	5	1	708	01:44:27	6267	01:45:27	6327	00:01:00	60	0.0000
nopath	2	3	5	1	679	01:44:32	6272	01:45:27	6327	00:00:55	55	0.0000
nopath	3	6	12	14	667	01:44:39	6279	01:45:47	6347	00:01:08	68	0.0000
nopath	3	6	10	1	667	01:44:40	6280	01:45:49	6349	00:01:09	69	0.0000
nopath	5	7	5	1	577	01:43:28	6208	01:45:49	6349	00:02:21	141	0.0000
nopath	5	2	3	1	701	01:44:36	6276	01:45:54	6354	00:01:18	78	0.0000
nopath	2	4	10	1	708	01:44:42	6282	01:45:55	6355	00:01:13	73	0.0000
nopath	5	1	12	14	785	01:44:51	6291	01:46:02	6362	00:01:11	71	0.0000	00:01:16
nopath	3	6	3	1	667	01:45:06	6306	01:46:07	6367	00:01:01	61	0.0000
nopath	5	1	5	1	785	01:45:09	6309	01:46:10	6370	00:01:01	61	0.0000
nopath	3	6	12	14	667	01:45:17	6317	01:46:11	6371	00:00:54	54	0.0000
nopath	6	3	10	1	667	01:45:26	6326	01:46:17	6377	00:00:51	51	0.0000
nopath	2	3	3	1	679	01:45:13	6313	01:46:22	6382	00:01:09	69	0.0000
nopath	3	6	5	1	667	01:45:24	6324	01:46:26	6386	00:01:02	62	0.0000
nopath	3	6	13	15	667	01:45:26	6326	01:46:31	6391	00:01:05	65	0.0000
nopath	3	6	12	14	667	01:45:34	6334	01:46:34	6394	00:01:00	60	0.0000
nopath	6	3	12	14	667	01:45:48	6348	01:46:39	6399	00:00:51	51	0.0000
nopath	4	1	12	14	792	01:45:06	6306	01:46:46	6406	00:01:40	100	0.0000
nopath	3	6	12	14	667	01:45:54	6354	01:46:56	6416	00:01:02	62	0.0000
nopath	4	1	12	14	792	01:45:45	6345	01:47:00	6420	00:01:15	75	0.0000	00:01:20
nopath	2	3	6	1	679	01:46:03	6363	01:47:04	6424	00:01:01	61	0.0000
nopath	1	4	13	15	792	01:44:09	6249	01:47:08	6428	00:02:59	179	0.0000
nopath	2	3	12	14	679	01:46:16	6376	01:47:09	6429	00:00:53	53	0.0000
nopath	1	2	7	1	504	01:45:49	6349	01:47:11	6431	00:01:22	82	0.0000
nopath	6	1	9	1	832	01:46:02	6362	01:47:11	6431	00:01:09	69	0.0000
nopath	2	4	6	1	708	01:46:18	6378	01:47:12	6432	00:00:54	54	0.0000
nopath	1	2	12	14	504	01:46:18	6378	01:47:15	6435	00:00:57	57	0.0000
nopath	5	3	3	1	621	01:46:29	6389	01:47:25	6445	00:00:56	56	0.0000
nopath	3	6	3	1	667	01:46:11	6371	01:47:26	6446	00:01:15	75	0.0000
nopath	5	1	9	1	785	01:45:29	6329	01:47:41	6461	00:02:12	132	0.0000
nopath	5	1	12	14	785	01:46:32	6392	01:47:43	6463	00:01:11	71	0.0000
nopath	3	6	3	1	667	01:46:49	6409	01:47:44	6464	00:00:55	55	0.0000
nopath	6	2	7	1	748	01:46:34	6394	01:47:49	6469	00:01:15	75	0.0000
nopath	2	4	10	1	708	01:46:38	6398	01:47:55	6475	00:01:17	77	0.0000
nopath	1	2	9	1	504	01:47:06	6426	01:47:57	6477	00:00:51	51	0.0000
nopath	6	1	9	1	832	01:46:36	6396	01:47:57	6477	00:01:21	81	0.0000
nopath	1	3	12	14	763	01:46:41	6401	01:47:58	6478	00:01:17	77	0.0000
nopath	1	2	3	1	504	01:47:07	6427	01:48:00	6480	00:00:53	53	0.0000	00:01:00
nopath	1	4	5	1	792	01:46:53	6413	01:48:01	6481	00:01:08	68	0.0000
nopath	6	3	5	1	667	01:47:02	6422	01:48:13	6493	00:01:11	71	0.0000
nopath	3	1	3	1	763	01:47:17	6437	01:48:21	6501	00:01:04	64	0.0000
nopath	5	1	3	1	785	01:47:18	6438	01:48:31	6511	00:01:13	73	0.0000
nopath	2	3	9	1	679	01:47:37	6457	01:48:32	6512	00:00:55	55	0.0000
nopath	5	1	3	1	785	01:47:26	6446	01:48:33	6513	00:01:07	67	0.0000
nopath	3	6	3	1	667	01:47:31	6451	01:48:35	6515	00:01:04	64	0.0000
nopath	5	6	9	1	380	01:48:12	6492	01:48:47	6527	00:00:35	35	0.0000
nopath	3	2	12	14	679	01:47:46	6466	01:48:53	6533	00:01:07	67	0.0000
nopath	6	3	3	1	667	01:47:41	6461	01:48:53	6533	00:01:12	72	0.0000
nopath	2	7	3	1	458	01:48:02	6482	01:48:56	6536	00:00:54	54	0.0000
nopath	4	2	9	1	708	01:47:47	6467	01:48:57	6537	00:01:10	70	0.0000
nopath	3	1	3	1	763	01:47:36	6456	01:48:58	6538	00:01:22	82	0.0000
nopath	1	3	9	1	763	01:47:15	6435	01:49:02	6542	00:01:47	107	0.0000	00:01:26
nopath	6	2	9	1	748	01:47:46	6466	01:49:05	6545	00:01:19	79	0.0000
nopath	1	3	12	14	763	01:47:39	6459	01:49:05	6545	00:01:26	86	0.0000
nopath	3	6	12	14	667	01:47:54	6474	01:49:07	6547	00:01:13	73	0.0000
nopath	2	4	12	14	708	01:47:58	6478	01:49:09	6549	00:01:11	71	0.0000
nopath	6	5	5	1	380	01:48:33	6513	01:49:09	6549	00:00:36	36	0.0000
nopath	1	2	13	15	504	01:48:12	6492	01:49:14	6554	00:01:02	62	0.0000
nopath	2	6	3	1	748	01:47:28	6448	01:49:46	6586	00:02:18	138	0.0000
nopath	5	3	3	1	621	01:48:41	6521	01:49:47	6587	00:01:06	66	0.0000
nopath	2	6	12	14	748	01:48:22	6502	01:49:48	6588	00:01:26	86	0.0000
nopath	1	2	6	1	504	01:49:00	6540	01:49:55	6595	00:00:55	55	0.0000
nopath	5	1	9	1	785	01:48:37	6517	01:49:55	6595	00:01:18	78	0.0000
nopath	5	7	12	14	577	01:48:53	6533	01:49:56	6596	00:01:03	63	0.0000
nopath	3	6	12	14	667	01:48:34	6514	01:49:57	6597	00:01:23	83	0.0000
nopath	3	6	10	1	667	01:48:59	6539	01:49:59	6599	00:01:00	60	0.0000
nopath	2	3	13	15	679	01:48:32	6512	01:50:05	6605	00:01:33	93	0.0000	00:01:10
nopath	3	6	3	1	667	01:49:03	6543	01:50:05	6605	00:01:02	62	0.0000
nopath	3	6	5	1	667	01:49:16	6556	01:50:10	6610	00:00:54	54	0.0000
nopath	4	3	2	1	375	01:49:43	6583	01:50:23	6623	00:00:40	40	0.0000
nopath	1	4	13	15	792	01:49:08	6548	01:50:28	6628	00:01:20	80	0.0000
nopath	6	1	9	1	832	01:48:58	6538	01:50:31	6631	00:01:33	93	0.0000
nopath	2	3	13	15	679	01:49:18	6558	01:50:31	6631	00:01:13	73	0.0000
nopath	2	4	4	1	708	01:49:40	6580	01:50:33	6633	00:00:53	53	0.0000
nopath	3	6	12	14	667	01:49:31	6571	01:50:37	6637	00:01:06	66	0.0000
nopath	3	6	10	1	667	01:49:32	6572	01:50:40	6640	00:01:08	68	0.0000
nopath	5	2	5	1	701	01:49:27	6567	01:51:15	6675	00:01:48	108	0.0000	00:01:25
nopath	2	1	12	14	504	01:50:29	6629	01:51:15	6675	00:00:46	46	0.0000
nopath	4	1	12	14	792	01:50:05	6605	01:51:17	6677	00:01:12	72	0.0000
nopath	2	4	13	15	708	01:50:01	6601	01:51:17	6677	00:01:16	76	0.0000
nopath	2	4	3	1	708	01:50:18	6618	01:51:19	6679	00:01:01	61	0.0000
nopath	2	4	5	1	708	01:50:26	6626	01:51:21	6681	00:00:55	55	0.0000
nopath	2	3	9	1	679	01:50:27	6627	01:51:22	6682	00:00:55	55	0.0000
nopath	1	2	9	1	504	01:50:36	6636	01:51:23	6683	00:00:47	47	0.0000
nopath	5	1	12	14	785	01:49:39	6579	01:51:24	6684	00:01:45	105	0.0000
nopath	3	5	6	1	621	01:49:43	6583	01:51:26	6686	00:01:43	103	0.0000
nopath	2	4	5	1	708	01:50:31	6631	01:51:26	6686	00:00:55	55	0.0000
nopath	3	6	3	1	667	01:50:24	6624	01:51:29	6689	00:01:05	65	0.0000
nopath	5	7	10	1	577	01:50:41	6641	01:51:37	6697	00:00:56	56	0.0000
nopath	1	3	3	1	763	01:50:32	6632	01:51:44	6704	00:01:12	72	0.0000
nopath	2	4	3	1	708	01:50:36	6636	01:51:45	6705	00:01:09	69	0.0000
nopath	3	6	3	1	667	01:50:54	6654	01:51:56	6716	00:01:02	62	0.0000
nopath	5	4	13	15	650	01:50:49	6649	01:52:11	6731	00:01:22	82	0.0000	00:01:18
nopath	2	3	10	1	679	01:50:45	6645	01:52:12	6732	00:01:27	87	0.0000
nopath	2	3	10	1	679	01:50:51	6651	01:52:15	6735	00:01:24	84	0.0000
nopath	2	4	12	14	708	01:50:53	6653	01:52:19	6739	00:01:26	86	0.0000
nopath	1	4	10	1	792	01:50:55	6655	01:52:21	6741	00:01:26	86	0.0000
nopath	2	1	5	1	504	01:51:31	6691	01:52:30	6750	00:00:59	59	0.0000
nopath	5	3	5	1	621	01:51:43	6703	01:52:33	6753	00:00:50	50	0.0000
nopath	3	6	3	1	667	01:51:20	6680	01:52:36	6756	00:01:16	76	0.0000
nopath	5	1	6	1	785	01:51:19	6679	01:52:41	6761	00:01:22	82	0.0000
nopath	1	2	7	1	504	01:51:48	6708	01:52:43	6763	00:00:55	55	0.0000
nopath	6	1	5	1	832	01:51:25	6685	01:52:43	6763	00:01:18	78	0.0000
nopath	5	7	9	1	577	01:51:59	6719	01:52:54	6774	00:00:55	55	0.0000
nopath	2	3	5	1	679	01:51:25	6685	01:53:02	6782	00:01:37	97	0.0000	00:01:19
nopath	4	1	3	1	792	01:51:46	6706	01:53:05	6785	00:01:19	79	0.0000
nopath	3	2	5	1	679	01:51:54	6714	01:53:05	6785	00:01:11	71	0.0000
nopath	2	4	12	14	708	01:51:33	6693	01:53:07	6787	00:01:34	94	0.0000
nopath	3	6	3	1	667	01:51:46	6706	01:53:16	6796	00:01:30	90	0.0000
nopath	2	4	13	15	708	01:52:18	6738	01:53:17	6797	00:00:59	59	0.0000
nopath	3	6	6	1	667	01:51:53	6713	01:53:18	6798	00:01:25	85	0.0000
nopath	3	6	12	14	667	01:52:05	6725	01:53:21	6801	00:01:16	76	0.0000
nopath	2	3	12	14	679	01:52:29	6749	01:53:23	6803	00:00:54	54	0.0000
nopath	3	5	13	15	621	01:52:18	6738	01:53:26	6806	00:01:08	68	0.0000
nopath	5	1	12	14	785	01:52:25	6745	01:53:26	6806	00:01:01	61	0.0000
nopath	6	3	10	1	667	01:52:10	6730	01:53:33	6813	00:01:23	83	0.0000
nopath	4	2	13	15	708	01:52:44	6764	01:53:39	6819	00:00:55	55	0.0000
nopath	2	3	3	1	679	01:53:09	6789	01:54:04	6844	00:00:55	55	0.0000	00:00:54
nopath	3	6	13	15	667	01:53:04	6784	01:54:10	6850	00:01:06	66	0.0000
nopath	1	2	3	1	504	01:53:21	6801	01:54:11	6851	00:00:50	50	0.0000
nopath	3	6	5	1	667	01:53:22	6802	01:54:12	6852	00:00:50	50	0.0000
nopath	5	3	3	1	621	01:52:46	6766	01:54:16	6856	00:01:30	90	0.0000
nopath	5	7	3	1	577	01:52:41	6761	01:54:17	6857	00:01:36	96	0.0000
nopath	5	3	5	1	621	01:53:07	6787	01:54:18	6858	00:01:11	71	0.0000
nopath	6	3	9	1	667	01:53:24	6804	01:54:23	6863	00:00:59	59	0.0000
nopath	4	7	12	14	331	01:53:59	6839	01:54:35	6875	00:00:36	36	0.0000
nopath	1	4	5	1	792	01:53:24	6804	01:54:35	6875	00:01:11	71	0.0000
nopath	1	4	12	14	792	01:53:35	6815	01:54:37	6877	00:01:02	62	0.0000
nopath	3	6	3	1	667	01:53:49	6829	01:54:45	6885	00:00:56	56	0.0000
nopath	6	2	3	1	748	01:53:45	6825	01:54:47	6887	00:01:02	62	0.0000
nopath	1	2	9	1	504	01:53:50	6830	01:54:51	6891	00:01:01	61	0.0000
nopath	5	1	12	14	785	01:53:19	6799	01:54:52	6892	00:01:33	93	0.0000
nopath	5	3	12	14	621	01:53:40	6820	01:54:54	6894	00:01:14	74	0.0000
nopath	5	1	6	1	785	01:53:32	6812	01:54:58	6898	00:01:26	86	0.0000
nopath	5	6	3	1	380	01:54:24	6864	01:55:04	6904	00:00:40	40	0.0000	00:00:45
nopath	3	2	3	1	679	01:53:45	6825	01:55:05	6905	00:01:20	80	0.0000
nopath	2	4	13	15	708	01:53:53	6833	01:55:08	6908	00:01:15	75	0.0000
nopath	3	6	9	1	667	01:54:08	6848	01:55:16	6916	00:01:08	68	0.0000
nopath	2	4	10	1	708	01:53:59	6839	01:55:25	6925	00:01:26	86	0.0000
nopath	1	3	13	15	763	01:54:09	6849	01:55:27	6927	00:01:18	78	0.0000
nopath	1	3	9	1	763	01:54:12	6852	01:55:28	6928	00:01:16	76	0.0000
nopath	5	1	3	1	785	01:53:52	6832	01:55:31	6931	00:01:39	99	0.0000
nopath	2	4	12	14	708	01:54:22	6862	01:55:31	6931	00:01:09	69	0.0000
nopath	5	1	3	1	785	01:54:08	6848	01:55:33	6933	00:01:25	85	0.0000
nopath	2	3	3	1	679	01:54:31	6871	01:55:33	6933	00:01:02	62	0.0000
nopath	2	6	5	1	748	01:52:53	6773	01:55:36	6936	00:02:43	163	0.0000
nopath	5	1	8	1	785	01:54:15	6855	01:55:36	6936	00:01:21	81	0.0000
nopath	2	4	12	14	708	01:54:38	6878	01:55:36	6936	00:00:58	58	0.0000
nopath	1	2	3	1	504	01:54:27	6867	01:55:37	6937	00:01:10	70	0.0000
nopath	5	1	6	1	785	01:54:35	6875	01:55:38	6938	00:01:03	63	0.0000
nopath	1	2	3	1	504	01:54:29	6869	01:55:41	6941	00:01:12	72	0.0000
nopath	3	6	3	1	667	01:54:39	6879	01:55:46	6946	00:01:07	67	0.0000
nopath	1	2	3	1	504	01:54:56	6896	01:55:48	6948	00:00:52	52	0.0000
nopath	3	6	6	1	667	01:54:42	6882	01:55:48	6948	00:01:06	66	0.0000
nopath	6	5	9	1	380	01:55:17	6917	01:55:53	6953	00:00:36	36	0.0000
nopath	2	4	3	1	708	01:54:43	6883	01:55:55	6955	00:01:12	72	0.0000
nopath	3	6	3	1	667	01:54:55	6895	01:56:06	6966	00:01:11	71	0.0000	00:01:06
nopath	1	3	12	14	763	01:54:40	6880	01:56:23	6983	00:01:43	103	0.0000
nopath	2	3	12	14	679	01:55:18	6918	01:56:26	6986	00:01:08	68	0.0000
nopath	3	6	12	14	667	01:54:59	6899	01:56:27	6987	00:01:28	88	0.0000
nopath	2	3	13	15	679	01:55:27	6927	01:56:30	6990	00:01:03	63	0.0000
nopath	1	2	9	1	504	01:55:51	6951	01:56:36	6996	00:00:45	45	0.0000
nopath	1	3	13	15	763	01:55:33	6933	01:56:37	6997	00:01:04	64	0.0000
nopath	1	3	6	1	763	01:55:43	6943	01:56:41	7001	00:00:58	58	0.0000
nopath	1	2	3	1	504	01:56:05	6965	01:56:50	7010	00:00:45	45	0.0000
nopath	3	6	6	1	667	01:55:22	6922	01:56:56	7016	00:01:34	94	0.0000
nopath	3	5	12	14	621	01:55:23	6923	01:56:58	7018	00:01:35	95	0.0000
nopath	3	6	5	1	667	01:55:38	6938	01:57:01	7021	00:01:23	83	0.0000	00:01:28
nopath	2	1	5	1	504	01:55:47	6947	01:57:07	7027	00:01:20	80	0.0000
nopath	2	1	6	1	504	01:56:26	6986	01:57:14	7034	00:00:48	48	0.0000
nopath	3	1	5	1	763	01:55:05	6905	01:57:15	7035	00:02:10	130	0.0000
nopath	3	6	3	1	667	01:56:12	6972	01:57:18	7038	00:01:06	66	0.0000
nopath	5	1	3	1	785	01:55:58	6958	01:57:21	7041	00:01:23	83	0.0000
nopath	2	4	3	1	708	01:56:04	6964	01:57:25	7045	00:01:21	81	0.0000
nopath	2	3	3	1	679	01:56:44	7004	01:57:46	7066	00:01:02	62	0.0000
nopath	2	3	13	15	679	01:56:48	7008	01:57:52	7072	00:01:04	64	0.0000
nopath	1	2	5	1	504	01:56:24	6984	01:58:01	7081	00:01:37	97	0.0000	00:00:59
nopath	5	3	3	1	621	01:56:29	6989	01:58:03	7083	00:01:34	94	0.0000
nopath	5	6	3	1	380	01:57:25	7045	01:58:07	7087	00:00:42	42	0.0000
nopath	2	3	12	14	679	01:56:59	7019	01:58:13	7093	00:01:14	74	0.0000
nopath	2	3	3	1	679	01:57:11	7031	01:58:15	7095	00:01:04	64	0.0000
nopath	2	3	3	1	679	01:57:13	7033	01:58:18	7098	00:01:05	65	0.0000
nopath	2	3	5	1	679	01:57:18	7038	01:58:20	7100	00:01:02	62	0.0000
nopath	1	3	3	1	763	01:56:43	7003	01:58:22	7102	00:01:39	99	0.0000
nopath	1	3	5	1	763	01:57:18	7038	01:58:24	7104	00:01:06	66	0.0000
nopath	3	6	10	1	667	01:57:22	7042	01:58:26	7106	00:01:04	64	0.0000
nopath	2	1	8	1	504	01:57:41	7061	01:58:30	7110	00:00:49	49	0.0000
nopath	2	1	12	14	504	01:57:42	7062	01:58:35	7115	00:00:53	53	0.0000
nopath	4	2	12	14	708	01:57:47	7067	01:58:41	7121	00:00:54	54	0.0000
nopath	2	3	12	14	679	01:57:31	7051	01:58:43	7123	00:01:12	72	0.0000
nopath	3	4	3	1	375	01:58:19	7099	01:58:56	7136	00:00:37	37	0.0000
nopath	3	4	12	14	375	01:58:24	7104	01:58:59	7139	00:00:35	35	0.0000
nopath	2	7	5	1	458	01:58:12	7092	01:59:04	7144	00:00:52	52	0.0000	00:00:46
nopath	3	6	13	15	667	01:57:54	7074	01:59:10	7150	00:01:16	76	0.0000
nopath	2	4	5	1	708	01:57:51	7071	01:59:15	7155	00:01:24	84	0.0000
nopath	5	2	5	1	701	01:58:24	7104	01:59:21	7161	00:00:57	57	0.0000
nopath	5	1	3	1	785	01:57:57	7077	01:59:21	7161	00:01:24	84	0.0000
nopath	2	3	12	14	679	01:58:29	7109	01:59:22	7162	00:00:53	53	0.0000
nopath	1	2	3	1	504	01:57:31	7051	01:59:24	7164	00:01:53	113	0.0000
nopath	5	1	10	1	785	01:58:14	7094	01:59:24	7164	00:01:10	70	0.0000
nopath	6	7	3	1	624	01:58:12	7092	01:59:37	7177	00:01:25	85	0.0000
nopath	5	4	12	14	650	01:58:52	7132	01:59:51	7191	00:00:59	59	0.0000
nopath	2	1	6	1	504	01:58:46	7126	01:59:51	7191	00:01:05	65	0.0000
nopath	6	2	5	1	748	01:58:13	7093	01:59:55	7195	00:01:42	102	0.0000
nopath	2	4	12	14	708	01:58:32	7112	01:59:56	7196	00:01:24	84	0.0000
nopath	1	4	3	1	792	01:57:43	7063	01:59:58	7198	00:02:15	135	0.0000
nopath	2	3	10	1	679	01:58:42	7122	01:59:58	7198	00:01:16	76	0.0000
nopath	5	1	5	1	785	01:58:30	7110	02:00:03	7203	00:01:33	93	0.0000	00:01:22
nopath	2	3	3	1	679	01:59:07	7147	02:00:03	7203	00:00:56	56	0.0000
nopath	5	1	9	1	785	01:58:55	7135	02:00:05	7205	00:01:10	70	0.0000
nopath	5	1	10	1	785	01:59:02	7142	02:00:09	7209	00:01:07	67	0.0000
nopath	6	2	9	1	748	01:59:00	7140	02:00:10	7210	00:01:10	70	0.0000
nopath	6	2	5	1	748	01:59:17	7157	02:00:15	7215	00:00:58	58	0.0000
nopath	1	2	5	1	504	01:58:25	7105	02:00:18	7218	00:01:53	113	0.0000
nopath	1	2	10	1	504	01:59:35	7175	02:00:26	7226	00:00:51	51	0.0000
nopath	6	1	3	1	832	01:59:21	7161	02:00:26	7226	00:01:05	65	0.0000
nopath	3	6	5	1	667	01:59:29	7169	02:00:36	7236	00:01:07	67	0.0000
nopath	3	6	5	1	667	01:59:45	7185	02:00:38	7238	00:00:53	53	0.0000
nopath	1	3	3	1	763	01:58:33	7113	02:00:42	7242	00:02:09	129	0.0000
nopath	2	6	9	1	748	01:58:43	7123	02:00:46	7246	00:02:03	123	0.0000
nopath	3	6	12	14	667	01:59:58	7198	02:00:56	7256	00:00:58	58	0.0000
nopath	6	1	10	1	832	01:59:31	7171	02:01:01	7261	00:01:30	90	0.0000	00:01:19
nopath	2	3	12	14	679	01:59:32	7172	02:01:23	7283	00:01:51	111	0.0000
nopath	2	3	3	1	679	01:59:56	7196	02:01:26	7286	00:01:30	90	0.0000
nopath	3	6	9	1	667	02:00:12	7212	02:01:26	7286	00:01:14	74	0.0000
nopath	2	1	5	1	504	02:00:25	7225	02:01:27	7287	00:01:02	62	0.0000
nopath	3	6	3	1	667	02:00:24	7224	02:01:28	7288	00:01:04	64	0.0000
nopath	6	2	6	1	748	02:00:19	7219	02:01:35	7295	00:01:16	76	0.0000
nopath	5	2	12	14	701	02:00:35	7235	02:01:40	7300	00:01:05	65	0.0000
nopath	5	2	3	1	701	02:00:45	7245	02:01:42	7302	00:00:57	57	0.0000
nopath	5	1	5	1	785	01:59:50	7190	02:01:42	7302	00:01:52	112	0.0000
nopath	1	6	5	1	832	01:59:47	7187	02:01:46	7306	00:01:59	119	0.0000
nopath	1	2	12	14	504	02:00:54	7254	02:01:48	7308	00:00:54	54	0.0000
nopath	5	4	3	1	650	02:00:28	7228	02:01:49	7309	00:01:21	81	0.0000
nopath	2	3	12	14	679	02:00:41	7241	02:01:53	7313	00:01:12	72	0.0000
nopath	2	3	3	1	679	02:00:42	7242	02:01:55	7315	00:01:13	73	0.0000
nopath	6	2	9	1	748	02:01:08	7268	02:02:04	7324	00:00:56	56	0.0000	00:01:13
nopath	3	6	5	1	667	02:00:52	7252	02:02:06	7326	00:01:14	74	0.0000
nopath	3	6	7	1	667	02:01:21	7281	02:02:25	7345	00:01:04	64	0.0000
nopath	6	3	3	1	667	02:01:38	7298	02:02:27	7347	00:00:49	49	0.0000
nopath	3	6	12	14	667	02:01:29	7289	02:02:27	7347	00:00:58	58	0.0000
nopath	3	1	13	15	763	02:01:06	7266	02:02:29	7349	00:01:23	83	0.0000
nopath	2	1	5	1	504	02:01:37	7297	02:02:32	7352	00:00:55	55	0.0000
nopath	2	3	3	1	679	02:00:46	7246	02:02:32	7352	00:01:46	106	0.0000
nopath	1	3	3	1	763	02:00:31	7231	02:02:35	7355	00:02:04	124	0.0000
nopath	6	2	3	1	748	02:01:13	7273	02:02:35	7355	00:01:22	82	0.0000
nopath	2	1	5	1	504	02:01:48	7308	02:02:35	7355	00:00:47	47	0.0000
nopath	6	2	8	1	748	02:01:31	7291	02:02:37	7357	00:01:06	66	0.0000
nopath	1	3	3	1	763	02:00:52	7252	02:02:37	7357	00:01:45	105	0.0000
nopath	2	3	7	1	679	02:01:09	7269	02:02:40	7360	00:01:31	91	0.0000
nopath	2	4	3	1	708	02:01:35	7295	02:02:43	7363	00:01:08	68	0.0000
nopath	3	7	3	1	302	02:02:04	7324	02:02:57	7377	00:00:53	53	0.0000
nopath	2	1	5	1	504	02:02:08	7328	02:03:07	7387	00:00:59	59	0.0000	00:00:58
nopath	3	6	3	1	667	02:02:12	7332	02:03:18	7398	00:01:06	66	0.0000
nopath	3	6	9	1	667	02:02:34	7354	02:03:25	7405	00:00:51	51	0.0000
nopath	5	6	3	1	380	02:03:05	7385	02:03:42	7422	00:00:37	37	0.0000
nopath	3	2	10	1	679	02:02:38	7358	02:03:45	7425	00:01:07	67	0.0000
nopath	3	6	13	15	667	02:02:59	7379	02:03:57	7437	00:00:58	58	0.0000
nopath	2	4	12	14	708	02:03:07	7387	02:04:07	7447	00:01:00	60	0.0000	00:01:09
nopath	3	6	3	1	667	02:03:18	7398	02:04:09	7449	00:00:51	51	0.0000
nopath	5	1	9	1	785	02:02:31	7351	02:04:11	7451	00:01:40	100	0.0000
nopath	1	2	12	14	504	02:02:24	7344	02:04:14	7454	00:01:50	110	0.0000
nopath	5	1	12	14	785	02:03:00	7380	02:04:14	7454	00:01:14	74	0.0000
nopath	6	3	12	14	667	02:03:06	7386	02:04:24	7464	00:01:18	78	0.0000
nopath	3	2	5	1	679	02:03:20	7400	02:04:25	7465	00:01:05	65	0.0000
nopath	1	4	8	1	792	02:03:19	7399	02:04:45	7485	00:01:26	86	0.0000
nopath	3	6	6	1	667	02:03:36	7416	02:04:45	7485	00:01:09	69	0.0000
nopath	2	4	5	1	708	02:03:53	7433	02:04:47	7487	00:00:54	54	0.0000
nopath	3	6	12	14	667	02:03:58	7438	02:04:50	7490	00:00:52	52	0.0000
nopath	1	2	5	1	504	02:03:22	7402	02:04:51	7491	00:01:29	89	0.0000
nopath	6	1	10	1	832	02:03:04	7384	02:04:51	7491	00:01:47	107	0.0000
nopath	1	2	3	1	504	02:04:12	7452	02:04:58	7498	00:00:46	46	0.0000
nopath	2	7	2	1	458	02:04:16	7456	02:05:13	7513	00:00:57	57	0.0000	00:00:57
nopath	1	5	5	1	785	02:02:44	7364	02:05:23	7523	00:02:39	159	0.0000
nopath	5	3	3	1	621	02:04:24	7464	02:05:23	7523	00:00:59	59	0.0000
nopath	5	3	13	15	621	02:04:26	7466	02:05:27	7527	00:01:01	61	0.0000
nopath	3	7	3	1	302	02:04:51	7491	02:05:32	7532	00:00:41	41	0.0000
nopath	3	6	12	14	667	02:04:29	7469	02:05:37	7537	00:01:08	68	0.0000
nopath	2	3	6	1	679	02:04:40	7480	02:05:42	7542	00:01:02	62	0.0000
nopath	3	5	10	1	621	02:04:44	7484	02:05:44	7544	00:01:00	60	0.0000
nopath	6	2	12	14	748	02:04:44	7484	02:05:45	7545	00:01:01	61	0.0000
nopath	6	1	13	15	832	02:04:04	7444	02:05:45	7545	00:01:41	101	0.0000
nopath	2	3	9	1	679	02:04:51	7491	02:05:46	7546	00:00:55	55	0.0000
nopath	5	1	12	14	785	02:04:32	7472	02:05:47	7547	00:01:15	75	0.0000
nopath	3	6	10	1	667	02:04:59	7499	02:05:55	7555	00:00:56	56	0.0000
nopath	3	2	3	1	679	02:05:02	7502	02:06:01	7561	00:00:59	59	0.0000	00:01:07
nopath	2	1	3	1	504	02:05:05	7505	02:06:09	7569	00:01:04	64	0.0000
nopath	2	1	12	14	504	02:05:13	7513	02:06:14	7574	00:01:01	61	0.0000
nopath	2	4	5	1	708	02:05:00	7500	02:06:25	7585	00:01:25	85	0.0000
nopath	2	3	5	1	679	02:05:34	7534	02:06:29	7589	00:00:55	55	0.0000
nopath	6	2	5	1	748	02:05:36	7536	02:06:34	7594	00:00:58	58	0.0000
nopath	2	4	12	14	708	02:05:43	7543	02:06:36	7596	00:00:53	53	0.0000
nopath	3	6	12	14	667	02:05:50	7550	02:06:40	7600	00:00:50	50	0.0000
nopath	2	7	3	1	458	02:06:05	7565	02:06:53	7613	00:00:48	48	0.0000
nopath	5	6	12	14	380	02:06:23	7583	02:06:57	7617	00:00:34	34	0.0000
nopath	3	1	9	1	763	02:05:33	7533	02:07:02	7622	00:01:29	89	0.0000	00:01:25
nopath	2	3	6	1	679	02:06:12	7572	02:07:08	7628	00:00:56	56	0.0000
nopath	2	4	5	1	708	02:06:20	7580	02:07:13	7633	00:00:53	53	0.0000
nopath	3	6	12	14	667	02:06:18	7578	02:07:17	7637	00:00:59	59	0.0000
nopath	1	3	9	1	763	02:06:28	7588	02:07:32	7652	00:01:04	64	0.0000
nopath	2	1	12	14	504	02:06:59	7619	02:07:47	7667	00:00:48	48	0.0000
nopath	3	2	3	1	679	02:06:42	7602	02:07:49	7669	00:01:07	67	0.0000
nopath	2	1	3	1	504	02:07:13	7633	02:07:58	7678	00:00:45	45	0.0000
nopath	2	3	3	1	679	02:07:26	7646	02:08:18	7698	00:00:52	52	0.0000	00:01:09
nopath	2	4	2	1	708	02:07:37	7657	02:08:30	7710	00:00:53	53	0.0000
nopath	1	3	3	1	763	02:06:54	7614	02:08:35	7715	00:01:41	101	0.0000
nopath	3	7	6	1	302	02:08:04	7684	02:08:47	7727	00:00:43	43	0.0000
nopath	4	5	3	1	650	02:08:00	7680	02:08:55	7735	00:00:55	55	0.0000
nopath	3	6	3	1	667	02:08:06	7686	02:09:08	7748	00:01:02	62	0.0000	00:01:01
nopath	3	6	12	14	667	02:08:19	7699	02:09:11	7751	00:00:52	52	0.0000
nopath	6	2	3	1	748	02:08:17	7697	02:09:14	7754	00:00:57	57	0.0000
nopath	6	2	3	1	748	02:08:24	7704	02:09:20	7760	00:00:56	56	0.0000
nopath	1	3	5	1	763	02:07:20	7640	02:09:22	7762	00:02:02	122	0.0000
nopath	3	6	12	14	667	02:08:34	7714	02:09:24	7764	00:00:50	50	0.0000
nopath	1	3	13	15	763	02:07:23	7643	02:09:27	7767	00:02:04	124	0.0000
nopath	1	3	3	1	763	02:07:46	7666	02:09:29	7769	00:01:43	103	0.0000
nopath	1	3	12	14	763	02:08:31	7711	02:09:31	7771	00:01:00	60	0.0000
nopath	2	1	9	1	504	02:08:30	7710	02:09:57	7797	00:01:27	87	0.0000
nopath	3	6	12	14	667	02:08:50	7730	02:10:07	7807	00:01:17	77	0.0000	00:00:59
nopath	3	6	9	1	667	02:09:00	7740	02:10:08	7808	00:01:08	68	0.0000
nopath	5	2	13	15	701	02:09:06	7746	02:10:13	7813	00:01:07	67	0.0000
nopath	3	6	12	14	667	02:09:05	7745	02:10:14	7814	00:01:09	69	0.0000
nopath	1	4	2	1	792	02:08:37	7717	02:10:15	7815	00:01:38	98	0.0000
nopath	3	6	12	14	667	02:09:11	7751	02:10:16	7816	00:01:05	65	0.0000
nopath	2	4	9	1	708	02:09:07	7747	02:10:16	7816	00:01:09	69	0.0000
nopath	3	6	3	1	667	02:09:16	7756	02:10:19	7819	00:01:03	63	0.0000
nopath	5	1	5	1	785	02:09:18	7758	02:10:21	7821	00:01:03	63	0.0000
nopath	3	6	10	1	667	02:09:27	7767	02:10:21	7821	00:00:54	54	0.0000
nopath	3	2	5	1	679	02:09:04	7744	02:10:25	7825	00:01:21	81	0.0000
nopath	3	6	3	1	667	02:09:31	7771	02:10:26	7826	00:00:55	55	0.0000
nopath	2	1	10	1	504	02:09:53	7793	02:10:43	7843	00:00:50	50	0.0000
nopath	3	1	6	1	763	02:09:30	7770	02:10:46	7846	00:01:16	76	0.0000
nopath	2	4	13	15	708	02:09:40	7780	02:10:50	7850	00:01:10	70	0.0000
nopath	2	3	3	1	679	02:09:44	7784	02:10:51	7851	00:01:07	67	0.0000
nopath	2	3	10	1	679	02:09:57	7797	02:10:55	7855	00:00:58	58	0.0000
nopath	1	7	12	14	542	02:10:07	7807	02:10:57	7857	00:00:50	50	0.0000
nopath	3	6	13	15	667	02:09:49	7789	02:11:10	7870	00:01:21	81	0.0000	00:01:05
nopath	3	6	12	14	667	02:09:51	7791	02:11:11	7871	00:01:20	80	0.0000
nopath	5	3	9	1	621	02:10:29	7829	02:11:18	7878	00:00:49	49	0.0000
nopath	1	3	3	1	763	02:09:50	7790	02:11:22	7882	00:01:32	92	0.0000
nopath	5	2	3	1	701	02:10:06	7806	02:11:25	7885	00:01:19	79	0.0000
nopath	2	3	9	1	679	02:10:19	7819	02:11:27	7887	00:01:08	68	0.0000
nopath	2	4	13	15	708	02:10:20	7820	02:11:32	7892	00:01:12	72	0.0000
nopath	3	6	3	1	667	02:10:39	7839	02:11:35	7895	00:00:56	56	0.0000
nopath	2	3	13	15	679	02:10:30	7830	02:11:36	7896	00:01:06	66	0.0000
nopath	3	6	9	1	667	02:10:48	7848	02:11:39	7899	00:00:51	51	0.0000
nopath	6	1	3	1	832	02:11:00	7860	02:12:02	7922	00:01:02	62	0.0000	00:01:30
nopath	1	3	12	14	763	02:11:03	7863	02:12:03	7923	00:01:00	60	0.0000
nopath	1	3	5	1	763	02:11:18	7878	02:12:16	7936	00:00:58	58	0.0000
nopath	2	3	12	14	679	02:11:24	7884	02:12:27	7947	00:01:03	63	0.0000
nopath	3	6	12	14	667	02:10:56	7856	02:12:27	7947	00:01:31	91	0.0000
nopath	2	7	12	14	458	02:11:46	7906	02:12:29	7949	00:00:43	43	0.0000
nopath	3	6	3	1	667	02:10:57	7857	02:12:29	7949	00:01:32	92	0.0000
nopath	2	4	3	1	708	02:11:26	7886	02:12:30	7950	00:01:04	64	0.0000
nopath	5	1	9	1	785	02:11:28	7888	02:12:36	7956	00:01:08	68	0.0000
nopath	6	7	5	1	624	02:11:15	7875	02:12:57	7977	00:01:42	102	0.0000
nopath	2	1	3	1	504	02:12:22	7942	02:13:07	7987	00:00:45	45	0.0000	00:00:57
nopath	1	3	9	1	763	02:11:36	7896	02:13:12	7992	00:01:36	96	0.0000
nopath	2	7	7	1	458	02:12:39	7959	02:13:20	8000	00:00:41	41	0.0000
nopath	3	6	12	14	667	02:12:12	7932	02:13:21	8001	00:01:09	69	0.0000
nopath	4	2	3	1	708	02:12:29	7949	02:13:39	8019	00:01:10	70	0.0000
nopath	4	2	5	1	708	02:12:32	7952	02:13:43	8023	00:01:11	71	0.0000
nopath	3	1	6	1	763	02:11:12	7872	02:13:45	8025	00:02:33	153	0.0000
nopath	5	7	5	1	577	02:12:50	7970	02:13:52	8032	00:01:02	62	0.0000
nopath	5	7	12	14	577	02:13:01	7981	02:13:59	8039	00:00:58	58	0.0000
nopath	3	6	12	14	667	02:13:13	7993	02:14:03	8043	00:00:50	50	0.0000	00:01:09
nopath	3	6	12	14	667	02:13:15	7995	02:14:05	8045	00:00:50	50	0.0000
nopath	2	4	3	1	708	02:12:56	7976	02:14:05	8045	00:01:09	69	0.0000
nopath	2	3	7	1	679	02:13:10	7990	02:14:06	8046	00:00:56	56	0.0000
nopath	2	3	3	1	679	02:13:14	7994	02:14:08	8048	00:00:54	54	0.0000
nopath	5	1	12	14	785	02:12:49	7969	02:14:12	8052	00:01:23	83	0.0000
nopath	1	2	3	1	504	02:12:16	7936	02:14:15	8055	00:01:59	119	0.0000
nopath	6	1	9	1	832	02:12:49	7969	02:14:15	8055	00:01:26	86	0.0000
nopath	3	6	9	1	667	02:13:26	8006	02:14:16	8056	00:00:50	50	0.0000
nopath	1	2	9	1	504	02:12:27	7947	02:14:19	8059	00:01:52	112	0.0000
nopath	3	6	6	1	667	02:13:28	8008	02:14:20	8060	00:00:52	52	0.0000
nopath	1	4	12	14	792	02:12:57	7977	02:14:37	8077	00:01:40	100	0.0000
nopath	1	3	5	1	763	02:13:38	8018	02:14:42	8082	00:01:04	64	0.0000
nopath	2	1	9	1	504	02:14:10	8050	02:14:55	8095	00:00:45	45	0.0000
nopath	2	3	6	1	679	02:13:59	8039	02:14:56	8096	00:00:57	57	0.0000
nopath	2	4	9	1	708	02:14:00	8040	02:14:59	8099	00:00:59	59	0.0000
nopath	2	4	3	1	708	02:14:04	8044	02:15:01	8101	00:00:57	57	0.0000	00:01:03
nopath	5	3	3	1	621	02:14:10	8050	02:15:13	8113	00:01:03	63	0.0000
nopath	5	1	9	1	785	02:13:27	8007	02:15:16	8116	00:01:49	109	0.0000
nopath	2	3	3	1	679	02:14:16	8056	02:15:22	8122	00:01:06	66	0.0000
nopath	1	3	12	14	763	02:13:59	8039	02:15:25	8125	00:01:26	86	0.0000
nopath	1	4	12	14	792	02:14:34	8074	02:15:32	8132	00:00:58	58	0.0000
nopath	3	6	6	1	667	02:14:13	8053	02:15:46	8146	00:01:33	93	0.0000
nopath	2	1	12	14	504	02:15:12	8112	02:15:57	8157	00:00:45	45	0.0000
nopath	1	2	3	1	504	02:15:00	8100	02:16:01	8161	00:01:01	61	0.0000	00:01:26
nopath	5	1	3	1	785	02:14:30	8070	02:16:01	8161	00:01:31	91	0.0000
nopath	5	3	3	1	621	02:14:40	8080	02:16:03	8163	00:01:23	83	0.0000
nopath	5	3	5	1	621	02:14:46	8086	02:16:05	8165	00:01:19	79	0.0000
nopath	2	3	3	1	679	02:14:39	8079	02:16:12	8172	00:01:33	93	0.0000
nopath	2	4	12	14	708	02:14:54	8094	02:16:17	8177	00:01:23	83	0.0000
nopath	1	2	6	1	504	02:15:39	8139	02:16:24	8184	00:00:45	45	0.0000
nopath	3	6	12	14	667	02:15:22	8122	02:16:27	8187	00:01:05	65	0.0000
nopath	5	1	5	1	785	02:15:41	8141	02:16:41	8201	00:01:00	60	0.0000
nopath	1	3	9	1	763	02:15:18	8118	02:16:44	8204	00:01:26	86	0.0000
nopath	3	6	3	1	667	02:15:43	8143	02:16:45	8205	00:01:02	62	0.0000
nopath	2	4	12	14	708	02:15:01	8101	02:16:46	8206	00:01:45	105	0.0000
nopath	3	6	12	14	667	02:15:50	8150	02:16:48	8208	00:00:58	58	0.0000
nopath	1	5	9	1	785	02:15:34	8134	02:16:53	8213	00:01:19	79	0.0000
nopath	6	7	12	14	624	02:15:51	8151	02:16:58	8218	00:01:07	67	0.0000
nopath	2	4	3	1	708	02:16:05	8165	02:17:06	8226	00:01:01	61	0.0000	00:01:23
nopath	2	4	12	14	708	02:16:19	8179	02:17:12	8232	00:00:53	53	0.0000
nopath	6	2	6	1	748	02:16:33	8193	02:17:39	8259	00:01:06	66	0.0000
nopath	2	3	3	1	679	02:16:24	8184	02:17:42	8262	00:01:18	78	0.0000
nopath	1	3	3	1	763	02:16:35	8195	02:17:44	8264	00:01:09	69	0.0000
nopath	1	2	3	1	504	02:17:05	8225	02:17:49	8269	00:00:44	44	0.0000
nopath	3	6	12	14	667	02:16:42	8202	02:17:57	8277	00:01:15	75	0.0000
nopath	3	6	12	14	667	02:17:06	8226	02:17:59	8279	00:00:53	53	0.0000
nopath	6	3	12	14	667	02:17:00	8220	02:18:13	8293	00:01:13	73	0.0000	00:01:04
nopath	2	3	12	14	679	02:17:24	8244	02:18:27	8307	00:01:03	63	0.0000
nopath	3	6	12	14	667	02:17:39	8259	02:18:30	8310	00:00:51	51	0.0000
nopath	2	4	3	1	708	02:17:29	8249	02:18:31	8311	00:01:02	62	0.0000
nopath	5	1	5	1	785	02:17:02	8222	02:18:31	8311	00:01:29	89	0.0000
nopath	5	1	12	14	785	02:17:17	8237	02:18:34	8314	00:01:17	77	0.0000
nopath	3	6	12	14	667	02:17:45	8265	02:18:35	8315	00:00:50	50	0.0000
nopath	1	4	9	1	792	02:17:21	8241	02:18:55	8335	00:01:34	94	0.0000
nopath	3	6	9	1	667	02:17:56	8276	02:19:06	8346	00:01:10	70	0.0000	00:01:00
nopath	5	3	5	1	621	02:17:30	8250	02:19:06	8346	00:01:36	96	0.0000
nopath	3	6	9	1	667	02:18:01	8281	02:19:08	8348	00:01:07	67	0.0000
nopath	5	3	12	14	621	02:18:18	8298	02:19:11	8351	00:00:53	53	0.0000
nopath	5	1	9	1	785	02:17:25	8245	02:19:21	8361	00:01:56	116	0.0000
nopath	5	1	12	14	785	02:18:14	8294	02:19:23	8363	00:01:09	69	0.0000
nopath	3	6	9	1	667	02:18:09	8289	02:19:26	8366	00:01:17	77	0.0000
nopath	5	1	6	1	785	02:18:25	8305	02:19:27	8367	00:01:02	62	0.0000
nopath	2	4	12	14	708	02:18:33	8313	02:19:27	8367	00:00:54	54	0.0000
nopath	3	6	7	1	667	02:18:29	8309	02:19:28	8368	00:00:59	59	0.0000
nopath	3	6	12	14	667	02:18:32	8312	02:19:30	8370	00:00:58	58	0.0000
nopath	6	1	12	14	832	02:18:27	8307	02:19:35	8375	00:01:08	68	0.0000
nopath	3	6	13	15	667	02:18:43	8323	02:19:37	8377	00:00:54	54	0.0000
nopath	4	2	5	1	708	02:18:28	8308	02:19:47	8387	00:01:19	79	0.0000
nopath	4	5	12	14	650	02:19:00	8340	02:19:57	8397	00:00:57	57	0.0000
nopath	2	1	12	14	504	02:18:42	8322	02:19:58	8398	00:01:16	76	0.0000
nopath	4	1	12	14	792	02:18:51	8331	02:20:04	8404	00:01:13	73	0.0000	00:01:14
nopath	3	6	5	1	667	02:18:58	8338	02:20:06	8406	00:01:08	68	0.0000
nopath	3	6	12	14	667	02:19:00	8340	02:20:08	8408	00:01:08	68	0.0000
nopath	2	1	12	14	504	02:19:23	8363	02:20:11	8411	00:00:48	48	0.0000
nopath	3	6	12	14	667	02:19:19	8359	02:20:12	8412	00:00:53	53	0.0000
nopath	2	4	9	1	708	02:19:18	8358	02:20:14	8414	00:00:56	56	0.0000
nopath	6	5	3	1	380	02:19:36	8376	02:20:14	8414	00:00:38	38	0.0000
nopath	2	3	9	1	679	02:19:22	8362	02:20:15	8415	00:00:53	53	0.0000
nopath	1	2	12	14	504	02:18:55	8335	02:20:22	8422	00:01:27	87	0.0000
nopath	6	1	9	1	832	02:19:26	8366	02:20:29	8429	00:01:03	63	0.0000
nopath	2	6	3	1	748	02:19:07	8347	02:20:36	8436	00:01:29	89	0.0000
nopath	2	1	5	1	504	02:20:17	8417	02:21:00	8460	00:00:43	43	0.0000	00:00:51
nopath	3	1	3	1	763	02:19:46	8386	02:21:17	8477	00:01:31	91	0.0000
nopath	4	1	12	14	792	02:20:05	8405	02:21:23	8483	00:01:18	78	0.0000
nopath	2	3	12	14	679	02:19:48	8388	02:21:23	8483	00:01:35	95	0.0000
nopath	3	6	3	1	667	02:20:28	8428	02:21:25	8485	00:00:57	57	0.0000
nopath	2	4	5	1	708	02:19:57	8397	02:21:26	8486	00:01:29	89	0.0000
nopath	2	3	5	1	679	02:20:18	8418	02:21:28	8488	00:01:10	70	0.0000
nopath	2	4	9	1	708	02:20:30	8430	02:21:30	8490	00:01:00	60	0.0000
nopath	1	2	3	1	504	02:19:48	8388	02:21:31	8491	00:01:43	103	0.0000
nopath	1	2	6	1	504	02:20:12	8412	02:21:37	8497	00:01:25	85	0.0000
nopath	5	3	12	14	621	02:18:40	8320	02:21:54	8514	00:03:14	194	0.0000
nopath	1	3	9	1	763	02:19:49	8389	02:22:02	8522	00:02:13	133	0.0000	00:01:28
nopath	5	2	6	1	701	02:19:44	8384	02:22:04	8524	00:02:20	140	0.0000
nopath	3	6	3	1	667	02:21:12	8472	02:22:05	8525	00:00:53	53	0.0000
nopath	1	3	6	1	763	02:20:31	8431	02:22:05	8525	00:01:34	94	0.0000
nopath	2	4	5	1	708	02:20:58	8458	02:22:09	8529	00:01:11	71	0.0000
nopath	5	1	9	1	785	02:21:05	8465	02:22:11	8531	00:01:06	66	0.0000
nopath	3	2	13	15	679	02:21:15	8475	02:22:26	8546	00:01:11	71	0.0000
nopath	4	2	9	1	708	02:21:27	8487	02:22:28	8548	00:01:01	61	0.0000
nopath	6	2	3	1	748	02:21:41	8501	02:22:45	8565	00:01:04	64	0.0000
nopath	3	6	5	1	667	02:21:42	8502	02:22:45	8565	00:01:03	63	0.0000
nopath	1	2	10	1	504	02:22:20	8540	02:23:06	8586	00:00:46	46	0.0000	00:01:08
nopath	5	3	10	1	621	02:22:10	8530	02:23:14	8594	00:01:04	64	0.0000
nopath	3	6	12	14	667	02:22:13	8533	02:23:17	8597	00:01:04	64	0.0000
nopath	6	1	9	1	832	02:22:16	8536	02:23:20	8600	00:01:04	64	0.0000
nopath	5	1	3	1	785	02:22:24	8544	02:23:27	8607	00:01:03	63	0.0000
nopath	1	3	13	15	763	02:22:27	8547	02:23:28	8608	00:01:01	61	0.0000
nopath	3	6	5	1	667	02:22:42	8562	02:23:34	8614	00:00:52	52	0.0000
nopath	1	5	2	1	785	02:21:57	8517	02:23:43	8623	00:01:46	106	0.0000
nopath	1	3	12	14	763	02:22:40	8560	02:23:53	8633	00:01:13	73	0.0000
nopath	4	7	3	1	331	02:23:08	8588	02:23:54	8634	00:00:46	46	0.0000
nopath	4	3	9	1	375	02:23:22	8602	02:24:00	8640	00:00:38	38	0.0000	00:01:01
nopath	2	1	12	14	504	02:23:05	8585	02:24:00	8640	00:00:55	55	0.0000
nopath	2	4	3	1	708	02:23:01	8581	02:24:06	8646	00:01:05	65	0.0000
nopath	6	1	9	1	832	02:22:49	8569	02:24:11	8651	00:01:22	82	0.0000
nopath	3	7	12	14	302	02:23:47	8627	02:24:24	8664	00:00:37	37	0.0000
nopath	1	4	9	1	792	02:23:01	8581	02:24:35	8675	00:01:34	94	0.0000
nopath	3	6	2	1	667	02:23:40	8620	02:24:36	8676	00:00:56	56	0.0000
nopath	4	7	10	1	331	02:24:06	8646	02:24:37	8677	00:00:31	31	0.0000
nopath	2	4	12	14	708	02:23:30	8610	02:24:38	8678	00:01:08	68	0.0000
nopath	5	2	12	14	701	02:23:37	8617	02:24:42	8682	00:01:05	65	0.0000
nopath	5	1	12	14	785	02:22:53	8573	02:24:46	8686	00:01:53	113	0.0000
nopath	1	3	2	1	763	02:23:10	8590	02:24:56	8696	00:01:46	106	0.0000
nopath	1	3	4	1	763	02:23:44	8624	02:24:59	8699	00:01:15	75	0.0000
nopath	1	3	7	1	763	02:23:54	8634	02:25:01	8701	00:01:07	67	0.0000	00:01:19
nopath	4	1	12	14	792	02:24:13	8653	02:25:14	8714	00:01:01	61	0.0000
nopath	6	1	10	1	832	02:23:55	8635	02:25:21	8721	00:01:26	86	0.0000
nopath	6	2	5	1	748	02:24:24	8664	02:25:21	8721	00:00:57	57	0.0000
nopath	6	1	5	1	832	02:24:01	8641	02:25:24	8724	00:01:23	83	0.0000
nopath	2	3	13	15	679	02:23:57	8637	02:25:24	8724	00:01:27	87	0.0000
nopath	2	3	7	1	679	02:24:01	8641	02:25:26	8726	00:01:25	85	0.0000
nopath	5	6	9	1	380	02:24:06	8646	02:25:27	8727	00:01:21	81	0.0000
nopath	2	3	12	14	679	02:24:17	8657	02:25:27	8727	00:01:10	70	0.0000
nopath	2	3	4	1	679	02:24:30	8670	02:25:29	8729	00:00:59	59	0.0000
nopath	3	6	12	14	667	02:24:02	8642	02:25:47	8747	00:01:45	105	0.0000
nopath	3	6	3	1	667	02:24:24	8664	02:25:49	8749	00:01:25	85	0.0000
nopath	5	2	9	1	701	02:24:42	8682	02:25:52	8752	00:01:10	70	0.0000
nopath	1	3	2	1	763	02:24:14	8654	02:25:52	8752	00:01:38	98	0.0000
nopath	1	3	3	1	763	02:24:26	8666	02:25:55	8755	00:01:29	89	0.0000
nopath	1	3	12	14	763	02:24:42	8682	02:25:57	8757	00:01:15	75	0.0000
nopath	1	3	12	14	763	02:25:01	8701	02:26:01	8761	00:01:00	60	0.0000	00:01:20
nopath	1	5	5	1	785	02:24:41	8681	02:26:03	8763	00:01:22	82	0.0000
nopath	5	3	12	14	621	02:24:47	8687	02:26:14	8774	00:01:27	87	0.0000
nopath	3	6	12	14	667	02:24:34	8674	02:26:17	8777	00:01:43	103	0.0000
nopath	1	4	3	1	792	02:25:21	8721	02:26:25	8785	00:01:04	64	0.0000
nopath	4	2	6	1	708	02:24:30	8670	02:26:25	8785	00:01:55	115	0.0000
nopath	3	6	6	1	667	02:24:57	8697	02:26:36	8796	00:01:39	99	0.0000
nopath	3	5	5	1	621	02:25:25	8725	02:26:38	8798	00:01:13	73	0.0000
nopath	3	4	5	1	375	02:26:00	8760	02:26:42	8802	00:00:42	42	0.0000
nopath	2	1	12	14	504	02:25:59	8759	02:26:46	8806	00:00:47	47	0.0000
nopath	2	3	5	1	679	02:25:44	8744	02:26:54	8814	00:01:10	70	0.0000
nopath	2	4	9	1	708	02:25:34	8734	02:26:55	8815	00:01:21	81	0.0000
nopath	2	3	6	1	679	02:26:02	8762	02:26:58	8818	00:00:56	56	0.0000
nopath	4	3	13	15	375	02:26:07	8767	02:27:00	8820	00:00:53	53	0.0000	00:00:53
nopath	4	2	12	14	708	02:25:54	8754	02:27:06	8826	00:01:12	72	0.0000
nopath	1	4	3	1	792	02:25:49	8749	02:27:06	8826	00:01:17	77	0.0000
nopath	5	6	9	1	380	02:26:39	8799	02:27:11	8831	00:00:32	32	0.0000
nopath	3	6	12	14	667	02:25:55	8755	02:27:17	8837	00:01:22	82	0.0000
nopath	3	1	12	14	763	02:25:54	8754	02:27:19	8839	00:01:25	85	0.0000
nopath	3	6	9	1	667	02:26:03	8763	02:27:19	8839	00:01:16	76	0.0000
nopath	4	6	12	14	696	02:26:30	8790	02:27:27	8847	00:00:57	57	0.0000
nopath	5	1	12	14	785	02:26:22	8782	02:27:32	8852	00:01:10	70	0.0000
nopath	1	4	9	1	792	02:25:51	8751	02:27:35	8855	00:01:44	104	0.0000
nopath	3	6	3	1	667	02:26:37	8797	02:27:35	8855	00:00:58	58	0.0000
nopath	3	6	5	1	667	02:26:40	8800	02:27:38	8858	00:00:58	58	0.0000
nopath	1	5	9	1	785	02:25:34	8734	02:27:43	8863	00:02:09	129	0.0000
nopath	2	5	9	1	701	02:26:15	8775	02:27:45	8865	00:01:30	90	0.0000
nopath	2	1	5	1	504	02:27:08	8828	02:27:57	8877	00:00:49	49	0.0000
nopath	6	7	5	1	624	02:26:50	8810	02:27:57	8877	00:01:07	67	0.0000
nopath	1	3	13	15	763	02:26:35	8795	02:28:05	8885	00:01:30	90	0.0000	00:01:30
nopath	1	4	3	1	792	02:26:41	8801	02:28:06	8886	00:01:25	85	0.0000
nopath	1	2	12	14	504	02:27:36	8856	02:28:22	8902	00:00:46	46	0.0000
nopath	3	6	3	1	667	02:27:05	8825	02:28:26	8906	00:01:21	81	0.0000
nopath	3	6	3	1	667	02:27:30	8850	02:28:28	8908	00:00:58	58	0.0000
nopath	1	5	9	1	785	02:26:45	8805	02:28:43	8923	00:01:58	118	0.0000
nopath	5	3	9	1	621	02:27:32	8852	02:28:48	8928	00:01:16	76	0.0000
nopath	5	4	3	1	650	02:27:29	8849	02:28:48	8928	00:01:19	79	0.0000
nopath	2	7	2	1	458	02:28:06	8886	02:28:52	8932	00:00:46	46	0.0000
nopath	5	2	10	1	701	02:27:39	8859	02:28:57	8937	00:01:18	78	0.0000
nopath	2	3	12	14	679	02:27:55	8875	02:28:57	8937	00:01:02	62	0.0000
nopath	2	3	3	1	679	02:27:56	8876	02:28:59	8939	00:01:03	63	0.0000
nopath	5	1	3	1	785	02:27:33	8853	02:29:01	8941	00:01:28	88	0.0000	00:01:21
nopath	2	3	6	1	679	02:27:59	8879	02:29:01	8941	00:01:02	62	0.0000
nopath	2	3	3	1	679	02:28:04	8884	02:29:03	8943	00:00:59	59	0.0000
nopath	5	3	5	1	621	02:27:49	8869	02:29:16	8956	00:01:27	87	0.0000
nopath	6	7	10	1	624	02:27:55	8875	02:29:17	8957	00:01:22	82	0.0000
nopath	2	7	9	1	458	02:28:18	8898	02:29:24	8964	00:01:06	66	0.0000
nopath	5	6	3	1	380	02:28:42	8922	02:29:27	8967	00:00:45	45	0.0000
nopath	2	3	12	14	679	02:28:25	8905	02:29:40	8980	00:01:15	75	0.0000
nopath	2	3	12	14	679	02:28:36	8916	02:29:42	8982	00:01:06	66	0.0000
nopath	1	7	12	14	542	02:28:45	8925	02:29:43	8983	00:00:58	58	0.0000
nopath	2	3	3	1	679	02:28:38	8918	02:29:45	8985	00:01:07	67	0.0000
nopath	3	5	12	14	621	02:28:37	8917	02:29:45	8985	00:01:08	68	0.0000
nopath	3	6	10	1	667	02:28:46	8926	02:29:49	8989	00:01:03	63	0.0000
nopath	3	6	5	1	667	02:28:52	8932	02:29:52	8992	00:01:00	60	0.0000
nopath	3	6	9	1	667	02:28:58	8938	02:29:54	8994	00:00:56	56	0.0000
nopath	4	2	12	14	708	02:28:56	8936	02:29:57	8997	00:01:01	61	0.0000
nopath	6	5	3	1	380	02:29:29	8969	02:30:06	9006	00:00:37	37	0.0000	00:00:44
nopath	3	4	12	14	375	02:29:33	8973	02:30:06	9006	00:00:33	33	0.0000
nopath	6	7	12	14	624	02:28:40	8920	02:30:08	9008	00:01:28	88	0.0000
nopath	6	4	6	1	696	02:28:58	8938	02:30:13	9013	00:01:15	75	0.0000
nopath	5	6	13	15	380	02:29:41	8981	02:30:21	9021	00:00:40	40	0.0000
nopath	2	3	9	1	679	02:29:43	8983	02:30:35	9035	00:00:52	52	0.0000
nopath	6	2	10	1	748	02:29:08	8948	02:30:35	9035	00:01:27	87	0.0000
nopath	6	2	5	1	748	02:29:30	8970	02:30:37	9037	00:01:07	67	0.0000
nopath	3	6	12	14	667	02:29:57	8997	02:30:47	9047	00:00:50	50	0.0000
nopath	1	2	7	1	504	02:29:47	8987	02:30:48	9048	00:01:01	61	0.0000
nopath	5	1	12	14	785	02:29:11	8951	02:30:48	9048	00:01:37	97	0.0000
nopath	2	3	9	1	679	02:29:45	8985	02:30:52	9052	00:01:07	67	0.0000
nopath	2	6	3	1	748	02:29:14	8954	02:30:56	9056	00:01:42	102	0.0000
nopath	2	4	3	1	708	02:29:48	8988	02:30:56	9056	00:01:08	68	0.0000
nopath	2	6	5	1	748	02:29:37	8977	02:30:58	9058	00:01:21	81	0.0000
nopath	3	6	3	1	667	02:30:15	9015	02:31:08	9068	00:00:53	53	0.0000	00:01:06
nopath	4	1	2	1	792	02:29:53	8993	02:31:08	9068	00:01:15	75	0.0000
nopath	3	1	12	14	763	02:30:11	9011	02:31:22	9082	00:01:11	71	0.0000
nopath	3	5	9	1	621	02:30:30	9030	02:31:25	9085	00:00:55	55	0.0000
nopath	2	4	3	1	708	02:30:20	9020	02:31:25	9085	00:01:05	65	0.0000
nopath	6	2	2	1	748	02:30:26	9026	02:31:29	9089	00:01:03	63	0.0000
nopath	1	2	5	1	504	02:30:43	9043	02:31:37	9097	00:00:54	54	0.0000
nopath	6	3	6	1	667	02:30:55	9055	02:31:44	9104	00:00:49	49	0.0000
nopath	3	2	3	1	679	02:30:41	9041	02:31:45	9105	00:01:04	64	0.0000
nopath	1	3	7	1	763	02:30:13	9013	02:31:52	9112	00:01:39	99	0.0000
nopath	2	7	10	1	458	02:31:00	9060	02:31:54	9114	00:00:54	54	0.0000
nopath	1	3	12	14	763	02:30:41	9041	02:31:55	9115	00:01:14	74	0.0000
nopath	3	6	3	1	667	02:31:01	9061	02:31:59	9119	00:00:58	58	0.0000
nopath	6	1	3	1	832	02:30:43	9043	02:32:01	9121	00:01:18	78	0.0000	00:01:16
nopath	1	2	13	15	504	02:30:55	9055	02:32:04	9124	00:01:09	69	0.0000
nopath	1	2	5	1	504	02:31:11	9071	02:32:09	9129	00:00:58	58	0.0000
nopath	3	2	6	1	679	02:31:20	9080	02:32:19	9139	00:00:59	59	0.0000
nopath	1	3	9	1	763	02:31:01	9061	02:32:21	9141	00:01:20	80	0.0000
nopath	3	6	10	1	667	02:31:25	9085	02:32:25	9145	00:01:00	60	0.0000
nopath	3	1	12	14	763	02:30:58	9058	02:32:26	9146	00:01:28	88	0.0000
nopath	6	2	6	1	748	02:31:43	9103	02:32:42	9162	00:00:59	59	0.0000
nopath	1	2	12	14	504	02:31:43	9103	02:32:45	9165	00:01:02	62	0.0000
nopath	1	2	10	1	504	02:31:44	9104	02:32:49	9169	00:01:05	65	0.0000
nopath	3	6	12	14	667	02:31:43	9103	02:32:56	9176	00:01:13	73	0.0000
nopath	3	5	10	1	621	02:32:06	9126	02:32:59	9179	00:00:53	53	0.0000
nopath	4	1	3	1	792	02:31:54	9114	02:33:04	9184	00:01:10	70	0.0000	00:01:11
nopath	3	6	12	14	667	02:32:18	9138	02:33:09	9189	00:00:51	51	0.0000
nopath	1	4	10	1	792	02:31:22	9082	02:33:15	9195	00:01:53	113	0.0000
nopath	3	2	10	1	679	02:32:20	9140	02:33:16	9196	00:00:56	56	0.0000
nopath	3	6	12	14	667	02:32:25	9145	02:33:16	9196	00:00:51	51	0.0000
nopath	2	1	9	1	504	02:32:37	9157	02:33:22	9202	00:00:45	45	0.0000
nopath	3	6	5	1	667	02:32:40	9160	02:33:30	9210	00:00:50	50	0.0000
nopath	1	2	13	15	504	02:32:06	9126	02:33:36	9216	00:01:30	90	0.0000
nopath	3	2	9	1	679	02:32:36	9156	02:33:45	9225	00:01:09	69	0.0000
nopath	1	3	8	1	763	02:31:46	9106	02:33:45	9225	00:01:59	119	0.0000
nopath	4	2	12	14	708	02:32:38	9158	02:33:47	9227	00:01:09	69	0.0000
nopath	1	3	12	14	763	02:32:35	9155	02:33:53	9233	00:01:18	78	0.0000
nopath	1	3	10	1	763	02:32:38	9158	02:33:55	9235	00:01:17	77	0.0000
nopath	6	3	12	14	667	02:32:55	9175	02:34:04	9244	00:01:09	69	0.0000	00:00:59
nopath	3	6	12	14	667	02:32:46	9166	02:34:07	9247	00:01:21	81	0.0000
nopath	3	6	3	1	667	02:32:52	9172	02:34:09	9249	00:01:17	77	0.0000
nopath	3	6	12	14	667	02:32:57	9177	02:34:11	9251	00:01:14	74	0.0000
nopath	5	7	12	14	577	02:30:15	9015	02:34:14	9254	00:03:59	239	0.0000
nopath	5	3	13	15	621	02:33:14	9194	02:34:18	9258	00:01:04	64	0.0000
nopath	5	4	9	1	650	02:32:55	9175	02:34:19	9259	00:01:24	84	0.0000
nopath	2	3	13	15	679	02:32:50	9170	02:34:25	9265	00:01:35	95	0.0000
nopath	6	5	10	1	380	02:33:55	9235	02:34:28	9268	00:00:33	33	0.0000
nopath	3	6	12	14	667	02:33:12	9192	02:34:29	9269	00:01:17	77	0.0000
nopath	2	5	9	1	701	02:32:30	9150	02:34:34	9274	00:02:04	124	0.0000
[truncated: 1,047 more rows]
