# Supplementary material for: Supervised learning from human performance at the computationally hard problem of optimal traffic signal control on a network of junctions
Source: R Soc Open Sci. 2014 Dec 24;1(4):140211. doi: 10.1098/rsos.140211 (PMC4448775; doi:10.1098/rsos.140211)
Supplement: 1. simulationData.zip - This zipped folder contains the simulation configuration files for the traffic microsimulation models used in the paper, as well as the raw data output from the simulations. The data are organised into a folder structure with README.txt files used to provide guidance on the c [file rsos140211supp1.zip › simulationData/multiJunctionModel/HuTMaCloops/run-004/trips-ALL.csv]

Path	From Zone	To Zone	Vehicle Type	Base Vehicle Type	Distance (m)	Departure Time (HH:MM:SS)	Departure Time (s)	Arrival Time (HH:MM:SS)	Arrival Time (s)	Time Taken (HH:MM:SS)	Time Taken (s)	Fuel	Mean Time (HH:MM:SS)
nopath	2	1	12	14	504	00:00:07	7	00:00:53	53	00:00:46	46	0.0000
nopath	5	3	3	1	621	00:00:29	29	00:01:17	77	00:00:48	48	0.0000	00:00:48
nopath	3	7	10	1	302	00:01:16	76	00:01:49	109	00:00:33	33	0.0000
nopath	5	1	13	15	785	00:00:20	20	00:02:05	125	00:01:45	105	0.0000	00:01:45
nopath	2	3	3	1	679	00:01:30	90	00:02:25	145	00:00:55	55	0.0000
nopath	2	1	10	1	504	00:01:46	106	00:02:27	147	00:00:41	41	0.0000
nopath	6	1	6	1	832	00:00:22	22	00:02:31	151	00:02:09	129	0.0000
nopath	3	6	3	1	667	00:01:29	89	00:02:46	166	00:01:17	77	0.0000
nopath	6	1	12	14	832	00:01:03	63	00:03:02	182	00:01:59	119	0.0000	00:02:04
nopath	5	1	12	14	785	00:01:48	108	00:03:04	184	00:01:16	76	0.0000
nopath	1	4	5	1	792	00:01:34	94	00:03:05	185	00:01:31	91	0.0000
nopath	2	3	12	14	679	00:01:56	116	00:03:05	185	00:01:09	69	0.0000
nopath	3	6	9	1	667	00:02:03	123	00:03:05	185	00:01:02	62	0.0000
nopath	3	2	6	1	679	00:02:09	129	00:03:14	194	00:01:05	65	0.0000
nopath	3	2	10	1	679	00:02:13	133	00:03:17	197	00:01:04	64	0.0000
nopath	1	2	3	1	504	00:03:12	192	00:04:01	241	00:00:49	49	0.0000	00:00:49
nopath	1	3	10	1	763	00:03:14	194	00:04:22	262	00:01:08	68	0.0000
nopath	3	6	5	1	667	00:03:53	233	00:04:56	296	00:01:03	63	0.0000
nopath	2	1	3	1	504	00:04:13	253	00:04:58	298	00:00:45	45	0.0000
nopath	3	6	12	14	667	00:04:59	299	00:05:49	349	00:00:50	50	0.0000	00:01:03
nopath	3	6	10	1	667	00:05:41	341	00:06:30	390	00:00:49	49	0.0000	00:00:49
nopath	3	6	9	1	667	00:05:45	345	00:06:34	394	00:00:49	49	0.0000
nopath	3	6	9	1	667	00:05:51	351	00:06:40	400	00:00:49	49	0.0000
nopath	1	3	9	1	763	00:05:49	349	00:06:55	415	00:01:06	66	0.0000
nopath	3	2	5	1	679	00:06:04	364	00:06:59	419	00:00:55	55	0.0000
nopath	1	3	3	1	763	00:05:57	357	00:07:12	432	00:01:15	75	0.0000	00:01:09
nopath	2	3	3	1	679	00:06:03	363	00:07:17	437	00:01:14	74	0.0000
nopath	2	3	9	1	679	00:06:26	386	00:07:19	439	00:00:53	53	0.0000
nopath	1	2	5	1	504	00:06:11	371	00:07:23	443	00:01:12	72	0.0000
nopath	5	1	13	15	785	00:06:11	371	00:07:25	445	00:01:14	74	0.0000
nopath	6	3	3	1	667	00:06:21	381	00:07:33	453	00:01:12	72	0.0000
nopath	3	2	5	1	679	00:06:24	384	00:07:35	455	00:01:11	71	0.0000
nopath	3	2	3	1	679	00:07:08	428	00:08:03	483	00:00:55	55	0.0000	00:01:02
nopath	3	6	13	15	667	00:07:17	437	00:08:10	490	00:00:53	53	0.0000
nopath	2	3	3	1	679	00:06:33	393	00:08:32	512	00:01:59	119	0.0000
nopath	1	4	3	1	792	00:06:21	381	00:08:36	516	00:02:15	135	0.0000
nopath	2	3	10	1	679	00:07:43	463	00:08:37	517	00:00:54	54	0.0000
nopath	2	4	2	1	708	00:07:48	468	00:08:41	521	00:00:53	53	0.0000
nopath	6	1	13	15	832	00:07:33	453	00:08:42	522	00:01:09	69	0.0000
nopath	3	2	5	1	679	00:07:43	463	00:09:05	545	00:01:22	82	0.0000	00:01:22
nopath	3	1	12	14	763	00:07:33	453	00:09:11	551	00:01:38	98	0.0000
nopath	5	6	12	14	380	00:08:44	524	00:09:22	562	00:00:38	38	0.0000
nopath	2	4	9	1	708	00:08:30	510	00:09:22	562	00:00:52	52	0.0000
nopath	3	1	9	1	763	00:08:08	488	00:09:35	575	00:01:27	87	0.0000
nopath	3	6	5	1	667	00:08:27	507	00:09:36	576	00:01:09	69	0.0000
nopath	5	3	12	14	621	00:08:54	534	00:09:44	584	00:00:50	50	0.0000
nopath	5	1	6	1	785	00:07:17	437	00:09:51	591	00:02:34	154	0.0000
nopath	2	3	9	1	679	00:08:53	533	00:09:52	592	00:00:59	59	0.0000
nopath	5	1	3	1	785	00:07:45	465	00:09:53	593	00:02:08	128	0.0000
nopath	3	6	12	14	667	00:08:57	537	00:09:56	596	00:00:59	59	0.0000
nopath	3	5	3	1	621	00:09:02	542	00:09:57	597	00:00:55	55	0.0000
nopath	3	6	12	14	667	00:09:09	549	00:10:01	601	00:00:52	52	0.0000	00:00:55
nopath	2	7	3	1	458	00:09:48	588	00:10:34	634	00:00:46	46	0.0000
nopath	3	2	12	14	679	00:09:27	567	00:10:39	639	00:01:12	72	0.0000
nopath	1	4	13	15	792	00:08:24	504	00:10:48	648	00:02:24	144	0.0000
nopath	2	3	12	14	679	00:09:58	598	00:10:52	652	00:00:54	54	0.0000
nopath	3	6	3	1	667	00:10:04	604	00:10:54	654	00:00:50	50	0.0000
nopath	2	1	3	1	504	00:10:10	610	00:10:55	655	00:00:45	45	0.0000
nopath	2	3	12	14	679	00:10:17	617	00:11:13	673	00:00:56	56	0.0000	00:01:05
nopath	2	1	9	1	504	00:10:40	640	00:11:25	685	00:00:45	45	0.0000
nopath	3	6	3	1	667	00:10:21	621	00:11:46	706	00:01:25	85	0.0000
nopath	3	6	3	1	667	00:10:46	646	00:11:48	708	00:01:02	62	0.0000
nopath	3	6	3	1	667	00:10:54	654	00:11:53	713	00:00:59	59	0.0000
nopath	3	6	12	14	667	00:10:56	656	00:11:57	717	00:01:01	61	0.0000
nopath	6	1	3	1	832	00:09:20	560	00:12:01	721	00:02:41	161	0.0000	00:01:55
nopath	5	1	13	15	785	00:10:46	646	00:12:04	724	00:01:18	78	0.0000
nopath	1	2	5	1	504	00:11:30	690	00:12:14	734	00:00:44	44	0.0000
nopath	2	1	5	1	504	00:11:55	715	00:12:47	767	00:00:52	52	0.0000
nopath	5	6	10	1	380	00:12:05	725	00:12:52	772	00:00:47	47	0.0000
nopath	3	5	5	1	621	00:11:52	712	00:13:05	785	00:01:13	73	0.0000	00:01:04
nopath	3	6	12	14	667	00:12:11	731	00:13:08	788	00:00:57	57	0.0000
nopath	5	1	13	15	785	00:11:21	681	00:13:20	800	00:01:59	119	0.0000
nopath	5	1	9	1	785	00:12:14	734	00:13:23	803	00:01:09	69	0.0000
nopath	1	6	5	1	832	00:11:42	702	00:13:36	816	00:01:54	114	0.0000
nopath	1	4	3	1	792	00:12:44	764	00:13:42	822	00:00:58	58	0.0000
nopath	3	6	12	14	667	00:12:48	768	00:13:47	827	00:00:59	59	0.0000
nopath	2	3	8	1	679	00:12:54	774	00:14:02	842	00:01:08	68	0.0000	00:01:08
nopath	6	2	3	1	748	00:13:23	803	00:14:20	860	00:00:57	57	0.0000
nopath	1	2	12	14	504	00:13:31	811	00:14:23	863	00:00:52	52	0.0000
nopath	1	3	9	1	763	00:13:20	800	00:14:34	874	00:01:14	74	0.0000
nopath	2	4	3	1	708	00:13:27	807	00:14:35	875	00:01:08	68	0.0000
nopath	3	6	5	1	667	00:13:36	816	00:14:45	885	00:01:09	69	0.0000
nopath	1	3	12	14	763	00:14:07	847	00:15:05	905	00:00:58	58	0.0000	00:01:06
nopath	3	6	6	1	667	00:14:10	850	00:15:06	906	00:00:56	56	0.0000
nopath	2	7	3	1	458	00:13:29	809	00:15:45	945	00:02:16	136	0.0000
nopath	3	6	10	1	667	00:14:38	878	00:15:46	946	00:01:08	68	0.0000
nopath	3	6	5	1	667	00:14:59	899	00:15:50	950	00:00:51	51	0.0000
nopath	6	2	10	1	748	00:14:43	883	00:15:55	955	00:01:12	72	0.0000
nopath	2	3	3	1	679	00:15:01	901	00:16:00	960	00:00:59	59	0.0000	00:00:59
nopath	1	4	12	14	792	00:15:35	935	00:16:35	995	00:01:00	60	0.0000
nopath	3	6	2	1	667	00:15:38	938	00:16:36	996	00:00:58	58	0.0000
nopath	2	4	12	14	708	00:15:44	944	00:16:47	1007	00:01:03	63	0.0000
nopath	5	1	12	14	785	00:15:36	936	00:16:50	1010	00:01:14	74	0.0000
nopath	5	4	5	1	650	00:15:16	916	00:17:13	1033	00:01:57	117	0.0000	00:01:57
nopath	3	6	9	1	667	00:16:39	999	00:17:29	1049	00:00:50	50	0.0000
nopath	3	6	12	14	667	00:17:08	1028	00:17:58	1078	00:00:50	50	0.0000
nopath	3	6	13	15	667	00:17:21	1041	00:18:13	1093	00:00:52	52	0.0000	00:00:59
nopath	2	4	13	15	708	00:17:19	1039	00:18:14	1094	00:00:55	55	0.0000
nopath	3	6	9	1	667	00:17:35	1055	00:18:31	1111	00:00:56	56	0.0000
nopath	3	2	9	1	679	00:17:34	1054	00:18:35	1115	00:01:01	61	0.0000
nopath	3	7	3	1	302	00:17:37	1057	00:18:37	1117	00:01:00	60	0.0000
nopath	4	2	3	1	708	00:17:31	1051	00:18:42	1122	00:01:11	71	0.0000
nopath	4	1	3	1	792	00:16:55	1015	00:18:48	1128	00:01:53	113	0.0000
nopath	1	3	9	1	763	00:16:39	999	00:18:52	1132	00:02:13	133	0.0000
nopath	3	6	12	14	667	00:17:54	1074	00:19:00	1140	00:01:06	66	0.0000	00:01:01
nopath	2	3	9	1	679	00:18:22	1102	00:19:13	1153	00:00:51	51	0.0000
nopath	5	1	12	14	785	00:17:56	1076	00:19:22	1162	00:01:26	86	0.0000
nopath	6	1	12	14	832	00:18:12	1092	00:19:26	1166	00:01:14	74	0.0000
nopath	6	2	9	1	748	00:18:34	1114	00:19:33	1173	00:00:59	59	0.0000
nopath	4	2	5	1	708	00:18:12	1092	00:19:55	1195	00:01:43	103	0.0000
nopath	4	2	3	1	708	00:18:34	1114	00:19:57	1197	00:01:23	83	0.0000
nopath	3	6	3	1	667	00:19:08	1148	00:20:06	1206	00:00:58	58	0.0000	00:00:58
nopath	2	1	3	1	504	00:19:23	1163	00:20:08	1208	00:00:45	45	0.0000
nopath	3	6	12	14	667	00:19:10	1150	00:20:09	1209	00:00:59	59	0.0000
nopath	1	3	3	1	763	00:18:29	1109	00:20:22	1222	00:01:53	113	0.0000
nopath	1	4	5	1	792	00:18:49	1129	00:20:26	1226	00:01:37	97	0.0000
nopath	4	2	9	1	708	00:19:42	1182	00:20:47	1247	00:01:05	65	0.0000
nopath	2	3	9	1	679	00:19:53	1193	00:20:52	1252	00:00:59	59	0.0000
nopath	3	6	13	15	667	00:20:01	1201	00:20:56	1256	00:00:55	55	0.0000
nopath	6	2	5	1	748	00:19:54	1194	00:20:57	1257	00:01:03	63	0.0000
nopath	2	3	7	1	679	00:20:05	1205	00:20:58	1258	00:00:53	53	0.0000
nopath	1	2	3	1	504	00:19:46	1186	00:21:01	1261	00:01:15	75	0.0000	00:01:00
nopath	5	1	3	1	785	00:18:52	1132	00:21:01	1261	00:02:09	129	0.0000
nopath	2	3	3	1	679	00:20:12	1212	00:21:07	1267	00:00:55	55	0.0000
nopath	5	1	3	1	785	00:19:55	1195	00:21:08	1268	00:01:13	73	0.0000
nopath	5	1	13	15	785	00:20:16	1216	00:21:21	1281	00:01:05	65	0.0000
nopath	5	3	3	1	621	00:20:28	1228	00:21:24	1284	00:00:56	56	0.0000
nopath	3	6	5	1	667	00:20:16	1216	00:21:26	1286	00:01:10	70	0.0000
nopath	3	6	12	14	667	00:20:20	1220	00:21:47	1307	00:01:27	87	0.0000
nopath	1	2	10	1	504	00:20:56	1256	00:21:51	1311	00:00:55	55	0.0000
nopath	1	3	2	1	763	00:20:05	1205	00:21:52	1312	00:01:47	107	0.0000
nopath	2	3	3	1	679	00:20:52	1252	00:21:55	1315	00:01:03	63	0.0000
nopath	1	2	2	1	504	00:21:14	1274	00:22:01	1321	00:00:47	47	0.0000	00:00:51
nopath	1	7	12	14	542	00:21:24	1284	00:22:10	1330	00:00:46	46	0.0000
nopath	1	3	12	14	763	00:21:11	1271	00:22:23	1343	00:01:12	72	0.0000
nopath	3	6	9	1	667	00:21:44	1304	00:22:33	1353	00:00:49	49	0.0000
nopath	3	6	9	1	667	00:21:47	1307	00:22:38	1358	00:00:51	51	0.0000
nopath	2	3	12	14	679	00:21:09	1269	00:22:38	1358	00:01:29	89	0.0000
nopath	5	1	5	1	785	00:21:29	1289	00:22:41	1361	00:01:12	72	0.0000
nopath	2	4	12	14	708	00:21:36	1296	00:22:41	1361	00:01:05	65	0.0000
nopath	1	3	9	1	763	00:21:42	1302	00:23:02	1382	00:01:20	80	0.0000	00:01:41
nopath	2	1	13	15	504	00:22:15	1335	00:23:10	1390	00:00:55	55	0.0000
nopath	3	1	5	1	763	00:22:02	1322	00:23:29	1409	00:01:27	87	0.0000
nopath	5	2	3	1	701	00:22:24	1344	00:23:55	1435	00:01:31	91	0.0000
nopath	3	6	10	1	667	00:23:00	1380	00:23:56	1436	00:00:56	56	0.0000
nopath	3	6	12	14	667	00:23:13	1393	00:24:04	1444	00:00:51	51	0.0000	00:00:59
nopath	6	3	3	1	667	00:23:37	1417	00:24:26	1466	00:00:49	49	0.0000
nopath	3	6	12	14	667	00:24:01	1441	00:24:51	1491	00:00:50	50	0.0000
nopath	2	7	7	1	458	00:24:39	1479	00:25:21	1521	00:00:42	42	0.0000	00:01:14
nopath	3	6	12	14	667	00:24:54	1494	00:25:46	1546	00:00:52	52	0.0000
nopath	4	7	5	1	331	00:23:49	1429	00:26:05	1565	00:02:16	136	0.0000	00:02:16
nopath	2	3	13	15	679	00:22:31	1351	00:26:05	1565	00:03:34	214	0.0000
nopath	6	2	5	1	748	00:24:46	1486	00:26:05	1565	00:01:19	79	0.0000
nopath	3	6	12	14	667	00:25:17	1517	00:26:07	1567	00:00:50	50	0.0000
nopath	2	4	12	14	708	00:25:08	1508	00:26:08	1568	00:01:00	60	0.0000
nopath	5	1	9	1	785	00:24:49	1489	00:26:13	1573	00:01:24	84	0.0000
nopath	1	2	12	14	504	00:23:02	1382	00:26:13	1573	00:03:11	191	0.0000
nopath	3	6	3	1	667	00:25:27	1527	00:26:17	1577	00:00:50	50	0.0000
nopath	3	2	3	1	679	00:25:19	1519	00:26:25	1585	00:01:06	66	0.0000
nopath	1	4	5	1	792	00:23:29	1409	00:26:31	1591	00:03:02	182	0.0000
nopath	2	1	3	1	504	00:26:06	1566	00:26:50	1610	00:00:44	44	0.0000
nopath	2	1	12	14	504	00:26:11	1571	00:27:00	1620	00:00:49	49	0.0000	00:00:46
nopath	3	6	5	1	667	00:26:12	1572	00:27:04	1624	00:00:52	52	0.0000
nopath	4	7	10	1	331	00:26:22	1582	00:27:05	1625	00:00:43	43	0.0000
nopath	2	4	12	14	708	00:26:10	1570	00:27:05	1625	00:00:55	55	0.0000
nopath	3	4	5	1	375	00:26:35	1595	00:27:26	1646	00:00:51	51	0.0000
nopath	3	4	10	1	375	00:27:06	1626	00:27:38	1658	00:00:32	32	0.0000
nopath	1	3	12	14	763	00:26:34	1594	00:27:43	1663	00:01:09	69	0.0000
nopath	2	3	13	15	679	00:26:50	1610	00:27:49	1669	00:00:59	59	0.0000
nopath	3	6	5	1	667	00:26:58	1618	00:27:50	1670	00:00:52	52	0.0000
nopath	6	5	5	1	380	00:27:12	1632	00:27:52	1672	00:00:40	40	0.0000
nopath	1	3	13	15	763	00:26:53	1613	00:28:15	1695	00:01:22	82	0.0000	00:01:15
nopath	3	6	5	1	667	00:27:22	1642	00:28:25	1705	00:01:03	63	0.0000
nopath	2	4	7	1	708	00:27:16	1636	00:28:26	1706	00:01:10	70	0.0000
nopath	6	3	6	1	667	00:27:41	1661	00:28:32	1712	00:00:51	51	0.0000
nopath	2	1	10	1	504	00:27:56	1676	00:28:41	1721	00:00:45	45	0.0000
nopath	6	1	5	1	832	00:27:54	1674	00:29:00	1740	00:01:06	66	0.0000	00:01:10
nopath	3	5	9	1	621	00:27:54	1674	00:29:05	1745	00:01:11	71	0.0000
nopath	2	1	3	1	504	00:28:50	1730	00:29:35	1775	00:00:45	45	0.0000
nopath	2	3	12	14	679	00:28:29	1709	00:29:38	1778	00:01:09	69	0.0000
nopath	5	1	12	14	785	00:28:10	1690	00:29:42	1782	00:01:32	92	0.0000
nopath	5	1	12	14	785	00:28:20	1700	00:29:44	1784	00:01:24	84	0.0000
nopath	3	6	13	15	667	00:28:48	1728	00:29:48	1788	00:01:00	60	0.0000
nopath	3	6	3	1	667	00:28:54	1734	00:29:50	1790	00:00:56	56	0.0000
nopath	5	3	5	1	621	00:28:41	1721	00:29:53	1793	00:01:12	72	0.0000
nopath	1	6	9	1	832	00:28:26	1706	00:30:16	1816	00:01:50	110	0.0000	00:01:52
nopath	5	1	3	1	785	00:29:00	1740	00:30:21	1821	00:01:21	81	0.0000
nopath	1	2	12	14	504	00:29:06	1746	00:30:22	1822	00:01:16	76	0.0000
nopath	6	4	3	1	696	00:28:59	1739	00:30:28	1828	00:01:29	89	0.0000
nopath	2	3	7	1	679	00:29:12	1752	00:30:32	1832	00:01:20	80	0.0000
nopath	1	4	3	1	792	00:29:28	1768	00:30:40	1840	00:01:12	72	0.0000
nopath	4	1	9	1	792	00:29:24	1764	00:30:45	1845	00:01:21	81	0.0000
nopath	6	2	7	1	748	00:29:33	1773	00:30:55	1855	00:01:22	82	0.0000
nopath	3	4	12	14	375	00:30:19	1819	00:30:59	1859	00:00:40	40	0.0000
nopath	6	1	10	1	832	00:29:39	1779	00:31:03	1863	00:01:24	84	0.0000	00:01:24
nopath	1	2	9	1	504	00:29:32	1772	00:31:07	1867	00:01:35	95	0.0000
nopath	5	1	6	1	785	00:29:24	1764	00:31:07	1867	00:01:43	103	0.0000
nopath	5	3	5	1	621	00:30:13	1813	00:31:08	1868	00:00:55	55	0.0000
nopath	5	4	9	1	650	00:29:57	1797	00:31:08	1868	00:01:11	71	0.0000
nopath	3	6	9	1	667	00:30:28	1828	00:31:20	1880	00:00:52	52	0.0000
nopath	3	6	9	1	667	00:30:34	1834	00:31:25	1885	00:00:51	51	0.0000
nopath	3	2	12	14	679	00:30:15	1815	00:31:26	1886	00:01:11	71	0.0000
nopath	2	3	3	1	679	00:29:45	1785	00:31:42	1902	00:01:57	117	0.0000
nopath	4	7	5	1	331	00:30:19	1819	00:31:45	1905	00:01:26	86	0.0000
nopath	2	3	13	15	679	00:30:55	1855	00:31:50	1910	00:00:55	55	0.0000
nopath	6	2	3	1	748	00:30:00	1800	00:32:05	1925	00:02:05	125	0.0000	00:01:16
nopath	6	2	10	1	748	00:31:01	1861	00:32:07	1927	00:01:06	66	0.0000
nopath	5	6	5	1	380	00:31:31	1891	00:32:10	1930	00:00:39	39	0.0000
nopath	1	3	5	1	763	00:31:23	1883	00:32:25	1945	00:01:02	62	0.0000
nopath	3	2	12	14	679	00:31:12	1872	00:32:30	1950	00:01:18	78	0.0000
nopath	5	1	3	1	785	00:31:23	1883	00:32:51	1971	00:01:28	88	0.0000
nopath	2	4	13	15	708	00:31:56	1916	00:32:51	1971	00:00:55	55	0.0000
nopath	6	2	9	1	748	00:31:58	1918	00:32:55	1975	00:00:57	57	0.0000
nopath	6	2	13	15	748	00:32:35	1955	00:33:34	2014	00:00:59	59	0.0000	00:01:00
nopath	5	3	9	1	621	00:31:52	1912	00:33:34	2014	00:01:42	102	0.0000
nopath	3	6	12	14	667	00:32:52	1972	00:33:42	2022	00:00:50	50	0.0000
nopath	5	7	12	14	577	00:32:36	1956	00:33:43	2023	00:01:07	67	0.0000
nopath	3	4	3	1	375	00:33:14	1994	00:33:46	2026	00:00:32	32	0.0000
nopath	4	1	3	1	792	00:32:32	1952	00:34:04	2044	00:01:32	92	0.0000	00:01:35
nopath	1	4	12	14	792	00:31:53	1913	00:34:16	2056	00:02:23	143	0.0000
nopath	1	2	12	14	504	00:33:27	2007	00:34:16	2056	00:00:49	49	0.0000
nopath	1	4	5	1	792	00:31:56	1916	00:34:17	2057	00:02:21	141	0.0000
nopath	3	6	10	1	667	00:33:28	2008	00:34:18	2058	00:00:50	50	0.0000
nopath	1	4	6	1	792	00:32:53	1973	00:34:19	2059	00:01:26	86	0.0000
nopath	6	3	12	14	667	00:33:23	2003	00:34:34	2074	00:01:11	71	0.0000
nopath	3	1	13	15	763	00:33:16	1996	00:34:44	2084	00:01:28	88	0.0000
nopath	2	1	3	1	504	00:34:06	2046	00:34:50	2090	00:00:44	44	0.0000
nopath	2	1	12	14	504	00:34:15	2055	00:35:01	2101	00:00:46	46	0.0000	00:00:45
nopath	1	3	12	14	763	00:33:18	1998	00:35:03	2103	00:01:45	105	0.0000
nopath	2	1	5	1	504	00:34:19	2059	00:35:06	2106	00:00:47	47	0.0000
nopath	2	4	5	1	708	00:34:12	2052	00:35:07	2107	00:00:55	55	0.0000
nopath	6	2	5	1	748	00:33:22	2002	00:35:15	2115	00:01:53	113	0.0000
nopath	5	1	5	1	785	00:33:40	2020	00:35:22	2122	00:01:42	102	0.0000
nopath	5	1	3	1	785	00:34:12	2052	00:35:26	2126	00:01:14	74	0.0000
nopath	3	6	3	1	667	00:34:48	2088	00:35:46	2146	00:00:58	58	0.0000
nopath	3	6	7	1	667	00:34:51	2091	00:35:48	2148	00:00:57	57	0.0000
nopath	4	1	12	14	792	00:34:27	2067	00:35:49	2149	00:01:22	82	0.0000
nopath	3	6	3	1	667	00:34:53	2093	00:35:50	2150	00:00:57	57	0.0000
nopath	3	6	9	1	667	00:34:59	2099	00:35:51	2151	00:00:52	52	0.0000
nopath	2	4	9	1	708	00:34:22	2062	00:35:55	2155	00:01:33	93	0.0000
nopath	3	6	12	14	667	00:35:06	2106	00:35:56	2156	00:00:50	50	0.0000
nopath	2	4	9	1	708	00:34:31	2071	00:35:56	2156	00:01:25	85	0.0000
nopath	2	3	9	1	679	00:34:40	2080	00:35:57	2157	00:01:17	77	0.0000
nopath	2	4	9	1	708	00:34:41	2081	00:36:00	2160	00:01:19	79	0.0000	00:01:04
nopath	6	1	3	1	832	00:34:16	2056	00:36:01	2161	00:01:45	105	0.0000
nopath	2	3	2	1	679	00:34:59	2099	00:36:02	2162	00:01:03	63	0.0000
nopath	2	1	10	1	504	00:35:21	2121	00:36:27	2187	00:01:06	66	0.0000
nopath	2	3	6	1	679	00:35:29	2129	00:36:42	2202	00:01:13	73	0.0000
nopath	5	6	12	14	380	00:36:23	2183	00:37:00	2220	00:00:37	37	0.0000	00:00:40
nopath	6	2	2	1	748	00:36:06	2166	00:37:02	2222	00:00:56	56	0.0000
nopath	3	6	5	1	667	00:36:00	2160	00:37:16	2236	00:01:16	76	0.0000
nopath	3	6	5	1	667	00:36:01	2161	00:37:18	2238	00:01:17	77	0.0000
nopath	3	6	9	1	667	00:36:13	2173	00:37:20	2240	00:01:07	67	0.0000
nopath	3	6	3	1	667	00:36:24	2184	00:37:24	2244	00:01:00	60	0.0000
nopath	2	4	9	1	708	00:36:18	2178	00:37:25	2245	00:01:07	67	0.0000
nopath	2	3	5	1	679	00:36:39	2199	00:37:35	2255	00:00:56	56	0.0000
nopath	5	1	9	1	785	00:35:03	2103	00:37:41	2261	00:02:38	158	0.0000
nopath	5	3	5	1	621	00:36:25	2185	00:37:43	2263	00:01:18	78	0.0000
nopath	2	4	3	1	708	00:36:43	2203	00:37:55	2275	00:01:12	72	0.0000
nopath	1	6	3	1	832	00:36:11	2171	00:37:56	2276	00:01:45	105	0.0000
nopath	3	6	12	14	667	00:37:11	2231	00:38:06	2286	00:00:55	55	0.0000	00:00:56
nopath	3	6	12	14	667	00:37:22	2242	00:38:26	2306	00:01:04	64	0.0000
nopath	1	2	2	1	504	00:37:46	2266	00:38:30	2310	00:00:44	44	0.0000
nopath	3	6	12	14	667	00:37:38	2258	00:38:31	2311	00:00:53	53	0.0000
nopath	1	3	9	1	763	00:37:35	2255	00:38:33	2313	00:00:58	58	0.0000
nopath	4	3	3	1	375	00:38:03	2283	00:38:38	2318	00:00:35	35	0.0000
nopath	1	2	12	14	504	00:37:52	2272	00:38:38	2318	00:00:46	46	0.0000
nopath	3	6	3	1	667	00:37:50	2270	00:38:40	2320	00:00:50	50	0.0000
nopath	1	2	3	1	504	00:37:56	2276	00:38:43	2323	00:00:47	47	0.0000
nopath	3	6	3	1	667	00:38:08	2288	00:39:16	2356	00:01:08	68	0.0000	00:00:58
nopath	2	4	3	1	708	00:36:59	2219	00:39:25	2365	00:02:26	146	0.0000
nopath	2	3	12	14	679	00:39:11	2351	00:40:04	2404	00:00:53	53	0.0000	00:01:15
nopath	6	2	3	1	748	00:39:10	2350	00:40:15	2415	00:01:05	65	0.0000
nopath	3	6	5	1	667	00:38:58	2338	00:40:16	2416	00:01:18	78	0.0000
nopath	5	3	3	1	621	00:37:53	2273	00:40:23	2423	00:02:30	150	0.0000
nopath	5	1	13	15	785	00:39:21	2361	00:40:29	2429	00:01:08	68	0.0000
nopath	1	4	5	1	792	00:39:41	2381	00:40:45	2445	00:01:04	64	0.0000
nopath	3	6	3	1	667	00:40:01	2401	00:40:50	2450	00:00:49	49	0.0000
nopath	3	2	6	1	679	00:39:55	2395	00:40:51	2451	00:00:56	56	0.0000
nopath	3	4	10	1	375	00:40:14	2414	00:41:06	2466	00:00:52	52	0.0000	00:00:41
nopath	2	3	12	14	679	00:39:45	2385	00:41:13	2473	00:01:28	88	0.0000
nopath	2	4	3	1	708	00:40:19	2419	00:41:16	2476	00:00:57	57	0.0000
nopath	1	4	6	1	792	00:40:01	2401	00:41:19	2479	00:01:18	78	0.0000
nopath	1	2	10	1	504	00:40:40	2440	00:41:24	2484	00:00:44	44	0.0000
nopath	3	2	12	14	679	00:40:19	2419	00:41:36	2496	00:01:17	77	0.0000
nopath	5	7	12	14	577	00:40:55	2455	00:41:52	2512	00:00:57	57	0.0000
nopath	3	6	3	1	667	00:41:05	2465	00:41:55	2515	00:00:50	50	0.0000
nopath	5	1	12	14	785	00:40:38	2438	00:42:02	2522	00:01:24	84	0.0000	00:01:32
nopath	5	1	3	1	785	00:40:54	2454	00:42:04	2524	00:01:10	70	0.0000
nopath	5	4	13	15	650	00:40:56	2456	00:42:05	2525	00:01:09	69	0.0000
nopath	1	3	3	1	763	00:40:28	2428	00:42:12	2532	00:01:44	104	0.0000
nopath	2	4	10	1	708	00:40:55	2455	00:42:16	2536	00:01:21	81	0.0000
nopath	1	3	5	1	763	00:41:00	2460	00:42:17	2537	00:01:17	77	0.0000
nopath	3	1	3	1	763	00:41:17	2477	00:42:28	2548	00:01:11	71	0.0000
nopath	5	3	9	1	621	00:41:40	2500	00:42:44	2564	00:01:04	64	0.0000
nopath	3	6	9	1	667	00:41:31	2491	00:42:46	2566	00:01:15	75	0.0000
nopath	3	6	9	1	667	00:41:43	2503	00:42:57	2577	00:01:14	74	0.0000
nopath	3	6	12	14	667	00:41:58	2518	00:43:02	2582	00:01:04	64	0.0000	00:01:05
nopath	2	7	12	14	458	00:42:12	2532	00:43:05	2585	00:00:53	53	0.0000
nopath	3	6	5	1	667	00:42:08	2528	00:43:10	2590	00:01:02	62	0.0000
nopath	3	2	3	1	679	00:42:01	2521	00:43:10	2590	00:01:09	69	0.0000
nopath	2	3	9	1	679	00:41:21	2481	00:43:12	2592	00:01:51	111	0.0000
nopath	3	6	6	1	667	00:42:23	2543	00:43:14	2594	00:00:51	51	0.0000
nopath	4	7	12	14	331	00:41:56	2516	00:43:16	2596	00:01:20	80	0.0000
nopath	1	3	13	15	763	00:42:35	2555	00:43:45	2625	00:01:10	70	0.0000
nopath	4	1	9	1	792	00:42:10	2530	00:43:52	2632	00:01:42	102	0.0000
nopath	6	2	3	1	748	00:42:46	2566	00:43:55	2635	00:01:09	69	0.0000
nopath	2	4	12	14	708	00:42:59	2579	00:43:56	2636	00:00:57	57	0.0000
nopath	2	6	12	14	748	00:42:01	2521	00:43:57	2637	00:01:56	116	0.0000
nopath	5	2	12	14	701	00:43:03	2583	00:44:04	2644	00:01:01	61	0.0000	00:01:16
nopath	5	1	3	1	785	00:42:10	2530	00:44:06	2646	00:01:56	116	0.0000
nopath	3	6	5	1	667	00:42:42	2562	00:44:06	2646	00:01:24	84	0.0000
nopath	1	2	9	1	504	00:42:56	2576	00:44:08	2648	00:01:12	72	0.0000
nopath	3	4	7	1	375	00:43:36	2616	00:44:10	2650	00:00:34	34	0.0000
nopath	2	3	3	1	679	00:43:01	2581	00:44:12	2652	00:01:11	71	0.0000
nopath	3	6	9	1	667	00:43:19	2599	00:44:27	2667	00:01:08	68	0.0000
nopath	2	1	12	14	504	00:43:51	2631	00:44:37	2677	00:00:46	46	0.0000
nopath	3	7	6	1	302	00:44:09	2649	00:44:38	2678	00:00:29	29	0.0000
nopath	6	1	5	1	832	00:43:00	2580	00:44:41	2681	00:01:41	101	0.0000
nopath	6	1	10	1	832	00:43:04	2584	00:44:43	2683	00:01:39	99	0.0000
nopath	2	3	13	15	679	00:43:30	2610	00:44:44	2684	00:01:14	74	0.0000
nopath	3	6	5	1	667	00:43:42	2622	00:44:46	2686	00:01:04	64	0.0000
nopath	3	6	9	1	667	00:43:55	2635	00:44:48	2688	00:00:53	53	0.0000
nopath	3	6	13	15	667	00:44:03	2643	00:44:56	2696	00:00:53	53	0.0000
nopath	4	2	12	14	708	00:43:34	2614	00:44:56	2696	00:01:22	82	0.0000
nopath	1	4	3	1	792	00:43:19	2599	00:45:05	2705	00:01:46	106	0.0000	00:01:44
nopath	3	6	13	15	667	00:44:12	2652	00:45:19	2719	00:01:07	67	0.0000
nopath	2	3	9	1	679	00:44:31	2671	00:45:24	2724	00:00:53	53	0.0000
nopath	6	2	12	14	748	00:44:00	2640	00:45:26	2726	00:01:26	86	0.0000
nopath	1	2	3	1	504	00:44:37	2677	00:45:31	2731	00:00:54	54	0.0000
nopath	1	2	12	14	504	00:45:00	2700	00:45:47	2747	00:00:47	47	0.0000
nopath	3	6	2	1	667	00:44:45	2685	00:45:56	2756	00:01:11	71	0.0000
nopath	3	5	3	1	621	00:44:59	2699	00:45:57	2757	00:00:58	58	0.0000
nopath	3	6	13	15	667	00:45:03	2703	00:46:01	2761	00:00:58	58	0.0000	00:01:03
nopath	2	3	3	1	679	00:44:35	2675	00:46:02	2762	00:01:27	87	0.0000
nopath	1	3	9	1	763	00:44:56	2696	00:46:05	2765	00:01:09	69	0.0000
nopath	3	6	13	15	667	00:45:14	2714	00:46:06	2766	00:00:52	52	0.0000
nopath	2	4	5	1	708	00:44:52	2692	00:46:16	2776	00:01:24	84	0.0000
nopath	5	1	5	1	785	00:43:58	2638	00:46:21	2781	00:02:23	143	0.0000
nopath	1	2	10	1	504	00:45:13	2713	00:46:23	2783	00:01:10	70	0.0000
nopath	5	1	3	1	785	00:44:58	2698	00:46:23	2783	00:01:25	85	0.0000
nopath	2	3	3	1	679	00:45:20	2720	00:46:42	2802	00:01:22	82	0.0000
nopath	2	3	3	1	679	00:45:33	2733	00:46:45	2805	00:01:12	72	0.0000
nopath	3	5	9	1	621	00:45:35	2735	00:46:45	2805	00:01:10	70	0.0000
nopath	2	1	10	1	504	00:45:53	2753	00:46:47	2807	00:00:54	54	0.0000
nopath	3	6	3	1	667	00:45:47	2747	00:46:48	2808	00:01:01	61	0.0000
nopath	5	3	10	1	621	00:45:36	2736	00:46:53	2813	00:01:17	77	0.0000
nopath	3	6	5	1	667	00:45:56	2756	00:46:55	2815	00:00:59	59	0.0000
nopath	3	2	3	1	679	00:45:52	2752	00:46:56	2816	00:01:04	64	0.0000
nopath	5	7	3	1	577	00:45:55	2755	00:46:59	2819	00:01:04	64	0.0000
nopath	6	5	3	1	380	00:46:24	2784	00:47:00	2820	00:00:36	36	0.0000	00:00:38
nopath	6	2	13	15	748	00:45:34	2734	00:47:08	2828	00:01:34	94	0.0000
nopath	4	2	6	1	708	00:46:07	2767	00:47:15	2835	00:01:08	68	0.0000
nopath	3	6	3	1	667	00:46:36	2796	00:47:26	2846	00:00:50	50	0.0000
nopath	2	3	13	15	679	00:46:27	2787	00:47:35	2855	00:01:08	68	0.0000
nopath	2	6	5	1	748	00:45:59	2759	00:47:36	2856	00:01:37	97	0.0000
nopath	1	2	9	1	504	00:45:53	2753	00:47:43	2863	00:01:50	110	0.0000
nopath	6	1	13	15	832	00:46:28	2788	00:47:45	2865	00:01:17	77	0.0000
nopath	6	3	13	15	667	00:46:46	2806	00:47:46	2866	00:01:00	60	0.0000
nopath	3	6	3	1	667	00:46:58	2818	00:47:56	2876	00:00:58	58	0.0000
nopath	3	7	13	15	302	00:47:16	2836	00:48:02	2882	00:00:46	46	0.0000	00:00:42
nopath	2	3	3	1	679	00:46:47	2807	00:48:02	2882	00:01:15	75	0.0000
nopath	2	4	9	1	708	00:46:56	2816	00:48:06	2886	00:01:10	70	0.0000
nopath	3	6	5	1	667	00:47:12	2832	00:48:14	2894	00:01:02	62	0.0000
nopath	5	7	13	15	577	00:47:05	2825	00:48:21	2901	00:01:16	76	0.0000
nopath	3	7	5	1	302	00:47:57	2877	00:48:27	2907	00:00:30	30	0.0000
nopath	1	3	9	1	763	00:46:31	2791	00:48:32	2912	00:02:01	121	0.0000
nopath	4	7	10	1	331	00:47:56	2876	00:48:35	2915	00:00:39	39	0.0000
nopath	2	4	3	1	708	00:47:08	2828	00:48:36	2916	00:01:28	88	0.0000
nopath	2	3	3	1	679	00:47:31	2851	00:48:37	2917	00:01:06	66	0.0000
nopath	1	7	8	1	542	00:47:36	2856	00:48:38	2918	00:01:02	62	0.0000
nopath	1	3	3	1	763	00:47:10	2830	00:48:39	2919	00:01:29	89	0.0000
nopath	1	7	9	1	542	00:47:40	2860	00:48:42	2922	00:01:02	62	0.0000
nopath	2	1	3	1	504	00:47:45	2865	00:48:47	2927	00:01:02	62	0.0000
nopath	3	1	10	1	763	00:47:11	2831	00:48:49	2929	00:01:38	98	0.0000
nopath	3	6	12	14	667	00:47:20	2840	00:48:57	2937	00:01:37	97	0.0000
nopath	6	7	3	1	624	00:47:43	2863	00:48:57	2937	00:01:14	74	0.0000
nopath	5	3	3	1	621	00:47:59	2879	00:48:57	2937	00:00:58	58	0.0000
nopath	3	6	3	1	667	00:47:32	2852	00:48:59	2939	00:01:27	87	0.0000
nopath	3	6	12	14	667	00:47:44	2864	00:49:01	2941	00:01:17	77	0.0000	00:01:07
nopath	5	1	10	1	785	00:47:35	2855	00:49:11	2951	00:01:36	96	0.0000
nopath	3	6	3	1	667	00:48:06	2886	00:49:17	2957	00:01:11	71	0.0000
nopath	3	6	9	1	667	00:48:29	2909	00:49:19	2959	00:00:50	50	0.0000
nopath	3	6	3	1	667	00:48:38	2918	00:49:28	2968	00:00:50	50	0.0000
nopath	1	6	3	1	832	00:46:12	2772	00:49:46	2986	00:03:34	214	0.0000
nopath	6	1	9	1	832	00:48:43	2923	00:49:51	2991	00:01:08	68	0.0000
nopath	2	3	5	1	679	00:48:26	2906	00:49:52	2992	00:01:26	86	0.0000
nopath	3	6	10	1	667	00:48:54	2934	00:49:55	2995	00:01:01	61	0.0000
nopath	2	3	2	1	679	00:48:37	2917	00:49:55	2995	00:01:18	78	0.0000
nopath	3	6	12	14	667	00:48:55	2935	00:49:58	2998	00:01:03	63	0.0000
nopath	3	5	12	14	621	00:48:59	2939	00:50:00	3000	00:01:01	61	0.0000	00:01:05
nopath	6	1	12	14	832	00:48:57	2937	00:50:01	3001	00:01:04	64	0.0000
nopath	3	5	5	1	621	00:49:07	2947	00:50:03	3003	00:00:56	56	0.0000
nopath	1	3	3	1	763	00:49:04	2944	00:50:05	3005	00:01:01	61	0.0000
nopath	3	2	13	15	679	00:48:43	2923	00:50:09	3009	00:01:26	86	0.0000
nopath	3	2	13	15	679	00:48:48	2928	00:50:11	3011	00:01:23	83	0.0000
nopath	4	2	3	1	708	00:48:47	2927	00:50:17	3017	00:01:30	90	0.0000
nopath	3	4	3	1	375	00:49:42	2982	00:50:18	3018	00:00:36	36	0.0000
nopath	2	6	13	15	748	00:48:30	2910	00:50:19	3019	00:01:49	109	0.0000
nopath	3	6	3	1	667	00:49:38	2978	00:50:35	3035	00:00:57	57	0.0000
nopath	3	6	5	1	667	00:49:45	2985	00:50:39	3039	00:00:54	54	0.0000
nopath	2	3	12	14	679	00:49:49	2989	00:50:49	3049	00:01:00	60	0.0000
nopath	2	4	12	14	708	00:49:51	2991	00:50:52	3052	00:01:01	61	0.0000
nopath	5	2	3	1	701	00:49:53	2993	00:50:53	3053	00:01:00	60	0.0000
nopath	2	3	10	1	679	00:50:02	3002	00:50:54	3054	00:00:52	52	0.0000
nopath	5	1	5	1	785	00:48:55	2935	00:50:56	3056	00:02:01	121	0.0000
nopath	2	3	13	15	679	00:50:03	3003	00:51:01	3061	00:00:58	58	0.0000	00:01:13
nopath	2	3	5	1	679	00:50:07	3007	00:51:02	3062	00:00:55	55	0.0000
nopath	1	2	12	14	504	00:50:22	3022	00:51:09	3069	00:00:47	47	0.0000
nopath	5	3	6	1	621	00:50:10	3010	00:51:16	3076	00:01:06	66	0.0000
nopath	6	7	3	1	624	00:50:04	3004	00:51:17	3077	00:01:13	73	0.0000
nopath	5	3	2	1	621	00:50:23	3023	00:51:21	3081	00:00:58	58	0.0000
nopath	3	6	9	1	667	00:50:33	3033	00:51:35	3095	00:01:02	62	0.0000
nopath	3	6	5	1	667	00:50:44	3044	00:51:37	3097	00:00:53	53	0.0000
nopath	4	1	12	14	792	00:50:19	3019	00:51:40	3100	00:01:21	81	0.0000
nopath	3	6	6	1	667	00:50:46	3046	00:51:41	3101	00:00:55	55	0.0000
nopath	3	6	4	1	667	00:50:55	3055	00:51:45	3105	00:00:50	50	0.0000
nopath	1	3	13	15	763	00:49:42	2982	00:51:45	3105	00:02:03	123	0.0000
nopath	1	3	9	1	763	00:50:05	3005	00:51:47	3107	00:01:42	102	0.0000
nopath	1	3	10	1	763	00:50:13	3013	00:51:49	3109	00:01:36	96	0.0000
nopath	2	3	2	1	679	00:50:47	3047	00:51:52	3112	00:01:05	65	0.0000
nopath	2	3	7	1	679	00:50:48	3048	00:51:54	3114	00:01:06	66	0.0000
nopath	2	4	9	1	708	00:50:58	3058	00:51:56	3116	00:00:58	58	0.0000
nopath	2	3	6	1	679	00:51:08	3068	00:52:12	3132	00:01:04	64	0.0000	00:01:02
nopath	4	7	13	15	331	00:51:24	3084	00:52:19	3139	00:00:55	55	0.0000
nopath	2	7	9	1	458	00:51:19	3079	00:52:22	3142	00:01:03	63	0.0000
nopath	3	6	12	14	667	00:51:20	3080	00:52:26	3146	00:01:06	66	0.0000
nopath	3	6	10	1	667	00:51:30	3090	00:52:29	3149	00:00:59	59	0.0000
nopath	2	1	9	1	504	00:51:49	3109	00:52:33	3153	00:00:44	44	0.0000
nopath	1	2	5	1	504	00:51:17	3077	00:52:41	3161	00:01:24	84	0.0000
nopath	5	1	6	1	785	00:51:31	3091	00:52:41	3161	00:01:10	70	0.0000
nopath	2	3	12	14	679	00:51:24	3084	00:52:43	3163	00:01:19	79	0.0000
nopath	4	7	12	14	331	00:52:12	3132	00:52:45	3165	00:00:33	33	0.0000
nopath	2	3	10	1	679	00:51:26	3086	00:52:45	3165	00:01:19	79	0.0000
nopath	1	7	12	14	542	00:51:50	3110	00:52:48	3168	00:00:58	58	0.0000
nopath	2	4	5	1	708	00:51:34	3094	00:52:49	3169	00:01:15	75	0.0000
nopath	2	4	9	1	708	00:51:41	3101	00:52:50	3170	00:01:09	69	0.0000
nopath	2	4	12	14	708	00:51:44	3104	00:52:52	3172	00:01:08	68	0.0000
nopath	2	4	9	1	708	00:51:51	3111	00:52:54	3174	00:01:03	63	0.0000
nopath	1	3	9	1	763	00:51:59	3119	00:53:12	3192	00:01:13	73	0.0000	00:01:26
nopath	3	6	6	1	667	00:51:43	3103	00:53:16	3196	00:01:33	93	0.0000
nopath	2	3	5	1	679	00:52:13	3133	00:53:17	3197	00:01:04	64	0.0000
nopath	3	6	12	14	667	00:51:48	3108	00:53:19	3199	00:01:31	91	0.0000
nopath	2	3	12	14	679	00:52:16	3136	00:53:20	3200	00:01:04	64	0.0000
nopath	3	6	3	1	667	00:51:57	3117	00:53:26	3206	00:01:29	89	0.0000
nopath	3	2	9	1	679	00:52:23	3143	00:53:35	3215	00:01:12	72	0.0000
nopath	5	4	3	1	650	00:51:50	3110	00:53:47	3227	00:01:57	117	0.0000
nopath	6	3	2	1	667	00:52:56	3176	00:53:48	3228	00:00:52	52	0.0000
nopath	2	7	4	1	458	00:52:41	3161	00:53:49	3229	00:01:08	68	0.0000
nopath	1	3	10	1	763	00:52:18	3138	00:53:52	3232	00:01:34	94	0.0000
nopath	1	3	3	1	763	00:52:19	3139	00:53:55	3235	00:01:36	96	0.0000
nopath	1	3	9	1	763	00:52:33	3153	00:53:57	3237	00:01:24	84	0.0000
nopath	3	6	13	15	667	00:52:52	3172	00:53:59	3239	00:01:07	67	0.0000
nopath	1	3	6	1	763	00:52:41	3161	00:53:59	3239	00:01:18	78	0.0000
nopath	3	6	3	1	667	00:53:02	3182	00:54:01	3241	00:00:59	59	0.0000	00:01:03
nopath	5	1	12	14	785	00:52:33	3153	00:54:02	3242	00:01:29	89	0.0000
nopath	3	6	3	1	667	00:53:05	3185	00:54:03	3243	00:00:58	58	0.0000
nopath	2	3	13	15	679	00:52:40	3160	00:54:04	3244	00:01:24	84	0.0000
nopath	3	6	3	1	667	00:53:10	3190	00:54:05	3245	00:00:55	55	0.0000
nopath	6	5	12	14	380	00:53:11	3191	00:54:08	3248	00:00:57	57	0.0000
nopath	2	3	13	15	679	00:52:53	3173	00:54:08	3248	00:01:15	75	0.0000
nopath	4	3	10	1	375	00:53:38	3218	00:54:12	3252	00:00:34	34	0.0000
nopath	2	5	5	1	701	00:52:26	3146	00:54:14	3254	00:01:48	108	0.0000
nopath	5	3	3	1	621	00:52:51	3171	00:54:23	3263	00:01:32	92	0.0000
nopath	4	2	13	15	708	00:53:24	3204	00:54:27	3267	00:01:03	63	0.0000
nopath	1	3	5	1	763	00:53:20	3200	00:54:32	3272	00:01:12	72	0.0000
nopath	1	4	6	1	792	00:53:22	3202	00:54:36	3276	00:01:14	74	0.0000
nopath	4	6	3	1	696	00:53:07	3187	00:54:36	3276	00:01:29	89	0.0000
nopath	4	7	12	14	331	00:53:58	3238	00:54:36	3276	00:00:38	38	0.0000
nopath	6	1	9	1	832	00:53:24	3204	00:54:51	3291	00:01:27	87	0.0000
nopath	1	2	12	14	504	00:53:59	3239	00:54:52	3292	00:00:53	53	0.0000
nopath	3	6	9	1	667	00:54:11	3251	00:55:16	3316	00:01:05	65	0.0000	00:00:59
nopath	3	5	3	1	621	00:54:24	3264	00:55:16	3316	00:00:52	52	0.0000
nopath	2	7	9	1	458	00:54:18	3258	00:55:17	3317	00:00:59	59	0.0000
nopath	2	3	3	1	679	00:53:56	3236	00:55:22	3322	00:01:26	86	0.0000
nopath	4	7	4	1	331	00:54:44	3284	00:55:24	3324	00:00:40	40	0.0000
nopath	2	3	6	1	679	00:54:36	3276	00:55:34	3334	00:00:58	58	0.0000
nopath	6	1	5	1	832	00:54:38	3278	00:55:41	3341	00:01:03	63	0.0000
nopath	3	2	10	1	679	00:54:28	3268	00:55:45	3345	00:01:17	77	0.0000
nopath	3	6	12	14	667	00:54:38	3278	00:55:47	3347	00:01:09	69	0.0000
nopath	3	2	10	1	679	00:54:47	3287	00:55:47	3347	00:01:00	60	0.0000
nopath	5	4	7	1	650	00:54:39	3279	00:55:57	3357	00:01:18	78	0.0000
nopath	5	4	3	1	650	00:54:48	3288	00:55:59	3359	00:01:11	71	0.0000
nopath	1	3	10	1	763	00:54:49	3289	00:56:02	3362	00:01:13	73	0.0000	00:01:22
nopath	2	1	9	1	504	00:55:10	3310	00:56:04	3364	00:00:54	54	0.0000
nopath	2	4	10	1	708	00:54:51	3291	00:56:07	3367	00:01:16	76	0.0000
nopath	6	2	5	1	748	00:54:56	3296	00:56:08	3368	00:01:12	72	0.0000
nopath	2	4	8	1	708	00:54:53	3293	00:56:09	3369	00:01:16	76	0.0000
nopath	3	6	3	1	667	00:55:19	3319	00:56:11	3371	00:00:52	52	0.0000
nopath	2	3	3	1	679	00:55:04	3304	00:56:12	3372	00:01:08	68	0.0000
nopath	2	3	3	1	679	00:55:15	3315	00:56:15	3375	00:01:00	60	0.0000
nopath	1	2	3	1	504	00:55:16	3316	00:56:17	3377	00:01:01	61	0.0000
nopath	4	2	5	1	708	00:55:22	3322	00:56:27	3387	00:01:05	65	0.0000
nopath	3	5	12	14	621	00:55:23	3323	00:56:35	3395	00:01:12	72	0.0000
nopath	2	1	9	1	504	00:55:43	3343	00:56:44	3404	00:01:01	61	0.0000
nopath	1	3	13	15	763	00:55:04	3304	00:56:45	3405	00:01:41	101	0.0000
nopath	5	2	3	1	701	00:55:09	3309	00:56:45	3405	00:01:36	96	0.0000
nopath	1	4	3	1	792	00:55:11	3311	00:56:46	3406	00:01:35	95	0.0000
nopath	2	3	5	1	679	00:55:35	3335	00:56:48	3408	00:01:13	73	0.0000
nopath	3	6	10	1	667	00:55:40	3340	00:56:50	3410	00:01:10	70	0.0000
nopath	2	3	8	1	679	00:55:41	3341	00:56:50	3410	00:01:09	69	0.0000
nopath	2	4	12	14	708	00:55:42	3342	00:56:53	3413	00:01:11	71	0.0000
nopath	1	5	3	1	785	00:54:11	3251	00:56:53	3413	00:02:42	162	0.0000
nopath	5	1	13	15	785	00:55:23	3323	00:56:54	3414	00:01:31	91	0.0000
nopath	5	1	5	1	785	00:55:39	3339	00:56:56	3416	00:01:17	77	0.0000
nopath	1	5	5	1	785	00:54:47	3287	00:56:56	3416	00:02:09	129	0.0000
nopath	5	1	9	1	785	00:55:44	3344	00:56:57	3417	00:01:13	73	0.0000
nopath	5	1	3	1	785	00:55:51	3351	00:56:59	3419	00:01:08	68	0.0000
nopath	1	2	5	1	504	00:55:32	3332	00:57:04	3424	00:01:32	92	0.0000	00:01:11
nopath	6	1	8	1	832	00:55:45	3345	00:57:04	3424	00:01:19	79	0.0000
nopath	3	2	5	1	679	00:55:33	3333	00:57:15	3435	00:01:42	102	0.0000
nopath	3	6	9	1	667	00:55:42	3342	00:57:16	3436	00:01:34	94	0.0000
nopath	3	2	2	1	679	00:55:54	3354	00:57:18	3438	00:01:24	84	0.0000
nopath	3	6	3	1	667	00:55:55	3355	00:57:18	3438	00:01:23	83	0.0000
nopath	3	6	5	1	667	00:56:06	3366	00:57:20	3440	00:01:14	74	0.0000
nopath	2	3	12	14	679	00:55:50	3350	00:57:23	3443	00:01:33	93	0.0000
nopath	1	4	3	1	792	00:55:33	3333	00:57:26	3446	00:01:53	113	0.0000
nopath	1	4	5	1	792	00:55:35	3335	00:57:29	3449	00:01:54	114	0.0000
nopath	3	6	9	1	667	00:56:29	3389	00:57:29	3449	00:01:00	60	0.0000
nopath	3	6	6	1	667	00:56:41	3401	00:57:33	3453	00:00:52	52	0.0000
nopath	2	1	12	14	504	00:56:41	3401	00:57:37	3457	00:00:56	56	0.0000
nopath	3	1	3	1	763	00:56:10	3370	00:57:39	3459	00:01:29	89	0.0000
nopath	5	1	9	1	785	00:56:35	3395	00:57:41	3461	00:01:06	66	0.0000
nopath	6	2	5	1	748	00:56:45	3405	00:57:42	3462	00:00:57	57	0.0000
nopath	1	6	12	14	832	00:55:17	3317	00:57:47	3467	00:02:30	150	0.0000
nopath	5	7	12	14	577	00:56:20	3380	00:57:48	3468	00:01:28	88	0.0000
nopath	1	7	13	15	542	00:55:49	3349	00:57:52	3472	00:02:03	123	0.0000
nopath	4	2	12	14	708	00:56:43	3403	00:57:56	3476	00:01:13	73	0.0000
nopath	2	3	9	1	679	00:56:07	3367	00:58:02	3482	00:01:55	115	0.0000	00:01:16
nopath	2	3	3	1	679	00:56:12	3372	00:58:06	3486	00:01:54	114	0.0000
nopath	2	4	12	14	708	00:56:08	3368	00:58:07	3487	00:01:59	119	0.0000
nopath	2	4	12	14	708	00:56:36	3396	00:58:11	3491	00:01:35	95	0.0000
nopath	2	3	13	15	679	00:56:44	3404	00:58:14	3494	00:01:30	90	0.0000
nopath	3	6	12	14	667	00:57:04	3424	00:58:17	3497	00:01:13	73	0.0000
nopath	3	6	5	1	667	00:57:06	3426	00:58:19	3499	00:01:13	73	0.0000
nopath	3	6	13	15	667	00:57:11	3431	00:58:23	3503	00:01:12	72	0.0000
nopath	1	7	6	1	542	00:56:56	3416	00:58:25	3505	00:01:29	89	0.0000
nopath	3	6	3	1	667	00:57:27	3447	00:58:25	3505	00:00:58	58	0.0000
nopath	5	1	3	1	785	00:57:20	3440	00:58:26	3506	00:01:06	66	0.0000
nopath	6	5	12	14	380	00:57:43	3463	00:58:28	3508	00:00:45	45	0.0000
nopath	1	3	5	1	763	00:56:03	3363	00:58:32	3512	00:02:29	149	0.0000
nopath	1	4	9	1	792	00:56:17	3377	00:58:36	3516	00:02:19	139	0.0000
nopath	1	4	10	1	792	00:56:22	3382	00:58:38	3518	00:02:16	136	0.0000
nopath	1	3	9	1	763	00:56:50	3410	00:58:39	3519	00:01:49	109	0.0000
nopath	6	2	9	1	748	00:57:38	3458	00:58:41	3521	00:01:03	63	0.0000
nopath	2	3	3	1	679	00:56:58	3418	00:58:41	3521	00:01:43	103	0.0000
nopath	2	3	13	15	679	00:57:03	3423	00:58:46	3526	00:01:43	103	0.0000
nopath	3	6	5	1	667	00:57:31	3451	00:58:56	3536	00:01:25	85	0.0000
nopath	3	6	3	1	667	00:57:32	3452	00:58:59	3539	00:01:27	87	0.0000
nopath	6	4	9	1	696	00:57:30	3450	00:59:01	3541	00:01:31	91	0.0000	00:01:30
nopath	5	7	3	1	577	00:57:59	3479	00:59:05	3545	00:01:06	66	0.0000
nopath	2	3	13	15	679	00:57:16	3436	00:59:15	3555	00:01:59	119	0.0000
nopath	1	4	12	14	792	00:57:10	3430	00:59:17	3557	00:02:07	127	0.0000
nopath	2	1	3	1	504	00:58:21	3501	00:59:22	3562	00:01:01	61	0.0000
nopath	3	6	12	14	667	00:57:40	3460	00:59:27	3567	00:01:47	107	0.0000
nopath	6	7	9	1	624	00:58:07	3487	00:59:27	3567	00:01:20	80	0.0000
nopath	3	6	12	14	667	00:57:58	3478	00:59:29	3569	00:01:31	91	0.0000
nopath	3	6	3	1	667	00:58:11	3491	00:59:30	3570	00:01:19	79	0.0000
nopath	3	6	3	1	667	00:58:19	3499	00:59:32	3572	00:01:13	73	0.0000
nopath	5	2	12	14	701	00:58:26	3506	00:59:33	3573	00:01:07	67	0.0000
nopath	1	3	12	14	763	00:57:30	3450	00:59:33	3573	00:02:03	123	0.0000
nopath	1	3	12	14	763	00:57:38	3458	00:59:35	3575	00:01:57	117	0.0000
nopath	5	1	3	1	785	00:58:20	3500	00:59:36	3576	00:01:16	76	0.0000
nopath	5	2	3	1	701	00:58:37	3517	00:59:38	3578	00:01:01	61	0.0000
nopath	1	3	3	1	763	00:57:39	3459	00:59:38	3578	00:01:59	119	0.0000
nopath	1	3	12	14	763	00:57:46	3466	00:59:40	3580	00:01:54	114	0.0000
nopath	1	2	7	1	504	00:58:55	3535	00:59:41	3581	00:00:46	46	0.0000
nopath	1	3	5	1	763	00:58:00	3480	00:59:42	3582	00:01:42	102	0.0000
nopath	2	3	9	1	679	00:57:49	3469	00:59:45	3585	00:01:56	116	0.0000
nopath	5	3	3	1	621	00:58:42	3522	00:59:53	3593	00:01:11	71	0.0000
nopath	3	2	3	1	679	00:57:49	3469	00:59:55	3595	00:02:06	126	0.0000
nopath	4	2	5	1	708	00:58:32	3512	00:59:57	3597	00:01:25	85	0.0000
nopath	3	5	5	1	621	00:58:25	3505	01:00:05	3605	00:01:40	100	0.0000	00:01:10
nopath	5	3	3	1	621	00:59:05	3545	01:00:06	3606	00:01:01	61	0.0000
nopath	3	6	3	1	667	00:58:32	3512	01:00:08	3608	00:01:36	96	0.0000
nopath	2	3	12	14	679	00:58:20	3500	01:00:13	3613	00:01:53	113	0.0000
nopath	4	1	9	1	792	00:59:10	3550	01:00:14	3614	00:01:04	64	0.0000
nopath	2	4	3	1	708	00:58:47	3527	01:00:16	3616	00:01:29	89	0.0000
nopath	3	6	9	1	667	00:58:40	3520	01:00:17	3617	00:01:37	97	0.0000
nopath	2	4	12	14	708	00:59:22	3562	01:00:19	3619	00:00:57	57	0.0000
nopath	2	3	5	1	679	00:59:26	3566	01:00:20	3620	00:00:54	54	0.0000
nopath	2	4	3	1	708	00:59:30	3570	01:00:23	3623	00:00:53	53	0.0000
nopath	2	4	6	1	708	00:59:31	3571	01:00:25	3625	00:00:54	54	0.0000
nopath	1	5	3	1	785	00:58:47	3527	01:00:33	3633	00:01:46	106	0.0000
nopath	2	6	5	1	748	00:59:33	3573	01:00:37	3637	00:01:04	64	0.0000
nopath	6	4	6	1	696	00:59:22	3562	01:00:44	3644	00:01:22	82	0.0000
nopath	4	2	12	14	708	00:59:34	3574	01:00:51	3651	00:01:17	77	0.0000
nopath	3	1	7	1	763	00:59:39	3579	01:00:56	3656	00:01:17	77	0.0000
nopath	3	6	3	1	667	00:59:58	3598	01:00:59	3659	00:01:01	61	0.0000
nopath	3	2	12	14	679	00:59:50	3590	01:01:00	3660	00:01:10	70	0.0000	00:01:16
nopath	3	6	9	1	667	01:00:06	3606	01:01:01	3661	00:00:55	55	0.0000
nopath	2	1	6	1	504	01:00:18	3618	01:01:02	3662	00:00:44	44	0.0000
nopath	2	7	12	14	458	01:00:22	3622	01:01:04	3664	00:00:42	42	0.0000
nopath	1	3	5	1	763	00:59:33	3573	01:01:12	3672	00:01:39	99	0.0000
nopath	3	6	10	1	667	01:00:22	3622	01:01:14	3674	00:00:52	52	0.0000
nopath	6	5	12	14	380	01:00:42	3642	01:01:17	3677	00:00:35	35	0.0000
nopath	3	6	12	14	667	01:00:27	3627	01:01:18	3678	00:00:51	51	0.0000
nopath	1	2	12	14	504	01:00:27	3627	01:01:24	3684	00:00:57	57	0.0000
nopath	6	7	3	1	624	01:00:40	3640	01:01:35	3695	00:00:55	55	0.0000
nopath	1	3	5	1	763	01:00:19	3619	01:01:42	3702	00:01:23	83	0.0000
nopath	2	7	10	1	458	01:00:56	3656	01:01:46	3706	00:00:50	50	0.0000
nopath	1	4	12	14	792	01:00:28	3628	01:01:46	3706	00:01:18	78	0.0000
nopath	3	2	13	15	679	01:00:15	3615	01:01:49	3709	00:01:34	94	0.0000
nopath	3	1	12	14	763	01:00:11	3611	01:01:52	3712	00:01:41	101	0.0000
nopath	3	6	3	1	667	01:00:48	3648	01:01:52	3712	00:01:04	64	0.0000
nopath	3	5	12	14	621	01:00:58	3658	01:01:55	3715	00:00:57	57	0.0000
nopath	5	2	9	1	701	00:59:32	3572	01:01:56	3716	00:02:24	144	0.0000
nopath	3	6	3	1	667	01:01:00	3660	01:01:57	3717	00:00:57	57	0.0000
nopath	6	1	3	1	832	01:00:45	3645	01:02:01	3721	00:01:16	76	0.0000	00:01:21
nopath	5	1	12	14	785	00:59:34	3574	01:02:04	3724	00:02:30	150	0.0000
nopath	5	4	3	1	650	01:01:00	3660	01:02:05	3725	00:01:05	65	0.0000
nopath	5	1	5	1	785	00:59:43	3583	01:02:07	3727	00:02:24	144	0.0000
nopath	5	1	10	1	785	01:00:24	3624	01:02:08	3728	00:01:44	104	0.0000
nopath	5	1	5	1	785	01:00:49	3649	01:02:09	3729	00:01:20	80	0.0000
nopath	5	6	5	1	380	01:01:31	3691	01:02:10	3730	00:00:39	39	0.0000
nopath	1	7	5	1	542	01:00:57	3657	01:02:15	3735	00:01:18	78	0.0000
nopath	1	4	10	1	792	01:00:45	3645	01:02:15	3735	00:01:30	90	0.0000
nopath	2	3	12	14	679	01:00:41	3641	01:02:15	3735	00:01:34	94	0.0000
nopath	3	2	3	1	679	01:00:46	3646	01:02:15	3735	00:01:29	89	0.0000
nopath	4	2	2	1	708	01:00:59	3659	01:02:17	3737	00:01:18	78	0.0000
nopath	3	2	10	1	679	01:01:02	3662	01:02:20	3740	00:01:18	78	0.0000
nopath	3	6	12	14	667	01:01:04	3664	01:02:27	3747	00:01:23	83	0.0000
nopath	3	6	10	1	667	01:01:06	3666	01:02:29	3749	00:01:23	83	0.0000
nopath	3	2	13	15	679	01:01:17	3677	01:02:31	3751	00:01:14	74	0.0000
nopath	3	6	13	15	667	01:01:26	3686	01:02:33	3753	00:01:07	67	0.0000
nopath	5	7	10	1	577	01:01:44	3704	01:02:39	3759	00:00:55	55	0.0000
nopath	5	2	3	1	701	01:01:27	3687	01:02:40	3760	00:01:13	73	0.0000
nopath	6	1	5	1	832	01:01:00	3660	01:02:41	3761	00:01:41	101	0.0000
nopath	2	3	3	1	679	01:00:57	3657	01:02:42	3762	00:01:45	105	0.0000
nopath	6	1	12	14	832	01:01:24	3684	01:02:44	3764	00:01:20	80	0.0000
nopath	1	2	13	15	504	01:01:16	3676	01:02:46	3766	00:01:30	90	0.0000
nopath	2	4	5	1	708	01:01:00	3660	01:02:46	3766	00:01:46	106	0.0000
nopath	1	3	5	1	763	01:01:03	3663	01:02:47	3767	00:01:44	104	0.0000
nopath	5	6	5	1	380	01:01:50	3710	01:02:47	3767	00:00:57	57	0.0000
nopath	1	2	3	1	504	01:01:33	3693	01:02:48	3768	00:01:15	75	0.0000
nopath	2	4	5	1	708	01:01:31	3691	01:02:50	3770	00:01:19	79	0.0000
nopath	2	3	3	1	679	01:01:35	3695	01:02:51	3771	00:01:16	76	0.0000
nopath	2	3	12	14	679	01:01:40	3700	01:02:54	3774	00:01:14	74	0.0000
nopath	4	2	10	1	708	01:01:30	3690	01:02:55	3775	00:01:25	85	0.0000
nopath	6	3	7	1	667	01:01:35	3695	01:03:03	3783	00:01:28	88	0.0000	00:01:03
nopath	3	2	12	14	679	01:01:51	3711	01:03:05	3785	00:01:14	74	0.0000
nopath	3	6	3	1	667	01:01:28	3688	01:03:06	3786	00:01:38	98	0.0000
nopath	3	6	5	1	667	01:01:36	3696	01:03:08	3788	00:01:32	92	0.0000
nopath	3	6	3	1	667	01:01:39	3699	01:03:10	3790	00:01:31	91	0.0000
nopath	3	6	7	1	667	01:01:47	3707	01:03:12	3792	00:01:25	85	0.0000
nopath	3	7	5	1	302	01:02:10	3730	01:03:12	3792	00:01:02	62	0.0000
nopath	3	6	12	14	667	01:01:55	3715	01:03:15	3795	00:01:20	80	0.0000
nopath	6	2	5	1	748	01:01:36	3696	01:03:15	3795	00:01:39	99	0.0000
nopath	2	1	13	15	504	01:02:10	3730	01:03:16	3796	00:01:06	66	0.0000
nopath	2	1	9	1	504	01:02:15	3735	01:03:17	3797	00:01:02	62	0.0000
nopath	3	4	9	1	375	01:02:26	3746	01:03:18	3798	00:00:52	52	0.0000
nopath	6	2	13	15	748	01:01:58	3718	01:03:20	3800	00:01:22	82	0.0000
nopath	2	3	12	14	679	01:01:44	3704	01:03:23	3803	00:01:39	99	0.0000
nopath	2	4	3	1	708	01:01:50	3710	01:03:26	3806	00:01:36	96	0.0000
nopath	5	1	10	1	785	01:02:17	3737	01:03:26	3806	00:01:09	69	0.0000
nopath	1	2	12	14	504	01:01:35	3695	01:03:27	3807	00:01:52	112	0.0000
nopath	3	2	6	1	679	01:02:09	3729	01:03:35	3815	00:01:26	86	0.0000
nopath	2	6	9	1	748	01:01:39	3699	01:03:36	3816	00:01:57	117	0.0000
nopath	6	3	13	15	667	01:02:44	3764	01:03:37	3817	00:00:53	53	0.0000
nopath	3	2	5	1	679	01:02:19	3739	01:03:39	3819	00:01:20	80	0.0000
nopath	2	1	3	1	504	01:02:32	3752	01:03:51	3831	00:01:19	79	0.0000
nopath	2	4	3	1	708	01:01:55	3715	01:03:55	3835	00:02:00	120	0.0000
nopath	2	4	5	1	708	01:02:01	3721	01:03:56	3836	00:01:55	115	0.0000
nopath	6	2	5	1	748	01:02:56	3776	01:03:57	3837	00:01:01	61	0.0000
nopath	2	4	8	1	708	01:02:11	3731	01:03:58	3838	00:01:47	107	0.0000
nopath	1	3	9	1	763	01:01:41	3701	01:03:59	3839	00:02:18	138	0.0000
nopath	2	4	5	1	708	01:02:17	3737	01:04:02	3842	00:01:45	105	0.0000	00:01:21
nopath	6	1	12	14	832	01:02:10	3730	01:04:02	3842	00:01:52	112	0.0000
nopath	2	4	3	1	708	01:02:25	3745	01:04:04	3844	00:01:39	99	0.0000
nopath	3	6	3	1	667	01:02:42	3762	01:04:05	3845	00:01:23	83	0.0000
nopath	2	4	12	14	708	01:02:37	3757	01:04:06	3846	00:01:29	89	0.0000
nopath	3	6	3	1	667	01:02:50	3770	01:04:07	3847	00:01:17	77	0.0000
nopath	3	6	3	1	667	01:02:53	3773	01:04:08	3848	00:01:15	75	0.0000
nopath	1	2	13	15	504	01:01:53	3713	01:04:09	3849	00:02:16	136	0.0000
nopath	5	3	10	1	621	01:02:59	3779	01:04:13	3853	00:01:14	74	0.0000
nopath	3	2	3	1	679	01:02:34	3754	01:04:15	3855	00:01:41	101	0.0000
nopath	5	3	12	14	621	01:03:08	3788	01:04:16	3856	00:01:08	68	0.0000
nopath	6	3	3	1	667	01:03:04	3784	01:04:18	3858	00:01:14	74	0.0000
nopath	6	3	13	15	667	01:03:12	3792	01:04:21	3861	00:01:09	69	0.0000
nopath	6	3	3	1	667	01:03:15	3795	01:04:23	3863	00:01:08	68	0.0000
nopath	6	7	3	1	624	01:03:16	3796	01:04:31	3871	00:01:15	75	0.0000
nopath	2	3	3	1	679	01:02:42	3762	01:04:32	3872	00:01:50	110	0.0000
nopath	2	1	12	14	504	01:02:52	3772	01:04:33	3873	00:01:41	101	0.0000
nopath	2	3	3	1	679	01:02:45	3765	01:04:35	3875	00:01:50	110	0.0000
nopath	4	7	9	1	331	01:03:44	3824	01:04:36	3876	00:00:52	52	0.0000
nopath	3	6	5	1	667	01:02:54	3774	01:04:36	3876	00:01:42	102	0.0000
nopath	1	3	5	1	763	01:01:49	3709	01:04:37	3877	00:02:48	168	0.0000
nopath	3	6	12	14	667	01:02:59	3779	01:04:39	3879	00:01:40	100	0.0000
nopath	1	3	5	1	763	01:01:51	3711	01:04:40	3880	00:02:49	169	0.0000
nopath	3	6	3	1	667	01:03:01	3781	01:04:40	3880	00:01:39	99	0.0000
nopath	3	6	5	1	667	01:03:30	3810	01:04:43	3883	00:01:13	73	0.0000
nopath	2	3	3	1	679	01:03:13	3793	01:04:44	3884	00:01:31	91	0.0000
nopath	3	6	12	14	667	01:03:33	3813	01:04:45	3885	00:01:12	72	0.0000
nopath	2	3	13	15	679	01:03:33	3813	01:04:50	3890	00:01:17	77	0.0000
nopath	5	1	8	1	785	01:03:15	3795	01:04:51	3891	00:01:36	96	0.0000
nopath	2	4	5	1	708	01:03:37	3817	01:04:53	3893	00:01:16	76	0.0000
nopath	5	1	3	1	785	01:03:53	3833	01:04:54	3894	00:01:01	61	0.0000
nopath	2	3	5	1	679	01:03:47	3827	01:04:54	3894	00:01:07	67	0.0000
nopath	5	1	10	1	785	01:03:54	3834	01:04:57	3897	00:01:03	63	0.0000
nopath	4	6	5	1	696	01:03:51	3831	01:04:59	3899	00:01:08	68	0.0000
nopath	5	1	5	1	785	01:03:55	3835	01:05:00	3900	00:01:05	65	0.0000	00:01:29
nopath	6	2	3	1	748	01:03:55	3835	01:05:01	3901	00:01:06	66	0.0000
nopath	1	2	9	1	504	01:01:54	3714	01:05:04	3904	00:03:10	190	0.0000
nopath	3	4	5	1	375	01:04:15	3855	01:05:06	3906	00:00:51	51	0.0000
nopath	2	5	13	15	701	01:02:46	3766	01:05:07	3907	00:02:21	141	0.0000
nopath	1	2	3	1	504	01:01:56	3716	01:05:08	3908	00:03:12	192	0.0000
nopath	6	4	12	14	696	01:03:45	3825	01:05:21	3921	00:01:36	96	0.0000
nopath	3	7	5	1	302	01:04:51	3891	01:05:25	3925	00:00:34	34	0.0000
nopath	3	6	12	14	667	01:04:19	3859	01:05:29	3929	00:01:10	70	0.0000
nopath	3	6	13	15	667	01:04:31	3871	01:05:32	3932	00:01:01	61	0.0000
nopath	3	6	3	1	667	01:04:32	3872	01:05:35	3935	00:01:03	63	0.0000
nopath	2	4	3	1	708	01:03:50	3830	01:05:35	3935	00:01:45	105	0.0000
nopath	2	4	5	1	708	01:03:59	3839	01:05:36	3936	00:01:37	97	0.0000
nopath	2	4	3	1	708	01:04:00	3840	01:05:38	3938	00:01:38	98	0.0000
nopath	3	5	13	15	621	01:04:35	3875	01:05:39	3939	00:01:04	64	0.0000
nopath	2	3	12	14	679	01:04:03	3843	01:05:40	3940	00:01:37	97	0.0000
nopath	1	2	9	1	504	01:02:03	3723	01:05:41	3941	00:03:38	218	0.0000
nopath	2	3	9	1	679	01:04:07	3847	01:05:42	3942	00:01:35	95	0.0000
nopath	1	2	5	1	504	01:02:07	3727	01:05:45	3945	00:03:38	218	0.0000
nopath	2	3	13	15	679	01:04:09	3849	01:05:46	3946	00:01:37	97	0.0000
nopath	5	3	9	1	621	01:04:00	3840	01:05:53	3953	00:01:53	113	0.0000
nopath	2	6	9	1	748	01:04:05	3845	01:05:56	3956	00:01:51	111	0.0000
nopath	2	3	3	1	679	01:04:15	3855	01:06:02	3962	00:01:47	107	0.0000	00:01:35
nopath	2	7	12	14	458	01:04:37	3877	01:06:05	3965	00:01:28	88	0.0000
nopath	2	4	12	14	708	01:04:29	3869	01:06:06	3966	00:01:37	97	0.0000
nopath	2	1	13	15	504	01:04:38	3878	01:06:10	3970	00:01:32	92	0.0000
nopath	6	1	10	1	832	01:04:35	3875	01:06:12	3972	00:01:37	97	0.0000
nopath	3	6	5	1	667	01:05:06	3906	01:06:15	3975	00:01:09	69	0.0000
nopath	5	3	3	1	621	01:04:31	3871	01:06:23	3983	00:01:52	112	0.0000
nopath	5	3	3	1	621	01:04:53	3893	01:06:25	3985	00:01:32	92	0.0000
nopath	2	7	12	14	458	01:05:03	3903	01:06:33	3993	00:01:30	90	0.0000
nopath	2	4	9	1	708	01:04:50	3890	01:06:37	3997	00:01:47	107	0.0000
nopath	2	4	6	1	708	01:05:00	3900	01:06:41	4001	00:01:41	101	0.0000
nopath	2	1	3	1	504	01:05:47	3947	01:06:46	4006	00:00:59	59	0.0000
nopath	6	2	12	14	748	01:04:36	3876	01:06:46	4006	00:02:10	130	0.0000
nopath	4	1	10	1	792	01:05:28	3928	01:06:47	4007	00:01:19	79	0.0000
nopath	6	2	3	1	748	01:05:08	3908	01:06:48	4008	00:01:40	100	0.0000
nopath	1	2	6	1	504	01:02:09	3729	01:06:52	4012	00:04:43	283	0.0000
nopath	6	3	12	14	667	01:05:48	3948	01:06:54	4014	00:01:06	66	0.0000
nopath	5	3	3	1	621	01:05:43	3943	01:06:56	4016	00:01:13	73	0.0000
nopath	3	6	13	15	667	01:05:35	3935	01:07:00	4020	00:01:25	85	0.0000	00:01:16
nopath	3	6	5	1	667	01:05:41	3941	01:07:01	4021	00:01:20	80	0.0000
nopath	3	6	3	1	667	01:05:49	3949	01:07:03	4023	00:01:14	74	0.0000
nopath	5	3	3	1	621	01:06:08	3968	01:07:05	4025	00:00:57	57	0.0000
nopath	5	7	12	14	577	01:06:00	3960	01:07:08	4028	00:01:08	68	0.0000
nopath	1	2	3	1	504	01:02:29	3749	01:07:08	4028	00:04:39	279	0.0000
nopath	5	1	6	1	785	01:05:51	3951	01:07:09	4029	00:01:18	78	0.0000
nopath	1	2	5	1	504	01:03:08	3788	01:07:17	4037	00:04:09	249	0.0000
nopath	6	7	6	1	624	01:06:08	3968	01:07:18	4038	00:01:10	70	0.0000
nopath	6	4	5	1	696	01:06:11	3971	01:07:20	4040	00:01:09	69	0.0000
nopath	2	3	12	14	679	01:05:04	3904	01:07:23	4043	00:02:19	139	0.0000
nopath	2	4	5	1	708	01:05:37	3937	01:07:26	4046	00:01:49	109	0.0000
nopath	5	6	13	15	380	01:06:43	4003	01:07:28	4048	00:00:45	45	0.0000
nopath	2	4	4	1	708	01:05:38	3938	01:07:28	4048	00:01:50	110	0.0000
nopath	2	3	9	1	679	01:05:45	3945	01:07:29	4049	00:01:44	104	0.0000
nopath	1	4	3	1	792	01:02:23	3743	01:07:33	4053	00:05:10	310	0.0000
nopath	3	5	9	1	621	01:06:03	3963	01:07:35	4055	00:01:32	92	0.0000
nopath	1	4	12	14	792	01:02:49	3769	01:07:35	4055	00:04:46	286	0.0000
nopath	3	6	12	14	667	01:06:08	3968	01:07:39	4059	00:01:31	91	0.0000
nopath	3	6	3	1	667	01:06:25	3985	01:07:41	4061	00:01:16	76	0.0000
nopath	2	7	3	1	458	01:06:39	3999	01:07:41	4061	00:01:02	62	0.0000
nopath	2	1	9	1	504	01:06:36	3996	01:07:42	4062	00:01:06	66	0.0000
nopath	3	6	5	1	667	01:06:43	4003	01:07:43	4063	00:01:00	60	0.0000
nopath	5	3	3	1	621	01:06:24	3984	01:07:43	4063	00:01:19	79	0.0000
nopath	6	5	5	1	380	01:06:55	4015	01:07:45	4065	00:00:50	50	0.0000
nopath	2	1	13	15	504	01:06:44	4004	01:07:48	4068	00:01:04	64	0.0000
nopath	5	3	12	14	621	01:06:40	4000	01:07:48	4068	00:01:08	68	0.0000
nopath	3	4	7	1	375	01:07:08	4028	01:07:48	4068	00:00:40	40	0.0000
nopath	5	7	10	1	577	01:06:36	3996	01:07:50	4070	00:01:14	74	0.0000
nopath	6	1	9	1	832	01:06:31	3991	01:07:51	4071	00:01:20	80	0.0000
nopath	1	2	7	1	504	01:03:24	3804	01:07:53	4073	00:04:29	269	0.0000
nopath	5	1	5	1	785	01:06:33	3993	01:07:53	4073	00:01:20	80	0.0000
nopath	2	5	12	14	701	01:04:59	3899	01:07:55	4075	00:02:56	176	0.0000
nopath	5	4	13	15	650	01:06:44	4004	01:07:59	4079	00:01:15	75	0.0000
nopath	1	3	9	1	763	01:03:12	3792	01:08:04	4084	00:04:52	292	0.0000	00:02:12
nopath	1	4	5	1	792	01:02:55	3775	01:08:05	4085	00:05:10	310	0.0000
nopath	4	2	3	1	708	01:06:20	3980	01:08:05	4085	00:01:45	105	0.0000
nopath	2	7	5	1	458	01:06:50	4010	01:08:14	4094	00:01:24	84	0.0000
nopath	3	6	12	14	667	01:06:58	4018	01:08:17	4097	00:01:19	79	0.0000
nopath	3	5	12	14	621	01:07:16	4036	01:08:19	4099	00:01:03	63	0.0000
nopath	3	6	3	1	667	01:07:27	4047	01:08:22	4102	00:00:55	55	0.0000
nopath	2	3	9	1	679	01:06:13	3973	01:08:22	4102	00:02:09	129	0.0000
nopath	2	3	3	1	679	01:06:30	3990	01:08:25	4105	00:01:55	115	0.0000
nopath	2	1	2	1	504	01:07:36	4056	01:08:26	4106	00:00:50	50	0.0000
nopath	1	4	7	1	792	01:03:56	3836	01:08:29	4109	00:04:33	273	0.0000
nopath	1	3	3	1	763	01:04:18	3858	01:08:30	4110	00:04:12	252	0.0000
nopath	2	3	12	14	679	01:06:51	4011	01:08:33	4113	00:01:42	102	0.0000
nopath	2	4	9	1	708	01:07:08	4028	01:08:36	4116	00:01:28	88	0.0000
nopath	5	1	10	1	785	01:06:51	4011	01:08:36	4116	00:01:45	105	0.0000
nopath	5	1	5	1	785	01:07:26	4046	01:08:38	4118	00:01:12	72	0.0000
nopath	1	2	12	14	504	01:04:37	3877	01:08:39	4119	00:04:02	242	0.0000
nopath	3	2	12	14	679	01:07:22	4042	01:08:46	4126	00:01:24	84	0.0000
nopath	3	6	3	1	667	01:07:29	4049	01:08:56	4136	00:01:27	87	0.0000
nopath	4	6	7	1	696	01:07:40	4060	01:08:58	4138	00:01:18	78	0.0000
nopath	6	4	3	1	696	01:07:37	4057	01:08:59	4139	00:01:22	82	0.0000
nopath	4	2	2	1	708	01:07:25	4045	01:09:00	4140	00:01:35	95	0.0000	00:01:20
nopath	6	7	9	1	624	01:07:47	4067	01:09:00	4140	00:01:13	73	0.0000
nopath	2	7	12	14	458	01:08:10	4090	01:09:02	4142	00:00:52	52	0.0000
nopath	2	3	2	1	679	01:07:12	4032	01:09:02	4142	00:01:50	110	0.0000
nopath	6	2	3	1	748	01:07:52	4072	01:09:05	4145	00:01:13	73	0.0000
nopath	4	1	12	14	792	01:07:23	4043	01:09:05	4145	00:01:42	102	0.0000
nopath	2	4	9	1	708	01:07:54	4074	01:09:07	4147	00:01:13	73	0.0000
nopath	3	6	5	1	667	01:07:56	4076	01:09:07	4147	00:01:11	71	0.0000
nopath	2	1	3	1	504	01:08:26	4106	01:09:09	4149	00:00:43	43	0.0000
nopath	2	4	9	1	708	01:07:59	4079	01:09:09	4149	00:01:10	70	0.0000
nopath	5	1	3	1	785	01:08:02	4082	01:09:12	4152	00:01:10	70	0.0000
nopath	3	6	10	1	667	01:08:05	4085	01:09:13	4153	00:01:08	68	0.0000
nopath	3	6	12	14	667	01:08:11	4091	01:09:15	4155	00:01:04	64	0.0000
nopath	2	3	3	1	679	01:08:17	4097	01:09:15	4155	00:00:58	58	0.0000
nopath	5	1	12	14	785	01:08:03	4083	01:09:15	4155	00:01:12	72	0.0000
nopath	3	6	12	14	667	01:08:12	4092	01:09:17	4157	00:01:05	65	0.0000
nopath	3	6	13	15	667	01:08:13	4093	01:09:20	4160	00:01:07	67	0.0000
nopath	6	4	5	1	696	01:08:31	4111	01:09:29	4169	00:00:58	58	0.0000
nopath	2	3	3	1	679	01:08:19	4099	01:09:32	4172	00:01:13	73	0.0000
nopath	6	2	7	1	748	01:08:16	4096	01:09:35	4175	00:01:19	79	0.0000
nopath	2	3	12	14	679	01:08:23	4103	01:09:35	4175	00:01:12	72	0.0000
nopath	1	3	9	1	763	01:04:46	3886	01:09:37	4177	00:04:51	291	0.0000
nopath	1	3	12	14	763	01:05:03	3903	01:09:40	4180	00:04:37	277	0.0000
nopath	1	2	9	1	504	01:06:21	3981	01:09:43	4183	00:03:22	202	0.0000
nopath	1	3	13	15	763	01:05:55	3955	01:09:44	4184	00:03:49	229	0.0000
nopath	1	3	6	1	763	01:06:02	3962	01:09:46	4186	00:03:44	224	0.0000
nopath	3	6	3	1	667	01:08:27	4107	01:09:46	4186	00:01:19	79	0.0000
nopath	3	6	3	1	667	01:08:28	4108	01:09:48	4188	00:01:20	80	0.0000
nopath	6	7	9	1	624	01:08:46	4126	01:09:57	4197	00:01:11	71	0.0000
nopath	6	3	9	1	667	01:09:04	4144	01:10:04	4204	00:01:00	60	0.0000	00:01:05
nopath	1	6	12	14	832	01:02:18	3738	01:10:07	4207	00:07:49	469	0.0000
nopath	1	5	3	1	785	01:02:20	3740	01:10:08	4208	00:07:48	468	0.0000
nopath	2	3	9	1	679	01:08:29	4109	01:10:12	4212	00:01:43	103	0.0000
nopath	2	7	3	1	458	01:09:03	4143	01:10:13	4213	00:01:10	70	0.0000
nopath	5	2	3	1	701	01:08:39	4119	01:10:15	4215	00:01:36	96	0.0000
nopath	3	6	9	1	667	01:08:30	4110	01:10:15	4215	00:01:45	105	0.0000
nopath	2	4	12	14	708	01:08:32	4112	01:10:17	4217	00:01:45	105	0.0000
nopath	1	3	12	14	763	01:06:11	3971	01:10:18	4218	00:04:07	247	0.0000
nopath	3	6	12	14	667	01:08:48	4128	01:10:21	4221	00:01:33	93	0.0000
nopath	1	4	12	14	792	01:06:49	4009	01:10:22	4222	00:03:33	213	0.0000
nopath	1	3	9	1	763	01:07:42	4062	01:10:22	4222	00:02:40	160	0.0000
nopath	5	1	3	1	785	01:08:47	4127	01:10:23	4223	00:01:36	96	0.0000
nopath	2	5	12	14	701	01:07:35	4055	01:10:25	4225	00:02:50	170	0.0000
nopath	2	4	13	15	708	01:08:35	4115	01:10:26	4226	00:01:51	111	0.0000
nopath	1	2	9	1	504	01:08:45	4125	01:10:28	4228	00:01:43	103	0.0000
nopath	2	4	6	1	708	01:08:36	4116	01:10:28	4228	00:01:52	112	0.0000
nopath	1	5	12	14	785	01:07:03	4023	01:10:29	4229	00:03:26	206	0.0000
nopath	2	4	12	14	708	01:09:07	4147	01:10:31	4231	00:01:24	84	0.0000
nopath	2	3	5	1	679	01:09:21	4161	01:10:32	4232	00:01:11	71	0.0000
nopath	2	3	6	1	679	01:09:28	4168	01:10:34	4234	00:01:06	66	0.0000
nopath	1	7	2	1	542	01:09:12	4152	01:10:35	4235	00:01:23	83	0.0000
nopath	3	2	5	1	679	01:08:36	4116	01:10:35	4235	00:01:59	119	0.0000
nopath	3	6	9	1	667	01:08:58	4138	01:10:56	4256	00:01:58	118	0.0000
nopath	5	2	10	1	701	01:09:41	4181	01:11:00	4260	00:01:19	79	0.0000	00:01:24
nopath	6	1	7	1	832	01:09:33	4173	01:11:01	4261	00:01:28	88	0.0000
nopath	3	6	13	15	667	01:09:08	4148	01:11:01	4261	00:01:53	113	0.0000
nopath	3	5	12	14	621	01:09:09	4149	01:11:01	4261	00:01:52	112	0.0000
nopath	1	3	12	14	763	01:07:51	4071	01:11:03	4263	00:03:12	192	0.0000
nopath	1	3	12	14	763	01:08:23	4103	01:11:06	4266	00:02:43	163	0.0000
nopath	1	3	5	1	763	01:08:32	4112	01:11:08	4268	00:02:36	156	0.0000
nopath	3	6	3	1	667	01:09:24	4164	01:11:10	4270	00:01:46	106	0.0000
nopath	5	1	5	1	785	01:10:03	4203	01:11:11	4271	00:01:08	68	0.0000
nopath	2	4	3	1	708	01:09:46	4186	01:11:11	4271	00:01:25	85	0.0000
nopath	2	4	10	1	708	01:09:54	4194	01:11:14	4274	00:01:20	80	0.0000
nopath	3	2	9	1	679	01:09:22	4162	01:11:15	4275	00:01:53	113	0.0000
nopath	1	4	9	1	792	01:09:33	4173	01:11:16	4276	00:01:43	103	0.0000
nopath	3	6	13	15	667	01:10:08	4208	01:11:17	4277	00:01:09	69	0.0000
nopath	3	2	12	14	679	01:09:52	4192	01:11:18	4278	00:01:26	86	0.0000
nopath	2	6	12	14	748	01:10:01	4201	01:11:27	4287	00:01:26	86	0.0000
nopath	1	3	9	1	763	01:09:43	4183	01:11:32	4292	00:01:49	109	0.0000
nopath	4	1	12	14	792	01:10:22	4222	01:11:34	4294	00:01:12	72	0.0000
nopath	6	2	5	1	748	01:09:47	4187	01:11:35	4295	00:01:48	108	0.0000
nopath	1	4	3	1	792	01:09:45	4185	01:11:36	4296	00:01:51	111	0.0000
nopath	1	3	13	15	763	01:10:03	4203	01:11:39	4299	00:01:36	96	0.0000
nopath	2	3	5	1	679	01:10:20	4220	01:11:41	4301	00:01:21	81	0.0000
nopath	2	3	9	1	679	01:10:40	4240	01:11:43	4303	00:01:03	63	0.0000
nopath	5	6	3	1	380	01:11:09	4269	01:11:43	4303	00:00:34	34	0.0000
nopath	2	3	3	1	679	01:10:43	4243	01:11:44	4304	00:01:01	61	0.0000
nopath	1	2	13	15	504	01:10:55	4255	01:11:48	4308	00:00:53	53	0.0000
nopath	5	3	12	14	621	01:10:30	4230	01:11:54	4314	00:01:24	84	0.0000
nopath	3	6	5	1	667	01:10:09	4209	01:11:56	4316	00:01:47	107	0.0000
nopath	3	6	9	1	667	01:10:10	4210	01:11:58	4318	00:01:48	108	0.0000
nopath	2	3	13	15	679	01:10:57	4257	01:12:05	4325	00:01:08	68	0.0000	00:01:28
nopath	4	6	7	1	696	01:11:10	4270	01:12:05	4325	00:00:55	55	0.0000
nopath	1	4	12	14	792	01:10:45	4245	01:12:07	4327	00:01:22	82	0.0000
nopath	3	6	13	15	667	01:10:21	4221	01:12:19	4339	00:01:58	118	0.0000
nopath	1	3	12	14	763	01:11:10	4270	01:12:23	4343	00:01:13	73	0.0000
nopath	6	2	7	1	748	01:10:50	4250	01:12:27	4347	00:01:37	97	0.0000
nopath	2	3	12	14	679	01:11:24	4284	01:12:29	4349	00:01:05	65	0.0000
nopath	5	1	3	1	785	01:11:14	4274	01:12:31	4351	00:01:17	77	0.0000
nopath	2	4	10	1	708	01:11:34	4294	01:12:33	4353	00:00:59	59	0.0000
nopath	3	4	10	1	375	01:11:10	4270	01:12:46	4366	00:01:36	96	0.0000
nopath	4	2	12	14	708	01:11:37	4297	01:12:49	4369	00:01:12	72	0.0000
nopath	4	2	3	1	708	01:11:47	4307	01:12:50	4370	00:01:03	63	0.0000
nopath	3	6	7	1	667	01:10:34	4234	01:12:56	4376	00:02:22	142	0.0000
nopath	3	6	3	1	667	01:10:47	4247	01:12:58	4378	00:02:11	131	0.0000
nopath	4	6	12	14	696	01:11:36	4296	01:13:00	4380	00:01:24	84	0.0000	00:01:14
nopath	5	7	10	1	577	01:12:04	4324	01:13:02	4382	00:00:58	58	0.0000
nopath	1	3	12	14	763	01:11:42	4302	01:13:04	4384	00:01:22	82	0.0000
nopath	2	4	9	1	708	01:11:44	4304	01:13:05	4385	00:01:21	81	0.0000
nopath	6	2	9	1	748	01:11:55	4315	01:13:05	4385	00:01:10	70	0.0000
nopath	1	3	12	14	763	01:11:55	4315	01:13:07	4387	00:01:12	72	0.0000
nopath	2	3	3	1	679	01:12:01	4321	01:13:10	4390	00:01:09	69	0.0000
nopath	2	3	5	1	679	01:12:08	4328	01:13:11	4391	00:01:03	63	0.0000
nopath	5	1	9	1	785	01:11:51	4311	01:13:12	4392	00:01:21	81	0.0000
nopath	1	2	13	15	504	01:12:00	4320	01:13:14	4394	00:01:14	74	0.0000
nopath	3	6	12	14	667	01:11:29	4289	01:13:15	4395	00:01:46	106	0.0000
nopath	3	5	12	14	621	01:11:34	4294	01:13:17	4397	00:01:43	103	0.0000
nopath	1	7	12	14	542	01:12:26	4346	01:13:18	4398	00:00:52	52	0.0000
nopath	6	2	5	1	748	01:12:20	4340	01:13:18	4398	00:00:58	58	0.0000
nopath	4	2	3	1	708	01:12:36	4356	01:13:35	4415	00:00:59	59	0.0000
nopath	1	3	9	1	763	01:12:35	4355	01:13:42	4422	00:01:07	67	0.0000
nopath	3	6	3	1	667	01:11:42	4302	01:13:56	4436	00:02:14	134	0.0000
nopath	2	3	9	1	679	01:12:28	4348	01:13:56	4436	00:01:28	88	0.0000
nopath	2	4	3	1	708	01:13:01	4381	01:13:58	4438	00:00:57	57	0.0000
nopath	3	6	12	14	667	01:11:49	4309	01:13:59	4439	00:02:10	130	0.0000
nopath	3	6	12	14	667	01:12:05	4325	01:14:00	4440	00:01:55	115	0.0000	00:01:33
nopath	3	6	10	1	667	01:12:15	4335	01:14:02	4442	00:01:47	107	0.0000
nopath	3	5	9	1	621	01:12:41	4361	01:14:03	4443	00:01:22	82	0.0000
nopath	2	3	13	15	679	01:13:02	4382	01:14:05	4445	00:01:03	63	0.0000
nopath	5	2	3	1	701	01:13:01	4381	01:14:07	4447	00:01:06	66	0.0000
nopath	5	1	5	1	785	01:12:57	4377	01:14:10	4450	00:01:13	73	0.0000
nopath	5	3	10	1	621	01:12:22	4342	01:14:13	4453	00:01:51	111	0.0000
nopath	5	3	3	1	621	01:12:38	4358	01:14:15	4455	00:01:37	97	0.0000
nopath	2	6	6	1	748	01:11:43	4303	01:14:16	4456	00:02:33	153	0.0000
nopath	3	2	3	1	679	01:12:03	4323	01:14:25	4465	00:02:22	142	0.0000
nopath	5	4	12	14	650	01:13:16	4396	01:14:26	4466	00:01:10	70	0.0000
nopath	2	3	12	14	679	01:13:13	4393	01:14:33	4473	00:01:20	80	0.0000
nopath	1	4	5	1	792	01:13:05	4385	01:14:36	4476	00:01:31	91	0.0000
nopath	3	6	3	1	667	01:12:52	4372	01:14:46	4486	00:01:54	114	0.0000
nopath	2	4	3	1	708	01:13:22	4402	01:14:46	4486	00:01:24	84	0.0000
nopath	3	6	10	1	667	01:13:09	4389	01:14:48	4488	00:01:39	99	0.0000
nopath	3	6	3	1	667	01:13:39	4419	01:14:50	4490	00:01:11	71	0.0000
nopath	3	6	12	14	667	01:13:44	4424	01:14:53	4493	00:01:09	69	0.0000
nopath	5	1	9	1	785	01:13:42	4422	01:14:56	4496	00:01:14	74	0.0000
nopath	5	4	13	15	650	01:13:56	4436	01:15:01	4501	00:01:05	65	0.0000	00:01:15
nopath	2	3	2	1	679	01:13:48	4428	01:15:04	4504	00:01:16	76	0.0000
nopath	2	4	2	1	708	01:13:30	4410	01:15:05	4505	00:01:35	95	0.0000
nopath	2	4	3	1	708	01:13:49	4429	01:15:08	4508	00:01:19	79	0.0000
nopath	2	4	3	1	708	01:14:05	4445	01:15:10	4510	00:01:05	65	0.0000
nopath	1	3	6	1	763	01:14:08	4448	01:15:11	4511	00:01:03	63	0.0000
nopath	4	7	5	1	331	01:14:41	4481	01:15:11	4511	00:00:30	30	0.0000
nopath	6	2	9	1	748	01:14:14	4454	01:15:12	4512	00:00:58	58	0.0000
nopath	1	3	9	1	763	01:14:10	4450	01:15:14	4514	00:01:04	64	0.0000
nopath	3	2	3	1	679	01:13:45	4425	01:15:25	4525	00:01:40	100	0.0000
nopath	3	6	12	14	667	01:14:16	4456	01:15:27	4527	00:01:11	71	0.0000
nopath	3	6	3	1	667	01:14:19	4459	01:15:29	4529	00:01:10	70	0.0000
nopath	1	3	5	1	763	01:14:28	4468	01:15:32	4532	00:01:04	64	0.0000
nopath	5	1	5	1	785	01:14:49	4489	01:15:50	4550	00:01:01	61	0.0000
nopath	6	1	13	15	832	01:14:30	4470	01:15:58	4558	00:01:28	88	0.0000
nopath	2	3	12	14	679	01:14:09	4449	01:16:03	4563	00:01:54	114	0.0000	00:01:17
nopath	2	3	3	1	679	01:14:12	4452	01:16:05	4565	00:01:53	113	0.0000
nopath	3	6	6	1	667	01:14:51	4491	01:16:06	4566	00:01:15	75	0.0000
nopath	2	4	2	1	708	01:14:41	4481	01:16:09	4569	00:01:28	88	0.0000
nopath	2	3	12	14	679	01:14:51	4491	01:16:10	4570	00:01:19	79	0.0000
nopath	1	3	5	1	763	01:15:11	4511	01:16:12	4572	00:01:01	61	0.0000
nopath	6	5	3	1	380	01:15:30	4530	01:16:13	4573	00:00:43	43	0.0000
nopath	3	6	12	14	667	01:15:03	4503	01:16:19	4579	00:01:16	76	0.0000
nopath	6	5	12	14	380	01:15:43	4543	01:16:22	4582	00:00:39	39	0.0000
nopath	2	4	5	1	708	01:15:09	4509	01:16:26	4586	00:01:17	77	0.0000
nopath	5	2	13	15	701	01:15:07	4507	01:16:28	4588	00:01:21	81	0.0000
nopath	2	3	13	15	679	01:15:18	4518	01:16:33	4593	00:01:15	75	0.0000
nopath	6	2	3	1	748	01:15:15	4515	01:16:35	4595	00:01:20	80	0.0000
nopath	2	4	9	1	708	01:15:22	4522	01:16:35	4595	00:01:13	73	0.0000
nopath	5	1	13	15	785	01:15:12	4512	01:16:37	4597	00:01:25	85	0.0000
nopath	6	2	13	15	748	01:15:17	4517	01:16:38	4598	00:01:21	81	0.0000
nopath	5	1	12	14	785	01:15:17	4517	01:16:39	4599	00:01:22	82	0.0000
nopath	1	2	12	14	504	01:15:46	4546	01:16:42	4602	00:00:56	56	0.0000
nopath	3	7	12	14	302	01:16:11	4571	01:16:55	4615	00:00:44	44	0.0000
nopath	1	3	12	14	763	01:16:01	4561	01:17:03	4623	00:01:02	62	0.0000	00:02:23
nopath	2	1	5	1	504	01:16:03	4563	01:17:07	4627	00:01:04	64	0.0000
nopath	3	6	12	14	667	01:15:14	4514	01:17:17	4637	00:02:03	123	0.0000
nopath	1	2	10	1	504	01:16:20	4580	01:17:21	4641	00:01:01	61	0.0000
nopath	3	5	6	1	621	01:16:15	4575	01:17:21	4641	00:01:06	66	0.0000
nopath	3	6	13	15	667	01:16:00	4560	01:17:21	4641	00:01:21	81	0.0000
nopath	5	3	12	14	621	01:16:25	4585	01:17:24	4644	00:00:59	59	0.0000
nopath	3	6	3	1	667	01:16:23	4583	01:17:24	4644	00:01:01	61	0.0000
nopath	1	2	12	14	504	01:16:25	4585	01:17:25	4645	00:01:00	60	0.0000
nopath	6	4	3	1	696	01:16:46	4606	01:17:44	4664	00:00:58	58	0.0000
nopath	2	5	13	15	701	01:15:44	4544	01:17:47	4667	00:02:03	123	0.0000
nopath	2	4	12	14	708	01:16:26	4586	01:17:56	4676	00:01:30	90	0.0000
nopath	3	6	9	1	667	01:16:36	4596	01:17:56	4676	00:01:20	80	0.0000
nopath	2	1	12	14	504	01:17:15	4635	01:17:58	4678	00:00:43	43	0.0000
nopath	2	4	12	14	708	01:16:45	4605	01:17:59	4679	00:01:14	74	0.0000
nopath	3	6	12	14	667	01:16:43	4603	01:17:59	4679	00:01:16	76	0.0000
nopath	2	4	3	1	708	01:16:58	4618	01:18:00	4680	00:01:02	62	0.0000	00:01:27
nopath	3	6	13	15	667	01:17:08	4628	01:18:02	4682	00:00:54	54	0.0000
nopath	1	2	12	14	504	01:17:20	4640	01:18:07	4687	00:00:47	47	0.0000
nopath	3	2	10	1	679	01:17:01	4621	01:18:15	4695	00:01:14	74	0.0000
nopath	3	4	12	14	375	01:17:35	4655	01:18:21	4701	00:00:46	46	0.0000
nopath	2	1	5	1	504	01:17:21	4641	01:18:31	4711	00:01:10	70	0.0000
nopath	3	6	3	1	667	01:17:26	4646	01:18:34	4714	00:01:08	68	0.0000
nopath	1	4	10	1	792	01:16:58	4618	01:18:35	4715	00:01:37	97	0.0000
nopath	6	2	12	14	748	01:17:23	4643	01:18:36	4716	00:01:13	73	0.0000
nopath	3	6	12	14	667	01:17:32	4652	01:18:37	4717	00:01:05	65	0.0000
nopath	6	3	12	14	667	01:17:50	4670	01:18:42	4722	00:00:52	52	0.0000
nopath	3	4	12	14	375	01:18:01	4681	01:18:46	4726	00:00:45	45	0.0000
nopath	3	4	9	1	375	01:18:20	4700	01:18:58	4738	00:00:38	38	0.0000
nopath	3	1	9	1	763	01:17:38	4658	01:19:09	4749	00:01:31	91	0.0000	00:01:28
nopath	2	4	13	15	708	01:17:20	4640	01:19:18	4758	00:01:58	118	0.0000
nopath	2	3	3	1	679	01:18:01	4681	01:19:19	4759	00:01:18	78	0.0000
nopath	2	4	12	14	708	01:17:37	4657	01:19:20	4760	00:01:43	103	0.0000
nopath	2	3	3	1	679	01:18:07	4687	01:19:21	4761	00:01:14	74	0.0000
nopath	2	3	9	1	679	01:18:18	4698	01:19:22	4762	00:01:04	64	0.0000
nopath	3	6	3	1	667	01:18:14	4694	01:19:26	4766	00:01:12	72	0.0000
nopath	3	5	3	1	621	01:18:38	4718	01:19:28	4768	00:00:50	50	0.0000
nopath	3	2	10	1	679	01:18:03	4683	01:19:35	4775	00:01:32	92	0.0000
nopath	5	7	5	1	577	01:18:17	4697	01:19:37	4777	00:01:20	80	0.0000
nopath	3	2	12	14	679	01:18:05	4685	01:19:38	4778	00:01:33	93	0.0000
nopath	1	3	10	1	763	01:18:27	4707	01:19:42	4782	00:01:15	75	0.0000
nopath	1	3	12	14	763	01:18:30	4710	01:19:45	4785	00:01:15	75	0.0000
nopath	2	1	3	1	504	01:18:45	4725	01:19:47	4787	00:01:02	62	0.0000
nopath	6	3	3	1	667	01:18:43	4723	01:19:53	4793	00:01:10	70	0.0000
nopath	5	3	5	1	621	01:18:55	4735	01:19:59	4799	00:01:04	64	0.0000
nopath	5	4	3	1	650	01:18:54	4734	01:20:02	4802	00:01:08	68	0.0000	00:01:08
nopath	1	5	6	1	785	01:18:26	4706	01:20:03	4803	00:01:37	97	0.0000
nopath	3	2	9	1	679	01:19:37	4777	01:20:30	4830	00:00:53	53	0.0000
nopath	2	3	12	14	679	01:19:37	4777	01:20:33	4833	00:00:56	56	0.0000
nopath	6	2	5	1	748	01:18:36	4716	01:20:35	4835	00:01:59	119	0.0000
nopath	2	4	3	1	708	01:19:41	4781	01:20:35	4835	00:00:54	54	0.0000
nopath	3	2	10	1	679	01:19:39	4779	01:20:49	4849	00:01:10	70	0.0000
nopath	3	6	6	1	667	01:19:43	4783	01:20:50	4850	00:01:07	67	0.0000
nopath	6	4	10	1	696	01:19:59	4799	01:20:58	4858	00:00:59	59	0.0000
nopath	4	1	6	1	792	01:19:59	4799	01:21:03	4863	00:01:04	64	0.0000	00:01:20
nopath	2	3	12	14	679	01:20:05	4805	01:21:13	4873	00:01:08	68	0.0000
nopath	3	6	9	1	667	01:20:23	4823	01:21:14	4874	00:00:51	51	0.0000
nopath	2	7	12	14	458	01:20:41	4841	01:21:21	4881	00:00:40	40	0.0000
nopath	3	6	3	1	667	01:20:32	4832	01:21:23	4883	00:00:51	51	0.0000
nopath	2	1	12	14	504	01:20:45	4845	01:21:31	4891	00:00:46	46	0.0000
nopath	4	7	5	1	331	01:20:49	4849	01:21:54	4914	00:01:05	65	0.0000
nopath	2	1	3	1	504	01:21:13	4873	01:21:57	4917	00:00:44	44	0.0000
nopath	2	3	12	14	679	01:21:02	4862	01:21:57	4917	00:00:55	55	0.0000
nopath	3	6	12	14	667	01:20:43	4843	01:21:57	4917	00:01:14	74	0.0000
nopath	3	6	13	15	667	01:20:56	4856	01:22:01	4921	00:01:05	65	0.0000	00:01:15
nopath	3	6	10	1	667	01:21:04	4864	01:22:03	4923	00:00:59	59	0.0000
nopath	3	6	12	14	667	01:21:10	4870	01:22:05	4925	00:00:55	55	0.0000
nopath	5	1	10	1	785	01:20:59	4859	01:22:06	4926	00:01:07	67	0.0000
nopath	1	2	9	1	504	01:18:50	4730	01:22:08	4928	00:03:18	198	0.0000
nopath	5	1	12	14	785	01:21:04	4864	01:22:08	4928	00:01:04	64	0.0000
nopath	3	2	3	1	679	01:21:01	4861	01:22:15	4935	00:01:14	74	0.0000
nopath	3	7	9	1	302	01:21:54	4914	01:22:28	4948	00:00:34	34	0.0000
nopath	3	6	3	1	667	01:21:42	4902	01:22:38	4958	00:00:56	56	0.0000
nopath	3	2	6	1	679	01:21:38	4898	01:22:40	4960	00:01:02	62	0.0000
nopath	1	2	3	1	504	01:19:41	4781	01:22:51	4971	00:03:10	190	0.0000
nopath	3	6	12	14	667	01:22:07	4927	01:22:57	4977	00:00:50	50	0.0000
nopath	3	6	10	1	667	01:22:19	4939	01:23:10	4990	00:00:51	51	0.0000	00:00:54
nopath	3	4	5	1	375	01:22:42	4962	01:23:18	4998	00:00:36	36	0.0000
nopath	1	4	3	1	792	01:21:51	4911	01:23:25	5005	00:01:34	94	0.0000
nopath	2	3	12	14	679	01:22:10	4930	01:23:28	5008	00:01:18	78	0.0000
nopath	1	2	5	1	504	01:22:07	4927	01:23:31	5011	00:01:24	84	0.0000
nopath	2	3	13	15	679	01:22:20	4940	01:23:33	5013	00:01:13	73	0.0000
nopath	1	5	3	1	785	01:20:07	4807	01:23:33	5013	00:03:26	206	0.0000
nopath	1	2	2	1	504	01:22:14	4934	01:23:35	5015	00:01:21	81	0.0000
nopath	1	5	5	1	785	01:21:55	4915	01:23:35	5015	00:01:40	100	0.0000
nopath	2	3	8	1	679	01:22:46	4966	01:23:52	5032	00:01:06	66	0.0000
nopath	1	4	9	1	792	01:22:39	4959	01:23:56	5036	00:01:17	77	0.0000
nopath	4	1	7	1	792	01:22:49	4969	01:23:58	5038	00:01:09	69	0.0000
nopath	1	3	3	1	763	01:22:54	4974	01:23:58	5038	00:01:04	64	0.0000
nopath	3	6	3	1	667	01:22:35	4955	01:24:06	5046	00:01:31	91	0.0000	00:01:31
nopath	5	3	8	1	621	01:23:07	4987	01:24:13	5053	00:01:06	66	0.0000
nopath	5	1	3	1	785	01:21:34	4894	01:24:21	5061	00:02:47	167	0.0000
nopath	2	5	12	14	701	01:22:59	4979	01:24:25	5065	00:01:26	86	0.0000
nopath	4	2	3	1	708	01:23:15	4995	01:24:29	5069	00:01:14	74	0.0000
nopath	2	3	12	14	679	01:23:33	5013	01:24:33	5073	00:01:00	60	0.0000
nopath	4	1	12	14	792	01:23:09	4989	01:24:36	5076	00:01:27	87	0.0000
nopath	1	3	10	1	763	01:23:33	5013	01:24:37	5077	00:01:04	64	0.0000
nopath	5	6	2	1	380	01:24:17	5057	01:24:49	5089	00:00:32	32	0.0000
nopath	3	6	3	1	667	01:23:39	5019	01:24:56	5096	00:01:17	77	0.0000
nopath	3	6	13	15	667	01:23:46	5026	01:25:01	5101	00:01:15	75	0.0000	00:01:16
nopath	5	3	10	1	621	01:24:12	5052	01:25:02	5102	00:00:50	50	0.0000
nopath	3	6	12	14	667	01:23:49	5029	01:25:03	5103	00:01:14	74	0.0000
nopath	3	6	2	1	667	01:23:55	5035	01:25:05	5105	00:01:10	70	0.0000
nopath	5	1	5	1	785	01:24:00	5040	01:25:06	5106	00:01:06	66	0.0000
nopath	5	1	3	1	785	01:24:03	5043	01:25:08	5108	00:01:05	65	0.0000
nopath	6	3	5	1	667	01:23:55	5035	01:25:13	5113	00:01:18	78	0.0000
nopath	4	2	12	14	708	01:23:37	5017	01:25:16	5116	00:01:39	99	0.0000
nopath	6	7	9	1	624	01:24:19	5059	01:25:19	5119	00:01:00	60	0.0000
nopath	3	6	10	1	667	01:24:14	5054	01:25:19	5119	00:01:05	65	0.0000
nopath	2	6	3	1	748	01:23:01	4981	01:25:26	5126	00:02:25	145	0.0000
nopath	2	1	10	1	504	01:24:10	5050	01:25:27	5127	00:01:17	77	0.0000
nopath	1	6	2	1	832	01:24:16	5056	01:25:28	5128	00:01:12	72	0.0000
nopath	3	6	9	1	667	01:24:24	5064	01:25:36	5136	00:01:12	72	0.0000
nopath	3	6	5	1	667	01:24:36	5076	01:25:38	5138	00:01:02	62	0.0000
nopath	3	6	5	1	667	01:24:41	5081	01:25:40	5140	00:00:59	59	0.0000
nopath	6	3	2	1	667	01:24:59	5099	01:25:51	5151	00:00:52	52	0.0000
nopath	3	7	5	1	302	01:25:19	5119	01:25:55	5155	00:00:36	36	0.0000
nopath	6	3	13	15	667	01:25:06	5106	01:25:59	5159	00:00:53	53	0.0000
nopath	3	6	3	1	667	01:25:11	5111	01:26:05	5165	00:00:54	54	0.0000	00:01:05
nopath	6	3	5	1	667	01:25:17	5117	01:26:08	5168	00:00:51	51	0.0000
nopath	3	5	3	1	621	01:25:31	5131	01:26:21	5181	00:00:50	50	0.0000
nopath	2	3	2	1	679	01:24:35	5075	01:26:32	5192	00:01:57	117	0.0000
nopath	1	7	12	14	542	01:25:46	5146	01:26:35	5195	00:00:49	49	0.0000
nopath	4	3	9	1	375	01:25:14	5114	01:26:37	5197	00:01:23	83	0.0000
nopath	5	6	10	1	380	01:24:37	5077	01:26:40	5200	00:02:03	123	0.0000
nopath	5	6	2	1	380	01:24:42	5082	01:26:41	5201	00:01:59	119	0.0000
nopath	2	1	5	1	504	01:26:02	5162	01:26:52	5212	00:00:50	50	0.0000
nopath	5	3	10	1	621	01:24:21	5061	01:26:54	5214	00:02:33	153	0.0000
nopath	3	6	3	1	667	01:25:42	5142	01:26:56	5216	00:01:14	74	0.0000
nopath	6	1	12	14	832	01:25:46	5146	01:27:02	5222	00:01:16	76	0.0000	00:01:30
nopath	2	4	9	1	708	01:25:54	5154	01:27:05	5225	00:01:11	71	0.0000
nopath	2	4	12	14	708	01:25:55	5155	01:27:07	5227	00:01:12	72	0.0000
nopath	3	6	5	1	667	01:26:04	5164	01:27:07	5227	00:01:03	63	0.0000
nopath	3	6	12	14	667	01:26:06	5166	01:27:12	5232	00:01:06	66	0.0000
nopath	3	6	9	1	667	01:26:08	5168	01:27:15	5235	00:01:07	67	0.0000
nopath	3	6	5	1	667	01:26:14	5174	01:27:17	5237	00:01:03	63	0.0000
nopath	5	4	10	1	650	01:25:29	5129	01:27:19	5239	00:01:50	110	0.0000
nopath	2	3	3	1	679	01:26:14	5174	01:27:22	5242	00:01:08	68	0.0000
nopath	1	3	9	1	763	01:25:54	5154	01:27:24	5244	00:01:30	90	0.0000
nopath	4	1	12	14	792	01:25:07	5107	01:27:26	5246	00:02:19	139	0.0000
nopath	1	3	13	15	763	01:26:21	5181	01:27:30	5250	00:01:09	69	0.0000
nopath	1	6	9	1	832	01:26:06	5166	01:27:36	5256	00:01:30	90	0.0000
nopath	2	3	2	1	679	01:26:28	5188	01:27:36	5256	00:01:08	68	0.0000
nopath	5	1	10	1	785	01:25:59	5159	01:27:51	5271	00:01:52	112	0.0000
nopath	2	3	12	14	679	01:26:53	5213	01:27:55	5275	00:01:02	62	0.0000
nopath	2	4	3	1	708	01:26:51	5211	01:27:55	5275	00:01:04	64	0.0000
nopath	3	6	12	14	667	01:26:33	5193	01:27:57	5277	00:01:24	84	0.0000
nopath	5	3	5	1	621	01:27:19	5239	01:28:07	5287	00:00:48	48	0.0000	00:01:18
nopath	3	6	12	14	667	01:26:35	5195	01:28:08	5288	00:01:33	93	0.0000
nopath	3	2	12	14	679	01:26:39	5199	01:28:12	5292	00:01:33	93	0.0000
nopath	1	3	5	1	763	01:27:03	5223	01:28:22	5302	00:01:19	79	0.0000
nopath	6	7	9	1	624	01:27:28	5248	01:28:23	5303	00:00:55	55	0.0000
nopath	3	6	12	14	667	01:26:59	5219	01:28:26	5306	00:01:27	87	0.0000
nopath	6	2	12	14	748	01:27:16	5236	01:28:26	5306	00:01:10	70	0.0000
nopath	2	3	3	1	679	01:27:14	5234	01:28:27	5307	00:01:13	73	0.0000
nopath	2	3	2	1	679	01:27:33	5253	01:28:30	5310	00:00:57	57	0.0000
nopath	1	2	5	1	504	01:27:30	5250	01:28:31	5311	00:01:01	61	0.0000
nopath	3	6	5	1	667	01:27:29	5249	01:28:33	5313	00:01:04	64	0.0000
nopath	3	5	10	1	621	01:27:41	5261	01:28:35	5315	00:00:54	54	0.0000
nopath	1	2	3	1	504	01:27:41	5261	01:28:36	5316	00:00:55	55	0.0000
nopath	3	2	5	1	679	01:27:20	5240	01:28:45	5325	00:01:25	85	0.0000
nopath	2	1	12	14	504	01:28:05	5285	01:29:00	5340	00:00:55	55	0.0000	00:00:59
nopath	1	3	10	1	763	01:27:35	5255	01:29:02	5342	00:01:27	87	0.0000
nopath	1	3	5	1	763	01:27:55	5275	01:29:05	5345	00:01:10	70	0.0000
nopath	4	7	12	14	331	01:28:09	5289	01:29:06	5346	00:00:57	57	0.0000
nopath	2	3	3	1	679	01:27:47	5267	01:29:09	5349	00:01:22	82	0.0000
nopath	4	7	3	1	331	01:28:24	5304	01:29:09	5349	00:00:45	45	0.0000
nopath	6	1	5	1	832	01:28:13	5293	01:29:16	5356	00:01:03	63	0.0000
nopath	5	3	9	1	621	01:28:32	5312	01:29:26	5366	00:00:54	54	0.0000
nopath	3	6	12	14	667	01:28:02	5282	01:29:27	5367	00:01:25	85	0.0000
nopath	3	6	8	1	667	01:28:07	5287	01:29:29	5369	00:01:22	82	0.0000
nopath	3	6	10	1	667	01:28:18	5298	01:29:31	5371	00:01:13	73	0.0000
nopath	3	6	3	1	667	01:28:25	5305	01:29:33	5373	00:01:08	68	0.0000
nopath	1	3	5	1	763	01:28:00	5280	01:29:42	5382	00:01:42	102	0.0000
nopath	2	6	5	1	748	01:27:41	5261	01:29:46	5386	00:02:05	125	0.0000
nopath	4	7	12	14	331	01:28:47	5327	01:29:46	5386	00:00:59	59	0.0000
nopath	2	3	2	1	679	01:28:48	5328	01:29:47	5387	00:00:59	59	0.0000
nopath	1	5	12	14	785	01:28:15	5295	01:29:47	5387	00:01:32	92	0.0000
nopath	5	1	3	1	785	01:28:29	5309	01:29:51	5391	00:01:22	82	0.0000
nopath	4	3	13	15	375	01:28:53	5333	01:29:51	5391	00:00:58	58	0.0000
nopath	5	1	6	1	785	01:28:38	5318	01:29:53	5393	00:01:15	75	0.0000
nopath	3	6	3	1	667	01:29:03	5343	01:29:55	5395	00:00:52	52	0.0000
nopath	6	1	9	1	832	01:28:54	5334	01:29:58	5398	00:01:04	64	0.0000
nopath	3	2	3	1	679	01:28:39	5319	01:30:05	5405	00:01:26	86	0.0000	00:01:27
nopath	2	3	3	1	679	01:29:06	5346	01:30:12	5412	00:01:06	66	0.0000
nopath	1	3	9	1	763	01:28:56	5336	01:30:15	5415	00:01:19	79	0.0000
nopath	1	4	12	14	792	01:28:57	5337	01:30:36	5436	00:01:39	99	0.0000
nopath	2	4	10	1	708	01:29:19	5359	01:30:38	5438	00:01:19	79	0.0000
nopath	2	3	6	1	679	01:29:42	5382	01:30:39	5439	00:00:57	57	0.0000
nopath	2	3	3	1	679	01:29:50	5390	01:30:43	5443	00:00:53	53	0.0000
nopath	1	5	12	14	785	01:28:25	5305	01:30:45	5445	00:02:20	140	0.0000
nopath	6	2	12	14	748	01:29:04	5344	01:30:46	5446	00:01:42	102	0.0000
nopath	5	2	3	1	701	01:29:00	5340	01:30:50	5450	00:01:50	110	0.0000
nopath	5	1	12	14	785	01:28:59	5339	01:30:53	5453	00:01:54	114	0.0000
nopath	3	6	12	14	667	01:29:51	5391	01:30:57	5457	00:01:06	66	0.0000
nopath	5	7	5	1	577	01:29:45	5385	01:30:57	5457	00:01:12	72	0.0000
nopath	4	2	3	1	708	01:29:50	5390	01:31:05	5465	00:01:15	75	0.0000	00:01:13
nopath	2	3	9	1	679	01:29:55	5395	01:31:12	5472	00:01:17	77	0.0000
nopath	1	3	10	1	763	01:29:45	5385	01:31:15	5475	00:01:30	90	0.0000
nopath	4	1	3	1	792	01:29:52	5392	01:31:20	5480	00:01:28	88	0.0000
nopath	6	2	5	1	748	01:29:38	5378	01:31:25	5485	00:01:47	107	0.0000
nopath	3	6	3	1	667	01:30:26	5426	01:31:26	5486	00:01:00	60	0.0000
nopath	3	6	13	15	667	01:30:39	5439	01:31:32	5492	00:00:53	53	0.0000
nopath	1	7	3	1	542	01:30:32	5432	01:31:33	5493	00:01:01	61	0.0000
nopath	1	3	9	1	763	01:30:05	5405	01:31:42	5502	00:01:37	97	0.0000
nopath	3	6	5	1	667	01:30:40	5440	01:31:45	5505	00:01:05	65	0.0000
nopath	2	4	12	14	708	01:30:14	5414	01:31:47	5507	00:01:33	93	0.0000
nopath	2	4	9	1	708	01:30:18	5418	01:31:49	5509	00:01:31	91	0.0000
nopath	3	6	12	14	667	01:30:45	5445	01:31:49	5509	00:01:04	64	0.0000
nopath	2	4	3	1	708	01:30:23	5423	01:31:51	5511	00:01:28	88	0.0000
nopath	1	3	9	1	763	01:30:40	5440	01:31:52	5512	00:01:12	72	0.0000
nopath	1	6	3	1	832	01:29:58	5398	01:31:56	5516	00:01:58	118	0.0000
nopath	2	1	8	1	504	01:31:01	5461	01:31:57	5517	00:00:56	56	0.0000
nopath	3	6	6	1	667	01:30:58	5458	01:32:06	5526	00:01:08	68	0.0000	00:01:09
nopath	6	1	3	1	832	01:31:09	5469	01:32:12	5532	00:01:03	63	0.0000
nopath	2	4	12	14	708	01:31:19	5479	01:32:26	5546	00:01:07	67	0.0000
nopath	3	2	3	1	679	01:31:25	5485	01:32:29	5549	00:01:04	64	0.0000
nopath	3	2	12	14	679	01:31:31	5491	01:32:34	5554	00:01:03	63	0.0000
nopath	3	2	5	1	679	01:31:41	5501	01:32:40	5560	00:00:59	59	0.0000
nopath	3	2	12	14	679	01:31:48	5508	01:32:42	5562	00:00:54	54	0.0000
nopath	2	3	3	1	679	01:31:37	5497	01:32:47	5567	00:01:10	70	0.0000
nopath	1	4	13	15	792	01:31:12	5472	01:32:48	5568	00:01:36	96	0.0000
nopath	2	4	3	1	708	01:31:39	5499	01:32:50	5570	00:01:11	71	0.0000
nopath	2	4	6	1	708	01:31:53	5513	01:32:52	5572	00:00:59	59	0.0000
nopath	2	4	13	15	708	01:32:00	5520	01:32:56	5576	00:00:56	56	0.0000
nopath	2	3	10	1	679	01:32:06	5526	01:32:59	5579	00:00:53	53	0.0000
nopath	4	6	13	15	696	01:31:36	5496	01:33:00	5580	00:01:24	84	0.0000	00:01:24
nopath	3	6	5	1	667	01:31:52	5512	01:33:01	5581	00:01:09	69	0.0000
nopath	6	1	12	14	832	01:31:25	5485	01:33:02	5582	00:01:37	97	0.0000
nopath	5	1	10	1	785	01:30:59	5459	01:33:04	5584	00:02:05	125	0.0000
nopath	2	3	2	1	679	01:32:13	5533	01:33:05	5585	00:00:52	52	0.0000
nopath	5	1	13	15	785	01:31:51	5511	01:33:07	5587	00:01:16	76	0.0000
nopath	1	4	9	1	792	01:31:42	5502	01:33:16	5596	00:01:34	94	0.0000
nopath	5	3	12	14	621	01:32:14	5534	01:33:24	5604	00:01:10	70	0.0000
nopath	2	1	10	1	504	01:32:26	5546	01:33:27	5607	00:01:01	61	0.0000
nopath	2	7	13	15	458	01:32:29	5549	01:33:28	5608	00:00:59	59	0.0000
nopath	5	6	12	14	380	01:33:02	5582	01:33:36	5616	00:00:34	34	0.0000
nopath	5	3	12	14	621	01:32:29	5549	01:33:37	5617	00:01:08	68	0.0000
nopath	1	2	10	1	504	01:32:30	5550	01:33:41	5621	00:01:11	71	0.0000
nopath	1	3	12	14	763	01:31:45	5505	01:33:43	5623	00:01:58	118	0.0000
nopath	2	3	13	15	679	01:32:46	5566	01:33:49	5629	00:01:03	63	0.0000
nopath	5	1	12	14	785	01:32:49	5569	01:33:51	5631	00:01:02	62	0.0000
nopath	3	6	12	14	667	01:32:48	5568	01:33:57	5637	00:01:09	69	0.0000
nopath	3	6	5	1	667	01:32:52	5572	01:33:59	5639	00:01:07	67	0.0000
nopath	3	6	5	1	667	01:33:00	5580	01:34:01	5641	00:01:01	61	0.0000	00:01:06
nopath	5	3	12	14	621	01:33:11	5591	01:34:02	5642	00:00:51	51	0.0000
nopath	2	7	3	1	458	01:33:01	5581	01:34:06	5646	00:01:05	65	0.0000
nopath	1	3	5	1	763	01:32:36	5556	01:34:12	5652	00:01:36	96	0.0000
nopath	1	3	3	1	763	01:32:45	5565	01:34:15	5655	00:01:30	90	0.0000
nopath	5	2	5	1	701	01:33:17	5597	01:34:18	5658	00:01:01	61	0.0000
nopath	2	4	2	1	708	01:33:18	5598	01:34:21	5661	00:01:03	63	0.0000
nopath	5	1	13	15	785	01:33:04	5584	01:34:25	5665	00:01:21	81	0.0000
nopath	3	6	3	1	667	01:33:34	5614	01:34:26	5666	00:00:52	52	0.0000
nopath	6	2	7	1	748	01:33:31	5611	01:34:28	5668	00:00:57	57	0.0000
nopath	6	1	5	1	832	01:33:28	5608	01:34:33	5673	00:01:05	65	0.0000
nopath	5	6	12	14	380	01:34:18	5658	01:34:54	5694	00:00:36	36	0.0000
nopath	1	4	5	1	792	01:33:48	5628	01:34:55	5695	00:01:07	67	0.0000
nopath	3	6	12	14	667	01:33:43	5623	01:35:07	5707	00:01:24	84	0.0000	00:01:08
nopath	3	2	12	14	679	01:34:18	5658	01:35:09	5709	00:00:51	51	0.0000
nopath	3	6	13	15	667	01:34:07	5647	01:35:12	5712	00:01:05	65	0.0000
nopath	1	3	3	1	763	01:34:07	5647	01:35:12	5712	00:01:05	65	0.0000
nopath	5	7	3	1	577	01:34:09	5649	01:35:13	5713	00:01:04	64	0.0000
nopath	2	4	12	14	708	01:33:39	5619	01:35:18	5718	00:01:39	99	0.0000
nopath	2	3	5	1	679	01:34:23	5663	01:35:20	5720	00:00:57	57	0.0000
nopath	6	1	9	1	832	01:33:55	5635	01:35:21	5721	00:01:26	86	0.0000
nopath	5	1	5	1	785	01:34:07	5647	01:35:23	5723	00:01:16	76	0.0000
nopath	3	5	3	1	621	01:34:32	5672	01:35:25	5725	00:00:53	53	0.0000
nopath	4	1	9	1	792	01:34:53	5693	01:35:54	5754	00:01:01	61	0.0000
nopath	2	3	6	1	679	01:34:44	5684	01:35:55	5755	00:01:11	71	0.0000
nopath	3	6	12	14	667	01:34:42	5682	01:35:57	5757	00:01:15	75	0.0000
nopath	2	3	5	1	679	01:34:54	5694	01:35:58	5758	00:01:04	64	0.0000
nopath	6	5	3	1	380	01:35:04	5704	01:35:59	5759	00:00:55	55	0.0000
nopath	6	2	12	14	748	01:34:34	5674	01:35:59	5759	00:01:25	85	0.0000
nopath	6	1	9	1	832	01:34:11	5651	01:36:01	5761	00:01:50	110	0.0000	00:01:18
nopath	2	3	12	14	679	01:35:00	5700	01:36:01	5761	00:01:01	61	0.0000
nopath	6	1	2	1	832	01:34:30	5670	01:36:03	5763	00:01:33	93	0.0000
nopath	5	1	10	1	785	01:35:04	5704	01:36:07	5767	00:01:03	63	0.0000
nopath	1	2	12	14	504	01:34:50	5690	01:36:08	5768	00:01:18	78	0.0000
nopath	3	5	12	14	621	01:35:15	5715	01:36:08	5768	00:00:53	53	0.0000
nopath	3	2	13	15	679	01:35:17	5717	01:36:17	5777	00:01:00	60	0.0000
nopath	3	7	10	1	302	01:35:37	5737	01:36:20	5780	00:00:43	43	0.0000
nopath	1	3	10	1	763	01:35:06	5706	01:36:32	5792	00:01:26	86	0.0000
nopath	1	2	3	1	504	01:35:17	5717	01:36:41	5801	00:01:24	84	0.0000
nopath	6	1	9	1	832	01:35:21	5721	01:36:41	5801	00:01:20	80	0.0000
nopath	3	6	12	14	667	01:35:36	5736	01:36:47	5807	00:01:11	71	0.0000
nopath	2	3	3	1	679	01:35:53	5753	01:36:52	5812	00:00:59	59	0.0000
nopath	3	2	5	1	679	01:35:58	5758	01:36:55	5815	00:00:57	57	0.0000
nopath	1	4	3	1	792	01:35:54	5754	01:36:59	5819	00:01:05	65	0.0000
nopath	5	3	3	1	621	01:36:05	5765	01:37:13	5833	00:01:08	68	0.0000	00:01:02
nopath	3	4	12	14	375	01:36:30	5790	01:37:16	5836	00:00:46	46	0.0000
nopath	6	2	9	1	748	01:36:06	5766	01:37:17	5837	00:01:11	71	0.0000
nopath	5	1	3	1	785	01:35:38	5738	01:37:21	5841	00:01:43	103	0.0000
nopath	2	3	3	1	679	01:36:18	5778	01:37:24	5844	00:01:06	66	0.0000
nopath	2	4	3	1	708	01:36:07	5767	01:37:25	5845	00:01:18	78	0.0000
nopath	3	6	2	1	667	01:36:09	5769	01:37:26	5846	00:01:17	77	0.0000
nopath	3	6	9	1	667	01:36:39	5799	01:37:38	5858	00:00:59	59	0.0000
nopath	4	2	13	15	708	01:36:16	5776	01:37:39	5859	00:01:23	83	0.0000
nopath	1	3	13	15	763	01:36:09	5769	01:37:41	5861	00:01:32	92	0.0000
nopath	1	4	5	1	792	01:36:13	5773	01:37:43	5863	00:01:30	90	0.0000
nopath	1	3	3	1	763	01:36:44	5804	01:37:44	5864	00:01:00	60	0.0000
nopath	2	1	5	1	504	01:36:45	5805	01:37:47	5867	00:01:02	62	0.0000
nopath	6	2	5	1	748	01:36:38	5798	01:38:00	5880	00:01:22	82	0.0000	00:01:21
nopath	5	1	3	1	785	01:36:14	5774	01:38:01	5881	00:01:47	107	0.0000
nopath	5	1	12	14	785	01:36:23	5783	01:38:04	5884	00:01:41	101	0.0000
nopath	3	4	5	1	375	01:37:30	5850	01:38:05	5885	00:00:35	35	0.0000
nopath	6	1	3	1	832	01:37:00	5820	01:38:08	5888	00:01:08	68	0.0000
nopath	5	7	3	1	577	01:37:01	5821	01:38:09	5889	00:01:08	68	0.0000
nopath	1	2	13	15	504	01:37:02	5822	01:38:09	5889	00:01:07	67	0.0000
nopath	2	4	12	14	708	01:37:03	5823	01:38:16	5896	00:01:13	73	0.0000
nopath	3	6	10	1	667	01:36:44	5804	01:38:16	5896	00:01:32	92	0.0000
nopath	1	7	3	1	542	01:36:51	5811	01:38:16	5896	00:01:25	85	0.0000
nopath	3	6	9	1	667	01:37:15	5835	01:38:17	5897	00:01:02	62	0.0000
nopath	3	6	13	15	667	01:37:27	5847	01:38:23	5903	00:00:56	56	0.0000
nopath	3	6	5	1	667	01:37:33	5853	01:38:24	5904	00:00:51	51	0.0000
nopath	1	3	3	1	763	01:36:58	5818	01:38:42	5922	00:01:44	104	0.0000
nopath	2	4	3	1	708	01:37:33	5853	01:38:46	5926	00:01:13	73	0.0000
nopath	4	2	6	1	708	01:37:46	5866	01:39:05	5945	00:01:19	79	0.0000	00:01:21
nopath	1	3	13	15	763	01:38:10	5890	01:39:11	5951	00:01:01	61	0.0000
nopath	2	5	3	1	701	01:37:07	5827	01:39:13	5953	00:02:06	126	0.0000
nopath	1	6	6	1	832	01:37:54	5874	01:39:19	5959	00:01:25	85	0.0000
nopath	4	1	12	14	792	01:38:09	5889	01:39:20	5960	00:01:11	71	0.0000
nopath	5	2	4	1	701	01:37:45	5865	01:39:25	5965	00:01:40	100	0.0000
nopath	3	6	3	1	667	01:38:02	5882	01:39:26	5966	00:01:24	84	0.0000
nopath	3	5	12	14	621	01:38:09	5889	01:39:27	5967	00:01:18	78	0.0000
nopath	5	1	3	1	785	01:38:01	5881	01:39:33	5973	00:01:32	92	0.0000
nopath	1	2	3	1	504	01:38:18	5898	01:39:35	5975	00:01:17	77	0.0000
nopath	5	1	12	14	785	01:38:19	5899	01:39:35	5975	00:01:16	76	0.0000
nopath	3	4	3	1	375	01:39:09	5949	01:39:41	5981	00:00:32	32	0.0000
nopath	4	2	12	14	708	01:38:15	5895	01:39:46	5986	00:01:31	91	0.0000
nopath	2	4	12	14	708	01:38:30	5910	01:39:56	5996	00:01:26	86	0.0000
nopath	3	6	6	1	667	01:38:34	5914	01:39:56	5996	00:01:22	82	0.0000
nopath	3	2	9	1	679	01:38:59	5939	01:39:57	5997	00:00:58	58	0.0000
nopath	1	3	12	14	763	01:38:35	5915	01:39:57	5997	00:01:22	82	0.0000
nopath	3	6	9	1	667	01:38:42	5922	01:39:58	5998	00:01:16	76	0.0000
nopath	3	6	4	1	667	01:38:44	5924	01:40:00	6000	00:01:16	76	0.0000	00:01:11
nopath	3	6	13	15	667	01:39:13	5953	01:40:06	6006	00:00:53	53	0.0000
nopath	2	3	6	1	679	01:38:55	5935	01:40:06	6006	00:01:11	71	0.0000
nopath	2	4	12	14	708	01:39:12	5952	01:40:09	6009	00:00:57	57	0.0000
nopath	3	6	9	1	667	01:39:15	5955	01:40:11	6011	00:00:56	56	0.0000
nopath	2	3	10	1	679	01:39:21	5961	01:40:14	6014	00:00:53	53	0.0000
nopath	6	1	13	15	832	01:38:47	5927	01:40:15	6015	00:01:28	88	0.0000
nopath	5	1	12	14	785	01:38:48	5928	01:40:17	6017	00:01:29	89	0.0000
nopath	5	1	13	15	785	01:38:49	5929	01:40:19	6019	00:01:30	90	0.0000
nopath	5	1	12	14	785	01:39:00	5940	01:40:21	6021	00:01:21	81	0.0000
nopath	5	1	13	15	785	01:39:10	5950	01:40:24	6024	00:01:14	74	0.0000
nopath	6	1	3	1	832	01:39:27	5967	01:40:30	6030	00:01:03	63	0.0000
nopath	2	1	5	1	504	01:39:55	5995	01:40:54	6054	00:00:59	59	0.0000
nopath	4	1	3	1	792	01:39:09	5949	01:40:56	6056	00:01:47	107	0.0000
nopath	1	3	3	1	763	01:39:43	5983	01:41:02	6062	00:01:19	79	0.0000	00:01:21
nopath	3	6	5	1	667	01:40:06	6006	01:41:05	6065	00:00:59	59	0.0000
nopath	2	3	13	15	679	01:39:52	5992	01:41:07	6067	00:01:15	75	0.0000
nopath	3	6	12	14	667	01:40:09	6009	01:41:07	6067	00:00:58	58	0.0000
nopath	3	6	12	14	667	01:40:19	6019	01:41:11	6071	00:00:52	52	0.0000
nopath	2	4	12	14	708	01:39:54	5994	01:41:13	6073	00:01:19	79	0.0000
nopath	1	2	6	1	504	01:40:27	6027	01:41:16	6076	00:00:49	49	0.0000
nopath	5	1	5	1	785	01:40:08	6008	01:41:16	6076	00:01:08	68	0.0000
nopath	1	2	9	1	504	01:40:30	6030	01:41:19	6079	00:00:49	49	0.0000
nopath	6	3	12	14	667	01:40:17	6017	01:41:24	6084	00:01:07	67	0.0000
nopath	1	3	13	15	763	01:40:13	6013	01:41:35	6095	00:01:22	82	0.0000
nopath	1	6	5	1	832	01:38:52	5932	01:41:46	6106	00:02:54	174	0.0000
nopath	2	1	3	1	504	01:40:27	6027	01:41:47	6107	00:01:20	80	0.0000
nopath	3	1	12	14	763	01:39:47	5987	01:41:49	6109	00:02:02	122	0.0000
nopath	3	6	12	14	667	01:41:09	6069	01:42:07	6127	00:00:58	58	0.0000	00:00:56
nopath	1	2	9	1	504	01:41:23	6083	01:42:11	6131	00:00:48	48	0.0000
nopath	5	1	12	14	785	01:40:39	6039	01:42:12	6132	00:01:33	93	0.0000
nopath	2	4	12	14	708	01:40:53	6053	01:42:16	6136	00:01:23	83	0.0000
nopath	2	3	13	15	679	01:41:19	6079	01:42:18	6138	00:00:59	59	0.0000
nopath	2	4	9	1	708	01:41:24	6084	01:42:20	6140	00:00:56	56	0.0000
nopath	3	6	9	1	667	01:41:31	6091	01:42:36	6156	00:01:05	65	0.0000
nopath	1	3	5	1	763	01:41:29	6089	01:42:42	6162	00:01:13	73	0.0000
nopath	2	7	12	14	458	01:42:02	6122	01:42:46	6166	00:00:44	44	0.0000
nopath	1	4	2	1	792	01:41:30	6090	01:42:46	6166	00:01:16	76	0.0000
nopath	1	4	3	1	792	01:41:38	6098	01:42:48	6168	00:01:10	70	0.0000
nopath	5	1	6	1	785	01:41:44	6104	01:43:01	6181	00:01:17	77	0.0000	00:01:23
nopath	5	1	9	1	785	01:41:45	6105	01:43:03	6183	00:01:18	78	0.0000
nopath	5	1	12	14	785	01:41:48	6108	01:43:06	6186	00:01:18	78	0.0000
nopath	6	7	3	1	624	01:42:00	6120	01:43:07	6187	00:01:07	67	0.0000
nopath	6	1	3	1	832	01:41:41	6101	01:43:08	6188	00:01:27	87	0.0000
nopath	1	2	3	1	504	01:42:19	6139	01:43:10	6190	00:00:51	51	0.0000
nopath	6	1	3	1	832	01:41:42	6102	01:43:10	6190	00:01:28	88	0.0000
nopath	2	3	5	1	679	01:42:11	6131	01:43:12	6192	00:01:01	61	0.0000
nopath	4	2	6	1	708	01:42:15	6135	01:43:27	6207	00:01:12	72	0.0000
nopath	3	5	12	14	621	01:42:14	6134	01:43:27	6207	00:01:13	73	0.0000
nopath	3	1	10	1	763	01:42:02	6122	01:43:32	6212	00:01:30	90	0.0000
nopath	2	3	3	1	679	01:42:25	6145	01:43:44	6224	00:01:19	79	0.0000
nopath	1	4	5	1	792	01:41:50	6110	01:43:45	6225	00:01:55	115	0.0000
nopath	3	6	10	1	667	01:42:48	6168	01:43:46	6226	00:00:58	58	0.0000
nopath	3	6	12	14	667	01:42:57	6177	01:43:49	6229	00:00:52	52	0.0000
nopath	3	6	6	1	667	01:43:05	6185	01:43:55	6235	00:00:50	50	0.0000
nopath	6	7	6	1	624	01:42:49	6169	01:43:57	6237	00:01:08	68	0.0000
nopath	3	2	10	1	679	01:42:59	6179	01:43:57	6237	00:00:58	58	0.0000
nopath	3	6	10	1	667	01:43:06	6186	01:43:59	6239	00:00:53	53	0.0000
nopath	2	3	3	1	679	01:42:29	6149	01:44:02	6242	00:01:33	93	0.0000	00:01:08
nopath	2	3	9	1	679	01:42:35	6155	01:44:05	6245	00:01:30	90	0.0000
nopath	2	3	9	1	679	01:42:48	6168	01:44:07	6247	00:01:19	79	0.0000
nopath	2	1	6	1	504	01:43:22	6202	01:44:10	6250	00:00:48	48	0.0000
nopath	1	3	3	1	763	01:42:37	6157	01:44:10	6250	00:01:33	93	0.0000
nopath	2	3	9	1	679	01:43:11	6191	01:44:16	6256	00:01:05	65	0.0000
nopath	1	2	3	1	504	01:43:20	6200	01:44:21	6261	00:01:01	61	0.0000
nopath	2	4	9	1	708	01:43:26	6206	01:44:21	6261	00:00:55	55	0.0000
nopath	3	2	3	1	679	01:43:26	6206	01:44:35	6275	00:01:09	69	0.0000
nopath	3	6	3	1	667	01:43:19	6199	01:44:36	6276	00:01:17	77	0.0000
nopath	1	3	5	1	763	01:43:35	6215	01:44:44	6284	00:01:09	69	0.0000
nopath	1	4	3	1	792	01:43:26	6206	01:44:45	6285	00:01:19	79	0.0000
nopath	1	4	3	1	792	01:43:42	6222	01:44:47	6287	00:01:05	65	0.0000
nopath	4	1	3	1	792	01:43:32	6212	01:44:53	6293	00:01:21	81	0.0000
nopath	2	4	10	1	708	01:43:41	6221	01:44:56	6296	00:01:15	75	0.0000
nopath	5	1	10	1	785	01:43:38	6218	01:45:01	6301	00:01:23	83	0.0000	00:01:19
nopath	2	3	9	1	679	01:44:05	6245	01:45:12	6312	00:01:07	67	0.0000
nopath	2	3	5	1	679	01:44:11	6251	01:45:15	6315	00:01:04	64	0.0000
nopath	3	2	5	1	679	01:43:58	6238	01:45:15	6315	00:01:17	77	0.0000
nopath	4	2	3	1	708	01:44:21	6261	01:45:18	6318	00:00:57	57	0.0000
nopath	1	3	6	1	763	01:43:57	6237	01:45:32	6332	00:01:35	95	0.0000
nopath	2	1	10	1	504	01:44:49	6289	01:45:33	6333	00:00:44	44	0.0000
nopath	3	6	12	14	667	01:44:13	6253	01:45:37	6337	00:01:24	84	0.0000
nopath	3	6	3	1	667	01:44:36	6276	01:45:39	6339	00:01:03	63	0.0000
nopath	6	1	3	1	832	01:44:25	6265	01:45:41	6341	00:01:16	76	0.0000
nopath	1	2	3	1	504	01:44:58	6298	01:45:45	6345	00:00:47	47	0.0000
nopath	3	6	3	1	667	01:44:47	6287	01:45:46	6346	00:00:59	59	0.0000
nopath	5	1	13	15	785	01:44:41	6281	01:45:46	6346	00:01:05	65	0.0000
nopath	1	3	6	1	763	01:44:50	6290	01:46:02	6362	00:01:12	72	0.0000	00:01:20
nopath	1	3	9	1	763	01:45:04	6304	01:46:06	6366	00:01:02	62	0.0000
nopath	1	5	13	15	785	01:44:15	6255	01:46:17	6377	00:02:02	122	0.0000
nopath	3	6	3	1	667	01:45:07	6307	01:46:26	6386	00:01:19	79	0.0000
nopath	2	3	9	1	679	01:45:36	6336	01:46:34	6394	00:00:58	58	0.0000
nopath	2	4	5	1	708	01:45:33	6333	01:46:35	6395	00:01:02	62	0.0000
nopath	1	3	3	1	763	01:45:55	6355	01:47:04	6424	00:01:09	69	0.0000	00:01:05
nopath	2	4	12	14	708	01:45:44	6344	01:47:06	6426	00:01:22	82	0.0000
nopath	2	1	6	1	504	01:46:00	6360	01:47:07	6427	00:01:07	67	0.0000
nopath	3	6	13	15	667	01:46:07	6367	01:47:10	6430	00:01:03	63	0.0000
nopath	3	6	3	1	667	01:46:20	6380	01:47:12	6432	00:00:52	52	0.0000
nopath	3	6	3	1	667	01:46:21	6381	01:47:14	6434	00:00:53	53	0.0000
nopath	6	1	3	1	832	01:45:43	6343	01:47:21	6441	00:01:38	98	0.0000
nopath	2	3	9	1	679	01:46:10	6370	01:47:22	6442	00:01:12	72	0.0000
nopath	5	1	5	1	785	01:45:58	6358	01:47:23	6443	00:01:25	85	0.0000
nopath	1	3	5	1	763	01:46:38	6398	01:47:36	6456	00:00:58	58	0.0000
nopath	3	6	12	14	667	01:46:41	6401	01:47:47	6467	00:01:06	66	0.0000
nopath	2	1	13	15	504	01:46:46	6406	01:47:53	6473	00:01:07	67	0.0000
nopath	5	3	5	1	621	01:46:42	6402	01:47:55	6475	00:01:13	73	0.0000
nopath	4	1	5	1	792	01:46:52	6412	01:47:56	6476	00:01:04	64	0.0000
nopath	5	7	6	1	577	01:46:30	6390	01:47:57	6477	00:01:27	87	0.0000
nopath	5	3	9	1	621	01:46:54	6414	01:47:57	6477	00:01:03	63	0.0000
nopath	4	1	12	14	792	01:46:57	6417	01:48:03	6483	00:01:06	66	0.0000	00:01:23
nopath	2	3	12	14	679	01:46:43	6403	01:48:13	6493	00:01:30	90	0.0000
nopath	1	2	9	1	504	01:47:30	6450	01:48:15	6495	00:00:45	45	0.0000
nopath	6	1	12	14	832	01:46:54	6414	01:48:16	6496	00:01:22	82	0.0000
nopath	2	3	12	14	679	01:47:14	6434	01:48:16	6496	00:01:02	62	0.0000
nopath	4	6	5	1	696	01:47:08	6428	01:48:26	6506	00:01:18	78	0.0000
nopath	3	6	7	1	667	01:46:55	6415	01:48:28	6508	00:01:33	93	0.0000
nopath	3	6	13	15	667	01:47:23	6443	01:48:31	6511	00:01:08	68	0.0000
nopath	3	6	3	1	667	01:47:25	6445	01:48:34	6514	00:01:09	69	0.0000
nopath	5	4	12	14	650	01:47:34	6454	01:48:39	6519	00:01:05	65	0.0000
nopath	2	3	12	14	679	01:47:33	6453	01:48:48	6528	00:01:15	75	0.0000
nopath	2	3	13	15	679	01:47:45	6465	01:48:51	6531	00:01:06	66	0.0000
nopath	6	2	3	1	748	01:47:56	6476	01:48:53	6533	00:00:57	57	0.0000
nopath	2	3	6	1	679	01:47:50	6470	01:48:53	6533	00:01:03	63	0.0000
nopath	3	5	3	1	621	01:47:48	6468	01:48:54	6534	00:01:06	66	0.0000
nopath	6	4	3	1	696	01:47:59	6479	01:49:08	6548	00:01:09	69	0.0000	00:01:11
nopath	1	3	9	1	763	01:48:22	6502	01:49:22	6562	00:01:00	60	0.0000
nopath	6	2	3	1	748	01:48:36	6516	01:49:34	6574	00:00:58	58	0.0000
nopath	4	1	6	1	792	01:48:09	6489	01:49:35	6575	00:01:26	86	0.0000
nopath	3	5	3	1	621	01:48:46	6526	01:49:35	6575	00:00:49	49	0.0000
nopath	2	4	6	1	708	01:48:14	6494	01:49:46	6586	00:01:32	92	0.0000
nopath	1	7	12	14	542	01:49:00	6540	01:49:49	6589	00:00:49	49	0.0000
nopath	4	3	12	14	375	01:49:11	6551	01:49:49	6589	00:00:38	38	0.0000
nopath	1	3	9	1	763	01:48:48	6528	01:49:55	6595	00:01:07	67	0.0000
nopath	3	2	5	1	679	01:48:23	6503	01:49:55	6595	00:01:32	92	0.0000
nopath	1	4	10	1	792	01:48:51	6531	01:49:58	6598	00:01:07	67	0.0000
nopath	3	6	3	1	667	01:49:08	6548	01:49:58	6598	00:00:50	50	0.0000
nopath	2	3	9	1	679	01:49:14	6554	01:50:32	6632	00:01:18	78	0.0000	00:01:11
nopath	1	4	9	1	792	01:49:21	6561	01:50:37	6637	00:01:16	76	0.0000
nopath	1	3	2	1	763	01:49:29	6569	01:50:39	6639	00:01:10	70	0.0000
nopath	1	4	5	1	792	01:49:33	6573	01:50:42	6642	00:01:09	69	0.0000
nopath	5	6	5	1	380	01:50:10	6610	01:50:44	6644	00:00:34	34	0.0000
nopath	5	3	5	1	621	01:47:56	6476	01:50:53	6653	00:02:57	177	0.0000
nopath	1	2	13	15	504	01:49:51	6591	01:50:54	6654	00:01:03	63	0.0000
nopath	3	6	12	14	667	01:49:15	6555	01:50:57	6657	00:01:42	102	0.0000
nopath	3	7	12	14	302	01:50:15	6615	01:50:58	6658	00:00:43	43	0.0000
nopath	3	6	9	1	667	01:49:45	6585	01:50:59	6659	00:01:14	74	0.0000
nopath	6	5	3	1	380	01:50:14	6614	01:51:01	6661	00:00:47	47	0.0000	00:00:46
nopath	2	4	7	1	708	01:49:45	6585	01:51:05	6665	00:01:20	80	0.0000
nopath	2	4	3	1	708	01:49:49	6589	01:51:06	6666	00:01:17	77	0.0000
nopath	1	3	4	1	763	01:49:52	6592	01:51:11	6671	00:01:19	79	0.0000
nopath	1	3	3	1	763	01:50:01	6601	01:51:13	6673	00:01:12	72	0.0000
nopath	2	1	2	1	504	01:50:17	6617	01:51:20	6680	00:01:03	63	0.0000
nopath	6	3	8	1	667	01:50:20	6620	01:51:22	6682	00:01:02	62	0.0000
nopath	6	2	5	1	748	01:50:16	6616	01:51:26	6686	00:01:10	70	0.0000
nopath	1	3	5	1	763	01:50:15	6615	01:51:32	6692	00:01:17	77	0.0000
nopath	2	3	6	1	679	01:49:59	6599	01:51:34	6694	00:01:35	95	0.0000
nopath	2	3	5	1	679	01:50:41	6641	01:51:38	6698	00:00:57	57	0.0000
nopath	1	3	9	1	763	01:50:35	6635	01:51:45	6705	00:01:10	70	0.0000
nopath	5	1	5	1	785	01:50:42	6642	01:51:47	6707	00:01:05	65	0.0000
nopath	1	2	3	1	504	01:51:03	6663	01:51:48	6708	00:00:45	45	0.0000
nopath	3	6	13	15	667	01:50:40	6640	01:51:49	6709	00:01:09	69	0.0000
nopath	1	3	5	1	763	01:50:57	6657	01:51:57	6717	00:01:00	60	0.0000
nopath	5	3	9	1	621	01:50:41	6641	01:52:13	6733	00:01:32	92	0.0000	00:01:41
nopath	4	1	12	14	792	01:50:44	6644	01:52:16	6736	00:01:32	92	0.0000
nopath	6	2	3	1	748	01:50:38	6638	01:52:25	6745	00:01:47	107	0.0000
nopath	1	3	5	1	763	01:51:04	6664	01:52:32	6752	00:01:28	88	0.0000
nopath	2	3	5	1	679	01:51:32	6692	01:52:35	6755	00:01:03	63	0.0000
nopath	2	1	5	1	504	01:51:50	6710	01:52:47	6767	00:00:57	57	0.0000
nopath	6	7	10	1	624	01:51:52	6712	01:52:49	6769	00:00:57	57	0.0000
nopath	2	3	12	14	679	01:51:41	6701	01:52:53	6773	00:01:12	72	0.0000
nopath	3	1	3	1	763	01:51:45	6705	01:52:55	6775	00:01:10	70	0.0000
nopath	2	3	12	14	679	01:51:55	6715	01:52:59	6779	00:01:04	64	0.0000
nopath	3	6	13	15	667	01:50:47	6647	01:53:00	6780	00:02:13	133	0.0000	00:01:09
nopath	3	6	12	14	667	01:51:32	6692	01:53:01	6781	00:01:29	89	0.0000
nopath	3	6	3	1	667	01:51:44	6704	01:53:03	6783	00:01:19	79	0.0000
nopath	3	6	12	14	667	01:51:53	6713	01:53:05	6785	00:01:12	72	0.0000
nopath	5	1	13	15	785	01:52:00	6720	01:53:06	6786	00:01:06	66	0.0000
nopath	1	7	13	15	542	01:51:33	6693	01:53:06	6786	00:01:33	93	0.0000
nopath	3	6	3	1	667	01:52:01	6721	01:53:07	6787	00:01:06	66	0.0000
nopath	2	3	3	1	679	01:52:13	6733	01:53:07	6787	00:00:54	54	0.0000
nopath	1	7	9	1	542	01:51:43	6703	01:53:10	6790	00:01:27	87	0.0000
nopath	2	1	5	1	504	01:52:48	6768	01:53:33	6813	00:00:45	45	0.0000
nopath	5	1	9	1	785	01:52:13	6733	01:53:41	6821	00:01:28	88	0.0000
nopath	1	3	12	14	763	01:52:09	6729	01:53:44	6824	00:01:35	95	0.0000
nopath	1	4	5	1	792	01:51:59	6719	01:53:45	6825	00:01:46	106	0.0000
nopath	2	3	5	1	679	01:52:36	6756	01:53:47	6827	00:01:11	71	0.0000
nopath	5	2	5	1	701	01:52:28	6748	01:53:50	6830	00:01:22	82	0.0000
nopath	2	3	12	14	679	01:52:52	6772	01:53:50	6830	00:00:58	58	0.0000
nopath	1	3	9	1	763	01:52:40	6760	01:53:56	6836	00:01:16	76	0.0000
nopath	3	6	12	14	667	01:52:08	6728	01:53:57	6837	00:01:49	109	0.0000
nopath	5	1	12	14	785	01:52:46	6766	01:53:58	6838	00:01:12	72	0.0000
nopath	1	3	3	1	763	01:52:57	6777	01:53:59	6839	00:01:02	62	0.0000
nopath	3	6	2	1	667	01:52:42	6762	01:53:59	6839	00:01:17	77	0.0000
nopath	3	6	13	15	667	01:52:47	6767	01:54:03	6843	00:01:16	76	0.0000	00:01:21
nopath	6	3	12	14	667	01:53:27	6807	01:54:21	6861	00:00:54	54	0.0000
nopath	5	4	6	1	650	01:53:03	6783	01:54:22	6862	00:01:19	79	0.0000
nopath	5	1	12	14	785	01:53:05	6785	01:54:32	6872	00:01:27	87	0.0000
nopath	2	4	13	15	708	01:53:25	6805	01:54:37	6877	00:01:12	72	0.0000
nopath	3	6	3	1	667	01:53:30	6810	01:54:46	6886	00:01:16	76	0.0000
nopath	3	6	9	1	667	01:53:46	6826	01:54:48	6888	00:01:02	62	0.0000
nopath	6	2	5	1	748	01:53:45	6825	01:54:55	6895	00:01:10	70	0.0000
nopath	3	1	5	1	763	01:53:59	6839	01:54:56	6896	00:00:57	57	0.0000
nopath	2	3	12	14	679	01:53:48	6828	01:54:57	6897	00:01:09	69	0.0000
nopath	2	4	12	14	708	01:53:53	6833	01:55:00	6900	00:01:07	67	0.0000	00:01:15
nopath	1	2	10	1	504	01:54:04	6844	01:55:01	6901	00:00:57	57	0.0000
nopath	2	4	12	14	708	01:54:09	6849	01:55:03	6903	00:00:54	54	0.0000
nopath	5	4	12	14	650	01:53:52	6832	01:55:19	6919	00:01:27	87	0.0000
nopath	5	4	12	14	650	01:54:30	6870	01:55:29	6929	00:00:59	59	0.0000
nopath	4	1	6	1	792	01:54:12	6852	01:55:29	6929	00:01:17	77	0.0000
nopath	2	3	9	1	679	01:54:15	6855	01:55:32	6932	00:01:17	77	0.0000
nopath	2	3	5	1	679	01:54:18	6858	01:55:37	6937	00:01:19	79	0.0000
nopath	2	4	9	1	708	01:54:30	6870	01:55:40	6940	00:01:10	70	0.0000
nopath	2	3	9	1	679	01:54:42	6882	01:55:41	6941	00:00:59	59	0.0000
nopath	1	2	5	1	504	01:54:45	6885	01:55:46	6946	00:01:01	61	0.0000
nopath	5	1	3	1	785	01:54:44	6884	01:55:46	6946	00:01:02	62	0.0000
nopath	5	6	13	15	380	01:55:10	6910	01:55:48	6948	00:00:38	38	0.0000
nopath	5	3	9	1	621	01:54:31	6871	01:55:53	6953	00:01:22	82	0.0000
nopath	3	2	9	1	679	01:54:48	6888	01:55:55	6955	00:01:07	67	0.0000
nopath	3	6	8	1	667	01:55:09	6909	01:56:16	6976	00:01:07	67	0.0000	00:01:08
nopath	2	3	12	14	679	01:55:03	6903	01:56:17	6977	00:01:14	74	0.0000
nopath	3	6	12	14	667	01:55:17	6917	01:56:18	6978	00:01:01	61	0.0000
nopath	2	4	13	15	708	01:55:26	6926	01:56:22	6982	00:00:56	56	0.0000
nopath	3	6	9	1	667	01:55:33	6933	01:56:24	6984	00:00:51	51	0.0000
nopath	6	3	6	1	667	01:55:10	6910	01:56:33	6993	00:01:23	83	0.0000
nopath	6	3	12	14	667	01:55:28	6928	01:56:36	6996	00:01:08	68	0.0000
nopath	1	3	3	1	763	01:55:17	6917	01:56:44	7004	00:01:27	87	0.0000
nopath	2	4	12	14	708	01:55:35	6935	01:56:46	7006	00:01:11	71	0.0000
nopath	4	2	3	1	708	01:55:54	6954	01:56:47	7007	00:00:53	53	0.0000
nopath	4	3	9	1	375	01:56:14	6974	01:56:48	7008	00:00:34	34	0.0000
nopath	2	1	12	14	504	01:56:02	6962	01:56:51	7011	00:00:49	49	0.0000
nopath	6	2	9	1	748	01:55:44	6944	01:56:55	7015	00:01:11	71	0.0000
nopath	6	2	12	14	748	01:55:47	6947	01:56:58	7018	00:01:11	71	0.0000
nopath	3	6	3	1	667	01:56:10	6970	01:56:59	7019	00:00:49	49	0.0000
nopath	5	7	12	14	577	01:56:01	6961	01:57:08	7028	00:01:07	67	0.0000	00:01:09
nopath	2	3	13	15	679	01:55:54	6954	01:57:15	7035	00:01:21	81	0.0000
nopath	2	4	13	15	708	01:56:11	6971	01:57:19	7039	00:01:08	68	0.0000
nopath	6	3	3	1	667	01:56:46	7006	01:57:35	7055	00:00:49	49	0.0000
nopath	3	2	13	15	679	01:56:28	6988	01:57:35	7055	00:01:07	67	0.0000
nopath	4	1	2	1	792	01:56:48	7008	01:57:51	7071	00:01:03	63	0.0000
nopath	4	1	6	1	792	01:56:51	7011	01:57:56	7076	00:01:05	65	0.0000
nopath	2	3	3	1	679	01:57:09	7029	01:58:02	7082	00:00:53	53	0.0000	00:01:08
nopath	3	6	3	1	667	01:56:56	7016	01:58:06	7086	00:01:10	70	0.0000
nopath	1	2	9	1	504	01:56:55	7015	01:58:16	7096	00:01:21	81	0.0000
nopath	5	1	3	1	785	01:57:04	7024	01:58:16	7096	00:01:12	72	0.0000
nopath	5	3	10	1	621	01:57:27	7047	01:58:16	7096	00:00:49	49	0.0000
nopath	3	4	5	1	375	01:57:36	7056	01:58:21	7101	00:00:45	45	0.0000
nopath	6	3	3	1	667	01:57:09	7029	01:58:22	7102	00:01:13	73	0.0000
nopath	2	1	10	1	504	01:57:48	7068	01:58:37	7117	00:00:49	49	0.0000
nopath	3	2	12	14	679	01:57:34	7054	01:58:42	7122	00:01:08	68	0.0000
nopath	4	1	13	15	792	01:56:58	7018	01:58:44	7124	00:01:46	106	0.0000
nopath	3	6	12	14	667	01:57:43	7063	01:58:45	7125	00:01:02	62	0.0000
nopath	3	6	3	1	667	01:58:00	7080	01:58:51	7131	00:00:51	51	0.0000
nopath	3	2	12	14	679	01:57:44	7064	01:58:51	7131	00:01:07	67	0.0000
nopath	3	6	12	14	667	01:58:07	7087	01:59:00	7140	00:00:53	53	0.0000	00:00:56
nopath	1	4	3	1	792	01:57:28	7048	01:59:05	7145	00:01:37	97	0.0000
nopath	5	2	3	1	701	01:57:44	7064	01:59:07	7147	00:01:23	83	0.0000
nopath	6	1	10	1	832	01:57:16	7036	01:59:11	7151	00:01:55	115	0.0000
nopath	5	1	10	1	785	01:58:02	7082	01:59:15	7155	00:01:13	73	0.0000
nopath	6	2	12	14	748	01:57:51	7071	01:59:16	7156	00:01:25	85	0.0000
nopath	3	4	10	1	375	01:58:31	7111	01:59:16	7156	00:00:45	45	0.0000
nopath	1	2	5	1	504	01:57:45	7065	01:59:19	7159	00:01:34	94	0.0000
nopath	3	2	12	14	679	01:58:05	7085	01:59:26	7166	00:01:21	81	0.0000
nopath	3	6	5	1	667	01:58:37	7117	01:59:37	7177	00:01:00	60	0.0000
nopath	2	3	5	1	679	01:58:18	7098	01:59:42	7182	00:01:24	84	0.0000
nopath	4	1	10	1	792	01:57:24	7044	01:59:43	7183	00:02:19	139	0.0000
nopath	6	7	10	1	624	01:58:48	7128	01:59:43	7183	00:00:55	55	0.0000
nopath	4	1	9	1	792	01:57:40	7060	01:59:47	7187	00:02:07	127	0.0000
nopath	3	6	12	14	667	01:58:52	7132	02:00:07	7207	00:01:15	75	0.0000	00:01:07
nopath	3	6	5	1	667	01:59:10	7150	02:00:09	7209	00:00:59	59	0.0000
nopath	2	4	5	1	708	01:59:02	7142	02:00:15	7215	00:01:13	73	0.0000
nopath	4	2	5	1	708	01:58:52	7132	02:00:15	7215	00:01:23	83	0.0000
nopath	3	6	3	1	667	01:59:17	7157	02:00:17	7217	00:01:00	60	0.0000
nopath	1	3	12	14	763	01:58:07	7087	02:00:18	7218	00:02:11	131	0.0000
nopath	3	6	3	1	667	01:59:24	7164	02:00:20	7220	00:00:56	56	0.0000
nopath	1	4	3	1	792	01:58:51	7131	02:00:21	7221	00:01:30	90	0.0000
nopath	4	3	10	1	375	02:00:18	7218	02:00:52	7252	00:00:34	34	0.0000
nopath	2	6	5	1	748	01:58:52	7132	02:00:56	7256	00:02:04	124	0.0000
nopath	2	7	12	14	458	02:00:16	7216	02:00:58	7258	00:00:42	42	0.0000
nopath	3	1	3	1	763	01:59:40	7180	02:01:05	7265	00:01:25	85	0.0000	00:01:24
nopath	6	2	9	1	748	01:59:17	7157	02:01:08	7268	00:01:51	111	0.0000
nopath	2	3	9	1	679	02:00:07	7207	02:01:12	7272	00:01:05	65	0.0000
nopath	5	1	13	15	785	01:59:10	7150	02:01:15	7275	00:02:05	125	0.0000
nopath	5	6	5	1	380	02:00:40	7240	02:01:17	7277	00:00:37	37	0.0000
nopath	3	6	2	1	667	01:59:46	7186	02:01:26	7286	00:01:40	100	0.0000
nopath	1	3	2	1	763	02:00:10	7210	02:01:35	7295	00:01:25	85	0.0000
nopath	2	7	3	1	458	02:00:39	7239	02:01:35	7295	00:00:56	56	0.0000
nopath	2	4	12	14	708	02:00:18	7218	02:01:36	7296	00:01:18	78	0.0000
nopath	1	3	12	14	763	02:00:32	7232	02:01:38	7298	00:01:06	66	0.0000
nopath	2	3	5	1	679	02:00:40	7240	02:01:49	7309	00:01:09	69	0.0000
nopath	5	1	8	1	785	01:59:31	7171	02:01:51	7311	00:02:20	140	0.0000
nopath	2	4	3	1	708	02:00:45	7245	02:01:53	7313	00:01:08	68	0.0000
nopath	5	1	13	15	785	01:59:59	7199	02:01:57	7317	00:01:58	118	0.0000
nopath	5	3	5	1	621	02:00:30	7230	02:02:03	7323	00:01:33	93	0.0000	00:01:14
nopath	3	6	10	1	667	02:00:40	7240	02:02:06	7326	00:01:26	86	0.0000
nopath	3	6	12	14	667	02:00:41	7241	02:02:08	7328	00:01:27	87	0.0000
nopath	5	1	5	1	785	02:01:13	7273	02:02:14	7334	00:01:01	61	0.0000
nopath	5	4	10	1	650	02:01:15	7275	02:02:15	7335	00:01:00	60	0.0000
nopath	3	6	10	1	667	02:00:52	7252	02:02:26	7346	00:01:34	94	0.0000
nopath	3	5	3	1	621	02:01:32	7292	02:02:32	7352	00:01:00	60	0.0000
nopath	1	4	5	1	792	02:01:26	7286	02:02:35	7355	00:01:09	69	0.0000
nopath	3	6	13	15	667	02:01:50	7310	02:02:42	7362	00:00:52	52	0.0000
nopath	3	1	6	1	763	02:01:29	7289	02:02:43	7363	00:01:14	74	0.0000
nopath	5	6	3	1	380	02:01:45	7305	02:02:57	7377	00:01:12	72	0.0000
nopath	5	6	5	1	380	02:02:24	7344	02:03:00	7380	00:00:36	36	0.0000	00:00:52
nopath	2	4	3	1	708	02:01:07	7267	02:03:15	7395	00:02:08	128	0.0000
nopath	3	6	6	1	667	02:02:07	7327	02:03:16	7396	00:01:09	69	0.0000
nopath	3	6	13	15	667	02:02:13	7333	02:03:21	7401	00:01:08	68	0.0000
nopath	3	6	12	14	667	02:02:23	7343	02:03:23	7403	00:01:00	60	0.0000
nopath	1	2	9	1	504	02:02:42	7362	02:03:27	7407	00:00:45	45	0.0000
nopath	3	7	5	1	302	02:02:48	7368	02:03:31	7411	00:00:43	43	0.0000
nopath	3	2	9	1	679	02:02:40	7360	02:03:35	7415	00:00:55	55	0.0000
nopath	3	4	6	1	375	02:03:09	7389	02:03:41	7421	00:00:32	32	0.0000
nopath	1	3	10	1	763	02:02:37	7357	02:03:44	7424	00:01:07	67	0.0000
nopath	2	4	3	1	708	02:02:21	7341	02:03:45	7425	00:01:24	84	0.0000
nopath	5	3	12	14	621	02:02:54	7374	02:03:53	7433	00:00:59	59	0.0000
nopath	6	2	5	1	748	02:02:39	7359	02:03:57	7437	00:01:18	78	0.0000
nopath	3	6	13	15	667	02:02:43	7363	02:04:00	7440	00:01:17	77	0.0000	00:01:12
nopath	5	1	5	1	785	02:02:32	7352	02:04:01	7441	00:01:29	89	0.0000
nopath	3	6	12	14	667	02:02:54	7374	02:04:01	7441	00:01:07	67	0.0000
nopath	3	6	9	1	667	02:03:02	7382	02:04:03	7443	00:01:01	61	0.0000
nopath	6	5	3	1	380	02:03:09	7389	02:04:05	7445	00:00:56	56	0.0000
nopath	3	6	3	1	667	02:03:15	7395	02:04:18	7458	00:01:03	63	0.0000
nopath	2	7	3	1	458	02:03:42	7422	02:04:22	7462	00:00:40	40	0.0000
nopath	4	1	3	1	792	02:03:05	7385	02:04:24	7464	00:01:19	79	0.0000
nopath	3	5	5	1	621	02:03:47	7427	02:04:37	7477	00:00:50	50	0.0000
nopath	2	5	12	14	701	02:02:44	7364	02:04:45	7485	00:02:01	121	0.0000
nopath	4	6	9	1	696	02:03:18	7398	02:04:56	7496	00:01:38	98	0.0000
nopath	3	6	9	1	667	02:03:50	7430	02:04:58	7498	00:01:08	68	0.0000
nopath	1	2	12	14	504	02:03:26	7406	02:05:02	7502	00:01:36	96	0.0000	00:01:47
nopath	2	1	13	15	504	02:04:16	7456	02:05:03	7503	00:00:47	47	0.0000
nopath	1	2	3	1	504	02:04:05	7445	02:05:09	7509	00:01:04	64	0.0000
nopath	2	3	5	1	679	02:04:10	7450	02:05:12	7512	00:01:02	62	0.0000
nopath	1	3	3	1	763	02:03:31	7411	02:05:20	7520	00:01:49	109	0.0000
nopath	1	3	3	1	763	02:03:42	7422	02:05:22	7522	00:01:40	100	0.0000
nopath	2	7	12	14	458	02:04:36	7476	02:05:26	7526	00:00:50	50	0.0000
nopath	5	3	12	14	621	02:04:35	7475	02:05:35	7535	00:01:00	60	0.0000
nopath	3	5	12	14	621	02:04:31	7471	02:05:35	7535	00:01:04	64	0.0000
nopath	3	1	3	1	763	02:04:12	7452	02:05:36	7536	00:01:24	84	0.0000
nopath	2	3	13	15	679	02:04:42	7482	02:05:44	7544	00:01:02	62	0.0000
nopath	2	4	3	1	708	02:04:54	7494	02:05:46	7546	00:00:52	52	0.0000
nopath	6	2	3	1	748	02:04:49	7489	02:06:02	7562	00:01:13	73	0.0000	00:01:17
nopath	6	2	9	1	748	02:05:05	7505	02:06:05	7565	00:01:00	60	0.0000
nopath	6	3	3	1	667	02:05:16	7516	02:06:07	7567	00:00:51	51	0.0000
nopath	6	7	12	14	624	02:04:42	7482	02:06:08	7568	00:01:26	86	0.0000
nopath	3	6	13	15	667	02:04:50	7490	02:06:20	7580	00:01:30	90	0.0000
nopath	5	2	10	1	701	02:05:12	7512	02:06:20	7580	00:01:08	68	0.0000
nopath	1	3	13	15	763	02:04:21	7461	02:06:25	7585	00:02:04	124	0.0000
nopath	5	1	10	1	785	02:05:25	7525	02:06:28	7588	00:01:03	63	0.0000
nopath	5	4	3	1	650	02:05:30	7530	02:06:42	7602	00:01:12	72	0.0000
nopath	6	4	13	15	696	02:05:45	7545	02:06:50	7610	00:01:05	65	0.0000
nopath	1	3	3	1	763	02:04:54	7494	02:06:52	7612	00:01:58	118	0.0000
nopath	3	6	12	14	667	02:06:00	7560	02:06:57	7617	00:00:57	57	0.0000
nopath	3	6	12	14	667	02:06:01	7561	02:06:58	7618	00:00:57	57	0.0000
nopath	6	1	12	14	832	02:05:51	7551	02:07:02	7622	00:01:11	71	0.0000	00:01:24
nopath	5	1	10	1	785	02:06:00	7560	02:07:08	7628	00:01:08	68	0.0000
nopath	3	2	3	1	679	02:06:15	7575	02:07:15	7635	00:01:00	60	0.0000
nopath	5	4	5	1	650	02:05:56	7556	02:07:17	7637	00:01:21	81	0.0000
nopath	1	3	13	15	763	02:05:35	7535	02:07:25	7645	00:01:50	110	0.0000
nopath	1	3	12	14	763	02:05:41	7541	02:07:27	7647	00:01:46	106	0.0000
nopath	2	4	7	1	708	02:06:01	7561	02:07:29	7649	00:01:28	88	0.0000
nopath	1	3	3	1	763	02:06:05	7565	02:07:31	7651	00:01:26	86	0.0000
nopath	1	4	12	14	792	02:06:17	7577	02:07:34	7654	00:01:17	77	0.0000
nopath	5	3	3	1	621	02:06:38	7598	02:07:44	7664	00:01:06	66	0.0000
nopath	3	6	3	1	667	02:06:23	7583	02:07:46	7666	00:01:23	83	0.0000
nopath	5	3	9	1	621	02:06:48	7608	02:07:46	7666	00:00:58	58	0.0000
nopath	1	2	9	1	504	02:07:03	7623	02:07:48	7668	00:00:45	45	0.0000
nopath	3	6	10	1	667	02:06:27	7587	02:07:48	7668	00:01:21	81	0.0000
nopath	3	6	7	1	667	02:06:32	7592	02:07:51	7671	00:01:19	79	0.0000
nopath	3	6	3	1	667	02:06:35	7595	02:07:52	7672	00:01:17	77	0.0000
nopath	3	6	12	14	667	02:06:37	7597	02:07:55	7675	00:01:18	78	0.0000
nopath	4	1	3	1	792	02:06:39	7599	02:08:05	7685	00:01:26	86	0.0000	00:01:32
nopath	3	6	3	1	667	02:07:00	7620	02:08:07	7687	00:01:07	67	0.0000
nopath	3	4	12	14	375	02:07:35	7655	02:08:10	7690	00:00:35	35	0.0000
nopath	5	1	12	14	785	02:07:01	7621	02:08:22	7702	00:01:21	81	0.0000
nopath	2	3	12	14	679	02:06:44	7604	02:08:23	7703	00:01:39	99	0.0000
nopath	4	7	10	1	331	02:07:12	7632	02:08:25	7705	00:01:13	73	0.0000
nopath	6	1	13	15	832	02:07:04	7624	02:08:25	7705	00:01:21	81	0.0000
nopath	2	4	9	1	708	02:07:13	7633	02:08:26	7706	00:01:13	73	0.0000
nopath	3	2	3	1	679	02:07:34	7654	02:08:35	7715	00:01:01	61	0.0000
nopath	6	7	3	1	624	02:07:44	7664	02:08:39	7719	00:00:55	55	0.0000
nopath	6	1	10	1	832	02:07:28	7648	02:08:51	7731	00:01:23	83	0.0000
nopath	1	3	5	1	763	02:07:09	7629	02:08:52	7732	00:01:43	103	0.0000
nopath	6	1	12	14	832	02:07:39	7659	02:08:53	7733	00:01:14	74	0.0000
nopath	3	5	2	1	621	02:07:57	7677	02:08:55	7735	00:00:58	58	0.0000
nopath	3	6	3	1	667	02:08:09	7689	02:09:01	7741	00:00:52	52	0.0000	00:01:10
nopath	6	1	12	14	832	02:07:56	7676	02:09:02	7742	00:01:06	66	0.0000
nopath	3	6	12	14	667	02:08:11	7691	02:09:04	7744	00:00:53	53	0.0000
nopath	6	5	3	1	380	02:08:04	7684	02:09:07	7747	00:01:03	63	0.0000
nopath	5	7	3	1	577	02:07:58	7678	02:09:07	7747	00:01:09	69	0.0000
nopath	2	4	9	1	708	02:07:44	7664	02:09:25	7765	00:01:41	101	0.0000
nopath	3	6	6	1	667	02:08:27	7707	02:09:26	7766	00:00:59	59	0.0000
nopath	2	3	12	14	679	02:08:29	7709	02:09:27	7767	00:00:58	58	0.0000
nopath	1	2	9	1	504	02:08:12	7692	02:09:31	7771	00:01:19	79	0.0000
nopath	2	3	3	1	679	02:08:38	7718	02:09:31	7771	00:00:53	53	0.0000
nopath	3	6	12	14	667	02:08:47	7727	02:09:37	7777	00:00:50	50	0.0000
nopath	1	2	9	1	504	02:08:39	7719	02:09:38	7778	00:00:59	59	0.0000
nopath	6	1	5	1	832	02:08:22	7702	02:09:38	7778	00:01:16	76	0.0000
nopath	2	1	5	1	504	02:08:58	7738	02:10:02	7802	00:01:04	64	0.0000	00:00:57
nopath	4	1	3	1	792	02:08:32	7712	02:10:04	7804	00:01:32	92	0.0000
nopath	2	3	9	1	679	02:08:50	7730	02:10:05	7805	00:01:15	75	0.0000
nopath	2	3	12	14	679	02:08:53	7733	02:10:09	7809	00:01:16	76	0.0000
nopath	2	3	12	14	679	02:09:14	7754	02:10:14	7814	00:01:00	60	0.0000
nopath	1	2	3	1	504	02:09:12	7752	02:10:17	7817	00:01:05	65	0.0000
nopath	6	1	3	1	832	02:09:15	7755	02:10:18	7818	00:01:03	63	0.0000
nopath	3	2	5	1	679	02:09:06	7746	02:10:25	7825	00:01:19	79	0.0000
nopath	3	6	9	1	667	02:09:01	7741	02:10:26	7826	00:01:25	85	0.0000
nopath	3	6	5	1	667	02:09:21	7761	02:10:28	7828	00:01:07	67	0.0000
nopath	1	3	2	1	763	02:08:56	7736	02:10:32	7832	00:01:36	96	0.0000
nopath	1	3	3	1	763	02:09:15	7755	02:10:37	7837	00:01:22	82	0.0000
nopath	5	1	12	14	785	02:09:28	7768	02:10:42	7842	00:01:14	74	0.0000
nopath	1	2	9	1	504	02:09:50	7790	02:10:43	7843	00:00:53	53	0.0000
nopath	3	6	12	14	667	02:09:36	7776	02:10:47	7847	00:01:11	71	0.0000
nopath	4	2	9	1	708	02:09:53	7793	02:10:57	7857	00:01:04	64	0.0000
nopath	4	2	3	1	708	02:10:08	7808	02:11:01	7861	00:00:53	53	0.0000	00:01:07
nopath	2	3	5	1	679	02:09:35	7775	02:11:12	7872	00:01:37	97	0.0000
nopath	1	3	3	1	763	02:09:32	7772	02:11:15	7875	00:01:43	103	0.0000
nopath	3	6	3	1	667	02:09:41	7781	02:11:16	7876	00:01:35	95	0.0000
nopath	1	3	6	1	763	02:09:54	7794	02:11:17	7877	00:01:23	83	0.0000
nopath	3	6	5	1	667	02:09:48	7788	02:11:18	7878	00:01:30	90	0.0000
nopath	3	6	9	1	667	02:10:16	7816	02:11:20	7880	00:01:04	64	0.0000
nopath	3	6	9	1	667	02:10:20	7820	02:11:22	7882	00:01:02	62	0.0000
nopath	6	1	12	14	832	02:09:32	7772	02:11:22	7882	00:01:50	110	0.0000
nopath	2	4	3	1	708	02:10:30	7830	02:11:22	7882	00:00:52	52	0.0000
nopath	3	6	10	1	667	02:10:24	7824	02:11:23	7883	00:00:59	59	0.0000
nopath	6	1	5	1	832	02:10:03	7803	02:11:24	7884	00:01:21	81	0.0000
nopath	3	5	3	1	621	02:10:25	7825	02:11:25	7885	00:01:00	60	0.0000
nopath	5	2	10	1	701	02:10:24	7824	02:11:28	7888	00:01:04	64	0.0000
nopath	5	1	12	14	785	02:09:52	7792	02:11:31	7891	00:01:39	99	0.0000
nopath	1	2	12	14	504	02:10:19	7819	02:11:31	7891	00:01:12	72	0.0000
nopath	6	7	3	1	624	02:10:42	7842	02:11:39	7899	00:00:57	57	0.0000
nopath	3	7	12	14	302	02:11:05	7865	02:11:42	7902	00:00:37	37	0.0000
nopath	6	3	3	1	667	02:10:57	7857	02:11:47	7907	00:00:50	50	0.0000
nopath	1	3	12	14	763	02:10:33	7833	02:12:03	7923	00:01:30	90	0.0000	00:01:26
nopath	2	4	3	1	708	02:11:08	7868	02:12:08	7928	00:01:00	60	0.0000
nopath	5	6	13	15	380	02:11:25	7885	02:12:10	7930	00:00:45	45	0.0000
nopath	3	6	12	14	667	02:11:11	7871	02:12:27	7947	00:01:16	76	0.0000
nopath	5	3	12	14	621	02:11:43	7903	02:12:34	7954	00:00:51	51	0.0000
nopath	2	7	10	1	458	02:11:46	7906	02:12:39	7959	00:00:53	53	0.0000
nopath	4	1	13	15	792	02:11:41	7901	02:12:45	7965	00:01:04	64	0.0000
nopath	5	2	3	1	701	02:11:30	7890	02:12:45	7965	00:01:15	75	0.0000
nopath	2	3	5	1	679	02:11:43	7903	02:12:46	7966	00:01:03	63	0.0000
nopath	2	3	8	1	679	02:11:44	7904	02:12:48	7968	00:01:04	64	0.0000
nopath	1	2	9	1	504	02:10:56	7856	02:12:53	7973	00:01:57	117	0.0000
nopath	5	1	9	1	785	02:11:38	7898	02:12:53	7973	00:01:15	75	0.0000
nopath	1	2	12	14	504	02:11:48	7908	02:12:58	7978	00:01:10	70	0.0000
nopath	2	4	9	1	708	02:12:07	7927	02:13:01	7981	00:00:54	54	0.0000	00:01:12
nopath	4	5	9	1	650	02:11:57	7917	02:13:15	7995	00:01:18	78	0.0000
nopath	1	3	3	1	763	02:11:58	7918	02:13:22	8002	00:01:24	84	0.0000
nopath	6	2	6	1	748	02:12:12	7932	02:13:25	8005	00:01:13	73	0.0000
nopath	2	3	10	1	679	02:12:33	7953	02:13:30	8010	00:00:57	57	0.0000
nopath	3	5	12	14	621	02:12:36	7956	02:13:37	8017	00:01:01	61	0.0000
nopath	1	2	12	14	504	02:12:06	7926	02:13:52	8032	00:01:46	106	0.0000
nopath	1	2	12	14	504	02:12:59	7979	02:13:59	8039	00:01:00	60	0.0000
nopath	4	2	10	1	708	02:12:51	7971	02:14:05	8045	00:01:14	74	0.0000	00:01:14
nopath	1	3	2	1	763	02:12:04	7924	02:14:12	8052	00:02:08	128	0.0000
nopath	2	3	3	1	679	02:12:56	7976	02:14:15	8055	00:01:19	79	0.0000
nopath	3	2	12	14	679	02:13:02	7982	02:14:15	8055	00:01:13	73	0.0000
nopath	1	3	3	1	763	02:12:58	7978	02:14:17	8057	00:01:19	79	0.0000
nopath	1	3	5	1	763	02:13:04	7984	02:14:20	8060	00:01:16	76	0.0000
nopath	3	1	6	1	763	02:13:01	7981	02:14:20	8060	00:01:19	79	0.0000
nopath	3	6	10	1	667	02:13:13	7993	02:14:26	8066	00:01:13	73	0.0000
nopath	3	6	6	1	667	02:13:17	7997	02:14:28	8068	00:01:11	71	0.0000
nopath	5	2	3	1	701	02:13:23	8003	02:14:30	8070	00:01:07	67	0.0000
nopath	3	6	13	15	667	02:13:28	8008	02:14:31	8071	00:01:03	63	0.0000
nopath	5	1	5	1	785	02:13:27	8007	02:14:38	8078	00:01:11	71	0.0000
nopath	1	2	12	14	504	02:14:03	8043	02:14:50	8090	00:00:47	47	0.0000
nopath	1	3	13	15	763	02:13:44	8024	02:14:55	8095	00:01:11	71	0.0000
nopath	3	2	3	1	679	02:13:15	7995	02:14:55	8095	00:01:40	100	0.0000
nopath	2	6	13	15	748	02:12:13	7933	02:14:59	8099	00:02:46	166	0.0000
nopath	3	6	9	1	667	02:13:53	8033	02:15:06	8106	00:01:13	73	0.0000	00:01:09
nopath	2	1	5	1	504	02:14:15	8055	02:15:07	8107	00:00:52	52	0.0000
nopath	4	1	13	15	792	02:13:30	8010	02:15:11	8111	00:01:41	101	0.0000
nopath	4	2	5	1	708	02:14:11	8051	02:15:17	8117	00:01:06	66	0.0000
nopath	2	1	5	1	504	02:14:32	8072	02:15:17	8117	00:00:45	45	0.0000
nopath	5	6	12	14	380	02:14:40	8080	02:15:28	8128	00:00:48	48	0.0000
nopath	2	3	3	1	679	02:14:36	8076	02:15:32	8132	00:00:56	56	0.0000
nopath	1	4	9	1	792	02:14:33	8073	02:15:46	8146	00:01:13	73	0.0000
nopath	3	6	13	15	667	02:14:51	8091	02:15:47	8147	00:00:56	56	0.0000
nopath	3	7	5	1	302	02:15:28	8128	02:16:00	8160	00:00:32	32	0.0000	00:00:39
nopath	1	3	6	1	763	02:14:53	8093	02:16:02	8162	00:01:09	69	0.0000
nopath	4	3	12	14	375	02:15:18	8118	02:16:05	8165	00:00:47	47	0.0000
nopath	2	1	3	1	504	02:15:18	8118	02:16:09	8169	00:00:51	51	0.0000
nopath	1	6	12	14	832	02:13:29	8009	02:16:17	8177	00:02:48	168	0.0000
nopath	3	2	6	1	679	02:15:16	8116	02:16:19	8179	00:01:03	63	0.0000
nopath	2	3	12	14	679	02:14:49	8089	02:16:23	8183	00:01:34	94	0.0000
nopath	3	6	3	1	667	02:15:38	8138	02:16:35	8195	00:00:57	57	0.0000
nopath	6	2	10	1	748	02:15:50	8150	02:16:49	8209	00:00:59	59	0.0000
nopath	5	1	13	15	785	02:14:49	8089	02:16:55	8215	00:02:06	126	0.0000
nopath	2	3	12	14	679	02:15:45	8145	02:17:03	8223	00:01:18	78	0.0000	00:01:11
nopath	1	4	3	1	792	02:16:07	8167	02:17:07	8227	00:01:00	60	0.0000
nopath	3	6	6	1	667	02:16:05	8165	02:17:26	8246	00:01:21	81	0.0000
nopath	3	6	5	1	667	02:16:06	8166	02:17:28	8248	00:01:22	82	0.0000
nopath	5	1	3	1	785	02:16:31	8191	02:17:36	8256	00:01:05	65	0.0000
nopath	5	1	12	14	785	02:16:37	8197	02:17:38	8258	00:01:01	61	0.0000
nopath	1	2	12	14	504	02:16:32	8192	02:17:39	8259	00:01:07	67	0.0000
nopath	1	2	9	1	504	02:16:34	8194	02:17:43	8263	00:01:09	69	0.0000
nopath	2	4	12	14	708	02:16:16	8176	02:17:46	8266	00:01:30	90	0.0000
nopath	3	6	10	1	667	02:16:53	8213	02:17:47	8267	00:00:54	54	0.0000
nopath	2	4	12	14	708	02:16:34	8194	02:17:47	8267	00:01:13	73	0.0000
nopath	6	1	3	1	832	02:16:29	8189	02:17:55	8275	00:01:26	86	0.0000
nopath	1	3	9	1	763	02:17:06	8226	02:18:05	8285	00:00:59	59	0.0000	00:01:20
nopath	4	2	9	1	708	02:16:49	8209	02:18:06	8286	00:01:17	77	0.0000
nopath	3	7	6	1	302	02:17:35	8255	02:18:17	8297	00:00:42	42	0.0000
nopath	2	1	12	14	504	02:16:54	8214	02:18:18	8298	00:01:24	84	0.0000
nopath	3	6	5	1	667	02:17:10	8230	02:18:26	8306	00:01:16	76	0.0000
nopath	4	7	12	14	331	02:17:40	8260	02:18:26	8306	00:00:46	46	0.0000
nopath	4	2	3	1	708	02:17:29	8249	02:18:27	8307	00:00:58	58	0.0000
nopath	2	1	3	1	504	02:17:43	8263	02:18:28	8308	00:00:45	45	0.0000
nopath	2	3	13	15	679	02:17:30	8250	02:18:31	8311	00:01:01	61	0.0000
nopath	2	5	3	1	701	02:15:39	8139	02:18:33	8313	00:02:54	174	0.0000
nopath	2	3	9	1	679	02:17:39	8259	02:18:34	8314	00:00:55	55	0.0000
nopath	1	6	9	1	832	02:17:16	8236	02:18:38	8318	00:01:22	82	0.0000
nopath	5	1	3	1	785	02:17:04	8224	02:18:41	8321	00:01:37	97	0.0000
nopath	5	1	10	1	785	02:17:37	8257	02:18:43	8323	00:01:06	66	0.0000
nopath	5	3	12	14	621	02:17:22	8242	02:18:44	8324	00:01:22	82	0.0000
nopath	1	2	3	1	504	02:17:55	8275	02:18:46	8326	00:00:51	51	0.0000
nopath	5	1	3	1	785	02:17:43	8263	02:18:46	8326	00:01:03	63	0.0000
nopath	3	4	12	14	375	02:18:26	8306	02:18:58	8338	00:00:32	32	0.0000
nopath	3	6	9	1	667	02:18:00	8280	02:19:16	8356	00:01:16	76	0.0000	00:01:08
nopath	2	4	10	1	708	02:18:10	8290	02:19:16	8356	00:01:06	66	0.0000
nopath	6	2	3	1	748	02:18:10	8290	02:19:17	8357	00:01:07	67	0.0000
nopath	3	6	5	1	667	02:18:08	8288	02:19:18	8358	00:01:10	70	0.0000
nopath	3	5	5	1	621	02:18:18	8298	02:19:19	8359	00:01:01	61	0.0000
nopath	6	1	3	1	832	02:17:51	8271	02:19:21	8361	00:01:30	90	0.0000
nopath	3	6	3	1	667	02:18:21	8301	02:19:22	8362	00:01:01	61	0.0000
nopath	6	3	3	1	667	02:18:01	8281	02:19:23	8363	00:01:22	82	0.0000
nopath	5	3	3	1	621	02:18:06	8286	02:19:25	8365	00:01:19	79	0.0000
nopath	5	3	3	1	621	02:18:17	8297	02:19:27	8367	00:01:10	70	0.0000
nopath	1	7	9	1	542	02:18:39	8319	02:19:32	8372	00:00:53	53	0.0000
nopath	4	2	9	1	708	02:18:24	8304	02:19:35	8375	00:01:11	71	0.0000
nopath	5	4	12	14	650	02:18:22	8302	02:19:40	8380	00:01:18	78	0.0000
nopath	1	3	10	1	763	02:18:07	8287	02:19:42	8382	00:01:35	95	0.0000
nopath	1	3	3	1	763	02:18:22	8302	02:19:44	8384	00:01:22	82	0.0000
nopath	2	7	3	1	458	02:19:05	8345	02:19:50	8390	00:00:45	45	0.0000
nopath	4	1	3	1	792	02:18:28	8308	02:19:55	8395	00:01:27	87	0.0000
nopath	2	3	6	1	679	02:18:47	8327	02:19:57	8397	00:01:10	70	0.0000
nopath	3	6	3	1	667	02:19:08	8348	02:19:58	8398	00:00:50	50	0.0000
nopath	5	2	13	15	701	02:18:23	8303	02:19:58	8398	00:01:35	95	0.0000
nopath	2	3	12	14	679	02:18:50	8330	02:20:00	8400	00:01:10	70	0.0000	00:01:04
nopath	5	1	6	1	785	02:18:56	8336	02:20:06	8406	00:01:10	70	0.0000
nopath	6	3	12	14	667	02:18:36	8316	02:20:14	8414	00:01:38	98	0.0000
nopath	5	3	3	1	621	02:19:07	8347	02:20:16	8416	00:01:09	69	0.0000
nopath	6	7	8	1	624	02:19:20	8360	02:20:23	8423	00:01:03	63	0.0000
nopath	2	1	9	1	504	02:19:34	8374	02:20:27	8427	00:00:53	53	0.0000
nopath	2	1	5	1	504	02:19:35	8375	02:20:31	8431	00:00:56	56	0.0000
nopath	2	3	12	14	679	02:19:09	8349	02:20:33	8433	00:01:24	84	0.0000
nopath	2	3	6	1	679	02:19:14	8354	02:20:35	8435	00:01:21	81	0.0000
nopath	2	1	3	1	504	02:20:06	8406	02:20:51	8451	00:00:45	45	0.0000
nopath	2	4	4	1	708	02:19:40	8380	02:20:55	8455	00:01:15	75	0.0000
nopath	3	1	3	1	763	02:19:26	8366	02:20:59	8459	00:01:33	93	0.0000
nopath	3	6	12	14	667	02:20:06	8406	02:21:07	8467	00:01:01	61	0.0000	00:01:00
nopath	5	3	5	1	621	02:20:24	8424	02:21:14	8474	00:00:50	50	0.0000
nopath	5	1	6	1	785	02:20:01	8401	02:21:21	8481	00:01:20	80	0.0000
nopath	1	5	5	1	785	02:19:05	8345	02:21:23	8483	00:02:18	138	0.0000
nopath	5	1	13	15	785	02:20:07	8407	02:21:25	8485	00:01:18	78	0.0000
nopath	5	1	5	1	785	02:20:08	8408	02:21:27	8487	00:01:19	79	0.0000
nopath	6	2	9	1	748	02:20:17	8417	02:21:29	8489	00:01:12	72	0.0000
nopath	1	2	12	14	504	02:20:40	8440	02:21:33	8493	00:00:53	53	0.0000
nopath	1	3	6	1	763	02:19:35	8375	02:21:35	8495	00:02:00	120	0.0000
nopath	3	6	12	14	667	02:20:22	8422	02:21:37	8497	00:01:15	75	0.0000
nopath	3	6	3	1	667	02:20:25	8425	02:21:39	8499	00:01:14	74	0.0000
nopath	3	1	5	1	763	02:20:36	8436	02:22:00	8520	00:01:24	84	0.0000	00:01:22
nopath	1	3	3	1	763	02:20:37	8437	02:22:02	8522	00:01:25	85	0.0000
nopath	2	4	6	1	708	02:20:41	8441	02:22:07	8527	00:01:26	86	0.0000
nopath	2	3	10	1	679	02:21:05	8465	02:22:09	8529	00:01:04	64	0.0000
nopath	6	2	9	1	748	02:21:12	8472	02:22:09	8529	00:00:57	57	0.0000
nopath	1	2	5	1	504	02:21:02	8462	02:22:12	8532	00:01:10	70	0.0000
nopath	2	3	13	15	679	02:21:09	8469	02:22:13	8533	00:01:04	64	0.0000
nopath	5	3	3	1	621	02:20:43	8443	02:22:24	8544	00:01:41	101	0.0000
nopath	3	5	3	1	621	02:21:24	8484	02:22:25	8545	00:01:01	61	0.0000
nopath	5	1	3	1	785	02:21:28	8488	02:22:37	8557	00:01:09	69	0.0000
nopath	5	1	3	1	785	02:21:33	8493	02:22:40	8560	00:01:07	67	0.0000
nopath	1	5	5	1	785	02:20:27	8427	02:22:43	8563	00:02:16	136	0.0000
nopath	1	2	10	1	504	02:21:45	8505	02:22:46	8566	00:01:01	61	0.0000
nopath	5	1	2	1	785	02:21:45	8505	02:22:46	8566	00:01:01	61	0.0000
nopath	1	2	3	1	504	02:21:49	8509	02:22:49	8569	00:01:00	60	0.0000
nopath	3	2	6	1	679	02:20:44	8444	02:22:55	8575	00:02:11	131	0.0000
nopath	3	6	3	1	667	02:21:41	8501	02:22:56	8576	00:01:15	75	0.0000
nopath	6	7	3	1	624	02:21:56	8516	02:22:57	8577	00:01:01	61	0.0000
nopath	3	2	5	1	679	02:21:47	8507	02:22:57	8577	00:01:10	70	0.0000
nopath	3	6	13	15	667	02:21:48	8508	02:22:59	8579	00:01:11	71	0.0000
nopath	2	1	3	1	504	02:21:49	8509	02:23:07	8587	00:01:18	78	0.0000	00:00:56
nopath	4	1	10	1	792	02:21:56	8516	02:23:13	8593	00:01:17	77	0.0000
nopath	1	2	3	1	504	02:22:25	8545	02:23:25	8605	00:01:00	60	0.0000
nopath	3	6	12	14	667	02:22:07	8527	02:23:27	8607	00:01:20	80	0.0000
nopath	3	6	12	14	667	02:22:16	8536	02:23:29	8609	00:01:13	73	0.0000
nopath	3	6	5	1	667	02:22:33	8553	02:23:31	8611	00:00:58	58	0.0000
nopath	3	2	8	1	679	02:22:29	8549	02:23:35	8615	00:01:06	66	0.0000
nopath	5	4	3	1	650	02:22:27	8547	02:23:38	8618	00:01:11	71	0.0000
nopath	5	7	3	1	577	02:22:34	8554	02:23:39	8619	00:01:05	65	0.0000
nopath	2	4	3	1	708	02:22:18	8538	02:23:45	8625	00:01:27	87	0.0000
nopath	3	6	6	1	667	02:22:44	8564	02:23:45	8625	00:01:01	61	0.0000
nopath	1	4	5	1	792	02:21:57	8517	02:23:47	8627	00:01:50	110	0.0000
nopath	1	3	9	1	763	02:22:05	8525	02:23:47	8627	00:01:42	102	0.0000
nopath	1	3	5	1	763	02:22:36	8556	02:23:50	8630	00:01:14	74	0.0000
nopath	2	4	9	1	708	02:22:49	8569	02:23:57	8637	00:01:08	68	0.0000
nopath	2	4	12	14	708	02:22:53	8573	02:24:00	8640	00:01:07	67	0.0000	00:01:16
nopath	2	4	6	1	708	02:23:00	8580	02:24:02	8642	00:01:02	62	0.0000
nopath	1	2	7	1	504	02:23:18	8598	02:24:03	8643	00:00:45	45	0.0000
nopath	2	3	3	1	679	02:23:10	8590	02:24:03	8643	00:00:53	53	0.0000
nopath	3	4	5	1	375	02:23:25	8605	02:24:16	8656	00:00:51	51	0.0000
nopath	5	7	3	1	577	02:23:18	8598	02:24:19	8659	00:01:01	61	0.0000
nopath	3	6	13	15	667	02:22:59	8579	02:24:20	8660	00:01:21	81	0.0000
nopath	3	6	9	1	667	02:23:02	8582	02:24:22	8662	00:01:20	80	0.0000
nopath	2	1	5	1	504	02:23:31	8611	02:24:27	8667	00:00:56	56	0.0000
nopath	2	3	3	1	679	02:23:36	8616	02:24:39	8679	00:01:03	63	0.0000
nopath	4	5	10	1	650	02:24:02	8642	02:25:05	8705	00:01:03	63	0.0000	00:01:10
nopath	5	3	5	1	621	02:24:12	8652	02:25:06	8706	00:00:54	54	0.0000
nopath	6	4	13	15	696	02:23:40	8620	02:25:08	8708	00:01:28	88	0.0000
nopath	1	3	3	1	763	02:23:50	8630	02:25:12	8712	00:01:22	82	0.0000
nopath	6	2	9	1	748	02:23:57	8637	02:25:15	8715	00:01:18	78	0.0000
nopath	3	6	9	1	667	02:24:21	8661	02:25:15	8715	00:00:54	54	0.0000
nopath	2	7	5	1	458	02:24:35	8675	02:25:16	8716	00:00:41	41	0.0000
nopath	2	4	3	1	708	02:24:13	8653	02:25:17	8717	00:01:04	64	0.0000
nopath	2	3	10	1	679	02:24:15	8655	02:25:19	8719	00:01:04	64	0.0000
nopath	3	6	3	1	667	02:24:32	8672	02:25:24	8724	00:00:52	52	0.0000
nopath	2	7	10	1	458	02:24:53	8693	02:25:44	8744	00:00:51	51	0.0000
nopath	3	6	3	1	667	02:24:54	8694	02:25:55	8755	00:01:01	61	0.0000
nopath	6	5	12	14	380	02:25:13	8713	02:25:58	8758	00:00:45	45	0.0000
nopath	3	6	5	1	667	02:25:06	8706	02:25:58	8758	00:00:52	52	0.0000
nopath	1	2	10	1	504	02:24:45	8685	02:26:01	8761	00:01:16	76	0.0000	00:01:05
nopath	6	1	5	1	832	02:24:16	8656	02:26:01	8761	00:01:45	105	0.0000
nopath	1	2	10	1	504	02:25:09	8709	02:26:05	8765	00:00:56	56	0.0000
nopath	1	7	9	1	542	02:25:14	8714	02:26:11	8771	00:00:57	57	0.0000
nopath	3	7	12	14	302	02:25:41	8741	02:26:18	8778	00:00:37	37	0.0000
nopath	2	3	12	14	679	02:25:15	8715	02:26:33	8793	00:01:18	78	0.0000
nopath	5	2	13	15	701	02:25:25	8725	02:26:35	8795	00:01:10	70	0.0000
nopath	2	3	3	1	679	02:25:37	8737	02:26:37	8797	00:01:00	60	0.0000
nopath	3	6	13	15	667	02:25:13	8713	02:26:40	8800	00:01:27	87	0.0000
nopath	2	3	12	14	679	02:25:40	8740	02:26:41	8801	00:01:01	61	0.0000
nopath	2	3	3	1	679	02:25:42	8742	02:26:44	8804	00:01:02	62	0.0000
nopath	5	1	5	1	785	02:25:45	8745	02:26:47	8807	00:01:02	62	0.0000
nopath	1	2	5	1	504	02:25:26	8726	02:26:52	8812	00:01:26	86	0.0000
nopath	5	1	12	14	785	02:25:50	8750	02:26:52	8812	00:01:02	62	0.0000
nopath	1	5	5	1	785	02:24:33	8673	02:26:53	8813	00:02:20	140	0.0000
nopath	5	3	12	14	621	02:25:44	8744	02:26:54	8814	00:01:10	70	0.0000
nopath	1	2	3	1	504	02:25:53	8753	02:26:55	8815	00:01:02	62	0.0000
nopath	5	3	3	1	621	02:25:55	8755	02:26:58	8818	00:01:03	63	0.0000
nopath	2	3	5	1	679	02:25:48	8748	02:27:02	8822	00:01:14	74	0.0000	00:01:07
nopath	3	2	12	14	679	02:25:45	8745	02:27:06	8826	00:01:21	81	0.0000
nopath	4	2	6	1	708	02:26:03	8763	02:27:08	8828	00:01:05	65	0.0000
nopath	3	5	9	1	621	02:26:27	8787	02:27:17	8837	00:00:50	50	0.0000
nopath	6	1	3	1	832	02:26:00	8760	02:27:31	8851	00:01:31	91	0.0000
nopath	2	3	10	1	679	02:25:58	8758	02:27:32	8852	00:01:34	94	0.0000
nopath	6	7	9	1	624	02:26:36	8796	02:27:34	8854	00:00:58	58	0.0000
nopath	1	2	12	14	504	02:26:47	8807	02:27:35	8855	00:00:48	48	0.0000
nopath	2	3	3	1	679	02:26:31	8791	02:27:35	8855	00:01:04	64	0.0000
nopath	3	6	2	1	667	02:26:40	8800	02:27:37	8857	00:00:57	57	0.0000
nopath	1	7	3	1	542	02:26:42	8802	02:27:37	8857	00:00:55	55	0.0000
nopath	2	3	9	1	679	02:26:44	8804	02:27:38	8858	00:00:54	54	0.0000
nopath	3	6	12	14	667	02:26:41	8801	02:27:38	8858	00:00:57	57	0.0000
nopath	1	2	9	1	504	02:26:57	8817	02:27:42	8862	00:00:45	45	0.0000
nopath	3	6	3	1	667	02:26:44	8804	02:28:06	8886	00:01:22	82	0.0000	00:01:08
nopath	3	5	10	1	621	02:26:52	8812	02:28:07	8887	00:01:15	75	0.0000
nopath	5	4	13	15	650	02:27:15	8835	02:28:11	8891	00:00:56	56	0.0000
nopath	2	3	5	1	679	02:26:54	8814	02:28:16	8896	00:01:22	82	0.0000
nopath	3	6	9	1	667	02:27:07	8827	02:28:17	8897	00:01:10	70	0.0000
nopath	2	4	7	1	708	02:27:22	8842	02:28:18	8898	00:00:56	56	0.0000
nopath	6	1	9	1	832	02:26:50	8810	02:28:21	8901	00:01:31	91	0.0000
nopath	3	7	9	1	302	02:28:06	8886	02:28:43	8923	00:00:37	37	0.0000
nopath	3	6	9	1	667	02:27:30	8850	02:28:46	8926	00:01:16	76	0.0000
nopath	2	1	10	1	504	02:28:03	8883	02:28:48	8928	00:00:45	45	0.0000
nopath	5	4	5	1	650	02:27:43	8863	02:28:51	8931	00:01:08	68	0.0000
nopath	1	3	5	1	763	02:27:09	8829	02:28:52	8932	00:01:43	103	0.0000
nopath	5	2	3	1	701	02:27:42	8862	02:28:55	8935	00:01:13	73	0.0000
nopath	1	3	9	1	763	02:27:42	8862	02:28:56	8936	00:01:14	74	0.0000
nopath	3	6	12	14	667	02:27:54	8874	02:28:58	8938	00:01:04	64	0.0000
nopath	2	4	12	14	708	02:28:01	8881	02:28:59	8939	00:00:58	58	0.0000
nopath	2	4	12	14	708	02:28:11	8891	02:29:04	8944	00:00:53	53	0.0000	00:00:58
nopath	1	2	3	1	504	02:27:57	8877	02:29:05	8945	00:01:08	68	0.0000
nopath	5	1	3	1	785	02:28:03	8883	02:29:05	8945	00:01:02	62	0.0000
nopath	1	2	12	14	504	02:28:19	8899	02:29:13	8953	00:00:54	54	0.0000
nopath	3	4	12	14	375	02:28:45	8925	02:29:24	8964	00:00:39	39	0.0000
nopath	5	3	12	14	621	02:28:26	8906	02:29:25	8965	00:00:59	59	0.0000
nopath	3	6	6	1	667	02:28:31	8911	02:29:34	8974	00:01:03	63	0.0000
nopath	5	4	9	1	650	02:28:40	8920	02:29:39	8979	00:00:59	59	0.0000
nopath	1	4	12	14	792	02:28:10	8890	02:29:46	8986	00:01:36	96	0.0000
nopath	3	6	6	1	667	02:28:48	8928	02:29:46	8986	00:00:58	58	0.0000
nopath	2	4	12	14	708	02:28:43	8923	02:29:49	8989	00:01:06	66	0.0000
nopath	3	6	9	1	667	02:29:01	8941	02:29:51	8991	00:00:50	50	0.0000
nopath	3	1	12	14	763	02:28:44	8924	02:29:55	8995	00:01:11	71	0.0000
nopath	3	6	12	14	667	02:29:07	8947	02:29:57	8997	00:00:50	50	0.0000
nopath	6	2	13	15	748	02:28:22	8902	02:29:58	8998	00:01:36	96	0.0000
nopath	1	2	5	1	504	02:28:35	8915	02:30:04	9004	00:01:29	89	0.0000	00:01:03
nopath	6	1	12	14	832	02:28:51	8931	02:30:04	9004	00:01:13	73	0.0000
nopath	4	2	5	1	708	02:29:01	8941	02:30:15	9015	00:01:14	74	0.0000
nopath	3	2	9	1	679	02:29:28	8968	02:30:29	9029	00:01:01	61	0.0000
nopath	3	6	12	14	667	02:29:48	8988	02:30:38	9038	00:00:50	50	0.0000
nopath	3	6	3	1	667	02:29:49	8989	02:30:40	9040	00:00:51	51	0.0000
nopath	2	3	12	14	679	02:30:00	9000	02:30:53	9053	00:00:53	53	0.0000
nopath	2	4	3	1	708	02:30:04	9004	02:30:56	9056	00:00:52	52	0.0000
nopath	2	3	3	1	679	02:30:11	9011	02:31:04	9064	00:00:53	53	0.0000	00:01:06
nopath	1	3	13	15	763	02:29:49	8989	02:31:21	9081	00:01:32	92	0.0000
nopath	4	3	9	1	375	02:30:43	9043	02:31:23	9083	00:00:40	40	0.0000
nopath	2	1	3	1	504	02:30:36	9036	02:31:30	9090	00:00:54	54	0.0000
nopath	5	1	3	1	785	02:29:57	8997	02:31:41	9101	00:01:44	104	0.0000
nopath	2	3	12	14	679	02:30:25	9025	02:31:43	9103	00:01:18	78	0.0000
nopath	2	4	7	1	708	02:30:50	9050	02:31:46	9106	00:00:56	56	0.0000
nopath	3	5	4	1	621	02:30:11	9011	02:31:55	9115	00:01:44	104	0.0000
nopath	1	3	6	1	763	02:30:41	9041	02:31:56	9116	00:01:15	75	0.0000
nopath	3	6	3	1	667	02:30:57	9057	02:31:58	9118	00:01:01	61	0.0000
nopath	4	1	2	1	792	02:30:42	9042	02:32:02	9122	00:01:20	80	0.0000	00:01:23
[truncated: 1,155 more rows]
