# Supplementary material for: Supervised learning from human performance at the computationally hard problem of optimal traffic signal control on a network of junctions
Source: R Soc Open Sci. 2014 Dec 24;1(4):140211. doi: 10.1098/rsos.140211 (PMC4448775; doi:10.1098/rsos.140211)
Supplement: 1. simulationData.zip - This zipped folder contains the simulation configuration files for the traffic microsimulation models used in the paper, as well as the raw data output from the simulations. The data are organised into a folder structure with README.txt files used to provide guidance on the c [file rsos140211supp1.zip › simulationData/multiJunctionModel/HuTMaCloops/run-005/trips-ALL.csv]

Path	From Zone	To Zone	Vehicle Type	Base Vehicle Type	Distance (m)	Departure Time (HH:MM:SS)	Departure Time (s)	Arrival Time (HH:MM:SS)	Arrival Time (s)	Time Taken (HH:MM:SS)	Time Taken (s)	Fuel	Mean Time (HH:MM:SS)
nopath	3	6	5	1	667	00:00:18	18	00:01:15	75	00:00:57	57	0.0000	00:00:57
nopath	3	6	3	1	667	00:00:28	28	00:01:19	79	00:00:51	51	0.0000
nopath	3	6	9	1	667	00:00:30	30	00:01:24	84	00:00:54	54	0.0000
nopath	4	1	9	1	792	00:00:14	14	00:01:24	84	00:01:10	70	0.0000
nopath	2	4	5	1	708	00:00:02	2	00:01:45	105	00:01:43	103	0.0000
nopath	1	6	3	1	832	00:00:15	15	00:02:06	126	00:01:51	111	0.0000	00:01:51
nopath	2	1	9	1	504	00:01:26	86	00:02:10	130	00:00:44	44	0.0000
nopath	3	6	13	15	667	00:01:27	87	00:02:18	138	00:00:51	51	0.0000
nopath	2	1	3	1	504	00:01:35	95	00:02:19	139	00:00:44	44	0.0000
nopath	3	6	6	1	667	00:01:32	92	00:02:22	142	00:00:50	50	0.0000
nopath	6	3	10	1	667	00:02:16	136	00:03:05	185	00:00:49	49	0.0000	00:00:49
nopath	3	6	2	1	667	00:02:23	143	00:03:13	193	00:00:50	50	0.0000
nopath	3	7	12	14	302	00:03:37	217	00:04:08	248	00:00:31	31	0.0000	00:00:31
nopath	3	5	3	1	621	00:03:20	200	00:04:10	250	00:00:50	50	0.0000
nopath	5	1	12	14	785	00:00:46	46	00:04:12	252	00:03:26	206	0.0000
nopath	6	2	12	14	748	00:03:16	196	00:04:13	253	00:00:57	57	0.0000
nopath	4	7	3	1	331	00:03:39	219	00:04:15	255	00:00:36	36	0.0000
nopath	1	2	9	1	504	00:02:45	165	00:04:17	257	00:01:32	92	0.0000
nopath	1	3	12	14	763	00:03:19	199	00:04:37	277	00:01:18	78	0.0000
nopath	2	3	5	1	679	00:04:23	263	00:05:22	322	00:00:59	59	0.0000	00:00:59
nopath	6	7	3	1	624	00:04:32	272	00:05:37	337	00:01:05	65	0.0000
nopath	2	3	5	1	679	00:04:56	296	00:05:52	352	00:00:56	56	0.0000
nopath	5	3	3	1	621	00:03:29	209	00:06:14	374	00:02:45	165	0.0000	00:02:45
nopath	3	6	9	1	667	00:05:20	320	00:06:16	376	00:00:56	56	0.0000
nopath	5	3	8	1	621	00:04:56	296	00:06:16	376	00:01:20	80	0.0000
nopath	5	4	13	15	650	00:05:20	320	00:06:30	390	00:01:10	70	0.0000
nopath	6	2	6	1	748	00:05:43	343	00:06:45	405	00:01:02	62	0.0000
nopath	5	3	9	1	621	00:06:07	367	00:07:03	423	00:00:56	56	0.0000	00:01:08
nopath	3	6	3	1	667	00:06:20	380	00:07:10	430	00:00:50	50	0.0000
nopath	3	7	12	14	302	00:06:39	399	00:07:10	430	00:00:31	31	0.0000
nopath	1	3	3	1	763	00:04:12	252	00:07:12	432	00:03:00	180	0.0000
nopath	3	6	5	1	667	00:06:27	387	00:07:18	438	00:00:51	51	0.0000
nopath	3	6	12	14	667	00:06:31	391	00:07:21	441	00:00:50	50	0.0000
nopath	3	6	5	1	667	00:06:37	397	00:07:29	449	00:00:52	52	0.0000
nopath	6	2	12	14	748	00:06:10	370	00:07:36	456	00:01:26	86	0.0000
nopath	3	7	13	15	302	00:07:07	427	00:07:40	460	00:00:33	33	0.0000
nopath	1	5	9	1	785	00:05:59	359	00:07:43	463	00:01:44	104	0.0000
nopath	6	2	10	1	748	00:06:53	413	00:07:50	470	00:00:57	57	0.0000
nopath	3	6	6	1	667	00:06:52	412	00:07:56	476	00:01:04	64	0.0000
nopath	3	6	3	1	667	00:07:00	420	00:07:58	478	00:00:58	58	0.0000
nopath	3	6	10	1	667	00:07:18	438	00:08:17	497	00:00:59	59	0.0000	00:00:53
nopath	6	1	3	1	832	00:07:29	449	00:08:31	511	00:01:02	62	0.0000
nopath	3	5	9	1	621	00:07:52	472	00:08:42	522	00:00:50	50	0.0000
nopath	6	7	3	1	624	00:08:05	485	00:09:01	541	00:00:56	56	0.0000	00:01:00
nopath	3	1	3	1	763	00:09:16	556	00:10:22	622	00:01:06	66	0.0000	00:01:06
nopath	3	6	2	1	667	00:09:53	593	00:10:43	643	00:00:50	50	0.0000
nopath	1	3	10	1	763	00:07:05	425	00:10:52	652	00:03:47	227	0.0000
nopath	1	2	12	14	504	00:09:00	540	00:10:54	654	00:01:54	114	0.0000
nopath	2	4	12	14	708	00:09:56	596	00:10:56	656	00:01:00	60	0.0000
nopath	4	2	9	1	708	00:09:04	544	00:11:17	677	00:02:13	133	0.0000	00:02:13
nopath	1	4	5	1	792	00:08:47	527	00:11:25	685	00:02:38	158	0.0000
nopath	1	4	5	1	792	00:09:16	556	00:11:27	687	00:02:11	131	0.0000
nopath	2	4	5	1	708	00:10:18	618	00:11:29	689	00:01:11	71	0.0000
nopath	2	3	3	1	679	00:10:38	638	00:11:31	691	00:00:53	53	0.0000
nopath	6	1	13	15	832	00:10:04	604	00:11:45	705	00:01:41	101	0.0000
nopath	1	2	12	14	504	00:10:59	659	00:11:46	706	00:00:47	47	0.0000
nopath	3	6	13	15	667	00:10:21	621	00:11:50	710	00:01:29	89	0.0000
nopath	3	6	9	1	667	00:10:27	627	00:11:51	711	00:01:24	84	0.0000
nopath	5	4	5	1	650	00:06:48	408	00:11:51	711	00:05:03	303	0.0000
nopath	3	6	12	14	667	00:10:32	632	00:11:53	713	00:01:21	81	0.0000
nopath	5	1	12	14	785	00:08:37	517	00:11:58	718	00:03:21	201	0.0000
nopath	5	1	12	14	785	00:10:52	652	00:12:00	720	00:01:08	68	0.0000	00:02:38
nopath	2	1	9	1	504	00:11:20	680	00:12:17	737	00:00:57	57	0.0000
nopath	1	3	5	1	763	00:11:16	676	00:12:22	742	00:01:06	66	0.0000
nopath	6	3	3	1	667	00:11:46	706	00:12:36	756	00:00:50	50	0.0000
nopath	3	6	3	1	667	00:11:47	707	00:12:37	757	00:00:50	50	0.0000
nopath	2	3	12	14	679	00:11:49	709	00:12:43	763	00:00:54	54	0.0000
nopath	1	5	12	14	785	00:11:01	661	00:12:45	765	00:01:44	104	0.0000
nopath	3	2	6	1	679	00:12:27	747	00:13:19	799	00:00:52	52	0.0000	00:00:52
nopath	3	5	13	15	621	00:12:40	760	00:13:38	818	00:00:58	58	0.0000
nopath	2	4	13	15	708	00:12:53	773	00:13:48	828	00:00:55	55	0.0000
nopath	6	1	3	1	832	00:12:37	757	00:13:51	831	00:01:14	74	0.0000
nopath	5	6	6	1	380	00:13:11	791	00:13:52	832	00:00:41	41	0.0000
nopath	3	6	3	1	667	00:12:50	770	00:14:06	846	00:01:16	76	0.0000	00:01:11
nopath	5	2	5	1	701	00:12:55	775	00:14:12	852	00:01:17	77	0.0000
nopath	5	1	5	1	785	00:12:17	737	00:14:16	856	00:01:59	119	0.0000
nopath	1	3	5	1	763	00:13:22	802	00:14:22	862	00:01:00	60	0.0000
nopath	3	6	9	1	667	00:13:20	800	00:14:25	865	00:01:05	65	0.0000
nopath	3	6	9	1	667	00:13:27	807	00:14:27	867	00:01:00	60	0.0000
nopath	3	6	3	1	667	00:14:04	844	00:14:55	895	00:00:51	51	0.0000
nopath	3	7	3	1	302	00:14:23	863	00:14:57	897	00:00:34	34	0.0000
nopath	2	1	12	14	504	00:14:10	850	00:14:57	897	00:00:47	47	0.0000
nopath	3	2	5	1	679	00:14:05	845	00:15:01	901	00:00:56	56	0.0000	00:00:56
nopath	3	6	9	1	667	00:14:16	856	00:15:06	906	00:00:50	50	0.0000
nopath	2	4	12	14	708	00:14:20	860	00:15:14	914	00:00:54	54	0.0000
nopath	6	1	3	1	832	00:13:50	830	00:15:21	921	00:01:31	91	0.0000
nopath	1	5	3	1	785	00:13:57	837	00:15:23	923	00:01:26	86	0.0000
nopath	1	7	13	15	542	00:14:43	883	00:15:30	930	00:00:47	47	0.0000
nopath	1	3	5	1	763	00:14:31	871	00:15:42	942	00:01:11	71	0.0000
nopath	1	3	3	1	763	00:14:47	887	00:15:47	947	00:01:00	60	0.0000
nopath	2	1	13	15	504	00:14:38	878	00:16:00	960	00:01:22	82	0.0000	00:00:54
nopath	2	3	3	1	679	00:15:10	910	00:16:32	992	00:01:22	82	0.0000
nopath	1	3	3	1	763	00:15:10	910	00:16:35	995	00:01:25	85	0.0000
nopath	3	6	10	1	667	00:15:48	948	00:16:38	998	00:00:50	50	0.0000
nopath	1	2	13	15	504	00:15:12	912	00:17:14	1034	00:02:02	122	0.0000	00:01:33
nopath	2	4	10	1	708	00:16:26	986	00:17:18	1038	00:00:52	52	0.0000
nopath	1	3	12	14	763	00:16:19	979	00:17:33	1053	00:01:14	74	0.0000
nopath	1	3	10	1	763	00:16:27	987	00:17:35	1055	00:01:08	68	0.0000
nopath	2	4	3	1	708	00:16:34	994	00:17:46	1066	00:01:12	72	0.0000
nopath	5	1	9	1	785	00:16:27	987	00:17:51	1071	00:01:24	84	0.0000
nopath	1	5	3	1	785	00:15:49	949	00:17:53	1073	00:02:04	124	0.0000
nopath	5	3	6	1	621	00:16:08	968	00:17:53	1073	00:01:45	105	0.0000
nopath	5	4	12	14	650	00:16:48	1008	00:17:59	1079	00:01:11	71	0.0000
nopath	2	3	8	1	679	00:17:06	1026	00:18:03	1083	00:00:57	57	0.0000	00:01:00
nopath	6	1	3	1	832	00:16:30	990	00:18:06	1086	00:01:36	96	0.0000
nopath	3	2	10	1	679	00:16:41	1001	00:18:25	1105	00:01:44	104	0.0000
nopath	6	7	5	1	624	00:17:25	1045	00:18:27	1107	00:01:02	62	0.0000
nopath	1	4	12	14	792	00:17:11	1031	00:18:36	1116	00:01:25	85	0.0000
nopath	5	3	4	1	621	00:17:54	1074	00:18:43	1123	00:00:49	49	0.0000
nopath	1	5	3	1	785	00:17:33	1053	00:18:46	1126	00:01:13	73	0.0000
nopath	1	6	10	1	832	00:16:36	996	00:18:46	1126	00:02:10	130	0.0000
nopath	1	2	13	15	504	00:17:54	1074	00:18:54	1134	00:01:00	60	0.0000
nopath	3	6	12	14	667	00:17:22	1042	00:18:57	1137	00:01:35	95	0.0000
nopath	2	3	5	1	679	00:17:46	1066	00:19:02	1142	00:01:16	76	0.0000	00:01:16
nopath	3	2	12	14	679	00:17:45	1065	00:19:06	1146	00:01:21	81	0.0000
nopath	3	6	3	1	667	00:18:02	1082	00:19:26	1166	00:01:24	84	0.0000
nopath	2	4	13	15	708	00:18:28	1108	00:19:27	1167	00:00:59	59	0.0000
nopath	3	6	6	1	667	00:18:06	1086	00:19:28	1168	00:01:22	82	0.0000
nopath	6	1	5	1	832	00:18:01	1081	00:19:31	1171	00:01:30	90	0.0000
nopath	3	6	10	1	667	00:18:43	1123	00:19:36	1176	00:00:53	53	0.0000
nopath	1	2	3	1	504	00:18:47	1127	00:19:36	1176	00:00:49	49	0.0000
nopath	5	1	5	1	785	00:18:19	1099	00:19:36	1176	00:01:17	77	0.0000
nopath	3	2	3	1	679	00:19:09	1149	00:20:09	1209	00:01:00	60	0.0000	00:01:21
nopath	2	7	7	1	458	00:19:53	1193	00:20:34	1234	00:00:41	41	0.0000
nopath	6	2	10	1	748	00:19:44	1184	00:20:41	1241	00:00:57	57	0.0000
nopath	3	6	3	1	667	00:20:02	1202	00:20:53	1253	00:00:51	51	0.0000
nopath	1	3	12	14	763	00:19:48	1188	00:20:57	1257	00:01:09	69	0.0000
nopath	3	6	3	1	667	00:20:13	1213	00:21:02	1262	00:00:49	49	0.0000	00:01:02
nopath	2	7	5	1	458	00:20:25	1225	00:21:07	1267	00:00:42	42	0.0000
nopath	2	4	3	1	708	00:20:19	1219	00:21:15	1275	00:00:56	56	0.0000
nopath	2	4	3	1	708	00:20:23	1223	00:21:17	1277	00:00:54	54	0.0000
nopath	6	2	6	1	748	00:20:28	1228	00:21:24	1284	00:00:56	56	0.0000
nopath	3	5	5	1	621	00:20:42	1242	00:21:55	1315	00:01:13	73	0.0000
nopath	5	4	12	14	650	00:21:03	1263	00:22:00	1320	00:00:57	57	0.0000	00:02:05
nopath	3	6	12	14	667	00:21:19	1279	00:22:09	1329	00:00:50	50	0.0000
nopath	3	6	9	1	667	00:21:34	1294	00:22:36	1356	00:01:02	62	0.0000
nopath	1	7	13	15	542	00:21:51	1311	00:22:41	1361	00:00:50	50	0.0000
nopath	5	7	4	1	577	00:21:41	1301	00:22:44	1364	00:01:03	63	0.0000
nopath	2	4	9	1	708	00:21:26	1286	00:22:45	1365	00:01:19	79	0.0000
nopath	5	1	3	1	785	00:21:37	1297	00:22:46	1366	00:01:09	69	0.0000
nopath	3	6	3	1	667	00:21:44	1304	00:22:47	1367	00:01:03	63	0.0000
nopath	1	5	10	1	785	00:21:21	1281	00:23:13	1393	00:01:52	112	0.0000	00:01:40
nopath	1	3	12	14	763	00:21:52	1312	00:23:13	1393	00:01:21	81	0.0000
nopath	2	7	9	1	458	00:22:46	1366	00:23:26	1406	00:00:40	40	0.0000
nopath	2	4	13	15	708	00:22:53	1373	00:23:48	1428	00:00:55	55	0.0000
nopath	1	7	9	1	542	00:22:29	1349	00:23:53	1433	00:01:24	84	0.0000
nopath	5	3	10	1	621	00:23:13	1393	00:24:03	1443	00:00:50	50	0.0000	00:01:08
nopath	3	6	10	1	667	00:22:59	1379	00:24:06	1446	00:01:07	67	0.0000
nopath	3	6	9	1	667	00:23:26	1406	00:24:27	1467	00:01:01	61	0.0000
nopath	3	6	3	1	667	00:23:28	1408	00:24:28	1468	00:01:00	60	0.0000
nopath	3	6	3	1	667	00:23:49	1429	00:24:39	1479	00:00:50	50	0.0000
nopath	3	2	12	14	679	00:23:50	1430	00:24:47	1487	00:00:57	57	0.0000
nopath	1	3	3	1	763	00:22:32	1352	00:25:02	1502	00:02:30	150	0.0000	00:01:37
nopath	2	4	3	1	708	00:24:11	1451	00:25:06	1506	00:00:55	55	0.0000
nopath	2	3	3	1	679	00:24:19	1459	00:25:11	1511	00:00:52	52	0.0000
nopath	3	6	9	1	667	00:24:24	1464	00:25:15	1515	00:00:51	51	0.0000
nopath	5	4	3	1	650	00:24:18	1458	00:25:29	1529	00:01:11	71	0.0000
nopath	3	2	12	14	679	00:25:05	1505	00:26:03	1563	00:00:58	58	0.0000	00:00:57
nopath	3	6	3	1	667	00:24:42	1482	00:26:06	1566	00:01:24	84	0.0000
nopath	3	6	10	1	667	00:25:08	1508	00:26:08	1568	00:01:00	60	0.0000
nopath	2	3	13	15	679	00:25:13	1513	00:26:09	1569	00:00:56	56	0.0000
nopath	2	1	12	14	504	00:25:28	1528	00:26:14	1574	00:00:46	46	0.0000
nopath	5	1	5	1	785	00:25:10	1510	00:26:20	1580	00:01:10	70	0.0000
nopath	1	2	4	1	504	00:23:28	1408	00:26:21	1581	00:02:53	173	0.0000
nopath	5	4	12	14	650	00:25:07	1507	00:26:36	1596	00:01:29	89	0.0000
nopath	3	6	13	15	667	00:26:00	1560	00:26:51	1611	00:00:51	51	0.0000
nopath	2	3	9	1	679	00:25:29	1529	00:26:52	1612	00:01:23	83	0.0000
nopath	2	4	9	1	708	00:26:01	1561	00:26:57	1617	00:00:56	56	0.0000
nopath	2	1	3	1	504	00:26:22	1582	00:27:06	1626	00:00:44	44	0.0000	00:00:45
nopath	2	3	2	1	679	00:26:31	1591	00:27:25	1645	00:00:54	54	0.0000
nopath	2	3	2	1	679	00:26:34	1594	00:27:27	1647	00:00:53	53	0.0000
nopath	4	3	12	14	375	00:27:03	1623	00:27:54	1674	00:00:51	51	0.0000
nopath	2	3	3	1	679	00:27:14	1634	00:28:22	1702	00:01:08	68	0.0000	00:01:01
nopath	2	5	5	1	701	00:26:48	1608	00:28:23	1703	00:01:35	95	0.0000
nopath	4	6	6	1	696	00:27:28	1648	00:28:36	1716	00:01:08	68	0.0000
nopath	3	6	3	1	667	00:27:28	1648	00:28:38	1718	00:01:10	70	0.0000
nopath	3	6	6	1	667	00:27:34	1654	00:28:42	1722	00:01:08	68	0.0000
nopath	3	6	5	1	667	00:27:37	1657	00:28:56	1736	00:01:19	79	0.0000
nopath	3	5	2	1	621	00:27:56	1676	00:28:58	1738	00:01:02	62	0.0000
nopath	3	6	3	1	667	00:27:57	1677	00:29:00	1740	00:01:03	63	0.0000	00:01:02
nopath	2	1	3	1	504	00:28:19	1699	00:29:07	1747	00:00:48	48	0.0000
nopath	3	4	6	1	375	00:28:49	1729	00:29:21	1761	00:00:32	32	0.0000
nopath	3	2	6	1	679	00:28:32	1712	00:29:30	1770	00:00:58	58	0.0000
nopath	2	3	9	1	679	00:28:33	1713	00:29:32	1772	00:00:59	59	0.0000
nopath	1	2	8	1	504	00:25:49	1549	00:29:41	1781	00:03:52	232	0.0000
nopath	6	2	3	1	748	00:28:50	1730	00:29:47	1787	00:00:57	57	0.0000
nopath	3	6	9	1	667	00:28:58	1738	00:29:50	1790	00:00:52	52	0.0000
nopath	6	2	12	14	748	00:28:55	1735	00:29:53	1793	00:00:58	58	0.0000
nopath	1	2	9	1	504	00:29:17	1757	00:30:02	1802	00:00:45	45	0.0000	00:01:51
nopath	1	3	3	1	763	00:27:48	1668	00:30:02	1802	00:02:14	134	0.0000
nopath	3	6	3	1	667	00:29:05	1745	00:30:06	1806	00:01:01	61	0.0000
nopath	6	2	3	1	748	00:29:13	1753	00:30:10	1810	00:00:57	57	0.0000
nopath	3	6	2	1	667	00:29:26	1766	00:30:15	1815	00:00:49	49	0.0000
nopath	5	6	2	1	380	00:28:22	1702	00:30:40	1840	00:02:18	138	0.0000
nopath	2	4	9	1	708	00:29:52	1792	00:30:45	1845	00:00:53	53	0.0000
nopath	3	6	9	1	667	00:29:35	1775	00:30:56	1856	00:01:21	81	0.0000
nopath	5	3	3	1	621	00:29:58	1798	00:30:59	1859	00:01:01	61	0.0000
nopath	4	2	3	1	708	00:29:51	1791	00:31:05	1865	00:01:14	74	0.0000	00:01:14
nopath	2	1	9	1	504	00:30:23	1823	00:31:17	1877	00:00:54	54	0.0000
nopath	3	6	13	15	667	00:30:07	1807	00:31:20	1880	00:01:13	73	0.0000
nopath	3	6	6	1	667	00:30:32	1832	00:31:23	1883	00:00:51	51	0.0000
nopath	3	6	7	1	667	00:30:37	1837	00:31:27	1887	00:00:50	50	0.0000
nopath	6	2	12	14	748	00:30:06	1806	00:31:29	1889	00:01:23	83	0.0000
nopath	5	1	9	1	785	00:27:08	1628	00:31:31	1891	00:04:23	263	0.0000
nopath	5	1	5	1	785	00:29:57	1797	00:31:33	1893	00:01:36	96	0.0000
nopath	3	6	9	1	667	00:30:49	1849	00:31:38	1898	00:00:49	49	0.0000
nopath	6	1	12	14	832	00:30:32	1832	00:31:38	1898	00:01:06	66	0.0000
nopath	6	1	9	1	832	00:30:39	1839	00:31:41	1901	00:01:02	62	0.0000
nopath	2	1	2	1	504	00:31:02	1862	00:31:57	1917	00:00:55	55	0.0000
nopath	2	3	12	14	679	00:29:58	1798	00:32:03	1923	00:02:05	125	0.0000	00:01:32
nopath	2	3	6	1	679	00:31:16	1876	00:32:09	1929	00:00:53	53	0.0000
nopath	2	3	3	1	679	00:31:18	1878	00:32:14	1934	00:00:56	56	0.0000
nopath	2	3	3	1	679	00:31:24	1884	00:32:17	1937	00:00:53	53	0.0000
nopath	1	2	5	1	504	00:30:22	1822	00:32:21	1941	00:01:59	119	0.0000
nopath	2	4	9	1	708	00:31:32	1892	00:32:25	1945	00:00:53	53	0.0000
nopath	5	3	7	1	621	00:31:28	1888	00:32:37	1957	00:01:09	69	0.0000
nopath	5	4	12	14	650	00:31:10	1870	00:32:39	1959	00:01:29	89	0.0000
nopath	2	1	9	1	504	00:31:59	1919	00:32:51	1971	00:00:52	52	0.0000
nopath	1	3	9	1	763	00:31:37	1897	00:32:52	1972	00:01:15	75	0.0000
nopath	3	6	3	1	667	00:31:57	1917	00:32:56	1976	00:00:59	59	0.0000
nopath	2	3	13	15	679	00:31:46	1906	00:33:00	1980	00:01:14	74	0.0000	00:00:59
nopath	6	1	5	1	832	00:31:11	1871	00:33:11	1991	00:02:00	120	0.0000
nopath	6	1	12	14	832	00:32:02	1922	00:33:14	1994	00:01:12	72	0.0000
nopath	1	6	3	1	832	00:31:08	1868	00:33:16	1996	00:02:08	128	0.0000
nopath	2	4	12	14	708	00:32:14	1934	00:33:26	2006	00:01:12	72	0.0000
nopath	3	6	12	14	667	00:32:23	1943	00:33:37	2017	00:01:14	74	0.0000
nopath	3	5	6	1	621	00:32:42	1962	00:33:38	2018	00:00:56	56	0.0000
nopath	3	6	5	1	667	00:32:51	1971	00:33:55	2035	00:01:04	64	0.0000
nopath	3	6	6	1	667	00:32:57	1977	00:33:57	2037	00:01:00	60	0.0000
nopath	4	7	12	14	331	00:33:25	2005	00:34:16	2056	00:00:51	51	0.0000	00:00:43
nopath	1	5	7	1	785	00:31:55	1915	00:34:23	2063	00:02:28	148	0.0000
nopath	3	5	3	1	621	00:33:11	1991	00:34:35	2075	00:01:24	84	0.0000
nopath	3	1	6	1	763	00:33:23	2003	00:34:40	2080	00:01:17	77	0.0000
nopath	3	6	5	1	667	00:33:57	2037	00:34:47	2087	00:00:50	50	0.0000
nopath	2	3	9	1	679	00:34:08	2048	00:34:59	2099	00:00:51	51	0.0000
nopath	2	3	9	1	679	00:34:14	2054	00:35:06	2106	00:00:52	52	0.0000	00:00:51
nopath	4	2	9	1	708	00:34:12	2052	00:35:06	2106	00:00:54	54	0.0000
nopath	4	2	6	1	708	00:34:21	2061	00:35:13	2113	00:00:52	52	0.0000
nopath	6	4	6	1	696	00:34:24	2064	00:35:28	2128	00:01:04	64	0.0000
nopath	1	2	9	1	504	00:33:40	2020	00:35:53	2153	00:02:13	133	0.0000
nopath	1	2	5	1	504	00:34:57	2097	00:36:00	2160	00:01:03	63	0.0000	00:01:45
nopath	2	3	3	1	679	00:34:28	2068	00:36:02	2162	00:01:34	94	0.0000
nopath	1	3	5	1	763	00:33:27	2007	00:36:06	2166	00:02:39	159	0.0000
nopath	3	6	3	1	667	00:35:21	2121	00:36:11	2171	00:00:50	50	0.0000
nopath	1	3	9	1	763	00:33:52	2032	00:36:11	2171	00:02:19	139	0.0000
nopath	1	3	5	1	763	00:34:56	2096	00:36:15	2175	00:01:19	79	0.0000
nopath	5	6	6	1	380	00:36:06	2166	00:36:47	2207	00:00:41	41	0.0000
nopath	5	6	5	1	380	00:36:07	2167	00:36:50	2210	00:00:43	43	0.0000
nopath	3	6	13	15	667	00:36:18	2178	00:37:10	2230	00:00:52	52	0.0000	00:00:58
nopath	2	3	3	1	679	00:36:13	2173	00:37:12	2232	00:00:59	59	0.0000
nopath	6	1	6	1	832	00:35:15	2115	00:37:21	2241	00:02:06	126	0.0000
nopath	6	3	12	14	667	00:36:38	2198	00:37:29	2249	00:00:51	51	0.0000
nopath	1	3	10	1	763	00:35:24	2124	00:37:42	2262	00:02:18	138	0.0000
nopath	3	6	9	1	667	00:36:40	2200	00:37:46	2266	00:01:06	66	0.0000
nopath	2	3	3	1	679	00:36:47	2207	00:37:47	2267	00:01:00	60	0.0000
nopath	3	5	6	1	621	00:36:50	2210	00:37:48	2268	00:00:58	58	0.0000
nopath	2	3	3	1	679	00:36:50	2210	00:37:49	2269	00:00:59	59	0.0000
nopath	5	1	9	1	785	00:36:48	2208	00:37:56	2276	00:01:08	68	0.0000
nopath	1	4	12	14	792	00:36:37	2197	00:38:26	2306	00:01:49	109	0.0000	00:02:00
nopath	2	4	12	14	708	00:37:19	2239	00:38:28	2308	00:01:09	69	0.0000
nopath	6	2	12	14	748	00:37:40	2260	00:38:37	2317	00:00:57	57	0.0000
nopath	6	1	5	1	832	00:37:48	2268	00:38:51	2331	00:01:03	63	0.0000
nopath	3	6	5	1	667	00:38:00	2280	00:39:05	2345	00:01:05	65	0.0000	00:01:05
nopath	3	6	9	1	667	00:38:38	2318	00:39:28	2368	00:00:50	50	0.0000
nopath	3	6	3	1	667	00:38:46	2326	00:39:36	2376	00:00:50	50	0.0000
nopath	3	1	5	1	763	00:37:20	2240	00:39:36	2376	00:02:16	136	0.0000
nopath	1	3	3	1	763	00:37:54	2274	00:39:42	2382	00:01:48	108	0.0000
nopath	2	3	12	14	679	00:37:52	2272	00:39:48	2388	00:01:56	116	0.0000
nopath	4	2	9	1	708	00:39:22	2362	00:40:15	2415	00:00:53	53	0.0000	00:00:53
nopath	3	6	5	1	667	00:39:26	2366	00:40:25	2425	00:00:59	59	0.0000
nopath	2	4	12	14	708	00:39:38	2378	00:40:38	2438	00:01:00	60	0.0000
nopath	1	7	9	1	542	00:39:47	2387	00:40:43	2443	00:00:56	56	0.0000
nopath	3	6	12	14	667	00:40:19	2419	00:41:16	2476	00:00:57	57	0.0000	00:00:54
nopath	6	3	5	1	667	00:40:30	2430	00:41:20	2480	00:00:50	50	0.0000
nopath	3	1	5	1	763	00:40:27	2427	00:41:35	2495	00:01:08	68	0.0000
nopath	3	6	13	15	667	00:40:44	2444	00:41:35	2495	00:00:51	51	0.0000
nopath	1	4	12	14	792	00:40:24	2424	00:41:36	2496	00:01:12	72	0.0000
nopath	3	6	3	1	667	00:40:50	2450	00:41:41	2501	00:00:51	51	0.0000
nopath	6	2	9	1	748	00:40:35	2435	00:41:45	2505	00:01:10	70	0.0000
nopath	6	1	5	1	832	00:40:43	2443	00:41:52	2512	00:01:09	69	0.0000
nopath	6	7	5	1	624	00:40:49	2449	00:41:57	2517	00:01:08	68	0.0000
nopath	2	3	3	1	679	00:40:47	2447	00:42:02	2522	00:01:15	75	0.0000	00:01:17
nopath	3	2	3	1	679	00:40:51	2451	00:42:05	2525	00:01:14	74	0.0000
nopath	1	3	13	15	763	00:40:59	2459	00:42:10	2530	00:01:11	71	0.0000
nopath	3	6	12	14	667	00:41:26	2486	00:42:16	2536	00:00:50	50	0.0000
nopath	2	1	12	14	504	00:41:20	2480	00:42:18	2538	00:00:58	58	0.0000
nopath	5	6	3	1	380	00:40:44	2444	00:42:37	2557	00:01:53	113	0.0000
nopath	1	7	13	15	542	00:41:46	2506	00:42:39	2559	00:00:53	53	0.0000
nopath	2	3	5	1	679	00:41:30	2490	00:42:42	2562	00:01:12	72	0.0000
nopath	2	4	9	1	708	00:41:33	2493	00:42:46	2566	00:01:13	73	0.0000
nopath	2	3	3	1	679	00:41:39	2499	00:42:47	2567	00:01:08	68	0.0000
nopath	1	4	5	1	792	00:41:30	2490	00:42:50	2570	00:01:20	80	0.0000
nopath	1	3	5	1	763	00:41:38	2498	00:42:51	2571	00:01:13	73	0.0000
nopath	1	2	9	1	504	00:42:08	2528	00:42:54	2574	00:00:46	46	0.0000
nopath	3	6	12	14	667	00:41:33	2493	00:42:57	2577	00:01:24	84	0.0000
nopath	3	6	3	1	667	00:41:43	2503	00:42:59	2579	00:01:16	76	0.0000
nopath	3	6	12	14	667	00:41:50	2510	00:43:01	2581	00:01:11	71	0.0000	00:01:03
nopath	3	6	13	15	667	00:41:52	2512	00:43:05	2585	00:01:13	73	0.0000
nopath	3	6	9	1	667	00:42:06	2526	00:43:07	2587	00:01:01	61	0.0000
nopath	5	1	9	1	785	00:41:59	2519	00:43:07	2587	00:01:08	68	0.0000
nopath	3	4	9	1	375	00:42:42	2562	00:43:15	2595	00:00:33	33	0.0000
nopath	1	3	12	14	763	00:42:05	2525	00:43:23	2603	00:01:18	78	0.0000
nopath	3	5	9	1	621	00:42:13	2533	00:43:26	2606	00:01:13	73	0.0000
nopath	1	3	12	14	763	00:42:22	2542	00:43:26	2606	00:01:04	64	0.0000
nopath	3	6	12	14	667	00:42:34	2554	00:43:28	2608	00:00:54	54	0.0000
nopath	1	2	10	1	504	00:42:57	2577	00:43:42	2622	00:00:45	45	0.0000
nopath	2	3	10	1	679	00:42:21	2541	00:43:52	2632	00:01:31	91	0.0000
nopath	2	3	3	1	679	00:42:37	2557	00:43:55	2635	00:01:18	78	0.0000
nopath	3	6	2	1	667	00:42:52	2572	00:44:05	2645	00:01:13	73	0.0000	00:01:05
nopath	6	4	2	1	696	00:43:14	2594	00:44:11	2651	00:00:57	57	0.0000
nopath	2	3	3	1	679	00:42:38	2558	00:44:22	2662	00:01:44	104	0.0000
nopath	1	5	6	1	785	00:41:08	2468	00:44:23	2663	00:03:15	195	0.0000
nopath	1	3	5	1	763	00:43:23	2603	00:44:25	2665	00:01:02	62	0.0000
nopath	3	5	3	1	621	00:43:22	2602	00:44:35	2675	00:01:13	73	0.0000
nopath	4	1	3	1	792	00:43:12	2592	00:44:44	2684	00:01:32	92	0.0000
nopath	3	1	6	1	763	00:43:26	2606	00:44:48	2688	00:01:22	82	0.0000
nopath	3	1	3	1	763	00:43:38	2618	00:44:52	2692	00:01:14	74	0.0000
nopath	3	6	12	14	667	00:43:53	2633	00:44:56	2696	00:01:03	63	0.0000
nopath	4	7	9	1	331	00:44:27	2667	00:45:05	2705	00:00:38	38	0.0000	00:00:38
nopath	2	4	3	1	708	00:44:17	2657	00:45:10	2710	00:00:53	53	0.0000
nopath	2	3	5	1	679	00:44:27	2667	00:45:19	2719	00:00:52	52	0.0000
nopath	6	1	9	1	832	00:43:47	2627	00:45:21	2721	00:01:34	94	0.0000
nopath	2	3	12	14	679	00:44:32	2672	00:45:43	2743	00:01:11	71	0.0000
nopath	2	3	12	14	679	00:44:52	2692	00:45:48	2748	00:00:56	56	0.0000
nopath	1	2	3	1	504	00:44:24	2664	00:45:51	2751	00:01:27	87	0.0000
nopath	6	1	5	1	832	00:44:29	2669	00:45:51	2751	00:01:22	82	0.0000
nopath	2	3	5	1	679	00:44:57	2697	00:45:51	2751	00:00:54	54	0.0000
nopath	3	5	3	1	621	00:44:30	2670	00:45:55	2755	00:01:25	85	0.0000
nopath	3	6	5	1	667	00:44:56	2696	00:45:58	2758	00:01:02	62	0.0000
nopath	6	1	12	14	832	00:44:55	2695	00:45:59	2759	00:01:04	64	0.0000
nopath	5	7	3	1	577	00:43:15	2595	00:46:07	2767	00:02:52	172	0.0000	00:01:57
nopath	5	1	12	14	785	00:43:32	2612	00:46:08	2768	00:02:36	156	0.0000
nopath	5	1	5	1	785	00:45:01	2701	00:46:10	2770	00:01:09	69	0.0000
nopath	5	1	3	1	785	00:45:04	2704	00:46:12	2772	00:01:08	68	0.0000
nopath	4	7	10	1	331	00:45:31	2731	00:46:15	2775	00:00:44	44	0.0000
nopath	2	4	3	1	708	00:45:06	2706	00:46:15	2775	00:01:09	69	0.0000
nopath	1	3	6	1	763	00:45:14	2714	00:46:16	2776	00:01:02	62	0.0000
nopath	1	3	9	1	763	00:45:20	2720	00:46:19	2779	00:00:59	59	0.0000
nopath	3	6	9	1	667	00:45:29	2729	00:46:26	2786	00:00:57	57	0.0000
nopath	2	1	9	1	504	00:45:24	2724	00:46:27	2787	00:01:03	63	0.0000
nopath	1	2	3	1	504	00:45:49	2749	00:46:41	2801	00:00:52	52	0.0000
nopath	3	4	12	14	375	00:46:01	2761	00:46:43	2803	00:00:42	42	0.0000
nopath	1	3	12	14	763	00:45:27	2727	00:47:03	2823	00:01:36	96	0.0000	00:01:33
nopath	2	3	12	14	679	00:45:41	2741	00:47:06	2826	00:01:25	85	0.0000
nopath	3	6	12	14	667	00:45:41	2741	00:47:07	2827	00:01:26	86	0.0000
nopath	3	5	3	1	621	00:45:51	2751	00:47:07	2827	00:01:16	76	0.0000
nopath	3	2	3	1	679	00:46:06	2766	00:47:09	2829	00:01:03	63	0.0000
nopath	3	6	12	14	667	00:45:58	2758	00:47:10	2830	00:01:12	72	0.0000
nopath	3	4	12	14	375	00:46:32	2792	00:47:16	2836	00:00:44	44	0.0000
nopath	5	7	13	15	577	00:46:13	2773	00:47:21	2841	00:01:08	68	0.0000
nopath	1	2	3	1	504	00:46:27	2787	00:47:24	2844	00:00:57	57	0.0000
nopath	5	1	5	1	785	00:46:23	2783	00:47:24	2844	00:01:01	61	0.0000
nopath	2	4	10	1	708	00:45:47	2747	00:47:35	2855	00:01:48	108	0.0000
nopath	2	7	3	1	458	00:46:57	2817	00:47:43	2863	00:00:46	46	0.0000
nopath	3	6	3	1	667	00:46:33	2793	00:47:46	2866	00:01:13	73	0.0000
nopath	3	6	13	15	667	00:46:40	2800	00:47:51	2871	00:01:11	71	0.0000
nopath	5	3	13	15	621	00:46:49	2809	00:47:52	2872	00:01:03	63	0.0000
nopath	6	1	3	1	832	00:46:10	2770	00:48:01	2881	00:01:51	111	0.0000	00:01:24
nopath	2	3	10	1	679	00:46:58	2818	00:48:02	2882	00:01:04	64	0.0000
nopath	5	1	3	1	785	00:46:32	2792	00:48:03	2883	00:01:31	91	0.0000
nopath	1	2	3	1	504	00:46:44	2804	00:48:05	2885	00:01:21	81	0.0000
nopath	5	1	8	1	785	00:46:41	2801	00:48:06	2886	00:01:25	85	0.0000
nopath	5	6	5	1	380	00:47:35	2855	00:48:10	2890	00:00:35	35	0.0000
nopath	3	2	2	1	679	00:47:20	2840	00:48:20	2900	00:01:00	60	0.0000
nopath	5	7	3	1	577	00:47:09	2829	00:48:29	2909	00:01:20	80	0.0000
nopath	1	3	12	14	763	00:46:52	2812	00:48:33	2913	00:01:41	101	0.0000
nopath	3	6	5	1	667	00:47:49	2869	00:48:40	2920	00:00:51	51	0.0000
nopath	5	3	10	1	621	00:47:36	2856	00:48:43	2923	00:01:07	67	0.0000
nopath	3	6	12	14	667	00:47:50	2870	00:48:46	2926	00:00:56	56	0.0000
nopath	5	1	6	1	785	00:47:53	2873	00:48:53	2933	00:01:00	60	0.0000
nopath	2	3	13	15	679	00:47:35	2855	00:48:55	2935	00:01:20	80	0.0000
nopath	5	6	12	14	380	00:48:22	2902	00:48:57	2937	00:00:35	35	0.0000
nopath	1	3	3	1	763	00:47:30	2850	00:48:57	2937	00:01:27	87	0.0000
nopath	1	3	12	14	763	00:47:45	2865	00:49:01	2941	00:01:16	76	0.0000	00:01:28
nopath	3	2	3	1	679	00:47:54	2874	00:49:09	2949	00:01:15	75	0.0000
nopath	1	4	12	14	792	00:48:06	2886	00:49:11	2951	00:01:05	65	0.0000
nopath	3	2	6	1	679	00:47:56	2876	00:49:11	2951	00:01:15	75	0.0000
nopath	1	3	12	14	763	00:48:08	2888	00:49:12	2952	00:01:04	64	0.0000
nopath	3	1	10	1	763	00:47:22	2842	00:49:14	2954	00:01:52	112	0.0000
nopath	3	4	12	14	375	00:48:53	2933	00:49:26	2966	00:00:33	33	0.0000
nopath	3	4	5	1	375	00:48:57	2937	00:49:29	2969	00:00:32	32	0.0000
nopath	2	1	12	14	504	00:48:57	2937	00:49:43	2983	00:00:46	46	0.0000
nopath	2	4	3	1	708	00:48:33	2913	00:49:45	2985	00:01:12	72	0.0000
nopath	4	7	12	14	331	00:49:01	2941	00:49:46	2986	00:00:45	45	0.0000
nopath	2	3	9	1	679	00:48:55	2935	00:49:49	2989	00:00:54	54	0.0000
nopath	6	3	9	1	667	00:48:52	2932	00:50:03	3003	00:01:11	71	0.0000	00:00:55
nopath	5	7	12	14	577	00:49:03	2943	00:50:10	3010	00:01:07	67	0.0000
nopath	2	3	3	1	679	00:49:05	2945	00:50:22	3022	00:01:17	77	0.0000
nopath	1	4	3	1	792	00:49:07	2947	00:50:26	3026	00:01:19	79	0.0000
nopath	2	3	13	15	679	00:49:21	2961	00:50:31	3031	00:01:10	70	0.0000
nopath	5	1	5	1	785	00:49:16	2956	00:50:31	3031	00:01:15	75	0.0000
nopath	2	3	9	1	679	00:49:24	2964	00:50:33	3033	00:01:09	69	0.0000
nopath	3	6	5	1	667	00:49:19	2959	00:50:36	3036	00:01:17	77	0.0000
nopath	2	4	9	1	708	00:49:29	2969	00:50:36	3036	00:01:07	67	0.0000
nopath	3	6	8	1	667	00:49:42	2982	00:50:38	3038	00:00:56	56	0.0000
nopath	1	2	12	14	504	00:49:52	2992	00:50:39	3039	00:00:47	47	0.0000
nopath	5	4	10	1	650	00:49:42	2982	00:50:50	3050	00:01:08	68	0.0000
nopath	3	4	6	1	375	00:50:27	3027	00:50:59	3059	00:00:32	32	0.0000
nopath	1	3	9	1	763	00:49:16	2956	00:51:02	3062	00:01:46	106	0.0000	00:01:25
nopath	1	3	5	1	763	00:49:59	2999	00:51:05	3065	00:01:06	66	0.0000
nopath	2	1	3	1	504	00:50:23	3023	00:51:09	3069	00:00:46	46	0.0000
nopath	3	6	10	1	667	00:50:11	3011	00:51:16	3076	00:01:05	65	0.0000
nopath	2	1	9	1	504	00:50:29	3029	00:51:16	3076	00:00:47	47	0.0000
nopath	3	6	12	14	667	00:50:13	3013	00:51:19	3079	00:01:06	66	0.0000
nopath	3	6	3	1	667	00:50:23	3023	00:51:21	3081	00:00:58	58	0.0000
nopath	1	2	5	1	504	00:50:06	3006	00:51:31	3091	00:01:25	85	0.0000
nopath	5	1	6	1	785	00:50:15	3015	00:51:31	3091	00:01:16	76	0.0000
nopath	6	3	13	15	667	00:50:30	3030	00:51:36	3096	00:01:06	66	0.0000
nopath	1	2	12	14	504	00:50:44	3044	00:51:40	3100	00:00:56	56	0.0000
nopath	2	3	3	1	679	00:50:18	3018	00:51:42	3102	00:01:24	84	0.0000
nopath	2	3	5	1	679	00:50:33	3033	00:51:45	3105	00:01:12	72	0.0000
nopath	5	3	5	1	621	00:50:49	3049	00:51:53	3113	00:01:04	64	0.0000
nopath	3	6	3	1	667	00:50:58	3058	00:51:56	3116	00:00:58	58	0.0000
nopath	2	1	9	1	504	00:50:41	3041	00:51:57	3117	00:01:16	76	0.0000
nopath	3	4	3	1	375	00:51:12	3072	00:51:58	3118	00:00:46	46	0.0000
nopath	3	6	12	14	667	00:51:00	3060	00:51:59	3119	00:00:59	59	0.0000
nopath	5	3	13	15	621	00:51:02	3062	00:51:59	3119	00:00:57	57	0.0000
nopath	5	2	6	1	701	00:50:55	3055	00:52:05	3125	00:01:10	70	0.0000	00:01:13
nopath	2	1	12	14	504	00:51:07	3067	00:52:07	3127	00:01:00	60	0.0000
nopath	2	1	5	1	504	00:51:09	3069	00:52:09	3129	00:01:00	60	0.0000
nopath	4	1	9	1	792	00:50:16	3016	00:52:10	3130	00:01:54	114	0.0000
nopath	1	2	5	1	504	00:51:02	3062	00:52:11	3131	00:01:09	69	0.0000
nopath	4	7	10	1	331	00:51:16	3076	00:52:15	3135	00:00:59	59	0.0000
nopath	2	4	3	1	708	00:50:39	3039	00:52:15	3135	00:01:36	96	0.0000
nopath	1	2	12	14	504	00:51:09	3069	00:52:15	3135	00:01:06	66	0.0000
nopath	1	4	12	14	792	00:50:08	3008	00:52:17	3137	00:02:09	129	0.0000
nopath	1	4	3	1	792	00:50:13	3013	00:52:19	3139	00:02:06	126	0.0000
nopath	1	2	12	14	504	00:51:21	3081	00:52:20	3140	00:00:59	59	0.0000
nopath	2	4	9	1	708	00:50:43	3043	00:52:21	3141	00:01:38	98	0.0000
nopath	2	3	12	14	679	00:50:52	3052	00:52:22	3142	00:01:30	90	0.0000
nopath	2	3	9	1	679	00:50:57	3057	00:52:25	3145	00:01:28	88	0.0000
nopath	4	2	3	1	708	00:50:54	3054	00:52:25	3145	00:01:31	91	0.0000
nopath	3	6	9	1	667	00:51:11	3071	00:52:36	3156	00:01:25	85	0.0000
nopath	3	6	2	1	667	00:51:17	3077	00:52:38	3158	00:01:21	81	0.0000
nopath	3	6	9	1	667	00:51:28	3088	00:52:40	3160	00:01:12	72	0.0000
nopath	3	6	5	1	667	00:51:30	3090	00:52:42	3162	00:01:12	72	0.0000
nopath	5	2	3	1	701	00:51:44	3104	00:52:44	3164	00:01:00	60	0.0000
nopath	3	6	12	14	667	00:51:37	3097	00:52:45	3165	00:01:08	68	0.0000
nopath	3	7	3	1	302	00:52:15	3135	00:52:49	3169	00:00:34	34	0.0000
nopath	5	4	5	1	650	00:51:33	3093	00:52:49	3169	00:01:16	76	0.0000
nopath	1	2	5	1	504	00:51:54	3114	00:52:54	3174	00:01:00	60	0.0000
nopath	2	4	3	1	708	00:51:16	3076	00:52:55	3175	00:01:39	99	0.0000
nopath	2	3	12	14	679	00:51:35	3095	00:52:55	3175	00:01:20	80	0.0000
nopath	6	2	3	1	748	00:51:39	3099	00:52:59	3179	00:01:20	80	0.0000
nopath	3	6	9	1	667	00:51:47	3107	00:53:00	3180	00:01:13	73	0.0000	00:01:07
nopath	1	7	9	1	542	00:52:07	3127	00:53:00	3180	00:00:53	53	0.0000
nopath	3	6	5	1	667	00:52:06	3126	00:53:01	3181	00:00:55	55	0.0000
nopath	6	3	9	1	667	00:51:47	3107	00:53:03	3183	00:01:16	76	0.0000
nopath	3	6	12	14	667	00:52:09	3129	00:53:04	3184	00:00:55	55	0.0000
nopath	3	6	9	1	667	00:52:13	3133	00:53:06	3186	00:00:53	53	0.0000
nopath	6	1	7	1	832	00:51:44	3104	00:53:07	3187	00:01:23	83	0.0000
nopath	6	2	10	1	748	00:52:09	3129	00:53:08	3188	00:00:59	59	0.0000
nopath	1	3	12	14	763	00:51:24	3084	00:53:15	3195	00:01:51	111	0.0000
nopath	2	4	5	1	708	00:52:01	3121	00:53:15	3195	00:01:14	74	0.0000
nopath	2	6	13	15	748	00:50:37	3037	00:53:19	3199	00:02:42	162	0.0000
nopath	1	3	12	14	763	00:52:18	3138	00:53:21	3201	00:01:03	63	0.0000
nopath	4	2	5	1	708	00:51:54	3114	00:53:25	3205	00:01:31	91	0.0000
nopath	3	6	3	1	667	00:52:26	3146	00:53:36	3216	00:01:10	70	0.0000
nopath	3	6	12	14	667	00:52:29	3149	00:53:38	3218	00:01:09	69	0.0000
nopath	2	1	12	14	504	00:52:37	3157	00:53:43	3223	00:01:06	66	0.0000
nopath	5	3	3	1	621	00:52:02	3122	00:53:45	3225	00:01:43	103	0.0000
nopath	1	3	10	1	763	00:52:30	3150	00:53:52	3232	00:01:22	82	0.0000
nopath	5	2	13	15	701	00:52:46	3166	00:53:55	3235	00:01:09	69	0.0000
nopath	2	3	3	1	679	00:52:10	3130	00:53:55	3235	00:01:45	105	0.0000
nopath	3	6	3	1	667	00:52:53	3173	00:53:56	3236	00:01:03	63	0.0000
nopath	3	6	5	1	667	00:53:01	3181	00:53:58	3238	00:00:57	57	0.0000
nopath	2	4	13	15	708	00:52:46	3166	00:54:00	3240	00:01:14	74	0.0000	00:01:09
nopath	3	6	5	1	667	00:53:04	3184	00:54:00	3240	00:00:56	56	0.0000
nopath	3	6	3	1	667	00:53:10	3190	00:54:02	3242	00:00:52	52	0.0000
nopath	3	6	10	1	667	00:53:13	3193	00:54:04	3244	00:00:51	51	0.0000
nopath	1	4	5	1	792	00:52:55	3175	00:54:06	3246	00:01:11	71	0.0000
nopath	3	4	3	1	375	00:53:23	3203	00:54:16	3256	00:00:53	53	0.0000
nopath	4	2	5	1	708	00:53:21	3201	00:54:16	3256	00:00:55	55	0.0000
nopath	2	1	5	1	504	00:53:29	3209	00:54:19	3259	00:00:50	50	0.0000
nopath	3	4	13	15	375	00:53:31	3211	00:54:23	3263	00:00:52	52	0.0000
nopath	6	2	3	1	748	00:53:26	3206	00:54:28	3268	00:01:02	62	0.0000
nopath	1	3	7	1	763	00:53:01	3181	00:54:32	3272	00:01:31	91	0.0000
nopath	1	2	12	14	504	00:53:25	3205	00:54:34	3274	00:01:09	69	0.0000
nopath	1	3	9	1	763	00:53:15	3195	00:54:35	3275	00:01:20	80	0.0000
nopath	6	1	13	15	832	00:53:19	3199	00:54:35	3275	00:01:16	76	0.0000
nopath	2	3	3	1	679	00:53:24	3204	00:54:37	3277	00:01:13	73	0.0000
nopath	2	4	12	14	708	00:53:34	3214	00:54:41	3281	00:01:07	67	0.0000
nopath	2	3	12	14	679	00:53:41	3221	00:54:43	3283	00:01:02	62	0.0000
nopath	3	6	12	14	667	00:53:30	3210	00:54:47	3287	00:01:17	77	0.0000
nopath	3	6	12	14	667	00:53:49	3229	00:54:49	3289	00:01:00	60	0.0000
nopath	3	6	12	14	667	00:53:53	3233	00:54:51	3291	00:00:58	58	0.0000
nopath	5	3	13	15	621	00:53:38	3218	00:54:56	3296	00:01:18	78	0.0000
nopath	2	1	12	14	504	00:53:51	3231	00:54:58	3298	00:01:07	67	0.0000
nopath	2	1	9	1	504	00:53:54	3234	00:55:02	3302	00:01:08	68	0.0000	00:00:57
nopath	4	2	12	14	708	00:53:40	3220	00:55:06	3306	00:01:26	86	0.0000
nopath	2	1	9	1	504	00:54:07	3247	00:55:09	3309	00:01:02	62	0.0000
nopath	4	1	12	14	792	00:53:32	3212	00:55:11	3311	00:01:39	99	0.0000
nopath	1	3	9	1	763	00:53:24	3204	00:55:12	3312	00:01:48	108	0.0000
nopath	1	3	3	1	763	00:53:54	3234	00:55:15	3315	00:01:21	81	0.0000
nopath	5	2	3	1	701	00:54:03	3243	00:55:15	3315	00:01:12	72	0.0000
nopath	2	3	10	1	679	00:53:58	3238	00:55:17	3317	00:01:19	79	0.0000
nopath	2	3	9	1	679	00:54:03	3243	00:55:20	3320	00:01:17	77	0.0000
nopath	5	6	10	1	380	00:54:37	3277	00:55:20	3320	00:00:43	43	0.0000
nopath	2	4	3	1	708	00:54:14	3254	00:55:23	3323	00:01:09	69	0.0000
nopath	4	3	3	1	375	00:54:50	3290	00:55:26	3326	00:00:36	36	0.0000
nopath	5	3	10	1	621	00:54:25	3265	00:55:34	3334	00:01:09	69	0.0000
nopath	3	6	6	1	667	00:54:30	3270	00:55:36	3336	00:01:06	66	0.0000
nopath	4	6	12	14	696	00:54:20	3260	00:55:39	3339	00:01:19	79	0.0000
nopath	2	1	10	1	504	00:54:56	3296	00:55:49	3349	00:00:53	53	0.0000
nopath	1	3	9	1	763	00:54:34	3274	00:55:52	3352	00:01:18	78	0.0000
nopath	1	3	10	1	763	00:54:40	3280	00:55:55	3355	00:01:15	75	0.0000
nopath	2	6	3	1	748	00:52:11	3131	00:56:06	3366	00:03:55	235	0.0000	00:03:18
nopath	6	1	13	15	832	00:54:38	3278	00:56:08	3368	00:01:30	90	0.0000
nopath	6	7	12	14	624	00:54:41	3281	00:56:08	3368	00:01:27	87	0.0000
nopath	6	1	7	1	832	00:54:43	3283	00:56:11	3371	00:01:28	88	0.0000
nopath	3	6	12	14	667	00:55:09	3309	00:56:17	3377	00:01:08	68	0.0000
nopath	6	7	9	1	624	00:55:22	3322	00:56:17	3377	00:00:55	55	0.0000
nopath	3	6	10	1	667	00:55:12	3312	00:56:19	3379	00:01:07	67	0.0000
nopath	3	7	8	1	302	00:55:31	3331	00:56:20	3380	00:00:49	49	0.0000
nopath	3	6	12	14	667	00:55:14	3314	00:56:21	3381	00:01:07	67	0.0000
nopath	3	6	9	1	667	00:55:18	3318	00:56:23	3383	00:01:05	65	0.0000
nopath	2	4	10	1	708	00:54:47	3287	00:56:25	3385	00:01:38	98	0.0000
nopath	3	6	12	14	667	00:55:30	3330	00:56:26	3386	00:00:56	56	0.0000
nopath	2	4	10	1	708	00:55:07	3307	00:56:27	3387	00:01:20	80	0.0000
nopath	1	4	9	1	792	00:54:54	3294	00:56:29	3389	00:01:35	95	0.0000
nopath	2	1	3	1	504	00:55:29	3329	00:56:35	3395	00:01:06	66	0.0000
nopath	3	6	3	1	667	00:55:44	3344	00:56:37	3397	00:00:53	53	0.0000
nopath	1	2	5	1	504	00:55:17	3317	00:56:41	3401	00:01:24	84	0.0000
nopath	1	2	3	1	504	00:55:27	3327	00:56:47	3407	00:01:20	80	0.0000
nopath	6	1	5	1	832	00:55:45	3345	00:56:48	3408	00:01:03	63	0.0000
nopath	2	5	5	1	701	00:55:14	3314	00:56:53	3413	00:01:39	99	0.0000
nopath	2	6	13	15	748	00:55:18	3318	00:57:01	3421	00:01:43	103	0.0000	00:01:43
nopath	2	3	3	1	679	00:55:27	3327	00:57:02	3422	00:01:35	95	0.0000
nopath	2	3	3	1	679	00:55:38	3338	00:57:05	3425	00:01:27	87	0.0000
nopath	3	5	12	14	621	00:56:09	3369	00:57:07	3427	00:00:58	58	0.0000
nopath	2	3	9	1	679	00:55:44	3344	00:57:08	3428	00:01:24	84	0.0000
nopath	3	5	12	14	621	00:56:10	3370	00:57:10	3430	00:01:00	60	0.0000
nopath	1	3	12	14	763	00:55:50	3350	00:57:11	3431	00:01:21	81	0.0000
nopath	3	6	3	1	667	00:56:14	3374	00:57:11	3431	00:00:57	57	0.0000
nopath	3	6	12	14	667	00:56:21	3381	00:57:14	3434	00:00:53	53	0.0000
nopath	2	4	3	1	708	00:55:48	3348	00:57:17	3437	00:01:29	89	0.0000
nopath	2	4	12	14	708	00:55:49	3349	00:57:19	3439	00:01:30	90	0.0000
nopath	3	6	3	1	667	00:56:30	3390	00:57:20	3440	00:00:50	50	0.0000
nopath	1	2	4	1	504	00:56:22	3382	00:57:21	3441	00:00:59	59	0.0000
nopath	2	4	2	1	708	00:55:54	3354	00:57:22	3442	00:01:28	88	0.0000
nopath	2	3	10	1	679	00:56:08	3368	00:57:23	3443	00:01:15	75	0.0000
nopath	5	3	12	14	621	00:55:51	3351	00:57:56	3476	00:02:05	125	0.0000
nopath	3	6	3	1	667	00:56:36	3396	00:57:56	3476	00:01:20	80	0.0000
nopath	3	6	12	14	667	00:56:40	3400	00:57:59	3479	00:01:19	79	0.0000
nopath	2	7	3	1	458	00:57:14	3434	00:58:00	3480	00:00:46	46	0.0000	00:00:43
nopath	3	6	9	1	667	00:56:47	3407	00:58:01	3481	00:01:14	74	0.0000
nopath	2	3	9	1	679	00:56:24	3384	00:58:02	3482	00:01:38	98	0.0000
nopath	2	3	9	1	679	00:56:33	3393	00:58:05	3485	00:01:32	92	0.0000
nopath	3	6	13	15	667	00:56:49	3409	00:58:05	3485	00:01:16	76	0.0000
nopath	3	6	10	1	667	00:57:03	3423	00:58:08	3488	00:01:05	65	0.0000
nopath	2	4	12	14	708	00:56:40	3400	00:58:09	3489	00:01:29	89	0.0000
nopath	5	1	9	1	785	00:55:17	3317	00:58:11	3491	00:02:54	174	0.0000
nopath	2	3	12	14	679	00:57:08	3428	00:58:11	3491	00:01:03	63	0.0000
nopath	3	6	12	14	667	00:57:16	3436	00:58:12	3492	00:00:56	56	0.0000
nopath	5	1	4	1	785	00:56:13	3373	00:58:13	3493	00:02:00	120	0.0000
nopath	5	1	3	1	785	00:56:56	3416	00:58:15	3495	00:01:19	79	0.0000
nopath	3	6	3	1	667	00:57:18	3438	00:58:15	3495	00:00:57	57	0.0000
nopath	5	1	3	1	785	00:57:00	3420	00:58:17	3497	00:01:17	77	0.0000
nopath	5	1	12	14	785	00:57:04	3424	00:58:18	3498	00:01:14	74	0.0000
nopath	3	6	5	1	667	00:57:27	3447	00:58:19	3499	00:00:52	52	0.0000
nopath	1	2	3	1	504	00:56:58	3418	00:58:24	3504	00:01:26	86	0.0000
nopath	6	1	12	14	832	00:57:18	3438	00:58:24	3504	00:01:06	66	0.0000
nopath	3	7	10	1	302	00:57:43	3463	00:58:29	3509	00:00:46	46	0.0000
nopath	1	2	9	1	504	00:57:19	3439	00:58:30	3510	00:01:11	71	0.0000
nopath	3	2	3	1	679	00:57:06	3426	00:58:35	3515	00:01:29	89	0.0000
nopath	6	3	12	14	667	00:57:43	3463	00:58:37	3517	00:00:54	54	0.0000
nopath	3	6	3	1	667	00:57:38	3458	00:58:46	3526	00:01:08	68	0.0000
nopath	2	3	12	14	679	00:57:22	3442	00:58:53	3533	00:01:31	91	0.0000
nopath	5	2	9	1	701	00:57:33	3453	00:58:55	3535	00:01:22	82	0.0000
nopath	2	3	5	1	679	00:57:29	3449	00:58:57	3537	00:01:28	88	0.0000
nopath	2	7	3	1	458	00:58:16	3496	00:58:58	3538	00:00:42	42	0.0000
nopath	2	4	12	14	708	00:57:53	3473	00:59:00	3540	00:01:07	67	0.0000	00:01:21
nopath	3	6	9	1	667	00:58:10	3490	00:59:01	3541	00:00:51	51	0.0000
nopath	5	1	3	1	785	00:57:37	3457	00:59:03	3543	00:01:26	86	0.0000
nopath	2	3	5	1	679	00:58:11	3491	00:59:03	3543	00:00:52	52	0.0000
nopath	1	5	3	1	785	00:57:03	3423	00:59:03	3543	00:02:00	120	0.0000
nopath	5	1	12	14	785	00:57:41	3461	00:59:05	3545	00:01:24	84	0.0000
nopath	5	1	5	1	785	00:57:50	3470	00:59:07	3547	00:01:17	77	0.0000
nopath	1	2	12	14	504	00:57:50	3470	00:59:07	3547	00:01:17	77	0.0000
nopath	1	3	9	1	763	00:57:20	3440	00:59:24	3564	00:02:04	124	0.0000
nopath	2	4	7	1	708	00:58:12	3492	00:59:25	3565	00:01:13	73	0.0000
nopath	1	3	5	1	763	00:57:22	3442	00:59:27	3567	00:02:05	125	0.0000
nopath	1	3	13	15	763	00:57:54	3474	00:59:31	3571	00:01:37	97	0.0000
nopath	1	3	3	1	763	00:58:04	3484	00:59:33	3573	00:01:29	89	0.0000
nopath	1	3	12	14	763	00:58:11	3491	00:59:35	3575	00:01:24	84	0.0000
nopath	5	3	3	1	621	00:58:51	3531	00:59:43	3583	00:00:52	52	0.0000
nopath	2	1	12	14	504	00:58:55	3535	00:59:44	3584	00:00:49	49	0.0000
nopath	3	6	3	1	667	00:58:48	3528	00:59:46	3586	00:00:58	58	0.0000
nopath	3	7	3	1	302	00:59:18	3558	00:59:48	3588	00:00:30	30	0.0000
nopath	5	1	12	14	785	00:58:08	3488	00:59:52	3592	00:01:44	104	0.0000
nopath	5	1	3	1	785	00:58:31	3511	00:59:54	3594	00:01:23	83	0.0000
nopath	2	3	12	14	679	00:58:30	3510	00:59:55	3595	00:01:25	85	0.0000
nopath	1	4	6	1	792	00:58:21	3501	00:59:55	3595	00:01:34	94	0.0000
nopath	1	2	6	1	504	00:58:22	3502	00:59:56	3596	00:01:34	94	0.0000
nopath	5	1	3	1	785	00:58:56	3536	00:59:57	3597	00:01:01	61	0.0000
nopath	5	7	3	1	577	00:59:07	3547	01:00:07	3607	00:01:00	60	0.0000	00:01:08
nopath	2	7	13	15	458	00:59:26	3566	01:00:15	3615	00:00:49	49	0.0000
nopath	3	6	12	14	667	00:59:07	3547	01:00:17	3617	00:01:10	70	0.0000
nopath	5	4	5	1	650	00:59:25	3565	01:00:21	3621	00:00:56	56	0.0000
nopath	6	2	5	1	748	00:59:03	3543	01:00:25	3625	00:01:22	82	0.0000
nopath	2	4	12	14	708	00:58:48	3528	01:00:26	3626	00:01:38	98	0.0000
nopath	1	4	12	14	792	00:58:28	3508	01:00:27	3627	00:01:59	119	0.0000
nopath	3	6	10	1	667	00:59:27	3567	01:00:31	3631	00:01:04	64	0.0000
nopath	5	1	12	14	785	00:59:14	3554	01:00:33	3633	00:01:19	79	0.0000
nopath	1	2	12	14	504	00:59:43	3583	01:00:39	3639	00:00:56	56	0.0000
nopath	5	6	13	15	380	00:59:51	3591	01:00:40	3640	00:00:49	49	0.0000
nopath	2	3	5	1	679	00:59:33	3573	01:00:54	3654	00:01:21	81	0.0000
nopath	2	4	3	1	708	00:59:12	3552	01:00:55	3655	00:01:43	103	0.0000
nopath	3	6	3	1	667	00:59:43	3583	01:00:56	3656	00:01:13	73	0.0000
nopath	1	3	12	14	763	00:58:50	3530	01:00:56	3656	00:02:06	126	0.0000
nopath	3	6	9	1	667	00:59:44	3584	01:00:58	3658	00:01:14	74	0.0000
nopath	3	2	9	1	679	00:59:39	3579	01:00:58	3658	00:01:19	79	0.0000
nopath	1	3	3	1	763	00:59:20	3560	01:00:59	3659	00:01:39	99	0.0000
nopath	3	6	10	1	667	00:59:48	3588	01:01:00	3660	00:01:12	72	0.0000	00:01:02
nopath	1	3	5	1	763	00:59:30	3570	01:01:01	3661	00:01:31	91	0.0000
nopath	3	6	9	1	667	00:59:55	3595	01:01:03	3663	00:01:08	68	0.0000
nopath	4	3	5	1	375	01:00:06	3606	01:01:03	3663	00:00:57	57	0.0000
nopath	3	6	5	1	667	01:00:04	3604	01:01:05	3665	00:01:01	61	0.0000
nopath	3	6	3	1	667	01:00:05	3605	01:01:07	3667	00:01:02	62	0.0000
nopath	2	1	3	1	504	01:00:26	3626	01:01:07	3667	00:00:41	41	0.0000
nopath	3	1	3	1	763	00:59:25	3565	01:01:09	3669	00:01:44	104	0.0000
nopath	3	6	12	14	667	01:00:10	3610	01:01:09	3669	00:00:59	59	0.0000
nopath	6	1	13	15	832	00:59:23	3563	01:01:15	3675	00:01:52	112	0.0000
nopath	1	2	9	1	504	01:00:03	3603	01:01:15	3675	00:01:12	72	0.0000
nopath	5	1	5	1	785	00:59:58	3598	01:01:17	3677	00:01:19	79	0.0000
nopath	3	7	5	1	302	01:00:22	3622	01:01:19	3679	00:00:57	57	0.0000
nopath	1	2	3	1	504	01:00:04	3604	01:01:19	3679	00:01:15	75	0.0000
nopath	3	7	3	1	302	01:00:57	3657	01:01:30	3690	00:00:33	33	0.0000
nopath	4	2	7	1	708	00:59:39	3579	01:01:31	3691	00:01:52	112	0.0000
nopath	2	3	12	14	679	01:00:12	3612	01:01:35	3695	00:01:23	83	0.0000
nopath	2	4	12	14	708	01:00:03	3603	01:01:36	3696	00:01:33	93	0.0000
nopath	4	1	9	1	792	00:59:38	3578	01:01:37	3697	00:01:59	119	0.0000
nopath	4	1	3	1	792	00:59:50	3590	01:01:43	3703	00:01:53	113	0.0000
nopath	6	2	12	14	748	01:00:50	3650	01:01:47	3707	00:00:57	57	0.0000
nopath	6	2	5	1	748	01:00:55	3655	01:01:52	3712	00:00:57	57	0.0000
nopath	3	7	5	1	302	01:01:03	3663	01:01:52	3712	00:00:49	49	0.0000
nopath	3	6	6	1	667	01:00:19	3619	01:01:56	3716	00:01:37	97	0.0000
nopath	1	7	5	1	542	01:00:22	3622	01:01:58	3718	00:01:36	96	0.0000
nopath	3	6	5	1	667	01:00:35	3635	01:01:59	3719	00:01:24	84	0.0000
nopath	1	3	2	1	763	00:59:59	3599	01:02:02	3722	00:02:03	123	0.0000	00:01:33
nopath	2	3	12	14	679	01:00:51	3651	01:02:05	3725	00:01:14	74	0.0000
nopath	3	6	3	1	667	01:01:01	3661	01:02:08	3728	00:01:07	67	0.0000
nopath	3	2	13	15	679	01:00:32	3632	01:02:09	3729	00:01:37	97	0.0000
nopath	2	4	5	1	708	01:00:55	3655	01:02:09	3729	00:01:14	74	0.0000
nopath	1	3	3	1	763	01:00:10	3610	01:02:10	3730	00:02:00	120	0.0000
nopath	3	6	6	1	667	01:01:09	3669	01:02:11	3731	00:01:02	62	0.0000
nopath	3	6	12	14	667	01:01:11	3671	01:02:15	3735	00:01:04	64	0.0000
nopath	1	4	3	1	792	01:00:39	3639	01:02:15	3735	00:01:36	96	0.0000
nopath	2	1	12	14	504	01:01:21	3681	01:02:18	3738	00:00:57	57	0.0000
nopath	3	2	9	1	679	01:01:12	3672	01:02:20	3740	00:01:08	68	0.0000
nopath	5	3	8	1	621	01:01:17	3677	01:02:23	3743	00:01:06	66	0.0000
nopath	6	3	9	1	667	01:01:18	3678	01:02:25	3745	00:01:07	67	0.0000
nopath	2	1	9	1	504	01:01:44	3704	01:02:25	3745	00:00:41	41	0.0000
nopath	6	2	5	1	748	01:01:01	3661	01:02:27	3747	00:01:26	86	0.0000
nopath	6	2	6	1	748	01:01:29	3689	01:02:30	3750	00:01:01	61	0.0000
nopath	6	2	6	1	748	01:01:34	3694	01:02:32	3752	00:00:58	58	0.0000
nopath	5	1	12	14	785	01:01:01	3661	01:02:32	3752	00:01:31	91	0.0000
nopath	1	7	3	1	542	01:01:33	3693	01:02:34	3754	00:01:01	61	0.0000
nopath	5	6	9	1	380	01:01:26	3686	01:02:37	3757	00:01:11	71	0.0000
nopath	6	4	12	14	696	01:01:41	3701	01:02:39	3759	00:00:58	58	0.0000
nopath	4	3	9	1	375	01:01:23	3683	01:02:43	3763	00:01:20	80	0.0000
nopath	2	4	3	1	708	01:01:34	3694	01:02:45	3765	00:01:11	71	0.0000
nopath	2	4	3	1	708	01:01:48	3708	01:02:47	3767	00:00:59	59	0.0000
nopath	1	4	9	1	792	01:01:37	3697	01:02:51	3771	00:01:14	74	0.0000
nopath	2	7	10	1	458	01:02:01	3721	01:02:53	3773	00:00:52	52	0.0000
nopath	3	6	6	1	667	01:01:36	3696	01:02:56	3776	00:01:20	80	0.0000
nopath	3	6	12	14	667	01:01:44	3704	01:02:59	3779	00:01:15	75	0.0000
nopath	3	6	10	1	667	01:01:45	3705	01:03:00	3780	00:01:15	75	0.0000	00:01:11
nopath	5	3	12	14	621	01:01:58	3718	01:03:03	3783	00:01:05	65	0.0000
nopath	6	1	8	1	832	01:01:44	3704	01:03:11	3791	00:01:27	87	0.0000
nopath	5	1	3	1	785	01:01:28	3688	01:03:13	3793	00:01:45	105	0.0000
nopath	5	1	12	14	785	01:02:15	3735	01:03:20	3800	00:01:05	65	0.0000
nopath	2	3	5	1	679	01:02:15	3735	01:03:24	3804	00:01:09	69	0.0000
nopath	2	4	12	14	708	01:02:08	3728	01:03:26	3806	00:01:18	78	0.0000
nopath	3	6	3	1	667	01:02:25	3745	01:03:35	3815	00:01:10	70	0.0000
nopath	3	6	3	1	667	01:02:26	3746	01:03:37	3817	00:01:11	71	0.0000
nopath	3	6	5	1	667	01:02:38	3758	01:03:39	3819	00:01:01	61	0.0000
nopath	4	1	3	1	792	01:01:57	3717	01:03:39	3819	00:01:42	102	0.0000
nopath	5	7	10	1	577	01:02:30	3750	01:03:40	3820	00:01:10	70	0.0000
nopath	3	2	10	1	679	01:02:21	3741	01:03:40	3820	00:01:19	79	0.0000
nopath	4	1	9	1	792	01:01:58	3718	01:03:43	3823	00:01:45	105	0.0000
nopath	2	3	9	1	679	01:02:22	3742	01:03:44	3824	00:01:22	82	0.0000
nopath	3	1	10	1	763	01:02:20	3740	01:03:45	3825	00:01:25	85	0.0000
nopath	2	4	12	14	708	01:02:21	3741	01:03:46	3826	00:01:25	85	0.0000
nopath	1	3	12	14	763	01:01:59	3719	01:03:48	3828	00:01:49	109	0.0000
nopath	1	3	12	14	763	01:02:32	3752	01:03:50	3830	00:01:18	78	0.0000
nopath	2	4	12	14	708	01:02:54	3774	01:03:53	3833	00:00:59	59	0.0000
nopath	2	3	6	1	679	01:02:55	3775	01:03:54	3834	00:00:59	59	0.0000
nopath	2	6	12	14	748	01:02:25	3745	01:03:57	3837	00:01:32	92	0.0000
nopath	1	2	5	1	504	01:02:33	3753	01:03:57	3837	00:01:24	84	0.0000
nopath	5	1	13	15	785	01:02:54	3774	01:03:58	3838	00:01:04	64	0.0000
nopath	3	4	3	1	375	01:02:53	3773	01:04:09	3849	00:01:16	76	0.0000	00:00:43
nopath	3	7	3	1	302	01:02:59	3779	01:04:12	3852	00:01:13	73	0.0000
nopath	3	6	3	1	667	01:02:41	3761	01:04:16	3856	00:01:35	95	0.0000
nopath	2	1	9	1	504	01:03:09	3789	01:04:17	3857	00:01:08	68	0.0000
nopath	3	6	6	1	667	01:02:42	3762	01:04:18	3858	00:01:36	96	0.0000
nopath	2	3	12	14	679	01:02:57	3777	01:04:23	3863	00:01:26	86	0.0000
nopath	2	1	5	1	504	01:03:30	3810	01:04:24	3864	00:00:54	54	0.0000
nopath	6	2	3	1	748	01:03:03	3783	01:04:25	3865	00:01:22	82	0.0000
nopath	1	4	12	14	792	01:02:36	3756	01:04:26	3866	00:01:50	110	0.0000
nopath	2	1	9	1	504	01:03:32	3812	01:04:27	3867	00:00:55	55	0.0000
nopath	3	6	9	1	667	01:02:51	3771	01:04:28	3868	00:01:37	97	0.0000
nopath	4	1	3	1	792	01:02:42	3762	01:04:29	3869	00:01:47	107	0.0000
nopath	2	3	12	14	679	01:03:18	3798	01:04:29	3869	00:01:11	71	0.0000
nopath	2	3	5	1	679	01:03:20	3800	01:04:32	3872	00:01:12	72	0.0000
nopath	3	6	5	1	667	01:03:12	3792	01:04:35	3875	00:01:23	83	0.0000
nopath	1	2	10	1	504	01:03:12	3792	01:04:36	3876	00:01:24	84	0.0000
nopath	5	1	5	1	785	01:02:55	3775	01:04:36	3876	00:01:41	101	0.0000
nopath	3	6	10	1	667	01:03:32	3812	01:04:37	3877	00:01:05	65	0.0000
nopath	1	5	13	15	785	01:02:04	3724	01:04:47	3887	00:02:43	163	0.0000
nopath	5	4	9	1	650	01:03:04	3784	01:04:49	3889	00:01:45	105	0.0000
nopath	1	3	5	1	763	01:02:54	3774	01:04:54	3894	00:02:00	120	0.0000
nopath	2	4	8	1	708	01:03:44	3824	01:04:55	3895	00:01:11	71	0.0000
nopath	5	6	3	1	380	01:03:24	3804	01:04:57	3897	00:01:33	93	0.0000
nopath	4	1	5	1	792	01:04:00	3840	01:05:04	3904	00:01:04	64	0.0000	00:01:38
nopath	6	2	2	1	748	01:03:28	3808	01:05:05	3905	00:01:37	97	0.0000
nopath	4	1	9	1	792	01:04:04	3844	01:05:07	3907	00:01:03	63	0.0000
nopath	3	6	13	15	667	01:03:38	3818	01:05:09	3909	00:01:31	91	0.0000
nopath	6	7	13	15	624	01:03:52	3832	01:05:11	3911	00:01:19	79	0.0000
nopath	1	2	12	14	504	01:04:09	3849	01:05:14	3914	00:01:05	65	0.0000
nopath	6	1	12	14	832	01:03:33	3813	01:05:14	3914	00:01:41	101	0.0000
nopath	5	3	12	14	621	01:03:44	3824	01:05:16	3916	00:01:32	92	0.0000
nopath	1	7	10	1	542	01:03:43	3823	01:05:18	3918	00:01:35	95	0.0000
nopath	1	3	10	1	763	01:03:30	3810	01:05:22	3922	00:01:52	112	0.0000
nopath	2	3	5	1	679	01:03:47	3827	01:05:24	3924	00:01:37	97	0.0000
nopath	3	6	10	1	667	01:03:45	3825	01:05:25	3925	00:01:40	100	0.0000
nopath	4	7	12	14	331	01:04:55	3895	01:05:28	3928	00:00:33	33	0.0000
nopath	3	6	7	1	667	01:03:46	3826	01:05:28	3928	00:01:42	102	0.0000
nopath	2	4	10	1	708	01:04:08	3848	01:05:28	3928	00:01:20	80	0.0000
nopath	3	6	3	1	667	01:03:49	3829	01:05:30	3930	00:01:41	101	0.0000
nopath	3	5	5	1	621	01:03:50	3830	01:05:31	3931	00:01:41	101	0.0000
nopath	3	6	3	1	667	01:04:24	3864	01:05:33	3933	00:01:09	69	0.0000
nopath	1	3	5	1	763	01:04:14	3854	01:05:35	3935	00:01:21	81	0.0000
nopath	3	5	12	14	621	01:04:30	3870	01:05:36	3936	00:01:06	66	0.0000
nopath	6	3	12	14	667	01:04:07	3847	01:05:44	3944	00:01:37	97	0.0000
nopath	4	1	5	1	792	01:04:19	3859	01:05:45	3945	00:01:26	86	0.0000
nopath	6	2	12	14	748	01:04:23	3863	01:05:46	3946	00:01:23	83	0.0000
nopath	6	3	13	15	667	01:04:32	3872	01:05:48	3948	00:01:16	76	0.0000
nopath	6	2	12	14	748	01:04:45	3885	01:05:48	3948	00:01:03	63	0.0000
nopath	1	2	9	1	504	01:04:53	3893	01:05:52	3952	00:00:59	59	0.0000
nopath	6	1	13	15	832	01:04:55	3895	01:06:02	3962	00:01:07	67	0.0000	00:01:23
nopath	6	2	12	14	748	01:05:05	3905	01:06:02	3962	00:00:57	57	0.0000
nopath	1	3	9	1	763	01:04:22	3862	01:06:02	3962	00:01:40	100	0.0000
nopath	6	1	12	14	832	01:04:58	3898	01:06:04	3964	00:01:06	66	0.0000
nopath	1	3	9	1	763	01:04:41	3881	01:06:05	3965	00:01:24	84	0.0000
nopath	2	3	5	1	679	01:04:32	3872	01:06:07	3967	00:01:35	95	0.0000
nopath	3	6	12	14	667	01:04:40	3880	01:06:17	3977	00:01:37	97	0.0000
nopath	3	6	3	1	667	01:04:44	3884	01:06:19	3979	00:01:35	95	0.0000
nopath	3	6	5	1	667	01:04:54	3894	01:06:21	3981	00:01:27	87	0.0000
nopath	3	6	12	14	667	01:04:58	3898	01:06:23	3983	00:01:25	85	0.0000
nopath	5	3	9	1	621	01:03:45	3825	01:06:23	3983	00:02:38	158	0.0000
nopath	5	3	10	1	621	01:04:47	3887	01:06:25	3985	00:01:38	98	0.0000
nopath	3	6	10	1	667	01:05:03	3903	01:06:25	3985	00:01:22	82	0.0000
nopath	3	2	12	14	679	01:04:35	3875	01:06:26	3986	00:01:51	111	0.0000
nopath	5	3	7	1	621	01:05:32	3932	01:06:27	3987	00:00:55	55	0.0000
nopath	3	6	5	1	667	01:05:11	3911	01:06:28	3988	00:01:17	77	0.0000
nopath	6	3	5	1	667	01:05:20	3920	01:06:32	3992	00:01:12	72	0.0000
nopath	1	5	3	1	785	01:02:09	3729	01:06:33	3993	00:04:24	264	0.0000
nopath	2	7	5	1	458	01:05:19	3919	01:06:36	3996	00:01:17	77	0.0000
nopath	2	6	9	1	748	01:03:03	3783	01:06:38	3998	00:03:35	215	0.0000
nopath	4	1	6	1	792	01:04:58	3898	01:06:39	3999	00:01:41	101	0.0000
nopath	2	7	5	1	458	01:05:44	3944	01:06:42	4002	00:00:58	58	0.0000
nopath	3	1	12	14	763	01:05:12	3912	01:06:44	4004	00:01:32	92	0.0000
nopath	5	1	5	1	785	01:04:19	3859	01:06:51	4011	00:02:32	152	0.0000
nopath	3	4	3	1	375	01:06:13	3973	01:06:56	4016	00:00:43	43	0.0000
nopath	3	6	2	1	667	01:05:48	3948	01:07:06	4026	00:01:18	78	0.0000	00:01:25
nopath	3	6	5	1	667	01:06:09	3969	01:07:08	4028	00:00:59	59	0.0000
nopath	2	3	2	1	679	01:05:39	3939	01:07:12	4032	00:01:33	93	0.0000
nopath	3	1	12	14	763	01:05:59	3959	01:07:13	4033	00:01:14	74	0.0000
nopath	1	4	10	1	792	01:05:42	3942	01:07:16	4036	00:01:34	94	0.0000
nopath	3	6	8	1	667	01:06:24	3984	01:07:17	4037	00:00:53	53	0.0000
nopath	5	2	7	1	701	01:05:06	3906	01:07:17	4037	00:02:11	131	0.0000
nopath	2	3	6	1	679	01:06:11	3971	01:07:18	4038	00:01:07	67	0.0000
nopath	5	2	10	1	701	01:05:23	3923	01:07:19	4039	00:01:56	116	0.0000
nopath	2	3	3	1	679	01:06:17	3977	01:07:20	4040	00:01:03	63	0.0000
nopath	5	1	3	1	785	01:04:28	3868	01:07:21	4041	00:02:53	173	0.0000
nopath	2	3	3	1	679	01:06:19	3979	01:07:22	4042	00:01:03	63	0.0000
nopath	2	4	3	1	708	01:06:21	3981	01:07:25	4045	00:01:04	64	0.0000
nopath	5	1	5	1	785	01:05:45	3945	01:07:28	4048	00:01:43	103	0.0000
nopath	5	1	12	14	785	01:06:04	3964	01:07:30	4050	00:01:26	86	0.0000
nopath	5	1	10	1	785	01:06:17	3977	01:07:32	4052	00:01:15	75	0.0000
nopath	1	2	9	1	504	01:06:40	4000	01:07:33	4053	00:00:53	53	0.0000
nopath	5	3	9	1	621	01:06:06	3966	01:07:33	4053	00:01:27	87	0.0000
nopath	6	3	5	1	667	01:06:08	3968	01:07:35	4055	00:01:27	87	0.0000
nopath	6	1	3	1	832	01:06:36	3996	01:07:41	4061	00:01:05	65	0.0000
nopath	3	7	12	14	302	01:07:06	4026	01:07:42	4062	00:00:36	36	0.0000
nopath	3	6	12	14	667	01:06:26	3986	01:07:47	4067	00:01:21	81	0.0000
nopath	3	6	12	14	667	01:06:40	4000	01:07:49	4069	00:01:09	69	0.0000
nopath	2	4	5	1	708	01:06:30	3990	01:07:55	4075	00:01:25	85	0.0000
nopath	2	7	9	1	458	01:06:56	4016	01:07:56	4076	00:01:00	60	0.0000
nopath	1	4	9	1	792	01:06:04	3964	01:07:57	4077	00:01:53	113	0.0000
nopath	1	3	3	1	763	01:06:36	3996	01:07:57	4077	00:01:21	81	0.0000
nopath	1	3	12	14	763	01:06:39	3999	01:08:00	4080	00:01:21	81	0.0000	00:01:36
nopath	1	5	10	1	785	01:03:09	3789	01:08:05	4085	00:04:56	296	0.0000
nopath	2	6	9	1	748	01:03:04	3784	01:08:06	4086	00:05:02	302	0.0000
nopath	5	1	13	15	785	01:07:02	4022	01:08:11	4091	00:01:09	69	0.0000
nopath	6	2	12	14	748	01:07:00	4020	01:08:12	4092	00:01:12	72	0.0000
nopath	5	3	12	14	621	01:06:43	4003	01:08:14	4094	00:01:31	91	0.0000
nopath	1	2	10	1	504	01:07:27	4047	01:08:16	4096	00:00:49	49	0.0000
nopath	5	3	3	1	621	01:06:52	4012	01:08:17	4097	00:01:25	85	0.0000
nopath	3	7	9	1	302	01:07:18	4038	01:08:18	4098	00:01:00	60	0.0000
nopath	2	4	5	1	708	01:06:59	4019	01:08:25	4105	00:01:26	86	0.0000
nopath	4	2	12	14	708	01:07:12	4032	01:08:26	4106	00:01:14	74	0.0000
nopath	2	4	5	1	708	01:07:12	4032	01:08:27	4107	00:01:15	75	0.0000
nopath	2	3	5	1	679	01:07:15	4035	01:08:27	4107	00:01:12	72	0.0000
nopath	2	4	12	14	708	01:07:25	4045	01:08:31	4111	00:01:06	66	0.0000
nopath	4	7	12	14	331	01:07:57	4077	01:08:32	4112	00:00:35	35	0.0000
nopath	1	3	3	1	763	01:07:12	4032	01:08:32	4112	00:01:20	80	0.0000
nopath	4	7	9	1	331	01:07:59	4079	01:08:35	4115	00:00:36	36	0.0000
nopath	1	4	10	1	792	01:07:14	4034	01:08:35	4115	00:01:21	81	0.0000
nopath	6	3	12	14	667	01:06:52	4012	01:08:44	4124	00:01:52	112	0.0000
nopath	3	6	9	1	667	01:07:17	4037	01:08:46	4126	00:01:29	89	0.0000
nopath	5	3	12	14	621	01:07:59	4079	01:08:50	4130	00:00:51	51	0.0000
nopath	6	1	13	15	832	01:07:26	4046	01:08:51	4131	00:01:25	85	0.0000
nopath	5	2	3	1	701	01:07:54	4074	01:08:52	4132	00:00:58	58	0.0000
nopath	1	5	12	14	785	01:05:25	3925	01:08:55	4135	00:03:30	210	0.0000
nopath	1	2	3	1	504	01:07:50	4070	01:08:55	4135	00:01:05	65	0.0000
nopath	5	1	9	1	785	01:07:53	4073	01:08:55	4135	00:01:02	62	0.0000
nopath	1	5	12	14	785	01:06:26	3986	01:08:58	4138	00:02:32	152	0.0000
nopath	2	3	6	1	679	01:07:36	4056	01:09:02	4142	00:01:26	86	0.0000	00:01:17
nopath	3	6	7	1	667	01:08:05	4085	01:09:06	4146	00:01:01	61	0.0000
nopath	2	3	13	15	679	01:07:48	4068	01:09:06	4146	00:01:18	78	0.0000
nopath	3	6	5	1	667	01:08:09	4089	01:09:07	4147	00:00:58	58	0.0000
nopath	4	2	13	15	708	01:07:39	4059	01:09:09	4149	00:01:30	90	0.0000
nopath	6	5	5	1	380	01:08:23	4103	01:09:09	4149	00:00:46	46	0.0000
nopath	1	2	3	1	504	01:08:05	4085	01:09:21	4161	00:01:16	76	0.0000
nopath	6	1	12	14	832	01:07:27	4047	01:09:22	4162	00:01:55	115	0.0000
nopath	1	2	3	1	504	01:08:20	4100	01:09:26	4166	00:01:06	66	0.0000
nopath	1	4	12	14	792	01:08:01	4081	01:09:26	4166	00:01:25	85	0.0000
nopath	1	2	9	1	504	01:08:24	4104	01:09:29	4169	00:01:05	65	0.0000
nopath	3	7	2	1	302	01:09:00	4140	01:09:41	4181	00:00:41	41	0.0000
nopath	3	4	6	1	375	01:09:01	4141	01:09:44	4184	00:00:43	43	0.0000
nopath	4	1	3	1	792	01:07:49	4069	01:09:53	4193	00:02:04	124	0.0000
nopath	2	4	6	1	708	01:08:11	4091	01:09:55	4195	00:01:44	104	0.0000
nopath	6	2	5	1	748	01:08:40	4120	01:09:55	4195	00:01:15	75	0.0000
nopath	2	5	9	1	701	01:08:15	4095	01:09:55	4195	00:01:40	100	0.0000
nopath	2	6	5	1	748	01:07:43	4063	01:09:56	4196	00:02:13	133	0.0000
nopath	6	2	12	14	748	01:08:55	4135	01:09:57	4197	00:01:02	62	0.0000
nopath	3	6	12	14	667	01:09:07	4147	01:10:05	4205	00:00:58	58	0.0000	00:01:06
nopath	3	5	12	14	621	01:09:12	4152	01:10:07	4207	00:00:55	55	0.0000
nopath	5	1	9	1	785	01:08:36	4116	01:10:07	4207	00:01:31	91	0.0000
nopath	1	2	9	1	504	01:08:35	4115	01:10:11	4211	00:01:36	96	0.0000
nopath	5	1	12	14	785	01:08:56	4136	01:10:11	4211	00:01:15	75	0.0000
nopath	3	4	9	1	375	01:09:29	4169	01:10:11	4211	00:00:42	42	0.0000
nopath	1	2	9	1	504	01:08:48	4128	01:10:17	4217	00:01:29	89	0.0000
nopath	3	4	12	14	375	01:09:45	4185	01:10:18	4218	00:00:33	33	0.0000
nopath	5	4	12	14	650	01:08:58	4138	01:10:20	4220	00:01:22	82	0.0000
nopath	2	3	9	1	679	01:08:42	4122	01:10:22	4222	00:01:40	100	0.0000
nopath	2	4	12	14	708	01:08:54	4134	01:10:26	4226	00:01:32	92	0.0000
nopath	2	3	5	1	679	01:08:59	4139	01:10:27	4227	00:01:28	88	0.0000
nopath	3	2	13	15	679	01:08:34	4114	01:10:29	4229	00:01:55	115	0.0000
nopath	2	4	13	15	708	01:09:07	4147	01:10:33	4233	00:01:26	86	0.0000
nopath	1	3	5	1	763	01:08:33	4113	01:10:34	4234	00:02:01	121	0.0000
nopath	3	6	8	1	667	01:09:21	4161	01:10:36	4236	00:01:15	75	0.0000
nopath	1	4	8	1	792	01:08:46	4126	01:10:37	4237	00:01:51	111	0.0000
nopath	6	2	9	1	748	01:09:26	4166	01:10:37	4237	00:01:11	71	0.0000
nopath	3	6	3	1	667	01:09:28	4168	01:10:38	4238	00:01:10	70	0.0000
nopath	1	4	9	1	792	01:08:57	4137	01:10:39	4239	00:01:42	102	0.0000
nopath	6	1	9	1	832	01:09:16	4156	01:10:41	4241	00:01:25	85	0.0000
nopath	5	2	9	1	701	01:09:29	4169	01:10:42	4242	00:01:13	73	0.0000
nopath	2	3	9	1	679	01:09:25	4165	01:10:46	4246	00:01:21	81	0.0000
nopath	5	2	5	1	701	01:09:51	4191	01:10:47	4247	00:00:56	56	0.0000
nopath	2	3	3	1	679	01:09:38	4178	01:10:48	4248	00:01:10	70	0.0000
nopath	1	2	6	1	504	01:09:21	4161	01:10:51	4251	00:01:30	90	0.0000
nopath	2	3	3	1	679	01:09:47	4187	01:10:51	4251	00:01:04	64	0.0000
nopath	1	2	12	14	504	01:09:24	4164	01:10:55	4255	00:01:31	91	0.0000
nopath	3	7	3	1	302	01:10:02	4202	01:11:07	4267	00:01:05	65	0.0000	00:00:44
nopath	4	2	3	1	708	01:09:49	4189	01:11:12	4272	00:01:23	83	0.0000
nopath	4	2	3	1	708	01:10:13	4213	01:11:14	4274	00:01:01	61	0.0000
nopath	3	1	2	1	763	01:08:47	4127	01:11:14	4274	00:02:27	147	0.0000
nopath	4	6	13	15	696	01:10:15	4215	01:11:16	4276	00:01:01	61	0.0000
nopath	3	1	3	1	763	01:09:15	4155	01:11:18	4278	00:02:03	123	0.0000
nopath	5	4	12	14	650	01:09:26	4166	01:11:20	4280	00:01:54	114	0.0000
nopath	4	7	5	1	331	01:10:44	4244	01:11:25	4285	00:00:41	41	0.0000
nopath	1	3	13	15	763	01:09:08	4148	01:11:25	4285	00:02:17	137	0.0000
nopath	1	4	3	1	792	01:09:27	4167	01:11:26	4286	00:01:59	119	0.0000
nopath	3	6	3	1	667	01:10:22	4222	01:11:29	4289	00:01:07	67	0.0000
nopath	5	3	12	14	621	01:09:59	4199	01:11:34	4294	00:01:35	95	0.0000
nopath	6	7	10	1	624	01:10:43	4243	01:11:41	4301	00:00:58	58	0.0000
nopath	3	7	3	1	302	01:10:59	4259	01:11:45	4305	00:00:46	46	0.0000
nopath	2	1	3	1	504	01:11:05	4265	01:11:52	4312	00:00:47	47	0.0000
nopath	1	3	3	1	763	01:09:40	4180	01:11:52	4312	00:02:12	132	0.0000
nopath	2	1	6	1	504	01:11:09	4269	01:11:55	4315	00:00:46	46	0.0000
nopath	1	4	5	1	792	01:09:45	4185	01:11:56	4316	00:02:11	131	0.0000
nopath	3	6	3	1	667	01:10:30	4230	01:11:56	4316	00:01:26	86	0.0000
nopath	2	3	3	1	679	01:10:50	4250	01:11:57	4317	00:01:07	67	0.0000
nopath	3	6	6	1	667	01:10:41	4241	01:11:58	4318	00:01:17	77	0.0000
nopath	2	3	10	1	679	01:10:58	4258	01:12:00	4320	00:01:02	62	0.0000	00:01:16
nopath	5	2	3	1	701	01:10:53	4253	01:12:00	4320	00:01:07	67	0.0000
nopath	3	6	10	1	667	01:10:45	4245	01:12:00	4320	00:01:15	75	0.0000
nopath	5	1	3	1	785	01:10:55	4255	01:12:08	4328	00:01:13	73	0.0000
nopath	5	1	5	1	785	01:10:56	4256	01:12:10	4330	00:01:14	74	0.0000
nopath	5	1	12	14	785	01:11:05	4265	01:12:12	4332	00:01:07	67	0.0000
nopath	3	4	10	1	375	01:11:26	4286	01:12:24	4344	00:00:58	58	0.0000
nopath	6	3	6	1	667	01:11:34	4294	01:12:24	4344	00:00:50	50	0.0000
nopath	1	3	5	1	763	01:09:47	4187	01:12:32	4352	00:02:45	165	0.0000
nopath	2	4	13	15	708	01:11:28	4288	01:12:40	4360	00:01:12	72	0.0000
nopath	5	1	3	1	785	01:11:12	4272	01:12:41	4361	00:01:29	89	0.0000
nopath	2	4	12	14	708	01:11:37	4297	01:12:42	4362	00:01:05	65	0.0000
nopath	6	1	3	1	832	01:11:25	4285	01:12:43	4363	00:01:18	78	0.0000
nopath	2	3	5	1	679	01:11:46	4306	01:12:43	4363	00:00:57	57	0.0000
nopath	1	2	12	14	504	01:10:12	4212	01:12:45	4365	00:02:33	153	0.0000
nopath	6	1	5	1	832	01:11:32	4292	01:12:45	4365	00:01:13	73	0.0000
nopath	2	3	10	1	679	01:11:49	4309	01:12:45	4365	00:00:56	56	0.0000
nopath	3	6	12	14	667	01:11:19	4279	01:12:47	4367	00:01:28	88	0.0000
nopath	3	6	9	1	667	01:11:20	4280	01:12:49	4369	00:01:29	89	0.0000
nopath	3	6	10	1	667	01:11:25	4285	01:12:52	4372	00:01:27	87	0.0000
nopath	3	6	8	1	667	01:11:28	4288	01:12:54	4374	00:01:26	86	0.0000
nopath	1	7	12	14	542	01:10:50	4250	01:12:55	4375	00:02:05	125	0.0000
nopath	3	6	12	14	667	01:11:38	4298	01:12:56	4376	00:01:18	78	0.0000
nopath	5	3	13	15	621	01:11:47	4307	01:12:56	4376	00:01:09	69	0.0000
nopath	5	4	3	1	650	01:12:00	4320	01:13:03	4383	00:01:03	63	0.0000	00:01:21
nopath	4	1	12	14	792	01:11:51	4311	01:13:11	4391	00:01:20	80	0.0000
nopath	1	3	9	1	763	01:10:19	4219	01:13:12	4392	00:02:53	173	0.0000
nopath	4	1	5	1	792	01:12:07	4327	01:13:14	4394	00:01:07	67	0.0000
nopath	2	4	3	1	708	01:12:07	4327	01:13:18	4398	00:01:11	71	0.0000
nopath	2	3	3	1	679	01:12:17	4337	01:13:19	4399	00:01:02	62	0.0000
nopath	1	2	12	14	504	01:12:27	4347	01:13:28	4408	00:01:01	61	0.0000
nopath	5	3	3	1	621	01:12:41	4361	01:13:33	4413	00:00:52	52	0.0000
nopath	3	2	5	1	679	01:12:12	4332	01:13:35	4415	00:01:23	83	0.0000
nopath	3	6	10	1	667	01:11:54	4314	01:13:36	4416	00:01:42	102	0.0000
nopath	3	7	5	1	302	01:12:31	4351	01:13:37	4417	00:01:06	66	0.0000
nopath	3	2	13	15	679	01:12:19	4339	01:13:39	4419	00:01:20	80	0.0000
nopath	3	5	13	15	621	01:12:00	4320	01:13:40	4420	00:01:40	100	0.0000
nopath	3	5	9	1	621	01:12:17	4337	01:13:42	4422	00:01:25	85	0.0000
nopath	2	7	3	1	458	01:12:42	4362	01:13:44	4424	00:01:02	62	0.0000
nopath	1	3	5	1	763	01:11:43	4303	01:13:52	4432	00:02:09	129	0.0000
nopath	1	3	6	1	763	01:11:51	4311	01:13:55	4435	00:02:04	124	0.0000
nopath	1	3	5	1	763	01:12:10	4330	01:13:57	4437	00:01:47	107	0.0000
nopath	3	6	6	1	667	01:12:39	4359	01:13:59	4439	00:01:20	80	0.0000
nopath	2	4	3	1	708	01:12:43	4363	01:14:01	4441	00:01:18	78	0.0000	00:01:18
nopath	2	3	12	14	679	01:12:58	4378	01:14:02	4442	00:01:04	64	0.0000
nopath	3	6	13	15	667	01:13:12	4392	01:14:04	4444	00:00:52	52	0.0000
nopath	3	5	3	1	621	01:13:16	4396	01:14:06	4446	00:00:50	50	0.0000
nopath	2	5	9	1	701	01:13:09	4389	01:14:16	4456	00:01:07	67	0.0000
nopath	2	6	12	14	748	01:10:23	4223	01:14:17	4457	00:03:54	234	0.0000
nopath	2	3	5	1	679	01:13:15	4395	01:14:22	4462	00:01:07	67	0.0000
nopath	1	3	5	1	763	01:13:06	4386	01:14:25	4465	00:01:19	79	0.0000
nopath	4	1	12	14	792	01:13:24	4404	01:14:35	4475	00:01:11	71	0.0000
nopath	3	6	3	1	667	01:13:33	4413	01:14:36	4476	00:01:03	63	0.0000
nopath	3	6	3	1	667	01:13:35	4415	01:14:37	4477	00:01:02	62	0.0000
nopath	1	3	9	1	763	01:13:10	4390	01:14:42	4482	00:01:32	92	0.0000
nopath	2	3	6	1	679	01:13:25	4405	01:14:44	4484	00:01:19	79	0.0000
nopath	4	7	3	1	331	01:14:16	4456	01:14:47	4487	00:00:31	31	0.0000
nopath	2	3	2	1	679	01:13:53	4433	01:14:48	4488	00:00:55	55	0.0000
nopath	1	4	9	1	792	01:13:43	4423	01:14:56	4496	00:01:13	73	0.0000
nopath	3	6	13	15	667	01:13:59	4439	01:15:10	4510	00:01:11	71	0.0000	00:01:16
nopath	3	6	3	1	667	01:14:02	4442	01:15:11	4511	00:01:09	69	0.0000
nopath	1	3	5	1	763	01:14:03	4443	01:15:12	4512	00:01:09	69	0.0000
nopath	2	3	5	1	679	01:14:12	4452	01:15:17	4517	00:01:05	65	0.0000
nopath	2	3	9	1	679	01:14:22	4462	01:15:20	4520	00:00:58	58	0.0000
nopath	6	1	5	1	832	01:13:46	4426	01:15:21	4521	00:01:35	95	0.0000
nopath	5	1	3	1	785	01:13:00	4380	01:15:26	4526	00:02:26	146	0.0000
nopath	2	4	9	1	708	01:14:34	4474	01:15:26	4526	00:00:52	52	0.0000
nopath	5	1	3	1	785	01:14:07	4447	01:15:30	4530	00:01:23	83	0.0000
nopath	3	2	3	1	679	01:14:17	4457	01:15:35	4535	00:01:18	78	0.0000
nopath	1	4	5	1	792	01:14:27	4467	01:15:36	4536	00:01:09	69	0.0000
nopath	3	6	3	1	667	01:14:18	4458	01:15:46	4546	00:01:28	88	0.0000
nopath	2	1	13	15	504	01:14:46	4486	01:15:48	4548	00:01:02	62	0.0000
nopath	4	1	9	1	792	01:14:26	4466	01:15:50	4550	00:01:24	84	0.0000
nopath	6	1	12	14	832	01:14:18	4458	01:15:52	4552	00:01:34	94	0.0000
nopath	6	1	3	1	832	01:14:40	4480	01:15:54	4554	00:01:14	74	0.0000
nopath	5	1	2	1	785	01:14:56	4496	01:15:58	4558	00:01:02	62	0.0000
nopath	1	3	9	1	763	01:14:41	4481	01:16:02	4562	00:01:21	81	0.0000	00:01:54
nopath	3	6	3	1	667	01:14:29	4469	01:16:05	4565	00:01:36	96	0.0000
nopath	3	5	5	1	621	01:14:33	4473	01:16:07	4567	00:01:34	94	0.0000
nopath	1	4	13	15	792	01:14:50	4490	01:16:10	4570	00:01:20	80	0.0000
nopath	3	6	9	1	667	01:15:05	4505	01:16:10	4570	00:01:05	65	0.0000
nopath	3	5	3	1	621	01:15:11	4511	01:16:12	4572	00:01:01	61	0.0000
nopath	6	5	10	1	380	01:15:31	4531	01:16:14	4574	00:00:43	43	0.0000
nopath	6	2	3	1	748	01:14:54	4494	01:16:15	4575	00:01:21	81	0.0000
nopath	1	2	6	1	504	01:15:35	4535	01:16:23	4583	00:00:48	48	0.0000
nopath	6	1	12	14	832	01:15:13	4513	01:16:23	4583	00:01:10	70	0.0000
nopath	2	3	10	1	679	01:14:49	4489	01:16:25	4585	00:01:36	96	0.0000
nopath	1	2	9	1	504	01:15:40	4540	01:16:28	4588	00:00:48	48	0.0000
nopath	5	3	9	1	621	01:15:24	4524	01:16:43	4603	00:01:19	79	0.0000
nopath	3	6	9	1	667	01:15:53	4553	01:16:58	4618	00:01:05	65	0.0000
nopath	3	2	12	14	679	01:15:42	4542	01:16:59	4619	00:01:17	77	0.0000
nopath	2	3	5	1	679	01:15:19	4519	01:17:02	4622	00:01:43	103	0.0000	00:01:09
nopath	5	2	5	1	701	01:15:43	4543	01:17:05	4625	00:01:22	82	0.0000
nopath	2	3	13	15	679	01:16:09	4569	01:17:09	4629	00:01:00	60	0.0000
nopath	6	2	3	1	748	01:15:54	4554	01:17:11	4631	00:01:17	77	0.0000
nopath	2	4	10	1	708	01:16:16	4576	01:17:11	4631	00:00:55	55	0.0000
nopath	5	1	13	15	785	01:16:03	4563	01:17:13	4633	00:01:10	70	0.0000
nopath	1	2	3	1	504	01:16:09	4569	01:17:14	4634	00:01:05	65	0.0000
nopath	3	6	13	15	667	01:16:20	4580	01:17:30	4650	00:01:10	70	0.0000
nopath	3	6	12	14	667	01:16:25	4585	01:17:31	4651	00:01:06	66	0.0000
nopath	5	7	13	15	577	01:16:32	4592	01:17:33	4653	00:01:01	61	0.0000
nopath	1	3	5	1	763	01:16:10	4570	01:17:42	4662	00:01:32	92	0.0000
nopath	3	6	9	1	667	01:16:51	4611	01:17:44	4664	00:00:53	53	0.0000
nopath	2	3	12	14	679	01:16:48	4608	01:17:48	4668	00:01:00	60	0.0000
nopath	6	2	12	14	748	01:16:39	4599	01:17:50	4670	00:01:11	71	0.0000
nopath	2	3	6	1	679	01:16:53	4613	01:17:50	4670	00:00:57	57	0.0000
nopath	5	1	9	1	785	01:16:44	4604	01:17:51	4671	00:01:07	67	0.0000
nopath	2	3	12	14	679	01:16:58	4618	01:17:53	4673	00:00:55	55	0.0000
nopath	1	2	9	1	504	01:16:56	4616	01:17:53	4673	00:00:57	57	0.0000
nopath	3	2	9	1	679	01:17:00	4620	01:18:05	4685	00:01:05	65	0.0000	00:01:19
nopath	4	2	12	14	708	01:17:09	4629	01:18:08	4688	00:00:59	59	0.0000
nopath	4	6	12	14	696	01:17:14	4634	01:18:10	4690	00:00:56	56	0.0000
nopath	3	6	3	1	667	01:17:12	4632	01:18:26	4706	00:01:14	74	0.0000
nopath	6	1	13	15	832	01:17:07	4627	01:18:45	4725	00:01:38	98	0.0000
nopath	1	2	5	1	504	01:18:06	4686	01:18:50	4730	00:00:44	44	0.0000
nopath	3	2	13	15	679	01:17:27	4647	01:18:59	4739	00:01:32	92	0.0000
nopath	4	2	5	1	708	01:17:34	4654	01:19:01	4741	00:01:27	87	0.0000	00:01:20
nopath	5	4	13	15	650	01:17:57	4677	01:19:03	4743	00:01:06	66	0.0000
nopath	1	3	3	1	763	01:17:57	4677	01:19:05	4745	00:01:08	68	0.0000
nopath	2	4	12	14	708	01:17:47	4667	01:19:06	4746	00:01:19	79	0.0000
nopath	3	6	9	1	667	01:18:16	4696	01:19:07	4747	00:00:51	51	0.0000
nopath	2	1	5	1	504	01:18:25	4705	01:19:11	4751	00:00:46	46	0.0000
nopath	5	3	12	14	621	01:18:04	4684	01:19:14	4754	00:01:10	70	0.0000
nopath	2	4	9	1	708	01:18:13	4693	01:19:25	4765	00:01:12	72	0.0000
nopath	2	3	9	1	679	01:18:33	4713	01:19:27	4767	00:00:54	54	0.0000
nopath	3	6	3	1	667	01:18:31	4711	01:19:46	4786	00:01:15	75	0.0000
nopath	3	6	10	1	667	01:18:49	4729	01:19:48	4788	00:00:59	59	0.0000
nopath	5	3	12	14	621	01:18:45	4725	01:19:54	4794	00:01:09	69	0.0000
nopath	5	1	9	1	785	01:16:53	4613	01:20:01	4801	00:03:08	188	0.0000	00:01:32
nopath	1	2	12	14	504	01:18:49	4729	01:20:02	4802	00:01:13	73	0.0000
nopath	2	5	9	1	701	01:18:43	4723	01:20:03	4803	00:01:20	80	0.0000
nopath	2	6	9	1	748	01:19:01	4741	01:20:07	4807	00:01:06	66	0.0000
nopath	2	6	6	1	748	01:19:02	4742	01:20:12	4812	00:01:10	70	0.0000
nopath	2	4	6	1	708	01:18:58	4738	01:20:15	4815	00:01:17	77	0.0000
nopath	3	6	5	1	667	01:19:14	4754	01:20:26	4826	00:01:12	72	0.0000
nopath	3	6	9	1	667	01:19:33	4773	01:20:28	4828	00:00:55	55	0.0000
nopath	3	6	3	1	667	01:19:39	4779	01:20:31	4831	00:00:52	52	0.0000
nopath	6	2	3	1	748	01:19:23	4763	01:20:35	4835	00:01:12	72	0.0000
nopath	1	4	12	14	792	01:19:24	4764	01:20:36	4836	00:01:12	72	0.0000
nopath	2	4	3	1	708	01:19:32	4772	01:20:38	4838	00:01:06	66	0.0000
nopath	2	4	12	14	708	01:19:51	4791	01:20:45	4845	00:00:54	54	0.0000
nopath	4	1	9	1	792	01:19:51	4791	01:21:07	4867	00:01:16	76	0.0000	00:01:23
nopath	1	3	10	1	763	01:19:55	4795	01:21:12	4872	00:01:17	77	0.0000
nopath	3	6	5	1	667	01:20:08	4808	01:21:16	4876	00:01:08	68	0.0000
nopath	3	6	5	1	667	01:20:19	4819	01:21:18	4878	00:00:59	59	0.0000
nopath	2	4	12	14	708	01:20:19	4819	01:21:18	4878	00:00:59	59	0.0000
nopath	5	1	3	1	785	01:20:25	4825	01:21:25	4885	00:01:00	60	0.0000
nopath	6	3	5	1	667	01:20:18	4818	01:21:32	4892	00:01:14	74	0.0000
nopath	1	4	10	1	792	01:20:33	4833	01:21:55	4915	00:01:22	82	0.0000
nopath	3	6	5	1	667	01:20:53	4853	01:21:56	4916	00:01:03	63	0.0000
nopath	6	2	12	14	748	01:20:38	4838	01:21:56	4916	00:01:18	78	0.0000
nopath	2	3	5	1	679	01:20:43	4843	01:21:57	4917	00:01:14	74	0.0000
nopath	3	6	13	15	667	01:21:03	4863	01:21:59	4919	00:00:56	56	0.0000
nopath	2	4	12	14	708	01:20:58	4858	01:22:00	4920	00:01:02	62	0.0000	00:01:04
nopath	6	1	3	1	832	01:20:45	4845	01:22:04	4924	00:01:19	79	0.0000
nopath	5	1	5	1	785	01:20:50	4850	01:22:07	4927	00:01:17	77	0.0000
nopath	3	4	12	14	375	01:21:35	4895	01:22:18	4938	00:00:43	43	0.0000
nopath	6	1	12	14	832	01:21:10	4870	01:22:26	4946	00:01:16	76	0.0000
nopath	3	7	3	1	302	01:21:50	4910	01:22:26	4946	00:00:36	36	0.0000
nopath	2	3	5	1	679	01:21:18	4878	01:22:32	4952	00:01:14	74	0.0000
nopath	1	3	3	1	763	01:21:13	4873	01:22:35	4955	00:01:22	82	0.0000
nopath	6	7	9	1	624	01:21:45	4905	01:22:47	4967	00:01:02	62	0.0000
nopath	2	3	9	1	679	01:21:43	4903	01:22:55	4975	00:01:12	72	0.0000
nopath	3	6	3	1	667	01:21:20	4880	01:22:56	4976	00:01:36	96	0.0000
nopath	3	6	6	1	667	01:21:37	4897	01:22:58	4978	00:01:21	81	0.0000
nopath	2	3	12	14	679	01:21:56	4916	01:23:00	4980	00:01:04	64	0.0000	00:01:03
nopath	1	7	12	14	542	01:22:10	4930	01:23:04	4984	00:00:54	54	0.0000
nopath	5	1	10	1	785	01:21:24	4884	01:23:06	4986	00:01:42	102	0.0000
nopath	5	3	3	1	621	01:21:51	4911	01:23:13	4993	00:01:22	82	0.0000
nopath	1	3	5	1	763	01:22:23	4943	01:23:22	5002	00:00:59	59	0.0000
nopath	1	5	12	14	785	01:21:45	4905	01:23:35	5015	00:01:50	110	0.0000
nopath	6	2	10	1	748	01:22:01	4921	01:23:35	5015	00:01:34	94	0.0000
nopath	2	4	5	1	708	01:22:36	4956	01:23:36	5016	00:01:00	60	0.0000
nopath	3	6	5	1	667	01:22:39	4959	01:23:46	5026	00:01:07	67	0.0000
nopath	2	3	10	1	679	01:22:43	4963	01:23:52	5032	00:01:09	69	0.0000
nopath	2	3	12	14	679	01:22:51	4971	01:23:56	5036	00:01:05	65	0.0000
nopath	1	3	7	1	763	01:22:39	4959	01:23:59	5039	00:01:20	80	0.0000
nopath	1	3	5	1	763	01:22:51	4971	01:24:01	5041	00:01:10	70	0.0000	00:01:15
nopath	2	3	3	1	679	01:23:09	4989	01:24:21	5061	00:01:12	72	0.0000
nopath	2	3	12	14	679	01:23:13	4993	01:24:25	5065	00:01:12	72	0.0000
nopath	5	1	5	1	785	01:22:52	4972	01:24:26	5066	00:01:34	94	0.0000
nopath	4	1	5	1	792	01:23:17	4997	01:24:45	5085	00:01:28	88	0.0000
nopath	2	3	12	14	679	01:23:20	5000	01:24:53	5093	00:01:33	93	0.0000
nopath	3	6	10	1	667	01:23:30	5010	01:24:56	5096	00:01:26	86	0.0000
nopath	1	4	10	1	792	01:23:18	4998	01:24:56	5096	00:01:38	98	0.0000
nopath	1	3	12	14	763	01:23:43	5023	01:24:57	5097	00:01:14	74	0.0000
nopath	3	6	7	1	667	01:24:01	5041	01:24:58	5098	00:00:57	57	0.0000
nopath	2	3	3	1	679	01:23:52	5032	01:24:59	5099	00:01:07	67	0.0000
nopath	3	5	3	1	621	01:24:07	5047	01:25:00	5100	00:00:53	53	0.0000	00:01:08
nopath	3	6	7	1	667	01:24:09	5049	01:25:03	5103	00:00:54	54	0.0000
nopath	1	2	3	1	504	01:23:53	5033	01:25:06	5106	00:01:13	73	0.0000
nopath	5	1	2	1	785	01:23:57	5037	01:25:06	5106	00:01:09	69	0.0000
nopath	6	3	5	1	667	01:24:09	5049	01:25:13	5113	00:01:04	64	0.0000
nopath	1	7	8	1	542	01:24:09	5049	01:25:14	5114	00:01:05	65	0.0000
nopath	2	1	5	1	504	01:24:36	5076	01:25:27	5127	00:00:51	51	0.0000
nopath	6	2	3	1	748	01:24:19	5059	01:25:35	5135	00:01:16	76	0.0000
nopath	3	6	3	1	667	01:24:30	5070	01:25:36	5136	00:01:06	66	0.0000
nopath	3	6	2	1	667	01:24:50	5090	01:25:40	5140	00:00:50	50	0.0000
nopath	3	6	12	14	667	01:25:05	5105	01:26:07	5167	00:01:02	62	0.0000	00:01:06
nopath	3	6	10	1	667	01:25:12	5112	01:26:09	5169	00:00:57	57	0.0000
nopath	2	3	13	15	679	01:25:06	5106	01:26:11	5171	00:01:05	65	0.0000
nopath	2	3	9	1	679	01:25:19	5119	01:26:13	5173	00:00:54	54	0.0000
nopath	4	1	13	15	792	01:24:46	5086	01:26:14	5174	00:01:28	88	0.0000
nopath	2	3	12	14	679	01:25:20	5120	01:26:18	5178	00:00:58	58	0.0000
nopath	6	1	3	1	832	01:24:39	5079	01:26:21	5181	00:01:42	102	0.0000
nopath	2	3	9	1	679	01:25:29	5129	01:26:22	5182	00:00:53	53	0.0000
nopath	1	3	13	15	763	01:25:30	5130	01:26:45	5205	00:01:15	75	0.0000
nopath	4	1	12	14	792	01:25:02	5102	01:26:46	5206	00:01:44	104	0.0000
nopath	3	6	5	1	667	01:26:00	5160	01:26:55	5215	00:00:55	55	0.0000
nopath	5	1	6	1	785	01:25:53	5153	01:27:01	5221	00:01:08	68	0.0000	00:01:18
nopath	6	7	3	1	624	01:25:48	5148	01:27:09	5229	00:01:21	81	0.0000
nopath	2	4	9	1	708	01:25:44	5144	01:27:15	5235	00:01:31	91	0.0000
nopath	4	1	12	14	792	01:26:05	5165	01:27:26	5246	00:01:21	81	0.0000
nopath	5	3	3	1	621	01:26:37	5197	01:27:34	5254	00:00:57	57	0.0000
nopath	3	6	13	15	667	01:26:46	5206	01:27:49	5269	00:01:03	63	0.0000
nopath	3	6	3	1	667	01:27:02	5222	01:27:53	5273	00:00:51	51	0.0000
nopath	2	3	3	1	679	01:26:56	5216	01:27:55	5275	00:00:59	59	0.0000
nopath	1	4	10	1	792	01:26:07	5167	01:27:55	5275	00:01:48	108	0.0000
nopath	1	2	5	1	504	01:27:08	5228	01:27:56	5276	00:00:48	48	0.0000
nopath	5	1	5	1	785	01:26:56	5216	01:27:56	5276	00:01:00	60	0.0000
nopath	6	3	13	15	667	01:27:13	5233	01:28:16	5296	00:01:03	63	0.0000	00:01:13
nopath	3	1	12	14	763	01:26:54	5214	01:28:20	5300	00:01:26	86	0.0000
nopath	2	3	6	1	679	01:27:29	5249	01:28:26	5306	00:00:57	57	0.0000
nopath	6	2	12	14	748	01:26:51	5211	01:28:26	5306	00:01:35	95	0.0000
nopath	2	4	12	14	708	01:27:31	5251	01:28:29	5309	00:00:58	58	0.0000
nopath	2	4	3	1	708	01:27:32	5252	01:28:31	5311	00:00:59	59	0.0000
nopath	2	3	9	1	679	01:27:33	5253	01:28:32	5312	00:00:59	59	0.0000
nopath	6	1	13	15	832	01:27:03	5223	01:28:36	5316	00:01:33	93	0.0000
nopath	1	2	5	1	504	01:27:24	5244	01:28:39	5319	00:01:15	75	0.0000
nopath	5	1	3	1	785	01:27:34	5254	01:28:39	5319	00:01:05	65	0.0000
nopath	5	3	9	1	621	01:27:31	5251	01:28:43	5323	00:01:12	72	0.0000
nopath	2	1	3	1	504	01:27:51	5271	01:28:57	5337	00:01:06	66	0.0000
nopath	3	6	13	15	667	01:27:56	5276	01:29:09	5349	00:01:13	73	0.0000	00:00:59
nopath	3	6	3	1	667	01:28:02	5282	01:29:11	5351	00:01:09	69	0.0000
nopath	2	3	9	1	679	01:27:57	5277	01:29:12	5352	00:01:15	75	0.0000
nopath	3	5	3	1	621	01:28:17	5297	01:29:13	5353	00:00:56	56	0.0000
nopath	1	2	10	1	504	01:28:07	5287	01:29:15	5355	00:01:08	68	0.0000
nopath	2	3	3	1	679	01:28:21	5301	01:29:16	5356	00:00:55	55	0.0000
nopath	3	6	10	1	667	01:28:24	5304	01:29:16	5356	00:00:52	52	0.0000
nopath	3	6	3	1	667	01:28:34	5314	01:29:24	5364	00:00:50	50	0.0000
nopath	1	3	9	1	763	01:27:32	5252	01:29:25	5365	00:01:53	113	0.0000
nopath	3	4	13	15	375	01:28:51	5331	01:29:44	5384	00:00:53	53	0.0000
nopath	6	2	12	14	748	01:28:24	5304	01:29:46	5386	00:01:22	82	0.0000
nopath	2	3	5	1	679	01:28:31	5311	01:30:02	5402	00:01:31	91	0.0000	00:01:06
nopath	1	3	13	15	763	01:28:45	5325	01:30:11	5411	00:01:26	86	0.0000
nopath	3	6	12	14	667	01:28:47	5327	01:30:17	5417	00:01:30	90	0.0000
nopath	3	6	5	1	667	01:28:53	5333	01:30:19	5419	00:01:26	86	0.0000
nopath	3	6	12	14	667	01:29:06	5346	01:30:20	5420	00:01:14	74	0.0000
nopath	3	6	5	1	667	01:29:09	5349	01:30:22	5422	00:01:13	73	0.0000
nopath	5	3	3	1	621	01:28:52	5332	01:30:23	5423	00:01:31	91	0.0000
nopath	3	6	3	1	667	01:29:27	5367	01:30:24	5424	00:00:57	57	0.0000
nopath	3	2	6	1	679	01:28:42	5322	01:30:25	5425	00:01:43	103	0.0000
nopath	5	7	13	15	577	01:29:14	5354	01:30:34	5434	00:01:20	80	0.0000
nopath	3	1	3	1	763	01:29:02	5342	01:30:38	5438	00:01:36	96	0.0000
nopath	1	3	3	1	763	01:29:19	5359	01:30:42	5442	00:01:23	83	0.0000
nopath	2	1	12	14	504	01:29:59	5399	01:30:45	5445	00:00:46	46	0.0000
nopath	1	6	5	1	832	01:27:51	5271	01:30:46	5446	00:02:55	175	0.0000
nopath	6	2	7	1	748	01:29:28	5368	01:30:47	5447	00:01:19	79	0.0000
nopath	3	1	6	1	763	01:29:20	5360	01:30:47	5447	00:01:27	87	0.0000
nopath	4	1	9	1	792	01:28:57	5337	01:30:49	5449	00:01:52	112	0.0000
nopath	1	2	9	1	504	01:29:57	5397	01:30:51	5451	00:00:54	54	0.0000
nopath	5	1	7	1	785	01:29:16	5356	01:30:51	5451	00:01:35	95	0.0000
nopath	3	6	3	1	667	01:29:51	5391	01:30:56	5456	00:01:05	65	0.0000
nopath	3	5	12	14	621	01:30:08	5408	01:31:00	5460	00:00:52	52	0.0000	00:00:54
nopath	4	2	5	1	708	01:28:58	5338	01:31:05	5465	00:02:07	127	0.0000
nopath	4	2	3	1	708	01:29:29	5369	01:31:08	5468	00:01:39	99	0.0000
nopath	2	3	3	1	679	01:29:48	5388	01:31:12	5472	00:01:24	84	0.0000
nopath	2	3	3	1	679	01:29:50	5390	01:31:14	5474	00:01:24	84	0.0000
nopath	2	7	12	14	458	01:30:25	5425	01:31:15	5475	00:00:50	50	0.0000
nopath	3	6	6	1	667	01:30:15	5415	01:31:16	5476	00:01:01	61	0.0000
nopath	3	6	3	1	667	01:30:23	5423	01:31:19	5479	00:00:56	56	0.0000
nopath	2	1	3	1	504	01:30:29	5429	01:31:20	5480	00:00:51	51	0.0000
nopath	3	6	3	1	667	01:30:35	5435	01:31:27	5487	00:00:52	52	0.0000
nopath	3	6	9	1	667	01:30:40	5440	01:31:31	5491	00:00:51	51	0.0000
nopath	6	1	9	1	832	01:30:10	5410	01:31:31	5491	00:01:21	81	0.0000
nopath	6	2	12	14	748	01:30:34	5434	01:31:32	5492	00:00:58	58	0.0000
nopath	1	3	9	1	763	01:30:01	5401	01:31:32	5492	00:01:31	91	0.0000
nopath	1	3	2	1	763	01:30:07	5407	01:31:35	5495	00:01:28	88	0.0000
nopath	6	1	9	1	832	01:30:37	5437	01:31:41	5501	00:01:04	64	0.0000
nopath	3	6	12	14	667	01:30:43	5443	01:31:46	5506	00:01:03	63	0.0000
nopath	4	2	12	14	708	01:30:26	5426	01:31:46	5506	00:01:20	80	0.0000
nopath	3	6	5	1	667	01:30:56	5456	01:31:48	5508	00:00:52	52	0.0000
nopath	2	3	13	15	679	01:30:54	5454	01:32:11	5531	00:01:17	77	0.0000	00:01:21
nopath	5	3	3	1	621	01:31:32	5492	01:32:25	5545	00:00:53	53	0.0000
nopath	3	2	3	1	679	01:31:03	5463	01:32:25	5545	00:01:22	82	0.0000
nopath	3	6	12	14	667	01:31:01	5461	01:32:27	5547	00:01:26	86	0.0000
nopath	2	4	6	1	708	01:31:24	5484	01:32:45	5565	00:01:21	81	0.0000
nopath	3	6	3	1	667	01:31:35	5495	01:32:45	5565	00:01:10	70	0.0000
nopath	3	5	3	1	621	01:32:00	5520	01:32:49	5569	00:00:49	49	0.0000
nopath	5	1	10	1	785	01:31:25	5485	01:32:51	5571	00:01:26	86	0.0000
nopath	6	3	9	1	667	01:31:54	5514	01:32:53	5573	00:00:59	59	0.0000
nopath	2	6	3	1	748	01:31:12	5472	01:32:56	5576	00:01:44	104	0.0000
nopath	3	7	9	1	302	01:32:31	5551	01:33:08	5588	00:00:37	37	0.0000	00:00:46
nopath	5	6	12	14	380	01:32:34	5554	01:33:10	5590	00:00:36	36	0.0000
nopath	1	7	10	1	542	01:31:59	5519	01:33:12	5592	00:01:13	73	0.0000
nopath	1	3	5	1	763	01:31:51	5511	01:33:14	5594	00:01:23	83	0.0000
nopath	2	4	3	1	708	01:31:50	5510	01:33:15	5595	00:01:25	85	0.0000
nopath	1	3	12	14	763	01:31:53	5513	01:33:17	5597	00:01:24	84	0.0000
nopath	3	6	12	14	667	01:32:16	5536	01:33:27	5607	00:01:11	71	0.0000
nopath	3	6	10	1	667	01:32:21	5541	01:33:29	5609	00:01:08	68	0.0000
nopath	6	1	13	15	832	01:32:11	5531	01:33:35	5615	00:01:24	84	0.0000
nopath	1	2	3	1	504	01:32:36	5556	01:33:36	5616	00:01:00	60	0.0000
nopath	5	1	3	1	785	01:31:54	5514	01:33:37	5617	00:01:43	103	0.0000
nopath	3	2	9	1	679	01:32:18	5538	01:33:45	5625	00:01:27	87	0.0000
nopath	3	2	9	1	679	01:32:23	5543	01:33:47	5627	00:01:24	84	0.0000
nopath	2	3	12	14	679	01:32:21	5541	01:33:53	5633	00:01:32	92	0.0000
nopath	3	5	3	1	621	01:32:32	5552	01:33:56	5636	00:01:24	84	0.0000
nopath	2	4	3	1	708	01:32:22	5542	01:33:56	5636	00:01:34	94	0.0000
nopath	1	3	3	1	763	01:32:44	5564	01:33:58	5638	00:01:14	74	0.0000
nopath	3	6	5	1	667	01:32:54	5574	01:33:59	5639	00:01:05	65	0.0000
nopath	3	6	3	1	667	01:32:57	5577	01:34:02	5642	00:01:05	65	0.0000	00:01:05
nopath	6	1	12	14	832	01:32:18	5538	01:34:12	5652	00:01:54	114	0.0000
nopath	2	3	3	1	679	01:32:59	5579	01:34:32	5672	00:01:33	93	0.0000
nopath	4	1	12	14	792	01:33:33	5613	01:34:33	5673	00:01:00	60	0.0000
nopath	4	7	9	1	331	01:33:59	5639	01:34:34	5674	00:00:35	35	0.0000
nopath	2	4	13	15	708	01:33:30	5610	01:34:40	5680	00:01:10	70	0.0000
nopath	3	6	12	14	667	01:33:37	5617	01:34:47	5687	00:01:10	70	0.0000
nopath	3	6	13	15	667	01:33:51	5631	01:34:51	5691	00:01:00	60	0.0000
nopath	3	1	12	14	763	01:33:31	5611	01:34:56	5696	00:01:25	85	0.0000
nopath	5	2	3	1	701	01:33:46	5626	01:35:05	5705	00:01:19	79	0.0000	00:01:18
nopath	2	4	3	1	708	01:34:06	5646	01:35:15	5715	00:01:09	69	0.0000
nopath	2	4	10	1	708	01:34:26	5666	01:35:20	5720	00:00:54	54	0.0000
nopath	6	2	9	1	748	01:34:26	5666	01:35:24	5724	00:00:58	58	0.0000
nopath	5	2	12	14	701	01:34:14	5654	01:35:33	5733	00:01:19	79	0.0000
nopath	5	3	5	1	621	01:34:21	5661	01:35:33	5733	00:01:12	72	0.0000
nopath	5	1	9	1	785	01:34:13	5653	01:35:35	5735	00:01:22	82	0.0000
nopath	5	3	8	1	621	01:34:57	5697	01:35:47	5747	00:00:50	50	0.0000
nopath	5	7	3	1	577	01:34:54	5694	01:35:48	5748	00:00:54	54	0.0000
nopath	3	6	3	1	667	01:34:45	5685	01:35:55	5755	00:01:10	70	0.0000
nopath	1	3	12	14	763	01:34:26	5666	01:35:55	5755	00:01:29	89	0.0000
nopath	3	6	9	1	667	01:35:00	5700	01:35:57	5757	00:00:57	57	0.0000
nopath	1	4	13	15	792	01:32:47	5567	01:35:58	5758	00:03:11	191	0.0000
nopath	1	3	12	14	763	01:34:41	5681	01:35:58	5758	00:01:17	77	0.0000
nopath	3	6	9	1	667	01:35:07	5707	01:35:59	5759	00:00:52	52	0.0000
nopath	2	7	9	1	458	01:35:20	5720	01:36:01	5761	00:00:41	41	0.0000	00:00:54
nopath	1	5	10	1	785	01:33:51	5631	01:36:03	5763	00:02:12	132	0.0000
nopath	2	4	10	1	708	01:34:27	5667	01:36:06	5766	00:01:39	99	0.0000
nopath	5	1	13	15	785	01:34:48	5688	01:36:15	5775	00:01:27	87	0.0000
nopath	4	2	3	1	708	01:35:12	5712	01:36:25	5785	00:01:13	73	0.0000
nopath	6	3	9	1	667	01:35:30	5730	01:36:33	5793	00:01:03	63	0.0000
nopath	2	3	9	1	679	01:35:51	5751	01:36:45	5805	00:00:54	54	0.0000
nopath	2	6	5	1	748	01:35:04	5704	01:36:46	5806	00:01:42	102	0.0000
nopath	2	3	9	1	679	01:36:10	5770	01:37:22	5842	00:01:12	72	0.0000	00:01:17
nopath	1	7	10	1	542	01:35:41	5741	01:37:24	5844	00:01:43	103	0.0000
nopath	2	3	3	1	679	01:36:24	5784	01:37:25	5845	00:01:01	61	0.0000
nopath	6	3	9	1	667	01:36:34	5794	01:37:33	5853	00:00:59	59	0.0000
nopath	3	2	9	1	679	01:36:29	5789	01:37:35	5855	00:01:06	66	0.0000
nopath	3	2	12	14	679	01:36:34	5794	01:37:37	5857	00:01:03	63	0.0000
nopath	3	2	12	14	679	01:36:40	5800	01:37:41	5861	00:01:01	61	0.0000
nopath	3	6	12	14	667	01:36:53	5813	01:38:01	5881	00:01:08	68	0.0000	00:01:02
nopath	3	6	13	15	667	01:37:03	5823	01:38:03	5883	00:01:00	60	0.0000
nopath	3	1	3	1	763	01:36:47	5807	01:38:11	5891	00:01:24	84	0.0000
nopath	6	1	3	1	832	01:36:47	5807	01:38:21	5901	00:01:34	94	0.0000
nopath	2	1	13	15	504	01:37:41	5861	01:38:40	5920	00:00:59	59	0.0000
nopath	3	6	9	1	667	01:37:55	5875	01:38:45	5925	00:00:50	50	0.0000
nopath	1	4	12	14	792	01:35:47	5747	01:38:46	5926	00:02:59	179	0.0000
nopath	5	3	3	1	621	01:36:27	5787	01:38:53	5933	00:02:26	146	0.0000
nopath	3	4	12	14	375	01:38:20	5900	01:39:00	5940	00:00:40	40	0.0000	00:00:44
nopath	3	4	6	1	375	01:38:32	5912	01:39:09	5949	00:00:37	37	0.0000
nopath	2	3	3	1	679	01:37:52	5872	01:39:12	5952	00:01:20	80	0.0000
nopath	1	5	12	14	785	01:37:18	5838	01:39:15	5955	00:01:57	117	0.0000
nopath	2	4	3	1	708	01:37:55	5875	01:39:16	5956	00:01:21	81	0.0000
nopath	1	6	3	1	832	01:37:56	5876	01:39:18	5958	00:01:22	82	0.0000
nopath	3	2	12	14	679	01:38:18	5898	01:39:20	5960	00:01:02	62	0.0000
nopath	3	6	5	1	667	01:38:23	5903	01:39:25	5965	00:01:02	62	0.0000
nopath	3	5	13	15	621	01:38:31	5911	01:39:28	5968	00:00:57	57	0.0000
nopath	1	3	12	14	763	01:37:27	5847	01:39:33	5973	00:02:06	126	0.0000
nopath	6	1	13	15	832	01:38:00	5880	01:39:35	5975	00:01:35	95	0.0000
nopath	3	5	2	1	621	01:38:52	5932	01:39:45	5985	00:00:53	53	0.0000
nopath	3	6	9	1	667	01:38:59	5939	01:39:49	5989	00:00:50	50	0.0000
nopath	2	1	10	1	504	01:39:00	5940	01:39:52	5992	00:00:52	52	0.0000
nopath	4	5	3	1	650	01:38:53	5933	01:39:56	5996	00:01:03	63	0.0000
nopath	6	7	3	1	624	01:39:03	5943	01:39:59	5999	00:00:56	56	0.0000
nopath	6	1	3	1	832	01:38:06	5886	01:40:01	6001	00:01:55	115	0.0000	00:01:26
nopath	1	3	13	15	763	01:38:11	5891	01:40:05	6005	00:01:54	114	0.0000
nopath	3	6	9	1	667	01:39:00	5940	01:40:05	6005	00:01:05	65	0.0000
nopath	4	7	5	1	331	01:39:05	5945	01:40:05	6005	00:01:00	60	0.0000
nopath	2	3	5	1	679	01:38:30	5910	01:40:07	6007	00:01:37	97	0.0000
nopath	3	6	12	14	667	01:39:21	5961	01:40:12	6012	00:00:51	51	0.0000
nopath	2	1	3	1	504	01:39:28	5968	01:40:17	6017	00:00:49	49	0.0000
nopath	3	5	12	14	621	01:39:29	5969	01:40:20	6020	00:00:51	51	0.0000
nopath	1	2	5	1	504	01:38:15	5895	01:40:31	6031	00:02:16	136	0.0000
nopath	6	3	12	14	667	01:39:43	5983	01:40:34	6034	00:00:51	51	0.0000
nopath	1	2	6	1	504	01:38:41	5921	01:40:37	6037	00:01:56	116	0.0000
nopath	4	2	2	1	708	01:39:21	5961	01:40:45	6045	00:01:24	84	0.0000
nopath	3	6	12	14	667	01:39:58	5998	01:40:57	6057	00:00:59	59	0.0000
nopath	4	1	12	14	792	01:39:22	5962	01:40:58	6058	00:01:36	96	0.0000
nopath	5	3	12	14	621	01:40:03	6003	01:40:59	6059	00:00:56	56	0.0000
nopath	2	1	7	1	504	01:40:19	6019	01:41:04	6064	00:00:45	45	0.0000	00:00:53
nopath	1	4	3	1	792	01:38:35	5915	01:41:05	6065	00:02:30	150	0.0000
nopath	2	6	13	15	748	01:38:51	5931	01:41:09	6069	00:02:18	138	0.0000
nopath	5	1	3	1	785	01:38:15	5895	01:41:11	6071	00:02:56	176	0.0000
nopath	1	2	3	1	504	01:39:19	5959	01:41:13	6073	00:01:54	114	0.0000
nopath	5	1	12	14	785	01:39:41	5981	01:41:14	6074	00:01:33	93	0.0000
nopath	1	3	6	1	763	01:39:17	5957	01:41:26	6086	00:02:09	129	0.0000
nopath	1	3	3	1	763	01:39:58	5998	01:41:32	6092	00:01:34	94	0.0000
nopath	1	3	6	1	763	01:40:00	6000	01:41:34	6094	00:01:34	94	0.0000
nopath	6	2	5	1	748	01:39:57	5997	01:41:45	6105	00:01:48	108	0.0000
nopath	2	1	12	14	504	01:41:07	6067	01:41:50	6110	00:00:43	43	0.0000
nopath	1	3	12	14	763	01:40:21	6021	01:41:53	6113	00:01:32	92	0.0000
nopath	2	4	10	1	708	01:40:35	6035	01:41:56	6116	00:01:21	81	0.0000
nopath	4	1	6	1	792	01:40:41	6041	01:42:07	6127	00:01:26	86	0.0000	00:01:29
nopath	3	6	13	15	667	01:40:53	6053	01:42:09	6129	00:01:16	76	0.0000
nopath	1	3	12	14	763	01:40:38	6038	01:42:13	6133	00:01:35	95	0.0000
nopath	4	7	12	14	331	01:41:34	6094	01:42:16	6136	00:00:42	42	0.0000
nopath	2	3	2	1	679	01:41:13	6073	01:42:17	6137	00:01:04	64	0.0000
nopath	2	3	3	1	679	01:41:22	6082	01:42:19	6139	00:00:57	57	0.0000
nopath	5	1	5	1	785	01:41:00	6060	01:42:21	6141	00:01:21	81	0.0000
nopath	5	1	10	1	785	01:41:06	6066	01:42:23	6143	00:01:17	77	0.0000
nopath	6	1	5	1	832	01:41:06	6066	01:42:26	6146	00:01:20	80	0.0000
nopath	3	2	5	1	679	01:41:18	6078	01:42:44	6164	00:01:26	86	0.0000
nopath	3	6	7	1	667	01:41:02	6062	01:42:46	6166	00:01:44	104	0.0000
nopath	3	1	9	1	763	01:40:55	6055	01:42:50	6170	00:01:55	115	0.0000
nopath	2	3	12	14	679	01:41:37	6097	01:42:54	6174	00:01:17	77	0.0000
nopath	2	4	3	1	708	01:41:34	6094	01:42:55	6175	00:01:21	81	0.0000
nopath	3	6	13	15	667	01:41:40	6100	01:42:59	6179	00:01:19	79	0.0000
nopath	2	3	13	15	679	01:41:49	6109	01:43:00	6180	00:01:11	71	0.0000	00:01:12
nopath	5	1	3	1	785	01:41:22	6082	01:43:01	6181	00:01:39	99	0.0000
nopath	3	6	6	1	667	01:41:51	6111	01:43:02	6182	00:01:11	71	0.0000
nopath	1	2	5	1	504	01:41:52	6112	01:43:03	6183	00:01:11	71	0.0000
nopath	5	1	10	1	785	01:41:46	6106	01:43:03	6183	00:01:17	77	0.0000
nopath	2	4	3	1	708	01:41:50	6110	01:43:03	6183	00:01:13	73	0.0000
nopath	3	6	5	1	667	01:42:17	6137	01:43:08	6188	00:00:51	51	0.0000
nopath	1	5	3	1	785	01:38:58	5938	01:43:13	6193	00:04:15	255	0.0000
nopath	6	3	4	1	667	01:41:54	6114	01:43:13	6193	00:01:19	79	0.0000
nopath	2	6	12	14	748	01:41:52	6112	01:43:18	6198	00:01:26	86	0.0000
nopath	4	2	13	15	708	01:42:06	6126	01:43:20	6200	00:01:14	74	0.0000
nopath	1	3	3	1	763	01:41:51	6111	01:43:34	6214	00:01:43	103	0.0000
nopath	2	4	5	1	708	01:41:56	6116	01:43:35	6215	00:01:39	99	0.0000
nopath	6	2	9	1	748	01:42:17	6137	01:43:37	6217	00:01:20	80	0.0000
nopath	1	3	13	15	763	01:42:06	6126	01:43:38	6218	00:01:32	92	0.0000
nopath	3	6	2	1	667	01:42:37	6157	01:43:40	6220	00:01:03	63	0.0000
nopath	2	4	12	14	708	01:42:39	6159	01:43:41	6221	00:01:02	62	0.0000
nopath	6	1	3	1	832	01:42:07	6127	01:43:41	6221	00:01:34	94	0.0000
nopath	2	4	12	14	708	01:42:42	6162	01:43:42	6222	00:01:00	60	0.0000
nopath	3	2	9	1	679	01:42:36	6156	01:43:55	6235	00:01:19	79	0.0000
nopath	3	2	12	14	679	01:42:45	6165	01:43:58	6238	00:01:13	73	0.0000
nopath	4	2	12	14	708	01:42:40	6160	01:44:00	6240	00:01:20	80	0.0000	00:01:28
nopath	2	1	3	1	504	01:43:10	6190	01:44:07	6247	00:00:57	57	0.0000
nopath	3	4	12	14	375	01:43:34	6214	01:44:12	6252	00:00:38	38	0.0000
nopath	3	6	2	1	667	01:43:12	6192	01:44:16	6256	00:01:04	64	0.0000
nopath	3	6	9	1	667	01:43:17	6197	01:44:18	6258	00:01:01	61	0.0000
nopath	2	3	10	1	679	01:42:53	6173	01:44:22	6262	00:01:29	89	0.0000
nopath	2	4	5	1	708	01:43:28	6208	01:44:26	6266	00:00:58	58	0.0000
nopath	6	1	5	1	832	01:42:55	6175	01:44:31	6271	00:01:36	96	0.0000
nopath	3	6	12	14	667	01:43:40	6220	01:44:32	6272	00:00:52	52	0.0000
nopath	1	7	12	14	542	01:43:11	6191	01:44:33	6273	00:01:22	82	0.0000
nopath	1	2	3	1	504	01:43:35	6215	01:44:34	6274	00:00:59	59	0.0000
nopath	1	7	13	15	542	01:43:43	6223	01:44:39	6279	00:00:56	56	0.0000
nopath	3	2	13	15	679	01:43:33	6213	01:44:49	6289	00:01:16	76	0.0000
nopath	2	1	7	1	504	01:43:50	6230	01:44:57	6297	00:01:07	67	0.0000
nopath	1	3	9	1	763	01:43:48	6228	01:45:02	6302	00:01:14	74	0.0000	00:01:32
nopath	3	6	3	1	667	01:44:08	6248	01:45:06	6306	00:00:58	58	0.0000
nopath	6	2	13	15	748	01:43:58	6238	01:45:08	6308	00:01:10	70	0.0000
nopath	3	6	12	14	667	01:44:09	6249	01:45:09	6309	00:01:00	60	0.0000
nopath	2	4	10	1	708	01:44:03	6243	01:45:09	6309	00:01:06	66	0.0000
nopath	3	6	5	1	667	01:44:14	6254	01:45:10	6310	00:00:56	56	0.0000
nopath	2	3	3	1	679	01:44:21	6261	01:45:14	6314	00:00:53	53	0.0000
nopath	6	3	3	1	667	01:44:34	6274	01:45:23	6323	00:00:49	49	0.0000
nopath	1	2	12	14	504	01:44:41	6281	01:45:28	6328	00:00:47	47	0.0000
nopath	6	2	9	1	748	01:44:37	6277	01:45:35	6335	00:00:58	58	0.0000
nopath	1	3	4	1	763	01:44:18	6258	01:45:42	6342	00:01:24	84	0.0000
nopath	4	7	3	1	331	01:44:51	6291	01:45:44	6344	00:00:53	53	0.0000
nopath	3	6	7	1	667	01:44:33	6273	01:45:45	6345	00:01:12	72	0.0000
nopath	1	3	9	1	763	01:44:50	6290	01:45:49	6349	00:00:59	59	0.0000
nopath	3	6	3	1	667	01:44:50	6290	01:45:50	6350	00:01:00	60	0.0000
nopath	5	6	10	1	380	01:45:23	6323	01:46:00	6360	00:00:37	37	0.0000	00:00:59
nopath	3	1	9	1	763	01:44:44	6284	01:46:05	6365	00:01:21	81	0.0000
nopath	6	2	12	14	748	01:45:12	6312	01:46:10	6370	00:00:58	58	0.0000
nopath	2	3	12	14	679	01:45:09	6309	01:46:13	6373	00:01:04	64	0.0000
nopath	3	6	12	14	667	01:44:52	6292	01:46:17	6377	00:01:25	85	0.0000
nopath	3	6	3	1	667	01:44:55	6295	01:46:19	6379	00:01:24	84	0.0000
nopath	5	1	3	1	785	01:45:18	6318	01:46:26	6386	00:01:08	68	0.0000
nopath	5	7	9	1	577	01:45:35	6335	01:46:37	6397	00:01:02	62	0.0000
nopath	6	2	9	1	748	01:45:33	6333	01:46:38	6398	00:01:05	65	0.0000
nopath	5	6	3	1	380	01:46:06	6366	01:46:39	6399	00:00:33	33	0.0000
nopath	1	3	5	1	763	01:45:21	6321	01:46:44	6404	00:01:23	83	0.0000
nopath	1	4	12	14	792	01:45:17	6317	01:46:46	6406	00:01:29	89	0.0000
nopath	6	1	6	1	832	01:45:36	6336	01:46:48	6408	00:01:12	72	0.0000
nopath	4	6	12	14	696	01:45:36	6336	01:46:57	6417	00:01:21	81	0.0000
nopath	3	6	12	14	667	01:45:41	6341	01:46:59	6419	00:01:18	78	0.0000
nopath	2	1	6	1	504	01:45:29	6329	01:47:07	6427	00:01:38	98	0.0000	00:01:06
nopath	2	7	9	1	458	01:46:23	6383	01:47:12	6432	00:00:49	49	0.0000
nopath	2	1	3	1	504	01:46:18	6378	01:47:14	6434	00:00:56	56	0.0000
nopath	3	6	9	1	667	01:46:12	6372	01:47:15	6435	00:01:03	63	0.0000
nopath	4	1	9	1	792	01:46:05	6365	01:47:16	6436	00:01:11	71	0.0000
nopath	2	4	9	1	708	01:46:15	6375	01:47:18	6438	00:01:03	63	0.0000
nopath	3	6	5	1	667	01:46:23	6383	01:47:19	6439	00:00:56	56	0.0000
nopath	6	2	9	1	748	01:46:24	6384	01:47:21	6441	00:00:57	57	0.0000
nopath	2	4	5	1	708	01:46:17	6377	01:47:21	6441	00:01:04	64	0.0000
nopath	3	6	5	1	667	01:46:28	6388	01:47:21	6441	00:00:53	53	0.0000
nopath	3	6	12	14	667	01:46:32	6392	01:47:25	6445	00:00:53	53	0.0000
nopath	3	6	3	1	667	01:46:36	6396	01:47:28	6448	00:00:52	52	0.0000
nopath	2	1	3	1	504	01:46:52	6412	01:47:47	6467	00:00:55	55	0.0000
nopath	6	2	3	1	748	01:46:50	6410	01:47:55	6475	00:01:05	65	0.0000
nopath	1	4	12	14	792	01:46:31	6391	01:47:56	6476	00:01:25	85	0.0000
nopath	1	4	9	1	792	01:46:37	6397	01:47:57	6477	00:01:20	80	0.0000
nopath	2	3	12	14	679	01:47:02	6422	01:47:59	6479	00:00:57	57	0.0000
nopath	2	3	5	1	679	01:47:07	6427	01:48:01	6481	00:00:54	54	0.0000	00:01:03
nopath	6	1	8	1	832	01:46:52	6412	01:48:03	6483	00:01:11	71	0.0000
nopath	2	3	5	1	679	01:47:09	6429	01:48:04	6484	00:00:55	55	0.0000
nopath	3	6	5	1	667	01:46:55	6415	01:48:06	6486	00:01:11	71	0.0000
nopath	3	6	13	15	667	01:46:56	6416	01:48:10	6490	00:01:14	74	0.0000
nopath	3	6	5	1	667	01:47:03	6423	01:48:12	6492	00:01:09	69	0.0000
nopath	5	3	9	1	621	01:47:14	6434	01:48:13	6493	00:00:59	59	0.0000
nopath	5	1	9	1	785	01:46:28	6388	01:48:15	6495	00:01:47	107	0.0000
nopath	2	4	5	1	708	01:47:12	6432	01:48:25	6505	00:01:13	73	0.0000
nopath	1	4	9	1	792	01:47:04	6424	01:48:27	6507	00:01:23	83	0.0000
nopath	3	6	12	14	667	01:47:22	6442	01:48:37	6517	00:01:15	75	0.0000
nopath	3	6	9	1	667	01:47:24	6444	01:48:41	6521	00:01:17	77	0.0000
nopath	3	5	12	14	621	01:47:37	6457	01:49:05	6545	00:01:28	88	0.0000	00:01:03
nopath	5	4	9	1	650	01:47:32	6452	01:49:08	6548	00:01:36	96	0.0000
nopath	2	3	3	1	679	01:47:18	6438	01:49:12	6552	00:01:54	114	0.0000
nopath	2	4	6	1	708	01:47:23	6443	01:49:16	6556	00:01:53	113	0.0000
nopath	3	6	3	1	667	01:48:16	6496	01:49:16	6556	00:01:00	60	0.0000
nopath	5	1	12	14	785	01:48:10	6490	01:49:17	6557	00:01:07	67	0.0000
nopath	2	4	13	15	708	01:48:13	6493	01:49:20	6560	00:01:07	67	0.0000
nopath	3	6	3	1	667	01:48:18	6498	01:49:21	6561	00:01:03	63	0.0000
nopath	3	6	3	1	667	01:48:21	6501	01:49:23	6563	00:01:02	62	0.0000
nopath	3	6	5	1	667	01:48:23	6503	01:49:25	6565	00:01:02	62	0.0000
nopath	1	4	12	14	792	01:48:23	6503	01:49:26	6566	00:01:03	63	0.0000
nopath	3	6	13	15	667	01:48:25	6505	01:49:27	6567	00:01:02	62	0.0000
nopath	3	6	2	1	667	01:48:27	6507	01:49:30	6570	00:01:03	63	0.0000
nopath	5	3	2	1	621	01:48:12	6492	01:49:43	6583	00:01:31	91	0.0000
nopath	4	1	8	1	792	01:48:12	6492	01:49:45	6585	00:01:33	93	0.0000
nopath	1	2	12	14	504	01:48:38	6518	01:49:52	6592	00:01:14	74	0.0000
nopath	5	1	12	14	785	01:48:15	6495	01:49:52	6592	00:01:37	97	0.0000
nopath	2	4	12	14	708	01:48:31	6511	01:49:56	6596	00:01:25	85	0.0000
nopath	2	4	13	15	708	01:48:35	6515	01:49:58	6598	00:01:23	83	0.0000
nopath	2	3	13	15	679	01:48:40	6520	01:49:59	6599	00:01:19	79	0.0000
nopath	2	4	13	15	708	01:48:43	6523	01:50:03	6603	00:01:20	80	0.0000	00:01:15
nopath	3	6	12	14	667	01:48:37	6517	01:50:06	6606	00:01:29	89	0.0000
nopath	3	6	9	1	667	01:49:01	6541	01:50:09	6609	00:01:08	68	0.0000
nopath	5	1	3	1	785	01:49:10	6550	01:50:16	6616	00:01:06	66	0.0000
nopath	6	4	3	1	696	01:49:17	6557	01:50:28	6628	00:01:11	71	0.0000
nopath	1	3	3	1	763	01:49:27	6567	01:50:32	6632	00:01:05	65	0.0000
nopath	3	2	12	14	679	01:49:08	6548	01:50:40	6640	00:01:32	92	0.0000
nopath	3	6	13	15	667	01:49:11	6551	01:50:42	6642	00:01:31	91	0.0000
nopath	2	3	2	1	679	01:49:08	6548	01:50:46	6646	00:01:38	98	0.0000
nopath	2	4	5	1	708	01:49:22	6562	01:50:49	6649	00:01:27	87	0.0000
nopath	2	4	6	1	708	01:49:47	6587	01:50:52	6652	00:01:05	65	0.0000
nopath	2	3	12	14	679	01:49:52	6592	01:50:54	6654	00:01:02	62	0.0000
nopath	6	3	5	1	667	01:49:40	6580	01:51:03	6663	00:01:23	83	0.0000	00:01:03
nopath	3	6	12	14	667	01:49:22	6562	01:51:07	6667	00:01:45	105	0.0000
nopath	5	3	12	14	621	01:50:08	6608	01:51:07	6667	00:00:59	59	0.0000
nopath	2	1	5	1	504	01:50:23	6623	01:51:19	6679	00:00:56	56	0.0000
nopath	2	4	12	14	708	01:50:02	6602	01:51:26	6686	00:01:24	84	0.0000
nopath	3	6	6	1	667	01:50:07	6607	01:51:26	6686	00:01:19	79	0.0000
nopath	2	4	9	1	708	01:50:04	6604	01:51:27	6687	00:01:23	83	0.0000
nopath	2	3	10	1	679	01:50:13	6613	01:51:28	6688	00:01:15	75	0.0000
nopath	6	1	10	1	832	01:50:05	6605	01:51:31	6691	00:01:26	86	0.0000
nopath	2	3	5	1	679	01:50:28	6628	01:51:31	6691	00:01:03	63	0.0000
nopath	5	1	3	1	785	01:50:17	6617	01:51:33	6693	00:01:16	76	0.0000
nopath	2	3	3	1	679	01:50:42	6642	01:51:35	6695	00:00:53	53	0.0000
nopath	6	1	9	1	832	01:50:33	6633	01:51:38	6698	00:01:05	65	0.0000
nopath	3	6	13	15	667	01:50:12	6612	01:51:50	6710	00:01:38	98	0.0000
nopath	3	6	13	15	667	01:50:24	6624	01:51:52	6712	00:01:28	88	0.0000
nopath	3	6	12	14	667	01:50:31	6631	01:51:54	6714	00:01:23	83	0.0000
nopath	3	6	10	1	667	01:50:46	6646	01:51:56	6716	00:01:10	70	0.0000
nopath	3	6	12	14	667	01:50:48	6648	01:51:58	6718	00:01:10	70	0.0000
nopath	3	6	3	1	667	01:51:05	6665	01:52:07	6727	00:01:02	62	0.0000	00:01:08
nopath	3	6	12	14	667	01:51:09	6669	01:52:10	6730	00:01:01	61	0.0000
nopath	5	2	6	1	701	01:50:50	6650	01:52:15	6735	00:01:25	85	0.0000
nopath	3	6	3	1	667	01:51:25	6685	01:52:15	6735	00:00:50	50	0.0000
nopath	5	1	12	14	785	01:51:05	6665	01:52:24	6744	00:01:19	79	0.0000
nopath	3	4	5	1	375	01:51:45	6705	01:52:26	6746	00:00:41	41	0.0000
nopath	3	7	12	14	302	01:51:49	6709	01:52:31	6751	00:00:42	42	0.0000
nopath	3	2	3	1	679	01:51:26	6686	01:52:35	6755	00:01:09	69	0.0000
nopath	2	3	3	1	679	01:51:22	6682	01:52:43	6763	00:01:21	81	0.0000
nopath	1	3	3	1	763	01:51:38	6698	01:52:45	6765	00:01:07	67	0.0000
nopath	3	4	12	14	375	01:52:20	6740	01:52:59	6779	00:00:39	39	0.0000
nopath	5	3	5	1	621	01:52:24	6744	01:53:14	6794	00:00:50	50	0.0000	00:01:15
nopath	5	1	9	1	785	01:51:42	6702	01:53:16	6796	00:01:34	94	0.0000
nopath	3	6	12	14	667	01:52:15	6735	01:53:17	6797	00:01:02	62	0.0000
nopath	1	2	9	1	504	01:52:26	6746	01:53:19	6799	00:00:53	53	0.0000
nopath	5	1	13	15	785	01:52:10	6730	01:53:19	6799	00:01:09	69	0.0000
nopath	3	2	3	1	679	01:52:25	6745	01:53:25	6805	00:01:00	60	0.0000
nopath	3	6	12	14	667	01:52:40	6760	01:53:30	6810	00:00:50	50	0.0000
nopath	6	5	10	1	380	01:53:04	6784	01:53:37	6817	00:00:33	33	0.0000
nopath	3	6	12	14	667	01:52:47	6767	01:53:37	6817	00:00:50	50	0.0000
nopath	2	4	12	14	708	01:51:48	6708	01:53:46	6826	00:01:58	118	0.0000
nopath	5	3	9	1	621	01:52:37	6757	01:54:05	6845	00:01:28	88	0.0000	00:01:28
nopath	3	6	12	14	667	01:52:54	6774	01:54:07	6847	00:01:13	73	0.0000
nopath	4	2	12	14	708	01:52:47	6767	01:54:07	6847	00:01:20	80	0.0000
nopath	2	7	3	1	458	01:53:16	6796	01:54:08	6848	00:00:52	52	0.0000
nopath	1	3	3	1	763	01:52:57	6777	01:54:12	6852	00:01:15	75	0.0000
nopath	6	2	5	1	748	01:52:52	6772	01:54:15	6855	00:01:23	83	0.0000
nopath	3	6	12	14	667	01:53:17	6797	01:54:18	6858	00:01:01	61	0.0000
nopath	2	4	12	14	708	01:53:11	6791	01:54:18	6858	00:01:07	67	0.0000
nopath	3	6	5	1	667	01:53:25	6805	01:54:22	6862	00:00:57	57	0.0000
nopath	5	1	3	1	785	01:53:08	6788	01:54:22	6862	00:01:14	74	0.0000
nopath	2	4	9	1	708	01:53:21	6801	01:54:23	6863	00:01:02	62	0.0000
nopath	2	4	3	1	708	01:53:31	6811	01:54:25	6865	00:00:54	54	0.0000
nopath	5	1	13	15	785	01:53:10	6790	01:54:27	6867	00:01:17	77	0.0000
nopath	1	2	3	1	504	01:53:04	6784	01:54:29	6869	00:01:25	85	0.0000
nopath	5	1	9	1	785	01:53:18	6798	01:54:29	6869	00:01:11	71	0.0000
nopath	3	2	9	1	679	01:53:23	6803	01:54:35	6875	00:01:12	72	0.0000
nopath	2	3	10	1	679	01:53:48	6828	01:54:57	6897	00:01:09	69	0.0000
nopath	2	3	12	14	679	01:53:50	6830	01:54:59	6899	00:01:09	69	0.0000
nopath	6	2	9	1	748	01:53:42	6822	01:55:00	6900	00:01:18	78	0.0000	00:01:10
nopath	2	3	9	1	679	01:53:59	6839	01:55:01	6901	00:01:02	62	0.0000
nopath	4	3	3	1	375	01:54:07	6847	01:55:02	6902	00:00:55	55	0.0000
nopath	6	1	12	14	832	01:53:34	6814	01:55:02	6902	00:01:28	88	0.0000
nopath	6	1	6	1	832	01:53:38	6818	01:55:04	6904	00:01:26	86	0.0000
nopath	3	5	3	1	621	01:53:41	6821	01:55:05	6905	00:01:24	84	0.0000
nopath	3	6	5	1	667	01:54:04	6844	01:55:08	6908	00:01:04	64	0.0000
nopath	4	7	3	1	331	01:54:56	6896	01:55:35	6935	00:00:39	39	0.0000
nopath	2	4	5	1	708	01:54:22	6862	01:55:41	6941	00:01:19	79	0.0000
nopath	2	3	5	1	679	01:54:40	6880	01:55:43	6943	00:01:03	63	0.0000
nopath	2	4	3	1	708	01:54:46	6886	01:55:46	6946	00:01:00	60	0.0000
nopath	3	6	13	15	667	01:54:19	6859	01:55:50	6950	00:01:31	91	0.0000
nopath	5	1	5	1	785	01:54:13	6853	01:55:51	6951	00:01:38	98	0.0000
nopath	3	6	10	1	667	01:54:54	6894	01:55:51	6951	00:00:57	57	0.0000
nopath	6	5	10	1	380	01:54:53	6893	01:55:53	6953	00:01:00	60	0.0000
nopath	5	1	3	1	785	01:54:42	6882	01:55:56	6956	00:01:14	74	0.0000
nopath	3	1	8	1	763	01:54:49	6889	01:56:14	6974	00:01:25	85	0.0000	00:01:34
nopath	2	3	13	15	679	01:54:51	6891	01:56:15	6975	00:01:24	84	0.0000
nopath	2	5	13	15	701	01:54:21	6861	01:56:17	6977	00:01:56	116	0.0000
nopath	3	6	5	1	667	01:55:12	6912	01:56:26	6986	00:01:14	74	0.0000
nopath	3	6	13	15	667	01:55:17	6917	01:56:28	6988	00:01:11	71	0.0000
nopath	1	2	5	1	504	01:55:25	6925	01:56:31	6991	00:01:06	66	0.0000
nopath	6	7	3	1	624	01:55:33	6933	01:56:37	6997	00:01:04	64	0.0000
nopath	1	2	13	15	504	01:55:27	6927	01:56:37	6997	00:01:10	70	0.0000
nopath	1	2	12	14	504	01:55:54	6954	01:56:45	7005	00:00:51	51	0.0000
nopath	2	3	12	14	679	01:55:30	6930	01:56:53	7013	00:01:23	83	0.0000
nopath	3	2	9	1	679	01:55:14	6914	01:56:55	7015	00:01:41	101	0.0000
nopath	3	6	9	1	667	01:55:52	6952	01:56:56	7016	00:01:04	64	0.0000
nopath	1	3	12	14	763	01:55:41	6941	01:56:57	7017	00:01:16	76	0.0000
nopath	1	3	12	14	763	01:55:52	6952	01:57:00	7020	00:01:08	68	0.0000	00:01:12
nopath	3	6	12	14	667	01:56:09	6969	01:57:00	7020	00:00:51	51	0.0000
nopath	1	3	13	15	763	01:55:59	6959	01:57:06	7026	00:01:07	67	0.0000
nopath	3	6	3	1	667	01:56:18	6978	01:57:09	7029	00:00:51	51	0.0000
nopath	6	1	12	14	832	01:55:47	6947	01:57:12	7032	00:01:25	85	0.0000
nopath	5	1	9	1	785	01:55:24	6924	01:57:14	7034	00:01:50	110	0.0000
nopath	5	1	9	1	785	01:55:57	6957	01:57:16	7036	00:01:19	79	0.0000
nopath	5	1	9	1	785	01:56:04	6964	01:57:18	7038	00:01:14	74	0.0000
nopath	3	2	2	1	679	01:56:19	6979	01:57:50	7070	00:01:31	91	0.0000
nopath	2	6	5	1	748	01:56:00	6960	01:57:56	7076	00:01:56	116	0.0000
nopath	6	1	12	14	832	01:56:47	7007	01:58:02	7082	00:01:15	75	0.0000	00:01:21
nopath	2	3	12	14	679	01:56:57	7017	01:58:13	7093	00:01:16	76	0.0000
nopath	1	3	5	1	763	01:57:09	7029	01:58:17	7097	00:01:08	68	0.0000
nopath	1	4	12	14	792	01:57:15	7035	01:58:20	7100	00:01:05	65	0.0000
nopath	6	1	2	1	832	01:57:20	7040	01:58:41	7121	00:01:21	81	0.0000
nopath	6	3	12	14	667	01:57:31	7051	01:58:44	7124	00:01:13	73	0.0000
nopath	6	4	12	14	696	01:57:27	7047	01:58:46	7126	00:01:19	79	0.0000
nopath	6	1	13	15	832	01:57:42	7062	01:58:48	7128	00:01:06	66	0.0000
nopath	2	3	3	1	679	01:57:36	7056	01:58:52	7132	00:01:16	76	0.0000
nopath	3	6	9	1	667	01:58:01	7081	01:58:55	7135	00:00:54	54	0.0000
nopath	2	4	3	1	708	01:57:39	7059	01:58:56	7136	00:01:17	77	0.0000
nopath	2	3	3	1	679	01:57:44	7064	01:58:57	7137	00:01:13	73	0.0000
nopath	1	4	5	1	792	01:57:31	7051	01:59:00	7140	00:01:29	89	0.0000	00:01:37
nopath	3	6	12	14	667	01:58:11	7091	01:59:02	7142	00:00:51	51	0.0000
nopath	2	3	9	1	679	01:58:05	7085	01:59:16	7156	00:01:11	71	0.0000
nopath	2	1	9	1	504	01:58:27	7107	01:59:17	7157	00:00:50	50	0.0000
nopath	2	3	12	14	679	01:58:06	7086	01:59:19	7159	00:01:13	73	0.0000
nopath	6	2	3	1	748	01:57:54	7074	01:59:20	7160	00:01:26	86	0.0000
nopath	6	2	12	14	748	01:58:02	7082	01:59:22	7162	00:01:20	80	0.0000
nopath	5	1	12	14	785	01:56:25	6985	01:59:22	7162	00:02:57	177	0.0000
nopath	2	3	12	14	679	01:58:19	7099	01:59:23	7163	00:01:04	64	0.0000
nopath	5	1	9	1	785	01:56:28	6988	01:59:24	7164	00:02:56	176	0.0000
nopath	2	4	9	1	708	01:58:24	7104	01:59:26	7166	00:01:02	62	0.0000
nopath	6	1	2	1	832	01:58:25	7105	01:59:31	7171	00:01:06	66	0.0000
nopath	6	7	10	1	624	01:57:47	7067	01:59:37	7177	00:01:50	110	0.0000
nopath	5	6	12	14	380	01:59:09	7149	01:59:43	7183	00:00:34	34	0.0000
nopath	3	7	13	15	302	01:58:51	7131	01:59:45	7185	00:00:54	54	0.0000
nopath	3	7	5	1	302	01:59:20	7160	01:59:50	7190	00:00:30	30	0.0000
nopath	2	3	3	1	679	01:58:38	7118	01:59:52	7192	00:01:14	74	0.0000
nopath	1	3	2	1	763	01:58:27	7107	01:59:55	7195	00:01:28	88	0.0000
nopath	6	2	5	1	748	01:58:49	7129	01:59:55	7195	00:01:06	66	0.0000
nopath	3	5	5	1	621	01:58:45	7125	02:00:05	7205	00:01:20	80	0.0000	00:01:22
nopath	5	3	13	15	621	01:59:02	7142	02:00:06	7206	00:01:04	64	0.0000
nopath	3	6	7	1	667	01:59:17	7157	02:00:08	7208	00:00:51	51	0.0000
nopath	5	4	3	1	650	01:59:14	7154	02:00:14	7214	00:01:00	60	0.0000
nopath	1	3	12	14	763	01:58:30	7110	02:00:23	7223	00:01:53	113	0.0000
nopath	3	6	6	1	667	01:59:24	7164	02:00:26	7226	00:01:02	62	0.0000
nopath	1	3	13	15	763	01:58:44	7124	02:00:27	7227	00:01:43	103	0.0000
nopath	4	7	3	1	331	01:59:48	7188	02:00:28	7228	00:00:40	40	0.0000
nopath	2	3	9	1	679	01:58:46	7126	02:00:29	7229	00:01:43	103	0.0000
nopath	2	7	12	14	458	01:59:37	7177	02:00:31	7231	00:00:54	54	0.0000
nopath	1	3	10	1	763	01:59:16	7156	02:00:31	7231	00:01:15	75	0.0000
nopath	5	2	3	1	701	01:59:13	7153	02:00:35	7235	00:01:22	82	0.0000
nopath	2	3	3	1	679	01:59:32	7172	02:00:37	7237	00:01:05	65	0.0000
nopath	6	2	10	1	748	01:59:15	7155	02:00:40	7240	00:01:25	85	0.0000
nopath	5	1	3	1	785	01:59:19	7159	02:00:43	7243	00:01:24	84	0.0000
nopath	4	2	5	1	708	02:00:08	7208	02:01:03	7263	00:00:55	55	0.0000	00:01:07
nopath	4	1	12	14	792	01:59:43	7183	02:01:09	7269	00:01:26	86	0.0000
nopath	2	1	5	1	504	02:00:30	7230	02:01:15	7275	00:00:45	45	0.0000
nopath	2	3	9	1	679	02:00:03	7203	02:01:15	7275	00:01:12	72	0.0000
nopath	3	6	12	14	667	02:00:13	7213	02:01:16	7276	00:01:03	63	0.0000
nopath	3	6	9	1	667	02:00:22	7222	02:01:18	7278	00:00:56	56	0.0000
nopath	5	2	12	14	701	02:00:15	7215	02:01:19	7279	00:01:04	64	0.0000
nopath	6	1	10	1	832	01:59:49	7189	02:01:21	7281	00:01:32	92	0.0000
nopath	3	6	13	15	667	02:00:26	7226	02:01:22	7282	00:00:56	56	0.0000
nopath	6	1	10	1	832	01:59:56	7196	02:01:23	7283	00:01:27	87	0.0000
nopath	1	3	9	1	763	02:00:25	7225	02:01:44	7304	00:01:19	79	0.0000
nopath	1	4	9	1	792	02:00:21	7221	02:01:45	7305	00:01:24	84	0.0000
nopath	3	4	12	14	375	02:01:14	7274	02:01:58	7318	00:00:44	44	0.0000
nopath	1	3	3	1	763	02:00:35	7235	02:02:02	7322	00:01:27	87	0.0000	00:01:25
nopath	1	3	6	1	763	02:00:38	7238	02:02:05	7325	00:01:27	87	0.0000
nopath	3	6	3	1	667	02:00:44	7244	02:02:06	7326	00:01:22	82	0.0000
nopath	3	6	12	14	667	02:01:00	7260	02:02:08	7328	00:01:08	68	0.0000
nopath	2	3	9	1	679	02:01:16	7276	02:02:09	7329	00:00:53	53	0.0000
nopath	2	4	6	1	708	02:01:18	7278	02:02:12	7332	00:00:54	54	0.0000
nopath	5	1	2	1	785	02:01:09	7269	02:02:16	7336	00:01:07	67	0.0000
nopath	3	5	10	1	621	02:01:01	7261	02:02:16	7336	00:01:15	75	0.0000
nopath	2	3	5	1	679	02:01:24	7284	02:02:32	7352	00:01:08	68	0.0000
nopath	1	3	13	15	763	02:01:06	7266	02:02:37	7357	00:01:31	91	0.0000
nopath	4	2	3	1	708	02:01:22	7282	02:02:40	7360	00:01:18	78	0.0000
nopath	4	1	6	1	792	02:01:21	7281	02:02:46	7366	00:01:25	85	0.0000
nopath	6	2	5	1	748	02:01:53	7313	02:02:55	7375	00:01:02	62	0.0000
nopath	3	6	3	1	667	02:01:36	7296	02:02:56	7376	00:01:20	80	0.0000
nopath	4	5	13	15	650	02:02:01	7321	02:03:02	7382	00:01:01	61	0.0000	00:01:02
nopath	5	1	13	15	785	02:01:58	7318	02:03:08	7388	00:01:10	70	0.0000
nopath	1	2	13	15	504	02:02:16	7336	02:03:10	7390	00:00:54	54	0.0000
nopath	5	1	6	1	785	02:02:04	7324	02:03:11	7391	00:01:07	67	0.0000
nopath	2	3	12	14	679	02:01:55	7315	02:03:13	7393	00:01:18	78	0.0000
nopath	3	6	12	14	667	02:02:20	7340	02:03:17	7397	00:00:57	57	0.0000
nopath	3	6	10	1	667	02:02:33	7353	02:03:25	7405	00:00:52	52	0.0000
nopath	3	2	3	1	679	02:02:31	7351	02:03:27	7407	00:00:56	56	0.0000
nopath	3	4	12	14	375	02:02:53	7373	02:03:35	7415	00:00:42	42	0.0000
nopath	2	1	5	1	504	02:02:24	7344	02:03:37	7417	00:01:13	73	0.0000
nopath	1	3	2	1	763	02:02:23	7343	02:03:42	7422	00:01:19	79	0.0000
nopath	1	5	12	14	785	02:01:36	7296	02:03:45	7425	00:02:09	129	0.0000
nopath	3	6	3	1	667	02:02:45	7365	02:03:56	7436	00:01:11	71	0.0000
nopath	3	6	5	1	667	02:02:51	7371	02:03:58	7438	00:01:07	67	0.0000
nopath	3	6	12	14	667	02:03:07	7387	02:04:00	7440	00:00:53	53	0.0000	00:01:01
nopath	3	5	6	1	621	02:03:25	7405	02:04:15	7455	00:00:50	50	0.0000
nopath	3	1	12	14	763	02:02:48	7368	02:04:15	7455	00:01:27	87	0.0000
nopath	2	4	3	1	708	02:03:27	7407	02:04:19	7459	00:00:52	52	0.0000
nopath	1	2	9	1	504	02:02:54	7374	02:04:21	7461	00:01:27	87	0.0000
nopath	6	1	5	1	832	02:03:01	7381	02:04:21	7461	00:01:20	80	0.0000
nopath	2	3	12	14	679	02:03:32	7412	02:04:25	7465	00:00:53	53	0.0000
nopath	1	2	12	14	504	02:03:29	7409	02:04:25	7465	00:00:56	56	0.0000
nopath	5	6	6	1	380	02:03:39	7419	02:04:30	7470	00:00:51	51	0.0000
nopath	3	2	9	1	679	02:03:38	7418	02:04:35	7475	00:00:57	57	0.0000
nopath	4	2	9	1	708	02:03:48	7428	02:04:41	7481	00:00:53	53	0.0000
nopath	2	3	5	1	679	02:03:36	7416	02:04:52	7492	00:01:16	76	0.0000
nopath	3	6	10	1	667	02:03:54	7434	02:04:55	7495	00:01:01	61	0.0000
nopath	1	3	10	1	763	02:03:36	7416	02:04:55	7495	00:01:19	79	0.0000
nopath	2	1	3	1	504	02:04:11	7451	02:04:56	7496	00:00:45	45	0.0000
nopath	6	5	5	1	380	02:04:11	7451	02:04:57	7497	00:00:46	46	0.0000
nopath	2	3	3	1	679	02:04:06	7446	02:05:00	7500	00:00:54	54	0.0000	00:01:12
nopath	5	1	10	1	785	02:02:28	7348	02:05:01	7501	00:02:33	153	0.0000
nopath	6	2	13	15	748	02:03:50	7430	02:05:12	7512	00:01:22	82	0.0000
nopath	5	3	3	1	621	02:03:59	7439	02:05:13	7513	00:01:14	74	0.0000
nopath	6	7	6	1	624	02:04:22	7462	02:05:24	7524	00:01:02	62	0.0000
nopath	3	5	3	1	621	02:04:41	7481	02:05:36	7536	00:00:55	55	0.0000
nopath	4	3	12	14	375	02:04:57	7497	02:05:44	7544	00:00:47	47	0.0000
nopath	3	6	13	15	667	02:04:54	7494	02:05:45	7545	00:00:51	51	0.0000
nopath	2	7	12	14	458	02:05:08	7508	02:05:48	7548	00:00:40	40	0.0000
nopath	3	6	10	1	667	02:04:55	7495	02:05:48	7548	00:00:53	53	0.0000
nopath	6	1	13	15	832	02:04:29	7469	02:06:05	7565	00:01:36	96	0.0000	00:01:21
nopath	6	7	3	1	624	02:04:46	7486	02:06:07	7567	00:01:21	81	0.0000
nopath	5	3	5	1	621	02:05:20	7520	02:06:16	7576	00:00:56	56	0.0000
nopath	3	6	12	14	667	02:05:08	7508	02:06:17	7577	00:01:09	69	0.0000
nopath	1	3	3	1	763	02:05:09	7509	02:06:24	7584	00:01:15	75	0.0000
nopath	2	4	3	1	708	02:05:06	7506	02:06:25	7585	00:01:19	79	0.0000
nopath	3	5	9	1	621	02:05:18	7518	02:06:26	7586	00:01:08	68	0.0000
nopath	2	1	9	1	504	02:05:25	7525	02:06:27	7587	00:01:02	62	0.0000
nopath	1	3	6	1	763	02:05:14	7514	02:06:27	7587	00:01:13	73	0.0000
nopath	1	5	12	14	785	02:04:32	7472	02:06:35	7595	00:02:03	123	0.0000
nopath	5	3	5	1	621	02:05:34	7534	02:06:43	7603	00:01:09	69	0.0000
nopath	2	1	5	1	504	02:06:01	7561	02:06:46	7606	00:00:45	45	0.0000
nopath	3	6	9	1	667	02:05:25	7525	02:06:46	7606	00:01:21	81	0.0000
nopath	3	6	5	1	667	02:05:34	7534	02:06:48	7608	00:01:14	74	0.0000
nopath	3	6	12	14	667	02:06:06	7566	02:07:07	7627	00:01:01	61	0.0000	00:01:04
nopath	1	4	3	1	792	02:05:41	7541	02:07:17	7637	00:01:36	96	0.0000
nopath	1	3	5	1	763	02:05:49	7549	02:07:18	7638	00:01:29	89	0.0000
nopath	1	3	5	1	763	02:06:04	7564	02:07:20	7640	00:01:16	76	0.0000
nopath	1	4	5	1	792	02:06:24	7584	02:07:26	7646	00:01:02	62	0.0000
nopath	2	1	3	1	504	02:06:40	7600	02:07:32	7652	00:00:52	52	0.0000
nopath	3	5	5	1	621	02:06:38	7598	02:07:35	7655	00:00:57	57	0.0000
nopath	6	2	7	1	748	02:06:17	7577	02:07:35	7655	00:01:18	78	0.0000
nopath	6	7	5	1	624	02:06:25	7585	02:07:37	7657	00:01:12	72	0.0000
nopath	2	3	12	14	679	02:06:22	7582	02:07:43	7663	00:01:21	81	0.0000
nopath	2	3	3	1	679	02:06:26	7586	02:07:45	7665	00:01:19	79	0.0000
nopath	5	1	3	1	785	02:06:40	7600	02:07:46	7666	00:01:06	66	0.0000
nopath	2	3	3	1	679	02:06:46	7606	02:07:47	7667	00:01:01	61	0.0000
nopath	2	3	3	1	679	02:06:47	7607	02:07:50	7670	00:01:03	63	0.0000
nopath	1	4	9	1	792	02:06:42	7602	02:07:56	7676	00:01:14	74	0.0000
nopath	3	6	12	14	667	02:06:57	7617	02:07:57	7677	00:01:00	60	0.0000
nopath	6	3	12	14	667	02:06:40	7600	02:08:04	7684	00:01:24	84	0.0000	00:01:18
nopath	1	6	12	14	832	02:06:17	7577	02:08:07	7687	00:01:50	110	0.0000
nopath	2	1	12	14	504	02:07:07	7627	02:08:20	7700	00:01:13	73	0.0000
nopath	2	7	10	1	458	02:07:29	7649	02:08:20	7700	00:00:51	51	0.0000
nopath	2	4	12	14	708	02:07:02	7622	02:08:27	7707	00:01:25	85	0.0000
nopath	6	1	10	1	832	02:07:17	7637	02:08:31	7711	00:01:14	74	0.0000
nopath	2	4	5	1	708	02:07:25	7645	02:08:31	7711	00:01:06	66	0.0000
nopath	3	6	9	1	667	02:07:42	7662	02:08:31	7711	00:00:49	49	0.0000
nopath	1	7	6	1	542	02:07:20	7640	02:08:34	7714	00:01:14	74	0.0000
nopath	2	3	3	1	679	02:07:37	7657	02:08:35	7715	00:00:58	58	0.0000
nopath	1	7	6	1	542	02:07:42	7662	02:08:37	7717	00:00:55	55	0.0000
nopath	6	2	13	15	748	02:07:54	7674	02:09:08	7748	00:01:14	74	0.0000	00:01:16
nopath	5	7	6	1	577	02:07:22	7642	02:09:09	7749	00:01:47	107	0.0000
nopath	1	3	3	1	763	02:07:52	7672	02:09:12	7752	00:01:20	80	0.0000
nopath	3	7	13	15	302	02:08:20	7700	02:09:14	7754	00:00:54	54	0.0000
nopath	3	6	5	1	667	02:08:05	7685	02:09:15	7755	00:01:10	70	0.0000
nopath	4	3	12	14	375	02:08:29	7709	02:09:15	7755	00:00:46	46	0.0000
nopath	2	7	6	1	458	02:07:50	7670	02:09:17	7757	00:01:27	87	0.0000
nopath	4	2	12	14	708	02:08:53	7733	02:09:48	7788	00:00:55	55	0.0000
nopath	2	1	12	14	504	02:09:02	7742	02:09:48	7788	00:00:46	46	0.0000
nopath	2	3	3	1	679	02:08:16	7696	02:09:52	7792	00:01:36	96	0.0000
nopath	1	3	13	15	763	02:08:16	7696	02:09:57	7797	00:01:41	101	0.0000
nopath	1	3	3	1	763	02:08:25	7705	02:10:00	7800	00:01:35	95	0.0000	00:01:24
nopath	2	3	6	1	679	02:09:03	7743	02:10:02	7802	00:00:59	59	0.0000
nopath	6	2	5	1	748	02:09:07	7747	02:10:04	7804	00:00:57	57	0.0000
nopath	2	4	3	1	708	02:09:08	7748	02:10:04	7804	00:00:56	56	0.0000
nopath	3	6	9	1	667	02:08:53	7733	02:10:06	7806	00:01:13	73	0.0000
nopath	3	5	12	14	621	02:09:06	7746	02:10:08	7808	00:01:02	62	0.0000
nopath	3	6	12	14	667	02:09:15	7755	02:10:11	7811	00:00:56	56	0.0000
nopath	5	1	10	1	785	02:08:52	7732	02:10:16	7816	00:01:24	84	0.0000
nopath	5	1	2	1	785	02:09:12	7752	02:10:19	7819	00:01:07	67	0.0000
nopath	6	3	3	1	667	02:09:14	7754	02:10:22	7822	00:01:08	68	0.0000
nopath	1	5	5	1	785	02:08:37	7717	02:10:23	7823	00:01:46	106	0.0000
nopath	3	6	9	1	667	02:09:40	7780	02:10:35	7835	00:00:55	55	0.0000
nopath	3	1	3	1	763	02:08:59	7739	02:10:39	7839	00:01:40	100	0.0000
nopath	1	2	8	1	504	02:09:48	7788	02:10:51	7851	00:01:03	63	0.0000
nopath	3	2	3	1	679	02:09:59	7799	02:11:05	7865	00:01:06	66	0.0000	00:01:16
nopath	2	3	3	1	679	02:09:29	7769	02:11:12	7872	00:01:43	103	0.0000
nopath	3	6	9	1	667	02:10:00	7800	02:11:16	7876	00:01:16	76	0.0000
nopath	2	4	2	1	708	02:09:39	7779	02:11:16	7876	00:01:37	97	0.0000
nopath	2	1	9	1	504	02:10:17	7817	02:11:17	7877	00:01:00	60	0.0000
nopath	3	6	6	1	667	02:10:15	7815	02:11:17	7877	00:01:02	62	0.0000
nopath	5	4	5	1	650	02:10:21	7821	02:11:29	7889	00:01:08	68	0.0000
nopath	3	2	12	14	679	02:10:34	7834	02:11:31	7891	00:00:57	57	0.0000
nopath	6	2	12	14	748	02:10:21	7821	02:11:40	7900	00:01:19	79	0.0000
nopath	3	4	12	14	375	02:11:08	7868	02:11:41	7901	00:00:33	33	0.0000
nopath	3	5	5	1	621	02:10:55	7855	02:11:45	7905	00:00:50	50	0.0000
nopath	2	3	12	14	679	02:10:27	7827	02:11:54	7914	00:01:27	87	0.0000
nopath	2	4	10	1	708	02:09:52	7792	02:11:55	7915	00:02:03	123	0.0000
nopath	4	2	12	14	708	02:10:28	7828	02:11:56	7916	00:01:28	88	0.0000
nopath	3	2	6	1	679	02:11:11	7871	02:12:08	7928	00:00:57	57	0.0000	00:00:57
nopath	2	7	5	1	458	02:11:24	7884	02:12:08	7928	00:00:44	44	0.0000
nopath	3	1	12	14	763	02:10:57	7857	02:12:10	7930	00:01:13	73	0.0000
nopath	2	4	3	1	708	02:10:31	7831	02:12:15	7935	00:01:44	104	0.0000
nopath	6	2	3	1	748	02:10:57	7857	02:12:15	7935	00:01:18	78	0.0000
nopath	2	3	6	1	679	02:11:16	7876	02:12:18	7938	00:01:02	62	0.0000
nopath	1	4	13	15	792	02:10:23	7823	02:12:19	7939	00:01:56	116	0.0000
nopath	2	4	3	1	708	02:11:20	7880	02:12:22	7942	00:01:02	62	0.0000
nopath	6	1	5	1	832	02:11:18	7878	02:12:23	7943	00:01:05	65	0.0000
nopath	2	6	12	14	748	02:10:28	7828	02:12:27	7947	00:01:59	119	0.0000
nopath	3	2	9	1	679	02:11:22	7882	02:12:35	7955	00:01:13	73	0.0000
nopath	3	6	2	1	667	02:11:23	7883	02:12:36	7956	00:01:13	73	0.0000
nopath	1	3	3	1	763	02:11:32	7892	02:12:42	7962	00:01:10	70	0.0000
nopath	4	1	5	1	792	02:11:41	7901	02:12:49	7969	00:01:08	68	0.0000
nopath	2	1	12	14	504	02:12:19	7939	02:13:05	7985	00:00:46	46	0.0000	00:00:54
nopath	4	1	13	15	792	02:11:50	7910	02:13:08	7988	00:01:18	78	0.0000
nopath	1	2	3	1	504	02:11:52	7912	02:13:11	7991	00:01:19	79	0.0000
nopath	2	3	12	14	679	02:11:46	7906	02:13:13	7993	00:01:27	87	0.0000
nopath	2	3	3	1	679	02:12:06	7926	02:13:15	7995	00:01:09	69	0.0000
nopath	3	6	3	1	667	02:11:42	7902	02:13:16	7996	00:01:34	94	0.0000
nopath	3	6	9	1	667	02:12:18	7938	02:13:27	8007	00:01:09	69	0.0000
nopath	3	6	12	14	667	02:12:28	7948	02:13:32	8012	00:01:04	64	0.0000
nopath	2	3	13	15	679	02:12:11	7931	02:13:45	8025	00:01:34	94	0.0000
nopath	2	4	3	1	708	02:12:14	7934	02:13:46	8026	00:01:32	92	0.0000
nopath	2	3	3	1	679	02:12:50	7970	02:13:48	8028	00:00:58	58	0.0000
nopath	3	6	13	15	667	02:12:56	7976	02:13:48	8028	00:00:52	52	0.0000
nopath	1	2	9	1	504	02:12:48	7968	02:13:51	8031	00:01:03	63	0.0000
nopath	6	1	9	1	832	02:12:20	7940	02:13:51	8031	00:01:31	91	0.0000
nopath	3	6	9	1	667	02:13:04	7984	02:13:54	8034	00:00:50	50	0.0000
nopath	1	3	5	1	763	02:13:11	7991	02:14:12	8052	00:01:01	61	0.0000	00:01:05
nopath	1	3	12	14	763	02:13:12	7992	02:14:18	8058	00:01:06	66	0.0000
nopath	3	6	13	15	667	02:13:20	8000	02:14:30	8070	00:01:10	70	0.0000
nopath	5	3	10	1	621	02:13:26	8006	02:14:33	8073	00:01:07	67	0.0000
nopath	2	3	6	1	679	02:13:09	7989	02:14:42	8082	00:01:33	93	0.0000
nopath	2	3	6	1	679	02:13:13	7993	02:14:45	8085	00:01:32	92	0.0000
nopath	2	3	12	14	679	02:13:16	7996	02:15:03	8103	00:01:47	107	0.0000	00:01:19
nopath	3	5	3	1	621	02:13:49	8029	02:15:05	8105	00:01:16	76	0.0000
nopath	6	2	5	1	748	02:13:47	8027	02:15:05	8105	00:01:18	78	0.0000
nopath	2	3	3	1	679	02:13:47	8027	02:15:06	8106	00:01:19	79	0.0000
nopath	2	3	13	15	679	02:14:09	8049	02:15:09	8109	00:01:00	60	0.0000
nopath	2	4	12	14	708	02:14:16	8056	02:15:12	8112	00:00:56	56	0.0000
nopath	1	5	3	1	785	02:13:58	8038	02:15:15	8115	00:01:17	77	0.0000
nopath	4	3	5	1	375	02:14:06	8046	02:15:15	8115	00:01:09	69	0.0000
nopath	2	6	3	1	748	02:12:55	7975	02:15:16	8116	00:02:21	141	0.0000
nopath	5	1	12	14	785	02:13:57	8037	02:15:17	8117	00:01:20	80	0.0000
nopath	5	1	10	1	785	02:14:20	8060	02:15:22	8122	00:01:02	62	0.0000
nopath	5	1	5	1	785	02:14:23	8063	02:15:24	8124	00:01:01	61	0.0000
nopath	3	6	3	1	667	02:14:10	8050	02:15:26	8126	00:01:16	76	0.0000
nopath	1	3	12	14	763	02:14:37	8077	02:15:36	8136	00:00:59	59	0.0000
nopath	3	2	5	1	679	02:14:14	8054	02:15:45	8145	00:01:31	91	0.0000
nopath	5	6	3	1	380	02:14:34	8074	02:15:47	8147	00:01:13	73	0.0000
nopath	6	7	5	1	624	02:15:00	8100	02:15:57	8157	00:00:57	57	0.0000
nopath	3	6	10	1	667	02:14:32	8072	02:16:06	8166	00:01:34	94	0.0000	00:01:07
nopath	3	6	3	1	667	02:14:55	8095	02:16:08	8168	00:01:13	73	0.0000
nopath	1	3	5	1	763	02:14:58	8098	02:16:14	8174	00:01:16	76	0.0000
nopath	4	1	9	1	792	02:14:11	8051	02:16:15	8175	00:02:04	124	0.0000
nopath	1	4	6	1	792	02:14:52	8092	02:16:15	8175	00:01:23	83	0.0000
nopath	4	1	2	1	792	02:14:14	8054	02:16:17	8177	00:02:03	123	0.0000
nopath	5	1	3	1	785	02:15:14	8114	02:16:20	8180	00:01:06	66	0.0000
nopath	2	3	10	1	679	02:15:29	8129	02:16:22	8182	00:00:53	53	0.0000
nopath	6	2	9	1	748	02:15:35	8135	02:16:32	8192	00:00:57	57	0.0000
nopath	5	6	13	15	380	02:15:57	8157	02:16:37	8197	00:00:40	40	0.0000
nopath	2	4	12	14	708	02:15:35	8135	02:16:46	8206	00:01:11	71	0.0000
nopath	3	6	3	1	667	02:15:32	8132	02:16:46	8206	00:01:14	74	0.0000
nopath	2	5	3	1	701	02:15:00	8100	02:17:03	8223	00:02:03	123	0.0000	00:01:37
nopath	5	3	9	1	621	02:15:33	8133	02:17:03	8223	00:01:30	90	0.0000
nopath	6	2	5	1	748	02:15:54	8154	02:17:09	8229	00:01:15	75	0.0000
nopath	5	1	7	1	785	02:16:08	8168	02:17:10	8230	00:01:02	62	0.0000
nopath	5	3	13	15	621	02:15:41	8141	02:17:11	8231	00:01:30	90	0.0000
nopath	6	2	12	14	748	02:16:08	8168	02:17:11	8231	00:01:03	63	0.0000
nopath	1	2	5	1	504	02:16:20	8180	02:17:15	8235	00:00:55	55	0.0000
nopath	3	6	3	1	667	02:16:37	8197	02:17:28	8248	00:00:51	51	0.0000
nopath	1	3	5	1	763	02:16:23	8183	02:17:42	8262	00:01:19	79	0.0000
nopath	6	2	12	14	748	02:16:34	8194	02:17:46	8266	00:01:12	72	0.0000
nopath	2	3	8	1	679	02:16:24	8184	02:17:47	8267	00:01:23	83	0.0000
nopath	2	3	3	1	679	02:16:43	8203	02:17:49	8269	00:01:06	66	0.0000
nopath	1	2	5	1	504	02:16:36	8196	02:17:51	8271	00:01:15	75	0.0000
nopath	3	6	6	1	667	02:16:45	8205	02:17:56	8276	00:01:11	71	0.0000
nopath	6	3	5	1	667	02:16:54	8214	02:18:03	8283	00:01:09	69	0.0000	00:01:08
nopath	3	6	12	14	667	02:17:33	8253	02:18:25	8305	00:00:52	52	0.0000
nopath	2	4	3	1	708	02:17:31	8251	02:18:27	8307	00:00:56	56	0.0000
nopath	4	1	13	15	792	02:17:06	8226	02:18:28	8308	00:01:22	82	0.0000
nopath	5	1	12	14	785	02:16:49	8209	02:18:42	8322	00:01:53	113	0.0000
nopath	6	4	3	1	696	02:17:45	8265	02:18:48	8328	00:01:03	63	0.0000
nopath	1	2	10	1	504	02:18:14	8294	02:18:59	8339	00:00:45	45	0.0000
nopath	1	3	5	1	763	02:18:09	8289	02:19:07	8347	00:00:58	58	0.0000	00:01:07
nopath	2	4	13	15	708	02:17:43	8263	02:19:08	8348	00:01:25	85	0.0000
nopath	4	1	7	1	792	02:18:14	8294	02:19:37	8377	00:01:23	83	0.0000
nopath	4	2	3	1	708	02:18:46	8326	02:19:38	8378	00:00:52	52	0.0000
nopath	3	6	3	1	667	02:18:53	8333	02:19:55	8395	00:01:02	62	0.0000
nopath	3	6	3	1	667	02:19:02	8342	02:19:57	8397	00:00:55	55	0.0000
nopath	1	2	7	1	504	02:18:41	8321	02:20:21	8421	00:01:40	100	0.0000	00:01:10
nopath	3	5	13	15	621	02:19:31	8371	02:20:24	8424	00:00:53	53	0.0000
nopath	3	6	3	1	667	02:19:47	8387	02:20:37	8437	00:00:50	50	0.0000
nopath	2	7	5	1	458	02:19:54	8394	02:20:44	8444	00:00:50	50	0.0000
nopath	4	2	12	14	708	02:19:49	8389	02:20:47	8447	00:00:58	58	0.0000
nopath	3	7	5	1	302	02:20:18	8418	02:20:52	8452	00:00:34	34	0.0000
nopath	6	3	8	1	667	02:20:07	8407	02:20:56	8456	00:00:49	49	0.0000
nopath	1	3	5	1	763	02:19:35	8375	02:21:02	8462	00:01:27	87	0.0000	00:01:27
nopath	3	6	10	1	667	02:20:23	8423	02:21:13	8473	00:00:50	50	0.0000
nopath	3	6	13	15	667	02:20:41	8441	02:21:35	8495	00:00:54	54	0.0000
nopath	3	6	3	1	667	02:20:52	8452	02:21:43	8503	00:00:51	51	0.0000
nopath	3	6	3	1	667	02:20:53	8453	02:21:46	8506	00:00:53	53	0.0000
nopath	6	2	10	1	748	02:20:41	8441	02:21:46	8506	00:01:05	65	0.0000
nopath	6	1	3	1	832	02:20:32	8432	02:21:51	8511	00:01:19	79	0.0000
nopath	3	6	3	1	667	02:21:02	8462	02:21:52	8512	00:00:50	50	0.0000
nopath	6	3	13	15	667	02:21:01	8461	02:21:54	8514	00:00:53	53	0.0000
nopath	2	3	5	1	679	02:20:20	8420	02:22:02	8522	00:01:42	102	0.0000	00:01:13
nopath	3	2	3	1	679	02:20:44	8444	02:22:05	8525	00:01:21	81	0.0000
nopath	1	3	5	1	763	02:21:01	8461	02:22:22	8542	00:01:21	81	0.0000
nopath	1	3	10	1	763	02:21:03	8463	02:22:25	8545	00:01:22	82	0.0000
nopath	4	6	9	1	696	02:21:25	8485	02:22:27	8547	00:01:02	62	0.0000
nopath	2	3	6	1	679	02:21:21	8481	02:22:28	8548	00:01:07	67	0.0000
nopath	2	4	3	1	708	02:21:27	8487	02:22:31	8551	00:01:04	64	0.0000
nopath	1	2	12	14	504	02:21:44	8504	02:22:31	8551	00:00:47	47	0.0000
nopath	5	6	9	1	380	02:19:41	8381	02:22:37	8557	00:02:56	176	0.0000
nopath	3	2	3	1	679	02:21:21	8481	02:22:45	8565	00:01:24	84	0.0000
nopath	3	1	3	1	763	02:21:28	8488	02:22:57	8577	00:01:29	89	0.0000
nopath	5	2	12	14	701	02:20:54	8454	02:23:04	8584	00:02:10	130	0.0000	00:01:28
nopath	2	4	3	1	708	02:22:11	8531	02:23:05	8585	00:00:54	54	0.0000
nopath	3	6	13	15	667	02:21:34	8494	02:23:10	8590	00:01:36	96	0.0000
nopath	3	6	12	14	667	02:21:51	8511	02:23:12	8592	00:01:21	81	0.0000
nopath	5	1	3	1	785	02:21:52	8512	02:23:13	8593	00:01:21	81	0.0000
nopath	3	6	9	1	667	02:22:16	8536	02:23:14	8594	00:00:58	58	0.0000
nopath	1	2	4	1	504	02:22:01	8521	02:23:15	8595	00:01:14	74	0.0000
nopath	5	1	5	1	785	02:22:11	8531	02:23:15	8595	00:01:04	64	0.0000
nopath	3	6	5	1	667	02:22:28	8548	02:23:19	8599	00:00:51	51	0.0000
nopath	2	1	13	15	504	02:22:36	8556	02:23:40	8620	00:01:04	64	0.0000
nopath	4	1	5	1	792	02:22:19	8539	02:23:42	8622	00:01:23	83	0.0000
nopath	4	7	5	1	331	02:23:10	8590	02:23:44	8624	00:00:34	34	0.0000
nopath	1	4	12	14	792	02:22:04	8524	02:23:46	8626	00:01:42	102	0.0000
nopath	2	3	12	14	679	02:22:48	8568	02:23:51	8631	00:01:03	63	0.0000
nopath	2	4	9	1	708	02:22:53	8573	02:23:54	8634	00:01:01	61	0.0000
nopath	4	1	13	15	792	02:22:38	8558	02:23:54	8634	00:01:16	76	0.0000
nopath	3	6	9	1	667	02:22:49	8569	02:23:56	8636	00:01:07	67	0.0000
nopath	3	6	3	1	667	02:22:59	8579	02:23:58	8638	00:00:59	59	0.0000
nopath	3	6	12	14	667	02:23:02	8582	02:24:00	8640	00:00:58	58	0.0000	00:01:00
nopath	3	5	13	15	621	02:23:05	8585	02:24:04	8644	00:00:59	59	0.0000
nopath	2	4	6	1	708	02:23:12	8592	02:24:05	8645	00:00:53	53	0.0000
nopath	1	2	12	14	504	02:22:19	8539	02:24:09	8649	00:01:50	110	0.0000
nopath	5	1	13	15	785	02:22:29	8549	02:24:09	8649	00:01:40	100	0.0000
nopath	3	7	3	1	302	02:23:07	8587	02:24:17	8657	00:01:10	70	0.0000
nopath	4	1	5	1	792	02:23:14	8594	02:24:25	8665	00:01:11	71	0.0000
nopath	5	6	3	1	380	02:23:53	8633	02:24:27	8667	00:00:34	34	0.0000
nopath	1	3	12	14	763	02:22:17	8537	02:24:33	8673	00:02:16	136	0.0000
nopath	2	4	5	1	708	02:23:31	8611	02:24:38	8678	00:01:07	67	0.0000
nopath	1	2	5	1	504	02:22:44	8564	02:24:41	8681	00:01:57	117	0.0000
nopath	6	1	13	15	832	02:23:33	8613	02:24:41	8681	00:01:08	68	0.0000
nopath	2	3	12	14	679	02:23:52	8632	02:24:45	8685	00:00:53	53	0.0000
nopath	3	6	5	1	667	02:23:46	8626	02:24:46	8686	00:01:00	60	0.0000
nopath	6	3	5	1	667	02:23:50	8630	02:25:02	8702	00:01:12	72	0.0000	00:00:58
nopath	1	3	3	1	763	02:23:24	8604	02:25:12	8712	00:01:48	108	0.0000
nopath	2	3	13	15	679	02:24:04	8644	02:25:21	8721	00:01:17	77	0.0000
nopath	3	6	6	1	667	02:24:17	8657	02:25:26	8726	00:01:09	69	0.0000
nopath	3	5	12	14	621	02:24:23	8663	02:25:28	8728	00:01:05	65	0.0000
nopath	5	3	3	1	621	02:24:39	8679	02:25:33	8733	00:00:54	54	0.0000
nopath	2	3	13	15	679	02:24:36	8676	02:25:45	8745	00:01:09	69	0.0000
nopath	2	3	12	14	679	02:24:38	8678	02:25:47	8747	00:01:09	69	0.0000
nopath	1	3	5	1	763	02:24:07	8647	02:25:49	8749	00:01:42	102	0.0000
nopath	1	3	9	1	763	02:24:27	8667	02:25:51	8751	00:01:24	84	0.0000
nopath	1	3	9	1	763	02:24:42	8682	02:25:53	8753	00:01:11	71	0.0000
nopath	3	6	9	1	667	02:24:47	8687	02:26:06	8766	00:01:19	79	0.0000	00:01:09
nopath	3	7	9	1	302	02:25:32	8732	02:26:07	8767	00:00:35	35	0.0000
nopath	3	5	12	14	621	02:24:55	8695	02:26:08	8768	00:01:13	73	0.0000
nopath	5	7	5	1	577	02:25:21	8721	02:26:17	8777	00:00:56	56	0.0000
nopath	5	7	9	1	577	02:25:22	8722	02:26:22	8782	00:01:00	60	0.0000
nopath	6	3	6	1	667	02:25:11	8711	02:26:23	8783	00:01:12	72	0.0000
nopath	5	1	6	1	785	02:24:53	8693	02:26:31	8791	00:01:38	98	0.0000
nopath	3	7	12	14	302	02:25:34	8734	02:26:31	8791	00:00:57	57	0.0000
nopath	6	7	12	14	624	02:25:25	8725	02:26:37	8797	00:01:12	72	0.0000
nopath	5	6	13	15	380	02:25:58	8758	02:26:39	8799	00:00:41	41	0.0000
nopath	2	7	5	1	458	02:25:47	8747	02:26:40	8800	00:00:53	53	0.0000
nopath	2	4	6	1	708	02:25:26	8726	02:26:45	8805	00:01:19	79	0.0000
nopath	6	2	5	1	748	02:25:14	8714	02:26:55	8815	00:01:41	101	0.0000
nopath	3	6	5	1	667	02:25:39	8739	02:26:56	8816	00:01:17	77	0.0000
nopath	3	6	3	1	667	02:25:48	8748	02:26:58	8818	00:01:10	70	0.0000
nopath	3	6	10	1	667	02:25:57	8757	02:27:00	8820	00:01:03	63	0.0000	00:01:10
nopath	3	6	9	1	667	02:26:00	8760	02:27:02	8822	00:01:02	62	0.0000
nopath	6	1	5	1	832	02:25:40	8740	02:27:03	8823	00:01:23	83	0.0000
nopath	2	3	12	14	679	02:25:50	8750	02:27:14	8834	00:01:24	84	0.0000
nopath	1	4	6	1	792	02:25:20	8720	02:27:15	8835	00:01:55	115	0.0000
nopath	2	4	3	1	708	02:25:54	8754	02:27:18	8838	00:01:24	84	0.0000
nopath	1	3	2	1	763	02:25:45	8745	02:27:19	8839	00:01:34	94	0.0000
nopath	1	3	3	1	763	02:26:15	8775	02:27:22	8842	00:01:07	67	0.0000
nopath	6	2	12	14	748	02:26:08	8768	02:27:36	8856	00:01:28	88	0.0000
nopath	2	1	5	1	504	02:26:52	8812	02:27:36	8856	00:00:44	44	0.0000
nopath	3	1	12	14	763	02:26:23	8783	02:27:38	8858	00:01:15	75	0.0000
nopath	5	3	9	1	621	02:26:50	8810	02:27:42	8862	00:00:52	52	0.0000
nopath	5	3	12	14	621	02:26:51	8811	02:27:44	8864	00:00:53	53	0.0000
nopath	5	4	12	14	650	02:26:23	8783	02:27:44	8864	00:01:21	81	0.0000
nopath	3	6	5	1	667	02:26:36	8796	02:27:56	8876	00:01:20	80	0.0000
nopath	3	6	13	15	667	02:26:41	8801	02:28:01	8881	00:01:20	80	0.0000	00:01:14
nopath	2	3	10	1	679	02:26:37	8797	02:28:02	8882	00:01:25	85	0.0000
nopath	1	4	3	1	792	02:26:36	8796	02:28:06	8886	00:01:30	90	0.0000
nopath	6	1	9	1	832	02:26:15	8775	02:28:11	8891	00:01:56	116	0.0000
nopath	3	2	5	1	679	02:27:00	8820	02:28:15	8895	00:01:15	75	0.0000
nopath	3	4	12	14	375	02:27:42	8862	02:28:16	8896	00:00:34	34	0.0000
nopath	3	2	12	14	679	02:27:04	8824	02:28:17	8897	00:01:13	73	0.0000
nopath	2	7	9	1	458	02:27:33	8853	02:28:24	8904	00:00:51	51	0.0000
nopath	2	7	12	14	458	02:27:39	8859	02:28:30	8910	00:00:51	51	0.0000
nopath	2	1	13	15	504	02:27:34	8854	02:28:32	8912	00:00:58	58	0.0000
nopath	2	4	5	1	708	02:27:14	8834	02:28:35	8915	00:01:21	81	0.0000
nopath	3	6	3	1	667	02:27:26	8846	02:28:36	8916	00:01:10	70	0.0000
nopath	1	4	3	1	792	02:26:47	8807	02:28:36	8916	00:01:49	109	0.0000
nopath	1	2	9	1	504	02:27:05	8825	02:28:41	8921	00:01:36	96	0.0000
nopath	5	3	3	1	621	02:27:43	8863	02:28:43	8923	00:01:00	60	0.0000
nopath	1	4	12	14	792	02:27:35	8855	02:29:00	8940	00:01:25	85	0.0000	00:01:32
nopath	1	3	9	1	763	02:27:59	8879	02:29:05	8945	00:01:06	66	0.0000
nopath	6	2	9	1	748	02:27:53	8873	02:29:15	8955	00:01:22	82	0.0000
nopath	3	4	10	1	375	02:28:29	8909	02:29:16	8956	00:00:47	47	0.0000
nopath	3	6	9	1	667	02:28:01	8881	02:29:16	8956	00:01:15	75	0.0000
nopath	2	1	10	1	504	02:28:32	8912	02:29:17	8957	00:00:45	45	0.0000
nopath	6	2	6	1	748	02:27:57	8877	02:29:17	8957	00:01:20	80	0.0000
nopath	6	5	5	1	380	02:28:35	8915	02:29:18	8958	00:00:43	43	0.0000
nopath	2	3	12	14	679	02:28:01	8881	02:29:23	8963	00:01:22	82	0.0000
nopath	1	2	10	1	504	02:28:38	8918	02:29:26	8966	00:00:48	48	0.0000
nopath	2	3	12	14	679	02:28:28	8908	02:29:26	8966	00:00:58	58	0.0000
nopath	5	1	5	1	785	02:28:14	8894	02:29:26	8966	00:01:12	72	0.0000
nopath	3	5	5	1	621	02:28:34	8914	02:29:37	8977	00:01:03	63	0.0000
nopath	4	2	3	1	708	02:28:44	8924	02:29:46	8986	00:01:02	62	0.0000
nopath	3	4	5	1	375	02:29:03	8943	02:29:48	8988	00:00:45	45	0.0000
nopath	1	3	2	1	763	02:28:02	8882	02:29:52	8992	00:01:50	110	0.0000
nopath	2	3	5	1	679	02:28:37	8917	02:29:57	8997	00:01:20	80	0.0000
nopath	2	4	5	1	708	02:28:42	8922	02:30:00	9000	00:01:18	78	0.0000	00:01:13
nopath	2	3	5	1	679	02:28:48	8928	02:30:01	9001	00:01:13	73	0.0000
nopath	2	3	5	1	679	02:28:53	8933	02:30:03	9003	00:01:10	70	0.0000
nopath	5	3	5	1	621	02:29:33	8973	02:30:23	9023	00:00:50	50	0.0000
nopath	3	6	2	1	667	02:28:51	8931	02:30:26	9026	00:01:35	95	0.0000
nopath	3	6	9	1	667	02:29:18	8958	02:30:28	9028	00:01:10	70	0.0000
nopath	5	3	13	15	621	02:29:37	8977	02:30:29	9029	00:00:52	52	0.0000
nopath	1	3	9	1	763	02:29:05	8945	02:30:32	9032	00:01:27	87	0.0000
nopath	1	3	9	1	763	02:29:13	8953	02:30:34	9034	00:01:21	81	0.0000
nopath	4	2	12	14	708	02:29:24	8964	02:30:36	9036	00:01:12	72	0.0000
nopath	1	3	8	1	763	02:29:29	8969	02:30:37	9037	00:01:08	68	0.0000
nopath	3	6	10	1	667	02:29:29	8969	02:30:38	9038	00:01:09	69	0.0000
nopath	3	5	3	1	621	02:29:35	8975	02:30:41	9041	00:01:06	66	0.0000
nopath	2	6	5	1	748	02:28:17	8897	02:30:46	9046	00:02:29	149	0.0000
nopath	3	6	9	1	667	02:29:51	8991	02:30:56	9056	00:01:05	65	0.0000
nopath	2	1	12	14	504	02:30:10	9010	02:30:56	9056	00:00:46	46	0.0000
nopath	3	6	9	1	667	02:29:54	8994	02:30:58	9058	00:01:04	64	0.0000
nopath	6	1	10	1	832	02:29:41	8981	02:31:01	9061	00:01:20	80	0.0000	00:01:22
nopath	3	4	5	1	375	02:30:24	9024	02:31:03	9063	00:00:39	39	0.0000
nopath	4	7	10	1	331	02:30:40	9040	02:31:14	9074	00:00:34	34	0.0000
nopath	1	3	5	1	763	02:30:04	9004	02:31:16	9076	00:01:12	72	0.0000
nopath	3	6	5	1	667	02:30:10	9010	02:31:16	9076	00:01:06	66	0.0000
nopath	2	7	9	1	458	02:30:19	9019	02:31:17	9077	00:00:58	58	0.0000
nopath	3	6	3	1	667	02:30:13	9013	02:31:18	9078	00:01:05	65	0.0000
nopath	3	6	12	14	667	02:30:19	9019	02:31:20	9080	00:01:01	61	0.0000
nopath	4	1	3	1	792	02:29:39	8979	02:31:25	9085	00:01:46	106	0.0000
nopath	1	2	3	1	504	02:30:45	9045	02:31:31	9091	00:00:46	46	0.0000
nopath	6	1	3	1	832	02:30:21	9021	02:31:31	9091	00:01:10	70	0.0000
nopath	2	4	5	1	708	02:30:22	9022	02:31:33	9093	00:01:11	71	0.0000
nopath	2	4	3	1	708	02:30:40	9040	02:31:35	9095	00:00:55	55	0.0000
nopath	5	3	3	1	621	02:31:00	9060	02:32:04	9124	00:01:04	64	0.0000	00:01:03
nopath	3	6	2	1	667	02:30:43	9043	02:32:06	9126	00:01:23	83	0.0000
nopath	3	6	12	14	667	02:31:08	9068	02:32:08	9128	00:01:00	60	0.0000
nopath	6	1	3	1	832	02:30:50	9050	02:32:11	9131	00:01:21	81	0.0000
nopath	2	3	9	1	679	02:30:41	9041	02:32:12	9132	00:01:31	91	0.0000
nopath	2	4	12	14	708	02:31:09	9069	02:32:16	9136	00:01:07	67	0.0000
nopath	3	6	3	1	667	02:31:49	9109	02:32:47	9167	00:00:58	58	0.0000
nopath	3	6	3	1	667	02:31:53	9113	02:32:48	9168	00:00:55	55	0.0000
nopath	4	1	3	1	792	02:31:09	9069	02:32:54	9174	00:01:45	105	0.0000
nopath	3	6	5	1	667	02:32:06	9126	02:33:01	9181	00:00:55	55	0.0000	00:01:07
nopath	3	6	9	1	667	02:32:10	9130	02:33:02	9182	00:00:52	52	0.0000
nopath	3	6	4	1	667	02:32:11	9131	02:33:04	9184	00:00:53	53	0.0000
nopath	6	2	12	14	748	02:31:53	9113	02:33:06	9186	00:01:13	73	0.0000
nopath	3	6	5	1	667	02:32:17	9137	02:33:08	9188	00:00:51	51	0.0000
nopath	6	5	12	14	380	02:32:20	9140	02:33:11	9191	00:00:51	51	0.0000
nopath	3	2	12	14	679	02:32:05	9125	02:33:16	9196	00:01:11	71	0.0000
nopath	6	3	5	1	667	02:32:16	9136	02:33:23	9203	00:01:07	67	0.0000
nopath	1	3	12	14	763	02:32:19	9139	02:33:33	9213	00:01:14	74	0.0000
nopath	2	1	12	14	504	02:32:54	9174	02:33:36	9216	00:00:42	42	0.0000
nopath	2	3	5	1	679	02:32:31	9151	02:33:37	9217	00:01:06	66	0.0000
nopath	2	3	13	15	679	02:32:32	9152	02:33:43	9223	00:01:11	71	0.0000
nopath	4	7	12	14	331	02:33:13	9193	02:33:45	9225	00:00:32	32	0.0000
nopath	1	2	3	1	504	02:32:41	9161	02:33:46	9226	00:01:05	65	0.0000
nopath	2	4	13	15	708	02:32:34	9154	02:33:46	9226	00:01:12	72	0.0000
nopath	5	3	5	1	621	02:31:45	9105	02:33:53	9233	00:02:08	128	0.0000
nopath	3	2	3	1	679	02:33:00	9180	02:33:55	9235	00:00:55	55	0.0000
nopath	5	3	12	14	621	02:33:03	9183	02:33:56	9236	00:00:53	53	0.0000
nopath	3	7	8	1	302	02:33:08	9188	02:34:01	9241	00:00:53	53	0.0000	00:00:47
[truncated: 1,163 more rows]
