# Supplementary material for: Supervised learning from human performance at the computationally hard problem of optimal traffic signal control on a network of junctions
Source: R Soc Open Sci. 2014 Dec 24;1(4):140211. doi: 10.1098/rsos.140211 (PMC4448775; doi:10.1098/rsos.140211)
Supplement: 1. simulationData.zip - This zipped folder contains the simulation configuration files for the traffic microsimulation models used in the paper, as well as the raw data output from the simulations. The data are organised into a folder structure with README.txt files used to provide guidance on the c [file rsos140211supp1.zip › simulationData/multiJunctionModel/HuTMaCloops/run-006/trips-ALL.csv]

Path	From Zone	To Zone	Vehicle Type	Base Vehicle Type	Distance (m)	Departure Time (HH:MM:SS)	Departure Time (s)	Arrival Time (HH:MM:SS)	Arrival Time (s)	Time Taken (HH:MM:SS)	Time Taken (s)	Fuel	Mean Time (HH:MM:SS)
nopath	1	3	10	1	763	00:00:02	2	00:01:12	72	00:01:10	70	0.0000	00:01:10
nopath	3	6	9	1	667	00:00:23	23	00:01:14	74	00:00:51	51	0.0000
nopath	2	3	13	15	679	00:00:08	8	00:01:21	81	00:01:13	73	0.0000
nopath	5	1	12	14	785	00:00:11	11	00:01:22	82	00:01:11	71	0.0000
nopath	2	3	10	1	679	00:00:18	18	00:01:23	83	00:01:05	65	0.0000
nopath	1	3	9	1	763	00:00:38	38	00:01:42	102	00:01:04	64	0.0000
nopath	5	3	5	1	621	00:00:38	38	00:01:53	113	00:01:15	75	0.0000
nopath	3	7	3	1	302	00:01:11	71	00:01:58	118	00:00:47	47	0.0000
nopath	2	3	6	1	679	00:01:12	72	00:02:05	125	00:00:53	53	0.0000	00:01:03
nopath	2	4	3	1	708	00:01:19	79	00:02:11	131	00:00:52	52	0.0000
nopath	2	3	9	1	679	00:01:23	83	00:02:14	134	00:00:51	51	0.0000
nopath	4	1	13	15	792	00:01:35	95	00:02:50	170	00:01:15	75	0.0000
nopath	2	4	5	1	708	00:02:07	127	00:03:15	195	00:01:08	68	0.0000	00:01:00
nopath	2	3	9	1	679	00:02:21	141	00:03:16	196	00:00:55	55	0.0000
nopath	2	7	3	1	458	00:03:49	229	00:04:31	271	00:00:42	42	0.0000	00:00:42
nopath	2	3	3	1	679	00:03:41	221	00:04:34	274	00:00:53	53	0.0000
nopath	2	1	5	1	504	00:04:01	241	00:04:45	285	00:00:44	44	0.0000
nopath	5	3	3	1	621	00:02:45	165	00:04:53	293	00:02:08	128	0.0000
nopath	4	1	3	1	792	00:03:45	225	00:04:58	298	00:01:13	73	0.0000
nopath	6	7	7	1	624	00:03:47	227	00:05:09	309	00:01:22	82	0.0000	00:01:22
nopath	3	5	3	1	621	00:05:15	315	00:06:06	366	00:00:51	51	0.0000	00:00:51
nopath	3	6	13	15	667	00:05:21	321	00:06:14	374	00:00:53	53	0.0000
nopath	6	1	12	14	832	00:00:43	43	00:06:32	392	00:05:49	349	0.0000
nopath	6	1	8	1	832	00:02:07	127	00:06:34	394	00:04:27	267	0.0000
nopath	5	1	12	14	785	00:03:50	230	00:06:36	396	00:02:46	166	0.0000
nopath	6	1	6	1	832	00:04:48	288	00:06:39	399	00:01:51	111	0.0000
nopath	2	3	12	14	679	00:05:33	333	00:06:43	403	00:01:10	70	0.0000
nopath	3	2	3	1	679	00:05:46	346	00:06:45	405	00:00:59	59	0.0000
nopath	1	3	6	1	763	00:02:42	162	00:06:47	407	00:04:05	245	0.0000
nopath	5	3	13	15	621	00:05:45	345	00:07:06	426	00:01:21	81	0.0000	00:01:34
nopath	4	2	12	14	708	00:06:19	379	00:07:13	433	00:00:54	54	0.0000
nopath	5	3	3	1	621	00:06:07	367	00:07:23	443	00:01:16	76	0.0000
nopath	2	5	3	1	701	00:06:09	369	00:07:27	447	00:01:18	78	0.0000
nopath	2	6	12	14	748	00:04:41	281	00:07:27	447	00:02:46	166	0.0000
nopath	3	1	5	1	763	00:06:44	404	00:08:00	480	00:01:16	76	0.0000	00:01:16
nopath	3	6	5	1	667	00:07:09	429	00:08:05	485	00:00:56	56	0.0000
nopath	3	6	13	15	667	00:07:17	437	00:08:10	490	00:00:53	53	0.0000
nopath	2	3	3	1	679	00:06:47	407	00:08:12	492	00:01:25	85	0.0000
nopath	2	4	10	1	708	00:07:31	451	00:08:22	502	00:00:51	51	0.0000
nopath	2	4	5	1	708	00:07:45	465	00:08:39	519	00:00:54	54	0.0000
nopath	4	6	3	1	696	00:07:22	442	00:08:46	526	00:01:24	84	0.0000
nopath	5	3	3	1	621	00:06:08	368	00:08:53	533	00:02:45	165	0.0000
nopath	5	3	3	1	621	00:06:44	404	00:08:55	535	00:02:11	131	0.0000
nopath	5	7	3	1	577	00:07:38	458	00:09:02	542	00:01:24	84	0.0000	00:01:24
nopath	2	3	5	1	679	00:08:24	504	00:09:16	556	00:00:52	52	0.0000
nopath	3	6	9	1	667	00:08:27	507	00:09:18	558	00:00:51	51	0.0000
nopath	4	5	3	1	650	00:08:47	527	00:09:42	582	00:00:55	55	0.0000
nopath	2	3	9	1	679	00:08:58	538	00:09:50	590	00:00:52	52	0.0000
nopath	3	2	12	14	679	00:09:08	548	00:10:00	600	00:00:52	52	0.0000	00:00:55
nopath	4	2	12	14	708	00:09:04	544	00:10:08	608	00:01:04	64	0.0000
nopath	3	6	13	15	667	00:09:34	574	00:10:26	626	00:00:52	52	0.0000
nopath	6	1	3	1	832	00:05:44	344	00:11:01	661	00:05:17	317	0.0000	00:04:21
nopath	1	3	12	14	763	00:07:05	425	00:11:23	683	00:04:18	258	0.0000
nopath	6	1	13	15	832	00:10:12	612	00:11:35	695	00:01:23	83	0.0000
nopath	1	3	3	1	763	00:09:56	596	00:11:52	712	00:01:56	116	0.0000
nopath	3	6	10	1	667	00:10:53	653	00:11:56	716	00:01:03	63	0.0000
nopath	2	4	3	1	708	00:10:51	651	00:11:57	717	00:01:06	66	0.0000
nopath	2	4	4	1	708	00:11:08	668	00:12:01	721	00:00:53	53	0.0000	00:00:56
nopath	6	1	12	14	832	00:10:48	648	00:12:02	722	00:01:14	74	0.0000
nopath	2	3	6	1	679	00:11:16	676	00:12:08	728	00:00:52	52	0.0000
nopath	5	3	10	1	621	00:10:12	612	00:12:24	744	00:02:12	132	0.0000
nopath	5	1	9	1	785	00:11:33	693	00:12:38	758	00:01:05	65	0.0000
nopath	3	6	3	1	667	00:11:52	712	00:12:44	764	00:00:52	52	0.0000
nopath	3	6	5	1	667	00:12:03	723	00:12:54	774	00:00:51	51	0.0000
nopath	1	3	10	1	763	00:10:53	653	00:13:22	802	00:02:29	149	0.0000	00:02:46
nopath	2	3	10	1	679	00:12:20	740	00:13:25	805	00:01:05	65	0.0000
nopath	5	2	9	1	701	00:12:15	735	00:13:55	835	00:01:40	100	0.0000
nopath	2	4	13	15	708	00:13:04	784	00:14:01	841	00:00:57	57	0.0000	00:00:57
nopath	2	3	12	14	679	00:13:09	789	00:14:02	842	00:00:53	53	0.0000
nopath	5	1	3	1	785	00:12:29	749	00:14:03	843	00:01:34	94	0.0000
nopath	3	6	9	1	667	00:12:57	777	00:14:06	846	00:01:09	69	0.0000
nopath	3	4	5	1	375	00:13:33	813	00:14:16	856	00:00:43	43	0.0000
nopath	5	4	12	14	650	00:13:07	787	00:14:19	859	00:01:12	72	0.0000
nopath	6	2	12	14	748	00:13:19	799	00:14:36	876	00:01:17	77	0.0000
nopath	2	3	5	1	679	00:13:36	816	00:14:42	882	00:01:06	66	0.0000
nopath	5	3	2	1	621	00:13:39	819	00:14:53	893	00:01:14	74	0.0000
nopath	3	1	3	1	763	00:14:17	857	00:15:31	931	00:01:14	74	0.0000	00:01:14
nopath	3	6	3	1	667	00:14:47	887	00:15:35	935	00:00:48	48	0.0000
nopath	6	3	12	14	667	00:14:59	899	00:15:50	950	00:00:51	51	0.0000
nopath	6	7	12	14	624	00:15:11	911	00:16:07	967	00:00:56	56	0.0000	00:00:56
nopath	3	6	3	1	667	00:15:17	917	00:16:07	967	00:00:50	50	0.0000
nopath	1	3	6	1	763	00:14:47	887	00:16:12	972	00:01:25	85	0.0000
nopath	2	4	12	14	708	00:15:06	906	00:16:18	978	00:01:12	72	0.0000
nopath	1	2	9	1	504	00:15:06	906	00:16:21	981	00:01:15	75	0.0000
nopath	2	4	12	14	708	00:15:14	914	00:16:21	981	00:01:07	67	0.0000
nopath	1	3	12	14	763	00:15:30	930	00:16:43	1003	00:01:13	73	0.0000
nopath	3	6	3	1	667	00:15:41	941	00:16:55	1015	00:01:14	74	0.0000
nopath	3	6	4	1	667	00:16:08	968	00:16:59	1019	00:00:51	51	0.0000
nopath	5	6	3	1	380	00:16:35	995	00:17:07	1027	00:00:32	32	0.0000	00:00:32
nopath	2	1	12	14	504	00:16:26	986	00:17:18	1038	00:00:52	52	0.0000
nopath	3	1	4	1	763	00:15:49	949	00:17:21	1041	00:01:32	92	0.0000
nopath	1	3	3	1	763	00:16:04	964	00:17:22	1042	00:01:18	78	0.0000
nopath	6	1	10	1	832	00:16:24	984	00:17:31	1051	00:01:07	67	0.0000
nopath	2	3	10	1	679	00:16:39	999	00:17:32	1052	00:00:53	53	0.0000
nopath	1	7	3	1	542	00:16:54	1014	00:17:40	1060	00:00:46	46	0.0000
nopath	4	2	12	14	708	00:16:45	1005	00:17:47	1067	00:01:02	62	0.0000
nopath	6	7	12	14	624	00:16:39	999	00:17:50	1070	00:01:11	71	0.0000
nopath	3	2	3	1	679	00:17:12	1032	00:18:15	1095	00:01:03	63	0.0000	00:01:03
nopath	2	3	12	14	679	00:16:58	1018	00:18:23	1103	00:01:25	85	0.0000
nopath	2	3	9	1	679	00:17:24	1044	00:18:25	1105	00:01:01	61	0.0000
nopath	4	1	3	1	792	00:17:12	1032	00:18:28	1108	00:01:16	76	0.0000
nopath	2	4	9	1	708	00:17:31	1051	00:18:29	1109	00:00:58	58	0.0000
nopath	1	6	3	1	832	00:16:40	1000	00:18:46	1126	00:02:06	126	0.0000
nopath	4	1	5	1	792	00:17:51	1071	00:18:57	1137	00:01:06	66	0.0000
nopath	3	6	9	1	667	00:18:04	1084	00:19:06	1146	00:01:02	62	0.0000	00:00:55
nopath	3	4	9	1	375	00:19:04	1144	00:19:36	1176	00:00:32	32	0.0000
nopath	6	2	3	1	748	00:18:34	1114	00:19:45	1185	00:01:11	71	0.0000
nopath	1	2	3	1	504	00:16:55	1015	00:19:51	1191	00:02:56	176	0.0000
nopath	1	2	12	14	504	00:17:15	1035	00:19:55	1195	00:02:40	160	0.0000
nopath	1	3	13	15	763	00:17:54	1074	00:20:16	1216	00:02:22	142	0.0000	00:01:34
nopath	1	3	5	1	763	00:18:01	1081	00:20:19	1219	00:02:18	138	0.0000
nopath	6	2	5	1	748	00:19:05	1145	00:20:25	1225	00:01:20	80	0.0000
nopath	2	4	9	1	708	00:19:10	1150	00:20:26	1226	00:01:16	76	0.0000
nopath	2	7	10	1	458	00:19:46	1186	00:20:26	1226	00:00:40	40	0.0000
nopath	5	2	6	1	701	00:18:27	1107	00:20:27	1227	00:02:00	120	0.0000
nopath	5	6	9	1	380	00:19:49	1189	00:20:27	1227	00:00:38	38	0.0000
nopath	2	4	3	1	708	00:19:32	1172	00:20:28	1228	00:00:56	56	0.0000
nopath	4	7	9	1	331	00:20:06	1206	00:20:37	1237	00:00:31	31	0.0000
nopath	5	1	12	14	785	00:19:12	1152	00:20:38	1238	00:01:26	86	0.0000
nopath	1	3	13	15	763	00:19:00	1140	00:20:51	1251	00:01:51	111	0.0000
nopath	3	7	5	1	302	00:20:04	1204	00:21:07	1267	00:01:03	63	0.0000	00:00:55
nopath	2	3	12	14	679	00:20:20	1220	00:21:17	1277	00:00:57	57	0.0000
nopath	1	4	13	15	792	00:20:05	1205	00:21:18	1278	00:01:13	73	0.0000
nopath	2	3	3	1	679	00:20:28	1228	00:21:20	1280	00:00:52	52	0.0000
nopath	2	4	12	14	708	00:20:35	1235	00:21:29	1289	00:00:54	54	0.0000
nopath	1	2	3	1	504	00:20:49	1249	00:21:33	1293	00:00:44	44	0.0000
nopath	3	6	9	1	667	00:20:25	1225	00:21:36	1296	00:01:11	71	0.0000
nopath	4	2	12	14	708	00:20:28	1228	00:21:46	1306	00:01:18	78	0.0000
nopath	4	2	3	1	708	00:20:58	1258	00:21:51	1311	00:00:53	53	0.0000
nopath	3	6	13	15	667	00:21:05	1265	00:22:20	1340	00:01:15	75	0.0000	00:01:13
nopath	5	1	7	1	785	00:20:40	1240	00:22:21	1341	00:01:41	101	0.0000
nopath	1	5	3	1	785	00:20:52	1252	00:22:23	1343	00:01:31	91	0.0000
nopath	5	1	9	1	785	00:21:22	1282	00:22:25	1345	00:01:03	63	0.0000
nopath	2	1	3	1	504	00:22:07	1327	00:22:57	1377	00:00:50	50	0.0000
nopath	3	1	12	14	763	00:21:37	1297	00:22:59	1379	00:01:22	82	0.0000
nopath	1	3	13	15	763	00:21:26	1286	00:23:05	1385	00:01:39	99	0.0000	00:01:56
nopath	3	6	5	1	667	00:22:05	1325	00:23:06	1386	00:01:01	61	0.0000
nopath	6	1	12	14	832	00:21:32	1292	00:23:12	1392	00:01:40	100	0.0000
nopath	5	1	12	14	785	00:22:08	1328	00:23:17	1397	00:01:09	69	0.0000
nopath	1	7	13	15	542	00:22:29	1349	00:23:18	1398	00:00:49	49	0.0000
nopath	5	2	12	14	701	00:22:22	1342	00:23:20	1400	00:00:58	58	0.0000
nopath	5	1	13	15	785	00:22:16	1336	00:23:23	1403	00:01:07	67	0.0000
nopath	1	4	5	1	792	00:22:22	1342	00:23:26	1406	00:01:04	64	0.0000
nopath	4	2	3	1	708	00:22:19	1339	00:23:35	1415	00:01:16	76	0.0000
nopath	3	6	3	1	667	00:22:32	1352	00:23:36	1416	00:01:04	64	0.0000
nopath	2	4	5	1	708	00:22:59	1379	00:23:56	1436	00:00:57	57	0.0000
nopath	2	3	3	1	679	00:23:10	1390	00:24:02	1442	00:00:52	52	0.0000	00:00:59
nopath	1	7	9	1	542	00:23:23	1403	00:24:14	1454	00:00:51	51	0.0000
nopath	3	2	3	1	679	00:22:54	1374	00:24:25	1465	00:01:31	91	0.0000
nopath	2	3	5	1	679	00:23:45	1425	00:24:46	1486	00:01:01	61	0.0000
nopath	2	3	4	1	679	00:23:50	1430	00:24:48	1488	00:00:58	58	0.0000
nopath	3	6	13	15	667	00:23:04	1384	00:24:50	1490	00:01:46	106	0.0000
nopath	3	6	9	1	667	00:23:33	1413	00:24:51	1491	00:01:18	78	0.0000
nopath	3	6	13	15	667	00:23:46	1426	00:24:54	1494	00:01:08	68	0.0000
nopath	5	1	12	14	785	00:23:46	1426	00:24:59	1499	00:01:13	73	0.0000
nopath	5	2	10	1	701	00:24:05	1445	00:25:01	1501	00:00:56	56	0.0000	00:01:23
nopath	5	7	12	14	577	00:22:30	1350	00:25:08	1508	00:02:38	158	0.0000
nopath	6	7	12	14	624	00:24:02	1442	00:25:15	1515	00:01:13	73	0.0000
nopath	2	1	3	1	504	00:24:08	1448	00:25:37	1537	00:01:29	89	0.0000
nopath	2	1	12	14	504	00:24:45	1485	00:25:40	1540	00:00:55	55	0.0000
nopath	6	2	12	14	748	00:24:20	1460	00:25:46	1546	00:01:26	86	0.0000
nopath	1	2	5	1	504	00:25:01	1501	00:25:53	1553	00:00:52	52	0.0000
nopath	6	1	3	1	832	00:24:44	1484	00:25:53	1553	00:01:09	69	0.0000
nopath	3	7	5	1	302	00:25:22	1522	00:25:56	1556	00:00:34	34	0.0000
nopath	3	6	4	1	667	00:25:37	1537	00:26:27	1587	00:00:50	50	0.0000	00:01:11
nopath	2	3	10	1	679	00:25:19	1519	00:26:34	1594	00:01:15	75	0.0000
nopath	1	4	3	1	792	00:23:50	1430	00:26:35	1595	00:02:45	165	0.0000
nopath	2	3	3	1	679	00:25:53	1553	00:26:45	1605	00:00:52	52	0.0000
nopath	1	2	3	1	504	00:26:02	1562	00:26:47	1607	00:00:45	45	0.0000
nopath	3	2	6	1	679	00:25:57	1557	00:26:55	1615	00:00:58	58	0.0000
nopath	2	1	3	1	504	00:26:49	1609	00:27:33	1653	00:00:44	44	0.0000	00:00:55
nopath	6	1	9	1	832	00:26:25	1585	00:27:41	1661	00:01:16	76	0.0000
nopath	6	1	5	1	832	00:26:35	1595	00:27:43	1663	00:01:08	68	0.0000
nopath	1	3	12	14	763	00:25:52	1552	00:27:43	1663	00:01:51	111	0.0000
nopath	3	6	9	1	667	00:26:53	1613	00:27:44	1664	00:00:51	51	0.0000
nopath	2	4	3	1	708	00:26:45	1605	00:27:46	1666	00:01:01	61	0.0000
nopath	6	1	12	14	832	00:27:06	1626	00:28:09	1689	00:01:03	63	0.0000	00:01:15
nopath	2	1	3	1	504	00:27:43	1663	00:28:28	1708	00:00:45	45	0.0000
nopath	4	1	3	1	792	00:27:06	1626	00:28:29	1709	00:01:23	83	0.0000
nopath	4	2	13	15	708	00:27:37	1657	00:28:40	1720	00:01:03	63	0.0000
nopath	3	6	12	14	667	00:27:46	1666	00:28:46	1726	00:01:00	60	0.0000
nopath	3	6	6	1	667	00:27:53	1673	00:28:49	1729	00:00:56	56	0.0000
nopath	3	6	3	1	667	00:27:54	1674	00:28:51	1731	00:00:57	57	0.0000
nopath	3	7	3	1	302	00:28:33	1713	00:29:07	1747	00:00:34	34	0.0000	00:00:34
nopath	2	4	9	1	708	00:27:45	1665	00:29:25	1765	00:01:40	100	0.0000
nopath	6	2	3	1	748	00:28:12	1692	00:29:25	1765	00:01:13	73	0.0000
nopath	2	3	5	1	679	00:28:36	1716	00:29:28	1768	00:00:52	52	0.0000
nopath	1	2	9	1	504	00:28:41	1721	00:29:31	1771	00:00:50	50	0.0000
nopath	3	6	10	1	667	00:28:45	1725	00:29:46	1786	00:01:01	61	0.0000
nopath	5	1	3	1	785	00:25:04	1504	00:29:56	1796	00:04:52	292	0.0000
nopath	5	1	3	1	785	00:27:24	1644	00:29:58	1798	00:02:34	154	0.0000
nopath	5	1	12	14	785	00:28:48	1728	00:30:00	1800	00:01:12	72	0.0000	00:01:45
nopath	2	4	2	1	708	00:28:46	1726	00:30:05	1805	00:01:19	79	0.0000
nopath	3	6	2	1	667	00:29:01	1741	00:30:06	1806	00:01:05	65	0.0000
nopath	2	7	3	1	458	00:29:15	1755	00:30:13	1813	00:00:58	58	0.0000
nopath	3	6	13	15	667	00:29:28	1768	00:30:20	1820	00:00:52	52	0.0000
nopath	1	3	3	1	763	00:29:10	1750	00:30:22	1822	00:01:12	72	0.0000
nopath	2	3	13	15	679	00:29:42	1782	00:30:55	1855	00:01:13	73	0.0000
nopath	4	2	9	1	708	00:29:50	1790	00:30:55	1855	00:01:05	65	0.0000
nopath	1	4	12	14	792	00:29:50	1790	00:30:58	1858	00:01:08	68	0.0000
nopath	3	6	12	14	667	00:29:53	1793	00:31:07	1867	00:01:14	74	0.0000	00:00:59
nopath	4	1	13	15	792	00:29:54	1794	00:31:15	1875	00:01:21	81	0.0000
nopath	3	4	3	1	375	00:30:52	1852	00:31:25	1885	00:00:33	33	0.0000
nopath	4	1	12	14	792	00:30:19	1819	00:31:29	1889	00:01:10	70	0.0000
nopath	2	3	3	1	679	00:30:33	1833	00:31:32	1892	00:00:59	59	0.0000
nopath	6	2	5	1	748	00:30:29	1829	00:31:35	1895	00:01:06	66	0.0000
nopath	6	2	2	1	748	00:30:41	1841	00:31:39	1899	00:00:58	58	0.0000
nopath	1	2	5	1	504	00:30:09	1809	00:31:42	1902	00:01:33	93	0.0000
nopath	3	5	3	1	621	00:30:30	1830	00:31:45	1905	00:01:15	75	0.0000
nopath	1	2	3	1	504	00:30:47	1847	00:31:46	1906	00:00:59	59	0.0000
nopath	3	6	6	1	667	00:30:36	1836	00:31:48	1908	00:01:12	72	0.0000
nopath	3	6	5	1	667	00:30:55	1855	00:31:50	1910	00:00:55	55	0.0000
nopath	2	3	9	1	679	00:31:18	1878	00:32:15	1935	00:00:57	57	0.0000	00:01:00
nopath	5	1	5	1	785	00:30:41	1841	00:32:21	1941	00:01:40	100	0.0000
nopath	5	1	3	1	785	00:31:07	1867	00:32:23	1943	00:01:16	76	0.0000
nopath	3	6	12	14	667	00:31:17	1877	00:32:27	1947	00:01:10	70	0.0000
nopath	5	3	13	15	621	00:31:28	1888	00:32:27	1947	00:00:59	59	0.0000
nopath	3	6	5	1	667	00:31:24	1884	00:32:29	1949	00:01:05	65	0.0000
nopath	3	6	12	14	667	00:31:32	1892	00:32:32	1952	00:01:00	60	0.0000
nopath	1	3	12	14	763	00:31:22	1882	00:32:37	1957	00:01:15	75	0.0000
nopath	1	3	12	14	763	00:31:36	1896	00:32:40	1960	00:01:04	64	0.0000
nopath	4	2	10	1	708	00:31:10	1870	00:32:45	1965	00:01:35	95	0.0000
nopath	3	1	3	1	763	00:31:51	1911	00:32:56	1976	00:01:05	65	0.0000
nopath	6	1	3	1	832	00:31:50	1910	00:33:01	1981	00:01:11	71	0.0000	00:01:11
nopath	5	3	3	1	621	00:32:11	1931	00:33:03	1983	00:00:52	52	0.0000
nopath	1	2	5	1	504	00:32:16	1936	00:33:03	1983	00:00:47	47	0.0000
nopath	1	3	10	1	763	00:31:51	1911	00:33:12	1992	00:01:21	81	0.0000
nopath	1	3	5	1	763	00:32:10	1930	00:33:32	2012	00:01:22	82	0.0000
nopath	3	2	3	1	679	00:32:24	1944	00:33:35	2015	00:01:11	71	0.0000
nopath	2	3	3	1	679	00:32:33	1953	00:33:37	2017	00:01:04	64	0.0000
nopath	4	1	9	1	792	00:32:00	1920	00:33:38	2018	00:01:38	98	0.0000
nopath	2	3	9	1	679	00:32:48	1968	00:33:41	2021	00:00:53	53	0.0000
nopath	3	1	12	14	763	00:32:06	1926	00:33:43	2023	00:01:37	97	0.0000
nopath	6	2	3	1	748	00:32:17	1937	00:33:45	2025	00:01:28	88	0.0000
nopath	2	3	12	14	679	00:32:49	1969	00:33:47	2027	00:00:58	58	0.0000
nopath	2	4	12	14	708	00:32:53	1973	00:33:50	2030	00:00:57	57	0.0000
nopath	3	6	3	1	667	00:32:49	1969	00:33:56	2036	00:01:07	67	0.0000
nopath	6	1	13	15	832	00:32:27	1947	00:33:57	2037	00:01:30	90	0.0000
nopath	5	3	5	1	621	00:32:56	1976	00:34:03	2043	00:01:07	67	0.0000	00:01:34
nopath	4	2	3	1	708	00:32:51	1971	00:34:05	2045	00:01:14	74	0.0000
nopath	5	6	3	1	380	00:33:30	2010	00:34:17	2057	00:00:47	47	0.0000
nopath	2	4	6	1	708	00:33:42	2022	00:34:35	2075	00:00:53	53	0.0000
nopath	3	6	10	1	667	00:33:28	2008	00:34:36	2076	00:01:08	68	0.0000
nopath	3	6	3	1	667	00:33:49	2029	00:34:40	2080	00:00:51	51	0.0000
nopath	3	6	12	14	667	00:33:53	2033	00:34:46	2086	00:00:53	53	0.0000
nopath	1	3	12	14	763	00:33:55	2035	00:35:03	2103	00:01:08	68	0.0000	00:01:19
nopath	3	6	3	1	667	00:34:03	2043	00:35:06	2106	00:01:03	63	0.0000
nopath	3	2	9	1	679	00:34:11	2051	00:35:12	2112	00:01:01	61	0.0000
nopath	2	7	10	1	458	00:34:43	2083	00:35:24	2124	00:00:41	41	0.0000
nopath	3	1	12	14	763	00:34:29	2069	00:35:40	2140	00:01:11	71	0.0000
nopath	4	2	7	1	708	00:34:45	2085	00:36:05	2165	00:01:20	80	0.0000	00:01:09
nopath	6	5	3	1	380	00:35:30	2130	00:36:06	2166	00:00:36	36	0.0000
nopath	3	6	5	1	667	00:35:09	2109	00:36:16	2176	00:01:07	67	0.0000
nopath	2	3	13	15	679	00:34:56	2096	00:36:35	2195	00:01:39	99	0.0000
nopath	6	2	10	1	748	00:35:46	2146	00:36:46	2206	00:01:00	60	0.0000
nopath	3	6	10	1	667	00:35:52	2152	00:36:56	2216	00:01:04	64	0.0000
nopath	3	6	10	1	667	00:35:53	2153	00:36:59	2219	00:01:06	66	0.0000
nopath	2	3	3	1	679	00:35:20	2120	00:37:12	2232	00:01:52	112	0.0000	00:01:17
nopath	2	3	10	1	679	00:36:16	2176	00:37:19	2239	00:01:03	63	0.0000
nopath	2	3	3	1	679	00:36:23	2183	00:37:21	2241	00:00:58	58	0.0000
nopath	5	1	12	14	785	00:36:01	2161	00:37:22	2242	00:01:21	81	0.0000
nopath	5	1	6	1	785	00:36:02	2162	00:37:24	2244	00:01:22	82	0.0000
nopath	2	3	9	1	679	00:36:31	2191	00:37:25	2245	00:00:54	54	0.0000
nopath	5	1	10	1	785	00:36:18	2178	00:37:26	2246	00:01:08	68	0.0000
nopath	6	1	5	1	832	00:36:23	2183	00:37:29	2249	00:01:06	66	0.0000
nopath	1	7	12	14	542	00:36:41	2201	00:37:29	2249	00:00:48	48	0.0000
nopath	6	2	5	1	748	00:36:36	2196	00:37:35	2255	00:00:59	59	0.0000
nopath	6	2	6	1	748	00:36:57	2217	00:37:55	2275	00:00:58	58	0.0000
nopath	2	6	9	1	748	00:36:15	2175	00:37:56	2276	00:01:41	101	0.0000
nopath	5	7	5	1	577	00:37:02	2222	00:38:07	2287	00:01:05	65	0.0000	00:01:51
nopath	1	2	13	15	504	00:37:19	2239	00:38:08	2288	00:00:49	49	0.0000
nopath	3	6	12	14	667	00:37:12	2232	00:38:17	2297	00:01:05	65	0.0000
nopath	3	6	12	14	667	00:37:22	2242	00:38:28	2308	00:01:06	66	0.0000
nopath	6	2	3	1	748	00:37:41	2261	00:38:39	2319	00:00:58	58	0.0000
nopath	3	6	5	1	667	00:37:55	2275	00:38:47	2327	00:00:52	52	0.0000
nopath	2	4	13	15	708	00:37:36	2256	00:38:48	2328	00:01:12	72	0.0000
nopath	1	3	3	1	763	00:37:38	2258	00:38:56	2336	00:01:18	78	0.0000
nopath	1	3	12	14	763	00:37:39	2259	00:38:59	2339	00:01:20	80	0.0000
nopath	1	2	5	1	504	00:38:39	2319	00:39:24	2364	00:00:45	45	0.0000	00:01:14
nopath	5	1	3	1	785	00:38:24	2304	00:39:25	2365	00:01:01	61	0.0000
nopath	3	4	13	15	375	00:38:53	2333	00:39:28	2368	00:00:35	35	0.0000
nopath	6	7	9	1	624	00:38:37	2317	00:39:38	2378	00:01:01	61	0.0000
nopath	1	3	6	1	763	00:38:18	2298	00:40:02	2402	00:01:44	104	0.0000	00:01:27
nopath	2	3	3	1	679	00:38:01	2281	00:40:06	2406	00:02:05	125	0.0000
nopath	6	1	5	1	832	00:38:57	2337	00:40:11	2411	00:01:14	74	0.0000
nopath	2	3	13	15	679	00:39:05	2345	00:40:12	2412	00:01:07	67	0.0000
nopath	1	2	9	1	504	00:39:33	2373	00:40:19	2419	00:00:46	46	0.0000
nopath	1	3	3	1	763	00:39:13	2353	00:40:42	2442	00:01:29	89	0.0000
nopath	3	6	12	14	667	00:39:48	2388	00:40:46	2446	00:00:58	58	0.0000
nopath	3	6	5	1	667	00:40:03	2403	00:40:53	2453	00:00:50	50	0.0000
nopath	3	6	3	1	667	00:40:08	2408	00:40:58	2458	00:00:50	50	0.0000
nopath	2	1	3	1	504	00:40:17	2417	00:41:01	2461	00:00:44	44	0.0000	00:00:44
nopath	1	3	3	1	763	00:39:45	2385	00:41:02	2462	00:01:17	77	0.0000
nopath	2	4	2	1	708	00:40:07	2407	00:41:08	2468	00:01:01	61	0.0000
nopath	1	2	5	1	504	00:40:14	2414	00:41:11	2471	00:00:57	57	0.0000
nopath	6	1	12	14	832	00:40:14	2414	00:41:18	2478	00:01:04	64	0.0000
nopath	3	6	12	14	667	00:40:17	2417	00:41:37	2497	00:01:20	80	0.0000
nopath	6	5	12	14	380	00:40:45	2445	00:41:40	2500	00:00:55	55	0.0000
nopath	2	3	13	15	679	00:40:27	2427	00:41:45	2505	00:01:18	78	0.0000
nopath	3	6	5	1	667	00:40:34	2434	00:41:47	2507	00:01:13	73	0.0000
nopath	1	3	9	1	763	00:40:30	2430	00:41:47	2507	00:01:17	77	0.0000
nopath	2	4	12	14	708	00:40:41	2441	00:41:50	2510	00:01:09	69	0.0000
nopath	5	1	10	1	785	00:40:27	2427	00:41:51	2511	00:01:24	84	0.0000
nopath	3	6	3	1	667	00:40:49	2449	00:41:51	2511	00:01:02	62	0.0000
nopath	2	3	12	14	679	00:40:47	2447	00:41:51	2511	00:01:04	64	0.0000
nopath	3	6	7	1	667	00:40:56	2456	00:41:54	2514	00:00:58	58	0.0000
nopath	2	4	5	1	708	00:40:54	2454	00:41:54	2514	00:01:00	60	0.0000
nopath	1	6	12	14	832	00:40:16	2416	00:42:07	2527	00:01:51	111	0.0000	00:01:58
nopath	1	2	12	14	504	00:41:21	2481	00:42:09	2529	00:00:48	48	0.0000
nopath	1	3	3	1	763	00:40:46	2446	00:42:12	2532	00:01:26	86	0.0000
nopath	1	3	12	14	763	00:40:55	2455	00:42:15	2535	00:01:20	80	0.0000
nopath	1	4	6	1	792	00:41:04	2464	00:42:19	2539	00:01:15	75	0.0000
nopath	1	3	3	1	763	00:41:11	2471	00:42:19	2539	00:01:08	68	0.0000
nopath	1	3	12	14	763	00:41:18	2478	00:42:22	2542	00:01:04	64	0.0000
nopath	1	4	6	1	792	00:41:19	2479	00:42:25	2545	00:01:06	66	0.0000
nopath	3	6	9	1	667	00:41:29	2489	00:42:36	2556	00:01:07	67	0.0000
nopath	4	2	9	1	708	00:41:32	2492	00:42:36	2556	00:01:04	64	0.0000
nopath	6	4	5	1	696	00:41:20	2480	00:42:39	2559	00:01:19	79	0.0000
nopath	3	6	13	15	667	00:41:37	2497	00:42:40	2560	00:01:03	63	0.0000
nopath	1	4	5	1	792	00:41:31	2491	00:42:45	2565	00:01:14	74	0.0000
nopath	2	3	3	1	679	00:41:42	2502	00:42:47	2567	00:01:05	65	0.0000
nopath	2	4	6	1	708	00:41:46	2506	00:42:50	2570	00:01:04	64	0.0000
nopath	5	1	10	1	785	00:41:56	2516	00:42:57	2577	00:01:01	61	0.0000
nopath	3	2	9	1	679	00:41:52	2512	00:43:05	2585	00:01:13	73	0.0000	00:01:10
nopath	1	3	3	1	763	00:41:55	2515	00:43:12	2592	00:01:17	77	0.0000
nopath	1	3	3	1	763	00:41:57	2517	00:43:15	2595	00:01:18	78	0.0000
nopath	3	6	3	1	667	00:41:57	2517	00:43:16	2596	00:01:19	79	0.0000
nopath	5	3	3	1	621	00:42:15	2535	00:43:23	2603	00:01:08	68	0.0000
nopath	3	6	3	1	667	00:42:19	2539	00:43:26	2606	00:01:07	67	0.0000
nopath	2	3	2	1	679	00:42:20	2540	00:43:32	2612	00:01:12	72	0.0000
nopath	1	3	6	1	763	00:42:29	2549	00:43:46	2626	00:01:17	77	0.0000
nopath	1	3	3	1	763	00:42:43	2563	00:43:48	2628	00:01:05	65	0.0000
nopath	1	3	9	1	763	00:42:45	2565	00:43:51	2631	00:01:06	66	0.0000
nopath	3	5	3	1	621	00:42:29	2549	00:43:55	2635	00:01:26	86	0.0000
nopath	4	2	12	14	708	00:42:53	2573	00:43:58	2638	00:01:05	65	0.0000
nopath	3	6	2	1	667	00:42:51	2571	00:43:58	2638	00:01:07	67	0.0000
nopath	4	2	10	1	708	00:43:08	2588	00:44:01	2641	00:00:53	53	0.0000	00:01:00
nopath	6	3	9	1	667	00:42:18	2538	00:44:03	2643	00:01:45	105	0.0000
nopath	5	4	5	1	650	00:42:55	2575	00:44:14	2654	00:01:19	79	0.0000
nopath	4	1	12	14	792	00:43:18	2598	00:44:23	2663	00:01:05	65	0.0000
nopath	2	3	5	1	679	00:43:16	2596	00:44:24	2664	00:01:08	68	0.0000
nopath	2	4	5	1	708	00:43:08	2588	00:44:25	2665	00:01:17	77	0.0000
nopath	2	3	3	1	679	00:43:32	2612	00:44:27	2667	00:00:55	55	0.0000
nopath	2	1	6	1	504	00:43:45	2625	00:44:29	2669	00:00:44	44	0.0000
nopath	2	3	5	1	679	00:43:35	2615	00:44:30	2670	00:00:55	55	0.0000
nopath	6	2	3	1	748	00:42:20	2540	00:44:35	2675	00:02:15	135	0.0000
nopath	3	6	12	14	667	00:43:37	2617	00:44:37	2677	00:01:00	60	0.0000
nopath	5	3	9	1	621	00:43:25	2605	00:44:43	2683	00:01:18	78	0.0000
nopath	6	1	3	1	832	00:42:44	2564	00:44:43	2683	00:01:59	119	0.0000
nopath	5	3	6	1	621	00:43:54	2634	00:44:45	2685	00:00:51	51	0.0000
nopath	5	6	13	15	380	00:44:19	2659	00:45:01	2701	00:00:42	42	0.0000	00:00:42
nopath	1	3	5	1	763	00:43:09	2589	00:45:02	2702	00:01:53	113	0.0000
nopath	3	1	5	1	763	00:43:23	2603	00:45:05	2705	00:01:42	102	0.0000
nopath	1	3	3	1	763	00:43:49	2629	00:45:05	2705	00:01:16	76	0.0000
nopath	2	3	2	1	679	00:44:19	2659	00:45:15	2715	00:00:56	56	0.0000
nopath	3	6	12	14	667	00:43:57	2637	00:45:17	2717	00:01:20	80	0.0000
nopath	3	6	12	14	667	00:44:04	2644	00:45:19	2719	00:01:15	75	0.0000
nopath	5	3	12	14	621	00:44:07	2647	00:45:24	2724	00:01:17	77	0.0000
nopath	1	3	3	1	763	00:44:34	2674	00:45:35	2735	00:01:01	61	0.0000
nopath	4	1	12	14	792	00:44:21	2661	00:45:51	2751	00:01:30	90	0.0000
nopath	6	3	13	15	667	00:45:12	2712	00:46:07	2767	00:00:55	55	0.0000	00:01:10
nopath	6	7	9	1	624	00:44:32	2672	00:46:07	2767	00:01:35	95	0.0000
nopath	1	2	9	1	504	00:45:24	2724	00:46:09	2769	00:00:45	45	0.0000
nopath	4	2	12	14	708	00:44:59	2699	00:46:16	2776	00:01:17	77	0.0000
nopath	4	2	2	1	708	00:45:07	2707	00:46:18	2778	00:01:11	71	0.0000
nopath	3	6	12	14	667	00:45:38	2738	00:46:28	2788	00:00:50	50	0.0000
nopath	3	6	3	1	667	00:45:39	2739	00:46:30	2790	00:00:51	51	0.0000
nopath	2	3	10	1	679	00:44:41	2681	00:46:32	2792	00:01:51	111	0.0000
nopath	5	2	6	1	701	00:45:21	2721	00:46:35	2795	00:01:14	74	0.0000
nopath	2	3	9	1	679	00:45:09	2709	00:46:35	2795	00:01:26	86	0.0000
nopath	1	2	10	1	504	00:45:56	2756	00:46:41	2801	00:00:45	45	0.0000
nopath	1	2	3	1	504	00:46:00	2760	00:46:45	2805	00:00:45	45	0.0000
nopath	4	2	5	1	708	00:45:50	2750	00:46:57	2817	00:01:07	67	0.0000
nopath	3	5	3	1	621	00:46:01	2761	00:47:05	2825	00:01:04	64	0.0000	00:01:15
nopath	5	3	3	1	621	00:46:01	2761	00:47:07	2827	00:01:06	66	0.0000
nopath	3	6	3	1	667	00:46:03	2763	00:47:09	2829	00:01:06	66	0.0000
nopath	3	6	12	14	667	00:46:11	2771	00:47:11	2831	00:01:00	60	0.0000
nopath	2	3	9	1	679	00:45:33	2733	00:47:12	2832	00:01:39	99	0.0000
nopath	3	6	13	15	667	00:46:25	2785	00:47:18	2838	00:00:53	53	0.0000
nopath	5	1	5	1	785	00:45:50	2750	00:47:21	2841	00:01:31	91	0.0000
nopath	5	1	13	15	785	00:46:07	2767	00:47:23	2843	00:01:16	76	0.0000
nopath	2	3	3	1	679	00:46:31	2791	00:47:23	2843	00:00:52	52	0.0000
nopath	3	2	9	1	679	00:46:29	2789	00:47:35	2855	00:01:06	66	0.0000
nopath	1	3	12	14	763	00:46:35	2795	00:47:43	2863	00:01:08	68	0.0000
nopath	1	4	10	1	792	00:46:41	2801	00:47:46	2866	00:01:05	65	0.0000
nopath	6	1	9	1	832	00:46:57	2817	00:48:00	2880	00:01:03	63	0.0000	00:01:19
nopath	5	2	13	15	701	00:46:30	2790	00:48:03	2883	00:01:33	93	0.0000
nopath	2	3	6	1	679	00:46:54	2814	00:48:12	2892	00:01:18	78	0.0000
nopath	2	3	3	1	679	00:46:57	2817	00:48:15	2895	00:01:18	78	0.0000
nopath	2	4	9	1	708	00:47:11	2831	00:48:19	2899	00:01:08	68	0.0000
nopath	2	4	3	1	708	00:47:17	2837	00:48:21	2901	00:01:04	64	0.0000
nopath	1	2	13	15	504	00:47:33	2853	00:48:22	2902	00:00:49	49	0.0000
nopath	1	4	12	14	792	00:47:19	2839	00:48:22	2902	00:01:03	63	0.0000
nopath	3	2	9	1	679	00:46:47	2807	00:48:35	2915	00:01:48	108	0.0000
nopath	3	6	2	1	667	00:47:10	2830	00:48:36	2916	00:01:26	86	0.0000
nopath	3	6	12	14	667	00:47:21	2841	00:48:39	2919	00:01:18	78	0.0000
nopath	5	1	3	1	785	00:47:20	2840	00:49:01	2941	00:01:41	101	0.0000	00:01:20
nopath	3	2	9	1	679	00:48:05	2885	00:49:05	2945	00:01:00	60	0.0000
nopath	2	4	3	1	708	00:48:10	2890	00:49:05	2945	00:00:55	55	0.0000
nopath	3	6	6	1	667	00:47:51	2871	00:49:16	2956	00:01:25	85	0.0000
nopath	2	1	3	1	504	00:48:19	2899	00:49:17	2957	00:00:58	58	0.0000
nopath	3	5	10	1	621	00:48:26	2906	00:49:18	2958	00:00:52	52	0.0000
nopath	3	6	10	1	667	00:48:28	2908	00:49:22	2962	00:00:54	54	0.0000
nopath	5	2	3	1	701	00:47:26	2846	00:49:25	2965	00:01:59	119	0.0000
nopath	5	7	12	14	577	00:48:20	2900	00:49:28	2968	00:01:08	68	0.0000
nopath	5	4	13	15	650	00:48:30	2910	00:49:35	2975	00:01:05	65	0.0000
nopath	1	3	5	1	763	00:48:07	2887	00:49:42	2982	00:01:35	95	0.0000
nopath	2	4	3	1	708	00:48:41	2921	00:49:46	2986	00:01:05	65	0.0000
nopath	3	6	5	1	667	00:48:46	2926	00:49:46	2986	00:01:00	60	0.0000
nopath	4	2	13	15	708	00:48:33	2913	00:49:59	2999	00:01:26	86	0.0000
nopath	6	3	12	14	667	00:49:11	2951	00:50:01	3001	00:00:50	50	0.0000	00:00:50
nopath	4	1	12	14	792	00:47:58	2878	00:50:02	3002	00:02:04	124	0.0000
nopath	6	1	13	15	832	00:48:20	2900	00:50:15	3015	00:01:55	115	0.0000
nopath	2	4	12	14	708	00:49:18	2958	00:50:16	3016	00:00:58	58	0.0000
nopath	3	5	12	14	621	00:49:14	2954	00:50:17	3017	00:01:03	63	0.0000
nopath	2	4	10	1	708	00:49:21	2961	00:50:17	3017	00:00:56	56	0.0000
nopath	3	2	12	14	679	00:49:36	2976	00:50:30	3030	00:00:54	54	0.0000
nopath	2	1	10	1	504	00:49:47	2987	00:50:32	3032	00:00:45	45	0.0000
nopath	2	3	13	15	679	00:49:34	2974	00:50:45	3045	00:01:11	71	0.0000
nopath	4	1	9	1	792	00:49:31	2971	00:50:48	3048	00:01:17	77	0.0000
nopath	6	7	3	1	624	00:49:55	2995	00:50:57	3057	00:01:02	62	0.0000
nopath	4	1	3	1	792	00:49:35	2975	00:50:57	3057	00:01:22	82	0.0000
nopath	3	6	5	1	667	00:50:10	3010	00:51:00	3060	00:00:50	50	0.0000	00:01:03
nopath	2	3	12	14	679	00:50:01	3001	00:51:03	3063	00:01:02	62	0.0000
nopath	2	3	5	1	679	00:50:15	3015	00:51:08	3068	00:00:53	53	0.0000
nopath	3	6	9	1	667	00:50:20	3020	00:51:15	3075	00:00:55	55	0.0000
nopath	4	1	9	1	792	00:50:07	3007	00:51:22	3082	00:01:15	75	0.0000
nopath	6	5	13	15	380	00:50:51	3051	00:51:28	3088	00:00:37	37	0.0000
nopath	6	2	3	1	748	00:49:43	2983	00:51:37	3097	00:01:54	114	0.0000
nopath	6	1	10	1	832	00:48:49	2929	00:51:41	3101	00:02:52	172	0.0000
nopath	2	3	3	1	679	00:50:27	3027	00:51:42	3102	00:01:15	75	0.0000
nopath	2	3	3	1	679	00:50:40	3040	00:51:45	3105	00:01:05	65	0.0000
nopath	6	1	3	1	832	00:50:40	3040	00:51:45	3105	00:01:05	65	0.0000
nopath	2	3	3	1	679	00:50:47	3047	00:51:47	3107	00:01:00	60	0.0000
nopath	1	3	10	1	763	00:49:33	2973	00:51:54	3114	00:02:21	141	0.0000
nopath	3	6	12	14	667	00:50:33	3033	00:51:57	3117	00:01:24	84	0.0000
nopath	1	3	12	14	763	00:50:54	3054	00:51:58	3118	00:01:04	64	0.0000
nopath	3	6	9	1	667	00:50:39	3039	00:51:59	3119	00:01:20	80	0.0000
nopath	3	6	9	1	667	00:50:45	3045	00:52:01	3121	00:01:16	76	0.0000	00:01:13
nopath	3	5	6	1	621	00:50:47	3047	00:52:02	3122	00:01:15	75	0.0000
nopath	3	5	12	14	621	00:51:06	3066	00:52:05	3125	00:00:59	59	0.0000
nopath	2	4	9	1	708	00:51:02	3062	00:52:16	3136	00:01:14	74	0.0000
nopath	6	1	3	1	832	00:50:49	3049	00:52:21	3141	00:01:32	92	0.0000
nopath	5	1	5	1	785	00:48:49	2929	00:52:23	3143	00:03:34	214	0.0000
nopath	5	3	12	14	621	00:51:16	3076	00:52:24	3144	00:01:08	68	0.0000
nopath	5	1	10	1	785	00:50:57	3057	00:52:25	3145	00:01:28	88	0.0000
nopath	1	2	12	14	504	00:51:03	3063	00:52:25	3145	00:01:22	82	0.0000
nopath	6	3	4	1	667	00:51:30	3090	00:52:26	3146	00:00:56	56	0.0000
nopath	5	6	12	14	380	00:51:39	3099	00:52:28	3148	00:00:49	49	0.0000
nopath	3	7	3	1	302	00:51:42	3102	00:52:31	3151	00:00:49	49	0.0000
nopath	6	3	7	1	667	00:51:44	3104	00:52:36	3156	00:00:52	52	0.0000
nopath	3	6	2	1	667	00:51:15	3075	00:52:46	3166	00:01:31	91	0.0000
nopath	3	6	3	1	667	00:51:47	3107	00:52:53	3173	00:01:06	66	0.0000
nopath	2	3	5	1	679	00:51:18	3078	00:52:54	3174	00:01:36	96	0.0000
nopath	2	1	9	1	504	00:52:01	3121	00:52:55	3175	00:00:54	54	0.0000
nopath	2	4	5	1	708	00:51:16	3076	00:52:55	3175	00:01:39	99	0.0000
nopath	1	3	12	14	763	00:51:07	3067	00:52:56	3176	00:01:49	109	0.0000
nopath	3	6	3	1	667	00:51:58	3118	00:53:00	3180	00:01:02	62	0.0000	00:01:13
nopath	2	3	12	14	679	00:51:55	3115	00:53:00	3180	00:01:05	65	0.0000
nopath	2	4	3	1	708	00:51:58	3118	00:53:03	3183	00:01:05	65	0.0000
nopath	2	3	3	1	679	00:51:59	3119	00:53:03	3183	00:01:04	64	0.0000
nopath	6	3	3	1	667	00:51:54	3114	00:53:15	3195	00:01:21	81	0.0000
nopath	6	7	5	1	624	00:51:53	3113	00:53:17	3197	00:01:24	84	0.0000
nopath	3	2	13	15	679	00:51:55	3115	00:53:19	3199	00:01:24	84	0.0000
nopath	2	3	5	1	679	00:52:04	3124	00:53:22	3202	00:01:18	78	0.0000
nopath	2	4	9	1	708	00:52:15	3135	00:53:26	3206	00:01:11	71	0.0000
nopath	1	3	5	1	763	00:52:03	3123	00:53:26	3206	00:01:23	83	0.0000
nopath	2	1	7	1	504	00:52:29	3149	00:53:27	3207	00:00:58	58	0.0000
nopath	3	6	3	1	667	00:52:48	3168	00:53:37	3217	00:00:49	49	0.0000
nopath	5	1	9	1	785	00:52:16	3136	00:53:41	3221	00:01:25	85	0.0000
nopath	5	1	3	1	785	00:52:24	3144	00:53:43	3223	00:01:19	79	0.0000
nopath	5	3	3	1	621	00:52:40	3160	00:53:43	3223	00:01:03	63	0.0000
nopath	4	2	12	14	708	00:52:46	3166	00:53:56	3236	00:01:10	70	0.0000
nopath	2	3	13	15	679	00:52:30	3150	00:54:05	3245	00:01:35	95	0.0000	00:01:12
nopath	2	1	3	1	504	00:53:12	3192	00:54:07	3247	00:00:55	55	0.0000
nopath	2	3	2	1	679	00:52:35	3155	00:54:07	3247	00:01:32	92	0.0000
nopath	2	4	9	1	708	00:52:44	3164	00:54:10	3250	00:01:26	86	0.0000
nopath	1	3	9	1	763	00:52:40	3160	00:54:11	3251	00:01:31	91	0.0000
nopath	1	3	3	1	763	00:52:52	3172	00:54:13	3253	00:01:21	81	0.0000
nopath	3	5	9	1	621	00:53:03	3183	00:54:14	3254	00:01:11	71	0.0000
nopath	3	6	12	14	667	00:53:07	3187	00:54:19	3259	00:01:12	72	0.0000
nopath	3	6	12	14	667	00:53:11	3191	00:54:21	3261	00:01:10	70	0.0000
nopath	2	4	12	14	708	00:53:15	3195	00:54:21	3261	00:01:06	66	0.0000
nopath	2	4	3	1	708	00:53:22	3202	00:54:22	3262	00:01:00	60	0.0000
nopath	3	6	4	1	667	00:53:21	3201	00:54:23	3263	00:01:02	62	0.0000
nopath	2	4	13	15	708	00:53:24	3204	00:54:25	3265	00:01:01	61	0.0000
nopath	3	6	3	1	667	00:53:26	3206	00:54:25	3265	00:00:59	59	0.0000
nopath	2	3	12	14	679	00:53:29	3209	00:54:27	3267	00:00:58	58	0.0000
nopath	1	3	3	1	763	00:53:09	3189	00:54:35	3275	00:01:26	86	0.0000
nopath	3	2	3	1	679	00:53:17	3197	00:54:35	3275	00:01:18	78	0.0000
nopath	4	2	12	14	708	00:53:48	3228	00:54:45	3285	00:00:57	57	0.0000
nopath	4	2	3	1	708	00:53:51	3231	00:54:48	3288	00:00:57	57	0.0000
nopath	4	1	10	1	792	00:53:13	3193	00:54:50	3290	00:01:37	97	0.0000
nopath	1	3	9	1	763	00:53:11	3191	00:54:52	3292	00:01:41	101	0.0000
nopath	1	4	9	1	792	00:53:18	3198	00:54:56	3296	00:01:38	98	0.0000
nopath	1	3	12	14	763	00:53:29	3209	00:54:57	3297	00:01:28	88	0.0000
nopath	2	3	5	1	679	00:53:42	3222	00:55:00	3300	00:01:18	78	0.0000	00:01:16
nopath	2	3	12	14	679	00:53:51	3231	00:55:02	3302	00:01:11	71	0.0000
nopath	5	1	12	14	785	00:53:26	3206	00:55:02	3302	00:01:36	96	0.0000
nopath	5	1	3	1	785	00:53:30	3210	00:55:04	3304	00:01:34	94	0.0000
nopath	2	3	2	1	679	00:54:05	3245	00:55:04	3304	00:00:59	59	0.0000
nopath	3	6	5	1	667	00:53:27	3207	00:55:05	3305	00:01:38	98	0.0000
nopath	6	1	3	1	832	00:53:33	3213	00:55:05	3305	00:01:32	92	0.0000
nopath	3	6	5	1	667	00:53:38	3218	00:55:07	3307	00:01:29	89	0.0000
nopath	5	1	6	1	785	00:53:46	3226	00:55:08	3308	00:01:22	82	0.0000
nopath	5	1	5	1	785	00:53:51	3231	00:55:12	3312	00:01:21	81	0.0000
nopath	6	3	5	1	667	00:54:31	3271	00:55:22	3322	00:00:51	51	0.0000
nopath	6	2	13	15	748	00:54:21	3261	00:55:28	3328	00:01:07	67	0.0000
nopath	5	6	7	1	380	00:54:56	3296	00:55:28	3328	00:00:32	32	0.0000
nopath	2	1	13	15	504	00:54:25	3265	00:55:28	3328	00:01:03	63	0.0000
nopath	5	1	3	1	785	00:54:00	3240	00:55:31	3331	00:01:31	91	0.0000
nopath	1	2	2	1	504	00:53:50	3230	00:55:32	3332	00:01:42	102	0.0000
nopath	5	3	5	1	621	00:54:34	3274	00:55:34	3334	00:01:00	60	0.0000
nopath	3	6	3	1	667	00:54:03	3243	00:55:36	3336	00:01:33	93	0.0000
nopath	3	6	5	1	667	00:54:37	3277	00:55:39	3339	00:01:02	62	0.0000
nopath	3	6	9	1	667	00:54:40	3280	00:55:43	3343	00:01:03	63	0.0000
nopath	3	4	9	1	375	00:55:11	3311	00:55:43	3343	00:00:32	32	0.0000
nopath	5	3	3	1	621	00:54:53	3293	00:55:43	3343	00:00:50	50	0.0000
nopath	3	6	6	1	667	00:54:45	3285	00:55:45	3345	00:01:00	60	0.0000
nopath	3	2	6	1	679	00:54:34	3274	00:55:45	3345	00:01:11	71	0.0000
nopath	3	6	3	1	667	00:54:55	3295	00:55:46	3346	00:00:51	51	0.0000
nopath	3	6	12	14	667	00:54:58	3298	00:55:49	3349	00:00:51	51	0.0000
nopath	3	6	9	1	667	00:55:01	3301	00:55:51	3351	00:00:50	50	0.0000
nopath	3	6	3	1	667	00:55:03	3303	00:55:53	3353	00:00:50	50	0.0000
nopath	1	3	5	1	763	00:54:24	3264	00:55:54	3354	00:01:30	90	0.0000
nopath	1	3	5	1	763	00:54:29	3269	00:55:56	3356	00:01:27	87	0.0000
nopath	2	1	9	1	504	00:55:22	3322	00:56:07	3367	00:00:45	45	0.0000	00:00:52
nopath	3	6	5	1	667	00:55:19	3319	00:56:09	3369	00:00:50	50	0.0000
nopath	5	1	5	1	785	00:54:36	3276	00:56:11	3371	00:01:35	95	0.0000
nopath	6	3	3	1	667	00:54:46	3286	00:56:13	3373	00:01:27	87	0.0000
nopath	5	6	6	1	380	00:55:41	3341	00:56:22	3382	00:00:41	41	0.0000
nopath	6	7	12	14	624	00:55:24	3324	00:56:23	3383	00:00:59	59	0.0000
nopath	4	2	2	1	708	00:55:14	3314	00:56:25	3385	00:01:11	71	0.0000
nopath	2	3	3	1	679	00:54:46	3286	00:56:32	3392	00:01:46	106	0.0000
nopath	3	6	3	1	667	00:55:20	3320	00:56:36	3396	00:01:16	76	0.0000
nopath	1	4	3	1	792	00:54:39	3279	00:56:36	3396	00:01:57	117	0.0000
nopath	3	6	3	1	667	00:55:22	3322	00:56:37	3397	00:01:15	75	0.0000
nopath	1	3	13	15	763	00:55:05	3305	00:56:39	3399	00:01:34	94	0.0000
nopath	3	6	13	15	667	00:55:37	3337	00:56:42	3402	00:01:05	65	0.0000
nopath	2	4	10	1	708	00:55:51	3351	00:56:46	3406	00:00:55	55	0.0000
nopath	1	5	13	15	785	00:53:51	3231	00:56:47	3407	00:02:56	176	0.0000
nopath	5	1	3	1	785	00:55:33	3333	00:56:50	3410	00:01:17	77	0.0000
nopath	5	3	5	1	621	00:55:15	3315	00:56:53	3413	00:01:38	98	0.0000
nopath	1	2	3	1	504	00:55:51	3351	00:56:58	3418	00:01:07	67	0.0000
nopath	5	4	3	1	650	00:55:50	3350	00:57:09	3429	00:01:19	79	0.0000	00:01:13
nopath	1	3	3	1	763	00:55:37	3337	00:57:12	3432	00:01:35	95	0.0000
nopath	1	3	9	1	763	00:55:38	3338	00:57:15	3435	00:01:37	97	0.0000
nopath	1	3	5	1	763	00:55:43	3343	00:57:17	3437	00:01:34	94	0.0000
nopath	2	1	9	1	504	00:56:40	3400	00:57:25	3445	00:00:45	45	0.0000
nopath	3	6	3	1	667	00:56:10	3370	00:57:26	3446	00:01:16	76	0.0000
nopath	3	6	3	1	667	00:56:17	3377	00:57:28	3448	00:01:11	71	0.0000
nopath	5	2	3	1	701	00:56:32	3392	00:57:29	3449	00:00:57	57	0.0000
nopath	3	6	3	1	667	00:56:28	3388	00:57:30	3450	00:01:02	62	0.0000
nopath	3	5	3	1	621	00:56:31	3391	00:57:31	3451	00:01:00	60	0.0000
nopath	3	6	12	14	667	00:56:33	3393	00:57:35	3455	00:01:02	62	0.0000
nopath	3	6	4	1	667	00:56:34	3394	00:57:37	3457	00:01:03	63	0.0000
nopath	6	3	3	1	667	00:56:55	3415	00:57:44	3464	00:00:49	49	0.0000
nopath	4	2	3	1	708	00:56:16	3376	00:57:45	3465	00:01:29	89	0.0000
nopath	2	1	10	1	504	00:57:06	3426	00:57:59	3479	00:00:53	53	0.0000
nopath	4	1	12	14	792	00:56:45	3405	00:58:05	3485	00:01:20	80	0.0000	00:01:22
nopath	2	4	13	15	708	00:56:21	3381	00:58:08	3488	00:01:47	107	0.0000
nopath	2	4	5	1	708	00:56:53	3413	00:58:10	3490	00:01:17	77	0.0000
nopath	2	4	12	14	708	00:57:12	3432	00:58:12	3492	00:01:00	60	0.0000
nopath	3	6	13	15	667	00:56:49	3409	00:58:20	3500	00:01:31	91	0.0000
nopath	3	6	9	1	667	00:57:01	3421	00:58:22	3502	00:01:21	81	0.0000
nopath	3	6	3	1	667	00:57:04	3424	00:58:23	3503	00:01:19	79	0.0000
nopath	3	6	10	1	667	00:57:06	3426	00:58:25	3505	00:01:19	79	0.0000
nopath	5	3	10	1	621	00:57:36	3456	00:58:26	3506	00:00:50	50	0.0000
nopath	5	7	3	1	577	00:57:27	3447	00:58:27	3507	00:01:00	60	0.0000
nopath	5	1	12	14	785	00:57:10	3430	00:58:42	3522	00:01:32	92	0.0000
nopath	2	4	10	1	708	00:57:24	3444	00:58:45	3525	00:01:21	81	0.0000
nopath	1	3	12	14	763	00:57:14	3434	00:58:45	3525	00:01:31	91	0.0000
nopath	6	1	12	14	832	00:57:33	3453	00:58:46	3526	00:01:13	73	0.0000
nopath	3	6	12	14	667	00:57:35	3455	00:58:46	3526	00:01:11	71	0.0000
nopath	3	6	12	14	667	00:57:48	3468	00:58:48	3528	00:01:00	60	0.0000
nopath	3	6	3	1	667	00:57:52	3472	00:58:50	3530	00:00:58	58	0.0000
nopath	2	3	13	15	679	00:57:37	3457	00:58:51	3531	00:01:14	74	0.0000
nopath	3	5	12	14	621	00:58:02	3482	00:58:55	3535	00:00:53	53	0.0000
nopath	6	7	3	1	624	00:57:55	3475	00:59:07	3547	00:01:12	72	0.0000	00:01:12
nopath	3	7	3	1	302	00:58:14	3494	00:59:10	3550	00:00:56	56	0.0000
nopath	6	4	3	1	696	00:58:04	3484	00:59:18	3558	00:01:14	74	0.0000
nopath	1	3	3	1	763	00:57:38	3458	00:59:22	3562	00:01:44	104	0.0000
nopath	1	2	13	15	504	00:58:03	3483	00:59:24	3564	00:01:21	81	0.0000
nopath	1	3	9	1	763	00:57:48	3468	00:59:25	3565	00:01:37	97	0.0000
nopath	1	7	3	1	542	00:58:09	3489	00:59:28	3568	00:01:19	79	0.0000
nopath	1	4	3	1	792	00:57:49	3469	00:59:29	3569	00:01:40	100	0.0000
nopath	1	3	3	1	763	00:57:53	3473	00:59:29	3569	00:01:36	96	0.0000
nopath	2	4	3	1	708	00:57:40	3460	00:59:33	3573	00:01:53	113	0.0000
nopath	2	3	3	1	679	00:57:54	3474	00:59:34	3574	00:01:40	100	0.0000
nopath	3	6	5	1	667	00:58:23	3503	00:59:36	3576	00:01:13	73	0.0000
nopath	3	5	5	1	621	00:58:28	3508	00:59:37	3577	00:01:09	69	0.0000
nopath	3	6	9	1	667	00:58:33	3513	00:59:40	3580	00:01:07	67	0.0000
nopath	5	7	3	1	577	00:57:44	3464	00:59:47	3587	00:02:03	123	0.0000
nopath	2	7	3	1	458	00:58:49	3529	00:59:50	3590	00:01:01	61	0.0000
nopath	2	3	9	1	679	00:58:22	3502	00:59:52	3592	00:01:30	90	0.0000
nopath	2	3	6	1	679	00:58:27	3507	00:59:55	3595	00:01:28	88	0.0000
nopath	2	1	9	1	504	00:59:06	3546	00:59:56	3596	00:00:50	50	0.0000
nopath	1	3	9	1	763	00:58:22	3502	00:59:57	3597	00:01:35	95	0.0000
nopath	3	1	12	14	763	00:58:41	3521	00:59:58	3598	00:01:17	77	0.0000
nopath	5	1	9	1	785	00:58:54	3534	01:00:01	3601	00:01:07	67	0.0000	00:01:35
nopath	1	3	13	15	763	00:58:23	3503	01:00:01	3601	00:01:38	98	0.0000
nopath	5	1	3	1	785	00:58:58	3538	01:00:03	3603	00:01:05	65	0.0000
nopath	2	4	5	1	708	00:58:44	3524	01:00:04	3604	00:01:20	80	0.0000
nopath	2	4	3	1	708	00:58:47	3527	01:00:06	3606	00:01:19	79	0.0000
nopath	6	1	12	14	832	00:58:42	3522	01:00:06	3606	00:01:24	84	0.0000
nopath	1	2	3	1	504	00:58:37	3517	01:00:09	3609	00:01:32	92	0.0000
nopath	6	1	10	1	832	00:59:06	3546	01:00:10	3610	00:01:04	64	0.0000
nopath	3	6	2	1	667	00:58:42	3522	01:00:16	3616	00:01:34	94	0.0000
nopath	3	6	5	1	667	00:59:07	3547	01:00:18	3618	00:01:11	71	0.0000
nopath	1	7	12	14	542	00:58:47	3527	01:00:22	3622	00:01:35	95	0.0000
nopath	2	3	3	1	679	00:59:09	3549	01:00:34	3634	00:01:25	85	0.0000
nopath	2	4	5	1	708	00:59:03	3543	01:00:35	3635	00:01:32	92	0.0000
nopath	4	2	3	1	708	00:59:26	3566	01:00:36	3636	00:01:10	70	0.0000
nopath	2	1	2	1	504	00:59:46	3586	01:00:37	3637	00:00:51	51	0.0000
nopath	3	6	13	15	667	00:59:18	3558	01:00:39	3639	00:01:21	81	0.0000
nopath	4	1	10	1	792	00:58:44	3524	01:00:42	3642	00:01:58	118	0.0000
nopath	3	6	4	1	667	00:59:24	3564	01:00:42	3642	00:01:18	78	0.0000
nopath	6	3	3	1	667	00:59:36	3576	01:00:43	3643	00:01:07	67	0.0000
nopath	3	6	3	1	667	00:59:33	3573	01:00:44	3644	00:01:11	71	0.0000
nopath	5	2	5	1	701	00:59:26	3566	01:00:45	3645	00:01:19	79	0.0000
nopath	3	6	9	1	667	00:59:36	3576	01:00:48	3648	00:01:12	72	0.0000
nopath	6	2	9	1	748	00:59:45	3585	01:00:55	3655	00:01:10	70	0.0000
nopath	5	1	13	15	785	00:59:27	3567	01:00:57	3657	00:01:30	90	0.0000
nopath	1	2	5	1	504	01:00:01	3601	01:00:59	3659	00:00:58	58	0.0000
nopath	6	1	13	15	832	00:59:38	3578	01:00:59	3659	00:01:21	81	0.0000
nopath	2	3	5	1	679	00:59:59	3599	01:01:04	3664	00:01:05	65	0.0000	00:01:22
nopath	1	4	3	1	792	00:58:44	3524	01:01:05	3665	00:02:21	141	0.0000
nopath	3	2	12	14	679	00:59:21	3561	01:01:06	3666	00:01:45	105	0.0000
nopath	4	2	3	1	708	01:00:03	3603	01:01:08	3668	00:01:05	65	0.0000
nopath	3	2	9	1	679	00:59:44	3584	01:01:14	3674	00:01:30	90	0.0000
nopath	5	3	3	1	621	01:00:26	3626	01:01:23	3683	00:00:57	57	0.0000
nopath	3	6	5	1	667	00:59:40	3580	01:01:26	3686	00:01:46	106	0.0000
nopath	3	6	8	1	667	00:59:41	3581	01:01:28	3688	00:01:47	107	0.0000
nopath	3	6	6	1	667	00:59:56	3596	01:01:30	3690	00:01:34	94	0.0000
nopath	6	1	3	1	832	01:00:11	3611	01:01:31	3691	00:01:20	80	0.0000
nopath	1	3	12	14	763	00:59:58	3598	01:01:35	3695	00:01:37	97	0.0000
nopath	3	6	13	15	667	01:00:05	3605	01:01:36	3696	00:01:31	91	0.0000
nopath	1	4	12	14	792	00:59:51	3591	01:01:36	3696	00:01:45	105	0.0000
nopath	1	2	3	1	504	01:00:28	3628	01:01:37	3697	00:01:09	69	0.0000
nopath	2	3	5	1	679	01:00:41	3641	01:01:38	3698	00:00:57	57	0.0000
nopath	3	6	10	1	667	01:00:17	3617	01:01:39	3699	00:01:22	82	0.0000
nopath	3	6	13	15	667	01:00:20	3620	01:01:45	3705	00:01:25	85	0.0000
nopath	3	2	5	1	679	01:00:08	3608	01:01:45	3705	00:01:37	97	0.0000
nopath	3	6	13	15	667	01:00:25	3625	01:01:49	3709	00:01:24	84	0.0000
nopath	6	3	12	14	667	01:00:40	3640	01:01:54	3714	00:01:14	74	0.0000
nopath	2	1	12	14	504	01:00:50	3650	01:01:58	3718	00:01:08	68	0.0000
nopath	3	4	9	1	375	01:00:38	3638	01:01:58	3718	00:01:20	80	0.0000
nopath	2	7	12	14	458	01:01:21	3681	01:02:06	3726	00:00:45	45	0.0000	00:00:49
nopath	6	2	5	1	748	01:00:28	3628	01:02:12	3732	00:01:44	104	0.0000
nopath	5	1	13	15	785	01:00:41	3641	01:02:15	3735	00:01:34	94	0.0000
nopath	5	1	3	1	785	01:00:47	3647	01:02:16	3736	00:01:29	89	0.0000
nopath	1	2	12	14	504	01:01:07	3667	01:02:18	3738	00:01:11	71	0.0000
nopath	1	4	13	15	792	01:00:13	3613	01:02:18	3738	00:02:05	125	0.0000
nopath	6	1	3	1	832	01:00:27	3627	01:02:18	3738	00:01:51	111	0.0000
nopath	1	3	5	1	763	01:00:50	3650	01:02:18	3738	00:01:28	88	0.0000
nopath	4	7	5	1	331	01:01:47	3707	01:02:19	3739	00:00:32	32	0.0000
nopath	1	4	2	1	792	01:00:22	3622	01:02:20	3740	00:01:58	118	0.0000
nopath	2	3	3	1	679	01:01:03	3663	01:02:21	3741	00:01:18	78	0.0000
nopath	2	3	6	1	679	01:01:06	3666	01:02:23	3743	00:01:17	77	0.0000
nopath	3	5	5	1	621	01:00:30	3630	01:02:25	3745	00:01:55	115	0.0000
nopath	2	3	7	1	679	01:01:08	3668	01:02:25	3745	00:01:17	77	0.0000
nopath	3	6	3	1	667	01:00:41	3641	01:02:28	3748	00:01:47	107	0.0000
nopath	3	2	3	1	679	01:00:54	3654	01:02:28	3748	00:01:34	94	0.0000
nopath	3	5	5	1	621	01:00:43	3643	01:02:29	3749	00:01:46	106	0.0000
nopath	3	6	6	1	667	01:01:08	3668	01:02:32	3752	00:01:24	84	0.0000
nopath	3	6	5	1	667	01:01:09	3669	01:02:34	3754	00:01:25	85	0.0000
nopath	4	2	3	1	708	01:01:27	3687	01:02:37	3757	00:01:10	70	0.0000
nopath	2	1	5	1	504	01:01:38	3698	01:02:39	3759	00:01:01	61	0.0000
nopath	2	1	8	1	504	01:02:05	3725	01:02:46	3766	00:00:41	41	0.0000
nopath	5	1	3	1	785	01:01:25	3685	01:02:51	3771	00:01:26	86	0.0000
nopath	1	2	12	14	504	01:01:32	3692	01:02:54	3774	00:01:22	82	0.0000
nopath	1	3	7	1	763	01:01:08	3668	01:02:54	3774	00:01:46	106	0.0000
nopath	2	4	5	1	708	01:01:11	3671	01:02:55	3775	00:01:44	104	0.0000
nopath	2	4	3	1	708	01:01:36	3696	01:02:57	3777	00:01:21	81	0.0000
nopath	2	4	12	14	708	01:01:50	3710	01:03:00	3780	00:01:10	70	0.0000	00:01:11
nopath	2	3	10	1	679	01:01:56	3716	01:03:01	3781	00:01:05	65	0.0000
nopath	2	3	5	1	679	01:01:58	3718	01:03:03	3783	00:01:05	65	0.0000
nopath	1	4	3	1	792	01:01:13	3673	01:03:06	3786	00:01:53	113	0.0000
nopath	5	3	3	1	621	01:02:08	3728	01:03:14	3794	00:01:06	66	0.0000
nopath	5	3	5	1	621	01:02:09	3729	01:03:15	3795	00:01:06	66	0.0000
nopath	3	6	13	15	667	01:01:17	3677	01:03:20	3800	00:02:03	123	0.0000
nopath	3	6	13	15	667	01:01:25	3685	01:03:22	3802	00:01:57	117	0.0000
nopath	1	3	6	1	763	01:01:47	3707	01:03:24	3804	00:01:37	97	0.0000
nopath	3	6	3	1	667	01:01:32	3692	01:03:24	3804	00:01:52	112	0.0000
nopath	4	7	5	1	331	01:02:42	3762	01:03:25	3805	00:00:43	43	0.0000
nopath	1	4	6	1	792	01:01:33	3693	01:03:25	3805	00:01:52	112	0.0000
nopath	3	6	9	1	667	01:01:37	3697	01:03:26	3806	00:01:49	109	0.0000
nopath	1	3	3	1	763	01:01:58	3718	01:03:27	3807	00:01:29	89	0.0000
nopath	2	1	5	1	504	01:02:36	3756	01:03:27	3807	00:00:51	51	0.0000
nopath	3	6	3	1	667	01:01:44	3704	01:03:27	3807	00:01:43	103	0.0000
nopath	2	3	5	1	679	01:02:09	3729	01:03:30	3810	00:01:21	81	0.0000
nopath	3	6	13	15	667	01:01:57	3717	01:03:31	3811	00:01:34	94	0.0000
nopath	5	1	12	14	785	01:02:20	3740	01:03:32	3812	00:01:12	72	0.0000
nopath	2	3	3	1	679	01:02:21	3741	01:03:32	3812	00:01:11	71	0.0000
nopath	1	2	3	1	504	01:02:26	3746	01:03:34	3814	00:01:08	68	0.0000
nopath	5	1	3	1	785	01:02:21	3741	01:03:34	3814	00:01:13	73	0.0000
nopath	2	4	3	1	708	01:02:27	3747	01:03:35	3815	00:01:08	68	0.0000
nopath	5	4	3	1	650	01:02:18	3738	01:03:49	3829	00:01:31	91	0.0000
nopath	2	3	6	1	679	01:02:29	3749	01:03:52	3832	00:01:23	83	0.0000
nopath	2	4	9	1	708	01:02:45	3765	01:03:56	3836	00:01:11	71	0.0000
nopath	3	6	5	1	667	01:01:58	3718	01:03:56	3836	00:01:58	118	0.0000
nopath	1	3	9	1	763	01:02:36	3756	01:03:56	3836	00:01:20	80	0.0000
nopath	3	6	3	1	667	01:02:25	3745	01:03:58	3838	00:01:33	93	0.0000
nopath	1	3	3	1	763	01:02:41	3761	01:03:59	3839	00:01:18	78	0.0000
nopath	6	2	12	14	748	01:02:28	3748	01:04:06	3846	00:01:38	98	0.0000	00:01:19
nopath	3	6	12	14	667	01:02:28	3748	01:04:08	3848	00:01:40	100	0.0000
nopath	5	3	3	1	621	01:02:24	3744	01:04:13	3853	00:01:49	109	0.0000
nopath	5	7	3	1	577	01:02:25	3745	01:04:19	3859	00:01:54	114	0.0000
nopath	5	3	3	1	621	01:03:01	3781	01:04:20	3860	00:01:19	79	0.0000
nopath	5	3	12	14	621	01:03:11	3791	01:04:22	3862	00:01:11	71	0.0000
nopath	5	7	3	1	577	01:03:00	3780	01:04:24	3864	00:01:24	84	0.0000
nopath	4	2	13	15	708	01:03:04	3784	01:04:29	3869	00:01:25	85	0.0000
nopath	2	3	12	14	679	01:02:48	3768	01:04:33	3873	00:01:45	105	0.0000
nopath	2	3	6	1	679	01:03:02	3782	01:04:35	3875	00:01:33	93	0.0000
nopath	2	3	12	14	679	01:03:24	3804	01:04:38	3878	00:01:14	74	0.0000
nopath	1	4	3	1	792	01:03:14	3794	01:04:41	3881	00:01:27	87	0.0000
nopath	1	4	3	1	792	01:03:21	3801	01:04:43	3883	00:01:22	82	0.0000
nopath	4	1	6	1	792	01:03:13	3793	01:04:44	3884	00:01:31	91	0.0000
nopath	3	6	3	1	667	01:02:29	3749	01:04:46	3886	00:02:17	137	0.0000
nopath	2	4	10	1	708	01:03:32	3812	01:04:46	3886	00:01:14	74	0.0000
nopath	3	6	12	14	667	01:02:46	3766	01:04:51	3891	00:02:05	125	0.0000
nopath	6	1	12	14	832	01:03:30	3810	01:04:52	3892	00:01:22	82	0.0000
nopath	5	1	3	1	785	01:03:18	3798	01:04:56	3896	00:01:38	98	0.0000
nopath	5	1	9	1	785	01:03:45	3825	01:05:00	3900	00:01:15	75	0.0000	00:01:22
nopath	3	2	5	1	679	01:02:41	3761	01:05:05	3905	00:02:24	144	0.0000
nopath	3	6	5	1	667	01:02:53	3773	01:05:15	3915	00:02:22	142	0.0000
nopath	6	7	13	15	624	01:04:07	3847	01:05:16	3916	00:01:09	69	0.0000
nopath	4	1	5	1	792	01:04:05	3845	01:05:17	3917	00:01:12	72	0.0000
nopath	3	6	5	1	667	01:03:04	3784	01:05:17	3917	00:02:13	133	0.0000
nopath	3	6	3	1	667	01:03:22	3802	01:05:19	3919	00:01:57	117	0.0000
nopath	6	7	13	15	624	01:04:12	3852	01:05:22	3922	00:01:10	70	0.0000
nopath	6	2	5	1	748	01:04:05	3845	01:05:30	3930	00:01:25	85	0.0000
nopath	5	1	12	14	785	01:04:00	3840	01:05:32	3932	00:01:32	92	0.0000
nopath	2	3	12	14	679	01:03:33	3813	01:05:33	3933	00:02:00	120	0.0000
nopath	5	1	6	1	785	01:04:01	3841	01:05:34	3934	00:01:33	93	0.0000
nopath	6	2	12	14	748	01:04:34	3874	01:05:36	3936	00:01:02	62	0.0000
nopath	1	2	12	14	504	01:03:36	3816	01:05:39	3939	00:02:03	123	0.0000
nopath	2	5	3	1	701	01:03:59	3839	01:05:43	3943	00:01:44	104	0.0000
nopath	6	3	3	1	667	01:04:41	3881	01:05:43	3943	00:01:02	62	0.0000
nopath	1	2	12	14	504	01:03:39	3819	01:05:44	3944	00:02:05	125	0.0000
nopath	2	5	12	14	701	01:04:03	3843	01:05:45	3945	00:01:42	102	0.0000
nopath	2	6	5	1	748	01:04:45	3885	01:05:50	3950	00:01:05	65	0.0000
nopath	1	2	13	15	504	01:03:45	3825	01:05:51	3951	00:02:06	126	0.0000
nopath	3	4	3	1	375	01:04:24	3864	01:05:57	3957	00:01:33	93	0.0000
nopath	6	7	12	14	624	01:05:04	3904	01:06:02	3962	00:00:58	58	0.0000	00:01:05
nopath	3	6	5	1	667	01:03:37	3817	01:06:06	3966	00:02:29	149	0.0000
nopath	3	6	9	1	667	01:03:53	3833	01:06:09	3969	00:02:16	136	0.0000
nopath	2	1	12	14	504	01:05:14	3914	01:06:12	3972	00:00:58	58	0.0000
nopath	3	2	13	15	679	01:03:36	3816	01:06:12	3972	00:02:36	156	0.0000
nopath	3	6	12	14	667	01:04:12	3852	01:06:13	3973	00:02:01	121	0.0000
nopath	2	3	13	15	679	01:03:37	3817	01:06:15	3975	00:02:38	158	0.0000
nopath	2	1	5	1	504	01:05:34	3934	01:06:16	3976	00:00:42	42	0.0000
nopath	2	3	3	1	679	01:03:58	3838	01:06:17	3977	00:02:19	139	0.0000
nopath	3	6	12	14	667	01:04:17	3857	01:06:17	3977	00:02:00	120	0.0000
nopath	3	1	5	1	763	01:03:33	3813	01:06:18	3978	00:02:45	165	0.0000
nopath	2	3	5	1	679	01:04:01	3841	01:06:19	3979	00:02:18	138	0.0000
nopath	3	6	12	14	667	01:04:21	3861	01:06:20	3980	00:01:59	119	0.0000
nopath	3	6	9	1	667	01:04:27	3867	01:06:21	3981	00:01:54	114	0.0000
nopath	2	4	8	1	708	01:04:02	3842	01:06:22	3982	00:02:20	140	0.0000
nopath	4	7	12	14	331	01:05:47	3947	01:06:23	3983	00:00:36	36	0.0000
nopath	2	3	12	14	679	01:04:11	3851	01:06:23	3983	00:02:12	132	0.0000
nopath	3	6	12	14	667	01:04:46	3886	01:06:24	3984	00:01:38	98	0.0000
nopath	1	2	5	1	504	01:04:17	3857	01:06:26	3986	00:02:09	129	0.0000
nopath	3	6	6	1	667	01:04:55	3895	01:06:26	3986	00:01:31	91	0.0000
nopath	3	5	3	1	621	01:04:58	3898	01:06:27	3987	00:01:29	89	0.0000
nopath	1	2	12	14	504	01:04:50	3890	01:06:34	3994	00:01:44	104	0.0000
nopath	5	6	3	1	380	01:04:05	3845	01:06:40	4000	00:02:35	155	0.0000
nopath	1	7	9	1	542	01:05:01	3901	01:06:42	4002	00:01:41	101	0.0000
nopath	2	3	3	1	679	01:04:13	3853	01:06:52	4012	00:02:39	159	0.0000
nopath	5	6	13	15	380	01:06:07	3967	01:06:54	4014	00:00:47	47	0.0000
nopath	2	3	12	14	679	01:04:18	3858	01:06:55	4015	00:02:37	157	0.0000
nopath	2	3	9	1	679	01:04:21	3861	01:06:57	4017	00:02:36	156	0.0000
nopath	2	4	3	1	708	01:04:50	3890	01:07:00	4020	00:02:10	130	0.0000	00:01:36
nopath	2	3	3	1	679	01:04:57	3897	01:07:02	4022	00:02:05	125	0.0000
nopath	4	1	3	1	792	01:04:37	3877	01:07:05	4025	00:02:28	148	0.0000
nopath	2	4	12	14	708	01:05:29	3929	01:07:06	4026	00:01:37	97	0.0000
nopath	5	6	12	14	380	01:06:33	3993	01:07:07	4027	00:00:34	34	0.0000
nopath	3	1	12	14	763	01:04:53	3893	01:07:13	4033	00:02:20	140	0.0000
nopath	5	3	10	1	621	01:04:04	3844	01:07:13	4033	00:03:09	189	0.0000
nopath	4	2	5	1	708	01:05:45	3945	01:07:14	4034	00:01:29	89	0.0000
nopath	5	3	3	1	621	01:04:26	3866	01:07:15	4035	00:02:49	169	0.0000
nopath	3	2	5	1	679	01:05:25	3925	01:07:16	4036	00:01:51	111	0.0000
nopath	3	6	12	14	667	01:05:08	3908	01:07:17	4037	00:02:09	129	0.0000
nopath	2	1	3	1	504	01:06:34	3994	01:07:19	4039	00:00:45	45	0.0000
nopath	3	6	5	1	667	01:05:22	3922	01:07:19	4039	00:01:57	117	0.0000
nopath	4	1	12	14	792	01:05:22	3922	01:07:21	4041	00:01:59	119	0.0000
nopath	2	3	5	1	679	01:05:32	3932	01:07:22	4042	00:01:50	110	0.0000
nopath	1	3	12	14	763	01:03:50	3830	01:07:25	4045	00:03:35	215	0.0000
nopath	1	3	5	1	763	01:04:14	3854	01:07:27	4047	00:03:13	193	0.0000
nopath	1	3	13	15	763	01:04:33	3873	01:07:32	4052	00:02:59	179	0.0000
nopath	5	1	12	14	785	01:04:56	3896	01:07:32	4052	00:02:36	156	0.0000
nopath	1	3	10	1	763	01:05:43	3943	01:07:34	4054	00:01:51	111	0.0000
nopath	3	5	3	1	621	01:05:39	3939	01:07:45	4065	00:02:06	126	0.0000
nopath	5	7	3	1	577	01:04:36	3876	01:07:47	4067	00:03:11	191	0.0000
nopath	3	6	3	1	667	01:05:57	3957	01:07:48	4068	00:01:51	111	0.0000
nopath	5	4	2	1	650	01:06:02	3962	01:07:48	4068	00:01:46	106	0.0000
nopath	3	6	9	1	667	01:05:58	3958	01:07:50	4070	00:01:52	112	0.0000
nopath	3	6	3	1	667	01:06:04	3964	01:07:52	4072	00:01:48	108	0.0000
nopath	1	3	5	1	763	01:05:53	3953	01:07:52	4072	00:01:59	119	0.0000
nopath	4	5	12	14	650	01:05:55	3955	01:07:54	4074	00:01:59	119	0.0000
nopath	1	3	12	14	763	01:05:56	3956	01:07:55	4075	00:01:59	119	0.0000
nopath	5	2	7	1	701	01:06:44	4004	01:07:57	4077	00:01:13	73	0.0000
nopath	1	3	12	14	763	01:05:57	3957	01:07:57	4077	00:02:00	120	0.0000
nopath	3	6	13	15	667	01:06:08	3968	01:07:58	4078	00:01:50	110	0.0000
nopath	2	3	12	14	679	01:06:20	3980	01:08:01	4081	00:01:41	101	0.0000	00:01:45
nopath	5	1	3	1	785	01:05:14	3914	01:08:01	4081	00:02:47	167	0.0000
nopath	2	7	10	1	458	01:06:58	4018	01:08:01	4081	00:01:03	63	0.0000
nopath	2	4	10	1	708	01:06:49	4009	01:08:03	4083	00:01:14	74	0.0000
nopath	1	2	7	1	504	01:06:44	4004	01:08:05	4085	00:01:21	81	0.0000
nopath	5	1	6	1	785	01:06:49	4009	01:08:06	4086	00:01:17	77	0.0000
nopath	3	6	12	14	667	01:06:22	3982	01:08:07	4087	00:01:45	105	0.0000
nopath	5	3	5	1	621	01:06:23	3983	01:08:13	4093	00:01:50	110	0.0000
nopath	4	2	3	1	708	01:07:06	4026	01:08:17	4097	00:01:11	71	0.0000
nopath	6	7	7	1	624	01:06:08	3968	01:08:20	4100	00:02:12	132	0.0000
nopath	4	2	6	1	708	01:07:26	4046	01:08:23	4103	00:00:57	57	0.0000
nopath	2	3	3	1	679	01:07:09	4029	01:08:24	4104	00:01:15	75	0.0000
nopath	2	4	3	1	708	01:07:08	4028	01:08:25	4105	00:01:17	77	0.0000
nopath	4	2	4	1	708	01:07:28	4048	01:08:25	4105	00:00:57	57	0.0000
nopath	4	1	6	1	792	01:07:11	4031	01:08:30	4110	00:01:19	79	0.0000
nopath	1	3	13	15	763	01:06:56	4016	01:08:32	4112	00:01:36	96	0.0000
nopath	6	2	5	1	748	01:07:03	4023	01:08:45	4125	00:01:42	102	0.0000
nopath	3	6	6	1	667	01:06:25	3985	01:08:46	4126	00:02:21	141	0.0000
nopath	2	1	5	1	504	01:08:02	4082	01:08:46	4126	00:00:44	44	0.0000
nopath	3	6	3	1	667	01:06:38	3998	01:08:49	4129	00:02:11	131	0.0000
nopath	5	7	13	15	577	01:06:45	4005	01:08:51	4131	00:02:06	126	0.0000
nopath	5	3	13	15	621	01:07:59	4079	01:08:51	4131	00:00:52	52	0.0000
nopath	6	1	9	1	832	01:07:48	4068	01:08:53	4133	00:01:05	65	0.0000
nopath	2	3	12	14	679	01:07:45	4065	01:09:03	4143	00:01:18	78	0.0000	00:01:16
nopath	2	4	12	14	708	01:07:57	4077	01:09:07	4147	00:01:10	70	0.0000
nopath	2	4	12	14	708	01:08:04	4084	01:09:09	4149	00:01:05	65	0.0000
nopath	1	3	5	1	763	01:07:17	4037	01:09:09	4149	00:01:52	112	0.0000
nopath	1	3	3	1	763	01:07:55	4075	01:09:12	4152	00:01:17	77	0.0000
nopath	1	3	3	1	763	01:08:01	4081	01:09:13	4153	00:01:12	72	0.0000
nopath	4	7	3	1	331	01:08:45	4125	01:09:16	4156	00:00:31	31	0.0000
nopath	3	2	7	1	679	01:08:03	4083	01:09:20	4160	00:01:17	77	0.0000
nopath	5	3	10	1	621	01:08:33	4113	01:09:22	4162	00:00:49	49	0.0000
nopath	3	6	3	1	667	01:06:52	4012	01:09:26	4166	00:02:34	154	0.0000
nopath	3	6	12	14	667	01:06:53	4013	01:09:29	4169	00:02:36	156	0.0000
nopath	5	1	3	1	785	01:08:06	4086	01:09:31	4171	00:01:25	85	0.0000
nopath	3	6	9	1	667	01:07:02	4022	01:09:31	4171	00:02:29	149	0.0000
nopath	3	6	3	1	667	01:07:24	4044	01:09:33	4173	00:02:09	129	0.0000
nopath	3	6	9	1	667	01:08:09	4089	01:09:34	4174	00:01:25	85	0.0000
nopath	5	1	2	1	785	01:08:36	4116	01:09:37	4177	00:01:01	61	0.0000
nopath	6	5	13	15	380	01:08:55	4135	01:09:38	4178	00:00:43	43	0.0000
nopath	2	3	5	1	679	01:08:21	4101	01:09:44	4184	00:01:23	83	0.0000
nopath	4	2	5	1	708	01:08:22	4102	01:09:45	4185	00:01:23	83	0.0000
nopath	2	4	12	14	708	01:08:13	4093	01:09:46	4186	00:01:33	93	0.0000
nopath	3	2	9	1	679	01:08:10	4090	01:09:50	4190	00:01:40	100	0.0000
nopath	2	4	13	15	708	01:08:23	4103	01:09:51	4191	00:01:28	88	0.0000
nopath	2	4	12	14	708	01:08:30	4110	01:09:53	4193	00:01:23	83	0.0000
nopath	3	6	12	14	667	01:08:31	4111	01:10:07	4207	00:01:36	96	0.0000	00:01:33
nopath	2	1	5	1	504	01:09:11	4151	01:10:07	4207	00:00:56	56	0.0000
nopath	3	1	12	14	763	01:08:43	4123	01:10:09	4209	00:01:26	86	0.0000
nopath	3	6	12	14	667	01:08:37	4117	01:10:09	4209	00:01:32	92	0.0000
nopath	6	2	12	14	748	01:09:00	4140	01:10:10	4210	00:01:10	70	0.0000
nopath	3	6	12	14	667	01:08:50	4130	01:10:11	4211	00:01:21	81	0.0000
nopath	5	1	10	1	785	01:08:41	4121	01:10:11	4211	00:01:30	90	0.0000
nopath	6	1	9	1	832	01:08:39	4119	01:10:13	4213	00:01:34	94	0.0000
nopath	5	2	13	15	701	01:09:11	4151	01:10:16	4216	00:01:05	65	0.0000
nopath	3	7	12	14	302	01:09:32	4172	01:10:16	4216	00:00:44	44	0.0000
nopath	5	1	12	14	785	01:09:07	4147	01:10:19	4219	00:01:12	72	0.0000
nopath	2	3	6	1	679	01:08:37	4117	01:10:22	4222	00:01:45	105	0.0000
nopath	1	2	6	1	504	01:08:25	4105	01:10:23	4223	00:01:58	118	0.0000
nopath	5	1	6	1	785	01:09:12	4152	01:10:24	4224	00:01:12	72	0.0000
nopath	2	4	5	1	708	01:09:01	4141	01:10:26	4226	00:01:25	85	0.0000
nopath	2	4	5	1	708	01:09:02	4142	01:10:28	4228	00:01:26	86	0.0000
nopath	2	4	2	1	708	01:09:05	4145	01:10:29	4229	00:01:24	84	0.0000
nopath	4	3	12	14	375	01:09:58	4198	01:10:33	4233	00:00:35	35	0.0000
nopath	3	5	9	1	621	01:09:09	4149	01:10:45	4245	00:01:36	96	0.0000
nopath	5	3	13	15	621	01:09:42	4182	01:10:48	4248	00:01:06	66	0.0000
nopath	5	7	5	1	577	01:09:35	4175	01:10:49	4249	00:01:14	74	0.0000
nopath	3	6	13	15	667	01:09:27	4167	01:10:51	4251	00:01:24	84	0.0000
nopath	2	7	12	14	458	01:09:27	4167	01:10:53	4253	00:01:26	86	0.0000
nopath	4	1	3	1	792	01:08:56	4136	01:10:55	4255	00:01:59	119	0.0000
nopath	6	2	9	1	748	01:09:38	4178	01:10:57	4257	00:01:19	79	0.0000
nopath	6	1	3	1	832	01:09:29	4169	01:11:01	4261	00:01:32	92	0.0000	00:01:30
nopath	2	5	3	1	701	01:07:36	4056	01:11:03	4263	00:03:27	207	0.0000
nopath	2	3	2	1	679	01:09:23	4163	01:11:04	4264	00:01:41	101	0.0000
nopath	1	4	3	1	792	01:08:51	4131	01:11:05	4265	00:02:14	134	0.0000
nopath	5	1	12	14	785	01:09:47	4187	01:11:06	4266	00:01:19	79	0.0000
nopath	5	1	12	14	785	01:09:54	4194	01:11:09	4269	00:01:15	75	0.0000
nopath	2	5	13	15	701	01:08:26	4106	01:11:11	4271	00:02:45	165	0.0000
nopath	3	6	12	14	667	01:10:02	4202	01:11:15	4275	00:01:13	73	0.0000
nopath	3	6	3	1	667	01:10:04	4204	01:11:17	4277	00:01:13	73	0.0000
nopath	6	4	3	1	696	01:09:52	4192	01:11:25	4285	00:01:33	93	0.0000
nopath	4	2	6	1	708	01:10:10	4210	01:11:26	4286	00:01:16	76	0.0000
nopath	3	1	12	14	763	01:09:50	4190	01:11:29	4289	00:01:39	99	0.0000
nopath	2	3	5	1	679	01:09:46	4186	01:11:32	4292	00:01:46	106	0.0000
nopath	2	3	12	14	679	01:09:56	4196	01:11:35	4295	00:01:39	99	0.0000
nopath	6	2	3	1	748	01:10:00	4200	01:11:35	4295	00:01:35	95	0.0000
nopath	2	3	9	1	679	01:10:11	4211	01:11:37	4297	00:01:26	86	0.0000
nopath	6	2	9	1	748	01:10:32	4232	01:11:40	4300	00:01:08	68	0.0000
nopath	2	4	2	1	708	01:10:27	4227	01:11:40	4300	00:01:13	73	0.0000
nopath	2	3	5	1	679	01:10:29	4229	01:11:41	4301	00:01:12	72	0.0000
nopath	1	2	9	1	504	01:09:03	4143	01:11:43	4303	00:02:40	160	0.0000
nopath	3	6	13	15	667	01:10:06	4206	01:11:50	4310	00:01:44	104	0.0000
nopath	3	6	12	14	667	01:10:32	4232	01:11:51	4311	00:01:19	79	0.0000
nopath	5	2	3	1	701	01:10:47	4247	01:11:51	4311	00:01:04	64	0.0000
nopath	3	6	3	1	667	01:10:39	4239	01:11:53	4313	00:01:14	74	0.0000
nopath	3	6	5	1	667	01:10:59	4259	01:11:55	4315	00:00:56	56	0.0000
nopath	5	7	6	1	577	01:10:49	4249	01:11:57	4317	00:01:08	68	0.0000
nopath	5	7	3	1	577	01:10:58	4258	01:12:01	4321	00:01:03	63	0.0000	00:01:37
nopath	2	5	3	1	701	01:08:43	4123	01:12:03	4323	00:03:20	200	0.0000
nopath	1	7	10	1	542	01:11:12	4272	01:12:05	4325	00:00:53	53	0.0000
nopath	1	5	10	1	785	01:08:35	4115	01:12:05	4325	00:03:30	210	0.0000
nopath	4	2	9	1	708	01:10:45	4245	01:12:05	4325	00:01:20	80	0.0000
nopath	2	3	10	1	679	01:10:37	4237	01:12:14	4334	00:01:37	97	0.0000
nopath	2	4	10	1	708	01:10:34	4234	01:12:15	4335	00:01:41	101	0.0000
nopath	1	3	9	1	763	01:10:19	4219	01:12:17	4337	00:01:58	118	0.0000
nopath	2	7	10	1	458	01:11:32	4292	01:12:18	4338	00:00:46	46	0.0000
nopath	1	3	9	1	763	01:10:24	4224	01:12:19	4339	00:01:55	115	0.0000
nopath	1	3	13	15	763	01:10:40	4240	01:12:23	4343	00:01:43	103	0.0000
nopath	3	6	12	14	667	01:11:10	4270	01:12:27	4347	00:01:17	77	0.0000
nopath	6	2	12	14	748	01:11:10	4270	01:12:28	4348	00:01:18	78	0.0000
nopath	5	1	3	1	785	01:11:02	4262	01:12:31	4351	00:01:29	89	0.0000
nopath	6	2	12	14	748	01:11:26	4286	01:12:32	4352	00:01:06	66	0.0000
nopath	6	1	3	1	832	01:11:16	4276	01:12:36	4356	00:01:20	80	0.0000
nopath	1	2	3	1	504	01:11:22	4282	01:12:37	4357	00:01:15	75	0.0000
nopath	5	7	3	1	577	01:11:27	4287	01:12:40	4360	00:01:13	73	0.0000
nopath	2	6	3	1	748	01:10:33	4233	01:12:46	4366	00:02:13	133	0.0000
nopath	6	3	3	1	667	01:11:37	4297	01:12:47	4367	00:01:10	70	0.0000
nopath	2	3	2	1	679	01:10:47	4247	01:12:52	4372	00:02:05	125	0.0000
nopath	3	1	2	1	763	01:11:15	4275	01:12:55	4375	00:01:40	100	0.0000
nopath	2	7	6	1	458	01:11:58	4318	01:12:55	4375	00:00:57	57	0.0000
nopath	2	4	10	1	708	01:11:34	4294	01:12:56	4376	00:01:22	82	0.0000
nopath	1	3	10	1	763	01:11:15	4275	01:12:56	4376	00:01:41	101	0.0000
nopath	5	1	3	1	785	01:11:30	4290	01:13:01	4381	00:01:31	91	0.0000	00:01:32
nopath	6	2	10	1	748	01:11:30	4290	01:13:01	4381	00:01:31	91	0.0000
nopath	5	1	9	1	785	01:11:43	4303	01:13:03	4383	00:01:20	80	0.0000
nopath	6	1	3	1	832	01:11:28	4288	01:13:05	4385	00:01:37	97	0.0000
nopath	6	2	13	15	748	01:12:04	4324	01:13:06	4386	00:01:02	62	0.0000
nopath	2	4	10	1	708	01:11:57	4317	01:13:06	4386	00:01:09	69	0.0000
nopath	6	3	6	1	667	01:11:40	4300	01:13:13	4393	00:01:33	93	0.0000
nopath	3	6	3	1	667	01:11:42	4302	01:13:16	4396	00:01:34	94	0.0000
nopath	3	6	13	15	667	01:12:00	4320	01:13:21	4401	00:01:21	81	0.0000
nopath	3	6	3	1	667	01:12:11	4331	01:13:23	4403	00:01:12	72	0.0000
nopath	3	7	3	1	302	01:12:43	4363	01:13:24	4404	00:00:41	41	0.0000
nopath	5	1	12	14	785	01:12:22	4342	01:13:24	4404	00:01:02	62	0.0000
nopath	5	1	9	1	785	01:12:25	4345	01:13:27	4407	00:01:02	62	0.0000
nopath	1	4	3	1	792	01:12:06	4326	01:13:35	4415	00:01:29	89	0.0000
nopath	1	4	12	14	792	01:12:34	4354	01:13:37	4417	00:01:03	63	0.0000
nopath	3	6	3	1	667	01:12:25	4345	01:13:37	4417	00:01:12	72	0.0000
nopath	3	6	9	1	667	01:12:34	4354	01:13:39	4419	00:01:05	65	0.0000
nopath	1	3	10	1	763	01:12:39	4359	01:13:39	4419	00:01:00	60	0.0000
nopath	3	6	9	1	667	01:12:46	4366	01:13:43	4423	00:00:57	57	0.0000
nopath	4	1	13	15	792	01:11:32	4292	01:13:49	4429	00:02:17	137	0.0000
nopath	6	2	13	15	748	01:12:50	4370	01:13:58	4438	00:01:08	68	0.0000
nopath	2	3	3	1	679	01:12:18	4338	01:14:02	4442	00:01:44	104	0.0000	00:01:37
nopath	2	3	10	1	679	01:12:50	4370	01:14:05	4445	00:01:15	75	0.0000
nopath	3	2	5	1	679	01:13:00	4380	01:14:20	4460	00:01:20	80	0.0000
nopath	3	7	6	1	302	01:13:16	4396	01:14:31	4471	00:01:15	75	0.0000
nopath	1	3	9	1	763	01:13:07	4387	01:14:42	4482	00:01:35	95	0.0000
nopath	2	3	3	1	679	01:13:19	4399	01:14:45	4485	00:01:26	86	0.0000
nopath	2	3	13	15	679	01:13:28	4408	01:14:49	4489	00:01:21	81	0.0000
nopath	3	6	13	15	667	01:13:10	4390	01:14:50	4490	00:01:40	100	0.0000
nopath	3	5	6	1	621	01:13:57	4437	01:14:51	4491	00:00:54	54	0.0000
nopath	1	3	5	1	763	01:13:38	4418	01:14:51	4491	00:01:13	73	0.0000
nopath	1	3	5	1	763	01:13:48	4428	01:14:53	4493	00:01:05	65	0.0000
nopath	3	6	3	1	667	01:13:59	4439	01:14:54	4494	00:00:55	55	0.0000
nopath	6	2	13	15	748	01:13:35	4415	01:14:57	4497	00:01:22	82	0.0000
nopath	6	1	9	1	832	01:13:28	4408	01:15:01	4501	00:01:33	93	0.0000	00:01:30
nopath	6	2	3	1	748	01:13:48	4428	01:15:02	4502	00:01:14	74	0.0000
nopath	1	2	3	1	504	01:14:15	4455	01:15:05	4505	00:00:50	50	0.0000
nopath	6	1	12	14	832	01:13:45	4425	01:15:05	4505	00:01:20	80	0.0000
nopath	1	2	5	1	504	01:14:28	4468	01:15:13	4513	00:00:45	45	0.0000
nopath	2	3	5	1	679	01:13:58	4438	01:15:22	4522	00:01:24	84	0.0000
nopath	2	4	3	1	708	01:14:13	4453	01:15:26	4526	00:01:13	73	0.0000
nopath	3	6	12	14	667	01:14:30	4470	01:15:26	4526	00:00:56	56	0.0000
nopath	3	6	5	1	667	01:14:32	4472	01:15:28	4528	00:00:56	56	0.0000
nopath	5	7	5	1	577	01:13:52	4432	01:15:37	4537	00:01:45	105	0.0000
nopath	2	7	3	1	458	01:14:45	4485	01:15:40	4540	00:00:55	55	0.0000
nopath	2	3	6	1	679	01:14:25	4465	01:15:46	4546	00:01:21	81	0.0000
nopath	5	1	4	1	785	01:14:19	4459	01:15:51	4551	00:01:32	92	0.0000
nopath	3	6	12	14	667	01:15:08	4508	01:16:17	4577	00:01:09	69	0.0000	00:01:14
nopath	2	4	13	15	708	01:15:18	4518	01:16:17	4577	00:00:59	59	0.0000
nopath	2	3	9	1	679	01:15:20	4520	01:16:18	4578	00:00:58	58	0.0000
nopath	4	3	12	14	375	01:15:23	4523	01:16:21	4581	00:00:58	58	0.0000
nopath	6	1	13	15	832	01:14:45	4485	01:16:25	4585	00:01:40	100	0.0000
nopath	3	6	12	14	667	01:15:25	4525	01:16:27	4587	00:01:02	62	0.0000
nopath	1	2	3	1	504	01:14:49	4489	01:16:28	4588	00:01:39	99	0.0000
nopath	5	1	10	1	785	01:15:16	4516	01:16:28	4588	00:01:12	72	0.0000
nopath	5	7	3	1	577	01:14:50	4490	01:16:37	4597	00:01:47	107	0.0000
nopath	1	3	6	1	763	01:15:41	4541	01:16:54	4614	00:01:13	73	0.0000
nopath	3	6	10	1	667	01:15:41	4541	01:16:55	4615	00:01:14	74	0.0000
nopath	1	4	9	1	792	01:15:38	4538	01:16:55	4615	00:01:17	77	0.0000
nopath	3	6	3	1	667	01:15:55	4555	01:16:57	4617	00:01:02	62	0.0000
nopath	1	3	12	14	763	01:16:00	4560	01:17:01	4621	00:01:01	61	0.0000	00:01:34
nopath	3	2	10	1	679	01:15:56	4556	01:17:05	4625	00:01:09	69	0.0000
nopath	6	3	3	1	667	01:15:56	4556	01:17:13	4633	00:01:17	77	0.0000
nopath	6	3	5	1	667	01:16:12	4572	01:17:15	4635	00:01:03	63	0.0000
nopath	2	3	12	14	679	01:15:39	4539	01:17:23	4643	00:01:44	104	0.0000
nopath	2	3	9	1	679	01:16:16	4576	01:17:26	4646	00:01:10	70	0.0000
nopath	2	3	10	1	679	01:16:34	4594	01:17:29	4649	00:00:55	55	0.0000
nopath	3	6	5	1	667	01:16:23	4583	01:17:36	4656	00:01:13	73	0.0000
nopath	3	6	9	1	667	01:16:33	4593	01:17:38	4658	00:01:05	65	0.0000
nopath	3	4	12	14	375	01:17:02	4622	01:17:48	4668	00:00:46	46	0.0000
nopath	1	2	10	1	504	01:16:19	4579	01:17:51	4671	00:01:32	92	0.0000
nopath	2	3	10	1	679	01:16:58	4618	01:17:54	4674	00:00:56	56	0.0000
nopath	1	2	5	1	504	01:16:51	4611	01:17:55	4675	00:01:04	64	0.0000
nopath	2	4	12	14	708	01:16:39	4599	01:17:56	4676	00:01:17	77	0.0000
nopath	2	4	12	14	708	01:17:00	4620	01:17:58	4678	00:00:58	58	0.0000
nopath	1	2	5	1	504	01:16:55	4615	01:17:59	4679	00:01:04	64	0.0000
nopath	3	6	3	1	667	01:16:36	4596	01:18:05	4685	00:01:29	89	0.0000	00:01:10
nopath	6	1	9	1	832	01:17:03	4623	01:18:06	4686	00:01:03	63	0.0000
nopath	4	1	12	14	792	01:17:07	4627	01:18:37	4717	00:01:30	90	0.0000
nopath	3	6	3	1	667	01:17:44	4664	01:18:39	4719	00:00:55	55	0.0000
nopath	1	3	10	1	763	01:17:19	4639	01:18:42	4722	00:01:23	83	0.0000
nopath	6	2	10	1	748	01:17:46	4666	01:18:44	4724	00:00:58	58	0.0000
nopath	2	4	3	1	708	01:17:44	4664	01:18:47	4727	00:01:03	63	0.0000
nopath	2	3	9	1	679	01:17:49	4669	01:18:49	4729	00:01:00	60	0.0000
nopath	6	3	13	15	667	01:17:53	4673	01:19:06	4746	00:01:13	73	0.0000	00:01:08
nopath	3	1	6	1	763	01:17:24	4644	01:19:15	4755	00:01:51	111	0.0000
nopath	2	4	10	1	708	01:18:27	4707	01:19:26	4766	00:00:59	59	0.0000
nopath	5	2	5	1	701	01:18:29	4709	01:19:30	4770	00:01:01	61	0.0000
nopath	1	2	7	1	504	01:18:32	4712	01:19:33	4773	00:01:01	61	0.0000
nopath	2	3	10	1	679	01:18:42	4722	01:19:34	4774	00:00:52	52	0.0000
nopath	6	1	13	15	832	01:18:06	4686	01:19:35	4775	00:01:29	89	0.0000
nopath	5	7	13	15	577	01:18:34	4714	01:19:51	4791	00:01:17	77	0.0000
nopath	4	2	12	14	708	01:18:40	4720	01:19:56	4796	00:01:16	76	0.0000
nopath	3	4	9	1	375	01:19:25	4765	01:19:59	4799	00:00:34	34	0.0000
nopath	3	6	10	1	667	01:19:09	4749	01:20:06	4806	00:00:57	57	0.0000	00:00:56
nopath	4	1	10	1	792	01:18:57	4737	01:20:07	4807	00:01:10	70	0.0000
nopath	3	6	3	1	667	01:19:13	4753	01:20:08	4808	00:00:55	55	0.0000
nopath	3	6	9	1	667	01:19:24	4764	01:20:14	4814	00:00:50	50	0.0000
nopath	6	2	7	1	748	01:18:58	4738	01:20:17	4817	00:01:19	79	0.0000
nopath	6	2	12	14	748	01:19:08	4748	01:20:19	4819	00:01:11	71	0.0000
nopath	6	1	3	1	832	01:18:57	4737	01:20:21	4821	00:01:24	84	0.0000
nopath	2	4	3	1	708	01:19:25	4765	01:20:35	4835	00:01:10	70	0.0000
nopath	4	2	9	1	708	01:19:11	4751	01:20:35	4835	00:01:24	84	0.0000
nopath	3	2	10	1	679	01:19:33	4773	01:20:40	4840	00:01:07	67	0.0000
nopath	4	1	12	14	792	01:19:23	4763	01:20:48	4848	00:01:25	85	0.0000
nopath	3	4	7	1	375	01:20:22	4822	01:20:54	4854	00:00:32	32	0.0000
nopath	3	6	10	1	667	01:19:38	4778	01:20:56	4856	00:01:18	78	0.0000
nopath	3	6	10	1	667	01:19:39	4779	01:20:58	4858	00:01:19	79	0.0000
nopath	3	6	12	14	667	01:19:59	4799	01:21:00	4860	00:01:01	61	0.0000	00:01:04
nopath	5	1	12	14	785	01:18:51	4731	01:21:11	4871	00:02:20	140	0.0000
nopath	5	1	10	1	785	01:19:09	4749	01:21:13	4873	00:02:04	124	0.0000
nopath	5	1	9	1	785	01:19:32	4772	01:21:15	4875	00:01:43	103	0.0000
nopath	5	1	5	1	785	01:19:41	4781	01:21:17	4877	00:01:36	96	0.0000
nopath	5	1	6	1	785	01:19:55	4795	01:21:19	4879	00:01:24	84	0.0000
nopath	1	3	12	14	763	01:19:40	4780	01:21:23	4883	00:01:43	103	0.0000
nopath	3	2	9	1	679	01:20:30	4830	01:21:25	4885	00:00:55	55	0.0000
nopath	1	3	12	14	763	01:19:52	4792	01:21:28	4888	00:01:36	96	0.0000
nopath	4	3	5	1	375	01:20:35	4835	01:21:30	4890	00:00:55	55	0.0000
nopath	3	2	12	14	679	01:20:32	4832	01:21:35	4895	00:01:03	63	0.0000
nopath	5	3	5	1	621	01:20:45	4845	01:21:44	4904	00:00:59	59	0.0000
nopath	3	6	5	1	667	01:20:31	4831	01:21:46	4906	00:01:15	75	0.0000
nopath	3	5	9	1	621	01:20:48	4848	01:21:46	4906	00:00:58	58	0.0000
nopath	6	2	12	14	748	01:20:26	4826	01:21:48	4908	00:01:22	82	0.0000
nopath	6	1	12	14	832	01:20:11	4811	01:21:52	4912	00:01:41	101	0.0000
nopath	5	1	12	14	785	01:20:51	4851	01:21:59	4919	00:01:08	68	0.0000
nopath	4	7	5	1	331	01:21:06	4866	01:22:05	4925	00:00:59	59	0.0000	00:00:38
nopath	4	2	3	1	708	01:20:36	4836	01:22:11	4931	00:01:35	95	0.0000
nopath	6	3	12	14	667	01:20:56	4856	01:22:14	4934	00:01:18	78	0.0000
nopath	4	1	12	14	792	01:20:19	4819	01:22:17	4937	00:01:58	118	0.0000
nopath	4	1	9	1	792	01:21:01	4861	01:22:25	4945	00:01:24	84	0.0000
nopath	6	2	9	1	748	01:21:09	4869	01:22:25	4945	00:01:16	76	0.0000
nopath	5	3	5	1	621	01:21:30	4890	01:22:26	4946	00:00:56	56	0.0000
nopath	3	6	12	14	667	01:21:03	4863	01:22:27	4947	00:01:24	84	0.0000
nopath	3	6	3	1	667	01:21:21	4881	01:22:29	4949	00:01:08	68	0.0000
nopath	3	4	9	1	375	01:21:59	4919	01:22:30	4950	00:00:31	31	0.0000
nopath	1	3	3	1	763	01:21:14	4874	01:22:32	4952	00:01:18	78	0.0000
nopath	4	7	2	1	331	01:21:51	4911	01:22:35	4955	00:00:44	44	0.0000
nopath	2	4	12	14	708	01:21:15	4875	01:22:36	4956	00:01:21	81	0.0000
nopath	2	4	5	1	708	01:21:43	4903	01:22:39	4959	00:00:56	56	0.0000
nopath	3	6	9	1	667	01:21:49	4909	01:22:43	4963	00:00:54	54	0.0000
nopath	2	7	3	1	458	01:21:48	4908	01:22:55	4975	00:01:07	67	0.0000
nopath	2	3	3	1	679	01:21:53	4913	01:23:10	4990	00:01:17	77	0.0000	00:01:12
nopath	6	1	10	1	832	01:21:38	4898	01:23:11	4991	00:01:33	93	0.0000
nopath	2	3	5	1	679	01:22:07	4927	01:23:12	4992	00:01:05	65	0.0000
nopath	1	7	5	1	542	01:22:31	4951	01:23:17	4997	00:00:46	46	0.0000
nopath	6	1	9	1	832	01:22:19	4939	01:23:22	5002	00:01:03	63	0.0000
nopath	1	2	12	14	504	01:22:38	4958	01:23:24	5004	00:00:46	46	0.0000
nopath	3	7	12	14	302	01:22:50	4970	01:23:33	5013	00:00:43	43	0.0000
nopath	5	1	12	14	785	01:22:31	4951	01:23:35	5015	00:01:04	64	0.0000
nopath	3	4	3	1	375	01:23:03	4983	01:23:38	5018	00:00:35	35	0.0000
nopath	3	6	13	15	667	01:22:34	4954	01:23:50	5030	00:01:16	76	0.0000
nopath	6	7	9	1	624	01:22:54	4974	01:23:50	5030	00:00:56	56	0.0000
nopath	1	3	4	1	763	01:22:42	4962	01:24:04	5044	00:01:22	82	0.0000	00:01:28
nopath	2	4	3	1	708	01:22:28	4948	01:24:05	5045	00:01:37	97	0.0000
nopath	3	6	7	1	667	01:23:18	4998	01:24:07	5047	00:00:49	49	0.0000
nopath	3	1	9	1	763	01:22:59	4979	01:24:09	5049	00:01:10	70	0.0000
nopath	6	2	5	1	748	01:22:55	4975	01:24:15	5055	00:01:20	80	0.0000
nopath	6	7	3	1	624	01:23:38	5018	01:24:33	5073	00:00:55	55	0.0000
nopath	1	3	5	1	763	01:23:31	5011	01:24:44	5084	00:01:13	73	0.0000
nopath	2	4	6	1	708	01:23:09	4989	01:24:45	5085	00:01:36	96	0.0000
nopath	1	2	3	1	504	01:24:01	5041	01:24:51	5091	00:00:50	50	0.0000
nopath	3	6	10	1	667	01:23:36	5016	01:24:56	5096	00:01:20	80	0.0000
nopath	1	2	2	1	504	01:24:12	5052	01:24:57	5097	00:00:45	45	0.0000
nopath	3	6	9	1	667	01:23:44	5024	01:24:58	5098	00:01:14	74	0.0000
nopath	5	3	8	1	621	01:23:55	5035	01:24:59	5099	00:01:04	64	0.0000
nopath	3	6	9	1	667	01:24:01	5041	01:25:00	5100	00:00:59	59	0.0000	00:01:08
nopath	5	7	5	1	577	01:23:42	5022	01:25:02	5102	00:01:20	80	0.0000
nopath	6	3	5	1	667	01:24:08	5048	01:25:12	5112	00:01:04	64	0.0000
nopath	3	6	5	1	667	01:24:17	5057	01:25:16	5116	00:00:59	59	0.0000
nopath	2	3	12	14	679	01:24:18	5058	01:25:27	5127	00:01:09	69	0.0000
nopath	2	3	3	1	679	01:24:31	5071	01:25:29	5129	00:00:58	58	0.0000
nopath	2	1	12	14	504	01:24:49	5089	01:25:32	5132	00:00:43	43	0.0000
nopath	2	3	12	14	679	01:24:34	5074	01:25:33	5133	00:00:59	59	0.0000
nopath	5	1	6	1	785	01:22:56	4976	01:25:34	5134	00:02:38	158	0.0000
nopath	1	7	6	1	542	01:24:47	5087	01:25:35	5135	00:00:48	48	0.0000
nopath	5	1	9	1	785	01:24:05	5045	01:25:36	5136	00:01:31	91	0.0000
nopath	1	2	3	1	504	01:24:52	5092	01:25:37	5137	00:00:45	45	0.0000
nopath	3	6	10	1	667	01:24:35	5075	01:25:46	5146	00:01:11	71	0.0000
nopath	5	3	9	1	621	01:24:20	5060	01:25:53	5153	00:01:33	93	0.0000
nopath	5	3	3	1	621	01:24:29	5069	01:25:55	5155	00:01:26	86	0.0000
nopath	1	3	5	1	763	01:24:48	5088	01:26:12	5172	00:01:24	84	0.0000	00:01:18
nopath	1	3	12	14	763	01:25:05	5105	01:26:15	5175	00:01:10	70	0.0000
nopath	2	1	5	1	504	01:25:33	5133	01:26:16	5176	00:00:43	43	0.0000
nopath	2	3	6	1	679	01:25:11	5111	01:26:18	5178	00:01:07	67	0.0000
nopath	5	1	12	14	785	01:24:19	5059	01:26:22	5182	00:02:03	123	0.0000
nopath	1	7	6	1	542	01:25:34	5134	01:26:22	5182	00:00:48	48	0.0000
nopath	3	6	3	1	667	01:25:32	5132	01:26:26	5186	00:00:54	54	0.0000
nopath	3	5	3	1	621	01:25:37	5137	01:26:27	5187	00:00:50	50	0.0000
nopath	2	3	4	1	679	01:25:35	5135	01:26:31	5191	00:00:56	56	0.0000
nopath	4	2	5	1	708	01:25:21	5121	01:26:36	5196	00:01:15	75	0.0000
nopath	2	3	5	1	679	01:25:51	5151	01:26:44	5204	00:00:53	53	0.0000
nopath	5	1	3	1	785	01:24:53	5093	01:26:51	5211	00:01:58	118	0.0000
nopath	5	1	3	1	785	01:25:28	5128	01:26:53	5213	00:01:25	85	0.0000
nopath	5	2	13	15	701	01:26:10	5170	01:27:09	5229	00:00:59	59	0.0000	00:01:14
nopath	1	4	3	1	792	01:26:06	5166	01:27:15	5235	00:01:09	69	0.0000
nopath	1	2	12	14	504	01:26:40	5200	01:27:26	5246	00:00:46	46	0.0000
nopath	6	2	9	1	748	01:26:19	5179	01:27:30	5250	00:01:11	71	0.0000
nopath	4	2	12	14	708	01:25:47	5147	01:27:46	5266	00:01:59	119	0.0000
nopath	1	5	2	1	785	01:26:17	5177	01:27:53	5273	00:01:36	96	0.0000
nopath	5	3	13	15	621	01:26:36	5196	01:27:56	5276	00:01:20	80	0.0000
nopath	4	1	9	1	792	01:26:42	5202	01:27:57	5277	00:01:15	75	0.0000
nopath	3	2	12	14	679	01:26:53	5213	01:27:59	5279	00:01:06	66	0.0000
nopath	3	6	10	1	667	01:27:13	5233	01:28:16	5296	00:01:03	63	0.0000	00:01:01
nopath	2	3	12	14	679	01:27:26	5246	01:28:21	5301	00:00:55	55	0.0000
nopath	1	3	10	1	763	01:27:18	5238	01:28:26	5306	00:01:08	68	0.0000
nopath	6	2	12	14	748	01:27:19	5239	01:28:30	5310	00:01:11	71	0.0000
nopath	6	2	13	15	748	01:27:26	5246	01:28:34	5314	00:01:08	68	0.0000
nopath	1	2	9	1	504	01:27:41	5261	01:28:38	5318	00:00:57	57	0.0000
nopath	1	7	3	1	542	01:28:00	5280	01:28:49	5329	00:00:49	49	0.0000
nopath	2	7	12	14	458	01:28:27	5307	01:29:07	5347	00:00:40	40	0.0000	00:00:59
nopath	3	6	13	15	667	01:28:01	5281	01:29:09	5349	00:01:08	68	0.0000
nopath	1	3	3	1	763	01:28:02	5282	01:29:12	5352	00:01:10	70	0.0000
nopath	3	6	9	1	667	01:28:21	5301	01:29:14	5354	00:00:53	53	0.0000
nopath	3	1	13	15	763	01:28:16	5296	01:29:26	5366	00:01:10	70	0.0000
nopath	2	3	12	14	679	01:28:34	5314	01:29:27	5367	00:00:53	53	0.0000
nopath	2	3	3	1	679	01:28:38	5318	01:29:32	5372	00:00:54	54	0.0000
nopath	3	6	9	1	667	01:28:39	5319	01:29:46	5386	00:01:07	67	0.0000
nopath	5	3	12	14	621	01:28:37	5317	01:29:48	5388	00:01:11	71	0.0000
nopath	5	1	9	1	785	01:27:32	5252	01:29:56	5396	00:02:24	144	0.0000
nopath	5	1	12	14	785	01:28:52	5332	01:30:01	5401	00:01:09	69	0.0000	00:01:36
nopath	3	6	12	14	667	01:28:41	5321	01:30:06	5406	00:01:25	85	0.0000
nopath	1	4	3	1	792	01:29:04	5344	01:30:15	5415	00:01:11	71	0.0000
nopath	4	1	10	1	792	01:28:36	5316	01:30:24	5424	00:01:48	108	0.0000
nopath	3	6	4	1	667	01:29:27	5367	01:30:26	5426	00:00:59	59	0.0000
nopath	3	5	3	1	621	01:29:32	5372	01:30:27	5427	00:00:55	55	0.0000
nopath	2	3	12	14	679	01:28:48	5328	01:30:27	5427	00:01:39	99	0.0000
nopath	6	5	10	1	380	01:29:50	5390	01:30:29	5429	00:00:39	39	0.0000
nopath	2	3	3	1	679	01:29:30	5370	01:30:29	5429	00:00:59	59	0.0000
nopath	1	2	3	1	504	01:29:32	5372	01:30:31	5431	00:00:59	59	0.0000
nopath	2	3	3	1	679	01:29:31	5371	01:30:32	5432	00:01:01	61	0.0000
nopath	2	4	5	1	708	01:29:37	5377	01:30:35	5435	00:00:58	58	0.0000
nopath	2	5	3	1	701	01:29:44	5384	01:30:43	5443	00:00:59	59	0.0000
nopath	1	2	12	14	504	01:29:59	5399	01:30:47	5447	00:00:48	48	0.0000
nopath	5	4	12	14	650	01:29:42	5382	01:30:50	5450	00:01:08	68	0.0000
nopath	2	3	12	14	679	01:29:39	5379	01:30:53	5453	00:01:14	74	0.0000
nopath	3	2	5	1	679	01:29:52	5392	01:31:09	5469	00:01:17	77	0.0000	00:01:25
nopath	2	4	3	1	708	01:30:05	5405	01:31:25	5485	00:01:20	80	0.0000
nopath	2	3	9	1	679	01:30:27	5427	01:31:25	5485	00:00:58	58	0.0000
nopath	6	2	9	1	748	01:30:30	5430	01:31:45	5505	00:01:15	75	0.0000
nopath	3	6	12	14	667	01:29:54	5394	01:31:47	5507	00:01:53	113	0.0000
nopath	6	2	12	14	748	01:30:35	5435	01:31:47	5507	00:01:12	72	0.0000
nopath	6	2	6	1	748	01:30:38	5438	01:31:49	5509	00:01:11	71	0.0000
nopath	6	3	5	1	667	01:30:44	5444	01:32:03	5523	00:01:19	79	0.0000	00:01:13
nopath	6	4	7	1	696	01:30:11	5411	01:32:05	5525	00:01:54	114	0.0000
nopath	5	3	12	14	621	01:30:53	5453	01:32:08	5528	00:01:15	75	0.0000
nopath	2	3	3	1	679	01:30:44	5444	01:32:12	5532	00:01:28	88	0.0000
nopath	2	3	3	1	679	01:30:49	5449	01:32:16	5536	00:01:27	87	0.0000
nopath	2	4	12	14	708	01:30:48	5448	01:32:17	5537	00:01:29	89	0.0000
nopath	3	6	3	1	667	01:31:18	5478	01:32:26	5546	00:01:08	68	0.0000
nopath	3	6	3	1	667	01:31:21	5481	01:32:28	5548	00:01:07	67	0.0000
nopath	3	6	3	1	667	01:31:24	5484	01:32:31	5551	00:01:07	67	0.0000
nopath	3	6	3	1	667	01:31:26	5486	01:32:33	5553	00:01:07	67	0.0000
nopath	5	1	12	14	785	01:31:22	5482	01:32:37	5557	00:01:15	75	0.0000
nopath	5	1	3	1	785	01:31:34	5494	01:32:39	5559	00:01:05	65	0.0000
nopath	5	1	3	1	785	01:31:38	5498	01:32:41	5561	00:01:03	63	0.0000
nopath	5	1	5	1	785	01:31:43	5503	01:32:45	5565	00:01:02	62	0.0000
nopath	2	5	9	1	701	01:31:15	5475	01:32:45	5565	00:01:30	90	0.0000
nopath	2	6	2	1	748	01:30:16	5416	01:32:46	5566	00:02:30	150	0.0000
nopath	6	4	12	14	696	01:31:24	5484	01:32:49	5569	00:01:25	85	0.0000
nopath	2	3	5	1	679	01:31:28	5488	01:32:52	5572	00:01:24	84	0.0000
nopath	2	4	6	1	708	01:31:35	5495	01:32:56	5576	00:01:21	81	0.0000
nopath	3	6	9	1	667	01:31:56	5516	01:32:56	5576	00:01:00	60	0.0000
nopath	4	1	9	1	792	01:31:21	5481	01:33:20	5600	00:01:59	119	0.0000	00:01:42
nopath	2	3	3	1	679	01:31:45	5505	01:33:22	5602	00:01:37	97	0.0000
nopath	1	3	12	14	763	01:31:23	5483	01:33:25	5605	00:02:02	122	0.0000
nopath	3	6	10	1	667	01:32:32	5552	01:33:27	5607	00:00:55	55	0.0000
nopath	4	7	3	1	331	01:32:53	5573	01:33:27	5607	00:00:34	34	0.0000
nopath	1	3	12	14	763	01:31:49	5509	01:33:28	5608	00:01:39	99	0.0000
nopath	1	3	3	1	763	01:32:02	5522	01:33:30	5610	00:01:28	88	0.0000
nopath	1	3	12	14	763	01:32:04	5524	01:33:33	5613	00:01:29	89	0.0000
nopath	5	1	10	1	785	01:32:30	5550	01:33:36	5616	00:01:06	66	0.0000
nopath	2	4	12	14	708	01:31:48	5508	01:33:36	5616	00:01:48	108	0.0000
nopath	3	6	9	1	667	01:32:46	5566	01:33:36	5616	00:00:50	50	0.0000
nopath	5	1	5	1	785	01:32:40	5560	01:33:41	5621	00:01:01	61	0.0000
nopath	6	2	12	14	748	01:32:46	5566	01:33:50	5630	00:01:04	64	0.0000
nopath	2	3	12	14	679	01:32:34	5554	01:34:04	5644	00:01:30	90	0.0000	00:01:09
nopath	2	4	3	1	708	01:32:20	5540	01:34:05	5645	00:01:45	105	0.0000
nopath	4	7	3	1	331	01:33:05	5585	01:34:05	5645	00:01:00	60	0.0000
nopath	3	2	10	1	679	01:32:25	5545	01:34:05	5645	00:01:40	100	0.0000
nopath	1	3	3	1	763	01:32:19	5539	01:34:07	5647	00:01:48	108	0.0000
nopath	4	2	12	14	708	01:32:29	5549	01:34:08	5648	00:01:39	99	0.0000
nopath	1	3	3	1	763	01:32:41	5561	01:34:09	5649	00:01:28	88	0.0000
nopath	1	3	13	15	763	01:32:54	5574	01:34:13	5653	00:01:19	79	0.0000
nopath	3	6	12	14	667	01:32:55	5575	01:34:27	5667	00:01:32	92	0.0000
nopath	3	6	3	1	667	01:32:58	5578	01:34:29	5669	00:01:31	91	0.0000
nopath	3	6	12	14	667	01:33:05	5585	01:34:31	5671	00:01:26	86	0.0000
nopath	3	6	9	1	667	01:33:13	5593	01:34:33	5673	00:01:20	80	0.0000
nopath	3	6	12	14	667	01:33:18	5598	01:34:36	5676	00:01:18	78	0.0000
nopath	5	1	6	1	785	01:33:29	5609	01:34:36	5676	00:01:07	67	0.0000
nopath	2	4	9	1	708	01:33:32	5612	01:34:45	5685	00:01:13	73	0.0000
nopath	1	3	10	1	763	01:33:18	5598	01:34:47	5687	00:01:29	89	0.0000
nopath	1	3	5	1	763	01:33:23	5603	01:34:49	5689	00:01:26	86	0.0000
nopath	6	4	5	1	696	01:34:16	5656	01:35:13	5713	00:00:57	57	0.0000	00:01:23
nopath	5	3	10	1	621	01:34:16	5656	01:35:15	5715	00:00:59	59	0.0000
nopath	2	1	5	1	504	01:34:35	5675	01:35:19	5719	00:00:44	44	0.0000
nopath	1	3	3	1	763	01:34:15	5655	01:35:22	5722	00:01:07	67	0.0000
nopath	3	6	9	1	667	01:34:16	5656	01:35:25	5725	00:01:09	69	0.0000
nopath	5	2	3	1	701	01:34:24	5664	01:35:26	5726	00:01:02	62	0.0000
nopath	3	6	9	1	667	01:34:26	5666	01:35:27	5727	00:01:01	61	0.0000
nopath	5	1	13	15	785	01:34:21	5661	01:35:30	5730	00:01:09	69	0.0000
nopath	2	3	13	15	679	01:34:36	5676	01:35:32	5732	00:00:56	56	0.0000
nopath	3	6	5	1	667	01:34:46	5686	01:35:37	5737	00:00:51	51	0.0000
nopath	6	3	9	1	667	01:34:51	5691	01:35:42	5742	00:00:51	51	0.0000
nopath	4	2	12	14	708	01:34:28	5668	01:35:59	5759	00:01:31	91	0.0000
nopath	3	1	6	1	763	01:34:30	5670	01:36:03	5763	00:01:33	93	0.0000	00:01:35
nopath	6	2	2	1	748	01:34:33	5673	01:36:05	5765	00:01:32	92	0.0000
nopath	2	3	13	15	679	01:34:53	5693	01:36:11	5771	00:01:18	78	0.0000
nopath	2	4	10	1	708	01:35:01	5701	01:36:13	5773	00:01:12	72	0.0000
nopath	2	3	12	14	679	01:35:07	5707	01:36:15	5775	00:01:08	68	0.0000
nopath	2	3	10	1	679	01:35:10	5710	01:36:17	5777	00:01:07	67	0.0000
nopath	3	6	6	1	667	01:34:50	5690	01:36:26	5786	00:01:36	96	0.0000
nopath	3	6	12	14	667	01:35:04	5704	01:36:29	5789	00:01:25	85	0.0000
nopath	3	6	6	1	667	01:35:29	5729	01:36:31	5791	00:01:02	62	0.0000
nopath	4	2	12	14	708	01:35:02	5702	01:36:36	5796	00:01:34	94	0.0000
nopath	5	4	5	1	650	01:35:21	5721	01:36:38	5798	00:01:17	77	0.0000
nopath	5	4	3	1	650	01:35:31	5731	01:36:42	5802	00:01:11	71	0.0000
nopath	6	3	6	1	667	01:35:48	5748	01:36:43	5803	00:00:55	55	0.0000
nopath	4	1	3	1	792	01:35:23	5723	01:36:47	5807	00:01:24	84	0.0000
nopath	1	3	13	15	763	01:35:09	5709	01:37:05	5825	00:01:56	116	0.0000	00:01:28
nopath	2	4	3	1	708	01:36:00	5760	01:37:06	5826	00:01:06	66	0.0000
nopath	3	6	2	1	667	01:36:23	5783	01:37:13	5833	00:00:50	50	0.0000
nopath	1	3	10	1	763	01:36:02	5762	01:37:15	5835	00:01:13	73	0.0000
nopath	1	3	9	1	763	01:36:20	5780	01:37:19	5839	00:00:59	59	0.0000
nopath	5	6	12	14	380	01:37:13	5833	01:37:47	5867	00:00:34	34	0.0000
nopath	6	2	10	1	748	01:36:15	5775	01:37:48	5868	00:01:33	93	0.0000
nopath	5	1	12	14	785	01:36:04	5764	01:37:52	5872	00:01:48	108	0.0000
nopath	2	4	3	1	708	01:36:24	5784	01:38:05	5885	00:01:41	101	0.0000	00:01:19
nopath	3	6	5	1	667	01:36:37	5797	01:38:06	5886	00:01:29	89	0.0000
nopath	3	5	10	1	621	01:36:53	5813	01:38:07	5887	00:01:14	74	0.0000
nopath	3	6	12	14	667	01:37:20	5840	01:38:11	5891	00:00:51	51	0.0000
nopath	3	6	5	1	667	01:37:24	5844	01:38:17	5897	00:00:53	53	0.0000
nopath	3	1	3	1	763	01:37:06	5826	01:38:18	5898	00:01:12	72	0.0000
nopath	1	3	5	1	763	01:37:01	5821	01:38:22	5902	00:01:21	81	0.0000
nopath	2	3	12	14	679	01:37:25	5845	01:38:28	5908	00:01:03	63	0.0000
nopath	6	2	12	14	748	01:37:11	5831	01:38:29	5909	00:01:18	78	0.0000
nopath	2	4	5	1	708	01:37:33	5853	01:38:31	5911	00:00:58	58	0.0000
nopath	1	2	9	1	504	01:37:32	5852	01:38:33	5913	00:01:01	61	0.0000
nopath	3	6	3	1	667	01:37:30	5850	01:38:36	5916	00:01:06	66	0.0000
nopath	3	6	3	1	667	01:37:42	5862	01:38:39	5919	00:00:57	57	0.0000
nopath	6	5	3	1	380	01:38:07	5887	01:38:45	5925	00:00:38	38	0.0000
nopath	1	3	3	1	763	01:37:18	5838	01:39:02	5942	00:01:44	104	0.0000	00:01:19
nopath	5	6	3	1	380	01:38:08	5888	01:39:03	5943	00:00:55	55	0.0000
nopath	6	1	12	14	832	01:38:00	5880	01:39:03	5943	00:01:03	63	0.0000
nopath	6	1	13	15	832	01:38:02	5882	01:39:06	5946	00:01:04	64	0.0000
nopath	6	1	5	1	832	01:38:06	5886	01:39:11	5951	00:01:05	65	0.0000
nopath	3	6	9	1	667	01:37:55	5875	01:39:16	5956	00:01:21	81	0.0000
nopath	3	6	6	1	667	01:37:58	5878	01:39:18	5958	00:01:20	80	0.0000
nopath	3	6	13	15	667	01:38:03	5883	01:39:22	5962	00:01:19	79	0.0000
nopath	5	3	10	1	621	01:38:20	5900	01:39:22	5962	00:01:02	62	0.0000
nopath	3	6	3	1	667	01:38:08	5888	01:39:24	5964	00:01:16	76	0.0000
nopath	3	6	3	1	667	01:38:13	5893	01:39:25	5965	00:01:12	72	0.0000
nopath	2	1	5	1	504	01:38:25	5905	01:39:27	5967	00:01:02	62	0.0000
nopath	2	7	12	14	458	01:38:40	5920	01:39:27	5967	00:00:47	47	0.0000
nopath	1	3	3	1	763	01:38:01	5881	01:39:32	5972	00:01:31	91	0.0000
nopath	4	1	3	1	792	01:38:07	5887	01:39:33	5973	00:01:26	86	0.0000
nopath	6	2	10	1	748	01:38:12	5892	01:39:35	5975	00:01:23	83	0.0000
nopath	1	4	12	14	792	01:38:17	5897	01:39:37	5977	00:01:20	80	0.0000
nopath	2	3	12	14	679	01:38:35	5915	01:39:39	5979	00:01:04	64	0.0000
nopath	5	1	2	1	785	01:37:35	5855	01:39:43	5983	00:02:08	128	0.0000
nopath	2	3	12	14	679	01:38:48	5928	01:39:44	5984	00:00:56	56	0.0000
nopath	5	1	12	14	785	01:37:40	5860	01:39:45	5985	00:02:05	125	0.0000
nopath	6	1	5	1	832	01:38:33	5913	01:39:48	5988	00:01:15	75	0.0000
nopath	6	3	5	1	667	01:38:53	5933	01:39:53	5993	00:01:00	60	0.0000
nopath	1	3	3	1	763	01:38:31	5911	01:40:02	6002	00:01:31	91	0.0000	00:01:31
nopath	5	2	12	14	701	01:38:46	5926	01:40:14	6014	00:01:28	88	0.0000
nopath	5	1	12	14	785	01:38:39	5919	01:40:16	6016	00:01:37	97	0.0000
nopath	1	3	9	1	763	01:39:17	5957	01:40:16	6016	00:00:59	59	0.0000
nopath	3	6	3	1	667	01:39:03	5943	01:40:16	6016	00:01:13	73	0.0000
nopath	1	2	5	1	504	01:39:31	5971	01:40:17	6017	00:00:46	46	0.0000
nopath	3	6	3	1	667	01:39:11	5951	01:40:17	6017	00:01:06	66	0.0000
nopath	1	3	12	14	763	01:39:21	5961	01:40:19	6019	00:00:58	58	0.0000
nopath	4	2	12	14	708	01:38:54	5934	01:40:36	6036	00:01:42	102	0.0000
nopath	1	3	12	14	763	01:39:42	5982	01:40:53	6053	00:01:11	71	0.0000
nopath	3	6	9	1	667	01:39:56	5996	01:40:55	6055	00:00:59	59	0.0000
nopath	2	3	2	1	679	01:39:57	5997	01:40:57	6057	00:01:00	60	0.0000
nopath	3	5	5	1	621	01:40:00	6000	01:40:58	6058	00:00:58	58	0.0000
nopath	5	1	3	1	785	01:39:44	5984	01:41:11	6071	00:01:27	87	0.0000	00:01:22
nopath	5	3	9	1	621	01:40:05	6005	01:41:13	6073	00:01:08	68	0.0000
nopath	6	1	10	1	832	01:40:24	6024	01:41:27	6087	00:01:03	63	0.0000
nopath	1	2	5	1	504	01:40:44	6044	01:41:29	6089	00:00:45	45	0.0000
nopath	3	5	7	1	621	01:40:24	6024	01:41:35	6095	00:01:11	71	0.0000
nopath	4	2	12	14	708	01:40:13	6013	01:41:36	6096	00:01:23	83	0.0000
nopath	3	6	3	1	667	01:40:36	6036	01:41:38	6098	00:01:02	62	0.0000
nopath	3	6	13	15	667	01:40:49	6049	01:41:42	6102	00:00:53	53	0.0000
nopath	1	3	5	1	763	01:40:36	6036	01:41:42	6102	00:01:06	66	0.0000
nopath	6	7	12	14	624	01:40:45	6045	01:41:43	6103	00:00:58	58	0.0000
nopath	3	6	12	14	667	01:40:50	6050	01:41:45	6105	00:00:55	55	0.0000
nopath	6	2	10	1	748	01:40:53	6053	01:41:55	6115	00:01:02	62	0.0000
nopath	1	4	2	1	792	01:40:53	6053	01:42:15	6135	00:01:22	82	0.0000	00:01:32
nopath	2	4	3	1	708	01:41:43	6103	01:42:36	6156	00:00:53	53	0.0000
nopath	4	3	3	1	375	01:41:29	6089	01:42:39	6159	00:01:10	70	0.0000
nopath	3	5	3	1	621	01:41:31	6091	01:42:45	6165	00:01:14	74	0.0000
nopath	3	6	12	14	667	01:41:43	6103	01:42:49	6169	00:01:06	66	0.0000
nopath	5	2	3	1	701	01:41:51	6111	01:42:50	6170	00:00:59	59	0.0000
nopath	1	2	3	1	504	01:42:08	6128	01:42:55	6175	00:00:47	47	0.0000
nopath	4	2	3	1	708	01:41:45	6105	01:43:04	6184	00:01:19	79	0.0000	00:01:18
nopath	2	6	9	1	748	01:40:59	6059	01:43:06	6186	00:02:07	127	0.0000
nopath	2	6	13	15	748	01:41:49	6109	01:43:10	6190	00:01:21	81	0.0000
nopath	1	6	10	1	832	01:41:58	6118	01:43:15	6195	00:01:17	77	0.0000
nopath	3	2	3	1	679	01:42:32	6152	01:43:29	6209	00:00:57	57	0.0000
nopath	2	7	12	14	458	01:42:54	6174	01:43:33	6213	00:00:39	39	0.0000
nopath	3	6	5	1	667	01:42:25	6145	01:43:36	6216	00:01:11	71	0.0000
nopath	3	6	3	1	667	01:42:31	6151	01:43:38	6218	00:01:07	67	0.0000
nopath	3	6	3	1	667	01:42:33	6153	01:43:40	6220	00:01:07	67	0.0000
nopath	3	5	12	14	621	01:42:50	6170	01:43:43	6223	00:00:53	53	0.0000
nopath	5	1	3	1	785	01:42:08	6128	01:43:51	6231	00:01:43	103	0.0000
nopath	2	3	5	1	679	01:43:00	6180	01:43:52	6232	00:00:52	52	0.0000
nopath	6	3	13	15	667	01:43:12	6192	01:44:05	6245	00:00:53	53	0.0000	00:00:54
nopath	5	6	3	1	380	01:43:16	6196	01:44:07	6247	00:00:51	51	0.0000
nopath	4	2	12	14	708	01:42:57	6177	01:44:08	6248	00:01:11	71	0.0000
nopath	3	5	12	14	621	01:43:08	6188	01:44:15	6255	00:01:07	67	0.0000
nopath	5	3	12	14	621	01:42:11	6131	01:44:15	6255	00:02:04	124	0.0000
nopath	5	2	6	1	701	01:42:57	6177	01:44:24	6264	00:01:27	87	0.0000
nopath	1	7	9	1	542	01:43:19	6199	01:44:24	6264	00:01:05	65	0.0000
nopath	2	4	3	1	708	01:43:08	6188	01:44:25	6265	00:01:17	77	0.0000
nopath	1	3	12	14	763	01:43:02	6182	01:44:25	6265	00:01:23	83	0.0000
nopath	3	6	10	1	667	01:43:28	6208	01:44:26	6266	00:00:58	58	0.0000
nopath	2	3	10	1	679	01:43:18	6198	01:44:27	6267	00:01:09	69	0.0000
nopath	1	7	12	14	542	01:43:26	6206	01:44:29	6269	00:01:03	63	0.0000
nopath	2	4	3	1	708	01:43:24	6204	01:44:31	6271	00:01:07	67	0.0000
nopath	5	1	12	14	785	01:43:03	6183	01:44:31	6271	00:01:28	88	0.0000
nopath	5	4	9	1	650	01:43:07	6187	01:44:49	6289	00:01:42	102	0.0000
nopath	1	3	3	1	763	01:43:20	6200	01:44:52	6292	00:01:32	92	0.0000
nopath	5	3	3	1	621	01:43:32	6212	01:45:07	6307	00:01:35	95	0.0000	00:01:17
nopath	3	6	12	14	667	01:44:18	6258	01:45:08	6308	00:00:50	50	0.0000
nopath	5	4	9	1	650	01:43:30	6210	01:45:08	6308	00:01:38	98	0.0000
nopath	2	3	3	1	679	01:43:48	6228	01:45:12	6312	00:01:24	84	0.0000
nopath	1	6	3	1	832	01:43:32	6212	01:45:16	6316	00:01:44	104	0.0000
nopath	4	2	5	1	708	01:44:11	6251	01:45:16	6316	00:01:05	65	0.0000
nopath	1	6	3	1	832	01:43:45	6225	01:45:18	6318	00:01:33	93	0.0000
nopath	6	2	13	15	748	01:44:02	6242	01:45:25	6325	00:01:23	83	0.0000
nopath	1	2	12	14	504	01:43:54	6234	01:45:32	6332	00:01:38	98	0.0000
nopath	6	3	6	1	667	01:43:25	6205	01:45:33	6333	00:02:08	128	0.0000
nopath	5	3	12	14	621	01:43:47	6227	01:45:36	6336	00:01:49	109	0.0000
nopath	1	7	5	1	542	01:44:24	6264	01:45:37	6337	00:01:13	73	0.0000
nopath	2	3	13	15	679	01:44:33	6273	01:45:45	6345	00:01:12	72	0.0000
nopath	3	4	3	1	375	01:45:19	6319	01:45:59	6359	00:00:40	40	0.0000
nopath	6	3	3	1	667	01:45:15	6315	01:46:06	6366	00:00:51	51	0.0000	00:01:29
nopath	6	2	12	14	748	01:44:54	6294	01:46:06	6366	00:01:12	72	0.0000
nopath	5	3	12	14	621	01:45:21	6321	01:46:13	6373	00:00:52	52	0.0000
nopath	3	6	13	15	667	01:45:16	6316	01:46:19	6379	00:01:03	63	0.0000
nopath	3	6	2	1	667	01:45:22	6322	01:46:22	6382	00:01:00	60	0.0000
nopath	3	6	9	1	667	01:45:23	6323	01:46:24	6384	00:01:01	61	0.0000
nopath	3	6	9	1	667	01:45:34	6334	01:46:25	6385	00:00:51	51	0.0000
nopath	2	1	9	1	504	01:45:33	6333	01:46:27	6387	00:00:54	54	0.0000
nopath	5	1	3	1	785	01:45:26	6326	01:46:41	6401	00:01:15	75	0.0000
nopath	3	7	9	1	302	01:46:10	6370	01:46:44	6404	00:00:34	34	0.0000
nopath	2	3	10	1	679	01:46:03	6363	01:47:12	6432	00:01:09	69	0.0000	00:01:06
nopath	3	6	3	1	667	01:46:26	6386	01:47:15	6435	00:00:49	49	0.0000
nopath	6	1	3	1	832	01:45:43	6343	01:47:21	6441	00:01:38	98	0.0000
nopath	3	7	5	1	302	01:46:37	6397	01:47:27	6447	00:00:50	50	0.0000
nopath	3	2	13	15	679	01:46:31	6391	01:47:36	6456	00:01:05	65	0.0000
nopath	4	2	13	15	708	01:45:18	6318	01:47:40	6460	00:02:22	142	0.0000
nopath	1	3	13	15	763	01:45:32	6332	01:47:45	6465	00:02:13	133	0.0000
nopath	6	2	5	1	748	01:46:32	6392	01:47:55	6475	00:01:23	83	0.0000
nopath	6	1	9	1	832	01:46:46	6406	01:48:03	6483	00:01:17	77	0.0000	00:01:18
nopath	3	6	13	15	667	01:46:56	6416	01:48:10	6490	00:01:14	74	0.0000
nopath	5	2	12	14	701	01:47:10	6430	01:48:12	6492	00:01:02	62	0.0000
nopath	5	7	3	1	577	01:47:18	6438	01:48:13	6493	00:00:55	55	0.0000
nopath	2	4	2	1	708	01:47:10	6430	01:48:25	6505	00:01:15	75	0.0000
nopath	1	2	6	1	504	01:47:47	6467	01:48:31	6511	00:00:44	44	0.0000
nopath	5	3	12	14	621	01:47:39	6459	01:48:44	6524	00:01:05	65	0.0000
nopath	3	2	9	1	679	01:47:29	6449	01:48:45	6525	00:01:16	76	0.0000
nopath	3	2	5	1	679	01:47:44	6464	01:48:47	6527	00:01:03	63	0.0000
nopath	3	6	10	1	667	01:47:50	6470	01:48:55	6535	00:01:05	65	0.0000
nopath	1	3	13	15	763	01:46:59	6419	01:49:05	6545	00:02:06	126	0.0000	00:01:26
nopath	2	3	9	1	679	01:48:10	6490	01:49:07	6547	00:00:57	57	0.0000
nopath	5	1	3	1	785	01:47:59	6479	01:49:11	6551	00:01:12	72	0.0000
nopath	6	3	10	1	667	01:48:06	6486	01:49:23	6563	00:01:17	77	0.0000
nopath	3	6	5	1	667	01:48:13	6493	01:49:26	6566	00:01:13	73	0.0000
nopath	4	2	10	1	708	01:48:20	6500	01:49:27	6567	00:01:07	67	0.0000
nopath	3	6	12	14	667	01:48:15	6495	01:49:29	6569	00:01:14	74	0.0000
nopath	6	7	12	14	624	01:48:10	6490	01:49:30	6570	00:01:20	80	0.0000
nopath	1	3	9	1	763	01:48:05	6485	01:49:32	6572	00:01:27	87	0.0000
nopath	2	4	12	14	708	01:48:37	6517	01:49:38	6578	00:01:01	61	0.0000
nopath	2	3	5	1	679	01:48:44	6524	01:49:40	6580	00:00:56	56	0.0000
nopath	5	1	12	14	785	01:48:18	6498	01:49:42	6582	00:01:24	84	0.0000
nopath	3	5	12	14	621	01:48:43	6523	01:49:47	6587	00:01:04	64	0.0000
nopath	5	3	12	14	621	01:48:22	6502	01:49:54	6594	00:01:32	92	0.0000
nopath	3	4	13	15	375	01:49:21	6561	01:50:07	6607	00:00:46	46	0.0000	00:00:43
nopath	1	3	12	14	763	01:48:58	6538	01:50:13	6613	00:01:15	75	0.0000
nopath	6	2	3	1	748	01:48:57	6537	01:50:15	6615	00:01:18	78	0.0000
nopath	1	3	5	1	763	01:49:02	6542	01:50:15	6615	00:01:13	73	0.0000
nopath	6	2	10	1	748	01:49:04	6544	01:50:17	6617	00:01:13	73	0.0000
nopath	2	4	9	1	708	01:49:09	6549	01:50:19	6619	00:01:10	70	0.0000
nopath	2	3	12	14	679	01:49:14	6554	01:50:21	6621	00:01:07	67	0.0000
nopath	2	4	9	1	708	01:49:17	6557	01:50:24	6624	00:01:07	67	0.0000
nopath	1	2	13	15	504	01:49:31	6571	01:50:25	6625	00:00:54	54	0.0000
nopath	2	3	6	1	679	01:49:32	6572	01:50:26	6626	00:00:54	54	0.0000
nopath	1	3	9	1	763	01:49:27	6567	01:50:35	6635	00:01:08	68	0.0000
nopath	3	6	12	14	667	01:49:11	6551	01:50:37	6637	00:01:26	86	0.0000
nopath	3	5	7	1	621	01:49:13	6553	01:50:38	6638	00:01:25	85	0.0000
nopath	3	6	3	1	667	01:49:17	6557	01:50:40	6640	00:01:23	83	0.0000
nopath	4	2	13	15	708	01:49:16	6556	01:50:40	6640	00:01:24	84	0.0000
nopath	3	6	10	1	667	01:49:20	6560	01:50:42	6642	00:01:22	82	0.0000
nopath	3	6	3	1	667	01:49:23	6563	01:50:44	6644	00:01:21	81	0.0000
nopath	2	1	5	1	504	01:49:54	6594	01:50:47	6647	00:00:53	53	0.0000
nopath	5	7	5	1	577	01:49:32	6572	01:50:47	6647	00:01:15	75	0.0000
nopath	3	4	5	1	375	01:50:20	6620	01:50:57	6657	00:00:37	37	0.0000
nopath	2	3	5	1	679	01:50:10	6610	01:51:03	6663	00:00:53	53	0.0000	00:00:57
nopath	1	7	5	1	542	01:50:24	6624	01:51:16	6676	00:00:52	52	0.0000
nopath	2	4	9	1	708	01:50:24	6624	01:51:25	6685	00:01:01	61	0.0000
nopath	3	6	2	1	667	01:49:25	6565	01:51:26	6686	00:02:01	121	0.0000
nopath	1	3	10	1	763	01:50:05	6605	01:51:27	6687	00:01:22	82	0.0000
nopath	3	6	5	1	667	01:49:35	6575	01:51:28	6688	00:01:53	113	0.0000
nopath	3	6	12	14	667	01:50:19	6619	01:51:31	6691	00:01:12	72	0.0000
nopath	3	5	3	1	621	01:50:21	6621	01:51:32	6692	00:01:11	71	0.0000
nopath	3	6	12	14	667	01:50:35	6635	01:51:39	6699	00:01:04	64	0.0000
nopath	5	3	12	14	621	01:50:29	6629	01:51:44	6704	00:01:15	75	0.0000
nopath	4	2	12	14	708	01:50:41	6641	01:51:48	6708	00:01:07	67	0.0000
nopath	2	1	12	14	504	01:51:12	6672	01:51:57	6717	00:00:45	45	0.0000
nopath	6	1	12	14	832	01:50:39	6639	01:52:02	6722	00:01:23	83	0.0000	00:01:23
nopath	3	6	9	1	667	01:50:38	6638	01:52:05	6725	00:01:27	87	0.0000
nopath	1	3	9	1	763	01:51:15	6675	01:52:14	6734	00:00:59	59	0.0000
nopath	2	1	3	1	504	01:51:34	6694	01:52:27	6747	00:00:53	53	0.0000
nopath	6	7	9	1	624	01:51:20	6680	01:52:27	6747	00:01:07	67	0.0000
nopath	3	2	9	1	679	01:50:48	6648	01:52:35	6755	00:01:47	107	0.0000
nopath	2	1	13	15	504	01:51:42	6702	01:52:35	6755	00:00:53	53	0.0000
nopath	3	6	3	1	667	01:50:57	6657	01:52:36	6756	00:01:39	99	0.0000
nopath	3	6	12	14	667	01:51:37	6697	01:52:38	6758	00:01:01	61	0.0000
nopath	4	1	9	1	792	01:50:45	6645	01:52:40	6760	00:01:55	115	0.0000
nopath	3	1	9	1	763	01:51:18	6678	01:52:44	6764	00:01:26	86	0.0000
nopath	5	1	12	14	785	01:51:36	6696	01:52:51	6771	00:01:15	75	0.0000
nopath	5	1	12	14	785	01:51:39	6699	01:52:53	6773	00:01:14	74	0.0000
nopath	1	2	3	1	504	01:51:56	6716	01:52:55	6775	00:00:59	59	0.0000
nopath	4	2	5	1	708	01:51:23	6683	01:53:05	6785	00:01:42	102	0.0000	00:01:25
nopath	2	3	13	15	679	01:51:45	6705	01:53:15	6795	00:01:30	90	0.0000
nopath	3	6	9	1	667	01:52:03	6723	01:53:16	6796	00:01:13	73	0.0000
nopath	2	3	12	14	679	01:51:53	6713	01:53:17	6797	00:01:24	84	0.0000
nopath	3	6	6	1	667	01:52:09	6729	01:53:18	6798	00:01:09	69	0.0000
nopath	2	3	3	1	679	01:51:54	6714	01:53:18	6798	00:01:24	84	0.0000
nopath	3	6	3	1	667	01:52:17	6737	01:53:22	6802	00:01:05	65	0.0000
nopath	1	3	13	15	763	01:51:32	6692	01:53:22	6802	00:01:50	110	0.0000
nopath	6	2	10	1	748	01:52:11	6731	01:53:25	6805	00:01:14	74	0.0000
nopath	1	4	13	15	792	01:52:10	6730	01:53:26	6806	00:01:16	76	0.0000
nopath	5	2	3	1	701	01:52:26	6746	01:53:27	6807	00:01:01	61	0.0000
nopath	5	3	12	14	621	01:52:22	6742	01:53:34	6814	00:01:12	72	0.0000
nopath	6	3	3	1	667	01:52:48	6768	01:53:38	6818	00:00:50	50	0.0000
nopath	3	2	6	1	679	01:52:15	6735	01:53:45	6825	00:01:30	90	0.0000
nopath	2	3	12	14	679	01:52:16	6736	01:53:53	6833	00:01:37	97	0.0000
nopath	4	7	9	1	331	01:53:20	6800	01:53:54	6834	00:00:34	34	0.0000
nopath	2	4	6	1	708	01:52:37	6757	01:53:56	6836	00:01:19	79	0.0000
nopath	6	2	3	1	748	01:52:22	6742	01:54:05	6845	00:01:43	103	0.0000	00:01:16
nopath	3	6	3	1	667	01:53:12	6792	01:54:06	6846	00:00:54	54	0.0000
nopath	3	2	13	15	679	01:52:41	6761	01:54:19	6859	00:01:38	98	0.0000
nopath	3	2	3	1	679	01:52:53	6773	01:54:21	6861	00:01:28	88	0.0000
nopath	1	3	12	14	763	01:52:14	6734	01:54:23	6863	00:02:09	129	0.0000
nopath	2	7	5	1	458	01:53:39	6819	01:54:24	6864	00:00:45	45	0.0000
nopath	2	3	3	1	679	01:53:06	6786	01:54:26	6866	00:01:20	80	0.0000
nopath	3	6	7	1	667	01:53:26	6806	01:54:36	6876	00:01:10	70	0.0000
nopath	3	6	9	1	667	01:53:29	6809	01:54:38	6878	00:01:09	69	0.0000
nopath	3	6	9	1	667	01:53:45	6825	01:54:40	6880	00:00:55	55	0.0000
nopath	1	2	3	1	504	01:52:53	6773	01:54:41	6881	00:01:48	108	0.0000
nopath	5	3	12	14	621	01:53:37	6817	01:54:44	6884	00:01:07	67	0.0000
nopath	5	4	3	1	650	01:53:42	6822	01:54:48	6888	00:01:06	66	0.0000
nopath	2	3	12	14	679	01:53:42	6822	01:54:53	6893	00:01:11	71	0.0000
nopath	2	4	12	14	708	01:53:56	6836	01:54:57	6897	00:01:01	61	0.0000
nopath	1	3	3	1	763	01:53:24	6804	01:54:59	6899	00:01:35	95	0.0000
nopath	3	2	3	1	679	01:53:57	6837	01:55:10	6910	00:01:13	73	0.0000	00:01:21
nopath	2	3	3	1	679	01:54:26	6866	01:55:32	6932	00:01:06	66	0.0000
nopath	2	3	3	1	679	01:54:32	6872	01:55:34	6934	00:01:02	62	0.0000
nopath	5	1	12	14	785	01:54:29	6869	01:55:36	6936	00:01:07	67	0.0000
nopath	1	6	12	14	832	01:53:31	6811	01:55:37	6937	00:02:06	126	0.0000
nopath	5	6	3	1	380	01:55:01	6901	01:55:47	6947	00:00:46	46	0.0000
nopath	3	6	9	1	667	01:54:06	6846	01:55:56	6956	00:01:50	110	0.0000
nopath	3	6	6	1	667	01:54:34	6874	01:55:58	6958	00:01:24	84	0.0000
nopath	3	6	12	14	667	01:54:38	6878	01:56:01	6961	00:01:23	83	0.0000	00:01:11
nopath	3	6	9	1	667	01:54:50	6890	01:56:03	6963	00:01:13	73	0.0000
nopath	2	3	3	1	679	01:55:09	6909	01:56:05	6965	00:00:56	56	0.0000
nopath	2	1	3	1	504	01:55:25	6925	01:56:06	6966	00:00:41	41	0.0000
nopath	3	1	3	1	763	01:53:58	6838	01:56:07	6967	00:02:09	129	0.0000
nopath	6	2	12	14	748	01:54:51	6891	01:56:08	6968	00:01:17	77	0.0000
nopath	3	6	12	14	667	01:55:05	6905	01:56:09	6969	00:01:04	64	0.0000
nopath	4	1	3	1	792	01:54:46	6886	01:56:09	6969	00:01:23	83	0.0000
nopath	2	4	13	15	708	01:55:11	6911	01:56:10	6970	00:00:59	59	0.0000
nopath	6	5	3	1	380	01:55:10	6910	01:56:11	6971	00:01:01	61	0.0000
nopath	6	1	5	1	832	01:54:45	6885	01:56:11	6971	00:01:26	86	0.0000
nopath	2	3	3	1	679	01:55:15	6915	01:56:12	6972	00:00:57	57	0.0000
nopath	1	2	5	1	504	01:55:02	6902	01:56:17	6977	00:01:15	75	0.0000
nopath	5	1	3	1	785	01:55:11	6911	01:56:17	6977	00:01:06	66	0.0000
nopath	1	5	13	15	785	01:54:50	6890	01:56:27	6987	00:01:37	97	0.0000
nopath	6	3	9	1	667	01:55:37	6937	01:56:32	6992	00:00:55	55	0.0000
nopath	2	1	3	1	504	01:55:45	6945	01:56:37	6997	00:00:52	52	0.0000
nopath	3	6	12	14	667	01:55:53	6953	01:56:45	7005	00:00:52	52	0.0000
nopath	1	2	3	1	504	01:55:03	6903	01:56:51	7011	00:01:48	108	0.0000
nopath	1	2	5	1	504	01:55:16	6916	01:56:55	7015	00:01:39	99	0.0000
nopath	3	5	5	1	621	01:56:09	6969	01:56:59	7019	00:00:50	50	0.0000
nopath	1	2	3	1	504	01:55:43	6943	01:57:00	7020	00:01:17	77	0.0000	00:01:12
nopath	2	3	6	1	679	01:55:46	6946	01:57:12	7032	00:01:26	86	0.0000
nopath	3	6	2	1	667	01:56:13	6973	01:57:16	7036	00:01:03	63	0.0000
nopath	1	3	3	1	763	01:55:30	6930	01:57:16	7036	00:01:46	106	0.0000
nopath	3	6	13	15	667	01:56:17	6977	01:57:21	7041	00:01:04	64	0.0000
nopath	6	2	12	14	748	01:56:10	6970	01:57:26	7046	00:01:16	76	0.0000
nopath	3	6	3	1	667	01:56:37	6997	01:57:27	7047	00:00:50	50	0.0000
nopath	6	2	3	1	748	01:56:19	6979	01:57:28	7048	00:01:09	69	0.0000
nopath	3	6	9	1	667	01:56:40	7000	01:57:57	7077	00:01:17	77	0.0000
nopath	3	6	2	1	667	01:57:10	7030	01:58:01	7081	00:00:51	51	0.0000	00:01:01
nopath	2	3	10	1	679	01:56:36	6996	01:58:02	7082	00:01:26	86	0.0000
nopath	3	6	9	1	667	01:57:15	7035	01:58:05	7085	00:00:50	50	0.0000
nopath	4	7	12	14	331	01:57:34	7054	01:58:06	7086	00:00:32	32	0.0000
nopath	2	4	3	1	708	01:56:54	7014	01:58:07	7087	00:01:13	73	0.0000
nopath	5	1	5	1	785	01:56:55	7015	01:58:11	7091	00:01:16	76	0.0000
nopath	2	3	12	14	679	01:57:19	7039	01:58:13	7093	00:00:54	54	0.0000
nopath	3	6	12	14	667	01:57:29	7049	01:58:19	7099	00:00:50	50	0.0000
nopath	1	3	13	15	763	01:57:27	7047	01:58:35	7115	00:01:08	68	0.0000
nopath	1	4	8	1	792	01:57:36	7056	01:58:37	7117	00:01:01	61	0.0000
nopath	3	1	9	1	763	01:56:42	7002	01:58:44	7124	00:02:02	122	0.0000
nopath	2	4	3	1	708	01:57:40	7060	01:58:46	7126	00:01:06	66	0.0000
nopath	3	6	13	15	667	01:57:31	7051	01:58:49	7129	00:01:18	78	0.0000
nopath	6	1	3	1	832	01:57:15	7035	01:58:51	7131	00:01:36	96	0.0000
nopath	5	1	3	1	785	01:57:56	7076	01:58:57	7137	00:01:01	61	0.0000
nopath	2	4	3	1	708	01:57:48	7068	01:59:05	7145	00:01:17	77	0.0000	00:01:06
nopath	2	3	13	15	679	01:57:49	7069	01:59:06	7146	00:01:17	77	0.0000
nopath	2	7	3	1	458	01:58:19	7099	01:59:13	7153	00:00:54	54	0.0000
nopath	6	3	3	1	667	01:58:07	7087	01:59:13	7153	00:01:06	66	0.0000
nopath	3	6	5	1	667	01:57:51	7071	01:59:16	7156	00:01:25	85	0.0000
nopath	3	6	3	1	667	01:58:09	7089	01:59:17	7157	00:01:08	68	0.0000
nopath	3	6	12	14	667	01:58:20	7100	01:59:20	7160	00:01:00	60	0.0000
nopath	2	1	12	14	504	01:58:28	7108	01:59:20	7160	00:00:52	52	0.0000
nopath	1	2	12	14	504	01:58:36	7116	01:59:33	7173	00:00:57	57	0.0000
nopath	2	3	12	14	679	01:58:01	7081	01:59:33	7173	00:01:32	92	0.0000
nopath	3	6	6	1	667	01:58:37	7117	01:59:34	7174	00:00:57	57	0.0000
nopath	1	2	3	1	504	01:58:54	7134	01:59:44	7184	00:00:50	50	0.0000
nopath	3	2	13	15	679	01:58:39	7119	01:59:59	7199	00:01:20	80	0.0000
nopath	3	2	5	1	679	01:58:51	7131	02:00:01	7201	00:01:10	70	0.0000	00:01:15
nopath	2	3	3	1	679	01:58:40	7120	02:00:02	7202	00:01:22	82	0.0000
nopath	4	2	13	15	708	01:58:42	7122	02:00:03	7203	00:01:21	81	0.0000
nopath	1	3	5	1	763	01:58:26	7106	02:00:05	7205	00:01:39	99	0.0000
nopath	3	6	13	15	667	01:59:06	7146	02:00:10	7210	00:01:04	64	0.0000
nopath	3	6	5	1	667	01:59:16	7156	02:00:12	7212	00:00:56	56	0.0000
nopath	2	3	10	1	679	01:59:23	7163	02:00:15	7215	00:00:52	52	0.0000
nopath	2	5	12	14	701	01:58:02	7082	02:00:25	7225	00:02:23	143	0.0000
nopath	4	2	3	1	708	01:59:23	7163	02:00:27	7227	00:01:04	64	0.0000
nopath	3	7	3	1	302	01:59:48	7188	02:00:30	7230	00:00:42	42	0.0000
nopath	4	1	3	1	792	01:59:24	7164	02:00:42	7242	00:01:18	78	0.0000
nopath	3	6	3	1	667	01:59:36	7176	02:00:45	7245	00:01:09	69	0.0000
nopath	3	6	13	15	667	01:59:54	7194	02:00:52	7252	00:00:58	58	0.0000
nopath	3	6	3	1	667	01:59:55	7195	02:00:55	7255	00:01:00	60	0.0000
nopath	2	4	12	14	708	01:59:34	7174	02:00:56	7256	00:01:22	82	0.0000
nopath	2	3	3	1	679	02:00:00	7200	02:00:56	7256	00:00:56	56	0.0000
nopath	3	6	3	1	667	01:59:56	7196	02:00:56	7256	00:01:00	60	0.0000
nopath	3	6	3	1	667	02:00:07	7207	02:00:59	7259	00:00:52	52	0.0000
nopath	6	1	13	15	832	02:00:06	7206	02:01:11	7271	00:01:05	65	0.0000	00:01:22
nopath	1	2	3	1	504	02:00:31	7231	02:01:17	7277	00:00:46	46	0.0000
nopath	6	3	3	1	667	02:00:31	7231	02:01:20	7280	00:00:49	49	0.0000
nopath	3	6	12	14	667	02:00:30	7230	02:01:36	7296	00:01:06	66	0.0000
nopath	2	1	12	14	504	02:00:52	7252	02:01:38	7298	00:00:46	46	0.0000
nopath	3	6	2	1	667	02:00:34	7234	02:01:38	7298	00:01:04	64	0.0000
nopath	3	6	5	1	667	02:00:40	7240	02:01:40	7300	00:01:00	60	0.0000
nopath	3	1	10	1	763	02:00:19	7219	02:01:40	7300	00:01:21	81	0.0000
nopath	3	6	5	1	667	02:00:58	7258	02:01:48	7308	00:00:50	50	0.0000
nopath	3	6	6	1	667	02:01:01	7261	02:01:52	7312	00:00:51	51	0.0000
nopath	1	3	9	1	763	01:59:22	7162	02:02:02	7322	00:02:40	160	0.0000	00:01:33
nopath	3	6	3	1	667	02:01:26	7286	02:02:15	7335	00:00:49	49	0.0000
nopath	4	2	3	1	708	02:00:36	7236	02:02:27	7347	00:01:51	111	0.0000
nopath	1	3	2	1	763	02:00:53	7253	02:02:32	7352	00:01:39	99	0.0000
nopath	2	3	3	1	679	02:01:26	7286	02:02:35	7355	00:01:09	69	0.0000
nopath	3	6	3	1	667	02:01:33	7293	02:02:36	7356	00:01:03	63	0.0000
nopath	3	5	5	1	621	02:01:42	7302	02:02:37	7357	00:00:55	55	0.0000
nopath	2	4	3	1	708	02:01:45	7305	02:02:39	7359	00:00:54	54	0.0000
nopath	3	6	12	14	667	02:01:45	7305	02:02:41	7361	00:00:56	56	0.0000
nopath	1	2	13	15	504	02:01:46	7306	02:02:44	7364	00:00:58	58	0.0000
nopath	2	7	12	14	458	02:02:17	7337	02:03:05	7385	00:00:48	48	0.0000	00:00:46
nopath	2	1	3	1	504	02:02:28	7348	02:03:13	7393	00:00:45	45	0.0000
nopath	4	1	13	15	792	02:02:07	7327	02:03:16	7396	00:01:09	69	0.0000
nopath	3	6	12	14	667	02:02:22	7342	02:03:18	7398	00:00:56	56	0.0000
nopath	3	6	13	15	667	02:02:29	7349	02:03:23	7403	00:00:54	54	0.0000
nopath	3	1	9	1	763	02:02:07	7327	02:03:25	7405	00:01:18	78	0.0000
nopath	6	7	9	1	624	02:02:40	7360	02:03:37	7417	00:00:57	57	0.0000
nopath	3	2	5	1	679	02:02:41	7361	02:03:37	7417	00:00:56	56	0.0000
nopath	2	3	5	1	679	02:02:52	7372	02:03:55	7435	00:01:03	63	0.0000
nopath	3	6	9	1	667	02:02:58	7378	02:03:56	7436	00:00:58	58	0.0000
nopath	1	2	3	1	504	02:02:06	7326	02:04:11	7451	00:02:05	125	0.0000	00:01:07
nopath	1	3	10	1	763	02:03:20	7400	02:04:29	7469	00:01:09	69	0.0000
nopath	4	1	12	14	792	02:03:23	7403	02:04:36	7476	00:01:13	73	0.0000
nopath	4	2	10	1	708	02:03:47	7427	02:04:47	7487	00:01:00	60	0.0000
nopath	3	6	13	15	667	02:03:24	7404	02:04:50	7490	00:01:26	86	0.0000
nopath	5	3	7	1	621	02:01:37	7297	02:04:53	7493	00:03:16	196	0.0000
nopath	5	3	3	1	621	02:02:37	7357	02:04:55	7495	00:02:18	138	0.0000
nopath	4	1	9	1	792	02:03:52	7432	02:04:56	7496	00:01:04	64	0.0000
nopath	5	1	5	1	785	01:59:09	7149	02:05:01	7501	00:05:52	352	0.0000	00:01:39
nopath	2	3	5	1	679	02:03:43	7423	02:05:12	7512	00:01:29	89	0.0000
nopath	1	3	12	14	763	02:03:44	7424	02:05:18	7518	00:01:34	94	0.0000
nopath	2	4	3	1	708	02:04:26	7466	02:05:26	7526	00:01:00	60	0.0000
nopath	5	1	12	14	785	02:03:46	7426	02:05:32	7532	00:01:46	106	0.0000
nopath	5	1	12	14	785	02:04:05	7445	02:05:34	7534	00:01:29	89	0.0000
nopath	1	2	3	1	504	02:04:56	7496	02:05:40	7540	00:00:44	44	0.0000
nopath	3	2	6	1	679	02:04:23	7463	02:05:45	7545	00:01:22	82	0.0000
nopath	3	6	9	1	667	02:04:43	7483	02:05:55	7555	00:01:12	72	0.0000
nopath	5	7	13	15	577	02:04:48	7488	02:05:55	7555	00:01:07	67	0.0000
nopath	6	1	3	1	832	02:05:02	7502	02:06:15	7575	00:01:13	73	0.0000	00:01:13
nopath	6	3	9	1	667	02:05:26	7526	02:06:15	7575	00:00:49	49	0.0000
nopath	4	1	3	1	792	02:04:58	7498	02:06:34	7594	00:01:36	96	0.0000
nopath	4	1	12	14	792	02:05:13	7513	02:06:39	7599	00:01:26	86	0.0000
nopath	1	3	5	1	763	02:05:24	7524	02:06:44	7604	00:01:20	80	0.0000
nopath	2	4	12	14	708	02:05:06	7506	02:06:46	7606	00:01:40	100	0.0000
nopath	2	3	10	1	679	02:05:52	7552	02:06:47	7607	00:00:55	55	0.0000
nopath	6	2	12	14	748	02:05:54	7554	02:06:51	7611	00:00:57	57	0.0000
nopath	1	7	12	14	542	02:05:40	7540	02:06:54	7614	00:01:14	74	0.0000
nopath	3	6	13	15	667	02:05:35	7535	02:07:00	7620	00:01:25	85	0.0000	00:01:02
nopath	3	6	9	1	667	02:05:43	7543	02:07:02	7622	00:01:19	79	0.0000
nopath	3	6	9	1	667	02:05:45	7545	02:07:03	7623	00:01:18	78	0.0000
nopath	5	3	6	1	621	02:05:22	7522	02:07:03	7623	00:01:41	101	0.0000
nopath	3	6	9	1	667	02:05:50	7550	02:07:05	7625	00:01:15	75	0.0000
nopath	5	3	3	1	621	02:06:05	7565	02:07:05	7625	00:01:00	60	0.0000
nopath	3	6	2	1	667	02:06:09	7569	02:07:07	7627	00:00:58	58	0.0000
nopath	5	1	12	14	785	02:05:51	7551	02:07:09	7629	00:01:18	78	0.0000
nopath	6	7	9	1	624	02:06:21	7581	02:07:18	7638	00:00:57	57	0.0000
nopath	3	6	9	1	667	02:06:28	7588	02:07:34	7654	00:01:06	66	0.0000
nopath	3	4	13	15	375	02:06:56	7616	02:07:35	7655	00:00:39	39	0.0000
nopath	2	1	3	1	504	02:06:53	7613	02:07:35	7655	00:00:42	42	0.0000
nopath	5	1	10	1	785	02:06:11	7571	02:07:41	7661	00:01:30	90	0.0000
nopath	3	4	10	1	375	02:07:10	7630	02:07:42	7662	00:00:32	32	0.0000
nopath	3	6	3	1	667	02:06:53	7613	02:07:44	7664	00:00:51	51	0.0000
nopath	3	2	12	14	679	02:06:23	7583	02:07:46	7666	00:01:23	83	0.0000
nopath	3	6	12	14	667	02:06:55	7615	02:07:47	7667	00:00:52	52	0.0000
nopath	3	2	3	1	679	02:06:41	7601	02:07:48	7668	00:01:07	67	0.0000
nopath	6	4	13	15	696	02:06:55	7615	02:07:53	7673	00:00:58	58	0.0000
nopath	1	4	12	14	792	02:06:08	7568	02:07:56	7676	00:01:48	108	0.0000
nopath	2	4	3	1	708	02:06:25	7585	02:07:57	7677	00:01:32	92	0.0000
nopath	2	3	6	1	679	02:06:41	7601	02:08:12	7692	00:01:31	91	0.0000	00:01:13
nopath	2	3	5	1	679	02:07:11	7631	02:08:15	7695	00:01:04	64	0.0000
nopath	5	6	3	1	380	02:07:41	7661	02:08:24	7704	00:00:43	43	0.0000
nopath	6	3	4	1	667	02:07:36	7656	02:08:26	7706	00:00:50	50	0.0000
nopath	5	3	6	1	621	02:06:25	7585	02:08:33	7713	00:02:08	128	0.0000
nopath	5	3	3	1	621	02:07:00	7620	02:08:34	7714	00:01:34	94	0.0000
nopath	3	5	12	14	621	02:07:31	7651	02:08:35	7715	00:01:04	64	0.0000
nopath	5	3	3	1	621	02:07:38	7658	02:08:37	7717	00:00:59	59	0.0000
nopath	4	2	5	1	708	02:07:38	7658	02:08:38	7718	00:01:00	60	0.0000
nopath	3	6	12	14	667	02:07:49	7669	02:08:47	7727	00:00:58	58	0.0000
nopath	1	2	5	1	504	02:06:14	7574	02:08:51	7731	00:02:37	157	0.0000
nopath	6	2	12	14	748	02:07:46	7666	02:09:00	7740	00:01:14	74	0.0000	00:01:10
nopath	2	3	3	1	679	02:07:53	7673	02:09:02	7742	00:01:09	69	0.0000
nopath	6	2	5	1	748	02:08:07	7687	02:09:05	7745	00:00:58	58	0.0000
nopath	3	5	10	1	621	02:08:15	7695	02:09:19	7759	00:01:04	64	0.0000
nopath	3	6	13	15	667	02:08:06	7686	02:09:20	7760	00:01:14	74	0.0000
nopath	5	3	5	1	621	02:08:32	7712	02:09:21	7761	00:00:49	49	0.0000
nopath	3	2	3	1	679	02:07:56	7676	02:09:25	7765	00:01:29	89	0.0000
nopath	2	7	5	1	458	02:08:52	7732	02:09:33	7773	00:00:41	41	0.0000
nopath	6	3	3	1	667	02:08:19	7699	02:09:33	7773	00:01:14	74	0.0000
nopath	6	5	6	1	380	02:08:58	7738	02:09:34	7774	00:00:36	36	0.0000
nopath	3	6	9	1	667	02:08:52	7732	02:09:46	7786	00:00:54	54	0.0000
nopath	3	6	10	1	667	02:08:56	7736	02:09:48	7788	00:00:52	52	0.0000
nopath	5	1	5	1	785	02:08:11	7691	02:09:51	7791	00:01:40	100	0.0000
nopath	3	6	10	1	667	02:09:00	7740	02:09:51	7791	00:00:51	51	0.0000
nopath	1	3	13	15	763	02:08:31	7711	02:09:55	7795	00:01:24	84	0.0000
nopath	1	4	5	1	792	02:08:55	7735	02:10:06	7806	00:01:11	71	0.0000	00:01:19
nopath	6	2	12	14	748	02:09:03	7743	02:10:28	7828	00:01:25	85	0.0000
nopath	6	1	9	1	832	02:09:01	7741	02:10:31	7831	00:01:30	90	0.0000
nopath	2	4	5	1	708	02:09:13	7753	02:10:35	7835	00:01:22	82	0.0000
nopath	3	6	3	1	667	02:09:25	7765	02:10:36	7836	00:01:11	71	0.0000
nopath	2	4	10	1	708	02:09:24	7764	02:10:37	7837	00:01:13	73	0.0000
nopath	3	6	3	1	667	02:09:33	7773	02:10:38	7838	00:01:05	65	0.0000
nopath	3	6	3	1	667	02:09:42	7782	02:10:40	7840	00:00:58	58	0.0000
nopath	3	5	12	14	621	02:09:46	7786	02:10:42	7842	00:00:56	56	0.0000
nopath	5	1	3	1	785	02:09:36	7776	02:10:48	7848	00:01:12	72	0.0000
nopath	5	7	5	1	577	02:09:35	7775	02:10:57	7857	00:01:22	82	0.0000
nopath	5	1	13	15	785	02:09:53	7793	02:10:57	7857	00:01:04	64	0.0000
nopath	5	7	3	1	577	02:09:38	7778	02:11:02	7862	00:01:24	84	0.0000	00:01:20
nopath	4	2	5	1	708	02:09:56	7796	02:11:05	7865	00:01:09	69	0.0000
nopath	3	6	9	1	667	02:10:05	7805	02:11:15	7875	00:01:10	70	0.0000
nopath	3	6	5	1	667	02:10:26	7826	02:11:18	7878	00:00:52	52	0.0000
nopath	2	7	12	14	458	02:10:24	7824	02:11:19	7879	00:00:55	55	0.0000
nopath	3	6	5	1	667	02:10:45	7845	02:11:34	7894	00:00:49	49	0.0000
nopath	3	6	9	1	667	02:10:47	7847	02:11:36	7896	00:00:49	49	0.0000
nopath	2	3	3	1	679	02:10:44	7844	02:11:38	7898	00:00:54	54	0.0000
nopath	3	2	5	1	679	02:10:50	7850	02:11:45	7905	00:00:55	55	0.0000
nopath	5	3	12	14	621	02:10:11	7811	02:12:05	7925	00:01:54	114	0.0000	00:01:31
nopath	6	1	12	14	832	02:11:02	7862	02:12:12	7932	00:01:10	70	0.0000
nopath	2	3	3	1	679	02:10:55	7855	02:12:14	7934	00:01:19	79	0.0000
nopath	6	1	5	1	832	02:11:03	7863	02:12:14	7934	00:01:11	71	0.0000
nopath	1	4	9	1	792	02:10:49	7849	02:12:15	7935	00:01:26	86	0.0000
nopath	3	6	12	14	667	02:11:17	7877	02:12:17	7937	00:01:00	60	0.0000
nopath	3	6	3	1	667	02:11:18	7878	02:12:18	7938	00:01:00	60	0.0000
nopath	3	6	12	14	667	02:11:27	7887	02:12:20	7940	00:00:53	53	0.0000
nopath	5	3	10	1	621	02:10:50	7850	02:12:23	7943	00:01:33	93	0.0000
nopath	2	1	12	14	504	02:11:28	7888	02:12:38	7958	00:01:10	70	0.0000
nopath	5	6	12	14	380	02:11:58	7918	02:12:38	7958	00:00:40	40	0.0000
nopath	2	4	13	15	708	02:11:06	7866	02:12:48	7968	00:01:42	102	0.0000
nopath	2	4	10	1	708	02:11:52	7912	02:12:50	7970	00:00:58	58	0.0000
nopath	2	4	6	1	708	02:11:53	7913	02:12:52	7972	00:00:59	59	0.0000
nopath	3	6	3	1	667	02:11:44	7904	02:12:56	7976	00:01:12	72	0.0000
nopath	3	6	10	1	667	02:11:54	7914	02:12:58	7978	00:01:04	64	0.0000
nopath	6	2	9	1	748	02:12:24	7944	02:13:26	8006	00:01:02	62	0.0000	00:01:08
nopath	2	3	12	14	679	02:12:26	7946	02:13:27	8007	00:01:01	61	0.0000
nopath	4	7	9	1	331	02:12:58	7978	02:13:30	8010	00:00:32	32	0.0000
nopath	6	1	9	1	832	02:12:10	7930	02:13:31	8011	00:01:21	81	0.0000
nopath	1	2	12	14	504	02:12:36	7956	02:13:32	8012	00:00:56	56	0.0000
nopath	3	6	13	15	667	02:12:17	7937	02:13:40	8020	00:01:23	83	0.0000
nopath	3	6	9	1	667	02:12:19	7939	02:13:41	8021	00:01:22	82	0.0000
nopath	3	7	13	15	302	02:13:09	7989	02:13:51	8031	00:00:42	42	0.0000
nopath	2	1	6	1	504	02:13:17	7997	02:14:02	8042	00:00:45	45	0.0000	00:00:50
nopath	4	7	9	1	331	02:13:34	8014	02:14:05	8045	00:00:31	31	0.0000
nopath	2	4	5	1	708	02:12:48	7968	02:14:06	8046	00:01:18	78	0.0000
nopath	5	1	4	1	785	02:12:44	7964	02:14:11	8051	00:01:27	87	0.0000
nopath	3	6	13	15	667	02:13:21	8001	02:14:13	8053	00:00:52	52	0.0000
nopath	1	2	12	14	504	02:13:49	8029	02:14:43	8083	00:00:54	54	0.0000
nopath	1	3	12	14	763	02:13:21	8001	02:14:43	8083	00:01:22	82	0.0000
nopath	6	1	6	1	832	02:13:43	8023	02:14:44	8084	00:01:01	61	0.0000
nopath	2	3	3	1	679	02:13:41	8021	02:14:47	8087	00:01:06	66	0.0000
nopath	3	6	13	15	667	02:13:46	8026	02:14:50	8090	00:01:04	64	0.0000
nopath	3	6	3	1	667	02:13:53	8033	02:14:52	8092	00:00:59	59	0.0000
nopath	3	6	13	15	667	02:13:58	8038	02:14:54	8094	00:00:56	56	0.0000
nopath	4	2	12	14	708	02:14:08	8048	02:15:08	8108	00:01:00	60	0.0000	00:01:12
nopath	4	2	3	1	708	02:14:11	8051	02:15:11	8111	00:01:00	60	0.0000
nopath	1	3	3	1	763	02:14:10	8050	02:15:22	8122	00:01:12	72	0.0000
nopath	2	3	3	1	679	02:14:23	8063	02:15:27	8127	00:01:04	64	0.0000
nopath	5	3	3	1	621	02:13:54	8034	02:15:43	8143	00:01:49	109	0.0000
nopath	5	3	5	1	621	02:14:40	8080	02:15:44	8144	00:01:04	64	0.0000
nopath	3	6	12	14	667	02:14:35	8075	02:15:47	8147	00:01:12	72	0.0000
nopath	5	3	12	14	621	02:14:53	8093	02:15:47	8147	00:00:54	54	0.0000
nopath	1	2	9	1	504	02:14:31	8071	02:16:01	8161	00:01:30	90	0.0000	00:01:20
nopath	5	1	5	1	785	02:14:13	8053	02:16:01	8161	00:01:48	108	0.0000
nopath	3	6	6	1	667	02:14:53	8093	02:16:05	8165	00:01:12	72	0.0000
nopath	2	4	9	1	708	02:14:58	8098	02:16:05	8165	00:01:07	67	0.0000
nopath	1	2	12	14	504	02:15:08	8108	02:16:05	8165	00:00:57	57	0.0000
nopath	3	6	3	1	667	02:15:05	8105	02:16:07	8167	00:01:02	62	0.0000
nopath	3	6	13	15	667	02:15:13	8113	02:16:11	8171	00:00:58	58	0.0000
nopath	3	6	5	1	667	02:15:16	8116	02:16:13	8173	00:00:57	57	0.0000
nopath	2	7	12	14	458	02:15:29	8129	02:16:26	8186	00:00:57	57	0.0000
nopath	1	3	10	1	763	02:15:22	8122	02:16:32	8192	00:01:10	70	0.0000
nopath	2	4	13	15	708	02:15:33	8133	02:16:42	8202	00:01:09	69	0.0000
nopath	2	3	3	1	679	02:15:40	8140	02:16:44	8204	00:01:04	64	0.0000
nopath	2	3	3	1	679	02:15:48	8148	02:16:46	8206	00:00:58	58	0.0000
nopath	1	3	12	14	763	02:16:01	8161	02:17:13	8233	00:01:12	72	0.0000	00:01:20
nopath	2	4	3	1	708	02:16:14	8174	02:17:17	8237	00:01:03	63	0.0000
nopath	2	3	3	1	679	02:16:20	8180	02:17:18	8238	00:00:58	58	0.0000
nopath	5	1	6	1	785	02:16:06	8166	02:17:21	8241	00:01:15	75	0.0000
nopath	2	4	3	1	708	02:16:22	8182	02:17:22	8242	00:01:00	60	0.0000
nopath	3	6	9	1	667	02:16:13	8173	02:17:25	8245	00:01:12	72	0.0000
nopath	3	6	12	14	667	02:16:34	8194	02:17:28	8248	00:00:54	54	0.0000
nopath	6	1	12	14	832	02:16:31	8191	02:17:34	8254	00:01:03	63	0.0000
nopath	2	1	12	14	504	02:17:04	8224	02:17:58	8278	00:00:54	54	0.0000
nopath	2	3	13	15	679	02:16:28	8188	02:18:05	8285	00:01:37	97	0.0000	00:01:06
nopath	3	6	5	1	667	02:16:49	8209	02:18:06	8286	00:01:17	77	0.0000
nopath	3	6	9	1	667	02:17:10	8230	02:18:08	8288	00:00:58	58	0.0000
nopath	3	6	3	1	667	02:17:16	8236	02:18:10	8290	00:00:54	54	0.0000
nopath	5	4	5	1	650	02:17:10	8230	02:18:19	8299	00:01:09	69	0.0000
nopath	5	1	6	1	785	02:17:18	8238	02:18:19	8299	00:01:01	61	0.0000
nopath	6	2	5	1	748	02:17:10	8230	02:18:35	8315	00:01:25	85	0.0000
nopath	2	3	5	1	679	02:17:15	8235	02:18:42	8322	00:01:27	87	0.0000
nopath	6	1	3	1	832	02:17:22	8242	02:18:43	8323	00:01:21	81	0.0000
nopath	3	6	10	1	667	02:17:39	8259	02:18:46	8326	00:01:07	67	0.0000
nopath	3	2	3	1	679	02:17:40	8260	02:18:55	8335	00:01:15	75	0.0000
nopath	3	6	12	14	667	02:18:07	8287	02:18:58	8338	00:00:51	51	0.0000
nopath	5	4	3	1	650	02:18:03	8283	02:19:02	8342	00:00:59	59	0.0000	00:01:20
nopath	2	4	3	1	708	02:17:36	8256	02:19:15	8355	00:01:39	99	0.0000
nopath	2	3	12	14	679	02:18:07	8287	02:19:18	8358	00:01:11	71	0.0000
nopath	2	3	5	1	679	02:18:30	8310	02:19:22	8362	00:00:52	52	0.0000
nopath	5	1	12	14	785	02:17:37	8257	02:19:22	8362	00:01:45	105	0.0000
nopath	5	1	12	14	785	02:17:52	8272	02:19:24	8364	00:01:32	92	0.0000
nopath	6	1	5	1	832	02:18:00	8280	02:19:26	8366	00:01:26	86	0.0000
nopath	1	2	13	15	504	02:18:42	8322	02:19:31	8371	00:00:49	49	0.0000
nopath	1	7	12	14	542	02:18:50	8330	02:19:37	8377	00:00:47	47	0.0000
nopath	1	2	9	1	504	02:19:06	8346	02:19:51	8391	00:00:45	45	0.0000
nopath	3	5	9	1	621	02:18:41	8321	02:19:55	8395	00:01:14	74	0.0000
nopath	1	4	3	1	792	02:19:01	8341	02:20:00	8400	00:00:59	59	0.0000	00:01:12
nopath	3	6	13	15	667	02:18:44	8324	02:20:01	8401	00:01:17	77	0.0000
nopath	3	6	10	1	667	02:18:56	8336	02:20:04	8404	00:01:08	68	0.0000
nopath	3	6	10	1	667	02:19:19	8359	02:20:11	8411	00:00:52	52	0.0000
nopath	1	3	3	1	763	02:19:13	8353	02:20:22	8422	00:01:09	69	0.0000
nopath	2	3	12	14	679	02:19:26	8366	02:20:28	8428	00:01:02	62	0.0000
nopath	1	2	5	1	504	02:19:18	8358	02:20:31	8431	00:01:13	73	0.0000
nopath	5	1	10	1	785	02:19:37	8377	02:20:46	8446	00:01:09	69	0.0000
nopath	4	5	3	1	650	02:19:41	8381	02:20:47	8447	00:01:06	66	0.0000
nopath	5	1	12	14	785	02:19:43	8383	02:20:48	8448	00:01:05	65	0.0000
nopath	6	7	12	14	624	02:19:41	8381	02:21:00	8460	00:01:19	79	0.0000	00:01:11
nopath	3	6	6	1	667	02:19:58	8398	02:21:05	8465	00:01:07	67	0.0000
nopath	1	4	3	1	792	02:20:06	8406	02:21:06	8466	00:01:00	60	0.0000
nopath	3	5	5	1	621	02:20:06	8406	02:21:08	8468	00:01:02	62	0.0000
nopath	3	6	5	1	667	02:20:17	8417	02:21:10	8470	00:00:53	53	0.0000
nopath	2	3	3	1	679	02:20:21	8421	02:21:15	8475	00:00:54	54	0.0000
nopath	5	3	5	1	621	02:20:52	8452	02:21:44	8504	00:00:52	52	0.0000
nopath	3	6	12	14	667	02:20:31	8431	02:21:46	8506	00:01:15	75	0.0000
nopath	3	6	12	14	667	02:20:33	8433	02:21:49	8509	00:01:16	76	0.0000
nopath	2	3	10	1	679	02:20:29	8429	02:21:52	8512	00:01:23	83	0.0000
nopath	3	6	6	1	667	02:21:00	8460	02:21:54	8514	00:00:54	54	0.0000
nopath	2	4	9	1	708	02:20:31	8431	02:21:56	8516	00:01:25	85	0.0000
nopath	6	5	6	1	380	02:21:05	8465	02:21:57	8517	00:00:52	52	0.0000
nopath	2	3	3	1	679	02:20:39	8439	02:21:57	8517	00:01:18	78	0.0000
nopath	3	6	12	14	667	02:21:07	8467	02:21:58	8518	00:00:51	51	0.0000
nopath	2	3	3	1	679	02:20:49	8449	02:22:00	8520	00:01:11	71	0.0000	00:01:09
nopath	1	2	6	1	504	02:20:51	8451	02:22:01	8521	00:01:10	70	0.0000
nopath	2	4	3	1	708	02:21:11	8471	02:22:05	8525	00:00:54	54	0.0000
nopath	6	2	3	1	748	02:20:57	8457	02:22:08	8528	00:01:11	71	0.0000
nopath	1	2	5	1	504	02:21:27	8487	02:22:13	8533	00:00:46	46	0.0000
nopath	6	4	6	1	696	02:20:58	8458	02:22:21	8541	00:01:23	83	0.0000
nopath	3	2	3	1	679	02:20:43	8443	02:22:25	8545	00:01:42	102	0.0000
nopath	1	3	5	1	763	02:21:37	8497	02:22:36	8556	00:00:59	59	0.0000
nopath	3	6	9	1	667	02:21:47	8507	02:22:37	8557	00:00:50	50	0.0000
nopath	5	1	13	15	785	02:21:24	8484	02:22:55	8575	00:01:31	91	0.0000
nopath	6	7	9	1	624	02:21:38	8498	02:22:57	8577	00:01:19	79	0.0000
nopath	6	4	2	1	696	02:22:05	8525	02:23:03	8583	00:00:58	58	0.0000	00:01:06
nopath	1	2	3	1	504	02:22:31	8551	02:23:16	8596	00:00:45	45	0.0000
nopath	3	6	3	1	667	02:22:13	8533	02:23:17	8597	00:01:04	64	0.0000
nopath	3	6	5	1	667	02:22:21	8541	02:23:18	8598	00:00:57	57	0.0000
nopath	1	2	5	1	504	02:22:37	8557	02:23:22	8602	00:00:45	45	0.0000
nopath	2	4	12	14	708	02:21:47	8507	02:23:36	8616	00:01:49	109	0.0000
nopath	2	4	12	14	708	02:21:50	8510	02:23:38	8618	00:01:48	108	0.0000
nopath	3	7	12	14	302	02:23:05	8585	02:23:48	8628	00:00:43	43	0.0000
nopath	2	1	10	1	504	02:22:54	8574	02:23:49	8629	00:00:55	55	0.0000
nopath	5	3	4	1	621	02:21:52	8512	02:23:54	8634	00:02:02	122	0.0000
nopath	5	2	5	1	701	02:22:59	8579	02:24:04	8644	00:01:05	65	0.0000	00:01:09
nopath	5	4	5	1	650	02:22:26	8546	02:24:05	8645	00:01:39	99	0.0000
nopath	3	6	4	1	667	02:23:21	8601	02:24:11	8651	00:00:50	50	0.0000
nopath	6	3	3	1	667	02:23:03	8583	02:24:14	8654	00:01:11	71	0.0000
nopath	3	5	3	1	621	02:23:32	8612	02:24:21	8661	00:00:49	49	0.0000
nopath	2	1	12	14	504	02:23:34	8614	02:24:28	8668	00:00:54	54	0.0000
nopath	6	2	10	1	748	02:22:59	8579	02:24:35	8675	00:01:36	96	0.0000
nopath	1	3	12	14	763	02:22:39	8559	02:24:43	8683	00:02:04	124	0.0000
nopath	2	3	9	1	679	02:22:49	8569	02:25:02	8702	00:02:13	133	0.0000	00:02:13
nopath	2	3	9	1	679	02:23:55	8635	02:25:05	8705	00:01:10	70	0.0000
nopath	6	2	12	14	748	02:23:05	8585	02:25:06	8706	00:02:01	121	0.0000
nopath	3	6	12	14	667	02:24:06	8646	02:25:07	8707	00:01:01	61	0.0000
nopath	2	4	6	1	708	02:24:12	8652	02:25:08	8708	00:00:56	56	0.0000
nopath	6	5	6	1	380	02:24:21	8661	02:25:09	8709	00:00:48	48	0.0000
nopath	2	3	12	14	679	02:24:15	8655	02:25:09	8709	00:00:54	54	0.0000
nopath	2	3	3	1	679	02:24:20	8660	02:25:13	8713	00:00:53	53	0.0000
nopath	1	2	5	1	504	02:23:47	8627	02:25:15	8715	00:01:28	88	0.0000
nopath	5	1	5	1	785	02:23:22	8602	02:25:16	8716	00:01:54	114	0.0000
nopath	3	6	12	14	667	02:24:11	8651	02:25:18	8718	00:01:07	67	0.0000
nopath	5	3	12	14	621	02:23:33	8613	02:25:24	8724	00:01:51	111	0.0000
nopath	1	3	9	1	763	02:23:54	8634	02:25:34	8734	00:01:40	100	0.0000
nopath	5	2	2	1	701	02:24:09	8649	02:25:45	8745	00:01:36	96	0.0000
nopath	3	6	9	1	667	02:24:23	8663	02:25:46	8746	00:01:23	83	0.0000
nopath	1	2	10	1	504	02:24:56	8696	02:25:51	8751	00:00:55	55	0.0000
nopath	5	3	9	1	621	02:24:37	8677	02:26:00	8760	00:01:23	83	0.0000	00:01:26
nopath	5	4	13	15	650	02:24:06	8646	02:26:03	8763	00:01:57	117	0.0000
nopath	5	1	12	14	785	02:25:04	8704	02:26:05	8765	00:01:01	61	0.0000
nopath	3	6	9	1	667	02:25:03	8703	02:26:16	8776	00:01:13	73	0.0000
nopath	3	6	5	1	667	02:25:04	8704	02:26:18	8778	00:01:14	74	0.0000
nopath	4	7	5	1	331	02:25:40	8740	02:26:24	8784	00:00:44	44	0.0000
nopath	2	4	3	1	708	02:24:42	8682	02:26:25	8785	00:01:43	103	0.0000
nopath	3	6	3	1	667	02:25:39	8739	02:26:29	8789	00:00:50	50	0.0000
nopath	2	3	12	14	679	02:25:45	8745	02:26:43	8803	00:00:58	58	0.0000
nopath	1	2	3	1	504	02:26:10	8770	02:26:56	8816	00:00:46	46	0.0000
nopath	1	3	12	14	763	02:25:39	8739	02:26:58	8818	00:01:19	79	0.0000
nopath	3	6	13	15	667	02:25:50	8750	02:26:59	8819	00:01:09	69	0.0000
nopath	5	6	10	1	380	02:26:30	8790	02:27:10	8830	00:00:40	40	0.0000	00:00:51
nopath	2	7	10	1	458	02:26:26	8786	02:27:14	8834	00:00:48	48	0.0000
nopath	2	1	3	1	504	02:26:30	8790	02:27:19	8839	00:00:49	49	0.0000
nopath	3	5	10	1	621	02:26:00	8760	02:27:35	8855	00:01:35	95	0.0000
nopath	5	1	3	1	785	02:25:38	8738	02:27:36	8856	00:01:58	118	0.0000
nopath	1	5	3	1	785	02:26:06	8766	02:27:44	8864	00:01:38	98	0.0000
nopath	3	6	6	1	667	02:26:51	8811	02:27:56	8876	00:01:05	65	0.0000
nopath	3	6	9	1	667	02:27:02	8822	02:27:59	8879	00:00:57	57	0.0000
nopath	6	2	3	1	748	02:27:01	8821	02:28:05	8885	00:01:04	64	0.0000	00:01:27
nopath	2	3	9	1	679	02:26:59	8819	02:28:07	8887	00:01:08	68	0.0000
nopath	1	4	13	15	792	02:26:37	8797	02:28:08	8888	00:01:31	91	0.0000
nopath	2	3	12	14	679	02:27:08	8828	02:28:10	8890	00:01:02	62	0.0000
nopath	1	3	12	14	763	02:27:12	8832	02:28:33	8913	00:01:21	81	0.0000
nopath	1	3	5	1	763	02:27:29	8849	02:28:36	8916	00:01:07	67	0.0000
nopath	2	1	9	1	504	02:27:50	8870	02:28:36	8916	00:00:46	46	0.0000
nopath	3	6	7	1	667	02:27:34	8854	02:28:46	8926	00:01:12	72	0.0000
nopath	4	2	13	15	708	02:28:04	8884	02:28:59	8939	00:00:55	55	0.0000
nopath	1	5	3	1	785	02:26:59	8819	02:29:13	8953	00:02:14	134	0.0000	00:02:08
nopath	4	7	13	15	331	02:28:43	8923	02:29:17	8957	00:00:34	34	0.0000
nopath	3	6	13	15	667	02:27:35	8855	02:29:30	8970	00:01:55	115	0.0000
nopath	6	2	12	14	748	02:28:33	8913	02:29:31	8971	00:00:58	58	0.0000
nopath	5	1	3	1	785	02:27:39	8859	02:29:31	8971	00:01:52	112	0.0000
nopath	3	6	12	14	667	02:28:11	8891	02:29:32	8972	00:01:21	81	0.0000
nopath	6	1	10	1	832	02:28:35	8915	02:29:40	8980	00:01:05	65	0.0000
nopath	1	2	12	14	504	02:28:59	8939	02:29:45	8985	00:00:46	46	0.0000
nopath	3	6	3	1	667	02:28:43	8923	02:29:55	8995	00:01:12	72	0.0000
nopath	6	3	3	1	667	02:29:12	8952	02:30:03	9003	00:00:51	51	0.0000	00:00:59
nopath	3	6	5	1	667	02:29:21	8961	02:30:10	9010	00:00:49	49	0.0000
nopath	3	6	9	1	667	02:29:24	8964	02:30:13	9013	00:00:49	49	0.0000
nopath	3	1	3	1	763	02:28:08	8888	02:30:17	9017	00:02:09	129	0.0000
nopath	3	6	9	1	667	02:29:30	8970	02:30:20	9020	00:00:50	50	0.0000
nopath	2	3	12	14	679	02:28:36	8916	02:30:24	9024	00:01:48	108	0.0000
nopath	2	4	3	1	708	02:28:33	8913	02:30:25	9025	00:01:52	112	0.0000
nopath	3	6	2	1	667	02:29:38	8978	02:30:46	9046	00:01:08	68	0.0000
nopath	6	4	3	1	696	02:29:44	8984	02:30:47	9047	00:01:03	63	0.0000
nopath	2	4	12	14	708	02:29:34	8974	02:30:56	9056	00:01:22	82	0.0000
nopath	1	4	12	14	792	02:29:29	8969	02:30:57	9057	00:01:28	88	0.0000
nopath	3	6	13	15	667	02:29:56	8996	02:31:00	9060	00:01:04	64	0.0000	00:01:03
nopath	5	1	2	1	785	02:28:25	8905	02:31:01	9061	00:02:36	156	0.0000
nopath	3	6	6	1	667	02:30:14	9014	02:31:03	9063	00:00:49	49	0.0000
nopath	1	2	3	1	504	02:30:02	9002	02:31:03	9063	00:01:01	61	0.0000
nopath	5	1	5	1	785	02:29:27	8967	02:31:03	9063	00:01:36	96	0.0000
nopath	5	7	9	1	577	02:29:54	8994	02:31:07	9067	00:01:13	73	0.0000
nopath	3	7	6	1	302	02:30:24	9024	02:31:10	9070	00:00:46	46	0.0000
nopath	2	3	3	1	679	02:29:56	8996	02:31:12	9072	00:01:16	76	0.0000
nopath	4	3	2	1	375	02:30:40	9040	02:31:15	9075	00:00:35	35	0.0000
nopath	2	7	12	14	458	02:30:18	9018	02:31:29	9089	00:01:11	71	0.0000
nopath	2	1	10	1	504	02:30:44	9044	02:31:31	9091	00:00:47	47	0.0000
nopath	6	1	6	1	832	02:30:17	9017	02:31:41	9101	00:01:24	84	0.0000
nopath	6	1	5	1	832	02:30:18	9018	02:31:43	9103	00:01:25	85	0.0000
nopath	6	1	3	1	832	02:30:41	9041	02:31:46	9106	00:01:05	65	0.0000
nopath	2	3	9	1	679	02:30:58	9058	02:31:51	9111	00:00:53	53	0.0000
nopath	3	2	3	1	679	02:30:50	9050	02:31:54	9114	00:01:04	64	0.0000
nopath	1	7	12	14	542	02:31:06	9066	02:31:54	9114	00:00:48	48	0.0000
nopath	5	3	5	1	621	02:30:26	9026	02:32:03	9123	00:01:37	97	0.0000	00:01:37
nopath	3	6	3	1	667	02:30:39	9039	02:32:06	9126	00:01:27	87	0.0000
nopath	5	3	12	14	621	02:31:01	9061	02:32:07	9127	00:01:06	66	0.0000
nopath	3	6	9	1	667	02:31:00	9060	02:32:08	9128	00:01:08	68	0.0000
nopath	3	6	3	1	667	02:31:10	9070	02:32:10	9130	00:01:00	60	0.0000
nopath	1	2	3	1	504	02:31:23	9083	02:32:11	9131	00:00:48	48	0.0000
nopath	6	7	10	1	624	02:31:29	9089	02:32:29	9149	00:01:00	60	0.0000
nopath	6	3	2	1	667	02:31:44	9104	02:32:35	9155	00:00:51	51	0.0000
nopath	1	3	3	1	763	02:30:42	9042	02:32:42	9162	00:02:00	120	0.0000
nopath	4	7	5	1	331	02:32:00	9120	02:32:45	9165	00:00:45	45	0.0000
nopath	6	2	6	1	748	02:31:08	9068	02:32:45	9165	00:01:37	97	0.0000
nopath	3	6	3	1	667	02:31:21	9081	02:32:46	9166	00:01:25	85	0.0000
nopath	2	3	9	1	679	02:31:50	9110	02:32:47	9167	00:00:57	57	0.0000
nopath	3	6	5	1	667	02:31:22	9082	02:32:48	9168	00:01:26	86	0.0000
nopath	3	6	3	1	667	02:31:59	9119	02:32:50	9170	00:00:51	51	0.0000
nopath	2	4	12	14	708	02:32:00	9120	02:32:53	9173	00:00:53	53	0.0000
nopath	3	6	3	1	667	02:32:03	9123	02:32:55	9175	00:00:52	52	0.0000
nopath	5	1	3	1	785	02:31:37	9097	02:32:56	9176	00:01:19	79	0.0000
nopath	3	6	13	15	667	02:32:09	9129	02:33:01	9181	00:00:52	52	0.0000	00:01:05
nopath	4	1	6	1	792	02:32:09	9129	02:33:25	9205	00:01:16	76	0.0000
nopath	2	3	6	1	679	02:32:20	9140	02:33:42	9222	00:01:22	82	0.0000
nopath	5	1	3	1	785	02:32:33	9153	02:33:46	9226	00:01:13	73	0.0000
nopath	3	6	12	14	667	02:32:43	9163	02:33:48	9228	00:01:05	65	0.0000
nopath	3	6	12	14	667	02:32:48	9168	02:33:49	9229	00:01:01	61	0.0000
nopath	3	6	3	1	667	02:33:06	9186	02:34:16	9256	00:01:10	70	0.0000	00:01:05
nopath	2	7	12	14	458	02:33:18	9198	02:34:16	9256	00:00:58	58	0.0000
nopath	2	1	3	1	504	02:32:57	9177	02:34:17	9257	00:01:20	80	0.0000
nopath	1	3	12	14	763	02:32:46	9166	02:34:23	9263	00:01:37	97	0.0000
nopath	6	2	3	1	748	02:33:16	9196	02:34:25	9265	00:01:09	69	0.0000
nopath	1	4	3	1	792	02:32:50	9170	02:34:26	9266	00:01:36	96	0.0000
nopath	3	6	9	1	667	02:33:15	9195	02:34:27	9267	00:01:12	72	0.0000
nopath	1	4	3	1	792	02:33:00	9180	02:34:28	9268	00:01:28	88	0.0000
nopath	5	2	13	15	701	02:33:24	9204	02:34:30	9270	00:01:06	66	0.0000
nopath	1	3	13	15	763	02:33:02	9182	02:34:31	9271	00:01:29	89	0.0000
nopath	3	6	3	1	667	02:33:26	9206	02:34:31	9271	00:01:05	65	0.0000
nopath	5	1	3	1	785	02:33:10	9190	02:34:33	9273	00:01:23	83	0.0000
nopath	3	6	12	14	667	02:33:34	9214	02:34:33	9273	00:00:59	59	0.0000
nopath	1	3	5	1	763	02:33:11	9191	02:34:33	9273	00:01:22	82	0.0000
nopath	3	6	9	1	667	02:33:42	9222	02:34:35	9275	00:00:53	53	0.0000
nopath	2	3	3	1	679	02:33:39	9219	02:34:35	9275	00:00:56	56	0.0000
nopath	6	1	13	15	832	02:33:41	9221	02:34:48	9288	00:01:07	67	0.0000
nopath	1	2	12	14	504	02:34:11	9251	02:34:57	9297	00:00:46	46	0.0000
nopath	2	4	12	14	708	02:33:45	9225	02:35:06	9306	00:01:21	81	0.0000	00:01:18
nopath	3	2	7	1	679	02:33:37	9217	02:35:15	9315	00:01:38	98	0.0000
nopath	3	6	3	1	667	02:33:56	9236	02:35:16	9316	00:01:20	80	0.0000
nopath	3	6	13	15	667	02:34:04	9244	02:35:21	9321	00:01:17	77	0.0000
nopath	1	5	8	1	785	02:32:09	9129	02:35:33	9333	00:03:24	204	0.0000
nopath	2	7	6	1	458	02:34:49	9289	02:35:34	9334	00:00:45	45	0.0000
nopath	4	1	12	14	792	02:33:55	9235	02:35:35	9335	00:01:40	100	0.0000
nopath	5	2	9	1	701	02:34:34	9274	02:35:38	9338	00:01:04	64	0.0000
nopath	6	4	12	14	696	02:34:41	9281	02:35:39	9339	00:00:58	58	0.0000
nopath	1	3	8	1	763	02:34:21	9261	02:35:42	9342	00:01:21	81	0.0000
nopath	5	1	13	15	785	02:34:19	9259	02:35:45	9345	00:01:26	86	0.0000
nopath	2	4	2	1	708	02:34:35	9275	02:35:46	9346	00:01:11	71	0.0000
nopath	3	6	5	1	667	02:35:03	9303	02:35:55	9355	00:00:52	52	0.0000
nopath	3	6	3	1	667	02:35:04	9304	02:35:57	9357	00:00:53	53	0.0000
nopath	5	7	6	1	577	02:34:41	9281	02:36:09	9369	00:01:28	88	0.0000	00:01:20
nopath	3	7	5	1	302	02:35:33	9333	02:36:11	9371	00:00:38	38	0.0000
nopath	2	3	5	1	679	02:34:48	9288	02:36:12	9372	00:01:24	84	0.0000
nopath	4	1	12	14	792	02:34:33	9273	02:36:14	9374	00:01:41	101	0.0000
nopath	3	6	2	1	667	02:35:16	9316	02:36:16	9376	00:01:00	60	0.0000
nopath	1	4	5	1	792	02:34:47	9287	02:36:16	9376	00:01:29	89	0.0000
nopath	2	4	2	1	708	02:35:05	9305	02:36:18	9378	00:01:13	73	0.0000
nopath	2	3	5	1	679	02:35:19	9319	02:36:19	9379	00:01:00	60	0.0000
nopath	3	6	13	15	667	02:35:18	9318	02:36:20	9380	00:01:02	62	0.0000
nopath	2	3	6	1	679	02:35:27	9327	02:36:22	9382	00:00:55	55	0.0000
nopath	6	3	2	1	667	02:35:47	9347	02:36:39	9399	00:00:52	52	0.0000
nopath	4	1	6	1	792	02:35:40	9340	02:36:56	9416	00:01:16	76	0.0000
nopath	5	4	12	14	650	02:36:02	9362	02:36:59	9419	00:00:57	57	0.0000
nopath	3	4	3	1	375	02:36:28	9388	02:37:01	9421	00:00:33	33	0.0000	00:00:35
nopath	2	3	12	14	679	02:35:32	9332	02:37:03	9423	00:01:31	91	0.0000
nopath	3	1	6	1	763	02:35:39	9339	02:37:05	9425	00:01:26	86	0.0000
nopath	1	3	5	1	763	02:35:43	9343	02:37:05	9425	00:01:22	82	0.0000
nopath	6	2	3	1	748	02:35:56	9356	02:37:07	9427	00:01:11	71	0.0000
nopath	6	1	9	1	832	02:35:46	9346	02:37:11	9431	00:01:25	85	0.0000
nopath	1	2	2	1	504	02:36:24	9384	02:37:14	9434	00:00:50	50	0.0000
nopath	3	6	12	14	667	02:36:26	9386	02:37:15	9435	00:00:49	49	0.0000
nopath	3	2	12	14	679	02:35:57	9357	02:37:26	9446	00:01:29	89	0.0000
nopath	2	3	12	14	679	02:36:05	9365	02:37:33	9453	00:01:28	88	0.0000
nopath	1	4	10	1	792	02:36:11	9371	02:37:36	9456	00:01:25	85	0.0000
nopath	3	6	12	14	667	02:36:34	9394	02:37:37	9457	00:01:03	63	0.0000
[truncated: 1,042 more rows]
