# Supplementary material for: Supervised learning from human performance at the computationally hard problem of optimal traffic signal control on a network of junctions
Source: R Soc Open Sci. 2014 Dec 24;1(4):140211. doi: 10.1098/rsos.140211 (PMC4448775; doi:10.1098/rsos.140211)
Supplement: 1. simulationData.zip - This zipped folder contains the simulation configuration files for the traffic microsimulation models used in the paper, as well as the raw data output from the simulations. The data are organised into a folder structure with README.txt files used to provide guidance on the c [file rsos140211supp1.zip › simulationData/multiJunctionModel/HuTMaCloops/run-007/trips-ALL.csv]

Path	From Zone	To Zone	Vehicle Type	Base Vehicle Type	Distance (m)	Departure Time (HH:MM:SS)	Departure Time (s)	Arrival Time (HH:MM:SS)	Arrival Time (s)	Time Taken (HH:MM:SS)	Time Taken (s)	Fuel	Mean Time (HH:MM:SS)
nopath	3	6	3	1	667	00:00:49	49	00:01:40	100	00:00:51	51	0.0000	00:00:51
nopath	6	5	5	1	380	00:01:00	60	00:01:42	102	00:00:42	42	0.0000
nopath	2	3	12	14	679	00:00:50	50	00:01:44	104	00:00:54	54	0.0000
nopath	2	1	6	1	504	00:01:27	87	00:02:17	137	00:00:50	50	0.0000	00:00:50
nopath	3	6	3	1	667	00:01:19	79	00:02:26	146	00:01:07	67	0.0000
nopath	3	6	3	1	667	00:01:48	108	00:02:37	157	00:00:49	49	0.0000
nopath	6	3	5	1	667	00:01:50	110	00:02:40	160	00:00:50	50	0.0000
nopath	6	1	9	1	832	00:01:32	92	00:02:41	161	00:01:09	69	0.0000
nopath	1	2	6	1	504	00:02:14	134	00:02:59	179	00:00:45	45	0.0000
nopath	2	7	10	1	458	00:02:29	149	00:03:14	194	00:00:45	45	0.0000	00:00:45
nopath	3	6	12	14	667	00:02:30	150	00:03:21	201	00:00:51	51	0.0000
nopath	3	6	9	1	667	00:02:40	160	00:03:32	212	00:00:52	52	0.0000
nopath	4	2	5	1	708	00:01:32	92	00:03:55	235	00:02:23	143	0.0000
nopath	2	3	10	1	679	00:02:48	168	00:04:02	242	00:01:14	74	0.0000	00:01:04
nopath	1	4	10	1	792	00:02:58	178	00:04:06	246	00:01:08	68	0.0000
nopath	3	6	13	15	667	00:03:10	190	00:04:06	246	00:00:56	56	0.0000
nopath	2	3	3	1	679	00:03:17	197	00:04:16	256	00:00:59	59	0.0000
nopath	2	3	9	1	679	00:03:22	202	00:04:18	258	00:00:56	56	0.0000
nopath	1	7	10	1	542	00:03:37	217	00:04:25	265	00:00:48	48	0.0000
nopath	3	6	3	1	667	00:03:31	211	00:04:55	295	00:01:24	84	0.0000
nopath	5	1	3	1	785	00:00:23	23	00:04:55	295	00:04:32	272	0.0000
nopath	5	1	3	1	785	00:01:13	73	00:04:57	297	00:03:44	224	0.0000
nopath	5	1	9	1	785	00:03:55	235	00:05:00	300	00:01:05	65	0.0000	00:03:07
nopath	6	3	10	1	667	00:04:17	257	00:05:08	308	00:00:51	51	0.0000
nopath	6	2	6	1	748	00:04:01	241	00:05:09	309	00:01:08	68	0.0000
nopath	3	6	2	1	667	00:04:38	278	00:05:28	328	00:00:50	50	0.0000
nopath	3	6	3	1	667	00:04:44	284	00:05:34	334	00:00:50	50	0.0000
nopath	5	3	12	14	621	00:05:07	307	00:06:05	365	00:00:58	58	0.0000	00:00:58
nopath	3	6	10	1	667	00:05:17	317	00:06:06	366	00:00:49	49	0.0000
nopath	3	6	10	1	667	00:05:50	350	00:06:40	400	00:00:50	50	0.0000
nopath	3	6	9	1	667	00:06:04	364	00:06:54	414	00:00:50	50	0.0000
nopath	2	3	5	1	679	00:06:04	364	00:06:56	416	00:00:52	52	0.0000
nopath	3	6	12	14	667	00:06:11	371	00:07:02	422	00:00:51	51	0.0000	00:00:54
nopath	4	1	3	1	792	00:06:30	390	00:07:33	453	00:01:03	63	0.0000
nopath	3	6	3	1	667	00:06:30	390	00:07:35	455	00:01:05	65	0.0000
nopath	3	6	9	1	667	00:06:51	411	00:07:41	461	00:00:50	50	0.0000
nopath	2	3	5	1	679	00:06:36	396	00:07:42	462	00:01:06	66	0.0000
nopath	3	6	5	1	667	00:06:57	417	00:07:47	467	00:00:50	50	0.0000
nopath	1	2	3	1	504	00:06:27	387	00:07:52	472	00:01:25	85	0.0000
nopath	5	1	13	15	785	00:06:42	402	00:07:54	474	00:01:12	72	0.0000
nopath	3	2	3	1	679	00:07:04	424	00:08:05	485	00:01:01	61	0.0000	00:01:01
nopath	3	6	5	1	667	00:07:30	450	00:08:18	498	00:00:48	48	0.0000
nopath	3	1	9	1	763	00:07:31	451	00:08:39	519	00:01:08	68	0.0000
nopath	1	6	5	1	832	00:07:06	426	00:08:46	526	00:01:40	100	0.0000
nopath	6	1	10	1	832	00:06:58	418	00:09:01	541	00:02:03	123	0.0000	00:01:36
nopath	3	6	7	1	667	00:08:14	494	00:09:05	545	00:00:51	51	0.0000
nopath	2	4	12	14	708	00:08:27	507	00:09:27	567	00:01:00	60	0.0000
nopath	6	1	10	1	832	00:07:44	464	00:09:31	571	00:01:47	107	0.0000
nopath	6	1	5	1	832	00:08:03	483	00:09:33	573	00:01:30	90	0.0000
nopath	5	1	9	1	785	00:08:24	504	00:09:34	574	00:01:10	70	0.0000
nopath	1	2	9	1	504	00:07:37	457	00:09:39	579	00:02:02	122	0.0000
nopath	6	1	12	14	832	00:08:36	516	00:09:40	580	00:01:04	64	0.0000
nopath	3	6	5	1	667	00:08:52	532	00:10:05	605	00:01:13	73	0.0000	00:00:56
nopath	2	4	12	14	708	00:08:58	538	00:10:07	607	00:01:09	69	0.0000
nopath	6	1	3	1	832	00:08:55	535	00:10:11	611	00:01:16	76	0.0000
nopath	1	7	3	1	542	00:09:29	569	00:10:19	619	00:00:50	50	0.0000
nopath	1	3	5	1	763	00:08:03	483	00:10:25	625	00:02:22	142	0.0000
nopath	5	6	9	1	380	00:09:56	596	00:10:29	629	00:00:33	33	0.0000
nopath	1	3	3	1	763	00:08:28	508	00:10:29	629	00:02:01	121	0.0000
nopath	2	3	5	1	679	00:09:50	590	00:10:45	645	00:00:55	55	0.0000
nopath	2	7	3	1	458	00:10:05	605	00:10:47	647	00:00:42	42	0.0000
nopath	2	3	5	1	679	00:10:10	610	00:11:04	664	00:00:54	54	0.0000	00:00:57
nopath	5	1	12	14	785	00:10:03	603	00:11:12	672	00:01:09	69	0.0000
nopath	3	4	7	1	375	00:10:59	659	00:11:31	691	00:00:32	32	0.0000
nopath	2	7	6	1	458	00:10:51	651	00:11:32	692	00:00:41	41	0.0000
nopath	4	7	5	1	331	00:11:01	661	00:11:45	705	00:00:44	44	0.0000
nopath	2	4	12	14	708	00:10:54	654	00:11:48	708	00:00:54	54	0.0000
nopath	2	3	10	1	679	00:11:00	660	00:11:52	712	00:00:52	52	0.0000
nopath	1	3	5	1	763	00:10:53	653	00:12:06	726	00:01:13	73	0.0000	00:01:52
nopath	4	1	5	1	792	00:11:27	687	00:12:35	755	00:01:08	68	0.0000
nopath	2	1	3	1	504	00:12:05	725	00:12:46	766	00:00:41	41	0.0000
nopath	1	2	3	1	504	00:11:42	702	00:12:51	771	00:01:09	69	0.0000
nopath	5	1	12	14	785	00:11:39	699	00:12:52	772	00:01:13	73	0.0000
nopath	2	4	5	1	708	00:11:49	709	00:12:55	775	00:01:06	66	0.0000
nopath	4	2	13	15	708	00:12:20	740	00:13:17	797	00:00:57	57	0.0000	00:01:40
nopath	3	6	12	14	667	00:12:37	757	00:13:37	817	00:01:00	60	0.0000
nopath	6	1	3	1	832	00:11:55	715	00:14:01	841	00:02:06	126	0.0000	00:01:32
nopath	5	1	10	1	785	00:12:19	739	00:14:03	843	00:01:44	104	0.0000
nopath	6	1	3	1	832	00:13:17	797	00:14:21	861	00:01:04	64	0.0000
nopath	5	1	9	1	785	00:13:25	805	00:14:25	865	00:01:00	60	0.0000
nopath	3	2	13	15	679	00:13:30	810	00:14:35	875	00:01:05	65	0.0000
nopath	2	1	3	1	504	00:13:58	838	00:14:47	887	00:00:49	49	0.0000
nopath	3	6	10	1	667	00:14:07	847	00:14:57	897	00:00:50	50	0.0000
nopath	2	1	9	1	504	00:14:27	867	00:15:12	912	00:00:45	45	0.0000	00:00:45
nopath	3	2	3	1	679	00:14:49	889	00:15:45	945	00:00:56	56	0.0000
nopath	2	3	3	1	679	00:13:08	788	00:16:02	962	00:02:54	174	0.0000	00:01:53
nopath	2	3	12	14	679	00:15:16	916	00:16:09	969	00:00:53	53	0.0000
nopath	3	6	5	1	667	00:15:08	908	00:16:16	976	00:01:08	68	0.0000
nopath	3	6	4	1	667	00:15:09	909	00:16:18	978	00:01:09	69	0.0000
nopath	6	1	2	1	832	00:14:22	862	00:16:21	981	00:01:59	119	0.0000
nopath	3	6	3	1	667	00:15:30	930	00:16:21	981	00:00:51	51	0.0000
nopath	5	3	13	15	621	00:15:32	932	00:16:24	984	00:00:52	52	0.0000
nopath	5	1	10	1	785	00:13:40	820	00:16:26	986	00:02:46	166	0.0000
nopath	4	6	3	1	696	00:14:58	898	00:16:27	987	00:01:29	89	0.0000
nopath	3	4	12	14	375	00:15:55	955	00:16:28	988	00:00:33	33	0.0000
nopath	5	1	12	14	785	00:15:23	923	00:16:31	991	00:01:08	68	0.0000
nopath	2	3	3	1	679	00:15:27	927	00:17:02	1022	00:01:35	95	0.0000	00:01:14
nopath	2	3	9	1	679	00:15:56	956	00:17:05	1025	00:01:09	69	0.0000
nopath	6	1	13	15	832	00:15:41	941	00:17:05	1025	00:01:24	84	0.0000
nopath	3	2	5	1	679	00:16:14	974	00:17:15	1035	00:01:01	61	0.0000
nopath	2	7	13	15	458	00:16:43	1003	00:17:26	1046	00:00:43	43	0.0000
nopath	2	4	9	1	708	00:16:37	997	00:17:36	1056	00:00:59	59	0.0000
nopath	5	6	3	1	380	00:17:05	1025	00:17:40	1060	00:00:35	35	0.0000
nopath	1	7	3	1	542	00:16:40	1000	00:17:44	1064	00:01:04	64	0.0000
nopath	5	7	9	1	577	00:15:50	950	00:18:00	1080	00:02:10	130	0.0000	00:02:10
nopath	5	1	9	1	785	00:17:11	1031	00:18:21	1101	00:01:10	70	0.0000
nopath	6	1	10	1	832	00:17:25	1045	00:18:27	1107	00:01:02	62	0.0000
nopath	3	1	3	1	763	00:17:24	1044	00:18:45	1125	00:01:21	81	0.0000
nopath	2	3	6	1	679	00:17:44	1064	00:18:56	1136	00:01:12	72	0.0000
nopath	1	2	5	1	504	00:18:22	1102	00:19:11	1151	00:00:49	49	0.0000	00:01:14
nopath	6	1	2	1	832	00:17:34	1054	00:19:11	1151	00:01:37	97	0.0000
nopath	2	3	3	1	679	00:18:21	1101	00:19:22	1162	00:01:01	61	0.0000
nopath	4	2	3	1	708	00:18:21	1101	00:19:32	1172	00:01:11	71	0.0000
nopath	3	6	5	1	667	00:18:21	1101	00:19:35	1175	00:01:14	74	0.0000
nopath	4	1	3	1	792	00:18:07	1087	00:19:37	1177	00:01:30	90	0.0000
nopath	2	3	3	1	679	00:18:37	1117	00:19:45	1185	00:01:08	68	0.0000
nopath	6	1	5	1	832	00:18:25	1105	00:19:51	1191	00:01:26	86	0.0000
nopath	1	2	6	1	504	00:18:46	1126	00:19:53	1193	00:01:07	67	0.0000
nopath	6	1	5	1	832	00:18:28	1108	00:19:53	1193	00:01:25	85	0.0000
nopath	1	2	5	1	504	00:19:10	1150	00:20:00	1200	00:00:50	50	0.0000	00:00:58
nopath	2	4	5	1	708	00:18:51	1131	00:20:05	1205	00:01:14	74	0.0000
nopath	1	3	3	1	763	00:18:44	1124	00:20:07	1207	00:01:23	83	0.0000
nopath	1	3	3	1	763	00:18:57	1137	00:20:11	1211	00:01:14	74	0.0000
nopath	3	6	6	1	667	00:19:10	1150	00:20:15	1215	00:01:05	65	0.0000
nopath	3	6	2	1	667	00:19:13	1153	00:20:18	1218	00:01:05	65	0.0000
nopath	3	6	10	1	667	00:19:24	1164	00:20:19	1219	00:00:55	55	0.0000
nopath	6	3	3	1	667	00:19:54	1194	00:20:44	1244	00:00:50	50	0.0000
nopath	1	3	5	1	763	00:19:59	1199	00:20:59	1259	00:01:00	60	0.0000
nopath	3	6	6	1	667	00:20:00	1200	00:21:06	1266	00:01:06	66	0.0000	00:01:02
nopath	5	7	10	1	577	00:20:00	1200	00:21:17	1277	00:01:17	77	0.0000
nopath	4	1	9	1	792	00:20:16	1216	00:21:27	1287	00:01:11	71	0.0000
nopath	3	2	12	14	679	00:20:44	1244	00:21:45	1305	00:01:01	61	0.0000
nopath	3	5	12	14	621	00:20:54	1254	00:21:46	1306	00:00:52	52	0.0000
nopath	3	2	3	1	679	00:20:48	1248	00:21:46	1306	00:00:58	58	0.0000
nopath	5	7	10	1	577	00:20:50	1250	00:21:48	1308	00:00:58	58	0.0000
nopath	3	6	9	1	667	00:21:04	1264	00:21:53	1313	00:00:49	49	0.0000
nopath	3	6	5	1	667	00:21:07	1267	00:21:56	1316	00:00:49	49	0.0000
nopath	2	1	12	14	504	00:21:03	1263	00:21:58	1318	00:00:55	55	0.0000
nopath	3	6	3	1	667	00:21:08	1268	00:21:58	1318	00:00:50	50	0.0000
nopath	2	3	12	14	679	00:20:26	1226	00:22:03	1323	00:01:37	97	0.0000	00:01:13
nopath	2	3	9	1	679	00:20:43	1243	00:22:06	1326	00:01:23	83	0.0000
nopath	1	3	3	1	763	00:20:50	1250	00:22:08	1328	00:01:18	78	0.0000
nopath	2	3	3	1	679	00:21:06	1266	00:22:11	1331	00:01:05	65	0.0000
nopath	2	3	7	1	679	00:21:13	1273	00:22:13	1333	00:01:00	60	0.0000
nopath	3	2	3	1	679	00:21:17	1277	00:22:25	1345	00:01:08	68	0.0000
nopath	3	4	12	14	375	00:21:33	1293	00:22:26	1346	00:00:53	53	0.0000
nopath	2	4	9	1	708	00:21:49	1309	00:22:46	1366	00:00:57	57	0.0000
nopath	2	3	2	1	679	00:21:58	1318	00:22:51	1371	00:00:53	53	0.0000
nopath	5	1	12	14	785	00:21:47	1307	00:22:56	1376	00:01:09	69	0.0000
nopath	3	6	13	15	667	00:22:06	1326	00:22:58	1378	00:00:52	52	0.0000
nopath	5	1	13	15	785	00:21:52	1312	00:22:59	1379	00:01:07	67	0.0000
nopath	5	3	12	14	621	00:22:05	1325	00:23:04	1384	00:00:59	59	0.0000	00:00:55
nopath	6	3	9	1	667	00:21:54	1314	00:23:06	1386	00:01:12	72	0.0000
nopath	5	3	12	14	621	00:22:23	1343	00:23:25	1405	00:01:02	62	0.0000
nopath	3	2	5	1	679	00:22:22	1342	00:23:32	1412	00:01:10	70	0.0000
nopath	2	4	5	1	708	00:22:06	1326	00:23:45	1425	00:01:39	99	0.0000
nopath	2	3	9	1	679	00:22:50	1370	00:23:46	1426	00:00:56	56	0.0000
nopath	2	6	13	15	748	00:22:12	1332	00:23:59	1439	00:01:47	107	0.0000
nopath	4	2	12	14	708	00:22:42	1362	00:24:08	1448	00:01:26	86	0.0000	00:01:18
nopath	2	3	9	1	679	00:23:09	1389	00:24:12	1452	00:01:03	63	0.0000
nopath	2	3	6	1	679	00:23:10	1390	00:24:15	1455	00:01:05	65	0.0000
nopath	3	6	12	14	667	00:23:30	1410	00:24:37	1477	00:01:07	67	0.0000
nopath	5	2	13	15	701	00:23:37	1417	00:24:43	1483	00:01:06	66	0.0000
nopath	3	6	3	1	667	00:23:53	1433	00:24:44	1484	00:00:51	51	0.0000
nopath	3	6	13	15	667	00:23:55	1435	00:24:51	1491	00:00:56	56	0.0000
nopath	3	6	9	1	667	00:23:59	1439	00:24:54	1494	00:00:55	55	0.0000
nopath	2	4	10	1	708	00:23:11	1391	00:24:55	1495	00:01:44	104	0.0000
nopath	1	3	12	14	763	00:22:41	1361	00:24:57	1497	00:02:16	136	0.0000
nopath	1	4	3	1	792	00:23:45	1425	00:25:00	1500	00:01:15	75	0.0000	00:01:11
nopath	2	1	3	1	504	00:24:31	1471	00:25:16	1516	00:00:45	45	0.0000
nopath	4	6	2	1	696	00:23:54	1434	00:25:26	1526	00:01:32	92	0.0000
nopath	5	3	13	15	621	00:24:19	1459	00:25:28	1528	00:01:09	69	0.0000
nopath	3	4	5	1	375	00:24:56	1496	00:25:28	1528	00:00:32	32	0.0000
nopath	3	6	13	15	667	00:24:31	1471	00:25:40	1540	00:01:09	69	0.0000
nopath	5	1	3	1	785	00:24:32	1472	00:25:40	1540	00:01:08	68	0.0000
nopath	3	6	9	1	667	00:24:32	1472	00:25:42	1542	00:01:10	70	0.0000
nopath	1	2	12	14	504	00:24:58	1498	00:25:45	1545	00:00:47	47	0.0000
nopath	6	3	9	1	667	00:25:01	1501	00:25:50	1550	00:00:49	49	0.0000
nopath	3	6	13	15	667	00:25:43	1543	00:26:35	1595	00:00:52	52	0.0000	00:00:56
nopath	4	7	2	1	331	00:25:56	1556	00:26:37	1597	00:00:41	41	0.0000
nopath	2	4	13	15	708	00:25:49	1549	00:26:43	1603	00:00:54	54	0.0000
nopath	6	2	12	14	748	00:25:14	1514	00:26:46	1606	00:01:32	92	0.0000
nopath	4	2	3	1	708	00:24:51	1491	00:27:05	1625	00:02:14	134	0.0000	00:02:14
nopath	3	6	12	14	667	00:26:08	1568	00:27:17	1637	00:01:09	69	0.0000
nopath	2	3	3	1	679	00:26:30	1590	00:27:25	1645	00:00:55	55	0.0000
nopath	6	1	12	14	832	00:26:24	1584	00:27:31	1651	00:01:07	67	0.0000
nopath	3	6	10	1	667	00:26:43	1603	00:27:33	1653	00:00:50	50	0.0000
nopath	6	2	9	1	748	00:27:02	1622	00:28:05	1685	00:01:03	63	0.0000	00:01:14
nopath	2	3	5	1	679	00:27:12	1632	00:28:05	1685	00:00:53	53	0.0000
nopath	3	6	3	1	667	00:27:13	1633	00:28:16	1696	00:01:03	63	0.0000
nopath	3	6	12	14	667	00:27:24	1644	00:28:19	1699	00:00:55	55	0.0000
nopath	5	3	3	1	621	00:25:54	1554	00:28:23	1703	00:02:29	149	0.0000
nopath	5	3	8	1	621	00:27:23	1643	00:28:25	1705	00:01:02	62	0.0000
nopath	1	3	12	14	763	00:27:29	1649	00:28:33	1713	00:01:04	64	0.0000
nopath	5	6	12	14	380	00:28:04	1684	00:28:38	1718	00:00:34	34	0.0000
nopath	5	6	9	1	380	00:28:12	1692	00:28:45	1725	00:00:33	33	0.0000
nopath	4	1	3	1	792	00:27:41	1661	00:28:46	1726	00:01:05	65	0.0000
nopath	2	3	9	1	679	00:27:33	1653	00:28:52	1732	00:01:19	79	0.0000
nopath	4	2	13	15	708	00:27:57	1677	00:29:00	1740	00:01:03	63	0.0000	00:01:03
nopath	2	6	12	14	748	00:27:24	1644	00:29:07	1747	00:01:43	103	0.0000
nopath	6	5	5	1	380	00:28:44	1724	00:29:20	1760	00:00:36	36	0.0000
nopath	6	2	3	1	748	00:28:24	1704	00:29:26	1766	00:01:02	62	0.0000
nopath	1	2	3	1	504	00:28:19	1699	00:29:31	1771	00:01:12	72	0.0000
nopath	6	1	10	1	832	00:28:11	1691	00:29:31	1771	00:01:20	80	0.0000
nopath	2	3	5	1	679	00:29:24	1764	00:30:22	1822	00:00:58	58	0.0000	00:01:02
nopath	3	6	2	1	667	00:29:42	1782	00:30:31	1831	00:00:49	49	0.0000
nopath	3	6	5	1	667	00:29:45	1785	00:30:34	1834	00:00:49	49	0.0000
nopath	6	2	3	1	748	00:29:32	1772	00:30:35	1835	00:01:03	63	0.0000
nopath	1	2	10	1	504	00:29:55	1795	00:30:40	1840	00:00:45	45	0.0000
nopath	5	6	3	1	380	00:29:50	1790	00:30:47	1847	00:00:57	57	0.0000
nopath	5	6	13	15	380	00:30:12	1812	00:30:51	1851	00:00:39	39	0.0000
nopath	3	6	5	1	667	00:30:16	1816	00:31:07	1867	00:00:51	51	0.0000	00:00:55
nopath	2	3	10	1	679	00:30:25	1825	00:31:18	1878	00:00:53	53	0.0000
nopath	2	4	5	1	708	00:30:34	1834	00:31:26	1886	00:00:52	52	0.0000
nopath	3	6	9	1	667	00:30:39	1839	00:31:30	1890	00:00:51	51	0.0000
nopath	2	1	12	14	504	00:30:48	1848	00:31:34	1894	00:00:46	46	0.0000
nopath	6	7	10	1	624	00:30:17	1817	00:31:37	1897	00:01:20	80	0.0000
nopath	4	1	3	1	792	00:30:18	1818	00:31:51	1911	00:01:33	93	0.0000
nopath	3	5	12	14	621	00:30:51	1851	00:31:57	1917	00:01:06	66	0.0000
nopath	2	4	13	15	708	00:31:03	1863	00:31:58	1918	00:00:55	55	0.0000
nopath	1	2	10	1	504	00:31:10	1870	00:32:01	1921	00:00:51	51	0.0000	00:00:53
nopath	2	3	5	1	679	00:31:09	1869	00:32:01	1921	00:00:52	52	0.0000
nopath	1	3	6	1	763	00:31:12	1872	00:32:19	1939	00:01:07	67	0.0000
nopath	2	4	3	1	708	00:31:28	1888	00:32:36	1956	00:01:08	68	0.0000
nopath	3	6	12	14	667	00:32:09	1929	00:33:10	1990	00:01:01	61	0.0000	00:00:56
nopath	3	2	12	14	679	00:32:04	1924	00:33:11	1991	00:01:07	67	0.0000
nopath	5	3	9	1	621	00:32:40	1960	00:33:36	2016	00:00:56	56	0.0000
nopath	2	1	5	1	504	00:32:40	1960	00:33:37	2017	00:00:57	57	0.0000
nopath	3	6	12	14	667	00:32:30	1950	00:33:37	2017	00:01:07	67	0.0000
nopath	2	1	12	14	504	00:32:50	1970	00:33:41	2021	00:00:51	51	0.0000
nopath	5	7	5	1	577	00:32:44	1964	00:33:45	2025	00:01:01	61	0.0000
nopath	5	1	3	1	785	00:32:00	1920	00:33:51	2031	00:01:51	111	0.0000
nopath	1	2	9	1	504	00:31:58	1918	00:33:53	2033	00:01:55	115	0.0000
nopath	5	1	10	1	785	00:32:46	1966	00:33:53	2033	00:01:07	67	0.0000
nopath	3	6	6	1	667	00:33:04	1984	00:33:55	2035	00:00:51	51	0.0000
nopath	3	6	9	1	667	00:33:16	1996	00:34:04	2044	00:00:48	48	0.0000	00:00:55
nopath	4	2	9	1	708	00:32:12	1932	00:34:05	2045	00:01:53	113	0.0000
nopath	2	1	10	1	504	00:33:42	2022	00:34:27	2067	00:00:45	45	0.0000
nopath	2	3	12	14	679	00:33:25	2005	00:34:27	2067	00:01:02	62	0.0000
nopath	6	2	10	1	748	00:33:02	1982	00:34:35	2075	00:01:33	93	0.0000
nopath	1	2	3	1	504	00:32:21	1941	00:34:41	2081	00:02:20	140	0.0000
nopath	5	7	3	1	577	00:33:28	2008	00:34:47	2087	00:01:19	79	0.0000
nopath	1	3	12	14	763	00:32:22	1942	00:35:03	2103	00:02:41	161	0.0000	00:01:30
nopath	1	3	6	1	763	00:32:54	1974	00:35:05	2105	00:02:11	131	0.0000
nopath	2	1	12	14	504	00:34:51	2091	00:35:37	2137	00:00:46	46	0.0000
nopath	3	6	5	1	667	00:34:39	2079	00:35:37	2137	00:00:58	58	0.0000
nopath	3	2	5	1	679	00:34:31	2071	00:35:39	2139	00:01:08	68	0.0000
nopath	3	6	12	14	667	00:34:53	2093	00:35:42	2142	00:00:49	49	0.0000
nopath	3	6	5	1	667	00:35:04	2104	00:35:53	2153	00:00:49	49	0.0000
nopath	5	3	5	1	621	00:34:41	2081	00:36:24	2184	00:01:43	103	0.0000	00:01:23
nopath	5	2	3	1	701	00:35:24	2124	00:36:34	2194	00:01:10	70	0.0000
nopath	3	6	9	1	667	00:35:50	2150	00:36:40	2200	00:00:50	50	0.0000
nopath	1	2	10	1	504	00:34:29	2069	00:36:41	2201	00:02:12	132	0.0000
nopath	3	2	5	1	679	00:36:06	2166	00:37:02	2222	00:00:56	56	0.0000	00:01:03
nopath	3	6	9	1	667	00:36:21	2181	00:37:12	2232	00:00:51	51	0.0000
nopath	3	7	5	1	302	00:37:16	2236	00:37:47	2267	00:00:31	31	0.0000
nopath	1	4	3	1	792	00:33:47	2027	00:37:55	2275	00:04:08	248	0.0000
nopath	3	2	12	14	679	00:37:03	2223	00:38:01	2281	00:00:58	58	0.0000	00:00:58
nopath	5	3	12	14	621	00:36:01	2161	00:38:04	2284	00:02:03	123	0.0000
nopath	6	2	12	14	748	00:35:32	2132	00:38:16	2296	00:02:44	164	0.0000
nopath	6	1	12	14	832	00:36:01	2161	00:38:24	2304	00:02:23	143	0.0000
nopath	5	2	12	14	701	00:37:06	2226	00:38:25	2305	00:01:19	79	0.0000
nopath	2	3	13	15	679	00:37:06	2226	00:38:25	2305	00:01:19	79	0.0000
nopath	3	6	10	1	667	00:37:24	2244	00:38:26	2306	00:01:02	62	0.0000
nopath	5	1	5	1	785	00:36:23	2183	00:38:26	2306	00:02:03	123	0.0000
nopath	2	3	3	1	679	00:37:21	2241	00:38:27	2307	00:01:06	66	0.0000
nopath	5	1	13	15	785	00:36:59	2219	00:38:29	2309	00:01:30	90	0.0000
nopath	3	5	12	14	621	00:37:28	2248	00:38:29	2309	00:01:01	61	0.0000
nopath	1	2	13	15	504	00:37:34	2254	00:38:30	2310	00:00:56	56	0.0000
nopath	4	2	12	14	708	00:37:17	2237	00:38:36	2316	00:01:19	79	0.0000
nopath	5	6	13	15	380	00:38:00	2280	00:38:41	2321	00:00:41	41	0.0000
nopath	2	1	9	1	504	00:37:55	2275	00:38:49	2329	00:00:54	54	0.0000
nopath	5	7	3	1	577	00:37:58	2278	00:38:59	2339	00:01:01	61	0.0000
nopath	2	4	5	1	708	00:37:44	2264	00:39:05	2345	00:01:21	81	0.0000	00:01:08
nopath	3	6	12	14	667	00:38:02	2282	00:39:06	2346	00:01:04	64	0.0000
nopath	2	4	5	1	708	00:38:14	2294	00:39:08	2348	00:00:54	54	0.0000
nopath	6	1	3	1	832	00:37:34	2254	00:39:11	2351	00:01:37	97	0.0000
nopath	3	6	5	1	667	00:38:25	2305	00:39:15	2355	00:00:50	50	0.0000
nopath	1	2	5	1	504	00:37:53	2273	00:39:17	2357	00:01:24	84	0.0000
nopath	5	1	13	15	785	00:38:13	2293	00:39:17	2357	00:01:04	64	0.0000
nopath	1	3	10	1	763	00:37:50	2270	00:39:32	2372	00:01:42	102	0.0000
nopath	1	3	2	1	763	00:38:15	2295	00:39:36	2376	00:01:21	81	0.0000
nopath	4	1	3	1	792	00:38:43	2323	00:39:43	2383	00:01:00	60	0.0000
nopath	3	6	3	1	667	00:38:45	2325	00:39:46	2386	00:01:01	61	0.0000
nopath	3	6	9	1	667	00:38:58	2338	00:39:49	2389	00:00:51	51	0.0000
nopath	6	1	12	14	832	00:38:44	2324	00:39:51	2391	00:01:07	67	0.0000
nopath	3	4	12	14	375	00:39:08	2348	00:39:56	2396	00:00:48	48	0.0000
nopath	5	4	3	1	650	00:38:42	2322	00:39:58	2398	00:01:16	76	0.0000
nopath	2	4	12	14	708	00:38:44	2324	00:40:06	2406	00:01:22	82	0.0000	00:01:08
nopath	2	4	3	1	708	00:38:50	2330	00:40:08	2408	00:01:18	78	0.0000
nopath	3	2	3	1	679	00:39:20	2360	00:40:20	2420	00:01:00	60	0.0000
nopath	2	3	9	1	679	00:39:01	2341	00:40:32	2432	00:01:31	91	0.0000
nopath	2	3	5	1	679	00:39:09	2349	00:40:37	2437	00:01:28	88	0.0000
nopath	2	3	10	1	679	00:39:42	2382	00:40:39	2439	00:00:57	57	0.0000
nopath	5	3	9	1	621	00:40:24	2424	00:41:12	2472	00:00:48	48	0.0000	00:01:25
nopath	4	7	3	1	331	00:40:48	2448	00:41:26	2486	00:00:38	38	0.0000
nopath	2	4	9	1	708	00:40:56	2456	00:41:55	2515	00:00:59	59	0.0000
nopath	3	6	3	1	667	00:40:54	2454	00:41:55	2515	00:01:01	61	0.0000
nopath	3	6	6	1	667	00:41:02	2462	00:41:57	2517	00:00:55	55	0.0000
nopath	4	1	5	1	792	00:40:42	2442	00:41:58	2518	00:01:16	76	0.0000
nopath	6	3	5	1	667	00:41:04	2464	00:42:03	2523	00:00:59	59	0.0000	00:00:55
nopath	3	7	3	1	302	00:41:31	2491	00:42:08	2528	00:00:37	37	0.0000
nopath	2	5	12	14	701	00:40:36	2436	00:42:15	2535	00:01:39	99	0.0000
nopath	4	1	6	1	792	00:41:15	2475	00:42:27	2547	00:01:12	72	0.0000
nopath	3	6	5	1	667	00:41:33	2493	00:42:30	2550	00:00:57	57	0.0000
nopath	1	2	9	1	504	00:40:22	2422	00:42:51	2571	00:02:29	149	0.0000
nopath	5	1	6	1	785	00:40:26	2426	00:42:51	2571	00:02:25	145	0.0000
nopath	3	6	3	1	667	00:41:53	2513	00:42:55	2575	00:01:02	62	0.0000
nopath	1	2	5	1	504	00:41:50	2510	00:42:57	2577	00:01:07	67	0.0000
nopath	6	3	13	15	667	00:42:16	2536	00:43:09	2589	00:00:53	53	0.0000	00:00:53
nopath	1	3	9	1	763	00:41:15	2475	00:43:12	2592	00:01:57	117	0.0000
nopath	1	3	3	1	763	00:41:55	2515	00:43:16	2596	00:01:21	81	0.0000
nopath	6	3	5	1	667	00:43:02	2582	00:43:52	2632	00:00:50	50	0.0000
nopath	3	6	3	1	667	00:43:16	2596	00:44:07	2647	00:00:51	51	0.0000	00:00:55
nopath	3	6	12	14	667	00:43:28	2608	00:44:20	2660	00:00:52	52	0.0000
nopath	3	6	9	1	667	00:43:49	2629	00:44:38	2678	00:00:49	49	0.0000
nopath	4	7	2	1	331	00:43:29	2609	00:44:55	2695	00:01:26	86	0.0000
nopath	6	2	2	1	748	00:43:58	2638	00:44:58	2698	00:01:00	60	0.0000
nopath	5	1	10	1	785	00:42:34	2554	00:45:01	2701	00:02:27	147	0.0000	00:01:29
nopath	5	3	5	1	621	00:43:55	2635	00:45:04	2704	00:01:09	69	0.0000
nopath	1	7	8	1	542	00:42:13	2533	00:45:09	2709	00:02:56	176	0.0000
nopath	2	3	3	1	679	00:44:04	2644	00:45:12	2712	00:01:08	68	0.0000
nopath	1	3	3	1	763	00:42:03	2523	00:45:17	2717	00:03:14	194	0.0000
nopath	5	6	4	1	380	00:44:35	2675	00:45:27	2727	00:00:52	52	0.0000
nopath	3	1	12	14	763	00:44:25	2665	00:45:36	2736	00:01:11	71	0.0000
nopath	5	1	12	14	785	00:44:11	2651	00:45:42	2742	00:01:31	91	0.0000
nopath	4	2	9	1	708	00:44:22	2662	00:45:45	2745	00:01:23	83	0.0000
nopath	1	3	4	1	763	00:43:12	2592	00:45:52	2752	00:02:40	160	0.0000
nopath	2	4	3	1	708	00:44:36	2676	00:45:56	2756	00:01:20	80	0.0000
nopath	2	3	10	1	679	00:44:51	2691	00:45:56	2756	00:01:05	65	0.0000
nopath	3	6	12	14	667	00:44:29	2669	00:45:57	2757	00:01:28	88	0.0000
nopath	2	4	10	1	708	00:44:54	2694	00:45:59	2759	00:01:05	65	0.0000
nopath	3	6	13	15	667	00:44:58	2698	00:46:01	2761	00:01:03	63	0.0000	00:01:03
nopath	5	6	12	14	380	00:45:25	2725	00:46:07	2767	00:00:42	42	0.0000
nopath	6	2	5	1	748	00:44:17	2657	00:46:07	2767	00:01:50	110	0.0000
nopath	6	2	9	1	748	00:44:25	2665	00:46:09	2769	00:01:44	104	0.0000
nopath	2	3	13	15	679	00:44:59	2699	00:46:11	2771	00:01:12	72	0.0000
nopath	5	1	8	1	785	00:44:23	2663	00:46:11	2771	00:01:48	108	0.0000
nopath	2	4	3	1	708	00:45:07	2707	00:46:13	2773	00:01:06	66	0.0000
nopath	3	5	12	14	621	00:45:02	2702	00:46:15	2775	00:01:13	73	0.0000
nopath	5	1	5	1	785	00:44:48	2688	00:46:17	2777	00:01:29	89	0.0000
nopath	3	6	7	1	667	00:45:05	2705	00:46:18	2778	00:01:13	73	0.0000
nopath	5	1	9	1	785	00:45:05	2705	00:46:21	2781	00:01:16	76	0.0000
nopath	6	2	6	1	748	00:45:25	2725	00:46:22	2782	00:00:57	57	0.0000
nopath	6	1	2	1	832	00:45:20	2720	00:46:24	2784	00:01:04	64	0.0000
nopath	5	4	5	1	650	00:45:33	2733	00:46:32	2792	00:00:59	59	0.0000
nopath	2	3	6	1	679	00:45:23	2723	00:46:32	2792	00:01:09	69	0.0000
nopath	6	3	9	1	667	00:45:26	2726	00:46:43	2803	00:01:17	77	0.0000
nopath	5	3	9	1	621	00:45:54	2754	00:46:56	2816	00:01:02	62	0.0000
nopath	1	4	3	1	792	00:45:44	2744	00:47:05	2825	00:01:21	81	0.0000	00:02:44
nopath	3	6	5	1	667	00:46:19	2779	00:47:08	2828	00:00:49	49	0.0000
nopath	6	2	13	15	748	00:45:56	2756	00:47:08	2828	00:01:12	72	0.0000
nopath	2	4	13	15	708	00:46:13	2773	00:47:09	2829	00:00:56	56	0.0000
nopath	6	2	9	1	748	00:46:10	2770	00:47:19	2839	00:01:09	69	0.0000
nopath	6	3	3	1	667	00:46:17	2777	00:47:23	2843	00:01:06	66	0.0000
nopath	1	2	9	1	504	00:46:34	2794	00:47:28	2848	00:00:54	54	0.0000
nopath	6	1	6	1	832	00:46:20	2780	00:47:29	2849	00:01:09	69	0.0000
nopath	6	2	12	14	748	00:46:33	2793	00:47:32	2852	00:00:59	59	0.0000
nopath	4	5	5	1	650	00:46:33	2793	00:47:35	2855	00:01:02	62	0.0000
nopath	3	7	9	1	302	00:47:06	2826	00:47:37	2857	00:00:31	31	0.0000
nopath	1	7	13	15	542	00:46:38	2798	00:47:40	2860	00:01:02	62	0.0000
nopath	3	6	3	1	667	00:46:45	2805	00:47:45	2865	00:01:00	60	0.0000
nopath	2	4	3	1	708	00:46:24	2784	00:47:45	2865	00:01:21	81	0.0000
nopath	1	2	9	1	504	00:46:54	2814	00:47:45	2865	00:00:51	51	0.0000
nopath	5	1	9	1	785	00:46:40	2800	00:47:46	2866	00:01:06	66	0.0000
nopath	3	6	5	1	667	00:46:54	2814	00:47:51	2871	00:00:57	57	0.0000
nopath	5	3	5	1	621	00:46:54	2814	00:47:53	2873	00:00:59	59	0.0000
nopath	3	2	5	1	679	00:46:56	2816	00:47:56	2876	00:01:00	60	0.0000
nopath	6	3	3	1	667	00:47:07	2827	00:47:56	2876	00:00:49	49	0.0000
nopath	3	6	4	1	667	00:47:16	2836	00:48:16	2896	00:01:00	60	0.0000	00:00:59
nopath	6	2	12	14	748	00:47:02	2822	00:48:16	2896	00:01:14	74	0.0000
nopath	3	6	9	1	667	00:47:31	2851	00:48:21	2901	00:00:50	50	0.0000
nopath	6	1	5	1	832	00:47:08	2828	00:48:24	2904	00:01:16	76	0.0000
nopath	5	7	3	1	577	00:47:15	2835	00:48:27	2907	00:01:12	72	0.0000
nopath	3	4	12	14	375	00:47:54	2874	00:48:27	2907	00:00:33	33	0.0000
nopath	1	2	6	1	504	00:47:08	2828	00:48:29	2909	00:01:21	81	0.0000
nopath	5	1	7	1	785	00:47:25	2845	00:48:29	2909	00:01:04	64	0.0000
nopath	3	6	13	15	667	00:47:35	2855	00:48:31	2911	00:00:56	56	0.0000
nopath	2	3	5	1	679	00:47:16	2836	00:48:32	2912	00:01:16	76	0.0000
nopath	6	1	12	14	832	00:47:20	2840	00:48:52	2932	00:01:32	92	0.0000
nopath	1	2	10	1	504	00:47:31	2851	00:48:53	2933	00:01:22	82	0.0000
nopath	6	1	6	1	832	00:47:23	2843	00:48:54	2934	00:01:31	91	0.0000
nopath	1	6	3	1	832	00:46:55	2815	00:48:56	2936	00:02:01	121	0.0000
nopath	3	7	3	1	302	00:48:26	2906	00:48:57	2937	00:00:31	31	0.0000
nopath	1	2	10	1	504	00:47:55	2875	00:48:59	2939	00:01:04	64	0.0000
nopath	2	3	3	1	679	00:47:55	2875	00:49:02	2942	00:01:07	67	0.0000	00:01:08
nopath	3	6	5	1	667	00:48:17	2897	00:49:06	2946	00:00:49	49	0.0000
nopath	3	6	5	1	667	00:48:18	2898	00:49:09	2949	00:00:51	51	0.0000
nopath	3	6	12	14	667	00:48:24	2904	00:49:15	2955	00:00:51	51	0.0000
nopath	4	1	5	1	792	00:47:51	2871	00:49:20	2960	00:01:29	89	0.0000
nopath	1	3	2	1	763	00:47:52	2872	00:49:22	2962	00:01:30	90	0.0000
nopath	6	3	3	1	667	00:48:09	2889	00:49:33	2973	00:01:24	84	0.0000
nopath	5	1	13	15	785	00:47:58	2878	00:49:35	2975	00:01:37	97	0.0000
nopath	3	2	3	1	679	00:48:43	2923	00:49:41	2981	00:00:58	58	0.0000
nopath	2	1	3	1	504	00:49:06	2946	00:49:51	2991	00:00:45	45	0.0000
nopath	2	3	5	1	679	00:48:39	2919	00:49:52	2992	00:01:13	73	0.0000
nopath	4	1	5	1	792	00:48:28	2908	00:49:54	2994	00:01:26	86	0.0000
nopath	3	6	10	1	667	00:48:54	2934	00:49:55	2995	00:01:01	61	0.0000
nopath	3	6	5	1	667	00:48:59	2939	00:49:57	2997	00:00:58	58	0.0000
nopath	1	2	13	15	504	00:48:02	2882	00:50:14	3014	00:02:12	132	0.0000	00:01:32
nopath	2	3	3	1	679	00:49:04	2944	00:50:22	3022	00:01:18	78	0.0000
nopath	3	6	9	1	667	00:49:26	2966	00:50:26	3026	00:01:00	60	0.0000
nopath	1	3	12	14	763	00:49:14	2954	00:50:31	3031	00:01:17	77	0.0000
nopath	1	3	3	1	763	00:49:17	2957	00:50:34	3034	00:01:17	77	0.0000
nopath	3	1	13	15	763	00:49:18	2958	00:50:39	3039	00:01:21	81	0.0000
nopath	6	1	5	1	832	00:49:43	2983	00:50:51	3051	00:01:08	68	0.0000
nopath	6	7	3	1	624	00:50:01	3001	00:50:56	3056	00:00:55	55	0.0000
nopath	1	7	3	1	542	00:49:53	2993	00:50:59	3059	00:01:06	66	0.0000
nopath	2	3	9	1	679	00:49:46	2986	00:51:02	3062	00:01:16	76	0.0000	00:01:15
nopath	2	3	7	1	679	00:49:56	2996	00:51:05	3065	00:01:09	69	0.0000
nopath	3	6	12	14	667	00:50:03	3003	00:51:06	3066	00:01:03	63	0.0000
nopath	1	3	3	1	763	00:49:43	2983	00:51:08	3068	00:01:25	85	0.0000
nopath	3	6	12	14	667	00:50:11	3011	00:51:08	3068	00:00:57	57	0.0000
nopath	3	6	3	1	667	00:50:13	3013	00:51:11	3071	00:00:58	58	0.0000
nopath	3	6	3	1	667	00:50:18	3018	00:51:13	3073	00:00:55	55	0.0000
nopath	4	1	3	1	792	00:49:33	2973	00:51:14	3074	00:01:41	101	0.0000
nopath	6	2	13	15	748	00:50:14	3014	00:51:17	3077	00:01:03	63	0.0000
nopath	6	1	3	1	832	00:50:13	3013	00:51:21	3081	00:01:08	68	0.0000
nopath	1	2	5	1	504	00:50:28	3028	00:51:25	3085	00:00:57	57	0.0000
nopath	6	1	7	1	832	00:50:16	3016	00:51:25	3085	00:01:09	69	0.0000
nopath	4	2	6	1	708	00:50:22	3022	00:51:35	3095	00:01:13	73	0.0000
nopath	3	6	3	1	667	00:50:32	3032	00:51:46	3106	00:01:14	74	0.0000
nopath	5	4	5	1	650	00:50:52	3052	00:51:51	3111	00:00:59	59	0.0000
nopath	5	1	9	1	785	00:50:45	3045	00:52:01	3121	00:01:16	76	0.0000	00:01:23
nopath	1	2	5	1	504	00:50:50	3050	00:52:05	3125	00:01:15	75	0.0000
nopath	6	3	12	14	667	00:51:03	3063	00:52:06	3126	00:01:03	63	0.0000
nopath	3	2	5	1	679	00:51:17	3077	00:52:15	3135	00:00:58	58	0.0000
nopath	2	3	12	14	679	00:50:45	3045	00:52:23	3143	00:01:38	98	0.0000
nopath	2	4	3	1	708	00:51:00	3060	00:52:26	3146	00:01:26	86	0.0000
nopath	4	7	12	14	331	00:51:29	3089	00:52:26	3146	00:00:57	57	0.0000
nopath	2	3	9	1	679	00:51:10	3070	00:52:27	3147	00:01:17	77	0.0000
nopath	1	3	13	15	763	00:50:47	3047	00:52:31	3151	00:01:44	104	0.0000
nopath	4	7	13	15	331	00:51:56	3116	00:52:33	3153	00:00:37	37	0.0000
nopath	2	4	5	1	708	00:51:40	3100	00:52:36	3156	00:00:56	56	0.0000
nopath	6	2	5	1	748	00:51:20	3080	00:52:38	3158	00:01:18	78	0.0000
nopath	3	6	13	15	667	00:51:18	3078	00:52:40	3160	00:01:22	82	0.0000
nopath	3	6	12	14	667	00:51:24	3084	00:52:41	3161	00:01:17	77	0.0000
nopath	6	1	12	14	832	00:51:02	3062	00:52:42	3162	00:01:40	100	0.0000
nopath	5	3	5	1	621	00:51:52	3112	00:52:43	3163	00:00:51	51	0.0000
nopath	3	6	12	14	667	00:51:29	3089	00:52:44	3164	00:01:15	75	0.0000
nopath	3	6	12	14	667	00:51:39	3099	00:52:46	3166	00:01:07	67	0.0000
nopath	3	6	12	14	667	00:51:47	3107	00:52:48	3168	00:01:01	61	0.0000
nopath	5	2	5	1	701	00:51:49	3109	00:52:48	3168	00:00:59	59	0.0000
nopath	5	1	12	14	785	00:51:42	3102	00:52:48	3168	00:01:06	66	0.0000
nopath	5	1	3	1	785	00:51:47	3107	00:52:52	3172	00:01:05	65	0.0000
nopath	1	5	5	1	785	00:50:33	3033	00:52:53	3173	00:02:20	140	0.0000
nopath	5	1	10	1	785	00:51:51	3111	00:52:56	3176	00:01:05	65	0.0000
nopath	5	1	2	1	785	00:51:56	3116	00:52:59	3179	00:01:03	63	0.0000
nopath	1	3	13	15	763	00:51:53	3113	00:53:05	3185	00:01:12	72	0.0000	00:01:45
nopath	3	6	9	1	667	00:51:53	3113	00:53:06	3186	00:01:13	73	0.0000
nopath	1	3	6	1	763	00:51:57	3117	00:53:07	3187	00:01:10	70	0.0000
nopath	3	6	13	15	667	00:51:54	3114	00:53:11	3191	00:01:17	77	0.0000
nopath	1	3	6	1	763	00:52:17	3137	00:53:17	3197	00:01:00	60	0.0000
nopath	3	2	12	14	679	00:52:18	3138	00:53:19	3199	00:01:01	61	0.0000
nopath	4	1	3	1	792	00:51:41	3101	00:53:20	3200	00:01:39	99	0.0000
nopath	2	4	3	1	708	00:52:16	3136	00:53:27	3207	00:01:11	71	0.0000
nopath	2	4	5	1	708	00:52:28	3148	00:53:29	3209	00:01:01	61	0.0000
nopath	2	3	6	1	679	00:52:30	3150	00:53:32	3212	00:01:02	62	0.0000
nopath	6	3	3	1	667	00:52:22	3142	00:53:43	3223	00:01:21	81	0.0000
nopath	1	2	5	1	504	00:53:06	3186	00:53:52	3232	00:00:46	46	0.0000
nopath	1	3	7	1	763	00:52:20	3140	00:53:52	3232	00:01:32	92	0.0000
nopath	4	7	3	1	331	00:53:19	3199	00:53:55	3235	00:00:36	36	0.0000
nopath	1	3	5	1	763	00:53:00	3180	00:53:59	3239	00:00:59	59	0.0000
nopath	1	3	3	1	763	00:53:05	3185	00:54:04	3244	00:00:59	59	0.0000	00:01:08
nopath	6	3	12	14	667	00:53:25	3205	00:54:15	3255	00:00:50	50	0.0000
nopath	4	2	3	1	708	00:53:27	3207	00:54:20	3260	00:00:53	53	0.0000
nopath	3	1	3	1	763	00:53:07	3187	00:54:21	3261	00:01:14	74	0.0000
nopath	2	1	10	1	504	00:53:51	3231	00:54:36	3276	00:00:45	45	0.0000
nopath	2	7	5	1	458	00:53:56	3236	00:54:37	3277	00:00:41	41	0.0000
nopath	3	2	3	1	679	00:53:32	3212	00:54:42	3282	00:01:10	70	0.0000
nopath	6	4	9	1	696	00:53:45	3225	00:54:43	3283	00:00:58	58	0.0000
nopath	3	6	13	15	667	00:53:33	3213	00:54:46	3286	00:01:13	73	0.0000
nopath	3	6	12	14	667	00:53:36	3216	00:54:48	3288	00:01:12	72	0.0000
nopath	1	3	12	14	763	00:53:07	3187	00:54:53	3293	00:01:46	106	0.0000
nopath	3	6	12	14	667	00:54:06	3246	00:54:57	3297	00:00:51	51	0.0000
nopath	3	5	10	1	621	00:54:09	3249	00:54:59	3299	00:00:50	50	0.0000
nopath	2	1	9	1	504	00:54:15	3255	00:55:02	3302	00:00:47	47	0.0000	00:00:48
nopath	2	3	12	14	679	00:54:09	3249	00:55:02	3302	00:00:53	53	0.0000
nopath	3	1	12	14	763	00:53:51	3231	00:55:05	3305	00:01:14	74	0.0000
nopath	2	4	10	1	708	00:54:10	3250	00:55:06	3306	00:00:56	56	0.0000
nopath	2	3	3	1	679	00:54:12	3252	00:55:08	3308	00:00:56	56	0.0000
nopath	2	3	3	1	679	00:54:14	3254	00:55:10	3310	00:00:56	56	0.0000
nopath	1	2	12	14	504	00:54:18	3258	00:55:12	3312	00:00:54	54	0.0000
nopath	5	6	3	1	380	00:52:13	3133	00:55:17	3317	00:03:04	184	0.0000
nopath	6	2	5	1	748	00:54:28	3268	00:55:25	3325	00:00:57	57	0.0000
nopath	1	7	12	14	542	00:54:37	3277	00:55:25	3325	00:00:48	48	0.0000
nopath	6	1	5	1	832	00:54:25	3265	00:55:28	3328	00:01:03	63	0.0000
nopath	6	5	5	1	380	00:55:02	3302	00:55:38	3338	00:00:36	36	0.0000
nopath	4	2	5	1	708	00:54:13	3253	00:55:41	3341	00:01:28	88	0.0000
nopath	2	3	13	15	679	00:54:22	3262	00:55:45	3345	00:01:23	83	0.0000
nopath	4	1	12	14	792	00:53:47	3227	00:55:48	3348	00:02:01	121	0.0000
nopath	3	6	13	15	667	00:54:42	3282	00:55:49	3349	00:01:07	67	0.0000
nopath	4	1	5	1	792	00:54:29	3269	00:55:53	3353	00:01:24	84	0.0000
nopath	3	6	13	15	667	00:54:55	3295	00:55:55	3355	00:01:00	60	0.0000
nopath	4	1	3	1	792	00:54:31	3271	00:55:55	3355	00:01:24	84	0.0000
nopath	3	6	13	15	667	00:55:02	3302	00:55:59	3359	00:00:57	57	0.0000
nopath	1	2	12	14	504	00:54:52	3292	00:56:02	3362	00:01:10	70	0.0000	00:01:00
nopath	1	3	3	1	763	00:54:33	3273	00:56:02	3362	00:01:29	89	0.0000
nopath	1	3	10	1	763	00:54:43	3283	00:56:05	3365	00:01:22	82	0.0000
nopath	1	3	3	1	763	00:54:45	3285	00:56:07	3367	00:01:22	82	0.0000
nopath	2	4	12	14	708	00:54:32	3272	00:56:12	3372	00:01:40	100	0.0000
nopath	2	4	3	1	708	00:54:56	3296	00:56:14	3374	00:01:18	78	0.0000
nopath	3	6	10	1	667	00:55:03	3303	00:56:15	3375	00:01:12	72	0.0000
nopath	3	2	3	1	679	00:54:54	3294	00:56:15	3375	00:01:21	81	0.0000
nopath	3	6	5	1	667	00:55:17	3317	00:56:17	3377	00:01:00	60	0.0000
nopath	4	2	5	1	708	00:55:15	3315	00:56:17	3377	00:01:02	62	0.0000
nopath	4	1	10	1	792	00:55:32	3332	00:56:33	3393	00:01:01	61	0.0000
nopath	2	3	12	14	679	00:55:36	3336	00:56:43	3403	00:01:07	67	0.0000
nopath	2	4	3	1	708	00:55:43	3343	00:56:46	3406	00:01:03	63	0.0000
nopath	3	6	3	1	667	00:55:19	3319	00:56:56	3416	00:01:37	97	0.0000
nopath	3	6	3	1	667	00:55:27	3327	00:56:58	3418	00:01:31	91	0.0000
nopath	4	1	5	1	792	00:55:33	3333	00:57:02	3422	00:01:29	89	0.0000	00:01:21
nopath	2	4	7	1	708	00:56:02	3362	00:57:06	3426	00:01:04	64	0.0000
nopath	5	1	6	1	785	00:55:16	3316	00:57:11	3431	00:01:55	115	0.0000
nopath	6	3	9	1	667	00:55:56	3356	00:57:13	3433	00:01:17	77	0.0000
nopath	1	2	12	14	504	00:55:44	3344	00:57:14	3434	00:01:30	90	0.0000
nopath	5	3	3	1	621	00:56:02	3362	00:57:15	3435	00:01:13	73	0.0000
nopath	6	2	5	1	748	00:56:02	3362	00:57:19	3439	00:01:17	77	0.0000
nopath	1	2	6	1	504	00:56:05	3365	00:57:22	3442	00:01:17	77	0.0000
nopath	2	3	12	14	679	00:56:15	3375	00:57:25	3445	00:01:10	70	0.0000
nopath	2	4	13	15	708	00:56:04	3364	00:57:28	3448	00:01:24	84	0.0000
nopath	2	6	3	1	748	00:55:55	3355	00:57:36	3456	00:01:41	101	0.0000
nopath	1	6	5	1	832	00:55:38	3338	00:57:40	3460	00:02:02	122	0.0000
nopath	1	3	3	1	763	00:56:10	3370	00:57:42	3462	00:01:32	92	0.0000
nopath	1	3	12	14	763	00:56:11	3371	00:57:45	3465	00:01:34	94	0.0000
nopath	3	6	9	1	667	00:55:30	3330	00:57:46	3466	00:02:16	136	0.0000
nopath	4	2	12	14	708	00:56:54	3414	00:57:47	3467	00:00:53	53	0.0000
nopath	4	1	12	14	792	00:56:00	3360	00:57:47	3467	00:01:47	107	0.0000
nopath	1	3	3	1	763	00:56:35	3395	00:57:47	3467	00:01:12	72	0.0000
nopath	3	6	7	1	667	00:55:57	3357	00:57:48	3468	00:01:51	111	0.0000
nopath	6	1	12	14	832	00:56:36	3396	00:58:02	3482	00:01:26	86	0.0000	00:01:22
nopath	1	2	5	1	504	00:56:57	3417	00:58:03	3483	00:01:06	66	0.0000
nopath	5	1	9	1	785	00:56:44	3404	00:58:04	3484	00:01:20	80	0.0000
nopath	3	2	12	14	679	00:56:35	3395	00:58:16	3496	00:01:41	101	0.0000
nopath	2	3	3	1	679	00:56:29	3389	00:58:22	3502	00:01:53	113	0.0000
nopath	2	3	5	1	679	00:56:30	3390	00:58:25	3505	00:01:55	115	0.0000
nopath	2	1	12	14	504	00:57:21	3441	00:58:28	3508	00:01:07	67	0.0000
nopath	6	2	12	14	748	00:56:37	3397	00:58:36	3516	00:01:59	119	0.0000
nopath	5	6	10	1	380	00:58:03	3483	00:58:38	3518	00:00:35	35	0.0000
nopath	1	4	9	1	792	00:57:09	3429	00:58:45	3525	00:01:36	96	0.0000
nopath	3	6	12	14	667	00:56:55	3415	00:58:47	3527	00:01:52	112	0.0000
nopath	3	6	13	15	667	00:57:04	3424	00:58:51	3531	00:01:47	107	0.0000
nopath	5	2	3	1	701	00:57:33	3453	00:58:51	3531	00:01:18	78	0.0000
nopath	3	6	6	1	667	00:57:07	3427	00:58:53	3533	00:01:46	106	0.0000
nopath	5	2	12	14	701	00:57:45	3465	00:58:54	3534	00:01:09	69	0.0000
nopath	3	6	12	14	667	00:57:24	3444	00:58:55	3535	00:01:31	91	0.0000
nopath	1	4	10	1	792	00:57:47	3467	00:58:56	3536	00:01:09	69	0.0000
nopath	3	6	3	1	667	00:57:29	3449	00:58:57	3537	00:01:28	88	0.0000
nopath	3	6	7	1	667	00:57:43	3463	00:59:00	3540	00:01:17	77	0.0000	00:01:13
nopath	3	6	6	1	667	00:57:46	3466	00:59:02	3542	00:01:16	76	0.0000
nopath	5	3	4	1	621	00:57:12	3432	00:59:03	3543	00:01:51	111	0.0000
nopath	1	2	10	1	504	00:58:17	3497	00:59:03	3543	00:00:46	46	0.0000
nopath	5	1	3	1	785	00:57:59	3479	00:59:04	3544	00:01:05	65	0.0000
nopath	5	1	9	1	785	00:58:05	3485	00:59:10	3550	00:01:05	65	0.0000
nopath	3	2	10	1	679	00:57:37	3457	00:59:15	3555	00:01:38	98	0.0000
nopath	4	2	5	1	708	00:58:06	3486	00:59:17	3557	00:01:11	71	0.0000
nopath	6	3	9	1	667	00:58:27	3507	00:59:18	3558	00:00:51	51	0.0000
nopath	4	7	3	1	331	00:58:34	3514	00:59:24	3564	00:00:50	50	0.0000
nopath	1	4	5	1	792	00:58:16	3496	00:59:25	3565	00:01:09	69	0.0000
nopath	3	6	3	1	667	00:58:00	3480	00:59:26	3566	00:01:26	86	0.0000
nopath	2	7	3	1	458	00:58:16	3496	00:59:27	3567	00:01:11	71	0.0000
nopath	3	6	9	1	667	00:58:23	3503	00:59:28	3568	00:01:05	65	0.0000
nopath	3	6	12	14	667	00:58:31	3511	00:59:31	3571	00:01:00	60	0.0000
nopath	1	5	6	1	785	00:55:43	3343	00:59:33	3573	00:03:50	230	0.0000
nopath	6	2	12	14	748	00:58:02	3482	00:59:36	3576	00:01:34	94	0.0000
nopath	2	3	3	1	679	00:57:59	3479	00:59:36	3576	00:01:37	97	0.0000
nopath	2	3	5	1	679	00:58:48	3528	00:59:44	3584	00:00:56	56	0.0000
nopath	3	4	12	14	375	00:59:31	3571	01:00:08	3608	00:00:37	37	0.0000	00:00:38
nopath	1	3	9	1	763	00:58:55	3535	01:00:14	3614	00:01:19	79	0.0000
nopath	3	6	3	1	667	00:59:12	3552	01:00:15	3615	00:01:03	63	0.0000
nopath	2	4	2	1	708	00:58:54	3534	01:00:15	3615	00:01:21	81	0.0000
nopath	2	7	9	1	458	00:59:37	3577	01:00:18	3618	00:00:41	41	0.0000
nopath	5	1	10	1	785	00:58:11	3491	01:00:21	3621	00:02:10	130	0.0000
nopath	3	6	12	14	667	00:59:27	3567	01:00:22	3622	00:00:55	55	0.0000
nopath	5	1	3	1	785	00:58:38	3518	01:00:23	3623	00:01:45	105	0.0000
nopath	5	3	12	14	621	00:59:09	3549	01:00:24	3624	00:01:15	75	0.0000
nopath	5	1	5	1	785	00:59:00	3540	01:00:25	3625	00:01:25	85	0.0000
nopath	6	2	5	1	748	00:59:19	3559	01:00:29	3629	00:01:10	70	0.0000
nopath	5	1	12	14	785	00:59:23	3563	01:00:29	3629	00:01:06	66	0.0000
nopath	1	2	5	1	504	00:59:20	3560	01:00:32	3632	00:01:12	72	0.0000
nopath	2	3	3	1	679	00:59:18	3558	01:00:32	3632	00:01:14	74	0.0000
nopath	2	3	3	1	679	00:59:32	3572	01:00:35	3635	00:01:03	63	0.0000
nopath	2	6	9	1	748	00:58:38	3518	01:00:36	3636	00:01:58	118	0.0000
nopath	4	7	12	14	331	01:00:08	3608	01:00:40	3640	00:00:32	32	0.0000
nopath	6	1	12	14	832	00:59:36	3576	01:00:40	3640	00:01:04	64	0.0000
nopath	3	2	3	1	679	00:59:26	3566	01:00:45	3645	00:01:19	79	0.0000
nopath	3	6	3	1	667	00:59:40	3580	01:00:56	3656	00:01:16	76	0.0000
nopath	3	6	9	1	667	00:59:42	3582	01:00:58	3658	00:01:16	76	0.0000
nopath	6	5	12	14	380	01:00:00	3600	01:01:01	3661	00:01:01	61	0.0000	00:00:43
nopath	2	1	13	15	504	01:00:03	3603	01:01:05	3665	00:01:02	62	0.0000
nopath	2	1	3	1	504	01:00:14	3614	01:01:07	3667	00:00:53	53	0.0000
nopath	1	3	10	1	763	00:59:30	3570	01:01:12	3672	00:01:42	102	0.0000
nopath	1	3	12	14	763	00:59:35	3575	01:01:15	3675	00:01:40	100	0.0000
nopath	5	1	10	1	785	00:59:40	3580	01:01:16	3676	00:01:36	96	0.0000
nopath	2	3	3	1	679	00:59:39	3579	01:01:18	3678	00:01:39	99	0.0000
nopath	2	3	9	1	679	01:00:02	3602	01:01:20	3680	00:01:18	78	0.0000
nopath	5	6	3	1	380	01:00:32	3632	01:01:22	3682	00:00:50	50	0.0000
nopath	2	3	5	1	679	01:00:17	3617	01:01:22	3682	00:01:05	65	0.0000
nopath	3	6	12	14	667	00:59:50	3590	01:01:37	3697	00:01:47	107	0.0000
nopath	3	6	9	1	667	01:00:13	3613	01:01:39	3699	00:01:26	86	0.0000
nopath	3	6	3	1	667	01:00:17	3617	01:01:41	3701	00:01:24	84	0.0000
nopath	3	6	9	1	667	01:00:23	3623	01:01:43	3703	00:01:20	80	0.0000
nopath	3	6	9	1	667	01:00:27	3627	01:01:44	3704	00:01:17	77	0.0000
nopath	5	4	3	1	650	01:00:24	3624	01:01:45	3705	00:01:21	81	0.0000
nopath	3	6	5	1	667	01:00:30	3630	01:01:47	3707	00:01:17	77	0.0000
nopath	5	7	9	1	577	01:00:28	3628	01:01:48	3708	00:01:20	80	0.0000
nopath	3	6	9	1	667	01:00:38	3638	01:01:50	3710	00:01:12	72	0.0000
nopath	2	7	5	1	458	01:00:49	3649	01:01:51	3711	00:01:02	62	0.0000
nopath	1	3	5	1	763	01:00:16	3616	01:01:52	3712	00:01:36	96	0.0000
nopath	5	1	12	14	785	01:00:35	3635	01:01:53	3713	00:01:18	78	0.0000
nopath	1	2	12	14	504	01:01:07	3667	01:01:53	3713	00:00:46	46	0.0000
nopath	1	3	9	1	763	01:00:21	3621	01:01:55	3715	00:01:34	94	0.0000
nopath	1	5	9	1	785	00:59:59	3599	01:01:55	3715	00:01:56	116	0.0000
nopath	1	6	5	1	832	00:59:40	3580	01:01:56	3716	00:02:16	136	0.0000
nopath	2	3	13	15	679	01:00:29	3629	01:01:59	3719	00:01:30	90	0.0000
nopath	2	4	12	14	708	01:00:40	3640	01:02:01	3721	00:01:21	81	0.0000	00:01:11
nopath	2	4	6	1	708	01:00:45	3645	01:02:03	3723	00:01:18	78	0.0000
nopath	5	6	13	15	380	01:01:05	3665	01:02:09	3729	00:01:04	64	0.0000
nopath	6	3	3	1	667	01:00:53	3653	01:02:13	3733	00:01:20	80	0.0000
nopath	4	6	3	1	696	01:00:23	3623	01:02:16	3736	00:01:53	113	0.0000
nopath	3	6	2	1	667	01:00:40	3640	01:02:18	3738	00:01:38	98	0.0000
nopath	3	6	13	15	667	01:00:53	3653	01:02:23	3743	00:01:30	90	0.0000
nopath	2	3	3	1	679	01:00:54	3654	01:02:32	3752	00:01:38	98	0.0000
nopath	2	3	13	15	679	01:00:56	3656	01:02:37	3757	00:01:41	101	0.0000
nopath	3	6	5	1	667	01:01:22	3682	01:02:40	3760	00:01:18	78	0.0000
nopath	2	3	12	14	679	01:01:00	3660	01:02:40	3760	00:01:40	100	0.0000
nopath	2	4	3	1	708	01:01:13	3673	01:02:43	3763	00:01:30	90	0.0000
nopath	6	1	10	1	832	01:01:23	3683	01:02:45	3765	00:01:22	82	0.0000
nopath	2	4	10	1	708	01:01:15	3675	01:02:45	3765	00:01:30	90	0.0000
nopath	1	7	5	1	542	01:02:02	3722	01:02:47	3767	00:00:45	45	0.0000
nopath	6	1	3	1	832	01:01:39	3699	01:02:47	3767	00:01:08	68	0.0000
nopath	5	3	12	14	621	01:01:21	3681	01:03:04	3784	00:01:43	103	0.0000	00:01:15
nopath	3	6	5	1	667	01:01:31	3691	01:03:06	3786	00:01:35	95	0.0000
nopath	5	3	3	1	621	01:01:42	3702	01:03:08	3788	00:01:26	86	0.0000
nopath	3	6	12	14	667	01:01:32	3692	01:03:08	3788	00:01:36	96	0.0000
nopath	3	6	6	1	667	01:01:33	3693	01:03:10	3790	00:01:37	97	0.0000
nopath	3	6	12	14	667	01:01:37	3697	01:03:12	3792	00:01:35	95	0.0000
nopath	2	3	4	1	679	01:01:19	3679	01:03:12	3792	00:01:53	113	0.0000
nopath	4	7	9	1	331	01:02:23	3743	01:03:15	3795	00:00:52	52	0.0000
nopath	2	4	12	14	708	01:01:31	3691	01:03:17	3797	00:01:46	106	0.0000
nopath	1	3	12	14	763	01:01:53	3713	01:03:17	3797	00:01:24	84	0.0000
nopath	3	6	12	14	667	01:01:55	3715	01:03:18	3798	00:01:23	83	0.0000
nopath	1	3	12	14	763	01:02:09	3729	01:03:20	3800	00:01:11	71	0.0000
nopath	3	2	3	1	679	01:01:43	3703	01:03:20	3800	00:01:37	97	0.0000
nopath	1	3	3	1	763	01:02:15	3735	01:03:22	3802	00:01:07	67	0.0000
nopath	3	5	9	1	621	01:02:11	3731	01:03:22	3802	00:01:11	71	0.0000
nopath	3	6	9	1	667	01:02:13	3733	01:03:25	3805	00:01:12	72	0.0000
nopath	3	6	12	14	667	01:02:18	3738	01:03:27	3807	00:01:09	69	0.0000
nopath	3	1	13	15	763	01:01:20	3680	01:03:28	3808	00:02:08	128	0.0000
nopath	3	5	10	1	621	01:02:35	3755	01:03:29	3809	00:00:54	54	0.0000
nopath	6	2	10	1	748	01:02:12	3732	01:03:29	3809	00:01:17	77	0.0000
nopath	5	1	3	1	785	01:01:56	3716	01:03:31	3811	00:01:35	95	0.0000
nopath	5	3	9	1	621	01:02:22	3742	01:03:35	3815	00:01:13	73	0.0000
nopath	5	7	5	1	577	01:02:07	3727	01:03:37	3817	00:01:30	90	0.0000
nopath	6	1	12	14	832	01:02:22	3742	01:03:40	3820	00:01:18	78	0.0000
nopath	2	3	5	1	679	01:01:38	3698	01:03:42	3822	00:02:04	124	0.0000
nopath	6	1	12	14	832	01:02:30	3750	01:03:43	3823	00:01:13	73	0.0000
nopath	2	3	5	1	679	01:01:52	3712	01:03:45	3825	00:01:53	113	0.0000
nopath	1	6	13	15	832	01:00:00	3600	01:03:49	3829	00:03:49	229	0.0000
nopath	6	3	5	1	667	01:02:39	3759	01:03:53	3833	00:01:14	74	0.0000
nopath	4	2	12	14	708	01:01:38	3698	01:03:56	3836	00:02:18	138	0.0000
nopath	5	6	10	1	380	01:02:50	3770	01:04:00	3840	00:01:10	70	0.0000	00:00:54
nopath	4	2	10	1	708	01:02:51	3771	01:04:01	3841	00:01:10	70	0.0000
nopath	6	7	9	1	624	01:02:59	3779	01:04:01	3841	00:01:02	62	0.0000
nopath	2	3	9	1	679	01:02:21	3741	01:04:04	3844	00:01:43	103	0.0000
nopath	2	4	3	1	708	01:02:01	3721	01:04:05	3845	00:02:04	124	0.0000
nopath	4	1	3	1	792	01:01:45	3705	01:04:07	3847	00:02:22	142	0.0000
nopath	2	3	13	15	679	01:02:24	3744	01:04:09	3849	00:01:45	105	0.0000
nopath	2	3	9	1	679	01:02:36	3756	01:04:11	3851	00:01:35	95	0.0000
nopath	2	4	3	1	708	01:02:45	3765	01:04:14	3854	00:01:29	89	0.0000
nopath	3	6	5	1	667	01:02:40	3760	01:04:16	3856	00:01:36	96	0.0000
nopath	3	6	5	1	667	01:02:44	3764	01:04:18	3858	00:01:34	94	0.0000
nopath	3	6	3	1	667	01:02:50	3770	01:04:20	3860	00:01:30	90	0.0000
nopath	5	3	10	1	621	01:02:33	3753	01:04:23	3863	00:01:50	110	0.0000
nopath	3	6	12	14	667	01:02:51	3771	01:04:23	3863	00:01:32	92	0.0000
nopath	5	3	9	1	621	01:03:35	3815	01:04:27	3867	00:00:52	52	0.0000
nopath	5	7	3	1	577	01:03:22	3802	01:04:29	3869	00:01:07	67	0.0000
nopath	5	1	5	1	785	01:02:52	3772	01:04:30	3870	00:01:38	98	0.0000
nopath	3	7	12	14	302	01:03:42	3822	01:04:36	3876	00:00:54	54	0.0000
nopath	2	6	5	1	748	01:00:21	3621	01:04:46	3886	00:04:25	265	0.0000
nopath	1	5	13	15	785	01:03:24	3804	01:04:48	3888	00:01:24	84	0.0000
nopath	1	4	13	15	792	01:02:57	3777	01:04:48	3888	00:01:51	111	0.0000
nopath	4	2	7	1	708	01:03:37	3817	01:04:49	3889	00:01:12	72	0.0000
nopath	4	1	10	1	792	01:03:29	3809	01:04:55	3895	00:01:26	86	0.0000
nopath	3	6	12	14	667	01:03:01	3781	01:04:57	3897	00:01:56	116	0.0000
nopath	5	2	9	1	701	01:03:32	3812	01:04:57	3897	00:01:25	85	0.0000
nopath	5	1	3	1	785	01:03:26	3806	01:05:01	3901	00:01:35	95	0.0000	00:01:24
nopath	3	6	13	15	667	01:03:13	3793	01:05:02	3902	00:01:49	109	0.0000
nopath	3	6	5	1	667	01:03:51	3831	01:05:03	3903	00:01:12	72	0.0000
nopath	6	4	12	14	696	01:03:49	3829	01:05:04	3904	00:01:15	75	0.0000
nopath	3	7	12	14	302	01:04:14	3854	01:05:05	3905	00:00:51	51	0.0000
nopath	3	6	3	1	667	01:03:59	3839	01:05:05	3905	00:01:06	66	0.0000
nopath	6	1	3	1	832	01:03:22	3802	01:05:06	3906	00:01:44	104	0.0000
nopath	1	2	3	1	504	01:04:04	3844	01:05:08	3908	00:01:04	64	0.0000
nopath	6	1	12	14	832	01:03:59	3839	01:05:08	3908	00:01:09	69	0.0000
nopath	1	2	12	14	504	01:04:19	3859	01:05:13	3913	00:00:54	54	0.0000
nopath	2	3	9	1	679	01:03:18	3798	01:05:14	3914	00:01:56	116	0.0000
nopath	2	4	3	1	708	01:03:11	3791	01:05:15	3915	00:02:04	124	0.0000
nopath	1	3	12	14	763	01:03:17	3797	01:05:17	3917	00:02:00	120	0.0000
nopath	1	3	9	1	763	01:03:32	3812	01:05:20	3920	00:01:48	108	0.0000
nopath	2	3	5	1	679	01:03:44	3824	01:05:22	3922	00:01:38	98	0.0000
nopath	2	4	3	1	708	01:03:58	3838	01:05:25	3925	00:01:27	87	0.0000
nopath	3	6	13	15	667	01:04:06	3846	01:05:40	3940	00:01:34	94	0.0000
nopath	3	6	7	1	667	01:04:13	3853	01:05:41	3941	00:01:28	88	0.0000
nopath	2	3	9	1	679	01:04:06	3846	01:05:42	3942	00:01:36	96	0.0000
nopath	3	6	6	1	667	01:04:17	3857	01:05:43	3943	00:01:26	86	0.0000
nopath	4	1	7	1	792	01:03:56	3836	01:05:44	3944	00:01:48	108	0.0000
nopath	3	6	12	14	667	01:04:18	3858	01:05:45	3945	00:01:27	87	0.0000
nopath	2	3	5	1	679	01:04:08	3848	01:05:45	3945	00:01:37	97	0.0000
nopath	2	3	9	1	679	01:04:17	3857	01:05:47	3947	00:01:30	90	0.0000
nopath	1	3	5	1	763	01:04:01	3841	01:05:50	3950	00:01:49	109	0.0000
nopath	5	2	3	1	701	01:04:53	3893	01:05:50	3950	00:00:57	57	0.0000
nopath	6	1	3	1	832	01:04:26	3866	01:05:51	3951	00:01:25	85	0.0000
nopath	5	1	5	1	785	01:03:55	3835	01:05:53	3953	00:01:58	118	0.0000
nopath	1	4	10	1	792	01:04:23	3863	01:05:53	3953	00:01:30	90	0.0000
nopath	1	2	12	14	504	01:04:47	3887	01:05:54	3954	00:01:07	67	0.0000
nopath	2	3	3	1	679	01:04:18	3858	01:05:54	3954	00:01:36	96	0.0000
nopath	3	6	6	1	667	01:04:26	3866	01:05:57	3957	00:01:31	91	0.0000
nopath	6	3	10	1	667	01:04:36	3876	01:06:03	3963	00:01:27	87	0.0000	00:01:08
nopath	4	2	5	1	708	01:04:05	3845	01:06:05	3965	00:02:00	120	0.0000
nopath	4	2	12	14	708	01:04:18	3858	01:06:08	3968	00:01:50	110	0.0000
nopath	3	4	9	1	375	01:05:31	3931	01:06:17	3977	00:00:46	46	0.0000
nopath	2	4	9	1	708	01:04:37	3877	01:06:25	3985	00:01:48	108	0.0000
nopath	2	1	3	1	504	01:05:39	3939	01:06:26	3986	00:00:47	47	0.0000
nopath	2	4	12	14	708	01:04:41	3881	01:06:27	3987	00:01:46	106	0.0000
nopath	2	3	3	1	679	01:04:48	3888	01:06:27	3987	00:01:39	99	0.0000
nopath	4	7	3	1	331	01:05:57	3957	01:06:28	3988	00:00:31	31	0.0000
nopath	3	6	13	15	667	01:04:42	3882	01:06:29	3989	00:01:47	107	0.0000
nopath	4	1	13	15	792	01:05:00	3900	01:06:29	3989	00:01:29	89	0.0000
nopath	2	3	12	14	679	01:05:00	3900	01:06:30	3990	00:01:30	90	0.0000
nopath	3	5	2	1	621	01:05:12	3912	01:06:31	3991	00:01:19	79	0.0000
nopath	1	2	3	1	504	01:05:29	3929	01:06:31	3991	00:01:02	62	0.0000
nopath	6	1	12	14	832	01:05:10	3910	01:06:32	3992	00:01:22	82	0.0000
nopath	1	3	3	1	763	01:04:40	3880	01:06:33	3993	00:01:53	113	0.0000
nopath	3	6	12	14	667	01:05:14	3914	01:06:34	3994	00:01:20	80	0.0000
nopath	1	3	12	14	763	01:04:53	3893	01:06:35	3995	00:01:42	102	0.0000
nopath	1	7	5	1	542	01:05:31	3931	01:06:38	3998	00:01:07	67	0.0000
nopath	4	2	9	1	708	01:05:07	3907	01:06:45	4005	00:01:38	98	0.0000
nopath	2	3	12	14	679	01:05:20	3920	01:07:03	4023	00:01:43	103	0.0000	00:01:28
nopath	4	7	10	1	331	01:06:16	3976	01:07:04	4024	00:00:48	48	0.0000
nopath	2	1	3	1	504	01:06:10	3970	01:07:05	4025	00:00:55	55	0.0000
nopath	3	6	3	1	667	01:05:34	3934	01:07:06	4026	00:01:32	92	0.0000
nopath	2	4	9	1	708	01:05:27	3927	01:07:06	4026	00:01:39	99	0.0000
nopath	3	1	3	1	763	01:05:10	3910	01:07:07	4027	00:01:57	117	0.0000
nopath	2	3	12	14	679	01:05:35	3935	01:07:07	4027	00:01:32	92	0.0000
nopath	6	2	12	14	748	01:05:36	3936	01:07:08	4028	00:01:32	92	0.0000
nopath	3	6	6	1	667	01:06:07	3967	01:07:09	4029	00:01:02	62	0.0000
nopath	2	3	5	1	679	01:05:42	3942	01:07:09	4029	00:01:27	87	0.0000
nopath	5	1	10	1	785	01:05:47	3947	01:07:11	4031	00:01:24	84	0.0000
nopath	1	3	3	1	763	01:05:39	3939	01:07:11	4031	00:01:32	92	0.0000
nopath	3	6	12	14	667	01:06:09	3969	01:07:14	4034	00:01:05	65	0.0000
nopath	2	3	8	1	679	01:05:54	3954	01:07:14	4034	00:01:20	80	0.0000
nopath	6	1	5	1	832	01:05:42	3942	01:07:15	4035	00:01:33	93	0.0000
nopath	3	6	3	1	667	01:06:23	3983	01:07:17	4037	00:00:54	54	0.0000
nopath	5	1	9	1	785	01:05:53	3953	01:07:18	4038	00:01:25	85	0.0000
nopath	5	1	3	1	785	01:06:04	3964	01:07:20	4040	00:01:16	76	0.0000
nopath	5	1	3	1	785	01:06:18	3978	01:07:23	4043	00:01:05	65	0.0000
nopath	5	1	12	14	785	01:06:19	3979	01:07:26	4046	00:01:07	67	0.0000
nopath	1	2	12	14	504	01:05:51	3951	01:07:26	4046	00:01:35	95	0.0000
nopath	5	6	12	14	380	01:07:09	4029	01:07:48	4068	00:00:39	39	0.0000
nopath	3	2	10	1	679	01:06:31	3991	01:07:50	4070	00:01:19	79	0.0000
nopath	2	3	13	15	679	01:06:02	3962	01:07:55	4075	00:01:53	113	0.0000
nopath	2	3	3	1	679	01:06:09	3969	01:07:57	4077	00:01:48	108	0.0000
nopath	6	2	12	14	748	01:06:32	3992	01:07:58	4078	00:01:26	86	0.0000
nopath	2	4	12	14	708	01:06:13	3973	01:08:00	4080	00:01:47	107	0.0000	00:01:40
nopath	6	1	3	1	832	01:06:16	3976	01:08:01	4081	00:01:45	105	0.0000
nopath	2	4	9	1	708	01:06:15	3975	01:08:02	4082	00:01:47	107	0.0000
nopath	5	2	5	1	701	01:06:36	3996	01:08:02	4082	00:01:26	86	0.0000
nopath	1	3	13	15	763	01:06:00	3960	01:08:05	4085	00:02:05	125	0.0000
nopath	3	6	3	1	667	01:06:53	4013	01:08:06	4086	00:01:13	73	0.0000
nopath	3	6	3	1	667	01:06:55	4015	01:08:08	4088	00:01:13	73	0.0000
nopath	3	6	12	14	667	01:07:00	4020	01:08:11	4091	00:01:11	71	0.0000
nopath	5	1	12	14	785	01:06:55	4015	01:08:12	4092	00:01:17	77	0.0000
nopath	3	6	3	1	667	01:07:07	4027	01:08:13	4093	00:01:06	66	0.0000
nopath	1	2	12	14	504	01:07:11	4031	01:08:17	4097	00:01:06	66	0.0000
nopath	2	3	2	1	679	01:06:20	3980	01:08:22	4102	00:02:02	122	0.0000
nopath	2	4	5	1	708	01:06:56	4016	01:08:26	4106	00:01:30	90	0.0000
nopath	2	3	3	1	679	01:07:01	4021	01:08:26	4106	00:01:25	85	0.0000
nopath	3	2	12	14	679	01:06:40	4000	01:08:26	4106	00:01:46	106	0.0000
nopath	3	2	9	1	679	01:06:41	4001	01:08:28	4108	00:01:47	107	0.0000
nopath	1	3	3	1	763	01:06:06	3966	01:08:29	4109	00:02:23	143	0.0000
nopath	4	3	12	14	375	01:06:57	4017	01:08:30	4110	00:01:33	93	0.0000
nopath	5	6	9	1	380	01:07:53	4073	01:08:32	4112	00:00:39	39	0.0000
nopath	1	4	13	15	792	01:06:08	3968	01:08:33	4113	00:02:25	145	0.0000
nopath	1	3	13	15	763	01:06:30	3990	01:08:35	4115	00:02:05	125	0.0000
nopath	2	7	12	14	458	01:07:55	4075	01:08:38	4118	00:00:43	43	0.0000
nopath	3	6	12	14	667	01:07:26	4046	01:08:47	4127	00:01:21	81	0.0000
nopath	3	6	4	1	667	01:07:32	4052	01:08:49	4129	00:01:17	77	0.0000
nopath	5	7	5	1	577	01:07:38	4058	01:08:50	4130	00:01:12	72	0.0000
nopath	3	7	3	1	302	01:07:53	4073	01:08:54	4134	00:01:01	61	0.0000
nopath	5	4	3	1	650	01:07:40	4060	01:08:54	4134	00:01:14	74	0.0000
nopath	1	2	5	1	504	01:07:18	4038	01:09:01	4141	00:01:43	103	0.0000	00:01:09
nopath	1	3	12	14	763	01:06:37	3997	01:09:03	4143	00:02:26	146	0.0000
nopath	1	4	10	1	792	01:06:58	4018	01:09:06	4146	00:02:08	128	0.0000
nopath	3	6	12	14	667	01:07:44	4064	01:09:08	4148	00:01:24	84	0.0000
nopath	3	6	9	1	667	01:07:49	4069	01:09:10	4150	00:01:21	81	0.0000
nopath	1	7	3	1	542	01:07:33	4053	01:09:10	4150	00:01:37	97	0.0000
nopath	3	2	3	1	679	01:07:55	4075	01:09:20	4160	00:01:25	85	0.0000
nopath	5	6	9	1	380	01:08:35	4115	01:09:22	4162	00:00:47	47	0.0000
nopath	1	3	3	1	763	01:07:00	4020	01:09:22	4162	00:02:22	142	0.0000
nopath	2	4	3	1	708	01:07:29	4049	01:09:26	4166	00:01:57	117	0.0000
nopath	2	4	3	1	708	01:08:06	4086	01:09:28	4168	00:01:22	82	0.0000
nopath	2	3	5	1	679	01:08:18	4098	01:09:29	4169	00:01:11	71	0.0000
nopath	1	3	5	1	763	01:07:27	4047	01:09:32	4172	00:02:05	125	0.0000
nopath	1	3	5	1	763	01:07:57	4077	01:09:34	4174	00:01:37	97	0.0000
nopath	6	2	9	1	748	01:07:58	4078	01:09:35	4175	00:01:37	97	0.0000
nopath	1	3	12	14	763	01:08:11	4091	01:09:36	4176	00:01:25	85	0.0000
nopath	3	6	3	1	667	01:07:58	4078	01:09:36	4176	00:01:38	98	0.0000
nopath	3	6	5	1	667	01:08:05	4085	01:09:38	4178	00:01:33	93	0.0000
nopath	2	3	6	1	679	01:08:24	4104	01:09:38	4178	00:01:14	74	0.0000
nopath	6	2	13	15	748	01:08:28	4108	01:09:38	4178	00:01:10	70	0.0000
nopath	2	3	7	1	679	01:08:31	4111	01:09:40	4180	00:01:09	69	0.0000
nopath	2	3	3	1	679	01:08:34	4114	01:09:42	4182	00:01:08	68	0.0000
nopath	3	6	13	15	667	01:08:17	4097	01:09:43	4183	00:01:26	86	0.0000
nopath	2	3	3	1	679	01:08:39	4119	01:09:44	4184	00:01:05	65	0.0000
nopath	5	3	9	1	621	01:08:56	4136	01:09:53	4193	00:00:57	57	0.0000
nopath	3	4	12	14	375	01:08:26	4106	01:10:00	4200	00:01:34	94	0.0000	00:01:10
nopath	2	4	5	1	708	01:08:44	4124	01:10:05	4205	00:01:21	81	0.0000
nopath	4	1	12	14	792	01:08:54	4134	01:10:06	4206	00:01:12	72	0.0000
nopath	2	4	12	14	708	01:08:54	4134	01:10:07	4207	00:01:13	73	0.0000
nopath	1	3	3	1	763	01:08:34	4114	01:10:24	4224	00:01:50	110	0.0000
nopath	6	2	12	14	748	01:09:27	4167	01:10:24	4224	00:00:57	57	0.0000
nopath	5	1	13	15	785	01:08:12	4092	01:10:25	4225	00:02:13	133	0.0000
nopath	1	4	7	1	792	01:08:19	4099	01:10:25	4225	00:02:06	126	0.0000
nopath	5	1	3	1	785	01:08:40	4120	01:10:26	4226	00:01:46	106	0.0000
nopath	1	3	5	1	763	01:08:49	4129	01:10:27	4227	00:01:38	98	0.0000
nopath	3	6	12	14	667	01:08:23	4103	01:10:27	4227	00:02:04	124	0.0000
nopath	1	2	3	1	504	01:09:33	4173	01:10:28	4228	00:00:55	55	0.0000
nopath	2	4	13	15	708	01:09:19	4159	01:10:33	4233	00:01:14	74	0.0000
nopath	3	2	3	1	679	01:09:03	4143	01:10:39	4239	00:01:36	96	0.0000
nopath	2	5	10	1	701	01:07:10	4030	01:10:43	4243	00:03:33	213	0.0000
nopath	5	3	3	1	621	01:09:46	4186	01:10:43	4243	00:00:57	57	0.0000
nopath	4	1	3	1	792	01:09:49	4189	01:10:53	4253	00:01:04	64	0.0000
nopath	5	2	5	1	701	01:09:33	4173	01:10:57	4257	00:01:24	84	0.0000
nopath	5	1	9	1	785	01:09:11	4151	01:11:01	4261	00:01:50	110	0.0000	00:01:32
nopath	1	2	12	14	504	01:09:52	4192	01:11:02	4262	00:01:10	70	0.0000
nopath	1	3	12	14	763	01:09:31	4171	01:11:03	4263	00:01:32	92	0.0000
nopath	2	3	12	14	679	01:09:43	4183	01:11:05	4265	00:01:22	82	0.0000
nopath	1	2	3	1	504	01:10:17	4217	01:11:08	4268	00:00:51	51	0.0000
nopath	2	3	3	1	679	01:09:49	4189	01:11:09	4269	00:01:20	80	0.0000
nopath	3	6	13	15	667	01:09:09	4149	01:11:10	4270	00:02:01	121	0.0000
nopath	2	3	3	1	679	01:09:50	4190	01:11:11	4271	00:01:21	81	0.0000
nopath	3	5	6	1	621	01:09:17	4157	01:11:12	4272	00:01:55	115	0.0000
nopath	2	3	12	14	679	01:10:11	4211	01:11:13	4273	00:01:02	62	0.0000
nopath	3	6	3	1	667	01:09:25	4165	01:11:15	4275	00:01:50	110	0.0000
nopath	2	4	12	14	708	01:10:16	4216	01:11:16	4276	00:01:00	60	0.0000
nopath	3	6	12	14	667	01:10:15	4215	01:11:19	4279	00:01:04	64	0.0000
nopath	3	2	13	15	679	01:09:40	4180	01:11:21	4281	00:01:41	101	0.0000
nopath	6	7	13	15	624	01:10:10	4210	01:11:31	4291	00:01:21	81	0.0000
nopath	4	3	2	1	375	01:10:51	4251	01:11:33	4293	00:00:42	42	0.0000
nopath	1	4	3	1	792	01:10:08	4208	01:11:35	4295	00:01:27	87	0.0000
nopath	1	3	13	15	763	01:10:24	4224	01:11:36	4296	00:01:12	72	0.0000
nopath	2	4	12	14	708	01:10:35	4235	01:11:39	4299	00:01:04	64	0.0000
nopath	2	3	3	1	679	01:10:36	4236	01:11:40	4300	00:01:04	64	0.0000
nopath	3	6	9	1	667	01:10:23	4223	01:11:46	4306	00:01:23	83	0.0000
nopath	1	2	13	15	504	01:10:43	4243	01:11:46	4306	00:01:03	63	0.0000
nopath	3	6	7	1	667	01:10:27	4227	01:11:47	4307	00:01:20	80	0.0000
nopath	3	7	5	1	302	01:10:50	4250	01:11:57	4317	00:01:07	67	0.0000
nopath	1	3	7	1	763	01:10:40	4240	01:12:02	4322	00:01:22	82	0.0000	00:01:39
nopath	2	7	12	14	458	01:11:22	4282	01:12:07	4327	00:00:45	45	0.0000
nopath	1	4	5	1	792	01:11:04	4264	01:12:07	4327	00:01:03	63	0.0000
nopath	6	2	13	15	748	01:10:58	4258	01:12:21	4341	00:01:23	83	0.0000
nopath	5	1	12	14	785	01:11:07	4267	01:12:22	4342	00:01:15	75	0.0000
nopath	6	1	6	1	832	01:10:56	4256	01:12:24	4344	00:01:28	88	0.0000
nopath	5	6	9	1	380	01:11:08	4268	01:12:27	4347	00:01:19	79	0.0000
nopath	1	2	9	1	504	01:11:17	4277	01:12:28	4348	00:01:11	71	0.0000
nopath	6	1	3	1	832	01:11:05	4265	01:12:28	4348	00:01:23	83	0.0000
nopath	5	6	12	14	380	01:11:49	4309	01:12:34	4354	00:00:45	45	0.0000
nopath	2	4	12	14	708	01:11:28	4288	01:12:46	4366	00:01:18	78	0.0000
nopath	3	6	3	1	667	01:11:13	4273	01:12:46	4366	00:01:33	93	0.0000
nopath	3	6	10	1	667	01:11:16	4276	01:12:47	4367	00:01:31	91	0.0000
nopath	1	3	3	1	763	01:11:36	4296	01:12:47	4367	00:01:11	71	0.0000
nopath	4	3	3	1	375	01:12:10	4330	01:12:50	4370	00:00:40	40	0.0000
nopath	3	5	5	1	621	01:11:27	4287	01:12:51	4371	00:01:24	84	0.0000
nopath	3	6	10	1	667	01:11:32	4292	01:12:53	4373	00:01:21	81	0.0000
nopath	2	7	3	1	458	01:12:00	4320	01:12:54	4374	00:00:54	54	0.0000
nopath	3	1	9	1	763	01:11:09	4269	01:12:55	4375	00:01:46	106	0.0000
nopath	3	6	5	1	667	01:11:40	4300	01:12:55	4375	00:01:15	75	0.0000
nopath	2	3	5	1	679	01:11:39	4299	01:12:55	4375	00:01:16	76	0.0000
nopath	4	1	13	15	792	01:11:19	4279	01:13:00	4380	00:01:41	101	0.0000	00:01:36
nopath	5	1	3	1	785	01:11:16	4276	01:13:01	4381	00:01:45	105	0.0000
nopath	5	1	10	1	785	01:11:35	4295	01:13:03	4383	00:01:28	88	0.0000
nopath	2	3	3	1	679	01:11:54	4314	01:13:14	4394	00:01:20	80	0.0000
nopath	3	2	5	1	679	01:11:49	4309	01:13:15	4395	00:01:26	86	0.0000
nopath	2	3	5	1	679	01:12:16	4336	01:13:17	4397	00:01:01	61	0.0000
nopath	2	4	13	15	708	01:11:43	4303	01:13:18	4398	00:01:35	95	0.0000
nopath	1	4	13	15	792	01:11:46	4306	01:13:21	4401	00:01:35	95	0.0000
nopath	2	1	3	1	504	01:12:55	4375	01:13:36	4416	00:00:41	41	0.0000
nopath	3	6	3	1	667	01:12:14	4334	01:13:36	4416	00:01:22	82	0.0000
nopath	6	2	12	14	748	01:12:23	4343	01:13:36	4416	00:01:13	73	0.0000
nopath	3	6	6	1	667	01:12:15	4335	01:13:38	4418	00:01:23	83	0.0000
nopath	3	4	3	1	375	01:12:22	4342	01:13:39	4419	00:01:17	77	0.0000
nopath	4	5	5	1	650	01:12:46	4366	01:13:42	4422	00:00:56	56	0.0000
nopath	2	3	13	15	679	01:12:21	4341	01:13:55	4435	00:01:34	94	0.0000
nopath	3	6	2	1	667	01:12:17	4337	01:13:56	4436	00:01:39	99	0.0000
nopath	2	4	12	14	708	01:12:39	4359	01:13:57	4437	00:01:18	78	0.0000
nopath	2	4	3	1	708	01:12:49	4369	01:13:59	4439	00:01:10	70	0.0000
nopath	1	3	3	1	763	01:12:38	4358	01:14:00	4440	00:01:22	82	0.0000	00:01:16
nopath	1	5	6	1	785	01:11:57	4317	01:14:03	4443	00:02:06	126	0.0000
nopath	3	2	3	1	679	01:12:35	4355	01:14:04	4444	00:01:29	89	0.0000
nopath	3	6	5	1	667	01:12:43	4363	01:14:16	4456	00:01:33	93	0.0000
nopath	3	6	3	1	667	01:12:48	4368	01:14:18	4458	00:01:30	90	0.0000
nopath	3	5	3	1	621	01:12:49	4369	01:14:19	4459	00:01:30	90	0.0000
nopath	2	3	9	1	679	01:13:18	4398	01:14:22	4462	00:01:04	64	0.0000
nopath	2	3	3	1	679	01:13:30	4410	01:14:26	4466	00:00:56	56	0.0000
nopath	2	4	12	14	708	01:13:20	4400	01:14:27	4467	00:01:07	67	0.0000
nopath	1	3	3	1	763	01:13:23	4403	01:14:36	4476	00:01:13	73	0.0000
nopath	1	3	10	1	763	01:13:27	4407	01:14:39	4479	00:01:12	72	0.0000
nopath	1	4	3	1	792	01:13:43	4423	01:14:44	4484	00:01:01	61	0.0000
nopath	4	2	2	1	708	01:13:49	4429	01:14:46	4486	00:00:57	57	0.0000
nopath	4	2	3	1	708	01:13:50	4430	01:14:49	4489	00:00:59	59	0.0000
nopath	3	6	12	14	667	01:13:07	4387	01:14:57	4497	00:01:50	110	0.0000
nopath	2	3	5	1	679	01:13:45	4425	01:15:02	4502	00:01:17	77	0.0000	00:01:19
nopath	2	4	3	1	708	01:13:47	4427	01:15:06	4506	00:01:19	79	0.0000
nopath	5	1	6	1	785	01:13:10	4390	01:15:06	4506	00:01:56	116	0.0000
nopath	1	2	12	14	504	01:13:50	4430	01:15:06	4506	00:01:16	76	0.0000
nopath	2	4	3	1	708	01:14:06	4446	01:15:10	4510	00:01:04	64	0.0000
nopath	1	7	13	15	542	01:13:56	4436	01:15:14	4514	00:01:18	78	0.0000
nopath	3	6	5	1	667	01:13:38	4418	01:15:16	4516	00:01:38	98	0.0000
nopath	1	3	12	14	763	01:13:47	4427	01:15:17	4517	00:01:30	90	0.0000
nopath	3	6	13	15	667	01:14:17	4457	01:15:19	4519	00:01:02	62	0.0000
nopath	4	2	12	14	708	01:14:25	4465	01:15:28	4528	00:01:03	63	0.0000
nopath	6	2	3	1	748	01:14:12	4452	01:15:35	4535	00:01:23	83	0.0000
nopath	6	1	12	14	832	01:14:28	4468	01:15:43	4543	00:01:15	75	0.0000
nopath	2	5	12	14	701	01:13:59	4439	01:15:45	4545	00:01:46	106	0.0000
nopath	1	5	12	14	785	01:14:17	4457	01:15:49	4549	00:01:32	92	0.0000
nopath	1	7	3	1	542	01:14:48	4488	01:15:50	4550	00:01:02	62	0.0000
nopath	5	2	10	1	701	01:14:55	4495	01:15:51	4551	00:00:56	56	0.0000
nopath	1	3	3	1	763	01:14:11	4451	01:15:52	4552	00:01:41	101	0.0000
nopath	1	3	6	1	763	01:14:18	4458	01:15:55	4555	00:01:37	97	0.0000
nopath	3	6	5	1	667	01:14:42	4482	01:15:56	4556	00:01:14	74	0.0000
nopath	3	5	3	1	621	01:14:58	4498	01:15:57	4557	00:00:59	59	0.0000
nopath	2	4	3	1	708	01:14:10	4450	01:15:58	4558	00:01:48	108	0.0000
nopath	5	1	3	1	785	01:14:56	4496	01:15:59	4559	00:01:03	63	0.0000
nopath	2	4	9	1	708	01:14:20	4460	01:16:00	4560	00:01:40	100	0.0000	00:01:22
nopath	1	3	5	1	763	01:14:44	4484	01:16:01	4561	00:01:17	77	0.0000
nopath	3	6	13	15	667	01:14:59	4499	01:16:02	4562	00:01:03	63	0.0000
nopath	1	3	3	1	763	01:14:45	4485	01:16:03	4563	00:01:18	78	0.0000
nopath	1	3	3	1	763	01:14:47	4487	01:16:22	4582	00:01:35	95	0.0000
nopath	1	3	13	15	763	01:15:14	4514	01:16:26	4586	00:01:12	72	0.0000
nopath	2	7	12	14	458	01:15:35	4535	01:16:27	4587	00:00:52	52	0.0000
nopath	2	7	12	14	458	01:15:40	4540	01:16:32	4592	00:00:52	52	0.0000
nopath	6	2	12	14	748	01:14:51	4491	01:16:36	4596	00:01:45	105	0.0000
nopath	2	3	3	1	679	01:14:56	4496	01:16:37	4597	00:01:41	101	0.0000
nopath	1	7	5	1	542	01:15:54	4554	01:16:45	4605	00:00:51	51	0.0000
nopath	5	3	12	14	621	01:15:21	4521	01:16:54	4614	00:01:33	93	0.0000
nopath	2	3	3	1	679	01:15:45	4545	01:17:02	4622	00:01:17	77	0.0000	00:01:29
nopath	3	6	5	1	667	01:16:05	4565	01:17:15	4635	00:01:10	70	0.0000
nopath	3	6	12	14	667	01:16:21	4581	01:17:17	4637	00:00:56	56	0.0000
nopath	2	3	12	14	679	01:16:35	4595	01:17:29	4649	00:00:54	54	0.0000
nopath	5	1	9	1	785	01:16:04	4564	01:17:31	4651	00:01:27	87	0.0000
nopath	3	6	5	1	667	01:16:41	4601	01:17:35	4655	00:00:54	54	0.0000
nopath	3	6	13	15	667	01:16:46	4606	01:17:39	4659	00:00:53	53	0.0000
nopath	4	2	13	15	708	01:16:45	4605	01:17:50	4670	00:01:05	65	0.0000
nopath	2	4	12	14	708	01:16:58	4618	01:17:57	4677	00:00:59	59	0.0000
nopath	2	4	3	1	708	01:16:59	4619	01:17:59	4679	00:01:00	60	0.0000
nopath	5	1	7	1	785	01:16:24	4584	01:18:01	4681	00:01:37	97	0.0000	00:01:30
nopath	2	4	5	1	708	01:17:06	4626	01:18:02	4682	00:00:56	56	0.0000
nopath	3	6	9	1	667	01:17:02	4622	01:18:06	4686	00:01:04	64	0.0000
nopath	2	5	5	1	701	01:16:16	4576	01:18:13	4693	00:01:57	117	0.0000
nopath	6	4	3	1	696	01:17:34	4654	01:18:32	4712	00:00:58	58	0.0000
nopath	2	1	12	14	504	01:17:42	4662	01:18:34	4714	00:00:52	52	0.0000
nopath	3	6	9	1	667	01:17:31	4651	01:18:39	4719	00:01:08	68	0.0000
nopath	3	6	6	1	667	01:17:42	4662	01:18:40	4720	00:00:58	58	0.0000
nopath	3	2	12	14	679	01:17:30	4650	01:18:40	4720	00:01:10	70	0.0000
nopath	2	3	3	1	679	01:17:40	4660	01:18:42	4722	00:01:02	62	0.0000
nopath	3	6	12	14	667	01:17:46	4666	01:18:43	4723	00:00:57	57	0.0000
nopath	3	6	3	1	667	01:17:55	4675	01:18:46	4726	00:00:51	51	0.0000
nopath	6	1	3	1	832	01:17:18	4638	01:18:51	4731	00:01:33	93	0.0000
nopath	2	6	3	1	748	01:17:25	4645	01:18:56	4736	00:01:31	91	0.0000
nopath	2	6	9	1	748	01:17:50	4670	01:18:58	4738	00:01:08	68	0.0000
nopath	5	4	3	1	650	01:17:38	4658	01:18:58	4738	00:01:20	80	0.0000
nopath	6	2	3	1	748	01:18:03	4683	01:19:00	4740	00:00:57	57	0.0000	00:01:20
nopath	6	2	5	1	748	01:18:16	4696	01:19:14	4754	00:00:58	58	0.0000
nopath	5	6	5	1	380	01:18:39	4719	01:19:16	4756	00:00:37	37	0.0000
nopath	3	2	3	1	679	01:18:07	4687	01:19:25	4765	00:01:18	78	0.0000
nopath	5	3	9	1	621	01:18:29	4709	01:19:28	4768	00:00:59	59	0.0000
nopath	5	4	7	1	650	01:18:04	4684	01:19:31	4771	00:01:27	87	0.0000
nopath	3	6	3	1	667	01:18:34	4714	01:19:38	4778	00:01:04	64	0.0000
nopath	5	4	3	1	650	01:18:47	4727	01:19:41	4781	00:00:54	54	0.0000
nopath	1	3	3	1	763	01:18:30	4710	01:19:42	4782	00:01:12	72	0.0000
nopath	3	2	13	15	679	01:18:33	4713	01:19:43	4783	00:01:10	70	0.0000
nopath	4	1	13	15	792	01:18:31	4711	01:19:43	4783	00:01:12	72	0.0000
nopath	2	3	9	1	679	01:18:54	4734	01:19:47	4787	00:00:53	53	0.0000
nopath	6	1	10	1	832	01:18:55	4735	01:20:00	4800	00:01:05	65	0.0000	00:01:21
nopath	1	2	6	1	504	01:19:13	4753	01:20:03	4803	00:00:50	50	0.0000
nopath	1	3	3	1	763	01:19:01	4741	01:20:24	4824	00:01:23	83	0.0000
nopath	2	4	3	1	708	01:19:08	4748	01:20:25	4825	00:01:17	77	0.0000
nopath	2	7	12	14	458	01:19:36	4776	01:20:25	4825	00:00:49	49	0.0000
nopath	3	6	3	1	667	01:19:26	4766	01:20:26	4826	00:01:00	60	0.0000
nopath	6	2	3	1	748	01:19:31	4771	01:20:35	4835	00:01:04	64	0.0000
nopath	5	6	9	1	380	01:18:56	4736	01:20:37	4837	00:01:41	101	0.0000
nopath	5	6	9	1	380	01:20:03	4803	01:20:40	4840	00:00:37	37	0.0000
nopath	1	7	3	1	542	01:19:53	4793	01:20:44	4844	00:00:51	51	0.0000
nopath	6	2	3	1	748	01:19:55	4795	01:20:52	4852	00:00:57	57	0.0000
nopath	2	3	10	1	679	01:19:39	4779	01:21:02	4862	00:01:23	83	0.0000	00:01:03
nopath	3	6	6	1	667	01:20:07	4807	01:21:06	4866	00:00:59	59	0.0000
nopath	2	7	13	15	458	01:20:26	4826	01:21:16	4876	00:00:50	50	0.0000
nopath	3	1	7	1	763	01:19:30	4770	01:21:17	4877	00:01:47	107	0.0000
nopath	6	2	3	1	748	01:20:05	4805	01:21:25	4885	00:01:20	80	0.0000
nopath	6	1	5	1	832	01:20:15	4815	01:21:33	4893	00:01:18	78	0.0000
nopath	3	6	9	1	667	01:20:30	4830	01:21:35	4895	00:01:05	65	0.0000
nopath	2	4	5	1	708	01:20:43	4843	01:21:35	4895	00:00:52	52	0.0000
nopath	6	1	5	1	832	01:20:25	4825	01:21:36	4896	00:01:11	71	0.0000
nopath	1	3	12	14	763	01:20:48	4848	01:21:53	4913	00:01:05	65	0.0000
nopath	1	4	10	1	792	01:20:56	4856	01:21:57	4917	00:01:01	61	0.0000
nopath	4	7	3	1	331	01:21:28	4888	01:21:59	4919	00:00:31	31	0.0000
nopath	3	6	3	1	667	01:21:04	4864	01:22:05	4925	00:01:01	61	0.0000	00:01:20
nopath	3	7	3	1	302	01:21:22	4882	01:22:17	4937	00:00:55	55	0.0000
nopath	1	2	12	14	504	01:21:24	4884	01:22:22	4942	00:00:58	58	0.0000
nopath	3	7	13	15	302	01:21:59	4919	01:22:40	4960	00:00:41	41	0.0000
nopath	3	2	10	1	679	01:21:24	4884	01:22:44	4964	00:01:20	80	0.0000
nopath	1	3	3	1	763	01:21:07	4867	01:22:52	4972	00:01:45	105	0.0000
nopath	4	7	5	1	331	01:22:04	4924	01:22:55	4975	00:00:51	51	0.0000
nopath	6	2	3	1	748	01:21:43	4903	01:22:55	4975	00:01:12	72	0.0000
nopath	2	3	3	1	679	01:21:19	4879	01:22:55	4975	00:01:36	96	0.0000
nopath	6	3	12	14	667	01:22:05	4925	01:23:04	4984	00:00:59	59	0.0000	00:00:59
nopath	2	3	12	14	679	01:22:00	4920	01:23:13	4993	00:01:13	73	0.0000
nopath	3	6	12	14	667	01:22:01	4921	01:23:17	4997	00:01:16	76	0.0000
nopath	1	3	12	14	763	01:21:58	4918	01:23:18	4998	00:01:20	80	0.0000
nopath	3	6	7	1	667	01:22:16	4936	01:23:19	4999	00:01:03	63	0.0000
nopath	3	2	13	15	679	01:21:49	4909	01:23:19	4999	00:01:30	90	0.0000
nopath	1	3	10	1	763	01:21:59	4919	01:23:20	5000	00:01:21	81	0.0000
nopath	1	3	10	1	763	01:22:02	4922	01:23:22	5002	00:01:20	80	0.0000
nopath	6	2	9	1	748	01:22:10	4930	01:23:25	5005	00:01:15	75	0.0000
nopath	3	6	10	1	667	01:22:26	4946	01:23:28	5008	00:01:02	62	0.0000
nopath	5	3	13	15	621	01:22:15	4935	01:23:36	5016	00:01:21	81	0.0000
nopath	1	4	9	1	792	01:22:40	4960	01:23:55	5035	00:01:15	75	0.0000
nopath	5	6	3	1	380	01:23:28	5008	01:24:00	5040	00:00:32	32	0.0000	00:00:50
nopath	6	1	3	1	832	01:22:37	4957	01:24:01	5041	00:01:24	84	0.0000
nopath	3	6	10	1	667	01:22:47	4967	01:24:06	5046	00:01:19	79	0.0000
nopath	5	3	12	14	621	01:22:39	4959	01:24:06	5046	00:01:27	87	0.0000
nopath	3	6	3	1	667	01:22:57	4977	01:24:08	5048	00:01:11	71	0.0000
nopath	6	7	12	14	624	01:22:57	4977	01:24:08	5048	00:01:11	71	0.0000
nopath	2	3	10	1	679	01:22:55	4975	01:24:12	5052	00:01:17	77	0.0000
nopath	3	2	12	14	679	01:22:58	4978	01:24:16	5056	00:01:18	78	0.0000
nopath	3	1	9	1	763	01:23:16	4996	01:24:29	5069	00:01:13	73	0.0000
nopath	5	6	9	1	380	01:23:51	5031	01:24:32	5072	00:00:41	41	0.0000
nopath	6	7	12	14	624	01:23:34	5014	01:24:35	5075	00:01:01	61	0.0000
nopath	6	3	3	1	667	01:23:47	5027	01:24:38	5078	00:00:51	51	0.0000
nopath	2	1	12	14	504	01:23:56	5036	01:24:40	5080	00:00:44	44	0.0000
nopath	1	3	12	14	763	01:23:08	4988	01:24:43	5083	00:01:35	95	0.0000
nopath	3	5	5	1	621	01:23:19	4999	01:24:45	5085	00:01:26	86	0.0000
nopath	5	1	13	15	785	01:23:07	4987	01:24:45	5085	00:01:38	98	0.0000
nopath	2	4	9	1	708	01:23:47	5027	01:24:46	5086	00:00:59	59	0.0000
nopath	3	5	3	1	621	01:23:31	5011	01:24:47	5087	00:01:16	76	0.0000
nopath	3	6	13	15	667	01:23:57	5037	01:24:51	5091	00:00:54	54	0.0000
nopath	2	1	3	1	504	01:23:58	5038	01:24:57	5097	00:00:59	59	0.0000
nopath	5	1	9	1	785	01:23:49	5029	01:25:00	5100	00:01:11	71	0.0000	00:01:24
nopath	5	3	5	1	621	01:23:39	5019	01:25:03	5103	00:01:24	84	0.0000
nopath	5	1	12	14	785	01:24:02	5042	01:25:06	5106	00:01:04	64	0.0000
nopath	2	5	10	1	701	01:23:48	5028	01:25:23	5123	00:01:35	95	0.0000
nopath	1	3	12	14	763	01:23:46	5026	01:25:23	5123	00:01:37	97	0.0000
nopath	1	3	12	14	763	01:24:04	5044	01:25:25	5125	00:01:21	81	0.0000
nopath	2	3	5	1	679	01:24:36	5076	01:25:36	5136	00:01:00	60	0.0000
nopath	3	6	5	1	667	01:24:24	5064	01:25:36	5136	00:01:12	72	0.0000
nopath	3	6	5	1	667	01:24:27	5067	01:25:38	5138	00:01:11	71	0.0000
nopath	2	3	3	1	679	01:24:46	5086	01:25:39	5139	00:00:53	53	0.0000
nopath	3	6	5	1	667	01:24:28	5068	01:25:40	5140	00:01:12	72	0.0000
nopath	3	6	3	1	667	01:24:33	5073	01:25:42	5142	00:01:09	69	0.0000
nopath	3	6	3	1	667	01:24:44	5084	01:25:45	5145	00:01:01	61	0.0000
nopath	6	1	13	15	832	01:24:13	5053	01:25:45	5145	00:01:32	92	0.0000
nopath	1	2	5	1	504	01:24:31	5071	01:25:45	5145	00:01:14	74	0.0000
nopath	6	1	12	14	832	01:24:39	5079	01:25:46	5146	00:01:07	67	0.0000
nopath	3	6	13	15	667	01:24:49	5089	01:25:47	5147	00:00:58	58	0.0000
nopath	6	4	2	1	696	01:25:01	5101	01:25:59	5159	00:00:58	58	0.0000
nopath	2	4	9	1	708	01:25:00	5100	01:26:16	5176	00:01:16	76	0.0000	00:01:02
nopath	2	3	9	1	679	01:25:12	5112	01:26:18	5178	00:01:06	66	0.0000
nopath	2	3	3	1	679	01:25:22	5122	01:26:20	5180	00:00:58	58	0.0000
nopath	6	1	3	1	832	01:25:06	5106	01:26:21	5181	00:01:15	75	0.0000
nopath	3	6	10	1	667	01:25:34	5134	01:26:25	5185	00:00:51	51	0.0000
nopath	1	2	13	15	504	01:25:27	5127	01:26:26	5186	00:00:59	59	0.0000
nopath	3	6	3	1	667	01:25:36	5136	01:26:28	5188	00:00:52	52	0.0000
nopath	5	7	12	14	577	01:25:30	5130	01:26:38	5198	00:01:08	68	0.0000
nopath	3	7	3	1	302	01:26:02	5162	01:26:44	5204	00:00:42	42	0.0000
nopath	3	1	6	1	763	01:25:16	5116	01:26:44	5204	00:01:28	88	0.0000
nopath	6	3	5	1	667	01:25:53	5153	01:26:44	5204	00:00:51	51	0.0000
nopath	1	3	2	1	763	01:25:21	5121	01:27:02	5222	00:01:41	101	0.0000	00:01:24
nopath	3	6	5	1	667	01:26:07	5167	01:27:03	5223	00:00:56	56	0.0000
nopath	3	2	3	1	679	01:25:59	5159	01:27:03	5223	00:01:04	64	0.0000
nopath	1	3	8	1	763	01:25:58	5158	01:27:07	5227	00:01:09	69	0.0000
nopath	1	2	12	14	504	01:26:38	5198	01:27:24	5244	00:00:46	46	0.0000
nopath	5	3	3	1	621	01:26:36	5196	01:27:35	5255	00:00:59	59	0.0000
nopath	3	6	12	14	667	01:26:25	5185	01:27:37	5257	00:01:12	72	0.0000
nopath	3	6	12	14	667	01:26:41	5201	01:27:47	5267	00:01:06	66	0.0000
nopath	3	6	12	14	667	01:26:42	5202	01:27:52	5272	00:01:10	70	0.0000
nopath	2	3	3	1	679	01:26:27	5187	01:27:54	5274	00:01:27	87	0.0000
nopath	2	4	12	14	708	01:26:15	5175	01:27:56	5276	00:01:41	101	0.0000
nopath	2	3	9	1	679	01:26:39	5199	01:27:58	5278	00:01:19	79	0.0000
nopath	6	2	3	1	748	01:26:53	5213	01:27:59	5279	00:01:06	66	0.0000
nopath	2	3	3	1	679	01:26:53	5213	01:28:00	5280	00:01:07	67	0.0000	00:01:11
nopath	5	1	5	1	785	01:26:23	5183	01:28:01	5281	00:01:38	98	0.0000
nopath	2	3	3	1	679	01:26:58	5218	01:28:03	5283	00:01:05	65	0.0000
nopath	2	3	9	1	679	01:26:59	5219	01:28:22	5302	00:01:23	83	0.0000
nopath	1	3	8	1	763	01:26:49	5209	01:28:25	5305	00:01:36	96	0.0000
nopath	2	1	3	1	504	01:27:25	5245	01:28:27	5307	00:01:02	62	0.0000
nopath	3	1	12	14	763	01:27:11	5231	01:28:30	5310	00:01:19	79	0.0000
nopath	5	7	3	1	577	01:27:18	5238	01:28:37	5317	00:01:19	79	0.0000
nopath	5	1	12	14	785	01:26:59	5219	01:28:38	5318	00:01:39	99	0.0000
nopath	5	4	12	14	650	01:27:33	5253	01:28:39	5319	00:01:06	66	0.0000
nopath	2	3	12	14	679	01:27:23	5243	01:28:43	5323	00:01:20	80	0.0000
nopath	3	2	3	1	679	01:27:30	5250	01:28:45	5325	00:01:15	75	0.0000
nopath	1	3	5	1	763	01:27:30	5250	01:28:47	5327	00:01:17	77	0.0000
nopath	1	3	3	1	763	01:27:34	5254	01:28:49	5329	00:01:15	75	0.0000
nopath	4	7	3	1	331	01:28:23	5303	01:28:54	5334	00:00:31	31	0.0000
nopath	3	6	3	1	667	01:27:55	5275	01:28:55	5335	00:01:00	60	0.0000
nopath	2	1	12	14	504	01:27:54	5274	01:28:58	5338	00:01:04	64	0.0000
nopath	6	3	6	1	667	01:27:59	5279	01:29:03	5343	00:01:04	64	0.0000	00:00:55
nopath	5	1	3	1	785	01:27:43	5263	01:29:11	5351	00:01:28	88	0.0000
nopath	2	3	3	1	679	01:28:07	5287	01:29:12	5352	00:01:05	65	0.0000
nopath	2	3	3	1	679	01:28:25	5305	01:29:18	5358	00:00:53	53	0.0000
nopath	1	3	5	1	763	01:27:59	5279	01:29:25	5365	00:01:26	86	0.0000
nopath	3	6	3	1	667	01:28:12	5292	01:29:26	5366	00:01:14	74	0.0000
nopath	3	6	9	1	667	01:28:18	5298	01:29:28	5368	00:01:10	70	0.0000
nopath	2	1	3	1	504	01:28:51	5331	01:29:36	5376	00:00:45	45	0.0000
nopath	6	2	5	1	748	01:28:02	5282	01:29:37	5377	00:01:35	95	0.0000
nopath	6	4	6	1	696	01:28:28	5308	01:29:39	5379	00:01:11	71	0.0000
nopath	5	1	5	1	785	01:27:47	5267	01:29:41	5381	00:01:54	114	0.0000
nopath	2	4	12	14	708	01:28:31	5311	01:29:46	5386	00:01:15	75	0.0000
nopath	2	4	12	14	708	01:28:46	5326	01:29:48	5388	00:01:02	62	0.0000
nopath	3	6	10	1	667	01:28:36	5316	01:29:56	5396	00:01:20	80	0.0000
nopath	5	3	3	1	621	01:29:01	5341	01:29:57	5397	00:00:56	56	0.0000
nopath	3	6	13	15	667	01:28:40	5320	01:30:03	5403	00:01:23	83	0.0000	00:01:07
nopath	5	3	3	1	621	01:29:14	5354	01:30:04	5404	00:00:50	50	0.0000
nopath	6	5	3	1	380	01:29:02	5342	01:30:05	5405	00:01:03	63	0.0000
nopath	4	1	2	1	792	01:28:34	5314	01:30:08	5408	00:01:34	94	0.0000
nopath	2	3	12	14	679	01:28:52	5332	01:30:13	5413	00:01:21	81	0.0000
nopath	5	2	9	1	701	01:28:01	5281	01:30:15	5415	00:02:14	134	0.0000
nopath	3	6	3	1	667	01:29:02	5342	01:30:16	5416	00:01:14	74	0.0000
nopath	2	4	3	1	708	01:29:09	5349	01:30:17	5417	00:01:08	68	0.0000
nopath	3	6	3	1	667	01:29:09	5349	01:30:18	5418	00:01:09	69	0.0000
nopath	6	2	5	1	748	01:28:59	5339	01:30:19	5419	00:01:20	80	0.0000
nopath	2	4	12	14	708	01:29:16	5356	01:30:20	5420	00:01:04	64	0.0000
nopath	3	6	13	15	667	01:29:13	5353	01:30:23	5423	00:01:10	70	0.0000
nopath	3	6	3	1	667	01:29:26	5366	01:30:25	5425	00:00:59	59	0.0000
nopath	3	6	12	14	667	01:29:34	5374	01:30:27	5427	00:00:53	53	0.0000
nopath	3	6	3	1	667	01:29:39	5379	01:30:29	5429	00:00:50	50	0.0000
nopath	6	5	3	1	380	01:29:49	5389	01:30:32	5432	00:00:43	43	0.0000
nopath	6	3	12	14	667	01:29:43	5383	01:30:35	5435	00:00:52	52	0.0000
nopath	4	1	5	1	792	01:29:33	5373	01:30:48	5448	00:01:15	75	0.0000
nopath	1	3	3	1	763	01:29:47	5387	01:30:52	5452	00:01:05	65	0.0000
nopath	4	1	5	1	792	01:29:37	5377	01:30:55	5455	00:01:18	78	0.0000
nopath	2	4	12	14	708	01:29:48	5388	01:30:58	5458	00:01:10	70	0.0000
nopath	6	2	12	14	748	01:29:55	5395	01:30:59	5459	00:01:04	64	0.0000
nopath	2	3	10	1	679	01:30:01	5401	01:30:59	5459	00:00:58	58	0.0000
nopath	3	6	12	14	667	01:30:08	5408	01:31:07	5467	00:00:59	59	0.0000	00:01:02
nopath	3	6	3	1	667	01:30:16	5416	01:31:09	5469	00:00:53	53	0.0000
nopath	6	3	3	1	667	01:30:02	5402	01:31:13	5473	00:01:11	71	0.0000
nopath	5	1	12	14	785	01:29:57	5397	01:31:16	5476	00:01:19	79	0.0000
nopath	5	3	9	1	621	01:30:27	5427	01:31:17	5477	00:00:50	50	0.0000
nopath	5	1	3	1	785	01:30:15	5415	01:31:19	5479	00:01:04	64	0.0000
nopath	1	2	12	14	504	01:30:28	5428	01:31:19	5479	00:00:51	51	0.0000
nopath	2	3	9	1	679	01:30:13	5413	01:31:22	5482	00:01:09	69	0.0000
nopath	1	3	10	1	763	01:30:06	5406	01:31:25	5485	00:01:19	79	0.0000
nopath	4	3	5	1	375	01:30:49	5449	01:31:27	5487	00:00:38	38	0.0000
nopath	3	6	8	1	667	01:30:32	5432	01:31:35	5495	00:01:03	63	0.0000
nopath	5	3	3	1	621	01:30:44	5444	01:31:46	5506	00:01:02	62	0.0000
nopath	2	7	3	1	458	01:31:03	5463	01:31:51	5511	00:00:48	48	0.0000
nopath	6	2	3	1	748	01:30:37	5437	01:31:55	5515	00:01:18	78	0.0000
nopath	2	6	12	14	748	01:28:08	5288	01:31:57	5517	00:03:49	229	0.0000
nopath	2	4	12	14	708	01:30:51	5451	01:31:57	5517	00:01:06	66	0.0000
nopath	2	3	10	1	679	01:30:59	5459	01:31:59	5519	00:01:00	60	0.0000
nopath	1	2	3	1	504	01:31:11	5471	01:32:02	5522	00:00:51	51	0.0000	00:00:59
nopath	5	1	3	1	785	01:30:41	5441	01:32:03	5523	00:01:22	82	0.0000
nopath	3	6	6	1	667	01:31:01	5461	01:32:06	5526	00:01:05	65	0.0000
nopath	1	7	5	1	542	01:31:22	5482	01:32:11	5531	00:00:49	49	0.0000
nopath	6	3	5	1	667	01:31:04	5464	01:32:13	5533	00:01:09	69	0.0000
nopath	3	6	9	1	667	01:31:29	5489	01:32:35	5555	00:01:06	66	0.0000
nopath	3	5	12	14	621	01:31:48	5508	01:32:40	5560	00:00:52	52	0.0000
nopath	2	1	10	1	504	01:31:56	5516	01:32:41	5561	00:00:45	45	0.0000
nopath	3	1	13	15	763	01:31:07	5467	01:32:44	5564	00:01:37	97	0.0000
nopath	2	4	10	1	708	01:31:04	5464	01:32:45	5565	00:01:41	101	0.0000
nopath	6	2	5	1	748	01:31:49	5509	01:32:46	5566	00:00:57	57	0.0000
nopath	2	3	3	1	679	01:31:50	5510	01:32:47	5567	00:00:57	57	0.0000
nopath	5	6	3	1	380	01:31:11	5471	01:32:47	5567	00:01:36	96	0.0000
nopath	3	2	5	1	679	01:32:00	5520	01:33:05	5585	00:01:05	65	0.0000	00:01:20
nopath	3	6	9	1	667	01:31:49	5509	01:33:06	5586	00:01:17	77	0.0000
nopath	3	2	3	1	679	01:32:01	5521	01:33:07	5587	00:01:06	66	0.0000
nopath	5	3	13	15	621	01:32:09	5529	01:33:08	5588	00:00:59	59	0.0000
nopath	4	2	3	1	708	01:32:10	5530	01:33:09	5589	00:00:59	59	0.0000
nopath	2	1	12	14	504	01:32:10	5530	01:33:18	5598	00:01:08	68	0.0000
nopath	5	4	3	1	650	01:32:20	5540	01:33:19	5599	00:00:59	59	0.0000
nopath	1	4	10	1	792	01:32:13	5533	01:33:25	5605	00:01:12	72	0.0000
nopath	2	1	12	14	504	01:32:19	5539	01:33:25	5605	00:01:06	66	0.0000
nopath	3	6	3	1	667	01:32:35	5555	01:33:27	5607	00:00:52	52	0.0000
nopath	2	1	6	1	504	01:32:45	5565	01:33:32	5612	00:00:47	47	0.0000
nopath	2	4	13	15	708	01:32:17	5537	01:33:33	5613	00:01:16	76	0.0000
nopath	6	1	3	1	832	01:32:05	5525	01:33:41	5621	00:01:36	96	0.0000
nopath	4	2	5	1	708	01:32:58	5578	01:33:50	5630	00:00:52	52	0.0000
nopath	1	3	10	1	763	01:32:25	5545	01:33:55	5635	00:01:30	90	0.0000
nopath	4	3	3	1	375	01:33:19	5599	01:33:59	5639	00:00:40	40	0.0000
nopath	4	1	12	14	792	01:33:03	5583	01:34:03	5643	00:01:00	60	0.0000	00:01:15
nopath	3	6	12	14	667	01:33:09	5589	01:34:06	5646	00:00:57	57	0.0000
nopath	6	1	3	1	832	01:32:07	5527	01:34:11	5651	00:02:04	124	0.0000
nopath	6	1	9	1	832	01:32:36	5556	01:34:13	5653	00:01:37	97	0.0000
nopath	5	3	10	1	621	01:32:34	5554	01:34:13	5653	00:01:39	99	0.0000
nopath	5	1	5	1	785	01:32:48	5568	01:34:14	5654	00:01:26	86	0.0000
nopath	5	3	3	1	621	01:33:08	5588	01:34:15	5655	00:01:07	67	0.0000
nopath	1	2	3	1	504	01:32:54	5574	01:34:17	5657	00:01:23	83	0.0000
nopath	5	1	5	1	785	01:33:00	5580	01:34:17	5657	00:01:17	77	0.0000
nopath	1	2	5	1	504	01:33:08	5588	01:34:21	5661	00:01:13	73	0.0000
nopath	2	3	10	1	679	01:33:06	5586	01:34:22	5662	00:01:16	76	0.0000
nopath	2	4	13	15	708	01:33:10	5590	01:34:29	5669	00:01:19	79	0.0000
nopath	4	7	12	14	331	01:34:04	5644	01:34:46	5686	00:00:42	42	0.0000
nopath	5	1	12	14	785	01:33:35	5615	01:34:46	5686	00:01:11	71	0.0000
nopath	5	1	12	14	785	01:33:44	5624	01:34:49	5689	00:01:05	65	0.0000
nopath	5	2	13	15	701	01:33:54	5634	01:34:52	5692	00:00:58	58	0.0000
nopath	2	6	5	1	748	01:31:11	5471	01:34:56	5696	00:03:45	225	0.0000
nopath	6	7	5	1	624	01:33:55	5635	01:35:01	5701	00:01:06	66	0.0000	00:01:08
nopath	6	1	9	1	832	01:33:39	5619	01:35:04	5704	00:01:25	85	0.0000
nopath	3	6	3	1	667	01:34:08	5648	01:35:06	5706	00:00:58	58	0.0000
nopath	3	2	10	1	679	01:34:11	5651	01:35:29	5729	00:01:18	78	0.0000
nopath	4	1	10	1	792	01:33:06	5586	01:35:34	5734	00:02:28	148	0.0000
nopath	3	6	12	14	667	01:34:16	5656	01:35:47	5747	00:01:31	91	0.0000
nopath	3	6	3	1	667	01:34:37	5677	01:35:49	5749	00:01:12	72	0.0000
nopath	3	6	3	1	667	01:34:42	5682	01:35:51	5751	00:01:09	69	0.0000
nopath	2	3	5	1	679	01:35:00	5700	01:35:52	5752	00:00:52	52	0.0000
nopath	3	6	3	1	667	01:34:47	5687	01:35:53	5753	00:01:06	66	0.0000
nopath	5	1	9	1	785	01:34:03	5643	01:35:56	5756	00:01:53	113	0.0000
nopath	3	6	13	15	667	01:34:57	5697	01:35:57	5757	00:01:00	60	0.0000
nopath	5	1	6	1	785	01:34:43	5683	01:35:58	5758	00:01:15	75	0.0000
nopath	3	6	2	1	667	01:34:59	5699	01:35:59	5759	00:01:00	60	0.0000
nopath	3	6	3	1	667	01:35:03	5703	01:36:00	5760	00:00:57	57	0.0000	00:01:04
nopath	5	3	5	1	621	01:34:46	5686	01:36:03	5763	00:01:17	77	0.0000
nopath	6	3	12	14	667	01:35:00	5700	01:36:06	5766	00:01:06	66	0.0000
nopath	6	2	2	1	748	01:35:25	5725	01:36:27	5787	00:01:02	62	0.0000
nopath	2	4	12	14	708	01:35:17	5717	01:36:27	5787	00:01:10	70	0.0000
nopath	6	1	9	1	832	01:35:06	5706	01:36:31	5791	00:01:25	85	0.0000
nopath	3	6	12	14	667	01:35:15	5715	01:36:37	5797	00:01:22	82	0.0000
nopath	3	6	3	1	667	01:35:25	5725	01:36:39	5799	00:01:14	74	0.0000
nopath	5	3	2	1	621	01:35:16	5716	01:36:43	5803	00:01:27	87	0.0000
nopath	1	3	10	1	763	01:35:42	5742	01:36:52	5812	00:01:10	70	0.0000
nopath	1	4	5	1	792	01:35:44	5744	01:36:56	5816	00:01:12	72	0.0000
nopath	5	1	13	15	785	01:35:44	5744	01:37:05	5825	00:01:21	81	0.0000	00:01:23
nopath	2	3	5	1	679	01:36:02	5762	01:37:05	5825	00:01:03	63	0.0000
nopath	1	2	13	15	504	01:36:02	5762	01:37:07	5827	00:01:05	65	0.0000
nopath	6	1	12	14	832	01:36:04	5764	01:37:07	5827	00:01:03	63	0.0000
nopath	2	3	3	1	679	01:36:06	5766	01:37:08	5828	00:01:02	62	0.0000
nopath	5	3	2	1	621	01:36:18	5778	01:37:23	5843	00:01:05	65	0.0000
nopath	1	4	10	1	792	01:36:30	5790	01:37:45	5865	00:01:15	75	0.0000
nopath	2	1	5	1	504	01:37:09	5829	01:37:54	5874	00:00:45	45	0.0000
nopath	2	4	3	1	708	01:36:29	5789	01:37:56	5876	00:01:27	87	0.0000
nopath	1	2	9	1	504	01:36:52	5812	01:38:01	5881	00:01:09	69	0.0000	00:01:12
nopath	6	1	12	14	832	01:36:35	5795	01:38:02	5882	00:01:27	87	0.0000
nopath	3	6	12	14	667	01:36:43	5803	01:38:07	5887	00:01:24	84	0.0000
nopath	3	7	3	1	302	01:37:13	5833	01:38:07	5887	00:00:54	54	0.0000
nopath	3	5	7	1	621	01:36:44	5804	01:38:08	5888	00:01:24	84	0.0000
nopath	3	6	5	1	667	01:36:45	5805	01:38:11	5891	00:01:26	86	0.0000
nopath	3	6	10	1	667	01:37:02	5822	01:38:13	5893	00:01:11	71	0.0000
nopath	1	3	9	1	763	01:36:55	5815	01:38:26	5906	00:01:31	91	0.0000
nopath	2	4	13	15	708	01:36:57	5817	01:38:28	5908	00:01:31	91	0.0000
nopath	1	3	12	14	763	01:37:25	5845	01:38:29	5909	00:01:04	64	0.0000
nopath	3	6	12	14	667	01:37:21	5841	01:38:31	5911	00:01:10	70	0.0000
nopath	2	4	3	1	708	01:37:25	5845	01:38:36	5916	00:01:11	71	0.0000
nopath	2	3	3	1	679	01:37:42	5862	01:38:39	5919	00:00:57	57	0.0000
nopath	5	1	10	1	785	01:37:11	5831	01:38:41	5921	00:01:30	90	0.0000
nopath	2	3	5	1	679	01:37:49	5869	01:38:43	5923	00:00:54	54	0.0000
nopath	4	2	9	1	708	01:38:19	5899	01:39:12	5952	00:00:53	53	0.0000	00:01:16
nopath	1	3	5	1	763	01:37:46	5866	01:39:22	5962	00:01:36	96	0.0000
nopath	1	3	5	1	763	01:37:49	5869	01:39:25	5965	00:01:36	96	0.0000
nopath	1	4	3	1	792	01:38:04	5884	01:39:29	5969	00:01:25	85	0.0000
nopath	2	4	10	1	708	01:38:10	5890	01:39:31	5971	00:01:21	81	0.0000
nopath	2	4	12	14	708	01:38:34	5914	01:39:33	5973	00:00:59	59	0.0000
nopath	2	3	10	1	679	01:38:37	5917	01:39:35	5975	00:00:58	58	0.0000
nopath	3	6	3	1	667	01:38:21	5901	01:39:36	5976	00:01:15	75	0.0000
nopath	3	6	13	15	667	01:38:22	5902	01:39:41	5981	00:01:19	79	0.0000
nopath	1	2	5	1	504	01:38:13	5893	01:39:41	5981	00:01:28	88	0.0000
nopath	3	6	3	1	667	01:38:44	5924	01:39:43	5983	00:00:59	59	0.0000
nopath	1	2	12	14	504	01:38:42	5922	01:39:46	5986	00:01:04	64	0.0000
nopath	5	4	5	1	650	01:38:37	5917	01:39:49	5989	00:01:12	72	0.0000
nopath	2	3	9	1	679	01:38:41	5921	01:40:02	6002	00:01:21	81	0.0000	00:01:05
nopath	3	1	9	1	763	01:38:29	5909	01:40:12	6012	00:01:43	103	0.0000
nopath	6	2	7	1	748	01:38:40	5920	01:40:15	6015	00:01:35	95	0.0000
nopath	1	2	3	1	504	01:39:22	5962	01:40:21	6021	00:00:59	59	0.0000
nopath	3	6	6	1	667	01:39:00	5940	01:40:26	6026	00:01:26	86	0.0000
nopath	2	3	12	14	679	01:39:28	5968	01:40:33	6033	00:01:05	65	0.0000
nopath	2	4	5	1	708	01:39:29	5969	01:40:36	6036	00:01:07	67	0.0000
nopath	3	5	9	1	621	01:39:33	5973	01:40:37	6037	00:01:04	64	0.0000
nopath	1	3	5	1	763	01:39:33	5973	01:40:43	6043	00:01:10	70	0.0000
nopath	3	6	13	15	667	01:39:53	5993	01:40:46	6046	00:00:53	53	0.0000
nopath	3	6	5	1	667	01:39:54	5994	01:40:50	6050	00:00:56	56	0.0000
nopath	5	2	3	1	701	01:39:17	5957	01:40:55	6055	00:01:38	98	0.0000
nopath	2	6	5	1	748	01:38:35	5915	01:40:56	6056	00:02:21	141	0.0000
nopath	2	4	3	1	708	01:40:01	6001	01:40:56	6056	00:00:55	55	0.0000
nopath	1	5	13	15	785	01:39:26	5966	01:40:59	6059	00:01:33	93	0.0000
nopath	6	2	9	1	748	01:39:32	5972	01:41:02	6062	00:01:30	90	0.0000	00:01:12
nopath	5	1	12	14	785	01:39:30	5970	01:41:04	6064	00:01:34	94	0.0000
nopath	1	2	3	1	504	01:39:51	5991	01:41:06	6066	00:01:15	75	0.0000
nopath	5	1	12	14	785	01:39:37	5977	01:41:06	6066	00:01:29	89	0.0000
nopath	5	6	12	14	380	01:40:18	6018	01:41:20	6080	00:01:02	62	0.0000
nopath	1	3	3	1	763	01:40:10	6010	01:41:24	6084	00:01:14	74	0.0000
nopath	3	2	5	1	679	01:40:25	6025	01:41:29	6089	00:01:04	64	0.0000
nopath	3	6	6	1	667	01:40:30	6030	01:41:36	6096	00:01:06	66	0.0000
nopath	3	6	12	14	667	01:40:31	6031	01:41:39	6099	00:01:08	68	0.0000
nopath	5	2	10	1	701	01:40:05	6005	01:41:40	6100	00:01:35	95	0.0000
nopath	5	2	13	15	701	01:40:42	6042	01:41:46	6106	00:01:04	64	0.0000
nopath	5	4	12	14	650	01:40:44	6044	01:41:49	6109	00:01:05	65	0.0000
nopath	2	4	12	14	708	01:40:35	6035	01:41:56	6116	00:01:21	81	0.0000
nopath	2	3	13	15	679	01:40:45	6045	01:41:57	6117	00:01:12	72	0.0000
nopath	2	4	5	1	708	01:40:48	6048	01:41:59	6119	00:01:11	71	0.0000
nopath	2	3	3	1	679	01:40:49	6049	01:42:01	6121	00:01:12	72	0.0000	00:01:09
nopath	2	3	3	1	679	01:40:52	6052	01:42:03	6123	00:01:11	71	0.0000
nopath	1	3	12	14	763	01:40:53	6053	01:42:05	6125	00:01:12	72	0.0000
nopath	3	6	3	1	667	01:40:57	6057	01:42:16	6136	00:01:19	79	0.0000
nopath	5	3	6	1	621	01:41:26	6086	01:42:16	6136	00:00:50	50	0.0000
nopath	3	6	12	14	667	01:41:01	6061	01:42:19	6139	00:01:18	78	0.0000
nopath	1	3	12	14	763	01:41:00	6060	01:42:24	6144	00:01:24	84	0.0000
nopath	1	4	5	1	792	01:40:56	6056	01:42:25	6145	00:01:29	89	0.0000
nopath	1	4	13	15	792	01:41:24	6084	01:42:29	6149	00:01:05	65	0.0000
nopath	1	3	3	1	763	01:41:36	6096	01:42:35	6155	00:00:59	59	0.0000
nopath	3	6	5	1	667	01:41:05	6065	01:42:35	6155	00:01:30	90	0.0000
nopath	4	3	5	1	375	01:41:53	6113	01:42:36	6156	00:00:43	43	0.0000
nopath	2	1	5	1	504	01:41:29	6089	01:42:37	6157	00:01:08	68	0.0000
nopath	3	6	10	1	667	01:41:12	6072	01:42:39	6159	00:01:27	87	0.0000
nopath	2	1	5	1	504	01:41:47	6107	01:42:43	6163	00:00:56	56	0.0000
nopath	2	1	3	1	504	01:41:53	6113	01:42:46	6166	00:00:53	53	0.0000
nopath	2	1	6	1	504	01:42:04	6124	01:42:48	6168	00:00:44	44	0.0000
nopath	2	4	8	1	708	01:41:35	6095	01:42:49	6169	00:01:14	74	0.0000
nopath	6	1	3	1	832	01:41:24	6084	01:42:51	6171	00:01:27	87	0.0000
nopath	6	1	3	1	832	01:41:41	6101	01:42:53	6173	00:01:12	72	0.0000
nopath	6	1	3	1	832	01:41:46	6106	01:42:55	6175	00:01:09	69	0.0000
nopath	2	4	13	15	708	01:41:52	6112	01:42:57	6177	00:01:05	65	0.0000
nopath	3	2	12	14	679	01:41:49	6109	01:43:06	6186	00:01:17	77	0.0000	00:01:11
nopath	4	2	2	1	708	01:41:56	6116	01:43:08	6188	00:01:12	72	0.0000
nopath	5	4	10	1	650	01:42:05	6125	01:43:26	6206	00:01:21	81	0.0000
nopath	1	3	9	1	763	01:41:45	6105	01:43:32	6212	00:01:47	107	0.0000
nopath	3	6	6	1	667	01:42:10	6130	01:43:35	6215	00:01:25	85	0.0000
nopath	1	3	3	1	763	01:42:01	6121	01:43:35	6215	00:01:34	94	0.0000
nopath	3	6	10	1	667	01:42:37	6157	01:43:36	6216	00:00:59	59	0.0000
nopath	3	6	6	1	667	01:42:52	6172	01:43:43	6223	00:00:51	51	0.0000
nopath	2	3	12	14	679	01:42:54	6174	01:43:48	6228	00:00:54	54	0.0000
nopath	3	6	7	1	667	01:43:00	6180	01:43:50	6230	00:00:50	50	0.0000
nopath	1	3	5	1	763	01:42:34	6154	01:44:06	6246	00:01:32	92	0.0000	00:01:21
nopath	1	3	6	1	763	01:42:57	6177	01:44:07	6247	00:01:10	70	0.0000
nopath	1	4	3	1	792	01:43:01	6181	01:44:10	6250	00:01:09	69	0.0000
nopath	4	1	13	15	792	01:42:52	6172	01:44:23	6263	00:01:31	91	0.0000
nopath	5	3	9	1	621	01:42:36	6156	01:44:24	6264	00:01:48	108	0.0000
nopath	6	1	3	1	832	01:43:22	6202	01:44:31	6271	00:01:09	69	0.0000
nopath	1	2	13	15	504	01:43:12	6192	01:44:34	6274	00:01:22	82	0.0000
nopath	2	4	9	1	708	01:43:22	6202	01:44:35	6275	00:01:13	73	0.0000
nopath	2	3	12	14	679	01:43:40	6220	01:44:36	6276	00:00:56	56	0.0000
nopath	1	2	12	14	504	01:43:36	6216	01:44:38	6278	00:01:02	62	0.0000
nopath	3	5	9	1	621	01:43:54	6234	01:44:45	6285	00:00:51	51	0.0000
nopath	6	7	3	1	624	01:43:38	6218	01:44:57	6297	00:01:19	79	0.0000
nopath	1	7	9	1	542	01:44:02	6242	01:45:00	6300	00:00:58	58	0.0000	00:01:07
nopath	2	3	5	1	679	01:44:15	6255	01:45:18	6318	00:01:03	63	0.0000
nopath	3	6	3	1	667	01:44:33	6273	01:45:22	6322	00:00:49	49	0.0000
nopath	2	4	3	1	708	01:44:34	6274	01:45:29	6329	00:00:55	55	0.0000
nopath	6	1	12	14	832	01:43:50	6230	01:45:32	6332	00:01:42	102	0.0000
nopath	4	3	9	1	375	01:44:53	6293	01:45:32	6332	00:00:39	39	0.0000
nopath	5	1	9	1	785	01:44:23	6263	01:45:34	6334	00:01:11	71	0.0000
nopath	5	6	7	1	380	01:45:09	6309	01:45:42	6342	00:00:33	33	0.0000
nopath	3	4	3	1	375	01:44:59	6299	01:45:46	6346	00:00:47	47	0.0000
nopath	2	3	12	14	679	01:44:46	6286	01:45:53	6353	00:01:07	67	0.0000
nopath	1	3	9	1	763	01:44:44	6284	01:45:55	6355	00:01:11	71	0.0000
nopath	2	1	3	1	504	01:45:14	6314	01:45:59	6359	00:00:45	45	0.0000
nopath	5	3	3	1	621	01:45:04	6304	01:46:03	6363	00:00:59	59	0.0000	00:01:11
nopath	2	1	12	14	504	01:45:39	6339	01:46:25	6385	00:00:46	46	0.0000
nopath	3	6	5	1	667	01:45:29	6329	01:46:26	6386	00:00:57	57	0.0000
nopath	1	2	3	1	504	01:45:31	6331	01:46:31	6391	00:01:00	60	0.0000
nopath	3	6	13	15	667	01:45:40	6340	01:46:32	6392	00:00:52	52	0.0000
nopath	3	6	3	1	667	01:45:41	6341	01:46:35	6395	00:00:54	54	0.0000
nopath	1	3	5	1	763	01:45:41	6341	01:46:49	6409	00:01:08	68	0.0000
nopath	3	6	7	1	667	01:46:09	6369	01:47:06	6426	00:00:57	57	0.0000	00:01:08
nopath	5	2	12	14	701	01:46:10	6370	01:47:10	6430	00:01:00	60	0.0000
nopath	2	4	13	15	708	01:46:12	6372	01:47:18	6438	00:01:06	66	0.0000
nopath	2	3	8	1	679	01:46:28	6388	01:47:21	6441	00:00:53	53	0.0000
nopath	1	2	9	1	504	01:46:38	6398	01:47:24	6444	00:00:46	46	0.0000
nopath	1	4	13	15	792	01:46:18	6378	01:47:30	6450	00:01:12	72	0.0000
nopath	1	3	13	15	763	01:46:32	6392	01:47:34	6454	00:01:02	62	0.0000
nopath	3	5	10	1	621	01:46:31	6391	01:47:45	6465	00:01:14	74	0.0000
nopath	3	6	3	1	667	01:46:34	6394	01:47:48	6468	00:01:14	74	0.0000
nopath	1	3	13	15	763	01:46:43	6403	01:47:55	6475	00:01:12	72	0.0000
nopath	2	3	3	1	679	01:46:57	6417	01:47:57	6477	00:01:00	60	0.0000
nopath	5	1	9	1	785	01:46:43	6403	01:48:01	6481	00:01:18	78	0.0000	00:01:24
nopath	5	1	9	1	785	01:46:54	6414	01:48:03	6483	00:01:09	69	0.0000
nopath	3	2	9	1	679	01:47:02	6422	01:48:15	6495	00:01:13	73	0.0000
nopath	3	2	12	14	679	01:47:06	6426	01:48:18	6498	00:01:12	72	0.0000
nopath	5	4	10	1	650	01:47:36	6456	01:48:29	6509	00:00:53	53	0.0000
nopath	2	3	13	15	679	01:47:14	6434	01:48:35	6515	00:01:21	81	0.0000
nopath	1	4	3	1	792	01:47:09	6429	01:48:36	6516	00:01:27	87	0.0000
nopath	3	6	12	14	667	01:47:23	6443	01:48:37	6517	00:01:14	74	0.0000
nopath	2	3	3	1	679	01:47:31	6451	01:48:38	6518	00:01:07	67	0.0000
nopath	3	6	2	1	667	01:47:30	6450	01:48:39	6519	00:01:09	69	0.0000
nopath	5	1	9	1	785	01:47:38	6458	01:48:40	6520	00:01:02	62	0.0000
nopath	2	3	3	1	679	01:47:39	6459	01:48:40	6520	00:01:01	61	0.0000
nopath	2	3	12	14	679	01:47:44	6464	01:48:42	6522	00:00:58	58	0.0000
nopath	5	3	5	1	621	01:47:51	6471	01:48:55	6535	00:01:04	64	0.0000
nopath	3	2	6	1	679	01:47:36	6456	01:48:55	6535	00:01:19	79	0.0000
nopath	1	6	5	1	832	01:47:04	6424	01:48:56	6536	00:01:52	112	0.0000
nopath	5	7	9	1	577	01:47:40	6460	01:48:57	6537	00:01:17	77	0.0000
nopath	3	7	6	1	302	01:48:09	6489	01:49:00	6540	00:00:51	51	0.0000	00:00:46
nopath	1	3	12	14	763	01:47:38	6458	01:49:03	6543	00:01:25	85	0.0000
nopath	1	3	5	1	763	01:47:52	6472	01:49:06	6546	00:01:14	74	0.0000
nopath	3	4	5	1	375	01:48:28	6508	01:49:16	6556	00:00:48	48	0.0000
nopath	3	6	12	14	667	01:48:04	6484	01:49:17	6557	00:01:13	73	0.0000
nopath	1	2	6	1	504	01:48:28	6508	01:49:26	6566	00:00:58	58	0.0000
nopath	2	3	9	1	679	01:48:19	6499	01:49:32	6572	00:01:13	73	0.0000
nopath	4	2	9	1	708	01:48:35	6515	01:49:35	6575	00:01:00	60	0.0000
nopath	3	6	3	1	667	01:48:37	6517	01:49:37	6577	00:01:00	60	0.0000
nopath	1	3	12	14	763	01:48:22	6502	01:49:37	6577	00:01:15	75	0.0000
nopath	3	6	3	1	667	01:48:43	6523	01:49:39	6579	00:00:56	56	0.0000
nopath	1	3	12	14	763	01:48:25	6505	01:49:40	6580	00:01:15	75	0.0000
nopath	3	6	10	1	667	01:48:45	6525	01:49:41	6581	00:00:56	56	0.0000
nopath	1	3	12	14	763	01:48:35	6515	01:49:46	6586	00:01:11	71	0.0000
nopath	2	3	3	1	679	01:48:48	6528	01:49:56	6596	00:01:08	68	0.0000
nopath	2	1	12	14	504	01:49:17	6557	01:50:03	6603	00:00:46	46	0.0000	00:00:53
nopath	4	6	9	1	696	01:49:14	6554	01:50:09	6609	00:00:55	55	0.0000
nopath	2	3	12	14	679	01:49:24	6564	01:50:18	6618	00:00:54	54	0.0000
nopath	1	3	5	1	763	01:48:42	6522	01:50:36	6636	00:01:54	114	0.0000
nopath	1	3	5	1	763	01:48:53	6533	01:50:38	6638	00:01:45	105	0.0000
nopath	1	3	5	1	763	01:49:16	6556	01:50:40	6640	00:01:24	84	0.0000
nopath	1	4	9	1	792	01:49:31	6571	01:50:43	6643	00:01:12	72	0.0000
nopath	5	3	10	1	621	01:49:55	6595	01:50:53	6653	00:00:58	58	0.0000
nopath	2	1	5	1	504	01:50:10	6610	01:50:55	6655	00:00:45	45	0.0000
nopath	1	3	13	15	763	01:49:34	6574	01:51:05	6665	00:01:31	91	0.0000	00:01:19
nopath	2	4	3	1	708	01:49:51	6591	01:51:06	6666	00:01:15	75	0.0000
nopath	2	3	9	1	679	01:50:16	6616	01:51:11	6671	00:00:55	55	0.0000
nopath	3	6	5	1	667	01:49:10	6550	01:51:15	6675	00:02:05	125	0.0000
nopath	3	5	3	1	621	01:50:06	6606	01:51:19	6679	00:01:13	73	0.0000
nopath	2	1	3	1	504	01:50:36	6636	01:51:21	6681	00:00:45	45	0.0000
nopath	6	5	3	1	380	01:50:46	6646	01:51:23	6683	00:00:37	37	0.0000
nopath	6	2	12	14	748	01:50:03	6603	01:51:26	6686	00:01:23	83	0.0000
nopath	1	2	10	1	504	01:50:27	6627	01:51:38	6698	00:01:11	71	0.0000
nopath	1	3	5	1	763	01:49:37	6577	01:51:42	6702	00:02:05	125	0.0000
nopath	2	3	3	1	679	01:50:40	6640	01:51:45	6705	00:01:05	65	0.0000
nopath	1	3	12	14	763	01:49:54	6594	01:51:49	6709	00:01:55	115	0.0000
nopath	1	4	3	1	792	01:49:57	6597	01:51:52	6712	00:01:55	115	0.0000
nopath	1	3	12	14	763	01:50:21	6621	01:51:54	6714	00:01:33	93	0.0000
nopath	3	6	12	14	667	01:50:21	6621	01:51:57	6717	00:01:36	96	0.0000
nopath	3	6	12	14	667	01:50:42	6642	01:51:59	6719	00:01:17	77	0.0000
nopath	2	1	12	14	504	01:50:58	6658	01:52:00	6720	00:01:02	62	0.0000	00:00:50
nopath	3	6	5	1	667	01:51:07	6667	01:52:01	6721	00:00:54	54	0.0000
nopath	5	3	3	1	621	01:50:58	6658	01:52:03	6723	00:01:05	65	0.0000
nopath	2	1	9	1	504	01:51:17	6677	01:52:06	6726	00:00:49	49	0.0000
nopath	3	7	12	14	302	01:51:15	6675	01:52:09	6729	00:00:54	54	0.0000
nopath	1	2	3	1	504	01:50:36	6636	01:52:11	6731	00:01:35	95	0.0000
nopath	1	2	3	1	504	01:50:37	6637	01:52:15	6735	00:01:38	98	0.0000
nopath	2	4	5	1	708	01:50:53	6653	01:52:15	6735	00:01:22	82	0.0000
nopath	2	3	3	1	679	01:51:00	6660	01:52:15	6735	00:01:15	75	0.0000
nopath	2	3	12	14	679	01:51:10	6670	01:52:18	6738	00:01:08	68	0.0000
nopath	2	4	3	1	708	01:51:21	6681	01:52:22	6742	00:01:01	61	0.0000
nopath	5	2	12	14	701	01:51:27	6687	01:52:47	6767	00:01:20	80	0.0000
nopath	6	1	9	1	832	01:51:02	6662	01:52:51	6771	00:01:49	109	0.0000
nopath	3	4	3	1	375	01:52:19	6739	01:52:51	6771	00:00:32	32	0.0000
nopath	1	2	3	1	504	01:52:02	6722	01:52:53	6773	00:00:51	51	0.0000
nopath	3	6	3	1	667	01:51:18	6678	01:52:55	6775	00:01:37	97	0.0000
nopath	1	4	3	1	792	01:50:40	6640	01:52:55	6775	00:02:15	135	0.0000
nopath	2	3	3	1	679	01:51:50	6710	01:52:55	6775	00:01:05	65	0.0000
nopath	3	6	9	1	667	01:51:57	6717	01:52:57	6777	00:01:00	60	0.0000
nopath	2	4	3	1	708	01:51:53	6713	01:52:58	6778	00:01:05	65	0.0000
nopath	3	5	12	14	621	01:52:05	6725	01:53:00	6780	00:00:55	55	0.0000	00:01:09
nopath	2	4	12	14	708	01:52:08	6728	01:53:01	6781	00:00:53	53	0.0000
nopath	3	7	7	1	302	01:52:32	6752	01:53:17	6797	00:00:45	45	0.0000
nopath	5	3	3	1	621	01:52:15	6735	01:53:24	6804	00:01:09	69	0.0000
nopath	5	4	13	15	650	01:52:31	6751	01:53:32	6812	00:01:01	61	0.0000
nopath	1	3	6	1	763	01:51:55	6715	01:53:32	6812	00:01:37	97	0.0000
nopath	3	5	5	1	621	01:52:09	6729	01:53:35	6815	00:01:26	86	0.0000
nopath	1	3	12	14	763	01:52:09	6729	01:53:35	6815	00:01:26	86	0.0000
nopath	2	3	10	1	679	01:52:35	6755	01:53:37	6817	00:01:02	62	0.0000
nopath	5	2	13	15	701	01:52:42	6762	01:53:42	6822	00:01:00	60	0.0000
nopath	5	1	2	1	785	01:52:45	6765	01:53:50	6830	00:01:05	65	0.0000
nopath	1	2	12	14	504	01:53:03	6783	01:53:51	6831	00:00:48	48	0.0000
nopath	1	3	5	1	763	01:52:38	6758	01:54:02	6842	00:01:24	84	0.0000	00:01:40
nopath	2	1	7	1	504	01:53:09	6789	01:54:07	6847	00:00:58	58	0.0000
nopath	3	6	5	1	667	01:53:25	6805	01:54:15	6855	00:00:50	50	0.0000
nopath	3	6	13	15	667	01:53:29	6809	01:54:20	6860	00:00:51	51	0.0000
nopath	2	4	4	1	708	01:53:10	6790	01:54:25	6865	00:01:15	75	0.0000
nopath	6	3	12	14	667	01:53:42	6822	01:54:33	6873	00:00:51	51	0.0000
nopath	2	5	8	1	701	01:51:45	6705	01:54:33	6873	00:02:48	168	0.0000
nopath	1	5	12	14	785	01:53:34	6814	01:54:38	6878	00:01:04	64	0.0000
nopath	2	1	9	1	504	01:53:59	6839	01:54:53	6893	00:00:54	54	0.0000
nopath	3	6	12	14	667	01:54:03	6843	01:54:55	6895	00:00:52	52	0.0000
nopath	3	1	2	1	763	01:53:34	6814	01:54:55	6895	00:01:21	81	0.0000
nopath	2	3	12	14	679	01:53:58	6838	01:55:00	6900	00:01:02	62	0.0000	00:01:03
nopath	3	2	13	15	679	01:54:04	6844	01:55:06	6906	00:01:02	62	0.0000
nopath	2	7	7	1	458	01:54:29	6869	01:55:18	6918	00:00:49	49	0.0000
nopath	2	1	3	1	504	01:54:34	6874	01:55:23	6923	00:00:49	49	0.0000
nopath	1	3	12	14	763	01:54:16	6856	01:55:23	6923	00:01:07	67	0.0000
nopath	6	5	3	1	380	01:54:42	6882	01:55:27	6927	00:00:45	45	0.0000
nopath	2	4	3	1	708	01:54:19	6859	01:55:27	6927	00:01:08	68	0.0000
nopath	2	3	5	1	679	01:54:25	6865	01:55:29	6929	00:01:04	64	0.0000
nopath	2	3	3	1	679	01:54:36	6876	01:55:35	6935	00:00:59	59	0.0000
nopath	5	1	10	1	785	01:53:20	6800	01:55:36	6936	00:02:16	136	0.0000
nopath	5	1	3	1	785	01:53:49	6829	01:55:38	6938	00:01:49	109	0.0000
nopath	3	6	9	1	667	01:54:48	6888	01:55:39	6939	00:00:51	51	0.0000
nopath	2	6	9	1	748	01:53:51	6831	01:55:46	6946	00:01:55	115	0.0000
nopath	5	4	10	1	650	01:54:29	6869	01:55:49	6949	00:01:20	80	0.0000
nopath	1	6	5	1	832	01:54:47	6887	01:55:50	6950	00:01:03	63	0.0000
nopath	1	3	3	1	763	01:54:55	6895	01:55:53	6953	00:00:58	58	0.0000
nopath	3	6	9	1	667	01:55:00	6900	01:56:05	6965	00:01:05	65	0.0000	00:01:08
nopath	2	1	3	1	504	01:55:20	6920	01:56:06	6966	00:00:46	46	0.0000
nopath	3	6	7	1	667	01:55:09	6909	01:56:07	6967	00:00:58	58	0.0000
nopath	5	1	5	1	785	01:54:46	6886	01:56:11	6971	00:01:25	85	0.0000
nopath	2	3	13	15	679	01:54:49	6889	01:56:11	6971	00:01:22	82	0.0000
nopath	2	3	12	14	679	01:55:01	6901	01:56:13	6973	00:01:12	72	0.0000
nopath	2	3	10	1	679	01:55:16	6916	01:56:15	6975	00:00:59	59	0.0000
nopath	3	4	12	14	375	01:55:48	6948	01:56:26	6986	00:00:38	38	0.0000
nopath	2	7	10	1	458	01:55:22	6922	01:56:35	6995	00:01:13	73	0.0000
nopath	5	3	3	1	621	01:55:39	6939	01:56:36	6996	00:00:57	57	0.0000
nopath	4	1	3	1	792	01:55:45	6945	01:56:44	7004	00:00:59	59	0.0000
nopath	3	6	6	1	667	01:55:50	6950	01:56:48	7008	00:00:58	58	0.0000
nopath	2	3	3	1	679	01:55:37	6937	01:56:50	7010	00:01:13	73	0.0000
nopath	6	1	13	15	832	01:55:27	6927	01:56:55	7015	00:01:28	88	0.0000
nopath	2	6	3	1	748	01:55:03	6903	01:56:56	7016	00:01:53	113	0.0000
nopath	1	2	5	1	504	01:55:37	6937	01:56:56	7016	00:01:19	79	0.0000
nopath	5	1	3	1	785	01:55:02	6902	01:56:57	7017	00:01:55	115	0.0000
nopath	3	2	9	1	679	01:55:58	6958	01:57:05	7025	00:01:07	67	0.0000	00:01:10
nopath	3	6	12	14	667	01:56:03	6963	01:57:07	7027	00:01:04	64	0.0000
nopath	1	4	3	1	792	01:55:42	6942	01:57:25	7045	00:01:43	103	0.0000
nopath	2	4	6	1	708	01:56:37	6997	01:57:28	7048	00:00:51	51	0.0000
nopath	3	6	13	15	667	01:56:36	6996	01:57:29	7049	00:00:53	53	0.0000
nopath	6	1	12	14	832	01:56:42	7002	01:57:45	7065	00:01:03	63	0.0000
nopath	3	6	3	1	667	01:56:40	7000	01:57:46	7066	00:01:06	66	0.0000
nopath	5	3	5	1	621	01:56:01	6961	01:57:54	7074	00:01:53	113	0.0000
nopath	2	3	3	1	679	01:56:43	7003	01:58:02	7082	00:01:19	79	0.0000	00:01:09
nopath	3	6	9	1	667	01:56:53	7013	01:58:05	7085	00:01:12	72	0.0000
nopath	2	3	9	1	679	01:56:46	7006	01:58:05	7085	00:01:19	79	0.0000
nopath	2	1	10	1	504	01:56:50	7010	01:58:07	7087	00:01:17	77	0.0000
nopath	6	3	12	14	667	01:57:00	7020	01:58:14	7094	00:01:14	74	0.0000
nopath	6	3	12	14	667	01:57:09	7029	01:58:16	7096	00:01:07	67	0.0000
nopath	3	6	12	14	667	01:57:25	7045	01:58:17	7097	00:00:52	52	0.0000
nopath	5	1	5	1	785	01:56:53	7013	01:58:21	7101	00:01:28	88	0.0000
nopath	6	4	5	1	696	01:57:35	7055	01:58:34	7114	00:00:59	59	0.0000
nopath	3	6	3	1	667	01:57:38	7058	01:58:35	7115	00:00:57	57	0.0000
nopath	6	7	10	1	624	01:57:39	7059	01:58:38	7118	00:00:59	59	0.0000
nopath	2	1	9	1	504	01:57:58	7078	01:58:47	7127	00:00:49	49	0.0000
nopath	6	2	3	1	748	01:57:54	7074	01:58:57	7137	00:01:03	63	0.0000
nopath	3	6	3	1	667	01:58:09	7089	01:58:58	7138	00:00:49	49	0.0000
nopath	6	2	12	14	748	01:57:55	7075	01:59:00	7140	00:01:05	65	0.0000	00:01:10
nopath	6	1	3	1	832	01:57:34	7054	01:59:01	7141	00:01:27	87	0.0000
nopath	3	6	12	14	667	01:58:13	7093	01:59:03	7143	00:00:50	50	0.0000
nopath	1	3	12	14	763	01:57:05	7025	01:59:03	7143	00:01:58	118	0.0000
nopath	1	7	3	1	542	01:58:11	7091	01:59:05	7145	00:00:54	54	0.0000
nopath	2	4	5	1	708	01:57:17	7037	01:59:06	7146	00:01:49	109	0.0000
nopath	2	4	3	1	708	01:58:19	7099	01:59:11	7151	00:00:52	52	0.0000
nopath	3	6	3	1	667	01:58:26	7106	01:59:18	7158	00:00:52	52	0.0000
nopath	1	3	12	14	763	01:58:17	7097	01:59:33	7173	00:01:16	76	0.0000
nopath	2	3	3	1	679	01:58:38	7118	01:59:38	7178	00:01:00	60	0.0000
nopath	2	1	13	15	504	01:58:50	7130	01:59:39	7179	00:00:49	49	0.0000
nopath	4	1	3	1	792	01:57:40	7060	01:59:41	7181	00:02:01	121	0.0000
nopath	2	4	9	1	708	01:58:40	7120	01:59:41	7181	00:01:01	61	0.0000
nopath	3	5	9	1	621	01:58:31	7111	01:59:45	7185	00:01:14	74	0.0000
nopath	3	6	5	1	667	01:58:35	7115	01:59:48	7188	00:01:13	73	0.0000
nopath	3	6	3	1	667	01:58:59	7139	01:59:50	7190	00:00:51	51	0.0000
nopath	5	1	10	1	785	01:57:54	7074	02:00:01	7201	00:02:07	127	0.0000	00:01:35
nopath	5	1	5	1	785	01:58:49	7129	02:00:03	7203	00:01:14	74	0.0000
nopath	1	3	5	1	763	01:59:23	7163	02:00:20	7220	00:00:57	57	0.0000
nopath	1	3	10	1	763	01:59:25	7165	02:00:23	7223	00:00:58	58	0.0000
nopath	4	3	3	1	375	01:59:45	7185	02:00:25	7225	00:00:40	40	0.0000
nopath	2	1	13	15	504	01:59:34	7174	02:00:32	7232	00:00:58	58	0.0000
nopath	6	3	13	15	667	01:59:21	7161	02:00:36	7236	00:01:15	75	0.0000
nopath	2	4	12	14	708	01:59:29	7169	02:00:46	7246	00:01:17	77	0.0000
nopath	2	3	12	14	679	01:59:53	7193	02:00:48	7248	00:00:55	55	0.0000
nopath	3	6	9	1	667	01:59:41	7181	02:00:56	7256	00:01:15	75	0.0000
nopath	2	1	9	1	504	02:00:01	7201	02:00:57	7257	00:00:56	56	0.0000
nopath	3	2	5	1	679	02:00:01	7201	02:01:00	7260	00:00:59	59	0.0000	00:00:59
nopath	6	2	5	1	748	01:59:48	7188	02:01:15	7275	00:01:27	87	0.0000
nopath	5	6	6	1	380	02:00:45	7245	02:01:27	7287	00:00:42	42	0.0000
nopath	3	2	12	14	679	02:00:40	7240	02:01:37	7297	00:00:57	57	0.0000
nopath	2	1	3	1	504	02:00:45	7245	02:01:45	7305	00:01:00	60	0.0000
nopath	2	3	13	15	679	02:00:44	7244	02:01:54	7314	00:01:10	70	0.0000
nopath	3	6	5	1	667	02:00:50	7250	02:01:55	7315	00:01:05	65	0.0000
nopath	2	3	3	1	679	02:00:47	7247	02:01:56	7316	00:01:09	69	0.0000
nopath	2	3	3	1	679	02:00:49	7249	02:01:58	7318	00:01:09	69	0.0000
nopath	3	6	9	1	667	02:00:54	7254	02:01:59	7319	00:01:05	65	0.0000
nopath	2	3	9	1	679	02:01:03	7263	02:02:01	7321	00:00:58	58	0.0000	00:01:05
nopath	3	6	5	1	667	02:01:04	7264	02:02:01	7321	00:00:57	57	0.0000
nopath	1	2	3	1	504	01:59:31	7171	02:02:01	7321	00:02:30	150	0.0000
nopath	6	1	3	1	832	02:00:08	7208	02:02:01	7321	00:01:53	113	0.0000
nopath	2	3	3	1	679	02:01:04	7264	02:02:04	7324	00:01:00	60	0.0000
nopath	1	2	9	1	504	01:59:32	7172	02:02:05	7325	00:02:33	153	0.0000
nopath	1	7	9	1	542	01:59:44	7184	02:02:14	7334	00:02:30	150	0.0000
nopath	2	3	3	1	679	02:01:14	7274	02:02:22	7342	00:01:08	68	0.0000
nopath	1	4	3	1	792	01:59:37	7177	02:02:27	7347	00:02:50	170	0.0000
nopath	1	3	5	1	763	02:00:31	7231	02:02:29	7349	00:01:58	118	0.0000
nopath	1	4	5	1	792	02:00:39	7239	02:02:33	7353	00:01:54	114	0.0000
nopath	1	3	12	14	763	02:00:55	7255	02:02:35	7355	00:01:40	100	0.0000
nopath	3	6	13	15	667	02:01:34	7294	02:02:39	7359	00:01:05	65	0.0000
nopath	5	2	3	1	701	02:01:48	7308	02:02:44	7364	00:00:56	56	0.0000
nopath	1	3	3	1	763	02:01:15	7275	02:02:52	7372	00:01:37	97	0.0000
nopath	2	6	9	1	748	02:00:42	7242	02:02:56	7376	00:02:14	134	0.0000
nopath	2	4	9	1	708	02:01:21	7281	02:02:56	7376	00:01:35	95	0.0000
nopath	2	3	7	1	679	02:01:48	7308	02:02:57	7377	00:01:09	69	0.0000
nopath	2	3	12	14	679	02:02:02	7322	02:03:00	7380	00:00:58	58	0.0000	00:01:03
nopath	3	2	12	14	679	02:01:49	7309	02:03:16	7396	00:01:27	87	0.0000
nopath	3	6	12	14	667	02:01:53	7313	02:03:17	7397	00:01:24	84	0.0000
nopath	4	1	3	1	792	02:01:46	7306	02:03:27	7407	00:01:41	101	0.0000
nopath	3	1	9	1	763	02:02:11	7331	02:03:31	7411	00:01:20	80	0.0000
nopath	3	6	12	14	667	02:02:42	7362	02:03:35	7415	00:00:53	53	0.0000
nopath	5	1	5	1	785	02:02:02	7322	02:03:41	7421	00:01:39	99	0.0000
nopath	1	3	10	1	763	02:01:49	7309	02:03:42	7422	00:01:53	113	0.0000
nopath	1	5	5	1	785	02:02:11	7331	02:03:43	7423	00:01:32	92	0.0000
nopath	1	3	3	1	763	02:01:50	7310	02:03:45	7425	00:01:55	115	0.0000
nopath	3	6	10	1	667	02:02:52	7372	02:03:56	7436	00:01:04	64	0.0000
nopath	3	6	3	1	667	02:02:56	7376	02:03:58	7438	00:01:02	62	0.0000
nopath	3	6	3	1	667	02:03:02	7382	02:04:00	7440	00:00:58	58	0.0000	00:01:01
nopath	3	2	2	1	679	02:02:47	7367	02:04:05	7445	00:01:18	78	0.0000
nopath	2	1	5	1	504	02:03:23	7403	02:04:17	7457	00:00:54	54	0.0000
nopath	4	2	5	1	708	02:03:24	7404	02:04:18	7458	00:00:54	54	0.0000
nopath	4	1	3	1	792	02:02:39	7359	02:04:20	7460	00:01:41	101	0.0000
nopath	1	4	9	1	792	02:03:01	7381	02:04:25	7465	00:01:24	84	0.0000
nopath	6	2	10	1	748	02:03:22	7402	02:04:25	7465	00:01:03	63	0.0000
nopath	2	4	10	1	708	02:03:27	7407	02:04:29	7469	00:01:02	62	0.0000
nopath	2	4	6	1	708	02:03:32	7412	02:04:32	7472	00:01:00	60	0.0000
nopath	5	2	3	1	701	02:02:38	7358	02:04:40	7480	00:02:02	122	0.0000
nopath	5	1	5	1	785	02:02:48	7368	02:04:48	7488	00:02:00	120	0.0000
nopath	5	1	9	1	785	02:03:27	7407	02:04:50	7490	00:01:23	83	0.0000
nopath	5	1	5	1	785	02:03:31	7411	02:04:51	7491	00:01:20	80	0.0000
nopath	1	3	12	14	763	02:03:59	7439	02:04:59	7499	00:01:00	60	0.0000
nopath	1	3	12	14	763	02:04:03	7443	02:05:02	7502	00:00:59	59	0.0000	00:01:24
nopath	3	6	5	1	667	02:03:54	7434	02:05:04	7504	00:01:10	70	0.0000
nopath	6	1	13	15	832	02:03:46	7426	02:05:08	7508	00:01:22	82	0.0000
nopath	3	6	12	14	667	02:03:59	7439	02:05:09	7509	00:01:10	70	0.0000
nopath	6	3	13	15	667	02:04:34	7474	02:05:26	7526	00:00:52	52	0.0000
nopath	1	3	3	1	763	02:04:09	7449	02:05:32	7532	00:01:23	83	0.0000
nopath	2	1	7	1	504	02:04:40	7480	02:05:36	7536	00:00:56	56	0.0000
nopath	2	1	12	14	504	02:04:50	7490	02:05:39	7539	00:00:49	49	0.0000
nopath	2	3	13	15	679	02:03:49	7429	02:05:41	7541	00:01:52	112	0.0000
nopath	2	4	9	1	708	02:04:03	7443	02:05:43	7543	00:01:40	100	0.0000
nopath	5	6	10	1	380	02:05:19	7519	02:05:51	7551	00:00:32	32	0.0000
nopath	5	3	6	1	621	02:04:57	7497	02:05:54	7554	00:00:57	57	0.0000
nopath	3	6	5	1	667	02:04:23	7463	02:05:56	7556	00:01:33	93	0.0000
nopath	3	4	12	14	375	02:05:02	7502	02:05:56	7556	00:00:54	54	0.0000
nopath	5	3	12	14	621	02:05:06	7506	02:05:57	7557	00:00:51	51	0.0000
nopath	3	5	2	1	621	02:04:29	7469	02:05:57	7557	00:01:28	88	0.0000
nopath	3	6	10	1	667	02:04:47	7487	02:06:00	7560	00:01:13	73	0.0000	00:01:16
nopath	4	1	3	1	792	02:04:51	7491	02:06:03	7563	00:01:12	72	0.0000
nopath	2	3	2	1	679	02:04:46	7486	02:06:12	7572	00:01:26	86	0.0000
nopath	1	3	9	1	763	02:04:41	7481	02:06:15	7575	00:01:34	94	0.0000
nopath	2	3	3	1	679	02:04:53	7493	02:06:17	7577	00:01:24	84	0.0000
nopath	5	6	12	14	380	02:05:26	7526	02:06:18	7578	00:00:52	52	0.0000
nopath	2	3	9	1	679	02:04:58	7498	02:06:20	7580	00:01:22	82	0.0000
nopath	2	4	3	1	708	02:05:05	7505	02:06:23	7583	00:01:18	78	0.0000
nopath	2	3	10	1	679	02:05:14	7514	02:06:24	7584	00:01:10	70	0.0000
nopath	3	6	5	1	667	02:05:18	7518	02:06:36	7596	00:01:18	78	0.0000
nopath	5	3	12	14	621	02:05:54	7554	02:06:44	7604	00:00:50	50	0.0000
nopath	2	1	12	14	504	02:06:04	7564	02:06:46	7606	00:00:42	42	0.0000
nopath	5	1	5	1	785	02:05:50	7550	02:06:51	7611	00:01:01	61	0.0000
nopath	1	3	9	1	763	02:05:10	7510	02:06:52	7612	00:01:42	102	0.0000
nopath	2	4	10	1	708	02:05:49	7549	02:06:56	7616	00:01:07	67	0.0000
nopath	3	6	12	14	667	02:05:40	7540	02:06:57	7617	00:01:17	77	0.0000
nopath	3	6	10	1	667	02:05:43	7543	02:06:59	7619	00:01:16	76	0.0000
nopath	2	5	7	1	701	02:04:39	7479	02:07:03	7623	00:02:24	144	0.0000	00:02:14
nopath	3	7	3	1	302	02:06:20	7580	02:07:07	7627	00:00:47	47	0.0000
nopath	1	6	3	1	832	02:05:20	7520	02:07:08	7628	00:01:48	108	0.0000
nopath	3	2	13	15	679	02:06:16	7576	02:07:10	7630	00:00:54	54	0.0000
nopath	3	6	9	1	667	02:05:57	7557	02:07:16	7636	00:01:19	79	0.0000
nopath	2	3	9	1	679	02:06:26	7586	02:07:26	7646	00:01:00	60	0.0000
nopath	2	3	12	14	679	02:06:28	7588	02:07:28	7648	00:01:00	60	0.0000
nopath	1	2	2	1	504	02:06:52	7612	02:07:37	7657	00:00:45	45	0.0000
nopath	3	7	10	1	302	02:07:10	7630	02:07:47	7667	00:00:37	37	0.0000
nopath	3	2	13	15	679	02:06:32	7592	02:07:49	7669	00:01:17	77	0.0000
nopath	1	3	6	1	763	02:06:44	7604	02:07:52	7672	00:01:08	68	0.0000
nopath	3	6	3	1	667	02:06:42	7602	02:07:56	7676	00:01:14	74	0.0000
nopath	6	2	3	1	748	02:06:47	7607	02:08:05	7685	00:01:18	78	0.0000	00:01:16
nopath	2	4	12	14	708	02:06:49	7609	02:08:07	7687	00:01:18	78	0.0000
nopath	2	3	12	14	679	02:06:53	7613	02:08:10	7690	00:01:17	77	0.0000
nopath	5	2	10	1	701	02:07:14	7634	02:08:10	7690	00:00:56	56	0.0000
nopath	5	1	12	14	785	02:07:04	7624	02:08:12	7692	00:01:08	68	0.0000
nopath	5	6	12	14	380	02:07:24	7644	02:08:22	7702	00:00:58	58	0.0000
nopath	1	2	10	1	504	02:07:37	7657	02:08:22	7702	00:00:45	45	0.0000
nopath	6	7	12	14	624	02:07:01	7621	02:08:28	7708	00:01:27	87	0.0000
nopath	1	7	3	1	542	02:07:44	7664	02:08:31	7711	00:00:47	47	0.0000
nopath	4	2	13	15	708	02:07:15	7635	02:08:39	7719	00:01:24	84	0.0000
nopath	1	3	9	1	763	02:07:29	7649	02:08:42	7722	00:01:13	73	0.0000
nopath	5	7	12	14	577	02:07:21	7641	02:08:44	7724	00:01:23	83	0.0000
nopath	1	3	3	1	763	02:07:34	7654	02:08:45	7725	00:01:11	71	0.0000
nopath	3	6	3	1	667	02:07:43	7663	02:08:46	7726	00:01:03	63	0.0000
nopath	3	6	3	1	667	02:07:49	7669	02:08:47	7727	00:00:58	58	0.0000
nopath	1	3	6	1	763	02:07:36	7656	02:08:47	7727	00:01:11	71	0.0000
nopath	3	6	3	1	667	02:07:59	7679	02:08:50	7730	00:00:51	51	0.0000
nopath	5	4	12	14	650	02:07:33	7653	02:09:09	7749	00:01:36	96	0.0000	00:01:10
nopath	2	4	3	1	708	02:07:37	7657	02:09:25	7765	00:01:48	108	0.0000
nopath	3	6	9	1	667	02:08:28	7708	02:09:25	7765	00:00:57	57	0.0000
nopath	2	4	12	14	708	02:08:19	7699	02:09:27	7767	00:01:08	68	0.0000
nopath	3	2	12	14	679	02:08:40	7720	02:09:36	7776	00:00:56	56	0.0000
nopath	5	3	12	14	621	02:08:26	7706	02:09:44	7784	00:01:18	78	0.0000
nopath	3	7	10	1	302	02:09:05	7745	02:09:49	7789	00:00:44	44	0.0000
nopath	5	1	12	14	785	02:08:22	7702	02:09:52	7792	00:01:30	90	0.0000
nopath	4	2	5	1	708	02:08:48	7728	02:09:55	7795	00:01:07	67	0.0000
nopath	3	6	13	15	667	02:09:11	7751	02:10:13	7813	00:01:02	62	0.0000	00:01:07
nopath	2	3	12	14	679	02:08:55	7735	02:10:13	7813	00:01:18	78	0.0000
nopath	6	2	9	1	748	02:09:13	7753	02:10:15	7815	00:01:02	62	0.0000
nopath	1	3	9	1	763	02:09:01	7741	02:10:15	7815	00:01:14	74	0.0000
nopath	3	6	5	1	667	02:09:17	7757	02:10:17	7817	00:01:00	60	0.0000
nopath	3	6	5	1	667	02:09:23	7763	02:10:19	7819	00:00:56	56	0.0000
nopath	3	5	12	14	621	02:09:26	7766	02:10:21	7821	00:00:55	55	0.0000
nopath	1	2	12	14	504	02:09:21	7761	02:10:22	7822	00:01:01	61	0.0000
nopath	6	3	9	1	667	02:09:33	7773	02:10:24	7824	00:00:51	51	0.0000
nopath	3	5	9	1	621	02:09:37	7777	02:10:26	7826	00:00:49	49	0.0000
nopath	3	7	9	1	302	02:09:44	7784	02:10:27	7827	00:00:43	43	0.0000
nopath	3	2	12	14	679	02:09:14	7754	02:10:36	7836	00:01:22	82	0.0000
nopath	6	3	5	1	667	02:09:52	7792	02:10:43	7843	00:00:51	51	0.0000
nopath	6	3	12	14	667	02:09:56	7796	02:10:46	7846	00:00:50	50	0.0000
nopath	3	6	7	1	667	02:09:45	7785	02:10:52	7852	00:01:07	67	0.0000
nopath	3	6	12	14	667	02:09:56	7796	02:10:53	7853	00:00:57	57	0.0000
nopath	6	2	12	14	748	02:09:31	7771	02:11:06	7866	00:01:35	95	0.0000	00:01:18
nopath	1	7	5	1	542	02:10:25	7825	02:11:12	7872	00:00:47	47	0.0000
nopath	2	3	5	1	679	02:09:17	7757	02:11:22	7882	00:02:05	125	0.0000
nopath	1	3	13	15	763	02:10:26	7826	02:11:30	7890	00:01:04	64	0.0000
nopath	4	3	12	14	375	02:09:45	7785	02:11:31	7891	00:01:46	106	0.0000
nopath	5	3	3	1	621	02:09:43	7783	02:11:43	7903	00:02:00	120	0.0000
nopath	5	1	12	14	785	02:10:30	7830	02:11:52	7912	00:01:22	82	0.0000
nopath	3	7	5	1	302	02:11:23	7883	02:11:57	7917	00:00:34	34	0.0000
nopath	3	7	5	1	302	02:11:37	7897	02:12:11	7931	00:00:34	34	0.0000	00:00:42
nopath	3	6	9	1	667	02:11:01	7861	02:12:16	7936	00:01:15	75	0.0000
nopath	3	6	12	14	667	02:11:08	7868	02:12:19	7939	00:01:11	71	0.0000
nopath	3	6	3	1	667	02:11:34	7894	02:12:23	7943	00:00:49	49	0.0000
nopath	2	4	6	1	708	02:10:44	7844	02:12:25	7945	00:01:41	101	0.0000
nopath	1	3	3	1	763	02:11:32	7892	02:12:30	7950	00:00:58	58	0.0000
nopath	3	6	12	14	667	02:11:38	7898	02:12:33	7953	00:00:55	55	0.0000
nopath	2	1	10	1	504	02:11:58	7918	02:12:45	7965	00:00:47	47	0.0000
nopath	6	7	3	1	624	02:11:16	7876	02:12:47	7967	00:01:31	91	0.0000
nopath	2	4	9	1	708	02:11:46	7906	02:13:05	7985	00:01:19	79	0.0000	00:01:14
nopath	3	6	5	1	667	02:12:03	7923	02:13:05	7985	00:01:02	62	0.0000
nopath	2	3	5	1	679	02:12:11	7931	02:13:06	7986	00:00:55	55	0.0000
nopath	3	6	10	1	667	02:12:16	7936	02:13:08	7988	00:00:52	52	0.0000
nopath	3	6	3	1	667	02:12:24	7944	02:13:15	7995	00:00:51	51	0.0000
nopath	2	3	12	14	679	02:12:21	7941	02:13:15	7995	00:00:54	54	0.0000
nopath	3	6	12	14	667	02:12:25	7945	02:13:17	7997	00:00:52	52	0.0000
nopath	6	2	3	1	748	02:11:20	7880	02:13:18	7998	00:01:58	118	0.0000
nopath	5	1	12	14	785	02:11:07	7867	02:13:22	8002	00:02:15	135	0.0000
nopath	4	5	5	1	650	02:12:18	7938	02:13:26	8006	00:01:08	68	0.0000
nopath	2	6	12	14	748	02:11:54	7914	02:13:37	8017	00:01:43	103	0.0000
nopath	4	1	9	1	792	02:12:36	7956	02:13:44	8024	00:01:08	68	0.0000
nopath	3	6	5	1	667	02:12:45	7965	02:13:46	8026	00:01:01	61	0.0000
nopath	2	3	9	1	679	02:12:51	7971	02:14:02	8042	00:01:11	71	0.0000	00:01:18
nopath	2	3	12	14	679	02:13:04	7984	02:14:04	8044	00:01:00	60	0.0000
nopath	2	4	12	14	708	02:13:07	7987	02:14:08	8048	00:01:01	61	0.0000
nopath	3	6	3	1	667	02:13:16	7996	02:14:16	8056	00:01:00	60	0.0000
nopath	3	6	3	1	667	02:13:21	8001	02:14:17	8057	00:00:56	56	0.0000
nopath	3	4	9	1	375	02:14:07	8047	02:14:38	8078	00:00:31	31	0.0000
nopath	6	4	9	1	696	02:13:05	7985	02:14:40	8080	00:01:35	95	0.0000
nopath	1	3	5	1	763	02:13:43	8023	02:14:42	8082	00:00:59	59	0.0000
nopath	3	6	5	1	667	02:13:30	8010	02:14:46	8086	00:01:16	76	0.0000
nopath	3	6	12	14	667	02:13:52	8032	02:14:48	8088	00:00:56	56	0.0000
nopath	2	1	10	1	504	02:14:01	8041	02:14:50	8090	00:00:49	49	0.0000
nopath	3	6	9	1	667	02:13:54	8034	02:14:52	8092	00:00:58	58	0.0000
nopath	6	3	12	14	667	02:13:45	8025	02:14:54	8094	00:01:09	69	0.0000
nopath	3	6	6	1	667	02:14:01	8041	02:14:54	8094	00:00:53	53	0.0000
nopath	3	6	10	1	667	02:14:16	8056	02:15:16	8116	00:01:00	60	0.0000	00:00:59
nopath	3	6	9	1	667	02:14:18	8058	02:15:19	8119	00:01:01	61	0.0000
nopath	1	3	2	1	763	02:14:08	8048	02:15:22	8122	00:01:14	74	0.0000
nopath	2	5	3	1	701	02:12:42	7962	02:15:23	8123	00:02:41	161	0.0000
nopath	2	1	7	1	504	02:14:24	8064	02:15:27	8127	00:01:03	63	0.0000
nopath	2	5	3	1	701	02:13:47	8027	02:15:27	8127	00:01:40	100	0.0000
nopath	5	3	12	14	621	02:12:33	7953	02:15:34	8134	00:03:01	181	0.0000
nopath	3	6	3	1	667	02:14:35	8075	02:15:36	8136	00:01:01	61	0.0000
nopath	3	2	2	1	679	02:14:39	8079	02:15:40	8140	00:01:01	61	0.0000
nopath	5	7	5	1	577	02:14:25	8065	02:15:40	8140	00:01:15	75	0.0000
nopath	2	1	12	14	504	02:15:13	8113	02:15:59	8159	00:00:46	46	0.0000
nopath	2	5	3	1	701	02:14:04	8044	02:16:03	8163	00:01:59	119	0.0000	00:02:06
nopath	3	4	12	14	375	02:15:34	8134	02:16:08	8168	00:00:34	34	0.0000
nopath	3	2	5	1	679	02:15:18	8118	02:16:13	8173	00:00:55	55	0.0000
nopath	3	1	10	1	763	02:14:54	8094	02:16:16	8176	00:01:22	82	0.0000
nopath	2	3	12	14	679	02:15:24	8124	02:16:23	8183	00:00:59	59	0.0000
nopath	3	6	12	14	667	02:14:56	8096	02:16:27	8187	00:01:31	91	0.0000
nopath	2	4	9	1	708	02:15:33	8133	02:16:27	8187	00:00:54	54	0.0000
nopath	3	6	10	1	667	02:15:15	8115	02:16:29	8189	00:01:14	74	0.0000
nopath	3	6	2	1	667	02:15:31	8131	02:16:31	8191	00:01:00	60	0.0000
nopath	3	6	6	1	667	02:15:39	8139	02:16:34	8194	00:00:55	55	0.0000
nopath	5	7	9	1	577	02:14:29	8069	02:16:47	8207	00:02:18	138	0.0000
nopath	4	2	12	14	708	02:15:37	8137	02:16:48	8208	00:01:11	71	0.0000
nopath	4	2	3	1	708	02:15:58	8158	02:16:52	8212	00:00:54	54	0.0000
nopath	6	7	5	1	624	02:15:28	8128	02:16:52	8212	00:01:24	84	0.0000
nopath	1	4	6	1	792	02:14:35	8075	02:16:55	8215	00:02:20	140	0.0000
nopath	3	6	2	1	667	02:15:49	8149	02:17:16	8236	00:01:27	87	0.0000	00:01:09
nopath	2	3	12	14	679	02:16:28	8188	02:17:21	8241	00:00:53	53	0.0000
nopath	5	1	12	14	785	02:15:45	8145	02:17:22	8242	00:01:37	97	0.0000
nopath	5	1	9	1	785	02:16:20	8180	02:17:26	8246	00:01:06	66	0.0000
nopath	1	2	12	14	504	02:16:13	8173	02:17:26	8246	00:01:13	73	0.0000
nopath	6	7	13	15	624	02:16:47	8207	02:17:48	8268	00:01:01	61	0.0000
nopath	2	1	12	14	504	02:16:54	8214	02:17:50	8270	00:00:56	56	0.0000
nopath	1	3	12	14	763	02:16:20	8180	02:17:53	8273	00:01:33	93	0.0000
nopath	2	3	5	1	679	02:16:52	8212	02:17:57	8277	00:01:05	65	0.0000
nopath	2	3	13	15	679	02:17:03	8223	02:18:03	8283	00:01:00	60	0.0000	00:00:59
nopath	3	5	2	1	621	02:16:51	8211	02:18:05	8285	00:01:14	74	0.0000
nopath	3	6	3	1	667	02:17:00	8220	02:18:08	8288	00:01:08	68	0.0000
nopath	3	6	10	1	667	02:17:13	8233	02:18:10	8290	00:00:57	57	0.0000
nopath	5	3	12	14	621	02:17:03	8223	02:18:14	8294	00:01:11	71	0.0000
nopath	5	2	3	1	701	02:17:25	8245	02:18:19	8299	00:00:54	54	0.0000
nopath	6	3	12	14	667	02:17:18	8238	02:18:23	8303	00:01:05	65	0.0000
nopath	1	5	5	1	785	02:14:43	8083	02:18:33	8313	00:03:50	230	0.0000
nopath	2	3	13	15	679	02:17:17	8237	02:18:35	8315	00:01:18	78	0.0000
nopath	1	4	12	14	792	02:17:30	8250	02:18:37	8317	00:01:07	67	0.0000
nopath	6	1	10	1	832	02:17:22	8242	02:18:38	8318	00:01:16	76	0.0000
nopath	6	3	12	14	667	02:17:33	8253	02:18:44	8324	00:01:11	71	0.0000
nopath	3	2	5	1	679	02:17:23	8243	02:18:45	8325	00:01:22	82	0.0000
nopath	3	6	3	1	667	02:17:29	8249	02:18:46	8326	00:01:17	77	0.0000
nopath	3	6	3	1	667	02:17:57	8277	02:18:49	8329	00:00:52	52	0.0000
nopath	1	3	3	1	763	02:17:53	8273	02:18:52	8332	00:00:59	59	0.0000
nopath	1	3	3	1	763	02:17:57	8277	02:18:57	8337	00:01:00	60	0.0000
nopath	3	6	3	1	667	02:17:58	8278	02:19:05	8345	00:01:07	67	0.0000	00:01:04
nopath	2	4	5	1	708	02:17:34	8254	02:19:06	8346	00:01:32	92	0.0000
nopath	6	1	3	1	832	02:17:37	8257	02:19:11	8351	00:01:34	94	0.0000
nopath	6	2	6	1	748	02:18:30	8310	02:19:26	8366	00:00:56	56	0.0000
nopath	3	6	6	1	667	02:18:20	8300	02:19:37	8377	00:01:17	77	0.0000
nopath	3	6	3	1	667	02:18:29	8309	02:19:38	8378	00:01:09	69	0.0000
nopath	3	6	10	1	667	02:18:37	8317	02:19:40	8380	00:01:03	63	0.0000
nopath	2	3	12	14	679	02:18:07	8287	02:19:43	8383	00:01:36	96	0.0000
nopath	2	1	12	14	504	02:19:02	8342	02:19:48	8388	00:00:46	46	0.0000
nopath	3	6	3	1	667	02:19:04	8344	02:19:54	8394	00:00:50	50	0.0000
nopath	6	1	5	1	832	02:18:56	8336	02:20:01	8401	00:01:05	65	0.0000	00:01:24
nopath	2	4	9	1	708	02:19:10	8350	02:20:15	8415	00:01:05	65	0.0000
nopath	3	6	3	1	667	02:19:21	8361	02:20:16	8416	00:00:55	55	0.0000
nopath	1	3	5	1	763	02:19:01	8341	02:20:17	8417	00:01:16	76	0.0000
nopath	1	2	5	1	504	02:19:33	8373	02:20:19	8419	00:00:46	46	0.0000
nopath	3	6	13	15	667	02:19:26	8366	02:20:19	8419	00:00:53	53	0.0000
nopath	4	2	9	1	708	02:18:55	8335	02:20:35	8435	00:01:40	100	0.0000
nopath	6	2	9	1	748	02:20:04	8404	02:21:02	8462	00:00:58	58	0.0000	00:01:17
nopath	2	3	3	1	679	02:19:56	8396	02:21:02	8462	00:01:06	66	0.0000
nopath	1	2	2	1	504	02:20:21	8421	02:21:06	8466	00:00:45	45	0.0000
nopath	3	6	12	14	667	02:20:06	8406	02:21:07	8467	00:01:01	61	0.0000
nopath	2	3	9	1	679	02:20:15	8415	02:21:08	8468	00:00:53	53	0.0000
nopath	5	3	12	14	621	02:20:06	8406	02:21:24	8484	00:01:18	78	0.0000
nopath	3	1	13	15	763	02:20:13	8413	02:21:31	8491	00:01:18	78	0.0000
nopath	1	3	13	15	763	02:20:23	8423	02:21:35	8495	00:01:12	72	0.0000
nopath	2	4	10	1	708	02:20:30	8430	02:21:38	8498	00:01:08	68	0.0000
nopath	5	1	10	1	785	02:17:54	8274	02:21:41	8501	00:03:47	227	0.0000
nopath	2	3	12	14	679	02:20:48	8448	02:21:41	8501	00:00:53	53	0.0000
nopath	1	2	3	1	504	02:20:51	8451	02:21:43	8503	00:00:52	52	0.0000
nopath	3	1	2	1	763	02:20:55	8455	02:22:05	8525	00:01:10	70	0.0000	00:01:26
nopath	1	4	9	1	792	02:20:29	8429	02:22:05	8525	00:01:36	96	0.0000
nopath	5	1	12	14	785	02:20:40	8440	02:22:22	8542	00:01:42	102	0.0000
nopath	2	3	3	1	679	02:21:13	8473	02:22:22	8542	00:01:09	69	0.0000
nopath	5	3	5	1	621	02:21:23	8483	02:22:33	8553	00:01:10	70	0.0000
nopath	3	6	9	1	667	02:21:31	8491	02:22:36	8556	00:01:05	65	0.0000
nopath	3	6	10	1	667	02:21:33	8493	02:22:38	8558	00:01:05	65	0.0000
nopath	3	7	12	14	302	02:21:58	8518	02:22:39	8559	00:00:41	41	0.0000
nopath	2	3	10	1	679	02:21:33	8493	02:22:42	8562	00:01:09	69	0.0000
nopath	1	3	10	1	763	02:21:20	8480	02:22:45	8565	00:01:25	85	0.0000
nopath	2	3	9	1	679	02:21:44	8504	02:22:48	8568	00:01:04	64	0.0000
nopath	2	3	9	1	679	02:21:53	8513	02:22:50	8570	00:00:57	57	0.0000
nopath	2	3	6	1	679	02:22:02	8522	02:22:54	8574	00:00:52	52	0.0000
nopath	3	6	10	1	667	02:21:57	8517	02:22:56	8576	00:00:59	59	0.0000
nopath	4	2	5	1	708	02:22:15	8535	02:23:15	8595	00:01:00	60	0.0000	00:01:09
nopath	4	2	4	1	708	02:22:21	8541	02:23:17	8597	00:00:56	56	0.0000
nopath	1	3	9	1	763	02:21:41	8501	02:23:22	8602	00:01:41	101	0.0000
nopath	6	7	3	1	624	02:22:27	8547	02:23:37	8617	00:01:10	70	0.0000
nopath	5	3	5	1	621	02:22:27	8547	02:23:38	8618	00:01:11	71	0.0000
nopath	1	2	5	1	504	02:22:27	8547	02:23:41	8621	00:01:14	74	0.0000
nopath	2	3	3	1	679	02:22:43	8563	02:23:42	8622	00:00:59	59	0.0000
nopath	4	7	7	1	331	02:23:08	8588	02:23:45	8625	00:00:37	37	0.0000
nopath	1	6	7	1	832	02:21:55	8515	02:23:56	8636	00:02:01	121	0.0000
nopath	2	6	3	1	748	02:22:41	8561	02:23:58	8638	00:01:17	77	0.0000
nopath	2	6	10	1	748	02:22:47	8567	02:24:00	8640	00:01:13	73	0.0000	00:02:08
nopath	2	1	6	1	504	02:23:22	8602	02:24:07	8647	00:00:45	45	0.0000
nopath	4	1	6	1	792	02:22:38	8558	02:24:15	8655	00:01:37	97	0.0000
nopath	3	5	12	14	621	02:22:57	8577	02:24:15	8655	00:01:18	78	0.0000
nopath	6	2	12	14	748	02:22:39	8559	02:24:16	8656	00:01:37	97	0.0000
nopath	3	4	5	1	375	02:23:47	8627	02:24:18	8658	00:00:31	31	0.0000
nopath	1	3	3	1	763	02:22:41	8561	02:24:22	8662	00:01:41	101	0.0000
nopath	1	2	10	1	504	02:23:33	8613	02:24:24	8664	00:00:51	51	0.0000
nopath	1	3	12	14	763	02:22:45	8565	02:24:25	8665	00:01:40	100	0.0000
nopath	1	2	3	1	504	02:23:37	8617	02:24:29	8669	00:00:52	52	0.0000
nopath	2	4	5	1	708	02:23:25	8605	02:24:29	8669	00:01:04	64	0.0000
nopath	2	3	12	14	679	02:23:28	8608	02:24:30	8670	00:01:02	62	0.0000
nopath	5	6	3	1	380	02:23:48	8628	02:24:31	8671	00:00:43	43	0.0000
nopath	2	3	10	1	679	02:23:31	8611	02:24:32	8672	00:01:01	61	0.0000
nopath	2	4	13	15	708	02:23:33	8613	02:24:36	8676	00:01:03	63	0.0000
nopath	3	6	2	1	667	02:23:25	8605	02:24:46	8686	00:01:21	81	0.0000
nopath	3	5	5	1	621	02:23:31	8611	02:24:47	8687	00:01:16	76	0.0000
nopath	4	2	3	1	708	02:23:31	8611	02:24:48	8688	00:01:17	77	0.0000
nopath	5	4	3	1	650	02:23:38	8618	02:24:49	8689	00:01:11	71	0.0000
nopath	2	1	9	1	504	02:24:09	8649	02:24:55	8695	00:00:46	46	0.0000
nopath	4	1	12	14	792	02:23:50	8630	02:24:57	8697	00:01:07	67	0.0000
nopath	2	4	12	14	708	02:23:58	8638	02:24:57	8697	00:00:59	59	0.0000
nopath	2	4	9	1	708	02:24:05	8645	02:24:59	8699	00:00:54	54	0.0000
nopath	1	2	5	1	504	02:23:40	8620	02:25:01	8701	00:01:21	81	0.0000	00:01:10
nopath	5	1	5	1	785	02:23:12	8592	02:25:01	8701	00:01:49	109	0.0000
nopath	5	6	13	15	380	02:24:09	8649	02:25:10	8710	00:01:01	61	0.0000
nopath	6	7	6	1	624	02:24:23	8663	02:25:19	8719	00:00:56	56	0.0000
nopath	2	4	13	15	708	02:24:12	8652	02:25:28	8728	00:01:16	76	0.0000
nopath	6	2	9	1	748	02:24:00	8640	02:25:35	8735	00:01:35	95	0.0000
nopath	3	6	12	14	667	02:24:21	8661	02:25:36	8736	00:01:15	75	0.0000
nopath	2	3	5	1	679	02:24:14	8654	02:25:42	8742	00:01:28	88	0.0000
nopath	5	1	13	15	785	02:24:35	8675	02:25:44	8744	00:01:09	69	0.0000
nopath	4	7	6	1	331	02:25:06	8706	02:25:45	8745	00:00:39	39	0.0000
nopath	2	4	5	1	708	02:24:16	8656	02:25:46	8746	00:01:30	90	0.0000
nopath	2	4	10	1	708	02:24:22	8662	02:25:48	8748	00:01:26	86	0.0000
nopath	5	1	12	14	785	02:24:46	8686	02:25:49	8749	00:01:03	63	0.0000
nopath	6	2	13	15	748	02:24:48	8688	02:25:50	8750	00:01:02	62	0.0000
nopath	2	4	13	15	708	02:24:31	8671	02:25:51	8751	00:01:20	80	0.0000
nopath	2	4	5	1	708	02:24:35	8675	02:25:53	8753	00:01:18	78	0.0000
nopath	1	2	12	14	504	02:25:05	8705	02:25:54	8754	00:00:49	49	0.0000
nopath	1	5	12	14	785	02:23:07	8587	02:25:55	8755	00:02:48	168	0.0000
nopath	2	5	12	14	701	02:24:51	8691	02:25:58	8758	00:01:07	67	0.0000
nopath	1	2	12	14	504	02:25:12	8712	02:26:00	8760	00:00:48	48	0.0000	00:00:48
nopath	3	5	5	1	621	02:24:53	8693	02:26:05	8765	00:01:12	72	0.0000
nopath	3	6	5	1	667	02:24:59	8699	02:26:08	8768	00:01:09	69	0.0000
nopath	2	7	3	1	458	02:25:01	8701	02:26:17	8777	00:01:16	76	0.0000
nopath	4	1	13	15	792	02:24:49	8689	02:26:22	8782	00:01:33	93	0.0000
nopath	2	3	9	1	679	02:24:54	8694	02:26:26	8786	00:01:32	92	0.0000
nopath	2	4	10	1	708	02:25:09	8709	02:26:33	8793	00:01:24	84	0.0000
nopath	2	3	9	1	679	02:25:25	8725	02:26:34	8794	00:01:09	69	0.0000
nopath	3	6	3	1	667	02:25:11	8711	02:26:36	8796	00:01:25	85	0.0000
nopath	6	1	5	1	832	02:25:37	8737	02:26:39	8799	00:01:02	62	0.0000
nopath	5	1	9	1	785	02:25:07	8707	02:26:46	8806	00:01:39	99	0.0000
nopath	5	1	9	1	785	02:25:23	8723	02:26:48	8808	00:01:25	85	0.0000
nopath	5	1	3	1	785	02:25:42	8742	02:26:51	8811	00:01:09	69	0.0000
nopath	4	2	12	14	708	02:25:45	8745	02:26:56	8816	00:01:11	71	0.0000
nopath	5	6	12	14	380	02:26:33	8793	02:27:06	8826	00:00:33	33	0.0000	00:00:50
nopath	6	3	13	15	667	02:25:43	8743	02:27:06	8826	00:01:23	83	0.0000
nopath	6	1	9	1	832	02:26:03	8763	02:27:10	8830	00:01:07	67	0.0000
nopath	1	2	2	1	504	02:26:27	8787	02:27:11	8831	00:00:44	44	0.0000
nopath	3	7	9	1	302	02:26:44	8804	02:27:18	8838	00:00:34	34	0.0000
nopath	1	3	3	1	763	02:25:57	8757	02:27:22	8842	00:01:25	85	0.0000
nopath	3	6	10	1	667	02:26:31	8791	02:27:26	8846	00:00:55	55	0.0000
nopath	2	4	12	14	708	02:26:11	8771	02:27:26	8846	00:01:15	75	0.0000
nopath	3	2	12	14	679	02:25:54	8754	02:27:26	8846	00:01:32	92	0.0000
nopath	3	6	5	1	667	02:26:34	8794	02:27:28	8848	00:00:54	54	0.0000
nopath	3	6	9	1	667	02:26:40	8800	02:27:30	8850	00:00:50	50	0.0000
nopath	3	7	3	1	302	02:26:48	8808	02:27:39	8859	00:00:51	51	0.0000
nopath	2	4	12	14	708	02:26:37	8797	02:27:56	8876	00:01:19	79	0.0000
nopath	5	6	12	14	380	02:27:23	8843	02:27:58	8878	00:00:35	35	0.0000
nopath	1	2	5	1	504	02:27:15	8835	02:28:00	8880	00:00:45	45	0.0000	00:00:44
nopath	6	1	13	15	832	02:26:56	8816	02:28:00	8880	00:01:04	64	0.0000
nopath	3	5	3	1	621	02:26:46	8806	02:28:05	8885	00:01:19	79	0.0000
nopath	3	6	3	1	667	02:27:00	8820	02:28:08	8888	00:01:08	68	0.0000
nopath	5	3	12	14	621	02:27:02	8822	02:28:14	8894	00:01:12	72	0.0000
nopath	5	3	6	1	621	02:27:11	8831	02:28:16	8896	00:01:05	65	0.0000
nopath	1	3	5	1	763	02:27:09	8829	02:28:32	8912	00:01:23	83	0.0000
nopath	2	3	12	14	679	02:27:20	8840	02:28:35	8915	00:01:15	75	0.0000
nopath	6	1	12	14	832	02:27:08	8828	02:28:36	8916	00:01:28	88	0.0000
nopath	2	3	5	1	679	02:27:29	8849	02:28:38	8918	00:01:09	69	0.0000
nopath	2	3	3	1	679	02:27:32	8852	02:28:40	8920	00:01:08	68	0.0000
nopath	1	2	9	1	504	02:27:54	8874	02:28:42	8922	00:00:48	48	0.0000
nopath	2	3	13	15	679	02:27:35	8855	02:28:46	8926	00:01:11	71	0.0000
nopath	3	6	3	1	667	02:27:34	8854	02:28:46	8926	00:01:12	72	0.0000
nopath	3	6	6	1	667	02:27:37	8857	02:28:48	8928	00:01:11	71	0.0000
nopath	3	5	5	1	621	02:27:54	8874	02:28:50	8930	00:00:56	56	0.0000
nopath	3	2	3	1	679	02:27:51	8871	02:28:55	8935	00:01:04	64	0.0000
nopath	5	7	13	15	577	02:27:55	8875	02:29:00	8940	00:01:05	65	0.0000	00:01:16
nopath	6	3	12	14	667	02:27:55	8875	02:29:04	8944	00:01:09	69	0.0000
nopath	2	1	9	1	504	02:28:07	8887	02:29:09	8949	00:01:02	62	0.0000
nopath	1	3	12	14	763	02:27:25	8845	02:29:15	8955	00:01:50	110	0.0000
nopath	1	4	12	14	792	02:27:20	8840	02:29:16	8956	00:01:56	116	0.0000
nopath	2	1	12	14	504	02:28:31	8911	02:29:17	8957	00:00:46	46	0.0000
nopath	5	1	12	14	785	02:27:46	8866	02:29:22	8962	00:01:36	96	0.0000
nopath	1	2	9	1	504	02:28:36	8916	02:29:24	8964	00:00:48	48	0.0000
nopath	1	7	12	14	542	02:28:28	8908	02:29:26	8966	00:00:58	58	0.0000
nopath	5	2	5	1	701	02:28:35	8915	02:29:30	8970	00:00:55	55	0.0000
nopath	1	2	10	1	504	02:28:42	8922	02:29:33	8973	00:00:51	51	0.0000
nopath	5	7	9	1	577	02:28:48	8928	02:29:42	8982	00:00:54	54	0.0000
nopath	2	3	3	1	679	02:28:03	8883	02:29:42	8982	00:01:39	99	0.0000
nopath	3	2	3	1	679	02:28:15	8895	02:29:45	8985	00:01:30	90	0.0000
nopath	3	6	3	1	667	02:28:48	8928	02:29:46	8986	00:00:58	58	0.0000
nopath	1	4	13	15	792	02:28:43	8923	02:29:55	8995	00:01:12	72	0.0000
nopath	1	3	3	1	763	02:28:44	8924	02:29:57	8997	00:01:13	73	0.0000
nopath	4	3	12	14	375	02:29:19	8959	02:29:59	8999	00:00:40	40	0.0000
nopath	6	2	12	14	748	02:28:49	8929	02:30:06	9006	00:01:17	77	0.0000	00:01:22
nopath	1	2	3	1	504	02:29:16	8956	02:30:11	9011	00:00:55	55	0.0000
nopath	2	3	13	15	679	02:28:34	8914	02:30:11	9011	00:01:37	97	0.0000
nopath	2	3	4	1	679	02:29:16	8956	02:30:13	9013	00:00:57	57	0.0000
nopath	1	2	5	1	504	02:29:28	8968	02:30:15	9015	00:00:47	47	0.0000
nopath	3	4	3	1	375	02:30:06	9006	02:30:38	9038	00:00:32	32	0.0000
nopath	2	4	5	1	708	02:29:32	8972	02:30:46	9046	00:01:14	74	0.0000
nopath	2	4	3	1	708	02:29:45	8985	02:30:49	9049	00:01:04	64	0.0000
nopath	5	1	3	1	785	02:29:27	8967	02:30:51	9051	00:01:24	84	0.0000
nopath	1	2	5	1	504	02:29:34	8974	02:30:52	9052	00:01:18	78	0.0000
nopath	5	1	5	1	785	02:29:46	8986	02:30:53	9053	00:01:07	67	0.0000
nopath	5	4	2	1	650	02:29:57	8997	02:31:11	9071	00:01:14	74	0.0000	00:01:12
nopath	5	3	12	14	621	02:30:31	9031	02:31:20	9080	00:00:49	49	0.0000
nopath	5	3	3	1	621	02:30:35	9035	02:31:23	9083	00:00:48	48	0.0000
nopath	6	1	12	14	832	02:30:06	9006	02:31:32	9092	00:01:26	86	0.0000
nopath	2	3	3	1	679	02:30:05	9005	02:31:32	9092	00:01:27	87	0.0000
nopath	5	1	7	1	785	02:30:25	9025	02:31:34	9094	00:01:09	69	0.0000
nopath	3	5	10	1	621	02:30:46	9046	02:31:35	9095	00:00:49	49	0.0000
nopath	1	3	3	1	763	02:29:58	8998	02:31:35	9095	00:01:37	97	0.0000
nopath	1	2	3	1	504	02:30:51	9051	02:31:36	9096	00:00:45	45	0.0000
nopath	1	2	9	1	504	02:30:53	9053	02:31:39	9099	00:00:46	46	0.0000
nopath	6	3	3	1	667	02:30:42	9042	02:31:43	9103	00:01:01	61	0.0000
nopath	1	5	5	1	785	02:29:45	8985	02:31:44	9104	00:01:59	119	0.0000
nopath	2	3	2	1	679	02:31:00	9060	02:32:05	9125	00:01:05	65	0.0000	00:01:11
nopath	2	1	13	15	504	02:31:24	9084	02:32:09	9129	00:00:45	45	0.0000
nopath	6	1	3	1	832	02:30:51	9051	02:32:12	9132	00:01:21	81	0.0000
nopath	3	4	5	1	375	02:31:20	9080	02:32:16	9136	00:00:56	56	0.0000
nopath	2	1	5	1	504	02:31:29	9089	02:32:27	9147	00:00:58	58	0.0000
nopath	2	3	3	1	679	02:31:10	9070	02:32:32	9152	00:01:22	82	0.0000
nopath	2	3	2	1	679	02:31:41	9101	02:32:37	9157	00:00:56	56	0.0000
nopath	3	5	3	1	621	02:31:35	9095	02:32:38	9158	00:01:03	63	0.0000
nopath	3	6	3	1	667	02:31:52	9112	02:32:42	9162	00:00:50	50	0.0000
nopath	5	1	12	14	785	02:31:17	9077	02:32:42	9162	00:01:25	85	0.0000
nopath	6	1	9	1	832	02:31:09	9069	02:32:44	9164	00:01:35	95	0.0000
nopath	6	1	7	1	832	02:31:16	9076	02:32:46	9166	00:01:30	90	0.0000
nopath	6	1	12	14	832	02:31:30	9090	02:32:47	9167	00:01:17	77	0.0000
nopath	1	2	12	14	504	02:30:59	9059	02:32:48	9168	00:01:49	109	0.0000
nopath	2	3	12	14	679	02:31:53	9113	02:33:03	9183	00:01:10	70	0.0000	00:01:09
nopath	1	3	12	14	763	02:31:21	9081	02:33:08	9188	00:01:47	107	0.0000
nopath	3	6	12	14	667	02:32:18	9138	02:33:27	9207	00:01:09	69	0.0000
nopath	5	4	9	1	650	02:32:27	9147	02:33:28	9208	00:01:01	61	0.0000
nopath	6	3	3	1	667	02:32:37	9157	02:33:43	9223	00:01:06	66	0.0000
nopath	2	1	9	1	504	02:33:00	9180	02:33:45	9225	00:00:45	45	0.0000
nopath	3	6	9	1	667	02:32:36	9156	02:33:46	9226	00:01:10	70	0.0000
nopath	4	1	3	1	792	02:32:44	9164	02:33:47	9227	00:01:03	63	0.0000
nopath	5	1	3	1	785	02:32:45	9165	02:33:51	9231	00:01:06	66	0.0000
nopath	1	3	12	14	763	02:31:44	9104	02:34:03	9243	00:02:19	139	0.0000	00:01:23
nopath	3	6	13	15	667	02:33:10	9190	02:34:10	9250	00:01:00	60	0.0000
[truncated: 1,108 more rows]
