# Supplementary material for: Supervised learning from human performance at the computationally hard problem of optimal traffic signal control on a network of junctions
Source: R Soc Open Sci. 2014 Dec 24;1(4):140211. doi: 10.1098/rsos.140211 (PMC4448775; doi:10.1098/rsos.140211)
Supplement: 1. simulationData.zip - This zipped folder contains the simulation configuration files for the traffic microsimulation models used in the paper, as well as the raw data output from the simulations. The data are organised into a folder structure with README.txt files used to provide guidance on the c [file rsos140211supp1.zip › simulationData/multiJunctionModel/HuTMaCloops/run-008/trips-ALL.csv]

Path	From Zone	To Zone	Vehicle Type	Base Vehicle Type	Distance (m)	Departure Time (HH:MM:SS)	Departure Time (s)	Arrival Time (HH:MM:SS)	Arrival Time (s)	Time Taken (HH:MM:SS)	Time Taken (s)	Fuel	Mean Time (HH:MM:SS)
nopath	3	6	10	1	667	00:01:10	70	00:01:59	119	00:00:49	49	0.0000	00:00:49
nopath	2	4	3	1	708	00:01:25	85	00:02:17	137	00:00:52	52	0.0000	00:00:52
nopath	4	2	10	1	708	00:00:53	53	00:02:36	156	00:01:43	103	0.0000
nopath	5	7	3	1	577	00:01:27	87	00:02:40	160	00:01:13	73	0.0000
nopath	3	6	12	14	667	00:01:54	114	00:02:57	177	00:01:03	63	0.0000
nopath	3	7	3	1	302	00:02:23	143	00:02:57	177	00:00:34	34	0.0000
nopath	3	6	5	1	667	00:02:01	121	00:02:59	179	00:00:58	58	0.0000
nopath	2	3	6	1	679	00:01:49	109	00:03:02	182	00:01:13	73	0.0000	00:01:13
nopath	2	4	3	1	708	00:02:35	155	00:03:35	215	00:01:00	60	0.0000
nopath	3	6	3	1	667	00:02:56	176	00:03:46	226	00:00:50	50	0.0000
nopath	3	6	6	1	667	00:03:00	180	00:03:51	231	00:00:51	51	0.0000
nopath	3	6	5	1	667	00:03:34	214	00:04:24	264	00:00:50	50	0.0000	00:00:54
nopath	2	3	13	15	679	00:03:29	209	00:04:25	265	00:00:56	56	0.0000
nopath	1	2	10	1	504	00:02:57	177	00:04:31	271	00:01:34	94	0.0000
nopath	5	1	9	1	785	00:01:42	102	00:04:31	271	00:02:49	169	0.0000
nopath	1	3	3	1	763	00:03:29	209	00:04:50	290	00:01:21	81	0.0000
nopath	1	7	5	1	542	00:04:18	258	00:05:12	312	00:00:54	54	0.0000	00:00:54
nopath	1	2	2	1	504	00:04:26	266	00:05:14	314	00:00:48	48	0.0000
nopath	3	6	5	1	667	00:04:26	266	00:05:24	324	00:00:58	58	0.0000
nopath	1	2	13	15	504	00:04:35	275	00:05:26	326	00:00:51	51	0.0000
nopath	5	6	5	1	380	00:05:09	309	00:05:50	350	00:00:41	41	0.0000
nopath	3	4	12	14	375	00:05:21	321	00:05:55	355	00:00:34	34	0.0000
nopath	2	3	3	1	679	00:04:54	294	00:06:02	362	00:01:08	68	0.0000	00:01:02
nopath	2	3	3	1	679	00:05:07	307	00:06:05	365	00:00:58	58	0.0000
nopath	3	6	9	1	667	00:05:03	303	00:06:06	366	00:01:03	63	0.0000
nopath	3	6	5	1	667	00:05:05	305	00:06:08	368	00:01:03	63	0.0000
nopath	5	2	3	1	701	00:03:08	188	00:06:15	375	00:03:07	187	0.0000
nopath	1	2	5	1	504	00:05:27	327	00:06:23	383	00:00:56	56	0.0000
nopath	1	3	5	1	763	00:04:48	288	00:06:42	402	00:01:54	114	0.0000
nopath	3	6	9	1	667	00:05:57	357	00:06:48	408	00:00:51	51	0.0000
nopath	2	4	13	15	708	00:05:57	357	00:06:58	418	00:01:01	61	0.0000
nopath	5	1	12	14	785	00:05:41	341	00:07:01	421	00:01:20	80	0.0000	00:02:04
nopath	1	2	10	1	504	00:06:20	380	00:07:05	425	00:00:45	45	0.0000
nopath	2	7	3	1	458	00:06:26	386	00:07:23	443	00:00:57	57	0.0000
nopath	5	3	12	14	621	00:05:49	349	00:07:24	444	00:01:35	95	0.0000
nopath	1	2	3	1	504	00:06:21	381	00:07:31	451	00:01:10	70	0.0000
nopath	6	1	9	1	832	00:05:53	353	00:07:31	451	00:01:38	98	0.0000
nopath	3	5	9	1	621	00:06:45	405	00:07:46	466	00:01:01	61	0.0000
nopath	1	3	3	1	763	00:06:27	387	00:07:50	470	00:01:23	83	0.0000
nopath	3	2	3	1	679	00:06:52	412	00:07:54	474	00:01:02	62	0.0000
nopath	1	3	5	1	763	00:06:41	401	00:07:54	474	00:01:13	73	0.0000
nopath	3	5	13	15	621	00:07:02	422	00:07:56	476	00:00:54	54	0.0000
nopath	2	1	3	1	504	00:07:00	420	00:07:57	477	00:00:57	57	0.0000
nopath	1	3	5	1	763	00:06:42	402	00:07:57	477	00:01:15	75	0.0000
nopath	4	1	3	1	792	00:06:35	395	00:07:58	478	00:01:23	83	0.0000
nopath	3	6	9	1	667	00:07:08	428	00:07:59	479	00:00:51	51	0.0000
nopath	4	6	5	1	696	00:07:07	427	00:08:06	486	00:00:59	59	0.0000	00:00:59
nopath	6	7	2	1	624	00:07:02	422	00:08:17	497	00:01:15	75	0.0000
nopath	1	7	3	1	542	00:07:13	433	00:08:20	500	00:01:07	67	0.0000
nopath	1	5	3	1	785	00:06:39	399	00:08:23	503	00:01:44	104	0.0000
nopath	2	3	12	14	679	00:07:26	446	00:08:23	503	00:00:57	57	0.0000
nopath	6	1	12	14	832	00:07:24	444	00:08:28	508	00:01:04	64	0.0000
nopath	1	5	10	1	785	00:07:06	426	00:08:28	508	00:01:22	82	0.0000
nopath	3	6	9	1	667	00:08:10	490	00:09:06	546	00:00:56	56	0.0000	00:00:57
nopath	3	6	7	1	667	00:08:23	503	00:09:14	554	00:00:51	51	0.0000
nopath	3	6	13	15	667	00:08:25	505	00:09:20	560	00:00:55	55	0.0000
nopath	3	6	10	1	667	00:08:38	518	00:09:30	570	00:00:52	52	0.0000
nopath	3	6	13	15	667	00:08:39	519	00:09:32	572	00:00:53	53	0.0000
nopath	6	3	12	14	667	00:08:48	528	00:09:38	578	00:00:50	50	0.0000
nopath	3	5	13	15	621	00:08:51	531	00:09:44	584	00:00:53	53	0.0000
nopath	6	1	9	1	832	00:08:42	522	00:10:01	601	00:01:19	79	0.0000	00:01:20
nopath	2	3	9	1	679	00:08:55	535	00:10:02	602	00:01:07	67	0.0000
nopath	6	2	5	1	748	00:09:07	547	00:10:04	604	00:00:57	57	0.0000
nopath	3	6	13	15	667	00:09:19	559	00:10:10	610	00:00:51	51	0.0000
nopath	2	3	9	1	679	00:09:34	574	00:10:35	635	00:01:01	61	0.0000
nopath	3	5	12	14	621	00:09:36	576	00:10:36	636	00:01:00	60	0.0000
nopath	3	6	3	1	667	00:09:46	586	00:10:40	640	00:00:54	54	0.0000
nopath	2	1	2	1	504	00:10:06	606	00:10:51	651	00:00:45	45	0.0000
nopath	3	6	13	15	667	00:09:59	599	00:10:51	651	00:00:52	52	0.0000
nopath	2	3	12	14	679	00:10:04	604	00:11:03	663	00:00:59	59	0.0000	00:01:00
nopath	6	3	9	1	667	00:10:20	620	00:11:13	673	00:00:53	53	0.0000
nopath	3	6	9	1	667	00:10:21	621	00:11:26	686	00:01:05	65	0.0000
nopath	4	1	5	1	792	00:09:41	581	00:11:29	689	00:01:48	108	0.0000
nopath	2	3	2	1	679	00:10:26	626	00:11:36	696	00:01:10	70	0.0000
nopath	5	1	9	1	785	00:10:31	631	00:11:41	701	00:01:10	70	0.0000
nopath	2	4	13	15	708	00:10:45	645	00:11:41	701	00:00:56	56	0.0000
nopath	3	7	12	14	302	00:11:05	665	00:12:00	720	00:00:55	55	0.0000	00:00:44
nopath	3	6	3	1	667	00:11:02	662	00:12:16	736	00:01:14	74	0.0000
nopath	2	4	3	1	708	00:11:26	686	00:12:26	746	00:01:00	60	0.0000
nopath	2	4	12	14	708	00:11:33	693	00:12:28	748	00:00:55	55	0.0000
nopath	6	3	3	1	667	00:11:34	694	00:12:43	763	00:01:09	69	0.0000
nopath	3	2	3	1	679	00:11:39	699	00:12:45	765	00:01:06	66	0.0000
nopath	6	3	12	14	667	00:12:14	734	00:13:06	786	00:00:52	52	0.0000	00:00:56
nopath	3	6	12	14	667	00:12:08	728	00:13:07	787	00:00:59	59	0.0000
nopath	2	3	5	1	679	00:12:19	739	00:13:13	793	00:00:54	54	0.0000
nopath	3	6	12	14	667	00:12:28	748	00:13:19	799	00:00:51	51	0.0000
nopath	1	2	12	14	504	00:12:34	754	00:13:21	801	00:00:47	47	0.0000
nopath	6	3	5	1	667	00:12:22	742	00:13:23	803	00:01:01	61	0.0000
nopath	3	1	9	1	763	00:12:13	733	00:13:35	815	00:01:22	82	0.0000
nopath	1	4	7	1	792	00:12:27	747	00:13:45	825	00:01:18	78	0.0000
nopath	3	6	12	14	667	00:12:48	768	00:13:46	826	00:00:58	58	0.0000
nopath	2	3	3	1	679	00:12:48	768	00:13:47	827	00:00:59	59	0.0000
nopath	3	6	3	1	667	00:12:55	775	00:13:49	829	00:00:54	54	0.0000
nopath	2	1	3	1	504	00:13:07	787	00:13:52	832	00:00:45	45	0.0000
nopath	5	3	12	14	621	00:12:54	774	00:14:04	844	00:01:10	70	0.0000	00:01:22
nopath	2	4	13	15	708	00:13:42	822	00:14:37	877	00:00:55	55	0.0000
nopath	6	5	3	1	380	00:14:00	840	00:14:37	877	00:00:37	37	0.0000
nopath	2	6	12	14	748	00:12:58	778	00:14:47	887	00:01:49	109	0.0000
nopath	5	1	13	15	785	00:13:35	815	00:14:51	891	00:01:16	76	0.0000
nopath	4	1	13	15	792	00:14:01	841	00:15:19	919	00:01:18	78	0.0000	00:01:29
nopath	1	2	12	14	504	00:14:52	892	00:15:41	941	00:00:49	49	0.0000
nopath	3	6	3	1	667	00:14:47	887	00:15:46	946	00:00:59	59	0.0000
nopath	5	3	13	15	621	00:14:48	888	00:15:47	947	00:00:59	59	0.0000
nopath	3	6	5	1	667	00:15:02	902	00:15:52	952	00:00:50	50	0.0000
nopath	3	2	9	1	679	00:14:52	892	00:15:55	955	00:01:03	63	0.0000
nopath	3	2	9	1	679	00:14:54	894	00:15:57	957	00:01:03	63	0.0000
nopath	3	6	3	1	667	00:15:21	921	00:16:14	974	00:00:53	53	0.0000	00:00:55
nopath	3	6	5	1	667	00:15:29	929	00:16:19	979	00:00:50	50	0.0000
nopath	2	3	13	15	679	00:15:36	936	00:16:31	991	00:00:55	55	0.0000
nopath	2	1	5	1	504	00:16:01	961	00:16:57	1017	00:00:56	56	0.0000
nopath	2	4	13	15	708	00:15:55	955	00:16:57	1017	00:01:02	62	0.0000
nopath	3	6	5	1	667	00:15:53	953	00:17:05	1025	00:01:12	72	0.0000	00:01:01
nopath	3	5	3	1	621	00:16:18	978	00:17:09	1029	00:00:51	51	0.0000
nopath	6	1	3	1	832	00:15:56	956	00:17:11	1031	00:01:15	75	0.0000
nopath	1	2	12	14	504	00:16:20	980	00:17:12	1032	00:00:52	52	0.0000
nopath	3	7	5	1	302	00:16:39	999	00:17:13	1033	00:00:34	34	0.0000
nopath	4	6	9	1	696	00:16:08	968	00:17:17	1037	00:01:09	69	0.0000
nopath	6	3	3	1	667	00:16:31	991	00:17:21	1041	00:00:50	50	0.0000
nopath	2	1	3	1	504	00:16:44	1004	00:17:37	1057	00:00:53	53	0.0000
nopath	2	4	12	14	708	00:16:50	1010	00:17:56	1076	00:01:06	66	0.0000
nopath	5	6	12	14	380	00:17:22	1042	00:17:57	1077	00:00:35	35	0.0000
nopath	3	6	3	1	667	00:17:17	1037	00:18:16	1096	00:00:59	59	0.0000	00:00:59
nopath	2	1	12	14	504	00:17:23	1043	00:18:18	1098	00:00:55	55	0.0000
nopath	3	6	9	1	667	00:17:20	1040	00:18:18	1098	00:00:58	58	0.0000
nopath	3	6	12	14	667	00:17:31	1051	00:18:25	1105	00:00:54	54	0.0000
nopath	6	1	5	1	832	00:17:13	1033	00:18:31	1111	00:01:18	78	0.0000
nopath	3	6	12	14	667	00:17:45	1065	00:18:35	1115	00:00:50	50	0.0000
nopath	3	5	6	1	621	00:17:52	1072	00:18:43	1123	00:00:51	51	0.0000
nopath	3	6	12	14	667	00:18:10	1090	00:19:01	1141	00:00:51	51	0.0000	00:00:53
nopath	1	3	9	1	763	00:17:30	1050	00:19:12	1152	00:01:42	102	0.0000
nopath	3	6	12	14	667	00:18:24	1104	00:19:15	1155	00:00:51	51	0.0000
nopath	1	3	13	15	763	00:18:05	1085	00:19:16	1156	00:01:11	71	0.0000
nopath	6	1	12	14	832	00:18:20	1100	00:19:32	1172	00:01:12	72	0.0000
nopath	3	2	3	1	679	00:18:25	1105	00:19:45	1185	00:01:20	80	0.0000
nopath	3	2	9	1	679	00:18:48	1128	00:19:59	1199	00:01:11	71	0.0000
nopath	5	4	10	1	650	00:19:12	1152	00:20:09	1209	00:00:57	57	0.0000	00:00:57
nopath	2	4	3	1	708	00:18:25	1105	00:20:15	1215	00:01:50	110	0.0000
nopath	2	4	5	1	708	00:19:02	1142	00:20:17	1217	00:01:15	75	0.0000
nopath	2	4	10	1	708	00:20:03	1203	00:20:56	1256	00:00:53	53	0.0000
nopath	6	1	3	1	832	00:19:59	1199	00:21:02	1262	00:01:03	63	0.0000	00:01:12
nopath	2	4	3	1	708	00:20:10	1210	00:21:02	1262	00:00:52	52	0.0000
nopath	6	3	3	1	667	00:20:03	1203	00:21:13	1273	00:01:10	70	0.0000
nopath	3	2	12	14	679	00:20:18	1218	00:21:16	1276	00:00:58	58	0.0000
nopath	3	6	5	1	667	00:20:41	1241	00:21:35	1295	00:00:54	54	0.0000
nopath	2	1	2	1	504	00:21:08	1268	00:21:53	1313	00:00:45	45	0.0000
nopath	3	6	12	14	667	00:21:02	1262	00:21:53	1313	00:00:51	51	0.0000
nopath	3	4	13	15	375	00:21:34	1294	00:22:09	1329	00:00:35	35	0.0000	00:00:34
nopath	6	3	9	1	667	00:21:29	1289	00:22:18	1338	00:00:49	49	0.0000
nopath	5	3	10	1	621	00:21:10	1270	00:22:34	1354	00:01:24	84	0.0000
nopath	3	6	3	1	667	00:21:25	1285	00:22:36	1356	00:01:11	71	0.0000
nopath	5	3	13	15	621	00:21:42	1302	00:22:37	1357	00:00:55	55	0.0000
nopath	3	6	12	14	667	00:21:42	1302	00:22:38	1358	00:00:56	56	0.0000
nopath	3	7	6	1	302	00:22:02	1322	00:22:38	1358	00:00:36	36	0.0000
nopath	1	3	3	1	763	00:20:46	1246	00:22:42	1362	00:01:56	116	0.0000
nopath	2	3	9	1	679	00:21:47	1307	00:22:47	1367	00:01:00	60	0.0000
nopath	2	3	12	14	679	00:21:58	1318	00:22:52	1372	00:00:54	54	0.0000
nopath	2	4	9	1	708	00:22:00	1320	00:22:56	1376	00:00:56	56	0.0000
nopath	4	1	12	14	792	00:22:07	1327	00:23:26	1406	00:01:19	79	0.0000	00:01:19
nopath	3	6	2	1	667	00:22:48	1368	00:23:37	1417	00:00:49	49	0.0000
nopath	5	1	10	1	785	00:22:22	1342	00:23:41	1421	00:01:19	79	0.0000
nopath	3	6	13	15	667	00:22:51	1371	00:23:42	1422	00:00:51	51	0.0000
nopath	3	6	5	1	667	00:22:55	1375	00:23:46	1426	00:00:51	51	0.0000
nopath	3	5	9	1	621	00:23:00	1380	00:23:50	1430	00:00:50	50	0.0000
nopath	1	3	5	1	763	00:22:54	1374	00:23:55	1435	00:01:01	61	0.0000
nopath	1	3	9	1	763	00:23:21	1401	00:24:25	1465	00:01:04	64	0.0000	00:01:24
nopath	3	2	5	1	679	00:23:27	1407	00:24:29	1469	00:01:02	62	0.0000
nopath	1	3	12	14	763	00:23:27	1407	00:24:30	1470	00:01:03	63	0.0000
nopath	1	3	3	1	763	00:23:30	1410	00:24:33	1473	00:01:03	63	0.0000
nopath	6	5	3	1	380	00:23:58	1438	00:24:36	1476	00:00:38	38	0.0000
nopath	5	3	12	14	621	00:23:06	1386	00:24:44	1484	00:01:38	98	0.0000
nopath	5	1	13	15	785	00:22:44	1364	00:24:55	1495	00:02:11	131	0.0000
nopath	5	1	12	14	785	00:23:28	1408	00:24:56	1496	00:01:28	88	0.0000
nopath	5	4	3	1	650	00:23:42	1422	00:24:57	1497	00:01:15	75	0.0000
nopath	1	3	3	1	763	00:23:57	1437	00:25:15	1515	00:01:18	78	0.0000	00:01:08
nopath	2	4	12	14	708	00:23:35	1415	00:25:16	1516	00:01:41	101	0.0000
nopath	3	6	5	1	667	00:24:20	1460	00:25:16	1516	00:00:56	56	0.0000
nopath	3	5	13	15	621	00:24:22	1462	00:25:19	1519	00:00:57	57	0.0000
nopath	3	2	12	14	679	00:24:26	1466	00:25:23	1523	00:00:57	57	0.0000
nopath	2	4	5	1	708	00:24:16	1456	00:25:26	1526	00:01:10	70	0.0000
nopath	5	4	12	14	650	00:24:21	1461	00:25:43	1543	00:01:22	82	0.0000
nopath	3	6	3	1	667	00:24:55	1495	00:25:56	1556	00:01:01	61	0.0000
nopath	3	6	3	1	667	00:24:56	1496	00:25:57	1557	00:01:01	61	0.0000
nopath	3	6	9	1	667	00:25:04	1504	00:26:00	1560	00:00:56	56	0.0000	00:00:55
nopath	2	3	9	1	679	00:25:01	1501	00:26:04	1564	00:01:03	63	0.0000
nopath	2	4	5	1	708	00:24:29	1469	00:26:05	1565	00:01:36	96	0.0000
nopath	6	2	3	1	748	00:24:01	1441	00:26:05	1565	00:02:04	124	0.0000
nopath	3	6	10	1	667	00:25:23	1523	00:26:12	1572	00:00:49	49	0.0000
nopath	3	6	10	1	667	00:25:39	1539	00:26:35	1595	00:00:56	56	0.0000
nopath	1	2	9	1	504	00:25:55	1555	00:26:42	1602	00:00:47	47	0.0000
nopath	6	7	12	14	624	00:25:48	1548	00:26:44	1604	00:00:56	56	0.0000
nopath	1	3	5	1	763	00:25:42	1542	00:26:52	1612	00:01:10	70	0.0000
nopath	1	3	13	15	763	00:25:54	1554	00:26:58	1618	00:01:04	64	0.0000
nopath	1	7	5	1	542	00:26:13	1573	00:27:00	1620	00:00:47	47	0.0000	00:00:57
nopath	6	2	12	14	748	00:26:25	1585	00:27:23	1643	00:00:58	58	0.0000
nopath	3	4	6	1	375	00:27:01	1621	00:27:33	1653	00:00:32	32	0.0000
nopath	5	7	3	1	577	00:26:44	1604	00:27:38	1658	00:00:54	54	0.0000
nopath	1	7	3	1	542	00:26:48	1608	00:27:41	1661	00:00:53	53	0.0000
nopath	1	2	3	1	504	00:27:01	1621	00:27:46	1666	00:00:45	45	0.0000
nopath	3	6	12	14	667	00:26:56	1616	00:27:48	1668	00:00:52	52	0.0000
nopath	3	2	3	1	679	00:27:28	1648	00:28:30	1710	00:01:02	62	0.0000	00:01:04
nopath	3	2	3	1	679	00:27:42	1662	00:28:40	1720	00:00:58	58	0.0000
nopath	3	1	12	14	763	00:27:30	1650	00:28:46	1726	00:01:16	76	0.0000
nopath	3	2	9	1	679	00:28:10	1690	00:29:05	1745	00:00:55	55	0.0000	00:00:56
nopath	1	2	6	1	504	00:28:38	1718	00:29:29	1769	00:00:51	51	0.0000
nopath	2	3	12	14	679	00:28:21	1701	00:29:33	1773	00:01:12	72	0.0000
nopath	3	6	9	1	667	00:28:35	1715	00:29:35	1775	00:01:00	60	0.0000
nopath	4	2	10	1	708	00:28:30	1710	00:29:35	1775	00:01:05	65	0.0000
nopath	2	4	5	1	708	00:28:37	1717	00:29:36	1776	00:00:59	59	0.0000
nopath	3	6	5	1	667	00:28:41	1721	00:29:37	1777	00:00:56	56	0.0000
nopath	1	3	10	1	763	00:27:54	1674	00:29:38	1778	00:01:44	104	0.0000
nopath	3	6	5	1	667	00:28:51	1731	00:29:41	1781	00:00:50	50	0.0000
nopath	1	3	13	15	763	00:28:16	1696	00:29:43	1783	00:01:27	87	0.0000
nopath	4	3	12	14	375	00:28:56	1736	00:29:44	1784	00:00:48	48	0.0000
nopath	2	1	2	1	504	00:28:52	1732	00:29:47	1787	00:00:55	55	0.0000
nopath	1	2	5	1	504	00:29:11	1751	00:30:01	1801	00:00:50	50	0.0000	00:00:54
nopath	6	1	9	1	832	00:28:47	1727	00:30:01	1801	00:01:14	74	0.0000
nopath	2	4	5	1	708	00:29:14	1754	00:30:15	1815	00:01:01	61	0.0000
nopath	3	6	3	1	667	00:29:01	1741	00:30:15	1815	00:01:14	74	0.0000
nopath	3	6	3	1	667	00:29:10	1750	00:30:18	1818	00:01:08	68	0.0000
nopath	3	6	12	14	667	00:29:19	1759	00:30:20	1820	00:01:01	61	0.0000
nopath	1	3	3	1	763	00:29:24	1764	00:30:22	1822	00:00:58	58	0.0000
nopath	3	6	9	1	667	00:29:39	1779	00:30:28	1828	00:00:49	49	0.0000
nopath	6	5	10	1	380	00:30:00	1800	00:30:37	1837	00:00:37	37	0.0000
nopath	5	1	5	1	785	00:28:31	1711	00:30:41	1841	00:02:10	130	0.0000
nopath	5	1	5	1	785	00:29:09	1749	00:30:43	1843	00:01:34	94	0.0000
nopath	6	1	12	14	832	00:29:22	1762	00:30:45	1845	00:01:23	83	0.0000
nopath	2	3	3	1	679	00:29:36	1776	00:31:02	1862	00:01:26	86	0.0000	00:01:03
nopath	3	1	5	1	763	00:30:09	1809	00:31:15	1875	00:01:06	66	0.0000
nopath	2	4	3	1	708	00:30:15	1815	00:31:16	1876	00:01:01	61	0.0000
nopath	1	3	6	1	763	00:30:22	1822	00:31:45	1905	00:01:23	83	0.0000
nopath	2	4	12	14	708	00:30:18	1818	00:31:46	1906	00:01:28	88	0.0000
nopath	4	1	12	14	792	00:30:27	1827	00:31:46	1906	00:01:19	79	0.0000
nopath	6	2	5	1	748	00:30:44	1844	00:31:55	1915	00:01:11	71	0.0000
nopath	3	6	3	1	667	00:30:40	1840	00:31:56	1916	00:01:16	76	0.0000
nopath	2	4	10	1	708	00:30:40	1840	00:31:56	1916	00:01:16	76	0.0000
nopath	6	2	7	1	748	00:30:45	1845	00:31:57	1917	00:01:12	72	0.0000
nopath	3	6	3	1	667	00:30:41	1841	00:31:58	1918	00:01:17	77	0.0000
nopath	3	5	9	1	621	00:31:04	1864	00:31:59	1919	00:00:55	55	0.0000
nopath	5	4	12	14	650	00:30:58	1858	00:32:09	1929	00:01:11	71	0.0000	00:01:16
nopath	3	1	9	1	763	00:30:48	1848	00:32:24	1944	00:01:36	96	0.0000
nopath	6	1	13	15	832	00:31:15	1875	00:32:45	1965	00:01:30	90	0.0000
nopath	3	2	3	1	679	00:31:43	1903	00:32:45	1965	00:01:02	62	0.0000
nopath	3	6	12	14	667	00:31:57	1917	00:32:48	1968	00:00:51	51	0.0000
nopath	2	3	12	14	679	00:32:03	1923	00:33:07	1987	00:01:04	64	0.0000	00:01:04
nopath	3	6	3	1	667	00:32:22	1942	00:33:13	1993	00:00:51	51	0.0000
nopath	5	1	13	15	785	00:31:52	1912	00:33:15	1995	00:01:23	83	0.0000
nopath	5	1	3	1	785	00:32:05	1925	00:33:17	1997	00:01:12	72	0.0000
nopath	1	2	3	1	504	00:31:52	1912	00:33:18	1998	00:01:26	86	0.0000
nopath	6	1	12	14	832	00:32:06	1926	00:33:19	1999	00:01:13	73	0.0000
nopath	3	6	3	1	667	00:32:30	1950	00:33:19	1999	00:00:49	49	0.0000
nopath	1	7	3	1	542	00:31:59	1919	00:33:26	2006	00:01:27	87	0.0000
nopath	4	2	9	1	708	00:31:45	1905	00:33:26	2006	00:01:41	101	0.0000
nopath	2	3	12	14	679	00:32:38	1958	00:33:48	2028	00:01:10	70	0.0000
nopath	1	2	5	1	504	00:32:42	1962	00:33:51	2031	00:01:09	69	0.0000
nopath	3	6	10	1	667	00:32:49	1969	00:33:56	2036	00:01:07	67	0.0000
nopath	5	3	10	1	621	00:33:04	1984	00:34:05	2045	00:01:01	61	0.0000	00:01:11
nopath	5	7	3	1	577	00:32:56	1976	00:34:07	2047	00:01:11	71	0.0000
nopath	1	3	13	15	763	00:33:06	1986	00:34:25	2065	00:01:19	79	0.0000
nopath	1	2	5	1	504	00:33:41	2021	00:34:31	2071	00:00:50	50	0.0000
nopath	6	1	4	1	832	00:33:00	1980	00:34:31	2071	00:01:31	91	0.0000
nopath	5	1	13	15	785	00:33:21	2001	00:34:38	2078	00:01:17	77	0.0000
nopath	5	6	7	1	380	00:34:02	2042	00:34:49	2089	00:00:47	47	0.0000
nopath	5	3	9	1	621	00:34:00	2040	00:35:04	2104	00:01:04	64	0.0000	00:01:04
nopath	3	4	5	1	375	00:34:52	2092	00:35:24	2124	00:00:32	32	0.0000
nopath	6	2	12	14	748	00:34:15	2055	00:35:30	2130	00:01:15	75	0.0000
nopath	3	6	9	1	667	00:34:39	2079	00:35:30	2130	00:00:51	51	0.0000
nopath	1	2	9	1	504	00:34:42	2082	00:35:34	2134	00:00:52	52	0.0000
nopath	3	6	5	1	667	00:35:00	2100	00:35:50	2150	00:00:50	50	0.0000
nopath	1	4	12	14	792	00:34:28	2068	00:35:56	2156	00:01:28	88	0.0000
nopath	2	1	5	1	504	00:35:01	2101	00:35:57	2157	00:00:56	56	0.0000
nopath	6	1	9	1	832	00:34:59	2099	00:36:01	2161	00:01:02	62	0.0000	00:01:18
nopath	1	7	13	15	542	00:35:12	2112	00:36:03	2163	00:00:51	51	0.0000
nopath	1	3	5	1	763	00:35:13	2113	00:36:19	2179	00:01:06	66	0.0000
nopath	3	1	12	14	763	00:36:01	2161	00:37:12	2232	00:01:11	71	0.0000	00:01:18
nopath	3	6	3	1	667	00:36:44	2204	00:37:33	2253	00:00:49	49	0.0000
nopath	3	6	3	1	667	00:37:05	2225	00:38:06	2286	00:01:01	61	0.0000	00:00:57
nopath	5	3	10	1	621	00:37:12	2232	00:38:09	2289	00:00:57	57	0.0000
nopath	4	1	9	1	792	00:37:00	2220	00:38:13	2293	00:01:13	73	0.0000
nopath	5	2	3	1	701	00:36:48	2208	00:38:17	2297	00:01:29	89	0.0000
nopath	3	6	5	1	667	00:37:33	2253	00:38:22	2302	00:00:49	49	0.0000
nopath	5	1	12	14	785	00:34:45	2085	00:38:22	2302	00:03:37	217	0.0000
nopath	1	3	9	1	763	00:37:30	2250	00:38:35	2315	00:01:05	65	0.0000
nopath	6	3	9	1	667	00:37:51	2271	00:38:53	2333	00:01:02	62	0.0000
nopath	4	2	3	1	708	00:38:05	2285	00:39:00	2340	00:00:55	55	0.0000	00:01:21
nopath	2	4	5	1	708	00:37:45	2265	00:39:05	2345	00:01:20	80	0.0000
nopath	4	1	3	1	792	00:37:14	2234	00:39:07	2347	00:01:53	113	0.0000
nopath	5	3	9	1	621	00:38:18	2298	00:39:13	2353	00:00:55	55	0.0000
nopath	5	3	2	1	621	00:38:25	2305	00:39:16	2356	00:00:51	51	0.0000
nopath	6	3	3	1	667	00:38:52	2332	00:39:53	2393	00:01:01	61	0.0000
nopath	3	6	9	1	667	00:38:53	2333	00:39:56	2396	00:01:03	63	0.0000
nopath	3	6	5	1	667	00:39:03	2343	00:39:58	2398	00:00:55	55	0.0000
nopath	6	1	10	1	832	00:37:27	2247	00:40:01	2401	00:02:34	154	0.0000	00:02:34
nopath	5	1	12	14	785	00:38:51	2331	00:40:07	2407	00:01:16	76	0.0000
nopath	1	2	12	14	504	00:39:24	2364	00:40:10	2410	00:00:46	46	0.0000
nopath	5	4	12	14	650	00:39:05	2345	00:40:11	2411	00:01:06	66	0.0000
nopath	2	3	6	1	679	00:38:56	2336	00:40:22	2422	00:01:26	86	0.0000
nopath	1	4	9	1	792	00:39:11	2351	00:40:26	2426	00:01:15	75	0.0000
nopath	3	6	3	1	667	00:39:37	2377	00:40:27	2427	00:00:50	50	0.0000
nopath	1	4	12	14	792	00:39:29	2369	00:40:29	2429	00:01:00	60	0.0000
nopath	1	3	4	1	763	00:39:30	2370	00:40:32	2432	00:01:02	62	0.0000
nopath	1	3	3	1	763	00:39:33	2373	00:40:34	2434	00:01:01	61	0.0000
nopath	2	4	5	1	708	00:39:56	2396	00:40:56	2456	00:01:00	60	0.0000
nopath	1	4	9	1	792	00:40:04	2404	00:41:05	2465	00:01:01	61	0.0000	00:01:12
nopath	2	1	3	1	504	00:40:30	2430	00:41:19	2479	00:00:49	49	0.0000
nopath	1	3	9	1	763	00:40:11	2411	00:41:24	2484	00:01:13	73	0.0000
nopath	1	4	3	1	792	00:40:06	2406	00:41:25	2485	00:01:19	79	0.0000
nopath	2	7	3	1	458	00:40:47	2447	00:41:28	2488	00:00:41	41	0.0000
nopath	2	1	5	1	504	00:40:49	2449	00:41:37	2497	00:00:48	48	0.0000
nopath	3	6	13	15	667	00:40:25	2425	00:41:39	2499	00:01:14	74	0.0000
nopath	2	4	6	1	708	00:40:27	2427	00:41:45	2505	00:01:18	78	0.0000
nopath	1	5	9	1	785	00:40:17	2417	00:41:53	2513	00:01:36	96	0.0000
nopath	5	1	12	14	785	00:39:56	2396	00:42:02	2522	00:02:06	126	0.0000	00:01:41
nopath	5	1	3	1	785	00:40:12	2412	00:42:04	2524	00:01:52	112	0.0000
nopath	3	6	9	1	667	00:40:27	2427	00:42:06	2526	00:01:39	99	0.0000
nopath	5	1	3	1	785	00:40:35	2435	00:42:06	2526	00:01:31	91	0.0000
nopath	3	6	3	1	667	00:40:58	2458	00:42:25	2545	00:01:27	87	0.0000
nopath	3	1	12	14	763	00:40:42	2442	00:42:25	2545	00:01:43	103	0.0000
nopath	6	2	9	1	748	00:41:22	2482	00:42:29	2549	00:01:07	67	0.0000
nopath	3	6	12	14	667	00:41:27	2487	00:42:31	2551	00:01:04	64	0.0000
nopath	6	2	5	1	748	00:41:34	2494	00:42:32	2552	00:00:58	58	0.0000
nopath	3	6	5	1	667	00:41:30	2490	00:42:33	2553	00:01:03	63	0.0000
nopath	3	6	5	1	667	00:41:31	2491	00:42:36	2556	00:01:05	65	0.0000
nopath	6	1	9	1	832	00:41:36	2496	00:42:41	2561	00:01:05	65	0.0000
nopath	1	3	3	1	763	00:41:43	2503	00:42:45	2565	00:01:02	62	0.0000
nopath	3	2	13	15	679	00:41:55	2515	00:42:54	2574	00:00:59	59	0.0000
nopath	4	2	3	1	708	00:42:01	2521	00:42:57	2577	00:00:56	56	0.0000
nopath	2	1	6	1	504	00:41:56	2516	00:42:57	2577	00:01:01	61	0.0000
nopath	3	1	5	1	763	00:41:10	2470	00:42:58	2578	00:01:48	108	0.0000
nopath	5	3	12	14	621	00:42:13	2533	00:43:24	2604	00:01:11	71	0.0000	00:00:58
nopath	2	1	3	1	504	00:42:43	2563	00:43:27	2607	00:00:44	44	0.0000
nopath	3	6	13	15	667	00:42:37	2557	00:43:29	2609	00:00:52	52	0.0000
nopath	3	1	2	1	763	00:42:04	2524	00:43:29	2609	00:01:25	85	0.0000
nopath	6	1	9	1	832	00:41:51	2511	00:43:31	2611	00:01:40	100	0.0000
nopath	3	7	3	1	302	00:42:52	2572	00:43:34	2614	00:00:42	42	0.0000
nopath	3	2	3	1	679	00:42:25	2545	00:43:35	2615	00:01:10	70	0.0000
nopath	6	3	9	1	667	00:42:46	2566	00:43:35	2615	00:00:49	49	0.0000
nopath	4	3	12	14	375	00:42:41	2561	00:43:44	2624	00:01:03	63	0.0000
nopath	2	4	9	1	708	00:42:27	2547	00:43:45	2625	00:01:18	78	0.0000
nopath	3	6	3	1	667	00:42:40	2560	00:43:46	2626	00:01:06	66	0.0000
nopath	2	4	3	1	708	00:42:28	2548	00:43:46	2626	00:01:18	78	0.0000
nopath	3	6	6	1	667	00:42:43	2563	00:43:48	2628	00:01:05	65	0.0000
nopath	3	6	3	1	667	00:42:44	2564	00:43:48	2628	00:01:04	64	0.0000
nopath	2	3	9	1	679	00:42:57	2577	00:43:56	2636	00:00:59	59	0.0000
nopath	2	3	5	1	679	00:43:05	2585	00:43:59	2639	00:00:54	54	0.0000
nopath	1	2	9	1	504	00:43:04	2584	00:44:01	2641	00:00:57	57	0.0000	00:01:00
nopath	5	1	3	1	785	00:41:53	2513	00:44:01	2641	00:02:08	128	0.0000
nopath	2	3	12	14	679	00:43:10	2590	00:44:04	2644	00:00:54	54	0.0000
nopath	2	3	5	1	679	00:43:12	2592	00:44:22	2662	00:01:10	70	0.0000
nopath	5	1	12	14	785	00:43:18	2598	00:44:26	2666	00:01:08	68	0.0000
nopath	1	3	12	14	763	00:43:32	2612	00:44:30	2670	00:00:58	58	0.0000
nopath	3	6	9	1	667	00:43:38	2618	00:44:35	2675	00:00:57	57	0.0000
nopath	3	2	12	14	679	00:42:57	2577	00:44:36	2676	00:01:39	99	0.0000
nopath	4	1	10	1	792	00:42:58	2578	00:44:47	2687	00:01:49	109	0.0000
nopath	5	4	12	14	650	00:43:33	2613	00:44:49	2689	00:01:16	76	0.0000
nopath	5	1	10	1	785	00:43:43	2623	00:45:01	2701	00:01:18	78	0.0000	00:01:35
nopath	6	1	3	1	832	00:43:18	2598	00:45:03	2703	00:01:45	105	0.0000
nopath	2	4	6	1	708	00:44:03	2643	00:45:05	2705	00:01:02	62	0.0000
nopath	3	6	5	1	667	00:44:10	2650	00:45:06	2706	00:00:56	56	0.0000
nopath	6	1	3	1	832	00:43:53	2633	00:45:06	2706	00:01:13	73	0.0000
nopath	3	6	12	14	667	00:44:23	2663	00:45:13	2713	00:00:50	50	0.0000
nopath	5	1	9	1	785	00:44:02	2642	00:45:16	2716	00:01:14	74	0.0000
nopath	5	4	5	1	650	00:44:04	2644	00:45:18	2718	00:01:14	74	0.0000
nopath	1	2	5	1	504	00:44:34	2674	00:45:19	2719	00:00:45	45	0.0000
nopath	2	3	5	1	679	00:44:45	2685	00:45:45	2745	00:01:00	60	0.0000
nopath	6	2	12	14	748	00:44:09	2649	00:45:46	2746	00:01:37	97	0.0000
nopath	6	2	12	14	748	00:44:44	2684	00:45:48	2748	00:01:04	64	0.0000
nopath	4	7	5	1	331	00:45:18	2718	00:45:49	2749	00:00:31	31	0.0000
nopath	1	2	3	1	504	00:45:00	2700	00:45:53	2753	00:00:53	53	0.0000
nopath	6	2	13	15	748	00:45:24	2724	00:46:23	2783	00:00:59	59	0.0000	00:01:12
nopath	2	3	13	15	679	00:45:05	2705	00:46:25	2785	00:01:20	80	0.0000
nopath	1	3	9	1	763	00:44:57	2697	00:46:27	2787	00:01:30	90	0.0000
nopath	1	7	3	1	542	00:45:41	2741	00:46:29	2789	00:00:48	48	0.0000
nopath	1	3	2	1	763	00:45:07	2707	00:46:29	2789	00:01:22	82	0.0000
nopath	3	6	13	15	667	00:45:11	2711	00:46:29	2789	00:01:18	78	0.0000
nopath	6	2	13	15	748	00:45:30	2730	00:46:29	2789	00:00:59	59	0.0000
nopath	3	6	5	1	667	00:45:31	2731	00:46:31	2791	00:01:00	60	0.0000
nopath	2	4	6	1	708	00:45:17	2717	00:46:32	2792	00:01:15	75	0.0000
nopath	3	6	12	14	667	00:45:49	2749	00:46:41	2801	00:00:52	52	0.0000
nopath	3	6	5	1	667	00:46:16	2776	00:47:08	2828	00:00:52	52	0.0000	00:01:02
nopath	5	7	8	1	577	00:46:12	2772	00:47:14	2834	00:01:02	62	0.0000
nopath	3	6	5	1	667	00:46:25	2785	00:47:18	2838	00:00:53	53	0.0000
nopath	3	2	12	14	679	00:46:22	2782	00:47:20	2840	00:00:58	58	0.0000
nopath	3	6	7	1	667	00:46:31	2791	00:47:21	2841	00:00:50	50	0.0000
nopath	3	1	12	14	763	00:45:58	2758	00:47:22	2842	00:01:24	84	0.0000
nopath	1	3	12	14	763	00:45:22	2722	00:47:23	2843	00:02:01	121	0.0000
nopath	1	3	3	1	763	00:46:07	2767	00:47:25	2845	00:01:18	78	0.0000
nopath	5	2	6	1	701	00:46:11	2771	00:47:27	2847	00:01:16	76	0.0000
nopath	4	3	3	1	375	00:46:15	2775	00:47:28	2848	00:01:13	73	0.0000
nopath	1	4	5	1	792	00:46:11	2771	00:47:29	2849	00:01:18	78	0.0000
nopath	6	2	3	1	748	00:46:12	2772	00:47:30	2850	00:01:18	78	0.0000
nopath	5	1	3	1	785	00:45:47	2747	00:47:31	2851	00:01:44	104	0.0000
nopath	2	4	10	1	708	00:45:58	2758	00:47:31	2851	00:01:33	93	0.0000
nopath	2	4	12	14	708	00:46:25	2785	00:47:33	2853	00:01:08	68	0.0000
nopath	3	5	13	15	621	00:46:40	2800	00:47:33	2853	00:00:53	53	0.0000
nopath	6	2	5	1	748	00:46:31	2791	00:47:34	2854	00:01:03	63	0.0000
nopath	3	2	9	1	679	00:46:48	2808	00:47:45	2865	00:00:57	57	0.0000
nopath	2	1	13	15	504	00:47:04	2824	00:48:00	2880	00:00:56	56	0.0000	00:00:51
nopath	2	1	12	14	504	00:47:17	2837	00:48:05	2885	00:00:48	48	0.0000
nopath	3	6	5	1	667	00:46:58	2818	00:48:06	2886	00:01:08	68	0.0000
nopath	4	1	3	1	792	00:46:32	2792	00:48:07	2887	00:01:35	95	0.0000
nopath	6	5	12	14	380	00:47:24	2844	00:48:09	2889	00:00:45	45	0.0000
nopath	5	4	2	1	650	00:46:33	2793	00:48:11	2891	00:01:38	98	0.0000
nopath	6	1	3	1	832	00:47:07	2827	00:48:21	2901	00:01:14	74	0.0000
nopath	5	1	3	1	785	00:47:00	2820	00:48:23	2903	00:01:23	83	0.0000
nopath	5	6	12	14	380	00:47:44	2864	00:48:31	2911	00:00:47	47	0.0000
nopath	1	4	9	1	792	00:47:05	2825	00:48:45	2925	00:01:40	100	0.0000
nopath	3	6	12	14	667	00:47:37	2857	00:48:47	2927	00:01:10	70	0.0000
nopath	6	5	6	1	380	00:48:08	2888	00:48:49	2929	00:00:41	41	0.0000
nopath	5	3	5	1	621	00:47:32	2852	00:48:53	2933	00:01:21	81	0.0000
nopath	1	2	10	1	504	00:48:17	2897	00:49:01	2941	00:00:44	44	0.0000	00:00:47
nopath	2	4	10	1	708	00:48:03	2883	00:49:05	2945	00:01:02	62	0.0000
nopath	2	3	12	14	679	00:48:09	2889	00:49:06	2946	00:00:57	57	0.0000
nopath	3	6	3	1	667	00:48:15	2895	00:49:15	2955	00:01:00	60	0.0000
nopath	5	6	3	1	380	00:48:15	2895	00:49:27	2967	00:01:12	72	0.0000
nopath	4	7	10	1	331	00:49:10	2950	00:49:44	2984	00:00:34	34	0.0000
nopath	1	4	3	1	792	00:48:19	2899	00:49:45	2985	00:01:26	86	0.0000
nopath	2	3	12	14	679	00:48:44	2924	00:49:48	2988	00:01:04	64	0.0000
nopath	3	6	13	15	667	00:48:33	2913	00:49:49	2989	00:01:16	76	0.0000
nopath	6	1	3	1	832	00:48:31	2911	00:49:51	2991	00:01:20	80	0.0000
nopath	2	4	12	14	708	00:48:56	2936	00:49:51	2991	00:00:55	55	0.0000
nopath	2	3	10	1	679	00:49:01	2941	00:49:55	2995	00:00:54	54	0.0000
nopath	5	1	12	14	785	00:48:52	2932	00:49:58	2998	00:01:06	66	0.0000
nopath	1	2	3	1	504	00:49:15	2955	00:50:05	3005	00:00:50	50	0.0000	00:00:50
nopath	3	7	3	1	302	00:49:41	2981	00:50:18	3018	00:00:37	37	0.0000
nopath	1	3	12	14	763	00:48:37	2917	00:50:23	3023	00:01:46	106	0.0000
nopath	1	3	6	1	763	00:48:39	2919	00:50:25	3025	00:01:46	106	0.0000
nopath	1	2	12	14	504	00:49:41	2981	00:50:28	3028	00:00:47	47	0.0000
nopath	3	6	4	1	667	00:49:13	2953	00:50:36	3036	00:01:23	83	0.0000
nopath	5	1	12	14	785	00:49:16	2956	00:50:36	3036	00:01:20	80	0.0000
nopath	1	2	7	1	504	00:49:52	2992	00:50:37	3037	00:00:45	45	0.0000
nopath	6	3	10	1	667	00:49:29	2969	00:50:43	3043	00:01:14	74	0.0000
nopath	1	3	12	14	763	00:48:52	2932	00:51:03	3063	00:02:11	131	0.0000	00:01:21
nopath	4	1	3	1	792	00:49:36	2976	00:51:05	3065	00:01:29	89	0.0000
nopath	3	6	3	1	667	00:49:57	2997	00:51:06	3066	00:01:09	69	0.0000
nopath	2	4	2	1	708	00:50:05	3005	00:51:07	3067	00:01:02	62	0.0000
nopath	3	5	12	14	621	00:50:14	3014	00:51:08	3068	00:00:54	54	0.0000
nopath	2	3	9	1	679	00:50:08	3008	00:51:09	3069	00:01:01	61	0.0000
nopath	6	1	10	1	832	00:49:30	2970	00:51:11	3071	00:01:41	101	0.0000
nopath	5	1	12	14	785	00:50:11	3011	00:51:16	3076	00:01:05	65	0.0000
nopath	1	2	12	14	504	00:49:56	2996	00:51:16	3076	00:01:20	80	0.0000
nopath	3	2	9	1	679	00:50:17	3017	00:51:25	3085	00:01:08	68	0.0000
nopath	1	3	13	15	763	00:50:19	3019	00:51:39	3099	00:01:20	80	0.0000
nopath	6	1	12	14	832	00:50:35	3035	00:51:40	3100	00:01:05	65	0.0000
nopath	1	2	12	14	504	00:50:34	3034	00:51:44	3104	00:01:10	70	0.0000
nopath	2	3	3	1	679	00:50:39	3039	00:51:45	3105	00:01:06	66	0.0000
nopath	3	6	3	1	667	00:50:33	3033	00:51:46	3106	00:01:13	73	0.0000
nopath	3	6	5	1	667	00:50:46	3046	00:51:48	3108	00:01:02	62	0.0000
nopath	1	4	10	1	792	00:50:32	3032	00:51:56	3116	00:01:24	84	0.0000
nopath	5	3	12	14	621	00:50:52	3052	00:52:04	3124	00:01:12	72	0.0000	00:01:16
nopath	2	7	12	14	458	00:51:14	3074	00:52:11	3131	00:00:57	57	0.0000
nopath	2	1	13	15	504	00:51:11	3071	00:52:12	3132	00:01:01	61	0.0000
nopath	6	4	3	1	696	00:51:13	3073	00:52:12	3132	00:00:59	59	0.0000
nopath	4	2	12	14	708	00:51:22	3082	00:52:15	3135	00:00:53	53	0.0000
nopath	1	3	5	1	763	00:50:56	3056	00:52:22	3142	00:01:26	86	0.0000
nopath	2	3	5	1	679	00:51:01	3061	00:52:25	3145	00:01:24	84	0.0000
nopath	3	6	5	1	667	00:51:25	3085	00:52:25	3145	00:01:00	60	0.0000
nopath	2	3	12	14	679	00:51:22	3082	00:52:32	3152	00:01:10	70	0.0000
nopath	2	3	5	1	679	00:51:24	3084	00:52:35	3155	00:01:11	71	0.0000
nopath	3	6	13	15	667	00:51:37	3097	00:52:36	3156	00:00:59	59	0.0000
nopath	3	6	3	1	667	00:51:43	3103	00:52:40	3160	00:00:57	57	0.0000
nopath	5	3	12	14	621	00:51:46	3106	00:52:44	3164	00:00:58	58	0.0000
nopath	3	4	4	1	375	00:52:10	3130	00:52:48	3168	00:00:38	38	0.0000
nopath	2	1	3	1	504	00:52:02	3122	00:52:57	3177	00:00:55	55	0.0000
nopath	3	1	3	1	763	00:51:36	3096	00:53:02	3182	00:01:26	86	0.0000	00:01:33
nopath	3	6	6	1	667	00:51:52	3112	00:53:05	3185	00:01:13	73	0.0000
nopath	2	3	3	1	679	00:51:41	3101	00:53:05	3185	00:01:24	84	0.0000
nopath	2	4	13	15	708	00:51:31	3091	00:53:08	3188	00:01:37	97	0.0000
nopath	2	3	12	14	679	00:51:43	3103	00:53:08	3188	00:01:25	85	0.0000
nopath	1	3	13	15	763	00:51:12	3072	00:53:13	3193	00:02:01	121	0.0000
nopath	6	1	13	15	832	00:51:47	3107	00:53:15	3195	00:01:28	88	0.0000
nopath	2	3	9	1	679	00:52:07	3127	00:53:15	3195	00:01:08	68	0.0000
nopath	6	7	9	1	624	00:52:18	3138	00:53:27	3207	00:01:09	69	0.0000
nopath	1	3	6	1	763	00:52:25	3145	00:53:34	3214	00:01:09	69	0.0000
nopath	2	4	10	1	708	00:52:20	3140	00:53:35	3215	00:01:15	75	0.0000
nopath	3	6	12	14	667	00:52:41	3161	00:53:46	3226	00:01:05	65	0.0000
nopath	3	6	12	14	667	00:52:58	3178	00:53:50	3230	00:00:52	52	0.0000
nopath	6	1	13	15	832	00:52:09	3129	00:53:55	3235	00:01:46	106	0.0000
nopath	6	1	3	1	832	00:52:19	3139	00:53:56	3236	00:01:37	97	0.0000
nopath	3	7	9	1	302	00:53:19	3199	00:53:57	3237	00:00:38	38	0.0000
nopath	5	1	3	1	785	00:53:00	3180	00:54:00	3240	00:01:00	60	0.0000	00:01:16
nopath	1	3	9	1	763	00:52:29	3149	00:54:02	3242	00:01:33	93	0.0000
nopath	5	1	3	1	785	00:53:01	3181	00:54:03	3243	00:01:02	62	0.0000
nopath	1	3	10	1	763	00:52:36	3156	00:54:05	3245	00:01:29	89	0.0000
nopath	2	7	9	1	458	00:53:19	3199	00:54:13	3253	00:00:54	54	0.0000
nopath	6	3	5	1	667	00:53:08	3188	00:54:13	3253	00:01:05	65	0.0000
nopath	3	6	13	15	667	00:53:00	3180	00:54:20	3260	00:01:20	80	0.0000
nopath	3	6	10	1	667	00:53:09	3189	00:54:21	3261	00:01:12	72	0.0000
nopath	2	1	13	15	504	00:53:23	3203	00:54:23	3263	00:01:00	60	0.0000
nopath	3	5	13	15	621	00:53:10	3190	00:54:23	3263	00:01:13	73	0.0000
nopath	3	6	2	1	667	00:53:11	3191	00:54:25	3265	00:01:14	74	0.0000
nopath	6	2	5	1	748	00:53:10	3190	00:54:25	3265	00:01:15	75	0.0000
nopath	6	2	10	1	748	00:53:19	3199	00:54:27	3267	00:01:08	68	0.0000
nopath	5	4	5	1	650	00:53:17	3197	00:54:30	3270	00:01:13	73	0.0000
nopath	3	7	13	15	302	00:53:37	3217	00:54:32	3272	00:00:55	55	0.0000
nopath	2	3	3	1	679	00:52:34	3154	00:54:32	3272	00:01:58	118	0.0000
nopath	2	3	8	1	679	00:52:45	3165	00:54:35	3275	00:01:50	110	0.0000
nopath	3	6	10	1	667	00:53:24	3204	00:54:46	3286	00:01:22	82	0.0000
nopath	3	6	5	1	667	00:53:31	3211	00:54:48	3288	00:01:17	77	0.0000
nopath	5	3	3	1	621	00:53:33	3213	00:54:55	3295	00:01:22	82	0.0000
nopath	4	2	10	1	708	00:53:30	3210	00:54:55	3295	00:01:25	85	0.0000
nopath	2	4	3	1	708	00:52:50	3170	00:55:05	3305	00:02:15	135	0.0000	00:01:11
nopath	1	5	8	1	785	00:53:53	3233	00:55:06	3306	00:01:13	73	0.0000
nopath	1	6	6	1	832	00:52:42	3162	00:55:06	3306	00:02:24	144	0.0000
nopath	2	4	5	1	708	00:52:56	3176	00:55:07	3307	00:02:11	131	0.0000
nopath	2	3	7	1	679	00:53:25	3205	00:55:08	3308	00:01:43	103	0.0000
nopath	3	1	6	1	763	00:53:30	3210	00:55:09	3309	00:01:39	99	0.0000
nopath	1	4	13	15	792	00:53:20	3200	00:55:14	3314	00:01:54	114	0.0000
nopath	1	3	8	1	763	00:53:54	3234	00:55:15	3315	00:01:21	81	0.0000
nopath	1	3	3	1	763	00:53:59	3239	00:55:17	3317	00:01:18	78	0.0000
nopath	6	2	12	14	748	00:54:22	3262	00:55:19	3319	00:00:57	57	0.0000
nopath	5	6	13	15	380	00:53:51	3231	00:55:20	3320	00:01:29	89	0.0000
nopath	1	3	12	14	763	00:54:00	3240	00:55:20	3320	00:01:20	80	0.0000
nopath	2	4	3	1	708	00:53:50	3230	00:55:23	3323	00:01:33	93	0.0000
nopath	1	2	13	15	504	00:54:15	3255	00:55:24	3324	00:01:09	69	0.0000
nopath	5	6	9	1	380	00:54:39	3279	00:55:24	3324	00:00:45	45	0.0000
nopath	2	3	3	1	679	00:54:10	3250	00:55:24	3324	00:01:14	74	0.0000
nopath	1	2	5	1	504	00:54:20	3260	00:55:26	3326	00:01:06	66	0.0000
nopath	1	2	3	1	504	00:54:43	3283	00:55:32	3332	00:00:49	49	0.0000
nopath	3	6	5	1	667	00:53:42	3222	00:55:36	3336	00:01:54	114	0.0000
nopath	6	7	10	1	624	00:54:15	3255	00:55:37	3337	00:01:22	82	0.0000
nopath	3	6	13	15	667	00:53:56	3236	00:55:41	3341	00:01:45	105	0.0000
nopath	3	6	9	1	667	00:53:57	3237	00:55:43	3343	00:01:46	106	0.0000
nopath	5	7	5	1	577	00:54:31	3271	00:55:44	3344	00:01:13	73	0.0000
nopath	3	2	5	1	679	00:54:05	3245	00:55:45	3345	00:01:40	100	0.0000
nopath	2	4	6	1	708	00:54:13	3253	00:55:55	3355	00:01:42	102	0.0000
nopath	3	6	5	1	667	00:54:13	3253	00:55:57	3357	00:01:44	104	0.0000
nopath	1	3	5	1	763	00:54:45	3285	00:55:58	3358	00:01:13	73	0.0000
nopath	3	6	9	1	667	00:54:17	3257	00:55:59	3359	00:01:42	102	0.0000
nopath	2	4	13	15	708	00:54:27	3267	00:55:59	3359	00:01:32	92	0.0000
nopath	4	1	3	1	792	00:54:32	3272	00:56:03	3363	00:01:31	91	0.0000	00:01:32
nopath	6	2	5	1	748	00:54:58	3298	00:56:09	3369	00:01:11	71	0.0000
nopath	5	6	3	1	380	00:55:15	3315	00:56:10	3370	00:00:55	55	0.0000
nopath	5	1	5	1	785	00:54:49	3289	00:56:11	3371	00:01:22	82	0.0000
nopath	6	3	9	1	667	00:55:18	3318	00:56:13	3373	00:00:55	55	0.0000
nopath	5	1	9	1	785	00:54:55	3295	00:56:13	3373	00:01:18	78	0.0000
nopath	1	2	3	1	504	00:55:28	3328	00:56:13	3373	00:00:45	45	0.0000
nopath	5	6	12	14	380	00:55:29	3329	00:56:14	3374	00:00:45	45	0.0000
nopath	5	3	3	1	621	00:54:59	3299	00:56:25	3385	00:01:26	86	0.0000
nopath	4	7	10	1	331	00:55:45	3345	00:56:35	3395	00:00:50	50	0.0000
nopath	2	4	5	1	708	00:55:20	3320	00:56:35	3395	00:01:15	75	0.0000
nopath	3	6	3	1	667	00:54:18	3258	00:56:36	3396	00:02:18	138	0.0000
nopath	2	1	3	1	504	00:55:42	3342	00:56:37	3397	00:00:55	55	0.0000
nopath	2	4	3	1	708	00:55:21	3321	00:56:37	3397	00:01:16	76	0.0000
nopath	3	6	3	1	667	00:54:20	3260	00:56:38	3398	00:02:18	138	0.0000
nopath	1	3	9	1	763	00:55:38	3338	00:56:38	3398	00:01:00	60	0.0000
nopath	3	6	3	1	667	00:54:30	3270	00:56:40	3400	00:02:10	130	0.0000
nopath	3	6	5	1	667	00:54:32	3272	00:56:42	3402	00:02:10	130	0.0000
nopath	3	6	5	1	667	00:54:51	3291	00:56:44	3404	00:01:53	113	0.0000
nopath	5	2	5	1	701	00:55:17	3317	00:56:45	3405	00:01:28	88	0.0000
nopath	2	1	10	1	504	00:56:05	3365	00:56:46	3406	00:00:41	41	0.0000
nopath	3	6	13	15	667	00:55:04	3304	00:56:47	3407	00:01:43	103	0.0000
nopath	3	6	10	1	667	00:55:32	3332	00:56:50	3410	00:01:18	78	0.0000
nopath	3	6	13	15	667	00:55:38	3338	00:56:52	3412	00:01:14	74	0.0000
nopath	3	6	9	1	667	00:55:45	3345	00:56:54	3414	00:01:09	69	0.0000
nopath	6	5	3	1	380	00:56:19	3379	00:56:56	3416	00:00:37	37	0.0000
nopath	5	1	12	14	785	00:55:55	3355	00:56:56	3416	00:01:01	61	0.0000
nopath	5	3	13	15	621	00:55:38	3338	00:56:56	3416	00:01:18	78	0.0000
nopath	1	2	12	14	504	00:56:16	3376	00:57:02	3422	00:00:46	46	0.0000	00:00:57
nopath	6	1	13	15	832	00:55:52	3352	00:57:10	3430	00:01:18	78	0.0000
nopath	3	5	10	1	621	00:56:07	3367	00:57:15	3435	00:01:08	68	0.0000
nopath	6	5	12	14	380	00:56:45	3405	00:57:20	3440	00:00:35	35	0.0000
nopath	3	2	12	14	679	00:56:11	3371	00:57:23	3443	00:01:12	72	0.0000
nopath	2	5	3	1	701	00:54:22	3262	00:57:24	3444	00:03:02	182	0.0000
nopath	6	2	5	1	748	00:56:38	3398	00:57:36	3456	00:00:58	58	0.0000
nopath	2	3	3	1	679	00:56:15	3375	00:57:42	3462	00:01:27	87	0.0000
nopath	3	6	3	1	667	00:56:16	3376	00:57:46	3466	00:01:30	90	0.0000
nopath	3	6	5	1	667	00:56:27	3387	00:57:48	3468	00:01:21	81	0.0000
nopath	3	6	3	1	667	00:56:44	3404	00:57:50	3470	00:01:06	66	0.0000
nopath	3	6	2	1	667	00:56:45	3405	00:57:54	3474	00:01:09	69	0.0000
nopath	3	6	5	1	667	00:57:01	3421	00:57:57	3477	00:00:56	56	0.0000
nopath	5	3	10	1	621	00:56:34	3394	00:58:03	3483	00:01:29	89	0.0000	00:01:18
nopath	4	2	3	1	708	00:57:08	3428	00:58:06	3486	00:00:58	58	0.0000
nopath	2	1	9	1	504	00:57:25	3445	00:58:15	3495	00:00:50	50	0.0000
nopath	5	1	3	1	785	00:56:07	3367	00:58:21	3501	00:02:14	134	0.0000
nopath	1	3	5	1	763	00:56:57	3417	00:58:22	3502	00:01:25	85	0.0000
nopath	6	1	3	1	832	00:56:47	3407	00:58:23	3503	00:01:36	96	0.0000
nopath	1	3	10	1	763	00:57:04	3424	00:58:25	3505	00:01:21	81	0.0000
nopath	1	7	12	14	542	00:57:10	3430	00:58:25	3505	00:01:15	75	0.0000
nopath	1	2	12	14	504	00:57:21	3441	00:58:26	3506	00:01:05	65	0.0000
nopath	6	1	12	14	832	00:57:01	3421	00:58:26	3506	00:01:25	85	0.0000
nopath	3	6	12	14	667	00:57:14	3434	00:58:30	3510	00:01:16	76	0.0000
nopath	1	7	3	1	542	00:57:24	3444	00:58:33	3513	00:01:09	69	0.0000
nopath	3	6	12	14	667	00:57:25	3445	00:58:34	3514	00:01:09	69	0.0000
nopath	3	6	6	1	667	00:57:27	3447	00:58:35	3515	00:01:08	68	0.0000
nopath	3	6	3	1	667	00:57:41	3461	00:58:40	3520	00:00:59	59	0.0000
nopath	2	3	3	1	679	00:57:07	3427	00:58:42	3522	00:01:35	95	0.0000
nopath	3	2	5	1	679	00:57:33	3453	00:58:44	3524	00:01:11	71	0.0000
nopath	2	4	3	1	708	00:57:18	3438	00:58:46	3526	00:01:28	88	0.0000
nopath	4	7	12	14	331	00:58:08	3488	00:58:46	3526	00:00:38	38	0.0000
nopath	2	4	3	1	708	00:57:19	3439	00:58:48	3528	00:01:29	89	0.0000
nopath	3	1	5	1	763	00:57:13	3433	00:58:50	3530	00:01:37	97	0.0000
nopath	4	1	12	14	792	00:57:36	3456	00:58:55	3535	00:01:19	79	0.0000
nopath	5	1	12	14	785	00:57:01	3421	00:59:02	3542	00:02:01	121	0.0000	00:01:29
nopath	6	1	12	14	832	00:57:59	3479	00:59:05	3545	00:01:06	66	0.0000
nopath	1	2	12	14	504	00:57:49	3469	00:59:05	3545	00:01:16	76	0.0000
nopath	4	6	3	1	696	00:57:38	3458	00:59:06	3546	00:01:28	88	0.0000
nopath	3	4	13	15	375	00:58:21	3501	00:59:08	3548	00:00:47	47	0.0000
nopath	1	2	9	1	504	00:58:03	3483	00:59:09	3549	00:01:06	66	0.0000
nopath	3	6	13	15	667	00:57:42	3462	00:59:10	3550	00:01:28	88	0.0000
nopath	3	6	12	14	667	00:58:06	3486	00:59:12	3552	00:01:06	66	0.0000
nopath	3	4	9	1	375	00:58:32	3512	00:59:13	3553	00:00:41	41	0.0000
nopath	5	7	13	15	577	00:57:27	3447	00:59:16	3556	00:01:49	109	0.0000
nopath	2	5	3	1	701	00:56:37	3397	00:59:23	3563	00:02:46	166	0.0000
nopath	2	4	12	14	708	00:57:53	3473	00:59:26	3566	00:01:33	93	0.0000
nopath	2	5	5	1	701	00:58:05	3485	00:59:26	3566	00:01:21	81	0.0000
nopath	2	4	3	1	708	00:58:01	3481	00:59:27	3567	00:01:26	86	0.0000
nopath	2	3	6	1	679	00:58:03	3483	00:59:27	3567	00:01:24	84	0.0000
nopath	2	4	5	1	708	00:58:32	3512	00:59:36	3576	00:01:04	64	0.0000
nopath	3	6	12	14	667	00:58:31	3511	00:59:37	3577	00:01:06	66	0.0000
nopath	3	6	10	1	667	00:58:35	3515	00:59:39	3579	00:01:04	64	0.0000
nopath	2	3	12	14	679	00:58:33	3513	00:59:39	3579	00:01:06	66	0.0000
nopath	2	1	3	1	504	00:58:57	3537	00:59:40	3580	00:00:43	43	0.0000
nopath	2	3	3	1	679	00:58:42	3522	00:59:41	3581	00:00:59	59	0.0000
nopath	5	1	5	1	785	00:58:07	3487	00:59:42	3582	00:01:35	95	0.0000
nopath	6	2	3	1	748	00:58:19	3499	00:59:43	3583	00:01:24	84	0.0000
nopath	5	1	5	1	785	00:58:10	3490	00:59:44	3584	00:01:34	94	0.0000
nopath	5	1	9	1	785	00:58:23	3503	00:59:46	3586	00:01:23	83	0.0000
nopath	6	1	3	1	832	00:58:11	3491	00:59:48	3588	00:01:37	97	0.0000
nopath	1	2	9	1	504	00:59:07	3547	00:59:54	3594	00:00:47	47	0.0000
nopath	5	6	9	1	380	00:59:50	3590	01:00:22	3622	00:00:32	32	0.0000	00:00:50
nopath	2	3	13	15	679	00:58:53	3533	01:00:25	3625	00:01:32	92	0.0000
nopath	3	1	3	1	763	00:59:16	3556	01:00:25	3625	00:01:09	69	0.0000
nopath	1	3	12	14	763	00:58:42	3522	01:00:27	3627	00:01:45	105	0.0000
nopath	1	3	3	1	763	00:58:56	3536	01:00:30	3630	00:01:34	94	0.0000
nopath	1	2	7	1	504	00:59:45	3585	01:00:31	3631	00:00:46	46	0.0000
nopath	6	1	12	14	832	00:59:01	3541	01:00:32	3632	00:01:31	91	0.0000
nopath	1	4	9	1	792	00:59:09	3549	01:00:33	3633	00:01:24	84	0.0000
nopath	2	4	12	14	708	00:59:32	3572	01:00:36	3636	00:01:04	64	0.0000
nopath	3	6	12	14	667	00:59:28	3568	01:00:37	3637	00:01:09	69	0.0000
nopath	3	6	9	1	667	00:59:37	3577	01:00:39	3639	00:01:02	62	0.0000
nopath	5	1	13	15	785	00:59:38	3578	01:00:40	3640	00:01:02	62	0.0000
nopath	3	6	2	1	667	00:59:42	3582	01:00:41	3641	00:00:59	59	0.0000
nopath	5	3	12	14	621	00:59:56	3596	01:00:45	3645	00:00:49	49	0.0000
nopath	3	2	3	1	679	00:59:25	3565	01:00:45	3645	00:01:20	80	0.0000
nopath	3	2	12	14	679	00:59:46	3586	01:00:47	3647	00:01:01	61	0.0000
nopath	6	3	3	1	667	00:59:54	3594	01:00:53	3653	00:00:59	59	0.0000
nopath	6	7	12	14	624	01:00:02	3602	01:01:02	3662	00:01:00	60	0.0000	00:01:08
nopath	2	3	3	1	679	00:59:35	3575	01:01:02	3662	00:01:27	87	0.0000
nopath	1	3	2	1	763	00:59:50	3590	01:01:05	3665	00:01:15	75	0.0000
nopath	2	7	12	14	458	01:00:02	3602	01:01:05	3665	00:01:03	63	0.0000
nopath	1	3	9	1	763	00:59:52	3592	01:01:07	3667	00:01:15	75	0.0000
nopath	1	3	12	14	763	00:59:55	3595	01:01:10	3670	00:01:15	75	0.0000
nopath	5	1	3	1	785	00:59:53	3593	01:01:11	3671	00:01:18	78	0.0000
nopath	3	5	5	1	621	00:59:47	3587	01:01:15	3675	00:01:28	88	0.0000
nopath	3	6	3	1	667	00:59:59	3599	01:01:18	3678	00:01:19	79	0.0000
nopath	3	6	9	1	667	01:00:00	3600	01:01:20	3680	00:01:20	80	0.0000
nopath	5	3	6	1	621	01:00:37	3637	01:01:24	3684	00:00:47	47	0.0000
nopath	1	2	2	1	504	01:00:40	3640	01:01:26	3686	00:00:46	46	0.0000
nopath	2	3	5	1	679	01:00:14	3614	01:01:34	3694	00:01:20	80	0.0000
nopath	5	2	3	1	701	01:00:39	3639	01:01:34	3694	00:00:55	55	0.0000
nopath	2	4	6	1	708	01:00:06	3606	01:01:35	3695	00:01:29	89	0.0000
nopath	1	2	12	14	504	01:01:04	3664	01:01:50	3710	00:00:46	46	0.0000
nopath	3	2	5	1	679	01:00:02	3602	01:01:55	3715	00:01:53	113	0.0000
nopath	3	6	3	1	667	01:00:27	3627	01:01:56	3716	00:01:29	89	0.0000
nopath	3	6	3	1	667	01:00:32	3632	01:01:58	3718	00:01:26	86	0.0000
nopath	1	4	3	1	792	00:59:56	3596	01:02:05	3725	00:02:09	129	0.0000	00:01:34
nopath	2	1	9	1	504	01:00:28	3628	01:02:07	3727	00:01:39	99	0.0000
nopath	3	6	13	15	667	01:01:05	3665	01:02:09	3729	00:01:04	64	0.0000
nopath	6	2	3	1	748	01:01:00	3660	01:02:19	3739	00:01:19	79	0.0000
nopath	5	4	12	14	650	01:01:16	3676	01:02:20	3740	00:01:04	64	0.0000
nopath	3	6	13	15	667	01:01:29	3689	01:02:22	3742	00:00:53	53	0.0000
nopath	6	2	3	1	748	01:01:02	3662	01:02:23	3743	00:01:21	81	0.0000
nopath	5	1	13	15	785	01:01:09	3669	01:02:25	3745	00:01:16	76	0.0000
nopath	2	4	6	1	708	01:00:29	3629	01:02:25	3745	00:01:56	116	0.0000
nopath	6	2	3	1	748	01:01:04	3664	01:02:26	3746	00:01:22	82	0.0000
nopath	1	5	13	15	785	01:00:48	3648	01:02:27	3747	00:01:39	99	0.0000
nopath	1	3	5	1	763	01:01:06	3666	01:02:35	3755	00:01:29	89	0.0000
nopath	3	6	12	14	667	01:01:36	3696	01:02:37	3757	00:01:01	61	0.0000
nopath	5	6	5	1	380	01:02:09	3729	01:02:53	3773	00:00:44	44	0.0000
nopath	1	3	3	1	763	01:01:35	3695	01:02:54	3774	00:01:19	79	0.0000
nopath	1	4	3	1	792	01:01:29	3689	01:02:55	3775	00:01:26	86	0.0000
nopath	6	2	9	1	748	01:01:43	3703	01:02:55	3775	00:01:12	72	0.0000
nopath	2	3	12	14	679	01:01:41	3701	01:02:59	3779	00:01:18	78	0.0000
nopath	2	3	12	14	679	01:02:02	3722	01:03:01	3781	00:00:59	59	0.0000	00:01:15
nopath	1	2	3	1	504	01:02:13	3733	01:03:04	3784	00:00:51	51	0.0000
nopath	2	4	3	1	708	01:02:05	3725	01:03:04	3784	00:00:59	59	0.0000
nopath	3	6	9	1	667	01:01:50	3710	01:03:06	3786	00:01:16	76	0.0000
nopath	2	4	12	14	708	01:02:10	3730	01:03:06	3786	00:00:56	56	0.0000
nopath	3	6	9	1	667	01:02:00	3720	01:03:08	3788	00:01:08	68	0.0000
nopath	6	3	3	1	667	01:02:32	3752	01:03:22	3802	00:00:50	50	0.0000
nopath	4	1	5	1	792	01:01:58	3718	01:03:25	3805	00:01:27	87	0.0000
nopath	5	1	12	14	785	01:01:25	3685	01:03:32	3812	00:02:07	127	0.0000
nopath	1	3	12	14	763	01:02:03	3723	01:03:33	3813	00:01:30	90	0.0000
nopath	5	1	6	1	785	01:01:40	3700	01:03:34	3814	00:01:54	114	0.0000
nopath	1	3	3	1	763	01:02:16	3736	01:03:36	3816	00:01:20	80	0.0000
nopath	2	3	3	1	679	01:02:32	3752	01:03:39	3819	00:01:07	67	0.0000
nopath	4	3	9	1	375	01:02:21	3741	01:03:41	3821	00:01:20	80	0.0000
nopath	3	6	6	1	667	01:02:42	3762	01:03:46	3826	00:01:04	64	0.0000
nopath	1	4	5	1	792	01:02:32	3752	01:03:46	3826	00:01:14	74	0.0000
nopath	4	2	13	15	708	01:01:59	3719	01:03:49	3829	00:01:50	110	0.0000
nopath	4	2	3	1	708	01:02:00	3720	01:03:51	3831	00:01:51	111	0.0000
nopath	3	2	13	15	679	01:02:36	3756	01:03:53	3833	00:01:17	77	0.0000
nopath	6	3	3	1	667	01:02:43	3763	01:03:53	3833	00:01:10	70	0.0000
nopath	3	7	12	14	302	01:03:24	3804	01:04:07	3847	00:00:43	43	0.0000	00:00:40
nopath	5	1	3	1	785	01:02:44	3764	01:04:11	3851	00:01:27	87	0.0000
nopath	1	3	5	1	763	01:02:52	3772	01:04:12	3852	00:01:20	80	0.0000
nopath	5	1	5	1	785	01:02:52	3772	01:04:13	3853	00:01:21	81	0.0000
nopath	2	3	6	1	679	01:02:50	3770	01:04:15	3855	00:01:25	85	0.0000
nopath	2	3	3	1	679	01:02:53	3773	01:04:17	3857	00:01:24	84	0.0000
nopath	1	2	6	1	504	01:03:28	3808	01:04:19	3859	00:00:51	51	0.0000
nopath	2	3	3	1	679	01:02:55	3775	01:04:20	3860	00:01:25	85	0.0000
nopath	2	4	13	15	708	01:03:04	3784	01:04:24	3864	00:01:20	80	0.0000
nopath	2	3	3	1	679	01:03:11	3791	01:04:25	3865	00:01:14	74	0.0000
nopath	4	2	9	1	708	01:02:23	3743	01:04:25	3865	00:02:02	122	0.0000
nopath	3	6	12	14	667	01:03:05	3785	01:04:27	3867	00:01:22	82	0.0000
nopath	3	6	10	1	667	01:03:09	3789	01:04:29	3869	00:01:20	80	0.0000
nopath	3	6	9	1	667	01:03:38	3818	01:04:31	3871	00:00:53	53	0.0000
nopath	6	7	4	1	624	01:03:22	3802	01:04:37	3877	00:01:15	75	0.0000
nopath	3	1	5	1	763	01:03:16	3796	01:04:45	3885	00:01:29	89	0.0000
nopath	5	1	5	1	785	01:03:16	3796	01:04:51	3891	00:01:35	95	0.0000
nopath	5	1	3	1	785	01:03:31	3811	01:04:53	3893	00:01:22	82	0.0000
nopath	2	3	12	14	679	01:03:24	3804	01:04:53	3893	00:01:29	89	0.0000
nopath	1	3	3	1	763	01:03:03	3783	01:04:56	3896	00:01:53	113	0.0000
nopath	6	1	12	14	832	01:03:53	3833	01:04:57	3897	00:01:04	64	0.0000
nopath	1	3	5	1	763	01:03:11	3791	01:04:58	3898	00:01:47	107	0.0000
nopath	1	2	13	15	504	01:03:56	3836	01:05:02	3902	00:01:06	66	0.0000	00:00:56
nopath	6	1	9	1	832	01:03:56	3836	01:05:02	3902	00:01:06	66	0.0000
nopath	1	3	13	15	763	01:03:20	3800	01:05:02	3902	00:01:42	102	0.0000
nopath	2	4	6	1	708	01:03:30	3810	01:05:05	3905	00:01:35	95	0.0000
nopath	3	6	3	1	667	01:03:45	3825	01:05:06	3906	00:01:21	81	0.0000
nopath	3	6	9	1	667	01:03:55	3835	01:05:08	3908	00:01:13	73	0.0000
nopath	1	6	12	14	832	01:02:47	3767	01:05:17	3917	00:02:30	150	0.0000
nopath	5	7	4	1	577	01:04:09	3849	01:05:21	3921	00:01:12	72	0.0000
nopath	4	2	12	14	708	01:04:04	3844	01:05:24	3924	00:01:20	80	0.0000
nopath	4	2	13	15	708	01:04:05	3845	01:05:27	3927	00:01:22	82	0.0000
nopath	3	1	12	14	763	01:03:57	3837	01:05:30	3930	00:01:33	93	0.0000
nopath	2	3	12	14	679	01:03:32	3812	01:05:33	3933	00:02:01	121	0.0000
nopath	2	3	10	1	679	01:03:40	3820	01:05:36	3936	00:01:56	116	0.0000
nopath	5	6	10	1	380	01:05:06	3906	01:05:38	3938	00:00:32	32	0.0000
nopath	4	3	3	1	375	01:04:11	3851	01:05:38	3938	00:01:27	87	0.0000
nopath	6	2	12	14	748	01:04:28	3868	01:05:40	3940	00:01:12	72	0.0000
nopath	2	4	12	14	708	01:03:51	3831	01:05:40	3940	00:01:49	109	0.0000
nopath	2	3	3	1	679	01:03:55	3835	01:05:41	3941	00:01:46	106	0.0000
nopath	6	1	12	14	832	01:04:15	3855	01:05:42	3942	00:01:27	87	0.0000
nopath	1	3	3	1	763	01:04:06	3846	01:05:43	3943	00:01:37	97	0.0000
nopath	5	1	3	1	785	01:03:52	3832	01:05:44	3944	00:01:52	112	0.0000
nopath	1	3	3	1	763	01:04:09	3849	01:05:45	3945	00:01:36	96	0.0000
nopath	3	6	3	1	667	01:04:03	3843	01:05:46	3946	00:01:43	103	0.0000
nopath	1	3	3	1	763	01:04:12	3852	01:05:47	3947	00:01:35	95	0.0000
nopath	3	6	9	1	667	01:04:17	3857	01:05:48	3948	00:01:31	91	0.0000
nopath	3	6	3	1	667	01:04:18	3858	01:05:50	3950	00:01:32	92	0.0000
nopath	1	4	12	14	792	01:04:15	3855	01:05:50	3950	00:01:35	95	0.0000
nopath	3	6	5	1	667	01:04:30	3870	01:05:52	3952	00:01:22	82	0.0000
nopath	2	4	12	14	708	01:04:15	3855	01:05:52	3952	00:01:37	97	0.0000
nopath	2	3	10	1	679	01:04:33	3873	01:05:53	3953	00:01:20	80	0.0000
nopath	3	6	9	1	667	01:04:31	3871	01:05:54	3954	00:01:23	83	0.0000
nopath	3	6	5	1	667	01:04:39	3879	01:05:56	3956	00:01:17	77	0.0000
nopath	2	4	3	1	708	01:04:47	3887	01:05:57	3957	00:01:10	70	0.0000
nopath	5	1	12	14	785	01:04:56	3896	01:05:59	3959	00:01:03	63	0.0000
nopath	5	3	5	1	621	01:04:54	3894	01:06:03	3963	00:01:09	69	0.0000	00:00:55
nopath	5	3	3	1	621	01:04:57	3897	01:06:05	3965	00:01:08	68	0.0000
nopath	6	3	12	14	667	01:05:14	3914	01:06:08	3968	00:00:54	54	0.0000
nopath	6	2	12	14	748	01:05:15	3915	01:06:14	3974	00:00:59	59	0.0000
nopath	3	7	9	1	302	01:04:58	3898	01:06:17	3977	00:01:19	79	0.0000
nopath	1	3	9	1	763	01:04:32	3872	01:06:25	3985	00:01:53	113	0.0000
nopath	3	2	9	1	679	01:04:32	3872	01:06:25	3985	00:01:53	113	0.0000
nopath	4	6	2	1	696	01:04:51	3891	01:06:26	3986	00:01:35	95	0.0000
nopath	1	3	5	1	763	01:04:41	3881	01:06:27	3987	00:01:46	106	0.0000
nopath	2	4	13	15	708	01:04:55	3895	01:06:28	3988	00:01:33	93	0.0000
nopath	3	6	7	1	667	01:04:42	3882	01:06:29	3989	00:01:47	107	0.0000
nopath	3	6	3	1	667	01:04:45	3885	01:06:33	3993	00:01:48	108	0.0000
nopath	2	1	5	1	504	01:05:24	3924	01:06:37	3997	00:01:13	73	0.0000
nopath	3	6	10	1	667	01:05:18	3918	01:06:40	4000	00:01:22	82	0.0000
nopath	5	3	3	1	621	01:05:30	3930	01:06:43	4003	00:01:13	73	0.0000
nopath	3	1	3	1	763	01:04:57	3897	01:06:44	4004	00:01:47	107	0.0000
nopath	3	4	10	1	375	01:05:21	3921	01:06:46	4006	00:01:25	85	0.0000
nopath	6	3	3	1	667	01:05:30	3930	01:06:46	4006	00:01:16	76	0.0000
nopath	5	1	10	1	785	01:05:32	3932	01:06:51	4011	00:01:19	79	0.0000
nopath	5	1	3	1	785	01:05:44	3944	01:06:53	4013	00:01:09	69	0.0000
nopath	6	7	12	14	624	01:05:58	3958	01:06:57	4017	00:00:59	59	0.0000
nopath	6	1	9	1	832	01:05:33	3933	01:07:00	4020	00:01:27	87	0.0000	00:01:24
nopath	3	7	10	1	302	01:05:45	3945	01:07:01	4021	00:01:16	76	0.0000
nopath	2	3	3	1	679	01:05:43	3943	01:07:02	4022	00:01:19	79	0.0000
nopath	2	3	3	1	679	01:05:55	3955	01:07:04	4024	00:01:09	69	0.0000
nopath	4	2	5	1	708	01:05:50	3950	01:07:05	4025	00:01:15	75	0.0000
nopath	2	7	9	1	458	01:06:33	3993	01:07:14	4034	00:00:41	41	0.0000
nopath	4	6	12	14	696	01:05:55	3955	01:07:17	4037	00:01:22	82	0.0000
nopath	3	4	3	1	375	01:06:18	3978	01:07:18	4038	00:01:00	60	0.0000
nopath	3	6	12	14	667	01:06:02	3962	01:07:20	4040	00:01:18	78	0.0000
nopath	2	3	12	14	679	01:06:03	3963	01:07:23	4043	00:01:20	80	0.0000
nopath	6	2	2	1	748	01:06:16	3976	01:07:25	4045	00:01:09	69	0.0000
nopath	1	3	6	1	763	01:05:45	3945	01:07:26	4046	00:01:41	101	0.0000
nopath	2	1	5	1	504	01:06:41	4001	01:07:26	4046	00:00:45	45	0.0000
nopath	5	1	5	1	785	01:06:09	3969	01:07:32	4052	00:01:23	83	0.0000
nopath	5	3	9	1	621	01:06:34	3994	01:07:33	4053	00:00:59	59	0.0000
nopath	5	1	12	14	785	01:06:23	3983	01:07:35	4055	00:01:12	72	0.0000
nopath	3	6	9	1	667	01:06:08	3968	01:07:36	4056	00:01:28	88	0.0000
nopath	1	2	6	1	504	01:06:41	4001	01:07:38	4058	00:00:57	57	0.0000
nopath	5	1	13	15	785	01:06:30	3990	01:07:39	4059	00:01:09	69	0.0000
nopath	6	4	3	1	696	01:06:39	3999	01:07:49	4069	00:01:10	70	0.0000
nopath	2	3	12	14	679	01:06:38	3998	01:07:55	4075	00:01:17	77	0.0000
nopath	1	4	13	15	792	01:05:49	3949	01:07:58	4078	00:02:09	129	0.0000
nopath	6	1	12	14	832	01:06:50	4010	01:08:02	4082	00:01:12	72	0.0000	00:01:12
nopath	1	2	3	1	504	01:06:57	4017	01:08:05	4085	00:01:08	68	0.0000
nopath	3	6	5	1	667	01:06:20	3980	01:08:06	4086	00:01:46	106	0.0000
nopath	2	4	5	1	708	01:06:49	4009	01:08:07	4087	00:01:18	78	0.0000
nopath	3	6	5	1	667	01:06:23	3983	01:08:08	4088	00:01:45	105	0.0000
nopath	3	6	5	1	667	01:06:30	3990	01:08:10	4090	00:01:40	100	0.0000
nopath	2	3	12	14	679	01:06:55	4015	01:08:11	4091	00:01:16	76	0.0000
nopath	3	6	3	1	667	01:06:43	4003	01:08:12	4092	00:01:29	89	0.0000
nopath	3	6	5	1	667	01:06:52	4012	01:08:14	4094	00:01:22	82	0.0000
nopath	5	1	5	1	785	01:06:44	4004	01:08:16	4096	00:01:32	92	0.0000
nopath	3	6	13	15	667	01:07:00	4020	01:08:18	4098	00:01:18	78	0.0000
nopath	5	3	3	1	621	01:07:11	4031	01:08:23	4103	00:01:12	72	0.0000
nopath	4	2	10	1	708	01:07:02	4022	01:08:25	4105	00:01:23	83	0.0000
nopath	6	3	9	1	667	01:07:36	4056	01:08:26	4106	00:00:50	50	0.0000
nopath	4	2	5	1	708	01:07:28	4048	01:08:27	4107	00:00:59	59	0.0000
nopath	1	3	6	1	763	01:06:53	4013	01:08:32	4112	00:01:39	99	0.0000
nopath	1	3	3	1	763	01:06:55	4015	01:08:35	4115	00:01:40	100	0.0000
nopath	2	1	12	14	504	01:06:59	4019	01:08:38	4118	00:01:39	99	0.0000
nopath	3	6	3	1	667	01:07:33	4053	01:08:45	4125	00:01:12	72	0.0000
nopath	5	2	12	14	701	01:07:49	4069	01:08:56	4136	00:01:07	67	0.0000
nopath	1	3	3	1	763	01:07:01	4021	01:09:02	4142	00:02:01	121	0.0000	00:01:30
nopath	1	3	9	1	763	01:07:13	4033	01:09:05	4145	00:01:52	112	0.0000
nopath	1	3	3	1	763	01:07:28	4048	01:09:25	4165	00:01:57	117	0.0000
nopath	6	2	10	1	748	01:08:19	4099	01:09:25	4165	00:01:06	66	0.0000
nopath	3	6	12	14	667	01:08:07	4087	01:09:27	4167	00:01:20	80	0.0000
nopath	2	3	3	1	679	01:07:54	4074	01:09:27	4167	00:01:33	93	0.0000
nopath	1	4	13	15	792	01:07:25	4045	01:09:28	4168	00:02:03	123	0.0000
nopath	3	6	10	1	667	01:08:12	4092	01:09:29	4169	00:01:17	77	0.0000
nopath	2	3	9	1	679	01:07:56	4076	01:09:29	4169	00:01:33	93	0.0000
nopath	2	1	9	1	504	01:08:47	4127	01:09:30	4170	00:00:43	43	0.0000
nopath	3	5	12	14	621	01:08:17	4097	01:09:31	4171	00:01:14	74	0.0000
nopath	2	4	5	1	708	01:08:20	4100	01:09:33	4173	00:01:13	73	0.0000
nopath	3	6	3	1	667	01:08:25	4105	01:09:33	4173	00:01:08	68	0.0000
nopath	2	4	7	1	708	01:08:28	4108	01:09:35	4175	00:01:07	67	0.0000
nopath	3	6	3	1	667	01:08:31	4111	01:09:35	4175	00:01:04	64	0.0000
nopath	4	7	9	1	331	01:09:04	4144	01:09:35	4175	00:00:31	31	0.0000
nopath	5	1	3	1	785	01:08:15	4095	01:09:35	4175	00:01:20	80	0.0000
nopath	5	1	10	1	785	01:08:36	4116	01:09:41	4181	00:01:05	65	0.0000
nopath	3	2	3	1	679	01:08:33	4113	01:09:45	4185	00:01:12	72	0.0000
nopath	3	7	5	1	302	01:08:46	4126	01:09:50	4190	00:01:04	64	0.0000
nopath	5	4	3	1	650	01:08:32	4112	01:09:50	4190	00:01:18	78	0.0000
nopath	2	3	7	1	679	01:08:59	4139	01:10:06	4206	00:01:07	67	0.0000	00:01:25
nopath	3	5	12	14	621	01:08:44	4124	01:10:06	4206	00:01:22	82	0.0000
nopath	2	4	3	1	708	01:09:10	4150	01:10:09	4209	00:00:59	59	0.0000
nopath	1	2	5	1	504	01:07:36	4056	01:10:11	4211	00:02:35	155	0.0000
nopath	2	4	10	1	708	01:09:14	4154	01:10:11	4211	00:00:57	57	0.0000
nopath	3	6	3	1	667	01:08:59	4139	01:10:12	4212	00:01:13	73	0.0000
nopath	3	6	5	1	667	01:09:13	4153	01:10:16	4216	00:01:03	63	0.0000
nopath	5	1	13	15	785	01:09:03	4143	01:10:21	4221	00:01:18	78	0.0000
nopath	3	2	3	1	679	01:09:01	4141	01:10:25	4225	00:01:24	84	0.0000
nopath	3	4	12	14	375	01:09:15	4155	01:10:26	4226	00:01:11	71	0.0000
nopath	5	7	8	1	577	01:09:02	4142	01:10:27	4227	00:01:25	85	0.0000
nopath	2	1	5	1	504	01:09:34	4174	01:10:37	4237	00:01:03	63	0.0000
nopath	2	1	12	14	504	01:09:55	4195	01:10:44	4244	00:00:49	49	0.0000
nopath	4	1	6	1	792	01:09:20	4160	01:10:46	4246	00:01:26	86	0.0000
nopath	4	1	3	1	792	01:09:35	4175	01:10:48	4248	00:01:13	73	0.0000
nopath	6	2	9	1	748	01:09:12	4152	01:10:49	4249	00:01:37	97	0.0000
nopath	3	6	12	14	667	01:09:32	4172	01:10:49	4249	00:01:17	77	0.0000
nopath	3	6	10	1	667	01:09:47	4187	01:10:51	4251	00:01:04	64	0.0000
nopath	5	1	5	1	785	01:09:15	4155	01:10:51	4251	00:01:36	96	0.0000
nopath	3	6	3	1	667	01:09:49	4189	01:10:52	4252	00:01:03	63	0.0000
nopath	1	3	5	1	763	01:08:33	4113	01:10:52	4252	00:02:19	139	0.0000
nopath	1	2	5	1	504	01:09:27	4167	01:10:53	4253	00:01:26	86	0.0000
nopath	6	1	3	1	832	01:09:11	4151	01:10:53	4253	00:01:42	102	0.0000
nopath	3	6	3	1	667	01:09:50	4190	01:10:53	4253	00:01:03	63	0.0000
nopath	1	3	3	1	763	01:08:47	4127	01:10:55	4255	00:02:08	128	0.0000
nopath	2	3	10	1	679	01:09:45	4185	01:10:57	4257	00:01:12	72	0.0000
nopath	3	6	13	15	667	01:10:04	4204	01:10:57	4257	00:00:53	53	0.0000
nopath	2	4	3	1	708	01:10:00	4200	01:11:00	4260	00:01:00	60	0.0000	00:01:22
nopath	5	1	5	1	785	01:09:34	4174	01:11:01	4261	00:01:27	87	0.0000
nopath	5	1	13	15	785	01:09:48	4188	01:11:03	4263	00:01:15	75	0.0000
nopath	4	3	3	1	375	01:09:55	4195	01:11:03	4263	00:01:08	68	0.0000
nopath	3	6	5	1	667	01:10:13	4213	01:11:04	4264	00:00:51	51	0.0000
nopath	6	2	5	1	748	01:09:49	4189	01:11:09	4269	00:01:20	80	0.0000
nopath	6	2	9	1	748	01:10:10	4210	01:11:12	4272	00:01:02	62	0.0000
nopath	6	3	12	14	667	01:10:24	4224	01:11:15	4275	00:00:51	51	0.0000
nopath	1	2	10	1	504	01:10:35	4235	01:11:20	4280	00:00:45	45	0.0000
nopath	1	4	13	15	792	01:09:50	4190	01:11:28	4288	00:01:38	98	0.0000
nopath	6	1	3	1	832	01:10:28	4228	01:11:30	4290	00:01:02	62	0.0000
nopath	2	5	3	1	701	01:09:22	4162	01:11:33	4293	00:02:11	131	0.0000
nopath	1	2	13	15	504	01:10:47	4247	01:11:36	4296	00:00:49	49	0.0000
nopath	1	2	10	1	504	01:10:51	4251	01:11:39	4299	00:00:48	48	0.0000
nopath	3	6	12	14	667	01:10:40	4240	01:11:47	4307	00:01:07	67	0.0000
nopath	3	6	9	1	667	01:10:42	4242	01:11:49	4309	00:01:07	67	0.0000
nopath	1	3	9	1	763	01:10:32	4232	01:11:52	4312	00:01:20	80	0.0000
nopath	4	7	5	1	331	01:10:55	4255	01:11:55	4315	00:01:00	60	0.0000
nopath	3	6	6	1	667	01:10:58	4258	01:11:56	4316	00:00:58	58	0.0000
nopath	1	4	9	1	792	01:10:54	4254	01:11:58	4318	00:01:04	64	0.0000
nopath	3	6	9	1	667	01:11:04	4264	01:12:01	4321	00:00:57	57	0.0000	00:01:17
nopath	3	5	9	1	621	01:11:07	4267	01:12:03	4323	00:00:56	56	0.0000
nopath	2	1	5	1	504	01:11:28	4288	01:12:17	4337	00:00:49	49	0.0000
nopath	3	1	13	15	763	01:10:06	4206	01:12:20	4340	00:02:14	134	0.0000
nopath	4	1	2	1	792	01:10:37	4237	01:12:22	4342	00:01:45	105	0.0000
nopath	6	1	5	1	832	01:11:06	4266	01:12:23	4343	00:01:17	77	0.0000
nopath	2	3	9	1	679	01:10:56	4256	01:12:24	4344	00:01:28	88	0.0000
nopath	2	4	3	1	708	01:10:32	4232	01:12:25	4345	00:01:53	113	0.0000
nopath	2	3	4	1	679	01:11:17	4277	01:12:26	4346	00:01:09	69	0.0000
nopath	2	4	13	15	708	01:11:18	4278	01:12:31	4351	00:01:13	73	0.0000
nopath	5	6	3	1	380	01:10:36	4236	01:12:34	4354	00:01:58	118	0.0000
nopath	5	3	13	15	621	01:10:13	4213	01:12:48	4368	00:02:35	155	0.0000
nopath	3	6	13	15	667	01:11:32	4292	01:12:50	4370	00:01:18	78	0.0000
nopath	3	7	3	1	302	01:12:07	4327	01:12:53	4373	00:00:46	46	0.0000
nopath	6	1	5	1	832	01:11:42	4302	01:13:01	4381	00:01:19	79	0.0000	00:01:20
nopath	1	3	9	1	763	01:11:22	4282	01:13:02	4382	00:01:40	100	0.0000
nopath	5	1	10	1	785	01:10:32	4232	01:13:03	4383	00:02:31	151	0.0000
nopath	3	6	5	1	667	01:11:36	4296	01:13:06	4386	00:01:30	90	0.0000
nopath	1	4	12	14	792	01:11:25	4285	01:13:07	4387	00:01:42	102	0.0000
nopath	1	3	7	1	763	01:11:33	4293	01:13:07	4387	00:01:34	94	0.0000
nopath	5	1	10	1	785	01:11:36	4296	01:13:08	4388	00:01:32	92	0.0000
nopath	2	3	12	14	679	01:11:45	4305	01:13:10	4390	00:01:25	85	0.0000
nopath	5	1	10	1	785	01:11:53	4313	01:13:11	4391	00:01:18	78	0.0000
nopath	2	4	3	1	708	01:12:04	4324	01:13:13	4393	00:01:09	69	0.0000
nopath	2	4	12	14	708	01:12:09	4329	01:13:16	4396	00:01:07	67	0.0000
nopath	5	6	3	1	380	01:12:35	4355	01:13:22	4402	00:00:47	47	0.0000
nopath	5	6	9	1	380	01:12:36	4356	01:13:24	4404	00:00:48	48	0.0000
nopath	6	4	6	1	696	01:12:30	4350	01:13:28	4408	00:00:58	58	0.0000
nopath	5	3	3	1	621	01:11:54	4314	01:13:34	4414	00:01:40	100	0.0000
nopath	3	6	9	1	667	01:12:17	4337	01:13:36	4416	00:01:19	79	0.0000
nopath	3	6	7	1	667	01:12:23	4343	01:13:38	4418	00:01:15	75	0.0000
nopath	2	1	5	1	504	01:12:41	4361	01:13:39	4419	00:00:58	58	0.0000
nopath	3	6	13	15	667	01:12:24	4344	01:13:43	4423	00:01:19	79	0.0000
nopath	1	3	12	14	763	01:12:20	4340	01:13:43	4423	00:01:23	83	0.0000
nopath	5	1	10	1	785	01:12:16	4336	01:13:51	4431	00:01:35	95	0.0000
nopath	5	1	9	1	785	01:12:46	4366	01:13:54	4434	00:01:08	68	0.0000
nopath	1	7	3	1	542	01:12:54	4374	01:13:58	4438	00:01:04	64	0.0000
nopath	3	6	12	14	667	01:13:04	4384	01:14:00	4440	00:00:56	56	0.0000	00:01:16
nopath	2	6	12	14	748	01:11:39	4299	01:14:07	4447	00:02:28	148	0.0000
nopath	2	3	3	1	679	01:12:45	4365	01:14:14	4454	00:01:29	89	0.0000
nopath	2	4	3	1	708	01:12:18	4338	01:14:15	4455	00:01:57	117	0.0000
nopath	1	4	12	14	792	01:12:50	4370	01:14:17	4457	00:01:27	87	0.0000
nopath	2	1	12	14	504	01:13:19	4399	01:14:20	4460	00:01:01	61	0.0000
nopath	1	3	13	15	763	01:13:08	4388	01:14:21	4461	00:01:13	73	0.0000
nopath	3	6	9	1	667	01:13:09	4389	01:14:26	4466	00:01:17	77	0.0000
nopath	6	2	12	14	748	01:12:49	4369	01:14:26	4466	00:01:37	97	0.0000
nopath	3	6	10	1	667	01:13:18	4398	01:14:28	4468	00:01:10	70	0.0000
nopath	3	6	4	1	667	01:13:25	4405	01:14:30	4470	00:01:05	65	0.0000
nopath	1	2	6	1	504	01:13:35	4415	01:14:31	4471	00:00:56	56	0.0000
nopath	3	6	3	1	667	01:13:31	4411	01:14:32	4472	00:01:01	61	0.0000
nopath	2	3	10	1	679	01:13:18	4398	01:14:52	4492	00:01:34	94	0.0000
nopath	2	3	12	14	679	01:13:28	4408	01:14:55	4495	00:01:27	87	0.0000
nopath	3	2	3	1	679	01:13:59	4439	01:15:00	4500	00:01:01	61	0.0000	00:01:16
nopath	2	1	12	14	504	01:14:11	4451	01:15:01	4501	00:00:50	50	0.0000
nopath	5	3	5	1	621	01:13:55	4435	01:15:04	4504	00:01:09	69	0.0000
nopath	3	6	5	1	667	01:14:14	4454	01:15:05	4505	00:00:51	51	0.0000
nopath	3	4	13	15	375	01:14:22	4462	01:15:08	4508	00:00:46	46	0.0000
nopath	1	2	9	1	504	01:14:00	4440	01:15:11	4511	00:01:11	71	0.0000
nopath	5	1	7	1	785	01:14:02	4442	01:15:18	4518	00:01:16	76	0.0000
nopath	6	3	12	14	667	01:14:33	4473	01:15:24	4524	00:00:51	51	0.0000
nopath	4	2	12	14	708	01:14:07	4447	01:15:26	4526	00:01:19	79	0.0000
nopath	3	6	12	14	667	01:14:23	4463	01:15:28	4528	00:01:05	65	0.0000
nopath	3	6	6	1	667	01:14:33	4473	01:15:31	4531	00:00:58	58	0.0000
nopath	1	3	2	1	763	01:13:53	4433	01:15:32	4532	00:01:39	99	0.0000
nopath	3	6	5	1	667	01:14:37	4477	01:15:34	4534	00:00:57	57	0.0000
nopath	2	3	3	1	679	01:14:00	4440	01:15:35	4535	00:01:35	95	0.0000
nopath	3	5	12	14	621	01:14:43	4483	01:15:36	4536	00:00:53	53	0.0000
nopath	3	6	5	1	667	01:14:47	4487	01:15:39	4539	00:00:52	52	0.0000
nopath	2	1	12	14	504	01:14:53	4493	01:15:39	4539	00:00:46	46	0.0000
nopath	2	3	13	15	679	01:14:25	4465	01:15:39	4539	00:01:14	74	0.0000
nopath	2	3	3	1	679	01:14:50	4490	01:15:44	4544	00:00:54	54	0.0000
nopath	6	2	9	1	748	01:14:29	4469	01:15:45	4545	00:01:16	76	0.0000
nopath	4	3	3	1	375	01:14:47	4487	01:15:46	4546	00:00:59	59	0.0000
nopath	1	2	7	1	504	01:14:43	4483	01:15:53	4553	00:01:10	70	0.0000
nopath	1	5	12	14	785	01:14:17	4457	01:16:05	4565	00:01:48	108	0.0000	00:01:33
nopath	6	1	5	1	832	01:15:00	4500	01:16:21	4581	00:01:21	81	0.0000
nopath	6	4	13	15	696	01:15:08	4508	01:16:26	4586	00:01:18	78	0.0000
nopath	1	3	12	14	763	01:14:48	4488	01:16:34	4594	00:01:46	106	0.0000
nopath	4	5	10	1	650	01:14:56	4496	01:16:35	4595	00:01:39	99	0.0000
nopath	1	4	3	1	792	01:14:40	4480	01:16:35	4595	00:01:55	115	0.0000
nopath	2	3	12	14	679	01:15:13	4513	01:16:37	4597	00:01:24	84	0.0000
nopath	3	6	12	14	667	01:15:26	4526	01:16:39	4599	00:01:13	73	0.0000
nopath	1	3	5	1	763	01:15:21	4521	01:16:40	4600	00:01:19	79	0.0000
nopath	3	5	3	1	621	01:15:33	4533	01:16:40	4600	00:01:07	67	0.0000
nopath	1	4	9	1	792	01:15:32	4532	01:16:42	4602	00:01:10	70	0.0000
nopath	3	6	12	14	667	01:15:45	4545	01:16:45	4605	00:01:00	60	0.0000
nopath	2	1	6	1	504	01:15:53	4553	01:16:50	4610	00:00:57	57	0.0000
nopath	4	6	12	14	696	01:15:58	4558	01:16:57	4617	00:00:59	59	0.0000
nopath	5	7	10	1	577	01:14:38	4478	01:16:57	4617	00:02:19	139	0.0000
nopath	5	1	3	1	785	01:15:38	4538	01:17:01	4621	00:01:23	83	0.0000	00:01:25
nopath	5	1	5	1	785	01:15:46	4546	01:17:03	4623	00:01:17	77	0.0000
nopath	1	2	12	14	504	01:15:43	4543	01:17:03	4623	00:01:20	80	0.0000
nopath	2	4	5	1	708	01:15:50	4550	01:17:05	4625	00:01:15	75	0.0000
nopath	2	4	12	14	708	01:16:05	4565	01:17:07	4627	00:01:02	62	0.0000
nopath	1	2	9	1	504	01:16:05	4565	01:17:07	4627	00:01:02	62	0.0000
nopath	3	2	3	1	679	01:16:07	4567	01:17:21	4641	00:01:14	74	0.0000
nopath	4	1	3	1	792	01:16:27	4587	01:17:33	4653	00:01:06	66	0.0000
nopath	2	3	2	1	679	01:16:24	4584	01:17:42	4662	00:01:18	78	0.0000
nopath	2	3	12	14	679	01:16:32	4592	01:17:46	4666	00:01:14	74	0.0000
nopath	4	7	3	1	331	01:17:17	4637	01:17:49	4669	00:00:32	32	0.0000
nopath	3	6	9	1	667	01:16:09	4569	01:17:56	4676	00:01:47	107	0.0000
nopath	3	6	9	1	667	01:16:15	4575	01:17:58	4678	00:01:43	103	0.0000
nopath	3	6	4	1	667	01:16:33	4593	01:18:01	4681	00:01:28	88	0.0000	00:01:10
nopath	3	6	10	1	667	01:16:44	4604	01:18:03	4683	00:01:19	79	0.0000
nopath	3	6	9	1	667	01:16:50	4610	01:18:06	4686	00:01:16	76	0.0000
nopath	3	4	12	14	375	01:17:15	4635	01:18:06	4686	00:00:51	51	0.0000
nopath	3	6	3	1	667	01:17:00	4620	01:18:09	4689	00:01:09	69	0.0000
nopath	1	3	10	1	763	01:16:36	4596	01:18:13	4693	00:01:37	97	0.0000
nopath	4	1	12	14	792	01:16:51	4611	01:18:14	4694	00:01:23	83	0.0000
nopath	1	3	3	1	763	01:16:54	4614	01:18:15	4695	00:01:21	81	0.0000
nopath	2	4	12	14	708	01:17:14	4634	01:18:18	4698	00:01:04	64	0.0000
nopath	2	4	5	1	708	01:17:18	4638	01:18:21	4701	00:01:03	63	0.0000
nopath	5	1	12	14	785	01:16:14	4574	01:18:22	4702	00:02:08	128	0.0000
nopath	2	3	13	15	679	01:17:22	4642	01:18:24	4704	00:01:02	62	0.0000
nopath	5	1	13	15	785	01:17:04	4624	01:18:26	4706	00:01:22	82	0.0000
nopath	6	3	6	1	667	01:17:34	4654	01:18:33	4713	00:00:59	59	0.0000
nopath	6	4	3	1	696	01:17:45	4665	01:18:49	4729	00:01:04	64	0.0000
nopath	2	1	5	1	504	01:18:01	4681	01:18:50	4730	00:00:49	49	0.0000
nopath	2	3	12	14	679	01:17:36	4656	01:18:53	4733	00:01:17	77	0.0000
nopath	2	3	3	1	679	01:17:39	4659	01:18:57	4737	00:01:18	78	0.0000
nopath	3	6	12	14	667	01:17:21	4641	01:18:58	4738	00:01:37	97	0.0000
nopath	4	3	9	1	375	01:18:15	4695	01:18:59	4739	00:00:44	44	0.0000
nopath	3	6	3	1	667	01:17:23	4643	01:19:00	4740	00:01:37	97	0.0000	00:01:23
nopath	3	6	10	1	667	01:17:34	4654	01:19:01	4741	00:01:27	87	0.0000
nopath	5	1	3	1	785	01:17:44	4664	01:19:01	4741	00:01:17	77	0.0000
nopath	3	6	12	14	667	01:18:00	4680	01:19:02	4742	00:01:02	62	0.0000
nopath	3	6	10	1	667	01:18:02	4682	01:19:04	4744	00:01:02	62	0.0000
nopath	5	1	12	14	785	01:17:53	4673	01:19:04	4744	00:01:11	71	0.0000
nopath	2	3	13	15	679	01:18:02	4682	01:19:05	4745	00:01:03	63	0.0000
nopath	3	6	5	1	667	01:18:07	4687	01:19:07	4747	00:01:00	60	0.0000
nopath	5	3	12	14	621	01:17:56	4676	01:19:14	4754	00:01:18	78	0.0000
nopath	6	3	10	1	667	01:17:49	4669	01:19:16	4756	00:01:27	87	0.0000
nopath	2	4	10	1	708	01:18:06	4686	01:19:25	4765	00:01:19	79	0.0000
nopath	2	4	12	14	708	01:18:07	4687	01:19:27	4767	00:01:20	80	0.0000
nopath	1	3	12	14	763	01:18:04	4684	01:19:28	4768	00:01:24	84	0.0000
nopath	2	1	13	15	504	01:18:40	4720	01:19:35	4775	00:00:55	55	0.0000
nopath	2	3	3	1	679	01:18:20	4700	01:19:36	4776	00:01:16	76	0.0000
nopath	2	4	12	14	708	01:18:24	4704	01:19:39	4779	00:01:15	75	0.0000
nopath	3	6	8	1	667	01:18:23	4703	01:19:46	4786	00:01:23	83	0.0000
nopath	3	6	3	1	667	01:18:28	4708	01:19:48	4788	00:01:20	80	0.0000
nopath	5	2	12	14	701	01:18:43	4723	01:19:54	4794	00:01:11	71	0.0000
nopath	5	1	10	1	785	01:18:40	4720	01:19:56	4796	00:01:16	76	0.0000
nopath	1	2	9	1	504	01:18:59	4739	01:19:57	4797	00:00:58	58	0.0000
nopath	6	7	13	15	624	01:18:09	4689	01:20:01	4801	00:01:52	112	0.0000	00:01:22
nopath	2	1	10	1	504	01:19:32	4772	01:20:17	4817	00:00:45	45	0.0000
nopath	3	6	7	1	667	01:19:16	4756	01:20:21	4821	00:01:05	65	0.0000
nopath	3	6	9	1	667	01:19:30	4770	01:20:24	4824	00:00:54	54	0.0000
nopath	6	3	12	14	667	01:19:38	4778	01:20:28	4828	00:00:50	50	0.0000
nopath	6	3	13	15	667	01:19:48	4788	01:20:39	4839	00:00:51	51	0.0000
nopath	3	7	9	1	302	01:20:20	4820	01:20:49	4849	00:00:29	29	0.0000
nopath	2	3	9	1	679	01:19:01	4741	01:20:54	4854	00:01:53	113	0.0000
nopath	2	4	12	14	708	01:18:56	4736	01:20:56	4856	00:02:00	120	0.0000
nopath	3	1	9	1	763	01:19:07	4747	01:20:58	4858	00:01:51	111	0.0000
nopath	3	1	3	1	763	01:19:50	4790	01:21:02	4862	00:01:12	72	0.0000	00:01:36
nopath	5	3	12	14	621	01:19:53	4793	01:21:04	4864	00:01:11	71	0.0000
nopath	3	6	9	1	667	01:20:15	4815	01:21:05	4865	00:00:50	50	0.0000
nopath	3	5	5	1	621	01:20:17	4817	01:21:06	4866	00:00:49	49	0.0000
nopath	1	2	12	14	504	01:20:14	4814	01:21:14	4874	00:01:00	60	0.0000
nopath	4	3	12	14	375	01:20:16	4816	01:21:14	4874	00:00:58	58	0.0000
nopath	1	4	10	1	792	01:19:31	4771	01:21:15	4875	00:01:44	104	0.0000
nopath	2	4	9	1	708	01:20:08	4808	01:21:17	4877	00:01:09	69	0.0000
nopath	1	5	3	1	785	01:19:37	4777	01:21:23	4883	00:01:46	106	0.0000
nopath	1	3	3	1	763	01:20:08	4808	01:21:34	4894	00:01:26	86	0.0000
nopath	2	4	5	1	708	01:20:15	4815	01:21:35	4895	00:01:20	80	0.0000
nopath	3	6	7	1	667	01:20:36	4836	01:21:36	4896	00:01:00	60	0.0000
nopath	2	3	12	14	679	01:20:39	4839	01:22:03	4923	00:01:24	84	0.0000	00:01:19
nopath	4	7	5	1	331	01:21:26	4886	01:22:05	4925	00:00:39	39	0.0000
nopath	2	3	4	1	679	01:21:05	4865	01:22:05	4925	00:01:00	60	0.0000
nopath	3	6	12	14	667	01:20:41	4841	01:22:07	4927	00:01:26	86	0.0000
nopath	1	3	3	1	763	01:20:46	4846	01:22:09	4929	00:01:23	83	0.0000
nopath	3	6	12	14	667	01:21:04	4864	01:22:10	4930	00:01:06	66	0.0000
nopath	1	3	6	1	763	01:20:51	4851	01:22:11	4931	00:01:20	80	0.0000
nopath	1	3	9	1	763	01:20:59	4859	01:22:13	4933	00:01:14	74	0.0000
nopath	3	6	2	1	667	01:21:05	4865	01:22:14	4934	00:01:09	69	0.0000
nopath	3	6	10	1	667	01:21:10	4870	01:22:17	4937	00:01:07	67	0.0000
nopath	3	5	3	1	621	01:21:16	4876	01:22:19	4939	00:01:03	63	0.0000
nopath	5	3	13	15	621	01:21:19	4879	01:22:26	4946	00:01:07	67	0.0000
nopath	6	2	3	1	748	01:21:19	4879	01:22:30	4950	00:01:11	71	0.0000
nopath	5	1	7	1	785	01:20:24	4824	01:22:31	4951	00:02:07	127	0.0000
nopath	1	3	5	1	763	01:21:12	4872	01:22:32	4952	00:01:20	80	0.0000
nopath	1	2	5	1	504	01:21:39	4899	01:22:34	4954	00:00:55	55	0.0000
nopath	5	1	12	14	785	01:21:12	4872	01:22:34	4954	00:01:22	82	0.0000
nopath	2	3	3	1	679	01:21:10	4870	01:22:35	4955	00:01:25	85	0.0000
nopath	5	3	12	14	621	01:21:22	4882	01:22:44	4964	00:01:22	82	0.0000
nopath	6	3	13	15	667	01:21:27	4887	01:22:48	4968	00:01:21	81	0.0000
nopath	3	6	10	1	667	01:21:38	4898	01:22:56	4976	00:01:18	78	0.0000
nopath	2	1	7	1	504	01:21:56	4916	01:22:57	4977	00:01:01	61	0.0000
nopath	2	3	3	1	679	01:21:24	4884	01:23:02	4982	00:01:38	98	0.0000	00:01:21
nopath	1	2	9	1	504	01:22:13	4933	01:23:03	4983	00:00:50	50	0.0000
nopath	1	7	5	1	542	01:21:58	4918	01:23:03	4983	00:01:05	65	0.0000
nopath	1	3	6	1	763	01:21:43	4903	01:23:05	4985	00:01:22	82	0.0000
nopath	3	6	5	1	667	01:22:10	4930	01:23:07	4987	00:00:57	57	0.0000
nopath	1	2	12	14	504	01:22:17	4937	01:23:09	4989	00:00:52	52	0.0000
nopath	3	4	3	1	375	01:22:50	4970	01:23:24	5004	00:00:34	34	0.0000
nopath	3	5	9	1	621	01:22:35	4955	01:23:35	5015	00:01:00	60	0.0000
nopath	2	4	3	1	708	01:22:38	4958	01:23:37	5017	00:00:59	59	0.0000
nopath	3	6	3	1	667	01:22:36	4956	01:23:38	5018	00:01:02	62	0.0000
nopath	3	6	3	1	667	01:22:40	4960	01:23:40	5020	00:01:00	60	0.0000
nopath	6	1	9	1	832	01:22:07	4927	01:23:41	5021	00:01:34	94	0.0000
nopath	6	1	10	1	832	01:22:26	4946	01:23:43	5023	00:01:17	77	0.0000
nopath	3	6	5	1	667	01:22:56	4976	01:23:46	5026	00:00:50	50	0.0000
nopath	1	2	9	1	504	01:22:27	4947	01:23:49	5029	00:01:22	82	0.0000
nopath	5	1	3	1	785	01:22:48	4968	01:23:50	5030	00:01:02	62	0.0000
nopath	1	7	10	1	542	01:22:34	4954	01:23:56	5036	00:01:22	82	0.0000
nopath	5	4	12	14	650	01:22:44	4964	01:24:00	5040	00:01:16	76	0.0000	00:01:15
nopath	2	3	13	15	679	01:22:53	4973	01:24:05	5045	00:01:12	72	0.0000
nopath	3	6	10	1	667	01:23:07	4987	01:24:16	5056	00:01:09	69	0.0000
nopath	3	6	3	1	667	01:23:25	5005	01:24:17	5057	00:00:52	52	0.0000
nopath	2	1	9	1	504	01:23:41	5021	01:24:26	5066	00:00:45	45	0.0000
nopath	3	7	9	1	302	01:23:59	5039	01:24:33	5073	00:00:34	34	0.0000
nopath	3	5	10	1	621	01:23:39	5019	01:24:39	5079	00:01:00	60	0.0000
nopath	3	6	12	14	667	01:23:42	5022	01:24:41	5081	00:00:59	59	0.0000
nopath	1	2	9	1	504	01:23:27	5007	01:24:41	5081	00:01:14	74	0.0000
nopath	5	1	12	14	785	01:23:08	4988	01:24:42	5082	00:01:34	94	0.0000
nopath	3	6	5	1	667	01:23:51	5031	01:24:44	5084	00:00:53	53	0.0000
nopath	1	2	3	1	504	01:23:53	5033	01:24:45	5085	00:00:52	52	0.0000
nopath	3	2	12	14	679	01:23:38	5018	01:24:56	5096	00:01:18	78	0.0000
nopath	3	6	3	1	667	01:24:26	5066	01:25:15	5115	00:00:49	49	0.0000	00:01:04
nopath	6	2	9	1	748	01:24:04	5044	01:25:17	5117	00:01:13	73	0.0000
nopath	6	2	3	1	748	01:24:17	5057	01:25:20	5120	00:01:03	63	0.0000
nopath	6	1	3	1	832	01:23:51	5031	01:25:21	5121	00:01:30	90	0.0000
nopath	1	3	10	1	763	01:23:08	4988	01:25:22	5122	00:02:14	134	0.0000
nopath	3	6	12	14	667	01:24:33	5073	01:25:23	5123	00:00:50	50	0.0000
nopath	1	7	3	1	542	01:24:39	5079	01:25:25	5125	00:00:46	46	0.0000
nopath	2	3	3	1	679	01:24:30	5070	01:25:26	5126	00:00:56	56	0.0000
nopath	3	6	10	1	667	01:24:50	5090	01:25:40	5140	00:00:50	50	0.0000
nopath	6	1	3	1	832	01:24:28	5068	01:25:51	5151	00:01:23	83	0.0000
nopath	6	1	3	1	832	01:24:36	5076	01:25:53	5153	00:01:17	77	0.0000
nopath	2	4	3	1	708	01:24:47	5087	01:25:56	5156	00:01:09	69	0.0000
nopath	6	3	3	1	667	01:25:04	5104	01:26:03	5163	00:00:59	59	0.0000	00:01:00
nopath	1	3	5	1	763	01:24:54	5094	01:26:14	5174	00:01:20	80	0.0000
nopath	2	4	10	1	708	01:24:51	5091	01:26:15	5175	00:01:24	84	0.0000
nopath	5	6	3	1	380	01:25:45	5145	01:26:17	5177	00:00:32	32	0.0000
nopath	3	6	3	1	667	01:25:23	5123	01:26:25	5185	00:01:02	62	0.0000
nopath	5	3	12	14	621	01:23:53	5033	01:26:34	5194	00:02:41	161	0.0000
nopath	1	7	13	15	542	01:25:27	5127	01:26:36	5196	00:01:09	69	0.0000
nopath	1	5	5	1	785	01:25:04	5104	01:26:43	5203	00:01:39	99	0.0000
nopath	5	1	12	14	785	01:25:46	5146	01:26:50	5210	00:01:04	64	0.0000
nopath	5	4	13	15	650	01:25:33	5133	01:26:51	5211	00:01:18	78	0.0000
nopath	2	3	3	1	679	01:25:07	5107	01:26:52	5212	00:01:45	105	0.0000
nopath	3	6	9	1	667	01:25:57	5157	01:26:55	5215	00:00:58	58	0.0000
nopath	1	2	12	14	504	01:26:13	5173	01:26:59	5219	00:00:46	46	0.0000
nopath	5	3	12	14	621	01:25:40	5140	01:27:04	5224	00:01:24	84	0.0000	00:01:27
nopath	3	5	9	1	621	01:26:13	5173	01:27:05	5225	00:00:52	52	0.0000
nopath	3	5	9	1	621	01:26:18	5178	01:27:08	5228	00:00:50	50	0.0000
nopath	1	4	3	1	792	01:26:07	5167	01:27:15	5235	00:01:08	68	0.0000
nopath	3	6	9	1	667	01:26:20	5180	01:27:36	5256	00:01:16	76	0.0000
nopath	6	1	9	1	832	01:26:36	5196	01:27:38	5258	00:01:02	62	0.0000
nopath	1	7	9	1	542	01:26:58	5218	01:27:45	5265	00:00:47	47	0.0000
nopath	5	1	5	1	785	01:26:04	5164	01:27:46	5266	00:01:42	102	0.0000
nopath	1	4	13	15	792	01:26:29	5189	01:27:48	5268	00:01:19	79	0.0000
nopath	1	3	6	1	763	01:26:49	5209	01:27:48	5268	00:00:59	59	0.0000
nopath	4	3	10	1	375	01:27:02	5222	01:27:50	5270	00:00:48	48	0.0000
nopath	5	4	3	1	650	01:26:37	5197	01:28:09	5289	00:01:32	92	0.0000	00:01:25
nopath	1	3	9	1	763	01:26:59	5219	01:28:12	5292	00:01:13	73	0.0000
nopath	2	1	12	14	504	01:27:23	5243	01:28:14	5294	00:00:51	51	0.0000
nopath	1	3	12	14	763	01:27:03	5223	01:28:15	5295	00:01:12	72	0.0000
nopath	4	1	12	14	792	01:25:33	5133	01:28:16	5296	00:02:43	163	0.0000
nopath	2	7	10	1	458	01:27:34	5254	01:28:16	5296	00:00:42	42	0.0000
nopath	1	3	3	1	763	01:27:05	5225	01:28:17	5297	00:01:12	72	0.0000
nopath	3	6	13	15	667	01:26:42	5202	01:28:20	5300	00:01:38	98	0.0000
nopath	2	3	3	1	679	01:27:04	5224	01:28:20	5300	00:01:16	76	0.0000
nopath	2	4	12	14	708	01:27:12	5232	01:28:23	5303	00:01:11	71	0.0000
nopath	3	6	12	14	667	01:27:16	5236	01:28:28	5308	00:01:12	72	0.0000
nopath	5	1	13	15	785	01:27:30	5250	01:28:33	5313	00:01:03	63	0.0000
nopath	1	2	9	1	504	01:27:55	5275	01:28:41	5321	00:00:46	46	0.0000
nopath	1	3	3	1	763	01:27:12	5232	01:28:42	5322	00:01:30	90	0.0000
nopath	1	3	9	1	763	01:27:34	5254	01:28:45	5325	00:01:11	71	0.0000
nopath	2	1	3	1	504	01:28:05	5285	01:28:57	5337	00:00:52	52	0.0000
nopath	3	6	5	1	667	01:27:18	5238	01:29:06	5346	00:01:48	108	0.0000	00:01:11
nopath	3	6	3	1	667	01:27:34	5254	01:29:08	5348	00:01:34	94	0.0000
nopath	5	4	5	1	650	01:27:43	5263	01:29:08	5348	00:01:25	85	0.0000
nopath	2	1	3	1	504	01:28:27	5307	01:29:10	5350	00:00:43	43	0.0000
nopath	2	3	3	1	679	01:28:07	5287	01:29:12	5352	00:01:05	65	0.0000
nopath	2	3	13	15	679	01:28:08	5288	01:29:17	5357	00:01:09	69	0.0000
nopath	2	4	3	1	708	01:28:10	5290	01:29:20	5360	00:01:10	70	0.0000
nopath	1	4	6	1	792	01:28:24	5304	01:29:25	5365	00:01:01	61	0.0000
nopath	5	6	5	1	380	01:28:52	5332	01:29:32	5372	00:00:40	40	0.0000
nopath	1	3	9	1	763	01:28:36	5316	01:29:35	5375	00:00:59	59	0.0000
nopath	6	1	13	15	832	01:28:24	5304	01:29:38	5378	00:01:14	74	0.0000
nopath	3	6	3	1	667	01:27:47	5267	01:29:46	5386	00:01:59	119	0.0000
nopath	5	3	3	1	621	01:28:44	5324	01:29:47	5387	00:01:03	63	0.0000
nopath	3	6	7	1	667	01:27:54	5274	01:29:48	5388	00:01:54	114	0.0000
nopath	5	7	3	1	577	01:28:42	5322	01:29:49	5389	00:01:07	67	0.0000
nopath	1	2	9	1	504	01:29:18	5358	01:30:03	5403	00:00:45	45	0.0000	00:01:03
nopath	3	6	12	14	667	01:28:37	5317	01:30:08	5408	00:01:31	91	0.0000
nopath	3	6	10	1	667	01:29:08	5348	01:30:10	5410	00:01:02	62	0.0000
nopath	4	7	3	1	331	01:29:33	5373	01:30:15	5415	00:00:42	42	0.0000
nopath	1	3	13	15	763	01:28:50	5330	01:30:15	5415	00:01:25	85	0.0000
nopath	1	3	5	1	763	01:29:04	5344	01:30:17	5417	00:01:13	73	0.0000
nopath	6	1	12	14	832	01:29:18	5358	01:30:23	5423	00:01:05	65	0.0000
nopath	3	6	13	15	667	01:29:14	5354	01:30:40	5440	00:01:26	86	0.0000
nopath	3	7	13	15	302	01:30:01	5401	01:30:45	5445	00:00:44	44	0.0000
nopath	3	6	3	1	667	01:29:53	5393	01:30:55	5455	00:01:02	62	0.0000
nopath	2	1	9	1	504	01:30:14	5414	01:30:55	5455	00:00:41	41	0.0000
nopath	2	4	3	1	708	01:29:53	5393	01:30:57	5457	00:01:04	64	0.0000
nopath	5	2	3	1	701	01:29:39	5379	01:30:57	5457	00:01:18	78	0.0000
nopath	4	1	9	1	792	01:28:55	5335	01:30:57	5457	00:02:02	122	0.0000
nopath	2	3	10	1	679	01:29:57	5397	01:30:57	5457	00:01:00	60	0.0000
nopath	5	1	10	1	785	01:29:36	5376	01:31:01	5461	00:01:25	85	0.0000	00:01:25
nopath	2	4	5	1	708	01:29:58	5398	01:31:01	5461	00:01:03	63	0.0000
nopath	1	7	3	1	542	01:30:00	5400	01:31:04	5464	00:01:04	64	0.0000
nopath	5	1	7	1	785	01:29:41	5381	01:31:05	5465	00:01:24	84	0.0000
nopath	4	2	3	1	708	01:29:58	5398	01:31:17	5477	00:01:19	79	0.0000
nopath	1	3	9	1	763	01:30:17	5417	01:31:22	5482	00:01:05	65	0.0000
nopath	2	4	9	1	708	01:30:24	5424	01:31:36	5496	00:01:12	72	0.0000
nopath	5	1	3	1	785	01:30:31	5431	01:31:41	5501	00:01:10	70	0.0000
nopath	5	1	9	1	785	01:30:35	5435	01:31:43	5503	00:01:08	68	0.0000
nopath	5	1	3	1	785	01:30:43	5443	01:31:45	5505	00:01:02	62	0.0000
nopath	2	6	10	1	748	01:28:13	5293	01:31:46	5506	00:03:33	213	0.0000
nopath	3	7	9	1	302	01:31:01	5461	01:31:47	5507	00:00:46	46	0.0000
nopath	3	7	2	1	302	01:31:09	5469	01:31:50	5510	00:00:41	41	0.0000
nopath	2	3	5	1	679	01:30:36	5436	01:31:52	5512	00:01:16	76	0.0000
nopath	6	1	12	14	832	01:30:29	5429	01:31:56	5516	00:01:27	87	0.0000
nopath	2	4	12	14	708	01:30:43	5443	01:31:56	5516	00:01:13	73	0.0000
nopath	6	2	3	1	748	01:31:17	5477	01:32:25	5545	00:01:08	68	0.0000	00:01:12
nopath	2	3	2	1	679	01:30:59	5459	01:32:26	5546	00:01:27	87	0.0000
nopath	2	3	5	1	679	01:31:19	5479	01:32:29	5549	00:01:10	70	0.0000
nopath	1	7	6	1	542	01:31:54	5514	01:32:40	5560	00:00:46	46	0.0000
nopath	3	6	5	1	667	01:31:36	5496	01:32:46	5566	00:01:10	70	0.0000
nopath	3	6	3	1	667	01:31:48	5508	01:32:48	5568	00:01:00	60	0.0000
nopath	1	3	5	1	763	01:31:43	5503	01:32:52	5572	00:01:09	69	0.0000
nopath	1	3	5	1	763	01:31:47	5507	01:32:55	5575	00:01:08	68	0.0000
nopath	2	1	3	1	504	01:31:54	5514	01:33:02	5582	00:01:08	68	0.0000	00:00:55
nopath	3	6	9	1	667	01:31:55	5515	01:33:06	5586	00:01:11	71	0.0000
nopath	2	1	13	15	504	01:32:20	5540	01:33:07	5587	00:00:47	47	0.0000
nopath	3	6	3	1	667	01:32:05	5525	01:33:08	5588	00:01:03	63	0.0000
nopath	2	4	12	14	708	01:31:48	5508	01:33:08	5588	00:01:20	80	0.0000
nopath	2	3	3	1	679	01:31:51	5511	01:33:10	5590	00:01:19	79	0.0000
nopath	5	1	12	14	785	01:31:46	5506	01:33:12	5592	00:01:26	86	0.0000
nopath	2	4	3	1	708	01:31:55	5515	01:33:14	5594	00:01:19	79	0.0000
nopath	1	3	6	1	763	01:32:14	5534	01:33:32	5612	00:01:18	78	0.0000
nopath	4	2	6	1	708	01:32:16	5536	01:33:35	5615	00:01:19	79	0.0000
nopath	1	4	13	15	792	01:32:32	5552	01:33:40	5620	00:01:08	68	0.0000
nopath	1	3	2	1	763	01:32:37	5557	01:33:42	5622	00:01:05	65	0.0000
nopath	2	7	9	1	458	01:32:50	5570	01:33:45	5625	00:00:55	55	0.0000
nopath	3	6	10	1	667	01:32:26	5546	01:33:46	5626	00:01:20	80	0.0000
nopath	2	3	12	14	679	01:32:53	5573	01:34:03	5643	00:01:10	70	0.0000	00:01:13
nopath	5	6	9	1	380	01:33:25	5605	01:34:10	5650	00:00:45	45	0.0000
nopath	6	3	13	15	667	01:32:46	5566	01:34:16	5656	00:01:30	90	0.0000
nopath	3	6	6	1	667	01:33:05	5585	01:34:26	5666	00:01:21	81	0.0000
nopath	3	6	3	1	667	01:33:09	5589	01:34:28	5668	00:01:19	79	0.0000
nopath	5	7	10	1	577	01:33:21	5601	01:34:29	5669	00:01:08	68	0.0000
nopath	1	3	7	1	763	01:33:17	5597	01:34:32	5672	00:01:15	75	0.0000
nopath	2	4	9	1	708	01:33:31	5611	01:34:46	5686	00:01:15	75	0.0000
nopath	3	6	9	1	667	01:33:30	5610	01:34:47	5687	00:01:17	77	0.0000
nopath	6	2	12	14	748	01:33:52	5632	01:34:50	5690	00:00:58	58	0.0000
nopath	5	1	12	14	785	01:33:31	5611	01:34:52	5692	00:01:21	81	0.0000
nopath	1	5	12	14	785	01:32:05	5525	01:35:05	5705	00:03:00	180	0.0000	00:02:08
nopath	2	3	13	15	679	01:33:47	5627	01:35:05	5705	00:01:18	78	0.0000
nopath	4	7	12	14	331	01:34:18	5658	01:35:06	5706	00:00:48	48	0.0000
nopath	3	6	12	14	667	01:33:38	5618	01:35:17	5717	00:01:39	99	0.0000
nopath	6	2	12	14	748	01:34:22	5662	01:35:19	5719	00:00:57	57	0.0000
nopath	3	6	9	1	667	01:34:00	5640	01:35:20	5720	00:01:20	80	0.0000
nopath	3	6	12	14	667	01:34:05	5645	01:35:36	5736	00:01:31	91	0.0000
nopath	2	4	13	15	708	01:34:01	5641	01:35:38	5738	00:01:37	97	0.0000
nopath	3	6	10	1	667	01:34:13	5653	01:35:38	5738	00:01:25	85	0.0000
nopath	3	6	12	14	667	01:34:37	5677	01:35:40	5740	00:01:03	63	0.0000
nopath	3	6	9	1	667	01:34:43	5683	01:35:43	5743	00:01:00	60	0.0000
nopath	6	7	9	1	624	01:34:59	5699	01:35:54	5754	00:00:55	55	0.0000
nopath	3	2	3	1	679	01:33:18	5598	01:35:55	5755	00:02:37	157	0.0000
nopath	1	3	3	1	763	01:34:25	5665	01:36:14	5774	00:01:49	109	0.0000	00:01:26
nopath	2	4	9	1	708	01:34:03	5643	01:36:15	5775	00:02:12	132	0.0000
nopath	2	4	13	15	708	01:34:12	5652	01:36:20	5780	00:02:08	128	0.0000
nopath	2	4	13	15	708	01:35:19	5719	01:36:23	5783	00:01:04	64	0.0000
nopath	3	6	6	1	667	01:35:03	5703	01:36:26	5786	00:01:23	83	0.0000
nopath	5	3	3	1	621	01:34:15	5655	01:36:33	5793	00:02:18	138	0.0000
nopath	5	1	9	1	785	01:35:20	5720	01:36:38	5798	00:01:18	78	0.0000
nopath	5	1	3	1	785	01:35:29	5729	01:36:40	5800	00:01:11	71	0.0000
nopath	1	3	5	1	763	01:35:19	5719	01:36:42	5802	00:01:23	83	0.0000
nopath	3	2	12	14	679	01:35:45	5745	01:37:00	5820	00:01:15	75	0.0000	00:01:36
nopath	5	3	2	1	621	01:36:13	5773	01:37:03	5823	00:00:50	50	0.0000
nopath	6	2	3	1	748	01:35:33	5733	01:37:15	5835	00:01:42	102	0.0000
nopath	3	6	3	1	667	01:35:49	5749	01:37:15	5835	00:01:26	86	0.0000
nopath	2	3	10	1	679	01:35:39	5739	01:37:16	5836	00:01:37	97	0.0000
nopath	2	3	9	1	679	01:36:16	5776	01:37:18	5838	00:01:02	62	0.0000
nopath	3	6	8	1	667	01:36:26	5786	01:37:20	5840	00:00:54	54	0.0000
nopath	6	1	9	1	832	01:36:01	5761	01:37:23	5843	00:01:22	82	0.0000
nopath	1	2	12	14	504	01:36:11	5771	01:37:23	5843	00:01:12	72	0.0000
nopath	3	6	9	1	667	01:36:31	5791	01:37:46	5866	00:01:15	75	0.0000
nopath	2	1	10	1	504	01:37:03	5823	01:37:48	5868	00:00:45	45	0.0000
nopath	5	4	5	1	650	01:36:43	5803	01:37:49	5869	00:01:06	66	0.0000
nopath	3	1	9	1	763	01:36:21	5781	01:37:50	5870	00:01:29	89	0.0000
nopath	6	2	6	1	748	01:36:46	5806	01:37:57	5877	00:01:11	71	0.0000
nopath	3	6	13	15	667	01:36:53	5813	01:38:00	5880	00:01:07	67	0.0000	00:01:18
nopath	6	1	5	1	832	01:36:44	5804	01:38:01	5881	00:01:17	77	0.0000
nopath	2	4	12	14	708	01:37:07	5827	01:38:01	5881	00:00:54	54	0.0000
nopath	3	6	3	1	667	01:36:59	5819	01:38:02	5882	00:01:03	63	0.0000
nopath	3	6	5	1	667	01:37:01	5821	01:38:05	5885	00:01:04	64	0.0000
nopath	3	6	13	15	667	01:37:05	5825	01:38:07	5887	00:01:02	62	0.0000
nopath	4	2	3	1	708	01:37:17	5837	01:38:17	5897	00:01:00	60	0.0000
nopath	6	4	3	1	696	01:37:25	5845	01:38:24	5904	00:00:59	59	0.0000
nopath	2	1	12	14	504	01:37:32	5852	01:38:28	5908	00:00:56	56	0.0000
nopath	3	6	5	1	667	01:37:27	5847	01:38:35	5915	00:01:08	68	0.0000
nopath	3	6	12	14	667	01:37:35	5855	01:38:39	5919	00:01:04	64	0.0000
nopath	3	6	3	1	667	01:37:47	5867	01:38:41	5921	00:00:54	54	0.0000
nopath	3	6	3	1	667	01:38:05	5885	01:38:55	5935	00:00:50	50	0.0000
nopath	3	6	3	1	667	01:38:09	5889	01:39:00	5940	00:00:51	51	0.0000	00:00:59
nopath	2	3	9	1	679	01:38:09	5889	01:39:01	5941	00:00:52	52	0.0000
nopath	3	6	9	1	667	01:38:14	5894	01:39:05	5945	00:00:51	51	0.0000
nopath	4	2	3	1	708	01:38:17	5897	01:39:16	5956	00:00:59	59	0.0000
nopath	1	3	12	14	763	01:38:20	5900	01:39:23	5963	00:01:03	63	0.0000
nopath	2	7	12	14	458	01:38:42	5922	01:39:27	5967	00:00:45	45	0.0000
nopath	3	6	3	1	667	01:38:32	5912	01:39:36	5976	00:01:04	64	0.0000
nopath	2	4	12	14	708	01:38:21	5901	01:39:37	5977	00:01:16	76	0.0000
nopath	6	1	9	1	832	01:38:10	5890	01:39:41	5981	00:01:31	91	0.0000
nopath	2	3	9	1	679	01:38:56	5936	01:39:48	5988	00:00:52	52	0.0000
nopath	4	1	10	1	792	01:38:36	5916	01:40:04	6004	00:01:28	88	0.0000	00:01:35
nopath	4	1	12	14	792	01:39:04	5944	01:40:11	6011	00:01:07	67	0.0000
nopath	1	3	9	1	763	01:39:00	5940	01:40:22	6022	00:01:22	82	0.0000
nopath	3	5	5	1	621	01:39:01	5941	01:40:25	6025	00:01:24	84	0.0000
nopath	1	4	3	1	792	01:39:03	5943	01:40:26	6026	00:01:23	83	0.0000
nopath	2	3	3	1	679	01:39:20	5960	01:40:27	6027	00:01:07	67	0.0000
nopath	3	6	3	1	667	01:39:22	5962	01:40:29	6029	00:01:07	67	0.0000
nopath	6	1	5	1	832	01:38:58	5938	01:40:31	6031	00:01:33	93	0.0000
nopath	3	6	9	1	667	01:39:33	5973	01:40:31	6031	00:00:58	58	0.0000
nopath	5	1	9	1	785	01:37:11	5831	01:40:33	6033	00:03:22	202	0.0000
nopath	3	6	12	14	667	01:39:43	5983	01:40:35	6035	00:00:52	52	0.0000
nopath	5	1	3	1	785	01:38:28	5908	01:40:35	6035	00:02:07	127	0.0000
nopath	6	5	3	1	380	01:39:44	5984	01:40:37	6037	00:00:53	53	0.0000
nopath	6	7	5	1	624	01:39:21	5961	01:40:47	6047	00:01:26	86	0.0000
nopath	4	7	5	1	331	01:40:11	6011	01:40:55	6055	00:00:44	44	0.0000
nopath	1	4	12	14	792	01:39:43	5983	01:40:56	6056	00:01:13	73	0.0000
nopath	2	1	5	1	504	01:39:58	5998	01:41:01	6061	00:01:03	63	0.0000	00:00:52
nopath	3	6	12	14	667	01:40:12	6012	01:41:06	6066	00:00:54	54	0.0000
nopath	3	6	2	1	667	01:40:18	6018	01:41:08	6068	00:00:50	50	0.0000
nopath	1	3	13	15	763	01:39:50	5990	01:41:15	6075	00:01:25	85	0.0000
nopath	5	1	5	1	785	01:39:56	5996	01:41:16	6076	00:01:20	80	0.0000
nopath	2	3	10	1	679	01:40:17	6017	01:41:17	6077	00:01:00	60	0.0000
nopath	2	4	5	1	708	01:40:20	6020	01:41:20	6080	00:01:00	60	0.0000
nopath	1	5	5	1	785	01:39:13	5953	01:41:23	6083	00:02:10	130	0.0000
nopath	1	3	5	1	763	01:40:10	6010	01:41:25	6085	00:01:15	75	0.0000
nopath	2	5	12	14	701	01:39:50	5990	01:41:26	6086	00:01:36	96	0.0000
nopath	3	6	12	14	667	01:40:31	6031	01:41:37	6097	00:01:06	66	0.0000
nopath	6	7	10	1	624	01:40:03	6003	01:41:37	6097	00:01:34	94	0.0000
nopath	3	7	12	14	302	01:41:12	6072	01:41:49	6109	00:00:37	37	0.0000
nopath	1	3	12	14	763	01:40:26	6026	01:41:53	6113	00:01:27	87	0.0000
nopath	4	7	5	1	331	01:41:15	6075	01:41:55	6115	00:00:40	40	0.0000
nopath	3	6	5	1	667	01:40:57	6057	01:41:55	6115	00:00:58	58	0.0000
nopath	2	3	12	14	679	01:40:45	6045	01:41:56	6116	00:01:11	71	0.0000
nopath	2	4	12	14	708	01:40:48	6048	01:41:59	6119	00:01:11	71	0.0000
nopath	3	6	13	15	667	01:41:05	6065	01:41:59	6119	00:00:54	54	0.0000
nopath	3	6	5	1	667	01:41:06	6066	01:42:01	6121	00:00:55	55	0.0000	00:00:57
nopath	6	2	9	1	748	01:40:57	6057	01:42:02	6122	00:01:05	65	0.0000
nopath	2	3	13	15	679	01:40:54	6054	01:42:02	6122	00:01:08	68	0.0000
nopath	2	4	5	1	708	01:41:04	6064	01:42:05	6125	00:01:01	61	0.0000
nopath	6	1	10	1	832	01:40:54	6054	01:42:05	6125	00:01:11	71	0.0000
nopath	6	2	5	1	748	01:41:19	6079	01:42:16	6136	00:00:57	57	0.0000
nopath	5	6	12	14	380	01:40:30	6030	01:42:28	6148	00:01:58	118	0.0000
nopath	1	3	12	14	763	01:41:12	6072	01:42:33	6153	00:01:21	81	0.0000
nopath	1	3	3	1	763	01:41:26	6086	01:42:36	6156	00:01:10	70	0.0000
nopath	4	1	12	14	792	01:40:50	6050	01:42:37	6157	00:01:47	107	0.0000
nopath	3	6	12	14	667	01:41:23	6083	01:42:47	6167	00:01:24	84	0.0000
nopath	3	6	13	15	667	01:41:31	6091	01:42:51	6171	00:01:20	80	0.0000
nopath	3	6	10	1	667	01:41:36	6096	01:42:53	6173	00:01:17	77	0.0000
nopath	3	6	9	1	667	01:41:51	6111	01:42:54	6174	00:01:03	63	0.0000
nopath	5	3	12	14	621	01:41:51	6111	01:42:54	6174	00:01:03	63	0.0000
nopath	1	3	12	14	763	01:41:47	6107	01:43:15	6195	00:01:28	88	0.0000	00:01:19
nopath	2	4	12	14	708	01:41:46	6106	01:43:16	6196	00:01:30	90	0.0000
nopath	1	4	2	1	792	01:42:01	6121	01:43:18	6198	00:01:17	77	0.0000
nopath	6	1	5	1	832	01:41:56	6116	01:43:21	6201	00:01:25	85	0.0000
nopath	3	6	12	14	667	01:42:03	6123	01:43:27	6207	00:01:24	84	0.0000
nopath	3	6	3	1	667	01:42:17	6137	01:43:29	6209	00:01:12	72	0.0000
nopath	3	6	3	1	667	01:42:27	6147	01:43:30	6210	00:01:03	63	0.0000
nopath	5	3	12	14	621	01:42:22	6142	01:43:34	6214	00:01:12	72	0.0000
nopath	4	5	3	1	650	01:42:37	6157	01:43:37	6217	00:01:00	60	0.0000
nopath	3	2	13	15	679	01:42:06	6126	01:43:39	6219	00:01:33	93	0.0000
nopath	6	3	5	1	667	01:42:37	6157	01:43:43	6223	00:01:06	66	0.0000
nopath	4	1	3	1	792	01:42:47	6167	01:43:51	6231	00:01:04	64	0.0000
nopath	2	3	4	1	679	01:42:17	6137	01:43:52	6232	00:01:35	95	0.0000
nopath	1	3	3	1	763	01:42:25	6145	01:43:55	6235	00:01:30	90	0.0000
nopath	3	6	9	1	667	01:43:00	6180	01:43:55	6235	00:00:55	55	0.0000
nopath	2	3	10	1	679	01:42:45	6165	01:43:58	6238	00:01:13	73	0.0000
nopath	6	2	12	14	748	01:43:00	6180	01:43:58	6238	00:00:58	58	0.0000
nopath	3	6	3	1	667	01:43:07	6187	01:43:59	6239	00:00:52	52	0.0000
nopath	2	3	13	15	679	01:42:57	6177	01:44:03	6243	00:01:06	66	0.0000	00:01:10
nopath	3	4	3	1	375	01:43:35	6215	01:44:19	6259	00:00:44	44	0.0000
nopath	3	6	12	14	667	01:43:26	6206	01:44:36	6276	00:01:10	70	0.0000
nopath	3	6	12	14	667	01:43:43	6223	01:44:40	6280	00:00:57	57	0.0000
nopath	3	6	13	15	667	01:43:46	6226	01:44:44	6284	00:00:58	58	0.0000
nopath	1	4	3	1	792	01:43:37	6217	01:44:45	6285	00:01:08	68	0.0000
nopath	5	1	10	1	785	01:43:34	6214	01:44:51	6291	00:01:17	77	0.0000
nopath	6	3	9	1	667	01:43:56	6236	01:44:53	6293	00:00:57	57	0.0000
nopath	1	2	9	1	504	01:44:15	6255	01:45:00	6300	00:00:45	45	0.0000	00:00:58
nopath	3	6	7	1	667	01:44:08	6248	01:45:01	6301	00:00:53	53	0.0000
nopath	1	2	3	1	504	01:44:19	6259	01:45:05	6305	00:00:46	46	0.0000
nopath	6	2	3	1	748	01:44:25	6265	01:45:24	6324	00:00:59	59	0.0000
nopath	3	6	5	1	667	01:44:10	6250	01:45:26	6326	00:01:16	76	0.0000
nopath	3	6	5	1	667	01:44:12	6252	01:45:28	6328	00:01:16	76	0.0000
nopath	5	2	3	1	701	01:44:06	6246	01:45:30	6330	00:01:24	84	0.0000
nopath	3	6	10	1	667	01:44:22	6262	01:45:30	6330	00:01:08	68	0.0000
nopath	5	1	6	1	785	01:44:18	6258	01:45:39	6339	00:01:21	81	0.0000
nopath	5	1	4	1	785	01:44:31	6271	01:45:41	6341	00:01:10	70	0.0000
nopath	2	3	5	1	679	01:43:48	6228	01:46:02	6362	00:02:14	134	0.0000	00:02:14
nopath	4	7	10	1	331	01:45:05	6305	01:46:04	6364	00:00:59	59	0.0000
nopath	2	4	9	1	708	01:45:06	6306	01:46:07	6367	00:01:01	61	0.0000
nopath	6	1	12	14	832	01:44:32	6272	01:46:12	6372	00:01:40	100	0.0000
nopath	6	2	12	14	748	01:44:56	6296	01:46:38	6398	00:01:42	102	0.0000
nopath	3	7	3	1	302	01:46:11	6371	01:46:40	6400	00:00:29	29	0.0000
nopath	6	1	9	1	832	01:44:46	6286	01:46:41	6401	00:01:55	115	0.0000
nopath	1	2	3	1	504	01:44:40	6280	01:46:42	6402	00:02:02	122	0.0000
nopath	2	3	3	1	679	01:45:31	6331	01:46:44	6404	00:01:13	73	0.0000
nopath	2	4	3	1	708	01:45:28	6328	01:46:45	6405	00:01:17	77	0.0000
nopath	3	6	9	1	667	01:45:38	6338	01:46:45	6405	00:01:07	67	0.0000
nopath	3	6	12	14	667	01:45:47	6347	01:46:47	6407	00:01:00	60	0.0000
nopath	3	6	3	1	667	01:45:55	6355	01:46:50	6410	00:00:55	55	0.0000
nopath	3	6	7	1	667	01:46:01	6361	01:46:52	6412	00:00:51	51	0.0000
nopath	6	5	10	1	380	01:45:57	6357	01:46:54	6414	00:00:57	57	0.0000
nopath	1	2	13	15	504	01:44:58	6298	01:46:56	6416	00:01:58	118	0.0000
nopath	5	1	3	1	785	01:45:47	6347	01:46:56	6416	00:01:09	69	0.0000
nopath	5	4	12	14	650	01:45:48	6348	01:47:05	6425	00:01:17	77	0.0000	00:01:16
nopath	2	3	10	1	679	01:45:36	6336	01:47:12	6432	00:01:36	96	0.0000
nopath	2	3	5	1	679	01:45:49	6349	01:47:15	6435	00:01:26	86	0.0000
nopath	1	3	12	14	763	01:45:39	6339	01:47:18	6438	00:01:39	99	0.0000
nopath	2	4	5	1	708	01:46:33	6393	01:47:26	6446	00:00:53	53	0.0000
nopath	1	2	3	1	504	01:45:50	6350	01:47:31	6451	00:01:41	101	0.0000
nopath	5	1	10	1	785	01:46:05	6365	01:47:31	6451	00:01:26	86	0.0000
nopath	3	6	3	1	667	01:46:20	6380	01:47:36	6456	00:01:16	76	0.0000
nopath	3	6	5	1	667	01:46:31	6391	01:47:38	6458	00:01:07	67	0.0000
nopath	5	4	5	1	650	01:46:15	6375	01:47:43	6463	00:01:28	88	0.0000
nopath	3	7	13	15	302	01:47:10	6430	01:47:51	6471	00:00:41	41	0.0000
nopath	1	3	3	1	763	01:46:42	6402	01:47:52	6472	00:01:10	70	0.0000
nopath	3	7	13	15	302	01:47:17	6437	01:47:57	6477	00:00:40	40	0.0000
nopath	3	6	12	14	667	01:46:45	6405	01:47:57	6477	00:01:12	72	0.0000
nopath	3	6	3	1	667	01:46:59	6419	01:48:00	6480	00:01:01	61	0.0000	00:01:06
nopath	5	1	3	1	785	01:46:13	6373	01:48:11	6491	00:01:58	118	0.0000
nopath	6	2	5	1	748	01:46:48	6408	01:48:12	6492	00:01:24	84	0.0000
nopath	5	1	5	1	785	01:46:42	6402	01:48:13	6493	00:01:31	91	0.0000
nopath	5	1	3	1	785	01:46:51	6411	01:48:15	6495	00:01:24	84	0.0000
nopath	1	2	5	1	504	01:47:24	6444	01:48:15	6495	00:00:51	51	0.0000
nopath	2	3	12	14	679	01:46:54	6414	01:48:23	6503	00:01:29	89	0.0000
nopath	1	5	6	1	785	01:46:44	6404	01:48:33	6513	00:01:49	109	0.0000
nopath	3	2	9	1	679	01:47:43	6463	01:48:40	6520	00:00:57	57	0.0000
nopath	2	3	10	1	679	01:47:18	6438	01:48:42	6522	00:01:24	84	0.0000
nopath	1	4	9	1	792	01:47:09	6429	01:48:46	6526	00:01:37	97	0.0000
nopath	3	6	3	1	667	01:48:10	6490	01:48:59	6539	00:00:49	49	0.0000
nopath	2	3	10	1	679	01:48:06	6486	01:49:04	6544	00:00:58	58	0.0000	00:01:21
nopath	2	4	9	1	708	01:47:59	6479	01:49:05	6545	00:01:06	66	0.0000
nopath	1	2	10	1	504	01:48:19	6499	01:49:13	6553	00:00:54	54	0.0000
nopath	5	6	5	1	380	01:47:06	6426	01:49:17	6557	00:02:11	131	0.0000
nopath	4	2	3	1	708	01:48:06	6486	01:49:25	6565	00:01:19	79	0.0000
nopath	5	3	3	1	621	01:47:15	6435	01:49:36	6576	00:02:21	141	0.0000
nopath	2	1	5	1	504	01:48:45	6525	01:49:37	6577	00:00:52	52	0.0000
nopath	3	1	3	1	763	01:48:15	6495	01:49:39	6579	00:01:24	84	0.0000
nopath	1	4	2	1	792	01:47:49	6469	01:49:45	6585	00:01:56	116	0.0000
nopath	2	4	3	1	708	01:48:50	6530	01:49:49	6589	00:00:59	59	0.0000
nopath	3	6	13	15	667	01:48:48	6528	01:49:50	6590	00:01:02	62	0.0000
nopath	5	1	6	1	785	01:48:26	6506	01:49:50	6590	00:01:24	84	0.0000
nopath	5	6	12	14	380	01:49:07	6547	01:49:58	6598	00:00:51	51	0.0000
nopath	1	3	12	14	763	01:48:43	6523	01:50:07	6607	00:01:24	84	0.0000	00:01:25
nopath	6	2	5	1	748	01:48:58	6538	01:50:15	6615	00:01:17	77	0.0000
nopath	2	3	12	14	679	01:49:08	6548	01:50:17	6617	00:01:09	69	0.0000
nopath	2	4	13	15	708	01:49:18	6558	01:50:21	6621	00:01:03	63	0.0000
nopath	1	2	12	14	504	01:48:59	6539	01:50:22	6622	00:01:23	83	0.0000
nopath	2	3	5	1	679	01:49:26	6566	01:50:23	6623	00:00:57	57	0.0000
nopath	4	2	3	1	708	01:49:30	6570	01:50:41	6641	00:01:11	71	0.0000
nopath	4	2	12	14	708	01:49:49	6589	01:50:44	6644	00:00:55	55	0.0000
nopath	6	3	9	1	667	01:49:56	6596	01:50:45	6645	00:00:49	49	0.0000
nopath	4	1	12	14	792	01:49:24	6564	01:50:47	6647	00:01:23	83	0.0000
nopath	2	7	12	14	458	01:49:41	6581	01:50:48	6648	00:01:07	67	0.0000
nopath	1	3	12	14	763	01:49:18	6558	01:50:53	6653	00:01:35	95	0.0000
nopath	4	3	12	14	375	01:50:12	6612	01:50:56	6656	00:00:44	44	0.0000
nopath	3	6	12	14	667	01:49:10	6550	01:51:07	6667	00:01:57	117	0.0000	00:01:16
nopath	3	5	12	14	621	01:49:54	6594	01:51:09	6669	00:01:15	75	0.0000
nopath	3	6	3	1	667	01:50:06	6606	01:51:11	6671	00:01:05	65	0.0000
nopath	6	1	6	1	832	01:49:41	6581	01:51:11	6671	00:01:30	90	0.0000
nopath	3	6	10	1	667	01:50:10	6610	01:51:13	6673	00:01:03	63	0.0000
nopath	5	1	5	1	785	01:50:10	6610	01:51:16	6676	00:01:06	66	0.0000
nopath	3	7	9	1	302	01:50:40	6640	01:51:20	6680	00:00:40	40	0.0000
nopath	6	3	9	1	667	01:50:31	6631	01:51:24	6684	00:00:53	53	0.0000
nopath	3	2	9	1	679	01:50:13	6613	01:51:25	6685	00:01:12	72	0.0000
nopath	2	3	3	1	679	01:50:19	6619	01:51:32	6692	00:01:13	73	0.0000
nopath	2	4	3	1	708	01:50:23	6623	01:51:36	6696	00:01:13	73	0.0000
nopath	3	6	10	1	667	01:50:21	6621	01:51:36	6696	00:01:15	75	0.0000
nopath	3	6	5	1	667	01:50:44	6644	01:51:40	6700	00:00:56	56	0.0000
nopath	3	5	3	1	621	01:50:53	6653	01:51:45	6705	00:00:52	52	0.0000
nopath	6	2	13	15	748	01:50:26	6626	01:51:48	6708	00:01:22	82	0.0000
nopath	6	1	12	14	832	01:50:46	6646	01:51:54	6714	00:01:08	68	0.0000
nopath	5	7	10	1	577	01:50:37	6637	01:51:57	6717	00:01:20	80	0.0000
nopath	5	1	7	1	785	01:50:43	6643	01:51:59	6719	00:01:16	76	0.0000
nopath	6	2	10	1	748	01:50:52	6652	01:51:59	6719	00:01:07	67	0.0000
nopath	2	3	13	15	679	01:50:59	6659	01:52:05	6725	00:01:06	66	0.0000	00:01:06
nopath	2	6	12	14	748	01:50:09	6609	01:52:07	6727	00:01:58	118	0.0000
nopath	5	6	3	1	380	01:51:39	6699	01:52:21	6741	00:00:42	42	0.0000
nopath	2	1	3	1	504	01:51:37	6697	01:52:29	6749	00:00:52	52	0.0000
nopath	6	2	5	1	748	01:51:20	6680	01:52:35	6755	00:01:15	75	0.0000
nopath	4	1	9	1	792	01:51:36	6696	01:52:37	6757	00:01:01	61	0.0000
nopath	2	3	6	1	679	01:51:24	6684	01:52:42	6762	00:01:18	78	0.0000
nopath	5	1	12	14	785	01:51:08	6668	01:52:47	6767	00:01:39	99	0.0000
nopath	3	2	3	1	679	01:51:56	6716	01:52:54	6774	00:00:58	58	0.0000
nopath	2	7	12	14	458	01:52:32	6752	01:53:14	6794	00:00:42	42	0.0000	00:00:51
nopath	3	6	9	1	667	01:52:27	6747	01:53:15	6795	00:00:48	48	0.0000
nopath	3	6	9	1	667	01:52:36	6756	01:53:26	6806	00:00:50	50	0.0000
nopath	2	1	13	15	504	01:52:45	6765	01:53:34	6814	00:00:49	49	0.0000
nopath	6	1	3	1	832	01:52:08	6728	01:53:41	6821	00:01:33	93	0.0000
nopath	2	3	12	14	679	01:52:40	6760	01:53:43	6823	00:01:03	63	0.0000
nopath	1	2	13	15	504	01:52:04	6724	01:53:44	6824	00:01:40	100	0.0000
nopath	1	5	9	1	785	01:51:40	6700	01:53:53	6833	00:02:13	133	0.0000
nopath	3	4	10	1	375	01:53:24	6804	01:53:56	6836	00:00:32	32	0.0000
nopath	1	2	5	1	504	01:53:21	6801	01:54:06	6846	00:00:45	45	0.0000	00:01:20
nopath	3	6	12	14	667	01:53:08	6788	01:54:17	6857	00:01:09	69	0.0000
nopath	5	3	3	1	621	01:52:16	6736	01:54:25	6865	00:02:09	129	0.0000
nopath	6	3	6	1	667	01:53:20	6800	01:54:32	6872	00:01:12	72	0.0000
nopath	6	2	8	1	748	01:53:33	6813	01:54:46	6886	00:01:13	73	0.0000
nopath	5	1	6	1	785	01:51:44	6704	01:54:51	6891	00:03:07	187	0.0000
nopath	5	3	6	1	621	01:53:01	6781	01:54:54	6894	00:01:53	113	0.0000
nopath	1	2	13	15	504	01:53:39	6819	01:54:54	6894	00:01:15	75	0.0000
nopath	3	5	5	1	621	01:53:49	6829	01:54:58	6898	00:01:09	69	0.0000
nopath	5	3	5	1	621	01:53:34	6814	01:54:58	6898	00:01:24	84	0.0000
nopath	3	6	13	15	667	01:53:42	6822	01:55:00	6900	00:01:18	78	0.0000	00:01:03
nopath	5	7	3	1	577	01:53:52	6832	01:55:06	6906	00:01:14	74	0.0000
nopath	2	3	5	1	679	01:53:58	6838	01:55:12	6912	00:01:14	74	0.0000
nopath	3	1	9	1	763	01:53:45	6825	01:55:15	6915	00:01:30	90	0.0000
nopath	5	1	9	1	785	01:54:01	6841	01:55:21	6921	00:01:20	80	0.0000
nopath	5	1	3	1	785	01:54:07	6847	01:55:24	6924	00:01:17	77	0.0000
nopath	6	2	12	14	748	01:54:12	6852	01:55:25	6925	00:01:13	73	0.0000
nopath	5	1	9	1	785	01:54:10	6850	01:55:25	6925	00:01:15	75	0.0000
nopath	6	1	12	14	832	01:54:06	6846	01:55:28	6928	00:01:22	82	0.0000
nopath	3	6	12	14	667	01:54:18	6858	01:55:37	6937	00:01:19	79	0.0000
nopath	5	3	12	14	621	01:54:28	6868	01:55:37	6937	00:01:09	69	0.0000
nopath	4	2	12	14	708	01:54:29	6869	01:55:40	6940	00:01:11	71	0.0000
nopath	4	1	10	1	792	01:53:37	6817	01:55:44	6944	00:02:07	127	0.0000
nopath	6	2	5	1	748	01:54:26	6866	01:55:47	6947	00:01:21	81	0.0000
nopath	6	1	3	1	832	01:54:18	6858	01:55:51	6951	00:01:33	93	0.0000
nopath	5	1	5	1	785	01:54:24	6864	01:55:55	6955	00:01:31	91	0.0000
nopath	5	1	12	14	785	01:54:44	6884	01:55:57	6957	00:01:13	73	0.0000
nopath	5	1	2	1	785	01:54:45	6885	01:55:59	6959	00:01:14	74	0.0000
nopath	2	3	12	14	679	01:54:20	6860	01:56:03	6963	00:01:43	103	0.0000	00:01:19
nopath	5	3	3	1	621	01:55:15	6915	01:56:13	6973	00:00:58	58	0.0000
nopath	3	6	5	1	667	01:54:44	6884	01:56:16	6976	00:01:32	92	0.0000
nopath	3	6	3	1	667	01:54:52	6892	01:56:18	6978	00:01:26	86	0.0000
nopath	3	6	9	1	667	01:55:24	6924	01:56:20	6980	00:00:56	56	0.0000
nopath	3	6	3	1	667	01:55:26	6926	01:56:23	6983	00:00:57	57	0.0000
nopath	6	1	12	14	832	01:54:47	6887	01:56:32	6992	00:01:45	105	0.0000
nopath	2	3	2	1	679	01:55:27	6927	01:56:32	6992	00:01:05	65	0.0000
nopath	6	1	3	1	832	01:55:09	6909	01:56:34	6994	00:01:25	85	0.0000
nopath	2	3	9	1	679	01:55:38	6938	01:56:35	6995	00:00:57	57	0.0000
nopath	1	2	3	1	504	01:54:25	6865	01:56:35	6995	00:02:10	130	0.0000
nopath	5	1	9	1	785	01:55:24	6924	01:56:35	6995	00:01:11	71	0.0000
nopath	6	2	9	1	748	01:55:45	6945	01:56:43	7003	00:00:58	58	0.0000
nopath	1	2	13	15	504	01:54:28	6868	01:56:47	7007	00:02:19	139	0.0000
nopath	3	6	12	14	667	01:55:35	6935	01:56:47	7007	00:01:12	72	0.0000
nopath	3	7	7	1	302	01:56:18	6978	01:56:54	7014	00:00:36	36	0.0000
nopath	3	2	9	1	679	01:55:55	6955	01:56:55	7015	00:01:00	60	0.0000
nopath	1	3	7	1	763	01:54:47	6887	01:57:03	7023	00:02:16	136	0.0000	00:01:55
nopath	2	7	12	14	458	01:56:08	6968	01:57:05	7025	00:00:57	57	0.0000
nopath	1	3	3	1	763	01:54:51	6891	01:57:06	7026	00:02:15	135	0.0000
nopath	5	1	6	1	785	01:55:44	6944	01:57:21	7041	00:01:37	97	0.0000
nopath	5	1	13	15	785	01:55:49	6949	01:57:26	7046	00:01:37	97	0.0000
nopath	2	4	12	14	708	01:56:32	6992	01:57:36	7056	00:01:04	64	0.0000
nopath	3	4	3	1	375	01:56:57	7017	01:57:46	7066	00:00:49	49	0.0000
nopath	6	1	9	1	832	01:56:50	7010	01:57:52	7072	00:01:02	62	0.0000
nopath	1	3	13	15	763	01:55:50	6950	01:57:55	7075	00:02:05	125	0.0000
nopath	1	4	12	14	792	01:55:57	6957	01:57:57	7077	00:02:00	120	0.0000
nopath	1	3	12	14	763	01:56:34	6994	01:57:57	7077	00:01:23	83	0.0000
nopath	1	3	6	1	763	01:56:53	7013	01:58:00	7080	00:01:07	67	0.0000	00:01:42
nopath	1	3	13	15	763	01:57:02	7022	01:58:05	7085	00:01:03	63	0.0000
nopath	3	6	5	1	667	01:56:37	6997	01:58:06	7086	00:01:29	89	0.0000
nopath	3	6	3	1	667	01:56:48	7008	01:58:08	7088	00:01:20	80	0.0000
nopath	3	6	3	1	667	01:56:54	7014	01:58:10	7090	00:01:16	76	0.0000
nopath	5	1	2	1	785	01:55:52	6952	01:58:16	7096	00:02:24	144	0.0000
nopath	5	1	3	1	785	01:56:36	6996	01:58:17	7097	00:01:41	101	0.0000
nopath	5	1	9	1	785	01:57:05	7025	01:58:20	7100	00:01:15	75	0.0000
nopath	1	3	13	15	763	01:57:19	7039	01:58:25	7105	00:01:06	66	0.0000
nopath	3	6	12	14	667	01:57:12	7032	01:58:37	7117	00:01:25	85	0.0000
nopath	3	6	9	1	667	01:57:27	7047	01:58:40	7120	00:01:13	73	0.0000
nopath	3	1	13	15	763	01:55:57	6957	01:58:49	7129	00:02:52	172	0.0000
nopath	4	5	13	15	650	01:57:51	7071	01:58:51	7131	00:01:00	60	0.0000
nopath	3	1	12	14	763	01:57:04	7024	01:58:52	7132	00:01:48	108	0.0000
nopath	3	6	5	1	667	01:57:39	7059	01:58:55	7135	00:01:16	76	0.0000
nopath	2	4	9	1	708	01:57:27	7047	01:58:56	7136	00:01:29	89	0.0000
nopath	3	6	10	1	667	01:58:00	7080	01:58:57	7137	00:00:57	57	0.0000
nopath	1	7	3	1	542	01:58:09	7089	01:59:05	7145	00:00:56	56	0.0000	00:01:01
nopath	6	2	9	1	748	01:58:12	7092	01:59:08	7148	00:00:56	56	0.0000
nopath	2	4	12	14	708	01:58:02	7082	01:59:16	7156	00:01:14	74	0.0000
nopath	2	4	3	1	708	01:58:17	7097	01:59:18	7158	00:01:01	61	0.0000
nopath	2	6	13	15	748	01:54:47	6887	01:59:29	7169	00:04:42	282	0.0000
nopath	6	3	3	1	667	01:58:22	7102	01:59:33	7173	00:01:11	71	0.0000
nopath	4	1	6	1	792	01:58:01	7081	01:59:34	7174	00:01:33	93	0.0000
nopath	3	6	3	1	667	01:58:04	7084	01:59:36	7176	00:01:32	92	0.0000
nopath	3	6	9	1	667	01:58:19	7099	01:59:38	7178	00:01:19	79	0.0000
nopath	2	4	3	1	708	01:58:51	7131	01:59:45	7185	00:00:54	54	0.0000
nopath	3	6	5	1	667	01:58:24	7104	01:59:56	7196	00:01:32	92	0.0000
nopath	4	6	5	1	696	01:59:05	7145	02:00:07	7207	00:01:02	62	0.0000	00:01:15
nopath	2	3	3	1	679	01:59:30	7170	02:00:25	7225	00:00:55	55	0.0000
nopath	3	6	3	1	667	01:58:54	7134	02:00:25	7225	00:01:31	91	0.0000
nopath	2	4	13	15	708	01:59:23	7163	02:00:28	7228	00:01:05	65	0.0000
nopath	3	6	5	1	667	01:59:23	7163	02:00:28	7228	00:01:05	65	0.0000
nopath	3	6	12	14	667	01:59:26	7166	02:00:31	7231	00:01:05	65	0.0000
nopath	1	3	3	1	763	01:59:20	7160	02:00:35	7235	00:01:15	75	0.0000
nopath	3	2	12	14	679	01:59:45	7185	02:00:39	7239	00:00:54	54	0.0000
nopath	1	4	5	1	792	01:59:42	7182	02:00:55	7255	00:01:13	73	0.0000
nopath	2	4	5	1	708	01:59:46	7186	02:00:57	7257	00:01:11	71	0.0000
nopath	2	4	10	1	708	01:59:55	7195	02:00:59	7259	00:01:04	64	0.0000
nopath	2	4	3	1	708	02:00:04	7204	02:01:02	7262	00:00:58	58	0.0000	00:01:14
nopath	3	6	5	1	667	01:59:48	7188	02:01:05	7265	00:01:17	77	0.0000
nopath	5	1	9	1	785	01:57:43	7063	02:01:11	7271	00:03:28	208	0.0000
nopath	5	1	6	1	785	01:59:53	7193	02:01:13	7273	00:01:20	80	0.0000
nopath	5	1	12	14	785	02:00:02	7202	02:01:14	7274	00:01:12	72	0.0000
nopath	5	7	12	14	577	01:58:33	7113	02:01:18	7278	00:02:45	165	0.0000
nopath	3	6	3	1	667	02:00:43	7243	02:01:34	7294	00:00:51	51	0.0000
nopath	1	7	9	1	542	02:00:50	7250	02:01:38	7298	00:00:48	48	0.0000
nopath	1	3	3	1	763	02:00:45	7245	02:01:42	7302	00:00:57	57	0.0000
nopath	4	2	12	14	708	02:00:30	7230	02:01:46	7306	00:01:16	76	0.0000
nopath	2	4	12	14	708	02:01:08	7268	02:02:07	7327	00:00:59	59	0.0000	00:00:59
nopath	3	4	12	14	375	02:01:23	7283	02:02:26	7346	00:01:03	63	0.0000
nopath	4	3	12	14	375	02:01:57	7317	02:02:34	7354	00:00:37	37	0.0000
nopath	4	1	13	15	792	02:01:27	7287	02:02:38	7358	00:01:11	71	0.0000
nopath	2	3	3	1	679	02:01:47	7307	02:02:40	7360	00:00:53	53	0.0000
nopath	2	3	9	1	679	02:01:56	7316	02:02:48	7368	00:00:52	52	0.0000
nopath	5	1	5	1	785	02:01:30	7290	02:02:57	7377	00:01:27	87	0.0000
nopath	1	2	3	1	504	02:01:11	7271	02:02:58	7378	00:01:47	107	0.0000
nopath	5	1	13	15	785	02:01:53	7313	02:02:59	7379	00:01:06	66	0.0000
nopath	2	1	9	1	504	02:02:34	7354	02:03:23	7403	00:00:49	49	0.0000	00:00:50
nopath	2	3	12	14	679	02:02:04	7324	02:03:23	7403	00:01:19	79	0.0000
nopath	3	6	3	1	667	02:02:20	7340	02:03:26	7406	00:01:06	66	0.0000
nopath	2	4	5	1	708	02:02:15	7335	02:03:27	7407	00:01:12	72	0.0000
nopath	3	6	12	14	667	02:02:28	7348	02:03:29	7409	00:01:01	61	0.0000
nopath	2	4	3	1	708	02:02:30	7350	02:03:30	7410	00:01:00	60	0.0000
nopath	1	2	2	1	504	02:02:39	7359	02:03:38	7418	00:00:59	59	0.0000
nopath	5	3	12	14	621	02:02:33	7353	02:03:44	7424	00:01:11	71	0.0000
nopath	1	3	3	1	763	02:01:58	7318	02:03:52	7432	00:01:54	114	0.0000
nopath	1	3	3	1	763	02:02:01	7321	02:03:55	7435	00:01:54	114	0.0000
nopath	1	3	12	14	763	02:02:05	7325	02:03:58	7438	00:01:53	113	0.0000
nopath	4	1	5	1	792	02:02:39	7359	02:03:58	7438	00:01:19	79	0.0000
nopath	3	6	12	14	667	02:02:50	7370	02:04:07	7447	00:01:17	77	0.0000	00:01:14
nopath	3	6	3	1	667	02:03:08	7388	02:04:09	7449	00:01:01	61	0.0000
nopath	5	1	12	14	785	02:02:44	7364	02:04:12	7452	00:01:28	88	0.0000
nopath	6	1	9	1	832	02:03:07	7387	02:04:15	7455	00:01:08	68	0.0000
nopath	3	4	13	15	375	02:03:45	7425	02:04:23	7463	00:00:38	38	0.0000
nopath	5	6	5	1	380	02:03:44	7424	02:04:27	7467	00:00:43	43	0.0000
nopath	2	3	5	1	679	02:02:56	7376	02:04:32	7472	00:01:36	96	0.0000
nopath	2	3	12	14	679	02:03:01	7381	02:04:35	7475	00:01:34	94	0.0000
nopath	2	1	12	14	504	02:03:45	7425	02:04:38	7478	00:00:53	53	0.0000
nopath	1	4	3	1	792	02:03:04	7384	02:04:39	7479	00:01:35	95	0.0000
nopath	3	6	12	14	667	02:03:11	7391	02:04:47	7487	00:01:36	96	0.0000
nopath	3	6	10	1	667	02:03:33	7413	02:04:51	7491	00:01:18	78	0.0000
nopath	1	2	9	1	504	02:03:49	7429	02:04:51	7491	00:01:02	62	0.0000
nopath	3	7	2	1	302	02:04:07	7447	02:04:57	7497	00:00:50	50	0.0000
nopath	1	2	5	1	504	02:03:53	7433	02:04:58	7498	00:01:05	65	0.0000
nopath	5	1	2	1	785	02:03:55	7435	02:04:58	7498	00:01:03	63	0.0000
nopath	3	6	3	1	667	02:03:48	7428	02:05:16	7516	00:01:28	88	0.0000	00:01:20
nopath	2	7	3	1	458	02:04:21	7461	02:05:19	7519	00:00:58	58	0.0000
nopath	3	6	13	15	667	02:04:24	7464	02:05:21	7521	00:00:57	57	0.0000
nopath	3	6	3	1	667	02:04:36	7476	02:05:26	7526	00:00:50	50	0.0000
nopath	6	5	5	1	380	02:04:51	7491	02:05:28	7528	00:00:37	37	0.0000
nopath	5	1	3	1	785	02:04:16	7456	02:05:31	7531	00:01:15	75	0.0000
nopath	5	1	12	14	785	02:04:21	7461	02:05:34	7534	00:01:13	73	0.0000
nopath	1	7	3	1	542	02:04:19	7459	02:05:34	7534	00:01:15	75	0.0000
nopath	5	1	12	14	785	02:04:28	7468	02:05:36	7536	00:01:08	68	0.0000
nopath	5	3	13	15	621	02:04:23	7463	02:05:36	7536	00:01:13	73	0.0000
nopath	6	2	12	14	748	02:04:24	7464	02:05:39	7539	00:01:15	75	0.0000
nopath	2	4	12	14	708	02:04:09	7449	02:05:46	7546	00:01:37	97	0.0000
nopath	1	6	12	14	832	02:02:47	7367	02:05:47	7547	00:03:00	180	0.0000
nopath	2	4	3	1	708	02:04:19	7459	02:05:48	7548	00:01:29	89	0.0000
nopath	2	4	9	1	708	02:04:24	7464	02:05:50	7550	00:01:26	86	0.0000
nopath	1	3	3	1	763	02:04:40	7480	02:05:51	7551	00:01:11	71	0.0000
nopath	3	6	12	14	667	02:04:45	7485	02:05:56	7556	00:01:11	71	0.0000
nopath	5	7	13	15	577	02:04:32	7472	02:06:11	7571	00:01:39	99	0.0000	00:01:26
nopath	3	4	12	14	375	02:05:24	7524	02:06:12	7572	00:00:48	48	0.0000
nopath	3	7	3	1	302	02:05:35	7535	02:06:18	7578	00:00:43	43	0.0000
nopath	3	6	13	15	667	02:04:54	7494	02:06:29	7589	00:01:35	95	0.0000
nopath	2	1	5	1	504	02:05:37	7537	02:06:29	7589	00:00:52	52	0.0000
nopath	3	6	3	1	667	02:05:08	7508	02:06:32	7592	00:01:24	84	0.0000
nopath	3	6	5	1	667	02:05:29	7529	02:06:33	7593	00:01:04	64	0.0000
nopath	2	1	3	1	504	02:05:41	7541	02:06:34	7594	00:00:53	53	0.0000
nopath	1	4	12	14	792	02:04:59	7499	02:06:36	7596	00:01:37	97	0.0000
nopath	2	3	10	1	679	02:05:02	7502	02:06:37	7597	00:01:35	95	0.0000
nopath	3	6	13	15	667	02:05:48	7548	02:06:40	7600	00:00:52	52	0.0000
nopath	1	2	9	1	504	02:05:43	7543	02:06:51	7611	00:01:08	68	0.0000
nopath	3	2	3	1	679	02:05:53	7553	02:07:05	7625	00:01:12	72	0.0000	00:01:06
nopath	4	2	3	1	708	02:05:30	7530	02:07:07	7627	00:01:37	97	0.0000
nopath	3	5	12	14	621	02:06:03	7563	02:07:17	7637	00:01:14	74	0.0000
nopath	3	6	9	1	667	02:06:18	7578	02:07:19	7639	00:01:01	61	0.0000
nopath	4	1	6	1	792	02:05:54	7554	02:07:19	7639	00:01:25	85	0.0000
nopath	3	6	9	1	667	02:06:29	7589	02:07:22	7642	00:00:53	53	0.0000
nopath	2	3	12	14	679	02:05:44	7544	02:07:23	7643	00:01:39	99	0.0000
nopath	4	7	3	1	331	02:06:53	7613	02:07:25	7645	00:00:32	32	0.0000
nopath	2	3	7	1	679	02:05:47	7547	02:07:25	7645	00:01:38	98	0.0000
nopath	2	4	9	1	708	02:06:00	7560	02:07:29	7649	00:01:29	89	0.0000
nopath	3	6	3	1	667	02:06:37	7597	02:07:29	7649	00:00:52	52	0.0000
nopath	2	4	9	1	708	02:06:10	7570	02:07:31	7651	00:01:21	81	0.0000
nopath	2	4	3	1	708	02:06:20	7580	02:07:33	7653	00:01:13	73	0.0000
nopath	2	3	5	1	679	02:06:27	7587	02:07:33	7653	00:01:06	66	0.0000
nopath	3	7	3	1	302	02:06:59	7619	02:07:47	7667	00:00:48	48	0.0000
nopath	1	3	13	15	763	02:06:36	7596	02:07:54	7674	00:01:18	78	0.0000
nopath	3	6	12	14	667	02:06:46	7606	02:07:57	7677	00:01:11	71	0.0000
nopath	2	1	3	1	504	02:06:56	7616	02:08:02	7682	00:01:06	66	0.0000	00:00:56
nopath	2	1	10	1	504	02:07:10	7630	02:08:06	7686	00:00:56	56	0.0000
nopath	5	1	13	15	785	02:07:04	7624	02:08:11	7691	00:01:07	67	0.0000
nopath	5	3	5	1	621	02:04:58	7498	02:08:13	7693	00:03:15	195	0.0000
nopath	1	2	13	15	504	02:07:07	7627	02:08:14	7694	00:01:07	67	0.0000
nopath	5	3	5	1	621	02:05:56	7556	02:08:15	7695	00:02:19	139	0.0000
nopath	2	3	12	14	679	02:06:51	7611	02:08:23	7703	00:01:32	92	0.0000
nopath	5	6	6	1	380	02:07:53	7673	02:08:26	7706	00:00:33	33	0.0000
nopath	2	4	3	1	708	02:06:55	7615	02:08:26	7706	00:01:31	91	0.0000
nopath	2	3	12	14	679	02:07:01	7621	02:08:27	7707	00:01:26	86	0.0000
nopath	1	3	5	1	763	02:07:26	7646	02:08:31	7711	00:01:05	65	0.0000
nopath	2	1	9	1	504	02:07:37	7657	02:08:42	7722	00:01:05	65	0.0000
nopath	2	1	7	1	504	02:07:42	7662	02:08:45	7725	00:01:03	63	0.0000
nopath	2	1	3	1	504	02:07:57	7677	02:08:47	7727	00:00:50	50	0.0000
nopath	3	6	12	14	667	02:07:17	7637	02:08:47	7727	00:01:30	90	0.0000
nopath	3	6	5	1	667	02:07:18	7638	02:08:49	7729	00:01:31	91	0.0000
nopath	5	1	3	1	785	02:07:43	7663	02:08:51	7731	00:01:08	68	0.0000
nopath	6	5	3	1	380	02:08:12	7692	02:08:51	7731	00:00:39	39	0.0000
nopath	5	3	6	1	621	02:07:54	7674	02:08:53	7733	00:00:59	59	0.0000
nopath	2	3	5	1	679	02:07:13	7633	02:09:02	7742	00:01:49	109	0.0000	00:01:19
nopath	2	3	3	1	679	02:07:26	7646	02:09:05	7745	00:01:39	99	0.0000
nopath	4	2	12	14	708	02:07:59	7679	02:09:06	7746	00:01:07	67	0.0000
nopath	1	3	3	1	763	02:07:40	7660	02:09:08	7748	00:01:28	88	0.0000
nopath	1	4	13	15	792	02:08:16	7696	02:09:38	7778	00:01:22	82	0.0000
nopath	2	3	9	1	679	02:08:40	7720	02:09:38	7778	00:00:58	58	0.0000
nopath	2	4	6	1	708	02:08:32	7712	02:09:40	7780	00:01:08	68	0.0000
nopath	2	4	5	1	708	02:08:43	7723	02:09:42	7782	00:00:59	59	0.0000
nopath	5	1	12	14	785	02:08:03	7683	02:09:42	7782	00:01:39	99	0.0000
nopath	5	1	2	1	785	02:08:04	7684	02:09:44	7784	00:01:40	100	0.0000
nopath	2	3	13	15	679	02:08:44	7724	02:09:45	7785	00:01:01	61	0.0000
nopath	3	6	3	1	667	02:08:34	7714	02:09:46	7786	00:01:12	72	0.0000
nopath	3	6	10	1	667	02:08:48	7728	02:09:47	7787	00:00:59	59	0.0000
nopath	5	3	3	1	621	02:08:55	7735	02:10:02	7802	00:01:07	67	0.0000	00:01:33
nopath	5	4	3	1	650	02:08:12	7692	02:10:04	7804	00:01:52	112	0.0000
nopath	3	7	5	1	302	02:09:40	7780	02:10:09	7809	00:00:29	29	0.0000
nopath	1	3	12	14	763	02:09:09	7749	02:10:13	7813	00:01:04	64	0.0000
nopath	3	6	3	1	667	02:09:17	7757	02:10:26	7826	00:01:09	69	0.0000
nopath	5	7	3	1	577	02:09:32	7772	02:10:28	7828	00:00:56	56	0.0000
nopath	3	6	5	1	667	02:09:23	7763	02:10:28	7828	00:01:05	65	0.0000
nopath	2	1	12	14	504	02:09:34	7774	02:10:30	7830	00:00:56	56	0.0000
nopath	3	5	13	15	621	02:09:25	7765	02:10:33	7833	00:01:08	68	0.0000
nopath	5	3	10	1	621	02:09:45	7785	02:10:34	7834	00:00:49	49	0.0000
nopath	2	3	3	1	679	02:09:02	7742	02:10:42	7842	00:01:40	100	0.0000
nopath	3	6	5	1	667	02:09:49	7789	02:10:50	7850	00:01:01	61	0.0000
nopath	3	6	9	1	667	02:09:56	7796	02:10:52	7852	00:00:56	56	0.0000
nopath	3	2	12	14	679	02:09:42	7782	02:10:54	7854	00:01:12	72	0.0000
nopath	1	3	12	14	763	02:09:43	7783	02:10:56	7856	00:01:13	73	0.0000
nopath	1	3	12	14	763	02:09:52	7792	02:10:58	7858	00:01:06	66	0.0000
nopath	4	3	9	1	375	02:10:29	7829	02:11:04	7864	00:00:35	35	0.0000	00:00:57
nopath	2	3	12	14	679	02:10:07	7807	02:11:18	7878	00:01:11	71	0.0000
nopath	2	7	6	1	458	02:10:32	7832	02:11:24	7884	00:00:52	52	0.0000
nopath	1	3	12	14	763	02:10:10	7810	02:11:27	7887	00:01:17	77	0.0000
nopath	6	1	5	1	832	02:10:19	7819	02:11:41	7901	00:01:22	82	0.0000
nopath	6	3	9	1	667	02:10:11	7811	02:11:43	7903	00:01:32	92	0.0000
nopath	6	3	7	1	667	02:10:43	7843	02:11:45	7905	00:01:02	62	0.0000
nopath	6	3	2	1	667	02:10:49	7849	02:11:47	7907	00:00:58	58	0.0000
nopath	1	7	5	1	542	02:11:01	7861	02:11:52	7912	00:00:51	51	0.0000
nopath	2	3	3	1	679	02:10:36	7836	02:11:52	7912	00:01:16	76	0.0000
nopath	1	3	13	15	763	02:10:11	7811	02:12:00	7920	00:01:49	109	0.0000	00:01:20
nopath	1	3	2	1	763	02:10:51	7851	02:12:02	7922	00:01:11	71	0.0000
nopath	3	6	12	14	667	02:11:08	7868	02:12:07	7927	00:00:59	59	0.0000
nopath	6	2	3	1	748	02:10:51	7851	02:12:15	7935	00:01:24	84	0.0000
nopath	3	7	13	15	302	02:11:35	7895	02:12:22	7942	00:00:47	47	0.0000
nopath	6	1	5	1	832	02:11:01	7861	02:12:23	7943	00:01:22	82	0.0000
nopath	3	7	3	1	302	02:11:38	7898	02:12:25	7945	00:00:47	47	0.0000
nopath	1	7	3	1	542	02:11:42	7902	02:12:28	7948	00:00:46	46	0.0000
nopath	3	6	10	1	667	02:11:36	7896	02:12:38	7958	00:01:02	62	0.0000
nopath	3	5	5	1	621	02:11:42	7902	02:12:43	7963	00:01:01	61	0.0000
nopath	3	6	5	1	667	02:11:57	7917	02:12:48	7968	00:00:51	51	0.0000
nopath	4	3	3	1	375	02:12:42	7962	02:13:23	8003	00:00:41	41	0.0000	00:00:41
nopath	2	1	3	1	504	02:12:32	7952	02:13:27	8007	00:00:55	55	0.0000
nopath	1	4	12	14	792	02:12:14	7934	02:13:27	8007	00:01:13	73	0.0000
nopath	3	6	5	1	667	02:12:29	7949	02:13:36	8016	00:01:07	67	0.0000
nopath	3	6	2	1	667	02:12:37	7957	02:13:38	8018	00:01:01	61	0.0000
nopath	6	2	13	15	748	02:12:28	7948	02:13:38	8018	00:01:10	70	0.0000
nopath	5	3	12	14	621	02:12:42	7962	02:13:45	8025	00:01:03	63	0.0000
nopath	1	2	3	1	504	02:12:29	7949	02:13:46	8026	00:01:17	77	0.0000
nopath	5	1	5	1	785	02:11:47	7907	02:13:46	8026	00:01:59	119	0.0000
nopath	6	7	3	1	624	02:12:32	7952	02:13:47	8027	00:01:15	75	0.0000
nopath	1	2	9	1	504	02:12:59	7979	02:13:52	8032	00:00:53	53	0.0000
nopath	5	1	12	14	785	02:12:44	7964	02:13:53	8033	00:01:09	69	0.0000
nopath	1	2	3	1	504	02:13:13	7993	02:14:00	8040	00:00:47	47	0.0000	00:01:19
nopath	3	6	3	1	667	02:13:19	7999	02:14:09	8049	00:00:50	50	0.0000
nopath	2	1	9	1	504	02:13:15	7995	02:14:17	8057	00:01:02	62	0.0000
nopath	3	4	3	1	375	02:13:52	8032	02:14:24	8064	00:00:32	32	0.0000
nopath	6	2	10	1	748	02:13:21	8001	02:14:25	8065	00:01:04	64	0.0000
nopath	3	6	3	1	667	02:13:36	8016	02:14:27	8067	00:00:51	51	0.0000
nopath	2	3	9	1	679	02:12:40	7960	02:14:34	8074	00:01:54	114	0.0000
nopath	2	4	3	1	708	02:12:35	7955	02:14:35	8075	00:02:00	120	0.0000
nopath	3	2	12	14	679	02:13:29	8009	02:14:36	8076	00:01:07	67	0.0000
nopath	6	7	13	15	624	02:13:45	8025	02:14:51	8091	00:01:06	66	0.0000
nopath	1	2	5	1	504	02:13:32	8012	02:15:01	8101	00:01:29	89	0.0000	00:01:29
nopath	3	6	9	1	667	02:14:06	8046	02:15:05	8105	00:00:59	59	0.0000
nopath	2	4	5	1	708	02:13:45	8025	02:15:05	8105	00:01:20	80	0.0000
nopath	1	2	5	1	504	02:14:06	8046	02:15:05	8105	00:00:59	59	0.0000
nopath	2	4	5	1	708	02:14:00	8040	02:15:07	8107	00:01:07	67	0.0000
nopath	3	6	5	1	667	02:14:21	8061	02:15:11	8111	00:00:50	50	0.0000
nopath	3	6	3	1	667	02:14:24	8064	02:15:14	8114	00:00:50	50	0.0000
nopath	2	3	12	14	679	02:14:05	8045	02:15:33	8133	00:01:28	88	0.0000
nopath	5	6	3	1	380	02:13:43	8023	02:15:37	8137	00:01:54	114	0.0000
nopath	2	3	3	1	679	02:14:30	8070	02:15:37	8137	00:01:07	67	0.0000
nopath	2	4	9	1	708	02:14:39	8079	02:15:40	8140	00:01:01	61	0.0000
nopath	2	4	3	1	708	02:14:40	8080	02:15:43	8143	00:01:03	63	0.0000
nopath	3	5	9	1	621	02:14:45	8085	02:15:55	8155	00:01:10	70	0.0000
nopath	3	6	9	1	667	02:14:52	8092	02:15:58	8158	00:01:06	66	0.0000
nopath	3	2	3	1	679	02:14:40	8080	02:16:05	8165	00:01:25	85	0.0000	00:01:14
nopath	3	6	12	14	667	02:15:22	8122	02:16:17	8177	00:00:55	55	0.0000
nopath	3	1	5	1	763	02:14:57	8097	02:16:20	8180	00:01:23	83	0.0000
nopath	1	3	5	1	763	02:14:59	8099	02:16:22	8182	00:01:23	83	0.0000
nopath	4	1	12	14	792	02:14:58	8098	02:16:25	8185	00:01:27	87	0.0000
nopath	2	4	3	1	708	02:15:02	8102	02:16:28	8188	00:01:26	86	0.0000
nopath	2	3	13	15	679	02:15:25	8125	02:16:30	8190	00:01:05	65	0.0000
nopath	5	1	9	1	785	02:15:04	8104	02:16:31	8191	00:01:27	87	0.0000
nopath	2	4	9	1	708	02:15:29	8129	02:16:33	8193	00:01:04	64	0.0000
nopath	6	2	9	1	748	02:15:42	8142	02:16:39	8199	00:00:57	57	0.0000
nopath	3	4	10	1	375	02:16:16	8176	02:16:50	8210	00:00:34	34	0.0000
nopath	1	3	3	1	763	02:15:43	8143	02:16:52	8212	00:01:09	69	0.0000
nopath	3	2	3	1	679	02:16:10	8170	02:17:10	8230	00:01:00	60	0.0000	00:01:00
nopath	2	3	3	1	679	02:16:18	8178	02:17:22	8242	00:01:04	64	0.0000
nopath	2	3	7	1	679	02:16:20	8180	02:17:25	8245	00:01:05	65	0.0000
nopath	3	6	13	15	667	02:16:30	8190	02:17:27	8247	00:00:57	57	0.0000
nopath	4	1	12	14	792	02:16:13	8173	02:17:39	8259	00:01:26	86	0.0000
nopath	1	2	3	1	504	02:16:08	8168	02:17:51	8271	00:01:43	103	0.0000
nopath	6	1	12	14	832	02:16:36	8196	02:17:52	8272	00:01:16	76	0.0000
nopath	1	2	5	1	504	02:16:15	8175	02:17:56	8276	00:01:41	101	0.0000
nopath	6	7	5	1	624	02:16:29	8189	02:17:57	8277	00:01:28	88	0.0000
nopath	5	3	13	15	621	02:15:23	8123	02:17:58	8278	00:02:35	155	0.0000
nopath	3	6	9	1	667	02:17:17	8237	02:18:16	8296	00:00:59	59	0.0000	00:01:02
nopath	3	6	10	1	667	02:17:21	8241	02:18:18	8298	00:00:57	57	0.0000
nopath	3	6	3	1	667	02:17:31	8251	02:18:20	8300	00:00:49	49	0.0000
nopath	2	3	5	1	679	02:16:49	8209	02:18:22	8302	00:01:33	93	0.0000
nopath	2	4	3	1	708	02:16:57	8217	02:18:26	8306	00:01:29	89	0.0000
nopath	2	4	3	1	708	02:17:24	8244	02:18:28	8308	00:01:04	64	0.0000
nopath	5	1	7	1	785	02:17:05	8225	02:18:31	8311	00:01:26	86	0.0000
nopath	3	6	5	1	667	02:17:40	8260	02:18:32	8312	00:00:52	52	0.0000
nopath	3	2	5	1	679	02:17:37	8257	02:18:34	8314	00:00:57	57	0.0000
nopath	4	2	5	1	708	02:17:47	8267	02:18:47	8327	00:01:00	60	0.0000
nopath	6	1	9	1	832	02:17:41	8261	02:19:01	8341	00:01:20	80	0.0000	00:01:22
nopath	6	3	12	14	667	02:18:09	8289	02:19:02	8342	00:00:53	53	0.0000
nopath	3	7	13	15	302	02:18:22	8302	02:19:12	8352	00:00:50	50	0.0000
nopath	4	7	3	1	331	02:18:28	8308	02:19:25	8365	00:00:57	57	0.0000
nopath	2	3	12	14	679	02:18:12	8292	02:19:25	8365	00:01:13	73	0.0000
nopath	2	4	13	15	708	02:17:56	8276	02:19:28	8368	00:01:32	92	0.0000
nopath	3	6	10	1	667	02:18:31	8311	02:19:28	8368	00:00:57	57	0.0000
nopath	1	5	12	14	785	02:17:18	8238	02:19:35	8375	00:02:17	137	0.0000
nopath	6	3	5	1	667	02:18:49	8329	02:19:38	8378	00:00:49	49	0.0000
nopath	3	6	12	14	667	02:18:48	8328	02:19:47	8387	00:00:59	59	0.0000
nopath	3	1	5	1	763	02:18:33	8313	02:19:48	8388	00:01:15	75	0.0000
nopath	1	3	10	1	763	02:17:31	8251	02:19:52	8392	00:02:21	141	0.0000
nopath	6	2	3	1	748	02:18:28	8308	02:19:55	8395	00:01:27	87	0.0000
nopath	3	6	9	1	667	02:19:07	8347	02:19:56	8396	00:00:49	49	0.0000
nopath	6	5	6	1	380	02:19:21	8361	02:19:57	8397	00:00:36	36	0.0000
nopath	2	4	3	1	708	02:18:59	8339	02:19:57	8397	00:00:58	58	0.0000
nopath	1	3	5	1	763	02:19:10	8350	02:20:22	8422	00:01:12	72	0.0000	00:01:27
nopath	1	2	3	1	504	02:19:37	8377	02:20:31	8431	00:00:54	54	0.0000
nopath	3	6	4	1	667	02:19:40	8380	02:20:35	8435	00:00:55	55	0.0000
nopath	3	6	9	1	667	02:19:42	8382	02:20:37	8437	00:00:55	55	0.0000
nopath	1	2	3	1	504	02:19:43	8383	02:20:37	8437	00:00:54	54	0.0000
nopath	5	1	5	1	785	02:19:23	8363	02:20:38	8438	00:01:15	75	0.0000
nopath	5	3	6	1	621	02:18:53	8333	02:20:43	8443	00:01:50	110	0.0000
nopath	4	2	5	1	708	02:19:41	8381	02:20:47	8447	00:01:06	66	0.0000
nopath	4	2	12	14	708	02:19:43	8383	02:20:50	8450	00:01:07	67	0.0000
nopath	5	4	3	1	650	02:19:32	8372	02:20:55	8455	00:01:23	83	0.0000
nopath	6	3	7	1	667	02:20:11	8411	02:21:06	8466	00:00:55	55	0.0000	00:01:03
nopath	6	1	12	14	832	02:19:26	8366	02:21:12	8472	00:01:46	106	0.0000
nopath	3	6	7	1	667	02:20:05	8405	02:21:16	8476	00:01:11	71	0.0000
nopath	3	2	12	14	679	02:19:56	8396	02:21:16	8476	00:01:20	80	0.0000
nopath	3	6	3	1	667	02:20:10	8410	02:21:18	8478	00:01:08	68	0.0000
nopath	3	2	9	1	679	02:20:16	8416	02:21:19	8479	00:01:03	63	0.0000
nopath	3	6	6	1	667	02:20:29	8429	02:21:21	8481	00:00:52	52	0.0000
nopath	2	3	6	1	679	02:19:24	8364	02:21:22	8482	00:01:58	118	0.0000
nopath	1	4	3	1	792	02:19:38	8378	02:21:26	8486	00:01:48	108	0.0000
nopath	6	2	7	1	748	02:19:39	8379	02:21:35	8495	00:01:56	116	0.0000
nopath	5	1	12	14	785	02:20:10	8410	02:21:44	8504	00:01:34	94	0.0000
nopath	6	2	12	14	748	02:20:12	8412	02:21:46	8506	00:01:34	94	0.0000
nopath	3	2	9	1	679	02:20:42	8442	02:21:55	8515	00:01:13	73	0.0000
nopath	3	6	6	1	667	02:21:11	8471	02:22:01	8521	00:00:50	50	0.0000	00:00:56
nopath	4	1	3	1	792	02:20:33	8433	02:22:06	8526	00:01:33	93	0.0000
nopath	3	6	5	1	667	02:21:20	8480	02:22:10	8530	00:00:50	50	0.0000
nopath	6	4	13	15	696	02:21:08	8468	02:22:10	8530	00:01:02	62	0.0000
nopath	3	6	12	14	667	02:21:22	8482	02:22:12	8532	00:00:50	50	0.0000
nopath	2	1	5	1	504	02:21:29	8489	02:22:13	8533	00:00:44	44	0.0000
nopath	2	4	9	1	708	02:21:18	8478	02:22:15	8535	00:00:57	57	0.0000
nopath	1	2	10	1	504	02:19:56	8396	02:22:21	8541	00:02:25	145	0.0000
nopath	6	1	10	1	832	02:20:47	8447	02:22:21	8541	00:01:34	94	0.0000
nopath	3	6	12	14	667	02:21:31	8491	02:22:21	8541	00:00:50	50	0.0000
nopath	1	3	5	1	763	02:21:14	8474	02:22:39	8559	00:01:25	85	0.0000
nopath	1	4	10	1	792	02:21:25	8485	02:22:42	8562	00:01:17	77	0.0000
nopath	4	1	9	1	792	02:21:03	8463	02:22:50	8570	00:01:47	107	0.0000
nopath	4	2	12	14	708	02:21:56	8516	02:22:51	8571	00:00:55	55	0.0000
nopath	4	1	3	1	792	02:21:33	8493	02:22:54	8574	00:01:21	81	0.0000
nopath	3	4	12	14	375	02:22:29	8549	02:23:07	8587	00:00:38	38	0.0000	00:00:45
nopath	3	6	5	1	667	02:22:21	8541	02:23:21	8601	00:01:00	60	0.0000
nopath	2	4	7	1	708	02:21:56	8516	02:23:25	8605	00:01:29	89	0.0000
nopath	3	2	10	1	679	02:21:42	8502	02:23:25	8605	00:01:43	103	0.0000
nopath	2	4	3	1	708	02:22:08	8528	02:23:27	8607	00:01:19	79	0.0000
nopath	3	2	10	1	679	02:22:19	8539	02:23:27	8607	00:01:08	68	0.0000
nopath	1	3	3	1	763	02:22:17	8537	02:23:28	8608	00:01:11	71	0.0000
nopath	3	6	12	14	667	02:22:35	8555	02:23:28	8608	00:00:53	53	0.0000
nopath	3	6	3	1	667	02:23:19	8599	02:24:08	8648	00:00:49	49	0.0000	00:00:52
nopath	3	6	4	1	667	02:23:37	8617	02:24:27	8667	00:00:50	50	0.0000
nopath	3	6	12	14	667	02:23:38	8618	02:24:30	8670	00:00:52	52	0.0000
nopath	1	2	9	1	504	02:23:52	8632	02:24:53	8693	00:01:01	61	0.0000
nopath	1	2	13	15	504	02:23:59	8639	02:24:59	8699	00:01:00	60	0.0000
nopath	2	3	3	1	679	02:24:00	8640	02:25:12	8712	00:01:12	72	0.0000	00:01:20
nopath	1	3	2	1	763	02:23:02	8582	02:25:15	8715	00:02:13	133	0.0000
nopath	3	6	9	1	667	02:24:11	8651	02:25:26	8726	00:01:15	75	0.0000
nopath	3	6	9	1	667	02:24:21	8661	02:25:28	8728	00:01:07	67	0.0000
nopath	3	6	12	14	667	02:24:27	8667	02:25:30	8730	00:01:03	63	0.0000
nopath	3	6	5	1	667	02:24:38	8678	02:25:33	8733	00:00:55	55	0.0000
nopath	1	2	3	1	504	02:24:01	8641	02:25:37	8737	00:01:36	96	0.0000
nopath	5	1	3	1	785	02:24:29	8669	02:25:37	8737	00:01:08	68	0.0000
nopath	5	7	6	1	577	02:23:57	8637	02:25:37	8737	00:01:40	100	0.0000
nopath	1	2	3	1	504	02:24:20	8660	02:25:41	8741	00:01:21	81	0.0000
nopath	3	2	3	1	679	02:24:28	8668	02:25:45	8745	00:01:17	77	0.0000
nopath	2	3	10	1	679	02:24:43	8683	02:25:54	8754	00:01:11	71	0.0000
nopath	2	4	12	14	708	02:24:24	8664	02:25:56	8756	00:01:32	92	0.0000
nopath	3	6	3	1	667	02:24:53	8693	02:25:56	8756	00:01:03	63	0.0000
nopath	3	6	12	14	667	02:25:02	8702	02:25:58	8758	00:00:56	56	0.0000
nopath	3	6	9	1	667	02:25:04	8704	02:26:01	8761	00:00:57	57	0.0000	00:00:59
nopath	3	2	10	1	679	02:25:18	8718	02:26:10	8770	00:00:52	52	0.0000
nopath	4	2	12	14	708	02:25:10	8710	02:26:21	8781	00:01:11	71	0.0000
nopath	5	6	13	15	380	02:25:46	8746	02:26:26	8786	00:00:40	40	0.0000
nopath	4	1	5	1	792	02:25:07	8707	02:26:28	8788	00:01:21	81	0.0000
nopath	6	7	12	14	624	02:25:34	8734	02:26:31	8791	00:00:57	57	0.0000
nopath	4	1	12	14	792	02:25:27	8727	02:26:34	8794	00:01:07	67	0.0000
nopath	3	6	13	15	667	02:25:43	8743	02:26:49	8809	00:01:06	66	0.0000
nopath	5	4	12	14	650	02:25:28	8728	02:26:50	8810	00:01:22	82	0.0000
nopath	3	6	12	14	667	02:26:04	8764	02:26:56	8816	00:00:52	52	0.0000
nopath	3	6	3	1	667	02:26:05	8765	02:26:58	8818	00:00:53	53	0.0000
nopath	5	2	3	1	701	02:25:59	8759	02:26:59	8819	00:01:00	60	0.0000
nopath	3	6	12	14	667	02:26:06	8766	02:27:00	8820	00:00:54	54	0.0000	00:00:56
nopath	6	1	6	1	832	02:24:52	8692	02:27:01	8821	00:02:09	129	0.0000
nopath	2	3	3	1	679	02:25:25	8725	02:27:02	8822	00:01:37	97	0.0000
nopath	5	1	5	1	785	02:25:17	8717	02:27:03	8823	00:01:46	106	0.0000
nopath	3	6	6	1	667	02:26:13	8773	02:27:04	8824	00:00:51	51	0.0000
nopath	3	6	12	14	667	02:26:15	8775	02:27:06	8826	00:00:51	51	0.0000
nopath	2	4	5	1	708	02:25:32	8732	02:27:06	8826	00:01:34	94	0.0000
nopath	2	4	10	1	708	02:26:15	8775	02:27:11	8831	00:00:56	56	0.0000
nopath	6	3	3	1	667	02:26:32	8792	02:27:22	8842	00:00:50	50	0.0000
nopath	2	7	13	15	458	02:26:23	8783	02:27:28	8848	00:01:05	65	0.0000
nopath	2	7	5	1	458	02:26:28	8788	02:27:32	8852	00:01:04	64	0.0000
nopath	1	3	12	14	763	02:24:30	8670	02:27:43	8863	00:03:13	193	0.0000
nopath	2	3	9	1	679	02:26:16	8776	02:27:45	8865	00:01:29	89	0.0000
nopath	2	3	5	1	679	02:26:31	8791	02:27:49	8869	00:01:18	78	0.0000
nopath	3	6	13	15	667	02:26:43	8803	02:27:49	8869	00:01:06	66	0.0000
nopath	3	6	3	1	667	02:26:54	8814	02:27:51	8871	00:00:57	57	0.0000
nopath	3	6	12	14	667	02:27:01	8821	02:27:53	8873	00:00:52	52	0.0000
nopath	1	4	12	14	792	02:26:56	8816	02:28:16	8896	00:01:20	80	0.0000	00:01:28
nopath	2	4	3	1	708	02:27:06	8826	02:28:18	8898	00:01:12	72	0.0000
nopath	2	1	3	1	504	02:27:38	8858	02:28:23	8903	00:00:45	45	0.0000
nopath	3	6	3	1	667	02:27:18	8838	02:28:26	8906	00:01:08	68	0.0000
nopath	2	7	9	1	458	02:27:53	8873	02:28:34	8914	00:00:41	41	0.0000
nopath	6	3	12	14	667	02:27:20	8840	02:28:34	8914	00:01:14	74	0.0000
nopath	3	7	12	14	302	02:28:10	8890	02:28:47	8927	00:00:37	37	0.0000
nopath	4	1	9	1	792	02:27:28	8848	02:28:48	8928	00:01:20	80	0.0000
nopath	4	1	5	1	792	02:27:34	8854	02:28:51	8931	00:01:17	77	0.0000
nopath	2	4	7	1	708	02:27:51	8871	02:28:55	8935	00:01:04	64	0.0000
nopath	6	5	5	1	380	02:28:06	8886	02:28:57	8937	00:00:51	51	0.0000
nopath	5	3	13	15	621	02:27:56	8876	02:29:06	8946	00:01:10	70	0.0000	00:01:29
nopath	1	3	9	1	763	02:28:16	8896	02:29:22	8962	00:01:06	66	0.0000
nopath	2	3	5	1	679	02:28:27	8907	02:29:27	8967	00:01:00	60	0.0000
nopath	3	6	13	15	667	02:28:29	8909	02:29:28	8968	00:00:59	59	0.0000
nopath	5	1	5	1	785	02:28:10	8890	02:29:31	8971	00:01:21	81	0.0000
nopath	3	6	5	1	667	02:28:42	8922	02:29:33	8973	00:00:51	51	0.0000
nopath	6	1	12	14	832	02:28:13	8893	02:29:33	8973	00:01:20	80	0.0000
nopath	3	1	10	1	763	02:28:47	8927	02:29:59	8999	00:01:12	72	0.0000
nopath	3	6	10	1	667	02:29:02	8942	02:30:06	9006	00:01:04	64	0.0000	00:00:57
nopath	6	2	12	14	748	02:28:50	8930	02:30:06	9006	00:01:16	76	0.0000
nopath	3	5	12	14	621	02:29:06	8946	02:30:09	9009	00:01:03	63	0.0000
nopath	3	6	3	1	667	02:29:08	8948	02:30:11	9011	00:01:03	63	0.0000
nopath	3	2	12	14	679	02:29:23	8963	02:30:26	9026	00:01:03	63	0.0000
nopath	2	3	5	1	679	02:28:55	8935	02:30:32	9032	00:01:37	97	0.0000
nopath	5	6	5	1	380	02:29:54	8994	02:30:34	9034	00:00:40	40	0.0000
nopath	3	5	6	1	621	02:29:38	8978	02:30:48	9048	00:01:10	70	0.0000
nopath	3	6	13	15	667	02:29:30	8970	02:30:50	9050	00:01:20	80	0.0000
nopath	5	7	3	1	577	02:28:51	8931	02:30:51	9051	00:02:00	120	0.0000
nopath	3	6	3	1	667	02:29:46	8986	02:30:52	9052	00:01:06	66	0.0000
nopath	5	1	12	14	785	02:29:39	8979	02:31:01	9061	00:01:22	82	0.0000	00:01:28
nopath	2	3	13	15	679	02:29:12	8952	02:31:15	9075	00:02:03	123	0.0000
nopath	1	4	5	1	792	02:29:02	8942	02:31:16	9076	00:02:14	134	0.0000
nopath	2	3	9	1	679	02:30:11	9011	02:31:17	9077	00:01:06	66	0.0000
nopath	3	6	3	1	667	02:30:07	9007	02:31:26	9086	00:01:19	79	0.0000
nopath	3	6	12	14	667	02:30:14	9014	02:31:28	9088	00:01:14	74	0.0000
nopath	3	6	5	1	667	02:30:20	9020	02:31:31	9091	00:01:11	71	0.0000
nopath	6	1	9	1	832	02:30:00	9000	02:31:31	9091	00:01:31	91	0.0000
nopath	3	6	12	14	667	02:30:38	9038	02:31:33	9093	00:00:55	55	0.0000
nopath	6	3	5	1	667	02:30:25	9025	02:31:33	9093	00:01:08	68	0.0000
nopath	5	3	10	1	621	02:30:27	9027	02:31:35	9095	00:01:08	68	0.0000
nopath	3	2	4	1	679	02:30:27	9027	02:31:45	9105	00:01:18	78	0.0000
nopath	2	1	3	1	504	02:30:51	9051	02:31:57	9117	00:01:06	66	0.0000
nopath	2	3	10	1	679	02:30:22	9022	02:32:02	9122	00:01:40	100	0.0000	00:01:26
nopath	3	6	12	14	667	02:30:53	9053	02:32:03	9123	00:01:10	70	0.0000
nopath	2	1	10	1	504	02:31:10	9070	02:32:03	9123	00:00:53	53	0.0000
nopath	2	4	9	1	708	02:30:26	9026	02:32:06	9126	00:01:40	100	0.0000
nopath	2	3	12	14	679	02:30:38	9038	02:32:07	9127	00:01:29	89	0.0000
nopath	3	5	13	15	621	02:30:59	9059	02:32:09	9129	00:01:10	70	0.0000
nopath	2	3	6	1	679	02:30:57	9057	02:32:10	9130	00:01:13	73	0.0000
nopath	6	1	9	1	832	02:30:56	9056	02:32:11	9131	00:01:15	75	0.0000
nopath	3	6	13	15	667	02:31:15	9075	02:32:17	9137	00:01:02	62	0.0000
nopath	1	7	3	1	542	02:31:26	9086	02:32:26	9146	00:01:00	60	0.0000
nopath	1	2	3	1	504	02:31:43	9103	02:32:29	9149	00:00:46	46	0.0000
nopath	4	7	10	1	331	02:32:00	9120	02:32:34	9154	00:00:34	34	0.0000
nopath	2	3	13	15	679	02:31:18	9078	02:32:35	9155	00:01:17	77	0.0000
nopath	1	3	13	15	763	02:30:57	9057	02:32:38	9158	00:01:41	101	0.0000
nopath	1	4	5	1	792	02:31:23	9083	02:32:40	9160	00:01:17	77	0.0000
nopath	3	2	7	1	679	02:31:07	9067	02:32:45	9165	00:01:38	98	0.0000
nopath	3	2	9	1	679	02:31:11	9071	02:32:47	9167	00:01:36	96	0.0000
nopath	4	2	3	1	708	02:31:07	9067	02:32:49	9169	00:01:42	102	0.0000
nopath	2	1	13	15	504	02:31:52	9112	02:32:50	9170	00:00:58	58	0.0000
nopath	4	2	2	1	708	02:31:22	9082	02:32:51	9171	00:01:29	89	0.0000
nopath	3	1	3	1	763	02:30:49	9049	02:32:52	9172	00:02:03	123	0.0000
nopath	3	2	3	1	679	02:31:39	9099	02:32:53	9173	00:01:14	74	0.0000
nopath	3	6	3	1	667	02:31:50	9110	02:32:56	9176	00:01:06	66	0.0000
nopath	5	3	5	1	621	02:32:11	9131	02:32:59	9179	00:00:48	48	0.0000
nopath	5	3	5	1	621	02:32:16	9136	02:33:05	9185	00:00:49	49	0.0000	00:00:55
nopath	2	3	3	1	679	02:32:19	9139	02:33:12	9192	00:00:53	53	0.0000
nopath	2	3	6	1	679	02:32:21	9141	02:33:15	9195	00:00:54	54	0.0000
nopath	2	1	2	1	504	02:32:32	9152	02:33:17	9197	00:00:45	45	0.0000
nopath	3	5	12	14	621	02:32:12	9132	02:33:17	9197	00:01:05	65	0.0000
nopath	3	6	9	1	667	02:32:13	9133	02:33:19	9199	00:01:06	66	0.0000
nopath	5	1	10	1	785	02:31:03	9063	02:33:21	9201	00:02:18	138	0.0000
nopath	6	3	3	1	667	02:31:51	9111	02:33:23	9203	00:01:32	92	0.0000
nopath	3	6	9	1	667	02:32:33	9153	02:33:24	9204	00:00:51	51	0.0000
nopath	3	6	13	15	667	02:32:40	9160	02:33:50	9230	00:01:10	70	0.0000
nopath	3	6	5	1	667	02:32:45	9165	02:33:52	9232	00:01:07	67	0.0000
nopath	3	4	6	1	375	02:33:24	9204	02:34:06	9246	00:00:42	42	0.0000	00:00:42
nopath	3	6	10	1	667	02:33:15	9195	02:34:07	9247	00:00:52	52	0.0000
nopath	3	6	3	1	667	02:33:19	9199	02:34:09	9249	00:00:50	50	0.0000
nopath	3	2	13	15	679	02:32:57	9177	02:34:19	9259	00:01:22	82	0.0000
nopath	6	7	4	1	624	02:33:24	9204	02:34:19	9259	00:00:55	55	0.0000
nopath	1	3	9	1	763	02:33:16	9196	02:34:24	9264	00:01:08	68	0.0000
[truncated: 1,006 more rows]
