# Supplementary material for: Supervised learning from human performance at the computationally hard problem of optimal traffic signal control on a network of junctions
Source: R Soc Open Sci. 2014 Dec 24;1(4):140211. doi: 10.1098/rsos.140211 (PMC4448775; doi:10.1098/rsos.140211)
Supplement: 1. simulationData.zip - This zipped folder contains the simulation configuration files for the traffic microsimulation models used in the paper, as well as the raw data output from the simulations. The data are organised into a folder structure with README.txt files used to provide guidance on the c [file rsos140211supp1.zip › simulationData/multiJunctionModel/HuTMaCloops/run-009/trips-ALL.csv]

Path	From Zone	To Zone	Vehicle Type	Base Vehicle Type	Distance (m)	Departure Time (HH:MM:SS)	Departure Time (s)	Arrival Time (HH:MM:SS)	Arrival Time (s)	Time Taken (HH:MM:SS)	Time Taken (s)	Fuel	Mean Time (HH:MM:SS)
nopath	6	3	9	1	667	00:00:39	39	00:01:29	89	00:00:50	50	0.0000	00:00:50
nopath	1	2	12	14	504	00:00:48	48	00:01:42	102	00:00:54	54	0.0000
nopath	1	3	12	14	763	00:00:55	55	00:02:03	123	00:01:08	68	0.0000	00:01:08
nopath	3	6	3	1	667	00:01:14	74	00:02:03	123	00:00:49	49	0.0000
nopath	3	6	5	1	667	00:01:15	75	00:02:06	126	00:00:51	51	0.0000
nopath	3	6	12	14	667	00:01:16	76	00:02:09	129	00:00:53	53	0.0000
nopath	6	3	5	1	667	00:01:50	110	00:02:40	160	00:00:50	50	0.0000
nopath	5	4	9	1	650	00:01:40	100	00:04:11	251	00:02:31	151	0.0000	00:02:31
nopath	5	4	12	14	650	00:03:11	191	00:04:15	255	00:01:04	64	0.0000
nopath	4	1	13	15	792	00:03:00	180	00:04:24	264	00:01:24	84	0.0000
nopath	1	2	5	1	504	00:03:43	223	00:04:41	281	00:00:58	58	0.0000
nopath	2	1	3	1	504	00:04:21	261	00:05:06	306	00:00:45	45	0.0000	00:00:45
nopath	3	1	13	15	763	00:03:51	231	00:05:09	309	00:01:18	78	0.0000
nopath	3	4	3	1	375	00:05:53	353	00:06:24	384	00:00:31	31	0.0000	00:00:31
nopath	6	2	9	1	748	00:03:57	237	00:06:35	395	00:02:38	158	0.0000
nopath	6	2	10	1	748	00:04:03	243	00:06:37	397	00:02:34	154	0.0000
nopath	1	2	5	1	504	00:05:36	336	00:06:41	401	00:01:05	65	0.0000
nopath	2	3	6	1	679	00:04:59	299	00:06:42	402	00:01:43	103	0.0000
nopath	2	3	12	14	679	00:05:44	344	00:06:45	405	00:01:01	61	0.0000
nopath	6	4	3	1	696	00:05:55	355	00:07:09	429	00:01:14	74	0.0000	00:01:14
nopath	5	2	5	1	701	00:04:01	241	00:07:15	435	00:03:14	194	0.0000
nopath	6	7	3	1	624	00:05:56	356	00:07:20	440	00:01:24	84	0.0000
nopath	5	1	3	1	785	00:05:47	347	00:07:23	443	00:01:36	96	0.0000
nopath	3	7	12	14	302	00:06:33	393	00:07:23	443	00:00:50	50	0.0000
nopath	1	3	12	14	763	00:06:00	360	00:07:23	443	00:01:23	83	0.0000
nopath	2	4	5	1	708	00:06:15	375	00:07:26	446	00:01:11	71	0.0000
nopath	3	6	3	1	667	00:06:29	389	00:07:26	446	00:00:57	57	0.0000
nopath	2	7	9	1	458	00:06:46	406	00:07:43	463	00:00:57	57	0.0000
nopath	6	3	5	1	667	00:06:55	415	00:07:46	466	00:00:51	51	0.0000
nopath	3	6	7	1	667	00:06:57	417	00:07:55	475	00:00:58	58	0.0000
nopath	6	3	3	1	667	00:07:13	433	00:08:02	482	00:00:49	49	0.0000	00:00:50
nopath	3	6	12	14	667	00:07:41	461	00:08:32	512	00:00:51	51	0.0000
nopath	6	2	3	1	748	00:06:34	394	00:09:05	545	00:02:31	151	0.0000	00:02:34
nopath	1	2	3	1	504	00:08:19	499	00:09:11	551	00:00:52	52	0.0000
nopath	1	3	6	1	763	00:08:21	501	00:09:29	569	00:01:08	68	0.0000
nopath	1	3	3	1	763	00:08:22	502	00:09:32	572	00:01:10	70	0.0000
nopath	4	2	3	1	708	00:08:31	511	00:09:46	586	00:01:15	75	0.0000
nopath	4	2	3	1	708	00:08:54	534	00:09:49	589	00:00:55	55	0.0000
nopath	6	1	12	14	832	00:09:01	541	00:10:22	622	00:01:21	81	0.0000	00:01:21
nopath	2	4	3	1	708	00:08:58	538	00:10:45	645	00:01:47	107	0.0000
nopath	6	2	6	1	748	00:09:33	573	00:10:45	645	00:01:12	72	0.0000
nopath	2	4	13	15	708	00:09:51	591	00:10:49	649	00:00:58	58	0.0000
nopath	2	4	13	15	708	00:10:05	605	00:11:18	678	00:01:13	73	0.0000	00:01:17
nopath	2	3	12	14	679	00:10:16	616	00:11:18	678	00:01:02	62	0.0000
nopath	2	3	3	1	679	00:10:28	628	00:11:20	680	00:00:52	52	0.0000
nopath	4	3	12	14	375	00:10:33	633	00:11:22	682	00:00:49	49	0.0000
nopath	3	2	5	1	679	00:10:22	622	00:11:29	689	00:01:07	67	0.0000
nopath	3	5	5	1	621	00:10:27	627	00:11:29	689	00:01:02	62	0.0000
nopath	5	3	12	14	621	00:07:03	423	00:11:34	694	00:04:31	271	0.0000
nopath	5	3	9	1	621	00:10:27	627	00:11:38	698	00:01:11	71	0.0000
nopath	2	3	13	15	679	00:10:50	650	00:11:46	706	00:00:56	56	0.0000
nopath	6	1	3	1	832	00:09:35	575	00:11:51	711	00:02:16	136	0.0000
nopath	5	1	7	1	785	00:06:39	399	00:11:53	713	00:05:14	314	0.0000
nopath	1	2	12	14	504	00:09:47	587	00:11:53	713	00:02:06	126	0.0000
nopath	1	2	6	1	504	00:09:50	590	00:11:57	717	00:02:07	127	0.0000
nopath	2	7	6	1	458	00:12:27	747	00:13:07	787	00:00:40	40	0.0000	00:00:48
nopath	3	6	12	14	667	00:12:23	743	00:13:15	795	00:00:52	52	0.0000
nopath	4	2	9	1	708	00:11:36	696	00:13:37	817	00:02:01	121	0.0000
nopath	3	6	12	14	667	00:12:54	774	00:13:57	837	00:01:03	63	0.0000
nopath	3	6	13	15	667	00:13:14	794	00:14:06	846	00:00:52	52	0.0000	00:00:54
nopath	3	6	9	1	667	00:14:08	848	00:14:58	898	00:00:50	50	0.0000
nopath	3	6	12	14	667	00:14:12	852	00:15:01	901	00:00:49	49	0.0000	00:00:49
nopath	6	2	5	1	748	00:11:11	671	00:15:15	915	00:04:04	244	0.0000
nopath	5	6	12	14	380	00:14:43	883	00:15:20	920	00:00:37	37	0.0000
nopath	1	2	3	1	504	00:12:02	722	00:15:21	921	00:03:19	199	0.0000
nopath	1	2	12	14	504	00:14:13	853	00:15:25	925	00:01:12	72	0.0000
nopath	5	3	5	1	621	00:14:07	847	00:15:34	934	00:01:27	87	0.0000
nopath	3	6	2	1	667	00:14:40	880	00:15:45	945	00:01:05	65	0.0000
nopath	3	6	9	1	667	00:14:54	894	00:15:48	948	00:00:54	54	0.0000
nopath	3	6	5	1	667	00:14:55	895	00:15:50	950	00:00:55	55	0.0000
nopath	6	5	13	15	380	00:15:10	910	00:15:55	955	00:00:45	45	0.0000
nopath	2	4	12	14	708	00:14:28	868	00:16:06	966	00:01:38	98	0.0000	00:01:38
nopath	1	3	12	14	763	00:14:58	898	00:16:07	967	00:01:09	69	0.0000
nopath	1	3	5	1	763	00:15:02	902	00:16:10	970	00:01:08	68	0.0000
nopath	1	3	12	14	763	00:15:12	912	00:16:14	974	00:01:02	62	0.0000
nopath	4	2	5	1	708	00:15:22	922	00:16:26	986	00:01:04	64	0.0000
nopath	3	6	5	1	667	00:15:34	934	00:16:45	1005	00:01:11	71	0.0000
nopath	6	3	12	14	667	00:15:56	956	00:16:46	1006	00:00:50	50	0.0000
nopath	3	6	10	1	667	00:15:45	945	00:16:48	1008	00:01:03	63	0.0000
nopath	3	2	13	15	679	00:16:17	977	00:17:19	1039	00:01:02	62	0.0000	00:01:04
nopath	6	2	9	1	748	00:15:07	907	00:17:35	1055	00:02:28	148	0.0000
nopath	5	1	12	14	785	00:16:34	994	00:17:42	1062	00:01:08	68	0.0000
nopath	5	1	9	1	785	00:16:37	997	00:17:45	1065	00:01:08	68	0.0000
nopath	2	3	3	1	679	00:15:14	914	00:17:52	1072	00:02:38	158	0.0000
nopath	3	6	3	1	667	00:17:20	1040	00:18:10	1090	00:00:50	50	0.0000	00:00:59
nopath	6	2	3	1	748	00:16:28	988	00:18:15	1095	00:01:47	107	0.0000
nopath	4	6	5	1	696	00:16:40	1000	00:18:16	1096	00:01:36	96	0.0000
nopath	5	2	12	14	701	00:16:56	1016	00:18:20	1100	00:01:24	84	0.0000
nopath	2	3	9	1	679	00:16:51	1011	00:18:22	1102	00:01:31	91	0.0000
nopath	6	1	12	14	832	00:16:59	1019	00:18:24	1104	00:01:25	85	0.0000
nopath	3	6	13	15	667	00:17:31	1051	00:18:26	1106	00:00:55	55	0.0000
nopath	2	4	5	1	708	00:17:16	1036	00:18:26	1106	00:01:10	70	0.0000
nopath	6	5	10	1	380	00:17:58	1078	00:18:34	1114	00:00:36	36	0.0000
nopath	1	4	3	1	792	00:17:22	1042	00:18:36	1116	00:01:14	74	0.0000
nopath	3	6	5	1	667	00:18:03	1083	00:19:05	1145	00:01:02	62	0.0000	00:00:58
nopath	3	6	5	1	667	00:18:19	1099	00:19:09	1149	00:00:50	50	0.0000
nopath	2	4	13	15	708	00:18:02	1082	00:19:10	1150	00:01:08	68	0.0000
nopath	2	3	13	15	679	00:18:19	1099	00:19:15	1155	00:00:56	56	0.0000
nopath	1	2	13	15	504	00:18:04	1084	00:19:24	1164	00:01:20	80	0.0000
nopath	1	2	5	1	504	00:18:29	1109	00:19:28	1168	00:00:59	59	0.0000
nopath	3	6	10	1	667	00:18:57	1137	00:19:56	1196	00:00:59	59	0.0000
nopath	2	4	10	1	708	00:18:47	1127	00:19:56	1196	00:01:09	69	0.0000
nopath	3	6	13	15	667	00:19:18	1158	00:20:09	1209	00:00:51	51	0.0000	00:00:53
nopath	2	3	3	1	679	00:19:21	1161	00:20:13	1213	00:00:52	52	0.0000
nopath	4	3	13	15	375	00:19:46	1186	00:20:25	1225	00:00:39	39	0.0000
nopath	6	7	12	14	624	00:19:44	1184	00:20:41	1241	00:00:57	57	0.0000
nopath	3	7	12	14	302	00:20:20	1220	00:20:51	1251	00:00:31	31	0.0000
nopath	2	1	12	14	504	00:20:08	1208	00:20:54	1254	00:00:46	46	0.0000
nopath	2	3	3	1	679	00:19:50	1190	00:20:56	1256	00:01:06	66	0.0000
nopath	5	6	12	14	380	00:17:28	1048	00:20:58	1258	00:03:30	210	0.0000
nopath	2	1	12	14	504	00:20:27	1227	00:21:13	1273	00:00:46	46	0.0000	00:00:46
nopath	6	1	5	1	832	00:19:49	1189	00:21:31	1291	00:01:42	102	0.0000
nopath	5	1	3	1	785	00:19:07	1147	00:21:33	1293	00:02:26	146	0.0000
nopath	2	4	5	1	708	00:20:17	1217	00:21:35	1295	00:01:18	78	0.0000
nopath	3	6	12	14	667	00:20:35	1235	00:21:36	1296	00:01:01	61	0.0000
nopath	5	1	5	1	785	00:20:11	1211	00:21:36	1296	00:01:25	85	0.0000
nopath	5	1	5	1	785	00:20:24	1224	00:21:38	1298	00:01:14	74	0.0000
nopath	1	2	5	1	504	00:18:47	1127	00:21:40	1300	00:02:53	173	0.0000
nopath	5	1	2	1	785	00:20:34	1234	00:21:41	1301	00:01:07	67	0.0000
nopath	6	1	3	1	832	00:20:50	1250	00:22:01	1321	00:01:11	71	0.0000	00:01:38
nopath	2	4	13	15	708	00:20:56	1256	00:22:10	1330	00:01:14	74	0.0000
nopath	1	3	9	1	763	00:19:44	1184	00:22:15	1335	00:02:31	151	0.0000
nopath	4	1	12	14	792	00:20:40	1240	00:22:16	1336	00:01:36	96	0.0000
nopath	3	4	7	1	375	00:21:33	1293	00:22:26	1346	00:00:53	53	0.0000
nopath	1	2	9	1	504	00:20:57	1257	00:22:31	1351	00:01:34	94	0.0000
nopath	1	2	10	1	504	00:21:17	1277	00:22:37	1357	00:01:20	80	0.0000
nopath	2	3	13	15	679	00:21:29	1289	00:22:45	1365	00:01:16	76	0.0000
nopath	4	2	5	1	708	00:21:24	1284	00:22:45	1365	00:01:21	81	0.0000
nopath	3	6	12	14	667	00:21:41	1301	00:22:57	1377	00:01:16	76	0.0000
nopath	3	6	5	1	667	00:21:42	1302	00:22:59	1379	00:01:17	77	0.0000
nopath	5	7	5	1	577	00:22:05	1325	00:22:59	1379	00:00:54	54	0.0000
nopath	3	6	5	1	667	00:22:10	1330	00:23:02	1382	00:00:52	52	0.0000	00:01:06
nopath	1	2	5	1	504	00:21:41	1301	00:23:11	1391	00:01:30	90	0.0000
nopath	6	1	3	1	832	00:21:55	1315	00:23:11	1391	00:01:16	76	0.0000
nopath	3	6	12	14	667	00:22:12	1332	00:23:37	1417	00:01:25	85	0.0000
nopath	5	2	12	14	701	00:22:45	1365	00:23:45	1425	00:01:00	60	0.0000
nopath	3	6	13	15	667	00:22:56	1376	00:23:48	1428	00:00:52	52	0.0000
nopath	6	3	5	1	667	00:22:54	1374	00:23:52	1432	00:00:58	58	0.0000
nopath	6	7	3	1	624	00:22:56	1376	00:24:00	1440	00:01:04	64	0.0000	00:01:08
nopath	5	6	12	14	380	00:23:31	1411	00:24:08	1448	00:00:37	37	0.0000
nopath	5	6	3	1	380	00:23:40	1420	00:24:13	1453	00:00:33	33	0.0000
nopath	5	3	13	15	621	00:23:13	1393	00:24:19	1459	00:01:06	66	0.0000
nopath	5	1	3	1	785	00:23:08	1388	00:24:41	1481	00:01:33	93	0.0000
nopath	1	3	10	1	763	00:21:04	1264	00:24:42	1482	00:03:38	218	0.0000
nopath	1	2	5	1	504	00:23:27	1407	00:24:43	1483	00:01:16	76	0.0000
nopath	5	1	5	1	785	00:23:34	1414	00:24:43	1483	00:01:09	69	0.0000
nopath	1	2	5	1	504	00:23:47	1427	00:24:47	1487	00:01:00	60	0.0000
nopath	3	6	5	1	667	00:24:01	1441	00:24:51	1491	00:00:50	50	0.0000
nopath	2	4	5	1	708	00:23:57	1437	00:25:05	1505	00:01:08	68	0.0000	00:01:11
nopath	3	2	5	1	679	00:24:04	1444	00:25:05	1505	00:01:01	61	0.0000
nopath	1	3	6	1	763	00:23:58	1438	00:25:06	1506	00:01:08	68	0.0000
nopath	1	3	5	1	763	00:24:04	1444	00:25:09	1509	00:01:05	65	0.0000
nopath	4	7	5	1	331	00:24:44	1484	00:25:14	1514	00:00:30	30	0.0000
nopath	5	3	12	14	621	00:24:40	1480	00:25:34	1534	00:00:54	54	0.0000
nopath	3	6	5	1	667	00:24:14	1454	00:25:36	1536	00:01:22	82	0.0000
nopath	3	6	12	14	667	00:24:44	1484	00:25:48	1548	00:01:04	64	0.0000
nopath	3	6	5	1	667	00:25:03	1503	00:25:53	1553	00:00:50	50	0.0000
nopath	6	1	3	1	832	00:24:42	1482	00:26:11	1571	00:01:29	89	0.0000	00:01:22
nopath	6	1	9	1	832	00:24:47	1487	00:26:13	1573	00:01:26	86	0.0000
nopath	1	2	3	1	504	00:25:29	1529	00:26:13	1573	00:00:44	44	0.0000
nopath	2	4	3	1	708	00:25:20	1520	00:26:14	1574	00:00:54	54	0.0000
nopath	5	6	12	14	380	00:25:45	1545	00:26:23	1583	00:00:38	38	0.0000
nopath	5	4	3	1	650	00:25:16	1516	00:26:42	1602	00:01:26	86	0.0000
nopath	3	6	5	1	667	00:25:43	1543	00:26:46	1606	00:01:03	63	0.0000
nopath	3	6	5	1	667	00:25:59	1559	00:26:50	1610	00:00:51	51	0.0000
nopath	6	3	9	1	667	00:25:42	1542	00:26:52	1612	00:01:10	70	0.0000
nopath	5	2	3	1	701	00:25:53	1553	00:26:57	1617	00:01:04	64	0.0000
nopath	5	1	12	14	785	00:25:43	1543	00:27:02	1622	00:01:19	79	0.0000	00:01:45
nopath	3	6	12	14	667	00:26:18	1578	00:27:09	1629	00:00:51	51	0.0000
nopath	2	3	3	1	679	00:25:28	1528	00:27:12	1632	00:01:44	104	0.0000
nopath	1	3	7	1	763	00:26:16	1576	00:27:16	1636	00:01:00	60	0.0000
nopath	1	3	12	14	763	00:26:19	1579	00:27:20	1640	00:01:01	61	0.0000
nopath	3	1	10	1	763	00:26:51	1611	00:28:10	1690	00:01:19	79	0.0000	00:01:18
nopath	2	3	3	1	679	00:27:06	1626	00:28:12	1692	00:01:06	66	0.0000
nopath	2	3	9	1	679	00:27:22	1642	00:28:17	1697	00:00:55	55	0.0000
nopath	2	6	12	14	748	00:25:58	1558	00:28:27	1707	00:02:29	149	0.0000
nopath	5	3	12	14	621	00:27:21	1641	00:28:34	1714	00:01:13	73	0.0000
nopath	5	3	3	1	621	00:27:26	1646	00:28:37	1717	00:01:11	71	0.0000
nopath	4	2	3	1	708	00:27:33	1653	00:28:37	1717	00:01:04	64	0.0000
nopath	6	5	9	1	380	00:28:13	1693	00:28:49	1729	00:00:36	36	0.0000
nopath	3	6	12	14	667	00:28:28	1708	00:29:17	1757	00:00:49	49	0.0000	00:00:59
nopath	2	4	13	15	708	00:28:26	1706	00:29:20	1760	00:00:54	54	0.0000
nopath	5	1	10	1	785	00:26:58	1618	00:29:21	1761	00:02:23	143	0.0000
nopath	3	6	5	1	667	00:28:32	1712	00:29:22	1762	00:00:50	50	0.0000
nopath	1	3	12	14	763	00:26:58	1618	00:29:43	1783	00:02:45	165	0.0000
nopath	1	3	9	1	763	00:27:55	1675	00:29:46	1786	00:01:51	111	0.0000
nopath	1	3	13	15	763	00:28:24	1704	00:29:50	1790	00:01:26	86	0.0000
nopath	3	2	12	14	679	00:28:47	1727	00:30:16	1816	00:01:29	89	0.0000	00:01:15
nopath	2	3	5	1	679	00:28:53	1733	00:30:22	1822	00:01:29	89	0.0000
nopath	3	6	5	1	667	00:29:08	1748	00:30:26	1826	00:01:18	78	0.0000
nopath	2	4	9	1	708	00:29:13	1753	00:30:26	1826	00:01:13	73	0.0000
nopath	1	3	9	1	763	00:28:55	1735	00:30:26	1826	00:01:31	91	0.0000
nopath	3	6	5	1	667	00:29:31	1771	00:30:27	1827	00:00:56	56	0.0000
nopath	3	6	13	15	667	00:29:36	1776	00:30:32	1832	00:00:56	56	0.0000
nopath	3	6	2	1	667	00:29:42	1782	00:30:36	1836	00:00:54	54	0.0000
nopath	2	4	9	1	708	00:29:43	1783	00:30:36	1836	00:00:53	53	0.0000
nopath	6	1	3	1	832	00:29:20	1760	00:30:41	1841	00:01:21	81	0.0000
nopath	4	6	3	1	696	00:29:47	1787	00:30:47	1847	00:01:00	60	0.0000
nopath	3	5	10	1	621	00:30:07	1807	00:31:15	1875	00:01:08	68	0.0000	00:01:05
nopath	2	3	12	14	679	00:30:10	1810	00:31:17	1877	00:01:07	67	0.0000
nopath	3	6	5	1	667	00:30:29	1829	00:31:19	1879	00:00:50	50	0.0000
nopath	5	3	12	14	621	00:30:12	1812	00:31:34	1894	00:01:22	82	0.0000
nopath	1	3	12	14	763	00:30:34	1834	00:31:43	1903	00:01:09	69	0.0000
nopath	1	3	3	1	763	00:30:53	1853	00:31:52	1912	00:00:59	59	0.0000
nopath	3	2	3	1	679	00:30:41	1841	00:32:05	1925	00:01:24	84	0.0000	00:01:24
nopath	1	3	5	1	763	00:31:01	1861	00:32:22	1942	00:01:21	81	0.0000
nopath	3	6	12	14	667	00:31:16	1876	00:32:27	1947	00:01:11	71	0.0000
nopath	5	1	10	1	785	00:30:55	1855	00:32:31	1951	00:01:36	96	0.0000
nopath	6	1	7	1	832	00:31:04	1864	00:32:33	1953	00:01:29	89	0.0000
nopath	3	6	12	14	667	00:31:51	1911	00:32:57	1977	00:01:06	66	0.0000
nopath	3	6	3	1	667	00:32:01	1921	00:32:59	1979	00:00:58	58	0.0000
nopath	2	3	13	15	679	00:31:30	1890	00:33:05	1985	00:01:35	95	0.0000	00:01:17
nopath	2	3	10	1	679	00:32:13	1933	00:33:07	1987	00:00:54	54	0.0000
nopath	4	3	4	1	375	00:32:19	1939	00:33:09	1989	00:00:50	50	0.0000
nopath	5	6	12	14	380	00:32:32	1952	00:33:18	1998	00:00:46	46	0.0000
nopath	3	2	5	1	679	00:32:04	1924	00:33:25	2005	00:01:21	81	0.0000
nopath	6	7	12	14	624	00:32:31	1951	00:33:28	2008	00:00:57	57	0.0000
nopath	1	3	5	1	763	00:32:19	1939	00:33:34	2014	00:01:15	75	0.0000
nopath	1	4	12	14	792	00:32:13	1933	00:33:36	2016	00:01:23	83	0.0000
nopath	2	1	10	1	504	00:32:50	1970	00:33:36	2016	00:00:46	46	0.0000
nopath	3	2	10	1	679	00:32:44	1964	00:33:53	2033	00:01:09	69	0.0000
nopath	2	3	5	1	679	00:32:51	1971	00:34:12	2052	00:01:21	81	0.0000	00:01:07
nopath	2	4	6	1	708	00:33:15	1995	00:34:16	2056	00:01:01	61	0.0000
nopath	4	1	13	15	792	00:32:57	1977	00:34:16	2056	00:01:19	79	0.0000
nopath	1	2	7	1	504	00:32:43	1963	00:34:21	2061	00:01:38	98	0.0000
nopath	1	2	9	1	504	00:33:16	1996	00:34:25	2065	00:01:09	69	0.0000
nopath	1	7	13	15	542	00:33:24	2004	00:34:34	2074	00:01:10	70	0.0000
nopath	3	2	12	14	679	00:33:30	2010	00:34:36	2076	00:01:06	66	0.0000
nopath	3	7	9	1	302	00:34:19	2059	00:35:07	2107	00:00:48	48	0.0000	00:00:43
nopath	2	3	2	1	679	00:34:10	2050	00:35:12	2112	00:01:02	62	0.0000
nopath	1	3	3	1	763	00:34:02	2042	00:35:17	2117	00:01:15	75	0.0000
nopath	1	3	5	1	763	00:34:08	2048	00:35:19	2119	00:01:11	71	0.0000
nopath	2	4	10	1	708	00:34:39	2079	00:35:45	2145	00:01:06	66	0.0000
nopath	1	2	3	1	504	00:34:24	2064	00:35:55	2155	00:01:31	91	0.0000
nopath	5	1	9	1	785	00:33:37	2017	00:35:55	2155	00:02:18	138	0.0000
nopath	5	4	3	1	650	00:34:55	2095	00:35:59	2159	00:01:04	64	0.0000
nopath	6	7	3	1	624	00:35:09	2109	00:36:07	2167	00:00:58	58	0.0000	00:00:57
nopath	3	7	2	1	302	00:35:22	2122	00:36:10	2170	00:00:48	48	0.0000
nopath	2	3	3	1	679	00:35:04	2104	00:36:12	2172	00:01:08	68	0.0000
nopath	3	6	9	1	667	00:35:17	2117	00:36:14	2174	00:00:57	57	0.0000
nopath	1	3	6	1	763	00:35:04	2104	00:36:16	2176	00:01:12	72	0.0000
nopath	6	2	10	1	748	00:35:14	2114	00:36:25	2185	00:01:11	71	0.0000
nopath	2	4	3	1	708	00:35:15	2115	00:36:45	2205	00:01:30	90	0.0000
nopath	1	3	3	1	763	00:35:21	2121	00:36:47	2207	00:01:26	86	0.0000
nopath	1	2	12	14	504	00:36:03	2163	00:36:50	2210	00:00:47	47	0.0000
nopath	1	7	5	1	542	00:36:05	2165	00:36:55	2215	00:00:50	50	0.0000
nopath	3	6	10	1	667	00:35:58	2158	00:36:56	2216	00:00:58	58	0.0000
nopath	5	3	9	1	621	00:35:59	2159	00:37:05	2225	00:01:06	66	0.0000	00:01:33
nopath	5	7	6	1	577	00:35:12	2112	00:37:07	2227	00:01:55	115	0.0000
nopath	2	7	3	1	458	00:36:33	2193	00:37:16	2236	00:00:43	43	0.0000
nopath	2	1	5	1	504	00:36:40	2200	00:37:25	2245	00:00:45	45	0.0000
nopath	3	6	3	1	667	00:36:44	2204	00:37:33	2253	00:00:49	49	0.0000
nopath	2	1	9	1	504	00:36:59	2219	00:37:44	2264	00:00:45	45	0.0000
nopath	1	6	6	1	832	00:36:08	2168	00:37:46	2266	00:01:38	98	0.0000
nopath	2	1	12	14	504	00:37:00	2220	00:37:47	2267	00:00:47	47	0.0000
nopath	3	4	9	1	375	00:37:20	2240	00:37:52	2272	00:00:32	32	0.0000
nopath	3	6	12	14	667	00:36:59	2219	00:37:57	2277	00:00:58	58	0.0000
nopath	2	1	5	1	504	00:37:16	2236	00:38:02	2282	00:00:46	46	0.0000	00:00:45
nopath	3	6	9	1	667	00:37:16	2236	00:38:07	2287	00:00:51	51	0.0000
nopath	2	4	12	14	708	00:37:36	2256	00:38:30	2310	00:00:54	54	0.0000
nopath	5	1	9	1	785	00:35:28	2128	00:39:01	2341	00:03:33	213	0.0000	00:02:27
nopath	5	1	10	1	785	00:37:58	2278	00:39:06	2346	00:01:08	68	0.0000
nopath	3	6	13	15	667	00:38:15	2295	00:39:07	2347	00:00:52	52	0.0000
nopath	1	2	12	14	504	00:36:53	2213	00:39:10	2350	00:02:17	137	0.0000
nopath	5	1	3	1	785	00:38:01	2281	00:39:10	2350	00:01:09	69	0.0000
nopath	1	4	9	1	792	00:37:36	2256	00:39:29	2369	00:01:53	113	0.0000
nopath	1	3	9	1	763	00:37:57	2277	00:39:30	2370	00:01:33	93	0.0000
nopath	1	3	12	14	763	00:38:11	2291	00:39:33	2373	00:01:22	82	0.0000
nopath	1	4	3	1	792	00:38:24	2304	00:39:36	2376	00:01:12	72	0.0000
nopath	6	3	2	1	667	00:38:37	2317	00:39:43	2383	00:01:06	66	0.0000
nopath	5	3	12	14	621	00:38:24	2304	00:39:46	2386	00:01:22	82	0.0000
nopath	5	3	5	1	621	00:38:50	2330	00:39:51	2391	00:01:01	61	0.0000
nopath	5	1	10	1	785	00:38:32	2312	00:39:58	2398	00:01:26	86	0.0000
nopath	3	6	3	1	667	00:38:54	2334	00:40:05	2405	00:01:11	71	0.0000	00:00:58
nopath	3	6	9	1	667	00:39:17	2357	00:40:08	2408	00:00:51	51	0.0000
nopath	6	4	5	1	696	00:39:01	2341	00:40:09	2409	00:01:08	68	0.0000
nopath	2	3	7	1	679	00:38:43	2323	00:40:22	2422	00:01:39	99	0.0000
nopath	5	3	3	1	621	00:39:14	2354	00:40:34	2434	00:01:20	80	0.0000
nopath	5	7	3	1	577	00:39:42	2382	00:40:42	2442	00:01:00	60	0.0000
nopath	1	5	5	1	785	00:38:54	2334	00:40:43	2443	00:01:49	109	0.0000
nopath	6	1	12	14	832	00:39:15	2355	00:41:02	2462	00:01:47	107	0.0000	00:01:30
nopath	5	1	12	14	785	00:39:44	2384	00:41:04	2464	00:01:20	80	0.0000
nopath	3	2	3	1	679	00:39:55	2395	00:41:15	2475	00:01:20	80	0.0000
nopath	1	3	12	14	763	00:40:08	2408	00:41:17	2477	00:01:09	69	0.0000
nopath	1	3	6	1	763	00:40:14	2414	00:41:20	2480	00:01:06	66	0.0000
nopath	1	2	9	1	504	00:40:43	2443	00:41:31	2491	00:00:48	48	0.0000
nopath	6	1	3	1	832	00:40:10	2410	00:41:31	2491	00:01:21	81	0.0000
nopath	5	6	7	1	380	00:40:57	2457	00:41:31	2491	00:00:34	34	0.0000
nopath	5	3	12	14	621	00:40:39	2439	00:41:34	2494	00:00:55	55	0.0000
nopath	3	2	3	1	679	00:40:28	2428	00:41:45	2505	00:01:17	77	0.0000
nopath	4	2	3	1	708	00:40:30	2430	00:41:47	2507	00:01:17	77	0.0000
nopath	4	2	9	1	708	00:40:52	2452	00:41:49	2509	00:00:57	57	0.0000
nopath	3	6	13	15	667	00:40:51	2451	00:42:00	2520	00:01:09	69	0.0000	00:01:00
nopath	3	6	3	1	667	00:40:58	2458	00:42:01	2521	00:01:03	63	0.0000
nopath	3	6	9	1	667	00:41:00	2460	00:42:04	2524	00:01:04	64	0.0000
nopath	2	4	3	1	708	00:40:22	2422	00:42:05	2525	00:01:43	103	0.0000
nopath	2	1	3	1	504	00:41:24	2484	00:42:05	2525	00:00:41	41	0.0000
nopath	6	3	9	1	667	00:40:40	2440	00:42:12	2532	00:01:32	92	0.0000
nopath	5	1	13	15	785	00:40:54	2454	00:42:15	2535	00:01:21	81	0.0000
nopath	3	2	9	1	679	00:41:26	2486	00:42:19	2539	00:00:53	53	0.0000
nopath	1	3	10	1	763	00:40:59	2459	00:42:32	2552	00:01:33	93	0.0000
nopath	4	1	3	1	792	00:41:26	2486	00:42:33	2553	00:01:07	67	0.0000
nopath	6	2	5	1	748	00:41:25	2485	00:42:40	2560	00:01:15	75	0.0000
nopath	5	1	5	1	785	00:41:06	2466	00:42:41	2561	00:01:35	95	0.0000
nopath	1	2	3	1	504	00:41:12	2472	00:42:43	2563	00:01:31	91	0.0000
nopath	6	1	8	1	832	00:40:41	2441	00:42:44	2564	00:02:03	123	0.0000
nopath	5	3	13	15	621	00:41:25	2485	00:42:46	2566	00:01:21	81	0.0000
nopath	5	1	2	1	785	00:41:32	2492	00:42:50	2570	00:01:18	78	0.0000
nopath	6	3	3	1	667	00:41:47	2507	00:42:52	2572	00:01:05	65	0.0000
nopath	1	3	12	14	763	00:41:48	2508	00:43:04	2584	00:01:16	76	0.0000	00:01:25
nopath	3	1	9	1	763	00:41:39	2499	00:43:07	2587	00:01:28	88	0.0000
nopath	3	1	9	1	763	00:41:41	2501	00:43:15	2595	00:01:34	94	0.0000
nopath	2	3	3	1	679	00:42:20	2540	00:43:15	2595	00:00:55	55	0.0000
nopath	3	6	9	1	667	00:42:17	2537	00:43:16	2596	00:00:59	59	0.0000
nopath	3	6	12	14	667	00:42:18	2538	00:43:19	2599	00:01:01	61	0.0000
nopath	1	2	9	1	504	00:42:10	2530	00:43:21	2601	00:01:11	71	0.0000
nopath	1	2	13	15	504	00:42:27	2547	00:43:30	2610	00:01:03	63	0.0000
nopath	5	4	13	15	650	00:42:12	2532	00:43:31	2611	00:01:19	79	0.0000
nopath	4	2	13	15	708	00:42:12	2532	00:43:39	2619	00:01:27	87	0.0000
nopath	2	3	3	1	679	00:42:25	2545	00:43:42	2622	00:01:17	77	0.0000
nopath	2	4	10	1	708	00:42:33	2553	00:43:46	2626	00:01:13	73	0.0000
nopath	1	3	10	1	763	00:42:19	2539	00:43:46	2626	00:01:27	87	0.0000
nopath	1	3	12	14	763	00:42:34	2554	00:43:49	2629	00:01:15	75	0.0000
nopath	2	4	10	1	708	00:43:00	2580	00:43:56	2636	00:00:56	56	0.0000
nopath	3	6	3	1	667	00:42:42	2562	00:43:56	2636	00:01:14	74	0.0000
nopath	3	2	13	15	679	00:42:50	2570	00:44:09	2649	00:01:19	79	0.0000	00:01:12
nopath	6	3	12	14	667	00:43:03	2583	00:44:14	2654	00:01:11	71	0.0000
nopath	5	6	12	14	380	00:43:38	2618	00:44:15	2655	00:00:37	37	0.0000
nopath	3	6	5	1	667	00:43:17	2597	00:44:25	2665	00:01:08	68	0.0000
nopath	2	4	3	1	708	00:43:21	2601	00:44:26	2666	00:01:05	65	0.0000
nopath	3	5	7	1	621	00:43:40	2620	00:44:31	2671	00:00:51	51	0.0000
nopath	1	2	8	1	504	00:42:41	2561	00:44:31	2671	00:01:50	110	0.0000
nopath	5	3	3	1	621	00:43:20	2600	00:44:33	2673	00:01:13	73	0.0000
nopath	5	1	9	1	785	00:43:25	2605	00:44:38	2678	00:01:13	73	0.0000
nopath	1	2	12	14	504	00:42:44	2564	00:44:38	2678	00:01:54	114	0.0000
nopath	5	4	12	14	650	00:43:31	2611	00:44:50	2690	00:01:19	79	0.0000
nopath	6	3	13	15	667	00:44:03	2643	00:44:56	2696	00:00:53	53	0.0000
nopath	3	6	5	1	667	00:43:53	2633	00:44:56	2696	00:01:03	63	0.0000
nopath	2	1	12	14	504	00:44:07	2647	00:44:59	2699	00:00:52	52	0.0000
nopath	3	6	6	1	667	00:44:01	2641	00:45:00	2700	00:00:59	59	0.0000	00:01:03
nopath	3	2	12	14	679	00:43:59	2639	00:45:02	2702	00:01:03	63	0.0000
nopath	2	3	6	1	679	00:43:23	2603	00:45:02	2702	00:01:39	99	0.0000
nopath	4	7	5	1	331	00:44:34	2674	00:45:05	2705	00:00:31	31	0.0000
nopath	1	3	6	1	763	00:43:25	2605	00:45:05	2705	00:01:40	100	0.0000
nopath	3	6	3	1	667	00:44:16	2656	00:45:05	2705	00:00:49	49	0.0000
nopath	2	3	3	1	679	00:44:01	2641	00:45:09	2709	00:01:08	68	0.0000
nopath	2	7	12	14	458	00:44:29	2669	00:45:10	2710	00:00:41	41	0.0000
nopath	2	3	3	1	679	00:44:23	2663	00:45:16	2716	00:00:53	53	0.0000
nopath	6	3	2	1	667	00:44:25	2665	00:45:33	2733	00:01:08	68	0.0000
nopath	6	3	9	1	667	00:44:46	2686	00:45:38	2738	00:00:52	52	0.0000
nopath	5	3	3	1	621	00:44:51	2691	00:45:53	2753	00:01:02	62	0.0000
nopath	2	5	10	1	701	00:44:14	2654	00:45:53	2753	00:01:39	99	0.0000
nopath	2	3	9	1	679	00:44:57	2697	00:46:02	2762	00:01:05	65	0.0000	00:01:11
nopath	1	2	13	15	504	00:45:08	2708	00:46:04	2764	00:00:56	56	0.0000
nopath	2	3	7	1	679	00:45:12	2712	00:46:06	2766	00:00:54	54	0.0000
nopath	2	3	3	1	679	00:45:19	2719	00:46:11	2771	00:00:52	52	0.0000
nopath	6	1	3	1	832	00:45:01	2701	00:46:15	2775	00:01:14	74	0.0000
nopath	3	6	12	14	667	00:45:17	2717	00:46:27	2787	00:01:10	70	0.0000
nopath	3	6	7	1	667	00:45:21	2721	00:46:29	2789	00:01:08	68	0.0000
nopath	5	2	3	1	701	00:45:35	2735	00:46:29	2789	00:00:54	54	0.0000
nopath	4	6	13	15	696	00:45:27	2727	00:46:32	2792	00:01:05	65	0.0000
nopath	5	1	3	1	785	00:45:37	2737	00:46:37	2797	00:01:00	60	0.0000
nopath	3	7	12	14	302	00:46:01	2761	00:46:37	2797	00:00:36	36	0.0000
nopath	4	7	3	1	331	00:45:55	2755	00:46:45	2805	00:00:50	50	0.0000
nopath	1	4	6	1	792	00:45:13	2713	00:46:45	2805	00:01:32	92	0.0000
nopath	3	6	12	14	667	00:45:40	2740	00:46:48	2808	00:01:08	68	0.0000
nopath	3	6	12	14	667	00:45:52	2752	00:46:49	2809	00:00:57	57	0.0000
nopath	3	6	9	1	667	00:46:04	2764	00:46:57	2817	00:00:53	53	0.0000
nopath	3	6	12	14	667	00:46:05	2765	00:46:58	2818	00:00:53	53	0.0000
nopath	1	3	9	1	763	00:45:54	2754	00:47:02	2822	00:01:08	68	0.0000	00:01:22
nopath	2	3	5	1	679	00:46:15	2775	00:47:08	2828	00:00:53	53	0.0000
nopath	6	2	3	1	748	00:45:56	2756	00:47:09	2829	00:01:13	73	0.0000
nopath	6	1	2	1	832	00:45:19	2719	00:47:11	2831	00:01:52	112	0.0000
nopath	6	1	12	14	832	00:45:47	2747	00:47:14	2834	00:01:27	87	0.0000
nopath	6	1	5	1	832	00:45:57	2757	00:47:17	2837	00:01:20	80	0.0000
nopath	5	3	12	14	621	00:46:42	2802	00:47:36	2856	00:00:54	54	0.0000
nopath	3	6	12	14	667	00:46:21	2781	00:47:37	2857	00:01:16	76	0.0000
nopath	4	7	9	1	331	00:46:55	2815	00:47:45	2865	00:00:50	50	0.0000
nopath	5	1	3	1	785	00:46:09	2769	00:47:46	2866	00:01:37	97	0.0000
nopath	2	3	2	1	679	00:46:32	2792	00:47:46	2866	00:01:14	74	0.0000
nopath	3	6	10	1	667	00:46:34	2794	00:47:48	2868	00:01:14	74	0.0000
nopath	5	1	10	1	785	00:46:43	2803	00:47:49	2869	00:01:06	66	0.0000
nopath	2	3	12	14	679	00:46:36	2796	00:47:49	2869	00:01:13	73	0.0000
nopath	3	6	5	1	667	00:47:09	2829	00:48:00	2880	00:00:51	51	0.0000	00:01:01
nopath	5	3	13	15	621	00:46:50	2810	00:48:06	2886	00:01:16	76	0.0000
nopath	1	3	12	14	763	00:46:53	2813	00:48:23	2903	00:01:30	90	0.0000
nopath	1	3	12	14	763	00:47:05	2825	00:48:26	2906	00:01:21	81	0.0000
nopath	2	3	12	14	679	00:47:27	2847	00:48:29	2909	00:01:02	62	0.0000
nopath	3	6	5	1	667	00:47:28	2848	00:48:36	2916	00:01:08	68	0.0000
nopath	3	6	9	1	667	00:47:38	2858	00:48:38	2918	00:01:00	60	0.0000
nopath	6	5	7	1	380	00:47:42	2862	00:48:40	2920	00:00:58	58	0.0000
nopath	2	1	5	1	504	00:47:56	2876	00:48:52	2932	00:00:56	56	0.0000
nopath	2	3	9	1	679	00:47:50	2870	00:49:02	2942	00:01:12	72	0.0000	00:01:02
nopath	5	1	13	15	785	00:46:58	2818	00:49:05	2945	00:02:07	127	0.0000
nopath	2	3	5	1	679	00:47:54	2874	00:49:05	2945	00:01:11	71	0.0000
nopath	5	1	10	1	785	00:47:00	2820	00:49:06	2946	00:02:06	126	0.0000
nopath	5	1	12	14	785	00:47:37	2857	00:49:08	2948	00:01:31	91	0.0000
nopath	2	4	3	1	708	00:48:02	2882	00:49:08	2948	00:01:06	66	0.0000
nopath	2	3	10	1	679	00:48:17	2897	00:49:11	2951	00:00:54	54	0.0000
nopath	5	3	2	1	621	00:48:01	2881	00:49:24	2964	00:01:23	83	0.0000
nopath	6	2	3	1	748	00:48:28	2908	00:49:24	2964	00:00:56	56	0.0000
nopath	6	1	12	14	832	00:48:19	2899	00:49:25	2965	00:01:06	66	0.0000
nopath	3	6	9	1	667	00:47:56	2876	00:49:26	2966	00:01:30	90	0.0000
nopath	1	2	10	1	504	00:48:35	2915	00:49:28	2968	00:00:53	53	0.0000
nopath	3	6	12	14	667	00:48:10	2890	00:49:29	2969	00:01:19	79	0.0000
nopath	5	3	3	1	621	00:48:29	2909	00:49:30	2970	00:01:01	61	0.0000
nopath	3	6	12	14	667	00:48:21	2901	00:49:31	2971	00:01:10	70	0.0000
nopath	6	5	5	1	380	00:48:51	2931	00:49:33	2973	00:00:42	42	0.0000
nopath	5	1	13	15	785	00:48:08	2888	00:49:40	2980	00:01:32	92	0.0000
nopath	1	3	12	14	763	00:48:32	2912	00:49:43	2983	00:01:11	71	0.0000
nopath	1	6	13	15	832	00:46:50	2810	00:49:49	2989	00:02:59	179	0.0000
nopath	6	3	9	1	667	00:48:52	2932	00:49:56	2996	00:01:04	64	0.0000
nopath	3	6	12	14	667	00:48:42	2922	00:49:57	2997	00:01:15	75	0.0000
nopath	3	6	3	1	667	00:48:59	2939	00:49:59	2999	00:01:00	60	0.0000
nopath	6	7	13	15	624	00:48:46	2926	00:50:01	3001	00:01:15	75	0.0000	00:01:15
nopath	3	6	3	1	667	00:49:05	2945	00:50:01	3001	00:00:56	56	0.0000
nopath	2	3	12	14	679	00:49:07	2947	00:50:14	3014	00:01:07	67	0.0000
nopath	2	4	10	1	708	00:48:25	2905	00:50:15	3015	00:01:50	110	0.0000
nopath	2	3	3	1	679	00:49:23	2963	00:50:17	3017	00:00:54	54	0.0000
nopath	3	2	9	1	679	00:49:23	2963	00:50:25	3025	00:01:02	62	0.0000
nopath	1	4	3	1	792	00:49:20	2960	00:50:26	3026	00:01:06	66	0.0000
nopath	3	4	9	1	375	00:49:54	2994	00:50:36	3036	00:00:42	42	0.0000
nopath	2	3	5	1	679	00:49:38	2978	00:50:47	3047	00:01:09	69	0.0000
nopath	2	3	3	1	679	00:49:53	2993	00:50:49	3049	00:00:56	56	0.0000
nopath	1	5	10	1	785	00:47:14	2834	00:50:53	3053	00:03:39	219	0.0000
nopath	4	2	3	1	708	00:49:57	2997	00:51:07	3067	00:01:10	70	0.0000	00:01:15
nopath	4	7	3	1	331	00:50:29	3029	00:51:15	3075	00:00:46	46	0.0000
nopath	5	1	9	1	785	00:49:48	2988	00:51:21	3081	00:01:33	93	0.0000
nopath	2	1	12	14	504	00:50:43	3043	00:51:40	3100	00:00:57	57	0.0000
nopath	1	4	3	1	792	00:49:47	2987	00:51:45	3105	00:01:58	118	0.0000
nopath	3	6	12	14	667	00:50:41	3041	00:51:47	3107	00:01:06	66	0.0000
nopath	6	2	10	1	748	00:50:48	3048	00:51:47	3107	00:00:59	59	0.0000
nopath	2	4	3	1	708	00:50:42	3042	00:51:48	3108	00:01:06	66	0.0000
nopath	2	1	9	1	504	00:51:06	3066	00:51:48	3108	00:00:42	42	0.0000
nopath	3	6	5	1	667	00:50:43	3043	00:51:50	3110	00:01:07	67	0.0000
nopath	6	1	3	1	832	00:50:16	3016	00:51:51	3111	00:01:35	95	0.0000
nopath	6	5	5	1	380	00:51:14	3074	00:51:52	3112	00:00:38	38	0.0000
nopath	1	2	6	1	504	00:50:26	3026	00:51:53	3113	00:01:27	87	0.0000
nopath	3	6	9	1	667	00:51:07	3067	00:51:57	3117	00:00:50	50	0.0000
nopath	3	6	3	1	667	00:51:08	3068	00:51:58	3118	00:00:50	50	0.0000
nopath	4	2	9	1	708	00:50:46	3046	00:52:06	3126	00:01:20	80	0.0000	00:01:20
nopath	1	3	5	1	763	00:50:17	3017	00:52:12	3132	00:01:55	115	0.0000
nopath	1	3	5	1	763	00:51:00	3060	00:52:15	3135	00:01:15	75	0.0000
nopath	6	2	6	1	748	00:51:22	3082	00:52:25	3145	00:01:03	63	0.0000
nopath	1	2	3	1	504	00:51:16	3076	00:52:31	3151	00:01:15	75	0.0000
nopath	5	3	10	1	621	00:51:22	3082	00:52:33	3153	00:01:11	71	0.0000
nopath	1	2	9	1	504	00:51:38	3098	00:52:37	3157	00:00:59	59	0.0000
nopath	5	4	12	14	650	00:51:32	3092	00:52:39	3159	00:01:07	67	0.0000
nopath	2	3	13	15	679	00:51:26	3086	00:52:45	3165	00:01:19	79	0.0000
nopath	5	1	13	15	785	00:51:45	3105	00:52:50	3170	00:01:05	65	0.0000
nopath	3	2	12	14	679	00:51:23	3083	00:52:56	3176	00:01:33	93	0.0000
nopath	5	7	5	1	577	00:51:42	3102	00:52:57	3177	00:01:15	75	0.0000
nopath	5	6	12	14	380	00:52:11	3131	00:52:57	3177	00:00:46	46	0.0000
nopath	3	5	10	1	621	00:51:51	3111	00:53:05	3185	00:01:14	74	0.0000	00:01:02
nopath	1	3	9	1	763	00:51:22	3082	00:53:05	3185	00:01:43	103	0.0000
nopath	4	2	3	1	708	00:52:14	3134	00:53:07	3187	00:00:53	53	0.0000
nopath	2	4	13	15	708	00:51:41	3101	00:53:08	3188	00:01:27	87	0.0000
nopath	2	3	3	1	679	00:52:22	3142	00:53:15	3195	00:00:53	53	0.0000
nopath	3	6	5	1	667	00:52:09	3129	00:53:18	3198	00:01:09	69	0.0000
nopath	5	1	12	14	785	00:51:52	3112	00:53:22	3202	00:01:30	90	0.0000
nopath	5	7	13	15	577	00:52:25	3145	00:53:30	3210	00:01:05	65	0.0000
nopath	4	2	9	1	708	00:52:36	3156	00:53:35	3215	00:00:59	59	0.0000
nopath	4	2	3	1	708	00:52:43	3163	00:53:38	3218	00:00:55	55	0.0000
nopath	1	3	5	1	763	00:52:27	3147	00:53:42	3222	00:01:15	75	0.0000
nopath	3	6	5	1	667	00:52:15	3135	00:53:46	3226	00:01:31	91	0.0000
nopath	5	3	6	1	621	00:52:44	3164	00:53:53	3233	00:01:09	69	0.0000
nopath	1	5	9	1	785	00:51:09	3069	00:53:53	3233	00:02:44	164	0.0000
nopath	5	3	12	14	621	00:52:50	3170	00:53:55	3235	00:01:05	65	0.0000
nopath	1	5	8	1	785	00:51:55	3115	00:53:56	3236	00:02:01	121	0.0000
nopath	5	1	3	1	785	00:52:39	3159	00:54:01	3241	00:01:22	82	0.0000	00:01:25
nopath	5	1	5	1	785	00:52:49	3169	00:54:03	3243	00:01:14	74	0.0000
nopath	1	2	10	1	504	00:53:13	3193	00:54:06	3246	00:00:53	53	0.0000
nopath	5	1	9	1	785	00:53:01	3181	00:54:06	3246	00:01:05	65	0.0000
nopath	3	7	9	1	302	00:53:32	3212	00:54:07	3247	00:00:35	35	0.0000
nopath	2	3	10	1	679	00:53:01	3181	00:54:14	3254	00:01:13	73	0.0000
nopath	2	4	3	1	708	00:52:56	3176	00:54:15	3255	00:01:19	79	0.0000
nopath	2	1	3	1	504	00:53:21	3201	00:54:29	3269	00:01:08	68	0.0000
nopath	5	7	9	1	577	00:53:18	3198	00:54:29	3269	00:01:11	71	0.0000
nopath	3	6	13	15	667	00:53:11	3191	00:54:30	3270	00:01:19	79	0.0000
nopath	1	5	5	1	785	00:52:29	3149	00:54:33	3273	00:02:04	124	0.0000
nopath	3	1	5	1	763	00:52:47	3167	00:54:34	3274	00:01:47	107	0.0000
nopath	5	2	5	1	701	00:53:28	3208	00:54:34	3274	00:01:06	66	0.0000
nopath	1	5	12	14	785	00:53:11	3191	00:54:38	3278	00:01:27	87	0.0000
nopath	5	1	2	1	785	00:53:35	3215	00:54:42	3282	00:01:07	67	0.0000
nopath	2	3	10	1	679	00:53:20	3200	00:54:42	3282	00:01:22	82	0.0000
nopath	1	2	9	1	504	00:53:53	3233	00:54:43	3283	00:00:50	50	0.0000
nopath	2	3	3	1	679	00:53:25	3205	00:54:45	3285	00:01:20	80	0.0000
nopath	2	3	2	1	679	00:53:28	3208	00:54:46	3286	00:01:18	78	0.0000
nopath	3	6	12	14	667	00:53:12	3192	00:54:47	3287	00:01:35	95	0.0000
nopath	2	3	5	1	679	00:53:36	3216	00:54:48	3288	00:01:12	72	0.0000
nopath	3	6	5	1	667	00:53:13	3193	00:54:49	3289	00:01:36	96	0.0000
nopath	3	6	5	1	667	00:53:42	3222	00:54:51	3291	00:01:09	69	0.0000
nopath	6	2	13	15	748	00:53:37	3217	00:54:52	3292	00:01:15	75	0.0000
nopath	3	5	10	1	621	00:53:52	3232	00:54:53	3293	00:01:01	61	0.0000
nopath	3	6	10	1	667	00:53:54	3234	00:54:56	3296	00:01:02	62	0.0000
nopath	1	3	5	1	763	00:53:48	3228	00:54:56	3296	00:01:08	68	0.0000
nopath	3	6	12	14	667	00:53:58	3238	00:54:58	3298	00:01:00	60	0.0000
nopath	1	7	12	14	542	00:54:10	3250	00:54:59	3299	00:00:49	49	0.0000
nopath	3	6	6	1	667	00:54:04	3244	00:55:00	3300	00:00:56	56	0.0000	00:01:09
nopath	1	3	8	1	763	00:54:00	3240	00:55:00	3300	00:01:00	60	0.0000
nopath	2	1	6	1	504	00:54:30	3270	00:55:20	3320	00:00:50	50	0.0000
nopath	2	3	12	14	679	00:54:13	3253	00:55:27	3327	00:01:14	74	0.0000
nopath	2	4	5	1	708	00:54:32	3272	00:55:31	3331	00:00:59	59	0.0000
nopath	4	1	6	1	792	00:54:05	3245	00:55:34	3334	00:01:29	89	0.0000
nopath	2	4	3	1	708	00:54:40	3280	00:55:35	3335	00:00:55	55	0.0000
nopath	3	6	3	1	667	00:54:32	3272	00:55:36	3336	00:01:04	64	0.0000
nopath	1	2	13	15	504	00:54:21	3261	00:55:45	3345	00:01:24	84	0.0000
nopath	5	1	5	1	785	00:54:34	3274	00:55:45	3345	00:01:11	71	0.0000
nopath	5	3	3	1	621	00:54:55	3295	00:55:46	3346	00:00:51	51	0.0000
nopath	5	7	3	1	577	00:54:35	3275	00:55:47	3347	00:01:12	72	0.0000
nopath	3	4	12	14	375	00:55:19	3319	00:55:52	3352	00:00:33	33	0.0000
nopath	2	1	13	15	504	00:55:10	3310	00:56:10	3370	00:01:00	60	0.0000	00:00:53
nopath	3	7	5	1	302	00:55:36	3336	00:56:11	3371	00:00:35	35	0.0000
nopath	3	6	5	1	667	00:55:03	3303	00:56:16	3376	00:01:13	73	0.0000
nopath	2	1	13	15	504	00:55:27	3327	00:56:18	3378	00:00:51	51	0.0000
nopath	3	6	5	1	667	00:55:27	3327	00:56:19	3379	00:00:52	52	0.0000
nopath	2	3	6	1	679	00:54:47	3287	00:56:22	3382	00:01:35	95	0.0000
nopath	2	4	9	1	708	00:54:52	3292	00:56:26	3386	00:01:34	94	0.0000
nopath	2	4	3	1	708	00:55:34	3334	00:56:28	3388	00:00:54	54	0.0000
nopath	5	1	13	15	785	00:55:04	3304	00:56:29	3389	00:01:25	85	0.0000
nopath	5	2	5	1	701	00:55:36	3336	00:56:30	3390	00:00:54	54	0.0000
nopath	5	1	12	14	785	00:55:25	3325	00:56:31	3391	00:01:06	66	0.0000
nopath	1	2	9	1	504	00:55:30	3330	00:56:33	3393	00:01:03	63	0.0000
nopath	5	3	3	1	621	00:55:31	3331	00:56:43	3403	00:01:12	72	0.0000
nopath	1	3	6	1	763	00:55:12	3312	00:56:52	3412	00:01:40	100	0.0000
nopath	4	7	3	1	331	00:56:07	3367	00:56:55	3415	00:00:48	48	0.0000
nopath	1	3	5	1	763	00:55:21	3321	00:56:55	3415	00:01:34	94	0.0000
nopath	2	1	10	1	504	00:55:39	3339	00:56:57	3417	00:01:18	78	0.0000
nopath	1	4	12	14	792	00:55:24	3324	00:56:59	3419	00:01:35	95	0.0000
nopath	1	4	5	1	792	00:55:31	3331	00:57:01	3421	00:01:30	90	0.0000	00:01:29
nopath	1	3	12	14	763	00:55:36	3336	00:57:03	3423	00:01:27	87	0.0000
nopath	3	1	10	1	763	00:55:40	3340	00:57:04	3424	00:01:24	84	0.0000
nopath	3	1	9	1	763	00:55:41	3341	00:57:07	3427	00:01:26	86	0.0000
nopath	4	1	9	1	792	00:55:56	3356	00:57:11	3431	00:01:15	75	0.0000
nopath	2	5	10	1	701	00:55:11	3311	00:57:13	3433	00:02:02	122	0.0000
nopath	6	7	12	14	624	00:56:02	3362	00:57:18	3438	00:01:16	76	0.0000
nopath	3	4	7	1	375	00:56:48	3408	00:57:20	3440	00:00:32	32	0.0000
nopath	5	1	5	1	785	00:56:16	3376	00:57:20	3440	00:01:04	64	0.0000
nopath	5	1	6	1	785	00:56:20	3380	00:57:23	3443	00:01:03	63	0.0000
nopath	1	2	10	1	504	00:56:07	3367	00:57:25	3445	00:01:18	78	0.0000
nopath	1	7	12	14	542	00:55:57	3357	00:57:25	3445	00:01:28	88	0.0000
nopath	5	1	6	1	785	00:56:24	3384	00:57:25	3445	00:01:01	61	0.0000
nopath	5	4	13	15	650	00:56:13	3373	00:57:31	3451	00:01:18	78	0.0000
nopath	2	3	9	1	679	00:56:14	3374	00:57:32	3452	00:01:18	78	0.0000
nopath	2	3	6	1	679	00:56:21	3381	00:57:35	3455	00:01:14	74	0.0000
nopath	3	6	3	1	667	00:55:45	3345	00:57:36	3456	00:01:51	111	0.0000
nopath	6	5	12	14	380	00:56:32	3392	00:57:38	3458	00:01:06	66	0.0000
nopath	3	6	3	1	667	00:56:15	3375	00:57:38	3458	00:01:23	83	0.0000
nopath	4	7	12	14	331	00:57:08	3428	00:57:42	3462	00:00:34	34	0.0000
nopath	1	4	12	14	792	00:56:28	3388	00:57:45	3465	00:01:17	77	0.0000
nopath	1	4	5	1	792	00:56:29	3389	00:57:48	3468	00:01:19	79	0.0000
nopath	4	2	13	15	708	00:56:12	3372	00:57:49	3469	00:01:37	97	0.0000
nopath	1	3	12	14	763	00:56:31	3391	00:57:50	3470	00:01:19	79	0.0000
nopath	1	3	5	1	763	00:56:44	3404	00:57:52	3472	00:01:08	68	0.0000
nopath	1	4	9	1	792	00:56:47	3407	00:57:56	3476	00:01:09	69	0.0000
nopath	2	1	12	14	504	00:57:13	3433	00:57:59	3479	00:00:46	46	0.0000
nopath	3	6	12	14	667	00:56:42	3402	00:58:07	3487	00:01:25	85	0.0000	00:01:18
nopath	3	6	12	14	667	00:56:56	3416	00:58:09	3489	00:01:13	73	0.0000
nopath	1	7	3	1	542	00:57:11	3431	00:58:14	3494	00:01:03	63	0.0000
nopath	5	1	5	1	785	00:57:00	3420	00:58:16	3496	00:01:16	76	0.0000
nopath	5	1	9	1	785	00:57:05	3425	00:58:19	3499	00:01:14	74	0.0000
nopath	1	3	9	1	763	00:56:51	3411	00:58:22	3502	00:01:31	91	0.0000
nopath	2	4	5	1	708	00:57:23	3443	00:58:26	3506	00:01:03	63	0.0000
nopath	3	6	5	1	667	00:57:39	3459	00:58:30	3510	00:00:51	51	0.0000
nopath	3	1	3	1	763	00:57:25	3445	00:58:40	3520	00:01:15	75	0.0000
nopath	3	4	3	1	375	00:57:50	3470	00:58:46	3526	00:00:56	56	0.0000
nopath	5	1	13	15	785	00:57:17	3437	00:58:55	3535	00:01:38	98	0.0000
nopath	1	2	12	14	504	00:57:47	3467	00:58:56	3536	00:01:09	69	0.0000
nopath	5	1	6	1	785	00:57:26	3446	00:58:56	3536	00:01:30	90	0.0000
nopath	2	3	12	14	679	00:57:34	3454	00:59:03	3543	00:01:29	89	0.0000	00:01:12
nopath	2	4	3	1	708	00:57:49	3469	00:59:06	3546	00:01:17	77	0.0000
nopath	2	4	5	1	708	00:57:54	3474	00:59:08	3548	00:01:14	74	0.0000
nopath	3	6	13	15	667	00:57:58	3478	00:59:18	3558	00:01:20	80	0.0000
nopath	1	3	13	15	763	00:57:59	3479	00:59:19	3559	00:01:20	80	0.0000
nopath	3	6	12	14	667	00:58:00	3480	00:59:20	3560	00:01:20	80	0.0000
nopath	3	6	12	14	667	00:58:04	3484	00:59:21	3561	00:01:17	77	0.0000
nopath	3	6	9	1	667	00:58:10	3490	00:59:23	3563	00:01:13	73	0.0000
nopath	5	1	3	1	785	00:58:09	3489	00:59:31	3571	00:01:22	82	0.0000
nopath	5	1	9	1	785	00:58:21	3501	00:59:33	3573	00:01:12	72	0.0000
nopath	1	3	2	1	763	00:58:41	3521	00:59:46	3586	00:01:05	65	0.0000
nopath	1	3	10	1	763	00:58:49	3529	00:59:49	3589	00:01:00	60	0.0000
nopath	1	3	3	1	763	00:58:51	3531	00:59:52	3592	00:01:01	61	0.0000
nopath	4	1	12	14	792	00:58:33	3513	00:59:55	3595	00:01:22	82	0.0000
nopath	4	6	5	1	696	00:58:52	3532	00:59:56	3596	00:01:04	64	0.0000
nopath	3	6	3	1	667	00:58:31	3511	00:59:58	3598	00:01:27	87	0.0000
nopath	3	6	13	15	667	00:58:57	3537	01:00:00	3600	00:01:03	63	0.0000	00:01:13
nopath	6	1	10	1	832	00:58:40	3520	01:00:01	3601	00:01:21	81	0.0000
nopath	5	1	5	1	785	00:58:54	3534	01:00:06	3606	00:01:12	72	0.0000
nopath	1	5	13	15	785	00:58:56	3536	01:00:17	3617	00:01:21	81	0.0000
nopath	2	4	9	1	708	00:58:52	3532	01:00:25	3625	00:01:33	93	0.0000
nopath	2	4	12	14	708	00:58:55	3535	01:00:27	3627	00:01:32	92	0.0000
nopath	4	2	10	1	708	00:59:13	3553	01:00:29	3629	00:01:16	76	0.0000
nopath	2	1	13	15	504	00:59:28	3568	01:00:33	3633	00:01:05	65	0.0000
nopath	6	3	5	1	667	00:59:38	3578	01:00:34	3634	00:00:56	56	0.0000
nopath	2	1	9	1	504	00:59:37	3577	01:00:37	3637	00:01:00	60	0.0000
nopath	6	7	3	1	624	00:59:30	3570	01:00:37	3637	00:01:07	67	0.0000
nopath	4	1	5	1	792	00:59:07	3547	01:00:38	3638	00:01:31	91	0.0000
nopath	3	4	10	1	375	01:00:09	3609	01:00:45	3645	00:00:36	36	0.0000
nopath	3	2	3	1	679	00:59:36	3576	01:00:45	3645	00:01:09	69	0.0000
nopath	3	6	12	14	667	00:59:27	3567	01:00:47	3647	00:01:20	80	0.0000
nopath	4	2	10	1	708	00:59:42	3582	01:00:48	3648	00:01:06	66	0.0000
nopath	3	6	10	1	667	00:59:28	3568	01:00:49	3649	00:01:21	81	0.0000
nopath	1	3	5	1	763	00:59:16	3556	01:00:52	3652	00:01:36	96	0.0000
nopath	1	3	2	1	763	00:59:17	3557	01:00:55	3655	00:01:38	98	0.0000
nopath	2	3	12	14	679	00:59:25	3565	01:00:57	3657	00:01:32	92	0.0000
nopath	3	6	7	1	667	00:59:58	3598	01:00:58	3658	00:01:00	60	0.0000
nopath	1	3	7	1	763	00:59:30	3570	01:01:00	3660	00:01:30	90	0.0000	00:01:22
nopath	2	1	10	1	504	01:00:03	3603	01:01:01	3661	00:00:58	58	0.0000
nopath	3	6	3	1	667	01:00:08	3608	01:01:02	3662	00:00:54	54	0.0000
nopath	2	4	10	1	708	00:59:47	3587	01:01:06	3666	00:01:19	79	0.0000
nopath	5	2	9	1	701	00:59:54	3594	01:01:08	3668	00:01:14	74	0.0000
nopath	3	6	12	14	667	01:00:19	3619	01:01:10	3670	00:00:51	51	0.0000
nopath	5	3	3	1	621	00:59:58	3598	01:01:13	3673	00:01:15	75	0.0000
nopath	6	2	13	15	748	00:59:43	3583	01:01:14	3674	00:01:31	91	0.0000
nopath	5	1	13	15	785	00:59:47	3587	01:01:15	3675	00:01:28	88	0.0000
nopath	2	6	12	14	748	00:59:38	3578	01:01:17	3677	00:01:39	99	0.0000
nopath	5	1	12	14	785	01:00:00	3600	01:01:17	3677	00:01:17	77	0.0000
nopath	6	2	9	1	748	01:00:08	3608	01:01:19	3679	00:01:11	71	0.0000
nopath	2	3	5	1	679	00:59:50	3590	01:01:22	3682	00:01:32	92	0.0000
nopath	6	1	3	1	832	00:59:51	3591	01:01:23	3683	00:01:32	92	0.0000
nopath	6	1	3	1	832	01:00:17	3617	01:01:27	3687	00:01:10	70	0.0000
nopath	2	4	12	14	708	01:00:09	3609	01:01:27	3687	00:01:18	78	0.0000
nopath	2	4	5	1	708	01:00:16	3616	01:01:28	3688	00:01:12	72	0.0000
nopath	2	4	12	14	708	01:00:19	3619	01:01:30	3690	00:01:11	71	0.0000
nopath	2	4	5	1	708	01:00:22	3622	01:01:32	3692	00:01:10	70	0.0000
nopath	1	7	6	1	542	01:00:45	3645	01:01:33	3693	00:00:48	48	0.0000
nopath	1	2	9	1	504	01:00:49	3649	01:01:34	3694	00:00:45	45	0.0000
nopath	1	4	13	15	792	00:59:45	3585	01:01:35	3695	00:01:50	110	0.0000
nopath	3	6	9	1	667	01:00:35	3635	01:01:35	3695	00:01:00	60	0.0000
nopath	3	6	9	1	667	01:00:37	3637	01:01:38	3698	00:01:01	61	0.0000
nopath	1	2	3	1	504	01:01:00	3660	01:01:45	3705	00:00:45	45	0.0000
nopath	6	1	12	14	832	01:00:45	3645	01:01:56	3716	00:01:11	71	0.0000
nopath	3	6	3	1	667	01:00:50	3650	01:02:05	3725	00:01:15	75	0.0000	00:01:05
nopath	1	3	5	1	763	01:00:02	3602	01:02:12	3732	00:02:10	130	0.0000
nopath	1	3	9	1	763	01:00:26	3626	01:02:15	3735	00:01:49	109	0.0000
nopath	2	1	5	1	504	01:00:24	3624	01:02:17	3737	00:01:53	113	0.0000
nopath	1	3	3	1	763	01:00:40	3640	01:02:18	3738	00:01:38	98	0.0000
nopath	3	1	9	1	763	01:01:00	3660	01:02:24	3744	00:01:24	84	0.0000
nopath	6	3	3	1	667	01:01:26	3686	01:02:33	3753	00:01:07	67	0.0000
nopath	5	3	3	1	621	01:01:40	3700	01:02:36	3756	00:00:56	56	0.0000
nopath	3	6	3	1	667	01:01:01	3661	01:02:36	3756	00:01:35	95	0.0000
nopath	3	6	5	1	667	01:01:06	3666	01:02:38	3758	00:01:32	92	0.0000
nopath	4	6	3	1	696	01:01:40	3700	01:02:40	3760	00:01:00	60	0.0000
nopath	2	3	12	14	679	01:01:22	3682	01:02:43	3763	00:01:21	81	0.0000
nopath	2	4	12	14	708	01:01:36	3696	01:02:47	3767	00:01:11	71	0.0000
nopath	1	3	3	1	763	01:01:25	3685	01:02:48	3768	00:01:23	83	0.0000
nopath	1	3	13	15	763	01:01:28	3688	01:02:53	3773	00:01:25	85	0.0000
nopath	1	3	7	1	763	01:01:34	3694	01:02:55	3775	00:01:21	81	0.0000
nopath	2	6	9	1	748	01:00:59	3659	01:02:56	3776	00:01:57	117	0.0000
nopath	2	1	10	1	504	01:02:02	3722	01:02:59	3779	00:00:57	57	0.0000
nopath	5	7	9	1	577	01:01:46	3706	01:03:07	3787	00:01:21	81	0.0000	00:01:14
nopath	5	1	10	1	785	01:01:55	3715	01:03:11	3791	00:01:16	76	0.0000
nopath	5	1	5	1	785	01:01:57	3717	01:03:13	3793	00:01:16	76	0.0000
nopath	2	3	9	1	679	01:02:03	3723	01:03:14	3794	00:01:11	71	0.0000
nopath	2	4	9	1	708	01:02:01	3721	01:03:15	3795	00:01:14	74	0.0000
nopath	3	6	12	14	667	01:01:59	3719	01:03:17	3797	00:01:18	78	0.0000
nopath	2	3	6	1	679	01:02:14	3734	01:03:17	3797	00:01:03	63	0.0000
nopath	3	5	6	1	621	01:02:03	3723	01:03:18	3798	00:01:15	75	0.0000
nopath	2	4	10	1	708	01:02:16	3736	01:03:20	3800	00:01:04	64	0.0000
nopath	2	3	7	1	679	01:02:25	3745	01:03:21	3801	00:00:56	56	0.0000
nopath	4	3	9	1	375	01:02:18	3738	01:03:23	3803	00:01:05	65	0.0000
nopath	3	6	3	1	667	01:02:19	3739	01:03:28	3808	00:01:09	69	0.0000
nopath	3	4	9	1	375	01:02:45	3765	01:03:36	3816	00:00:51	51	0.0000
nopath	2	1	3	1	504	01:02:59	3779	01:03:45	3825	00:00:46	46	0.0000
nopath	5	6	12	14	380	01:03:10	3790	01:03:49	3829	00:00:39	39	0.0000
nopath	2	1	2	1	504	01:03:08	3788	01:03:51	3831	00:00:43	43	0.0000
nopath	5	4	3	1	650	01:02:13	3733	01:03:52	3832	00:01:39	99	0.0000
nopath	5	1	9	1	785	01:02:30	3750	01:03:53	3833	00:01:23	83	0.0000
nopath	5	3	3	1	621	01:02:34	3754	01:03:56	3836	00:01:22	82	0.0000
nopath	2	4	2	1	708	01:02:43	3763	01:04:05	3845	00:01:22	82	0.0000	00:01:12
nopath	3	6	3	1	667	01:02:47	3767	01:04:06	3846	00:01:19	79	0.0000
nopath	4	1	13	15	792	01:02:30	3750	01:04:07	3847	00:01:37	97	0.0000
nopath	3	6	5	1	667	01:02:51	3771	01:04:08	3848	00:01:17	77	0.0000
nopath	3	6	12	14	667	01:02:54	3774	01:04:11	3851	00:01:17	77	0.0000
nopath	3	6	3	1	667	01:02:56	3776	01:04:13	3853	00:01:17	77	0.0000
nopath	2	1	5	1	504	01:03:28	3808	01:04:13	3853	00:00:45	45	0.0000
nopath	3	6	12	14	667	01:03:08	3788	01:04:15	3855	00:01:07	67	0.0000
nopath	3	6	9	1	667	01:03:14	3794	01:04:17	3857	00:01:03	63	0.0000
nopath	5	1	3	1	785	01:02:44	3764	01:04:21	3861	00:01:37	97	0.0000
nopath	5	1	2	1	785	01:03:00	3780	01:04:23	3863	00:01:23	83	0.0000
nopath	5	7	3	1	577	01:02:53	3773	01:04:27	3867	00:01:34	94	0.0000
nopath	5	1	13	15	785	01:03:09	3789	01:04:27	3867	00:01:18	78	0.0000
nopath	3	4	2	1	375	01:03:43	3823	01:04:29	3869	00:00:46	46	0.0000
nopath	5	1	5	1	785	01:03:11	3791	01:04:29	3869	00:01:18	78	0.0000
nopath	5	7	8	1	577	01:03:15	3795	01:04:31	3871	00:01:16	76	0.0000
nopath	5	1	2	1	785	01:03:18	3798	01:04:31	3871	00:01:13	73	0.0000
nopath	4	2	12	14	708	01:03:02	3782	01:04:36	3876	00:01:34	94	0.0000
nopath	3	6	12	14	667	01:03:42	3822	01:04:46	3886	00:01:04	64	0.0000
nopath	3	7	12	14	302	01:04:13	3853	01:04:49	3889	00:00:36	36	0.0000
nopath	3	6	3	1	667	01:03:49	3829	01:04:53	3893	00:01:04	64	0.0000
nopath	3	6	3	1	667	01:03:54	3834	01:04:55	3895	00:01:01	61	0.0000
nopath	6	2	3	1	748	01:03:56	3836	01:04:56	3896	00:01:00	60	0.0000
nopath	2	4	12	14	708	01:03:38	3818	01:04:57	3897	00:01:19	79	0.0000
nopath	2	3	10	1	679	01:03:43	3823	01:04:59	3899	00:01:16	76	0.0000
nopath	6	1	6	1	832	01:03:55	3835	01:05:00	3900	00:01:05	65	0.0000	00:01:24
nopath	3	6	9	1	667	01:04:07	3847	01:05:01	3901	00:00:54	54	0.0000
nopath	1	2	12	14	504	01:02:54	3774	01:05:02	3902	00:02:08	128	0.0000
nopath	2	4	3	1	708	01:04:09	3849	01:05:03	3903	00:00:54	54	0.0000
nopath	1	2	6	1	504	01:03:00	3780	01:05:06	3906	00:02:06	126	0.0000
nopath	1	2	7	1	504	01:03:15	3795	01:05:10	3910	00:01:55	115	0.0000
nopath	2	5	3	1	701	01:02:28	3748	01:05:13	3913	00:02:45	165	0.0000
nopath	2	3	9	1	679	01:04:12	3852	01:05:32	3932	00:01:20	80	0.0000
nopath	3	1	6	1	763	01:03:48	3828	01:05:35	3935	00:01:47	107	0.0000
nopath	3	6	3	1	667	01:04:15	3855	01:05:36	3936	00:01:21	81	0.0000
nopath	3	1	12	14	763	01:04:02	3842	01:05:38	3938	00:01:36	96	0.0000
nopath	2	4	12	14	708	01:04:30	3870	01:05:38	3938	00:01:08	68	0.0000
nopath	3	6	13	15	667	01:04:18	3858	01:05:41	3941	00:01:23	83	0.0000
nopath	2	4	13	15	708	01:04:31	3871	01:05:42	3942	00:01:11	71	0.0000
nopath	3	6	3	1	667	01:04:36	3876	01:05:42	3942	00:01:06	66	0.0000
nopath	1	7	12	14	542	01:03:22	3802	01:05:44	3944	00:02:22	142	0.0000
nopath	3	6	10	1	667	01:04:53	3893	01:05:44	3944	00:00:51	51	0.0000
nopath	2	3	5	1	679	01:04:52	3892	01:05:44	3944	00:00:52	52	0.0000
nopath	4	3	3	1	375	01:04:44	3884	01:05:46	3946	00:01:02	62	0.0000
nopath	1	2	12	14	504	01:04:02	3842	01:05:47	3947	00:01:45	105	0.0000
nopath	6	3	12	14	667	01:04:59	3899	01:05:52	3952	00:00:53	53	0.0000
nopath	4	2	3	1	708	01:03:47	3827	01:05:55	3955	00:02:08	128	0.0000
nopath	3	7	5	1	302	01:05:09	3909	01:05:58	3958	00:00:49	49	0.0000
nopath	4	2	12	14	708	01:04:05	3845	01:05:58	3958	00:01:53	113	0.0000
nopath	3	4	3	1	375	01:05:18	3918	01:06:05	3965	00:00:47	47	0.0000	00:00:42
nopath	2	1	5	1	504	01:04:56	3896	01:06:10	3970	00:01:14	74	0.0000
nopath	1	3	12	14	763	01:03:58	3838	01:06:13	3973	00:02:15	135	0.0000
nopath	4	7	2	1	331	01:05:39	3939	01:06:15	3975	00:00:36	36	0.0000
nopath	2	1	6	1	504	01:05:21	3921	01:06:15	3975	00:00:54	54	0.0000
nopath	1	4	6	1	792	01:04:06	3846	01:06:16	3976	00:02:10	130	0.0000
nopath	4	1	3	1	792	01:04:23	3863	01:06:17	3977	00:01:54	114	0.0000
nopath	2	3	12	14	679	01:04:55	3895	01:06:18	3978	00:01:23	83	0.0000
nopath	5	1	9	1	785	01:03:58	3838	01:06:21	3981	00:02:23	143	0.0000
nopath	5	1	9	1	785	01:04:25	3865	01:06:23	3983	00:01:58	118	0.0000
nopath	2	4	13	15	708	01:05:07	3907	01:06:25	3985	00:01:18	78	0.0000
nopath	3	6	5	1	667	01:05:13	3913	01:06:26	3986	00:01:13	73	0.0000
nopath	6	1	13	15	832	01:05:21	3921	01:06:27	3987	00:01:06	66	0.0000
nopath	1	2	5	1	504	01:04:35	3875	01:06:28	3988	00:01:53	113	0.0000
nopath	3	6	3	1	667	01:05:34	3934	01:06:28	3988	00:00:54	54	0.0000
nopath	5	2	12	14	701	01:05:31	3931	01:06:33	3993	00:01:02	62	0.0000
nopath	5	1	3	1	785	01:04:52	3892	01:06:36	3996	00:01:44	104	0.0000
nopath	1	2	12	14	504	01:04:39	3879	01:06:36	3996	00:01:57	117	0.0000
nopath	6	4	7	1	696	01:05:27	3927	01:06:39	3999	00:01:12	72	0.0000
nopath	2	3	3	1	679	01:05:17	3917	01:06:42	4002	00:01:25	85	0.0000
nopath	3	2	7	1	679	01:05:14	3914	01:06:45	4005	00:01:31	91	0.0000
nopath	1	4	10	1	792	01:04:09	3849	01:06:46	4006	00:02:37	157	0.0000
nopath	1	4	12	14	792	01:04:15	3855	01:06:48	4008	00:02:33	153	0.0000
nopath	1	3	9	1	763	01:04:23	3863	01:06:49	4009	00:02:26	146	0.0000
nopath	1	3	9	1	763	01:04:38	3878	01:06:52	4012	00:02:14	134	0.0000
nopath	3	6	5	1	667	01:05:47	3947	01:07:06	4026	00:01:19	79	0.0000	00:01:11
nopath	6	2	3	1	748	01:05:52	3952	01:07:08	4028	00:01:16	76	0.0000
nopath	3	6	13	15	667	01:05:48	3948	01:07:09	4029	00:01:21	81	0.0000
nopath	5	4	5	1	650	01:05:47	3947	01:07:09	4029	00:01:22	82	0.0000
nopath	6	1	12	14	832	01:05:35	3935	01:07:12	4032	00:01:37	97	0.0000
nopath	1	3	3	1	763	01:04:42	3882	01:07:12	4032	00:02:30	150	0.0000
nopath	2	3	10	1	679	01:06:04	3964	01:07:14	4034	00:01:10	70	0.0000
nopath	2	3	3	1	679	01:06:27	3987	01:07:20	4040	00:00:53	53	0.0000
nopath	1	7	10	1	542	01:05:01	3901	01:07:22	4042	00:02:21	141	0.0000
nopath	1	3	9	1	763	01:04:44	3884	01:07:25	4045	00:02:41	161	0.0000
nopath	1	3	3	1	763	01:04:53	3893	01:07:29	4049	00:02:36	156	0.0000
nopath	3	6	3	1	667	01:05:55	3955	01:07:46	4066	00:01:51	111	0.0000
nopath	3	6	3	1	667	01:06:29	3989	01:07:48	4068	00:01:19	79	0.0000
nopath	6	2	13	15	748	01:06:25	3985	01:07:48	4068	00:01:23	83	0.0000
nopath	6	3	9	1	667	01:06:37	3997	01:07:49	4069	00:01:12	72	0.0000
nopath	6	4	12	14	696	01:05:46	3946	01:07:52	4072	00:02:06	126	0.0000
nopath	6	1	3	1	832	01:06:27	3987	01:07:54	4074	00:01:27	87	0.0000
nopath	1	3	3	1	763	01:05:10	3910	01:08:02	4082	00:02:52	172	0.0000	00:02:06
nopath	1	3	12	14	763	01:05:23	3923	01:08:05	4085	00:02:42	162	0.0000
nopath	2	3	6	1	679	01:06:43	4003	01:08:08	4088	00:01:25	85	0.0000
nopath	2	4	5	1	708	01:06:57	4017	01:08:11	4091	00:01:14	74	0.0000
nopath	1	3	3	1	763	01:05:28	3928	01:08:12	4092	00:02:44	164	0.0000
nopath	5	6	9	1	380	01:07:29	4049	01:08:13	4093	00:00:44	44	0.0000
nopath	1	3	6	1	763	01:05:38	3938	01:08:15	4095	00:02:37	157	0.0000
nopath	4	1	5	1	792	01:06:28	3988	01:08:16	4096	00:01:48	108	0.0000
nopath	3	1	3	1	763	01:07:12	4032	01:08:24	4104	00:01:12	72	0.0000
nopath	3	6	3	1	667	01:06:57	4017	01:08:26	4106	00:01:29	89	0.0000
nopath	6	2	7	1	748	01:07:22	4042	01:08:27	4107	00:01:05	65	0.0000
nopath	3	6	2	1	667	01:07:11	4031	01:08:28	4108	00:01:17	77	0.0000
nopath	3	6	3	1	667	01:07:13	4033	01:08:30	4110	00:01:17	77	0.0000
nopath	6	1	9	1	832	01:07:20	4040	01:08:31	4111	00:01:11	71	0.0000
nopath	3	5	9	1	621	01:07:25	4045	01:08:31	4111	00:01:06	66	0.0000
nopath	5	7	12	14	577	01:07:04	4024	01:08:31	4111	00:01:27	87	0.0000
nopath	1	7	6	1	542	01:06:28	3988	01:08:34	4114	00:02:06	126	0.0000
nopath	5	3	13	15	621	01:07:36	4056	01:08:35	4115	00:00:59	59	0.0000
nopath	5	1	5	1	785	01:07:24	4044	01:08:39	4119	00:01:15	75	0.0000
nopath	1	7	8	1	542	01:07:45	4065	01:08:39	4119	00:00:54	54	0.0000
nopath	1	3	12	14	763	01:05:43	3943	01:08:43	4123	00:03:00	180	0.0000
nopath	1	4	3	1	792	01:06:09	3969	01:08:46	4126	00:02:37	157	0.0000
nopath	3	6	5	1	667	01:07:30	4050	01:08:46	4126	00:01:16	76	0.0000
nopath	1	3	6	1	763	01:06:20	3980	01:08:46	4126	00:02:26	146	0.0000
nopath	2	3	12	14	679	01:07:16	4036	01:08:49	4129	00:01:33	93	0.0000
nopath	3	6	10	1	667	01:07:37	4057	01:08:49	4129	00:01:12	72	0.0000
nopath	3	6	10	1	667	01:07:42	4062	01:08:51	4131	00:01:09	69	0.0000
nopath	4	3	5	1	375	01:07:56	4076	01:08:51	4131	00:00:55	55	0.0000
nopath	3	6	5	1	667	01:07:44	4064	01:08:54	4134	00:01:10	70	0.0000
nopath	4	1	6	1	792	01:07:30	4050	01:08:55	4135	00:01:25	85	0.0000
nopath	3	5	9	1	621	01:08:00	4080	01:08:55	4135	00:00:55	55	0.0000
nopath	6	1	3	1	832	01:07:43	4063	01:09:01	4141	00:01:18	78	0.0000	00:01:19
nopath	1	2	5	1	504	01:07:58	4078	01:09:02	4142	00:01:04	64	0.0000
nopath	6	3	3	1	667	01:07:29	4049	01:09:03	4143	00:01:34	94	0.0000
nopath	6	3	3	1	667	01:07:51	4071	01:09:05	4145	00:01:14	74	0.0000
nopath	1	2	13	15	504	01:08:14	4094	01:09:11	4151	00:00:57	57	0.0000
nopath	2	3	10	1	679	01:08:02	4082	01:09:14	4154	00:01:12	72	0.0000
nopath	2	4	5	1	708	01:07:49	4069	01:09:15	4155	00:01:26	86	0.0000
nopath	6	3	6	1	667	01:08:04	4084	01:09:23	4163	00:01:19	79	0.0000
nopath	3	6	9	1	667	01:08:20	4100	01:09:36	4176	00:01:16	76	0.0000
nopath	3	6	10	1	667	01:08:25	4105	01:09:38	4178	00:01:13	73	0.0000
nopath	6	1	9	1	832	01:08:23	4103	01:09:41	4181	00:01:18	78	0.0000
nopath	1	2	12	14	504	01:08:20	4100	01:09:42	4182	00:01:22	82	0.0000
nopath	1	3	5	1	763	01:07:55	4075	01:09:42	4182	00:01:47	107	0.0000
nopath	1	3	9	1	763	01:08:06	4086	01:09:45	4185	00:01:39	99	0.0000
nopath	3	6	3	1	667	01:08:36	4116	01:09:46	4186	00:01:10	70	0.0000
nopath	1	2	3	1	504	01:08:42	4122	01:09:48	4188	00:01:06	66	0.0000
nopath	2	3	12	14	679	01:08:25	4105	01:09:48	4188	00:01:23	83	0.0000
nopath	2	3	12	14	679	01:08:29	4109	01:09:51	4191	00:01:22	82	0.0000
nopath	2	4	3	1	708	01:08:35	4115	01:09:53	4193	00:01:18	78	0.0000
nopath	2	4	5	1	708	01:08:46	4126	01:09:55	4195	00:01:09	69	0.0000
nopath	4	1	9	1	792	01:08:25	4105	01:10:15	4215	00:01:50	110	0.0000	00:01:30
nopath	3	6	12	14	667	01:08:37	4117	01:10:17	4217	00:01:40	100	0.0000
nopath	3	6	5	1	667	01:08:41	4121	01:10:19	4219	00:01:38	98	0.0000
nopath	3	6	3	1	667	01:08:47	4127	01:10:21	4221	00:01:34	94	0.0000
nopath	5	7	5	1	577	01:09:23	4163	01:10:22	4222	00:00:59	59	0.0000
nopath	2	3	9	1	679	01:08:51	4131	01:10:22	4222	00:01:31	91	0.0000
nopath	3	6	2	1	667	01:08:54	4134	01:10:23	4223	00:01:29	89	0.0000
nopath	5	1	3	1	785	01:09:02	4142	01:10:26	4226	00:01:24	84	0.0000
nopath	1	4	5	1	792	01:08:38	4118	01:10:26	4226	00:01:48	108	0.0000
nopath	2	3	3	1	679	01:09:10	4150	01:10:26	4226	00:01:16	76	0.0000
nopath	3	6	10	1	667	01:09:10	4150	01:10:28	4228	00:01:18	78	0.0000
nopath	2	4	12	14	708	01:09:27	4167	01:10:30	4230	00:01:03	63	0.0000
nopath	2	4	3	1	708	01:09:29	4169	01:10:32	4232	00:01:03	63	0.0000
nopath	2	3	3	1	679	01:09:36	4176	01:10:32	4232	00:00:56	56	0.0000
nopath	3	6	12	14	667	01:09:29	4169	01:10:33	4233	00:01:04	64	0.0000
nopath	3	2	5	1	679	01:09:18	4158	01:10:34	4234	00:01:16	76	0.0000
nopath	4	3	12	14	375	01:09:41	4181	01:10:35	4235	00:00:54	54	0.0000
nopath	3	6	5	1	667	01:09:30	4170	01:10:36	4236	00:01:06	66	0.0000
nopath	3	6	3	1	667	01:09:37	4177	01:10:37	4237	00:01:00	60	0.0000
nopath	3	5	5	1	621	01:09:42	4182	01:10:39	4239	00:00:57	57	0.0000
nopath	2	1	3	1	504	01:09:45	4185	01:10:47	4247	00:01:02	62	0.0000
nopath	4	2	12	14	708	01:09:27	4167	01:10:48	4248	00:01:21	81	0.0000
nopath	5	7	12	14	577	01:09:33	4173	01:10:48	4248	00:01:15	75	0.0000
nopath	6	7	10	1	624	01:09:50	4190	01:10:52	4252	00:01:02	62	0.0000
nopath	6	5	5	1	380	01:10:19	4219	01:10:56	4256	00:00:37	37	0.0000
nopath	2	7	3	1	458	01:09:57	4197	01:10:59	4259	00:01:02	62	0.0000
nopath	6	1	12	14	832	01:09:23	4163	01:11:02	4262	00:01:39	99	0.0000	00:01:28
nopath	1	3	3	1	763	01:09:42	4182	01:11:02	4262	00:01:20	80	0.0000
nopath	6	1	9	1	832	01:09:58	4198	01:11:04	4264	00:01:06	66	0.0000
nopath	3	6	12	14	667	01:09:47	4187	01:11:07	4267	00:01:20	80	0.0000
nopath	6	5	3	1	380	01:10:27	4227	01:11:09	4269	00:00:42	42	0.0000
nopath	3	6	3	1	667	01:10:02	4202	01:11:14	4274	00:01:12	72	0.0000
nopath	3	2	9	1	679	01:10:06	4206	01:11:26	4286	00:01:20	80	0.0000
nopath	4	2	6	1	708	01:10:02	4202	01:11:28	4288	00:01:26	86	0.0000
nopath	3	1	12	14	763	01:09:52	4192	01:11:33	4293	00:01:41	101	0.0000
nopath	2	3	12	14	679	01:10:01	4201	01:11:33	4293	00:01:32	92	0.0000
nopath	1	3	12	14	763	01:09:59	4199	01:11:36	4296	00:01:37	97	0.0000
nopath	2	6	13	15	748	01:08:19	4099	01:11:39	4299	00:03:20	200	0.0000
nopath	6	3	7	1	667	01:10:31	4231	01:11:43	4303	00:01:12	72	0.0000
nopath	3	6	3	1	667	01:10:07	4207	01:11:46	4306	00:01:39	99	0.0000
nopath	3	6	3	1	667	01:10:35	4235	01:11:49	4309	00:01:14	74	0.0000
nopath	1	2	5	1	504	01:11:05	4265	01:11:54	4314	00:00:49	49	0.0000
nopath	6	1	3	1	832	01:10:50	4250	01:11:54	4314	00:01:04	64	0.0000
nopath	1	4	5	1	792	01:10:11	4211	01:11:55	4315	00:01:44	104	0.0000
nopath	2	4	12	14	708	01:10:35	4235	01:11:57	4317	00:01:22	82	0.0000
nopath	2	3	3	1	679	01:10:51	4251	01:11:58	4318	00:01:07	67	0.0000
nopath	2	4	13	15	708	01:11:07	4267	01:12:02	4322	00:00:55	55	0.0000	00:01:10
nopath	3	2	12	14	679	01:11:08	4268	01:12:10	4330	00:01:02	62	0.0000
nopath	5	3	6	1	621	01:09:56	4196	01:12:23	4343	00:02:27	147	0.0000
nopath	3	6	3	1	667	01:10:37	4237	01:12:26	4346	00:01:49	109	0.0000
nopath	1	3	3	1	763	01:11:06	4266	01:12:32	4352	00:01:26	86	0.0000
nopath	2	4	5	1	708	01:11:40	4300	01:12:37	4357	00:00:57	57	0.0000
nopath	2	3	5	1	679	01:11:42	4302	01:12:39	4359	00:00:57	57	0.0000
nopath	3	6	3	1	667	01:11:26	4286	01:12:40	4360	00:01:14	74	0.0000
nopath	5	1	5	1	785	01:10:12	4212	01:12:40	4360	00:02:28	148	0.0000
nopath	2	4	12	14	708	01:11:47	4307	01:12:42	4362	00:00:55	55	0.0000
nopath	5	1	3	1	785	01:10:34	4234	01:12:42	4362	00:02:08	128	0.0000
nopath	1	5	6	1	785	01:10:52	4252	01:12:43	4363	00:01:51	111	0.0000
nopath	5	1	3	1	785	01:11:33	4293	01:12:44	4364	00:01:11	71	0.0000
nopath	2	5	9	1	701	01:11:14	4274	01:12:45	4365	00:01:31	91	0.0000
nopath	5	1	5	1	785	01:11:38	4298	01:12:47	4367	00:01:09	69	0.0000
nopath	5	3	5	1	621	01:10:39	4239	01:12:53	4373	00:02:14	134	0.0000
nopath	3	2	12	14	679	01:11:22	4282	01:12:56	4376	00:01:34	94	0.0000
nopath	3	6	12	14	667	01:11:34	4294	01:12:57	4377	00:01:23	83	0.0000
nopath	3	6	9	1	667	01:11:48	4308	01:12:59	4379	00:01:11	71	0.0000
nopath	2	1	3	1	504	01:12:04	4324	01:13:07	4387	00:01:03	63	0.0000	00:01:01
nopath	2	3	12	14	679	01:11:53	4313	01:13:13	4393	00:01:20	80	0.0000
nopath	1	4	12	14	792	01:11:48	4308	01:13:17	4397	00:01:29	89	0.0000
nopath	3	6	3	1	667	01:12:06	4326	01:13:18	4398	00:01:12	72	0.0000
nopath	2	3	12	14	679	01:12:24	4344	01:13:19	4399	00:00:55	55	0.0000
nopath	3	6	5	1	667	01:12:10	4330	01:13:20	4400	00:01:10	70	0.0000
nopath	6	2	3	1	748	01:12:23	4343	01:13:21	4401	00:00:58	58	0.0000
nopath	3	6	9	1	667	01:12:22	4342	01:13:21	4401	00:00:59	59	0.0000
nopath	3	6	13	15	667	01:12:26	4346	01:13:23	4403	00:00:57	57	0.0000
nopath	6	3	12	14	667	01:12:37	4357	01:13:34	4414	00:00:57	57	0.0000
nopath	1	3	5	1	763	01:12:35	4355	01:13:42	4422	00:01:07	67	0.0000
nopath	3	2	12	14	679	01:12:36	4356	01:13:46	4426	00:01:10	70	0.0000
nopath	4	2	9	1	708	01:12:24	4344	01:13:51	4431	00:01:27	87	0.0000
nopath	6	3	9	1	667	01:12:55	4375	01:13:53	4433	00:00:58	58	0.0000
nopath	4	1	12	14	792	01:12:22	4342	01:13:59	4439	00:01:37	97	0.0000
nopath	3	4	12	14	375	01:13:28	4408	01:14:01	4441	00:00:33	33	0.0000	00:00:33
nopath	5	7	9	1	577	01:12:07	4327	01:14:11	4451	00:02:04	124	0.0000
nopath	1	3	5	1	763	01:12:50	4370	01:14:12	4452	00:01:22	82	0.0000
nopath	1	3	6	1	763	01:12:55	4375	01:14:15	4455	00:01:20	80	0.0000
nopath	4	2	5	1	708	01:13:02	4382	01:14:15	4455	00:01:13	73	0.0000
nopath	3	6	5	1	667	01:13:21	4401	01:14:16	4456	00:00:55	55	0.0000
nopath	2	4	5	1	708	01:12:47	4367	01:14:18	4458	00:01:31	91	0.0000
nopath	2	4	3	1	708	01:13:24	4404	01:14:21	4461	00:00:57	57	0.0000
nopath	2	4	3	1	708	01:13:29	4409	01:14:22	4462	00:00:53	53	0.0000
nopath	3	4	10	1	375	01:13:56	4436	01:14:36	4476	00:00:40	40	0.0000
nopath	5	6	3	1	380	01:14:03	4443	01:14:37	4477	00:00:34	34	0.0000
nopath	1	2	3	1	504	01:13:09	4389	01:14:41	4481	00:01:32	92	0.0000
nopath	5	1	5	1	785	01:13:24	4404	01:14:41	4481	00:01:17	77	0.0000
nopath	5	4	13	15	650	01:13:28	4408	01:14:41	4481	00:01:13	73	0.0000
nopath	1	2	13	15	504	01:13:44	4424	01:14:47	4487	00:01:03	63	0.0000
nopath	1	2	3	1	504	01:13:50	4430	01:14:51	4491	00:01:01	61	0.0000
nopath	2	3	7	1	679	01:13:44	4424	01:14:52	4492	00:01:08	68	0.0000
nopath	2	4	5	1	708	01:13:52	4432	01:14:56	4496	00:01:04	64	0.0000
nopath	3	6	5	1	667	01:14:18	4458	01:15:09	4509	00:00:51	51	0.0000	00:01:17
nopath	4	1	9	1	792	01:13:21	4401	01:15:13	4513	00:01:52	112	0.0000
nopath	6	3	5	1	667	01:14:14	4454	01:15:14	4514	00:01:00	60	0.0000
nopath	6	5	12	14	380	01:14:44	4484	01:15:18	4518	00:00:34	34	0.0000
nopath	3	7	10	1	302	01:14:34	4474	01:15:18	4518	00:00:44	44	0.0000
nopath	6	2	3	1	748	01:14:00	4440	01:15:19	4519	00:01:19	79	0.0000
nopath	5	1	12	14	785	01:14:16	4456	01:15:21	4521	00:01:05	65	0.0000
nopath	2	3	12	14	679	01:14:04	4444	01:15:23	4523	00:01:19	79	0.0000
nopath	1	7	12	14	542	01:14:06	4446	01:15:24	4524	00:01:18	78	0.0000
nopath	2	4	3	1	708	01:14:09	4449	01:15:26	4526	00:01:17	77	0.0000
nopath	2	4	7	1	708	01:14:23	4463	01:15:28	4528	00:01:05	65	0.0000
nopath	2	4	2	1	708	01:14:30	4470	01:15:30	4530	00:01:00	60	0.0000
nopath	1	2	9	1	504	01:14:55	4495	01:15:40	4540	00:00:45	45	0.0000
nopath	3	2	3	1	679	01:14:10	4450	01:15:45	4545	00:01:35	95	0.0000
nopath	3	2	5	1	679	01:14:23	4463	01:15:53	4553	00:01:30	90	0.0000
nopath	3	6	12	14	667	01:14:26	4466	01:15:57	4557	00:01:31	91	0.0000
nopath	4	1	9	1	792	01:14:17	4457	01:15:58	4558	00:01:41	101	0.0000
nopath	1	3	3	1	763	01:14:45	4485	01:16:04	4564	00:01:19	79	0.0000	00:01:53
nopath	1	4	3	1	792	01:14:33	4473	01:16:05	4565	00:01:32	92	0.0000
nopath	5	2	5	1	701	01:14:42	4482	01:16:05	4565	00:01:23	83	0.0000
nopath	1	3	2	1	763	01:14:53	4493	01:16:06	4566	00:01:13	73	0.0000
nopath	3	6	12	14	667	01:14:59	4499	01:16:09	4569	00:01:10	70	0.0000
nopath	2	3	12	14	679	01:14:52	4492	01:16:10	4570	00:01:18	78	0.0000
nopath	5	1	3	1	785	01:15:08	4508	01:16:12	4572	00:01:04	64	0.0000
nopath	2	4	12	14	708	01:15:12	4512	01:16:13	4573	00:01:01	61	0.0000
nopath	3	6	5	1	667	01:15:11	4511	01:16:13	4573	00:01:02	62	0.0000
nopath	3	5	3	1	621	01:15:16	4516	01:16:15	4575	00:00:59	59	0.0000
nopath	1	2	3	1	504	01:15:12	4512	01:16:17	4577	00:01:05	65	0.0000
nopath	5	1	10	1	785	01:15:14	4514	01:16:17	4577	00:01:03	63	0.0000
nopath	5	6	5	1	380	01:15:24	4524	01:16:37	4597	00:01:13	73	0.0000
nopath	5	4	12	14	650	01:15:10	4510	01:16:40	4600	00:01:30	90	0.0000
nopath	5	6	5	1	380	01:16:00	4560	01:16:41	4601	00:00:41	41	0.0000
nopath	1	3	5	1	763	01:14:58	4498	01:16:42	4602	00:01:44	104	0.0000
nopath	2	3	9	1	679	01:15:40	4540	01:16:47	4607	00:01:07	67	0.0000
nopath	4	1	13	15	792	01:15:39	4539	01:16:47	4607	00:01:08	68	0.0000
nopath	2	3	9	1	679	01:15:47	4547	01:16:49	4609	00:01:02	62	0.0000
nopath	6	1	3	1	832	01:15:13	4513	01:16:51	4611	00:01:38	98	0.0000
nopath	2	4	9	1	708	01:15:53	4553	01:16:53	4613	00:01:00	60	0.0000
nopath	6	1	13	15	832	01:15:51	4551	01:16:57	4617	00:01:06	66	0.0000
nopath	5	3	10	1	621	01:15:12	4512	01:17:03	4623	00:01:51	111	0.0000	00:01:16
nopath	3	5	3	1	621	01:15:41	4541	01:17:05	4625	00:01:24	84	0.0000
nopath	5	1	9	1	785	01:15:34	4534	01:17:08	4628	00:01:34	94	0.0000
nopath	5	3	13	15	621	01:16:15	4575	01:17:10	4630	00:00:55	55	0.0000
nopath	3	6	13	15	667	01:15:55	4555	01:17:11	4631	00:01:16	76	0.0000
nopath	5	1	12	14	785	01:16:13	4573	01:17:17	4637	00:01:04	64	0.0000
nopath	1	2	12	14	504	01:16:34	4594	01:17:20	4640	00:00:46	46	0.0000
nopath	3	6	3	1	667	01:16:18	4578	01:17:26	4646	00:01:08	68	0.0000
nopath	3	6	3	1	667	01:16:27	4587	01:17:28	4648	00:01:01	61	0.0000
nopath	1	2	12	14	504	01:16:44	4604	01:17:30	4650	00:00:46	46	0.0000
nopath	3	2	12	14	679	01:16:28	4588	01:17:37	4657	00:01:09	69	0.0000
nopath	3	6	13	15	667	01:16:36	4596	01:18:00	4680	00:01:24	84	0.0000	00:01:13
nopath	3	6	12	14	667	01:17:13	4633	01:18:03	4683	00:00:50	50	0.0000
nopath	2	4	5	1	708	01:16:56	4616	01:18:05	4685	00:01:09	69	0.0000
nopath	6	5	5	1	380	01:17:07	4627	01:18:06	4686	00:00:59	59	0.0000
nopath	5	1	3	1	785	01:16:52	4612	01:18:06	4686	00:01:14	74	0.0000
nopath	3	6	3	1	667	01:17:19	4639	01:18:11	4691	00:00:52	52	0.0000
nopath	3	6	3	1	667	01:17:22	4642	01:18:13	4693	00:00:51	51	0.0000
nopath	6	4	12	14	696	01:16:58	4618	01:18:25	4705	00:01:27	87	0.0000
nopath	6	3	3	1	667	01:17:18	4638	01:18:25	4705	00:01:07	67	0.0000
nopath	6	5	13	15	380	01:17:51	4671	01:18:28	4708	00:00:37	37	0.0000
nopath	2	3	3	1	679	01:17:23	4643	01:18:36	4716	00:01:13	73	0.0000
nopath	6	1	3	1	832	01:17:20	4640	01:18:40	4720	00:01:20	80	0.0000
nopath	2	3	13	15	679	01:17:24	4644	01:18:43	4723	00:01:19	79	0.0000
nopath	2	3	5	1	679	01:17:27	4647	01:18:46	4726	00:01:19	79	0.0000
nopath	2	4	10	1	708	01:17:51	4671	01:18:48	4728	00:00:57	57	0.0000
nopath	3	6	5	1	667	01:17:36	4656	01:18:56	4736	00:01:20	80	0.0000
nopath	3	6	3	1	667	01:17:39	4659	01:18:58	4738	00:01:19	79	0.0000
nopath	5	2	3	1	701	01:18:02	4682	01:19:02	4742	00:01:00	60	0.0000	00:01:17
nopath	3	6	13	15	667	01:17:47	4667	01:19:03	4743	00:01:16	76	0.0000
nopath	6	3	7	1	667	01:17:23	4643	01:19:03	4743	00:01:40	100	0.0000
nopath	5	1	3	1	785	01:17:35	4655	01:19:06	4746	00:01:31	91	0.0000
nopath	6	7	12	14	624	01:18:18	4698	01:19:18	4758	00:01:00	60	0.0000
nopath	1	4	10	1	792	01:17:53	4673	01:19:25	4765	00:01:32	92	0.0000
nopath	2	3	5	1	679	01:18:00	4680	01:19:35	4775	00:01:35	95	0.0000
nopath	5	3	12	14	621	01:18:45	4725	01:19:47	4787	00:01:02	62	0.0000
nopath	3	6	12	14	667	01:18:09	4689	01:19:47	4787	00:01:38	98	0.0000
nopath	3	6	5	1	667	01:18:40	4720	01:19:49	4789	00:01:09	69	0.0000
nopath	5	7	9	1	577	01:18:34	4714	01:19:49	4789	00:01:15	75	0.0000
nopath	6	1	3	1	832	01:18:42	4722	01:19:51	4791	00:01:09	69	0.0000
nopath	1	5	3	1	785	01:17:44	4664	01:20:03	4803	00:02:19	139	0.0000	00:02:08
nopath	4	2	3	1	708	01:19:03	4743	01:20:05	4805	00:01:02	62	0.0000
nopath	2	6	6	1	748	01:19:04	4744	01:20:07	4807	00:01:03	63	0.0000
nopath	2	3	2	1	679	01:18:39	4719	01:20:12	4812	00:01:33	93	0.0000
nopath	2	3	9	1	679	01:18:41	4721	01:20:15	4815	00:01:34	94	0.0000
nopath	3	6	3	1	667	01:19:02	4742	01:20:16	4816	00:01:14	74	0.0000
nopath	2	3	10	1	679	01:18:44	4724	01:20:17	4817	00:01:33	93	0.0000
nopath	3	6	12	14	667	01:19:13	4753	01:20:19	4819	00:01:06	66	0.0000
nopath	3	6	9	1	667	01:19:24	4764	01:20:21	4821	00:00:57	57	0.0000
nopath	3	6	13	15	667	01:19:36	4776	01:20:28	4828	00:00:52	52	0.0000
nopath	6	1	13	15	832	01:19:02	4742	01:20:35	4835	00:01:33	93	0.0000
nopath	2	3	2	1	679	01:19:15	4755	01:20:52	4852	00:01:37	97	0.0000
nopath	2	3	3	1	679	01:19:22	4762	01:20:55	4855	00:01:33	93	0.0000
nopath	2	3	3	1	679	01:19:37	4777	01:20:57	4857	00:01:20	80	0.0000
nopath	2	3	7	1	679	01:19:40	4780	01:21:00	4860	00:01:20	80	0.0000	00:01:17
nopath	1	3	6	1	763	01:20:05	4805	01:21:04	4864	00:00:59	59	0.0000
nopath	3	6	12	14	667	01:19:54	4794	01:21:07	4867	00:01:13	73	0.0000
nopath	2	1	12	14	504	01:20:13	4813	01:21:08	4868	00:00:55	55	0.0000
nopath	3	6	3	1	667	01:19:57	4797	01:21:09	4869	00:01:12	72	0.0000
nopath	3	6	9	1	667	01:19:58	4798	01:21:11	4871	00:01:13	73	0.0000
nopath	3	6	3	1	667	01:20:19	4819	01:21:13	4873	00:00:54	54	0.0000
nopath	1	2	3	1	504	01:20:27	4827	01:21:21	4881	00:00:54	54	0.0000
nopath	5	1	12	14	785	01:20:11	4811	01:21:22	4882	00:01:11	71	0.0000
nopath	3	4	3	1	375	01:20:53	4853	01:21:28	4888	00:00:35	35	0.0000
nopath	3	6	3	1	667	01:20:40	4840	01:21:35	4895	00:00:55	55	0.0000
nopath	3	6	3	1	667	01:20:51	4851	01:21:41	4901	00:00:50	50	0.0000
nopath	2	1	3	1	504	01:20:58	4858	01:21:47	4907	00:00:49	49	0.0000
nopath	3	7	12	14	302	01:21:03	4863	01:21:48	4908	00:00:45	45	0.0000
nopath	6	2	2	1	748	01:20:07	4807	01:21:55	4915	00:01:48	108	0.0000
nopath	6	2	5	1	748	01:20:59	4859	01:21:58	4918	00:00:59	59	0.0000
nopath	2	3	5	1	679	01:21:07	4867	01:22:00	4920	00:00:53	53	0.0000	00:00:53
nopath	3	6	6	1	667	01:20:55	4855	01:22:06	4926	00:01:11	71	0.0000
nopath	1	2	12	14	504	01:21:19	4879	01:22:06	4926	00:00:47	47	0.0000
nopath	1	5	3	1	785	01:19:20	4760	01:22:13	4933	00:02:53	173	0.0000
nopath	2	1	13	15	504	01:21:25	4885	01:22:30	4950	00:01:05	65	0.0000
nopath	4	1	3	1	792	01:21:15	4875	01:22:32	4952	00:01:17	77	0.0000
nopath	1	3	12	14	763	01:21:20	4880	01:22:33	4953	00:01:13	73	0.0000
nopath	3	6	12	14	667	01:21:11	4871	01:22:36	4956	00:01:25	85	0.0000
nopath	3	6	5	1	667	01:21:43	4903	01:22:41	4961	00:00:58	58	0.0000
nopath	5	1	13	15	785	01:21:08	4868	01:22:45	4965	00:01:37	97	0.0000
nopath	6	1	9	1	832	01:21:12	4872	01:22:47	4967	00:01:35	95	0.0000
nopath	6	2	9	1	748	01:21:46	4906	01:22:51	4971	00:01:05	65	0.0000
nopath	2	3	3	1	679	01:21:50	4910	01:22:52	4972	00:01:02	62	0.0000
nopath	1	3	9	1	763	01:21:56	4916	01:22:56	4976	00:01:00	60	0.0000
nopath	1	2	13	15	504	01:22:09	4929	01:22:57	4977	00:00:48	48	0.0000
nopath	3	6	10	1	667	01:22:01	4921	01:23:06	4986	00:01:05	65	0.0000	00:01:06
nopath	3	6	10	1	667	01:22:02	4922	01:23:08	4988	00:01:06	66	0.0000
nopath	1	2	10	1	504	01:22:25	4945	01:23:09	4989	00:00:44	44	0.0000
nopath	5	3	12	14	621	01:22:11	4931	01:23:14	4994	00:01:03	63	0.0000
nopath	5	1	3	1	785	01:22:04	4924	01:23:16	4996	00:01:12	72	0.0000
nopath	3	2	12	14	679	01:21:41	4901	01:23:26	5006	00:01:45	105	0.0000
nopath	1	4	7	1	792	01:22:28	4948	01:23:27	5007	00:00:59	59	0.0000
nopath	2	7	9	1	458	01:22:49	4969	01:23:36	5016	00:00:47	47	0.0000
nopath	1	6	13	15	832	01:21:11	4871	01:23:39	5019	00:02:28	148	0.0000
nopath	3	6	3	1	667	01:22:39	4959	01:23:46	5026	00:01:07	67	0.0000
nopath	2	3	5	1	679	01:22:32	4952	01:23:52	5032	00:01:20	80	0.0000
nopath	2	3	3	1	679	01:22:51	4971	01:23:55	5035	00:01:04	64	0.0000
nopath	4	2	9	1	708	01:23:03	4983	01:24:05	5045	00:01:02	62	0.0000	00:01:19
nopath	1	4	12	14	792	01:23:14	4994	01:24:14	5054	00:01:00	60	0.0000
nopath	2	1	3	1	504	01:23:27	5007	01:24:17	5057	00:00:50	50	0.0000
nopath	3	6	6	1	667	01:22:56	4976	01:24:26	5066	00:01:30	90	0.0000
nopath	3	6	3	1	667	01:23:10	4990	01:24:28	5068	00:01:18	78	0.0000
nopath	5	3	9	1	621	01:22:41	4961	01:24:35	5075	00:01:54	114	0.0000
nopath	5	7	7	1	577	01:22:30	4950	01:24:37	5077	00:02:07	127	0.0000
nopath	5	3	12	14	621	01:23:37	5017	01:24:38	5078	00:01:01	61	0.0000
nopath	4	2	9	1	708	01:23:44	5024	01:24:45	5085	00:01:01	61	0.0000
nopath	6	3	3	1	667	01:23:57	5037	01:24:48	5088	00:00:51	51	0.0000
nopath	2	3	9	1	679	01:23:31	5011	01:25:02	5102	00:01:31	91	0.0000	00:01:14
nopath	1	3	9	1	763	01:23:31	5011	01:25:05	5105	00:01:34	94	0.0000
nopath	3	5	12	14	621	01:23:43	5023	01:25:05	5105	00:01:22	82	0.0000
nopath	2	4	3	1	708	01:24:01	5041	01:25:08	5108	00:01:07	67	0.0000
nopath	3	6	9	1	667	01:24:00	5040	01:25:08	5108	00:01:08	68	0.0000
nopath	2	3	13	15	679	01:24:07	5047	01:25:11	5111	00:01:04	64	0.0000
nopath	5	1	12	14	785	01:23:38	5018	01:25:12	5112	00:01:34	94	0.0000
nopath	3	6	13	15	667	01:24:06	5046	01:25:13	5113	00:01:07	67	0.0000
nopath	2	4	9	1	708	01:24:18	5058	01:25:13	5113	00:00:55	55	0.0000
nopath	3	6	3	1	667	01:24:11	5051	01:25:15	5115	00:01:04	64	0.0000
nopath	3	6	8	1	667	01:24:13	5053	01:25:16	5116	00:01:03	63	0.0000
nopath	5	3	6	1	621	01:24:20	5060	01:25:26	5126	00:01:06	66	0.0000
nopath	5	4	3	1	650	01:23:56	5036	01:25:28	5128	00:01:32	92	0.0000
nopath	4	2	3	1	708	01:24:35	5075	01:25:29	5129	00:00:54	54	0.0000
nopath	2	3	3	1	679	01:24:26	5066	01:25:42	5142	00:01:16	76	0.0000
nopath	4	7	7	1	331	01:25:10	5110	01:25:44	5144	00:00:34	34	0.0000
nopath	6	2	5	1	748	01:24:38	5078	01:25:45	5145	00:01:07	67	0.0000
nopath	2	1	12	14	504	01:25:03	5103	01:25:46	5146	00:00:43	43	0.0000
nopath	1	3	13	15	763	01:24:02	5042	01:25:46	5146	00:01:44	104	0.0000
nopath	2	4	8	1	708	01:24:33	5073	01:25:49	5149	00:01:16	76	0.0000
nopath	2	3	12	14	679	01:24:40	5080	01:25:51	5151	00:01:11	71	0.0000
nopath	2	3	12	14	679	01:24:50	5090	01:25:53	5153	00:01:03	63	0.0000
nopath	3	6	5	1	667	01:24:39	5079	01:25:56	5156	00:01:17	77	0.0000
nopath	3	6	3	1	667	01:24:40	5080	01:25:58	5158	00:01:18	78	0.0000
nopath	3	6	13	15	667	01:24:43	5083	01:26:02	5162	00:01:19	79	0.0000	00:01:12
nopath	3	6	3	1	667	01:24:47	5087	01:26:04	5164	00:01:17	77	0.0000
nopath	3	6	6	1	667	01:24:57	5097	01:26:05	5165	00:01:08	68	0.0000
nopath	1	3	12	14	763	01:25:07	5107	01:26:13	5173	00:01:06	66	0.0000
nopath	3	1	12	14	763	01:24:35	5075	01:26:15	5175	00:01:40	100	0.0000
nopath	5	1	3	1	785	01:24:49	5089	01:26:21	5181	00:01:32	92	0.0000
nopath	2	4	12	14	708	01:25:13	5113	01:26:27	5187	00:01:14	74	0.0000
nopath	1	2	13	15	504	01:25:42	5142	01:26:31	5191	00:00:49	49	0.0000
nopath	1	3	2	1	763	01:25:36	5136	01:26:35	5195	00:00:59	59	0.0000
nopath	3	6	12	14	667	01:25:09	5109	01:26:47	5207	00:01:38	98	0.0000
nopath	3	6	10	1	667	01:25:24	5124	01:26:49	5209	00:01:25	85	0.0000
nopath	2	1	10	1	504	01:26:14	5174	01:26:59	5219	00:00:45	45	0.0000
nopath	2	7	3	1	458	01:26:21	5181	01:27:01	5221	00:00:40	40	0.0000	00:00:46
nopath	5	4	6	1	650	01:26:07	5167	01:27:02	5222	00:00:55	55	0.0000
nopath	4	1	3	1	792	01:25:47	5147	01:27:03	5223	00:01:16	76	0.0000
nopath	5	6	3	1	380	01:26:35	5195	01:27:07	5227	00:00:32	32	0.0000
nopath	1	2	3	1	504	01:26:21	5181	01:27:16	5236	00:00:55	55	0.0000
nopath	3	6	9	1	667	01:25:58	5158	01:27:26	5246	00:01:28	88	0.0000
nopath	1	4	12	14	792	01:26:09	5169	01:27:28	5248	00:01:19	79	0.0000
nopath	1	3	6	1	763	01:26:14	5174	01:27:29	5249	00:01:15	75	0.0000
nopath	3	6	10	1	667	01:26:40	5200	01:27:30	5250	00:00:50	50	0.0000
nopath	1	2	5	1	504	01:26:46	5206	01:27:31	5251	00:00:45	45	0.0000
nopath	3	6	3	1	667	01:27:15	5235	01:28:05	5285	00:00:50	50	0.0000	00:01:13
nopath	1	4	12	14	792	01:26:35	5195	01:28:16	5296	00:01:41	101	0.0000
nopath	2	3	13	15	679	01:27:21	5241	01:28:19	5299	00:00:58	58	0.0000
nopath	6	1	10	1	832	01:26:31	5191	01:28:21	5301	00:01:50	110	0.0000
nopath	5	1	9	1	785	01:26:58	5218	01:28:23	5303	00:01:25	85	0.0000
nopath	1	2	13	15	504	01:27:40	5260	01:28:29	5309	00:00:49	49	0.0000
nopath	3	6	3	1	667	01:27:35	5255	01:28:46	5326	00:01:11	71	0.0000
nopath	5	3	2	1	621	01:27:44	5264	01:28:47	5327	00:01:03	63	0.0000
nopath	3	6	5	1	667	01:27:37	5257	01:28:48	5328	00:01:11	71	0.0000
nopath	2	1	3	1	504	01:27:58	5278	01:28:49	5329	00:00:51	51	0.0000
nopath	2	1	3	1	504	01:28:03	5283	01:28:54	5334	00:00:51	51	0.0000
nopath	4	1	12	14	792	01:27:21	5241	01:28:56	5336	00:01:35	95	0.0000
nopath	2	4	5	1	708	01:27:43	5263	01:28:56	5336	00:01:13	73	0.0000
nopath	3	6	3	1	667	01:27:53	5273	01:28:57	5337	00:01:04	64	0.0000
nopath	5	1	3	1	785	01:27:37	5257	01:29:01	5341	00:01:24	84	0.0000	00:01:22
nopath	6	2	3	1	748	01:28:07	5287	01:29:08	5348	00:01:01	61	0.0000
nopath	6	1	9	1	832	01:28:15	5295	01:29:18	5358	00:01:03	63	0.0000
nopath	5	6	7	1	380	01:28:42	5322	01:29:20	5360	00:00:38	38	0.0000
nopath	1	3	12	14	763	01:28:14	5294	01:29:23	5363	00:01:09	69	0.0000
nopath	4	7	9	1	331	01:28:52	5332	01:29:24	5364	00:00:32	32	0.0000
nopath	3	6	9	1	667	01:28:25	5305	01:29:35	5375	00:01:10	70	0.0000
nopath	2	1	9	1	504	01:28:46	5326	01:29:37	5377	00:00:51	51	0.0000
nopath	3	6	3	1	667	01:28:39	5319	01:29:37	5377	00:00:58	58	0.0000
nopath	5	1	2	1	785	01:28:30	5310	01:29:51	5391	00:01:21	81	0.0000
nopath	1	5	3	1	785	01:27:28	5248	01:29:53	5393	00:02:25	145	0.0000
nopath	1	2	3	1	504	01:28:50	5330	01:29:57	5397	00:01:07	67	0.0000
nopath	5	1	12	14	785	01:28:54	5334	01:29:57	5397	00:01:03	63	0.0000
nopath	3	2	7	1	679	01:29:00	5340	01:30:05	5405	00:01:05	65	0.0000	00:01:18
nopath	2	3	10	1	679	01:29:03	5343	01:30:12	5412	00:01:09	69	0.0000
nopath	4	3	3	1	375	01:29:25	5365	01:30:15	5415	00:00:50	50	0.0000
nopath	3	6	12	14	667	01:29:18	5358	01:30:16	5416	00:00:58	58	0.0000
nopath	3	6	3	1	667	01:29:31	5371	01:30:22	5422	00:00:51	51	0.0000
nopath	2	3	3	1	679	01:29:09	5349	01:30:25	5425	00:01:16	76	0.0000
nopath	3	6	13	15	667	01:29:38	5378	01:30:29	5429	00:00:51	51	0.0000
nopath	6	1	9	1	832	01:28:56	5336	01:30:31	5431	00:01:35	95	0.0000
nopath	6	3	13	15	667	01:29:41	5381	01:30:36	5436	00:00:55	55	0.0000
nopath	5	1	12	14	785	01:29:28	5368	01:30:37	5437	00:01:09	69	0.0000
nopath	6	2	5	1	748	01:29:32	5372	01:30:41	5441	00:01:09	69	0.0000
nopath	1	7	12	14	542	01:29:37	5377	01:30:41	5441	00:01:04	64	0.0000
nopath	2	4	5	1	708	01:29:13	5353	01:30:45	5445	00:01:32	92	0.0000
nopath	2	4	5	1	708	01:29:21	5361	01:30:47	5447	00:01:26	86	0.0000
nopath	2	4	12	14	708	01:29:29	5369	01:30:49	5449	00:01:20	80	0.0000
nopath	1	3	3	1	763	01:29:36	5376	01:30:50	5450	00:01:14	74	0.0000
nopath	2	1	5	1	504	01:30:16	5416	01:31:07	5467	00:00:51	51	0.0000	00:00:51
nopath	5	3	2	1	621	01:30:22	5422	01:31:13	5473	00:00:51	51	0.0000
nopath	3	1	13	15	763	01:29:55	5395	01:31:17	5477	00:01:22	82	0.0000
nopath	5	1	12	14	785	01:30:10	5410	01:31:22	5482	00:01:12	72	0.0000
nopath	5	3	13	15	621	01:30:31	5431	01:31:22	5482	00:00:51	51	0.0000
nopath	4	7	5	1	331	01:30:32	5432	01:31:35	5495	00:01:03	63	0.0000
nopath	3	2	3	1	679	01:30:01	5401	01:31:35	5495	00:01:34	94	0.0000
nopath	1	4	12	14	792	01:30:24	5424	01:31:37	5497	00:01:13	73	0.0000
nopath	1	3	3	1	763	01:30:29	5429	01:31:38	5498	00:01:09	69	0.0000
nopath	3	2	5	1	679	01:30:38	5438	01:31:39	5499	00:01:01	61	0.0000
nopath	1	3	3	1	763	01:30:39	5439	01:31:40	5500	00:01:01	61	0.0000
nopath	3	2	9	1	679	01:30:47	5447	01:31:50	5510	00:01:03	63	0.0000
nopath	5	3	6	1	621	01:31:00	5460	01:31:54	5514	00:00:54	54	0.0000
nopath	6	1	10	1	832	01:30:44	5444	01:32:01	5521	00:01:17	77	0.0000	00:01:21
nopath	2	3	2	1	679	01:30:47	5447	01:32:02	5522	00:01:15	75	0.0000
nopath	1	2	13	15	504	01:30:46	5446	01:32:04	5524	00:01:18	78	0.0000
nopath	2	3	12	14	679	01:30:52	5452	01:32:05	5525	00:01:13	73	0.0000
nopath	6	4	5	1	696	01:31:08	5468	01:32:19	5539	00:01:11	71	0.0000
nopath	2	4	5	1	708	01:30:58	5458	01:32:25	5545	00:01:27	87	0.0000
nopath	1	4	10	1	792	01:31:17	5477	01:32:27	5547	00:01:10	70	0.0000
nopath	1	3	9	1	763	01:31:18	5478	01:32:28	5548	00:01:10	70	0.0000
nopath	2	1	13	15	504	01:31:28	5488	01:32:30	5550	00:01:02	62	0.0000
nopath	5	2	10	1	701	01:31:13	5473	01:32:35	5555	00:01:22	82	0.0000
nopath	2	7	5	1	458	01:31:38	5498	01:32:35	5555	00:00:57	57	0.0000
nopath	3	6	3	1	667	01:31:09	5469	01:32:36	5556	00:01:27	87	0.0000
nopath	3	6	3	1	667	01:31:27	5487	01:32:38	5558	00:01:11	71	0.0000
nopath	2	3	3	1	679	01:31:29	5489	01:32:40	5560	00:01:11	71	0.0000
nopath	5	1	12	14	785	01:31:46	5506	01:32:46	5566	00:01:00	60	0.0000
nopath	4	2	6	1	708	01:32:04	5524	01:33:04	5584	00:01:00	60	0.0000	00:00:58
nopath	3	1	3	1	763	01:31:35	5495	01:33:07	5587	00:01:32	92	0.0000
nopath	4	1	2	1	792	01:31:48	5508	01:33:11	5591	00:01:23	83	0.0000
nopath	2	4	3	1	708	01:31:52	5512	01:33:15	5595	00:01:23	83	0.0000
nopath	1	3	12	14	763	01:31:58	5518	01:33:15	5595	00:01:17	77	0.0000
nopath	6	2	5	1	748	01:31:42	5502	01:33:15	5595	00:01:33	93	0.0000
nopath	2	3	9	1	679	01:32:07	5527	01:33:18	5598	00:01:11	71	0.0000
nopath	2	4	3	1	708	01:32:08	5528	01:33:21	5601	00:01:13	73	0.0000
nopath	1	2	12	14	504	01:32:08	5528	01:33:22	5602	00:01:14	74	0.0000
nopath	3	6	2	1	667	01:32:11	5531	01:33:26	5606	00:01:15	75	0.0000
nopath	3	5	9	1	621	01:32:18	5538	01:33:27	5607	00:01:09	69	0.0000
nopath	3	6	5	1	667	01:32:29	5549	01:33:30	5610	00:01:01	61	0.0000
nopath	3	6	3	1	667	01:32:33	5553	01:33:32	5612	00:00:59	59	0.0000
nopath	6	3	6	1	667	01:32:22	5542	01:33:33	5613	00:01:11	71	0.0000
nopath	4	6	3	1	696	01:32:27	5547	01:33:37	5617	00:01:10	70	0.0000
nopath	2	1	7	1	504	01:32:41	5561	01:33:47	5627	00:01:06	66	0.0000
nopath	5	4	12	14	650	01:32:35	5555	01:33:48	5628	00:01:13	73	0.0000
nopath	1	3	3	1	763	01:32:47	5567	01:33:52	5632	00:01:05	65	0.0000
nopath	3	6	12	14	667	01:32:43	5563	01:33:57	5637	00:01:14	74	0.0000
nopath	2	3	2	1	679	01:32:55	5575	01:33:58	5638	00:01:03	63	0.0000
nopath	4	7	3	1	331	01:33:29	5609	01:34:01	5641	00:00:32	32	0.0000	00:00:40
nopath	3	6	12	14	667	01:33:13	5593	01:34:03	5643	00:00:50	50	0.0000
nopath	2	3	13	15	679	01:33:17	5597	01:34:13	5653	00:00:56	56	0.0000
nopath	2	3	6	1	679	01:33:18	5598	01:34:15	5655	00:00:57	57	0.0000
nopath	2	3	5	1	679	01:33:31	5611	01:34:32	5672	00:01:01	61	0.0000
nopath	4	2	12	14	708	01:33:05	5585	01:34:36	5676	00:01:31	91	0.0000
nopath	4	2	3	1	708	01:33:20	5600	01:34:38	5678	00:01:18	78	0.0000
nopath	2	1	3	1	504	01:33:54	5634	01:34:47	5687	00:00:53	53	0.0000
nopath	3	6	12	14	667	01:33:33	5613	01:34:47	5687	00:01:14	74	0.0000
nopath	3	2	13	15	679	01:34:12	5652	01:35:13	5713	00:01:01	61	0.0000	00:01:09
nopath	2	7	3	1	458	01:34:32	5672	01:35:15	5715	00:00:43	43	0.0000
nopath	4	3	3	1	375	01:34:37	5677	01:35:17	5717	00:00:40	40	0.0000
nopath	5	3	5	1	621	01:34:17	5657	01:35:33	5733	00:01:16	76	0.0000
nopath	5	3	13	15	621	01:34:36	5676	01:35:36	5736	00:01:00	60	0.0000
nopath	6	1	12	14	832	01:34:01	5641	01:35:42	5742	00:01:41	101	0.0000
nopath	2	3	5	1	679	01:34:36	5676	01:35:42	5742	00:01:06	66	0.0000
nopath	1	2	5	1	504	01:33:52	5632	01:35:44	5744	00:01:52	112	0.0000
nopath	5	1	3	1	785	01:34:29	5669	01:35:44	5744	00:01:15	75	0.0000
nopath	1	2	5	1	504	01:34:00	5640	01:35:50	5750	00:01:50	110	0.0000
nopath	5	1	5	1	785	01:34:47	5687	01:35:51	5751	00:01:04	64	0.0000
nopath	1	2	2	1	504	01:34:41	5681	01:35:54	5754	00:01:13	73	0.0000
nopath	3	2	3	1	679	01:34:42	5682	01:36:08	5768	00:01:26	86	0.0000	00:01:26
nopath	4	1	3	1	792	01:34:36	5676	01:36:14	5774	00:01:38	98	0.0000
nopath	3	6	3	1	667	01:34:59	5699	01:36:16	5776	00:01:17	77	0.0000
nopath	5	4	5	1	650	01:35:18	5718	01:36:16	5776	00:00:58	58	0.0000
nopath	3	6	5	1	667	01:35:12	5712	01:36:18	5778	00:01:06	66	0.0000
nopath	3	6	3	1	667	01:35:19	5719	01:36:20	5780	00:01:01	61	0.0000
nopath	3	6	7	1	667	01:35:26	5726	01:36:22	5782	00:00:56	56	0.0000
nopath	3	6	3	1	667	01:35:32	5732	01:36:24	5784	00:00:52	52	0.0000
nopath	2	4	3	1	708	01:34:52	5692	01:36:25	5785	00:01:33	93	0.0000
nopath	2	4	3	1	708	01:34:53	5693	01:36:27	5787	00:01:34	94	0.0000
nopath	1	3	5	1	763	01:34:55	5695	01:36:27	5787	00:01:32	92	0.0000
nopath	3	6	5	1	667	01:35:41	5741	01:36:32	5792	00:00:51	51	0.0000
nopath	5	1	12	14	785	01:35:14	5714	01:36:32	5792	00:01:18	78	0.0000
nopath	1	2	5	1	504	01:35:45	5745	01:36:33	5793	00:00:48	48	0.0000
nopath	3	6	3	1	667	01:35:42	5742	01:36:34	5794	00:00:52	52	0.0000
nopath	2	3	5	1	679	01:35:44	5744	01:36:37	5797	00:00:53	53	0.0000
nopath	4	2	3	1	708	01:35:50	5750	01:36:46	5806	00:00:56	56	0.0000
nopath	1	3	12	14	763	01:35:37	5737	01:36:46	5806	00:01:09	69	0.0000
nopath	2	1	9	1	504	01:35:55	5755	01:36:57	5817	00:01:02	62	0.0000
nopath	5	3	10	1	621	01:35:49	5749	01:37:04	5824	00:01:15	75	0.0000	00:01:05
nopath	4	1	9	1	792	01:36:10	5770	01:37:14	5834	00:01:04	64	0.0000
nopath	4	1	9	1	792	01:36:20	5780	01:37:24	5844	00:01:04	64	0.0000
nopath	3	6	3	1	667	01:35:51	5751	01:37:26	5846	00:01:35	95	0.0000
nopath	3	6	10	1	667	01:36:29	5789	01:37:30	5850	00:01:01	61	0.0000
nopath	3	6	3	1	667	01:36:34	5794	01:37:32	5852	00:00:58	58	0.0000
nopath	3	6	13	15	667	01:36:39	5799	01:37:35	5855	00:00:56	56	0.0000
nopath	3	6	5	1	667	01:36:42	5802	01:37:37	5857	00:00:55	55	0.0000
nopath	6	3	3	1	667	01:36:55	5815	01:37:42	5862	00:00:47	47	0.0000
nopath	3	6	12	14	667	01:37:03	5823	01:37:53	5873	00:00:50	50	0.0000
nopath	1	3	13	15	763	01:35:53	5753	01:37:55	5875	00:02:02	122	0.0000
nopath	1	3	3	1	763	01:35:58	5758	01:37:57	5877	00:01:59	119	0.0000
nopath	1	3	13	15	763	01:36:45	5805	01:38:05	5885	00:01:20	80	0.0000	00:01:18
nopath	3	1	3	1	763	01:36:26	5786	01:38:10	5890	00:01:44	104	0.0000
nopath	4	7	5	1	331	01:37:41	5861	01:38:12	5892	00:00:31	31	0.0000
nopath	2	3	13	15	679	01:36:58	5818	01:38:35	5915	00:01:37	97	0.0000
nopath	4	2	9	1	708	01:37:13	5833	01:38:35	5915	00:01:22	82	0.0000
nopath	2	4	9	1	708	01:37:20	5840	01:38:36	5916	00:01:16	76	0.0000
nopath	5	3	5	1	621	01:36:44	5804	01:38:43	5923	00:01:59	119	0.0000
nopath	1	5	3	1	785	01:36:05	5765	01:38:43	5923	00:02:38	158	0.0000
nopath	5	3	5	1	621	01:37:50	5870	01:38:46	5926	00:00:56	56	0.0000
nopath	3	6	4	1	667	01:37:21	5841	01:38:56	5936	00:01:35	95	0.0000
nopath	3	6	5	1	667	01:37:45	5865	01:38:58	5938	00:01:13	73	0.0000
nopath	3	6	9	1	667	01:37:58	5878	01:39:00	5940	00:01:02	62	0.0000	00:01:04
nopath	2	3	6	1	679	01:37:52	5872	01:39:02	5942	00:01:10	70	0.0000
nopath	4	7	3	1	331	01:38:31	5911	01:39:04	5944	00:00:33	33	0.0000
nopath	3	6	3	1	667	01:38:07	5887	01:39:05	5945	00:00:58	58	0.0000
nopath	3	6	9	1	667	01:38:12	5892	01:39:10	5950	00:00:58	58	0.0000
nopath	3	6	9	1	667	01:38:17	5897	01:39:12	5952	00:00:55	55	0.0000
nopath	6	3	9	1	667	01:38:44	5924	01:39:35	5975	00:00:51	51	0.0000
nopath	6	1	12	14	832	01:38:16	5896	01:39:42	5982	00:01:26	86	0.0000
nopath	3	6	3	1	667	01:38:32	5912	01:39:56	5996	00:01:24	84	0.0000
nopath	3	1	12	14	763	01:38:41	5921	01:39:57	5997	00:01:16	76	0.0000
nopath	3	6	5	1	667	01:38:54	5934	01:39:58	5998	00:01:04	64	0.0000
nopath	5	1	13	15	785	01:39:00	5940	01:40:14	6014	00:01:14	74	0.0000	00:01:10
nopath	2	3	13	15	679	01:38:55	5935	01:40:15	6015	00:01:20	80	0.0000
nopath	3	5	9	1	621	01:39:15	5955	01:40:16	6016	00:01:01	61	0.0000
nopath	3	6	10	1	667	01:39:17	5957	01:40:19	6019	00:01:02	62	0.0000
nopath	3	6	12	14	667	01:39:18	5958	01:40:21	6021	00:01:03	63	0.0000
nopath	5	3	3	1	621	01:39:18	5958	01:40:23	6023	00:01:05	65	0.0000
nopath	3	6	13	15	667	01:39:19	5959	01:40:25	6025	00:01:06	66	0.0000
nopath	3	6	3	1	667	01:39:24	5964	01:40:27	6027	00:01:03	63	0.0000
nopath	3	6	9	1	667	01:39:26	5966	01:40:30	6030	00:01:04	64	0.0000
nopath	2	3	3	1	679	01:39:09	5949	01:40:32	6032	00:01:23	83	0.0000
nopath	2	3	3	1	679	01:39:13	5953	01:40:35	6035	00:01:22	82	0.0000
nopath	1	3	9	1	763	01:39:15	5955	01:40:37	6037	00:01:22	82	0.0000
nopath	1	3	3	1	763	01:39:17	5957	01:40:40	6040	00:01:23	83	0.0000
nopath	3	6	3	1	667	01:39:29	5969	01:40:46	6046	00:01:17	77	0.0000
nopath	2	3	3	1	679	01:39:35	5975	01:40:46	6046	00:01:11	71	0.0000
nopath	3	6	9	1	667	01:39:30	5970	01:40:47	6047	00:01:17	77	0.0000
nopath	4	3	3	1	375	01:39:52	5992	01:40:48	6048	00:00:56	56	0.0000
nopath	4	7	3	1	331	01:40:03	6003	01:40:48	6048	00:00:45	45	0.0000
nopath	4	7	3	1	331	01:40:06	6006	01:40:51	6051	00:00:45	45	0.0000
nopath	2	3	10	1	679	01:40:01	6001	01:40:53	6053	00:00:52	52	0.0000
nopath	6	3	3	1	667	01:40:17	6017	01:41:08	6068	00:00:51	51	0.0000	00:01:04
nopath	3	6	3	1	667	01:39:38	5978	01:41:26	6086	00:01:48	108	0.0000
nopath	2	3	10	1	679	01:40:19	6019	01:41:26	6086	00:01:07	67	0.0000
nopath	3	6	9	1	667	01:39:55	5995	01:41:27	6087	00:01:32	92	0.0000
nopath	2	3	2	1	679	01:40:25	6025	01:41:28	6088	00:01:03	63	0.0000
nopath	4	3	10	1	375	01:40:55	6055	01:41:31	6091	00:00:36	36	0.0000
nopath	3	6	12	14	667	01:39:59	5999	01:41:31	6091	00:01:32	92	0.0000
nopath	2	3	9	1	679	01:40:57	6057	01:42:06	6126	00:01:09	69	0.0000	00:01:08
nopath	2	4	12	14	708	01:41:10	6070	01:42:09	6129	00:00:59	59	0.0000
nopath	6	1	3	1	832	01:40:56	6056	01:42:11	6131	00:01:15	75	0.0000
nopath	5	1	2	1	785	01:40:05	6005	01:42:13	6133	00:02:08	128	0.0000
nopath	5	1	9	1	785	01:40:53	6053	01:42:15	6135	00:01:22	82	0.0000
nopath	5	1	3	1	785	01:40:58	6058	01:42:17	6137	00:01:19	79	0.0000
nopath	3	2	3	1	679	01:41:02	6062	01:42:25	6145	00:01:23	83	0.0000
nopath	4	2	5	1	708	01:41:33	6093	01:42:28	6148	00:00:55	55	0.0000
nopath	1	4	9	1	792	01:41:14	6074	01:42:45	6165	00:01:31	91	0.0000
nopath	3	6	3	1	667	01:41:38	6098	01:42:46	6166	00:01:08	68	0.0000
nopath	2	3	3	1	679	01:41:50	6110	01:42:47	6167	00:00:57	57	0.0000
nopath	5	1	3	1	785	01:41:36	6096	01:43:01	6181	00:01:25	85	0.0000	00:01:33
nopath	5	3	12	14	621	01:42:05	6125	01:43:04	6184	00:00:59	59	0.0000
nopath	3	2	12	14	679	01:41:52	6112	01:43:06	6186	00:01:14	74	0.0000
nopath	2	4	12	14	708	01:42:08	6128	01:43:26	6206	00:01:18	78	0.0000
nopath	3	6	10	1	667	01:42:14	6134	01:43:26	6206	00:01:12	72	0.0000
nopath	2	3	5	1	679	01:42:28	6148	01:43:27	6207	00:00:59	59	0.0000
nopath	3	6	12	14	667	01:42:27	6147	01:43:28	6208	00:01:01	61	0.0000
nopath	2	4	12	14	708	01:42:29	6149	01:43:30	6210	00:01:01	61	0.0000
nopath	5	1	5	1	785	01:41:52	6112	01:43:31	6211	00:01:39	99	0.0000
nopath	1	2	3	1	504	01:42:34	6154	01:43:36	6216	00:01:02	62	0.0000
nopath	5	1	3	1	785	01:42:23	6143	01:43:36	6216	00:01:13	73	0.0000
nopath	5	3	3	1	621	01:42:34	6154	01:43:43	6223	00:01:09	69	0.0000
nopath	2	7	12	14	458	01:43:02	6182	01:43:53	6233	00:00:51	51	0.0000
nopath	2	1	3	1	504	01:43:14	6194	01:44:01	6241	00:00:47	47	0.0000	00:00:58
nopath	1	3	7	1	763	01:42:50	6170	01:44:02	6242	00:01:12	72	0.0000
nopath	2	1	12	14	504	01:43:20	6200	01:44:07	6247	00:00:47	47	0.0000
nopath	6	1	13	15	832	01:43:06	6186	01:44:12	6252	00:01:06	66	0.0000
nopath	1	2	12	14	504	01:43:06	6186	01:44:12	6252	00:01:06	66	0.0000
nopath	3	5	13	15	621	01:43:14	6194	01:44:12	6252	00:00:58	58	0.0000
nopath	3	6	3	1	667	01:43:20	6200	01:44:13	6253	00:00:53	53	0.0000
nopath	3	6	9	1	667	01:43:21	6201	01:44:16	6256	00:00:55	55	0.0000
nopath	1	2	3	1	504	01:43:25	6205	01:44:19	6259	00:00:54	54	0.0000
nopath	5	2	10	1	701	01:43:29	6209	01:44:24	6264	00:00:55	55	0.0000
nopath	5	3	12	14	621	01:43:05	6185	01:44:24	6264	00:01:19	79	0.0000
nopath	1	2	2	1	504	01:43:26	6206	01:44:27	6267	00:01:01	61	0.0000
nopath	5	4	12	14	650	01:43:13	6193	01:44:29	6269	00:01:16	76	0.0000
nopath	2	4	5	1	708	01:43:26	6206	01:44:35	6275	00:01:09	69	0.0000
nopath	3	2	12	14	679	01:42:59	6179	01:44:36	6276	00:01:37	97	0.0000
nopath	1	3	13	15	763	01:43:15	6195	01:44:38	6278	00:01:23	83	0.0000
nopath	5	1	6	1	785	01:43:56	6236	01:45:01	6301	00:01:05	65	0.0000	00:01:19
nopath	1	2	13	15	504	01:43:31	6211	01:45:04	6304	00:01:33	93	0.0000
nopath	1	2	5	1	504	01:43:42	6222	01:45:09	6309	00:01:27	87	0.0000
nopath	3	6	12	14	667	01:44:21	6261	01:45:15	6315	00:00:54	54	0.0000
nopath	3	6	9	1	667	01:44:24	6264	01:45:17	6317	00:00:53	53	0.0000
nopath	3	6	5	1	667	01:44:27	6267	01:45:19	6319	00:00:52	52	0.0000
nopath	3	6	5	1	667	01:44:30	6270	01:45:21	6321	00:00:51	51	0.0000
nopath	2	3	5	1	679	01:43:59	6239	01:45:22	6322	00:01:23	83	0.0000
nopath	2	4	5	1	708	01:44:00	6240	01:45:26	6326	00:01:26	86	0.0000
nopath	3	6	13	15	667	01:44:35	6275	01:45:27	6327	00:00:52	52	0.0000
nopath	1	3	12	14	763	01:43:38	6218	01:45:27	6327	00:01:49	109	0.0000
nopath	1	3	3	1	763	01:43:53	6233	01:45:30	6330	00:01:37	97	0.0000
nopath	3	5	13	15	621	01:44:40	6280	01:45:33	6333	00:00:53	53	0.0000
nopath	4	7	12	14	331	01:45:03	6303	01:45:35	6335	00:00:32	32	0.0000
nopath	1	2	13	15	504	01:43:59	6239	01:45:44	6344	00:01:45	105	0.0000
nopath	3	7	5	1	302	01:45:00	6300	01:45:48	6348	00:00:48	48	0.0000
nopath	1	2	13	15	504	01:44:03	6243	01:45:50	6350	00:01:47	107	0.0000
nopath	2	3	13	15	679	01:44:31	6271	01:45:55	6355	00:01:24	84	0.0000
nopath	4	7	12	14	331	01:45:11	6311	01:45:56	6356	00:00:45	45	0.0000
nopath	2	3	13	15	679	01:44:36	6276	01:45:58	6358	00:01:22	82	0.0000
nopath	3	2	13	15	679	01:44:41	6281	01:45:59	6359	00:01:18	78	0.0000
nopath	2	4	6	1	708	01:44:51	6291	01:46:00	6360	00:01:09	69	0.0000	00:01:11
nopath	3	6	3	1	667	01:44:51	6291	01:46:06	6366	00:01:15	75	0.0000
nopath	5	2	3	1	701	01:44:59	6299	01:46:15	6375	00:01:16	76	0.0000
nopath	3	4	2	1	375	01:45:04	6304	01:46:16	6376	00:01:12	72	0.0000
nopath	1	2	3	1	504	01:44:46	6286	01:46:21	6381	00:01:35	95	0.0000
nopath	2	3	9	1	679	01:45:10	6310	01:46:32	6392	00:01:22	82	0.0000
nopath	3	5	12	14	621	01:45:26	6326	01:46:38	6398	00:01:12	72	0.0000
nopath	1	3	13	15	763	01:45:40	6340	01:46:43	6403	00:01:03	63	0.0000
nopath	1	3	5	1	763	01:45:52	6352	01:47:02	6422	00:01:10	70	0.0000	00:01:22
nopath	4	2	12	14	708	01:46:08	6368	01:47:03	6423	00:00:55	55	0.0000
nopath	3	6	5	1	667	01:45:43	6343	01:47:06	6426	00:01:23	83	0.0000
nopath	2	3	10	1	679	01:46:05	6365	01:47:07	6427	00:01:02	62	0.0000
nopath	3	6	10	1	667	01:46:05	6365	01:47:18	6438	00:01:13	73	0.0000
nopath	5	3	12	14	621	01:46:08	6368	01:47:24	6444	00:01:16	76	0.0000
nopath	1	6	12	14	832	01:45:48	6348	01:47:27	6447	00:01:39	99	0.0000
nopath	3	6	3	1	667	01:46:25	6385	01:47:36	6456	00:01:11	71	0.0000
nopath	1	2	13	15	504	01:46:51	6411	01:47:43	6463	00:00:52	52	0.0000
nopath	3	6	3	1	667	01:46:55	6415	01:47:46	6466	00:00:51	51	0.0000
nopath	3	5	5	1	621	01:47:01	6421	01:47:53	6473	00:00:52	52	0.0000
nopath	6	5	12	14	380	01:47:10	6430	01:47:55	6475	00:00:45	45	0.0000
nopath	1	3	5	1	763	01:47:00	6420	01:48:12	6492	00:01:12	72	0.0000	00:01:12
nopath	2	3	4	1	679	01:47:00	6420	01:48:16	6496	00:01:16	76	0.0000
nopath	2	3	5	1	679	01:47:03	6423	01:48:18	6498	00:01:15	75	0.0000
nopath	2	4	6	1	708	01:47:19	6439	01:48:22	6502	00:01:03	63	0.0000
nopath	2	7	3	1	458	01:48:14	6494	01:48:58	6538	00:00:44	44	0.0000
nopath	3	6	7	1	667	01:48:03	6483	01:48:58	6538	00:00:55	55	0.0000
nopath	2	3	10	1	679	01:47:37	6457	01:49:07	6547	00:01:30	90	0.0000	00:01:15
nopath	5	1	9	1	785	01:47:47	6467	01:49:11	6551	00:01:24	84	0.0000
nopath	5	1	12	14	785	01:48:12	6492	01:49:14	6554	00:01:02	62	0.0000
nopath	1	2	3	1	504	01:48:28	6508	01:49:15	6555	00:00:47	47	0.0000
nopath	1	2	5	1	504	01:48:31	6511	01:49:20	6560	00:00:49	49	0.0000
nopath	5	3	12	14	621	01:48:15	6495	01:49:24	6564	00:01:09	69	0.0000
nopath	3	4	5	1	375	01:48:39	6519	01:49:26	6566	00:00:47	47	0.0000
nopath	3	2	12	14	679	01:47:51	6471	01:49:26	6566	00:01:35	95	0.0000
nopath	1	3	3	1	763	01:48:11	6491	01:49:32	6572	00:01:21	81	0.0000
nopath	2	1	3	1	504	01:48:52	6532	01:49:37	6577	00:00:45	45	0.0000
nopath	3	6	2	1	667	01:48:55	6535	01:49:47	6587	00:00:52	52	0.0000
nopath	3	6	3	1	667	01:48:58	6538	01:50:05	6605	00:01:07	67	0.0000	00:01:06
nopath	2	1	5	1	504	01:49:21	6561	01:50:06	6606	00:00:45	45	0.0000
nopath	2	4	4	1	708	01:49:12	6552	01:50:06	6606	00:00:54	54	0.0000
nopath	3	6	3	1	667	01:49:00	6540	01:50:08	6608	00:01:08	68	0.0000
nopath	4	1	12	14	792	01:48:48	6528	01:50:10	6610	00:01:22	82	0.0000
nopath	3	6	12	14	667	01:49:14	6554	01:50:10	6610	00:00:56	56	0.0000
nopath	6	1	12	14	832	01:49:23	6563	01:50:28	6628	00:01:05	65	0.0000
nopath	2	3	3	1	679	01:49:24	6564	01:50:32	6632	00:01:08	68	0.0000
nopath	4	2	13	15	708	01:48:54	6534	01:50:39	6639	00:01:45	105	0.0000
nopath	4	2	9	1	708	01:49:22	6562	01:50:41	6641	00:01:19	79	0.0000
nopath	3	4	3	1	375	01:50:03	6603	01:50:46	6646	00:00:43	43	0.0000
nopath	5	3	13	15	621	01:49:39	6579	01:50:46	6646	00:01:07	67	0.0000
nopath	5	3	3	1	621	01:49:54	6594	01:50:48	6648	00:00:54	54	0.0000
nopath	1	3	3	1	763	01:49:32	6572	01:51:02	6662	00:01:30	90	0.0000	00:01:25
nopath	1	3	12	14	763	01:49:37	6577	01:51:05	6665	00:01:28	88	0.0000
nopath	5	3	3	1	621	01:50:14	6614	01:51:23	6683	00:01:09	69	0.0000
nopath	1	5	10	1	785	01:49:34	6574	01:51:23	6683	00:01:49	109	0.0000
nopath	2	5	3	1	701	01:50:21	6621	01:51:26	6686	00:01:05	65	0.0000
nopath	6	1	12	14	832	01:50:26	6626	01:51:30	6690	00:01:04	64	0.0000
nopath	2	4	5	1	708	01:50:09	6609	01:51:35	6695	00:01:26	86	0.0000
nopath	5	1	6	1	785	01:50:35	6635	01:51:38	6698	00:01:03	63	0.0000
nopath	3	5	6	1	621	01:50:38	6638	01:51:39	6699	00:01:01	61	0.0000
nopath	3	6	13	15	667	01:50:18	6618	01:51:40	6700	00:01:22	82	0.0000
nopath	5	1	3	1	785	01:50:37	6637	01:51:40	6700	00:01:03	63	0.0000
nopath	3	6	5	1	667	01:50:48	6648	01:51:44	6704	00:00:56	56	0.0000
nopath	4	2	5	1	708	01:50:21	6621	01:51:55	6715	00:01:34	94	0.0000
nopath	6	1	6	1	832	01:50:45	6645	01:52:11	6731	00:01:26	86	0.0000	00:01:17
nopath	6	3	6	1	667	01:51:25	6685	01:52:16	6736	00:00:51	51	0.0000
nopath	3	5	5	1	621	01:51:03	6663	01:52:25	6745	00:01:22	82	0.0000
nopath	3	6	3	1	667	01:51:05	6665	01:52:28	6748	00:01:23	83	0.0000
nopath	3	6	5	1	667	01:51:12	6672	01:52:30	6750	00:01:18	78	0.0000
nopath	3	6	3	1	667	01:51:16	6676	01:52:32	6752	00:01:16	76	0.0000
nopath	5	7	12	14	577	01:51:03	6663	01:52:32	6752	00:01:29	89	0.0000
nopath	3	6	3	1	667	01:51:19	6679	01:52:34	6754	00:01:15	75	0.0000
nopath	1	3	13	15	763	01:50:42	6642	01:52:35	6755	00:01:53	113	0.0000
nopath	3	6	12	14	667	01:51:25	6685	01:52:36	6756	00:01:11	71	0.0000
nopath	1	3	13	15	763	01:50:54	6654	01:52:38	6758	00:01:44	104	0.0000
nopath	3	6	12	14	667	01:51:27	6687	01:52:38	6758	00:01:11	71	0.0000
nopath	3	6	13	15	667	01:51:40	6700	01:52:41	6761	00:01:01	61	0.0000
nopath	1	3	3	1	763	01:51:48	6708	01:52:44	6764	00:00:56	56	0.0000
nopath	5	3	5	1	621	01:51:16	6676	01:52:53	6773	00:01:37	97	0.0000
nopath	3	2	5	1	679	01:51:15	6675	01:52:55	6775	00:01:40	100	0.0000
nopath	3	7	3	1	302	01:52:23	6743	01:53:01	6781	00:00:38	38	0.0000	00:00:41
nopath	5	6	5	1	380	01:52:47	6767	01:53:19	6799	00:00:32	32	0.0000
nopath	3	6	3	1	667	01:52:39	6759	01:53:29	6809	00:00:50	50	0.0000
nopath	2	7	5	1	458	01:52:50	6770	01:53:32	6812	00:00:42	42	0.0000
nopath	5	3	5	1	621	01:51:59	6719	01:53:33	6813	00:01:34	94	0.0000
nopath	3	1	10	1	763	01:52:22	6742	01:53:35	6815	00:01:13	73	0.0000
nopath	3	6	3	1	667	01:52:45	6765	01:53:36	6816	00:00:51	51	0.0000
nopath	5	1	3	1	785	01:52:34	6754	01:53:40	6820	00:01:06	66	0.0000
nopath	1	2	10	1	504	01:52:15	6735	01:53:43	6823	00:01:28	88	0.0000
nopath	1	5	13	15	785	01:51:51	6711	01:53:47	6827	00:01:56	116	0.0000
nopath	6	4	9	1	696	01:52:50	6770	01:53:49	6829	00:00:59	59	0.0000
nopath	2	3	9	1	679	01:52:35	6755	01:53:52	6832	00:01:17	77	0.0000
nopath	2	3	13	15	679	01:52:46	6766	01:53:57	6837	00:01:11	71	0.0000
nopath	4	7	12	14	331	01:53:14	6794	01:53:57	6837	00:00:43	43	0.0000
nopath	3	2	13	15	679	01:52:46	6766	01:53:59	6839	00:01:13	73	0.0000
nopath	2	4	12	14	708	01:52:47	6767	01:53:59	6839	00:01:12	72	0.0000
nopath	4	2	6	1	708	01:52:30	6750	01:54:01	6841	00:01:31	91	0.0000	00:01:18
nopath	2	3	6	1	679	01:52:52	6772	01:54:01	6841	00:01:09	69	0.0000
nopath	5	6	9	1	380	01:53:29	6809	01:54:01	6841	00:00:32	32	0.0000
nopath	1	4	2	1	792	01:52:12	6732	01:54:04	6844	00:01:52	112	0.0000
nopath	3	2	13	15	679	01:52:53	6773	01:54:04	6844	00:01:11	71	0.0000
nopath	1	3	12	14	763	01:52:46	6766	01:54:05	6845	00:01:19	79	0.0000
nopath	3	6	3	1	667	01:52:51	6771	01:54:06	6846	00:01:15	75	0.0000
nopath	3	5	10	1	621	01:52:56	6776	01:54:07	6847	00:01:11	71	0.0000
nopath	3	6	3	1	667	01:53:04	6784	01:54:10	6850	00:01:06	66	0.0000
nopath	3	6	5	1	667	01:53:10	6790	01:54:12	6852	00:01:02	62	0.0000
nopath	2	1	3	1	504	01:53:32	6812	01:54:17	6857	00:00:45	45	0.0000
nopath	6	1	3	1	832	01:52:46	6766	01:54:21	6861	00:01:35	95	0.0000
nopath	2	3	12	14	679	01:53:00	6780	01:54:23	6863	00:01:23	83	0.0000
nopath	2	3	3	1	679	01:53:19	6799	01:54:25	6865	00:01:06	66	0.0000
nopath	1	5	3	1	785	01:52:49	6769	01:54:27	6867	00:01:38	98	0.0000
nopath	2	6	12	14	748	01:52:14	6734	01:54:27	6867	00:02:13	133	0.0000
nopath	6	2	3	1	748	01:53:24	6804	01:54:31	6871	00:01:07	67	0.0000
nopath	1	3	9	1	763	01:53:33	6813	01:54:35	6875	00:01:02	62	0.0000
nopath	6	1	9	1	832	01:53:08	6788	01:54:36	6876	00:01:28	88	0.0000
nopath	6	1	5	1	832	01:53:33	6813	01:54:40	6880	00:01:07	67	0.0000
nopath	6	2	3	1	748	01:53:42	6822	01:54:41	6881	00:00:59	59	0.0000
nopath	4	2	3	1	708	01:53:07	6787	01:54:55	6895	00:01:48	108	0.0000
nopath	3	6	3	1	667	01:54:01	6841	01:55:05	6905	00:01:04	64	0.0000	00:01:07
nopath	5	4	13	15	650	01:53:45	6825	01:55:11	6911	00:01:26	86	0.0000
nopath	1	3	3	1	763	01:53:58	6838	01:55:12	6912	00:01:14	74	0.0000
nopath	2	1	5	1	504	01:54:35	6875	01:55:17	6917	00:00:42	42	0.0000
nopath	2	4	3	1	708	01:53:40	6820	01:55:18	6918	00:01:38	98	0.0000
nopath	2	3	5	1	679	01:54:08	6848	01:55:19	6919	00:01:11	71	0.0000
nopath	2	3	12	14	679	01:54:11	6851	01:55:21	6921	00:01:10	70	0.0000
nopath	5	3	10	1	621	01:54:42	6882	01:55:33	6933	00:00:51	51	0.0000
nopath	3	6	3	1	667	01:54:37	6877	01:55:36	6936	00:00:59	59	0.0000
nopath	3	2	12	14	679	01:54:27	6867	01:55:36	6936	00:01:09	69	0.0000
nopath	6	5	12	14	380	01:55:05	6905	01:55:46	6946	00:00:41	41	0.0000
nopath	2	1	10	1	504	01:55:11	6911	01:55:56	6956	00:00:45	45	0.0000
nopath	2	3	9	1	679	01:54:40	6880	01:55:57	6957	00:01:17	77	0.0000
nopath	4	1	3	1	792	01:54:37	6877	01:55:58	6958	00:01:21	81	0.0000
nopath	2	3	10	1	679	01:54:53	6893	01:55:59	6959	00:01:06	66	0.0000
nopath	2	3	12	14	679	01:55:01	6901	01:56:01	6961	00:01:00	60	0.0000	00:01:10
nopath	5	1	9	1	785	01:54:44	6884	01:56:01	6961	00:01:17	77	0.0000
nopath	2	3	12	14	679	01:55:04	6904	01:56:05	6965	00:01:01	61	0.0000
nopath	6	1	13	15	832	01:54:41	6881	01:56:09	6969	00:01:28	88	0.0000
nopath	6	1	10	1	832	01:54:54	6894	01:56:11	6971	00:01:17	77	0.0000
nopath	3	2	6	1	679	01:54:42	6882	01:56:15	6975	00:01:33	93	0.0000
nopath	3	1	12	14	763	01:54:55	6895	01:56:24	6984	00:01:29	89	0.0000
nopath	3	6	12	14	667	01:54:58	6898	01:56:27	6987	00:01:29	89	0.0000
nopath	5	1	10	1	785	01:54:59	6899	01:56:31	6991	00:01:32	92	0.0000
nopath	5	1	3	1	785	01:55:10	6910	01:56:33	6993	00:01:23	83	0.0000
nopath	1	3	12	14	763	01:55:13	6913	01:56:33	6993	00:01:20	80	0.0000
nopath	5	1	5	1	785	01:55:15	6915	01:56:35	6995	00:01:20	80	0.0000
nopath	1	7	3	1	542	01:55:44	6944	01:56:35	6995	00:00:51	51	0.0000
nopath	1	3	5	1	763	01:55:21	6921	01:56:35	6995	00:01:14	74	0.0000
nopath	5	1	3	1	785	01:55:28	6928	01:56:37	6997	00:01:09	69	0.0000
nopath	2	4	5	1	708	01:55:32	6932	01:56:39	6999	00:01:07	67	0.0000
nopath	3	6	3	1	667	01:55:38	6938	01:56:39	6999	00:01:01	61	0.0000
nopath	3	6	3	1	667	01:55:46	6946	01:56:42	7002	00:00:56	56	0.0000
nopath	1	3	3	1	763	01:55:42	6942	01:56:44	7004	00:01:02	62	0.0000
nopath	3	6	2	1	667	01:55:49	6949	01:56:45	7005	00:00:56	56	0.0000
nopath	3	2	5	1	679	01:55:12	6912	01:56:45	7005	00:01:33	93	0.0000
nopath	1	5	12	14	785	01:54:31	6871	01:56:55	7015	00:02:24	144	0.0000
nopath	3	2	9	1	679	01:55:32	6932	01:56:56	7016	00:01:24	84	0.0000
nopath	2	1	5	1	504	01:56:04	6964	01:56:57	7017	00:00:53	53	0.0000
nopath	2	1	3	1	504	01:56:06	6966	01:57:00	7020	00:00:54	54	0.0000	00:00:47
nopath	4	1	12	14	792	01:55:27	6927	01:57:02	7022	00:01:35	95	0.0000
nopath	3	6	13	15	667	01:56:32	6992	01:57:25	7045	00:00:53	53	0.0000
nopath	3	4	6	1	375	01:56:51	7011	01:57:28	7048	00:00:37	37	0.0000
nopath	5	1	13	15	785	01:55:40	6940	01:57:35	7055	00:01:55	115	0.0000
nopath	3	6	8	1	667	01:56:43	7003	01:57:47	7067	00:01:04	64	0.0000
nopath	3	6	13	15	667	01:56:56	7016	01:57:51	7071	00:00:55	55	0.0000
nopath	1	3	3	1	763	01:56:34	6994	01:57:52	7072	00:01:18	78	0.0000
nopath	3	6	9	1	667	01:57:01	7021	01:57:53	7073	00:00:52	52	0.0000
nopath	6	2	12	14	748	01:55:28	6928	01:57:56	7076	00:02:28	148	0.0000
nopath	2	4	5	1	708	01:56:52	7012	01:57:58	7078	00:01:06	66	0.0000
nopath	3	6	3	1	667	01:57:10	7030	01:57:59	7079	00:00:49	49	0.0000
nopath	2	4	12	14	708	01:56:57	7017	01:57:59	7079	00:01:02	62	0.0000
nopath	4	3	3	1	375	01:56:48	7008	01:58:02	7082	00:01:14	74	0.0000	00:00:52
nopath	6	1	12	14	832	01:56:46	7006	01:58:04	7084	00:01:18	78	0.0000
nopath	3	6	9	1	667	01:57:17	7037	01:58:08	7088	00:00:51	51	0.0000
nopath	2	6	12	14	748	01:56:14	6974	01:58:17	7097	00:02:03	123	0.0000
nopath	1	3	9	1	763	01:57:06	7026	01:58:32	7112	00:01:26	86	0.0000
nopath	2	1	2	1	504	01:57:45	7065	01:58:37	7117	00:00:52	52	0.0000
nopath	3	6	12	14	667	01:57:33	7053	01:58:37	7117	00:01:04	64	0.0000
nopath	3	6	12	14	667	01:57:37	7057	01:58:39	7119	00:01:02	62	0.0000
nopath	3	1	7	1	763	01:57:12	7032	01:58:39	7119	00:01:27	87	0.0000
nopath	1	2	3	1	504	01:57:38	7058	01:58:55	7135	00:01:17	77	0.0000
nopath	6	1	5	1	832	01:57:42	7062	01:58:55	7135	00:01:13	73	0.0000
nopath	4	2	9	1	708	01:57:51	7071	01:59:05	7145	00:01:14	74	0.0000	00:01:31
nopath	4	2	10	1	708	01:58:08	7088	01:59:07	7147	00:00:59	59	0.0000
nopath	5	6	3	1	380	01:58:46	7126	01:59:21	7161	00:00:35	35	0.0000
nopath	2	3	13	15	679	01:57:51	7071	01:59:25	7165	00:01:34	94	0.0000
nopath	2	1	10	1	504	01:58:42	7122	01:59:25	7165	00:00:43	43	0.0000
nopath	3	6	3	1	667	01:58:02	7082	01:59:26	7166	00:01:24	84	0.0000
nopath	1	3	5	1	763	01:57:58	7078	01:59:27	7167	00:01:29	89	0.0000
nopath	3	6	12	14	667	01:58:09	7089	01:59:28	7168	00:01:19	79	0.0000
nopath	2	4	13	15	708	01:58:12	7092	01:59:31	7171	00:01:19	79	0.0000
nopath	3	6	13	15	667	01:58:21	7101	01:59:33	7173	00:01:12	72	0.0000
nopath	2	3	3	1	679	01:58:40	7120	01:59:34	7174	00:00:54	54	0.0000
nopath	3	6	12	14	667	01:58:33	7113	01:59:35	7175	00:01:02	62	0.0000
nopath	6	1	13	15	832	01:58:05	7085	01:59:35	7175	00:01:30	90	0.0000
nopath	3	6	5	1	667	01:58:40	7120	01:59:36	7176	00:00:56	56	0.0000
nopath	6	1	10	1	832	01:58:25	7105	01:59:37	7177	00:01:12	72	0.0000
nopath	5	1	12	14	785	01:57:21	7041	01:59:41	7181	00:02:20	140	0.0000
nopath	5	3	2	1	621	01:56:37	6997	01:59:43	7183	00:03:06	186	0.0000
nopath	5	3	10	1	621	01:58:38	7118	01:59:45	7185	00:01:07	67	0.0000
nopath	3	2	12	14	679	01:58:45	7125	01:59:46	7186	00:01:01	61	0.0000
nopath	3	7	12	14	302	01:58:46	7126	01:59:49	7189	00:01:03	63	0.0000
nopath	1	4	9	1	792	01:58:35	7115	01:59:55	7195	00:01:20	80	0.0000
nopath	1	3	5	1	763	01:58:54	7134	01:59:55	7195	00:01:01	61	0.0000
nopath	6	2	9	1	748	01:58:42	7122	01:59:59	7199	00:01:17	77	0.0000
nopath	5	1	9	1	785	01:58:26	7106	02:00:01	7201	00:01:35	95	0.0000	00:01:23
nopath	6	2	13	15	748	01:58:55	7135	02:00:03	7203	00:01:08	68	0.0000
nopath	5	1	3	1	785	01:58:41	7121	02:00:03	7203	00:01:22	82	0.0000
nopath	1	2	3	1	504	01:59:36	7176	02:00:21	7221	00:00:45	45	0.0000
nopath	5	7	6	1	577	01:59:27	7167	02:00:29	7229	00:01:02	62	0.0000
nopath	3	6	5	1	667	01:59:12	7152	02:00:35	7235	00:01:23	83	0.0000
nopath	3	6	10	1	667	01:59:39	7179	02:00:38	7238	00:00:59	59	0.0000
nopath	6	3	10	1	667	01:59:51	7191	02:00:41	7241	00:00:50	50	0.0000
nopath	1	3	6	1	763	01:59:18	7158	02:00:54	7254	00:01:36	96	0.0000
nopath	2	4	12	14	708	01:58:53	7133	02:00:56	7256	00:02:03	123	0.0000
nopath	2	3	2	1	679	01:59:57	7197	02:00:57	7257	00:01:00	60	0.0000
nopath	2	3	13	15	679	01:59:59	7199	02:01:02	7262	00:01:03	63	0.0000	00:01:06
nopath	5	1	12	14	785	01:59:31	7171	02:01:02	7262	00:01:31	91	0.0000
nopath	2	4	3	1	708	02:00:05	7205	02:01:05	7265	00:01:00	60	0.0000
nopath	2	4	12	14	708	02:00:14	7214	02:01:07	7267	00:00:53	53	0.0000
nopath	4	2	3	1	708	02:00:23	7223	02:01:17	7277	00:00:54	54	0.0000
nopath	2	7	12	14	458	02:00:28	7228	02:01:24	7284	00:00:56	56	0.0000
nopath	6	4	5	1	696	02:00:02	7202	02:01:29	7289	00:01:27	87	0.0000
nopath	1	3	3	1	763	02:00:23	7223	02:01:32	7292	00:01:09	69	0.0000
nopath	4	1	3	1	792	02:00:32	7232	02:01:35	7295	00:01:03	63	0.0000
nopath	2	3	3	1	679	02:00:40	7240	02:01:39	7299	00:00:59	59	0.0000
nopath	2	3	12	14	679	02:00:46	7246	02:01:41	7301	00:00:55	55	0.0000
nopath	3	6	3	1	667	02:00:27	7227	02:01:45	7305	00:01:18	78	0.0000
nopath	5	1	5	1	785	02:00:40	7240	02:01:46	7306	00:01:06	66	0.0000
nopath	3	6	9	1	667	02:00:58	7258	02:01:49	7309	00:00:51	51	0.0000
nopath	2	1	3	1	504	02:01:20	7280	02:02:13	7333	00:00:53	53	0.0000	00:00:49
nopath	2	4	5	1	708	02:01:04	7264	02:02:16	7336	00:01:12	72	0.0000
nopath	3	6	12	14	667	02:01:11	7271	02:02:17	7337	00:01:06	66	0.0000
nopath	2	4	5	1	708	02:01:14	7274	02:02:18	7338	00:01:04	64	0.0000
nopath	2	4	6	1	708	02:01:18	7278	02:02:21	7341	00:01:03	63	0.0000
nopath	6	1	5	1	832	02:01:13	7273	02:02:21	7341	00:01:08	68	0.0000
nopath	1	2	9	1	504	02:01:23	7283	02:02:26	7346	00:01:03	63	0.0000
nopath	3	6	10	1	667	02:01:37	7297	02:02:27	7347	00:00:50	50	0.0000
nopath	1	5	12	14	785	02:00:38	7238	02:02:35	7355	00:01:57	117	0.0000
nopath	1	3	12	14	763	02:01:13	7273	02:02:43	7363	00:01:30	90	0.0000
nopath	1	3	3	1	763	02:01:17	7277	02:02:46	7366	00:01:29	89	0.0000
nopath	2	1	8	1	504	02:01:59	7319	02:02:46	7366	00:00:47	47	0.0000
nopath	5	4	5	1	650	02:02:16	7336	02:03:12	7392	00:00:56	56	0.0000	00:01:15
nopath	6	3	9	1	667	02:02:00	7320	02:03:12	7392	00:01:12	72	0.0000
nopath	6	1	12	14	832	02:01:35	7295	02:03:12	7392	00:01:37	97	0.0000
nopath	4	2	3	1	708	02:02:01	7321	02:03:15	7395	00:01:14	74	0.0000
nopath	2	3	10	1	679	02:02:18	7338	02:03:32	7412	00:01:14	74	0.0000
nopath	1	3	9	1	763	02:02:09	7329	02:03:35	7415	00:01:26	86	0.0000
nopath	3	6	12	14	667	02:02:46	7366	02:03:36	7416	00:00:50	50	0.0000
nopath	2	3	3	1	679	02:02:28	7348	02:03:38	7418	00:01:10	70	0.0000
nopath	6	1	9	1	832	02:02:19	7339	02:03:41	7421	00:01:22	82	0.0000
nopath	1	2	6	1	504	02:03:08	7388	02:03:53	7433	00:00:45	45	0.0000
nopath	6	5	9	1	380	02:03:17	7397	02:04:09	7449	00:00:52	52	0.0000	00:00:44
nopath	6	5	12	14	380	02:03:34	7414	02:04:15	7455	00:00:41	41	0.0000
nopath	5	7	13	15	577	02:03:06	7386	02:04:16	7456	00:01:10	70	0.0000
nopath	1	4	10	1	792	02:03:15	7395	02:04:25	7465	00:01:10	70	0.0000
nopath	2	3	10	1	679	02:03:15	7395	02:04:27	7467	00:01:12	72	0.0000
nopath	1	3	5	1	763	02:03:23	7403	02:04:35	7475	00:01:12	72	0.0000
nopath	5	7	3	1	577	02:03:48	7428	02:04:51	7491	00:01:03	63	0.0000
nopath	6	2	3	1	748	02:03:10	7390	02:04:55	7495	00:01:45	105	0.0000
nopath	1	3	7	1	763	02:03:28	7408	02:05:02	7502	00:01:34	94	0.0000	00:01:21
nopath	6	1	9	1	832	02:03:40	7420	02:05:03	7503	00:01:23	83	0.0000
nopath	3	5	3	1	621	02:03:53	7433	02:05:04	7504	00:01:11	71	0.0000
nopath	1	3	3	1	763	02:03:30	7410	02:05:05	7505	00:01:35	95	0.0000
nopath	5	1	9	1	785	02:03:34	7414	02:05:06	7506	00:01:32	92	0.0000
nopath	1	2	3	1	504	02:03:50	7430	02:05:08	7508	00:01:18	78	0.0000
nopath	5	1	5	1	785	02:03:59	7439	02:05:08	7508	00:01:09	69	0.0000
nopath	1	7	10	1	542	02:04:28	7468	02:05:17	7517	00:00:49	49	0.0000
nopath	3	2	12	14	679	02:04:25	7465	02:05:26	7526	00:01:01	61	0.0000
nopath	2	1	3	1	504	02:04:50	7490	02:05:36	7536	00:00:46	46	0.0000
nopath	6	7	5	1	624	02:04:44	7484	02:05:39	7539	00:00:55	55	0.0000
nopath	3	6	9	1	667	02:04:52	7492	02:05:43	7543	00:00:51	51	0.0000
nopath	3	6	3	1	667	02:04:54	7494	02:05:45	7545	00:00:51	51	0.0000
nopath	6	2	7	1	748	02:04:16	7456	02:05:55	7555	00:01:39	99	0.0000
nopath	1	7	3	1	542	02:04:46	7486	02:06:05	7565	00:01:19	79	0.0000	00:01:16
nopath	6	7	9	1	624	02:05:20	7520	02:06:15	7575	00:00:55	55	0.0000
nopath	2	3	5	1	679	02:03:57	7437	02:06:22	7582	00:02:25	145	0.0000
nopath	3	6	10	1	667	02:05:25	7525	02:06:26	7586	00:01:01	61	0.0000
nopath	6	2	12	14	748	02:05:16	7516	02:06:28	7588	00:01:12	72	0.0000
nopath	3	6	12	14	667	02:05:29	7529	02:06:29	7589	00:01:00	60	0.0000
nopath	2	3	13	15	679	02:05:26	7526	02:06:31	7591	00:01:05	65	0.0000
nopath	6	1	5	1	832	02:04:18	7458	02:06:31	7591	00:02:13	133	0.0000
nopath	3	6	13	15	667	02:05:35	7535	02:06:32	7592	00:00:57	57	0.0000
nopath	5	1	5	1	785	02:04:24	7464	02:06:38	7598	00:02:14	134	0.0000
nopath	5	1	9	1	785	02:04:34	7474	02:06:39	7599	00:02:05	125	0.0000
nopath	5	1	12	14	785	02:05:25	7525	02:06:42	7602	00:01:17	77	0.0000
nopath	5	7	3	1	577	02:05:35	7535	02:06:47	7607	00:01:12	72	0.0000
nopath	3	6	5	1	667	02:06:02	7562	02:07:06	7626	00:01:04	64	0.0000	00:01:01
nopath	3	6	6	1	667	02:06:03	7563	02:07:07	7627	00:01:04	64	0.0000
nopath	3	6	7	1	667	02:06:20	7580	02:07:10	7630	00:00:50	50	0.0000
nopath	3	6	12	14	667	02:06:22	7582	02:07:16	7636	00:00:54	54	0.0000
nopath	1	2	3	1	504	02:06:36	7596	02:07:22	7642	00:00:46	46	0.0000
nopath	6	1	12	14	832	02:06:19	7579	02:07:22	7642	00:01:03	63	0.0000
nopath	1	3	8	1	763	02:05:27	7527	02:07:42	7662	00:02:15	135	0.0000
nopath	6	2	8	1	748	02:06:42	7602	02:07:45	7665	00:01:03	63	0.0000
nopath	1	4	6	1	792	02:05:38	7538	02:07:46	7666	00:02:08	128	0.0000
nopath	4	7	13	15	331	02:07:08	7628	02:07:47	7667	00:00:39	39	0.0000
nopath	1	2	3	1	504	02:06:56	7616	02:07:51	7671	00:00:55	55	0.0000
nopath	1	7	3	1	542	02:07:02	7622	02:08:00	7680	00:00:58	58	0.0000	00:00:58
nopath	5	2	10	1	701	02:07:04	7624	02:08:04	7684	00:01:00	60	0.0000
nopath	5	1	9	1	785	02:06:46	7606	02:08:05	7685	00:01:19	79	0.0000
nopath	5	1	3	1	785	02:06:59	7619	02:08:08	7688	00:01:09	69	0.0000
nopath	6	4	3	1	696	02:07:22	7642	02:08:24	7704	00:01:02	62	0.0000
nopath	1	3	12	14	763	02:06:58	7618	02:08:33	7713	00:01:35	95	0.0000
nopath	1	3	6	1	763	02:07:07	7627	02:08:36	7716	00:01:29	89	0.0000
nopath	3	6	4	1	667	02:07:35	7655	02:08:36	7716	00:01:01	61	0.0000
nopath	3	6	12	14	667	02:07:38	7658	02:08:39	7719	00:01:01	61	0.0000
nopath	1	3	13	15	763	02:07:21	7641	02:08:40	7720	00:01:19	79	0.0000
nopath	3	6	5	1	667	02:07:39	7659	02:08:41	7721	00:01:02	62	0.0000
nopath	2	3	3	1	679	02:07:10	7630	02:08:42	7722	00:01:32	92	0.0000
nopath	5	1	10	1	785	02:07:36	7656	02:08:46	7726	00:01:10	70	0.0000
nopath	5	3	12	14	621	02:07:40	7660	02:08:54	7734	00:01:14	74	0.0000
nopath	3	4	3	1	375	02:08:14	7694	02:08:56	7736	00:00:42	42	0.0000
nopath	5	4	5	1	650	02:07:42	7662	02:09:01	7741	00:01:19	79	0.0000	00:01:19
nopath	5	6	12	14	380	02:08:31	7711	02:09:05	7745	00:00:34	34	0.0000
nopath	3	2	13	15	679	02:07:42	7662	02:09:09	7749	00:01:27	87	0.0000
nopath	1	3	9	1	763	02:07:37	7657	02:09:22	7762	00:01:45	105	0.0000
nopath	1	3	3	1	763	02:07:47	7667	02:09:25	7765	00:01:38	98	0.0000
nopath	3	6	3	1	667	02:08:15	7695	02:09:26	7766	00:01:11	71	0.0000
nopath	2	3	9	1	679	02:07:53	7673	02:09:28	7768	00:01:35	95	0.0000
nopath	3	6	7	1	667	02:08:35	7715	02:09:28	7768	00:00:53	53	0.0000
nopath	2	3	5	1	679	02:08:33	7713	02:09:30	7770	00:00:57	57	0.0000
nopath	5	1	5	1	785	02:08:20	7700	02:09:31	7771	00:01:11	71	0.0000
nopath	5	3	12	14	621	02:08:36	7716	02:09:44	7784	00:01:08	68	0.0000
nopath	3	4	5	1	375	02:08:59	7739	02:09:48	7788	00:00:49	49	0.0000
nopath	3	4	9	1	375	02:09:14	7754	02:09:55	7795	00:00:41	41	0.0000
nopath	6	7	9	1	624	02:09:02	7742	02:09:56	7796	00:00:54	54	0.0000
nopath	3	6	3	1	667	02:08:58	7738	02:10:06	7806	00:01:08	68	0.0000	00:01:00
nopath	3	6	3	1	667	02:09:05	7745	02:10:09	7809	00:01:04	64	0.0000
nopath	1	2	5	1	504	02:09:17	7757	02:10:11	7811	00:00:54	54	0.0000
nopath	3	6	12	14	667	02:09:06	7746	02:10:12	7812	00:01:06	66	0.0000
nopath	4	3	3	1	375	02:09:16	7756	02:10:23	7823	00:01:07	67	0.0000
nopath	3	2	12	14	679	02:09:24	7764	02:10:24	7824	00:01:00	60	0.0000
nopath	2	4	3	1	708	02:08:44	7724	02:10:25	7825	00:01:41	101	0.0000
nopath	3	6	3	1	667	02:09:38	7778	02:10:28	7828	00:00:50	50	0.0000
nopath	3	2	6	1	679	02:09:49	7789	02:10:41	7841	00:00:52	52	0.0000
nopath	5	3	5	1	621	02:09:53	7793	02:10:53	7853	00:01:00	60	0.0000
nopath	2	6	5	1	748	02:08:54	7734	02:10:56	7856	00:02:02	122	0.0000
nopath	6	7	5	1	624	02:10:00	7800	02:11:07	7867	00:01:07	67	0.0000	00:01:02
nopath	2	7	12	14	458	02:10:26	7826	02:11:11	7871	00:00:45	45	0.0000
nopath	3	6	3	1	667	02:10:11	7811	02:11:15	7875	00:01:04	64	0.0000
nopath	3	6	12	14	667	02:10:25	7825	02:11:19	7879	00:00:54	54	0.0000
nopath	3	6	5	1	667	02:10:26	7826	02:11:21	7881	00:00:55	55	0.0000
nopath	3	1	3	1	763	02:10:28	7828	02:11:44	7904	00:01:16	76	0.0000
nopath	2	4	5	1	708	02:10:28	7828	02:11:45	7905	00:01:17	77	0.0000
nopath	3	6	5	1	667	02:10:39	7839	02:11:46	7906	00:01:07	67	0.0000
nopath	1	4	3	1	792	02:09:46	7786	02:11:47	7907	00:02:01	121	0.0000
nopath	1	3	12	14	763	02:10:26	7826	02:11:48	7908	00:01:22	82	0.0000
nopath	1	2	7	1	504	02:11:17	7877	02:12:02	7922	00:00:45	45	0.0000	00:01:14
nopath	3	2	12	14	679	02:10:48	7848	02:12:16	7936	00:01:28	88	0.0000
nopath	2	3	5	1	679	02:10:56	7856	02:12:24	7944	00:01:28	88	0.0000
nopath	2	4	10	1	708	02:10:55	7855	02:12:25	7945	00:01:30	90	0.0000
nopath	3	6	10	1	667	02:11:14	7874	02:12:26	7946	00:01:12	72	0.0000
nopath	3	6	12	14	667	02:11:16	7876	02:12:27	7947	00:01:11	71	0.0000
nopath	3	6	12	14	667	02:11:23	7883	02:12:29	7949	00:01:06	66	0.0000
nopath	3	1	13	15	763	02:10:55	7855	02:12:31	7951	00:01:36	96	0.0000
nopath	3	2	13	15	679	02:11:24	7884	02:12:41	7961	00:01:17	77	0.0000
nopath	2	7	3	1	458	02:12:02	7922	02:12:41	7961	00:00:39	39	0.0000
nopath	3	5	6	1	621	02:12:07	7927	02:13:05	7985	00:00:58	58	0.0000	00:01:05
nopath	5	3	10	1	621	02:11:56	7916	02:13:37	8017	00:01:41	101	0.0000
nopath	2	1	2	1	504	02:12:50	7970	02:13:39	8019	00:00:49	49	0.0000
nopath	2	5	10	1	701	02:10:50	7850	02:13:43	8023	00:02:53	173	0.0000
nopath	1	5	12	14	785	02:11:50	7910	02:13:46	8026	00:01:56	116	0.0000
nopath	2	1	3	1	504	02:13:01	7981	02:13:46	8026	00:00:45	45	0.0000
nopath	5	4	12	14	650	02:12:40	7960	02:13:49	8029	00:01:09	69	0.0000
nopath	5	1	12	14	785	02:10:44	7844	02:13:52	8032	00:03:08	188	0.0000
nopath	2	3	9	1	679	02:12:39	7959	02:13:52	8032	00:01:13	73	0.0000
nopath	5	1	8	1	785	02:12:28	7948	02:13:53	8033	00:01:25	85	0.0000
nopath	1	7	5	1	542	02:12:25	7945	02:13:55	8035	00:01:30	90	0.0000
nopath	3	5	6	1	621	02:13:01	7981	02:14:05	8045	00:01:04	64	0.0000	00:01:04
nopath	3	6	7	1	667	02:13:02	7982	02:14:08	8048	00:01:06	66	0.0000
nopath	3	2	12	14	679	02:13:17	7997	02:14:09	8049	00:00:52	52	0.0000
nopath	1	3	12	14	763	02:12:32	7952	02:14:13	8053	00:01:41	101	0.0000
nopath	1	3	12	14	763	02:12:57	7977	02:14:15	8055	00:01:18	78	0.0000
nopath	4	6	8	1	696	02:13:25	8005	02:14:21	8061	00:00:56	56	0.0000
nopath	4	1	3	1	792	02:13:24	8004	02:14:28	8068	00:01:04	64	0.0000
nopath	2	1	12	14	504	02:13:56	8036	02:14:42	8082	00:00:46	46	0.0000
nopath	2	1	5	1	504	02:13:59	8039	02:14:45	8085	00:00:46	46	0.0000
nopath	3	6	8	1	667	02:13:55	8035	02:14:46	8086	00:00:51	51	0.0000
nopath	2	3	5	1	679	02:14:11	8051	02:15:03	8103	00:00:52	52	0.0000	00:01:16
nopath	3	6	9	1	667	02:14:06	8046	02:15:06	8106	00:01:00	60	0.0000
nopath	1	2	3	1	504	02:14:08	8048	02:15:13	8113	00:01:05	65	0.0000
nopath	3	6	9	1	667	02:14:24	8064	02:15:14	8114	00:00:50	50	0.0000
nopath	1	2	12	14	504	02:14:26	8066	02:15:19	8119	00:00:53	53	0.0000
nopath	3	7	8	1	302	02:14:51	8091	02:15:35	8135	00:00:44	44	0.0000
nopath	1	3	6	1	763	02:14:20	8060	02:15:44	8144	00:01:24	84	0.0000
nopath	1	4	5	1	792	02:13:53	8033	02:15:45	8145	00:01:52	112	0.0000
nopath	3	6	12	14	667	02:14:42	8082	02:15:46	8146	00:01:04	64	0.0000
nopath	1	3	6	1	763	02:14:35	8075	02:15:46	8146	00:01:11	71	0.0000
nopath	3	6	9	1	667	02:14:46	8086	02:15:48	8148	00:01:02	62	0.0000
nopath	2	3	10	1	679	02:14:38	8078	02:15:49	8149	00:01:11	71	0.0000
nopath	4	7	13	15	331	02:14:50	8090	02:15:49	8149	00:00:59	59	0.0000
nopath	4	1	12	14	792	02:14:17	8057	02:15:50	8150	00:01:33	93	0.0000
nopath	3	5	3	1	621	02:14:48	8088	02:15:51	8151	00:01:03	63	0.0000
nopath	5	1	6	1	785	02:13:05	7985	02:16:01	8161	00:02:56	176	0.0000	00:01:38
nopath	5	1	5	1	785	02:14:45	8085	02:16:03	8163	00:01:18	78	0.0000
nopath	5	3	6	1	621	02:15:01	8101	02:16:03	8163	00:01:02	62	0.0000
nopath	3	4	9	1	375	02:15:18	8118	02:16:06	8166	00:00:48	48	0.0000
nopath	1	7	9	1	542	02:15:13	8113	02:16:14	8174	00:01:01	61	0.0000
nopath	2	4	12	14	708	02:15:03	8103	02:16:26	8186	00:01:23	83	0.0000
nopath	3	6	3	1	667	02:15:22	8122	02:16:27	8187	00:01:05	65	0.0000
nopath	2	4	12	14	708	02:15:04	8104	02:16:27	8187	00:01:23	83	0.0000
nopath	1	4	3	1	792	02:14:41	8081	02:16:29	8189	00:01:48	108	0.0000
nopath	3	6	3	1	667	02:15:24	8124	02:16:30	8190	00:01:06	66	0.0000
nopath	1	3	13	15	763	02:14:45	8085	02:16:32	8192	00:01:47	107	0.0000
nopath	3	6	3	1	667	02:15:26	8126	02:16:32	8192	00:01:06	66	0.0000
nopath	3	6	13	15	667	02:15:30	8130	02:16:36	8196	00:01:06	66	0.0000
nopath	1	4	13	15	792	02:15:10	8110	02:16:36	8196	00:01:26	86	0.0000
nopath	3	6	5	1	667	02:15:46	8146	02:16:40	8200	00:00:54	54	0.0000
nopath	6	1	3	1	832	02:15:03	8103	02:16:41	8201	00:01:38	98	0.0000
nopath	6	1	5	1	832	02:15:10	8110	02:16:43	8203	00:01:33	93	0.0000
nopath	5	1	12	14	785	02:15:40	8140	02:16:46	8206	00:01:06	66	0.0000
nopath	5	7	13	15	577	02:15:28	8128	02:16:51	8211	00:01:23	83	0.0000
nopath	2	3	9	1	679	02:15:35	8135	02:16:52	8212	00:01:17	77	0.0000
nopath	1	7	12	14	542	02:15:16	8116	02:16:54	8214	00:01:38	98	0.0000
nopath	2	3	6	1	679	02:15:43	8143	02:16:55	8215	00:01:12	72	0.0000
nopath	1	7	10	1	542	02:15:55	8155	02:16:58	8218	00:01:03	63	0.0000
nopath	6	2	3	1	748	02:15:53	8153	02:17:05	8225	00:01:12	72	0.0000	00:01:22
nopath	6	2	12	14	748	02:15:58	8158	02:17:08	8228	00:01:10	70	0.0000
nopath	5	3	9	1	621	02:15:31	8131	02:17:13	8233	00:01:42	102	0.0000
nopath	6	3	13	15	667	02:15:35	8135	02:17:20	8240	00:01:45	105	0.0000
nopath	1	3	9	1	763	02:15:34	8134	02:17:23	8243	00:01:49	109	0.0000
nopath	2	4	9	1	708	02:16:03	8163	02:17:26	8246	00:01:23	83	0.0000
nopath	1	3	10	1	763	02:16:14	8174	02:17:28	8248	00:01:14	74	0.0000
nopath	3	2	9	1	679	02:16:24	8184	02:17:40	8260	00:01:16	76	0.0000
nopath	5	7	10	1	577	02:15:58	8158	02:17:47	8267	00:01:49	109	0.0000
nopath	5	4	9	1	650	02:16:15	8175	02:17:48	8268	00:01:33	93	0.0000
nopath	2	4	4	1	708	02:17:00	8220	02:17:55	8275	00:00:55	55	0.0000
nopath	4	1	5	1	792	02:16:54	8214	02:18:00	8280	00:01:06	66	0.0000	00:01:22
nopath	6	2	3	1	748	02:16:18	8178	02:18:05	8285	00:01:47	107	0.0000
nopath	3	6	3	1	667	02:17:01	8221	02:18:06	8286	00:01:05	65	0.0000
nopath	2	1	3	1	504	02:17:22	8242	02:18:06	8286	00:00:44	44	0.0000
nopath	4	1	3	1	792	02:17:05	8225	02:18:08	8288	00:01:03	63	0.0000
nopath	1	2	5	1	504	02:17:18	8238	02:18:13	8293	00:00:55	55	0.0000
nopath	5	1	3	1	785	02:16:38	8198	02:18:13	8293	00:01:35	95	0.0000
nopath	4	2	13	15	708	02:17:14	8234	02:18:29	8309	00:01:15	75	0.0000
nopath	1	3	3	1	763	02:17:03	8223	02:18:32	8312	00:01:29	89	0.0000
nopath	3	6	10	1	667	02:17:28	8248	02:18:46	8326	00:01:18	78	0.0000
nopath	3	5	12	14	621	02:17:42	8262	02:18:48	8328	00:01:06	66	0.0000
nopath	5	1	9	1	785	02:17:18	8238	02:19:01	8341	00:01:43	103	0.0000	00:01:25
nopath	5	1	12	14	785	02:17:51	8271	02:19:03	8343	00:01:12	72	0.0000
nopath	5	1	12	14	785	02:18:07	8287	02:19:09	8349	00:01:02	62	0.0000
nopath	4	2	13	15	708	02:18:11	8291	02:19:20	8360	00:01:09	69	0.0000
nopath	4	2	7	1	708	02:18:13	8293	02:19:22	8362	00:01:09	69	0.0000
nopath	2	3	3	1	679	02:18:30	8310	02:19:36	8376	00:01:06	66	0.0000
nopath	2	3	12	14	679	02:18:40	8320	02:19:38	8378	00:00:58	58	0.0000
nopath	6	1	3	1	832	02:18:24	8304	02:19:41	8381	00:01:17	77	0.0000
nopath	1	2	8	1	504	02:18:56	8336	02:19:47	8387	00:00:51	51	0.0000
nopath	6	3	3	1	667	02:18:41	8321	02:19:53	8393	00:01:12	72	0.0000
nopath	3	2	5	1	679	02:18:42	8322	02:19:55	8395	00:01:13	73	0.0000
nopath	4	1	3	1	792	02:18:41	8321	02:20:09	8409	00:01:28	88	0.0000	00:01:15
nopath	1	3	10	1	763	02:18:37	8317	02:20:12	8412	00:01:35	95	0.0000
nopath	1	3	9	1	763	02:18:53	8333	02:20:15	8415	00:01:22	82	0.0000
nopath	3	6	13	15	667	02:19:20	8360	02:20:16	8416	00:00:56	56	0.0000
nopath	1	3	9	1	763	02:19:07	8347	02:20:17	8417	00:01:10	70	0.0000
nopath	2	4	7	1	708	02:19:00	8340	02:20:20	8420	00:01:20	80	0.0000
nopath	5	1	5	1	785	02:18:22	8302	02:20:21	8421	00:01:59	119	0.0000
nopath	2	3	12	14	679	02:19:14	8354	02:20:22	8422	00:01:08	68	0.0000
nopath	1	2	6	1	504	02:19:24	8364	02:20:23	8423	00:00:59	59	0.0000
nopath	5	1	12	14	785	02:18:53	8333	02:20:24	8424	00:01:31	91	0.0000
nopath	1	7	2	1	542	02:19:32	8372	02:20:30	8430	00:00:58	58	0.0000
nopath	3	2	12	14	679	02:19:21	8361	02:20:36	8436	00:01:15	75	0.0000
nopath	3	2	7	1	679	02:19:32	8372	02:20:38	8438	00:01:06	66	0.0000
nopath	1	4	3	1	792	02:19:20	8360	02:20:45	8445	00:01:25	85	0.0000
nopath	2	7	5	1	458	02:20:02	8402	02:20:46	8446	00:00:44	44	0.0000
nopath	2	1	5	1	504	02:19:42	8382	02:20:47	8447	00:01:05	65	0.0000
nopath	3	6	6	1	667	02:20:04	8404	02:20:55	8455	00:00:51	51	0.0000
nopath	3	6	3	1	667	02:20:09	8409	02:20:59	8459	00:00:50	50	0.0000
nopath	2	3	3	1	679	02:20:04	8404	02:21:02	8462	00:00:58	58	0.0000	00:01:07
nopath	4	2	9	1	708	02:20:06	8406	02:21:15	8475	00:01:09	69	0.0000
nopath	4	2	6	1	708	02:20:07	8407	02:21:17	8477	00:01:10	70	0.0000
nopath	2	3	5	1	679	02:20:15	8415	02:21:32	8492	00:01:17	77	0.0000
nopath	1	3	3	1	763	02:19:49	8389	02:21:35	8495	00:01:46	106	0.0000
nopath	2	4	9	1	708	02:20:39	8439	02:21:39	8499	00:01:00	60	0.0000
nopath	2	4	12	14	708	02:20:45	8445	02:21:41	8501	00:00:56	56	0.0000
nopath	3	6	3	1	667	02:20:31	8431	02:21:46	8506	00:01:15	75	0.0000
nopath	3	6	5	1	667	02:20:44	8444	02:21:48	8508	00:01:04	64	0.0000
nopath	3	6	5	1	667	02:20:45	8445	02:21:50	8510	00:01:05	65	0.0000
nopath	5	1	13	15	785	02:20:53	8453	02:21:55	8515	00:01:02	62	0.0000
nopath	4	5	3	1	650	02:21:01	8461	02:21:57	8517	00:00:56	56	0.0000
nopath	5	7	5	1	577	02:20:55	8455	02:21:57	8517	00:01:02	62	0.0000
nopath	5	7	9	1	577	02:21:06	8466	02:22:03	8523	00:00:57	57	0.0000	00:01:21
nopath	6	5	13	15	380	02:21:24	8484	02:22:07	8527	00:00:43	43	0.0000
nopath	6	7	12	14	624	02:20:48	8448	02:22:10	8530	00:01:22	82	0.0000
nopath	1	3	12	14	763	02:19:52	8392	02:22:13	8533	00:02:21	141	0.0000
nopath	1	7	12	14	542	02:21:27	8487	02:22:14	8534	00:00:47	47	0.0000
nopath	3	2	6	1	679	02:20:37	8437	02:22:15	8535	00:01:38	98	0.0000
nopath	2	5	13	15	701	02:20:27	8427	02:22:18	8538	00:01:51	111	0.0000
nopath	1	5	12	14	785	02:21:09	8469	02:22:20	8540	00:01:11	71	0.0000
nopath	3	6	5	1	667	02:21:14	8474	02:22:36	8556	00:01:22	82	0.0000
nopath	6	4	3	1	696	02:21:16	8476	02:22:36	8556	00:01:20	80	0.0000
nopath	2	1	6	1	504	02:21:55	8515	02:22:37	8557	00:00:42	42	0.0000
nopath	3	6	7	1	667	02:21:25	8485	02:22:38	8558	00:01:13	73	0.0000
nopath	1	2	3	1	504	02:21:46	8506	02:22:41	8561	00:00:55	55	0.0000
nopath	2	4	3	1	708	02:21:27	8487	02:22:45	8565	00:01:18	78	0.0000
nopath	2	3	13	15	679	02:21:36	8496	02:22:47	8567	00:01:11	71	0.0000
nopath	3	6	12	14	667	02:21:42	8502	02:22:48	8568	00:01:06	66	0.0000
nopath	3	6	13	15	667	02:21:54	8514	02:22:54	8574	00:01:00	60	0.0000
nopath	3	2	10	1	679	02:22:06	8526	02:22:59	8579	00:00:53	53	0.0000
nopath	6	2	10	1	748	02:21:55	8515	02:23:15	8595	00:01:20	80	0.0000	00:01:25
nopath	2	4	6	1	708	02:21:56	8516	02:23:16	8596	00:01:20	80	0.0000
nopath	2	1	9	1	504	02:22:32	8552	02:23:16	8596	00:00:44	44	0.0000
nopath	2	3	5	1	679	02:22:05	8525	02:23:18	8598	00:01:13	73	0.0000
nopath	4	1	9	1	792	02:21:49	8509	02:23:18	8598	00:01:29	89	0.0000
nopath	1	2	3	1	504	02:22:15	8535	02:23:21	8601	00:01:06	66	0.0000
nopath	2	4	5	1	708	02:22:09	8529	02:23:21	8601	00:01:12	72	0.0000
nopath	2	4	9	1	708	02:22:27	8547	02:23:23	8603	00:00:56	56	0.0000
nopath	5	3	3	1	621	02:21:22	8482	02:23:35	8615	00:02:13	133	0.0000
nopath	3	6	9	1	667	02:22:07	8527	02:23:36	8616	00:01:29	89	0.0000
nopath	4	2	10	1	708	02:22:44	8564	02:23:37	8617	00:00:53	53	0.0000
nopath	6	7	12	14	624	02:22:31	8551	02:23:38	8618	00:01:07	67	0.0000
nopath	3	6	12	14	667	02:22:30	8550	02:23:39	8619	00:01:09	69	0.0000
nopath	2	1	7	1	504	02:22:46	8566	02:23:47	8627	00:01:01	61	0.0000
nopath	2	3	5	1	679	02:22:33	8553	02:23:52	8632	00:01:19	79	0.0000
nopath	2	1	3	1	504	02:23:06	8586	02:23:54	8634	00:00:48	48	0.0000
nopath	3	6	2	1	667	02:22:50	8570	02:23:56	8636	00:01:06	66	0.0000
nopath	3	6	3	1	667	02:22:53	8573	02:24:00	8640	00:01:07	67	0.0000	00:01:04
nopath	2	3	9	1	679	02:23:01	8581	02:24:14	8654	00:01:13	73	0.0000
nopath	2	4	4	1	708	02:22:54	8574	02:24:15	8655	00:01:21	81	0.0000
nopath	1	3	2	1	763	02:22:55	8575	02:24:18	8658	00:01:23	83	0.0000
nopath	3	6	3	1	667	02:23:18	8598	02:24:26	8666	00:01:08	68	0.0000
nopath	3	6	12	14	667	02:23:20	8600	02:24:29	8669	00:01:09	69	0.0000
nopath	3	6	2	1	667	02:23:30	8610	02:24:33	8673	00:01:03	63	0.0000
nopath	5	3	10	1	621	02:23:27	8607	02:24:33	8673	00:01:06	66	0.0000
nopath	5	1	5	1	785	02:23:23	8603	02:24:35	8675	00:01:12	72	0.0000
nopath	2	1	3	1	504	02:24:04	8644	02:24:57	8697	00:00:53	53	0.0000
nopath	2	3	7	1	679	02:23:26	8606	02:25:04	8704	00:01:38	98	0.0000	00:01:18
nopath	2	4	12	14	708	02:23:18	8598	02:25:06	8706	00:01:48	108	0.0000
nopath	2	3	9	1	679	02:23:30	8610	02:25:07	8707	00:01:37	97	0.0000
nopath	2	3	9	1	679	02:24:12	8652	02:25:10	8710	00:00:58	58	0.0000
nopath	6	1	9	1	832	02:23:55	8635	02:25:11	8711	00:01:16	76	0.0000
nopath	2	4	3	1	708	02:24:15	8655	02:25:13	8713	00:00:58	58	0.0000
nopath	6	1	3	1	832	02:24:06	8646	02:25:14	8714	00:01:08	68	0.0000
nopath	3	6	13	15	667	02:23:54	8634	02:25:20	8720	00:01:26	86	0.0000
nopath	3	6	12	14	667	02:23:59	8639	02:25:21	8721	00:01:22	82	0.0000
nopath	3	6	3	1	667	02:24:27	8667	02:25:23	8723	00:00:56	56	0.0000
nopath	3	6	3	1	667	02:24:29	8669	02:25:25	8725	00:00:56	56	0.0000
nopath	5	2	9	1	701	02:24:32	8672	02:25:26	8726	00:00:54	54	0.0000
nopath	1	2	12	14	504	02:24:39	8679	02:25:29	8729	00:00:50	50	0.0000
nopath	2	1	3	1	504	02:24:50	8690	02:25:50	8750	00:01:00	60	0.0000
nopath	6	2	3	1	748	02:24:38	8678	02:25:55	8755	00:01:17	77	0.0000
nopath	3	6	13	15	667	02:24:42	8682	02:26:00	8760	00:01:18	78	0.0000	00:01:09
nopath	6	1	13	15	832	02:24:51	8691	02:26:04	8764	00:01:13	73	0.0000
nopath	1	7	5	1	542	02:25:03	8703	02:26:04	8764	00:01:01	61	0.0000
nopath	5	1	3	1	785	02:24:50	8690	02:26:08	8768	00:01:18	78	0.0000
nopath	2	3	5	1	679	02:24:55	8695	02:26:14	8774	00:01:19	79	0.0000
nopath	4	7	3	1	331	02:25:38	8738	02:26:15	8775	00:00:37	37	0.0000
nopath	2	4	12	14	708	02:24:29	8669	02:26:16	8776	00:01:47	107	0.0000
nopath	2	3	12	14	679	02:25:03	8703	02:26:17	8777	00:01:14	74	0.0000
nopath	1	3	9	1	763	02:25:08	8708	02:26:21	8781	00:01:13	73	0.0000
nopath	1	5	3	1	785	02:23:57	8637	02:26:23	8783	00:02:26	146	0.0000
nopath	3	6	13	15	667	02:25:26	8726	02:26:40	8800	00:01:14	74	0.0000
nopath	2	3	13	15	679	02:25:28	8728	02:26:45	8805	00:01:17	77	0.0000
nopath	5	1	13	15	785	02:24:55	8695	02:26:45	8805	00:01:50	110	0.0000
nopath	5	1	3	1	785	02:25:05	8705	02:26:46	8806	00:01:41	101	0.0000
nopath	2	3	5	1	679	02:25:29	8729	02:26:47	8807	00:01:18	78	0.0000
nopath	1	2	3	1	504	02:25:23	8723	02:26:47	8807	00:01:24	84	0.0000
nopath	6	1	5	1	832	02:25:42	8742	02:26:48	8808	00:01:06	66	0.0000
nopath	2	3	9	1	679	02:25:52	8752	02:26:49	8809	00:00:57	57	0.0000
nopath	4	2	3	1	708	02:25:55	8755	02:27:05	8825	00:01:10	70	0.0000	00:01:06
nopath	5	3	10	1	621	02:25:27	8727	02:27:13	8833	00:01:46	106	0.0000
nopath	3	6	6	1	667	02:25:33	8733	02:27:16	8836	00:01:43	103	0.0000
nopath	2	7	3	1	458	02:26:29	8789	02:27:18	8838	00:00:49	49	0.0000
nopath	3	6	3	1	667	02:25:42	8742	02:27:18	8838	00:01:36	96	0.0000
nopath	5	3	13	15	621	02:26:11	8771	02:27:19	8839	00:01:08	68	0.0000
nopath	1	3	3	1	763	02:25:58	8758	02:27:22	8842	00:01:24	84	0.0000
nopath	3	5	5	1	621	02:26:03	8763	02:27:28	8848	00:01:25	85	0.0000
nopath	3	5	9	1	621	02:26:30	8790	02:27:32	8852	00:01:02	62	0.0000
nopath	2	3	6	1	679	02:26:34	8794	02:27:34	8854	00:01:00	60	0.0000
nopath	1	5	3	1	785	02:25:49	8749	02:27:43	8863	00:01:54	114	0.0000
nopath	3	2	10	1	679	02:26:40	8800	02:27:45	8865	00:01:05	65	0.0000
nopath	1	3	3	1	763	02:26:32	8792	02:27:52	8872	00:01:20	80	0.0000
nopath	6	2	6	1	748	02:26:26	8786	02:28:05	8885	00:01:39	99	0.0000	00:01:28
nopath	2	3	3	1	679	02:26:55	8815	02:28:06	8886	00:01:11	71	0.0000
nopath	2	3	12	14	679	02:27:02	8822	02:28:11	8891	00:01:09	69	0.0000
nopath	2	4	12	14	708	02:27:03	8823	02:28:14	8894	00:01:11	71	0.0000
nopath	6	5	5	1	380	02:27:45	8865	02:28:27	8907	00:00:42	42	0.0000
nopath	2	4	3	1	708	02:27:06	8826	02:28:45	8925	00:01:39	99	0.0000
nopath	2	3	13	15	679	02:27:27	8847	02:28:46	8926	00:01:19	79	0.0000
nopath	2	4	13	15	708	02:27:40	8860	02:28:50	8930	00:01:10	70	0.0000
nopath	5	1	12	14	785	02:27:27	8847	02:28:52	8932	00:01:25	85	0.0000
nopath	2	4	13	15	708	02:27:46	8866	02:28:54	8934	00:01:08	68	0.0000
nopath	5	1	3	1	785	02:27:37	8857	02:28:54	8934	00:01:17	77	0.0000
nopath	1	2	13	15	504	02:27:40	8860	02:28:55	8935	00:01:15	75	0.0000
nopath	6	1	2	1	832	02:27:50	8870	02:29:03	8943	00:01:13	73	0.0000	00:01:21
nopath	3	6	9	1	667	02:27:27	8847	02:29:06	8946	00:01:39	99	0.0000
nopath	1	2	12	14	504	02:28:20	8900	02:29:08	8948	00:00:48	48	0.0000
nopath	3	5	13	15	621	02:27:59	8879	02:29:10	8950	00:01:11	71	0.0000
nopath	5	1	3	1	785	02:28:07	8887	02:29:16	8956	00:01:09	69	0.0000
nopath	5	1	9	1	785	02:28:08	8888	02:29:18	8958	00:01:10	70	0.0000
nopath	2	4	5	1	708	02:28:07	8887	02:29:25	8965	00:01:18	78	0.0000
nopath	5	1	5	1	785	02:28:25	8905	02:29:26	8966	00:01:01	61	0.0000
nopath	3	5	12	14	621	02:28:16	8896	02:29:27	8967	00:01:11	71	0.0000
nopath	1	6	9	1	832	02:27:04	8824	02:29:36	8976	00:02:32	152	0.0000
nopath	6	3	6	1	667	02:28:27	8907	02:29:36	8976	00:01:09	69	0.0000
nopath	6	7	13	15	624	02:28:10	8890	02:29:41	8981	00:01:31	91	0.0000
nopath	6	7	9	1	624	02:28:40	8920	02:29:45	8985	00:01:05	65	0.0000
nopath	2	1	9	1	504	02:28:58	8938	02:29:49	8989	00:00:51	51	0.0000
nopath	3	1	10	1	763	02:28:20	8900	02:29:51	8991	00:01:31	91	0.0000
nopath	1	3	9	1	763	02:28:46	8926	02:29:52	8992	00:01:06	66	0.0000
nopath	3	6	3	1	667	02:29:08	8948	02:29:58	8998	00:00:50	50	0.0000
nopath	5	3	5	1	621	02:28:55	8935	02:30:04	9004	00:01:09	69	0.0000	00:01:20
nopath	3	6	5	1	667	02:29:16	8956	02:30:05	9005	00:00:49	49	0.0000
nopath	1	2	10	1	504	02:29:21	8961	02:30:08	9008	00:00:47	47	0.0000
nopath	2	3	10	1	679	02:28:44	8924	02:30:12	9012	00:01:28	88	0.0000
nopath	3	2	5	1	679	02:29:18	8958	02:30:15	9015	00:00:57	57	0.0000
nopath	4	1	9	1	792	02:28:58	8938	02:30:28	9028	00:01:30	90	0.0000
nopath	3	2	3	1	679	02:29:32	8972	02:30:30	9030	00:00:58	58	0.0000
nopath	3	7	9	1	302	02:29:45	8985	02:30:31	9031	00:00:46	46	0.0000
nopath	3	6	5	1	667	02:29:56	8996	02:30:51	9051	00:00:55	55	0.0000
nopath	5	1	5	1	785	02:29:11	8951	02:30:51	9051	00:01:40	100	0.0000
nopath	3	6	13	15	667	02:29:59	8999	02:30:54	9054	00:00:55	55	0.0000
nopath	1	2	6	1	504	02:30:03	9003	02:30:56	9056	00:00:53	53	0.0000
nopath	4	7	12	14	331	02:30:24	9024	02:30:56	9056	00:00:32	32	0.0000
nopath	1	4	12	14	792	02:29:11	8951	02:30:56	9056	00:01:45	105	0.0000
nopath	5	1	9	1	785	02:29:55	8995	02:30:56	9056	00:01:01	61	0.0000
nopath	3	6	13	15	667	02:30:08	9008	02:30:59	9059	00:00:51	51	0.0000
nopath	5	3	3	1	621	02:30:01	9001	02:31:03	9063	00:01:02	62	0.0000	00:01:02
nopath	3	2	5	1	679	02:29:34	8974	02:31:05	9065	00:01:31	91	0.0000
nopath	3	5	12	14	621	02:30:16	9016	02:31:07	9067	00:00:51	51	0.0000
nopath	1	3	13	15	763	02:29:17	8957	02:31:15	9075	00:01:58	118	0.0000
nopath	2	4	10	1	708	02:29:38	8978	02:31:16	9076	00:01:38	98	0.0000
nopath	2	3	3	1	679	02:30:00	9000	02:31:17	9077	00:01:17	77	0.0000
nopath	1	4	12	14	792	02:30:10	9010	02:31:20	9080	00:01:10	70	0.0000
nopath	5	1	3	1	785	02:30:04	9004	02:31:31	9091	00:01:27	87	0.0000
nopath	6	2	5	1	748	02:30:34	9034	02:31:32	9092	00:00:58	58	0.0000
nopath	3	6	13	15	667	02:30:30	9030	02:31:40	9100	00:01:10	70	0.0000
nopath	5	4	5	1	650	02:30:35	9035	02:31:44	9104	00:01:09	69	0.0000
nopath	3	2	5	1	679	02:30:35	9035	02:31:45	9105	00:01:10	70	0.0000
nopath	5	3	9	1	621	02:30:56	9056	02:31:45	9105	00:00:49	49	0.0000
nopath	3	6	12	14	667	02:30:44	9044	02:31:57	9117	00:01:13	73	0.0000
nopath	3	6	5	1	667	02:30:53	9053	02:31:59	9119	00:01:06	66	0.0000
nopath	3	6	12	14	667	02:30:54	9054	02:32:01	9121	00:01:07	67	0.0000	00:01:09
nopath	2	4	3	1	708	02:30:18	9018	02:32:05	9125	00:01:47	107	0.0000
nopath	2	3	9	1	679	02:30:28	9028	02:32:08	9128	00:01:40	100	0.0000
nopath	2	4	13	15	708	02:30:27	9027	02:32:10	9130	00:01:43	103	0.0000
nopath	1	3	3	1	763	02:30:12	9012	02:32:11	9131	00:01:59	119	0.0000
nopath	5	1	10	1	785	02:30:48	9048	02:32:11	9131	00:01:23	83	0.0000
nopath	3	6	13	15	667	02:31:00	9060	02:32:13	9133	00:01:13	73	0.0000
nopath	2	4	3	1	708	02:30:53	9053	02:32:14	9134	00:01:21	81	0.0000
nopath	6	1	13	15	832	02:31:04	9064	02:32:14	9134	00:01:10	70	0.0000
nopath	2	3	10	1	679	02:31:02	9062	02:32:15	9135	00:01:13	73	0.0000
nopath	3	6	12	14	667	02:31:05	9065	02:32:15	9135	00:01:10	70	0.0000
nopath	1	7	3	1	542	02:31:38	9098	02:32:23	9143	00:00:45	45	0.0000
nopath	6	1	10	1	832	02:31:19	9079	02:32:24	9144	00:01:05	65	0.0000
nopath	3	7	13	15	302	02:32:03	9123	02:32:40	9160	00:00:37	37	0.0000
nopath	2	3	3	1	679	02:31:14	9074	02:32:42	9162	00:01:28	88	0.0000
[truncated: 1,189 more rows]
