# Supplementary material for: Supervised learning from human performance at the computationally hard problem of optimal traffic signal control on a network of junctions
Source: R Soc Open Sci. 2014 Dec 24;1(4):140211. doi: 10.1098/rsos.140211 (PMC4448775; doi:10.1098/rsos.140211)
Supplement: 1. simulationData.zip - This zipped folder contains the simulation configuration files for the traffic microsimulation models used in the paper, as well as the raw data output from the simulations. The data are organised into a folder structure with README.txt files used to provide guidance on the c [file rsos140211supp1.zip › simulationData/multiJunctionModel/HuTMaCloops/run-010/trips-ALL.csv]

Path	From Zone	To Zone	Vehicle Type	Base Vehicle Type	Distance (m)	Departure Time (HH:MM:SS)	Departure Time (s)	Arrival Time (HH:MM:SS)	Arrival Time (s)	Time Taken (HH:MM:SS)	Time Taken (s)	Fuel	Mean Time (HH:MM:SS)
nopath	2	4	6	1	708	00:00:00	0	00:00:52	52	00:00:52	52	0.0000
nopath	2	3	5	1	679	00:00:01	1	00:00:53	53	00:00:52	52	0.0000
nopath	2	7	3	1	458	00:00:13	13	00:01:05	65	00:00:52	52	0.0000	00:00:52
nopath	1	4	3	1	792	00:00:01	1	00:01:06	66	00:01:05	65	0.0000
nopath	4	1	3	1	792	00:00:16	16	00:01:21	81	00:01:05	65	0.0000
nopath	3	6	5	1	667	00:01:16	76	00:02:06	126	00:00:50	50	0.0000	00:00:50
nopath	2	3	13	15	679	00:01:05	65	00:02:15	135	00:01:10	70	0.0000
nopath	3	6	12	14	667	00:01:23	83	00:02:28	148	00:01:05	65	0.0000
nopath	3	6	9	1	667	00:01:38	98	00:02:30	150	00:00:52	52	0.0000
nopath	2	6	13	15	748	00:00:42	42	00:02:39	159	00:01:57	117	0.0000
nopath	3	5	9	1	621	00:01:52	112	00:02:45	165	00:00:53	53	0.0000
nopath	3	2	12	14	679	00:02:45	165	00:03:42	222	00:00:57	57	0.0000	00:00:57
nopath	4	7	9	1	331	00:03:15	195	00:03:57	237	00:00:42	42	0.0000
nopath	2	3	12	14	679	00:03:04	184	00:03:58	238	00:00:54	54	0.0000
nopath	4	2	5	1	708	00:03:06	186	00:04:17	257	00:01:11	71	0.0000	00:01:11
nopath	2	1	12	14	504	00:03:35	215	00:04:20	260	00:00:45	45	0.0000
nopath	3	6	3	1	667	00:03:42	222	00:04:35	275	00:00:53	53	0.0000
nopath	5	1	13	15	785	00:00:26	26	00:04:55	295	00:04:29	269	0.0000
nopath	5	3	6	1	621	00:04:24	264	00:05:13	313	00:00:49	49	0.0000	00:00:49
nopath	6	2	5	1	748	00:04:00	240	00:05:15	315	00:01:15	75	0.0000
nopath	3	6	5	1	667	00:04:25	265	00:05:16	316	00:00:51	51	0.0000
nopath	1	3	10	1	763	00:02:48	168	00:05:42	342	00:02:54	174	0.0000
nopath	1	5	12	14	785	00:01:52	112	00:05:55	355	00:04:03	243	0.0000
nopath	3	6	12	14	667	00:05:04	304	00:06:07	367	00:01:03	63	0.0000	00:00:56
nopath	2	3	5	1	679	00:05:30	330	00:06:32	392	00:01:02	62	0.0000
nopath	3	2	3	1	679	00:05:43	343	00:06:39	399	00:00:56	56	0.0000
nopath	2	1	5	1	504	00:06:00	360	00:06:46	406	00:00:46	46	0.0000
nopath	5	3	3	1	621	00:06:01	361	00:07:04	424	00:01:03	63	0.0000	00:01:03
nopath	2	7	12	14	458	00:07:06	426	00:07:47	467	00:00:41	41	0.0000
nopath	2	5	9	1	701	00:06:24	384	00:07:53	473	00:01:29	89	0.0000
nopath	6	1	9	1	832	00:06:47	407	00:08:01	481	00:01:14	74	0.0000	00:01:14
nopath	1	2	12	14	504	00:03:13	193	00:08:02	482	00:04:49	289	0.0000
nopath	1	2	9	1	504	00:04:20	260	00:08:08	488	00:03:48	228	0.0000
nopath	3	2	3	1	679	00:07:17	437	00:08:20	500	00:01:03	63	0.0000
nopath	1	3	10	1	763	00:03:42	222	00:08:20	500	00:04:38	278	0.0000
nopath	4	2	12	14	708	00:07:34	454	00:08:27	507	00:00:53	53	0.0000
nopath	3	6	10	1	667	00:07:22	442	00:08:36	516	00:01:14	74	0.0000
nopath	5	4	3	1	650	00:07:40	460	00:08:41	521	00:01:01	61	0.0000
nopath	5	1	3	1	785	00:07:51	471	00:08:52	532	00:01:01	61	0.0000
nopath	3	6	3	1	667	00:07:53	473	00:08:55	535	00:01:02	62	0.0000
nopath	1	2	12	14	504	00:08:22	502	00:09:09	549	00:00:47	47	0.0000	00:03:08
nopath	3	6	5	1	667	00:08:58	538	00:09:46	586	00:00:48	48	0.0000
nopath	3	6	12	14	667	00:08:59	539	00:09:49	589	00:00:50	50	0.0000
nopath	1	3	3	1	763	00:07:14	434	00:09:52	592	00:02:38	158	0.0000
nopath	2	4	10	1	708	00:07:25	445	00:09:56	596	00:02:31	151	0.0000
nopath	3	6	5	1	667	00:09:10	550	00:09:58	598	00:00:48	48	0.0000
nopath	2	4	12	14	708	00:09:05	545	00:09:59	599	00:00:54	54	0.0000
nopath	3	6	8	1	667	00:09:15	555	00:10:05	605	00:00:50	50	0.0000	00:00:55
nopath	5	1	13	15	785	00:08:39	519	00:10:05	605	00:01:26	86	0.0000
nopath	6	3	5	1	667	00:09:16	556	00:10:13	613	00:00:57	57	0.0000
nopath	4	2	3	1	708	00:08:52	532	00:10:17	617	00:01:25	85	0.0000
nopath	4	1	3	1	792	00:09:24	564	00:10:30	630	00:01:06	66	0.0000
nopath	2	3	5	1	679	00:09:24	564	00:10:35	635	00:01:11	71	0.0000
nopath	2	3	3	1	679	00:09:56	596	00:10:49	649	00:00:53	53	0.0000
nopath	2	4	5	1	708	00:10:39	639	00:11:45	705	00:01:06	66	0.0000	00:01:20
nopath	3	6	12	14	667	00:10:27	627	00:11:47	707	00:01:20	80	0.0000
nopath	2	5	3	1	701	00:09:46	586	00:11:53	713	00:02:07	127	0.0000
nopath	2	6	5	1	748	00:10:41	641	00:11:59	719	00:01:18	78	0.0000
nopath	6	1	5	1	832	00:09:15	555	00:12:01	721	00:02:46	166	0.0000	00:02:46
nopath	5	1	3	1	785	00:09:02	542	00:12:03	723	00:03:01	181	0.0000
nopath	5	1	10	1	785	00:10:27	627	00:12:06	726	00:01:39	99	0.0000
nopath	1	2	3	1	504	00:10:26	626	00:12:08	728	00:01:42	102	0.0000
nopath	5	1	5	1	785	00:10:47	647	00:12:08	728	00:01:21	81	0.0000
nopath	3	5	5	1	621	00:11:18	678	00:12:25	745	00:01:07	67	0.0000
nopath	3	6	6	1	667	00:11:40	700	00:12:30	750	00:00:50	50	0.0000
nopath	1	3	6	1	763	00:10:36	636	00:12:32	752	00:01:56	116	0.0000
nopath	2	4	5	1	708	00:11:29	689	00:12:37	757	00:01:08	68	0.0000
nopath	6	1	3	1	832	00:11:24	684	00:12:41	761	00:01:17	77	0.0000
nopath	2	6	12	14	748	00:10:56	656	00:12:47	767	00:01:51	111	0.0000
nopath	3	6	5	1	667	00:11:50	710	00:12:56	776	00:01:06	66	0.0000
nopath	3	5	5	1	621	00:11:58	718	00:12:57	777	00:00:59	59	0.0000
nopath	3	6	13	15	667	00:12:04	724	00:13:20	800	00:01:16	76	0.0000	00:01:08
nopath	3	6	3	1	667	00:12:42	762	00:13:35	815	00:00:53	53	0.0000
nopath	3	6	3	1	667	00:12:48	768	00:13:38	818	00:00:50	50	0.0000
nopath	6	1	12	14	832	00:12:55	775	00:13:59	839	00:01:04	64	0.0000
nopath	2	3	3	1	679	00:13:29	809	00:14:25	865	00:00:56	56	0.0000	00:00:59
nopath	3	6	13	15	667	00:13:25	805	00:14:30	870	00:01:05	65	0.0000
nopath	5	2	13	15	701	00:13:32	812	00:14:35	875	00:01:03	63	0.0000
nopath	5	3	3	1	621	00:11:20	680	00:14:43	883	00:03:23	203	0.0000
nopath	5	1	3	1	785	00:13:48	828	00:14:49	889	00:01:01	61	0.0000
nopath	4	1	6	1	792	00:13:49	829	00:15:04	904	00:01:15	75	0.0000	00:01:08
nopath	4	6	5	1	696	00:13:39	819	00:15:06	906	00:01:27	87	0.0000
nopath	5	3	13	15	621	00:14:04	844	00:15:07	907	00:01:03	63	0.0000
nopath	3	6	3	1	667	00:14:17	857	00:15:08	908	00:00:51	51	0.0000
nopath	6	2	3	1	748	00:13:57	837	00:15:15	915	00:01:18	78	0.0000
nopath	3	6	12	14	667	00:14:24	864	00:15:16	916	00:00:52	52	0.0000
nopath	6	7	4	1	624	00:14:38	878	00:15:33	933	00:00:55	55	0.0000
nopath	1	4	12	14	792	00:14:21	861	00:15:46	946	00:01:25	85	0.0000
nopath	2	3	13	15	679	00:14:39	879	00:15:51	951	00:01:12	72	0.0000
nopath	3	6	10	1	667	00:15:02	902	00:15:52	952	00:00:50	50	0.0000
nopath	3	5	12	14	621	00:15:08	908	00:15:58	958	00:00:50	50	0.0000
nopath	1	3	8	1	763	00:14:59	899	00:16:12	972	00:01:13	73	0.0000	00:02:39
nopath	2	7	5	1	458	00:15:35	935	00:16:19	979	00:00:44	44	0.0000
nopath	2	4	12	14	708	00:15:21	921	00:16:27	987	00:01:06	66	0.0000
nopath	2	3	12	14	679	00:15:31	931	00:16:29	989	00:00:58	58	0.0000
nopath	3	6	13	15	667	00:15:30	930	00:16:50	1010	00:01:20	80	0.0000
nopath	3	7	12	14	302	00:15:43	943	00:16:58	1018	00:01:15	75	0.0000
nopath	1	3	5	1	763	00:15:27	927	00:17:12	1032	00:01:45	105	0.0000	00:01:45
nopath	1	3	6	1	763	00:15:46	946	00:17:15	1035	00:01:29	89	0.0000
nopath	5	2	8	1	701	00:15:56	956	00:17:15	1035	00:01:19	79	0.0000
nopath	2	4	9	1	708	00:15:49	949	00:17:18	1038	00:01:29	89	0.0000
nopath	2	4	5	1	708	00:16:24	984	00:17:21	1041	00:00:57	57	0.0000
nopath	1	3	2	1	763	00:16:30	990	00:17:52	1072	00:01:22	82	0.0000
nopath	4	6	12	14	696	00:16:49	1009	00:17:57	1077	00:01:08	68	0.0000
nopath	3	7	5	1	302	00:17:48	1068	00:18:18	1098	00:00:30	30	0.0000	00:00:52
nopath	5	6	3	1	380	00:17:41	1061	00:18:20	1100	00:00:39	39	0.0000
nopath	2	5	2	1	701	00:16:13	973	00:18:33	1113	00:02:20	140	0.0000
nopath	5	3	9	1	621	00:17:36	1056	00:18:34	1114	00:00:58	58	0.0000
nopath	2	3	5	1	679	00:17:55	1075	00:18:47	1127	00:00:52	52	0.0000
nopath	2	3	5	1	679	00:17:59	1079	00:18:53	1133	00:00:54	54	0.0000
nopath	2	1	12	14	504	00:18:12	1092	00:18:58	1138	00:00:46	46	0.0000
nopath	5	1	3	1	785	00:17:06	1026	00:19:11	1151	00:02:05	125	0.0000	00:02:00
nopath	5	3	5	1	621	00:18:16	1096	00:19:14	1154	00:00:58	58	0.0000
nopath	3	6	9	1	667	00:17:53	1073	00:19:16	1156	00:01:23	83	0.0000
nopath	6	2	3	1	748	00:18:23	1103	00:19:45	1185	00:01:22	82	0.0000
nopath	2	3	6	1	679	00:18:44	1124	00:19:46	1186	00:01:02	62	0.0000
nopath	2	3	3	1	679	00:18:47	1127	00:19:48	1188	00:01:01	61	0.0000
nopath	2	3	10	1	679	00:18:51	1131	00:19:51	1191	00:01:00	60	0.0000
nopath	4	3	5	1	375	00:18:26	1106	00:19:52	1192	00:01:26	86	0.0000
nopath	6	1	13	15	832	00:18:25	1105	00:19:54	1194	00:01:29	89	0.0000
nopath	3	6	5	1	667	00:19:33	1173	00:20:24	1224	00:00:51	51	0.0000	00:00:59
nopath	3	6	3	1	667	00:19:37	1177	00:20:27	1227	00:00:50	50	0.0000
nopath	1	3	3	1	763	00:19:23	1163	00:20:32	1232	00:01:09	69	0.0000
nopath	2	3	3	1	679	00:19:11	1151	00:20:37	1237	00:01:26	86	0.0000
nopath	2	3	12	14	679	00:19:34	1174	00:20:39	1239	00:01:05	65	0.0000
nopath	4	7	5	1	331	00:20:12	1212	00:20:43	1243	00:00:31	31	0.0000
nopath	1	3	12	14	763	00:19:51	1191	00:20:57	1257	00:01:06	66	0.0000
nopath	4	3	5	1	375	00:20:20	1220	00:20:59	1259	00:00:39	39	0.0000
nopath	2	4	12	14	708	00:20:17	1217	00:21:17	1277	00:01:00	60	0.0000	00:01:08
nopath	2	4	12	14	708	00:20:23	1223	00:21:20	1280	00:00:57	57	0.0000
nopath	1	2	12	14	504	00:20:09	1209	00:21:22	1282	00:01:13	73	0.0000
nopath	4	5	4	1	650	00:20:32	1232	00:21:35	1295	00:01:03	63	0.0000
nopath	5	1	3	1	785	00:20:37	1237	00:21:51	1311	00:01:14	74	0.0000
nopath	1	4	6	1	792	00:21:06	1266	00:22:15	1335	00:01:09	69	0.0000	00:01:13
nopath	3	5	3	1	621	00:22:07	1327	00:22:58	1378	00:00:51	51	0.0000
nopath	2	3	12	14	679	00:22:14	1334	00:23:08	1388	00:00:54	54	0.0000	00:01:02
nopath	5	6	12	14	380	00:22:28	1348	00:23:10	1390	00:00:42	42	0.0000
nopath	6	2	12	14	748	00:22:18	1338	00:23:15	1395	00:00:57	57	0.0000
nopath	1	3	12	14	763	00:22:08	1328	00:23:27	1407	00:01:19	79	0.0000
nopath	1	3	5	1	763	00:22:22	1342	00:23:30	1410	00:01:08	68	0.0000
nopath	2	3	9	1	679	00:22:51	1371	00:23:45	1425	00:00:54	54	0.0000
nopath	5	1	3	1	785	00:21:42	1302	00:23:51	1431	00:02:09	129	0.0000
nopath	6	5	2	1	380	00:23:16	1396	00:23:52	1432	00:00:36	36	0.0000
nopath	6	3	2	1	667	00:22:44	1364	00:23:53	1433	00:01:09	69	0.0000
nopath	2	4	9	1	708	00:22:55	1375	00:24:25	1465	00:01:30	90	0.0000	00:01:13
nopath	2	3	5	1	679	00:23:22	1402	00:24:27	1467	00:01:05	65	0.0000
nopath	3	6	5	1	667	00:23:41	1421	00:24:30	1470	00:00:49	49	0.0000
nopath	2	3	12	14	679	00:23:35	1415	00:24:30	1470	00:00:55	55	0.0000
nopath	2	1	9	1	504	00:24:31	1471	00:25:15	1515	00:00:44	44	0.0000	00:00:45
nopath	3	6	12	14	667	00:24:34	1474	00:25:24	1524	00:00:50	50	0.0000
nopath	3	6	2	1	667	00:24:35	1475	00:25:27	1527	00:00:52	52	0.0000
nopath	1	3	10	1	763	00:24:27	1467	00:25:36	1536	00:01:09	69	0.0000
nopath	1	4	12	14	792	00:24:34	1474	00:25:39	1539	00:01:05	65	0.0000
nopath	3	6	5	1	667	00:24:54	1494	00:25:44	1544	00:00:50	50	0.0000
nopath	2	7	3	1	458	00:24:46	1486	00:25:44	1544	00:00:58	58	0.0000
nopath	3	6	12	14	667	00:25:05	1505	00:26:17	1577	00:01:12	72	0.0000	00:00:53
nopath	3	6	12	14	667	00:25:51	1551	00:26:41	1601	00:00:50	50	0.0000
nopath	3	5	12	14	621	00:25:52	1552	00:26:44	1604	00:00:52	52	0.0000
nopath	2	7	12	14	458	00:26:16	1576	00:26:57	1617	00:00:41	41	0.0000
nopath	3	6	13	15	667	00:26:14	1574	00:27:06	1626	00:00:52	52	0.0000	00:00:51
nopath	6	1	9	1	832	00:25:09	1509	00:27:11	1631	00:02:02	122	0.0000
nopath	2	4	12	14	708	00:26:19	1579	00:27:12	1632	00:00:53	53	0.0000
nopath	1	3	3	1	763	00:24:47	1487	00:27:27	1647	00:02:40	160	0.0000
nopath	1	3	9	1	763	00:26:40	1600	00:27:40	1660	00:01:00	60	0.0000
nopath	1	3	6	1	763	00:27:05	1625	00:28:02	1682	00:00:57	57	0.0000	00:01:19
nopath	3	2	5	1	679	00:26:24	1584	00:28:15	1695	00:01:51	111	0.0000
nopath	4	2	6	1	708	00:25:51	1551	00:28:17	1697	00:02:26	146	0.0000
nopath	5	7	10	1	577	00:24:45	1485	00:28:19	1699	00:03:34	214	0.0000
nopath	3	6	2	1	667	00:27:33	1653	00:28:37	1717	00:01:04	64	0.0000
nopath	3	6	4	1	667	00:27:34	1654	00:28:38	1718	00:01:04	64	0.0000
nopath	2	7	5	1	458	00:28:07	1687	00:28:48	1728	00:00:41	41	0.0000
nopath	1	2	12	14	504	00:28:02	1682	00:28:52	1732	00:00:50	50	0.0000
nopath	5	1	12	14	785	00:27:24	1644	00:28:52	1732	00:01:28	88	0.0000
nopath	1	4	10	1	792	00:27:12	1632	00:28:55	1735	00:01:43	103	0.0000
nopath	3	6	5	1	667	00:28:06	1686	00:28:58	1738	00:00:52	52	0.0000
nopath	1	2	5	1	504	00:28:14	1694	00:29:00	1740	00:00:46	46	0.0000	00:01:07
nopath	4	2	3	1	708	00:28:22	1702	00:29:25	1765	00:01:03	63	0.0000
nopath	1	3	9	1	763	00:28:17	1697	00:29:32	1772	00:01:15	75	0.0000
nopath	1	3	5	1	763	00:28:35	1715	00:29:37	1777	00:01:02	62	0.0000
nopath	2	3	9	1	679	00:28:08	1688	00:29:46	1786	00:01:38	98	0.0000
nopath	3	6	13	15	667	00:28:33	1713	00:29:50	1790	00:01:17	77	0.0000
nopath	5	1	3	1	785	00:28:56	1736	00:29:57	1797	00:01:01	61	0.0000
nopath	1	2	13	15	504	00:29:16	1756	00:30:05	1805	00:00:49	49	0.0000	00:00:49
nopath	6	3	5	1	667	00:29:25	1765	00:30:14	1814	00:00:49	49	0.0000
nopath	3	5	12	14	621	00:29:14	1754	00:30:16	1816	00:01:02	62	0.0000
nopath	6	2	5	1	748	00:29:27	1767	00:30:24	1824	00:00:57	57	0.0000
nopath	2	4	3	1	708	00:28:51	1731	00:30:45	1845	00:01:54	114	0.0000
nopath	2	4	3	1	708	00:29:24	1764	00:30:47	1847	00:01:23	83	0.0000
nopath	1	2	10	1	504	00:30:04	1804	00:30:50	1850	00:00:46	46	0.0000
nopath	6	1	6	1	832	00:29:55	1795	00:30:57	1857	00:01:02	62	0.0000
nopath	3	4	12	14	375	00:30:22	1822	00:30:59	1859	00:00:37	37	0.0000
nopath	6	4	3	1	696	00:30:00	1800	00:31:03	1863	00:01:03	63	0.0000	00:01:03
nopath	1	3	3	1	763	00:29:34	1774	00:31:12	1872	00:01:38	98	0.0000
nopath	1	3	5	1	763	00:30:07	1807	00:31:15	1875	00:01:08	68	0.0000
nopath	3	5	12	14	621	00:30:18	1818	00:31:17	1877	00:00:59	59	0.0000
nopath	1	6	6	1	832	00:29:42	1782	00:31:26	1886	00:01:44	104	0.0000
nopath	5	1	12	14	785	00:30:15	1815	00:31:32	1892	00:01:17	77	0.0000
nopath	3	6	7	1	667	00:30:24	1824	00:31:36	1896	00:01:12	72	0.0000
nopath	1	7	5	1	542	00:30:52	1852	00:31:39	1899	00:00:47	47	0.0000
nopath	3	6	3	1	667	00:31:02	1862	00:31:55	1915	00:00:53	53	0.0000
nopath	2	4	13	15	708	00:30:22	1822	00:31:58	1918	00:01:36	96	0.0000
nopath	4	1	6	1	792	00:30:22	1822	00:32:04	1924	00:01:42	102	0.0000	00:01:42
nopath	3	7	3	1	302	00:31:32	1892	00:32:10	1930	00:00:38	38	0.0000
nopath	3	6	3	1	667	00:31:22	1882	00:32:27	1947	00:01:05	65	0.0000
nopath	5	4	12	14	650	00:32:00	1920	00:33:12	1992	00:01:12	72	0.0000	00:01:06
nopath	3	6	9	1	667	00:32:31	1951	00:33:20	2000	00:00:49	49	0.0000
nopath	1	2	10	1	504	00:32:03	1923	00:34:21	2061	00:02:18	138	0.0000	00:01:32
nopath	6	1	3	1	832	00:31:22	1882	00:34:21	2061	00:02:59	179	0.0000
nopath	2	3	3	1	679	00:33:21	2001	00:34:24	2064	00:01:03	63	0.0000
nopath	4	7	6	1	331	00:33:54	2034	00:34:28	2068	00:00:34	34	0.0000
nopath	1	4	13	15	792	00:30:28	1828	00:34:28	2068	00:04:00	240	0.0000
nopath	2	3	12	14	679	00:33:35	2015	00:34:29	2069	00:00:54	54	0.0000
nopath	6	1	9	1	832	00:33:28	2008	00:34:30	2070	00:01:02	62	0.0000
nopath	1	7	5	1	542	00:32:43	1963	00:34:35	2075	00:01:52	112	0.0000
nopath	6	3	12	14	667	00:33:33	2013	00:34:43	2083	00:01:10	70	0.0000
nopath	2	7	13	15	458	00:33:56	2036	00:34:47	2087	00:00:51	51	0.0000
nopath	4	2	12	14	708	00:32:31	1951	00:34:48	2088	00:02:17	137	0.0000
nopath	5	2	9	1	701	00:33:34	2014	00:34:55	2095	00:01:21	81	0.0000
nopath	2	3	10	1	679	00:33:39	2019	00:35:02	2102	00:01:23	83	0.0000	00:01:07
nopath	6	1	13	15	832	00:33:40	2020	00:35:04	2104	00:01:24	84	0.0000
nopath	3	6	3	1	667	00:34:02	2042	00:35:05	2105	00:01:03	63	0.0000
nopath	3	5	12	14	621	00:34:03	2043	00:35:09	2109	00:01:06	66	0.0000
nopath	3	6	12	14	667	00:34:05	2045	00:35:12	2112	00:01:07	67	0.0000
nopath	3	6	3	1	667	00:34:13	2053	00:35:14	2114	00:01:01	61	0.0000
nopath	4	2	13	15	708	00:33:55	2035	00:35:19	2119	00:01:24	84	0.0000
nopath	3	6	6	1	667	00:34:31	2071	00:35:35	2135	00:01:04	64	0.0000
nopath	2	3	12	14	679	00:34:31	2071	00:35:36	2136	00:01:05	65	0.0000
nopath	1	2	9	1	504	00:34:48	2088	00:35:43	2143	00:00:55	55	0.0000
nopath	1	7	3	1	542	00:34:36	2076	00:35:43	2143	00:01:07	67	0.0000
nopath	4	2	12	14	708	00:34:49	2089	00:35:56	2156	00:01:07	67	0.0000
nopath	3	6	9	1	667	00:35:14	2114	00:36:16	2176	00:01:02	62	0.0000	00:01:02
nopath	6	7	7	1	624	00:35:23	2123	00:36:19	2179	00:00:56	56	0.0000
nopath	3	5	9	1	621	00:35:42	2142	00:36:31	2191	00:00:49	49	0.0000
nopath	6	5	12	14	380	00:35:54	2154	00:36:33	2193	00:00:39	39	0.0000
nopath	1	3	10	1	763	00:35:36	2136	00:36:42	2202	00:01:06	66	0.0000
nopath	3	4	6	1	375	00:36:40	2200	00:37:12	2232	00:00:32	32	0.0000	00:00:34
nopath	3	6	5	1	667	00:36:18	2178	00:37:16	2236	00:00:58	58	0.0000
nopath	2	3	9	1	679	00:36:09	2169	00:37:16	2236	00:01:07	67	0.0000
nopath	4	1	12	14	792	00:35:32	2132	00:37:20	2240	00:01:48	108	0.0000
nopath	5	4	5	1	650	00:35:44	2144	00:37:54	2274	00:02:10	130	0.0000
nopath	3	5	12	14	621	00:36:59	2219	00:37:58	2278	00:00:59	59	0.0000
nopath	3	6	9	1	667	00:37:08	2228	00:38:00	2280	00:00:52	52	0.0000	00:00:55
nopath	5	1	3	1	785	00:34:26	2066	00:38:01	2281	00:03:35	215	0.0000
nopath	2	3	3	1	679	00:36:53	2213	00:38:02	2282	00:01:09	69	0.0000
nopath	5	1	9	1	785	00:36:45	2205	00:38:03	2283	00:01:18	78	0.0000
nopath	1	2	6	1	504	00:37:19	2239	00:38:04	2284	00:00:45	45	0.0000
nopath	4	3	5	1	375	00:37:24	2244	00:38:05	2285	00:00:41	41	0.0000
nopath	2	3	13	15	679	00:37:56	2276	00:38:51	2331	00:00:55	55	0.0000
nopath	6	2	9	1	748	00:37:09	2229	00:38:55	2335	00:01:46	106	0.0000
nopath	5	1	6	1	785	00:37:37	2257	00:39:02	2342	00:01:25	85	0.0000	00:01:40
nopath	5	1	9	1	785	00:37:51	2271	00:39:05	2345	00:01:14	74	0.0000
nopath	3	6	4	1	667	00:38:25	2305	00:39:26	2366	00:01:01	61	0.0000
nopath	1	2	6	1	504	00:38:42	2322	00:39:27	2367	00:00:45	45	0.0000
nopath	6	1	3	1	832	00:38:35	2315	00:39:38	2378	00:01:03	63	0.0000
nopath	2	1	9	1	504	00:39:10	2350	00:39:56	2396	00:00:46	46	0.0000
nopath	4	3	12	14	375	00:39:13	2353	00:40:04	2404	00:00:51	51	0.0000	00:00:54
nopath	1	4	3	1	792	00:38:49	2329	00:40:05	2405	00:01:16	76	0.0000
nopath	2	6	2	1	748	00:37:42	2262	00:40:16	2416	00:02:34	154	0.0000
nopath	3	6	5	1	667	00:39:15	2355	00:40:26	2426	00:01:11	71	0.0000
nopath	3	6	5	1	667	00:39:28	2368	00:40:28	2428	00:01:00	60	0.0000
nopath	6	1	12	14	832	00:38:59	2339	00:40:42	2442	00:01:43	103	0.0000
nopath	2	1	9	1	504	00:40:04	2404	00:40:57	2457	00:00:53	53	0.0000
nopath	2	7	3	1	458	00:40:17	2417	00:40:57	2457	00:00:40	40	0.0000
nopath	3	6	13	15	667	00:39:57	2397	00:40:59	2459	00:01:02	62	0.0000
nopath	3	2	6	1	679	00:39:58	2398	00:41:03	2463	00:01:05	65	0.0000	00:01:13
nopath	2	4	3	1	708	00:39:37	2377	00:41:05	2465	00:01:28	88	0.0000
nopath	3	6	12	14	667	00:40:01	2401	00:41:05	2465	00:01:04	64	0.0000
nopath	3	2	2	1	679	00:39:59	2399	00:41:06	2466	00:01:07	67	0.0000
nopath	3	6	3	1	667	00:40:09	2409	00:41:08	2468	00:00:59	59	0.0000
nopath	3	5	3	1	621	00:40:13	2413	00:41:09	2469	00:00:56	56	0.0000
nopath	3	6	9	1	667	00:40:22	2422	00:41:12	2472	00:00:50	50	0.0000
nopath	2	4	12	14	708	00:40:23	2423	00:41:18	2478	00:00:55	55	0.0000
nopath	2	4	10	1	708	00:40:27	2427	00:41:20	2480	00:00:53	53	0.0000
nopath	1	3	12	14	763	00:40:21	2421	00:41:37	2497	00:01:16	76	0.0000
nopath	1	4	12	14	792	00:40:28	2428	00:41:40	2500	00:01:12	72	0.0000
nopath	1	3	8	1	763	00:40:45	2445	00:41:47	2507	00:01:02	62	0.0000
nopath	1	3	12	14	763	00:40:47	2447	00:41:50	2510	00:01:03	63	0.0000
nopath	1	3	12	14	763	00:40:51	2451	00:41:53	2513	00:01:02	62	0.0000
nopath	4	2	9	1	708	00:40:41	2441	00:41:55	2515	00:01:14	74	0.0000
nopath	5	3	5	1	621	00:40:56	2456	00:42:02	2522	00:01:06	66	0.0000	00:01:29
nopath	5	1	9	1	785	00:38:38	2318	00:42:11	2531	00:03:33	213	0.0000
nopath	5	1	10	1	785	00:39:03	2343	00:42:14	2534	00:03:11	191	0.0000
nopath	1	3	10	1	763	00:40:52	2452	00:42:22	2542	00:01:30	90	0.0000
nopath	3	5	3	1	621	00:41:06	2466	00:42:26	2546	00:01:20	80	0.0000
nopath	1	4	3	1	792	00:40:57	2457	00:42:26	2546	00:01:29	89	0.0000
nopath	3	6	12	14	667	00:41:25	2485	00:42:28	2548	00:01:03	63	0.0000
nopath	2	7	3	1	458	00:41:42	2502	00:42:34	2554	00:00:52	52	0.0000
nopath	1	2	12	14	504	00:42:02	2522	00:42:52	2572	00:00:50	50	0.0000
nopath	2	3	3	1	679	00:40:44	2444	00:42:52	2572	00:02:08	128	0.0000
nopath	3	6	10	1	667	00:42:06	2526	00:42:57	2577	00:00:51	51	0.0000
nopath	2	7	7	1	458	00:42:09	2529	00:43:27	2607	00:01:18	78	0.0000	00:00:49
nopath	1	4	5	1	792	00:42:09	2529	00:43:35	2615	00:01:26	86	0.0000
nopath	3	5	3	1	621	00:42:41	2561	00:43:36	2616	00:00:55	55	0.0000
nopath	2	3	5	1	679	00:42:08	2528	00:43:37	2617	00:01:29	89	0.0000
nopath	3	6	13	15	667	00:42:46	2566	00:43:39	2619	00:00:53	53	0.0000
nopath	2	4	3	1	708	00:42:51	2571	00:43:44	2624	00:00:53	53	0.0000
nopath	3	6	3	1	667	00:42:55	2575	00:43:45	2625	00:00:50	50	0.0000
nopath	5	1	3	1	785	00:41:48	2508	00:43:46	2626	00:01:58	118	0.0000
nopath	5	1	12	14	785	00:42:44	2564	00:43:48	2628	00:01:04	64	0.0000
nopath	3	6	9	1	667	00:42:58	2578	00:43:49	2629	00:00:51	51	0.0000
nopath	4	2	12	14	708	00:43:10	2590	00:44:03	2643	00:00:53	53	0.0000	00:01:24
nopath	6	3	9	1	667	00:43:03	2583	00:44:05	2645	00:01:02	62	0.0000
nopath	2	1	3	1	504	00:43:21	2601	00:44:06	2646	00:00:45	45	0.0000
nopath	6	7	3	1	624	00:42:59	2579	00:44:07	2647	00:01:08	68	0.0000
nopath	3	6	5	1	667	00:43:17	2597	00:44:26	2666	00:01:09	69	0.0000
nopath	1	2	9	1	504	00:43:13	2593	00:44:31	2671	00:01:18	78	0.0000
nopath	1	3	3	1	763	00:42:51	2571	00:44:42	2682	00:01:51	111	0.0000
nopath	3	6	2	1	667	00:43:57	2637	00:44:48	2688	00:00:51	51	0.0000
nopath	1	3	9	1	763	00:43:35	2615	00:44:49	2689	00:01:14	74	0.0000
nopath	1	3	3	1	763	00:43:49	2629	00:44:52	2692	00:01:03	63	0.0000
nopath	3	2	5	1	679	00:44:07	2647	00:45:00	2700	00:00:53	53	0.0000	00:01:00
nopath	6	3	10	1	667	00:44:17	2657	00:45:08	2708	00:00:51	51	0.0000
nopath	6	1	12	14	832	00:43:46	2626	00:45:12	2712	00:01:26	86	0.0000
nopath	4	6	3	1	696	00:44:20	2660	00:45:16	2716	00:00:56	56	0.0000
nopath	5	3	2	1	621	00:44:18	2658	00:45:17	2717	00:00:59	59	0.0000
nopath	2	3	5	1	679	00:44:03	2643	00:45:22	2722	00:01:19	79	0.0000
nopath	3	5	5	1	621	00:44:11	2651	00:45:25	2725	00:01:14	74	0.0000
nopath	3	6	3	1	667	00:44:15	2655	00:45:28	2728	00:01:13	73	0.0000
nopath	1	3	13	15	763	00:44:07	2647	00:45:31	2731	00:01:24	84	0.0000
nopath	1	3	12	14	763	00:44:31	2671	00:45:34	2734	00:01:03	63	0.0000
nopath	5	1	2	1	785	00:43:06	2586	00:45:41	2741	00:02:35	155	0.0000
nopath	5	1	5	1	785	00:43:52	2632	00:45:43	2743	00:01:51	111	0.0000
nopath	2	3	5	1	679	00:44:44	2684	00:45:46	2746	00:01:02	62	0.0000
nopath	3	6	2	1	667	00:44:39	2679	00:45:56	2756	00:01:17	77	0.0000
nopath	5	3	5	1	621	00:44:45	2685	00:46:03	2763	00:01:18	78	0.0000	00:01:08
nopath	1	3	3	1	763	00:44:47	2687	00:46:12	2772	00:01:25	85	0.0000
nopath	1	3	5	1	763	00:44:58	2698	00:46:14	2774	00:01:16	76	0.0000
nopath	2	1	13	15	504	00:45:24	2724	00:46:15	2775	00:00:51	51	0.0000
nopath	2	3	3	1	679	00:45:09	2709	00:46:18	2778	00:01:09	69	0.0000
nopath	2	3	3	1	679	00:45:11	2711	00:46:20	2780	00:01:09	69	0.0000
nopath	5	1	12	14	785	00:44:49	2689	00:46:22	2782	00:01:33	93	0.0000
nopath	2	3	9	1	679	00:45:27	2727	00:46:25	2785	00:00:58	58	0.0000
nopath	2	3	3	1	679	00:45:36	2736	00:46:29	2789	00:00:53	53	0.0000
nopath	1	7	9	1	542	00:46:06	2766	00:46:54	2814	00:00:48	48	0.0000
nopath	3	6	3	1	667	00:46:36	2796	00:47:27	2847	00:00:51	51	0.0000	00:00:59
nopath	3	6	12	14	667	00:46:41	2801	00:47:31	2851	00:00:50	50	0.0000
nopath	2	3	5	1	679	00:45:37	2737	00:47:32	2852	00:01:55	115	0.0000
nopath	1	3	9	1	763	00:46:45	2805	00:47:45	2865	00:01:00	60	0.0000
nopath	2	1	5	1	504	00:46:59	2819	00:47:57	2877	00:00:58	58	0.0000
nopath	1	2	3	1	504	00:47:03	2823	00:48:01	2881	00:00:58	58	0.0000	00:00:55
nopath	3	7	6	1	302	00:47:19	2839	00:48:02	2882	00:00:43	43	0.0000
nopath	6	1	12	14	832	00:46:40	2800	00:48:02	2882	00:01:22	82	0.0000
nopath	2	4	6	1	708	00:47:01	2821	00:48:15	2895	00:01:14	74	0.0000
nopath	3	6	12	14	667	00:47:02	2822	00:48:16	2896	00:01:14	74	0.0000
nopath	3	6	9	1	667	00:47:03	2823	00:48:18	2898	00:01:15	75	0.0000
nopath	1	3	10	1	763	00:47:21	2841	00:48:21	2901	00:01:00	60	0.0000
nopath	6	1	10	1	832	00:47:41	2861	00:48:43	2923	00:01:02	62	0.0000
nopath	6	2	7	1	748	00:47:54	2874	00:48:50	2930	00:00:56	56	0.0000
nopath	2	3	6	1	679	00:47:37	2857	00:48:52	2932	00:01:15	75	0.0000
nopath	4	7	9	1	331	00:48:23	2903	00:48:54	2934	00:00:31	31	0.0000
nopath	3	6	9	1	667	00:47:47	2867	00:48:56	2936	00:01:09	69	0.0000
nopath	3	6	12	14	667	00:48:01	2881	00:48:57	2937	00:00:56	56	0.0000
nopath	1	4	3	1	792	00:47:33	2853	00:48:57	2937	00:01:24	84	0.0000
nopath	3	6	12	14	667	00:48:04	2884	00:49:01	2941	00:00:57	57	0.0000	00:01:03
nopath	5	1	3	1	785	00:47:49	2869	00:49:08	2948	00:01:19	79	0.0000
nopath	5	1	6	1	785	00:47:59	2879	00:49:11	2951	00:01:12	72	0.0000
nopath	5	3	5	1	621	00:46:12	2772	00:49:13	2953	00:03:01	181	0.0000
nopath	5	1	3	1	785	00:48:04	2884	00:49:14	2954	00:01:10	70	0.0000
nopath	6	7	12	14	624	00:48:01	2881	00:49:23	2963	00:01:22	82	0.0000
nopath	2	7	2	1	458	00:48:45	2925	00:49:34	2974	00:00:49	49	0.0000
nopath	3	6	12	14	667	00:48:30	2910	00:49:38	2978	00:01:08	68	0.0000
nopath	3	6	13	15	667	00:48:51	2931	00:49:42	2982	00:00:51	51	0.0000
nopath	1	3	13	15	763	00:48:06	2886	00:49:45	2985	00:01:39	99	0.0000
nopath	6	2	5	1	748	00:48:08	2888	00:49:45	2985	00:01:37	97	0.0000
nopath	6	2	3	1	748	00:48:36	2916	00:49:49	2989	00:01:13	73	0.0000
nopath	6	1	6	1	832	00:48:09	2889	00:49:53	2993	00:01:44	104	0.0000
nopath	6	2	3	1	748	00:48:55	2935	00:49:56	2996	00:01:01	61	0.0000
nopath	1	2	12	14	504	00:49:05	2945	00:49:59	2999	00:00:54	54	0.0000
nopath	1	2	5	1	504	00:49:14	2954	00:50:03	3003	00:00:49	49	0.0000	00:00:51
nopath	6	4	13	15	696	00:48:57	2937	00:50:04	3004	00:01:07	67	0.0000
nopath	3	7	3	1	302	00:49:20	2960	00:50:06	3006	00:00:46	46	0.0000
nopath	3	6	5	1	667	00:49:12	2952	00:50:15	3015	00:01:03	63	0.0000
nopath	4	2	3	1	708	00:48:58	2938	00:50:15	3015	00:01:17	77	0.0000
nopath	3	6	12	14	667	00:49:13	2953	00:50:19	3019	00:01:06	66	0.0000
nopath	1	3	3	1	763	00:49:21	2961	00:50:22	3022	00:01:01	61	0.0000
nopath	3	2	5	1	679	00:49:15	2955	00:50:24	3024	00:01:09	69	0.0000
nopath	3	6	9	1	667	00:49:21	2961	00:50:27	3027	00:01:06	66	0.0000
nopath	3	5	12	14	621	00:49:39	2979	00:50:36	3036	00:00:57	57	0.0000
nopath	1	2	3	1	504	00:49:29	2969	00:50:41	3041	00:01:12	72	0.0000
nopath	6	1	9	1	832	00:49:15	2955	00:50:41	3041	00:01:26	86	0.0000
nopath	3	2	9	1	679	00:49:25	2965	00:50:55	3055	00:01:30	90	0.0000
nopath	3	2	5	1	679	00:49:32	2972	00:50:57	3057	00:01:25	85	0.0000
nopath	3	6	10	1	667	00:49:55	2995	00:51:16	3076	00:01:21	81	0.0000	00:01:05
nopath	4	6	3	1	696	00:50:07	3007	00:51:18	3078	00:01:11	71	0.0000
nopath	5	3	13	15	621	00:49:04	2944	00:51:18	3078	00:02:14	134	0.0000
nopath	6	1	3	1	832	00:50:17	3017	00:51:20	3080	00:01:03	63	0.0000
nopath	1	3	6	1	763	00:49:47	2987	00:51:22	3082	00:01:35	95	0.0000
nopath	5	1	5	1	785	00:48:29	2909	00:51:26	3086	00:02:57	177	0.0000
nopath	3	6	3	1	667	00:50:24	3024	00:51:27	3087	00:01:03	63	0.0000
nopath	3	6	3	1	667	00:50:29	3029	00:51:31	3091	00:01:02	62	0.0000
nopath	5	1	3	1	785	00:50:20	3020	00:51:34	3094	00:01:14	74	0.0000
nopath	1	2	9	1	504	00:50:44	3044	00:51:36	3096	00:00:52	52	0.0000
nopath	3	5	3	1	621	00:50:47	3047	00:51:36	3096	00:00:49	49	0.0000
nopath	5	1	12	14	785	00:50:28	3028	00:51:36	3096	00:01:08	68	0.0000
nopath	5	3	2	1	621	00:49:54	2994	00:51:43	3103	00:01:49	109	0.0000
nopath	1	5	12	14	785	00:49:48	2988	00:51:45	3105	00:01:57	117	0.0000
nopath	6	1	9	1	832	00:50:46	3046	00:51:48	3108	00:01:02	62	0.0000
nopath	1	2	5	1	504	00:51:04	3064	00:51:50	3110	00:00:46	46	0.0000
nopath	1	3	9	1	763	00:50:14	3014	00:51:52	3112	00:01:38	98	0.0000
nopath	4	7	12	14	331	00:51:21	3081	00:51:54	3114	00:00:33	33	0.0000
nopath	1	3	5	1	763	00:50:18	3018	00:51:55	3115	00:01:37	97	0.0000
nopath	1	3	12	14	763	00:50:57	3057	00:51:59	3119	00:01:02	62	0.0000
nopath	1	3	10	1	763	00:50:59	3059	00:52:02	3122	00:01:03	63	0.0000	00:01:15
nopath	2	1	3	1	504	00:51:12	3072	00:52:17	3137	00:01:05	65	0.0000
nopath	1	3	9	1	763	00:51:12	3072	00:52:22	3142	00:01:10	70	0.0000
nopath	1	3	12	14	763	00:51:16	3076	00:52:25	3145	00:01:09	69	0.0000
nopath	2	3	5	1	679	00:51:21	3081	00:52:29	3149	00:01:08	68	0.0000
nopath	3	6	5	1	667	00:51:28	3088	00:52:34	3154	00:01:06	66	0.0000
nopath	5	3	5	1	621	00:51:02	3062	00:52:43	3163	00:01:41	101	0.0000
nopath	6	3	7	1	667	00:51:46	3106	00:52:45	3165	00:00:59	59	0.0000
nopath	2	1	9	1	504	00:51:52	3112	00:52:47	3167	00:00:55	55	0.0000
nopath	1	3	5	1	763	00:51:18	3078	00:52:52	3172	00:01:34	94	0.0000
nopath	1	3	3	1	763	00:51:42	3102	00:52:55	3175	00:01:13	73	0.0000
nopath	2	7	9	1	458	00:52:16	3136	00:52:55	3175	00:00:39	39	0.0000
nopath	3	1	12	14	763	00:51:31	3091	00:52:55	3175	00:01:24	84	0.0000
nopath	2	3	5	1	679	00:51:59	3119	00:52:59	3179	00:01:00	60	0.0000
nopath	5	1	6	1	785	00:51:35	3095	00:53:01	3181	00:01:26	86	0.0000	00:01:49
nopath	2	3	5	1	679	00:52:06	3126	00:53:01	3181	00:00:55	55	0.0000
nopath	1	2	10	1	504	00:51:54	3114	00:53:03	3183	00:01:09	69	0.0000
nopath	6	1	5	1	832	00:51:39	3099	00:53:03	3183	00:01:24	84	0.0000
nopath	2	3	6	1	679	00:52:11	3131	00:53:05	3185	00:00:54	54	0.0000
nopath	3	6	3	1	667	00:51:55	3115	00:53:16	3196	00:01:21	81	0.0000
nopath	3	6	2	1	667	00:52:03	3123	00:53:18	3198	00:01:15	75	0.0000
nopath	3	6	6	1	667	00:52:27	3147	00:53:36	3216	00:01:09	69	0.0000
nopath	2	4	6	1	708	00:52:20	3140	00:53:36	3216	00:01:16	76	0.0000
nopath	3	6	9	1	667	00:52:35	3155	00:53:38	3218	00:01:03	63	0.0000
nopath	2	3	12	14	679	00:52:32	3152	00:53:38	3218	00:01:06	66	0.0000
nopath	3	6	3	1	667	00:52:43	3163	00:53:40	3220	00:00:57	57	0.0000
nopath	6	2	10	1	748	00:52:19	3139	00:53:41	3221	00:01:22	82	0.0000
nopath	2	4	5	1	708	00:52:41	3161	00:53:42	3222	00:01:01	61	0.0000
nopath	3	6	5	1	667	00:52:44	3164	00:53:42	3222	00:00:58	58	0.0000
nopath	6	1	12	14	832	00:52:05	3125	00:53:42	3222	00:01:37	97	0.0000
nopath	1	2	9	1	504	00:51:57	3117	00:53:44	3224	00:01:47	107	0.0000
nopath	6	1	12	14	832	00:52:06	3126	00:53:44	3224	00:01:38	98	0.0000
nopath	3	6	13	15	667	00:52:58	3178	00:53:50	3230	00:00:52	52	0.0000
nopath	6	7	3	1	624	00:52:26	3146	00:53:57	3237	00:01:31	91	0.0000
nopath	1	4	12	14	792	00:52:29	3149	00:54:04	3244	00:01:35	95	0.0000	00:01:41
nopath	1	4	9	1	792	00:53:01	3181	00:54:06	3246	00:01:05	65	0.0000
nopath	1	2	12	14	504	00:53:21	3201	00:54:08	3248	00:00:47	47	0.0000
nopath	3	6	12	14	667	00:52:59	3179	00:54:16	3256	00:01:17	77	0.0000
nopath	3	6	3	1	667	00:53:19	3199	00:54:18	3258	00:00:59	59	0.0000
nopath	2	7	8	1	458	00:53:51	3231	00:54:36	3276	00:00:45	45	0.0000
nopath	2	4	3	1	708	00:52:59	3179	00:54:46	3286	00:01:47	107	0.0000
nopath	2	3	7	1	679	00:53:58	3238	00:54:51	3291	00:00:53	53	0.0000
nopath	1	2	5	1	504	00:53:54	3234	00:54:53	3293	00:00:59	59	0.0000
nopath	1	7	7	1	542	00:53:50	3230	00:54:55	3295	00:01:05	65	0.0000
nopath	3	6	12	14	667	00:53:21	3201	00:54:57	3297	00:01:36	96	0.0000
nopath	3	6	9	1	667	00:53:40	3220	00:54:59	3299	00:01:19	79	0.0000
nopath	3	6	3	1	667	00:53:41	3221	00:55:01	3301	00:01:20	80	0.0000	00:01:09
nopath	4	2	2	1	708	00:54:07	3247	00:55:07	3307	00:01:00	60	0.0000
nopath	1	3	12	14	763	00:54:10	3250	00:55:15	3315	00:01:05	65	0.0000
nopath	5	1	3	1	785	00:53:46	3226	00:55:21	3321	00:01:35	95	0.0000
nopath	5	1	9	1	785	00:54:02	3242	00:55:23	3323	00:01:21	81	0.0000
nopath	1	2	10	1	504	00:54:32	3272	00:55:26	3326	00:00:54	54	0.0000
nopath	1	2	9	1	504	00:54:39	3279	00:55:30	3330	00:00:51	51	0.0000
nopath	5	3	3	1	621	00:54:53	3293	00:55:46	3346	00:00:53	53	0.0000
nopath	3	6	12	14	667	00:54:31	3271	00:55:47	3347	00:01:16	76	0.0000
nopath	4	1	9	1	792	00:54:49	3289	00:55:55	3355	00:01:06	66	0.0000
nopath	1	3	9	1	763	00:54:24	3264	00:55:55	3355	00:01:31	91	0.0000
nopath	5	2	12	14	701	00:54:47	3287	00:55:56	3356	00:01:09	69	0.0000
nopath	1	3	12	14	763	00:54:29	3269	00:55:57	3357	00:01:28	88	0.0000
nopath	2	4	13	15	708	00:54:14	3254	00:55:58	3358	00:01:44	104	0.0000
nopath	3	6	6	1	667	00:55:07	3307	00:55:59	3359	00:00:52	52	0.0000
nopath	2	4	3	1	708	00:54:47	3287	00:56:00	3360	00:01:13	73	0.0000	00:01:17
nopath	2	4	3	1	708	00:54:50	3290	00:56:02	3362	00:01:12	72	0.0000
nopath	5	1	6	1	785	00:54:57	3297	00:56:03	3363	00:01:06	66	0.0000
nopath	2	3	3	1	679	00:54:55	3295	00:56:03	3363	00:01:08	68	0.0000
nopath	1	5	12	14	785	00:54:09	3249	00:56:05	3365	00:01:56	116	0.0000
nopath	1	2	12	14	504	00:55:12	3312	00:56:05	3365	00:00:53	53	0.0000
nopath	2	4	9	1	708	00:55:05	3305	00:56:06	3366	00:01:01	61	0.0000
nopath	6	1	9	1	832	00:54:47	3287	00:56:15	3375	00:01:28	88	0.0000
nopath	6	3	13	15	667	00:54:57	3297	00:56:16	3376	00:01:19	79	0.0000
nopath	6	1	9	1	832	00:55:20	3320	00:56:25	3385	00:01:05	65	0.0000
nopath	1	2	9	1	504	00:55:46	3346	00:56:31	3391	00:00:45	45	0.0000
nopath	2	3	13	15	679	00:55:13	3313	00:56:35	3395	00:01:22	82	0.0000
nopath	2	3	3	1	679	00:55:14	3314	00:56:37	3397	00:01:23	83	0.0000
nopath	1	3	3	1	763	00:54:41	3281	00:56:39	3399	00:01:58	118	0.0000
nopath	3	6	13	15	667	00:55:37	3337	00:56:39	3399	00:01:02	62	0.0000
nopath	3	6	13	15	667	00:55:38	3338	00:56:43	3403	00:01:05	65	0.0000
nopath	1	7	13	15	542	00:55:59	3359	00:56:47	3407	00:00:48	48	0.0000
nopath	3	2	5	1	679	00:54:58	3298	00:56:55	3415	00:01:57	117	0.0000
nopath	5	4	5	1	650	00:55:23	3323	00:56:59	3419	00:01:36	96	0.0000
nopath	3	7	9	1	302	00:56:16	3376	00:56:59	3419	00:00:43	43	0.0000
nopath	2	1	9	1	504	00:56:05	3365	00:57:10	3430	00:01:05	65	0.0000	00:00:54
nopath	4	1	6	1	792	00:55:55	3355	00:57:12	3432	00:01:17	77	0.0000
nopath	1	3	3	1	763	00:55:51	3351	00:57:12	3432	00:01:21	81	0.0000
nopath	4	7	3	1	331	00:56:37	3397	00:57:14	3434	00:00:37	37	0.0000
nopath	1	3	12	14	763	00:55:58	3358	00:57:15	3435	00:01:17	77	0.0000
nopath	3	6	3	1	667	00:56:09	3369	00:57:15	3435	00:01:06	66	0.0000
nopath	1	3	12	14	763	00:56:01	3361	00:57:17	3437	00:01:16	76	0.0000
nopath	3	6	3	1	667	00:56:22	3382	00:57:20	3440	00:00:58	58	0.0000
nopath	2	4	12	14	708	00:55:19	3319	00:57:21	3441	00:02:02	122	0.0000
nopath	2	3	9	1	679	00:56:19	3379	00:57:21	3441	00:01:02	62	0.0000
nopath	6	5	3	1	380	00:56:43	3403	00:57:24	3444	00:00:41	41	0.0000
nopath	5	1	12	14	785	00:55:56	3356	00:57:26	3446	00:01:30	90	0.0000
nopath	1	2	6	1	504	00:56:08	3368	00:57:28	3448	00:01:20	80	0.0000
nopath	5	1	3	1	785	00:56:16	3376	00:57:28	3448	00:01:12	72	0.0000
nopath	1	7	2	1	542	00:56:10	3370	00:57:35	3455	00:01:25	85	0.0000
nopath	3	2	6	1	679	00:56:27	3387	00:57:35	3455	00:01:08	68	0.0000
nopath	3	2	3	1	679	00:56:37	3397	00:57:37	3457	00:01:00	60	0.0000
nopath	5	6	12	14	380	00:56:45	3405	00:57:38	3458	00:00:53	53	0.0000
nopath	5	6	3	1	380	00:56:48	3408	00:57:41	3461	00:00:53	53	0.0000
nopath	4	1	9	1	792	00:56:39	3399	00:57:52	3472	00:01:13	73	0.0000
nopath	2	3	13	15	679	00:56:35	3395	00:57:55	3475	00:01:20	80	0.0000
nopath	6	2	12	14	748	00:56:38	3398	00:57:58	3478	00:01:20	80	0.0000
nopath	2	4	9	1	708	00:56:41	3401	00:57:58	3478	00:01:17	77	0.0000
nopath	3	5	13	15	621	00:57:00	3420	00:57:58	3478	00:00:58	58	0.0000
nopath	3	6	12	14	667	00:57:01	3421	00:58:00	3480	00:00:59	59	0.0000	00:01:02
nopath	2	4	12	14	708	00:56:42	3402	00:58:00	3480	00:01:18	78	0.0000
nopath	6	1	10	1	832	00:56:28	3388	00:58:01	3481	00:01:33	93	0.0000
nopath	1	2	3	1	504	00:56:16	3376	00:58:02	3482	00:01:46	106	0.0000
nopath	2	4	8	1	708	00:56:59	3419	00:58:02	3482	00:01:03	63	0.0000
nopath	2	3	7	1	679	00:57:01	3421	00:58:03	3483	00:01:02	62	0.0000
nopath	5	3	9	1	621	00:57:13	3433	00:58:15	3495	00:01:02	62	0.0000
nopath	5	7	9	1	577	00:56:50	3410	00:58:17	3497	00:01:27	87	0.0000
nopath	2	1	2	1	504	00:57:45	3465	00:58:31	3511	00:00:46	46	0.0000
nopath	2	1	10	1	504	00:57:52	3472	00:58:36	3516	00:00:44	44	0.0000
nopath	5	3	12	14	621	00:57:45	3465	00:58:36	3516	00:00:51	51	0.0000
nopath	2	1	5	1	504	00:57:56	3476	00:58:39	3519	00:00:43	43	0.0000
nopath	5	1	6	1	785	00:57:06	3426	00:58:41	3521	00:01:35	95	0.0000
nopath	6	2	9	1	748	00:57:28	3448	00:58:42	3522	00:01:14	74	0.0000
nopath	6	1	3	1	832	00:57:17	3437	00:58:43	3523	00:01:26	86	0.0000
nopath	2	4	3	1	708	00:57:28	3448	00:58:45	3525	00:01:17	77	0.0000
nopath	6	1	3	1	832	00:57:20	3440	00:58:45	3525	00:01:25	85	0.0000
nopath	3	6	5	1	667	00:57:20	3440	00:58:46	3526	00:01:26	86	0.0000
nopath	3	6	13	15	667	00:57:27	3447	00:58:49	3529	00:01:22	82	0.0000
nopath	3	6	10	1	667	00:58:02	3482	00:58:54	3534	00:00:52	52	0.0000
nopath	3	6	5	1	667	00:58:06	3486	00:59:00	3540	00:00:54	54	0.0000	00:01:08
nopath	2	5	3	1	701	00:57:12	3432	00:59:03	3543	00:01:51	111	0.0000
nopath	1	6	3	1	832	00:57:07	3427	00:59:08	3548	00:02:01	121	0.0000
nopath	5	3	3	1	621	00:57:57	3477	00:59:15	3555	00:01:18	78	0.0000
nopath	4	1	13	15	792	00:58:07	3487	00:59:17	3557	00:01:10	70	0.0000
nopath	6	2	3	1	748	00:58:14	3494	00:59:17	3557	00:01:03	63	0.0000
nopath	5	4	5	1	650	00:57:53	3473	00:59:17	3557	00:01:24	84	0.0000
nopath	5	1	12	14	785	00:58:01	3481	00:59:22	3562	00:01:21	81	0.0000
nopath	2	4	3	1	708	00:58:14	3494	00:59:25	3565	00:01:11	71	0.0000
nopath	1	2	12	14	504	00:58:34	3514	00:59:27	3567	00:00:53	53	0.0000
nopath	1	7	5	1	542	00:58:21	3501	00:59:27	3567	00:01:06	66	0.0000
nopath	2	4	3	1	708	00:58:21	3501	00:59:27	3567	00:01:06	66	0.0000
nopath	2	3	6	1	679	00:58:23	3503	00:59:27	3567	00:01:04	64	0.0000
nopath	2	3	5	1	679	00:58:24	3504	00:59:28	3568	00:01:04	64	0.0000
nopath	2	3	6	1	679	00:58:26	3506	00:59:31	3571	00:01:05	65	0.0000
nopath	3	6	9	1	667	00:58:17	3497	00:59:36	3576	00:01:19	79	0.0000
nopath	3	6	3	1	667	00:58:38	3518	00:59:38	3578	00:01:00	60	0.0000
nopath	3	6	3	1	667	00:58:40	3520	00:59:40	3580	00:01:00	60	0.0000
nopath	6	3	13	15	667	00:57:37	3457	00:59:46	3586	00:02:09	129	0.0000
nopath	5	3	12	14	621	00:58:49	3529	00:59:48	3588	00:00:59	59	0.0000
nopath	2	5	6	1	701	00:58:19	3499	00:59:53	3593	00:01:34	94	0.0000
nopath	1	5	9	1	785	00:58:45	3525	00:59:55	3595	00:01:10	70	0.0000
nopath	6	2	3	1	748	00:58:53	3533	01:00:00	3600	00:01:07	67	0.0000	00:01:13
nopath	5	1	12	14	785	00:58:30	3510	01:00:02	3602	00:01:32	92	0.0000
nopath	1	3	12	14	763	00:58:15	3495	01:00:03	3603	00:01:48	108	0.0000
nopath	5	1	12	14	785	00:58:37	3517	01:00:04	3604	00:01:27	87	0.0000
nopath	2	3	12	14	679	00:58:46	3526	01:00:05	3605	00:01:19	79	0.0000
nopath	1	7	10	1	542	00:59:14	3554	01:00:08	3608	00:00:54	54	0.0000
nopath	3	2	3	1	679	00:59:07	3547	01:00:16	3616	00:01:09	69	0.0000
nopath	1	3	3	1	763	00:58:54	3534	01:00:32	3632	00:01:38	98	0.0000
nopath	3	1	10	1	763	00:59:26	3566	01:00:34	3634	00:01:08	68	0.0000
nopath	1	3	3	1	763	00:58:58	3538	01:00:35	3635	00:01:37	97	0.0000
nopath	2	3	12	14	679	00:59:30	3570	01:00:38	3638	00:01:08	68	0.0000
nopath	2	3	3	1	679	00:59:37	3577	01:00:40	3640	00:01:03	63	0.0000
nopath	2	4	9	1	708	00:59:48	3588	01:00:44	3644	00:00:56	56	0.0000
nopath	3	6	12	14	667	00:59:40	3580	01:00:47	3647	00:01:07	67	0.0000
nopath	3	6	5	1	667	00:59:46	3586	01:00:49	3649	00:01:03	63	0.0000
nopath	3	6	3	1	667	00:59:50	3590	01:00:51	3651	00:01:01	61	0.0000
nopath	3	6	3	1	667	00:59:54	3594	01:00:52	3652	00:00:58	58	0.0000
nopath	6	3	6	1	667	00:59:38	3578	01:00:53	3653	00:01:15	75	0.0000
nopath	1	2	12	14	504	01:00:05	3605	01:00:54	3654	00:00:49	49	0.0000
nopath	5	3	5	1	621	00:59:02	3542	01:00:55	3655	00:01:53	113	0.0000
nopath	5	3	12	14	621	00:59:36	3576	01:00:57	3657	00:01:21	81	0.0000
nopath	5	1	13	15	785	00:59:47	3587	01:01:01	3661	00:01:14	74	0.0000	00:01:23
nopath	6	3	2	1	667	00:59:50	3590	01:01:02	3662	00:01:12	72	0.0000
nopath	4	2	2	1	708	00:59:12	3552	01:01:05	3665	00:01:53	113	0.0000
nopath	2	6	12	14	748	00:59:05	3545	01:01:07	3667	00:02:02	122	0.0000
nopath	2	3	5	1	679	00:59:51	3591	01:01:12	3672	00:01:21	81	0.0000
nopath	1	3	3	1	763	00:59:34	3574	01:01:15	3675	00:01:41	101	0.0000
nopath	4	3	2	1	375	01:00:10	3610	01:01:17	3677	00:01:07	67	0.0000
nopath	5	6	9	1	380	01:00:26	3626	01:01:17	3677	00:00:51	51	0.0000
nopath	3	4	3	1	375	01:00:36	3636	01:01:26	3686	00:00:50	50	0.0000
nopath	3	6	12	14	667	01:00:06	3606	01:01:27	3687	00:01:21	81	0.0000
nopath	3	6	9	1	667	01:00:29	3629	01:01:29	3689	00:01:00	60	0.0000
nopath	3	6	13	15	667	01:00:32	3632	01:01:32	3692	00:01:00	60	0.0000
nopath	1	3	13	15	763	00:59:37	3577	01:01:35	3695	00:01:58	118	0.0000
nopath	6	3	9	1	667	01:00:47	3647	01:01:42	3702	00:00:55	55	0.0000
nopath	6	3	5	1	667	01:00:56	3656	01:01:47	3707	00:00:51	51	0.0000
nopath	2	1	3	1	504	01:00:53	3653	01:01:57	3717	00:01:04	64	0.0000
nopath	2	1	10	1	504	01:01:03	3663	01:02:00	3720	00:00:57	57	0.0000	00:00:50
nopath	1	3	3	1	763	00:59:55	3595	01:02:02	3722	00:02:07	127	0.0000
nopath	1	3	5	1	763	00:59:59	3599	01:02:05	3725	00:02:06	126	0.0000
nopath	2	1	9	1	504	01:01:22	3682	01:02:05	3725	00:00:43	43	0.0000
nopath	3	6	3	1	667	01:00:40	3640	01:02:06	3726	00:01:26	86	0.0000
nopath	1	3	13	15	763	01:00:10	3610	01:02:09	3729	00:01:59	119	0.0000
nopath	2	1	12	14	504	01:01:23	3683	01:02:10	3730	00:00:47	47	0.0000
nopath	1	2	9	1	504	01:01:02	3662	01:02:11	3731	00:01:09	69	0.0000
nopath	5	1	2	1	785	01:00:47	3647	01:02:12	3732	00:01:25	85	0.0000
nopath	3	5	13	15	621	01:00:43	3643	01:02:12	3732	00:01:29	89	0.0000
nopath	2	4	5	1	708	01:00:22	3622	01:02:12	3732	00:01:50	110	0.0000
nopath	2	4	5	1	708	01:00:27	3627	01:02:14	3734	00:01:47	107	0.0000
nopath	3	6	3	1	667	01:00:53	3653	01:02:15	3735	00:01:22	82	0.0000
nopath	2	3	10	1	679	01:00:34	3634	01:02:15	3735	00:01:41	101	0.0000
nopath	3	6	3	1	667	01:00:59	3659	01:02:17	3737	00:01:18	78	0.0000
nopath	3	5	5	1	621	01:01:11	3671	01:02:19	3739	00:01:08	68	0.0000
nopath	3	2	12	14	679	01:00:49	3649	01:02:26	3746	00:01:37	97	0.0000
nopath	5	3	13	15	621	01:01:00	3660	01:02:26	3746	00:01:26	86	0.0000
nopath	6	3	13	15	667	01:01:12	3672	01:02:29	3749	00:01:17	77	0.0000
nopath	2	3	10	1	679	01:00:43	3643	01:02:32	3752	00:01:49	109	0.0000
nopath	1	3	13	15	763	01:00:45	3645	01:02:36	3756	00:01:51	111	0.0000
nopath	2	3	12	14	679	01:01:05	3665	01:02:39	3759	00:01:34	94	0.0000
nopath	2	3	3	1	679	01:01:15	3675	01:02:41	3761	00:01:26	86	0.0000
nopath	4	1	3	1	792	01:01:16	3676	01:02:43	3763	00:01:27	87	0.0000
nopath	2	4	5	1	708	01:01:21	3681	01:02:43	3763	00:01:22	82	0.0000
nopath	1	3	10	1	763	01:01:04	3664	01:02:45	3765	00:01:41	101	0.0000
nopath	3	6	3	1	667	01:01:13	3673	01:02:46	3766	00:01:33	93	0.0000
nopath	1	2	5	1	504	01:01:50	3710	01:02:51	3771	00:01:01	61	0.0000
nopath	5	7	10	1	577	01:01:31	3691	01:02:57	3777	00:01:26	86	0.0000
nopath	5	1	3	1	785	01:01:36	3696	01:02:58	3778	00:01:22	82	0.0000
nopath	5	4	5	1	650	01:01:57	3717	01:03:03	3783	00:01:06	66	0.0000	00:01:34
nopath	3	2	5	1	679	01:01:33	3693	01:03:05	3785	00:01:32	92	0.0000
nopath	1	3	3	1	763	01:01:14	3674	01:03:22	3802	00:02:08	128	0.0000
nopath	1	3	9	1	763	01:01:26	3686	01:03:25	3805	00:01:59	119	0.0000
nopath	3	6	9	1	667	01:01:46	3706	01:03:26	3806	00:01:40	100	0.0000
nopath	6	2	3	1	748	01:02:14	3734	01:03:27	3807	00:01:13	73	0.0000
nopath	3	6	9	1	667	01:02:13	3733	01:03:28	3808	00:01:15	75	0.0000
nopath	1	3	5	1	763	01:01:31	3691	01:03:28	3808	00:01:57	117	0.0000
nopath	3	6	9	1	667	01:02:18	3738	01:03:30	3810	00:01:12	72	0.0000
nopath	2	3	3	1	679	01:01:36	3696	01:03:30	3810	00:01:54	114	0.0000
nopath	3	6	12	14	667	01:02:19	3739	01:03:32	3812	00:01:13	73	0.0000
nopath	2	3	5	1	679	01:02:01	3721	01:03:32	3812	00:01:31	91	0.0000
nopath	5	1	12	14	785	01:02:06	3726	01:03:32	3812	00:01:26	86	0.0000
nopath	3	6	13	15	667	01:02:32	3752	01:03:35	3815	00:01:03	63	0.0000
nopath	1	3	9	1	763	01:02:04	3724	01:03:35	3815	00:01:31	91	0.0000
nopath	5	2	3	1	701	01:02:37	3757	01:03:36	3816	00:00:59	59	0.0000
nopath	3	6	5	1	667	01:02:35	3755	01:03:37	3817	00:01:02	62	0.0000
nopath	5	1	9	1	785	01:02:20	3740	01:03:38	3818	00:01:18	78	0.0000
nopath	1	2	3	1	504	01:02:53	3773	01:03:39	3819	00:00:46	46	0.0000
nopath	6	2	12	14	748	01:02:28	3748	01:03:50	3830	00:01:22	82	0.0000
nopath	6	2	3	1	748	01:02:49	3769	01:03:52	3832	00:01:03	63	0.0000
nopath	6	7	12	14	624	01:02:51	3771	01:03:54	3834	00:01:03	63	0.0000
nopath	5	6	3	1	380	01:03:19	3799	01:03:57	3837	00:00:38	38	0.0000
nopath	1	2	5	1	504	01:03:12	3792	01:04:00	3840	00:00:48	48	0.0000	00:01:01
nopath	6	4	3	1	696	01:03:05	3785	01:04:00	3840	00:00:55	55	0.0000
nopath	2	3	3	1	679	01:02:25	3745	01:04:04	3844	00:01:39	99	0.0000
nopath	2	4	10	1	708	01:02:10	3730	01:04:05	3845	00:01:55	115	0.0000
nopath	3	2	9	1	679	01:02:06	3726	01:04:05	3845	00:01:59	119	0.0000
nopath	3	2	6	1	679	01:02:15	3735	01:04:07	3847	00:01:52	112	0.0000
nopath	2	1	12	14	504	01:02:49	3769	01:04:18	3858	00:01:29	89	0.0000
nopath	3	6	13	15	667	01:02:56	3776	01:04:20	3860	00:01:24	84	0.0000
nopath	2	1	8	1	504	01:02:51	3771	01:04:21	3861	00:01:30	90	0.0000
nopath	3	6	12	14	667	01:03:04	3784	01:04:21	3861	00:01:17	77	0.0000
nopath	2	3	12	14	679	01:02:31	3751	01:04:23	3863	00:01:52	112	0.0000
nopath	3	6	5	1	667	01:03:20	3800	01:04:24	3864	00:01:04	64	0.0000
nopath	6	2	3	1	748	01:02:58	3778	01:04:25	3865	00:01:27	87	0.0000
nopath	3	6	13	15	667	01:03:25	3805	01:04:26	3866	00:01:01	61	0.0000
nopath	2	1	3	1	504	01:03:38	3818	01:04:26	3866	00:00:48	48	0.0000
nopath	2	4	10	1	708	01:02:40	3760	01:04:26	3866	00:01:46	106	0.0000
nopath	1	3	5	1	763	01:02:42	3762	01:04:27	3867	00:01:45	105	0.0000
nopath	1	3	3	1	763	01:02:51	3771	01:04:29	3869	00:01:38	98	0.0000
nopath	1	3	3	1	763	01:03:10	3790	01:04:31	3871	00:01:21	81	0.0000
nopath	4	3	3	1	375	01:03:05	3785	01:04:33	3873	00:01:28	88	0.0000
nopath	3	6	5	1	667	01:03:28	3808	01:04:38	3878	00:01:10	70	0.0000
nopath	5	4	5	1	650	01:03:30	3810	01:04:50	3890	00:01:20	80	0.0000
nopath	2	1	12	14	504	01:03:50	3830	01:04:52	3892	00:01:02	62	0.0000
nopath	6	7	2	1	624	01:03:20	3800	01:04:52	3892	00:01:32	92	0.0000
nopath	4	2	3	1	708	01:03:12	3792	01:04:56	3896	00:01:44	104	0.0000
nopath	2	1	10	1	504	01:04:20	3860	01:05:05	3905	00:00:45	45	0.0000	00:01:00
nopath	2	4	12	14	708	01:03:25	3805	01:05:06	3906	00:01:41	101	0.0000
nopath	2	3	5	1	679	01:04:00	3840	01:05:06	3906	00:01:06	66	0.0000
nopath	6	2	5	1	748	01:04:01	3841	01:05:07	3907	00:01:06	66	0.0000
nopath	4	7	12	14	331	01:03:58	3838	01:05:08	3908	00:01:10	70	0.0000
nopath	2	3	3	1	679	01:04:05	3845	01:05:08	3908	00:01:03	63	0.0000
nopath	6	2	3	1	748	01:04:04	3844	01:05:09	3909	00:01:05	65	0.0000
nopath	2	3	5	1	679	01:04:15	3855	01:05:11	3911	00:00:56	56	0.0000
nopath	6	1	12	14	832	01:03:16	3796	01:05:12	3912	00:01:56	116	0.0000
nopath	1	2	9	1	504	01:03:22	3802	01:05:13	3913	00:01:51	111	0.0000
nopath	2	4	10	1	708	01:04:16	3856	01:05:14	3914	00:00:58	58	0.0000
nopath	2	3	6	1	679	01:04:18	3858	01:05:15	3915	00:00:57	57	0.0000
nopath	2	6	5	1	748	01:02:54	3774	01:05:16	3916	00:02:22	142	0.0000
nopath	2	6	12	14	748	01:03:41	3821	01:05:18	3918	00:01:37	97	0.0000
nopath	5	1	13	15	785	01:03:41	3821	01:05:20	3920	00:01:39	99	0.0000
nopath	5	3	3	1	621	01:04:10	3850	01:05:23	3923	00:01:13	73	0.0000
nopath	3	2	2	1	679	01:04:06	3846	01:05:25	3925	00:01:19	79	0.0000
nopath	3	2	12	14	679	01:04:17	3857	01:05:29	3929	00:01:12	72	0.0000
nopath	3	6	12	14	667	01:03:55	3835	01:05:37	3937	00:01:42	102	0.0000
nopath	4	2	10	1	708	01:04:38	3878	01:05:40	3940	00:01:02	62	0.0000
nopath	3	6	13	15	667	01:04:11	3851	01:05:41	3941	00:01:30	90	0.0000
nopath	2	1	12	14	504	01:04:43	3883	01:05:42	3942	00:00:59	59	0.0000
nopath	6	5	12	14	380	01:04:57	3897	01:05:44	3944	00:00:47	47	0.0000
nopath	4	1	12	14	792	01:03:45	3825	01:05:45	3945	00:02:00	120	0.0000
nopath	2	4	9	1	708	01:04:19	3859	01:05:45	3945	00:01:26	86	0.0000
nopath	2	4	3	1	708	01:04:37	3877	01:05:47	3947	00:01:10	70	0.0000
nopath	2	4	3	1	708	01:04:38	3878	01:05:49	3949	00:01:11	71	0.0000
nopath	3	6	13	15	667	01:04:26	3866	01:05:53	3953	00:01:27	87	0.0000
nopath	2	4	5	1	708	01:04:56	3896	01:05:54	3954	00:00:58	58	0.0000
nopath	5	1	13	15	785	01:03:48	3828	01:05:55	3955	00:02:07	127	0.0000
nopath	3	6	5	1	667	01:04:31	3871	01:05:55	3955	00:01:24	84	0.0000
nopath	5	1	3	1	785	01:04:19	3859	01:05:56	3956	00:01:37	97	0.0000
nopath	3	6	3	1	667	01:04:34	3874	01:05:57	3957	00:01:23	83	0.0000
nopath	5	1	12	14	785	01:04:21	3861	01:05:58	3958	00:01:37	97	0.0000
nopath	1	2	5	1	504	01:03:25	3805	01:05:59	3959	00:02:34	154	0.0000
nopath	3	6	3	1	667	01:04:47	3887	01:05:59	3959	00:01:12	72	0.0000
nopath	5	1	12	14	785	01:04:24	3864	01:05:59	3959	00:01:35	95	0.0000
nopath	3	4	3	1	375	01:04:55	3895	01:06:06	3966	00:01:11	71	0.0000	00:01:00
nopath	4	2	13	15	708	01:05:17	3917	01:06:12	3972	00:00:55	55	0.0000
nopath	6	4	9	1	696	01:04:29	3869	01:06:16	3976	00:01:47	107	0.0000
nopath	2	1	9	1	504	01:05:19	3919	01:06:17	3977	00:00:58	58	0.0000
nopath	6	3	13	15	667	01:04:38	3878	01:06:17	3977	00:01:39	99	0.0000
nopath	2	1	3	1	504	01:05:22	3922	01:06:21	3981	00:00:59	59	0.0000
nopath	2	1	13	15	504	01:05:30	3930	01:06:27	3987	00:00:57	57	0.0000
nopath	5	6	9	1	380	01:05:53	3953	01:06:27	3987	00:00:34	34	0.0000
nopath	1	2	9	1	504	01:03:27	3807	01:06:31	3991	00:03:04	184	0.0000
nopath	3	6	3	1	667	01:05:03	3903	01:06:36	3996	00:01:33	93	0.0000
nopath	3	6	5	1	667	01:05:08	3908	01:06:38	3998	00:01:30	90	0.0000
nopath	3	6	3	1	667	01:05:17	3917	01:06:40	4000	00:01:23	83	0.0000
nopath	3	6	5	1	667	01:05:39	3939	01:06:42	4002	00:01:03	63	0.0000
nopath	5	4	12	14	650	01:05:33	3933	01:06:42	4002	00:01:09	69	0.0000
nopath	4	7	5	1	331	01:06:05	3965	01:06:44	4004	00:00:39	39	0.0000
nopath	2	4	5	1	708	01:04:57	3897	01:06:45	4005	00:01:48	108	0.0000
nopath	3	2	9	1	679	01:05:32	3932	01:06:45	4005	00:01:13	73	0.0000
nopath	3	6	12	14	667	01:05:51	3951	01:06:47	4007	00:00:56	56	0.0000
nopath	3	2	9	1	679	01:05:46	3946	01:06:47	4007	00:01:01	61	0.0000
nopath	1	3	3	1	763	01:03:47	3827	01:06:49	4009	00:03:02	182	0.0000
nopath	1	3	3	1	763	01:03:54	3834	01:06:52	4012	00:02:58	178	0.0000
nopath	3	6	3	1	667	01:06:01	3961	01:06:54	4014	00:00:53	53	0.0000
nopath	1	3	3	1	763	01:04:03	3843	01:06:54	4014	00:02:51	171	0.0000
nopath	2	1	12	14	504	01:05:57	3957	01:06:58	4018	00:01:01	61	0.0000
nopath	6	3	3	1	667	01:05:43	3943	01:07:03	4023	00:01:20	80	0.0000	00:01:10
nopath	3	1	12	14	763	01:05:47	3947	01:07:03	4023	00:01:16	76	0.0000
nopath	5	1	5	1	785	01:05:16	3916	01:07:11	4031	00:01:55	115	0.0000
nopath	1	2	13	15	504	01:05:23	3923	01:07:19	4039	00:01:56	116	0.0000
nopath	1	3	6	1	763	01:04:21	3861	01:07:22	4042	00:03:01	181	0.0000
nopath	1	2	6	1	504	01:06:08	3968	01:07:27	4047	00:01:19	79	0.0000
nopath	2	3	12	14	679	01:06:17	3977	01:07:28	4048	00:01:11	71	0.0000
nopath	2	4	13	15	708	01:06:12	3972	01:07:29	4049	00:01:17	77	0.0000
nopath	1	3	12	14	763	01:04:58	3898	01:07:30	4050	00:02:32	152	0.0000
nopath	3	6	9	1	667	01:06:11	3971	01:07:36	4056	00:01:25	85	0.0000
nopath	3	6	9	1	667	01:06:25	3985	01:07:38	4058	00:01:13	73	0.0000
nopath	3	6	10	1	667	01:06:28	3988	01:07:40	4060	00:01:12	72	0.0000
nopath	3	6	5	1	667	01:06:42	4002	01:07:42	4062	00:01:00	60	0.0000
nopath	3	6	10	1	667	01:06:43	4003	01:07:44	4064	00:01:01	61	0.0000
nopath	4	2	10	1	708	01:06:55	4015	01:07:48	4068	00:00:53	53	0.0000
nopath	5	4	12	14	650	01:06:01	3961	01:08:00	4080	00:01:59	119	0.0000	00:01:29
nopath	3	4	10	1	375	01:07:29	4049	01:08:02	4082	00:00:33	33	0.0000
nopath	1	3	12	14	763	01:05:21	3921	01:08:03	4083	00:02:42	162	0.0000
nopath	1	3	13	15	763	01:05:24	3924	01:08:07	4087	00:02:43	163	0.0000
nopath	1	3	9	1	763	01:05:51	3951	01:08:10	4090	00:02:19	139	0.0000
nopath	1	3	12	14	763	01:06:42	4002	01:08:12	4092	00:01:30	90	0.0000
nopath	2	4	12	14	708	01:06:57	4017	01:08:15	4095	00:01:18	78	0.0000
nopath	2	1	12	14	504	01:07:22	4042	01:08:18	4098	00:00:56	56	0.0000
nopath	2	1	3	1	504	01:07:23	4043	01:08:21	4101	00:00:58	58	0.0000
nopath	5	3	12	14	621	01:06:38	3998	01:08:24	4104	00:01:46	106	0.0000
nopath	3	1	3	1	763	01:06:50	4010	01:08:25	4105	00:01:35	95	0.0000
nopath	3	6	3	1	667	01:07:04	4024	01:08:26	4106	00:01:22	82	0.0000
nopath	5	3	12	14	621	01:07:01	4021	01:08:27	4107	00:01:26	86	0.0000
nopath	3	6	2	1	667	01:07:08	4028	01:08:28	4108	00:01:20	80	0.0000
nopath	3	6	5	1	667	01:07:14	4034	01:08:30	4110	00:01:16	76	0.0000
nopath	1	2	5	1	504	01:07:41	4061	01:08:31	4111	00:00:50	50	0.0000
nopath	5	3	2	1	621	01:07:03	4023	01:08:32	4112	00:01:29	89	0.0000
nopath	3	7	12	14	302	01:08:03	4083	01:08:39	4119	00:00:36	36	0.0000
nopath	2	3	5	1	679	01:07:14	4034	01:08:42	4122	00:01:28	88	0.0000
nopath	1	3	3	1	763	01:07:00	4020	01:08:45	4125	00:01:45	105	0.0000
nopath	4	1	3	1	792	01:07:24	4044	01:09:00	4140	00:01:36	96	0.0000	00:01:27
nopath	2	3	13	15	679	01:07:29	4049	01:09:05	4145	00:01:36	96	0.0000
nopath	3	6	12	14	667	01:07:47	4067	01:09:07	4147	00:01:20	80	0.0000
nopath	3	6	5	1	667	01:07:52	4072	01:09:09	4149	00:01:17	77	0.0000
nopath	2	4	13	15	708	01:07:37	4057	01:09:09	4149	00:01:32	92	0.0000
nopath	3	5	10	1	621	01:08:06	4086	01:09:09	4149	00:01:03	63	0.0000
nopath	1	2	5	1	504	01:08:20	4100	01:09:11	4151	00:00:51	51	0.0000
nopath	2	4	3	1	708	01:07:42	4062	01:09:11	4151	00:01:29	89	0.0000
nopath	1	3	7	1	763	01:07:45	4065	01:09:11	4151	00:01:26	86	0.0000
nopath	6	5	6	1	380	01:08:20	4100	01:09:12	4152	00:00:52	52	0.0000
nopath	2	3	12	14	679	01:07:47	4067	01:09:13	4153	00:01:26	86	0.0000
nopath	2	4	6	1	708	01:07:50	4070	01:09:16	4156	00:01:26	86	0.0000
nopath	5	3	3	1	621	01:08:27	4107	01:09:24	4164	00:00:57	57	0.0000
nopath	5	7	9	1	577	01:08:00	4080	01:09:27	4167	00:01:27	87	0.0000
nopath	6	3	5	1	667	01:08:23	4103	01:09:32	4172	00:01:09	69	0.0000
nopath	3	7	3	1	302	01:08:43	4123	01:09:36	4176	00:00:53	53	0.0000
nopath	2	1	9	1	504	01:08:28	4108	01:09:37	4177	00:01:09	69	0.0000
nopath	4	2	12	14	708	01:08:30	4110	01:09:38	4178	00:01:08	68	0.0000
nopath	3	1	3	1	763	01:08:21	4101	01:09:42	4182	00:01:21	81	0.0000
nopath	2	4	9	1	708	01:07:53	4073	01:09:45	4185	00:01:52	112	0.0000
nopath	6	2	3	1	748	01:08:47	4127	01:09:47	4187	00:01:00	60	0.0000
nopath	2	4	9	1	708	01:08:29	4109	01:09:49	4189	00:01:20	80	0.0000
nopath	1	2	5	1	504	01:08:39	4119	01:09:51	4191	00:01:12	72	0.0000
nopath	5	1	3	1	785	01:08:26	4106	01:09:51	4191	00:01:25	85	0.0000
nopath	2	3	12	14	679	01:08:36	4116	01:09:52	4192	00:01:16	76	0.0000
nopath	1	2	3	1	504	01:09:02	4142	01:09:54	4194	00:00:52	52	0.0000
nopath	2	4	5	1	708	01:08:41	4121	01:09:55	4195	00:01:14	74	0.0000
nopath	2	6	3	1	748	01:08:22	4102	01:09:56	4196	00:01:34	94	0.0000
nopath	3	6	2	1	667	01:08:32	4112	01:10:06	4206	00:01:34	94	0.0000	00:01:14
nopath	3	6	9	1	667	01:08:33	4113	01:10:08	4208	00:01:35	95	0.0000
nopath	5	1	13	15	785	01:08:31	4111	01:10:10	4210	00:01:39	99	0.0000
nopath	3	6	5	1	667	01:08:46	4126	01:10:10	4210	00:01:24	84	0.0000
nopath	5	1	3	1	785	01:08:59	4139	01:10:12	4212	00:01:13	73	0.0000
nopath	3	6	10	1	667	01:09:01	4141	01:10:26	4226	00:01:25	85	0.0000
nopath	3	6	5	1	667	01:09:13	4153	01:10:30	4230	00:01:17	77	0.0000
nopath	3	6	9	1	667	01:09:15	4155	01:10:31	4231	00:01:16	76	0.0000
nopath	2	3	9	1	679	01:09:13	4153	01:10:35	4235	00:01:22	82	0.0000
nopath	3	6	12	14	667	01:09:31	4171	01:10:37	4237	00:01:06	66	0.0000
nopath	2	3	12	14	679	01:09:33	4173	01:10:37	4237	00:01:04	64	0.0000
nopath	3	6	3	1	667	01:09:46	4186	01:10:39	4239	00:00:53	53	0.0000
nopath	6	1	5	1	832	01:09:28	4168	01:10:41	4241	00:01:13	73	0.0000
nopath	3	6	3	1	667	01:09:48	4188	01:10:41	4241	00:00:53	53	0.0000
nopath	2	3	13	15	679	01:09:37	4177	01:10:43	4243	00:01:06	66	0.0000
nopath	1	2	13	15	504	01:09:24	4164	01:10:44	4244	00:01:20	80	0.0000
nopath	3	2	5	1	679	01:09:30	4170	01:10:55	4255	00:01:25	85	0.0000
nopath	4	2	3	1	708	01:10:04	4204	01:10:59	4259	00:00:55	55	0.0000
nopath	1	3	9	1	763	01:09:35	4175	01:11:12	4272	00:01:37	97	0.0000	00:01:51
nopath	2	3	3	1	679	01:10:12	4212	01:11:21	4281	00:01:09	69	0.0000
nopath	2	4	3	1	708	01:10:21	4221	01:11:25	4285	00:01:04	64	0.0000
nopath	3	6	3	1	667	01:10:01	4201	01:11:26	4286	00:01:25	85	0.0000
nopath	2	1	13	15	504	01:10:35	4235	01:11:27	4287	00:00:52	52	0.0000
nopath	3	6	3	1	667	01:10:05	4205	01:11:28	4288	00:01:23	83	0.0000
nopath	3	6	10	1	667	01:10:06	4206	01:11:30	4290	00:01:24	84	0.0000
nopath	5	2	3	1	701	01:09:49	4189	01:11:31	4291	00:01:42	102	0.0000
nopath	6	1	2	1	832	01:10:15	4215	01:11:31	4291	00:01:16	76	0.0000
nopath	3	6	5	1	667	01:10:17	4217	01:11:32	4292	00:01:15	75	0.0000
nopath	1	2	12	14	504	01:10:10	4210	01:11:34	4294	00:01:24	84	0.0000
nopath	5	3	12	14	621	01:10:45	4245	01:11:35	4295	00:00:50	50	0.0000
nopath	1	2	3	1	504	01:10:43	4243	01:11:42	4302	00:00:59	59	0.0000
nopath	5	1	12	14	785	01:10:38	4238	01:11:42	4302	00:01:04	64	0.0000
nopath	2	6	3	1	748	01:10:04	4204	01:11:46	4306	00:01:42	102	0.0000
nopath	1	2	13	15	504	01:10:47	4247	01:11:48	4308	00:01:01	61	0.0000
nopath	2	6	2	1	748	01:10:28	4228	01:11:49	4309	00:01:21	81	0.0000
nopath	2	4	3	1	708	01:10:34	4234	01:11:55	4315	00:01:21	81	0.0000
nopath	3	6	3	1	667	01:10:50	4250	01:11:56	4316	00:01:06	66	0.0000
nopath	3	6	5	1	667	01:11:07	4267	01:12:01	4321	00:00:54	54	0.0000	00:01:14
nopath	3	5	9	1	621	01:11:08	4268	01:12:02	4322	00:00:54	54	0.0000
nopath	3	4	9	1	375	01:11:23	4283	01:12:06	4326	00:00:43	43	0.0000
nopath	3	6	5	1	667	01:11:17	4277	01:12:07	4327	00:00:50	50	0.0000
nopath	2	1	9	1	504	01:10:56	4256	01:12:19	4339	00:01:23	83	0.0000
nopath	3	1	12	14	763	01:10:53	4253	01:12:22	4342	00:01:29	89	0.0000
nopath	2	7	13	15	458	01:11:26	4286	01:12:23	4343	00:00:57	57	0.0000
nopath	1	4	9	1	792	01:11:05	4265	01:12:25	4345	00:01:20	80	0.0000
nopath	2	4	6	1	708	01:10:52	4252	01:12:28	4348	00:01:36	96	0.0000
nopath	2	1	5	1	504	01:11:46	4306	01:12:32	4352	00:00:46	46	0.0000
nopath	4	1	13	15	792	01:11:19	4279	01:12:38	4358	00:01:19	79	0.0000
nopath	6	3	12	14	667	01:11:27	4287	01:12:44	4364	00:01:17	77	0.0000
nopath	3	4	3	1	375	01:11:59	4319	01:12:46	4366	00:00:47	47	0.0000
nopath	3	6	5	1	667	01:11:26	4286	01:12:46	4366	00:01:20	80	0.0000
nopath	3	6	9	1	667	01:11:39	4299	01:12:48	4368	00:01:09	69	0.0000
nopath	4	6	3	1	696	01:11:54	4314	01:12:51	4371	00:00:57	57	0.0000
nopath	3	4	13	15	375	01:12:01	4321	01:12:52	4372	00:00:51	51	0.0000
nopath	5	7	12	14	577	01:11:32	4292	01:12:54	4374	00:01:22	82	0.0000
nopath	2	4	5	1	708	01:11:27	4287	01:12:55	4375	00:01:28	88	0.0000
nopath	2	3	13	15	679	01:11:48	4308	01:12:56	4376	00:01:08	68	0.0000
nopath	4	7	5	1	331	01:12:18	4338	01:12:57	4377	00:00:39	39	0.0000
nopath	2	4	12	14	708	01:11:54	4314	01:12:59	4379	00:01:05	65	0.0000
nopath	1	4	5	1	792	01:11:43	4303	01:13:01	4381	00:01:18	78	0.0000	00:01:14
nopath	1	3	3	1	763	01:11:50	4310	01:13:02	4382	00:01:12	72	0.0000
nopath	2	6	12	14	748	01:11:28	4288	01:13:07	4387	00:01:39	99	0.0000
nopath	2	1	5	1	504	01:12:15	4335	01:13:10	4390	00:00:55	55	0.0000
nopath	2	1	3	1	504	01:12:17	4337	01:13:13	4393	00:00:56	56	0.0000
nopath	5	1	5	1	785	01:11:52	4312	01:13:31	4411	00:01:39	99	0.0000
nopath	5	1	5	1	785	01:12:05	4325	01:13:33	4413	00:01:28	88	0.0000
nopath	2	4	12	14	708	01:12:11	4331	01:13:36	4416	00:01:25	85	0.0000
nopath	2	4	12	14	708	01:12:20	4340	01:13:37	4417	00:01:17	77	0.0000
nopath	2	3	10	1	679	01:12:31	4351	01:13:38	4418	00:01:07	67	0.0000
nopath	2	4	3	1	708	01:12:32	4352	01:13:41	4421	00:01:09	69	0.0000
nopath	2	4	5	1	708	01:12:34	4354	01:13:43	4423	00:01:09	69	0.0000
nopath	6	1	9	1	832	01:12:33	4353	01:13:47	4427	00:01:14	74	0.0000
nopath	3	6	13	15	667	01:12:09	4329	01:13:50	4430	00:01:41	101	0.0000
nopath	3	6	2	1	667	01:12:33	4353	01:13:52	4432	00:01:19	79	0.0000
nopath	3	6	9	1	667	01:12:34	4354	01:13:53	4433	00:01:19	79	0.0000
nopath	3	6	3	1	667	01:12:36	4356	01:13:55	4435	00:01:19	79	0.0000
nopath	3	6	13	15	667	01:12:45	4365	01:13:57	4437	00:01:12	72	0.0000
nopath	5	1	13	15	785	01:12:11	4331	01:13:59	4439	00:01:48	108	0.0000
nopath	4	5	3	1	650	01:13:05	4385	01:14:01	4441	00:00:56	56	0.0000	00:00:59
nopath	5	4	13	15	650	01:12:45	4365	01:14:07	4447	00:01:22	82	0.0000
nopath	3	7	3	1	302	01:13:36	4416	01:14:07	4447	00:00:31	31	0.0000
nopath	1	3	12	14	763	01:12:11	4331	01:14:13	4453	00:02:02	122	0.0000
nopath	1	4	8	1	792	01:12:44	4364	01:14:16	4456	00:01:32	92	0.0000
nopath	1	4	10	1	792	01:13:17	4397	01:14:18	4458	00:01:01	61	0.0000
nopath	2	1	9	1	504	01:13:28	4408	01:14:25	4465	00:00:57	57	0.0000
nopath	3	1	5	1	763	01:13:07	4387	01:14:27	4467	00:01:20	80	0.0000
nopath	6	1	13	15	832	01:13:10	4390	01:14:35	4475	00:01:25	85	0.0000
nopath	3	6	9	1	667	01:13:10	4390	01:14:36	4476	00:01:26	86	0.0000
nopath	3	6	3	1	667	01:13:12	4392	01:14:38	4478	00:01:26	86	0.0000
nopath	3	6	10	1	667	01:13:19	4399	01:14:40	4480	00:01:21	81	0.0000
nopath	5	4	6	1	650	01:13:43	4423	01:14:43	4483	00:01:00	60	0.0000
nopath	2	3	12	14	679	01:13:22	4402	01:14:55	4495	00:01:33	93	0.0000
nopath	2	4	12	14	708	01:13:11	4391	01:14:56	4496	00:01:45	105	0.0000
nopath	2	3	3	1	679	01:13:27	4407	01:14:58	4498	00:01:31	91	0.0000
nopath	1	3	9	1	763	01:13:58	4438	01:15:00	4500	00:01:02	62	0.0000	00:01:25
nopath	1	2	3	1	504	01:14:13	4453	01:15:01	4501	00:00:48	48	0.0000
nopath	5	1	12	14	785	01:13:34	4414	01:15:02	4502	00:01:28	88	0.0000
nopath	2	3	12	14	679	01:14:09	4449	01:15:06	4506	00:00:57	57	0.0000
nopath	3	2	13	15	679	01:13:38	4418	01:15:19	4519	00:01:41	101	0.0000
nopath	3	6	13	15	667	01:13:55	4435	01:15:20	4520	00:01:25	85	0.0000
nopath	1	3	12	14	763	01:14:15	4455	01:15:22	4522	00:01:07	67	0.0000
nopath	5	1	5	1	785	01:14:18	4458	01:15:31	4531	00:01:13	73	0.0000
nopath	1	2	9	1	504	01:14:41	4481	01:15:33	4533	00:00:52	52	0.0000
nopath	3	2	5	1	679	01:13:52	4432	01:15:45	4545	00:01:53	113	0.0000
nopath	1	3	3	1	763	01:14:37	4477	01:15:54	4554	00:01:17	77	0.0000
nopath	2	4	12	14	708	01:14:29	4469	01:15:56	4556	00:01:27	87	0.0000
nopath	4	2	12	14	708	01:14:36	4476	01:15:56	4556	00:01:20	80	0.0000
nopath	3	6	9	1	667	01:14:55	4495	01:15:58	4558	00:01:03	63	0.0000
nopath	3	2	3	1	679	01:14:53	4493	01:16:00	4560	00:01:07	67	0.0000	00:01:25
nopath	4	1	3	1	792	01:13:56	4436	01:16:01	4561	00:02:05	125	0.0000
nopath	3	6	3	1	667	01:14:56	4496	01:16:01	4561	00:01:05	65	0.0000
nopath	3	6	5	1	667	01:14:58	4498	01:16:03	4563	00:01:05	65	0.0000
nopath	2	4	3	1	708	01:14:57	4497	01:16:06	4566	00:01:09	69	0.0000
nopath	6	1	3	1	832	01:14:57	4497	01:16:11	4571	00:01:14	74	0.0000
nopath	5	1	9	1	785	01:14:46	4486	01:16:13	4573	00:01:27	87	0.0000
nopath	2	3	2	1	679	01:15:19	4519	01:16:32	4592	00:01:13	73	0.0000
nopath	1	3	3	1	763	01:15:29	4529	01:16:34	4594	00:01:05	65	0.0000
nopath	3	6	3	1	667	01:15:36	4536	01:16:35	4595	00:00:59	59	0.0000
nopath	2	1	3	1	504	01:15:33	4533	01:16:37	4597	00:01:04	64	0.0000
nopath	3	6	10	1	667	01:15:37	4537	01:16:37	4597	00:01:00	60	0.0000
nopath	6	2	9	1	748	01:15:45	4545	01:16:44	4604	00:00:59	59	0.0000
nopath	3	6	9	1	667	01:15:55	4555	01:16:45	4605	00:00:50	50	0.0000
nopath	1	2	3	1	504	01:16:05	4565	01:16:55	4615	00:00:50	50	0.0000
nopath	3	4	12	14	375	01:16:23	4583	01:16:56	4616	00:00:33	33	0.0000
nopath	2	3	12	14	679	01:16:05	4565	01:17:03	4623	00:00:58	58	0.0000	00:01:15
nopath	4	7	12	14	331	01:16:16	4576	01:17:06	4626	00:00:50	50	0.0000
nopath	3	6	12	14	667	01:16:03	4563	01:17:06	4626	00:01:03	63	0.0000
nopath	1	3	5	1	763	01:15:58	4558	01:17:06	4626	00:01:08	68	0.0000
nopath	3	6	9	1	667	01:16:14	4574	01:17:09	4629	00:00:55	55	0.0000
nopath	1	4	5	1	792	01:16:02	4562	01:17:10	4630	00:01:08	68	0.0000
nopath	3	6	10	1	667	01:16:15	4575	01:17:11	4631	00:00:56	56	0.0000
nopath	6	3	6	1	667	01:16:16	4576	01:17:23	4643	00:01:07	67	0.0000
nopath	2	4	5	1	708	01:16:07	4567	01:17:35	4655	00:01:28	88	0.0000
nopath	2	4	3	1	708	01:16:20	4580	01:17:36	4656	00:01:16	76	0.0000
nopath	3	6	3	1	667	01:16:42	4602	01:17:46	4666	00:01:04	64	0.0000
nopath	3	6	10	1	667	01:16:43	4603	01:17:47	4667	00:01:04	64	0.0000
nopath	3	6	10	1	667	01:16:58	4618	01:17:51	4671	00:00:53	53	0.0000
nopath	1	3	2	1	763	01:16:55	4615	01:18:02	4682	00:01:07	67	0.0000	00:01:08
nopath	3	5	5	1	621	01:17:07	4627	01:18:06	4686	00:00:59	59	0.0000
nopath	2	1	3	1	504	01:16:51	4611	01:18:07	4687	00:01:16	76	0.0000
nopath	3	6	12	14	667	01:17:19	4639	01:18:10	4690	00:00:51	51	0.0000
nopath	2	1	12	14	504	01:17:15	4635	01:18:10	4690	00:00:55	55	0.0000
nopath	2	1	10	1	504	01:17:42	4662	01:18:27	4707	00:00:45	45	0.0000
nopath	2	3	6	1	679	01:17:27	4647	01:18:32	4712	00:01:05	65	0.0000
nopath	2	3	2	1	679	01:17:34	4654	01:18:35	4715	00:01:01	61	0.0000
nopath	3	6	12	14	667	01:17:35	4655	01:18:37	4717	00:01:02	62	0.0000
nopath	3	6	3	1	667	01:17:40	4660	01:18:39	4719	00:00:59	59	0.0000
nopath	1	3	5	1	763	01:17:25	4645	01:18:45	4725	00:01:20	80	0.0000
nopath	1	3	5	1	763	01:17:54	4674	01:19:02	4742	00:01:08	68	0.0000	00:01:14
nopath	2	3	2	1	679	01:18:11	4691	01:19:07	4747	00:00:56	56	0.0000
nopath	4	3	6	1	375	01:18:16	4696	01:19:08	4748	00:00:52	52	0.0000
nopath	3	6	5	1	667	01:18:05	4685	01:19:15	4755	00:01:10	70	0.0000
nopath	3	5	9	1	621	01:18:07	4687	01:19:16	4756	00:01:09	69	0.0000
nopath	1	2	13	15	504	01:18:48	4728	01:19:37	4777	00:00:49	49	0.0000
nopath	2	3	9	1	679	01:18:30	4710	01:19:42	4782	00:01:12	72	0.0000
nopath	2	3	12	14	679	01:18:32	4712	01:19:45	4785	00:01:13	73	0.0000
nopath	3	6	9	1	667	01:18:29	4709	01:19:46	4786	00:01:17	77	0.0000
nopath	3	5	10	1	621	01:18:36	4716	01:19:48	4788	00:01:12	72	0.0000
nopath	3	5	5	1	621	01:18:50	4730	01:19:50	4790	00:01:00	60	0.0000
nopath	5	3	9	1	621	01:17:14	4634	01:19:53	4793	00:02:39	159	0.0000
nopath	3	6	5	1	667	01:19:06	4746	01:19:57	4797	00:00:51	51	0.0000
nopath	5	4	10	1	650	01:18:49	4729	01:19:59	4799	00:01:10	70	0.0000
nopath	5	1	3	1	785	01:18:11	4691	01:20:01	4801	00:01:50	110	0.0000	00:01:32
nopath	1	2	5	1	504	01:19:11	4751	01:20:02	4802	00:00:51	51	0.0000
nopath	2	3	6	1	679	01:18:44	4724	01:20:02	4802	00:01:18	78	0.0000
nopath	5	1	3	1	785	01:18:47	4727	01:20:03	4803	00:01:16	76	0.0000
nopath	2	3	12	14	679	01:18:59	4739	01:20:08	4808	00:01:09	69	0.0000
nopath	5	6	5	1	380	01:19:25	4765	01:20:17	4817	00:00:52	52	0.0000
nopath	5	3	6	1	621	01:18:54	4734	01:20:23	4823	00:01:29	89	0.0000
nopath	4	2	4	1	708	01:19:12	4752	01:20:24	4824	00:01:12	72	0.0000
nopath	2	1	9	1	504	01:19:31	4771	01:20:27	4827	00:00:56	56	0.0000
nopath	3	1	3	1	763	01:18:51	4731	01:20:30	4830	00:01:39	99	0.0000
nopath	4	1	5	1	792	01:19:23	4763	01:20:34	4834	00:01:11	71	0.0000
nopath	6	2	9	1	748	01:18:47	4727	01:20:35	4835	00:01:48	108	0.0000
nopath	5	3	10	1	621	01:19:48	4788	01:20:42	4842	00:00:54	54	0.0000
nopath	1	2	3	1	504	01:19:38	4778	01:20:43	4843	00:01:05	65	0.0000
nopath	3	6	13	15	667	01:19:38	4778	01:20:49	4849	00:01:11	71	0.0000
nopath	1	2	3	1	504	01:20:04	4804	01:20:53	4853	00:00:49	49	0.0000
nopath	6	7	3	1	624	01:20:08	4808	01:21:03	4863	00:00:55	55	0.0000	00:01:10
nopath	1	3	5	1	763	01:19:28	4768	01:21:05	4865	00:01:37	97	0.0000
nopath	3	6	12	14	667	01:19:43	4783	01:21:07	4867	00:01:24	84	0.0000
nopath	2	4	13	15	708	01:19:33	4773	01:21:08	4868	00:01:35	95	0.0000
nopath	3	7	13	15	302	01:20:29	4829	01:21:09	4869	00:00:40	40	0.0000
nopath	3	6	13	15	667	01:20:04	4804	01:21:10	4870	00:01:06	66	0.0000
nopath	3	5	5	1	621	01:20:15	4815	01:21:11	4871	00:00:56	56	0.0000
nopath	2	4	10	1	708	01:20:24	4824	01:21:26	4886	00:01:02	62	0.0000
nopath	2	3	9	1	679	01:20:26	4826	01:21:27	4887	00:01:01	61	0.0000
nopath	4	7	13	15	331	01:20:54	4854	01:21:29	4889	00:00:35	35	0.0000
nopath	2	3	2	1	679	01:20:29	4829	01:21:29	4889	00:01:00	60	0.0000
nopath	2	3	3	1	679	01:20:40	4840	01:21:33	4893	00:00:53	53	0.0000
nopath	3	5	12	14	621	01:20:44	4844	01:21:35	4895	00:00:51	51	0.0000
nopath	6	3	6	1	667	01:20:36	4836	01:21:43	4903	00:01:07	67	0.0000
nopath	3	2	3	1	679	01:20:46	4846	01:21:45	4905	00:00:59	59	0.0000
nopath	3	6	3	1	667	01:21:06	4866	01:22:05	4925	00:00:59	59	0.0000	00:01:08
nopath	3	6	3	1	667	01:21:07	4867	01:22:08	4928	00:01:01	61	0.0000
nopath	1	2	5	1	504	01:21:31	4891	01:22:16	4936	00:00:45	45	0.0000
nopath	2	6	12	14	748	01:20:45	4845	01:22:17	4937	00:01:32	92	0.0000
nopath	2	3	10	1	679	01:20:59	4859	01:22:22	4942	00:01:23	83	0.0000
nopath	3	5	12	14	621	01:21:22	4882	01:22:25	4945	00:01:03	63	0.0000
nopath	1	3	7	1	763	01:21:17	4877	01:22:27	4947	00:01:10	70	0.0000
nopath	3	6	5	1	667	01:21:28	4888	01:22:28	4948	00:01:00	60	0.0000
nopath	6	2	12	14	748	01:21:24	4884	01:22:36	4956	00:01:12	72	0.0000
nopath	3	6	5	1	667	01:21:33	4893	01:22:37	4957	00:01:04	64	0.0000
nopath	1	2	3	1	504	01:22:00	4920	01:22:48	4968	00:00:48	48	0.0000
nopath	5	6	12	14	380	01:20:10	4810	01:22:48	4968	00:02:38	158	0.0000
nopath	3	4	3	1	375	01:22:22	4942	01:22:58	4978	00:00:36	36	0.0000
nopath	3	6	3	1	667	01:21:55	4915	01:23:06	4986	00:01:11	71	0.0000	00:01:04
nopath	5	3	13	15	621	01:22:12	4932	01:23:07	4987	00:00:55	55	0.0000
nopath	3	6	3	1	667	01:22:03	4923	01:23:11	4991	00:01:08	68	0.0000
nopath	3	2	9	1	679	01:21:56	4916	01:23:11	4991	00:01:15	75	0.0000
nopath	3	4	3	1	375	01:22:40	4960	01:23:12	4992	00:00:32	32	0.0000
nopath	3	6	9	1	667	01:22:12	4932	01:23:13	4993	00:01:01	61	0.0000
nopath	3	6	6	1	667	01:22:18	4938	01:23:14	4994	00:00:56	56	0.0000
nopath	3	6	12	14	667	01:22:23	4943	01:23:18	4998	00:00:55	55	0.0000
nopath	5	4	10	1	650	01:22:25	4945	01:23:18	4998	00:00:53	53	0.0000
nopath	3	6	12	14	667	01:22:27	4947	01:23:21	5001	00:00:54	54	0.0000
nopath	2	3	5	1	679	01:21:35	4895	01:23:22	5002	00:01:47	107	0.0000
nopath	2	1	12	14	504	01:22:39	4959	01:23:25	5005	00:00:46	46	0.0000
nopath	3	6	3	1	667	01:22:36	4956	01:23:25	5005	00:00:49	49	0.0000
nopath	1	3	9	1	763	01:21:57	4917	01:23:25	5005	00:01:28	88	0.0000
nopath	3	1	5	1	763	01:22:41	4961	01:23:54	5034	00:01:13	73	0.0000
nopath	6	4	5	1	696	01:22:17	4937	01:23:56	5036	00:01:39	99	0.0000
nopath	4	1	5	1	792	01:22:38	4958	01:24:01	5041	00:01:23	83	0.0000	00:01:29
nopath	2	4	9	1	708	01:22:47	4967	01:24:05	5045	00:01:18	78	0.0000
nopath	4	1	12	14	792	01:22:47	4967	01:24:06	5046	00:01:19	79	0.0000
nopath	3	6	12	14	667	01:23:09	4989	01:24:07	5047	00:00:58	58	0.0000
nopath	2	4	13	15	708	01:23:11	4991	01:24:08	5048	00:00:57	57	0.0000
nopath	3	6	9	1	667	01:23:10	4990	01:24:09	5049	00:00:59	59	0.0000
nopath	4	1	6	1	792	01:23:00	4980	01:24:09	5049	00:01:09	69	0.0000
nopath	3	6	10	1	667	01:23:12	4992	01:24:11	5051	00:00:59	59	0.0000
nopath	3	6	10	1	667	01:23:17	4997	01:24:13	5053	00:00:56	56	0.0000
nopath	6	5	9	1	380	01:23:39	5019	01:24:15	5055	00:00:36	36	0.0000
nopath	6	1	9	1	832	01:21:58	4918	01:24:21	5061	00:02:23	143	0.0000
nopath	1	2	9	1	504	01:23:34	5014	01:24:23	5063	00:00:49	49	0.0000
nopath	6	1	3	1	832	01:21:59	4919	01:24:23	5063	00:02:24	144	0.0000
nopath	2	5	9	1	701	01:21:40	4900	01:24:24	5064	00:02:44	164	0.0000
nopath	1	5	9	1	785	01:21:42	4902	01:24:28	5068	00:02:46	166	0.0000
nopath	3	4	5	1	375	01:23:52	5032	01:24:29	5069	00:00:37	37	0.0000
nopath	5	1	13	15	785	01:23:09	4989	01:24:30	5070	00:01:21	81	0.0000
nopath	1	3	3	1	763	01:23:20	5000	01:24:42	5082	00:01:22	82	0.0000
nopath	1	3	3	1	763	01:23:41	5021	01:24:45	5085	00:01:04	64	0.0000
nopath	2	1	9	1	504	01:23:58	5038	01:24:47	5087	00:00:49	49	0.0000
nopath	3	2	5	1	679	01:23:44	5024	01:24:50	5090	00:01:06	66	0.0000
nopath	3	6	12	14	667	01:24:08	5048	01:24:58	5098	00:00:50	50	0.0000
nopath	3	6	9	1	667	01:24:18	5058	01:25:16	5116	00:00:58	58	0.0000	00:00:56
nopath	6	1	5	1	832	01:23:30	5010	01:25:21	5121	00:01:51	111	0.0000
nopath	6	7	3	1	624	01:24:29	5069	01:25:24	5124	00:00:55	55	0.0000
nopath	3	2	9	1	679	01:24:23	5063	01:25:25	5125	00:01:02	62	0.0000
nopath	2	3	10	1	679	01:24:35	5075	01:25:34	5134	00:00:59	59	0.0000
nopath	2	4	5	1	708	01:24:00	5040	01:25:35	5135	00:01:35	95	0.0000
nopath	3	6	12	14	667	01:24:47	5087	01:25:38	5138	00:00:51	51	0.0000
nopath	3	6	3	1	667	01:24:51	5091	01:25:42	5142	00:00:51	51	0.0000
nopath	2	3	12	14	679	01:24:46	5086	01:25:47	5147	00:01:01	61	0.0000
nopath	6	2	13	15	748	01:24:35	5075	01:25:48	5148	00:01:13	73	0.0000
nopath	4	3	3	1	375	01:25:12	5112	01:25:49	5149	00:00:37	37	0.0000
nopath	1	2	3	1	504	01:23:45	5025	01:25:52	5152	00:02:07	127	0.0000
nopath	1	2	13	15	504	01:24:47	5087	01:25:58	5158	00:01:11	71	0.0000
nopath	4	2	5	1	708	01:25:20	5120	01:26:15	5175	00:00:55	55	0.0000	00:01:11
nopath	1	4	13	15	792	01:25:13	5113	01:26:27	5187	00:01:14	74	0.0000
nopath	1	3	7	1	763	01:25:25	5125	01:26:27	5187	00:01:02	62	0.0000
nopath	1	4	12	14	792	01:25:19	5119	01:26:29	5189	00:01:10	70	0.0000
nopath	3	6	10	1	667	01:25:03	5103	01:26:36	5196	00:01:33	93	0.0000
nopath	3	6	13	15	667	01:25:21	5121	01:26:40	5200	00:01:19	79	0.0000
nopath	3	6	9	1	667	01:25:24	5124	01:26:42	5202	00:01:18	78	0.0000
nopath	3	6	12	14	667	01:25:32	5132	01:26:44	5204	00:01:12	72	0.0000
nopath	6	2	13	15	748	01:25:13	5113	01:26:48	5208	00:01:35	95	0.0000
nopath	5	4	13	15	650	01:25:39	5139	01:26:54	5214	00:01:15	75	0.0000
nopath	5	6	10	1	380	01:26:12	5172	01:27:00	5220	00:00:48	48	0.0000	00:00:56
nopath	5	6	12	14	380	01:26:26	5186	01:27:05	5225	00:00:39	39	0.0000
nopath	6	7	12	14	624	01:26:12	5172	01:27:10	5230	00:00:58	58	0.0000
nopath	2	4	5	1	708	01:25:55	5155	01:27:15	5235	00:01:20	80	0.0000
nopath	3	6	12	14	667	01:26:19	5179	01:27:17	5237	00:00:58	58	0.0000
nopath	5	3	5	1	621	01:26:06	5166	01:27:23	5243	00:01:17	77	0.0000
nopath	3	6	9	1	667	01:26:33	5193	01:27:25	5245	00:00:52	52	0.0000
nopath	5	1	3	1	785	01:26:23	5183	01:27:30	5250	00:01:07	67	0.0000
nopath	4	2	5	1	708	01:25:48	5148	01:27:45	5265	00:01:57	117	0.0000
nopath	1	4	8	1	792	01:26:20	5180	01:27:55	5275	00:01:35	95	0.0000
nopath	3	6	5	1	667	01:26:49	5209	01:27:56	5276	00:01:07	67	0.0000
nopath	3	5	3	1	621	01:26:57	5217	01:27:57	5277	00:01:00	60	0.0000
nopath	3	6	3	1	667	01:26:58	5218	01:28:00	5280	00:01:02	62	0.0000	00:01:06
nopath	3	6	12	14	667	01:26:59	5219	01:28:02	5282	00:01:03	63	0.0000
nopath	3	6	9	1	667	01:27:01	5221	01:28:04	5284	00:01:03	63	0.0000
nopath	2	4	9	1	708	01:26:09	5169	01:28:06	5286	00:01:57	117	0.0000
nopath	1	2	3	1	504	01:27:20	5240	01:28:11	5291	00:00:51	51	0.0000
nopath	5	1	5	1	785	01:27:06	5226	01:28:21	5301	00:01:15	75	0.0000
nopath	5	4	10	1	650	01:27:03	5223	01:28:24	5304	00:01:21	81	0.0000
nopath	3	6	12	14	667	01:27:26	5246	01:28:37	5317	00:01:11	71	0.0000
nopath	3	6	5	1	667	01:27:34	5254	01:28:38	5318	00:01:04	64	0.0000
nopath	3	6	3	1	667	01:27:46	5266	01:28:41	5321	00:00:55	55	0.0000
nopath	2	3	13	15	679	01:27:04	5224	01:28:45	5325	00:01:41	101	0.0000
nopath	2	3	3	1	679	01:27:05	5225	01:28:47	5327	00:01:42	102	0.0000
nopath	2	3	3	1	679	01:27:43	5263	01:28:49	5329	00:01:06	66	0.0000
nopath	5	1	3	1	785	01:27:09	5229	01:28:51	5331	00:01:42	102	0.0000
nopath	5	1	12	14	785	01:27:33	5253	01:28:54	5334	00:01:21	81	0.0000
nopath	5	1	12	14	785	01:27:39	5259	01:28:56	5336	00:01:17	77	0.0000
nopath	3	6	10	1	667	01:28:05	5285	01:28:56	5336	00:00:51	51	0.0000
nopath	3	6	3	1	667	01:28:09	5289	01:29:00	5340	00:00:51	51	0.0000	00:00:59
nopath	1	2	3	1	504	01:28:25	5305	01:29:09	5349	00:00:44	44	0.0000
nopath	3	2	5	1	679	01:28:02	5282	01:29:15	5355	00:01:13	73	0.0000
nopath	3	7	12	14	302	01:28:53	5333	01:29:29	5369	00:00:36	36	0.0000
nopath	2	3	12	14	679	01:28:07	5287	01:29:33	5373	00:01:26	86	0.0000
nopath	4	7	3	1	331	01:28:30	5310	01:29:35	5375	00:01:05	65	0.0000
nopath	3	6	9	1	667	01:28:12	5292	01:29:36	5376	00:01:24	84	0.0000
nopath	2	3	7	1	679	01:28:08	5288	01:29:37	5377	00:01:29	89	0.0000
nopath	3	6	12	14	667	01:28:39	5319	01:29:39	5379	00:01:00	60	0.0000
nopath	2	3	9	1	679	01:28:38	5318	01:29:39	5379	00:01:01	61	0.0000
nopath	6	1	5	1	832	01:28:17	5297	01:29:41	5381	00:01:24	84	0.0000
nopath	3	6	9	1	667	01:28:42	5322	01:29:41	5381	00:00:59	59	0.0000
nopath	3	6	3	1	667	01:28:47	5327	01:29:43	5383	00:00:56	56	0.0000
nopath	2	4	13	15	708	01:28:42	5322	01:29:43	5383	00:01:01	61	0.0000
nopath	5	1	5	1	785	01:28:05	5285	01:29:46	5386	00:01:41	101	0.0000
nopath	5	3	3	1	621	01:28:44	5324	01:29:53	5393	00:01:09	69	0.0000
nopath	6	4	5	1	696	01:28:47	5327	01:30:03	5403	00:01:16	76	0.0000	00:01:20
nopath	6	2	5	1	748	01:28:55	5335	01:30:06	5406	00:01:11	71	0.0000
nopath	5	1	3	1	785	01:28:56	5336	01:30:11	5411	00:01:15	75	0.0000
nopath	2	3	5	1	679	01:28:50	5330	01:30:12	5412	00:01:22	82	0.0000
nopath	1	2	13	15	504	01:29:11	5351	01:30:14	5414	00:01:03	63	0.0000
nopath	3	5	12	14	621	01:29:05	5345	01:30:18	5418	00:01:13	73	0.0000
nopath	2	4	12	14	708	01:29:08	5348	01:30:18	5418	00:01:10	70	0.0000
nopath	3	6	3	1	667	01:29:09	5349	01:30:20	5420	00:01:11	71	0.0000
nopath	3	6	3	1	667	01:29:17	5357	01:30:22	5422	00:01:05	65	0.0000
nopath	5	4	13	15	650	01:29:23	5363	01:30:41	5441	00:01:18	78	0.0000
nopath	1	3	12	14	763	01:29:16	5356	01:30:43	5443	00:01:27	87	0.0000
nopath	4	1	9	1	792	01:29:43	5383	01:30:44	5444	00:01:01	61	0.0000
nopath	2	4	3	1	708	01:29:12	5352	01:30:48	5448	00:01:36	96	0.0000
nopath	2	4	5	1	708	01:29:40	5380	01:30:51	5451	00:01:11	71	0.0000
nopath	2	3	12	14	679	01:29:59	5399	01:30:55	5455	00:00:56	56	0.0000
nopath	3	2	13	15	679	01:29:45	5385	01:31:06	5466	00:01:21	81	0.0000	00:01:09
nopath	3	6	5	1	667	01:29:40	5380	01:31:06	5466	00:01:26	86	0.0000
nopath	5	3	12	14	621	01:30:07	5407	01:31:07	5467	00:01:00	60	0.0000
nopath	6	5	5	1	380	01:30:29	5429	01:31:10	5470	00:00:41	41	0.0000
nopath	6	7	13	15	624	01:29:55	5395	01:31:11	5471	00:01:16	76	0.0000
nopath	2	7	3	1	458	01:30:07	5407	01:31:14	5474	00:01:07	67	0.0000
nopath	6	5	3	1	380	01:30:41	5441	01:31:17	5477	00:00:36	36	0.0000
nopath	5	4	10	1	650	01:30:09	5409	01:31:19	5479	00:01:10	70	0.0000
nopath	5	4	6	1	650	01:30:22	5422	01:31:21	5481	00:00:59	59	0.0000
nopath	2	1	12	14	504	01:30:24	5424	01:31:23	5483	00:00:59	59	0.0000
nopath	4	1	9	1	792	01:30:23	5423	01:31:25	5485	00:01:02	62	0.0000
nopath	2	4	3	1	708	01:30:06	5406	01:31:25	5485	00:01:19	79	0.0000
nopath	5	2	10	1	701	01:30:18	5418	01:31:25	5485	00:01:07	67	0.0000
nopath	2	6	6	1	748	01:29:20	5360	01:31:26	5486	00:02:06	126	0.0000
nopath	1	4	6	1	792	01:30:05	5405	01:31:27	5487	00:01:22	82	0.0000
nopath	1	6	9	1	832	01:29:36	5376	01:31:28	5488	00:01:52	112	0.0000
nopath	6	2	2	1	748	01:30:12	5412	01:31:29	5489	00:01:17	77	0.0000
nopath	2	4	3	1	708	01:30:23	5423	01:31:30	5490	00:01:07	67	0.0000
nopath	1	2	12	14	504	01:30:37	5437	01:31:34	5494	00:00:57	57	0.0000
nopath	2	4	5	1	708	01:30:28	5428	01:31:34	5494	00:01:06	66	0.0000
nopath	3	6	3	1	667	01:30:13	5413	01:31:36	5496	00:01:23	83	0.0000
nopath	3	6	3	1	667	01:30:17	5417	01:31:38	5498	00:01:21	81	0.0000
nopath	2	4	3	1	708	01:30:45	5445	01:31:39	5499	00:00:54	54	0.0000
nopath	3	6	3	1	667	01:30:26	5426	01:31:40	5500	00:01:14	74	0.0000
nopath	3	6	12	14	667	01:30:35	5435	01:31:43	5503	00:01:08	68	0.0000
nopath	1	3	3	1	763	01:30:27	5427	01:31:46	5506	00:01:19	79	0.0000
nopath	1	3	12	14	763	01:30:39	5439	01:31:51	5511	00:01:12	72	0.0000
nopath	1	3	2	1	763	01:30:54	5454	01:31:54	5514	00:01:00	60	0.0000
nopath	1	2	3	1	504	01:31:24	5484	01:32:12	5532	00:00:48	48	0.0000	00:01:10
nopath	2	3	3	1	679	01:30:59	5459	01:32:15	5535	00:01:16	76	0.0000
nopath	3	6	3	1	667	01:31:26	5486	01:32:26	5546	00:01:00	60	0.0000
nopath	6	7	10	1	624	01:31:38	5498	01:32:38	5558	00:01:00	60	0.0000
nopath	1	3	2	1	763	01:31:23	5483	01:32:42	5562	00:01:19	79	0.0000
nopath	1	3	12	14	763	01:31:30	5490	01:32:46	5566	00:01:16	76	0.0000
nopath	2	1	12	14	504	01:32:06	5526	01:32:48	5568	00:00:42	42	0.0000
nopath	5	3	10	1	621	01:32:08	5528	01:33:04	5584	00:00:56	56	0.0000	00:01:24
nopath	2	1	3	1	504	01:32:08	5528	01:33:07	5587	00:00:59	59	0.0000
nopath	3	1	9	1	763	01:31:51	5511	01:33:14	5594	00:01:23	83	0.0000
nopath	3	6	10	1	667	01:32:16	5536	01:33:15	5595	00:00:59	59	0.0000
nopath	3	6	9	1	667	01:32:17	5537	01:33:18	5598	00:01:01	61	0.0000
nopath	2	4	5	1	708	01:31:38	5498	01:33:25	5605	00:01:47	107	0.0000
nopath	2	4	12	14	708	01:31:51	5511	01:33:27	5607	00:01:36	96	0.0000
nopath	5	1	9	1	785	01:32:20	5540	01:33:31	5611	00:01:11	71	0.0000
nopath	3	6	12	14	667	01:32:39	5559	01:33:31	5611	00:00:52	52	0.0000
nopath	3	2	12	14	679	01:32:28	5548	01:33:36	5616	00:01:08	68	0.0000
nopath	4	2	5	1	708	01:32:43	5563	01:33:47	5627	00:01:04	64	0.0000
nopath	3	6	5	1	667	01:33:08	5588	01:33:59	5639	00:00:51	51	0.0000
nopath	2	3	4	1	679	01:32:17	5537	01:34:02	5642	00:01:45	105	0.0000	00:01:14
nopath	2	3	2	1	679	01:32:53	5573	01:34:05	5645	00:01:12	72	0.0000
nopath	3	1	3	1	763	01:33:01	5581	01:34:10	5650	00:01:09	69	0.0000
nopath	3	6	6	1	667	01:33:28	5608	01:34:18	5658	00:00:50	50	0.0000
nopath	1	2	5	1	504	01:31:40	5500	01:34:21	5661	00:02:41	161	0.0000
nopath	6	1	3	1	832	01:33:09	5589	01:34:21	5661	00:01:12	72	0.0000
nopath	1	7	3	1	542	01:31:41	5501	01:34:28	5668	00:02:47	167	0.0000
nopath	2	3	10	1	679	01:33:28	5608	01:34:32	5672	00:01:04	64	0.0000
nopath	4	3	3	1	375	01:33:45	5625	01:34:35	5675	00:00:50	50	0.0000
nopath	1	3	3	1	763	01:31:51	5511	01:34:43	5683	00:02:52	172	0.0000
nopath	1	3	3	1	763	01:32:01	5521	01:34:45	5685	00:02:44	164	0.0000
nopath	5	3	3	1	621	01:32:56	5576	01:34:53	5693	00:01:57	117	0.0000
nopath	2	1	12	14	504	01:34:08	5648	01:34:54	5694	00:00:46	46	0.0000
nopath	3	7	12	14	302	01:34:02	5642	01:34:58	5698	00:00:56	56	0.0000
nopath	3	6	13	15	667	01:33:32	5612	01:35:00	5700	00:01:28	88	0.0000	00:01:07
nopath	3	6	3	1	667	01:33:42	5622	01:35:01	5701	00:01:19	79	0.0000
nopath	6	5	3	1	380	01:34:13	5653	01:35:03	5703	00:00:50	50	0.0000
nopath	1	2	12	14	504	01:33:57	5637	01:35:06	5706	00:01:09	69	0.0000
nopath	5	1	5	1	785	01:33:19	5599	01:35:07	5707	00:01:48	108	0.0000
nopath	5	4	3	1	650	01:34:03	5643	01:35:09	5709	00:01:06	66	0.0000
nopath	2	3	9	1	679	01:33:57	5637	01:35:12	5712	00:01:15	75	0.0000
nopath	1	3	10	1	763	01:33:54	5634	01:35:17	5717	00:01:23	83	0.0000
nopath	3	6	13	15	667	01:34:11	5651	01:35:22	5722	00:01:11	71	0.0000
nopath	1	3	5	1	763	01:34:18	5658	01:35:24	5724	00:01:06	66	0.0000
nopath	3	5	2	1	621	01:34:22	5662	01:35:25	5725	00:01:03	63	0.0000
nopath	3	6	12	14	667	01:34:31	5671	01:35:27	5727	00:00:56	56	0.0000
nopath	3	6	5	1	667	01:34:38	5678	01:35:29	5729	00:00:51	51	0.0000
nopath	2	1	12	14	504	01:34:25	5665	01:35:30	5730	00:01:05	65	0.0000
nopath	6	3	5	1	667	01:34:19	5659	01:35:33	5733	00:01:14	74	0.0000
nopath	6	2	3	1	748	01:34:02	5642	01:35:35	5735	00:01:33	93	0.0000
nopath	6	4	5	1	696	01:34:46	5686	01:35:45	5745	00:00:59	59	0.0000
nopath	4	2	13	15	708	01:34:33	5673	01:35:49	5749	00:01:16	76	0.0000
nopath	4	2	9	1	708	01:34:53	5693	01:35:51	5751	00:00:58	58	0.0000
nopath	2	3	9	1	679	01:34:21	5661	01:35:52	5752	00:01:31	91	0.0000
nopath	2	3	3	1	679	01:34:42	5682	01:35:55	5755	00:01:13	73	0.0000
nopath	1	4	12	14	792	01:34:49	5689	01:35:59	5759	00:01:10	70	0.0000
nopath	6	2	9	1	748	01:34:05	5645	01:36:05	5765	00:02:00	120	0.0000	00:01:19
nopath	3	6	5	1	667	01:34:49	5689	01:36:06	5766	00:01:17	77	0.0000
nopath	3	6	5	1	667	01:34:57	5697	01:36:08	5768	00:01:11	71	0.0000
nopath	1	2	10	1	504	01:35:29	5729	01:36:14	5774	00:00:45	45	0.0000
nopath	6	1	12	14	832	01:34:56	5696	01:36:14	5774	00:01:18	78	0.0000
nopath	5	7	2	1	577	01:34:57	5697	01:36:17	5777	00:01:20	80	0.0000
nopath	5	7	3	1	577	01:35:03	5703	01:36:21	5781	00:01:18	78	0.0000
nopath	5	4	3	1	650	01:35:24	5724	01:36:24	5784	00:01:00	60	0.0000
nopath	4	2	12	14	708	01:35:06	5706	01:36:30	5790	00:01:24	84	0.0000
nopath	2	3	9	1	679	01:35:11	5711	01:36:32	5792	00:01:21	81	0.0000
nopath	3	1	3	1	763	01:35:08	5708	01:36:35	5795	00:01:27	87	0.0000
nopath	1	3	12	14	763	01:35:30	5730	01:36:36	5796	00:01:06	66	0.0000
nopath	3	6	5	1	667	01:35:24	5724	01:36:36	5796	00:01:12	72	0.0000
nopath	1	4	5	1	792	01:35:33	5733	01:36:39	5799	00:01:06	66	0.0000
nopath	1	3	9	1	763	01:35:35	5735	01:36:41	5801	00:01:06	66	0.0000
nopath	4	1	5	1	792	01:35:25	5725	01:36:41	5801	00:01:16	76	0.0000
nopath	2	3	5	1	679	01:35:30	5730	01:37:02	5822	00:01:32	92	0.0000	00:01:18
nopath	4	2	3	1	708	01:36:10	5770	01:37:04	5824	00:00:54	54	0.0000
nopath	2	5	12	14	701	01:35:07	5707	01:37:05	5825	00:01:58	118	0.0000
nopath	5	3	5	1	621	01:36:10	5770	01:37:13	5833	00:01:03	63	0.0000
nopath	3	6	10	1	667	01:36:02	5762	01:37:15	5835	00:01:13	73	0.0000
nopath	3	6	3	1	667	01:36:09	5769	01:37:17	5837	00:01:08	68	0.0000
nopath	2	3	6	1	679	01:36:32	5792	01:37:25	5845	00:00:53	53	0.0000
nopath	5	1	5	1	785	01:35:34	5734	01:37:31	5851	00:01:57	117	0.0000
nopath	5	1	2	1	785	01:36:09	5769	01:37:33	5853	00:01:24	84	0.0000
nopath	5	1	9	1	785	01:36:11	5771	01:37:36	5856	00:01:25	85	0.0000
nopath	4	2	5	1	708	01:36:46	5806	01:37:46	5866	00:01:00	60	0.0000
nopath	1	3	13	15	763	01:36:36	5796	01:37:55	5875	00:01:19	79	0.0000
nopath	2	1	3	1	504	01:37:11	5831	01:37:59	5879	00:00:48	48	0.0000
nopath	6	5	5	1	380	01:37:27	5847	01:38:04	5884	00:00:37	37	0.0000	00:00:41
nopath	6	2	5	1	748	01:36:51	5811	01:38:05	5885	00:01:14	74	0.0000
nopath	6	2	12	14	748	01:37:01	5821	01:38:07	5887	00:01:06	66	0.0000
nopath	1	7	12	14	542	01:37:30	5850	01:38:16	5896	00:00:46	46	0.0000
nopath	6	1	12	14	832	01:37:11	5831	01:38:17	5897	00:01:06	66	0.0000
nopath	2	3	3	1	679	01:37:06	5826	01:38:22	5902	00:01:16	76	0.0000
nopath	2	4	3	1	708	01:37:17	5837	01:38:26	5906	00:01:09	69	0.0000
nopath	3	1	12	14	763	01:37:08	5828	01:38:44	5924	00:01:36	96	0.0000
nopath	4	1	9	1	792	01:37:34	5854	01:38:46	5926	00:01:12	72	0.0000
nopath	1	2	12	14	504	01:38:02	5882	01:38:54	5934	00:00:52	52	0.0000
nopath	5	3	12	14	621	01:36:38	5798	01:38:55	5935	00:02:17	137	0.0000
nopath	3	5	13	15	621	01:37:23	5843	01:38:57	5937	00:01:34	94	0.0000
nopath	4	2	12	14	708	01:37:59	5879	01:39:06	5946	00:01:07	67	0.0000	00:01:12
nopath	3	6	3	1	667	01:37:31	5851	01:39:08	5948	00:01:37	97	0.0000
nopath	2	4	13	15	708	01:37:31	5851	01:39:08	5948	00:01:37	97	0.0000
nopath	5	3	12	14	621	01:38:08	5888	01:39:14	5954	00:01:06	66	0.0000
nopath	2	1	10	1	504	01:38:28	5908	01:39:17	5957	00:00:49	49	0.0000
nopath	3	2	3	1	679	01:38:07	5887	01:39:21	5961	00:01:14	74	0.0000
nopath	5	1	3	1	785	01:36:45	5805	01:39:31	5971	00:02:46	166	0.0000
nopath	3	6	8	1	667	01:38:04	5884	01:39:36	5976	00:01:32	92	0.0000
nopath	6	4	3	1	696	01:38:36	5916	01:39:37	5977	00:01:01	61	0.0000
nopath	3	6	12	14	667	01:38:11	5891	01:39:39	5979	00:01:28	88	0.0000
nopath	3	6	8	1	667	01:38:17	5897	01:39:44	5984	00:01:27	87	0.0000
nopath	2	4	12	14	708	01:37:57	5877	01:39:46	5986	00:01:49	109	0.0000
nopath	3	6	12	14	667	01:38:20	5900	01:39:46	5986	00:01:26	86	0.0000
nopath	2	4	3	1	708	01:38:03	5883	01:39:47	5987	00:01:44	104	0.0000
nopath	1	3	6	1	763	01:37:49	5869	01:39:47	5987	00:01:58	118	0.0000
nopath	2	3	3	1	679	01:38:45	5925	01:39:50	5990	00:01:05	65	0.0000
nopath	3	5	13	15	621	01:38:30	5910	01:39:50	5990	00:01:20	80	0.0000
nopath	3	6	5	1	667	01:38:35	5915	01:39:52	5992	00:01:17	77	0.0000
nopath	3	6	12	14	667	01:38:50	5930	01:39:54	5994	00:01:04	64	0.0000
nopath	2	3	5	1	679	01:38:59	5939	01:39:55	5995	00:00:56	56	0.0000
nopath	3	6	13	15	667	01:39:00	5940	01:39:58	5998	00:00:58	58	0.0000
nopath	5	1	3	1	785	01:38:02	5882	01:40:01	6001	00:01:59	119	0.0000	00:01:32
nopath	5	1	13	15	785	01:38:28	5908	01:40:06	6006	00:01:38	98	0.0000
nopath	6	7	10	1	624	01:39:22	5962	01:40:17	6017	00:00:55	55	0.0000
nopath	1	3	13	15	763	01:38:33	5913	01:40:25	6025	00:01:52	112	0.0000
nopath	1	3	13	15	763	01:39:03	5943	01:40:27	6027	00:01:24	84	0.0000
nopath	3	6	12	14	667	01:39:24	5964	01:40:37	6037	00:01:13	73	0.0000
nopath	2	4	13	15	708	01:39:37	5977	01:40:38	6038	00:01:01	61	0.0000
nopath	3	6	5	1	667	01:39:27	5967	01:40:39	6039	00:01:12	72	0.0000
nopath	3	6	3	1	667	01:39:32	5972	01:40:41	6041	00:01:09	69	0.0000
nopath	3	5	9	1	621	01:39:38	5978	01:40:42	6042	00:01:04	64	0.0000
nopath	5	3	9	1	621	01:39:01	5941	01:40:53	6053	00:01:52	112	0.0000
nopath	6	7	3	1	624	01:39:57	5997	01:41:01	6061	00:01:04	64	0.0000	00:01:01
nopath	4	1	9	1	792	01:39:34	5974	01:41:07	6067	00:01:33	93	0.0000
nopath	2	3	10	1	679	01:39:53	5993	01:41:12	6072	00:01:19	79	0.0000
nopath	1	3	10	1	763	01:39:28	5968	01:41:15	6075	00:01:47	107	0.0000
nopath	3	6	13	15	667	01:40:21	6021	01:41:16	6076	00:00:55	55	0.0000
nopath	1	3	2	1	763	01:39:35	5975	01:41:17	6077	00:01:42	102	0.0000
nopath	2	3	3	1	679	01:40:17	6017	01:41:20	6080	00:01:03	63	0.0000
nopath	1	2	5	1	504	01:40:31	6031	01:41:21	6081	00:00:50	50	0.0000
nopath	2	3	7	1	679	01:40:21	6021	01:41:22	6082	00:01:01	61	0.0000
nopath	5	1	6	1	785	01:40:17	6017	01:41:28	6088	00:01:11	71	0.0000
nopath	5	3	5	1	621	01:40:05	6005	01:41:33	6093	00:01:28	88	0.0000
nopath	6	1	12	14	832	01:40:42	6042	01:41:45	6105	00:01:03	63	0.0000
nopath	3	6	12	14	667	01:40:47	6047	01:41:56	6116	00:01:09	69	0.0000
nopath	3	6	9	1	667	01:41:29	6089	01:42:26	6146	00:00:57	57	0.0000	00:01:12
nopath	2	7	13	15	458	01:41:50	6110	01:42:31	6151	00:00:41	41	0.0000
nopath	3	6	12	14	667	01:41:38	6098	01:42:32	6152	00:00:54	54	0.0000
nopath	5	3	4	1	621	01:41:43	6103	01:42:32	6152	00:00:49	49	0.0000
nopath	5	1	13	15	785	01:41:33	6093	01:42:43	6163	00:01:10	70	0.0000
nopath	3	6	2	1	667	01:41:55	6115	01:42:45	6165	00:00:50	50	0.0000
nopath	3	6	12	14	667	01:41:58	6118	01:42:49	6169	00:00:51	51	0.0000
nopath	1	3	5	1	763	01:41:38	6098	01:42:56	6176	00:01:18	78	0.0000
nopath	3	1	12	14	763	01:41:36	6096	01:42:58	6178	00:01:22	82	0.0000
nopath	3	6	3	1	667	01:42:10	6130	01:43:00	6180	00:00:50	50	0.0000	00:00:51
nopath	5	6	9	1	380	01:42:35	6155	01:43:08	6188	00:00:33	33	0.0000
nopath	6	7	3	1	624	01:42:05	6125	01:43:17	6197	00:01:12	72	0.0000
nopath	2	3	9	1	679	01:42:09	6129	01:43:22	6202	00:01:13	73	0.0000
nopath	2	3	10	1	679	01:42:12	6132	01:43:25	6205	00:01:13	73	0.0000
nopath	3	6	10	1	667	01:42:23	6143	01:43:36	6216	00:01:13	73	0.0000
nopath	3	6	6	1	667	01:42:44	6164	01:43:38	6218	00:00:54	54	0.0000
nopath	2	3	6	1	679	01:42:23	6143	01:43:44	6224	00:01:21	81	0.0000
nopath	2	4	3	1	708	01:42:13	6133	01:43:45	6225	00:01:32	92	0.0000
nopath	2	4	12	14	708	01:42:52	6172	01:43:48	6228	00:00:56	56	0.0000
nopath	2	4	12	14	708	01:42:55	6175	01:43:50	6230	00:00:55	55	0.0000
nopath	2	3	5	1	679	01:42:59	6179	01:43:52	6232	00:00:53	53	0.0000
nopath	1	4	3	1	792	01:43:04	6184	01:44:15	6255	00:01:11	71	0.0000	00:01:14
nopath	3	2	10	1	679	01:42:52	6172	01:44:15	6255	00:01:23	83	0.0000
nopath	3	6	12	14	667	01:43:20	6200	01:44:26	6266	00:01:06	66	0.0000
nopath	3	6	3	1	667	01:43:34	6214	01:44:29	6269	00:00:55	55	0.0000
nopath	3	6	5	1	667	01:43:42	6222	01:44:46	6286	00:01:04	64	0.0000
nopath	3	6	5	1	667	01:43:58	6238	01:44:49	6289	00:00:51	51	0.0000
nopath	1	3	3	1	763	01:43:51	6231	01:44:56	6296	00:01:05	65	0.0000
nopath	1	4	13	15	792	01:44:05	6245	01:45:05	6305	00:01:00	60	0.0000	00:01:00
nopath	5	3	3	1	621	01:43:42	6222	01:45:14	6314	00:01:32	92	0.0000
nopath	2	7	3	1	458	01:44:31	6271	01:45:14	6314	00:00:43	43	0.0000
nopath	5	2	5	1	701	01:44:25	6265	01:45:22	6322	00:00:57	57	0.0000
nopath	6	1	13	15	832	01:44:10	6250	01:45:25	6325	00:01:15	75	0.0000
nopath	2	4	5	1	708	01:44:14	6254	01:45:25	6325	00:01:11	71	0.0000
nopath	2	3	12	14	679	01:44:30	6270	01:45:26	6326	00:00:56	56	0.0000
nopath	1	3	3	1	763	01:44:16	6256	01:45:35	6335	00:01:19	79	0.0000
nopath	5	6	3	1	380	01:45:00	6300	01:45:37	6337	00:00:37	37	0.0000
nopath	6	2	3	1	748	01:44:28	6268	01:45:39	6339	00:01:11	71	0.0000
nopath	1	2	2	1	504	01:44:57	6297	01:45:42	6342	00:00:45	45	0.0000
nopath	3	4	12	14	375	01:45:09	6309	01:45:53	6353	00:00:44	44	0.0000
nopath	5	3	3	1	621	01:45:04	6304	01:45:56	6356	00:00:52	52	0.0000
nopath	3	6	13	15	667	01:44:24	6264	01:46:00	6360	00:01:36	96	0.0000	00:01:05
nopath	6	5	10	1	380	01:45:16	6316	01:46:04	6364	00:00:48	48	0.0000
nopath	3	6	13	15	667	01:44:50	6290	01:46:10	6370	00:01:20	80	0.0000
nopath	3	6	12	14	667	01:45:02	6302	01:46:13	6373	00:01:11	71	0.0000
nopath	1	3	12	14	763	01:44:36	6276	01:46:13	6373	00:01:37	97	0.0000
nopath	6	2	2	1	748	01:44:54	6294	01:46:15	6375	00:01:21	81	0.0000
nopath	3	6	9	1	667	01:45:19	6319	01:46:15	6375	00:00:56	56	0.0000
nopath	2	3	9	1	679	01:45:16	6316	01:46:17	6377	00:01:01	61	0.0000
nopath	3	6	12	14	667	01:45:24	6324	01:46:18	6378	00:00:54	54	0.0000
nopath	1	2	10	1	504	01:45:12	6312	01:46:21	6381	00:01:09	69	0.0000
nopath	4	2	7	1	708	01:45:08	6308	01:46:37	6397	00:01:29	89	0.0000
nopath	6	7	13	15	624	01:45:11	6311	01:46:41	6401	00:01:30	90	0.0000
nopath	6	7	9	1	624	01:45:13	6313	01:46:44	6404	00:01:31	91	0.0000
nopath	3	6	12	14	667	01:45:33	6333	01:46:47	6407	00:01:14	74	0.0000
nopath	6	5	9	1	380	01:45:55	6355	01:46:49	6409	00:00:54	54	0.0000
nopath	2	3	12	14	679	01:45:37	6337	01:46:54	6414	00:01:17	77	0.0000
nopath	2	4	3	1	708	01:45:34	6334	01:46:55	6415	00:01:21	81	0.0000
nopath	5	1	3	1	785	01:45:44	6344	01:47:01	6421	00:01:17	77	0.0000	00:01:19
nopath	5	1	6	1	785	01:45:47	6347	01:47:03	6423	00:01:16	76	0.0000
nopath	1	2	3	1	504	01:46:22	6382	01:47:07	6427	00:00:45	45	0.0000
nopath	3	7	12	14	302	01:46:26	6386	01:47:11	6431	00:00:45	45	0.0000
nopath	4	2	3	1	708	01:45:58	6358	01:47:16	6436	00:01:18	78	0.0000
nopath	2	3	3	1	679	01:45:54	6354	01:47:22	6442	00:01:28	88	0.0000
nopath	4	7	6	1	331	01:46:29	6389	01:47:24	6444	00:00:55	55	0.0000
nopath	3	6	10	1	667	01:46:24	6384	01:47:25	6445	00:01:01	61	0.0000
nopath	2	1	3	1	504	01:46:31	6391	01:47:27	6447	00:00:56	56	0.0000
nopath	3	6	3	1	667	01:46:30	6390	01:47:31	6451	00:01:01	61	0.0000
nopath	3	6	6	1	667	01:46:32	6392	01:47:34	6454	00:01:02	62	0.0000
nopath	3	5	5	1	621	01:46:43	6403	01:47:35	6455	00:00:52	52	0.0000
nopath	3	6	9	1	667	01:46:44	6404	01:47:38	6458	00:00:54	54	0.0000
nopath	1	2	3	1	504	01:47:02	6422	01:47:47	6467	00:00:45	45	0.0000
nopath	1	6	12	14	832	01:44:55	6295	01:47:47	6467	00:02:52	172	0.0000
nopath	6	3	13	15	667	01:46:58	6418	01:47:51	6471	00:00:53	53	0.0000
nopath	2	3	12	14	679	01:46:47	6407	01:48:04	6484	00:01:17	77	0.0000	00:01:08
nopath	2	4	6	1	708	01:46:38	6398	01:48:05	6485	00:01:27	87	0.0000
nopath	3	6	3	1	667	01:47:04	6424	01:48:06	6486	00:01:02	62	0.0000
nopath	4	2	3	1	708	01:46:42	6402	01:48:15	6495	00:01:33	93	0.0000
nopath	3	4	12	14	375	01:47:42	6462	01:48:18	6498	00:00:36	36	0.0000
nopath	2	1	9	1	504	01:47:48	6468	01:48:32	6512	00:00:44	44	0.0000
nopath	2	7	12	14	458	01:47:55	6475	01:48:35	6515	00:00:40	40	0.0000
nopath	3	6	12	14	667	01:47:41	6461	01:48:36	6516	00:00:55	55	0.0000
nopath	3	1	3	1	763	01:47:23	6443	01:48:37	6517	00:01:14	74	0.0000
nopath	1	3	9	1	763	01:47:11	6431	01:48:42	6522	00:01:31	91	0.0000
nopath	2	1	3	1	504	01:47:57	6477	01:48:43	6523	00:00:46	46	0.0000
nopath	1	2	10	1	504	01:47:56	6476	01:48:51	6531	00:00:55	55	0.0000
nopath	1	2	12	14	504	01:48:10	6490	01:48:59	6539	00:00:49	49	0.0000
nopath	3	6	5	1	667	01:48:02	6482	01:49:16	6556	00:01:14	74	0.0000	00:01:03
nopath	5	4	3	1	650	01:46:25	6385	01:49:19	6559	00:02:54	174	0.0000
nopath	4	7	5	1	331	01:48:43	6523	01:49:25	6565	00:00:42	42	0.0000
nopath	1	4	3	1	792	01:47:57	6477	01:49:25	6565	00:01:28	88	0.0000
nopath	2	4	9	1	708	01:48:20	6500	01:49:27	6567	00:01:07	67	0.0000
nopath	3	6	5	1	667	01:48:21	6501	01:49:28	6568	00:01:07	67	0.0000
nopath	2	3	9	1	679	01:48:30	6510	01:49:29	6569	00:00:59	59	0.0000
nopath	2	3	6	1	679	01:48:38	6518	01:49:32	6572	00:00:54	54	0.0000
nopath	6	1	13	15	832	01:48:10	6490	01:49:35	6575	00:01:25	85	0.0000
nopath	5	1	3	1	785	01:48:18	6498	01:49:36	6576	00:01:18	78	0.0000
nopath	2	4	4	1	708	01:48:44	6524	01:49:38	6578	00:00:54	54	0.0000
nopath	4	7	13	15	331	01:49:06	6546	01:49:41	6581	00:00:35	35	0.0000
nopath	6	3	12	14	667	01:48:45	6525	01:49:54	6594	00:01:09	69	0.0000
nopath	6	7	12	14	624	01:49:00	6540	01:50:02	6602	00:01:02	62	0.0000	00:01:18
nopath	2	7	5	1	458	01:49:08	6548	01:50:05	6605	00:00:57	57	0.0000
nopath	3	6	5	1	667	01:49:14	6554	01:50:15	6615	00:01:01	61	0.0000
nopath	4	7	9	1	331	01:49:33	6573	01:50:16	6616	00:00:43	43	0.0000
nopath	1	4	13	15	792	01:48:21	6501	01:50:18	6618	00:01:57	117	0.0000
nopath	5	1	9	1	785	01:49:18	6558	01:50:18	6618	00:01:00	60	0.0000
nopath	3	6	12	14	667	01:49:27	6567	01:50:19	6619	00:00:52	52	0.0000
nopath	1	4	12	14	792	01:48:22	6502	01:50:20	6620	00:01:58	118	0.0000
nopath	2	3	5	1	679	01:48:58	6538	01:50:21	6621	00:01:23	83	0.0000
nopath	2	4	3	1	708	01:48:55	6535	01:50:22	6622	00:01:27	87	0.0000
nopath	3	6	12	14	667	01:49:32	6572	01:50:24	6624	00:00:52	52	0.0000
nopath	5	1	12	14	785	01:49:27	6567	01:50:28	6628	00:01:01	61	0.0000
nopath	1	2	7	1	504	01:49:48	6588	01:50:33	6633	00:00:45	45	0.0000
nopath	6	7	12	14	624	01:49:50	6590	01:50:47	6647	00:00:57	57	0.0000
nopath	1	3	10	1	763	01:49:51	6591	01:50:55	6655	00:01:04	64	0.0000
nopath	1	4	12	14	792	01:49:33	6573	01:50:56	6656	00:01:23	83	0.0000
nopath	4	7	12	14	331	01:50:02	6602	01:50:56	6656	00:00:54	54	0.0000
nopath	2	1	3	1	504	01:50:09	6609	01:51:00	6660	00:00:51	51	0.0000	00:00:55
nopath	4	1	3	1	792	01:49:05	6545	01:51:02	6662	00:01:57	117	0.0000
nopath	4	1	3	1	792	01:49:13	6553	01:51:05	6665	00:01:52	112	0.0000
nopath	3	6	5	1	667	01:50:07	6607	01:51:05	6665	00:00:58	58	0.0000
nopath	1	2	10	1	504	01:50:00	6600	01:51:11	6671	00:01:11	71	0.0000
nopath	5	1	12	14	785	01:49:53	6593	01:51:12	6672	00:01:19	79	0.0000
nopath	1	7	10	1	542	01:50:11	6611	01:51:17	6677	00:01:06	66	0.0000
nopath	3	2	9	1	679	01:50:02	6602	01:51:25	6685	00:01:23	83	0.0000
nopath	2	4	12	14	708	01:50:07	6607	01:51:26	6686	00:01:19	79	0.0000
nopath	3	6	3	1	667	01:50:26	6626	01:51:29	6689	00:01:03	63	0.0000
nopath	3	2	3	1	679	01:50:19	6619	01:51:29	6689	00:01:10	70	0.0000
nopath	3	6	13	15	667	01:50:28	6628	01:51:33	6693	00:01:05	65	0.0000
nopath	3	6	12	14	667	01:50:33	6633	01:51:35	6695	00:01:02	62	0.0000
nopath	6	3	3	1	667	01:51:00	6660	01:51:50	6710	00:00:50	50	0.0000
nopath	6	1	12	14	832	01:50:06	6606	01:51:52	6712	00:01:46	106	0.0000
nopath	6	1	6	1	832	01:50:22	6622	01:51:54	6714	00:01:32	92	0.0000
nopath	1	2	9	1	504	01:51:10	6670	01:51:56	6716	00:00:46	46	0.0000
nopath	6	1	5	1	832	01:50:52	6652	01:51:56	6716	00:01:04	64	0.0000
nopath	2	3	5	1	679	01:50:42	6642	01:52:02	6722	00:01:20	80	0.0000	00:01:09
nopath	3	6	12	14	667	01:51:01	6661	01:52:07	6727	00:01:06	66	0.0000
nopath	2	1	3	1	504	01:51:33	6693	01:52:25	6745	00:00:52	52	0.0000
nopath	2	4	9	1	708	01:51:10	6670	01:52:26	6746	00:01:16	76	0.0000
nopath	4	1	10	1	792	01:50:44	6644	01:52:27	6747	00:01:43	103	0.0000
nopath	2	3	12	14	679	01:51:14	6674	01:52:30	6750	00:01:16	76	0.0000
nopath	6	1	5	1	832	01:51:08	6668	01:52:31	6751	00:01:23	83	0.0000
nopath	1	2	3	1	504	01:51:41	6701	01:52:33	6753	00:00:52	52	0.0000
nopath	2	4	5	1	708	01:51:29	6689	01:52:33	6753	00:01:04	64	0.0000
nopath	3	6	5	1	667	01:51:27	6687	01:52:36	6756	00:01:09	69	0.0000
nopath	5	1	9	1	785	01:50:59	6659	01:52:48	6768	00:01:49	109	0.0000
nopath	5	4	10	1	650	01:50:40	6640	01:52:49	6769	00:02:09	129	0.0000
nopath	5	1	13	15	785	01:51:43	6703	01:52:52	6772	00:01:09	69	0.0000
nopath	3	7	12	14	302	01:52:16	6736	01:52:53	6773	00:00:37	37	0.0000
nopath	2	6	5	1	748	01:50:29	6629	01:52:56	6776	00:02:27	147	0.0000
nopath	1	4	6	1	792	01:51:20	6680	01:53:05	6785	00:01:45	105	0.0000	00:01:42
nopath	1	3	12	14	763	01:52:01	6721	01:53:06	6786	00:01:05	65	0.0000
nopath	3	6	3	1	667	01:51:59	6719	01:53:16	6796	00:01:17	77	0.0000
nopath	2	1	3	1	504	01:51:53	6713	01:53:17	6797	00:01:24	84	0.0000
nopath	2	1	5	1	504	01:52:16	6736	01:53:21	6801	00:01:05	65	0.0000
nopath	5	1	3	1	785	01:52:03	6723	01:53:41	6821	00:01:38	98	0.0000
nopath	5	1	3	1	785	01:52:29	6749	01:53:44	6824	00:01:15	75	0.0000
nopath	6	1	6	1	832	01:52:24	6744	01:53:46	6826	00:01:22	82	0.0000
nopath	1	3	5	1	763	01:53:02	6782	01:54:00	6840	00:00:58	58	0.0000	00:01:25
nopath	3	6	10	1	667	01:52:52	6772	01:54:06	6846	00:01:14	74	0.0000
nopath	3	6	12	14	667	01:52:56	6776	01:54:09	6849	00:01:13	73	0.0000
nopath	3	6	3	1	667	01:53:08	6788	01:54:11	6851	00:01:03	63	0.0000
nopath	5	7	5	1	577	01:53:16	6796	01:54:17	6857	00:01:01	61	0.0000
nopath	5	1	12	14	785	01:53:12	6792	01:54:22	6862	00:01:10	70	0.0000
nopath	3	7	13	15	302	01:53:37	6817	01:54:22	6862	00:00:45	45	0.0000
nopath	5	1	9	1	785	01:53:22	6802	01:54:24	6864	00:01:02	62	0.0000
nopath	2	4	12	14	708	01:53:08	6788	01:54:26	6866	00:01:18	78	0.0000
nopath	4	7	5	1	331	01:53:39	6819	01:54:27	6867	00:00:48	48	0.0000
nopath	4	7	6	1	331	01:53:49	6829	01:54:32	6872	00:00:43	43	0.0000
nopath	6	7	12	14	624	01:53:12	6792	01:54:48	6888	00:01:36	96	0.0000
nopath	6	7	3	1	624	01:53:46	6826	01:54:53	6893	00:01:07	67	0.0000
nopath	3	4	2	1	375	01:54:25	6865	01:54:57	6897	00:00:32	32	0.0000
nopath	4	1	3	1	792	01:53:41	6821	01:55:03	6903	00:01:22	82	0.0000	00:01:24
nopath	6	1	9	1	832	01:53:08	6788	01:55:11	6911	00:02:03	123	0.0000
nopath	5	3	13	15	621	01:54:18	6858	01:55:17	6917	00:00:59	59	0.0000
nopath	3	6	3	1	667	01:54:28	6868	01:55:19	6919	00:00:51	51	0.0000
nopath	3	6	5	1	667	01:54:32	6872	01:55:22	6922	00:00:50	50	0.0000
nopath	3	6	10	1	667	01:54:33	6873	01:55:24	6924	00:00:51	51	0.0000
nopath	2	3	10	1	679	01:54:18	6858	01:55:24	6924	00:01:06	66	0.0000
nopath	2	4	3	1	708	01:53:57	6837	01:55:25	6925	00:01:28	88	0.0000
nopath	2	7	3	1	458	01:54:42	6882	01:55:25	6925	00:00:43	43	0.0000
nopath	3	6	12	14	667	01:54:37	6877	01:55:27	6927	00:00:50	50	0.0000
nopath	1	3	6	1	763	01:54:07	6847	01:55:28	6928	00:01:21	81	0.0000
nopath	3	6	3	1	667	01:54:40	6880	01:55:29	6929	00:00:49	49	0.0000
nopath	6	2	3	1	748	01:53:22	6802	01:55:35	6935	00:02:13	133	0.0000
nopath	3	6	12	14	667	01:54:47	6887	01:55:36	6936	00:00:49	49	0.0000
nopath	5	1	7	1	785	01:53:48	6828	01:55:43	6943	00:01:55	115	0.0000
nopath	6	3	13	15	667	01:54:21	6861	01:55:46	6946	00:01:25	85	0.0000
nopath	6	7	12	14	624	01:54:22	6862	01:55:52	6952	00:01:30	90	0.0000
nopath	2	3	9	1	679	01:54:31	6871	01:56:02	6962	00:01:31	91	0.0000	00:01:17
nopath	1	3	3	1	763	01:55:01	6901	01:56:05	6965	00:01:04	64	0.0000
nopath	3	6	3	1	667	01:55:00	6900	01:56:06	6966	00:01:06	66	0.0000
nopath	3	6	3	1	667	01:55:03	6903	01:56:09	6969	00:01:06	66	0.0000
nopath	3	6	9	1	667	01:55:10	6910	01:56:10	6970	00:01:00	60	0.0000
nopath	6	1	10	1	832	01:54:27	6867	01:56:21	6981	00:01:54	114	0.0000
nopath	6	1	9	1	832	01:54:46	6886	01:56:23	6983	00:01:37	97	0.0000
nopath	3	7	3	1	302	01:55:36	6936	01:56:27	6987	00:00:51	51	0.0000
nopath	2	3	12	14	679	01:55:21	6921	01:56:33	6993	00:01:12	72	0.0000
nopath	3	2	9	1	679	01:55:24	6924	01:56:35	6995	00:01:11	71	0.0000
nopath	2	4	3	1	708	01:55:29	6929	01:56:36	6996	00:01:07	67	0.0000
nopath	6	7	6	1	624	01:55:47	6947	01:56:47	7007	00:01:00	60	0.0000
nopath	1	4	10	1	792	01:55:27	6927	01:56:55	7015	00:01:28	88	0.0000
nopath	2	4	5	1	708	01:55:52	6952	01:56:58	7018	00:01:06	66	0.0000
nopath	2	6	13	15	748	01:55:10	6910	01:56:59	7019	00:01:49	109	0.0000
nopath	2	3	3	1	679	01:56:05	6965	01:57:00	7020	00:00:55	55	0.0000	00:01:03
nopath	5	1	3	1	785	01:55:05	6905	01:57:01	7021	00:01:56	116	0.0000
nopath	5	1	5	1	785	01:55:48	6948	01:57:04	7024	00:01:16	76	0.0000
nopath	5	1	9	1	785	01:55:53	6953	01:57:05	7025	00:01:12	72	0.0000
nopath	3	6	9	1	667	01:56:04	6964	01:57:06	7026	00:01:02	62	0.0000
nopath	6	2	12	14	748	01:56:13	6973	01:57:13	7033	00:01:00	60	0.0000
nopath	6	1	10	1	832	01:55:59	6959	01:57:15	7035	00:01:16	76	0.0000
nopath	6	3	5	1	667	01:56:44	7004	01:57:34	7054	00:00:50	50	0.0000
nopath	2	1	12	14	504	01:56:35	6995	01:57:38	7058	00:01:03	63	0.0000
nopath	3	6	9	1	667	01:57:02	7022	01:57:51	7071	00:00:49	49	0.0000
nopath	2	3	12	14	679	01:57:22	7042	01:58:15	7095	00:00:53	53	0.0000	00:00:53
nopath	4	5	13	15	650	01:57:24	7044	01:58:30	7110	00:01:06	66	0.0000
nopath	6	2	7	1	748	01:57:33	7053	01:58:36	7116	00:01:03	63	0.0000
nopath	2	1	7	1	504	01:57:57	7077	01:58:39	7119	00:00:42	42	0.0000
nopath	6	1	2	1	832	01:56:17	6977	01:58:41	7121	00:02:24	144	0.0000
nopath	5	6	10	1	380	01:58:10	7090	01:58:47	7127	00:00:37	37	0.0000
nopath	4	2	5	1	708	01:57:55	7075	01:58:57	7137	00:01:02	62	0.0000
nopath	6	4	3	1	696	01:58:02	7082	01:59:00	7140	00:00:58	58	0.0000	00:00:59
nopath	3	6	3	1	667	01:57:37	7057	01:59:06	7146	00:01:29	89	0.0000
nopath	1	3	6	1	763	01:57:53	7073	01:59:12	7152	00:01:19	79	0.0000
nopath	4	7	12	14	331	01:58:40	7120	01:59:15	7155	00:00:35	35	0.0000
nopath	2	3	5	1	679	01:58:17	7097	01:59:17	7157	00:01:00	60	0.0000
nopath	2	4	9	1	708	01:58:19	7099	01:59:19	7159	00:01:00	60	0.0000
nopath	2	3	3	1	679	01:58:20	7100	01:59:21	7161	00:01:01	61	0.0000
nopath	6	7	10	1	624	01:58:14	7094	01:59:37	7177	00:01:23	83	0.0000
nopath	5	3	12	14	621	01:58:56	7136	01:59:48	7188	00:00:52	52	0.0000
nopath	3	6	9	1	667	01:58:55	7135	01:59:56	7196	00:01:01	61	0.0000
nopath	1	4	12	14	792	01:58:32	7112	01:59:56	7196	00:01:24	84	0.0000
nopath	2	4	12	14	708	01:58:42	7122	01:59:58	7198	00:01:16	76	0.0000
nopath	3	6	3	1	667	01:58:56	7136	01:59:58	7198	00:01:02	62	0.0000
nopath	2	3	12	14	679	01:58:50	7130	02:00:00	7200	00:01:10	70	0.0000	00:01:03
nopath	3	6	12	14	667	01:59:02	7142	02:00:01	7201	00:00:59	59	0.0000
nopath	1	2	3	1	504	01:59:03	7143	02:00:01	7201	00:00:58	58	0.0000
nopath	6	1	9	1	832	01:58:15	7095	02:00:01	7201	00:01:46	106	0.0000
nopath	2	4	9	1	708	01:59:06	7146	02:00:03	7203	00:00:57	57	0.0000
nopath	1	2	3	1	504	01:59:22	7162	02:00:08	7208	00:00:46	46	0.0000
nopath	5	3	3	1	621	01:59:00	7140	02:00:13	7213	00:01:13	73	0.0000
nopath	5	3	9	1	621	01:59:33	7173	02:00:24	7224	00:00:51	51	0.0000
nopath	3	6	10	1	667	01:59:08	7148	02:00:26	7226	00:01:18	78	0.0000
nopath	3	6	12	14	667	01:59:17	7157	02:00:30	7230	00:01:13	73	0.0000
nopath	2	3	3	1	679	01:59:16	7156	02:00:32	7232	00:01:16	76	0.0000
nopath	4	1	13	15	792	01:58:54	7134	02:00:36	7236	00:01:42	102	0.0000
nopath	3	6	3	1	667	01:59:39	7179	02:00:39	7239	00:01:00	60	0.0000
nopath	2	3	5	1	679	01:59:37	7177	02:00:39	7239	00:01:02	62	0.0000
nopath	2	3	12	14	679	01:59:45	7185	02:00:42	7242	00:00:57	57	0.0000
nopath	3	6	9	1	667	01:59:55	7195	02:00:46	7246	00:00:51	51	0.0000
nopath	2	4	12	14	708	01:59:53	7193	02:00:46	7246	00:00:53	53	0.0000
nopath	6	5	4	1	380	02:00:07	7207	02:00:47	7247	00:00:40	40	0.0000
nopath	2	6	2	1	748	01:59:23	7163	02:00:56	7256	00:01:33	93	0.0000
nopath	2	6	3	1	748	01:59:55	7195	02:00:57	7257	00:01:02	62	0.0000
nopath	2	1	3	1	504	02:00:21	7221	02:01:07	7267	00:00:46	46	0.0000	00:00:58
nopath	1	3	3	1	763	01:59:44	7184	02:01:12	7272	00:01:28	88	0.0000
nopath	3	6	10	1	667	02:00:12	7212	02:01:16	7276	00:01:04	64	0.0000
nopath	3	6	3	1	667	02:00:20	7220	02:01:18	7278	00:00:58	58	0.0000
nopath	3	6	3	1	667	02:00:28	7228	02:01:24	7284	00:00:56	56	0.0000
nopath	3	2	12	14	679	02:00:21	7221	02:01:25	7285	00:01:04	64	0.0000
nopath	4	2	9	1	708	02:00:28	7228	02:01:37	7297	00:01:09	69	0.0000
nopath	6	2	3	1	748	02:00:44	7244	02:01:45	7305	00:01:01	61	0.0000
nopath	3	6	12	14	667	02:00:42	7242	02:01:47	7307	00:01:05	65	0.0000
nopath	3	6	10	1	667	02:00:52	7252	02:01:49	7309	00:00:57	57	0.0000
nopath	2	3	5	1	679	02:01:00	7260	02:01:52	7312	00:00:52	52	0.0000
nopath	1	2	3	1	504	02:01:01	7261	02:01:53	7313	00:00:52	52	0.0000
nopath	3	6	5	1	667	02:01:04	7264	02:01:55	7315	00:00:51	51	0.0000
nopath	6	3	13	15	667	02:01:13	7273	02:02:05	7325	00:00:52	52	0.0000	00:01:04
nopath	6	1	3	1	832	02:01:02	7262	02:02:06	7326	00:01:04	64	0.0000
nopath	1	3	3	1	763	02:00:14	7214	02:02:12	7332	00:01:58	118	0.0000
nopath	1	6	12	14	832	01:59:38	7178	02:02:17	7337	00:02:39	159	0.0000
nopath	4	2	12	14	708	02:01:18	7278	02:02:20	7340	00:01:02	62	0.0000
nopath	2	1	3	1	504	02:01:33	7293	02:02:27	7347	00:00:54	54	0.0000
nopath	4	1	5	1	792	02:00:47	7247	02:02:28	7348	00:01:41	101	0.0000
nopath	6	1	9	1	832	02:01:16	7276	02:02:31	7351	00:01:15	75	0.0000
nopath	1	3	5	1	763	02:01:20	7280	02:02:32	7352	00:01:12	72	0.0000
nopath	6	1	6	1	832	02:01:22	7282	02:02:33	7353	00:01:11	71	0.0000
nopath	4	6	5	1	696	02:01:23	7283	02:02:36	7356	00:01:13	73	0.0000
nopath	3	6	5	1	667	02:01:38	7298	02:02:38	7358	00:01:00	60	0.0000
nopath	5	3	5	1	621	02:01:26	7286	02:02:53	7373	00:01:27	87	0.0000
nopath	5	3	5	1	621	02:01:46	7306	02:02:56	7376	00:01:10	70	0.0000
nopath	4	2	3	1	708	02:02:12	7332	02:03:05	7385	00:00:53	53	0.0000	00:01:12
nopath	1	3	8	1	763	02:01:34	7294	02:03:12	7392	00:01:38	98	0.0000
nopath	1	3	3	1	763	02:01:40	7300	02:03:14	7394	00:01:34	94	0.0000
nopath	1	3	7	1	763	02:01:47	7307	02:03:17	7397	00:01:30	90	0.0000
nopath	1	2	10	1	504	02:02:22	7342	02:03:21	7401	00:00:59	59	0.0000
nopath	1	4	12	14	792	02:01:51	7311	02:03:21	7401	00:01:30	90	0.0000
nopath	1	3	6	1	763	02:02:03	7323	02:03:22	7402	00:01:19	79	0.0000
nopath	2	3	5	1	679	02:02:19	7339	02:03:25	7405	00:01:06	66	0.0000
nopath	1	2	3	1	504	02:02:35	7355	02:03:25	7405	00:00:50	50	0.0000
nopath	5	3	2	1	621	02:02:46	7366	02:03:36	7416	00:00:50	50	0.0000
nopath	3	6	3	1	667	02:02:01	7321	02:03:46	7426	00:01:45	105	0.0000
nopath	2	1	12	14	504	02:02:41	7361	02:03:48	7428	00:01:07	67	0.0000
nopath	3	6	6	1	667	02:02:06	7326	02:03:48	7428	00:01:42	102	0.0000
nopath	1	3	3	1	763	02:02:37	7357	02:03:52	7432	00:01:15	75	0.0000
nopath	1	5	9	1	785	02:01:46	7306	02:03:53	7433	00:02:07	127	0.0000
nopath	3	1	3	1	763	02:02:25	7345	02:03:54	7434	00:01:29	89	0.0000
nopath	1	3	5	1	763	02:02:41	7361	02:03:54	7434	00:01:13	73	0.0000
nopath	5	2	6	1	701	02:02:50	7370	02:03:57	7437	00:01:07	67	0.0000
nopath	2	6	12	14	748	02:02:30	7350	02:03:58	7438	00:01:28	88	0.0000
nopath	2	4	5	1	708	02:02:44	7364	02:04:00	7440	00:01:16	76	0.0000	00:01:19
nopath	5	1	9	1	785	02:01:51	7311	02:04:01	7441	00:02:10	130	0.0000
nopath	1	2	9	1	504	02:03:17	7397	02:04:02	7442	00:00:45	45	0.0000
nopath	2	3	4	1	679	02:03:12	7392	02:04:04	7444	00:00:52	52	0.0000
nopath	3	6	5	1	667	02:02:10	7330	02:04:06	7446	00:01:56	116	0.0000
nopath	3	6	3	1	667	02:02:29	7349	02:04:08	7448	00:01:39	99	0.0000
nopath	3	6	12	14	667	02:02:59	7379	02:04:11	7451	00:01:12	72	0.0000
nopath	6	2	5	1	748	02:02:41	7361	02:04:12	7452	00:01:31	91	0.0000
nopath	3	6	12	14	667	02:03:04	7384	02:04:13	7453	00:01:09	69	0.0000
nopath	6	2	10	1	748	02:03:16	7396	02:04:14	7454	00:00:58	58	0.0000
nopath	5	4	5	1	650	02:02:59	7379	02:04:18	7458	00:01:19	79	0.0000
nopath	5	7	5	1	577	02:03:05	7385	02:04:21	7461	00:01:16	76	0.0000
nopath	1	3	9	1	763	02:03:24	7404	02:04:23	7463	00:00:59	59	0.0000
nopath	1	4	12	14	792	02:03:32	7412	02:04:31	7471	00:00:59	59	0.0000
nopath	2	4	7	1	708	02:03:36	7416	02:04:47	7487	00:01:11	71	0.0000
nopath	2	3	10	1	679	02:03:49	7429	02:04:49	7489	00:01:00	60	0.0000
nopath	2	3	10	1	679	02:03:56	7436	02:04:52	7492	00:00:56	56	0.0000
nopath	2	3	6	1	679	02:04:00	7440	02:04:55	7495	00:00:55	55	0.0000
nopath	6	4	7	1	696	02:03:29	7409	02:05:19	7519	00:01:50	110	0.0000	00:01:50
nopath	1	3	5	1	763	02:03:50	7430	02:05:22	7522	00:01:32	92	0.0000
nopath	2	4	13	15	708	02:04:10	7450	02:05:30	7530	00:01:20	80	0.0000
nopath	6	1	12	14	832	02:04:21	7461	02:05:32	7532	00:01:11	71	0.0000
nopath	2	4	13	15	708	02:04:25	7465	02:05:33	7533	00:01:08	68	0.0000
nopath	2	4	12	14	708	02:04:32	7472	02:05:36	7536	00:01:04	64	0.0000
nopath	3	6	5	1	667	02:04:09	7449	02:05:36	7536	00:01:27	87	0.0000
nopath	3	6	9	1	667	02:04:36	7476	02:05:38	7538	00:01:02	62	0.0000
nopath	2	3	13	15	679	02:04:37	7477	02:05:39	7539	00:01:02	62	0.0000
nopath	3	6	9	1	667	02:04:41	7481	02:05:40	7540	00:00:59	59	0.0000
nopath	3	6	10	1	667	02:04:46	7486	02:05:42	7542	00:00:56	56	0.0000
nopath	6	5	3	1	380	02:04:58	7498	02:05:44	7544	00:00:46	46	0.0000
nopath	5	4	5	1	650	02:04:33	7473	02:05:59	7559	00:01:26	86	0.0000
nopath	1	3	13	15	763	02:04:30	7470	02:06:05	7565	00:01:35	95	0.0000	00:01:23
nopath	4	2	12	14	708	02:04:47	7487	02:06:06	7566	00:01:19	79	0.0000
nopath	5	3	3	1	621	02:04:52	7492	02:06:13	7573	00:01:21	81	0.0000
nopath	3	6	5	1	667	02:05:05	7505	02:06:15	7575	00:01:10	70	0.0000
nopath	1	3	13	15	763	02:04:34	7474	02:06:25	7585	00:01:51	111	0.0000
nopath	2	3	5	1	679	02:04:49	7489	02:06:27	7587	00:01:38	98	0.0000
nopath	6	1	3	1	832	02:05:25	7525	02:06:28	7588	00:01:03	63	0.0000
nopath	2	3	3	1	679	02:04:57	7497	02:06:29	7589	00:01:32	92	0.0000
nopath	4	3	2	1	375	02:05:13	7513	02:06:32	7592	00:01:19	79	0.0000
nopath	1	4	12	14	792	02:05:37	7537	02:06:37	7597	00:01:00	60	0.0000
nopath	6	2	13	15	748	02:05:31	7531	02:06:42	7602	00:01:11	71	0.0000
nopath	6	2	9	1	748	02:05:40	7540	02:06:45	7605	00:01:05	65	0.0000
nopath	3	6	3	1	667	02:05:37	7537	02:06:56	7616	00:01:19	79	0.0000
nopath	4	2	12	14	708	02:05:40	7540	02:07:05	7625	00:01:25	85	0.0000	00:01:22
nopath	2	1	12	14	504	02:06:18	7578	02:07:08	7628	00:00:50	50	0.0000
nopath	4	1	12	14	792	02:05:24	7524	02:07:10	7630	00:01:46	106	0.0000
nopath	4	1	3	1	792	02:06:18	7578	02:07:23	7643	00:01:05	65	0.0000
nopath	1	6	3	1	832	02:05:44	7544	02:07:26	7646	00:01:42	102	0.0000
nopath	2	4	9	1	708	02:06:42	7602	02:07:34	7654	00:00:52	52	0.0000
nopath	5	6	8	1	380	02:07:02	7622	02:07:40	7660	00:00:38	38	0.0000
nopath	5	1	5	1	785	02:06:02	7562	02:07:41	7661	00:01:39	99	0.0000
nopath	6	4	5	1	696	02:06:43	7603	02:07:48	7668	00:01:05	65	0.0000
nopath	3	6	13	15	667	02:05:39	7539	02:07:50	7670	00:02:11	131	0.0000
nopath	3	6	3	1	667	02:05:48	7548	02:07:52	7672	00:02:04	124	0.0000
nopath	5	3	9	1	621	02:06:57	7617	02:07:54	7674	00:00:57	57	0.0000
nopath	1	3	9	1	763	02:06:42	7602	02:08:02	7682	00:01:20	80	0.0000	00:01:35
nopath	1	3	9	1	763	02:06:53	7613	02:08:05	7685	00:01:12	72	0.0000
nopath	1	3	9	1	763	02:07:06	7626	02:08:07	7687	00:01:01	61	0.0000
nopath	4	1	10	1	792	02:07:00	7620	02:08:09	7689	00:01:09	69	0.0000
nopath	3	2	2	1	679	02:06:59	7619	02:08:10	7690	00:01:11	71	0.0000
nopath	6	3	12	14	667	02:07:17	7637	02:08:24	7704	00:01:07	67	0.0000
nopath	3	6	12	14	667	02:07:00	7620	02:08:27	7707	00:01:27	87	0.0000
nopath	3	6	3	1	667	02:07:03	7623	02:08:29	7709	00:01:26	86	0.0000
nopath	5	1	3	1	785	02:07:22	7642	02:08:37	7717	00:01:15	75	0.0000
nopath	1	5	10	1	785	02:06:15	7575	02:08:43	7723	00:02:28	148	0.0000
nopath	2	3	12	14	679	02:07:26	7646	02:08:45	7725	00:01:19	79	0.0000
nopath	2	4	12	14	708	02:07:04	7624	02:08:46	7726	00:01:42	102	0.0000
nopath	5	3	9	1	621	02:07:48	7668	02:08:53	7733	00:01:05	65	0.0000
nopath	3	2	3	1	679	02:07:51	7671	02:08:55	7735	00:01:04	64	0.0000
nopath	3	6	9	1	667	02:07:33	7653	02:08:56	7736	00:01:23	83	0.0000
nopath	3	6	9	1	667	02:07:41	7661	02:08:58	7738	00:01:17	77	0.0000
nopath	3	6	12	14	667	02:08:03	7683	02:09:00	7740	00:00:57	57	0.0000	00:01:08
nopath	6	7	10	1	624	02:08:07	7687	02:09:02	7742	00:00:55	55	0.0000
nopath	3	6	9	1	667	02:08:10	7690	02:09:02	7742	00:00:52	52	0.0000
nopath	2	3	12	14	679	02:07:37	7657	02:09:13	7753	00:01:36	96	0.0000
nopath	1	3	12	14	763	02:07:35	7655	02:09:15	7755	00:01:40	100	0.0000
nopath	3	6	6	1	667	02:08:13	7693	02:09:16	7756	00:01:03	63	0.0000
nopath	2	3	7	1	679	02:08:08	7688	02:09:18	7758	00:01:10	70	0.0000
nopath	1	2	5	1	504	02:08:08	7688	02:09:21	7761	00:01:13	73	0.0000
nopath	2	4	3	1	708	02:08:14	7694	02:09:21	7761	00:01:07	67	0.0000
nopath	2	3	4	1	679	02:08:30	7710	02:09:24	7764	00:00:54	54	0.0000
nopath	5	6	12	14	380	02:08:48	7728	02:09:28	7768	00:00:40	40	0.0000
nopath	3	2	5	1	679	02:08:18	7698	02:09:35	7775	00:01:17	77	0.0000
nopath	4	2	3	1	708	02:08:19	7699	02:09:38	7778	00:01:19	79	0.0000
nopath	4	2	12	14	708	02:08:31	7711	02:09:42	7782	00:01:11	71	0.0000
nopath	2	7	9	1	458	02:09:02	7742	02:09:53	7793	00:00:51	51	0.0000
nopath	4	1	10	1	792	02:08:32	7712	02:09:55	7795	00:01:23	83	0.0000
nopath	3	6	12	14	667	02:08:54	7734	02:09:57	7797	00:01:03	63	0.0000
nopath	3	6	12	14	667	02:09:07	7747	02:09:59	7799	00:00:52	52	0.0000
nopath	3	6	3	1	667	02:09:08	7748	02:10:02	7802	00:00:54	54	0.0000	00:00:56
nopath	3	6	3	1	667	02:09:10	7750	02:10:04	7804	00:00:54	54	0.0000
nopath	3	5	10	1	621	02:09:17	7757	02:10:07	7807	00:00:50	50	0.0000
nopath	6	1	2	1	832	02:08:36	7716	02:10:11	7811	00:01:35	95	0.0000
nopath	5	1	9	1	785	02:08:56	7736	02:10:12	7812	00:01:16	76	0.0000
nopath	6	5	2	1	380	02:09:44	7784	02:10:16	7816	00:00:32	32	0.0000
nopath	6	1	3	1	832	02:09:00	7740	02:10:19	7819	00:01:19	79	0.0000
nopath	6	1	12	14	832	02:09:01	7741	02:10:22	7822	00:01:21	81	0.0000
nopath	4	2	3	1	708	02:09:30	7770	02:10:26	7826	00:00:56	56	0.0000
nopath	5	6	12	14	380	02:10:06	7806	02:10:40	7840	00:00:34	34	0.0000
nopath	1	3	5	1	763	02:08:49	7729	02:10:42	7842	00:01:53	113	0.0000
nopath	2	3	10	1	679	02:09:29	7769	02:10:47	7847	00:01:18	78	0.0000
nopath	2	4	9	1	708	02:09:30	7770	02:10:50	7850	00:01:20	80	0.0000
nopath	6	1	10	1	832	02:09:47	7787	02:10:50	7850	00:01:03	63	0.0000
nopath	3	6	5	1	667	02:09:54	7794	02:10:52	7852	00:00:58	58	0.0000
nopath	2	4	3	1	708	02:09:56	7796	02:10:52	7852	00:00:56	56	0.0000
nopath	5	1	12	14	785	02:09:40	7780	02:10:59	7859	00:01:19	79	0.0000
nopath	5	3	12	14	621	02:09:16	7756	02:11:04	7864	00:01:48	108	0.0000	00:01:16
nopath	2	5	12	14	701	02:08:54	7734	02:11:05	7865	00:02:11	131	0.0000
nopath	1	3	9	1	763	02:09:55	7795	02:11:12	7872	00:01:17	77	0.0000
nopath	3	2	12	14	679	02:09:50	7790	02:11:14	7874	00:01:24	84	0.0000
nopath	3	1	12	14	763	02:09:42	7782	02:11:19	7879	00:01:37	97	0.0000
nopath	5	2	10	1	701	02:09:55	7795	02:11:25	7885	00:01:30	90	0.0000
nopath	2	3	3	1	679	02:10:24	7824	02:11:25	7885	00:01:01	61	0.0000
nopath	6	2	7	1	748	02:10:00	7800	02:11:31	7891	00:01:31	91	0.0000
nopath	2	3	10	1	679	02:10:37	7837	02:11:31	7891	00:00:54	54	0.0000
nopath	6	1	10	1	832	02:09:53	7793	02:11:33	7893	00:01:40	100	0.0000
nopath	6	1	2	1	832	02:09:57	7797	02:11:35	7895	00:01:38	98	0.0000
nopath	3	2	5	1	679	02:10:23	7823	02:11:45	7905	00:01:22	82	0.0000
nopath	5	7	13	15	577	02:09:42	7782	02:11:51	7911	00:02:09	129	0.0000
nopath	5	7	12	14	577	02:10:03	7803	02:11:55	7915	00:01:52	112	0.0000
nopath	2	1	9	1	504	02:10:57	7857	02:11:57	7917	00:01:00	60	0.0000
nopath	2	1	9	1	504	02:11:05	7865	02:12:01	7921	00:00:56	56	0.0000	00:00:57
nopath	3	6	5	1	667	02:11:09	7869	02:12:15	7935	00:01:06	66	0.0000
nopath	3	2	5	1	679	02:10:29	7829	02:12:19	7939	00:01:50	110	0.0000
nopath	2	3	9	1	679	02:11:58	7918	02:12:50	7970	00:00:52	52	0.0000
nopath	2	4	12	14	708	02:12:00	7920	02:12:54	7974	00:00:54	54	0.0000
nopath	6	2	5	1	748	02:11:34	7894	02:12:55	7975	00:01:21	81	0.0000
nopath	6	2	12	14	748	02:12:01	7921	02:12:59	7979	00:00:58	58	0.0000
nopath	5	3	3	1	621	02:11:30	7890	02:13:04	7984	00:01:34	94	0.0000	00:01:34
nopath	3	5	5	1	621	02:12:06	7926	02:13:05	7985	00:00:59	59	0.0000
nopath	2	4	5	1	708	02:12:17	7937	02:13:14	7994	00:00:57	57	0.0000
nopath	5	1	9	1	785	02:12:12	7932	02:13:19	7999	00:01:07	67	0.0000
nopath	1	3	13	15	763	02:11:02	7862	02:13:20	8000	00:02:18	138	0.0000
nopath	1	3	10	1	763	02:11:45	7905	02:13:22	8002	00:01:37	97	0.0000
nopath	1	2	13	15	504	02:12:33	7953	02:13:23	8003	00:00:50	50	0.0000
nopath	6	1	3	1	832	02:12:36	7956	02:13:38	8018	00:01:02	62	0.0000
nopath	6	4	12	14	696	02:12:38	7958	02:13:43	8023	00:01:05	65	0.0000
nopath	2	5	3	1	701	02:11:33	7893	02:13:43	8023	00:02:10	130	0.0000
nopath	5	4	10	1	650	02:12:43	7963	02:13:50	8030	00:01:07	67	0.0000
nopath	3	6	5	1	667	02:12:43	7963	02:13:56	8036	00:01:13	73	0.0000
nopath	3	6	12	14	667	02:13:07	7987	02:13:59	8039	00:00:52	52	0.0000
nopath	4	1	5	1	792	02:12:18	7938	02:14:02	8042	00:01:44	104	0.0000	00:01:30
nopath	6	2	5	1	748	02:12:44	7964	02:14:05	8045	00:01:21	81	0.0000
nopath	2	4	5	1	708	02:12:54	7974	02:14:06	8046	00:01:12	72	0.0000
nopath	2	3	9	1	679	02:13:12	7992	02:14:08	8048	00:00:56	56	0.0000
nopath	5	1	12	14	785	02:12:32	7952	02:14:14	8054	00:01:42	102	0.0000
nopath	2	3	12	14	679	02:13:19	7999	02:14:14	8054	00:00:55	55	0.0000
nopath	5	1	5	1	785	02:12:51	7971	02:14:15	8055	00:01:24	84	0.0000
nopath	1	2	12	14	504	02:12:53	7973	02:14:16	8056	00:01:23	83	0.0000
nopath	5	4	12	14	650	02:12:48	7968	02:14:30	8070	00:01:42	102	0.0000
nopath	1	3	12	14	763	02:13:07	7987	02:14:36	8076	00:01:29	89	0.0000
nopath	2	7	12	14	458	02:13:42	8022	02:14:36	8076	00:00:54	54	0.0000
nopath	2	3	3	1	679	02:13:32	8012	02:14:46	8086	00:01:14	74	0.0000
nopath	3	6	13	15	667	02:13:22	8002	02:14:49	8089	00:01:27	87	0.0000
nopath	2	3	10	1	679	02:14:21	8061	02:15:26	8126	00:01:05	65	0.0000	00:01:05
nopath	3	6	3	1	667	02:13:47	8027	02:15:46	8146	00:01:59	119	0.0000
nopath	6	7	3	1	624	02:14:41	8081	02:15:47	8147	00:01:06	66	0.0000
nopath	3	6	9	1	667	02:14:39	8079	02:15:48	8148	00:01:09	69	0.0000
nopath	5	1	9	1	785	02:13:24	8004	02:15:56	8156	00:02:32	152	0.0000
nopath	5	1	10	1	785	02:14:47	8087	02:15:57	8157	00:01:10	70	0.0000
nopath	1	2	13	15	504	02:15:02	8102	02:15:57	8157	00:00:55	55	0.0000
nopath	5	4	13	15	650	02:14:52	8092	02:15:59	8159	00:01:07	67	0.0000
nopath	3	4	5	1	375	02:15:36	8136	02:16:08	8168	00:00:32	32	0.0000	00:00:38
nopath	3	6	12	14	667	02:15:18	8118	02:16:14	8174	00:00:56	56	0.0000
nopath	3	6	5	1	667	02:15:22	8122	02:16:15	8175	00:00:53	53	0.0000
nopath	6	7	13	15	624	02:15:15	8115	02:16:18	8178	00:01:03	63	0.0000
nopath	1	3	13	15	763	02:15:07	8107	02:16:19	8179	00:01:12	72	0.0000
nopath	2	7	5	1	458	02:15:46	8146	02:16:26	8186	00:00:40	40	0.0000
nopath	1	2	9	1	504	02:15:10	8110	02:16:31	8191	00:01:21	81	0.0000
nopath	6	3	9	1	667	02:15:23	8123	02:16:33	8193	00:01:10	70	0.0000
nopath	5	3	3	1	621	02:15:39	8139	02:16:46	8206	00:01:07	67	0.0000
nopath	3	6	9	1	667	02:15:41	8141	02:16:55	8215	00:01:14	74	0.0000
nopath	3	2	3	1	679	02:15:29	8129	02:16:55	8215	00:01:26	86	0.0000
nopath	2	4	12	14	708	02:15:18	8118	02:16:56	8216	00:01:38	98	0.0000
nopath	3	6	12	14	667	02:15:55	8155	02:16:57	8217	00:01:02	62	0.0000
nopath	2	4	3	1	708	02:15:29	8129	02:16:57	8217	00:01:28	88	0.0000
nopath	3	6	12	14	667	02:15:57	8157	02:17:01	8221	00:01:04	64	0.0000	00:01:08
nopath	6	3	9	1	667	02:15:56	8156	02:17:03	8223	00:01:07	67	0.0000
nopath	6	2	4	1	748	02:16:08	8168	02:17:11	8231	00:01:03	63	0.0000
nopath	2	3	13	15	679	02:15:33	8133	02:17:15	8235	00:01:42	102	0.0000
nopath	6	1	5	1	832	02:16:15	8175	02:17:21	8241	00:01:06	66	0.0000
nopath	5	1	13	15	785	02:16:17	8177	02:17:39	8259	00:01:22	82	0.0000
nopath	1	2	13	15	504	02:16:57	8217	02:17:46	8266	00:00:49	49	0.0000
nopath	6	4	5	1	696	02:16:28	8188	02:17:50	8270	00:01:22	82	0.0000
nopath	5	6	5	1	380	02:17:29	8249	02:18:01	8281	00:00:32	32	0.0000	00:00:36
nopath	1	2	7	1	504	02:17:19	8239	02:18:05	8285	00:00:46	46	0.0000
nopath	5	4	3	1	650	02:17:03	8223	02:18:12	8292	00:01:09	69	0.0000
nopath	1	3	3	1	763	02:15:18	8118	02:18:12	8292	00:02:54	174	0.0000
nopath	1	3	3	1	763	02:15:24	8124	02:18:15	8295	00:02:51	171	0.0000
nopath	5	1	3	1	785	02:16:57	8217	02:18:16	8296	00:01:19	79	0.0000
nopath	1	3	10	1	763	02:17:13	8233	02:18:17	8297	00:01:04	64	0.0000
nopath	1	2	12	14	504	02:17:33	8253	02:18:20	8300	00:00:47	47	0.0000
nopath	3	6	3	1	667	02:17:40	8260	02:18:30	8310	00:00:50	50	0.0000
nopath	6	7	10	1	624	02:17:15	8235	02:18:37	8317	00:01:22	82	0.0000
nopath	4	2	3	1	708	02:17:32	8252	02:18:37	8317	00:01:05	65	0.0000
nopath	1	3	3	1	763	02:17:30	8250	02:18:42	8322	00:01:12	72	0.0000
nopath	4	7	5	1	331	02:18:14	8294	02:18:45	8325	00:00:31	31	0.0000
nopath	6	2	12	14	748	02:17:35	8255	02:18:46	8326	00:01:11	71	0.0000
nopath	2	3	6	1	679	02:17:33	8253	02:18:47	8327	00:01:14	74	0.0000
nopath	2	3	9	1	679	02:17:45	8265	02:18:49	8329	00:01:04	64	0.0000
nopath	2	4	13	15	708	02:17:46	8266	02:18:53	8333	00:01:07	67	0.0000
nopath	1	7	9	1	542	02:18:03	8283	02:18:56	8336	00:00:53	53	0.0000
nopath	1	4	5	1	792	02:18:00	8280	02:19:15	8355	00:01:15	75	0.0000	00:01:16
nopath	1	3	3	1	763	02:18:11	8291	02:19:15	8355	00:01:04	64	0.0000
nopath	3	6	12	14	667	02:17:54	8274	02:19:17	8357	00:01:23	83	0.0000
nopath	3	6	5	1	667	02:17:58	8278	02:19:28	8368	00:01:30	90	0.0000
nopath	6	1	9	1	832	02:18:00	8280	02:19:31	8371	00:01:31	91	0.0000
nopath	3	4	3	1	375	02:18:49	8329	02:19:38	8378	00:00:49	49	0.0000
nopath	6	1	9	1	832	02:18:22	8302	02:19:45	8385	00:01:23	83	0.0000
nopath	6	1	9	1	832	02:18:23	8303	02:19:47	8387	00:01:24	84	0.0000
nopath	5	3	9	1	621	02:18:54	8334	02:19:53	8393	00:00:59	59	0.0000
nopath	3	6	5	1	667	02:18:15	8295	02:19:55	8395	00:01:40	100	0.0000
nopath	3	6	3	1	667	02:18:52	8332	02:20:00	8400	00:01:08	68	0.0000	00:01:18
nopath	2	3	3	1	679	02:18:11	8291	02:20:02	8402	00:01:51	111	0.0000
nopath	2	4	9	1	708	02:18:21	8301	02:20:06	8406	00:01:45	105	0.0000
nopath	3	2	6	1	679	02:18:57	8337	02:20:07	8407	00:01:10	70	0.0000
nopath	3	5	12	14	621	02:19:20	8360	02:20:12	8412	00:00:52	52	0.0000
nopath	3	6	5	1	667	02:19:21	8361	02:20:16	8416	00:00:55	55	0.0000
nopath	2	1	3	1	504	02:19:55	8395	02:20:35	8435	00:00:40	40	0.0000
nopath	4	1	12	14	792	02:19:20	8360	02:20:37	8437	00:01:17	77	0.0000
nopath	6	1	3	1	832	02:19:45	8385	02:20:46	8446	00:01:01	61	0.0000
nopath	6	1	7	1	832	02:19:46	8386	02:20:49	8449	00:01:03	63	0.0000
nopath	4	2	12	14	708	02:19:29	8369	02:20:58	8458	00:01:29	89	0.0000
nopath	3	6	13	15	667	02:19:54	8394	02:21:00	8460	00:01:06	66	0.0000	00:01:00
nopath	4	2	3	1	708	02:19:40	8380	02:21:00	8460	00:01:20	80	0.0000
nopath	2	4	9	1	708	02:19:47	8387	02:21:05	8465	00:01:18	78	0.0000
nopath	2	4	5	1	708	02:19:50	8390	02:21:06	8466	00:01:16	76	0.0000
nopath	2	3	3	1	679	02:19:51	8391	02:21:07	8467	00:01:16	76	0.0000
nopath	3	6	12	14	667	02:20:09	8409	02:21:08	8468	00:00:59	59	0.0000
nopath	1	3	9	1	763	02:19:45	8385	02:21:09	8469	00:01:24	84	0.0000
nopath	3	6	13	15	667	02:20:11	8411	02:21:14	8474	00:01:03	63	0.0000
nopath	6	2	3	1	748	02:19:53	8393	02:21:15	8475	00:01:22	82	0.0000
nopath	2	3	9	1	679	02:20:14	8414	02:21:16	8476	00:01:02	62	0.0000
nopath	5	2	3	1	701	02:20:01	8401	02:21:17	8477	00:01:16	76	0.0000
nopath	2	4	3	1	708	02:20:19	8419	02:21:19	8479	00:01:00	60	0.0000
nopath	3	6	3	1	667	02:20:30	8430	02:21:20	8480	00:00:50	50	0.0000
nopath	2	3	2	1	679	02:20:37	8437	02:21:31	8491	00:00:54	54	0.0000
nopath	1	2	10	1	504	02:20:57	8457	02:21:42	8502	00:00:45	45	0.0000
nopath	5	3	3	1	621	02:20:52	8452	02:21:46	8506	00:00:54	54	0.0000
nopath	6	7	12	14	624	02:20:18	8418	02:21:48	8508	00:01:30	90	0.0000
nopath	3	6	3	1	667	02:21:08	8468	02:22:05	8525	00:00:57	57	0.0000	00:00:57
nopath	4	1	13	15	792	02:20:56	8456	02:22:07	8527	00:01:11	71	0.0000
nopath	3	6	9	1	667	02:21:09	8469	02:22:08	8528	00:00:59	59	0.0000
nopath	6	2	12	14	748	02:20:47	8447	02:22:16	8536	00:01:29	89	0.0000
nopath	2	1	3	1	504	02:21:36	8496	02:22:16	8536	00:00:40	40	0.0000
nopath	1	4	13	15	792	02:20:19	8419	02:22:18	8538	00:01:59	119	0.0000
nopath	6	1	5	1	832	02:20:56	8456	02:22:23	8543	00:01:27	87	0.0000
nopath	5	3	12	14	621	02:21:05	8465	02:22:35	8555	00:01:30	90	0.0000
nopath	5	3	5	1	621	02:21:36	8496	02:22:37	8557	00:01:01	61	0.0000
nopath	3	5	13	15	621	02:21:28	8488	02:22:37	8557	00:01:09	69	0.0000
nopath	3	6	5	1	667	02:21:32	8492	02:22:40	8560	00:01:08	68	0.0000
nopath	4	6	5	1	696	02:21:14	8474	02:22:42	8562	00:01:28	88	0.0000
nopath	3	5	4	1	621	02:21:55	8515	02:22:56	8576	00:01:01	61	0.0000
nopath	2	4	5	1	708	02:21:37	8497	02:22:56	8576	00:01:19	79	0.0000
nopath	2	1	2	1	504	02:22:17	8537	02:22:59	8579	00:00:42	42	0.0000
nopath	3	6	3	1	667	02:22:01	8521	02:23:00	8580	00:00:59	59	0.0000	00:01:02
nopath	5	1	12	14	785	02:21:40	8500	02:23:02	8582	00:01:22	82	0.0000
nopath	4	2	3	1	708	02:22:13	8533	02:23:17	8597	00:01:04	64	0.0000
nopath	4	2	3	1	708	02:22:18	8538	02:23:19	8599	00:01:01	61	0.0000
nopath	2	4	5	1	708	02:22:19	8539	02:23:26	8606	00:01:07	67	0.0000
nopath	2	3	6	1	679	02:22:25	8545	02:23:27	8607	00:01:02	62	0.0000
nopath	2	1	9	1	504	02:22:47	8567	02:23:28	8608	00:00:41	41	0.0000
nopath	3	6	13	15	667	02:22:14	8534	02:23:30	8610	00:01:16	76	0.0000
nopath	2	3	3	1	679	02:22:38	8558	02:23:31	8611	00:00:53	53	0.0000
nopath	1	2	5	1	504	02:22:17	8537	02:23:37	8617	00:01:20	80	0.0000
nopath	5	1	12	14	785	02:22:09	8529	02:23:37	8617	00:01:28	88	0.0000
nopath	3	6	12	14	667	02:22:33	8553	02:23:38	8618	00:01:05	65	0.0000
nopath	5	3	12	14	621	02:22:30	8550	02:23:44	8624	00:01:14	74	0.0000
nopath	6	3	3	1	667	02:22:43	8563	02:23:46	8626	00:01:03	63	0.0000
nopath	6	3	2	1	667	02:22:47	8567	02:23:49	8629	00:01:02	62	0.0000
nopath	2	3	10	1	679	02:22:39	8559	02:24:02	8642	00:01:23	83	0.0000	00:01:14
nopath	4	1	3	1	792	02:22:46	8566	02:24:05	8645	00:01:19	79	0.0000
nopath	1	3	12	14	763	02:22:38	8558	02:24:05	8645	00:01:27	87	0.0000
nopath	2	4	9	1	708	02:22:54	8574	02:24:09	8649	00:01:15	75	0.0000
nopath	2	1	3	1	504	02:23:27	8607	02:24:10	8650	00:00:43	43	0.0000
nopath	2	3	5	1	679	02:22:58	8578	02:24:10	8650	00:01:12	72	0.0000
nopath	1	2	12	14	504	02:23:00	8580	02:24:12	8652	00:01:12	72	0.0000
nopath	2	3	3	1	679	02:23:00	8580	02:24:12	8652	00:01:12	72	0.0000
nopath	3	2	5	1	679	02:22:51	8571	02:24:25	8665	00:01:34	94	0.0000
nopath	3	2	12	14	679	02:22:56	8576	02:24:28	8668	00:01:32	92	0.0000
nopath	2	3	13	15	679	02:23:10	8590	02:24:35	8675	00:01:25	85	0.0000
nopath	1	3	12	14	763	02:23:06	8586	02:24:37	8677	00:01:31	91	0.0000
nopath	1	3	6	1	763	02:23:12	8592	02:24:39	8679	00:01:27	87	0.0000
nopath	2	7	3	1	458	02:24:00	8640	02:24:40	8680	00:00:40	40	0.0000
nopath	4	3	10	1	375	02:23:38	8618	02:24:41	8681	00:01:03	63	0.0000
nopath	6	2	3	1	748	02:23:27	8607	02:24:45	8685	00:01:18	78	0.0000
nopath	5	1	10	1	785	02:23:41	8621	02:24:53	8693	00:01:12	72	0.0000
nopath	1	2	3	1	504	02:24:05	8645	02:24:55	8695	00:00:50	50	0.0000
nopath	5	1	9	1	785	02:23:48	8628	02:24:55	8695	00:01:07	67	0.0000
nopath	2	3	3	1	679	02:24:03	8643	02:25:14	8714	00:01:11	71	0.0000	00:01:15
nopath	3	1	9	1	763	02:23:03	8583	02:25:15	8715	00:02:12	132	0.0000
nopath	2	4	12	14	708	02:23:31	8611	02:25:16	8716	00:01:45	105	0.0000
nopath	3	6	12	14	667	02:23:17	8597	02:25:17	8717	00:02:00	120	0.0000
nopath	3	6	12	14	667	02:23:55	8635	02:25:22	8722	00:01:27	87	0.0000
nopath	3	6	10	1	667	02:24:19	8659	02:25:24	8724	00:01:05	65	0.0000
nopath	3	6	9	1	667	02:24:29	8669	02:25:26	8726	00:00:57	57	0.0000
nopath	6	2	10	1	748	02:23:54	8634	02:25:28	8728	00:01:34	94	0.0000
nopath	6	2	12	14	748	02:24:31	8671	02:25:31	8731	00:01:00	60	0.0000
nopath	6	1	13	15	832	02:23:33	8613	02:25:35	8735	00:02:02	122	0.0000
nopath	3	4	13	15	375	02:24:43	8683	02:25:38	8738	00:00:55	55	0.0000
nopath	1	2	9	1	504	02:24:55	8695	02:25:40	8740	00:00:45	45	0.0000
nopath	2	3	13	15	679	02:24:31	8671	02:25:45	8745	00:01:14	74	0.0000
nopath	3	2	3	1	679	02:23:37	8617	02:25:45	8745	00:02:08	128	0.0000
nopath	2	3	10	1	679	02:24:43	8683	02:25:47	8747	00:01:04	64	0.0000
nopath	1	3	12	14	763	02:24:22	8662	02:25:50	8750	00:01:28	88	0.0000
nopath	5	6	6	1	380	02:25:19	8719	02:25:52	8752	00:00:33	33	0.0000
nopath	2	1	13	15	504	02:25:06	8706	02:26:06	8766	00:01:00	60	0.0000	00:00:44
nopath	4	1	13	15	792	02:24:24	8664	02:26:11	8771	00:01:47	107	0.0000
nopath	2	3	12	14	679	02:24:51	8691	02:26:13	8773	00:01:22	82	0.0000
nopath	2	1	6	1	504	02:25:30	8730	02:26:16	8776	00:00:46	46	0.0000
nopath	2	4	5	1	708	02:24:57	8697	02:26:16	8776	00:01:19	79	0.0000
nopath	4	1	3	1	792	02:24:50	8690	02:26:18	8778	00:01:28	88	0.0000
nopath	5	7	9	1	577	02:25:23	8723	02:26:27	8787	00:01:04	64	0.0000
nopath	3	6	6	1	667	02:24:46	8686	02:26:36	8796	00:01:50	110	0.0000
nopath	3	6	3	1	667	02:24:51	8691	02:26:38	8798	00:01:47	107	0.0000
nopath	3	6	13	15	667	02:25:24	8724	02:26:49	8809	00:01:25	85	0.0000
nopath	4	2	12	14	708	02:25:35	8735	02:26:51	8811	00:01:16	76	0.0000
nopath	2	3	12	14	679	02:25:10	8710	02:26:53	8813	00:01:43	103	0.0000
nopath	6	2	6	1	748	02:25:15	8715	02:26:55	8815	00:01:40	100	0.0000
nopath	4	1	12	14	792	02:25:09	8709	02:26:55	8815	00:01:46	106	0.0000
nopath	3	6	3	1	667	02:25:42	8742	02:26:56	8816	00:01:14	74	0.0000
nopath	2	3	13	15	679	02:25:14	8714	02:26:57	8817	00:01:43	103	0.0000
nopath	3	6	3	1	667	02:25:44	8744	02:26:58	8818	00:01:14	74	0.0000
nopath	2	3	3	1	679	02:25:16	8716	02:26:59	8819	00:01:43	103	0.0000
nopath	3	6	12	14	667	02:25:45	8745	02:27:00	8820	00:01:15	75	0.0000	00:01:22
nopath	1	3	5	1	763	02:25:33	8733	02:27:01	8821	00:01:28	88	0.0000
nopath	3	6	5	1	667	02:25:50	8750	02:27:02	8822	00:01:12	72	0.0000
nopath	2	4	2	1	708	02:25:48	8748	02:27:04	8824	00:01:16	76	0.0000
nopath	2	3	12	14	679	02:26:08	8768	02:27:06	8826	00:00:58	58	0.0000
nopath	3	6	3	1	667	02:26:05	8765	02:27:06	8826	00:01:01	61	0.0000
nopath	5	1	13	15	785	02:25:28	8728	02:27:06	8826	00:01:38	98	0.0000
nopath	5	1	13	15	785	02:25:38	8738	02:27:09	8829	00:01:31	91	0.0000
nopath	3	2	6	1	679	02:25:29	8729	02:27:15	8835	00:01:46	106	0.0000
nopath	3	2	12	14	679	02:25:41	8741	02:27:18	8838	00:01:37	97	0.0000
nopath	3	2	5	1	679	02:26:04	8764	02:27:20	8840	00:01:16	76	0.0000
nopath	2	3	3	1	679	02:26:10	8770	02:27:22	8842	00:01:12	72	0.0000
nopath	2	4	10	1	708	02:26:16	8776	02:27:26	8846	00:01:10	70	0.0000
nopath	1	3	3	1	763	02:26:13	8773	02:27:27	8847	00:01:14	74	0.0000
nopath	3	6	12	14	667	02:26:13	8773	02:27:41	8861	00:01:28	88	0.0000
nopath	6	1	13	15	832	02:26:26	8786	02:27:45	8865	00:01:19	79	0.0000
nopath	6	1	2	1	832	02:26:32	8792	02:27:46	8866	00:01:14	74	0.0000
nopath	5	1	13	15	785	02:26:27	8787	02:27:52	8872	00:01:25	85	0.0000
nopath	3	2	12	14	679	02:26:06	8766	02:27:56	8876	00:01:50	110	0.0000
nopath	5	3	3	1	621	02:26:48	8808	02:27:57	8877	00:01:09	69	0.0000
nopath	6	3	12	14	667	02:27:02	8822	02:27:59	8879	00:00:57	57	0.0000
nopath	5	4	12	14	650	02:26:04	8764	02:28:00	8880	00:01:56	116	0.0000	00:01:22
nopath	3	6	9	1	667	02:26:22	8782	02:28:05	8885	00:01:43	103	0.0000
nopath	3	6	13	15	667	02:26:58	8818	02:28:12	8892	00:01:14	74	0.0000
nopath	2	3	3	1	679	02:26:25	8785	02:28:14	8894	00:01:49	109	0.0000
nopath	3	6	13	15	667	02:27:03	8823	02:28:15	8895	00:01:12	72	0.0000
nopath	2	4	12	14	708	02:26:18	8778	02:28:16	8896	00:01:58	118	0.0000
nopath	2	3	3	1	679	02:26:38	8798	02:28:17	8897	00:01:39	99	0.0000
nopath	3	6	9	1	667	02:27:07	8827	02:28:18	8898	00:01:11	71	0.0000
nopath	2	3	9	1	679	02:27:22	8842	02:28:19	8899	00:00:57	57	0.0000
nopath	5	1	12	14	785	02:26:36	8796	02:28:22	8902	00:01:46	106	0.0000
nopath	6	1	12	14	832	02:27:06	8826	02:28:24	8904	00:01:18	78	0.0000
nopath	1	2	3	1	504	02:27:40	8860	02:28:25	8905	00:00:45	45	0.0000
nopath	6	3	3	1	667	02:27:49	8869	02:28:41	8921	00:00:52	52	0.0000
nopath	3	1	3	1	763	02:27:36	8856	02:28:44	8924	00:01:08	68	0.0000
nopath	2	3	12	14	679	02:27:37	8857	02:28:53	8933	00:01:16	76	0.0000
nopath	2	7	12	14	458	02:27:57	8877	02:28:54	8934	00:00:57	57	0.0000
nopath	3	6	3	1	667	02:27:37	8857	02:28:56	8936	00:01:19	79	0.0000
nopath	3	6	9	1	667	02:27:47	8867	02:28:58	8938	00:01:11	71	0.0000
nopath	1	2	3	1	504	02:28:04	8884	02:29:11	8951	00:01:07	67	0.0000	00:00:58
nopath	5	1	3	1	785	02:27:37	8857	02:29:11	8951	00:01:34	94	0.0000
nopath	1	5	12	14	785	02:27:38	8858	02:29:15	8955	00:01:37	97	0.0000
nopath	1	2	5	1	504	02:28:28	8908	02:29:16	8956	00:00:48	48	0.0000
nopath	2	5	12	14	701	02:27:54	8874	02:29:17	8957	00:01:23	83	0.0000
nopath	4	2	3	1	708	02:28:14	8894	02:29:25	8965	00:01:11	71	0.0000
nopath	2	3	13	15	679	02:28:07	8887	02:29:35	8975	00:01:28	88	0.0000
nopath	3	6	12	14	667	02:28:33	8913	02:29:36	8976	00:01:03	63	0.0000
nopath	3	5	3	1	621	02:28:42	8922	02:29:39	8979	00:00:57	57	0.0000
nopath	6	1	3	1	832	02:28:31	8911	02:29:51	8991	00:01:20	80	0.0000
nopath	1	2	3	1	504	02:28:49	8929	02:29:53	8993	00:01:04	64	0.0000
nopath	3	7	12	14	302	02:29:11	8951	02:29:58	8998	00:00:47	47	0.0000
nopath	6	1	5	1	832	02:28:59	8939	02:30:02	9002	00:01:03	63	0.0000	00:01:25
nopath	2	3	3	1	679	02:28:46	8926	02:30:02	9002	00:01:16	76	0.0000
nopath	2	4	3	1	708	02:28:59	8939	02:30:06	9006	00:01:07	67	0.0000
nopath	1	3	9	1	763	02:28:40	8920	02:30:07	9007	00:01:27	87	0.0000
nopath	1	4	12	14	792	02:28:57	8937	02:30:12	9012	00:01:15	75	0.0000
nopath	4	1	5	1	792	02:28:58	8938	02:30:18	9018	00:01:20	80	0.0000
nopath	5	7	13	15	577	02:29:16	8956	02:30:31	9031	00:01:15	75	0.0000
nopath	2	3	5	1	679	02:29:14	8954	02:30:32	9032	00:01:18	78	0.0000
nopath	2	4	9	1	708	02:29:25	8965	02:30:36	9036	00:01:11	71	0.0000
nopath	4	7	3	1	331	02:29:53	8993	02:30:36	9036	00:00:43	43	0.0000
nopath	6	2	13	15	748	02:29:23	8963	02:30:45	9045	00:01:22	82	0.0000
nopath	1	2	5	1	504	02:29:19	8959	02:30:51	9051	00:01:32	92	0.0000
nopath	6	7	10	1	624	02:30:07	9007	02:31:02	9062	00:00:55	55	0.0000	00:01:12
nopath	3	2	3	1	679	02:29:36	8976	02:31:05	9065	00:01:29	89	0.0000
nopath	2	3	3	1	679	02:30:03	9003	02:31:14	9074	00:01:11	71	0.0000
nopath	2	4	5	1	708	02:29:57	8997	02:31:15	9075	00:01:18	78	0.0000
nopath	3	6	3	1	667	02:29:53	8993	02:31:16	9076	00:01:23	83	0.0000
nopath	1	4	3	1	792	02:30:06	9006	02:31:18	9078	00:01:12	72	0.0000
nopath	3	6	3	1	667	02:30:10	9010	02:31:21	9081	00:01:11	71	0.0000
nopath	6	2	3	1	748	02:30:15	9015	02:31:25	9085	00:01:10	70	0.0000
nopath	5	6	12	14	380	02:30:49	9049	02:31:30	9090	00:00:41	41	0.0000
nopath	1	2	3	1	504	02:30:31	9031	02:31:31	9091	00:01:00	60	0.0000
nopath	1	2	3	1	504	02:30:35	9035	02:31:39	9099	00:01:04	64	0.0000
nopath	6	1	6	1	832	02:30:37	9037	02:31:39	9099	00:01:02	62	0.0000
nopath	3	6	9	1	667	02:30:26	9026	02:31:46	9106	00:01:20	80	0.0000
nopath	3	5	12	14	621	02:30:32	9032	02:31:48	9108	00:01:16	76	0.0000
nopath	2	3	9	1	679	02:30:28	9028	02:31:52	9112	00:01:24	84	0.0000
nopath	2	3	8	1	679	02:30:30	9030	02:31:55	9115	00:01:25	85	0.0000
nopath	3	1	5	1	763	02:30:18	9018	02:31:59	9119	00:01:41	101	0.0000
nopath	3	6	12	14	667	02:30:57	9057	02:31:59	9119	00:01:02	62	0.0000
nopath	6	2	9	1	748	02:30:46	9046	02:32:05	9125	00:01:19	79	0.0000	00:01:16
nopath	4	1	12	14	792	02:30:18	9018	02:32:05	9125	00:01:47	107	0.0000
nopath	2	4	7	1	708	02:31:03	9063	02:32:06	9126	00:01:03	63	0.0000
nopath	2	3	13	15	679	02:31:08	9068	02:32:11	9131	00:01:03	63	0.0000
nopath	5	1	3	1	785	02:30:39	9039	02:32:14	9134	00:01:35	95	0.0000
nopath	5	1	3	1	785	02:30:52	9052	02:32:16	9136	00:01:24	84	0.0000
nopath	1	2	5	1	504	02:31:20	9080	02:32:16	9136	00:00:56	56	0.0000
nopath	3	2	10	1	679	02:30:50	9050	02:32:25	9145	00:01:35	95	0.0000
nopath	1	3	5	1	763	02:31:09	9069	02:32:34	9154	00:01:25	85	0.0000
[truncated: 1,137 more rows]
