# Supplementary material for: Supervised learning from human performance at the computationally hard problem of optimal traffic signal control on a network of junctions
Source: R Soc Open Sci. 2014 Dec 24;1(4):140211. doi: 10.1098/rsos.140211 (PMC4448775; doi:10.1098/rsos.140211)
Supplement: 1. simulationData.zip - This zipped folder contains the simulation configuration files for the traffic microsimulation models used in the paper, as well as the raw data output from the simulations. The data are organised into a folder structure with README.txt files used to provide guidance on the c [file rsos140211supp1.zip › simulationData/multiJunctionModel/HuTMaCloops/configData/neuralNetParamsJunction1.csv]

-0.61052	0.45941	0.25819	-0.093899	-0.67467	0.46016	-0.94543	-0.68584	0.34812	0.064213	0.44215	0.48833	0.81038	0.46809	0.10283	0.52434	-0.028868	-0.1507	0.44632	-0.032421	-0.4729	-0.74287	-0.18492	-0.48865
0.55469	0.20692	-0.079703	0.034792	0.1438	-0.10343	0.59628	-0.25088	0.012708	-0.0012051	-0.32101	-0.23637	0.62769	0.71784	-0.12779	-0.37865	0.049482	0.46406	-0.036793	-0.67464	0.025464	0.14832	0.19167	0.94364
-0.67655	-0.037036	0.27192	-0.041687	-0.67314	0.045329	-1.5988	-0.056151	0.042171	-0.0044311	0.75056	-0.011409	0.64175	0.17149	0.14797	-0.25768	-0.075848	-0.92068	-0.012253	0.6746	0.1105	0.097915	-0.36529	0.54081
-0.59095	-0.20043	0.26729	-0.066943	-0.85466	0.32389	-0.62285	0.60716	0.0094956	0.013538	-0.17022	0.42168	-0.57942	-0.17109	0.19554	-0.28002	-0.1271	-0.29312	0.15862	-0.47783	-0.19079	-0.39571	-0.18382	-0.088967
-1.8301	1.0935	0.26737	-0.069636	-0.23036	0.7349	-1.8997	-0.96727	0.14815	0.077454	-0.85559	1.0566	1.6639	1.1759	0.29415	-0.69751	-0.17183	-1.7222	0.31457	-2.4905	-0.3388	-0.4178	-0.53183	0.65942
-0.32556	0.030099	0.12358	-0.021005	0.72635	0.0066971	-0.82138	-1.0153	0.017395	-0.001024	0.21967	0.0039904	0.53224	0.36229	0.045649	-0.15684	-0.01215	-0.61988	0.023886	-0.28927	-0.041259	0.11192	-0.29418	0.04029
-0.28601	0.21856	0.068152	-0.036681	-0.16851	0.017915	-0.17903	0.71296	-0.015679	0.019424	0.10929	0.069636	0.39866	0.39982	-0.01312	-0.23272	0.011318	0.013482	-0.010186	-0.14495	0.024886	-0.021335	-0.072912	-0.0044682
-0.89619	-0.53671	-0.17719	0.025584	0.48919	0.37547	-0.99433	0.14699	0.0078589	-0.061293	-0.12595	0.45015	-0.3428	-0.59693	-0.056462	0.5076	0.046911	0.24103	0.086194	0.47787	-0.16698	-0.31772	0.18776	0.47391
-0.52022	-0.19069	0.036393	-0.014826	0.064429	0.21733	-0.6208	0.53961	0.00071519	0.024226	0.089823	0.32926	-0.63172	-0.54121	0.076881	-0.021428	-0.040986	-0.47072	0.061181	0.38653	-0.025907	-0.27434	-0.16152	-0.050579
-0.021413	-0.26771	-0.056087	-0.037755	-0.80391	0.071424	0.39217	0.42726	0.044867	0.015922	0.028057	0.07175	-0.18328	-0.0206	-0.029036	-0.18911	0.043902	0.39368	-0.00020829	0.28452	-0.059333	-0.17461	0.098121	0.20645
-0.37538	-0.26285	-0.51486	0.025389	-0.27353	0.23107	0.36002	-0.47861	0.28198	0.1688	0.37322	0.4944	0.14719	0.42814	-0.090453	-0.73111	0.10941	-0.53497	0.27004	0.087594	-0.20962	-0.22307	-0.14671	0.15285
-0.40453	0.21844	0.59713	-0.19122	-0.6524	0.16789	-0.81174	-1.1333	-0.0029773	0.02633	0.32344	0.096406	0.60154	0.42057	0.40639	-0.6092	-0.28031	-1.436	0.025064	-0.85617	-0.038908	-0.0019006	-0.79684	0.44774
-0.68694	0.43843	-0.40839	0.076215	-0.31114	0.095146	-1.5397	0.15875	0.073245	-0.0041614	-0.64288	0.078552	0.93694	0.2788	-0.25666	0.37246	0.11256	0.27097	0.082585	-0.54452	-0.095829	-0.050513	0.38392	-0.80751
-1.2241	-0.27169	-0.2129	0.16613	-1.5983	0.27828	-1.9354	-0.48363	0.13312	0.14092	-0.41251	0.50978	0.098872	-0.31832	-0.1042	-0.52926	0.11962	0.50164	0.13493	0.57644	-0.18132	-0.50615	0.44436	0.58823
-0.27904	-0.19049	0.032131	-0.025424	-0.50852	0.24418	-0.16095	0.25026	0.05021	0.07555	0.17685	0.27674	0.079632	-0.24259	0.034189	0.51484	-0.044683	-0.7595	0.17041	0.0052331	-0.16702	-0.12922	-0.15451	0.82255
-0.32085	-0.14506	0.055866	-0.10393	-0.4608	0.21995	-0.34887	0.46854	0.097264	0.053443	0.35317	0.31869	0.16878	-0.21481	0.081293	0.39333	-0.014102	-0.85798	0.12592	0.18392	-0.071509	-0.1138	-0.22278	0.54421
-1.8311	0.64568	-0.12422	-0.00072535	0.41276	0.56242	-2.7127	0.24554	0.20176	0.16082	0.023895	0.56511	1.4841	0.99769	-0.14146	-0.065294	0.038969	1.7743	0.14828	-0.90173	-0.15634	-0.187	0.37013	0.018096
0.11387	-0.031632	-0.086273	0.073732	-0.78462	0.015595	0.2845	-1.35	0.086964	0.026277	-0.60164	0.10811	0.46863	-0.14001	-0.08995	-0.14612	0.11049	-0.030936	0.0083831	0.056657	-0.074134	-0.19548	0.07098	0.50084
-0.39983	0.55508	-0.056222	0.0057289	2.0738	0.18295	-0.12497	-0.14108	1.0193	0.47582	0.5939	0.39559	0.070048	0.12417	-0.15336	0.23578	0.050465	0.35238	0.10826	0.13944	-0.082118	-0.081253	0.34638	-1.4279
-0.33136	-0.63095	-0.063695	-0.073348	-0.247	0.27897	-0.36644	1.0241	1.0966	0.70648	0.31255	0.019064	0.48771	-0.16748	0.068172	-1.0425	-0.06481	-0.024934	0.44049	0.58632	-0.25159	-0.017197	-0.32723	-0.15941
0.55853	-0.35876	-0.14662	0.017661	-0.42146	-0.23696	0.30385	-0.35595	0.71925	0.47578	0.0070443	-0.29447	-1.3396	0.14226	-0.029831	0.17227	-0.025934	0.085621	0.15894	-1.511	0.02199	0.22513	0.27202	1.7304
nextmatrix
1.7921	-1.8458
1.1512	-1.134
0.75721	-0.78986
-0.20892	0.32154
1.529	-1.4984
-0.70255	0.65935
2.5338	-2.5838
2.1766	-2.1226
0.043515	-0.096238
0.16178	-0.14678
1.1999	-1.2279
-0.91201	0.97114
1.837	-1.876
1.4162	-1.4464
0.47646	-0.53967
-1.3312	1.3295
-0.38362	0.37824
-2.1358	2.12
-0.36661	0.33079
-2.1101	2.0119
0.38405	-0.40106
0.75775	-0.69154
-0.98952	1.0059
-1.6935	1.6408
