# Supplementary material for: Supervised learning from human performance at the computationally hard problem of optimal traffic signal control on a network of junctions
Source: R Soc Open Sci. 2014 Dec 24;1(4):140211. doi: 10.1098/rsos.140211 (PMC4448775; doi:10.1098/rsos.140211)
Supplement: 1. simulationData.zip - This zipped folder contains the simulation configuration files for the traffic microsimulation models used in the paper, as well as the raw data output from the simulations. The data are organised into a folder structure with README.txt files used to provide guidance on the c [file rsos140211supp1.zip › simulationData/multiJunctionModel/HuTMaCloops/configData/neuralNetParamsJunction2.csv]

-0.74167	-0.026891	0.3657	-0.060229	1.5968	-0.19967	1.2639	-0.16779	-1.3944	-0.42289	-0.27834	0.24026	-0.31199	-0.69844	0.53733	0.38517	-0.46183	-0.53937	-0.093638	1.1499	-0.10801	-0.98193
-0.12346	-0.13952	0.058666	-0.60547	0.22094	-0.025996	0.17728	1.4578	-0.22658	-0.083792	-0.042621	0.15315	-0.1329	-0.17851	0.089715	0.015492	-0.055984	-0.073001	0.36981	0.14596	-0.041627	-0.17165
-0.17608	-0.36897	0.084243	-0.40404	0.24801	-0.021718	0.18557	-0.24337	-0.35046	-0.031044	-0.029165	0.044215	-0.050882	-0.11785	0.079175	0.065602	-0.08659	-0.1183	-0.0072359	0.21461	-0.0045994	-0.18834
-0.12697	0.60507	0.053285	-0.4754	0.32925	-0.018489	0.19171	0.89297	-0.23603	-0.091525	-0.032393	0.20055	-0.11433	-0.23201	0.1053	0.058161	-0.07794	-0.10162	-0.86346	0.21781	-0.058566	-0.15762
-0.44497	-0.49311	0.25004	-0.48977	1.2773	-0.13258	0.86658	0.73532	-0.98776	-0.29048	-0.30412	0.4634	-0.41821	-0.51733	0.36942	0.27287	-0.3546	-0.48106	0.59437	0.96981	0.12975	-0.64854
-0.10138	-0.34627	0.050173	-0.43103	0.16504	-0.044166	0.14491	-0.16682	-0.11798	-0.055944	-0.069772	0.059187	0.0065744	-0.14753	0.033391	0.033288	-0.079964	-0.081553	1.1491	0.12932	0.082553	-0.095367
-0.001087	-0.044597	0.042347	0.13585	0.07476	-0.058738	0.041933	-0.68456	-0.04538	-0.03559	-0.036123	0.027727	-0.0052192	-0.031735	0.010315	-0.0018091	-0.020322	-0.051406	2.4603	0.031103	0.0073254	-0.0016373
-0.022286	-0.14279	0.092882	0.25912	0.097799	-0.021002	0.045497	0.73434	-0.1158	-0.042322	-0.04079	-0.02175	-0.0084366	-0.061101	-0.014928	0.025492	-0.0024445	-0.068911	0.77536	0.13296	-0.015447	-0.11576
-0.047127	0.0043099	0.060394	-0.32909	0.070964	-0.010096	0.020432	0.11821	-0.064903	-0.016839	0.024211	0.043584	-0.033156	0.0052605	0.022452	-0.0092139	-0.044016	-0.044104	0.92375	0.021091	0.05973	-0.035839
-0.16542	0.39031	0.050993	-0.931	0.25837	-0.039638	0.1761	1.3305	-0.2085	-0.02582	-0.04646	0.14078	-0.14085	-0.11318	0.082523	0.060736	-0.11615	-0.08723	0.20008	0.22491	-0.085239	-0.18298
-0.65014	0.26189	0.3644	0.033804	1.6177	-0.21532	1.1159	-0.04211	-1.3302	-0.3846	-0.41272	0.37795	-0.40222	-0.71317	0.55777	0.41813	-0.37023	-0.55722	-0.0096835	1.1636	-0.21319	-0.77926
-0.056543	0.025358	-0.018033	0.59827	0.20003	-0.035347	0.075373	0.3474	-0.16491	-0.029216	-0.010668	0.026154	-0.047623	-0.11255	0.033192	0.038532	-0.060429	-0.085005	-0.0025187	0.13838	-0.0071147	-0.14669
-0.16147	-0.33895	0.016453	-0.16277	0.40059	-0.14389	0.22787	0.88407	-0.274	-0.11886	-0.12558	0.15302	-0.12606	-0.18509	0.092185	0.088902	-0.18891	-0.15003	0.50669	0.28441	-0.040458	-0.20064
-0.34297	0.79241	0.15916	-0.67606	0.77576	-0.16196	0.46998	0.84134	-0.57493	-0.18826	-0.21208	0.29016	-0.33544	-0.45497	0.25157	0.22042	-0.19885	-0.24515	0.1159	0.62709	-0.0015011	-0.54118
-0.24189	0.7842	0.15794	0.090925	0.5492	-0.075629	0.30128	0.12485	-0.41423	-0.071651	-0.18272	0.25226	-0.21882	-0.27469	0.19522	0.11206	-0.21004	-0.22667	2.1235	0.44974	-0.10434	-0.28474
-0.1699	1.1176	0.083216	-0.29361	0.57312	-0.14373	0.23565	0.59922	-0.46901	-0.13609	-0.11429	0.29074	-0.17077	-0.29054	0.14701	0.10812	-0.21444	-0.17862	1.4163	0.4594	-0.07257	-0.31148
-0.50737	-0.060444	0.30402	0.050839	1.1916	-0.10404	0.74644	-0.84104	-0.97745	-0.21985	-0.29296	0.15629	-0.18122	-0.49445	0.33096	0.33545	-0.37668	-0.40347	-0.68258	0.85254	0.14186	-0.56639
-0.24998	0.38364	0.084781	-0.38974	0.51625	-0.085035	0.31073	0.17213	-0.35095	-0.098038	-0.073235	0.09981	-0.081974	-0.25002	0.12194	0.1044	-0.16219	-0.22765	0.11059	0.45053	0.069909	-0.23778
-2.4894	-1.5824	1.6243	-0.99168	6.8338	-1.1249	3.2114	0.34133	-4.8306	-1.5803	-2.3328	0.93064	-0.71584	-2.9506	1.9625	1.4452	-2.8618	-2.3152	0.77793	4.7382	0.92783	-2.8629
-3.2275	-0.15408	1.6704	0.2173	7.7532	-1.4646	4.1046	0.81007	-5.6148	-1.7219	-2.2535	0.58885	-0.83299	-3.4002	2.2474	1.5976	-2.5806	-2.6049	0.24396	5.379	0.92479	-4.0118
-2.3505	0.70149	1.1279	0.38295	5.6309	-1.1472	2.9493	-1.1451	-4.027	-1.2355	-1.7933	0.33949	-0.4425	-2.6572	1.4007	0.98562	-2.2006	-1.919	-1.777	4.0534	0.75348	-2.7302
nextmatrix
-3.73	2.7251	0.96227
-3.7482	3.6431	0.14389
-0.86961	2.9278	-2.0019
4.3121	-3.7006	-0.65194
2.8323	-3.2241	0.3144
-2.9488	3.7776	-0.83146
3.7196	-2.9627	-0.73579
-1.7709	4.4422	-2.5333
5.9693	-5.2476	-0.75078
1.6482	-2.0985	0.42791
-0.71648	1.1068	-0.43789
-3.6524	3.984	-0.31248
0.88579	-2.9902	2.0064
-2.9297	3.6432	-0.67731
-1.3126	2.6936	-1.4274
-1.2233	2.2365	-0.96768
2.1119	-1.251	-0.78948
5.2387	-4.7802	-0.54242
0.92903	-5.308	4.4459
2.9669	-3.378	0.36408
3.1881	-3.5504	0.43948
-3.3339	3.1124	0.20932
