# Supplementary material for: Supervised learning from human performance at the computationally hard problem of optimal traffic signal control on a network of junctions
Source: R Soc Open Sci. 2014 Dec 24;1(4):140211. doi: 10.1098/rsos.140211 (PMC4448775; doi:10.1098/rsos.140211)
Supplement: 1. simulationData.zip - This zipped folder contains the simulation configuration files for the traffic microsimulation models used in the paper, as well as the raw data output from the simulations. The data are organised into a folder structure with README.txt files used to provide guidance on the c [file rsos140211supp1.zip › simulationData/multiJunctionModel/HuTMaCloops/configData/neuralNetParamsJunction3.csv]

0.9778	0.2129	1.0477	0.010099	0.031647	3.2231	-0.44084	-0.06887	-0.035352	-0.62573	-0.6436	0.61623	-0.70458	0.50433	0.63579	0.22005	0.80063	-0.25744	1.2482	-0.33132	0.91963	0.14138	-1.1732	-0.26419
0.12484	0.082916	0.20027	-0.10044	0.059864	0.37761	-0.033444	-1.8055	0.062924	-0.081022	-0.075946	0.092885	-0.082698	-1.9197	0.066903	-0.052136	0.066361	-0.068598	0.11884	-0.77041	0.13739	-0.022738	-1.0571	0.41005
0.15826	0.010402	0.26319	0.093487	-0.055127	0.46618	0.024306	-0.52818	-0.058391	-0.099992	-0.054847	0.088054	-0.065872	0.98606	0.14854	-0.045095	0.065733	-0.097322	0.1317	-0.88409	0.15332	-0.035214	0.53582	-0.93582
0.2294	0.11631	0.29056	-0.0085261	-0.039035	0.56361	-0.0032723	-0.47565	0.02028	-0.11819	-0.12621	0.13297	-0.047404	-0.26312	0.10398	-0.065367	0.090453	-0.10246	0.1901	-0.24592	0.17331	-0.11278	0.066479	0.27632
0.72707	0.13678	0.8663	0.13774	-0.12999	2.3926	-0.24728	-0.35865	-0.1132	-0.60994	-0.395	0.48155	-0.39037	-0.05721	0.35775	-0.21073	0.37183	-0.27284	0.71261	-0.16175	0.83762	-0.1376	0.88974	-0.79988
0.09871	0.012066	0.089328	0.00021578	0.039807	0.31303	0.010204	-0.37943	0.0076682	-0.063207	-0.014013	0.013297	0.0041407	0.18185	0.10046	0.045916	0.064027	-0.11823	0.076472	0.59732	0.15024	-0.00038089	-0.54549	-0.043077
0.033838	0.038175	0.095974	-0.091467	-0.023664	0.20053	-0.013528	0.082457	-0.011389	-0.015803	-0.010439	0.017949	0.0099282	1.854	0.056663	-0.011252	0.013019	-0.040167	0.1079	1.4981	0.057474	0.00069728	-0.73575	0.70827
0.058591	0.027813	0.058892	0.041997	0.010015	0.22965	-0.019288	-0.29235	0.0067583	-0.052809	-0.0020302	0.0033942	-0.056651	-1.4772	0.020105	-0.056592	0.02719	-0.042814	0.064533	0.49521	0.11285	-0.0088529	0.1127	-0.20722
0.04687	0.013573	0.014022	-0.10108	0.076927	0.11734	-0.11192	1.8609	0.066475	-0.047744	-0.010653	0.084551	0.022409	2.5471	0.052191	0.0299	0.056642	-0.031064	0.006117	-3.6342	0.019563	0.022174	-1.5492	0.93633
0.24002	0.029196	0.23612	0.058676	-0.062902	0.52094	-0.020473	0.59487	-0.083818	-0.13404	-0.10559	0.13808	-0.023237	0.39137	0.079568	-0.073218	0.042051	-0.10054	0.12959	-0.36882	0.17798	-0.060221	0.23638	-0.076717
0.77701	0.22036	1.0427	0.37953	-0.34484	2.8744	0.032934	0.31867	-0.34829	-0.55512	-0.4537	0.52724	-0.368	-0.30194	0.41689	-0.34119	0.42008	-0.42798	0.78048	0.11151	0.84065	-0.20801	-2.7118	-0.16771
0.079212	0.035309	0.11067	-0.062143	-0.080437	0.27985	0.0017378	0.83104	-0.038745	-0.06727	-0.023345	0.12426	-0.075289	0.46576	0.033247	0.034405	0.07084	-0.01681	0.071741	-0.46895	0.10399	-0.024005	0.37522	0.82189
0.12465	0.046593	0.14855	-0.079044	0.022991	0.46128	-0.12994	-1.0435	0.11712	-0.070602	0.016283	0.11584	-0.10082	-1.1663	0.12349	-0.020001	0.033942	-0.077907	0.2194	3.1183	0.11114	0.080435	-4.1057	1.267
0.3055	0.071826	0.43504	-0.034735	-0.054786	1.0795	-0.14034	0.31304	0.0032123	-0.21423	-0.14763	0.25344	-0.16193	-0.17746	0.21044	-0.13667	0.13257	-0.18236	0.35115	0.59196	0.35148	-0.026122	-0.54374	0.32524
0.2749	0.04671	0.35942	0.015063	-0.042836	0.78764	-0.088243	0.96329	0.0095866	-0.17556	-0.064621	0.13049	-0.13068	-1.0185	0.13359	-0.096396	0.076351	-0.1425	0.21809	0.52836	0.22507	-0.01512	-0.96844	1.0912
0.1782	0.060091	0.26364	-0.002973	-0.034871	0.78367	-0.16806	0.86805	-0.017588	-0.16795	-0.11962	0.23308	-0.16029	-0.59826	0.16157	-0.10222	0.12052	-0.15743	0.29908	0.55446	0.22577	-0.084621	-0.99612	1.0032
0.66376	0.16566	0.692	0.0052481	-0.081781	2.2511	-0.057364	-0.034328	0.08193	-0.56858	-0.45736	0.42613	-0.39986	0.10348	0.42369	-0.061108	0.35486	-0.31358	0.76782	0.030031	0.72529	0.0018805	0.014237	0.72107
0.35492	0.032099	0.42753	0.042456	-0.039299	0.9535	-0.0032629	0.7656	-0.021663	-0.30074	-0.27435	0.25067	-0.19008	-2.3813	0.1781	-0.094248	0.099532	-0.14961	0.28902	0.18091	0.41395	-0.087398	0.25623	0.8605
2.9641	1.1807	5.3067	0.55813	-0.59402	15.137	-0.86628	-1.172	-0.90982	-2.0921	-2.1427	2.1022	-0.71829	-0.11349	1.4853	-2.7521	2.967	-2.0804	3.4892	-0.22081	3.6648	-1.9702	0.086996	-0.40503
3.5056	1.4978	4.9261	1.4318	-1.8397	14.695	-0.61956	-0.52669	-1.0112	-2.2018	-1.6199	2.4132	-2.1725	-0.037734	2.0695	-1.8439	2.0897	-2.2076	5.4019	0.01797	4.2062	-0.62027	-1.3144	-0.41119
3.0177	0.73082	4.2591	0.52799	-0.75379	8.9836	-0.5332	1.3858	-0.50815	-2.266	-1.9046	2.2323	-1.0161	1.4154	1.8224	-1.4235	1.2503	-1.6122	2.5889	0.75482	3.3971	-0.88236	1.1342	0.22181
nextmatrix
-0.87618	0.10201	-0.61771	1.2982
-2.6723	-0.60829	3.203	0.16926
-0.60987	-0.096215	-0.82707	1.4222
2.3513	-1.4283	-0.35796	-0.55106
-4.8617	1.1866	0.67153	2.9824
0.69784	-0.49204	-0.82361	0.57267
2.0134	-0.92018	-2.2918	1.2078
0.62803	1.2901	1.2106	-3.1965
-1.5045	0.90891	-0.15625	0.7274
1.1256	-0.38534	0.44409	-1.1635
1.0425	-0.1807	0.52537	-1.4329
-1.0329	0.33451	-0.50824	1.202
0.57156	-0.60346	-2.453	2.4193
-3.4444	0.60998	1.612	1.238
-1.2662	0.49117	-0.36826	1.187
-1.9281	1.3537	0.18945	0.45385
0.33137	-0.070649	-0.16378	-0.12918
-5.6135	1.1874	0.87225	3.5538
-0.32962	0.095381	-0.68308	0.88282
-1.2578	0.54997	-3.9916	4.6028
-0.24137	-0.7447	-1.1066	2.097
-1.7987	0.49073	-0.46448	1.8479
3.2931	-0.042318	-1.9409	-1.3076
-3.3478	2.033	0.65705	0.62128
