# Supplementary material for: Supervised learning from human performance at the computationally hard problem of optimal traffic signal control on a network of junctions
Source: R Soc Open Sci. 2014 Dec 24;1(4):140211. doi: 10.1098/rsos.140211 (PMC4448775; doi:10.1098/rsos.140211)
Supplement: 1. simulationData.zip - This zipped folder contains the simulation configuration files for the traffic microsimulation models used in the paper, as well as the raw data output from the simulations. The data are organised into a folder structure with README.txt files used to provide guidance on the c [file rsos140211supp1.zip › simulationData/multiJunctionModel/SCOOT/run-001/trips-ALL.csv]

Path	From Zone	To Zone	Vehicle Type	Base Vehicle Type	Distance (m)	Departure Time (HH:MM:SS)	Departure Time (s)	Arrival Time (HH:MM:SS)	Arrival Time (s)	Time Taken (HH:MM:SS)	Time Taken (s)	Fuel	Mean Time (HH:MM:SS)
nopath	5	7	9	1	577	00:00:33	33	00:01:29	89	00:00:56	56	0.0000	00:00:56
nopath	3	4	5	1	375	00:01:15	75	00:01:49	109	00:00:34	34	0.0000
nopath	6	7	5	1	624	00:00:16	16	00:01:51	111	00:01:35	95	0.0000
nopath	1	3	12	14	763	00:00:50	50	00:02:05	125	00:01:15	75	0.0000	00:01:15
nopath	6	1	12	14	832	00:00:38	38	00:02:19	139	00:01:41	101	0.0000
nopath	1	2	10	1	504	00:01:35	95	00:02:20	140	00:00:45	45	0.0000
nopath	3	6	3	1	667	00:01:30	90	00:02:21	141	00:00:51	51	0.0000
nopath	2	6	6	1	748	00:00:49	49	00:02:27	147	00:01:38	98	0.0000
nopath	2	3	3	1	679	00:01:25	85	00:02:36	156	00:01:11	71	0.0000
nopath	6	2	6	1	748	00:01:44	104	00:02:42	162	00:00:58	58	0.0000
nopath	4	7	13	15	331	00:02:09	129	00:02:43	163	00:00:34	34	0.0000
nopath	3	6	5	1	667	00:01:56	116	00:03:07	187	00:01:11	71	0.0000	00:01:01
nopath	2	3	9	1	679	00:02:46	166	00:03:38	218	00:00:52	52	0.0000
nopath	3	6	12	14	667	00:02:44	164	00:03:43	223	00:00:59	59	0.0000
nopath	3	6	5	1	667	00:02:45	165	00:03:45	225	00:01:00	60	0.0000
nopath	4	2	13	15	708	00:02:12	132	00:04:31	271	00:02:19	139	0.0000	00:02:19
nopath	6	5	3	1	380	00:04:33	273	00:05:09	309	00:00:36	36	0.0000	00:00:36
nopath	5	1	2	1	785	00:04:10	250	00:05:10	310	00:01:00	60	0.0000
nopath	3	6	3	1	667	00:04:11	251	00:05:18	318	00:01:07	67	0.0000
nopath	3	6	5	1	667	00:04:13	253	00:05:20	320	00:01:07	67	0.0000
nopath	3	6	6	1	667	00:04:49	289	00:05:50	350	00:01:01	61	0.0000
nopath	3	2	13	15	679	00:04:24	264	00:05:52	352	00:01:28	88	0.0000
nopath	5	6	10	1	380	00:05:49	349	00:06:26	386	00:00:37	37	0.0000	00:00:37
nopath	5	3	6	1	621	00:04:59	299	00:06:34	394	00:01:35	95	0.0000
nopath	5	3	6	1	621	00:05:35	335	00:06:36	396	00:01:01	61	0.0000
nopath	3	6	10	1	667	00:05:38	338	00:06:43	403	00:01:05	65	0.0000
nopath	2	3	2	1	679	00:05:37	337	00:06:52	412	00:01:15	75	0.0000
nopath	5	1	6	1	785	00:05:56	356	00:06:57	417	00:01:01	61	0.0000
nopath	3	6	13	15	667	00:05:57	357	00:07:01	421	00:01:04	64	0.0000	00:01:03
nopath	6	7	5	1	624	00:06:09	369	00:07:17	437	00:01:08	68	0.0000
nopath	3	4	3	1	375	00:06:46	406	00:07:18	438	00:00:32	32	0.0000
nopath	5	4	13	15	650	00:05:57	357	00:07:21	441	00:01:24	84	0.0000
nopath	3	6	3	1	667	00:06:29	389	00:07:29	449	00:01:00	60	0.0000
nopath	2	4	9	1	708	00:06:41	401	00:07:35	455	00:00:54	54	0.0000
nopath	1	4	3	1	792	00:06:32	392	00:08:03	483	00:01:31	91	0.0000	00:01:31
nopath	5	3	9	1	621	00:07:15	435	00:08:23	503	00:01:08	68	0.0000
nopath	5	7	9	1	577	00:07:32	452	00:08:30	510	00:00:58	58	0.0000
nopath	3	6	2	1	667	00:07:08	428	00:08:31	511	00:01:23	83	0.0000
nopath	6	7	3	1	624	00:07:58	478	00:08:56	536	00:00:58	58	0.0000
nopath	6	2	6	1	748	00:07:11	431	00:08:56	536	00:01:45	105	0.0000
nopath	3	4	12	14	375	00:08:23	503	00:08:58	538	00:00:35	35	0.0000
nopath	1	7	10	1	542	00:08:20	500	00:09:07	547	00:00:47	47	0.0000	00:00:47
nopath	2	3	12	14	679	00:07:28	448	00:09:10	550	00:01:42	102	0.0000
nopath	2	4	3	1	708	00:07:12	432	00:09:11	551	00:01:59	119	0.0000
nopath	3	6	3	1	667	00:08:07	487	00:09:13	553	00:01:06	66	0.0000
nopath	2	4	3	1	708	00:08:18	498	00:09:14	554	00:00:56	56	0.0000
nopath	6	2	5	1	748	00:08:22	502	00:09:20	560	00:00:58	58	0.0000
nopath	1	5	5	1	785	00:07:11	431	00:09:22	562	00:02:11	131	0.0000
nopath	2	6	10	1	748	00:07:29	449	00:09:27	567	00:01:58	118	0.0000
nopath	5	1	13	15	785	00:08:20	500	00:10:25	625	00:02:05	125	0.0000	00:01:22
nopath	1	2	5	1	504	00:09:27	567	00:10:25	625	00:00:58	58	0.0000
nopath	5	7	5	1	577	00:08:54	534	00:10:31	631	00:01:37	97	0.0000
nopath	2	3	5	1	679	00:09:26	566	00:10:48	648	00:01:22	82	0.0000
nopath	3	6	12	14	667	00:09:54	594	00:10:50	650	00:00:56	56	0.0000
nopath	1	4	3	1	792	00:09:18	558	00:10:52	652	00:01:34	94	0.0000
nopath	4	1	3	1	792	00:09:50	590	00:11:38	698	00:01:48	108	0.0000	00:01:48
nopath	2	3	6	1	679	00:09:45	585	00:11:52	712	00:02:07	127	0.0000
nopath	2	3	12	14	679	00:09:55	595	00:11:55	715	00:02:00	120	0.0000
nopath	2	4	13	15	708	00:10:29	629	00:12:01	721	00:01:32	92	0.0000	00:01:20
nopath	4	7	10	1	331	00:11:55	715	00:12:26	746	00:00:31	31	0.0000
nopath	3	2	13	15	679	00:11:04	664	00:12:39	759	00:01:35	95	0.0000
nopath	3	1	9	1	763	00:11:01	661	00:12:42	762	00:01:41	101	0.0000
nopath	6	1	12	14	832	00:10:47	647	00:13:07	787	00:02:20	140	0.0000	00:02:00
nopath	1	7	13	15	542	00:11:46	706	00:13:17	797	00:01:31	91	0.0000
nopath	4	2	9	1	708	00:12:33	753	00:13:58	838	00:01:25	85	0.0000
nopath	3	1	12	14	763	00:12:42	762	00:14:05	845	00:01:23	83	0.0000	00:01:32
nopath	6	2	5	1	748	00:13:27	807	00:14:25	865	00:00:58	58	0.0000
nopath	5	1	10	1	785	00:12:11	731	00:14:27	867	00:02:16	136	0.0000
nopath	2	3	5	1	679	00:13:15	795	00:14:32	872	00:01:17	77	0.0000
nopath	1	3	9	1	763	00:13:09	789	00:15:04	904	00:01:55	115	0.0000	00:01:55
nopath	5	6	3	1	380	00:13:19	799	00:15:17	917	00:01:58	118	0.0000
nopath	3	2	3	1	679	00:14:19	859	00:15:26	926	00:01:07	67	0.0000
nopath	3	1	3	1	763	00:14:07	847	00:15:31	931	00:01:24	84	0.0000
nopath	2	4	5	1	708	00:13:46	826	00:15:38	938	00:01:52	112	0.0000
nopath	2	4	5	1	708	00:13:49	829	00:15:40	940	00:01:51	111	0.0000
nopath	2	4	5	1	708	00:14:04	844	00:15:41	941	00:01:37	97	0.0000
nopath	3	6	3	1	667	00:14:38	878	00:15:42	942	00:01:04	64	0.0000
nopath	2	3	3	1	679	00:14:36	876	00:15:43	943	00:01:07	67	0.0000
nopath	6	5	12	14	380	00:15:00	900	00:15:46	946	00:00:46	46	0.0000
nopath	5	1	3	1	785	00:13:29	809	00:15:48	948	00:02:19	139	0.0000
nopath	6	3	13	15	667	00:15:09	909	00:16:05	965	00:00:56	56	0.0000	00:00:56
nopath	2	3	3	1	679	00:14:56	896	00:16:12	972	00:01:16	76	0.0000
nopath	4	6	3	1	696	00:15:35	935	00:16:36	996	00:01:01	61	0.0000
nopath	3	2	2	1	679	00:15:23	923	00:16:36	996	00:01:13	73	0.0000
nopath	3	6	5	1	667	00:16:01	961	00:16:50	1010	00:00:49	49	0.0000
nopath	1	5	6	1	785	00:15:43	943	00:16:55	1015	00:01:12	72	0.0000
nopath	2	1	12	14	504	00:16:20	980	00:17:05	1025	00:00:45	45	0.0000	00:00:45
nopath	6	1	9	1	832	00:16:07	967	00:17:09	1029	00:01:02	62	0.0000
nopath	2	3	6	1	679	00:16:08	968	00:17:20	1040	00:01:12	72	0.0000
nopath	4	7	3	1	331	00:16:50	1010	00:17:22	1042	00:00:32	32	0.0000
nopath	1	3	12	14	763	00:16:13	973	00:17:26	1046	00:01:13	73	0.0000
nopath	1	3	3	1	763	00:16:45	1005	00:17:52	1072	00:01:07	67	0.0000
nopath	6	7	12	14	624	00:17:03	1023	00:18:12	1092	00:01:09	69	0.0000	00:01:12
nopath	6	4	6	1	696	00:17:08	1028	00:18:15	1095	00:01:07	67	0.0000
nopath	2	3	13	15	679	00:17:07	1027	00:18:27	1107	00:01:20	80	0.0000
nopath	6	2	13	15	748	00:16:25	985	00:18:29	1109	00:02:04	124	0.0000
nopath	5	1	10	1	785	00:16:25	985	00:18:30	1110	00:02:05	125	0.0000
nopath	3	6	12	14	667	00:17:30	1050	00:18:36	1116	00:01:06	66	0.0000
nopath	3	6	3	1	667	00:17:43	1063	00:18:37	1117	00:00:54	54	0.0000
nopath	3	6	13	15	667	00:17:48	1068	00:18:42	1122	00:00:54	54	0.0000
nopath	3	4	12	14	375	00:18:16	1096	00:18:50	1130	00:00:34	34	0.0000
nopath	3	4	10	1	375	00:18:28	1108	00:19:14	1154	00:00:46	46	0.0000	00:00:36
nopath	3	6	2	1	667	00:17:53	1073	00:19:19	1159	00:01:26	86	0.0000
nopath	3	2	12	14	679	00:17:49	1069	00:19:23	1163	00:01:34	94	0.0000
nopath	1	3	5	1	763	00:18:14	1094	00:19:24	1164	00:01:10	70	0.0000
nopath	3	1	6	1	763	00:17:24	1044	00:19:28	1168	00:02:04	124	0.0000
nopath	6	1	12	14	832	00:18:12	1092	00:19:52	1192	00:01:40	100	0.0000
nopath	5	1	3	1	785	00:16:55	1015	00:19:54	1194	00:02:59	179	0.0000
nopath	5	1	9	1	785	00:18:27	1107	00:19:56	1196	00:01:29	89	0.0000
nopath	2	4	6	1	708	00:18:35	1115	00:19:59	1199	00:01:24	84	0.0000
nopath	3	6	5	1	667	00:19:19	1159	00:20:08	1208	00:00:49	49	0.0000	00:01:02
nopath	6	1	9	1	832	00:19:07	1147	00:20:10	1210	00:01:03	63	0.0000
nopath	1	3	12	14	763	00:19:07	1147	00:20:29	1229	00:01:22	82	0.0000
nopath	3	6	9	1	667	00:19:31	1171	00:20:33	1233	00:01:02	62	0.0000
nopath	3	6	3	1	667	00:19:37	1177	00:21:07	1267	00:01:30	90	0.0000	00:01:16
nopath	3	6	9	1	667	00:20:15	1215	00:21:10	1270	00:00:55	55	0.0000
nopath	5	1	12	14	785	00:18:50	1130	00:21:12	1272	00:02:22	142	0.0000
nopath	5	2	5	1	701	00:20:00	1200	00:21:16	1276	00:01:16	76	0.0000
nopath	5	1	3	1	785	00:19:22	1162	00:21:16	1276	00:01:54	114	0.0000
nopath	5	7	12	14	577	00:19:01	1141	00:21:20	1280	00:02:19	139	0.0000
nopath	1	2	7	1	504	00:20:37	1237	00:21:21	1281	00:00:44	44	0.0000
nopath	5	7	13	15	577	00:19:38	1178	00:21:27	1287	00:01:49	109	0.0000
nopath	3	6	3	1	667	00:20:46	1246	00:21:48	1308	00:01:02	62	0.0000
nopath	3	2	6	1	679	00:20:44	1244	00:22:01	1321	00:01:17	77	0.0000	00:01:22
nopath	1	3	12	14	763	00:20:56	1256	00:22:05	1325	00:01:09	69	0.0000
nopath	2	7	8	1	458	00:21:30	1290	00:22:11	1331	00:00:41	41	0.0000
nopath	3	6	13	15	667	00:21:09	1269	00:22:13	1333	00:01:04	64	0.0000
nopath	3	6	9	1	667	00:21:25	1285	00:22:16	1336	00:00:51	51	0.0000
nopath	1	2	9	1	504	00:21:41	1301	00:22:33	1353	00:00:52	52	0.0000
nopath	5	6	3	1	380	00:21:52	1312	00:22:36	1356	00:00:44	44	0.0000
nopath	5	7	3	1	577	00:21:30	1290	00:22:54	1374	00:01:24	84	0.0000
nopath	3	6	5	1	667	00:21:52	1312	00:22:55	1375	00:01:03	63	0.0000
nopath	3	6	3	1	667	00:22:00	1320	00:22:57	1377	00:00:57	57	0.0000
nopath	5	1	3	1	785	00:21:00	1260	00:22:58	1378	00:01:58	118	0.0000
nopath	5	7	6	1	577	00:21:32	1292	00:22:59	1379	00:01:27	87	0.0000
nopath	5	3	3	1	621	00:22:10	1330	00:23:00	1380	00:00:50	50	0.0000	00:01:08
nopath	1	2	3	1	504	00:22:11	1331	00:23:04	1384	00:00:53	53	0.0000
nopath	1	3	9	1	763	00:22:34	1354	00:23:39	1419	00:01:05	65	0.0000
nopath	3	6	5	1	667	00:22:52	1372	00:23:41	1421	00:00:49	49	0.0000
nopath	1	4	13	15	792	00:22:15	1335	00:23:42	1422	00:01:27	87	0.0000
nopath	2	3	5	1	679	00:22:50	1370	00:23:43	1423	00:00:53	53	0.0000
nopath	6	2	3	1	748	00:21:50	1310	00:23:48	1428	00:01:58	118	0.0000
nopath	1	2	9	1	504	00:22:57	1377	00:23:54	1434	00:00:57	57	0.0000
nopath	1	2	13	15	504	00:23:37	1417	00:24:26	1466	00:00:49	49	0.0000	00:00:51
nopath	6	4	3	1	696	00:23:17	1397	00:24:28	1468	00:01:11	71	0.0000
nopath	4	2	12	14	708	00:23:22	1402	00:24:45	1485	00:01:23	83	0.0000
nopath	2	1	9	1	504	00:23:21	1401	00:24:56	1496	00:01:35	95	0.0000
nopath	5	2	9	1	701	00:22:54	1374	00:25:09	1509	00:02:15	135	0.0000	00:01:45
nopath	2	3	10	1	679	00:23:26	1406	00:25:16	1516	00:01:50	110	0.0000
nopath	5	1	7	1	785	00:23:27	1407	00:25:17	1517	00:01:50	110	0.0000
nopath	6	1	9	1	832	00:23:45	1425	00:25:19	1519	00:01:34	94	0.0000
nopath	3	6	13	15	667	00:24:41	1481	00:25:35	1535	00:00:54	54	0.0000
nopath	3	6	13	15	667	00:25:09	1509	00:26:35	1595	00:01:26	86	0.0000	00:01:00
nopath	3	6	5	1	667	00:25:40	1540	00:26:36	1596	00:00:56	56	0.0000
nopath	6	1	10	1	832	00:25:19	1519	00:26:36	1596	00:01:17	77	0.0000
nopath	1	7	9	1	542	00:25:46	1546	00:26:41	1601	00:00:55	55	0.0000
nopath	1	2	3	1	504	00:25:49	1549	00:26:41	1601	00:00:52	52	0.0000
nopath	5	4	10	1	650	00:25:00	1500	00:26:44	1604	00:01:44	104	0.0000
nopath	1	3	9	1	763	00:25:28	1528	00:26:51	1611	00:01:23	83	0.0000
nopath	3	6	3	1	667	00:25:51	1551	00:26:54	1614	00:01:03	63	0.0000
nopath	3	6	12	14	667	00:26:00	1560	00:26:56	1616	00:00:56	56	0.0000
nopath	3	6	12	14	667	00:26:08	1568	00:27:00	1620	00:00:52	52	0.0000	00:00:56
nopath	6	1	9	1	832	00:26:13	1573	00:27:16	1636	00:01:03	63	0.0000
nopath	6	1	3	1	832	00:26:19	1579	00:27:21	1641	00:01:02	62	0.0000
nopath	1	5	3	1	785	00:26:02	1562	00:27:22	1642	00:01:20	80	0.0000
nopath	2	4	5	1	708	00:26:56	1616	00:27:55	1675	00:00:59	59	0.0000
nopath	5	3	5	1	621	00:26:43	1603	00:28:11	1691	00:01:28	88	0.0000	00:01:28
nopath	3	6	9	1	667	00:27:04	1624	00:28:19	1699	00:01:15	75	0.0000
nopath	5	7	5	1	577	00:26:54	1614	00:28:21	1701	00:01:27	87	0.0000
nopath	3	6	7	1	667	00:27:08	1628	00:28:22	1702	00:01:14	74	0.0000
nopath	5	1	3	1	785	00:26:46	1606	00:28:24	1704	00:01:38	98	0.0000
nopath	3	6	3	1	667	00:27:23	1643	00:28:32	1712	00:01:09	69	0.0000
nopath	1	2	3	1	504	00:27:54	1674	00:28:39	1719	00:00:45	45	0.0000
nopath	6	4	3	1	696	00:26:58	1618	00:28:45	1725	00:01:47	107	0.0000
nopath	1	3	13	15	763	00:27:46	1666	00:28:59	1739	00:01:13	73	0.0000
nopath	3	6	3	1	667	00:28:00	1680	00:29:02	1742	00:01:02	62	0.0000	00:01:10
nopath	2	1	12	14	504	00:27:57	1677	00:29:04	1744	00:01:07	67	0.0000
nopath	2	6	3	1	748	00:27:02	1622	00:29:13	1753	00:02:11	131	0.0000
nopath	6	3	7	1	667	00:28:25	1705	00:29:16	1756	00:00:51	51	0.0000
nopath	6	4	3	1	696	00:28:10	1690	00:29:16	1756	00:01:06	66	0.0000
nopath	2	3	12	14	679	00:28:08	1688	00:29:29	1769	00:01:21	81	0.0000
nopath	1	3	12	14	763	00:28:34	1714	00:29:35	1775	00:01:01	61	0.0000
nopath	5	6	2	1	380	00:28:06	1686	00:29:44	1784	00:01:38	98	0.0000
nopath	4	2	3	1	708	00:28:06	1686	00:30:06	1806	00:02:00	120	0.0000	00:01:36
nopath	4	2	13	15	708	00:28:49	1729	00:30:12	1812	00:01:23	83	0.0000
nopath	2	1	3	1	504	00:28:36	1716	00:30:18	1818	00:01:42	102	0.0000
nopath	5	3	9	1	621	00:28:16	1696	00:30:19	1819	00:02:03	123	0.0000
nopath	3	6	3	1	667	00:29:30	1770	00:30:20	1820	00:00:50	50	0.0000
nopath	5	7	12	14	577	00:29:23	1763	00:30:26	1826	00:01:03	63	0.0000
nopath	2	4	5	1	708	00:28:40	1720	00:30:39	1839	00:01:59	119	0.0000
nopath	5	1	12	14	785	00:28:02	1682	00:30:40	1840	00:02:38	158	0.0000
nopath	2	4	12	14	708	00:28:44	1724	00:30:41	1841	00:01:57	117	0.0000
nopath	3	6	3	1	667	00:29:34	1774	00:30:42	1842	00:01:08	68	0.0000
nopath	3	6	12	14	667	00:29:56	1796	00:30:47	1847	00:00:51	51	0.0000
nopath	3	6	3	1	667	00:30:00	1800	00:30:52	1852	00:00:52	52	0.0000
nopath	6	2	13	15	748	00:29:59	1799	00:30:57	1857	00:00:58	58	0.0000
nopath	3	6	5	1	667	00:30:18	1818	00:31:14	1874	00:00:56	56	0.0000	00:00:55
nopath	3	5	12	14	621	00:30:35	1835	00:31:54	1914	00:01:19	79	0.0000
nopath	5	1	5	1	785	00:30:17	1817	00:31:59	1919	00:01:42	102	0.0000
nopath	3	6	13	15	667	00:30:46	1846	00:32:00	1920	00:01:14	74	0.0000	00:01:14
nopath	5	4	5	1	650	00:31:08	1868	00:32:03	1923	00:00:55	55	0.0000
nopath	2	3	3	1	679	00:30:41	1841	00:32:08	1928	00:01:27	87	0.0000
nopath	1	3	2	1	763	00:30:59	1859	00:32:15	1935	00:01:16	76	0.0000
nopath	6	1	9	1	832	00:30:23	1823	00:32:23	1943	00:02:00	120	0.0000
nopath	2	5	5	1	701	00:30:07	1807	00:32:46	1966	00:02:39	159	0.0000
nopath	2	4	10	1	708	00:31:30	1890	00:33:15	1995	00:01:45	105	0.0000	00:01:40
nopath	2	3	13	15	679	00:31:33	1893	00:33:17	1997	00:01:44	104	0.0000
nopath	2	3	12	14	679	00:31:53	1913	00:33:20	2000	00:01:27	87	0.0000
nopath	6	1	12	14	832	00:32:03	1923	00:33:22	2002	00:01:19	79	0.0000
nopath	5	3	5	1	621	00:31:54	1914	00:33:33	2013	00:01:39	99	0.0000
nopath	3	6	3	1	667	00:32:11	1931	00:33:43	2023	00:01:32	92	0.0000
nopath	2	4	3	1	708	00:31:55	1915	00:33:47	2027	00:01:52	112	0.0000
nopath	1	2	3	1	504	00:32:58	1978	00:33:50	2030	00:00:52	52	0.0000
nopath	3	6	3	1	667	00:32:44	1964	00:33:51	2031	00:01:07	67	0.0000
nopath	3	6	9	1	667	00:32:51	1971	00:33:56	2036	00:01:05	65	0.0000
nopath	3	6	3	1	667	00:33:34	2014	00:34:25	2065	00:00:51	51	0.0000	00:01:08
nopath	6	3	5	1	667	00:33:46	2026	00:34:37	2077	00:00:51	51	0.0000
nopath	5	1	3	1	785	00:32:27	1947	00:34:42	2082	00:02:15	135	0.0000
nopath	1	2	5	1	504	00:33:32	2012	00:34:44	2084	00:01:12	72	0.0000
nopath	6	1	5	1	832	00:33:11	1991	00:34:44	2084	00:01:33	93	0.0000
nopath	2	5	12	14	701	00:33:02	1982	00:34:51	2091	00:01:49	109	0.0000
nopath	2	3	3	1	679	00:33:35	2015	00:34:52	2092	00:01:17	77	0.0000
nopath	1	2	13	15	504	00:34:20	2060	00:35:09	2109	00:00:49	49	0.0000	00:00:54
nopath	3	6	3	1	667	00:34:09	2049	00:35:31	2131	00:01:22	82	0.0000
nopath	4	2	12	14	708	00:33:50	2030	00:35:31	2131	00:01:41	101	0.0000
nopath	3	6	2	1	667	00:34:17	2057	00:35:33	2133	00:01:16	76	0.0000
nopath	5	3	10	1	621	00:34:28	2068	00:35:42	2142	00:01:14	74	0.0000
nopath	5	4	3	1	650	00:33:10	1990	00:35:44	2144	00:02:34	154	0.0000
nopath	6	3	3	1	667	00:34:57	2097	00:35:50	2150	00:00:53	53	0.0000
nopath	2	3	12	14	679	00:34:39	2079	00:35:59	2159	00:01:20	80	0.0000
nopath	2	4	5	1	708	00:34:00	2040	00:35:59	2159	00:01:59	119	0.0000
nopath	6	1	3	1	832	00:34:23	2063	00:36:02	2162	00:01:39	99	0.0000	00:01:22
nopath	6	1	13	15	832	00:35:18	2118	00:36:23	2183	00:01:05	65	0.0000
nopath	1	3	3	1	763	00:35:07	2107	00:36:28	2188	00:01:21	81	0.0000
nopath	4	7	3	1	331	00:35:37	2137	00:36:30	2190	00:00:53	53	0.0000
nopath	3	6	3	1	667	00:35:15	2115	00:36:33	2193	00:01:18	78	0.0000
nopath	6	1	3	1	832	00:35:34	2134	00:36:39	2199	00:01:05	65	0.0000
nopath	3	2	13	15	679	00:34:54	2094	00:36:55	2215	00:02:01	121	0.0000
nopath	3	2	2	1	679	00:34:58	2098	00:36:57	2217	00:01:59	119	0.0000
nopath	2	7	5	1	458	00:35:44	2144	00:37:00	2220	00:01:16	76	0.0000	00:00:58
nopath	4	1	6	1	792	00:35:43	2143	00:37:08	2228	00:01:25	85	0.0000
nopath	5	4	12	14	650	00:36:21	2181	00:37:22	2242	00:01:01	61	0.0000
nopath	5	1	12	14	785	00:35:00	2100	00:37:23	2243	00:02:23	143	0.0000
nopath	5	1	3	1	785	00:35:11	2111	00:37:25	2245	00:02:14	134	0.0000
nopath	2	3	5	1	679	00:36:19	2179	00:37:30	2250	00:01:11	71	0.0000
nopath	2	4	3	1	708	00:35:31	2131	00:37:31	2251	00:02:00	120	0.0000
nopath	6	3	12	14	667	00:36:46	2206	00:37:44	2264	00:00:58	58	0.0000
nopath	1	4	3	1	792	00:36:53	2213	00:38:03	2283	00:01:10	70	0.0000	00:01:23
nopath	3	2	10	1	679	00:36:56	2216	00:38:12	2292	00:01:16	76	0.0000
nopath	3	6	3	1	667	00:37:26	2246	00:38:16	2296	00:00:50	50	0.0000
nopath	4	3	3	1	375	00:37:48	2268	00:38:33	2313	00:00:45	45	0.0000
nopath	5	4	7	1	650	00:37:16	2236	00:39:02	2342	00:01:46	106	0.0000	00:01:34
nopath	1	3	3	1	763	00:37:41	2261	00:39:04	2344	00:01:23	83	0.0000
nopath	3	6	12	14	667	00:37:29	2249	00:39:08	2348	00:01:39	99	0.0000
nopath	6	4	2	1	696	00:38:26	2306	00:39:31	2371	00:01:05	65	0.0000
nopath	1	4	13	15	792	00:38:44	2324	00:39:44	2384	00:01:00	60	0.0000
nopath	3	2	3	1	679	00:38:37	2317	00:39:45	2385	00:01:08	68	0.0000
nopath	3	1	13	15	763	00:38:14	2294	00:39:47	2387	00:01:33	93	0.0000
nopath	3	2	2	1	679	00:38:51	2331	00:39:50	2390	00:00:59	59	0.0000
nopath	2	6	12	14	748	00:37:24	2244	00:40:02	2402	00:02:38	158	0.0000	00:02:06
nopath	2	3	12	14	679	00:39:21	2361	00:40:14	2414	00:00:53	53	0.0000
nopath	1	4	5	1	792	00:39:05	2345	00:40:47	2447	00:01:42	102	0.0000
nopath	1	4	7	1	792	00:39:38	2378	00:40:49	2449	00:01:11	71	0.0000
nopath	1	3	6	1	763	00:39:51	2391	00:40:51	2451	00:01:00	60	0.0000
nopath	3	6	5	1	667	00:39:43	2383	00:40:55	2455	00:01:12	72	0.0000
nopath	5	3	9	1	621	00:40:01	2401	00:41:01	2461	00:01:00	60	0.0000	00:01:29
nopath	5	7	3	1	577	00:39:48	2388	00:41:03	2463	00:01:15	75	0.0000
nopath	3	1	12	14	763	00:39:22	2362	00:41:14	2474	00:01:52	112	0.0000
nopath	1	3	12	14	763	00:40:04	2404	00:41:17	2477	00:01:13	73	0.0000
nopath	2	4	9	1	708	00:40:29	2429	00:41:23	2483	00:00:54	54	0.0000
nopath	5	1	3	1	785	00:40:13	2413	00:41:27	2487	00:01:14	74	0.0000
nopath	6	1	5	1	832	00:39:39	2379	00:41:30	2490	00:01:51	111	0.0000
nopath	3	6	13	15	667	00:40:46	2446	00:41:57	2517	00:01:11	71	0.0000
nopath	3	2	13	15	679	00:41:14	2474	00:42:17	2537	00:01:03	63	0.0000	00:01:24
nopath	2	7	13	15	458	00:40:53	2453	00:42:28	2548	00:01:35	95	0.0000
nopath	5	3	9	1	621	00:41:06	2466	00:42:41	2561	00:01:35	95	0.0000
nopath	3	6	5	1	667	00:41:51	2511	00:42:42	2562	00:00:51	51	0.0000
nopath	5	2	13	15	701	00:40:42	2442	00:42:43	2563	00:02:01	121	0.0000
nopath	5	7	5	1	577	00:40:52	2452	00:42:43	2563	00:01:51	111	0.0000
nopath	2	3	5	1	679	00:40:52	2452	00:42:52	2572	00:02:00	120	0.0000
nopath	5	1	3	1	785	00:41:21	2481	00:42:53	2573	00:01:32	92	0.0000
nopath	2	3	3	1	679	00:41:03	2463	00:42:55	2575	00:01:52	112	0.0000
nopath	5	1	3	1	785	00:41:25	2485	00:42:56	2576	00:01:31	91	0.0000
nopath	1	2	13	15	504	00:41:43	2503	00:42:59	2579	00:01:16	76	0.0000
nopath	5	1	12	14	785	00:41:28	2488	00:42:59	2579	00:01:31	91	0.0000
nopath	5	4	9	1	650	00:41:59	2519	00:43:13	2593	00:01:14	74	0.0000	00:01:14
nopath	6	3	12	14	667	00:42:24	2544	00:43:15	2595	00:00:51	51	0.0000
nopath	1	3	3	1	763	00:42:26	2546	00:43:26	2606	00:01:00	60	0.0000
nopath	3	6	3	1	667	00:42:35	2555	00:43:30	2610	00:00:55	55	0.0000
nopath	2	1	13	15	504	00:42:11	2531	00:43:51	2631	00:01:40	100	0.0000
nopath	2	1	3	1	504	00:42:34	2554	00:43:54	2634	00:01:20	80	0.0000
nopath	4	2	5	1	708	00:42:59	2579	00:43:55	2635	00:00:56	56	0.0000
nopath	1	3	5	1	763	00:42:40	2560	00:43:56	2636	00:01:16	76	0.0000
nopath	3	1	3	1	763	00:41:58	2518	00:44:00	2640	00:02:02	122	0.0000	00:01:47
nopath	6	2	13	15	748	00:43:04	2584	00:44:04	2644	00:01:00	60	0.0000
nopath	1	2	5	1	504	00:43:23	2603	00:44:09	2649	00:00:46	46	0.0000
nopath	6	3	5	1	667	00:43:17	2597	00:44:11	2651	00:00:54	54	0.0000
nopath	3	5	12	14	621	00:43:02	2582	00:44:30	2670	00:01:28	88	0.0000
nopath	2	4	5	1	708	00:42:38	2558	00:44:31	2671	00:01:53	113	0.0000
nopath	2	4	3	1	708	00:43:18	2598	00:44:32	2672	00:01:14	74	0.0000
nopath	5	1	3	1	785	00:43:08	2588	00:44:34	2674	00:01:26	86	0.0000
nopath	3	6	3	1	667	00:43:26	2606	00:44:35	2675	00:01:09	69	0.0000
nopath	6	5	5	1	380	00:44:17	2657	00:44:54	2694	00:00:37	37	0.0000
nopath	3	6	9	1	667	00:44:05	2645	00:45:06	2706	00:01:01	61	0.0000	00:01:09
nopath	6	1	3	1	832	00:43:57	2637	00:45:30	2730	00:01:33	93	0.0000
nopath	2	4	9	1	708	00:43:41	2621	00:45:35	2735	00:01:54	114	0.0000
nopath	3	6	9	1	667	00:44:38	2678	00:45:37	2737	00:00:59	59	0.0000
nopath	4	7	3	1	331	00:45:02	2702	00:45:38	2738	00:00:36	36	0.0000
nopath	2	4	13	15	708	00:44:03	2643	00:45:39	2739	00:01:36	96	0.0000
nopath	1	7	9	1	542	00:44:22	2662	00:45:41	2741	00:01:19	79	0.0000
nopath	1	7	3	1	542	00:44:52	2692	00:45:45	2745	00:00:53	53	0.0000
nopath	1	3	5	1	763	00:45:05	2705	00:46:04	2764	00:00:59	59	0.0000	00:01:11
nopath	1	2	6	1	504	00:45:31	2731	00:46:13	2773	00:00:42	42	0.0000
nopath	3	2	12	14	679	00:44:57	2697	00:46:19	2779	00:01:22	82	0.0000
nopath	3	6	12	14	667	00:45:20	2720	00:46:20	2780	00:01:00	60	0.0000
nopath	5	4	10	1	650	00:44:24	2664	00:46:20	2780	00:01:56	116	0.0000
nopath	1	3	12	14	763	00:45:12	2712	00:46:33	2793	00:01:21	81	0.0000
nopath	2	1	3	1	504	00:44:59	2699	00:46:38	2798	00:01:39	99	0.0000
nopath	1	3	12	14	763	00:45:21	2721	00:46:39	2799	00:01:18	78	0.0000
nopath	1	4	13	15	792	00:45:18	2718	00:46:39	2799	00:01:21	81	0.0000
nopath	4	2	9	1	708	00:45:07	2707	00:46:40	2800	00:01:33	93	0.0000
nopath	2	1	9	1	504	00:45:13	2713	00:46:43	2803	00:01:30	90	0.0000
nopath	4	1	12	14	792	00:44:48	2688	00:46:46	2806	00:01:58	118	0.0000
nopath	6	2	3	1	748	00:44:47	2687	00:46:47	2807	00:02:00	120	0.0000
nopath	5	1	12	14	785	00:45:16	2716	00:46:52	2812	00:01:36	96	0.0000
nopath	6	1	12	14	832	00:45:42	2742	00:46:56	2816	00:01:14	74	0.0000
nopath	2	3	3	1	679	00:45:03	2703	00:47:00	2820	00:01:57	117	0.0000	00:01:26
nopath	2	4	13	15	708	00:45:16	2716	00:47:06	2826	00:01:50	110	0.0000
nopath	3	6	12	14	667	00:46:21	2781	00:47:11	2831	00:00:50	50	0.0000
nopath	1	3	12	14	763	00:46:29	2789	00:47:33	2853	00:01:04	64	0.0000
nopath	4	7	13	15	331	00:46:44	2804	00:47:39	2859	00:00:55	55	0.0000
nopath	3	2	10	1	679	00:45:14	2714	00:47:39	2859	00:02:25	145	0.0000
nopath	2	1	3	1	504	00:47:13	2833	00:47:59	2879	00:00:46	46	0.0000
nopath	2	4	3	1	708	00:46:15	2775	00:48:02	2882	00:01:47	107	0.0000	00:01:41
nopath	2	3	13	15	679	00:46:38	2798	00:48:07	2887	00:01:29	89	0.0000
nopath	3	6	13	15	667	00:46:44	2804	00:48:11	2891	00:01:27	87	0.0000
nopath	3	6	5	1	667	00:46:59	2819	00:48:12	2892	00:01:13	73	0.0000
nopath	6	1	12	14	832	00:46:55	2815	00:48:13	2893	00:01:18	78	0.0000
nopath	5	1	10	1	785	00:47:20	2840	00:48:20	2900	00:01:00	60	0.0000
nopath	3	7	12	14	302	00:47:41	2861	00:48:26	2906	00:00:45	45	0.0000
nopath	3	6	2	1	667	00:47:23	2843	00:48:39	2919	00:01:16	76	0.0000
nopath	3	6	12	14	667	00:47:44	2864	00:48:46	2926	00:01:02	62	0.0000
nopath	3	6	3	1	667	00:47:54	2874	00:48:47	2927	00:00:53	53	0.0000
nopath	6	2	12	14	748	00:47:53	2873	00:48:51	2931	00:00:58	58	0.0000
nopath	6	3	4	1	667	00:48:03	2883	00:48:51	2931	00:00:48	48	0.0000
nopath	3	2	13	15	679	00:47:10	2830	00:49:04	2944	00:01:54	114	0.0000	00:01:53
nopath	3	2	3	1	679	00:47:19	2839	00:49:06	2946	00:01:47	107	0.0000
nopath	1	5	6	1	785	00:46:38	2798	00:49:08	2948	00:02:30	150	0.0000
nopath	3	2	3	1	679	00:47:21	2841	00:49:12	2952	00:01:51	111	0.0000
nopath	4	1	10	1	792	00:47:22	2842	00:49:17	2957	00:01:55	115	0.0000
nopath	2	3	5	1	679	00:47:31	2851	00:49:36	2976	00:02:05	125	0.0000
nopath	2	3	5	1	679	00:47:56	2876	00:49:38	2978	00:01:42	102	0.0000
nopath	2	4	12	14	708	00:48:01	2881	00:49:43	2983	00:01:42	102	0.0000
nopath	5	3	10	1	621	00:48:09	2889	00:49:50	2990	00:01:41	101	0.0000
nopath	3	6	12	14	667	00:48:41	2921	00:49:56	2996	00:01:15	75	0.0000
nopath	5	1	3	1	785	00:48:07	2887	00:49:58	2998	00:01:51	111	0.0000
nopath	3	6	13	15	667	00:48:46	2926	00:50:01	3001	00:01:15	75	0.0000	00:01:07
nopath	5	1	9	1	785	00:48:52	2932	00:50:01	3001	00:01:09	69	0.0000
nopath	3	6	3	1	667	00:48:53	2933	00:50:02	3002	00:01:09	69	0.0000
nopath	3	6	3	1	667	00:49:03	2943	00:50:04	3004	00:01:01	61	0.0000
nopath	2	3	3	1	679	00:48:12	2892	00:50:04	3004	00:01:52	112	0.0000
nopath	5	1	10	1	785	00:48:59	2939	00:50:05	3005	00:01:06	66	0.0000
nopath	4	6	12	14	696	00:49:00	2940	00:50:06	3006	00:01:06	66	0.0000
nopath	1	3	9	1	763	00:49:00	2940	00:50:06	3006	00:01:06	66	0.0000
nopath	3	6	12	14	667	00:49:08	2948	00:50:15	3015	00:01:07	67	0.0000
nopath	3	5	10	1	621	00:49:16	2956	00:50:17	3017	00:01:01	61	0.0000
nopath	3	6	13	15	667	00:49:28	2968	00:50:21	3021	00:00:53	53	0.0000
nopath	3	2	12	14	679	00:48:52	2932	00:50:22	3022	00:01:30	90	0.0000
nopath	4	2	10	1	708	00:49:36	2976	00:50:29	3029	00:00:53	53	0.0000
nopath	2	3	5	1	679	00:48:49	2929	00:50:43	3043	00:01:54	114	0.0000
nopath	1	2	5	1	504	00:49:55	2995	00:50:54	3054	00:00:59	59	0.0000
nopath	6	1	8	1	832	00:49:27	2967	00:50:55	3055	00:01:28	88	0.0000
nopath	6	1	13	15	832	00:49:34	2974	00:51:00	3060	00:01:26	86	0.0000	00:01:22
nopath	3	7	3	1	302	00:50:31	3031	00:51:01	3061	00:00:30	30	0.0000
nopath	2	3	10	1	679	00:48:59	2939	00:51:04	3064	00:02:05	125	0.0000
nopath	2	4	9	1	708	00:49:11	2951	00:51:08	3068	00:01:57	117	0.0000
nopath	2	3	12	14	679	00:49:39	2979	00:51:08	3068	00:01:29	89	0.0000
nopath	2	4	5	1	708	00:49:44	2984	00:51:12	3072	00:01:28	88	0.0000
nopath	2	3	13	15	679	00:49:51	2991	00:51:39	3099	00:01:48	108	0.0000
nopath	4	7	3	1	331	00:51:08	3068	00:51:40	3100	00:00:32	32	0.0000
nopath	1	3	7	1	763	00:50:30	3030	00:51:41	3101	00:01:11	71	0.0000
nopath	3	2	9	1	679	00:50:04	3004	00:51:42	3102	00:01:38	98	0.0000
nopath	3	6	3	1	667	00:50:19	3019	00:51:43	3103	00:01:24	84	0.0000
nopath	3	6	3	1	667	00:50:24	3024	00:51:45	3105	00:01:21	81	0.0000
nopath	3	6	10	1	667	00:50:34	3034	00:51:47	3107	00:01:13	73	0.0000
nopath	4	2	13	15	708	00:49:46	2986	00:51:47	3107	00:02:01	121	0.0000
nopath	3	6	3	1	667	00:50:49	3049	00:51:50	3110	00:01:01	61	0.0000
nopath	3	2	2	1	679	00:50:53	3053	00:51:54	3114	00:01:01	61	0.0000
nopath	3	6	5	1	667	00:50:52	3052	00:51:55	3115	00:01:03	63	0.0000
nopath	5	4	12	14	650	00:49:36	2976	00:51:57	3117	00:02:21	141	0.0000
nopath	5	7	3	1	577	00:49:50	2990	00:51:59	3119	00:02:09	129	0.0000
nopath	3	1	7	1	763	00:50:48	3048	00:51:59	3119	00:01:11	71	0.0000
nopath	5	7	12	14	577	00:50:24	3024	00:52:04	3124	00:01:40	100	0.0000	00:01:34
nopath	5	4	5	1	650	00:50:26	3026	00:52:04	3124	00:01:38	98	0.0000
nopath	4	1	12	14	792	00:51:05	3065	00:52:08	3128	00:01:03	63	0.0000
nopath	2	3	13	15	679	00:50:44	3044	00:52:09	3129	00:01:25	85	0.0000
nopath	2	3	7	1	679	00:50:51	3051	00:52:12	3132	00:01:21	81	0.0000
nopath	6	1	9	1	832	00:50:07	3007	00:52:14	3134	00:02:07	127	0.0000
nopath	2	4	3	1	708	00:51:09	3069	00:52:14	3134	00:01:05	65	0.0000
nopath	4	7	8	1	331	00:51:45	3105	00:52:16	3136	00:00:31	31	0.0000
nopath	6	2	3	1	748	00:51:20	3080	00:52:18	3138	00:00:58	58	0.0000
nopath	1	2	5	1	504	00:51:28	3088	00:52:21	3141	00:00:53	53	0.0000
nopath	3	4	10	1	375	00:52:02	3122	00:52:36	3156	00:00:34	34	0.0000
nopath	1	3	5	1	763	00:51:13	3073	00:52:40	3160	00:01:27	87	0.0000
nopath	2	6	13	15	748	00:51:13	3073	00:52:41	3161	00:01:28	88	0.0000
nopath	1	3	12	14	763	00:51:34	3094	00:52:44	3164	00:01:10	70	0.0000
nopath	1	4	5	1	792	00:51:45	3105	00:52:47	3167	00:01:02	62	0.0000
nopath	6	3	3	1	667	00:51:51	3111	00:52:55	3175	00:01:04	64	0.0000
nopath	3	4	3	1	375	00:52:09	3129	00:52:58	3178	00:00:49	49	0.0000
nopath	3	2	5	1	679	00:51:16	3076	00:53:03	3183	00:01:47	107	0.0000	00:01:35
nopath	3	7	12	14	302	00:52:22	3142	00:53:09	3189	00:00:47	47	0.0000
nopath	1	3	9	1	763	00:52:06	3126	00:53:14	3194	00:01:08	68	0.0000
nopath	1	4	5	1	792	00:51:48	3108	00:53:15	3195	00:01:27	87	0.0000
nopath	2	1	13	15	504	00:52:15	3135	00:53:26	3206	00:01:11	71	0.0000
nopath	5	3	9	1	621	00:51:11	3071	00:53:27	3207	00:02:16	136	0.0000
nopath	5	3	5	1	621	00:51:46	3106	00:53:29	3209	00:01:43	103	0.0000
nopath	3	6	3	1	667	00:51:38	3098	00:53:31	3211	00:01:53	113	0.0000
nopath	5	3	5	1	621	00:52:38	3158	00:53:31	3211	00:00:53	53	0.0000
nopath	3	6	12	14	667	00:51:42	3102	00:53:34	3214	00:01:52	112	0.0000
nopath	3	6	12	14	667	00:51:45	3105	00:53:37	3217	00:01:52	112	0.0000
nopath	5	1	12	14	785	00:52:09	3129	00:53:38	3218	00:01:29	89	0.0000
nopath	3	6	5	1	667	00:51:59	3119	00:53:38	3218	00:01:39	99	0.0000
nopath	3	6	3	1	667	00:52:03	3123	00:53:40	3220	00:01:37	97	0.0000
nopath	3	6	9	1	667	00:52:18	3138	00:53:42	3222	00:01:24	84	0.0000
nopath	3	5	6	1	621	00:52:21	3141	00:53:44	3224	00:01:23	83	0.0000
nopath	2	3	3	1	679	00:51:43	3103	00:53:44	3224	00:02:01	121	0.0000
nopath	5	1	6	1	785	00:52:42	3162	00:53:45	3225	00:01:03	63	0.0000
nopath	3	6	12	14	667	00:52:32	3152	00:53:47	3227	00:01:15	75	0.0000
nopath	2	3	13	15	679	00:51:51	3111	00:53:48	3228	00:01:57	117	0.0000
nopath	3	6	10	1	667	00:52:35	3155	00:53:51	3231	00:01:16	76	0.0000
nopath	2	4	6	1	708	00:52:08	3128	00:53:51	3231	00:01:43	103	0.0000
nopath	6	5	10	1	380	00:53:07	3187	00:53:53	3233	00:00:46	46	0.0000
nopath	6	2	3	1	748	00:52:28	3148	00:53:56	3236	00:01:28	88	0.0000
nopath	6	3	12	14	667	00:52:24	3144	00:54:00	3240	00:01:36	96	0.0000	00:00:58
nopath	3	4	9	1	375	00:53:14	3194	00:54:10	3250	00:00:56	56	0.0000
nopath	2	3	5	1	679	00:52:24	3144	00:54:16	3256	00:01:52	112	0.0000
nopath	2	4	5	1	708	00:52:37	3157	00:54:20	3260	00:01:43	103	0.0000
nopath	2	4	13	15	708	00:52:44	3164	00:54:25	3265	00:01:41	101	0.0000
nopath	3	2	12	14	679	00:52:53	3173	00:54:25	3265	00:01:32	92	0.0000
nopath	1	5	13	15	785	00:51:49	3109	00:54:26	3266	00:02:37	157	0.0000
nopath	1	6	3	1	832	00:52:09	3129	00:54:29	3269	00:02:20	140	0.0000
nopath	4	2	3	1	708	00:53:15	3195	00:54:35	3275	00:01:20	80	0.0000
nopath	6	7	3	1	624	00:53:10	3190	00:54:35	3275	00:01:25	85	0.0000
nopath	3	2	3	1	679	00:53:02	3182	00:54:36	3276	00:01:34	94	0.0000
nopath	3	1	12	14	763	00:53:01	3181	00:54:37	3277	00:01:36	96	0.0000
nopath	4	1	3	1	792	00:53:03	3183	00:54:41	3281	00:01:38	98	0.0000
nopath	1	3	5	1	763	00:52:36	3156	00:54:48	3288	00:02:12	132	0.0000
nopath	1	3	9	1	763	00:53:16	3196	00:54:51	3291	00:01:35	95	0.0000
nopath	6	2	7	1	748	00:52:56	3176	00:54:51	3291	00:01:55	115	0.0000
nopath	2	4	3	1	708	00:52:55	3175	00:54:54	3294	00:01:59	119	0.0000
nopath	4	3	9	1	375	00:53:27	3207	00:54:57	3297	00:01:30	90	0.0000
nopath	5	3	3	1	621	00:53:32	3212	00:55:11	3311	00:01:39	99	0.0000	00:01:37
nopath	3	6	12	14	667	00:53:11	3191	00:55:20	3320	00:02:09	129	0.0000
nopath	3	6	12	14	667	00:53:28	3208	00:55:22	3322	00:01:54	114	0.0000
nopath	5	1	10	1	785	00:53:18	3198	00:55:22	3322	00:02:04	124	0.0000
nopath	5	4	13	15	650	00:53:46	3226	00:55:22	3322	00:01:36	96	0.0000
nopath	1	3	7	1	763	00:54:03	3243	00:55:22	3322	00:01:19	79	0.0000
nopath	2	4	12	14	708	00:54:10	3250	00:55:24	3324	00:01:14	74	0.0000
nopath	3	6	5	1	667	00:53:51	3231	00:55:24	3324	00:01:33	93	0.0000
nopath	3	6	13	15	667	00:54:10	3250	00:55:28	3328	00:01:18	78	0.0000
nopath	5	1	3	1	785	00:53:51	3231	00:55:32	3332	00:01:41	101	0.0000
nopath	3	6	5	1	667	00:54:24	3264	00:55:33	3333	00:01:09	69	0.0000
nopath	5	1	3	1	785	00:53:57	3237	00:55:34	3334	00:01:37	97	0.0000
nopath	5	3	3	1	621	00:53:49	3229	00:55:35	3335	00:01:46	106	0.0000
nopath	5	3	2	1	621	00:54:10	3250	00:55:37	3337	00:01:27	87	0.0000
nopath	3	6	5	1	667	00:54:33	3273	00:55:38	3338	00:01:05	65	0.0000
nopath	6	3	2	1	667	00:53:31	3211	00:55:39	3339	00:02:08	128	0.0000
nopath	6	7	5	1	624	00:54:33	3273	00:55:50	3350	00:01:17	77	0.0000
nopath	3	7	3	1	302	00:54:51	3291	00:55:53	3353	00:01:02	62	0.0000
nopath	1	3	5	1	763	00:54:54	3294	00:55:53	3353	00:00:59	59	0.0000
nopath	3	2	3	1	679	00:54:23	3263	00:56:06	3366	00:01:43	103	0.0000	00:01:36
nopath	3	4	3	1	375	00:55:29	3329	00:56:10	3370	00:00:41	41	0.0000
nopath	3	5	12	14	621	00:55:09	3309	00:56:12	3372	00:01:03	63	0.0000
nopath	6	2	3	1	748	00:53:13	3193	00:56:12	3372	00:02:59	179	0.0000
nopath	6	2	12	14	748	00:54:55	3295	00:56:20	3380	00:01:25	85	0.0000
nopath	3	1	5	1	763	00:53:57	3237	00:56:20	3380	00:02:23	143	0.0000
nopath	6	1	10	1	832	00:54:10	3250	00:56:22	3382	00:02:12	132	0.0000
nopath	6	1	3	1	832	00:54:27	3267	00:56:23	3383	00:01:56	116	0.0000
nopath	1	2	9	1	504	00:55:21	3321	00:56:24	3384	00:01:03	63	0.0000
nopath	6	1	5	1	832	00:54:34	3274	00:56:24	3384	00:01:50	110	0.0000
nopath	2	3	9	1	679	00:54:16	3256	00:56:24	3384	00:02:08	128	0.0000
nopath	1	3	3	1	763	00:55:24	3324	00:56:56	3416	00:01:32	92	0.0000
nopath	1	3	5	1	763	00:55:52	3352	00:56:59	3419	00:01:07	67	0.0000
nopath	1	3	5	1	763	00:55:53	3353	00:57:02	3422	00:01:09	69	0.0000	00:01:18
nopath	3	2	2	1	679	00:55:36	3336	00:57:06	3426	00:01:30	90	0.0000
nopath	3	6	10	1	667	00:55:30	3330	00:57:07	3427	00:01:37	97	0.0000
nopath	3	6	3	1	667	00:55:37	3337	00:57:09	3429	00:01:32	92	0.0000
nopath	3	6	9	1	667	00:55:49	3349	00:57:11	3431	00:01:22	82	0.0000
nopath	5	3	3	1	621	00:55:42	3342	00:57:11	3431	00:01:29	89	0.0000
nopath	3	6	10	1	667	00:56:17	3377	00:57:13	3433	00:00:56	56	0.0000
nopath	6	5	10	1	380	00:56:11	3371	00:57:16	3436	00:01:05	65	0.0000
nopath	2	1	9	1	504	00:55:07	3307	00:57:18	3438	00:02:11	131	0.0000
nopath	1	3	9	1	763	00:56:11	3371	00:57:28	3448	00:01:17	77	0.0000
nopath	2	1	5	1	504	00:56:18	3378	00:57:34	3454	00:01:16	76	0.0000
nopath	2	3	9	1	679	00:55:15	3315	00:57:34	3454	00:02:19	139	0.0000
nopath	2	1	5	1	504	00:56:26	3386	00:57:36	3456	00:01:10	70	0.0000
nopath	5	1	3	1	785	00:54:48	3288	00:57:39	3459	00:02:51	171	0.0000
nopath	5	1	12	14	785	00:55:24	3324	00:57:42	3462	00:02:18	138	0.0000
nopath	5	1	3	1	785	00:56:07	3367	00:57:44	3464	00:01:37	97	0.0000
nopath	6	1	3	1	832	00:55:17	3317	00:57:46	3466	00:02:29	149	0.0000
nopath	2	6	3	1	748	00:55:13	3313	00:58:01	3481	00:02:48	168	0.0000	00:02:08
nopath	2	3	9	1	679	00:56:05	3365	00:58:02	3482	00:01:57	117	0.0000
nopath	2	4	2	1	708	00:55:56	3356	00:58:03	3483	00:02:07	127	0.0000
nopath	2	3	3	1	679	00:56:08	3368	00:58:05	3485	00:01:57	117	0.0000
nopath	1	3	9	1	763	00:56:30	3390	00:58:07	3487	00:01:37	97	0.0000
nopath	3	2	3	1	679	00:56:25	3385	00:58:27	3507	00:02:02	122	0.0000
nopath	1	3	5	1	763	00:56:32	3392	00:58:32	3512	00:02:00	120	0.0000
nopath	1	4	12	14	792	00:56:45	3405	00:58:37	3517	00:01:52	112	0.0000
nopath	1	4	6	1	792	00:56:58	3418	00:58:39	3519	00:01:41	101	0.0000
nopath	5	3	3	1	621	00:57:09	3429	00:58:46	3526	00:01:37	97	0.0000
nopath	3	2	3	1	679	00:57:07	3427	00:58:48	3528	00:01:41	101	0.0000
nopath	4	1	3	1	792	00:56:53	3413	00:58:54	3534	00:02:01	121	0.0000
nopath	5	7	3	1	577	00:57:11	3431	00:58:55	3535	00:01:44	104	0.0000
nopath	3	6	3	1	667	00:57:01	3421	00:58:55	3535	00:01:54	114	0.0000
nopath	3	6	12	14	667	00:57:06	3426	00:58:58	3538	00:01:52	112	0.0000
nopath	3	6	5	1	667	00:57:14	3434	00:59:00	3540	00:01:46	106	0.0000	00:01:26
nopath	3	4	5	1	375	00:58:26	3506	00:59:00	3540	00:00:34	34	0.0000
nopath	3	6	9	1	667	00:57:17	3437	00:59:02	3542	00:01:45	105	0.0000
nopath	5	1	10	1	785	00:57:25	3445	00:59:02	3542	00:01:37	97	0.0000
nopath	3	6	3	1	667	00:57:24	3444	00:59:04	3544	00:01:40	100	0.0000
nopath	5	1	10	1	785	00:57:28	3448	00:59:05	3545	00:01:37	97	0.0000
nopath	3	6	3	1	667	00:57:28	3448	00:59:06	3546	00:01:38	98	0.0000
nopath	2	3	9	1	679	00:56:42	3402	00:59:06	3546	00:02:24	144	0.0000
nopath	2	3	3	1	679	00:57:02	3422	00:59:09	3549	00:02:07	127	0.0000
nopath	2	4	13	15	708	00:56:39	3399	00:59:10	3550	00:02:31	151	0.0000
nopath	5	1	13	15	785	00:57:37	3457	00:59:11	3551	00:01:34	94	0.0000
nopath	5	1	7	1	785	00:57:58	3478	00:59:12	3552	00:01:14	74	0.0000
nopath	2	4	9	1	708	00:57:21	3441	00:59:12	3552	00:01:51	111	0.0000
nopath	1	2	3	1	504	00:57:46	3466	00:59:15	3555	00:01:29	89	0.0000
nopath	5	1	10	1	785	00:58:12	3492	00:59:15	3555	00:01:03	63	0.0000
nopath	3	6	3	1	667	00:58:23	3503	00:59:16	3556	00:00:53	53	0.0000
nopath	5	3	5	1	621	00:58:07	3487	00:59:19	3559	00:01:12	72	0.0000
nopath	3	6	12	14	667	00:58:30	3510	00:59:22	3562	00:00:52	52	0.0000
nopath	6	4	10	1	696	00:57:29	3449	00:59:33	3573	00:02:04	124	0.0000
nopath	6	7	9	1	624	00:57:55	3475	00:59:34	3574	00:01:39	99	0.0000
nopath	4	6	13	15	696	00:58:33	3513	00:59:34	3574	00:01:01	61	0.0000
nopath	2	3	10	1	679	00:57:23	3443	00:59:36	3576	00:02:13	133	0.0000
nopath	6	5	12	14	380	00:58:59	3539	00:59:37	3577	00:00:38	38	0.0000
nopath	2	3	12	14	679	00:57:35	3455	00:59:40	3580	00:02:05	125	0.0000
nopath	2	3	13	15	679	00:57:37	3457	00:59:44	3584	00:02:07	127	0.0000
nopath	3	6	13	15	667	00:58:39	3519	00:59:45	3585	00:01:06	66	0.0000
nopath	3	5	3	1	621	00:58:56	3536	00:59:47	3587	00:00:51	51	0.0000
nopath	4	2	5	1	708	00:57:16	3436	00:59:48	3588	00:02:32	152	0.0000
nopath	3	2	5	1	679	00:58:12	3492	00:59:50	3590	00:01:38	98	0.0000
nopath	3	6	9	1	667	00:58:59	3539	00:59:53	3593	00:00:54	54	0.0000
nopath	6	7	9	1	624	00:58:07	3487	00:59:55	3595	00:01:48	108	0.0000
nopath	2	3	5	1	679	00:57:53	3473	01:00:10	3610	00:02:17	137	0.0000	00:01:56
nopath	2	4	6	1	708	00:57:45	3465	01:00:11	3611	00:02:26	146	0.0000
nopath	2	3	3	1	679	00:58:05	3485	01:00:13	3613	00:02:08	128	0.0000
nopath	1	3	10	1	763	00:57:59	3479	01:00:15	3615	00:02:16	136	0.0000
nopath	6	2	12	14	748	00:57:23	3443	01:00:16	3616	00:02:53	173	0.0000
nopath	6	2	3	1	748	00:57:31	3451	01:00:18	3618	00:02:47	167	0.0000
nopath	6	2	9	1	748	00:57:35	3455	01:00:20	3620	00:02:45	165	0.0000
nopath	6	2	12	14	748	00:58:25	3505	01:00:22	3622	00:01:57	117	0.0000
nopath	6	2	12	14	748	00:58:47	3527	01:00:27	3627	00:01:40	100	0.0000
nopath	1	2	10	1	504	00:59:28	3568	01:00:31	3631	00:01:03	63	0.0000
nopath	6	1	12	14	832	00:58:27	3507	01:00:31	3631	00:02:04	124	0.0000
nopath	1	3	3	1	763	00:58:48	3528	01:00:40	3640	00:01:52	112	0.0000
nopath	1	3	6	1	763	00:59:01	3541	01:00:44	3644	00:01:43	103	0.0000
nopath	3	6	12	14	667	00:59:24	3564	01:00:44	3644	00:01:20	80	0.0000
nopath	5	1	3	1	785	00:58:34	3514	01:00:46	3646	00:02:12	132	0.0000
nopath	1	3	9	1	763	00:59:03	3543	01:00:46	3646	00:01:43	103	0.0000
nopath	3	6	12	14	667	00:59:42	3582	01:00:48	3648	00:01:06	66	0.0000
nopath	5	1	3	1	785	00:58:41	3521	01:00:48	3648	00:02:07	127	0.0000
nopath	5	1	5	1	785	00:58:58	3538	01:00:53	3653	00:01:55	115	0.0000
nopath	3	6	12	14	667	00:59:55	3595	01:00:54	3654	00:00:59	59	0.0000
nopath	3	6	12	14	667	00:59:59	3599	01:00:57	3657	00:00:58	58	0.0000
nopath	5	7	5	1	577	00:58:57	3537	01:00:59	3659	00:02:02	122	0.0000
nopath	5	1	6	1	785	00:59:57	3597	01:01:00	3660	00:01:03	63	0.0000	00:01:47
nopath	5	1	5	1	785	00:59:59	3599	01:01:02	3662	00:01:03	63	0.0000
nopath	5	7	3	1	577	00:59:40	3580	01:01:03	3663	00:01:23	83	0.0000
nopath	2	3	5	1	679	00:58:09	3489	01:01:12	3672	00:03:03	183	0.0000
nopath	2	3	12	14	679	00:58:22	3502	01:01:15	3675	00:02:53	173	0.0000
nopath	2	3	5	1	679	00:58:26	3506	01:01:17	3677	00:02:51	171	0.0000
nopath	3	6	3	1	667	01:00:17	3617	01:01:18	3678	00:01:01	61	0.0000
nopath	4	3	9	1	375	00:59:51	3591	01:01:19	3679	00:01:28	88	0.0000
nopath	3	2	5	1	679	00:59:32	3572	01:01:20	3680	00:01:48	108	0.0000
nopath	1	7	12	14	542	01:00:36	3636	01:01:22	3682	00:00:46	46	0.0000
nopath	3	2	5	1	679	00:59:54	3594	01:01:23	3683	00:01:29	89	0.0000
nopath	3	6	3	1	667	01:00:27	3627	01:01:24	3684	00:00:57	57	0.0000
nopath	3	2	5	1	679	01:00:25	3625	01:01:29	3689	00:01:04	64	0.0000
nopath	1	5	9	1	785	00:59:33	3573	01:01:34	3694	00:02:01	121	0.0000
nopath	3	4	3	1	375	01:00:59	3659	01:01:40	3700	00:00:41	41	0.0000
nopath	6	1	10	1	832	00:59:04	3544	01:01:42	3702	00:02:38	158	0.0000
nopath	6	1	12	14	832	00:59:20	3560	01:01:45	3705	00:02:25	145	0.0000
nopath	2	3	12	14	679	00:58:54	3534	01:01:47	3707	00:02:53	173	0.0000
nopath	6	1	3	1	832	01:00:13	3613	01:01:47	3707	00:01:34	94	0.0000
nopath	2	4	12	14	708	00:58:34	3514	01:01:48	3708	00:03:14	194	0.0000
nopath	1	2	12	14	504	01:00:47	3647	01:01:49	3709	00:01:02	62	0.0000
nopath	6	1	7	1	832	01:00:21	3621	01:01:49	3709	00:01:28	88	0.0000
nopath	2	3	3	1	679	00:58:59	3539	01:01:49	3709	00:02:50	170	0.0000
nopath	2	4	3	1	708	00:59:23	3563	01:01:52	3712	00:02:29	149	0.0000
nopath	3	4	5	1	375	01:01:19	3679	01:02:02	3722	00:00:43	43	0.0000	00:00:42
nopath	5	6	12	14	380	01:00:24	3624	01:02:09	3729	00:01:45	105	0.0000
nopath	1	3	3	1	763	00:59:24	3564	01:02:16	3736	00:02:52	172	0.0000
nopath	1	2	12	14	504	01:01:32	3692	01:02:17	3737	00:00:45	45	0.0000
nopath	1	3	6	1	763	01:00:15	3615	01:02:18	3738	00:02:03	123	0.0000
nopath	1	3	12	14	763	01:00:18	3618	01:02:21	3741	00:02:03	123	0.0000
nopath	2	4	3	1	708	01:00:01	3601	01:02:25	3745	00:02:24	144	0.0000
nopath	2	4	12	14	708	01:00:02	3602	01:02:28	3748	00:02:26	146	0.0000
nopath	1	4	10	1	792	01:00:59	3659	01:02:29	3749	00:01:30	90	0.0000
nopath	3	6	12	14	667	01:00:37	3637	01:02:32	3752	00:01:55	115	0.0000
nopath	3	6	5	1	667	01:00:44	3644	01:02:34	3754	00:01:50	110	0.0000
nopath	3	6	3	1	667	01:00:47	3647	01:02:36	3756	00:01:49	109	0.0000
nopath	3	6	5	1	667	01:00:49	3649	01:02:38	3758	00:01:49	109	0.0000
nopath	3	6	3	1	667	01:00:50	3650	01:02:40	3760	00:01:50	110	0.0000
nopath	3	6	3	1	667	01:01:25	3685	01:02:43	3763	00:01:18	78	0.0000
nopath	3	6	5	1	667	01:01:34	3694	01:02:45	3765	00:01:11	71	0.0000
nopath	3	6	3	1	667	01:01:40	3700	01:02:46	3766	00:01:06	66	0.0000
nopath	5	4	12	14	650	01:00:20	3620	01:02:47	3767	00:02:27	147	0.0000
nopath	1	3	9	1	763	01:01:18	3678	01:02:49	3769	00:01:31	91	0.0000
nopath	1	3	12	14	763	01:01:24	3684	01:02:52	3772	00:01:28	88	0.0000
nopath	4	2	12	14	708	01:00:32	3632	01:02:52	3772	00:02:20	140	0.0000
nopath	4	7	3	1	331	01:02:22	3742	01:02:53	3773	00:00:31	31	0.0000
nopath	2	4	12	14	708	01:00:19	3619	01:02:55	3775	00:02:36	156	0.0000
nopath	2	7	13	15	458	01:01:41	3701	01:02:56	3776	00:01:15	75	0.0000
nopath	4	1	3	1	792	01:00:26	3626	01:02:57	3777	00:02:31	151	0.0000
nopath	2	4	3	1	708	01:01:06	3666	01:02:57	3777	00:01:51	111	0.0000
nopath	2	4	6	1	708	01:01:13	3673	01:02:59	3779	00:01:46	106	0.0000
nopath	3	6	5	1	667	01:01:45	3705	01:02:59	3779	00:01:14	74	0.0000
nopath	2	4	10	1	708	01:01:18	3678	01:03:01	3781	00:01:43	103	0.0000	00:01:59
nopath	3	6	6	1	667	01:01:46	3706	01:03:01	3781	00:01:15	75	0.0000
nopath	6	2	12	14	748	01:00:41	3641	01:03:02	3782	00:02:21	141	0.0000
nopath	5	1	12	14	785	01:01:14	3674	01:03:04	3784	00:01:50	110	0.0000
nopath	6	2	3	1	748	01:01:08	3668	01:03:05	3785	00:01:57	117	0.0000
nopath	5	1	5	1	785	01:01:26	3686	01:03:06	3786	00:01:40	100	0.0000
nopath	3	5	13	15	621	01:02:02	3722	01:03:06	3786	00:01:04	64	0.0000
nopath	1	2	5	1	504	01:02:17	3737	01:03:08	3788	00:00:51	51	0.0000
nopath	6	1	3	1	832	01:02:13	3733	01:03:17	3797	00:01:04	64	0.0000
nopath	5	3	3	1	621	01:01:17	3677	01:03:19	3799	00:02:02	122	0.0000
nopath	5	4	12	14	650	01:00:54	3654	01:03:21	3801	00:02:27	147	0.0000
nopath	2	3	3	1	679	01:01:35	3695	01:03:25	3805	00:01:50	110	0.0000
nopath	2	3	3	1	679	01:01:38	3698	01:03:27	3807	00:01:49	109	0.0000
nopath	2	3	3	1	679	01:01:55	3715	01:03:30	3810	00:01:35	95	0.0000
nopath	3	6	10	1	667	01:02:04	3724	01:03:30	3810	00:01:26	86	0.0000
nopath	2	4	9	1	708	01:01:57	3717	01:03:33	3813	00:01:36	96	0.0000
nopath	3	6	12	14	667	01:02:08	3728	01:03:33	3813	00:01:25	85	0.0000
nopath	3	6	3	1	667	01:02:14	3734	01:03:35	3815	00:01:21	81	0.0000
nopath	1	4	12	14	792	01:01:51	3711	01:03:35	3815	00:01:44	104	0.0000
nopath	3	6	3	1	667	01:02:19	3739	01:03:37	3817	00:01:18	78	0.0000
nopath	1	2	6	1	504	01:02:58	3778	01:03:41	3821	00:00:43	43	0.0000
nopath	6	3	8	1	667	01:00:38	3638	01:03:46	3826	00:03:08	188	0.0000
nopath	3	4	3	1	375	01:02:23	3743	01:03:47	3827	00:01:24	84	0.0000
nopath	6	7	12	14	624	01:00:35	3635	01:03:49	3829	00:03:14	194	0.0000
nopath	6	3	3	1	667	01:02:05	3725	01:03:51	3831	00:01:46	106	0.0000
nopath	6	7	9	1	624	01:01:01	3661	01:03:55	3835	00:02:54	174	0.0000
nopath	1	7	9	1	542	01:03:07	3787	01:03:58	3838	00:00:51	51	0.0000
nopath	1	3	4	1	763	01:02:31	3751	01:04:01	3841	00:01:30	90	0.0000	00:01:50
nopath	1	3	3	1	763	01:02:48	3768	01:04:04	3844	00:01:16	76	0.0000
nopath	2	1	13	15	504	01:02:14	3734	01:04:11	3851	00:01:57	117	0.0000
nopath	2	1	12	14	504	01:02:18	3738	01:04:18	3858	00:02:00	120	0.0000
nopath	3	6	5	1	667	01:02:24	3744	01:04:19	3859	00:01:55	115	0.0000
nopath	2	1	12	14	504	01:02:26	3746	01:04:20	3860	00:01:54	114	0.0000
nopath	3	6	3	1	667	01:02:34	3754	01:04:21	3861	00:01:47	107	0.0000
nopath	4	1	5	1	792	01:01:29	3689	01:04:22	3862	00:02:53	173	0.0000
nopath	3	1	12	14	763	01:02:21	3741	01:04:24	3864	00:02:03	123	0.0000
nopath	5	7	9	1	577	01:02:33	3753	01:04:25	3865	00:01:52	112	0.0000
nopath	3	6	13	15	667	01:02:37	3757	01:04:25	3865	00:01:48	108	0.0000
nopath	5	1	3	1	785	01:01:57	3717	01:04:26	3866	00:02:29	149	0.0000
nopath	3	6	5	1	667	01:02:38	3758	01:04:27	3867	00:01:49	109	0.0000
nopath	5	1	9	1	785	01:02:00	3720	01:04:28	3868	00:02:28	148	0.0000
nopath	5	1	5	1	785	01:02:02	3722	01:04:29	3869	00:02:27	147	0.0000
nopath	5	1	12	14	785	01:02:17	3737	01:04:31	3871	00:02:14	134	0.0000
nopath	5	1	13	15	785	01:02:59	3779	01:04:35	3875	00:01:36	96	0.0000
nopath	5	1	12	14	785	01:03:29	3809	01:04:38	3878	00:01:09	69	0.0000
nopath	2	3	12	14	679	01:02:10	3730	01:04:38	3878	00:02:28	148	0.0000
nopath	1	2	3	1	504	01:03:18	3798	01:04:39	3879	00:01:21	81	0.0000
nopath	5	1	10	1	785	01:03:37	3817	01:04:40	3880	00:01:03	63	0.0000
nopath	2	3	12	14	679	01:02:12	3732	01:04:40	3880	00:02:28	148	0.0000
nopath	3	5	9	1	621	01:02:43	3763	01:04:43	3883	00:02:00	120	0.0000
nopath	2	4	12	14	708	01:02:16	3736	01:04:44	3884	00:02:28	148	0.0000
nopath	3	6	3	1	667	01:02:47	3767	01:04:45	3885	00:01:58	118	0.0000
nopath	2	3	3	1	679	01:02:36	3756	01:04:45	3885	00:02:09	129	0.0000
nopath	3	6	3	1	667	01:02:54	3774	01:04:46	3886	00:01:52	112	0.0000
nopath	3	6	9	1	667	01:02:57	3777	01:04:48	3888	00:01:51	111	0.0000
nopath	1	4	6	1	792	01:03:10	3790	01:04:48	3888	00:01:38	98	0.0000
nopath	1	2	9	1	504	01:03:55	3835	01:04:54	3894	00:00:59	59	0.0000
nopath	1	7	5	1	542	01:03:51	3831	01:04:57	3897	00:01:06	66	0.0000
nopath	1	3	12	14	763	01:03:23	3803	01:05:14	3914	00:01:51	111	0.0000	00:01:33
nopath	1	3	3	1	763	01:03:36	3816	01:05:16	3916	00:01:40	100	0.0000
nopath	3	6	8	1	667	01:03:05	3785	01:05:21	3921	00:02:16	136	0.0000
nopath	3	6	12	14	667	01:03:08	3788	01:05:23	3923	00:02:15	135	0.0000
nopath	2	1	3	1	504	01:02:42	3762	01:05:24	3924	00:02:42	162	0.0000
nopath	3	6	3	1	667	01:03:16	3796	01:05:25	3925	00:02:09	129	0.0000
nopath	3	6	13	15	667	01:03:21	3801	01:05:30	3930	00:02:09	129	0.0000
nopath	4	1	12	14	792	01:03:04	3784	01:05:31	3931	00:02:27	147	0.0000
nopath	4	2	3	1	708	01:03:57	3837	01:05:33	3933	00:01:36	96	0.0000
nopath	2	1	12	14	504	01:03:45	3825	01:05:40	3940	00:01:55	115	0.0000
nopath	3	1	2	1	763	01:03:00	3780	01:05:42	3942	00:02:42	162	0.0000
nopath	2	3	5	1	679	01:02:54	3774	01:05:53	3953	00:02:59	179	0.0000
nopath	2	3	12	14	679	01:03:07	3787	01:05:56	3956	00:02:49	169	0.0000
nopath	2	3	3	1	679	01:03:27	3807	01:05:58	3958	00:02:31	151	0.0000
nopath	2	4	3	1	708	01:03:36	3816	01:06:01	3961	00:02:25	145	0.0000	00:02:09
nopath	2	4	10	1	708	01:03:46	3826	01:06:03	3963	00:02:17	137	0.0000
nopath	1	3	12	14	763	01:04:50	3890	01:06:05	3965	00:01:15	75	0.0000
nopath	3	6	12	14	667	01:03:50	3830	01:06:08	3968	00:02:18	138	0.0000
nopath	5	1	6	1	785	01:04:20	3860	01:06:10	3970	00:01:50	110	0.0000
nopath	3	6	2	1	667	01:03:53	3833	01:06:10	3970	00:02:17	137	0.0000
nopath	3	6	9	1	667	01:04:06	3846	01:06:12	3972	00:02:06	126	0.0000
nopath	5	4	3	1	650	01:05:01	3901	01:06:24	3984	00:01:23	83	0.0000
nopath	1	3	5	1	763	01:05:15	3915	01:06:29	3989	00:01:14	74	0.0000
nopath	1	4	5	1	792	01:05:24	3924	01:06:33	3993	00:01:09	69	0.0000
nopath	4	3	12	14	375	01:05:55	3955	01:06:36	3996	00:00:41	41	0.0000
nopath	3	6	5	1	667	01:04:28	3868	01:06:37	3997	00:02:09	129	0.0000
nopath	3	6	5	1	667	01:04:29	3869	01:06:39	3999	00:02:10	130	0.0000
nopath	3	6	3	1	667	01:04:36	3876	01:06:41	4001	00:02:05	125	0.0000
nopath	3	6	13	15	667	01:04:37	3877	01:06:45	4005	00:02:08	128	0.0000
nopath	3	2	9	1	679	01:03:29	3809	01:06:54	4014	00:03:25	205	0.0000
nopath	2	1	3	1	504	01:04:47	3887	01:06:57	4017	00:02:10	130	0.0000
nopath	4	1	10	1	792	01:04:28	3868	01:07:00	4020	00:02:32	152	0.0000	00:02:02
nopath	2	6	10	1	748	01:03:37	3817	01:07:04	4024	00:03:27	207	0.0000
nopath	5	1	12	14	785	01:04:37	3877	01:07:07	4027	00:02:30	150	0.0000
nopath	5	1	3	1	785	01:04:43	3883	01:07:09	4029	00:02:26	146	0.0000
nopath	2	3	12	14	679	01:03:57	3837	01:07:10	4030	00:03:13	193	0.0000
nopath	2	3	12	14	679	01:03:59	3839	01:07:13	4033	00:03:14	194	0.0000
nopath	2	3	2	1	679	01:04:03	3843	01:07:15	4035	00:03:12	192	0.0000
nopath	2	4	7	1	708	01:04:09	3849	01:07:18	4038	00:03:09	189	0.0000
nopath	1	7	12	14	542	01:06:31	3991	01:07:19	4039	00:00:48	48	0.0000
nopath	2	3	5	1	679	01:04:35	3875	01:07:20	4040	00:02:45	165	0.0000
nopath	2	4	3	1	708	01:04:53	3893	01:07:24	4044	00:02:31	151	0.0000
nopath	3	4	9	1	375	01:05:46	3946	01:07:45	4065	00:01:59	119	0.0000
nopath	1	3	13	15	763	01:05:56	3956	01:07:52	4072	00:01:56	116	0.0000
nopath	3	2	3	1	679	01:04:09	3849	01:07:54	4074	00:03:45	225	0.0000
nopath	3	6	10	1	667	01:04:40	3880	01:07:55	4075	00:03:15	195	0.0000
nopath	4	2	3	1	708	01:06:39	3999	01:07:56	4076	00:01:17	77	0.0000
nopath	3	6	6	1	667	01:04:48	3888	01:07:57	4077	00:03:09	189	0.0000
nopath	4	2	12	14	708	01:06:43	4003	01:07:59	4079	00:01:16	76	0.0000
nopath	3	6	13	15	667	01:04:49	3889	01:08:02	4082	00:03:13	193	0.0000	00:01:43
nopath	3	6	9	1	667	01:04:52	3892	01:08:05	4085	00:03:13	193	0.0000
nopath	3	6	2	1	667	01:05:08	3908	01:08:06	4086	00:02:58	178	0.0000
nopath	3	5	10	1	621	01:05:39	3939	01:08:07	4087	00:02:28	148	0.0000
nopath	3	6	9	1	667	01:05:40	3940	01:08:10	4090	00:02:30	150	0.0000
nopath	2	7	5	1	458	01:05:05	3905	01:08:11	4091	00:03:06	186	0.0000
nopath	3	6	12	14	667	01:05:42	3942	01:08:12	4092	00:02:30	150	0.0000
nopath	3	6	12	14	667	01:05:44	3944	01:08:14	4094	00:02:30	150	0.0000
nopath	5	2	5	1	701	01:06:39	3999	01:08:25	4105	00:01:46	106	0.0000
nopath	5	1	9	1	785	01:05:45	3945	01:08:28	4108	00:02:43	163	0.0000
nopath	5	1	7	1	785	01:06:02	3962	01:08:29	4109	00:02:27	147	0.0000
nopath	1	2	6	1	504	01:07:39	4059	01:08:30	4110	00:00:51	51	0.0000
nopath	5	4	10	1	650	01:05:38	3938	01:08:30	4110	00:02:52	172	0.0000
nopath	5	4	9	1	650	01:06:34	3994	01:08:33	4113	00:01:59	119	0.0000
nopath	6	2	3	1	748	01:06:55	4015	01:08:33	4113	00:01:38	98	0.0000
nopath	5	1	12	14	785	01:06:41	4001	01:08:34	4114	00:01:53	113	0.0000
nopath	3	6	6	1	667	01:05:51	3951	01:08:35	4115	00:02:44	164	0.0000
nopath	6	2	9	1	748	01:07:06	4026	01:08:36	4116	00:01:30	90	0.0000
nopath	2	3	12	14	679	01:05:09	3909	01:08:36	4116	00:03:27	207	0.0000
nopath	3	6	7	1	667	01:05:58	3958	01:08:36	4116	00:02:38	158	0.0000
nopath	5	1	3	1	785	01:06:47	4007	01:08:36	4116	00:01:49	109	0.0000
nopath	2	4	12	14	708	01:05:01	3901	01:08:37	4117	00:03:36	216	0.0000
nopath	3	6	12	14	667	01:06:04	3964	01:08:39	4119	00:02:35	155	0.0000
nopath	2	4	3	1	708	01:05:10	3910	01:08:39	4119	00:03:29	209	0.0000
nopath	1	2	3	1	504	01:07:47	4067	01:08:39	4119	00:00:52	52	0.0000
nopath	3	6	3	1	667	01:06:12	3972	01:08:41	4121	00:02:29	149	0.0000
nopath	2	3	13	15	679	01:05:14	3914	01:08:42	4122	00:03:28	208	0.0000
nopath	3	6	3	1	667	01:06:29	3989	01:08:44	4124	00:02:15	135	0.0000
nopath	1	2	10	1	504	01:07:56	4076	01:08:45	4125	00:00:49	49	0.0000
nopath	2	3	5	1	679	01:05:54	3954	01:08:45	4125	00:02:51	171	0.0000
nopath	3	6	12	14	667	01:06:48	4008	01:08:45	4125	00:01:57	117	0.0000
nopath	1	3	9	1	763	01:07:08	4028	01:08:47	4127	00:01:39	99	0.0000
nopath	3	6	9	1	667	01:06:53	4013	01:08:48	4128	00:01:55	115	0.0000
nopath	1	2	10	1	504	01:08:12	4092	01:08:56	4136	00:00:44	44	0.0000
nopath	5	3	2	1	621	01:07:18	4038	01:08:56	4136	00:01:38	98	0.0000
nopath	1	5	3	1	785	01:06:33	3993	01:08:57	4137	00:02:24	144	0.0000
nopath	6	3	10	1	667	01:06:37	3997	01:08:58	4138	00:02:21	141	0.0000
nopath	2	6	6	1	748	01:05:51	3951	01:09:02	4142	00:03:11	191	0.0000	00:03:19
nopath	1	2	9	1	504	01:08:17	4097	01:09:02	4142	00:00:45	45	0.0000
nopath	6	4	12	14	696	01:07:08	4028	01:09:15	4155	00:02:07	127	0.0000
nopath	4	7	13	15	331	01:08:22	4102	01:09:24	4164	00:01:02	62	0.0000
nopath	2	7	3	1	458	01:06:01	3961	01:09:28	4168	00:03:27	207	0.0000
nopath	4	2	3	1	708	01:08:06	4086	01:09:37	4177	00:01:31	91	0.0000
nopath	5	3	3	1	621	01:08:45	4125	01:09:42	4182	00:00:57	57	0.0000
nopath	2	1	5	1	504	01:07:34	4054	01:09:43	4183	00:02:09	129	0.0000
nopath	3	6	3	1	667	01:08:21	4101	01:09:43	4183	00:01:22	82	0.0000
nopath	4	1	3	1	792	01:07:26	4046	01:09:44	4184	00:02:18	138	0.0000
nopath	3	6	12	14	667	01:08:35	4115	01:09:46	4186	00:01:11	71	0.0000
nopath	3	1	9	1	763	01:07:32	4052	01:09:46	4186	00:02:14	134	0.0000
nopath	6	1	10	1	832	01:07:55	4075	01:09:48	4188	00:01:53	113	0.0000
nopath	5	3	3	1	621	01:08:57	4137	01:09:48	4188	00:00:51	51	0.0000
nopath	3	6	12	14	667	01:08:40	4120	01:09:48	4188	00:01:08	68	0.0000
nopath	5	1	13	15	785	01:07:20	4040	01:09:52	4192	00:02:32	152	0.0000
nopath	5	1	3	1	785	01:07:32	4052	01:09:55	4195	00:02:23	143	0.0000
nopath	6	5	13	15	380	01:08:37	4117	01:09:56	4196	00:01:19	79	0.0000
nopath	5	2	3	1	701	01:08:58	4138	01:09:57	4197	00:00:59	59	0.0000
nopath	5	1	5	1	785	01:07:47	4067	01:09:58	4198	00:02:11	131	0.0000
nopath	3	6	6	1	667	01:08:57	4137	01:10:05	4205	00:01:08	68	0.0000	00:02:11
nopath	2	3	6	1	679	01:06:10	3970	01:10:05	4205	00:03:55	235	0.0000
nopath	6	2	3	1	748	01:08:06	4086	01:10:06	4206	00:02:00	120	0.0000
nopath	2	3	3	1	679	01:06:13	3973	01:10:08	4208	00:03:55	235	0.0000
nopath	2	3	3	1	679	01:06:34	3994	01:10:11	4211	00:03:37	217	0.0000
nopath	3	6	10	1	667	01:09:11	4151	01:10:12	4212	00:01:01	61	0.0000
nopath	2	3	9	1	679	01:06:46	4006	01:10:13	4213	00:03:27	207	0.0000
nopath	2	4	3	1	708	01:06:57	4017	01:10:16	4216	00:03:19	199	0.0000
nopath	2	3	2	1	679	01:07:21	4041	01:10:17	4217	00:02:56	176	0.0000
nopath	3	6	12	14	667	01:09:27	4167	01:10:18	4218	00:00:51	51	0.0000
nopath	2	3	13	15	679	01:07:40	4060	01:10:23	4223	00:02:43	163	0.0000
nopath	6	7	9	1	624	01:09:35	4175	01:10:34	4234	00:00:59	59	0.0000
nopath	3	2	13	15	679	01:08:08	4088	01:10:40	4240	00:02:32	152	0.0000
nopath	1	4	9	1	792	01:08:48	4128	01:10:51	4251	00:02:03	123	0.0000
nopath	3	6	3	1	667	01:09:49	4189	01:10:52	4252	00:01:03	63	0.0000
nopath	1	3	13	15	763	01:09:24	4164	01:10:52	4252	00:01:28	88	0.0000
nopath	2	1	3	1	504	01:08:39	4119	01:10:54	4254	00:02:15	135	0.0000
nopath	1	3	6	1	763	01:09:37	4177	01:10:55	4255	00:01:18	78	0.0000
nopath	4	3	13	15	375	01:09:02	4142	01:10:57	4257	00:01:55	115	0.0000
nopath	2	3	9	1	679	01:07:54	4074	01:10:59	4259	00:03:05	185	0.0000
nopath	2	4	13	15	708	01:08:31	4111	01:11:03	4263	00:02:32	152	0.0000	00:02:59
nopath	2	1	7	1	504	01:09:21	4161	01:11:04	4264	00:01:43	103	0.0000
nopath	2	7	12	14	458	01:09:28	4168	01:11:05	4265	00:01:37	97	0.0000
nopath	2	4	12	14	708	01:08:40	4120	01:11:07	4267	00:02:27	147	0.0000
nopath	4	1	13	15	792	01:08:54	4134	01:11:08	4268	00:02:14	134	0.0000
nopath	6	1	3	1	832	01:08:08	4088	01:11:10	4270	00:03:02	182	0.0000
nopath	5	6	3	1	380	01:10:05	4205	01:11:13	4273	00:01:08	68	0.0000
nopath	6	1	13	15	832	01:08:15	4095	01:11:14	4274	00:02:59	179	0.0000
nopath	6	1	3	1	832	01:09:13	4153	01:11:16	4276	00:02:03	123	0.0000
nopath	1	2	5	1	504	01:10:31	4231	01:11:17	4277	00:00:46	46	0.0000
nopath	3	7	9	1	302	01:10:27	4227	01:11:18	4278	00:00:51	51	0.0000
nopath	5	3	12	14	621	01:09:35	4175	01:11:25	4285	00:01:50	110	0.0000
nopath	3	6	3	1	667	01:09:59	4199	01:11:31	4291	00:01:32	92	0.0000
nopath	4	3	12	14	375	01:10:29	4229	01:11:34	4294	00:01:05	65	0.0000
nopath	5	1	12	14	785	01:09:13	4153	01:11:34	4294	00:02:21	141	0.0000
nopath	2	4	9	1	708	01:08:59	4139	01:11:35	4295	00:02:36	156	0.0000
nopath	2	4	12	14	708	01:09:06	4146	01:11:37	4297	00:02:31	151	0.0000
nopath	1	3	3	1	763	01:10:10	4210	01:11:38	4298	00:01:28	88	0.0000
nopath	5	1	10	1	785	01:09:57	4197	01:11:38	4298	00:01:41	101	0.0000
nopath	3	6	5	1	667	01:10:35	4235	01:11:42	4302	00:01:07	67	0.0000
nopath	3	5	13	15	621	01:10:49	4249	01:11:49	4309	00:01:00	60	0.0000
nopath	5	3	13	15	621	01:10:07	4207	01:12:05	4325	00:01:58	118	0.0000	00:01:31
nopath	2	1	6	1	504	01:09:37	4177	01:12:09	4329	00:02:32	152	0.0000
nopath	3	7	5	1	302	01:11:31	4291	01:12:10	4330	00:00:39	39	0.0000
nopath	4	2	12	14	708	01:09:07	4147	01:12:19	4339	00:03:12	192	0.0000
nopath	2	7	12	14	458	01:10:10	4210	01:12:23	4343	00:02:13	133	0.0000
nopath	2	1	13	15	504	01:10:03	4203	01:12:24	4344	00:02:21	141	0.0000
nopath	3	1	12	14	763	01:09:09	4149	01:12:26	4346	00:03:17	197	0.0000
nopath	6	2	12	14	748	01:10:39	4239	01:12:26	4346	00:01:47	107	0.0000
nopath	2	4	9	1	708	01:09:58	4198	01:12:30	4350	00:02:32	152	0.0000
nopath	5	1	9	1	785	01:10:53	4253	01:12:30	4350	00:01:37	97	0.0000
nopath	6	1	3	1	832	01:10:44	4244	01:12:34	4354	00:01:50	110	0.0000
nopath	1	2	3	1	504	01:11:38	4298	01:12:35	4355	00:00:57	57	0.0000
nopath	6	1	3	1	832	01:11:15	4275	01:12:36	4356	00:01:21	81	0.0000
nopath	2	4	3	1	708	01:10:13	4213	01:12:38	4358	00:02:25	145	0.0000
nopath	3	6	5	1	667	01:11:49	4309	01:12:39	4359	00:00:50	50	0.0000
nopath	1	4	5	1	792	01:11:35	4295	01:12:45	4365	00:01:10	70	0.0000
nopath	1	2	12	14	504	01:11:59	4319	01:12:46	4366	00:00:47	47	0.0000
nopath	3	6	13	15	667	01:12:20	4340	01:13:19	4399	00:00:59	59	0.0000	00:01:03
nopath	3	6	13	15	667	01:12:26	4346	01:13:24	4404	00:00:58	58	0.0000
nopath	3	2	13	15	679	01:12:23	4343	01:13:27	4407	00:01:04	64	0.0000
nopath	2	1	12	14	504	01:10:38	4238	01:13:40	4420	00:03:02	182	0.0000
nopath	4	5	12	14	650	01:12:23	4343	01:13:42	4422	00:01:19	79	0.0000
nopath	5	2	9	1	701	01:11:06	4266	01:13:45	4425	00:02:39	159	0.0000
nopath	2	1	10	1	504	01:11:25	4285	01:13:49	4429	00:02:24	144	0.0000
nopath	5	7	13	15	577	01:11:46	4306	01:13:50	4430	00:02:04	124	0.0000
nopath	3	4	5	1	375	01:13:08	4388	01:13:50	4430	00:00:42	42	0.0000
nopath	2	7	10	1	458	01:10:51	4251	01:13:52	4432	00:03:01	181	0.0000
nopath	5	1	9	1	785	01:12:35	4355	01:13:53	4433	00:01:18	78	0.0000
nopath	5	3	9	1	621	01:12:11	4331	01:13:55	4435	00:01:44	104	0.0000
nopath	6	1	10	1	832	01:12:19	4339	01:13:56	4436	00:01:37	97	0.0000
nopath	6	1	9	1	832	01:12:21	4341	01:13:57	4437	00:01:36	96	0.0000
nopath	6	3	12	14	667	01:12:10	4330	01:13:58	4438	00:01:48	108	0.0000
nopath	5	4	13	15	650	01:11:57	4317	01:13:59	4439	00:02:02	122	0.0000
nopath	2	3	9	1	679	01:10:18	4218	01:14:05	4445	00:03:47	227	0.0000	00:02:53
nopath	2	4	5	1	708	01:10:22	4222	01:14:09	4449	00:03:47	227	0.0000
nopath	2	4	10	1	708	01:10:41	4241	01:14:11	4451	00:03:30	210	0.0000
nopath	2	4	6	1	708	01:10:46	4246	01:14:13	4453	00:03:27	207	0.0000
nopath	2	3	5	1	679	01:10:59	4259	01:14:14	4454	00:03:15	195	0.0000
nopath	2	5	13	15	701	01:10:23	4223	01:14:14	4454	00:03:51	231	0.0000
nopath	1	3	13	15	763	01:13:07	4387	01:14:18	4458	00:01:11	71	0.0000
nopath	1	3	9	1	763	01:13:09	4389	01:14:20	4460	00:01:11	71	0.0000
nopath	4	2	9	1	708	01:13:49	4429	01:14:42	4482	00:00:53	53	0.0000
nopath	4	2	3	1	708	01:13:52	4432	01:14:44	4484	00:00:52	52	0.0000
nopath	2	1	12	14	504	01:11:42	4302	01:14:52	4492	00:03:10	190	0.0000
nopath	2	1	3	1	504	01:12:14	4334	01:14:58	4498	00:02:44	164	0.0000
nopath	2	7	9	1	458	01:12:27	4347	01:14:59	4499	00:02:32	152	0.0000
nopath	2	3	7	1	679	01:12:01	4321	01:15:03	4503	00:03:02	182	0.0000	00:03:08
nopath	3	6	6	1	667	01:12:48	4368	01:15:07	4507	00:02:19	139	0.0000
nopath	3	6	12	14	667	01:13:02	4382	01:15:10	4510	00:02:08	128	0.0000
nopath	2	4	3	1	708	01:12:24	4344	01:15:10	4510	00:02:46	166	0.0000
nopath	5	1	5	1	785	01:13:50	4430	01:15:12	4512	00:01:22	82	0.0000
nopath	3	6	13	15	667	01:13:18	4398	01:15:14	4514	00:01:56	116	0.0000
nopath	3	6	9	1	667	01:13:25	4405	01:15:16	4516	00:01:51	111	0.0000
nopath	3	6	10	1	667	01:13:57	4437	01:15:18	4518	00:01:21	81	0.0000
nopath	3	6	5	1	667	01:14:04	4444	01:15:19	4519	00:01:15	75	0.0000
nopath	3	7	5	1	302	01:14:38	4478	01:15:26	4526	00:00:48	48	0.0000
nopath	6	2	10	1	748	01:14:02	4442	01:15:35	4535	00:01:33	93	0.0000
nopath	5	4	5	1	650	01:13:35	4415	01:15:36	4536	00:02:01	121	0.0000
nopath	6	1	9	1	832	01:13:31	4411	01:15:36	4536	00:02:05	125	0.0000
nopath	5	4	3	1	650	01:14:09	4449	01:15:38	4538	00:01:29	89	0.0000
nopath	6	2	12	14	748	01:14:24	4464	01:15:38	4538	00:01:14	74	0.0000
nopath	6	1	12	14	832	01:13:49	4429	01:15:38	4538	00:01:49	109	0.0000
nopath	2	3	5	1	679	01:12:57	4377	01:15:43	4543	00:02:46	166	0.0000
nopath	2	4	2	1	708	01:12:33	4353	01:15:44	4544	00:03:11	191	0.0000
nopath	3	6	13	15	667	01:14:21	4461	01:15:45	4545	00:01:24	84	0.0000
nopath	2	3	5	1	679	01:13:04	4384	01:15:46	4546	00:02:42	162	0.0000
nopath	3	6	3	1	667	01:14:49	4489	01:15:47	4547	00:00:58	58	0.0000
nopath	3	6	5	1	667	01:14:51	4491	01:15:49	4549	00:00:58	58	0.0000
nopath	2	4	3	1	708	01:13:11	4391	01:15:49	4549	00:02:38	158	0.0000
nopath	6	2	12	14	748	01:14:52	4492	01:15:51	4551	00:00:59	59	0.0000
nopath	3	6	5	1	667	01:15:02	4502	01:15:52	4552	00:00:50	50	0.0000
nopath	6	7	5	1	624	01:14:08	4448	01:16:10	4570	00:02:02	122	0.0000	00:01:54
nopath	2	7	12	14	458	01:13:32	4412	01:16:15	4575	00:02:43	163	0.0000
nopath	2	3	3	1	679	01:14:26	4466	01:16:31	4591	00:02:05	125	0.0000
nopath	4	1	9	1	792	01:13:53	4433	01:16:33	4593	00:02:40	160	0.0000
nopath	2	3	9	1	679	01:14:29	4469	01:16:33	4593	00:02:04	124	0.0000
nopath	2	3	5	1	679	01:14:37	4477	01:16:37	4597	00:02:00	120	0.0000
nopath	2	3	10	1	679	01:14:41	4481	01:16:39	4599	00:01:58	118	0.0000
nopath	1	2	3	1	504	01:15:55	4555	01:16:40	4600	00:00:45	45	0.0000
nopath	2	4	3	1	708	01:15:03	4503	01:16:43	4603	00:01:40	100	0.0000
nopath	3	6	9	1	667	01:15:19	4519	01:16:55	4615	00:01:36	96	0.0000
nopath	3	6	9	1	667	01:15:21	4521	01:16:57	4617	00:01:36	96	0.0000
nopath	5	7	5	1	577	01:15:37	4537	01:16:58	4618	00:01:21	81	0.0000
nopath	5	1	9	1	785	01:15:11	4511	01:16:58	4618	00:01:47	107	0.0000
nopath	5	3	12	14	621	01:16:01	4561	01:16:59	4619	00:00:58	58	0.0000
nopath	3	6	3	1	667	01:15:34	4534	01:17:00	4620	00:01:26	86	0.0000	00:01:28
nopath	5	1	10	1	785	01:15:31	4531	01:17:00	4620	00:01:29	89	0.0000
nopath	3	6	3	1	667	01:15:38	4538	01:17:02	4622	00:01:24	84	0.0000
nopath	3	7	5	1	302	01:16:18	4578	01:17:05	4625	00:00:47	47	0.0000
nopath	5	1	12	14	785	01:15:44	4544	01:17:05	4625	00:01:21	81	0.0000
nopath	5	1	10	1	785	01:15:49	4549	01:17:07	4627	00:01:18	78	0.0000
nopath	5	1	9	1	785	01:16:00	4560	01:17:08	4628	00:01:08	68	0.0000
nopath	3	6	6	1	667	01:16:12	4572	01:17:18	4638	00:01:06	66	0.0000
nopath	3	2	9	1	679	01:15:26	4526	01:17:21	4641	00:01:55	115	0.0000
nopath	3	6	12	14	667	01:16:26	4586	01:17:26	4646	00:01:00	60	0.0000
nopath	3	6	10	1	667	01:16:29	4589	01:17:29	4649	00:01:00	60	0.0000
nopath	2	1	10	1	504	01:15:18	4518	01:17:35	4655	00:02:17	137	0.0000
nopath	4	2	5	1	708	01:16:18	4578	01:17:41	4661	00:01:23	83	0.0000
nopath	4	2	3	1	708	01:16:32	4592	01:17:42	4662	00:01:10	70	0.0000
nopath	1	2	12	14	504	01:16:51	4611	01:17:59	4679	00:01:08	68	0.0000
nopath	2	3	12	14	679	01:15:24	4524	01:18:01	4681	00:02:37	157	0.0000	00:02:18
nopath	2	4	5	1	708	01:15:08	4508	01:18:02	4682	00:02:54	174	0.0000
nopath	3	5	12	14	621	01:16:53	4613	01:18:02	4682	00:01:09	69	0.0000
nopath	3	6	2	1	667	01:17:00	4620	01:18:04	4684	00:01:04	64	0.0000
nopath	1	3	9	1	763	01:16:44	4604	01:18:09	4689	00:01:25	85	0.0000
nopath	1	3	3	1	763	01:16:47	4607	01:18:12	4692	00:01:25	85	0.0000
nopath	1	7	3	1	542	01:17:35	4655	01:18:21	4701	00:00:46	46	0.0000
nopath	5	3	3	1	621	01:16:35	4595	01:18:38	4718	00:02:03	123	0.0000
nopath	1	3	3	1	763	01:17:37	4657	01:18:43	4723	00:01:06	66	0.0000
nopath	1	3	5	1	763	01:17:39	4659	01:18:46	4726	00:01:07	67	0.0000
nopath	4	6	13	15	696	01:17:08	4628	01:18:47	4727	00:01:39	99	0.0000
nopath	3	7	6	1	302	01:18:23	4703	01:19:16	4756	00:00:53	53	0.0000	00:00:46
nopath	5	1	13	15	785	01:16:17	4577	01:19:19	4759	00:03:02	182	0.0000
nopath	5	1	13	15	785	01:16:45	4605	01:19:21	4761	00:02:36	156	0.0000
nopath	5	1	5	1	785	01:17:11	4631	01:19:23	4763	00:02:12	132	0.0000
nopath	3	6	9	1	667	01:18:15	4695	01:19:28	4768	00:01:13	73	0.0000
nopath	2	3	12	14	679	01:17:30	4650	01:19:28	4768	00:01:58	118	0.0000
nopath	2	3	9	1	679	01:17:34	4654	01:19:30	4770	00:01:56	116	0.0000
nopath	6	1	5	1	832	01:18:28	4708	01:19:32	4772	00:01:04	64	0.0000
nopath	2	3	12	14	679	01:18:13	4693	01:19:33	4773	00:01:20	80	0.0000
nopath	3	6	13	15	667	01:18:34	4714	01:19:40	4780	00:01:06	66	0.0000
nopath	3	5	13	15	621	01:18:44	4724	01:19:45	4785	00:01:01	61	0.0000
nopath	6	4	9	1	696	01:18:40	4720	01:19:54	4794	00:01:14	74	0.0000
nopath	3	2	3	1	679	01:18:18	4698	01:20:03	4803	00:01:45	105	0.0000	00:01:58
nopath	1	3	6	1	763	01:18:44	4724	01:20:03	4803	00:01:19	79	0.0000
nopath	1	3	5	1	763	01:19:11	4751	01:20:09	4809	00:00:58	58	0.0000
nopath	1	3	13	15	763	01:19:14	4754	01:20:15	4815	00:01:01	61	0.0000
nopath	6	3	9	1	667	01:19:11	4751	01:20:26	4826	00:01:15	75	0.0000
nopath	3	6	3	1	667	01:19:09	4749	01:20:31	4831	00:01:22	82	0.0000
nopath	6	1	5	1	832	01:19:22	4762	01:20:36	4836	00:01:14	74	0.0000
nopath	5	1	12	14	785	01:18:34	4714	01:20:38	4838	00:02:04	124	0.0000
nopath	2	3	3	1	679	01:19:13	4753	01:20:43	4843	00:01:30	90	0.0000
nopath	2	4	10	1	708	01:19:26	4766	01:20:47	4847	00:01:21	81	0.0000
nopath	2	3	5	1	679	01:19:36	4776	01:20:48	4848	00:01:12	72	0.0000
nopath	3	6	6	1	667	01:19:51	4791	01:20:50	4850	00:00:59	59	0.0000
nopath	6	2	12	14	748	01:19:42	4782	01:20:55	4855	00:01:13	73	0.0000
nopath	6	2	9	1	748	01:19:43	4783	01:20:57	4857	00:01:14	74	0.0000
nopath	6	1	6	1	832	01:20:15	4815	01:21:18	4878	00:01:03	63	0.0000	00:01:53
nopath	1	4	10	1	792	01:20:25	4825	01:21:24	4884	00:00:59	59	0.0000
nopath	3	2	7	1	679	01:19:53	4793	01:21:24	4884	00:01:31	91	0.0000
nopath	3	5	2	1	621	01:20:17	4817	01:21:26	4886	00:01:09	69	0.0000
nopath	4	2	3	1	708	01:19:54	4794	01:21:26	4886	00:01:32	92	0.0000
nopath	2	3	3	1	679	01:20:04	4804	01:21:59	4919	00:01:55	115	0.0000
nopath	2	3	12	14	679	01:20:47	4847	01:22:02	4922	00:01:15	75	0.0000	00:01:35
nopath	2	3	3	1	679	01:20:49	4849	01:22:04	4924	00:01:15	75	0.0000
nopath	2	4	13	15	708	01:21:05	4865	01:22:09	4929	00:01:04	64	0.0000
nopath	5	3	13	15	621	01:21:10	4870	01:22:18	4938	00:01:08	68	0.0000
nopath	3	6	7	1	667	01:20:48	4848	01:22:19	4939	00:01:31	91	0.0000
nopath	3	6	5	1	667	01:20:56	4856	01:22:21	4941	00:01:25	85	0.0000
nopath	3	6	12	14	667	01:21:09	4869	01:22:24	4944	00:01:15	75	0.0000
nopath	3	4	12	14	375	01:21:39	4899	01:22:24	4944	00:00:45	45	0.0000
nopath	1	3	12	14	763	01:21:06	4866	01:22:32	4952	00:01:26	86	0.0000
nopath	1	3	9	1	763	01:21:30	4890	01:22:34	4954	00:01:04	64	0.0000
nopath	3	6	12	14	667	01:21:38	4898	01:22:42	4962	00:01:04	64	0.0000
nopath	3	2	3	1	679	01:21:19	4879	01:22:45	4965	00:01:26	86	0.0000
nopath	4	2	3	1	708	01:21:15	4875	01:22:47	4967	00:01:32	92	0.0000
nopath	3	4	12	14	375	01:22:20	4940	01:22:56	4976	00:00:36	36	0.0000
nopath	1	3	12	14	763	01:21:49	4909	01:23:08	4988	00:01:19	79	0.0000	00:01:19
nopath	4	1	5	1	792	01:21:28	4888	01:23:12	4992	00:01:44	104	0.0000
nopath	2	7	9	1	458	01:22:24	4944	01:23:12	4992	00:00:48	48	0.0000
nopath	2	3	12	14	679	01:21:24	4884	01:23:12	4992	00:01:48	108	0.0000
nopath	3	6	9	1	667	01:22:10	4930	01:23:13	4993	00:01:03	63	0.0000
nopath	2	3	3	1	679	01:21:35	4895	01:23:14	4994	00:01:39	99	0.0000
nopath	2	4	2	1	708	01:22:00	4920	01:23:17	4997	00:01:17	77	0.0000
nopath	5	1	3	1	785	01:19:56	4796	01:23:18	4998	00:03:22	202	0.0000
nopath	1	2	3	1	504	01:22:26	4946	01:23:20	5000	00:00:54	54	0.0000
nopath	6	1	5	1	832	01:21:20	4880	01:23:20	5000	00:02:00	120	0.0000
nopath	1	2	5	1	504	01:22:58	4978	01:23:43	5023	00:00:45	45	0.0000
nopath	2	3	13	15	679	01:22:05	4925	01:23:46	5026	00:01:41	101	0.0000
nopath	2	4	12	14	708	01:22:14	4934	01:23:48	5028	00:01:34	94	0.0000
nopath	2	4	3	1	708	01:22:30	4950	01:23:50	5030	00:01:20	80	0.0000
nopath	5	3	3	1	621	01:22:52	4972	01:24:02	5042	00:01:10	70	0.0000	00:01:24
nopath	1	7	2	1	542	01:23:22	5002	01:24:09	5049	00:00:47	47	0.0000
nopath	4	1	9	1	792	01:22:22	4942	01:24:19	5059	00:01:57	117	0.0000
nopath	1	3	3	1	763	01:23:06	4986	01:24:19	5059	00:01:13	73	0.0000
nopath	4	1	3	1	792	01:22:25	4945	01:24:23	5063	00:01:58	118	0.0000
nopath	2	4	12	14	708	01:22:35	4955	01:24:28	5068	00:01:53	113	0.0000
nopath	3	6	5	1	667	01:23:40	5020	01:24:29	5069	00:00:49	49	0.0000
nopath	2	3	10	1	679	01:22:42	4962	01:24:30	5070	00:01:48	108	0.0000
nopath	4	1	13	15	792	01:23:00	4980	01:24:30	5070	00:01:30	90	0.0000
nopath	3	6	9	1	667	01:23:42	5022	01:24:32	5072	00:00:50	50	0.0000
nopath	5	1	9	1	785	01:22:09	4929	01:24:39	5079	00:02:30	150	0.0000
nopath	5	1	6	1	785	01:22:39	4959	01:24:41	5081	00:02:02	122	0.0000
nopath	5	1	5	1	785	01:23:10	4990	01:24:43	5083	00:01:33	93	0.0000
nopath	6	1	3	1	832	01:22:49	4969	01:24:45	5085	00:01:56	116	0.0000
nopath	6	1	3	1	832	01:23:01	4981	01:24:47	5087	00:01:46	106	0.0000
nopath	6	1	8	1	832	01:23:11	4991	01:24:49	5089	00:01:38	98	0.0000
nopath	1	2	3	1	504	01:24:06	5046	01:24:54	5094	00:00:48	48	0.0000
nopath	1	5	3	1	785	01:23:34	5014	01:25:00	5100	00:01:26	86	0.0000	00:01:57
nopath	2	6	9	1	748	01:23:21	5001	01:25:01	5101	00:01:40	100	0.0000
nopath	1	5	9	1	785	01:23:49	5029	01:25:03	5103	00:01:14	74	0.0000
nopath	1	7	9	1	542	01:24:11	5051	01:25:09	5109	00:00:58	58	0.0000
nopath	3	2	9	1	679	01:24:13	5053	01:25:27	5127	00:01:14	74	0.0000
nopath	1	3	3	1	763	01:24:19	5059	01:25:27	5127	00:01:08	68	0.0000
nopath	5	6	3	1	380	01:24:35	5075	01:25:36	5136	00:01:01	61	0.0000
nopath	5	3	6	1	621	01:23:37	5017	01:25:45	5145	00:02:08	128	0.0000
nopath	3	6	9	1	667	01:23:56	5036	01:25:55	5155	00:01:59	119	0.0000
nopath	2	1	9	1	504	01:25:15	5115	01:25:56	5156	00:00:41	41	0.0000
nopath	3	6	10	1	667	01:24:04	5044	01:25:57	5157	00:01:53	113	0.0000
nopath	5	1	3	1	785	01:23:40	5020	01:25:59	5159	00:02:19	139	0.0000
nopath	4	6	4	1	696	01:24:09	5049	01:26:00	5160	00:01:51	111	0.0000	00:01:19
nopath	2	3	3	1	679	01:24:17	5057	01:26:01	5161	00:01:44	104	0.0000
nopath	5	1	5	1	785	01:24:02	5042	01:26:02	5162	00:02:00	120	0.0000
nopath	2	4	3	1	708	01:23:57	5037	01:26:02	5162	00:02:05	125	0.0000
nopath	3	6	6	1	667	01:24:26	5066	01:26:02	5162	00:01:36	96	0.0000
nopath	2	4	9	1	708	01:24:26	5066	01:26:05	5165	00:01:39	99	0.0000
nopath	5	1	5	1	785	01:24:38	5078	01:26:06	5166	00:01:28	88	0.0000
nopath	5	1	3	1	785	01:24:53	5093	01:26:08	5168	00:01:15	75	0.0000
nopath	6	2	7	1	748	01:25:10	5110	01:26:17	5177	00:01:07	67	0.0000
nopath	1	4	12	14	792	01:24:56	5096	01:26:35	5195	00:01:39	99	0.0000
nopath	3	6	3	1	667	01:25:19	5119	01:26:36	5196	00:01:17	77	0.0000
nopath	1	4	9	1	792	01:25:01	5101	01:26:37	5197	00:01:36	96	0.0000
nopath	1	4	12	14	792	01:25:11	5111	01:26:38	5198	00:01:27	87	0.0000
nopath	3	6	5	1	667	01:25:57	5157	01:26:47	5207	00:00:50	50	0.0000
nopath	1	3	9	1	763	01:25:12	5112	01:26:59	5219	00:01:47	107	0.0000
nopath	1	5	6	1	785	01:25:52	5152	01:27:03	5223	00:01:11	71	0.0000	00:01:12
nopath	2	1	6	1	504	01:25:22	5122	01:27:07	5227	00:01:45	105	0.0000
nopath	2	1	3	1	504	01:25:47	5147	01:27:11	5231	00:01:24	84	0.0000
nopath	4	1	12	14	792	01:25:02	5102	01:27:13	5233	00:02:11	131	0.0000
nopath	2	4	7	1	708	01:26:15	5175	01:27:34	5254	00:01:19	79	0.0000
nopath	3	6	3	1	667	01:26:12	5172	01:27:43	5263	00:01:31	91	0.0000
nopath	3	6	13	15	667	01:26:18	5178	01:27:49	5269	00:01:31	91	0.0000
nopath	3	4	12	14	375	01:27:03	5223	01:27:49	5269	00:00:46	46	0.0000
nopath	5	1	3	1	785	01:25:36	5136	01:27:49	5269	00:02:13	133	0.0000
nopath	5	1	12	14	785	01:26:10	5170	01:27:52	5272	00:01:42	102	0.0000
nopath	6	3	2	1	667	01:26:49	5209	01:28:18	5298	00:01:29	89	0.0000	00:01:59
nopath	3	2	12	14	679	01:27:19	5239	01:28:19	5299	00:01:00	60	0.0000
nopath	6	3	10	1	667	01:27:20	5240	01:28:20	5300	00:01:00	60	0.0000
nopath	3	1	12	14	763	01:26:05	5165	01:28:20	5300	00:02:15	135	0.0000
nopath	6	7	3	1	624	01:27:21	5241	01:28:27	5307	00:01:06	66	0.0000
nopath	2	3	3	1	679	01:26:56	5216	01:28:35	5315	00:01:39	99	0.0000
nopath	6	2	5	1	748	01:26:43	5203	01:28:36	5316	00:01:53	113	0.0000
nopath	6	2	9	1	748	01:27:30	5250	01:28:38	5318	00:01:08	68	0.0000
nopath	2	4	10	1	708	01:27:18	5238	01:28:39	5319	00:01:21	81	0.0000
nopath	3	6	3	1	667	01:27:35	5255	01:28:40	5320	00:01:05	65	0.0000
nopath	2	4	3	1	708	01:27:24	5244	01:28:41	5321	00:01:17	77	0.0000
nopath	2	3	9	1	679	01:27:47	5267	01:28:42	5322	00:00:55	55	0.0000
nopath	3	6	6	1	667	01:27:41	5261	01:28:43	5323	00:01:02	62	0.0000
nopath	2	5	3	1	701	01:27:15	5235	01:28:49	5329	00:01:34	94	0.0000
nopath	2	3	12	14	679	01:27:57	5277	01:29:08	5348	00:01:11	71	0.0000	00:01:31
nopath	1	3	10	1	763	01:27:54	5274	01:29:11	5351	00:01:17	77	0.0000
nopath	1	2	3	1	504	01:28:29	5309	01:29:14	5354	00:00:45	45	0.0000
nopath	3	6	3	1	667	01:28:10	5290	01:29:31	5371	00:01:21	81	0.0000
nopath	3	6	3	1	667	01:28:24	5304	01:29:33	5373	00:01:09	69	0.0000
nopath	3	2	3	1	679	01:28:31	5311	01:29:33	5373	00:01:02	62	0.0000
nopath	3	6	12	14	667	01:28:35	5315	01:29:35	5375	00:01:00	60	0.0000
nopath	3	4	12	14	375	01:29:06	5346	01:29:39	5379	00:00:33	33	0.0000
nopath	3	6	3	1	667	01:28:50	5330	01:29:46	5386	00:00:56	56	0.0000
nopath	4	1	9	1	792	01:28:24	5304	01:29:48	5388	00:01:24	84	0.0000
nopath	3	6	9	1	667	01:28:57	5337	01:29:51	5391	00:00:54	54	0.0000
nopath	6	2	12	14	748	01:28:54	5334	01:30:02	5402	00:01:08	68	0.0000	00:01:37
nopath	5	1	5	1	785	01:27:30	5250	01:30:03	5403	00:02:33	153	0.0000
nopath	5	1	10	1	785	01:28:04	5284	01:30:05	5405	00:02:01	121	0.0000
nopath	6	1	3	1	832	01:28:55	5335	01:30:10	5410	00:01:15	75	0.0000
nopath	3	6	9	1	667	01:29:16	5356	01:30:16	5416	00:01:00	60	0.0000
nopath	2	3	12	14	679	01:28:15	5295	01:30:16	5416	00:02:01	121	0.0000
nopath	3	6	9	1	667	01:29:17	5357	01:30:19	5419	00:01:02	62	0.0000
nopath	2	4	5	1	708	01:28:16	5296	01:30:19	5419	00:02:03	123	0.0000
nopath	2	3	6	1	679	01:29:01	5341	01:30:20	5420	00:01:19	79	0.0000
nopath	1	7	12	14	542	01:29:32	5372	01:30:21	5421	00:00:49	49	0.0000
nopath	2	3	3	1	679	01:29:07	5347	01:30:22	5422	00:01:15	75	0.0000
nopath	2	5	13	15	701	01:29:05	5345	01:30:29	5429	00:01:24	84	0.0000
nopath	1	3	12	14	763	01:28:53	5333	01:30:48	5448	00:01:55	115	0.0000
nopath	1	3	9	1	763	01:29:30	5370	01:30:51	5451	00:01:21	81	0.0000
nopath	2	7	5	1	458	01:29:24	5364	01:31:03	5463	00:01:39	99	0.0000	00:02:10
nopath	5	7	3	1	577	01:29:09	5349	01:31:15	5475	00:02:06	126	0.0000
nopath	3	6	10	1	667	01:29:51	5391	01:31:19	5479	00:01:28	88	0.0000
nopath	3	1	9	1	763	01:29:32	5372	01:31:19	5479	00:01:47	107	0.0000
nopath	2	3	12	14	679	01:29:22	5362	01:31:20	5480	00:01:58	118	0.0000
nopath	2	3	10	1	679	01:29:32	5372	01:31:22	5482	00:01:50	110	0.0000
nopath	5	1	5	1	785	01:30:09	5409	01:31:25	5485	00:01:16	76	0.0000
nopath	3	6	9	1	667	01:30:25	5425	01:31:27	5487	00:01:02	62	0.0000
nopath	4	7	6	1	331	01:30:56	5456	01:31:27	5487	00:00:31	31	0.0000
nopath	3	6	3	1	667	01:30:32	5432	01:31:32	5492	00:01:00	60	0.0000
nopath	3	6	3	1	667	01:30:45	5445	01:31:36	5496	00:00:51	51	0.0000
nopath	6	7	12	14	624	01:30:37	5437	01:31:45	5505	00:01:08	68	0.0000
nopath	1	7	12	14	542	01:30:58	5458	01:31:48	5508	00:00:50	50	0.0000
nopath	2	3	13	15	679	01:30:18	5418	01:31:54	5514	00:01:36	96	0.0000
nopath	2	3	3	1	679	01:30:39	5439	01:31:56	5516	00:01:17	77	0.0000
nopath	3	6	3	1	667	01:31:01	5461	01:31:57	5517	00:00:56	56	0.0000
nopath	1	3	3	1	763	01:30:26	5426	01:31:58	5518	00:01:32	92	0.0000
nopath	2	1	9	1	504	01:30:59	5459	01:32:26	5546	00:01:27	87	0.0000	00:01:51
nopath	2	3	10	1	679	01:30:48	5448	01:32:33	5553	00:01:45	105	0.0000
nopath	6	2	3	1	748	01:30:43	5443	01:32:41	5561	00:01:58	118	0.0000
nopath	6	2	8	1	748	01:31:39	5499	01:32:43	5563	00:01:04	64	0.0000
nopath	6	1	3	1	832	01:30:12	5412	01:32:45	5565	00:02:33	153	0.0000
nopath	5	6	8	1	380	01:31:11	5471	01:32:47	5567	00:01:36	96	0.0000
nopath	1	2	6	1	504	01:31:44	5504	01:32:47	5567	00:01:03	63	0.0000
nopath	2	3	12	14	679	01:31:00	5460	01:33:00	5580	00:02:00	120	0.0000	00:01:40
nopath	2	3	10	1	679	01:31:03	5463	01:33:02	5582	00:01:59	119	0.0000
nopath	3	5	5	1	621	01:31:59	5519	01:33:05	5585	00:01:06	66	0.0000
nopath	2	4	3	1	708	01:31:14	5474	01:33:05	5585	00:01:51	111	0.0000
nopath	3	6	12	14	667	01:32:13	5533	01:33:08	5588	00:00:55	55	0.0000
nopath	3	6	13	15	667	01:32:15	5535	01:33:14	5594	00:00:59	59	0.0000
nopath	5	3	12	14	621	01:31:34	5494	01:33:15	5595	00:01:41	101	0.0000
nopath	3	6	3	1	667	01:32:19	5539	01:33:16	5596	00:00:57	57	0.0000
nopath	1	3	5	1	763	01:32:19	5539	01:33:33	5613	00:01:14	74	0.0000
nopath	3	2	12	14	679	01:31:51	5511	01:33:34	5614	00:01:43	103	0.0000
nopath	2	4	12	14	708	01:31:45	5505	01:33:35	5615	00:01:50	110	0.0000
nopath	1	3	3	1	763	01:32:20	5540	01:33:36	5616	00:01:16	76	0.0000
nopath	3	6	13	15	667	01:32:23	5543	01:33:41	5621	00:01:18	78	0.0000
nopath	3	6	9	1	667	01:32:27	5547	01:33:43	5623	00:01:16	76	0.0000
nopath	3	6	3	1	667	01:32:58	5578	01:33:48	5628	00:00:50	50	0.0000
nopath	3	7	10	1	302	01:33:06	5586	01:33:52	5632	00:00:46	46	0.0000
nopath	2	3	3	1	679	01:32:45	5565	01:34:05	5645	00:01:20	80	0.0000	00:01:39
nopath	5	1	5	1	785	01:31:00	5460	01:34:06	5646	00:03:06	186	0.0000
nopath	2	4	9	1	708	01:32:00	5520	01:34:06	5646	00:02:06	126	0.0000
nopath	2	4	10	1	708	01:32:59	5579	01:34:08	5648	00:01:09	69	0.0000
nopath	2	6	13	15	748	01:31:57	5517	01:34:09	5649	00:02:12	132	0.0000
nopath	5	1	12	14	785	01:31:02	5462	01:34:09	5649	00:03:07	187	0.0000
nopath	5	1	3	1	785	01:31:46	5506	01:34:11	5651	00:02:25	145	0.0000
nopath	1	2	6	1	504	01:32:56	5576	01:34:13	5653	00:01:17	77	0.0000
nopath	6	1	3	1	832	01:32:04	5524	01:34:13	5653	00:02:09	129	0.0000
nopath	4	7	5	1	331	01:33:51	5631	01:34:34	5674	00:00:43	43	0.0000
nopath	1	4	12	14	792	01:33:06	5586	01:34:34	5674	00:01:28	88	0.0000
nopath	1	2	5	1	504	01:34:04	5644	01:34:49	5689	00:00:45	45	0.0000
nopath	3	6	3	1	667	01:33:05	5585	01:34:55	5695	00:01:50	110	0.0000
nopath	3	6	10	1	667	01:34:16	5656	01:35:07	5707	00:00:51	51	0.0000	00:01:10
nopath	2	1	13	15	504	01:33:31	5611	01:35:11	5711	00:01:40	100	0.0000
nopath	3	6	3	1	667	01:34:22	5662	01:35:12	5712	00:00:50	50	0.0000
nopath	6	3	5	1	667	01:33:51	5631	01:35:20	5720	00:01:29	89	0.0000
nopath	6	7	10	1	624	01:33:43	5623	01:35:22	5722	00:01:39	99	0.0000
nopath	6	7	10	1	624	01:34:09	5649	01:35:28	5728	00:01:19	79	0.0000
nopath	5	1	12	14	785	01:33:02	5582	01:35:28	5728	00:02:26	146	0.0000
nopath	6	1	9	1	832	01:33:54	5634	01:35:31	5731	00:01:37	97	0.0000
nopath	1	2	13	15	504	01:34:17	5657	01:35:32	5732	00:01:15	75	0.0000
nopath	2	3	6	1	679	01:33:30	5610	01:35:35	5735	00:02:05	125	0.0000
nopath	2	3	5	1	679	01:33:38	5618	01:35:38	5738	00:02:00	120	0.0000
nopath	1	7	3	1	542	01:34:28	5668	01:35:39	5739	00:01:11	71	0.0000
nopath	3	6	3	1	667	01:34:45	5685	01:35:41	5741	00:00:56	56	0.0000
nopath	6	1	5	1	832	01:34:39	5679	01:35:44	5744	00:01:05	65	0.0000
nopath	1	3	3	1	763	01:34:08	5648	01:36:07	5767	00:01:59	119	0.0000	00:01:28
nopath	1	4	8	1	792	01:34:22	5662	01:36:11	5771	00:01:49	109	0.0000
nopath	1	3	2	1	763	01:34:30	5670	01:36:11	5771	00:01:41	101	0.0000
nopath	1	4	10	1	792	01:35:03	5703	01:36:15	5775	00:01:12	72	0.0000
nopath	5	3	12	14	621	01:35:40	5740	01:36:34	5794	00:00:54	54	0.0000
nopath	2	1	3	1	504	01:35:20	5720	01:36:42	5802	00:01:22	82	0.0000
nopath	3	6	3	1	667	01:35:16	5716	01:36:43	5803	00:01:27	87	0.0000
nopath	6	2	12	14	748	01:35:28	5728	01:36:43	5803	00:01:15	75	0.0000
nopath	1	3	3	1	763	01:35:17	5717	01:36:43	5803	00:01:26	86	0.0000
nopath	2	1	12	14	504	01:35:34	5734	01:36:44	5804	00:01:10	70	0.0000
nopath	2	3	10	1	679	01:34:49	5689	01:36:46	5806	00:01:57	117	0.0000
nopath	3	6	12	14	667	01:35:25	5725	01:36:46	5806	00:01:21	81	0.0000
nopath	2	3	12	14	679	01:34:54	5694	01:36:48	5808	00:01:54	114	0.0000
nopath	3	6	12	14	667	01:35:28	5728	01:36:49	5809	00:01:21	81	0.0000
nopath	1	2	3	1	504	01:35:58	5758	01:36:51	5811	00:00:53	53	0.0000
nopath	5	1	7	1	785	01:35:50	5750	01:36:51	5811	00:01:01	61	0.0000
nopath	3	6	10	1	667	01:35:51	5751	01:36:52	5812	00:01:01	61	0.0000
nopath	3	6	13	15	667	01:35:57	5757	01:36:58	5818	00:01:01	61	0.0000
nopath	3	6	12	14	667	01:36:08	5768	01:37:01	5821	00:00:53	53	0.0000	00:01:06
nopath	5	7	5	1	577	01:36:01	5761	01:37:02	5822	00:01:01	61	0.0000
nopath	2	3	6	1	679	01:35:07	5707	01:37:15	5835	00:02:08	128	0.0000
nopath	2	3	6	1	679	01:35:16	5716	01:37:18	5838	00:02:02	122	0.0000
nopath	3	5	3	1	621	01:36:13	5773	01:37:21	5841	00:01:08	68	0.0000
nopath	2	3	12	14	679	01:35:35	5735	01:37:22	5842	00:01:47	107	0.0000
nopath	3	6	10	1	667	01:36:17	5777	01:37:23	5843	00:01:06	66	0.0000
nopath	3	2	3	1	679	01:35:49	5749	01:37:36	5856	00:01:47	107	0.0000
nopath	1	3	12	14	763	01:36:06	5766	01:37:48	5868	00:01:42	102	0.0000
nopath	2	7	5	1	458	01:35:41	5741	01:37:50	5870	00:02:09	129	0.0000
nopath	3	6	12	14	667	01:37:00	5820	01:37:52	5872	00:00:52	52	0.0000
nopath	3	6	3	1	667	01:37:01	5821	01:37:54	5874	00:00:53	53	0.0000
nopath	2	1	13	15	504	01:36:23	5783	01:37:54	5874	00:01:31	91	0.0000
nopath	3	4	2	1	375	01:37:18	5838	01:38:05	5885	00:00:47	47	0.0000	00:00:56
nopath	5	6	9	1	380	01:36:32	5792	01:38:05	5885	00:01:33	93	0.0000
nopath	2	3	7	1	679	01:36:52	5812	01:38:19	5899	00:01:27	87	0.0000
nopath	5	6	9	1	380	01:37:41	5861	01:38:20	5900	00:00:39	39	0.0000
nopath	1	7	10	1	542	01:37:34	5854	01:38:22	5902	00:00:48	48	0.0000
nopath	3	5	6	1	621	01:37:10	5830	01:38:30	5910	00:01:20	80	0.0000
nopath	3	6	5	1	667	01:37:14	5834	01:38:33	5913	00:01:19	79	0.0000
nopath	3	6	13	15	667	01:37:40	5860	01:38:36	5916	00:00:56	56	0.0000
nopath	5	3	9	1	621	01:37:43	5863	01:38:38	5918	00:00:55	55	0.0000
nopath	1	3	5	1	763	01:37:47	5867	01:38:47	5927	00:01:00	60	0.0000
nopath	6	7	3	1	624	01:37:21	5841	01:39:06	5946	00:01:45	105	0.0000	00:01:23
nopath	4	1	9	1	792	01:36:55	5815	01:39:09	5949	00:02:14	134	0.0000
nopath	2	7	13	15	458	01:38:17	5897	01:39:11	5951	00:00:54	54	0.0000
nopath	6	5	12	14	380	01:38:33	5913	01:39:12	5952	00:00:39	39	0.0000
nopath	4	1	3	1	792	01:37:25	5845	01:39:13	5953	00:01:48	108	0.0000
nopath	6	3	5	1	667	01:38:23	5903	01:39:13	5953	00:00:50	50	0.0000
nopath	1	3	12	14	763	01:37:52	5872	01:39:20	5960	00:01:28	88	0.0000
nopath	1	3	10	1	763	01:37:55	5875	01:39:23	5963	00:01:28	88	0.0000
nopath	1	6	12	14	832	01:37:58	5878	01:39:26	5966	00:01:28	88	0.0000
nopath	5	1	3	1	785	01:36:43	5803	01:39:30	5970	00:02:47	167	0.0000
nopath	5	1	10	1	785	01:36:50	5810	01:39:32	5972	00:02:42	162	0.0000
nopath	5	2	13	15	701	01:37:22	5842	01:39:33	5973	00:02:11	131	0.0000
nopath	5	1	12	14	785	01:37:11	5831	01:39:35	5975	00:02:24	144	0.0000
nopath	6	3	12	14	667	01:38:25	5905	01:39:35	5975	00:01:10	70	0.0000
nopath	6	3	12	14	667	01:38:26	5906	01:39:37	5977	00:01:11	71	0.0000
nopath	6	2	2	1	748	01:38:15	5895	01:39:37	5977	00:01:22	82	0.0000
nopath	6	1	9	1	832	01:36:39	5799	01:39:41	5981	00:03:02	182	0.0000
nopath	1	2	12	14	504	01:38:40	5920	01:39:41	5981	00:01:01	61	0.0000
nopath	1	4	12	14	792	01:38:39	5919	01:39:59	5999	00:01:20	80	0.0000
nopath	3	2	5	1	679	01:38:22	5902	01:40:18	6018	00:01:56	116	0.0000	00:01:27
nopath	3	6	12	14	667	01:38:27	5907	01:40:20	6020	00:01:53	113	0.0000
nopath	3	6	3	1	667	01:38:38	5918	01:40:22	6022	00:01:44	104	0.0000
nopath	3	6	5	1	667	01:39:16	5956	01:40:24	6024	00:01:08	68	0.0000
nopath	6	3	6	1	667	01:39:31	5971	01:40:42	6042	00:01:11	71	0.0000
nopath	6	3	5	1	667	01:39:34	5974	01:40:43	6043	00:01:09	69	0.0000
nopath	5	2	12	14	701	01:39:31	5971	01:40:48	6048	00:01:17	77	0.0000
nopath	6	2	9	1	748	01:39:14	5954	01:40:50	6050	00:01:36	96	0.0000
nopath	5	1	6	1	785	01:39:01	5941	01:40:55	6055	00:01:54	114	0.0000
nopath	1	2	12	14	504	01:40:13	6013	01:41:00	6060	00:00:47	47	0.0000	00:00:55
nopath	2	4	5	1	708	01:38:48	5928	01:41:02	6062	00:02:14	134	0.0000
nopath	2	4	3	1	708	01:38:51	5931	01:41:04	6064	00:02:13	133	0.0000
nopath	2	3	3	1	679	01:38:52	5932	01:41:05	6065	00:02:13	133	0.0000
nopath	6	2	13	15	748	01:40:30	6030	01:41:29	6089	00:00:59	59	0.0000
nopath	2	3	12	14	679	01:39:08	5948	01:41:34	6094	00:02:26	146	0.0000
nopath	2	4	12	14	708	01:39:02	5942	01:41:35	6095	00:02:33	153	0.0000
nopath	2	3	3	1	679	01:39:13	5953	01:41:36	6096	00:02:23	143	0.0000
nopath	6	3	3	1	667	01:40:58	6058	01:41:49	6109	00:00:51	51	0.0000
nopath	6	7	13	15	624	01:40:46	6046	01:41:54	6114	00:01:08	68	0.0000
nopath	2	3	5	1	679	01:39:38	5978	01:41:59	6119	00:02:21	141	0.0000
nopath	2	7	9	1	458	01:40:42	6042	01:42:01	6121	00:01:19	79	0.0000	00:01:27
nopath	3	1	5	1	763	01:40:36	6036	01:42:03	6123	00:01:27	87	0.0000
nopath	2	4	7	1	708	01:39:47	5987	01:42:03	6123	00:02:16	136	0.0000
nopath	2	3	3	1	679	01:39:57	5997	01:42:03	6123	00:02:06	126	0.0000
nopath	1	4	12	14	792	01:39:45	5985	01:42:07	6127	00:02:22	142	0.0000
nopath	3	6	13	15	667	01:41:00	6060	01:42:12	6132	00:01:12	72	0.0000
nopath	5	1	13	15	785	01:39:40	5980	01:42:13	6133	00:02:33	153	0.0000
nopath	3	5	12	14	621	01:41:01	6061	01:42:15	6135	00:01:14	74	0.0000
nopath	5	1	3	1	785	01:40:16	6016	01:42:15	6135	00:01:59	119	0.0000
nopath	1	2	12	14	504	01:40:52	6052	01:42:15	6135	00:01:23	83	0.0000
nopath	5	3	10	1	621	01:41:16	6076	01:42:16	6136	00:01:00	60	0.0000
nopath	3	6	9	1	667	01:41:11	6071	01:42:17	6137	00:01:06	66	0.0000
nopath	5	7	5	1	577	01:40:37	6037	01:42:18	6138	00:01:41	101	0.0000
nopath	2	3	5	1	679	01:40:10	6010	01:42:31	6151	00:02:21	141	0.0000
nopath	2	3	7	1	679	01:40:21	6021	01:42:34	6154	00:02:13	133	0.0000
nopath	2	4	3	1	708	01:40:22	6022	01:42:37	6157	00:02:15	135	0.0000
nopath	3	6	12	14	667	01:41:18	6078	01:42:38	6158	00:01:20	80	0.0000
nopath	2	3	12	14	679	01:40:32	6032	01:42:38	6158	00:02:06	126	0.0000
nopath	3	6	12	14	667	01:41:30	6090	01:42:40	6160	00:01:10	70	0.0000
nopath	3	6	13	15	667	01:41:48	6108	01:42:43	6163	00:00:55	55	0.0000
nopath	1	2	3	1	504	01:42:03	6123	01:42:47	6167	00:00:44	44	0.0000
nopath	6	7	6	1	624	01:41:46	6106	01:42:50	6170	00:01:04	64	0.0000
nopath	1	2	12	14	504	01:42:15	6135	01:42:59	6179	00:00:44	44	0.0000
nopath	2	3	5	1	679	01:40:36	6036	01:43:05	6185	00:02:29	149	0.0000	00:02:06
nopath	2	4	2	1	708	01:40:33	6033	01:43:06	6186	00:02:33	153	0.0000
nopath	2	3	3	1	679	01:40:57	6057	01:43:07	6187	00:02:10	130	0.0000
nopath	1	3	9	1	763	01:40:54	6054	01:43:10	6190	00:02:16	136	0.0000
nopath	4	2	3	1	708	01:42:06	6126	01:43:13	6193	00:01:07	67	0.0000
nopath	3	6	13	15	667	01:42:18	6138	01:43:14	6194	00:00:56	56	0.0000
nopath	3	2	3	1	679	01:42:13	6133	01:43:17	6197	00:01:04	64	0.0000
nopath	4	1	13	15	792	01:41:27	6087	01:43:21	6201	00:01:54	114	0.0000
nopath	1	2	3	1	504	01:42:47	6167	01:43:33	6213	00:00:46	46	0.0000
nopath	2	3	3	1	679	01:42:16	6136	01:43:35	6215	00:01:19	79	0.0000
nopath	2	3	13	15	679	01:42:29	6149	01:43:39	6219	00:01:10	70	0.0000
nopath	3	6	5	1	667	01:42:53	6173	01:43:55	6235	00:01:02	62	0.0000
nopath	3	6	10	1	667	01:42:54	6174	01:43:57	6237	00:01:03	63	0.0000
nopath	5	1	5	1	785	01:42:19	6139	01:43:58	6238	00:01:39	99	0.0000
nopath	1	2	3	1	504	01:43:15	6195	01:44:00	6240	00:00:45	45	0.0000	00:00:52
nopath	3	6	13	15	667	01:43:17	6197	01:44:14	6254	00:00:57	57	0.0000
nopath	1	2	3	1	504	01:43:32	6212	01:44:15	6255	00:00:43	43	0.0000
nopath	3	6	5	1	667	01:43:25	6205	01:44:17	6257	00:00:52	52	0.0000
nopath	2	3	9	1	679	01:42:52	6172	01:44:43	6283	00:01:51	111	0.0000
nopath	2	4	5	1	708	01:43:07	6187	01:44:45	6285	00:01:38	98	0.0000
nopath	2	4	12	14	708	01:43:36	6216	01:44:47	6287	00:01:11	71	0.0000
nopath	3	5	3	1	621	01:43:51	6231	01:44:48	6288	00:00:57	57	0.0000
nopath	2	3	12	14	679	01:43:53	6233	01:44:49	6289	00:00:56	56	0.0000
nopath	3	6	9	1	667	01:44:03	6243	01:44:53	6293	00:00:50	50	0.0000
nopath	5	1	3	1	785	01:43:08	6188	01:44:54	6294	00:01:46	106	0.0000
nopath	6	1	3	1	832	01:42:31	6151	01:44:56	6296	00:02:25	145	0.0000
nopath	6	1	10	1	832	01:42:43	6163	01:44:58	6298	00:02:15	135	0.0000
nopath	1	2	12	14	504	01:43:53	6233	01:44:58	6298	00:01:05	65	0.0000
nopath	3	6	9	1	667	01:44:09	6249	01:44:59	6299	00:00:50	50	0.0000
nopath	2	4	5	1	708	01:43:54	6234	01:45:18	6318	00:01:24	84	0.0000	00:02:06
nopath	5	3	3	1	621	01:44:19	6259	01:45:37	6337	00:01:18	78	0.0000
nopath	3	5	3	1	621	01:44:10	6250	01:45:42	6342	00:01:32	92	0.0000
nopath	4	2	3	1	708	01:43:51	6231	01:45:42	6342	00:01:51	111	0.0000
nopath	3	6	3	1	667	01:44:28	6268	01:45:45	6345	00:01:17	77	0.0000
nopath	1	3	5	1	763	01:44:54	6294	01:45:52	6352	00:00:58	58	0.0000
nopath	6	5	13	15	380	01:44:47	6287	01:45:53	6353	00:01:06	66	0.0000
nopath	3	6	6	1	667	01:45:03	6303	01:45:56	6356	00:00:53	53	0.0000
nopath	6	2	5	1	748	01:43:51	6231	01:46:11	6371	00:02:20	140	0.0000	00:01:30
nopath	3	1	3	1	763	01:44:51	6291	01:46:11	6371	00:01:20	80	0.0000
nopath	5	1	12	14	785	01:43:47	6227	01:46:16	6376	00:02:29	149	0.0000
nopath	3	4	4	1	375	01:45:44	6344	01:46:17	6377	00:00:33	33	0.0000
nopath	6	1	9	1	832	01:43:54	6234	01:46:19	6379	00:02:25	145	0.0000
nopath	1	2	10	1	504	01:45:21	6321	01:46:22	6382	00:01:01	61	0.0000
nopath	6	1	3	1	832	01:45:05	6305	01:46:22	6382	00:01:17	77	0.0000
nopath	3	6	3	1	667	01:45:16	6316	01:46:24	6384	00:01:08	68	0.0000
nopath	2	3	13	15	679	01:44:16	6256	01:46:26	6386	00:02:10	130	0.0000
nopath	1	2	12	14	504	01:45:27	6327	01:46:26	6386	00:00:59	59	0.0000
nopath	3	6	12	14	667	01:45:22	6322	01:46:28	6388	00:01:06	66	0.0000
nopath	2	3	13	15	679	01:44:29	6269	01:46:28	6388	00:01:59	119	0.0000
nopath	3	6	6	1	667	01:45:23	6323	01:46:29	6389	00:01:06	66	0.0000
nopath	2	4	9	1	708	01:44:33	6273	01:46:31	6391	00:01:58	118	0.0000
nopath	3	6	10	1	667	01:45:33	6333	01:46:31	6391	00:00:58	58	0.0000
nopath	1	6	9	1	832	01:45:03	6303	01:46:49	6409	00:01:46	106	0.0000
nopath	2	3	5	1	679	01:45:25	6325	01:46:55	6415	00:01:30	90	0.0000
nopath	2	4	5	1	708	01:45:27	6327	01:46:59	6419	00:01:32	92	0.0000
nopath	1	4	9	1	792	01:45:18	6318	01:47:00	6420	00:01:42	102	0.0000	00:01:30
nopath	1	3	9	1	763	01:45:40	6340	01:47:01	6421	00:01:21	81	0.0000
nopath	5	6	13	15	380	01:45:19	6319	01:47:08	6428	00:01:49	109	0.0000
nopath	2	7	6	1	458	01:45:33	6333	01:47:15	6435	00:01:42	102	0.0000
nopath	2	1	12	14	504	01:45:32	6332	01:47:16	6436	00:01:44	104	0.0000
nopath	4	1	3	1	792	01:45:32	6332	01:47:25	6445	00:01:53	113	0.0000
nopath	3	6	12	14	667	01:45:55	6355	01:47:32	6452	00:01:37	97	0.0000
nopath	5	2	3	1	701	01:45:57	6357	01:47:32	6452	00:01:35	95	0.0000
nopath	1	3	10	1	763	01:46:11	6371	01:47:34	6454	00:01:23	83	0.0000
nopath	3	6	9	1	667	01:46:01	6361	01:47:34	6454	00:01:33	93	0.0000
nopath	3	6	10	1	667	01:46:18	6378	01:47:36	6456	00:01:18	78	0.0000
nopath	2	3	3	1	679	01:46:10	6370	01:47:36	6456	00:01:26	86	0.0000
nopath	1	4	13	15	792	01:46:02	6362	01:47:37	6457	00:01:35	95	0.0000
nopath	3	6	9	1	667	01:46:20	6380	01:47:38	6458	00:01:18	78	0.0000
nopath	2	4	3	1	708	01:46:13	6373	01:47:39	6459	00:01:26	86	0.0000
nopath	5	1	12	14	785	01:46:30	6390	01:47:39	6459	00:01:09	69	0.0000
nopath	3	6	13	15	667	01:46:45	6405	01:47:42	6462	00:00:57	57	0.0000
nopath	3	6	3	1	667	01:46:48	6408	01:47:45	6465	00:00:57	57	0.0000
nopath	6	3	10	1	667	01:46:12	6372	01:47:47	6467	00:01:35	95	0.0000
nopath	5	1	3	1	785	01:46:50	6410	01:47:50	6470	00:01:00	60	0.0000
nopath	2	4	7	1	708	01:46:14	6374	01:48:06	6486	00:01:52	112	0.0000	00:01:42
nopath	2	4	9	1	708	01:46:17	6377	01:48:08	6488	00:01:51	111	0.0000
nopath	3	6	3	1	667	01:47:10	6430	01:48:08	6488	00:00:58	58	0.0000
nopath	1	7	12	14	542	01:47:37	6457	01:48:24	6504	00:00:47	47	0.0000
nopath	1	6	5	1	832	01:46:36	6396	01:48:25	6505	00:01:49	109	0.0000
nopath	3	2	9	1	679	01:47:00	6420	01:48:27	6507	00:01:27	87	0.0000
nopath	1	3	3	1	763	01:47:23	6443	01:48:35	6515	00:01:12	72	0.0000
nopath	1	3	10	1	763	01:47:25	6445	01:48:38	6518	00:01:13	73	0.0000
nopath	1	3	9	1	763	01:47:26	6446	01:48:40	6520	00:01:14	74	0.0000
nopath	2	1	3	1	504	01:48:04	6484	01:48:49	6529	00:00:45	45	0.0000
nopath	2	4	9	1	708	01:47:28	6448	01:49:10	6550	00:01:42	102	0.0000	00:01:46
nopath	1	3	9	1	763	01:48:01	6481	01:49:12	6552	00:01:11	71	0.0000
nopath	3	6	5	1	667	01:48:06	6486	01:49:19	6559	00:01:13	73	0.0000
nopath	5	3	3	1	621	01:47:16	6436	01:49:22	6562	00:02:06	126	0.0000
nopath	3	6	12	14	667	01:48:30	6510	01:49:23	6563	00:00:53	53	0.0000
nopath	5	1	12	14	785	01:47:41	6461	01:49:28	6568	00:01:47	107	0.0000
nopath	5	1	5	1	785	01:47:47	6467	01:49:30	6570	00:01:43	103	0.0000
nopath	5	7	13	15	577	01:47:19	6439	01:49:32	6572	00:02:13	133	0.0000
nopath	5	1	12	14	785	01:48:34	6514	01:49:35	6575	00:01:01	61	0.0000
nopath	3	6	3	1	667	01:48:47	6527	01:49:53	6593	00:01:06	66	0.0000
nopath	3	2	5	1	679	01:48:23	6503	01:50:01	6601	00:01:38	98	0.0000	00:01:23
nopath	4	1	5	1	792	01:47:55	6475	01:50:02	6602	00:02:07	127	0.0000
nopath	3	2	12	14	679	01:48:44	6524	01:50:03	6603	00:01:19	79	0.0000
nopath	4	1	10	1	792	01:48:06	6486	01:50:06	6606	00:02:00	120	0.0000
nopath	1	5	5	1	785	01:48:50	6530	01:50:10	6610	00:01:20	80	0.0000
nopath	6	2	9	1	748	01:48:35	6515	01:50:12	6612	00:01:37	97	0.0000
nopath	2	3	5	1	679	01:48:17	6497	01:50:18	6618	00:02:01	121	0.0000
nopath	6	1	3	1	832	01:49:14	6554	01:50:20	6620	00:01:06	66	0.0000
nopath	1	2	3	1	504	01:49:32	6572	01:50:21	6621	00:00:49	49	0.0000
nopath	2	5	5	1	701	01:48:15	6495	01:50:22	6622	00:02:07	127	0.0000
nopath	2	6	8	1	748	01:48:40	6520	01:50:30	6630	00:01:50	110	0.0000
nopath	2	3	3	1	679	01:49:16	6556	01:50:47	6647	00:01:31	91	0.0000
nopath	1	4	5	1	792	01:49:25	6565	01:50:51	6651	00:01:26	86	0.0000
nopath	3	6	7	1	667	01:48:49	6529	01:51:07	6667	00:02:18	138	0.0000	00:01:09
nopath	3	6	3	1	667	01:49:02	6542	01:51:09	6669	00:02:07	127	0.0000
nopath	4	2	5	1	708	01:49:17	6557	01:51:10	6670	00:01:53	113	0.0000
nopath	3	6	9	1	667	01:49:48	6588	01:51:12	6672	00:01:24	84	0.0000
nopath	3	6	9	1	667	01:50:02	6602	01:51:14	6674	00:01:12	72	0.0000
nopath	1	3	6	1	763	01:50:06	6606	01:51:19	6679	00:01:13	73	0.0000
nopath	2	7	13	15	458	01:50:14	6614	01:51:33	6693	00:01:19	79	0.0000
nopath	6	3	10	1	667	01:50:23	6623	01:51:34	6694	00:01:11	71	0.0000
nopath	5	1	5	1	785	01:49:41	6581	01:51:39	6699	00:01:58	118	0.0000
nopath	5	1	12	14	785	01:50:16	6616	01:51:42	6702	00:01:26	86	0.0000
nopath	2	3	5	1	679	01:49:49	6589	01:51:51	6711	00:02:02	122	0.0000
nopath	2	3	3	1	679	01:49:51	6591	01:51:54	6714	00:02:03	123	0.0000
nopath	3	5	12	14	621	01:50:53	6653	01:51:57	6717	00:01:04	64	0.0000
nopath	2	3	13	15	679	01:49:57	6597	01:51:59	6719	00:02:02	122	0.0000
nopath	3	6	3	1	667	01:51:02	6662	01:52:00	6720	00:00:58	58	0.0000	00:01:25
nopath	4	6	3	1	696	01:51:00	6660	01:52:15	6735	00:01:15	75	0.0000
nopath	1	3	9	1	763	01:51:00	6660	01:52:23	6743	00:01:23	83	0.0000
nopath	5	6	12	14	380	01:51:47	6707	01:52:30	6750	00:00:43	43	0.0000
nopath	2	1	3	1	504	01:51:02	6662	01:52:41	6761	00:01:39	99	0.0000
nopath	2	1	9	1	504	01:51:22	6682	01:52:46	6766	00:01:24	84	0.0000
nopath	4	2	9	1	708	01:51:45	6705	01:52:48	6768	00:01:03	63	0.0000
nopath	2	1	12	14	504	01:51:31	6691	01:52:49	6769	00:01:18	78	0.0000
nopath	3	6	3	1	667	01:51:20	6680	01:52:55	6775	00:01:35	95	0.0000
nopath	3	6	12	14	667	01:51:48	6708	01:52:57	6777	00:01:09	69	0.0000
nopath	2	4	5	1	708	01:50:51	6651	01:53:02	6782	00:02:11	131	0.0000	00:02:11
nopath	5	1	5	1	785	01:52:01	6721	01:53:03	6783	00:01:02	62	0.0000
nopath	2	4	5	1	708	01:51:51	6711	01:53:04	6784	00:01:13	73	0.0000
nopath	2	3	7	1	679	01:52:00	6720	01:53:05	6785	00:01:05	65	0.0000
nopath	3	6	10	1	667	01:52:04	6724	01:53:10	6790	00:01:06	66	0.0000
nopath	3	5	13	15	621	01:52:05	6725	01:53:17	6797	00:01:12	72	0.0000
nopath	2	4	3	1	708	01:52:12	6732	01:53:34	6814	00:01:22	82	0.0000
nopath	1	3	6	1	763	01:52:16	6736	01:53:36	6816	00:01:20	80	0.0000
nopath	1	4	12	14	792	01:52:02	6722	01:53:36	6816	00:01:34	94	0.0000
nopath	4	7	13	15	331	01:52:46	6766	01:53:38	6818	00:00:52	52	0.0000
nopath	3	6	12	14	667	01:52:14	6734	01:53:39	6819	00:01:25	85	0.0000
nopath	3	6	10	1	667	01:52:27	6747	01:53:42	6822	00:01:15	75	0.0000
nopath	3	5	12	14	621	01:52:35	6755	01:53:43	6823	00:01:08	68	0.0000
nopath	3	2	13	15	679	01:52:01	6721	01:54:01	6841	00:02:00	120	0.0000	00:01:39
nopath	1	3	5	1	763	01:52:30	6750	01:54:03	6843	00:01:33	93	0.0000
nopath	2	1	3	1	504	01:53:08	6788	01:54:09	6849	00:01:01	61	0.0000
nopath	2	4	3	1	708	01:52:36	6756	01:54:09	6849	00:01:33	93	0.0000
nopath	2	7	13	15	458	01:53:10	6790	01:54:10	6850	00:01:00	60	0.0000
nopath	2	3	5	1	679	01:52:59	6779	01:54:10	6850	00:01:11	71	0.0000
nopath	4	1	12	14	792	01:51:59	6719	01:54:11	6851	00:02:12	132	0.0000
nopath	5	6	12	14	380	01:52:58	6778	01:54:23	6863	00:01:25	85	0.0000
nopath	1	2	3	1	504	01:53:09	6789	01:54:23	6863	00:01:14	74	0.0000
nopath	6	1	13	15	832	01:51:54	6714	01:54:25	6865	00:02:31	151	0.0000
nopath	2	4	12	14	708	01:53:01	6781	01:54:39	6879	00:01:38	98	0.0000
nopath	5	2	9	1	701	01:52:44	6764	01:54:40	6880	00:01:56	116	0.0000
nopath	2	4	3	1	708	01:53:02	6782	01:54:41	6881	00:01:39	99	0.0000
nopath	2	3	9	1	679	01:53:12	6792	01:54:41	6881	00:01:29	89	0.0000
nopath	3	5	7	1	621	01:53:08	6788	01:54:42	6882	00:01:34	94	0.0000
nopath	3	6	9	1	667	01:53:13	6793	01:54:45	6885	00:01:32	92	0.0000
nopath	5	3	6	1	621	01:52:57	6777	01:54:50	6890	00:01:53	113	0.0000
nopath	1	2	12	14	504	01:54:00	6840	01:54:54	6894	00:00:54	54	0.0000
nopath	5	7	2	1	577	01:53:37	6817	01:54:56	6896	00:01:19	79	0.0000
nopath	5	7	5	1	577	01:53:40	6820	01:55:00	6900	00:01:20	80	0.0000	00:01:40
nopath	1	2	12	14	504	01:54:22	6862	01:55:06	6906	00:00:44	44	0.0000
nopath	2	4	9	1	708	01:53:13	6793	01:55:14	6914	00:02:01	121	0.0000
nopath	4	7	12	14	331	01:54:13	6853	01:55:15	6915	00:01:02	62	0.0000
nopath	3	6	3	1	667	01:54:14	6854	01:55:22	6922	00:01:08	68	0.0000
nopath	4	1	3	1	792	01:53:20	6800	01:55:23	6923	00:02:03	123	0.0000
nopath	3	2	12	14	679	01:54:10	6850	01:55:27	6927	00:01:17	77	0.0000
nopath	3	2	3	1	679	01:54:38	6878	01:55:31	6931	00:00:53	53	0.0000
nopath	3	7	3	1	302	01:55:07	6907	01:55:40	6940	00:00:33	33	0.0000
nopath	5	1	3	1	785	01:53:18	6798	01:55:42	6942	00:02:24	144	0.0000
nopath	5	1	6	1	785	01:53:58	6838	01:55:44	6944	00:01:46	106	0.0000
nopath	2	3	10	1	679	01:54:02	6842	01:55:45	6945	00:01:43	103	0.0000
nopath	2	4	3	1	708	01:53:40	6820	01:55:46	6946	00:02:06	126	0.0000
nopath	6	1	12	14	832	01:54:07	6847	01:55:46	6946	00:01:39	99	0.0000
nopath	2	4	3	1	708	01:54:28	6868	01:55:49	6949	00:01:21	81	0.0000
nopath	6	1	12	14	832	01:54:15	6855	01:55:49	6949	00:01:34	94	0.0000
nopath	3	6	12	14	667	01:54:45	6885	01:55:52	6952	00:01:07	67	0.0000
nopath	3	6	10	1	667	01:54:52	6892	01:55:54	6954	00:01:02	62	0.0000
nopath	1	3	3	1	763	01:55:05	6905	01:56:17	6977	00:01:12	72	0.0000	00:01:22
nopath	1	4	6	1	792	01:54:43	6883	01:56:18	6978	00:01:35	95	0.0000
nopath	1	4	9	1	792	01:55:06	6906	01:56:21	6981	00:01:15	75	0.0000
nopath	1	2	10	1	504	01:55:41	6941	01:56:25	6985	00:00:44	44	0.0000
nopath	5	3	3	1	621	01:55:35	6935	01:56:30	6990	00:00:55	55	0.0000
nopath	3	6	3	1	667	01:54:57	6897	01:56:31	6991	00:01:34	94	0.0000
nopath	3	6	5	1	667	01:54:58	6898	01:56:34	6994	00:01:36	96	0.0000
nopath	3	6	5	1	667	01:55:09	6909	01:56:36	6996	00:01:27	87	0.0000
nopath	5	3	13	15	621	01:55:45	6945	01:56:36	6996	00:00:51	51	0.0000
nopath	3	6	10	1	667	01:55:23	6923	01:56:38	6998	00:01:15	75	0.0000
nopath	1	3	9	1	763	01:55:24	6924	01:56:47	7007	00:01:23	83	0.0000
nopath	3	2	12	14	679	01:55:14	6914	01:56:52	7012	00:01:38	98	0.0000
nopath	2	1	12	14	504	01:55:33	6933	01:56:55	7015	00:01:22	82	0.0000
nopath	5	2	2	1	701	01:55:17	6917	01:56:57	7017	00:01:40	100	0.0000
nopath	3	1	6	1	763	01:54:43	6883	01:56:58	7018	00:02:15	135	0.0000
nopath	6	2	13	15	748	01:54:56	6896	01:57:03	7023	00:02:07	127	0.0000	00:01:52
nopath	3	6	13	15	667	01:55:37	6937	01:57:05	7025	00:01:28	88	0.0000
nopath	6	2	3	1	748	01:55:14	6914	01:57:05	7025	00:01:51	111	0.0000
nopath	5	1	10	1	785	01:55:25	6925	01:57:05	7025	00:01:40	100	0.0000
nopath	1	2	5	1	504	01:56:21	6981	01:57:09	7029	00:00:48	48	0.0000
nopath	2	3	12	14	679	01:55:10	6910	01:57:16	7036	00:02:06	126	0.0000
nopath	2	4	3	1	708	01:55:21	6921	01:57:19	7039	00:01:58	118	0.0000
nopath	2	3	3	1	679	01:55:26	6926	01:57:20	7040	00:01:54	114	0.0000
nopath	2	3	5	1	679	01:55:36	6936	01:57:22	7042	00:01:46	106	0.0000
nopath	1	5	10	1	785	01:54:25	6865	01:57:28	7048	00:03:03	183	0.0000
nopath	1	3	3	1	763	01:55:56	6956	01:57:47	7067	00:01:51	111	0.0000
nopath	1	4	3	1	792	01:56:35	6995	01:57:51	7071	00:01:16	76	0.0000
nopath	1	3	5	1	763	01:56:37	6997	01:57:51	7071	00:01:14	74	0.0000
nopath	3	2	5	1	679	01:55:24	6924	01:57:51	7071	00:02:27	147	0.0000
nopath	4	2	9	1	708	01:55:29	6929	01:57:54	7074	00:02:25	145	0.0000
nopath	1	4	9	1	792	01:56:48	7008	01:57:54	7074	00:01:06	66	0.0000
nopath	3	2	12	14	679	01:55:32	6932	01:57:56	7076	00:02:24	144	0.0000
nopath	2	1	9	1	504	01:56:33	6993	01:58:03	7083	00:01:30	90	0.0000	00:01:22
nopath	3	1	9	1	763	01:56:56	7016	01:58:11	7091	00:01:15	75	0.0000
nopath	4	2	3	1	708	01:57:06	7026	01:58:13	7093	00:01:07	67	0.0000
nopath	3	6	6	1	667	01:55:44	6944	01:58:19	7099	00:02:35	155	0.0000
nopath	4	6	7	1	696	01:56:24	6984	01:58:21	7101	00:01:57	117	0.0000
nopath	2	4	13	15	708	01:56:35	6995	01:58:22	7102	00:01:47	107	0.0000
nopath	2	4	9	1	708	01:56:36	6996	01:58:24	7104	00:01:48	108	0.0000
nopath	6	1	12	14	832	01:56:27	6987	01:58:25	7105	00:01:58	118	0.0000
nopath	3	6	3	1	667	01:57:14	7034	01:58:26	7106	00:01:12	72	0.0000
nopath	2	4	13	15	708	01:56:56	7016	01:58:26	7106	00:01:30	90	0.0000
nopath	6	1	12	14	832	01:56:29	6989	01:58:27	7107	00:01:58	118	0.0000
nopath	1	7	6	1	542	01:57:11	7031	01:58:28	7108	00:01:17	77	0.0000
nopath	6	1	3	1	832	01:56:30	6990	01:58:29	7109	00:01:59	119	0.0000
nopath	5	1	12	14	785	01:56:31	6991	01:58:31	7111	00:02:00	120	0.0000
nopath	3	6	13	15	667	01:57:24	7044	01:58:33	7113	00:01:09	69	0.0000
nopath	5	1	3	1	785	01:56:33	6993	01:58:34	7114	00:02:01	121	0.0000
nopath	3	5	12	14	621	01:57:30	7050	01:58:35	7115	00:01:05	65	0.0000
nopath	5	1	9	1	785	01:56:36	6996	01:58:37	7117	00:02:01	121	0.0000
nopath	5	1	12	14	785	01:56:47	7007	01:58:38	7118	00:01:51	111	0.0000
nopath	1	7	12	14	542	01:57:49	7069	01:58:38	7118	00:00:49	49	0.0000
nopath	5	1	9	1	785	01:56:51	7011	01:58:40	7120	00:01:49	109	0.0000
nopath	6	3	3	1	667	01:57:17	7037	01:58:44	7124	00:01:27	87	0.0000
nopath	6	4	3	1	696	01:57:04	7024	01:58:46	7126	00:01:42	102	0.0000
nopath	6	2	5	1	748	01:57:46	7066	01:58:50	7130	00:01:04	64	0.0000
nopath	1	3	3	1	763	01:57:10	7030	01:58:51	7131	00:01:41	101	0.0000
nopath	6	1	2	1	832	01:57:27	7047	01:58:53	7133	00:01:26	86	0.0000
nopath	3	6	3	1	667	01:57:34	7054	01:58:57	7137	00:01:23	83	0.0000
nopath	3	6	12	14	667	01:57:37	7057	01:59:00	7140	00:01:23	83	0.0000	00:01:23
nopath	3	5	10	1	621	01:57:58	7078	01:59:02	7142	00:01:04	64	0.0000
nopath	4	2	6	1	708	01:57:26	7046	01:59:12	7152	00:01:46	106	0.0000
nopath	2	7	5	1	458	01:58:03	7083	01:59:23	7163	00:01:20	80	0.0000
nopath	2	1	5	1	504	01:57:45	7065	01:59:24	7164	00:01:39	99	0.0000
nopath	3	6	10	1	667	01:58:27	7107	01:59:29	7169	00:01:02	62	0.0000
nopath	3	6	12	14	667	01:58:32	7112	01:59:30	7170	00:00:58	58	0.0000
nopath	3	6	12	14	667	01:58:39	7119	02:00:08	7208	00:01:29	89	0.0000	00:01:09
nopath	3	6	13	15	667	01:58:41	7121	02:00:12	7212	00:01:31	91	0.0000
nopath	5	7	10	1	577	01:59:08	7148	02:00:14	7214	00:01:06	66	0.0000
nopath	3	6	9	1	667	01:58:43	7123	02:00:14	7214	00:01:31	91	0.0000
nopath	3	6	3	1	667	01:58:51	7131	02:00:16	7216	00:01:25	85	0.0000
nopath	3	6	5	1	667	01:59:11	7151	02:00:18	7218	00:01:07	67	0.0000
nopath	3	6	10	1	667	01:59:20	7160	02:00:19	7219	00:00:59	59	0.0000
nopath	1	3	3	1	763	01:59:20	7160	02:00:27	7227	00:01:07	67	0.0000
nopath	3	6	13	15	667	01:59:21	7161	02:00:36	7236	00:01:15	75	0.0000
nopath	3	6	5	1	667	01:59:39	7179	02:00:39	7239	00:01:00	60	0.0000
nopath	3	6	9	1	667	01:59:41	7181	02:00:41	7241	00:01:00	60	0.0000
nopath	6	3	10	1	667	01:59:20	7160	02:00:42	7242	00:01:22	82	0.0000
nopath	2	1	2	1	504	01:59:15	7155	02:00:45	7245	00:01:30	90	0.0000
nopath	3	4	9	1	375	02:00:01	7201	02:00:45	7245	00:00:44	44	0.0000
nopath	2	1	7	1	504	01:59:54	7194	02:00:48	7248	00:00:54	54	0.0000
nopath	4	2	10	1	708	01:59:01	7141	02:00:54	7254	00:01:53	113	0.0000
nopath	6	4	9	1	696	02:00:02	7202	02:00:55	7255	00:00:53	53	0.0000
nopath	1	3	3	1	763	01:59:41	7181	02:00:59	7259	00:01:18	78	0.0000
nopath	3	1	12	14	763	01:58:53	7133	02:01:01	7261	00:02:08	128	0.0000	00:01:59
nopath	6	2	12	14	748	01:58:37	7117	02:01:01	7261	00:02:24	144	0.0000
nopath	1	3	6	1	763	01:59:49	7189	02:01:02	7262	00:01:13	73	0.0000
nopath	6	2	12	14	748	01:59:01	7141	02:01:03	7263	00:02:02	122	0.0000
nopath	3	6	3	1	667	02:00:05	7205	02:01:06	7266	00:01:01	61	0.0000
nopath	6	1	12	14	832	01:59:15	7155	02:01:11	7271	00:01:56	116	0.0000
nopath	6	1	9	1	832	01:59:26	7166	02:01:13	7273	00:01:47	107	0.0000
nopath	3	6	9	1	667	02:00:27	7227	02:01:18	7278	00:00:51	51	0.0000
nopath	2	5	3	1	701	02:00:00	7200	02:01:24	7284	00:01:24	84	0.0000
nopath	3	4	3	1	375	02:00:48	7248	02:01:25	7285	00:00:37	37	0.0000
nopath	1	2	2	1	504	02:00:45	7245	02:01:30	7290	00:00:45	45	0.0000
nopath	3	6	3	1	667	02:00:31	7231	02:01:55	7315	00:01:24	84	0.0000
nopath	3	6	9	1	667	02:00:43	7243	02:01:57	7317	00:01:14	74	0.0000
nopath	3	6	3	1	667	02:00:46	7246	02:01:59	7319	00:01:13	73	0.0000
nopath	3	5	3	1	621	02:00:55	7255	02:02:01	7321	00:01:06	66	0.0000	00:01:14
nopath	2	1	5	1	504	02:00:21	7221	02:02:06	7326	00:01:45	105	0.0000
nopath	4	1	12	14	792	02:00:16	7216	02:02:09	7329	00:01:53	113	0.0000
nopath	4	1	3	1	792	02:00:19	7219	02:02:11	7331	00:01:52	112	0.0000
nopath	3	2	12	14	679	02:01:05	7265	02:02:13	7333	00:01:08	68	0.0000
nopath	3	6	10	1	667	02:01:17	7277	02:02:17	7337	00:01:00	60	0.0000
nopath	5	7	9	1	577	02:00:57	7257	02:02:22	7342	00:01:25	85	0.0000
nopath	3	5	13	15	621	02:01:29	7289	02:02:23	7343	00:00:54	54	0.0000
nopath	5	1	3	1	785	02:00:02	7202	02:02:27	7347	00:02:25	145	0.0000
nopath	6	2	10	1	748	02:01:22	7282	02:02:28	7348	00:01:06	66	0.0000
nopath	6	1	13	15	832	02:01:02	7262	02:02:30	7350	00:01:28	88	0.0000
nopath	1	2	12	14	504	02:01:40	7300	02:02:31	7351	00:00:51	51	0.0000
nopath	2	3	3	1	679	02:00:42	7242	02:02:37	7357	00:01:55	115	0.0000
nopath	2	4	3	1	708	02:00:39	7239	02:02:38	7358	00:01:59	119	0.0000
nopath	3	6	9	1	667	02:01:53	7313	02:02:43	7363	00:00:50	50	0.0000
nopath	1	3	5	1	763	02:01:54	7314	02:03:07	7387	00:01:13	73	0.0000	00:01:22
nopath	1	3	3	1	763	02:01:56	7316	02:03:10	7390	00:01:14	74	0.0000
nopath	4	3	9	1	375	02:02:38	7358	02:03:12	7392	00:00:34	34	0.0000
nopath	3	2	12	14	679	02:01:15	7275	02:03:16	7396	00:02:01	121	0.0000
nopath	3	2	3	1	679	02:01:59	7319	02:03:18	7398	00:01:19	79	0.0000
nopath	4	1	9	1	792	02:01:53	7313	02:03:39	7419	00:01:46	106	0.0000
nopath	1	3	5	1	763	02:02:23	7343	02:03:39	7419	00:01:16	76	0.0000
nopath	2	3	12	14	679	02:01:48	7308	02:03:43	7423	00:01:55	115	0.0000
nopath	3	6	3	1	667	02:02:06	7326	02:03:43	7423	00:01:37	97	0.0000
nopath	2	3	5	1	679	02:02:21	7341	02:03:46	7426	00:01:25	85	0.0000
nopath	3	6	3	1	667	02:02:46	7366	02:03:47	7427	00:01:01	61	0.0000
nopath	6	1	13	15	832	02:01:46	7306	02:03:52	7432	00:02:06	126	0.0000
nopath	5	3	7	1	621	02:03:02	7382	02:03:53	7433	00:00:51	51	0.0000
nopath	5	1	13	15	785	02:01:13	7273	02:03:54	7434	00:02:41	161	0.0000
nopath	5	1	8	1	785	02:01:46	7306	02:03:56	7436	00:02:10	130	0.0000
nopath	5	1	5	1	785	02:02:15	7335	02:03:58	7438	00:01:43	103	0.0000
nopath	6	3	5	1	667	02:01:50	7310	02:03:58	7438	00:02:08	128	0.0000
nopath	1	2	5	1	504	02:02:50	7370	02:04:00	7440	00:01:10	70	0.0000	00:00:54
nopath	5	1	12	14	785	02:02:17	7337	02:04:00	7440	00:01:43	103	0.0000
nopath	1	2	9	1	504	02:03:03	7383	02:04:03	7443	00:01:00	60	0.0000
nopath	2	4	3	1	708	02:02:29	7349	02:04:14	7454	00:01:45	105	0.0000
nopath	3	6	10	1	667	02:03:05	7385	02:04:16	7456	00:01:11	71	0.0000
nopath	2	4	13	15	708	02:02:55	7375	02:04:19	7459	00:01:24	84	0.0000
nopath	3	6	10	1	667	02:03:28	7408	02:04:20	7460	00:00:52	52	0.0000
nopath	1	3	3	1	763	02:03:21	7401	02:04:43	7483	00:01:22	82	0.0000
nopath	4	1	3	1	792	02:03:35	7415	02:04:46	7486	00:01:11	71	0.0000
nopath	2	6	12	14	748	02:01:58	7318	02:04:47	7487	00:02:49	169	0.0000
nopath	6	2	9	1	748	02:03:36	7416	02:05:05	7505	00:01:29	89	0.0000	00:01:39
nopath	5	6	9	1	380	02:04:14	7454	02:05:09	7509	00:00:55	55	0.0000
nopath	6	1	5	1	832	02:02:28	7348	02:05:09	7509	00:02:41	161	0.0000
nopath	1	2	10	1	504	02:04:02	7442	02:05:13	7513	00:01:11	71	0.0000
nopath	1	2	12	14	504	02:04:06	7446	02:05:17	7517	00:01:11	71	0.0000
nopath	3	6	5	1	667	02:04:17	7457	02:05:31	7531	00:01:14	74	0.0000
nopath	5	3	12	14	621	02:04:38	7478	02:05:33	7533	00:00:55	55	0.0000
nopath	3	6	12	14	667	02:04:24	7464	02:05:34	7534	00:01:10	70	0.0000
nopath	1	2	3	1	504	02:05:07	7507	02:05:50	7550	00:00:43	43	0.0000
nopath	1	3	13	15	763	02:03:59	7439	02:05:50	7550	00:01:51	111	0.0000
nopath	1	3	12	14	763	02:04:40	7480	02:05:52	7552	00:01:12	72	0.0000
nopath	2	5	3	1	701	02:04:13	7453	02:06:22	7582	00:02:09	129	0.0000	00:02:07
nopath	2	3	12	14	679	02:05:08	7508	02:06:24	7584	00:01:16	76	0.0000
nopath	2	3	9	1	679	02:05:10	7510	02:06:26	7586	00:01:16	76	0.0000
nopath	5	2	13	15	701	02:04:27	7467	02:06:31	7591	00:02:04	124	0.0000
nopath	5	1	12	14	785	02:03:21	7401	02:06:31	7591	00:03:10	190	0.0000
nopath	5	1	10	1	785	02:04:19	7459	02:06:33	7593	00:02:14	134	0.0000
nopath	6	2	12	14	748	02:04:07	7447	02:06:34	7594	00:02:27	147	0.0000
nopath	5	1	5	1	785	02:04:43	7483	02:06:38	7598	00:01:55	115	0.0000
nopath	1	7	13	15	542	02:05:30	7530	02:06:39	7599	00:01:09	69	0.0000
nopath	6	1	3	1	832	02:04:58	7498	02:06:42	7602	00:01:44	104	0.0000
nopath	1	2	10	1	504	02:05:58	7558	02:06:43	7603	00:00:45	45	0.0000
nopath	2	4	12	14	708	02:05:47	7547	02:06:59	7619	00:01:12	72	0.0000
nopath	5	6	6	1	380	02:06:25	7585	02:06:59	7619	00:00:34	34	0.0000
nopath	1	4	9	1	792	02:05:23	7523	02:07:00	7620	00:01:37	97	0.0000	00:01:25
nopath	1	3	12	14	763	02:05:44	7544	02:07:01	7621	00:01:17	77	0.0000
nopath	5	3	9	1	621	02:05:22	7522	02:07:09	7629	00:01:47	107	0.0000
nopath	3	6	9	1	667	02:05:17	7517	02:07:19	7639	00:02:02	122	0.0000
nopath	3	6	3	1	667	02:06:13	7573	02:07:21	7641	00:01:08	68	0.0000
nopath	1	3	12	14	763	02:06:26	7586	02:07:28	7648	00:01:02	62	0.0000
nopath	4	1	12	14	792	02:05:24	7524	02:07:29	7649	00:02:05	125	0.0000
nopath	4	1	6	1	792	02:05:48	7548	02:07:32	7652	00:01:44	104	0.0000
nopath	3	6	3	1	667	02:06:41	7601	02:07:38	7658	00:00:57	57	0.0000
nopath	4	1	5	1	792	02:06:30	7590	02:07:42	7662	00:01:12	72	0.0000
nopath	3	6	12	14	667	02:06:46	7606	02:07:44	7664	00:00:58	58	0.0000
nopath	6	2	12	14	748	02:06:32	7592	02:07:48	7668	00:01:16	76	0.0000
nopath	5	1	9	1	785	02:05:39	7539	02:07:51	7671	00:02:12	132	0.0000
nopath	1	2	8	1	504	02:06:58	7618	02:07:51	7671	00:00:53	53	0.0000
nopath	2	4	3	1	708	02:07:01	7621	02:08:02	7682	00:01:01	61	0.0000	00:01:36
nopath	3	6	12	14	667	02:07:16	7636	02:08:07	7687	00:00:51	51	0.0000
nopath	3	6	3	1	667	02:07:22	7642	02:08:13	7693	00:00:51	51	0.0000
nopath	3	6	12	14	667	02:07:23	7643	02:08:15	7695	00:00:52	52	0.0000
nopath	3	6	10	1	667	02:07:24	7644	02:08:17	7697	00:00:53	53	0.0000
nopath	5	3	12	14	621	02:07:07	7627	02:08:58	7738	00:01:51	111	0.0000
nopath	2	1	3	1	504	02:08:20	7700	02:09:05	7745	00:00:45	45	0.0000	00:01:18
nopath	2	4	10	1	708	02:07:48	7668	02:09:06	7746	00:01:18	78	0.0000
nopath	2	4	3	1	708	02:07:50	7670	02:09:08	7748	00:01:18	78	0.0000
nopath	3	6	12	14	667	02:07:50	7670	02:09:08	7748	00:01:18	78	0.0000
nopath	2	3	6	1	679	02:07:54	7674	02:09:08	7748	00:01:14	74	0.0000
nopath	4	6	12	14	696	02:08:04	7684	02:09:10	7750	00:01:06	66	0.0000
nopath	5	1	5	1	785	02:07:55	7675	02:09:15	7755	00:01:20	80	0.0000
nopath	5	3	9	1	621	02:07:19	7639	02:09:18	7758	00:01:59	119	0.0000
nopath	6	2	3	1	748	02:07:33	7653	02:09:29	7769	00:01:56	116	0.0000
nopath	1	3	3	1	763	02:07:54	7674	02:09:37	7777	00:01:43	103	0.0000
nopath	1	2	3	1	504	02:08:53	7733	02:09:38	7778	00:00:45	45	0.0000
nopath	2	4	2	1	708	02:08:24	7704	02:09:38	7778	00:01:14	74	0.0000
nopath	3	6	5	1	667	02:08:29	7709	02:09:40	7780	00:01:11	71	0.0000
nopath	3	6	9	1	667	02:09:24	7764	02:10:13	7813	00:00:49	49	0.0000	00:01:08
nopath	6	2	5	1	748	02:09:02	7742	02:10:27	7827	00:01:25	85	0.0000
nopath	2	4	3	1	708	02:09:36	7776	02:10:42	7842	00:01:06	66	0.0000
nopath	2	4	12	14	708	02:09:50	7790	02:10:45	7845	00:00:55	55	0.0000
nopath	3	6	3	1	667	02:10:05	7805	02:10:55	7855	00:00:50	50	0.0000
nopath	5	7	3	1	577	02:09:58	7798	02:10:58	7858	00:01:00	60	0.0000
nopath	3	6	5	1	667	02:10:15	7815	02:11:21	7881	00:01:06	66	0.0000	00:00:58
nopath	1	2	5	1	504	02:10:33	7833	02:11:22	7882	00:00:49	49	0.0000
nopath	3	6	12	14	667	02:10:24	7824	02:11:24	7884	00:01:00	60	0.0000
nopath	6	7	9	1	624	02:09:52	7792	02:11:30	7890	00:01:38	98	0.0000
nopath	3	2	9	1	679	02:10:09	7809	02:11:34	7894	00:01:25	85	0.0000
nopath	1	3	5	1	763	02:10:30	7830	02:11:43	7903	00:01:13	73	0.0000
nopath	3	6	3	1	667	02:10:47	7847	02:11:48	7908	00:01:01	61	0.0000
nopath	3	6	3	1	667	02:10:50	7850	02:11:50	7910	00:01:00	60	0.0000
nopath	3	6	9	1	667	02:10:57	7857	02:11:53	7913	00:00:56	56	0.0000
nopath	1	7	9	1	542	02:10:57	7857	02:11:56	7916	00:00:59	59	0.0000
nopath	2	3	3	1	679	02:10:56	7856	02:12:11	7931	00:01:15	75	0.0000	00:01:37
nopath	1	2	10	1	504	02:11:29	7889	02:12:13	7933	00:00:44	44	0.0000
nopath	5	6	2	1	380	02:11:02	7862	02:12:19	7939	00:01:17	77	0.0000
nopath	1	2	12	14	504	02:11:35	7895	02:12:21	7941	00:00:46	46	0.0000
nopath	4	2	9	1	708	02:10:55	7855	02:12:42	7962	00:01:47	107	0.0000
nopath	3	6	6	1	667	02:11:22	7882	02:12:43	7963	00:01:21	81	0.0000
nopath	4	2	3	1	708	02:11:16	7876	02:12:44	7964	00:01:28	88	0.0000
nopath	4	6	3	1	696	02:11:38	7898	02:12:45	7965	00:01:07	67	0.0000
nopath	3	6	3	1	667	02:11:46	7906	02:12:51	7971	00:01:05	65	0.0000
nopath	3	6	13	15	667	02:11:47	7907	02:12:55	7975	00:01:08	68	0.0000
nopath	6	3	5	1	667	02:11:00	7860	02:13:02	7982	00:02:02	122	0.0000	00:01:19
nopath	5	7	5	1	577	02:11:52	7912	02:13:02	7982	00:01:10	70	0.0000
nopath	2	4	3	1	708	02:11:00	7860	02:13:14	7994	00:02:14	134	0.0000
nopath	5	1	10	1	785	02:10:44	7844	02:13:15	7995	00:02:31	151	0.0000
nopath	2	4	12	14	708	02:11:12	7872	02:13:16	7996	00:02:04	124	0.0000
nopath	2	3	3	1	679	02:11:13	7873	02:13:16	7996	00:02:03	123	0.0000
nopath	6	1	10	1	832	02:11:47	7907	02:13:17	7997	00:01:30	90	0.0000
nopath	6	2	12	14	748	02:12:19	7939	02:13:20	8000	00:01:01	61	0.0000
nopath	6	1	5	1	832	02:12:00	7920	02:13:20	8000	00:01:20	80	0.0000
nopath	6	1	8	1	832	02:12:12	7932	02:13:23	8003	00:01:11	71	0.0000
nopath	1	2	9	1	504	02:11:59	7919	02:13:23	8003	00:01:24	84	0.0000
nopath	1	2	13	15	504	02:12:11	7931	02:13:30	8010	00:01:19	79	0.0000
nopath	1	2	9	1	504	02:12:53	7973	02:13:40	8020	00:00:47	47	0.0000
nopath	2	3	9	1	679	02:11:25	7885	02:13:43	8023	00:02:18	138	0.0000
nopath	2	3	6	1	679	02:11:44	7904	02:13:46	8026	00:02:02	122	0.0000
nopath	2	3	3	1	679	02:12:23	7943	02:13:48	8028	00:01:25	85	0.0000
nopath	3	6	3	1	667	02:12:50	7970	02:13:48	8028	00:00:58	58	0.0000
nopath	3	6	9	1	667	02:13:01	7981	02:13:52	8032	00:00:51	51	0.0000
nopath	3	6	5	1	667	02:13:04	7984	02:13:56	8036	00:00:52	52	0.0000
nopath	1	3	10	1	763	02:12:41	7961	02:14:17	8057	00:01:36	96	0.0000	00:01:22
nopath	4	1	9	1	792	02:13:04	7984	02:14:19	8059	00:01:15	75	0.0000
nopath	1	4	13	15	792	02:12:30	7950	02:14:21	8061	00:01:51	111	0.0000
nopath	3	6	12	14	667	02:13:16	7996	02:14:32	8072	00:01:16	76	0.0000
nopath	3	6	2	1	667	02:13:31	8011	02:14:34	8074	00:01:03	63	0.0000
nopath	5	7	12	14	577	02:12:34	7954	02:14:35	8075	00:02:01	121	0.0000
nopath	6	1	2	1	832	02:13:00	7980	02:14:36	8076	00:01:36	96	0.0000
nopath	5	1	9	1	785	02:13:01	7981	02:14:39	8079	00:01:38	98	0.0000
nopath	5	1	12	14	785	02:13:38	8018	02:14:44	8084	00:01:06	66	0.0000
nopath	2	3	5	1	679	02:12:39	7959	02:14:47	8087	00:02:08	128	0.0000
nopath	3	6	3	1	667	02:13:44	8024	02:14:51	8091	00:01:07	67	0.0000
nopath	2	3	13	15	679	02:12:41	7961	02:14:52	8092	00:02:11	131	0.0000
nopath	2	3	12	14	679	02:13:23	8003	02:14:54	8094	00:01:31	91	0.0000
nopath	3	6	5	1	667	02:13:50	8030	02:14:55	8095	00:01:05	65	0.0000
nopath	3	6	9	1	667	02:13:57	8037	02:14:57	8097	00:01:00	60	0.0000
nopath	6	3	10	1	667	02:13:58	8038	02:15:02	8102	00:01:04	64	0.0000	00:01:04
nopath	3	7	9	1	302	02:14:37	8077	02:15:11	8111	00:00:34	34	0.0000
nopath	2	3	9	1	679	02:13:51	8031	02:15:15	8115	00:01:24	84	0.0000
nopath	1	3	9	1	763	02:13:35	8015	02:15:18	8118	00:01:43	103	0.0000
nopath	4	7	4	1	331	02:14:50	8090	02:15:21	8121	00:00:31	31	0.0000
nopath	4	2	6	1	708	02:13:25	8005	02:15:24	8124	00:01:59	119	0.0000
nopath	6	5	9	1	380	02:15:14	8114	02:15:47	8147	00:00:33	33	0.0000
nopath	2	3	5	1	679	02:14:05	8045	02:15:47	8147	00:01:42	102	0.0000
nopath	2	3	5	1	679	02:14:25	8065	02:15:49	8149	00:01:24	84	0.0000
nopath	2	3	3	1	679	02:14:31	8071	02:15:52	8152	00:01:21	81	0.0000
nopath	2	3	10	1	679	02:14:35	8075	02:15:54	8154	00:01:19	79	0.0000
nopath	5	6	12	14	380	02:15:23	8123	02:15:56	8156	00:00:33	33	0.0000
nopath	1	2	3	1	504	02:15:01	8101	02:15:57	8157	00:00:56	56	0.0000
nopath	6	1	12	14	832	02:14:45	8085	02:15:58	8158	00:01:13	73	0.0000
nopath	3	4	3	1	375	02:15:32	8132	02:16:08	8168	00:00:36	36	0.0000	00:00:37
nopath	1	2	3	1	504	02:15:24	8124	02:16:09	8169	00:00:45	45	0.0000
nopath	3	6	5	1	667	02:15:05	8105	02:16:19	8179	00:01:14	74	0.0000
nopath	3	6	3	1	667	02:15:27	8127	02:16:25	8185	00:00:58	58	0.0000
nopath	3	6	5	1	667	02:15:38	8138	02:16:32	8192	00:00:54	54	0.0000
nopath	6	3	3	1	667	02:15:41	8141	02:16:36	8196	00:00:55	55	0.0000
nopath	1	3	3	1	763	02:15:34	8134	02:16:51	8211	00:01:17	77	0.0000
nopath	3	6	3	1	667	02:15:51	8151	02:16:57	8217	00:01:06	66	0.0000
nopath	3	6	9	1	667	02:15:57	8157	02:16:59	8219	00:01:02	62	0.0000
nopath	3	1	5	1	763	02:14:53	8093	02:16:59	8219	00:02:06	126	0.0000
nopath	3	6	9	1	667	02:16:01	8161	02:17:00	8220	00:00:59	59	0.0000	00:01:02
nopath	6	3	5	1	667	02:16:25	8185	02:17:14	8234	00:00:49	49	0.0000
nopath	6	1	12	14	832	02:15:27	8127	02:17:19	8239	00:01:52	112	0.0000
nopath	2	4	3	1	708	02:15:29	8129	02:17:22	8242	00:01:53	113	0.0000
nopath	2	4	3	1	708	02:15:48	8148	02:17:24	8244	00:01:36	96	0.0000
nopath	2	4	3	1	708	02:15:51	8151	02:17:26	8246	00:01:35	95	0.0000
nopath	2	6	9	1	748	02:16:14	8174	02:17:34	8254	00:01:20	80	0.0000
nopath	3	4	3	1	375	02:17:02	8222	02:17:37	8257	00:00:35	35	0.0000
nopath	5	6	3	1	380	02:16:31	8191	02:17:49	8269	00:01:18	78	0.0000
nopath	4	2	3	1	708	02:16:01	8161	02:18:06	8286	00:02:05	125	0.0000	00:01:36
nopath	5	3	5	1	621	02:17:29	8249	02:18:19	8299	00:00:50	50	0.0000
nopath	2	3	12	14	679	02:16:49	8209	02:18:29	8309	00:01:40	100	0.0000
nopath	3	6	12	14	667	02:17:40	8260	02:18:30	8310	00:00:50	50	0.0000
nopath	6	2	9	1	748	02:17:20	8240	02:18:33	8313	00:01:13	73	0.0000
nopath	1	2	5	1	504	02:17:20	8240	02:18:39	8319	00:01:19	79	0.0000
nopath	2	3	9	1	679	02:17:20	8240	02:18:55	8335	00:01:35	95	0.0000
nopath	2	3	13	15	679	02:17:31	8251	02:19:00	8340	00:01:29	89	0.0000	00:01:42
nopath	2	3	13	15	679	02:17:33	8253	02:19:03	8343	00:01:30	90	0.0000
nopath	3	6	13	15	667	02:17:53	8273	02:19:05	8345	00:01:12	72	0.0000
nopath	3	5	9	1	621	02:17:54	8274	02:19:06	8346	00:01:12	72	0.0000
nopath	3	6	12	14	667	02:17:59	8279	02:19:09	8349	00:01:10	70	0.0000
nopath	3	6	12	14	667	02:18:09	8289	02:19:11	8351	00:01:02	62	0.0000
nopath	3	6	3	1	667	02:18:12	8292	02:19:13	8353	00:01:01	61	0.0000
nopath	1	2	3	1	504	02:18:34	8314	02:19:18	8358	00:00:44	44	0.0000
nopath	1	3	6	1	763	02:17:41	8261	02:19:31	8371	00:01:50	110	0.0000
nopath	1	3	3	1	763	02:18:10	8290	02:19:35	8375	00:01:25	85	0.0000
nopath	1	3	10	1	763	02:18:24	8304	02:19:37	8377	00:01:13	73	0.0000
nopath	3	2	3	1	679	02:18:34	8314	02:19:39	8379	00:01:05	65	0.0000
nopath	2	1	6	1	504	02:18:47	8327	02:19:44	8384	00:00:57	57	0.0000
nopath	3	2	12	14	679	02:18:43	8323	02:19:44	8384	00:01:01	61	0.0000
nopath	3	6	5	1	667	02:18:23	8303	02:19:55	8395	00:01:32	92	0.0000
nopath	6	2	5	1	748	02:18:14	8294	02:19:57	8397	00:01:43	103	0.0000
nopath	3	6	12	14	667	02:18:49	8329	02:19:58	8398	00:01:09	69	0.0000
nopath	3	6	10	1	667	02:18:51	8331	02:20:00	8400	00:01:09	69	0.0000	00:01:08
nopath	1	2	3	1	504	02:18:56	8336	02:20:01	8401	00:01:05	65	0.0000
nopath	6	1	12	14	832	02:18:00	8280	02:20:01	8401	00:02:01	121	0.0000
nopath	2	3	3	1	679	02:18:13	8293	02:20:03	8403	00:01:50	110	0.0000
nopath	2	3	2	1	679	02:18:32	8312	02:20:06	8406	00:01:34	94	0.0000
nopath	3	5	3	1	621	02:19:04	8344	02:20:09	8409	00:01:05	65	0.0000
nopath	2	4	12	14	708	02:18:56	8336	02:20:10	8410	00:01:14	74	0.0000
nopath	3	6	12	14	667	02:19:17	8357	02:20:12	8412	00:00:55	55	0.0000
nopath	6	1	12	14	832	02:19:17	8357	02:20:23	8423	00:01:06	66	0.0000
nopath	3	5	3	1	621	02:19:51	8391	02:20:40	8440	00:00:49	49	0.0000
nopath	1	2	13	15	504	02:19:54	8394	02:20:40	8440	00:00:46	46	0.0000
nopath	3	2	5	1	679	02:19:18	8358	02:20:50	8450	00:01:32	92	0.0000
nopath	4	2	12	14	708	02:19:49	8389	02:20:56	8456	00:01:07	67	0.0000
nopath	1	4	13	15	792	02:19:45	8385	02:21:09	8469	00:01:24	84	0.0000	00:01:37
nopath	2	4	12	14	708	02:19:55	8395	02:21:35	8495	00:01:40	100	0.0000
nopath	2	4	9	1	708	02:20:00	8400	02:21:37	8497	00:01:37	97	0.0000
nopath	2	4	5	1	708	02:20:12	8412	02:21:39	8499	00:01:27	87	0.0000
nopath	3	6	3	1	667	02:19:59	8399	02:21:43	8503	00:01:44	104	0.0000
nopath	3	6	3	1	667	02:20:14	8414	02:21:45	8505	00:01:31	91	0.0000
nopath	3	6	9	1	667	02:20:17	8417	02:21:48	8508	00:01:31	91	0.0000
nopath	3	5	10	1	621	02:20:22	8422	02:21:49	8509	00:01:27	87	0.0000
nopath	5	1	13	15	785	02:19:37	8377	02:21:49	8509	00:02:12	132	0.0000
nopath	5	7	5	1	577	02:20:35	8435	02:21:50	8510	00:01:15	75	0.0000
nopath	3	6	3	1	667	02:20:48	8448	02:21:52	8512	00:01:04	64	0.0000
nopath	5	1	13	15	785	02:19:47	8387	02:21:52	8512	00:02:05	125	0.0000
nopath	3	5	9	1	621	02:20:58	8458	02:21:54	8514	00:00:56	56	0.0000
nopath	5	1	3	1	785	02:19:57	8397	02:21:54	8514	00:01:57	117	0.0000
nopath	5	1	9	1	785	02:20:41	8441	02:21:57	8517	00:01:16	76	0.0000
nopath	2	3	12	14	679	02:20:30	8430	02:22:04	8524	00:01:34	94	0.0000	00:01:37
nopath	1	3	3	1	763	02:20:14	8414	02:22:06	8526	00:01:52	112	0.0000
nopath	4	2	12	14	708	02:20:34	8434	02:22:10	8530	00:01:36	96	0.0000
nopath	3	2	8	1	679	02:20:40	8440	02:22:12	8532	00:01:32	92	0.0000
nopath	3	6	5	1	667	02:21:21	8481	02:22:13	8533	00:00:52	52	0.0000
nopath	3	2	13	15	679	02:20:59	8459	02:22:17	8537	00:01:18	78	0.0000
nopath	6	3	3	1	667	02:20:14	8414	02:22:18	8538	00:02:04	124	0.0000
nopath	2	1	12	14	504	02:21:31	8491	02:22:24	8544	00:00:53	53	0.0000
nopath	6	2	3	1	748	02:20:09	8409	02:22:38	8558	00:02:29	149	0.0000
nopath	3	6	12	14	667	02:21:47	8507	02:22:41	8561	00:00:54	54	0.0000
nopath	2	4	9	1	708	02:21:28	8488	02:22:42	8562	00:01:14	74	0.0000
nopath	6	1	12	14	832	02:19:49	8389	02:22:43	8563	00:02:54	174	0.0000
nopath	6	4	5	1	696	02:21:52	8512	02:22:59	8579	00:01:07	67	0.0000
nopath	6	1	9	1	832	02:21:56	8516	02:23:00	8580	00:01:04	64	0.0000	00:01:49
nopath	1	2	5	1	504	02:22:20	8540	02:23:05	8585	00:00:45	45	0.0000
nopath	1	4	9	1	792	02:21:42	8502	02:23:14	8594	00:01:32	92	0.0000
nopath	1	2	5	1	504	02:22:43	8563	02:23:25	8605	00:00:42	42	0.0000
nopath	3	6	5	1	667	02:22:39	8559	02:23:30	8610	00:00:51	51	0.0000
nopath	3	2	9	1	679	02:22:03	8523	02:23:30	8610	00:01:27	87	0.0000
nopath	4	1	9	1	792	02:22:08	8528	02:23:45	8625	00:01:37	97	0.0000
nopath	4	1	9	1	792	02:22:13	8533	02:23:48	8628	00:01:35	95	0.0000
nopath	6	3	9	1	667	02:22:28	8548	02:23:54	8634	00:01:26	86	0.0000
nopath	4	1	13	15	792	02:22:21	8541	02:23:56	8636	00:01:35	95	0.0000
nopath	6	7	5	1	624	02:22:36	8556	02:24:01	8641	00:01:25	85	0.0000	00:01:18
nopath	2	3	3	1	679	02:22:04	8524	02:24:11	8651	00:02:07	127	0.0000
nopath	2	3	12	14	679	02:22:32	8552	02:24:14	8654	00:01:42	102	0.0000
nopath	3	6	12	14	667	02:23:09	8589	02:24:17	8657	00:01:08	68	0.0000
nopath	2	4	9	1	708	02:22:34	8554	02:24:17	8657	00:01:43	103	0.0000
nopath	1	6	3	1	832	02:21:51	8511	02:24:25	8665	00:02:34	154	0.0000
nopath	1	5	5	1	785	02:23:09	8589	02:24:27	8667	00:01:18	78	0.0000
nopath	1	6	9	1	832	02:22:09	8529	02:24:28	8668	00:02:19	139	0.0000
nopath	1	2	12	14	504	02:23:52	8632	02:24:39	8679	00:00:47	47	0.0000
nopath	4	3	8	1	375	02:24:06	8646	02:24:40	8680	00:00:34	34	0.0000
nopath	3	2	5	1	679	02:23:30	8610	02:24:58	8698	00:01:28	88	0.0000
nopath	5	6	12	14	380	02:24:15	8655	02:25:05	8705	00:00:50	50	0.0000	00:01:11
nopath	4	2	3	1	708	02:23:38	8618	02:25:10	8710	00:01:32	92	0.0000
nopath	4	7	3	1	331	02:24:40	8680	02:25:12	8712	00:00:32	32	0.0000
nopath	4	1	12	14	792	02:23:21	8601	02:25:16	8716	00:01:55	115	0.0000
nopath	5	2	12	14	701	02:23:00	8580	02:25:17	8717	00:02:17	137	0.0000
nopath	3	6	3	1	667	02:23:23	8603	02:25:19	8719	00:01:56	116	0.0000
nopath	3	6	3	1	667	02:24:11	8651	02:25:21	8721	00:01:10	70	0.0000
nopath	3	6	6	1	667	02:24:27	8667	02:25:25	8725	00:00:58	58	0.0000
nopath	5	1	6	1	785	02:23:19	8599	02:25:25	8725	00:02:06	126	0.0000
nopath	5	2	5	1	701	02:23:51	8631	02:25:26	8726	00:01:35	95	0.0000
nopath	5	1	12	14	785	02:23:25	8605	02:25:30	8730	00:02:05	125	0.0000
nopath	5	4	3	1	650	02:23:23	8603	02:25:31	8731	00:02:08	128	0.0000
nopath	5	1	10	1	785	02:24:32	8672	02:25:37	8737	00:01:05	65	0.0000
nopath	6	7	3	1	624	02:24:41	8681	02:25:44	8744	00:01:03	63	0.0000
nopath	6	2	5	1	748	02:24:44	8684	02:25:47	8747	00:01:03	63	0.0000
nopath	6	1	3	1	832	02:24:11	8651	02:25:47	8747	00:01:36	96	0.0000
nopath	2	4	12	14	708	02:23:57	8637	02:25:51	8751	00:01:54	114	0.0000
nopath	2	4	9	1	708	02:24:20	8660	02:25:53	8753	00:01:33	93	0.0000
nopath	2	4	12	14	708	02:24:33	8673	02:25:54	8754	00:01:21	81	0.0000
nopath	6	2	12	14	748	02:24:58	8698	02:25:56	8756	00:00:58	58	0.0000
nopath	1	3	6	1	763	02:24:29	8669	02:26:19	8779	00:01:50	110	0.0000	00:01:35
nopath	3	6	10	1	667	02:25:36	8736	02:26:24	8784	00:00:48	48	0.0000
nopath	3	1	7	1	763	02:24:29	8669	02:26:39	8799	00:02:10	130	0.0000
nopath	4	1	5	1	792	02:25:18	8718	02:26:41	8801	00:01:23	83	0.0000
nopath	3	4	12	14	375	02:26:06	8766	02:26:41	8801	00:00:35	35	0.0000
nopath	5	6	10	1	380	02:25:20	8720	02:26:46	8806	00:01:26	86	0.0000
nopath	1	2	6	1	504	02:25:39	8739	02:26:47	8807	00:01:08	68	0.0000
nopath	2	4	5	1	708	02:24:53	8693	02:26:58	8818	00:02:05	125	0.0000
nopath	2	4	12	14	708	02:25:12	8712	02:27:00	8820	00:01:48	108	0.0000	00:01:33
nopath	2	3	12	14	679	02:25:15	8715	02:27:00	8820	00:01:45	105	0.0000
nopath	3	6	3	1	667	02:25:51	8751	02:27:07	8827	00:01:16	76	0.0000
nopath	3	6	9	1	667	02:26:07	8767	02:27:09	8829	00:01:02	62	0.0000
nopath	1	2	9	1	504	02:26:16	8776	02:27:11	8831	00:00:55	55	0.0000
nopath	3	6	12	14	667	02:26:10	8770	02:27:11	8831	00:01:01	61	0.0000
nopath	5	7	5	1	577	02:25:55	8755	02:27:16	8836	00:01:21	81	0.0000
nopath	5	4	5	1	650	02:26:06	8766	02:27:23	8843	00:01:17	77	0.0000
nopath	2	3	3	1	679	02:25:21	8721	02:27:27	8847	00:02:06	126	0.0000
nopath	2	4	3	1	708	02:25:23	8723	02:27:31	8851	00:02:08	128	0.0000
nopath	2	3	12	14	679	02:25:35	8735	02:27:32	8852	00:01:57	117	0.0000
nopath	3	2	12	14	679	02:25:44	8744	02:27:34	8854	00:01:50	110	0.0000
nopath	3	6	6	1	667	02:26:42	8802	02:27:40	8860	00:00:58	58	0.0000
nopath	3	2	9	1	679	02:26:39	8799	02:27:41	8861	00:01:02	62	0.0000
nopath	3	6	12	14	667	02:26:55	8815	02:27:45	8865	00:00:50	50	0.0000
nopath	6	7	5	1	624	02:26:42	8802	02:27:46	8866	00:01:04	64	0.0000
nopath	1	3	3	1	763	02:25:33	8733	02:27:59	8879	00:02:26	146	0.0000
nopath	1	3	12	14	763	02:25:41	8741	02:28:02	8882	00:02:21	141	0.0000	00:02:23
nopath	2	6	3	1	748	02:25:11	8711	02:28:05	8885	00:02:54	174	0.0000
nopath	2	4	3	1	708	02:25:50	8750	02:28:06	8886	00:02:16	136	0.0000
nopath	5	1	6	1	785	02:25:00	8700	02:28:06	8886	00:03:06	186	0.0000
nopath	2	4	3	1	708	02:26:30	8790	02:28:07	8887	00:01:37	97	0.0000
nopath	5	1	3	1	785	02:25:05	8705	02:28:08	8888	00:03:03	183	0.0000
nopath	6	2	12	14	748	02:26:23	8783	02:28:11	8891	00:01:48	108	0.0000
nopath	5	1	12	14	785	02:25:26	8726	02:28:11	8891	00:02:45	165	0.0000
nopath	5	1	3	1	785	02:25:31	8731	02:28:12	8892	00:02:41	161	0.0000
nopath	5	1	12	14	785	02:25:32	8732	02:28:15	8895	00:02:43	163	0.0000
nopath	1	7	3	1	542	02:27:34	8854	02:28:23	8903	00:00:49	49	0.0000
nopath	1	3	3	1	763	02:26:51	8811	02:28:31	8911	00:01:40	100	0.0000
nopath	5	6	5	1	380	02:27:53	8873	02:28:34	8914	00:00:41	41	0.0000
nopath	1	3	3	1	763	02:27:33	8853	02:28:35	8915	00:01:02	62	0.0000
nopath	4	7	2	1	331	02:27:55	8875	02:28:36	8916	00:00:41	41	0.0000
nopath	5	6	9	1	380	02:28:18	8898	02:28:50	8930	00:00:32	32	0.0000
nopath	3	6	5	1	667	02:27:04	8824	02:28:55	8935	00:01:51	111	0.0000
nopath	3	6	12	14	667	02:27:25	8845	02:28:57	8937	00:01:32	92	0.0000
nopath	3	6	12	14	667	02:27:41	8861	02:28:59	8939	00:01:18	78	0.0000
nopath	3	6	10	1	667	02:27:43	8863	02:29:01	8941	00:01:18	78	0.0000	00:01:12
nopath	4	7	13	15	331	02:28:28	8908	02:29:03	8943	00:00:35	35	0.0000
nopath	4	2	12	14	708	02:27:35	8855	02:29:03	8943	00:01:28	88	0.0000
nopath	1	3	6	1	763	02:28:07	8887	02:29:05	8945	00:00:58	58	0.0000
nopath	4	1	3	1	792	02:27:34	8854	02:29:08	8948	00:01:34	94	0.0000
nopath	6	3	13	15	667	02:27:29	8849	02:29:15	8955	00:01:46	106	0.0000
nopath	5	2	13	15	701	02:27:22	8842	02:29:24	8964	00:02:02	122	0.0000
nopath	6	2	5	1	748	02:27:40	8860	02:29:27	8967	00:01:47	107	0.0000
nopath	2	3	6	1	679	02:27:25	8845	02:29:31	8971	00:02:06	126	0.0000
nopath	4	7	3	1	331	02:28:52	8932	02:29:34	8974	00:00:42	42	0.0000
nopath	6	1	12	14	832	02:28:18	8898	02:29:34	8974	00:01:16	76	0.0000
nopath	2	3	5	1	679	02:27:29	8849	02:29:34	8974	00:02:05	125	0.0000
nopath	6	1	9	1	832	02:28:26	8906	02:29:37	8977	00:01:11	71	0.0000
nopath	2	4	5	1	708	02:28:09	8889	02:29:37	8977	00:01:28	88	0.0000
nopath	2	3	5	1	679	02:28:41	8921	02:29:38	8978	00:00:57	57	0.0000
nopath	3	6	13	15	667	02:28:18	8898	02:29:40	8980	00:01:22	82	0.0000
nopath	3	6	5	1	667	02:28:35	8915	02:29:42	8982	00:01:07	67	0.0000
nopath	3	6	5	1	667	02:28:40	8920	02:29:44	8984	00:01:04	64	0.0000
nopath	6	3	12	14	667	02:28:45	8925	02:29:47	8987	00:01:02	62	0.0000
nopath	6	7	12	14	624	02:28:56	8936	02:29:55	8995	00:00:59	59	0.0000
nopath	1	4	9	1	792	02:28:37	8917	02:30:06	9006	00:01:29	89	0.0000	00:01:30
nopath	1	3	5	1	763	02:29:06	8946	02:30:07	9007	00:01:01	61	0.0000
nopath	3	5	12	14	621	02:29:07	8947	02:30:10	9010	00:01:03	63	0.0000
nopath	3	2	5	1	679	02:28:41	8921	02:30:15	9015	00:01:34	94	0.0000
nopath	2	1	9	1	504	02:29:09	8949	02:30:27	9027	00:01:18	78	0.0000
nopath	1	3	13	15	763	02:29:21	8961	02:30:38	9038	00:01:17	77	0.0000
nopath	2	3	5	1	679	02:29:26	8966	02:30:40	9040	00:01:14	74	0.0000
nopath	3	5	12	14	621	02:29:32	8972	02:30:42	9042	00:01:10	70	0.0000
nopath	5	2	5	1	701	02:29:30	8970	02:30:43	9043	00:01:13	73	0.0000
nopath	3	6	5	1	667	02:29:52	8992	02:30:45	9045	00:00:53	53	0.0000
nopath	5	1	9	1	785	02:28:35	8915	02:30:47	9047	00:02:12	132	0.0000
nopath	5	1	6	1	785	02:29:35	8975	02:30:50	9050	00:01:15	75	0.0000
nopath	5	1	12	14	785	02:29:47	8987	02:30:53	9053	00:01:06	66	0.0000
nopath	6	2	12	14	748	02:29:40	8980	02:31:07	9067	00:01:27	87	0.0000	00:01:34
nopath	2	3	10	1	679	02:29:36	8976	02:31:11	9071	00:01:35	95	0.0000
nopath	2	3	3	1	679	02:29:41	8981	02:31:14	9074	00:01:33	93	0.0000
nopath	3	6	3	1	667	02:30:24	9024	02:31:14	9074	00:00:50	50	0.0000
nopath	2	4	13	15	708	02:29:53	8993	02:31:20	9080	00:01:27	87	0.0000
nopath	1	3	12	14	763	02:29:30	8970	02:31:44	9104	00:02:14	134	0.0000
nopath	1	3	5	1	763	02:30:10	9010	02:31:46	9106	00:01:36	96	0.0000
nopath	1	3	3	1	763	02:30:37	9037	02:31:48	9108	00:01:11	71	0.0000
nopath	3	6	9	1	667	02:31:02	9062	02:31:53	9113	00:00:51	51	0.0000
nopath	3	6	3	1	667	02:31:04	9064	02:31:55	9115	00:00:51	51	0.0000
nopath	2	1	9	1	504	02:29:58	8998	02:32:01	9121	00:02:03	123	0.0000	00:01:17
nopath	2	1	3	1	504	02:30:07	9007	02:32:04	9124	00:01:57	117	0.0000
nopath	5	6	3	1	380	02:30:22	9022	02:32:08	9128	00:01:46	106	0.0000
nopath	2	4	3	1	708	02:30:23	9023	02:32:16	9136	00:01:53	113	0.0000
nopath	2	4	5	1	708	02:30:52	9052	02:32:19	9139	00:01:27	87	0.0000
nopath	5	6	3	1	380	02:31:44	9104	02:32:19	9139	00:00:35	35	0.0000
nopath	5	1	9	1	785	02:30:13	9013	02:32:34	9154	00:02:21	141	0.0000
nopath	3	6	13	15	667	02:31:15	9075	02:32:35	9155	00:01:20	80	0.0000
nopath	5	4	7	1	650	02:31:09	9069	02:32:36	9156	00:01:27	87	0.0000
nopath	3	6	12	14	667	02:31:22	9082	02:32:36	9156	00:01:14	74	0.0000
nopath	3	6	10	1	667	02:31:33	9093	02:32:38	9158	00:01:05	65	0.0000
nopath	5	1	3	1	785	02:31:11	9071	02:32:41	9161	00:01:30	90	0.0000
nopath	6	5	5	1	380	02:32:05	9125	02:32:42	9162	00:00:37	37	0.0000
nopath	5	1	13	15	785	02:31:37	9097	02:32:44	9164	00:01:07	67	0.0000
nopath	1	3	12	14	763	02:31:34	9094	02:32:44	9164	00:01:10	70	0.0000
nopath	1	3	9	1	763	02:31:35	9095	02:32:47	9167	00:01:12	72	0.0000
nopath	3	6	3	1	667	02:31:39	9099	02:32:49	9169	00:01:10	70	0.0000
nopath	3	6	10	1	667	02:31:49	9109	02:32:52	9172	00:01:03	63	0.0000
nopath	1	2	3	1	504	02:32:10	9130	02:32:53	9173	00:00:43	43	0.0000
nopath	1	2	3	1	504	02:32:11	9131	02:32:57	9177	00:00:46	46	0.0000
nopath	6	3	9	1	667	02:30:51	9051	02:32:58	9178	00:02:07	127	0.0000
nopath	4	2	10	1	708	02:31:30	9090	02:33:02	9182	00:01:32	92	0.0000	00:01:27
nopath	3	2	9	1	679	02:32:05	9125	02:33:04	9184	00:00:59	59	0.0000
nopath	4	2	3	1	708	02:31:50	9110	02:33:09	9189	00:01:19	79	0.0000
nopath	1	5	5	1	785	02:31:58	9118	02:33:22	9202	00:01:24	84	0.0000
nopath	2	4	3	1	708	02:31:21	9081	02:33:23	9203	00:02:02	122	0.0000
nopath	6	2	12	14	748	02:31:04	9064	02:33:27	9207	00:02:23	143	0.0000
nopath	5	1	12	14	785	02:31:48	9108	02:33:31	9211	00:01:43	103	0.0000
nopath	1	2	12	14	504	02:32:51	9171	02:33:37	9217	00:00:46	46	0.0000
nopath	2	3	3	1	679	02:31:29	9089	02:33:53	9233	00:02:24	144	0.0000
nopath	2	3	5	1	679	02:31:33	9093	02:33:56	9236	00:02:23	143	0.0000
nopath	2	4	13	15	708	02:31:25	9085	02:33:57	9237	00:02:32	152	0.0000
nopath	2	3	5	1	679	02:31:42	9102	02:33:58	9238	00:02:16	136	0.0000
nopath	3	5	3	1	621	02:33:03	9183	02:34:18	9258	00:01:15	75	0.0000	00:01:05
nopath	5	3	12	14	621	02:33:15	9195	02:34:19	9259	00:01:04	64	0.0000
nopath	3	2	3	1	679	02:32:29	9149	02:34:19	9259	00:01:50	110	0.0000
nopath	5	4	9	1	650	02:32:38	9158	02:34:20	9260	00:01:42	102	0.0000
nopath	3	6	5	1	667	02:33:06	9186	02:34:21	9261	00:01:15	75	0.0000
nopath	3	2	12	14	679	02:32:40	9160	02:34:22	9262	00:01:42	102	0.0000
nopath	4	2	9	1	708	02:32:33	9153	02:34:23	9263	00:01:50	110	0.0000
nopath	2	3	5	1	679	02:31:58	9118	02:34:23	9263	00:02:25	145	0.0000
nopath	4	2	12	14	708	02:32:49	9169	02:34:26	9266	00:01:37	97	0.0000
nopath	2	4	6	1	708	02:32:02	9122	02:34:27	9267	00:02:25	145	0.0000
nopath	1	3	10	1	763	02:32:43	9163	02:34:27	9267	00:01:44	104	0.0000
nopath	2	7	9	1	458	02:32:14	9134	02:34:28	9268	00:02:14	134	0.0000
nopath	3	6	5	1	667	02:33:22	9202	02:34:30	9270	00:01:08	68	0.0000
nopath	1	4	9	1	792	02:32:45	9165	02:34:30	9270	00:01:45	105	0.0000
nopath	3	6	3	1	667	02:33:23	9203	02:34:35	9275	00:01:12	72	0.0000
nopath	3	6	12	14	667	02:33:27	9207	02:34:39	9279	00:01:12	72	0.0000
nopath	3	6	3	1	667	02:33:41	9221	02:34:41	9281	00:01:00	60	0.0000
nopath	3	7	12	14	302	02:34:05	9245	02:34:43	9283	00:00:38	38	0.0000
nopath	3	1	3	1	763	02:32:52	9172	02:34:45	9285	00:01:53	113	0.0000
nopath	6	1	9	1	832	02:32:36	9156	02:34:50	9290	00:02:14	134	0.0000
nopath	3	4	3	1	375	02:34:19	9259	02:34:51	9291	00:00:32	32	0.0000
nopath	1	3	3	1	763	02:33:15	9195	02:34:55	9295	00:01:40	100	0.0000
nopath	1	7	12	14	542	02:33:42	9222	02:34:56	9296	00:01:14	74	0.0000
nopath	2	3	9	1	679	02:32:49	9169	02:34:58	9298	00:02:09	129	0.0000
nopath	4	3	12	14	375	02:33:48	9228	02:35:00	9300	00:01:12	72	0.0000	00:01:04
nopath	2	4	3	1	708	02:32:56	9176	02:35:02	9302	00:02:06	126	0.0000
nopath	2	6	9	1	748	02:33:27	9207	02:35:13	9313	00:01:46	106	0.0000
nopath	1	2	3	1	504	02:34:19	9259	02:35:14	9314	00:00:55	55	0.0000
nopath	1	6	12	14	832	02:33:53	9233	02:35:17	9317	00:01:24	84	0.0000
nopath	1	2	2	1	504	02:34:26	9266	02:35:17	9317	00:00:51	51	0.0000
nopath	1	2	6	1	504	02:34:40	9280	02:35:24	9324	00:00:44	44	0.0000
nopath	2	3	5	1	679	02:33:31	9211	02:35:27	9327	00:01:56	116	0.0000
nopath	2	4	3	1	708	02:33:40	9220	02:35:31	9331	00:01:51	111	0.0000
nopath	2	3	5	1	679	02:33:47	9227	02:35:32	9332	00:01:45	105	0.0000
nopath	2	3	3	1	679	02:33:49	9229	02:35:34	9334	00:01:45	105	0.0000
nopath	4	2	3	1	708	02:34:09	9249	02:35:58	9358	00:01:49	109	0.0000
nopath	1	3	5	1	763	02:33:37	9217	02:35:59	9359	00:02:22	142	0.0000
nopath	1	3	3	1	763	02:33:52	9232	02:36:02	9362	00:02:10	130	0.0000	00:01:31
nopath	1	4	5	1	792	02:34:05	9245	02:36:05	9365	00:02:00	120	0.0000
nopath	3	1	5	1	763	02:34:08	9248	02:36:08	9368	00:02:00	120	0.0000
nopath	3	6	12	14	667	02:34:40	9280	02:36:08	9368	00:01:28	88	0.0000
nopath	3	6	3	1	667	02:35:20	9320	02:36:11	9371	00:00:51	51	0.0000
[truncated: 1,104 more rows]
