# Supplementary material for: Supervised learning from human performance at the computationally hard problem of optimal traffic signal control on a network of junctions
Source: R Soc Open Sci. 2014 Dec 24;1(4):140211. doi: 10.1098/rsos.140211 (PMC4448775; doi:10.1098/rsos.140211)
Supplement: 1. simulationData.zip - This zipped folder contains the simulation configuration files for the traffic microsimulation models used in the paper, as well as the raw data output from the simulations. The data are organised into a folder structure with README.txt files used to provide guidance on the c [file rsos140211supp1.zip › simulationData/multiJunctionModel/SCOOT/run-002/trips-ALL.csv]

Path	From Zone	To Zone	Vehicle Type	Base Vehicle Type	Distance (m)	Departure Time (HH:MM:SS)	Departure Time (s)	Arrival Time (HH:MM:SS)	Arrival Time (s)	Time Taken (HH:MM:SS)	Time Taken (s)	Fuel	Mean Time (HH:MM:SS)
nopath	3	6	5	1	667	00:00:18	18	00:01:07	67	00:00:49	49	0.0000	00:00:49
nopath	2	3	3	1	679	00:00:31	31	00:01:25	85	00:00:54	54	0.0000
nopath	5	1	6	1	785	00:00:41	41	00:01:56	116	00:01:15	75	0.0000
nopath	3	6	12	14	667	00:01:20	80	00:02:09	129	00:00:49	49	0.0000	00:00:49
nopath	1	3	5	1	763	00:01:15	75	00:02:28	148	00:01:13	73	0.0000
nopath	2	1	5	1	504	00:01:44	104	00:02:31	151	00:00:47	47	0.0000
nopath	3	6	12	14	667	00:01:53	113	00:02:44	164	00:00:51	51	0.0000
nopath	1	3	10	1	763	00:02:08	128	00:03:07	187	00:00:59	59	0.0000	00:01:06
nopath	3	2	12	14	679	00:02:23	143	00:03:42	222	00:01:19	79	0.0000
nopath	2	7	5	1	458	00:03:04	184	00:03:49	229	00:00:45	45	0.0000
nopath	6	3	5	1	667	00:03:06	186	00:04:15	255	00:01:09	69	0.0000	00:01:09
nopath	6	1	12	14	832	00:03:18	198	00:04:22	262	00:01:04	64	0.0000
nopath	6	1	10	1	832	00:03:46	226	00:04:47	287	00:01:01	61	0.0000
nopath	4	2	10	1	708	00:03:39	219	00:05:02	302	00:01:23	83	0.0000	00:01:23
nopath	5	7	10	1	577	00:04:31	271	00:05:25	325	00:00:54	54	0.0000
nopath	3	5	5	1	621	00:04:16	256	00:05:29	329	00:01:13	73	0.0000
nopath	2	4	3	1	708	00:03:36	216	00:05:43	343	00:02:07	127	0.0000
nopath	3	6	3	1	667	00:04:37	277	00:05:43	343	00:01:06	66	0.0000
nopath	2	4	10	1	708	00:03:47	227	00:05:45	345	00:01:58	118	0.0000
nopath	2	3	13	15	679	00:04:13	253	00:05:47	347	00:01:34	94	0.0000
nopath	6	2	10	1	748	00:05:08	308	00:06:06	366	00:00:58	58	0.0000	00:00:58
nopath	2	3	3	1	679	00:04:40	280	00:06:12	372	00:01:32	92	0.0000
nopath	4	3	13	15	375	00:05:45	345	00:06:43	403	00:00:58	58	0.0000
nopath	1	2	3	1	504	00:05:49	349	00:06:56	416	00:01:07	67	0.0000
nopath	2	3	12	14	679	00:05:40	340	00:07:13	433	00:01:33	93	0.0000	00:01:23
nopath	3	6	13	15	667	00:05:58	358	00:07:22	442	00:01:24	84	0.0000
nopath	3	6	6	1	667	00:06:12	372	00:07:23	443	00:01:11	71	0.0000
nopath	5	3	3	1	621	00:06:00	360	00:07:27	447	00:01:27	87	0.0000
nopath	5	3	9	1	621	00:06:26	386	00:07:29	449	00:01:03	63	0.0000
nopath	5	1	5	1	785	00:06:31	391	00:07:32	452	00:01:01	61	0.0000
nopath	3	2	3	1	679	00:05:42	342	00:07:44	464	00:02:02	122	0.0000
nopath	3	2	12	14	679	00:07:07	427	00:08:05	485	00:00:58	58	0.0000	00:01:26
nopath	1	5	3	1	785	00:05:53	353	00:08:09	489	00:02:16	136	0.0000
nopath	3	6	6	1	667	00:07:39	459	00:09:06	546	00:01:27	87	0.0000	00:01:11
nopath	3	6	13	15	667	00:07:45	465	00:09:11	551	00:01:26	86	0.0000
nopath	5	4	9	1	650	00:06:44	404	00:09:12	552	00:02:28	148	0.0000
nopath	2	1	3	1	504	00:08:07	487	00:09:17	557	00:01:10	70	0.0000
nopath	2	4	10	1	708	00:08:15	495	00:09:29	569	00:01:14	74	0.0000
nopath	3	6	13	15	667	00:08:43	523	00:09:36	576	00:00:53	53	0.0000
nopath	6	1	3	1	832	00:08:35	515	00:09:37	577	00:01:02	62	0.0000
nopath	1	2	3	1	504	00:08:33	513	00:09:38	578	00:01:05	65	0.0000
nopath	1	7	3	1	542	00:08:58	538	00:09:45	585	00:00:47	47	0.0000
nopath	3	6	3	1	667	00:09:26	566	00:10:16	616	00:00:50	50	0.0000	00:01:03
nopath	2	1	3	1	504	00:09:13	553	00:10:38	638	00:01:25	85	0.0000
nopath	6	2	9	1	748	00:09:26	566	00:10:53	653	00:01:27	87	0.0000
nopath	5	4	12	14	650	00:08:37	517	00:10:54	654	00:02:17	137	0.0000
nopath	6	2	10	1	748	00:09:29	569	00:10:55	655	00:01:26	86	0.0000
nopath	2	3	12	14	679	00:09:41	581	00:11:01	661	00:01:20	80	0.0000	00:01:20
nopath	5	1	9	1	785	00:08:46	526	00:11:03	663	00:02:17	137	0.0000
nopath	5	1	3	1	785	00:09:27	567	00:11:06	666	00:01:39	99	0.0000
nopath	3	6	9	1	667	00:10:04	604	00:11:09	669	00:01:05	65	0.0000
nopath	4	2	6	1	708	00:09:57	597	00:11:47	707	00:01:50	110	0.0000
nopath	2	1	9	1	504	00:11:12	672	00:11:58	718	00:00:46	46	0.0000
nopath	4	7	12	14	331	00:11:24	684	00:12:04	724	00:00:40	40	0.0000	00:00:40
nopath	6	5	4	1	380	00:11:28	688	00:12:04	724	00:00:36	36	0.0000
nopath	1	3	9	1	763	00:11:01	661	00:12:34	754	00:01:33	93	0.0000
nopath	6	1	9	1	832	00:11:36	696	00:12:38	758	00:01:02	62	0.0000
nopath	3	6	3	1	667	00:12:04	724	00:13:09	789	00:01:05	65	0.0000	00:01:05
nopath	6	3	9	1	667	00:12:05	725	00:13:19	799	00:01:14	74	0.0000
nopath	2	1	10	1	504	00:11:37	697	00:13:33	813	00:01:56	116	0.0000
nopath	2	7	3	1	458	00:11:41	701	00:13:33	813	00:01:52	112	0.0000
nopath	2	1	10	1	504	00:11:59	719	00:13:36	816	00:01:37	97	0.0000
nopath	1	3	12	14	763	00:12:17	737	00:13:37	817	00:01:20	80	0.0000
nopath	6	2	13	15	748	00:11:54	714	00:13:38	818	00:01:44	104	0.0000
nopath	3	6	3	1	667	00:12:56	776	00:13:45	825	00:00:49	49	0.0000
nopath	1	3	9	1	763	00:12:39	759	00:14:04	844	00:01:25	85	0.0000	00:01:26
nopath	3	6	6	1	667	00:13:08	788	00:14:30	870	00:01:22	82	0.0000
nopath	3	6	3	1	667	00:13:31	811	00:14:32	872	00:01:01	61	0.0000
nopath	1	3	6	1	763	00:13:26	806	00:14:36	876	00:01:10	70	0.0000
nopath	5	1	12	14	785	00:12:31	751	00:15:03	903	00:02:32	152	0.0000	00:01:44
nopath	5	1	3	1	785	00:12:43	763	00:15:05	905	00:02:22	142	0.0000
nopath	6	2	9	1	748	00:14:11	851	00:15:07	907	00:00:56	56	0.0000
nopath	2	4	3	1	708	00:12:31	751	00:15:07	907	00:02:36	156	0.0000
nopath	2	3	13	15	679	00:12:46	766	00:15:08	908	00:02:22	142	0.0000
nopath	2	3	12	14	679	00:13:07	787	00:15:10	910	00:02:03	123	0.0000
nopath	1	2	9	1	504	00:13:49	829	00:15:10	910	00:01:21	81	0.0000
nopath	1	2	10	1	504	00:14:35	875	00:15:25	925	00:00:50	50	0.0000
nopath	3	7	12	14	302	00:14:37	877	00:15:26	926	00:00:49	49	0.0000
nopath	2	3	3	1	679	00:13:53	833	00:15:36	936	00:01:43	103	0.0000
nopath	2	3	9	1	679	00:13:57	837	00:15:39	939	00:01:42	102	0.0000
nopath	3	6	5	1	667	00:14:35	875	00:15:42	942	00:01:07	67	0.0000
nopath	1	3	13	15	763	00:14:03	843	00:15:44	944	00:01:41	101	0.0000
nopath	6	3	12	14	667	00:14:49	889	00:15:52	952	00:01:03	63	0.0000
nopath	2	3	3	1	679	00:14:35	875	00:16:11	971	00:01:36	96	0.0000	00:01:53
nopath	4	7	13	15	331	00:15:36	936	00:16:12	972	00:00:36	36	0.0000
nopath	3	6	10	1	667	00:14:58	898	00:16:18	978	00:01:20	80	0.0000
nopath	6	1	9	1	832	00:14:35	875	00:16:24	984	00:01:49	109	0.0000
nopath	1	7	13	15	542	00:15:21	921	00:16:28	988	00:01:07	67	0.0000
nopath	1	3	3	1	763	00:15:46	946	00:16:45	1005	00:00:59	59	0.0000
nopath	6	1	12	14	832	00:15:37	937	00:16:48	1008	00:01:11	71	0.0000
nopath	6	3	5	1	667	00:16:02	962	00:16:54	1014	00:00:52	52	0.0000
nopath	3	6	3	1	667	00:16:05	965	00:16:55	1015	00:00:50	50	0.0000
nopath	4	3	3	1	375	00:17:12	1032	00:17:49	1069	00:00:37	37	0.0000	00:00:47
nopath	3	6	3	1	667	00:16:44	1004	00:18:06	1086	00:01:22	82	0.0000	00:01:07
nopath	3	6	13	15	667	00:17:10	1030	00:18:09	1089	00:00:59	59	0.0000
nopath	5	1	12	14	785	00:16:28	988	00:18:09	1089	00:01:41	101	0.0000
nopath	6	5	6	1	380	00:16:28	988	00:18:11	1091	00:01:43	103	0.0000
nopath	4	6	3	1	696	00:17:23	1043	00:18:19	1099	00:00:56	56	0.0000
nopath	3	6	3	1	667	00:17:22	1042	00:18:26	1106	00:01:04	64	0.0000
nopath	3	6	6	1	667	00:17:39	1059	00:18:29	1109	00:00:50	50	0.0000
nopath	6	4	13	15	696	00:17:35	1055	00:18:47	1127	00:01:12	72	0.0000
nopath	2	3	5	1	679	00:17:13	1033	00:18:53	1133	00:01:40	100	0.0000
nopath	2	3	12	14	679	00:18:02	1082	00:18:57	1137	00:00:55	55	0.0000
nopath	3	6	9	1	667	00:17:50	1070	00:18:57	1137	00:01:07	67	0.0000
nopath	6	2	3	1	748	00:17:00	1020	00:18:59	1139	00:01:59	119	0.0000
nopath	3	5	10	1	621	00:18:02	1082	00:19:03	1143	00:01:01	61	0.0000	00:01:07
nopath	6	1	12	14	832	00:17:10	1030	00:19:08	1148	00:01:58	118	0.0000
nopath	5	6	13	15	380	00:17:27	1047	00:19:31	1171	00:02:04	124	0.0000
nopath	5	3	3	1	621	00:18:33	1113	00:19:48	1188	00:01:15	75	0.0000
nopath	3	2	12	14	679	00:18:01	1081	00:19:54	1194	00:01:53	113	0.0000
nopath	3	6	12	14	667	00:18:27	1107	00:19:55	1195	00:01:28	88	0.0000
nopath	3	6	12	14	667	00:18:49	1129	00:19:57	1197	00:01:08	68	0.0000
nopath	1	3	3	1	763	00:19:00	1140	00:20:00	1200	00:01:00	60	0.0000	00:01:12
nopath	4	1	5	1	792	00:17:59	1079	00:20:05	1205	00:02:06	126	0.0000
nopath	3	6	10	1	667	00:18:57	1137	00:20:09	1209	00:01:12	72	0.0000
nopath	3	5	9	1	621	00:19:15	1155	00:20:11	1211	00:00:56	56	0.0000
nopath	5	1	10	1	785	00:19:03	1143	00:20:26	1226	00:01:23	83	0.0000
nopath	6	1	9	1	832	00:19:08	1148	00:20:28	1228	00:01:20	80	0.0000
nopath	6	2	3	1	748	00:19:35	1175	00:20:34	1234	00:00:59	59	0.0000
nopath	2	4	3	1	708	00:18:22	1102	00:20:35	1235	00:02:13	133	0.0000
nopath	2	4	9	1	708	00:19:34	1174	00:20:37	1237	00:01:03	63	0.0000
nopath	2	6	3	1	748	00:18:16	1096	00:20:48	1248	00:02:32	152	0.0000
nopath	2	7	9	1	458	00:20:23	1223	00:21:29	1289	00:01:06	66	0.0000	00:01:14
nopath	4	2	12	14	708	00:20:20	1220	00:21:30	1290	00:01:10	70	0.0000
nopath	3	6	5	1	667	00:20:05	1205	00:21:42	1302	00:01:37	97	0.0000
nopath	3	5	3	1	621	00:20:24	1224	00:21:43	1303	00:01:19	79	0.0000
nopath	5	1	10	1	785	00:20:18	1218	00:21:46	1306	00:01:28	88	0.0000
nopath	3	6	3	1	667	00:20:41	1241	00:21:47	1307	00:01:06	66	0.0000
nopath	3	6	12	14	667	00:20:47	1247	00:21:51	1311	00:01:04	64	0.0000
nopath	6	7	12	14	624	00:19:51	1191	00:22:06	1326	00:02:15	135	0.0000	00:02:15
nopath	2	3	9	1	679	00:20:43	1243	00:22:08	1328	00:01:25	85	0.0000
nopath	2	3	6	1	679	00:20:45	1245	00:22:11	1331	00:01:26	86	0.0000
nopath	3	5	5	1	621	00:21:09	1269	00:22:13	1333	00:01:04	64	0.0000
nopath	3	6	5	1	667	00:21:42	1302	00:22:46	1366	00:01:04	64	0.0000
nopath	4	1	13	15	792	00:21:24	1284	00:22:54	1374	00:01:30	90	0.0000
nopath	4	1	5	1	792	00:21:43	1303	00:22:57	1377	00:01:14	74	0.0000
nopath	2	3	12	14	679	00:21:30	1290	00:23:17	1397	00:01:47	107	0.0000	00:01:26
nopath	2	3	3	1	679	00:21:52	1312	00:23:19	1399	00:01:27	87	0.0000
nopath	2	3	3	1	679	00:21:58	1318	00:23:22	1402	00:01:24	84	0.0000
nopath	5	2	13	15	701	00:21:05	1265	00:23:30	1410	00:02:25	145	0.0000
nopath	3	6	12	14	667	00:22:11	1331	00:23:31	1411	00:01:20	80	0.0000
nopath	3	7	10	1	302	00:22:58	1378	00:23:35	1415	00:00:37	37	0.0000
nopath	5	1	10	1	785	00:22:25	1345	00:23:38	1418	00:01:13	73	0.0000
nopath	2	4	13	15	708	00:22:06	1326	00:23:50	1430	00:01:44	104	0.0000
nopath	6	3	9	1	667	00:22:40	1360	00:24:02	1442	00:01:22	82	0.0000	00:01:07
nopath	6	7	13	15	624	00:22:10	1330	00:24:07	1447	00:01:57	117	0.0000
nopath	2	3	7	1	679	00:23:01	1381	00:24:17	1457	00:01:16	76	0.0000
nopath	3	4	13	15	375	00:24:40	1480	00:25:15	1515	00:00:35	35	0.0000	00:00:35
nopath	3	6	3	1	667	00:23:55	1435	00:25:18	1518	00:01:23	83	0.0000
nopath	2	1	3	1	504	00:24:26	1466	00:25:29	1529	00:01:03	63	0.0000
nopath	2	4	13	15	708	00:24:41	1481	00:25:49	1549	00:01:08	68	0.0000
nopath	5	1	3	1	785	00:23:13	1393	00:25:54	1554	00:02:41	161	0.0000
nopath	3	6	3	1	667	00:25:05	1505	00:25:57	1557	00:00:52	52	0.0000
nopath	3	6	12	14	667	00:25:30	1530	00:26:21	1581	00:00:51	51	0.0000	00:01:08
nopath	3	6	13	15	667	00:25:39	1539	00:26:31	1591	00:00:52	52	0.0000
nopath	4	2	12	14	708	00:24:47	1487	00:26:39	1599	00:01:52	112	0.0000
nopath	3	2	3	1	679	00:24:48	1488	00:26:41	1601	00:01:53	113	0.0000
nopath	5	6	13	15	380	00:25:19	1519	00:26:45	1605	00:01:26	86	0.0000
nopath	2	1	5	1	504	00:26:05	1565	00:26:58	1618	00:00:53	53	0.0000
nopath	3	6	9	1	667	00:26:06	1566	00:27:06	1626	00:01:00	60	0.0000	00:00:56
nopath	3	6	3	1	667	00:26:11	1571	00:27:08	1628	00:00:57	57	0.0000
nopath	5	7	12	14	577	00:25:34	1534	00:27:10	1630	00:01:36	96	0.0000
nopath	5	1	3	1	785	00:25:12	1512	00:27:10	1630	00:01:58	118	0.0000
nopath	1	2	3	1	504	00:26:13	1573	00:27:13	1633	00:01:00	60	0.0000
nopath	2	3	3	1	679	00:25:49	1549	00:27:20	1640	00:01:31	91	0.0000
nopath	2	3	12	14	679	00:25:52	1552	00:27:23	1643	00:01:31	91	0.0000
nopath	2	3	10	1	679	00:26:01	1561	00:27:26	1646	00:01:25	85	0.0000
nopath	3	5	7	1	621	00:26:29	1589	00:27:27	1647	00:00:58	58	0.0000
nopath	3	6	13	15	667	00:26:43	1603	00:27:36	1656	00:00:53	53	0.0000
nopath	1	3	3	1	763	00:25:53	1553	00:27:56	1676	00:02:03	123	0.0000
nopath	3	6	5	1	667	00:26:56	1616	00:27:58	1678	00:01:02	62	0.0000
nopath	3	2	5	1	679	00:26:37	1597	00:27:59	1679	00:01:22	82	0.0000
nopath	1	4	3	1	792	00:26:54	1614	00:28:00	1680	00:01:06	66	0.0000	00:01:06
nopath	3	6	5	1	667	00:27:02	1622	00:28:00	1680	00:00:58	58	0.0000
nopath	4	2	5	1	708	00:26:56	1616	00:28:01	1681	00:01:05	65	0.0000
nopath	2	3	13	15	679	00:26:42	1602	00:28:31	1711	00:01:49	109	0.0000
nopath	2	4	10	1	708	00:26:46	1606	00:28:32	1712	00:01:46	106	0.0000
nopath	2	3	3	1	679	00:27:30	1650	00:28:33	1713	00:01:03	63	0.0000
nopath	1	7	12	14	542	00:27:41	1661	00:28:35	1715	00:00:54	54	0.0000
nopath	3	6	5	1	667	00:27:27	1647	00:28:54	1734	00:01:27	87	0.0000
nopath	1	2	9	1	504	00:28:14	1694	00:28:58	1738	00:00:44	44	0.0000
nopath	1	2	3	1	504	00:28:24	1704	00:29:07	1747	00:00:43	43	0.0000	00:00:58
nopath	2	1	12	14	504	00:27:58	1678	00:29:33	1773	00:01:35	95	0.0000
nopath	4	1	3	1	792	00:27:45	1665	00:29:43	1783	00:01:58	118	0.0000
nopath	2	3	3	1	679	00:28:24	1704	00:30:04	1804	00:01:40	100	0.0000	00:01:27
nopath	2	3	12	14	679	00:28:55	1735	00:30:07	1807	00:01:12	72	0.0000
nopath	2	3	2	1	679	00:29:01	1741	00:30:09	1809	00:01:08	68	0.0000
nopath	3	6	13	15	667	00:29:16	1756	00:30:46	1846	00:01:30	90	0.0000
nopath	1	2	5	1	504	00:30:04	1804	00:30:46	1846	00:00:42	42	0.0000
nopath	3	6	12	14	667	00:29:40	1780	00:30:47	1847	00:01:07	67	0.0000
nopath	4	2	12	14	708	00:28:39	1719	00:30:50	1850	00:02:11	131	0.0000
nopath	3	6	13	15	667	00:29:41	1781	00:30:52	1852	00:01:11	71	0.0000
nopath	3	2	10	1	679	00:29:01	1741	00:30:52	1852	00:01:51	111	0.0000
nopath	2	7	7	1	458	00:30:06	1806	00:31:05	1865	00:00:59	59	0.0000	00:00:59
nopath	6	4	9	1	696	00:29:45	1785	00:31:05	1865	00:01:20	80	0.0000
nopath	6	3	3	1	667	00:30:18	1818	00:31:08	1868	00:00:50	50	0.0000
nopath	1	3	13	15	763	00:29:43	1783	00:31:15	1875	00:01:32	92	0.0000
nopath	1	3	7	1	763	00:29:54	1794	00:31:17	1877	00:01:23	83	0.0000
nopath	5	1	13	15	785	00:29:30	1770	00:31:18	1878	00:01:48	108	0.0000
nopath	2	3	3	1	679	00:29:37	1777	00:31:19	1879	00:01:42	102	0.0000
nopath	1	4	9	1	792	00:30:06	1806	00:31:47	1907	00:01:41	101	0.0000
nopath	3	6	5	1	667	00:30:51	1851	00:31:49	1909	00:00:58	58	0.0000
nopath	3	6	9	1	667	00:30:53	1853	00:31:51	1911	00:00:58	58	0.0000
nopath	2	1	9	1	504	00:30:43	1843	00:32:14	1934	00:01:31	91	0.0000	00:01:16
nopath	3	1	12	14	763	00:30:16	1816	00:32:19	1939	00:02:03	123	0.0000
nopath	5	1	12	14	785	00:31:31	1891	00:32:34	1954	00:01:03	63	0.0000
nopath	2	4	12	14	708	00:30:54	1854	00:32:52	1972	00:01:58	118	0.0000
nopath	2	4	2	1	708	00:31:00	1860	00:32:53	1973	00:01:53	113	0.0000
nopath	2	3	9	1	679	00:31:13	1873	00:32:54	1974	00:01:41	101	0.0000
nopath	3	6	12	14	667	00:31:46	1906	00:32:55	1975	00:01:09	69	0.0000
nopath	3	6	13	15	667	00:31:58	1918	00:32:57	1977	00:00:59	59	0.0000
nopath	3	2	12	14	679	00:31:24	1884	00:33:24	2004	00:02:00	120	0.0000	00:01:47
nopath	1	3	9	1	763	00:31:56	1916	00:33:24	2004	00:01:28	88	0.0000
nopath	2	7	3	1	458	00:31:59	1919	00:33:33	2013	00:01:34	94	0.0000
nopath	3	1	2	1	763	00:32:29	1949	00:33:43	2023	00:01:14	74	0.0000
nopath	2	3	5	1	679	00:32:11	1931	00:33:58	2038	00:01:47	107	0.0000
nopath	2	4	12	14	708	00:32:10	1930	00:34:00	2040	00:01:50	110	0.0000	00:01:47
nopath	2	3	9	1	679	00:32:30	1950	00:34:01	2041	00:01:31	91	0.0000
nopath	3	6	10	1	667	00:33:18	1998	00:34:18	2058	00:01:00	60	0.0000
nopath	3	6	5	1	667	00:33:19	1999	00:34:20	2060	00:01:01	61	0.0000
nopath	5	1	6	1	785	00:32:51	1971	00:34:21	2061	00:01:30	90	0.0000
nopath	4	2	9	1	708	00:32:48	1968	00:34:44	2084	00:01:56	116	0.0000
nopath	2	3	3	1	679	00:34:10	2050	00:35:04	2104	00:00:54	54	0.0000	00:01:25
nopath	2	6	9	1	748	00:32:07	1927	00:35:12	2112	00:03:05	185	0.0000
nopath	6	1	3	1	832	00:34:00	2040	00:35:17	2117	00:01:17	77	0.0000
nopath	1	2	3	1	504	00:34:44	2084	00:35:30	2130	00:00:46	46	0.0000
nopath	2	3	5	1	679	00:34:30	2070	00:35:36	2136	00:01:06	66	0.0000
nopath	1	3	9	1	763	00:34:22	2062	00:35:39	2139	00:01:17	77	0.0000
nopath	3	6	13	15	667	00:35:04	2104	00:36:17	2177	00:01:13	73	0.0000	00:01:05
nopath	3	6	9	1	667	00:35:24	2124	00:36:19	2179	00:00:55	55	0.0000
nopath	5	1	2	1	785	00:34:41	2081	00:36:39	2199	00:01:58	118	0.0000
nopath	2	3	12	14	679	00:35:00	2100	00:36:41	2201	00:01:41	101	0.0000
nopath	2	3	3	1	679	00:35:21	2121	00:36:44	2204	00:01:23	83	0.0000
nopath	6	1	7	1	832	00:35:48	2148	00:36:52	2212	00:01:04	64	0.0000
nopath	3	6	3	1	667	00:36:14	2174	00:37:17	2237	00:01:03	63	0.0000	00:00:59
nopath	5	6	12	14	380	00:36:41	2201	00:37:33	2253	00:00:52	52	0.0000
nopath	2	3	3	1	679	00:36:08	2168	00:37:47	2267	00:01:39	99	0.0000
nopath	3	6	3	1	667	00:36:43	2203	00:37:54	2274	00:01:11	71	0.0000
nopath	5	3	5	1	621	00:36:18	2178	00:37:55	2275	00:01:37	97	0.0000
nopath	5	1	5	1	785	00:35:37	2137	00:37:58	2278	00:02:21	141	0.0000
nopath	3	7	12	14	302	00:37:23	2243	00:38:01	2281	00:00:38	38	0.0000	00:00:41
nopath	1	3	3	1	763	00:37:34	2254	00:38:44	2324	00:01:10	70	0.0000
nopath	3	6	10	1	667	00:37:45	2265	00:38:50	2330	00:01:05	65	0.0000
nopath	2	1	3	1	504	00:38:01	2281	00:39:04	2344	00:01:03	63	0.0000	00:01:03
nopath	2	7	12	14	458	00:38:13	2293	00:39:10	2350	00:00:57	57	0.0000
nopath	6	2	3	1	748	00:38:11	2291	00:39:14	2354	00:01:03	63	0.0000
nopath	1	3	3	1	763	00:38:00	2280	00:39:16	2356	00:01:16	76	0.0000
nopath	2	3	12	14	679	00:37:27	2247	00:39:19	2359	00:01:52	112	0.0000
nopath	1	2	5	1	504	00:38:21	2301	00:39:20	2360	00:00:59	59	0.0000
nopath	5	6	5	1	380	00:38:45	2325	00:39:22	2362	00:00:37	37	0.0000
nopath	2	3	7	1	679	00:37:56	2276	00:39:22	2362	00:01:26	86	0.0000
nopath	5	4	3	1	650	00:38:02	2282	00:39:41	2381	00:01:39	99	0.0000
nopath	2	3	13	15	679	00:38:11	2291	00:39:47	2387	00:01:36	96	0.0000
nopath	5	1	12	14	785	00:38:22	2302	00:39:47	2387	00:01:25	85	0.0000
nopath	2	3	3	1	679	00:38:12	2292	00:39:49	2389	00:01:37	97	0.0000
nopath	1	2	5	1	504	00:39:06	2346	00:39:51	2391	00:00:45	45	0.0000
nopath	3	6	9	1	667	00:39:06	2346	00:39:55	2395	00:00:49	49	0.0000
nopath	3	6	5	1	667	00:39:11	2351	00:40:01	2401	00:00:50	50	0.0000	00:00:58
nopath	3	6	9	1	667	00:39:20	2360	00:40:22	2422	00:01:02	62	0.0000
nopath	1	7	5	1	542	00:39:33	2373	00:40:43	2443	00:01:10	70	0.0000
nopath	2	3	5	1	679	00:39:23	2363	00:40:44	2444	00:01:21	81	0.0000
nopath	2	4	13	15	708	00:39:41	2381	00:40:51	2451	00:01:10	70	0.0000
nopath	1	3	12	14	763	00:39:54	2394	00:41:17	2477	00:01:23	83	0.0000	00:01:26
nopath	1	7	3	1	542	00:40:35	2435	00:41:24	2484	00:00:49	49	0.0000
nopath	3	6	5	1	667	00:40:03	2403	00:41:30	2490	00:01:27	87	0.0000
nopath	3	6	2	1	667	00:40:20	2420	00:41:32	2492	00:01:12	72	0.0000
nopath	3	7	3	1	302	00:41:04	2464	00:41:38	2498	00:00:34	34	0.0000
nopath	3	2	3	1	679	00:40:01	2401	00:41:38	2498	00:01:37	97	0.0000
nopath	1	3	12	14	763	00:40:34	2434	00:41:45	2505	00:01:11	71	0.0000
nopath	4	7	10	1	331	00:41:07	2467	00:41:47	2507	00:00:40	40	0.0000
nopath	5	2	12	14	701	00:40:01	2401	00:41:57	2517	00:01:56	116	0.0000
nopath	5	1	9	1	785	00:40:29	2429	00:42:05	2525	00:01:36	96	0.0000	00:01:44
nopath	6	1	4	1	832	00:40:40	2440	00:42:07	2527	00:01:27	87	0.0000
nopath	2	3	13	15	679	00:40:19	2419	00:42:19	2539	00:02:00	120	0.0000
nopath	3	6	5	1	667	00:41:30	2490	00:42:20	2540	00:00:50	50	0.0000
nopath	2	3	12	14	679	00:40:22	2422	00:42:21	2541	00:01:59	119	0.0000
nopath	2	3	5	1	679	00:40:46	2446	00:42:23	2543	00:01:37	97	0.0000
nopath	6	1	3	1	832	00:41:29	2489	00:42:31	2551	00:01:02	62	0.0000
nopath	3	4	2	1	375	00:41:59	2519	00:42:33	2553	00:00:34	34	0.0000
nopath	1	2	3	1	504	00:41:53	2513	00:42:37	2557	00:00:44	44	0.0000
nopath	1	3	3	1	763	00:41:29	2489	00:42:44	2564	00:01:15	75	0.0000
nopath	1	3	3	1	763	00:41:39	2499	00:42:46	2566	00:01:07	67	0.0000
nopath	3	2	12	14	679	00:41:08	2468	00:42:58	2578	00:01:50	110	0.0000
nopath	4	2	3	1	708	00:41:52	2512	00:43:07	2587	00:01:15	75	0.0000	00:01:37
nopath	5	3	5	1	621	00:41:01	2461	00:43:09	2589	00:02:08	128	0.0000
nopath	4	1	12	14	792	00:41:12	2472	00:43:14	2594	00:02:02	122	0.0000
nopath	3	5	5	1	621	00:42:01	2521	00:43:17	2597	00:01:16	76	0.0000
nopath	2	3	5	1	679	00:40:57	2457	00:43:18	2598	00:02:21	141	0.0000
nopath	3	6	6	1	667	00:42:10	2530	00:43:20	2600	00:01:10	70	0.0000
nopath	2	4	12	14	708	00:41:18	2478	00:43:21	2601	00:02:03	123	0.0000
nopath	3	6	5	1	667	00:42:28	2548	00:43:23	2603	00:00:55	55	0.0000
nopath	4	7	3	1	331	00:42:47	2567	00:43:23	2603	00:00:36	36	0.0000
nopath	2	4	5	1	708	00:41:29	2489	00:43:23	2603	00:01:54	114	0.0000
nopath	5	1	3	1	785	00:41:35	2495	00:43:24	2604	00:01:49	109	0.0000
nopath	3	6	6	1	667	00:42:35	2555	00:43:26	2606	00:00:51	51	0.0000
nopath	6	2	12	14	748	00:42:49	2569	00:43:47	2627	00:00:58	58	0.0000
nopath	2	3	3	1	679	00:41:50	2510	00:43:48	2628	00:01:58	118	0.0000
nopath	3	6	5	1	667	00:42:46	2566	00:43:53	2633	00:01:07	67	0.0000
nopath	3	6	3	1	667	00:43:14	2594	00:44:04	2644	00:00:50	50	0.0000	00:01:02
nopath	1	5	2	1	785	00:42:01	2521	00:44:15	2655	00:02:14	134	0.0000
nopath	4	2	9	1	708	00:42:27	2547	00:44:20	2660	00:01:53	113	0.0000
nopath	3	2	3	1	679	00:42:54	2574	00:44:23	2663	00:01:29	89	0.0000
nopath	1	3	13	15	763	00:43:11	2591	00:44:23	2663	00:01:12	72	0.0000
nopath	4	1	12	14	792	00:42:23	2543	00:44:27	2667	00:02:04	124	0.0000
nopath	5	6	13	15	380	00:44:01	2641	00:44:49	2689	00:00:48	48	0.0000
nopath	2	3	5	1	679	00:43:39	2619	00:44:50	2690	00:01:11	71	0.0000
nopath	2	4	5	1	708	00:43:07	2587	00:44:51	2691	00:01:44	104	0.0000
nopath	2	3	13	15	679	00:43:55	2635	00:44:56	2696	00:01:01	61	0.0000
nopath	5	3	12	14	621	00:42:45	2565	00:45:04	2704	00:02:19	139	0.0000	00:01:38
nopath	4	6	5	1	696	00:43:15	2595	00:45:06	2706	00:01:51	111	0.0000
nopath	5	3	12	14	621	00:43:19	2599	00:45:06	2706	00:01:47	107	0.0000
nopath	3	6	3	1	667	00:43:18	2598	00:45:08	2708	00:01:50	110	0.0000
nopath	3	6	3	1	667	00:43:23	2603	00:45:10	2710	00:01:47	107	0.0000
nopath	3	6	10	1	667	00:43:43	2623	00:45:12	2712	00:01:29	89	0.0000
nopath	3	6	10	1	667	00:44:03	2643	00:45:14	2714	00:01:11	71	0.0000
nopath	1	7	10	1	542	00:44:24	2664	00:45:14	2714	00:00:50	50	0.0000
nopath	3	6	3	1	667	00:44:14	2654	00:45:16	2716	00:01:02	62	0.0000
nopath	6	5	5	1	380	00:44:07	2647	00:45:18	2718	00:01:11	71	0.0000
nopath	1	3	5	1	763	00:43:53	2633	00:45:20	2720	00:01:27	87	0.0000
nopath	1	4	3	1	792	00:44:15	2655	00:45:24	2724	00:01:09	69	0.0000
nopath	4	2	6	1	708	00:43:56	2636	00:45:32	2732	00:01:36	96	0.0000
nopath	6	3	12	14	667	00:44:46	2686	00:45:40	2740	00:00:54	54	0.0000
nopath	1	3	3	1	763	00:44:45	2685	00:45:48	2748	00:01:03	63	0.0000
nopath	2	3	9	1	679	00:44:39	2679	00:45:53	2753	00:01:14	74	0.0000
nopath	5	2	12	14	701	00:43:53	2633	00:46:00	2760	00:02:07	127	0.0000	00:02:09
nopath	2	6	12	14	748	00:43:37	2617	00:46:01	2761	00:02:24	144	0.0000
nopath	6	3	9	1	667	00:45:10	2710	00:46:04	2764	00:00:54	54	0.0000
nopath	6	7	3	1	624	00:45:08	2708	00:46:07	2767	00:00:59	59	0.0000
nopath	3	4	12	14	375	00:45:14	2714	00:46:12	2772	00:00:58	58	0.0000
nopath	3	4	12	14	375	00:45:46	2746	00:46:20	2780	00:00:34	34	0.0000
nopath	2	3	12	14	679	00:45:11	2711	00:46:21	2781	00:01:10	70	0.0000
nopath	2	3	3	1	679	00:45:13	2713	00:46:24	2784	00:01:11	71	0.0000
nopath	1	3	13	15	763	00:45:14	2714	00:46:28	2788	00:01:14	74	0.0000
nopath	3	7	12	14	302	00:46:19	2779	00:46:49	2809	00:00:30	30	0.0000
nopath	3	2	3	1	679	00:45:00	2700	00:46:53	2813	00:01:53	113	0.0000
nopath	3	6	12	14	667	00:44:55	2695	00:46:55	2815	00:02:00	120	0.0000
nopath	1	4	6	1	792	00:45:47	2747	00:46:55	2815	00:01:08	68	0.0000
nopath	3	6	5	1	667	00:45:04	2704	00:46:57	2817	00:01:53	113	0.0000
nopath	3	6	9	1	667	00:45:09	2709	00:46:59	2819	00:01:50	110	0.0000
nopath	3	6	6	1	667	00:45:20	2720	00:47:00	2820	00:01:40	100	0.0000	00:01:38
nopath	3	6	10	1	667	00:45:47	2747	00:47:03	2823	00:01:16	76	0.0000
nopath	3	6	12	14	667	00:46:12	2772	00:47:05	2825	00:00:53	53	0.0000
nopath	2	1	5	1	504	00:45:51	2751	00:47:07	2827	00:01:16	76	0.0000
nopath	5	3	3	1	621	00:45:14	2714	00:47:07	2827	00:01:53	113	0.0000
nopath	5	3	12	14	621	00:46:00	2760	00:47:09	2829	00:01:09	69	0.0000
nopath	6	3	5	1	667	00:45:57	2757	00:47:19	2839	00:01:22	82	0.0000
nopath	3	7	12	14	302	00:46:47	2807	00:47:20	2840	00:00:33	33	0.0000
nopath	5	2	12	14	701	00:45:15	2715	00:47:25	2845	00:02:10	130	0.0000
nopath	2	4	8	1	708	00:45:47	2747	00:47:27	2847	00:01:40	100	0.0000
nopath	5	1	12	14	785	00:44:30	2670	00:47:27	2847	00:02:57	177	0.0000
nopath	2	4	7	1	708	00:46:35	2795	00:47:29	2849	00:00:54	54	0.0000
nopath	5	1	12	14	785	00:45:12	2712	00:47:29	2849	00:02:17	137	0.0000
nopath	3	6	3	1	667	00:46:27	2787	00:47:30	2850	00:01:03	63	0.0000
nopath	6	2	3	1	748	00:45:28	2728	00:47:30	2850	00:02:02	122	0.0000
nopath	6	2	3	1	748	00:45:37	2737	00:47:32	2852	00:01:55	115	0.0000
nopath	6	5	9	1	380	00:46:55	2815	00:47:32	2852	00:00:37	37	0.0000
nopath	5	1	10	1	785	00:45:45	2745	00:47:34	2854	00:01:49	109	0.0000
nopath	3	6	3	1	667	00:46:45	2805	00:47:38	2858	00:00:53	53	0.0000
nopath	6	1	3	1	832	00:45:52	2752	00:47:39	2859	00:01:47	107	0.0000
nopath	6	1	3	1	832	00:46:31	2791	00:47:41	2861	00:01:10	70	0.0000
nopath	1	2	5	1	504	00:47:00	2820	00:47:45	2865	00:00:45	45	0.0000
nopath	4	7	3	1	331	00:47:18	2838	00:47:57	2877	00:00:39	39	0.0000
nopath	3	6	10	1	667	00:46:53	2813	00:48:01	2881	00:01:08	68	0.0000	00:01:02
nopath	1	5	12	14	785	00:46:56	2816	00:48:10	2890	00:01:14	74	0.0000
nopath	3	7	5	1	302	00:47:29	2849	00:48:11	2891	00:00:42	42	0.0000
nopath	3	2	5	1	679	00:47:12	2832	00:48:14	2894	00:01:02	62	0.0000
nopath	3	2	3	1	679	00:47:18	2838	00:48:16	2896	00:00:58	58	0.0000
nopath	4	2	10	1	708	00:47:01	2821	00:48:19	2899	00:01:18	78	0.0000
nopath	3	6	3	1	667	00:47:30	2850	00:48:42	2922	00:01:12	72	0.0000
nopath	3	7	10	1	302	00:48:00	2880	00:48:46	2926	00:00:46	46	0.0000
nopath	5	1	5	1	785	00:46:22	2782	00:48:54	2934	00:02:32	152	0.0000
nopath	2	3	13	15	679	00:46:46	2806	00:48:55	2935	00:02:09	129	0.0000
nopath	5	1	3	1	785	00:47:23	2843	00:48:57	2937	00:01:34	94	0.0000
nopath	2	3	12	14	679	00:47:04	2824	00:48:57	2937	00:01:53	113	0.0000
nopath	5	1	3	1	785	00:47:26	2846	00:48:59	2939	00:01:33	93	0.0000
nopath	2	4	3	1	708	00:47:50	2870	00:49:00	2940	00:01:10	70	0.0000	00:01:30
nopath	3	6	10	1	667	00:47:54	2874	00:49:01	2941	00:01:07	67	0.0000
nopath	6	3	3	1	667	00:47:36	2856	00:49:07	2947	00:01:31	91	0.0000
nopath	4	6	10	1	696	00:48:18	2898	00:49:16	2956	00:00:58	58	0.0000
nopath	1	3	12	14	763	00:47:33	2853	00:49:25	2965	00:01:52	112	0.0000
nopath	3	6	12	14	667	00:48:31	2911	00:49:31	2971	00:01:00	60	0.0000
nopath	2	1	9	1	504	00:49:02	2942	00:49:54	2994	00:00:52	52	0.0000
nopath	6	5	12	14	380	00:49:21	2961	00:49:55	2995	00:00:34	34	0.0000
nopath	1	3	6	1	763	00:48:37	2917	00:50:00	3000	00:01:23	83	0.0000	00:01:18
nopath	2	3	3	1	679	00:48:13	2893	00:50:03	3003	00:01:50	110	0.0000
nopath	4	7	12	14	331	00:49:14	2954	00:50:04	3004	00:00:50	50	0.0000
nopath	5	6	5	1	380	00:48:12	2892	00:50:04	3004	00:01:52	112	0.0000
nopath	2	3	5	1	679	00:48:48	2928	00:50:06	3006	00:01:18	78	0.0000
nopath	6	1	3	1	832	00:48:53	2933	00:50:08	3008	00:01:15	75	0.0000
nopath	6	1	5	1	832	00:48:58	2938	00:50:10	3010	00:01:12	72	0.0000
nopath	6	1	6	1	832	00:49:11	2951	00:50:13	3013	00:01:02	62	0.0000
nopath	1	2	12	14	504	00:49:17	2957	00:50:14	3014	00:00:57	57	0.0000
nopath	3	6	5	1	667	00:49:27	2967	00:50:30	3030	00:01:03	63	0.0000
nopath	2	3	3	1	679	00:49:15	2955	00:50:32	3032	00:01:17	77	0.0000
nopath	5	1	10	1	785	00:48:53	2933	00:50:34	3034	00:01:41	101	0.0000
nopath	2	4	9	1	708	00:49:17	2957	00:50:36	3036	00:01:19	79	0.0000
nopath	2	3	10	1	679	00:49:20	2960	00:50:36	3036	00:01:16	76	0.0000
nopath	2	3	12	14	679	00:49:25	2965	00:50:40	3040	00:01:15	75	0.0000
nopath	1	7	3	1	542	00:49:57	2997	00:50:42	3042	00:00:45	45	0.0000
nopath	4	2	9	1	708	00:49:27	2967	00:51:00	3060	00:01:33	93	0.0000	00:01:35
nopath	1	3	13	15	763	00:49:29	2969	00:51:07	3067	00:01:38	98	0.0000
nopath	3	6	13	15	667	00:50:14	3014	00:51:10	3070	00:00:56	56	0.0000
nopath	1	4	13	15	792	00:50:06	3006	00:51:11	3071	00:01:05	65	0.0000
nopath	6	5	12	14	380	00:50:38	3038	00:51:13	3073	00:00:35	35	0.0000
nopath	3	6	13	15	667	00:50:30	3030	00:51:22	3082	00:00:52	52	0.0000
nopath	3	1	10	1	763	00:49:41	2981	00:51:23	3083	00:01:42	102	0.0000
nopath	4	1	5	1	792	00:50:07	3007	00:51:25	3085	00:01:18	78	0.0000
nopath	6	1	12	14	832	00:49:47	2987	00:51:30	3090	00:01:43	103	0.0000
nopath	2	6	3	1	748	00:48:56	2936	00:51:36	3096	00:02:40	160	0.0000
nopath	1	3	10	1	763	00:50:11	3011	00:51:36	3096	00:01:25	85	0.0000
nopath	2	4	3	1	708	00:50:06	3006	00:51:40	3100	00:01:34	94	0.0000
nopath	2	4	5	1	708	00:50:19	3019	00:51:41	3101	00:01:22	82	0.0000
nopath	2	3	10	1	679	00:50:22	3022	00:51:43	3103	00:01:21	81	0.0000
nopath	2	3	6	1	679	00:50:23	3023	00:52:04	3124	00:01:41	101	0.0000	00:01:32
nopath	2	3	9	1	679	00:50:38	3038	00:52:07	3127	00:01:29	89	0.0000
nopath	2	4	6	1	708	00:50:39	3039	00:52:10	3130	00:01:31	91	0.0000
nopath	1	3	7	1	763	00:50:47	3047	00:52:11	3131	00:01:24	84	0.0000
nopath	3	6	12	14	667	00:50:39	3039	00:52:19	3139	00:01:40	100	0.0000
nopath	5	3	4	1	621	00:50:29	3029	00:52:19	3139	00:01:50	110	0.0000
nopath	3	6	5	1	667	00:50:40	3040	00:52:21	3141	00:01:41	101	0.0000
nopath	3	6	5	1	667	00:51:06	3066	00:52:23	3143	00:01:17	77	0.0000
nopath	3	6	12	14	667	00:51:23	3083	00:52:25	3145	00:01:02	62	0.0000
nopath	3	6	3	1	667	00:51:26	3086	00:52:27	3147	00:01:01	61	0.0000
nopath	1	3	13	15	763	00:51:19	3079	00:52:39	3159	00:01:20	80	0.0000
nopath	2	1	5	1	504	00:51:24	3084	00:52:39	3159	00:01:15	75	0.0000
nopath	4	7	12	14	331	00:51:59	3119	00:52:40	3160	00:00:41	41	0.0000
nopath	3	6	5	1	667	00:51:27	3087	00:52:41	3161	00:01:14	74	0.0000
nopath	1	3	9	1	763	00:51:23	3083	00:52:41	3161	00:01:18	78	0.0000
nopath	3	1	3	1	763	00:50:42	3042	00:52:43	3163	00:02:01	121	0.0000
nopath	4	1	3	1	792	00:50:58	3058	00:52:45	3165	00:01:47	107	0.0000
nopath	6	2	9	1	748	00:50:55	3055	00:52:46	3166	00:01:51	111	0.0000
nopath	3	6	12	14	667	00:51:53	3113	00:52:47	3167	00:00:54	54	0.0000
nopath	1	2	5	1	504	00:52:00	3120	00:52:50	3170	00:00:50	50	0.0000
nopath	3	6	13	15	667	00:51:58	3118	00:52:51	3171	00:00:53	53	0.0000
nopath	5	1	12	14	785	00:50:01	3001	00:52:51	3171	00:02:50	170	0.0000
nopath	6	2	7	1	748	00:51:57	3117	00:52:56	3176	00:00:59	59	0.0000
nopath	6	7	3	1	624	00:52:06	3126	00:53:02	3182	00:00:56	56	0.0000	00:01:17
nopath	2	3	12	14	679	00:50:41	3041	00:53:05	3185	00:02:24	144	0.0000
nopath	2	3	12	14	679	00:51:54	3114	00:53:08	3188	00:01:14	74	0.0000
nopath	2	3	9	1	679	00:51:57	3117	00:53:10	3190	00:01:13	73	0.0000
nopath	3	6	3	1	667	00:52:18	3138	00:53:14	3194	00:00:56	56	0.0000
nopath	1	2	3	1	504	00:52:48	3168	00:53:33	3213	00:00:45	45	0.0000
nopath	1	3	3	1	763	00:52:08	3128	00:53:36	3216	00:01:28	88	0.0000
nopath	1	3	3	1	763	00:52:18	3138	00:53:39	3219	00:01:21	81	0.0000
nopath	1	3	9	1	763	00:52:32	3152	00:53:41	3221	00:01:09	69	0.0000
nopath	4	2	6	1	708	00:52:08	3128	00:53:52	3232	00:01:44	104	0.0000
nopath	2	7	5	1	458	00:52:34	3154	00:53:54	3234	00:01:20	80	0.0000
nopath	3	1	2	1	763	00:51:46	3106	00:53:57	3237	00:02:11	131	0.0000
nopath	3	1	6	1	763	00:52:27	3147	00:54:03	3243	00:01:36	96	0.0000	00:01:47
nopath	5	3	9	1	621	00:52:40	3160	00:54:03	3243	00:01:23	83	0.0000
nopath	3	6	5	1	667	00:52:55	3175	00:54:06	3246	00:01:11	71	0.0000
nopath	6	5	12	14	380	00:52:49	3169	00:54:09	3249	00:01:20	80	0.0000
nopath	5	1	3	1	785	00:51:59	3119	00:54:10	3250	00:02:11	131	0.0000
nopath	5	1	3	1	785	00:52:27	3147	00:54:12	3252	00:01:45	105	0.0000
nopath	5	1	12	14	785	00:52:28	3148	00:54:14	3254	00:01:46	106	0.0000
nopath	2	4	12	14	708	00:52:10	3130	00:54:16	3256	00:02:06	126	0.0000
nopath	2	4	5	1	708	00:52:26	3146	00:54:17	3257	00:01:51	111	0.0000
nopath	2	4	5	1	708	00:52:33	3153	00:54:19	3259	00:01:46	106	0.0000
nopath	3	5	13	15	621	00:53:13	3193	00:54:19	3259	00:01:06	66	0.0000
nopath	1	2	3	1	504	00:53:34	3214	00:54:19	3259	00:00:45	45	0.0000
nopath	3	6	12	14	667	00:53:19	3199	00:54:22	3262	00:01:03	63	0.0000
nopath	3	6	5	1	667	00:53:35	3215	00:54:25	3265	00:00:50	50	0.0000
nopath	6	1	13	15	832	00:53:39	3219	00:54:45	3285	00:01:06	66	0.0000
nopath	1	3	10	1	763	00:53:33	3213	00:54:46	3286	00:01:13	73	0.0000
nopath	2	4	12	14	708	00:53:04	3184	00:54:48	3288	00:01:44	104	0.0000
nopath	3	5	5	1	621	00:53:54	3234	00:54:50	3290	00:00:56	56	0.0000
nopath	6	1	3	1	832	00:53:47	3227	00:54:51	3291	00:01:04	64	0.0000
nopath	3	6	9	1	667	00:54:01	3241	00:54:53	3293	00:00:52	52	0.0000
nopath	3	2	13	15	679	00:53:17	3197	00:55:03	3303	00:01:46	106	0.0000	00:01:30
nopath	4	2	5	1	708	00:53:31	3211	00:55:05	3305	00:01:34	94	0.0000
nopath	2	1	10	1	504	00:54:00	3240	00:55:16	3316	00:01:16	76	0.0000
nopath	2	3	5	1	679	00:53:46	3226	00:55:19	3319	00:01:33	93	0.0000
nopath	3	7	12	14	302	00:54:43	3283	00:55:33	3333	00:00:50	50	0.0000
nopath	2	3	3	1	679	00:53:50	3230	00:55:44	3344	00:01:54	114	0.0000
nopath	2	4	3	1	708	00:54:17	3257	00:55:48	3348	00:01:31	91	0.0000
nopath	2	4	3	1	708	00:54:30	3270	00:55:50	3350	00:01:20	80	0.0000
nopath	1	2	5	1	504	00:55:16	3316	00:55:59	3359	00:00:43	43	0.0000
nopath	5	3	9	1	621	00:53:38	3218	00:55:59	3359	00:02:21	141	0.0000
nopath	5	7	5	1	577	00:54:53	3293	00:56:06	3366	00:01:13	73	0.0000	00:01:14
nopath	2	4	13	15	708	00:54:37	3277	00:56:18	3378	00:01:41	101	0.0000
nopath	1	3	3	1	763	00:55:08	3308	00:56:18	3378	00:01:10	70	0.0000
nopath	2	4	6	1	708	00:54:38	3278	00:56:19	3379	00:01:41	101	0.0000
nopath	3	6	3	1	667	00:55:16	3316	00:56:21	3381	00:01:05	65	0.0000
nopath	3	2	12	14	679	00:54:29	3269	00:56:21	3381	00:01:52	112	0.0000
nopath	3	6	10	1	667	00:55:20	3320	00:56:23	3383	00:01:03	63	0.0000
nopath	4	2	3	1	708	00:54:44	3284	00:56:24	3384	00:01:40	100	0.0000
nopath	3	6	3	1	667	00:55:22	3322	00:56:24	3384	00:01:02	62	0.0000
nopath	3	2	12	14	679	00:55:23	3323	00:56:31	3391	00:01:08	68	0.0000
nopath	2	4	3	1	708	00:55:15	3315	00:56:46	3406	00:01:31	91	0.0000
nopath	3	6	5	1	667	00:55:28	3328	00:56:49	3409	00:01:21	81	0.0000
nopath	5	2	13	15	701	00:53:45	3225	00:56:50	3410	00:03:05	185	0.0000
nopath	3	6	12	14	667	00:55:36	3336	00:56:52	3412	00:01:16	76	0.0000
nopath	3	6	3	1	667	00:55:43	3343	00:56:53	3413	00:01:10	70	0.0000
nopath	3	6	5	1	667	00:55:46	3346	00:56:55	3415	00:01:09	69	0.0000
nopath	5	1	10	1	785	00:54:54	3294	00:56:56	3416	00:02:02	122	0.0000
nopath	3	6	5	1	667	00:55:55	3355	00:56:57	3417	00:01:02	62	0.0000
nopath	6	2	10	1	748	00:54:39	3279	00:56:58	3418	00:02:19	139	0.0000
nopath	5	1	5	1	785	00:54:56	3296	00:56:59	3419	00:02:03	123	0.0000
nopath	6	1	12	14	832	00:54:23	3263	00:57:02	3422	00:02:39	159	0.0000	00:01:20
nopath	1	2	13	15	504	00:55:45	3345	00:57:03	3423	00:01:18	78	0.0000
nopath	1	2	3	1	504	00:55:56	3356	00:57:05	3425	00:01:09	69	0.0000
nopath	2	5	5	1	701	00:55:34	3334	00:57:07	3427	00:01:33	93	0.0000
nopath	2	4	12	14	708	00:56:00	3360	00:57:16	3436	00:01:16	76	0.0000
nopath	1	2	5	1	504	00:56:26	3386	00:57:23	3443	00:00:57	57	0.0000
nopath	5	6	6	1	380	00:56:17	3377	00:57:30	3450	00:01:13	73	0.0000
nopath	1	2	10	1	504	00:56:52	3412	00:57:36	3456	00:00:44	44	0.0000
nopath	3	5	12	14	621	00:56:15	3375	00:57:41	3461	00:01:26	86	0.0000
nopath	3	2	5	1	679	00:56:08	3368	00:57:41	3461	00:01:33	93	0.0000
nopath	3	6	9	1	667	00:56:34	3394	00:57:45	3465	00:01:11	71	0.0000
nopath	1	3	3	1	763	00:56:13	3373	00:57:47	3467	00:01:34	94	0.0000
nopath	1	3	9	1	763	00:56:25	3385	00:57:49	3469	00:01:24	84	0.0000
nopath	1	4	13	15	792	00:56:04	3364	00:57:50	3470	00:01:46	106	0.0000
nopath	4	7	13	15	331	00:57:02	3422	00:57:51	3471	00:00:49	49	0.0000
nopath	3	6	10	1	667	00:56:43	3403	00:57:52	3472	00:01:09	69	0.0000
nopath	2	1	10	1	504	00:56:41	3401	00:57:53	3473	00:01:12	72	0.0000
nopath	4	1	12	14	792	00:56:02	3362	00:57:58	3478	00:01:56	116	0.0000
nopath	5	3	3	1	621	00:55:58	3358	00:57:59	3479	00:02:01	121	0.0000
nopath	3	2	3	1	679	00:56:55	3415	00:58:01	3481	00:01:06	66	0.0000	00:01:24
nopath	6	3	3	1	667	00:56:57	3417	00:58:02	3482	00:01:05	65	0.0000
nopath	2	1	12	14	504	00:57:17	3437	00:58:04	3484	00:00:47	47	0.0000
nopath	4	1	2	1	792	00:56:35	3395	00:58:06	3486	00:01:31	91	0.0000
nopath	6	2	9	1	748	00:57:01	3421	00:58:13	3493	00:01:12	72	0.0000
nopath	5	1	9	1	785	00:55:52	3352	00:58:14	3494	00:02:22	142	0.0000
nopath	2	3	3	1	679	00:57:09	3429	00:58:14	3494	00:01:05	65	0.0000
nopath	2	4	2	1	708	00:56:55	3415	00:58:15	3495	00:01:20	80	0.0000
nopath	6	1	3	1	832	00:56:49	3409	00:58:16	3496	00:01:27	87	0.0000
nopath	2	3	5	1	679	00:57:11	3431	00:58:16	3496	00:01:05	65	0.0000
nopath	1	2	5	1	504	00:57:17	3437	00:58:17	3497	00:01:00	60	0.0000
nopath	1	2	7	1	504	00:57:25	3445	00:58:20	3500	00:00:55	55	0.0000
nopath	3	6	13	15	667	00:57:09	3429	00:58:25	3505	00:01:16	76	0.0000
nopath	1	2	12	14	504	00:57:29	3449	00:58:25	3505	00:00:56	56	0.0000
nopath	1	2	12	14	504	00:57:55	3475	00:58:42	3522	00:00:47	47	0.0000
nopath	1	3	9	1	763	00:57:12	3432	00:58:44	3524	00:01:32	92	0.0000
nopath	1	3	9	1	763	00:57:32	3452	00:58:47	3527	00:01:15	75	0.0000
nopath	1	2	12	14	504	00:58:03	3483	00:58:48	3528	00:00:45	45	0.0000
nopath	1	3	7	1	763	00:57:33	3453	00:58:50	3530	00:01:17	77	0.0000
nopath	3	6	6	1	667	00:57:51	3471	00:58:56	3536	00:01:05	65	0.0000
nopath	6	3	10	1	667	00:57:51	3471	00:58:59	3539	00:01:08	68	0.0000
nopath	6	3	5	1	667	00:58:00	3480	00:59:01	3541	00:01:01	61	0.0000	00:01:05
nopath	3	2	9	1	679	00:57:43	3463	00:59:02	3542	00:01:19	79	0.0000
nopath	3	2	3	1	679	00:57:49	3469	00:59:04	3544	00:01:15	75	0.0000
nopath	2	1	12	14	504	00:57:36	3456	00:59:15	3555	00:01:39	99	0.0000
nopath	6	2	5	1	748	00:58:04	3484	00:59:29	3569	00:01:25	85	0.0000
nopath	3	6	13	15	667	00:57:53	3473	00:59:34	3574	00:01:41	101	0.0000
nopath	5	7	3	1	577	00:57:24	3444	00:59:35	3575	00:02:11	131	0.0000
nopath	3	6	9	1	667	00:58:01	3481	00:59:36	3576	00:01:35	95	0.0000
nopath	3	6	5	1	667	00:58:38	3518	00:59:37	3577	00:00:59	59	0.0000
nopath	5	2	12	14	701	00:58:11	3491	00:59:37	3577	00:01:26	86	0.0000
nopath	5	1	3	1	785	00:57:42	3462	00:59:37	3577	00:01:55	115	0.0000
nopath	5	1	10	1	785	00:58:04	3484	00:59:40	3580	00:01:36	96	0.0000
nopath	5	1	3	1	785	00:58:28	3508	00:59:45	3585	00:01:17	77	0.0000
nopath	5	1	2	1	785	00:58:30	3510	00:59:47	3587	00:01:17	77	0.0000
nopath	2	3	9	1	679	00:57:37	3457	00:59:48	3588	00:02:11	131	0.0000
nopath	2	3	3	1	679	00:57:47	3467	00:59:54	3594	00:02:07	127	0.0000
nopath	2	4	13	15	708	00:57:41	3461	00:59:55	3595	00:02:14	134	0.0000
nopath	3	6	12	14	667	00:58:50	3530	00:59:55	3595	00:01:05	65	0.0000
nopath	3	6	12	14	667	00:58:59	3539	00:59:57	3597	00:00:58	58	0.0000
nopath	3	6	3	1	667	00:59:01	3541	00:59:59	3599	00:00:58	58	0.0000
nopath	3	6	5	1	667	00:59:05	3545	01:00:01	3601	00:00:56	56	0.0000	00:01:07
nopath	6	1	12	14	832	00:58:43	3523	01:00:03	3603	00:01:20	80	0.0000
nopath	6	7	12	14	624	00:58:26	3506	01:00:08	3608	00:01:42	102	0.0000
nopath	2	3	9	1	679	00:58:10	3490	01:00:18	3618	00:02:08	128	0.0000
nopath	2	4	12	14	708	00:58:04	3484	01:00:20	3620	00:02:16	136	0.0000
nopath	2	4	3	1	708	00:58:16	3496	01:00:22	3622	00:02:06	126	0.0000
nopath	3	5	12	14	621	00:59:28	3568	01:00:27	3627	00:00:59	59	0.0000
nopath	3	6	6	1	667	00:59:36	3576	01:00:29	3629	00:00:53	53	0.0000
nopath	3	2	12	14	679	00:59:08	3548	01:00:37	3637	00:01:29	89	0.0000
nopath	2	3	13	15	679	00:58:17	3497	01:00:51	3651	00:02:34	154	0.0000
nopath	1	3	5	1	763	00:58:54	3534	01:00:53	3653	00:01:59	119	0.0000
nopath	1	3	9	1	763	00:59:32	3572	01:00:55	3655	00:01:23	83	0.0000
nopath	6	1	3	1	832	00:59:49	3589	01:00:55	3655	00:01:06	66	0.0000
nopath	6	1	9	1	832	00:59:54	3594	01:00:57	3657	00:01:03	63	0.0000
nopath	5	7	2	1	577	01:00:08	3608	01:01:17	3677	00:01:09	69	0.0000	00:01:40
nopath	1	3	12	14	763	00:59:35	3575	01:01:17	3677	00:01:42	102	0.0000
nopath	3	6	3	1	667	00:59:45	3585	01:01:18	3678	00:01:33	93	0.0000
nopath	1	4	10	1	792	00:59:38	3578	01:01:20	3680	00:01:42	102	0.0000
nopath	3	6	5	1	667	00:59:48	3588	01:01:20	3680	00:01:32	92	0.0000
nopath	1	3	5	1	763	00:59:40	3580	01:01:21	3681	00:01:41	101	0.0000
nopath	5	1	5	1	785	00:59:31	3571	01:01:21	3681	00:01:50	110	0.0000
nopath	3	6	2	1	667	00:59:51	3591	01:01:22	3682	00:01:31	91	0.0000
nopath	4	5	2	1	650	01:00:18	3618	01:01:23	3683	00:01:05	65	0.0000
nopath	2	4	5	1	708	00:58:20	3500	01:01:24	3684	00:03:04	184	0.0000
nopath	3	6	12	14	667	01:00:20	3620	01:01:29	3689	00:01:09	69	0.0000
nopath	3	6	5	1	667	01:00:33	3633	01:01:31	3691	00:00:58	58	0.0000
nopath	3	6	3	1	667	01:00:38	3638	01:01:33	3693	00:00:55	55	0.0000
nopath	5	7	9	1	577	01:00:17	3617	01:01:35	3695	00:01:18	78	0.0000
nopath	5	7	12	14	577	01:00:23	3623	01:01:40	3700	00:01:17	77	0.0000
nopath	5	4	3	1	650	01:00:30	3630	01:01:42	3702	00:01:12	72	0.0000
nopath	2	3	3	1	679	00:58:26	3506	01:01:48	3708	00:03:22	202	0.0000
nopath	2	4	12	14	708	00:59:04	3544	01:01:53	3713	00:02:49	169	0.0000
nopath	2	3	5	1	679	00:59:14	3554	01:01:53	3713	00:02:39	159	0.0000
nopath	3	6	9	1	667	01:00:42	3642	01:01:54	3714	00:01:12	72	0.0000
nopath	1	3	12	14	763	01:00:08	3608	01:01:55	3715	00:01:47	107	0.0000
nopath	3	6	13	15	667	01:00:46	3646	01:02:06	3726	00:01:20	80	0.0000	00:01:13
nopath	6	2	12	14	748	01:00:13	3613	01:02:14	3734	00:02:01	121	0.0000
nopath	4	1	10	1	792	01:00:30	3630	01:02:16	3736	00:01:46	106	0.0000
nopath	1	5	5	1	785	01:01:03	3663	01:02:17	3737	00:01:14	74	0.0000
nopath	5	1	9	1	785	01:00:38	3638	01:02:18	3738	00:01:40	100	0.0000
nopath	6	1	5	1	832	01:01:12	3672	01:02:21	3741	00:01:09	69	0.0000
nopath	1	3	12	14	763	01:00:23	3623	01:02:21	3741	00:01:58	118	0.0000
nopath	1	3	12	14	763	01:00:49	3649	01:02:24	3744	00:01:35	95	0.0000
nopath	1	2	12	14	504	01:01:21	3681	01:02:24	3744	00:01:03	63	0.0000
nopath	1	3	6	1	763	01:00:51	3651	01:02:26	3746	00:01:35	95	0.0000
nopath	1	2	12	14	504	01:01:23	3683	01:02:29	3749	00:01:06	66	0.0000
nopath	5	6	7	1	380	01:01:02	3662	01:02:45	3765	00:01:43	103	0.0000
nopath	5	6	9	1	380	01:01:55	3715	01:02:54	3774	00:00:59	59	0.0000
nopath	2	4	12	14	708	00:59:25	3565	01:02:56	3776	00:03:31	211	0.0000
nopath	2	3	9	1	679	01:00:34	3634	01:02:57	3777	00:02:23	143	0.0000
nopath	2	4	9	1	708	01:00:17	3617	01:02:58	3778	00:02:41	161	0.0000
nopath	3	6	3	1	667	01:00:50	3650	01:03:06	3786	00:02:16	136	0.0000	00:02:16
nopath	3	6	5	1	667	01:00:55	3655	01:03:09	3789	00:02:14	134	0.0000
nopath	3	2	3	1	679	01:01:54	3714	01:03:09	3789	00:01:15	75	0.0000
nopath	5	3	3	1	621	01:00:58	3658	01:03:09	3789	00:02:11	131	0.0000
nopath	5	7	9	1	577	01:00:49	3649	01:03:11	3791	00:02:22	142	0.0000
nopath	3	6	13	15	667	01:00:57	3657	01:03:13	3793	00:02:16	136	0.0000
nopath	3	1	9	1	763	01:00:44	3644	01:03:14	3794	00:02:30	150	0.0000
nopath	3	6	9	1	667	01:01:10	3670	01:03:15	3795	00:02:05	125	0.0000
nopath	3	5	12	14	621	01:01:14	3674	01:03:17	3797	00:02:03	123	0.0000
nopath	3	6	9	1	667	01:01:24	3684	01:03:19	3799	00:01:55	115	0.0000
nopath	3	6	3	1	667	01:01:40	3700	01:03:21	3801	00:01:41	101	0.0000
nopath	3	6	3	1	667	01:01:47	3707	01:03:24	3804	00:01:37	97	0.0000
nopath	3	6	12	14	667	01:01:55	3715	01:03:26	3806	00:01:31	91	0.0000
nopath	4	7	5	1	331	01:02:39	3759	01:03:27	3807	00:00:48	48	0.0000
nopath	1	4	4	1	792	01:01:14	3674	01:03:27	3807	00:02:13	133	0.0000
nopath	3	5	9	1	621	01:01:58	3718	01:03:28	3808	00:01:30	90	0.0000
nopath	1	4	12	14	792	01:01:16	3676	01:03:29	3809	00:02:13	133	0.0000
nopath	1	4	2	1	792	01:01:20	3680	01:03:31	3811	00:02:11	131	0.0000
nopath	3	6	9	1	667	01:02:06	3726	01:03:31	3811	00:01:25	85	0.0000
nopath	5	2	6	1	701	01:01:10	3670	01:03:32	3812	00:02:22	142	0.0000
nopath	3	6	5	1	667	01:02:38	3758	01:03:34	3814	00:00:56	56	0.0000
nopath	3	6	13	15	667	01:02:39	3759	01:03:38	3818	00:00:59	59	0.0000
nopath	5	2	2	1	701	01:01:59	3719	01:03:39	3819	00:01:40	100	0.0000
nopath	6	3	3	1	667	01:01:44	3704	01:03:39	3819	00:01:55	115	0.0000
nopath	5	1	9	1	785	01:01:11	3671	01:03:40	3820	00:02:29	149	0.0000
nopath	6	2	3	1	748	01:01:45	3705	01:03:41	3821	00:01:56	116	0.0000
nopath	6	2	9	1	748	01:01:50	3710	01:03:43	3823	00:01:53	113	0.0000
nopath	5	1	12	14	785	01:01:49	3709	01:03:43	3823	00:01:54	114	0.0000
nopath	6	4	12	14	696	01:02:15	3735	01:03:48	3828	00:01:33	93	0.0000
nopath	6	1	9	1	832	01:02:12	3732	01:03:50	3830	00:01:38	98	0.0000
nopath	1	2	12	14	504	01:02:50	3770	01:03:52	3832	00:01:02	62	0.0000
nopath	6	1	9	1	832	01:02:39	3759	01:03:53	3833	00:01:14	74	0.0000
nopath	2	3	10	1	679	01:00:53	3653	01:03:56	3836	00:03:03	183	0.0000
nopath	2	5	12	14	701	01:00:38	3638	01:03:59	3839	00:03:21	201	0.0000
nopath	1	2	3	1	504	01:02:55	3775	01:04:01	3841	00:01:06	66	0.0000	00:00:53
nopath	2	4	12	14	708	01:00:57	3657	01:04:01	3841	00:03:04	184	0.0000
nopath	2	3	10	1	679	01:01:12	3672	01:04:01	3841	00:02:49	169	0.0000
nopath	2	3	6	1	679	01:01:36	3696	01:04:04	3844	00:02:28	148	0.0000
nopath	2	4	12	14	708	01:01:38	3698	01:04:07	3847	00:02:29	149	0.0000
nopath	1	2	3	1	504	01:03:17	3797	01:04:10	3850	00:00:53	53	0.0000
nopath	3	2	13	15	679	01:03:11	3791	01:04:30	3870	00:01:19	79	0.0000
nopath	4	2	3	1	708	01:03:14	3794	01:04:32	3872	00:01:18	78	0.0000
nopath	2	7	10	1	458	01:02:28	3748	01:04:35	3875	00:02:07	127	0.0000
nopath	2	4	3	1	708	01:01:52	3712	01:04:37	3877	00:02:45	165	0.0000
nopath	2	4	9	1	708	01:02:05	3725	01:04:39	3879	00:02:34	154	0.0000
nopath	1	4	2	1	792	01:02:57	3777	01:04:41	3881	00:01:44	104	0.0000
nopath	2	7	10	1	458	01:02:57	3777	01:04:42	3882	00:01:45	105	0.0000
nopath	1	3	5	1	763	01:03:03	3783	01:04:42	3882	00:01:39	99	0.0000
nopath	5	3	12	14	621	01:02:33	3753	01:04:54	3894	00:02:21	141	0.0000
nopath	3	6	12	14	667	01:02:53	3773	01:04:55	3895	00:02:02	122	0.0000
nopath	5	3	10	1	621	01:02:44	3764	01:04:56	3896	00:02:12	132	0.0000
nopath	3	6	5	1	667	01:03:05	3785	01:04:57	3897	00:01:52	112	0.0000
nopath	5	3	12	14	621	01:03:26	3806	01:04:58	3898	00:01:32	92	0.0000
nopath	3	6	9	1	667	01:03:21	3801	01:04:59	3899	00:01:38	98	0.0000
nopath	5	1	5	1	785	01:02:41	3761	01:05:00	3900	00:02:19	139	0.0000	00:01:58
nopath	3	6	6	1	667	01:03:31	3811	01:05:01	3901	00:01:30	90	0.0000
nopath	3	6	12	14	667	01:03:32	3812	01:05:03	3903	00:01:31	91	0.0000
nopath	3	6	5	1	667	01:03:44	3824	01:05:06	3906	00:01:22	82	0.0000
nopath	5	4	12	14	650	01:03:54	3834	01:05:07	3907	00:01:13	73	0.0000
nopath	3	6	3	1	667	01:03:55	3835	01:05:07	3907	00:01:12	72	0.0000
nopath	3	6	7	1	667	01:04:00	3840	01:05:09	3909	00:01:09	69	0.0000
nopath	2	3	9	1	679	01:02:45	3765	01:05:12	3912	00:02:27	147	0.0000
nopath	4	7	7	1	331	01:04:20	3860	01:05:13	3913	00:00:53	53	0.0000
nopath	2	4	3	1	708	01:02:39	3759	01:05:13	3913	00:02:34	154	0.0000
nopath	2	4	9	1	708	01:03:07	3787	01:05:16	3916	00:02:09	129	0.0000
nopath	3	6	12	14	667	01:04:01	3841	01:05:17	3917	00:01:16	76	0.0000
nopath	6	2	12	14	748	01:03:29	3809	01:05:19	3919	00:01:50	110	0.0000
nopath	3	6	9	1	667	01:04:10	3850	01:05:19	3919	00:01:09	69	0.0000
nopath	2	4	13	15	708	01:03:17	3797	01:05:19	3919	00:02:02	122	0.0000
nopath	2	4	9	1	708	01:03:29	3809	01:05:21	3921	00:01:52	112	0.0000
nopath	3	6	9	1	667	01:04:18	3858	01:05:21	3921	00:01:03	63	0.0000
nopath	3	6	6	1	667	01:04:19	3859	01:05:22	3922	00:01:03	63	0.0000
nopath	3	6	9	1	667	01:04:30	3870	01:05:24	3924	00:00:54	54	0.0000
nopath	6	2	12	14	748	01:04:22	3862	01:05:26	3926	00:01:04	64	0.0000
nopath	6	3	3	1	667	01:03:40	3820	01:05:31	3931	00:01:51	111	0.0000
nopath	6	7	3	1	624	01:02:58	3778	01:05:33	3933	00:02:35	155	0.0000
nopath	6	3	10	1	667	01:04:11	3851	01:05:33	3933	00:01:22	82	0.0000
nopath	3	7	3	1	302	01:04:53	3893	01:05:42	3942	00:00:49	49	0.0000
nopath	1	5	9	1	785	01:03:11	3791	01:05:45	3945	00:02:34	154	0.0000
nopath	1	3	6	1	763	01:04:09	3849	01:05:46	3946	00:01:37	97	0.0000
nopath	1	4	6	1	792	01:04:19	3859	01:05:50	3950	00:01:31	91	0.0000
nopath	1	3	3	1	763	01:04:48	3888	01:05:50	3950	00:01:02	62	0.0000
nopath	2	6	13	15	748	01:02:58	3778	01:05:53	3953	00:02:55	175	0.0000
nopath	2	1	7	1	504	01:03:30	3810	01:06:03	3963	00:02:33	153	0.0000	00:01:21
nopath	3	7	9	1	302	01:05:10	3910	01:06:12	3972	00:01:02	62	0.0000
nopath	4	1	10	1	792	01:04:30	3870	01:06:20	3980	00:01:50	110	0.0000
nopath	2	3	3	1	679	01:03:41	3821	01:06:22	3982	00:02:41	161	0.0000
nopath	4	1	13	15	792	01:04:49	3889	01:06:23	3983	00:01:34	94	0.0000
nopath	6	1	3	1	832	01:04:39	3879	01:06:24	3984	00:01:45	105	0.0000
nopath	2	3	12	14	679	01:03:42	3822	01:06:25	3985	00:02:43	163	0.0000
nopath	2	3	5	1	679	01:04:12	3852	01:06:27	3987	00:02:15	135	0.0000
nopath	2	3	3	1	679	01:04:55	3895	01:06:30	3990	00:01:35	95	0.0000
nopath	1	4	3	1	792	01:05:17	3917	01:06:35	3995	00:01:18	78	0.0000
nopath	5	3	9	1	621	01:05:18	3918	01:06:42	4002	00:01:24	84	0.0000
nopath	3	6	3	1	667	01:04:49	3889	01:06:42	4002	00:01:53	113	0.0000
nopath	3	6	6	1	667	01:04:59	3899	01:06:44	4004	00:01:45	105	0.0000
nopath	3	5	12	14	621	01:05:32	3932	01:06:46	4006	00:01:14	74	0.0000
nopath	5	1	13	15	785	01:04:21	3861	01:06:48	4008	00:02:27	147	0.0000
nopath	3	6	10	1	667	01:05:36	3936	01:06:49	4009	00:01:13	73	0.0000
nopath	5	1	12	14	785	01:04:28	3868	01:06:49	4009	00:02:21	141	0.0000
nopath	5	1	3	1	785	01:04:33	3873	01:06:52	4012	00:02:19	139	0.0000
nopath	3	2	3	1	679	01:04:52	3892	01:07:08	4028	00:02:16	136	0.0000	00:01:28
nopath	3	6	12	14	667	01:05:52	3952	01:07:09	4029	00:01:17	77	0.0000
nopath	3	2	5	1	679	01:05:45	3945	01:07:10	4030	00:01:25	85	0.0000
nopath	3	6	3	1	667	01:05:57	3957	01:07:11	4031	00:01:14	74	0.0000
nopath	3	6	12	14	667	01:06:11	3971	01:07:17	4037	00:01:06	66	0.0000
nopath	2	7	3	1	458	01:05:28	3928	01:07:21	4041	00:01:53	113	0.0000
nopath	2	1	9	1	504	01:05:54	3954	01:07:29	4049	00:01:35	95	0.0000
nopath	3	2	3	1	679	01:06:00	3960	01:07:29	4049	00:01:29	89	0.0000
nopath	6	2	9	1	748	01:05:16	3916	01:07:35	4055	00:02:19	139	0.0000
nopath	2	1	9	1	504	01:06:16	3976	01:07:37	4057	00:01:21	81	0.0000
nopath	6	2	9	1	748	01:05:47	3947	01:07:37	4057	00:01:50	110	0.0000
nopath	6	4	6	1	696	01:04:55	3895	01:07:38	4058	00:02:43	163	0.0000
nopath	3	1	3	1	763	01:05:51	3951	01:07:38	4058	00:01:47	107	0.0000
nopath	6	2	7	1	748	01:06:25	3985	01:07:40	4060	00:01:15	75	0.0000
nopath	6	4	5	1	696	01:05:00	3900	01:07:41	4061	00:02:41	161	0.0000
nopath	1	3	3	1	763	01:06:19	3979	01:07:42	4062	00:01:23	83	0.0000
nopath	6	1	9	1	832	01:06:10	3970	01:07:45	4065	00:01:35	95	0.0000
nopath	2	3	9	1	679	01:05:18	3918	01:07:45	4065	00:02:27	147	0.0000
nopath	3	6	12	14	667	01:06:23	3983	01:07:46	4066	00:01:23	83	0.0000
nopath	2	3	3	1	679	01:05:26	3926	01:07:47	4067	00:02:21	141	0.0000
nopath	3	6	3	1	667	01:06:38	3998	01:07:49	4069	00:01:11	71	0.0000
nopath	3	6	9	1	667	01:06:45	4005	01:07:50	4070	00:01:05	65	0.0000
nopath	2	4	3	1	708	01:05:44	3944	01:07:51	4071	00:02:07	127	0.0000
nopath	2	3	10	1	679	01:06:02	3962	01:07:51	4071	00:01:49	109	0.0000
nopath	3	6	12	14	667	01:06:51	4011	01:07:52	4072	00:01:01	61	0.0000
nopath	3	6	3	1	667	01:06:57	4017	01:07:55	4075	00:00:58	58	0.0000
nopath	2	4	12	14	708	01:06:15	3975	01:07:55	4075	00:01:40	100	0.0000
nopath	3	4	9	1	375	01:07:26	4046	01:08:08	4088	00:00:42	42	0.0000	00:00:42
nopath	5	6	2	1	380	01:06:39	3999	01:08:09	4089	00:01:30	90	0.0000
nopath	6	7	3	1	624	01:07:20	4040	01:08:18	4098	00:00:58	58	0.0000
nopath	1	3	5	1	763	01:06:21	3981	01:08:24	4104	00:02:03	123	0.0000
nopath	2	4	10	1	708	01:06:25	3985	01:08:25	4105	00:02:00	120	0.0000
nopath	1	3	7	1	763	01:07:00	4020	01:08:26	4106	00:01:26	86	0.0000
nopath	3	2	2	1	679	01:06:22	3982	01:08:29	4109	00:02:07	127	0.0000
nopath	1	4	6	1	792	01:07:06	4026	01:08:30	4110	00:01:24	84	0.0000
nopath	3	6	7	1	667	01:07:15	4035	01:08:30	4110	00:01:15	75	0.0000
nopath	1	4	3	1	792	01:07:09	4029	01:08:31	4111	00:01:22	82	0.0000
nopath	1	3	12	14	763	01:07:17	4037	01:08:33	4113	00:01:16	76	0.0000
nopath	3	6	3	1	667	01:07:42	4062	01:08:34	4114	00:00:52	52	0.0000
nopath	4	2	13	15	708	01:06:42	4002	01:08:34	4114	00:01:52	112	0.0000
nopath	1	3	3	1	763	01:07:18	4038	01:08:35	4115	00:01:17	77	0.0000
nopath	5	3	5	1	621	01:07:04	4024	01:08:45	4125	00:01:41	101	0.0000
nopath	5	7	5	1	577	01:07:02	4022	01:08:47	4127	00:01:45	105	0.0000
nopath	2	1	3	1	504	01:07:08	4028	01:08:50	4130	00:01:42	102	0.0000
nopath	2	1	10	1	504	01:07:10	4030	01:08:55	4135	00:01:45	105	0.0000
nopath	5	1	3	1	785	01:06:34	3994	01:09:02	4142	00:02:28	148	0.0000	00:02:23
nopath	1	3	6	1	763	01:07:36	4056	01:09:02	4142	00:01:26	86	0.0000
nopath	1	4	3	1	792	01:07:30	4050	01:09:03	4143	00:01:33	93	0.0000
nopath	5	1	3	1	785	01:06:37	3997	01:09:04	4144	00:02:27	147	0.0000
nopath	3	6	3	1	667	01:07:59	4079	01:09:06	4146	00:01:07	67	0.0000
nopath	1	4	6	1	792	01:07:38	4058	01:09:06	4146	00:01:28	88	0.0000
nopath	5	1	3	1	785	01:06:49	4009	01:09:06	4146	00:02:17	137	0.0000
nopath	2	4	3	1	708	01:06:35	3995	01:09:08	4148	00:02:33	153	0.0000
nopath	6	1	13	15	832	01:07:33	4053	01:09:10	4150	00:01:37	97	0.0000
nopath	2	4	9	1	708	01:06:47	4007	01:09:10	4150	00:02:23	143	0.0000
nopath	2	3	12	14	679	01:06:51	4011	01:09:11	4151	00:02:20	140	0.0000
nopath	6	1	6	1	832	01:07:38	4058	01:09:12	4152	00:01:34	94	0.0000
nopath	2	4	5	1	708	01:07:03	4023	01:09:14	4154	00:02:11	131	0.0000
nopath	1	2	3	1	504	01:08:38	4118	01:09:23	4163	00:00:45	45	0.0000
nopath	6	7	4	1	624	01:08:29	4109	01:09:28	4168	00:00:59	59	0.0000
nopath	6	4	3	1	696	01:08:36	4116	01:09:42	4182	00:01:06	66	0.0000
nopath	4	3	9	1	375	01:07:59	4079	01:09:46	4186	00:01:47	107	0.0000
nopath	2	3	4	1	679	01:08:00	4080	01:09:48	4188	00:01:48	108	0.0000
nopath	1	3	5	1	763	01:08:09	4089	01:09:50	4190	00:01:41	101	0.0000
nopath	2	4	13	15	708	01:07:38	4058	01:09:51	4191	00:02:13	133	0.0000
nopath	1	3	7	1	763	01:08:51	4131	01:09:52	4192	00:01:01	61	0.0000
nopath	3	2	5	1	679	01:08:53	4133	01:09:53	4193	00:01:00	60	0.0000
nopath	2	7	6	1	458	01:08:33	4113	01:10:08	4208	00:01:35	95	0.0000	00:01:35
nopath	3	6	9	1	667	01:08:31	4111	01:10:18	4218	00:01:47	107	0.0000
nopath	3	5	7	1	621	01:09:04	4144	01:10:18	4218	00:01:14	74	0.0000
nopath	3	6	10	1	667	01:09:08	4148	01:10:22	4222	00:01:14	74	0.0000
nopath	5	4	6	1	650	01:08:12	4092	01:10:24	4224	00:02:12	132	0.0000
nopath	5	7	12	14	577	01:08:30	4110	01:10:26	4226	00:01:56	116	0.0000
nopath	1	2	5	1	504	01:09:28	4168	01:10:27	4227	00:00:59	59	0.0000
nopath	5	1	3	1	785	01:09:18	4158	01:10:28	4228	00:01:10	70	0.0000
nopath	2	4	3	1	708	01:08:01	4081	01:10:30	4230	00:02:29	149	0.0000
nopath	2	4	3	1	708	01:08:04	4084	01:10:31	4231	00:02:27	147	0.0000
nopath	3	6	3	1	667	01:09:16	4156	01:10:34	4234	00:01:18	78	0.0000
nopath	2	4	13	15	708	01:08:16	4096	01:10:36	4236	00:02:20	140	0.0000
nopath	2	3	9	1	679	01:08:45	4125	01:10:36	4236	00:01:51	111	0.0000
nopath	3	6	10	1	667	01:09:22	4162	01:10:37	4237	00:01:15	75	0.0000
nopath	2	3	10	1	679	01:09:04	4144	01:10:38	4238	00:01:34	94	0.0000
nopath	3	6	12	14	667	01:09:29	4169	01:10:40	4240	00:01:11	71	0.0000
nopath	2	4	7	1	708	01:09:11	4151	01:10:41	4241	00:01:30	90	0.0000
nopath	3	6	5	1	667	01:09:40	4180	01:10:42	4242	00:01:02	62	0.0000
nopath	5	3	3	1	621	01:08:31	4111	01:10:49	4249	00:02:18	138	0.0000
nopath	5	3	3	1	621	01:09:38	4178	01:10:51	4251	00:01:13	73	0.0000
nopath	5	7	3	1	577	01:09:40	4180	01:10:59	4259	00:01:19	79	0.0000
nopath	6	3	13	15	667	01:08:53	4133	01:10:59	4259	00:02:06	126	0.0000
nopath	1	2	9	1	504	01:10:22	4222	01:11:05	4265	00:00:43	43	0.0000	00:00:50
nopath	1	3	3	1	763	01:09:17	4157	01:11:06	4266	00:01:49	109	0.0000
nopath	1	3	9	1	763	01:09:45	4185	01:11:09	4269	00:01:24	84	0.0000
nopath	4	7	10	1	331	01:10:27	4227	01:11:09	4269	00:00:42	42	0.0000
nopath	1	3	2	1	763	01:09:57	4197	01:11:11	4271	00:01:14	74	0.0000
nopath	2	6	10	1	748	01:09:05	4145	01:11:12	4272	00:02:07	127	0.0000
nopath	1	3	3	1	763	01:10:11	4211	01:11:13	4273	00:01:02	62	0.0000
nopath	3	4	13	15	375	01:10:36	4236	01:11:34	4294	00:00:58	58	0.0000
nopath	6	7	12	14	624	01:09:19	4159	01:11:34	4294	00:02:15	135	0.0000
nopath	6	7	12	14	624	01:09:47	4187	01:11:39	4299	00:01:52	112	0.0000
nopath	2	1	9	1	504	01:10:06	4206	01:11:40	4300	00:01:34	94	0.0000
nopath	5	6	12	14	380	01:10:03	4203	01:11:43	4303	00:01:40	100	0.0000
nopath	6	1	2	1	832	01:09:20	4160	01:11:44	4304	00:02:24	144	0.0000
nopath	1	2	9	1	504	01:10:37	4237	01:11:47	4307	00:01:10	70	0.0000
nopath	6	1	12	14	832	01:09:40	4180	01:11:47	4307	00:02:07	127	0.0000
nopath	4	7	12	14	331	01:11:15	4275	01:11:49	4309	00:00:34	34	0.0000
nopath	2	3	13	15	679	01:09:12	4152	01:11:49	4309	00:02:37	157	0.0000
nopath	2	3	12	14	679	01:09:14	4154	01:11:51	4311	00:02:37	157	0.0000
nopath	2	7	3	1	458	01:10:02	4202	01:11:52	4312	00:01:50	110	0.0000
nopath	2	3	2	1	679	01:09:22	4162	01:11:53	4313	00:02:31	151	0.0000
nopath	1	2	3	1	504	01:11:14	4274	01:12:00	4320	00:00:46	46	0.0000	00:00:58
nopath	3	5	9	1	621	01:10:21	4221	01:12:05	4325	00:01:44	104	0.0000
nopath	3	5	12	14	621	01:11:07	4267	01:12:08	4328	00:01:01	61	0.0000
nopath	5	7	9	1	577	01:09:45	4185	01:12:11	4331	00:02:26	146	0.0000
nopath	5	3	3	1	621	01:10:15	4215	01:12:12	4332	00:01:57	117	0.0000
nopath	5	3	3	1	621	01:10:48	4248	01:12:13	4333	00:01:25	85	0.0000
nopath	5	7	5	1	577	01:10:04	4204	01:12:15	4335	00:02:11	131	0.0000
nopath	5	7	9	1	577	01:10:53	4253	01:12:21	4341	00:01:28	88	0.0000
nopath	6	3	5	1	667	01:11:30	4290	01:12:21	4341	00:00:51	51	0.0000
nopath	1	3	12	14	763	01:10:36	4236	01:12:28	4348	00:01:52	112	0.0000
nopath	3	6	12	14	667	01:11:16	4276	01:12:31	4351	00:01:15	75	0.0000
nopath	1	4	3	1	792	01:10:46	4246	01:12:31	4351	00:01:45	105	0.0000
nopath	1	3	6	1	763	01:10:58	4258	01:12:32	4352	00:01:34	94	0.0000
nopath	3	2	6	1	679	01:10:58	4258	01:12:32	4352	00:01:34	94	0.0000
nopath	3	6	13	15	667	01:11:22	4282	01:12:35	4355	00:01:13	73	0.0000
nopath	1	3	12	14	763	01:11:16	4276	01:12:35	4355	00:01:19	79	0.0000
nopath	1	3	9	1	763	01:11:29	4289	01:12:37	4357	00:01:08	68	0.0000
nopath	3	6	13	15	667	01:11:30	4290	01:12:38	4358	00:01:08	68	0.0000
nopath	3	6	9	1	667	01:11:36	4296	01:12:40	4360	00:01:04	64	0.0000
nopath	3	1	5	1	763	01:11:43	4303	01:12:57	4377	00:01:14	74	0.0000
nopath	5	2	12	14	701	01:10:51	4251	01:13:02	4382	00:02:11	131	0.0000	00:02:09
nopath	3	7	3	1	302	01:12:27	4347	01:13:02	4382	00:00:35	35	0.0000
nopath	6	2	12	14	748	01:11:36	4296	01:13:04	4384	00:01:28	88	0.0000
nopath	5	1	6	1	785	01:10:24	4224	01:13:05	4385	00:02:41	161	0.0000
nopath	2	3	5	1	679	01:10:52	4252	01:13:07	4387	00:02:15	135	0.0000
nopath	2	3	5	1	679	01:10:53	4253	01:13:09	4389	00:02:16	136	0.0000
nopath	2	3	6	1	679	01:11:26	4286	01:13:13	4393	00:01:47	107	0.0000
nopath	6	1	12	14	832	01:11:38	4298	01:13:13	4393	00:01:35	95	0.0000
nopath	6	1	10	1	832	01:11:44	4304	01:13:15	4395	00:01:31	91	0.0000
nopath	2	4	5	1	708	01:11:48	4308	01:13:16	4396	00:01:28	88	0.0000
nopath	2	3	3	1	679	01:11:59	4319	01:13:17	4397	00:01:18	78	0.0000
nopath	2	6	3	1	748	01:11:23	4283	01:13:18	4398	00:01:55	115	0.0000
nopath	1	6	12	14	832	01:12:06	4326	01:13:26	4406	00:01:20	80	0.0000
nopath	2	3	13	15	679	01:12:03	4323	01:13:46	4426	00:01:43	103	0.0000
nopath	1	3	9	1	763	01:12:50	4370	01:13:49	4429	00:00:59	59	0.0000
nopath	3	6	8	1	667	01:11:47	4307	01:13:54	4434	00:02:07	127	0.0000
nopath	3	6	3	1	667	01:11:48	4308	01:13:56	4436	00:02:08	128	0.0000
nopath	3	6	3	1	667	01:12:21	4341	01:13:58	4438	00:01:37	97	0.0000
nopath	3	6	5	1	667	01:12:30	4350	01:14:01	4441	00:01:31	91	0.0000	00:01:24
nopath	3	5	12	14	621	01:12:37	4357	01:14:03	4443	00:01:26	86	0.0000
nopath	3	6	3	1	667	01:12:45	4365	01:14:06	4446	00:01:21	81	0.0000
nopath	3	5	7	1	621	01:12:53	4373	01:14:07	4447	00:01:14	74	0.0000
nopath	3	7	6	1	302	01:13:03	4383	01:14:08	4448	00:01:05	65	0.0000
nopath	3	6	5	1	667	01:12:59	4379	01:14:10	4450	00:01:11	71	0.0000
nopath	4	2	3	1	708	01:13:17	4397	01:14:11	4451	00:00:54	54	0.0000
nopath	6	7	12	14	624	01:12:08	4328	01:14:19	4459	00:02:11	131	0.0000
nopath	1	3	9	1	763	01:12:54	4374	01:14:21	4461	00:01:27	87	0.0000
nopath	6	2	5	1	748	01:12:12	4332	01:14:22	4462	00:02:10	130	0.0000
nopath	2	3	12	14	679	01:12:22	4342	01:14:24	4464	00:02:02	122	0.0000
nopath	5	1	3	1	785	01:11:33	4293	01:14:26	4466	00:02:53	173	0.0000
nopath	2	3	3	1	679	01:12:35	4355	01:14:27	4467	00:01:52	112	0.0000
nopath	2	3	10	1	679	01:12:36	4356	01:14:29	4469	00:01:53	113	0.0000
nopath	6	1	2	1	832	01:12:49	4369	01:14:31	4471	00:01:42	102	0.0000
nopath	2	3	5	1	679	01:13:02	4382	01:14:32	4472	00:01:30	90	0.0000
nopath	3	6	13	15	667	01:13:06	4386	01:14:33	4473	00:01:27	87	0.0000
nopath	6	1	9	1	832	01:12:56	4376	01:14:34	4474	00:01:38	98	0.0000
nopath	3	6	12	14	667	01:13:34	4414	01:14:35	4475	00:01:01	61	0.0000
nopath	3	6	12	14	667	01:13:47	4427	01:14:38	4478	00:00:51	51	0.0000
nopath	6	1	12	14	832	01:13:40	4420	01:14:44	4484	00:01:04	64	0.0000
nopath	1	6	6	1	832	01:12:40	4360	01:14:48	4488	00:02:08	128	0.0000
nopath	2	6	6	1	748	01:13:10	4390	01:14:49	4489	00:01:39	99	0.0000
nopath	1	3	3	1	763	01:13:17	4397	01:14:59	4499	00:01:42	102	0.0000
nopath	4	7	12	14	331	01:14:24	4464	01:15:00	4500	00:00:36	36	0.0000	00:00:42
nopath	2	4	12	14	708	01:13:05	4385	01:15:01	4501	00:01:56	116	0.0000
nopath	1	3	5	1	763	01:13:34	4414	01:15:02	4502	00:01:28	88	0.0000
nopath	1	3	3	1	763	01:13:37	4417	01:15:04	4504	00:01:27	87	0.0000
nopath	3	2	3	1	679	01:14:02	4442	01:15:13	4513	00:01:11	71	0.0000
nopath	2	1	9	1	504	01:14:18	4458	01:15:33	4533	00:01:15	75	0.0000
nopath	1	3	10	1	763	01:14:25	4465	01:15:33	4533	00:01:08	68	0.0000
nopath	1	3	3	1	763	01:14:27	4467	01:15:36	4536	00:01:09	69	0.0000
nopath	2	1	5	1	504	01:14:20	4460	01:15:37	4537	00:01:17	77	0.0000
nopath	2	4	9	1	708	01:13:45	4425	01:15:39	4539	00:01:54	114	0.0000
nopath	3	5	9	1	621	01:13:50	4430	01:15:41	4541	00:01:51	111	0.0000
nopath	2	4	12	14	708	01:14:01	4441	01:15:41	4541	00:01:40	100	0.0000
nopath	2	3	12	14	679	01:14:07	4447	01:15:42	4542	00:01:35	95	0.0000
nopath	3	6	7	1	667	01:13:55	4435	01:15:44	4544	00:01:49	109	0.0000
nopath	2	1	13	15	504	01:14:29	4469	01:15:45	4545	00:01:16	76	0.0000
nopath	4	1	5	1	792	01:14:29	4469	01:15:46	4546	00:01:17	77	0.0000
nopath	3	6	5	1	667	01:14:14	4454	01:15:47	4547	00:01:33	93	0.0000
nopath	5	1	5	1	785	01:13:54	4434	01:15:48	4548	00:01:54	114	0.0000
nopath	3	6	3	1	667	01:14:20	4460	01:15:49	4549	00:01:29	89	0.0000
nopath	1	2	13	15	504	01:14:46	4486	01:15:50	4550	00:01:04	64	0.0000
nopath	3	6	9	1	667	01:14:40	4480	01:15:51	4551	00:01:11	71	0.0000
nopath	5	3	5	1	621	01:14:15	4455	01:15:52	4552	00:01:37	97	0.0000
nopath	1	2	5	1	504	01:14:48	4488	01:15:53	4553	00:01:05	65	0.0000
nopath	3	6	3	1	667	01:14:46	4486	01:15:54	4554	00:01:08	68	0.0000
nopath	6	3	9	1	667	01:15:13	4513	01:16:04	4564	00:00:51	51	0.0000	00:01:29
nopath	2	3	12	14	679	01:14:47	4487	01:16:10	4570	00:01:23	83	0.0000
nopath	6	1	5	1	832	01:14:09	4449	01:16:11	4571	00:02:02	122	0.0000
nopath	4	7	10	1	331	01:15:25	4525	01:16:12	4572	00:00:47	47	0.0000
nopath	1	3	2	1	763	01:15:00	4500	01:16:14	4574	00:01:14	74	0.0000
nopath	3	5	3	1	621	01:15:14	4514	01:16:14	4574	00:01:00	60	0.0000
nopath	1	3	5	1	763	01:15:02	4502	01:16:17	4577	00:01:15	75	0.0000
nopath	3	6	13	15	667	01:15:19	4519	01:16:19	4579	00:01:00	60	0.0000
nopath	1	3	3	1	763	01:15:08	4508	01:16:20	4580	00:01:12	72	0.0000
nopath	3	6	13	15	667	01:15:22	4522	01:16:23	4583	00:01:01	61	0.0000
nopath	6	1	2	1	832	01:15:25	4525	01:16:28	4588	00:01:03	63	0.0000
nopath	6	3	3	1	667	01:15:15	4515	01:16:28	4588	00:01:13	73	0.0000
nopath	4	5	12	14	650	01:15:20	4520	01:16:34	4594	00:01:14	74	0.0000
nopath	2	1	12	14	504	01:14:48	4488	01:16:48	4608	00:02:00	120	0.0000
nopath	2	1	12	14	504	01:14:58	4498	01:17:00	4620	00:02:02	122	0.0000	00:01:34
nopath	2	7	13	15	458	01:15:55	4555	01:17:00	4620	00:01:05	65	0.0000
nopath	1	2	12	14	504	01:16:26	4586	01:17:14	4634	00:00:48	48	0.0000
nopath	1	3	3	1	763	01:15:52	4552	01:17:23	4643	00:01:31	91	0.0000
nopath	3	6	9	1	667	01:16:23	4583	01:17:29	4649	00:01:06	66	0.0000
nopath	3	6	5	1	667	01:16:31	4591	01:17:31	4651	00:01:00	60	0.0000
nopath	3	5	3	1	621	01:16:32	4592	01:17:32	4652	00:01:00	60	0.0000
nopath	1	4	5	1	792	01:16:31	4591	01:17:32	4652	00:01:01	61	0.0000
nopath	1	7	5	1	542	01:16:47	4607	01:17:33	4653	00:00:46	46	0.0000
nopath	5	3	5	1	621	01:15:56	4556	01:17:40	4660	00:01:44	104	0.0000
nopath	6	3	9	1	667	01:16:42	4602	01:17:49	4669	00:01:07	67	0.0000
nopath	4	2	3	1	708	01:16:16	4576	01:17:56	4676	00:01:40	100	0.0000
nopath	1	3	3	1	763	01:16:50	4610	01:17:58	4678	00:01:08	68	0.0000
nopath	3	2	6	1	679	01:16:34	4594	01:17:59	4679	00:01:25	85	0.0000
nopath	1	4	5	1	792	01:17:06	4626	01:18:04	4684	00:00:58	58	0.0000	00:01:32
nopath	6	3	7	1	667	01:16:47	4607	01:18:16	4696	00:01:29	89	0.0000
nopath	5	2	5	1	701	01:16:32	4592	01:18:23	4703	00:01:51	111	0.0000
nopath	1	2	9	1	504	01:17:41	4661	01:18:31	4711	00:00:50	50	0.0000
nopath	6	1	12	14	832	01:17:16	4636	01:18:31	4711	00:01:15	75	0.0000
nopath	2	3	12	14	679	01:16:53	4613	01:18:35	4715	00:01:42	102	0.0000
nopath	2	4	3	1	708	01:16:44	4604	01:18:36	4716	00:01:52	112	0.0000
nopath	3	6	3	1	667	01:17:35	4655	01:18:38	4718	00:01:03	63	0.0000
nopath	2	4	5	1	708	01:17:31	4651	01:18:39	4719	00:01:08	68	0.0000
nopath	2	3	5	1	679	01:17:34	4654	01:18:41	4721	00:01:07	67	0.0000
nopath	3	6	12	14	667	01:17:51	4671	01:18:42	4722	00:00:51	51	0.0000
nopath	2	3	3	1	679	01:17:38	4658	01:18:43	4723	00:01:05	65	0.0000
nopath	3	6	12	14	667	01:17:55	4675	01:18:47	4727	00:00:52	52	0.0000
nopath	3	6	12	14	667	01:18:14	4694	01:19:17	4757	00:01:03	63	0.0000	00:01:09
nopath	3	6	4	1	667	01:18:30	4710	01:19:20	4760	00:00:50	50	0.0000
nopath	5	3	9	1	621	01:17:27	4647	01:19:24	4764	00:01:57	117	0.0000
nopath	3	6	3	1	667	01:18:31	4711	01:19:25	4765	00:00:54	54	0.0000
nopath	4	1	12	14	792	01:17:44	4664	01:19:28	4768	00:01:44	104	0.0000
nopath	2	1	12	14	504	01:18:30	4710	01:19:34	4774	00:01:04	64	0.0000
nopath	1	3	3	1	763	01:18:28	4708	01:19:37	4777	00:01:09	69	0.0000
nopath	2	1	9	1	504	01:18:41	4721	01:19:40	4780	00:00:59	59	0.0000
nopath	4	1	12	14	792	01:17:45	4665	01:19:42	4782	00:01:57	117	0.0000
nopath	5	1	3	1	785	01:17:19	4639	01:19:50	4790	00:02:31	151	0.0000
nopath	5	1	12	14	785	01:18:08	4688	01:19:53	4793	00:01:45	105	0.0000
nopath	5	1	3	1	785	01:18:14	4694	01:19:55	4795	00:01:41	101	0.0000
nopath	6	2	5	1	748	01:18:58	4738	01:19:56	4796	00:00:58	58	0.0000
nopath	5	1	5	1	785	01:18:18	4698	01:19:58	4798	00:01:40	100	0.0000
nopath	1	2	6	1	504	01:19:10	4750	01:19:59	4799	00:00:49	49	0.0000
nopath	6	1	3	1	832	01:18:23	4703	01:20:00	4800	00:01:37	97	0.0000	00:01:31
nopath	6	4	6	1	696	01:19:01	4741	01:20:01	4801	00:01:00	60	0.0000
nopath	1	2	9	1	504	01:19:22	4762	01:20:07	4807	00:00:45	45	0.0000
nopath	2	5	12	14	701	01:18:02	4682	01:20:11	4811	00:02:09	129	0.0000
nopath	2	4	12	14	708	01:18:36	4716	01:20:13	4813	00:01:37	97	0.0000
nopath	1	3	9	1	763	01:18:53	4733	01:20:14	4814	00:01:21	81	0.0000
nopath	2	4	7	1	708	01:18:45	4725	01:20:14	4814	00:01:29	89	0.0000
nopath	3	2	3	1	679	01:18:41	4721	01:20:38	4838	00:01:57	117	0.0000
nopath	3	2	9	1	679	01:19:00	4740	01:20:40	4840	00:01:40	100	0.0000
nopath	1	4	3	1	792	01:19:08	4748	01:20:48	4848	00:01:40	100	0.0000
nopath	1	3	13	15	763	01:19:46	4786	01:20:51	4851	00:01:05	65	0.0000
nopath	2	1	3	1	504	01:19:17	4757	01:20:52	4852	00:01:35	95	0.0000
nopath	2	1	3	1	504	01:19:37	4777	01:21:00	4860	00:01:23	83	0.0000	00:01:15
nopath	3	6	3	1	667	01:19:28	4768	01:21:06	4866	00:01:38	98	0.0000
nopath	3	6	12	14	667	01:19:42	4782	01:21:09	4869	00:01:27	87	0.0000
nopath	4	6	12	14	696	01:19:55	4795	01:21:12	4872	00:01:17	77	0.0000
nopath	5	1	12	14	785	01:18:46	4726	01:21:13	4873	00:02:27	147	0.0000
nopath	5	1	12	14	785	01:19:05	4745	01:21:14	4874	00:02:09	129	0.0000
nopath	5	1	12	14	785	01:19:10	4750	01:21:16	4876	00:02:06	126	0.0000
nopath	2	3	3	1	679	01:19:12	4752	01:21:17	4877	00:02:05	125	0.0000
nopath	5	1	12	14	785	01:19:36	4776	01:21:18	4878	00:01:42	102	0.0000
nopath	2	4	12	14	708	01:19:18	4758	01:21:22	4882	00:02:04	124	0.0000
nopath	2	3	9	1	679	01:19:36	4776	01:21:22	4882	00:01:46	106	0.0000
nopath	3	6	5	1	667	01:20:19	4819	01:21:22	4882	00:01:03	63	0.0000
nopath	3	6	3	1	667	01:20:28	4828	01:21:24	4884	00:00:56	56	0.0000
nopath	2	3	3	1	679	01:19:40	4780	01:21:24	4884	00:01:44	104	0.0000
nopath	3	6	3	1	667	01:20:31	4831	01:21:26	4886	00:00:55	55	0.0000
nopath	3	6	5	1	667	01:20:44	4844	01:21:34	4894	00:00:50	50	0.0000
nopath	1	3	5	1	763	01:20:15	4815	01:21:49	4909	00:01:34	94	0.0000
nopath	1	2	3	1	504	01:21:02	4862	01:21:54	4914	00:00:52	52	0.0000
nopath	3	2	9	1	679	01:20:10	4810	01:22:06	4926	00:01:56	116	0.0000	00:01:34
nopath	4	2	5	1	708	01:20:00	4800	01:22:09	4929	00:02:09	129	0.0000
nopath	2	1	12	14	504	01:20:00	4800	01:22:19	4939	00:02:19	139	0.0000
nopath	3	2	5	1	679	01:21:15	4875	01:22:19	4939	00:01:04	64	0.0000
nopath	1	4	3	1	792	01:21:11	4871	01:22:24	4944	00:01:13	73	0.0000
nopath	4	1	3	1	792	01:20:48	4848	01:22:24	4944	00:01:36	96	0.0000
nopath	2	4	5	1	708	01:20:39	4839	01:22:29	4949	00:01:50	110	0.0000
nopath	6	1	3	1	832	01:20:49	4849	01:22:32	4952	00:01:43	103	0.0000
nopath	6	1	9	1	832	01:20:54	4854	01:22:34	4954	00:01:40	100	0.0000
nopath	1	2	9	1	504	01:21:59	4919	01:22:43	4963	00:00:44	44	0.0000
nopath	5	7	6	1	577	01:20:32	4832	01:22:50	4970	00:02:18	138	0.0000
nopath	3	6	6	1	667	01:21:27	4887	01:22:54	4974	00:01:27	87	0.0000
nopath	3	6	12	14	667	01:21:28	4888	01:22:57	4977	00:01:29	89	0.0000
nopath	2	3	5	1	679	01:21:03	4863	01:22:57	4977	00:01:54	114	0.0000
nopath	3	6	9	1	667	01:21:33	4893	01:22:59	4979	00:01:26	86	0.0000
nopath	2	3	9	1	679	01:21:41	4901	01:23:00	4980	00:01:19	79	0.0000	00:01:59
nopath	3	5	10	1	621	01:21:35	4895	01:23:00	4980	00:01:25	85	0.0000
nopath	3	6	5	1	667	01:21:47	4907	01:23:03	4983	00:01:16	76	0.0000
nopath	1	3	5	1	763	01:22:04	4924	01:23:04	4984	00:01:00	60	0.0000
nopath	3	6	9	1	667	01:21:50	4910	01:23:05	4985	00:01:15	75	0.0000
nopath	6	5	9	1	380	01:21:02	4862	01:23:07	4987	00:02:05	125	0.0000
nopath	5	7	2	1	577	01:21:15	4875	01:23:16	4996	00:02:01	121	0.0000
nopath	4	2	7	1	708	01:21:05	4865	01:23:20	5000	00:02:15	135	0.0000
nopath	3	2	5	1	679	01:22:00	4920	01:23:22	5002	00:01:22	82	0.0000
nopath	6	7	13	15	624	01:20:59	4859	01:23:26	5006	00:02:27	147	0.0000
nopath	2	7	7	1	458	01:22:01	4921	01:23:29	5009	00:01:28	88	0.0000
nopath	5	1	7	1	785	01:20:35	4835	01:23:53	5033	00:03:18	198	0.0000
nopath	3	7	9	1	302	01:23:18	4998	01:23:53	5033	00:00:35	35	0.0000
nopath	5	1	5	1	785	01:20:52	4852	01:23:55	5035	00:03:03	183	0.0000
nopath	5	1	9	1	785	01:21:18	4878	01:23:57	5037	00:02:39	159	0.0000
nopath	5	1	5	1	785	01:21:54	4914	01:23:59	5039	00:02:05	125	0.0000
nopath	5	1	3	1	785	01:21:57	4917	01:24:02	5042	00:02:05	125	0.0000	00:02:14
nopath	2	3	12	14	679	01:22:37	4957	01:24:02	5042	00:01:25	85	0.0000
nopath	6	1	3	1	832	01:22:04	4924	01:24:05	5045	00:02:01	121	0.0000
nopath	2	4	6	1	708	01:22:48	4968	01:24:05	5045	00:01:17	77	0.0000
nopath	2	3	3	1	679	01:23:01	4981	01:24:06	5046	00:01:05	65	0.0000
nopath	1	2	3	1	504	01:23:16	4996	01:24:06	5046	00:00:50	50	0.0000
nopath	6	1	12	14	832	01:22:19	4939	01:24:07	5047	00:01:48	108	0.0000
nopath	3	6	12	14	667	01:23:05	4985	01:24:08	5048	00:01:03	63	0.0000
nopath	5	6	12	14	380	01:23:01	4981	01:24:17	5057	00:01:16	76	0.0000
nopath	6	3	3	1	667	01:23:32	5012	01:24:23	5063	00:00:51	51	0.0000
nopath	1	2	3	1	504	01:23:42	5022	01:24:28	5068	00:00:46	46	0.0000
nopath	6	1	12	14	832	01:23:25	5005	01:24:28	5068	00:01:03	63	0.0000
nopath	1	3	3	1	763	01:23:00	4980	01:24:33	5073	00:01:33	93	0.0000
nopath	3	6	9	1	667	01:23:59	5039	01:24:49	5089	00:00:50	50	0.0000
nopath	2	1	9	1	504	01:23:17	4997	01:25:00	5100	00:01:43	103	0.0000	00:02:01
nopath	3	1	12	14	763	01:22:30	4950	01:25:03	5103	00:02:33	153	0.0000
nopath	4	7	12	14	331	01:24:17	5057	01:25:09	5109	00:00:52	52	0.0000
nopath	3	6	3	1	667	01:24:17	5057	01:25:09	5109	00:00:52	52	0.0000
nopath	2	1	12	14	504	01:24:21	5061	01:25:10	5110	00:00:49	49	0.0000
nopath	1	4	13	15	792	01:23:53	5033	01:25:11	5111	00:01:18	78	0.0000
nopath	2	3	12	14	679	01:23:42	5022	01:25:12	5112	00:01:30	90	0.0000
nopath	3	6	3	1	667	01:24:26	5066	01:25:15	5115	00:00:49	49	0.0000
nopath	6	2	9	1	748	01:24:23	5063	01:25:19	5119	00:00:56	56	0.0000
nopath	6	7	3	1	624	01:24:21	5061	01:25:24	5124	00:01:03	63	0.0000
nopath	2	3	3	1	679	01:23:48	5028	01:25:37	5137	00:01:49	109	0.0000
nopath	2	3	3	1	679	01:24:28	5068	01:25:40	5140	00:01:12	72	0.0000
nopath	1	4	10	1	792	01:25:13	5113	01:26:16	5176	00:01:03	63	0.0000	00:01:18
nopath	3	2	3	1	679	01:25:10	5110	01:26:18	5178	00:01:08	68	0.0000
nopath	3	6	5	1	667	01:25:12	5112	01:26:30	5190	00:01:18	78	0.0000
nopath	3	1	9	1	763	01:25:21	5121	01:26:30	5190	00:01:09	69	0.0000
nopath	3	6	3	1	667	01:25:31	5131	01:26:32	5192	00:01:01	61	0.0000
nopath	5	1	5	1	785	01:24:29	5069	01:26:34	5194	00:02:05	125	0.0000
nopath	3	6	13	15	667	01:25:39	5139	01:26:35	5195	00:00:56	56	0.0000
nopath	5	1	10	1	785	01:25:22	5122	01:26:36	5196	00:01:14	74	0.0000
nopath	4	5	13	15	650	01:25:12	5112	01:26:42	5202	00:01:30	90	0.0000
nopath	1	2	3	1	504	01:25:55	5155	01:26:45	5205	00:00:50	50	0.0000
nopath	1	4	10	1	792	01:25:21	5121	01:26:50	5210	00:01:29	89	0.0000
nopath	3	6	5	1	667	01:25:44	5144	01:26:50	5210	00:01:06	66	0.0000
nopath	1	4	5	1	792	01:25:31	5131	01:26:53	5213	00:01:22	82	0.0000
nopath	3	5	10	1	621	01:25:53	5153	01:26:53	5213	00:01:00	60	0.0000
nopath	1	3	9	1	763	01:25:34	5134	01:27:21	5241	00:01:47	107	0.0000	00:01:25
nopath	3	2	9	1	679	01:26:08	5168	01:27:23	5243	00:01:15	75	0.0000
nopath	2	6	3	1	748	01:24:29	5069	01:27:24	5244	00:02:55	175	0.0000
nopath	1	4	13	15	792	01:26:01	5161	01:27:28	5248	00:01:27	87	0.0000
nopath	2	1	13	15	504	01:26:57	5217	01:27:47	5267	00:00:50	50	0.0000
nopath	2	3	3	1	679	01:25:53	5153	01:27:53	5273	00:02:00	120	0.0000
nopath	6	1	3	1	832	01:25:47	5147	01:27:56	5276	00:02:09	129	0.0000
nopath	2	3	5	1	679	01:26:38	5198	01:27:56	5276	00:01:18	78	0.0000
nopath	6	1	10	1	832	01:26:15	5175	01:27:58	5278	00:01:43	103	0.0000
nopath	1	2	12	14	504	01:26:49	5209	01:27:58	5278	00:01:09	69	0.0000
nopath	2	3	9	1	679	01:26:53	5213	01:27:58	5278	00:01:05	65	0.0000
nopath	5	3	9	1	621	01:26:03	5163	01:28:08	5288	00:02:05	125	0.0000	00:01:48
nopath	3	6	9	1	667	01:26:21	5181	01:28:18	5298	00:01:57	117	0.0000
nopath	5	7	12	14	577	01:26:14	5174	01:28:18	5298	00:02:04	124	0.0000
nopath	3	6	3	1	667	01:26:28	5188	01:28:20	5300	00:01:52	112	0.0000
nopath	3	5	9	1	621	01:26:52	5212	01:28:21	5301	00:01:29	89	0.0000
nopath	1	3	3	1	763	01:26:56	5216	01:28:21	5301	00:01:25	85	0.0000
nopath	3	6	3	1	667	01:27:02	5222	01:28:24	5304	00:01:22	82	0.0000
nopath	3	6	7	1	667	01:27:05	5225	01:28:26	5306	00:01:21	81	0.0000
nopath	3	6	12	14	667	01:27:32	5252	01:28:32	5312	00:01:00	60	0.0000
nopath	3	6	10	1	667	01:27:39	5259	01:28:34	5314	00:00:55	55	0.0000
nopath	4	1	3	1	792	01:27:27	5247	01:29:01	5341	00:01:34	94	0.0000	00:01:42
nopath	3	6	13	15	667	01:27:59	5279	01:29:02	5342	00:01:03	63	0.0000
nopath	3	6	3	1	667	01:28:11	5291	01:29:04	5344	00:00:53	53	0.0000
nopath	6	2	2	1	748	01:26:38	5198	01:29:11	5351	00:02:33	153	0.0000
nopath	6	2	3	1	748	01:27:50	5270	01:29:16	5356	00:01:26	86	0.0000
nopath	6	7	9	1	624	01:28:23	5303	01:29:17	5357	00:00:54	54	0.0000
nopath	6	5	9	1	380	01:28:44	5324	01:29:20	5360	00:00:36	36	0.0000
nopath	2	3	5	1	679	01:27:26	5246	01:29:21	5361	00:01:55	115	0.0000
nopath	6	1	13	15	832	01:26:59	5219	01:29:22	5362	00:02:23	143	0.0000
nopath	2	3	12	14	679	01:27:27	5247	01:29:24	5364	00:01:57	117	0.0000
nopath	2	3	5	1	679	01:28:20	5300	01:29:26	5366	00:01:06	66	0.0000
nopath	3	4	13	15	375	01:29:15	5355	01:29:50	5390	00:00:35	35	0.0000
nopath	1	3	9	1	763	01:27:58	5278	01:29:55	5395	00:01:57	117	0.0000
nopath	2	4	12	14	708	01:28:29	5309	01:29:57	5397	00:01:28	88	0.0000
nopath	4	2	10	1	708	01:28:00	5280	01:30:05	5405	00:02:05	125	0.0000	00:01:43
nopath	3	6	7	1	667	01:28:43	5323	01:30:06	5406	00:01:23	83	0.0000
nopath	3	2	4	1	679	01:28:39	5319	01:30:07	5407	00:01:28	88	0.0000
nopath	3	6	5	1	667	01:28:56	5336	01:30:08	5408	00:01:12	72	0.0000
nopath	3	6	9	1	667	01:29:01	5341	01:30:10	5410	00:01:09	69	0.0000
nopath	5	4	13	15	650	01:28:18	5298	01:30:18	5418	00:02:00	120	0.0000
nopath	2	3	3	1	679	01:28:45	5325	01:30:26	5426	00:01:41	101	0.0000
nopath	2	3	12	14	679	01:28:48	5328	01:30:29	5429	00:01:41	101	0.0000
nopath	3	6	3	1	667	01:29:25	5365	01:30:32	5432	00:01:07	67	0.0000
nopath	2	4	10	1	708	01:29:27	5367	01:30:32	5432	00:01:05	65	0.0000
nopath	3	6	3	1	667	01:29:32	5372	01:30:33	5433	00:01:01	61	0.0000
nopath	5	1	9	1	785	01:28:30	5310	01:30:38	5438	00:02:08	128	0.0000
nopath	5	1	12	14	785	01:29:14	5354	01:30:41	5441	00:01:27	87	0.0000
nopath	3	6	3	1	667	01:29:50	5390	01:30:42	5442	00:00:52	52	0.0000
nopath	5	1	5	1	785	01:29:25	5365	01:30:43	5443	00:01:18	78	0.0000
nopath	6	1	3	1	832	01:29:12	5352	01:30:45	5445	00:01:33	93	0.0000
nopath	6	3	13	15	667	01:29:57	5397	01:30:49	5449	00:00:52	52	0.0000
nopath	2	3	3	1	679	01:29:44	5384	01:30:57	5457	00:01:13	73	0.0000
nopath	1	4	7	1	792	01:29:35	5375	01:31:01	5461	00:01:26	86	0.0000	00:01:26
nopath	4	7	12	14	331	01:30:10	5410	01:31:01	5461	00:00:51	51	0.0000
nopath	3	6	9	1	667	01:30:07	5407	01:31:03	5463	00:00:56	56	0.0000
nopath	3	6	9	1	667	01:30:11	5411	01:31:04	5464	00:00:53	53	0.0000
nopath	3	6	5	1	667	01:30:23	5423	01:31:14	5474	00:00:51	51	0.0000
nopath	3	7	5	1	302	01:30:34	5434	01:31:16	5476	00:00:42	42	0.0000
nopath	4	2	9	1	708	01:29:32	5372	01:31:26	5486	00:01:54	114	0.0000
nopath	4	2	3	1	708	01:30:21	5421	01:31:29	5489	00:01:08	68	0.0000
nopath	2	1	12	14	504	01:30:19	5419	01:31:47	5507	00:01:28	88	0.0000
nopath	5	2	3	1	701	01:30:25	5425	01:31:52	5512	00:01:27	87	0.0000
nopath	1	3	12	14	763	01:30:36	5436	01:31:58	5518	00:01:22	82	0.0000
nopath	1	2	3	1	504	01:30:44	5444	01:32:00	5520	00:01:16	76	0.0000	00:00:54
nopath	5	1	12	14	785	01:30:52	5452	01:32:00	5520	00:01:08	68	0.0000
nopath	2	3	9	1	679	01:30:05	5405	01:32:00	5520	00:01:55	115	0.0000
nopath	2	3	3	1	679	01:30:24	5424	01:32:04	5524	00:01:40	100	0.0000
nopath	1	2	9	1	504	01:30:49	5449	01:32:04	5524	00:01:15	75	0.0000
nopath	1	2	5	1	504	01:30:59	5459	01:32:08	5528	00:01:09	69	0.0000
nopath	1	2	3	1	504	01:31:05	5465	01:32:12	5532	00:01:07	67	0.0000
nopath	6	3	10	1	667	01:30:45	5445	01:32:12	5532	00:01:27	87	0.0000
nopath	1	2	5	1	504	01:31:08	5468	01:32:23	5543	00:01:15	75	0.0000
nopath	2	3	5	1	679	01:30:49	5449	01:32:33	5553	00:01:44	104	0.0000
nopath	3	6	12	14	667	01:31:53	5513	01:32:42	5562	00:00:49	49	0.0000
nopath	1	2	12	14	504	01:32:00	5520	01:32:44	5564	00:00:44	44	0.0000
nopath	3	6	3	1	667	01:32:00	5520	01:32:50	5570	00:00:50	50	0.0000
nopath	4	2	13	15	708	01:31:04	5464	01:32:51	5571	00:01:47	107	0.0000
nopath	1	3	13	15	763	01:31:10	5470	01:33:08	5588	00:01:58	118	0.0000	00:01:40
nopath	1	5	9	1	785	01:31:54	5514	01:33:09	5589	00:01:15	75	0.0000
nopath	2	4	12	14	708	01:31:25	5485	01:33:11	5591	00:01:46	106	0.0000
nopath	6	2	9	1	748	01:30:39	5439	01:33:14	5594	00:02:35	155	0.0000
nopath	6	2	3	1	748	01:31:14	5474	01:33:16	5596	00:02:02	122	0.0000
nopath	6	2	5	1	748	01:31:36	5496	01:33:23	5603	00:01:47	107	0.0000
nopath	6	1	10	1	832	01:31:18	5478	01:33:24	5604	00:02:06	126	0.0000
nopath	6	1	12	14	832	01:31:29	5489	01:33:27	5607	00:01:58	118	0.0000
nopath	1	2	9	1	504	01:32:08	5528	01:33:31	5611	00:01:23	83	0.0000
nopath	6	1	3	1	832	01:31:46	5506	01:33:31	5611	00:01:45	105	0.0000
nopath	3	6	12	14	667	01:32:02	5522	01:33:43	5623	00:01:41	101	0.0000
nopath	1	2	12	14	504	01:32:51	5571	01:33:43	5623	00:00:52	52	0.0000
nopath	2	3	13	15	679	01:31:33	5493	01:33:44	5624	00:02:11	131	0.0000
nopath	3	6	10	1	667	01:32:04	5524	01:33:45	5625	00:01:41	101	0.0000
nopath	3	6	9	1	667	01:32:25	5545	01:33:47	5627	00:01:22	82	0.0000
nopath	2	4	13	15	708	01:31:37	5497	01:33:48	5628	00:02:11	131	0.0000
nopath	3	6	5	1	667	01:32:31	5551	01:33:48	5628	00:01:17	77	0.0000
nopath	2	4	12	14	708	01:32:19	5539	01:33:50	5630	00:01:31	91	0.0000
nopath	3	6	12	14	667	01:32:37	5557	01:33:51	5631	00:01:14	74	0.0000
nopath	5	3	3	1	621	01:31:51	5511	01:33:56	5636	00:02:05	125	0.0000
nopath	3	6	13	15	667	01:33:01	5581	01:33:57	5637	00:00:56	56	0.0000
nopath	3	6	12	14	667	01:33:02	5582	01:33:59	5639	00:00:57	57	0.0000
nopath	6	5	5	1	380	01:32:57	5577	01:34:00	5640	00:01:03	63	0.0000	00:01:02
nopath	3	2	12	14	679	01:32:36	5556	01:34:12	5652	00:01:36	96	0.0000
nopath	3	2	2	1	679	01:32:41	5561	01:34:14	5654	00:01:33	93	0.0000
nopath	2	3	3	1	679	01:32:30	5550	01:34:15	5655	00:01:45	105	0.0000
nopath	2	4	12	14	708	01:32:25	5545	01:34:17	5657	00:01:52	112	0.0000
nopath	4	1	5	1	792	01:32:17	5537	01:34:17	5657	00:02:00	120	0.0000
nopath	1	3	12	14	763	01:32:24	5544	01:34:18	5658	00:01:54	114	0.0000
nopath	4	7	10	1	331	01:33:48	5628	01:34:19	5659	00:00:31	31	0.0000
nopath	3	2	13	15	679	01:33:22	5602	01:34:26	5666	00:01:04	64	0.0000
nopath	5	1	3	1	785	01:31:24	5484	01:34:41	5681	00:03:17	197	0.0000
nopath	5	1	9	1	785	01:31:37	5497	01:34:43	5683	00:03:06	186	0.0000
nopath	5	1	2	1	785	01:32:04	5524	01:34:45	5685	00:02:41	161	0.0000
nopath	1	2	12	14	504	01:33:56	5636	01:34:46	5686	00:00:50	50	0.0000
nopath	2	3	3	1	679	01:33:42	5622	01:34:51	5691	00:01:09	69	0.0000
nopath	2	6	5	1	748	01:32:45	5565	01:34:53	5693	00:02:08	128	0.0000
nopath	2	4	12	14	708	01:33:26	5606	01:34:53	5693	00:01:27	87	0.0000
nopath	1	4	9	1	792	01:33:59	5639	01:35:24	5724	00:01:25	85	0.0000	00:01:25
nopath	1	4	3	1	792	01:34:04	5644	01:35:25	5725	00:01:21	81	0.0000
nopath	3	2	12	14	679	01:34:00	5640	01:35:30	5730	00:01:30	90	0.0000
nopath	3	6	12	14	667	01:33:52	5632	01:35:31	5731	00:01:39	99	0.0000
nopath	4	2	10	1	708	01:34:06	5646	01:35:32	5732	00:01:26	86	0.0000
nopath	3	4	2	1	375	01:34:48	5688	01:35:39	5739	00:00:51	51	0.0000
nopath	3	2	3	1	679	01:34:44	5684	01:35:39	5739	00:00:55	55	0.0000
nopath	2	1	9	1	504	01:34:28	5668	01:35:43	5743	00:01:15	75	0.0000
nopath	5	7	13	15	577	01:33:35	5615	01:35:44	5744	00:02:09	129	0.0000
nopath	5	7	5	1	577	01:34:22	5662	01:35:47	5747	00:01:25	85	0.0000
nopath	6	3	6	1	667	01:33:32	5612	01:35:47	5747	00:02:15	135	0.0000
nopath	5	7	7	1	577	01:34:45	5685	01:35:50	5750	00:01:05	65	0.0000
nopath	2	3	10	1	679	01:33:59	5639	01:35:57	5757	00:01:58	118	0.0000
nopath	2	3	3	1	679	01:34:33	5673	01:36:00	5760	00:01:27	87	0.0000	00:01:34
nopath	3	6	3	1	667	01:35:09	5709	01:36:01	5761	00:00:52	52	0.0000
nopath	5	1	12	14	785	01:32:36	5556	01:36:03	5763	00:03:27	207	0.0000
nopath	6	2	2	1	748	01:33:55	5635	01:36:04	5764	00:02:09	129	0.0000
nopath	5	1	12	14	785	01:33:46	5626	01:36:06	5766	00:02:20	140	0.0000
nopath	6	1	12	14	832	01:33:44	5624	01:36:08	5768	00:02:24	144	0.0000
nopath	6	2	12	14	748	01:34:41	5681	01:36:08	5768	00:01:27	87	0.0000
nopath	6	1	2	1	832	01:33:59	5639	01:36:12	5772	00:02:13	133	0.0000
nopath	6	3	3	1	667	01:34:53	5693	01:36:12	5772	00:01:19	79	0.0000
nopath	6	1	12	14	832	01:34:47	5687	01:36:16	5776	00:01:29	89	0.0000
nopath	1	2	2	1	504	01:34:58	5698	01:36:18	5778	00:01:20	80	0.0000
nopath	6	1	10	1	832	01:34:49	5689	01:36:18	5778	00:01:29	89	0.0000
nopath	3	6	3	1	667	01:35:35	5735	01:36:35	5795	00:01:00	60	0.0000
nopath	3	6	5	1	667	01:35:48	5748	01:36:38	5798	00:00:50	50	0.0000
nopath	5	6	12	14	380	01:35:42	5742	01:36:57	5817	00:01:15	75	0.0000
nopath	1	3	3	1	763	01:35:10	5710	01:36:57	5817	00:01:47	107	0.0000
nopath	1	3	3	1	763	01:36:06	5766	01:37:04	5824	00:00:58	58	0.0000	00:01:33
nopath	5	6	3	1	380	01:36:30	5790	01:37:10	5830	00:00:40	40	0.0000
nopath	5	7	6	1	577	01:35:26	5726	01:37:17	5837	00:01:51	111	0.0000
nopath	3	6	3	1	667	01:36:00	5760	01:37:18	5838	00:01:18	78	0.0000
nopath	3	6	10	1	667	01:36:20	5780	01:37:20	5840	00:01:00	60	0.0000
nopath	5	3	12	14	621	01:36:10	5770	01:37:20	5840	00:01:10	70	0.0000
nopath	5	1	4	1	785	01:34:56	5696	01:37:22	5842	00:02:26	146	0.0000
nopath	5	3	5	1	621	01:36:26	5786	01:37:23	5843	00:00:57	57	0.0000
nopath	6	5	12	14	380	01:36:21	5781	01:37:25	5845	00:01:04	64	0.0000
nopath	5	1	3	1	785	01:35:45	5745	01:37:27	5847	00:01:42	102	0.0000
nopath	6	5	9	1	380	01:36:28	5788	01:37:29	5849	00:01:01	61	0.0000
nopath	2	3	10	1	679	01:36:23	5783	01:37:31	5851	00:01:08	68	0.0000
nopath	2	4	12	14	708	01:35:21	5721	01:37:33	5853	00:02:12	132	0.0000
nopath	5	1	9	1	785	01:36:24	5784	01:37:33	5853	00:01:09	69	0.0000
nopath	3	6	12	14	667	01:36:26	5786	01:37:38	5858	00:01:12	72	0.0000
nopath	3	6	3	1	667	01:36:35	5795	01:37:39	5859	00:01:04	64	0.0000
nopath	1	2	12	14	504	01:36:54	5814	01:37:40	5860	00:00:46	46	0.0000
nopath	3	6	5	1	667	01:36:47	5807	01:37:42	5862	00:00:55	55	0.0000
nopath	5	3	3	1	621	01:36:27	5787	01:37:44	5864	00:01:17	77	0.0000
nopath	1	4	3	1	792	01:36:44	5804	01:38:08	5888	00:01:24	84	0.0000	00:01:22
nopath	3	2	9	1	679	01:36:16	5776	01:38:11	5891	00:01:55	115	0.0000
nopath	4	2	3	1	708	01:36:26	5786	01:38:13	5893	00:01:47	107	0.0000
nopath	2	7	3	1	458	01:37:10	5830	01:38:22	5902	00:01:12	72	0.0000
nopath	4	1	3	1	792	01:36:49	5809	01:38:25	5905	00:01:36	96	0.0000
nopath	3	4	5	1	375	01:37:54	5874	01:38:27	5907	00:00:33	33	0.0000
nopath	4	1	12	14	792	01:36:56	5816	01:38:29	5909	00:01:33	93	0.0000
nopath	2	3	12	14	679	01:36:56	5816	01:38:38	5918	00:01:42	102	0.0000
nopath	6	2	5	1	748	01:36:11	5771	01:38:40	5920	00:02:29	149	0.0000
nopath	6	1	12	14	832	01:35:59	5759	01:38:45	5925	00:02:46	166	0.0000
nopath	6	1	12	14	832	01:36:30	5790	01:38:50	5930	00:02:20	140	0.0000
nopath	5	2	9	1	701	01:37:09	5829	01:39:03	5943	00:01:54	114	0.0000	00:01:44
nopath	5	3	5	1	621	01:37:38	5858	01:39:05	5945	00:01:27	87	0.0000
nopath	5	4	2	1	650	01:37:26	5846	01:39:06	5946	00:01:40	100	0.0000
nopath	3	6	13	15	667	01:37:41	5861	01:39:10	5950	00:01:29	89	0.0000
nopath	1	4	12	14	792	01:38:12	5892	01:39:11	5951	00:00:59	59	0.0000
nopath	3	6	9	1	667	01:38:11	5891	01:39:16	5956	00:01:05	65	0.0000
nopath	5	1	9	1	785	01:38:17	5897	01:39:20	5960	00:01:03	63	0.0000
nopath	5	3	9	1	621	01:37:54	5874	01:39:24	5964	00:01:30	90	0.0000
nopath	3	6	13	15	667	01:38:21	5901	01:39:26	5966	00:01:05	65	0.0000
nopath	3	2	4	1	679	01:38:13	5893	01:39:32	5972	00:01:19	79	0.0000
nopath	4	2	13	15	708	01:38:26	5906	01:39:37	5977	00:01:11	71	0.0000
nopath	3	6	3	1	667	01:38:39	5919	01:39:48	5988	00:01:09	69	0.0000
nopath	2	7	6	1	458	01:39:03	5943	01:39:48	5988	00:00:45	45	0.0000
nopath	4	1	12	14	792	01:38:46	5926	01:39:53	5993	00:01:07	67	0.0000
nopath	6	2	9	1	748	01:37:47	5867	01:40:01	6001	00:02:14	134	0.0000	00:01:41
nopath	6	1	5	1	832	01:37:09	5829	01:40:05	6005	00:02:56	176	0.0000
nopath	6	3	3	1	667	01:39:17	5957	01:40:06	6006	00:00:49	49	0.0000
nopath	1	2	9	1	504	01:38:44	5924	01:40:09	6009	00:01:25	85	0.0000
nopath	6	1	3	1	832	01:38:17	5897	01:40:09	6009	00:01:52	112	0.0000
nopath	1	2	3	1	504	01:39:04	5944	01:40:14	6014	00:01:10	70	0.0000
nopath	2	3	3	1	679	01:38:26	5906	01:40:19	6019	00:01:53	113	0.0000
nopath	2	4	3	1	708	01:38:11	5891	01:40:20	6020	00:02:09	129	0.0000
nopath	2	3	12	14	679	01:38:58	5938	01:40:22	6022	00:01:24	84	0.0000
nopath	1	3	9	1	763	01:38:55	5935	01:40:49	6049	00:01:54	114	0.0000
nopath	1	3	13	15	763	01:39:16	5956	01:40:53	6053	00:01:37	97	0.0000
nopath	3	6	3	1	667	01:39:39	5979	01:40:54	6054	00:01:15	75	0.0000
nopath	3	6	3	1	667	01:39:54	5994	01:40:57	6057	00:01:03	63	0.0000
nopath	5	3	5	1	621	01:40:13	6013	01:41:03	6063	00:00:50	50	0.0000	00:01:19
nopath	2	7	3	1	458	01:39:49	5989	01:41:10	6070	00:01:21	81	0.0000
nopath	3	1	12	14	763	01:39:44	5984	01:41:22	6082	00:01:38	98	0.0000
nopath	4	1	3	1	792	01:39:26	5966	01:41:23	6083	00:01:57	117	0.0000
nopath	2	3	3	1	679	01:39:29	5969	01:41:25	6085	00:01:56	116	0.0000
nopath	5	1	12	14	785	01:38:42	5922	01:41:27	6087	00:02:45	165	0.0000
nopath	2	3	13	15	679	01:39:39	5979	01:41:29	6089	00:01:50	110	0.0000
nopath	5	1	4	1	785	01:39:46	5986	01:41:29	6089	00:01:43	103	0.0000
nopath	5	1	3	1	785	01:40:04	6004	01:41:31	6091	00:01:27	87	0.0000
nopath	2	4	9	1	708	01:40:10	6010	01:41:32	6092	00:01:22	82	0.0000
nopath	2	3	5	1	679	01:40:23	6023	01:41:57	6117	00:01:34	94	0.0000
nopath	4	7	3	1	331	01:41:14	6074	01:41:59	6119	00:00:45	45	0.0000
nopath	1	3	12	14	763	01:40:07	6007	01:42:00	6120	00:01:53	113	0.0000	00:01:48
nopath	6	1	12	14	832	01:40:58	6058	01:42:02	6122	00:01:04	64	0.0000
nopath	3	6	9	1	667	01:41:05	6065	01:42:02	6122	00:00:57	57	0.0000
nopath	1	4	12	14	792	01:41:02	6062	01:42:04	6124	00:01:02	62	0.0000
nopath	3	7	2	1	302	01:41:56	6116	01:42:28	6148	00:00:32	32	0.0000
nopath	3	1	3	1	763	01:40:04	6004	01:42:30	6150	00:02:26	146	0.0000
nopath	2	7	5	1	458	01:41:09	6069	01:42:31	6151	00:01:22	82	0.0000
nopath	3	1	3	1	763	01:40:26	6026	01:42:33	6153	00:02:07	127	0.0000
nopath	1	3	3	1	763	01:41:19	6079	01:42:33	6153	00:01:14	74	0.0000
nopath	2	4	3	1	708	01:40:49	6049	01:42:38	6158	00:01:49	109	0.0000
nopath	2	3	9	1	679	01:41:04	6064	01:42:39	6159	00:01:35	95	0.0000
nopath	3	6	8	1	667	01:41:36	6096	01:42:42	6162	00:01:06	66	0.0000
nopath	3	6	3	1	667	01:41:41	6101	01:42:44	6164	00:01:03	63	0.0000
nopath	5	1	3	1	785	01:40:52	6052	01:42:47	6167	00:01:55	115	0.0000
nopath	5	3	2	1	621	01:40:40	6040	01:42:48	6168	00:02:08	128	0.0000
nopath	3	6	3	1	667	01:41:59	6119	01:42:50	6170	00:00:51	51	0.0000
nopath	5	1	13	15	785	01:41:02	6062	01:42:52	6172	00:01:50	110	0.0000
nopath	5	1	6	1	785	01:41:20	6080	01:42:55	6175	00:01:35	95	0.0000
nopath	1	2	3	1	504	01:42:17	6137	01:43:05	6185	00:00:48	48	0.0000	00:01:04
nopath	2	3	5	1	679	01:41:12	6072	01:43:05	6185	00:01:53	113	0.0000
nopath	1	3	12	14	763	01:41:32	6092	01:43:09	6189	00:01:37	97	0.0000
nopath	1	3	12	14	763	01:41:50	6110	01:43:12	6192	00:01:22	82	0.0000
nopath	3	7	5	1	302	01:42:49	6169	01:43:30	6210	00:00:41	41	0.0000
nopath	3	4	9	1	375	01:42:50	6170	01:43:32	6212	00:00:42	42	0.0000
nopath	3	2	3	1	679	01:41:50	6110	01:43:35	6215	00:01:45	105	0.0000
nopath	3	6	13	15	667	01:42:38	6158	01:43:46	6226	00:01:08	68	0.0000
nopath	3	6	5	1	667	01:42:46	6166	01:43:49	6229	00:01:03	63	0.0000
nopath	3	1	9	1	763	01:42:55	6175	01:44:02	6242	00:01:07	67	0.0000	00:01:50
nopath	2	3	12	14	679	01:42:11	6131	01:44:10	6250	00:01:59	119	0.0000
nopath	2	3	3	1	679	01:42:14	6134	01:44:13	6253	00:01:59	119	0.0000
nopath	1	2	5	1	504	01:43:25	6205	01:44:15	6255	00:00:50	50	0.0000
nopath	6	1	12	14	832	01:43:12	6192	01:44:15	6255	00:01:03	63	0.0000
nopath	2	4	6	1	708	01:42:16	6136	01:44:16	6256	00:02:00	120	0.0000
nopath	6	2	13	15	748	01:43:21	6201	01:44:21	6261	00:01:00	60	0.0000
nopath	5	3	3	1	621	01:42:40	6160	01:44:23	6263	00:01:43	103	0.0000
nopath	3	6	3	1	667	01:42:57	6177	01:44:30	6270	00:01:33	93	0.0000
nopath	5	7	5	1	577	01:43:10	6190	01:44:31	6271	00:01:21	81	0.0000
nopath	3	6	10	1	667	01:43:15	6195	01:44:32	6272	00:01:17	77	0.0000
nopath	3	6	12	14	667	01:43:16	6196	01:44:36	6276	00:01:20	80	0.0000
nopath	3	5	5	1	621	01:43:17	6197	01:44:36	6276	00:01:19	79	0.0000
nopath	5	4	3	1	650	01:43:35	6215	01:44:37	6277	00:01:02	62	0.0000
nopath	5	1	12	14	785	01:43:27	6207	01:44:38	6278	00:01:11	71	0.0000
nopath	3	6	12	14	667	01:43:19	6199	01:44:40	6280	00:01:21	81	0.0000
nopath	3	6	12	14	667	01:43:34	6214	01:44:42	6282	00:01:08	68	0.0000
nopath	1	2	3	1	504	01:43:52	6232	01:44:45	6285	00:00:53	53	0.0000
nopath	2	3	3	1	679	01:42:40	6160	01:44:45	6285	00:02:05	125	0.0000
nopath	3	5	10	1	621	01:43:36	6216	01:44:47	6287	00:01:11	71	0.0000
nopath	2	4	7	1	708	01:43:12	6192	01:44:49	6289	00:01:37	97	0.0000
nopath	2	3	3	1	679	01:43:24	6204	01:44:49	6289	00:01:25	85	0.0000
nopath	3	6	12	14	667	01:43:38	6218	01:44:50	6290	00:01:12	72	0.0000
nopath	3	6	3	1	667	01:44:03	6243	01:44:53	6293	00:00:50	50	0.0000
nopath	6	3	12	14	667	01:43:33	6213	01:45:01	6301	00:01:28	88	0.0000	00:01:17
nopath	1	3	2	1	763	01:44:02	6242	01:45:17	6317	00:01:15	75	0.0000
nopath	1	5	5	1	785	01:43:15	6195	01:45:21	6321	00:02:06	126	0.0000
nopath	2	3	12	14	679	01:43:37	6217	01:45:22	6322	00:01:45	105	0.0000
nopath	4	1	6	1	792	01:44:19	6259	01:45:23	6323	00:01:04	64	0.0000
nopath	2	3	9	1	679	01:44:21	6261	01:45:24	6324	00:01:03	63	0.0000
nopath	5	1	3	1	785	01:43:41	6221	01:45:29	6329	00:01:48	108	0.0000
nopath	4	3	12	14	375	01:44:57	6297	01:45:51	6351	00:00:54	54	0.0000
nopath	3	4	10	1	375	01:45:41	6341	01:46:13	6373	00:00:32	32	0.0000	00:00:41
nopath	3	6	6	1	667	01:45:12	6312	01:46:18	6378	00:01:06	66	0.0000
nopath	5	4	9	1	650	01:43:57	6237	01:46:18	6378	00:02:21	141	0.0000
nopath	3	6	3	1	667	01:45:14	6314	01:46:20	6380	00:01:06	66	0.0000
nopath	3	6	5	1	667	01:45:20	6320	01:46:28	6388	00:01:08	68	0.0000
nopath	3	2	6	1	679	01:44:58	6298	01:46:34	6394	00:01:36	96	0.0000
nopath	3	6	3	1	667	01:45:44	6344	01:46:35	6395	00:00:51	51	0.0000
nopath	4	1	12	14	792	01:44:34	6274	01:46:40	6400	00:02:06	126	0.0000
nopath	4	6	3	1	696	01:45:30	6330	01:46:46	6406	00:01:16	76	0.0000
nopath	2	3	13	15	679	01:45:15	6315	01:46:56	6416	00:01:41	101	0.0000
nopath	3	6	12	14	667	01:46:05	6365	01:46:57	6417	00:00:52	52	0.0000
nopath	2	3	5	1	679	01:45:16	6316	01:46:58	6418	00:01:42	102	0.0000
nopath	3	5	5	1	621	01:46:08	6368	01:46:59	6419	00:00:51	51	0.0000
nopath	1	2	9	1	504	01:46:15	6375	01:47:00	6420	00:00:45	45	0.0000	00:00:49
nopath	2	3	12	14	679	01:45:50	6350	01:47:01	6421	00:01:11	71	0.0000
nopath	3	5	9	1	621	01:46:16	6376	01:47:06	6426	00:00:50	50	0.0000
nopath	1	3	10	1	763	01:46:06	6366	01:47:25	6445	00:01:19	79	0.0000
nopath	1	3	5	1	763	01:46:10	6370	01:47:28	6448	00:01:18	78	0.0000
nopath	1	3	10	1	763	01:46:32	6392	01:47:31	6451	00:00:59	59	0.0000
nopath	4	3	2	1	375	01:46:15	6375	01:47:32	6452	00:01:17	77	0.0000
nopath	5	6	12	14	380	01:45:45	6345	01:47:41	6461	00:01:56	116	0.0000
nopath	2	1	3	1	504	01:46:23	6383	01:47:50	6470	00:01:27	87	0.0000
nopath	1	3	5	1	763	01:46:49	6409	01:47:57	6477	00:01:08	68	0.0000
nopath	2	3	2	1	679	01:46:39	6399	01:48:02	6482	00:01:23	83	0.0000	00:01:38
nopath	3	1	9	1	763	01:46:53	6413	01:48:03	6483	00:01:10	70	0.0000
nopath	3	6	6	1	667	01:46:42	6402	01:48:06	6486	00:01:24	84	0.0000
nopath	3	6	3	1	667	01:46:57	6417	01:48:08	6488	00:01:11	71	0.0000
nopath	5	1	10	1	785	01:45:54	6354	01:48:12	6492	00:02:18	138	0.0000
nopath	5	1	9	1	785	01:46:22	6382	01:48:13	6493	00:01:51	111	0.0000
nopath	5	2	9	1	701	01:47:16	6436	01:48:16	6496	00:01:00	60	0.0000
nopath	5	1	12	14	785	01:46:30	6390	01:48:16	6496	00:01:46	106	0.0000
nopath	5	1	13	15	785	01:47:15	6435	01:48:20	6500	00:01:05	65	0.0000
nopath	1	2	12	14	504	01:47:31	6451	01:48:20	6500	00:00:49	49	0.0000
nopath	2	3	9	1	679	01:47:01	6421	01:48:29	6509	00:01:28	88	0.0000
nopath	6	2	6	1	748	01:47:34	6454	01:48:33	6513	00:00:59	59	0.0000
nopath	3	6	9	1	667	01:47:36	6456	01:48:34	6514	00:00:58	58	0.0000
nopath	2	4	12	14	708	01:47:08	6428	01:48:34	6514	00:01:26	86	0.0000
nopath	6	1	5	1	832	01:46:11	6371	01:48:34	6514	00:02:23	143	0.0000
nopath	2	4	10	1	708	01:47:09	6429	01:48:35	6515	00:01:26	86	0.0000
nopath	2	3	12	14	679	01:47:12	6432	01:48:37	6517	00:01:25	85	0.0000
nopath	3	6	10	1	667	01:47:46	6466	01:48:37	6517	00:00:51	51	0.0000
nopath	1	5	5	1	785	01:46:31	6391	01:48:57	6537	00:02:26	146	0.0000
nopath	1	3	5	1	763	01:47:25	6445	01:49:07	6547	00:01:42	102	0.0000	00:01:19
nopath	2	4	5	1	708	01:47:16	6436	01:49:08	6548	00:01:52	112	0.0000
nopath	4	1	2	1	792	01:46:46	6406	01:49:18	6558	00:02:32	152	0.0000
nopath	2	1	3	1	504	01:48:39	6519	01:49:24	6564	00:00:45	45	0.0000
nopath	6	2	9	1	748	01:47:56	6476	01:49:26	6566	00:01:30	90	0.0000
nopath	4	1	5	1	792	01:47:03	6423	01:49:27	6567	00:02:24	144	0.0000
nopath	2	3	12	14	679	01:47:33	6453	01:49:38	6578	00:02:05	125	0.0000
nopath	2	3	2	1	679	01:47:52	6472	01:49:40	6580	00:01:48	108	0.0000
nopath	2	4	10	1	708	01:48:18	6498	01:49:44	6584	00:01:26	86	0.0000
nopath	2	4	10	1	708	01:48:44	6524	01:49:46	6586	00:01:02	62	0.0000
nopath	3	6	9	1	667	01:48:22	6502	01:49:54	6594	00:01:32	92	0.0000
nopath	3	4	3	1	375	01:49:08	6548	01:49:55	6595	00:00:47	47	0.0000
nopath	4	5	12	14	650	01:48:24	6504	01:49:56	6596	00:01:32	92	0.0000
nopath	3	6	13	15	667	01:48:41	6521	01:50:00	6600	00:01:19	79	0.0000	00:01:08
nopath	5	4	5	1	650	01:48:56	6536	01:50:04	6604	00:01:08	68	0.0000
nopath	1	3	9	1	763	01:49:04	6544	01:50:12	6612	00:01:08	68	0.0000
nopath	4	7	12	14	331	01:49:17	6557	01:50:13	6613	00:00:56	56	0.0000
nopath	2	4	13	15	708	01:48:45	6525	01:50:15	6615	00:01:30	90	0.0000
nopath	3	5	5	1	621	01:49:11	6551	01:50:17	6617	00:01:06	66	0.0000
nopath	3	2	10	1	679	01:48:35	6515	01:50:20	6620	00:01:45	105	0.0000
nopath	3	6	2	1	667	01:49:30	6570	01:50:21	6621	00:00:51	51	0.0000
nopath	6	7	3	1	624	01:49:27	6567	01:50:28	6628	00:01:01	61	0.0000
nopath	2	3	9	1	679	01:48:48	6528	01:50:41	6641	00:01:53	113	0.0000
nopath	1	5	12	14	785	01:48:38	6518	01:50:47	6647	00:02:09	129	0.0000
nopath	6	2	5	1	748	01:48:31	6511	01:50:47	6647	00:02:16	136	0.0000
nopath	1	2	9	1	504	01:50:22	6622	01:51:07	6667	00:00:45	45	0.0000	00:00:47
nopath	1	3	3	1	763	01:50:06	6606	01:51:13	6673	00:01:07	67	0.0000
nopath	3	4	9	1	375	01:50:36	6636	01:51:31	6691	00:00:55	55	0.0000
nopath	3	2	12	14	679	01:50:19	6619	01:51:42	6702	00:01:23	83	0.0000
nopath	3	6	12	14	667	01:49:48	6588	01:51:43	6703	00:01:55	115	0.0000
nopath	3	6	10	1	667	01:49:51	6591	01:51:45	6705	00:01:54	114	0.0000
nopath	3	6	12	14	667	01:50:23	6623	01:51:47	6707	00:01:24	84	0.0000
nopath	1	3	13	15	763	01:50:27	6627	01:51:48	6708	00:01:21	81	0.0000
nopath	3	6	10	1	667	01:50:28	6628	01:51:49	6709	00:01:21	81	0.0000
nopath	1	3	12	14	763	01:50:41	6641	01:51:50	6710	00:01:09	69	0.0000
nopath	3	6	3	1	667	01:50:32	6632	01:51:51	6711	00:01:19	79	0.0000
nopath	3	5	12	14	621	01:50:38	6638	01:51:55	6715	00:01:17	77	0.0000
nopath	3	5	6	1	621	01:51:08	6668	01:51:59	6719	00:00:51	51	0.0000
nopath	3	2	5	1	679	01:50:57	6657	01:52:00	6720	00:01:03	63	0.0000	00:01:23
nopath	6	3	6	1	667	01:50:43	6643	01:52:02	6722	00:01:19	79	0.0000
nopath	2	3	3	1	679	01:50:49	6649	01:52:13	6733	00:01:24	84	0.0000
nopath	5	1	5	1	785	01:49:30	6570	01:52:14	6734	00:02:44	164	0.0000
nopath	2	4	12	14	708	01:51:08	6668	01:52:18	6738	00:01:10	70	0.0000
nopath	6	2	9	1	748	01:51:11	6671	01:52:19	6739	00:01:08	68	0.0000
nopath	5	1	13	15	785	01:49:51	6591	01:52:19	6739	00:02:28	148	0.0000
nopath	5	1	9	1	785	01:50:39	6639	01:52:21	6741	00:01:42	102	0.0000
nopath	6	1	13	15	832	01:50:10	6610	01:52:24	6744	00:02:14	134	0.0000
nopath	1	2	5	1	504	01:51:42	6702	01:52:27	6747	00:00:45	45	0.0000
nopath	2	5	13	15	701	01:50:38	6638	01:52:37	6757	00:01:59	119	0.0000
nopath	1	3	13	15	763	01:51:36	6696	01:52:48	6768	00:01:12	72	0.0000
nopath	3	2	2	1	679	01:51:45	6705	01:53:02	6782	00:01:17	77	0.0000	00:01:17
nopath	3	7	5	1	302	01:52:12	6732	01:53:04	6784	00:00:52	52	0.0000
nopath	3	2	12	14	679	01:52:01	6721	01:53:05	6785	00:01:04	64	0.0000
nopath	2	1	12	14	504	01:51:52	6712	01:53:15	6795	00:01:23	83	0.0000
nopath	3	6	3	1	667	01:51:43	6703	01:53:30	6810	00:01:47	107	0.0000
nopath	3	6	6	1	667	01:51:49	6709	01:53:32	6812	00:01:43	103	0.0000
nopath	3	6	10	1	667	01:52:07	6727	01:53:34	6814	00:01:27	87	0.0000
nopath	5	3	3	1	621	01:52:27	6747	01:53:34	6814	00:01:07	67	0.0000
nopath	1	2	12	14	504	01:52:16	6736	01:53:36	6816	00:01:20	80	0.0000
nopath	5	7	9	1	577	01:52:13	6733	01:53:36	6816	00:01:23	83	0.0000
nopath	3	6	3	1	667	01:52:33	6753	01:53:36	6816	00:01:03	63	0.0000
nopath	3	5	5	1	621	01:52:34	6754	01:53:38	6818	00:01:04	64	0.0000
nopath	3	6	5	1	667	01:52:42	6762	01:53:41	6821	00:00:59	59	0.0000
nopath	2	3	9	1	679	01:52:28	6748	01:53:51	6831	00:01:23	83	0.0000
nopath	2	4	12	14	708	01:52:13	6733	01:53:53	6833	00:01:40	100	0.0000
nopath	2	3	12	14	679	01:52:37	6757	01:53:55	6835	00:01:18	78	0.0000
nopath	3	6	3	1	667	01:53:06	6786	01:53:57	6837	00:00:51	51	0.0000
nopath	3	6	12	14	667	01:53:15	6795	01:54:06	6846	00:00:51	51	0.0000	00:01:20
nopath	6	5	6	1	380	01:53:35	6815	01:54:08	6848	00:00:33	33	0.0000
nopath	1	2	13	15	504	01:53:20	6800	01:54:09	6849	00:00:49	49	0.0000
nopath	2	3	2	1	679	01:52:46	6766	01:54:21	6861	00:01:35	95	0.0000
nopath	1	3	9	1	763	01:52:38	6758	01:54:24	6864	00:01:46	106	0.0000
nopath	1	3	12	14	763	01:52:47	6767	01:54:26	6866	00:01:39	99	0.0000
nopath	4	2	7	1	708	01:52:55	6775	01:54:26	6866	00:01:31	91	0.0000
nopath	2	6	9	1	748	01:52:15	6735	01:54:31	6871	00:02:16	136	0.0000
nopath	2	3	12	14	679	01:53:03	6783	01:54:54	6894	00:01:51	111	0.0000
nopath	2	4	12	14	708	01:53:36	6816	01:54:58	6898	00:01:22	82	0.0000
nopath	3	5	12	14	621	01:53:26	6806	01:55:17	6917	00:01:51	111	0.0000	00:01:14
nopath	5	4	12	14	650	01:53:46	6826	01:55:18	6918	00:01:32	92	0.0000
nopath	3	6	7	1	667	01:53:31	6811	01:55:20	6920	00:01:49	109	0.0000
nopath	1	3	5	1	763	01:53:45	6825	01:55:21	6921	00:01:36	96	0.0000
nopath	3	6	9	1	667	01:54:15	6855	01:55:22	6922	00:01:07	67	0.0000
nopath	1	2	12	14	504	01:54:35	6875	01:55:25	6925	00:00:50	50	0.0000
nopath	3	6	10	1	667	01:54:25	6865	01:55:35	6935	00:01:10	70	0.0000
nopath	3	6	5	1	667	01:54:26	6866	01:55:38	6938	00:01:12	72	0.0000
nopath	6	3	3	1	667	01:54:58	6898	01:55:48	6948	00:00:50	50	0.0000
nopath	6	7	13	15	624	01:54:03	6843	01:55:50	6950	00:01:47	107	0.0000
nopath	1	4	10	1	792	01:54:33	6873	01:55:56	6956	00:01:23	83	0.0000
nopath	3	6	10	1	667	01:54:36	6876	01:55:59	6959	00:01:23	83	0.0000
nopath	3	5	10	1	621	01:54:50	6890	01:56:00	6960	00:01:10	70	0.0000	00:01:10
nopath	2	1	9	1	504	01:54:59	6899	01:56:09	6969	00:01:10	70	0.0000
nopath	2	1	12	14	504	01:55:17	6917	01:56:13	6973	00:00:56	56	0.0000
nopath	4	1	12	14	792	01:54:46	6886	01:56:15	6975	00:01:29	89	0.0000
nopath	6	2	13	15	748	01:53:40	6820	01:56:16	6976	00:02:36	156	0.0000
nopath	5	1	2	1	785	01:53:30	6810	01:56:17	6977	00:02:47	167	0.0000
nopath	2	3	5	1	679	01:54:27	6867	01:56:21	6981	00:01:54	114	0.0000
nopath	6	1	12	14	832	01:54:45	6885	01:56:23	6983	00:01:38	98	0.0000
nopath	2	3	2	1	679	01:54:40	6880	01:56:24	6984	00:01:44	104	0.0000
nopath	2	4	12	14	708	01:55:08	6908	01:56:27	6987	00:01:19	79	0.0000
nopath	1	7	6	1	542	01:56:00	6960	01:56:48	7008	00:00:48	48	0.0000
nopath	1	3	12	14	763	01:55:04	6904	01:56:54	7014	00:01:50	110	0.0000
nopath	1	3	10	1	763	01:55:11	6911	01:56:57	7017	00:01:46	106	0.0000
nopath	4	3	12	14	375	01:55:59	6959	01:56:59	7019	00:01:00	60	0.0000
nopath	1	4	12	14	792	01:55:43	6943	01:57:01	7021	00:01:18	78	0.0000	00:01:10
nopath	3	2	12	14	679	01:55:33	6933	01:57:06	7026	00:01:33	93	0.0000
nopath	3	6	13	15	667	01:55:20	6920	01:57:10	7030	00:01:50	110	0.0000
nopath	3	6	3	1	667	01:55:29	6929	01:57:11	7031	00:01:42	102	0.0000
nopath	5	3	13	15	621	01:55:23	6923	01:57:11	7031	00:01:48	108	0.0000
nopath	3	6	12	14	667	01:55:52	6952	01:57:13	7033	00:01:21	81	0.0000
nopath	3	6	3	1	667	01:55:53	6953	01:57:15	7035	00:01:22	82	0.0000
nopath	2	1	3	1	504	01:55:18	6918	01:57:17	7037	00:01:59	119	0.0000
nopath	3	6	3	1	667	01:56:15	6975	01:57:17	7037	00:01:02	62	0.0000
nopath	2	4	6	1	708	01:55:24	6924	01:57:29	7049	00:02:05	125	0.0000
nopath	3	6	3	1	667	01:56:24	6984	01:57:31	7051	00:01:07	67	0.0000
nopath	3	6	5	1	667	01:56:35	6995	01:57:32	7052	00:00:57	57	0.0000
nopath	6	3	3	1	667	01:56:19	6979	01:57:36	7056	00:01:17	77	0.0000
nopath	5	1	9	1	785	01:54:51	6891	01:57:38	7058	00:02:47	167	0.0000
nopath	5	1	2	1	785	01:55:01	6901	01:57:40	7060	00:02:39	159	0.0000
nopath	5	1	12	14	785	01:55:40	6940	01:57:43	7063	00:02:03	123	0.0000
nopath	6	1	3	1	832	01:55:10	6910	01:57:45	7065	00:02:35	155	0.0000
nopath	6	1	3	1	832	01:55:42	6942	01:57:47	7067	00:02:05	125	0.0000
nopath	6	1	6	1	832	01:55:59	6959	01:57:49	7069	00:01:50	110	0.0000
nopath	6	1	7	1	832	01:56:05	6965	01:57:51	7071	00:01:46	106	0.0000
nopath	1	2	6	1	504	01:56:34	6994	01:57:53	7073	00:01:19	79	0.0000
nopath	6	1	9	1	832	01:56:39	6999	01:57:53	7073	00:01:14	74	0.0000
nopath	2	4	13	15	708	01:55:27	6927	01:57:59	7079	00:02:32	152	0.0000
nopath	3	6	12	14	667	01:56:58	7018	01:58:00	7080	00:01:02	62	0.0000	00:01:18
nopath	2	4	3	1	708	01:55:56	6956	01:58:01	7081	00:02:05	125	0.0000
nopath	3	6	12	14	667	01:56:59	7019	01:58:02	7082	00:01:03	63	0.0000
nopath	2	4	12	14	708	01:56:08	6968	01:58:02	7082	00:01:54	114	0.0000
nopath	3	6	3	1	667	01:57:10	7030	01:58:04	7084	00:00:54	54	0.0000
nopath	1	2	3	1	504	01:57:20	7040	01:58:07	7087	00:00:47	47	0.0000
nopath	1	3	13	15	763	01:56:43	7003	01:58:28	7108	00:01:45	105	0.0000
nopath	1	3	3	1	763	01:56:59	7019	01:58:30	7110	00:01:31	91	0.0000
nopath	5	2	5	1	701	01:56:32	6992	01:58:52	7132	00:02:20	140	0.0000
nopath	3	6	3	1	667	01:57:27	7047	01:58:54	7134	00:01:27	87	0.0000
nopath	3	6	6	1	667	01:57:35	7055	01:58:56	7136	00:01:21	81	0.0000
nopath	2	3	5	1	679	01:56:57	7017	01:58:57	7137	00:02:00	120	0.0000
nopath	3	6	3	1	667	01:57:48	7068	01:58:58	7138	00:01:10	70	0.0000
nopath	1	2	2	1	504	01:57:55	7075	01:59:00	7140	00:01:05	65	0.0000	00:00:59
nopath	5	1	12	14	785	01:57:04	7024	01:59:00	7140	00:01:56	116	0.0000
nopath	2	3	7	1	679	01:57:15	7035	01:59:00	7140	00:01:45	105	0.0000
nopath	3	6	10	1	667	01:58:08	7088	01:59:04	7144	00:00:56	56	0.0000
nopath	2	4	3	1	708	01:57:20	7040	01:59:04	7144	00:01:44	104	0.0000
nopath	5	2	12	14	701	01:58:09	7089	01:59:05	7145	00:00:56	56	0.0000
nopath	5	1	9	1	785	01:58:07	7087	01:59:07	7147	00:01:00	60	0.0000
nopath	5	1	3	1	785	01:58:13	7093	01:59:14	7154	00:01:01	61	0.0000
nopath	6	7	10	1	624	01:57:54	7074	01:59:19	7159	00:01:25	85	0.0000
nopath	6	7	9	1	624	01:58:26	7106	01:59:23	7163	00:00:57	57	0.0000
nopath	6	1	3	1	832	01:57:51	7071	01:59:23	7163	00:01:32	92	0.0000
nopath	2	3	12	14	679	01:57:43	7063	01:59:26	7166	00:01:43	103	0.0000
nopath	2	3	7	1	679	01:57:47	7067	01:59:29	7169	00:01:42	102	0.0000
nopath	2	3	5	1	679	01:57:55	7075	01:59:31	7171	00:01:36	96	0.0000
nopath	3	6	3	1	667	01:58:27	7107	01:59:34	7174	00:01:07	67	0.0000
nopath	6	7	3	1	624	01:58:34	7114	01:59:44	7184	00:01:10	70	0.0000
nopath	1	2	12	14	504	01:59:04	7144	01:59:48	7188	00:00:44	44	0.0000
nopath	3	2	3	1	679	01:58:42	7122	01:59:52	7192	00:01:10	70	0.0000
nopath	4	3	3	1	375	01:59:24	7164	01:59:58	7198	00:00:34	34	0.0000
nopath	2	4	6	1	708	01:58:11	7091	02:00:00	7200	00:01:49	109	0.0000	00:01:53
nopath	3	6	3	1	667	01:58:47	7127	02:00:02	7202	00:01:15	75	0.0000
nopath	1	3	12	14	763	01:58:48	7128	02:00:03	7203	00:01:15	75	0.0000
nopath	1	4	13	15	792	01:58:13	7093	02:00:04	7204	00:01:51	111	0.0000
nopath	2	1	3	1	504	01:59:04	7144	02:00:10	7210	00:01:06	66	0.0000
nopath	1	2	3	1	504	01:59:44	7184	02:00:30	7230	00:00:46	46	0.0000
nopath	2	4	5	1	708	01:58:16	7096	02:00:32	7232	00:02:16	136	0.0000
nopath	2	4	5	1	708	01:58:17	7097	02:00:34	7234	00:02:17	137	0.0000
nopath	2	3	6	1	679	01:58:52	7132	02:00:34	7234	00:01:42	102	0.0000
nopath	3	5	12	14	621	01:59:28	7168	02:00:41	7241	00:01:13	73	0.0000
nopath	3	6	9	1	667	01:59:42	7182	02:00:44	7244	00:01:02	62	0.0000
nopath	3	6	3	1	667	01:59:45	7185	02:00:46	7246	00:01:01	61	0.0000
nopath	5	1	13	15	785	01:58:15	7095	02:00:48	7248	00:02:33	153	0.0000
nopath	1	2	5	1	504	02:00:02	7202	02:00:55	7255	00:00:53	53	0.0000
nopath	1	2	10	1	504	02:00:03	7203	02:00:58	7258	00:00:55	55	0.0000
nopath	1	3	12	14	763	01:59:23	7163	02:01:02	7262	00:01:39	99	0.0000	00:01:28
nopath	3	6	12	14	667	02:00:09	7209	02:01:08	7268	00:00:59	59	0.0000
nopath	4	2	2	1	708	01:59:48	7188	02:01:08	7268	00:01:20	80	0.0000
nopath	3	6	12	14	667	02:00:18	7218	02:01:12	7272	00:00:54	54	0.0000
nopath	3	6	12	14	667	02:00:22	7222	02:01:15	7275	00:00:53	53	0.0000
nopath	6	5	5	1	380	02:00:42	7242	02:01:17	7277	00:00:35	35	0.0000
nopath	4	1	12	14	792	01:59:59	7199	02:01:28	7288	00:01:29	89	0.0000
nopath	6	7	3	1	624	02:00:36	7236	02:01:30	7290	00:00:54	54	0.0000
nopath	3	1	3	1	763	02:00:16	7216	02:01:32	7292	00:01:16	76	0.0000
nopath	1	3	6	1	763	02:00:19	7219	02:01:33	7293	00:01:14	74	0.0000
nopath	5	2	12	14	701	01:59:13	7153	02:01:38	7298	00:02:25	145	0.0000
nopath	2	4	3	1	708	02:00:47	7247	02:01:40	7300	00:00:53	53	0.0000
nopath	5	1	6	1	785	01:59:04	7144	02:01:41	7301	00:02:37	157	0.0000
nopath	1	2	12	14	504	02:00:33	7233	02:01:42	7302	00:01:09	69	0.0000
nopath	5	1	13	15	785	01:59:43	7183	02:01:48	7308	00:02:05	125	0.0000
nopath	2	3	3	1	679	02:00:58	7258	02:02:05	7325	00:01:07	67	0.0000	00:01:39
nopath	5	6	12	14	380	02:01:27	7287	02:02:10	7330	00:00:43	43	0.0000
nopath	5	3	12	14	621	02:00:33	7233	02:02:22	7342	00:01:49	109	0.0000
nopath	3	2	9	1	679	02:01:25	7285	02:02:29	7349	00:01:04	64	0.0000
nopath	3	6	9	1	667	02:01:10	7270	02:02:30	7350	00:01:20	80	0.0000
nopath	5	4	5	1	650	02:01:00	7260	02:02:32	7352	00:01:32	92	0.0000
nopath	2	1	12	14	504	02:01:07	7267	02:02:44	7364	00:01:37	97	0.0000
nopath	1	3	13	15	763	02:01:15	7275	02:02:44	7364	00:01:29	89	0.0000
nopath	3	1	9	1	763	02:01:28	7288	02:02:46	7366	00:01:18	78	0.0000
nopath	1	3	10	1	763	02:01:21	7281	02:02:46	7366	00:01:25	85	0.0000
nopath	1	3	5	1	763	02:01:23	7283	02:02:48	7368	00:01:25	85	0.0000
nopath	6	7	6	1	624	02:01:48	7308	02:03:00	7380	00:01:12	72	0.0000	00:01:29
nopath	6	1	9	1	832	02:01:24	7284	02:03:01	7381	00:01:37	97	0.0000
nopath	1	2	5	1	504	02:02:11	7331	02:03:05	7385	00:00:54	54	0.0000
nopath	1	3	9	1	763	02:01:38	7298	02:03:13	7393	00:01:35	95	0.0000
nopath	1	2	9	1	504	02:02:29	7349	02:03:15	7395	00:00:46	46	0.0000
nopath	4	7	5	1	331	02:02:20	7340	02:03:16	7396	00:00:56	56	0.0000
nopath	2	4	9	1	708	02:01:00	7260	02:03:17	7397	00:02:17	137	0.0000
nopath	3	5	6	1	621	02:02:10	7330	02:03:18	7398	00:01:08	68	0.0000
nopath	2	3	10	1	679	02:01:11	7271	02:03:18	7398	00:02:07	127	0.0000
nopath	2	3	12	14	679	02:02:10	7330	02:03:20	7400	00:01:10	70	0.0000
nopath	2	5	12	14	701	02:02:13	7333	02:03:25	7405	00:01:12	72	0.0000
nopath	1	2	5	1	504	02:02:42	7362	02:03:28	7408	00:00:46	46	0.0000
nopath	1	2	3	1	504	02:02:47	7367	02:03:32	7412	00:00:45	45	0.0000
nopath	1	3	12	14	763	02:02:01	7321	02:03:47	7427	00:01:46	106	0.0000
nopath	2	4	2	1	708	02:02:12	7332	02:03:48	7428	00:01:36	96	0.0000
nopath	4	2	12	14	708	02:02:25	7345	02:03:51	7431	00:01:26	86	0.0000
nopath	1	4	13	15	792	02:02:17	7337	02:03:54	7434	00:01:37	97	0.0000
nopath	3	1	12	14	763	02:02:42	7362	02:04:11	7451	00:01:29	89	0.0000	00:01:18
nopath	5	4	12	14	650	02:02:45	7365	02:04:14	7454	00:01:29	89	0.0000
nopath	1	3	12	14	763	02:02:35	7355	02:04:18	7458	00:01:43	103	0.0000
nopath	3	6	12	14	667	02:02:37	7357	02:04:19	7459	00:01:42	102	0.0000
nopath	2	4	3	1	708	02:02:20	7340	02:04:21	7461	00:02:01	121	0.0000
nopath	4	7	3	1	331	02:03:46	7426	02:04:22	7462	00:00:36	36	0.0000
nopath	2	3	6	1	679	02:02:25	7345	02:04:22	7462	00:01:57	117	0.0000
nopath	3	6	9	1	667	02:03:35	7415	02:04:26	7466	00:00:51	51	0.0000
nopath	3	6	9	1	667	02:03:37	7417	02:04:32	7472	00:00:55	55	0.0000
nopath	3	6	3	1	667	02:03:38	7418	02:04:34	7474	00:00:56	56	0.0000
nopath	5	4	12	14	650	02:03:10	7390	02:04:41	7481	00:01:31	91	0.0000
nopath	6	7	9	1	624	02:03:28	7408	02:04:45	7485	00:01:17	77	0.0000
nopath	6	1	9	1	832	02:02:48	7368	02:04:46	7486	00:01:58	118	0.0000
nopath	6	7	8	1	624	02:03:35	7415	02:04:50	7490	00:01:15	75	0.0000
nopath	2	3	6	1	679	02:03:30	7410	02:04:51	7491	00:01:21	81	0.0000
nopath	2	4	12	14	708	02:02:34	7354	02:04:53	7493	00:02:19	139	0.0000
nopath	3	6	10	1	667	02:03:57	7437	02:04:55	7495	00:00:58	58	0.0000
nopath	1	4	12	14	792	02:03:26	7406	02:04:55	7495	00:01:29	89	0.0000
nopath	3	6	9	1	667	02:04:04	7444	02:04:57	7497	00:00:53	53	0.0000
nopath	4	2	5	1	708	02:03:38	7418	02:05:11	7511	00:01:33	93	0.0000	00:01:30
nopath	2	7	3	1	458	02:03:45	7425	02:05:24	7524	00:01:39	99	0.0000
nopath	3	6	5	1	667	02:04:28	7468	02:05:27	7527	00:00:59	59	0.0000
nopath	3	6	12	14	667	02:04:32	7472	02:05:28	7528	00:00:56	56	0.0000
nopath	2	1	3	1	504	02:04:32	7472	02:05:34	7534	00:01:02	62	0.0000
nopath	2	3	9	1	679	02:04:08	7448	02:05:51	7551	00:01:43	103	0.0000
nopath	2	4	4	1	708	02:03:53	7433	02:05:52	7552	00:01:59	119	0.0000
nopath	2	3	12	14	679	02:04:19	7459	02:05:54	7554	00:01:35	95	0.0000
nopath	2	4	3	1	708	02:04:27	7467	02:05:57	7557	00:01:30	90	0.0000
nopath	5	3	3	1	621	02:04:01	7441	02:06:04	7564	00:02:03	123	0.0000	00:01:46
nopath	3	6	12	14	667	02:05:03	7503	02:06:07	7567	00:01:04	64	0.0000
nopath	5	1	10	1	785	02:04:06	7446	02:06:11	7571	00:02:05	125	0.0000
nopath	5	1	12	14	785	02:04:52	7492	02:06:13	7573	00:01:21	81	0.0000
nopath	5	4	9	1	650	02:05:16	7516	02:06:17	7577	00:01:01	61	0.0000
nopath	1	3	6	1	763	02:05:01	7501	02:06:23	7583	00:01:22	82	0.0000
nopath	2	4	9	1	708	02:04:35	7475	02:06:24	7584	00:01:49	109	0.0000
nopath	3	6	3	1	667	02:05:20	7520	02:06:27	7587	00:01:07	67	0.0000
nopath	3	6	3	1	667	02:05:33	7533	02:06:29	7589	00:00:56	56	0.0000
nopath	3	6	9	1	667	02:05:42	7542	02:06:34	7594	00:00:52	52	0.0000
nopath	4	2	5	1	708	02:04:44	7484	02:06:41	7601	00:01:57	117	0.0000
nopath	6	4	9	1	696	02:05:45	7545	02:06:46	7606	00:01:01	61	0.0000
nopath	1	3	5	1	763	02:05:37	7537	02:06:49	7609	00:01:12	72	0.0000
nopath	4	3	12	14	375	02:06:16	7576	02:06:57	7617	00:00:41	41	0.0000
nopath	3	6	3	1	667	02:06:06	7566	02:06:57	7617	00:00:51	51	0.0000
nopath	6	2	9	1	748	02:05:23	7523	02:06:59	7619	00:01:36	96	0.0000
nopath	3	6	9	1	667	02:06:10	7570	02:07:00	7620	00:00:50	50	0.0000	00:01:02
nopath	4	1	12	14	792	02:05:38	7538	02:07:01	7621	00:01:23	83	0.0000
nopath	3	6	10	1	667	02:06:15	7575	02:07:05	7625	00:00:50	50	0.0000
nopath	2	3	6	1	679	02:05:48	7548	02:07:23	7643	00:01:35	95	0.0000
nopath	2	4	5	1	708	02:05:44	7544	02:07:24	7644	00:01:40	100	0.0000
nopath	2	3	12	14	679	02:05:57	7557	02:07:26	7646	00:01:29	89	0.0000
nopath	5	3	5	1	621	02:05:30	7530	02:07:45	7665	00:02:15	135	0.0000
nopath	3	5	3	1	621	02:06:30	7590	02:07:53	7673	00:01:23	83	0.0000
nopath	4	2	12	14	708	02:06:05	7565	02:07:54	7674	00:01:49	109	0.0000
nopath	4	3	5	1	375	02:07:16	7636	02:07:54	7674	00:00:38	38	0.0000
nopath	3	6	12	14	667	02:06:39	7599	02:07:57	7677	00:01:18	78	0.0000
nopath	3	6	3	1	667	02:06:40	7600	02:07:59	7679	00:01:19	79	0.0000
nopath	4	1	3	1	792	02:06:26	7586	02:08:07	7687	00:01:41	101	0.0000	00:01:43
nopath	4	1	6	1	792	02:06:50	7610	02:08:11	7691	00:01:21	81	0.0000
nopath	3	1	3	1	763	02:07:14	7634	02:08:19	7699	00:01:05	65	0.0000
nopath	2	3	10	1	679	02:06:44	7604	02:08:25	7705	00:01:41	101	0.0000
nopath	5	1	5	1	785	02:05:58	7558	02:08:26	7706	00:02:28	148	0.0000
nopath	2	3	3	1	679	02:07:25	7645	02:08:28	7708	00:01:03	63	0.0000
nopath	5	1	3	1	785	02:06:11	7571	02:08:28	7708	00:02:17	137	0.0000
nopath	6	2	10	1	748	02:06:52	7612	02:08:29	7709	00:01:37	97	0.0000
nopath	5	1	5	1	785	02:06:46	7606	02:08:30	7710	00:01:44	104	0.0000
nopath	6	2	6	1	748	02:06:53	7613	02:08:31	7711	00:01:38	98	0.0000
nopath	2	4	12	14	708	02:07:37	7657	02:08:32	7712	00:00:55	55	0.0000
nopath	6	1	12	14	832	02:06:05	7565	02:08:32	7712	00:02:27	147	0.0000
nopath	6	2	12	14	748	02:07:33	7653	02:08:33	7713	00:01:00	60	0.0000
nopath	3	6	9	1	667	02:07:49	7669	02:08:39	7719	00:00:50	50	0.0000
nopath	6	7	9	1	624	02:07:40	7660	02:08:44	7724	00:01:04	64	0.0000
nopath	1	3	3	1	763	02:07:39	7659	02:09:01	7741	00:01:22	82	0.0000	00:01:27
nopath	3	6	12	14	667	02:07:57	7677	02:09:04	7744	00:01:07	67	0.0000
nopath	4	3	13	15	375	02:08:15	7695	02:09:06	7746	00:00:51	51	0.0000
nopath	4	2	12	14	708	02:07:17	7637	02:09:15	7755	00:01:58	118	0.0000
nopath	5	6	6	1	380	02:08:16	7696	02:09:16	7756	00:01:00	60	0.0000
nopath	4	1	13	15	792	02:07:45	7665	02:09:32	7772	00:01:47	107	0.0000
nopath	3	2	5	1	679	02:08:20	7700	02:09:36	7776	00:01:16	76	0.0000
nopath	2	7	12	14	458	02:08:54	7734	02:09:38	7778	00:00:44	44	0.0000
nopath	2	1	3	1	504	02:08:53	7733	02:09:38	7778	00:00:45	45	0.0000
nopath	2	4	13	15	708	02:08:31	7711	02:09:38	7778	00:01:07	67	0.0000
nopath	3	5	5	1	621	02:08:36	7716	02:09:40	7780	00:01:04	64	0.0000
nopath	2	3	3	1	679	02:08:37	7717	02:09:40	7780	00:01:03	63	0.0000
nopath	4	1	12	14	792	02:07:48	7668	02:09:41	7781	00:01:53	113	0.0000
nopath	2	7	9	1	458	02:08:57	7737	02:09:42	7782	00:00:45	45	0.0000
nopath	3	6	3	1	667	02:08:41	7721	02:09:43	7783	00:01:02	62	0.0000
nopath	6	2	5	1	748	02:08:24	7704	02:09:43	7783	00:01:19	79	0.0000
nopath	3	6	3	1	667	02:08:42	7722	02:09:45	7785	00:01:03	63	0.0000
nopath	3	6	9	1	667	02:08:44	7724	02:09:46	7786	00:01:02	62	0.0000
nopath	6	2	12	14	748	02:08:28	7708	02:09:46	7786	00:01:18	78	0.0000
nopath	6	1	9	1	832	02:08:19	7699	02:09:47	7787	00:01:28	88	0.0000
nopath	3	6	3	1	667	02:08:58	7738	02:09:49	7789	00:00:51	51	0.0000
nopath	5	3	3	1	621	02:08:34	7714	02:09:50	7790	00:01:16	76	0.0000
nopath	5	7	3	1	577	02:08:31	7711	02:09:52	7792	00:01:21	81	0.0000
nopath	5	1	7	1	785	02:08:22	7702	02:09:55	7795	00:01:33	93	0.0000
nopath	1	3	12	14	763	02:09:27	7767	02:10:38	7838	00:01:11	71	0.0000	00:01:11
nopath	6	2	12	14	748	02:09:13	7753	02:11:03	7863	00:01:50	110	0.0000	00:01:31
nopath	2	1	13	15	504	02:10:18	7818	02:11:05	7865	00:00:47	47	0.0000
nopath	1	3	5	1	763	02:09:52	7792	02:11:09	7869	00:01:17	77	0.0000
nopath	2	3	9	1	679	02:09:19	7759	02:11:12	7872	00:01:53	113	0.0000
nopath	1	7	3	1	542	02:10:11	7811	02:11:13	7873	00:01:02	62	0.0000
nopath	2	3	12	14	679	02:09:39	7779	02:11:14	7874	00:01:35	95	0.0000
nopath	2	4	2	1	708	02:09:43	7783	02:11:17	7877	00:01:34	94	0.0000
nopath	5	3	12	14	621	02:09:20	7760	02:11:24	7884	00:02:04	124	0.0000
nopath	3	6	3	1	667	02:10:06	7806	02:11:30	7890	00:01:24	84	0.0000
nopath	3	6	5	1	667	02:10:07	7807	02:11:32	7892	00:01:25	85	0.0000
nopath	5	1	10	1	785	02:09:13	7753	02:11:33	7893	00:02:20	140	0.0000
nopath	3	5	12	14	621	02:10:08	7808	02:11:35	7895	00:01:27	87	0.0000
nopath	5	4	9	1	650	02:10:10	7810	02:11:37	7897	00:01:27	87	0.0000
nopath	5	1	13	15	785	02:09:31	7771	02:11:39	7899	00:02:08	128	0.0000
nopath	1	3	6	1	763	02:09:54	7794	02:11:41	7901	00:01:47	107	0.0000
nopath	5	1	5	1	785	02:10:26	7826	02:11:43	7903	00:01:17	77	0.0000
nopath	1	3	3	1	763	02:10:49	7849	02:11:47	7907	00:00:58	58	0.0000
nopath	3	6	10	1	667	02:10:50	7850	02:11:52	7912	00:01:02	62	0.0000
nopath	3	6	3	1	667	02:10:55	7855	02:11:54	7914	00:00:59	59	0.0000
nopath	3	2	6	1	679	02:10:42	7842	02:11:56	7916	00:01:14	74	0.0000
nopath	2	7	5	1	458	02:10:31	7831	02:12:08	7928	00:01:37	97	0.0000	00:01:15
nopath	1	3	12	14	763	02:10:56	7856	02:12:10	7930	00:01:14	74	0.0000
nopath	1	2	5	1	504	02:11:16	7876	02:12:31	7951	00:01:15	75	0.0000
nopath	2	6	3	1	748	02:10:29	7829	02:12:38	7958	00:02:09	129	0.0000
nopath	2	3	12	14	679	02:10:39	7839	02:12:42	7962	00:02:03	123	0.0000
nopath	2	4	12	14	708	02:10:54	7854	02:12:46	7966	00:01:52	112	0.0000
nopath	2	4	5	1	708	02:11:02	7862	02:12:48	7968	00:01:46	106	0.0000
nopath	5	6	13	15	380	02:11:23	7883	02:13:00	7980	00:01:37	97	0.0000	00:01:17
nopath	3	7	12	14	302	02:12:11	7931	02:13:01	7981	00:00:50	50	0.0000
nopath	5	6	12	14	380	02:11:42	7902	02:13:07	7987	00:01:25	85	0.0000
nopath	5	6	12	14	380	02:11:43	7903	02:13:09	7989	00:01:26	86	0.0000
nopath	2	3	10	1	679	02:11:34	7894	02:13:09	7989	00:01:35	95	0.0000
nopath	2	3	3	1	679	02:11:37	7897	02:13:12	7992	00:01:35	95	0.0000
nopath	2	3	12	14	679	02:11:43	7903	02:13:15	7995	00:01:32	92	0.0000
nopath	3	6	3	1	667	02:11:44	7904	02:13:18	7998	00:01:34	94	0.0000
nopath	4	2	12	14	708	02:12:03	7923	02:13:18	7998	00:01:15	75	0.0000
nopath	3	6	12	14	667	02:12:02	7922	02:13:21	8001	00:01:19	79	0.0000
nopath	3	6	3	1	667	02:12:06	7926	02:13:23	8003	00:01:17	77	0.0000
nopath	5	3	2	1	621	02:11:08	7868	02:13:24	8004	00:02:16	136	0.0000
nopath	5	3	3	1	621	02:11:40	7900	02:13:26	8006	00:01:46	106	0.0000
nopath	4	2	3	1	708	02:12:30	7950	02:13:34	8014	00:01:04	64	0.0000
nopath	2	1	5	1	504	02:12:51	7971	02:13:36	8016	00:00:45	45	0.0000
nopath	4	1	12	14	792	02:12:15	7935	02:13:38	8018	00:01:23	83	0.0000
nopath	1	3	3	1	763	02:11:10	7870	02:13:41	8021	00:02:31	151	0.0000
nopath	1	4	12	14	792	02:12:00	7920	02:13:46	8026	00:01:46	106	0.0000
nopath	1	3	12	14	763	02:12:10	7930	02:13:46	8026	00:01:36	96	0.0000
nopath	3	6	3	1	667	02:12:40	7960	02:13:47	8027	00:01:07	67	0.0000
nopath	3	6	13	15	667	02:12:51	7971	02:13:49	8029	00:00:58	58	0.0000
nopath	5	1	9	1	785	02:11:00	7860	02:13:50	8030	00:02:50	170	0.0000
nopath	5	1	3	1	785	02:11:36	7896	02:13:53	8033	00:02:17	137	0.0000
nopath	5	1	3	1	785	02:11:53	7913	02:13:54	8034	00:02:01	121	0.0000
nopath	5	1	13	15	785	02:12:04	7924	02:13:59	8039	00:01:55	115	0.0000
nopath	6	3	13	15	667	02:11:55	7915	02:13:59	8039	00:02:04	124	0.0000
nopath	6	1	5	1	832	02:12:42	7962	02:14:01	8041	00:01:19	79	0.0000	00:01:52
nopath	2	3	3	1	679	02:12:42	7962	02:14:15	8055	00:01:33	93	0.0000
nopath	2	4	12	14	708	02:11:53	7913	02:14:17	8057	00:02:24	144	0.0000
nopath	1	3	12	14	763	02:12:51	7971	02:14:18	8058	00:01:27	87	0.0000
nopath	1	2	13	15	504	02:13:45	8025	02:14:33	8073	00:00:48	48	0.0000
nopath	3	2	6	1	679	02:13:15	7995	02:14:51	8091	00:01:36	96	0.0000
nopath	2	1	5	1	504	02:13:32	8012	02:15:06	8106	00:01:34	94	0.0000	00:01:09
nopath	2	4	12	14	708	02:13:12	7992	02:15:15	8115	00:02:03	123	0.0000
nopath	2	4	10	1	708	02:13:34	8014	02:15:18	8118	00:01:44	104	0.0000
nopath	6	2	5	1	748	02:13:58	8038	02:15:32	8132	00:01:34	94	0.0000
nopath	6	1	9	1	832	02:13:25	8005	02:15:34	8134	00:02:09	129	0.0000
nopath	1	2	9	1	504	02:14:50	8090	02:15:35	8135	00:00:45	45	0.0000
nopath	1	3	3	1	763	02:14:40	8080	02:15:45	8145	00:01:05	65	0.0000
nopath	4	7	3	1	331	02:15:00	8100	02:15:47	8147	00:00:47	47	0.0000
nopath	1	7	6	1	542	02:15:15	8115	02:16:02	8162	00:00:47	47	0.0000	00:00:53
nopath	6	3	12	14	667	02:15:12	8112	02:16:04	8164	00:00:52	52	0.0000
nopath	3	6	3	1	667	02:15:17	8117	02:16:22	8182	00:01:05	65	0.0000
nopath	2	3	12	14	679	02:13:44	8024	02:16:24	8184	00:02:40	160	0.0000
nopath	6	2	3	1	748	02:15:01	8101	02:16:26	8186	00:01:25	85	0.0000
nopath	3	7	3	1	302	02:15:50	8150	02:16:36	8196	00:00:46	46	0.0000
nopath	5	6	13	15	380	02:15:52	8152	02:16:44	8204	00:00:52	52	0.0000
nopath	2	3	3	1	679	02:13:50	8030	02:16:49	8209	00:02:59	179	0.0000
nopath	2	4	9	1	708	02:14:22	8062	02:16:53	8213	00:02:31	151	0.0000
nopath	2	4	12	14	708	02:14:34	8074	02:16:56	8216	00:02:22	142	0.0000
nopath	2	3	9	1	679	02:14:57	8097	02:16:56	8216	00:01:59	119	0.0000
nopath	5	1	5	1	785	02:14:44	8084	02:17:00	8220	00:02:16	136	0.0000	00:02:00
nopath	5	1	12	14	785	02:14:58	8098	02:17:03	8223	00:02:05	125	0.0000
nopath	5	3	5	1	621	02:14:35	8075	02:17:04	8224	00:02:29	149	0.0000
nopath	5	1	9	1	785	02:15:38	8138	02:17:06	8226	00:01:28	88	0.0000
nopath	3	6	12	14	667	02:16:17	8177	02:17:08	8228	00:00:51	51	0.0000
nopath	5	3	6	1	621	02:15:14	8114	02:17:09	8229	00:01:55	115	0.0000
nopath	5	4	5	1	650	02:14:42	8082	02:17:12	8232	00:02:30	150	0.0000
nopath	5	1	12	14	785	02:16:02	8162	02:17:14	8234	00:01:12	72	0.0000
nopath	5	1	12	14	785	02:16:08	8168	02:17:17	8237	00:01:09	69	0.0000
nopath	6	3	3	1	667	02:16:15	8175	02:17:17	8237	00:01:02	62	0.0000
nopath	6	7	3	1	624	02:16:07	8167	02:17:19	8239	00:01:12	72	0.0000
nopath	3	6	6	1	667	02:16:32	8192	02:17:26	8246	00:00:54	54	0.0000
nopath	1	3	12	14	763	02:15:21	8121	02:17:26	8246	00:02:05	125	0.0000
nopath	1	3	3	1	763	02:16:30	8190	02:17:30	8250	00:01:00	60	0.0000
nopath	2	1	9	1	504	02:15:02	8102	02:17:32	8252	00:02:30	150	0.0000
nopath	2	6	10	1	748	02:13:39	8019	02:17:48	8268	00:04:09	249	0.0000
nopath	2	3	3	1	679	02:15:08	8108	02:17:57	8277	00:02:49	169	0.0000
nopath	2	4	3	1	708	02:16:16	8176	02:18:01	8281	00:01:45	105	0.0000	00:01:50
nopath	2	4	12	14	708	02:16:22	8182	02:18:03	8283	00:01:41	101	0.0000
nopath	1	2	12	14	504	02:17:16	8236	02:18:04	8284	00:00:48	48	0.0000
nopath	2	3	5	1	679	02:16:49	8209	02:18:04	8284	00:01:15	75	0.0000
nopath	1	2	6	1	504	02:17:36	8256	02:18:20	8300	00:00:44	44	0.0000
nopath	5	6	3	1	380	02:18:02	8282	02:18:33	8313	00:00:31	31	0.0000
nopath	2	4	6	1	708	02:16:54	8214	02:18:36	8316	00:01:42	102	0.0000
nopath	1	3	13	15	763	02:16:34	8194	02:18:37	8317	00:02:03	123	0.0000
nopath	1	4	3	1	792	02:17:01	8221	02:18:40	8320	00:01:39	99	0.0000
nopath	3	6	12	14	667	02:17:17	8237	02:18:43	8323	00:01:26	86	0.0000
nopath	3	6	2	1	667	02:17:41	8261	02:18:45	8325	00:01:04	64	0.0000
nopath	2	7	8	1	458	02:17:22	8242	02:18:50	8330	00:01:28	88	0.0000
nopath	3	4	5	1	375	02:18:14	8294	02:18:51	8331	00:00:37	37	0.0000
nopath	5	3	7	1	621	02:16:25	8185	02:18:51	8331	00:02:26	146	0.0000
nopath	5	4	10	1	650	02:16:13	8173	02:18:53	8333	00:02:40	160	0.0000
nopath	4	2	9	1	708	02:17:14	8234	02:18:56	8336	00:01:42	102	0.0000
nopath	5	7	3	1	577	02:16:42	8202	02:18:57	8337	00:02:15	135	0.0000
nopath	3	1	6	1	763	02:16:49	8209	02:18:58	8338	00:02:09	129	0.0000
nopath	4	1	8	1	792	02:17:01	8221	02:19:02	8342	00:02:01	121	0.0000	00:01:41
nopath	1	3	9	1	763	02:17:28	8248	02:19:05	8345	00:01:37	97	0.0000
nopath	2	3	12	14	679	02:17:51	8271	02:19:09	8349	00:01:18	78	0.0000
nopath	2	3	5	1	679	02:18:17	8297	02:19:11	8351	00:00:54	54	0.0000
nopath	6	2	9	1	748	02:17:56	8276	02:19:12	8352	00:01:16	76	0.0000
nopath	5	1	12	14	785	02:16:50	8210	02:19:15	8355	00:02:25	145	0.0000
nopath	1	2	9	1	504	02:18:11	8291	02:19:16	8356	00:01:05	65	0.0000
nopath	5	1	3	1	785	02:17:31	8251	02:19:17	8357	00:01:46	106	0.0000
nopath	1	2	9	1	504	02:18:22	8302	02:19:20	8360	00:00:58	58	0.0000
nopath	1	5	5	1	785	02:16:50	8210	02:19:33	8373	00:02:43	163	0.0000
nopath	1	2	6	1	504	02:18:49	8329	02:19:35	8375	00:00:46	46	0.0000
nopath	1	3	6	1	763	02:18:29	8309	02:19:38	8378	00:01:09	69	0.0000
nopath	1	6	12	14	832	02:17:37	8257	02:19:39	8379	00:02:02	122	0.0000
nopath	1	3	10	1	763	02:19:00	8340	02:20:09	8409	00:01:09	69	0.0000	00:01:29
nopath	1	3	3	1	763	02:19:03	8343	02:20:12	8412	00:01:09	69	0.0000
nopath	5	3	12	14	621	02:18:21	8301	02:20:23	8423	00:02:02	122	0.0000
nopath	6	2	8	1	748	02:18:54	8334	02:20:29	8429	00:01:35	95	0.0000
nopath	3	6	3	1	667	02:18:43	8323	02:20:30	8430	00:01:47	107	0.0000
nopath	5	2	6	1	701	02:19:36	8376	02:20:33	8433	00:00:57	57	0.0000
nopath	3	5	13	15	621	02:19:20	8360	02:20:34	8434	00:01:14	74	0.0000
nopath	1	2	10	1	504	02:19:46	8386	02:20:41	8441	00:00:55	55	0.0000
nopath	2	3	3	1	679	02:18:58	8338	02:20:43	8443	00:01:45	105	0.0000
nopath	2	4	12	14	708	02:18:47	8327	02:20:45	8445	00:01:58	118	0.0000
nopath	2	3	3	1	679	02:19:25	8365	02:20:46	8446	00:01:21	81	0.0000
nopath	3	6	10	1	667	02:19:46	8386	02:20:46	8446	00:01:00	60	0.0000
nopath	2	3	9	1	679	02:19:27	8367	02:20:48	8448	00:01:21	81	0.0000
nopath	1	7	12	14	542	02:19:49	8389	02:20:48	8448	00:00:59	59	0.0000
nopath	3	6	13	15	667	02:19:47	8387	02:20:52	8452	00:01:05	65	0.0000
nopath	3	6	3	1	667	02:19:48	8388	02:20:54	8454	00:01:06	66	0.0000
nopath	3	6	9	1	667	02:19:53	8393	02:20:56	8456	00:01:03	63	0.0000
nopath	2	3	12	14	679	02:19:33	8373	02:21:14	8474	00:01:41	101	0.0000	00:01:40
nopath	1	3	12	14	763	02:19:20	8360	02:21:16	8476	00:01:56	116	0.0000
nopath	1	3	3	1	763	02:19:45	8385	02:21:19	8479	00:01:34	94	0.0000
nopath	3	2	13	15	679	02:20:03	8403	02:21:27	8487	00:01:24	84	0.0000
nopath	2	6	13	15	748	02:18:35	8315	02:21:27	8487	00:02:52	172	0.0000
nopath	1	6	9	1	832	02:20:15	8415	02:21:29	8489	00:01:14	74	0.0000
nopath	3	2	5	1	679	02:20:25	8425	02:21:31	8491	00:01:06	66	0.0000
nopath	2	1	5	1	504	02:20:44	8444	02:21:43	8503	00:00:59	59	0.0000
nopath	5	2	6	1	701	02:19:56	8396	02:22:15	8535	00:02:19	139	0.0000	00:01:39
nopath	3	6	12	14	667	02:20:05	8405	02:22:19	8539	00:02:14	134	0.0000
nopath	1	4	3	1	792	02:21:19	8479	02:22:19	8539	00:01:00	60	0.0000
nopath	3	6	5	1	667	02:20:15	8415	02:22:21	8541	00:02:06	126	0.0000
nopath	5	1	12	14	785	02:19:57	8397	02:22:23	8543	00:02:26	146	0.0000
nopath	3	6	9	1	667	02:20:16	8416	02:22:23	8543	00:02:07	127	0.0000
nopath	3	6	5	1	667	02:20:24	8424	02:22:25	8545	00:02:01	121	0.0000
nopath	5	1	12	14	785	02:21:03	8463	02:22:26	8546	00:01:23	83	0.0000
nopath	3	6	3	1	667	02:20:40	8440	02:22:27	8547	00:01:47	107	0.0000
nopath	5	1	5	1	785	02:21:12	8472	02:22:28	8548	00:01:16	76	0.0000
nopath	3	6	9	1	667	02:20:54	8454	02:22:30	8550	00:01:36	96	0.0000
nopath	3	6	9	1	667	02:21:04	8464	02:22:32	8552	00:01:28	88	0.0000
nopath	5	1	12	14	785	02:21:20	8480	02:22:32	8552	00:01:12	72	0.0000
nopath	3	6	5	1	667	02:21:05	8465	02:22:34	8554	00:01:29	89	0.0000
nopath	5	3	13	15	621	02:21:16	8476	02:22:35	8555	00:01:19	79	0.0000
nopath	3	6	3	1	667	02:21:07	8467	02:22:36	8556	00:01:29	89	0.0000
nopath	6	3	3	1	667	02:20:21	8421	02:22:37	8557	00:02:16	136	0.0000
nopath	3	2	5	1	679	02:20:36	8436	02:22:44	8564	00:02:08	128	0.0000
nopath	4	2	3	1	708	02:21:23	8483	02:22:46	8566	00:01:23	83	0.0000
nopath	2	1	5	1	504	02:21:51	8511	02:22:58	8578	00:01:07	67	0.0000
nopath	2	1	3	1	504	02:22:13	8533	02:23:04	8584	00:00:51	51	0.0000	00:01:21
nopath	6	2	12	14	748	02:21:49	8509	02:23:14	8594	00:01:25	85	0.0000
nopath	6	1	3	1	832	02:21:24	8484	02:23:17	8597	00:01:53	113	0.0000
nopath	1	7	3	1	542	02:22:15	8535	02:23:20	8600	00:01:05	65	0.0000
nopath	2	4	9	1	708	02:21:48	8508	02:23:24	8604	00:01:36	96	0.0000
nopath	2	4	9	1	708	02:21:54	8514	02:23:26	8606	00:01:32	92	0.0000
nopath	3	5	3	1	621	02:22:28	8548	02:23:26	8606	00:00:58	58	0.0000
nopath	3	6	7	1	667	02:22:32	8552	02:23:29	8609	00:00:57	57	0.0000
nopath	5	6	5	1	380	02:21:54	8514	02:23:40	8620	00:01:46	106	0.0000
nopath	1	3	3	1	763	02:22:23	8543	02:23:49	8629	00:01:26	86	0.0000
nopath	3	6	10	1	667	02:22:48	8568	02:24:06	8646	00:01:18	78	0.0000	00:01:17
nopath	5	3	5	1	621	02:23:18	8598	02:24:07	8647	00:00:49	49	0.0000
nopath	3	6	2	1	667	02:23:07	8587	02:24:08	8648	00:01:01	61	0.0000
nopath	3	5	12	14	621	02:23:15	8595	02:24:10	8650	00:00:55	55	0.0000
nopath	2	1	9	1	504	02:23:32	8612	02:24:23	8663	00:00:51	51	0.0000
nopath	4	1	12	14	792	02:22:55	8575	02:24:25	8665	00:01:30	90	0.0000
nopath	3	6	3	1	667	02:23:34	8614	02:24:25	8665	00:00:51	51	0.0000
nopath	2	3	12	14	679	02:23:27	8607	02:24:28	8668	00:01:01	61	0.0000
nopath	3	6	3	1	667	02:23:41	8621	02:24:31	8671	00:00:50	50	0.0000
nopath	6	2	3	1	748	02:22:30	8550	02:24:37	8677	00:02:07	127	0.0000
nopath	6	2	5	1	748	02:22:31	8551	02:24:39	8679	00:02:08	128	0.0000
nopath	5	1	12	14	785	02:22:33	8553	02:24:39	8679	00:02:06	126	0.0000
nopath	5	1	6	1	785	02:23:23	8603	02:24:41	8681	00:01:18	78	0.0000
nopath	6	2	9	1	748	02:23:01	8581	02:24:42	8682	00:01:41	101	0.0000
nopath	1	2	3	1	504	02:23:20	8600	02:24:45	8685	00:01:25	85	0.0000
nopath	3	6	10	1	667	02:24:06	8646	02:24:57	8697	00:00:51	51	0.0000
nopath	2	3	13	15	679	02:23:30	8610	02:25:00	8700	00:01:30	90	0.0000	00:01:15
nopath	1	3	10	1	763	02:23:22	8602	02:25:04	8704	00:01:42	102	0.0000
nopath	3	6	12	14	667	02:24:22	8662	02:25:12	8712	00:00:50	50	0.0000
nopath	3	6	10	1	667	02:24:51	8691	02:25:54	8754	00:01:03	63	0.0000
nopath	5	4	9	1	650	02:23:31	8611	02:25:58	8758	00:02:27	147	0.0000
nopath	5	1	2	1	785	02:23:36	8616	02:25:58	8758	00:02:22	142	0.0000
nopath	5	1	3	1	785	02:23:51	8631	02:26:01	8761	00:02:10	130	0.0000	00:01:44
nopath	2	3	12	14	679	02:24:47	8687	02:26:03	8763	00:01:16	76	0.0000
nopath	2	4	3	1	708	02:24:30	8670	02:26:04	8764	00:01:34	94	0.0000
nopath	5	1	12	14	785	02:24:00	8640	02:26:04	8764	00:02:04	124	0.0000
nopath	3	6	7	1	667	02:24:58	8698	02:26:08	8768	00:01:10	70	0.0000
nopath	2	4	12	14	708	02:24:56	8696	02:26:08	8768	00:01:12	72	0.0000
nopath	3	6	5	1	667	02:25:13	8713	02:26:12	8772	00:00:59	59	0.0000
nopath	3	6	3	1	667	02:25:24	8724	02:26:14	8774	00:00:50	50	0.0000
nopath	6	1	12	14	832	02:24:58	8698	02:26:23	8783	00:01:25	85	0.0000
nopath	6	1	5	1	832	02:25:03	8703	02:26:26	8786	00:01:23	83	0.0000
nopath	2	3	3	1	679	02:25:02	8702	02:26:33	8793	00:01:31	91	0.0000
nopath	3	2	12	14	679	02:25:08	8708	02:26:48	8808	00:01:40	100	0.0000
nopath	2	4	3	1	708	02:25:19	8719	02:27:08	8828	00:01:49	109	0.0000	00:01:38
nopath	2	3	10	1	679	02:26:16	8776	02:27:10	8830	00:00:54	54	0.0000
nopath	3	6	9	1	667	02:26:09	8769	02:27:42	8862	00:01:33	93	0.0000
nopath	3	6	9	1	667	02:26:12	8772	02:27:44	8864	00:01:32	92	0.0000
nopath	3	6	12	14	667	02:26:13	8773	02:27:47	8867	00:01:34	94	0.0000
nopath	3	6	13	15	667	02:26:49	8809	02:27:50	8870	00:01:01	61	0.0000
nopath	3	6	3	1	667	02:26:59	8819	02:27:53	8873	00:00:54	54	0.0000
nopath	1	2	5	1	504	02:27:17	8837	02:28:02	8882	00:00:45	45	0.0000	00:00:53
nopath	6	7	5	1	624	02:26:42	8802	02:28:06	8886	00:01:24	84	0.0000
nopath	3	2	9	1	679	02:26:21	8781	02:28:08	8888	00:01:47	107	0.0000
nopath	6	3	12	14	667	02:27:27	8847	02:28:25	8905	00:00:58	58	0.0000
nopath	3	1	3	1	763	02:27:02	8822	02:28:30	8910	00:01:28	88	0.0000
nopath	6	2	9	1	748	02:26:55	8815	02:28:37	8917	00:01:42	102	0.0000
nopath	6	1	3	1	832	02:25:54	8754	02:28:41	8921	00:02:47	167	0.0000
nopath	1	2	5	1	504	02:27:37	8857	02:28:41	8921	00:01:04	64	0.0000
nopath	2	3	3	1	679	02:26:49	8809	02:28:43	8923	00:01:54	114	0.0000
nopath	2	4	5	1	708	02:26:44	8804	02:28:44	8924	00:02:00	120	0.0000
nopath	2	4	12	14	708	02:27:48	8868	02:28:46	8926	00:00:58	58	0.0000
nopath	3	6	3	1	667	02:27:47	8867	02:28:47	8927	00:01:00	60	0.0000
nopath	3	6	5	1	667	02:27:51	8871	02:28:48	8928	00:00:57	57	0.0000
nopath	6	1	12	14	832	02:28:02	8882	02:29:05	8945	00:01:03	63	0.0000	00:01:46
nopath	3	2	3	1	679	02:27:52	8872	02:29:29	8969	00:01:37	97	0.0000
nopath	3	6	9	1	667	02:28:20	8900	02:29:30	8970	00:01:10	70	0.0000
nopath	5	4	5	1	650	02:27:59	8879	02:29:34	8974	00:01:35	95	0.0000
nopath	3	2	3	1	679	02:28:27	8907	02:29:46	8986	00:01:19	79	0.0000
nopath	3	6	6	1	667	02:28:47	8927	02:29:50	8990	00:01:03	63	0.0000
nopath	3	1	10	1	763	02:28:11	8891	02:29:51	8991	00:01:40	100	0.0000
nopath	2	1	5	1	504	02:29:13	8953	02:29:58	8998	00:00:45	45	0.0000
nopath	5	1	3	1	785	02:28:12	8892	02:30:02	9002	00:01:50	110	0.0000	00:01:57
nopath	1	2	12	14	504	02:29:08	8948	02:30:05	9005	00:00:57	57	0.0000
nopath	5	1	12	14	785	02:28:18	8898	02:30:05	9005	00:01:47	107	0.0000
nopath	1	2	9	1	504	02:29:17	8957	02:30:09	9009	00:00:52	52	0.0000
nopath	2	3	10	1	679	02:28:39	8919	02:30:21	9021	00:01:42	102	0.0000
nopath	2	6	5	1	748	02:28:10	8890	02:30:24	9024	00:02:14	134	0.0000
nopath	2	4	5	1	708	02:28:48	8928	02:30:25	9025	00:01:37	97	0.0000
nopath	2	3	13	15	679	02:28:57	8937	02:30:28	9028	00:01:31	91	0.0000
nopath	1	4	12	14	792	02:29:31	8971	02:30:57	9057	00:01:26	86	0.0000
nopath	5	7	5	1	577	02:29:05	8945	02:31:14	9074	00:02:09	129	0.0000	00:01:46
nopath	3	6	3	1	667	02:29:22	8962	02:31:18	9078	00:01:56	116	0.0000
nopath	3	6	9	1	667	02:29:36	8976	02:31:20	9080	00:01:44	104	0.0000
nopath	5	1	12	14	785	02:29:42	8982	02:31:23	9083	00:01:41	101	0.0000
nopath	1	2	13	15	504	02:30:25	9025	02:31:26	9086	00:01:01	61	0.0000
nopath	5	1	12	14	785	02:29:44	8984	02:31:26	9086	00:01:42	102	0.0000
nopath	2	4	12	14	708	02:29:31	8971	02:31:29	9089	00:01:58	118	0.0000
nopath	1	2	5	1	504	02:30:38	9038	02:31:29	9089	00:00:51	51	0.0000
nopath	3	5	13	15	621	02:30:43	9043	02:31:37	9097	00:00:54	54	0.0000
nopath	6	3	9	1	667	02:30:34	9034	02:31:53	9113	00:01:19	79	0.0000
nopath	5	4	12	14	650	02:30:33	9033	02:31:54	9114	00:01:21	81	0.0000
nopath	1	3	3	1	763	02:30:40	9040	02:31:57	9117	00:01:17	77	0.0000
nopath	4	3	7	1	375	02:31:22	9082	02:32:00	9120	00:00:38	38	0.0000	00:00:55
nopath	2	5	3	1	701	02:30:38	9038	02:32:09	9129	00:01:31	91	0.0000
nopath	3	2	9	1	679	02:31:09	9069	02:32:19	9139	00:01:10	70	0.0000
nopath	1	3	9	1	763	02:31:16	9076	02:32:29	9149	00:01:13	73	0.0000
nopath	1	3	9	1	763	02:31:31	9091	02:32:33	9153	00:01:02	62	0.0000
nopath	1	2	3	1	504	02:31:52	9112	02:32:44	9164	00:00:52	52	0.0000
nopath	1	2	3	1	504	02:31:55	9115	02:32:48	9168	00:00:53	53	0.0000
nopath	1	2	13	15	504	02:32:04	9124	02:32:56	9176	00:00:52	52	0.0000
nopath	2	3	12	14	679	02:31:04	9064	02:33:04	9184	00:02:00	120	0.0000	00:01:32
nopath	2	4	12	14	708	02:30:59	9059	02:33:05	9185	00:02:06	126	0.0000
nopath	3	6	12	14	667	02:31:12	9072	02:33:07	9187	00:01:55	115	0.0000
nopath	2	3	12	14	679	02:31:29	9089	02:33:07	9187	00:01:38	98	0.0000
nopath	3	6	5	1	667	02:31:21	9081	02:33:09	9189	00:01:48	108	0.0000
nopath	5	2	6	1	701	02:31:44	9104	02:33:09	9189	00:01:25	85	0.0000
nopath	5	1	12	14	785	02:30:56	9056	02:33:10	9190	00:02:14	134	0.0000
nopath	3	6	3	1	667	02:31:31	9091	02:33:11	9191	00:01:40	100	0.0000
nopath	5	1	12	14	785	02:31:05	9065	02:33:12	9192	00:02:07	127	0.0000
nopath	3	6	9	1	667	02:31:56	9116	02:33:13	9193	00:01:17	77	0.0000
nopath	3	6	12	14	667	02:32:09	9129	02:33:17	9197	00:01:08	68	0.0000
nopath	3	6	12	14	667	02:32:19	9139	02:33:21	9201	00:01:02	62	0.0000
nopath	1	2	3	1	504	02:32:29	9149	02:33:22	9202	00:00:53	53	0.0000
nopath	6	5	12	14	380	02:31:41	9101	02:33:24	9204	00:01:43	103	0.0000
nopath	5	4	3	1	650	02:31:47	9107	02:33:28	9208	00:01:41	101	0.0000
nopath	4	2	5	1	708	02:31:51	9111	02:33:34	9214	00:01:43	103	0.0000
nopath	3	6	12	14	667	02:32:21	9141	02:33:39	9219	00:01:18	78	0.0000
nopath	2	4	10	1	708	02:31:37	9097	02:33:40	9220	00:02:03	123	0.0000
nopath	3	6	2	1	667	02:32:43	9163	02:33:41	9221	00:00:58	58	0.0000
nopath	1	3	9	1	763	02:32:40	9160	02:33:42	9222	00:01:02	62	0.0000
nopath	3	6	12	14	667	02:32:47	9167	02:33:44	9224	00:00:57	57	0.0000
nopath	2	1	5	1	504	02:32:04	9124	02:33:46	9226	00:01:42	102	0.0000
nopath	2	1	13	15	504	02:32:35	9155	02:33:53	9233	00:01:18	78	0.0000
nopath	3	4	10	1	375	02:33:17	9197	02:33:55	9235	00:00:38	38	0.0000
nopath	2	1	12	14	504	02:32:50	9170	02:33:56	9236	00:01:06	66	0.0000
nopath	6	2	5	1	748	02:33:03	9183	02:34:03	9243	00:01:00	60	0.0000	00:01:35
nopath	5	1	12	14	785	02:31:53	9113	02:34:06	9246	00:02:13	133	0.0000
nopath	1	2	3	1	504	02:33:09	9189	02:34:09	9249	00:01:00	60	0.0000
nopath	2	4	9	1	708	02:33:05	9185	02:34:11	9251	00:01:06	66	0.0000
nopath	3	6	3	1	667	02:33:21	9201	02:34:16	9256	00:00:55	55	0.0000
nopath	3	4	10	1	375	02:33:56	9236	02:34:34	9274	00:00:38	38	0.0000
nopath	1	4	5	1	792	02:33:46	9226	02:34:47	9287	00:01:01	61	0.0000
nopath	1	3	3	1	763	02:33:48	9228	02:34:47	9287	00:00:59	59	0.0000
nopath	1	2	6	1	504	02:34:07	9247	02:34:49	9289	00:00:42	42	0.0000
nopath	3	2	12	14	679	02:33:51	9231	02:34:54	9294	00:01:03	63	0.0000
nopath	3	6	12	14	667	02:33:39	9219	02:34:55	9295	00:01:16	76	0.0000
nopath	3	6	3	1	667	02:34:05	9245	02:34:57	9297	00:00:52	52	0.0000
nopath	5	3	6	1	621	02:33:36	9216	02:35:00	9300	00:01:24	84	0.0000	00:01:50
[truncated: 1,113 more rows]
