# Supplementary material for: Supervised learning from human performance at the computationally hard problem of optimal traffic signal control on a network of junctions
Source: R Soc Open Sci. 2014 Dec 24;1(4):140211. doi: 10.1098/rsos.140211 (PMC4448775; doi:10.1098/rsos.140211)
Supplement: 1. simulationData.zip - This zipped folder contains the simulation configuration files for the traffic microsimulation models used in the paper, as well as the raw data output from the simulations. The data are organised into a folder structure with README.txt files used to provide guidance on the c [file rsos140211supp1.zip › simulationData/multiJunctionModel/SCOOT/run-003/trips-ALL.csv]

Path	From Zone	To Zone	Vehicle Type	Base Vehicle Type	Distance (m)	Departure Time (HH:MM:SS)	Departure Time (s)	Arrival Time (HH:MM:SS)	Arrival Time (s)	Time Taken (HH:MM:SS)	Time Taken (s)	Fuel	Mean Time (HH:MM:SS)
nopath	3	6	3	1	667	00:00:24	24	00:01:15	75	00:00:51	51	0.0000	00:00:51
nopath	2	4	5	1	708	00:00:14	14	00:01:16	76	00:01:02	62	0.0000
nopath	6	2	10	1	748	00:00:05	5	00:01:17	77	00:01:12	72	0.0000
nopath	6	3	9	1	667	00:00:45	45	00:01:35	95	00:00:50	50	0.0000
nopath	3	6	9	1	667	00:00:55	55	00:02:12	132	00:01:17	77	0.0000	00:01:17
nopath	6	5	3	1	380	00:01:20	80	00:02:17	137	00:00:57	57	0.0000
nopath	4	1	12	14	792	00:00:17	17	00:02:22	142	00:02:05	125	0.0000
nopath	5	2	12	14	701	00:01:07	67	00:02:41	161	00:01:34	94	0.0000
nopath	5	1	9	1	785	00:00:48	48	00:02:44	164	00:01:56	116	0.0000
nopath	6	2	13	15	748	00:01:11	71	00:02:46	166	00:01:35	95	0.0000
nopath	5	1	12	14	785	00:01:17	77	00:02:49	169	00:01:32	92	0.0000
nopath	2	4	9	1	708	00:01:30	90	00:02:53	173	00:01:23	83	0.0000
nopath	2	3	9	1	679	00:01:59	119	00:02:54	174	00:00:55	55	0.0000
nopath	6	7	5	1	624	00:02:13	133	00:03:09	189	00:00:56	56	0.0000	00:00:56
nopath	1	3	12	14	763	00:02:26	146	00:03:25	205	00:00:59	59	0.0000
nopath	3	2	7	1	679	00:01:58	118	00:03:32	212	00:01:34	94	0.0000
nopath	5	6	9	1	380	00:02:26	146	00:03:37	217	00:01:11	71	0.0000
nopath	3	4	3	1	375	00:03:13	193	00:03:45	225	00:00:32	32	0.0000
nopath	2	4	10	1	708	00:02:12	132	00:03:56	236	00:01:44	104	0.0000
nopath	3	6	3	1	667	00:03:11	191	00:04:00	240	00:00:49	49	0.0000	00:00:49
nopath	5	4	9	1	650	00:01:45	105	00:04:14	254	00:02:29	149	0.0000
nopath	6	7	2	1	624	00:03:47	227	00:04:45	285	00:00:58	58	0.0000
nopath	2	1	9	1	504	00:04:19	259	00:05:05	305	00:00:46	46	0.0000	00:00:46
nopath	3	2	12	14	679	00:04:09	249	00:05:11	311	00:01:02	62	0.0000
nopath	6	2	13	15	748	00:04:02	242	00:05:23	323	00:01:21	81	0.0000
nopath	1	2	6	1	504	00:04:45	285	00:05:29	329	00:00:44	44	0.0000
nopath	6	1	12	14	832	00:04:42	282	00:05:47	347	00:01:05	65	0.0000
nopath	1	2	4	1	504	00:05:13	313	00:05:58	358	00:00:45	45	0.0000
nopath	1	4	10	1	792	00:04:52	292	00:06:09	369	00:01:17	77	0.0000	00:01:17
nopath	3	6	10	1	667	00:05:25	325	00:06:14	374	00:00:49	49	0.0000
nopath	1	4	12	14	792	00:05:15	315	00:06:42	402	00:01:27	87	0.0000
nopath	3	6	9	1	667	00:05:40	340	00:06:43	403	00:01:03	63	0.0000
nopath	2	4	3	1	708	00:04:47	287	00:06:43	403	00:01:56	116	0.0000
nopath	6	2	12	14	748	00:05:49	349	00:06:48	408	00:00:59	59	0.0000
nopath	1	2	3	1	504	00:05:52	352	00:06:52	412	00:01:00	60	0.0000
nopath	1	4	3	1	792	00:05:43	343	00:07:13	433	00:01:30	90	0.0000	00:01:28
nopath	1	3	12	14	763	00:05:58	358	00:07:14	434	00:01:16	76	0.0000
nopath	1	2	12	14	504	00:06:34	394	00:07:20	440	00:00:46	46	0.0000
nopath	5	3	13	15	621	00:06:36	396	00:07:27	447	00:00:51	51	0.0000
nopath	3	6	5	1	667	00:06:47	407	00:07:48	468	00:01:01	61	0.0000
nopath	6	7	3	1	624	00:07:15	435	00:08:10	490	00:00:55	55	0.0000	00:00:56
nopath	1	3	10	1	763	00:06:54	414	00:08:18	498	00:01:24	84	0.0000
nopath	2	3	13	15	679	00:06:07	367	00:08:22	502	00:02:15	135	0.0000
nopath	2	4	13	15	708	00:06:18	378	00:08:26	506	00:02:08	128	0.0000
nopath	2	5	9	1	701	00:07:24	444	00:08:31	511	00:01:07	67	0.0000
nopath	2	4	12	14	708	00:06:49	409	00:08:54	534	00:02:05	125	0.0000
nopath	3	2	10	1	679	00:08:08	488	00:09:05	545	00:00:57	57	0.0000	00:01:11
nopath	2	4	10	1	708	00:07:55	475	00:09:20	560	00:01:25	85	0.0000
nopath	3	6	5	1	667	00:07:53	473	00:09:24	564	00:01:31	91	0.0000
nopath	5	1	13	15	785	00:07:29	449	00:09:30	570	00:02:01	121	0.0000
nopath	3	5	9	1	621	00:08:42	522	00:09:33	573	00:00:51	51	0.0000
nopath	4	2	9	1	708	00:08:53	533	00:10:17	617	00:01:24	84	0.0000	00:01:24
nopath	3	6	2	1	667	00:09:30	570	00:10:27	627	00:00:57	57	0.0000
nopath	1	3	5	1	763	00:09:30	570	00:10:28	628	00:00:58	58	0.0000
nopath	3	2	9	1	679	00:09:38	578	00:10:35	635	00:00:57	57	0.0000
nopath	1	2	3	1	504	00:09:43	583	00:10:50	650	00:01:07	67	0.0000
nopath	2	3	3	1	679	00:08:54	534	00:10:54	654	00:02:00	120	0.0000
nopath	2	4	3	1	708	00:08:56	536	00:10:58	658	00:02:02	122	0.0000
nopath	2	3	5	1	679	00:09:05	545	00:10:58	658	00:01:53	113	0.0000
nopath	3	6	9	1	667	00:10:08	608	00:11:12	672	00:01:04	64	0.0000	00:01:04
nopath	5	1	5	1	785	00:08:55	535	00:11:15	675	00:02:20	140	0.0000
nopath	5	1	6	1	785	00:09:07	547	00:11:16	676	00:02:09	129	0.0000
nopath	5	1	9	1	785	00:09:43	583	00:11:18	678	00:01:35	95	0.0000
nopath	4	2	9	1	708	00:09:49	589	00:11:38	698	00:01:49	109	0.0000
nopath	3	6	5	1	667	00:10:59	659	00:12:04	724	00:01:05	65	0.0000	00:01:05
nopath	3	6	5	1	667	00:11:07	667	00:12:05	725	00:00:58	58	0.0000
nopath	5	1	12	14	785	00:11:53	713	00:13:33	813	00:01:40	100	0.0000	00:01:53
nopath	2	3	9	1	679	00:12:09	729	00:13:38	818	00:01:29	89	0.0000
nopath	2	4	12	14	708	00:12:34	754	00:13:42	822	00:01:08	68	0.0000
nopath	2	4	3	1	708	00:12:40	760	00:13:44	824	00:01:04	64	0.0000
nopath	5	6	3	1	380	00:13:53	833	00:14:25	865	00:00:32	32	0.0000	00:00:51
nopath	3	6	13	15	667	00:13:51	831	00:14:50	890	00:00:59	59	0.0000
nopath	3	6	3	1	667	00:13:56	836	00:14:52	892	00:00:56	56	0.0000
nopath	1	7	3	1	542	00:13:36	816	00:14:56	896	00:01:20	80	0.0000
nopath	3	6	12	14	667	00:14:09	849	00:15:16	916	00:01:07	67	0.0000	00:01:00
nopath	3	5	10	1	621	00:14:35	875	00:15:27	927	00:00:52	52	0.0000
nopath	3	6	12	14	667	00:15:02	902	00:15:52	952	00:00:50	50	0.0000
nopath	2	7	9	1	458	00:15:22	922	00:16:03	963	00:00:41	41	0.0000	00:00:41
nopath	2	3	12	14	679	00:14:17	857	00:16:15	975	00:01:58	118	0.0000
nopath	3	6	3	1	667	00:15:19	919	00:16:36	996	00:01:17	77	0.0000
nopath	5	1	9	1	785	00:14:42	882	00:16:39	999	00:01:57	117	0.0000
nopath	1	3	3	1	763	00:15:54	954	00:16:52	1012	00:00:58	58	0.0000
nopath	4	2	9	1	708	00:15:49	949	00:17:02	1022	00:01:13	73	0.0000	00:01:31
nopath	2	1	9	1	504	00:16:27	987	00:17:19	1039	00:00:52	52	0.0000
nopath	2	3	2	1	679	00:16:03	963	00:17:23	1043	00:01:20	80	0.0000
nopath	2	5	10	1	701	00:16:21	981	00:17:42	1062	00:01:21	81	0.0000
nopath	1	3	10	1	763	00:16:25	985	00:17:54	1074	00:01:29	89	0.0000
nopath	1	3	9	1	763	00:16:40	1000	00:17:57	1077	00:01:17	77	0.0000
nopath	3	6	13	15	667	00:16:47	1007	00:18:28	1108	00:01:41	101	0.0000	00:01:16
nopath	3	6	3	1	667	00:16:51	1011	00:18:30	1110	00:01:39	99	0.0000
nopath	1	4	12	14	792	00:17:24	1044	00:18:30	1110	00:01:06	66	0.0000
nopath	3	6	12	14	667	00:17:09	1029	00:18:31	1111	00:01:22	82	0.0000
nopath	3	6	3	1	667	00:17:16	1036	00:18:33	1113	00:01:17	77	0.0000
nopath	3	6	3	1	667	00:17:25	1045	00:18:35	1115	00:01:10	70	0.0000
nopath	3	6	9	1	667	00:17:32	1052	00:18:40	1120	00:01:08	68	0.0000
nopath	1	2	5	1	504	00:17:39	1059	00:18:56	1136	00:01:17	77	0.0000
nopath	2	3	5	1	679	00:18:05	1085	00:18:58	1138	00:00:53	53	0.0000
nopath	3	6	6	1	667	00:18:05	1085	00:19:03	1143	00:00:58	58	0.0000	00:01:15
nopath	6	1	10	1	832	00:18:00	1080	00:19:03	1143	00:01:03	63	0.0000
nopath	2	1	12	14	504	00:18:15	1095	00:19:57	1197	00:01:42	102	0.0000
nopath	1	3	6	1	763	00:18:39	1119	00:20:02	1202	00:01:23	83	0.0000	00:01:13
nopath	2	4	3	1	708	00:18:38	1118	00:20:08	1208	00:01:30	90	0.0000
nopath	5	2	12	14	701	00:18:35	1115	00:20:12	1212	00:01:37	97	0.0000
nopath	5	3	12	14	621	00:18:12	1092	00:20:18	1218	00:02:06	126	0.0000
nopath	1	2	3	1	504	00:19:26	1166	00:20:21	1221	00:00:55	55	0.0000
nopath	5	1	12	14	785	00:19:12	1152	00:20:21	1221	00:01:09	69	0.0000
nopath	5	3	9	1	621	00:19:13	1153	00:20:22	1222	00:01:09	69	0.0000
nopath	5	7	5	1	577	00:19:06	1146	00:20:24	1224	00:01:18	78	0.0000
nopath	5	3	6	1	621	00:19:20	1160	00:20:24	1224	00:01:04	64	0.0000
nopath	6	7	3	1	624	00:19:04	1144	00:20:35	1235	00:01:31	91	0.0000
nopath	2	3	3	1	679	00:20:39	1239	00:21:38	1298	00:00:59	59	0.0000	00:01:31
nopath	1	2	6	1	504	00:20:35	1235	00:21:42	1302	00:01:07	67	0.0000
nopath	2	3	5	1	679	00:20:49	1249	00:21:44	1304	00:00:55	55	0.0000
nopath	1	7	3	1	542	00:20:40	1240	00:21:48	1308	00:01:08	68	0.0000
nopath	3	6	3	1	667	00:21:24	1284	00:22:15	1335	00:00:51	51	0.0000	00:00:51
nopath	1	3	13	15	763	00:20:20	1220	00:22:17	1337	00:01:57	117	0.0000
nopath	1	3	3	1	763	00:21:07	1267	00:22:19	1339	00:01:12	72	0.0000
nopath	1	3	10	1	763	00:21:11	1271	00:22:21	1341	00:01:10	70	0.0000
nopath	3	6	2	1	667	00:21:34	1294	00:22:25	1345	00:00:51	51	0.0000
nopath	2	4	3	1	708	00:20:59	1259	00:22:48	1368	00:01:49	109	0.0000
nopath	2	4	5	1	708	00:21:15	1275	00:22:50	1370	00:01:35	95	0.0000
nopath	2	3	3	1	679	00:21:17	1277	00:22:52	1372	00:01:35	95	0.0000
nopath	5	2	5	1	701	00:19:55	1195	00:22:53	1373	00:02:58	178	0.0000
nopath	5	1	3	1	785	00:20:07	1207	00:23:01	1381	00:02:54	174	0.0000	00:02:00
nopath	3	4	5	1	375	00:22:18	1338	00:23:04	1384	00:00:46	46	0.0000
nopath	6	4	12	14	696	00:22:08	1328	00:23:08	1388	00:01:00	60	0.0000
nopath	2	3	7	1	679	00:22:09	1329	00:23:24	1404	00:01:15	75	0.0000
nopath	2	4	12	14	708	00:21:43	1303	00:23:26	1406	00:01:43	103	0.0000
nopath	3	6	9	1	667	00:22:28	1348	00:23:48	1428	00:01:20	80	0.0000
nopath	6	3	10	1	667	00:23:04	1384	00:24:09	1449	00:01:05	65	0.0000	00:00:57
nopath	3	4	12	14	375	00:23:46	1426	00:24:19	1459	00:00:33	33	0.0000
nopath	5	1	5	1	785	00:21:36	1296	00:24:20	1460	00:02:44	164	0.0000
nopath	5	1	3	1	785	00:21:37	1297	00:24:22	1462	00:02:45	165	0.0000
nopath	2	3	9	1	679	00:23:14	1394	00:24:22	1462	00:01:08	68	0.0000
nopath	5	1	13	15	785	00:22:14	1334	00:24:27	1467	00:02:13	133	0.0000
nopath	5	6	5	1	380	00:23:28	1408	00:25:10	1510	00:01:42	102	0.0000	00:01:42
nopath	3	4	6	1	375	00:24:30	1470	00:25:12	1512	00:00:42	42	0.0000
nopath	3	2	6	1	679	00:24:16	1456	00:25:12	1512	00:00:56	56	0.0000
nopath	2	3	3	1	679	00:24:01	1441	00:25:28	1528	00:01:27	87	0.0000
nopath	5	1	10	1	785	00:24:09	1449	00:25:40	1540	00:01:31	91	0.0000
nopath	5	1	5	1	785	00:24:39	1479	00:25:43	1543	00:01:04	64	0.0000
nopath	1	2	12	14	504	00:24:49	1489	00:25:44	1544	00:00:55	55	0.0000
nopath	3	6	3	1	667	00:24:59	1499	00:26:00	1560	00:01:01	61	0.0000	00:01:04
nopath	1	4	7	1	792	00:24:52	1492	00:26:02	1562	00:01:10	70	0.0000
nopath	6	1	9	1	832	00:24:58	1498	00:26:04	1564	00:01:06	66	0.0000
nopath	1	2	5	1	504	00:25:20	1520	00:26:05	1565	00:00:45	45	0.0000
nopath	3	6	9	1	667	00:25:40	1540	00:26:31	1591	00:00:51	51	0.0000
nopath	3	6	12	14	667	00:25:46	1546	00:26:36	1596	00:00:50	50	0.0000
nopath	3	2	9	1	679	00:25:56	1556	00:26:50	1610	00:00:54	54	0.0000
nopath	6	2	6	1	748	00:25:18	1518	00:26:56	1616	00:01:38	98	0.0000
nopath	6	2	6	1	748	00:25:22	1522	00:26:58	1618	00:01:36	96	0.0000
nopath	2	3	6	1	679	00:25:08	1508	00:27:02	1622	00:01:54	114	0.0000	00:01:22
nopath	2	3	10	1	679	00:25:09	1509	00:27:05	1625	00:01:56	116	0.0000
nopath	2	4	3	1	708	00:25:20	1520	00:27:09	1629	00:01:49	109	0.0000
nopath	5	3	9	1	621	00:26:22	1582	00:27:16	1636	00:00:54	54	0.0000
nopath	3	6	7	1	667	00:25:58	1558	00:27:24	1644	00:01:26	86	0.0000
nopath	3	7	12	14	302	00:26:54	1614	00:27:30	1650	00:00:36	36	0.0000
nopath	2	3	13	15	679	00:25:34	1534	00:27:37	1657	00:02:03	123	0.0000
nopath	2	4	3	1	708	00:25:36	1536	00:27:38	1658	00:02:02	122	0.0000
nopath	3	6	12	14	667	00:26:38	1598	00:27:42	1662	00:01:04	64	0.0000
nopath	6	3	2	1	667	00:25:43	1543	00:27:49	1669	00:02:06	126	0.0000
nopath	2	1	2	1	504	00:26:23	1583	00:28:02	1682	00:01:39	99	0.0000	00:01:24
nopath	2	3	3	1	679	00:26:41	1601	00:28:12	1692	00:01:31	91	0.0000
nopath	1	5	7	1	785	00:26:27	1587	00:28:15	1695	00:01:48	108	0.0000
nopath	2	3	3	1	679	00:26:50	1610	00:28:42	1722	00:01:52	112	0.0000
nopath	1	3	5	1	763	00:27:48	1668	00:28:47	1727	00:00:59	59	0.0000
nopath	3	5	9	1	621	00:27:03	1623	00:29:11	1751	00:02:08	128	0.0000	00:01:17
nopath	3	6	3	1	667	00:27:33	1653	00:29:14	1754	00:01:41	101	0.0000
nopath	3	6	10	1	667	00:27:46	1666	00:29:16	1756	00:01:30	90	0.0000
nopath	6	5	5	1	380	00:27:19	1639	00:29:18	1758	00:01:59	119	0.0000
nopath	2	7	5	1	458	00:28:13	1693	00:29:22	1762	00:01:09	69	0.0000
nopath	3	1	12	14	763	00:27:53	1673	00:29:25	1765	00:01:32	92	0.0000
nopath	5	1	3	1	785	00:28:18	1698	00:29:44	1784	00:01:26	86	0.0000
nopath	6	7	12	14	624	00:28:32	1712	00:29:44	1784	00:01:12	72	0.0000
nopath	6	2	2	1	748	00:28:38	1718	00:29:46	1786	00:01:08	68	0.0000
nopath	2	3	2	1	679	00:28:00	1680	00:29:46	1786	00:01:46	106	0.0000
nopath	2	4	10	1	708	00:28:38	1718	00:29:50	1790	00:01:12	72	0.0000
nopath	2	4	9	1	708	00:28:59	1739	00:29:52	1792	00:00:53	53	0.0000
nopath	3	6	12	14	667	00:28:41	1721	00:29:53	1793	00:01:12	72	0.0000
nopath	3	6	3	1	667	00:29:07	1747	00:30:04	1804	00:00:57	57	0.0000	00:01:11
nopath	1	2	13	15	504	00:29:17	1757	00:30:05	1805	00:00:48	48	0.0000
nopath	3	4	10	1	375	00:29:29	1769	00:30:09	1809	00:00:40	40	0.0000
nopath	2	6	5	1	748	00:28:49	1729	00:30:18	1818	00:01:29	89	0.0000
nopath	4	2	9	1	708	00:28:37	1717	00:30:32	1832	00:01:55	115	0.0000
nopath	3	2	9	1	679	00:28:55	1735	00:30:35	1835	00:01:40	100	0.0000
nopath	4	2	3	1	708	00:29:39	1779	00:30:43	1843	00:01:04	64	0.0000
nopath	2	1	13	15	504	00:29:49	1789	00:30:52	1852	00:01:03	63	0.0000
nopath	2	3	7	1	679	00:29:10	1750	00:30:53	1853	00:01:43	103	0.0000
nopath	2	4	12	14	708	00:29:11	1751	00:30:57	1857	00:01:46	106	0.0000
nopath	5	2	10	1	701	00:29:29	1769	00:30:58	1858	00:01:29	89	0.0000
nopath	3	6	12	14	667	00:29:15	1755	00:31:01	1861	00:01:46	106	0.0000	00:01:46
nopath	3	5	9	1	621	00:29:19	1759	00:31:02	1862	00:01:43	103	0.0000
nopath	3	6	3	1	667	00:29:38	1778	00:31:05	1865	00:01:27	87	0.0000
nopath	1	2	2	1	504	00:30:04	1804	00:31:07	1867	00:01:03	63	0.0000
nopath	3	6	3	1	667	00:29:59	1799	00:31:07	1867	00:01:08	68	0.0000
nopath	1	2	12	14	504	00:30:22	1822	00:31:14	1874	00:00:52	52	0.0000
nopath	2	3	5	1	679	00:29:51	1791	00:31:22	1882	00:01:31	91	0.0000
nopath	2	3	9	1	679	00:30:22	1822	00:31:25	1885	00:01:03	63	0.0000
nopath	1	3	3	1	763	00:29:58	1798	00:31:27	1887	00:01:29	89	0.0000
nopath	3	6	9	1	667	00:30:26	1826	00:31:30	1890	00:01:04	64	0.0000
nopath	1	5	3	1	785	00:30:34	1834	00:31:51	1911	00:01:17	77	0.0000
nopath	3	2	3	1	679	00:30:22	1822	00:31:53	1913	00:01:31	91	0.0000
nopath	3	2	13	15	679	00:30:47	1847	00:31:59	1919	00:01:12	72	0.0000
nopath	1	3	12	14	763	00:30:58	1858	00:31:59	1919	00:01:01	61	0.0000
nopath	3	2	12	14	679	00:31:24	1884	00:32:16	1936	00:00:52	52	0.0000	00:01:08
nopath	6	1	13	15	832	00:30:41	1841	00:32:30	1950	00:01:49	109	0.0000
nopath	2	3	12	14	679	00:30:27	1827	00:32:31	1951	00:02:04	124	0.0000
nopath	3	6	3	1	667	00:31:05	1865	00:32:48	1968	00:01:43	103	0.0000
nopath	4	6	3	1	696	00:31:16	1876	00:32:50	1970	00:01:34	94	0.0000
nopath	3	6	5	1	667	00:31:33	1893	00:32:52	1972	00:01:19	79	0.0000
nopath	3	6	9	1	667	00:31:37	1897	00:32:54	1974	00:01:17	77	0.0000
nopath	3	6	5	1	667	00:32:15	1935	00:33:07	1987	00:00:52	52	0.0000	00:01:15
nopath	4	1	13	15	792	00:31:30	1890	00:33:34	2014	00:02:04	124	0.0000
nopath	2	3	9	1	679	00:32:15	1935	00:33:35	2015	00:01:20	80	0.0000
nopath	3	6	12	14	667	00:32:32	1952	00:33:36	2016	00:01:04	64	0.0000
nopath	2	4	3	1	708	00:32:27	1947	00:33:38	2018	00:01:11	71	0.0000
nopath	1	2	3	1	504	00:32:30	1950	00:33:47	2027	00:01:17	77	0.0000
nopath	1	7	12	14	542	00:33:19	1999	00:34:05	2045	00:00:46	46	0.0000	00:01:04
nopath	2	4	13	15	708	00:32:50	1970	00:34:12	2052	00:01:22	82	0.0000
nopath	5	4	10	1	650	00:33:09	1989	00:34:34	2074	00:01:25	85	0.0000
nopath	1	3	10	1	763	00:33:39	2019	00:34:38	2078	00:00:59	59	0.0000
nopath	3	6	13	15	667	00:33:54	2034	00:34:45	2085	00:00:51	51	0.0000
nopath	5	1	5	1	785	00:33:16	1996	00:35:08	2108	00:01:52	112	0.0000	00:01:56
nopath	4	7	5	1	331	00:34:42	2082	00:35:13	2113	00:00:31	31	0.0000
nopath	2	4	3	1	708	00:34:25	2065	00:35:17	2117	00:00:52	52	0.0000
nopath	2	6	3	1	748	00:32:57	1977	00:35:30	2130	00:02:33	153	0.0000
nopath	1	4	3	1	792	00:34:19	2059	00:35:45	2145	00:01:26	86	0.0000
nopath	2	1	12	14	504	00:34:45	2085	00:36:10	2170	00:01:25	85	0.0000	00:01:14
nopath	1	3	9	1	763	00:34:53	2093	00:36:18	2178	00:01:25	85	0.0000
nopath	4	7	5	1	331	00:35:33	2133	00:36:20	2180	00:00:47	47	0.0000
nopath	2	1	8	1	504	00:35:17	2117	00:36:22	2182	00:01:05	65	0.0000
nopath	3	6	5	1	667	00:35:00	2100	00:36:24	2184	00:01:24	84	0.0000
nopath	3	6	12	14	667	00:35:07	2107	00:36:27	2187	00:01:20	80	0.0000
nopath	3	6	3	1	667	00:35:08	2108	00:36:29	2189	00:01:21	81	0.0000
nopath	5	1	3	1	785	00:35:29	2129	00:36:31	2191	00:01:02	62	0.0000
nopath	5	4	3	1	650	00:35:08	2108	00:36:38	2198	00:01:30	90	0.0000
nopath	1	2	3	1	504	00:35:59	2159	00:36:45	2205	00:00:46	46	0.0000
nopath	2	3	10	1	679	00:35:00	2100	00:36:50	2210	00:01:50	110	0.0000
nopath	1	3	5	1	763	00:35:18	2118	00:36:53	2213	00:01:35	95	0.0000
nopath	1	3	3	1	763	00:35:55	2155	00:36:57	2217	00:01:02	62	0.0000
nopath	1	5	6	1	785	00:35:04	2104	00:37:15	2235	00:02:11	131	0.0000	00:01:45
nopath	6	2	6	1	748	00:35:34	2134	00:37:47	2267	00:02:13	133	0.0000
nopath	1	2	3	1	504	00:36:41	2201	00:37:52	2272	00:01:11	71	0.0000
nopath	6	1	13	15	832	00:35:27	2127	00:37:54	2274	00:02:27	147	0.0000
nopath	1	2	12	14	504	00:37:01	2221	00:37:56	2276	00:00:55	55	0.0000
nopath	2	3	12	14	679	00:36:03	2163	00:37:59	2279	00:01:56	116	0.0000
nopath	2	3	3	1	679	00:36:31	2191	00:38:01	2281	00:01:30	90	0.0000	00:01:41
nopath	1	7	12	14	542	00:37:09	2229	00:38:02	2282	00:00:53	53	0.0000
nopath	2	3	3	1	679	00:36:36	2196	00:38:03	2283	00:01:27	87	0.0000
nopath	3	6	4	1	667	00:36:55	2215	00:38:12	2292	00:01:17	77	0.0000
nopath	3	6	3	1	667	00:37:03	2223	00:38:14	2294	00:01:11	71	0.0000
nopath	5	1	3	1	785	00:36:39	2199	00:38:15	2295	00:01:36	96	0.0000
nopath	5	3	2	1	621	00:37:31	2251	00:38:19	2299	00:00:48	48	0.0000
nopath	3	6	5	1	667	00:37:46	2266	00:38:37	2317	00:00:51	51	0.0000
nopath	3	2	13	15	679	00:36:50	2210	00:38:42	2322	00:01:52	112	0.0000
nopath	2	1	12	14	504	00:37:23	2243	00:38:51	2331	00:01:28	88	0.0000
nopath	6	7	5	1	624	00:37:58	2278	00:38:53	2333	00:00:55	55	0.0000
nopath	2	7	12	14	458	00:37:25	2245	00:39:00	2340	00:01:35	95	0.0000	00:01:22
nopath	6	2	5	1	748	00:37:34	2254	00:39:05	2345	00:01:31	91	0.0000
nopath	3	6	5	1	667	00:38:15	2295	00:39:06	2346	00:00:51	51	0.0000
nopath	2	3	6	1	679	00:37:34	2254	00:39:26	2366	00:01:52	112	0.0000
nopath	6	1	12	14	832	00:38:23	2303	00:39:27	2367	00:01:04	64	0.0000
nopath	2	3	13	15	679	00:38:15	2295	00:39:30	2370	00:01:15	75	0.0000
nopath	1	2	5	1	504	00:38:47	2327	00:39:31	2371	00:00:44	44	0.0000
nopath	2	4	5	1	708	00:38:17	2297	00:39:32	2372	00:01:15	75	0.0000
nopath	1	2	4	1	504	00:39:04	2344	00:39:47	2387	00:00:43	43	0.0000
nopath	4	2	12	14	708	00:38:27	2307	00:40:00	2400	00:01:33	93	0.0000	00:01:30
nopath	3	6	9	1	667	00:38:59	2339	00:40:04	2404	00:01:05	65	0.0000
nopath	3	6	3	1	667	00:39:03	2343	00:40:07	2407	00:01:04	64	0.0000
nopath	3	1	12	14	763	00:39:20	2360	00:40:25	2425	00:01:05	65	0.0000
nopath	6	2	5	1	748	00:38:57	2337	00:40:28	2428	00:01:31	91	0.0000
nopath	2	3	7	1	679	00:39:39	2379	00:40:31	2431	00:00:52	52	0.0000
nopath	6	7	13	15	624	00:39:11	2351	00:40:32	2432	00:01:21	81	0.0000
nopath	5	1	9	1	785	00:37:41	2261	00:40:32	2432	00:02:51	171	0.0000
nopath	1	7	12	14	542	00:39:23	2363	00:40:36	2436	00:01:13	73	0.0000
nopath	1	3	12	14	763	00:39:52	2392	00:40:59	2459	00:01:07	67	0.0000
nopath	3	6	9	1	667	00:39:58	2398	00:41:04	2464	00:01:06	66	0.0000	00:01:07
nopath	3	6	9	1	667	00:40:07	2407	00:41:06	2466	00:00:59	59	0.0000
nopath	3	6	8	1	667	00:40:20	2420	00:41:09	2469	00:00:49	49	0.0000
nopath	1	3	12	14	763	00:40:18	2418	00:41:31	2491	00:01:13	73	0.0000
nopath	5	3	13	15	621	00:39:36	2376	00:41:45	2505	00:02:09	129	0.0000
nopath	3	6	9	1	667	00:40:57	2457	00:41:47	2507	00:00:50	50	0.0000
nopath	6	2	3	1	748	00:40:31	2431	00:41:47	2507	00:01:16	76	0.0000
nopath	5	2	3	1	701	00:39:38	2378	00:41:50	2510	00:02:12	132	0.0000
nopath	5	7	13	15	577	00:41:00	2460	00:42:02	2522	00:01:02	62	0.0000	00:01:10
nopath	1	2	9	1	504	00:41:18	2478	00:42:03	2523	00:00:45	45	0.0000
nopath	1	2	9	1	504	00:41:28	2488	00:42:12	2532	00:00:44	44	0.0000
nopath	6	3	3	1	667	00:40:45	2445	00:42:17	2537	00:01:32	92	0.0000
nopath	6	7	13	15	624	00:41:21	2481	00:42:28	2548	00:01:07	67	0.0000
nopath	3	6	12	14	667	00:41:35	2495	00:42:40	2560	00:01:05	65	0.0000
nopath	4	2	8	1	708	00:41:04	2464	00:42:41	2561	00:01:37	97	0.0000
nopath	3	6	13	15	667	00:41:36	2496	00:42:45	2565	00:01:09	69	0.0000
nopath	1	5	7	1	785	00:41:41	2501	00:42:54	2574	00:01:13	73	0.0000
nopath	2	1	9	1	504	00:41:17	2477	00:42:57	2577	00:01:40	100	0.0000
nopath	3	4	12	14	375	00:42:31	2551	00:43:03	2583	00:00:32	32	0.0000	00:00:37
nopath	2	4	13	15	708	00:41:16	2476	00:43:09	2589	00:01:53	113	0.0000
nopath	2	3	12	14	679	00:41:39	2499	00:43:11	2591	00:01:32	92	0.0000
nopath	1	7	12	14	542	00:42:51	2571	00:43:39	2619	00:00:48	48	0.0000
nopath	2	3	13	15	679	00:41:49	2509	00:43:41	2621	00:01:52	112	0.0000
nopath	2	4	9	1	708	00:42:10	2530	00:43:42	2622	00:01:32	92	0.0000
nopath	2	3	3	1	679	00:42:22	2542	00:43:43	2623	00:01:21	81	0.0000
nopath	3	6	12	14	667	00:42:36	2556	00:43:45	2625	00:01:09	69	0.0000
nopath	2	4	9	1	708	00:42:25	2545	00:43:46	2626	00:01:21	81	0.0000
nopath	3	6	12	14	667	00:42:53	2573	00:43:49	2629	00:00:56	56	0.0000
nopath	3	6	12	14	667	00:42:58	2578	00:43:52	2632	00:00:54	54	0.0000
nopath	6	7	3	1	624	00:42:51	2571	00:43:58	2638	00:01:07	67	0.0000
nopath	4	2	6	1	708	00:42:39	2559	00:44:02	2642	00:01:23	83	0.0000	00:01:30
nopath	3	2	3	1	679	00:42:50	2570	00:44:04	2644	00:01:14	74	0.0000
nopath	4	2	10	1	708	00:43:08	2588	00:44:07	2647	00:00:59	59	0.0000
nopath	1	4	12	14	792	00:42:33	2553	00:44:14	2654	00:01:41	101	0.0000
nopath	3	6	12	14	667	00:43:11	2591	00:44:16	2656	00:01:05	65	0.0000
nopath	1	3	3	1	763	00:43:19	2599	00:44:17	2657	00:00:58	58	0.0000
nopath	6	2	3	1	748	00:43:09	2589	00:44:36	2676	00:01:27	87	0.0000
nopath	5	1	12	14	785	00:41:39	2499	00:44:36	2676	00:02:57	177	0.0000
nopath	5	1	5	1	785	00:42:26	2546	00:44:38	2678	00:02:12	132	0.0000
nopath	5	1	3	1	785	00:42:53	2573	00:44:40	2680	00:01:47	107	0.0000
nopath	1	2	3	1	504	00:44:03	2643	00:44:48	2688	00:00:45	45	0.0000
nopath	2	3	5	1	679	00:43:21	2601	00:44:48	2688	00:01:27	87	0.0000
nopath	2	4	5	1	708	00:42:49	2569	00:44:49	2689	00:02:00	120	0.0000
nopath	2	3	12	14	679	00:43:23	2603	00:44:51	2691	00:01:28	88	0.0000
nopath	1	3	3	1	763	00:43:57	2637	00:45:18	2718	00:01:21	81	0.0000	00:01:14
nopath	4	7	13	15	331	00:44:45	2685	00:45:22	2722	00:00:37	37	0.0000
nopath	3	6	3	1	667	00:44:41	2681	00:45:31	2731	00:00:50	50	0.0000
nopath	3	6	3	1	667	00:44:42	2682	00:45:34	2734	00:00:52	52	0.0000
nopath	5	3	12	14	621	00:43:26	2606	00:45:36	2736	00:02:10	130	0.0000
nopath	5	7	3	1	577	00:43:20	2600	00:45:37	2737	00:02:17	137	0.0000
nopath	6	3	3	1	667	00:44:47	2687	00:45:40	2740	00:00:53	53	0.0000
nopath	2	3	6	1	679	00:44:52	2692	00:45:54	2754	00:01:02	62	0.0000
nopath	1	2	9	1	504	00:45:00	2700	00:45:56	2756	00:00:56	56	0.0000
nopath	3	6	2	1	667	00:44:54	2694	00:45:56	2756	00:01:02	62	0.0000
nopath	5	1	10	1	785	00:43:04	2584	00:45:57	2757	00:02:53	173	0.0000
nopath	4	3	5	1	375	00:45:03	2703	00:45:57	2757	00:00:54	54	0.0000
nopath	3	5	12	14	621	00:45:00	2700	00:45:57	2757	00:00:57	57	0.0000
nopath	1	7	9	1	542	00:45:04	2704	00:46:02	2762	00:00:58	58	0.0000	00:00:58
nopath	3	5	10	1	621	00:45:15	2715	00:46:05	2765	00:00:50	50	0.0000
nopath	3	6	9	1	667	00:45:19	2719	00:46:08	2768	00:00:49	49	0.0000
nopath	6	3	13	15	667	00:45:24	2724	00:46:16	2776	00:00:52	52	0.0000
nopath	6	1	3	1	832	00:45:20	2720	00:46:21	2781	00:01:01	61	0.0000
nopath	1	6	2	1	832	00:44:05	2645	00:46:23	2783	00:02:18	138	0.0000
nopath	1	3	12	14	763	00:45:08	2708	00:46:27	2787	00:01:19	79	0.0000
nopath	4	7	5	1	331	00:45:55	2755	00:46:31	2791	00:00:36	36	0.0000
nopath	1	2	13	15	504	00:45:47	2747	00:46:35	2795	00:00:48	48	0.0000
nopath	5	6	9	1	380	00:45:41	2741	00:46:46	2806	00:01:05	65	0.0000
nopath	4	2	3	1	708	00:45:32	2732	00:46:52	2812	00:01:20	80	0.0000
nopath	1	3	5	1	763	00:45:56	2756	00:47:02	2822	00:01:06	66	0.0000	00:01:12
nopath	2	1	3	1	504	00:45:36	2736	00:47:09	2829	00:01:33	93	0.0000
nopath	3	6	3	1	667	00:46:06	2766	00:47:12	2832	00:01:06	66	0.0000
nopath	3	6	5	1	667	00:46:11	2771	00:47:14	2834	00:01:03	63	0.0000
nopath	3	6	5	1	667	00:46:22	2782	00:47:16	2836	00:00:54	54	0.0000
nopath	5	1	13	15	785	00:46:01	2761	00:47:20	2840	00:01:19	79	0.0000
nopath	2	3	13	15	679	00:45:34	2734	00:47:37	2857	00:02:03	123	0.0000
nopath	2	3	12	14	679	00:45:39	2739	00:47:39	2859	00:02:00	120	0.0000
nopath	2	3	9	1	679	00:46:24	2784	00:47:41	2861	00:01:17	77	0.0000
nopath	3	6	13	15	667	00:46:57	2817	00:47:48	2868	00:00:51	51	0.0000
nopath	3	6	5	1	667	00:47:01	2821	00:47:53	2873	00:00:52	52	0.0000
nopath	1	3	5	1	763	00:46:50	2810	00:48:04	2884	00:01:14	74	0.0000	00:01:14
nopath	1	4	9	1	792	00:46:26	2786	00:48:05	2885	00:01:39	99	0.0000
nopath	3	2	6	1	679	00:46:05	2765	00:48:05	2885	00:02:00	120	0.0000
nopath	4	3	3	1	375	00:47:35	2855	00:48:09	2889	00:00:34	34	0.0000
nopath	3	5	13	15	621	00:47:05	2825	00:48:17	2897	00:01:12	72	0.0000
nopath	3	2	9	1	679	00:47:16	2836	00:48:18	2898	00:01:02	62	0.0000
nopath	2	3	12	14	679	00:46:44	2804	00:48:36	2916	00:01:52	112	0.0000
nopath	2	4	6	1	708	00:46:36	2796	00:48:37	2917	00:02:01	121	0.0000
nopath	1	2	3	1	504	00:47:27	2847	00:48:38	2918	00:01:11	71	0.0000
nopath	6	1	9	1	832	00:46:56	2816	00:48:38	2918	00:01:42	102	0.0000
nopath	2	4	5	1	708	00:46:51	2811	00:48:40	2920	00:01:49	109	0.0000
nopath	2	3	9	1	679	00:47:02	2822	00:48:41	2921	00:01:39	99	0.0000
nopath	4	6	12	14	696	00:47:43	2863	00:49:02	2942	00:01:19	79	0.0000	00:01:26
nopath	5	1	12	14	785	00:46:42	2802	00:49:03	2943	00:02:21	141	0.0000
nopath	2	4	3	1	708	00:47:09	2829	00:49:05	2945	00:01:56	116	0.0000
nopath	2	4	10	1	708	00:47:54	2874	00:49:07	2947	00:01:13	73	0.0000
nopath	5	1	13	15	785	00:47:30	2850	00:49:08	2948	00:01:38	98	0.0000
nopath	5	1	8	1	785	00:47:42	2862	00:49:10	2950	00:01:28	88	0.0000
nopath	3	6	5	1	667	00:48:21	2901	00:49:12	2952	00:00:51	51	0.0000
nopath	6	3	7	1	667	00:47:54	2874	00:49:24	2964	00:01:30	90	0.0000
nopath	1	3	10	1	763	00:48:31	2911	00:49:34	2974	00:01:03	63	0.0000
nopath	4	7	9	1	331	00:48:49	2929	00:49:36	2976	00:00:47	47	0.0000
nopath	4	1	12	14	792	00:47:41	2861	00:49:39	2979	00:01:58	118	0.0000
nopath	3	5	3	1	621	00:48:52	2932	00:49:41	2981	00:00:49	49	0.0000
nopath	6	3	7	1	667	00:48:43	2923	00:49:49	2989	00:01:06	66	0.0000
nopath	6	2	13	15	748	00:47:24	2844	00:49:56	2996	00:02:32	152	0.0000
nopath	3	7	12	14	302	00:49:17	2957	00:49:58	2998	00:00:41	41	0.0000
nopath	6	1	12	14	832	00:47:31	2851	00:50:03	3003	00:02:32	152	0.0000	00:01:32
nopath	6	1	3	1	832	00:47:48	2868	00:50:05	3005	00:02:17	137	0.0000
nopath	2	3	13	15	679	00:48:28	2908	00:50:05	3005	00:01:37	97	0.0000
nopath	2	3	12	14	679	00:49:06	2946	00:50:07	3007	00:01:01	61	0.0000
nopath	1	2	12	14	504	00:49:24	2964	00:50:11	3011	00:00:47	47	0.0000
nopath	5	6	5	1	380	00:49:14	2954	00:50:25	3025	00:01:11	71	0.0000
nopath	1	3	7	1	763	00:48:54	2934	00:50:34	3034	00:01:40	100	0.0000
nopath	3	6	12	14	667	00:49:03	2943	00:50:49	3049	00:01:46	106	0.0000
nopath	5	3	10	1	621	00:48:37	2917	00:50:49	3049	00:02:12	132	0.0000
nopath	3	5	12	14	621	00:49:27	2967	00:50:50	3050	00:01:23	83	0.0000
nopath	3	6	9	1	667	00:49:50	2990	00:50:53	3053	00:01:03	63	0.0000
nopath	3	6	12	14	667	00:49:53	2993	00:50:55	3055	00:01:02	62	0.0000
nopath	5	7	12	14	577	00:49:27	2967	00:50:57	3057	00:01:30	90	0.0000
nopath	3	6	2	1	667	00:49:58	2998	00:50:57	3057	00:00:59	59	0.0000
nopath	4	2	5	1	708	00:49:49	2989	00:50:58	3058	00:01:09	69	0.0000
nopath	1	4	5	1	792	00:49:53	2993	00:51:05	3065	00:01:12	72	0.0000	00:01:22
nopath	2	4	3	1	708	00:49:43	2983	00:51:09	3069	00:01:26	86	0.0000
nopath	3	6	7	1	667	00:50:03	3003	00:51:13	3073	00:01:10	70	0.0000
nopath	3	6	3	1	667	00:50:13	3013	00:51:15	3075	00:01:02	62	0.0000
nopath	3	6	5	1	667	00:50:22	3022	00:51:16	3076	00:00:54	54	0.0000
nopath	6	1	12	14	832	00:49:34	2974	00:51:19	3079	00:01:45	105	0.0000
nopath	6	2	9	1	748	00:50:15	3015	00:51:20	3080	00:01:05	65	0.0000
nopath	6	1	13	15	832	00:49:52	2992	00:51:23	3083	00:01:31	91	0.0000
nopath	1	7	12	14	542	00:50:18	3018	00:51:29	3089	00:01:11	71	0.0000
nopath	2	3	5	1	679	00:49:47	2987	00:51:34	3094	00:01:47	107	0.0000
nopath	2	3	5	1	679	00:49:54	2994	00:51:38	3098	00:01:44	104	0.0000
nopath	2	4	12	14	708	00:49:53	2993	00:51:39	3099	00:01:46	106	0.0000
nopath	3	6	5	1	667	00:50:33	3033	00:51:40	3100	00:01:07	67	0.0000
nopath	2	3	9	1	679	00:49:55	2995	00:51:41	3101	00:01:46	106	0.0000
nopath	3	6	12	14	667	00:50:38	3038	00:51:45	3105	00:01:07	67	0.0000
nopath	3	6	3	1	667	00:50:55	3055	00:51:47	3107	00:00:52	52	0.0000
nopath	1	6	13	15	832	00:50:25	3025	00:52:05	3125	00:01:40	100	0.0000	00:01:59
nopath	2	3	5	1	679	00:50:24	3024	00:52:10	3130	00:01:46	106	0.0000
nopath	1	3	3	1	763	00:50:05	3005	00:52:13	3133	00:02:08	128	0.0000
nopath	1	3	12	14	763	00:50:14	3014	00:52:16	3136	00:02:02	122	0.0000
nopath	4	2	3	1	708	00:50:23	3023	00:52:17	3137	00:01:54	114	0.0000
nopath	3	2	3	1	679	00:51:22	3082	00:52:29	3149	00:01:07	67	0.0000
nopath	3	1	5	1	763	00:50:35	3035	00:52:35	3155	00:02:00	120	0.0000
nopath	5	3	9	1	621	00:50:49	3049	00:52:37	3157	00:01:48	108	0.0000
nopath	1	3	10	1	763	00:51:13	3073	00:52:42	3162	00:01:29	89	0.0000
nopath	5	1	12	14	785	00:50:29	3029	00:52:46	3166	00:02:17	137	0.0000
nopath	1	3	13	15	763	00:51:20	3080	00:52:46	3166	00:01:26	86	0.0000
nopath	3	5	5	1	621	00:51:43	3103	00:52:48	3168	00:01:05	65	0.0000
nopath	2	3	10	1	679	00:50:50	3050	00:52:49	3169	00:01:59	119	0.0000
nopath	3	6	3	1	667	00:51:52	3112	00:52:50	3170	00:00:58	58	0.0000
nopath	5	1	5	1	785	00:50:56	3056	00:52:51	3171	00:01:55	115	0.0000
nopath	5	1	3	1	785	00:51:26	3086	00:52:53	3173	00:01:27	87	0.0000
nopath	3	6	9	1	667	00:52:06	3126	00:52:57	3177	00:00:51	51	0.0000
nopath	3	6	3	1	667	00:52:07	3127	00:52:59	3179	00:00:52	52	0.0000
nopath	6	7	6	1	624	00:50:51	3051	00:53:01	3181	00:02:10	130	0.0000	00:01:20
nopath	6	1	3	1	832	00:51:21	3081	00:53:07	3187	00:01:46	106	0.0000
nopath	1	2	13	15	504	00:52:21	3141	00:53:10	3190	00:00:49	49	0.0000
nopath	2	3	2	1	679	00:51:01	3061	00:53:14	3194	00:02:13	133	0.0000
nopath	2	3	12	14	679	00:51:31	3091	00:53:17	3197	00:01:46	106	0.0000
nopath	3	6	3	1	667	00:52:08	3128	00:53:20	3200	00:01:12	72	0.0000
nopath	2	4	3	1	708	00:51:40	3100	00:53:21	3201	00:01:41	101	0.0000
nopath	3	6	3	1	667	00:52:21	3141	00:53:22	3202	00:01:01	61	0.0000
nopath	1	2	3	1	504	00:52:37	3157	00:53:23	3203	00:00:46	46	0.0000
nopath	3	6	3	1	667	00:52:25	3145	00:53:24	3204	00:00:59	59	0.0000
nopath	3	6	3	1	667	00:52:26	3146	00:53:26	3206	00:01:00	60	0.0000
nopath	6	5	3	1	380	00:52:41	3161	00:53:28	3208	00:00:47	47	0.0000
nopath	3	2	5	1	679	00:52:36	3156	00:53:31	3211	00:00:55	55	0.0000
nopath	6	4	3	1	696	00:52:20	3140	00:53:43	3223	00:01:23	83	0.0000
nopath	1	3	9	1	763	00:52:26	3146	00:53:48	3228	00:01:22	82	0.0000
nopath	1	4	3	1	792	00:51:44	3104	00:53:49	3229	00:02:05	125	0.0000
nopath	1	3	5	1	763	00:52:35	3155	00:53:50	3230	00:01:15	75	0.0000
nopath	2	3	9	1	679	00:52:17	3137	00:53:53	3233	00:01:36	96	0.0000
nopath	6	1	12	14	832	00:52:16	3136	00:54:03	3243	00:01:47	107	0.0000	00:01:49
nopath	3	7	5	1	302	00:53:19	3199	00:54:05	3245	00:00:46	46	0.0000
nopath	6	1	3	1	832	00:53:12	3192	00:54:14	3254	00:01:02	62	0.0000
nopath	2	3	5	1	679	00:52:41	3161	00:54:18	3258	00:01:37	97	0.0000
nopath	2	4	12	14	708	00:52:52	3172	00:54:23	3263	00:01:31	91	0.0000
nopath	1	4	5	1	792	00:52:57	3177	00:54:24	3264	00:01:27	87	0.0000
nopath	1	3	3	1	763	00:53:00	3180	00:54:25	3265	00:01:25	85	0.0000
nopath	3	6	13	15	667	00:52:40	3160	00:54:28	3268	00:01:48	108	0.0000
nopath	4	3	13	15	375	00:50:39	3039	00:54:29	3269	00:03:50	230	0.0000
nopath	3	6	5	1	667	00:52:58	3178	00:54:29	3269	00:01:31	91	0.0000
nopath	3	5	13	15	621	00:53:02	3182	00:54:31	3271	00:01:29	89	0.0000
nopath	3	6	12	14	667	00:53:21	3201	00:54:33	3273	00:01:12	72	0.0000
nopath	5	3	12	14	621	00:53:17	3197	00:54:34	3274	00:01:17	77	0.0000
nopath	3	6	3	1	667	00:53:27	3207	00:54:37	3277	00:01:10	70	0.0000
nopath	1	2	12	14	504	00:54:03	3243	00:54:46	3286	00:00:43	43	0.0000
nopath	1	3	3	1	763	00:53:01	3181	00:54:50	3290	00:01:49	109	0.0000
nopath	1	3	5	1	763	00:53:41	3221	00:54:53	3293	00:01:12	72	0.0000
nopath	4	7	12	14	331	00:51:27	3087	00:54:54	3294	00:03:27	207	0.0000
nopath	3	6	13	15	667	00:54:02	3242	00:54:55	3295	00:00:53	53	0.0000
nopath	3	5	2	1	621	00:54:11	3251	00:55:01	3301	00:00:50	50	0.0000	00:01:08
nopath	3	2	3	1	679	00:54:05	3245	00:55:02	3302	00:00:57	57	0.0000
nopath	2	1	12	14	504	00:53:22	3202	00:55:03	3303	00:01:41	101	0.0000
nopath	3	6	3	1	667	00:54:12	3252	00:55:05	3305	00:00:53	53	0.0000
nopath	3	6	9	1	667	00:54:15	3255	00:55:08	3308	00:00:53	53	0.0000
nopath	2	1	12	14	504	00:53:56	3236	00:55:10	3310	00:01:14	74	0.0000
nopath	2	3	12	14	679	00:53:51	3231	00:55:23	3323	00:01:32	92	0.0000
nopath	5	1	13	15	785	00:52:28	3148	00:55:27	3327	00:02:59	179	0.0000
nopath	3	6	9	1	667	00:54:31	3271	00:55:28	3328	00:00:57	57	0.0000
nopath	5	1	2	1	785	00:53:03	3183	00:55:29	3329	00:02:26	146	0.0000
nopath	1	2	8	1	504	00:54:33	3273	00:55:29	3329	00:00:56	56	0.0000
nopath	2	4	5	1	708	00:54:30	3270	00:55:29	3329	00:00:59	59	0.0000
nopath	5	1	10	1	785	00:53:43	3223	00:55:30	3330	00:01:47	107	0.0000
nopath	2	5	5	1	701	00:54:11	3251	00:55:39	3339	00:01:28	88	0.0000
nopath	2	6	3	1	748	00:54:26	3266	00:55:44	3344	00:01:18	78	0.0000
nopath	1	3	3	1	763	00:54:10	3250	00:55:54	3354	00:01:44	104	0.0000
nopath	1	2	9	1	504	00:55:16	3316	00:56:01	3361	00:00:45	45	0.0000	00:00:53
nopath	1	7	13	15	542	00:55:23	3323	00:56:10	3370	00:00:47	47	0.0000
nopath	3	6	3	1	667	00:55:05	3305	00:56:12	3372	00:01:07	67	0.0000
nopath	5	3	3	1	621	00:53:52	3232	00:56:13	3373	00:02:21	141	0.0000
nopath	3	6	12	14	667	00:55:07	3307	00:56:15	3375	00:01:08	68	0.0000
nopath	5	3	3	1	621	00:54:57	3297	00:56:19	3379	00:01:22	82	0.0000
nopath	5	3	3	1	621	00:55:08	3308	00:56:25	3385	00:01:17	77	0.0000
nopath	5	4	5	1	650	00:55:01	3301	00:56:26	3386	00:01:25	85	0.0000
nopath	2	1	13	15	504	00:54:53	3293	00:56:28	3388	00:01:35	95	0.0000
nopath	1	3	3	1	763	00:55:09	3309	00:56:30	3390	00:01:21	81	0.0000
nopath	3	6	12	14	667	00:55:33	3333	00:56:32	3392	00:00:59	59	0.0000
nopath	2	7	3	1	458	00:55:22	3322	00:56:36	3396	00:01:14	74	0.0000
nopath	4	1	10	1	792	00:51:47	3107	00:56:39	3399	00:04:52	292	0.0000
nopath	4	1	5	1	792	00:53:44	3224	00:56:40	3400	00:02:56	176	0.0000
nopath	3	6	7	1	667	00:55:53	3353	00:56:43	3403	00:00:50	50	0.0000
nopath	5	1	9	1	785	00:54:26	3266	00:56:44	3404	00:02:18	138	0.0000
nopath	5	1	5	1	785	00:54:50	3290	00:56:46	3406	00:01:56	116	0.0000
nopath	6	1	5	1	832	00:55:16	3316	00:56:48	3408	00:01:32	92	0.0000
nopath	2	3	5	1	679	00:55:25	3325	00:57:04	3424	00:01:39	99	0.0000	00:01:36
nopath	2	4	3	1	708	00:55:12	3312	00:57:05	3425	00:01:53	113	0.0000
nopath	2	4	13	15	708	00:55:42	3342	00:57:09	3429	00:01:27	87	0.0000
nopath	3	6	10	1	667	00:56:20	3380	00:57:10	3430	00:00:50	50	0.0000
nopath	3	6	6	1	667	00:56:25	3385	00:57:15	3435	00:00:50	50	0.0000
nopath	6	3	13	15	667	00:56:26	3386	00:57:18	3438	00:00:52	52	0.0000
nopath	3	2	3	1	679	00:55:13	3313	00:57:32	3452	00:02:19	139	0.0000
nopath	4	1	6	1	792	00:55:29	3329	00:57:53	3473	00:02:24	144	0.0000
nopath	4	1	10	1	792	00:55:36	3336	00:57:57	3477	00:02:21	141	0.0000
nopath	3	6	10	1	667	00:56:42	3402	00:58:00	3480	00:01:18	78	0.0000	00:01:01
nopath	4	1	13	15	792	00:55:57	3357	00:58:00	3480	00:02:03	123	0.0000
nopath	1	3	10	1	763	00:56:44	3404	00:58:02	3482	00:01:18	78	0.0000
nopath	5	1	3	1	785	00:56:21	3381	00:58:04	3484	00:01:43	103	0.0000
nopath	3	6	13	15	667	00:56:47	3407	00:58:05	3485	00:01:18	78	0.0000
nopath	5	1	3	1	785	00:56:22	3382	00:58:06	3486	00:01:44	104	0.0000
nopath	2	4	9	1	708	00:55:53	3353	00:58:06	3486	00:02:13	133	0.0000
nopath	2	3	6	1	679	00:55:58	3358	00:58:06	3486	00:02:08	128	0.0000
nopath	5	1	10	1	785	00:56:58	3418	00:58:08	3488	00:01:10	70	0.0000
nopath	2	3	2	1	679	00:56:00	3360	00:58:09	3489	00:02:09	129	0.0000
nopath	3	6	3	1	667	00:57:10	3430	00:58:11	3491	00:01:01	61	0.0000
nopath	6	7	5	1	624	00:57:29	3449	00:58:25	3505	00:00:56	56	0.0000
nopath	2	3	2	1	679	00:56:04	3364	00:58:30	3510	00:02:26	146	0.0000
nopath	4	7	5	1	331	00:57:50	3470	00:58:33	3513	00:00:43	43	0.0000
nopath	2	4	12	14	708	00:56:14	3374	00:58:35	3515	00:02:21	141	0.0000
nopath	2	3	2	1	679	00:56:16	3376	00:58:35	3515	00:02:19	139	0.0000
nopath	3	6	9	1	667	00:57:31	3451	00:58:39	3519	00:01:08	68	0.0000
nopath	3	5	12	14	621	00:57:43	3463	00:58:41	3521	00:00:58	58	0.0000
nopath	3	6	10	1	667	00:57:44	3464	00:58:45	3525	00:01:01	61	0.0000
nopath	3	2	6	1	679	00:57:22	3442	00:58:53	3533	00:01:31	91	0.0000
nopath	1	3	3	1	763	00:57:18	3438	00:59:04	3544	00:01:46	106	0.0000	00:01:32
nopath	4	1	5	1	792	00:57:26	3446	00:59:04	3544	00:01:38	98	0.0000
nopath	2	4	3	1	708	00:56:27	3387	00:59:05	3545	00:02:38	158	0.0000
nopath	1	6	3	1	832	00:56:35	3395	00:59:06	3546	00:02:31	151	0.0000
nopath	2	5	13	15	701	00:56:23	3383	00:59:09	3549	00:02:46	166	0.0000
nopath	4	1	5	1	792	00:58:04	3484	00:59:10	3550	00:01:06	66	0.0000
nopath	3	7	9	1	302	00:58:35	3515	00:59:21	3561	00:00:46	46	0.0000
nopath	2	1	12	14	504	00:58:39	3519	00:59:23	3563	00:00:44	44	0.0000
nopath	2	3	3	1	679	00:58:24	3504	00:59:40	3580	00:01:16	76	0.0000
nopath	2	4	3	1	708	00:57:46	3466	00:59:41	3581	00:01:55	115	0.0000
nopath	2	3	3	1	679	00:58:31	3511	00:59:42	3582	00:01:11	71	0.0000
nopath	3	6	12	14	667	00:58:17	3497	00:59:49	3589	00:01:32	92	0.0000
nopath	3	6	12	14	667	00:58:30	3510	00:59:51	3591	00:01:21	81	0.0000
nopath	3	6	5	1	667	00:58:57	3537	00:59:54	3594	00:00:57	57	0.0000
nopath	5	3	12	14	621	00:57:35	3455	00:59:54	3594	00:02:19	139	0.0000
nopath	5	3	12	14	621	00:57:39	3459	00:59:56	3596	00:02:17	137	0.0000
nopath	5	1	12	14	785	00:57:42	3462	00:59:56	3596	00:02:14	134	0.0000
nopath	5	1	2	1	785	00:57:43	3463	00:59:58	3598	00:02:15	135	0.0000
nopath	5	3	13	15	621	00:58:03	3483	00:59:59	3599	00:01:56	116	0.0000
nopath	5	3	12	14	621	00:58:28	3508	01:00:01	3601	00:01:33	93	0.0000	00:01:38
nopath	5	3	12	14	621	00:58:37	3517	01:00:04	3604	00:01:27	87	0.0000
nopath	5	1	3	1	785	00:58:18	3498	01:00:04	3604	00:01:46	106	0.0000
nopath	5	1	9	1	785	00:58:30	3510	01:00:08	3608	00:01:38	98	0.0000
nopath	1	7	5	1	542	00:59:22	3562	01:00:10	3610	00:00:48	48	0.0000
nopath	6	3	13	15	667	00:59:10	3550	01:00:28	3628	00:01:18	78	0.0000
nopath	6	2	3	1	748	00:58:42	3522	01:00:41	3641	00:01:59	119	0.0000
nopath	1	3	3	1	763	00:59:28	3568	01:00:42	3642	00:01:14	74	0.0000
nopath	6	2	12	14	748	00:59:27	3567	01:00:43	3643	00:01:16	76	0.0000
nopath	4	1	13	15	792	00:58:25	3505	01:00:44	3644	00:02:19	139	0.0000
nopath	2	6	13	15	748	00:58:07	3487	01:00:45	3645	00:02:38	158	0.0000
nopath	2	5	5	1	701	00:58:34	3514	01:00:46	3646	00:02:12	132	0.0000
nopath	2	6	10	1	748	00:58:21	3501	01:00:47	3647	00:02:26	146	0.0000
nopath	2	3	9	1	679	00:59:09	3549	01:00:48	3648	00:01:39	99	0.0000
nopath	6	2	3	1	748	00:59:47	3587	01:00:49	3649	00:01:02	62	0.0000
nopath	1	2	5	1	504	01:00:26	3626	01:01:11	3671	00:00:45	45	0.0000	00:00:45
nopath	2	4	3	1	708	00:59:31	3571	01:01:17	3677	00:01:46	106	0.0000
nopath	2	4	3	1	708	00:59:44	3584	01:01:18	3678	00:01:34	94	0.0000
nopath	2	3	3	1	679	00:59:48	3588	01:01:19	3679	00:01:31	91	0.0000
nopath	5	3	9	1	621	00:58:46	3526	01:01:28	3688	00:02:42	162	0.0000
nopath	5	3	10	1	621	00:58:48	3528	01:01:29	3689	00:02:41	161	0.0000
nopath	4	2	3	1	708	00:58:34	3514	01:01:35	3695	00:03:01	181	0.0000
nopath	3	6	3	1	667	00:59:55	3595	01:01:36	3696	00:01:41	101	0.0000
nopath	3	6	9	1	667	01:00:06	3606	01:01:38	3698	00:01:32	92	0.0000
nopath	5	3	3	1	621	01:00:11	3611	01:01:38	3698	00:01:27	87	0.0000
nopath	6	5	6	1	380	01:00:10	3610	01:01:40	3700	00:01:30	90	0.0000
nopath	5	4	12	14	650	01:00:48	3648	01:01:47	3707	00:00:59	59	0.0000
nopath	1	3	12	14	763	01:00:41	3641	01:01:51	3711	00:01:10	70	0.0000
nopath	3	5	3	1	621	01:00:39	3639	01:01:53	3713	00:01:14	74	0.0000
nopath	4	2	3	1	708	01:00:10	3610	01:01:56	3716	00:01:46	106	0.0000
nopath	3	6	13	15	667	01:00:40	3640	01:01:59	3719	00:01:19	79	0.0000
nopath	3	1	7	1	763	00:59:18	3558	01:02:02	3722	00:02:44	164	0.0000	00:01:50
nopath	3	6	3	1	667	01:00:44	3644	01:02:03	3723	00:01:19	79	0.0000
nopath	3	6	3	1	667	01:01:13	3673	01:02:05	3725	00:00:52	52	0.0000
nopath	6	3	5	1	667	01:00:34	3634	01:02:05	3725	00:01:31	91	0.0000
nopath	6	3	3	1	667	01:00:52	3652	01:02:06	3726	00:01:14	74	0.0000
nopath	3	6	5	1	667	01:01:15	3675	01:02:07	3727	00:00:52	52	0.0000
nopath	5	2	8	1	701	00:59:39	3579	01:02:08	3728	00:02:29	149	0.0000
nopath	5	1	13	15	785	00:58:51	3531	01:02:12	3732	00:03:21	201	0.0000
nopath	5	1	12	14	785	00:59:28	3568	01:02:13	3733	00:02:45	165	0.0000
nopath	5	1	5	1	785	01:00:38	3638	01:02:16	3736	00:01:38	98	0.0000
nopath	6	4	3	1	696	01:01:18	3678	01:02:17	3737	00:00:59	59	0.0000
nopath	1	2	9	1	504	01:01:21	3681	01:02:18	3738	00:00:57	57	0.0000
nopath	6	1	9	1	832	01:00:31	3631	01:02:18	3738	00:01:47	107	0.0000
nopath	2	3	5	1	679	01:00:31	3631	01:02:22	3742	00:01:51	111	0.0000
nopath	4	7	10	1	331	01:01:41	3701	01:02:24	3744	00:00:43	43	0.0000
nopath	2	3	10	1	679	01:00:36	3636	01:02:25	3745	00:01:49	109	0.0000
nopath	1	7	3	1	542	01:01:23	3683	01:02:27	3747	00:01:04	64	0.0000
nopath	2	4	5	1	708	01:00:39	3639	01:02:28	3748	00:01:49	109	0.0000
nopath	1	5	12	14	785	01:00:06	3606	01:02:29	3749	00:02:23	143	0.0000
nopath	2	3	8	1	679	01:00:45	3645	01:02:29	3749	00:01:44	104	0.0000
nopath	1	2	5	1	504	01:01:36	3696	01:02:32	3752	00:00:56	56	0.0000
nopath	2	6	12	14	748	00:59:55	3595	01:02:34	3754	00:02:39	159	0.0000
nopath	1	5	3	1	785	01:01:26	3686	01:02:42	3762	00:01:16	76	0.0000
nopath	1	2	3	1	504	01:02:02	3722	01:02:45	3765	00:00:43	43	0.0000
nopath	2	3	13	15	679	01:00:58	3658	01:02:53	3773	00:01:55	115	0.0000
nopath	2	3	6	1	679	01:01:06	3666	01:02:55	3775	00:01:49	109	0.0000
nopath	3	2	3	1	679	01:00:14	3614	01:02:56	3776	00:02:42	162	0.0000
nopath	1	3	13	15	763	01:01:10	3670	01:02:58	3778	00:01:48	108	0.0000
nopath	2	1	9	1	504	01:01:28	3688	01:03:10	3790	00:01:42	102	0.0000	00:01:24
nopath	2	1	9	1	504	01:01:53	3713	01:03:17	3797	00:01:24	84	0.0000
nopath	1	3	10	1	763	01:01:14	3674	01:03:22	3802	00:02:08	128	0.0000
nopath	3	6	10	1	667	01:01:18	3678	01:03:24	3804	00:02:06	126	0.0000
nopath	1	3	12	14	763	01:01:43	3703	01:03:25	3805	00:01:42	102	0.0000
nopath	3	6	3	1	667	01:01:36	3696	01:03:26	3806	00:01:50	110	0.0000
nopath	5	1	5	1	785	01:01:01	3661	01:03:28	3808	00:02:27	147	0.0000
nopath	3	6	9	1	667	01:01:39	3699	01:03:28	3808	00:01:49	109	0.0000
nopath	1	4	5	1	792	01:01:47	3707	01:03:29	3809	00:01:42	102	0.0000
nopath	5	1	4	1	785	01:01:13	3673	01:03:30	3810	00:02:17	137	0.0000
nopath	3	6	9	1	667	01:01:53	3713	01:03:30	3810	00:01:37	97	0.0000
nopath	3	6	9	1	667	01:01:57	3717	01:03:33	3813	00:01:36	96	0.0000
nopath	5	1	12	14	785	01:01:45	3705	01:03:34	3814	00:01:49	109	0.0000
nopath	3	6	7	1	667	01:02:00	3720	01:03:35	3815	00:01:35	95	0.0000
nopath	3	6	12	14	667	01:02:02	3722	01:03:37	3817	00:01:35	95	0.0000
nopath	3	6	9	1	667	01:02:07	3727	01:03:38	3818	00:01:31	91	0.0000
nopath	5	1	3	1	785	01:02:13	3733	01:03:39	3819	00:01:26	86	0.0000
nopath	3	6	3	1	667	01:02:21	3741	01:03:40	3820	00:01:19	79	0.0000
nopath	5	7	10	1	577	01:01:40	3700	01:03:41	3821	00:02:01	121	0.0000
nopath	3	6	12	14	667	01:02:45	3765	01:03:42	3822	00:00:57	57	0.0000
nopath	1	2	5	1	504	01:02:22	3742	01:03:42	3822	00:01:20	80	0.0000
nopath	5	1	3	1	785	01:02:17	3737	01:03:42	3822	00:01:25	85	0.0000
nopath	6	5	12	14	380	01:01:29	3689	01:03:43	3823	00:02:14	134	0.0000
nopath	5	4	5	1	650	01:02:01	3721	01:03:44	3824	00:01:43	103	0.0000
nopath	5	4	3	1	650	01:02:07	3727	01:03:48	3828	00:01:41	101	0.0000
nopath	1	2	10	1	504	01:02:29	3749	01:03:52	3832	00:01:23	83	0.0000
nopath	1	3	12	14	763	01:01:57	3717	01:03:59	3839	00:02:02	122	0.0000
nopath	2	3	9	1	679	01:01:24	3684	01:04:01	3841	00:02:37	157	0.0000	00:01:53
nopath	2	4	5	1	708	01:01:41	3701	01:04:05	3845	00:02:24	144	0.0000
nopath	1	7	12	14	542	01:03:15	3795	01:04:08	3848	00:00:53	53	0.0000
nopath	1	2	9	1	504	01:03:30	3810	01:04:12	3852	00:00:42	42	0.0000
nopath	3	2	5	1	679	01:03:15	3795	01:04:17	3857	00:01:02	62	0.0000
nopath	2	3	9	1	679	01:02:05	3725	01:04:30	3870	00:02:25	145	0.0000
nopath	2	1	10	1	504	01:02:55	3775	01:04:32	3872	00:01:37	97	0.0000
nopath	2	4	9	1	708	01:02:27	3747	01:04:34	3874	00:02:07	127	0.0000
nopath	2	3	5	1	679	01:02:29	3749	01:04:34	3874	00:02:05	125	0.0000
nopath	2	3	5	1	679	01:02:42	3762	01:04:36	3876	00:01:54	114	0.0000
nopath	6	2	3	1	748	01:01:48	3708	01:04:44	3884	00:02:56	176	0.0000
nopath	3	4	7	1	375	01:04:07	3847	01:04:51	3891	00:00:44	44	0.0000
nopath	1	3	9	1	763	01:02:18	3738	01:05:04	3904	00:02:46	166	0.0000	00:01:50
nopath	2	4	2	1	708	01:02:44	3764	01:05:05	3905	00:02:21	141	0.0000
nopath	1	4	5	1	792	01:02:35	3755	01:05:08	3908	00:02:33	153	0.0000
nopath	5	2	6	1	701	01:02:48	3768	01:05:09	3909	00:02:21	141	0.0000
nopath	1	3	3	1	763	01:03:23	3803	01:05:09	3909	00:01:46	106	0.0000
nopath	3	6	9	1	667	01:03:35	3815	01:05:12	3912	00:01:37	97	0.0000
nopath	3	6	5	1	667	01:03:37	3817	01:05:14	3914	00:01:37	97	0.0000
nopath	3	6	3	1	667	01:04:00	3840	01:05:16	3916	00:01:16	76	0.0000
nopath	3	6	10	1	667	01:04:18	3858	01:05:19	3919	00:01:01	61	0.0000
nopath	3	4	9	1	375	01:04:51	3891	01:05:24	3924	00:00:33	33	0.0000
nopath	6	5	3	1	380	01:03:35	3815	01:05:26	3926	00:01:51	111	0.0000
nopath	1	2	3	1	504	01:04:41	3881	01:05:26	3926	00:00:45	45	0.0000
nopath	5	3	3	1	621	01:03:45	3825	01:05:29	3929	00:01:44	104	0.0000
nopath	5	4	5	1	650	01:02:49	3769	01:05:31	3931	00:02:42	162	0.0000
nopath	2	3	9	1	679	01:02:47	3767	01:05:34	3934	00:02:47	167	0.0000
nopath	3	2	3	1	679	01:03:27	3807	01:05:38	3938	00:02:11	131	0.0000
nopath	3	6	12	14	667	01:04:28	3868	01:05:41	3941	00:01:13	73	0.0000
nopath	2	4	13	15	708	01:03:05	3785	01:05:41	3941	00:02:36	156	0.0000
nopath	2	3	13	15	679	01:03:09	3789	01:05:42	3942	00:02:33	153	0.0000
nopath	3	6	12	14	667	01:04:52	3892	01:05:46	3946	00:00:54	54	0.0000
nopath	6	3	3	1	667	01:02:03	3723	01:05:49	3949	00:03:46	226	0.0000
nopath	2	3	3	1	679	01:03:50	3830	01:06:04	3964	00:02:14	134	0.0000	00:02:19
nopath	2	4	9	1	708	01:03:41	3821	01:06:05	3965	00:02:24	144	0.0000
nopath	3	1	13	15	763	01:04:20	3860	01:06:05	3965	00:01:45	105	0.0000
nopath	2	3	5	1	679	01:04:04	3844	01:06:06	3966	00:02:02	122	0.0000
nopath	1	5	13	15	785	01:04:09	3849	01:06:07	3967	00:01:58	118	0.0000
nopath	6	2	5	1	748	01:02:59	3779	01:06:09	3969	00:03:10	190	0.0000
nopath	1	4	12	14	792	01:03:39	3819	01:06:10	3970	00:02:31	151	0.0000
nopath	6	1	3	1	832	01:02:22	3742	01:06:11	3971	00:03:49	229	0.0000
nopath	6	2	2	1	748	01:03:13	3793	01:06:11	3971	00:02:58	178	0.0000
nopath	6	1	9	1	832	01:02:48	3768	01:06:13	3973	00:03:25	205	0.0000
nopath	6	1	9	1	832	01:04:03	3843	01:06:19	3979	00:02:16	136	0.0000
nopath	6	1	9	1	832	01:04:05	3845	01:06:21	3981	00:02:16	136	0.0000
nopath	6	1	12	14	832	01:04:37	3877	01:06:24	3984	00:01:47	107	0.0000
nopath	6	2	13	15	748	01:04:58	3898	01:06:25	3985	00:01:27	87	0.0000
nopath	6	1	2	1	832	01:04:52	3892	01:06:27	3987	00:01:35	95	0.0000
nopath	1	2	2	1	504	01:05:05	3905	01:06:29	3989	00:01:24	84	0.0000
nopath	1	3	3	1	763	01:03:49	3829	01:06:34	3994	00:02:45	165	0.0000
nopath	1	3	9	1	763	01:03:59	3839	01:06:37	3997	00:02:38	158	0.0000
nopath	1	2	4	1	504	01:05:33	3933	01:06:39	3999	00:01:06	66	0.0000
nopath	1	2	7	1	504	01:05:34	3934	01:06:42	4002	00:01:08	68	0.0000
nopath	1	3	13	15	763	01:04:27	3867	01:06:42	4002	00:02:15	135	0.0000
nopath	1	2	10	1	504	01:05:49	3949	01:06:45	4005	00:00:56	56	0.0000
nopath	5	3	13	15	621	01:05:03	3903	01:06:55	4015	00:01:52	112	0.0000
nopath	3	6	2	1	667	01:05:13	3913	01:07:00	4020	00:01:47	107	0.0000	00:01:22
nopath	3	6	10	1	667	01:05:24	3924	01:07:02	4022	00:01:38	98	0.0000
nopath	3	6	2	1	667	01:05:40	3940	01:07:05	4025	00:01:25	85	0.0000
nopath	2	3	3	1	679	01:04:05	3845	01:07:05	4025	00:03:00	180	0.0000
nopath	2	3	5	1	679	01:04:16	3856	01:07:07	4027	00:02:51	171	0.0000
nopath	1	4	13	15	792	01:04:29	3869	01:07:08	4028	00:02:39	159	0.0000
nopath	4	1	5	1	792	01:05:25	3925	01:07:09	4029	00:01:44	104	0.0000
nopath	2	3	3	1	679	01:05:04	3904	01:07:09	4029	00:02:05	125	0.0000
nopath	4	1	6	1	792	01:05:27	3927	01:07:13	4033	00:01:46	106	0.0000
nopath	3	6	3	1	667	01:06:00	3960	01:07:15	4035	00:01:15	75	0.0000
nopath	4	1	3	1	792	01:05:37	3937	01:07:16	4036	00:01:39	99	0.0000
nopath	5	3	6	1	621	01:05:21	3921	01:07:17	4037	00:01:56	116	0.0000
nopath	3	6	5	1	667	01:06:19	3979	01:07:18	4038	00:00:59	59	0.0000
nopath	5	3	5	1	621	01:05:22	3922	01:07:19	4039	00:01:57	117	0.0000
nopath	5	3	5	1	621	01:06:09	3969	01:07:21	4041	00:01:12	72	0.0000
nopath	5	1	5	1	785	01:04:52	3892	01:07:32	4052	00:02:40	160	0.0000
nopath	6	2	13	15	748	01:06:24	3984	01:07:34	4054	00:01:10	70	0.0000
nopath	2	3	2	1	679	01:05:12	3912	01:07:34	4054	00:02:22	142	0.0000
nopath	5	1	3	1	785	01:05:23	3923	01:07:35	4055	00:02:12	132	0.0000
nopath	2	3	5	1	679	01:05:24	3924	01:07:37	4057	00:02:13	133	0.0000
nopath	6	1	3	1	832	01:05:43	3943	01:07:37	4057	00:01:54	114	0.0000
nopath	1	3	13	15	763	01:04:57	3897	01:07:41	4061	00:02:44	164	0.0000
nopath	3	5	12	14	621	01:06:24	3984	01:07:42	4062	00:01:18	78	0.0000
nopath	3	5	3	1	621	01:06:45	4005	01:07:47	4067	00:01:02	62	0.0000
nopath	3	6	13	15	667	01:06:56	4016	01:07:51	4071	00:00:55	55	0.0000
nopath	3	4	5	1	375	01:06:59	4019	01:07:52	4072	00:00:53	53	0.0000
nopath	1	3	3	1	763	01:05:17	3917	01:08:10	4090	00:02:53	173	0.0000	00:02:30
nopath	2	4	3	1	708	01:05:37	3937	01:08:14	4094	00:02:37	157	0.0000
nopath	1	3	3	1	763	01:06:24	3984	01:08:14	4094	00:01:50	110	0.0000
nopath	1	3	5	1	763	01:06:29	3989	01:08:17	4097	00:01:48	108	0.0000
nopath	1	3	3	1	763	01:06:43	4003	01:08:19	4099	00:01:36	96	0.0000
nopath	3	2	3	1	679	01:06:41	4001	01:08:20	4100	00:01:39	99	0.0000
nopath	5	6	3	1	380	01:07:58	4078	01:08:34	4114	00:00:36	36	0.0000
nopath	3	7	12	14	302	01:08:01	4081	01:08:44	4124	00:00:43	43	0.0000
nopath	1	3	12	14	763	01:07:01	4021	01:08:47	4127	00:01:46	106	0.0000
nopath	3	6	8	1	667	01:07:00	4020	01:08:48	4128	00:01:48	108	0.0000
nopath	1	3	5	1	763	01:07:13	4033	01:08:49	4129	00:01:36	96	0.0000
nopath	3	6	12	14	667	01:07:07	4027	01:08:51	4131	00:01:44	104	0.0000
nopath	5	1	8	1	785	01:07:12	4032	01:08:52	4132	00:01:40	100	0.0000
nopath	1	3	3	1	763	01:07:25	4045	01:08:52	4132	00:01:27	87	0.0000
nopath	3	6	12	14	667	01:07:15	4035	01:08:53	4133	00:01:38	98	0.0000
nopath	5	1	3	1	785	01:07:13	4033	01:08:54	4134	00:01:41	101	0.0000
nopath	2	3	12	14	679	01:06:55	4015	01:08:54	4134	00:01:59	119	0.0000
nopath	3	6	9	1	667	01:07:23	4043	01:08:55	4135	00:01:32	92	0.0000
nopath	1	2	5	1	504	01:08:01	4081	01:08:55	4135	00:00:54	54	0.0000
nopath	3	6	3	1	667	01:07:28	4048	01:08:57	4137	00:01:29	89	0.0000
nopath	2	4	3	1	708	01:07:02	4022	01:08:57	4137	00:01:55	115	0.0000
nopath	3	6	10	1	667	01:07:39	4059	01:08:59	4139	00:01:20	80	0.0000
nopath	3	6	3	1	667	01:07:51	4071	01:09:02	4142	00:01:11	71	0.0000	00:01:24
nopath	3	5	3	1	621	01:07:57	4077	01:09:04	4144	00:01:07	67	0.0000
nopath	6	5	9	1	380	01:07:03	4023	01:09:06	4146	00:02:03	123	0.0000
nopath	5	3	12	14	621	01:07:57	4077	01:09:06	4146	00:01:09	69	0.0000
nopath	5	1	5	1	785	01:08:06	4086	01:09:07	4147	00:01:01	61	0.0000
nopath	2	3	10	1	679	01:08:00	4080	01:09:26	4166	00:01:26	86	0.0000
nopath	3	5	12	14	621	01:08:05	4085	01:09:29	4169	00:01:24	84	0.0000
nopath	2	3	13	15	679	01:08:01	4081	01:09:31	4171	00:01:30	90	0.0000
nopath	3	6	3	1	667	01:08:20	4100	01:09:31	4171	00:01:11	71	0.0000
nopath	1	3	10	1	763	01:07:48	4068	01:09:33	4173	00:01:45	105	0.0000
nopath	2	5	3	1	701	01:07:30	4050	01:09:39	4179	00:02:09	129	0.0000
nopath	1	2	12	14	504	01:08:48	4128	01:09:41	4181	00:00:53	53	0.0000
nopath	1	2	3	1	504	01:09:06	4146	01:09:48	4188	00:00:42	42	0.0000
nopath	4	2	10	1	708	01:08:15	4095	01:10:02	4202	00:01:47	107	0.0000	00:01:42
nopath	4	1	6	1	792	01:07:56	4076	01:10:08	4208	00:02:12	132	0.0000
nopath	6	2	12	14	748	01:07:35	4055	01:10:09	4209	00:02:34	154	0.0000
nopath	2	4	5	1	708	01:08:11	4091	01:10:14	4214	00:02:03	123	0.0000
nopath	5	3	9	1	621	01:08:20	4100	01:10:34	4234	00:02:14	134	0.0000
nopath	5	3	5	1	621	01:09:19	4159	01:10:36	4236	00:01:17	77	0.0000
nopath	5	2	13	15	701	01:08:10	4090	01:10:37	4237	00:02:27	147	0.0000
nopath	3	6	12	14	667	01:08:36	4116	01:10:37	4237	00:02:01	121	0.0000
nopath	3	5	3	1	621	01:08:48	4128	01:10:41	4241	00:01:53	113	0.0000
nopath	3	6	13	15	667	01:08:42	4122	01:10:41	4241	00:01:59	119	0.0000
nopath	2	3	9	1	679	01:08:51	4131	01:10:42	4242	00:01:51	111	0.0000
nopath	3	6	12	14	667	01:09:03	4143	01:10:44	4244	00:01:41	101	0.0000
nopath	5	1	12	14	785	01:08:17	4097	01:10:44	4244	00:02:27	147	0.0000
nopath	2	3	3	1	679	01:08:54	4134	01:10:45	4245	00:01:51	111	0.0000
nopath	3	6	9	1	667	01:09:13	4153	01:10:46	4246	00:01:33	93	0.0000
nopath	3	5	5	1	621	01:09:14	4154	01:10:47	4247	00:01:33	93	0.0000
nopath	2	4	3	1	708	01:08:55	4135	01:10:48	4248	00:01:53	113	0.0000
nopath	1	3	3	1	763	01:09:25	4165	01:10:49	4249	00:01:24	84	0.0000
nopath	5	1	3	1	785	01:09:47	4187	01:10:50	4250	00:01:03	63	0.0000
nopath	3	6	13	15	667	01:09:21	4161	01:10:51	4251	00:01:30	90	0.0000
nopath	1	3	12	14	763	01:09:31	4171	01:10:53	4253	00:01:22	82	0.0000
nopath	3	6	12	14	667	01:09:34	4174	01:10:54	4254	00:01:20	80	0.0000
nopath	6	5	6	1	380	01:09:58	4198	01:10:54	4254	00:00:56	56	0.0000
nopath	1	3	5	1	763	01:09:37	4177	01:10:55	4255	00:01:18	78	0.0000
nopath	3	6	13	15	667	01:09:36	4176	01:10:56	4256	00:01:20	80	0.0000
nopath	3	6	6	1	667	01:09:44	4184	01:10:58	4258	00:01:14	74	0.0000
nopath	3	6	12	14	667	01:09:57	4197	01:11:00	4260	00:01:03	63	0.0000	00:01:29
nopath	6	3	6	1	667	01:09:22	4162	01:11:03	4263	00:01:41	101	0.0000
nopath	6	3	3	1	667	01:10:05	4205	01:11:12	4272	00:01:07	67	0.0000
nopath	2	1	12	14	504	01:09:56	4196	01:11:15	4275	00:01:19	79	0.0000
nopath	1	3	5	1	763	01:09:48	4188	01:11:22	4282	00:01:34	94	0.0000
nopath	3	2	13	15	679	01:09:25	4165	01:11:25	4285	00:02:00	120	0.0000
nopath	4	1	9	1	792	01:08:50	4130	01:11:28	4288	00:02:38	158	0.0000
nopath	3	5	13	15	621	01:10:18	4218	01:11:30	4290	00:01:12	72	0.0000
nopath	2	3	2	1	679	01:10:08	4208	01:11:33	4293	00:01:25	85	0.0000
nopath	6	2	3	1	748	01:09:55	4195	01:11:34	4294	00:01:39	99	0.0000
nopath	6	1	12	14	832	01:07:44	4064	01:11:36	4296	00:03:52	232	0.0000
nopath	6	1	12	14	832	01:07:48	4068	01:11:38	4298	00:03:50	230	0.0000
nopath	2	3	9	1	679	01:10:45	4245	01:12:06	4326	00:01:21	81	0.0000	00:01:59
nopath	1	3	5	1	763	01:10:22	4222	01:12:09	4329	00:01:47	107	0.0000
nopath	1	3	9	1	763	01:10:54	4254	01:12:11	4331	00:01:17	77	0.0000
nopath	1	2	6	1	504	01:11:27	4287	01:12:18	4338	00:00:51	51	0.0000
nopath	3	6	5	1	667	01:11:18	4278	01:12:24	4344	00:01:06	66	0.0000
nopath	3	6	10	1	667	01:11:32	4292	01:12:26	4346	00:00:54	54	0.0000
nopath	5	3	5	1	621	01:10:16	4216	01:12:27	4347	00:02:11	131	0.0000
nopath	6	5	10	1	380	01:10:23	4223	01:12:28	4348	00:02:05	125	0.0000
nopath	3	2	12	14	679	01:11:25	4285	01:12:38	4358	00:01:13	73	0.0000
nopath	3	4	3	1	375	01:12:02	4322	01:12:40	4360	00:00:38	38	0.0000
nopath	3	1	3	1	763	01:10:02	4202	01:12:42	4362	00:02:40	160	0.0000
nopath	1	3	3	1	763	01:11:26	4286	01:12:46	4366	00:01:20	80	0.0000
nopath	3	5	5	1	621	01:11:45	4305	01:12:49	4369	00:01:04	64	0.0000
nopath	4	1	12	14	792	01:11:33	4293	01:12:50	4370	00:01:17	77	0.0000
nopath	2	4	3	1	708	01:11:15	4275	01:12:52	4372	00:01:37	97	0.0000
nopath	3	6	5	1	667	01:11:55	4315	01:12:52	4372	00:00:57	57	0.0000
nopath	2	3	3	1	679	01:11:21	4281	01:12:53	4373	00:01:32	92	0.0000
nopath	5	1	12	14	785	01:11:20	4280	01:12:57	4377	00:01:37	97	0.0000
nopath	5	1	12	14	785	01:11:37	4297	01:12:59	4379	00:01:22	82	0.0000
nopath	3	6	5	1	667	01:12:09	4329	01:13:01	4381	00:00:52	52	0.0000	00:00:57
nopath	5	1	3	1	785	01:11:39	4299	01:13:01	4381	00:01:22	82	0.0000
nopath	6	2	6	1	748	01:11:56	4316	01:13:01	4381	00:01:05	65	0.0000
nopath	6	3	9	1	667	01:11:30	4290	01:13:07	4387	00:01:37	97	0.0000
nopath	6	2	3	1	748	01:12:12	4332	01:13:09	4389	00:00:57	57	0.0000
nopath	6	4	6	1	696	01:12:15	4335	01:13:15	4395	00:01:00	60	0.0000
nopath	2	6	7	1	748	01:11:48	4308	01:13:18	4398	00:01:30	90	0.0000
nopath	2	3	3	1	679	01:11:54	4314	01:13:22	4402	00:01:28	88	0.0000
nopath	1	3	9	1	763	01:12:08	4328	01:13:25	4405	00:01:17	77	0.0000
nopath	3	4	9	1	375	01:13:13	4393	01:13:53	4433	00:00:40	40	0.0000
nopath	4	2	3	1	708	01:12:10	4330	01:13:55	4435	00:01:45	105	0.0000
nopath	2	1	8	1	504	01:12:35	4355	01:13:58	4438	00:01:23	83	0.0000
nopath	3	1	12	14	763	01:11:56	4316	01:14:01	4441	00:02:05	125	0.0000	00:02:10
nopath	2	3	3	1	679	01:12:27	4347	01:14:04	4444	00:01:37	97	0.0000
nopath	4	7	3	1	331	01:13:09	4389	01:14:05	4445	00:00:56	56	0.0000
nopath	3	1	9	1	763	01:12:27	4347	01:14:08	4448	00:01:41	101	0.0000
nopath	2	3	12	14	679	01:12:43	4363	01:14:10	4450	00:01:27	87	0.0000
nopath	3	6	10	1	667	01:12:16	4336	01:14:12	4452	00:01:56	116	0.0000
nopath	3	5	9	1	621	01:12:24	4344	01:14:13	4453	00:01:49	109	0.0000
nopath	2	3	5	1	679	01:12:53	4373	01:14:13	4453	00:01:20	80	0.0000
nopath	2	7	13	15	458	01:13:34	4414	01:14:15	4455	00:00:41	41	0.0000
nopath	3	6	12	14	667	01:12:36	4356	01:14:17	4457	00:01:41	101	0.0000
nopath	3	6	5	1	667	01:12:51	4371	01:14:19	4459	00:01:28	88	0.0000
nopath	5	1	10	1	785	01:11:57	4317	01:14:19	4459	00:02:22	142	0.0000
nopath	3	6	10	1	667	01:13:11	4391	01:14:21	4461	00:01:10	70	0.0000
nopath	5	1	3	1	785	01:12:16	4336	01:14:21	4461	00:02:05	125	0.0000
nopath	3	6	12	14	667	01:13:17	4397	01:14:23	4463	00:01:06	66	0.0000
nopath	5	1	12	14	785	01:13:06	4386	01:14:24	4464	00:01:18	78	0.0000
nopath	3	6	12	14	667	01:13:25	4405	01:14:25	4465	00:01:00	60	0.0000
nopath	1	2	10	1	504	01:12:58	4378	01:14:27	4467	00:01:29	89	0.0000
nopath	5	1	12	14	785	01:13:23	4403	01:14:27	4467	00:01:04	64	0.0000
nopath	5	3	12	14	621	01:11:54	4314	01:14:28	4468	00:02:34	154	0.0000
nopath	5	4	5	1	650	01:11:48	4308	01:14:29	4469	00:02:41	161	0.0000
nopath	1	2	3	1	504	01:14:00	4440	01:14:45	4485	00:00:45	45	0.0000
nopath	3	6	9	1	667	01:13:30	4410	01:14:45	4485	00:01:15	75	0.0000
nopath	2	3	12	14	679	01:13:08	4388	01:14:47	4487	00:01:39	99	0.0000
nopath	1	3	12	14	763	01:13:16	4396	01:14:51	4491	00:01:35	95	0.0000
nopath	2	6	5	1	748	01:12:58	4378	01:15:06	4506	00:02:08	128	0.0000	00:02:05
nopath	3	1	9	1	763	01:14:12	4452	01:15:21	4521	00:01:09	69	0.0000
nopath	2	4	5	1	708	01:13:44	4424	01:15:28	4528	00:01:44	104	0.0000
nopath	4	7	3	1	331	01:14:33	4473	01:15:28	4528	00:00:55	55	0.0000
nopath	2	4	5	1	708	01:13:58	4438	01:15:29	4529	00:01:31	91	0.0000
nopath	6	2	12	14	748	01:13:13	4393	01:15:33	4533	00:02:20	140	0.0000
nopath	2	3	13	15	679	01:14:01	4441	01:15:34	4534	00:01:33	93	0.0000
nopath	6	2	3	1	748	01:13:20	4400	01:15:35	4535	00:02:15	135	0.0000
nopath	3	4	12	14	375	01:15:05	4505	01:15:54	4554	00:00:49	49	0.0000
nopath	5	3	5	1	621	01:14:17	4457	01:15:56	4556	00:01:39	99	0.0000
nopath	3	6	3	1	667	01:14:32	4472	01:16:00	4560	00:01:28	88	0.0000	00:01:23
nopath	5	2	2	1	701	01:13:52	4432	01:16:00	4560	00:02:08	128	0.0000
nopath	3	6	3	1	667	01:14:48	4488	01:16:02	4562	00:01:14	74	0.0000
nopath	1	3	9	1	763	01:14:52	4492	01:16:02	4562	00:01:10	70	0.0000
nopath	5	1	12	14	785	01:13:40	4420	01:16:03	4563	00:02:23	143	0.0000
nopath	4	6	3	1	696	01:14:35	4475	01:16:04	4564	00:01:29	89	0.0000
nopath	4	7	9	1	331	01:15:34	4534	01:16:05	4565	00:00:31	31	0.0000
nopath	3	6	9	1	667	01:15:01	4501	01:16:12	4572	00:01:11	71	0.0000
nopath	1	2	12	14	504	01:15:31	4531	01:16:17	4577	00:00:46	46	0.0000
nopath	3	6	13	15	667	01:15:12	4512	01:16:19	4579	00:01:07	67	0.0000
nopath	6	3	12	14	667	01:15:05	4505	01:16:23	4583	00:01:18	78	0.0000
nopath	6	3	2	1	667	01:15:46	4546	01:16:35	4595	00:00:49	49	0.0000
nopath	4	3	10	1	375	01:15:58	4558	01:16:43	4603	00:00:45	45	0.0000
nopath	1	3	3	1	763	01:15:49	4549	01:16:49	4609	00:01:00	60	0.0000
nopath	3	6	13	15	667	01:15:20	4520	01:16:50	4610	00:01:30	90	0.0000
nopath	3	6	12	14	667	01:15:23	4523	01:16:51	4611	00:01:28	88	0.0000
nopath	3	6	12	14	667	01:15:24	4524	01:16:53	4613	00:01:29	89	0.0000
nopath	3	6	2	1	667	01:15:29	4529	01:16:55	4615	00:01:26	86	0.0000
nopath	3	6	12	14	667	01:15:34	4534	01:16:57	4617	00:01:23	83	0.0000
nopath	6	1	6	1	832	01:14:48	4488	01:16:59	4619	00:02:11	131	0.0000
nopath	3	6	5	1	667	01:15:49	4549	01:16:59	4619	00:01:10	70	0.0000
nopath	1	2	3	1	504	01:16:07	4567	01:17:00	4620	00:00:53	53	0.0000	00:00:58
nopath	6	1	5	1	832	01:15:47	4547	01:17:01	4621	00:01:14	74	0.0000
nopath	2	3	3	1	679	01:16:00	4560	01:17:24	4644	00:01:24	84	0.0000
nopath	2	4	3	1	708	01:15:31	4531	01:17:25	4645	00:01:54	114	0.0000
nopath	3	6	12	14	667	01:16:02	4562	01:17:49	4669	00:01:47	107	0.0000
nopath	3	2	13	15	679	01:16:35	4595	01:17:51	4671	00:01:16	76	0.0000
nopath	3	6	6	1	667	01:16:47	4607	01:17:51	4671	00:01:04	64	0.0000
nopath	2	1	12	14	504	01:16:42	4602	01:18:06	4686	00:01:24	84	0.0000	00:01:25
nopath	2	4	12	14	708	01:16:19	4579	01:18:09	4689	00:01:50	110	0.0000
nopath	3	6	13	15	667	01:16:49	4609	01:18:11	4691	00:01:22	82	0.0000
nopath	2	4	10	1	708	01:16:32	4592	01:18:12	4692	00:01:40	100	0.0000
nopath	3	6	3	1	667	01:16:58	4618	01:18:13	4693	00:01:15	75	0.0000
nopath	3	6	12	14	667	01:17:06	4626	01:18:15	4695	00:01:09	69	0.0000
nopath	3	6	12	14	667	01:17:08	4628	01:18:17	4697	00:01:09	69	0.0000
nopath	2	1	13	15	504	01:17:35	4655	01:18:21	4701	00:00:46	46	0.0000
nopath	1	7	12	14	542	01:17:31	4651	01:18:23	4703	00:00:52	52	0.0000
nopath	5	1	9	1	785	01:16:25	4585	01:18:23	4703	00:01:58	118	0.0000
nopath	6	1	6	1	832	01:16:41	4601	01:18:24	4704	00:01:43	103	0.0000
nopath	6	4	6	1	696	01:16:23	4583	01:18:26	4706	00:02:03	123	0.0000
nopath	2	5	6	1	701	01:16:03	4563	01:18:39	4719	00:02:36	156	0.0000
nopath	1	5	5	1	785	01:16:33	4593	01:18:41	4721	00:02:08	128	0.0000
nopath	2	3	5	1	679	01:16:45	4605	01:18:42	4722	00:01:57	117	0.0000
nopath	2	4	3	1	708	01:17:27	4647	01:18:46	4726	00:01:19	79	0.0000
nopath	2	4	9	1	708	01:17:31	4651	01:18:48	4728	00:01:17	77	0.0000
nopath	1	2	5	1	504	01:18:07	4687	01:18:52	4732	00:00:45	45	0.0000
nopath	3	6	13	15	667	01:18:05	4685	01:19:40	4780	00:01:35	95	0.0000	00:01:19
nopath	5	1	12	14	785	01:18:22	4702	01:19:40	4780	00:01:18	78	0.0000
nopath	3	6	3	1	667	01:18:23	4703	01:19:41	4781	00:01:18	78	0.0000
nopath	5	1	3	1	785	01:18:42	4722	01:19:43	4783	00:01:01	61	0.0000
nopath	2	3	13	15	679	01:18:23	4703	01:19:57	4797	00:01:34	94	0.0000
nopath	2	3	5	1	679	01:18:31	4711	01:19:59	4799	00:01:28	88	0.0000
nopath	3	6	5	1	667	01:18:46	4726	01:20:00	4800	00:01:14	74	0.0000	00:01:16
nopath	2	3	12	14	679	01:18:33	4713	01:20:01	4801	00:01:28	88	0.0000
nopath	3	5	12	14	621	01:18:49	4729	01:20:02	4802	00:01:13	73	0.0000
nopath	1	3	10	1	763	01:19:01	4741	01:20:03	4803	00:01:02	62	0.0000
nopath	3	6	3	1	667	01:18:57	4737	01:20:05	4805	00:01:08	68	0.0000
nopath	6	1	8	1	832	01:18:20	4700	01:20:07	4807	00:01:47	107	0.0000
nopath	6	1	3	1	832	01:18:30	4710	01:20:10	4810	00:01:40	100	0.0000
nopath	3	6	3	1	667	01:19:20	4760	01:20:12	4812	00:00:52	52	0.0000
nopath	6	1	9	1	832	01:18:44	4724	01:20:12	4812	00:01:28	88	0.0000
nopath	6	3	3	1	667	01:17:47	4667	01:20:13	4813	00:02:26	146	0.0000
nopath	6	1	5	1	832	01:18:55	4735	01:20:14	4814	00:01:19	79	0.0000
nopath	6	1	13	15	832	01:18:59	4739	01:20:17	4817	00:01:18	78	0.0000
nopath	1	2	9	1	504	01:19:34	4774	01:20:19	4819	00:00:45	45	0.0000
nopath	3	6	12	14	667	01:19:36	4776	01:20:41	4841	00:01:05	65	0.0000
nopath	3	2	6	1	679	01:19:35	4775	01:20:50	4850	00:01:15	75	0.0000
nopath	2	1	5	1	504	01:19:42	4782	01:20:51	4851	00:01:09	69	0.0000
nopath	2	1	5	1	504	01:19:56	4796	01:20:55	4855	00:00:59	59	0.0000
nopath	5	6	9	1	380	01:19:24	4764	01:20:58	4858	00:01:34	94	0.0000
nopath	3	1	12	14	763	01:19:07	4747	01:21:03	4863	00:01:56	116	0.0000	00:01:35
nopath	1	2	12	14	504	01:20:10	4810	01:21:05	4865	00:00:55	55	0.0000
nopath	1	3	9	1	763	01:20:02	4802	01:21:17	4877	00:01:15	75	0.0000
nopath	3	6	12	14	667	01:20:05	4805	01:21:25	4885	00:01:20	80	0.0000
nopath	3	5	13	15	621	01:20:12	4812	01:21:28	4888	00:01:16	76	0.0000
nopath	3	6	3	1	667	01:20:23	4823	01:21:30	4890	00:01:07	67	0.0000
nopath	1	3	6	1	763	01:20:27	4827	01:21:42	4902	00:01:15	75	0.0000
nopath	3	6	6	1	667	01:20:34	4834	01:21:48	4908	00:01:14	74	0.0000
nopath	3	6	5	1	667	01:20:35	4835	01:21:49	4909	00:01:14	74	0.0000
nopath	4	2	9	1	708	01:19:42	4782	01:21:50	4910	00:02:08	128	0.0000
nopath	3	6	4	1	667	01:20:39	4839	01:21:53	4913	00:01:14	74	0.0000
nopath	3	2	5	1	679	01:20:01	4801	01:21:53	4913	00:01:52	112	0.0000
nopath	3	6	12	14	667	01:20:46	4846	01:21:54	4914	00:01:08	68	0.0000
nopath	3	6	12	14	667	01:20:52	4852	01:21:55	4915	00:01:03	63	0.0000
nopath	3	6	3	1	667	01:21:07	4867	01:21:59	4919	00:00:52	52	0.0000
nopath	2	1	12	14	504	01:20:30	4830	01:22:05	4925	00:01:35	95	0.0000	00:01:07
nopath	4	1	12	14	792	01:20:35	4835	01:22:09	4929	00:01:34	94	0.0000
nopath	2	3	5	1	679	01:20:25	4825	01:22:22	4942	00:01:57	117	0.0000
nopath	6	1	5	1	832	01:19:47	4787	01:22:23	4943	00:02:36	156	0.0000
nopath	3	6	9	1	667	01:21:15	4875	01:22:24	4944	00:01:09	69	0.0000
nopath	2	3	12	14	679	01:20:39	4839	01:22:25	4945	00:01:46	106	0.0000
nopath	3	6	12	14	667	01:21:16	4876	01:22:26	4946	00:01:10	70	0.0000
nopath	6	1	12	14	832	01:20:51	4851	01:22:26	4946	00:01:35	95	0.0000
nopath	2	3	9	1	679	01:20:51	4851	01:22:28	4948	00:01:37	97	0.0000
nopath	3	6	5	1	667	01:21:28	4888	01:22:29	4949	00:01:01	61	0.0000
nopath	2	3	3	1	679	01:20:52	4852	01:22:30	4950	00:01:38	98	0.0000
nopath	3	6	6	1	667	01:21:40	4900	01:22:32	4952	00:00:52	52	0.0000
nopath	2	3	5	1	679	01:21:23	4883	01:22:32	4952	00:01:09	69	0.0000
nopath	4	3	3	1	375	01:21:57	4917	01:22:34	4954	00:00:37	37	0.0000
nopath	5	6	3	1	380	01:22:00	4920	01:22:52	4972	00:00:52	52	0.0000
nopath	1	3	12	14	763	01:21:06	4866	01:22:59	4979	00:01:53	113	0.0000
nopath	3	2	5	1	679	01:21:46	4906	01:23:11	4991	00:01:25	85	0.0000	00:01:33
nopath	3	6	3	1	667	01:21:50	4910	01:23:12	4992	00:01:22	82	0.0000
nopath	3	6	9	1	667	01:21:57	4917	01:23:14	4994	00:01:17	77	0.0000
nopath	3	6	3	1	667	01:22:00	4920	01:23:16	4996	00:01:16	76	0.0000
nopath	3	6	3	1	667	01:22:08	4928	01:23:18	4998	00:01:10	70	0.0000
nopath	2	1	12	14	504	01:21:56	4916	01:23:24	5004	00:01:28	88	0.0000
nopath	2	3	3	1	679	01:22:00	4920	01:23:35	5015	00:01:35	95	0.0000
nopath	3	1	13	15	763	01:22:10	4930	01:23:37	5017	00:01:27	87	0.0000
nopath	2	4	12	14	708	01:22:23	4943	01:23:38	5018	00:01:15	75	0.0000
nopath	2	3	3	1	679	01:22:47	4967	01:23:41	5021	00:00:54	54	0.0000
nopath	3	6	3	1	667	01:22:20	4940	01:23:41	5021	00:01:21	81	0.0000
nopath	5	1	12	14	785	01:21:00	4860	01:23:45	5025	00:02:45	165	0.0000
nopath	1	2	5	1	504	01:22:32	4952	01:23:47	5027	00:01:15	75	0.0000
nopath	5	1	3	1	785	01:21:44	4904	01:23:47	5027	00:02:03	123	0.0000
nopath	3	4	3	1	375	01:23:00	4980	01:23:52	5032	00:00:52	52	0.0000
nopath	6	7	9	1	624	01:22:31	4951	01:23:53	5033	00:01:22	82	0.0000
nopath	2	6	12	14	748	01:21:19	4879	01:24:07	5047	00:02:48	168	0.0000	00:02:48
nopath	4	7	9	1	331	01:23:32	5012	01:24:09	5049	00:00:37	37	0.0000
nopath	2	4	3	1	708	01:22:55	4975	01:24:09	5049	00:01:14	74	0.0000
nopath	1	3	2	1	763	01:23:05	4985	01:24:10	5050	00:01:05	65	0.0000
nopath	3	7	12	14	302	01:23:53	5033	01:24:30	5070	00:00:37	37	0.0000
nopath	4	2	13	15	708	01:22:41	4961	01:24:36	5076	00:01:55	115	0.0000
nopath	5	6	6	1	380	01:24:19	5059	01:24:51	5091	00:00:32	32	0.0000
nopath	4	7	3	1	331	01:24:23	5063	01:24:54	5094	00:00:31	31	0.0000
nopath	2	4	5	1	708	01:23:24	5004	01:24:55	5095	00:01:31	91	0.0000
nopath	2	1	3	1	504	01:24:03	5043	01:24:55	5095	00:00:52	52	0.0000
nopath	2	3	12	14	679	01:23:34	5014	01:24:57	5097	00:01:23	83	0.0000
nopath	3	1	9	1	763	01:23:13	4993	01:24:57	5097	00:01:44	104	0.0000
nopath	3	6	9	1	667	01:23:06	4986	01:25:00	5100	00:01:54	114	0.0000	00:01:10
nopath	3	6	9	1	667	01:23:27	5007	01:25:02	5102	00:01:35	95	0.0000
nopath	3	6	9	1	667	01:23:28	5008	01:25:04	5104	00:01:36	96	0.0000
nopath	5	1	3	1	785	01:23:46	5026	01:25:06	5106	00:01:20	80	0.0000
nopath	3	6	12	14	667	01:24:03	5043	01:25:07	5107	00:01:04	64	0.0000
nopath	5	1	2	1	785	01:24:02	5042	01:25:08	5108	00:01:06	66	0.0000
nopath	5	7	12	14	577	01:23:21	5001	01:25:10	5110	00:01:49	109	0.0000
nopath	2	3	12	14	679	01:23:37	5017	01:25:25	5125	00:01:48	108	0.0000
nopath	2	4	12	14	708	01:23:36	5016	01:25:26	5126	00:01:50	110	0.0000
nopath	3	6	3	1	667	01:24:20	5060	01:25:28	5128	00:01:08	68	0.0000
nopath	2	4	3	1	708	01:23:49	5029	01:25:28	5128	00:01:39	99	0.0000
nopath	3	6	12	14	667	01:24:25	5065	01:25:30	5130	00:01:05	65	0.0000
nopath	2	4	12	14	708	01:24:14	5054	01:25:31	5131	00:01:17	77	0.0000
nopath	2	4	5	1	708	01:24:22	5062	01:25:33	5133	00:01:11	71	0.0000
nopath	3	6	5	1	667	01:24:37	5077	01:25:36	5136	00:00:59	59	0.0000
nopath	1	3	12	14	763	01:24:06	5046	01:26:03	5163	00:01:57	117	0.0000	00:01:28
nopath	3	6	3	1	667	01:24:58	5098	01:26:04	5164	00:01:06	66	0.0000
nopath	4	7	3	1	331	01:25:25	5125	01:26:04	5164	00:00:39	39	0.0000
nopath	1	3	3	1	763	01:24:51	5091	01:26:05	5165	00:01:14	74	0.0000
nopath	1	3	5	1	763	01:24:54	5094	01:26:07	5167	00:01:13	73	0.0000
nopath	3	2	13	15	679	01:24:27	5067	01:26:08	5168	00:01:41	101	0.0000
nopath	1	4	5	1	792	01:25:01	5101	01:26:10	5170	00:01:09	69	0.0000
nopath	2	3	3	1	679	01:24:39	5079	01:26:40	5200	00:02:01	121	0.0000
nopath	2	4	12	14	708	01:24:28	5068	01:26:42	5202	00:02:14	134	0.0000
nopath	4	7	12	14	331	01:25:52	5152	01:26:42	5202	00:00:50	50	0.0000
nopath	2	4	13	15	708	01:24:51	5091	01:26:47	5207	00:01:56	116	0.0000
nopath	4	5	12	14	650	01:25:40	5140	01:26:47	5207	00:01:07	67	0.0000
nopath	5	1	3	1	785	01:24:57	5097	01:26:51	5211	00:01:54	114	0.0000
nopath	1	2	9	1	504	01:26:11	5171	01:27:00	5220	00:00:49	49	0.0000	00:00:53
nopath	6	3	3	1	667	01:25:19	5119	01:27:04	5224	00:01:45	105	0.0000
nopath	1	4	3	1	792	01:25:55	5155	01:27:13	5233	00:01:18	78	0.0000
nopath	1	4	9	1	792	01:26:08	5168	01:27:15	5235	00:01:07	67	0.0000
nopath	3	6	12	14	667	01:26:17	5177	01:27:20	5240	00:01:03	63	0.0000
nopath	3	6	10	1	667	01:26:24	5184	01:27:24	5244	00:01:00	60	0.0000
nopath	2	1	9	1	504	01:25:45	5145	01:27:33	5253	00:01:48	108	0.0000
nopath	2	1	12	14	504	01:26:35	5195	01:27:41	5261	00:01:06	66	0.0000
nopath	4	1	12	14	792	01:26:30	5190	01:27:44	5264	00:01:14	74	0.0000
nopath	1	3	3	1	763	01:26:27	5187	01:27:46	5266	00:01:19	79	0.0000
nopath	6	1	3	1	832	01:25:39	5139	01:27:47	5267	00:02:08	128	0.0000
nopath	2	3	3	1	679	01:25:01	5101	01:27:49	5269	00:02:48	168	0.0000
nopath	6	1	12	14	832	01:25:57	5157	01:27:50	5270	00:01:53	113	0.0000
nopath	2	3	7	1	679	01:25:13	5113	01:27:51	5271	00:02:38	158	0.0000
nopath	2	3	9	1	679	01:25:23	5123	01:27:53	5273	00:02:30	150	0.0000
nopath	2	4	13	15	708	01:26:18	5178	01:27:57	5277	00:01:39	99	0.0000
nopath	1	2	5	1	504	01:27:41	5261	01:28:25	5305	00:00:44	44	0.0000	00:00:44
nopath	2	3	12	14	679	01:26:37	5197	01:28:27	5307	00:01:50	110	0.0000
nopath	1	3	9	1	763	01:26:44	5204	01:28:30	5310	00:01:46	106	0.0000
nopath	1	3	13	15	763	01:26:53	5213	01:28:34	5314	00:01:41	101	0.0000
nopath	3	6	6	1	667	01:27:50	5270	01:28:41	5321	00:00:51	51	0.0000
nopath	5	3	3	1	621	01:27:41	5261	01:28:41	5321	00:01:00	60	0.0000
nopath	4	2	9	1	708	01:26:33	5193	01:28:45	5325	00:02:12	132	0.0000
nopath	3	2	5	1	679	01:27:02	5222	01:28:48	5328	00:01:46	106	0.0000
nopath	3	2	9	1	679	01:27:32	5252	01:28:56	5336	00:01:24	84	0.0000
nopath	1	3	3	1	763	01:27:09	5229	01:28:58	5338	00:01:49	109	0.0000
nopath	2	1	5	1	504	01:27:07	5227	01:28:59	5339	00:01:52	112	0.0000
nopath	4	1	9	1	792	01:26:54	5214	01:29:02	5342	00:02:08	128	0.0000	00:02:05
nopath	3	6	10	1	667	01:28:09	5289	01:29:03	5343	00:00:54	54	0.0000
nopath	5	1	9	1	785	01:27:46	5266	01:29:08	5348	00:01:22	82	0.0000
nopath	6	2	6	1	748	01:28:26	5306	01:29:23	5363	00:00:57	57	0.0000
nopath	2	3	8	1	679	01:26:42	5202	01:29:34	5374	00:02:52	172	0.0000
nopath	3	6	9	1	667	01:28:30	5310	01:29:35	5375	00:01:05	65	0.0000
nopath	2	3	5	1	679	01:27:22	5242	01:29:37	5377	00:02:15	135	0.0000
nopath	2	3	3	1	679	01:27:56	5276	01:29:39	5379	00:01:43	103	0.0000
nopath	2	4	9	1	708	01:28:15	5295	01:29:42	5382	00:01:27	87	0.0000
nopath	3	6	6	1	667	01:28:53	5333	01:29:45	5385	00:00:52	52	0.0000
nopath	3	2	9	1	679	01:27:45	5265	01:29:56	5396	00:02:11	131	0.0000
nopath	1	3	6	1	763	01:28:48	5328	01:30:08	5408	00:01:20	80	0.0000	00:01:28
nopath	1	4	12	14	792	01:28:22	5302	01:30:10	5410	00:01:48	108	0.0000
nopath	3	1	9	1	763	01:28:39	5319	01:30:11	5411	00:01:32	92	0.0000
nopath	1	3	9	1	763	01:29:06	5346	01:30:11	5411	00:01:05	65	0.0000
nopath	5	3	3	1	621	01:28:41	5321	01:30:21	5421	00:01:40	100	0.0000
nopath	6	2	5	1	748	01:29:07	5347	01:30:23	5423	00:01:16	76	0.0000
nopath	6	2	9	1	748	01:29:09	5349	01:30:25	5425	00:01:16	76	0.0000
nopath	5	3	5	1	621	01:29:18	5358	01:30:27	5427	00:01:09	69	0.0000
nopath	5	1	6	1	785	01:28:37	5317	01:30:32	5432	00:01:55	115	0.0000
nopath	5	1	12	14	785	01:28:53	5333	01:30:36	5436	00:01:43	103	0.0000
nopath	5	2	7	1	701	01:29:13	5353	01:30:37	5437	00:01:24	84	0.0000
nopath	5	1	5	1	785	01:29:04	5344	01:30:38	5438	00:01:34	94	0.0000
nopath	5	4	9	1	650	01:29:28	5368	01:30:39	5439	00:01:11	71	0.0000
nopath	5	7	6	1	577	01:29:35	5375	01:30:40	5440	00:01:05	65	0.0000
nopath	5	1	5	1	785	01:29:08	5348	01:30:41	5441	00:01:33	93	0.0000
nopath	2	3	3	1	679	01:28:59	5339	01:30:44	5444	00:01:45	105	0.0000
nopath	5	1	12	14	785	01:29:19	5359	01:30:45	5445	00:01:26	86	0.0000
nopath	2	4	10	1	708	01:28:53	5333	01:30:45	5445	00:01:52	112	0.0000
nopath	2	4	3	1	708	01:29:00	5340	01:30:48	5448	00:01:48	108	0.0000
nopath	2	4	2	1	708	01:29:35	5375	01:30:50	5450	00:01:15	75	0.0000
nopath	6	1	3	1	832	01:29:40	5380	01:30:53	5453	00:01:13	73	0.0000
nopath	6	1	12	14	832	01:29:52	5392	01:30:57	5457	00:01:05	65	0.0000
nopath	3	6	12	14	667	01:30:14	5414	01:31:21	5481	00:01:07	67	0.0000	00:01:06
nopath	3	6	3	1	667	01:30:19	5419	01:31:23	5483	00:01:04	64	0.0000
nopath	2	1	9	1	504	01:30:04	5404	01:31:38	5498	00:01:34	94	0.0000
nopath	1	3	3	1	763	01:30:24	5424	01:31:46	5506	00:01:22	82	0.0000
nopath	2	4	6	1	708	01:29:58	5398	01:31:50	5510	00:01:52	112	0.0000
nopath	6	2	9	1	748	01:30:55	5455	01:31:52	5512	00:00:57	57	0.0000
nopath	2	4	3	1	708	01:30:40	5440	01:31:52	5512	00:01:12	72	0.0000
nopath	5	1	3	1	785	01:29:44	5384	01:32:14	5534	00:02:30	150	0.0000	00:01:53
nopath	3	6	13	15	667	01:30:45	5445	01:32:16	5536	00:01:31	91	0.0000
nopath	5	1	10	1	785	01:30:39	5439	01:32:16	5536	00:01:37	97	0.0000
nopath	3	6	12	14	667	01:30:54	5454	01:32:17	5537	00:01:23	83	0.0000
nopath	2	3	10	1	679	01:30:51	5451	01:32:18	5538	00:01:27	87	0.0000
nopath	3	6	5	1	667	01:31:18	5478	01:32:25	5545	00:01:07	67	0.0000
nopath	1	2	9	1	504	01:31:43	5503	01:32:28	5548	00:00:45	45	0.0000
nopath	3	6	6	1	667	01:31:27	5487	01:32:29	5549	00:01:02	62	0.0000
nopath	3	6	9	1	667	01:31:41	5501	01:32:33	5553	00:00:52	52	0.0000
nopath	3	6	6	1	667	01:31:42	5502	01:32:35	5555	00:00:53	53	0.0000
nopath	6	3	5	1	667	01:31:58	5518	01:32:48	5568	00:00:50	50	0.0000
nopath	3	2	7	1	679	01:31:25	5485	01:32:48	5568	00:01:23	83	0.0000
nopath	4	2	5	1	708	01:31:37	5497	01:32:50	5570	00:01:13	73	0.0000
nopath	4	2	4	1	708	01:31:42	5502	01:32:53	5573	00:01:11	71	0.0000
nopath	1	4	3	1	792	01:31:44	5504	01:32:57	5577	00:01:13	73	0.0000
nopath	1	4	3	1	792	01:31:46	5506	01:32:59	5579	00:01:13	73	0.0000
nopath	2	1	6	1	504	01:32:21	5541	01:33:06	5586	00:00:45	45	0.0000	00:01:20
nopath	3	6	3	1	667	01:32:17	5537	01:33:08	5588	00:00:51	51	0.0000
nopath	1	2	12	14	504	01:32:30	5550	01:33:16	5596	00:00:46	46	0.0000
nopath	1	6	6	1	832	01:32:04	5524	01:33:21	5601	00:01:17	77	0.0000
nopath	1	2	9	1	504	01:32:38	5558	01:33:24	5604	00:00:46	46	0.0000
nopath	2	3	5	1	679	01:31:35	5495	01:33:26	5606	00:01:51	111	0.0000
nopath	1	3	9	1	763	01:32:42	5562	01:33:58	5638	00:01:16	76	0.0000
nopath	4	2	12	14	708	01:32:21	5541	01:34:00	5640	00:01:39	99	0.0000	00:01:43
nopath	3	6	12	14	667	01:32:29	5549	01:34:01	5641	00:01:32	92	0.0000
nopath	3	6	3	1	667	01:32:43	5563	01:34:03	5643	00:01:20	80	0.0000
nopath	3	6	6	1	667	01:32:48	5568	01:34:05	5645	00:01:17	77	0.0000
nopath	3	6	5	1	667	01:32:58	5578	01:34:07	5647	00:01:09	69	0.0000
nopath	5	3	12	14	621	01:33:12	5592	01:34:14	5654	00:01:02	62	0.0000
nopath	2	1	7	1	504	01:33:09	5589	01:34:20	5660	00:01:11	71	0.0000
nopath	6	2	2	1	748	01:32:06	5526	01:34:25	5665	00:02:19	139	0.0000
nopath	6	2	3	1	748	01:32:14	5534	01:34:27	5667	00:02:13	133	0.0000
nopath	2	1	3	1	504	01:33:40	5620	01:34:27	5667	00:00:47	47	0.0000
nopath	6	4	3	1	696	01:33:23	5603	01:34:27	5667	00:01:04	64	0.0000
nopath	4	1	2	1	792	01:32:34	5554	01:34:28	5668	00:01:54	114	0.0000
nopath	1	3	12	14	763	01:33:06	5586	01:34:31	5671	00:01:25	85	0.0000
nopath	3	6	5	1	667	01:33:42	5622	01:34:34	5674	00:00:52	52	0.0000
nopath	1	2	12	14	504	01:33:31	5611	01:34:35	5675	00:01:04	64	0.0000
nopath	6	1	12	14	832	01:32:52	5572	01:34:35	5675	00:01:43	103	0.0000
nopath	2	4	13	15	708	01:32:28	5548	01:34:36	5676	00:02:08	128	0.0000
nopath	2	4	5	1	708	01:32:45	5565	01:34:38	5678	00:01:53	113	0.0000
nopath	3	6	3	1	667	01:33:48	5628	01:34:39	5679	00:00:51	51	0.0000
nopath	6	3	10	1	667	01:33:34	5614	01:34:45	5685	00:01:11	71	0.0000
nopath	3	6	5	1	667	01:33:58	5638	01:34:48	5688	00:00:50	50	0.0000
nopath	1	7	9	1	542	01:33:49	5629	01:34:49	5689	00:01:00	60	0.0000
nopath	1	5	4	1	785	01:32:50	5570	01:34:57	5697	00:02:07	127	0.0000
nopath	1	5	13	15	785	01:33:44	5624	01:35:02	5702	00:01:18	78	0.0000	00:01:46
nopath	2	3	5	1	679	01:33:33	5613	01:35:04	5704	00:01:31	91	0.0000
nopath	2	4	7	1	708	01:32:48	5568	01:35:05	5705	00:02:17	137	0.0000
nopath	2	3	3	1	679	01:33:44	5624	01:35:06	5706	00:01:22	82	0.0000
nopath	2	3	10	1	679	01:33:46	5626	01:35:09	5709	00:01:23	83	0.0000
nopath	4	2	3	1	708	01:34:03	5643	01:35:20	5720	00:01:17	77	0.0000
nopath	3	2	2	1	679	01:34:05	5645	01:35:22	5722	00:01:17	77	0.0000
nopath	2	7	12	14	458	01:33:53	5633	01:35:29	5729	00:01:36	96	0.0000
nopath	1	3	9	1	763	01:33:35	5615	01:35:34	5734	00:01:59	119	0.0000
nopath	1	3	9	1	763	01:33:50	5630	01:35:36	5736	00:01:46	106	0.0000
nopath	1	3	2	1	763	01:34:31	5671	01:35:40	5740	00:01:09	69	0.0000
nopath	3	6	12	14	667	01:34:53	5693	01:35:48	5748	00:00:55	55	0.0000
nopath	5	3	12	14	621	01:33:33	5613	01:35:50	5750	00:02:17	137	0.0000
nopath	3	6	13	15	667	01:34:56	5696	01:35:51	5751	00:00:55	55	0.0000
nopath	3	4	9	1	375	01:35:12	5712	01:35:52	5752	00:00:40	40	0.0000
nopath	5	3	3	1	621	01:34:43	5683	01:35:52	5752	00:01:09	69	0.0000
nopath	5	1	9	1	785	01:33:48	5628	01:35:53	5753	00:02:05	125	0.0000
nopath	2	3	3	1	679	01:34:03	5643	01:36:06	5766	00:02:03	123	0.0000	00:01:43
nopath	2	3	12	14	679	01:34:54	5694	01:36:09	5769	00:01:15	75	0.0000
nopath	2	3	9	1	679	01:34:57	5697	01:36:11	5771	00:01:14	74	0.0000
nopath	3	6	2	1	667	01:35:13	5713	01:36:14	5774	00:01:01	61	0.0000
nopath	1	4	3	1	792	01:35:04	5704	01:36:14	5774	00:01:10	70	0.0000
nopath	3	6	13	15	667	01:35:18	5718	01:36:17	5777	00:00:59	59	0.0000
nopath	3	5	3	1	621	01:35:21	5721	01:36:20	5780	00:00:59	59	0.0000
nopath	1	2	3	1	504	01:35:27	5727	01:36:20	5780	00:00:53	53	0.0000
nopath	3	6	3	1	667	01:35:23	5723	01:36:22	5782	00:00:59	59	0.0000
nopath	3	6	3	1	667	01:35:28	5728	01:36:24	5784	00:00:56	56	0.0000
nopath	6	4	3	1	696	01:34:44	5684	01:36:26	5786	00:01:42	102	0.0000
nopath	6	3	13	15	667	01:35:02	5702	01:36:27	5787	00:01:25	85	0.0000
nopath	1	6	10	1	832	01:35:18	5718	01:36:42	5802	00:01:24	84	0.0000
nopath	1	4	12	14	792	01:35:13	5713	01:36:42	5802	00:01:29	89	0.0000
nopath	2	7	3	1	458	01:36:17	5777	01:37:00	5820	00:00:43	43	0.0000	00:01:03
nopath	6	2	12	14	748	01:34:17	5657	01:37:09	5829	00:02:52	172	0.0000
nopath	2	3	3	1	679	01:36:08	5768	01:37:12	5832	00:01:04	64	0.0000
nopath	2	4	12	14	708	01:35:02	5702	01:37:14	5834	00:02:12	132	0.0000
nopath	6	1	6	1	832	01:35:10	5710	01:37:16	5836	00:02:06	126	0.0000
nopath	6	1	3	1	832	01:35:15	5715	01:37:19	5839	00:02:04	124	0.0000
nopath	1	2	5	1	504	01:36:35	5795	01:37:20	5840	00:00:45	45	0.0000
nopath	6	1	9	1	832	01:35:33	5733	01:37:21	5841	00:01:48	108	0.0000
nopath	5	3	9	1	621	01:35:25	5725	01:37:27	5847	00:02:02	122	0.0000
nopath	5	3	5	1	621	01:35:34	5734	01:37:28	5848	00:01:54	114	0.0000
nopath	3	6	5	1	667	01:36:13	5773	01:37:36	5856	00:01:23	83	0.0000
nopath	3	5	12	14	621	01:36:18	5778	01:37:38	5858	00:01:20	80	0.0000
nopath	5	2	12	14	701	01:36:35	5795	01:37:38	5858	00:01:03	63	0.0000
nopath	6	5	3	1	380	01:36:59	5819	01:37:41	5861	00:00:42	42	0.0000
nopath	1	4	9	1	792	01:36:10	5770	01:37:45	5865	00:01:35	95	0.0000
nopath	1	4	9	1	792	01:36:36	5796	01:37:47	5867	00:01:11	71	0.0000
nopath	3	6	6	1	667	01:36:41	5801	01:37:49	5869	00:01:08	68	0.0000
nopath	3	6	9	1	667	01:36:47	5807	01:37:53	5873	00:01:06	66	0.0000
nopath	3	5	12	14	621	01:37:02	5822	01:37:56	5876	00:00:54	54	0.0000
nopath	3	6	12	14	667	01:37:04	5824	01:38:00	5880	00:00:56	56	0.0000	00:01:04
nopath	6	7	7	1	624	01:36:05	5765	01:38:01	5881	00:01:56	116	0.0000
nopath	4	2	3	1	708	01:36:49	5809	01:38:06	5886	00:01:17	77	0.0000
nopath	3	6	9	1	667	01:37:11	5831	01:38:20	5900	00:01:09	69	0.0000
nopath	2	1	9	1	504	01:36:55	5815	01:38:22	5902	00:01:27	87	0.0000
nopath	2	6	12	14	748	01:35:26	5726	01:38:31	5911	00:03:05	185	0.0000
nopath	2	3	3	1	679	01:36:41	5801	01:38:46	5926	00:02:05	125	0.0000
nopath	2	3	13	15	679	01:36:48	5808	01:38:51	5931	00:02:03	123	0.0000
nopath	2	3	5	1	679	01:36:51	5811	01:38:53	5933	00:02:02	122	0.0000
nopath	3	7	3	1	302	01:38:43	5923	01:39:14	5954	00:00:31	31	0.0000	00:00:40
nopath	2	3	3	1	679	01:37:07	5827	01:39:18	5958	00:02:11	131	0.0000
nopath	2	3	5	1	679	01:37:20	5840	01:39:21	5961	00:02:01	121	0.0000
nopath	1	3	3	1	763	01:37:22	5842	01:39:24	5964	00:02:02	122	0.0000
nopath	3	6	12	14	667	01:38:15	5895	01:39:25	5965	00:01:10	70	0.0000
nopath	5	4	5	1	650	01:38:46	5926	01:39:42	5982	00:00:56	56	0.0000
nopath	6	7	12	14	624	01:37:39	5859	01:39:48	5988	00:02:09	129	0.0000
nopath	1	3	10	1	763	01:38:03	5883	01:39:50	5990	00:01:47	107	0.0000
nopath	1	3	7	1	763	01:38:19	5899	01:39:52	5992	00:01:33	93	0.0000
nopath	1	3	12	14	763	01:38:32	5912	01:39:55	5995	00:01:23	83	0.0000
nopath	5	1	12	14	785	01:37:56	5876	01:39:57	5997	00:02:01	121	0.0000
nopath	6	1	3	1	832	01:38:43	5923	01:39:59	5999	00:01:16	76	0.0000
nopath	3	6	9	1	667	01:39:16	5956	01:40:05	6005	00:00:49	49	0.0000	00:01:02
nopath	6	1	12	14	832	01:39:07	5947	01:40:10	6010	00:01:03	63	0.0000
nopath	1	3	12	14	763	01:38:41	5921	01:40:23	6023	00:01:42	102	0.0000
nopath	2	3	3	1	679	01:37:59	5879	01:40:26	6026	00:02:27	147	0.0000
nopath	3	6	5	1	667	01:39:32	5972	01:40:27	6027	00:00:55	55	0.0000
nopath	2	4	9	1	708	01:38:02	5882	01:40:29	6029	00:02:27	147	0.0000
nopath	3	5	5	1	621	01:39:33	5973	01:40:30	6030	00:00:57	57	0.0000
nopath	3	2	12	14	679	01:39:45	5985	01:40:45	6045	00:01:00	60	0.0000
nopath	2	4	6	1	708	01:38:16	5896	01:40:57	6057	00:02:41	161	0.0000
nopath	2	4	5	1	708	01:38:52	5932	01:40:59	6059	00:02:07	127	0.0000
nopath	1	3	9	1	763	01:38:53	5933	01:40:59	6059	00:02:06	126	0.0000
nopath	1	3	2	1	763	01:39:40	5980	01:41:01	6061	00:01:21	81	0.0000	00:01:34
nopath	2	1	6	1	504	01:39:40	5980	01:41:02	6062	00:01:22	82	0.0000
nopath	6	2	3	1	748	01:39:30	5970	01:41:11	6071	00:01:41	101	0.0000
nopath	3	6	12	14	667	01:40:18	6018	01:41:12	6072	00:00:54	54	0.0000
nopath	3	6	6	1	667	01:40:20	6020	01:41:13	6073	00:00:53	53	0.0000
nopath	6	2	9	1	748	01:39:53	5993	01:41:13	6073	00:01:20	80	0.0000
nopath	6	5	5	1	380	01:40:19	6019	01:41:16	6076	00:00:57	57	0.0000
nopath	6	2	12	14	748	01:39:54	5994	01:41:16	6076	00:01:22	82	0.0000
nopath	5	1	3	1	785	01:38:50	5930	01:41:23	6083	00:02:33	153	0.0000
nopath	2	3	9	1	679	01:39:55	5995	01:41:24	6084	00:01:29	89	0.0000
nopath	1	2	9	1	504	01:40:03	6003	01:41:25	6085	00:01:22	82	0.0000
nopath	5	1	12	14	785	01:40:05	6005	01:41:25	6085	00:01:20	80	0.0000
nopath	2	4	12	14	708	01:39:39	5979	01:41:26	6086	00:01:47	107	0.0000
nopath	2	3	10	1	679	01:40:09	6009	01:41:27	6087	00:01:18	78	0.0000
nopath	3	5	9	1	621	01:40:29	6029	01:41:31	6091	00:01:02	62	0.0000
nopath	1	2	9	1	504	01:40:31	6031	01:41:31	6091	00:01:00	60	0.0000
nopath	1	2	9	1	504	01:41:07	6067	01:41:52	6112	00:00:45	45	0.0000
nopath	1	3	9	1	763	01:40:16	6016	01:41:54	6114	00:01:38	98	0.0000
nopath	2	6	3	1	748	01:39:20	5960	01:42:06	6126	00:02:46	166	0.0000	00:02:55
nopath	3	2	3	1	679	01:41:11	6071	01:42:06	6126	00:00:55	55	0.0000
nopath	2	1	9	1	504	01:41:05	6065	01:42:21	6141	00:01:16	76	0.0000
nopath	2	4	13	15	708	01:40:53	6053	01:42:30	6150	00:01:37	97	0.0000
nopath	2	4	10	1	708	01:41:14	6074	01:42:33	6153	00:01:19	79	0.0000
nopath	3	4	5	1	375	01:41:58	6118	01:42:44	6164	00:00:46	46	0.0000
nopath	3	6	12	14	667	01:41:17	6077	01:43:01	6181	00:01:44	104	0.0000	00:01:06
nopath	2	3	13	15	679	01:41:38	6098	01:43:01	6181	00:01:23	83	0.0000
nopath	5	1	13	15	785	01:40:59	6059	01:43:06	6186	00:02:07	127	0.0000
nopath	5	1	12	14	785	01:41:11	6071	01:43:08	6188	00:01:57	117	0.0000
nopath	3	6	3	1	667	01:42:16	6136	01:43:08	6188	00:00:52	52	0.0000
nopath	5	3	12	14	621	01:41:20	6080	01:43:14	6194	00:01:54	114	0.0000
nopath	5	3	10	1	621	01:41:24	6084	01:43:16	6196	00:01:52	112	0.0000
nopath	5	3	12	14	621	01:41:42	6102	01:43:20	6200	00:01:38	98	0.0000
nopath	6	3	5	1	667	01:42:00	6120	01:43:22	6202	00:01:22	82	0.0000
nopath	5	7	9	1	577	01:41:32	6092	01:43:23	6203	00:01:51	111	0.0000
nopath	3	2	3	1	679	01:41:34	6094	01:43:26	6206	00:01:52	112	0.0000
nopath	3	2	9	1	679	01:41:51	6111	01:43:28	6208	00:01:37	97	0.0000
nopath	1	3	3	1	763	01:42:34	6154	01:43:32	6212	00:00:58	58	0.0000
nopath	4	1	13	15	792	01:41:40	6100	01:43:44	6224	00:02:04	124	0.0000
nopath	4	1	12	14	792	01:41:52	6112	01:43:47	6227	00:01:55	115	0.0000
nopath	3	1	9	1	763	01:42:02	6122	01:43:50	6230	00:01:48	108	0.0000
nopath	6	1	9	1	832	01:42:07	6127	01:43:59	6239	00:01:52	112	0.0000
nopath	2	4	5	1	708	01:42:49	6169	01:44:05	6245	00:01:16	76	0.0000	00:01:43
nopath	3	6	9	1	667	01:43:01	6181	01:44:07	6247	00:01:06	66	0.0000
nopath	3	6	12	14	667	01:43:18	6198	01:44:10	6250	00:00:52	52	0.0000
nopath	6	2	4	1	748	01:43:13	6193	01:44:11	6251	00:00:58	58	0.0000
nopath	3	5	12	14	621	01:43:20	6200	01:44:14	6254	00:00:54	54	0.0000
nopath	1	3	9	1	763	01:42:49	6169	01:44:34	6274	00:01:45	105	0.0000
nopath	1	3	3	1	763	01:42:53	6173	01:44:37	6277	00:01:44	104	0.0000
nopath	1	3	9	1	763	01:43:18	6198	01:44:39	6279	00:01:21	81	0.0000
nopath	3	2	12	14	679	01:42:47	6167	01:44:48	6288	00:02:01	121	0.0000
nopath	3	6	13	15	667	01:43:42	6222	01:44:49	6289	00:01:07	67	0.0000
nopath	5	3	6	1	621	01:44:08	6248	01:44:57	6297	00:00:49	49	0.0000
nopath	4	1	3	1	792	01:42:36	6156	01:45:01	6301	00:02:25	145	0.0000	00:02:04
nopath	6	5	13	15	380	01:44:21	6261	01:45:04	6304	00:00:43	43	0.0000
nopath	1	3	10	1	763	01:43:51	6231	01:45:06	6306	00:01:15	75	0.0000
nopath	2	4	6	1	708	01:43:27	6207	01:45:11	6311	00:01:44	104	0.0000
nopath	2	3	10	1	679	01:43:31	6211	01:45:12	6312	00:01:41	101	0.0000
nopath	5	2	9	1	701	01:44:05	6245	01:45:19	6319	00:01:14	74	0.0000
nopath	6	3	6	1	667	01:43:49	6229	01:45:21	6321	00:01:32	92	0.0000
nopath	5	1	13	15	785	01:43:20	6200	01:45:24	6324	00:02:04	124	0.0000
nopath	1	7	12	14	542	01:44:14	6254	01:45:24	6324	00:01:10	70	0.0000
nopath	5	1	5	1	785	01:43:57	6237	01:45:25	6325	00:01:28	88	0.0000
nopath	6	1	13	15	832	01:43:58	6238	01:45:29	6329	00:01:31	91	0.0000
nopath	2	6	6	1	748	01:44:11	6251	01:45:42	6342	00:01:31	91	0.0000
nopath	2	3	8	1	679	01:44:17	6257	01:45:44	6344	00:01:27	87	0.0000
nopath	2	4	12	14	708	01:43:52	6232	01:45:46	6346	00:01:54	114	0.0000
nopath	1	3	12	14	763	01:44:27	6267	01:45:47	6347	00:01:20	80	0.0000
nopath	6	4	13	15	696	01:44:59	6299	01:46:05	6365	00:01:06	66	0.0000	00:01:17
nopath	4	2	12	14	708	01:44:43	6283	01:46:09	6369	00:01:26	86	0.0000
nopath	3	2	3	1	679	01:45:02	6302	01:46:11	6371	00:01:09	69	0.0000
nopath	1	3	3	1	763	01:44:55	6295	01:46:14	6374	00:01:19	79	0.0000
nopath	1	3	9	1	763	01:45:11	6311	01:46:17	6377	00:01:06	66	0.0000
nopath	5	3	5	1	621	01:44:33	6273	01:46:29	6389	00:01:56	116	0.0000
nopath	3	6	3	1	667	01:45:05	6305	01:46:36	6396	00:01:31	91	0.0000
nopath	6	2	12	14	748	01:44:47	6287	01:46:36	6396	00:01:49	109	0.0000
nopath	4	5	12	14	650	01:45:01	6301	01:46:38	6398	00:01:37	97	0.0000
nopath	3	6	3	1	667	01:45:20	6320	01:46:40	6400	00:01:20	80	0.0000
nopath	2	3	3	1	679	01:44:38	6278	01:46:42	6402	00:02:04	124	0.0000
nopath	5	1	3	1	785	01:44:28	6268	01:46:43	6403	00:02:15	135	0.0000
nopath	1	7	12	14	542	01:45:28	6328	01:46:45	6405	00:01:17	77	0.0000
nopath	2	4	12	14	708	01:45:43	6343	01:46:46	6406	00:01:03	63	0.0000
nopath	5	1	9	1	785	01:44:54	6294	01:46:47	6407	00:01:53	113	0.0000
nopath	5	1	3	1	785	01:45:06	6306	01:46:50	6410	00:01:44	104	0.0000
nopath	6	4	13	15	696	01:45:36	6336	01:47:11	6431	00:01:35	95	0.0000	00:01:35
nopath	6	5	12	14	380	01:46:33	6393	01:47:11	6431	00:00:38	38	0.0000
nopath	1	4	3	1	792	01:46:22	6382	01:47:21	6441	00:00:59	59	0.0000
nopath	3	6	6	1	667	01:46:38	6398	01:47:27	6447	00:00:49	49	0.0000
nopath	3	4	3	1	375	01:46:58	6418	01:47:38	6458	00:00:40	40	0.0000
nopath	2	1	13	15	504	01:46:31	6391	01:47:44	6464	00:01:13	73	0.0000
nopath	4	2	12	14	708	01:46:35	6395	01:47:47	6467	00:01:12	72	0.0000
nopath	3	6	12	14	667	01:46:52	6412	01:47:53	6473	00:01:01	61	0.0000
nopath	4	1	13	15	792	01:46:25	6385	01:47:56	6476	00:01:31	91	0.0000
nopath	6	2	3	1	748	01:46:41	6401	01:47:56	6476	00:01:15	75	0.0000
nopath	6	4	2	1	696	01:47:05	6425	01:48:07	6487	00:01:02	62	0.0000	00:01:02
nopath	2	3	6	1	679	01:46:42	6402	01:48:18	6498	00:01:36	96	0.0000
nopath	1	3	3	1	763	01:47:01	6421	01:48:21	6501	00:01:20	80	0.0000
nopath	3	6	3	1	667	01:47:22	6442	01:48:24	6504	00:01:02	62	0.0000
nopath	1	4	9	1	792	01:47:07	6427	01:48:24	6504	00:01:17	77	0.0000
nopath	5	7	9	1	577	01:46:14	6374	01:48:37	6517	00:02:23	143	0.0000
nopath	1	2	5	1	504	01:47:59	6479	01:48:44	6524	00:00:45	45	0.0000
nopath	3	2	12	14	679	01:46:54	6414	01:48:51	6531	00:01:57	117	0.0000
nopath	3	6	9	1	667	01:47:55	6475	01:48:55	6535	00:01:00	60	0.0000
nopath	3	6	12	14	667	01:48:01	6481	01:48:58	6538	00:00:57	57	0.0000
nopath	3	5	12	14	621	01:48:02	6482	01:49:00	6540	00:00:58	58	0.0000	00:01:12
nopath	1	6	10	1	832	01:47:16	6436	01:49:21	6561	00:02:05	125	0.0000
nopath	2	3	12	14	679	01:47:57	6477	01:49:25	6565	00:01:28	88	0.0000
nopath	2	4	12	14	708	01:47:46	6466	01:49:26	6566	00:01:40	100	0.0000
nopath	2	4	5	1	708	01:48:28	6508	01:49:28	6568	00:01:00	60	0.0000
nopath	1	3	5	1	763	01:48:05	6485	01:49:50	6590	00:01:45	105	0.0000
nopath	1	3	3	1	763	01:48:56	6536	01:49:55	6595	00:00:59	59	0.0000
nopath	5	7	3	1	577	01:48:35	6515	01:50:10	6610	00:01:35	95	0.0000	00:01:48
nopath	3	6	5	1	667	01:48:19	6499	01:50:12	6612	00:01:53	113	0.0000
nopath	5	3	3	1	621	01:49:26	6566	01:50:15	6615	00:00:49	49	0.0000
nopath	3	6	13	15	667	01:48:39	6519	01:50:17	6617	00:01:38	98	0.0000
nopath	3	6	8	1	667	01:48:52	6532	01:50:19	6619	00:01:27	87	0.0000
nopath	3	6	3	1	667	01:48:57	6537	01:50:20	6620	00:01:23	83	0.0000
nopath	3	5	12	14	621	01:49:11	6551	01:50:21	6621	00:01:10	70	0.0000
nopath	2	1	3	1	504	01:48:43	6523	01:50:23	6623	00:01:40	100	0.0000
nopath	4	7	3	1	331	01:49:48	6588	01:50:24	6624	00:00:36	36	0.0000
nopath	3	6	2	1	667	01:49:32	6572	01:50:28	6628	00:00:56	56	0.0000
nopath	3	6	3	1	667	01:49:34	6574	01:50:29	6629	00:00:55	55	0.0000
nopath	5	1	12	14	785	01:49:07	6547	01:50:45	6645	00:01:38	98	0.0000
nopath	5	1	3	1	785	01:49:28	6568	01:50:47	6647	00:01:19	79	0.0000
nopath	6	1	13	15	832	01:49:05	6545	01:50:51	6651	00:01:46	106	0.0000
nopath	2	4	6	1	708	01:49:15	6555	01:50:57	6657	00:01:42	102	0.0000
nopath	2	4	12	14	708	01:49:25	6565	01:50:59	6659	00:01:34	94	0.0000
nopath	2	3	3	1	679	01:49:27	6567	01:51:00	6660	00:01:33	93	0.0000	00:01:41
nopath	1	6	3	1	832	01:48:31	6511	01:51:06	6666	00:02:35	155	0.0000
nopath	1	5	10	1	785	01:50:06	6606	01:51:06	6666	00:01:00	60	0.0000
nopath	2	3	5	1	679	01:49:30	6570	01:51:26	6686	00:01:56	116	0.0000
nopath	1	7	9	1	542	01:50:49	6649	01:51:37	6697	00:00:48	48	0.0000
nopath	3	2	12	14	679	01:49:39	6579	01:51:44	6704	00:02:05	125	0.0000
nopath	1	3	5	1	763	01:50:39	6639	01:51:54	6714	00:01:15	75	0.0000
nopath	3	6	13	15	667	01:49:54	6594	01:52:04	6724	00:02:10	130	0.0000	00:01:13
nopath	5	1	5	1	785	01:50:06	6606	01:52:04	6724	00:01:58	118	0.0000
nopath	3	6	9	1	667	01:50:01	6601	01:52:05	6725	00:02:04	124	0.0000
nopath	5	1	9	1	785	01:50:11	6611	01:52:06	6726	00:01:55	115	0.0000
nopath	3	6	13	15	667	01:50:12	6612	01:52:09	6729	00:01:57	117	0.0000
nopath	3	5	9	1	621	01:51:01	6661	01:52:10	6730	00:01:09	69	0.0000
nopath	3	6	12	14	667	01:51:13	6673	01:52:13	6733	00:01:00	60	0.0000
nopath	5	3	9	1	621	01:51:03	6663	01:52:16	6736	00:01:13	73	0.0000
nopath	5	4	10	1	650	01:50:49	6649	01:52:18	6738	00:01:29	89	0.0000
nopath	5	3	6	1	621	01:51:14	6674	01:52:18	6738	00:01:04	64	0.0000
nopath	1	2	13	15	504	01:51:32	6692	01:52:21	6741	00:00:49	49	0.0000
nopath	2	3	3	1	679	01:50:04	6604	01:52:26	6746	00:02:22	142	0.0000
nopath	4	7	3	1	331	01:51:39	6699	01:52:28	6748	00:00:49	49	0.0000
nopath	2	4	12	14	708	01:50:13	6613	01:52:31	6751	00:02:18	138	0.0000
nopath	3	6	13	15	667	01:51:34	6694	01:52:34	6754	00:01:00	60	0.0000
nopath	3	5	12	14	621	01:51:40	6700	01:52:36	6756	00:00:56	56	0.0000
nopath	6	3	3	1	667	01:51:45	6705	01:52:40	6760	00:00:55	55	0.0000
nopath	3	2	12	14	679	01:51:50	6710	01:52:54	6774	00:01:04	64	0.0000
nopath	3	6	9	1	667	01:52:04	6724	01:53:03	6783	00:00:59	59	0.0000	00:01:24
nopath	6	1	9	1	832	01:50:07	6607	01:53:26	6806	00:03:19	199	0.0000
nopath	3	4	5	1	375	01:52:54	6774	01:53:26	6806	00:00:32	32	0.0000
nopath	2	3	3	1	679	01:50:20	6620	01:53:26	6806	00:03:06	186	0.0000
nopath	1	2	5	1	504	01:52:36	6756	01:53:28	6808	00:00:52	52	0.0000
nopath	2	4	9	1	708	01:50:45	6645	01:53:30	6810	00:02:45	165	0.0000
nopath	2	3	3	1	679	01:50:56	6656	01:53:30	6810	00:02:34	154	0.0000
nopath	2	3	5	1	679	01:51:16	6676	01:53:33	6813	00:02:17	137	0.0000
nopath	5	3	5	1	621	01:52:36	6756	01:53:43	6823	00:01:07	67	0.0000
nopath	5	1	3	1	785	01:51:25	6685	01:53:50	6830	00:02:25	145	0.0000
nopath	5	1	12	14	785	01:51:29	6689	01:53:53	6833	00:02:24	144	0.0000
nopath	2	4	3	1	708	01:51:32	6692	01:53:57	6837	00:02:25	145	0.0000
nopath	2	4	6	1	708	01:51:33	6693	01:53:59	6839	00:02:26	146	0.0000
nopath	2	4	3	1	708	01:51:35	6695	01:54:00	6840	00:02:25	145	0.0000	00:01:54
nopath	5	1	3	1	785	01:53:02	6782	01:54:02	6842	00:01:00	60	0.0000
nopath	3	6	5	1	667	01:53:06	6786	01:54:03	6843	00:00:57	57	0.0000
nopath	3	6	12	14	667	01:53:15	6795	01:54:06	6846	00:00:51	51	0.0000
nopath	4	2	3	1	708	01:52:36	6756	01:54:14	6854	00:01:38	98	0.0000
nopath	4	2	3	1	708	01:53:22	6802	01:54:19	6859	00:00:57	57	0.0000
nopath	2	4	10	1	708	01:51:38	6698	01:54:29	6869	00:02:51	171	0.0000
nopath	1	4	12	14	792	01:52:38	6758	01:54:31	6871	00:01:53	113	0.0000
nopath	2	1	13	15	504	01:53:36	6816	01:54:34	6874	00:00:58	58	0.0000
nopath	1	6	3	1	832	01:52:18	6738	01:54:42	6882	00:02:24	144	0.0000
nopath	6	1	5	1	832	01:53:32	6812	01:54:47	6887	00:01:15	75	0.0000
nopath	1	2	12	14	504	01:53:43	6823	01:54:48	6888	00:01:05	65	0.0000
nopath	1	7	12	14	542	01:54:07	6847	01:54:57	6897	00:00:50	50	0.0000
nopath	2	3	12	14	679	01:52:46	6766	01:54:59	6899	00:02:13	133	0.0000
nopath	2	3	9	1	679	01:52:51	6771	01:55:02	6902	00:02:11	131	0.0000	00:02:22
nopath	1	2	5	1	504	01:54:48	6888	01:55:30	6930	00:00:42	42	0.0000
nopath	1	3	3	1	763	01:54:27	6867	01:55:30	6930	00:01:03	63	0.0000
nopath	3	5	3	1	621	01:53:59	6839	01:55:35	6935	00:01:36	96	0.0000
nopath	3	6	5	1	667	01:54:05	6845	01:55:38	6938	00:01:33	93	0.0000
nopath	3	6	3	1	667	01:54:10	6850	01:55:40	6940	00:01:30	90	0.0000
nopath	3	6	3	1	667	01:54:39	6879	01:55:42	6942	00:01:03	63	0.0000
nopath	5	3	3	1	621	01:54:40	6880	01:55:45	6945	00:01:05	65	0.0000
nopath	3	6	12	14	667	01:54:41	6881	01:55:46	6946	00:01:05	65	0.0000
nopath	2	7	9	1	458	01:54:19	6859	01:55:46	6946	00:01:27	87	0.0000
nopath	1	3	3	1	763	01:54:42	6882	01:56:04	6964	00:01:22	82	0.0000	00:01:20
nopath	2	1	12	14	504	01:55:14	6914	01:56:04	6964	00:00:50	50	0.0000
nopath	1	4	5	1	792	01:54:41	6881	01:56:05	6965	00:01:24	84	0.0000
nopath	2	3	5	1	679	01:54:09	6849	01:56:06	6966	00:01:57	117	0.0000
nopath	3	1	13	15	763	01:54:40	6880	01:56:07	6967	00:01:27	87	0.0000
nopath	3	6	10	1	667	01:55:12	6912	01:56:08	6968	00:00:56	56	0.0000
nopath	5	1	9	1	785	01:53:15	6795	01:56:09	6969	00:02:54	174	0.0000
nopath	2	3	3	1	679	01:54:39	6879	01:56:09	6969	00:01:30	90	0.0000
nopath	3	6	12	14	667	01:55:16	6916	01:56:10	6970	00:00:54	54	0.0000
nopath	6	1	9	1	832	01:54:47	6887	01:56:11	6971	00:01:24	84	0.0000
nopath	6	1	12	14	832	01:55:19	6919	01:56:23	6983	00:01:04	64	0.0000
nopath	2	3	12	14	679	01:54:59	6899	01:56:37	6997	00:01:38	98	0.0000
nopath	2	4	12	14	708	01:54:45	6885	01:56:38	6998	00:01:53	113	0.0000
nopath	1	4	12	14	792	01:55:25	6925	01:56:40	7000	00:01:15	75	0.0000
nopath	3	6	12	14	667	01:55:34	6934	01:56:41	7001	00:01:07	67	0.0000
nopath	3	6	12	14	667	01:55:53	6953	01:56:44	7004	00:00:51	51	0.0000
nopath	5	6	12	14	380	01:55:38	6938	01:56:59	7019	00:01:21	81	0.0000
nopath	2	7	9	1	458	01:55:46	6946	01:57:05	7025	00:01:19	79	0.0000	00:01:23
nopath	4	2	3	1	708	01:55:12	6912	01:57:06	7026	00:01:54	114	0.0000
nopath	4	1	3	1	792	01:54:48	6888	01:57:08	7028	00:02:20	140	0.0000
nopath	4	1	5	1	792	01:54:52	6892	01:57:12	7032	00:02:20	140	0.0000
nopath	3	6	3	1	667	01:55:57	6957	01:57:24	7044	00:01:27	87	0.0000
nopath	3	6	9	1	667	01:55:58	6958	01:57:26	7046	00:01:28	88	0.0000
nopath	3	6	5	1	667	01:56:18	6978	01:57:28	7048	00:01:10	70	0.0000
nopath	5	1	13	15	785	01:56:06	6966	01:57:32	7052	00:01:26	86	0.0000
nopath	1	7	10	1	542	01:56:10	6970	01:57:33	7053	00:01:23	83	0.0000
nopath	2	4	5	1	708	01:56:15	6975	01:57:37	7057	00:01:22	82	0.0000
nopath	2	3	13	15	679	01:56:36	6996	01:57:39	7059	00:01:03	63	0.0000
nopath	5	1	3	1	785	01:56:39	6999	01:57:40	7060	00:01:01	61	0.0000
nopath	3	6	5	1	667	01:56:45	7005	01:57:43	7063	00:00:58	58	0.0000
nopath	6	2	3	1	748	01:56:07	6967	01:57:47	7067	00:01:40	100	0.0000
nopath	6	1	12	14	832	01:56:15	6975	01:57:55	7075	00:01:40	100	0.0000
nopath	6	4	12	14	696	01:56:23	6983	01:57:57	7077	00:01:34	94	0.0000
nopath	3	6	3	1	667	01:57:24	7044	01:58:15	7095	00:00:51	51	0.0000	00:01:06
nopath	2	7	9	1	458	01:56:59	7019	01:58:29	7109	00:01:30	90	0.0000
nopath	4	2	6	1	708	01:57:23	7043	01:58:32	7112	00:01:09	69	0.0000
nopath	6	2	3	1	748	01:57:44	7064	01:58:44	7124	00:01:00	60	0.0000
nopath	2	4	10	1	708	01:57:07	7027	01:58:46	7126	00:01:39	99	0.0000
nopath	1	2	5	1	504	01:58:03	7083	01:58:53	7133	00:00:50	50	0.0000
nopath	6	7	3	1	624	01:57:52	7072	01:58:57	7137	00:01:05	65	0.0000
nopath	6	2	9	1	748	01:58:06	7086	01:59:03	7143	00:00:57	57	0.0000	00:01:37
nopath	5	3	12	14	621	01:57:24	7044	01:59:08	7148	00:01:44	104	0.0000
nopath	3	5	9	1	621	01:57:43	7063	01:59:11	7151	00:01:28	88	0.0000
nopath	3	6	6	1	667	01:57:55	7075	01:59:15	7155	00:01:20	80	0.0000
nopath	1	3	12	14	763	01:57:38	7058	01:59:17	7157	00:01:39	99	0.0000
nopath	5	1	13	15	785	01:57:12	7032	01:59:18	7158	00:02:06	126	0.0000
nopath	4	7	12	14	331	01:58:40	7120	01:59:18	7158	00:00:38	38	0.0000
nopath	2	4	13	15	708	01:58:02	7082	01:59:20	7160	00:01:18	78	0.0000
nopath	3	6	12	14	667	01:58:14	7094	01:59:22	7162	00:01:08	68	0.0000
nopath	3	6	8	1	667	01:58:19	7099	01:59:28	7168	00:01:09	69	0.0000
nopath	1	7	12	14	542	01:58:43	7123	01:59:28	7168	00:00:45	45	0.0000
nopath	3	6	13	15	667	01:58:21	7101	01:59:31	7171	00:01:10	70	0.0000
nopath	3	6	10	1	667	01:58:25	7105	01:59:33	7173	00:01:08	68	0.0000
nopath	5	4	3	1	650	01:57:42	7062	01:59:35	7175	00:01:53	113	0.0000
nopath	5	4	5	1	650	01:58:33	7113	01:59:39	7179	00:01:06	66	0.0000
nopath	3	7	3	1	302	01:58:53	7133	01:59:39	7179	00:00:46	46	0.0000
nopath	3	7	3	1	302	01:59:09	7149	01:59:44	7184	00:00:35	35	0.0000
nopath	3	2	12	14	679	01:57:49	7069	01:59:48	7188	00:01:59	119	0.0000
nopath	3	2	12	14	679	01:58:13	7093	01:59:50	7190	00:01:37	97	0.0000
nopath	3	6	3	1	667	01:58:35	7115	01:59:52	7192	00:01:17	77	0.0000
nopath	3	2	5	1	679	01:58:43	7123	01:59:57	7197	00:01:14	74	0.0000
nopath	6	1	9	1	832	01:58:08	7088	02:00:11	7211	00:02:03	123	0.0000	00:01:54
nopath	2	4	10	1	708	01:58:42	7122	02:00:21	7221	00:01:39	99	0.0000
nopath	2	3	13	15	679	01:58:57	7137	02:00:22	7222	00:01:25	85	0.0000
nopath	1	2	5	1	504	01:59:49	7189	02:00:34	7234	00:00:45	45	0.0000
nopath	1	3	5	1	763	01:59:09	7149	02:00:50	7250	00:01:41	101	0.0000
nopath	4	7	13	15	331	02:00:21	7221	02:00:55	7255	00:00:34	34	0.0000
nopath	3	6	13	15	667	01:59:15	7155	02:01:04	7264	00:01:49	109	0.0000	00:01:17
nopath	3	6	3	1	667	01:59:22	7162	02:01:05	7265	00:01:43	103	0.0000
nopath	5	3	5	1	621	01:59:11	7151	02:01:06	7266	00:01:55	115	0.0000
nopath	3	6	12	14	667	01:59:28	7168	02:01:07	7267	00:01:39	99	0.0000
nopath	3	6	3	1	667	02:00:09	7209	02:01:09	7269	00:01:00	60	0.0000
nopath	5	7	9	1	577	01:59:01	7141	02:01:09	7269	00:02:08	128	0.0000
nopath	5	3	5	1	621	02:00:16	7216	02:01:09	7269	00:00:53	53	0.0000
nopath	2	1	10	1	504	01:59:42	7182	02:01:11	7271	00:01:29	89	0.0000
nopath	6	5	5	1	380	01:59:14	7154	02:01:11	7271	00:01:57	117	0.0000
nopath	2	7	3	1	458	01:59:47	7187	02:01:12	7272	00:01:25	85	0.0000
nopath	1	3	3	1	763	01:59:57	7197	02:01:18	7278	00:01:21	81	0.0000
nopath	5	1	10	1	785	01:59:24	7164	02:01:32	7292	00:02:08	128	0.0000
nopath	3	6	13	15	667	02:00:23	7223	02:01:33	7293	00:01:10	70	0.0000
nopath	3	6	8	1	667	02:00:24	7224	02:01:34	7294	00:01:10	70	0.0000
nopath	6	3	13	15	667	01:59:23	7163	02:01:34	7294	00:02:11	131	0.0000
nopath	6	1	13	15	832	02:00:24	7224	02:01:48	7308	00:01:24	84	0.0000
nopath	2	3	10	1	679	02:00:37	7237	02:01:52	7312	00:01:15	75	0.0000
nopath	2	4	12	14	708	02:00:21	7221	02:01:54	7314	00:01:33	93	0.0000
nopath	1	3	3	1	763	02:00:49	7249	02:01:54	7314	00:01:05	65	0.0000
nopath	3	6	10	1	667	02:01:10	7270	02:02:01	7321	00:00:51	51	0.0000	00:01:15
nopath	1	4	3	1	792	02:01:02	7262	02:02:29	7349	00:01:27	87	0.0000
nopath	2	7	3	1	458	02:01:07	7267	02:02:34	7354	00:01:27	87	0.0000
nopath	2	1	3	1	504	02:01:25	7285	02:02:38	7358	00:01:13	73	0.0000
nopath	3	1	5	1	763	02:01:13	7273	02:02:40	7360	00:01:27	87	0.0000
nopath	5	7	5	1	577	02:00:48	7248	02:02:47	7367	00:01:59	119	0.0000
nopath	3	6	10	1	667	02:01:39	7299	02:02:48	7368	00:01:09	69	0.0000
nopath	3	6	12	14	667	02:01:41	7301	02:02:51	7371	00:01:10	70	0.0000
nopath	5	2	12	14	701	02:01:06	7266	02:02:52	7372	00:01:46	106	0.0000
nopath	5	1	5	1	785	02:00:42	7242	02:02:52	7372	00:02:10	130	0.0000
nopath	3	6	12	14	667	02:01:46	7306	02:02:54	7374	00:01:08	68	0.0000
nopath	5	1	9	1	785	02:01:00	7260	02:02:55	7375	00:01:55	115	0.0000
nopath	1	2	5	1	504	02:01:56	7316	02:03:00	7380	00:01:04	64	0.0000	00:00:52
nopath	4	7	5	1	331	02:02:26	7346	02:03:00	7380	00:00:34	34	0.0000
nopath	5	1	10	1	785	02:01:16	7276	02:03:01	7381	00:01:45	105	0.0000
nopath	2	4	13	15	708	02:01:03	7263	02:03:04	7384	00:02:01	121	0.0000
nopath	3	6	10	1	667	02:02:20	7340	02:03:16	7396	00:00:56	56	0.0000
nopath	1	4	9	1	792	02:01:49	7309	02:03:29	7409	00:01:40	100	0.0000
nopath	1	3	12	14	763	02:02:26	7346	02:03:30	7410	00:01:04	64	0.0000
nopath	3	6	5	1	667	02:02:25	7345	02:03:35	7415	00:01:10	70	0.0000
nopath	3	6	12	14	667	02:02:27	7347	02:03:38	7418	00:01:11	71	0.0000
nopath	3	2	9	1	679	02:02:17	7337	02:03:41	7421	00:01:24	84	0.0000
nopath	3	6	3	1	667	02:02:54	7374	02:03:44	7424	00:00:50	50	0.0000
nopath	3	7	12	14	302	02:03:19	7399	02:03:55	7435	00:00:36	36	0.0000
nopath	2	3	10	1	679	02:02:13	7333	02:04:02	7442	00:01:49	109	0.0000	00:01:31
nopath	4	1	3	1	792	02:02:56	7376	02:04:03	7443	00:01:07	67	0.0000
nopath	2	4	12	14	708	02:02:45	7365	02:04:05	7445	00:01:20	80	0.0000
nopath	5	6	12	14	380	02:03:22	7402	02:04:11	7451	00:00:49	49	0.0000
nopath	1	7	10	1	542	02:03:21	7401	02:04:17	7457	00:00:56	56	0.0000
nopath	1	7	3	1	542	02:03:47	7427	02:04:33	7473	00:00:46	46	0.0000
nopath	2	3	5	1	679	02:02:47	7367	02:04:34	7474	00:01:47	107	0.0000
nopath	3	6	2	1	667	02:03:01	7381	02:04:36	7476	00:01:35	95	0.0000
nopath	2	3	2	1	679	02:02:56	7376	02:04:37	7477	00:01:41	101	0.0000
nopath	3	5	3	1	621	02:03:47	7427	02:04:39	7479	00:00:52	52	0.0000
nopath	2	3	13	15	679	02:03:19	7399	02:04:41	7481	00:01:22	82	0.0000
nopath	3	6	10	1	667	02:03:51	7431	02:04:45	7485	00:00:54	54	0.0000
nopath	3	6	3	1	667	02:03:58	7438	02:04:50	7490	00:00:52	52	0.0000
nopath	5	4	6	1	650	02:03:49	7429	02:04:58	7498	00:01:09	69	0.0000
nopath	6	3	13	15	667	02:03:23	7403	02:04:58	7498	00:01:35	95	0.0000
nopath	3	2	6	1	679	02:02:55	7375	02:05:02	7502	00:02:07	127	0.0000	00:01:35
nopath	3	6	13	15	667	02:04:10	7450	02:05:15	7515	00:01:05	65	0.0000
nopath	2	1	10	1	504	02:04:26	7466	02:05:16	7516	00:00:50	50	0.0000
nopath	3	1	9	1	763	02:04:30	7470	02:05:29	7529	00:00:59	59	0.0000
nopath	6	4	12	14	696	02:04:06	7446	02:05:32	7532	00:01:26	86	0.0000
nopath	1	2	13	15	504	02:04:41	7481	02:05:38	7538	00:00:57	57	0.0000
nopath	3	6	6	1	667	02:04:33	7473	02:05:44	7544	00:01:11	71	0.0000
nopath	2	4	10	1	708	02:04:24	7464	02:05:45	7545	00:01:21	81	0.0000
nopath	3	6	12	14	667	02:04:53	7493	02:05:46	7546	00:00:53	53	0.0000
nopath	1	2	6	1	504	02:05:00	7500	02:05:46	7546	00:00:46	46	0.0000
nopath	2	4	9	1	708	02:04:42	7482	02:05:46	7546	00:01:04	64	0.0000
nopath	1	3	3	1	763	02:05:10	7510	02:06:14	7574	00:01:04	64	0.0000	00:01:19
nopath	3	6	5	1	667	02:04:58	7498	02:06:24	7584	00:01:26	86	0.0000
nopath	3	6	5	1	667	02:05:14	7514	02:06:26	7586	00:01:12	72	0.0000
nopath	3	6	5	1	667	02:05:18	7518	02:06:29	7589	00:01:11	71	0.0000
nopath	3	6	9	1	667	02:05:37	7537	02:06:31	7591	00:00:54	54	0.0000
nopath	5	3	12	14	621	02:04:57	7497	02:06:32	7592	00:01:35	95	0.0000
nopath	5	7	12	14	577	02:04:40	7480	02:06:34	7594	00:01:54	114	0.0000
nopath	4	2	5	1	708	02:04:42	7482	02:06:45	7605	00:02:03	123	0.0000
nopath	2	3	9	1	679	02:04:55	7495	02:06:46	7606	00:01:51	111	0.0000
nopath	2	3	6	1	679	02:05:15	7515	02:06:51	7611	00:01:36	96	0.0000
nopath	4	1	13	15	792	02:04:35	7475	02:06:53	7613	00:02:18	138	0.0000
nopath	3	6	13	15	667	02:05:41	7541	02:06:55	7615	00:01:14	74	0.0000
nopath	5	1	5	1	785	02:04:28	7468	02:06:56	7616	00:02:28	148	0.0000
nopath	3	6	12	14	667	02:05:47	7547	02:06:57	7617	00:01:10	70	0.0000
nopath	5	1	3	1	785	02:04:46	7486	02:06:58	7618	00:02:12	132	0.0000
nopath	3	6	10	1	667	02:05:48	7548	02:06:59	7619	00:01:11	71	0.0000
nopath	6	2	10	1	748	02:05:25	7525	02:07:00	7620	00:01:35	95	0.0000	00:01:35
nopath	3	5	10	1	621	02:05:53	7553	02:07:01	7621	00:01:08	68	0.0000
nopath	6	3	10	1	667	02:04:52	7492	02:07:01	7621	00:02:09	129	0.0000
nopath	6	1	2	1	832	02:04:59	7499	02:07:01	7621	00:02:02	122	0.0000
nopath	3	4	3	1	375	02:06:28	7588	02:07:04	7624	00:00:36	36	0.0000
nopath	3	6	3	1	667	02:06:12	7572	02:07:04	7624	00:00:52	52	0.0000
nopath	6	7	5	1	624	02:05:13	7513	02:07:07	7627	00:01:54	114	0.0000
nopath	6	1	3	1	832	02:05:52	7552	02:07:08	7628	00:01:16	76	0.0000
nopath	1	2	12	14	504	02:06:17	7577	02:07:08	7628	00:00:51	51	0.0000
nopath	3	7	12	14	302	02:06:30	7590	02:07:10	7630	00:00:40	40	0.0000
nopath	2	3	5	1	679	02:05:18	7518	02:07:20	7640	00:02:02	122	0.0000
nopath	2	4	12	14	708	02:05:16	7516	02:07:22	7642	00:02:06	126	0.0000
nopath	2	4	2	1	708	02:05:29	7529	02:07:24	7644	00:01:55	115	0.0000
nopath	3	6	13	15	667	02:06:37	7597	02:07:31	7651	00:00:54	54	0.0000
nopath	3	2	12	14	679	02:05:29	7529	02:07:45	7665	00:02:16	136	0.0000
nopath	3	2	13	15	679	02:05:38	7538	02:07:50	7670	00:02:12	132	0.0000
nopath	2	3	3	1	679	02:05:56	7556	02:07:56	7676	00:02:00	120	0.0000
nopath	2	4	5	1	708	02:05:39	7539	02:07:57	7677	00:02:18	138	0.0000
nopath	2	7	3	1	458	02:07:06	7626	02:07:58	7678	00:00:52	52	0.0000
nopath	1	4	5	1	792	02:05:44	7544	02:08:00	7680	00:02:16	136	0.0000	00:01:35
nopath	1	3	12	14	763	02:06:01	7561	02:08:01	7681	00:02:00	120	0.0000
nopath	5	3	10	1	621	02:07:16	7636	02:08:10	7690	00:00:54	54	0.0000
nopath	3	6	5	1	667	02:06:48	7608	02:08:12	7692	00:01:24	84	0.0000
nopath	5	7	3	1	577	02:06:31	7591	02:08:13	7693	00:01:42	102	0.0000
nopath	3	6	9	1	667	02:06:49	7609	02:08:14	7694	00:01:25	85	0.0000
nopath	2	1	13	15	504	02:07:27	7647	02:08:15	7695	00:00:48	48	0.0000
nopath	3	6	3	1	667	02:06:57	7617	02:08:16	7696	00:01:19	79	0.0000
nopath	3	6	3	1	667	02:07:05	7625	02:08:18	7698	00:01:13	73	0.0000
nopath	1	3	5	1	763	02:06:15	7575	02:08:26	7706	00:02:11	131	0.0000
nopath	1	3	3	1	763	02:06:27	7587	02:08:29	7709	00:02:02	122	0.0000
nopath	2	3	10	1	679	02:06:47	7607	02:08:31	7711	00:01:44	104	0.0000
nopath	6	5	3	1	380	02:08:04	7684	02:08:40	7720	00:00:36	36	0.0000
nopath	6	1	5	1	832	02:06:49	7609	02:08:41	7721	00:01:52	112	0.0000
nopath	3	4	12	14	375	02:08:16	7696	02:08:50	7730	00:00:34	34	0.0000
nopath	6	7	13	15	624	02:07:49	7669	02:08:51	7731	00:01:02	62	0.0000
nopath	2	3	10	1	679	02:07:21	7641	02:08:58	7738	00:01:37	97	0.0000
nopath	3	6	10	1	667	02:07:52	7672	02:09:04	7744	00:01:12	72	0.0000	00:01:08
nopath	3	6	5	1	667	02:07:56	7676	02:09:06	7746	00:01:10	70	0.0000
nopath	4	1	3	1	792	02:07:27	7647	02:09:22	7762	00:01:55	115	0.0000
nopath	2	3	12	14	679	02:07:52	7672	02:09:31	7771	00:01:39	99	0.0000
nopath	2	4	12	14	708	02:07:54	7674	02:09:34	7774	00:01:40	100	0.0000
nopath	2	3	10	1	679	02:08:12	7692	02:09:34	7774	00:01:22	82	0.0000
nopath	2	3	3	1	679	02:08:30	7710	02:09:37	7777	00:01:07	67	0.0000
nopath	3	6	9	1	667	02:08:30	7710	02:10:00	7800	00:01:30	90	0.0000	00:01:20
nopath	3	6	9	1	667	02:08:54	7734	02:10:02	7802	00:01:08	68	0.0000
nopath	1	3	13	15	763	02:09:00	7740	02:10:03	7803	00:01:03	63	0.0000
nopath	4	7	6	1	331	02:09:24	7764	02:10:05	7805	00:00:41	41	0.0000
nopath	1	2	9	1	504	02:09:18	7758	02:10:07	7807	00:00:49	49	0.0000
nopath	3	6	12	14	667	02:09:05	7745	02:10:12	7812	00:01:07	67	0.0000
nopath	1	2	12	14	504	02:09:37	7777	02:10:22	7822	00:00:45	45	0.0000
nopath	4	2	13	15	708	02:09:36	7776	02:10:32	7832	00:00:56	56	0.0000
nopath	3	2	5	1	679	02:09:37	7777	02:10:43	7843	00:01:06	66	0.0000
nopath	3	6	3	1	667	02:09:52	7792	02:10:44	7844	00:00:52	52	0.0000
nopath	3	6	5	1	667	02:09:53	7793	02:10:48	7848	00:00:55	55	0.0000
nopath	1	5	5	1	785	02:09:16	7756	02:10:51	7851	00:01:35	95	0.0000
nopath	5	1	12	14	785	02:08:44	7724	02:11:00	7860	00:02:16	136	0.0000	00:01:56
nopath	6	1	6	1	832	02:09:18	7758	02:11:02	7862	00:01:44	104	0.0000
nopath	2	3	10	1	679	02:09:07	7747	02:11:06	7866	00:01:59	119	0.0000
nopath	2	3	5	1	679	02:09:23	7763	02:11:08	7868	00:01:45	105	0.0000
nopath	2	4	10	1	708	02:09:42	7782	02:11:13	7873	00:01:31	91	0.0000
nopath	2	3	5	1	679	02:10:04	7804	02:11:13	7873	00:01:09	69	0.0000
nopath	2	4	5	1	708	02:10:09	7809	02:11:41	7901	00:01:32	92	0.0000
nopath	1	3	13	15	763	02:09:46	7786	02:11:42	7902	00:01:56	116	0.0000
nopath	1	3	3	1	763	02:09:57	7797	02:11:44	7904	00:01:47	107	0.0000
nopath	3	2	9	1	679	02:10:04	7804	02:11:50	7910	00:01:46	106	0.0000
nopath	3	6	13	15	667	02:10:07	7807	02:11:52	7912	00:01:45	105	0.0000
nopath	3	2	9	1	679	02:10:08	7808	02:11:52	7912	00:01:44	104	0.0000
nopath	3	6	3	1	667	02:10:16	7816	02:11:53	7913	00:01:37	97	0.0000
nopath	5	3	9	1	621	02:09:37	7777	02:11:53	7913	00:02:16	136	0.0000
nopath	6	5	3	1	380	02:10:32	7832	02:11:55	7915	00:01:23	83	0.0000
nopath	4	1	3	1	792	02:09:37	7777	02:11:56	7916	00:02:19	139	0.0000
nopath	1	3	3	1	763	02:10:06	7806	02:12:10	7930	00:02:04	124	0.0000	00:01:51
nopath	2	3	3	1	679	02:11:12	7872	02:12:15	7935	00:01:03	63	0.0000
nopath	3	6	12	14	667	02:11:19	7879	02:12:17	7937	00:00:58	58	0.0000
nopath	3	6	7	1	667	02:11:25	7885	02:12:19	7939	00:00:54	54	0.0000
nopath	5	1	12	14	785	02:09:28	7768	02:12:21	7941	00:02:53	173	0.0000
nopath	5	1	12	14	785	02:09:53	7793	02:12:23	7943	00:02:30	150	0.0000
nopath	5	1	5	1	785	02:09:54	7794	02:12:25	7945	00:02:31	151	0.0000
nopath	6	2	10	1	748	02:11:25	7885	02:12:28	7948	00:01:03	63	0.0000
nopath	6	1	10	1	832	02:10:35	7835	02:12:31	7951	00:01:56	116	0.0000
nopath	6	1	12	14	832	02:10:57	7857	02:12:33	7953	00:01:36	96	0.0000
nopath	1	2	12	14	504	02:11:00	7860	02:12:33	7953	00:01:33	93	0.0000
nopath	1	5	12	14	785	02:09:49	7789	02:12:41	7961	00:02:52	172	0.0000
nopath	2	3	5	1	679	02:11:33	7893	02:12:42	7962	00:01:09	69	0.0000
nopath	2	6	9	1	748	02:11:02	7862	02:12:44	7964	00:01:42	102	0.0000
nopath	3	2	3	1	679	02:12:24	7944	02:13:23	8003	00:00:59	59	0.0000	00:01:40
nopath	4	1	9	1	792	02:12:16	7936	02:13:24	8004	00:01:08	68	0.0000
nopath	5	3	12	14	621	02:12:39	7959	02:13:30	8010	00:00:51	51	0.0000
nopath	3	6	12	14	667	02:11:42	7902	02:13:37	8017	00:01:55	115	0.0000
nopath	3	6	5	1	667	02:11:57	7917	02:13:38	8018	00:01:41	101	0.0000
nopath	6	1	7	1	832	02:11:43	7903	02:13:41	8021	00:01:58	118	0.0000
nopath	3	6	12	14	667	02:12:06	7926	02:13:41	8021	00:01:35	95	0.0000
nopath	5	1	3	1	785	02:11:55	7915	02:13:43	8023	00:01:48	108	0.0000
nopath	6	5	12	14	380	02:12:06	7926	02:13:44	8024	00:01:38	98	0.0000
nopath	1	2	13	15	504	02:12:54	7974	02:13:45	8025	00:00:51	51	0.0000
nopath	2	3	9	1	679	02:12:08	7928	02:13:48	8028	00:01:40	100	0.0000
nopath	2	4	12	14	708	02:11:53	7913	02:13:50	8030	00:01:57	117	0.0000
nopath	2	3	5	1	679	02:12:16	7936	02:13:50	8030	00:01:34	94	0.0000
nopath	3	6	5	1	667	02:12:40	7960	02:13:53	8033	00:01:13	73	0.0000
nopath	2	4	3	1	708	02:12:28	7948	02:13:54	8034	00:01:26	86	0.0000
nopath	3	6	7	1	667	02:12:46	7966	02:13:56	8036	00:01:10	70	0.0000
nopath	3	6	5	1	667	02:12:56	7976	02:13:59	8039	00:01:03	63	0.0000
nopath	3	6	12	14	667	02:12:59	7979	02:14:01	8041	00:01:02	62	0.0000	00:01:15
nopath	6	1	3	1	832	02:12:05	7925	02:14:05	8045	00:02:00	120	0.0000
nopath	2	4	3	1	708	02:12:50	7970	02:14:17	8057	00:01:27	87	0.0000
nopath	3	6	9	1	667	02:13:18	7998	02:14:25	8065	00:01:07	67	0.0000
nopath	3	6	3	1	667	02:13:38	8018	02:14:28	8068	00:00:50	50	0.0000
nopath	3	7	3	1	302	02:13:57	8037	02:14:36	8076	00:00:39	39	0.0000
nopath	2	1	6	1	504	02:13:06	7986	02:14:41	8081	00:01:35	95	0.0000
nopath	2	1	12	14	504	02:13:47	8027	02:14:46	8086	00:00:59	59	0.0000
nopath	2	1	3	1	504	02:14:08	8048	02:14:55	8095	00:00:47	47	0.0000
nopath	2	1	3	1	504	02:14:17	8057	02:14:59	8099	00:00:42	42	0.0000
nopath	5	4	3	1	650	02:13:22	8002	02:15:21	8121	00:01:59	119	0.0000	00:01:38
nopath	2	3	12	14	679	02:14:07	8047	02:15:23	8123	00:01:16	76	0.0000
nopath	3	6	3	1	667	02:13:44	8024	02:15:24	8124	00:01:40	100	0.0000
nopath	1	4	9	1	792	02:13:44	8024	02:15:26	8126	00:01:42	102	0.0000
nopath	5	1	3	1	785	02:13:07	7987	02:15:26	8126	00:02:19	139	0.0000
nopath	3	6	9	1	667	02:14:18	8058	02:15:27	8127	00:01:09	69	0.0000
nopath	5	2	12	14	701	02:14:33	8073	02:15:30	8130	00:00:57	57	0.0000
nopath	3	6	10	1	667	02:14:24	8064	02:15:31	8131	00:01:07	67	0.0000
nopath	5	1	3	1	785	02:14:38	8078	02:15:38	8138	00:01:00	60	0.0000
nopath	3	6	13	15	667	02:14:48	8088	02:15:42	8142	00:00:54	54	0.0000
nopath	3	2	12	14	679	02:14:09	8049	02:15:51	8151	00:01:42	102	0.0000
nopath	4	2	5	1	708	02:14:46	8086	02:15:53	8153	00:01:07	67	0.0000
nopath	3	6	9	1	667	02:15:00	8100	02:15:59	8159	00:00:59	59	0.0000
nopath	3	6	12	14	667	02:15:18	8118	02:16:08	8168	00:00:50	50	0.0000	00:01:04
nopath	6	1	10	1	832	02:13:33	8013	02:16:23	8183	00:02:50	170	0.0000
nopath	2	3	12	14	679	02:14:20	8060	02:16:23	8183	00:02:03	123	0.0000
nopath	2	3	3	1	679	02:14:34	8074	02:16:25	8185	00:01:51	111	0.0000
nopath	2	3	6	1	679	02:14:43	8083	02:16:28	8188	00:01:45	105	0.0000
nopath	6	1	13	15	832	02:13:44	8024	02:16:28	8188	00:02:44	164	0.0000
nopath	1	2	12	14	504	02:15:17	8117	02:16:30	8190	00:01:13	73	0.0000
nopath	6	1	12	14	832	02:14:28	8068	02:16:30	8190	00:02:02	122	0.0000
nopath	2	4	6	1	708	02:15:11	8111	02:16:30	8190	00:01:19	79	0.0000
nopath	3	6	12	14	667	02:15:28	8128	02:16:33	8193	00:01:05	65	0.0000
nopath	3	6	12	14	667	02:15:33	8133	02:16:35	8195	00:01:02	62	0.0000
nopath	1	2	12	14	504	02:15:48	8148	02:16:38	8198	00:00:50	50	0.0000
nopath	1	2	3	1	504	02:15:51	8151	02:16:46	8206	00:00:55	55	0.0000
nopath	4	7	3	1	331	02:16:28	8188	02:16:59	8219	00:00:31	31	0.0000
nopath	3	5	6	1	621	02:15:45	8145	02:17:11	8231	00:01:26	86	0.0000	00:01:13
nopath	3	6	10	1	667	02:16:01	8161	02:17:14	8234	00:01:13	73	0.0000
nopath	5	4	2	1	650	02:16:06	8166	02:17:22	8242	00:01:16	76	0.0000
nopath	4	3	10	1	375	02:16:51	8211	02:17:27	8247	00:00:36	36	0.0000
nopath	2	7	13	15	458	02:16:38	8198	02:17:29	8249	00:00:51	51	0.0000
nopath	2	3	12	14	679	02:15:59	8159	02:17:32	8252	00:01:33	93	0.0000
nopath	3	6	3	1	667	02:16:27	8187	02:17:33	8253	00:01:06	66	0.0000
nopath	3	6	13	15	667	02:16:28	8188	02:17:37	8257	00:01:09	69	0.0000
nopath	5	2	10	1	701	02:15:13	8113	02:17:38	8258	00:02:25	145	0.0000
nopath	3	6	12	14	667	02:16:33	8193	02:17:40	8260	00:01:07	67	0.0000
nopath	5	3	10	1	621	02:16:34	8194	02:17:41	8261	00:01:07	67	0.0000
nopath	5	1	6	1	785	02:15:23	8123	02:17:46	8266	00:02:23	143	0.0000
nopath	6	2	3	1	748	02:16:24	8184	02:17:48	8268	00:01:24	84	0.0000
nopath	5	1	12	14	785	02:15:41	8141	02:17:49	8269	00:02:08	128	0.0000
nopath	5	1	12	14	785	02:16:12	8172	02:17:51	8271	00:01:39	99	0.0000
nopath	6	7	3	1	624	02:16:59	8219	02:17:55	8275	00:00:56	56	0.0000
nopath	2	3	12	14	679	02:16:09	8169	02:17:59	8279	00:01:50	110	0.0000
nopath	2	3	5	1	679	02:16:23	8183	02:18:01	8281	00:01:38	98	0.0000	00:01:37
nopath	1	5	5	1	785	02:16:01	8161	02:18:03	8283	00:02:02	122	0.0000
nopath	2	4	3	1	708	02:16:40	8200	02:18:05	8285	00:01:25	85	0.0000
nopath	1	3	5	1	763	02:16:37	8197	02:18:30	8310	00:01:53	113	0.0000
nopath	1	3	5	1	763	02:16:42	8202	02:18:33	8313	00:01:51	111	0.0000
nopath	1	3	10	1	763	02:17:36	8256	02:18:36	8316	00:01:00	60	0.0000
nopath	5	3	5	1	621	02:17:47	8267	02:18:50	8330	00:01:03	63	0.0000
nopath	4	1	2	1	792	02:16:52	8212	02:18:52	8332	00:02:00	120	0.0000
nopath	4	1	10	1	792	02:17:15	8235	02:18:59	8339	00:01:44	104	0.0000
nopath	3	6	5	1	667	02:16:56	8216	02:19:00	8340	00:02:04	124	0.0000	00:01:15
nopath	3	6	5	1	667	02:17:09	8229	02:19:02	8342	00:01:53	113	0.0000
nopath	1	3	9	1	763	02:17:47	8267	02:19:02	8342	00:01:15	75	0.0000
nopath	3	6	6	1	667	02:17:34	8254	02:19:04	8344	00:01:30	90	0.0000
nopath	2	3	3	1	679	02:17:36	8256	02:19:05	8345	00:01:29	89	0.0000
nopath	3	6	3	1	667	02:17:36	8256	02:19:07	8347	00:01:31	91	0.0000
nopath	5	2	5	1	701	02:18:13	8293	02:19:07	8347	00:00:54	54	0.0000
nopath	2	3	10	1	679	02:17:44	8264	02:19:08	8348	00:01:24	84	0.0000
nopath	3	6	6	1	667	02:17:51	8271	02:19:08	8348	00:01:17	77	0.0000
nopath	3	6	3	1	667	02:18:01	8281	02:19:11	8351	00:01:10	70	0.0000
nopath	3	6	5	1	667	02:18:19	8299	02:19:16	8356	00:00:57	57	0.0000
nopath	3	6	3	1	667	02:18:22	8302	02:19:19	8359	00:00:57	57	0.0000
nopath	6	7	10	1	624	02:17:39	8259	02:19:25	8365	00:01:46	106	0.0000
nopath	1	2	2	1	504	02:18:35	8315	02:19:28	8368	00:00:53	53	0.0000
nopath	6	7	12	14	624	02:17:44	8264	02:19:29	8369	00:01:45	105	0.0000
nopath	6	4	10	1	696	02:17:49	8269	02:19:31	8371	00:01:42	102	0.0000
nopath	2	4	8	1	708	02:18:20	8300	02:19:37	8377	00:01:17	77	0.0000
nopath	3	6	12	14	667	02:18:31	8311	02:19:41	8381	00:01:10	70	0.0000
nopath	1	2	9	1	504	02:19:10	8350	02:19:53	8393	00:00:43	43	0.0000
nopath	3	2	10	1	679	02:18:11	8291	02:19:55	8395	00:01:44	104	0.0000
nopath	6	4	12	14	696	02:18:50	8330	02:19:58	8398	00:01:08	68	0.0000
nopath	1	3	5	1	763	02:18:55	8335	02:20:06	8406	00:01:11	71	0.0000	00:01:26
nopath	2	1	3	1	504	02:19:10	8350	02:20:12	8412	00:01:02	62	0.0000
nopath	4	1	3	1	792	02:19:08	8348	02:20:16	8416	00:01:08	68	0.0000
nopath	6	2	5	1	748	02:17:19	8239	02:20:20	8420	00:03:01	181	0.0000
nopath	6	2	10	1	748	02:18:39	8319	02:20:22	8422	00:01:43	103	0.0000
nopath	1	2	13	15	504	02:19:41	8381	02:20:33	8433	00:00:52	52	0.0000
nopath	2	3	6	1	679	02:18:21	8301	02:20:34	8434	00:02:13	133	0.0000
nopath	2	4	6	1	708	02:19:00	8340	02:20:38	8438	00:01:38	98	0.0000
nopath	2	3	10	1	679	02:19:07	8347	02:20:38	8438	00:01:31	91	0.0000
nopath	2	3	5	1	679	02:19:19	8359	02:20:40	8440	00:01:21	81	0.0000
nopath	4	7	13	15	331	02:19:46	8386	02:20:41	8441	00:00:55	55	0.0000
nopath	5	1	3	1	785	02:18:52	8332	02:20:50	8450	00:01:58	118	0.0000
nopath	3	6	13	15	667	02:19:04	8344	02:20:52	8452	00:01:48	108	0.0000
nopath	3	6	6	1	667	02:19:41	8381	02:20:53	8453	00:01:12	72	0.0000
nopath	3	6	5	1	667	02:19:50	8390	02:20:55	8455	00:01:05	65	0.0000
nopath	5	1	12	14	785	02:19:55	8395	02:20:57	8457	00:01:02	62	0.0000
nopath	2	3	5	1	679	02:19:20	8360	02:21:06	8466	00:01:46	106	0.0000	00:01:37
nopath	2	3	3	1	679	02:19:25	8365	02:21:09	8469	00:01:44	104	0.0000
nopath	1	4	12	14	792	02:19:51	8391	02:21:12	8472	00:01:21	81	0.0000
nopath	3	6	3	1	667	02:20:23	8423	02:21:14	8474	00:00:51	51	0.0000
nopath	4	2	5	1	708	02:19:35	8375	02:21:14	8474	00:01:39	99	0.0000
nopath	3	2	13	15	679	02:19:52	8392	02:21:19	8479	00:01:27	87	0.0000
nopath	6	3	2	1	667	02:19:52	8392	02:21:21	8481	00:01:29	89	0.0000
nopath	3	6	2	1	667	02:20:34	8434	02:21:24	8484	00:00:50	50	0.0000
nopath	2	7	13	15	458	02:19:50	8390	02:21:27	8487	00:01:37	97	0.0000
nopath	2	4	5	1	708	02:19:46	8386	02:21:36	8496	00:01:50	110	0.0000
nopath	2	7	9	1	458	02:20:00	8400	02:21:36	8496	00:01:36	96	0.0000
nopath	1	5	3	1	785	02:19:29	8369	02:21:39	8499	00:02:10	130	0.0000
nopath	2	7	10	1	458	02:20:33	8433	02:21:39	8499	00:01:06	66	0.0000
nopath	1	2	13	15	504	02:20:56	8456	02:21:52	8512	00:00:56	56	0.0000
nopath	2	3	10	1	679	02:20:46	8446	02:22:08	8528	00:01:22	82	0.0000	00:01:33
nopath	1	7	3	1	542	02:21:22	8482	02:22:09	8529	00:00:47	47	0.0000
nopath	2	4	12	14	708	02:19:58	8398	02:22:10	8530	00:02:12	132	0.0000
nopath	2	4	3	1	708	02:20:57	8457	02:22:12	8532	00:01:15	75	0.0000
nopath	1	4	3	1	792	02:20:41	8441	02:22:14	8534	00:01:33	93	0.0000
nopath	1	3	3	1	763	02:21:34	8494	02:22:34	8554	00:01:00	60	0.0000
nopath	3	2	10	1	679	02:20:52	8452	02:22:35	8555	00:01:43	103	0.0000
nopath	3	6	3	1	667	02:21:55	8515	02:22:46	8566	00:00:51	51	0.0000
nopath	2	1	12	14	504	02:20:59	8459	02:22:48	8568	00:01:49	109	0.0000
nopath	5	3	3	1	621	02:21:59	8519	02:22:48	8568	00:00:49	49	0.0000
nopath	3	7	12	14	302	02:22:15	8535	02:22:54	8574	00:00:39	39	0.0000
nopath	2	1	3	1	504	02:22:03	8523	02:22:55	8575	00:00:52	52	0.0000
nopath	6	2	9	1	748	02:21:50	8510	02:23:01	8581	00:01:11	71	0.0000	00:01:40
nopath	2	4	3	1	708	02:21:17	8477	02:23:09	8589	00:01:52	112	0.0000
nopath	2	4	12	14	708	02:21:54	8514	02:23:11	8591	00:01:17	77	0.0000
nopath	2	4	3	1	708	02:22:21	8541	02:23:14	8594	00:00:53	53	0.0000
nopath	3	6	10	1	667	02:22:19	8539	02:23:15	8595	00:00:56	56	0.0000
nopath	6	1	2	1	832	02:22:22	8542	02:23:25	8605	00:01:03	63	0.0000
nopath	1	3	3	1	763	02:21:53	8513	02:23:34	8614	00:01:41	101	0.0000
nopath	1	3	3	1	763	02:22:33	8553	02:23:37	8617	00:01:04	64	0.0000
nopath	4	7	12	14	331	02:22:49	8569	02:23:38	8618	00:00:49	49	0.0000
nopath	1	2	5	1	504	02:22:56	8576	02:23:41	8621	00:00:45	45	0.0000
nopath	3	6	12	14	667	02:22:44	8564	02:23:45	8625	00:01:01	61	0.0000
nopath	3	2	7	1	679	02:22:22	8542	02:24:00	8640	00:01:38	98	0.0000	00:01:38
nopath	4	2	10	1	708	02:22:23	8543	02:24:03	8643	00:01:40	100	0.0000
nopath	3	7	12	14	302	02:23:35	8615	02:24:05	8645	00:00:30	30	0.0000
nopath	4	7	12	14	331	02:23:40	8620	02:24:12	8652	00:00:32	32	0.0000
nopath	2	1	13	15	504	02:23:00	8580	02:24:18	8658	00:01:18	78	0.0000
nopath	5	2	12	14	701	02:22:44	8564	02:24:24	8664	00:01:40	100	0.0000
nopath	5	7	3	1	577	02:22:34	8554	02:24:25	8665	00:01:51	111	0.0000
nopath	5	1	3	1	785	02:23:35	8615	02:24:36	8676	00:01:01	61	0.0000
nopath	2	3	9	1	679	02:22:26	8546	02:24:42	8682	00:02:16	136	0.0000
nopath	2	3	12	14	679	02:23:21	8601	02:24:45	8685	00:01:24	84	0.0000
nopath	6	2	3	1	748	02:23:20	8600	02:24:47	8687	00:01:27	87	0.0000
nopath	1	4	3	1	792	02:23:37	8617	02:24:48	8688	00:01:11	71	0.0000
nopath	3	6	13	15	667	02:24:00	8640	02:24:53	8693	00:00:53	53	0.0000
nopath	3	6	3	1	667	02:24:08	8648	02:24:58	8698	00:00:50	50	0.0000
nopath	6	7	13	15	624	02:23:41	8621	02:25:05	8705	00:01:24	84	0.0000	00:01:28
nopath	4	3	3	1	375	02:24:17	8657	02:25:15	8715	00:00:58	58	0.0000
nopath	3	6	5	1	667	02:24:23	8663	02:25:26	8726	00:01:03	63	0.0000
nopath	3	2	5	1	679	02:24:11	8651	02:25:30	8730	00:01:19	79	0.0000
nopath	3	2	12	14	679	02:24:39	8679	02:25:32	8732	00:00:53	53	0.0000
nopath	1	5	9	1	785	02:24:24	8664	02:25:37	8737	00:01:13	73	0.0000
nopath	2	3	3	1	679	02:24:17	8657	02:25:52	8752	00:01:35	95	0.0000
nopath	2	4	5	1	708	02:23:54	8634	02:25:52	8752	00:01:58	118	0.0000
nopath	1	2	3	1	504	02:24:57	8697	02:25:53	8753	00:00:56	56	0.0000
nopath	2	4	12	14	708	02:24:42	8682	02:25:56	8756	00:01:14	74	0.0000
nopath	1	2	6	1	504	02:24:58	8698	02:25:56	8756	00:00:58	58	0.0000
nopath	2	4	12	14	708	02:24:46	8686	02:25:59	8759	00:01:13	73	0.0000
nopath	3	6	3	1	667	02:24:40	8680	02:26:12	8772	00:01:32	92	0.0000	00:01:09
nopath	5	3	8	1	621	02:23:57	8637	02:26:12	8772	00:02:15	135	0.0000
nopath	1	2	13	15	504	02:25:24	8724	02:26:13	8773	00:00:49	49	0.0000
nopath	5	3	12	14	621	02:24:04	8644	02:26:14	8774	00:02:10	130	0.0000
nopath	3	6	12	14	667	02:25:02	8702	02:26:15	8775	00:01:13	73	0.0000
nopath	5	3	10	1	621	02:24:43	8683	02:26:17	8777	00:01:34	94	0.0000
nopath	1	3	12	14	763	02:24:54	8694	02:26:23	8783	00:01:29	89	0.0000
nopath	1	2	3	1	504	02:25:44	8744	02:26:28	8788	00:00:44	44	0.0000
nopath	3	6	12	14	667	02:25:24	8724	02:26:31	8791	00:01:07	67	0.0000
nopath	5	3	9	1	621	02:25:05	8705	02:26:37	8797	00:01:32	92	0.0000
nopath	6	3	10	1	667	02:25:47	8747	02:26:39	8799	00:00:52	52	0.0000
nopath	6	3	12	14	667	02:25:53	8753	02:26:45	8805	00:00:52	52	0.0000
nopath	3	4	12	14	375	02:26:09	8769	02:26:47	8807	00:00:38	38	0.0000
nopath	4	1	12	14	792	02:24:27	8667	02:26:58	8818	00:02:31	151	0.0000
nopath	3	6	3	1	667	02:25:58	8758	02:26:59	8819	00:01:01	61	0.0000
nopath	4	1	3	1	792	02:24:42	8682	02:27:01	8821	00:02:19	139	0.0000	00:01:53
nopath	3	6	2	1	667	02:26:07	8767	02:27:02	8822	00:00:55	55	0.0000
nopath	6	2	3	1	748	02:24:47	8687	02:27:05	8825	00:02:18	138	0.0000
nopath	4	1	12	14	792	02:24:58	8698	02:27:05	8825	00:02:07	127	0.0000
nopath	3	6	12	14	667	02:26:13	8773	02:27:08	8828	00:00:55	55	0.0000
nopath	6	1	9	1	832	02:25:04	8704	02:27:13	8833	00:02:09	129	0.0000
nopath	6	1	12	14	832	02:25:59	8759	02:27:16	8836	00:01:17	77	0.0000
nopath	2	4	3	1	708	02:25:02	8702	02:27:29	8849	00:02:27	147	0.0000
nopath	1	3	5	1	763	02:26:17	8777	02:27:32	8852	00:01:15	75	0.0000
nopath	2	4	13	15	708	02:25:26	8726	02:27:33	8853	00:02:07	127	0.0000
nopath	1	2	13	15	504	02:26:50	8810	02:27:37	8857	00:00:47	47	0.0000
nopath	5	3	9	1	621	02:25:50	8750	02:27:51	8871	00:02:01	121	0.0000
nopath	5	3	13	15	621	02:26:17	8777	02:27:55	8875	00:01:38	98	0.0000
nopath	1	3	12	14	763	02:26:31	8791	02:28:03	8883	00:01:32	92	0.0000	00:01:20
nopath	1	4	5	1	792	02:26:39	8799	02:28:06	8886	00:01:27	87	0.0000
nopath	3	6	9	1	667	02:27:14	8834	02:28:06	8886	00:00:52	52	0.0000
nopath	4	1	5	1	792	02:26:05	8765	02:28:08	8888	00:02:03	123	0.0000
nopath	3	2	13	15	679	02:26:55	8815	02:28:10	8890	00:01:15	75	0.0000
nopath	2	1	3	1	504	02:27:03	8823	02:28:15	8895	00:01:12	72	0.0000
nopath	3	6	13	15	667	02:27:23	8843	02:28:15	8895	00:00:52	52	0.0000
nopath	6	2	9	1	748	02:26:57	8817	02:28:31	8911	00:01:34	94	0.0000
nopath	5	1	9	1	785	02:27:13	8833	02:28:32	8912	00:01:19	79	0.0000
nopath	6	1	12	14	832	02:26:47	8807	02:28:34	8914	00:01:47	107	0.0000
nopath	2	3	3	1	679	02:27:09	8829	02:28:34	8914	00:01:25	85	0.0000
nopath	1	2	9	1	504	02:27:42	8862	02:28:35	8915	00:00:53	53	0.0000
nopath	6	2	3	1	748	02:27:44	8864	02:28:42	8922	00:00:58	58	0.0000
nopath	2	6	3	1	748	02:26:31	8791	02:28:54	8934	00:02:23	143	0.0000
nopath	1	2	5	1	504	02:28:15	8895	02:29:00	8940	00:00:45	45	0.0000	00:00:53
nopath	1	3	3	1	763	02:27:55	8875	02:29:06	8946	00:01:11	71	0.0000
nopath	1	3	5	1	763	02:28:01	8881	02:29:09	8949	00:01:08	68	0.0000
nopath	1	2	5	1	504	02:28:29	8909	02:29:13	8953	00:00:44	44	0.0000
nopath	5	6	3	1	380	02:28:57	8937	02:29:31	8971	00:00:34	34	0.0000
nopath	3	2	12	14	679	02:28:30	8910	02:29:32	8972	00:01:02	62	0.0000
nopath	4	1	9	1	792	02:27:33	8853	02:29:37	8977	00:02:04	124	0.0000
nopath	1	3	12	14	763	02:28:25	8905	02:29:39	8979	00:01:14	74	0.0000
nopath	2	4	12	14	708	02:27:57	8877	02:29:44	8984	00:01:47	107	0.0000
nopath	3	6	9	1	667	02:28:12	8892	02:29:48	8988	00:01:36	96	0.0000
nopath	5	1	3	1	785	02:27:37	8857	02:29:55	8995	00:02:18	138	0.0000
nopath	1	2	12	14	504	02:28:54	8934	02:29:56	8996	00:01:02	62	0.0000
nopath	5	7	13	15	577	02:27:32	8852	02:30:01	9001	00:02:29	149	0.0000	00:02:00
nopath	1	2	13	15	504	02:29:11	8951	02:30:04	9004	00:00:53	53	0.0000
nopath	2	3	13	15	679	02:28:17	8897	02:30:13	9013	00:01:56	116	0.0000
nopath	6	2	3	1	748	02:28:01	8881	02:30:15	9015	00:02:14	134	0.0000
nopath	2	3	3	1	679	02:28:42	8922	02:30:15	9015	00:01:33	93	0.0000
nopath	3	6	5	1	667	02:29:16	8956	02:30:15	9015	00:00:59	59	0.0000
nopath	3	6	3	1	667	02:29:23	8963	02:30:17	9017	00:00:54	54	0.0000
nopath	2	3	12	14	679	02:29:09	8949	02:30:17	9017	00:01:08	68	0.0000
nopath	3	6	10	1	667	02:29:30	8970	02:30:22	9022	00:00:52	52	0.0000
nopath	6	1	3	1	832	02:29:01	8941	02:30:22	9022	00:01:21	81	0.0000
nopath	6	7	12	14	624	02:27:51	8871	02:30:30	9030	00:02:39	159	0.0000
nopath	4	2	13	15	708	02:28:45	8925	02:30:45	9045	00:02:00	120	0.0000
nopath	3	7	6	1	302	02:30:38	9038	02:31:09	9069	00:00:31	31	0.0000	00:00:37
nopath	2	3	12	14	679	02:29:31	8971	02:31:15	9075	00:01:44	104	0.0000
nopath	2	3	3	1	679	02:29:42	8982	02:31:18	9078	00:01:36	96	0.0000
nopath	2	3	13	15	679	02:30:09	9009	02:31:21	9081	00:01:12	72	0.0000
nopath	5	3	10	1	621	02:29:33	8973	02:31:28	9088	00:01:55	115	0.0000
nopath	5	1	12	14	785	02:29:50	8990	02:31:41	9101	00:01:51	111	0.0000
nopath	1	2	5	1	504	02:30:55	9055	02:31:47	9107	00:00:52	52	0.0000
nopath	2	3	12	14	679	02:30:19	9019	02:31:47	9107	00:01:28	88	0.0000
nopath	3	6	5	1	667	02:30:43	9043	02:31:50	9110	00:01:07	67	0.0000
nopath	3	6	9	1	667	02:30:57	9057	02:31:53	9113	00:00:56	56	0.0000
nopath	3	6	5	1	667	02:31:00	9060	02:31:56	9116	00:00:56	56	0.0000
nopath	5	3	3	1	621	02:30:54	9054	02:32:01	9121	00:01:07	67	0.0000	00:01:35
nopath	3	6	9	1	667	02:31:10	9070	02:32:01	9121	00:00:51	51	0.0000
nopath	4	2	6	1	708	02:29:51	8991	02:32:02	9122	00:02:11	131	0.0000
nopath	6	3	5	1	667	02:31:08	9068	02:32:03	9123	00:00:55	55	0.0000
nopath	1	4	12	14	792	02:31:17	9077	02:32:20	9140	00:01:03	63	0.0000
nopath	3	6	9	1	667	02:31:31	9091	02:32:22	9142	00:00:51	51	0.0000
nopath	2	3	3	1	679	02:30:49	9049	02:32:23	9143	00:01:34	94	0.0000
nopath	2	4	12	14	708	02:31:13	9073	02:32:26	9146	00:01:13	73	0.0000
nopath	3	6	12	14	667	02:31:37	9097	02:32:27	9147	00:00:50	50	0.0000
nopath	6	3	3	1	667	02:31:29	9089	02:32:33	9153	00:01:04	64	0.0000
nopath	5	2	8	1	701	02:30:18	9018	02:32:33	9153	00:02:15	135	0.0000
nopath	5	1	3	1	785	02:30:10	9010	02:32:35	9155	00:02:25	145	0.0000
nopath	5	1	3	1	785	02:30:12	9012	02:32:37	9157	00:02:25	145	0.0000
nopath	5	1	3	1	785	02:30:50	9050	02:32:41	9161	00:01:51	111	0.0000
nopath	1	2	12	14	504	02:31:44	9104	02:32:41	9161	00:00:57	57	0.0000
nopath	2	3	12	14	679	02:31:23	9083	02:32:51	9171	00:01:28	88	0.0000
nopath	2	3	3	1	679	02:31:24	9084	02:32:54	9174	00:01:30	90	0.0000
nopath	2	4	12	14	708	02:31:30	9090	02:32:57	9177	00:01:27	87	0.0000
nopath	6	3	5	1	667	02:32:03	9123	02:33:05	9185	00:01:02	62	0.0000	00:01:25
nopath	5	4	12	14	650	02:31:42	9102	02:33:22	9202	00:01:40	100	0.0000
nopath	3	6	12	14	667	02:31:55	9115	02:33:25	9205	00:01:30	90	0.0000
nopath	2	3	13	15	679	02:31:50	9110	02:33:25	9205	00:01:35	95	0.0000
nopath	4	7	5	1	331	02:32:47	9167	02:33:27	9207	00:00:40	40	0.0000
nopath	1	3	3	1	763	02:31:30	9090	02:33:27	9207	00:01:57	117	0.0000
nopath	1	3	7	1	763	02:32:05	9125	02:33:29	9209	00:01:24	84	0.0000
nopath	3	6	3	1	667	02:32:19	9139	02:33:29	9209	00:01:10	70	0.0000
nopath	5	3	10	1	621	02:32:24	9144	02:33:37	9217	00:01:13	73	0.0000
nopath	2	1	9	1	504	02:32:20	9140	02:33:39	9219	00:01:19	79	0.0000
nopath	6	3	3	1	667	02:32:36	9156	02:33:44	9224	00:01:08	68	0.0000
nopath	4	1	12	14	792	02:31:32	9092	02:33:44	9224	00:02:12	132	0.0000
nopath	5	2	3	1	701	02:31:24	9084	02:33:50	9230	00:02:26	146	0.0000
nopath	2	3	13	15	679	02:32:16	9136	02:33:57	9237	00:01:41	101	0.0000
nopath	5	1	5	1	785	02:32:26	9146	02:33:58	9238	00:01:32	92	0.0000
nopath	2	4	12	14	708	02:32:31	9151	02:33:59	9239	00:01:28	88	0.0000
nopath	3	6	3	1	667	02:32:51	9171	02:33:59	9239	00:01:08	68	0.0000
nopath	5	1	9	1	785	02:32:42	9162	02:34:01	9241	00:01:19	79	0.0000	00:01:54
nopath	2	4	3	1	708	02:32:44	9164	02:34:01	9241	00:01:17	77	0.0000
nopath	3	6	9	1	667	02:32:59	9179	02:34:01	9241	00:01:02	62	0.0000
nopath	6	1	12	14	832	02:32:21	9141	02:34:03	9243	00:01:42	102	0.0000
nopath	3	6	13	15	667	02:33:05	9185	02:34:12	9252	00:01:07	67	0.0000
nopath	1	5	13	15	785	02:32:06	9126	02:34:26	9266	00:02:20	140	0.0000
nopath	2	3	3	1	679	02:33:01	9181	02:34:26	9266	00:01:25	85	0.0000
nopath	1	4	10	1	792	02:32:44	9164	02:34:30	9270	00:01:46	106	0.0000
nopath	1	3	3	1	763	02:33:19	9199	02:34:30	9270	00:01:11	71	0.0000
nopath	1	3	12	14	763	02:33:31	9211	02:34:33	9273	00:01:02	62	0.0000
nopath	4	2	3	1	708	02:32:42	9162	02:34:44	9284	00:02:02	122	0.0000
nopath	3	7	12	14	302	02:34:17	9257	02:34:56	9296	00:00:39	39	0.0000
nopath	3	2	6	1	679	02:33:22	9202	02:34:58	9298	00:01:36	96	0.0000
nopath	2	7	3	1	458	02:33:42	9222	02:34:58	9298	00:01:16	76	0.0000
nopath	1	3	5	1	763	02:33:40	9220	02:34:58	9298	00:01:18	78	0.0000
nopath	3	1	9	1	763	02:33:01	9181	02:35:03	9303	00:02:02	122	0.0000	00:01:33
nopath	2	7	3	1	458	02:34:19	9259	02:35:04	9304	00:00:45	45	0.0000
nopath	3	6	3	1	667	02:33:19	9199	02:35:12	9312	00:01:53	113	0.0000
nopath	5	2	12	14	701	02:33:05	9185	02:35:12	9312	00:02:07	127	0.0000
nopath	3	6	10	1	667	02:33:34	9214	02:35:14	9314	00:01:40	100	0.0000
nopath	3	6	3	1	667	02:33:39	9219	02:35:16	9316	00:01:37	97	0.0000
nopath	5	1	3	1	785	02:32:54	9174	02:35:16	9316	00:02:22	142	0.0000
nopath	3	6	5	1	667	02:33:49	9229	02:35:17	9317	00:01:28	88	0.0000
nopath	3	6	5	1	667	02:34:01	9241	02:35:20	9320	00:01:19	79	0.0000
nopath	5	1	12	14	785	02:33:46	9226	02:35:20	9320	00:01:34	94	0.0000
nopath	6	5	3	1	380	02:34:10	9250	02:35:22	9322	00:01:12	72	0.0000
nopath	5	1	13	15	785	02:34:05	9245	02:35:24	9324	00:01:19	79	0.0000
nopath	1	2	12	14	504	02:34:33	9273	02:35:27	9327	00:00:54	54	0.0000
nopath	5	1	6	1	785	02:34:22	9262	02:35:27	9327	00:01:05	65	0.0000
nopath	2	3	12	14	679	02:33:35	9215	02:35:31	9331	00:01:56	116	0.0000
nopath	2	3	12	14	679	02:34:15	9255	02:35:33	9333	00:01:18	78	0.0000
nopath	3	6	3	1	667	02:34:27	9267	02:35:36	9336	00:01:09	69	0.0000
nopath	2	3	2	1	679	02:34:30	9270	02:35:36	9336	00:01:06	66	0.0000
nopath	3	6	3	1	667	02:34:29	9269	02:35:37	9337	00:01:08	68	0.0000
nopath	3	7	5	1	302	02:35:19	9319	02:35:54	9354	00:00:35	35	0.0000
nopath	1	3	13	15	763	02:34:14	9254	02:36:05	9365	00:01:51	111	0.0000	00:01:21
nopath	1	3	10	1	763	02:34:18	9258	02:36:07	9367	00:01:49	109	0.0000
nopath	3	6	12	14	667	02:35:07	9307	02:36:09	9369	00:01:02	62	0.0000
nopath	1	3	13	15	763	02:34:53	9293	02:36:10	9370	00:01:17	77	0.0000
nopath	3	6	13	15	667	02:35:28	9328	02:36:21	9381	00:00:53	53	0.0000
nopath	3	1	9	1	763	02:34:11	9251	02:36:25	9385	00:02:14	134	0.0000
nopath	4	1	12	14	792	02:34:36	9276	02:36:26	9386	00:01:50	110	0.0000
nopath	4	1	9	1	792	02:35:11	9311	02:36:33	9393	00:01:22	82	0.0000
nopath	1	3	3	1	763	02:35:01	9301	02:36:34	9394	00:01:33	93	0.0000
nopath	3	5	12	14	621	02:35:50	9350	02:36:59	9419	00:01:09	69	0.0000
nopath	5	3	5	1	621	02:36:05	9365	02:37:01	9421	00:00:56	56	0.0000	00:01:04
nopath	5	4	12	14	650	02:34:35	9275	02:37:02	9422	00:02:27	147	0.0000
nopath	5	1	12	14	785	02:35:33	9333	02:37:05	9425	00:01:32	92	0.0000
nopath	5	1	7	1	785	02:35:41	9341	02:37:07	9427	00:01:26	86	0.0000
nopath	1	3	13	15	763	02:35:22	9322	02:37:09	9429	00:01:47	107	0.0000
nopath	1	3	12	14	763	02:35:26	9326	02:37:11	9431	00:01:45	105	0.0000
nopath	1	3	9	1	763	02:35:54	9354	02:37:13	9433	00:01:19	79	0.0000
nopath	3	6	5	1	667	02:36:12	9372	02:37:14	9434	00:01:02	62	0.0000
nopath	3	6	9	1	667	02:36:23	9383	02:37:18	9438	00:00:55	55	0.0000
nopath	3	6	2	1	667	02:36:27	9387	02:37:23	9443	00:00:56	56	0.0000
nopath	5	7	13	15	577	02:36:19	9379	02:37:29	9449	00:01:10	70	0.0000
nopath	1	7	9	1	542	02:36:36	9396	02:37:31	9451	00:00:55	55	0.0000
nopath	4	2	13	15	708	02:35:26	9326	02:37:43	9463	00:02:17	137	0.0000
nopath	3	6	12	14	667	02:36:30	9390	02:37:46	9466	00:01:16	76	0.0000
nopath	3	2	2	1	679	02:36:25	9385	02:37:47	9467	00:01:22	82	0.0000
nopath	3	6	13	15	667	02:36:32	9392	02:37:49	9469	00:01:17	77	0.0000
nopath	3	6	3	1	667	02:36:41	9401	02:37:52	9472	00:01:11	71	0.0000
nopath	3	1	10	1	763	02:36:22	9382	02:37:53	9473	00:01:31	91	0.0000
nopath	6	2	12	14	748	02:35:41	9341	02:37:58	9478	00:02:17	137	0.0000
nopath	6	1	12	14	832	02:35:16	9316	02:38:00	9480	00:02:44	164	0.0000	00:01:51
nopath	6	1	5	1	832	02:35:19	9319	02:38:02	9482	00:02:43	163	0.0000
nopath	1	2	9	1	504	02:37:16	9436	02:38:03	9483	00:00:47	47	0.0000
nopath	2	4	13	15	708	02:36:04	9364	02:38:09	9489	00:02:05	125	0.0000
nopath	4	2	3	1	708	02:36:59	9419	02:38:47	9527	00:01:48	108	0.0000
nopath	3	6	12	14	667	02:36:59	9419	02:38:49	9529	00:01:50	110	0.0000
nopath	3	6	12	14	667	02:37:15	9435	02:38:51	9531	00:01:36	96	0.0000
nopath	3	6	12	14	667	02:37:45	9465	02:38:53	9533	00:01:08	68	0.0000
nopath	5	4	5	1	650	02:36:26	9386	02:38:58	9538	00:02:32	152	0.0000
[truncated: 1,023 more rows]
