# Supplementary material for: Supervised learning from human performance at the computationally hard problem of optimal traffic signal control on a network of junctions
Source: R Soc Open Sci. 2014 Dec 24;1(4):140211. doi: 10.1098/rsos.140211 (PMC4448775; doi:10.1098/rsos.140211)
Supplement: 1. simulationData.zip - This zipped folder contains the simulation configuration files for the traffic microsimulation models used in the paper, as well as the raw data output from the simulations. The data are organised into a folder structure with README.txt files used to provide guidance on the c [file rsos140211supp1.zip › simulationData/multiJunctionModel/SCOOT/run-004/trips-ALL.csv]

Path	From Zone	To Zone	Vehicle Type	Base Vehicle Type	Distance (m)	Departure Time (HH:MM:SS)	Departure Time (s)	Arrival Time (HH:MM:SS)	Arrival Time (s)	Time Taken (HH:MM:SS)	Time Taken (s)	Fuel	Mean Time (HH:MM:SS)
nopath	3	6	10	1	667	00:00:35	35	00:01:51	111	00:01:16	76	0.0000	00:01:16
nopath	2	7	12	14	458	00:01:16	76	00:02:12	132	00:00:56	56	0.0000	00:00:56
nopath	3	4	3	1	375	00:01:34	94	00:02:14	134	00:00:40	40	0.0000
nopath	5	3	9	1	621	00:00:17	17	00:02:18	138	00:02:01	121	0.0000
nopath	2	3	3	1	679	00:01:01	61	00:02:33	153	00:01:32	92	0.0000
nopath	1	6	7	1	832	00:00:57	57	00:03:21	201	00:02:24	144	0.0000	00:02:24
nopath	6	1	3	1	832	00:02:19	139	00:03:53	233	00:01:34	94	0.0000
nopath	2	3	10	1	679	00:02:41	161	00:03:59	239	00:01:18	78	0.0000
nopath	2	3	9	1	679	00:03:00	180	00:04:02	242	00:01:02	62	0.0000	00:01:17
nopath	5	1	3	1	785	00:02:30	150	00:04:19	259	00:01:49	109	0.0000
nopath	5	3	12	14	621	00:02:05	125	00:04:27	267	00:02:22	142	0.0000
nopath	6	3	9	1	667	00:03:40	220	00:04:30	270	00:00:50	50	0.0000
nopath	4	2	5	1	708	00:03:13	193	00:04:41	281	00:01:28	88	0.0000
nopath	6	3	3	1	667	00:04:00	240	00:05:06	306	00:01:06	66	0.0000	00:00:58
nopath	6	2	9	1	748	00:03:57	237	00:05:08	308	00:01:11	71	0.0000
nopath	2	3	3	1	679	00:03:43	223	00:05:27	327	00:01:44	104	0.0000
nopath	1	2	10	1	504	00:04:50	290	00:05:34	334	00:00:44	44	0.0000
nopath	1	3	5	1	763	00:04:40	280	00:05:40	340	00:01:00	60	0.0000
nopath	1	2	12	14	504	00:05:04	304	00:05:48	348	00:00:44	44	0.0000
nopath	5	3	9	1	621	00:03:39	219	00:05:54	354	00:02:15	135	0.0000
nopath	3	7	12	14	302	00:05:17	317	00:05:58	358	00:00:41	41	0.0000
nopath	3	6	12	14	667	00:04:49	289	00:06:04	364	00:01:15	75	0.0000	00:01:15
nopath	1	3	5	1	763	00:05:11	311	00:06:11	371	00:01:00	60	0.0000
nopath	3	4	10	1	375	00:06:03	363	00:06:37	397	00:00:34	34	0.0000
nopath	2	3	3	1	679	00:05:14	314	00:06:52	412	00:01:38	98	0.0000
nopath	3	6	5	1	667	00:05:54	354	00:06:54	414	00:01:00	60	0.0000
nopath	2	3	12	14	679	00:05:17	317	00:06:55	415	00:01:38	98	0.0000
nopath	5	6	12	14	380	00:06:42	402	00:07:28	448	00:00:46	46	0.0000	00:00:46
nopath	3	6	8	1	667	00:06:33	393	00:07:51	471	00:01:18	78	0.0000
nopath	6	2	13	15	748	00:06:31	391	00:07:53	473	00:01:22	82	0.0000
nopath	5	1	10	1	785	00:05:33	333	00:07:59	479	00:02:26	146	0.0000
nopath	5	1	12	14	785	00:06:43	403	00:08:03	483	00:01:20	80	0.0000	00:01:51
nopath	2	3	12	14	679	00:06:33	393	00:08:09	489	00:01:36	96	0.0000
nopath	2	3	3	1	679	00:07:09	429	00:08:11	491	00:01:02	62	0.0000
nopath	1	3	9	1	763	00:06:38	398	00:08:14	494	00:01:36	96	0.0000
nopath	6	2	9	1	748	00:07:07	427	00:08:16	496	00:01:09	69	0.0000
nopath	1	4	9	1	792	00:06:45	405	00:08:18	498	00:01:33	93	0.0000
nopath	1	3	9	1	763	00:07:10	430	00:08:19	499	00:01:09	69	0.0000
nopath	1	2	9	1	504	00:07:49	469	00:08:33	513	00:00:44	44	0.0000
nopath	6	7	3	1	624	00:06:53	413	00:08:34	514	00:01:41	101	0.0000
nopath	3	6	5	1	667	00:07:46	466	00:08:56	536	00:01:10	70	0.0000
nopath	3	2	10	1	679	00:07:45	465	00:08:59	539	00:01:14	74	0.0000
nopath	3	6	3	1	667	00:08:08	488	00:08:59	539	00:00:51	51	0.0000
nopath	3	6	12	14	667	00:08:15	495	00:09:05	545	00:00:50	50	0.0000	00:01:01
nopath	6	2	10	1	748	00:08:01	481	00:09:11	551	00:01:10	70	0.0000
nopath	2	7	5	1	458	00:07:57	477	00:09:11	551	00:01:14	74	0.0000
nopath	5	3	3	1	621	00:07:49	469	00:09:38	578	00:01:49	109	0.0000
nopath	3	6	3	1	667	00:08:35	515	00:09:39	579	00:01:04	64	0.0000
nopath	5	3	12	14	621	00:08:11	491	00:09:43	583	00:01:32	92	0.0000
nopath	5	7	10	1	577	00:08:00	480	00:09:45	585	00:01:45	105	0.0000
nopath	1	3	3	1	763	00:08:42	522	00:09:55	595	00:01:13	73	0.0000
nopath	4	2	12	14	708	00:08:16	496	00:10:06	606	00:01:50	110	0.0000	00:01:39
nopath	2	1	9	1	504	00:09:01	541	00:10:21	621	00:01:20	80	0.0000
nopath	4	1	3	1	792	00:08:22	502	00:10:23	623	00:02:01	121	0.0000
nopath	2	4	13	15	708	00:08:55	535	00:10:30	630	00:01:35	95	0.0000
nopath	2	6	9	1	748	00:07:40	460	00:10:33	633	00:02:53	173	0.0000
nopath	2	4	12	14	708	00:09:39	579	00:10:34	634	00:00:55	55	0.0000
nopath	1	2	5	1	504	00:10:10	610	00:10:55	655	00:00:45	45	0.0000
nopath	1	3	5	1	763	00:09:43	583	00:10:59	659	00:01:16	76	0.0000
nopath	5	7	12	14	577	00:10:13	613	00:11:26	686	00:01:13	73	0.0000	00:01:29
nopath	3	2	2	1	679	00:10:04	604	00:11:26	686	00:01:22	82	0.0000
nopath	3	6	3	1	667	00:09:26	566	00:11:27	687	00:02:01	121	0.0000
nopath	3	5	12	14	621	00:10:22	622	00:11:29	689	00:01:07	67	0.0000
nopath	3	5	12	14	621	00:10:26	626	00:11:32	692	00:01:06	66	0.0000
nopath	3	5	3	1	621	00:10:40	640	00:11:36	696	00:00:56	56	0.0000
nopath	2	1	9	1	504	00:10:20	620	00:11:46	706	00:01:26	86	0.0000
nopath	3	6	13	15	667	00:10:56	656	00:11:47	707	00:00:51	51	0.0000
nopath	6	2	9	1	748	00:09:55	595	00:11:56	716	00:02:01	121	0.0000
nopath	6	4	9	1	696	00:10:57	657	00:11:58	718	00:01:01	61	0.0000
nopath	5	1	13	15	785	00:10:23	623	00:12:03	723	00:01:40	100	0.0000	00:01:40
nopath	2	3	5	1	679	00:10:55	655	00:12:03	723	00:01:08	68	0.0000
nopath	6	1	9	1	832	00:10:03	603	00:12:04	724	00:02:01	121	0.0000
nopath	1	7	12	14	542	00:11:13	673	00:12:04	724	00:00:51	51	0.0000
nopath	2	3	5	1	679	00:11:15	675	00:12:08	728	00:00:53	53	0.0000
nopath	3	6	7	1	667	00:11:15	675	00:12:11	731	00:00:56	56	0.0000
nopath	3	6	12	14	667	00:11:18	678	00:12:15	735	00:00:57	57	0.0000
nopath	1	3	6	1	763	00:11:09	669	00:12:39	759	00:01:30	90	0.0000
nopath	1	3	12	14	763	00:11:16	676	00:12:43	763	00:01:27	87	0.0000
nopath	3	2	12	14	679	00:11:05	665	00:12:48	768	00:01:43	103	0.0000
nopath	3	2	9	1	679	00:11:40	700	00:12:50	770	00:01:10	70	0.0000
nopath	5	2	13	15	701	00:11:13	673	00:13:15	795	00:02:02	122	0.0000	00:02:02
nopath	3	6	12	14	667	00:12:22	742	00:13:17	797	00:00:55	55	0.0000
nopath	5	2	13	15	701	00:12:14	734	00:13:19	799	00:01:05	65	0.0000
nopath	5	4	3	1	650	00:11:21	681	00:13:31	811	00:02:10	130	0.0000
nopath	5	7	12	14	577	00:12:31	751	00:13:35	815	00:01:04	64	0.0000
nopath	6	7	5	1	624	00:11:41	701	00:13:40	820	00:01:59	119	0.0000
nopath	2	3	5	1	679	00:12:35	755	00:13:43	823	00:01:08	68	0.0000
nopath	1	3	12	14	763	00:12:37	757	00:13:46	826	00:01:09	69	0.0000
nopath	3	5	12	14	621	00:13:36	816	00:14:27	867	00:00:51	51	0.0000	00:01:00
nopath	6	5	12	14	380	00:13:46	826	00:14:30	870	00:00:44	44	0.0000
nopath	1	2	12	14	504	00:13:57	837	00:14:43	883	00:00:46	46	0.0000
nopath	2	3	5	1	679	00:13:03	783	00:14:47	887	00:01:44	104	0.0000
nopath	2	4	6	1	708	00:13:14	794	00:14:51	891	00:01:37	97	0.0000
nopath	3	6	9	1	667	00:13:45	825	00:15:03	903	00:01:18	78	0.0000	00:01:08
nopath	1	3	13	15	763	00:14:00	840	00:15:22	922	00:01:22	82	0.0000
nopath	2	3	3	1	679	00:14:44	884	00:15:53	953	00:01:09	69	0.0000
nopath	3	6	12	14	667	00:14:53	893	00:15:57	957	00:01:04	64	0.0000
nopath	1	2	3	1	504	00:15:02	902	00:16:04	964	00:01:02	62	0.0000	00:00:47
nopath	6	7	5	1	624	00:14:56	896	00:16:06	966	00:01:10	70	0.0000
nopath	2	6	6	1	748	00:14:16	856	00:16:11	971	00:01:55	115	0.0000
nopath	2	3	3	1	679	00:15:09	909	00:16:19	979	00:01:10	70	0.0000
nopath	1	3	5	1	763	00:14:58	898	00:16:22	982	00:01:24	84	0.0000
nopath	3	6	3	1	667	00:15:18	918	00:16:51	1011	00:01:33	93	0.0000
nopath	1	3	12	14	763	00:15:55	955	00:16:54	1014	00:00:59	59	0.0000
nopath	3	6	13	15	667	00:15:28	928	00:16:57	1017	00:01:29	89	0.0000
nopath	3	6	5	1	667	00:15:32	932	00:16:58	1018	00:01:26	86	0.0000
nopath	3	6	3	1	667	00:15:34	934	00:17:00	1020	00:01:26	86	0.0000	00:01:23
nopath	2	1	5	1	504	00:16:19	979	00:17:05	1025	00:00:46	46	0.0000
nopath	2	4	3	1	708	00:16:05	965	00:17:22	1042	00:01:17	77	0.0000
nopath	5	1	3	1	785	00:14:59	899	00:17:23	1043	00:02:24	144	0.0000
nopath	3	6	12	14	667	00:16:21	981	00:17:26	1046	00:01:05	65	0.0000
nopath	1	3	12	14	763	00:16:18	978	00:17:48	1068	00:01:30	90	0.0000
nopath	3	2	5	1	679	00:16:45	1005	00:18:11	1091	00:01:26	86	0.0000	00:01:23
nopath	4	2	10	1	708	00:17:03	1023	00:18:14	1094	00:01:11	71	0.0000
nopath	2	7	12	14	458	00:17:04	1024	00:18:21	1101	00:01:17	77	0.0000
nopath	3	6	9	1	667	00:17:41	1061	00:18:39	1119	00:00:58	58	0.0000
nopath	5	1	12	14	785	00:16:46	1006	00:18:43	1123	00:01:57	117	0.0000
nopath	2	3	3	1	679	00:17:33	1053	00:18:47	1127	00:01:14	74	0.0000
nopath	3	6	3	1	667	00:17:50	1070	00:18:58	1138	00:01:08	68	0.0000
nopath	3	6	2	1	667	00:17:55	1075	00:19:00	1140	00:01:05	65	0.0000	00:01:04
nopath	6	1	12	14	832	00:17:01	1021	00:19:09	1149	00:02:08	128	0.0000
nopath	6	1	5	1	832	00:17:59	1079	00:19:11	1151	00:01:12	72	0.0000
nopath	2	5	3	1	701	00:17:10	1030	00:19:30	1170	00:02:20	140	0.0000
nopath	1	3	5	1	763	00:18:54	1134	00:20:23	1223	00:01:29	89	0.0000	00:01:17
nopath	5	2	13	15	701	00:18:31	1111	00:20:27	1227	00:01:56	116	0.0000
nopath	3	6	13	15	667	00:18:39	1119	00:20:31	1231	00:01:52	112	0.0000
nopath	3	6	9	1	667	00:18:48	1128	00:20:32	1232	00:01:44	104	0.0000
nopath	5	3	6	1	621	00:18:32	1112	00:20:38	1238	00:02:06	126	0.0000
nopath	1	2	13	15	504	00:20:00	1200	00:20:49	1249	00:00:49	49	0.0000
nopath	3	6	5	1	667	00:19:45	1185	00:21:01	1261	00:01:16	76	0.0000	00:01:37
nopath	6	5	3	1	380	00:20:29	1229	00:21:02	1262	00:00:33	33	0.0000
nopath	3	2	10	1	679	00:20:03	1203	00:21:07	1267	00:01:04	64	0.0000
nopath	1	5	5	1	785	00:19:32	1172	00:21:23	1283	00:01:51	111	0.0000
nopath	2	3	3	1	679	00:19:49	1189	00:21:27	1287	00:01:38	98	0.0000
nopath	2	3	13	15	679	00:20:19	1219	00:21:32	1292	00:01:13	73	0.0000
nopath	2	3	3	1	679	00:20:20	1220	00:21:34	1294	00:01:14	74	0.0000
nopath	1	7	13	15	542	00:21:13	1273	00:22:02	1322	00:00:49	49	0.0000	00:00:50
nopath	2	3	5	1	679	00:20:22	1222	00:22:03	1323	00:01:41	101	0.0000
nopath	2	4	10	1	708	00:20:24	1224	00:22:07	1327	00:01:43	103	0.0000
nopath	2	4	9	1	708	00:20:32	1232	00:22:08	1328	00:01:36	96	0.0000
nopath	1	3	12	14	763	00:20:05	1205	00:22:09	1329	00:02:04	124	0.0000
nopath	3	6	3	1	667	00:21:04	1264	00:22:15	1335	00:01:11	71	0.0000
nopath	5	7	3	1	577	00:19:56	1196	00:22:22	1342	00:02:26	146	0.0000
nopath	5	7	12	14	577	00:21:03	1263	00:22:26	1346	00:01:23	83	0.0000
nopath	4	1	9	1	792	00:20:52	1252	00:22:29	1349	00:01:37	97	0.0000
nopath	1	3	3	1	763	00:20:48	1248	00:22:35	1355	00:01:47	107	0.0000
nopath	2	4	2	1	708	00:21:27	1287	00:22:41	1361	00:01:14	74	0.0000
nopath	5	1	12	14	785	00:21:30	1290	00:22:48	1368	00:01:18	78	0.0000
nopath	6	3	3	1	667	00:21:56	1316	00:22:49	1369	00:00:53	53	0.0000
nopath	6	2	5	1	748	00:21:32	1292	00:22:49	1369	00:01:17	77	0.0000
nopath	6	1	9	1	832	00:20:37	1237	00:22:50	1370	00:02:13	133	0.0000
nopath	3	6	6	1	667	00:22:01	1321	00:22:52	1372	00:00:51	51	0.0000
nopath	6	1	12	14	832	00:20:58	1258	00:22:53	1373	00:01:55	115	0.0000
nopath	1	2	3	1	504	00:22:13	1333	00:23:03	1383	00:00:50	50	0.0000	00:00:49
nopath	6	1	2	1	832	00:21:57	1317	00:23:03	1383	00:01:06	66	0.0000
nopath	2	3	3	1	679	00:21:54	1314	00:23:11	1391	00:01:17	77	0.0000
nopath	3	6	3	1	667	00:22:10	1330	00:23:13	1393	00:01:03	63	0.0000
nopath	1	3	10	1	763	00:22:02	1322	00:23:14	1394	00:01:12	72	0.0000
nopath	2	7	3	1	458	00:22:38	1358	00:23:48	1428	00:01:10	70	0.0000
nopath	3	4	3	1	375	00:23:16	1396	00:24:01	1441	00:00:45	45	0.0000	00:00:39
nopath	3	6	10	1	667	00:22:55	1375	00:24:03	1443	00:01:08	68	0.0000
nopath	5	1	13	15	785	00:22:34	1354	00:24:09	1449	00:01:35	95	0.0000
nopath	2	3	3	1	679	00:22:32	1352	00:24:17	1457	00:01:45	105	0.0000
nopath	2	4	5	1	708	00:22:18	1338	00:24:18	1458	00:02:00	120	0.0000
nopath	2	4	5	1	708	00:22:43	1363	00:24:21	1461	00:01:38	98	0.0000
nopath	4	3	12	14	375	00:23:44	1424	00:24:24	1464	00:00:40	40	0.0000
nopath	3	7	9	1	302	00:24:15	1455	00:24:44	1484	00:00:29	29	0.0000
nopath	1	2	3	1	504	00:24:06	1446	00:24:50	1490	00:00:44	44	0.0000
nopath	3	6	13	15	667	00:23:49	1429	00:24:56	1496	00:01:07	67	0.0000
nopath	3	5	8	1	621	00:24:04	1444	00:24:58	1498	00:00:54	54	0.0000
nopath	2	1	10	1	504	00:23:42	1422	00:25:12	1512	00:01:30	90	0.0000	00:01:15
nopath	3	1	13	15	763	00:23:38	1418	00:25:16	1516	00:01:38	98	0.0000
nopath	2	3	13	15	679	00:23:32	1412	00:25:22	1522	00:01:50	110	0.0000
nopath	2	4	9	1	708	00:23:50	1430	00:25:25	1525	00:01:35	95	0.0000
nopath	1	2	3	1	504	00:24:57	1497	00:25:42	1542	00:00:45	45	0.0000
nopath	5	7	13	15	577	00:24:56	1496	00:25:57	1557	00:01:01	61	0.0000
nopath	3	6	5	1	667	00:25:29	1529	00:26:28	1588	00:00:59	59	0.0000	00:01:03
nopath	2	7	12	14	458	00:25:47	1547	00:26:33	1593	00:00:46	46	0.0000
nopath	1	2	10	1	504	00:25:50	1550	00:26:50	1610	00:01:00	60	0.0000
nopath	2	3	3	1	679	00:25:35	1535	00:26:55	1615	00:01:20	80	0.0000
nopath	3	6	5	1	667	00:26:02	1562	00:27:02	1622	00:01:00	60	0.0000	00:01:00
nopath	3	6	5	1	667	00:26:03	1563	00:27:03	1623	00:01:00	60	0.0000
nopath	3	6	3	1	667	00:26:14	1574	00:27:05	1625	00:00:51	51	0.0000
nopath	5	6	5	1	380	00:25:58	1558	00:27:19	1639	00:01:21	81	0.0000
nopath	3	6	5	1	667	00:26:28	1588	00:27:39	1659	00:01:11	71	0.0000
nopath	3	6	12	14	667	00:26:47	1607	00:27:41	1661	00:00:54	54	0.0000
nopath	5	3	12	14	621	00:25:38	1538	00:27:43	1663	00:02:05	125	0.0000
nopath	5	3	12	14	621	00:25:40	1540	00:27:45	1665	00:02:05	125	0.0000
nopath	2	1	9	1	504	00:26:23	1583	00:27:52	1672	00:01:29	89	0.0000
nopath	2	7	9	1	458	00:27:07	1627	00:27:52	1672	00:00:45	45	0.0000
nopath	1	3	6	1	763	00:26:41	1601	00:27:59	1679	00:01:18	78	0.0000
nopath	2	3	9	1	679	00:26:16	1576	00:28:02	1682	00:01:46	106	0.0000	00:01:25
nopath	5	2	9	1	701	00:26:27	1587	00:28:05	1685	00:01:38	98	0.0000
nopath	2	4	5	1	708	00:26:47	1607	00:28:06	1686	00:01:19	79	0.0000
nopath	3	6	12	14	667	00:27:27	1647	00:28:17	1697	00:00:50	50	0.0000
nopath	1	3	12	14	763	00:27:19	1639	00:28:33	1713	00:01:14	74	0.0000
nopath	1	4	10	1	792	00:27:02	1622	00:28:34	1714	00:01:32	92	0.0000
nopath	3	6	10	1	667	00:27:46	1666	00:28:35	1715	00:00:49	49	0.0000
nopath	5	3	5	1	621	00:27:21	1641	00:29:19	1759	00:01:58	118	0.0000	00:02:01
nopath	3	6	12	14	667	00:28:26	1706	00:29:28	1768	00:01:02	62	0.0000
nopath	5	1	13	15	785	00:28:36	1716	00:29:38	1778	00:01:02	62	0.0000
nopath	2	4	12	14	708	00:27:50	1670	00:29:39	1779	00:01:49	109	0.0000
nopath	5	1	3	1	785	00:28:40	1720	00:29:40	1780	00:01:00	60	0.0000
nopath	5	1	12	14	785	00:28:43	1723	00:29:45	1785	00:01:02	62	0.0000
nopath	6	7	12	14	624	00:28:36	1716	00:29:55	1795	00:01:19	79	0.0000
nopath	1	3	3	1	763	00:28:18	1698	00:30:07	1807	00:01:49	109	0.0000	00:01:34
nopath	1	3	3	1	763	00:28:35	1715	00:30:10	1810	00:01:35	95	0.0000
nopath	3	5	12	14	621	00:29:05	1745	00:30:14	1814	00:01:09	69	0.0000
nopath	2	5	12	14	701	00:27:47	1667	00:30:20	1820	00:02:33	153	0.0000
nopath	3	2	5	1	679	00:29:02	1742	00:30:20	1820	00:01:18	78	0.0000
nopath	2	1	3	1	504	00:29:29	1769	00:30:32	1832	00:01:03	63	0.0000
nopath	3	6	9	1	667	00:29:18	1758	00:31:15	1875	00:01:57	117	0.0000	00:01:04
nopath	5	1	3	1	785	00:29:30	1770	00:31:18	1878	00:01:48	108	0.0000
nopath	3	6	12	14	667	00:30:26	1826	00:31:18	1878	00:00:52	52	0.0000
nopath	3	5	5	1	621	00:30:31	1831	00:31:23	1883	00:00:52	52	0.0000
nopath	5	7	5	1	577	00:30:12	1812	00:31:26	1886	00:01:14	74	0.0000
nopath	3	4	3	1	375	00:31:01	1861	00:31:34	1894	00:00:33	33	0.0000
nopath	3	6	12	14	667	00:30:47	1847	00:31:47	1907	00:01:00	60	0.0000
nopath	3	6	3	1	667	00:30:55	1855	00:31:49	1909	00:00:54	54	0.0000
nopath	4	1	3	1	792	00:30:44	1844	00:31:52	1912	00:01:08	68	0.0000
nopath	6	4	3	1	696	00:30:47	1847	00:31:56	1916	00:01:09	69	0.0000
nopath	4	2	10	1	708	00:30:49	1849	00:32:00	1920	00:01:11	71	0.0000	00:01:11
nopath	2	3	12	14	679	00:30:41	1841	00:32:08	1928	00:01:27	87	0.0000
nopath	3	6	3	1	667	00:31:11	1871	00:32:12	1932	00:01:01	61	0.0000
nopath	6	1	5	1	832	00:29:46	1786	00:32:14	1934	00:02:28	148	0.0000
nopath	3	6	8	1	667	00:31:29	1889	00:32:19	1939	00:00:50	50	0.0000
nopath	1	3	9	1	763	00:30:55	1855	00:32:35	1955	00:01:40	100	0.0000
nopath	3	2	5	1	679	00:31:48	1908	00:33:02	1982	00:01:14	74	0.0000	00:01:12
nopath	3	6	5	1	667	00:31:36	1896	00:33:03	1983	00:01:27	87	0.0000
nopath	3	6	5	1	667	00:31:55	1915	00:33:05	1985	00:01:10	70	0.0000
nopath	3	6	9	1	667	00:31:57	1917	00:33:07	1987	00:01:10	70	0.0000
nopath	1	3	13	15	763	00:31:46	1906	00:33:10	1990	00:01:24	84	0.0000
nopath	3	6	12	14	667	00:32:00	1920	00:33:16	1996	00:01:16	76	0.0000
nopath	3	4	9	1	375	00:32:51	1971	00:33:24	2004	00:00:33	33	0.0000
nopath	5	1	9	1	785	00:30:52	1852	00:33:35	2015	00:02:43	163	0.0000
nopath	2	3	3	1	679	00:31:39	1899	00:33:37	2017	00:01:58	118	0.0000
nopath	2	4	3	1	708	00:31:34	1894	00:33:38	2018	00:02:04	124	0.0000
nopath	2	3	3	1	679	00:32:02	1922	00:33:39	2019	00:01:37	97	0.0000
nopath	2	3	9	1	679	00:32:04	1924	00:33:42	2022	00:01:38	98	0.0000
nopath	3	6	7	1	667	00:33:00	1980	00:33:48	2028	00:00:48	48	0.0000
nopath	2	5	10	1	701	00:32:17	1937	00:33:54	2034	00:01:37	97	0.0000
nopath	2	4	3	1	708	00:32:44	1964	00:34:10	2050	00:01:26	86	0.0000	00:01:33
nopath	2	4	5	1	708	00:32:50	1970	00:34:12	2052	00:01:22	82	0.0000
nopath	1	4	9	1	792	00:32:50	1970	00:34:14	2054	00:01:24	84	0.0000
nopath	3	6	7	1	667	00:33:37	2017	00:34:51	2091	00:01:14	74	0.0000
nopath	5	7	9	1	577	00:33:28	2008	00:34:54	2094	00:01:26	86	0.0000
nopath	2	4	10	1	708	00:34:07	2047	00:35:10	2110	00:01:03	63	0.0000	00:01:12
nopath	3	7	3	1	302	00:34:39	2079	00:35:26	2126	00:00:47	47	0.0000
nopath	4	7	3	1	331	00:34:55	2095	00:35:38	2138	00:00:43	43	0.0000
nopath	4	1	9	1	792	00:33:47	2027	00:35:53	2153	00:02:06	126	0.0000
nopath	2	1	3	1	504	00:34:44	2084	00:36:05	2165	00:01:21	81	0.0000	00:01:17
nopath	2	4	12	14	708	00:34:26	2066	00:36:10	2170	00:01:44	104	0.0000
nopath	2	4	12	14	708	00:34:35	2075	00:36:12	2172	00:01:37	97	0.0000
nopath	6	2	12	14	748	00:35:18	2118	00:36:15	2175	00:00:57	57	0.0000
nopath	5	4	13	15	650	00:34:58	2098	00:36:39	2199	00:01:41	101	0.0000
nopath	3	6	12	14	667	00:35:33	2133	00:36:40	2200	00:01:07	67	0.0000
nopath	2	4	3	1	708	00:34:51	2091	00:36:42	2202	00:01:51	111	0.0000
nopath	3	6	6	1	667	00:36:03	2163	00:36:54	2214	00:00:51	51	0.0000
nopath	4	2	13	15	708	00:35:46	2146	00:37:07	2227	00:01:21	81	0.0000	00:01:21
nopath	4	1	3	1	792	00:36:02	2162	00:37:22	2242	00:01:20	80	0.0000
nopath	2	5	12	14	701	00:34:25	2065	00:37:32	2252	00:03:07	187	0.0000
nopath	6	1	12	14	832	00:35:33	2133	00:37:39	2259	00:02:06	126	0.0000
nopath	2	6	10	1	748	00:35:31	2131	00:37:40	2260	00:02:09	129	0.0000
nopath	6	1	9	1	832	00:35:38	2138	00:37:41	2261	00:02:03	123	0.0000
nopath	2	3	13	15	679	00:35:00	2100	00:37:42	2262	00:02:42	162	0.0000
nopath	6	1	3	1	832	00:35:55	2155	00:37:42	2262	00:01:47	107	0.0000
nopath	2	4	2	1	708	00:35:40	2140	00:37:43	2263	00:02:03	123	0.0000
nopath	2	3	13	15	679	00:35:59	2159	00:37:46	2266	00:01:47	107	0.0000
nopath	3	5	5	1	621	00:37:28	2248	00:38:26	2306	00:00:58	58	0.0000	00:00:58
nopath	5	3	3	1	621	00:36:23	2183	00:38:26	2306	00:02:03	123	0.0000
nopath	4	2	3	1	708	00:36:34	2194	00:38:26	2306	00:01:52	112	0.0000
nopath	5	3	3	1	621	00:36:54	2214	00:38:28	2308	00:01:34	94	0.0000
nopath	2	3	3	1	679	00:37:20	2240	00:38:46	2326	00:01:26	86	0.0000
nopath	3	6	10	1	667	00:37:46	2266	00:38:48	2328	00:01:02	62	0.0000
nopath	3	6	3	1	667	00:37:59	2279	00:38:51	2331	00:00:52	52	0.0000
nopath	6	3	6	1	667	00:37:21	2241	00:38:54	2334	00:01:33	93	0.0000
nopath	2	3	5	1	679	00:37:41	2261	00:39:13	2353	00:01:32	92	0.0000	00:01:45
nopath	2	4	5	1	708	00:37:27	2247	00:39:14	2354	00:01:47	107	0.0000
nopath	6	1	10	1	832	00:38:16	2296	00:39:18	2358	00:01:02	62	0.0000
nopath	2	4	13	15	708	00:38:06	2286	00:39:20	2360	00:01:14	74	0.0000
nopath	1	3	3	1	763	00:38:02	2282	00:39:43	2383	00:01:41	101	0.0000
nopath	1	4	9	1	792	00:38:04	2284	00:39:47	2387	00:01:43	103	0.0000
nopath	4	1	2	1	792	00:38:17	2297	00:39:56	2396	00:01:39	99	0.0000
nopath	3	6	6	1	667	00:39:00	2340	00:40:15	2415	00:01:15	75	0.0000	00:01:03
nopath	2	3	12	14	679	00:39:13	2353	00:40:16	2416	00:01:03	63	0.0000
nopath	1	3	12	14	763	00:39:26	2366	00:40:48	2448	00:01:22	82	0.0000
nopath	3	2	5	1	679	00:39:18	2358	00:41:08	2468	00:01:50	110	0.0000	00:01:50
nopath	3	6	3	1	667	00:40:20	2420	00:41:25	2485	00:01:05	65	0.0000
nopath	3	6	12	14	667	00:40:37	2437	00:41:28	2488	00:00:51	51	0.0000
nopath	6	2	3	1	748	00:40:14	2414	00:41:35	2495	00:01:21	81	0.0000
nopath	6	7	3	1	624	00:40:34	2434	00:41:38	2498	00:01:04	64	0.0000
nopath	6	1	12	14	832	00:40:50	2450	00:41:52	2512	00:01:02	62	0.0000
nopath	2	3	3	1	679	00:39:52	2392	00:41:55	2515	00:02:03	123	0.0000
nopath	6	1	3	1	832	00:40:55	2455	00:41:57	2517	00:01:02	62	0.0000
nopath	2	3	5	1	679	00:40:22	2422	00:41:58	2518	00:01:36	96	0.0000
nopath	2	3	12	14	679	00:40:25	2425	00:42:01	2521	00:01:36	96	0.0000	00:01:34
nopath	3	6	9	1	667	00:40:59	2459	00:42:03	2523	00:01:04	64	0.0000
nopath	3	6	6	1	667	00:41:14	2474	00:42:05	2525	00:00:51	51	0.0000
nopath	5	3	3	1	621	00:41:23	2483	00:42:11	2531	00:00:48	48	0.0000
nopath	3	6	12	14	667	00:41:20	2480	00:42:11	2531	00:00:51	51	0.0000
nopath	6	3	3	1	667	00:41:33	2493	00:42:22	2542	00:00:49	49	0.0000
nopath	4	2	3	1	708	00:41:09	2469	00:42:29	2549	00:01:20	80	0.0000
nopath	2	4	10	1	708	00:40:36	2436	00:42:30	2550	00:01:54	114	0.0000
nopath	2	3	13	15	679	00:40:53	2453	00:42:31	2551	00:01:38	98	0.0000
nopath	2	3	5	1	679	00:40:58	2458	00:42:33	2553	00:01:35	95	0.0000
nopath	2	7	3	1	458	00:41:00	2460	00:42:37	2557	00:01:37	97	0.0000
nopath	1	3	12	14	763	00:41:03	2463	00:42:56	2576	00:01:53	113	0.0000
nopath	6	2	3	1	748	00:42:08	2528	00:43:04	2584	00:00:56	56	0.0000	00:01:16
nopath	6	3	13	15	667	00:42:14	2534	00:43:11	2591	00:00:57	57	0.0000
nopath	6	2	10	1	748	00:42:21	2541	00:43:18	2598	00:00:57	57	0.0000
nopath	1	3	12	14	763	00:42:12	2532	00:43:30	2610	00:01:18	78	0.0000
nopath	1	4	3	1	792	00:41:48	2508	00:43:30	2610	00:01:42	102	0.0000
nopath	1	2	6	1	504	00:42:55	2575	00:43:40	2620	00:00:45	45	0.0000
nopath	5	3	3	1	621	00:42:52	2572	00:43:41	2621	00:00:49	49	0.0000
nopath	3	5	12	14	621	00:42:35	2555	00:43:50	2630	00:01:15	75	0.0000
nopath	3	5	10	1	621	00:42:52	2572	00:43:53	2633	00:01:01	61	0.0000
nopath	5	4	12	14	650	00:42:56	2576	00:43:54	2634	00:00:58	58	0.0000
nopath	1	3	6	1	763	00:42:45	2565	00:43:59	2639	00:01:14	74	0.0000
nopath	3	6	5	1	667	00:43:08	2588	00:44:07	2647	00:00:59	59	0.0000	00:00:56
nopath	3	6	5	1	667	00:43:09	2589	00:44:10	2650	00:01:01	61	0.0000
nopath	2	4	5	1	708	00:42:42	2562	00:44:34	2674	00:01:52	112	0.0000
nopath	2	4	9	1	708	00:43:12	2592	00:44:36	2676	00:01:24	84	0.0000
nopath	1	3	5	1	763	00:43:30	2610	00:44:38	2678	00:01:08	68	0.0000
nopath	1	5	9	1	785	00:42:11	2531	00:44:42	2682	00:02:31	151	0.0000
nopath	1	5	12	14	785	00:42:17	2537	00:44:46	2686	00:02:29	149	0.0000
nopath	2	3	3	1	679	00:43:48	2628	00:45:32	2732	00:01:44	104	0.0000	00:01:39
nopath	2	3	9	1	679	00:44:01	2641	00:45:34	2734	00:01:33	93	0.0000
nopath	3	6	12	14	667	00:44:32	2672	00:45:38	2738	00:01:06	66	0.0000
nopath	3	6	12	14	667	00:44:48	2688	00:45:41	2741	00:00:53	53	0.0000
nopath	5	1	3	1	785	00:43:37	2617	00:45:43	2743	00:02:06	126	0.0000
nopath	5	1	12	14	785	00:43:50	2630	00:45:45	2745	00:01:55	115	0.0000
nopath	6	1	3	1	832	00:44:30	2670	00:46:08	2768	00:01:38	98	0.0000	00:01:41
nopath	6	1	12	14	832	00:44:46	2686	00:46:11	2771	00:01:25	85	0.0000
nopath	6	7	3	1	624	00:45:04	2704	00:46:22	2782	00:01:18	78	0.0000
nopath	3	6	10	1	667	00:45:40	2740	00:46:40	2800	00:01:00	60	0.0000
nopath	6	5	5	1	380	00:46:10	2770	00:46:45	2805	00:00:35	35	0.0000
nopath	3	1	6	1	763	00:44:40	2680	00:46:52	2812	00:02:12	132	0.0000
nopath	3	2	9	1	679	00:45:46	2746	00:46:53	2813	00:01:07	67	0.0000
nopath	3	1	12	14	763	00:45:43	2743	00:46:59	2819	00:01:16	76	0.0000
nopath	6	1	5	1	832	00:45:43	2743	00:47:05	2825	00:01:22	82	0.0000	00:01:23
nopath	2	3	7	1	679	00:45:38	2738	00:47:07	2827	00:01:29	89	0.0000
nopath	2	4	3	1	708	00:46:15	2775	00:47:11	2831	00:00:56	56	0.0000
nopath	6	1	3	1	832	00:46:11	2771	00:47:17	2837	00:01:06	66	0.0000
nopath	3	6	5	1	667	00:46:08	2768	00:47:27	2847	00:01:19	79	0.0000
nopath	5	1	6	1	785	00:45:37	2737	00:47:30	2850	00:01:53	113	0.0000
nopath	5	1	5	1	785	00:45:59	2759	00:47:32	2852	00:01:33	93	0.0000
nopath	5	1	9	1	785	00:46:35	2795	00:47:36	2856	00:01:01	61	0.0000
nopath	3	5	3	1	621	00:46:39	2799	00:47:45	2865	00:01:06	66	0.0000
nopath	3	2	5	1	679	00:46:27	2787	00:47:53	2873	00:01:26	86	0.0000
nopath	6	4	2	1	696	00:46:22	2782	00:47:59	2879	00:01:37	97	0.0000
nopath	2	4	12	14	708	00:47:03	2823	00:48:15	2895	00:01:12	72	0.0000	00:01:35
nopath	2	4	12	14	708	00:47:15	2835	00:48:17	2897	00:01:02	62	0.0000
nopath	6	1	9	1	832	00:46:52	2812	00:48:26	2906	00:01:34	94	0.0000
nopath	3	6	3	1	667	00:47:39	2859	00:48:30	2910	00:00:51	51	0.0000
nopath	6	1	10	1	832	00:47:28	2848	00:48:30	2910	00:01:02	62	0.0000
nopath	2	3	12	14	679	00:47:36	2856	00:48:44	2924	00:01:08	68	0.0000
nopath	1	3	3	1	763	00:47:40	2860	00:48:46	2926	00:01:06	66	0.0000
nopath	1	2	12	14	504	00:48:01	2881	00:48:47	2927	00:00:46	46	0.0000
nopath	5	4	3	1	650	00:47:38	2858	00:49:14	2954	00:01:36	96	0.0000	00:01:36
nopath	3	2	5	1	679	00:47:12	2832	00:49:14	2954	00:02:02	122	0.0000
nopath	3	6	3	1	667	00:47:42	2862	00:49:15	2955	00:01:33	93	0.0000
nopath	3	6	9	1	667	00:47:57	2877	00:49:17	2957	00:01:20	80	0.0000
nopath	3	6	3	1	667	00:48:06	2886	00:49:19	2959	00:01:13	73	0.0000
nopath	3	6	3	1	667	00:48:29	2909	00:49:22	2962	00:00:53	53	0.0000
nopath	2	1	5	1	504	00:47:49	2869	00:49:26	2966	00:01:37	97	0.0000
nopath	5	3	12	14	621	00:47:54	2874	00:49:33	2973	00:01:39	99	0.0000
nopath	5	7	9	1	577	00:47:43	2863	00:49:34	2974	00:01:51	111	0.0000
nopath	6	4	9	1	696	00:48:35	2915	00:49:42	2982	00:01:07	67	0.0000
nopath	5	1	3	1	785	00:46:51	2811	00:49:47	2987	00:02:56	176	0.0000
nopath	5	1	5	1	785	00:47:32	2852	00:49:49	2989	00:02:17	137	0.0000
nopath	1	7	6	1	542	00:48:31	2911	00:49:50	2990	00:01:19	79	0.0000
nopath	2	4	12	14	708	00:47:58	2878	00:49:51	2991	00:01:53	113	0.0000
nopath	2	4	12	14	708	00:48:00	2880	00:49:53	2993	00:01:53	113	0.0000
nopath	3	6	12	14	667	00:48:50	2930	00:49:54	2994	00:01:04	64	0.0000
nopath	1	2	8	1	504	00:48:45	2925	00:49:54	2994	00:01:09	69	0.0000
nopath	3	6	10	1	667	00:49:06	2946	00:49:57	2997	00:00:51	51	0.0000
nopath	1	2	5	1	504	00:49:14	2954	00:50:04	3004	00:00:50	50	0.0000	00:00:51
nopath	3	4	12	14	375	00:49:38	2978	00:50:15	3015	00:00:37	37	0.0000
nopath	2	6	5	1	748	00:48:36	2916	00:50:19	3019	00:01:43	103	0.0000
nopath	1	3	3	1	763	00:48:37	2917	00:50:19	3019	00:01:42	102	0.0000
nopath	1	3	12	14	763	00:48:39	2919	00:50:22	3022	00:01:43	103	0.0000
nopath	1	3	5	1	763	00:49:11	2951	00:50:24	3024	00:01:13	73	0.0000
nopath	5	6	12	14	380	00:48:42	2922	00:50:38	3038	00:01:56	116	0.0000
nopath	1	3	9	1	763	00:49:49	2989	00:50:51	3051	00:01:02	62	0.0000
nopath	2	1	3	1	504	00:49:36	2976	00:50:52	3052	00:01:16	76	0.0000
nopath	2	1	3	1	504	00:49:52	2992	00:50:55	3055	00:01:03	63	0.0000
nopath	2	3	3	1	679	00:49:07	2947	00:50:56	3056	00:01:49	109	0.0000
nopath	4	2	3	1	708	00:49:37	2977	00:50:57	3057	00:01:20	80	0.0000
nopath	2	4	3	1	708	00:49:23	2963	00:50:59	3059	00:01:36	96	0.0000
nopath	3	6	5	1	667	00:49:19	2959	00:51:03	3063	00:01:44	104	0.0000	00:01:08
nopath	3	5	5	1	621	00:49:21	2961	00:51:05	3065	00:01:44	104	0.0000
nopath	4	1	9	1	792	00:48:35	2915	00:51:06	3066	00:02:31	151	0.0000
nopath	3	5	3	1	621	00:49:33	2973	00:51:07	3067	00:01:34	94	0.0000
nopath	5	3	13	15	621	00:48:59	2939	00:51:09	3069	00:02:10	130	0.0000
nopath	3	6	9	1	667	00:49:37	2977	00:51:10	3070	00:01:33	93	0.0000
nopath	3	6	3	1	667	00:49:42	2982	00:51:12	3072	00:01:30	90	0.0000
nopath	5	1	5	1	785	00:50:12	3012	00:51:16	3076	00:01:04	64	0.0000
nopath	5	4	12	14	650	00:49:55	2995	00:51:18	3078	00:01:23	83	0.0000
nopath	6	3	3	1	667	00:49:28	2968	00:51:20	3080	00:01:52	112	0.0000
nopath	5	7	9	1	577	00:50:17	3017	00:51:20	3080	00:01:03	63	0.0000
nopath	6	3	3	1	667	00:49:39	2979	00:51:23	3083	00:01:44	104	0.0000
nopath	3	7	12	14	302	00:50:32	3032	00:51:25	3085	00:00:53	53	0.0000
nopath	2	3	5	1	679	00:50:05	3005	00:51:27	3087	00:01:22	82	0.0000
nopath	3	6	2	1	667	00:50:24	3024	00:51:29	3089	00:01:05	65	0.0000
nopath	2	3	10	1	679	00:50:23	3023	00:51:30	3090	00:01:07	67	0.0000
nopath	3	6	3	1	667	00:50:29	3029	00:51:31	3091	00:01:02	62	0.0000
nopath	1	4	5	1	792	00:50:06	3006	00:51:33	3093	00:01:27	87	0.0000
nopath	1	3	12	14	763	00:50:19	3019	00:51:34	3094	00:01:15	75	0.0000
nopath	3	6	12	14	667	00:50:30	3030	00:51:35	3095	00:01:05	65	0.0000
nopath	1	2	3	1	504	00:51:11	3071	00:51:55	3115	00:00:44	44	0.0000
nopath	1	5	12	14	785	00:50:23	3023	00:51:56	3116	00:01:33	93	0.0000
nopath	4	2	12	14	708	00:50:13	3013	00:51:57	3117	00:01:44	104	0.0000
nopath	1	3	9	1	763	00:50:44	3044	00:51:59	3119	00:01:15	75	0.0000
nopath	4	2	9	1	708	00:51:02	3062	00:52:00	3120	00:00:58	58	0.0000	00:01:26
nopath	1	3	3	1	763	00:50:47	3047	00:52:02	3122	00:01:15	75	0.0000
nopath	4	7	12	14	331	00:51:26	3086	00:52:03	3123	00:00:37	37	0.0000
nopath	1	3	9	1	763	00:50:53	3053	00:52:04	3124	00:01:11	71	0.0000
nopath	2	1	12	14	504	00:50:42	3042	00:52:17	3137	00:01:35	95	0.0000
nopath	3	2	12	14	679	00:50:51	3051	00:52:18	3138	00:01:27	87	0.0000
nopath	5	6	12	14	380	00:51:04	3064	00:52:31	3151	00:01:27	87	0.0000
nopath	1	3	12	14	763	00:50:54	3054	00:52:32	3152	00:01:38	98	0.0000
nopath	1	2	3	1	504	00:51:45	3105	00:52:33	3153	00:00:48	48	0.0000
nopath	2	4	6	1	708	00:50:24	3024	00:52:35	3155	00:02:11	131	0.0000
nopath	2	3	12	14	679	00:50:34	3034	00:52:36	3156	00:02:02	122	0.0000
nopath	2	4	10	1	708	00:50:40	3040	00:52:39	3159	00:01:59	119	0.0000
nopath	1	7	3	1	542	00:51:53	3113	00:52:42	3162	00:00:49	49	0.0000
nopath	5	3	12	14	621	00:51:02	3062	00:52:45	3165	00:01:43	103	0.0000
nopath	3	6	12	14	667	00:50:40	3040	00:52:52	3172	00:02:12	132	0.0000
nopath	3	6	3	1	667	00:50:42	3042	00:52:54	3174	00:02:12	132	0.0000
nopath	5	1	9	1	785	00:51:01	3061	00:52:54	3174	00:01:53	113	0.0000
nopath	3	6	13	15	667	00:50:49	3049	00:52:58	3178	00:02:09	129	0.0000
nopath	3	5	10	1	621	00:50:58	3058	00:52:59	3179	00:02:01	121	0.0000
nopath	1	2	12	14	504	00:52:05	3125	00:52:59	3179	00:00:54	54	0.0000
nopath	3	6	9	1	667	00:51:02	3062	00:53:02	3182	00:02:00	120	0.0000	00:01:38
nopath	3	6	9	1	667	00:51:03	3063	00:53:04	3184	00:02:01	121	0.0000
nopath	2	3	12	14	679	00:51:03	3063	00:53:05	3185	00:02:02	122	0.0000
nopath	2	4	5	1	708	00:51:02	3062	00:53:06	3186	00:02:04	124	0.0000
nopath	3	5	9	1	621	00:51:20	3080	00:53:09	3189	00:01:49	109	0.0000
nopath	2	4	10	1	708	00:51:15	3075	00:53:09	3189	00:01:54	114	0.0000
nopath	2	3	5	1	679	00:51:24	3084	00:53:10	3190	00:01:46	106	0.0000
nopath	3	6	12	14	667	00:51:31	3091	00:53:12	3192	00:01:41	101	0.0000
nopath	3	6	5	1	667	00:51:52	3112	00:53:15	3195	00:01:23	83	0.0000
nopath	3	6	12	14	667	00:51:53	3113	00:53:17	3197	00:01:24	84	0.0000
nopath	3	2	3	1	679	00:51:14	3074	00:53:22	3202	00:02:08	128	0.0000
nopath	3	6	13	15	667	00:52:07	3127	00:53:23	3203	00:01:16	76	0.0000
nopath	2	1	3	1	504	00:51:51	3111	00:53:32	3212	00:01:41	101	0.0000
nopath	4	1	5	1	792	00:51:32	3092	00:53:34	3214	00:02:02	122	0.0000
nopath	2	3	6	1	679	00:51:25	3085	00:53:35	3215	00:02:10	130	0.0000
nopath	1	3	6	1	763	00:51:12	3072	00:53:38	3218	00:02:26	146	0.0000
nopath	4	1	12	14	792	00:51:41	3101	00:53:40	3220	00:01:59	119	0.0000
nopath	2	3	12	14	679	00:51:47	3107	00:53:41	3221	00:01:54	114	0.0000
nopath	3	5	3	1	621	00:52:12	3132	00:53:43	3223	00:01:31	91	0.0000
nopath	3	6	12	14	667	00:52:37	3157	00:53:45	3225	00:01:08	68	0.0000
nopath	3	6	3	1	667	00:52:45	3165	00:53:48	3228	00:01:03	63	0.0000
nopath	5	1	3	1	785	00:51:12	3072	00:53:50	3230	00:02:38	158	0.0000
nopath	6	2	3	1	748	00:51:49	3109	00:53:52	3232	00:02:03	123	0.0000
nopath	1	7	7	1	542	00:52:49	3169	00:53:53	3233	00:01:04	64	0.0000
nopath	5	1	13	15	785	00:51:45	3105	00:53:55	3235	00:02:10	130	0.0000
nopath	1	2	3	1	504	00:52:58	3178	00:53:56	3236	00:00:58	58	0.0000
nopath	5	1	3	1	785	00:52:01	3121	00:53:57	3237	00:01:56	116	0.0000
nopath	1	2	12	14	504	00:53:14	3194	00:54:04	3244	00:00:50	50	0.0000	00:00:50
nopath	2	3	5	1	679	00:51:59	3119	00:54:07	3247	00:02:08	128	0.0000
nopath	2	3	10	1	679	00:52:20	3140	00:54:10	3250	00:01:50	110	0.0000
nopath	2	3	5	1	679	00:52:25	3145	00:54:12	3252	00:01:47	107	0.0000
nopath	1	2	9	1	504	00:53:22	3202	00:54:13	3253	00:00:51	51	0.0000
nopath	2	3	10	1	679	00:52:27	3147	00:54:14	3254	00:01:47	107	0.0000
nopath	3	7	12	14	302	00:53:55	3235	00:54:36	3276	00:00:41	41	0.0000
nopath	1	2	6	1	504	00:53:54	3234	00:54:37	3277	00:00:43	43	0.0000
nopath	2	4	9	1	708	00:52:31	3151	00:54:42	3282	00:02:11	131	0.0000
nopath	5	7	12	14	577	00:53:09	3189	00:54:42	3282	00:01:33	93	0.0000
nopath	1	4	3	1	792	00:53:03	3183	00:54:43	3283	00:01:40	100	0.0000
nopath	3	6	3	1	667	00:53:50	3230	00:54:44	3284	00:00:54	54	0.0000
nopath	1	3	10	1	763	00:53:18	3198	00:54:44	3284	00:01:26	86	0.0000
nopath	3	2	3	1	679	00:53:18	3198	00:54:50	3290	00:01:32	92	0.0000
nopath	1	4	13	15	792	00:53:23	3203	00:54:50	3290	00:01:27	87	0.0000
nopath	1	3	9	1	763	00:53:44	3224	00:54:50	3290	00:01:06	66	0.0000
nopath	2	1	12	14	504	00:54:02	3242	00:54:53	3293	00:00:51	51	0.0000
nopath	3	1	13	15	763	00:52:08	3128	00:54:58	3298	00:02:50	170	0.0000
nopath	3	4	5	1	375	00:53:57	3237	00:55:01	3301	00:01:04	64	0.0000	00:00:41
nopath	5	2	2	1	701	00:52:15	3135	00:55:05	3305	00:02:50	170	0.0000
nopath	5	7	13	15	577	00:53:21	3201	00:55:06	3306	00:01:45	105	0.0000
nopath	5	2	6	1	701	00:52:22	3142	00:55:07	3307	00:02:45	165	0.0000
nopath	5	7	13	15	577	00:53:24	3204	00:55:12	3312	00:01:48	108	0.0000
nopath	6	2	9	1	748	00:53:33	3213	00:55:12	3312	00:01:39	99	0.0000
nopath	5	7	12	14	577	00:53:58	3238	00:55:15	3315	00:01:17	77	0.0000
nopath	1	3	5	1	763	00:53:45	3225	00:55:15	3315	00:01:30	90	0.0000
nopath	5	1	12	14	785	00:53:37	3217	00:55:16	3316	00:01:39	99	0.0000
nopath	1	3	9	1	763	00:53:49	3229	00:55:18	3318	00:01:29	89	0.0000
nopath	2	3	12	14	679	00:53:33	3213	00:55:20	3320	00:01:47	107	0.0000
nopath	6	1	3	1	832	00:54:16	3256	00:55:21	3321	00:01:05	65	0.0000
nopath	3	6	10	1	667	00:54:03	3243	00:55:22	3322	00:01:19	79	0.0000
nopath	2	4	3	1	708	00:54:10	3250	00:55:24	3324	00:01:14	74	0.0000
nopath	3	6	12	14	667	00:54:08	3248	00:55:25	3325	00:01:17	77	0.0000
nopath	2	3	5	1	679	00:54:15	3255	00:55:25	3325	00:01:10	70	0.0000
nopath	3	6	3	1	667	00:54:17	3257	00:55:27	3327	00:01:10	70	0.0000
nopath	6	3	3	1	667	00:53:44	3224	00:55:36	3336	00:01:52	112	0.0000
nopath	6	3	6	1	667	00:54:18	3258	00:55:38	3338	00:01:20	80	0.0000
nopath	6	7	3	1	624	00:53:35	3215	00:55:38	3338	00:02:03	123	0.0000
nopath	3	4	3	1	375	00:54:57	3297	00:55:45	3345	00:00:48	48	0.0000
nopath	2	3	12	14	679	00:54:24	3264	00:55:48	3348	00:01:24	84	0.0000
nopath	1	4	13	15	792	00:54:04	3244	00:55:54	3354	00:01:50	110	0.0000
nopath	1	3	13	15	763	00:54:43	3283	00:55:55	3355	00:01:12	72	0.0000
nopath	3	2	9	1	679	00:54:26	3266	00:56:14	3374	00:01:48	108	0.0000	00:01:38
nopath	3	7	10	1	302	00:55:50	3350	00:56:20	3380	00:00:30	30	0.0000
nopath	1	3	3	1	763	00:55:02	3302	00:56:23	3383	00:01:21	81	0.0000
nopath	2	1	6	1	504	00:55:11	3311	00:56:24	3384	00:01:13	73	0.0000
nopath	3	5	3	1	621	00:54:32	3272	00:56:26	3386	00:01:54	114	0.0000
nopath	4	1	3	1	792	00:54:18	3258	00:56:26	3386	00:02:08	128	0.0000
nopath	1	3	5	1	763	00:55:06	3306	00:56:26	3386	00:01:20	80	0.0000
nopath	4	1	12	14	792	00:54:40	3280	00:56:28	3388	00:01:48	108	0.0000
nopath	2	3	12	14	679	00:54:43	3283	00:56:29	3389	00:01:46	106	0.0000
nopath	3	6	9	1	667	00:54:43	3283	00:56:30	3390	00:01:47	107	0.0000
nopath	2	1	5	1	504	00:55:44	3344	00:56:30	3390	00:00:46	46	0.0000
nopath	3	6	3	1	667	00:54:52	3292	00:56:32	3392	00:01:40	100	0.0000
nopath	2	4	10	1	708	00:54:58	3298	00:56:32	3392	00:01:34	94	0.0000
nopath	2	4	9	1	708	00:55:05	3305	00:56:34	3394	00:01:29	89	0.0000
nopath	3	6	3	1	667	00:55:05	3305	00:56:34	3394	00:01:29	89	0.0000
nopath	5	1	12	14	785	00:54:11	3251	00:56:34	3394	00:02:23	143	0.0000
nopath	5	1	6	1	785	00:55:12	3312	00:56:37	3397	00:01:25	85	0.0000
nopath	3	6	3	1	667	00:55:06	3306	00:56:37	3397	00:01:31	91	0.0000
nopath	3	6	3	1	667	00:55:36	3336	00:56:41	3401	00:01:05	65	0.0000
nopath	5	3	12	14	621	00:54:02	3242	00:56:43	3403	00:02:41	161	0.0000
nopath	5	1	3	1	785	00:55:44	3344	00:56:44	3404	00:01:00	60	0.0000
nopath	5	3	10	1	621	00:54:34	3274	00:56:45	3405	00:02:11	131	0.0000
nopath	6	1	9	1	832	00:55:52	3352	00:56:55	3415	00:01:03	63	0.0000
nopath	6	7	12	14	624	00:56:02	3362	00:56:59	3419	00:00:57	57	0.0000
nopath	3	6	9	1	667	00:56:03	3363	00:57:04	3424	00:01:01	61	0.0000	00:01:21
nopath	2	3	3	1	679	00:55:22	3322	00:57:05	3425	00:01:43	103	0.0000
nopath	2	4	12	14	708	00:55:18	3318	00:57:07	3427	00:01:49	109	0.0000
nopath	3	6	3	1	667	00:56:17	3377	00:57:08	3428	00:00:51	51	0.0000
nopath	3	6	13	15	667	00:56:23	3383	00:57:15	3435	00:00:52	52	0.0000
nopath	1	6	10	1	832	00:56:00	3360	00:57:21	3441	00:01:21	81	0.0000
nopath	3	2	3	1	679	00:55:44	3344	00:57:41	3461	00:01:57	117	0.0000
nopath	2	3	3	1	679	00:55:46	3346	00:57:41	3461	00:01:55	115	0.0000
nopath	2	3	9	1	679	00:55:50	3350	00:57:44	3464	00:01:54	114	0.0000
nopath	4	1	3	1	792	00:54:47	3287	00:57:47	3467	00:03:00	180	0.0000
nopath	2	4	13	15	708	00:55:55	3355	00:57:49	3469	00:01:54	114	0.0000
nopath	1	2	3	1	504	00:56:44	3404	00:57:53	3473	00:01:09	69	0.0000
nopath	6	1	2	1	832	00:56:25	3385	00:57:53	3473	00:01:28	88	0.0000
nopath	5	3	3	1	621	00:56:45	3405	00:58:11	3491	00:01:26	86	0.0000	00:01:42
nopath	5	2	9	1	701	00:55:51	3351	00:58:12	3492	00:02:21	141	0.0000
nopath	3	6	9	1	667	00:56:27	3387	00:58:15	3495	00:01:48	108	0.0000
nopath	5	2	7	1	701	00:56:17	3377	00:58:15	3495	00:01:58	118	0.0000
nopath	3	6	3	1	667	00:56:32	3392	00:58:17	3497	00:01:45	105	0.0000
nopath	5	4	10	1	650	00:57:09	3429	00:58:17	3497	00:01:08	68	0.0000
nopath	3	6	5	1	667	00:56:36	3396	00:58:19	3499	00:01:43	103	0.0000
nopath	2	3	3	1	679	00:56:21	3381	00:58:19	3499	00:01:58	118	0.0000
nopath	3	6	5	1	667	00:56:54	3414	00:58:21	3501	00:01:27	87	0.0000
nopath	5	2	12	14	701	00:57:18	3438	00:58:22	3502	00:01:04	64	0.0000
nopath	2	3	12	14	679	00:56:23	3383	00:58:22	3502	00:01:59	119	0.0000
nopath	4	6	5	1	696	00:56:46	3406	00:58:23	3503	00:01:37	97	0.0000
nopath	3	6	10	1	667	00:57:17	3437	00:58:26	3506	00:01:09	69	0.0000
nopath	2	4	9	1	708	00:56:41	3401	00:58:26	3506	00:01:45	105	0.0000
nopath	2	3	2	1	679	00:56:43	3403	00:58:27	3507	00:01:44	104	0.0000
nopath	3	6	3	1	667	00:57:18	3438	00:58:27	3507	00:01:09	69	0.0000
nopath	3	6	3	1	667	00:57:37	3457	00:58:29	3509	00:00:52	52	0.0000
nopath	2	3	3	1	679	00:56:49	3409	00:58:29	3509	00:01:40	100	0.0000
nopath	3	2	3	1	679	00:56:26	3386	00:58:41	3521	00:02:15	135	0.0000
nopath	6	3	12	14	667	00:57:53	3473	00:58:47	3527	00:00:54	54	0.0000
nopath	5	4	5	1	650	00:57:22	3442	00:58:47	3527	00:01:25	85	0.0000
nopath	2	4	3	1	708	00:56:55	3415	00:58:58	3538	00:02:03	123	0.0000
nopath	2	4	3	1	708	00:57:04	3424	00:59:00	3540	00:01:56	116	0.0000	00:01:47
nopath	3	6	12	14	667	00:57:55	3475	00:59:02	3542	00:01:07	67	0.0000
nopath	2	3	6	1	679	00:57:12	3432	00:59:02	3542	00:01:50	110	0.0000
nopath	2	3	9	1	679	00:57:26	3446	00:59:04	3544	00:01:38	98	0.0000
nopath	2	3	6	1	679	00:57:27	3447	00:59:06	3546	00:01:39	99	0.0000
nopath	1	5	12	14	785	00:57:17	3437	00:59:08	3548	00:01:51	111	0.0000
nopath	6	2	5	1	748	00:57:02	3422	00:59:08	3548	00:02:06	126	0.0000
nopath	2	4	9	1	708	00:58:05	3485	00:59:38	3578	00:01:33	93	0.0000
nopath	1	3	12	14	763	00:57:58	3478	00:59:38	3578	00:01:40	100	0.0000
nopath	5	6	12	14	380	00:58:19	3499	00:59:40	3580	00:01:21	81	0.0000
nopath	1	3	12	14	763	00:58:05	3485	00:59:42	3582	00:01:37	97	0.0000
nopath	1	7	9	1	542	00:58:57	3537	00:59:43	3583	00:00:46	46	0.0000
nopath	5	6	12	14	380	00:58:55	3535	00:59:45	3585	00:00:50	50	0.0000
nopath	3	6	3	1	667	00:58:03	3483	01:00:03	3603	00:02:00	120	0.0000	00:01:20
nopath	5	4	3	1	650	00:58:31	3511	01:00:03	3603	00:01:32	92	0.0000
nopath	3	6	10	1	667	00:58:20	3500	01:00:05	3605	00:01:45	105	0.0000
nopath	3	2	9	1	679	00:58:19	3499	01:00:05	3605	00:01:46	106	0.0000
nopath	3	6	5	1	667	00:58:24	3504	01:00:07	3607	00:01:43	103	0.0000
nopath	1	3	6	1	763	00:58:55	3535	01:00:07	3607	00:01:12	72	0.0000
nopath	3	2	12	14	679	00:58:39	3519	01:00:08	3608	00:01:29	89	0.0000
nopath	3	6	5	1	667	00:58:44	3524	01:00:10	3610	00:01:26	86	0.0000
nopath	1	3	12	14	763	00:59:01	3541	01:00:10	3610	00:01:09	69	0.0000
nopath	3	6	5	1	667	00:59:14	3554	01:00:13	3613	00:00:59	59	0.0000
nopath	3	1	5	1	763	00:58:59	3539	01:00:21	3621	00:01:22	82	0.0000
nopath	5	3	3	1	621	00:59:08	3548	01:00:22	3622	00:01:14	74	0.0000
nopath	6	7	2	1	624	00:58:40	3520	01:00:29	3629	00:01:49	109	0.0000
nopath	2	3	9	1	679	00:58:54	3534	01:00:35	3635	00:01:41	101	0.0000
nopath	5	1	12	14	785	00:57:52	3472	01:00:36	3636	00:02:44	164	0.0000
nopath	5	1	3	1	785	00:59:16	3556	01:00:38	3638	00:01:22	82	0.0000
nopath	2	3	5	1	679	00:59:15	3555	01:00:38	3638	00:01:23	83	0.0000
nopath	6	1	9	1	832	00:59:30	3570	01:00:40	3640	00:01:10	70	0.0000
nopath	1	2	12	14	504	00:59:48	3588	01:00:40	3640	00:00:52	52	0.0000
nopath	2	4	10	1	708	00:59:18	3558	01:00:42	3642	00:01:24	84	0.0000
nopath	6	2	12	14	748	00:59:56	3596	01:00:55	3655	00:00:59	59	0.0000
nopath	1	6	9	1	832	00:59:17	3557	01:00:57	3657	00:01:40	100	0.0000
nopath	6	2	2	1	748	01:00:01	3601	01:00:57	3657	00:00:56	56	0.0000
nopath	2	6	9	1	748	00:58:47	3527	01:00:59	3659	00:02:12	132	0.0000
nopath	2	6	9	1	748	00:58:59	3539	01:01:01	3661	00:02:02	122	0.0000	00:02:09
nopath	1	3	5	1	763	00:59:51	3591	01:01:07	3667	00:01:16	76	0.0000
nopath	1	2	5	1	504	01:00:30	3630	01:01:13	3673	00:00:43	43	0.0000
nopath	1	5	5	1	785	01:00:16	3616	01:01:15	3675	00:00:59	59	0.0000
nopath	1	2	12	14	504	01:00:35	3635	01:01:19	3679	00:00:44	44	0.0000
nopath	2	1	4	1	504	00:59:55	3595	01:01:35	3695	00:01:40	100	0.0000
nopath	1	3	3	1	763	01:00:40	3640	01:01:39	3699	00:00:59	59	0.0000
nopath	2	1	3	1	504	01:00:57	3657	01:01:50	3710	00:00:53	53	0.0000
nopath	3	6	12	14	667	00:59:43	3583	01:01:52	3712	00:02:09	129	0.0000
nopath	3	6	3	1	667	00:59:55	3595	01:01:54	3714	00:01:59	119	0.0000
nopath	2	1	13	15	504	01:00:58	3658	01:01:54	3714	00:00:56	56	0.0000
nopath	3	6	3	1	667	01:00:12	3612	01:01:56	3716	00:01:44	104	0.0000
nopath	3	1	3	1	763	00:59:36	3576	01:01:56	3716	00:02:20	140	0.0000
nopath	3	6	5	1	667	01:00:19	3619	01:01:57	3717	00:01:38	98	0.0000
nopath	1	2	5	1	504	01:00:55	3655	01:01:58	3718	00:01:03	63	0.0000
nopath	5	1	3	1	785	00:59:54	3594	01:01:58	3718	00:02:04	124	0.0000
nopath	3	6	5	1	667	01:00:20	3620	01:01:59	3719	00:01:39	99	0.0000
nopath	5	1	6	1	785	00:59:55	3595	01:01:59	3719	00:02:04	124	0.0000
nopath	5	7	13	15	577	01:00:29	3629	01:02:02	3722	00:01:33	93	0.0000	00:01:29
nopath	3	5	12	14	621	01:00:31	3631	01:02:02	3722	00:01:31	91	0.0000
nopath	3	5	6	1	621	01:00:32	3632	01:02:05	3725	00:01:33	93	0.0000
nopath	5	7	5	1	577	01:01:05	3665	01:02:05	3725	00:01:00	60	0.0000
nopath	5	1	12	14	785	01:01:04	3664	01:02:06	3726	00:01:02	62	0.0000
nopath	1	2	9	1	504	01:01:21	3681	01:02:07	3727	00:00:46	46	0.0000
nopath	3	6	3	1	667	01:00:33	3633	01:02:08	3728	00:01:35	95	0.0000
nopath	3	6	6	1	667	01:00:45	3645	01:02:10	3730	00:01:25	85	0.0000
nopath	3	6	3	1	667	01:00:46	3646	01:02:11	3731	00:01:25	85	0.0000
nopath	6	5	13	15	380	01:00:33	3633	01:02:13	3733	00:01:40	100	0.0000
nopath	2	4	6	1	708	01:00:22	3622	01:02:14	3734	00:01:52	112	0.0000
nopath	1	2	3	1	504	01:01:27	3687	01:02:14	3734	00:00:47	47	0.0000
nopath	2	3	3	1	679	01:00:42	3642	01:02:17	3737	00:01:35	95	0.0000
nopath	2	4	13	15	708	01:00:41	3641	01:02:18	3738	00:01:37	97	0.0000
nopath	3	6	13	15	667	01:00:54	3654	01:02:21	3741	00:01:27	87	0.0000
nopath	1	2	5	1	504	01:01:28	3688	01:02:22	3742	00:00:54	54	0.0000
nopath	3	6	6	1	667	01:01:04	3664	01:02:24	3744	00:01:20	80	0.0000
nopath	1	2	10	1	504	01:01:29	3689	01:02:25	3745	00:00:56	56	0.0000
nopath	3	6	12	14	667	01:01:12	3672	01:02:26	3746	00:01:14	74	0.0000
nopath	3	6	12	14	667	01:01:17	3677	01:02:28	3748	00:01:11	71	0.0000
nopath	3	4	12	14	375	01:01:40	3700	01:02:35	3755	00:00:55	55	0.0000
nopath	1	2	12	14	504	01:01:51	3711	01:02:37	3757	00:00:46	46	0.0000
nopath	1	2	3	1	504	01:01:53	3713	01:02:39	3759	00:00:46	46	0.0000
nopath	1	3	10	1	763	01:01:31	3691	01:02:45	3765	00:01:14	74	0.0000
nopath	1	3	9	1	763	01:01:36	3696	01:02:47	3767	00:01:11	71	0.0000
nopath	3	6	12	14	667	01:01:22	3682	01:02:50	3770	00:01:28	88	0.0000
nopath	3	6	3	1	667	01:01:34	3694	01:02:52	3772	00:01:18	78	0.0000
nopath	2	1	6	1	504	01:00:59	3659	01:02:56	3776	00:01:57	117	0.0000
nopath	3	5	6	1	621	01:01:41	3701	01:02:56	3776	00:01:15	75	0.0000
nopath	3	6	12	14	667	01:01:50	3710	01:02:59	3779	00:01:09	69	0.0000
nopath	2	1	5	1	504	01:01:00	3660	01:03:00	3780	00:02:00	120	0.0000	00:01:20
nopath	2	1	3	1	504	01:01:18	3678	01:03:03	3783	00:01:45	105	0.0000
nopath	4	2	5	1	708	01:01:21	3681	01:03:05	3785	00:01:44	104	0.0000
nopath	3	7	6	1	302	01:01:59	3719	01:03:06	3786	00:01:07	67	0.0000
nopath	2	1	6	1	504	01:01:19	3679	01:03:06	3786	00:01:47	107	0.0000
nopath	3	7	5	1	302	01:02:02	3722	01:03:10	3790	00:01:08	68	0.0000
nopath	3	1	10	1	763	01:00:39	3639	01:03:11	3791	00:02:32	152	0.0000
nopath	3	4	12	14	375	01:02:10	3730	01:03:11	3791	00:01:01	61	0.0000
nopath	2	7	12	14	458	01:01:32	3692	01:03:13	3793	00:01:41	101	0.0000
nopath	1	2	5	1	504	01:02:07	3727	01:03:17	3797	00:01:10	70	0.0000
nopath	6	1	6	1	832	01:00:44	3644	01:03:17	3797	00:02:33	153	0.0000
nopath	2	4	10	1	708	01:01:21	3681	01:03:19	3799	00:01:58	118	0.0000
nopath	1	2	5	1	504	01:02:39	3759	01:03:27	3807	00:00:48	48	0.0000
nopath	5	3	9	1	621	01:01:17	3677	01:03:31	3811	00:02:14	134	0.0000
nopath	6	5	12	14	380	01:01:25	3685	01:03:42	3822	00:02:17	137	0.0000
nopath	1	2	12	14	504	01:02:58	3778	01:03:45	3825	00:00:47	47	0.0000
nopath	2	3	12	14	679	01:01:33	3693	01:03:48	3828	00:02:15	135	0.0000
nopath	1	4	3	1	792	01:02:30	3750	01:03:51	3831	00:01:21	81	0.0000
nopath	3	6	9	1	667	01:02:14	3734	01:03:52	3832	00:01:38	98	0.0000
nopath	1	2	5	1	504	01:03:08	3788	01:03:52	3832	00:00:44	44	0.0000
nopath	1	4	10	1	792	01:02:36	3756	01:03:52	3832	00:01:16	76	0.0000
nopath	1	3	3	1	763	01:02:46	3766	01:03:54	3834	00:01:08	68	0.0000
nopath	3	6	12	14	667	01:02:16	3736	01:03:55	3835	00:01:39	99	0.0000
nopath	3	5	12	14	621	01:02:26	3746	01:03:57	3837	00:01:31	91	0.0000
nopath	3	6	3	1	667	01:02:32	3752	01:03:59	3839	00:01:27	87	0.0000
nopath	6	5	9	1	380	01:02:23	3743	01:03:59	3839	00:01:36	96	0.0000
nopath	3	6	9	1	667	01:02:48	3768	01:04:01	3841	00:01:13	73	0.0000	00:01:30
nopath	3	6	3	1	667	01:02:55	3775	01:04:03	3843	00:01:08	68	0.0000
nopath	6	3	5	1	667	01:01:30	3690	01:04:05	3845	00:02:35	155	0.0000
nopath	4	2	12	14	708	01:01:28	3688	01:04:06	3846	00:02:38	158	0.0000
nopath	6	3	12	14	667	01:01:50	3710	01:04:08	3848	00:02:18	138	0.0000
nopath	4	2	5	1	708	01:02:11	3731	01:04:08	3848	00:01:57	117	0.0000
nopath	5	7	13	15	577	01:02:51	3771	01:04:10	3850	00:01:19	79	0.0000
nopath	6	3	9	1	667	01:02:08	3728	01:04:14	3854	00:02:06	126	0.0000
nopath	6	7	3	1	624	01:02:07	3727	01:04:16	3856	00:02:09	129	0.0000
nopath	2	1	9	1	504	01:01:35	3695	01:04:17	3857	00:02:42	162	0.0000
nopath	1	3	9	1	763	01:02:52	3772	01:04:19	3859	00:01:27	87	0.0000
nopath	1	3	6	1	763	01:02:59	3779	01:04:22	3862	00:01:23	83	0.0000
nopath	2	1	7	1	504	01:01:51	3711	01:04:23	3863	00:02:32	152	0.0000
nopath	1	3	13	15	763	01:03:10	3790	01:04:27	3867	00:01:17	77	0.0000
nopath	1	5	2	1	785	01:02:43	3763	01:04:30	3870	00:01:47	107	0.0000
nopath	2	7	12	14	458	01:03:12	3792	01:04:31	3871	00:01:19	79	0.0000
nopath	2	1	3	1	504	01:03:05	3785	01:04:33	3873	00:01:28	88	0.0000
nopath	3	1	5	1	763	01:01:57	3717	01:04:34	3874	00:02:37	157	0.0000
nopath	5	1	6	1	785	01:01:28	3688	01:04:38	3878	00:03:10	190	0.0000
nopath	6	2	5	1	748	01:02:38	3758	01:04:39	3879	00:02:01	121	0.0000
nopath	5	1	12	14	785	01:02:02	3722	01:04:41	3881	00:02:39	159	0.0000
nopath	1	2	12	14	504	01:03:25	3805	01:04:43	3883	00:01:18	78	0.0000
nopath	5	1	12	14	785	01:02:22	3742	01:04:43	3883	00:02:21	141	0.0000
nopath	3	4	3	1	375	01:03:36	3816	01:04:43	3883	00:01:07	67	0.0000
nopath	1	2	10	1	504	01:03:46	3826	01:04:49	3889	00:01:03	63	0.0000
nopath	2	3	12	14	679	01:01:45	3705	01:04:50	3890	00:03:05	185	0.0000
nopath	4	7	3	1	331	01:04:22	3862	01:04:53	3893	00:00:31	31	0.0000
nopath	2	3	12	14	679	01:01:58	3718	01:04:53	3893	00:02:55	175	0.0000
nopath	1	7	12	14	542	01:03:44	3824	01:04:56	3896	00:01:12	72	0.0000
nopath	2	4	5	1	708	01:02:11	3731	01:04:56	3896	00:02:45	165	0.0000
nopath	2	4	10	1	708	01:02:57	3777	01:04:58	3898	00:02:01	121	0.0000
nopath	1	2	9	1	504	01:04:17	3857	01:05:03	3903	00:00:46	46	0.0000	00:00:52
nopath	1	7	3	1	542	01:04:09	3849	01:05:07	3907	00:00:58	58	0.0000
nopath	1	2	6	1	504	01:04:30	3870	01:05:13	3913	00:00:43	43	0.0000
nopath	1	3	3	1	763	01:03:48	3828	01:05:25	3925	00:01:37	97	0.0000
nopath	3	2	10	1	679	01:03:04	3784	01:05:26	3926	00:02:22	142	0.0000
nopath	3	6	3	1	667	01:02:56	3776	01:05:27	3927	00:02:31	151	0.0000
nopath	3	5	12	14	621	01:03:13	3793	01:05:29	3929	00:02:16	136	0.0000
nopath	1	3	13	15	763	01:04:02	3842	01:05:30	3930	00:01:28	88	0.0000
nopath	4	7	3	1	331	01:04:56	3896	01:05:30	3930	00:00:34	34	0.0000
nopath	3	6	3	1	667	01:03:20	3800	01:05:32	3932	00:02:12	132	0.0000
nopath	3	6	12	14	667	01:03:56	3836	01:05:34	3934	00:01:38	98	0.0000
nopath	3	6	9	1	667	01:04:01	3841	01:05:36	3936	00:01:35	95	0.0000
nopath	3	6	6	1	667	01:04:06	3846	01:05:38	3938	00:01:32	92	0.0000
nopath	3	6	10	1	667	01:04:15	3855	01:05:39	3939	00:01:24	84	0.0000
nopath	3	6	9	1	667	01:04:17	3857	01:05:41	3941	00:01:24	84	0.0000
nopath	3	2	9	1	679	01:04:22	3862	01:05:44	3944	00:01:22	82	0.0000
nopath	6	5	13	15	380	01:02:46	3766	01:05:44	3944	00:02:58	178	0.0000
nopath	2	1	3	1	504	01:04:07	3847	01:05:44	3944	00:01:37	97	0.0000
nopath	5	3	6	1	621	01:03:11	3791	01:05:44	3944	00:02:33	153	0.0000
nopath	5	3	3	1	621	01:04:04	3844	01:05:46	3946	00:01:42	102	0.0000
nopath	2	1	6	1	504	01:04:13	3853	01:05:51	3951	00:01:38	98	0.0000
nopath	5	7	2	1	577	01:04:38	3878	01:05:52	3952	00:01:14	74	0.0000
nopath	6	5	3	1	380	01:05:03	3903	01:05:55	3955	00:00:52	52	0.0000
nopath	2	1	12	14	504	01:04:53	3893	01:05:56	3956	00:01:03	63	0.0000
nopath	5	2	3	1	701	01:04:14	3854	01:05:58	3958	00:01:44	104	0.0000
nopath	5	1	6	1	785	01:03:04	3784	01:05:59	3959	00:02:55	175	0.0000
nopath	2	4	2	1	708	01:03:25	3805	01:06:00	3960	00:02:35	155	0.0000	00:01:58
nopath	1	2	3	1	504	01:04:54	3894	01:06:01	3961	00:01:07	67	0.0000
nopath	5	1	6	1	785	01:03:58	3838	01:06:02	3962	00:02:04	124	0.0000
nopath	2	4	6	1	708	01:03:54	3834	01:06:02	3962	00:02:08	128	0.0000
nopath	2	4	3	1	708	01:03:58	3838	01:06:03	3963	00:02:05	125	0.0000
nopath	2	4	10	1	708	01:04:12	3852	01:06:05	3965	00:01:53	113	0.0000
nopath	2	3	12	14	679	01:04:47	3887	01:06:06	3966	00:01:19	79	0.0000
nopath	3	5	12	14	621	01:04:24	3864	01:06:08	3968	00:01:44	104	0.0000
nopath	6	2	10	1	748	01:02:54	3774	01:06:10	3970	00:03:16	196	0.0000
nopath	3	6	10	1	667	01:04:25	3865	01:06:11	3971	00:01:46	106	0.0000
nopath	6	2	12	14	748	01:03:04	3784	01:06:12	3972	00:03:08	188	0.0000
nopath	6	2	12	14	748	01:03:12	3792	01:06:14	3974	00:03:02	182	0.0000
nopath	3	6	13	15	667	01:04:26	3866	01:06:14	3974	00:01:48	108	0.0000
nopath	5	7	12	14	577	01:04:40	3880	01:06:21	3981	00:01:41	101	0.0000
nopath	4	5	12	14	650	01:05:14	3914	01:06:23	3983	00:01:09	69	0.0000
nopath	6	7	6	1	624	01:03:13	3793	01:06:25	3985	00:03:12	192	0.0000
nopath	1	2	6	1	504	01:05:45	3945	01:06:28	3988	00:00:43	43	0.0000
nopath	3	7	3	1	302	01:04:29	3869	01:06:29	3989	00:02:00	120	0.0000
nopath	2	3	2	1	679	01:04:52	3892	01:06:33	3993	00:01:41	101	0.0000
nopath	1	2	10	1	504	01:05:51	3951	01:06:36	3996	00:00:45	45	0.0000
nopath	1	3	12	14	763	01:05:35	3935	01:06:38	3998	00:01:03	63	0.0000
nopath	4	2	3	1	708	01:04:36	3876	01:06:47	4007	00:02:11	131	0.0000
nopath	5	6	3	1	380	01:04:57	3897	01:06:54	4014	00:01:57	117	0.0000
nopath	2	7	12	14	458	01:04:55	3895	01:06:57	4017	00:02:02	122	0.0000
nopath	1	3	12	14	763	01:05:53	3953	01:07:10	4030	00:01:17	77	0.0000	00:01:22
nopath	2	1	12	14	504	01:05:11	3911	01:07:12	4032	00:02:01	121	0.0000
nopath	3	5	9	1	621	01:04:34	3874	01:07:14	4034	00:02:40	160	0.0000
nopath	2	1	3	1	504	01:05:30	3930	01:07:15	4035	00:01:45	105	0.0000
nopath	3	5	5	1	621	01:04:35	3875	01:07:16	4036	00:02:41	161	0.0000
nopath	2	3	10	1	679	01:04:57	3897	01:07:16	4036	00:02:19	139	0.0000
nopath	4	1	3	1	792	01:05:30	3930	01:07:17	4037	00:01:47	107	0.0000
nopath	5	2	13	15	701	01:04:51	3891	01:07:18	4038	00:02:27	147	0.0000
nopath	4	7	12	14	331	01:06:46	4006	01:07:18	4038	00:00:32	32	0.0000
nopath	2	3	12	14	679	01:05:04	3904	01:07:19	4039	00:02:15	135	0.0000
nopath	3	6	5	1	667	01:04:37	3877	01:07:19	4039	00:02:42	162	0.0000
nopath	6	1	3	1	832	01:05:18	3918	01:07:20	4040	00:02:02	122	0.0000
nopath	3	6	5	1	667	01:04:38	3878	01:07:23	4043	00:02:45	165	0.0000
nopath	5	1	10	1	785	01:05:03	3903	01:07:27	4047	00:02:24	144	0.0000
nopath	3	6	5	1	667	01:04:40	3880	01:07:28	4048	00:02:48	168	0.0000
nopath	5	3	3	1	621	01:05:35	3935	01:07:28	4048	00:01:53	113	0.0000
nopath	5	1	12	14	785	01:05:23	3923	01:07:29	4049	00:02:06	126	0.0000
nopath	3	6	8	1	667	01:04:44	3884	01:07:30	4050	00:02:46	166	0.0000
nopath	5	1	3	1	785	01:05:37	3937	01:07:31	4051	00:01:54	114	0.0000
nopath	5	1	3	1	785	01:05:57	3957	01:07:34	4054	00:01:37	97	0.0000
nopath	1	2	5	1	504	01:06:36	3996	01:07:35	4055	00:00:59	59	0.0000
nopath	5	1	12	14	785	01:06:11	3971	01:07:36	4056	00:01:25	85	0.0000
nopath	6	7	5	1	624	01:05:58	3958	01:07:41	4061	00:01:43	103	0.0000
nopath	6	1	6	1	832	01:05:53	3953	01:07:44	4064	00:01:51	111	0.0000
nopath	6	7	5	1	624	01:06:06	3966	01:07:47	4067	00:01:41	101	0.0000
nopath	2	4	10	1	708	01:05:21	3921	01:07:48	4068	00:02:27	147	0.0000
nopath	1	4	3	1	792	01:06:07	3967	01:07:49	4069	00:01:42	102	0.0000
nopath	3	6	10	1	667	01:04:46	3886	01:07:51	4071	00:03:05	185	0.0000
nopath	6	1	12	14	832	01:06:07	3967	01:07:51	4071	00:01:44	104	0.0000
nopath	1	4	5	1	792	01:06:24	3984	01:07:51	4071	00:01:27	87	0.0000
nopath	3	6	5	1	667	01:05:25	3925	01:07:52	4072	00:02:27	147	0.0000
nopath	1	2	13	15	504	01:07:04	4024	01:07:53	4073	00:00:49	49	0.0000
nopath	3	6	3	1	667	01:05:50	3950	01:07:54	4074	00:02:04	124	0.0000
nopath	3	6	3	1	667	01:06:40	4000	01:07:57	4077	00:01:17	77	0.0000
nopath	3	6	12	14	667	01:06:49	4009	01:07:59	4079	00:01:10	70	0.0000
nopath	1	2	12	14	504	01:07:10	4030	01:07:59	4079	00:00:49	49	0.0000
nopath	1	2	3	1	504	01:07:20	4040	01:08:05	4085	00:00:45	45	0.0000	00:00:50
nopath	1	5	5	1	785	01:05:49	3949	01:08:06	4086	00:02:17	137	0.0000
nopath	3	4	13	15	375	01:06:56	4016	01:08:09	4089	00:01:13	73	0.0000
nopath	4	2	3	1	708	01:06:13	3973	01:08:11	4091	00:01:58	118	0.0000
nopath	2	4	10	1	708	01:05:36	3936	01:08:32	4112	00:02:56	176	0.0000
nopath	2	1	5	1	504	01:06:35	3995	01:08:38	4118	00:02:03	123	0.0000
nopath	6	1	5	1	832	01:07:01	4021	01:08:41	4121	00:01:40	100	0.0000
nopath	1	2	3	1	504	01:07:44	4064	01:08:43	4123	00:00:59	59	0.0000
nopath	3	4	13	15	375	01:07:53	4073	01:08:49	4129	00:00:56	56	0.0000
nopath	1	7	3	1	542	01:07:51	4071	01:08:51	4131	00:01:00	60	0.0000
nopath	2	3	3	1	679	01:06:02	3962	01:08:59	4139	00:02:57	177	0.0000
nopath	2	4	7	1	708	01:05:42	3942	01:09:00	4140	00:03:18	198	0.0000	00:02:27
nopath	3	6	12	14	667	01:06:52	4012	01:09:04	4144	00:02:12	132	0.0000
nopath	2	3	13	15	679	01:06:12	3972	01:09:04	4144	00:02:52	172	0.0000
nopath	3	6	12	14	667	01:07:10	4030	01:09:06	4146	00:01:56	116	0.0000
nopath	2	3	5	1	679	01:06:18	3978	01:09:06	4146	00:02:48	168	0.0000
nopath	3	6	5	1	667	01:07:43	4063	01:09:08	4148	00:01:25	85	0.0000
nopath	1	3	10	1	763	01:07:42	4062	01:09:08	4148	00:01:26	86	0.0000
nopath	5	1	12	14	785	01:06:55	4015	01:09:09	4149	00:02:14	134	0.0000
nopath	3	6	12	14	667	01:07:51	4071	01:09:10	4150	00:01:19	79	0.0000
nopath	5	1	5	1	785	01:07:13	4033	01:09:13	4153	00:02:00	120	0.0000
nopath	3	6	12	14	667	01:08:14	4094	01:09:13	4153	00:00:59	59	0.0000
nopath	5	1	9	1	785	01:07:47	4067	01:09:17	4157	00:01:30	90	0.0000
nopath	5	3	12	14	621	01:07:03	4023	01:09:19	4159	00:02:16	136	0.0000
nopath	5	7	5	1	577	01:06:44	4004	01:09:20	4160	00:02:36	156	0.0000
nopath	5	3	12	14	621	01:07:20	4040	01:09:21	4161	00:02:01	121	0.0000
nopath	1	2	3	1	504	01:08:38	4118	01:09:22	4162	00:00:44	44	0.0000
nopath	1	3	9	1	763	01:07:48	4068	01:09:33	4173	00:01:45	105	0.0000
nopath	1	3	3	1	763	01:08:05	4085	01:09:36	4176	00:01:31	91	0.0000
nopath	1	3	2	1	763	01:08:15	4095	01:09:38	4178	00:01:23	83	0.0000
nopath	1	3	5	1	763	01:08:27	4107	01:09:41	4181	00:01:14	74	0.0000
nopath	4	2	12	14	708	01:07:41	4061	01:09:43	4183	00:02:02	122	0.0000
nopath	1	3	5	1	763	01:08:28	4108	01:09:44	4184	00:01:16	76	0.0000
nopath	3	6	3	1	667	01:08:58	4138	01:09:48	4188	00:00:50	50	0.0000
nopath	6	3	13	15	667	01:07:45	4065	01:09:55	4195	00:02:10	130	0.0000
nopath	6	2	3	1	748	01:07:08	4028	01:09:56	4196	00:02:48	168	0.0000
nopath	2	6	3	1	748	01:05:59	3959	01:09:57	4197	00:03:58	238	0.0000
nopath	2	1	12	14	504	01:07:03	4023	01:09:57	4197	00:02:54	174	0.0000
nopath	6	3	5	1	667	01:08:21	4101	01:09:58	4198	00:01:37	97	0.0000
nopath	6	2	3	1	748	01:07:25	4045	01:09:58	4198	00:02:33	153	0.0000
nopath	3	7	10	1	302	01:09:08	4148	01:10:02	4202	00:00:54	54	0.0000	00:00:55
nopath	6	1	3	1	832	01:08:20	4100	01:10:07	4207	00:01:47	107	0.0000
nopath	6	1	3	1	832	01:08:26	4106	01:10:08	4208	00:01:42	102	0.0000
nopath	1	3	3	1	763	01:08:36	4116	01:10:09	4209	00:01:33	93	0.0000
nopath	1	3	12	14	763	01:08:45	4125	01:10:12	4212	00:01:27	87	0.0000
nopath	1	3	6	1	763	01:08:55	4135	01:10:14	4214	00:01:19	79	0.0000
nopath	2	3	12	14	679	01:06:37	3997	01:10:16	4216	00:03:39	219	0.0000
nopath	2	3	12	14	679	01:06:48	4008	01:10:19	4219	00:03:31	211	0.0000
nopath	1	2	12	14	504	01:09:42	4182	01:10:28	4228	00:00:46	46	0.0000
nopath	5	6	12	14	380	01:09:08	4148	01:10:33	4233	00:01:25	85	0.0000
nopath	5	6	10	1	380	01:09:45	4185	01:10:40	4240	00:00:55	55	0.0000
nopath	1	3	3	1	763	01:09:02	4142	01:10:45	4245	00:01:43	103	0.0000
nopath	1	3	13	15	763	01:09:21	4161	01:10:49	4249	00:01:28	88	0.0000
nopath	3	6	9	1	667	01:09:32	4172	01:10:51	4251	00:01:19	79	0.0000
nopath	1	3	3	1	763	01:09:47	4187	01:10:54	4254	00:01:07	67	0.0000
nopath	3	6	10	1	667	01:09:36	4176	01:10:54	4254	00:01:18	78	0.0000
nopath	3	6	5	1	667	01:09:57	4197	01:10:58	4258	00:01:01	61	0.0000
nopath	5	3	9	1	621	01:08:58	4138	01:11:04	4264	00:02:06	126	0.0000	00:01:59
nopath	5	3	2	1	621	01:09:13	4153	01:11:07	4267	00:01:54	114	0.0000
nopath	5	3	10	1	621	01:09:29	4169	01:11:08	4268	00:01:39	99	0.0000
nopath	3	1	3	1	763	01:09:58	4198	01:11:17	4277	00:01:19	79	0.0000
nopath	2	7	5	1	458	01:08:28	4108	01:11:17	4277	00:02:49	169	0.0000
nopath	5	1	9	1	785	01:08:47	4127	01:11:23	4283	00:02:36	156	0.0000
nopath	2	3	5	1	679	01:07:48	4068	01:11:23	4283	00:03:35	215	0.0000
nopath	2	4	9	1	708	01:07:41	4061	01:11:24	4284	00:03:43	223	0.0000
nopath	2	3	3	1	679	01:08:12	4092	01:11:25	4285	00:03:13	193	0.0000
nopath	5	1	3	1	785	01:09:04	4144	01:11:26	4286	00:02:22	142	0.0000
nopath	6	2	9	1	748	01:10:14	4214	01:11:27	4287	00:01:13	73	0.0000
nopath	5	1	12	14	785	01:09:51	4191	01:11:28	4288	00:01:37	97	0.0000
nopath	2	3	13	15	679	01:08:13	4093	01:11:29	4289	00:03:16	196	0.0000
nopath	6	1	12	14	832	01:09:51	4191	01:11:31	4291	00:01:40	100	0.0000
nopath	2	4	5	1	708	01:08:14	4094	01:11:32	4292	00:03:18	198	0.0000
nopath	3	6	5	1	667	01:10:25	4225	01:11:33	4293	00:01:08	68	0.0000
nopath	6	1	5	1	832	01:10:31	4231	01:11:36	4296	00:01:05	65	0.0000
nopath	3	6	5	1	667	01:10:45	4245	01:11:38	4298	00:00:53	53	0.0000
nopath	1	5	7	1	785	01:10:07	4207	01:11:52	4312	00:01:45	105	0.0000
nopath	2	3	3	1	679	01:08:21	4101	01:11:57	4317	00:03:36	216	0.0000
nopath	2	3	12	14	679	01:08:33	4113	01:12:00	4320	00:03:27	207	0.0000	00:02:06
nopath	2	3	12	14	679	01:08:49	4129	01:12:03	4323	00:03:14	194	0.0000
nopath	2	4	9	1	708	01:08:54	4134	01:12:06	4326	00:03:12	192	0.0000
nopath	1	4	5	1	792	01:11:02	4262	01:12:08	4328	00:01:06	66	0.0000
nopath	2	1	6	1	504	01:09:07	4147	01:12:23	4343	00:03:16	196	0.0000
nopath	3	2	10	1	679	01:10:28	4228	01:12:32	4352	00:02:04	124	0.0000
nopath	2	3	12	14	679	01:09:15	4155	01:12:35	4355	00:03:20	200	0.0000
nopath	2	3	10	1	679	01:09:20	4160	01:12:37	4357	00:03:17	197	0.0000
nopath	2	4	5	1	708	01:09:23	4163	01:12:40	4360	00:03:17	197	0.0000
nopath	2	3	3	1	679	01:09:34	4174	01:12:41	4361	00:03:07	187	0.0000
nopath	3	6	13	15	667	01:10:57	4257	01:12:43	4363	00:01:46	106	0.0000
nopath	3	6	3	1	667	01:11:00	4260	01:12:44	4364	00:01:44	104	0.0000
nopath	2	4	6	1	708	01:09:43	4183	01:12:44	4364	00:03:01	181	0.0000
nopath	3	1	10	1	763	01:10:19	4219	01:12:45	4365	00:02:26	146	0.0000
nopath	3	6	12	14	667	01:11:29	4289	01:12:46	4366	00:01:17	77	0.0000
nopath	6	1	3	1	832	01:11:07	4267	01:12:46	4366	00:01:39	99	0.0000
nopath	6	1	5	1	832	01:11:16	4276	01:12:47	4367	00:01:31	91	0.0000
nopath	3	6	12	14	667	01:11:50	4310	01:12:49	4369	00:00:59	59	0.0000
nopath	6	5	10	1	380	01:11:58	4318	01:12:51	4371	00:00:53	53	0.0000
nopath	5	1	13	15	785	01:10:35	4235	01:12:51	4371	00:02:16	136	0.0000
nopath	5	3	12	14	621	01:10:51	4251	01:12:53	4373	00:02:02	122	0.0000
nopath	5	1	3	1	785	01:11:15	4275	01:12:54	4374	00:01:39	99	0.0000
nopath	5	3	3	1	621	01:11:13	4273	01:12:55	4375	00:01:42	102	0.0000
nopath	5	1	12	14	785	01:11:50	4310	01:12:56	4376	00:01:06	66	0.0000
nopath	5	7	3	1	577	01:11:53	4313	01:13:02	4382	00:01:09	69	0.0000	00:01:29
nopath	5	4	12	14	650	01:12:01	4321	01:13:07	4387	00:01:06	66	0.0000
nopath	2	4	3	1	708	01:10:25	4225	01:13:12	4392	00:02:47	167	0.0000
nopath	1	4	3	1	792	01:11:38	4298	01:13:14	4394	00:01:36	96	0.0000
nopath	3	6	3	1	667	01:12:21	4341	01:13:14	4394	00:00:53	53	0.0000
nopath	1	3	5	1	763	01:12:20	4340	01:13:20	4400	00:01:00	60	0.0000
nopath	3	6	5	1	667	01:12:37	4357	01:13:27	4407	00:00:50	50	0.0000
nopath	6	3	6	1	667	01:11:30	4290	01:13:28	4408	00:01:58	118	0.0000
nopath	3	1	10	1	763	01:11:13	4273	01:13:43	4423	00:02:30	150	0.0000
nopath	1	3	6	1	763	01:12:41	4361	01:13:45	4425	00:01:04	64	0.0000
nopath	3	6	2	1	667	01:12:48	4368	01:13:50	4430	00:01:02	62	0.0000
nopath	2	4	12	14	708	01:10:27	4227	01:13:55	4435	00:03:28	208	0.0000
nopath	2	1	3	1	504	01:11:23	4283	01:13:57	4437	00:02:34	154	0.0000
nopath	6	2	5	1	748	01:11:21	4281	01:13:59	4439	00:02:38	158	0.0000
nopath	6	1	5	1	832	01:11:57	4317	01:14:07	4447	00:02:10	130	0.0000	00:01:34
nopath	4	7	9	1	331	01:13:46	4426	01:14:19	4459	00:00:33	33	0.0000
nopath	2	4	3	1	708	01:10:47	4247	01:14:20	4460	00:03:33	213	0.0000
nopath	2	4	5	1	708	01:10:48	4248	01:14:22	4462	00:03:34	214	0.0000
nopath	2	4	12	14	708	01:11:15	4275	01:14:24	4464	00:03:09	189	0.0000
nopath	2	3	7	1	679	01:11:43	4303	01:14:25	4465	00:02:42	162	0.0000
nopath	3	6	5	1	667	01:13:00	4380	01:14:27	4467	00:01:27	87	0.0000
nopath	2	3	10	1	679	01:11:48	4308	01:14:27	4467	00:02:39	159	0.0000
nopath	3	6	10	1	667	01:13:26	4406	01:14:30	4470	00:01:04	64	0.0000
nopath	5	1	13	15	785	01:12:19	4339	01:14:33	4473	00:02:14	134	0.0000
nopath	1	7	5	1	542	01:13:47	4427	01:14:33	4473	00:00:46	46	0.0000
nopath	3	6	9	1	667	01:13:27	4407	01:14:35	4475	00:01:08	68	0.0000
nopath	5	1	12	14	785	01:12:38	4358	01:14:35	4475	00:01:57	117	0.0000
nopath	5	1	3	1	785	01:12:42	4362	01:14:36	4476	00:01:54	114	0.0000
nopath	5	3	12	14	621	01:13:25	4405	01:14:37	4477	00:01:12	72	0.0000
nopath	3	5	9	1	621	01:13:34	4414	01:14:39	4479	00:01:05	65	0.0000
nopath	3	4	12	14	375	01:13:58	4438	01:14:44	4484	00:00:46	46	0.0000
nopath	5	1	5	1	785	01:13:46	4426	01:14:47	4487	00:01:01	61	0.0000
nopath	6	4	13	15	696	01:13:55	4435	01:14:53	4493	00:00:58	58	0.0000
nopath	3	6	2	1	667	01:13:37	4417	01:14:59	4499	00:01:22	82	0.0000
nopath	3	6	10	1	667	01:13:42	4422	01:15:01	4501	00:01:19	79	0.0000	00:01:36
nopath	3	6	8	1	667	01:14:12	4452	01:15:04	4504	00:00:52	52	0.0000
nopath	2	7	13	15	458	01:13:30	4410	01:15:11	4511	00:01:41	101	0.0000
nopath	6	3	12	14	667	01:14:00	4440	01:15:13	4513	00:01:13	73	0.0000
nopath	2	1	9	1	504	01:13:45	4425	01:15:18	4518	00:01:33	93	0.0000
nopath	4	1	6	1	792	01:13:20	4400	01:15:20	4520	00:02:00	120	0.0000
nopath	2	5	12	14	701	01:10:29	4229	01:15:25	4525	00:04:56	296	0.0000
nopath	6	1	12	14	832	01:12:48	4368	01:15:27	4527	00:02:39	159	0.0000
nopath	6	2	12	14	748	01:14:30	4470	01:15:28	4528	00:00:58	58	0.0000
nopath	2	3	9	1	679	01:12:03	4323	01:15:31	4531	00:03:28	208	0.0000
nopath	2	4	5	1	708	01:11:56	4316	01:15:32	4532	00:03:36	216	0.0000
nopath	2	3	3	1	679	01:12:43	4363	01:15:33	4533	00:02:50	170	0.0000
nopath	2	3	6	1	679	01:13:23	4403	01:15:36	4536	00:02:13	133	0.0000
nopath	2	4	6	1	708	01:13:48	4428	01:15:39	4539	00:01:51	111	0.0000
nopath	2	4	9	1	708	01:14:07	4447	01:15:41	4541	00:01:34	94	0.0000
nopath	2	3	12	14	679	01:14:08	4448	01:16:06	4566	00:01:58	118	0.0000	00:02:52
nopath	1	2	13	15	504	01:15:22	4522	01:16:09	4569	00:00:47	47	0.0000
nopath	1	4	3	1	792	01:14:25	4465	01:16:09	4569	00:01:44	104	0.0000
nopath	1	4	5	1	792	01:15:15	4515	01:16:14	4574	00:00:59	59	0.0000
nopath	3	6	13	15	667	01:14:34	4474	01:16:19	4579	00:01:45	105	0.0000
nopath	3	6	12	14	667	01:14:39	4479	01:16:20	4580	00:01:41	101	0.0000
nopath	3	6	3	1	667	01:14:46	4486	01:16:22	4582	00:01:36	96	0.0000
nopath	3	6	10	1	667	01:14:53	4493	01:16:24	4584	00:01:31	91	0.0000
nopath	3	6	10	1	667	01:14:54	4494	01:16:26	4586	00:01:32	92	0.0000
nopath	3	6	3	1	667	01:15:03	4503	01:16:28	4588	00:01:25	85	0.0000
nopath	5	7	2	1	577	01:14:08	4448	01:16:28	4588	00:02:20	140	0.0000
nopath	3	6	3	1	667	01:15:05	4505	01:16:29	4589	00:01:24	84	0.0000
nopath	6	5	3	1	380	01:14:43	4483	01:16:31	4591	00:01:48	108	0.0000
nopath	5	4	6	1	650	01:14:36	4476	01:16:32	4592	00:01:56	116	0.0000
nopath	3	2	3	1	679	01:14:47	4487	01:16:36	4596	00:01:49	109	0.0000
nopath	2	3	3	1	679	01:14:15	4455	01:16:41	4601	00:02:26	146	0.0000
nopath	2	4	10	1	708	01:14:27	4467	01:16:44	4604	00:02:17	137	0.0000
nopath	2	3	8	1	679	01:14:32	4472	01:16:45	4605	00:02:13	133	0.0000
nopath	3	6	7	1	667	01:15:34	4534	01:16:46	4606	00:01:12	72	0.0000
nopath	3	6	3	1	667	01:15:43	4543	01:16:48	4608	00:01:05	65	0.0000
nopath	2	4	3	1	708	01:14:45	4485	01:16:48	4608	00:02:03	123	0.0000
nopath	4	1	13	15	792	01:14:28	4468	01:16:48	4608	00:02:20	140	0.0000
nopath	5	1	12	14	785	01:14:53	4493	01:16:50	4610	00:01:57	117	0.0000
nopath	2	3	12	14	679	01:14:48	4488	01:16:50	4610	00:02:02	122	0.0000
nopath	5	1	13	15	785	01:14:54	4494	01:16:53	4613	00:01:59	119	0.0000
nopath	6	3	3	1	667	01:14:50	4490	01:17:00	4620	00:02:10	130	0.0000	00:01:38
nopath	6	3	3	1	667	01:14:56	4496	01:17:02	4622	00:02:06	126	0.0000
nopath	1	2	9	1	504	01:16:18	4578	01:17:10	4630	00:00:52	52	0.0000
nopath	6	3	5	1	667	01:16:22	4582	01:17:12	4632	00:00:50	50	0.0000
nopath	1	3	3	1	763	01:16:15	4575	01:17:17	4637	00:01:02	62	0.0000
nopath	1	2	10	1	504	01:16:35	4595	01:17:19	4639	00:00:44	44	0.0000
nopath	1	5	10	1	785	01:16:12	4572	01:17:24	4644	00:01:12	72	0.0000
nopath	1	7	9	1	542	01:16:39	4599	01:17:28	4648	00:00:49	49	0.0000
nopath	4	2	10	1	708	01:14:46	4486	01:17:35	4655	00:02:49	169	0.0000
nopath	6	4	9	1	696	01:16:37	4597	01:17:37	4657	00:01:00	60	0.0000
nopath	4	2	5	1	708	01:16:10	4570	01:17:37	4657	00:01:27	87	0.0000
nopath	3	2	12	14	679	01:16:36	4596	01:17:40	4660	00:01:04	64	0.0000
nopath	2	1	3	1	504	01:15:47	4547	01:17:50	4670	00:02:03	123	0.0000
nopath	5	6	13	15	380	01:16:21	4581	01:17:50	4670	00:01:29	89	0.0000
nopath	2	4	10	1	708	01:15:37	4537	01:17:56	4676	00:02:19	139	0.0000
nopath	2	1	3	1	504	01:16:12	4572	01:17:57	4677	00:01:45	105	0.0000
nopath	3	6	12	14	667	01:16:23	4583	01:18:04	4684	00:01:41	101	0.0000	00:01:25
nopath	3	6	5	1	667	01:16:24	4584	01:18:06	4686	00:01:42	102	0.0000
nopath	3	6	6	1	667	01:16:29	4589	01:18:07	4687	00:01:38	98	0.0000
nopath	6	1	3	1	832	01:15:41	4541	01:18:08	4688	00:02:27	147	0.0000
nopath	4	6	5	1	696	01:16:36	4596	01:18:09	4689	00:01:33	93	0.0000
nopath	5	4	10	1	650	01:15:43	4543	01:18:11	4691	00:02:28	148	0.0000
nopath	3	6	12	14	667	01:16:54	4614	01:18:12	4692	00:01:18	78	0.0000
nopath	5	1	13	15	785	01:15:40	4540	01:18:14	4694	00:02:34	154	0.0000
nopath	3	6	5	1	667	01:16:58	4618	01:18:14	4694	00:01:16	76	0.0000
nopath	3	7	9	1	302	01:17:41	4661	01:18:15	4695	00:00:34	34	0.0000
nopath	5	1	3	1	785	01:17:12	4632	01:18:20	4700	00:01:08	68	0.0000
nopath	1	2	12	14	504	01:17:14	4634	01:18:20	4700	00:01:06	66	0.0000
nopath	2	4	10	1	708	01:15:53	4553	01:18:24	4704	00:02:31	151	0.0000
nopath	2	4	3	1	708	01:15:54	4554	01:18:25	4705	00:02:31	151	0.0000
nopath	3	6	9	1	667	01:17:18	4638	01:18:26	4706	00:01:08	68	0.0000
nopath	2	3	5	1	679	01:16:18	4578	01:18:26	4706	00:02:08	128	0.0000
nopath	2	3	12	14	679	01:16:36	4596	01:18:28	4708	00:01:52	112	0.0000
nopath	1	2	3	1	504	01:17:38	4658	01:18:31	4711	00:00:53	53	0.0000
nopath	6	3	12	14	667	01:17:32	4652	01:18:37	4717	00:01:05	65	0.0000
nopath	3	6	3	1	667	01:18:11	4691	01:18:59	4739	00:00:48	48	0.0000
nopath	3	6	3	1	667	01:18:21	4701	01:19:11	4751	00:00:50	50	0.0000	00:01:14
nopath	3	2	5	1	679	01:17:11	4631	01:19:17	4757	00:02:06	126	0.0000
nopath	2	1	3	1	504	01:18:31	4711	01:19:19	4759	00:00:48	48	0.0000
nopath	3	7	5	1	302	01:18:47	4727	01:19:20	4760	00:00:33	33	0.0000
nopath	3	1	5	1	763	01:16:42	4602	01:19:23	4763	00:02:41	161	0.0000
nopath	2	7	5	1	458	01:18:34	4714	01:19:23	4763	00:00:49	49	0.0000
nopath	2	3	12	14	679	01:17:46	4666	01:19:26	4766	00:01:40	100	0.0000
nopath	6	1	3	1	832	01:16:56	4616	01:19:29	4769	00:02:33	153	0.0000
nopath	2	4	12	14	708	01:18:25	4705	01:19:30	4770	00:01:05	65	0.0000
nopath	6	1	5	1	832	01:17:01	4621	01:19:31	4771	00:02:30	150	0.0000
nopath	2	4	5	1	708	01:18:29	4709	01:19:32	4772	00:01:03	63	0.0000
nopath	5	7	5	1	577	01:17:53	4673	01:19:50	4790	00:01:57	117	0.0000
nopath	3	6	12	14	667	01:18:32	4712	01:19:52	4792	00:01:20	80	0.0000
nopath	3	5	10	1	621	01:18:43	4723	01:19:52	4792	00:01:09	69	0.0000
nopath	5	7	5	1	577	01:18:26	4706	01:19:54	4794	00:01:28	88	0.0000
nopath	2	3	13	15	679	01:18:39	4719	01:20:00	4800	00:01:21	81	0.0000	00:01:57
nopath	2	3	3	1	679	01:18:46	4726	01:20:02	4802	00:01:16	76	0.0000
nopath	1	3	12	14	763	01:18:16	4696	01:20:04	4804	00:01:48	108	0.0000
nopath	3	6	12	14	667	01:18:55	4735	01:20:05	4805	00:01:10	70	0.0000
nopath	3	6	3	1	667	01:19:21	4761	01:20:11	4811	00:00:50	50	0.0000
nopath	6	3	12	14	667	01:18:10	4690	01:20:11	4811	00:02:01	121	0.0000
nopath	3	7	3	1	302	01:19:44	4784	01:20:19	4819	00:00:35	35	0.0000
nopath	4	6	6	1	696	01:19:03	4743	01:20:22	4822	00:01:19	79	0.0000
nopath	1	3	12	14	763	01:18:52	4732	01:20:31	4831	00:01:39	99	0.0000
nopath	1	4	9	1	792	01:18:29	4709	01:20:32	4832	00:02:03	123	0.0000
nopath	1	3	6	1	763	01:19:03	4743	01:20:34	4834	00:01:31	91	0.0000
nopath	2	1	9	1	504	01:19:49	4789	01:20:37	4837	00:00:48	48	0.0000
nopath	4	1	12	14	792	01:16:59	4619	01:20:39	4839	00:03:40	220	0.0000
nopath	4	1	12	14	792	01:17:21	4641	01:20:41	4841	00:03:20	200	0.0000
nopath	3	5	13	15	621	01:19:49	4789	01:20:43	4843	00:00:54	54	0.0000
nopath	3	6	13	15	667	01:19:50	4790	01:20:45	4845	00:00:55	55	0.0000
nopath	5	1	10	1	785	01:17:46	4666	01:20:50	4850	00:03:04	184	0.0000
nopath	6	1	12	14	832	01:18:23	4703	01:20:53	4853	00:02:30	150	0.0000
nopath	2	3	12	14	679	01:18:47	4727	01:21:06	4866	00:02:19	139	0.0000	00:01:47
nopath	2	4	9	1	708	01:19:22	4762	01:21:09	4869	00:01:47	107	0.0000
nopath	2	3	10	1	679	01:19:27	4767	01:21:10	4870	00:01:43	103	0.0000
nopath	1	3	5	1	763	01:20:08	4808	01:21:12	4872	00:01:04	64	0.0000
nopath	1	3	12	14	763	01:20:14	4814	01:21:38	4898	00:01:24	84	0.0000
nopath	1	3	3	1	763	01:20:15	4815	01:21:41	4901	00:01:26	86	0.0000
nopath	3	6	13	15	667	01:20:45	4845	01:21:47	4907	00:01:02	62	0.0000
nopath	5	3	3	1	621	01:19:50	4790	01:21:52	4912	00:02:02	122	0.0000
nopath	4	5	6	1	650	01:20:48	4848	01:22:01	4921	00:01:13	73	0.0000	00:01:11
nopath	3	7	10	1	302	01:21:27	4887	01:22:02	4922	00:00:35	35	0.0000
nopath	2	3	5	1	679	01:20:25	4825	01:22:13	4933	00:01:48	108	0.0000
nopath	3	6	2	1	667	01:21:14	4874	01:22:14	4934	00:01:00	60	0.0000
nopath	5	1	13	15	785	01:19:19	4759	01:22:15	4935	00:02:56	176	0.0000
nopath	6	2	3	1	748	01:19:56	4796	01:22:15	4935	00:02:19	139	0.0000
nopath	2	3	5	1	679	01:20:48	4848	01:22:16	4936	00:01:28	88	0.0000
nopath	5	1	12	14	785	01:20:08	4808	01:22:17	4937	00:02:09	129	0.0000
nopath	6	2	13	15	748	01:20:05	4805	01:22:19	4939	00:02:14	134	0.0000
nopath	5	1	3	1	785	01:20:50	4850	01:22:19	4939	00:01:29	89	0.0000
nopath	5	1	10	1	785	01:20:51	4851	01:22:20	4940	00:01:29	89	0.0000
nopath	3	6	9	1	667	01:21:40	4900	01:22:31	4951	00:00:51	51	0.0000
nopath	1	2	4	1	504	01:21:58	4918	01:22:42	4962	00:00:44	44	0.0000
nopath	1	5	3	1	785	01:21:19	4879	01:22:44	4964	00:01:25	85	0.0000
nopath	1	4	13	15	792	01:20:55	4855	01:22:51	4971	00:01:56	116	0.0000
nopath	4	2	5	1	708	01:21:15	4875	01:23:02	4982	00:01:47	107	0.0000	00:02:03
nopath	4	2	10	1	708	01:22:04	4924	01:23:10	4990	00:01:06	66	0.0000
nopath	1	3	12	14	763	01:22:05	4925	01:23:14	4994	00:01:09	69	0.0000
nopath	3	5	12	14	621	01:22:12	4932	01:23:26	5006	00:01:14	74	0.0000
nopath	3	6	5	1	667	01:22:31	4951	01:23:29	5009	00:00:58	58	0.0000
nopath	1	2	3	1	504	01:22:24	4944	01:23:32	5012	00:01:08	68	0.0000
nopath	5	4	10	1	650	01:22:18	4938	01:23:37	5017	00:01:19	79	0.0000
nopath	6	5	3	1	380	01:22:42	4962	01:23:38	5018	00:00:56	56	0.0000
nopath	1	2	13	15	504	01:22:33	4953	01:23:39	5019	00:01:06	66	0.0000
nopath	1	2	9	1	504	01:22:54	4974	01:23:45	5025	00:00:51	51	0.0000
nopath	2	3	13	15	679	01:21:41	4901	01:23:48	5028	00:02:07	127	0.0000
nopath	2	3	9	1	679	01:22:12	4932	01:23:50	5030	00:01:38	98	0.0000
nopath	2	3	3	1	679	01:22:15	4935	01:23:52	5032	00:01:37	97	0.0000
nopath	3	6	9	1	667	01:23:00	4980	01:23:54	5034	00:00:54	54	0.0000
nopath	6	7	3	1	624	01:22:37	4957	01:24:04	5044	00:01:27	87	0.0000	00:01:40
nopath	2	3	3	1	679	01:22:16	4936	01:24:17	5057	00:02:01	121	0.0000
nopath	3	2	6	1	679	01:22:30	4950	01:24:20	5060	00:01:50	110	0.0000
nopath	3	2	10	1	679	01:23:28	5008	01:24:29	5069	00:01:01	61	0.0000
nopath	3	6	3	1	667	01:23:39	5019	01:24:30	5070	00:00:51	51	0.0000
nopath	3	6	5	1	667	01:23:40	5020	01:24:34	5074	00:00:54	54	0.0000
nopath	2	1	9	1	504	01:22:55	4975	01:24:34	5074	00:01:39	99	0.0000
nopath	2	1	3	1	504	01:23:04	4984	01:24:38	5078	00:01:34	94	0.0000
nopath	6	2	3	1	748	01:21:49	4909	01:24:47	5087	00:02:58	178	0.0000
nopath	4	1	6	1	792	01:23:46	5026	01:24:48	5088	00:01:02	62	0.0000
nopath	1	3	9	1	763	01:23:26	5006	01:24:49	5089	00:01:23	83	0.0000
nopath	1	3	5	1	763	01:23:29	5009	01:24:52	5092	00:01:23	83	0.0000
nopath	6	1	6	1	832	01:21:54	4914	01:24:55	5095	00:03:01	181	0.0000
nopath	1	3	12	14	763	01:23:36	5016	01:24:55	5095	00:01:19	79	0.0000
nopath	6	1	3	1	832	01:21:55	4915	01:24:57	5097	00:03:02	182	0.0000
nopath	5	7	7	1	577	01:23:24	5004	01:25:12	5112	00:01:48	108	0.0000	00:01:53
nopath	3	6	13	15	667	01:24:01	5041	01:25:19	5119	00:01:18	78	0.0000
nopath	5	1	13	15	785	01:24:19	5059	01:25:22	5122	00:01:03	63	0.0000
nopath	2	3	2	1	679	01:23:06	4986	01:25:27	5127	00:02:21	141	0.0000
nopath	2	4	3	1	708	01:22:53	4973	01:25:28	5128	00:02:35	155	0.0000
nopath	2	3	3	1	679	01:23:15	4995	01:25:29	5129	00:02:14	134	0.0000
nopath	3	6	13	15	667	01:24:19	5059	01:25:30	5130	00:01:11	71	0.0000
nopath	3	6	5	1	667	01:24:33	5073	01:25:33	5133	00:01:00	60	0.0000
nopath	1	2	5	1	504	01:24:48	5088	01:25:33	5133	00:00:45	45	0.0000
nopath	3	6	6	1	667	01:24:44	5084	01:25:35	5135	00:00:51	51	0.0000
nopath	1	7	4	1	542	01:24:52	5092	01:25:46	5146	00:00:54	54	0.0000
nopath	4	7	3	1	331	01:25:30	5130	01:26:01	5161	00:00:31	31	0.0000	00:00:34
nopath	4	2	10	1	708	01:24:26	5066	01:26:02	5162	00:01:36	96	0.0000
nopath	2	4	13	15	708	01:23:21	5001	01:26:03	5163	00:02:42	162	0.0000
nopath	2	3	10	1	679	01:23:30	5010	01:26:04	5164	00:02:34	154	0.0000
nopath	2	4	2	1	708	01:23:25	5005	01:26:05	5165	00:02:40	160	0.0000
nopath	6	2	3	1	748	01:25:01	5101	01:26:08	5168	00:01:07	67	0.0000
nopath	2	1	12	14	504	01:24:41	5081	01:26:10	5170	00:01:29	89	0.0000
nopath	3	6	9	1	667	01:25:22	5122	01:26:12	5172	00:00:50	50	0.0000
nopath	4	1	10	1	792	01:24:22	5062	01:26:13	5173	00:01:51	111	0.0000
nopath	3	6	9	1	667	01:25:25	5125	01:26:15	5175	00:00:50	50	0.0000
nopath	1	7	5	1	542	01:25:11	5111	01:26:16	5176	00:01:05	65	0.0000
nopath	1	3	12	14	763	01:24:56	5096	01:26:34	5194	00:01:38	98	0.0000
nopath	2	4	5	1	708	01:23:55	5035	01:26:37	5197	00:02:42	162	0.0000
nopath	2	3	3	1	679	01:24:07	5047	01:26:37	5197	00:02:30	150	0.0000
nopath	1	3	3	1	763	01:25:14	5114	01:26:40	5200	00:01:26	86	0.0000
nopath	1	2	3	1	504	01:25:57	5157	01:26:41	5201	00:00:44	44	0.0000
nopath	5	3	12	14	621	01:25:17	5117	01:26:55	5215	00:01:38	98	0.0000
nopath	5	3	5	1	621	01:25:35	5135	01:26:59	5219	00:01:24	84	0.0000
nopath	4	2	9	1	708	01:24:43	5083	01:27:02	5222	00:02:19	139	0.0000	00:01:40
nopath	1	3	2	1	763	01:25:45	5145	01:27:07	5227	00:01:22	82	0.0000
nopath	1	4	3	1	792	01:25:29	5129	01:27:08	5228	00:01:39	99	0.0000
nopath	3	6	12	14	667	01:26:09	5169	01:27:11	5231	00:01:02	62	0.0000
nopath	4	2	5	1	708	01:25:44	5144	01:27:14	5234	00:01:30	90	0.0000
nopath	3	6	6	1	667	01:26:10	5170	01:27:15	5235	00:01:05	65	0.0000
nopath	6	3	8	1	667	01:26:03	5163	01:27:20	5240	00:01:17	77	0.0000
nopath	4	1	3	1	792	01:24:55	5095	01:27:22	5242	00:02:27	147	0.0000
nopath	6	3	3	1	667	01:26:23	5183	01:27:25	5245	00:01:02	62	0.0000
nopath	4	1	5	1	792	01:25:50	5150	01:27:29	5249	00:01:39	99	0.0000
nopath	6	7	12	14	624	01:26:07	5167	01:27:29	5249	00:01:22	82	0.0000
nopath	5	1	5	1	785	01:25:22	5122	01:27:35	5255	00:02:13	133	0.0000
nopath	2	3	10	1	679	01:25:06	5106	01:27:37	5257	00:02:31	151	0.0000
nopath	2	4	3	1	708	01:25:07	5107	01:27:41	5261	00:02:34	154	0.0000
nopath	2	3	3	1	679	01:26:11	5171	01:27:41	5261	00:01:30	90	0.0000
nopath	3	6	10	1	667	01:26:42	5202	01:27:42	5262	00:01:00	60	0.0000
nopath	2	4	9	1	708	01:26:25	5185	01:27:45	5265	00:01:20	80	0.0000
nopath	3	6	3	1	667	01:26:54	5214	01:27:46	5266	00:00:52	52	0.0000
nopath	1	2	12	14	504	01:27:02	5222	01:27:48	5268	00:00:46	46	0.0000
nopath	3	4	3	1	375	01:27:10	5230	01:27:55	5275	00:00:45	45	0.0000
nopath	3	6	10	1	667	01:27:05	5225	01:27:55	5275	00:00:50	50	0.0000
nopath	2	5	5	1	701	01:25:47	5147	01:28:05	5285	00:02:18	138	0.0000	00:02:48
nopath	2	5	12	14	701	01:26:29	5189	01:28:09	5289	00:01:40	100	0.0000
nopath	1	3	13	15	763	01:26:44	5204	01:28:12	5292	00:01:28	88	0.0000
nopath	1	4	10	1	792	01:26:58	5218	01:28:13	5293	00:01:15	75	0.0000
nopath	4	7	3	1	331	01:27:37	5257	01:28:14	5294	00:00:37	37	0.0000
nopath	4	2	13	15	708	01:27:06	5226	01:28:27	5307	00:01:21	81	0.0000
nopath	3	2	2	1	679	01:27:18	5238	01:28:29	5309	00:01:11	71	0.0000
nopath	4	2	3	1	708	01:27:16	5236	01:28:34	5314	00:01:18	78	0.0000
nopath	2	1	6	1	504	01:26:56	5216	01:28:37	5317	00:01:41	101	0.0000
nopath	3	7	3	1	302	01:28:10	5290	01:28:39	5319	00:00:29	29	0.0000
nopath	2	4	9	1	708	01:26:42	5202	01:28:44	5324	00:02:02	122	0.0000
nopath	2	1	5	1	504	01:27:53	5273	01:28:50	5330	00:00:57	57	0.0000
nopath	3	6	9	1	667	01:27:27	5247	01:28:51	5331	00:01:24	84	0.0000
nopath	3	6	2	1	667	01:27:36	5256	01:28:53	5333	00:01:17	77	0.0000
nopath	3	6	9	1	667	01:27:54	5274	01:28:55	5335	00:01:01	61	0.0000
nopath	6	1	3	1	832	01:27:05	5225	01:28:56	5336	00:01:51	111	0.0000
nopath	5	3	10	1	621	01:26:44	5204	01:28:56	5336	00:02:12	132	0.0000
nopath	5	1	5	1	785	01:28:00	5280	01:29:01	5341	00:01:01	61	0.0000	00:01:54
nopath	5	7	6	1	577	01:27:17	5237	01:29:03	5343	00:01:46	106	0.0000
nopath	5	7	12	14	577	01:28:05	5285	01:29:08	5348	00:01:03	63	0.0000
nopath	6	5	9	1	380	01:28:35	5315	01:29:11	5351	00:00:36	36	0.0000
nopath	2	3	12	14	679	01:27:10	5230	01:29:16	5356	00:02:06	126	0.0000
nopath	2	4	12	14	708	01:27:07	5227	01:29:17	5357	00:02:10	130	0.0000
nopath	2	3	3	1	679	01:27:12	5232	01:29:18	5358	00:02:06	126	0.0000
nopath	2	4	3	1	708	01:27:34	5254	01:29:21	5361	00:01:47	107	0.0000
nopath	3	6	13	15	667	01:28:15	5295	01:29:23	5363	00:01:08	68	0.0000
nopath	6	3	13	15	667	01:27:20	5240	01:29:31	5371	00:02:11	131	0.0000
nopath	1	3	9	1	763	01:27:41	5261	01:29:44	5384	00:02:03	123	0.0000
nopath	1	3	3	1	763	01:28:34	5314	01:29:46	5386	00:01:12	72	0.0000
nopath	2	4	13	15	708	01:28:02	5282	01:29:47	5387	00:01:45	105	0.0000
nopath	1	4	5	1	792	01:28:37	5317	01:29:50	5390	00:01:13	73	0.0000
nopath	3	6	5	1	667	01:28:51	5331	01:29:51	5391	00:01:00	60	0.0000
nopath	2	1	9	1	504	01:29:05	5345	01:30:01	5401	00:00:56	56	0.0000	00:01:46
nopath	1	3	5	1	763	01:28:52	5332	01:30:13	5413	00:01:21	81	0.0000
nopath	1	3	3	1	763	01:28:56	5336	01:30:16	5416	00:01:20	80	0.0000
nopath	1	2	10	1	504	01:29:15	5355	01:30:17	5417	00:01:02	62	0.0000
nopath	2	4	3	1	708	01:28:21	5301	01:30:19	5419	00:01:58	118	0.0000
nopath	5	3	5	1	621	01:28:46	5326	01:30:30	5430	00:01:44	104	0.0000
nopath	3	6	9	1	667	01:29:21	5361	01:30:39	5439	00:01:18	78	0.0000
nopath	2	3	5	1	679	01:29:06	5346	01:30:43	5443	00:01:37	97	0.0000
nopath	2	4	10	1	708	01:28:28	5308	01:30:44	5444	00:02:16	136	0.0000
nopath	3	6	13	15	667	01:29:32	5372	01:30:44	5444	00:01:12	72	0.0000
nopath	1	3	12	14	763	01:29:27	5367	01:30:46	5446	00:01:19	79	0.0000
nopath	3	6	10	1	667	01:29:41	5381	01:30:46	5446	00:01:05	65	0.0000
nopath	1	2	12	14	504	01:30:06	5406	01:30:52	5452	00:00:46	46	0.0000
nopath	6	3	12	14	667	01:30:32	5432	01:31:29	5489	00:00:57	57	0.0000	00:01:26
nopath	2	1	9	1	504	01:30:20	5420	01:31:35	5495	00:01:15	75	0.0000
nopath	6	1	10	1	832	01:30:02	5402	01:31:38	5498	00:01:36	96	0.0000
nopath	2	3	8	1	679	01:29:44	5384	01:31:47	5507	00:02:03	123	0.0000
nopath	2	4	4	1	708	01:29:38	5378	01:31:48	5508	00:02:10	130	0.0000
nopath	2	4	3	1	708	01:30:02	5402	01:31:50	5510	00:01:48	108	0.0000
nopath	3	6	12	14	667	01:30:52	5452	01:31:52	5512	00:01:00	60	0.0000
nopath	1	3	9	1	763	01:30:29	5429	01:32:17	5537	00:01:48	108	0.0000	00:01:24
nopath	1	3	13	15	763	01:30:46	5446	01:32:22	5542	00:01:36	96	0.0000
nopath	1	4	5	1	792	01:31:23	5483	01:32:24	5544	00:01:01	61	0.0000
nopath	4	2	5	1	708	01:31:17	5477	01:32:26	5546	00:01:09	69	0.0000
nopath	3	6	10	1	667	01:31:23	5483	01:32:27	5547	00:01:04	64	0.0000
nopath	5	3	6	1	621	01:30:16	5416	01:32:32	5552	00:02:16	136	0.0000
nopath	2	1	9	1	504	01:30:33	5433	01:32:40	5560	00:02:07	127	0.0000
nopath	2	1	3	1	504	01:31:37	5497	01:32:46	5566	00:01:09	69	0.0000
nopath	2	3	9	1	679	01:30:32	5432	01:32:49	5569	00:02:17	137	0.0000
nopath	4	1	13	15	792	01:31:38	5498	01:32:52	5572	00:01:14	74	0.0000
nopath	2	3	9	1	679	01:30:43	5443	01:32:53	5573	00:02:10	130	0.0000
nopath	6	2	3	1	748	01:31:27	5487	01:32:57	5577	00:01:30	90	0.0000
nopath	5	1	6	1	785	01:31:06	5466	01:32:59	5579	00:01:53	113	0.0000
nopath	1	2	10	1	504	01:32:04	5524	01:33:01	5581	00:00:57	57	0.0000	00:00:52
nopath	5	1	3	1	785	01:31:38	5498	01:33:02	5582	00:01:24	84	0.0000
nopath	6	3	9	1	667	01:31:49	5509	01:33:04	5584	00:01:15	75	0.0000
nopath	1	2	3	1	504	01:32:24	5544	01:33:10	5590	00:00:46	46	0.0000
nopath	6	7	9	1	624	01:32:10	5530	01:33:11	5591	00:01:01	61	0.0000
nopath	2	3	5	1	679	01:31:39	5499	01:33:21	5601	00:01:42	102	0.0000
nopath	2	3	9	1	679	01:32:03	5523	01:33:24	5604	00:01:21	81	0.0000
nopath	3	6	12	14	667	01:32:15	5535	01:33:28	5608	00:01:13	73	0.0000
nopath	3	6	6	1	667	01:32:34	5554	01:33:29	5609	00:00:55	55	0.0000
nopath	3	7	9	1	302	01:33:18	5598	01:33:48	5628	00:00:30	30	0.0000
nopath	1	3	12	14	763	01:32:50	5570	01:33:54	5634	00:01:04	64	0.0000
nopath	3	2	10	1	679	01:32:11	5531	01:33:55	5635	00:01:44	104	0.0000
nopath	1	4	7	1	792	01:32:55	5575	01:34:01	5641	00:01:06	66	0.0000	00:01:29
nopath	3	2	5	1	679	01:33:11	5591	01:34:07	5647	00:00:56	56	0.0000
nopath	2	7	3	1	458	01:33:01	5581	01:34:09	5649	00:01:08	68	0.0000
nopath	2	1	5	1	504	01:33:28	5608	01:34:14	5654	00:00:46	46	0.0000
nopath	5	3	2	1	621	01:32:38	5558	01:34:17	5657	00:01:39	99	0.0000
nopath	5	4	3	1	650	01:32:24	5544	01:34:19	5659	00:01:55	115	0.0000
nopath	2	3	12	14	679	01:32:28	5548	01:34:26	5666	00:01:58	118	0.0000
nopath	2	3	12	14	679	01:32:38	5558	01:34:29	5669	00:01:51	111	0.0000
nopath	3	6	12	14	667	01:33:23	5603	01:34:31	5671	00:01:08	68	0.0000
nopath	2	4	12	14	708	01:33:25	5605	01:34:33	5673	00:01:08	68	0.0000
nopath	3	6	3	1	667	01:33:44	5624	01:34:36	5676	00:00:52	52	0.0000
nopath	5	1	3	1	785	01:33:36	5616	01:34:36	5676	00:01:00	60	0.0000
nopath	6	1	7	1	832	01:33:22	5602	01:34:44	5684	00:01:22	82	0.0000
nopath	1	2	5	1	504	01:34:10	5650	01:34:53	5693	00:00:43	43	0.0000
nopath	2	4	3	1	708	01:33:29	5609	01:35:00	5700	00:01:31	91	0.0000	00:02:23
nopath	3	6	6	1	667	01:33:58	5638	01:35:02	5702	00:01:04	64	0.0000
nopath	1	4	12	14	792	01:33:59	5639	01:35:02	5702	00:01:03	63	0.0000
nopath	3	6	9	1	667	01:34:14	5654	01:35:05	5705	00:00:51	51	0.0000
nopath	2	7	3	1	458	01:33:30	5610	01:35:17	5717	00:01:47	107	0.0000
nopath	1	3	13	15	763	01:34:19	5659	01:35:32	5732	00:01:13	73	0.0000
nopath	6	2	12	14	748	01:33:39	5619	01:35:36	5736	00:01:57	117	0.0000
nopath	2	4	13	15	708	01:34:19	5659	01:35:36	5736	00:01:17	77	0.0000
nopath	3	6	3	1	667	01:34:27	5667	01:36:03	5763	00:01:36	96	0.0000	00:01:02
nopath	3	6	6	1	667	01:35:05	5705	01:36:08	5768	00:01:03	63	0.0000
nopath	2	4	12	14	708	01:34:48	5688	01:36:09	5769	00:01:21	81	0.0000
nopath	2	4	3	1	708	01:34:53	5693	01:36:11	5771	00:01:18	78	0.0000
nopath	3	6	3	1	667	01:35:10	5710	01:36:14	5774	00:01:04	64	0.0000
nopath	1	4	13	15	792	01:34:55	5695	01:36:15	5775	00:01:20	80	0.0000
nopath	6	5	12	14	380	01:34:59	5699	01:36:17	5777	00:01:18	78	0.0000
nopath	3	2	3	1	679	01:34:32	5672	01:36:29	5789	00:01:57	117	0.0000
nopath	4	2	9	1	708	01:35:00	5700	01:36:32	5792	00:01:32	92	0.0000
nopath	1	3	12	14	763	01:34:59	5699	01:36:38	5798	00:01:39	99	0.0000
nopath	1	3	3	1	763	01:35:11	5711	01:36:41	5801	00:01:30	90	0.0000
nopath	3	6	13	15	667	01:35:47	5747	01:36:43	5803	00:00:56	56	0.0000
nopath	3	6	5	1	667	01:35:52	5752	01:36:46	5806	00:00:54	54	0.0000
nopath	3	6	6	1	667	01:36:03	5763	01:36:53	5813	00:00:50	50	0.0000
nopath	2	7	3	1	458	01:35:59	5759	01:36:55	5815	00:00:56	56	0.0000
nopath	5	1	10	1	785	01:34:43	5683	01:37:03	5823	00:02:20	140	0.0000	00:01:39
nopath	5	1	6	1	785	01:34:47	5687	01:37:04	5824	00:02:17	137	0.0000
nopath	6	2	6	1	748	01:35:46	5746	01:37:05	5825	00:01:19	79	0.0000
nopath	5	1	9	1	785	01:34:56	5696	01:37:07	5827	00:02:11	131	0.0000
nopath	2	6	5	1	748	01:34:25	5665	01:37:09	5829	00:02:44	164	0.0000
nopath	6	1	12	14	832	01:35:09	5709	01:37:09	5829	00:02:00	120	0.0000
nopath	2	5	5	1	701	01:35:38	5738	01:37:10	5830	00:01:32	92	0.0000
nopath	2	3	9	1	679	01:35:31	5731	01:37:11	5831	00:01:40	100	0.0000
nopath	2	4	9	1	708	01:35:20	5720	01:37:12	5832	00:01:52	112	0.0000
nopath	2	3	5	1	679	01:35:34	5734	01:37:13	5833	00:01:39	99	0.0000
nopath	2	3	10	1	679	01:35:43	5743	01:37:16	5836	00:01:33	93	0.0000
nopath	2	4	3	1	708	01:36:03	5763	01:37:44	5864	00:01:41	101	0.0000
nopath	1	2	13	15	504	01:37:01	5821	01:37:47	5867	00:00:46	46	0.0000
nopath	1	3	9	1	763	01:36:45	5805	01:37:48	5868	00:01:03	63	0.0000
nopath	1	4	13	15	792	01:35:51	5751	01:37:49	5869	00:01:58	118	0.0000
nopath	3	6	9	1	667	01:36:31	5791	01:37:51	5871	00:01:20	80	0.0000
nopath	5	3	12	14	621	01:35:27	5727	01:37:57	5877	00:02:30	150	0.0000
nopath	5	3	5	1	621	01:36:09	5769	01:37:59	5879	00:01:50	110	0.0000
nopath	5	3	3	1	621	01:36:47	5807	01:38:01	5881	00:01:14	74	0.0000	00:01:47
nopath	4	2	9	1	708	01:36:29	5789	01:38:04	5884	00:01:35	95	0.0000
nopath	4	2	12	14	708	01:36:45	5805	01:38:07	5887	00:01:22	82	0.0000
nopath	2	1	3	1	504	01:37:20	5840	01:38:07	5887	00:00:47	47	0.0000
nopath	1	3	12	14	763	01:36:50	5810	01:38:10	5890	00:01:20	80	0.0000
nopath	2	3	3	1	679	01:36:54	5814	01:38:14	5894	00:01:20	80	0.0000
nopath	2	1	3	1	504	01:37:29	5849	01:38:15	5895	00:00:46	46	0.0000
nopath	2	3	5	1	679	01:37:11	5831	01:38:16	5896	00:01:05	65	0.0000
nopath	3	1	3	1	763	01:36:35	5795	01:38:17	5897	00:01:42	102	0.0000
nopath	4	1	9	1	792	01:37:02	5822	01:38:18	5898	00:01:16	76	0.0000
nopath	3	6	2	1	667	01:37:27	5847	01:38:20	5900	00:00:53	53	0.0000
nopath	5	1	2	1	785	01:35:49	5749	01:38:23	5903	00:02:34	154	0.0000
nopath	1	2	5	1	504	01:37:13	5833	01:38:25	5905	00:01:12	72	0.0000
nopath	5	1	3	1	785	01:37:01	5821	01:38:25	5905	00:01:24	84	0.0000
nopath	6	7	12	14	624	01:36:47	5807	01:38:29	5909	00:01:42	102	0.0000
nopath	2	3	12	14	679	01:37:24	5844	01:38:42	5922	00:01:18	78	0.0000
nopath	3	6	12	14	667	01:38:03	5883	01:38:54	5934	00:00:51	51	0.0000
nopath	6	4	10	1	696	01:37:54	5874	01:39:06	5946	00:01:12	72	0.0000	00:01:09
nopath	2	1	3	1	504	01:38:26	5906	01:39:28	5968	00:01:02	62	0.0000
nopath	5	3	5	1	621	01:37:45	5865	01:39:29	5969	00:01:44	104	0.0000
nopath	4	1	5	1	792	01:37:34	5854	01:39:35	5975	00:02:01	121	0.0000
nopath	2	3	12	14	679	01:37:45	5865	01:39:42	5982	00:01:57	117	0.0000
nopath	3	6	13	15	667	01:38:16	5896	01:39:43	5983	00:01:27	87	0.0000
nopath	5	2	3	1	701	01:37:57	5877	01:39:43	5983	00:01:46	106	0.0000
nopath	5	1	9	1	785	01:37:52	5872	01:39:44	5984	00:01:52	112	0.0000
nopath	3	6	7	1	667	01:38:19	5899	01:39:45	5985	00:01:26	86	0.0000
nopath	2	4	12	14	708	01:38:23	5903	01:39:46	5986	00:01:23	83	0.0000
nopath	1	2	5	1	504	01:38:28	5908	01:39:46	5986	00:01:18	78	0.0000
nopath	3	6	5	1	667	01:38:23	5903	01:39:46	5986	00:01:23	83	0.0000
nopath	1	7	3	1	542	01:38:25	5905	01:39:46	5986	00:01:21	81	0.0000
nopath	2	3	5	1	679	01:38:31	5911	01:39:46	5986	00:01:15	75	0.0000
nopath	5	1	6	1	785	01:37:53	5873	01:39:46	5986	00:01:53	113	0.0000
nopath	2	3	9	1	679	01:38:43	5923	01:39:48	5988	00:01:05	65	0.0000
nopath	3	6	3	1	667	01:38:34	5914	01:39:49	5989	00:01:15	75	0.0000
nopath	5	3	9	1	621	01:38:22	5902	01:39:58	5998	00:01:36	96	0.0000
nopath	5	7	3	1	577	01:38:01	5881	01:40:00	6000	00:01:59	119	0.0000	00:01:36
nopath	6	2	12	14	748	01:38:50	5930	01:40:03	6003	00:01:13	73	0.0000
nopath	6	1	5	1	832	01:39:04	5944	01:40:11	6011	00:01:07	67	0.0000
nopath	1	3	3	1	763	01:38:48	5928	01:40:15	6015	00:01:27	87	0.0000
nopath	2	4	3	1	708	01:38:54	5934	01:40:16	6016	00:01:22	82	0.0000
nopath	3	6	9	1	667	01:39:08	5948	01:40:18	6018	00:01:10	70	0.0000
nopath	6	7	3	1	624	01:39:35	5975	01:40:32	6032	00:00:57	57	0.0000
nopath	1	2	9	1	504	01:39:56	5996	01:40:38	6038	00:00:42	42	0.0000
nopath	1	5	5	1	785	01:38:29	5909	01:40:40	6040	00:02:11	131	0.0000
nopath	3	2	13	15	679	01:38:54	5934	01:40:46	6046	00:01:52	112	0.0000
nopath	1	3	12	14	763	01:39:38	5978	01:40:46	6046	00:01:08	68	0.0000
nopath	4	2	5	1	708	01:39:04	5944	01:40:48	6048	00:01:44	104	0.0000
nopath	4	3	12	14	375	01:40:16	6016	01:40:52	6052	00:00:36	36	0.0000
nopath	2	3	12	14	679	01:39:23	5963	01:41:20	6080	00:01:57	117	0.0000	00:01:49
nopath	2	4	6	1	708	01:39:19	5959	01:41:20	6080	00:02:01	121	0.0000
nopath	2	3	3	1	679	01:39:30	5970	01:41:21	6081	00:01:51	111	0.0000
nopath	2	3	3	1	679	01:39:51	5991	01:41:24	6084	00:01:33	93	0.0000
nopath	3	6	4	1	667	01:40:01	6001	01:41:27	6087	00:01:26	86	0.0000
nopath	3	6	6	1	667	01:40:28	6028	01:41:29	6089	00:01:01	61	0.0000
nopath	5	1	3	1	785	01:39:33	5973	01:41:30	6090	00:01:57	117	0.0000
nopath	3	5	3	1	621	01:40:34	6034	01:41:32	6092	00:00:58	58	0.0000
nopath	5	1	6	1	785	01:40:00	6000	01:41:32	6092	00:01:32	92	0.0000
nopath	5	1	9	1	785	01:40:16	6016	01:41:34	6094	00:01:18	78	0.0000
nopath	5	1	12	14	785	01:40:34	6034	01:41:40	6100	00:01:06	66	0.0000
nopath	3	6	5	1	667	01:41:06	6066	01:41:56	6116	00:00:50	50	0.0000
nopath	2	1	12	14	504	01:41:11	6071	01:42:08	6128	00:00:57	57	0.0000	00:01:06
nopath	3	7	2	1	302	01:41:41	6101	01:42:12	6132	00:00:31	31	0.0000
nopath	2	4	2	1	708	01:40:54	6054	01:42:20	6140	00:01:26	86	0.0000
nopath	3	6	3	1	667	01:41:34	6094	01:42:26	6146	00:00:52	52	0.0000
nopath	6	1	12	14	832	01:40:52	6052	01:42:27	6147	00:01:35	95	0.0000
nopath	6	2	10	1	748	01:41:38	6098	01:42:34	6154	00:00:56	56	0.0000
nopath	6	3	13	15	667	01:41:30	6090	01:42:35	6155	00:01:05	65	0.0000
nopath	5	6	3	1	380	01:40:56	6056	01:42:49	6169	00:01:53	113	0.0000
nopath	1	2	5	1	504	01:42:06	6126	01:42:51	6171	00:00:45	45	0.0000
nopath	2	3	13	15	679	01:41:31	6091	01:42:52	6172	00:01:21	81	0.0000
nopath	2	4	12	14	708	01:41:42	6102	01:42:54	6174	00:01:12	72	0.0000
nopath	4	7	12	14	331	01:42:25	6145	01:42:57	6177	00:00:32	32	0.0000
nopath	3	2	3	1	679	01:41:57	6117	01:43:14	6194	00:01:17	77	0.0000	00:01:40
nopath	3	6	12	14	667	01:41:47	6107	01:43:16	6196	00:01:29	89	0.0000
nopath	4	2	3	1	708	01:42:08	6128	01:43:17	6197	00:01:09	69	0.0000
nopath	5	4	3	1	650	01:41:36	6096	01:43:17	6197	00:01:41	101	0.0000
nopath	6	5	3	1	380	01:42:46	6166	01:43:23	6203	00:00:37	37	0.0000
nopath	1	3	12	14	763	01:41:59	6119	01:43:26	6206	00:01:27	87	0.0000
nopath	1	3	3	1	763	01:42:01	6121	01:43:29	6209	00:01:28	88	0.0000
nopath	3	6	12	14	667	01:42:16	6136	01:43:31	6211	00:01:15	75	0.0000
nopath	3	6	3	1	667	01:42:21	6141	01:43:32	6212	00:01:11	71	0.0000
nopath	2	1	3	1	504	01:42:16	6136	01:43:33	6213	00:01:17	77	0.0000
nopath	3	6	12	14	667	01:42:36	6156	01:43:34	6214	00:00:58	58	0.0000
nopath	6	2	10	1	748	01:42:45	6165	01:43:41	6221	00:00:56	56	0.0000
nopath	2	3	7	1	679	01:42:12	6132	01:43:57	6237	00:01:45	105	0.0000
nopath	2	3	13	15	679	01:42:22	6142	01:44:02	6242	00:01:40	100	0.0000	00:01:38
nopath	2	3	5	1	679	01:42:32	6152	01:44:04	6244	00:01:32	92	0.0000
nopath	1	5	10	1	785	01:43:08	6188	01:44:09	6249	00:01:01	61	0.0000
nopath	2	6	10	1	748	01:41:52	6112	01:44:09	6249	00:02:17	137	0.0000
nopath	2	3	3	1	679	01:42:41	6161	01:44:25	6265	00:01:44	104	0.0000
nopath	1	3	5	1	763	01:43:22	6202	01:44:28	6268	00:01:06	66	0.0000
nopath	2	1	9	1	504	01:43:59	6239	01:44:55	6295	00:00:56	56	0.0000
nopath	4	2	6	1	708	01:44:02	6242	01:44:57	6297	00:00:55	55	0.0000
nopath	2	3	6	1	679	01:43:29	6209	01:44:57	6297	00:01:28	88	0.0000
nopath	2	3	12	14	679	01:43:52	6232	01:44:59	6299	00:01:07	67	0.0000
nopath	2	3	12	14	679	01:43:53	6233	01:45:02	6302	00:01:09	69	0.0000	00:01:24
nopath	3	6	13	15	667	01:42:54	6174	01:45:07	6307	00:02:13	133	0.0000
nopath	3	6	12	14	667	01:43:32	6212	01:45:08	6308	00:01:36	96	0.0000
nopath	3	6	9	1	667	01:43:37	6217	01:45:10	6310	00:01:33	93	0.0000
nopath	3	6	7	1	667	01:43:46	6226	01:45:12	6312	00:01:26	86	0.0000
nopath	3	6	3	1	667	01:43:53	6233	01:45:13	6313	00:01:20	80	0.0000
nopath	3	6	13	15	667	01:44:10	6250	01:45:15	6315	00:01:05	65	0.0000
nopath	5	7	3	1	577	01:43:49	6229	01:45:16	6316	00:01:27	87	0.0000
nopath	3	6	12	14	667	01:44:23	6263	01:45:18	6318	00:00:55	55	0.0000
nopath	6	2	12	14	748	01:43:03	6183	01:45:27	6327	00:02:24	144	0.0000
nopath	1	3	3	1	763	01:44:04	6244	01:45:29	6329	00:01:25	85	0.0000
nopath	6	2	13	15	748	01:43:53	6233	01:45:34	6334	00:01:41	101	0.0000
nopath	6	1	3	1	832	01:43:52	6232	01:45:35	6335	00:01:43	103	0.0000
nopath	3	6	12	14	667	01:44:46	6286	01:45:37	6337	00:00:51	51	0.0000
nopath	1	2	12	14	504	01:44:52	6292	01:45:38	6338	00:00:46	46	0.0000
nopath	4	1	3	1	792	01:44:05	6245	01:46:18	6378	00:02:13	133	0.0000	00:02:00
nopath	3	1	2	1	763	01:44:55	6295	01:46:22	6382	00:01:27	87	0.0000
nopath	3	7	5	1	302	01:45:54	6354	01:46:28	6388	00:00:34	34	0.0000
nopath	6	1	5	1	832	01:44:48	6288	01:46:29	6389	00:01:41	101	0.0000
nopath	2	4	3	1	708	01:45:11	6311	01:46:36	6396	00:01:25	85	0.0000
nopath	2	3	13	15	679	01:45:25	6325	01:46:37	6397	00:01:12	72	0.0000
nopath	2	4	5	1	708	01:45:30	6330	01:46:40	6400	00:01:10	70	0.0000
nopath	3	6	12	14	667	01:45:57	6357	01:46:50	6410	00:00:53	53	0.0000
nopath	5	1	9	1	785	01:45:25	6325	01:46:54	6414	00:01:29	89	0.0000
nopath	3	6	13	15	667	01:46:07	6367	01:47:15	6435	00:01:08	68	0.0000	00:01:10
nopath	3	6	9	1	667	01:46:20	6380	01:47:17	6437	00:00:57	57	0.0000
nopath	3	6	10	1	667	01:46:23	6383	01:47:18	6438	00:00:55	55	0.0000
nopath	3	6	5	1	667	01:46:33	6393	01:47:23	6443	00:00:50	50	0.0000
nopath	4	1	12	14	792	01:46:07	6367	01:47:29	6449	00:01:22	82	0.0000
nopath	2	3	2	1	679	01:45:50	6350	01:47:38	6458	00:01:48	108	0.0000
nopath	2	3	2	1	679	01:46:11	6371	01:47:40	6460	00:01:29	89	0.0000
nopath	4	1	9	1	792	01:46:37	6397	01:47:41	6461	00:01:04	64	0.0000
nopath	1	5	12	14	785	01:45:32	6332	01:47:44	6464	00:02:12	132	0.0000
nopath	6	1	12	14	832	01:45:57	6357	01:47:51	6471	00:01:54	114	0.0000
nopath	5	3	3	1	621	01:47:39	6459	01:48:37	6517	00:00:58	58	0.0000	00:01:26
nopath	3	2	3	1	679	01:47:21	6441	01:48:38	6518	00:01:17	77	0.0000
nopath	3	6	5	1	667	01:47:13	6433	01:48:39	6519	00:01:26	86	0.0000
nopath	3	6	3	1	667	01:47:34	6454	01:48:41	6521	00:01:07	67	0.0000
nopath	6	3	13	15	667	01:47:26	6446	01:48:59	6539	00:01:33	93	0.0000
nopath	2	1	12	14	504	01:48:14	6494	01:49:00	6540	00:00:46	46	0.0000	00:00:59
nopath	5	1	6	1	785	01:46:20	6380	01:49:11	6551	00:02:51	171	0.0000
nopath	6	7	13	15	624	01:48:09	6489	01:49:13	6553	00:01:04	64	0.0000
nopath	5	1	6	1	785	01:47:21	6441	01:49:13	6553	00:01:52	112	0.0000
nopath	2	3	3	1	679	01:47:25	6445	01:49:13	6553	00:01:48	108	0.0000
nopath	6	2	6	1	748	01:47:33	6453	01:49:14	6554	00:01:41	101	0.0000
nopath	5	1	5	1	785	01:47:24	6444	01:49:15	6555	00:01:51	111	0.0000
nopath	3	7	9	1	302	01:48:11	6491	01:49:17	6557	00:01:06	66	0.0000
nopath	5	1	3	1	785	01:47:46	6466	01:49:17	6557	00:01:31	91	0.0000
nopath	6	1	5	1	832	01:47:36	6456	01:49:22	6562	00:01:46	106	0.0000
nopath	1	3	10	1	763	01:48:54	6534	01:49:51	6591	00:00:57	57	0.0000
nopath	3	6	3	1	667	01:48:57	6537	01:49:55	6595	00:00:58	58	0.0000
nopath	4	2	5	1	708	01:48:39	6519	01:49:59	6599	00:01:20	80	0.0000
nopath	3	2	6	1	679	01:48:16	6496	01:50:01	6601	00:01:45	105	0.0000	00:01:31
nopath	6	7	10	1	624	01:49:00	6540	01:50:04	6604	00:01:04	64	0.0000
nopath	5	6	12	14	380	01:49:36	6576	01:50:13	6613	00:00:37	37	0.0000
nopath	3	6	9	1	667	01:49:22	6562	01:50:26	6626	00:01:04	64	0.0000
nopath	3	6	5	1	667	01:49:33	6573	01:50:28	6628	00:00:55	55	0.0000
nopath	5	1	2	1	785	01:48:17	6497	01:50:31	6631	00:02:14	134	0.0000
nopath	5	3	10	1	621	01:48:49	6529	01:50:32	6632	00:01:43	103	0.0000
nopath	5	2	3	1	701	01:49:08	6548	01:50:32	6632	00:01:24	84	0.0000
nopath	5	1	12	14	785	01:48:43	6523	01:50:33	6633	00:01:50	110	0.0000
nopath	5	1	9	1	785	01:48:48	6528	01:50:36	6636	00:01:48	108	0.0000
nopath	1	7	12	14	542	01:49:37	6577	01:50:37	6637	00:01:00	60	0.0000
nopath	1	7	12	14	542	01:49:53	6593	01:50:40	6640	00:00:47	47	0.0000
nopath	5	1	5	1	785	01:49:49	6589	01:50:51	6651	00:01:02	62	0.0000
nopath	3	5	5	1	621	01:49:46	6586	01:50:54	6654	00:01:08	68	0.0000
nopath	4	3	3	1	375	01:50:20	6620	01:50:59	6659	00:00:39	39	0.0000
nopath	6	1	9	1	832	01:49:57	6597	01:51:00	6660	00:01:03	63	0.0000	00:02:01
nopath	6	7	12	14	624	01:50:15	6615	01:51:12	6672	00:00:57	57	0.0000
nopath	3	4	6	1	375	01:50:22	6622	01:51:16	6676	00:00:54	54	0.0000
nopath	3	6	5	1	667	01:50:36	6636	01:51:37	6697	00:01:01	61	0.0000
nopath	2	1	13	15	504	01:50:37	6637	01:51:46	6706	00:01:09	69	0.0000
nopath	4	1	12	14	792	01:50:08	6608	01:51:48	6708	00:01:40	100	0.0000
nopath	5	6	12	14	380	01:50:27	6627	01:51:55	6715	00:01:28	88	0.0000
nopath	2	3	9	1	679	01:49:53	6593	01:51:57	6717	00:02:04	124	0.0000
nopath	1	7	13	15	542	01:50:42	6642	01:51:58	6718	00:01:16	76	0.0000
nopath	2	3	9	1	679	01:50:27	6627	01:52:00	6720	00:01:33	93	0.0000	00:01:39
nopath	5	6	6	1	380	01:51:08	6668	01:52:03	6723	00:00:55	55	0.0000
nopath	5	3	6	1	621	01:49:58	6598	01:52:12	6732	00:02:14	134	0.0000
nopath	5	3	12	14	621	01:50:29	6629	01:52:14	6734	00:01:45	105	0.0000
nopath	3	6	5	1	667	01:50:40	6640	01:52:15	6735	00:01:35	95	0.0000
nopath	3	6	10	1	667	01:50:46	6646	01:52:17	6737	00:01:31	91	0.0000
nopath	5	1	3	1	785	01:50:12	6612	01:52:19	6739	00:02:07	127	0.0000
nopath	3	6	12	14	667	01:51:02	6662	01:52:19	6739	00:01:17	77	0.0000
nopath	3	6	9	1	667	01:51:06	6666	01:52:22	6742	00:01:16	76	0.0000
nopath	3	6	3	1	667	01:51:08	6668	01:52:24	6744	00:01:16	76	0.0000
nopath	3	7	13	15	302	01:51:39	6699	01:52:24	6744	00:00:45	45	0.0000
nopath	1	3	3	1	763	01:51:18	6678	01:52:29	6749	00:01:11	71	0.0000
nopath	1	3	9	1	763	01:51:34	6694	01:52:34	6754	00:01:00	60	0.0000
nopath	3	6	5	1	667	01:51:31	6691	01:52:34	6754	00:01:03	63	0.0000
nopath	3	6	5	1	667	01:51:44	6704	01:52:42	6762	00:00:58	58	0.0000
nopath	3	1	5	1	763	01:50:21	6621	01:52:50	6770	00:02:29	149	0.0000
nopath	4	2	12	14	708	01:51:47	6707	01:52:55	6775	00:01:08	68	0.0000
nopath	3	6	12	14	667	01:52:08	6728	01:53:07	6787	00:00:59	59	0.0000	00:01:07
nopath	4	1	12	14	792	01:51:54	6714	01:53:09	6789	00:01:15	75	0.0000
nopath	5	1	3	1	785	01:50:37	6637	01:53:14	6794	00:02:37	157	0.0000
nopath	6	2	3	1	748	01:51:02	6662	01:53:15	6795	00:02:13	133	0.0000
nopath	5	1	12	14	785	01:51:01	6661	01:53:17	6797	00:02:16	136	0.0000
nopath	5	1	5	1	785	01:51:15	6675	01:53:19	6799	00:02:04	124	0.0000
nopath	2	6	9	1	748	01:51:32	6692	01:53:23	6803	00:01:51	111	0.0000
nopath	6	1	12	14	832	01:51:19	6679	01:53:23	6803	00:02:04	124	0.0000
nopath	6	1	5	1	832	01:51:34	6694	01:53:25	6805	00:01:51	111	0.0000
nopath	6	1	9	1	832	01:51:45	6705	01:53:27	6807	00:01:42	102	0.0000
nopath	2	3	12	14	679	01:52:12	6732	01:53:30	6810	00:01:18	78	0.0000
nopath	4	7	10	1	331	01:52:40	6760	01:53:32	6812	00:00:52	52	0.0000
nopath	5	3	13	15	621	01:51:55	6715	01:53:58	6838	00:02:03	123	0.0000
nopath	1	3	7	1	763	01:52:45	6765	01:54:01	6841	00:01:16	76	0.0000	00:01:17
nopath	3	6	3	1	667	01:52:44	6764	01:54:03	6843	00:01:19	79	0.0000
nopath	1	3	6	1	763	01:52:59	6779	01:54:04	6844	00:01:05	65	0.0000
nopath	3	6	12	14	667	01:52:52	6772	01:54:06	6846	00:01:14	74	0.0000
nopath	4	3	6	1	375	01:53:29	6809	01:54:06	6846	00:00:37	37	0.0000
nopath	5	3	6	1	621	01:52:47	6767	01:54:16	6856	00:01:29	89	0.0000
nopath	5	3	5	1	621	01:53:07	6787	01:54:18	6858	00:01:11	71	0.0000
nopath	3	4	5	1	375	01:53:36	6816	01:54:19	6859	00:00:43	43	0.0000
nopath	2	1	12	14	504	01:52:59	6779	01:54:24	6864	00:01:25	85	0.0000
nopath	4	1	13	15	792	01:52:23	6743	01:54:27	6867	00:02:04	124	0.0000
nopath	2	3	3	1	679	01:52:46	6766	01:54:33	6873	00:01:47	107	0.0000
nopath	5	1	9	1	785	01:52:05	6725	01:54:35	6875	00:02:30	150	0.0000
nopath	2	3	5	1	679	01:52:48	6768	01:54:36	6876	00:01:48	108	0.0000
nopath	5	1	6	1	785	01:52:38	6758	01:54:37	6877	00:01:59	119	0.0000
nopath	2	4	10	1	708	01:52:52	6772	01:54:40	6880	00:01:48	108	0.0000
nopath	3	6	10	1	667	01:53:48	6828	01:54:41	6881	00:00:53	53	0.0000
nopath	3	6	5	1	667	01:54:00	6840	01:54:50	6890	00:00:50	50	0.0000
nopath	6	3	3	1	667	01:54:03	6843	01:54:52	6892	00:00:49	49	0.0000
nopath	2	6	10	1	748	01:53:46	6826	01:54:59	6899	00:01:13	73	0.0000
nopath	2	3	3	1	679	01:52:55	6775	01:55:01	6901	00:02:06	126	0.0000	00:01:44
nopath	2	4	13	15	708	01:53:21	6801	01:55:08	6908	00:01:47	107	0.0000
nopath	5	6	3	1	380	01:54:31	6871	01:55:34	6934	00:01:03	63	0.0000
nopath	2	1	12	14	504	01:54:15	6855	01:55:41	6941	00:01:26	86	0.0000
nopath	5	3	13	15	621	01:54:08	6848	01:55:47	6947	00:01:39	99	0.0000
nopath	5	2	12	14	701	01:53:35	6815	01:55:49	6949	00:02:14	134	0.0000
nopath	3	5	3	1	621	01:54:01	6841	01:55:50	6950	00:01:49	109	0.0000
nopath	3	6	5	1	667	01:54:02	6842	01:55:54	6954	00:01:52	112	0.0000
nopath	3	4	3	1	375	01:55:06	6906	01:55:54	6954	00:00:48	48	0.0000
nopath	3	6	3	1	667	01:54:33	6873	01:55:56	6956	00:01:23	83	0.0000
nopath	3	6	10	1	667	01:54:49	6889	01:55:58	6958	00:01:09	69	0.0000
nopath	3	6	7	1	667	01:54:51	6891	01:56:00	6960	00:01:09	69	0.0000	00:01:13
nopath	5	1	3	1	785	01:54:18	6858	01:56:00	6960	00:01:42	102	0.0000
nopath	3	5	10	1	621	01:54:59	6899	01:56:01	6961	00:01:02	62	0.0000
nopath	5	1	5	1	785	01:54:58	6898	01:56:05	6965	00:01:07	67	0.0000
nopath	2	3	2	1	679	01:54:04	6844	01:56:11	6971	00:02:07	127	0.0000
nopath	3	6	3	1	667	01:55:03	6903	01:56:11	6971	00:01:08	68	0.0000
nopath	2	4	3	1	708	01:53:54	6834	01:56:12	6972	00:02:18	138	0.0000
nopath	2	4	3	1	708	01:54:28	6868	01:56:15	6975	00:01:47	107	0.0000
nopath	3	6	9	1	667	01:55:10	6910	01:56:15	6975	00:01:05	65	0.0000
nopath	2	4	10	1	708	01:54:45	6885	01:56:16	6976	00:01:31	91	0.0000
nopath	3	6	3	1	667	01:55:35	6935	01:56:25	6985	00:00:50	50	0.0000
nopath	2	3	2	1	679	01:54:59	6899	01:56:41	7001	00:01:42	102	0.0000
nopath	1	5	10	1	785	01:55:16	6916	01:56:42	7002	00:01:26	86	0.0000
nopath	2	3	9	1	679	01:55:10	6910	01:56:43	7003	00:01:33	93	0.0000
nopath	3	2	12	14	679	01:54:40	6880	01:56:45	7005	00:02:05	125	0.0000
nopath	4	2	3	1	708	01:54:54	6894	01:56:47	7007	00:01:53	113	0.0000
nopath	1	3	13	15	763	01:54:36	6876	01:56:48	7008	00:02:12	132	0.0000
nopath	3	2	6	1	679	01:56:09	6969	01:57:00	7020	00:00:51	51	0.0000	00:01:28
nopath	1	3	3	1	763	01:54:37	6877	01:57:13	7033	00:02:36	156	0.0000
nopath	1	3	3	1	763	01:55:29	6929	01:57:16	7036	00:01:47	107	0.0000
nopath	6	2	3	1	748	01:54:37	6877	01:57:16	7036	00:02:39	159	0.0000
nopath	6	1	5	1	832	01:54:31	6871	01:57:17	7037	00:02:46	166	0.0000
nopath	2	3	6	1	679	01:55:21	6921	01:57:18	7038	00:01:57	117	0.0000
nopath	6	1	3	1	832	01:54:32	6872	01:57:19	7039	00:02:47	167	0.0000
nopath	6	1	12	14	832	01:55:09	6909	01:57:25	7045	00:02:16	136	0.0000
nopath	6	1	10	1	832	01:55:40	6940	01:57:28	7048	00:01:48	108	0.0000
nopath	1	2	10	1	504	01:56:50	7010	01:57:36	7056	00:00:46	46	0.0000
nopath	5	7	3	1	577	01:55:15	6915	01:57:36	7056	00:02:21	141	0.0000
nopath	3	6	12	14	667	01:56:03	6963	01:57:40	7060	00:01:37	97	0.0000
nopath	3	5	4	1	621	01:56:37	6997	01:57:41	7061	00:01:04	64	0.0000
nopath	1	2	9	1	504	01:56:51	7011	01:57:44	7064	00:00:53	53	0.0000
nopath	2	3	3	1	679	01:55:43	6943	01:57:45	7065	00:02:02	122	0.0000
nopath	2	4	13	15	708	01:55:47	6947	01:57:52	7072	00:02:05	125	0.0000
nopath	3	6	10	1	667	01:56:39	6999	01:57:52	7072	00:01:13	73	0.0000
nopath	2	4	5	1	708	01:56:01	6961	01:57:54	7074	00:01:53	113	0.0000
nopath	3	6	13	15	667	01:56:46	7006	01:57:59	7079	00:01:13	73	0.0000
nopath	1	3	6	1	763	01:56:17	6977	01:58:17	7097	00:02:00	120	0.0000	00:01:56
nopath	1	3	13	15	763	01:56:23	6983	01:58:21	7101	00:01:58	118	0.0000
nopath	2	1	5	1	504	01:57:09	7029	01:58:24	7104	00:01:15	75	0.0000
nopath	5	1	9	1	785	01:56:39	6999	01:58:38	7118	00:01:59	119	0.0000
nopath	6	1	3	1	832	01:56:48	7008	01:58:41	7121	00:01:53	113	0.0000
nopath	2	3	5	1	679	01:56:48	7008	01:58:51	7131	00:02:03	123	0.0000
nopath	2	4	12	14	708	01:56:44	7004	01:58:53	7133	00:02:09	129	0.0000
nopath	2	3	12	14	679	01:56:51	7011	01:58:54	7134	00:02:03	123	0.0000
nopath	2	6	9	1	748	01:57:30	7050	01:58:57	7137	00:01:27	87	0.0000
nopath	1	3	5	1	763	01:58:15	7095	01:59:25	7165	00:01:10	70	0.0000	00:01:34
nopath	3	6	5	1	667	01:57:59	7079	01:59:27	7167	00:01:28	88	0.0000
nopath	1	3	12	14	763	01:58:19	7099	01:59:28	7168	00:01:09	69	0.0000
nopath	1	3	9	1	763	01:58:28	7108	01:59:31	7171	00:01:03	63	0.0000
nopath	2	1	12	14	504	01:58:09	7089	01:59:41	7181	00:01:32	92	0.0000
nopath	6	3	3	1	667	01:58:20	7100	01:59:44	7184	00:01:24	84	0.0000
nopath	3	2	5	1	679	01:58:38	7118	01:59:48	7188	00:01:10	70	0.0000
nopath	3	7	6	1	302	01:59:10	7150	01:59:48	7188	00:00:38	38	0.0000
nopath	2	1	3	1	504	01:58:55	7135	01:59:51	7191	00:00:56	56	0.0000
nopath	6	2	8	1	748	01:58:46	7126	01:59:52	7192	00:01:06	66	0.0000
nopath	3	1	3	1	763	01:58:28	7108	01:59:53	7193	00:01:25	85	0.0000
nopath	2	3	12	14	679	01:58:03	7083	01:59:58	7198	00:01:55	115	0.0000
nopath	2	4	12	14	708	01:58:40	7120	02:00:01	7201	00:01:21	81	0.0000	00:01:37
nopath	6	1	13	15	832	01:58:50	7130	02:00:02	7202	00:01:12	72	0.0000
nopath	1	2	12	14	504	01:59:08	7148	02:00:03	7203	00:00:55	55	0.0000
nopath	2	4	9	1	708	01:58:46	7126	02:00:03	7203	00:01:17	77	0.0000
nopath	2	4	5	1	708	01:58:50	7130	02:00:05	7205	00:01:15	75	0.0000
nopath	1	2	12	14	504	01:59:33	7173	02:00:20	7220	00:00:47	47	0.0000
nopath	2	3	9	1	679	01:59:04	7144	02:00:29	7229	00:01:25	85	0.0000
nopath	2	4	12	14	708	01:59:10	7150	02:00:34	7234	00:01:24	84	0.0000
nopath	2	1	3	1	504	01:59:27	7167	02:00:59	7259	00:01:32	92	0.0000
nopath	1	3	10	1	763	01:59:40	7180	02:01:01	7261	00:01:21	81	0.0000	00:01:11
nopath	5	3	3	1	621	01:58:56	7136	02:01:16	7276	00:02:20	140	0.0000
nopath	6	1	5	1	832	01:59:52	7192	02:01:20	7280	00:01:28	88	0.0000
nopath	5	1	9	1	785	01:59:36	7176	02:01:23	7283	00:01:47	107	0.0000
nopath	5	1	12	14	785	01:59:43	7183	02:01:27	7287	00:01:44	104	0.0000
nopath	2	3	3	1	679	01:59:30	7170	02:01:37	7297	00:02:07	127	0.0000
nopath	3	6	3	1	667	02:00:34	7234	02:01:39	7299	00:01:05	65	0.0000
nopath	3	6	12	14	667	02:00:41	7241	02:01:40	7300	00:00:59	59	0.0000
nopath	2	3	12	14	679	01:59:34	7174	02:01:40	7300	00:02:06	126	0.0000
nopath	3	6	12	14	667	02:00:45	7245	02:01:42	7302	00:00:57	57	0.0000
nopath	2	3	10	1	679	02:00:17	7217	02:01:43	7303	00:01:26	86	0.0000
nopath	3	6	13	15	667	02:00:53	7253	02:01:47	7307	00:00:54	54	0.0000
nopath	6	4	9	1	696	02:00:14	7214	02:02:04	7324	00:01:50	110	0.0000	00:01:50
nopath	4	2	3	1	708	02:01:00	7260	02:02:08	7328	00:01:08	68	0.0000
nopath	2	3	3	1	679	02:00:36	7236	02:02:09	7329	00:01:33	93	0.0000
nopath	1	3	5	1	763	02:00:12	7212	02:02:12	7332	00:02:00	120	0.0000
nopath	1	4	9	1	792	02:00:45	7245	02:02:16	7336	00:01:31	91	0.0000
nopath	1	6	3	1	832	02:01:05	7265	02:02:22	7342	00:01:17	77	0.0000
nopath	3	7	9	1	302	02:02:00	7320	02:02:33	7353	00:00:33	33	0.0000
nopath	3	7	12	14	302	02:02:04	7324	02:02:41	7361	00:00:37	37	0.0000
nopath	1	3	3	1	763	02:00:57	7257	02:02:45	7365	00:01:48	108	0.0000
nopath	2	3	3	1	679	02:00:41	7241	02:02:47	7367	00:02:06	126	0.0000
nopath	2	4	7	1	708	02:00:49	7249	02:02:51	7371	00:02:02	122	0.0000
nopath	2	4	3	1	708	02:00:56	7256	02:02:53	7373	00:01:57	117	0.0000
nopath	5	3	10	1	621	02:00:39	7239	02:03:00	7380	00:02:21	141	0.0000	00:01:51
nopath	3	5	9	1	621	02:01:14	7274	02:03:02	7382	00:01:48	108	0.0000
nopath	5	3	12	14	621	02:01:20	7280	02:03:03	7383	00:01:43	103	0.0000
nopath	3	5	13	15	621	02:01:28	7288	02:03:07	7387	00:01:39	99	0.0000
nopath	5	4	9	1	650	02:02:07	7327	02:03:10	7390	00:01:03	63	0.0000
nopath	1	2	3	1	504	02:02:31	7351	02:03:14	7394	00:00:43	43	0.0000
nopath	1	3	9	1	763	02:01:26	7286	02:03:17	7397	00:01:51	111	0.0000
nopath	1	3	5	1	763	02:01:42	7302	02:03:20	7400	00:01:38	98	0.0000
nopath	1	3	3	1	763	02:01:49	7309	02:03:23	7403	00:01:34	94	0.0000
nopath	6	3	3	1	667	02:02:06	7326	02:03:32	7412	00:01:26	86	0.0000
nopath	4	2	3	1	708	02:02:27	7347	02:03:41	7421	00:01:14	74	0.0000
nopath	1	4	12	14	792	02:02:14	7334	02:03:49	7429	00:01:35	95	0.0000
nopath	2	3	9	1	679	02:01:59	7319	02:03:50	7430	00:01:51	111	0.0000
nopath	2	4	4	1	708	02:02:07	7327	02:03:53	7433	00:01:46	106	0.0000
nopath	2	6	3	1	748	02:00:38	7238	02:03:57	7437	00:03:19	199	0.0000
nopath	1	5	12	14	785	02:01:55	7315	02:03:58	7438	00:02:03	123	0.0000
nopath	1	5	5	1	785	02:02:11	7331	02:04:00	7440	00:01:49	109	0.0000	00:01:47
nopath	1	5	5	1	785	02:02:25	7345	02:04:02	7442	00:01:37	97	0.0000
nopath	2	4	10	1	708	02:02:14	7334	02:04:20	7460	00:02:06	126	0.0000
nopath	2	4	5	1	708	02:03:01	7381	02:04:22	7462	00:01:21	81	0.0000
nopath	1	3	12	14	763	02:02:53	7373	02:04:23	7463	00:01:30	90	0.0000
nopath	3	6	5	1	667	02:02:56	7376	02:04:51	7491	00:01:55	115	0.0000
nopath	3	6	12	14	667	02:03:18	7398	02:04:54	7494	00:01:36	96	0.0000
nopath	1	3	13	15	763	02:03:01	7381	02:04:56	7496	00:01:55	115	0.0000
nopath	3	6	6	1	667	02:03:37	7417	02:04:56	7496	00:01:19	79	0.0000
nopath	3	6	5	1	667	02:03:41	7421	02:04:58	7498	00:01:17	77	0.0000
nopath	1	3	13	15	763	02:03:18	7398	02:04:58	7498	00:01:40	100	0.0000
nopath	3	6	6	1	667	02:03:45	7425	02:05:00	7500	00:01:15	75	0.0000	00:01:14
nopath	3	6	9	1	667	02:03:53	7433	02:05:02	7502	00:01:09	69	0.0000
nopath	4	2	13	15	708	02:03:16	7396	02:05:02	7502	00:01:46	106	0.0000
nopath	3	6	5	1	667	02:04:04	7444	02:05:04	7504	00:01:00	60	0.0000
nopath	2	1	3	1	504	02:04:22	7462	02:05:09	7509	00:00:47	47	0.0000
nopath	6	3	5	1	667	02:04:09	7449	02:05:11	7511	00:01:02	62	0.0000
nopath	4	1	10	1	792	02:02:56	7376	02:05:12	7512	00:02:16	136	0.0000
nopath	6	2	3	1	748	02:03:37	7417	02:05:19	7519	00:01:42	102	0.0000
nopath	6	2	5	1	748	02:03:59	7439	02:05:22	7522	00:01:23	83	0.0000
nopath	5	1	12	14	785	02:04:01	7441	02:05:24	7524	00:01:23	83	0.0000
nopath	2	3	3	1	679	02:03:20	7400	02:05:25	7525	00:02:05	125	0.0000
nopath	4	7	3	1	331	02:04:48	7488	02:05:27	7527	00:00:39	39	0.0000
nopath	2	3	6	1	679	02:03:36	7416	02:05:28	7528	00:01:52	112	0.0000
nopath	3	6	5	1	667	02:04:29	7469	02:05:31	7531	00:01:02	62	0.0000
nopath	2	4	9	1	708	02:04:00	7440	02:05:32	7532	00:01:32	92	0.0000
nopath	2	3	12	14	679	02:04:30	7470	02:05:33	7533	00:01:03	63	0.0000
nopath	3	6	13	15	667	02:04:50	7490	02:05:42	7542	00:00:52	52	0.0000
nopath	6	7	7	1	624	02:04:31	7471	02:05:44	7544	00:01:13	73	0.0000
nopath	1	2	12	14	504	02:05:04	7504	02:05:50	7550	00:00:46	46	0.0000
nopath	1	3	13	15	763	02:04:27	7467	02:05:56	7556	00:01:29	89	0.0000
nopath	1	2	3	1	504	02:05:13	7513	02:05:57	7557	00:00:44	44	0.0000
nopath	1	3	5	1	763	02:04:53	7493	02:05:58	7558	00:01:05	65	0.0000
nopath	4	2	12	14	708	02:05:21	7521	02:06:17	7577	00:00:56	56	0.0000	00:01:21
nopath	2	4	9	1	708	02:04:46	7486	02:06:32	7592	00:01:46	106	0.0000
nopath	5	2	3	1	701	02:05:31	7531	02:06:37	7597	00:01:06	66	0.0000
nopath	3	6	12	14	667	02:04:56	7496	02:06:40	7600	00:01:44	104	0.0000
nopath	3	6	6	1	667	02:05:09	7509	02:06:42	7602	00:01:33	93	0.0000
nopath	3	5	6	1	621	02:05:33	7533	02:06:43	7603	00:01:10	70	0.0000
nopath	5	1	13	15	785	02:05:58	7558	02:07:00	7620	00:01:02	62	0.0000	00:01:50
nopath	3	6	6	1	667	02:05:56	7556	02:07:03	7623	00:01:07	67	0.0000
nopath	6	2	12	14	748	02:05:54	7554	02:07:05	7625	00:01:11	71	0.0000
nopath	3	6	9	1	667	02:06:01	7561	02:07:06	7626	00:01:05	65	0.0000
nopath	3	6	3	1	667	02:06:09	7569	02:07:08	7628	00:00:59	59	0.0000
nopath	6	1	3	1	832	02:05:02	7502	02:07:08	7628	00:02:06	126	0.0000
nopath	3	6	10	1	667	02:06:11	7571	02:07:09	7629	00:00:58	58	0.0000
nopath	6	7	5	1	624	02:06:03	7563	02:07:20	7640	00:01:17	77	0.0000
nopath	3	2	12	14	679	02:06:27	7587	02:07:33	7653	00:01:06	66	0.0000
nopath	3	6	10	1	667	02:06:56	7616	02:07:46	7666	00:00:50	50	0.0000
nopath	1	2	12	14	504	02:07:42	7662	02:08:28	7708	00:00:46	46	0.0000	00:00:49
nopath	5	4	13	15	650	02:07:20	7640	02:08:31	7711	00:01:11	71	0.0000
nopath	1	3	9	1	763	02:07:27	7647	02:08:33	7713	00:01:06	66	0.0000
nopath	3	6	5	1	667	02:07:47	7667	02:08:39	7719	00:00:52	52	0.0000
nopath	3	6	5	1	667	02:07:48	7668	02:08:40	7720	00:00:52	52	0.0000
nopath	6	7	5	1	624	02:07:15	7635	02:09:00	7740	00:01:45	105	0.0000	00:01:14
nopath	1	3	3	1	763	02:08:02	7682	02:09:04	7744	00:01:02	62	0.0000
nopath	1	4	5	1	792	02:08:00	7680	02:09:04	7744	00:01:04	64	0.0000
nopath	1	4	12	14	792	02:08:03	7683	02:09:07	7747	00:01:04	64	0.0000
nopath	2	1	7	1	504	02:08:26	7706	02:09:17	7757	00:00:51	51	0.0000
nopath	4	1	5	1	792	02:07:49	7669	02:09:19	7759	00:01:30	90	0.0000
nopath	2	6	9	1	748	02:07:08	7628	02:09:21	7761	00:02:13	133	0.0000
nopath	6	2	13	15	748	02:06:42	7602	02:09:23	7763	00:02:41	161	0.0000
nopath	6	7	7	1	624	02:08:30	7710	02:09:25	7765	00:00:55	55	0.0000
nopath	6	2	3	1	748	02:06:47	7607	02:09:25	7765	00:02:38	158	0.0000
nopath	6	2	3	1	748	02:07:10	7630	02:09:28	7768	00:02:18	138	0.0000
nopath	6	1	2	1	832	02:06:52	7612	02:09:32	7772	00:02:40	160	0.0000
nopath	2	3	12	14	679	02:07:31	7651	02:09:34	7774	00:02:03	123	0.0000
nopath	6	1	5	1	832	02:07:49	7669	02:09:36	7776	00:01:47	107	0.0000
nopath	2	4	12	14	708	02:07:35	7655	02:09:38	7778	00:02:03	123	0.0000
nopath	2	3	12	14	679	02:07:48	7668	02:09:39	7779	00:01:51	111	0.0000
nopath	5	6	9	1	380	02:07:55	7675	02:09:49	7789	00:01:54	114	0.0000
nopath	2	3	5	1	679	02:08:12	7692	02:10:09	7809	00:01:57	117	0.0000	00:01:50
nopath	2	3	3	1	679	02:08:17	7697	02:10:11	7811	00:01:54	114	0.0000
nopath	4	3	3	1	375	02:09:37	7777	02:10:14	7814	00:00:37	37	0.0000
nopath	3	6	3	1	667	02:08:44	7724	02:10:15	7815	00:01:31	91	0.0000
nopath	4	2	12	14	708	02:08:24	7704	02:10:15	7815	00:01:51	111	0.0000
nopath	1	4	3	1	792	02:08:41	7721	02:10:15	7815	00:01:34	94	0.0000
nopath	3	6	5	1	667	02:08:59	7739	02:10:17	7817	00:01:18	78	0.0000
nopath	5	3	8	1	621	02:08:43	7723	02:10:24	7824	00:01:41	101	0.0000
nopath	3	7	5	1	302	02:09:48	7788	02:10:31	7831	00:00:43	43	0.0000
nopath	2	3	9	1	679	02:08:51	7731	02:10:41	7841	00:01:50	110	0.0000
nopath	2	3	13	15	679	02:09:00	7740	02:10:46	7846	00:01:46	106	0.0000
nopath	5	1	3	1	785	02:09:08	7748	02:10:47	7847	00:01:39	99	0.0000
nopath	3	6	12	14	667	02:09:34	7774	02:10:48	7848	00:01:14	74	0.0000
nopath	6	1	12	14	832	02:08:42	7722	02:10:49	7849	00:02:07	127	0.0000
nopath	6	1	3	1	832	02:09:29	7769	02:10:52	7852	00:01:23	83	0.0000
nopath	6	1	9	1	832	02:09:45	7785	02:10:54	7854	00:01:09	69	0.0000
nopath	6	3	12	14	667	02:09:53	7793	02:10:57	7857	00:01:04	64	0.0000
nopath	6	3	7	1	667	02:10:15	7815	02:11:04	7864	00:00:49	49	0.0000	00:01:09
nopath	3	4	10	1	375	02:10:35	7835	02:11:07	7867	00:00:32	32	0.0000
nopath	1	3	6	1	763	02:09:47	7787	02:11:09	7869	00:01:22	82	0.0000
nopath	1	2	8	1	504	02:10:35	7835	02:11:20	7880	00:00:45	45	0.0000
nopath	5	3	5	1	621	02:10:07	7807	02:11:55	7915	00:01:48	108	0.0000
nopath	2	7	12	14	458	02:10:36	7836	02:11:57	7917	00:01:21	81	0.0000
nopath	5	2	3	1	701	02:10:10	7810	02:12:02	7922	00:01:52	112	0.0000	00:01:52
nopath	2	7	13	15	458	02:11:14	7874	02:12:06	7926	00:00:52	52	0.0000
nopath	3	6	13	15	667	02:10:58	7858	02:12:07	7927	00:01:09	69	0.0000
nopath	3	6	13	15	667	02:11:05	7865	02:12:09	7929	00:01:04	64	0.0000
nopath	3	5	12	14	621	02:11:07	7867	02:12:10	7930	00:01:03	63	0.0000
nopath	2	4	5	1	708	02:09:58	7798	02:12:16	7936	00:02:18	138	0.0000
nopath	2	3	10	1	679	02:10:55	7855	02:12:16	7936	00:01:21	81	0.0000
nopath	3	6	12	14	667	02:11:26	7886	02:12:17	7937	00:00:51	51	0.0000
nopath	2	4	13	15	708	02:11:06	7866	02:12:20	7940	00:01:14	74	0.0000
nopath	1	3	3	1	763	02:11:23	7883	02:12:45	7965	00:01:22	82	0.0000
nopath	1	4	9	1	792	02:11:30	7890	02:12:49	7969	00:01:19	79	0.0000
nopath	3	6	5	1	667	02:11:42	7902	02:12:49	7969	00:01:07	67	0.0000
nopath	1	7	13	15	542	02:12:00	7920	02:12:50	7970	00:00:50	50	0.0000
nopath	1	3	7	1	763	02:11:54	7914	02:12:51	7971	00:00:57	57	0.0000
nopath	3	6	9	1	667	02:11:43	7903	02:12:52	7972	00:01:09	69	0.0000
nopath	6	4	12	14	696	02:12:22	7942	02:13:17	7997	00:00:55	55	0.0000	00:00:55
nopath	2	3	12	14	679	02:11:33	7893	02:13:19	7999	00:01:46	106	0.0000
nopath	2	4	3	1	708	02:12:16	7936	02:13:23	8003	00:01:07	67	0.0000
nopath	6	7	3	1	624	02:12:29	7949	02:13:36	8016	00:01:07	67	0.0000
nopath	5	3	3	1	621	02:11:35	7895	02:13:44	8024	00:02:09	129	0.0000
nopath	3	6	6	1	667	02:12:28	7948	02:13:51	8031	00:01:23	83	0.0000
nopath	2	3	12	14	679	02:12:42	7962	02:13:52	8032	00:01:10	70	0.0000
nopath	3	6	2	1	667	02:12:29	7949	02:13:53	8033	00:01:24	84	0.0000
nopath	2	4	13	15	708	02:12:22	7942	02:13:55	8035	00:01:33	93	0.0000
nopath	3	5	12	14	621	02:13:03	7983	02:13:57	8037	00:00:54	54	0.0000
nopath	5	1	5	1	785	02:12:01	7921	02:13:58	8038	00:01:57	117	0.0000
nopath	5	1	3	1	785	02:12:48	7968	02:13:59	8039	00:01:11	71	0.0000
nopath	3	6	3	1	667	02:13:07	7987	02:14:01	8041	00:00:54	54	0.0000	00:01:07
nopath	3	6	3	1	667	02:13:12	7992	02:14:04	8044	00:00:52	52	0.0000
nopath	3	6	5	1	667	02:13:13	7993	02:14:06	8046	00:00:53	53	0.0000
nopath	1	2	9	1	504	02:13:23	8003	02:14:07	8047	00:00:44	44	0.0000
nopath	3	7	12	14	302	02:13:23	8003	02:14:12	8052	00:00:49	49	0.0000
nopath	1	3	9	1	763	02:13:16	7996	02:14:21	8061	00:01:05	65	0.0000
nopath	3	6	5	1	667	02:13:19	7999	02:14:27	8067	00:01:08	68	0.0000
nopath	6	3	5	1	667	02:13:35	8015	02:14:36	8076	00:01:01	61	0.0000
nopath	3	6	3	1	667	02:13:48	8028	02:14:40	8080	00:00:52	52	0.0000
nopath	4	5	10	1	650	02:13:35	8015	02:14:46	8086	00:01:11	71	0.0000
nopath	6	2	3	1	748	02:13:22	8002	02:14:47	8087	00:01:25	85	0.0000
nopath	5	1	13	15	785	02:12:59	7979	02:14:54	8094	00:01:55	115	0.0000
nopath	2	4	3	1	708	02:12:48	7968	02:14:56	8096	00:02:08	128	0.0000
nopath	2	3	12	14	679	02:12:54	7974	02:14:56	8096	00:02:02	122	0.0000
nopath	3	6	5	1	667	02:14:05	8045	02:14:58	8098	00:00:53	53	0.0000
nopath	6	1	13	15	832	02:13:31	8011	02:14:58	8098	00:01:27	87	0.0000
nopath	2	3	3	1	679	02:13:07	7987	02:14:58	8098	00:01:51	111	0.0000
nopath	1	7	9	1	542	02:14:19	8059	02:15:08	8108	00:00:49	49	0.0000	00:00:59
nopath	3	4	5	1	375	02:14:29	8069	02:15:14	8114	00:00:45	45	0.0000
nopath	3	7	12	14	302	02:14:41	8081	02:15:17	8117	00:00:36	36	0.0000
nopath	2	3	12	14	679	02:13:31	8011	02:15:22	8122	00:01:51	111	0.0000
nopath	2	3	5	1	679	02:13:55	8035	02:15:25	8125	00:01:30	90	0.0000
nopath	5	6	12	14	380	02:14:59	8099	02:15:32	8132	00:00:33	33	0.0000
nopath	5	3	9	1	621	02:13:33	8013	02:15:36	8136	00:02:03	123	0.0000
nopath	3	6	12	14	667	02:14:27	8067	02:15:40	8140	00:01:13	73	0.0000
nopath	4	2	9	1	708	02:14:34	8074	02:15:46	8146	00:01:12	72	0.0000
nopath	1	3	13	15	763	02:13:46	8026	02:15:56	8156	00:02:10	130	0.0000
nopath	2	4	2	1	708	02:14:28	8068	02:15:59	8159	00:01:31	91	0.0000
nopath	3	6	3	1	667	02:15:04	8104	02:16:02	8162	00:00:58	58	0.0000	00:00:58
nopath	3	6	10	1	667	02:15:15	8115	02:16:06	8166	00:00:51	51	0.0000
nopath	5	3	3	1	621	02:15:01	8101	02:16:08	8168	00:01:07	67	0.0000
nopath	5	1	12	14	785	02:14:37	8077	02:16:12	8172	00:01:35	95	0.0000
nopath	6	1	3	1	832	02:14:29	8069	02:16:14	8174	00:01:45	105	0.0000
nopath	6	1	3	1	832	02:15:07	8107	02:16:17	8177	00:01:10	70	0.0000
nopath	1	2	3	1	504	02:15:33	8133	02:16:25	8185	00:00:52	52	0.0000
nopath	2	3	10	1	679	02:14:51	8091	02:16:29	8189	00:01:38	98	0.0000
nopath	1	5	12	14	785	02:13:37	8017	02:16:32	8192	00:02:55	175	0.0000
nopath	2	3	5	1	679	02:15:16	8116	02:16:32	8192	00:01:16	76	0.0000
nopath	1	2	5	1	504	02:15:50	8150	02:16:33	8193	00:00:43	43	0.0000
nopath	1	3	10	1	763	02:14:57	8097	02:16:34	8194	00:01:37	97	0.0000
nopath	1	3	12	14	763	02:15:11	8111	02:16:36	8196	00:01:25	85	0.0000
nopath	1	3	3	1	763	02:15:31	8131	02:17:01	8221	00:01:30	90	0.0000	00:01:30
nopath	2	7	12	14	458	02:15:54	8154	02:17:08	8228	00:01:14	74	0.0000
nopath	3	1	3	1	763	02:15:02	8102	02:17:14	8234	00:02:12	132	0.0000
nopath	3	6	3	1	667	02:15:42	8142	02:17:27	8247	00:01:45	105	0.0000
nopath	2	3	6	1	679	02:16:08	8168	02:17:29	8249	00:01:21	81	0.0000
nopath	3	6	13	15	667	02:15:46	8146	02:17:32	8252	00:01:46	106	0.0000
nopath	2	4	5	1	708	02:16:26	8186	02:17:33	8253	00:01:07	67	0.0000
nopath	3	6	12	14	667	02:15:48	8148	02:17:34	8254	00:01:46	106	0.0000
nopath	2	3	3	1	679	02:16:43	8203	02:17:36	8256	00:00:53	53	0.0000
nopath	3	6	3	1	667	02:16:02	8162	02:17:36	8256	00:01:34	94	0.0000
nopath	3	6	12	14	667	02:16:05	8165	02:17:38	8258	00:01:33	93	0.0000
nopath	3	6	10	1	667	02:16:10	8170	02:17:40	8260	00:01:30	90	0.0000
nopath	3	6	5	1	667	02:16:12	8172	02:17:42	8262	00:01:30	90	0.0000
nopath	1	3	6	1	763	02:16:17	8177	02:18:01	8281	00:01:44	104	0.0000	00:01:44
nopath	1	4	3	1	792	02:16:37	8197	02:18:05	8285	00:01:28	88	0.0000
nopath	1	3	5	1	763	02:17:08	8228	02:18:06	8286	00:00:58	58	0.0000
nopath	3	6	12	14	667	02:17:05	8225	02:18:07	8287	00:01:02	62	0.0000
nopath	3	6	12	14	667	02:17:19	8239	02:18:11	8291	00:00:52	52	0.0000
nopath	1	2	12	14	504	02:17:25	8245	02:18:12	8292	00:00:47	47	0.0000
nopath	1	6	3	1	832	02:16:38	8198	02:18:21	8301	00:01:43	103	0.0000
nopath	3	2	12	14	679	02:17:21	8241	02:18:25	8305	00:01:04	64	0.0000
nopath	4	2	5	1	708	02:17:16	8236	02:18:27	8307	00:01:11	71	0.0000
nopath	1	4	9	1	792	02:17:20	8240	02:18:32	8312	00:01:12	72	0.0000
nopath	2	1	12	14	504	02:17:25	8245	02:18:42	8322	00:01:17	77	0.0000
nopath	5	6	13	15	380	02:18:17	8297	02:18:59	8339	00:00:42	42	0.0000
nopath	2	3	9	1	679	02:17:01	8221	02:19:03	8343	00:02:02	122	0.0000	00:01:36
nopath	2	4	5	1	708	02:16:57	8217	02:19:04	8344	00:02:07	127	0.0000
nopath	3	6	12	14	667	02:17:49	8269	02:19:16	8356	00:01:27	87	0.0000
nopath	3	6	12	14	667	02:18:01	8281	02:19:18	8358	00:01:17	77	0.0000
nopath	3	6	3	1	667	02:18:05	8285	02:19:20	8360	00:01:15	75	0.0000
nopath	5	1	13	15	785	02:16:51	8211	02:19:21	8361	00:02:30	150	0.0000
nopath	3	5	3	1	621	02:18:07	8287	02:19:21	8361	00:01:14	74	0.0000
nopath	5	1	6	1	785	02:16:55	8215	02:19:22	8362	00:02:27	147	0.0000
nopath	3	4	5	1	375	02:18:41	8321	02:19:22	8362	00:00:41	41	0.0000
nopath	6	5	3	1	380	02:17:59	8279	02:19:24	8364	00:01:25	85	0.0000
nopath	5	1	2	1	785	02:17:02	8222	02:19:24	8364	00:02:22	142	0.0000
nopath	3	6	13	15	667	02:18:37	8317	02:19:42	8382	00:01:05	65	0.0000
nopath	3	2	12	14	679	02:17:47	8267	02:19:42	8382	00:01:55	115	0.0000
nopath	3	6	9	1	667	02:18:43	8323	02:19:45	8385	00:01:02	62	0.0000
nopath	3	6	10	1	667	02:18:48	8328	02:19:48	8388	00:01:00	60	0.0000
nopath	3	5	3	1	621	02:19:00	8340	02:19:52	8392	00:00:52	52	0.0000
nopath	4	1	10	1	792	02:18:08	8288	02:19:57	8397	00:01:49	109	0.0000
nopath	1	3	3	1	763	02:18:52	8332	02:20:05	8405	00:01:13	73	0.0000	00:01:05
nopath	2	4	10	1	708	02:18:14	8294	02:20:09	8409	00:01:55	115	0.0000
nopath	3	6	3	1	667	02:19:12	8352	02:20:11	8411	00:00:59	59	0.0000
nopath	2	4	12	14	708	02:18:17	8297	02:20:11	8411	00:01:54	114	0.0000
nopath	2	4	12	14	708	02:18:40	8320	02:20:13	8413	00:01:33	93	0.0000
nopath	6	1	3	1	832	02:18:26	8306	02:20:14	8414	00:01:48	108	0.0000
nopath	6	1	3	1	832	02:19:07	8347	02:20:16	8416	00:01:09	69	0.0000
nopath	1	7	10	1	542	02:18:58	8338	02:20:17	8417	00:01:19	79	0.0000
nopath	1	2	2	1	504	02:19:08	8348	02:20:18	8418	00:01:10	70	0.0000
nopath	2	3	12	14	679	02:19:02	8342	02:20:42	8442	00:01:40	100	0.0000
nopath	1	4	6	1	792	02:18:59	8339	02:20:45	8445	00:01:46	106	0.0000
nopath	3	2	10	1	679	02:19:19	8359	02:21:02	8462	00:01:43	103	0.0000	00:01:23
nopath	4	2	12	14	708	02:20:00	8400	02:21:07	8467	00:01:07	67	0.0000
nopath	3	6	2	1	667	02:20:19	8419	02:21:19	8479	00:01:00	60	0.0000
nopath	3	6	8	1	667	02:20:22	8422	02:21:20	8480	00:00:58	58	0.0000
nopath	3	6	9	1	667	02:20:37	8437	02:21:29	8489	00:00:52	52	0.0000
nopath	5	1	12	14	785	02:19:42	8382	02:21:37	8497	00:01:55	115	0.0000
nopath	6	1	3	1	832	02:19:38	8378	02:21:38	8498	00:02:00	120	0.0000
nopath	1	2	6	1	504	02:20:40	8440	02:21:41	8501	00:01:01	61	0.0000
nopath	6	1	12	14	832	02:20:14	8414	02:21:41	8501	00:01:27	87	0.0000
nopath	2	3	9	1	679	02:20:01	8401	02:21:43	8503	00:01:42	102	0.0000
nopath	2	4	8	1	708	02:19:43	8383	02:21:44	8504	00:02:01	121	0.0000
nopath	2	4	12	14	708	02:20:04	8404	02:21:47	8507	00:01:43	103	0.0000
nopath	3	6	8	1	667	02:20:44	8444	02:21:51	8511	00:01:07	67	0.0000
nopath	3	5	13	15	621	02:20:48	8448	02:21:57	8517	00:01:09	69	0.0000
nopath	3	6	13	15	667	02:20:50	8450	02:21:59	8519	00:01:09	69	0.0000
nopath	1	4	3	1	792	02:21:32	8492	02:22:48	8568	00:01:16	76	0.0000	00:01:23
nopath	3	5	6	1	621	02:21:05	8465	02:22:53	8573	00:01:48	108	0.0000
nopath	3	6	13	15	667	02:21:04	8464	02:22:55	8575	00:01:51	111	0.0000
nopath	5	1	5	1	785	02:20:46	8446	02:22:55	8575	00:02:09	129	0.0000
nopath	5	1	12	14	785	02:20:59	8459	02:22:56	8576	00:01:57	117	0.0000
nopath	3	6	12	14	667	02:21:06	8466	02:22:57	8577	00:01:51	111	0.0000
nopath	1	2	5	1	504	02:22:08	8528	02:22:59	8579	00:00:51	51	0.0000
nopath	5	1	6	1	785	02:21:06	8466	02:22:59	8579	00:01:53	113	0.0000
nopath	3	6	3	1	667	02:21:17	8477	02:22:59	8579	00:01:42	102	0.0000
nopath	3	6	5	1	667	02:21:22	8482	02:23:01	8581	00:01:39	99	0.0000	00:01:19
nopath	3	6	10	1	667	02:21:38	8498	02:23:03	8583	00:01:25	85	0.0000
nopath	3	5	3	1	621	02:21:57	8517	02:23:04	8584	00:01:07	67	0.0000
nopath	1	2	13	15	504	02:22:14	8534	02:23:06	8586	00:00:52	52	0.0000
nopath	3	6	3	1	667	02:22:02	8522	02:23:07	8587	00:01:05	65	0.0000
nopath	6	2	2	1	748	02:22:01	8521	02:23:14	8594	00:01:13	73	0.0000
nopath	2	3	3	1	679	02:21:04	8464	02:23:17	8597	00:02:13	133	0.0000
nopath	2	3	12	14	679	02:21:18	8478	02:23:20	8600	00:02:02	122	0.0000
nopath	3	5	5	1	621	02:22:17	8537	02:23:21	8601	00:01:04	64	0.0000
nopath	3	6	9	1	667	02:22:29	8549	02:23:25	8605	00:00:56	56	0.0000
nopath	1	3	9	1	763	02:22:42	8562	02:23:45	8625	00:01:03	63	0.0000
nopath	1	5	10	1	785	02:22:40	8560	02:23:51	8631	00:01:11	71	0.0000
nopath	2	6	13	15	748	02:21:40	8500	02:23:53	8633	00:02:13	133	0.0000
nopath	4	1	5	1	792	02:22:07	8527	02:23:58	8638	00:01:51	111	0.0000
nopath	2	1	5	1	504	02:22:19	8539	02:24:09	8649	00:01:50	110	0.0000	00:01:16
nopath	3	7	12	14	302	02:23:26	8606	02:24:12	8652	00:00:46	46	0.0000
nopath	2	1	5	1	504	02:22:38	8558	02:24:13	8653	00:01:35	95	0.0000
nopath	2	3	12	14	679	02:21:45	8505	02:24:18	8658	00:02:33	153	0.0000
nopath	2	3	13	15	679	02:22:18	8538	02:24:22	8662	00:02:04	124	0.0000
nopath	2	4	5	1	708	02:22:31	8551	02:24:24	8664	00:01:53	113	0.0000
nopath	3	6	3	1	667	02:23:12	8592	02:24:39	8679	00:01:27	87	0.0000
nopath	3	5	5	1	621	02:23:14	8594	02:24:41	8681	00:01:27	87	0.0000
nopath	5	1	12	14	785	02:22:49	8569	02:24:43	8683	00:01:54	114	0.0000
nopath	1	2	7	1	504	02:24:00	8640	02:24:44	8684	00:00:44	44	0.0000
nopath	3	4	3	1	375	02:24:18	8658	02:24:50	8690	00:00:32	32	0.0000
nopath	2	3	12	14	679	02:22:36	8556	02:24:54	8694	00:02:18	138	0.0000
nopath	1	3	12	14	763	02:23:45	8625	02:24:58	8698	00:01:13	73	0.0000
nopath	3	6	9	1	667	02:23:41	8621	02:24:58	8698	00:01:17	77	0.0000
nopath	3	2	9	1	679	02:23:13	8593	02:25:05	8705	00:01:52	112	0.0000	00:01:52
nopath	3	2	3	1	679	02:23:37	8617	02:25:07	8707	00:01:30	90	0.0000
nopath	4	2	3	1	708	02:23:50	8630	02:25:26	8726	00:01:36	96	0.0000
nopath	2	4	12	14	708	02:22:40	8560	02:25:28	8728	00:02:48	168	0.0000
nopath	2	3	6	1	679	02:22:56	8576	02:25:30	8730	00:02:34	154	0.0000
nopath	2	1	5	1	504	02:23:59	8639	02:25:30	8730	00:01:31	91	0.0000
nopath	6	2	2	1	748	02:23:13	8593	02:25:32	8732	00:02:19	139	0.0000
nopath	2	1	10	1	504	02:24:22	8662	02:25:33	8733	00:01:11	71	0.0000
nopath	2	6	12	14	748	02:22:04	8524	02:25:34	8734	00:03:30	210	0.0000
nopath	4	1	3	1	792	02:23:35	8615	02:25:35	8735	00:02:00	120	0.0000
nopath	6	1	5	1	832	02:23:24	8604	02:25:40	8740	00:02:16	136	0.0000
nopath	1	7	10	1	542	02:24:23	8663	02:25:41	8741	00:01:18	78	0.0000
nopath	6	1	3	1	832	02:24:02	8642	02:25:43	8743	00:01:41	101	0.0000
nopath	6	1	13	15	832	02:24:21	8661	02:25:48	8748	00:01:27	87	0.0000
nopath	6	1	10	1	832	02:24:29	8669	02:25:50	8750	00:01:21	81	0.0000
nopath	6	1	10	1	832	02:24:44	8684	02:25:51	8751	00:01:07	67	0.0000
nopath	2	3	13	15	679	02:23:07	8587	02:26:00	8760	00:02:53	173	0.0000	00:02:13
nopath	2	3	9	1	679	02:23:25	8605	02:26:02	8762	00:02:37	157	0.0000
nopath	2	4	12	14	708	02:23:32	8612	02:26:05	8765	00:02:33	153	0.0000
nopath	1	7	3	1	542	02:25:25	8725	02:26:11	8771	00:00:46	46	0.0000
nopath	3	6	3	1	667	02:24:32	8672	02:26:27	8787	00:01:55	115	0.0000
nopath	4	2	13	15	708	02:23:55	8635	02:26:32	8792	00:02:37	157	0.0000
nopath	2	4	6	1	708	02:24:12	8652	02:26:32	8792	00:02:20	140	0.0000
nopath	3	6	13	15	667	02:24:44	8684	02:26:32	8792	00:01:48	108	0.0000
nopath	1	4	3	1	792	02:24:37	8677	02:26:34	8794	00:01:57	117	0.0000
nopath	3	6	3	1	667	02:24:53	8693	02:26:34	8794	00:01:41	101	0.0000
nopath	3	6	12	14	667	02:25:28	8728	02:26:39	8799	00:01:11	71	0.0000
nopath	3	6	13	15	667	02:25:32	8732	02:26:46	8806	00:01:14	74	0.0000
nopath	2	1	12	14	504	02:25:36	8736	02:26:53	8813	00:01:17	77	0.0000
nopath	4	1	13	15	792	02:24:24	8664	02:26:56	8816	00:02:32	152	0.0000
nopath	5	2	12	14	701	02:24:50	8690	02:26:57	8817	00:02:07	127	0.0000
nopath	5	1	9	1	785	02:24:17	8657	02:26:59	8819	00:02:42	162	0.0000
nopath	5	1	9	1	785	02:24:59	8699	02:27:04	8824	00:02:05	125	0.0000	00:02:00
nopath	2	4	3	1	708	02:24:24	8664	02:27:04	8824	00:02:40	160	0.0000
nopath	2	4	6	1	708	02:24:26	8666	02:27:05	8825	00:02:39	159	0.0000
nopath	5	1	5	1	785	02:25:31	8731	02:27:06	8826	00:01:35	95	0.0000
nopath	1	7	5	1	542	02:26:19	8779	02:27:06	8826	00:00:47	47	0.0000
nopath	2	3	3	1	679	02:26:03	8763	02:27:06	8826	00:01:03	63	0.0000
nopath	3	6	9	1	667	02:25:33	8733	02:27:07	8827	00:01:34	94	0.0000
nopath	6	1	9	1	832	02:25:06	8706	02:27:08	8828	00:02:02	122	0.0000
nopath	2	4	12	14	708	02:26:14	8774	02:27:09	8829	00:00:55	55	0.0000
nopath	6	1	5	1	832	02:25:12	8712	02:27:10	8830	00:01:58	118	0.0000
nopath	3	6	13	15	667	02:25:35	8735	02:27:12	8832	00:01:37	97	0.0000
nopath	3	4	9	1	375	02:26:24	8784	02:27:19	8839	00:00:55	55	0.0000
nopath	4	6	3	1	696	02:26:31	8791	02:27:30	8850	00:00:59	59	0.0000
nopath	3	2	3	1	679	02:25:46	8746	02:27:54	8874	00:02:08	128	0.0000
nopath	3	2	10	1	679	02:25:51	8751	02:27:56	8876	00:02:05	125	0.0000
nopath	5	6	3	1	380	02:27:15	8835	02:27:57	8877	00:00:42	42	0.0000
nopath	4	2	6	1	708	02:26:11	8771	02:27:58	8878	00:01:47	107	0.0000
nopath	2	1	3	1	504	02:26:47	8807	02:28:04	8884	00:01:17	77	0.0000	00:01:22
nopath	4	1	9	1	792	02:25:37	8737	02:28:06	8886	00:02:29	149	0.0000
nopath	2	4	3	1	708	02:26:17	8777	02:28:08	8888	00:01:51	111	0.0000
nopath	2	3	10	1	679	02:26:40	8800	02:28:10	8890	00:01:30	90	0.0000
nopath	2	1	3	1	504	02:26:59	8819	02:28:12	8892	00:01:13	73	0.0000
nopath	3	1	12	14	763	02:26:52	8812	02:28:14	8894	00:01:22	82	0.0000
nopath	3	6	3	1	667	02:26:39	8799	02:28:15	8895	00:01:36	96	0.0000
nopath	3	6	12	14	667	02:27:07	8827	02:28:17	8897	00:01:10	70	0.0000
nopath	5	1	12	14	785	02:26:19	8779	02:28:19	8899	00:02:00	120	0.0000
nopath	5	3	12	14	621	02:26:23	8783	02:28:21	8901	00:01:58	118	0.0000
nopath	1	2	10	1	504	02:27:10	8830	02:28:23	8903	00:01:13	73	0.0000
nopath	5	1	12	14	785	02:26:30	8790	02:28:23	8903	00:01:53	113	0.0000
nopath	5	3	10	1	621	02:27:35	8855	02:28:24	8904	00:00:49	49	0.0000
nopath	1	2	7	1	504	02:27:14	8834	02:28:27	8907	00:01:13	73	0.0000
nopath	2	3	13	15	679	02:26:58	8818	02:28:40	8920	00:01:42	102	0.0000
nopath	2	3	13	15	679	02:27:08	8828	02:28:43	8923	00:01:35	95	0.0000
nopath	3	6	5	1	667	02:27:51	8871	02:28:44	8924	00:00:53	53	0.0000
nopath	6	1	9	1	832	02:26:57	8817	02:28:49	8929	00:01:52	112	0.0000
nopath	1	2	12	14	504	02:28:00	8880	02:28:50	8930	00:00:50	50	0.0000
nopath	6	3	5	1	667	02:26:50	8810	02:29:00	8940	00:02:10	130	0.0000	00:01:35
nopath	3	4	9	1	375	02:28:31	8911	02:29:03	8943	00:00:32	32	0.0000
nopath	6	4	3	1	696	02:26:41	8801	02:29:05	8945	00:02:24	144	0.0000
nopath	1	5	12	14	785	02:27:02	8822	02:29:08	8948	00:02:06	126	0.0000
nopath	4	2	12	14	708	02:27:36	8856	02:29:09	8949	00:01:33	93	0.0000
nopath	2	3	9	1	679	02:27:17	8837	02:29:13	8953	00:01:56	116	0.0000
nopath	1	3	12	14	763	02:27:19	8839	02:29:16	8956	00:01:57	117	0.0000
nopath	1	3	12	14	763	02:28:13	8893	02:29:18	8958	00:01:05	65	0.0000
nopath	6	2	10	1	748	02:27:19	8839	02:29:35	8975	00:02:16	136	0.0000
nopath	5	6	3	1	380	02:28:12	8892	02:29:40	8980	00:01:28	88	0.0000
nopath	1	2	9	1	504	02:28:25	8905	02:29:41	8981	00:01:16	76	0.0000
nopath	2	3	12	14	679	02:27:29	8849	02:29:46	8986	00:02:17	137	0.0000
nopath	2	4	3	1	708	02:28:32	8912	02:29:49	8989	00:01:17	77	0.0000
nopath	2	4	13	15	708	02:28:41	8921	02:29:54	8994	00:01:13	73	0.0000
nopath	5	3	12	14	621	02:28:36	8916	02:30:01	9001	00:01:25	85	0.0000	00:01:38
nopath	3	4	5	1	375	02:29:29	8969	02:30:02	9002	00:00:33	33	0.0000
nopath	3	6	3	1	667	02:28:11	8891	02:30:03	9003	00:01:52	112	0.0000
nopath	3	6	3	1	667	02:28:51	8931	02:30:05	9005	00:01:14	74	0.0000
nopath	5	1	12	14	785	02:27:59	8879	02:30:06	9006	00:02:07	127	0.0000
nopath	5	1	9	1	785	02:28:28	8908	02:30:11	9011	00:01:43	103	0.0000
nopath	5	4	13	15	650	02:29:20	8960	02:30:17	9017	00:00:57	57	0.0000
nopath	6	4	9	1	696	02:29:33	8973	02:30:40	9040	00:01:07	67	0.0000
nopath	1	3	3	1	763	02:29:30	8970	02:30:49	9049	00:01:19	79	0.0000
nopath	2	3	3	1	679	02:29:03	8943	02:30:53	9053	00:01:50	110	0.0000
nopath	2	7	9	1	458	02:30:08	9008	02:30:55	9055	00:00:47	47	0.0000
nopath	2	4	5	1	708	02:29:16	8956	02:30:56	9056	00:01:40	100	0.0000
nopath	1	6	3	1	832	02:28:35	8915	02:30:57	9057	00:02:22	142	0.0000
nopath	2	4	3	1	708	02:29:20	8960	02:31:28	9088	00:02:08	128	0.0000	00:01:47
nopath	2	4	13	15	708	02:29:32	8972	02:31:33	9093	00:02:01	121	0.0000
nopath	5	3	9	1	621	02:29:56	8996	02:31:42	9102	00:01:46	106	0.0000
nopath	5	3	12	14	621	02:30:56	9056	02:31:47	9107	00:00:51	51	0.0000
nopath	3	5	7	1	621	02:29:50	8990	02:31:50	9110	00:02:00	120	0.0000
nopath	3	6	9	1	667	02:30:04	9004	02:31:53	9113	00:01:49	109	0.0000
nopath	3	6	12	14	667	02:30:22	9022	02:31:55	9115	00:01:33	93	0.0000
nopath	3	6	4	1	667	02:30:44	9044	02:31:57	9117	00:01:13	73	0.0000
nopath	3	6	7	1	667	02:30:51	9051	02:31:59	9119	00:01:08	68	0.0000
nopath	1	3	13	15	763	02:30:45	9045	02:32:00	9120	00:01:15	75	0.0000	00:01:18
nopath	2	1	10	1	504	02:30:37	9037	02:32:05	9125	00:01:28	88	0.0000
nopath	3	1	6	1	763	02:30:18	9018	02:32:07	9127	00:01:49	109	0.0000
nopath	6	3	3	1	667	02:30:26	9026	02:32:12	9132	00:01:46	106	0.0000
nopath	2	1	5	1	504	02:31:04	9064	02:32:12	9132	00:01:08	68	0.0000
nopath	1	2	9	1	504	02:31:16	9076	02:32:23	9143	00:01:07	67	0.0000
nopath	5	1	9	1	785	02:31:12	9072	02:32:23	9143	00:01:11	71	0.0000
nopath	6	3	9	1	667	02:31:36	9096	02:32:25	9145	00:00:49	49	0.0000
nopath	1	2	10	1	504	02:31:21	9081	02:32:29	9149	00:01:08	68	0.0000
nopath	1	3	5	1	763	02:31:06	9066	02:32:33	9153	00:01:27	87	0.0000
nopath	3	6	3	1	667	02:31:20	9080	02:32:34	9154	00:01:14	74	0.0000
nopath	3	6	10	1	667	02:31:21	9081	02:32:36	9156	00:01:15	75	0.0000
nopath	2	3	5	1	679	02:30:29	9029	02:32:36	9156	00:02:07	127	0.0000
nopath	2	3	10	1	679	02:30:42	9042	02:32:38	9158	00:01:56	116	0.0000
nopath	3	6	3	1	667	02:31:44	9104	02:32:39	9159	00:00:55	55	0.0000
nopath	6	4	3	1	696	02:31:58	9118	02:32:55	9175	00:00:57	57	0.0000
nopath	2	3	3	1	679	02:31:07	9067	02:33:05	9185	00:01:58	118	0.0000	00:01:51
nopath	1	3	3	1	763	02:31:19	9079	02:33:08	9188	00:01:49	109	0.0000
nopath	1	5	13	15	785	02:31:24	9084	02:33:08	9188	00:01:44	104	0.0000
nopath	1	3	5	1	763	02:32:01	9121	02:33:11	9191	00:01:10	70	0.0000
nopath	2	1	5	1	504	02:32:25	9145	02:33:25	9205	00:01:00	60	0.0000
nopath	2	7	3	1	458	02:32:50	9170	02:33:34	9214	00:00:44	44	0.0000
nopath	6	2	3	1	748	02:32:19	9139	02:33:38	9218	00:01:19	79	0.0000
nopath	3	6	5	1	667	02:32:28	9148	02:33:39	9219	00:01:11	71	0.0000
[truncated: 1,069 more rows]
