# Supplementary material for: Supervised learning from human performance at the computationally hard problem of optimal traffic signal control on a network of junctions
Source: R Soc Open Sci. 2014 Dec 24;1(4):140211. doi: 10.1098/rsos.140211 (PMC4448775; doi:10.1098/rsos.140211)
Supplement: 1. simulationData.zip - This zipped folder contains the simulation configuration files for the traffic microsimulation models used in the paper, as well as the raw data output from the simulations. The data are organised into a folder structure with README.txt files used to provide guidance on the c [file rsos140211supp1.zip › simulationData/multiJunctionModel/SCOOT/run-005/trips-ALL.csv]

Path	From Zone	To Zone	Vehicle Type	Base Vehicle Type	Distance (m)	Departure Time (HH:MM:SS)	Departure Time (s)	Arrival Time (HH:MM:SS)	Arrival Time (s)	Time Taken (HH:MM:SS)	Time Taken (s)	Fuel	Mean Time (HH:MM:SS)
nopath	3	6	13	15	667	00:00:13	13	00:01:04	64	00:00:51	51	0.0000	00:00:51
nopath	2	3	10	1	679	00:00:39	39	00:01:33	93	00:00:54	54	0.0000
nopath	3	6	3	1	667	00:00:27	27	00:01:48	108	00:01:21	81	0.0000
nopath	3	6	3	1	667	00:00:53	53	00:01:50	110	00:00:57	57	0.0000
nopath	1	3	3	1	763	00:00:31	31	00:01:58	118	00:01:27	87	0.0000
nopath	1	3	3	1	763	00:00:59	59	00:02:01	121	00:01:02	62	0.0000	00:01:14
nopath	2	1	2	1	504	00:01:34	94	00:02:26	146	00:00:52	52	0.0000
nopath	6	2	4	1	748	00:01:35	95	00:02:41	161	00:01:06	66	0.0000
nopath	3	2	12	14	679	00:02:25	145	00:03:36	216	00:01:11	71	0.0000	00:01:11
nopath	2	3	9	1	679	00:02:13	133	00:04:02	242	00:01:49	109	0.0000	00:01:21
nopath	2	4	5	1	708	00:03:17	197	00:04:10	250	00:00:53	53	0.0000
nopath	3	6	12	14	667	00:03:20	200	00:04:12	252	00:00:52	52	0.0000
nopath	5	1	13	15	785	00:01:43	103	00:04:12	252	00:02:29	149	0.0000
nopath	1	7	3	1	542	00:03:34	214	00:04:19	259	00:00:45	45	0.0000
nopath	1	5	5	1	785	00:01:48	108	00:04:27	267	00:02:39	159	0.0000
nopath	1	3	3	1	763	00:03:31	211	00:04:38	278	00:01:07	67	0.0000
nopath	2	4	10	1	708	00:03:35	215	00:05:17	317	00:01:42	102	0.0000	00:01:17
nopath	3	6	3	1	667	00:03:59	239	00:05:24	324	00:01:25	85	0.0000
nopath	1	7	2	1	542	00:04:39	279	00:05:33	333	00:00:54	54	0.0000
nopath	2	3	3	1	679	00:04:22	262	00:05:46	346	00:01:24	84	0.0000
nopath	4	3	5	1	375	00:05:44	344	00:06:24	384	00:00:40	40	0.0000	00:00:40
nopath	3	2	2	1	679	00:05:36	336	00:06:34	394	00:00:58	58	0.0000
nopath	3	1	12	14	763	00:04:13	253	00:06:38	398	00:02:25	145	0.0000
nopath	2	1	13	15	504	00:05:57	357	00:06:46	406	00:00:49	49	0.0000
nopath	2	4	5	1	708	00:05:43	343	00:06:49	409	00:01:06	66	0.0000
nopath	6	1	12	14	832	00:05:39	339	00:06:51	411	00:01:12	72	0.0000
nopath	6	1	5	1	832	00:05:54	354	00:06:57	417	00:01:03	63	0.0000
nopath	6	1	9	1	832	00:05:57	357	00:07:00	420	00:01:03	63	0.0000	00:01:06
nopath	5	3	2	1	621	00:06:05	365	00:07:06	426	00:01:01	61	0.0000
nopath	5	2	12	14	701	00:04:49	289	00:07:10	430	00:02:21	141	0.0000
nopath	3	6	12	14	667	00:06:00	360	00:07:13	433	00:01:13	73	0.0000
nopath	3	6	3	1	667	00:06:38	398	00:07:30	450	00:00:52	52	0.0000
nopath	6	3	6	1	667	00:06:23	383	00:07:33	453	00:01:10	70	0.0000
nopath	4	1	9	1	792	00:05:25	325	00:07:50	470	00:02:25	145	0.0000
nopath	1	6	9	1	832	00:06:04	364	00:08:06	486	00:02:02	122	0.0000	00:02:02
nopath	2	4	9	1	708	00:06:55	415	00:08:25	505	00:01:30	90	0.0000
nopath	2	4	5	1	708	00:07:04	424	00:08:27	507	00:01:23	83	0.0000
nopath	2	7	3	1	458	00:07:54	474	00:09:07	547	00:01:13	73	0.0000	00:01:13
nopath	3	1	13	15	763	00:07:08	428	00:09:13	553	00:02:05	125	0.0000
nopath	5	2	3	1	701	00:06:51	411	00:09:26	566	00:02:35	155	0.0000
nopath	3	6	3	1	667	00:08:47	527	00:09:38	578	00:00:51	51	0.0000
nopath	6	1	5	1	832	00:08:36	516	00:09:39	579	00:01:03	63	0.0000
nopath	1	2	6	1	504	00:09:00	540	00:09:47	587	00:00:47	47	0.0000
nopath	2	3	5	1	679	00:08:46	526	00:10:06	606	00:01:20	80	0.0000	00:01:22
nopath	3	6	5	1	667	00:08:59	539	00:10:07	607	00:01:08	68	0.0000
nopath	1	3	12	14	763	00:08:23	503	00:10:09	609	00:01:46	106	0.0000
nopath	3	6	5	1	667	00:09:08	548	00:10:09	609	00:01:01	61	0.0000
nopath	1	3	9	1	763	00:08:31	511	00:10:11	611	00:01:40	100	0.0000
nopath	4	2	12	14	708	00:09:01	541	00:10:21	621	00:01:20	80	0.0000
nopath	3	2	13	15	679	00:09:28	568	00:10:26	626	00:00:58	58	0.0000
nopath	2	4	5	1	708	00:08:55	535	00:10:42	642	00:01:47	107	0.0000
nopath	2	4	3	1	708	00:09:42	582	00:10:43	643	00:01:01	61	0.0000
nopath	3	6	3	1	667	00:09:26	566	00:10:48	648	00:01:22	82	0.0000
nopath	5	1	3	1	785	00:08:55	535	00:10:54	654	00:01:59	119	0.0000
nopath	5	1	9	1	785	00:09:35	575	00:10:56	656	00:01:21	81	0.0000
nopath	5	7	13	15	577	00:08:47	527	00:11:01	661	00:02:14	134	0.0000	00:02:14
nopath	3	6	5	1	667	00:10:20	620	00:11:14	674	00:00:54	54	0.0000
nopath	3	6	10	1	667	00:10:33	633	00:11:23	683	00:00:50	50	0.0000
nopath	6	7	3	1	624	00:10:09	609	00:11:29	689	00:01:20	80	0.0000
nopath	2	7	13	15	458	00:10:34	634	00:11:52	712	00:01:18	78	0.0000
nopath	2	7	10	1	458	00:11:02	662	00:11:58	718	00:00:56	56	0.0000
nopath	2	3	7	1	679	00:10:53	653	00:12:18	738	00:01:25	85	0.0000	00:01:25
nopath	1	2	13	15	504	00:11:09	669	00:12:19	739	00:01:10	70	0.0000
nopath	3	6	9	1	667	00:11:18	678	00:12:36	756	00:01:18	78	0.0000
nopath	5	1	5	1	785	00:10:19	619	00:12:39	759	00:02:20	140	0.0000
nopath	5	1	3	1	785	00:10:55	655	00:12:41	761	00:01:46	106	0.0000
nopath	3	7	13	15	302	00:11:53	713	00:12:42	762	00:00:49	49	0.0000
nopath	5	1	3	1	785	00:11:46	706	00:12:47	767	00:01:01	61	0.0000
nopath	1	4	12	14	792	00:11:02	662	00:12:54	774	00:01:52	112	0.0000
nopath	4	2	3	1	708	00:11:18	678	00:13:02	782	00:01:44	104	0.0000	00:01:32
nopath	4	1	3	1	792	00:11:28	688	00:13:13	793	00:01:45	105	0.0000
nopath	4	1	13	15	792	00:11:31	691	00:13:21	801	00:01:50	110	0.0000
nopath	3	6	3	1	667	00:12:35	755	00:13:26	806	00:00:51	51	0.0000
nopath	4	2	9	1	708	00:13:27	807	00:14:23	863	00:00:56	56	0.0000	00:00:56
nopath	2	1	10	1	504	00:13:26	806	00:14:35	875	00:01:09	69	0.0000
nopath	3	4	3	1	375	00:13:48	828	00:14:36	876	00:00:48	48	0.0000
nopath	3	7	12	14	302	00:14:16	856	00:14:47	887	00:00:31	31	0.0000
nopath	5	1	12	14	785	00:12:54	774	00:14:57	897	00:02:03	123	0.0000
nopath	3	5	9	1	621	00:13:51	831	00:14:59	899	00:01:08	68	0.0000
nopath	1	2	9	1	504	00:14:12	852	00:14:59	899	00:00:47	47	0.0000
nopath	3	6	12	14	667	00:14:03	843	00:15:01	901	00:00:58	58	0.0000	00:01:03
nopath	3	4	12	14	375	00:14:18	858	00:15:08	908	00:00:50	50	0.0000
nopath	1	4	10	1	792	00:14:03	843	00:15:21	921	00:01:18	78	0.0000
nopath	6	3	3	1	667	00:14:23	863	00:15:33	933	00:01:10	70	0.0000
nopath	3	6	3	1	667	00:15:03	903	00:16:12	972	00:01:09	69	0.0000	00:01:09
nopath	3	6	3	1	667	00:15:12	912	00:16:14	974	00:01:02	62	0.0000
nopath	5	1	12	14	785	00:14:53	893	00:16:16	976	00:01:23	83	0.0000
nopath	5	1	9	1	785	00:15:20	920	00:16:21	981	00:01:01	61	0.0000
nopath	2	3	13	15	679	00:14:43	883	00:16:25	985	00:01:42	102	0.0000
nopath	3	6	5	1	667	00:15:33	933	00:16:28	988	00:00:55	55	0.0000
nopath	3	5	12	14	621	00:15:34	934	00:16:32	992	00:00:58	58	0.0000
nopath	1	2	5	1	504	00:16:02	962	00:16:48	1008	00:00:46	46	0.0000
nopath	1	2	10	1	504	00:16:08	968	00:16:55	1015	00:00:47	47	0.0000
nopath	1	3	12	14	763	00:15:04	904	00:16:55	1015	00:01:51	111	0.0000
nopath	4	3	9	1	375	00:16:16	976	00:16:58	1018	00:00:42	42	0.0000
nopath	2	5	9	1	701	00:15:01	901	00:17:03	1023	00:02:02	122	0.0000	00:02:02
nopath	4	1	9	1	792	00:15:24	924	00:17:19	1039	00:01:55	115	0.0000
nopath	2	3	5	1	679	00:15:41	941	00:17:31	1051	00:01:50	110	0.0000
nopath	2	3	9	1	679	00:16:07	967	00:17:33	1053	00:01:26	86	0.0000
nopath	5	6	13	15	380	00:16:11	971	00:17:37	1057	00:01:26	86	0.0000
nopath	6	1	3	1	832	00:15:55	955	00:17:38	1058	00:01:43	103	0.0000
nopath	3	7	5	1	302	00:17:10	1030	00:17:49	1069	00:00:39	39	0.0000
nopath	3	6	3	1	667	00:16:00	960	00:18:00	1080	00:02:00	120	0.0000	00:01:19
nopath	3	6	9	1	667	00:16:28	988	00:18:02	1082	00:01:34	94	0.0000
nopath	6	5	3	1	380	00:17:05	1025	00:18:11	1091	00:01:06	66	0.0000
nopath	3	6	3	1	667	00:17:26	1046	00:18:16	1096	00:00:50	50	0.0000
nopath	6	7	3	1	624	00:17:03	1023	00:18:28	1108	00:01:25	85	0.0000
nopath	2	7	13	15	458	00:17:22	1042	00:18:37	1117	00:01:15	75	0.0000
nopath	2	7	12	14	458	00:17:28	1048	00:18:41	1121	00:01:13	73	0.0000
nopath	3	6	13	15	667	00:17:33	1053	00:18:43	1123	00:01:10	70	0.0000
nopath	6	2	3	1	748	00:16:37	997	00:18:53	1133	00:02:16	136	0.0000
nopath	2	1	13	15	504	00:17:58	1078	00:18:54	1134	00:00:56	56	0.0000
nopath	6	2	12	14	748	00:17:01	1021	00:18:58	1138	00:01:57	117	0.0000
nopath	6	1	12	14	832	00:16:41	1001	00:19:02	1142	00:02:21	141	0.0000	00:01:42
nopath	2	3	3	1	679	00:17:57	1077	00:19:02	1142	00:01:05	65	0.0000
nopath	1	7	13	15	542	00:18:06	1086	00:19:06	1146	00:01:00	60	0.0000
nopath	6	1	12	14	832	00:17:25	1045	00:19:06	1146	00:01:41	101	0.0000
nopath	2	4	3	1	708	00:18:04	1084	00:19:07	1147	00:01:03	63	0.0000
nopath	5	3	10	1	621	00:17:25	1045	00:19:49	1189	00:02:24	144	0.0000
nopath	1	3	3	1	763	00:18:45	1125	00:20:06	1206	00:01:21	81	0.0000	00:01:33
nopath	2	3	9	1	679	00:18:32	1112	00:20:10	1210	00:01:38	98	0.0000
nopath	5	2	5	1	701	00:18:30	1110	00:20:16	1216	00:01:46	106	0.0000
nopath	5	1	9	1	785	00:18:08	1088	00:20:20	1220	00:02:12	132	0.0000
nopath	5	1	12	14	785	00:18:54	1134	00:20:25	1225	00:01:31	91	0.0000
nopath	6	1	12	14	832	00:19:01	1141	00:20:27	1227	00:01:26	86	0.0000
nopath	6	2	5	1	748	00:19:34	1174	00:20:33	1233	00:00:59	59	0.0000
nopath	1	3	12	14	763	00:19:39	1179	00:20:43	1243	00:01:04	64	0.0000
nopath	3	4	3	1	375	00:20:26	1226	00:21:02	1262	00:00:36	36	0.0000	00:00:44
nopath	2	1	12	14	504	00:20:13	1213	00:21:29	1289	00:01:16	76	0.0000
nopath	5	3	5	1	621	00:20:08	1208	00:21:32	1292	00:01:24	84	0.0000
nopath	3	6	2	1	667	00:20:16	1216	00:21:36	1296	00:01:20	80	0.0000
nopath	5	2	5	1	701	00:19:37	1177	00:21:36	1296	00:01:59	119	0.0000
nopath	3	6	3	1	667	00:20:27	1227	00:21:38	1298	00:01:11	71	0.0000
nopath	5	1	2	1	785	00:19:34	1174	00:21:40	1300	00:02:06	126	0.0000
nopath	3	6	12	14	667	00:20:32	1232	00:21:40	1300	00:01:08	68	0.0000
nopath	1	2	5	1	504	00:20:46	1246	00:21:41	1301	00:00:55	55	0.0000
nopath	2	3	9	1	679	00:20:11	1211	00:21:46	1306	00:01:35	95	0.0000
nopath	2	4	9	1	708	00:20:48	1248	00:21:50	1310	00:01:02	62	0.0000
nopath	3	6	12	14	667	00:20:58	1258	00:21:52	1312	00:00:54	54	0.0000
nopath	3	6	6	1	667	00:21:00	1260	00:21:54	1314	00:00:54	54	0.0000
nopath	6	3	12	14	667	00:21:10	1270	00:22:01	1321	00:00:51	51	0.0000	00:01:03
nopath	3	6	10	1	667	00:21:11	1271	00:22:02	1322	00:00:51	51	0.0000
nopath	6	1	13	15	832	00:20:32	1232	00:22:08	1328	00:01:36	96	0.0000
nopath	3	6	3	1	667	00:21:24	1284	00:22:24	1344	00:01:00	60	0.0000
nopath	4	2	9	1	708	00:20:39	1239	00:22:29	1349	00:01:50	110	0.0000
nopath	2	4	13	15	708	00:21:20	1280	00:22:54	1374	00:01:34	94	0.0000
nopath	3	6	13	15	667	00:22:29	1349	00:23:24	1404	00:00:55	55	0.0000	00:01:04
nopath	3	6	5	1	667	00:22:45	1365	00:23:33	1413	00:00:48	48	0.0000
nopath	5	3	13	15	621	00:22:18	1338	00:23:36	1416	00:01:18	78	0.0000
nopath	6	3	3	1	667	00:22:08	1328	00:23:42	1422	00:01:34	94	0.0000
nopath	2	7	5	1	458	00:23:02	1382	00:23:58	1438	00:00:56	56	0.0000
nopath	6	1	12	14	832	00:23:14	1394	00:24:24	1464	00:01:10	70	0.0000	00:01:28
nopath	6	1	12	14	832	00:23:24	1404	00:24:28	1468	00:01:04	64	0.0000
nopath	1	7	3	1	542	00:23:44	1424	00:24:30	1470	00:00:46	46	0.0000
nopath	6	3	12	14	667	00:23:36	1416	00:24:42	1482	00:01:06	66	0.0000
nopath	6	3	9	1	667	00:23:58	1438	00:24:48	1488	00:00:50	50	0.0000
nopath	4	3	13	15	375	00:24:12	1452	00:25:05	1505	00:00:53	53	0.0000	00:00:47
nopath	4	2	5	1	708	00:22:57	1377	00:25:11	1511	00:02:14	134	0.0000
nopath	3	6	13	15	667	00:23:49	1429	00:25:16	1516	00:01:27	87	0.0000
nopath	3	6	5	1	667	00:24:17	1457	00:25:17	1517	00:01:00	60	0.0000
nopath	3	6	12	14	667	00:24:18	1458	00:25:19	1519	00:01:01	61	0.0000
nopath	2	1	5	1	504	00:24:33	1473	00:25:23	1523	00:00:50	50	0.0000
nopath	6	4	9	1	696	00:24:37	1477	00:25:33	1533	00:00:56	56	0.0000
nopath	3	6	3	1	667	00:24:39	1479	00:25:39	1539	00:01:00	60	0.0000
nopath	3	6	10	1	667	00:25:10	1510	00:26:11	1571	00:01:01	61	0.0000	00:01:02
nopath	3	6	5	1	667	00:25:25	1525	00:26:17	1577	00:00:52	52	0.0000
nopath	4	2	3	1	708	00:25:19	1519	00:26:31	1591	00:01:12	72	0.0000
nopath	2	7	12	14	458	00:25:08	1508	00:26:47	1607	00:01:39	99	0.0000
nopath	5	3	3	1	621	00:25:19	1519	00:26:52	1612	00:01:33	93	0.0000
nopath	1	2	12	14	504	00:25:52	1552	00:27:06	1626	00:01:14	74	0.0000	00:00:55
nopath	2	3	2	1	679	00:26:08	1568	00:27:10	1630	00:01:02	62	0.0000
nopath	6	4	12	14	696	00:26:18	1578	00:27:31	1651	00:01:13	73	0.0000
nopath	6	7	9	1	624	00:26:46	1606	00:27:41	1661	00:00:55	55	0.0000
nopath	6	1	12	14	832	00:26:38	1598	00:27:42	1662	00:01:04	64	0.0000
nopath	3	6	5	1	667	00:26:50	1610	00:27:47	1667	00:00:57	57	0.0000
nopath	2	3	3	1	679	00:26:55	1615	00:28:18	1698	00:01:23	83	0.0000	00:01:27
nopath	6	1	3	1	832	00:26:48	1608	00:28:26	1706	00:01:38	98	0.0000
nopath	5	2	5	1	701	00:27:14	1634	00:28:45	1725	00:01:31	91	0.0000
nopath	3	6	9	1	667	00:27:38	1658	00:28:48	1728	00:01:10	70	0.0000
nopath	1	3	5	1	763	00:27:41	1661	00:28:50	1730	00:01:09	69	0.0000
nopath	1	3	3	1	763	00:27:53	1673	00:28:54	1734	00:01:01	61	0.0000
nopath	3	6	9	1	667	00:28:10	1690	00:29:02	1742	00:00:52	52	0.0000	00:00:57
nopath	2	1	9	1	504	00:28:24	1704	00:29:26	1766	00:01:02	62	0.0000
nopath	3	6	5	1	667	00:28:32	1712	00:29:28	1768	00:00:56	56	0.0000
nopath	6	1	7	1	832	00:28:13	1693	00:29:47	1787	00:01:34	94	0.0000
nopath	2	3	12	14	679	00:28:46	1726	00:29:55	1795	00:01:09	69	0.0000
nopath	2	4	3	1	708	00:28:48	1728	00:29:58	1798	00:01:10	70	0.0000
nopath	2	3	10	1	679	00:28:53	1733	00:29:59	1799	00:01:06	66	0.0000
nopath	1	2	12	14	504	00:29:15	1755	00:30:01	1801	00:00:46	46	0.0000	00:00:46
nopath	3	2	3	1	679	00:29:05	1745	00:30:35	1835	00:01:30	90	0.0000
nopath	4	2	5	1	708	00:29:31	1771	00:30:37	1837	00:01:06	66	0.0000
nopath	2	1	9	1	504	00:29:47	1787	00:30:53	1853	00:01:06	66	0.0000
nopath	1	3	12	14	763	00:29:29	1769	00:30:55	1855	00:01:26	86	0.0000
nopath	3	6	9	1	667	00:30:09	1809	00:30:58	1858	00:00:49	49	0.0000
nopath	2	3	9	1	679	00:29:12	1752	00:30:58	1858	00:01:46	106	0.0000
nopath	2	4	3	1	708	00:29:13	1753	00:31:01	1861	00:01:48	108	0.0000	00:01:20
nopath	5	1	9	1	785	00:29:49	1789	00:31:08	1868	00:01:19	79	0.0000
nopath	2	3	9	1	679	00:29:34	1774	00:31:30	1890	00:01:56	116	0.0000
nopath	1	4	3	1	792	00:29:56	1796	00:31:34	1894	00:01:38	98	0.0000
nopath	3	2	12	14	679	00:30:33	1833	00:31:57	1917	00:01:24	84	0.0000
nopath	4	2	12	14	708	00:30:33	1833	00:31:59	1919	00:01:26	86	0.0000
nopath	4	3	13	15	375	00:31:21	1881	00:32:05	1925	00:00:44	44	0.0000	00:00:44
nopath	2	1	5	1	504	00:31:44	1904	00:32:25	1945	00:00:41	41	0.0000
nopath	2	4	12	14	708	00:31:25	1885	00:32:38	1958	00:01:13	73	0.0000
nopath	1	3	3	1	763	00:31:11	1871	00:33:06	1986	00:01:55	115	0.0000	00:01:19
nopath	3	6	10	1	667	00:32:05	1925	00:33:12	1992	00:01:07	67	0.0000
nopath	2	4	3	1	708	00:32:47	1967	00:33:40	2020	00:00:53	53	0.0000
nopath	1	2	12	14	504	00:32:43	1963	00:33:51	2031	00:01:08	68	0.0000
nopath	2	3	3	1	679	00:32:58	1978	00:34:06	2046	00:01:08	68	0.0000	00:01:25
nopath	5	3	3	1	621	00:33:13	1993	00:34:21	2061	00:01:08	68	0.0000
nopath	1	3	2	1	763	00:33:19	1999	00:34:42	2082	00:01:23	83	0.0000
nopath	3	6	13	15	667	00:33:45	2025	00:34:47	2087	00:01:02	62	0.0000
nopath	3	6	3	1	667	00:33:57	2037	00:34:49	2089	00:00:52	52	0.0000
nopath	2	7	12	14	458	00:33:55	2035	00:34:55	2095	00:01:00	60	0.0000
nopath	6	3	5	1	667	00:34:14	2054	00:35:03	2103	00:00:49	49	0.0000	00:01:04
nopath	5	1	3	1	785	00:32:24	1944	00:35:11	2111	00:02:47	167	0.0000
nopath	1	3	5	1	763	00:33:53	2033	00:35:14	2114	00:01:21	81	0.0000
nopath	4	7	5	1	331	00:34:38	2078	00:35:17	2117	00:00:39	39	0.0000
nopath	2	3	12	14	679	00:33:13	1993	00:35:17	2117	00:02:04	124	0.0000
nopath	2	4	7	1	708	00:33:39	2019	00:35:20	2120	00:01:41	101	0.0000
nopath	3	6	12	14	667	00:34:21	2061	00:35:21	2121	00:01:00	60	0.0000
nopath	2	4	12	14	708	00:33:42	2022	00:35:22	2122	00:01:40	100	0.0000
nopath	1	2	13	15	504	00:34:57	2097	00:35:44	2144	00:00:47	47	0.0000
nopath	1	3	13	15	763	00:34:37	2077	00:35:49	2149	00:01:12	72	0.0000
nopath	1	4	3	1	792	00:34:41	2081	00:35:50	2150	00:01:09	69	0.0000
nopath	5	3	3	1	621	00:34:18	2058	00:36:01	2161	00:01:43	103	0.0000	00:01:30
nopath	3	6	13	15	667	00:34:57	2097	00:36:04	2164	00:01:07	67	0.0000
nopath	2	1	6	1	504	00:34:52	2092	00:36:14	2174	00:01:22	82	0.0000
nopath	2	3	2	1	679	00:34:47	2087	00:36:20	2180	00:01:33	93	0.0000
nopath	3	1	3	1	763	00:35:09	2109	00:36:26	2186	00:01:17	77	0.0000
nopath	6	3	12	14	667	00:35:52	2152	00:36:42	2202	00:00:50	50	0.0000
nopath	1	6	12	14	832	00:34:18	2058	00:36:55	2215	00:02:37	157	0.0000
nopath	1	4	3	1	792	00:36:23	2183	00:37:24	2244	00:01:01	61	0.0000	00:01:23
nopath	2	3	3	1	679	00:36:26	2186	00:37:50	2270	00:01:24	84	0.0000
nopath	5	1	5	1	785	00:35:36	2136	00:37:52	2272	00:02:16	136	0.0000
nopath	2	3	7	1	679	00:36:27	2187	00:37:52	2272	00:01:25	85	0.0000
nopath	5	1	5	1	785	00:36:52	2212	00:37:54	2274	00:01:02	62	0.0000
nopath	6	1	3	1	832	00:36:47	2207	00:38:17	2297	00:01:30	90	0.0000	00:01:22
nopath	3	4	13	15	375	00:37:43	2263	00:38:18	2298	00:00:35	35	0.0000
nopath	1	3	2	1	763	00:37:11	2231	00:38:22	2302	00:01:11	71	0.0000
nopath	6	7	7	1	624	00:37:35	2255	00:38:41	2321	00:01:06	66	0.0000
nopath	3	6	5	1	667	00:37:57	2277	00:39:00	2340	00:01:03	63	0.0000	00:00:59
nopath	4	1	12	14	792	00:37:40	2260	00:39:00	2340	00:01:20	80	0.0000
nopath	3	6	10	1	667	00:38:00	2280	00:39:01	2341	00:01:01	61	0.0000
nopath	6	2	13	15	748	00:38:05	2285	00:39:10	2350	00:01:05	65	0.0000
nopath	1	2	3	1	504	00:38:33	2313	00:39:18	2358	00:00:45	45	0.0000
nopath	2	3	2	1	679	00:37:35	2255	00:39:26	2366	00:01:51	111	0.0000
nopath	2	4	12	14	708	00:38:06	2286	00:39:31	2371	00:01:25	85	0.0000
nopath	5	1	3	1	785	00:37:33	2253	00:39:39	2379	00:02:06	126	0.0000
nopath	6	3	5	1	667	00:38:55	2335	00:39:54	2394	00:00:59	59	0.0000
nopath	6	3	9	1	667	00:39:27	2367	00:40:18	2418	00:00:51	51	0.0000	00:00:53
nopath	1	6	6	1	832	00:39:12	2352	00:40:30	2430	00:01:18	78	0.0000
nopath	6	1	12	14	832	00:38:54	2334	00:40:36	2436	00:01:42	102	0.0000
nopath	2	3	9	1	679	00:38:36	2316	00:40:36	2436	00:02:00	120	0.0000
nopath	2	3	13	15	679	00:38:43	2323	00:41:13	2473	00:02:30	150	0.0000	00:01:49
nopath	1	4	5	1	792	00:39:58	2398	00:41:14	2474	00:01:16	76	0.0000
nopath	5	6	3	1	380	00:40:42	2442	00:41:14	2474	00:00:32	32	0.0000
nopath	3	6	3	1	667	00:39:42	2382	00:41:24	2484	00:01:42	102	0.0000
nopath	3	6	13	15	667	00:39:49	2389	00:41:29	2489	00:01:40	100	0.0000
nopath	3	6	6	1	667	00:40:05	2405	00:41:31	2491	00:01:26	86	0.0000
nopath	2	4	12	14	708	00:39:57	2397	00:41:45	2505	00:01:48	108	0.0000
nopath	4	1	12	14	792	00:40:18	2418	00:41:48	2508	00:01:30	90	0.0000
nopath	6	2	9	1	748	00:40:27	2427	00:41:49	2509	00:01:22	82	0.0000
nopath	3	5	10	1	621	00:40:54	2454	00:41:52	2512	00:00:58	58	0.0000
nopath	1	2	5	1	504	00:40:48	2448	00:41:58	2518	00:01:10	70	0.0000
nopath	6	1	3	1	832	00:41:07	2467	00:42:10	2530	00:01:03	63	0.0000	00:01:22
nopath	1	3	2	1	763	00:40:46	2446	00:42:14	2534	00:01:28	88	0.0000
nopath	1	3	12	14	763	00:41:09	2469	00:42:17	2537	00:01:08	68	0.0000
nopath	3	6	3	1	667	00:41:18	2478	00:42:19	2539	00:01:01	61	0.0000
nopath	3	6	3	1	667	00:41:20	2480	00:42:21	2541	00:01:01	61	0.0000
nopath	6	5	5	1	380	00:41:42	2502	00:42:23	2543	00:00:41	41	0.0000
nopath	1	2	3	1	504	00:41:49	2509	00:42:33	2553	00:00:44	44	0.0000
nopath	6	7	2	1	624	00:41:19	2479	00:42:33	2553	00:01:14	74	0.0000
nopath	1	3	9	1	763	00:41:28	2488	00:42:46	2566	00:01:18	78	0.0000
nopath	2	1	5	1	504	00:41:22	2482	00:42:56	2576	00:01:34	94	0.0000
nopath	3	5	5	1	621	00:42:09	2529	00:43:11	2591	00:01:02	62	0.0000	00:01:01
nopath	6	2	3	1	748	00:41:44	2504	00:43:11	2591	00:01:27	87	0.0000
nopath	2	3	5	1	679	00:41:39	2499	00:43:18	2598	00:01:39	99	0.0000
nopath	5	1	5	1	785	00:41:15	2475	00:43:19	2599	00:02:04	124	0.0000
nopath	5	1	5	1	785	00:41:51	2511	00:43:22	2602	00:01:31	91	0.0000
nopath	5	1	9	1	785	00:41:55	2515	00:43:24	2604	00:01:29	89	0.0000
nopath	1	2	12	14	504	00:43:06	2586	00:43:52	2632	00:00:46	46	0.0000
nopath	3	6	12	14	667	00:43:05	2585	00:43:58	2638	00:00:53	53	0.0000
nopath	3	6	3	1	667	00:43:12	2592	00:44:02	2642	00:00:50	50	0.0000	00:01:11
nopath	1	7	12	14	542	00:43:25	2605	00:44:12	2652	00:00:47	47	0.0000
nopath	4	2	6	1	708	00:43:04	2584	00:44:22	2662	00:01:18	78	0.0000
nopath	1	4	3	1	792	00:43:16	2596	00:44:25	2665	00:01:09	69	0.0000
nopath	3	5	9	1	621	00:43:37	2617	00:44:26	2666	00:00:49	49	0.0000
nopath	6	2	3	1	748	00:43:23	2603	00:44:32	2672	00:01:09	69	0.0000
nopath	2	1	13	15	504	00:43:40	2620	00:44:35	2675	00:00:55	55	0.0000
nopath	3	1	13	15	763	00:43:00	2580	00:44:37	2677	00:01:37	97	0.0000
nopath	1	2	3	1	504	00:44:03	2643	00:44:52	2692	00:00:49	49	0.0000
nopath	2	3	3	1	679	00:42:54	2574	00:44:54	2694	00:02:00	120	0.0000
nopath	2	3	3	1	679	00:43:00	2580	00:44:57	2697	00:01:57	117	0.0000
nopath	2	3	12	14	679	00:43:07	2587	00:45:00	2700	00:01:53	113	0.0000	00:01:52
nopath	5	3	5	1	621	00:43:59	2639	00:45:09	2709	00:01:10	70	0.0000
nopath	2	3	3	1	679	00:43:38	2618	00:45:26	2726	00:01:48	108	0.0000
nopath	1	4	3	1	792	00:43:26	2606	00:45:30	2730	00:02:04	124	0.0000
nopath	1	3	12	14	763	00:43:57	2637	00:45:31	2731	00:01:34	94	0.0000
nopath	3	6	3	1	667	00:44:39	2679	00:45:36	2736	00:00:57	57	0.0000
nopath	3	2	10	1	679	00:44:35	2675	00:45:36	2736	00:01:01	61	0.0000
nopath	3	2	12	14	679	00:44:46	2686	00:45:45	2745	00:00:59	59	0.0000
nopath	6	2	3	1	748	00:44:00	2640	00:45:53	2753	00:01:53	113	0.0000
nopath	6	2	12	14	748	00:44:33	2673	00:45:58	2758	00:01:25	85	0.0000
nopath	1	3	12	14	763	00:44:01	2641	00:45:59	2759	00:01:58	118	0.0000
nopath	6	1	5	1	832	00:44:16	2656	00:46:01	2761	00:01:45	105	0.0000	00:01:45
nopath	1	3	9	1	763	00:44:21	2661	00:46:02	2762	00:01:41	101	0.0000
nopath	3	6	3	1	667	00:44:59	2699	00:46:03	2763	00:01:04	64	0.0000
nopath	2	3	5	1	679	00:44:30	2670	00:46:04	2764	00:01:34	94	0.0000
nopath	6	1	9	1	832	00:44:36	2676	00:46:06	2766	00:01:30	90	0.0000
nopath	3	6	5	1	667	00:45:12	2712	00:46:06	2766	00:00:54	54	0.0000
nopath	1	3	3	1	763	00:45:15	2715	00:46:26	2786	00:01:11	71	0.0000
nopath	5	6	3	1	380	00:45:02	2702	00:46:29	2789	00:01:27	87	0.0000
nopath	1	3	5	1	763	00:45:19	2719	00:46:29	2789	00:01:10	70	0.0000
nopath	5	3	9	1	621	00:44:34	2674	00:46:40	2800	00:02:06	126	0.0000
nopath	5	3	9	1	621	00:44:39	2679	00:46:42	2802	00:02:03	123	0.0000
nopath	5	3	5	1	621	00:44:55	2695	00:46:44	2804	00:01:49	109	0.0000
nopath	4	2	5	1	708	00:44:41	2681	00:46:47	2807	00:02:06	126	0.0000
nopath	3	6	5	1	667	00:45:42	2742	00:46:48	2808	00:01:06	66	0.0000
nopath	3	2	3	1	679	00:45:13	2713	00:46:50	2810	00:01:37	97	0.0000
nopath	5	3	9	1	621	00:45:39	2739	00:46:50	2810	00:01:11	71	0.0000
nopath	3	4	12	14	375	00:46:05	2765	00:46:50	2810	00:00:45	45	0.0000
nopath	1	4	5	1	792	00:45:57	2757	00:47:01	2821	00:01:04	64	0.0000	00:01:23
nopath	3	6	12	14	667	00:45:57	2757	00:47:07	2827	00:01:10	70	0.0000
nopath	3	6	12	14	667	00:46:00	2760	00:47:08	2828	00:01:08	68	0.0000
nopath	3	6	6	1	667	00:46:13	2773	00:47:11	2831	00:00:58	58	0.0000
nopath	3	6	3	1	667	00:46:14	2774	00:47:13	2833	00:00:59	59	0.0000
nopath	6	2	9	1	748	00:45:54	2754	00:47:16	2836	00:01:22	82	0.0000
nopath	6	7	9	1	624	00:46:08	2768	00:47:17	2837	00:01:09	69	0.0000
nopath	5	1	5	1	785	00:45:36	2736	00:47:20	2840	00:01:44	104	0.0000
nopath	2	3	12	14	679	00:45:47	2747	00:47:27	2847	00:01:40	100	0.0000
nopath	2	3	5	1	679	00:46:09	2769	00:47:29	2849	00:01:20	80	0.0000
nopath	2	3	12	14	679	00:46:29	2789	00:47:31	2851	00:01:02	62	0.0000
nopath	2	6	5	1	748	00:45:17	2717	00:47:42	2862	00:02:25	145	0.0000
nopath	3	7	5	1	302	00:47:23	2843	00:47:53	2873	00:00:30	30	0.0000
nopath	1	3	13	15	763	00:46:45	2805	00:48:01	2881	00:01:16	76	0.0000	00:01:22
nopath	2	7	12	14	458	00:47:00	2820	00:48:20	2900	00:01:20	80	0.0000
nopath	4	2	3	1	708	00:47:13	2833	00:48:22	2902	00:01:09	69	0.0000
nopath	2	3	7	1	679	00:46:43	2803	00:48:29	2909	00:01:46	106	0.0000
nopath	3	6	13	15	667	00:46:25	2785	00:48:40	2920	00:02:15	135	0.0000
nopath	3	6	3	1	667	00:46:26	2786	00:48:42	2922	00:02:16	136	0.0000
nopath	3	6	3	1	667	00:46:38	2798	00:48:43	2923	00:02:05	125	0.0000
nopath	3	6	3	1	667	00:46:47	2807	00:48:45	2925	00:01:58	118	0.0000
nopath	3	6	9	1	667	00:47:39	2859	00:48:46	2926	00:01:07	67	0.0000
nopath	5	1	6	1	785	00:47:45	2865	00:48:46	2926	00:01:01	61	0.0000
nopath	5	4	3	1	650	00:46:27	2787	00:48:46	2926	00:02:19	139	0.0000
nopath	3	6	12	14	667	00:47:45	2865	00:48:49	2929	00:01:04	64	0.0000
nopath	2	3	5	1	679	00:47:05	2825	00:48:58	2938	00:01:53	113	0.0000
nopath	2	3	9	1	679	00:47:09	2829	00:49:01	2941	00:01:52	112	0.0000	00:01:36
nopath	6	1	5	1	832	00:47:12	2832	00:49:05	2945	00:01:53	113	0.0000
nopath	2	3	13	15	679	00:47:40	2860	00:49:06	2946	00:01:26	86	0.0000
nopath	3	5	9	1	621	00:48:25	2905	00:49:17	2957	00:00:52	52	0.0000
nopath	1	3	6	1	763	00:48:19	2899	00:49:34	2974	00:01:15	75	0.0000
nopath	3	6	5	1	667	00:48:34	2914	00:49:35	2975	00:01:01	61	0.0000
nopath	3	6	12	14	667	00:48:45	2925	00:49:38	2978	00:00:53	53	0.0000
nopath	1	2	5	1	504	00:49:11	2951	00:50:04	3004	00:00:53	53	0.0000	00:00:52
nopath	2	3	6	1	679	00:48:37	2917	00:50:06	3006	00:01:29	89	0.0000
nopath	2	3	9	1	679	00:48:45	2925	00:50:09	3009	00:01:24	84	0.0000
nopath	2	4	9	1	708	00:48:54	2934	00:50:12	3012	00:01:18	78	0.0000
nopath	1	2	6	1	504	00:49:43	2983	00:50:27	3027	00:00:44	44	0.0000
nopath	4	5	6	1	650	00:49:24	2964	00:50:30	3030	00:01:06	66	0.0000
nopath	2	3	12	14	679	00:49:05	2945	00:50:37	3037	00:01:32	92	0.0000
nopath	2	4	12	14	708	00:48:58	2938	00:50:38	3038	00:01:40	100	0.0000
nopath	1	3	9	1	763	00:48:57	2937	00:50:40	3040	00:01:43	103	0.0000
nopath	6	3	3	1	667	00:49:07	2947	00:50:49	3049	00:01:42	102	0.0000
nopath	1	2	2	1	504	00:50:06	3006	00:50:49	3049	00:00:43	43	0.0000
nopath	4	2	9	1	708	00:49:02	2942	00:50:51	3051	00:01:49	109	0.0000
nopath	3	2	3	1	679	00:49:25	2965	00:50:53	3053	00:01:28	88	0.0000
nopath	3	4	10	1	375	00:50:13	3013	00:50:57	3057	00:00:44	44	0.0000
nopath	1	3	13	15	763	00:49:31	2971	00:51:09	3069	00:01:38	98	0.0000	00:01:32
nopath	3	6	10	1	667	00:50:06	3006	00:51:13	3073	00:01:07	67	0.0000
nopath	2	4	12	14	708	00:49:46	2986	00:51:13	3073	00:01:27	87	0.0000
nopath	5	2	12	14	701	00:49:25	2965	00:51:18	3078	00:01:53	113	0.0000
nopath	1	6	12	14	832	00:49:18	2958	00:51:19	3079	00:02:01	121	0.0000
nopath	6	2	3	1	748	00:48:59	2939	00:51:20	3080	00:02:21	141	0.0000
nopath	6	2	10	1	748	00:49:31	2971	00:51:24	3084	00:01:53	113	0.0000
nopath	6	1	9	1	832	00:49:30	2970	00:51:28	3088	00:01:58	118	0.0000
nopath	1	2	5	1	504	00:50:12	3012	00:51:28	3088	00:01:16	76	0.0000
nopath	1	2	8	1	504	00:50:23	3023	00:51:32	3092	00:01:09	69	0.0000
nopath	1	7	2	1	542	00:50:44	3044	00:51:39	3099	00:00:55	55	0.0000
nopath	2	4	3	1	708	00:49:53	2993	00:51:45	3105	00:01:52	112	0.0000
nopath	4	7	3	1	331	00:51:08	3068	00:51:48	3108	00:00:40	40	0.0000
nopath	4	2	12	14	708	00:51:03	3063	00:52:11	3131	00:01:08	68	0.0000	00:01:31
nopath	3	6	4	1	667	00:50:09	3009	00:52:12	3132	00:02:03	123	0.0000
nopath	5	4	13	15	650	00:50:05	3005	00:52:12	3132	00:02:07	127	0.0000
nopath	3	6	10	1	667	00:50:22	3022	00:52:14	3134	00:01:52	112	0.0000
nopath	1	3	6	1	763	00:50:26	3026	00:52:14	3134	00:01:48	108	0.0000
nopath	3	6	5	1	667	00:50:23	3023	00:52:16	3136	00:01:53	113	0.0000
nopath	1	3	3	1	763	00:50:45	3045	00:52:17	3137	00:01:32	92	0.0000
nopath	3	5	3	1	621	00:50:24	3024	00:52:17	3137	00:01:53	113	0.0000
nopath	1	3	9	1	763	00:50:53	3053	00:52:19	3139	00:01:26	86	0.0000
nopath	3	6	6	1	667	00:50:25	3025	00:52:21	3141	00:01:56	116	0.0000
nopath	1	3	3	1	763	00:51:15	3075	00:52:21	3141	00:01:06	66	0.0000
nopath	3	6	12	14	667	00:50:38	3038	00:52:23	3143	00:01:45	105	0.0000
nopath	3	6	13	15	667	00:50:39	3039	00:52:28	3148	00:01:49	109	0.0000
nopath	3	6	9	1	667	00:50:48	3048	00:52:30	3150	00:01:42	102	0.0000
nopath	3	2	3	1	679	00:51:18	3078	00:52:31	3151	00:01:13	73	0.0000
nopath	3	5	5	1	621	00:50:54	3054	00:52:32	3152	00:01:38	98	0.0000
nopath	3	6	9	1	667	00:50:56	3056	00:52:35	3155	00:01:39	99	0.0000
nopath	3	6	5	1	667	00:51:13	3073	00:52:37	3157	00:01:24	84	0.0000
nopath	5	2	5	1	701	00:50:02	3002	00:52:38	3158	00:02:36	156	0.0000
nopath	5	2	2	1	701	00:50:46	3046	00:52:40	3160	00:01:54	114	0.0000
nopath	3	6	13	15	667	00:51:17	3077	00:52:40	3160	00:01:23	83	0.0000
nopath	3	6	12	14	667	00:51:21	3081	00:52:42	3162	00:01:21	81	0.0000
nopath	5	4	3	1	650	00:50:14	3014	00:52:43	3163	00:02:29	149	0.0000
nopath	1	4	5	1	792	00:51:16	3076	00:52:49	3169	00:01:33	93	0.0000
nopath	6	1	13	15	832	00:50:47	3047	00:52:51	3171	00:02:04	124	0.0000
nopath	1	2	12	14	504	00:51:36	3096	00:52:52	3172	00:01:16	76	0.0000
nopath	2	4	13	15	708	00:50:43	3043	00:52:53	3173	00:02:10	130	0.0000
nopath	6	1	9	1	832	00:50:54	3054	00:52:53	3173	00:01:59	119	0.0000
nopath	2	4	12	14	708	00:50:47	3047	00:52:55	3175	00:02:08	128	0.0000
nopath	3	6	13	15	667	00:51:34	3094	00:52:55	3175	00:01:21	81	0.0000
nopath	3	6	9	1	667	00:51:37	3097	00:52:57	3177	00:01:20	80	0.0000
nopath	3	6	10	1	667	00:51:39	3099	00:52:59	3179	00:01:20	80	0.0000
nopath	1	2	13	15	504	00:51:54	3114	00:53:01	3181	00:01:07	67	0.0000	00:01:02
nopath	3	6	13	15	667	00:51:50	3110	00:53:01	3181	00:01:11	71	0.0000
nopath	3	6	10	1	667	00:52:06	3126	00:53:04	3184	00:00:58	58	0.0000
nopath	1	2	13	15	504	00:52:32	3152	00:53:19	3199	00:00:47	47	0.0000
nopath	2	4	9	1	708	00:51:06	3066	00:53:21	3201	00:02:15	135	0.0000
nopath	1	5	12	14	785	00:51:43	3103	00:53:28	3208	00:01:45	105	0.0000
nopath	3	7	5	1	302	00:52:48	3168	00:53:37	3217	00:00:49	49	0.0000
nopath	4	2	3	1	708	00:52:40	3160	00:53:44	3224	00:01:04	64	0.0000
nopath	5	6	12	14	380	00:52:26	3146	00:53:45	3225	00:01:19	79	0.0000
nopath	2	1	13	15	504	00:52:13	3133	00:53:47	3227	00:01:34	94	0.0000
nopath	2	1	5	1	504	00:52:23	3143	00:53:51	3231	00:01:28	88	0.0000
nopath	4	7	3	1	331	00:53:23	3203	00:53:54	3234	00:00:31	31	0.0000
nopath	3	6	3	1	667	00:52:07	3127	00:54:00	3240	00:01:53	113	0.0000	00:01:26
nopath	3	6	10	1	667	00:52:19	3139	00:54:02	3242	00:01:43	103	0.0000
nopath	3	6	3	1	667	00:52:20	3140	00:54:04	3244	00:01:44	104	0.0000
nopath	4	6	12	14	696	00:52:52	3172	00:54:07	3247	00:01:15	75	0.0000
nopath	3	6	3	1	667	00:53:12	3192	00:54:09	3249	00:00:57	57	0.0000
nopath	5	7	13	15	577	00:53:02	3182	00:54:14	3254	00:01:12	72	0.0000
nopath	5	1	5	1	785	00:53:12	3192	00:54:19	3259	00:01:07	67	0.0000
nopath	2	3	3	1	679	00:52:48	3168	00:54:20	3260	00:01:32	92	0.0000
nopath	2	4	6	1	708	00:52:46	3166	00:54:21	3261	00:01:35	95	0.0000
nopath	3	6	3	1	667	00:53:15	3195	00:54:23	3263	00:01:08	68	0.0000
nopath	2	4	12	14	708	00:53:19	3199	00:54:24	3264	00:01:05	65	0.0000
nopath	3	6	5	1	667	00:53:27	3207	00:54:25	3265	00:00:58	58	0.0000
nopath	1	3	2	1	763	00:53:04	3184	00:54:25	3265	00:01:21	81	0.0000
nopath	4	3	12	14	375	00:53:34	3214	00:54:27	3267	00:00:53	53	0.0000
nopath	3	6	9	1	667	00:53:34	3214	00:54:28	3268	00:00:54	54	0.0000
nopath	6	1	5	1	832	00:51:57	3117	00:54:29	3269	00:02:32	152	0.0000
nopath	3	6	3	1	667	00:53:35	3215	00:54:30	3270	00:00:55	55	0.0000
nopath	6	3	3	1	667	00:52:57	3177	00:54:33	3273	00:01:36	96	0.0000
nopath	6	7	3	1	624	00:53:40	3220	00:54:40	3280	00:01:00	60	0.0000
nopath	3	7	3	1	302	00:54:06	3246	00:54:47	3287	00:00:41	41	0.0000
nopath	1	3	10	1	763	00:53:43	3223	00:54:50	3290	00:01:07	67	0.0000
nopath	1	5	6	1	785	00:52:44	3164	00:54:51	3291	00:02:07	127	0.0000
nopath	1	3	3	1	763	00:53:44	3224	00:54:52	3292	00:01:08	68	0.0000
nopath	1	5	9	1	785	00:53:11	3191	00:54:53	3293	00:01:42	102	0.0000
nopath	3	2	2	1	679	00:53:08	3188	00:54:53	3293	00:01:45	105	0.0000
nopath	4	2	2	1	708	00:53:16	3196	00:54:56	3296	00:01:40	100	0.0000
nopath	6	3	5	1	667	00:53:55	3235	00:55:05	3305	00:01:10	70	0.0000	00:01:29
nopath	3	2	5	1	679	00:53:59	3239	00:55:06	3306	00:01:07	67	0.0000
nopath	4	2	6	1	708	00:54:19	3259	00:55:14	3314	00:00:55	55	0.0000
nopath	2	3	3	1	679	00:53:52	3232	00:55:22	3322	00:01:30	90	0.0000
nopath	2	4	9	1	708	00:54:01	3241	00:55:26	3326	00:01:25	85	0.0000
nopath	6	1	3	1	832	00:53:15	3195	00:55:26	3326	00:02:11	131	0.0000
nopath	2	3	6	1	679	00:54:16	3256	00:55:27	3327	00:01:11	71	0.0000
nopath	5	6	12	14	380	00:53:52	3232	00:55:27	3327	00:01:35	95	0.0000
nopath	6	2	9	1	748	00:53:45	3225	00:55:27	3327	00:01:42	102	0.0000
nopath	6	1	3	1	832	00:53:17	3197	00:55:28	3328	00:02:11	131	0.0000
nopath	2	4	10	1	708	00:54:19	3259	00:55:30	3330	00:01:11	71	0.0000
nopath	6	1	5	1	832	00:53:19	3199	00:55:31	3331	00:02:12	132	0.0000
nopath	6	1	5	1	832	00:53:48	3228	00:55:35	3335	00:01:47	107	0.0000
nopath	3	4	12	14	375	00:54:57	3297	00:55:40	3340	00:00:43	43	0.0000
nopath	3	6	12	14	667	00:54:30	3270	00:55:49	3349	00:01:19	79	0.0000
nopath	2	3	6	1	679	00:54:20	3260	00:55:50	3350	00:01:30	90	0.0000
nopath	5	1	10	1	785	00:53:31	3211	00:55:51	3351	00:02:20	140	0.0000
nopath	5	1	10	1	785	00:53:45	3225	00:55:54	3354	00:02:09	129	0.0000
nopath	2	4	5	1	708	00:54:30	3270	00:55:54	3354	00:01:24	84	0.0000
nopath	1	4	12	14	792	00:54:12	3252	00:55:57	3357	00:01:45	105	0.0000
nopath	1	3	12	14	763	00:54:49	3289	00:55:57	3357	00:01:08	68	0.0000
nopath	1	2	12	14	504	00:55:13	3313	00:55:58	3358	00:00:45	45	0.0000
nopath	3	6	12	14	667	00:55:03	3303	00:56:03	3363	00:01:00	60	0.0000	00:01:10
nopath	6	7	12	14	624	00:54:28	3268	00:56:12	3372	00:01:44	104	0.0000
nopath	1	3	10	1	763	00:55:07	3307	00:56:22	3382	00:01:15	75	0.0000
nopath	1	4	3	1	792	00:55:16	3316	00:56:26	3386	00:01:10	70	0.0000
nopath	1	3	7	1	763	00:55:17	3317	00:56:27	3387	00:01:10	70	0.0000
nopath	3	6	10	1	667	00:55:18	3318	00:56:27	3387	00:01:09	69	0.0000
nopath	3	6	12	14	667	00:55:33	3333	00:56:30	3390	00:00:57	57	0.0000
nopath	3	6	3	1	667	00:55:46	3346	00:56:36	3396	00:00:50	50	0.0000
nopath	2	1	12	14	504	00:55:40	3340	00:56:39	3399	00:00:59	59	0.0000
nopath	5	2	5	1	701	00:54:55	3295	00:56:47	3407	00:01:52	112	0.0000
nopath	4	5	12	14	650	00:55:32	3332	00:56:47	3407	00:01:15	75	0.0000
nopath	5	1	13	15	785	00:54:12	3252	00:56:51	3411	00:02:39	159	0.0000
nopath	5	1	12	14	785	00:54:33	3273	00:56:53	3413	00:02:20	140	0.0000
nopath	2	4	12	14	708	00:54:46	3286	00:56:54	3414	00:02:08	128	0.0000
nopath	6	1	9	1	832	00:55:10	3310	00:56:55	3415	00:01:45	105	0.0000
nopath	2	4	9	1	708	00:55:37	3337	00:56:55	3415	00:01:18	78	0.0000
nopath	2	3	3	1	679	00:55:43	3343	00:56:56	3416	00:01:13	73	0.0000
nopath	6	1	3	1	832	00:55:21	3321	00:56:57	3417	00:01:36	96	0.0000
nopath	1	2	5	1	504	00:56:38	3398	00:57:22	3442	00:00:44	44	0.0000	00:00:45
nopath	1	3	5	1	763	00:55:37	3337	00:57:24	3444	00:01:47	107	0.0000
nopath	2	4	12	14	708	00:55:46	3346	00:57:26	3446	00:01:40	100	0.0000
nopath	1	3	3	1	763	00:56:06	3366	00:57:27	3447	00:01:21	81	0.0000
nopath	3	6	3	1	667	00:56:02	3362	00:57:36	3456	00:01:34	94	0.0000
nopath	3	6	3	1	667	00:56:22	3382	00:57:38	3458	00:01:16	76	0.0000
nopath	5	3	12	14	621	00:55:16	3316	00:57:38	3458	00:02:22	142	0.0000
nopath	3	6	13	15	667	00:56:35	3395	00:57:41	3461	00:01:06	66	0.0000
nopath	3	6	5	1	667	00:56:37	3397	00:57:44	3464	00:01:07	67	0.0000
nopath	3	4	12	14	375	00:57:01	3421	00:57:46	3466	00:00:45	45	0.0000
nopath	1	4	12	14	792	00:56:49	3409	00:57:58	3478	00:01:09	69	0.0000
nopath	3	1	6	1	763	00:55:58	3358	00:58:02	3482	00:02:04	124	0.0000	00:01:53
nopath	3	6	12	14	667	00:57:06	3426	00:58:07	3487	00:01:01	61	0.0000
nopath	5	1	10	1	785	00:55:44	3344	00:58:08	3488	00:02:24	144	0.0000
nopath	3	5	5	1	621	00:57:10	3430	00:58:09	3489	00:00:59	59	0.0000
nopath	5	1	10	1	785	00:56:12	3372	00:58:10	3490	00:01:58	118	0.0000
nopath	6	1	9	1	832	00:56:28	3388	00:58:12	3492	00:01:44	104	0.0000
nopath	6	1	12	14	832	00:56:36	3396	00:58:15	3495	00:01:39	99	0.0000
nopath	3	7	9	1	302	00:57:19	3439	00:58:16	3496	00:00:57	57	0.0000
nopath	2	3	6	1	679	00:55:49	3349	00:58:26	3506	00:02:37	157	0.0000
nopath	2	4	3	1	708	00:56:01	3361	00:58:30	3510	00:02:29	149	0.0000
nopath	2	3	12	14	679	00:56:07	3367	00:58:31	3511	00:02:24	144	0.0000
nopath	1	6	13	15	832	00:56:11	3371	00:58:36	3516	00:02:25	145	0.0000
nopath	3	7	9	1	302	00:58:01	3481	00:58:52	3532	00:00:51	51	0.0000
nopath	1	2	3	1	504	00:58:12	3492	00:58:55	3535	00:00:43	43	0.0000
nopath	2	3	13	15	679	00:56:12	3372	00:59:05	3545	00:02:53	173	0.0000	00:01:43
nopath	2	3	13	15	679	00:56:13	3373	00:59:07	3547	00:02:54	174	0.0000
nopath	1	3	12	14	763	00:58:02	3482	00:59:09	3549	00:01:07	67	0.0000
nopath	5	3	3	1	621	00:58:00	3480	00:59:16	3556	00:01:16	76	0.0000
nopath	3	4	9	1	375	00:58:33	3513	00:59:20	3560	00:00:47	47	0.0000
nopath	3	1	12	14	763	00:56:58	3418	00:59:23	3563	00:02:25	145	0.0000
nopath	3	6	12	14	667	00:57:18	3438	00:59:25	3565	00:02:07	127	0.0000
nopath	3	5	5	1	621	00:57:31	3451	00:59:25	3565	00:01:54	114	0.0000
nopath	4	1	9	1	792	00:57:27	3447	00:59:25	3565	00:01:58	118	0.0000
nopath	3	6	9	1	667	00:57:34	3454	00:59:28	3568	00:01:54	114	0.0000
nopath	3	6	5	1	667	00:57:39	3459	00:59:30	3570	00:01:51	111	0.0000
nopath	3	6	6	1	667	00:57:48	3468	00:59:32	3572	00:01:44	104	0.0000
nopath	5	2	5	1	701	00:58:39	3519	00:59:33	3573	00:00:54	54	0.0000
nopath	2	3	3	1	679	00:56:14	3374	00:59:34	3574	00:03:20	200	0.0000
nopath	2	3	5	1	679	00:56:21	3381	00:59:37	3577	00:03:16	196	0.0000
nopath	2	3	12	14	679	00:56:30	3390	00:59:40	3580	00:03:10	190	0.0000
nopath	5	1	3	1	785	00:58:43	3523	00:59:43	3583	00:01:00	60	0.0000
nopath	6	3	12	14	667	00:58:37	3517	00:59:50	3590	00:01:13	73	0.0000
nopath	2	3	12	14	679	00:56:44	3404	01:00:04	3604	00:03:20	200	0.0000	00:03:12
nopath	2	4	5	1	708	00:56:31	3391	01:00:05	3605	00:03:34	214	0.0000
nopath	2	4	3	1	708	00:56:55	3415	01:00:08	3608	00:03:13	193	0.0000
nopath	3	6	3	1	667	00:59:05	3545	01:00:11	3611	00:01:06	66	0.0000
nopath	3	6	3	1	667	00:59:15	3555	01:00:13	3613	00:00:58	58	0.0000
nopath	3	2	3	1	679	00:57:37	3457	01:00:17	3617	00:02:40	160	0.0000
nopath	3	6	5	1	667	00:59:28	3568	01:00:19	3619	00:00:51	51	0.0000
nopath	6	5	3	1	380	01:00:00	3600	01:00:36	3636	00:00:36	36	0.0000
nopath	1	3	13	15	763	00:58:26	3506	01:00:37	3637	00:02:11	131	0.0000
nopath	2	4	9	1	708	00:57:04	3424	01:00:39	3639	00:03:35	215	0.0000
nopath	6	2	12	14	748	00:59:47	3587	01:00:44	3644	00:00:57	57	0.0000
nopath	4	1	5	1	792	00:59:22	3562	01:00:44	3644	00:01:22	82	0.0000
nopath	6	2	3	1	748	00:59:48	3588	01:00:48	3648	00:01:00	60	0.0000
nopath	1	2	12	14	504	00:59:53	3593	01:00:54	3654	00:01:01	61	0.0000
nopath	6	1	3	1	832	00:59:50	3590	01:00:55	3655	00:01:05	65	0.0000
nopath	1	2	5	1	504	01:00:11	3611	01:01:02	3662	00:00:51	51	0.0000	00:00:51
nopath	5	3	7	1	621	00:59:40	3580	01:01:03	3663	00:01:23	83	0.0000
nopath	3	6	12	14	667	00:59:38	3578	01:01:13	3673	00:01:35	95	0.0000
nopath	2	3	13	15	679	00:57:06	3426	01:01:13	3673	00:04:07	247	0.0000
nopath	1	2	3	1	504	01:00:22	3622	01:01:14	3674	00:00:52	52	0.0000
nopath	2	4	12	14	708	00:57:07	3427	01:01:15	3675	00:04:08	248	0.0000
nopath	3	6	7	1	667	00:59:52	3592	01:01:15	3675	00:01:23	83	0.0000
nopath	2	4	5	1	708	00:57:43	3463	01:01:17	3677	00:03:34	214	0.0000
nopath	3	6	3	1	667	01:00:05	3605	01:01:17	3677	00:01:12	72	0.0000
nopath	2	3	5	1	679	00:57:56	3476	01:01:44	3704	00:03:48	228	0.0000
nopath	2	4	12	14	708	00:57:49	3469	01:01:46	3706	00:03:57	237	0.0000
nopath	3	6	3	1	667	01:00:25	3625	01:01:48	3708	00:01:23	83	0.0000
nopath	2	3	13	15	679	00:58:02	3482	01:01:49	3709	00:03:47	227	0.0000
nopath	3	5	12	14	621	01:00:32	3632	01:01:50	3710	00:01:18	78	0.0000
nopath	3	6	9	1	667	01:00:38	3638	01:01:53	3713	00:01:15	75	0.0000
nopath	2	1	3	1	504	00:59:55	3595	01:01:58	3718	00:02:03	123	0.0000
nopath	3	2	10	1	679	01:00:07	3607	01:02:00	3720	00:01:53	113	0.0000	00:01:25
nopath	6	3	9	1	667	01:01:13	3673	01:02:03	3723	00:00:50	50	0.0000
nopath	5	2	13	15	701	00:59:47	3587	01:02:08	3728	00:02:21	141	0.0000
nopath	2	1	9	1	504	01:00:06	3606	01:02:10	3730	00:02:04	124	0.0000
nopath	2	5	3	1	701	00:58:40	3520	01:02:10	3730	00:03:30	210	0.0000
nopath	2	3	3	1	679	00:58:36	3516	01:02:10	3730	00:03:34	214	0.0000
nopath	4	1	12	14	792	00:59:39	3579	01:02:12	3732	00:02:33	153	0.0000
nopath	1	5	3	1	785	01:00:41	3641	01:02:13	3733	00:01:32	92	0.0000
nopath	1	3	12	14	763	00:59:31	3571	01:02:13	3733	00:02:42	162	0.0000
nopath	5	1	12	14	785	01:00:04	3604	01:02:15	3735	00:02:11	131	0.0000
nopath	1	3	12	14	763	01:00:12	3612	01:02:15	3735	00:02:03	123	0.0000
nopath	6	2	5	1	748	01:00:17	3617	01:02:18	3738	00:02:01	121	0.0000
nopath	5	1	5	1	785	01:00:14	3614	01:02:18	3738	00:02:04	124	0.0000
nopath	5	1	3	1	785	01:00:30	3630	01:02:19	3739	00:01:49	109	0.0000
nopath	5	1	5	1	785	01:00:33	3633	01:02:21	3741	00:01:48	108	0.0000
nopath	6	2	3	1	748	01:00:41	3641	01:02:23	3743	00:01:42	102	0.0000
nopath	1	2	3	1	504	01:01:28	3688	01:02:26	3746	00:00:58	58	0.0000
nopath	6	1	4	1	832	01:00:36	3636	01:02:26	3746	00:01:50	110	0.0000
nopath	1	7	12	14	542	01:01:47	3707	01:02:36	3756	00:00:49	49	0.0000
nopath	1	2	5	1	504	01:01:50	3710	01:02:41	3761	00:00:51	51	0.0000
nopath	1	3	3	1	763	01:00:38	3638	01:02:42	3762	00:02:04	124	0.0000
nopath	1	3	12	14	763	01:00:44	3644	01:02:45	3765	00:02:01	121	0.0000
nopath	4	7	12	14	331	01:01:57	3717	01:02:46	3766	00:00:49	49	0.0000
nopath	2	3	12	14	679	00:58:44	3524	01:02:48	3768	00:04:04	244	0.0000
nopath	5	3	5	1	621	01:00:59	3659	01:02:56	3776	00:01:57	117	0.0000
nopath	3	4	6	1	375	01:01:52	3712	01:03:00	3780	00:01:08	68	0.0000	00:00:46
nopath	4	6	9	1	696	01:01:02	3662	01:03:00	3780	00:01:58	118	0.0000
nopath	3	5	5	1	621	01:01:37	3697	01:03:01	3781	00:01:24	84	0.0000
nopath	3	6	3	1	667	01:01:38	3698	01:03:04	3784	00:01:26	86	0.0000
nopath	3	7	5	1	302	01:02:02	3722	01:03:06	3786	00:01:04	64	0.0000
nopath	3	5	13	15	621	01:01:46	3706	01:03:08	3788	00:01:22	82	0.0000
nopath	2	1	12	14	504	01:00:14	3614	01:03:12	3792	00:02:58	178	0.0000
nopath	4	7	6	1	331	01:02:38	3758	01:03:17	3797	00:00:39	39	0.0000
nopath	2	4	12	14	708	00:59:04	3544	01:03:18	3798	00:04:14	254	0.0000
nopath	2	4	12	14	708	00:59:13	3553	01:03:19	3799	00:04:06	246	0.0000
nopath	1	3	5	1	763	01:01:05	3665	01:03:19	3799	00:02:14	134	0.0000
nopath	3	6	12	14	667	01:01:58	3718	01:03:22	3802	00:01:24	84	0.0000
nopath	4	2	13	15	708	01:00:43	3643	01:03:24	3804	00:02:41	161	0.0000
nopath	2	1	3	1	504	01:01:19	3679	01:03:26	3806	00:02:07	127	0.0000
nopath	3	6	5	1	667	01:02:06	3726	01:03:27	3807	00:01:21	81	0.0000
nopath	3	1	13	15	763	01:00:22	3622	01:03:29	3809	00:03:07	187	0.0000
nopath	5	1	3	1	785	01:00:35	3635	01:03:32	3812	00:02:57	177	0.0000
nopath	5	2	9	1	701	01:02:02	3722	01:03:34	3814	00:01:32	92	0.0000
nopath	5	1	12	14	785	01:00:57	3657	01:03:35	3815	00:02:38	158	0.0000
nopath	5	1	9	1	785	01:01:48	3708	01:03:36	3816	00:01:48	108	0.0000
nopath	6	3	3	1	667	01:01:29	3689	01:03:38	3818	00:02:09	129	0.0000
nopath	5	1	9	1	785	01:01:56	3716	01:03:39	3819	00:01:43	103	0.0000
nopath	6	4	6	1	696	01:01:27	3687	01:03:40	3820	00:02:13	133	0.0000
nopath	6	2	5	1	748	01:01:42	3702	01:03:42	3822	00:02:00	120	0.0000
nopath	5	1	10	1	785	01:02:09	3729	01:03:43	3823	00:01:34	94	0.0000
nopath	3	4	9	1	375	01:02:27	3747	01:03:43	3823	00:01:16	76	0.0000
nopath	6	1	13	15	832	01:01:26	3686	01:03:46	3826	00:02:20	140	0.0000
nopath	6	2	9	1	748	01:02:47	3767	01:03:46	3826	00:00:59	59	0.0000
nopath	1	3	10	1	763	01:02:05	3725	01:03:46	3826	00:01:41	101	0.0000
nopath	2	3	5	1	679	01:00:27	3627	01:03:49	3829	00:03:22	202	0.0000
nopath	6	1	12	14	832	01:01:51	3711	01:03:49	3829	00:01:58	118	0.0000
nopath	2	3	7	1	679	01:00:47	3647	01:03:51	3831	00:03:04	184	0.0000
nopath	4	7	3	1	331	01:03:22	3802	01:03:53	3833	00:00:31	31	0.0000
nopath	1	6	3	1	832	01:01:19	3679	01:03:54	3834	00:02:35	155	0.0000
nopath	6	3	9	1	667	01:02:10	3730	01:04:01	3841	00:01:51	111	0.0000	00:01:30
nopath	3	7	3	1	302	01:02:47	3767	01:04:15	3855	00:01:28	88	0.0000
nopath	2	3	7	1	679	01:00:55	3655	01:04:20	3860	00:03:25	205	0.0000
nopath	4	2	3	1	708	01:01:12	3672	01:04:20	3860	00:03:08	188	0.0000
nopath	2	4	5	1	708	01:00:49	3649	01:04:21	3861	00:03:32	212	0.0000
nopath	4	7	5	1	331	01:03:33	3813	01:04:21	3861	00:00:48	48	0.0000
nopath	3	2	5	1	679	01:01:17	3677	01:04:22	3862	00:03:05	185	0.0000
nopath	2	3	12	14	679	01:00:58	3658	01:04:23	3863	00:03:25	205	0.0000
nopath	3	2	3	1	679	01:01:34	3694	01:04:24	3864	00:02:50	170	0.0000
nopath	2	4	12	14	708	01:01:06	3666	01:04:27	3867	00:03:21	201	0.0000
nopath	2	1	13	15	504	01:01:31	3691	01:04:35	3875	00:03:04	184	0.0000
nopath	5	6	9	1	380	01:03:28	3808	01:04:36	3876	00:01:08	68	0.0000
nopath	5	3	5	1	621	01:02:44	3764	01:04:38	3878	00:01:54	114	0.0000
nopath	4	2	7	1	708	01:02:14	3734	01:04:41	3881	00:02:27	147	0.0000
nopath	5	3	5	1	621	01:03:02	3782	01:04:43	3883	00:01:41	101	0.0000
nopath	3	1	3	1	763	01:01:45	3705	01:04:47	3887	00:03:02	182	0.0000
nopath	3	6	13	15	667	01:02:08	3728	01:04:52	3892	00:02:44	164	0.0000
nopath	3	6	9	1	667	01:02:09	3729	01:04:53	3893	00:02:44	164	0.0000
nopath	5	7	6	1	577	01:03:13	3793	01:04:53	3893	00:01:40	100	0.0000
nopath	5	1	5	1	785	01:02:54	3774	01:04:53	3893	00:01:59	119	0.0000
nopath	2	3	3	1	679	01:01:10	3670	01:04:54	3894	00:03:44	224	0.0000
nopath	3	6	3	1	667	01:02:26	3746	01:04:55	3895	00:02:29	149	0.0000
nopath	3	6	6	1	667	01:02:29	3749	01:04:56	3896	00:02:27	147	0.0000
nopath	5	1	9	1	785	01:03:06	3786	01:04:57	3897	00:01:51	111	0.0000
nopath	2	4	10	1	708	01:01:23	3683	01:04:58	3898	00:03:35	215	0.0000
nopath	3	6	3	1	667	01:02:35	3755	01:04:58	3898	00:02:23	143	0.0000
nopath	1	3	12	14	763	01:02:33	3753	01:04:59	3899	00:02:26	146	0.0000
nopath	3	6	12	14	667	01:02:42	3762	01:05:00	3900	00:02:18	138	0.0000	00:01:34
nopath	5	1	12	14	785	01:03:25	3805	01:05:01	3901	00:01:36	96	0.0000
nopath	1	2	12	14	504	01:03:35	3815	01:05:02	3902	00:01:27	87	0.0000
nopath	1	4	10	1	792	01:03:11	3791	01:05:02	3902	00:01:51	111	0.0000
nopath	1	2	9	1	504	01:03:38	3818	01:05:06	3906	00:01:28	88	0.0000
nopath	6	3	5	1	667	01:03:57	3837	01:05:10	3910	00:01:13	73	0.0000
nopath	5	7	2	1	577	01:03:34	3814	01:05:13	3913	00:01:39	99	0.0000
nopath	1	2	3	1	504	01:04:24	3864	01:05:24	3924	00:01:00	60	0.0000
nopath	2	4	12	14	708	01:01:45	3705	01:05:34	3934	00:03:49	229	0.0000
nopath	2	3	13	15	679	01:01:55	3715	01:05:35	3935	00:03:40	220	0.0000
nopath	1	2	12	14	504	01:04:49	3889	01:05:36	3936	00:00:47	47	0.0000
nopath	3	6	5	1	667	01:03:03	3783	01:05:36	3936	00:02:33	153	0.0000
nopath	2	4	3	1	708	01:01:56	3716	01:05:37	3937	00:03:41	221	0.0000
nopath	4	7	12	14	331	01:05:06	3906	01:05:38	3938	00:00:32	32	0.0000
nopath	2	5	6	1	701	01:01:35	3695	01:05:39	3939	00:04:04	244	0.0000
nopath	3	2	5	1	679	01:02:19	3739	01:05:41	3941	00:03:22	202	0.0000
nopath	2	1	5	1	504	01:02:24	3744	01:05:53	3953	00:03:29	209	0.0000
nopath	2	1	7	1	504	01:02:26	3746	01:05:56	3956	00:03:30	210	0.0000
nopath	3	2	12	14	679	01:02:49	3769	01:06:03	3963	00:03:14	194	0.0000	00:03:07
nopath	2	3	9	1	679	01:01:59	3719	01:06:06	3966	00:04:07	247	0.0000
nopath	3	1	3	1	763	01:02:40	3760	01:06:08	3968	00:03:28	208	0.0000
nopath	6	2	12	14	748	01:03:58	3838	01:06:09	3969	00:02:11	131	0.0000
nopath	2	4	3	1	708	01:02:21	3741	01:06:10	3970	00:03:49	229	0.0000
nopath	1	4	10	1	792	01:03:44	3824	01:06:12	3972	00:02:28	148	0.0000
nopath	4	7	6	1	331	01:05:41	3941	01:06:12	3972	00:00:31	31	0.0000
nopath	1	3	9	1	763	01:04:03	3843	01:06:13	3973	00:02:10	130	0.0000
nopath	1	2	3	1	504	01:05:22	3922	01:06:14	3974	00:00:52	52	0.0000
nopath	1	2	3	1	504	01:05:23	3923	01:06:19	3979	00:00:56	56	0.0000
nopath	6	1	13	15	832	01:04:46	3886	01:06:20	3980	00:01:34	94	0.0000
nopath	1	7	5	1	542	01:05:36	3936	01:06:27	3987	00:00:51	51	0.0000
nopath	5	2	12	14	701	01:04:12	3852	01:06:33	3993	00:02:21	141	0.0000
nopath	3	6	3	1	667	01:03:10	3790	01:06:36	3996	00:03:26	206	0.0000
nopath	5	3	12	14	621	01:05:02	3902	01:06:36	3996	00:01:34	94	0.0000
nopath	3	6	5	1	667	01:03:36	3816	01:06:38	3998	00:03:02	182	0.0000
nopath	5	3	9	1	621	01:05:06	3906	01:06:39	3999	00:01:33	93	0.0000
nopath	3	6	9	1	667	01:03:40	3820	01:06:40	4000	00:03:00	180	0.0000
nopath	3	6	2	1	667	01:03:47	3827	01:06:42	4002	00:02:55	175	0.0000
nopath	3	6	3	1	667	01:03:49	3829	01:06:44	4004	00:02:55	175	0.0000
nopath	1	3	9	1	763	01:04:05	3845	01:06:44	4004	00:02:39	159	0.0000
nopath	5	1	13	15	785	01:04:25	3865	01:06:45	4005	00:02:20	140	0.0000
nopath	3	6	3	1	667	01:03:52	3832	01:06:47	4007	00:02:55	175	0.0000
nopath	5	1	10	1	785	01:04:48	3888	01:06:47	4007	00:01:59	119	0.0000
nopath	1	3	12	14	763	01:04:09	3849	01:06:47	4007	00:02:38	158	0.0000
nopath	3	6	12	14	667	01:04:20	3860	01:06:49	4009	00:02:29	149	0.0000
nopath	2	3	9	1	679	01:02:30	3750	01:06:50	4010	00:04:20	260	0.0000
nopath	3	6	5	1	667	01:04:25	3865	01:06:51	4011	00:02:26	146	0.0000
nopath	3	6	12	14	667	01:04:26	3866	01:06:53	4013	00:02:27	147	0.0000
nopath	2	4	9	1	708	01:02:52	3772	01:06:53	4013	00:04:01	241	0.0000
nopath	2	3	10	1	679	01:03:22	3802	01:06:54	4014	00:03:32	212	0.0000
nopath	3	6	6	1	667	01:05:22	3922	01:06:56	4016	00:01:34	94	0.0000
nopath	2	3	12	14	679	01:03:27	3807	01:06:57	4017	00:03:30	210	0.0000
nopath	3	6	5	1	667	01:05:30	3930	01:06:58	4018	00:01:28	88	0.0000
nopath	2	3	13	15	679	01:03:32	3812	01:07:02	4022	00:03:30	210	0.0000	00:03:41
nopath	6	3	12	14	667	01:05:53	3953	01:07:10	4030	00:01:17	77	0.0000
nopath	3	2	3	1	679	01:03:06	3786	01:07:24	4044	00:04:18	258	0.0000
nopath	2	7	5	1	458	01:05:15	3915	01:07:26	4046	00:02:11	131	0.0000
nopath	3	1	12	14	763	01:02:58	3778	01:07:30	4050	00:04:32	272	0.0000
nopath	2	3	3	1	679	01:03:54	3834	01:07:31	4051	00:03:37	217	0.0000
nopath	3	6	9	1	667	01:06:05	3965	01:07:32	4052	00:01:27	87	0.0000
nopath	3	6	3	1	667	01:06:11	3971	01:07:34	4054	00:01:23	83	0.0000
nopath	2	4	3	1	708	01:04:16	3856	01:07:35	4055	00:03:19	199	0.0000
nopath	2	3	10	1	679	01:04:37	3877	01:07:35	4055	00:02:58	178	0.0000
nopath	3	6	6	1	667	01:06:21	3981	01:07:37	4057	00:01:16	76	0.0000
nopath	3	6	12	14	667	01:06:28	3988	01:07:39	4059	00:01:11	71	0.0000
nopath	6	1	13	15	832	01:05:57	3957	01:07:39	4059	00:01:42	102	0.0000
nopath	2	4	9	1	708	01:04:38	3878	01:07:39	4059	00:03:01	181	0.0000
nopath	3	6	10	1	667	01:06:33	3993	01:07:40	4060	00:01:07	67	0.0000
nopath	6	1	12	14	832	01:06:23	3983	01:07:41	4061	00:01:18	78	0.0000
nopath	3	6	2	1	667	01:06:35	3995	01:07:42	4062	00:01:07	67	0.0000
nopath	3	6	9	1	667	01:06:45	4005	01:07:46	4066	00:01:01	61	0.0000
nopath	1	2	9	1	504	01:07:13	4033	01:08:02	4082	00:00:49	49	0.0000	00:01:00
nopath	2	3	5	1	679	01:04:41	3881	01:08:11	4091	00:03:30	210	0.0000
nopath	4	7	3	1	331	01:07:10	4030	01:08:13	4093	00:01:03	63	0.0000
nopath	5	6	12	14	380	01:07:13	4033	01:08:16	4096	00:01:03	63	0.0000
nopath	2	4	12	14	708	01:05:04	3904	01:08:16	4096	00:03:12	192	0.0000
nopath	2	4	3	1	708	01:05:17	3917	01:08:17	4097	00:03:00	180	0.0000
nopath	2	3	13	15	679	01:05:18	3918	01:08:20	4100	00:03:02	182	0.0000
nopath	1	3	12	14	763	01:06:37	3997	01:08:23	4103	00:01:46	106	0.0000
nopath	3	2	9	1	679	01:03:20	3800	01:08:23	4103	00:05:03	303	0.0000
nopath	3	6	9	1	667	01:07:05	4025	01:08:24	4104	00:01:19	79	0.0000
nopath	3	2	3	1	679	01:04:13	3853	01:08:26	4106	00:04:13	253	0.0000
nopath	3	6	12	14	667	01:07:06	4026	01:08:27	4107	00:01:21	81	0.0000
nopath	3	2	9	1	679	01:05:03	3903	01:08:28	4108	00:03:25	205	0.0000
nopath	3	6	5	1	667	01:07:08	4028	01:08:29	4109	00:01:21	81	0.0000
nopath	3	5	10	1	621	01:07:11	4031	01:08:30	4110	00:01:19	79	0.0000
nopath	5	3	13	15	621	01:06:54	4014	01:08:31	4111	00:01:37	97	0.0000
nopath	3	6	12	14	667	01:07:18	4038	01:08:34	4114	00:01:16	76	0.0000
nopath	3	6	5	1	667	01:07:24	4044	01:08:36	4116	00:01:12	72	0.0000
nopath	5	3	12	14	621	01:07:43	4063	01:08:36	4116	00:00:53	53	0.0000
nopath	4	2	3	1	708	01:06:23	3983	01:08:41	4121	00:02:18	138	0.0000
nopath	6	7	5	1	624	01:06:45	4005	01:08:48	4128	00:02:03	123	0.0000
nopath	3	1	13	15	763	01:06:00	3960	01:08:49	4129	00:02:49	169	0.0000
nopath	1	3	3	1	763	01:07:10	4030	01:08:49	4129	00:01:39	99	0.0000
nopath	5	2	12	14	701	01:06:06	3966	01:08:51	4131	00:02:45	165	0.0000
nopath	1	3	3	1	763	01:07:23	4043	01:08:52	4132	00:01:29	89	0.0000
nopath	2	4	3	1	708	01:05:54	3954	01:08:55	4135	00:03:01	181	0.0000
nopath	2	3	5	1	679	01:06:20	3980	01:08:57	4137	00:02:37	157	0.0000
nopath	5	1	10	1	785	01:06:26	3986	01:08:59	4139	00:02:33	153	0.0000
nopath	2	4	6	1	708	01:06:47	4007	01:09:00	4140	00:02:13	133	0.0000	00:02:33
nopath	5	1	2	1	785	01:06:31	3991	01:09:00	4140	00:02:29	149	0.0000
nopath	2	3	3	1	679	01:07:02	4022	01:09:01	4141	00:01:59	119	0.0000
nopath	5	1	5	1	785	01:06:46	4006	01:09:03	4143	00:02:17	137	0.0000
nopath	5	1	4	1	785	01:06:47	4007	01:09:05	4145	00:02:18	138	0.0000
nopath	6	2	5	1	748	01:07:20	4040	01:09:06	4146	00:01:46	106	0.0000
nopath	5	1	12	14	785	01:06:51	4011	01:09:08	4148	00:02:17	137	0.0000
nopath	6	1	9	1	832	01:06:30	3990	01:09:10	4150	00:02:40	160	0.0000
nopath	6	3	6	1	667	01:07:03	4023	01:09:11	4151	00:02:08	128	0.0000
nopath	6	3	12	14	667	01:08:17	4097	01:09:13	4153	00:00:56	56	0.0000
nopath	1	2	12	14	504	01:08:28	4108	01:09:16	4156	00:00:48	48	0.0000
nopath	2	3	5	1	679	01:07:44	4064	01:09:28	4168	00:01:44	104	0.0000
nopath	2	3	13	15	679	01:07:47	4067	01:09:33	4173	00:01:46	106	0.0000
nopath	3	6	3	1	667	01:07:50	4070	01:09:34	4174	00:01:44	104	0.0000
nopath	3	6	9	1	667	01:07:56	4076	01:09:36	4176	00:01:40	100	0.0000
nopath	2	3	6	1	679	01:08:00	4080	01:09:36	4176	00:01:36	96	0.0000
nopath	3	5	6	1	621	01:08:13	4093	01:09:36	4176	00:01:23	83	0.0000
nopath	1	3	3	1	763	01:07:42	4062	01:09:38	4178	00:01:56	116	0.0000
nopath	1	3	5	1	763	01:07:53	4073	01:09:40	4180	00:01:47	107	0.0000
nopath	1	3	5	1	763	01:08:03	4083	01:09:42	4182	00:01:39	99	0.0000
nopath	3	2	3	1	679	01:06:50	4010	01:09:44	4184	00:02:54	174	0.0000
nopath	2	7	13	15	458	01:08:43	4123	01:09:58	4198	00:01:15	75	0.0000
nopath	4	1	12	14	792	01:07:49	4069	01:10:04	4204	00:02:15	135	0.0000	00:01:53
nopath	1	3	7	1	763	01:08:10	4090	01:10:04	4204	00:01:54	114	0.0000
nopath	3	1	9	1	763	01:07:48	4068	01:10:11	4211	00:02:23	143	0.0000
nopath	1	4	13	15	792	01:08:29	4109	01:10:11	4211	00:01:42	102	0.0000
nopath	6	2	3	1	748	01:08:34	4114	01:10:11	4211	00:01:37	97	0.0000
nopath	3	6	9	1	667	01:08:24	4104	01:10:12	4212	00:01:48	108	0.0000
nopath	4	1	3	1	792	01:08:55	4135	01:10:13	4213	00:01:18	78	0.0000
nopath	2	4	12	14	708	01:08:46	4126	01:10:14	4214	00:01:28	88	0.0000
nopath	3	6	6	1	667	01:08:27	4107	01:10:14	4214	00:01:47	107	0.0000
nopath	2	3	5	1	679	01:09:02	4142	01:10:15	4215	00:01:13	73	0.0000
nopath	3	5	9	1	621	01:08:32	4112	01:10:16	4216	00:01:44	104	0.0000
nopath	2	3	8	1	679	01:09:12	4152	01:10:17	4217	00:01:05	65	0.0000
nopath	6	1	9	1	832	01:08:44	4124	01:10:19	4219	00:01:35	95	0.0000
nopath	1	7	5	1	542	01:09:18	4158	01:10:19	4219	00:01:01	61	0.0000
nopath	3	5	12	14	621	01:08:54	4134	01:10:20	4220	00:01:26	86	0.0000
nopath	5	1	5	1	785	01:08:01	4081	01:10:21	4221	00:02:20	140	0.0000
nopath	3	6	5	1	667	01:09:18	4158	01:10:24	4224	00:01:06	66	0.0000
nopath	5	1	9	1	785	01:08:23	4103	01:10:24	4224	00:02:01	121	0.0000
nopath	5	3	12	14	621	01:08:12	4092	01:10:26	4226	00:02:14	134	0.0000
nopath	5	1	13	15	785	01:08:54	4134	01:10:28	4228	00:01:34	94	0.0000
nopath	5	1	6	1	785	01:08:57	4137	01:10:30	4230	00:01:33	93	0.0000
nopath	5	3	13	15	621	01:08:44	4124	01:10:30	4230	00:01:46	106	0.0000
nopath	5	1	5	1	785	01:09:02	4142	01:10:32	4232	00:01:30	90	0.0000
nopath	5	1	5	1	785	01:09:03	4143	01:10:34	4234	00:01:31	91	0.0000
nopath	6	1	9	1	832	01:09:16	4156	01:10:40	4240	00:01:24	84	0.0000
nopath	6	2	4	1	748	01:09:42	4182	01:10:43	4243	00:01:01	61	0.0000
nopath	6	3	12	14	667	01:09:52	4192	01:10:44	4244	00:00:52	52	0.0000
nopath	6	1	5	1	832	01:09:39	4179	01:10:45	4245	00:01:06	66	0.0000
nopath	3	6	12	14	667	01:09:36	4176	01:10:48	4248	00:01:12	72	0.0000
nopath	2	3	5	1	679	01:09:18	4158	01:10:48	4248	00:01:30	90	0.0000
nopath	3	6	7	1	667	01:09:39	4179	01:10:50	4250	00:01:11	71	0.0000
nopath	2	3	9	1	679	01:09:31	4171	01:10:51	4251	00:01:20	80	0.0000
nopath	1	3	3	1	763	01:09:28	4168	01:10:53	4253	00:01:25	85	0.0000
nopath	3	6	12	14	667	01:10:07	4207	01:10:59	4259	00:00:52	52	0.0000
nopath	3	6	5	1	667	01:10:09	4209	01:11:02	4262	00:00:53	53	0.0000	00:01:46
nopath	6	7	3	1	624	01:10:14	4214	01:11:13	4273	00:00:59	59	0.0000
nopath	3	2	2	1	679	01:09:59	4199	01:11:26	4286	00:01:27	87	0.0000
nopath	2	1	9	1	504	01:09:54	4194	01:11:26	4286	00:01:32	92	0.0000
nopath	1	3	12	14	763	01:10:05	4205	01:11:29	4289	00:01:24	84	0.0000
nopath	6	2	9	1	748	01:10:32	4232	01:11:34	4294	00:01:02	62	0.0000
nopath	2	4	13	15	708	01:09:44	4184	01:11:36	4296	00:01:52	112	0.0000
nopath	2	4	3	1	708	01:09:56	4196	01:11:39	4299	00:01:43	103	0.0000
nopath	4	1	3	1	792	01:08:57	4137	01:11:39	4299	00:02:42	162	0.0000
nopath	6	1	3	1	832	01:10:16	4216	01:11:41	4301	00:01:25	85	0.0000
nopath	6	3	9	1	667	01:10:47	4247	01:11:49	4309	00:01:02	62	0.0000
nopath	3	6	12	14	667	01:10:18	4218	01:12:01	4321	00:01:43	103	0.0000	00:01:43
nopath	5	1	5	1	785	01:10:02	4202	01:12:02	4322	00:02:00	120	0.0000
nopath	3	6	12	14	667	01:10:25	4225	01:12:03	4323	00:01:38	98	0.0000
nopath	3	6	3	1	667	01:10:41	4241	01:12:05	4325	00:01:24	84	0.0000
nopath	5	1	5	1	785	01:10:28	4228	01:12:05	4325	00:01:37	97	0.0000
nopath	5	2	13	15	701	01:11:15	4275	01:12:12	4332	00:00:57	57	0.0000
nopath	3	6	3	1	667	01:11:26	4286	01:12:17	4337	00:00:51	51	0.0000
nopath	3	6	12	14	667	01:11:35	4295	01:12:26	4346	00:00:51	51	0.0000
nopath	5	3	9	1	621	01:11:19	4279	01:12:29	4349	00:01:10	70	0.0000
nopath	6	3	13	15	667	01:11:12	4272	01:12:33	4353	00:01:21	81	0.0000
nopath	3	2	5	1	679	01:10:49	4249	01:12:35	4355	00:01:46	106	0.0000
nopath	6	3	2	1	667	01:11:48	4308	01:12:37	4357	00:00:49	49	0.0000
nopath	4	1	13	15	792	01:10:30	4230	01:12:56	4376	00:02:26	146	0.0000
nopath	1	3	12	14	763	01:11:31	4291	01:12:57	4377	00:01:26	86	0.0000
nopath	2	3	3	1	679	01:10:23	4223	01:13:00	4380	00:02:37	157	0.0000	00:02:11
nopath	6	1	12	14	832	01:11:37	4297	01:13:00	4380	00:01:23	83	0.0000
nopath	6	1	9	1	832	01:11:38	4298	01:13:02	4382	00:01:24	84	0.0000
nopath	3	6	9	1	667	01:11:45	4305	01:13:03	4383	00:01:18	78	0.0000
nopath	2	4	12	14	708	01:10:29	4229	01:13:03	4383	00:02:34	154	0.0000
nopath	3	6	2	1	667	01:11:47	4307	01:13:05	4385	00:01:18	78	0.0000
nopath	3	6	13	15	667	01:12:04	4324	01:13:09	4389	00:01:05	65	0.0000
nopath	3	6	3	1	667	01:12:11	4331	01:13:11	4391	00:01:00	60	0.0000
nopath	2	3	10	1	679	01:10:43	4243	01:13:33	4413	00:02:50	170	0.0000
nopath	2	3	12	14	679	01:11:28	4288	01:13:39	4419	00:02:11	131	0.0000
nopath	1	2	3	1	504	01:12:56	4376	01:13:39	4419	00:00:43	43	0.0000
nopath	2	4	13	15	708	01:11:00	4260	01:13:40	4420	00:02:40	160	0.0000
nopath	1	3	5	1	763	01:12:14	4334	01:13:41	4421	00:01:27	87	0.0000
nopath	1	3	12	14	763	01:12:15	4335	01:13:44	4424	00:01:29	89	0.0000
nopath	1	3	5	1	763	01:12:41	4361	01:13:46	4426	00:01:05	65	0.0000
nopath	3	2	9	1	679	01:11:43	4303	01:13:47	4427	00:02:04	124	0.0000
nopath	3	6	12	14	667	01:12:24	4344	01:13:49	4429	00:01:25	85	0.0000
nopath	1	3	3	1	763	01:12:49	4369	01:13:49	4429	00:01:00	60	0.0000
nopath	3	6	3	1	667	01:12:38	4358	01:13:51	4431	00:01:13	73	0.0000
nopath	2	1	3	1	504	01:12:06	4326	01:14:05	4445	00:01:59	119	0.0000	00:01:38
nopath	5	3	8	1	621	01:12:44	4364	01:14:07	4447	00:01:23	83	0.0000
nopath	3	2	9	1	679	01:12:42	4362	01:14:08	4448	00:01:26	86	0.0000
nopath	5	4	5	1	650	01:12:09	4329	01:14:08	4448	00:01:59	119	0.0000
nopath	2	1	3	1	504	01:13:30	4410	01:14:15	4455	00:00:45	45	0.0000
nopath	2	4	5	1	708	01:11:29	4289	01:14:17	4457	00:02:48	168	0.0000
nopath	2	4	3	1	708	01:11:47	4307	01:14:19	4459	00:02:32	152	0.0000
nopath	3	1	13	15	763	01:12:15	4335	01:14:19	4459	00:02:04	124	0.0000
nopath	6	2	9	1	748	01:12:02	4322	01:14:20	4460	00:02:18	138	0.0000
nopath	3	6	5	1	667	01:13:22	4402	01:14:20	4460	00:00:58	58	0.0000
nopath	2	4	5	1	708	01:11:54	4314	01:14:20	4460	00:02:26	146	0.0000
nopath	2	4	3	1	708	01:12:33	4353	01:14:22	4462	00:01:49	109	0.0000
nopath	2	3	10	1	679	01:12:42	4362	01:14:23	4463	00:01:41	101	0.0000
nopath	5	1	13	15	785	01:11:45	4305	01:14:24	4464	00:02:39	159	0.0000
nopath	5	1	5	1	785	01:12:20	4340	01:14:25	4465	00:02:05	125	0.0000
nopath	2	3	5	1	679	01:12:55	4375	01:14:25	4465	00:01:30	90	0.0000
nopath	3	5	5	1	621	01:13:34	4414	01:14:26	4466	00:00:52	52	0.0000
nopath	6	1	3	1	832	01:12:31	4351	01:14:28	4468	00:01:57	117	0.0000
nopath	6	1	3	1	832	01:13:30	4410	01:14:33	4473	00:01:03	63	0.0000
nopath	6	1	12	14	832	01:13:36	4416	01:14:40	4480	00:01:04	64	0.0000
nopath	1	2	8	1	504	01:13:17	4397	01:14:45	4485	00:01:28	88	0.0000
nopath	2	4	6	1	708	01:12:59	4379	01:14:53	4493	00:01:54	114	0.0000
nopath	2	4	3	1	708	01:13:20	4400	01:14:54	4494	00:01:34	94	0.0000
nopath	3	6	3	1	667	01:13:44	4424	01:14:55	4495	00:01:11	71	0.0000
nopath	3	6	3	1	667	01:14:05	4445	01:14:58	4498	00:00:53	53	0.0000
nopath	4	7	5	1	331	01:14:30	4470	01:15:01	4501	00:00:31	31	0.0000	00:00:39
nopath	4	2	8	1	708	01:13:03	4383	01:15:08	4508	00:02:05	125	0.0000
nopath	4	2	5	1	708	01:13:51	4431	01:15:10	4510	00:01:19	79	0.0000
nopath	3	2	3	1	679	01:14:11	4451	01:15:12	4512	00:01:01	61	0.0000
nopath	3	4	13	15	375	01:14:43	4483	01:15:21	4521	00:00:38	38	0.0000
nopath	1	3	13	15	763	01:13:18	4398	01:15:29	4529	00:02:11	131	0.0000
nopath	1	4	3	1	792	01:14:10	4450	01:15:30	4530	00:01:20	80	0.0000
nopath	2	3	12	14	679	01:14:13	4453	01:15:32	4532	00:01:19	79	0.0000
nopath	3	6	5	1	667	01:14:07	4447	01:15:36	4536	00:01:29	89	0.0000
nopath	5	2	2	1	701	01:13:29	4409	01:15:38	4538	00:02:09	129	0.0000
nopath	3	6	12	14	667	01:14:18	4458	01:15:38	4538	00:01:20	80	0.0000
nopath	5	1	5	1	785	01:13:13	4393	01:15:40	4540	00:02:27	147	0.0000
nopath	3	6	12	14	667	01:14:26	4466	01:15:42	4542	00:01:16	76	0.0000
nopath	5	3	12	14	621	01:13:18	4398	01:15:46	4546	00:02:28	148	0.0000
nopath	5	1	3	1	785	01:13:41	4421	01:15:47	4547	00:02:06	126	0.0000
nopath	5	4	12	14	650	01:14:16	4456	01:15:57	4557	00:01:41	101	0.0000
nopath	1	3	12	14	763	01:14:45	4485	01:16:05	4565	00:01:20	80	0.0000	00:01:40
nopath	1	4	12	14	792	01:14:35	4475	01:16:06	4566	00:01:31	91	0.0000
nopath	3	6	3	1	667	01:14:55	4495	01:16:07	4567	00:01:12	72	0.0000
nopath	3	6	12	14	667	01:15:22	4522	01:16:13	4573	00:00:51	51	0.0000
nopath	3	7	3	1	302	01:15:35	4535	01:16:25	4585	00:00:50	50	0.0000
nopath	2	5	3	1	701	01:14:30	4470	01:16:27	4587	00:01:57	117	0.0000
nopath	1	7	10	1	542	01:15:33	4533	01:16:32	4592	00:00:59	59	0.0000
nopath	1	3	3	1	763	01:15:09	4509	01:16:34	4594	00:01:25	85	0.0000
nopath	3	2	9	1	679	01:15:34	4534	01:16:43	4603	00:01:09	69	0.0000
nopath	6	2	9	1	748	01:14:17	4457	01:16:56	4616	00:02:39	159	0.0000
nopath	1	7	3	1	542	01:15:56	4556	01:17:06	4626	00:01:10	70	0.0000	00:00:54
nopath	1	2	12	14	504	01:16:11	4571	01:17:06	4626	00:00:55	55	0.0000
nopath	6	1	13	15	832	01:14:35	4475	01:17:07	4627	00:02:32	152	0.0000
nopath	2	3	9	1	679	01:15:15	4515	01:17:12	4632	00:01:57	117	0.0000
nopath	2	4	3	1	708	01:14:58	4498	01:17:13	4633	00:02:15	135	0.0000
nopath	2	3	9	1	679	01:15:53	4553	01:17:14	4634	00:01:21	81	0.0000
nopath	2	4	6	1	708	01:16:17	4577	01:17:17	4637	00:01:00	60	0.0000
nopath	3	6	12	14	667	01:15:37	4537	01:17:25	4645	00:01:48	108	0.0000
nopath	3	6	5	1	667	01:15:47	4547	01:17:27	4647	00:01:40	100	0.0000
nopath	3	6	3	1	667	01:16:01	4561	01:17:29	4649	00:01:28	88	0.0000
nopath	5	7	4	1	577	01:16:36	4596	01:17:31	4651	00:00:55	55	0.0000
nopath	3	6	3	1	667	01:16:09	4569	01:17:31	4651	00:01:22	82	0.0000
nopath	3	6	3	1	667	01:16:35	4595	01:17:33	4653	00:00:58	58	0.0000
nopath	1	2	5	1	504	01:16:52	4612	01:17:35	4655	00:00:43	43	0.0000
nopath	1	4	10	1	792	01:15:59	4559	01:17:45	4665	00:01:46	106	0.0000
nopath	1	4	5	1	792	01:16:31	4591	01:17:47	4667	00:01:16	76	0.0000
nopath	3	6	5	1	667	01:16:46	4606	01:17:54	4674	00:01:08	68	0.0000
nopath	3	2	13	15	679	01:15:54	4554	01:17:54	4674	00:02:00	120	0.0000
nopath	6	3	6	1	667	01:16:18	4578	01:17:57	4677	00:01:39	99	0.0000
nopath	3	6	5	1	667	01:17:10	4630	01:18:00	4680	00:00:50	50	0.0000	00:01:13
nopath	6	7	12	14	624	01:16:22	4582	01:18:05	4685	00:01:43	103	0.0000
nopath	4	6	9	1	696	01:16:58	4618	01:18:08	4688	00:01:10	70	0.0000
nopath	3	1	9	1	763	01:16:43	4603	01:18:08	4688	00:01:25	85	0.0000
nopath	6	7	10	1	624	01:16:51	4611	01:18:09	4689	00:01:18	78	0.0000
nopath	4	1	9	1	792	01:16:56	4616	01:18:16	4696	00:01:20	80	0.0000
nopath	3	6	12	14	667	01:17:20	4640	01:18:20	4700	00:01:00	60	0.0000
nopath	6	2	12	14	748	01:16:15	4575	01:18:22	4702	00:02:07	127	0.0000
nopath	3	6	3	1	667	01:17:22	4642	01:18:24	4704	00:01:02	62	0.0000
nopath	5	1	12	14	785	01:15:20	4520	01:18:24	4704	00:03:04	184	0.0000
nopath	5	1	10	1	785	01:16:39	4599	01:18:26	4706	00:01:47	107	0.0000
nopath	1	2	12	14	504	01:17:34	4654	01:18:26	4706	00:00:52	52	0.0000
nopath	1	3	9	1	763	01:17:31	4651	01:18:46	4726	00:01:15	75	0.0000
nopath	1	2	9	1	504	01:18:04	4684	01:18:49	4729	00:00:45	45	0.0000
nopath	1	3	7	1	763	01:17:38	4658	01:18:49	4729	00:01:11	71	0.0000
nopath	3	4	12	14	375	01:18:31	4711	01:19:08	4748	00:00:37	37	0.0000	00:00:50
nopath	3	2	9	1	679	01:17:45	4665	01:19:11	4751	00:01:26	86	0.0000
nopath	3	2	6	1	679	01:18:16	4696	01:19:28	4768	00:01:12	72	0.0000
nopath	6	3	9	1	667	01:17:46	4666	01:19:32	4772	00:01:46	106	0.0000
nopath	6	2	12	14	748	01:17:41	4661	01:19:37	4777	00:01:56	116	0.0000
nopath	2	1	12	14	504	01:18:57	4737	01:19:39	4779	00:00:42	42	0.0000
nopath	6	2	9	1	748	01:18:31	4711	01:19:43	4783	00:01:12	72	0.0000
nopath	6	1	9	1	832	01:18:30	4710	01:19:47	4787	00:01:17	77	0.0000
nopath	2	3	3	1	679	01:18:23	4703	01:19:50	4790	00:01:27	87	0.0000
nopath	6	1	5	1	832	01:18:42	4722	01:19:51	4791	00:01:09	69	0.0000
nopath	1	2	12	14	504	01:18:31	4711	01:19:51	4791	00:01:20	80	0.0000
nopath	2	4	5	1	708	01:18:56	4736	01:19:54	4794	00:00:58	58	0.0000
nopath	3	6	10	1	667	01:18:56	4736	01:19:56	4796	00:01:00	60	0.0000
nopath	1	2	10	1	504	01:18:56	4736	01:19:57	4797	00:01:01	61	0.0000
nopath	3	6	9	1	667	01:19:09	4749	01:20:00	4800	00:00:51	51	0.0000	00:00:58
nopath	1	3	5	1	763	01:18:32	4712	01:20:22	4822	00:01:50	110	0.0000
nopath	3	6	5	1	667	01:19:36	4776	01:20:27	4827	00:00:51	51	0.0000
nopath	3	4	10	1	375	01:20:05	4805	01:20:45	4845	00:00:40	40	0.0000
nopath	1	3	3	1	763	01:19:37	4777	01:20:54	4854	00:01:17	77	0.0000
nopath	1	3	5	1	763	01:19:43	4783	01:20:57	4857	00:01:14	74	0.0000
nopath	2	4	12	14	708	01:19:08	4748	01:21:00	4860	00:01:52	112	0.0000	00:01:57
nopath	3	6	12	14	667	01:19:53	4793	01:21:01	4861	00:01:08	68	0.0000
nopath	3	6	3	1	667	01:19:55	4795	01:21:03	4863	00:01:08	68	0.0000
nopath	4	1	9	1	792	01:19:57	4797	01:21:07	4867	00:01:10	70	0.0000
nopath	1	2	9	1	504	01:20:00	4800	01:21:07	4867	00:01:07	67	0.0000
nopath	6	1	3	1	832	01:19:07	4747	01:21:09	4869	00:02:02	122	0.0000
nopath	5	1	3	1	785	01:19:10	4750	01:21:10	4870	00:02:00	120	0.0000
nopath	5	3	12	14	621	01:19:30	4770	01:21:10	4870	00:01:40	100	0.0000
nopath	5	3	12	14	621	01:19:56	4796	01:21:12	4872	00:01:16	76	0.0000
nopath	1	7	9	1	542	01:20:09	4809	01:21:17	4877	00:01:08	68	0.0000
nopath	1	2	3	1	504	01:20:34	4834	01:21:23	4883	00:00:49	49	0.0000
nopath	2	4	3	1	708	01:19:47	4787	01:21:25	4885	00:01:38	98	0.0000
nopath	2	3	12	14	679	01:20:20	4820	01:21:28	4888	00:01:08	68	0.0000
nopath	2	4	13	15	708	01:19:52	4792	01:21:29	4889	00:01:37	97	0.0000
nopath	3	6	12	14	667	01:20:28	4828	01:21:32	4892	00:01:04	64	0.0000
nopath	3	6	3	1	667	01:20:40	4840	01:21:35	4895	00:00:55	55	0.0000
nopath	1	2	12	14	504	01:21:07	4867	01:21:50	4910	00:00:43	43	0.0000
nopath	4	2	12	14	708	01:20:00	4800	01:21:54	4914	00:01:54	114	0.0000
nopath	1	3	6	1	763	01:20:51	4851	01:21:57	4917	00:01:06	66	0.0000
nopath	1	4	3	1	792	01:20:03	4803	01:21:57	4917	00:01:54	114	0.0000
nopath	2	5	9	1	701	01:19:09	4749	01:21:57	4917	00:02:48	168	0.0000
nopath	1	6	10	1	832	01:19:19	4759	01:21:58	4918	00:02:39	159	0.0000
nopath	2	6	3	1	748	01:19:31	4771	01:22:02	4922	00:02:31	151	0.0000	00:02:28
nopath	3	2	5	1	679	01:21:18	4878	01:22:11	4931	00:00:53	53	0.0000
nopath	2	4	2	1	708	01:20:34	4834	01:22:25	4945	00:01:51	111	0.0000
nopath	2	4	8	1	708	01:20:58	4858	01:22:27	4947	00:01:29	89	0.0000
nopath	1	2	10	1	504	01:21:31	4891	01:22:28	4948	00:00:57	57	0.0000
nopath	2	4	12	14	708	01:21:05	4865	01:22:29	4949	00:01:24	84	0.0000
nopath	1	2	3	1	504	01:21:37	4897	01:22:32	4952	00:00:55	55	0.0000
nopath	1	2	6	1	504	01:21:39	4899	01:22:35	4955	00:00:56	56	0.0000
nopath	5	3	9	1	621	01:20:32	4832	01:22:40	4960	00:02:08	128	0.0000
nopath	3	6	3	1	667	01:20:55	4855	01:22:48	4968	00:01:53	113	0.0000
nopath	1	4	3	1	792	01:21:16	4876	01:22:57	4977	00:01:41	101	0.0000
nopath	1	3	12	14	763	01:21:56	4916	01:22:59	4979	00:01:03	63	0.0000
nopath	3	6	3	1	667	01:21:55	4915	01:23:01	4981	00:01:06	66	0.0000	00:01:09
nopath	3	6	13	15	667	01:22:03	4923	01:23:09	4989	00:01:06	66	0.0000
nopath	3	6	9	1	667	01:22:14	4934	01:23:11	4991	00:00:57	57	0.0000
nopath	3	6	12	14	667	01:22:19	4939	01:23:13	4993	00:00:54	54	0.0000
nopath	1	3	5	1	763	01:21:58	4918	01:23:26	5006	00:01:28	88	0.0000
nopath	4	1	9	1	792	01:21:45	4905	01:23:28	5008	00:01:43	103	0.0000
nopath	4	1	10	1	792	01:21:50	4910	01:23:32	5012	00:01:42	102	0.0000
nopath	3	6	9	1	667	01:22:27	4947	01:23:32	5012	00:01:05	65	0.0000
nopath	5	2	6	1	701	01:21:29	4889	01:23:43	5023	00:02:14	134	0.0000
nopath	6	2	2	1	748	01:21:27	4887	01:23:46	5026	00:02:19	139	0.0000
nopath	6	2	3	1	748	01:21:47	4907	01:23:48	5028	00:02:01	121	0.0000
nopath	5	1	12	14	785	01:20:54	4854	01:23:48	5028	00:02:54	174	0.0000
nopath	1	2	2	1	504	01:22:46	4966	01:23:56	5036	00:01:10	70	0.0000
nopath	6	1	6	1	832	01:21:49	4909	01:23:56	5036	00:02:07	127	0.0000
nopath	2	3	8	1	679	01:21:53	4913	01:23:58	5038	00:02:05	125	0.0000
nopath	2	3	9	1	679	01:22:36	4956	01:24:03	5043	00:01:27	87	0.0000	00:01:43
nopath	2	4	12	14	708	01:22:07	4927	01:24:03	5043	00:01:56	116	0.0000
nopath	2	4	10	1	708	01:23:00	4980	01:24:06	5046	00:01:06	66	0.0000
nopath	3	7	12	14	302	01:23:34	5014	01:24:22	5062	00:00:48	48	0.0000
nopath	1	3	12	14	763	01:23:32	5012	01:24:35	5075	00:01:03	63	0.0000
nopath	3	6	12	14	667	01:22:55	4975	01:24:37	5077	00:01:42	102	0.0000
nopath	3	2	3	1	679	01:22:35	4955	01:24:37	5077	00:02:02	122	0.0000
nopath	3	6	12	14	667	01:23:06	4986	01:24:39	5079	00:01:33	93	0.0000
nopath	3	2	5	1	679	01:23:29	5009	01:24:40	5080	00:01:11	71	0.0000
nopath	3	5	9	1	621	01:23:22	5002	01:24:41	5081	00:01:19	79	0.0000
nopath	3	6	9	1	667	01:23:26	5006	01:24:44	5084	00:01:18	78	0.0000
nopath	3	6	12	14	667	01:23:38	5018	01:24:47	5087	00:01:09	69	0.0000
nopath	3	6	3	1	667	01:23:49	5029	01:24:50	5090	00:01:01	61	0.0000
nopath	2	7	3	1	458	01:24:01	5041	01:24:52	5092	00:00:51	51	0.0000
nopath	6	5	3	1	380	01:23:44	5024	01:24:53	5093	00:01:09	69	0.0000
nopath	1	3	3	1	763	01:23:37	5017	01:25:06	5106	00:01:29	89	0.0000	00:01:18
nopath	2	3	2	1	679	01:23:26	5006	01:25:09	5109	00:01:43	103	0.0000
nopath	5	1	13	15	785	01:22:39	4959	01:25:12	5112	00:02:33	153	0.0000
nopath	5	1	9	1	785	01:23:36	5016	01:25:14	5114	00:01:38	98	0.0000
nopath	3	6	3	1	667	01:24:14	5054	01:25:15	5115	00:01:01	61	0.0000
nopath	6	1	5	1	832	01:23:35	5015	01:25:15	5115	00:01:40	100	0.0000
nopath	3	6	2	1	667	01:24:28	5068	01:25:18	5118	00:00:50	50	0.0000
nopath	1	5	3	1	785	01:24:09	5049	01:25:39	5139	00:01:30	90	0.0000
nopath	1	3	9	1	763	01:23:58	5038	01:25:42	5142	00:01:44	104	0.0000
nopath	1	4	2	1	792	01:24:21	5061	01:25:46	5146	00:01:25	85	0.0000
nopath	3	2	3	1	679	01:24:12	5052	01:25:56	5156	00:01:44	104	0.0000
nopath	3	2	6	1	679	01:24:47	5087	01:25:58	5158	00:01:11	71	0.0000
nopath	2	4	13	15	708	01:24:28	5068	01:26:21	5181	00:01:53	113	0.0000	00:01:36
nopath	4	1	9	1	792	01:25:13	5113	01:26:22	5182	00:01:09	69	0.0000
nopath	3	6	3	1	667	01:25:11	5111	01:26:23	5183	00:01:12	72	0.0000
nopath	3	6	5	1	667	01:25:18	5118	01:26:26	5186	00:01:08	68	0.0000
nopath	3	6	3	1	667	01:25:26	5126	01:26:28	5188	00:01:02	62	0.0000
nopath	5	1	10	1	785	01:24:13	5053	01:26:28	5188	00:02:15	135	0.0000
nopath	5	1	6	1	785	01:24:15	5055	01:26:30	5190	00:02:15	135	0.0000
nopath	5	4	5	1	650	01:24:38	5078	01:26:35	5195	00:01:57	117	0.0000
nopath	6	3	3	1	667	01:24:32	5072	01:26:42	5202	00:02:10	130	0.0000
nopath	6	2	12	14	748	01:24:39	5079	01:26:51	5211	00:02:12	132	0.0000
nopath	2	3	12	14	679	01:24:52	5092	01:26:51	5211	00:01:59	119	0.0000
nopath	3	6	9	1	667	01:25:50	5150	01:26:52	5212	00:01:02	62	0.0000
nopath	1	4	3	1	792	01:25:28	5128	01:26:54	5214	00:01:26	86	0.0000
nopath	1	4	6	1	792	01:25:29	5129	01:26:56	5216	00:01:27	87	0.0000
nopath	1	2	9	1	504	01:26:12	5172	01:27:04	5224	00:00:52	52	0.0000	00:00:56
nopath	4	2	3	1	708	01:25:31	5131	01:27:17	5237	00:01:46	106	0.0000
nopath	4	2	13	15	708	01:26:01	5161	01:27:21	5241	00:01:20	80	0.0000
nopath	4	2	12	14	708	01:26:24	5184	01:27:24	5244	00:01:00	60	0.0000
nopath	1	3	13	15	763	01:25:45	5145	01:27:25	5245	00:01:40	100	0.0000
nopath	2	1	5	1	504	01:26:13	5173	01:27:29	5249	00:01:16	76	0.0000
nopath	3	5	3	1	621	01:26:42	5202	01:27:31	5251	00:00:49	49	0.0000
nopath	6	2	3	1	748	01:24:55	5095	01:27:44	5264	00:02:49	169	0.0000
nopath	6	2	10	1	748	01:25:29	5129	01:27:46	5266	00:02:17	137	0.0000
nopath	6	2	6	1	748	01:26:04	5164	01:27:48	5268	00:01:44	104	0.0000
nopath	6	2	3	1	748	01:26:12	5172	01:27:50	5270	00:01:38	98	0.0000
nopath	2	3	12	14	679	01:26:40	5200	01:27:51	5271	00:01:11	71	0.0000
nopath	5	3	12	14	621	01:25:49	5149	01:28:04	5284	00:02:15	135	0.0000	00:01:42
nopath	5	3	5	1	621	01:26:42	5202	01:28:06	5286	00:01:24	84	0.0000
nopath	5	3	3	1	621	01:27:09	5229	01:28:09	5289	00:01:00	60	0.0000
nopath	3	6	3	1	667	01:26:53	5213	01:28:12	5292	00:01:19	79	0.0000
nopath	1	3	5	1	763	01:27:09	5229	01:28:22	5302	00:01:13	73	0.0000
nopath	3	6	3	1	667	01:27:23	5243	01:28:29	5309	00:01:06	66	0.0000
nopath	3	6	4	1	667	01:27:30	5250	01:28:31	5311	00:01:01	61	0.0000
nopath	3	6	3	1	667	01:27:46	5266	01:28:35	5315	00:00:49	49	0.0000
nopath	2	7	13	15	458	01:28:07	5287	01:28:54	5334	00:00:47	47	0.0000
nopath	2	1	10	1	504	01:27:41	5261	01:28:55	5335	00:01:14	74	0.0000
nopath	1	5	6	1	785	01:27:10	5230	01:29:03	5343	00:01:53	113	0.0000	00:01:52
nopath	6	1	3	1	832	01:27:51	5271	01:29:11	5351	00:01:20	80	0.0000
nopath	1	2	3	1	504	01:28:24	5304	01:29:14	5354	00:00:50	50	0.0000
nopath	2	4	3	1	708	01:27:35	5255	01:29:25	5365	00:01:50	110	0.0000
nopath	2	4	7	1	708	01:27:37	5257	01:29:27	5367	00:01:50	110	0.0000
nopath	2	3	3	1	679	01:28:14	5294	01:29:27	5367	00:01:13	73	0.0000
nopath	1	2	13	15	504	01:28:39	5319	01:29:29	5369	00:00:50	50	0.0000
nopath	3	7	9	1	302	01:29:18	5358	01:29:52	5392	00:00:34	34	0.0000
nopath	1	3	3	1	763	01:27:56	5276	01:29:58	5398	00:02:02	122	0.0000
nopath	3	2	3	1	679	01:28:03	5283	01:29:59	5399	00:01:56	116	0.0000
nopath	3	6	3	1	667	01:28:02	5282	01:30:00	5400	00:01:58	118	0.0000	00:01:09
nopath	1	3	3	1	763	01:28:54	5334	01:30:01	5401	00:01:07	67	0.0000
nopath	3	6	9	1	667	01:28:04	5284	01:30:02	5402	00:01:58	118	0.0000
nopath	3	2	9	1	679	01:29:01	5341	01:30:03	5403	00:01:02	62	0.0000
nopath	3	6	5	1	667	01:28:16	5296	01:30:04	5404	00:01:48	108	0.0000
nopath	3	6	5	1	667	01:28:28	5308	01:30:06	5406	00:01:38	98	0.0000
nopath	3	6	12	14	667	01:28:43	5323	01:30:09	5409	00:01:26	86	0.0000
nopath	3	6	9	1	667	01:29:20	5360	01:30:14	5414	00:00:54	54	0.0000
nopath	2	7	12	14	458	01:29:07	5347	01:30:15	5415	00:01:08	68	0.0000
nopath	5	4	5	1	650	01:27:51	5271	01:30:21	5421	00:02:30	150	0.0000
nopath	6	7	3	1	624	01:29:26	5366	01:30:24	5424	00:00:58	58	0.0000
nopath	2	3	3	1	679	01:28:48	5328	01:30:30	5430	00:01:42	102	0.0000
nopath	5	1	12	14	785	01:27:43	5263	01:30:33	5433	00:02:50	170	0.0000
nopath	2	4	12	14	708	01:28:51	5331	01:30:34	5434	00:01:43	103	0.0000
nopath	1	2	12	14	504	01:29:42	5382	01:30:35	5435	00:00:53	53	0.0000
nopath	5	1	9	1	785	01:29:01	5341	01:30:35	5435	00:01:34	94	0.0000
nopath	2	3	3	1	679	01:29:04	5344	01:30:35	5435	00:01:31	91	0.0000
nopath	3	6	3	1	667	01:29:23	5363	01:30:36	5436	00:01:13	73	0.0000
nopath	3	6	9	1	667	01:29:31	5371	01:30:38	5438	00:01:07	67	0.0000
nopath	2	4	10	1	708	01:29:28	5368	01:30:39	5439	00:01:11	71	0.0000
nopath	1	2	3	1	504	01:29:48	5388	01:30:39	5439	00:00:51	51	0.0000
nopath	3	4	5	1	375	01:30:08	5408	01:30:48	5448	00:00:40	40	0.0000
nopath	3	5	5	1	621	01:29:57	5397	01:30:49	5449	00:00:52	52	0.0000
nopath	1	3	12	14	763	01:29:55	5395	01:30:58	5458	00:01:03	63	0.0000
nopath	1	3	3	1	763	01:29:58	5398	01:31:01	5461	00:01:03	63	0.0000	00:01:24
nopath	6	2	13	15	748	01:30:05	5405	01:31:05	5465	00:01:00	60	0.0000
nopath	3	6	3	1	667	01:30:18	5418	01:31:10	5470	00:00:52	52	0.0000
nopath	2	1	9	1	504	01:30:14	5414	01:31:40	5500	00:01:26	86	0.0000
nopath	3	1	6	1	763	01:30:36	5436	01:31:45	5505	00:01:09	69	0.0000
nopath	5	3	7	1	621	01:29:35	5375	01:31:47	5507	00:02:12	132	0.0000
nopath	3	6	13	15	667	01:30:56	5456	01:31:48	5508	00:00:52	52	0.0000
nopath	5	7	12	14	577	01:29:29	5369	01:31:50	5510	00:02:21	141	0.0000
nopath	5	7	9	1	577	01:30:16	5416	01:31:55	5515	00:01:39	99	0.0000
nopath	1	2	13	15	504	01:30:35	5435	01:31:56	5516	00:01:21	81	0.0000
nopath	1	2	3	1	504	01:31:10	5470	01:32:00	5520	00:00:50	50	0.0000	00:00:55
nopath	5	7	12	14	577	01:30:21	5421	01:32:00	5520	00:01:39	99	0.0000
nopath	2	3	12	14	679	01:30:21	5421	01:32:03	5523	00:01:42	102	0.0000
nopath	4	7	3	1	331	01:31:22	5482	01:32:06	5526	00:00:44	44	0.0000
nopath	2	4	9	1	708	01:30:43	5443	01:32:06	5526	00:01:23	83	0.0000
nopath	3	6	3	1	667	01:31:05	5465	01:32:07	5527	00:01:02	62	0.0000
nopath	2	4	6	1	708	01:30:55	5455	01:32:08	5528	00:01:13	73	0.0000
nopath	2	3	5	1	679	01:31:10	5470	01:32:09	5529	00:00:59	59	0.0000
nopath	4	6	6	1	696	01:31:20	5480	01:32:27	5547	00:01:07	67	0.0000
nopath	6	1	12	14	832	01:31:30	5490	01:32:33	5553	00:01:03	63	0.0000
nopath	1	2	9	1	504	01:31:52	5512	01:32:37	5557	00:00:45	45	0.0000
nopath	4	2	13	15	708	01:31:00	5460	01:32:45	5565	00:01:45	105	0.0000
nopath	3	6	12	14	667	01:31:59	5519	01:32:49	5569	00:00:50	50	0.0000
nopath	2	3	12	14	679	01:31:13	5473	01:33:04	5584	00:01:51	111	0.0000	00:01:32
nopath	2	3	3	1	679	01:31:22	5482	01:33:06	5586	00:01:44	104	0.0000
nopath	4	1	12	14	792	01:31:57	5517	01:33:07	5587	00:01:10	70	0.0000
nopath	2	3	9	1	679	01:31:26	5486	01:33:08	5588	00:01:42	102	0.0000
nopath	5	6	6	1	380	01:31:41	5501	01:33:10	5590	00:01:29	89	0.0000
nopath	1	2	12	14	504	01:31:53	5513	01:33:15	5595	00:01:22	82	0.0000
nopath	3	7	8	1	302	01:32:33	5553	01:33:21	5601	00:00:48	48	0.0000
nopath	3	6	3	1	667	01:32:21	5541	01:33:36	5616	00:01:15	75	0.0000
nopath	2	3	2	1	679	01:31:49	5509	01:33:36	5616	00:01:47	107	0.0000
nopath	2	4	5	1	708	01:31:40	5500	01:33:37	5617	00:01:57	117	0.0000
nopath	2	4	12	14	708	01:31:51	5511	01:33:40	5620	00:01:49	109	0.0000
nopath	3	5	13	15	621	01:32:44	5564	01:33:46	5626	00:01:02	62	0.0000
nopath	5	3	3	1	621	01:32:11	5531	01:33:57	5637	00:01:46	106	0.0000
nopath	5	4	3	1	650	01:32:06	5526	01:33:59	5639	00:01:53	113	0.0000
nopath	5	3	12	14	621	01:32:30	5550	01:33:59	5639	00:01:29	89	0.0000
nopath	4	2	3	1	708	01:32:11	5531	01:34:02	5642	00:01:51	111	0.0000	00:01:48
nopath	3	2	5	1	679	01:32:20	5540	01:34:05	5645	00:01:45	105	0.0000
nopath	1	3	5	1	763	01:32:45	5565	01:34:10	5650	00:01:25	85	0.0000
nopath	3	6	12	14	667	01:33:02	5582	01:34:12	5652	00:01:10	70	0.0000
nopath	1	3	3	1	763	01:32:48	5568	01:34:13	5653	00:01:25	85	0.0000
nopath	3	6	8	1	667	01:33:23	5603	01:34:15	5655	00:00:52	52	0.0000
nopath	4	1	3	1	792	01:32:48	5568	01:34:19	5659	00:01:31	91	0.0000
nopath	5	1	13	15	785	01:31:55	5515	01:34:39	5679	00:02:44	164	0.0000
nopath	5	1	3	1	785	01:32:01	5521	01:34:41	5681	00:02:40	160	0.0000
nopath	5	1	12	14	785	01:32:55	5575	01:34:42	5682	00:01:47	107	0.0000
nopath	6	1	12	14	832	01:32:09	5529	01:34:44	5684	00:02:35	155	0.0000
nopath	2	3	13	15	679	01:32:58	5578	01:34:45	5685	00:01:47	107	0.0000
nopath	6	1	12	14	832	01:32:14	5534	01:34:46	5686	00:02:32	152	0.0000
nopath	2	3	12	14	679	01:33:02	5582	01:34:47	5687	00:01:45	105	0.0000
nopath	6	1	12	14	832	01:32:26	5546	01:34:48	5688	00:02:22	142	0.0000
nopath	2	3	5	1	679	01:33:06	5586	01:34:49	5689	00:01:43	103	0.0000
nopath	2	6	12	14	748	01:33:08	5588	01:34:55	5695	00:01:47	107	0.0000
nopath	1	3	9	1	763	01:34:10	5650	01:35:16	5716	00:01:06	66	0.0000	00:01:18
nopath	1	4	5	1	792	01:33:43	5623	01:35:17	5717	00:01:34	94	0.0000
nopath	3	2	8	1	679	01:33:25	5605	01:35:23	5723	00:01:58	118	0.0000
nopath	3	6	9	1	667	01:33:57	5637	01:35:24	5724	00:01:27	87	0.0000
nopath	3	6	10	1	667	01:33:59	5639	01:35:26	5726	00:01:27	87	0.0000
nopath	3	6	3	1	667	01:34:18	5658	01:35:28	5728	00:01:10	70	0.0000
nopath	4	2	13	15	708	01:33:33	5613	01:35:28	5728	00:01:55	115	0.0000
nopath	5	3	13	15	621	01:33:01	5581	01:35:29	5729	00:02:28	148	0.0000
nopath	5	3	12	14	621	01:33:22	5602	01:35:32	5732	00:02:10	130	0.0000
nopath	5	3	12	14	621	01:33:50	5630	01:35:33	5733	00:01:43	103	0.0000
nopath	2	7	13	15	458	01:34:31	5671	01:35:38	5738	00:01:07	67	0.0000
nopath	2	3	3	1	679	01:34:09	5649	01:35:47	5747	00:01:38	98	0.0000
nopath	2	3	6	1	679	01:34:41	5681	01:35:53	5753	00:01:12	72	0.0000
nopath	6	1	3	1	832	01:34:14	5654	01:35:57	5757	00:01:43	103	0.0000
nopath	3	6	5	1	667	01:35:08	5708	01:36:00	5760	00:00:52	52	0.0000	00:01:12
nopath	3	7	3	1	302	01:35:22	5722	01:36:05	5765	00:00:43	43	0.0000
nopath	1	2	9	1	504	01:35:37	5737	01:36:22	5782	00:00:45	45	0.0000
nopath	2	3	3	1	679	01:34:57	5697	01:36:22	5782	00:01:25	85	0.0000
nopath	2	4	12	14	708	01:35:00	5700	01:36:26	5786	00:01:26	86	0.0000
nopath	3	2	3	1	679	01:35:02	5702	01:36:44	5804	00:01:42	102	0.0000
nopath	3	2	3	1	679	01:35:50	5750	01:36:46	5806	00:00:56	56	0.0000
nopath	5	6	3	1	380	01:34:52	5692	01:36:50	5810	00:01:58	118	0.0000
nopath	4	1	3	1	792	01:35:38	5738	01:37:02	5822	00:01:24	84	0.0000	00:01:35
nopath	2	1	5	1	504	01:36:24	5784	01:37:09	5829	00:00:45	45	0.0000
nopath	5	3	3	1	621	01:34:34	5674	01:37:09	5829	00:02:35	155	0.0000
nopath	3	6	12	14	667	01:35:46	5746	01:37:13	5833	00:01:27	87	0.0000
nopath	3	7	3	1	302	01:36:38	5798	01:37:14	5834	00:00:36	36	0.0000
nopath	5	3	9	1	621	01:36:00	5760	01:37:14	5834	00:01:14	74	0.0000
nopath	5	4	9	1	650	01:34:48	5688	01:37:16	5836	00:02:28	148	0.0000
nopath	5	1	12	14	785	01:35:05	5705	01:37:20	5840	00:02:15	135	0.0000
nopath	2	3	5	1	679	01:35:34	5734	01:37:22	5842	00:01:48	108	0.0000
nopath	5	1	5	1	785	01:35:10	5710	01:37:23	5843	00:02:13	133	0.0000
nopath	2	3	12	14	679	01:35:52	5752	01:37:25	5845	00:01:33	93	0.0000
nopath	5	1	10	1	785	01:36:09	5769	01:37:26	5846	00:01:17	77	0.0000
nopath	2	3	5	1	679	01:36:11	5771	01:37:27	5847	00:01:16	76	0.0000
nopath	5	4	5	1	650	01:36:27	5787	01:37:43	5863	00:01:16	76	0.0000
nopath	1	3	10	1	763	01:36:14	5774	01:37:54	5874	00:01:40	100	0.0000
nopath	1	3	3	1	763	01:36:49	5809	01:37:57	5877	00:01:08	68	0.0000
nopath	3	6	9	1	667	01:36:55	5815	01:38:00	5880	00:01:05	65	0.0000	00:01:16
nopath	1	5	3	1	785	01:36:46	5806	01:38:03	5883	00:01:17	77	0.0000
nopath	2	4	12	14	708	01:36:51	5811	01:38:27	5907	00:01:36	96	0.0000
nopath	6	2	9	1	748	01:35:37	5737	01:38:32	5912	00:02:55	175	0.0000
nopath	6	1	9	1	832	01:36:41	5801	01:38:40	5920	00:01:59	119	0.0000
nopath	1	2	9	1	504	01:38:01	5881	01:38:45	5925	00:00:44	44	0.0000
nopath	2	3	2	1	679	01:37:08	5828	01:38:54	5934	00:01:46	106	0.0000
nopath	2	3	9	1	679	01:37:38	5858	01:39:00	5940	00:01:22	82	0.0000	00:01:36
nopath	2	4	13	15	708	01:37:18	5838	01:39:01	5941	00:01:43	103	0.0000
nopath	3	6	12	14	667	01:37:24	5844	01:39:01	5941	00:01:37	97	0.0000
nopath	5	1	3	1	785	01:36:45	5805	01:39:03	5943	00:02:18	138	0.0000
nopath	3	6	12	14	667	01:37:35	5855	01:39:03	5943	00:01:28	88	0.0000
nopath	3	6	5	1	667	01:37:38	5858	01:39:05	5945	00:01:27	87	0.0000
nopath	5	1	3	1	785	01:36:50	5810	01:39:05	5945	00:02:15	135	0.0000
nopath	3	6	3	1	667	01:37:59	5879	01:39:07	5947	00:01:08	68	0.0000
nopath	5	3	3	1	621	01:37:05	5825	01:39:09	5949	00:02:04	124	0.0000
nopath	3	6	9	1	667	01:38:19	5899	01:39:11	5951	00:00:52	52	0.0000
nopath	5	1	12	14	785	01:38:16	5896	01:39:17	5957	00:01:01	61	0.0000
nopath	3	2	6	1	679	01:38:08	5888	01:39:26	5966	00:01:18	78	0.0000
nopath	3	6	13	15	667	01:38:20	5900	01:39:35	5975	00:01:15	75	0.0000
nopath	3	6	9	1	667	01:38:21	5901	01:39:38	5978	00:01:17	77	0.0000
nopath	3	1	12	14	763	01:38:17	5897	01:39:39	5979	00:01:22	82	0.0000
nopath	3	6	10	1	667	01:38:36	5916	01:39:41	5981	00:01:05	65	0.0000
nopath	6	1	5	1	832	01:37:47	5867	01:39:59	5999	00:02:12	132	0.0000
nopath	6	1	10	1	832	01:38:21	5901	01:40:01	6001	00:01:40	100	0.0000	00:01:47
nopath	2	3	3	1	679	01:38:14	5894	01:40:02	6002	00:01:48	108	0.0000
nopath	2	4	9	1	708	01:38:20	5900	01:40:06	6006	00:01:46	106	0.0000
nopath	2	3	13	15	679	01:38:46	5926	01:40:08	6008	00:01:22	82	0.0000
nopath	2	6	12	14	748	01:38:29	5909	01:40:14	6014	00:01:45	105	0.0000
nopath	1	2	12	14	504	01:39:34	5974	01:40:20	6020	00:00:46	46	0.0000
nopath	1	3	9	1	763	01:39:02	5942	01:40:30	6030	00:01:28	88	0.0000
nopath	4	3	9	1	375	01:40:00	6000	01:40:34	6034	00:00:34	34	0.0000
nopath	5	6	3	1	380	01:39:26	5966	01:40:36	6036	00:01:10	70	0.0000
nopath	5	3	3	1	621	01:38:23	5903	01:40:45	6045	00:02:22	142	0.0000
nopath	4	2	5	1	708	01:38:47	5927	01:40:47	6047	00:02:00	120	0.0000
nopath	3	6	2	1	667	01:39:03	5943	01:40:48	6048	00:01:45	105	0.0000
nopath	3	2	7	1	679	01:39:14	5954	01:40:49	6049	00:01:35	95	0.0000
nopath	5	3	12	14	621	01:39:05	5945	01:40:49	6049	00:01:44	104	0.0000
nopath	3	6	12	14	667	01:39:06	5946	01:40:51	6051	00:01:45	105	0.0000
nopath	3	6	13	15	667	01:39:17	5957	01:40:55	6055	00:01:38	98	0.0000
nopath	3	6	5	1	667	01:39:51	5991	01:40:58	6058	00:01:07	67	0.0000
nopath	2	7	12	14	458	01:39:20	5960	01:40:59	6059	00:01:39	99	0.0000
nopath	6	5	3	1	380	01:39:20	5960	01:41:00	6060	00:01:40	100	0.0000	00:01:02
nopath	3	5	3	1	621	01:40:22	6022	01:41:18	6078	00:00:56	56	0.0000
nopath	6	3	12	14	667	01:39:27	5967	01:41:20	6080	00:01:53	113	0.0000
nopath	1	2	3	1	504	01:40:24	6024	01:41:20	6080	00:00:56	56	0.0000
nopath	5	1	5	1	785	01:38:47	5927	01:41:20	6080	00:02:33	153	0.0000
nopath	1	2	3	1	504	01:40:30	6030	01:41:24	6084	00:00:54	54	0.0000
nopath	6	7	3	1	624	01:39:33	5973	01:41:27	6087	00:01:54	114	0.0000
nopath	6	3	7	1	667	01:40:37	6037	01:41:28	6088	00:00:51	51	0.0000
nopath	6	2	12	14	748	01:39:45	5985	01:41:31	6091	00:01:46	106	0.0000
nopath	6	2	12	14	748	01:40:13	6013	01:41:33	6093	00:01:20	80	0.0000
nopath	2	3	12	14	679	01:39:34	5974	01:41:35	6095	00:02:01	121	0.0000
nopath	3	5	9	1	621	01:40:26	6026	01:41:41	6101	00:01:15	75	0.0000
nopath	3	6	13	15	667	01:40:31	6031	01:41:46	6106	00:01:15	75	0.0000
nopath	3	6	12	14	667	01:40:35	6035	01:41:49	6109	00:01:14	74	0.0000
nopath	3	5	3	1	621	01:40:42	6042	01:41:51	6111	00:01:09	69	0.0000
nopath	3	2	3	1	679	01:40:49	6049	01:42:21	6141	00:01:32	92	0.0000	00:01:56
nopath	3	2	13	15	679	01:40:59	6059	01:42:25	6145	00:01:26	86	0.0000
nopath	2	7	5	1	458	01:41:16	6076	01:42:32	6152	00:01:16	76	0.0000
nopath	2	7	5	1	458	01:41:20	6080	01:42:35	6155	00:01:15	75	0.0000
nopath	3	6	10	1	667	01:40:53	6053	01:42:36	6156	00:01:43	103	0.0000
nopath	5	1	9	1	785	01:40:45	6045	01:42:40	6160	00:01:55	115	0.0000
nopath	5	4	13	15	650	01:41:00	6060	01:42:41	6161	00:01:41	101	0.0000
nopath	3	6	13	15	667	01:41:09	6069	01:42:41	6161	00:01:32	92	0.0000
nopath	1	3	5	1	763	01:41:17	6077	01:42:42	6162	00:01:25	85	0.0000
nopath	3	6	9	1	667	01:41:33	6093	01:42:43	6163	00:01:10	70	0.0000
nopath	2	4	5	1	708	01:40:55	6055	01:42:46	6166	00:01:51	111	0.0000
nopath	5	1	6	1	785	01:41:38	6098	01:42:51	6171	00:01:13	73	0.0000
nopath	5	1	7	1	785	01:41:46	6106	01:42:54	6174	00:01:08	68	0.0000
nopath	5	7	5	1	577	01:41:10	6070	01:43:01	6181	00:01:51	111	0.0000	00:01:37
nopath	5	7	5	1	577	01:41:13	6073	01:43:05	6185	00:01:52	112	0.0000
nopath	6	3	13	15	667	01:40:50	6050	01:43:06	6186	00:02:16	136	0.0000
nopath	5	4	10	1	650	01:41:28	6088	01:43:07	6187	00:01:39	99	0.0000
nopath	6	1	5	1	832	01:41:11	6071	01:43:12	6192	00:02:01	121	0.0000
nopath	6	7	9	1	624	01:41:01	6061	01:43:13	6193	00:02:12	132	0.0000
nopath	6	1	3	1	832	01:41:23	6083	01:43:16	6196	00:01:53	113	0.0000
nopath	6	1	3	1	832	01:41:33	6093	01:43:19	6199	00:01:46	106	0.0000
nopath	3	2	12	14	679	01:41:37	6097	01:43:30	6210	00:01:53	113	0.0000
nopath	6	4	10	1	696	01:41:21	6081	01:43:34	6214	00:02:13	133	0.0000
nopath	6	7	10	1	624	01:42:03	6123	01:43:36	6216	00:01:33	93	0.0000
nopath	2	7	3	1	458	01:42:00	6120	01:43:41	6221	00:01:41	101	0.0000
nopath	2	7	12	14	458	01:43:06	6186	01:43:48	6228	00:00:42	42	0.0000
nopath	1	2	5	1	504	01:43:02	6182	01:44:04	6244	00:01:02	62	0.0000	00:00:54
nopath	1	2	5	1	504	01:43:24	6204	01:44:14	6254	00:00:50	50	0.0000
nopath	2	3	9	1	679	01:43:14	6194	01:44:20	6260	00:01:06	66	0.0000
nopath	2	4	13	15	708	01:42:38	6158	01:44:24	6264	00:01:46	106	0.0000
nopath	1	3	8	1	763	01:42:52	6172	01:44:25	6265	00:01:33	93	0.0000
nopath	2	4	9	1	708	01:43:15	6195	01:44:26	6266	00:01:11	71	0.0000
nopath	5	1	9	1	785	01:42:18	6138	01:44:27	6267	00:02:09	129	0.0000
nopath	3	6	13	15	667	01:43:08	6188	01:44:28	6268	00:01:20	80	0.0000
nopath	3	6	13	15	667	01:43:28	6208	01:44:30	6270	00:01:02	62	0.0000
nopath	5	3	13	15	621	01:43:14	6194	01:44:36	6276	00:01:22	82	0.0000
nopath	5	3	13	15	621	01:43:20	6200	01:44:38	6278	00:01:18	78	0.0000
nopath	4	7	3	1	331	01:44:07	6247	01:44:48	6288	00:00:41	41	0.0000
nopath	1	4	10	1	792	01:43:03	6183	01:44:49	6289	00:01:46	106	0.0000
nopath	3	2	5	1	679	01:43:06	6186	01:44:50	6290	00:01:44	104	0.0000
nopath	4	2	3	1	708	01:43:37	6217	01:44:53	6293	00:01:16	76	0.0000
nopath	3	6	9	1	667	01:43:47	6227	01:44:55	6295	00:01:08	68	0.0000
nopath	3	1	5	1	763	01:43:52	6232	01:45:17	6317	00:01:25	85	0.0000	00:02:25
nopath	6	2	10	1	748	01:43:33	6213	01:45:17	6317	00:01:44	104	0.0000
nopath	2	3	3	1	679	01:43:43	6223	01:45:20	6320	00:01:37	97	0.0000
nopath	2	4	9	1	708	01:43:22	6202	01:45:21	6321	00:01:59	119	0.0000
nopath	3	6	12	14	667	01:43:53	6233	01:45:24	6324	00:01:31	91	0.0000
nopath	2	4	3	1	708	01:44:29	6269	01:45:25	6325	00:00:56	56	0.0000
nopath	3	6	13	15	667	01:43:57	6237	01:45:29	6329	00:01:32	92	0.0000
nopath	3	6	2	1	667	01:44:00	6240	01:45:32	6332	00:01:32	92	0.0000
nopath	2	3	12	14	679	01:44:36	6276	01:45:47	6347	00:01:11	71	0.0000
nopath	5	6	3	1	380	01:45:07	6307	01:45:55	6355	00:00:48	48	0.0000
nopath	5	3	9	1	621	01:43:51	6231	01:46:03	6363	00:02:12	132	0.0000	00:01:48
nopath	3	6	3	1	667	01:44:33	6273	01:46:12	6372	00:01:39	99	0.0000
nopath	3	6	12	14	667	01:45:03	6303	01:46:15	6375	00:01:12	72	0.0000
nopath	3	2	13	15	679	01:44:30	6270	01:46:15	6375	00:01:45	105	0.0000
nopath	5	4	13	15	650	01:44:16	6256	01:46:15	6375	00:01:59	119	0.0000
nopath	3	6	9	1	667	01:45:07	6307	01:46:17	6377	00:01:10	70	0.0000
nopath	3	6	6	1	667	01:45:11	6311	01:46:19	6379	00:01:08	68	0.0000
nopath	5	4	3	1	650	01:45:34	6334	01:46:40	6400	00:01:06	66	0.0000
nopath	1	2	4	1	504	01:45:37	6337	01:46:44	6404	00:01:07	67	0.0000
nopath	5	1	3	1	785	01:44:15	6255	01:46:44	6404	00:02:29	149	0.0000
nopath	2	3	12	14	679	01:44:40	6280	01:46:51	6411	00:02:11	131	0.0000
nopath	2	3	9	1	679	01:44:49	6289	01:46:54	6414	00:02:05	125	0.0000
nopath	2	3	3	1	679	01:45:05	6305	01:46:56	6416	00:01:51	111	0.0000
nopath	3	5	12	14	621	01:45:49	6349	01:46:57	6417	00:01:08	68	0.0000
nopath	1	5	3	1	785	01:45:04	6304	01:47:04	6424	00:02:00	120	0.0000	00:01:38
nopath	1	5	13	15	785	01:45:15	6315	01:47:10	6430	00:01:55	115	0.0000
nopath	6	7	12	14	624	01:46:05	6365	01:47:10	6430	00:01:05	65	0.0000
nopath	2	6	3	1	748	01:45:21	6321	01:47:12	6432	00:01:51	111	0.0000
nopath	6	1	3	1	832	01:46:07	6367	01:47:12	6432	00:01:05	65	0.0000
nopath	6	3	5	1	667	01:46:22	6382	01:47:14	6434	00:00:52	52	0.0000
nopath	2	3	13	15	679	01:45:07	6307	01:47:25	6445	00:02:18	138	0.0000
nopath	2	4	3	1	708	01:45:13	6313	01:47:26	6446	00:02:13	133	0.0000
nopath	2	3	13	15	679	01:45:34	6334	01:47:29	6449	00:01:55	115	0.0000
nopath	4	1	9	1	792	01:45:44	6344	01:47:41	6461	00:01:57	117	0.0000
nopath	3	2	12	14	679	01:46:38	6398	01:47:42	6462	00:01:04	64	0.0000
nopath	2	1	5	1	504	01:46:41	6401	01:47:52	6472	00:01:11	71	0.0000
nopath	5	7	3	1	577	01:45:43	6343	01:47:55	6475	00:02:12	132	0.0000
nopath	3	1	13	15	763	01:45:52	6352	01:47:56	6476	00:02:04	124	0.0000
nopath	5	4	12	14	650	01:46:54	6414	01:47:57	6477	00:01:03	63	0.0000
nopath	3	7	5	1	302	01:47:19	6439	01:47:59	6479	00:00:40	40	0.0000
nopath	2	4	3	1	708	01:46:01	6361	01:48:00	6480	00:01:59	119	0.0000	00:01:39
nopath	3	6	12	14	667	01:46:20	6380	01:48:01	6481	00:01:41	101	0.0000
nopath	3	7	12	14	302	01:47:12	6432	01:48:01	6481	00:00:49	49	0.0000
nopath	3	6	12	14	667	01:46:39	6399	01:48:03	6483	00:01:24	84	0.0000
nopath	1	2	3	1	504	01:47:00	6420	01:48:05	6485	00:01:05	65	0.0000
nopath	3	6	10	1	667	01:47:11	6431	01:48:08	6488	00:00:57	57	0.0000
nopath	1	3	9	1	763	01:47:11	6431	01:48:32	6512	00:01:21	81	0.0000
nopath	1	4	10	1	792	01:47:09	6429	01:48:33	6513	00:01:24	84	0.0000
nopath	1	3	12	14	763	01:47:16	6436	01:48:35	6515	00:01:19	79	0.0000
nopath	1	3	5	1	763	01:47:17	6437	01:48:37	6517	00:01:20	80	0.0000
nopath	6	3	9	1	667	01:47:56	6476	01:48:45	6525	00:00:49	49	0.0000
nopath	3	2	5	1	679	01:46:50	6410	01:48:53	6533	00:02:03	123	0.0000
nopath	2	5	13	15	701	01:45:38	6338	01:48:55	6535	00:03:17	197	0.0000
nopath	4	2	3	1	708	01:47:33	6453	01:48:55	6535	00:01:22	82	0.0000
nopath	2	6	12	14	748	01:46:56	6416	01:48:58	6538	00:02:02	122	0.0000
nopath	1	5	3	1	785	01:47:24	6444	01:48:58	6538	00:01:34	94	0.0000
nopath	1	3	8	1	763	01:47:56	6476	01:48:58	6538	00:01:02	62	0.0000
nopath	2	7	12	14	458	01:47:55	6475	01:49:08	6548	00:01:13	73	0.0000	00:01:14
nopath	2	1	10	1	504	01:48:17	6497	01:49:15	6555	00:00:58	58	0.0000
nopath	3	2	12	14	679	01:48:03	6483	01:49:16	6556	00:01:13	73	0.0000
nopath	2	1	12	14	504	01:48:35	6515	01:49:22	6562	00:00:47	47	0.0000
nopath	2	3	3	1	679	01:47:33	6453	01:49:30	6570	00:01:57	117	0.0000
nopath	2	4	12	14	708	01:47:40	6460	01:49:35	6575	00:01:55	115	0.0000
nopath	2	3	12	14	679	01:47:48	6468	01:49:35	6575	00:01:47	107	0.0000
nopath	3	6	13	15	667	01:48:01	6481	01:49:52	6592	00:01:51	111	0.0000
nopath	3	5	10	1	621	01:48:43	6523	01:49:53	6593	00:01:10	70	0.0000
nopath	3	6	5	1	667	01:48:33	6513	01:49:53	6593	00:01:20	80	0.0000
nopath	5	4	12	14	650	01:48:30	6510	01:49:55	6595	00:01:25	85	0.0000
nopath	3	6	10	1	667	01:48:54	6534	01:49:55	6595	00:01:01	61	0.0000
nopath	1	2	12	14	504	01:49:05	6545	01:49:58	6598	00:00:53	53	0.0000
nopath	2	3	12	14	679	01:48:27	6507	01:49:59	6599	00:01:32	92	0.0000
nopath	1	3	12	14	763	01:48:15	6495	01:50:02	6602	00:01:47	107	0.0000	00:01:24
nopath	1	3	10	1	763	01:48:17	6497	01:50:04	6604	00:01:47	107	0.0000
nopath	3	2	3	1	679	01:48:49	6529	01:50:14	6614	00:01:25	85	0.0000
nopath	1	3	5	1	763	01:48:25	6505	01:50:30	6630	00:02:05	125	0.0000
nopath	5	2	13	15	701	01:47:21	6441	01:50:44	6644	00:03:23	203	0.0000
nopath	5	2	6	1	701	01:48:27	6507	01:50:50	6650	00:02:23	143	0.0000
nopath	5	1	3	1	785	01:47:30	6450	01:50:50	6650	00:03:20	200	0.0000
nopath	5	1	13	15	785	01:48:09	6489	01:50:55	6655	00:02:46	166	0.0000
nopath	6	2	5	1	748	01:49:56	6596	01:50:57	6657	00:01:01	61	0.0000
nopath	5	1	13	15	785	01:48:40	6520	01:50:59	6659	00:02:19	139	0.0000
nopath	6	1	12	14	832	01:49:12	6552	01:51:01	6661	00:01:49	109	0.0000	00:01:42
nopath	1	2	12	14	504	01:50:12	6612	01:51:01	6661	00:00:49	49	0.0000
nopath	2	3	13	15	679	01:48:50	6530	01:51:09	6669	00:02:19	139	0.0000
nopath	2	3	5	1	679	01:49:00	6540	01:51:11	6671	00:02:11	131	0.0000
nopath	2	3	9	1	679	01:49:19	6559	01:51:13	6673	00:01:54	114	0.0000
nopath	5	3	9	1	621	01:50:03	6603	01:51:27	6687	00:01:24	84	0.0000
nopath	3	6	3	1	667	01:50:16	6616	01:51:36	6696	00:01:20	80	0.0000
nopath	3	2	12	14	679	01:50:02	6602	01:51:36	6696	00:01:34	94	0.0000
nopath	5	7	9	1	577	01:50:41	6641	01:51:36	6696	00:00:55	55	0.0000
nopath	3	6	3	1	667	01:50:29	6629	01:51:38	6698	00:01:09	69	0.0000
nopath	3	2	2	1	679	01:50:04	6604	01:51:38	6698	00:01:34	94	0.0000
nopath	2	4	9	1	708	01:49:52	6592	01:51:41	6701	00:01:49	109	0.0000
nopath	5	3	5	1	621	01:50:43	6643	01:51:53	6713	00:01:10	70	0.0000
nopath	2	1	3	1	504	01:50:19	6619	01:51:55	6715	00:01:36	96	0.0000
nopath	6	1	9	1	832	01:50:18	6618	01:52:08	6728	00:01:50	110	0.0000	00:01:50
nopath	6	1	2	1	832	01:50:34	6634	01:52:10	6730	00:01:36	96	0.0000
nopath	2	3	12	14	679	01:50:26	6626	01:52:12	6732	00:01:46	106	0.0000
nopath	2	4	3	1	708	01:50:22	6622	01:52:13	6733	00:01:51	111	0.0000
nopath	2	3	12	14	679	01:50:28	6628	01:52:14	6734	00:01:46	106	0.0000
nopath	3	6	9	1	667	01:50:47	6647	01:52:16	6736	00:01:29	89	0.0000
nopath	2	3	5	1	679	01:50:30	6630	01:52:16	6736	00:01:46	106	0.0000
nopath	2	3	13	15	679	01:50:31	6631	01:52:45	6765	00:02:14	134	0.0000
nopath	6	2	12	14	748	01:51:48	6708	01:52:46	6766	00:00:58	58	0.0000
nopath	3	2	12	14	679	01:50:42	6642	01:52:57	6777	00:02:15	135	0.0000
nopath	3	2	13	15	679	01:51:04	6664	01:53:02	6782	00:01:58	118	0.0000	00:01:39
nopath	4	2	3	1	708	01:51:25	6685	01:53:04	6784	00:01:39	99	0.0000
nopath	2	1	12	14	504	01:51:32	6692	01:53:14	6794	00:01:42	102	0.0000
nopath	2	3	3	1	679	01:50:40	6640	01:53:17	6797	00:02:37	157	0.0000
nopath	2	1	7	1	504	01:51:38	6698	01:53:18	6798	00:01:40	100	0.0000
nopath	2	4	3	1	708	01:50:57	6657	01:53:20	6800	00:02:23	143	0.0000
nopath	4	1	9	1	792	01:52:02	6722	01:53:20	6800	00:01:18	78	0.0000
nopath	3	6	5	1	667	01:52:00	6720	01:53:24	6804	00:01:24	84	0.0000
nopath	3	6	3	1	667	01:52:12	6732	01:53:26	6806	00:01:14	74	0.0000
nopath	5	1	9	1	785	01:51:28	6688	01:53:28	6808	00:02:00	120	0.0000
nopath	3	6	8	1	667	01:52:24	6744	01:53:29	6809	00:01:05	65	0.0000
nopath	5	1	12	14	785	01:51:35	6695	01:53:30	6810	00:01:55	115	0.0000
nopath	5	7	10	1	577	01:51:39	6699	01:53:33	6813	00:01:54	114	0.0000
nopath	1	2	3	1	504	01:52:49	6769	01:53:34	6814	00:00:45	45	0.0000
nopath	5	4	10	1	650	01:51:49	6709	01:53:37	6817	00:01:48	108	0.0000
nopath	5	7	5	1	577	01:52:04	6724	01:53:39	6819	00:01:35	95	0.0000
nopath	2	3	5	1	679	01:52:25	6745	01:53:46	6826	00:01:21	81	0.0000
nopath	1	3	12	14	763	01:52:27	6747	01:53:50	6830	00:01:23	83	0.0000
nopath	3	6	5	1	667	01:52:51	6771	01:53:51	6831	00:01:00	60	0.0000
nopath	6	1	9	1	832	01:52:08	6728	01:53:52	6832	00:01:44	104	0.0000
nopath	1	7	3	1	542	01:53:13	6793	01:54:00	6840	00:00:47	47	0.0000	00:00:57
nopath	6	3	3	1	667	01:53:04	6784	01:54:01	6841	00:00:57	57	0.0000
nopath	3	6	10	1	667	01:53:06	6786	01:54:02	6842	00:00:56	56	0.0000
nopath	1	2	12	14	504	01:53:27	6807	01:54:13	6853	00:00:46	46	0.0000
nopath	3	2	10	1	679	01:53:05	6785	01:54:17	6857	00:01:12	72	0.0000
nopath	1	3	3	1	763	01:52:54	6774	01:54:22	6862	00:01:28	88	0.0000
nopath	2	6	6	1	748	01:52:39	6759	01:54:27	6867	00:01:48	108	0.0000
nopath	2	3	5	1	679	01:53:02	6782	01:54:54	6894	00:01:52	112	0.0000
nopath	1	2	12	14	504	01:53:46	6826	01:54:57	6897	00:01:11	71	0.0000
nopath	2	3	3	1	679	01:53:04	6784	01:54:57	6897	00:01:53	113	0.0000
nopath	2	4	3	1	708	01:53:35	6815	01:55:01	6901	00:01:26	86	0.0000	00:01:52
nopath	3	6	12	14	667	01:53:13	6793	01:55:13	6913	00:02:00	120	0.0000
nopath	3	6	3	1	667	01:53:24	6804	01:55:15	6915	00:01:51	111	0.0000
nopath	5	1	10	1	785	01:53:00	6780	01:55:15	6915	00:02:15	135	0.0000
nopath	3	6	5	1	667	01:53:27	6807	01:55:17	6917	00:01:50	110	0.0000
nopath	3	6	3	1	667	01:53:49	6829	01:55:19	6919	00:01:30	90	0.0000
nopath	3	6	9	1	667	01:54:04	6844	01:55:22	6922	00:01:18	78	0.0000
nopath	2	3	12	14	679	01:53:57	6837	01:55:23	6923	00:01:26	86	0.0000
nopath	3	6	10	1	667	01:54:05	6845	01:55:24	6924	00:01:19	79	0.0000
nopath	1	4	5	1	792	01:53:40	6820	01:55:26	6926	00:01:46	106	0.0000
nopath	3	6	3	1	667	01:54:10	6850	01:55:26	6926	00:01:16	76	0.0000
nopath	1	3	3	1	763	01:53:44	6824	01:55:27	6927	00:01:43	103	0.0000
nopath	3	6	6	1	667	01:54:18	6858	01:55:28	6928	00:01:10	70	0.0000
nopath	1	4	3	1	792	01:53:45	6825	01:55:30	6930	00:01:45	105	0.0000
nopath	3	6	6	1	667	01:54:39	6879	01:55:31	6931	00:00:52	52	0.0000
nopath	6	5	12	14	380	01:54:00	6840	01:55:31	6931	00:01:31	91	0.0000
nopath	4	2	12	14	708	01:54:30	6870	01:55:39	6939	00:01:09	69	0.0000
nopath	2	1	3	1	504	01:54:44	6884	01:55:50	6950	00:01:06	66	0.0000
nopath	2	6	2	1	748	01:52:48	6768	01:56:06	6966	00:03:18	198	0.0000	00:02:05
nopath	2	6	2	1	748	01:53:55	6835	01:56:08	6968	00:02:13	133	0.0000
nopath	4	1	13	15	792	01:54:46	6886	01:56:08	6968	00:01:22	82	0.0000
nopath	6	1	12	14	832	01:54:14	6854	01:56:12	6972	00:01:58	118	0.0000
nopath	2	4	9	1	708	01:55:19	6919	01:56:25	6985	00:01:06	66	0.0000
nopath	2	3	13	15	679	01:55:20	6920	01:56:26	6986	00:01:06	66	0.0000
nopath	1	3	10	1	763	01:55:20	6920	01:56:28	6988	00:01:08	68	0.0000
nopath	1	7	5	1	542	01:55:43	6943	01:56:30	6990	00:00:47	47	0.0000
nopath	5	6	3	1	380	01:56:10	6970	01:56:51	7011	00:00:41	41	0.0000
nopath	1	3	12	14	763	01:55:42	6942	01:56:55	7015	00:01:13	73	0.0000
nopath	3	6	3	1	667	01:54:57	6897	01:57:00	7020	00:02:03	123	0.0000	00:01:21
nopath	3	6	9	1	667	01:55:19	6919	01:57:03	7023	00:01:44	104	0.0000
nopath	3	6	3	1	667	01:55:28	6928	01:57:04	7024	00:01:36	96	0.0000
nopath	3	6	12	14	667	01:55:34	6934	01:57:07	7027	00:01:33	93	0.0000
nopath	3	6	12	14	667	01:55:45	6945	01:57:10	7030	00:01:25	85	0.0000
nopath	5	3	9	1	621	01:55:53	6953	01:57:11	7031	00:01:18	78	0.0000
nopath	3	6	3	1	667	01:55:57	6957	01:57:12	7032	00:01:15	75	0.0000
nopath	4	1	13	15	792	01:55:20	6920	01:57:13	7033	00:01:53	113	0.0000
nopath	5	7	5	1	577	01:55:32	6932	01:57:13	7033	00:01:41	101	0.0000
nopath	5	2	4	1	701	01:54:40	6880	01:57:26	7046	00:02:46	166	0.0000
nopath	4	1	3	1	792	01:56:28	6988	01:57:27	7047	00:00:59	59	0.0000
nopath	5	2	12	14	701	01:54:42	6882	01:57:29	7049	00:02:47	167	0.0000
nopath	5	1	7	1	785	01:54:57	6897	01:57:37	7057	00:02:40	160	0.0000
nopath	5	1	5	1	785	01:55:11	6911	01:57:39	7059	00:02:28	148	0.0000
nopath	6	2	3	1	748	01:55:08	6908	01:57:39	7059	00:02:31	151	0.0000
nopath	5	1	9	1	785	01:55:27	6927	01:57:41	7061	00:02:14	134	0.0000
nopath	5	1	3	1	785	01:55:34	6934	01:57:42	7062	00:02:08	128	0.0000
nopath	6	2	5	1	748	01:56:45	7005	01:57:43	7063	00:00:58	58	0.0000
nopath	6	1	9	1	832	01:56:09	6969	01:57:47	7067	00:01:38	98	0.0000
nopath	2	3	3	1	679	01:56:43	7003	01:57:54	7074	00:01:11	71	0.0000
nopath	3	6	3	1	667	01:57:12	7032	01:58:02	7082	00:00:50	50	0.0000	00:01:23
nopath	5	6	3	1	380	01:56:26	6986	01:58:22	7102	00:01:56	116	0.0000
nopath	6	3	10	1	667	01:57:34	7054	01:58:25	7105	00:00:51	51	0.0000
nopath	1	3	5	1	763	01:57:09	7029	01:58:30	7110	00:01:21	81	0.0000
nopath	5	3	6	1	621	01:56:54	7014	01:58:45	7125	00:01:51	111	0.0000
nopath	3	6	3	1	667	01:57:55	7075	01:58:47	7127	00:00:52	52	0.0000
nopath	6	1	9	1	832	01:57:33	7053	01:58:53	7133	00:01:20	80	0.0000
nopath	5	1	12	14	785	01:56:48	7008	01:58:56	7136	00:02:08	128	0.0000
nopath	3	7	5	1	302	01:58:23	7103	01:58:57	7137	00:00:34	34	0.0000
nopath	5	4	9	1	650	01:58:06	7086	01:58:59	7139	00:00:53	53	0.0000
nopath	5	1	9	1	785	01:57:06	7026	01:59:00	7140	00:01:54	114	0.0000	00:02:01
nopath	2	4	10	1	708	01:57:01	7021	01:59:05	7145	00:02:04	124	0.0000
nopath	2	4	5	1	708	01:57:03	7023	01:59:07	7147	00:02:04	124	0.0000
nopath	3	6	3	1	667	01:58:00	7080	01:59:07	7147	00:01:07	67	0.0000
nopath	2	3	3	1	679	01:57:33	7053	01:59:07	7147	00:01:34	94	0.0000
nopath	3	6	4	1	667	01:58:30	7110	01:59:20	7160	00:00:50	50	0.0000
nopath	6	7	3	1	624	01:58:04	7084	01:59:21	7161	00:01:17	77	0.0000
nopath	2	3	5	1	679	01:57:44	7064	01:59:30	7170	00:01:46	106	0.0000
nopath	1	5	3	1	785	01:58:30	7110	01:59:43	7183	00:01:13	73	0.0000
nopath	2	3	9	1	679	01:58:11	7091	02:00:03	7203	00:01:52	112	0.0000	00:01:46
nopath	2	1	12	14	504	01:58:52	7132	02:00:05	7205	00:01:13	73	0.0000
nopath	2	4	3	1	708	01:58:34	7114	02:00:05	7205	00:01:31	91	0.0000
nopath	4	1	12	14	792	01:58:23	7103	02:00:07	7207	00:01:44	104	0.0000
nopath	2	4	3	1	708	01:58:44	7124	02:00:07	7207	00:01:23	83	0.0000
nopath	3	1	5	1	763	01:58:37	7117	02:00:09	7209	00:01:32	92	0.0000
nopath	2	4	3	1	708	01:58:48	7128	02:00:10	7210	00:01:22	82	0.0000
nopath	1	2	3	1	504	01:59:09	7149	02:00:14	7214	00:01:05	65	0.0000
nopath	6	1	9	1	832	01:58:55	7135	02:00:14	7214	00:01:19	79	0.0000
nopath	3	6	13	15	667	01:59:13	7153	02:00:40	7240	00:01:27	87	0.0000
nopath	2	3	6	1	679	01:59:28	7168	02:00:40	7240	00:01:12	72	0.0000
nopath	2	4	3	1	708	01:58:50	7130	02:00:41	7241	00:01:51	111	0.0000
nopath	3	6	9	1	667	01:59:17	7157	02:00:41	7241	00:01:24	84	0.0000
nopath	3	6	9	1	667	01:59:26	7166	02:00:43	7243	00:01:17	77	0.0000
nopath	3	6	4	1	667	01:59:30	7170	02:00:45	7245	00:01:15	75	0.0000
nopath	3	6	7	1	667	01:59:40	7180	02:00:46	7246	00:01:06	66	0.0000
nopath	3	5	5	1	621	01:59:58	7198	02:00:50	7250	00:00:52	52	0.0000
nopath	5	7	9	1	577	01:59:47	7187	02:00:57	7257	00:01:10	70	0.0000
nopath	6	7	5	1	624	01:59:19	7159	02:01:02	7262	00:01:43	103	0.0000	00:01:24
nopath	1	3	2	1	763	01:59:50	7190	02:01:10	7270	00:01:20	80	0.0000
nopath	1	3	3	1	763	01:59:55	7195	02:01:13	7273	00:01:18	78	0.0000
nopath	3	2	12	14	679	01:59:46	7186	02:01:17	7277	00:01:31	91	0.0000
nopath	4	2	5	1	708	01:59:51	7191	02:01:19	7279	00:01:28	88	0.0000
nopath	3	6	10	1	667	02:00:10	7210	02:01:20	7280	00:01:10	70	0.0000
nopath	3	6	12	14	667	02:00:20	7220	02:01:21	7281	00:01:01	61	0.0000
nopath	3	1	12	14	763	01:59:05	7145	02:01:25	7285	00:02:20	140	0.0000
nopath	6	2	9	1	748	02:00:17	7217	02:01:34	7294	00:01:17	77	0.0000
nopath	5	1	3	1	785	01:58:25	7105	02:01:35	7295	00:03:10	190	0.0000
nopath	5	1	5	1	785	01:58:39	7119	02:01:37	7297	00:02:58	178	0.0000
nopath	4	3	10	1	375	02:00:52	7252	02:01:43	7303	00:00:51	51	0.0000
nopath	2	4	13	15	708	01:59:50	7190	02:01:48	7308	00:01:58	118	0.0000
nopath	1	3	5	1	763	02:01:19	7279	02:02:17	7337	00:00:58	58	0.0000	00:01:25
nopath	1	3	5	1	763	02:01:23	7283	02:02:21	7341	00:00:58	58	0.0000
nopath	3	6	2	1	667	02:01:25	7285	02:02:24	7344	00:00:59	59	0.0000
nopath	3	2	12	14	679	02:00:07	7207	02:02:27	7347	00:02:20	140	0.0000
nopath	6	2	12	14	748	02:01:49	7309	02:02:49	7369	00:01:00	60	0.0000
nopath	3	5	3	1	621	02:01:57	7317	02:02:50	7370	00:00:53	53	0.0000
nopath	1	2	3	1	504	02:01:59	7319	02:02:56	7376	00:00:57	57	0.0000
nopath	3	6	12	14	667	02:02:14	7334	02:03:04	7384	00:00:50	50	0.0000	00:01:06
nopath	3	6	12	14	667	02:02:16	7336	02:03:07	7387	00:00:51	51	0.0000
nopath	6	1	3	1	832	02:02:08	7328	02:03:11	7391	00:01:03	63	0.0000
nopath	1	5	13	15	785	02:00:55	7255	02:03:19	7399	00:02:24	144	0.0000
nopath	1	7	5	1	542	02:02:39	7359	02:03:25	7405	00:00:46	46	0.0000
nopath	2	1	12	14	504	02:02:37	7357	02:04:08	7448	00:01:31	91	0.0000	00:01:11
nopath	3	1	3	1	763	02:03:02	7382	02:04:10	7450	00:01:08	68	0.0000
nopath	3	6	5	1	667	02:02:44	7364	02:04:12	7452	00:01:28	88	0.0000
nopath	5	2	9	1	701	02:01:56	7316	02:04:12	7452	00:02:16	136	0.0000
nopath	4	5	9	1	650	02:02:49	7369	02:04:13	7453	00:01:24	84	0.0000
nopath	5	1	12	14	785	02:01:52	7312	02:04:16	7456	00:02:24	144	0.0000
nopath	3	6	10	1	667	02:03:13	7393	02:04:16	7456	00:01:03	63	0.0000
nopath	3	7	12	14	302	02:03:41	7421	02:04:17	7457	00:00:36	36	0.0000
nopath	5	1	3	1	785	02:02:55	7375	02:04:20	7460	00:01:25	85	0.0000
nopath	5	1	3	1	785	02:03:16	7396	02:04:23	7463	00:01:07	67	0.0000
nopath	2	3	3	1	679	02:02:14	7334	02:04:26	7466	00:02:12	132	0.0000
nopath	2	3	12	14	679	02:02:17	7337	02:04:29	7469	00:02:12	132	0.0000
nopath	2	3	13	15	679	02:02:18	7338	02:04:34	7474	00:02:16	136	0.0000
nopath	6	3	5	1	667	02:03:49	7429	02:04:40	7480	00:00:51	51	0.0000
nopath	6	1	13	15	832	02:03:21	7401	02:04:44	7484	00:01:23	83	0.0000
nopath	2	3	5	1	679	02:02:21	7341	02:04:54	7494	00:02:33	153	0.0000
nopath	1	3	9	1	763	02:03:42	7422	02:04:59	7499	00:01:17	77	0.0000
nopath	2	4	12	14	708	02:02:47	7367	02:04:59	7499	00:02:12	132	0.0000
nopath	2	6	2	1	748	02:02:43	7363	02:05:06	7506	00:02:23	143	0.0000	00:02:18
nopath	2	6	5	1	748	02:03:26	7406	02:05:08	7508	00:01:42	102	0.0000
nopath	4	2	9	1	708	02:03:56	7436	02:05:15	7515	00:01:19	79	0.0000
nopath	2	7	12	14	458	02:03:46	7426	02:05:15	7515	00:01:29	89	0.0000
nopath	4	1	5	1	792	02:03:45	7425	02:05:20	7520	00:01:35	95	0.0000
nopath	2	4	12	14	708	02:03:30	7410	02:05:28	7528	00:01:58	118	0.0000
nopath	2	3	5	1	679	02:04:12	7452	02:05:31	7531	00:01:19	79	0.0000
nopath	4	1	9	1	792	02:04:25	7465	02:05:32	7532	00:01:07	67	0.0000
nopath	6	1	12	14	832	02:04:08	7448	02:05:39	7539	00:01:31	91	0.0000
nopath	5	2	9	1	701	02:04:06	7446	02:05:57	7557	00:01:51	111	0.0000
nopath	2	3	3	1	679	02:04:44	7484	02:05:58	7558	00:01:14	74	0.0000
nopath	2	3	12	14	679	02:04:45	7485	02:06:01	7561	00:01:16	76	0.0000	00:01:46
nopath	3	5	9	1	621	02:04:46	7486	02:06:03	7563	00:01:17	77	0.0000
nopath	3	6	13	15	667	02:04:05	7445	02:06:04	7564	00:01:59	119	0.0000
nopath	2	4	5	1	708	02:04:49	7489	02:06:05	7565	00:01:16	76	0.0000
nopath	3	5	5	1	621	02:04:54	7494	02:06:07	7567	00:01:13	73	0.0000
nopath	1	2	13	15	504	02:05:22	7522	02:06:11	7571	00:00:49	49	0.0000
nopath	1	3	6	1	763	02:04:30	7470	02:06:30	7590	00:02:00	120	0.0000
nopath	1	3	12	14	763	02:04:49	7489	02:06:33	7593	00:01:44	104	0.0000
nopath	3	6	3	1	667	02:05:39	7539	02:06:35	7595	00:00:56	56	0.0000
nopath	3	2	9	1	679	02:05:43	7543	02:06:40	7600	00:00:57	57	0.0000
nopath	1	5	3	1	785	02:04:31	7471	02:06:51	7611	00:02:20	140	0.0000
nopath	2	1	3	1	504	02:05:22	7522	02:06:51	7611	00:01:29	89	0.0000
nopath	6	2	9	1	748	02:05:22	7522	02:06:56	7616	00:01:34	94	0.0000
nopath	6	1	12	14	832	02:05:04	7504	02:07:00	7620	00:01:56	116	0.0000	00:01:32
nopath	2	4	3	1	708	02:04:53	7493	02:07:01	7621	00:02:08	128	0.0000
nopath	1	7	9	1	542	02:05:57	7557	02:07:02	7622	00:01:05	65	0.0000
nopath	2	4	9	1	708	02:05:45	7545	02:07:04	7624	00:01:19	79	0.0000
nopath	2	3	6	1	679	02:06:13	7573	02:07:30	7650	00:01:17	77	0.0000
nopath	1	3	12	14	763	02:06:17	7577	02:07:34	7654	00:01:17	77	0.0000
nopath	3	6	3	1	667	02:06:29	7589	02:07:48	7668	00:01:19	79	0.0000
nopath	3	6	9	1	667	02:06:36	7596	02:07:50	7670	00:01:14	74	0.0000
nopath	5	3	3	1	621	02:06:58	7618	02:07:50	7670	00:00:52	52	0.0000
nopath	2	1	9	1	504	02:06:14	7574	02:08:04	7684	00:01:50	110	0.0000	00:01:39
nopath	1	3	13	15	763	02:06:47	7607	02:08:05	7685	00:01:18	78	0.0000
nopath	4	1	12	14	792	02:06:44	7604	02:08:08	7688	00:01:24	84	0.0000
nopath	1	3	12	14	763	02:07:07	7627	02:08:08	7688	00:01:01	61	0.0000
nopath	3	6	12	14	667	02:07:10	7630	02:08:09	7689	00:00:59	59	0.0000
nopath	5	2	5	1	701	02:06:13	7573	02:08:19	7699	00:02:06	126	0.0000
nopath	5	1	10	1	785	02:05:46	7546	02:08:20	7700	00:02:34	154	0.0000
nopath	5	1	5	1	785	02:06:04	7564	02:08:22	7702	00:02:18	138	0.0000
nopath	5	1	5	1	785	02:06:24	7584	02:08:27	7707	00:02:03	123	0.0000
nopath	6	2	9	1	748	02:06:36	7596	02:08:28	7708	00:01:52	112	0.0000
nopath	5	1	3	1	785	02:06:33	7593	02:08:29	7709	00:01:56	116	0.0000
nopath	6	2	3	1	748	02:06:50	7610	02:08:30	7710	00:01:40	100	0.0000
nopath	5	1	9	1	785	02:07:09	7629	02:08:31	7711	00:01:22	82	0.0000
nopath	6	2	7	1	748	02:07:25	7645	02:08:32	7712	00:01:07	67	0.0000
nopath	2	3	12	14	679	02:06:35	7595	02:08:35	7715	00:02:00	120	0.0000
nopath	2	4	3	1	708	02:07:18	7638	02:08:38	7718	00:01:20	80	0.0000
nopath	2	3	12	14	679	02:07:34	7654	02:08:39	7719	00:01:05	65	0.0000
nopath	3	6	10	1	667	02:07:44	7664	02:08:39	7719	00:00:55	55	0.0000
nopath	1	3	9	1	763	02:07:35	7655	02:09:06	7746	00:01:31	91	0.0000	00:01:23
nopath	1	3	3	1	763	02:07:40	7660	02:09:09	7749	00:01:29	89	0.0000
nopath	1	3	13	15	763	02:07:59	7679	02:09:13	7753	00:01:14	74	0.0000
nopath	4	2	3	1	708	02:07:57	7677	02:09:14	7754	00:01:17	77	0.0000
nopath	5	6	12	14	380	02:08:01	7681	02:09:16	7756	00:01:15	75	0.0000
nopath	2	1	3	1	504	02:08:35	7715	02:09:19	7759	00:00:44	44	0.0000
nopath	4	1	13	15	792	02:07:16	7636	02:09:22	7762	00:02:06	126	0.0000
nopath	5	3	3	1	621	02:07:10	7630	02:09:28	7768	00:02:18	138	0.0000
nopath	5	4	9	1	650	02:07:38	7658	02:09:34	7774	00:01:56	116	0.0000
nopath	3	6	12	14	667	02:08:10	7690	02:09:37	7777	00:01:27	87	0.0000
nopath	3	6	12	14	667	02:08:24	7704	02:09:39	7779	00:01:15	75	0.0000
nopath	1	2	10	1	504	02:08:49	7729	02:09:43	7783	00:00:54	54	0.0000
nopath	2	4	10	1	708	02:08:52	7732	02:09:44	7784	00:00:52	52	0.0000
nopath	3	6	13	15	667	02:08:28	7708	02:09:44	7784	00:01:16	76	0.0000
nopath	3	6	10	1	667	02:08:31	7711	02:09:46	7786	00:01:15	75	0.0000
nopath	3	6	13	15	667	02:09:00	7740	02:09:55	7795	00:00:55	55	0.0000
nopath	5	4	3	1	650	02:08:42	7722	02:09:58	7798	00:01:16	76	0.0000
nopath	1	3	7	1	763	02:08:33	7713	02:10:14	7814	00:01:41	101	0.0000	00:01:28
nopath	3	6	9	1	667	02:09:33	7773	02:10:22	7822	00:00:49	49	0.0000
nopath	3	6	2	1	667	02:09:34	7774	02:10:27	7827	00:00:53	53	0.0000
nopath	4	2	5	1	708	02:08:21	7701	02:10:31	7831	00:02:10	130	0.0000
nopath	3	2	9	1	679	02:08:43	7723	02:10:33	7833	00:01:50	110	0.0000
nopath	3	2	3	1	679	02:09:14	7754	02:10:35	7835	00:01:21	81	0.0000
nopath	3	2	3	1	679	02:09:38	7778	02:10:37	7837	00:00:59	59	0.0000
nopath	1	3	9	1	763	02:09:28	7768	02:10:46	7846	00:01:18	78	0.0000
nopath	2	4	3	1	708	02:09:22	7762	02:10:52	7852	00:01:30	90	0.0000
nopath	2	3	12	14	679	02:09:32	7772	02:11:23	7883	00:01:51	111	0.0000	00:01:33
nopath	3	6	12	14	667	02:09:39	7779	02:11:25	7885	00:01:46	106	0.0000
nopath	2	4	3	1	708	02:09:38	7778	02:11:26	7886	00:01:48	108	0.0000
nopath	3	6	3	1	667	02:09:46	7786	02:11:27	7887	00:01:41	101	0.0000
nopath	5	1	5	1	785	02:10:20	7820	02:11:27	7887	00:01:07	67	0.0000
nopath	3	6	6	1	667	02:09:59	7799	02:11:28	7888	00:01:29	89	0.0000
nopath	2	4	3	1	708	02:09:51	7791	02:11:28	7888	00:01:37	97	0.0000
nopath	3	6	10	1	667	02:10:02	7802	02:11:30	7890	00:01:28	88	0.0000
nopath	3	6	3	1	667	02:10:10	7810	02:11:32	7892	00:01:22	82	0.0000
nopath	3	6	5	1	667	02:10:21	7821	02:11:34	7894	00:01:13	73	0.0000
nopath	3	6	5	1	667	02:10:33	7833	02:11:36	7896	00:01:03	63	0.0000
nopath	3	6	10	1	667	02:10:44	7844	02:11:38	7898	00:00:54	54	0.0000
nopath	2	3	3	1	679	02:10:16	7816	02:11:54	7914	00:01:38	98	0.0000
nopath	3	6	9	1	667	02:11:05	7865	02:11:58	7918	00:00:53	53	0.0000
nopath	1	4	5	1	792	02:10:59	7859	02:11:59	7919	00:01:00	60	0.0000
nopath	3	6	13	15	667	02:11:10	7870	02:12:03	7923	00:00:53	53	0.0000	00:01:12
nopath	3	6	9	1	667	02:11:16	7876	02:12:06	7926	00:00:50	50	0.0000
nopath	4	5	5	1	650	02:11:16	7876	02:12:18	7938	00:01:02	62	0.0000
nopath	6	2	12	14	748	02:09:48	7788	02:12:20	7940	00:02:32	152	0.0000
nopath	6	2	9	1	748	02:09:59	7799	02:12:22	7942	00:02:23	143	0.0000
nopath	6	1	12	14	832	02:09:28	7768	02:12:24	7944	00:02:56	176	0.0000
nopath	2	3	3	1	679	02:10:20	7820	02:12:26	7946	00:02:06	126	0.0000
nopath	2	3	12	14	679	02:10:28	7828	02:12:29	7949	00:02:01	121	0.0000
nopath	2	3	9	1	679	02:10:44	7844	02:12:31	7951	00:01:47	107	0.0000
nopath	3	6	6	1	667	02:11:26	7886	02:12:31	7951	00:01:05	65	0.0000
nopath	6	1	13	15	832	02:10:47	7847	02:12:32	7952	00:01:45	105	0.0000
nopath	2	4	12	14	708	02:11:10	7870	02:12:34	7954	00:01:24	84	0.0000
nopath	6	1	13	15	832	02:11:18	7878	02:12:34	7954	00:01:16	76	0.0000
nopath	3	6	9	1	667	02:11:30	7890	02:12:35	7955	00:01:05	65	0.0000
nopath	6	1	12	14	832	02:11:20	7880	02:12:36	7956	00:01:16	76	0.0000
nopath	1	7	5	1	542	02:11:57	7917	02:12:43	7963	00:00:46	46	0.0000
nopath	1	3	7	1	763	02:11:47	7907	02:13:00	7980	00:01:13	73	0.0000	00:01:15
nopath	1	4	3	1	792	02:11:27	7887	02:13:01	7981	00:01:34	94	0.0000
nopath	1	3	5	1	763	02:11:55	7915	02:13:03	7983	00:01:08	68	0.0000
nopath	2	7	3	1	458	02:12:19	7939	02:13:26	8006	00:01:07	67	0.0000
nopath	2	3	6	1	679	02:11:17	7877	02:13:32	8012	00:02:15	135	0.0000
nopath	2	3	5	1	679	02:11:24	7884	02:13:35	8015	00:02:11	131	0.0000
nopath	3	6	3	1	667	02:12:35	7955	02:13:35	8015	00:01:00	60	0.0000
nopath	2	3	3	1	679	02:11:36	7896	02:13:37	8017	00:02:01	121	0.0000
nopath	6	2	2	1	748	02:12:00	7920	02:13:40	8020	00:01:40	100	0.0000
nopath	5	1	12	14	785	02:11:45	7905	02:13:45	8025	00:02:00	120	0.0000
nopath	1	2	3	1	504	02:13:12	7992	02:13:58	8038	00:00:46	46	0.0000
nopath	2	3	5	1	679	02:12:22	7942	02:14:02	8042	00:01:40	100	0.0000	00:01:57
nopath	2	3	2	1	679	02:12:41	7961	02:14:05	8045	00:01:24	84	0.0000
nopath	1	3	5	1	763	02:12:49	7969	02:14:07	8047	00:01:18	78	0.0000
nopath	1	2	3	1	504	02:13:31	8011	02:14:14	8054	00:00:43	43	0.0000
nopath	3	6	3	1	667	02:13:30	8010	02:14:20	8060	00:00:50	50	0.0000
nopath	1	3	12	14	763	02:13:14	7994	02:14:39	8079	00:01:25	85	0.0000
nopath	5	6	10	1	380	02:13:29	8009	02:14:40	8080	00:01:11	71	0.0000
nopath	2	1	3	1	504	02:13:50	8030	02:14:53	8093	00:01:03	63	0.0000
nopath	5	3	12	14	621	02:13:21	8001	02:14:53	8093	00:01:32	92	0.0000
nopath	3	5	13	15	621	02:13:33	8013	02:15:01	8101	00:01:28	88	0.0000	00:01:13
nopath	3	6	12	14	667	02:13:35	8015	02:15:04	8104	00:01:29	89	0.0000
nopath	5	1	10	1	785	02:13:03	7983	02:15:04	8104	00:02:01	121	0.0000
nopath	6	5	5	1	380	02:14:06	8046	02:15:06	8106	00:01:00	60	0.0000
nopath	2	3	5	1	679	02:13:05	7985	02:15:10	8110	00:02:05	125	0.0000
nopath	2	3	7	1	679	02:13:34	8014	02:15:12	8112	00:01:38	98	0.0000
nopath	2	3	13	15	679	02:13:46	8026	02:15:17	8117	00:01:31	91	0.0000
nopath	3	6	9	1	667	02:14:23	8063	02:15:19	8119	00:00:56	56	0.0000
nopath	1	7	13	15	542	02:14:43	8083	02:15:30	8130	00:00:47	47	0.0000
nopath	1	3	7	1	763	02:13:49	8029	02:15:38	8138	00:01:49	109	0.0000
nopath	1	5	8	1	785	02:13:39	8019	02:15:51	8151	00:02:12	132	0.0000
nopath	3	2	9	1	679	02:14:06	8046	02:15:53	8153	00:01:47	107	0.0000
nopath	3	2	12	14	679	02:14:35	8075	02:15:56	8156	00:01:21	81	0.0000
nopath	2	3	5	1	679	02:14:23	8063	02:16:14	8174	00:01:51	111	0.0000	00:01:41
nopath	2	4	12	14	708	02:14:35	8075	02:16:17	8177	00:01:42	102	0.0000
nopath	2	7	10	1	458	02:15:38	8138	02:16:19	8179	00:00:41	41	0.0000
nopath	1	2	5	1	504	02:15:42	8142	02:16:27	8187	00:00:45	45	0.0000
nopath	5	6	5	1	380	02:15:51	8151	02:16:29	8189	00:00:38	38	0.0000
nopath	1	2	13	15	504	02:15:44	8144	02:16:33	8193	00:00:49	49	0.0000
nopath	5	3	9	1	621	02:15:09	8109	02:16:39	8199	00:01:30	90	0.0000
nopath	1	2	12	14	504	02:15:53	8153	02:16:41	8201	00:00:48	48	0.0000
nopath	2	3	5	1	679	02:15:24	8124	02:16:48	8208	00:01:24	84	0.0000
nopath	2	4	9	1	708	02:14:44	8084	02:16:49	8209	00:02:05	125	0.0000
nopath	3	6	13	15	667	02:14:59	8099	02:16:52	8212	00:01:53	113	0.0000
nopath	1	3	13	15	763	02:15:48	8148	02:16:54	8214	00:01:06	66	0.0000
nopath	3	6	13	15	667	02:15:24	8124	02:16:54	8214	00:01:30	90	0.0000
nopath	1	2	13	15	504	02:16:09	8169	02:16:56	8216	00:00:47	47	0.0000
nopath	3	6	3	1	667	02:15:39	8139	02:16:56	8216	00:01:17	77	0.0000
nopath	3	6	2	1	667	02:15:46	8146	02:16:58	8218	00:01:12	72	0.0000
nopath	3	6	3	1	667	02:15:52	8152	02:17:00	8220	00:01:08	68	0.0000	00:01:11
nopath	3	2	3	1	679	02:15:10	8110	02:17:14	8234	00:02:04	124	0.0000
nopath	3	2	9	1	679	02:15:35	8135	02:17:16	8236	00:01:41	101	0.0000
nopath	4	2	13	15	708	02:15:23	8123	02:17:21	8241	00:01:58	118	0.0000
nopath	3	6	4	1	667	02:16:06	8166	02:17:23	8243	00:01:17	77	0.0000
nopath	3	2	12	14	679	02:16:04	8164	02:17:34	8254	00:01:30	90	0.0000
nopath	2	1	12	14	504	02:16:33	8193	02:17:36	8256	00:01:03	63	0.0000
nopath	4	1	9	1	792	02:15:29	8129	02:17:38	8258	00:02:09	129	0.0000
nopath	6	3	9	1	667	02:16:52	8212	02:17:44	8264	00:00:52	52	0.0000
nopath	3	7	3	1	302	02:17:16	8236	02:17:46	8266	00:00:30	30	0.0000
nopath	1	5	9	1	785	02:16:30	8190	02:17:46	8266	00:01:16	76	0.0000
nopath	5	1	12	14	785	02:15:33	8133	02:17:48	8268	00:02:15	135	0.0000
nopath	2	3	10	1	679	02:15:46	8146	02:17:50	8270	00:02:04	124	0.0000
nopath	2	6	2	1	748	02:15:59	8159	02:17:51	8271	00:01:52	112	0.0000
nopath	5	1	13	15	785	02:15:56	8156	02:17:52	8272	00:01:56	116	0.0000
nopath	6	1	5	1	832	02:16:46	8206	02:17:54	8274	00:01:08	68	0.0000
nopath	2	4	10	1	708	02:16:56	8216	02:17:54	8274	00:00:58	58	0.0000
nopath	1	3	12	14	763	02:16:55	8215	02:18:23	8303	00:01:28	88	0.0000	00:01:22
nopath	1	4	5	1	792	02:17:26	8246	02:18:27	8307	00:01:01	61	0.0000
nopath	3	6	13	15	667	02:17:35	8255	02:18:40	8320	00:01:05	65	0.0000
nopath	3	2	2	1	679	02:17:43	8263	02:18:40	8320	00:00:57	57	0.0000
nopath	3	6	5	1	667	02:17:48	8268	02:18:41	8321	00:00:53	53	0.0000
nopath	4	7	5	1	331	02:18:10	8290	02:18:53	8333	00:00:43	43	0.0000
nopath	2	3	12	14	679	02:17:15	8235	02:18:58	8338	00:01:43	103	0.0000
nopath	2	7	5	1	458	02:17:20	8240	02:18:58	8338	00:01:38	98	0.0000
nopath	3	6	7	1	667	02:18:08	8288	02:19:00	8340	00:00:52	52	0.0000	00:01:01
nopath	5	1	5	1	785	02:16:16	8176	02:19:08	8348	00:02:52	172	0.0000
nopath	5	1	12	14	785	02:16:32	8192	02:19:11	8351	00:02:39	159	0.0000
nopath	2	7	10	1	458	02:18:06	8286	02:19:11	8351	00:01:05	65	0.0000
nopath	5	1	6	1	785	02:16:45	8205	02:19:13	8353	00:02:28	148	0.0000
nopath	5	1	3	1	785	02:17:16	8236	02:19:14	8354	00:01:58	118	0.0000
nopath	6	1	9	1	832	02:17:45	8265	02:19:17	8357	00:01:32	92	0.0000
nopath	2	3	5	1	679	02:17:29	8249	02:19:24	8364	00:01:55	115	0.0000
nopath	2	4	12	14	708	02:17:25	8245	02:19:26	8366	00:02:01	121	0.0000
nopath	3	6	5	1	667	02:18:21	8301	02:19:27	8367	00:01:06	66	0.0000
nopath	2	4	10	1	708	02:17:53	8273	02:19:28	8368	00:01:35	95	0.0000
nopath	3	6	5	1	667	02:18:27	8307	02:19:29	8369	00:01:02	62	0.0000
nopath	2	3	5	1	679	02:17:54	8274	02:19:29	8369	00:01:35	95	0.0000
nopath	6	1	5	1	832	02:18:24	8304	02:19:29	8369	00:01:05	65	0.0000
nopath	3	6	3	1	667	02:18:39	8319	02:19:32	8372	00:00:53	53	0.0000
nopath	1	3	13	15	763	02:18:09	8289	02:19:53	8393	00:01:44	104	0.0000
nopath	4	2	13	15	708	02:18:12	8292	02:20:00	8400	00:01:48	108	0.0000	00:01:36
nopath	5	7	12	14	577	02:18:43	8323	02:20:23	8423	00:01:40	100	0.0000
nopath	3	6	9	1	667	02:19:03	8343	02:20:24	8424	00:01:21	81	0.0000
nopath	2	4	12	14	708	02:19:03	8343	02:20:26	8426	00:01:23	83	0.0000
nopath	3	6	12	14	667	02:19:19	8359	02:20:30	8430	00:01:11	71	0.0000
nopath	5	1	10	1	785	02:19:41	8381	02:20:41	8441	00:01:00	60	0.0000
nopath	5	4	9	1	650	02:18:45	8325	02:20:46	8446	00:02:01	121	0.0000
nopath	1	3	9	1	763	02:19:24	8364	02:20:52	8452	00:01:28	88	0.0000
nopath	2	4	3	1	708	02:19:42	8382	02:20:53	8453	00:01:11	71	0.0000
nopath	1	2	5	1	504	02:20:02	8402	02:20:56	8456	00:00:54	54	0.0000
nopath	4	3	13	15	375	02:19:50	8390	02:20:57	8457	00:01:07	67	0.0000
nopath	3	6	5	1	667	02:20:09	8409	02:20:59	8459	00:00:50	50	0.0000
nopath	3	6	3	1	667	02:20:12	8412	02:21:03	8463	00:00:51	51	0.0000	00:01:02
nopath	3	6	12	14	667	02:20:19	8419	02:21:08	8468	00:00:49	49	0.0000
nopath	4	2	3	1	708	02:19:41	8381	02:21:17	8477	00:01:36	96	0.0000
nopath	2	1	12	14	504	02:20:18	8418	02:21:46	8506	00:01:28	88	0.0000
nopath	6	2	3	1	748	02:18:50	8330	02:21:46	8506	00:02:56	176	0.0000
nopath	6	2	12	14	748	02:20:47	8447	02:21:48	8508	00:01:01	61	0.0000
nopath	6	1	10	1	832	02:18:33	8313	02:21:50	8510	00:03:17	197	0.0000
nopath	2	3	3	1	679	02:19:48	8388	02:21:50	8510	00:02:02	122	0.0000
nopath	2	3	3	1	679	02:19:51	8391	02:21:53	8513	00:02:02	122	0.0000
nopath	2	3	12	14	679	02:20:00	8400	02:21:55	8515	00:01:55	115	0.0000
nopath	5	3	12	14	621	02:20:23	8423	02:22:08	8528	00:01:45	105	0.0000	00:01:31
nopath	5	7	10	1	577	02:19:48	8388	02:22:09	8529	00:02:21	141	0.0000
nopath	3	6	10	1	667	02:20:59	8459	02:22:12	8532	00:01:13	73	0.0000
nopath	5	1	12	14	785	02:20:22	8422	02:22:17	8537	00:01:55	115	0.0000
nopath	5	1	10	1	785	02:20:46	8446	02:22:22	8542	00:01:36	96	0.0000
nopath	2	3	3	1	679	02:20:23	8423	02:22:22	8542	00:01:59	119	0.0000
nopath	1	2	3	1	504	02:21:44	8504	02:22:29	8549	00:00:45	45	0.0000
nopath	3	6	12	14	667	02:21:25	8485	02:22:30	8550	00:01:05	65	0.0000
nopath	3	6	12	14	667	02:21:35	8495	02:22:32	8552	00:00:57	57	0.0000
nopath	3	6	12	14	667	02:21:45	8505	02:22:36	8556	00:00:51	51	0.0000
nopath	4	2	10	1	708	02:21:01	8461	02:22:49	8569	00:01:48	108	0.0000
nopath	2	5	3	1	701	02:19:52	8392	02:23:03	8583	00:03:11	191	0.0000	00:03:07
nopath	2	1	3	1	504	02:21:19	8479	02:23:07	8587	00:01:48	108	0.0000
nopath	4	1	3	1	792	02:21:12	8472	02:23:09	8589	00:01:57	117	0.0000
nopath	6	7	10	1	624	02:21:57	8517	02:23:09	8589	00:01:12	72	0.0000
nopath	6	1	10	1	832	02:21:28	8488	02:23:11	8591	00:01:43	103	0.0000
nopath	1	2	12	14	504	02:22:30	8550	02:23:18	8598	00:00:48	48	0.0000
nopath	2	3	6	1	679	02:20:35	8435	02:23:22	8602	00:02:47	167	0.0000
nopath	2	3	12	14	679	02:20:36	8436	02:23:25	8605	00:02:49	169	0.0000
nopath	2	4	9	1	708	02:21:01	8461	02:23:28	8608	00:02:27	147	0.0000
nopath	1	2	5	1	504	02:22:45	8565	02:23:30	8610	00:00:45	45	0.0000
nopath	3	4	12	14	375	02:22:57	8577	02:23:44	8624	00:00:47	47	0.0000
nopath	2	3	12	14	679	02:21:13	8473	02:23:55	8635	00:02:42	162	0.0000
nopath	1	3	9	1	763	02:22:17	8537	02:23:58	8638	00:01:41	101	0.0000
nopath	1	3	12	14	763	02:22:19	8539	02:23:59	8639	00:01:40	100	0.0000
nopath	3	6	5	1	667	02:22:01	8521	02:24:00	8640	00:01:59	119	0.0000	00:01:09
nopath	3	6	3	1	667	02:22:27	8547	02:24:02	8642	00:01:35	95	0.0000
nopath	3	6	3	1	667	02:22:56	8576	02:24:04	8644	00:01:08	68	0.0000
nopath	3	6	13	15	667	02:23:09	8589	02:24:09	8649	00:01:00	60	0.0000
nopath	5	3	5	1	621	02:23:14	8594	02:24:09	8649	00:00:55	55	0.0000
nopath	3	2	3	1	679	02:23:16	8596	02:24:12	8652	00:00:56	56	0.0000
nopath	2	1	12	14	504	02:21:45	8505	02:24:12	8652	00:02:27	147	0.0000
nopath	2	1	3	1	504	02:23:22	8602	02:24:21	8661	00:00:59	59	0.0000
nopath	1	3	3	1	763	02:22:50	8570	02:24:26	8666	00:01:36	96	0.0000
nopath	3	5	3	1	621	02:23:38	8618	02:24:29	8669	00:00:51	51	0.0000
nopath	1	3	10	1	763	02:23:07	8587	02:24:29	8669	00:01:22	82	0.0000
nopath	6	2	3	1	748	02:22:58	8578	02:24:30	8670	00:01:32	92	0.0000
nopath	2	3	12	14	679	02:22:01	8521	02:24:31	8671	00:02:30	150	0.0000
nopath	5	1	12	14	785	02:22:47	8567	02:24:33	8673	00:01:46	106	0.0000
nopath	5	1	9	1	785	02:22:52	8572	02:24:35	8675	00:01:43	103	0.0000
nopath	6	1	5	1	832	02:23:24	8604	02:24:38	8678	00:01:14	74	0.0000
nopath	1	2	3	1	504	02:23:55	8635	02:24:39	8679	00:00:44	44	0.0000
nopath	3	6	6	1	667	02:23:50	8630	02:24:40	8680	00:00:50	50	0.0000
nopath	2	3	10	1	679	02:22:19	8539	02:24:58	8698	00:02:39	159	0.0000
nopath	4	7	6	1	331	02:24:23	8663	02:25:00	8700	00:00:37	37	0.0000	00:00:41
nopath	2	3	5	1	679	02:23:07	8587	02:25:01	8701	00:01:54	114	0.0000
nopath	3	4	3	1	375	02:24:28	8668	02:25:16	8716	00:00:48	48	0.0000
nopath	1	3	3	1	763	02:24:14	8654	02:25:30	8730	00:01:16	76	0.0000
nopath	1	3	9	1	763	02:24:28	8668	02:25:33	8733	00:01:05	65	0.0000
nopath	3	6	12	14	667	02:24:24	8664	02:25:49	8749	00:01:25	85	0.0000
nopath	3	6	13	15	667	02:24:57	8697	02:25:52	8752	00:00:55	55	0.0000
nopath	5	1	12	14	785	02:24:58	8698	02:25:59	8759	00:01:01	61	0.0000
nopath	2	3	10	1	679	02:24:21	8661	02:26:02	8762	00:01:41	101	0.0000	00:02:06
nopath	2	3	12	14	679	02:24:42	8682	02:26:05	8765	00:01:23	83	0.0000
nopath	6	2	5	1	748	02:25:18	8718	02:26:14	8774	00:00:56	56	0.0000
nopath	6	5	12	14	380	02:25:48	8748	02:26:26	8786	00:00:38	38	0.0000
nopath	1	3	5	1	763	02:25:21	8721	02:26:35	8795	00:01:14	74	0.0000
nopath	2	5	12	14	701	02:24:01	8641	02:26:41	8801	00:02:40	160	0.0000
nopath	4	2	9	1	708	02:25:29	8729	02:26:41	8801	00:01:12	72	0.0000
nopath	2	5	12	14	701	02:24:26	8666	02:26:44	8804	00:02:18	138	0.0000
nopath	2	3	3	1	679	02:25:28	8728	02:27:06	8826	00:01:38	98	0.0000	00:01:30
nopath	2	4	3	1	708	02:26:10	8770	02:27:10	8830	00:01:00	60	0.0000
nopath	3	6	3	1	667	02:25:31	8731	02:27:36	8856	00:02:05	125	0.0000
nopath	3	6	12	14	667	02:25:37	8737	02:27:39	8859	00:02:02	122	0.0000
nopath	1	3	12	14	763	02:26:11	8771	02:27:39	8859	00:01:28	88	0.0000
nopath	5	1	12	14	785	02:25:42	8742	02:27:40	8860	00:01:58	118	0.0000
nopath	1	2	12	14	504	02:26:54	8814	02:27:40	8860	00:00:46	46	0.0000
nopath	3	6	12	14	667	02:25:45	8745	02:27:41	8861	00:01:56	116	0.0000
nopath	3	6	12	14	667	02:26:28	8788	02:27:43	8863	00:01:15	75	0.0000
nopath	3	6	9	1	667	02:26:36	8796	02:27:49	8869	00:01:13	73	0.0000
nopath	3	6	3	1	667	02:26:47	8807	02:27:52	8872	00:01:05	65	0.0000
nopath	5	3	6	1	621	02:26:51	8811	02:27:53	8873	00:01:02	62	0.0000
nopath	3	2	3	1	679	02:26:55	8815	02:28:02	8882	00:01:07	67	0.0000	00:01:26
nopath	3	6	3	1	667	02:27:34	8854	02:28:25	8905	00:00:51	51	0.0000
nopath	1	5	2	1	785	02:26:43	8803	02:28:30	8910	00:01:47	107	0.0000
nopath	2	6	6	1	748	02:26:14	8774	02:28:30	8910	00:02:16	136	0.0000
nopath	6	1	12	14	832	02:26:25	8785	02:28:36	8916	00:02:11	131	0.0000
nopath	6	1	3	1	832	02:26:51	8811	02:28:38	8918	00:01:47	107	0.0000
nopath	2	3	3	1	679	02:27:33	8853	02:28:42	8922	00:01:09	69	0.0000
nopath	2	4	3	1	708	02:27:45	8865	02:28:46	8926	00:01:01	61	0.0000
nopath	2	3	5	1	679	02:27:49	8869	02:28:47	8927	00:00:58	58	0.0000
nopath	3	7	3	1	302	02:28:24	8904	02:29:04	8944	00:00:40	40	0.0000	00:00:44
nopath	3	4	12	14	375	02:28:27	8907	02:29:07	8947	00:00:40	40	0.0000
nopath	1	3	6	1	763	02:27:49	8869	02:29:10	8950	00:01:21	81	0.0000
nopath	1	3	12	14	763	02:27:51	8871	02:29:13	8953	00:01:22	82	0.0000
nopath	1	3	13	15	763	02:28:03	8883	02:29:17	8957	00:01:14	74	0.0000
nopath	3	2	5	1	679	02:27:45	8865	02:29:23	8963	00:01:38	98	0.0000
nopath	5	3	5	1	621	02:27:12	8832	02:29:25	8965	00:02:13	133	0.0000
nopath	3	6	13	15	667	02:27:35	8855	02:29:28	8968	00:01:53	113	0.0000
nopath	3	6	10	1	667	02:28:12	8892	02:29:29	8969	00:01:17	77	0.0000
nopath	1	3	5	1	763	02:28:13	8893	02:29:42	8982	00:01:29	89	0.0000
nopath	2	3	12	14	679	02:28:30	8910	02:29:47	8987	00:01:17	77	0.0000
nopath	3	6	5	1	667	02:28:51	8931	02:29:50	8990	00:00:59	59	0.0000
nopath	3	6	5	1	667	02:29:05	8945	02:29:56	8996	00:00:51	51	0.0000
nopath	5	1	3	1	785	02:27:04	8824	02:29:56	8996	00:02:52	172	0.0000
nopath	5	1	3	1	785	02:27:05	8825	02:29:58	8998	00:02:53	173	0.0000
nopath	5	1	5	1	785	02:27:06	8826	02:30:00	9000	00:02:54	174	0.0000	00:02:04
nopath	6	1	5	1	832	02:28:09	8889	02:30:02	9002	00:01:53	113	0.0000
nopath	6	1	5	1	832	02:28:30	8910	02:30:04	9004	00:01:34	94	0.0000
nopath	6	1	9	1	832	02:28:48	8928	02:30:07	9007	00:01:19	79	0.0000
nopath	6	4	2	1	696	02:29:00	8940	02:30:11	9011	00:01:11	71	0.0000
nopath	1	3	9	1	763	02:28:44	8924	02:30:14	9014	00:01:30	90	0.0000
nopath	2	6	12	14	748	02:29:09	8949	02:30:21	9021	00:01:12	72	0.0000
nopath	1	5	3	1	785	02:29:22	8962	02:30:22	9022	00:01:00	60	0.0000
nopath	3	2	3	1	679	02:28:33	8913	02:30:44	9044	00:02:11	131	0.0000
nopath	4	3	13	15	375	02:29:53	8993	02:30:49	9049	00:00:56	56	0.0000
nopath	1	4	13	15	792	02:29:37	8977	02:30:52	9052	00:01:15	75	0.0000
nopath	3	6	9	1	667	02:29:10	8950	02:31:12	9072	00:02:02	122	0.0000	00:01:21
nopath	5	2	5	1	701	02:30:02	9002	02:31:13	9073	00:01:11	71	0.0000
nopath	3	6	3	1	667	02:29:24	8964	02:31:14	9074	00:01:50	110	0.0000
nopath	2	1	3	1	504	02:30:24	9024	02:31:14	9074	00:00:50	50	0.0000
nopath	2	3	3	1	679	02:29:19	8959	02:31:14	9074	00:01:55	115	0.0000
nopath	5	1	8	1	785	02:29:14	8954	02:31:16	9076	00:02:02	122	0.0000
nopath	2	3	3	1	679	02:29:26	8966	02:31:17	9077	00:01:51	111	0.0000
nopath	3	6	12	14	667	02:29:25	8965	02:31:17	9077	00:01:52	112	0.0000
nopath	5	1	5	1	785	02:29:31	8971	02:31:19	9079	00:01:48	108	0.0000
nopath	3	6	12	14	667	02:29:29	8969	02:31:19	9079	00:01:50	110	0.0000
nopath	2	4	12	14	708	02:29:36	8976	02:31:21	9081	00:01:45	105	0.0000
nopath	3	6	5	1	667	02:29:37	8977	02:31:21	9081	00:01:44	104	0.0000
nopath	5	1	3	1	785	02:30:15	9015	02:31:22	9082	00:01:07	67	0.0000
nopath	3	6	6	1	667	02:29:53	8993	02:31:23	9083	00:01:30	90	0.0000
nopath	3	6	12	14	667	02:29:58	8998	02:31:26	9086	00:01:28	88	0.0000
nopath	3	6	3	1	667	02:30:10	9010	02:31:28	9088	00:01:18	78	0.0000
nopath	3	6	3	1	667	02:30:11	9011	02:31:30	9090	00:01:19	79	0.0000
nopath	3	6	5	1	667	02:30:16	9016	02:31:32	9092	00:01:16	76	0.0000
nopath	3	6	3	1	667	02:30:25	9025	02:31:33	9093	00:01:08	68	0.0000
nopath	3	6	10	1	667	02:30:27	9027	02:31:35	9095	00:01:08	68	0.0000
nopath	6	4	9	1	696	02:29:47	8987	02:31:36	9096	00:01:49	109	0.0000
nopath	6	2	6	1	748	02:29:59	8999	02:31:37	9097	00:01:38	98	0.0000
nopath	6	1	2	1	832	02:30:10	9010	02:31:45	9105	00:01:35	95	0.0000
nopath	2	4	6	1	708	02:29:54	8994	02:31:49	9109	00:01:55	115	0.0000
nopath	2	4	12	14	708	02:30:14	9014	02:31:51	9111	00:01:37	97	0.0000
nopath	3	7	10	1	302	02:31:16	9076	02:32:05	9125	00:00:49	49	0.0000	00:00:49
nopath	3	4	3	1	375	02:31:29	9089	02:32:10	9130	00:00:41	41	0.0000
nopath	1	3	7	1	763	02:31:17	9077	02:32:18	9138	00:01:01	61	0.0000
nopath	2	1	5	1	504	02:30:36	9036	02:32:19	9139	00:01:43	103	0.0000
nopath	2	3	5	1	679	02:30:27	9027	02:32:25	9145	00:01:58	118	0.0000
nopath	2	1	3	1	504	02:31:25	9085	02:32:33	9153	00:01:08	68	0.0000
nopath	2	3	5	1	679	02:30:39	9039	02:32:50	9170	00:02:11	131	0.0000
nopath	4	7	3	1	331	02:31:55	9115	02:32:52	9172	00:00:57	57	0.0000
nopath	2	3	13	15	679	02:31:12	9072	02:32:55	9175	00:01:43	103	0.0000
nopath	2	4	13	15	708	02:31:17	9077	02:32:59	9179	00:01:42	102	0.0000
nopath	3	6	5	1	667	02:31:27	9087	02:33:00	9180	00:01:33	93	0.0000	00:01:29
nopath	3	6	3	1	667	02:31:40	9100	02:33:02	9182	00:01:22	82	0.0000
nopath	5	1	10	1	785	02:31:18	9078	02:33:06	9186	00:01:48	108	0.0000
nopath	5	1	6	1	785	02:31:43	9103	02:33:08	9188	00:01:25	85	0.0000
nopath	5	1	9	1	785	02:31:54	9114	02:33:10	9190	00:01:16	76	0.0000
nopath	5	1	3	1	785	02:31:58	9118	02:33:12	9192	00:01:14	74	0.0000
nopath	5	4	12	14	650	02:30:55	9055	02:33:12	9192	00:02:17	137	0.0000
nopath	5	1	5	1	785	02:32:00	9120	02:33:13	9193	00:01:13	73	0.0000
nopath	4	2	3	1	708	02:32:14	9134	02:33:26	9206	00:01:12	72	0.0000
nopath	3	6	12	14	667	02:32:36	9156	02:33:28	9208	00:00:52	52	0.0000
nopath	1	3	12	14	763	02:31:50	9110	02:33:29	9209	00:01:39	99	0.0000
nopath	1	4	12	14	792	02:31:31	9091	02:33:30	9210	00:01:59	119	0.0000
nopath	6	3	5	1	667	02:32:43	9163	02:33:41	9221	00:00:58	58	0.0000
nopath	6	3	3	1	667	02:32:57	9177	02:33:47	9227	00:00:50	50	0.0000
nopath	6	2	10	1	748	02:31:24	9084	02:33:53	9233	00:02:29	149	0.0000
nopath	6	2	3	1	748	02:32:22	9142	02:33:58	9238	00:01:36	96	0.0000
nopath	2	3	9	1	679	02:31:59	9119	02:33:58	9238	00:01:59	119	0.0000
nopath	2	3	3	1	679	02:32:06	9126	02:34:01	9241	00:01:55	115	0.0000	00:01:41
nopath	6	1	3	1	832	02:31:28	9088	02:34:01	9241	00:02:33	153	0.0000
nopath	2	4	10	1	708	02:32:10	9130	02:34:04	9244	00:01:54	114	0.0000
nopath	3	6	12	14	667	02:32:57	9177	02:34:05	9245	00:01:08	68	0.0000
nopath	1	2	13	15	504	02:32:59	9179	02:34:06	9246	00:01:07	67	0.0000
nopath	3	6	12	14	667	02:33:02	9182	02:34:06	9246	00:01:04	64	0.0000
nopath	3	6	9	1	667	02:33:10	9190	02:34:08	9248	00:00:58	58	0.0000
nopath	1	2	12	14	504	02:33:14	9194	02:34:10	9250	00:00:56	56	0.0000
nopath	1	2	12	14	504	02:33:15	9195	02:34:15	9255	00:01:00	60	0.0000
nopath	3	4	5	1	375	02:33:30	9210	02:34:16	9256	00:00:46	46	0.0000
nopath	2	3	12	14	679	02:32:23	9143	02:34:27	9267	00:02:04	124	0.0000
nopath	2	3	12	14	679	02:32:39	9159	02:34:29	9269	00:01:50	110	0.0000
nopath	2	3	5	1	679	02:32:46	9166	02:34:32	9272	00:01:46	106	0.0000
nopath	1	2	13	15	504	02:34:01	9241	02:34:47	9287	00:00:46	46	0.0000
nopath	3	6	3	1	667	02:33:33	9213	02:34:48	9288	00:01:15	75	0.0000
nopath	3	2	6	1	679	02:33:23	9203	02:34:49	9289	00:01:26	86	0.0000
nopath	3	6	5	1	667	02:33:36	9216	02:34:50	9290	00:01:14	74	0.0000
nopath	2	3	5	1	679	02:32:52	9172	02:34:58	9298	00:02:06	126	0.0000
nopath	1	3	12	14	763	02:32:47	9167	02:35:01	9301	00:02:14	134	0.0000	00:01:28
nopath	1	4	9	1	792	02:33:48	9228	02:35:05	9305	00:01:17	77	0.0000
nopath	2	7	3	1	458	02:34:01	9241	02:35:06	9306	00:01:05	65	0.0000
nopath	3	6	12	14	667	02:33:56	9236	02:35:08	9308	00:01:12	72	0.0000
nopath	3	6	9	1	667	02:34:03	9243	02:35:10	9310	00:01:07	67	0.0000
nopath	3	6	10	1	667	02:34:13	9253	02:35:13	9313	00:01:00	60	0.0000
nopath	3	6	9	1	667	02:34:18	9258	02:35:16	9316	00:00:58	58	0.0000
nopath	5	1	3	1	785	02:33:35	9215	02:35:20	9320	00:01:45	105	0.0000
nopath	6	1	3	1	832	02:33:16	9196	02:35:22	9322	00:02:06	126	0.0000
nopath	6	1	12	14	832	02:34:07	9247	02:35:25	9325	00:01:18	78	0.0000
nopath	1	3	6	1	763	02:33:59	9239	02:35:30	9330	00:01:31	91	0.0000
nopath	1	3	3	1	763	02:34:00	9240	02:35:32	9332	00:01:32	92	0.0000
nopath	2	3	12	14	679	02:33:21	9201	02:35:35	9335	00:02:14	134	0.0000
nopath	2	4	7	1	708	02:33:38	9218	02:35:38	9338	00:02:00	120	0.0000
nopath	1	5	7	1	785	02:32:57	9177	02:35:39	9339	00:02:42	162	0.0000
nopath	3	4	10	1	375	02:35:06	9306	02:35:51	9351	00:00:45	45	0.0000
nopath	2	3	12	14	679	02:33:42	9222	02:36:03	9363	00:02:21	141	0.0000	00:02:03
nopath	1	2	6	1	504	02:35:22	9322	02:36:04	9364	00:00:42	42	0.0000
nopath	2	3	9	1	679	02:33:59	9239	02:36:05	9365	00:02:06	126	0.0000
nopath	1	3	12	14	763	02:34:44	9284	02:36:08	9368	00:01:24	84	0.0000
nopath	3	2	12	14	679	02:33:57	9237	02:36:09	9369	00:02:12	132	0.0000
nopath	3	2	12	14	679	02:34:38	9278	02:36:11	9371	00:01:33	93	0.0000
nopath	3	2	12	14	679	02:35:07	9307	02:36:17	9377	00:01:10	70	0.0000
nopath	5	6	12	14	380	02:35:52	9352	02:36:25	9385	00:00:33	33	0.0000
nopath	4	2	3	1	708	02:35:28	9328	02:36:27	9387	00:00:59	59	0.0000
nopath	1	3	7	1	763	02:34:54	9294	02:36:30	9390	00:01:36	96	0.0000
nopath	1	3	9	1	763	02:35:01	9301	02:36:33	9393	00:01:32	92	0.0000
nopath	1	3	3	1	763	02:35:24	9324	02:36:36	9396	00:01:12	72	0.0000
nopath	3	6	3	1	667	02:34:49	9289	02:36:36	9396	00:01:47	107	0.0000
nopath	3	6	12	14	667	02:34:52	9292	02:36:39	9399	00:01:47	107	0.0000
nopath	3	6	12	14	667	02:34:53	9293	02:36:41	9401	00:01:48	108	0.0000
nopath	3	6	3	1	667	02:34:54	9294	02:36:44	9404	00:01:50	110	0.0000
nopath	3	6	6	1	667	02:35:22	9322	02:36:46	9406	00:01:24	84	0.0000
nopath	3	5	5	1	621	02:35:27	9327	02:36:48	9408	00:01:21	81	0.0000
nopath	5	7	5	1	577	02:34:30	9270	02:36:49	9409	00:02:19	139	0.0000
nopath	3	5	12	14	621	02:35:41	9341	02:36:51	9411	00:01:10	70	0.0000
nopath	3	6	12	14	667	02:35:42	9342	02:36:54	9414	00:01:12	72	0.0000
nopath	5	7	12	14	577	02:35:00	9300	02:36:54	9414	00:01:54	114	0.0000
nopath	1	7	12	14	542	02:35:58	9358	02:36:57	9417	00:00:59	59	0.0000
nopath	5	4	12	14	650	02:35:02	9302	02:37:00	9420	00:01:58	118	0.0000	00:01:48
nopath	2	3	7	1	679	02:35:00	9300	02:37:04	9424	00:02:04	124	0.0000
nopath	6	1	3	1	832	02:34:47	9287	02:37:04	9424	00:02:17	137	0.0000
nopath	2	4	3	1	708	02:34:39	9279	02:37:05	9425	00:02:26	146	0.0000
nopath	2	4	5	1	708	02:35:05	9305	02:37:08	9428	00:02:03	123	0.0000
nopath	2	4	12	14	708	02:35:35	9335	02:37:10	9430	00:01:35	95	0.0000
nopath	1	7	3	1	542	02:36:24	9384	02:37:11	9431	00:00:47	47	0.0000
[truncated: 1,045 more rows]
