# Supplementary material for: Supervised learning from human performance at the computationally hard problem of optimal traffic signal control on a network of junctions
Source: R Soc Open Sci. 2014 Dec 24;1(4):140211. doi: 10.1098/rsos.140211 (PMC4448775; doi:10.1098/rsos.140211)
Supplement: 1. simulationData.zip - This zipped folder contains the simulation configuration files for the traffic microsimulation models used in the paper, as well as the raw data output from the simulations. The data are organised into a folder structure with README.txt files used to provide guidance on the c [file rsos140211supp1.zip › simulationData/multiJunctionModel/SCOOT/run-006/trips-ALL.csv]

Path	From Zone	To Zone	Vehicle Type	Base Vehicle Type	Distance (m)	Departure Time (HH:MM:SS)	Departure Time (s)	Arrival Time (HH:MM:SS)	Arrival Time (s)	Time Taken (HH:MM:SS)	Time Taken (s)	Fuel	Mean Time (HH:MM:SS)
nopath	2	1	3	1	504	00:00:32	32	00:01:36	96	00:01:04	64	0.0000	00:01:04
nopath	3	6	6	1	667	00:00:49	49	00:02:01	121	00:01:12	72	0.0000	00:01:12
nopath	5	7	12	14	577	00:01:59	119	00:03:13	193	00:01:14	74	0.0000	00:01:14
nopath	3	6	12	14	667	00:02:30	150	00:03:31	211	00:01:01	61	0.0000
nopath	3	6	6	1	667	00:02:35	155	00:03:34	214	00:00:59	59	0.0000
nopath	4	7	12	14	331	00:03:19	199	00:04:14	254	00:00:55	55	0.0000	00:00:55
nopath	3	6	12	14	667	00:03:24	204	00:04:14	254	00:00:50	50	0.0000
nopath	6	5	3	1	380	00:03:35	215	00:04:17	257	00:00:42	42	0.0000
nopath	2	4	10	1	708	00:02:42	162	00:04:20	260	00:01:38	98	0.0000
nopath	6	1	10	1	832	00:03:26	206	00:04:30	270	00:01:04	64	0.0000
nopath	3	6	13	15	667	00:03:49	229	00:04:53	293	00:01:04	64	0.0000
nopath	3	7	3	1	302	00:04:58	298	00:05:28	328	00:00:30	30	0.0000	00:00:30
nopath	3	6	8	1	667	00:04:25	265	00:05:29	329	00:01:04	64	0.0000
nopath	4	1	3	1	792	00:04:12	252	00:05:29	329	00:01:17	77	0.0000
nopath	2	1	12	14	504	00:04:49	289	00:05:36	336	00:00:47	47	0.0000
nopath	6	3	3	1	667	00:04:47	287	00:05:46	346	00:00:59	59	0.0000
nopath	6	1	12	14	832	00:04:20	260	00:05:53	353	00:01:33	93	0.0000
nopath	2	4	4	1	708	00:04:21	261	00:06:14	374	00:01:53	113	0.0000	00:01:45
nopath	5	6	13	15	380	00:04:42	282	00:06:20	380	00:01:38	98	0.0000
nopath	1	2	5	1	504	00:05:47	347	00:06:32	392	00:00:45	45	0.0000
nopath	3	6	3	1	667	00:05:43	343	00:06:48	408	00:01:05	65	0.0000
nopath	3	6	13	15	667	00:05:44	344	00:06:53	413	00:01:09	69	0.0000
nopath	3	6	13	15	667	00:05:57	357	00:06:56	416	00:00:59	59	0.0000
nopath	5	1	3	1	785	00:04:17	257	00:07:13	433	00:02:56	176	0.0000	00:02:56
nopath	5	1	5	1	785	00:05:38	338	00:07:15	435	00:01:37	97	0.0000
nopath	6	1	12	14	832	00:05:59	359	00:07:17	437	00:01:18	78	0.0000
nopath	3	6	12	14	667	00:06:31	391	00:07:24	444	00:00:53	53	0.0000
nopath	2	3	5	1	679	00:05:47	347	00:07:27	447	00:01:40	100	0.0000
nopath	2	3	5	1	679	00:06:17	377	00:07:30	450	00:01:13	73	0.0000
nopath	2	3	5	1	679	00:06:28	388	00:07:32	452	00:01:04	64	0.0000
nopath	3	6	12	14	667	00:06:43	403	00:07:34	454	00:00:51	51	0.0000
nopath	3	6	9	1	667	00:06:49	409	00:07:38	458	00:00:49	49	0.0000
nopath	1	4	3	1	792	00:06:57	417	00:08:07	487	00:01:10	70	0.0000	00:01:10
nopath	3	6	3	1	667	00:07:12	432	00:08:29	509	00:01:17	77	0.0000
nopath	2	3	12	14	679	00:07:37	457	00:08:35	515	00:00:58	58	0.0000
nopath	2	4	13	15	708	00:06:39	399	00:08:38	518	00:01:59	119	0.0000
nopath	3	6	5	1	667	00:07:34	454	00:08:43	523	00:01:09	69	0.0000
nopath	6	3	9	1	667	00:06:30	390	00:08:46	526	00:02:16	136	0.0000
nopath	3	6	12	14	667	00:07:44	464	00:08:49	529	00:01:05	65	0.0000
nopath	1	3	9	1	763	00:07:39	459	00:09:06	546	00:01:27	87	0.0000	00:01:27
nopath	1	4	3	1	792	00:07:34	454	00:09:07	547	00:01:33	93	0.0000
nopath	1	3	10	1	763	00:07:52	472	00:09:08	548	00:01:16	76	0.0000
nopath	3	6	13	15	667	00:08:06	486	00:09:14	554	00:01:08	68	0.0000
nopath	3	6	10	1	667	00:09:31	571	00:10:22	622	00:00:51	51	0.0000	00:01:00
nopath	5	1	13	15	785	00:08:19	499	00:10:23	623	00:02:04	124	0.0000
nopath	4	7	3	1	331	00:10:12	612	00:10:43	643	00:00:31	31	0.0000
nopath	3	6	6	1	667	00:09:48	588	00:10:46	646	00:00:58	58	0.0000
nopath	3	6	12	14	667	00:09:50	590	00:10:49	649	00:00:59	59	0.0000
nopath	6	2	3	1	748	00:09:11	551	00:11:10	670	00:01:59	119	0.0000	00:01:59
nopath	5	4	5	1	650	00:11:11	671	00:12:13	733	00:01:02	62	0.0000	00:01:02
nopath	1	3	9	1	763	00:11:17	677	00:12:16	736	00:00:59	59	0.0000
nopath	3	6	9	1	667	00:11:24	684	00:12:21	741	00:00:57	57	0.0000
nopath	3	6	13	15	667	00:11:38	698	00:12:30	750	00:00:52	52	0.0000
nopath	6	3	5	1	667	00:11:32	692	00:12:32	752	00:01:00	60	0.0000
nopath	3	5	3	1	621	00:11:43	703	00:12:34	754	00:00:51	51	0.0000
nopath	6	7	3	1	624	00:10:45	645	00:12:35	755	00:01:50	110	0.0000
nopath	5	1	3	1	785	00:10:34	634	00:12:37	757	00:02:03	123	0.0000
nopath	5	1	3	1	785	00:11:10	670	00:12:39	759	00:01:29	89	0.0000
nopath	6	3	12	14	667	00:11:52	712	00:12:43	763	00:00:51	51	0.0000
nopath	2	3	5	1	679	00:10:38	638	00:12:52	772	00:02:14	134	0.0000
nopath	2	4	3	1	708	00:11:20	680	00:12:56	776	00:01:36	96	0.0000
nopath	1	3	9	1	763	00:12:12	732	00:13:24	804	00:01:12	72	0.0000	00:01:09
nopath	4	2	9	1	708	00:11:45	705	00:13:25	805	00:01:40	100	0.0000
nopath	5	4	12	14	650	00:12:48	768	00:13:50	830	00:01:02	62	0.0000
nopath	3	5	10	1	621	00:12:23	743	00:13:52	832	00:01:29	89	0.0000
nopath	2	3	3	1	679	00:12:29	749	00:13:52	832	00:01:23	83	0.0000
nopath	2	4	9	1	708	00:12:31	751	00:13:56	836	00:01:25	85	0.0000
nopath	2	3	2	1	679	00:12:55	775	00:13:57	837	00:01:02	62	0.0000
nopath	5	1	9	1	785	00:11:32	692	00:13:57	837	00:02:25	145	0.0000
nopath	3	6	13	15	667	00:12:46	766	00:13:58	838	00:01:12	72	0.0000
nopath	6	5	10	1	380	00:12:08	728	00:14:00	840	00:01:52	112	0.0000	00:01:17
nopath	3	6	3	1	667	00:12:55	775	00:14:05	845	00:01:10	70	0.0000
nopath	6	4	12	14	696	00:12:47	767	00:14:24	864	00:01:37	97	0.0000
nopath	1	3	9	1	763	00:12:53	773	00:14:24	864	00:01:31	91	0.0000
nopath	6	1	13	15	832	00:12:05	725	00:14:25	865	00:02:20	140	0.0000
nopath	6	3	5	1	667	00:12:53	773	00:14:39	879	00:01:46	106	0.0000
nopath	4	2	12	14	708	00:13:00	780	00:14:47	887	00:01:47	107	0.0000
nopath	3	2	12	14	679	00:13:41	821	00:14:49	889	00:01:08	68	0.0000
nopath	3	6	3	1	667	00:13:57	837	00:15:02	902	00:01:05	65	0.0000	00:01:01
nopath	3	6	12	14	667	00:14:05	845	00:15:04	904	00:00:59	59	0.0000
nopath	1	2	5	1	504	00:14:14	854	00:15:19	919	00:01:05	65	0.0000
nopath	6	1	12	14	832	00:14:32	872	00:15:34	934	00:01:02	62	0.0000
nopath	5	4	5	1	650	00:14:38	878	00:15:46	946	00:01:08	68	0.0000
nopath	3	5	5	1	621	00:15:13	913	00:16:02	962	00:00:49	49	0.0000	00:01:03
nopath	3	1	6	1	763	00:15:26	926	00:16:28	988	00:01:02	62	0.0000
nopath	2	4	3	1	708	00:15:08	908	00:16:34	994	00:01:26	86	0.0000
nopath	6	2	2	1	748	00:14:51	891	00:16:34	994	00:01:43	103	0.0000
nopath	1	7	3	1	542	00:15:42	942	00:16:43	1003	00:01:01	61	0.0000
nopath	1	3	12	14	763	00:15:56	956	00:17:05	1025	00:01:09	69	0.0000	00:01:20
nopath	3	6	3	1	667	00:16:02	962	00:17:29	1049	00:01:27	87	0.0000
nopath	3	6	3	1	667	00:16:09	969	00:17:31	1051	00:01:22	82	0.0000
nopath	4	2	13	15	708	00:16:29	989	00:17:31	1051	00:01:02	62	0.0000
nopath	3	6	4	1	667	00:16:11	971	00:17:33	1053	00:01:22	82	0.0000
nopath	3	6	3	1	667	00:16:22	982	00:17:35	1055	00:01:13	73	0.0000
nopath	1	3	10	1	763	00:16:16	976	00:17:36	1056	00:01:20	80	0.0000
nopath	1	3	12	14	763	00:16:19	979	00:17:39	1059	00:01:20	80	0.0000
nopath	5	2	4	1	701	00:16:03	963	00:17:58	1078	00:01:55	115	0.0000
nopath	5	1	12	14	785	00:15:17	917	00:18:02	1082	00:02:45	165	0.0000	00:02:03
nopath	2	4	13	15	708	00:16:15	975	00:18:18	1098	00:02:03	123	0.0000
nopath	1	3	2	1	763	00:17:46	1066	00:18:45	1125	00:00:59	59	0.0000
nopath	5	3	12	14	621	00:16:53	1013	00:19:08	1148	00:02:15	135	0.0000	00:02:15
nopath	5	3	12	14	621	00:17:03	1023	00:19:11	1151	00:02:08	128	0.0000
nopath	3	6	2	1	667	00:17:48	1068	00:19:17	1157	00:01:29	89	0.0000
nopath	3	5	9	1	621	00:18:06	1086	00:19:18	1158	00:01:12	72	0.0000
nopath	2	3	10	1	679	00:17:30	1050	00:19:20	1160	00:01:50	110	0.0000
nopath	2	3	13	15	679	00:17:38	1058	00:19:24	1164	00:01:46	106	0.0000
nopath	5	1	6	1	785	00:17:10	1030	00:19:24	1164	00:02:14	134	0.0000
nopath	3	6	3	1	667	00:18:16	1096	00:19:25	1165	00:01:09	69	0.0000
nopath	5	1	3	1	785	00:17:48	1068	00:19:26	1166	00:01:38	98	0.0000
nopath	6	1	12	14	832	00:18:30	1110	00:19:47	1187	00:01:17	77	0.0000
nopath	6	1	3	1	832	00:18:32	1112	00:19:48	1188	00:01:16	76	0.0000
nopath	3	6	5	1	667	00:18:55	1135	00:19:58	1198	00:01:03	63	0.0000
nopath	3	6	13	15	667	00:19:01	1141	00:20:00	1200	00:00:59	59	0.0000	00:01:13
nopath	3	6	12	14	667	00:19:05	1145	00:20:02	1202	00:00:57	57	0.0000
nopath	4	2	5	1	708	00:19:16	1156	00:20:17	1217	00:01:01	61	0.0000
nopath	2	3	9	1	679	00:18:41	1121	00:20:30	1230	00:01:49	109	0.0000
nopath	2	4	3	1	708	00:19:02	1142	00:20:59	1259	00:01:57	117	0.0000
nopath	1	4	3	1	792	00:20:30	1230	00:21:30	1290	00:01:00	60	0.0000	00:01:16
nopath	4	2	3	1	708	00:19:31	1171	00:21:33	1293	00:02:02	122	0.0000
nopath	3	2	12	14	679	00:20:42	1242	00:21:39	1299	00:00:57	57	0.0000
nopath	3	6	2	1	667	00:20:54	1254	00:21:46	1306	00:00:52	52	0.0000
nopath	2	7	5	1	458	00:20:55	1255	00:21:50	1310	00:00:55	55	0.0000
nopath	1	4	12	14	792	00:20:45	1245	00:22:04	1324	00:01:19	79	0.0000	00:01:19
nopath	2	3	6	1	679	00:20:31	1231	00:22:04	1324	00:01:33	93	0.0000
nopath	1	2	9	1	504	00:21:00	1260	00:22:04	1324	00:01:04	64	0.0000
nopath	1	5	6	1	785	00:19:26	1166	00:22:08	1328	00:02:42	162	0.0000
nopath	1	5	5	1	785	00:20:22	1222	00:22:10	1330	00:01:48	108	0.0000
nopath	3	5	9	1	621	00:21:23	1283	00:22:52	1372	00:01:29	89	0.0000
nopath	5	3	12	14	621	00:22:01	1321	00:22:52	1372	00:00:51	51	0.0000
nopath	3	6	12	14	667	00:21:59	1319	00:22:55	1375	00:00:56	56	0.0000
nopath	2	1	2	1	504	00:22:09	1329	00:23:06	1386	00:00:57	57	0.0000	00:00:52
nopath	3	6	6	1	667	00:22:13	1333	00:23:10	1390	00:00:57	57	0.0000
nopath	2	1	3	1	504	00:22:23	1343	00:23:11	1391	00:00:48	48	0.0000
nopath	3	6	3	1	667	00:22:23	1343	00:23:14	1394	00:00:51	51	0.0000
nopath	6	2	3	1	748	00:21:19	1279	00:23:21	1401	00:02:02	122	0.0000
nopath	5	1	3	1	785	00:20:56	1256	00:23:25	1405	00:02:29	149	0.0000
nopath	6	1	13	15	832	00:22:05	1325	00:23:32	1412	00:01:27	87	0.0000
nopath	1	2	9	1	504	00:22:51	1371	00:23:36	1416	00:00:45	45	0.0000
nopath	6	2	12	14	748	00:22:40	1360	00:23:39	1419	00:00:59	59	0.0000
nopath	2	4	8	1	708	00:21:55	1315	00:23:43	1423	00:01:48	108	0.0000
nopath	2	1	5	1	504	00:22:56	1376	00:24:25	1465	00:01:29	89	0.0000	00:01:08
nopath	5	3	9	1	621	00:23:54	1434	00:24:42	1482	00:00:48	48	0.0000
nopath	3	6	12	14	667	00:23:58	1438	00:24:48	1488	00:00:50	50	0.0000
nopath	2	3	5	1	679	00:23:54	1434	00:24:51	1491	00:00:57	57	0.0000
nopath	2	4	12	14	708	00:23:23	1403	00:24:52	1492	00:01:29	89	0.0000
nopath	2	3	9	1	679	00:23:56	1436	00:24:54	1494	00:00:58	58	0.0000
nopath	6	4	12	14	696	00:22:56	1376	00:25:09	1509	00:02:13	133	0.0000	00:01:55
nopath	6	2	12	14	748	00:23:16	1396	00:25:10	1510	00:01:54	114	0.0000
nopath	6	7	12	14	624	00:23:09	1389	00:25:13	1513	00:02:04	124	0.0000
nopath	6	1	5	1	832	00:24:05	1445	00:25:18	1518	00:01:13	73	0.0000
nopath	4	2	5	1	708	00:24:55	1495	00:25:49	1549	00:00:54	54	0.0000
nopath	5	4	12	14	650	00:25:02	1502	00:26:25	1585	00:01:23	83	0.0000	00:01:11
nopath	2	3	3	1	679	00:25:20	1520	00:26:28	1588	00:01:08	68	0.0000
nopath	3	6	3	1	667	00:25:24	1524	00:26:34	1594	00:01:10	70	0.0000
nopath	3	6	3	1	667	00:25:32	1532	00:26:36	1596	00:01:04	64	0.0000
nopath	3	4	12	14	375	00:25:59	1559	00:26:46	1606	00:00:47	47	0.0000
nopath	3	6	5	1	667	00:25:55	1555	00:26:47	1607	00:00:52	52	0.0000
nopath	3	2	3	1	679	00:25:07	1507	00:26:55	1615	00:01:48	108	0.0000
nopath	3	2	6	1	679	00:25:22	1522	00:26:57	1617	00:01:35	95	0.0000
nopath	4	2	12	14	708	00:25:29	1529	00:27:00	1620	00:01:31	91	0.0000	00:01:25
nopath	3	2	3	1	679	00:25:48	1548	00:27:02	1622	00:01:14	74	0.0000
nopath	2	1	9	1	504	00:26:21	1581	00:27:07	1627	00:00:46	46	0.0000
nopath	3	6	5	1	667	00:26:17	1577	00:27:09	1629	00:00:52	52	0.0000
nopath	6	3	12	14	667	00:26:09	1569	00:27:16	1636	00:01:07	67	0.0000
nopath	3	6	6	1	667	00:27:24	1644	00:28:16	1696	00:00:52	52	0.0000	00:00:55
nopath	3	5	13	15	621	00:27:31	1651	00:28:24	1704	00:00:53	53	0.0000
nopath	2	1	12	14	504	00:27:46	1666	00:28:33	1713	00:00:47	47	0.0000
nopath	1	3	2	1	763	00:27:26	1646	00:28:36	1716	00:01:10	70	0.0000
nopath	6	2	5	1	748	00:26:26	1586	00:28:42	1722	00:02:16	136	0.0000
nopath	1	2	12	14	504	00:27:47	1667	00:28:50	1730	00:01:03	63	0.0000
nopath	1	3	12	14	763	00:28:04	1684	00:29:08	1748	00:01:04	64	0.0000	00:01:10
nopath	1	6	3	1	832	00:27:18	1638	00:29:11	1751	00:01:53	113	0.0000
nopath	5	3	5	1	621	00:28:38	1718	00:29:56	1796	00:01:18	78	0.0000
nopath	3	7	9	1	302	00:29:30	1770	00:30:03	1803	00:00:33	33	0.0000	00:00:33
nopath	5	4	3	1	650	00:28:46	1726	00:30:04	1804	00:01:18	78	0.0000
nopath	3	6	3	1	667	00:28:22	1702	00:30:05	1805	00:01:43	103	0.0000
nopath	3	6	9	1	667	00:28:45	1725	00:30:07	1807	00:01:22	82	0.0000
nopath	5	1	12	14	785	00:28:52	1732	00:30:11	1811	00:01:19	79	0.0000
nopath	3	6	3	1	667	00:29:14	1754	00:30:12	1812	00:00:58	58	0.0000
nopath	2	3	6	1	679	00:28:14	1694	00:30:14	1814	00:02:00	120	0.0000
nopath	5	1	3	1	785	00:29:06	1746	00:30:15	1815	00:01:09	69	0.0000
nopath	2	4	7	1	708	00:28:12	1692	00:30:15	1815	00:02:03	123	0.0000
nopath	2	3	3	1	679	00:29:12	1752	00:30:16	1816	00:01:04	64	0.0000
nopath	2	4	3	1	708	00:29:18	1758	00:30:19	1819	00:01:01	61	0.0000
nopath	6	3	5	1	667	00:28:59	1739	00:30:26	1826	00:01:27	87	0.0000
nopath	6	7	5	1	624	00:29:00	1740	00:30:33	1833	00:01:33	93	0.0000
nopath	6	1	10	1	832	00:28:58	1738	00:30:33	1833	00:01:35	95	0.0000
nopath	6	1	12	14	832	00:29:11	1751	00:30:41	1841	00:01:30	90	0.0000
nopath	2	6	5	1	748	00:28:28	1708	00:30:59	1859	00:02:31	151	0.0000
nopath	3	4	12	14	375	00:30:26	1826	00:31:05	1865	00:00:39	39	0.0000	00:00:43
nopath	2	4	5	1	708	00:29:29	1769	00:31:19	1879	00:01:50	110	0.0000
nopath	3	4	12	14	375	00:31:03	1863	00:31:36	1896	00:00:33	33	0.0000
nopath	2	4	9	1	708	00:30:36	1836	00:31:51	1911	00:01:15	75	0.0000
nopath	3	6	3	1	667	00:30:21	1821	00:31:53	1913	00:01:32	92	0.0000
nopath	3	6	5	1	667	00:30:27	1827	00:31:55	1915	00:01:28	88	0.0000
nopath	3	2	12	14	679	00:31:09	1869	00:32:20	1940	00:01:11	71	0.0000	00:01:18
nopath	6	3	12	14	667	00:31:28	1888	00:32:36	1956	00:01:08	68	0.0000
nopath	3	5	13	15	621	00:31:44	1904	00:32:37	1957	00:00:53	53	0.0000
nopath	2	7	5	1	458	00:32:03	1923	00:32:43	1963	00:00:40	40	0.0000
nopath	6	2	3	1	748	00:30:39	1839	00:32:46	1966	00:02:07	127	0.0000
nopath	2	4	12	14	708	00:30:51	1851	00:32:56	1976	00:02:05	125	0.0000
nopath	3	6	7	1	667	00:31:53	1913	00:32:58	1978	00:01:05	65	0.0000
nopath	2	3	3	1	679	00:32:06	1926	00:32:58	1978	00:00:52	52	0.0000
nopath	1	2	12	14	504	00:32:24	1944	00:33:11	1991	00:00:47	47	0.0000	00:00:54
nopath	6	7	5	1	624	00:32:16	1936	00:33:12	1992	00:00:56	56	0.0000
nopath	1	3	5	1	763	00:31:55	1915	00:33:24	2004	00:01:29	89	0.0000
nopath	4	2	9	1	708	00:31:39	1899	00:33:40	2020	00:02:01	121	0.0000
nopath	3	6	13	15	667	00:32:42	1962	00:33:45	2025	00:01:03	63	0.0000
nopath	3	6	9	1	667	00:32:46	1966	00:33:46	2026	00:01:00	60	0.0000
nopath	2	1	7	1	504	00:32:41	1961	00:33:57	2037	00:01:16	76	0.0000
nopath	4	3	9	1	375	00:33:15	1995	00:33:57	2037	00:00:42	42	0.0000
nopath	4	1	9	1	792	00:32:04	1924	00:33:58	2038	00:01:54	114	0.0000
nopath	4	1	8	1	792	00:32:51	1971	00:34:01	2041	00:01:10	70	0.0000	00:01:27
nopath	2	4	5	1	708	00:32:12	1932	00:34:01	2041	00:01:49	109	0.0000
nopath	2	3	5	1	679	00:32:30	1950	00:34:03	2043	00:01:33	93	0.0000
nopath	3	6	12	14	667	00:33:00	1980	00:34:04	2044	00:01:04	64	0.0000
nopath	3	6	12	14	667	00:33:07	1987	00:34:06	2046	00:00:59	59	0.0000
nopath	6	1	12	14	832	00:32:36	1956	00:34:12	2052	00:01:36	96	0.0000
nopath	2	4	5	1	708	00:32:42	1962	00:34:35	2075	00:01:53	113	0.0000
nopath	1	5	12	14	785	00:33:13	1993	00:34:45	2085	00:01:32	92	0.0000
nopath	1	3	5	1	763	00:34:10	2050	00:35:08	2108	00:00:58	58	0.0000	00:01:13
nopath	4	2	10	1	708	00:33:33	2013	00:35:13	2113	00:01:40	100	0.0000
nopath	3	4	3	1	375	00:34:37	2077	00:35:22	2122	00:00:45	45	0.0000
nopath	5	7	5	1	577	00:34:06	2046	00:35:30	2130	00:01:24	84	0.0000
nopath	5	4	5	1	650	00:34:30	2070	00:35:32	2132	00:01:02	62	0.0000
nopath	3	6	13	15	667	00:34:11	2051	00:35:33	2133	00:01:22	82	0.0000
nopath	5	1	12	14	785	00:33:47	2027	00:35:33	2133	00:01:46	106	0.0000
nopath	2	3	9	1	679	00:33:47	2027	00:35:37	2137	00:01:50	110	0.0000
nopath	2	3	3	1	679	00:34:07	2047	00:35:39	2139	00:01:32	92	0.0000
nopath	6	1	12	14	832	00:34:16	2056	00:35:58	2158	00:01:42	102	0.0000
nopath	1	2	2	1	504	00:35:11	2111	00:36:03	2163	00:00:52	52	0.0000	00:00:52
nopath	3	2	9	1	679	00:34:51	2091	00:36:22	2182	00:01:31	91	0.0000
nopath	2	1	5	1	504	00:35:24	2124	00:36:44	2204	00:01:20	80	0.0000
nopath	4	7	5	1	331	00:36:02	2162	00:36:45	2205	00:00:43	43	0.0000
nopath	6	2	9	1	748	00:34:46	2086	00:36:49	2209	00:02:03	123	0.0000
nopath	2	3	9	1	679	00:36:11	2171	00:37:14	2234	00:01:03	63	0.0000	00:01:24
nopath	2	4	5	1	708	00:35:34	2134	00:37:15	2235	00:01:41	101	0.0000
nopath	3	6	9	1	667	00:35:57	2157	00:37:17	2237	00:01:20	80	0.0000
nopath	5	1	12	14	785	00:35:02	2102	00:37:20	2240	00:02:18	138	0.0000
nopath	5	1	13	15	785	00:35:13	2113	00:37:25	2245	00:02:12	132	0.0000
nopath	5	3	9	1	621	00:35:26	2126	00:37:27	2247	00:02:01	121	0.0000
nopath	5	1	12	14	785	00:36:29	2189	00:37:31	2251	00:01:02	62	0.0000
nopath	3	6	3	1	667	00:36:56	2216	00:37:48	2268	00:00:52	52	0.0000
nopath	4	1	5	1	792	00:35:52	2152	00:37:58	2278	00:02:06	126	0.0000
nopath	3	6	12	14	667	00:37:08	2228	00:37:58	2278	00:00:50	50	0.0000
nopath	2	3	12	14	679	00:36:15	2175	00:38:13	2293	00:01:58	118	0.0000	00:01:58
nopath	2	3	12	14	679	00:36:17	2177	00:38:15	2295	00:01:58	118	0.0000
nopath	2	4	5	1	708	00:36:21	2181	00:38:18	2298	00:01:57	117	0.0000
nopath	2	5	3	1	701	00:36:22	2182	00:38:24	2304	00:02:02	122	0.0000
nopath	2	6	13	15	748	00:35:03	2103	00:38:27	2307	00:03:24	204	0.0000
nopath	2	3	10	1	679	00:37:05	2225	00:38:40	2320	00:01:35	95	0.0000
nopath	1	3	6	1	763	00:37:41	2261	00:38:43	2323	00:01:02	62	0.0000
nopath	3	6	5	1	667	00:37:43	2263	00:39:05	2345	00:01:22	82	0.0000	00:01:12
nopath	3	2	3	1	679	00:37:32	2252	00:39:15	2355	00:01:43	103	0.0000
nopath	4	1	13	15	792	00:37:00	2220	00:39:18	2358	00:02:18	138	0.0000
nopath	3	5	3	1	621	00:38:12	2292	00:39:19	2359	00:01:07	67	0.0000
nopath	4	1	13	15	792	00:37:06	2226	00:39:24	2364	00:02:18	138	0.0000
nopath	6	3	2	1	667	00:38:12	2292	00:39:27	2367	00:01:15	75	0.0000
nopath	5	1	13	15	785	00:37:25	2245	00:39:41	2381	00:02:16	136	0.0000
nopath	1	2	9	1	504	00:38:33	2313	00:39:41	2381	00:01:08	68	0.0000
nopath	5	1	13	15	785	00:38:09	2289	00:39:43	2383	00:01:34	94	0.0000
nopath	2	4	5	1	708	00:37:54	2274	00:39:47	2387	00:01:53	113	0.0000
nopath	6	1	12	14	832	00:38:51	2331	00:39:55	2395	00:01:04	64	0.0000
nopath	4	7	10	1	331	00:39:35	2375	00:40:19	2419	00:00:44	44	0.0000	00:00:39
nopath	3	2	12	14	679	00:38:34	2314	00:40:26	2426	00:01:52	112	0.0000
nopath	2	3	3	1	679	00:39:03	2343	00:40:48	2448	00:01:45	105	0.0000
nopath	2	3	3	1	679	00:39:04	2344	00:40:51	2451	00:01:47	107	0.0000
nopath	2	3	9	1	679	00:39:25	2365	00:40:52	2452	00:01:27	87	0.0000
nopath	3	6	12	14	667	00:39:32	2372	00:40:54	2454	00:01:22	82	0.0000
nopath	3	6	9	1	667	00:39:45	2385	00:40:56	2456	00:01:11	71	0.0000
nopath	3	6	3	1	667	00:39:51	2391	00:41:01	2461	00:01:10	70	0.0000	00:01:14
nopath	5	3	9	1	621	00:39:10	2350	00:41:03	2463	00:01:53	113	0.0000
nopath	5	3	9	1	621	00:40:04	2404	00:41:05	2465	00:01:01	61	0.0000
nopath	3	5	5	1	621	00:39:56	2396	00:41:06	2466	00:01:10	70	0.0000
nopath	3	6	3	1	667	00:40:13	2413	00:41:09	2469	00:00:56	56	0.0000
nopath	6	3	12	14	667	00:39:46	2386	00:41:13	2473	00:01:27	87	0.0000
nopath	2	3	3	1	679	00:40:13	2413	00:41:20	2480	00:01:07	67	0.0000
nopath	4	7	2	1	331	00:40:37	2437	00:41:23	2483	00:00:46	46	0.0000
nopath	3	6	9	1	667	00:40:35	2435	00:41:25	2485	00:00:50	50	0.0000
nopath	1	4	6	1	792	00:40:24	2424	00:41:25	2485	00:01:01	61	0.0000
nopath	6	1	13	15	832	00:40:12	2412	00:41:27	2487	00:01:15	75	0.0000
nopath	3	2	9	1	679	00:40:45	2445	00:41:46	2506	00:01:01	61	0.0000
nopath	1	3	9	1	763	00:40:49	2449	00:41:52	2512	00:01:03	63	0.0000
nopath	4	7	3	1	331	00:41:15	2475	00:41:55	2515	00:00:40	40	0.0000
nopath	3	6	3	1	667	00:40:54	2454	00:41:57	2517	00:01:03	63	0.0000
nopath	2	1	3	1	504	00:40:30	2430	00:41:58	2518	00:01:28	88	0.0000
nopath	2	1	3	1	504	00:40:52	2452	00:42:01	2521	00:01:09	69	0.0000	00:01:07
nopath	2	1	7	1	504	00:41:23	2483	00:42:09	2529	00:00:46	46	0.0000
nopath	1	2	7	1	504	00:41:27	2487	00:42:19	2539	00:00:52	52	0.0000
nopath	3	6	12	14	667	00:41:21	2481	00:42:42	2562	00:01:21	81	0.0000
nopath	3	6	5	1	667	00:41:26	2486	00:42:44	2564	00:01:18	78	0.0000
nopath	5	1	5	1	785	00:41:09	2469	00:42:44	2564	00:01:35	95	0.0000
nopath	3	6	12	14	667	00:41:38	2498	00:42:46	2566	00:01:08	68	0.0000
nopath	5	7	5	1	577	00:41:53	2513	00:42:47	2567	00:00:54	54	0.0000
nopath	1	3	5	1	763	00:41:37	2497	00:42:56	2576	00:01:19	79	0.0000
nopath	1	3	3	1	763	00:42:02	2522	00:43:01	2581	00:00:59	59	0.0000	00:01:05
nopath	3	4	2	1	375	00:42:32	2552	00:43:17	2597	00:00:45	45	0.0000
nopath	6	4	13	15	696	00:42:02	2522	00:43:25	2605	00:01:23	83	0.0000
nopath	2	4	9	1	708	00:41:36	2496	00:43:30	2610	00:01:54	114	0.0000
nopath	2	3	3	1	679	00:41:48	2508	00:43:31	2611	00:01:43	103	0.0000
nopath	1	5	12	14	785	00:41:35	2495	00:43:34	2614	00:01:59	119	0.0000
nopath	6	2	5	1	748	00:41:14	2474	00:43:34	2614	00:02:20	140	0.0000
nopath	6	2	6	1	748	00:41:35	2495	00:43:38	2618	00:02:03	123	0.0000
nopath	6	1	5	1	832	00:41:21	2481	00:43:42	2622	00:02:21	141	0.0000
nopath	2	3	13	15	679	00:42:42	2562	00:44:07	2647	00:01:25	85	0.0000	00:01:35
nopath	2	4	3	1	708	00:42:52	2572	00:44:08	2648	00:01:16	76	0.0000
nopath	1	3	12	14	763	00:42:48	2568	00:44:09	2649	00:01:21	81	0.0000
nopath	1	2	3	1	504	00:43:32	2612	00:44:17	2657	00:00:45	45	0.0000
nopath	3	6	10	1	667	00:42:35	2555	00:44:29	2669	00:01:54	114	0.0000
nopath	5	3	3	1	621	00:43:25	2605	00:44:29	2669	00:01:04	64	0.0000
nopath	3	6	9	1	667	00:42:40	2560	00:44:32	2672	00:01:52	112	0.0000
nopath	5	4	12	14	650	00:43:02	2582	00:44:32	2672	00:01:30	90	0.0000
nopath	3	6	5	1	667	00:43:07	2587	00:44:34	2674	00:01:27	87	0.0000
nopath	3	2	5	1	679	00:42:31	2551	00:44:37	2677	00:02:06	126	0.0000
nopath	1	3	3	1	763	00:43:46	2626	00:44:43	2683	00:00:57	57	0.0000
nopath	3	5	3	1	621	00:43:32	2612	00:44:44	2684	00:01:12	72	0.0000
nopath	3	1	2	1	763	00:43:08	2588	00:44:48	2688	00:01:40	100	0.0000
nopath	3	6	9	1	667	00:43:47	2627	00:44:49	2689	00:01:02	62	0.0000
nopath	5	3	7	1	621	00:43:30	2610	00:44:51	2691	00:01:21	81	0.0000
nopath	5	3	9	1	621	00:43:34	2614	00:44:53	2693	00:01:19	79	0.0000
nopath	5	1	9	1	785	00:42:51	2571	00:45:01	2701	00:02:10	130	0.0000	00:01:49
nopath	6	7	12	14	624	00:43:38	2618	00:45:01	2701	00:01:23	83	0.0000
nopath	6	1	9	1	832	00:43:13	2593	00:45:03	2703	00:01:50	110	0.0000
nopath	6	1	3	1	832	00:44:04	2644	00:45:10	2710	00:01:06	66	0.0000
nopath	1	3	5	1	763	00:43:47	2627	00:45:12	2712	00:01:25	85	0.0000
nopath	3	6	5	1	667	00:44:09	2649	00:45:14	2714	00:01:05	65	0.0000
nopath	2	3	3	1	679	00:44:04	2644	00:45:15	2715	00:01:11	71	0.0000
nopath	3	6	3	1	667	00:44:13	2653	00:45:15	2715	00:01:02	62	0.0000
nopath	1	3	5	1	763	00:44:36	2676	00:45:44	2744	00:01:08	68	0.0000
nopath	4	2	5	1	708	00:44:07	2647	00:45:49	2749	00:01:42	102	0.0000
nopath	3	2	6	1	679	00:44:49	2689	00:45:54	2754	00:01:05	65	0.0000
nopath	5	3	12	14	621	00:45:10	2710	00:46:09	2769	00:00:59	59	0.0000	00:01:20
nopath	4	7	3	1	331	00:45:36	2736	00:46:15	2775	00:00:39	39	0.0000
nopath	1	4	5	1	792	00:45:02	2702	00:46:15	2775	00:01:13	73	0.0000
nopath	2	4	5	1	708	00:45:06	2706	00:46:17	2777	00:01:11	71	0.0000
nopath	3	6	12	14	667	00:44:54	2694	00:46:18	2778	00:01:24	84	0.0000
nopath	2	3	2	1	679	00:45:07	2707	00:46:19	2779	00:01:12	72	0.0000
nopath	3	6	3	1	667	00:45:12	2712	00:46:20	2780	00:01:08	68	0.0000
nopath	3	6	12	14	667	00:45:20	2720	00:46:25	2785	00:01:05	65	0.0000
nopath	3	6	10	1	667	00:45:34	2734	00:46:28	2788	00:00:54	54	0.0000
nopath	2	3	10	1	679	00:45:15	2715	00:46:44	2804	00:01:29	89	0.0000
nopath	6	1	5	1	832	00:45:25	2725	00:46:45	2805	00:01:20	80	0.0000
nopath	3	6	12	14	667	00:45:54	2754	00:46:50	2810	00:00:56	56	0.0000
nopath	2	4	13	15	708	00:45:19	2719	00:46:51	2811	00:01:32	92	0.0000
nopath	3	6	6	1	667	00:45:58	2758	00:46:52	2812	00:00:54	54	0.0000
nopath	2	4	9	1	708	00:45:30	2730	00:46:53	2813	00:01:23	83	0.0000
nopath	3	6	6	1	667	00:46:00	2760	00:46:54	2814	00:00:54	54	0.0000
nopath	3	6	3	1	667	00:46:08	2768	00:46:57	2817	00:00:49	49	0.0000
nopath	3	7	10	1	302	00:46:29	2789	00:47:07	2827	00:00:38	38	0.0000	00:00:38
nopath	3	2	3	1	679	00:45:37	2737	00:47:10	2830	00:01:33	93	0.0000
nopath	1	6	3	1	832	00:45:59	2759	00:47:19	2839	00:01:20	80	0.0000
nopath	1	3	12	14	763	00:45:45	2745	00:47:21	2841	00:01:36	96	0.0000
nopath	2	1	3	1	504	00:46:25	2785	00:47:26	2846	00:01:01	61	0.0000
nopath	2	1	9	1	504	00:46:44	2804	00:47:33	2853	00:00:49	49	0.0000
nopath	4	1	3	1	792	00:45:56	2756	00:47:34	2854	00:01:38	98	0.0000
nopath	6	1	10	1	832	00:46:14	2774	00:47:43	2863	00:01:29	89	0.0000
nopath	2	3	5	1	679	00:46:02	2762	00:47:52	2872	00:01:50	110	0.0000
nopath	2	4	5	1	708	00:46:04	2764	00:47:56	2876	00:01:52	112	0.0000
nopath	2	3	12	14	679	00:46:27	2787	00:47:57	2877	00:01:30	90	0.0000
nopath	3	6	5	1	667	00:46:16	2776	00:48:05	2885	00:01:49	109	0.0000	00:01:11
nopath	3	6	9	1	667	00:46:31	2791	00:48:07	2887	00:01:36	96	0.0000
nopath	5	1	5	1	785	00:45:56	2756	00:48:08	2888	00:02:12	132	0.0000
nopath	5	1	12	14	785	00:46:06	2766	00:48:11	2891	00:02:05	125	0.0000
nopath	3	6	13	15	667	00:46:37	2797	00:48:12	2892	00:01:35	95	0.0000
nopath	5	1	12	14	785	00:46:12	2772	00:48:13	2893	00:02:01	121	0.0000
nopath	3	6	5	1	667	00:46:39	2799	00:48:14	2894	00:01:35	95	0.0000
nopath	3	6	3	1	667	00:46:56	2816	00:48:15	2895	00:01:19	79	0.0000
nopath	5	1	12	14	785	00:47:02	2822	00:48:15	2895	00:01:13	73	0.0000
nopath	3	6	13	15	667	00:47:06	2826	00:48:18	2898	00:01:12	72	0.0000
nopath	6	3	3	1	667	00:46:33	2793	00:48:21	2901	00:01:48	108	0.0000
nopath	3	4	12	14	375	00:47:53	2873	00:48:26	2906	00:00:33	33	0.0000
nopath	3	6	9	1	667	00:47:16	2836	00:48:29	2909	00:01:13	73	0.0000
nopath	2	3	13	15	679	00:47:00	2820	00:48:31	2911	00:01:31	91	0.0000
nopath	4	2	10	1	708	00:46:44	2804	00:48:31	2911	00:01:47	107	0.0000
nopath	3	6	12	14	667	00:47:20	2840	00:48:32	2912	00:01:12	72	0.0000
nopath	1	3	9	1	763	00:46:32	2792	00:48:33	2913	00:02:01	121	0.0000
nopath	1	3	9	1	763	00:46:58	2818	00:48:35	2915	00:01:37	97	0.0000
nopath	3	2	13	15	679	00:47:14	2834	00:48:36	2916	00:01:22	82	0.0000
nopath	3	6	6	1	667	00:47:41	2861	00:48:36	2916	00:00:55	55	0.0000
nopath	3	6	12	14	667	00:47:44	2864	00:48:38	2918	00:00:54	54	0.0000
nopath	3	2	10	1	679	00:47:40	2860	00:48:40	2920	00:01:00	60	0.0000
nopath	6	7	3	1	624	00:47:39	2859	00:48:47	2927	00:01:08	68	0.0000
nopath	6	2	13	15	748	00:46:37	2797	00:49:01	2941	00:02:24	144	0.0000	00:01:59
nopath	1	4	3	1	792	00:47:05	2825	00:49:03	2943	00:01:58	118	0.0000
nopath	6	2	6	1	748	00:46:49	2809	00:49:03	2943	00:02:14	134	0.0000
nopath	2	3	13	15	679	00:47:05	2825	00:49:04	2944	00:01:59	119	0.0000
nopath	2	4	10	1	708	00:47:14	2834	00:49:07	2947	00:01:53	113	0.0000
nopath	3	6	12	14	667	00:48:02	2882	00:49:07	2947	00:01:05	65	0.0000
nopath	6	1	3	1	832	00:47:37	2857	00:49:09	2949	00:01:32	92	0.0000
nopath	3	6	9	1	667	00:48:20	2900	00:49:11	2951	00:00:51	51	0.0000
nopath	6	1	12	14	832	00:47:44	2864	00:49:12	2952	00:01:28	88	0.0000
nopath	1	2	13	15	504	00:48:31	2911	00:49:20	2960	00:00:49	49	0.0000
nopath	5	6	6	1	380	00:47:53	2873	00:49:27	2967	00:01:34	94	0.0000
nopath	2	4	12	14	708	00:47:20	2840	00:49:32	2972	00:02:12	132	0.0000
nopath	2	4	9	1	708	00:47:51	2871	00:49:33	2973	00:01:42	102	0.0000
nopath	2	3	12	14	679	00:47:54	2874	00:49:34	2974	00:01:40	100	0.0000
nopath	1	2	13	15	504	00:49:02	2942	00:49:49	2989	00:00:47	47	0.0000
nopath	3	6	10	1	667	00:48:30	2910	00:49:53	2993	00:01:23	83	0.0000
nopath	4	2	9	1	708	00:49:02	2942	00:49:54	2994	00:00:52	52	0.0000
nopath	3	6	9	1	667	00:48:32	2912	00:49:55	2995	00:01:23	83	0.0000
nopath	3	5	13	15	621	00:48:33	2913	00:49:59	2999	00:01:26	86	0.0000
nopath	6	5	12	14	380	00:49:09	2949	00:50:02	3002	00:00:53	53	0.0000	00:00:53
nopath	1	3	9	1	763	00:47:58	2878	00:50:02	3002	00:02:04	124	0.0000
nopath	2	4	12	14	708	00:48:06	2886	00:50:04	3004	00:01:58	118	0.0000
nopath	1	4	12	14	792	00:48:00	2880	00:50:06	3006	00:02:06	126	0.0000
nopath	3	6	12	14	667	00:48:37	2917	00:50:10	3010	00:01:33	93	0.0000
nopath	3	2	10	1	679	00:49:09	2949	00:50:13	3013	00:01:04	64	0.0000
nopath	2	1	3	1	504	00:48:56	2936	00:50:13	3013	00:01:17	77	0.0000
nopath	6	3	12	14	667	00:48:49	2929	00:50:15	3015	00:01:26	86	0.0000
nopath	6	3	12	14	667	00:49:03	2943	00:50:17	3017	00:01:14	74	0.0000
nopath	6	3	2	1	667	00:49:18	2958	00:50:19	3019	00:01:01	61	0.0000
nopath	5	1	9	1	785	00:48:29	2909	00:50:25	3025	00:01:56	116	0.0000
nopath	5	1	12	14	785	00:49:05	2945	00:50:28	3028	00:01:23	83	0.0000
nopath	1	3	3	1	763	00:49:04	2944	00:50:32	3032	00:01:28	88	0.0000
nopath	2	3	3	1	679	00:48:26	2906	00:50:34	3034	00:02:08	128	0.0000
nopath	2	3	9	1	679	00:48:39	2919	00:50:37	3037	00:01:58	118	0.0000
nopath	3	6	3	1	667	00:49:38	2978	00:50:44	3044	00:01:06	66	0.0000
nopath	6	3	9	1	667	00:49:39	2979	00:50:47	3047	00:01:08	68	0.0000
nopath	2	3	3	1	679	00:48:50	2930	00:51:04	3064	00:02:14	134	0.0000	00:01:42
nopath	2	3	12	14	679	00:48:51	2931	00:51:07	3067	00:02:16	136	0.0000
nopath	2	4	10	1	708	00:49:24	2964	00:51:11	3071	00:01:47	107	0.0000
nopath	3	2	10	1	679	00:49:24	2964	00:51:13	3073	00:01:49	109	0.0000
nopath	3	2	12	14	679	00:49:25	2965	00:51:16	3076	00:01:51	111	0.0000
nopath	2	1	13	15	504	00:49:42	2982	00:51:28	3088	00:01:46	106	0.0000
nopath	1	3	10	1	763	00:49:07	2947	00:51:38	3098	00:02:31	151	0.0000
nopath	4	7	5	1	331	00:50:55	3055	00:51:38	3098	00:00:43	43	0.0000
nopath	3	5	5	1	621	00:50:07	3007	00:51:40	3100	00:01:33	93	0.0000
nopath	2	4	12	14	708	00:49:38	2978	00:51:40	3100	00:02:02	122	0.0000
nopath	2	4	12	14	708	00:49:49	2989	00:51:42	3102	00:01:53	113	0.0000
nopath	3	6	12	14	667	00:50:11	3011	00:51:44	3104	00:01:33	93	0.0000
nopath	3	6	12	14	667	00:50:13	3013	00:51:46	3106	00:01:33	93	0.0000
nopath	3	6	3	1	667	00:50:16	3016	00:51:49	3109	00:01:33	93	0.0000
nopath	3	6	10	1	667	00:50:20	3020	00:51:51	3111	00:01:31	91	0.0000
nopath	3	6	3	1	667	00:50:23	3023	00:51:53	3113	00:01:30	90	0.0000
nopath	3	6	13	15	667	00:50:58	3058	00:51:56	3116	00:00:58	58	0.0000
nopath	6	4	10	1	696	00:50:15	3015	00:52:08	3128	00:01:53	113	0.0000	00:01:38
nopath	2	3	3	1	679	00:51:02	3062	00:52:08	3128	00:01:06	66	0.0000
nopath	6	2	2	1	748	00:49:59	2999	00:52:10	3130	00:02:11	131	0.0000
nopath	1	3	13	15	763	00:51:03	3063	00:52:12	3132	00:01:09	69	0.0000
nopath	6	1	13	15	832	00:49:56	2996	00:52:13	3133	00:02:17	137	0.0000
nopath	3	6	12	14	667	00:50:59	3059	00:52:14	3134	00:01:15	75	0.0000
nopath	6	5	3	1	380	00:51:40	3100	00:52:16	3136	00:00:36	36	0.0000
nopath	3	6	12	14	667	00:51:01	3061	00:52:16	3136	00:01:15	75	0.0000
nopath	3	6	2	1	667	00:51:08	3068	00:52:19	3139	00:01:11	71	0.0000
nopath	3	6	3	1	667	00:51:11	3071	00:52:20	3140	00:01:09	69	0.0000
nopath	3	6	13	15	667	00:51:31	3091	00:52:24	3144	00:00:53	53	0.0000
nopath	6	3	6	1	667	00:51:07	3067	00:52:25	3145	00:01:18	78	0.0000
nopath	6	7	12	14	624	00:51:05	3065	00:52:28	3148	00:01:23	83	0.0000
nopath	3	2	6	1	679	00:50:29	3029	00:52:34	3154	00:02:05	125	0.0000
nopath	3	6	5	1	667	00:51:43	3103	00:52:46	3166	00:01:03	63	0.0000
nopath	3	5	12	14	621	00:52:01	3121	00:52:52	3172	00:00:51	51	0.0000
nopath	2	1	12	14	504	00:51:35	3095	00:53:03	3183	00:01:28	88	0.0000	00:01:11
nopath	1	2	7	1	504	00:52:07	3127	00:53:07	3187	00:01:00	60	0.0000
nopath	6	1	9	1	832	00:51:36	3096	00:53:07	3187	00:01:31	91	0.0000
nopath	5	6	12	14	380	00:52:37	3157	00:53:10	3190	00:00:33	33	0.0000
nopath	2	4	12	14	708	00:51:11	3071	00:53:12	3192	00:02:01	121	0.0000
nopath	2	4	5	1	708	00:51:19	3079	00:53:14	3194	00:01:55	115	0.0000
nopath	2	3	12	14	679	00:51:21	3081	00:53:14	3194	00:01:53	113	0.0000
nopath	4	3	9	1	375	00:52:46	3166	00:53:37	3217	00:00:51	51	0.0000
nopath	2	4	5	1	708	00:51:22	3082	00:53:39	3219	00:02:17	137	0.0000
nopath	2	3	13	15	679	00:51:26	3086	00:53:40	3220	00:02:14	134	0.0000
nopath	2	3	5	1	679	00:51:28	3088	00:53:43	3223	00:02:15	135	0.0000
nopath	1	2	3	1	504	00:53:02	3182	00:53:46	3226	00:00:44	44	0.0000
nopath	2	3	3	1	679	00:51:48	3108	00:54:08	3248	00:02:20	140	0.0000	00:02:00
nopath	1	3	3	1	763	00:52:35	3155	00:54:11	3251	00:01:36	96	0.0000
nopath	3	6	4	1	667	00:53:18	3198	00:54:14	3254	00:00:56	56	0.0000
nopath	1	3	13	15	763	00:52:40	3160	00:54:16	3256	00:01:36	96	0.0000
nopath	2	7	12	14	458	00:52:41	3161	00:54:18	3258	00:01:37	97	0.0000
nopath	1	5	3	1	785	00:52:20	3140	00:54:20	3260	00:02:00	120	0.0000
nopath	6	2	5	1	748	00:51:45	3105	00:54:26	3266	00:02:41	161	0.0000
nopath	6	7	3	1	624	00:53:24	3204	00:54:27	3267	00:01:03	63	0.0000
nopath	5	1	3	1	785	00:52:43	3163	00:54:28	3268	00:01:45	105	0.0000
nopath	6	2	12	14	748	00:53:22	3202	00:54:29	3269	00:01:07	67	0.0000
nopath	5	1	12	14	785	00:52:49	3169	00:54:31	3271	00:01:42	102	0.0000
nopath	1	2	13	15	504	00:53:19	3199	00:54:33	3273	00:01:14	74	0.0000
nopath	1	3	10	1	763	00:52:55	3175	00:54:40	3280	00:01:45	105	0.0000
nopath	1	3	9	1	763	00:52:57	3177	00:54:43	3283	00:01:46	106	0.0000
nopath	2	4	12	14	708	00:51:57	3117	00:54:47	3287	00:02:50	170	0.0000
nopath	5	7	5	1	577	00:53:46	3226	00:55:13	3313	00:01:27	87	0.0000	00:01:15
nopath	2	4	5	1	708	00:52:00	3120	00:55:15	3315	00:03:15	195	0.0000
nopath	4	2	2	1	708	00:53:30	3210	00:55:16	3316	00:01:46	106	0.0000
nopath	2	4	3	1	708	00:52:06	3126	00:55:17	3317	00:03:11	191	0.0000
nopath	2	3	3	1	679	00:52:20	3140	00:55:17	3317	00:02:57	177	0.0000
nopath	3	6	3	1	667	00:53:28	3208	00:55:17	3317	00:01:49	109	0.0000
nopath	2	3	9	1	679	00:52:32	3152	00:55:19	3319	00:02:47	167	0.0000
nopath	3	6	5	1	667	00:54:07	3247	00:55:20	3320	00:01:13	73	0.0000
nopath	3	6	9	1	667	00:54:12	3252	00:55:25	3325	00:01:13	73	0.0000
nopath	3	5	3	1	621	00:54:29	3269	00:55:28	3328	00:00:59	59	0.0000
nopath	2	1	3	1	504	00:53:51	3231	00:55:28	3328	00:01:37	97	0.0000
nopath	3	6	3	1	667	00:54:30	3270	00:55:30	3330	00:01:00	60	0.0000
nopath	3	6	12	14	667	00:54:33	3273	00:55:33	3333	00:01:00	60	0.0000
nopath	2	1	3	1	504	00:54:44	3284	00:55:40	3340	00:00:56	56	0.0000
nopath	2	3	12	14	679	00:52:38	3158	00:55:41	3341	00:03:03	183	0.0000
nopath	2	4	3	1	708	00:52:53	3173	00:55:44	3344	00:02:51	171	0.0000
nopath	1	3	10	1	763	00:53:22	3202	00:55:45	3345	00:02:23	143	0.0000
nopath	2	4	5	1	708	00:54:03	3243	00:55:48	3348	00:01:45	105	0.0000
nopath	3	6	6	1	667	00:54:46	3286	00:55:49	3349	00:01:03	63	0.0000
nopath	3	6	3	1	667	00:54:47	3287	00:55:52	3352	00:01:05	65	0.0000
nopath	5	1	3	1	785	00:54:16	3256	00:55:54	3354	00:01:38	98	0.0000
nopath	3	5	12	14	621	00:55:00	3300	00:55:54	3354	00:00:54	54	0.0000
nopath	6	1	3	1	832	00:53:51	3231	00:55:56	3356	00:02:05	125	0.0000
nopath	6	1	8	1	832	00:53:54	3234	00:55:57	3357	00:02:03	123	0.0000
nopath	3	6	5	1	667	00:55:07	3307	00:55:58	3358	00:00:51	51	0.0000
nopath	1	2	13	15	504	00:54:56	3296	00:55:58	3358	00:01:02	62	0.0000
nopath	6	1	7	1	832	00:54:26	3266	00:55:59	3359	00:01:33	93	0.0000
nopath	6	1	9	1	832	00:54:33	3273	00:56:00	3360	00:01:27	87	0.0000	00:01:32
nopath	3	4	10	1	375	00:55:30	3330	00:56:02	3362	00:00:32	32	0.0000
nopath	1	2	13	15	504	00:55:04	3304	00:56:04	3364	00:01:00	60	0.0000
nopath	1	6	3	1	832	00:53:55	3235	00:56:11	3371	00:02:16	136	0.0000
nopath	1	5	12	14	785	00:54:36	3276	00:56:11	3371	00:01:35	95	0.0000
nopath	2	4	9	1	708	00:54:05	3245	00:56:15	3375	00:02:10	130	0.0000
nopath	4	7	12	14	331	00:55:24	3324	00:56:16	3376	00:00:52	52	0.0000
nopath	2	4	12	14	708	00:54:31	3271	00:56:17	3377	00:01:46	106	0.0000
nopath	2	4	5	1	708	00:54:34	3274	00:56:19	3379	00:01:45	105	0.0000
nopath	2	3	12	14	679	00:54:52	3292	00:56:49	3409	00:01:57	117	0.0000
nopath	1	3	3	1	763	00:54:34	3274	00:56:52	3412	00:02:18	138	0.0000
nopath	4	3	3	1	375	00:56:02	3362	00:56:54	3414	00:00:52	52	0.0000
nopath	1	4	3	1	792	00:55:17	3317	00:56:55	3415	00:01:38	98	0.0000
nopath	3	2	6	1	679	00:55:32	3332	00:56:57	3417	00:01:25	85	0.0000
nopath	3	6	5	1	667	00:55:36	3336	00:57:05	3425	00:01:29	89	0.0000	00:01:14
nopath	5	2	12	14	701	00:54:59	3299	00:57:05	3425	00:02:06	126	0.0000
nopath	4	1	13	15	792	00:54:16	3256	00:57:05	3425	00:02:49	169	0.0000
nopath	3	6	5	1	667	00:55:37	3337	00:57:07	3427	00:01:30	90	0.0000
nopath	5	3	5	1	621	00:56:02	3362	00:57:07	3427	00:01:05	65	0.0000
nopath	5	2	12	14	701	00:55:04	3304	00:57:08	3428	00:02:04	124	0.0000
nopath	2	1	4	1	504	00:56:27	3387	00:57:09	3429	00:00:42	42	0.0000
nopath	3	6	12	14	667	00:55:41	3341	00:57:09	3429	00:01:28	88	0.0000
nopath	5	1	3	1	785	00:54:47	3287	00:57:10	3430	00:02:23	143	0.0000
nopath	3	6	3	1	667	00:55:48	3348	00:57:11	3431	00:01:23	83	0.0000
nopath	3	6	9	1	667	00:55:50	3350	00:57:13	3433	00:01:23	83	0.0000
nopath	3	6	5	1	667	00:55:53	3353	00:57:16	3436	00:01:23	83	0.0000
nopath	5	1	9	1	785	00:55:57	3357	00:57:16	3436	00:01:19	79	0.0000
nopath	5	7	3	1	577	00:56:08	3368	00:57:17	3437	00:01:09	69	0.0000
nopath	6	5	2	1	380	00:56:12	3372	00:57:18	3438	00:01:06	66	0.0000
nopath	5	1	4	1	785	00:55:59	3359	00:57:19	3439	00:01:20	80	0.0000
nopath	1	3	12	14	763	00:55:43	3343	00:57:21	3441	00:01:38	98	0.0000
nopath	5	1	3	1	785	00:56:06	3366	00:57:22	3442	00:01:16	76	0.0000
nopath	1	2	12	14	504	00:56:07	3367	00:57:22	3442	00:01:15	75	0.0000
nopath	2	3	3	1	679	00:55:30	3330	00:57:24	3444	00:01:54	114	0.0000
nopath	3	6	9	1	667	00:56:01	3361	00:57:25	3445	00:01:24	84	0.0000
nopath	2	4	12	14	708	00:55:35	3335	00:57:27	3447	00:01:52	112	0.0000
nopath	1	2	3	1	504	00:56:25	3385	00:57:33	3453	00:01:08	68	0.0000
nopath	3	6	6	1	667	00:56:11	3371	00:57:36	3456	00:01:25	85	0.0000
nopath	6	3	9	1	667	00:56:49	3409	00:57:42	3462	00:00:53	53	0.0000
nopath	3	4	13	15	375	00:56:18	3378	00:57:42	3462	00:01:24	84	0.0000
nopath	1	7	3	1	542	00:56:59	3419	00:57:46	3466	00:00:47	47	0.0000
nopath	2	3	3	1	679	00:55:55	3355	00:57:55	3475	00:02:00	120	0.0000
nopath	1	5	3	1	785	00:55:49	3349	00:57:56	3476	00:02:07	127	0.0000
nopath	2	3	3	1	679	00:56:19	3379	00:57:57	3477	00:01:38	98	0.0000
nopath	2	4	13	15	708	00:55:49	3349	00:57:58	3478	00:02:09	129	0.0000
nopath	2	3	10	1	679	00:56:21	3381	00:57:59	3479	00:01:38	98	0.0000
nopath	3	2	12	14	679	00:56:00	3360	00:57:59	3479	00:01:59	119	0.0000
nopath	3	2	5	1	679	00:56:05	3365	00:58:01	3481	00:01:56	116	0.0000	00:01:35
nopath	4	2	6	1	708	00:56:37	3397	00:58:03	3483	00:01:26	86	0.0000
nopath	4	2	3	1	708	00:56:54	3414	00:58:04	3484	00:01:10	70	0.0000
nopath	6	7	3	1	624	00:57:00	3420	00:58:11	3491	00:01:11	71	0.0000
nopath	3	4	13	15	375	00:57:15	3435	00:58:17	3497	00:01:02	62	0.0000
nopath	2	1	3	1	504	00:57:24	3444	00:58:22	3502	00:00:58	58	0.0000
nopath	6	2	3	1	748	00:55:39	3339	00:58:25	3505	00:02:46	166	0.0000
nopath	1	3	3	1	763	00:55:59	3359	00:58:26	3506	00:02:27	147	0.0000
nopath	1	4	5	1	792	00:56:04	3364	00:58:30	3510	00:02:26	146	0.0000
nopath	6	2	13	15	748	00:56:14	3374	00:58:30	3510	00:02:16	136	0.0000
nopath	1	3	5	1	763	00:56:31	3391	00:58:31	3511	00:02:00	120	0.0000
nopath	6	2	2	1	748	00:56:16	3376	00:58:32	3512	00:02:16	136	0.0000
nopath	1	3	10	1	763	00:57:14	3434	00:58:33	3513	00:01:19	79	0.0000
nopath	2	3	13	15	679	00:56:40	3400	00:58:37	3517	00:01:57	117	0.0000
nopath	1	2	12	14	504	00:58:00	3480	00:58:47	3527	00:00:47	47	0.0000
nopath	3	5	6	1	621	00:56:15	3375	00:58:52	3532	00:02:37	157	0.0000
nopath	1	2	12	14	504	00:58:04	3484	00:58:54	3534	00:00:50	50	0.0000
nopath	3	5	5	1	621	00:56:21	3381	00:58:55	3535	00:02:34	154	0.0000
nopath	3	6	9	1	667	00:56:32	3392	00:58:58	3538	00:02:26	146	0.0000
nopath	2	3	9	1	679	00:56:51	3411	00:58:58	3538	00:02:07	127	0.0000
nopath	3	6	5	1	667	00:56:37	3397	00:59:00	3540	00:02:23	143	0.0000	00:01:38
nopath	2	3	3	1	679	00:57:06	3426	00:59:01	3541	00:01:55	115	0.0000
nopath	3	5	5	1	621	00:56:43	3403	00:59:02	3542	00:02:19	139	0.0000
nopath	2	3	3	1	679	00:57:09	3429	00:59:03	3543	00:01:54	114	0.0000
nopath	3	6	3	1	667	00:56:56	3416	00:59:05	3545	00:02:09	129	0.0000
nopath	2	3	9	1	679	00:57:15	3435	00:59:05	3545	00:01:50	110	0.0000
nopath	2	4	13	15	708	00:57:34	3454	00:59:10	3550	00:01:36	96	0.0000
nopath	3	6	13	15	667	00:57:58	3478	00:59:13	3553	00:01:15	75	0.0000
nopath	3	2	5	1	679	00:57:27	3447	00:59:19	3559	00:01:52	112	0.0000
nopath	3	2	12	14	679	00:57:48	3468	00:59:23	3563	00:01:35	95	0.0000
nopath	4	5	13	15	650	00:58:13	3493	00:59:29	3569	00:01:16	76	0.0000
nopath	2	7	13	15	458	00:58:11	3491	00:59:30	3570	00:01:19	79	0.0000
nopath	3	2	5	1	679	00:57:59	3479	00:59:34	3574	00:01:35	95	0.0000
nopath	4	2	3	1	708	00:58:12	3492	00:59:36	3576	00:01:24	84	0.0000
nopath	2	1	3	1	504	00:58:46	3526	00:59:38	3578	00:00:52	52	0.0000
nopath	2	7	12	14	458	00:58:54	3534	00:59:38	3578	00:00:44	44	0.0000
nopath	4	1	9	1	792	00:57:54	3474	00:59:40	3580	00:01:46	106	0.0000
nopath	1	6	5	1	832	00:57:41	3461	00:59:47	3587	00:02:06	126	0.0000
nopath	5	1	3	1	785	00:56:53	3413	00:59:52	3592	00:02:59	179	0.0000
nopath	6	3	5	1	667	00:58:44	3524	00:59:53	3593	00:01:09	69	0.0000
nopath	5	1	5	1	785	00:57:04	3424	00:59:54	3594	00:02:50	170	0.0000
nopath	5	1	5	1	785	00:57:10	3430	00:59:56	3596	00:02:46	166	0.0000
nopath	5	1	12	14	785	00:57:30	3450	00:59:58	3598	00:02:28	148	0.0000
nopath	6	1	3	1	832	00:57:26	3446	01:00:00	3600	00:02:34	154	0.0000	00:02:34
nopath	2	3	6	1	679	00:58:28	3508	01:00:14	3614	00:01:46	106	0.0000
nopath	2	4	5	1	708	00:58:52	3532	01:00:17	3617	00:01:25	85	0.0000
nopath	2	3	3	1	679	00:59:05	3545	01:00:18	3618	00:01:13	73	0.0000
nopath	1	3	9	1	763	00:59:14	3554	01:00:20	3620	00:01:06	66	0.0000
nopath	1	3	13	15	763	00:59:17	3557	01:00:24	3624	00:01:07	67	0.0000
nopath	1	3	3	1	763	00:59:22	3562	01:00:26	3626	00:01:04	64	0.0000
nopath	5	3	3	1	621	00:58:37	3517	01:00:36	3636	00:01:59	119	0.0000
nopath	4	2	9	1	708	00:59:51	3591	01:00:43	3643	00:00:52	52	0.0000
nopath	3	6	13	15	667	00:58:22	3502	01:00:45	3645	00:02:23	143	0.0000
nopath	5	3	3	1	621	00:58:52	3532	01:00:45	3645	00:01:53	113	0.0000
nopath	3	6	3	1	667	00:58:30	3510	01:00:46	3646	00:02:16	136	0.0000
nopath	5	4	3	1	650	00:58:43	3523	01:00:47	3647	00:02:04	124	0.0000
nopath	3	6	10	1	667	00:58:52	3532	01:00:48	3648	00:01:56	116	0.0000
nopath	3	6	12	14	667	00:59:18	3558	01:00:50	3650	00:01:32	92	0.0000
nopath	3	6	9	1	667	00:59:34	3574	01:00:53	3653	00:01:19	79	0.0000
nopath	3	6	5	1	667	00:59:43	3583	01:01:01	3661	00:01:18	78	0.0000	00:01:46
nopath	3	6	3	1	667	00:59:49	3589	01:01:03	3663	00:01:14	74	0.0000
nopath	3	6	5	1	667	01:00:00	3600	01:01:05	3665	00:01:05	65	0.0000
nopath	3	5	9	1	621	01:00:06	3606	01:01:08	3668	00:01:02	62	0.0000
nopath	5	3	5	1	621	00:59:35	3575	01:01:09	3669	00:01:34	94	0.0000
nopath	6	3	2	1	667	00:59:48	3588	01:01:10	3670	00:01:22	82	0.0000
nopath	4	5	9	1	650	01:00:07	3607	01:01:14	3674	00:01:07	67	0.0000
nopath	6	2	9	1	748	01:00:08	3608	01:01:16	3676	00:01:08	68	0.0000
nopath	5	1	13	15	785	00:58:36	3516	01:01:17	3677	00:02:41	161	0.0000
nopath	6	1	12	14	832	00:59:47	3587	01:01:19	3679	00:01:32	92	0.0000
nopath	1	2	3	1	504	00:59:55	3595	01:01:20	3680	00:01:25	85	0.0000
nopath	6	1	12	14	832	00:59:58	3598	01:01:20	3680	00:01:22	82	0.0000
nopath	6	2	12	14	748	01:00:27	3627	01:01:25	3685	00:00:58	58	0.0000
nopath	2	4	9	1	708	00:59:43	3583	01:01:29	3689	00:01:46	106	0.0000
nopath	2	4	6	1	708	00:59:58	3598	01:01:31	3691	00:01:33	93	0.0000
nopath	1	2	9	1	504	01:00:44	3644	01:01:31	3691	00:00:47	47	0.0000
nopath	1	3	3	1	763	00:59:54	3594	01:01:31	3691	00:01:37	97	0.0000
nopath	4	7	12	14	331	01:01:00	3660	01:01:33	3693	00:00:33	33	0.0000
nopath	2	6	2	1	748	00:59:25	3565	01:01:35	3695	00:02:10	130	0.0000
nopath	3	2	3	1	679	01:00:17	3617	01:02:01	3721	00:01:44	104	0.0000	00:01:41
nopath	1	3	3	1	763	01:00:14	3614	01:02:02	3722	00:01:48	108	0.0000
nopath	4	2	9	1	708	01:01:03	3663	01:02:03	3723	00:01:00	60	0.0000
nopath	1	3	9	1	763	01:00:54	3654	01:02:05	3725	00:01:11	71	0.0000
nopath	1	3	9	1	763	01:01:15	3675	01:02:13	3733	00:00:58	58	0.0000
nopath	2	1	2	1	504	01:01:31	3691	01:02:23	3743	00:00:52	52	0.0000
nopath	5	3	12	14	621	01:00:34	3634	01:02:24	3744	00:01:50	110	0.0000
nopath	5	7	12	14	577	01:00:10	3610	01:02:28	3748	00:02:18	138	0.0000
nopath	3	6	12	14	667	01:00:08	3608	01:02:30	3750	00:02:22	142	0.0000
nopath	3	5	13	15	621	01:00:11	3611	01:02:33	3753	00:02:22	142	0.0000
nopath	5	7	3	1	577	01:00:46	3646	01:02:33	3753	00:01:47	107	0.0000
nopath	3	6	5	1	667	01:00:28	3628	01:02:35	3755	00:02:07	127	0.0000
nopath	4	5	3	1	650	01:00:43	3643	01:02:37	3757	00:01:54	114	0.0000
nopath	5	7	10	1	577	01:01:00	3660	01:02:37	3757	00:01:37	97	0.0000
nopath	5	4	12	14	650	01:01:14	3674	01:02:37	3757	00:01:23	83	0.0000
nopath	3	6	6	1	667	01:00:42	3642	01:02:40	3760	00:01:58	118	0.0000
nopath	2	3	12	14	679	01:00:49	3649	01:02:40	3760	00:01:51	111	0.0000
nopath	2	4	9	1	708	01:00:42	3642	01:02:41	3761	00:01:59	119	0.0000
nopath	3	6	10	1	667	01:00:45	3645	01:02:42	3762	00:01:57	117	0.0000
nopath	1	2	13	15	504	01:01:52	3712	01:02:42	3762	00:00:50	50	0.0000
nopath	2	3	9	1	679	01:00:57	3657	01:02:43	3763	00:01:46	106	0.0000
nopath	3	6	12	14	667	01:00:48	3648	01:02:44	3764	00:01:56	116	0.0000
nopath	3	6	5	1	667	01:00:56	3656	01:02:46	3766	00:01:50	110	0.0000
nopath	3	6	9	1	667	01:01:00	3660	01:02:48	3768	00:01:48	108	0.0000
nopath	6	5	12	14	380	01:01:06	3666	01:02:48	3768	00:01:42	102	0.0000
nopath	2	4	13	15	708	01:01:24	3684	01:02:49	3769	00:01:25	85	0.0000
nopath	1	2	13	15	504	01:01:53	3713	01:02:49	3769	00:00:56	56	0.0000
nopath	4	6	12	14	696	01:01:16	3676	01:02:50	3770	00:01:34	94	0.0000
nopath	2	4	3	1	708	01:01:33	3693	01:02:51	3771	00:01:18	78	0.0000
nopath	5	3	13	15	621	01:01:27	3687	01:03:00	3780	00:01:33	93	0.0000	00:01:39
nopath	6	3	12	14	667	01:00:55	3655	01:03:05	3785	00:02:10	130	0.0000
nopath	5	7	13	15	577	01:01:31	3691	01:03:09	3789	00:01:38	98	0.0000
nopath	2	3	9	1	679	01:01:35	3695	01:03:14	3794	00:01:39	99	0.0000
nopath	2	4	9	1	708	01:01:36	3696	01:03:18	3798	00:01:42	102	0.0000
nopath	1	3	12	14	763	01:01:30	3690	01:03:19	3799	00:01:49	109	0.0000
nopath	1	3	7	1	763	01:01:56	3716	01:03:22	3802	00:01:26	86	0.0000
nopath	3	2	12	14	679	01:01:15	3675	01:03:23	3803	00:02:08	128	0.0000
nopath	1	3	9	1	763	01:02:09	3729	01:03:24	3804	00:01:15	75	0.0000
nopath	3	2	9	1	679	01:01:30	3690	01:03:33	3813	00:02:03	123	0.0000
nopath	3	7	7	1	302	01:01:55	3715	01:03:42	3822	00:01:47	107	0.0000
nopath	2	1	3	1	504	01:02:21	3741	01:03:43	3823	00:01:22	82	0.0000
nopath	2	3	9	1	679	01:02:05	3725	01:03:46	3826	00:01:41	101	0.0000
nopath	2	3	3	1	679	01:02:06	3726	01:03:49	3829	00:01:43	103	0.0000
nopath	2	1	8	1	504	01:02:51	3771	01:03:49	3829	00:00:58	58	0.0000
nopath	6	2	12	14	748	01:01:09	3669	01:03:50	3830	00:02:41	161	0.0000
nopath	2	3	3	1	679	01:02:07	3727	01:03:51	3831	00:01:44	104	0.0000
nopath	2	1	12	14	504	01:03:01	3781	01:03:51	3831	00:00:50	50	0.0000
nopath	4	7	12	14	331	01:03:00	3780	01:03:52	3832	00:00:52	52	0.0000
nopath	2	4	8	1	708	01:02:15	3735	01:03:54	3834	00:01:39	99	0.0000
nopath	1	2	3	1	504	01:02:52	3772	01:03:55	3835	00:01:03	63	0.0000
nopath	2	3	12	14	679	01:02:46	3766	01:03:56	3836	00:01:10	70	0.0000
nopath	5	2	7	1	701	01:01:53	3713	01:04:14	3854	00:02:21	141	0.0000	00:02:06
nopath	3	6	3	1	667	01:01:37	3697	01:04:17	3857	00:02:40	160	0.0000
nopath	5	4	9	1	650	01:02:53	3773	01:04:18	3858	00:01:25	85	0.0000
nopath	3	6	12	14	667	01:01:52	3712	01:04:20	3860	00:02:28	148	0.0000
nopath	5	1	3	1	785	01:02:11	3731	01:04:22	3862	00:02:11	131	0.0000
nopath	4	6	9	1	696	01:02:57	3777	01:04:22	3862	00:01:25	85	0.0000
nopath	1	3	9	1	763	01:03:08	3788	01:04:22	3862	00:01:14	74	0.0000
nopath	5	1	12	14	785	01:03:02	3782	01:04:27	3867	00:01:25	85	0.0000
nopath	5	1	12	14	785	01:03:10	3790	01:04:30	3870	00:01:20	80	0.0000
nopath	3	6	5	1	667	01:02:10	3730	01:04:30	3870	00:02:20	140	0.0000
nopath	3	6	12	14	667	01:02:12	3732	01:04:35	3875	00:02:23	143	0.0000
nopath	5	1	9	1	785	01:03:24	3804	01:04:35	3875	00:01:11	71	0.0000
nopath	3	6	10	1	667	01:02:24	3744	01:04:37	3877	00:02:13	133	0.0000
nopath	5	1	12	14	785	01:03:27	3807	01:04:38	3878	00:01:11	71	0.0000
nopath	4	2	10	1	708	01:03:27	3807	01:04:43	3883	00:01:16	76	0.0000
nopath	5	3	13	15	621	01:03:18	3798	01:04:44	3884	00:01:26	86	0.0000
nopath	3	2	7	1	679	01:02:25	3745	01:04:46	3886	00:02:21	141	0.0000
nopath	5	3	6	1	621	01:03:35	3815	01:04:46	3886	00:01:11	71	0.0000
nopath	6	3	12	14	667	01:02:53	3773	01:04:48	3888	00:01:55	115	0.0000
nopath	2	1	9	1	504	01:03:28	3808	01:04:57	3897	00:01:29	89	0.0000
nopath	3	5	9	1	621	01:02:42	3762	01:05:03	3903	00:02:21	141	0.0000	00:01:29
nopath	2	4	3	1	708	01:03:10	3790	01:05:05	3905	00:01:55	115	0.0000
nopath	2	4	6	1	708	01:03:40	3820	01:05:09	3909	00:01:29	89	0.0000
nopath	2	1	12	14	504	01:04:06	3846	01:05:10	3910	00:01:04	64	0.0000
nopath	6	2	5	1	748	01:01:28	3688	01:05:13	3913	00:03:45	225	0.0000
nopath	6	1	5	1	832	01:01:17	3677	01:05:16	3916	00:03:59	239	0.0000
nopath	6	2	3	1	748	01:03:05	3785	01:05:18	3918	00:02:13	133	0.0000
nopath	6	1	9	1	832	01:01:45	3705	01:05:21	3921	00:03:36	216	0.0000
nopath	1	2	8	1	504	01:03:58	3838	01:05:22	3922	00:01:24	84	0.0000
nopath	4	6	3	1	696	01:04:11	3851	01:05:23	3923	00:01:12	72	0.0000
nopath	6	1	5	1	832	01:02:49	3769	01:05:23	3923	00:02:34	154	0.0000
nopath	1	7	12	14	542	01:04:28	3868	01:05:31	3931	00:01:03	63	0.0000
nopath	2	3	3	1	679	01:03:47	3827	01:05:34	3934	00:01:47	107	0.0000
nopath	2	3	3	1	679	01:03:55	3835	01:05:37	3937	00:01:42	102	0.0000
nopath	2	4	12	14	708	01:03:59	3839	01:05:41	3941	00:01:42	102	0.0000
nopath	2	4	3	1	708	01:04:15	3855	01:05:43	3943	00:01:28	88	0.0000
nopath	5	6	12	14	380	01:04:37	3877	01:05:45	3945	00:01:08	68	0.0000
nopath	1	3	12	14	763	01:04:35	3875	01:05:47	3947	00:01:12	72	0.0000
nopath	5	6	13	15	380	01:04:46	3886	01:05:49	3949	00:01:03	63	0.0000
nopath	3	6	13	15	667	01:02:55	3775	01:06:09	3969	00:03:14	194	0.0000	00:02:06
nopath	3	6	3	1	667	01:02:57	3777	01:06:10	3970	00:03:13	193	0.0000
nopath	3	6	12	14	667	01:02:59	3779	01:06:12	3972	00:03:13	193	0.0000
nopath	2	7	5	1	458	01:04:33	3873	01:06:13	3973	00:01:40	100	0.0000
nopath	5	4	6	1	650	01:04:21	3861	01:06:15	3975	00:01:54	114	0.0000
nopath	2	7	6	1	458	01:04:36	3876	01:06:17	3977	00:01:41	101	0.0000
nopath	1	3	9	1	763	01:04:41	3881	01:06:18	3978	00:01:37	97	0.0000
nopath	3	6	9	1	667	01:03:24	3804	01:06:20	3980	00:02:56	176	0.0000
nopath	2	7	3	1	458	01:04:47	3887	01:06:21	3981	00:01:34	94	0.0000
nopath	1	4	3	1	792	01:04:53	3893	01:06:22	3982	00:01:29	89	0.0000
nopath	3	6	5	1	667	01:03:26	3806	01:06:24	3984	00:02:58	178	0.0000
nopath	3	6	13	15	667	01:03:27	3807	01:06:28	3988	00:03:01	181	0.0000
nopath	3	2	13	15	679	01:02:46	3766	01:06:28	3988	00:03:42	222	0.0000
nopath	3	6	9	1	667	01:03:33	3813	01:06:30	3990	00:02:57	177	0.0000
nopath	3	6	12	14	667	01:03:36	3816	01:06:32	3992	00:02:56	176	0.0000
nopath	3	6	13	15	667	01:03:41	3821	01:06:35	3995	00:02:54	174	0.0000
nopath	6	2	3	1	748	01:04:22	3862	01:06:35	3995	00:02:13	133	0.0000
nopath	3	1	3	1	763	01:02:43	3763	01:06:38	3998	00:03:55	235	0.0000
nopath	5	1	4	1	785	01:04:11	3851	01:06:40	4000	00:02:29	149	0.0000
nopath	5	1	2	1	785	01:05:14	3914	01:06:41	4001	00:01:27	87	0.0000
nopath	5	4	3	1	650	01:05:01	3901	01:06:44	4004	00:01:43	103	0.0000
nopath	6	1	12	14	832	01:04:49	3889	01:06:45	4005	00:01:56	116	0.0000
nopath	6	1	12	14	832	01:05:26	3926	01:06:48	4008	00:01:22	82	0.0000
nopath	5	4	3	1	650	01:05:03	3903	01:06:55	4015	00:01:52	112	0.0000
nopath	6	7	3	1	624	01:04:17	3857	01:06:56	4016	00:02:39	159	0.0000
nopath	2	3	3	1	679	01:04:44	3884	01:06:58	4018	00:02:14	134	0.0000
nopath	2	3	7	1	679	01:04:50	3890	01:07:01	4021	00:02:11	131	0.0000	00:01:55
nopath	2	3	9	1	679	01:04:51	3891	01:07:03	4023	00:02:12	132	0.0000
nopath	3	6	5	1	667	01:03:52	3832	01:07:04	4024	00:03:12	192	0.0000
nopath	4	7	12	14	331	01:06:32	3992	01:07:05	4025	00:00:33	33	0.0000
nopath	1	2	3	1	504	01:06:21	3981	01:07:06	4026	00:00:45	45	0.0000
nopath	2	4	10	1	708	01:04:54	3894	01:07:06	4026	00:02:12	132	0.0000
nopath	1	3	10	1	763	01:05:25	3925	01:07:07	4027	00:01:42	102	0.0000
nopath	1	3	3	1	763	01:05:36	3936	01:07:10	4030	00:01:34	94	0.0000
nopath	1	5	10	1	785	01:05:43	3943	01:07:11	4031	00:01:28	88	0.0000
nopath	6	3	3	1	667	01:04:59	3899	01:07:19	4039	00:02:20	140	0.0000
nopath	1	2	6	1	504	01:06:41	4001	01:07:25	4045	00:00:44	44	0.0000
nopath	3	2	5	1	679	01:03:09	3789	01:07:27	4047	00:04:18	258	0.0000
nopath	3	2	3	1	679	01:03:50	3830	01:07:29	4049	00:03:39	219	0.0000
nopath	5	6	3	1	380	01:05:50	3950	01:07:29	4049	00:01:39	99	0.0000
nopath	1	3	3	1	763	01:06:01	3961	01:07:42	4062	00:01:41	101	0.0000
nopath	1	3	9	1	763	01:06:10	3970	01:07:45	4065	00:01:35	95	0.0000
nopath	2	1	3	1	504	01:05:20	3920	01:07:47	4067	00:02:27	147	0.0000
nopath	2	3	10	1	679	01:05:04	3904	01:07:50	4070	00:02:46	166	0.0000
nopath	2	3	3	1	679	01:05:18	3918	01:07:52	4072	00:02:34	154	0.0000
nopath	3	6	3	1	667	01:03:59	3839	01:07:53	4073	00:03:54	234	0.0000
nopath	2	1	5	1	504	01:05:55	3955	01:07:53	4073	00:01:58	118	0.0000
nopath	4	1	12	14	792	01:06:05	3965	01:07:56	4076	00:01:51	111	0.0000
nopath	3	6	13	15	667	01:04:18	3858	01:07:58	4078	00:03:40	220	0.0000
nopath	3	6	12	14	667	01:04:21	3861	01:08:00	4080	00:03:39	219	0.0000	00:03:12
nopath	3	6	5	1	667	01:04:26	3866	01:08:01	4081	00:03:35	215	0.0000
nopath	3	6	5	1	667	01:04:34	3874	01:08:03	4083	00:03:29	209	0.0000
nopath	5	1	10	1	785	01:06:13	3973	01:08:03	4083	00:01:50	110	0.0000
nopath	5	3	10	1	621	01:05:52	3952	01:08:03	4083	00:02:11	131	0.0000
nopath	5	1	2	1	785	01:06:22	3982	01:08:04	4084	00:01:42	102	0.0000
nopath	3	6	9	1	667	01:04:35	3875	01:08:05	4085	00:03:30	210	0.0000
nopath	5	3	3	1	621	01:07:03	4023	01:08:05	4085	00:01:02	62	0.0000
nopath	3	6	12	14	667	01:04:44	3884	01:08:06	4086	00:03:22	202	0.0000
nopath	5	1	12	14	785	01:06:49	4009	01:08:07	4087	00:01:18	78	0.0000
nopath	5	3	12	14	621	01:07:12	4032	01:08:08	4088	00:00:56	56	0.0000
nopath	3	6	3	1	667	01:04:45	3885	01:08:09	4089	00:03:24	204	0.0000
nopath	3	6	5	1	667	01:04:48	3888	01:08:10	4090	00:03:22	202	0.0000
nopath	3	6	3	1	667	01:04:50	3890	01:08:12	4092	00:03:22	202	0.0000
nopath	5	1	9	1	785	01:07:10	4030	01:08:13	4093	00:01:03	63	0.0000
nopath	1	2	12	14	504	01:06:53	4013	01:08:13	4093	00:01:20	80	0.0000
nopath	6	3	13	15	667	01:07:09	4029	01:08:15	4095	00:01:06	66	0.0000
nopath	1	2	3	1	504	01:07:01	4021	01:08:21	4101	00:01:20	80	0.0000
nopath	2	4	6	1	708	01:05:43	3943	01:08:25	4105	00:02:42	162	0.0000
nopath	2	4	12	14	708	01:06:10	3970	01:08:27	4107	00:02:17	137	0.0000
nopath	1	3	9	1	763	01:06:49	4009	01:08:27	4107	00:01:38	98	0.0000
nopath	1	2	3	1	504	01:07:32	4052	01:08:30	4110	00:00:58	58	0.0000
nopath	1	7	3	1	542	01:07:19	4039	01:08:33	4113	00:01:14	74	0.0000
nopath	3	2	3	1	679	01:04:41	3881	01:08:46	4126	00:04:05	245	0.0000
nopath	2	6	3	1	748	01:05:01	3901	01:08:47	4127	00:03:46	226	0.0000
nopath	3	2	3	1	679	01:04:53	3893	01:08:48	4128	00:03:55	235	0.0000
nopath	3	7	3	1	302	01:05:27	3927	01:08:49	4129	00:03:22	202	0.0000
nopath	3	2	3	1	679	01:05:07	3907	01:08:50	4130	00:03:43	223	0.0000
nopath	3	1	9	1	763	01:05:13	3913	01:09:10	4150	00:03:57	237	0.0000	00:02:38
nopath	2	7	9	1	458	01:08:24	4104	01:09:11	4151	00:00:47	47	0.0000
nopath	1	4	3	1	792	01:07:04	4024	01:09:13	4153	00:02:09	129	0.0000
nopath	6	2	12	14	748	01:06:39	3999	01:09:14	4154	00:02:35	155	0.0000
nopath	2	3	6	1	679	01:06:44	4004	01:09:15	4155	00:02:31	151	0.0000
nopath	1	4	12	14	792	01:07:16	4036	01:09:15	4155	00:01:59	119	0.0000
nopath	2	3	12	14	679	01:07:27	4047	01:09:17	4157	00:01:50	110	0.0000
nopath	2	3	3	1	679	01:07:29	4049	01:09:20	4160	00:01:51	111	0.0000
nopath	6	1	5	1	832	01:06:45	4005	01:09:21	4161	00:02:36	156	0.0000
nopath	2	3	3	1	679	01:07:32	4052	01:09:22	4162	00:01:50	110	0.0000
nopath	1	2	13	15	504	01:08:12	4092	01:09:23	4163	00:01:11	71	0.0000
nopath	2	3	3	1	679	01:07:49	4069	01:09:24	4164	00:01:35	95	0.0000
nopath	2	4	3	1	708	01:08:16	4096	01:09:26	4166	00:01:10	70	0.0000
nopath	1	2	10	1	504	01:08:49	4129	01:09:35	4175	00:00:46	46	0.0000
nopath	5	3	9	1	621	01:08:15	4095	01:09:39	4179	00:01:24	84	0.0000
nopath	3	6	3	1	667	01:05:33	3933	01:09:41	4181	00:04:08	248	0.0000
nopath	3	6	10	1	667	01:05:40	3940	01:09:43	4183	00:04:03	243	0.0000
nopath	1	2	12	14	504	01:08:53	4133	01:09:43	4183	00:00:50	50	0.0000
nopath	3	6	5	1	667	01:05:49	3949	01:09:45	4185	00:03:56	236	0.0000
nopath	3	4	9	1	375	01:07:45	4065	01:09:49	4189	00:02:04	124	0.0000
nopath	3	6	13	15	667	01:06:00	3960	01:09:50	4190	00:03:50	230	0.0000
nopath	5	7	12	14	577	01:08:26	4106	01:09:50	4190	00:01:24	84	0.0000
nopath	3	6	9	1	667	01:06:11	3971	01:09:52	4192	00:03:41	221	0.0000
nopath	3	5	3	1	621	01:06:33	3993	01:09:53	4193	00:03:20	200	0.0000
nopath	3	6	3	1	667	01:06:42	4002	01:09:56	4196	00:03:14	194	0.0000
nopath	3	6	3	1	667	01:06:45	4005	01:09:58	4198	00:03:13	193	0.0000
nopath	2	4	13	15	708	01:08:21	4101	01:10:00	4200	00:01:39	99	0.0000	00:01:50
nopath	3	6	5	1	667	01:07:03	4023	01:10:02	4202	00:02:59	179	0.0000
nopath	1	4	5	1	792	01:08:56	4136	01:10:03	4203	00:01:07	67	0.0000
nopath	3	6	9	1	667	01:07:09	4029	01:10:04	4204	00:02:55	175	0.0000
nopath	3	6	5	1	667	01:07:17	4037	01:10:06	4206	00:02:49	169	0.0000
nopath	3	2	9	1	679	01:06:44	4004	01:10:07	4207	00:03:23	203	0.0000
nopath	3	6	6	1	667	01:07:43	4063	01:10:08	4208	00:02:25	145	0.0000
nopath	3	5	3	1	621	01:07:46	4066	01:10:11	4211	00:02:25	145	0.0000
nopath	6	3	6	1	667	01:07:45	4065	01:10:17	4217	00:02:32	152	0.0000
nopath	2	1	10	1	504	01:08:38	4118	01:10:19	4219	00:01:41	101	0.0000
nopath	6	3	5	1	667	01:08:07	4087	01:10:19	4219	00:02:12	132	0.0000
nopath	6	3	5	1	667	01:08:51	4131	01:10:24	4224	00:01:33	93	0.0000
nopath	6	7	12	14	624	01:08:28	4108	01:10:27	4227	00:01:59	119	0.0000
nopath	4	2	3	1	708	01:09:34	4174	01:10:27	4227	00:00:53	53	0.0000
nopath	2	1	13	15	504	01:09:35	4175	01:10:38	4238	00:01:03	63	0.0000
nopath	1	3	3	1	763	01:09:21	4161	01:10:38	4238	00:01:17	77	0.0000
nopath	3	5	9	1	621	01:07:47	4067	01:10:39	4239	00:02:52	172	0.0000
nopath	4	1	5	1	792	01:08:46	4126	01:10:39	4239	00:01:53	113	0.0000
nopath	5	1	10	1	785	01:07:20	4040	01:10:41	4241	00:03:21	201	0.0000
nopath	4	7	12	14	331	01:09:44	4184	01:10:42	4242	00:00:58	58	0.0000
nopath	5	1	3	1	785	01:07:23	4043	01:10:43	4243	00:03:20	200	0.0000
nopath	2	4	13	15	708	01:08:42	4122	01:10:44	4244	00:02:02	122	0.0000
nopath	2	3	5	1	679	01:08:58	4138	01:10:44	4244	00:01:46	106	0.0000
nopath	3	6	13	15	667	01:08:08	4088	01:10:45	4245	00:02:37	157	0.0000
nopath	5	1	9	1	785	01:07:38	4058	01:10:45	4245	00:03:07	187	0.0000
nopath	5	1	9	1	785	01:08:39	4119	01:10:48	4248	00:02:09	129	0.0000
nopath	2	4	6	1	708	01:09:16	4156	01:10:48	4248	00:01:32	92	0.0000
nopath	3	6	6	1	667	01:08:18	4098	01:10:48	4248	00:02:30	150	0.0000
nopath	2	3	9	1	679	01:09:18	4158	01:10:49	4249	00:01:31	91	0.0000
nopath	3	6	12	14	667	01:08:24	4104	01:10:50	4250	00:02:26	146	0.0000
nopath	5	1	12	14	785	01:08:43	4123	01:10:50	4250	00:02:07	127	0.0000
nopath	6	1	12	14	832	01:08:10	4090	01:10:52	4252	00:02:42	162	0.0000
nopath	2	4	5	1	708	01:09:19	4159	01:10:52	4252	00:01:33	93	0.0000
nopath	3	6	3	1	667	01:08:28	4108	01:10:52	4252	00:02:24	144	0.0000
nopath	6	1	12	14	832	01:08:53	4133	01:10:54	4254	00:02:01	121	0.0000
nopath	2	4	9	1	708	01:09:48	4188	01:10:55	4255	00:01:07	67	0.0000
nopath	5	3	12	14	621	01:09:55	4195	01:11:22	4282	00:01:27	87	0.0000	00:01:22
nopath	1	3	3	1	763	01:09:43	4183	01:11:28	4288	00:01:45	105	0.0000
nopath	1	4	10	1	792	01:09:35	4175	01:11:29	4289	00:01:54	114	0.0000
nopath	3	6	12	14	667	01:08:33	4113	01:11:30	4290	00:02:57	177	0.0000
nopath	1	3	3	1	763	01:09:53	4193	01:11:30	4290	00:01:37	97	0.0000
nopath	3	6	9	1	667	01:08:55	4135	01:11:32	4292	00:02:37	157	0.0000
nopath	3	6	12	14	667	01:09:05	4145	01:11:34	4294	00:02:29	149	0.0000
nopath	3	6	10	1	667	01:09:06	4146	01:11:37	4297	00:02:31	151	0.0000
nopath	3	5	3	1	621	01:09:07	4147	01:11:39	4299	00:02:32	152	0.0000
nopath	3	6	12	14	667	01:09:20	4160	01:11:41	4301	00:02:21	141	0.0000
nopath	3	6	3	1	667	01:09:25	4165	01:11:43	4303	00:02:18	138	0.0000
nopath	3	6	10	1	667	01:09:52	4192	01:11:46	4306	00:01:54	114	0.0000
nopath	3	6	3	1	667	01:09:58	4198	01:11:47	4307	00:01:49	109	0.0000
nopath	3	6	3	1	667	01:09:59	4199	01:11:49	4309	00:01:50	110	0.0000
nopath	6	3	3	1	667	01:10:06	4206	01:11:50	4310	00:01:44	104	0.0000
nopath	2	1	13	15	504	01:10:15	4215	01:11:53	4313	00:01:38	98	0.0000
nopath	3	7	6	1	302	01:10:44	4244	01:11:55	4315	00:01:11	71	0.0000
nopath	5	2	3	1	701	01:09:09	4149	01:11:55	4315	00:02:46	166	0.0000
nopath	2	1	13	15	504	01:10:29	4229	01:11:58	4318	00:01:29	89	0.0000
nopath	6	4	12	14	696	01:10:25	4225	01:12:02	4322	00:01:37	97	0.0000	00:01:37
nopath	6	1	3	1	832	01:09:34	4174	01:12:03	4323	00:02:29	149	0.0000
nopath	1	2	9	1	504	01:10:56	4256	01:12:07	4327	00:01:11	71	0.0000
nopath	6	1	13	15	832	01:09:37	4177	01:12:07	4327	00:02:30	150	0.0000
nopath	1	2	12	14	504	01:11:14	4274	01:12:12	4332	00:00:58	58	0.0000
nopath	2	3	10	1	679	01:10:19	4219	01:12:12	4332	00:01:53	113	0.0000
nopath	2	4	9	1	708	01:09:52	4192	01:12:13	4333	00:02:21	141	0.0000
nopath	4	3	6	1	375	01:11:39	4299	01:12:16	4336	00:00:37	37	0.0000
nopath	1	5	10	1	785	01:09:36	4176	01:12:20	4340	00:02:44	164	0.0000
nopath	1	2	5	1	504	01:11:34	4294	01:12:20	4340	00:00:46	46	0.0000
nopath	1	5	12	14	785	01:09:37	4177	01:12:24	4344	00:02:47	167	0.0000
nopath	4	2	5	1	708	01:10:39	4239	01:12:49	4369	00:02:10	130	0.0000
nopath	1	3	3	1	763	01:11:59	4319	01:13:00	4380	00:01:01	61	0.0000	00:01:33
nopath	1	4	9	1	792	01:11:57	4317	01:13:01	4381	00:01:04	64	0.0000
nopath	1	3	6	1	763	01:12:05	4325	01:13:04	4384	00:00:59	59	0.0000
nopath	2	7	12	14	458	01:11:03	4263	01:13:09	4389	00:02:06	126	0.0000
nopath	2	3	3	1	679	01:10:32	4232	01:13:09	4389	00:02:37	157	0.0000
nopath	2	3	2	1	679	01:10:37	4237	01:13:11	4391	00:02:34	154	0.0000
nopath	2	3	3	1	679	01:10:43	4243	01:13:15	4395	00:02:32	152	0.0000
nopath	3	6	12	14	667	01:11:25	4285	01:13:18	4398	00:01:53	113	0.0000
nopath	2	4	12	14	708	01:10:44	4244	01:13:18	4398	00:02:34	154	0.0000
nopath	5	2	3	1	701	01:12:20	4340	01:13:19	4399	00:00:59	59	0.0000
nopath	3	6	9	1	667	01:11:49	4309	01:13:20	4400	00:01:31	91	0.0000
nopath	5	1	9	1	785	01:10:58	4258	01:13:21	4401	00:02:23	143	0.0000
nopath	3	6	3	1	667	01:11:55	4315	01:13:22	4402	00:01:27	87	0.0000
nopath	3	6	10	1	667	01:12:12	4332	01:13:24	4404	00:01:12	72	0.0000
nopath	5	2	9	1	701	01:12:31	4351	01:13:27	4407	00:00:56	56	0.0000
nopath	5	7	9	1	577	01:11:03	4263	01:13:29	4409	00:02:26	146	0.0000
nopath	5	1	12	14	785	01:12:28	4348	01:13:31	4411	00:01:03	63	0.0000
nopath	6	2	3	1	748	01:11:40	4300	01:13:42	4422	00:02:02	122	0.0000
nopath	6	1	3	1	832	01:11:34	4294	01:13:45	4425	00:02:11	131	0.0000
nopath	3	6	12	14	667	01:12:26	4346	01:13:48	4428	00:01:22	82	0.0000
nopath	2	3	2	1	679	01:10:49	4249	01:13:52	4432	00:03:03	183	0.0000
nopath	3	6	5	1	667	01:12:57	4377	01:13:53	4433	00:00:56	56	0.0000
nopath	3	6	10	1	667	01:13:01	4381	01:13:55	4435	00:00:54	54	0.0000
nopath	2	4	10	1	708	01:11:35	4295	01:13:56	4436	00:02:21	141	0.0000
nopath	2	4	12	14	708	01:11:53	4313	01:13:58	4438	00:02:05	125	0.0000
nopath	2	4	3	1	708	01:11:58	4318	01:14:00	4440	00:02:02	122	0.0000	00:01:57
nopath	3	6	10	1	667	01:13:11	4391	01:14:01	4441	00:00:50	50	0.0000
nopath	2	3	9	1	679	01:12:06	4326	01:14:01	4441	00:01:55	115	0.0000
nopath	3	6	13	15	667	01:13:12	4392	01:14:06	4446	00:00:54	54	0.0000
nopath	1	3	13	15	763	01:12:37	4357	01:14:06	4446	00:01:29	89	0.0000
nopath	4	7	5	1	331	01:13:34	4414	01:14:06	4446	00:00:32	32	0.0000
nopath	1	3	3	1	763	01:12:42	4362	01:14:08	4448	00:01:26	86	0.0000
nopath	1	3	12	14	763	01:13:01	4381	01:14:11	4451	00:01:10	70	0.0000
nopath	3	2	12	14	679	01:12:29	4349	01:14:15	4455	00:01:46	106	0.0000
nopath	4	5	10	1	650	01:13:09	4389	01:14:17	4457	00:01:08	68	0.0000
nopath	4	1	5	1	792	01:12:06	4326	01:14:20	4460	00:02:14	134	0.0000
nopath	6	7	9	1	624	01:13:13	4393	01:14:29	4469	00:01:16	76	0.0000
nopath	2	7	3	1	458	01:13:50	4430	01:14:33	4473	00:00:43	43	0.0000
nopath	6	1	5	1	832	01:12:54	4374	01:14:43	4483	00:01:49	109	0.0000
nopath	6	1	10	1	832	01:13:03	4383	01:14:45	4485	00:01:42	102	0.0000
nopath	1	2	13	15	504	01:13:33	4413	01:14:47	4487	00:01:14	74	0.0000
nopath	2	3	9	1	679	01:12:33	4353	01:14:47	4487	00:02:14	134	0.0000
nopath	6	1	3	1	832	01:13:20	4400	01:14:48	4488	00:01:28	88	0.0000
nopath	3	5	3	1	621	01:14:04	4444	01:15:04	4504	00:01:00	60	0.0000	00:02:25
nopath	3	6	7	1	667	01:14:07	4447	01:15:07	4507	00:01:00	60	0.0000
nopath	5	3	6	1	621	01:12:48	4368	01:15:14	4514	00:02:26	146	0.0000
nopath	5	1	12	14	785	01:13:52	4432	01:15:15	4515	00:01:23	83	0.0000
nopath	5	3	3	1	621	01:12:57	4377	01:15:16	4516	00:02:19	139	0.0000
nopath	5	3	12	14	621	01:14:00	4440	01:15:22	4522	00:01:22	82	0.0000
nopath	5	7	13	15	577	01:13:21	4401	01:15:27	4527	00:02:06	126	0.0000
nopath	6	7	10	1	624	01:14:16	4456	01:15:31	4531	00:01:15	75	0.0000
nopath	3	6	9	1	667	01:14:37	4477	01:15:36	4536	00:00:59	59	0.0000
nopath	3	6	3	1	667	01:15:02	4502	01:15:52	4552	00:00:50	50	0.0000
nopath	2	3	9	1	679	01:14:20	4460	01:15:52	4552	00:01:32	92	0.0000
nopath	2	3	3	1	679	01:14:27	4467	01:15:54	4554	00:01:27	87	0.0000
nopath	2	3	12	14	679	01:14:42	4482	01:15:57	4557	00:01:15	75	0.0000
nopath	3	1	12	14	763	01:13:51	4431	01:16:00	4560	00:02:09	129	0.0000	00:02:09
nopath	2	4	3	1	708	01:14:54	4494	01:16:01	4561	00:01:07	67	0.0000
nopath	6	1	5	1	832	01:14:20	4460	01:16:04	4564	00:01:44	104	0.0000
nopath	2	3	5	1	679	01:15:09	4509	01:16:05	4565	00:00:56	56	0.0000
nopath	1	3	5	1	763	01:14:50	4490	01:16:47	4607	00:01:57	117	0.0000
nopath	1	4	2	1	792	01:15:42	4542	01:16:51	4611	00:01:09	69	0.0000
nopath	3	5	5	1	621	01:15:21	4521	01:16:52	4612	00:01:31	91	0.0000
nopath	4	2	5	1	708	01:15:37	4537	01:16:52	4612	00:01:15	75	0.0000
nopath	1	3	2	1	763	01:15:47	4547	01:16:53	4613	00:01:06	66	0.0000
nopath	3	6	7	1	667	01:15:25	4525	01:16:55	4615	00:01:30	90	0.0000
nopath	1	3	3	1	763	01:15:51	4551	01:16:55	4615	00:01:04	64	0.0000
nopath	1	3	10	1	763	01:16:03	4563	01:17:01	4621	00:00:58	58	0.0000	00:01:16
nopath	3	2	3	1	679	01:16:05	4565	01:17:01	4621	00:00:56	56	0.0000
nopath	2	3	3	1	679	01:15:46	4546	01:17:13	4633	00:01:27	87	0.0000
nopath	2	3	5	1	679	01:15:55	4555	01:17:16	4636	00:01:21	81	0.0000
nopath	2	3	6	1	679	01:15:57	4557	01:17:18	4638	00:01:21	81	0.0000
nopath	5	2	3	1	701	01:14:59	4499	01:17:19	4639	00:02:20	140	0.0000
nopath	4	1	12	14	792	01:16:08	4568	01:17:19	4639	00:01:11	71	0.0000
nopath	2	4	3	1	708	01:16:03	4563	01:17:21	4641	00:01:18	78	0.0000
nopath	2	3	9	1	679	01:16:08	4568	01:17:23	4643	00:01:15	75	0.0000
nopath	6	1	3	1	832	01:16:00	4560	01:17:27	4647	00:01:27	87	0.0000
nopath	2	4	3	1	708	01:16:34	4594	01:17:29	4649	00:00:55	55	0.0000
nopath	2	4	3	1	708	01:16:36	4596	01:17:31	4651	00:00:55	55	0.0000
nopath	6	4	9	1	696	01:15:50	4550	01:18:10	4690	00:02:20	140	0.0000	00:02:20
nopath	2	3	5	1	679	01:16:43	4603	01:18:33	4713	00:01:50	110	0.0000
nopath	2	4	12	14	708	01:16:53	4613	01:18:38	4718	00:01:45	105	0.0000
nopath	2	4	12	14	708	01:16:54	4614	01:18:40	4720	00:01:46	106	0.0000
nopath	3	6	9	1	667	01:17:21	4641	01:18:41	4721	00:01:20	80	0.0000
nopath	3	6	6	1	667	01:17:24	4644	01:18:43	4723	00:01:19	79	0.0000
nopath	2	4	3	1	708	01:17:16	4636	01:18:43	4723	00:01:27	87	0.0000
nopath	2	3	5	1	679	01:17:31	4651	01:18:44	4724	00:01:13	73	0.0000
nopath	3	6	10	1	667	01:17:29	4649	01:18:45	4725	00:01:16	76	0.0000
nopath	2	4	12	14	708	01:17:43	4663	01:18:47	4727	00:01:04	64	0.0000
nopath	5	1	5	1	785	01:17:14	4634	01:18:52	4732	00:01:38	98	0.0000
nopath	1	3	5	1	763	01:17:36	4656	01:19:01	4741	00:01:25	85	0.0000	00:01:25
nopath	1	3	9	1	763	01:17:45	4665	01:19:03	4743	00:01:18	78	0.0000
nopath	1	3	9	1	763	01:18:05	4685	01:19:09	4749	00:01:04	64	0.0000
nopath	5	3	13	15	621	01:16:19	4579	01:19:32	4772	00:03:13	193	0.0000
nopath	1	2	13	15	504	01:18:37	4717	01:19:33	4773	00:00:56	56	0.0000
nopath	5	3	3	1	621	01:16:50	4610	01:19:34	4774	00:02:44	164	0.0000
nopath	5	3	10	1	621	01:16:54	4614	01:19:36	4776	00:02:42	162	0.0000
nopath	3	4	12	14	375	01:18:47	4727	01:19:38	4778	00:00:51	51	0.0000
nopath	3	6	3	1	667	01:17:57	4677	01:19:51	4791	00:01:54	114	0.0000
nopath	3	6	2	1	667	01:18:28	4708	01:19:54	4794	00:01:26	86	0.0000
nopath	2	1	3	1	504	01:18:11	4691	01:19:55	4795	00:01:44	104	0.0000
nopath	6	2	3	1	748	01:18:24	4704	01:20:01	4801	00:01:37	97	0.0000	00:02:10
nopath	6	2	9	1	748	01:18:30	4710	01:20:03	4803	00:01:33	93	0.0000
nopath	2	1	3	1	504	01:19:08	4748	01:20:03	4803	00:00:55	55	0.0000
nopath	4	7	3	1	331	01:19:28	4768	01:20:03	4803	00:00:35	35	0.0000
nopath	2	3	13	15	679	01:18:42	4722	01:20:10	4810	00:01:28	88	0.0000
nopath	2	4	3	1	708	01:18:53	4733	01:20:13	4813	00:01:20	80	0.0000
nopath	2	3	9	1	679	01:19:01	4741	01:20:15	4815	00:01:14	74	0.0000
nopath	6	1	6	1	832	01:19:13	4753	01:20:16	4816	00:01:03	63	0.0000
nopath	4	3	10	1	375	01:19:37	4777	01:20:17	4817	00:00:40	40	0.0000
nopath	3	6	3	1	667	01:19:07	4747	01:20:29	4829	00:01:22	82	0.0000
nopath	5	1	12	14	785	01:18:49	4729	01:20:35	4835	00:01:46	106	0.0000
nopath	5	3	10	1	621	01:18:11	4691	01:21:00	4860	00:02:49	169	0.0000	00:02:30
nopath	6	3	3	1	667	01:19:29	4769	01:21:02	4862	00:01:33	93	0.0000
nopath	6	3	9	1	667	01:20:14	4814	01:21:06	4866	00:00:52	52	0.0000
nopath	4	1	13	15	792	01:19:45	4785	01:21:19	4879	00:01:34	94	0.0000
nopath	3	6	3	1	667	01:20:13	4813	01:21:22	4882	00:01:09	69	0.0000
nopath	6	2	5	1	748	01:19:25	4765	01:21:22	4882	00:01:57	117	0.0000
nopath	6	2	12	14	748	01:19:54	4794	01:21:25	4885	00:01:31	91	0.0000
nopath	3	6	5	1	667	01:20:18	4818	01:21:25	4885	00:01:07	67	0.0000
nopath	2	3	12	14	679	01:19:37	4777	01:21:26	4886	00:01:49	109	0.0000
nopath	6	2	9	1	748	01:19:59	4799	01:21:27	4887	00:01:28	88	0.0000
nopath	3	6	9	1	667	01:20:19	4819	01:21:28	4888	00:01:09	69	0.0000
nopath	1	2	10	1	504	01:20:39	4839	01:21:31	4891	00:00:52	52	0.0000
nopath	2	3	13	15	679	01:20:04	4804	01:21:31	4891	00:01:27	87	0.0000
nopath	2	4	12	14	708	01:20:07	4807	01:21:34	4894	00:01:27	87	0.0000
nopath	2	3	2	1	679	01:20:31	4831	01:21:35	4895	00:01:04	64	0.0000
nopath	4	3	13	15	375	01:20:58	4858	01:21:39	4899	00:00:41	41	0.0000
nopath	4	3	5	1	375	01:21:06	4866	01:21:43	4903	00:00:37	37	0.0000
nopath	1	2	3	1	504	01:21:01	4861	01:21:46	4906	00:00:45	45	0.0000
nopath	3	6	3	1	667	01:20:54	4854	01:22:17	4937	00:01:23	83	0.0000	00:02:14
nopath	5	2	10	1	701	01:20:53	4853	01:22:46	4966	00:01:53	113	0.0000
nopath	2	1	9	1	504	01:22:05	4925	01:22:47	4967	00:00:42	42	0.0000
nopath	6	2	13	15	748	01:21:38	4898	01:22:49	4969	00:01:11	71	0.0000
nopath	5	1	12	14	785	01:19:52	4792	01:22:50	4970	00:02:58	178	0.0000
nopath	2	3	9	1	679	01:21:21	4881	01:22:50	4970	00:01:29	89	0.0000
nopath	2	4	3	1	708	01:21:44	4904	01:22:54	4974	00:01:10	70	0.0000
nopath	2	3	13	15	679	01:21:47	4907	01:22:56	4976	00:01:09	69	0.0000
nopath	3	6	6	1	667	01:21:50	4910	01:22:57	4977	00:01:07	67	0.0000
nopath	3	6	9	1	667	01:21:52	4912	01:22:58	4978	00:01:06	66	0.0000
nopath	3	6	6	1	667	01:22:04	4924	01:23:00	4980	00:00:56	56	0.0000	00:01:03
nopath	6	7	9	1	624	01:22:11	4931	01:23:17	4997	00:01:06	66	0.0000
nopath	3	2	5	1	679	01:22:12	4932	01:23:37	5017	00:01:25	85	0.0000
nopath	1	3	6	1	763	01:22:22	4942	01:23:37	5017	00:01:15	75	0.0000
nopath	5	6	10	1	380	01:23:26	5006	01:23:57	5037	00:00:31	31	0.0000
nopath	6	2	10	1	748	01:22:20	4940	01:24:04	5044	00:01:44	104	0.0000	00:01:34
nopath	5	3	12	14	621	01:23:14	4994	01:24:04	5044	00:00:50	50	0.0000
nopath	3	6	3	1	667	01:22:39	4959	01:24:05	5045	00:01:26	86	0.0000
nopath	3	5	12	14	621	01:22:40	4960	01:24:07	5047	00:01:27	87	0.0000
nopath	5	1	5	1	785	01:21:41	4901	01:24:12	5052	00:02:31	151	0.0000
nopath	1	2	3	1	504	01:23:33	5013	01:24:23	5063	00:00:50	50	0.0000
nopath	3	6	2	1	667	01:23:10	4990	01:24:24	5064	00:01:14	74	0.0000
nopath	3	6	3	1	667	01:23:19	4999	01:24:26	5066	00:01:07	67	0.0000
nopath	3	6	3	1	667	01:23:25	5005	01:24:27	5067	00:01:02	62	0.0000
nopath	1	3	13	15	763	01:23:13	4993	01:24:30	5070	00:01:17	77	0.0000
nopath	6	2	3	1	748	01:22:52	4972	01:24:31	5071	00:01:39	99	0.0000
nopath	1	3	5	1	763	01:23:19	4999	01:24:31	5071	00:01:12	72	0.0000
nopath	6	1	12	14	832	01:22:45	4965	01:24:35	5075	00:01:50	110	0.0000
nopath	6	2	9	1	748	01:23:39	5019	01:24:36	5076	00:00:57	57	0.0000
nopath	2	6	9	1	748	01:22:15	4935	01:24:59	5099	00:02:44	164	0.0000
nopath	1	5	5	1	785	01:23:16	4996	01:24:59	5099	00:01:43	103	0.0000
nopath	1	3	3	1	763	01:23:25	5005	01:25:00	5100	00:01:35	95	0.0000	00:01:16
nopath	1	4	12	14	792	01:23:30	5010	01:25:05	5105	00:01:35	95	0.0000
nopath	1	3	12	14	763	01:23:56	5036	01:25:05	5105	00:01:09	69	0.0000
nopath	4	3	6	1	375	01:24:39	5079	01:25:12	5112	00:00:33	33	0.0000
nopath	2	7	3	1	458	01:23:43	5023	01:25:15	5115	00:01:32	92	0.0000
nopath	6	1	12	14	832	01:24:00	5040	01:25:32	5132	00:01:32	92	0.0000
nopath	1	2	5	1	504	01:24:45	5085	01:25:36	5136	00:00:51	51	0.0000
nopath	5	3	12	14	621	01:24:21	5061	01:25:45	5145	00:01:24	84	0.0000
nopath	2	3	6	1	679	01:23:39	5019	01:25:52	5152	00:02:13	133	0.0000
nopath	2	4	12	14	708	01:23:34	5014	01:25:54	5154	00:02:20	140	0.0000
nopath	2	3	3	1	679	01:23:41	5021	01:25:54	5154	00:02:13	133	0.0000
nopath	5	1	3	1	785	01:24:24	5064	01:25:58	5158	00:01:34	94	0.0000
nopath	3	6	3	1	667	01:24:52	5092	01:25:59	5159	00:01:07	67	0.0000
nopath	2	3	13	15	679	01:23:45	5025	01:25:59	5159	00:02:14	134	0.0000
nopath	3	6	12	14	667	01:25:02	5102	01:26:01	5161	00:00:59	59	0.0000	00:01:09
nopath	2	3	13	15	679	01:24:12	5052	01:26:02	5162	00:01:50	110	0.0000
nopath	3	6	12	14	667	01:25:07	5107	01:26:03	5163	00:00:56	56	0.0000
nopath	2	3	5	1	679	01:24:27	5067	01:26:04	5164	00:01:37	97	0.0000
nopath	5	3	6	1	621	01:25:13	5113	01:26:12	5172	00:00:59	59	0.0000
nopath	2	3	12	14	679	01:24:31	5071	01:26:30	5190	00:01:59	119	0.0000
nopath	1	3	5	1	763	01:24:12	5052	01:26:33	5193	00:02:21	141	0.0000
nopath	1	3	12	14	763	01:24:31	5071	01:26:35	5195	00:02:04	124	0.0000
nopath	3	2	13	15	679	01:24:44	5084	01:26:38	5198	00:01:54	114	0.0000
nopath	3	6	3	1	667	01:25:43	5143	01:26:39	5199	00:00:56	56	0.0000
nopath	4	1	12	14	792	01:24:44	5084	01:26:41	5201	00:01:57	117	0.0000
nopath	3	2	13	15	679	01:24:49	5089	01:26:42	5202	00:01:53	113	0.0000
nopath	3	6	3	1	667	01:25:53	5153	01:26:42	5202	00:00:49	49	0.0000
nopath	6	2	10	1	748	01:24:57	5097	01:26:46	5206	00:01:49	109	0.0000
nopath	2	3	5	1	679	01:25:48	5148	01:27:13	5233	00:01:25	85	0.0000	00:01:48
nopath	2	4	8	1	708	01:25:49	5149	01:27:17	5237	00:01:28	88	0.0000
nopath	2	4	12	14	708	01:25:59	5159	01:27:20	5240	00:01:21	81	0.0000
nopath	1	2	10	1	504	01:26:37	5197	01:27:22	5242	00:00:45	45	0.0000
nopath	3	6	5	1	667	01:26:13	5173	01:27:41	5261	00:01:28	88	0.0000
nopath	3	2	10	1	679	01:25:42	5142	01:27:42	5262	00:02:00	120	0.0000
nopath	3	6	9	1	667	01:26:20	5180	01:27:43	5263	00:01:23	83	0.0000
nopath	3	6	3	1	667	01:26:43	5203	01:27:58	5278	00:01:15	75	0.0000
nopath	3	5	3	1	621	01:26:45	5205	01:28:00	5280	00:01:15	75	0.0000	00:01:24
nopath	3	6	2	1	667	01:26:58	5218	01:28:02	5282	00:01:04	64	0.0000
nopath	4	3	9	1	375	01:27:30	5250	01:28:04	5284	00:00:34	34	0.0000
nopath	3	6	3	1	667	01:26:59	5219	01:28:05	5285	00:01:06	66	0.0000
nopath	6	1	3	1	832	01:26:27	5187	01:28:13	5293	00:01:46	106	0.0000
nopath	6	3	3	1	667	01:27:22	5242	01:28:14	5294	00:00:52	52	0.0000
nopath	5	1	12	14	785	01:25:50	5150	01:28:16	5296	00:02:26	146	0.0000
nopath	6	2	9	1	748	01:26:52	5212	01:28:17	5297	00:01:25	85	0.0000
nopath	5	1	3	1	785	01:25:54	5154	01:28:18	5298	00:02:24	144	0.0000
nopath	5	1	9	1	785	01:26:02	5162	01:28:19	5299	00:02:17	137	0.0000
nopath	5	1	5	1	785	01:26:27	5187	01:28:21	5301	00:01:54	114	0.0000
nopath	1	3	13	15	763	01:27:03	5223	01:28:37	5317	00:01:34	94	0.0000
nopath	3	6	12	14	667	01:27:34	5254	01:28:38	5318	00:01:04	64	0.0000
nopath	1	4	12	14	792	01:27:46	5266	01:28:46	5326	00:01:00	60	0.0000
nopath	1	4	5	1	792	01:27:47	5267	01:28:47	5327	00:01:00	60	0.0000
nopath	4	1	9	1	792	01:28:12	5292	01:29:18	5358	00:01:06	66	0.0000	00:01:53
nopath	2	3	12	14	679	01:27:47	5267	01:29:23	5363	00:01:36	96	0.0000
nopath	3	1	3	1	763	01:28:06	5286	01:29:27	5367	00:01:21	81	0.0000
nopath	3	6	5	1	667	01:28:40	5320	01:29:31	5371	00:00:51	51	0.0000
nopath	5	3	6	1	621	01:27:16	5236	01:29:35	5375	00:02:19	139	0.0000
nopath	5	7	5	1	577	01:28:44	5324	01:29:42	5382	00:00:58	58	0.0000
nopath	6	3	10	1	667	01:27:50	5270	01:29:50	5390	00:02:00	120	0.0000
nopath	3	6	3	1	667	01:28:52	5332	01:29:57	5397	00:01:05	65	0.0000
nopath	1	3	5	1	763	01:28:39	5319	01:29:58	5398	00:01:19	79	0.0000
nopath	3	6	5	1	667	01:28:59	5339	01:29:59	5399	00:01:00	60	0.0000
nopath	1	2	3	1	504	01:29:14	5354	01:29:59	5399	00:00:45	45	0.0000
nopath	6	7	9	1	624	01:28:13	5293	01:29:59	5399	00:01:46	106	0.0000
nopath	3	2	9	1	679	01:29:04	5344	01:30:22	5422	00:01:18	78	0.0000	00:02:37
nopath	1	3	5	1	763	01:29:26	5366	01:30:38	5438	00:01:12	72	0.0000
nopath	2	3	3	1	679	01:28:54	5334	01:30:43	5443	00:01:49	109	0.0000
nopath	2	3	10	1	679	01:29:43	5383	01:30:47	5447	00:01:04	64	0.0000
nopath	2	3	9	1	679	01:30:04	5404	01:31:14	5474	00:01:10	70	0.0000	00:01:24
nopath	3	5	3	1	621	01:29:48	5388	01:31:16	5476	00:01:28	88	0.0000
nopath	1	3	12	14	763	01:29:43	5383	01:31:17	5477	00:01:34	94	0.0000
nopath	5	1	7	1	785	01:29:08	5348	01:31:20	5480	00:02:12	132	0.0000
nopath	5	3	12	14	621	01:30:04	5404	01:31:34	5494	00:01:30	90	0.0000
nopath	5	4	10	1	650	01:30:05	5405	01:31:46	5506	00:01:41	101	0.0000
nopath	4	2	3	1	708	01:30:12	5412	01:31:55	5515	00:01:43	103	0.0000
nopath	3	6	6	1	667	01:30:46	5446	01:31:56	5516	00:01:10	70	0.0000
nopath	3	6	7	1	667	01:31:03	5463	01:31:57	5517	00:00:54	54	0.0000
nopath	3	1	3	1	763	01:30:03	5403	01:32:01	5521	00:01:58	118	0.0000	00:01:39
nopath	3	6	9	1	667	01:31:11	5471	01:32:03	5523	00:00:52	52	0.0000
nopath	6	2	9	1	748	01:29:58	5398	01:32:12	5532	00:02:14	134	0.0000
nopath	6	2	12	14	748	01:30:26	5426	01:32:15	5535	00:01:49	109	0.0000
nopath	6	1	12	14	832	01:29:46	5386	01:32:17	5537	00:02:31	151	0.0000
nopath	2	3	13	15	679	01:30:19	5419	01:32:29	5549	00:02:10	130	0.0000
nopath	2	3	5	1	679	01:31:14	5474	01:32:31	5551	00:01:17	77	0.0000
nopath	2	3	3	1	679	01:31:15	5475	01:32:32	5552	00:01:17	77	0.0000
nopath	5	3	9	1	621	01:30:49	5449	01:32:56	5576	00:02:07	127	0.0000
nopath	1	3	10	1	763	01:31:56	5516	01:33:02	5582	00:01:06	66	0.0000	00:01:32
nopath	1	3	9	1	763	01:32:06	5526	01:33:06	5586	00:01:00	60	0.0000
nopath	3	6	13	15	667	01:31:23	5483	01:33:09	5589	00:01:46	106	0.0000
nopath	3	6	13	15	667	01:31:29	5489	01:33:11	5591	00:01:42	102	0.0000
nopath	3	6	3	1	667	01:31:55	5515	01:33:13	5593	00:01:18	78	0.0000
nopath	3	6	3	1	667	01:32:25	5545	01:33:19	5599	00:00:54	54	0.0000
nopath	3	4	5	1	375	01:32:46	5566	01:33:24	5604	00:00:38	38	0.0000
nopath	3	1	3	1	763	01:31:16	5476	01:33:26	5606	00:02:10	130	0.0000
nopath	5	4	10	1	650	01:30:56	5456	01:33:26	5606	00:02:30	150	0.0000
nopath	1	3	5	1	763	01:32:15	5535	01:33:34	5614	00:01:19	79	0.0000
nopath	2	3	3	1	679	01:31:43	5503	01:33:36	5616	00:01:53	113	0.0000
nopath	2	4	3	1	708	01:31:52	5512	01:33:40	5620	00:01:48	108	0.0000
nopath	5	1	13	15	785	01:31:48	5508	01:33:41	5621	00:01:53	113	0.0000
nopath	2	4	12	14	708	01:31:54	5514	01:33:42	5622	00:01:48	108	0.0000
nopath	2	3	5	1	679	01:32:02	5522	01:33:43	5623	00:01:41	101	0.0000
nopath	1	5	10	1	785	01:31:30	5490	01:33:56	5636	00:02:26	146	0.0000
nopath	2	3	3	1	679	01:32:24	5544	01:34:12	5652	00:01:48	108	0.0000	00:01:41
nopath	2	4	12	14	708	01:32:11	5531	01:34:14	5654	00:02:03	123	0.0000
nopath	2	7	5	1	458	01:33:20	5600	01:34:37	5677	00:01:17	77	0.0000
nopath	4	2	3	1	708	01:32:41	5561	01:34:40	5680	00:01:59	119	0.0000
nopath	4	2	3	1	708	01:33:45	5625	01:34:44	5684	00:00:59	59	0.0000
nopath	4	1	12	14	792	01:32:16	5536	01:34:46	5686	00:02:30	150	0.0000
nopath	4	1	3	1	792	01:32:45	5565	01:34:51	5691	00:02:06	126	0.0000
nopath	3	6	3	1	667	01:33:12	5592	01:34:53	5693	00:01:41	101	0.0000
nopath	2	4	3	1	708	01:33:24	5604	01:34:54	5694	00:01:30	90	0.0000
nopath	1	2	5	1	504	01:34:14	5654	01:35:03	5703	00:00:49	49	0.0000	00:00:57
nopath	4	6	10	1	696	01:33:54	5634	01:35:07	5707	00:01:13	73	0.0000
nopath	1	2	9	1	504	01:34:21	5661	01:35:08	5708	00:00:47	47	0.0000
nopath	1	7	5	1	542	01:34:15	5655	01:35:08	5708	00:00:53	53	0.0000
nopath	6	3	12	14	667	01:34:03	5643	01:35:12	5712	00:01:09	69	0.0000
nopath	6	7	3	1	624	01:33:33	5613	01:35:15	5715	00:01:42	102	0.0000
nopath	2	3	5	1	679	01:33:41	5621	01:35:18	5718	00:01:37	97	0.0000
nopath	2	3	10	1	679	01:34:05	5645	01:35:24	5724	00:01:19	79	0.0000
nopath	3	6	12	14	667	01:34:16	5656	01:35:24	5724	00:01:08	68	0.0000
nopath	4	7	5	1	331	01:34:46	5686	01:35:24	5724	00:00:38	38	0.0000
nopath	2	4	13	15	708	01:33:57	5637	01:35:25	5725	00:01:28	88	0.0000
nopath	1	3	3	1	763	01:34:04	5644	01:35:26	5726	00:01:22	82	0.0000
nopath	3	6	12	14	667	01:34:20	5660	01:35:28	5728	00:01:08	68	0.0000
nopath	1	4	5	1	792	01:34:06	5646	01:35:29	5729	00:01:23	83	0.0000
nopath	3	6	9	1	667	01:34:43	5683	01:35:33	5733	00:00:50	50	0.0000
nopath	3	2	12	14	679	01:33:52	5632	01:35:50	5750	00:01:58	118	0.0000
nopath	3	2	5	1	679	01:34:05	5645	01:35:52	5752	00:01:47	107	0.0000
nopath	1	3	5	1	763	01:34:45	5685	01:35:58	5758	00:01:13	73	0.0000
nopath	1	3	9	1	763	01:34:55	5695	01:36:01	5761	00:01:06	66	0.0000	00:01:12
nopath	4	1	3	1	792	01:34:40	5680	01:36:16	5776	00:01:36	96	0.0000
nopath	1	2	9	1	504	01:35:35	5735	01:36:21	5781	00:00:46	46	0.0000
nopath	1	2	12	14	504	01:35:39	5739	01:36:27	5787	00:00:48	48	0.0000
nopath	2	3	9	1	679	01:34:27	5667	01:36:30	5790	00:02:03	123	0.0000
nopath	2	4	12	14	708	01:34:37	5677	01:36:35	5795	00:01:58	118	0.0000
nopath	2	3	5	1	679	01:34:48	5688	01:36:35	5795	00:01:47	107	0.0000
nopath	3	6	10	1	667	01:35:22	5722	01:36:41	5801	00:01:19	79	0.0000
nopath	3	5	2	1	621	01:35:44	5744	01:36:41	5801	00:00:57	57	0.0000
nopath	5	3	6	1	621	01:35:57	5757	01:36:50	5810	00:00:53	53	0.0000
nopath	5	4	5	1	650	01:34:49	5689	01:36:52	5812	00:02:03	123	0.0000
nopath	3	7	9	1	302	01:36:29	5789	01:36:59	5819	00:00:30	30	0.0000
nopath	2	4	12	14	708	01:35:08	5708	01:37:06	5826	00:01:58	118	0.0000	00:01:31
nopath	3	2	5	1	679	01:35:56	5756	01:37:07	5827	00:01:11	71	0.0000
nopath	1	3	5	1	763	01:35:31	5731	01:37:08	5828	00:01:37	97	0.0000
nopath	2	4	12	14	708	01:35:09	5709	01:37:08	5828	00:01:59	119	0.0000
nopath	3	5	12	14	621	01:36:07	5767	01:37:09	5829	00:01:02	62	0.0000
nopath	6	3	10	1	667	01:36:13	5773	01:37:17	5837	00:01:04	64	0.0000
nopath	1	3	3	1	763	01:35:49	5749	01:37:34	5854	00:01:45	105	0.0000
nopath	2	3	5	1	679	01:36:02	5762	01:37:37	5857	00:01:35	95	0.0000
nopath	5	2	3	1	701	01:35:46	5746	01:37:39	5859	00:01:53	113	0.0000
nopath	3	6	3	1	667	01:36:30	5790	01:37:39	5859	00:01:09	69	0.0000
nopath	6	2	4	1	748	01:34:44	5684	01:37:41	5861	00:02:57	177	0.0000
nopath	5	1	12	14	785	01:34:22	5662	01:37:41	5861	00:03:19	199	0.0000
nopath	5	1	10	1	785	01:35:40	5740	01:37:43	5863	00:02:03	123	0.0000
nopath	3	6	3	1	667	01:36:38	5798	01:37:43	5863	00:01:05	65	0.0000
nopath	6	2	12	14	748	01:35:27	5727	01:37:43	5863	00:02:16	136	0.0000
nopath	3	6	3	1	667	01:36:47	5807	01:37:45	5865	00:00:58	58	0.0000
nopath	6	2	3	1	748	01:35:52	5752	01:37:45	5865	00:01:53	113	0.0000
nopath	3	6	12	14	667	01:36:49	5809	01:37:48	5868	00:00:59	59	0.0000
nopath	1	2	12	14	504	01:36:54	5814	01:37:49	5869	00:00:55	55	0.0000
nopath	3	7	3	1	302	01:37:03	5823	01:37:57	5877	00:00:54	54	0.0000
nopath	2	3	5	1	679	01:36:51	5811	01:38:10	5890	00:01:19	79	0.0000	00:01:36
nopath	1	4	3	1	792	01:36:28	5788	01:38:14	5894	00:01:46	106	0.0000
nopath	1	3	5	1	763	01:36:37	5797	01:38:14	5894	00:01:37	97	0.0000
nopath	1	4	7	1	792	01:37:06	5826	01:38:18	5898	00:01:12	72	0.0000
nopath	3	6	13	15	667	01:37:02	5822	01:38:33	5913	00:01:31	91	0.0000
nopath	3	6	6	1	667	01:37:10	5830	01:38:35	5915	00:01:25	85	0.0000
nopath	3	6	13	15	667	01:37:22	5842	01:38:37	5917	00:01:15	75	0.0000
nopath	1	3	9	1	763	01:37:09	5829	01:38:42	5922	00:01:33	93	0.0000
nopath	2	1	12	14	504	01:37:57	5877	01:38:43	5923	00:00:46	46	0.0000
nopath	3	2	13	15	679	01:37:27	5847	01:38:48	5928	00:01:21	81	0.0000
nopath	3	6	10	1	667	01:37:41	5861	01:38:51	5931	00:01:10	70	0.0000
nopath	4	1	12	14	792	01:36:58	5818	01:38:51	5931	00:01:53	113	0.0000
nopath	6	2	3	1	748	01:37:46	5866	01:38:56	5936	00:01:10	70	0.0000
nopath	6	1	12	14	832	01:36:48	5808	01:39:01	5941	00:02:13	133	0.0000	00:02:04
nopath	1	2	2	1	504	01:38:12	5892	01:39:01	5941	00:00:49	49	0.0000
nopath	6	4	13	15	696	01:37:59	5879	01:39:05	5945	00:01:06	66	0.0000
nopath	3	7	10	1	302	01:38:31	5911	01:39:06	5946	00:00:35	35	0.0000
nopath	2	3	3	1	679	01:38:10	5890	01:39:10	5950	00:01:00	60	0.0000
nopath	3	6	3	1	667	01:38:20	5900	01:39:20	5960	00:01:00	60	0.0000
nopath	3	4	12	14	375	01:38:55	5935	01:39:32	5972	00:00:37	37	0.0000
nopath	1	3	5	1	763	01:38:42	5922	01:39:42	5982	00:01:00	60	0.0000
nopath	1	4	6	1	792	01:38:50	5930	01:39:50	5990	00:01:00	60	0.0000
nopath	3	2	3	1	679	01:37:58	5878	01:39:54	5994	00:01:56	116	0.0000
nopath	4	1	3	1	792	01:38:06	5886	01:40:09	6009	00:02:03	123	0.0000	00:02:01
nopath	3	6	12	14	667	01:38:39	5919	01:40:18	6018	00:01:39	99	0.0000
nopath	2	3	12	14	679	01:38:38	5918	01:40:20	6020	00:01:42	102	0.0000
nopath	5	1	9	1	785	01:38:22	5902	01:40:21	6021	00:01:59	119	0.0000
nopath	2	4	12	14	708	01:38:28	5908	01:40:21	6021	00:01:53	113	0.0000
nopath	3	6	13	15	667	01:39:10	5950	01:40:22	6022	00:01:12	72	0.0000
nopath	2	3	3	1	679	01:38:43	5923	01:40:22	6022	00:01:39	99	0.0000
nopath	5	1	12	14	785	01:39:21	5961	01:40:24	6024	00:01:03	63	0.0000
nopath	3	6	10	1	667	01:39:31	5971	01:40:26	6026	00:00:55	55	0.0000
nopath	3	4	3	1	375	01:39:51	5991	01:40:41	6041	00:00:50	50	0.0000
nopath	1	3	12	14	763	01:39:35	5975	01:40:51	6051	00:01:16	76	0.0000
nopath	1	3	13	15	763	01:39:38	5978	01:40:55	6055	00:01:17	77	0.0000
nopath	3	6	9	1	667	01:39:39	5979	01:40:56	6056	00:01:17	77	0.0000
nopath	1	3	9	1	763	01:39:39	5979	01:40:57	6057	00:01:18	78	0.0000
nopath	3	6	9	1	667	01:39:44	5984	01:40:58	6058	00:01:14	74	0.0000
nopath	6	5	9	1	380	01:40:27	6027	01:41:01	6061	00:00:34	34	0.0000	00:00:59
nopath	3	6	5	1	667	01:39:58	5998	01:41:01	6061	00:01:03	63	0.0000
nopath	3	6	2	1	667	01:40:04	6004	01:41:04	6064	00:01:00	60	0.0000
nopath	6	3	5	1	667	01:40:11	6011	01:41:04	6064	00:00:53	53	0.0000
nopath	3	6	2	1	667	01:40:08	6008	01:41:06	6066	00:00:58	58	0.0000
nopath	3	2	12	14	679	01:39:38	5978	01:41:11	6071	00:01:33	93	0.0000
nopath	1	4	5	1	792	01:39:54	5994	01:41:25	6085	00:01:31	91	0.0000
nopath	1	4	12	14	792	01:40:05	6005	01:41:27	6087	00:01:22	82	0.0000
nopath	3	6	5	1	667	01:40:11	6011	01:41:28	6088	00:01:17	77	0.0000
nopath	2	1	3	1	504	01:40:07	6007	01:41:30	6090	00:01:23	83	0.0000
nopath	6	2	9	1	748	01:40:05	6005	01:41:37	6097	00:01:32	92	0.0000
nopath	6	1	3	1	832	01:40:22	6022	01:41:45	6105	00:01:23	83	0.0000
nopath	2	3	9	1	679	01:40:32	6032	01:41:56	6116	00:01:24	84	0.0000
nopath	2	4	3	1	708	01:40:27	6027	01:41:57	6117	00:01:30	90	0.0000
nopath	2	3	9	1	679	01:40:45	6045	01:41:58	6118	00:01:13	73	0.0000
nopath	2	3	5	1	679	01:40:52	6052	01:42:01	6121	00:01:09	69	0.0000	00:01:21
nopath	3	6	3	1	667	01:40:28	6028	01:42:05	6125	00:01:37	97	0.0000
nopath	3	6	3	1	667	01:40:30	6030	01:42:07	6127	00:01:37	97	0.0000
nopath	5	1	9	1	785	01:40:57	6057	01:42:08	6128	00:01:11	71	0.0000
nopath	3	6	4	1	667	01:40:31	6031	01:42:09	6129	00:01:38	98	0.0000
nopath	3	6	12	14	667	01:40:53	6053	01:42:12	6132	00:01:19	79	0.0000
nopath	5	1	12	14	785	01:41:10	6070	01:42:12	6132	00:01:02	62	0.0000
nopath	3	6	3	1	667	01:40:57	6057	01:42:14	6134	00:01:17	77	0.0000
nopath	3	4	2	1	375	01:41:44	6104	01:42:17	6137	00:00:33	33	0.0000
nopath	6	3	12	14	667	01:40:42	6042	01:42:24	6144	00:01:42	102	0.0000
nopath	2	3	12	14	679	01:40:59	6059	01:42:31	6151	00:01:32	92	0.0000
nopath	1	3	10	1	763	01:41:02	6062	01:42:33	6153	00:01:31	91	0.0000
nopath	3	6	13	15	667	01:41:21	6081	01:42:35	6155	00:01:14	74	0.0000
nopath	3	6	6	1	667	01:41:50	6110	01:42:41	6161	00:00:51	51	0.0000
nopath	3	1	9	1	763	01:40:17	6017	01:42:51	6171	00:02:34	154	0.0000
nopath	3	4	12	14	375	01:42:05	6125	01:42:53	6173	00:00:48	48	0.0000
nopath	2	1	3	1	504	01:42:12	6132	01:42:58	6178	00:00:46	46	0.0000
nopath	6	2	3	1	748	01:40:35	6035	01:43:00	6180	00:02:25	145	0.0000	00:01:50
nopath	6	2	5	1	748	01:41:03	6063	01:43:02	6182	00:01:59	119	0.0000
nopath	2	3	5	1	679	01:41:00	6060	01:43:02	6182	00:02:02	122	0.0000
nopath	5	1	3	1	785	01:41:23	6083	01:43:04	6184	00:01:41	101	0.0000
nopath	6	2	5	1	748	01:41:45	6105	01:43:04	6184	00:01:19	79	0.0000
nopath	1	5	12	14	785	01:41:29	6089	01:43:05	6185	00:01:36	96	0.0000
nopath	2	4	9	1	708	01:41:36	6096	01:43:06	6186	00:01:30	90	0.0000
nopath	2	4	3	1	708	01:42:08	6128	01:43:07	6187	00:00:59	59	0.0000
nopath	1	2	12	14	504	01:42:09	6129	01:43:10	6190	00:01:01	61	0.0000
nopath	1	2	6	1	504	01:42:18	6138	01:43:13	6193	00:00:55	55	0.0000
nopath	2	3	3	1	679	01:42:20	6140	01:43:30	6210	00:01:10	70	0.0000
nopath	1	3	12	14	763	01:41:50	6110	01:43:33	6213	00:01:43	103	0.0000
nopath	1	3	5	1	763	01:41:54	6114	01:43:36	6216	00:01:42	102	0.0000
nopath	5	7	3	1	577	01:42:06	6126	01:43:52	6232	00:01:46	106	0.0000
nopath	3	6	5	1	667	01:42:01	6121	01:43:53	6233	00:01:52	112	0.0000
nopath	3	6	2	1	667	01:42:03	6123	01:43:55	6235	00:01:52	112	0.0000
nopath	3	5	10	1	621	01:42:54	6174	01:43:56	6236	00:01:02	62	0.0000
nopath	5	3	12	14	621	01:43:04	6184	01:43:57	6237	00:00:53	53	0.0000
nopath	1	3	13	15	763	01:42:34	6154	01:44:05	6245	00:01:31	91	0.0000	00:01:29
nopath	3	6	3	1	667	01:43:12	6192	01:44:08	6248	00:00:56	56	0.0000
nopath	2	7	12	14	458	01:43:34	6214	01:44:15	6255	00:00:41	41	0.0000
nopath	5	2	12	14	701	01:42:22	6142	01:44:24	6264	00:02:02	122	0.0000
nopath	5	1	7	1	785	01:41:37	6097	01:44:25	6265	00:02:48	168	0.0000
nopath	5	1	5	1	785	01:42:13	6133	01:44:27	6267	00:02:14	134	0.0000
nopath	6	2	3	1	748	01:42:33	6153	01:44:29	6269	00:01:56	116	0.0000
nopath	5	1	12	14	785	01:42:41	6161	01:44:32	6272	00:01:51	111	0.0000
nopath	6	1	2	1	832	01:43:04	6184	01:44:37	6277	00:01:33	93	0.0000
nopath	6	1	9	1	832	01:43:26	6206	01:44:38	6278	00:01:12	72	0.0000
nopath	2	3	6	1	679	01:42:34	6154	01:44:38	6278	00:02:04	124	0.0000
nopath	1	2	3	1	504	01:43:15	6195	01:44:41	6281	00:01:26	86	0.0000
nopath	6	1	12	14	832	01:43:35	6215	01:44:41	6281	00:01:06	66	0.0000
nopath	2	3	12	14	679	01:42:39	6159	01:44:41	6281	00:02:02	122	0.0000
nopath	2	3	10	1	679	01:42:54	6174	01:44:44	6284	00:01:50	110	0.0000
nopath	3	6	3	1	667	01:43:56	6236	01:44:45	6285	00:00:49	49	0.0000
nopath	1	2	8	1	504	01:43:59	6239	01:44:47	6287	00:00:48	48	0.0000
nopath	3	6	3	1	667	01:44:02	6242	01:44:51	6291	00:00:49	49	0.0000
nopath	6	4	3	1	696	01:43:51	6231	01:44:58	6298	00:01:07	67	0.0000
nopath	2	1	3	1	504	01:43:44	6224	01:45:25	6325	00:01:41	101	0.0000	00:01:14
nopath	4	2	5	1	708	01:44:16	6256	01:45:35	6335	00:01:19	79	0.0000
nopath	1	2	9	1	504	01:44:32	6272	01:45:46	6346	00:01:14	74	0.0000
nopath	2	4	12	14	708	01:43:47	6227	01:45:50	6350	00:02:03	123	0.0000
nopath	2	3	5	1	679	01:44:27	6267	01:45:51	6351	00:01:24	84	0.0000
nopath	2	4	5	1	708	01:44:00	6240	01:45:51	6351	00:01:51	111	0.0000
nopath	5	1	12	14	785	01:44:55	6295	01:45:56	6356	00:01:01	61	0.0000
nopath	3	6	12	14	667	01:45:09	6309	01:46:01	6361	00:00:52	52	0.0000	00:01:11
nopath	5	1	3	1	785	01:45:04	6304	01:46:05	6365	00:01:01	61	0.0000
nopath	6	1	3	1	832	01:45:19	6319	01:46:22	6382	00:01:03	63	0.0000
nopath	3	6	13	15	667	01:45:20	6320	01:46:28	6388	00:01:08	68	0.0000
nopath	4	1	6	1	792	01:44:59	6299	01:46:57	6417	00:01:58	118	0.0000
nopath	5	6	12	14	380	01:45:47	6347	01:47:09	6429	00:01:22	82	0.0000	00:01:11
nopath	3	7	9	1	302	01:46:42	6402	01:47:14	6434	00:00:32	32	0.0000
nopath	2	3	5	1	679	01:45:24	6324	01:47:20	6440	00:01:56	116	0.0000
nopath	2	4	9	1	708	01:45:16	6316	01:47:21	6441	00:02:05	125	0.0000
nopath	2	3	3	1	679	01:45:57	6357	01:47:23	6443	00:01:26	86	0.0000
nopath	2	3	3	1	679	01:46:13	6373	01:47:25	6445	00:01:12	72	0.0000
nopath	3	6	9	1	667	01:45:51	6351	01:47:29	6449	00:01:38	98	0.0000
nopath	3	6	3	1	667	01:46:19	6379	01:47:31	6451	00:01:12	72	0.0000
nopath	5	1	12	14	785	01:45:32	6332	01:47:34	6454	00:02:02	122	0.0000
nopath	3	6	13	15	667	01:46:23	6383	01:47:37	6457	00:01:14	74	0.0000
nopath	5	4	12	14	650	01:45:08	6308	01:47:39	6459	00:02:31	151	0.0000
nopath	1	3	10	1	763	01:45:50	6350	01:47:54	6474	00:02:04	124	0.0000
nopath	4	2	7	1	708	01:46:53	6413	01:47:55	6475	00:01:02	62	0.0000
nopath	1	3	13	15	763	01:46:14	6374	01:47:59	6479	00:01:45	105	0.0000
nopath	2	4	12	14	708	01:46:36	6396	01:48:30	6510	00:01:54	114	0.0000	00:01:44
nopath	1	7	5	1	542	01:47:18	6438	01:48:30	6510	00:01:12	72	0.0000
nopath	6	1	13	15	832	01:46:07	6367	01:48:32	6512	00:02:25	145	0.0000
nopath	2	3	3	1	679	01:47:04	6424	01:48:33	6513	00:01:29	89	0.0000
nopath	3	6	9	1	667	01:47:43	6463	01:48:33	6513	00:00:50	50	0.0000
nopath	2	4	13	15	708	01:46:59	6419	01:48:34	6514	00:01:35	95	0.0000
nopath	1	2	3	1	504	01:47:51	6471	01:48:36	6516	00:00:45	45	0.0000
nopath	6	2	5	1	748	01:47:47	6467	01:48:43	6523	00:00:56	56	0.0000
nopath	2	4	5	1	708	01:47:16	6436	01:48:57	6537	00:01:41	101	0.0000
nopath	2	4	3	1	708	01:47:24	6444	01:48:59	6539	00:01:35	95	0.0000
nopath	2	4	9	1	708	01:47:43	6463	01:49:01	6541	00:01:18	78	0.0000	00:01:32
nopath	5	3	3	1	621	01:47:05	6425	01:49:11	6551	00:02:06	126	0.0000
nopath	3	6	3	1	667	01:47:56	6476	01:49:17	6557	00:01:21	81	0.0000
nopath	5	3	5	1	621	01:48:13	6493	01:49:17	6557	00:01:04	64	0.0000
nopath	5	3	5	1	621	01:48:16	6496	01:49:18	6558	00:01:02	62	0.0000
nopath	3	6	3	1	667	01:48:06	6486	01:49:19	6559	00:01:13	73	0.0000
nopath	1	3	3	1	763	01:48:23	6503	01:49:26	6566	00:01:03	63	0.0000
nopath	3	6	3	1	667	01:48:46	6526	01:49:39	6579	00:00:53	53	0.0000
nopath	4	1	8	1	792	01:47:38	6458	01:49:40	6580	00:02:02	122	0.0000
nopath	4	1	5	1	792	01:47:41	6461	01:49:42	6582	00:02:01	121	0.0000
nopath	6	2	7	1	748	01:48:10	6490	01:49:43	6583	00:01:33	93	0.0000
nopath	5	2	12	14	701	01:46:59	6419	01:49:45	6585	00:02:46	166	0.0000
nopath	6	3	12	14	667	01:48:57	6537	01:49:48	6588	00:00:51	51	0.0000
nopath	6	2	3	1	748	01:48:11	6491	01:49:51	6591	00:01:40	100	0.0000
nopath	5	1	3	1	785	01:47:24	6444	01:49:54	6594	00:02:30	150	0.0000
nopath	5	1	9	1	785	01:47:31	6451	01:49:55	6595	00:02:24	144	0.0000
nopath	1	3	3	1	763	01:48:36	6516	01:50:02	6602	00:01:26	86	0.0000	00:01:34
nopath	2	4	3	1	708	01:47:56	6476	01:50:06	6606	00:02:10	130	0.0000
nopath	2	4	3	1	708	01:48:06	6486	01:50:08	6608	00:02:02	122	0.0000
nopath	2	3	3	1	679	01:48:41	6521	01:50:09	6609	00:01:28	88	0.0000
nopath	6	1	5	1	832	01:49:14	6554	01:50:17	6617	00:01:03	63	0.0000
nopath	1	2	5	1	504	01:49:48	6588	01:50:32	6632	00:00:44	44	0.0000
nopath	4	2	3	1	708	01:48:11	6491	01:50:37	6637	00:02:26	146	0.0000
nopath	4	2	12	14	708	01:48:45	6525	01:50:40	6640	00:01:55	115	0.0000
nopath	2	7	9	1	458	01:49:39	6579	01:50:47	6647	00:01:08	68	0.0000
nopath	3	1	10	1	763	01:49:45	6585	01:51:04	6664	00:01:19	79	0.0000	00:02:01
nopath	6	2	10	1	748	01:49:44	6584	01:51:04	6664	00:01:20	80	0.0000
nopath	2	3	6	1	679	01:49:26	6566	01:51:06	6666	00:01:40	100	0.0000
nopath	2	3	3	1	679	01:49:40	6580	01:51:09	6669	00:01:29	89	0.0000
nopath	3	6	9	1	667	01:50:14	6614	01:51:11	6671	00:00:57	57	0.0000
nopath	5	1	9	1	785	01:48:44	6524	01:51:12	6672	00:02:28	148	0.0000
nopath	2	4	12	14	708	01:50:18	6618	01:51:13	6673	00:00:55	55	0.0000
nopath	5	1	5	1	785	01:48:50	6530	01:51:15	6675	00:02:25	145	0.0000
nopath	5	1	12	14	785	01:49:09	6549	01:51:17	6677	00:02:08	128	0.0000
nopath	5	3	9	1	621	01:49:27	6567	01:51:21	6681	00:01:54	114	0.0000
nopath	3	7	13	15	302	01:50:49	6649	01:51:30	6690	00:00:41	41	0.0000
nopath	4	7	3	1	331	01:51:03	6663	01:51:41	6701	00:00:38	38	0.0000
nopath	2	4	12	14	708	01:50:20	6620	01:51:42	6702	00:01:22	82	0.0000
nopath	2	4	12	14	708	01:50:27	6627	01:51:43	6703	00:01:16	76	0.0000
nopath	1	5	10	1	785	01:49:57	6597	01:51:56	6716	00:01:59	119	0.0000
nopath	4	1	3	1	792	01:50:09	6609	01:52:07	6727	00:01:58	118	0.0000	00:01:59
nopath	1	2	12	14	504	01:51:46	6706	01:52:36	6756	00:00:50	50	0.0000
nopath	1	2	9	1	504	01:51:56	6716	01:52:44	6764	00:00:48	48	0.0000
nopath	1	3	12	14	763	01:51:27	6687	01:52:47	6767	00:01:20	80	0.0000
nopath	3	6	5	1	667	01:51:22	6682	01:52:53	6773	00:01:31	91	0.0000
nopath	3	6	5	1	667	01:51:25	6685	01:52:55	6775	00:01:30	90	0.0000
nopath	1	2	3	1	504	01:52:14	6734	01:52:57	6777	00:00:43	43	0.0000
nopath	3	6	13	15	667	01:51:41	6701	01:53:01	6781	00:01:20	80	0.0000	00:01:13
nopath	3	6	3	1	667	01:51:42	6702	01:53:02	6782	00:01:20	80	0.0000
nopath	3	6	12	14	667	01:51:52	6712	01:53:04	6784	00:01:12	72	0.0000
nopath	5	3	13	15	621	01:50:57	6657	01:53:04	6784	00:02:07	127	0.0000
nopath	5	3	12	14	621	01:52:04	6724	01:53:06	6786	00:01:02	62	0.0000
nopath	3	7	12	14	302	01:52:09	6729	01:53:11	6791	00:01:02	62	0.0000
nopath	4	7	5	1	331	01:52:45	6765	01:53:20	6800	00:00:35	35	0.0000
nopath	3	2	12	14	679	01:52:04	6724	01:53:30	6810	00:01:26	86	0.0000
nopath	2	1	12	14	504	01:51:50	6710	01:53:32	6812	00:01:42	102	0.0000
nopath	2	1	10	1	504	01:52:42	6762	01:53:39	6819	00:00:57	57	0.0000
nopath	4	2	6	1	708	01:52:38	6758	01:53:40	6820	00:01:02	62	0.0000
nopath	4	1	12	14	792	01:51:46	6706	01:53:41	6821	00:01:55	115	0.0000
nopath	4	1	13	15	792	01:51:56	6716	01:53:45	6825	00:01:49	109	0.0000
nopath	1	5	12	14	785	01:52:01	6721	01:53:46	6826	00:01:45	105	0.0000
nopath	2	4	12	14	708	01:52:02	6722	01:53:50	6830	00:01:48	108	0.0000
nopath	5	1	13	15	785	01:51:11	6671	01:53:56	6836	00:02:45	165	0.0000
nopath	5	1	13	15	785	01:51:57	6717	01:53:58	6838	00:02:01	121	0.0000
nopath	6	1	3	1	832	01:51:51	6711	01:54:00	6840	00:02:09	129	0.0000	00:01:29
nopath	1	3	6	1	763	01:53:09	6789	01:54:14	6854	00:01:05	65	0.0000
nopath	1	2	3	1	504	01:53:32	6812	01:54:17	6857	00:00:45	45	0.0000
nopath	1	4	12	14	792	01:53:11	6791	01:54:19	6859	00:01:08	68	0.0000
nopath	3	4	7	1	375	01:53:46	6826	01:54:34	6874	00:00:48	48	0.0000
nopath	5	7	9	1	577	01:52:43	6763	01:54:36	6876	00:01:53	113	0.0000
nopath	3	2	5	1	679	01:53:07	6787	01:54:40	6880	00:01:33	93	0.0000
nopath	3	6	3	1	667	01:52:35	6755	01:54:41	6881	00:02:06	126	0.0000
nopath	3	6	3	1	667	01:52:38	6758	01:54:43	6883	00:02:05	125	0.0000
nopath	3	6	9	1	667	01:52:46	6766	01:54:46	6886	00:02:00	120	0.0000
nopath	3	6	3	1	667	01:53:02	6782	01:54:47	6887	00:01:45	105	0.0000
nopath	3	6	12	14	667	01:53:12	6792	01:54:50	6890	00:01:38	98	0.0000
nopath	3	6	13	15	667	01:53:16	6796	01:54:55	6895	00:01:39	99	0.0000
nopath	3	5	12	14	621	01:53:44	6824	01:54:57	6897	00:01:13	73	0.0000
nopath	3	6	3	1	667	01:53:52	6832	01:55:00	6900	00:01:08	68	0.0000	00:01:39
nopath	5	7	3	1	577	01:54:00	6840	01:55:05	6905	00:01:05	65	0.0000
nopath	2	1	9	1	504	01:54:21	6861	01:55:09	6909	00:00:48	48	0.0000
nopath	5	1	3	1	785	01:53:28	6808	01:55:13	6913	00:01:45	105	0.0000
nopath	5	1	5	1	785	01:53:44	6824	01:55:15	6915	00:01:31	91	0.0000
nopath	2	3	5	1	679	01:53:19	6799	01:55:18	6918	00:01:59	119	0.0000
nopath	2	3	3	1	679	01:53:29	6809	01:55:21	6921	00:01:52	112	0.0000
nopath	6	2	5	1	748	01:54:27	6867	01:55:23	6923	00:00:56	56	0.0000
nopath	3	6	3	1	667	01:54:25	6865	01:55:24	6924	00:00:59	59	0.0000
nopath	2	4	9	1	708	01:54:12	6852	01:55:24	6924	00:01:12	72	0.0000
nopath	3	6	3	1	667	01:54:32	6872	01:55:26	6926	00:00:54	54	0.0000
nopath	1	2	12	14	504	01:54:36	6876	01:55:26	6926	00:00:50	50	0.0000
nopath	2	4	13	15	708	01:54:20	6860	01:55:56	6956	00:01:36	96	0.0000
nopath	2	4	12	14	708	01:54:24	6864	01:55:58	6958	00:01:34	94	0.0000
nopath	4	7	3	1	331	01:55:43	6943	01:56:21	6981	00:00:38	38	0.0000	00:00:40
nopath	1	3	13	15	763	01:54:43	6883	01:56:21	6981	00:01:38	98	0.0000
nopath	3	6	5	1	667	01:54:56	6896	01:56:29	6989	00:01:33	93	0.0000
nopath	3	6	5	1	667	01:54:58	6898	01:56:31	6991	00:01:33	93	0.0000
nopath	5	1	5	1	785	01:55:22	6922	01:56:33	6993	00:01:11	71	0.0000
nopath	1	2	3	1	504	01:55:38	6938	01:56:34	6994	00:00:56	56	0.0000
nopath	5	1	5	1	785	01:55:25	6925	01:56:34	6994	00:01:09	69	0.0000
nopath	3	5	13	15	621	01:55:03	6903	01:56:36	6996	00:01:33	93	0.0000
nopath	3	7	5	1	302	01:55:54	6954	01:56:37	6997	00:00:43	43	0.0000
nopath	3	6	12	14	667	01:55:24	6924	01:56:38	6998	00:01:14	74	0.0000
nopath	3	6	3	1	667	01:55:34	6934	01:56:40	7000	00:01:06	66	0.0000
nopath	3	6	12	14	667	01:55:36	6936	01:56:42	7002	00:01:06	66	0.0000
nopath	1	2	12	14	504	01:55:56	6956	01:56:43	7003	00:00:47	47	0.0000
nopath	1	2	5	1	504	01:55:58	6958	01:56:48	7008	00:00:50	50	0.0000
nopath	2	3	10	1	679	01:55:01	6901	01:56:50	7010	00:01:49	109	0.0000
nopath	2	3	10	1	679	01:55:16	6916	01:56:53	7013	00:01:37	97	0.0000
nopath	2	3	5	1	679	01:55:23	6923	01:56:55	7015	00:01:32	92	0.0000
nopath	4	7	13	15	331	01:56:21	6981	01:56:55	7015	00:00:34	34	0.0000
nopath	3	6	12	14	667	01:56:06	6966	01:57:00	7020	00:00:54	54	0.0000	00:01:09
nopath	1	3	9	1	763	01:56:12	6972	01:57:26	7046	00:01:14	74	0.0000
nopath	1	3	13	15	763	01:56:20	6980	01:57:30	7050	00:01:10	70	0.0000
nopath	2	7	3	1	458	01:56:30	6990	01:57:34	7054	00:01:04	64	0.0000
nopath	5	6	9	1	380	01:56:13	6973	01:57:51	7071	00:01:38	98	0.0000
nopath	5	6	9	1	380	01:56:46	7006	01:57:54	7074	00:01:08	68	0.0000
nopath	2	1	12	14	504	01:57:12	7032	01:57:56	7076	00:00:44	44	0.0000
nopath	1	2	5	1	504	01:56:45	7005	01:57:57	7077	00:01:12	72	0.0000
nopath	6	1	3	1	832	01:56:54	7014	01:57:58	7078	00:01:04	64	0.0000
nopath	2	3	3	1	679	01:55:59	6959	01:57:58	7078	00:01:59	119	0.0000
nopath	2	3	13	15	679	01:56:56	7016	01:58:02	7082	00:01:06	66	0.0000	00:01:38
nopath	5	3	3	1	621	01:57:18	7038	01:58:15	7095	00:00:57	57	0.0000
nopath	3	6	13	15	667	01:57:12	7032	01:58:21	7101	00:01:09	69	0.0000
nopath	5	1	5	1	785	01:57:09	7029	01:58:25	7105	00:01:16	76	0.0000
nopath	1	3	9	1	763	01:57:20	7040	01:58:26	7106	00:01:06	66	0.0000
nopath	5	1	12	14	785	01:57:30	7050	01:58:32	7112	00:01:02	62	0.0000
nopath	3	6	12	14	667	01:57:40	7060	01:58:39	7119	00:00:59	59	0.0000
nopath	3	6	5	1	667	01:57:44	7064	01:58:41	7121	00:00:57	57	0.0000
nopath	3	2	13	15	679	01:57:32	7052	01:58:43	7123	00:01:11	71	0.0000
nopath	3	6	5	1	667	01:57:55	7075	01:59:03	7143	00:01:08	68	0.0000	00:01:03
nopath	2	3	12	14	679	01:57:24	7044	01:59:05	7145	00:01:41	101	0.0000
nopath	2	1	12	14	504	01:58:21	7101	01:59:08	7148	00:00:47	47	0.0000
nopath	6	2	9	1	748	01:57:51	7071	01:59:10	7150	00:01:19	79	0.0000
nopath	6	2	5	1	748	01:58:01	7081	01:59:11	7151	00:01:10	70	0.0000
nopath	2	3	12	14	679	01:57:40	7060	01:59:27	7167	00:01:47	107	0.0000
nopath	2	4	5	1	708	01:57:46	7066	01:59:30	7170	00:01:44	104	0.0000
nopath	2	3	5	1	679	01:58:14	7094	01:59:31	7171	00:01:17	77	0.0000
nopath	2	4	10	1	708	01:58:16	7096	01:59:34	7174	00:01:18	78	0.0000
nopath	1	2	3	1	504	01:58:56	7136	01:59:41	7181	00:00:45	45	0.0000
nopath	1	2	13	15	504	01:59:05	7145	01:59:52	7192	00:00:47	47	0.0000
nopath	1	3	3	1	763	01:58:43	7123	02:00:01	7201	00:01:18	78	0.0000	00:01:15
nopath	2	4	13	15	708	01:58:26	7106	02:00:04	7204	00:01:38	98	0.0000
nopath	3	6	10	1	667	01:58:08	7088	02:00:05	7205	00:01:57	117	0.0000
nopath	1	4	3	1	792	01:58:50	7130	02:00:05	7205	00:01:15	75	0.0000
nopath	3	6	12	14	667	01:58:19	7099	02:00:08	7208	00:01:49	109	0.0000
nopath	3	6	13	15	667	01:59:10	7150	02:00:11	7211	00:01:01	61	0.0000
nopath	6	5	2	1	380	01:59:26	7166	02:00:13	7213	00:00:47	47	0.0000
nopath	3	4	3	1	375	01:59:32	7172	02:00:19	7219	00:00:47	47	0.0000
nopath	3	1	13	15	763	01:58:03	7083	02:00:21	7221	00:02:18	138	0.0000
nopath	3	1	12	14	763	01:58:05	7085	02:00:26	7226	00:02:21	141	0.0000
nopath	1	3	6	1	763	01:59:16	7156	02:00:26	7226	00:01:10	70	0.0000
nopath	2	4	6	1	708	01:59:01	7141	02:00:30	7230	00:01:29	89	0.0000
nopath	2	4	12	14	708	01:59:31	7171	02:00:32	7232	00:01:01	61	0.0000
nopath	2	4	2	1	708	01:59:38	7178	02:00:34	7234	00:00:56	56	0.0000
nopath	5	1	12	14	785	01:58:28	7108	02:00:38	7238	00:02:10	130	0.0000
nopath	5	1	3	1	785	01:58:29	7109	02:00:40	7240	00:02:11	131	0.0000
nopath	3	6	3	1	667	01:59:33	7173	02:00:41	7241	00:01:08	68	0.0000
nopath	5	1	5	1	785	01:58:50	7130	02:00:42	7242	00:01:52	112	0.0000
nopath	5	1	3	1	785	01:59:02	7142	02:00:44	7244	00:01:42	102	0.0000
nopath	1	2	5	1	504	02:00:11	7211	02:00:56	7256	00:00:45	45	0.0000
nopath	2	3	5	1	679	01:59:45	7185	02:00:58	7258	00:01:13	73	0.0000
nopath	4	7	10	1	331	02:00:18	7218	02:01:01	7261	00:00:43	43	0.0000	00:00:38
nopath	1	3	2	1	763	01:59:43	7183	02:01:01	7261	00:01:18	78	0.0000
nopath	1	5	3	1	785	01:58:36	7116	02:01:03	7263	00:02:27	147	0.0000
nopath	3	7	3	1	302	02:00:41	7241	02:01:20	7280	00:00:39	39	0.0000
nopath	3	2	3	1	679	01:59:29	7169	02:01:25	7285	00:01:56	116	0.0000
nopath	3	2	12	14	679	01:59:53	7193	02:01:28	7288	00:01:35	95	0.0000
nopath	4	2	3	1	708	01:59:50	7190	02:01:30	7290	00:01:40	100	0.0000
nopath	2	7	3	1	458	02:00:40	7240	02:01:41	7301	00:01:01	61	0.0000
nopath	4	1	3	1	792	02:00:29	7229	02:01:52	7312	00:01:23	83	0.0000
nopath	3	6	10	1	667	02:00:16	7216	02:01:53	7313	00:01:37	97	0.0000
nopath	3	6	12	14	667	02:00:18	7218	02:01:56	7316	00:01:38	98	0.0000
nopath	3	5	2	1	621	02:00:38	7238	02:01:56	7316	00:01:18	78	0.0000
nopath	5	1	12	14	785	02:00:07	7207	02:01:57	7317	00:01:50	110	0.0000
nopath	3	6	9	1	667	02:00:54	7254	02:01:59	7319	00:01:05	65	0.0000
nopath	5	1	6	1	785	02:00:51	7251	02:01:59	7319	00:01:08	68	0.0000
nopath	1	2	5	1	504	02:00:45	7245	02:02:01	7321	00:01:16	76	0.0000	00:00:53
nopath	2	3	9	1	679	02:00:11	7211	02:02:02	7322	00:01:51	111	0.0000
nopath	2	3	3	1	679	02:00:44	7244	02:02:05	7325	00:01:21	81	0.0000
nopath	2	3	12	14	679	02:00:46	7246	02:02:07	7327	00:01:21	81	0.0000
nopath	3	6	3	1	667	02:01:14	7274	02:02:09	7329	00:00:55	55	0.0000
nopath	6	2	3	1	748	02:00:15	7215	02:02:16	7336	00:02:01	121	0.0000
nopath	3	4	5	1	375	02:01:48	7308	02:02:24	7344	00:00:36	36	0.0000
nopath	6	1	5	1	832	02:01:27	7287	02:02:32	7352	00:01:05	65	0.0000
nopath	1	2	3	1	504	02:01:49	7309	02:02:34	7354	00:00:45	45	0.0000
nopath	2	3	12	14	679	02:00:54	7254	02:02:35	7355	00:01:41	101	0.0000
nopath	2	4	3	1	708	02:01:10	7270	02:02:38	7358	00:01:28	88	0.0000
nopath	1	3	12	14	763	02:00:44	7244	02:02:39	7359	00:01:55	115	0.0000
nopath	1	4	3	1	792	02:01:26	7286	02:02:42	7362	00:01:16	76	0.0000
nopath	3	2	12	14	679	02:01:35	7295	02:02:55	7375	00:01:20	80	0.0000
nopath	3	4	12	14	375	02:02:22	7342	02:02:56	7376	00:00:34	34	0.0000
nopath	1	3	9	1	763	02:02:03	7323	02:03:06	7386	00:01:03	63	0.0000	00:01:21
nopath	2	3	3	1	679	02:02:24	7344	02:03:38	7418	00:01:14	74	0.0000
nopath	3	6	10	1	667	02:02:14	7334	02:03:41	7421	00:01:27	87	0.0000
nopath	5	1	3	1	785	02:02:39	7359	02:03:43	7423	00:01:04	64	0.0000
nopath	3	6	3	1	667	02:02:50	7370	02:03:44	7424	00:00:54	54	0.0000
nopath	3	6	3	1	667	02:02:56	7376	02:03:49	7429	00:00:53	53	0.0000
nopath	3	6	10	1	667	02:03:05	7385	02:03:56	7436	00:00:51	51	0.0000
nopath	5	4	3	1	650	02:02:58	7378	02:03:59	7439	00:01:01	61	0.0000
nopath	4	2	3	1	708	02:03:03	7383	02:04:07	7447	00:01:04	64	0.0000	00:01:27
nopath	3	6	3	1	667	02:03:08	7388	02:04:16	7456	00:01:08	68	0.0000
nopath	3	2	3	1	679	02:03:22	7402	02:04:23	7463	00:01:01	61	0.0000
nopath	6	2	12	14	748	02:02:49	7369	02:04:35	7475	00:01:46	106	0.0000
nopath	2	5	13	15	701	02:01:26	7286	02:04:36	7476	00:03:10	190	0.0000
nopath	2	3	5	1	679	02:03:04	7384	02:04:44	7484	00:01:40	100	0.0000
nopath	2	4	10	1	708	02:03:03	7383	02:04:45	7485	00:01:42	102	0.0000
nopath	2	4	13	15	708	02:03:19	7399	02:04:51	7491	00:01:32	92	0.0000
nopath	1	3	10	1	763	02:03:44	7424	02:05:16	7516	00:01:32	92	0.0000	00:01:32
nopath	2	4	3	1	708	02:03:53	7433	02:05:17	7517	00:01:24	84	0.0000
nopath	3	2	3	1	679	02:04:15	7455	02:05:38	7538	00:01:23	83	0.0000
nopath	5	4	12	14	650	02:03:30	7410	02:05:41	7541	00:02:11	131	0.0000
nopath	1	3	12	14	763	02:04:34	7474	02:05:47	7547	00:01:13	73	0.0000
nopath	3	6	10	1	667	02:04:42	7482	02:05:51	7551	00:01:09	69	0.0000
nopath	3	6	3	1	667	02:04:56	7496	02:05:53	7553	00:00:57	57	0.0000
nopath	2	1	10	1	504	02:04:27	7467	02:05:56	7556	00:01:29	89	0.0000
nopath	3	6	12	14	667	02:04:59	7499	02:05:58	7558	00:00:59	59	0.0000
nopath	6	3	5	1	667	02:04:24	7464	02:06:01	7561	00:01:37	97	0.0000	00:01:25
nopath	6	2	5	1	748	02:05:02	7502	02:06:02	7562	00:01:00	60	0.0000
nopath	5	1	12	14	785	02:04:45	7485	02:06:04	7564	00:01:19	79	0.0000
nopath	6	1	10	1	832	02:04:34	7474	02:06:06	7566	00:01:32	92	0.0000
nopath	1	5	5	1	785	02:03:40	7420	02:06:20	7580	00:02:40	160	0.0000
nopath	2	3	13	15	679	02:04:18	7458	02:06:21	7581	00:02:03	123	0.0000
nopath	4	7	12	14	331	02:05:25	7525	02:06:22	7582	00:00:57	57	0.0000
nopath	2	3	5	1	679	02:04:21	7461	02:06:23	7583	00:02:02	122	0.0000
nopath	1	2	5	1	504	02:05:40	7540	02:06:25	7585	00:00:45	45	0.0000
nopath	3	4	12	14	375	02:06:03	7563	02:06:38	7598	00:00:35	35	0.0000
nopath	4	2	12	14	708	02:05:28	7528	02:06:48	7608	00:01:20	80	0.0000
nopath	1	3	13	15	763	02:05:04	7504	02:06:53	7613	00:01:49	109	0.0000
nopath	2	7	13	15	458	02:05:02	7502	02:07:00	7620	00:01:58	118	0.0000	00:01:14
nopath	2	1	5	1	504	02:05:14	7514	02:07:05	7625	00:01:51	111	0.0000
nopath	5	3	10	1	621	02:05:04	7504	02:07:10	7630	00:02:06	126	0.0000
nopath	2	7	6	1	458	02:06:31	7591	02:07:13	7633	00:00:42	42	0.0000
nopath	3	6	6	1	667	02:05:21	7521	02:07:17	7637	00:01:56	116	0.0000
nopath	3	6	12	14	667	02:06:01	7561	02:07:19	7639	00:01:18	78	0.0000
nopath	5	1	12	14	785	02:04:52	7492	02:07:21	7641	00:02:29	149	0.0000
nopath	4	6	12	14	696	02:06:02	7562	02:07:22	7642	00:01:20	80	0.0000
nopath	1	2	9	1	504	02:06:05	7565	02:07:22	7642	00:01:17	77	0.0000
nopath	2	4	12	14	708	02:05:43	7543	02:07:26	7646	00:01:43	103	0.0000
nopath	3	6	12	14	667	02:06:20	7580	02:07:29	7649	00:01:09	69	0.0000
nopath	1	2	12	14	504	02:06:43	7603	02:07:31	7651	00:00:48	48	0.0000
nopath	6	1	5	1	832	02:06:16	7576	02:07:45	7665	00:01:29	89	0.0000
nopath	6	4	13	15	696	02:06:47	7607	02:07:47	7667	00:01:00	60	0.0000
nopath	6	1	9	1	832	02:06:41	7601	02:07:48	7668	00:01:07	67	0.0000
nopath	2	3	3	1	679	02:06:36	7596	02:07:50	7670	00:01:14	74	0.0000
nopath	3	6	12	14	667	02:06:58	7618	02:08:01	7681	00:01:03	63	0.0000	00:01:14
nopath	1	7	7	1	542	02:07:17	7637	02:08:03	7683	00:00:46	46	0.0000
nopath	1	5	5	1	785	02:05:41	7541	02:08:08	7688	00:02:27	147	0.0000
nopath	4	2	3	1	708	02:07:23	7643	02:08:19	7699	00:00:56	56	0.0000
nopath	6	2	9	1	748	02:07:20	7640	02:08:37	7717	00:01:17	77	0.0000
nopath	2	3	5	1	679	02:06:42	7602	02:08:54	7734	00:02:12	132	0.0000
nopath	2	3	2	1	679	02:06:52	7612	02:08:57	7737	00:02:05	125	0.0000
nopath	2	3	3	1	679	02:07:13	7633	02:09:00	7740	00:01:47	107	0.0000	00:01:39
nopath	2	4	10	1	708	02:07:30	7650	02:09:02	7742	00:01:32	92	0.0000
nopath	3	5	3	1	621	02:07:30	7650	02:09:04	7744	00:01:34	94	0.0000
nopath	3	6	5	1	667	02:07:36	7656	02:09:07	7747	00:01:31	91	0.0000
nopath	5	1	9	1	785	02:06:40	7600	02:09:08	7748	00:02:28	148	0.0000
nopath	3	6	3	1	667	02:08:16	7696	02:09:10	7750	00:00:54	54	0.0000
nopath	5	3	7	1	621	02:07:15	7635	02:09:11	7751	00:01:56	116	0.0000
nopath	5	7	6	1	577	02:07:04	7624	02:09:13	7753	00:02:09	129	0.0000
nopath	5	1	13	15	785	02:07:05	7625	02:09:14	7754	00:02:09	129	0.0000
nopath	5	1	8	1	785	02:07:10	7630	02:09:16	7756	00:02:06	126	0.0000
nopath	5	1	13	15	785	02:07:13	7633	02:09:19	7759	00:02:06	126	0.0000
nopath	5	1	3	1	785	02:07:28	7648	02:09:22	7762	00:01:54	114	0.0000
nopath	5	4	12	14	650	02:07:44	7664	02:09:24	7764	00:01:40	100	0.0000
nopath	5	1	9	1	785	02:08:22	7702	02:09:26	7766	00:01:04	64	0.0000
nopath	1	3	12	14	763	02:07:56	7676	02:09:27	7767	00:01:31	91	0.0000
nopath	3	6	3	1	667	02:08:23	7703	02:09:33	7773	00:01:10	70	0.0000
nopath	3	6	9	1	667	02:08:25	7705	02:09:34	7774	00:01:09	69	0.0000
nopath	3	5	9	1	621	02:08:28	7708	02:09:36	7776	00:01:08	68	0.0000
nopath	3	6	5	1	667	02:08:39	7719	02:09:39	7779	00:01:00	60	0.0000
nopath	6	3	5	1	667	02:07:57	7677	02:09:41	7781	00:01:44	104	0.0000
nopath	3	6	5	1	667	02:08:49	7729	02:09:42	7782	00:00:53	53	0.0000
nopath	2	3	5	1	679	02:07:42	7662	02:09:58	7798	00:02:16	136	0.0000
nopath	2	6	6	1	748	02:06:53	7613	02:09:59	7799	00:03:06	186	0.0000
nopath	6	2	12	14	748	02:08:33	7713	02:10:01	7801	00:01:28	88	0.0000	00:01:26
nopath	2	4	7	1	708	02:08:26	7706	02:10:02	7802	00:01:36	96	0.0000
nopath	6	1	5	1	832	02:08:03	7683	02:10:04	7804	00:02:01	121	0.0000
nopath	2	4	13	15	708	02:08:56	7736	02:10:06	7806	00:01:10	70	0.0000
nopath	6	1	3	1	832	02:08:51	7731	02:10:08	7808	00:01:17	77	0.0000
nopath	2	3	3	1	679	02:08:57	7737	02:10:30	7830	00:01:33	93	0.0000
nopath	2	4	10	1	708	02:09:03	7743	02:10:34	7834	00:01:31	91	0.0000
nopath	2	4	10	1	708	02:09:04	7744	02:10:36	7836	00:01:32	92	0.0000
nopath	3	6	5	1	667	02:09:52	7792	02:10:53	7853	00:01:01	61	0.0000
nopath	4	2	12	14	708	02:09:14	7754	02:10:53	7853	00:01:39	99	0.0000
nopath	1	3	5	1	763	02:08:49	7729	02:11:02	7862	00:02:13	133	0.0000	00:01:41
nopath	3	6	3	1	667	02:10:04	7804	02:11:10	7870	00:01:06	66	0.0000
nopath	3	6	5	1	667	02:10:17	7817	02:11:11	7871	00:00:54	54	0.0000
nopath	3	6	3	1	667	02:10:28	7828	02:11:19	7879	00:00:51	51	0.0000
nopath	6	2	10	1	748	02:09:36	7776	02:11:21	7881	00:01:45	105	0.0000
nopath	2	1	13	15	504	02:10:29	7829	02:11:22	7882	00:00:53	53	0.0000
nopath	5	1	9	1	785	02:09:54	7794	02:11:25	7885	00:01:31	91	0.0000
nopath	3	4	9	1	375	02:10:50	7850	02:11:26	7886	00:00:36	36	0.0000
nopath	6	1	12	14	832	02:09:59	7799	02:11:30	7890	00:01:31	91	0.0000
nopath	1	2	12	14	504	02:10:44	7844	02:11:30	7890	00:00:46	46	0.0000
nopath	2	3	12	14	679	02:09:25	7765	02:11:35	7895	00:02:10	130	0.0000
nopath	2	3	12	14	679	02:09:30	7770	02:11:38	7898	00:02:08	128	0.0000
nopath	1	7	3	1	542	02:10:51	7851	02:11:40	7900	00:00:49	49	0.0000
nopath	3	6	12	14	667	02:10:30	7830	02:11:40	7900	00:01:10	70	0.0000
nopath	2	3	13	15	679	02:10:24	7824	02:11:42	7902	00:01:18	78	0.0000
nopath	3	6	2	1	667	02:10:36	7836	02:11:42	7902	00:01:06	66	0.0000
nopath	3	6	12	14	667	02:10:58	7858	02:11:49	7909	00:00:51	51	0.0000
nopath	1	3	3	1	763	02:10:46	7846	02:12:08	7928	00:01:22	82	0.0000	00:01:22
nopath	2	4	3	1	708	02:10:39	7839	02:12:09	7929	00:01:30	90	0.0000
nopath	3	2	9	1	679	02:11:07	7867	02:12:22	7942	00:01:15	75	0.0000
nopath	5	7	12	14	577	02:10:32	7832	02:12:39	7959	00:02:07	127	0.0000
nopath	1	3	5	1	763	02:11:26	7886	02:12:41	7961	00:01:15	75	0.0000
nopath	3	6	9	1	667	02:10:59	7859	02:12:41	7961	00:01:42	102	0.0000
nopath	1	4	13	15	792	02:11:17	7877	02:12:44	7964	00:01:27	87	0.0000
nopath	1	3	13	15	763	02:11:30	7890	02:12:44	7964	00:01:14	74	0.0000
nopath	3	6	10	1	667	02:11:46	7906	02:12:45	7965	00:00:59	59	0.0000
nopath	5	3	6	1	621	02:11:14	7874	02:12:53	7973	00:01:39	99	0.0000
nopath	5	1	3	1	785	02:11:55	7915	02:12:55	7975	00:01:00	60	0.0000
nopath	1	2	5	1	504	02:12:26	7946	02:13:10	7990	00:00:44	44	0.0000	00:00:50
nopath	6	1	12	14	832	02:11:40	7900	02:13:11	7991	00:01:31	91	0.0000
nopath	2	3	3	1	679	02:10:53	7853	02:13:14	7994	00:02:21	141	0.0000
nopath	2	3	12	14	679	02:11:49	7909	02:13:17	7997	00:01:28	88	0.0000
nopath	1	3	6	1	763	02:11:51	7911	02:13:20	8000	00:01:29	89	0.0000
nopath	1	5	9	1	785	02:11:05	7865	02:13:32	8012	00:02:27	147	0.0000
nopath	3	2	9	1	679	02:12:16	7936	02:13:34	8014	00:01:18	78	0.0000
nopath	2	3	12	14	679	02:12:08	7928	02:14:23	8063	00:02:15	135	0.0000	00:01:56
nopath	2	3	12	14	679	02:12:10	7930	02:14:26	8066	00:02:16	136	0.0000
nopath	2	3	3	1	679	02:12:27	7947	02:14:28	8068	00:02:01	121	0.0000
nopath	5	1	13	15	785	02:12:33	7953	02:14:34	8074	00:02:01	121	0.0000
nopath	1	2	5	1	504	02:13:53	8033	02:14:38	8078	00:00:45	45	0.0000
nopath	5	1	13	15	785	02:13:09	7989	02:14:38	8078	00:01:29	89	0.0000
nopath	3	6	3	1	667	02:13:49	8029	02:14:39	8079	00:00:50	50	0.0000
nopath	3	4	6	1	375	02:13:50	8030	02:14:40	8080	00:00:50	50	0.0000
nopath	2	3	2	1	679	02:12:45	7965	02:14:54	8094	00:02:09	129	0.0000
nopath	2	3	13	15	679	02:12:47	7967	02:14:59	8099	00:02:12	132	0.0000
nopath	3	5	9	1	621	02:13:57	8037	02:15:00	8100	00:01:03	63	0.0000	00:01:13
nopath	2	3	3	1	679	02:13:00	7980	02:15:01	8101	00:02:01	121	0.0000
nopath	3	6	10	1	667	02:14:17	8057	02:15:06	8106	00:00:49	49	0.0000
nopath	2	1	13	15	504	02:13:45	8025	02:15:12	8112	00:01:27	87	0.0000
nopath	3	6	12	14	667	02:14:19	8059	02:15:13	8113	00:00:54	54	0.0000
nopath	6	7	5	1	624	02:13:53	8033	02:15:13	8113	00:01:20	80	0.0000
nopath	2	3	12	14	679	02:13:11	7991	02:15:23	8123	00:02:12	132	0.0000
nopath	1	3	12	14	763	02:12:56	7976	02:15:26	8126	00:02:30	150	0.0000
nopath	6	1	9	1	832	02:13:00	7980	02:15:28	8128	00:02:28	148	0.0000
nopath	2	4	6	1	708	02:14:07	8047	02:15:28	8128	00:01:21	81	0.0000
nopath	6	2	5	1	748	02:14:24	8064	02:15:29	8129	00:01:05	65	0.0000
nopath	6	1	5	1	832	02:13:08	7988	02:15:30	8130	00:02:22	142	0.0000
nopath	3	6	5	1	667	02:14:26	8066	02:15:31	8131	00:01:05	65	0.0000
nopath	6	1	5	1	832	02:13:10	7990	02:15:32	8132	00:02:22	142	0.0000
nopath	3	6	12	14	667	02:14:46	8086	02:15:36	8136	00:00:50	50	0.0000
nopath	2	3	5	1	679	02:14:30	8070	02:15:54	8154	00:01:24	84	0.0000
nopath	1	3	3	1	763	02:14:46	8086	02:15:57	8157	00:01:11	71	0.0000
nopath	5	7	3	1	577	02:14:32	8072	02:16:16	8176	00:01:44	104	0.0000	00:01:44
nopath	1	4	5	1	792	02:15:08	8108	02:16:29	8189	00:01:21	81	0.0000
nopath	1	3	12	14	763	02:15:13	8113	02:16:29	8189	00:01:16	76	0.0000
nopath	3	6	3	1	667	02:15:45	8145	02:16:35	8195	00:00:50	50	0.0000
nopath	6	2	12	14	748	02:14:56	8096	02:16:47	8207	00:01:51	111	0.0000
nopath	5	1	10	1	785	02:13:56	8036	02:16:49	8209	00:02:53	173	0.0000
nopath	6	2	10	1	748	02:14:59	8099	02:16:50	8210	00:01:51	111	0.0000
nopath	5	1	8	1	785	02:15:37	8137	02:16:51	8211	00:01:14	74	0.0000
nopath	2	3	3	1	679	02:14:57	8097	02:16:58	8218	00:02:01	121	0.0000
nopath	6	1	13	15	832	02:15:56	8156	02:17:01	8221	00:01:05	65	0.0000	00:01:36
nopath	2	3	12	14	679	02:14:58	8098	02:17:01	8221	00:02:03	123	0.0000
nopath	2	3	12	14	679	02:15:20	8120	02:17:04	8224	00:01:44	104	0.0000
nopath	1	5	5	1	785	02:15:21	8121	02:17:08	8228	00:01:47	107	0.0000
nopath	3	4	10	1	375	02:16:45	8205	02:17:22	8242	00:00:37	37	0.0000
nopath	2	4	12	14	708	02:15:33	8133	02:17:30	8250	00:01:57	117	0.0000
nopath	2	4	9	1	708	02:15:58	8158	02:17:31	8251	00:01:33	93	0.0000
nopath	2	4	13	15	708	02:16:03	8163	02:17:35	8255	00:01:32	92	0.0000
nopath	4	2	13	15	708	02:15:33	8133	02:17:41	8261	00:02:08	128	0.0000
nopath	4	2	12	14	708	02:16:50	8210	02:17:52	8272	00:01:02	62	0.0000
nopath	1	3	7	1	763	02:15:46	8146	02:17:58	8278	00:02:12	132	0.0000
nopath	4	7	10	1	331	02:17:10	8230	02:18:01	8281	00:00:51	51	0.0000	00:00:54
nopath	1	4	5	1	792	02:16:18	8178	02:18:02	8282	00:01:44	104	0.0000
nopath	4	1	13	15	792	02:17:02	8222	02:18:04	8284	00:01:02	62	0.0000
nopath	1	4	12	14	792	02:16:54	8214	02:18:04	8284	00:01:10	70	0.0000
nopath	3	6	9	1	667	02:16:05	8165	02:18:05	8285	00:02:00	120	0.0000
nopath	2	3	6	1	679	02:16:17	8177	02:18:05	8285	00:01:48	108	0.0000
nopath	3	6	12	14	667	02:16:19	8179	02:18:08	8288	00:01:49	109	0.0000
nopath	3	6	3	1	667	02:16:27	8187	02:18:10	8290	00:01:43	103	0.0000
nopath	5	1	9	1	785	02:16:39	8199	02:18:10	8290	00:01:31	91	0.0000
nopath	3	6	10	1	667	02:16:48	8208	02:18:12	8292	00:01:24	84	0.0000
nopath	5	3	6	1	621	02:15:58	8158	02:18:13	8293	00:02:15	135	0.0000
nopath	3	6	3	1	667	02:16:57	8217	02:18:14	8294	00:01:17	77	0.0000
nopath	5	3	9	1	621	02:17:20	8240	02:18:15	8295	00:00:55	55	0.0000
nopath	3	6	8	1	667	02:17:02	8222	02:18:16	8296	00:01:14	74	0.0000
nopath	3	6	5	1	667	02:17:21	8241	02:18:18	8298	00:00:57	57	0.0000
nopath	3	6	5	1	667	02:17:26	8246	02:18:20	8300	00:00:54	54	0.0000
nopath	2	3	3	1	679	02:16:24	8184	02:18:30	8310	00:02:06	126	0.0000
nopath	3	6	12	14	667	02:17:29	8249	02:18:37	8317	00:01:08	68	0.0000
nopath	3	2	5	1	679	02:17:30	8250	02:18:58	8338	00:01:28	88	0.0000
nopath	1	3	3	1	763	02:17:41	8261	02:19:02	8342	00:01:21	81	0.0000	00:01:33
nopath	3	6	9	1	667	02:18:03	8283	02:19:07	8347	00:01:04	64	0.0000
nopath	1	3	7	1	763	02:18:09	8289	02:19:08	8348	00:00:59	59	0.0000
nopath	3	6	12	14	667	02:18:04	8284	02:19:11	8351	00:01:07	67	0.0000
nopath	3	6	5	1	667	02:18:11	8291	02:19:13	8353	00:01:02	62	0.0000
nopath	2	7	3	1	458	02:18:12	8292	02:19:22	8362	00:01:10	70	0.0000
nopath	4	1	6	1	792	02:18:05	8285	02:19:23	8363	00:01:18	78	0.0000
nopath	6	1	5	1	832	02:16:40	8200	02:19:31	8371	00:02:51	171	0.0000
nopath	5	6	5	1	380	02:18:09	8289	02:19:32	8372	00:01:23	83	0.0000
nopath	1	2	3	1	504	02:18:51	8331	02:19:36	8376	00:00:45	45	0.0000
nopath	2	3	13	15	679	02:17:39	8259	02:19:37	8377	00:01:58	118	0.0000
nopath	2	3	9	1	679	02:18:02	8282	02:19:39	8379	00:01:37	97	0.0000
nopath	5	2	12	14	701	02:18:05	8285	02:19:53	8393	00:01:48	108	0.0000
nopath	4	6	10	1	696	02:18:30	8310	02:19:53	8393	00:01:23	83	0.0000
nopath	5	2	3	1	701	02:18:47	8327	02:19:56	8396	00:01:09	69	0.0000
nopath	3	6	13	15	667	02:18:56	8336	02:19:57	8397	00:01:01	61	0.0000
nopath	5	4	6	1	650	02:17:43	8263	02:20:02	8402	00:02:19	139	0.0000	00:01:46
nopath	5	1	12	14	785	02:19:05	8345	02:20:09	8409	00:01:04	64	0.0000
nopath	2	3	6	1	679	02:18:16	8296	02:20:09	8409	00:01:53	113	0.0000
nopath	1	3	3	1	763	02:18:36	8316	02:20:11	8411	00:01:35	95	0.0000
nopath	3	6	10	1	667	02:19:13	8353	02:20:11	8411	00:00:58	58	0.0000
nopath	2	4	13	15	708	02:18:05	8285	02:20:12	8412	00:02:07	127	0.0000
nopath	3	6	9	1	667	02:19:18	8358	02:20:13	8413	00:00:55	55	0.0000
nopath	5	1	12	14	785	02:19:13	8353	02:20:15	8415	00:01:02	62	0.0000
nopath	3	6	3	1	667	02:19:28	8368	02:20:18	8418	00:00:50	50	0.0000
nopath	2	7	5	1	458	02:19:02	8342	02:20:27	8427	00:01:25	85	0.0000
nopath	2	1	9	1	504	02:19:51	8391	02:20:39	8439	00:00:48	48	0.0000
nopath	2	3	12	14	679	02:19:13	8353	02:20:43	8443	00:01:30	90	0.0000
nopath	2	5	9	1	701	02:17:35	8255	02:20:44	8444	00:03:09	189	0.0000
nopath	2	4	12	14	708	02:19:28	8368	02:20:46	8446	00:01:18	78	0.0000
nopath	6	2	3	1	748	02:19:28	8368	02:20:46	8446	00:01:18	78	0.0000
nopath	4	1	9	1	792	02:18:36	8316	02:20:53	8453	00:02:17	137	0.0000
nopath	2	3	2	1	679	02:19:55	8395	02:21:10	8470	00:01:15	75	0.0000	00:01:53
nopath	1	3	13	15	763	02:19:48	8388	02:21:15	8475	00:01:27	87	0.0000
nopath	1	2	3	1	504	02:20:37	8437	02:21:22	8482	00:00:45	45	0.0000
nopath	5	6	5	1	380	02:20:17	8417	02:21:26	8486	00:01:09	69	0.0000
nopath	5	3	13	15	621	02:19:24	8364	02:21:35	8495	00:02:11	131	0.0000
nopath	3	6	12	14	667	02:19:36	8376	02:21:42	8502	00:02:06	126	0.0000
nopath	3	5	12	14	621	02:19:43	8383	02:21:43	8503	00:02:00	120	0.0000
nopath	1	3	12	14	763	02:20:05	8405	02:21:43	8503	00:01:38	98	0.0000
nopath	1	3	5	1	763	02:20:13	8413	02:21:46	8506	00:01:33	93	0.0000
nopath	3	6	5	1	667	02:19:48	8388	02:21:46	8506	00:01:58	118	0.0000
nopath	1	3	12	14	763	02:20:21	8421	02:21:48	8508	00:01:27	87	0.0000
nopath	3	6	12	14	667	02:20:16	8416	02:21:49	8509	00:01:33	93	0.0000
nopath	4	3	5	1	375	02:19:57	8397	02:21:50	8510	00:01:53	113	0.0000
nopath	5	3	2	1	621	02:19:38	8378	02:21:57	8517	00:02:19	139	0.0000
nopath	2	7	3	1	458	02:20:57	8457	02:21:59	8519	00:01:02	62	0.0000
nopath	2	1	7	1	504	02:21:07	8467	02:22:05	8525	00:00:58	58	0.0000	00:01:07
nopath	6	2	3	1	748	02:20:18	8418	02:22:11	8531	00:01:53	113	0.0000
nopath	5	1	10	1	785	02:19:34	8374	02:22:13	8533	00:02:39	159	0.0000
nopath	1	2	9	1	504	02:21:00	8460	02:22:15	8535	00:01:15	75	0.0000
nopath	5	1	5	1	785	02:20:08	8408	02:22:15	8535	00:02:07	127	0.0000
nopath	2	3	12	14	679	02:20:07	8407	02:22:15	8535	00:02:08	128	0.0000
nopath	2	3	9	1	679	02:20:15	8415	02:22:17	8537	00:02:02	122	0.0000
nopath	3	6	4	1	667	02:21:09	8469	02:22:19	8539	00:01:10	70	0.0000
nopath	2	4	10	1	708	02:20:50	8450	02:22:21	8541	00:01:31	91	0.0000
nopath	3	6	10	1	667	02:21:17	8477	02:22:21	8541	00:01:04	64	0.0000
nopath	4	7	3	1	331	02:20:01	8401	02:22:22	8542	00:02:21	141	0.0000
nopath	3	6	13	15	667	02:21:35	8495	02:22:26	8546	00:00:51	51	0.0000
nopath	1	5	5	1	785	02:20:45	8445	02:22:32	8552	00:01:47	107	0.0000
nopath	6	1	12	14	832	02:21:30	8490	02:22:34	8554	00:01:04	64	0.0000
nopath	1	2	10	1	504	02:21:56	8516	02:22:41	8561	00:00:45	45	0.0000
nopath	2	4	9	1	708	02:20:56	8456	02:22:45	8565	00:01:49	109	0.0000
nopath	4	2	13	15	708	02:19:58	8398	02:23:05	8585	00:03:07	187	0.0000	00:01:42
nopath	4	2	3	1	708	02:20:37	8437	02:23:07	8587	00:02:30	150	0.0000
nopath	2	1	3	1	504	02:22:10	8530	02:23:15	8595	00:01:05	65	0.0000
nopath	2	4	9	1	708	02:21:49	8509	02:23:22	8602	00:01:33	93	0.0000
nopath	3	5	9	1	621	02:21:57	8517	02:23:28	8608	00:01:31	91	0.0000
nopath	5	3	12	14	621	02:22:25	8545	02:23:30	8610	00:01:05	65	0.0000
nopath	3	6	5	1	667	02:21:58	8518	02:23:32	8612	00:01:34	94	0.0000
nopath	5	3	9	1	621	02:22:40	8560	02:23:32	8612	00:00:52	52	0.0000
nopath	5	1	12	14	785	02:21:53	8513	02:23:33	8613	00:01:40	100	0.0000
nopath	3	6	10	1	667	02:22:02	8522	02:23:34	8614	00:01:32	92	0.0000
nopath	5	1	5	1	785	02:22:02	8522	02:23:35	8615	00:01:33	93	0.0000
nopath	3	6	12	14	667	02:22:06	8526	02:23:37	8617	00:01:31	91	0.0000
nopath	3	6	10	1	667	02:22:08	8528	02:23:39	8619	00:01:31	91	0.0000
nopath	3	6	12	14	667	02:22:11	8531	02:23:41	8621	00:01:30	90	0.0000
nopath	3	6	12	14	667	02:22:38	8558	02:23:43	8623	00:01:05	65	0.0000
nopath	1	3	5	1	763	02:22:39	8559	02:23:49	8629	00:01:10	70	0.0000
nopath	3	6	13	15	667	02:22:56	8576	02:23:53	8633	00:00:57	57	0.0000
nopath	3	6	3	1	667	02:22:57	8577	02:23:55	8635	00:00:58	58	0.0000
nopath	6	1	2	1	832	02:22:02	8522	02:23:57	8637	00:01:55	115	0.0000
nopath	1	5	3	1	785	02:22:12	8532	02:24:20	8660	00:02:08	128	0.0000	00:02:05
nopath	3	1	13	15	763	02:22:15	8535	02:24:36	8676	00:02:21	141	0.0000
nopath	2	3	12	14	679	02:22:58	8578	02:24:51	8691	00:01:53	113	0.0000
nopath	2	3	3	1	679	02:23:31	8611	02:24:54	8694	00:01:23	83	0.0000
nopath	2	4	9	1	708	02:23:43	8623	02:24:57	8697	00:01:14	74	0.0000
nopath	1	7	5	1	542	02:23:48	8628	02:24:58	8698	00:01:10	70	0.0000
nopath	5	3	12	14	621	02:23:44	8624	02:25:13	8713	00:01:29	89	0.0000	00:01:30
nopath	5	4	12	14	650	02:22:53	8573	02:25:16	8716	00:02:23	143	0.0000
nopath	3	6	3	1	667	02:23:22	8602	02:25:17	8717	00:01:55	115	0.0000
nopath	3	6	12	14	667	02:24:05	8645	02:25:20	8720	00:01:15	75	0.0000
nopath	1	2	6	1	504	02:24:36	8676	02:25:20	8720	00:00:44	44	0.0000
nopath	2	3	10	1	679	02:23:44	8624	02:25:22	8722	00:01:38	98	0.0000
nopath	2	4	3	1	708	02:24:03	8643	02:25:26	8726	00:01:23	83	0.0000
nopath	6	7	9	1	624	02:23:53	8633	02:25:41	8741	00:01:48	108	0.0000
nopath	3	6	3	1	667	02:24:48	8688	02:25:59	8759	00:01:11	71	0.0000
nopath	3	2	6	1	679	02:24:34	8674	02:26:05	8765	00:01:31	91	0.0000	00:01:29
nopath	2	6	2	1	748	02:23:38	8618	02:26:11	8771	00:02:33	153	0.0000
nopath	4	1	13	15	792	02:24:25	8665	02:26:13	8773	00:01:48	108	0.0000
nopath	2	1	3	1	504	02:25:32	8732	02:26:15	8775	00:00:43	43	0.0000
nopath	1	2	12	14	504	02:25:06	8706	02:26:17	8777	00:01:11	71	0.0000
nopath	6	1	5	1	832	02:23:39	8619	02:26:17	8777	00:02:38	158	0.0000
nopath	2	3	9	1	679	02:24:16	8656	02:26:26	8786	00:02:10	130	0.0000
nopath	2	3	6	1	679	02:24:20	8660	02:26:29	8789	00:02:09	129	0.0000
nopath	2	3	12	14	679	02:24:41	8681	02:26:31	8791	00:01:50	110	0.0000
nopath	2	4	10	1	708	02:24:51	8691	02:26:34	8794	00:01:43	103	0.0000
nopath	5	6	12	14	380	02:24:46	8686	02:26:40	8800	00:01:54	114	0.0000
nopath	1	2	12	14	504	02:25:57	8757	02:26:42	8802	00:00:45	45	0.0000
nopath	3	4	12	14	375	02:25:57	8757	02:26:44	8804	00:00:47	47	0.0000
nopath	5	6	13	15	380	02:25:01	8701	02:26:44	8804	00:01:43	103	0.0000
nopath	5	6	6	1	380	02:25:56	8756	02:26:50	8810	00:00:54	54	0.0000
nopath	2	3	3	1	679	02:25:20	8720	02:27:00	8820	00:01:40	100	0.0000	00:01:52
nopath	2	4	12	14	708	02:25:05	8705	02:27:02	8822	00:01:57	117	0.0000
nopath	1	4	7	1	792	02:25:27	8727	02:27:04	8824	00:01:37	97	0.0000
nopath	4	2	9	1	708	02:25:27	8727	02:27:04	8824	00:01:37	97	0.0000
nopath	3	6	8	1	667	02:25:20	8720	02:27:05	8825	00:01:45	105	0.0000
nopath	1	3	10	1	763	02:25:38	8738	02:27:05	8825	00:01:27	87	0.0000
nopath	4	6	3	1	696	02:25:25	8725	02:27:07	8827	00:01:42	102	0.0000
nopath	3	6	5	1	667	02:25:32	8732	02:27:09	8829	00:01:37	97	0.0000
nopath	3	6	9	1	667	02:25:37	8737	02:27:11	8831	00:01:34	94	0.0000
nopath	3	6	3	1	667	02:25:46	8746	02:27:13	8833	00:01:27	87	0.0000
nopath	3	6	10	1	667	02:25:54	8754	02:27:15	8835	00:01:21	81	0.0000
nopath	5	3	6	1	621	02:25:46	8746	02:27:15	8835	00:01:29	89	0.0000
nopath	3	6	9	1	667	02:26:02	8762	02:27:17	8837	00:01:15	75	0.0000
nopath	5	7	3	1	577	02:25:28	8728	02:27:17	8837	00:01:49	109	0.0000
nopath	5	3	12	14	621	02:26:06	8766	02:27:17	8837	00:01:11	71	0.0000
nopath	3	6	12	14	667	02:26:12	8772	02:27:19	8839	00:01:07	67	0.0000
nopath	5	3	5	1	621	02:26:15	8775	02:27:19	8839	00:01:04	64	0.0000
nopath	3	6	12	14	667	02:26:16	8776	02:27:21	8841	00:01:05	65	0.0000
nopath	6	3	2	1	667	02:25:57	8757	02:27:24	8844	00:01:27	87	0.0000
nopath	2	1	13	15	504	02:25:54	8754	02:27:30	8850	00:01:36	96	0.0000
nopath	1	3	3	1	763	02:25:41	8741	02:27:30	8850	00:01:49	109	0.0000
nopath	2	7	10	1	458	02:26:12	8772	02:27:31	8851	00:01:19	79	0.0000
nopath	4	1	3	1	792	02:26:21	8781	02:27:32	8852	00:01:11	71	0.0000
nopath	2	3	3	1	679	02:25:33	8733	02:27:32	8852	00:01:59	119	0.0000
nopath	2	3	12	14	679	02:25:39	8739	02:27:36	8856	00:01:57	117	0.0000
nopath	6	1	3	1	832	02:25:53	8753	02:27:36	8856	00:01:43	103	0.0000
nopath	6	1	3	1	832	02:26:12	8772	02:27:41	8861	00:01:29	89	0.0000
nopath	6	1	5	1	832	02:26:31	8791	02:27:44	8864	00:01:13	73	0.0000
nopath	6	2	9	1	748	02:26:51	8811	02:27:48	8868	00:00:57	57	0.0000
nopath	6	7	2	1	624	02:25:59	8759	02:27:49	8869	00:01:50	110	0.0000
nopath	2	3	3	1	679	02:25:49	8749	02:28:04	8884	00:02:15	135	0.0000	00:02:03
nopath	2	4	3	1	708	02:25:46	8746	02:28:05	8885	00:02:19	139	0.0000
nopath	2	3	12	14	679	02:26:11	8771	02:28:07	8887	00:01:56	116	0.0000
nopath	3	6	3	1	667	02:26:33	8793	02:28:08	8888	00:01:35	95	0.0000
nopath	2	3	5	1	679	02:26:40	8800	02:28:09	8889	00:01:29	89	0.0000
nopath	3	6	3	1	667	02:26:42	8802	02:28:10	8890	00:01:28	88	0.0000
nopath	3	6	12	14	667	02:27:01	8821	02:28:14	8894	00:01:13	73	0.0000
nopath	3	6	3	1	667	02:27:04	8824	02:28:15	8895	00:01:11	71	0.0000
nopath	3	5	5	1	621	02:27:27	8847	02:28:18	8898	00:00:51	51	0.0000
nopath	3	4	13	15	375	02:27:40	8860	02:28:25	8905	00:00:45	45	0.0000
nopath	6	4	13	15	696	02:27:15	8835	02:28:29	8909	00:01:14	74	0.0000
nopath	1	3	6	1	763	02:26:44	8804	02:28:34	8914	00:01:50	110	0.0000
nopath	1	3	3	1	763	02:27:11	8831	02:28:37	8917	00:01:26	86	0.0000
nopath	2	1	12	14	504	02:27:17	8837	02:28:38	8918	00:01:21	81	0.0000
nopath	1	3	5	1	763	02:27:32	8852	02:28:39	8919	00:01:07	67	0.0000
nopath	3	2	7	1	679	02:26:58	8818	02:28:40	8920	00:01:42	102	0.0000
nopath	2	1	5	1	504	02:27:30	8850	02:28:44	8924	00:01:14	74	0.0000
nopath	3	1	9	1	763	02:26:27	8787	02:28:45	8925	00:02:18	138	0.0000
nopath	5	3	9	1	621	02:26:30	8790	02:28:49	8929	00:02:19	139	0.0000
nopath	5	3	9	1	621	02:26:33	8793	02:28:50	8930	00:02:17	137	0.0000
nopath	5	3	12	14	621	02:26:45	8805	02:28:52	8932	00:02:07	127	0.0000
nopath	3	6	2	1	667	02:27:38	8858	02:28:53	8933	00:01:15	75	0.0000
nopath	5	3	9	1	621	02:26:50	8810	02:28:54	8934	00:02:04	124	0.0000
nopath	3	6	2	1	667	02:27:47	8867	02:28:55	8935	00:01:08	68	0.0000
nopath	5	3	12	14	621	02:27:44	8864	02:28:56	8936	00:01:12	72	0.0000
nopath	6	1	10	1	832	02:27:32	8852	02:28:58	8938	00:01:26	86	0.0000
nopath	5	3	3	1	621	02:28:03	8883	02:28:58	8938	00:00:55	55	0.0000
nopath	5	2	3	1	701	02:27:08	8828	02:28:59	8939	00:01:51	111	0.0000
nopath	2	4	7	1	708	02:27:21	8841	02:29:13	8953	00:01:52	112	0.0000	00:01:33
nopath	1	3	3	1	763	02:28:02	8882	02:29:14	8954	00:01:12	72	0.0000
nopath	3	6	13	15	667	02:28:15	8895	02:29:15	8955	00:01:00	60	0.0000
nopath	6	2	12	14	748	02:27:49	8869	02:29:17	8957	00:01:28	88	0.0000
nopath	3	6	12	14	667	02:28:28	8908	02:29:19	8959	00:00:51	51	0.0000
nopath	1	2	9	1	504	02:28:37	8917	02:29:22	8962	00:00:45	45	0.0000
nopath	1	2	13	15	504	02:28:43	8923	02:29:31	8971	00:00:48	48	0.0000
nopath	4	5	9	1	650	02:28:26	8906	02:29:33	8973	00:01:07	67	0.0000
nopath	1	2	3	1	504	02:28:49	8929	02:29:34	8974	00:00:45	45	0.0000
nopath	1	2	12	14	504	02:29:00	8940	02:29:43	8983	00:00:43	43	0.0000
nopath	3	6	9	1	667	02:28:50	8930	02:29:47	8987	00:00:57	57	0.0000
nopath	3	6	12	14	667	02:29:03	8943	02:29:53	8993	00:00:50	50	0.0000
nopath	3	7	3	1	302	02:29:13	8953	02:30:01	9001	00:00:48	48	0.0000	00:01:03
nopath	2	1	9	1	504	02:28:52	8932	02:30:02	9002	00:01:10	70	0.0000
nopath	2	3	3	1	679	02:28:16	8896	02:30:14	9014	00:01:58	118	0.0000
nopath	2	3	3	1	679	02:28:18	8898	02:30:17	9017	00:01:59	119	0.0000
nopath	2	4	12	14	708	02:29:03	8943	02:30:20	9020	00:01:17	77	0.0000
nopath	5	6	10	1	380	02:30:02	9002	02:30:34	9034	00:00:32	32	0.0000
nopath	5	3	13	15	621	02:28:34	8914	02:30:35	9035	00:02:01	121	0.0000
nopath	3	6	12	14	667	02:29:15	8955	02:30:42	9042	00:01:27	87	0.0000
nopath	1	2	3	1	504	02:30:03	9003	02:30:48	9048	00:00:45	45	0.0000
nopath	4	7	3	1	331	02:29:51	8991	02:30:48	9048	00:00:57	57	0.0000
nopath	3	6	4	1	667	02:29:46	8986	02:30:53	9053	00:01:07	67	0.0000
nopath	2	1	5	1	504	02:29:39	8979	02:31:19	9079	00:01:40	100	0.0000	00:01:15
nopath	3	6	5	1	667	02:30:22	9022	02:31:23	9083	00:01:01	61	0.0000
nopath	3	5	6	1	621	02:30:23	9023	02:31:25	9085	00:01:02	62	0.0000
nopath	6	1	9	1	832	02:30:18	9018	02:31:40	9100	00:01:22	82	0.0000
nopath	6	4	10	1	696	02:30:52	9052	02:31:48	9108	00:00:56	56	0.0000
nopath	2	3	12	14	679	02:30:18	9018	02:31:57	9117	00:01:39	99	0.0000
nopath	2	4	12	14	708	02:29:48	8988	02:31:58	9118	00:02:10	130	0.0000
nopath	2	3	9	1	679	02:30:36	9036	02:31:59	9119	00:01:23	83	0.0000
nopath	6	1	5	1	832	02:31:15	9075	02:32:17	9137	00:01:02	62	0.0000	00:01:40
nopath	5	4	2	1	650	02:31:11	9071	02:32:24	9144	00:01:13	73	0.0000
nopath	3	6	10	1	667	02:31:07	9067	02:32:29	9149	00:01:22	82	0.0000
nopath	3	2	12	14	679	02:30:37	9037	02:32:29	9149	00:01:52	112	0.0000
nopath	3	6	12	14	667	02:31:43	9103	02:32:35	9155	00:00:52	52	0.0000
nopath	6	3	3	1	667	02:31:53	9113	02:32:52	9172	00:00:59	59	0.0000
nopath	2	1	3	1	504	02:32:07	9127	02:32:53	9173	00:00:46	46	0.0000
nopath	6	1	9	1	832	02:31:26	9086	02:33:00	9180	00:01:34	94	0.0000	00:01:34
nopath	2	3	13	15	679	02:31:32	9092	02:33:01	9181	00:01:29	89	0.0000
nopath	6	1	6	1	832	02:31:38	9098	02:33:02	9182	00:01:24	84	0.0000
nopath	2	3	6	1	679	02:31:35	9095	02:33:03	9183	00:01:28	88	0.0000
nopath	6	1	12	14	832	02:31:44	9104	02:33:05	9185	00:01:21	81	0.0000
nopath	1	2	12	14	504	02:32:17	9137	02:33:06	9186	00:00:49	49	0.0000
nopath	6	3	12	14	667	02:32:26	9146	02:33:16	9196	00:00:50	50	0.0000
nopath	2	5	4	1	701	02:31:44	9104	02:33:20	9200	00:01:36	96	0.0000
nopath	6	1	5	1	832	02:32:18	9138	02:33:22	9202	00:01:04	64	0.0000
nopath	1	3	9	1	763	02:31:47	9107	02:33:30	9210	00:01:43	103	0.0000
nopath	3	2	12	14	679	02:32:37	9157	02:33:55	9235	00:01:18	78	0.0000
nopath	4	1	3	1	792	02:32:06	9126	02:34:00	9240	00:01:54	114	0.0000	00:01:37
nopath	2	1	12	14	504	02:33:21	9201	02:34:10	9250	00:00:49	49	0.0000
nopath	5	3	3	1	621	02:33:00	9180	02:34:17	9257	00:01:17	77	0.0000
nopath	3	6	12	14	667	02:32:36	9156	02:34:18	9258	00:01:42	102	0.0000
nopath	3	6	12	14	667	02:33:18	9198	02:34:20	9260	00:01:02	62	0.0000
nopath	5	1	5	1	785	02:33:14	9194	02:34:23	9263	00:01:09	69	0.0000
nopath	2	3	12	14	679	02:33:30	9210	02:34:41	9281	00:01:11	71	0.0000
nopath	3	6	12	14	667	02:33:26	9206	02:34:41	9281	00:01:15	75	0.0000
nopath	2	4	12	14	708	02:32:59	9179	02:34:42	9282	00:01:43	103	0.0000
nopath	3	6	3	1	667	02:33:42	9222	02:34:43	9283	00:01:01	61	0.0000
nopath	2	3	13	15	679	02:33:37	9217	02:34:45	9285	00:01:08	68	0.0000
nopath	6	3	9	1	667	02:33:45	9225	02:34:53	9293	00:01:08	68	0.0000
nopath	1	2	12	14	504	02:34:16	9256	02:35:00	9300	00:00:44	44	0.0000	00:00:48
nopath	2	6	12	14	748	02:33:05	9185	02:35:12	9312	00:02:07	127	0.0000
nopath	1	3	9	1	763	02:33:55	9235	02:35:12	9312	00:01:17	77	0.0000
nopath	1	4	8	1	792	02:33:03	9183	02:35:13	9313	00:02:10	130	0.0000
nopath	1	3	13	15	763	02:34:07	9247	02:35:16	9316	00:01:09	69	0.0000
nopath	2	1	9	1	504	02:34:12	9252	02:35:30	9330	00:01:18	78	0.0000
nopath	6	1	5	1	832	02:34:14	9254	02:35:43	9343	00:01:29	89	0.0000
nopath	2	3	13	15	679	02:33:38	9218	02:35:45	9345	00:02:07	127	0.0000
nopath	1	2	9	1	504	02:34:57	9297	02:35:46	9346	00:00:49	49	0.0000
nopath	2	3	12	14	679	02:33:42	9222	02:35:47	9347	00:02:05	125	0.0000
nopath	2	3	9	1	679	02:34:00	9240	02:35:49	9349	00:01:49	109	0.0000
nopath	3	6	2	1	667	02:34:13	9253	02:36:05	9365	00:01:52	112	0.0000	00:01:13
nopath	3	6	7	1	667	02:34:23	9263	02:36:07	9367	00:01:44	104	0.0000
nopath	3	6	12	14	667	02:34:30	9270	02:36:10	9370	00:01:40	100	0.0000
nopath	5	1	13	15	785	02:34:04	9244	02:36:11	9371	00:02:07	127	0.0000
nopath	4	6	12	14	696	02:34:16	9256	02:36:12	9372	00:01:56	116	0.0000
nopath	5	1	12	14	785	02:34:08	9248	02:36:14	9374	00:02:06	126	0.0000
nopath	3	6	3	1	667	02:34:41	9281	02:36:14	9374	00:01:33	93	0.0000
nopath	3	5	9	1	621	02:34:47	9287	02:36:15	9375	00:01:28	88	0.0000
nopath	5	1	3	1	785	02:34:12	9252	02:36:17	9377	00:02:05	125	0.0000
nopath	2	3	5	1	679	02:34:35	9275	02:36:17	9377	00:01:42	102	0.0000
nopath	1	3	5	1	763	02:35:06	9306	02:36:19	9379	00:01:13	73	0.0000
nopath	2	4	13	15	708	02:34:31	9271	02:36:20	9380	00:01:49	109	0.0000
nopath	3	6	2	1	667	02:35:14	9314	02:36:22	9382	00:01:08	68	0.0000
nopath	3	6	5	1	667	02:35:33	9333	02:36:28	9388	00:00:55	55	0.0000
nopath	3	6	5	1	667	02:35:35	9335	02:36:30	9390	00:00:55	55	0.0000
nopath	3	2	7	1	679	02:35:30	9330	02:36:34	9394	00:01:04	64	0.0000
nopath	1	3	9	1	763	02:35:31	9331	02:36:46	9406	00:01:15	75	0.0000
nopath	2	1	3	1	504	02:35:29	9329	02:36:55	9415	00:01:26	86	0.0000
[truncated: 1,007 more rows]
