# Supplementary material for: Supervised learning from human performance at the computationally hard problem of optimal traffic signal control on a network of junctions
Source: R Soc Open Sci. 2014 Dec 24;1(4):140211. doi: 10.1098/rsos.140211 (PMC4448775; doi:10.1098/rsos.140211)
Supplement: 1. simulationData.zip - This zipped folder contains the simulation configuration files for the traffic microsimulation models used in the paper, as well as the raw data output from the simulations. The data are organised into a folder structure with README.txt files used to provide guidance on the c [file rsos140211supp1.zip › simulationData/multiJunctionModel/SCOOT/run-007/trips-ALL.csv]

Path	From Zone	To Zone	Vehicle Type	Base Vehicle Type	Distance (m)	Departure Time (HH:MM:SS)	Departure Time (s)	Arrival Time (HH:MM:SS)	Arrival Time (s)	Time Taken (HH:MM:SS)	Time Taken (s)	Fuel	Mean Time (HH:MM:SS)
nopath	6	3	5	1	667	00:00:04	4	00:00:55	55	00:00:51	51	0.0000
nopath	2	1	2	1	504	00:00:12	12	00:01:12	72	00:01:00	60	0.0000	00:01:00
nopath	5	6	5	1	380	00:01:02	62	00:01:34	94	00:00:32	32	0.0000
nopath	1	3	13	15	763	00:00:09	9	00:01:45	105	00:01:36	96	0.0000
nopath	1	3	9	1	763	00:00:43	43	00:01:47	107	00:01:04	64	0.0000
nopath	3	6	3	1	667	00:01:14	74	00:02:19	139	00:01:05	65	0.0000	00:01:05
nopath	3	5	6	1	621	00:01:36	96	00:02:26	146	00:00:50	50	0.0000
nopath	4	6	9	1	696	00:01:33	93	00:02:39	159	00:01:06	66	0.0000
nopath	2	3	13	15	679	00:00:59	59	00:02:49	169	00:01:50	110	0.0000
nopath	2	4	12	14	708	00:01:16	76	00:02:51	171	00:01:35	95	0.0000
nopath	3	6	12	14	667	00:01:45	105	00:02:53	173	00:01:08	68	0.0000
nopath	5	3	12	14	621	00:01:24	84	00:03:29	209	00:02:05	125	0.0000	00:02:05
nopath	1	7	10	1	542	00:02:39	159	00:03:32	212	00:00:53	53	0.0000
nopath	3	2	3	1	679	00:02:00	120	00:03:38	218	00:01:38	98	0.0000
nopath	3	6	13	15	667	00:02:06	126	00:03:39	219	00:01:33	93	0.0000
nopath	1	3	6	1	763	00:02:34	154	00:03:46	226	00:01:12	72	0.0000
nopath	5	1	3	1	785	00:01:21	81	00:04:07	247	00:02:46	166	0.0000	00:02:46
nopath	2	3	6	1	679	00:03:13	193	00:04:18	258	00:01:05	65	0.0000
nopath	4	7	12	14	331	00:03:28	208	00:04:22	262	00:00:54	54	0.0000
nopath	3	6	3	1	667	00:03:31	211	00:04:22	262	00:00:51	51	0.0000
nopath	1	3	3	1	763	00:03:31	211	00:04:50	290	00:01:19	79	0.0000
nopath	2	3	12	14	679	00:04:21	261	00:05:23	323	00:01:02	62	0.0000	00:01:19
nopath	5	1	13	15	785	00:04:31	271	00:05:33	333	00:01:02	62	0.0000
nopath	5	7	12	14	577	00:04:43	283	00:05:42	342	00:00:59	59	0.0000
nopath	1	3	9	1	763	00:04:38	278	00:05:54	354	00:01:16	76	0.0000
nopath	1	3	3	1	763	00:04:41	281	00:05:57	357	00:01:16	76	0.0000
nopath	6	3	6	1	667	00:05:13	313	00:06:09	369	00:00:56	56	0.0000	00:00:53
nopath	3	6	12	14	667	00:05:24	324	00:06:32	392	00:01:08	68	0.0000
nopath	3	1	6	1	763	00:04:31	271	00:06:36	396	00:02:05	125	0.0000
nopath	6	2	4	1	748	00:05:30	330	00:06:43	403	00:01:13	73	0.0000
nopath	6	1	9	1	832	00:05:50	350	00:06:54	414	00:01:04	64	0.0000
nopath	2	3	9	1	679	00:05:05	305	00:06:58	418	00:01:53	113	0.0000
nopath	2	3	10	1	679	00:06:02	362	00:07:01	421	00:00:59	59	0.0000	00:01:26
nopath	1	3	3	1	763	00:05:46	346	00:07:05	425	00:01:19	79	0.0000
nopath	3	6	6	1	667	00:06:18	378	00:07:10	430	00:00:52	52	0.0000
nopath	6	5	9	1	380	00:06:44	404	00:07:20	440	00:00:36	36	0.0000
nopath	4	2	12	14	708	00:06:22	382	00:07:38	458	00:01:16	76	0.0000
nopath	4	2	12	14	708	00:06:24	384	00:07:41	461	00:01:17	77	0.0000
nopath	3	6	2	1	667	00:07:05	425	00:08:08	488	00:01:03	63	0.0000	00:01:05
nopath	1	2	8	1	504	00:06:59	419	00:08:10	490	00:01:11	71	0.0000
nopath	1	4	12	14	792	00:07:21	441	00:08:33	513	00:01:12	72	0.0000
nopath	3	6	12	14	667	00:07:50	470	00:09:00	540	00:01:10	70	0.0000	00:01:10
nopath	2	3	3	1	679	00:08:10	490	00:09:34	574	00:01:24	84	0.0000
nopath	6	5	3	1	380	00:09:00	540	00:09:36	576	00:00:36	36	0.0000
nopath	2	4	3	1	708	00:08:18	498	00:09:38	578	00:01:20	80	0.0000
nopath	3	5	9	1	621	00:09:15	555	00:10:11	611	00:00:56	56	0.0000	00:00:53
nopath	3	6	5	1	667	00:09:21	561	00:10:14	614	00:00:53	53	0.0000
nopath	3	2	9	1	679	00:08:34	514	00:10:19	619	00:01:45	105	0.0000
nopath	2	1	12	14	504	00:09:30	570	00:10:32	632	00:01:02	62	0.0000
nopath	1	3	13	15	763	00:09:30	570	00:10:37	637	00:01:07	67	0.0000
nopath	5	2	13	15	701	00:09:08	548	00:10:47	647	00:01:39	99	0.0000
nopath	3	6	12	14	667	00:09:27	567	00:10:48	648	00:01:21	81	0.0000
nopath	1	3	9	1	763	00:09:39	579	00:11:07	667	00:01:28	88	0.0000	00:01:17
nopath	2	7	3	1	458	00:11:27	687	00:12:06	726	00:00:39	39	0.0000	00:00:39
nopath	2	3	12	14	679	00:10:12	612	00:12:07	727	00:01:55	115	0.0000
nopath	2	4	9	1	708	00:10:28	628	00:12:10	730	00:01:42	102	0.0000
nopath	2	3	9	1	679	00:11:17	677	00:12:11	731	00:00:54	54	0.0000
nopath	3	6	12	14	667	00:11:06	666	00:12:36	756	00:01:30	90	0.0000
nopath	1	3	12	14	763	00:11:04	664	00:12:39	759	00:01:35	95	0.0000
nopath	2	1	3	1	504	00:12:36	756	00:13:21	801	00:00:45	45	0.0000	00:00:53
nopath	6	2	5	1	748	00:12:36	756	00:13:34	814	00:00:58	58	0.0000
nopath	6	1	13	15	832	00:11:47	707	00:13:38	818	00:01:51	111	0.0000
nopath	2	3	12	14	679	00:12:41	761	00:13:39	819	00:00:58	58	0.0000
nopath	3	6	5	1	667	00:12:48	768	00:13:48	828	00:01:00	60	0.0000
nopath	1	3	3	1	763	00:12:45	765	00:14:10	850	00:01:25	85	0.0000	00:01:30
nopath	4	7	12	14	331	00:13:44	824	00:14:16	856	00:00:32	32	0.0000
nopath	3	2	3	1	679	00:12:56	776	00:14:22	862	00:01:26	86	0.0000
nopath	3	6	13	15	667	00:13:56	836	00:14:48	888	00:00:52	52	0.0000
nopath	5	1	3	1	785	00:12:38	758	00:14:55	895	00:02:17	137	0.0000
nopath	1	3	5	1	763	00:14:12	852	00:15:14	914	00:01:02	62	0.0000	00:01:02
nopath	3	6	5	1	667	00:14:40	880	00:15:30	930	00:00:50	50	0.0000
nopath	1	3	10	1	763	00:14:31	871	00:15:46	946	00:01:15	75	0.0000
nopath	1	4	13	15	792	00:14:42	882	00:15:52	952	00:01:10	70	0.0000
nopath	5	3	13	15	621	00:14:05	845	00:16:06	966	00:02:01	121	0.0000	00:02:01
nopath	5	3	9	1	621	00:15:21	921	00:16:10	970	00:00:49	49	0.0000
nopath	6	2	12	14	748	00:14:25	865	00:16:11	971	00:01:46	106	0.0000
nopath	3	7	3	1	302	00:15:16	916	00:16:13	973	00:00:57	57	0.0000
nopath	1	2	9	1	504	00:15:07	907	00:16:16	976	00:01:09	69	0.0000
nopath	2	3	9	1	679	00:15:06	906	00:16:18	978	00:01:12	72	0.0000
nopath	2	4	9	1	708	00:15:19	919	00:16:22	982	00:01:03	63	0.0000
nopath	1	3	12	14	763	00:15:30	930	00:16:47	1007	00:01:17	77	0.0000
nopath	6	1	3	1	832	00:15:48	948	00:16:50	1010	00:01:02	62	0.0000
nopath	3	6	6	1	667	00:15:34	934	00:16:56	1016	00:01:22	82	0.0000
nopath	1	6	10	1	832	00:15:21	921	00:17:05	1025	00:01:44	104	0.0000	00:01:44
nopath	4	3	3	1	375	00:16:32	992	00:17:19	1039	00:00:47	47	0.0000
nopath	2	4	10	1	708	00:15:40	940	00:17:25	1045	00:01:45	105	0.0000
nopath	6	4	9	1	696	00:16:26	986	00:17:41	1061	00:01:15	75	0.0000
nopath	3	6	13	15	667	00:17:05	1025	00:17:58	1078	00:00:53	53	0.0000
nopath	1	4	7	1	792	00:17:00	1020	00:18:00	1080	00:01:00	60	0.0000	00:01:07
nopath	5	4	3	1	650	00:16:14	974	00:18:14	1094	00:02:00	120	0.0000
nopath	3	7	13	15	302	00:17:23	1043	00:18:18	1098	00:00:55	55	0.0000
nopath	1	4	10	1	792	00:17:20	1040	00:18:29	1109	00:01:09	69	0.0000
nopath	3	6	12	14	667	00:17:41	1061	00:18:35	1115	00:00:54	54	0.0000
nopath	3	6	5	1	667	00:17:52	1072	00:18:42	1122	00:00:50	50	0.0000
nopath	2	3	9	1	679	00:17:52	1072	00:19:02	1142	00:01:10	70	0.0000	00:01:15
nopath	4	7	12	14	331	00:19:03	1143	00:19:36	1176	00:00:33	33	0.0000
nopath	3	2	12	14	679	00:18:34	1114	00:19:46	1186	00:01:12	72	0.0000
nopath	3	6	3	1	667	00:18:53	1133	00:19:47	1187	00:00:54	54	0.0000
nopath	3	2	5	1	679	00:18:55	1135	00:19:52	1192	00:00:57	57	0.0000
nopath	2	4	12	14	708	00:18:45	1125	00:20:08	1208	00:01:23	83	0.0000	00:01:28
nopath	2	5	9	1	701	00:19:36	1176	00:20:40	1240	00:01:04	64	0.0000
nopath	1	6	9	1	832	00:17:52	1072	00:20:41	1241	00:02:49	169	0.0000
nopath	4	1	3	1	792	00:19:47	1187	00:21:30	1290	00:01:43	103	0.0000	00:01:43
nopath	2	7	10	1	458	00:20:43	1243	00:21:32	1292	00:00:49	49	0.0000
nopath	5	4	3	1	650	00:19:34	1174	00:21:33	1293	00:01:59	119	0.0000
nopath	3	6	5	1	667	00:19:35	1175	00:21:35	1295	00:02:00	120	0.0000
nopath	3	6	9	1	667	00:20:31	1231	00:21:37	1297	00:01:06	66	0.0000
nopath	2	3	4	1	679	00:19:53	1193	00:21:38	1298	00:01:45	105	0.0000
nopath	2	3	13	15	679	00:20:07	1207	00:21:44	1304	00:01:37	97	0.0000
nopath	3	6	13	15	667	00:20:37	1237	00:21:49	1309	00:01:12	72	0.0000
nopath	5	7	3	1	577	00:20:50	1250	00:21:57	1317	00:01:07	67	0.0000
nopath	1	4	13	15	792	00:20:45	1245	00:22:16	1336	00:01:31	91	0.0000	00:01:20
nopath	6	1	12	14	832	00:21:19	1279	00:22:24	1344	00:01:05	65	0.0000
nopath	3	2	10	1	679	00:20:56	1256	00:22:28	1348	00:01:32	92	0.0000
nopath	2	4	9	1	708	00:21:34	1294	00:23:13	1393	00:01:39	99	0.0000	00:01:39
nopath	2	4	13	15	708	00:22:00	1320	00:23:18	1398	00:01:18	78	0.0000
nopath	3	6	13	15	667	00:21:38	1298	00:23:27	1407	00:01:49	109	0.0000
nopath	3	6	3	1	667	00:22:25	1345	00:23:28	1408	00:01:03	63	0.0000
nopath	3	7	5	1	302	00:23:08	1388	00:23:38	1418	00:00:30	30	0.0000
nopath	1	4	3	1	792	00:22:48	1368	00:23:48	1428	00:01:00	60	0.0000
nopath	4	2	2	1	708	00:21:49	1309	00:23:52	1432	00:02:03	123	0.0000
nopath	3	6	5	1	667	00:23:01	1381	00:23:53	1433	00:00:52	52	0.0000
nopath	6	3	3	1	667	00:22:24	1344	00:23:57	1437	00:01:33	93	0.0000
nopath	2	3	12	14	679	00:22:26	1346	00:24:15	1455	00:01:49	109	0.0000	00:01:43
nopath	2	5	10	1	701	00:21:12	1272	00:24:15	1455	00:03:03	183	0.0000
nopath	2	3	12	14	679	00:22:33	1353	00:24:17	1457	00:01:44	104	0.0000
nopath	6	2	12	14	748	00:23:21	1401	00:24:17	1457	00:00:56	56	0.0000
nopath	2	3	12	14	679	00:22:50	1370	00:24:19	1459	00:01:29	89	0.0000
nopath	2	3	5	1	679	00:23:06	1386	00:24:21	1461	00:01:15	75	0.0000
nopath	1	2	12	14	504	00:23:25	1405	00:24:25	1465	00:01:00	60	0.0000
nopath	1	2	12	14	504	00:23:34	1414	00:24:29	1469	00:00:55	55	0.0000
nopath	5	3	5	1	621	00:22:52	1372	00:25:02	1502	00:02:10	130	0.0000	00:01:29
nopath	3	2	9	1	679	00:23:33	1413	00:25:10	1510	00:01:37	97	0.0000
nopath	3	6	13	15	667	00:23:11	1391	00:25:15	1515	00:02:04	124	0.0000
nopath	3	6	3	1	667	00:23:17	1397	00:25:16	1516	00:01:59	119	0.0000
nopath	3	6	12	14	667	00:24:01	1441	00:25:18	1518	00:01:17	77	0.0000
nopath	4	1	3	1	792	00:23:54	1434	00:25:23	1523	00:01:29	89	0.0000
nopath	3	6	12	14	667	00:24:14	1454	00:25:27	1527	00:01:13	73	0.0000
nopath	3	2	3	1	679	00:24:26	1466	00:25:32	1532	00:01:06	66	0.0000
nopath	3	6	3	1	667	00:24:43	1483	00:25:35	1535	00:00:52	52	0.0000
nopath	5	1	12	14	785	00:23:54	1434	00:25:44	1544	00:01:50	110	0.0000
nopath	2	3	3	1	679	00:24:34	1474	00:25:50	1550	00:01:16	76	0.0000
nopath	1	2	3	1	504	00:25:16	1516	00:26:01	1561	00:00:45	45	0.0000	00:01:00
nopath	1	5	12	14	785	00:23:23	1403	00:26:04	1564	00:02:41	161	0.0000
nopath	1	4	6	1	792	00:25:42	1542	00:26:57	1617	00:01:15	75	0.0000
nopath	3	6	2	1	667	00:25:28	1528	00:26:59	1619	00:01:31	91	0.0000
nopath	3	5	3	1	621	00:26:07	1567	00:27:01	1621	00:00:54	54	0.0000	00:00:54
nopath	6	5	10	1	380	00:25:54	1554	00:27:03	1623	00:01:09	69	0.0000
nopath	5	3	6	1	621	00:25:00	1500	00:27:09	1629	00:02:09	129	0.0000
nopath	5	1	3	1	785	00:26:20	1580	00:27:20	1640	00:01:00	60	0.0000
nopath	3	6	9	1	667	00:26:21	1581	00:27:31	1651	00:01:10	70	0.0000
nopath	6	1	12	14	832	00:26:29	1589	00:27:35	1655	00:01:06	66	0.0000
nopath	1	6	13	15	832	00:25:40	1540	00:27:56	1676	00:02:16	136	0.0000
nopath	1	3	3	1	763	00:26:36	1596	00:27:58	1678	00:01:22	82	0.0000
nopath	3	2	9	1	679	00:26:22	1582	00:28:01	1681	00:01:39	99	0.0000	00:01:25
nopath	1	4	12	14	792	00:26:57	1617	00:28:03	1683	00:01:06	66	0.0000
nopath	3	1	12	14	763	00:26:28	1588	00:28:14	1694	00:01:46	106	0.0000
nopath	6	1	3	1	832	00:26:45	1605	00:28:25	1705	00:01:40	100	0.0000
nopath	2	4	3	1	708	00:26:38	1598	00:28:33	1713	00:01:55	115	0.0000
nopath	2	4	12	14	708	00:27:22	1642	00:28:35	1715	00:01:13	73	0.0000
nopath	3	6	9	1	667	00:27:18	1638	00:28:47	1727	00:01:29	89	0.0000
nopath	5	1	12	14	785	00:27:37	1657	00:28:50	1730	00:01:13	73	0.0000
nopath	3	6	13	15	667	00:27:23	1643	00:28:52	1732	00:01:29	89	0.0000
nopath	3	6	10	1	667	00:27:35	1655	00:28:54	1734	00:01:19	79	0.0000
nopath	5	4	9	1	650	00:28:01	1681	00:28:57	1737	00:00:56	56	0.0000
nopath	6	3	5	1	667	00:27:19	1639	00:29:17	1757	00:01:58	118	0.0000	00:01:45
nopath	2	1	12	14	504	00:28:36	1716	00:29:25	1765	00:00:49	49	0.0000
nopath	1	4	6	1	792	00:28:18	1698	00:29:37	1777	00:01:19	79	0.0000
nopath	2	5	5	1	701	00:26:45	1605	00:29:38	1778	00:02:53	173	0.0000
nopath	6	2	5	1	748	00:28:32	1712	00:29:40	1780	00:01:08	68	0.0000
nopath	1	2	5	1	504	00:29:10	1750	00:29:55	1795	00:00:45	45	0.0000
nopath	1	3	13	15	763	00:28:25	1705	00:30:07	1807	00:01:42	102	0.0000	00:01:24
nopath	3	6	5	1	667	00:29:36	1776	00:30:44	1844	00:01:08	68	0.0000
nopath	3	6	5	1	667	00:30:03	1803	00:30:53	1853	00:00:50	50	0.0000
nopath	6	7	9	1	624	00:29:57	1797	00:30:58	1858	00:01:01	61	0.0000
nopath	5	1	3	1	785	00:29:12	1752	00:31:07	1867	00:01:55	115	0.0000	00:01:32
nopath	5	1	5	1	785	00:29:33	1773	00:31:09	1869	00:01:36	96	0.0000
nopath	1	2	12	14	504	00:29:51	1791	00:31:10	1870	00:01:19	79	0.0000
nopath	2	3	3	1	679	00:29:12	1752	00:31:10	1870	00:01:58	118	0.0000
nopath	2	4	9	1	708	00:30:01	1801	00:31:14	1874	00:01:13	73	0.0000
nopath	6	4	3	1	696	00:30:23	1823	00:31:30	1890	00:01:07	67	0.0000
nopath	1	4	7	1	792	00:30:20	1820	00:31:41	1901	00:01:21	81	0.0000
nopath	5	6	10	1	380	00:30:29	1829	00:31:57	1917	00:01:28	88	0.0000
nopath	3	6	3	1	667	00:31:13	1873	00:32:23	1943	00:01:10	70	0.0000	00:01:13
nopath	3	6	9	1	667	00:31:20	1880	00:32:25	1945	00:01:05	65	0.0000
nopath	3	6	3	1	667	00:31:35	1895	00:32:28	1948	00:00:53	53	0.0000
nopath	4	7	3	1	331	00:31:53	1913	00:32:41	1961	00:00:48	48	0.0000
nopath	2	4	13	15	708	00:30:49	1849	00:32:44	1964	00:01:55	115	0.0000
nopath	2	4	3	1	708	00:30:54	1854	00:32:46	1966	00:01:52	112	0.0000
nopath	3	6	9	1	667	00:31:38	1898	00:32:47	1967	00:01:09	69	0.0000
nopath	2	4	5	1	708	00:31:08	1868	00:32:48	1968	00:01:40	100	0.0000
nopath	6	1	12	14	832	00:30:36	1836	00:32:52	1972	00:02:16	136	0.0000
nopath	4	7	9	1	331	00:32:30	1950	00:33:13	1993	00:00:43	43	0.0000	00:00:42
nopath	2	6	5	1	748	00:31:01	1861	00:33:17	1997	00:02:16	136	0.0000
nopath	2	5	13	15	701	00:31:23	1883	00:33:20	2000	00:01:57	117	0.0000
nopath	5	6	3	1	380	00:32:14	1934	00:33:50	2030	00:01:36	96	0.0000
nopath	5	4	3	1	650	00:32:01	1921	00:34:09	2049	00:02:08	128	0.0000	00:01:45
nopath	3	6	12	14	667	00:32:28	1948	00:34:12	2052	00:01:44	104	0.0000
nopath	3	6	10	1	667	00:32:32	1952	00:34:14	2054	00:01:42	102	0.0000
nopath	5	1	12	14	785	00:32:11	1931	00:34:16	2056	00:02:05	125	0.0000
nopath	5	2	10	1	701	00:32:45	1965	00:34:18	2058	00:01:33	93	0.0000
nopath	1	3	6	1	763	00:32:40	1960	00:34:18	2058	00:01:38	98	0.0000
nopath	5	1	13	15	785	00:32:27	1947	00:34:22	2062	00:01:55	115	0.0000
nopath	6	5	12	14	380	00:33:49	2029	00:34:28	2068	00:00:39	39	0.0000
nopath	4	1	3	1	792	00:33:24	2004	00:34:54	2094	00:01:30	90	0.0000
nopath	2	3	9	1	679	00:33:26	2006	00:34:58	2098	00:01:32	92	0.0000
nopath	2	3	12	14	679	00:33:54	2034	00:35:01	2101	00:01:07	67	0.0000	00:01:28
nopath	6	2	12	14	748	00:33:32	2012	00:35:05	2105	00:01:33	93	0.0000
nopath	1	3	3	1	763	00:33:54	2034	00:35:26	2126	00:01:32	92	0.0000
nopath	1	4	3	1	792	00:33:57	2037	00:35:29	2129	00:01:32	92	0.0000
nopath	1	3	12	14	763	00:34:26	2066	00:35:31	2131	00:01:05	65	0.0000
nopath	3	4	12	14	375	00:35:21	2121	00:35:54	2154	00:00:33	33	0.0000
nopath	1	3	5	1	763	00:34:47	2087	00:35:59	2159	00:01:12	72	0.0000
nopath	1	3	6	1	763	00:34:54	2094	00:36:02	2162	00:01:08	68	0.0000	00:01:19
nopath	3	6	5	1	667	00:35:05	2105	00:36:03	2163	00:00:58	58	0.0000
nopath	1	3	3	1	763	00:34:58	2098	00:36:04	2164	00:01:06	66	0.0000
nopath	2	1	2	1	504	00:34:53	2093	00:36:10	2170	00:01:17	77	0.0000
nopath	3	2	12	14	679	00:35:11	2111	00:36:11	2171	00:01:00	60	0.0000
nopath	6	2	3	1	748	00:35:21	2121	00:36:24	2184	00:01:03	63	0.0000
nopath	1	7	13	15	542	00:35:28	2128	00:36:39	2199	00:01:11	71	0.0000
nopath	3	6	12	14	667	00:35:25	2125	00:36:40	2200	00:01:15	75	0.0000
nopath	6	3	12	14	667	00:35:59	2159	00:36:49	2209	00:00:50	50	0.0000
nopath	6	7	12	14	624	00:36:05	2165	00:37:02	2222	00:00:57	57	0.0000	00:00:59
nopath	4	3	3	1	375	00:36:04	2164	00:37:03	2223	00:00:59	59	0.0000
nopath	2	4	3	1	708	00:35:47	2147	00:37:05	2225	00:01:18	78	0.0000
nopath	1	4	5	1	792	00:35:25	2125	00:37:07	2227	00:01:42	102	0.0000
nopath	5	6	12	14	380	00:36:38	2198	00:37:24	2244	00:00:46	46	0.0000
nopath	3	2	13	15	679	00:35:24	2124	00:37:25	2245	00:02:01	121	0.0000
nopath	1	3	9	1	763	00:36:18	2178	00:37:34	2254	00:01:16	76	0.0000
nopath	2	3	5	1	679	00:36:28	2188	00:37:41	2261	00:01:13	73	0.0000
nopath	4	6	12	14	696	00:36:05	2165	00:37:48	2268	00:01:43	103	0.0000
nopath	3	6	5	1	667	00:36:36	2196	00:37:50	2270	00:01:14	74	0.0000
nopath	5	1	5	1	785	00:35:59	2159	00:37:51	2271	00:01:52	112	0.0000
nopath	3	6	2	1	667	00:36:42	2202	00:37:52	2272	00:01:10	70	0.0000
nopath	3	6	9	1	667	00:36:52	2212	00:37:54	2274	00:01:02	62	0.0000
nopath	3	6	9	1	667	00:36:58	2218	00:37:55	2275	00:00:57	57	0.0000
nopath	3	5	2	1	621	00:37:00	2220	00:37:57	2277	00:00:57	57	0.0000
nopath	1	4	3	1	792	00:36:58	2218	00:38:08	2288	00:01:10	70	0.0000	00:01:18
nopath	6	1	3	1	832	00:36:23	2183	00:38:15	2295	00:01:52	112	0.0000
nopath	1	5	3	1	785	00:37:04	2224	00:38:38	2318	00:01:34	94	0.0000
nopath	1	3	6	1	763	00:37:32	2252	00:38:38	2318	00:01:06	66	0.0000
nopath	3	2	10	1	679	00:36:37	2197	00:38:40	2320	00:02:03	123	0.0000
nopath	4	2	9	1	708	00:37:09	2229	00:38:43	2323	00:01:34	94	0.0000
nopath	1	3	10	1	763	00:37:45	2265	00:38:44	2324	00:00:59	59	0.0000
nopath	2	1	10	1	504	00:37:59	2279	00:38:52	2332	00:00:53	53	0.0000
nopath	1	7	9	1	542	00:38:13	2293	00:39:15	2355	00:01:02	62	0.0000	00:01:02
nopath	5	3	9	1	621	00:38:17	2297	00:39:28	2368	00:01:11	71	0.0000
nopath	3	5	12	14	621	00:37:53	2273	00:39:34	2374	00:01:41	101	0.0000
nopath	5	7	10	1	577	00:38:30	2310	00:39:36	2376	00:01:06	66	0.0000
nopath	5	1	10	1	785	00:38:21	2301	00:39:40	2380	00:01:19	79	0.0000
nopath	3	6	13	15	667	00:38:12	2292	00:39:40	2380	00:01:28	88	0.0000
nopath	3	6	5	1	667	00:38:20	2300	00:39:42	2382	00:01:22	82	0.0000
nopath	3	5	12	14	621	00:38:29	2309	00:39:43	2383	00:01:14	74	0.0000
nopath	3	6	12	14	667	00:38:35	2315	00:39:46	2386	00:01:11	71	0.0000
nopath	3	6	3	1	667	00:38:47	2327	00:39:53	2393	00:01:06	66	0.0000
nopath	2	3	12	14	679	00:39:16	2356	00:40:23	2423	00:01:07	67	0.0000	00:01:10
nopath	1	7	9	1	542	00:39:26	2366	00:40:37	2437	00:01:11	71	0.0000
nopath	3	4	10	1	375	00:40:17	2417	00:40:49	2449	00:00:32	32	0.0000
nopath	3	6	5	1	667	00:39:54	2394	00:41:23	2483	00:01:29	89	0.0000	00:01:14
nopath	3	6	9	1	667	00:40:11	2411	00:41:25	2485	00:01:14	74	0.0000
nopath	2	7	9	1	458	00:40:15	2415	00:41:43	2503	00:01:28	88	0.0000
nopath	5	2	6	1	701	00:39:01	2341	00:41:49	2509	00:02:48	168	0.0000
nopath	2	3	5	1	679	00:39:55	2395	00:41:54	2514	00:01:59	119	0.0000
nopath	5	1	5	1	785	00:39:40	2380	00:41:57	2517	00:02:17	137	0.0000
nopath	2	4	3	1	708	00:40:04	2404	00:41:58	2518	00:01:54	114	0.0000
nopath	3	6	3	1	667	00:41:03	2463	00:41:59	2519	00:00:56	56	0.0000
nopath	2	3	12	14	679	00:40:13	2413	00:42:00	2520	00:01:47	107	0.0000	00:01:53
nopath	1	7	5	1	542	00:41:29	2489	00:42:15	2535	00:00:46	46	0.0000
nopath	3	4	12	14	375	00:41:46	2506	00:42:21	2541	00:00:35	35	0.0000
nopath	6	1	12	14	832	00:41:19	2479	00:42:23	2543	00:01:04	64	0.0000
nopath	2	3	5	1	679	00:40:18	2418	00:42:28	2548	00:02:10	130	0.0000
nopath	2	4	5	1	708	00:40:16	2416	00:42:29	2549	00:02:13	133	0.0000
nopath	3	6	5	1	667	00:41:38	2498	00:42:30	2550	00:00:52	52	0.0000
nopath	2	3	12	14	679	00:41:00	2460	00:42:31	2551	00:01:31	91	0.0000
nopath	3	6	13	15	667	00:41:41	2501	00:42:35	2555	00:00:54	54	0.0000
nopath	3	6	10	1	667	00:41:42	2502	00:42:37	2557	00:00:55	55	0.0000
nopath	1	3	3	1	763	00:41:51	2511	00:42:58	2578	00:01:07	67	0.0000
nopath	3	6	10	1	667	00:41:53	2513	00:43:11	2591	00:01:18	78	0.0000	00:01:01
nopath	2	3	12	14	679	00:41:30	2490	00:43:31	2611	00:02:01	121	0.0000
nopath	2	3	9	1	679	00:41:44	2504	00:43:34	2614	00:01:50	110	0.0000
nopath	3	6	8	1	667	00:42:32	2552	00:43:35	2615	00:01:03	63	0.0000
nopath	2	4	3	1	708	00:42:14	2534	00:43:37	2617	00:01:23	83	0.0000
nopath	3	4	3	1	375	00:43:08	2588	00:43:48	2628	00:00:40	40	0.0000
nopath	1	2	3	1	504	00:43:09	2589	00:43:54	2634	00:00:45	45	0.0000
nopath	2	3	10	1	679	00:42:22	2542	00:44:02	2642	00:01:40	100	0.0000	00:01:50
nopath	3	6	3	1	667	00:43:12	2592	00:44:09	2649	00:00:57	57	0.0000
nopath	3	6	6	1	667	00:43:18	2598	00:44:11	2651	00:00:53	53	0.0000
nopath	3	4	9	1	375	00:43:48	2628	00:44:21	2661	00:00:33	33	0.0000
nopath	3	1	3	1	763	00:42:06	2526	00:44:31	2671	00:02:25	145	0.0000
nopath	2	4	9	1	708	00:42:31	2551	00:44:35	2675	00:02:04	124	0.0000
nopath	1	2	5	1	504	00:43:42	2622	00:44:37	2677	00:00:55	55	0.0000
nopath	2	4	12	14	708	00:42:36	2556	00:44:38	2678	00:02:02	122	0.0000
nopath	1	7	12	14	542	00:43:51	2631	00:44:43	2683	00:00:52	52	0.0000
nopath	1	2	12	14	504	00:43:53	2633	00:44:46	2686	00:00:53	53	0.0000
nopath	5	3	3	1	621	00:42:39	2559	00:44:51	2691	00:02:12	132	0.0000
nopath	5	1	12	14	785	00:42:47	2567	00:45:03	2703	00:02:16	136	0.0000	00:01:54
nopath	2	3	12	14	679	00:42:48	2568	00:45:03	2703	00:02:15	135	0.0000
nopath	5	1	3	1	785	00:42:54	2574	00:45:06	2706	00:02:12	132	0.0000
nopath	2	4	9	1	708	00:43:07	2587	00:45:06	2706	00:01:59	119	0.0000
nopath	1	2	9	1	504	00:44:24	2664	00:45:09	2709	00:00:45	45	0.0000
nopath	3	6	13	15	667	00:44:19	2659	00:45:10	2710	00:00:51	51	0.0000
nopath	1	2	13	15	504	00:44:35	2675	00:45:22	2722	00:00:47	47	0.0000
nopath	3	4	12	14	375	00:44:42	2682	00:45:23	2723	00:00:41	41	0.0000
nopath	6	4	12	14	696	00:44:11	2651	00:45:26	2726	00:01:15	75	0.0000
nopath	4	2	6	1	708	00:44:03	2643	00:45:29	2729	00:01:26	86	0.0000
nopath	4	7	5	1	331	00:45:02	2702	00:45:41	2741	00:00:39	39	0.0000
nopath	3	6	13	15	667	00:44:32	2672	00:45:43	2743	00:01:11	71	0.0000
nopath	6	1	12	14	832	00:44:14	2654	00:46:00	2760	00:01:46	106	0.0000	00:01:28
nopath	2	3	3	1	679	00:44:33	2673	00:46:12	2772	00:01:39	99	0.0000
nopath	2	4	12	14	708	00:44:12	2652	00:46:14	2774	00:02:02	122	0.0000
nopath	2	4	9	1	708	00:44:36	2676	00:46:16	2776	00:01:40	100	0.0000
nopath	2	4	10	1	708	00:44:54	2694	00:46:18	2778	00:01:24	84	0.0000
nopath	1	7	12	14	542	00:45:42	2742	00:46:28	2788	00:00:46	46	0.0000
nopath	2	3	3	1	679	00:45:06	2706	00:46:42	2802	00:01:36	96	0.0000
nopath	1	3	12	14	763	00:44:47	2687	00:46:45	2805	00:01:58	118	0.0000
nopath	3	6	5	1	667	00:45:01	2701	00:46:47	2807	00:01:46	106	0.0000
nopath	1	3	12	14	763	00:45:22	2722	00:46:48	2808	00:01:26	86	0.0000
nopath	3	6	6	1	667	00:45:21	2721	00:46:49	2809	00:01:28	88	0.0000
nopath	3	6	12	14	667	00:45:56	2756	00:46:51	2811	00:00:55	55	0.0000
nopath	3	6	13	15	667	00:46:01	2761	00:46:56	2816	00:00:55	55	0.0000
nopath	5	3	3	1	621	00:45:28	2728	00:46:57	2817	00:01:29	89	0.0000
nopath	5	3	3	1	621	00:46:05	2765	00:47:01	2821	00:00:56	56	0.0000	00:01:35
nopath	2	1	9	1	504	00:46:09	2769	00:47:02	2822	00:00:53	53	0.0000
nopath	5	4	3	1	650	00:45:48	2748	00:47:05	2825	00:01:17	77	0.0000
nopath	3	2	12	14	679	00:45:37	2737	00:47:06	2826	00:01:29	89	0.0000
nopath	3	1	12	14	763	00:44:59	2699	00:47:08	2828	00:02:09	129	0.0000
nopath	4	1	10	1	792	00:45:07	2707	00:47:11	2831	00:02:04	124	0.0000
nopath	6	7	3	1	624	00:46:02	2762	00:47:13	2833	00:01:11	71	0.0000
nopath	1	3	13	15	763	00:45:54	2754	00:47:17	2837	00:01:23	83	0.0000
nopath	5	1	2	1	785	00:44:28	2668	00:47:19	2839	00:02:51	171	0.0000
nopath	2	4	13	15	708	00:45:57	2757	00:47:20	2840	00:01:23	83	0.0000
nopath	2	3	5	1	679	00:46:26	2786	00:47:21	2841	00:00:55	55	0.0000
nopath	6	1	9	1	832	00:45:47	2747	00:47:21	2841	00:01:34	94	0.0000
nopath	3	5	12	14	621	00:46:39	2799	00:47:30	2850	00:00:51	51	0.0000
nopath	1	3	3	1	763	00:46:39	2799	00:47:46	2866	00:01:07	67	0.0000
nopath	1	3	10	1	763	00:46:46	2806	00:47:49	2869	00:01:03	63	0.0000
nopath	3	6	12	14	667	00:46:59	2819	00:47:50	2870	00:00:51	51	0.0000
nopath	1	2	12	14	504	00:47:17	2837	00:48:01	2881	00:00:44	44	0.0000	00:00:51
nopath	3	6	3	1	667	00:47:11	2831	00:48:02	2882	00:00:51	51	0.0000
nopath	1	2	3	1	504	00:47:23	2843	00:48:06	2886	00:00:43	43	0.0000
nopath	6	3	3	1	667	00:47:19	2839	00:48:09	2889	00:00:50	50	0.0000
nopath	5	6	4	1	380	00:47:05	2825	00:48:12	2892	00:01:07	67	0.0000
nopath	1	3	3	1	763	00:46:54	2814	00:48:18	2898	00:01:24	84	0.0000
nopath	4	1	12	14	792	00:45:45	2745	00:48:27	2907	00:02:42	162	0.0000
nopath	4	1	3	1	792	00:46:06	2766	00:48:30	2910	00:02:24	144	0.0000
nopath	5	3	3	1	621	00:47:28	2848	00:48:32	2912	00:01:04	64	0.0000
nopath	5	2	12	14	701	00:46:14	2774	00:48:33	2913	00:02:19	139	0.0000
nopath	3	6	9	1	667	00:47:21	2841	00:48:35	2915	00:01:14	74	0.0000
nopath	3	4	6	1	375	00:47:53	2873	00:48:36	2916	00:00:43	43	0.0000
nopath	3	6	5	1	667	00:47:22	2842	00:48:37	2917	00:01:15	75	0.0000
nopath	3	5	12	14	621	00:47:26	2846	00:48:39	2919	00:01:13	73	0.0000
nopath	1	2	5	1	504	00:47:54	2874	00:48:39	2919	00:00:45	45	0.0000
nopath	3	6	13	15	667	00:47:33	2853	00:48:43	2923	00:01:10	70	0.0000
nopath	3	6	3	1	667	00:47:36	2856	00:48:45	2925	00:01:09	69	0.0000
nopath	2	4	3	1	708	00:46:38	2798	00:48:53	2933	00:02:15	135	0.0000
nopath	2	3	13	15	679	00:46:56	2816	00:48:54	2934	00:01:58	118	0.0000
nopath	2	3	9	1	679	00:47:06	2826	00:48:56	2936	00:01:50	110	0.0000
nopath	6	2	12	14	748	00:47:46	2866	00:48:59	2939	00:01:13	73	0.0000
nopath	6	2	3	1	748	00:47:54	2874	00:49:01	2941	00:01:07	67	0.0000	00:01:13
nopath	6	3	12	14	667	00:48:11	2891	00:49:04	2944	00:00:53	53	0.0000
nopath	3	6	5	1	667	00:48:13	2893	00:49:05	2945	00:00:52	52	0.0000
nopath	3	7	13	15	302	00:48:24	2904	00:49:14	2954	00:00:50	50	0.0000
nopath	2	3	12	14	679	00:47:31	2851	00:49:23	2963	00:01:52	112	0.0000
nopath	4	7	3	1	331	00:48:45	2925	00:49:25	2965	00:00:40	40	0.0000
nopath	2	3	5	1	679	00:47:33	2853	00:49:26	2966	00:01:53	113	0.0000
nopath	1	6	12	14	832	00:48:04	2884	00:49:31	2971	00:01:27	87	0.0000
nopath	2	7	12	14	458	00:48:04	2884	00:49:39	2979	00:01:35	95	0.0000
nopath	2	1	3	1	504	00:48:50	2930	00:49:43	2983	00:00:53	53	0.0000
nopath	2	3	12	14	679	00:48:52	2932	00:49:56	2996	00:01:04	64	0.0000
nopath	5	6	10	1	380	00:48:57	2937	00:50:03	3003	00:01:06	66	0.0000	00:01:05
nopath	5	3	12	14	621	00:48:12	2892	00:50:14	3014	00:02:02	122	0.0000
nopath	3	6	12	14	667	00:48:47	2927	00:50:24	3024	00:01:37	97	0.0000
nopath	3	6	9	1	667	00:49:05	2945	00:50:26	3026	00:01:21	81	0.0000
nopath	1	3	2	1	763	00:49:01	2941	00:50:26	3026	00:01:25	85	0.0000
nopath	3	6	3	1	667	00:49:11	2951	00:50:28	3028	00:01:17	77	0.0000
nopath	3	5	3	1	621	00:49:13	2953	00:50:29	3029	00:01:16	76	0.0000
nopath	5	1	5	1	785	00:48:26	2906	00:50:29	3029	00:02:03	123	0.0000
nopath	3	6	12	14	667	00:49:18	2958	00:50:32	3032	00:01:14	74	0.0000
nopath	3	6	9	1	667	00:49:44	2984	00:50:38	3038	00:00:54	54	0.0000
nopath	5	3	3	1	621	00:49:34	2974	00:50:41	3041	00:01:07	67	0.0000
nopath	4	2	8	1	708	00:49:17	2957	00:50:49	3049	00:01:32	92	0.0000
nopath	3	4	12	14	375	00:50:11	3011	00:50:51	3051	00:00:40	40	0.0000
nopath	3	6	5	1	667	00:50:08	3008	00:51:08	3068	00:01:00	60	0.0000	00:01:07
nopath	3	2	13	15	679	00:50:04	3004	00:51:11	3071	00:01:07	67	0.0000
nopath	3	6	3	1	667	00:50:14	3014	00:51:12	3072	00:00:58	58	0.0000
nopath	6	2	3	1	748	00:48:58	2938	00:51:16	3076	00:02:18	138	0.0000
nopath	2	1	12	14	504	00:50:10	3010	00:51:16	3076	00:01:06	66	0.0000
nopath	6	2	3	1	748	00:49:58	2998	00:51:23	3083	00:01:25	85	0.0000
nopath	6	1	12	14	832	00:49:05	2945	00:51:25	3085	00:02:20	140	0.0000
nopath	6	1	3	1	832	00:49:29	2969	00:51:27	3087	00:01:58	118	0.0000
nopath	1	2	6	1	504	00:50:07	3007	00:51:31	3091	00:01:24	84	0.0000
nopath	6	1	2	1	832	00:50:09	3009	00:51:31	3091	00:01:22	82	0.0000
nopath	2	4	9	1	708	00:49:22	2962	00:51:33	3093	00:02:11	131	0.0000
nopath	2	4	2	1	708	00:49:46	2986	00:51:34	3094	00:01:48	108	0.0000
nopath	3	6	5	1	667	00:50:30	3030	00:51:35	3095	00:01:05	65	0.0000
nopath	2	4	3	1	708	00:49:50	2990	00:51:36	3096	00:01:46	106	0.0000
nopath	2	3	3	1	679	00:50:14	3014	00:51:37	3097	00:01:23	83	0.0000
nopath	3	6	13	15	667	00:50:47	3047	00:51:40	3100	00:00:53	53	0.0000
nopath	6	3	13	15	667	00:50:45	3045	00:51:48	3108	00:01:03	63	0.0000
nopath	6	3	7	1	667	00:50:59	3059	00:51:51	3111	00:00:52	52	0.0000
nopath	1	2	2	1	504	00:51:12	3072	00:51:56	3116	00:00:44	44	0.0000
nopath	2	3	9	1	679	00:50:38	3038	00:52:02	3122	00:01:24	84	0.0000	00:01:37
nopath	1	3	3	1	763	00:50:38	3038	00:52:08	3128	00:01:30	90	0.0000
nopath	1	4	13	15	792	00:50:19	3019	00:52:08	3128	00:01:49	109	0.0000
nopath	3	5	10	1	621	00:51:02	3062	00:52:09	3129	00:01:07	67	0.0000
nopath	3	2	12	14	679	00:50:25	3025	00:52:11	3131	00:01:46	106	0.0000
nopath	5	3	13	15	621	00:50:34	3034	00:52:20	3140	00:01:46	106	0.0000
nopath	2	1	5	1	504	00:50:51	3051	00:52:22	3142	00:01:31	91	0.0000
nopath	2	1	3	1	504	00:50:54	3054	00:52:25	3145	00:01:31	91	0.0000
nopath	3	2	3	1	679	00:51:30	3090	00:52:32	3152	00:01:02	62	0.0000
nopath	4	1	2	1	792	00:50:13	3013	00:52:37	3157	00:02:24	144	0.0000
nopath	2	4	5	1	708	00:50:57	3057	00:52:38	3158	00:01:41	101	0.0000
nopath	2	3	9	1	679	00:50:58	3058	00:52:39	3159	00:01:41	101	0.0000
nopath	6	1	12	14	832	00:51:05	3065	00:52:42	3162	00:01:37	97	0.0000
nopath	3	6	13	15	667	00:51:39	3099	00:52:43	3163	00:01:04	64	0.0000
nopath	3	6	3	1	667	00:51:43	3103	00:52:46	3166	00:01:03	63	0.0000
nopath	3	7	12	14	302	00:52:34	3154	00:53:04	3184	00:00:30	30	0.0000	00:00:44
nopath	2	3	10	1	679	00:51:00	3060	00:53:06	3186	00:02:06	126	0.0000
nopath	2	3	7	1	679	00:51:08	3068	00:53:09	3189	00:02:01	121	0.0000
nopath	1	6	12	14	832	00:51:17	3077	00:53:10	3190	00:01:53	113	0.0000
nopath	2	3	3	1	679	00:51:09	3069	00:53:11	3191	00:02:02	122	0.0000
nopath	2	3	9	1	679	00:51:31	3091	00:53:13	3193	00:01:42	102	0.0000
nopath	3	2	3	1	679	00:51:41	3101	00:53:31	3211	00:01:50	110	0.0000
nopath	5	6	9	1	380	00:51:51	3111	00:53:33	3213	00:01:42	102	0.0000
nopath	2	3	13	15	679	00:51:35	3095	00:53:41	3221	00:02:06	126	0.0000
nopath	4	3	9	1	375	00:52:02	3122	00:53:43	3223	00:01:41	101	0.0000
nopath	2	1	3	1	504	00:52:11	3131	00:53:46	3226	00:01:35	95	0.0000
nopath	3	2	5	1	679	00:52:48	3168	00:53:47	3227	00:00:59	59	0.0000
nopath	5	3	12	14	621	00:52:11	3131	00:53:55	3235	00:01:44	104	0.0000
nopath	3	1	3	1	763	00:52:50	3170	00:53:57	3237	00:01:07	67	0.0000
nopath	3	6	3	1	667	00:52:13	3133	00:53:59	3239	00:01:46	106	0.0000
nopath	3	6	3	1	667	00:52:16	3136	00:54:01	3241	00:01:45	105	0.0000	00:01:13
nopath	5	1	5	1	785	00:52:00	3120	00:54:04	3244	00:02:04	124	0.0000
nopath	5	1	9	1	785	00:52:42	3162	00:54:08	3248	00:01:26	86	0.0000
nopath	4	5	12	14	650	00:52:08	3128	00:54:10	3250	00:02:02	122	0.0000
nopath	2	3	3	1	679	00:52:07	3127	00:54:10	3250	00:02:03	123	0.0000
nopath	2	3	3	1	679	00:52:28	3148	00:54:13	3253	00:01:45	105	0.0000
nopath	2	3	12	14	679	00:52:31	3151	00:54:15	3255	00:01:44	104	0.0000
nopath	3	6	10	1	667	00:53:06	3186	00:54:16	3256	00:01:10	70	0.0000
nopath	6	1	5	1	832	00:53:17	3197	00:54:27	3267	00:01:10	70	0.0000
nopath	2	3	13	15	679	00:52:40	3160	00:54:45	3285	00:02:05	125	0.0000
nopath	3	6	5	1	667	00:53:53	3233	00:54:47	3287	00:00:54	54	0.0000
nopath	2	3	3	1	679	00:53:08	3188	00:54:47	3287	00:01:39	99	0.0000
nopath	2	3	3	1	679	00:53:14	3194	00:54:48	3288	00:01:34	94	0.0000
nopath	6	4	3	1	696	00:54:00	3240	00:55:02	3302	00:01:02	62	0.0000	00:01:09
nopath	2	1	13	15	504	00:53:58	3238	00:55:10	3310	00:01:12	72	0.0000
nopath	1	3	10	1	763	00:53:20	3200	00:55:10	3310	00:01:50	110	0.0000
nopath	1	3	5	1	763	00:53:41	3221	00:55:13	3313	00:01:32	92	0.0000
nopath	2	1	12	14	504	00:54:12	3252	00:55:14	3314	00:01:02	62	0.0000
nopath	2	4	9	1	708	00:53:33	3213	00:55:16	3316	00:01:43	103	0.0000
nopath	4	1	3	1	792	00:52:10	3130	00:55:16	3316	00:03:06	186	0.0000
nopath	4	3	5	1	375	00:54:02	3242	00:55:19	3319	00:01:17	77	0.0000
nopath	6	1	3	1	832	00:53:30	3210	00:55:25	3325	00:01:55	115	0.0000
nopath	5	6	3	1	380	00:54:45	3285	00:55:32	3332	00:00:47	47	0.0000
nopath	1	2	9	1	504	00:54:54	3294	00:55:40	3340	00:00:46	46	0.0000
nopath	6	1	5	1	832	00:54:36	3276	00:55:40	3340	00:01:04	64	0.0000
nopath	2	3	2	1	679	00:54:15	3255	00:55:42	3342	00:01:27	87	0.0000
nopath	2	4	3	1	708	00:54:24	3264	00:55:46	3346	00:01:22	82	0.0000
nopath	3	6	10	1	667	00:54:44	3284	00:55:48	3348	00:01:04	64	0.0000
nopath	3	6	3	1	667	00:54:50	3290	00:55:49	3349	00:00:59	59	0.0000
nopath	3	6	10	1	667	00:55:01	3301	00:55:56	3356	00:00:55	55	0.0000
nopath	5	3	12	14	621	00:53:32	3212	00:55:58	3358	00:02:26	146	0.0000
nopath	5	4	3	1	650	00:54:23	3263	00:56:05	3365	00:01:42	102	0.0000	00:01:29
nopath	5	3	13	15	621	00:54:44	3284	00:56:05	3365	00:01:21	81	0.0000
nopath	6	3	13	15	667	00:55:15	3315	00:56:09	3369	00:00:54	54	0.0000
nopath	4	3	12	14	375	00:55:32	3332	00:56:16	3376	00:00:44	44	0.0000
nopath	4	7	13	15	331	00:55:48	3348	00:56:23	3383	00:00:35	35	0.0000
nopath	2	1	5	1	504	00:54:45	3285	00:56:25	3385	00:01:40	100	0.0000
nopath	2	1	3	1	504	00:55:28	3328	00:56:36	3396	00:01:08	68	0.0000
nopath	2	1	10	1	504	00:55:59	3359	00:56:40	3400	00:00:41	41	0.0000
nopath	3	1	12	14	763	00:55:00	3300	00:56:43	3403	00:01:43	103	0.0000
nopath	6	2	13	15	748	00:55:08	3308	00:56:45	3405	00:01:37	97	0.0000
nopath	5	1	10	1	785	00:53:56	3236	00:56:46	3406	00:02:50	170	0.0000
nopath	3	6	3	1	667	00:55:51	3351	00:56:51	3411	00:01:00	60	0.0000
nopath	3	6	12	14	667	00:55:53	3353	00:56:55	3415	00:01:02	62	0.0000
nopath	1	3	3	1	763	00:55:34	3334	00:57:18	3438	00:01:44	104	0.0000	00:01:22
nopath	1	3	5	1	763	00:55:52	3352	00:57:22	3442	00:01:30	90	0.0000
nopath	1	3	10	1	763	00:56:21	3381	00:57:24	3444	00:01:03	63	0.0000
nopath	5	3	2	1	621	00:56:18	3378	00:57:33	3453	00:01:15	75	0.0000
nopath	3	6	5	1	667	00:56:34	3394	00:57:35	3455	00:01:01	61	0.0000
nopath	2	1	5	1	504	00:56:08	3368	00:57:48	3468	00:01:40	100	0.0000
nopath	2	3	5	1	679	00:56:07	3367	00:57:55	3475	00:01:48	108	0.0000
nopath	3	6	13	15	667	00:56:53	3413	00:57:59	3479	00:01:06	66	0.0000
nopath	3	6	3	1	667	00:56:56	3416	00:58:02	3482	00:01:06	66	0.0000	00:01:01
nopath	2	1	5	1	504	00:56:48	3408	00:58:02	3482	00:01:14	74	0.0000
nopath	3	6	9	1	667	00:56:57	3417	00:58:04	3484	00:01:07	67	0.0000
nopath	3	1	13	15	763	00:55:57	3357	00:58:06	3486	00:02:09	129	0.0000
nopath	6	1	10	1	832	00:56:26	3386	00:58:08	3488	00:01:42	102	0.0000
nopath	1	7	10	1	542	00:57:21	3441	00:58:08	3488	00:00:47	47	0.0000
nopath	5	1	12	14	785	00:56:16	3376	00:58:10	3490	00:01:54	114	0.0000
nopath	6	1	13	15	832	00:57:06	3426	00:58:14	3494	00:01:08	68	0.0000
nopath	6	1	6	1	832	00:57:14	3434	00:58:20	3500	00:01:06	66	0.0000
nopath	3	7	3	1	302	00:57:54	3474	00:58:23	3503	00:00:29	29	0.0000
nopath	6	2	12	14	748	00:57:28	3448	00:58:26	3506	00:00:58	58	0.0000
nopath	2	3	5	1	679	00:56:22	3382	00:58:26	3506	00:02:04	124	0.0000
nopath	3	6	3	1	667	00:57:14	3434	00:58:28	3508	00:01:14	74	0.0000
nopath	2	3	13	15	679	00:56:38	3398	00:58:32	3512	00:01:54	114	0.0000
nopath	2	4	3	1	708	00:56:41	3401	00:58:34	3514	00:01:53	113	0.0000
nopath	3	6	3	1	667	00:57:48	3468	00:58:38	3518	00:00:50	50	0.0000
nopath	3	5	9	1	621	00:57:50	3470	00:58:40	3520	00:00:50	50	0.0000
nopath	3	6	10	1	667	00:57:51	3471	00:58:43	3523	00:00:52	52	0.0000
nopath	3	4	3	1	375	00:58:20	3500	00:58:52	3532	00:00:32	32	0.0000
nopath	2	3	3	1	679	00:56:52	3412	00:59:00	3540	00:02:08	128	0.0000	00:01:52
nopath	2	4	5	1	708	00:56:44	3404	00:59:01	3541	00:02:17	137	0.0000
nopath	3	2	10	1	679	00:57:10	3430	00:59:02	3542	00:01:52	112	0.0000
nopath	1	3	12	14	763	00:57:57	3477	00:59:03	3543	00:01:06	66	0.0000
nopath	5	3	5	1	621	00:57:37	3457	00:59:19	3559	00:01:42	102	0.0000
nopath	3	4	9	1	375	00:58:36	3516	00:59:19	3559	00:00:43	43	0.0000
nopath	3	6	3	1	667	00:58:11	3491	00:59:23	3563	00:01:12	72	0.0000
nopath	5	1	5	1	785	00:57:13	3433	00:59:27	3567	00:02:14	134	0.0000
nopath	2	3	5	1	679	00:56:56	3416	00:59:28	3568	00:02:32	152	0.0000
nopath	2	4	10	1	708	00:56:55	3415	00:59:29	3569	00:02:34	154	0.0000
nopath	5	1	9	1	785	00:57:26	3446	00:59:29	3569	00:02:03	123	0.0000
nopath	2	3	3	1	679	00:57:00	3420	00:59:30	3570	00:02:30	150	0.0000
nopath	5	1	5	1	785	00:58:01	3481	00:59:33	3573	00:01:32	92	0.0000
nopath	2	4	6	1	708	00:57:28	3448	00:59:34	3574	00:02:06	126	0.0000
nopath	5	1	12	14	785	00:58:13	3493	00:59:35	3575	00:01:22	82	0.0000
nopath	3	6	13	15	667	00:58:32	3512	00:59:40	3580	00:01:08	68	0.0000
nopath	5	3	5	1	621	00:58:16	3496	00:59:41	3581	00:01:25	85	0.0000
nopath	3	6	3	1	667	00:58:46	3526	00:59:42	3582	00:00:56	56	0.0000
nopath	5	3	10	1	621	00:58:19	3499	00:59:43	3583	00:01:24	84	0.0000
nopath	3	6	10	1	667	00:58:53	3533	00:59:45	3585	00:00:52	52	0.0000
nopath	5	3	5	1	621	00:58:25	3505	00:59:45	3585	00:01:20	80	0.0000
nopath	1	7	9	1	542	00:59:01	3541	00:59:51	3591	00:00:50	50	0.0000
nopath	1	7	12	14	542	00:59:03	3543	00:59:56	3596	00:00:53	53	0.0000
nopath	1	2	12	14	504	00:59:09	3549	01:00:00	3600	00:00:51	51	0.0000	00:00:52
nopath	2	3	3	1	679	00:57:33	3453	01:00:00	3600	00:02:27	147	0.0000
nopath	2	4	12	14	708	00:57:32	3452	01:00:02	3602	00:02:30	150	0.0000
nopath	3	6	3	1	667	00:58:56	3536	01:00:03	3603	00:01:07	67	0.0000
nopath	1	2	10	1	504	00:59:13	3553	01:00:03	3603	00:00:50	50	0.0000
nopath	1	3	12	14	763	00:58:25	3505	01:00:03	3603	00:01:38	98	0.0000
nopath	3	6	3	1	667	00:59:04	3544	01:00:04	3604	00:01:00	60	0.0000
nopath	3	6	5	1	667	00:59:05	3545	01:00:07	3607	00:01:02	62	0.0000
nopath	1	5	6	1	785	00:58:19	3499	01:00:14	3614	00:01:55	115	0.0000
nopath	4	2	10	1	708	00:58:25	3505	01:00:19	3619	00:01:54	114	0.0000
nopath	4	2	9	1	708	00:58:31	3511	01:00:22	3622	00:01:51	111	0.0000
nopath	3	2	6	1	679	00:59:09	3549	01:00:24	3624	00:01:15	75	0.0000
nopath	4	1	3	1	792	00:58:15	3495	01:00:25	3625	00:02:10	130	0.0000
nopath	1	3	12	14	763	00:59:04	3544	01:00:31	3631	00:01:27	87	0.0000
nopath	1	3	5	1	763	00:59:06	3546	01:00:33	3633	00:01:27	87	0.0000
nopath	1	3	12	14	763	00:59:21	3561	01:00:36	3636	00:01:15	75	0.0000
nopath	2	1	6	1	504	00:57:57	3477	01:00:37	3637	00:02:40	160	0.0000
nopath	6	2	3	1	748	00:57:59	3479	01:00:43	3643	00:02:44	164	0.0000
nopath	2	1	12	14	504	00:58:05	3485	01:00:45	3645	00:02:40	160	0.0000
nopath	6	1	12	14	832	00:58:22	3502	01:00:52	3652	00:02:30	150	0.0000
nopath	1	2	9	1	504	00:59:41	3581	01:00:53	3653	00:01:12	72	0.0000
nopath	1	3	9	1	763	00:59:27	3567	01:01:02	3662	00:01:35	95	0.0000	00:01:22
nopath	1	7	5	1	542	00:59:48	3588	01:01:04	3664	00:01:16	76	0.0000
nopath	1	3	12	14	763	00:59:30	3570	01:01:05	3665	00:01:35	95	0.0000
nopath	1	2	13	15	504	00:59:58	3598	01:01:07	3667	00:01:09	69	0.0000
nopath	2	3	12	14	679	00:58:00	3480	01:01:09	3669	00:03:09	189	0.0000
nopath	3	6	3	1	667	00:59:29	3569	01:01:11	3671	00:01:42	102	0.0000
nopath	3	6	3	1	667	00:59:39	3579	01:01:13	3673	00:01:34	94	0.0000
nopath	3	6	5	1	667	00:59:46	3586	01:01:15	3675	00:01:29	89	0.0000
nopath	3	5	9	1	621	01:00:01	3601	01:01:16	3676	00:01:15	75	0.0000
nopath	5	3	6	1	621	01:00:10	3610	01:01:19	3679	00:01:09	69	0.0000
nopath	3	6	3	1	667	01:00:09	3609	01:01:20	3680	00:01:11	71	0.0000
nopath	5	7	3	1	577	00:59:46	3586	01:01:21	3681	00:01:35	95	0.0000
nopath	3	6	3	1	667	01:00:10	3610	01:01:22	3682	00:01:12	72	0.0000
nopath	1	7	3	1	542	01:00:22	3622	01:01:24	3684	00:01:02	62	0.0000
nopath	3	6	12	14	667	01:00:15	3615	01:01:24	3684	00:01:09	69	0.0000
nopath	6	5	9	1	380	01:00:36	3636	01:01:26	3686	00:00:50	50	0.0000
nopath	1	2	12	14	504	01:00:52	3652	01:01:36	3696	00:00:44	44	0.0000
nopath	1	3	10	1	763	00:59:35	3575	01:01:40	3700	00:02:05	125	0.0000
nopath	2	4	6	1	708	00:58:03	3483	01:01:41	3701	00:03:38	218	0.0000
nopath	3	6	12	14	667	01:00:16	3616	01:01:41	3701	00:01:25	85	0.0000
nopath	3	6	3	1	667	01:00:25	3625	01:01:43	3703	00:01:18	78	0.0000
nopath	1	3	13	15	763	00:59:47	3587	01:01:44	3704	00:01:57	117	0.0000
nopath	3	6	13	15	667	01:00:28	3628	01:01:48	3708	00:01:20	80	0.0000
nopath	3	6	9	1	667	01:00:54	3654	01:01:50	3710	00:00:56	56	0.0000
nopath	6	3	12	14	667	01:00:58	3658	01:01:54	3714	00:00:56	56	0.0000
nopath	2	1	5	1	504	00:59:48	3588	01:01:56	3716	00:02:08	128	0.0000
nopath	6	2	12	14	748	00:59:32	3572	01:02:07	3727	00:02:35	155	0.0000	00:01:56
nopath	3	1	5	1	763	00:59:33	3573	01:02:08	3728	00:02:35	155	0.0000
nopath	2	6	12	14	748	00:57:51	3471	01:02:09	3729	00:04:18	258	0.0000
nopath	6	2	12	14	748	01:00:05	3605	01:02:09	3729	00:02:04	124	0.0000
nopath	1	5	5	1	785	00:59:59	3599	01:02:10	3730	00:02:11	131	0.0000
nopath	1	6	12	14	832	00:59:40	3580	01:02:10	3730	00:02:30	150	0.0000
nopath	5	1	12	14	785	00:59:09	3549	01:02:11	3731	00:03:02	182	0.0000
nopath	4	3	5	1	375	01:00:09	3609	01:02:11	3731	00:02:02	122	0.0000
nopath	1	4	10	1	792	00:59:53	3593	01:02:13	3733	00:02:20	140	0.0000
nopath	1	4	6	1	792	01:00:05	3605	01:02:15	3735	00:02:10	130	0.0000
nopath	4	7	9	1	331	01:00:40	3640	01:02:16	3736	00:01:36	96	0.0000
nopath	1	3	12	14	763	01:00:36	3636	01:02:16	3736	00:01:40	100	0.0000
nopath	6	1	7	1	832	01:00:13	3613	01:02:17	3737	00:02:04	124	0.0000
nopath	6	1	12	14	832	01:00:14	3614	01:02:19	3739	00:02:05	125	0.0000
nopath	6	1	3	1	832	01:01:04	3664	01:02:22	3742	00:01:18	78	0.0000
nopath	1	2	3	1	504	01:01:19	3679	01:02:23	3743	00:01:04	64	0.0000
nopath	6	1	12	14	832	01:01:05	3665	01:02:24	3744	00:01:19	79	0.0000
nopath	5	6	9	1	380	01:01:28	3688	01:02:41	3761	00:01:13	73	0.0000
nopath	1	7	3	1	542	01:01:33	3693	01:02:42	3762	00:01:09	69	0.0000
nopath	2	4	12	14	708	00:58:28	3508	01:02:50	3770	00:04:22	262	0.0000
nopath	2	3	5	1	679	00:59:24	3564	01:02:51	3771	00:03:27	207	0.0000
nopath	1	2	12	14	504	01:02:06	3726	01:02:51	3771	00:00:45	45	0.0000
nopath	2	4	9	1	708	00:58:47	3527	01:02:51	3771	00:04:04	244	0.0000
nopath	4	7	12	14	331	01:01:17	3677	01:02:52	3772	00:01:35	95	0.0000
nopath	1	2	12	14	504	01:02:11	3731	01:02:55	3775	00:00:44	44	0.0000
nopath	4	3	5	1	375	01:01:22	3682	01:02:55	3775	00:01:33	93	0.0000
nopath	3	2	9	1	679	01:00:32	3632	01:02:58	3778	00:02:26	146	0.0000
nopath	3	6	9	1	667	01:01:10	3670	01:02:59	3779	00:01:49	109	0.0000
nopath	4	2	7	1	708	01:00:23	3623	01:03:00	3780	00:02:37	157	0.0000	00:01:43
nopath	3	6	6	1	667	01:01:14	3674	01:03:01	3781	00:01:47	107	0.0000
nopath	3	6	5	1	667	01:01:31	3691	01:03:03	3783	00:01:32	92	0.0000
nopath	5	3	12	14	621	01:01:06	3666	01:03:04	3784	00:01:58	118	0.0000
nopath	3	2	5	1	679	01:02:04	3724	01:03:05	3785	00:01:01	61	0.0000
nopath	3	6	5	1	667	01:01:37	3697	01:03:05	3785	00:01:28	88	0.0000
nopath	5	7	9	1	577	01:00:48	3648	01:03:05	3785	00:02:17	137	0.0000
nopath	5	3	6	1	621	01:01:29	3689	01:03:06	3786	00:01:37	97	0.0000
nopath	3	5	3	1	621	01:01:44	3704	01:03:07	3787	00:01:23	83	0.0000
nopath	3	2	3	1	679	01:02:07	3727	01:03:07	3787	00:01:00	60	0.0000
nopath	3	6	12	14	667	01:01:55	3715	01:03:10	3790	00:01:15	75	0.0000
nopath	3	5	2	1	621	01:01:59	3719	01:03:12	3792	00:01:13	73	0.0000
nopath	4	1	3	1	792	01:00:58	3658	01:03:12	3792	00:02:14	134	0.0000
nopath	5	7	12	14	577	01:01:43	3703	01:03:15	3795	00:01:32	92	0.0000
nopath	2	3	6	1	679	01:00:06	3606	01:03:18	3798	00:03:12	192	0.0000
nopath	2	1	3	1	504	01:01:22	3682	01:03:20	3800	00:01:58	118	0.0000
nopath	2	4	10	1	708	01:00:07	3607	01:03:22	3802	00:03:15	195	0.0000
nopath	2	3	3	1	679	01:00:36	3636	01:03:22	3802	00:02:46	166	0.0000
nopath	3	6	6	1	667	01:02:08	3728	01:03:24	3804	00:01:16	76	0.0000
nopath	4	1	12	14	792	01:01:15	3675	01:03:25	3805	00:02:10	130	0.0000
nopath	1	3	12	14	763	01:00:58	3658	01:03:25	3805	00:02:27	147	0.0000
nopath	3	6	2	1	667	01:02:09	3729	01:03:27	3807	00:01:18	78	0.0000
nopath	3	6	12	14	667	01:02:11	3731	01:03:29	3809	00:01:18	78	0.0000
nopath	5	1	3	1	785	01:01:20	3680	01:03:31	3811	00:02:11	131	0.0000
nopath	3	6	9	1	667	01:02:25	3745	01:03:31	3811	00:01:06	66	0.0000
nopath	1	2	6	1	504	01:02:16	3736	01:03:33	3813	00:01:17	77	0.0000
nopath	5	1	10	1	785	01:01:48	3708	01:03:33	3813	00:01:45	105	0.0000
nopath	4	6	3	1	696	01:01:34	3694	01:03:42	3822	00:02:08	128	0.0000
nopath	6	4	5	1	696	01:02:27	3747	01:03:46	3826	00:01:19	79	0.0000
nopath	1	3	5	1	763	01:01:01	3661	01:03:50	3830	00:02:49	169	0.0000
nopath	2	6	5	1	748	01:01:07	3667	01:03:53	3833	00:02:46	166	0.0000
nopath	1	3	5	1	763	01:01:24	3684	01:03:53	3833	00:02:29	149	0.0000
nopath	1	3	12	14	763	01:01:37	3697	01:03:56	3836	00:02:19	139	0.0000
nopath	1	2	10	1	504	01:03:20	3800	01:04:05	3845	00:00:45	45	0.0000	00:00:56
nopath	1	3	3	1	763	01:01:38	3698	01:04:22	3862	00:02:44	164	0.0000
nopath	3	2	9	1	679	01:02:26	3746	01:04:24	3864	00:01:58	118	0.0000
nopath	1	3	5	1	763	01:01:57	3717	01:04:25	3865	00:02:28	148	0.0000
nopath	4	2	12	14	708	01:02:08	3728	01:04:27	3867	00:02:19	139	0.0000
nopath	2	3	5	1	679	01:00:37	3637	01:04:27	3867	00:03:50	230	0.0000
nopath	2	4	3	1	708	01:01:02	3662	01:04:30	3870	00:03:28	208	0.0000
nopath	5	6	12	14	380	01:04:06	3846	01:04:38	3878	00:00:32	32	0.0000
nopath	3	2	5	1	679	01:03:13	3793	01:04:40	3880	00:01:27	87	0.0000
nopath	3	6	3	1	667	01:02:46	3766	01:04:47	3887	00:02:01	121	0.0000
nopath	2	1	9	1	504	01:03:34	3814	01:04:48	3888	00:01:14	74	0.0000
nopath	3	6	5	1	667	01:02:48	3768	01:04:49	3889	00:02:01	121	0.0000
nopath	4	1	5	1	792	01:02:45	3765	01:04:50	3890	00:02:05	125	0.0000
nopath	5	7	13	15	577	01:03:05	3785	01:04:51	3891	00:01:46	106	0.0000
nopath	5	1	12	14	785	01:02:56	3776	01:04:52	3892	00:01:56	116	0.0000
nopath	3	6	13	15	667	01:02:57	3777	01:04:54	3894	00:01:57	117	0.0000
nopath	4	3	10	1	375	01:03:48	3828	01:04:55	3895	00:01:07	67	0.0000
nopath	5	1	12	14	785	01:03:18	3798	01:04:56	3896	00:01:38	98	0.0000
nopath	3	6	12	14	667	01:03:18	3798	01:04:57	3897	00:01:39	99	0.0000
nopath	3	6	9	1	667	01:03:39	3819	01:04:58	3898	00:01:19	79	0.0000
nopath	5	1	5	1	785	01:03:39	3819	01:04:59	3899	00:01:20	80	0.0000
nopath	2	3	13	15	679	01:01:34	3694	01:04:59	3899	00:03:25	205	0.0000
nopath	3	5	7	1	621	01:03:44	3824	01:04:59	3899	00:01:15	75	0.0000
nopath	2	4	13	15	708	01:01:27	3687	01:05:00	3900	00:03:33	213	0.0000	00:02:08
nopath	1	3	6	1	763	01:02:30	3750	01:05:01	3901	00:02:31	151	0.0000
nopath	3	6	13	15	667	01:03:46	3826	01:05:04	3904	00:01:18	78	0.0000
nopath	1	3	13	15	763	01:02:45	3765	01:05:04	3904	00:02:19	139	0.0000
nopath	6	3	3	1	667	01:03:02	3782	01:05:13	3913	00:02:11	131	0.0000
nopath	1	2	13	15	504	01:04:29	3869	01:05:19	3919	00:00:50	50	0.0000
nopath	6	7	9	1	624	01:04:02	3842	01:05:20	3920	00:01:18	78	0.0000
nopath	6	3	12	14	667	01:04:25	3865	01:05:21	3921	00:00:56	56	0.0000
nopath	1	3	9	1	763	01:02:46	3766	01:05:30	3930	00:02:44	164	0.0000
nopath	1	4	12	14	792	01:02:50	3770	01:05:35	3935	00:02:45	165	0.0000
nopath	1	3	5	1	763	01:03:40	3820	01:05:35	3935	00:01:55	115	0.0000
nopath	3	5	3	1	621	01:04:27	3867	01:05:36	3936	00:01:09	69	0.0000
nopath	2	3	3	1	679	01:02:39	3759	01:05:37	3937	00:02:58	178	0.0000
nopath	3	6	3	1	667	01:04:34	3874	01:05:40	3940	00:01:06	66	0.0000
nopath	2	4	3	1	708	01:02:40	3760	01:05:40	3940	00:03:00	180	0.0000
nopath	4	2	12	14	708	01:02:47	3767	01:05:41	3941	00:02:54	174	0.0000
nopath	3	2	5	1	679	01:03:15	3795	01:05:46	3946	00:02:31	151	0.0000
nopath	4	2	8	1	708	01:04:06	3846	01:05:52	3952	00:01:46	106	0.0000
nopath	4	1	3	1	792	01:02:59	3779	01:05:52	3952	00:02:53	173	0.0000
nopath	4	1	3	1	792	01:03:32	3812	01:05:58	3958	00:02:26	146	0.0000
nopath	1	6	12	14	832	01:04:34	3874	01:06:02	3962	00:01:28	88	0.0000	00:02:03
nopath	2	3	12	14	679	01:02:43	3763	01:06:03	3963	00:03:20	200	0.0000
nopath	2	4	12	14	708	01:02:52	3772	01:06:07	3967	00:03:15	195	0.0000
nopath	2	1	3	1	504	01:04:07	3847	01:06:08	3968	00:02:01	121	0.0000
nopath	2	4	3	1	708	01:03:26	3806	01:06:09	3969	00:02:43	163	0.0000
nopath	2	3	3	1	679	01:03:38	3818	01:06:10	3970	00:02:32	152	0.0000
nopath	1	3	7	1	763	01:04:30	3870	01:06:12	3972	00:01:42	102	0.0000
nopath	6	1	5	1	832	01:03:05	3785	01:06:13	3973	00:03:08	188	0.0000
nopath	6	1	5	1	832	01:04:24	3864	01:06:15	3975	00:01:51	111	0.0000
nopath	2	7	13	15	458	01:04:12	3852	01:06:15	3975	00:02:03	123	0.0000
nopath	5	6	12	14	380	01:04:38	3878	01:06:24	3984	00:01:46	106	0.0000
nopath	3	4	9	1	375	01:05:39	3939	01:06:26	3986	00:00:47	47	0.0000
nopath	5	6	12	14	380	01:04:44	3884	01:06:27	3987	00:01:43	103	0.0000
nopath	3	6	12	14	667	01:05:15	3915	01:06:36	3996	00:01:21	81	0.0000
nopath	2	3	3	1	679	01:03:41	3821	01:06:38	3998	00:02:57	177	0.0000
nopath	3	6	13	15	667	01:05:17	3917	01:06:40	4000	00:01:23	83	0.0000
nopath	2	4	9	1	708	01:03:46	3826	01:06:42	4002	00:02:56	176	0.0000
nopath	2	3	3	1	679	01:04:04	3844	01:06:42	4002	00:02:38	158	0.0000
nopath	3	6	12	14	667	01:05:18	3918	01:06:42	4002	00:01:24	84	0.0000
nopath	3	5	10	1	621	01:05:19	3919	01:06:44	4004	00:01:25	85	0.0000
nopath	1	3	6	1	763	01:05:35	3935	01:06:44	4004	00:01:09	69	0.0000
nopath	1	3	13	15	763	01:05:36	3936	01:06:49	4009	00:01:13	73	0.0000
nopath	3	6	5	1	667	01:05:48	3948	01:06:50	4010	00:01:02	62	0.0000
nopath	3	6	13	15	667	01:05:56	3956	01:06:53	4013	00:00:57	57	0.0000
nopath	6	7	10	1	624	01:05:29	3929	01:07:01	4021	00:01:32	92	0.0000	00:01:20
nopath	6	7	13	15	624	01:06:09	3969	01:07:11	4031	00:01:02	62	0.0000
nopath	1	3	5	1	763	01:05:37	3937	01:07:14	4034	00:01:37	97	0.0000
nopath	2	7	3	1	458	01:04:15	3855	01:07:15	4035	00:03:00	180	0.0000
nopath	1	3	5	1	763	01:05:42	3942	01:07:17	4037	00:01:35	95	0.0000
nopath	1	3	10	1	763	01:06:02	3962	01:07:19	4039	00:01:17	77	0.0000
nopath	1	3	5	1	763	01:06:07	3967	01:07:22	4042	00:01:15	75	0.0000
nopath	2	1	10	1	504	01:04:49	3889	01:07:23	4043	00:02:34	154	0.0000
nopath	1	3	5	1	763	01:06:12	3972	01:07:25	4045	00:01:13	73	0.0000
nopath	4	3	13	15	375	01:05:02	3902	01:07:26	4046	00:02:24	144	0.0000
nopath	4	7	9	1	331	01:05:29	3929	01:07:27	4047	00:01:58	118	0.0000
nopath	2	5	5	1	701	01:04:02	3842	01:07:30	4050	00:03:28	208	0.0000
nopath	2	6	13	15	748	01:03:48	3828	01:07:32	4052	00:03:44	224	0.0000
nopath	5	1	3	1	785	01:04:16	3856	01:07:35	4055	00:03:19	199	0.0000
nopath	1	6	12	14	832	01:05:08	3908	01:07:36	4056	00:02:28	148	0.0000
nopath	5	1	3	1	785	01:04:23	3863	01:07:36	4056	00:03:13	193	0.0000
nopath	6	3	9	1	667	01:06:45	4005	01:07:36	4056	00:00:51	51	0.0000
nopath	5	1	12	14	785	01:04:25	3865	01:07:39	4059	00:03:14	194	0.0000
nopath	5	1	9	1	785	01:04:40	3880	01:07:41	4061	00:03:01	181	0.0000
nopath	3	4	10	1	375	01:06:38	3998	01:07:45	4065	00:01:07	67	0.0000
nopath	2	3	5	1	679	01:04:41	3881	01:07:58	4078	00:03:17	197	0.0000
nopath	2	4	5	1	708	01:04:30	3870	01:07:59	4079	00:03:29	209	0.0000
nopath	1	2	3	1	504	01:07:15	4035	01:08:00	4080	00:00:45	45	0.0000	00:00:47
nopath	2	3	12	14	679	01:04:48	3888	01:08:01	4081	00:03:13	193	0.0000
nopath	2	3	12	14	679	01:05:09	3909	01:08:04	4084	00:02:55	175	0.0000
nopath	1	3	13	15	763	01:06:18	3978	01:08:08	4088	00:01:50	110	0.0000
nopath	3	5	3	1	621	01:06:34	3994	01:08:21	4101	00:01:47	107	0.0000
nopath	3	2	7	1	679	01:06:26	3986	01:08:22	4102	00:01:56	116	0.0000
nopath	5	3	3	1	621	01:05:31	3931	01:08:24	4104	00:02:53	173	0.0000
nopath	3	2	5	1	679	01:06:29	3989	01:08:25	4105	00:01:56	116	0.0000
nopath	5	3	12	14	621	01:05:53	3953	01:08:26	4106	00:02:33	153	0.0000
nopath	5	3	3	1	621	01:06:44	4004	01:08:28	4108	00:01:44	104	0.0000
nopath	5	3	13	15	621	01:06:53	4013	01:08:32	4112	00:01:39	99	0.0000
nopath	1	3	3	1	763	01:06:33	3993	01:08:39	4119	00:02:06	126	0.0000
nopath	1	4	3	1	792	01:06:22	3982	01:08:40	4120	00:02:18	138	0.0000
nopath	1	3	3	1	763	01:06:43	4003	01:08:41	4121	00:01:58	118	0.0000
nopath	3	6	12	14	667	01:06:58	4018	01:08:43	4123	00:01:45	105	0.0000
nopath	3	2	12	14	679	01:06:54	4014	01:08:44	4124	00:01:50	110	0.0000
nopath	3	6	8	1	667	01:06:59	4019	01:08:44	4124	00:01:45	105	0.0000
nopath	1	4	3	1	792	01:07:18	4038	01:08:45	4125	00:01:27	87	0.0000
nopath	3	6	10	1	667	01:07:00	4020	01:08:46	4126	00:01:46	106	0.0000
nopath	3	1	10	1	763	01:06:50	4010	01:08:49	4129	00:01:59	119	0.0000
nopath	6	3	12	14	667	01:06:56	4016	01:08:56	4136	00:02:00	120	0.0000
nopath	5	1	13	15	785	01:04:45	3885	01:08:59	4139	00:04:14	254	0.0000
nopath	5	1	10	1	785	01:05:08	3908	01:09:00	4140	00:03:52	232	0.0000	00:02:24
nopath	5	1	5	1	785	01:05:12	3912	01:09:02	4142	00:03:50	230	0.0000
nopath	6	2	5	1	748	01:07:21	4041	01:09:03	4143	00:01:42	102	0.0000
nopath	5	1	7	1	785	01:05:22	3922	01:09:04	4144	00:03:42	222	0.0000
nopath	5	1	12	14	785	01:06:47	4007	01:09:06	4146	00:02:19	139	0.0000
nopath	6	2	12	14	748	01:07:58	4078	01:09:08	4148	00:01:10	70	0.0000
nopath	5	1	3	1	785	01:06:55	4015	01:09:08	4148	00:02:13	133	0.0000
nopath	6	1	7	1	832	01:07:24	4044	01:09:11	4151	00:01:47	107	0.0000
nopath	2	3	12	14	679	01:05:19	3919	01:09:13	4153	00:03:54	234	0.0000
nopath	2	3	9	1	679	01:05:35	3935	01:09:15	4155	00:03:40	220	0.0000
nopath	2	5	12	14	701	01:05:18	3918	01:09:16	4156	00:03:58	238	0.0000
nopath	2	3	3	1	679	01:05:53	3953	01:09:18	4158	00:03:25	205	0.0000
nopath	2	3	9	1	679	01:05:59	3959	01:09:21	4161	00:03:22	202	0.0000
nopath	2	3	5	1	679	01:06:10	3970	01:09:23	4163	00:03:13	193	0.0000
nopath	2	3	3	1	679	01:06:17	3977	01:09:26	4166	00:03:09	189	0.0000
nopath	2	4	10	1	708	01:06:21	3981	01:09:28	4168	00:03:07	187	0.0000
nopath	3	7	9	1	302	01:09:23	4163	01:09:53	4193	00:00:30	30	0.0000
nopath	4	1	3	1	792	01:06:03	3963	01:09:58	4198	00:03:55	235	0.0000
nopath	1	3	3	1	763	01:07:48	4068	01:09:59	4199	00:02:11	131	0.0000
nopath	2	4	5	1	708	01:06:42	4002	01:10:00	4200	00:03:18	198	0.0000	00:03:06
nopath	1	3	9	1	763	01:08:11	4091	01:10:01	4201	00:01:50	110	0.0000
nopath	2	3	12	14	679	01:06:58	4018	01:10:05	4205	00:03:07	187	0.0000
nopath	2	1	3	1	504	01:07:55	4075	01:10:06	4206	00:02:11	131	0.0000
nopath	2	3	10	1	679	01:07:02	4022	01:10:08	4208	00:03:06	186	0.0000
nopath	2	3	3	1	679	01:07:10	4030	01:10:11	4211	00:03:01	181	0.0000
nopath	3	6	8	1	667	01:07:09	4029	01:10:11	4211	00:03:02	182	0.0000
nopath	2	1	2	1	504	01:08:48	4128	01:10:12	4212	00:01:24	84	0.0000
nopath	3	6	12	14	667	01:07:35	4055	01:10:14	4214	00:02:39	159	0.0000
nopath	4	1	3	1	792	01:06:22	3982	01:10:14	4214	00:03:52	232	0.0000
nopath	3	6	13	15	667	01:07:43	4063	01:10:18	4218	00:02:35	155	0.0000
nopath	4	1	13	15	792	01:07:13	4033	01:10:18	4218	00:03:05	185	0.0000
nopath	5	1	12	14	785	01:07:12	4032	01:10:19	4219	00:03:07	187	0.0000
nopath	3	6	10	1	667	01:08:52	4132	01:10:20	4220	00:01:28	88	0.0000
nopath	3	5	9	1	621	01:09:02	4142	01:10:20	4220	00:01:18	78	0.0000
nopath	5	1	3	1	785	01:07:39	4059	01:10:21	4221	00:02:42	162	0.0000
nopath	1	2	9	1	504	01:09:17	4157	01:10:21	4221	00:01:04	64	0.0000
nopath	5	1	9	1	785	01:08:07	4087	01:10:23	4223	00:02:16	136	0.0000
nopath	3	6	3	1	667	01:09:17	4157	01:10:23	4223	00:01:06	66	0.0000
nopath	5	3	13	15	621	01:09:03	4143	01:10:23	4223	00:01:20	80	0.0000
nopath	1	2	5	1	504	01:09:20	4160	01:10:25	4225	00:01:05	65	0.0000
nopath	5	3	3	1	621	01:09:27	4167	01:10:25	4225	00:00:58	58	0.0000
nopath	3	7	9	1	302	01:09:55	4195	01:10:31	4231	00:00:36	36	0.0000
nopath	1	2	3	1	504	01:09:42	4182	01:10:31	4231	00:00:49	49	0.0000
nopath	3	7	10	1	302	01:10:03	4203	01:10:34	4234	00:00:31	31	0.0000
nopath	2	3	9	1	679	01:08:23	4103	01:10:37	4237	00:02:14	134	0.0000
nopath	1	2	5	1	504	01:09:48	4188	01:10:39	4239	00:00:51	51	0.0000
nopath	2	4	3	1	708	01:08:30	4110	01:10:41	4241	00:02:11	131	0.0000
nopath	3	6	5	1	667	01:09:33	4173	01:10:42	4242	00:01:09	69	0.0000
nopath	2	4	5	1	708	01:08:38	4118	01:10:43	4243	00:02:05	125	0.0000
nopath	1	3	2	1	763	01:09:10	4150	01:10:44	4244	00:01:34	94	0.0000
nopath	3	5	6	1	621	01:09:36	4176	01:10:44	4244	00:01:08	68	0.0000
nopath	1	3	9	1	763	01:09:34	4174	01:10:46	4246	00:01:12	72	0.0000
nopath	3	2	9	1	679	01:07:01	4021	01:11:04	4264	00:04:03	243	0.0000	00:01:44
nopath	3	2	5	1	679	01:07:40	4060	01:11:06	4266	00:03:26	206	0.0000
nopath	3	7	12	14	302	01:10:18	4218	01:11:06	4266	00:00:48	48	0.0000
nopath	6	4	13	15	696	01:10:04	4204	01:11:07	4267	00:01:03	63	0.0000
nopath	2	6	12	14	748	01:07:28	4048	01:11:08	4268	00:03:40	220	0.0000
nopath	4	2	3	1	708	01:08:25	4105	01:11:08	4268	00:02:43	163	0.0000
nopath	1	6	2	1	832	01:09:04	4144	01:11:10	4270	00:02:06	126	0.0000
nopath	2	1	12	14	504	01:09:23	4163	01:11:22	4282	00:01:59	119	0.0000
nopath	1	3	12	14	763	01:10:05	4205	01:11:22	4282	00:01:17	77	0.0000
nopath	4	2	5	1	708	01:08:58	4138	01:11:25	4285	00:02:27	147	0.0000
nopath	2	4	10	1	708	01:08:55	4135	01:11:26	4286	00:02:31	151	0.0000
nopath	2	1	9	1	504	01:09:25	4165	01:11:26	4286	00:02:01	121	0.0000
nopath	2	3	5	1	679	01:09:15	4155	01:11:28	4288	00:02:13	133	0.0000
nopath	6	2	2	1	748	01:08:16	4096	01:11:31	4291	00:03:15	195	0.0000
nopath	6	2	3	1	748	01:08:57	4137	01:11:33	4293	00:02:36	156	0.0000
nopath	6	2	3	1	748	01:09:00	4140	01:11:35	4295	00:02:35	155	0.0000
nopath	5	6	6	1	380	01:10:10	4210	01:11:38	4298	00:01:28	88	0.0000
nopath	6	2	12	14	748	01:09:14	4154	01:11:38	4298	00:02:24	144	0.0000
nopath	4	1	6	1	792	01:08:39	4119	01:11:38	4298	00:02:59	179	0.0000
nopath	6	1	12	14	832	01:09:38	4178	01:11:46	4306	00:02:08	128	0.0000
nopath	1	2	13	15	504	01:10:51	4251	01:11:46	4306	00:00:55	55	0.0000
nopath	5	3	5	1	621	01:09:43	4183	01:11:50	4310	00:02:07	127	0.0000
nopath	1	7	5	1	542	01:11:01	4261	01:11:51	4311	00:00:50	50	0.0000
nopath	5	3	9	1	621	01:10:07	4207	01:11:52	4312	00:01:45	105	0.0000
nopath	5	3	7	1	621	01:10:30	4230	01:11:56	4316	00:01:26	86	0.0000
nopath	3	6	9	1	667	01:10:07	4207	01:11:59	4319	00:01:52	112	0.0000
nopath	3	6	6	1	667	01:10:13	4213	01:12:01	4321	00:01:48	108	0.0000	00:01:25
nopath	2	3	3	1	679	01:09:38	4178	01:12:03	4323	00:02:25	145	0.0000
nopath	3	6	2	1	667	01:10:37	4237	01:12:04	4324	00:01:27	87	0.0000
nopath	2	4	9	1	708	01:09:35	4175	01:12:04	4324	00:02:29	149	0.0000
nopath	1	3	9	1	763	01:10:42	4242	01:12:05	4325	00:01:23	83	0.0000
nopath	3	6	10	1	667	01:10:40	4240	01:12:06	4326	00:01:26	86	0.0000
nopath	1	3	3	1	763	01:10:47	4247	01:12:08	4328	00:01:21	81	0.0000
nopath	3	6	5	1	667	01:10:51	4251	01:12:09	4329	00:01:18	78	0.0000
nopath	1	4	12	14	792	01:11:10	4270	01:12:11	4331	00:01:01	61	0.0000
nopath	5	1	9	1	785	01:10:58	4258	01:12:13	4333	00:01:15	75	0.0000
nopath	3	2	9	1	679	01:07:59	4079	01:12:25	4345	00:04:26	266	0.0000
nopath	4	2	13	15	708	01:09:37	4177	01:12:30	4350	00:02:53	173	0.0000
nopath	3	2	3	1	679	01:10:50	4250	01:12:32	4352	00:01:42	102	0.0000
nopath	6	3	3	1	667	01:10:38	4238	01:12:32	4352	00:01:54	114	0.0000
nopath	5	4	2	1	650	01:10:33	4233	01:12:32	4352	00:01:59	119	0.0000
nopath	5	7	5	1	577	01:11:14	4274	01:12:35	4355	00:01:21	81	0.0000
nopath	6	4	12	14	696	01:11:28	4288	01:12:38	4358	00:01:10	70	0.0000
nopath	2	1	9	1	504	01:10:25	4225	01:12:44	4364	00:02:19	139	0.0000
nopath	3	6	3	1	667	01:11:30	4290	01:12:46	4366	00:01:16	76	0.0000
nopath	2	4	6	1	708	01:10:09	4209	01:12:46	4366	00:02:37	157	0.0000
nopath	2	3	3	1	679	01:10:18	4218	01:12:47	4367	00:02:29	149	0.0000
nopath	2	4	9	1	708	01:10:24	4224	01:12:50	4370	00:02:26	146	0.0000
nopath	1	5	12	14	785	01:11:11	4271	01:12:52	4372	00:01:41	101	0.0000
nopath	4	1	10	1	792	01:10:54	4254	01:12:52	4372	00:01:58	118	0.0000
nopath	6	2	5	1	748	01:11:25	4285	01:12:52	4372	00:01:27	87	0.0000
nopath	1	6	12	14	832	01:11:16	4276	01:12:56	4376	00:01:40	100	0.0000
nopath	2	3	12	14	679	01:10:41	4241	01:12:56	4376	00:02:15	135	0.0000
nopath	6	1	12	14	832	01:11:38	4298	01:13:01	4381	00:01:23	83	0.0000	00:01:44
nopath	6	7	3	1	624	01:12:10	4330	01:13:08	4388	00:00:58	58	0.0000
nopath	6	1	10	1	832	01:12:07	4327	01:13:12	4392	00:01:05	65	0.0000
nopath	2	3	2	1	679	01:11:11	4271	01:13:27	4407	00:02:16	136	0.0000
nopath	2	4	5	1	708	01:11:01	4261	01:13:28	4408	00:02:27	147	0.0000
nopath	2	3	9	1	679	01:11:13	4273	01:13:30	4410	00:02:17	137	0.0000
nopath	1	3	3	1	763	01:11:47	4307	01:13:32	4412	00:01:45	105	0.0000
nopath	1	3	12	14	763	01:12:19	4339	01:13:34	4414	00:01:15	75	0.0000
nopath	4	3	13	15	375	01:12:52	4372	01:13:36	4416	00:00:44	44	0.0000
nopath	3	6	3	1	667	01:11:35	4295	01:13:47	4427	00:02:12	132	0.0000
nopath	3	6	3	1	667	01:12:16	4336	01:13:49	4429	00:01:33	93	0.0000
nopath	3	6	6	1	667	01:12:18	4338	01:13:52	4432	00:01:34	94	0.0000
nopath	3	6	12	14	667	01:12:19	4339	01:13:54	4434	00:01:35	95	0.0000
nopath	3	6	6	1	667	01:12:40	4360	01:13:57	4437	00:01:17	77	0.0000
nopath	3	6	5	1	667	01:12:42	4362	01:13:58	4438	00:01:16	76	0.0000
nopath	3	6	5	1	667	01:12:45	4365	01:14:00	4440	00:01:15	75	0.0000	00:01:28
nopath	2	1	13	15	504	01:11:20	4280	01:14:01	4441	00:02:41	161	0.0000
nopath	3	6	7	1	667	01:12:56	4376	01:14:07	4447	00:01:11	71	0.0000
nopath	3	5	3	1	621	01:13:14	4394	01:14:08	4448	00:00:54	54	0.0000
nopath	6	5	12	14	380	01:13:36	4416	01:14:14	4454	00:00:38	38	0.0000
nopath	2	1	13	15	504	01:12:46	4366	01:14:14	4454	00:01:28	88	0.0000
nopath	4	1	5	1	792	01:12:32	4352	01:14:16	4456	00:01:44	104	0.0000
nopath	1	2	12	14	504	01:13:37	4417	01:14:23	4463	00:00:46	46	0.0000
nopath	6	1	5	1	832	01:13:05	4385	01:14:24	4464	00:01:19	79	0.0000
nopath	6	7	12	14	624	01:12:28	4348	01:14:26	4466	00:01:58	118	0.0000
nopath	1	7	5	1	542	01:13:39	4419	01:14:29	4469	00:00:50	50	0.0000
nopath	6	1	12	14	832	01:13:30	4410	01:14:33	4473	00:01:03	63	0.0000
nopath	6	2	5	1	748	01:13:39	4419	01:14:38	4478	00:00:59	59	0.0000
nopath	6	4	13	15	696	01:12:31	4351	01:14:41	4481	00:02:10	130	0.0000
nopath	3	6	5	1	667	01:13:44	4424	01:14:43	4483	00:00:59	59	0.0000
nopath	2	3	3	1	679	01:11:42	4302	01:14:44	4484	00:03:02	182	0.0000
nopath	3	6	10	1	667	01:13:47	4427	01:14:46	4486	00:00:59	59	0.0000
nopath	2	3	5	1	679	01:12:11	4331	01:14:46	4486	00:02:35	155	0.0000
nopath	2	4	13	15	708	01:11:30	4290	01:14:48	4488	00:03:18	198	0.0000
nopath	2	3	12	14	679	01:13:03	4383	01:14:49	4489	00:01:46	106	0.0000
nopath	1	2	5	1	504	01:13:58	4438	01:14:52	4492	00:00:54	54	0.0000
nopath	2	3	9	1	679	01:13:04	4384	01:14:52	4492	00:01:48	108	0.0000
nopath	3	6	9	1	667	01:14:02	4442	01:14:52	4492	00:00:50	50	0.0000
nopath	3	6	13	15	667	01:14:05	4445	01:14:57	4497	00:00:52	52	0.0000
nopath	6	3	12	14	667	01:12:41	4361	01:15:05	4505	00:02:24	144	0.0000	00:01:16
nopath	6	7	9	1	624	01:13:17	4397	01:15:11	4511	00:01:54	114	0.0000
nopath	6	3	5	1	667	01:14:20	4460	01:15:12	4512	00:00:52	52	0.0000
nopath	4	1	9	1	792	01:14:00	4440	01:15:24	4524	00:01:24	84	0.0000
nopath	2	3	7	1	679	01:13:09	4389	01:15:29	4529	00:02:20	140	0.0000
nopath	2	4	12	14	708	01:13:16	4396	01:15:32	4532	00:02:16	136	0.0000
nopath	2	3	12	14	679	01:13:26	4406	01:15:34	4534	00:02:08	128	0.0000
nopath	3	6	5	1	667	01:14:13	4453	01:15:35	4535	00:01:22	82	0.0000
nopath	6	2	12	14	748	01:13:48	4428	01:15:35	4535	00:01:47	107	0.0000
nopath	2	4	3	1	708	01:13:39	4419	01:15:37	4537	00:01:58	118	0.0000
nopath	3	6	12	14	667	01:14:18	4458	01:15:38	4538	00:01:20	80	0.0000
nopath	5	1	12	14	785	01:13:15	4395	01:15:42	4542	00:02:27	147	0.0000
nopath	3	6	13	15	667	01:14:39	4479	01:15:43	4543	00:01:04	64	0.0000
nopath	3	6	5	1	667	01:14:46	4486	01:15:44	4544	00:00:58	58	0.0000
nopath	1	2	3	1	504	01:14:45	4485	01:15:45	4545	00:01:00	60	0.0000
nopath	3	5	7	1	621	01:14:50	4490	01:15:46	4546	00:00:56	56	0.0000
nopath	5	1	3	1	785	01:13:16	4396	01:15:46	4546	00:02:30	150	0.0000
nopath	5	3	13	15	621	01:13:49	4429	01:15:47	4547	00:01:58	118	0.0000
nopath	3	6	5	1	667	01:14:55	4495	01:15:48	4548	00:00:53	53	0.0000
nopath	1	2	3	1	504	01:14:55	4495	01:15:49	4549	00:00:54	54	0.0000
nopath	5	3	3	1	621	01:14:51	4491	01:15:50	4550	00:00:59	59	0.0000
nopath	1	2	3	1	504	01:15:03	4503	01:15:53	4553	00:00:50	50	0.0000
nopath	2	4	13	15	708	01:13:45	4425	01:16:07	4567	00:02:22	142	0.0000	00:02:25
nopath	2	3	12	14	679	01:14:23	4463	01:16:08	4568	00:01:45	105	0.0000
nopath	2	4	10	1	708	01:14:13	4453	01:16:08	4568	00:01:55	115	0.0000
nopath	1	3	9	1	763	01:14:43	4483	01:16:10	4570	00:01:27	87	0.0000
nopath	1	2	3	1	504	01:15:34	4534	01:16:19	4579	00:00:45	45	0.0000
nopath	2	6	12	14	748	01:13:42	4422	01:16:30	4590	00:02:48	168	0.0000
nopath	1	3	10	1	763	01:15:19	4519	01:16:37	4597	00:01:18	78	0.0000
nopath	6	7	3	1	624	01:15:42	4542	01:16:38	4598	00:00:56	56	0.0000
nopath	3	2	3	1	679	01:15:26	4526	01:16:39	4599	00:01:13	73	0.0000
nopath	1	3	5	1	763	01:15:33	4533	01:16:39	4599	00:01:06	66	0.0000
nopath	1	3	9	1	763	01:15:43	4543	01:16:44	4604	00:01:01	61	0.0000
nopath	5	6	5	1	380	01:15:26	4526	01:16:57	4617	00:01:31	91	0.0000
nopath	6	1	5	1	832	01:15:25	4525	01:17:02	4622	00:01:37	97	0.0000	00:01:16
nopath	3	7	5	1	302	01:16:32	4592	01:17:13	4633	00:00:41	41	0.0000
nopath	2	3	6	1	679	01:14:46	4486	01:17:17	4637	00:02:31	151	0.0000
nopath	2	4	3	1	708	01:14:51	4491	01:17:21	4641	00:02:30	150	0.0000
nopath	1	4	9	1	792	01:15:58	4558	01:17:22	4642	00:01:24	84	0.0000
nopath	1	7	13	15	542	01:16:33	4593	01:17:22	4642	00:00:49	49	0.0000
nopath	3	6	3	1	667	01:15:44	4544	01:17:23	4643	00:01:39	99	0.0000
nopath	3	6	5	1	667	01:15:54	4554	01:17:25	4645	00:01:31	91	0.0000
nopath	3	5	13	15	621	01:15:55	4555	01:17:29	4649	00:01:34	94	0.0000
nopath	3	6	6	1	667	01:16:06	4566	01:17:31	4651	00:01:25	85	0.0000
nopath	3	6	5	1	667	01:16:12	4572	01:17:33	4653	00:01:21	81	0.0000
nopath	3	6	9	1	667	01:16:23	4583	01:17:36	4656	00:01:13	73	0.0000
nopath	5	7	3	1	577	01:15:44	4544	01:17:37	4657	00:01:53	113	0.0000
nopath	4	2	3	1	708	01:15:48	4548	01:17:49	4669	00:02:01	121	0.0000
nopath	6	7	12	14	624	01:16:41	4601	01:17:49	4669	00:01:08	68	0.0000
nopath	3	6	9	1	667	01:17:00	4620	01:17:55	4675	00:00:55	55	0.0000
nopath	2	1	3	1	504	01:15:34	4534	01:18:03	4683	00:02:29	149	0.0000	00:01:38
nopath	2	1	3	1	504	01:15:39	4539	01:18:06	4686	00:02:27	147	0.0000
nopath	6	3	9	1	667	01:17:16	4636	01:18:08	4688	00:00:52	52	0.0000
nopath	2	1	3	1	504	01:16:26	4586	01:18:13	4693	00:01:47	107	0.0000
nopath	4	1	13	15	792	01:16:24	4584	01:18:19	4699	00:01:55	115	0.0000
nopath	2	3	4	1	679	01:14:59	4499	01:18:26	4706	00:03:27	207	0.0000
nopath	2	4	5	1	708	01:16:13	4573	01:18:30	4710	00:02:17	137	0.0000
nopath	2	3	3	1	679	01:16:42	4602	01:18:30	4710	00:01:48	108	0.0000
nopath	3	5	12	14	621	01:17:42	4662	01:18:32	4712	00:00:50	50	0.0000
nopath	2	3	9	1	679	01:16:52	4612	01:18:33	4713	00:01:41	101	0.0000
nopath	2	4	3	1	708	01:16:54	4614	01:18:37	4717	00:01:43	103	0.0000
nopath	6	7	13	15	624	01:17:42	4662	01:18:53	4733	00:01:11	71	0.0000
nopath	1	2	3	1	504	01:18:08	4688	01:18:53	4733	00:00:45	45	0.0000
nopath	1	2	9	1	504	01:18:09	4689	01:19:01	4741	00:00:52	52	0.0000	00:00:53
nopath	1	3	5	1	763	01:17:20	4640	01:19:02	4742	00:01:42	102	0.0000
nopath	3	6	5	1	667	01:17:58	4678	01:19:11	4751	00:01:13	73	0.0000
nopath	3	6	13	15	667	01:18:03	4683	01:19:14	4754	00:01:11	71	0.0000
nopath	3	6	3	1	667	01:18:06	4686	01:19:16	4756	00:01:10	70	0.0000
nopath	3	2	3	1	679	01:18:10	4690	01:19:20	4760	00:01:10	70	0.0000
nopath	2	1	10	1	504	01:18:27	4707	01:19:34	4774	00:01:07	67	0.0000
nopath	3	6	3	1	667	01:18:14	4694	01:19:40	4780	00:01:26	86	0.0000
nopath	5	2	13	15	701	01:16:51	4611	01:19:40	4780	00:02:49	169	0.0000
nopath	1	3	13	15	763	01:18:20	4700	01:19:41	4781	00:01:21	81	0.0000
nopath	2	4	3	1	708	01:16:57	4617	01:19:42	4782	00:02:45	165	0.0000
nopath	6	5	13	15	380	01:18:57	4737	01:19:43	4783	00:00:46	46	0.0000
nopath	6	2	12	14	748	01:18:21	4701	01:19:43	4783	00:01:22	82	0.0000
nopath	2	3	10	1	679	01:17:14	4634	01:19:43	4783	00:02:29	149	0.0000
nopath	5	1	9	1	785	01:16:55	4615	01:19:46	4786	00:02:51	171	0.0000
nopath	2	3	9	1	679	01:17:18	4638	01:19:46	4786	00:02:28	148	0.0000
nopath	6	1	3	1	832	01:18:32	4712	01:19:51	4791	00:01:19	79	0.0000
nopath	6	1	9	1	832	01:18:55	4735	01:19:58	4798	00:01:03	63	0.0000
nopath	1	5	12	14	785	01:17:14	4634	01:20:04	4804	00:02:50	170	0.0000	00:02:08
nopath	6	7	10	1	624	01:19:07	4747	01:20:06	4806	00:00:59	59	0.0000
nopath	1	2	12	14	504	01:19:22	4762	01:20:09	4809	00:00:47	47	0.0000
nopath	2	3	10	1	679	01:17:20	4640	01:20:12	4812	00:02:52	172	0.0000
nopath	2	3	12	14	679	01:18:54	4734	01:20:15	4815	00:01:21	81	0.0000
nopath	2	1	5	1	504	01:19:52	4792	01:20:48	4848	00:00:56	56	0.0000
nopath	5	2	6	1	701	01:19:19	4759	01:20:58	4858	00:01:39	99	0.0000
nopath	3	6	3	1	667	01:19:07	4747	01:20:59	4859	00:01:52	112	0.0000
nopath	3	1	12	14	763	01:18:23	4703	01:21:00	4860	00:02:37	157	0.0000	00:02:03
nopath	5	3	5	1	621	01:20:06	4806	01:21:01	4861	00:00:55	55	0.0000
nopath	3	6	5	1	667	01:19:28	4768	01:21:01	4861	00:01:33	93	0.0000
nopath	5	7	9	1	577	01:18:57	4737	01:21:03	4863	00:02:06	126	0.0000
nopath	3	6	9	1	667	01:20:03	4803	01:21:03	4863	00:01:00	60	0.0000
nopath	1	2	3	1	504	01:20:08	4808	01:21:06	4866	00:00:58	58	0.0000
nopath	1	7	9	1	542	01:19:51	4791	01:21:07	4867	00:01:16	76	0.0000
nopath	1	2	3	1	504	01:20:11	4811	01:21:10	4870	00:00:59	59	0.0000
nopath	5	2	13	15	701	01:20:15	4815	01:21:13	4873	00:00:58	58	0.0000
nopath	2	3	12	14	679	01:19:35	4775	01:21:21	4881	00:01:46	106	0.0000
nopath	6	2	6	1	748	01:19:38	4778	01:21:22	4882	00:01:44	104	0.0000
nopath	3	6	5	1	667	01:20:16	4816	01:21:22	4882	00:01:06	66	0.0000
nopath	2	4	3	1	708	01:19:36	4776	01:21:24	4884	00:01:48	108	0.0000
nopath	3	6	3	1	667	01:20:28	4828	01:21:24	4884	00:00:56	56	0.0000
nopath	1	2	3	1	504	01:20:40	4840	01:21:26	4886	00:00:46	46	0.0000
nopath	2	3	13	15	679	01:19:59	4799	01:21:27	4887	00:01:28	88	0.0000
nopath	3	6	9	1	667	01:20:48	4848	01:21:38	4898	00:00:50	50	0.0000
nopath	1	7	5	1	542	01:20:50	4850	01:21:40	4900	00:00:50	50	0.0000
nopath	3	2	5	1	679	01:19:50	4790	01:21:52	4912	00:02:02	122	0.0000
nopath	2	3	12	14	679	01:20:05	4805	01:21:53	4913	00:01:48	108	0.0000
nopath	3	2	3	1	679	01:20:08	4808	01:21:54	4914	00:01:46	106	0.0000
nopath	2	3	10	1	679	01:20:10	4810	01:21:55	4915	00:01:45	105	0.0000
nopath	3	6	6	1	667	01:21:04	4864	01:22:00	4920	00:00:56	56	0.0000	00:01:10
nopath	3	2	12	14	679	01:20:59	4859	01:22:02	4922	00:01:03	63	0.0000
nopath	3	6	3	1	667	01:21:13	4873	01:22:03	4923	00:00:50	50	0.0000
nopath	3	6	3	1	667	01:21:19	4879	01:22:09	4929	00:00:50	50	0.0000
nopath	6	2	12	14	748	01:20:46	4846	01:22:23	4943	00:01:37	97	0.0000
nopath	2	1	12	14	504	01:21:40	4900	01:22:23	4943	00:00:43	43	0.0000
nopath	5	6	13	15	380	01:20:22	4822	01:22:24	4944	00:02:02	122	0.0000
nopath	2	3	5	1	679	01:20:49	4849	01:22:26	4946	00:01:37	97	0.0000
nopath	2	4	3	1	708	01:20:34	4834	01:22:27	4947	00:01:53	113	0.0000
nopath	6	1	13	15	832	01:19:44	4784	01:22:29	4949	00:02:45	165	0.0000
nopath	2	4	12	14	708	01:21:03	4863	01:22:30	4950	00:01:27	87	0.0000
nopath	6	1	9	1	832	01:20:48	4848	01:22:31	4951	00:01:43	103	0.0000
nopath	5	3	9	1	621	01:20:49	4849	01:22:42	4962	00:01:53	113	0.0000
nopath	3	6	12	14	667	01:21:21	4881	01:22:48	4968	00:01:27	87	0.0000
nopath	3	6	5	1	667	01:21:34	4894	01:22:50	4970	00:01:16	76	0.0000
nopath	3	6	12	14	667	01:21:35	4895	01:22:53	4973	00:01:18	78	0.0000
nopath	3	6	9	1	667	01:21:37	4897	01:22:54	4974	00:01:17	77	0.0000
nopath	2	3	10	1	679	01:21:08	4868	01:22:56	4976	00:01:48	108	0.0000
nopath	1	2	12	14	504	01:22:07	4927	01:23:00	4980	00:00:53	53	0.0000	00:00:52
nopath	3	6	5	1	667	01:21:58	4918	01:23:03	4983	00:01:05	65	0.0000
nopath	4	2	5	1	708	01:21:57	4917	01:23:13	4993	00:01:16	76	0.0000
nopath	3	1	2	1	763	01:22:07	4927	01:23:26	5006	00:01:19	79	0.0000
nopath	3	6	3	1	667	01:22:51	4971	01:23:41	5021	00:00:50	50	0.0000
nopath	5	1	5	1	785	01:20:58	4858	01:23:46	5026	00:02:48	168	0.0000
nopath	1	7	8	1	542	01:22:32	4952	01:23:48	5028	00:01:16	76	0.0000
nopath	5	1	5	1	785	01:21:59	4919	01:23:49	5029	00:01:50	110	0.0000
nopath	6	1	12	14	832	01:21:13	4873	01:23:52	5032	00:02:39	159	0.0000
nopath	6	1	13	15	832	01:22:30	4950	01:23:56	5036	00:01:26	86	0.0000
nopath	2	3	12	14	679	01:22:09	4929	01:23:57	5037	00:01:48	108	0.0000
nopath	4	7	5	1	331	01:23:12	4992	01:23:59	5039	00:00:47	47	0.0000
nopath	2	4	12	14	708	01:22:26	4946	01:24:01	5041	00:01:35	95	0.0000	00:01:59
nopath	1	7	4	1	542	01:23:07	4987	01:24:02	5042	00:00:55	55	0.0000
nopath	2	3	12	14	679	01:22:53	4973	01:24:02	5042	00:01:09	69	0.0000
nopath	2	3	6	1	679	01:22:55	4975	01:24:24	5064	00:01:29	89	0.0000
nopath	1	3	13	15	763	01:22:36	4956	01:24:28	5068	00:01:52	112	0.0000
nopath	1	3	5	1	763	01:23:04	4984	01:24:31	5071	00:01:27	87	0.0000
nopath	4	2	12	14	708	01:22:40	4960	01:24:35	5075	00:01:55	115	0.0000
nopath	3	6	12	14	667	01:23:11	4991	01:24:36	5076	00:01:25	85	0.0000
nopath	3	6	3	1	667	01:23:12	4992	01:24:38	5078	00:01:26	86	0.0000
nopath	3	6	12	14	667	01:23:41	5021	01:24:40	5080	00:00:59	59	0.0000
nopath	1	3	12	14	763	01:23:26	5006	01:24:57	5097	00:01:31	91	0.0000
nopath	2	1	5	1	504	01:24:15	5055	01:25:02	5102	00:00:47	47	0.0000	00:01:17
nopath	2	4	13	15	708	01:23:26	5006	01:25:02	5102	00:01:36	96	0.0000
nopath	3	6	9	1	667	01:24:10	5050	01:25:03	5103	00:00:53	53	0.0000
nopath	4	1	12	14	792	01:23:33	5013	01:25:05	5105	00:01:32	92	0.0000
nopath	3	6	5	1	667	01:24:11	5051	01:25:05	5105	00:00:54	54	0.0000
nopath	3	6	10	1	667	01:24:20	5060	01:25:10	5110	00:00:50	50	0.0000
nopath	5	1	13	15	785	01:22:10	4930	01:25:11	5111	00:03:01	181	0.0000
nopath	5	1	10	1	785	01:22:53	4973	01:25:13	5113	00:02:20	140	0.0000
nopath	6	1	3	1	832	01:22:43	4963	01:25:14	5114	00:02:31	151	0.0000
nopath	6	7	9	1	624	01:23:09	4989	01:25:15	5115	00:02:06	126	0.0000
nopath	1	5	12	14	785	01:22:53	4973	01:25:28	5128	00:02:35	155	0.0000
nopath	3	4	13	15	375	01:24:55	5095	01:25:29	5129	00:00:34	34	0.0000
nopath	2	5	12	14	701	01:23:50	5030	01:25:30	5130	00:01:40	100	0.0000
nopath	2	3	6	1	679	01:23:27	5007	01:25:32	5132	00:02:05	125	0.0000
nopath	2	3	10	1	679	01:23:30	5010	01:25:35	5135	00:02:05	125	0.0000
nopath	2	3	13	15	679	01:23:33	5013	01:25:39	5139	00:02:06	126	0.0000
nopath	1	2	12	14	504	01:25:01	5101	01:25:47	5147	00:00:46	46	0.0000
nopath	2	4	2	1	708	01:23:34	5014	01:26:07	5167	00:02:33	153	0.0000	00:02:04
nopath	1	3	10	1	763	01:25:10	5110	01:26:11	5171	00:01:01	61	0.0000
nopath	2	1	13	15	504	01:24:37	5077	01:26:21	5181	00:01:44	104	0.0000
nopath	3	6	12	14	667	01:24:47	5087	01:26:24	5184	00:01:37	97	0.0000
nopath	3	5	13	15	621	01:24:51	5091	01:26:28	5188	00:01:37	97	0.0000
nopath	1	2	12	14	504	01:25:29	5129	01:26:29	5189	00:01:00	60	0.0000
nopath	5	1	3	1	785	01:24:29	5069	01:26:29	5189	00:02:00	120	0.0000
nopath	6	5	8	1	380	01:25:33	5133	01:26:30	5190	00:00:57	57	0.0000
nopath	5	1	3	1	785	01:25:11	5111	01:26:31	5191	00:01:20	80	0.0000
nopath	1	3	13	15	763	01:25:20	5120	01:26:43	5203	00:01:23	83	0.0000
nopath	3	6	13	15	667	01:25:54	5154	01:26:47	5207	00:00:53	53	0.0000
nopath	6	2	12	14	748	01:24:43	5083	01:26:47	5207	00:02:04	124	0.0000
nopath	6	1	5	1	832	01:25:31	5131	01:26:55	5215	00:01:24	84	0.0000
nopath	1	2	2	1	504	01:26:06	5166	01:27:00	5220	00:00:54	54	0.0000	00:00:53
nopath	1	3	6	1	763	01:25:51	5151	01:27:12	5232	00:01:21	81	0.0000
nopath	3	6	13	15	667	01:26:10	5170	01:27:22	5242	00:01:12	72	0.0000
nopath	2	1	5	1	504	01:25:33	5133	01:27:28	5248	00:01:55	115	0.0000
nopath	4	2	13	15	708	01:25:36	5136	01:27:29	5249	00:01:53	113	0.0000
nopath	4	1	5	1	792	01:25:14	5114	01:27:31	5251	00:02:17	137	0.0000
nopath	4	1	6	1	792	01:26:45	5205	01:27:44	5264	00:00:59	59	0.0000
nopath	1	3	5	1	763	01:26:21	5181	01:27:48	5268	00:01:27	87	0.0000
nopath	2	3	9	1	679	01:26:49	5209	01:27:51	5271	00:01:02	62	0.0000
nopath	2	3	3	1	679	01:26:58	5218	01:27:54	5274	00:00:56	56	0.0000
nopath	5	3	3	1	621	01:25:57	5157	01:28:02	5282	00:02:05	125	0.0000	00:01:38
nopath	5	3	5	1	621	01:25:58	5158	01:28:04	5284	00:02:06	126	0.0000
nopath	3	6	12	14	667	01:26:46	5206	01:28:12	5292	00:01:26	86	0.0000
nopath	3	6	9	1	667	01:26:55	5215	01:28:14	5294	00:01:19	79	0.0000
nopath	3	6	6	1	667	01:27:09	5229	01:28:16	5296	00:01:07	67	0.0000
nopath	5	1	3	1	785	01:26:38	5198	01:28:18	5298	00:01:40	100	0.0000
nopath	1	3	12	14	763	01:26:57	5217	01:28:23	5303	00:01:26	86	0.0000
nopath	2	4	12	14	708	01:26:59	5219	01:28:24	5304	00:01:25	85	0.0000
nopath	6	3	10	1	667	01:26:31	5191	01:28:35	5315	00:02:04	124	0.0000
nopath	6	3	12	14	667	01:27:40	5260	01:28:37	5317	00:00:57	57	0.0000
nopath	3	4	9	1	375	01:28:15	5295	01:28:48	5328	00:00:33	33	0.0000
nopath	2	3	12	14	679	01:27:07	5227	01:28:59	5339	00:01:52	112	0.0000
nopath	1	5	5	1	785	01:26:26	5186	01:29:02	5342	00:02:36	156	0.0000	00:02:35
nopath	6	1	12	14	832	01:27:56	5276	01:29:11	5351	00:01:15	75	0.0000
nopath	2	3	3	1	679	01:27:31	5251	01:29:24	5364	00:01:53	113	0.0000
nopath	2	3	12	14	679	01:28:03	5283	01:29:27	5367	00:01:24	84	0.0000
nopath	1	3	3	1	763	01:28:37	5317	01:30:00	5400	00:01:23	83	0.0000	00:01:42
nopath	3	6	13	15	667	01:27:42	5262	01:30:03	5403	00:02:21	141	0.0000
nopath	3	6	5	1	667	01:28:02	5282	01:30:04	5404	00:02:02	122	0.0000
nopath	1	4	12	14	792	01:28:41	5321	01:30:04	5404	00:01:23	83	0.0000
nopath	3	6	12	14	667	01:28:41	5321	01:30:07	5407	00:01:26	86	0.0000
nopath	3	6	5	1	667	01:28:52	5332	01:30:09	5409	00:01:17	77	0.0000
nopath	3	6	3	1	667	01:28:53	5333	01:30:11	5411	00:01:18	78	0.0000
nopath	3	6	5	1	667	01:29:06	5346	01:30:14	5414	00:01:08	68	0.0000
nopath	3	1	12	14	763	01:27:47	5267	01:30:17	5417	00:02:30	150	0.0000
nopath	3	1	3	1	763	01:28:44	5324	01:30:20	5420	00:01:36	96	0.0000
nopath	6	2	3	1	748	01:29:06	5346	01:30:24	5424	00:01:18	78	0.0000
nopath	6	4	12	14	696	01:29:22	5362	01:30:26	5426	00:01:04	64	0.0000
nopath	1	3	3	1	763	01:29:13	5353	01:30:32	5432	00:01:19	79	0.0000
nopath	2	3	12	14	679	01:28:28	5308	01:30:35	5435	00:02:07	127	0.0000
nopath	2	4	2	1	708	01:29:05	5345	01:30:38	5438	00:01:33	93	0.0000
nopath	3	6	3	1	667	01:29:48	5388	01:30:39	5439	00:00:51	51	0.0000
nopath	2	4	9	1	708	01:29:08	5348	01:30:40	5440	00:01:32	92	0.0000
nopath	1	2	3	1	504	01:30:15	5415	01:31:00	5460	00:00:45	45	0.0000	00:00:45
nopath	2	3	12	14	679	01:29:14	5354	01:31:01	5461	00:01:47	107	0.0000
nopath	2	4	3	1	708	01:29:23	5363	01:31:04	5464	00:01:41	101	0.0000
nopath	1	3	13	15	763	01:29:43	5383	01:31:07	5467	00:01:24	84	0.0000
nopath	3	6	3	1	667	01:30:09	5409	01:31:10	5470	00:01:01	61	0.0000
nopath	3	6	5	1	667	01:30:13	5413	01:31:11	5471	00:00:58	58	0.0000
nopath	5	6	3	1	380	01:29:54	5394	01:31:21	5481	00:01:27	87	0.0000
nopath	3	4	9	1	375	01:30:31	5431	01:31:23	5483	00:00:52	52	0.0000
nopath	2	1	2	1	504	01:30:15	5415	01:31:39	5499	00:01:24	84	0.0000
nopath	4	2	5	1	708	01:30:00	5400	01:31:40	5500	00:01:40	100	0.0000
nopath	2	1	12	14	504	01:30:43	5443	01:31:45	5505	00:01:02	62	0.0000
nopath	3	6	5	1	667	01:30:28	5428	01:31:47	5507	00:01:19	79	0.0000
nopath	5	3	3	1	621	01:30:08	5408	01:31:47	5507	00:01:39	99	0.0000
nopath	4	1	9	1	792	01:29:55	5395	01:31:47	5507	00:01:52	112	0.0000
nopath	5	3	3	1	621	01:30:39	5439	01:31:48	5508	00:01:09	69	0.0000
nopath	3	6	9	1	667	01:30:29	5429	01:31:49	5509	00:01:20	80	0.0000
nopath	3	6	5	1	667	01:30:40	5440	01:31:51	5511	00:01:11	71	0.0000
nopath	1	2	3	1	504	01:31:20	5480	01:32:07	5527	00:00:47	47	0.0000	00:00:47
nopath	3	6	12	14	667	01:31:05	5465	01:32:11	5531	00:01:06	66	0.0000
nopath	2	3	13	15	679	01:30:26	5426	01:32:11	5531	00:01:45	105	0.0000
nopath	2	4	3	1	708	01:30:59	5459	01:32:12	5532	00:01:13	73	0.0000
nopath	2	3	3	1	679	01:31:08	5468	01:32:13	5533	00:01:05	65	0.0000
nopath	3	6	12	14	667	01:31:20	5480	01:32:13	5533	00:00:53	53	0.0000
nopath	1	4	7	1	792	01:30:47	5447	01:32:16	5536	00:01:29	89	0.0000
nopath	1	2	3	1	504	01:31:37	5497	01:32:20	5540	00:00:43	43	0.0000
nopath	6	3	5	1	667	01:31:16	5476	01:32:23	5543	00:01:07	67	0.0000
nopath	1	3	9	1	763	01:30:53	5453	01:32:40	5560	00:01:47	107	0.0000
nopath	3	6	5	1	667	01:31:44	5504	01:32:45	5565	00:01:01	61	0.0000
nopath	3	6	5	1	667	01:32:00	5520	01:32:51	5571	00:00:51	51	0.0000
nopath	3	1	9	1	763	01:31:36	5496	01:33:06	5586	00:01:30	90	0.0000	00:01:43
nopath	6	2	12	14	748	01:30:52	5452	01:33:08	5588	00:02:16	136	0.0000
nopath	2	4	12	14	708	01:31:28	5488	01:33:12	5592	00:01:44	104	0.0000
nopath	2	4	12	14	708	01:31:33	5493	01:33:14	5594	00:01:41	101	0.0000
nopath	2	3	6	1	679	01:31:35	5495	01:33:14	5594	00:01:39	99	0.0000
nopath	6	1	10	1	832	01:31:22	5482	01:33:16	5596	00:01:54	114	0.0000
nopath	5	1	12	14	785	01:31:27	5487	01:33:38	5618	00:02:11	131	0.0000
nopath	2	4	3	1	708	01:31:44	5504	01:33:43	5623	00:01:59	119	0.0000
nopath	2	4	3	1	708	01:31:55	5515	01:33:45	5625	00:01:50	110	0.0000
nopath	2	3	12	14	679	01:31:57	5517	01:33:46	5626	00:01:49	109	0.0000
nopath	3	6	3	1	667	01:33:00	5580	01:33:50	5630	00:00:50	50	0.0000
nopath	6	3	6	1	667	01:32:52	5572	01:33:54	5634	00:01:02	62	0.0000
nopath	3	6	10	1	667	01:33:06	5586	01:33:56	5636	00:00:50	50	0.0000
nopath	3	2	5	1	679	01:32:04	5524	01:34:01	5641	00:01:57	117	0.0000	00:02:05
nopath	2	3	3	1	679	01:32:14	5534	01:34:14	5654	00:02:00	120	0.0000
nopath	2	4	3	1	708	01:32:02	5522	01:34:15	5655	00:02:13	133	0.0000
nopath	1	4	12	14	792	01:32:09	5529	01:34:18	5658	00:02:09	129	0.0000
nopath	3	6	7	1	667	01:33:21	5601	01:34:18	5658	00:00:57	57	0.0000
nopath	1	3	9	1	763	01:32:13	5533	01:34:19	5659	00:02:06	126	0.0000
nopath	3	5	13	15	621	01:33:26	5606	01:34:22	5662	00:00:56	56	0.0000
nopath	3	2	9	1	679	01:32:12	5532	01:34:22	5662	00:02:10	130	0.0000
nopath	3	1	9	1	763	01:32:10	5530	01:34:28	5668	00:02:18	138	0.0000
nopath	6	2	6	1	748	01:32:41	5561	01:34:32	5672	00:01:51	111	0.0000
nopath	5	1	3	1	785	01:31:42	5502	01:34:34	5674	00:02:52	172	0.0000
nopath	5	1	3	1	785	01:32:03	5523	01:34:36	5676	00:02:33	153	0.0000
nopath	1	3	12	14	763	01:32:52	5572	01:34:45	5685	00:01:53	113	0.0000
nopath	2	3	9	1	679	01:33:04	5584	01:34:48	5688	00:01:44	104	0.0000
nopath	2	3	12	14	679	01:33:06	5586	01:34:50	5690	00:01:44	104	0.0000
nopath	2	3	13	15	679	01:33:26	5606	01:35:21	5721	00:01:55	115	0.0000	00:02:21
nopath	2	4	13	15	708	01:33:09	5589	01:35:22	5722	00:02:13	133	0.0000
nopath	3	2	5	1	679	01:32:22	5542	01:35:22	5722	00:03:00	180	0.0000
nopath	3	6	3	1	667	01:33:41	5621	01:35:23	5723	00:01:42	102	0.0000
nopath	3	6	3	1	667	01:33:57	5637	01:35:25	5725	00:01:28	88	0.0000
nopath	3	5	12	14	621	01:34:37	5677	01:35:30	5730	00:00:53	53	0.0000
nopath	4	1	3	1	792	01:32:29	5549	01:35:33	5733	00:03:04	184	0.0000
nopath	4	1	12	14	792	01:32:45	5565	01:35:38	5738	00:02:53	173	0.0000
nopath	6	7	9	1	624	01:33:27	5607	01:35:44	5744	00:02:17	137	0.0000
nopath	2	3	13	15	679	01:33:33	5613	01:35:51	5751	00:02:18	138	0.0000
nopath	5	2	10	1	701	01:34:26	5666	01:35:52	5752	00:01:26	86	0.0000
nopath	2	3	12	14	679	01:33:41	5621	01:35:53	5753	00:02:12	132	0.0000
nopath	2	3	3	1	679	01:33:42	5622	01:35:55	5755	00:02:13	133	0.0000
nopath	3	5	12	14	621	01:34:45	5685	01:35:55	5755	00:01:10	70	0.0000
nopath	4	1	3	1	792	01:34:19	5659	01:35:57	5757	00:01:38	98	0.0000
nopath	3	6	3	1	667	01:35:02	5702	01:35:57	5757	00:00:55	55	0.0000
nopath	5	1	13	15	785	01:32:58	5578	01:35:59	5759	00:03:01	181	0.0000
nopath	1	2	10	1	504	01:34:36	5676	01:36:00	5760	00:01:24	84	0.0000	00:01:03
nopath	6	1	2	1	832	01:34:04	5644	01:36:01	5761	00:01:57	117	0.0000
nopath	6	4	5	1	696	01:33:31	5611	01:36:09	5769	00:02:38	158	0.0000
nopath	6	4	3	1	696	01:33:38	5618	01:36:13	5773	00:02:35	155	0.0000
nopath	2	3	13	15	679	01:33:47	5627	01:36:19	5779	00:02:32	152	0.0000
nopath	2	3	12	14	679	01:34:45	5685	01:36:21	5781	00:01:36	96	0.0000
nopath	4	3	3	1	375	01:35:00	5700	01:36:23	5783	00:01:23	83	0.0000
nopath	3	6	5	1	667	01:35:28	5728	01:36:25	5785	00:00:57	57	0.0000
nopath	3	4	3	1	375	01:35:55	5755	01:36:34	5794	00:00:39	39	0.0000
nopath	1	3	12	14	763	01:35:37	5737	01:36:49	5809	00:01:12	72	0.0000
nopath	4	3	10	1	375	01:35:38	5738	01:36:53	5813	00:01:15	75	0.0000
nopath	5	3	9	1	621	01:35:05	5705	01:37:02	5822	00:01:57	117	0.0000	00:01:42
nopath	3	6	6	1	667	01:35:56	5756	01:37:11	5831	00:01:15	75	0.0000
nopath	5	4	3	1	650	01:35:53	5753	01:37:11	5831	00:01:18	78	0.0000
nopath	2	3	3	1	679	01:35:52	5752	01:37:20	5840	00:01:28	88	0.0000
nopath	3	6	5	1	667	01:36:27	5787	01:37:27	5847	00:01:00	60	0.0000
nopath	6	1	10	1	832	01:35:55	5755	01:37:43	5863	00:01:48	108	0.0000
nopath	6	4	9	1	696	01:35:27	5727	01:37:48	5868	00:02:21	141	0.0000
nopath	6	4	3	1	696	01:36:35	5795	01:37:50	5870	00:01:15	75	0.0000
nopath	1	3	3	1	763	01:36:08	5768	01:37:52	5872	00:01:44	104	0.0000
nopath	1	3	12	14	763	01:36:30	5790	01:37:55	5875	00:01:25	85	0.0000
nopath	3	6	8	1	667	01:37:00	5820	01:38:00	5880	00:01:00	60	0.0000	00:01:10
nopath	3	6	5	1	667	01:37:01	5821	01:38:02	5882	00:01:01	61	0.0000
nopath	3	6	12	14	667	01:37:08	5828	01:38:04	5884	00:00:56	56	0.0000
nopath	4	2	12	14	708	01:35:10	5710	01:38:05	5885	00:02:55	175	0.0000
nopath	3	2	4	1	679	01:36:49	5809	01:38:13	5893	00:01:24	84	0.0000
nopath	6	4	3	1	696	01:37:08	5828	01:38:13	5893	00:01:05	65	0.0000
nopath	4	1	12	14	792	01:36:41	5801	01:38:19	5899	00:01:38	98	0.0000
nopath	2	3	9	1	679	01:37:05	5825	01:38:29	5909	00:01:24	84	0.0000
nopath	5	6	3	1	380	01:38:08	5888	01:38:43	5923	00:00:35	35	0.0000
nopath	5	3	8	1	621	01:37:18	5838	01:38:50	5930	00:01:32	92	0.0000
nopath	1	2	13	15	504	01:38:02	5882	01:38:51	5931	00:00:49	49	0.0000
nopath	5	4	10	1	650	01:37:57	5877	01:38:56	5936	00:00:59	59	0.0000
nopath	3	6	3	1	667	01:37:34	5854	01:38:59	5939	00:01:25	85	0.0000
nopath	2	3	12	14	679	01:37:52	5872	01:39:01	5941	00:01:09	69	0.0000	00:01:51
nopath	4	6	3	1	696	01:38:25	5905	01:39:24	5964	00:00:59	59	0.0000
nopath	3	6	5	1	667	01:38:39	5919	01:39:37	5977	00:00:58	58	0.0000
nopath	3	6	3	1	667	01:38:50	5930	01:39:41	5981	00:00:51	51	0.0000
nopath	2	1	3	1	504	01:38:21	5901	01:39:42	5982	00:01:21	81	0.0000
nopath	2	1	3	1	504	01:38:30	5910	01:39:46	5986	00:01:16	76	0.0000
nopath	2	1	3	1	504	01:38:31	5911	01:39:50	5990	00:01:19	79	0.0000
nopath	6	1	5	1	832	01:38:44	5924	01:39:58	5998	00:01:14	74	0.0000
nopath	2	6	3	1	748	01:36:54	5814	01:40:06	6006	00:03:12	192	0.0000	00:03:14
nopath	2	3	3	1	679	01:38:20	5900	01:40:06	6006	00:01:46	106	0.0000
nopath	2	4	3	1	708	01:38:08	5888	01:40:07	6007	00:01:59	119	0.0000
nopath	2	4	9	1	708	01:38:41	5921	01:40:09	6009	00:01:28	88	0.0000
nopath	2	6	5	1	748	01:39:13	5953	01:40:11	6011	00:00:58	58	0.0000
nopath	1	7	3	1	542	01:39:30	5970	01:40:18	6018	00:00:48	48	0.0000
nopath	1	3	3	1	763	01:39:08	5948	01:40:38	6038	00:01:30	90	0.0000
nopath	1	4	3	1	792	01:39:03	5943	01:40:39	6039	00:01:36	96	0.0000
nopath	1	3	10	1	763	01:39:45	5985	01:40:43	6043	00:00:58	58	0.0000
nopath	3	6	12	14	667	01:39:09	5949	01:40:48	6048	00:01:39	99	0.0000
nopath	3	2	5	1	679	01:39:50	5990	01:40:49	6049	00:00:59	59	0.0000
nopath	3	5	12	14	621	01:39:37	5977	01:40:49	6049	00:01:12	72	0.0000
nopath	3	7	5	1	302	01:40:23	6023	01:40:57	6057	00:00:34	34	0.0000
nopath	4	6	3	1	696	01:40:08	6008	01:41:06	6066	00:00:58	58	0.0000	00:01:22
nopath	2	4	6	1	708	01:40:20	6020	01:41:13	6073	00:00:53	53	0.0000
nopath	5	1	6	1	785	01:38:30	5910	01:41:20	6080	00:02:50	170	0.0000
nopath	6	2	9	1	748	01:39:18	5958	01:41:21	6081	00:02:03	123	0.0000
nopath	3	6	2	1	667	01:40:34	6034	01:41:23	6083	00:00:49	49	0.0000
nopath	5	1	13	15	785	01:39:35	5975	01:41:24	6084	00:01:49	109	0.0000
nopath	5	1	5	1	785	01:39:50	5990	01:41:26	6086	00:01:36	96	0.0000
nopath	6	1	9	1	832	01:39:58	5998	01:41:29	6089	00:01:31	91	0.0000
nopath	2	3	12	14	679	01:40:35	6035	01:41:45	6105	00:01:10	70	0.0000
nopath	1	3	5	1	763	01:40:25	6025	01:41:48	6108	00:01:23	83	0.0000
nopath	3	6	9	1	667	01:40:58	6058	01:41:49	6109	00:00:51	51	0.0000
nopath	3	6	3	1	667	01:41:01	6061	01:41:51	6111	00:00:50	50	0.0000
nopath	1	2	12	14	504	01:41:12	6072	01:41:58	6118	00:00:46	46	0.0000
nopath	5	6	13	15	380	01:41:28	6088	01:42:14	6134	00:00:46	46	0.0000	00:01:17
nopath	1	2	12	14	504	01:41:32	6092	01:42:18	6138	00:00:46	46	0.0000
nopath	5	6	3	1	380	01:41:44	6104	01:42:20	6140	00:00:36	36	0.0000
nopath	1	3	3	1	763	01:41:17	6077	01:42:23	6143	00:01:06	66	0.0000
nopath	4	1	3	1	792	01:41:04	6064	01:42:26	6146	00:01:22	82	0.0000
nopath	3	2	7	1	679	01:41:14	6074	01:42:29	6149	00:01:15	75	0.0000
nopath	2	1	3	1	504	01:41:52	6112	01:42:35	6155	00:00:43	43	0.0000
nopath	5	7	12	14	577	01:41:06	6066	01:42:35	6155	00:01:29	89	0.0000
nopath	5	2	3	1	701	01:41:35	6095	01:42:38	6158	00:01:03	63	0.0000
nopath	3	6	13	15	667	01:41:13	6073	01:42:39	6159	00:01:26	86	0.0000
nopath	3	6	3	1	667	01:41:18	6078	01:42:40	6160	00:01:22	82	0.0000
nopath	1	2	10	1	504	01:42:04	6124	01:42:48	6168	00:00:44	44	0.0000
nopath	1	3	12	14	763	01:41:28	6088	01:42:53	6173	00:01:25	85	0.0000
nopath	3	6	9	1	667	01:41:45	6105	01:42:55	6175	00:01:10	70	0.0000
nopath	3	6	3	1	667	01:41:48	6108	01:42:57	6177	00:01:09	69	0.0000
nopath	3	6	3	1	667	01:41:51	6111	01:42:59	6179	00:01:08	68	0.0000
nopath	6	2	9	1	748	01:42:02	6122	01:42:59	6179	00:00:57	57	0.0000
nopath	3	6	12	14	667	01:42:01	6121	01:43:01	6181	00:01:00	60	0.0000	00:01:06
nopath	6	1	3	1	832	01:41:58	6118	01:43:03	6183	00:01:05	65	0.0000
nopath	3	6	3	1	667	01:42:15	6135	01:43:05	6185	00:00:50	50	0.0000
nopath	1	3	3	1	763	01:42:22	6142	01:43:24	6204	00:01:02	62	0.0000
nopath	1	5	9	1	785	01:42:07	6127	01:43:29	6209	00:01:22	82	0.0000
nopath	2	6	3	1	748	01:40:40	6040	01:43:29	6209	00:02:49	169	0.0000
nopath	3	2	12	14	679	01:42:41	6161	01:43:38	6218	00:00:57	57	0.0000
nopath	2	4	6	1	708	01:42:55	6175	01:43:59	6239	00:01:04	64	0.0000
nopath	1	2	9	1	504	01:43:02	6182	01:44:01	6241	00:00:59	59	0.0000	00:00:48
nopath	3	6	6	1	667	01:42:45	6165	01:44:23	6263	00:01:38	98	0.0000
nopath	5	1	3	1	785	01:42:05	6125	01:44:26	6266	00:02:21	141	0.0000
nopath	3	6	13	15	667	01:42:49	6169	01:44:28	6268	00:01:39	99	0.0000
nopath	1	3	6	1	763	01:43:06	6186	01:44:28	6268	00:01:22	82	0.0000
nopath	3	6	3	1	667	01:43:01	6181	01:44:30	6270	00:01:29	89	0.0000
nopath	5	7	13	15	577	01:43:11	6191	01:44:31	6271	00:01:20	80	0.0000
nopath	1	2	10	1	504	01:43:39	6219	01:44:32	6272	00:00:53	53	0.0000
nopath	1	3	12	14	763	01:43:09	6189	01:44:32	6272	00:01:23	83	0.0000
nopath	3	6	3	1	667	01:43:10	6190	01:44:32	6272	00:01:22	82	0.0000
nopath	1	3	5	1	763	01:43:28	6208	01:44:34	6274	00:01:06	66	0.0000
nopath	3	6	3	1	667	01:43:14	6194	01:44:34	6274	00:01:20	80	0.0000
nopath	3	6	12	14	667	01:43:15	6195	01:44:35	6275	00:01:20	80	0.0000
nopath	3	5	12	14	621	01:43:35	6215	01:44:38	6278	00:01:03	63	0.0000
nopath	3	5	12	14	621	01:43:43	6223	01:44:42	6282	00:00:59	59	0.0000
nopath	3	6	10	1	667	01:43:44	6224	01:44:44	6284	00:01:00	60	0.0000
nopath	3	6	3	1	667	01:43:48	6228	01:44:45	6285	00:00:57	57	0.0000
nopath	2	1	9	1	504	01:44:07	6247	01:45:01	6301	00:00:54	54	0.0000	00:01:17
nopath	3	6	6	1	667	01:44:00	6240	01:45:06	6306	00:01:06	66	0.0000
nopath	3	5	12	14	621	01:44:10	6250	01:45:11	6311	00:01:01	61	0.0000
nopath	5	1	3	1	785	01:42:42	6162	01:45:22	6322	00:02:40	160	0.0000
nopath	5	1	10	1	785	01:43:09	6189	01:45:24	6324	00:02:15	135	0.0000
nopath	6	2	12	14	748	01:43:21	6201	01:45:26	6326	00:02:05	125	0.0000
nopath	5	1	12	14	785	01:43:35	6215	01:45:27	6327	00:01:52	112	0.0000
nopath	2	3	12	14	679	01:44:21	6261	01:45:29	6329	00:01:08	68	0.0000
nopath	6	1	13	15	832	01:42:56	6176	01:45:30	6330	00:02:34	154	0.0000
nopath	1	3	9	1	763	01:44:17	6257	01:46:02	6362	00:01:45	105	0.0000	00:01:26
nopath	1	4	12	14	792	01:44:06	6246	01:46:04	6364	00:01:58	118	0.0000
nopath	1	3	13	15	763	01:44:39	6279	01:46:07	6367	00:01:28	88	0.0000
nopath	3	6	3	1	667	01:44:47	6287	01:46:11	6371	00:01:24	84	0.0000
nopath	3	6	3	1	667	01:45:04	6304	01:46:13	6373	00:01:09	69	0.0000
nopath	5	3	3	1	621	01:44:46	6286	01:46:15	6375	00:01:29	89	0.0000
nopath	3	6	5	1	667	01:45:09	6309	01:46:16	6376	00:01:07	67	0.0000
nopath	4	6	12	14	696	01:45:28	6328	01:46:25	6385	00:00:57	57	0.0000
nopath	3	1	3	1	763	01:44:01	6241	01:46:33	6393	00:02:32	152	0.0000
nopath	2	4	5	1	708	01:44:46	6286	01:46:34	6394	00:01:48	108	0.0000
nopath	3	6	3	1	667	01:45:34	6334	01:46:38	6398	00:01:04	64	0.0000
nopath	2	3	12	14	679	01:45:20	6320	01:46:39	6399	00:01:19	79	0.0000
nopath	6	2	5	1	748	01:44:39	6279	01:46:45	6405	00:02:06	126	0.0000
nopath	5	1	13	15	785	01:43:54	6234	01:46:47	6407	00:02:53	173	0.0000
nopath	5	1	9	1	785	01:45:11	6311	01:46:49	6409	00:01:38	98	0.0000
nopath	6	1	10	1	832	01:44:19	6259	01:46:50	6410	00:02:31	151	0.0000
nopath	3	6	12	14	667	01:46:00	6360	01:46:51	6411	00:00:51	51	0.0000
nopath	6	7	3	1	624	01:44:23	6263	01:46:51	6411	00:02:28	148	0.0000
nopath	6	3	13	15	667	01:45:06	6306	01:46:52	6412	00:01:46	106	0.0000
nopath	6	1	12	14	832	01:45:54	6354	01:47:00	6420	00:01:06	66	0.0000	00:01:45
nopath	1	7	5	1	542	01:46:11	6371	01:47:00	6420	00:00:49	49	0.0000
nopath	6	1	3	1	832	01:45:57	6357	01:47:01	6421	00:01:04	64	0.0000
nopath	2	3	3	1	679	01:45:47	6347	01:47:08	6428	00:01:21	81	0.0000
nopath	2	3	7	1	679	01:45:48	6348	01:47:11	6431	00:01:23	83	0.0000
nopath	1	4	3	1	792	01:45:51	6351	01:47:14	6434	00:01:23	83	0.0000
nopath	1	2	9	1	504	01:46:41	6401	01:47:24	6444	00:00:43	43	0.0000
nopath	1	3	5	1	763	01:46:25	6385	01:47:40	6460	00:01:15	75	0.0000
nopath	1	4	9	1	792	01:46:35	6395	01:47:44	6464	00:01:09	69	0.0000
nopath	3	1	5	1	763	01:45:40	6340	01:47:48	6468	00:02:08	128	0.0000
nopath	3	1	6	1	763	01:45:51	6351	01:47:52	6472	00:02:01	121	0.0000
nopath	5	3	12	14	621	01:45:48	6348	01:47:56	6476	00:02:08	128	0.0000
nopath	3	6	12	14	667	01:46:33	6393	01:48:00	6480	00:01:27	87	0.0000	00:01:13
nopath	3	4	10	1	375	01:47:03	6423	01:48:01	6481	00:00:58	58	0.0000
nopath	5	2	5	1	701	01:46:45	6405	01:48:01	6481	00:01:16	76	0.0000
nopath	5	7	9	1	577	01:46:44	6404	01:48:02	6482	00:01:18	78	0.0000
nopath	3	6	3	1	667	01:46:39	6399	01:48:02	6482	00:01:23	83	0.0000
nopath	3	6	6	1	667	01:46:43	6403	01:48:04	6484	00:01:21	81	0.0000
nopath	1	2	5	1	504	01:46:59	6419	01:48:04	6484	00:01:05	65	0.0000
nopath	3	6	12	14	667	01:46:46	6406	01:48:07	6487	00:01:21	81	0.0000
nopath	3	5	5	1	621	01:46:52	6412	01:48:08	6488	00:01:16	76	0.0000
nopath	3	4	12	14	375	01:47:14	6434	01:48:08	6488	00:00:54	54	0.0000
nopath	2	3	10	1	679	01:46:06	6366	01:48:12	6492	00:02:06	126	0.0000
nopath	2	3	12	14	679	01:46:13	6373	01:48:15	6495	00:02:02	122	0.0000
nopath	2	3	9	1	679	01:46:26	6386	01:48:18	6498	00:01:52	112	0.0000
nopath	3	6	9	1	667	01:47:00	6420	01:48:20	6500	00:01:20	80	0.0000
nopath	3	6	6	1	667	01:47:07	6427	01:48:22	6502	00:01:15	75	0.0000
nopath	3	6	5	1	667	01:47:13	6433	01:48:25	6505	00:01:12	72	0.0000
nopath	6	2	13	15	748	01:47:11	6431	01:48:25	6505	00:01:14	74	0.0000
nopath	3	7	3	1	302	01:48:02	6482	01:48:40	6520	00:00:38	38	0.0000
nopath	2	3	12	14	679	01:46:39	6399	01:48:45	6525	00:02:06	126	0.0000
nopath	1	3	5	1	763	01:47:27	6447	01:48:47	6527	00:01:20	80	0.0000
nopath	1	2	3	1	504	01:48:02	6482	01:48:50	6530	00:00:48	48	0.0000
nopath	3	2	7	1	679	01:47:43	6463	01:49:02	6542	00:01:19	79	0.0000	00:01:34
nopath	3	2	5	1	679	01:47:57	6477	01:49:04	6544	00:01:07	67	0.0000
nopath	1	3	12	14	763	01:47:58	6478	01:49:13	6553	00:01:15	75	0.0000
nopath	2	1	2	1	504	01:47:32	6452	01:49:14	6554	00:01:42	102	0.0000
nopath	2	3	2	1	679	01:47:42	6462	01:49:44	6584	00:02:02	122	0.0000
nopath	3	6	3	1	667	01:48:13	6493	01:49:47	6587	00:01:34	94	0.0000
nopath	2	4	9	1	708	01:48:31	6511	01:49:48	6588	00:01:17	77	0.0000
nopath	1	3	12	14	763	01:48:31	6511	01:49:49	6589	00:01:18	78	0.0000
nopath	3	6	10	1	667	01:48:15	6495	01:49:49	6589	00:01:34	94	0.0000
nopath	3	6	3	1	667	01:48:26	6506	01:49:51	6591	00:01:25	85	0.0000
nopath	1	4	10	1	792	01:48:34	6514	01:49:52	6592	00:01:18	78	0.0000
nopath	1	2	12	14	504	01:49:13	6553	01:49:59	6599	00:00:46	46	0.0000
nopath	3	4	9	1	375	01:49:13	6553	01:50:02	6602	00:00:49	49	0.0000	00:00:42
nopath	5	7	13	15	577	01:49:05	6545	01:50:07	6607	00:01:02	62	0.0000
nopath	3	2	13	15	679	01:48:34	6514	01:50:22	6622	00:01:48	108	0.0000
nopath	3	6	6	1	667	01:49:31	6571	01:50:23	6623	00:00:52	52	0.0000
nopath	3	6	9	1	667	01:49:33	6573	01:50:26	6626	00:00:53	53	0.0000
nopath	2	7	12	14	458	01:48:47	6527	01:50:29	6629	00:01:42	102	0.0000
nopath	6	3	9	1	667	01:49:40	6580	01:50:33	6633	00:00:53	53	0.0000
nopath	6	4	3	1	696	01:48:49	6529	01:50:35	6635	00:01:46	106	0.0000
nopath	6	2	5	1	748	01:48:04	6484	01:50:40	6640	00:02:36	156	0.0000
nopath	1	3	12	14	763	01:49:21	6561	01:50:45	6645	00:01:24	84	0.0000
nopath	4	7	3	1	331	01:50:01	6601	01:50:46	6646	00:00:45	45	0.0000
nopath	1	3	10	1	763	01:49:30	6570	01:50:47	6647	00:01:17	77	0.0000
nopath	6	1	12	14	832	01:48:37	6517	01:50:49	6649	00:02:12	132	0.0000
nopath	4	7	3	1	331	01:50:07	6607	01:50:50	6650	00:00:43	43	0.0000
nopath	1	4	5	1	792	01:49:31	6571	01:50:51	6651	00:01:20	80	0.0000
nopath	3	6	3	1	667	01:50:01	6601	01:50:51	6651	00:00:50	50	0.0000
nopath	6	1	12	14	832	01:48:45	6525	01:50:51	6651	00:02:06	126	0.0000
nopath	1	2	10	1	504	01:50:02	6602	01:50:53	6653	00:00:51	51	0.0000
nopath	6	1	10	1	832	01:49:01	6541	01:50:53	6653	00:01:52	112	0.0000
nopath	6	3	13	15	667	01:50:02	6602	01:50:59	6659	00:00:57	57	0.0000
nopath	2	3	13	15	679	01:49:01	6541	01:51:19	6679	00:02:18	138	0.0000	00:01:42
nopath	2	4	9	1	708	01:49:33	6573	01:51:20	6680	00:01:47	107	0.0000
nopath	2	3	5	1	679	01:49:41	6581	01:51:21	6681	00:01:40	100	0.0000
nopath	2	4	3	1	708	01:49:43	6583	01:51:24	6684	00:01:41	101	0.0000
nopath	3	5	3	1	621	01:50:23	6623	01:51:34	6694	00:01:11	71	0.0000
nopath	5	7	5	1	577	01:50:25	6625	01:51:35	6695	00:01:10	70	0.0000
nopath	3	6	3	1	667	01:50:27	6627	01:51:37	6697	00:01:10	70	0.0000
nopath	3	4	5	1	375	01:51:15	6675	01:51:47	6707	00:00:32	32	0.0000
nopath	1	3	12	14	763	01:50:11	6611	01:51:49	6709	00:01:38	98	0.0000
nopath	1	3	2	1	763	01:50:18	6618	01:51:51	6711	00:01:33	93	0.0000
nopath	3	6	3	1	667	01:51:00	6660	01:51:53	6713	00:00:53	53	0.0000
nopath	1	3	5	1	763	01:50:20	6620	01:51:54	6714	00:01:34	94	0.0000
nopath	3	6	5	1	667	01:51:02	6662	01:51:55	6715	00:00:53	53	0.0000
nopath	3	6	12	14	667	01:51:05	6665	01:51:57	6717	00:00:52	52	0.0000
nopath	3	6	7	1	667	01:51:08	6668	01:51:59	6719	00:00:51	51	0.0000
nopath	4	1	12	14	792	01:50:35	6635	01:52:00	6720	00:01:25	85	0.0000	00:02:13
nopath	6	2	5	1	748	01:50:10	6610	01:52:01	6721	00:01:51	111	0.0000
nopath	3	6	5	1	667	01:51:12	6672	01:52:03	6723	00:00:51	51	0.0000
nopath	6	3	3	1	667	01:50:46	6646	01:52:07	6727	00:01:21	81	0.0000
nopath	5	1	6	1	785	01:49:15	6555	01:52:09	6729	00:02:54	174	0.0000
nopath	6	4	5	1	696	01:50:31	6631	01:52:09	6729	00:01:38	98	0.0000
nopath	6	1	3	1	832	01:51:00	6660	01:52:12	6732	00:01:12	72	0.0000
nopath	1	3	12	14	763	01:50:49	6649	01:52:21	6741	00:01:32	92	0.0000
nopath	2	4	12	14	708	01:50:12	6612	01:52:25	6745	00:02:13	133	0.0000
nopath	1	5	10	1	785	01:49:35	6575	01:52:26	6746	00:02:51	171	0.0000
nopath	2	3	12	14	679	01:50:32	6632	01:52:26	6746	00:01:54	114	0.0000
nopath	2	3	3	1	679	01:50:56	6656	01:52:54	6774	00:01:58	118	0.0000
nopath	2	4	9	1	708	01:50:46	6646	01:52:55	6775	00:02:09	129	0.0000
nopath	4	2	9	1	708	01:51:10	6670	01:52:55	6775	00:01:45	105	0.0000
nopath	2	3	5	1	679	01:51:04	6664	01:52:56	6776	00:01:52	112	0.0000
nopath	2	3	9	1	679	01:51:17	6677	01:52:59	6779	00:01:42	102	0.0000
nopath	2	1	5	1	504	01:52:03	6723	01:53:11	6791	00:01:08	68	0.0000	00:01:25
nopath	2	7	9	1	458	01:52:20	6740	01:53:13	6793	00:00:53	53	0.0000
nopath	5	3	3	1	621	01:51:41	6701	01:53:14	6794	00:01:33	93	0.0000
nopath	2	3	3	1	679	01:51:30	6690	01:53:20	6800	00:01:50	110	0.0000
nopath	2	3	5	1	679	01:51:59	6719	01:53:23	6803	00:01:24	84	0.0000
nopath	3	6	5	1	667	01:51:30	6690	01:53:23	6803	00:01:53	113	0.0000
nopath	5	2	9	1	701	01:52:27	6747	01:53:24	6804	00:00:57	57	0.0000
nopath	3	6	3	1	667	01:52:04	6724	01:53:25	6805	00:01:21	81	0.0000
nopath	2	3	3	1	679	01:52:11	6731	01:53:25	6805	00:01:14	74	0.0000
nopath	3	6	9	1	667	01:52:06	6726	01:53:27	6807	00:01:21	81	0.0000
nopath	1	2	5	1	504	01:52:25	6745	01:53:28	6808	00:01:03	63	0.0000
nopath	6	3	5	1	667	01:52:30	6750	01:53:45	6825	00:01:15	75	0.0000
nopath	6	2	6	1	748	01:51:36	6696	01:53:46	6826	00:02:10	130	0.0000
nopath	1	3	5	1	763	01:52:35	6755	01:53:54	6834	00:01:19	79	0.0000
nopath	2	4	9	1	708	01:52:37	6757	01:53:55	6835	00:01:18	78	0.0000
nopath	6	1	13	15	832	01:51:42	6702	01:53:56	6836	00:02:14	134	0.0000
nopath	3	6	5	1	667	01:53:17	6797	01:54:05	6845	00:00:48	48	0.0000	00:01:10
nopath	4	1	7	1	792	01:53:19	6799	01:54:28	6868	00:01:09	69	0.0000
nopath	6	3	9	1	667	01:53:31	6811	01:54:35	6875	00:01:04	64	0.0000
nopath	6	3	13	15	667	01:53:45	6825	01:54:39	6879	00:00:54	54	0.0000
nopath	3	7	3	1	302	01:54:09	6849	01:54:44	6884	00:00:35	35	0.0000
nopath	6	1	3	1	832	01:53:26	6806	01:54:49	6889	00:01:23	83	0.0000
nopath	2	3	3	1	679	01:53:46	6826	01:54:52	6892	00:01:06	66	0.0000
nopath	2	3	3	1	679	01:53:57	6837	01:54:55	6895	00:00:58	58	0.0000
nopath	3	6	3	1	667	01:54:14	6854	01:55:11	6911	00:00:57	57	0.0000	00:00:57
nopath	3	6	5	1	667	01:54:17	6857	01:55:13	6913	00:00:56	56	0.0000
nopath	5	1	9	1	785	01:53:41	6821	01:55:13	6913	00:01:32	92	0.0000
nopath	5	1	3	1	785	01:54:09	6849	01:55:16	6916	00:01:07	67	0.0000
nopath	1	3	12	14	763	01:53:57	6837	01:55:25	6925	00:01:28	88	0.0000
nopath	3	6	3	1	667	01:54:23	6863	01:55:29	6929	00:01:06	66	0.0000
nopath	3	5	9	1	621	01:54:25	6865	01:55:32	6932	00:01:07	67	0.0000
nopath	3	6	13	15	667	01:54:42	6882	01:55:36	6936	00:00:54	54	0.0000
nopath	2	4	12	14	708	01:54:17	6857	01:55:59	6959	00:01:42	102	0.0000
nopath	3	6	6	1	667	01:54:54	6894	01:56:02	6962	00:01:08	68	0.0000	00:01:01
nopath	2	4	5	1	708	01:54:48	6888	01:56:02	6962	00:01:14	74	0.0000
nopath	5	2	5	1	701	01:54:34	6874	01:56:04	6964	00:01:30	90	0.0000
nopath	6	2	6	1	748	01:54:28	6868	01:56:06	6966	00:01:38	98	0.0000
nopath	4	1	5	1	792	01:53:59	6839	01:56:07	6967	00:02:08	128	0.0000
nopath	4	1	5	1	792	01:54:09	6849	01:56:08	6968	00:01:59	119	0.0000
nopath	4	6	7	1	696	01:55:01	6901	01:56:21	6981	00:01:20	80	0.0000
nopath	2	3	12	14	679	01:54:52	6892	01:56:33	6993	00:01:41	101	0.0000
nopath	2	3	12	14	679	01:54:53	6893	01:56:36	6996	00:01:43	103	0.0000
nopath	2	4	13	15	708	01:55:01	6901	01:56:42	7002	00:01:41	101	0.0000
nopath	1	2	12	14	504	01:55:59	6959	01:56:45	7005	00:00:46	46	0.0000
nopath	5	3	12	14	621	01:54:48	6888	01:56:54	7014	00:02:06	126	0.0000
nopath	5	4	3	1	650	01:54:36	6876	01:56:57	7017	00:02:21	141	0.0000
nopath	3	6	6	1	667	01:55:45	6945	01:56:59	7019	00:01:14	74	0.0000
nopath	2	3	10	1	679	01:55:15	6915	01:57:04	7024	00:01:49	109	0.0000	00:01:36
nopath	3	2	5	1	679	01:55:00	6900	01:57:05	7025	00:02:05	125	0.0000
nopath	2	3	3	1	679	01:55:25	6925	01:57:07	7027	00:01:42	102	0.0000
nopath	3	2	3	1	679	01:55:41	6941	01:57:08	7028	00:01:27	87	0.0000
nopath	6	3	3	1	667	01:56:14	6974	01:57:18	7038	00:01:04	64	0.0000
nopath	6	2	6	1	748	01:56:20	6980	01:57:29	7049	00:01:09	69	0.0000
nopath	5	1	5	1	785	01:55:13	6913	01:57:31	7051	00:02:18	138	0.0000
nopath	5	1	3	1	785	01:55:29	6929	01:57:33	7053	00:02:04	124	0.0000
nopath	6	2	12	14	748	01:56:32	6992	01:57:34	7054	00:01:02	62	0.0000
nopath	2	3	3	1	679	01:55:54	6954	01:57:36	7056	00:01:42	102	0.0000
nopath	1	2	5	1	504	01:56:39	6999	01:57:37	7057	00:00:58	58	0.0000
nopath	2	3	13	15	679	01:56:22	6982	01:57:40	7060	00:01:18	78	0.0000
nopath	3	6	5	1	667	01:56:44	7004	01:57:42	7062	00:00:58	58	0.0000
nopath	4	7	12	14	331	01:57:10	7030	01:57:42	7062	00:00:32	32	0.0000
nopath	2	3	3	1	679	01:56:33	6993	01:57:42	7062	00:01:09	69	0.0000
nopath	3	6	12	14	667	01:56:46	7006	01:57:45	7065	00:00:59	59	0.0000
nopath	3	6	12	14	667	01:56:54	7014	01:57:49	7069	00:00:55	55	0.0000
nopath	3	6	3	1	667	01:57:01	7021	01:57:51	7071	00:00:50	50	0.0000
nopath	1	3	12	14	763	01:56:59	7019	01:58:09	7089	00:01:10	70	0.0000	00:01:23
nopath	3	6	3	1	667	01:57:22	7042	01:58:12	7092	00:00:50	50	0.0000
nopath	4	2	9	1	708	01:56:20	6980	01:58:19	7099	00:01:59	119	0.0000
nopath	2	1	10	1	504	01:57:05	7025	01:58:34	7114	00:01:29	89	0.0000
nopath	1	4	9	1	792	01:57:35	7055	01:58:38	7118	00:01:03	63	0.0000
nopath	2	3	12	14	679	01:56:53	7013	01:58:41	7121	00:01:48	108	0.0000
nopath	3	6	5	1	667	01:57:46	7066	01:58:46	7126	00:01:00	60	0.0000
nopath	6	2	12	14	748	01:57:21	7041	01:58:47	7127	00:01:26	86	0.0000
nopath	5	2	9	1	701	01:57:16	7036	01:58:49	7129	00:01:33	93	0.0000
nopath	5	1	6	1	785	01:57:36	7056	01:58:58	7138	00:01:22	82	0.0000
nopath	5	3	5	1	621	01:57:28	7048	01:59:01	7141	00:01:33	93	0.0000	00:01:43
nopath	5	4	9	1	650	01:57:18	7038	01:59:03	7143	00:01:45	105	0.0000
nopath	2	3	10	1	679	01:57:28	7048	01:59:08	7148	00:01:40	100	0.0000
nopath	1	4	12	14	792	01:58:09	7089	01:59:13	7153	00:01:04	64	0.0000
nopath	3	6	10	1	667	01:58:05	7085	01:59:14	7154	00:01:09	69	0.0000
nopath	3	6	13	15	667	01:58:17	7097	01:59:17	7157	00:01:00	60	0.0000
nopath	3	6	12	14	667	01:58:20	7100	01:59:20	7160	00:01:00	60	0.0000
nopath	2	1	12	14	504	01:58:51	7131	01:59:57	7197	00:01:06	66	0.0000
nopath	1	2	3	1	504	01:59:07	7147	02:00:13	7213	00:01:06	66	0.0000	00:00:53
nopath	2	3	13	15	679	01:59:02	7142	02:00:15	7215	00:01:13	73	0.0000
nopath	3	6	3	1	667	01:59:33	7173	02:00:35	7235	00:01:02	62	0.0000
nopath	3	6	12	14	667	01:59:36	7176	02:00:38	7238	00:01:02	62	0.0000
nopath	3	7	13	15	302	01:59:44	7184	02:00:40	7240	00:00:56	56	0.0000
nopath	1	3	3	1	763	01:59:43	7183	02:00:44	7244	00:01:01	61	0.0000
nopath	3	6	13	15	667	01:59:51	7191	02:01:00	7260	00:01:09	69	0.0000	00:01:00
nopath	6	4	3	1	696	02:00:10	7210	02:01:12	7272	00:01:02	62	0.0000
nopath	2	7	12	14	458	02:00:09	7209	02:01:15	7275	00:01:06	66	0.0000
nopath	1	3	6	1	763	02:00:02	7202	02:01:16	7276	00:01:14	74	0.0000
nopath	4	1	12	14	792	01:59:36	7176	02:01:21	7281	00:01:45	105	0.0000
nopath	3	1	12	14	763	01:59:41	7181	02:01:23	7283	00:01:42	102	0.0000
nopath	2	5	12	14	701	01:58:10	7090	02:01:28	7288	00:03:18	198	0.0000
nopath	6	2	12	14	748	01:59:02	7142	02:01:29	7289	00:02:27	147	0.0000
nopath	6	2	5	1	748	01:59:35	7175	02:01:31	7291	00:01:56	116	0.0000
nopath	1	2	13	15	504	02:00:25	7225	02:01:39	7299	00:01:14	74	0.0000
nopath	6	1	12	14	832	02:00:30	7230	02:01:39	7299	00:01:09	69	0.0000
nopath	2	3	5	1	679	02:00:10	7210	02:01:48	7308	00:01:38	98	0.0000
nopath	5	4	9	1	650	02:00:11	7211	02:02:19	7339	00:02:08	128	0.0000	00:01:45
nopath	1	3	12	14	763	02:00:34	7234	02:02:21	7341	00:01:47	107	0.0000
nopath	3	6	12	14	667	02:00:02	7202	02:02:24	7344	00:02:22	142	0.0000
nopath	1	3	12	14	763	02:01:24	7284	02:02:25	7345	00:01:01	61	0.0000
nopath	3	6	6	1	667	02:00:21	7221	02:02:26	7346	00:02:05	125	0.0000
nopath	3	6	13	15	667	02:00:22	7222	02:02:31	7351	00:02:09	129	0.0000
nopath	3	6	7	1	667	02:01:04	7264	02:02:32	7352	00:01:28	88	0.0000
nopath	3	2	5	1	679	02:01:27	7287	02:02:32	7352	00:01:05	65	0.0000
nopath	3	6	3	1	667	02:01:08	7268	02:02:34	7354	00:01:26	86	0.0000
nopath	3	6	5	1	667	02:01:26	7286	02:02:36	7356	00:01:10	70	0.0000
nopath	3	6	12	14	667	02:01:42	7302	02:02:38	7358	00:00:56	56	0.0000
nopath	3	5	9	1	621	02:01:46	7306	02:02:39	7359	00:00:53	53	0.0000
nopath	6	3	5	1	667	02:00:58	7258	02:02:39	7359	00:01:41	101	0.0000
nopath	5	1	10	1	785	02:00:20	7220	02:02:55	7375	00:02:35	155	0.0000
nopath	2	3	5	1	679	02:01:15	7275	02:02:56	7376	00:01:41	101	0.0000
nopath	3	6	5	1	667	02:01:49	7309	02:02:57	7377	00:01:08	68	0.0000
nopath	5	1	12	14	785	02:01:17	7277	02:02:58	7378	00:01:41	101	0.0000
nopath	3	6	12	14	667	02:02:04	7324	02:02:59	7379	00:00:55	55	0.0000
nopath	2	3	3	1	679	02:01:51	7311	02:03:00	7380	00:01:09	69	0.0000	00:01:30
nopath	5	1	12	14	785	02:01:32	7292	02:03:00	7380	00:01:28	88	0.0000
nopath	2	3	3	1	679	02:02:07	7327	02:03:02	7382	00:00:55	55	0.0000
nopath	5	1	6	1	785	02:01:41	7301	02:03:02	7382	00:01:21	81	0.0000
nopath	1	2	9	1	504	02:02:03	7323	02:03:04	7384	00:01:01	61	0.0000
nopath	6	1	12	14	832	02:01:41	7301	02:03:05	7385	00:01:24	84	0.0000
nopath	1	2	9	1	504	02:02:17	7337	02:03:09	7389	00:00:52	52	0.0000
nopath	2	5	9	1	701	02:01:22	7282	02:03:14	7394	00:01:52	112	0.0000
nopath	2	1	12	14	504	02:02:36	7356	02:03:58	7438	00:01:22	82	0.0000
nopath	2	1	9	1	504	02:02:52	7372	02:04:02	7442	00:01:10	70	0.0000	00:01:16
nopath	3	1	3	1	763	02:02:40	7360	02:04:04	7444	00:01:24	84	0.0000
nopath	2	3	5	1	679	02:02:17	7337	02:04:05	7445	00:01:48	108	0.0000
nopath	1	4	13	15	792	02:02:37	7357	02:04:06	7446	00:01:29	89	0.0000
nopath	3	6	6	1	667	02:02:30	7350	02:04:11	7451	00:01:41	101	0.0000
nopath	3	6	9	1	667	02:02:45	7365	02:04:13	7453	00:01:28	88	0.0000
nopath	5	3	9	1	621	02:03:27	7407	02:04:15	7455	00:00:48	48	0.0000
nopath	3	6	12	14	667	02:02:48	7368	02:04:16	7456	00:01:28	88	0.0000
nopath	1	2	9	1	504	02:03:19	7399	02:04:17	7457	00:00:58	58	0.0000
nopath	3	6	5	1	667	02:03:02	7382	02:04:17	7457	00:01:15	75	0.0000
nopath	3	6	9	1	667	02:03:12	7392	02:04:20	7460	00:01:08	68	0.0000
nopath	3	7	3	1	302	02:03:32	7412	02:04:21	7461	00:00:49	49	0.0000
nopath	3	4	10	1	375	02:03:42	7422	02:04:23	7463	00:00:41	41	0.0000
nopath	1	3	6	1	763	02:03:10	7390	02:04:33	7473	00:01:23	83	0.0000
nopath	6	2	5	1	748	02:02:14	7334	02:04:34	7474	00:02:20	140	0.0000
nopath	4	3	5	1	375	02:03:55	7435	02:04:35	7475	00:00:40	40	0.0000
nopath	3	6	9	1	667	02:03:30	7410	02:04:38	7478	00:01:08	68	0.0000
nopath	6	2	3	1	748	02:03:42	7422	02:04:41	7481	00:00:59	59	0.0000
nopath	6	1	9	1	832	02:02:52	7372	02:04:43	7483	00:01:51	111	0.0000
nopath	6	3	12	14	667	02:04:03	7443	02:04:54	7494	00:00:51	51	0.0000
nopath	3	5	5	1	621	02:04:10	7450	02:05:09	7509	00:00:59	59	0.0000	00:01:09
nopath	2	7	2	1	458	02:04:09	7449	02:05:13	7513	00:01:04	64	0.0000
nopath	2	3	3	1	679	02:04:38	7478	02:05:36	7536	00:00:58	58	0.0000
nopath	1	2	13	15	504	02:04:40	7480	02:05:40	7540	00:01:00	60	0.0000
nopath	3	6	12	14	667	02:04:34	7474	02:06:00	7560	00:01:26	86	0.0000	00:01:27
nopath	5	1	12	14	785	02:03:37	7417	02:06:02	7562	00:02:25	145	0.0000
nopath	3	6	12	14	667	02:04:44	7484	02:06:02	7562	00:01:18	78	0.0000
nopath	5	1	10	1	785	02:04:32	7472	02:06:05	7565	00:01:33	93	0.0000
nopath	5	1	9	1	785	02:05:11	7511	02:06:11	7571	00:01:00	60	0.0000
nopath	3	6	5	1	667	02:05:19	7519	02:06:14	7574	00:00:55	55	0.0000
nopath	1	2	3	1	504	02:05:41	7541	02:06:24	7584	00:00:43	43	0.0000
nopath	4	2	3	1	708	02:05:31	7531	02:06:29	7589	00:00:58	58	0.0000
nopath	4	2	10	1	708	02:05:35	7535	02:06:31	7591	00:00:56	56	0.0000
nopath	1	4	3	1	792	02:05:26	7526	02:06:39	7599	00:01:13	73	0.0000
nopath	3	6	3	1	667	02:05:34	7534	02:06:42	7602	00:01:08	68	0.0000
nopath	1	3	3	1	763	02:05:44	7544	02:06:42	7602	00:00:58	58	0.0000
nopath	3	5	9	1	621	02:05:41	7541	02:06:43	7603	00:01:02	62	0.0000
nopath	1	2	3	1	504	02:06:16	7576	02:07:01	7621	00:00:45	45	0.0000	00:00:56
nopath	2	3	9	1	679	02:04:59	7499	02:07:08	7628	00:02:09	129	0.0000
nopath	1	2	10	1	504	02:06:25	7585	02:07:10	7630	00:00:45	45	0.0000
nopath	2	4	12	14	708	02:05:24	7524	02:07:13	7633	00:01:49	109	0.0000
nopath	2	4	12	14	708	02:05:39	7539	02:07:15	7635	00:01:36	96	0.0000
nopath	2	3	12	14	679	02:06:02	7562	02:07:41	7661	00:01:39	99	0.0000
nopath	2	3	13	15	679	02:06:08	7568	02:07:45	7665	00:01:37	97	0.0000
nopath	3	6	12	14	667	02:06:24	7584	02:07:48	7668	00:01:24	84	0.0000
nopath	3	6	12	14	667	02:06:36	7596	02:07:50	7670	00:01:14	74	0.0000
nopath	5	3	5	1	621	02:06:32	7592	02:08:02	7682	00:01:30	90	0.0000	00:01:09
nopath	5	4	9	1	650	02:05:27	7527	02:08:05	7685	00:02:38	158	0.0000
nopath	4	5	12	14	650	02:06:50	7610	02:08:05	7685	00:01:15	75	0.0000
nopath	3	1	3	1	763	02:06:44	7604	02:08:07	7687	00:01:23	83	0.0000
nopath	6	2	3	1	748	02:05:49	7549	02:08:15	7695	00:02:26	146	0.0000
nopath	3	6	6	1	667	02:07:11	7631	02:08:17	7697	00:01:06	66	0.0000
nopath	1	3	13	15	763	02:06:48	7608	02:08:19	7699	00:01:31	91	0.0000
nopath	5	1	12	14	785	02:06:06	7566	02:08:20	7700	00:02:14	134	0.0000
nopath	1	3	5	1	763	02:07:08	7628	02:08:21	7701	00:01:13	73	0.0000
nopath	3	6	12	14	667	02:07:15	7635	02:08:22	7702	00:01:07	67	0.0000
nopath	2	4	8	1	708	02:06:24	7584	02:08:23	7703	00:01:59	119	0.0000
nopath	6	1	12	14	832	02:06:01	7561	02:08:24	7704	00:02:23	143	0.0000
nopath	6	1	3	1	832	02:06:11	7571	02:08:27	7707	00:02:16	136	0.0000
nopath	3	7	3	1	302	02:07:52	7672	02:08:35	7715	00:00:43	43	0.0000
nopath	3	7	10	1	302	02:08:03	7683	02:08:41	7721	00:00:38	38	0.0000
nopath	2	3	5	1	679	02:06:47	7607	02:08:50	7730	00:02:03	123	0.0000
nopath	4	7	9	1	331	02:08:00	7680	02:08:51	7731	00:00:51	51	0.0000
nopath	2	4	2	1	708	02:06:38	7598	02:08:51	7731	00:02:13	133	0.0000
nopath	1	3	3	1	763	02:07:37	7657	02:08:52	7732	00:01:15	75	0.0000
nopath	3	6	12	14	667	02:07:55	7675	02:08:57	7737	00:01:02	62	0.0000
nopath	3	2	12	14	679	02:07:39	7659	02:09:08	7748	00:01:29	89	0.0000	00:01:30
nopath	4	2	12	14	708	02:07:50	7670	02:09:11	7751	00:01:21	81	0.0000
nopath	1	3	6	1	763	02:07:59	7679	02:09:20	7760	00:01:21	81	0.0000
nopath	2	1	12	14	504	02:07:53	7673	02:09:25	7765	00:01:32	92	0.0000
nopath	2	1	3	1	504	02:08:04	7684	02:09:29	7769	00:01:25	85	0.0000
nopath	3	6	12	14	667	02:08:20	7700	02:09:36	7776	00:01:16	76	0.0000
nopath	3	4	5	1	375	02:08:52	7732	02:09:38	7778	00:00:46	46	0.0000
nopath	3	6	3	1	667	02:08:21	7701	02:09:38	7778	00:01:17	77	0.0000
nopath	2	1	13	15	504	02:08:57	7737	02:09:43	7783	00:00:46	46	0.0000
nopath	1	2	12	14	504	02:08:29	7709	02:09:45	7785	00:01:16	76	0.0000
nopath	5	1	5	1	785	02:07:15	7635	02:09:45	7785	00:02:30	150	0.0000
nopath	5	1	3	1	785	02:08:24	7704	02:09:47	7787	00:01:23	83	0.0000
nopath	2	3	12	14	679	02:07:40	7660	02:09:53	7793	00:02:13	133	0.0000
nopath	2	3	3	1	679	02:07:49	7669	02:09:56	7796	00:02:07	127	0.0000
nopath	2	4	6	1	708	02:08:07	7687	02:09:59	7799	00:01:52	112	0.0000
nopath	3	6	6	1	667	02:09:06	7746	02:10:00	7800	00:00:54	54	0.0000	00:01:09
nopath	6	2	9	1	748	02:08:34	7714	02:10:04	7804	00:01:30	90	0.0000
nopath	6	3	12	14	667	02:09:19	7759	02:10:08	7808	00:00:49	49	0.0000
nopath	6	1	13	15	832	02:08:31	7711	02:10:09	7809	00:01:38	98	0.0000
nopath	6	2	9	1	748	02:09:15	7755	02:10:14	7814	00:00:59	59	0.0000
nopath	2	3	13	15	679	02:08:19	7699	02:10:27	7827	00:02:08	128	0.0000
nopath	2	3	5	1	679	02:08:43	7723	02:10:29	7829	00:01:46	106	0.0000
nopath	3	6	9	1	667	02:09:21	7761	02:10:29	7829	00:01:08	68	0.0000
nopath	3	6	3	1	667	02:09:23	7763	02:10:31	7831	00:01:08	68	0.0000
nopath	1	3	7	1	763	02:08:39	7719	02:10:31	7831	00:01:52	112	0.0000
nopath	3	6	12	14	667	02:09:42	7782	02:10:34	7834	00:00:52	52	0.0000
nopath	4	1	5	1	792	02:09:23	7763	02:10:41	7841	00:01:18	78	0.0000
nopath	4	2	12	14	708	02:09:57	7797	02:10:50	7850	00:00:53	53	0.0000
nopath	3	7	12	14	302	02:10:18	7818	02:10:53	7853	00:00:35	35	0.0000
nopath	2	3	9	1	679	02:09:28	7768	02:10:56	7856	00:01:28	88	0.0000
nopath	2	3	12	14	679	02:09:44	7784	02:10:59	7859	00:01:15	75	0.0000
nopath	4	3	6	1	375	02:10:02	7802	02:11:02	7862	00:01:00	60	0.0000	00:01:15
nopath	1	2	3	1	504	02:10:11	7811	02:11:09	7869	00:00:58	58	0.0000
nopath	5	3	12	14	621	02:09:50	7790	02:11:15	7875	00:01:25	85	0.0000
nopath	3	6	3	1	667	02:10:15	7815	02:11:23	7883	00:01:08	68	0.0000
nopath	3	6	5	1	667	02:10:17	7817	02:11:25	7885	00:01:08	68	0.0000
nopath	1	4	12	14	792	02:09:45	7785	02:11:28	7888	00:01:43	103	0.0000
nopath	1	4	5	1	792	02:09:55	7795	02:11:30	7890	00:01:35	95	0.0000
nopath	1	3	12	14	763	02:10:10	7810	02:11:30	7890	00:01:20	80	0.0000
nopath	1	2	5	1	504	02:10:47	7847	02:11:32	7892	00:00:45	45	0.0000
nopath	3	6	5	1	667	02:10:46	7846	02:11:39	7899	00:00:53	53	0.0000
nopath	1	2	6	1	504	02:11:03	7863	02:11:46	7906	00:00:43	43	0.0000
nopath	6	7	12	14	624	02:09:56	7796	02:11:47	7907	00:01:51	111	0.0000
nopath	6	7	2	1	624	02:10:20	7820	02:11:52	7912	00:01:32	92	0.0000
nopath	6	4	3	1	696	02:10:44	7844	02:11:53	7913	00:01:09	69	0.0000
nopath	1	3	3	1	763	02:10:29	7829	02:11:56	7916	00:01:27	87	0.0000
nopath	2	1	12	14	504	02:11:18	7878	02:12:12	7932	00:00:54	54	0.0000	00:01:09
nopath	2	5	3	1	701	02:09:51	7791	02:12:14	7934	00:02:23	143	0.0000
nopath	5	1	5	1	785	02:10:45	7845	02:12:22	7942	00:01:37	97	0.0000
nopath	1	2	12	14	504	02:11:44	7904	02:12:30	7950	00:00:46	46	0.0000
nopath	2	4	12	14	708	02:10:44	7844	02:12:36	7956	00:01:52	112	0.0000
nopath	2	3	13	15	679	02:10:49	7849	02:12:37	7957	00:01:48	108	0.0000
nopath	1	2	5	1	504	02:12:02	7922	02:12:47	7967	00:00:45	45	0.0000
nopath	3	5	3	1	621	02:11:42	7902	02:13:10	7990	00:01:28	88	0.0000	00:01:15
nopath	3	6	12	14	667	02:11:53	7913	02:13:14	7994	00:01:21	81	0.0000
nopath	3	5	3	1	621	02:12:03	7923	02:13:15	7995	00:01:12	72	0.0000
nopath	3	6	6	1	667	02:12:10	7930	02:13:19	7999	00:01:09	69	0.0000
nopath	2	1	3	1	504	02:11:41	7901	02:13:22	8002	00:01:41	101	0.0000
nopath	3	1	9	1	763	02:11:25	7885	02:13:28	8008	00:02:03	123	0.0000
nopath	2	3	5	1	679	02:11:51	7911	02:13:33	8013	00:01:42	102	0.0000
nopath	2	4	5	1	708	02:12:25	7945	02:13:36	8016	00:01:11	71	0.0000
nopath	2	4	12	14	708	02:12:45	7965	02:13:39	8019	00:00:54	54	0.0000
nopath	5	1	3	1	785	02:11:03	7863	02:13:43	8023	00:02:40	160	0.0000
nopath	6	2	3	1	748	02:11:25	7885	02:13:43	8023	00:02:18	138	0.0000
nopath	5	1	12	14	785	02:11:46	7906	02:13:45	8025	00:01:59	119	0.0000
nopath	6	2	3	1	748	02:12:10	7930	02:13:46	8026	00:01:36	96	0.0000
nopath	5	1	9	1	785	02:12:31	7951	02:13:48	8028	00:01:17	77	0.0000
nopath	6	7	3	1	624	02:11:41	7901	02:13:51	8031	00:02:10	130	0.0000
nopath	1	2	10	1	504	02:12:31	7951	02:13:53	8033	00:01:22	82	0.0000
nopath	6	1	3	1	832	02:12:42	7962	02:13:53	8033	00:01:11	71	0.0000
nopath	1	5	12	14	785	02:11:40	7900	02:14:04	8044	00:02:24	144	0.0000	00:02:12
nopath	1	2	10	1	504	02:13:30	8010	02:14:15	8055	00:00:45	45	0.0000
nopath	5	6	13	15	380	02:12:46	7966	02:14:38	8078	00:01:52	112	0.0000
nopath	1	3	12	14	763	02:12:41	7961	02:14:41	8081	00:02:00	120	0.0000
nopath	2	1	10	1	504	02:13:29	8009	02:14:43	8083	00:01:14	74	0.0000
nopath	1	3	13	15	763	02:13:27	8007	02:14:46	8086	00:01:19	79	0.0000
nopath	5	3	8	1	621	02:12:40	7960	02:14:55	8095	00:02:15	135	0.0000
nopath	6	2	9	1	748	02:13:21	8001	02:14:58	8098	00:01:37	97	0.0000
nopath	3	6	10	1	667	02:13:13	7993	02:14:59	8099	00:01:46	106	0.0000
nopath	5	2	9	1	701	02:13:03	7983	02:15:02	8102	00:01:59	119	0.0000	00:01:40
nopath	5	3	3	1	621	02:14:14	8054	02:15:02	8102	00:00:48	48	0.0000
nopath	5	2	3	1	701	02:13:25	8005	02:15:07	8107	00:01:42	102	0.0000
nopath	2	3	9	1	679	02:13:35	8015	02:15:14	8114	00:01:39	99	0.0000
nopath	2	4	10	1	708	02:13:34	8014	02:15:15	8115	00:01:41	101	0.0000
nopath	2	3	3	1	679	02:13:55	8035	02:15:16	8116	00:01:21	81	0.0000
nopath	3	6	9	1	667	02:14:25	8065	02:15:17	8117	00:00:52	52	0.0000
nopath	4	7	3	1	331	02:14:48	8088	02:15:19	8119	00:00:31	31	0.0000
nopath	2	4	9	1	708	02:14:08	8048	02:15:20	8120	00:01:12	72	0.0000
nopath	6	4	7	1	696	02:14:44	8084	02:15:39	8139	00:00:55	55	0.0000
nopath	1	3	3	1	763	02:14:48	8088	02:15:46	8146	00:00:58	58	0.0000
nopath	3	6	10	1	667	02:14:52	8092	02:15:50	8150	00:00:58	58	0.0000
nopath	6	2	12	14	748	02:14:49	8089	02:16:20	8180	00:01:31	91	0.0000	00:01:48
nopath	2	4	12	14	708	02:14:58	8098	02:16:20	8180	00:01:22	82	0.0000
nopath	5	6	3	1	380	02:15:05	8105	02:16:21	8181	00:01:16	76	0.0000
nopath	6	2	6	1	748	02:15:23	8123	02:16:23	8183	00:01:00	60	0.0000
nopath	1	2	3	1	504	02:15:07	8107	02:16:26	8186	00:01:19	79	0.0000
nopath	1	2	3	1	504	02:15:18	8118	02:16:32	8192	00:01:14	74	0.0000
nopath	1	2	10	1	504	02:15:50	8150	02:16:38	8198	00:00:48	48	0.0000
nopath	3	6	3	1	667	02:15:26	8126	02:16:47	8207	00:01:21	81	0.0000
nopath	2	3	3	1	679	02:15:03	8103	02:16:48	8208	00:01:45	105	0.0000
nopath	3	6	7	1	667	02:15:34	8134	02:16:49	8209	00:01:15	75	0.0000
nopath	4	7	3	1	331	02:15:58	8158	02:16:51	8211	00:00:53	53	0.0000
nopath	3	6	3	1	667	02:15:35	8135	02:16:51	8211	00:01:16	76	0.0000
nopath	5	1	10	1	785	02:15:50	8150	02:16:52	8212	00:01:02	62	0.0000
nopath	2	4	12	14	708	02:15:04	8104	02:16:53	8213	00:01:49	109	0.0000
nopath	2	3	13	15	679	02:15:18	8118	02:16:55	8215	00:01:37	97	0.0000
nopath	3	6	3	1	667	02:16:06	8166	02:17:03	8223	00:00:57	57	0.0000	00:01:08
nopath	6	3	6	1	667	02:15:54	8154	02:17:04	8224	00:01:10	70	0.0000
nopath	3	6	13	15	667	02:16:08	8168	02:17:06	8226	00:00:58	58	0.0000
nopath	2	3	9	1	679	02:15:26	8126	02:17:20	8240	00:01:54	114	0.0000
nopath	1	3	2	1	763	02:15:08	8108	02:17:23	8243	00:02:15	135	0.0000
nopath	3	6	10	1	667	02:16:33	8193	02:17:33	8253	00:01:00	60	0.0000
nopath	3	1	13	15	763	02:15:39	8139	02:17:33	8253	00:01:54	114	0.0000
nopath	3	2	5	1	679	02:16:32	8192	02:17:35	8255	00:01:03	63	0.0000
nopath	6	3	3	1	667	02:16:34	8194	02:17:35	8255	00:01:01	61	0.0000
nopath	6	2	12	14	748	02:16:17	8177	02:17:41	8261	00:01:24	84	0.0000
nopath	2	1	5	1	504	02:16:46	8206	02:17:41	8261	00:00:55	55	0.0000
nopath	3	1	3	1	763	02:16:18	8178	02:17:43	8263	00:01:25	85	0.0000
nopath	6	1	3	1	832	02:16:36	8196	02:17:48	8268	00:01:12	72	0.0000
nopath	2	3	12	14	679	02:15:42	8142	02:17:57	8277	00:02:15	135	0.0000
nopath	2	4	13	15	708	02:15:49	8149	02:18:03	8283	00:02:14	134	0.0000	00:01:39
nopath	2	5	10	1	701	02:16:36	8196	02:18:04	8284	00:01:28	88	0.0000
nopath	2	6	10	1	748	02:16:06	8166	02:18:05	8285	00:01:59	119	0.0000
nopath	1	2	9	1	504	02:17:19	8239	02:18:05	8285	00:00:46	46	0.0000
nopath	2	4	3	1	708	02:16:00	8160	02:18:05	8285	00:02:05	125	0.0000
nopath	2	4	5	1	708	02:16:04	8164	02:18:31	8311	00:02:27	147	0.0000
nopath	1	3	13	15	763	02:16:50	8210	02:18:32	8312	00:01:42	102	0.0000
nopath	1	3	13	15	763	02:16:58	8218	02:18:36	8316	00:01:38	98	0.0000
nopath	3	6	12	14	667	02:16:54	8214	02:18:36	8316	00:01:42	102	0.0000
nopath	3	5	10	1	621	02:17:21	8241	02:18:40	8320	00:01:19	79	0.0000
nopath	3	6	13	15	667	02:17:09	8229	02:18:40	8320	00:01:31	91	0.0000
nopath	3	6	5	1	667	02:17:46	8266	02:18:43	8323	00:00:57	57	0.0000
nopath	3	2	3	1	679	02:16:59	8219	02:18:46	8326	00:01:47	107	0.0000
nopath	3	2	9	1	679	02:17:25	8245	02:18:47	8327	00:01:22	82	0.0000
nopath	4	1	3	1	792	02:16:47	8207	02:18:51	8331	00:02:04	124	0.0000
nopath	5	2	9	1	701	02:16:59	8219	02:19:03	8343	00:02:04	124	0.0000	00:01:53
nopath	1	3	5	1	763	02:17:25	8245	02:19:04	8344	00:01:39	99	0.0000
nopath	3	6	9	1	667	02:17:59	8279	02:19:07	8347	00:01:08	68	0.0000
nopath	2	3	12	14	679	02:17:43	8263	02:19:07	8347	00:01:24	84	0.0000
nopath	6	2	9	1	748	02:16:54	8214	02:19:08	8348	00:02:14	134	0.0000
nopath	3	6	2	1	667	02:18:10	8290	02:19:08	8348	00:00:58	58	0.0000
nopath	5	1	12	14	785	02:16:17	8177	02:19:08	8348	00:02:51	171	0.0000
nopath	5	1	3	1	785	02:17:09	8229	02:19:11	8351	00:02:02	122	0.0000
nopath	2	3	13	15	679	02:17:48	8268	02:19:11	8351	00:01:23	83	0.0000
nopath	1	2	9	1	504	02:17:58	8278	02:19:16	8356	00:01:18	78	0.0000
nopath	6	1	12	14	832	02:17:13	8233	02:19:16	8356	00:02:03	123	0.0000
nopath	3	6	3	1	667	02:18:28	8308	02:19:19	8359	00:00:51	51	0.0000
nopath	2	4	12	14	708	02:18:02	8282	02:19:40	8380	00:01:38	98	0.0000
nopath	1	3	12	14	763	02:18:26	8306	02:19:40	8380	00:01:14	74	0.0000
nopath	3	6	3	1	667	02:18:37	8317	02:19:42	8382	00:01:05	65	0.0000
nopath	3	6	3	1	667	02:18:44	8324	02:19:44	8384	00:01:00	60	0.0000
nopath	3	2	13	15	679	02:18:58	8338	02:19:56	8396	00:00:58	58	0.0000
nopath	3	4	9	1	375	02:19:32	8372	02:20:22	8422	00:00:50	50	0.0000	00:00:42
nopath	5	3	13	15	621	02:18:06	8286	02:20:23	8423	00:02:17	137	0.0000
nopath	3	6	12	14	667	02:19:05	8345	02:20:24	8424	00:01:19	79	0.0000
nopath	6	4	12	14	696	02:19:16	8356	02:20:25	8425	00:01:09	69	0.0000
nopath	3	6	4	1	667	02:19:23	8363	02:20:26	8426	00:01:03	63	0.0000
nopath	2	4	12	14	708	02:19:40	8380	02:20:40	8440	00:01:00	60	0.0000
nopath	3	6	2	1	667	02:19:46	8386	02:20:50	8450	00:01:04	64	0.0000
nopath	1	2	9	1	504	02:20:01	8401	02:20:54	8454	00:00:53	53	0.0000
nopath	3	4	3	1	375	02:19:52	8392	02:20:59	8459	00:01:07	67	0.0000
nopath	3	6	12	14	667	02:19:50	8390	02:21:14	8474	00:01:24	84	0.0000	00:01:08
nopath	3	6	3	1	667	02:19:51	8391	02:21:16	8476	00:01:25	85	0.0000
nopath	3	2	7	1	679	02:19:40	8380	02:21:16	8476	00:01:36	96	0.0000
nopath	3	6	3	1	667	02:20:12	8412	02:21:20	8480	00:01:08	68	0.0000
nopath	1	3	12	14	763	02:20:25	8425	02:21:41	8501	00:01:16	76	0.0000
nopath	4	1	9	1	792	02:20:33	8433	02:21:42	8502	00:01:09	69	0.0000
nopath	6	2	3	1	748	02:19:20	8360	02:21:43	8503	00:02:23	143	0.0000
nopath	4	7	9	1	331	02:21:13	8473	02:21:44	8504	00:00:31	31	0.0000
nopath	2	4	12	14	708	02:19:47	8387	02:21:44	8504	00:01:57	117	0.0000
nopath	5	6	3	1	380	02:21:08	8468	02:21:45	8505	00:00:37	37	0.0000
nopath	2	4	3	1	708	02:20:07	8407	02:21:47	8507	00:01:40	100	0.0000
nopath	1	2	3	1	504	02:20:58	8458	02:21:49	8509	00:00:51	51	0.0000
nopath	3	7	3	1	302	02:21:28	8488	02:22:06	8526	00:00:38	38	0.0000	00:00:38
nopath	3	6	13	15	667	02:20:41	8441	02:22:15	8535	00:01:34	94	0.0000
nopath	2	3	9	1	679	02:20:17	8417	02:22:16	8536	00:01:59	119	0.0000
nopath	3	6	7	1	667	02:21:03	8463	02:22:17	8537	00:01:14	74	0.0000
nopath	2	3	10	1	679	02:20:45	8445	02:22:19	8539	00:01:34	94	0.0000
nopath	2	3	10	1	679	02:20:55	8455	02:22:21	8541	00:01:26	86	0.0000
nopath	3	6	12	14	667	02:21:13	8473	02:22:22	8542	00:01:09	69	0.0000
nopath	6	5	10	1	380	02:21:07	8467	02:22:24	8544	00:01:17	77	0.0000
nopath	4	2	3	1	708	02:21:25	8485	02:22:40	8560	00:01:15	75	0.0000
nopath	3	6	5	1	667	02:21:53	8513	02:22:56	8576	00:01:03	63	0.0000
nopath	3	2	13	15	679	02:21:46	8506	02:23:01	8581	00:01:15	75	0.0000	00:01:20
nopath	3	6	10	1	667	02:22:12	8532	02:23:02	8582	00:00:50	50	0.0000
nopath	6	7	12	14	624	02:22:13	8533	02:23:09	8589	00:00:56	56	0.0000
nopath	1	2	10	1	504	02:22:24	8544	02:23:12	8592	00:00:48	48	0.0000
nopath	3	6	5	1	667	02:22:28	8548	02:23:25	8605	00:00:57	57	0.0000
nopath	2	4	12	14	708	02:21:09	8469	02:23:28	8608	00:02:19	139	0.0000
nopath	2	3	13	15	679	02:22:04	8524	02:23:29	8609	00:01:25	85	0.0000
nopath	2	4	5	1	708	02:22:05	8525	02:23:31	8611	00:01:26	86	0.0000
nopath	6	1	12	14	832	02:22:30	8550	02:23:33	8613	00:01:03	63	0.0000
nopath	2	3	5	1	679	02:22:21	8541	02:23:56	8636	00:01:35	95	0.0000
nopath	3	5	9	1	621	02:22:47	8567	02:23:58	8638	00:01:11	71	0.0000
nopath	1	4	2	1	792	02:22:21	8541	02:24:00	8640	00:01:39	99	0.0000	00:01:36
nopath	1	3	3	1	763	02:22:57	8577	02:24:00	8640	00:01:03	63	0.0000
nopath	3	6	6	1	667	02:23:00	8580	02:24:03	8643	00:01:03	63	0.0000
nopath	3	2	5	1	679	02:23:12	8592	02:24:10	8650	00:00:58	58	0.0000
nopath	5	3	3	1	621	02:22:13	8533	02:24:11	8651	00:01:58	118	0.0000
nopath	5	3	13	15	621	02:22:49	8569	02:24:15	8655	00:01:26	86	0.0000
nopath	1	3	12	14	763	02:23:09	8589	02:24:25	8665	00:01:16	76	0.0000
nopath	6	2	12	14	748	02:22:43	8563	02:24:26	8666	00:01:43	103	0.0000
nopath	2	4	10	1	708	02:22:41	8561	02:24:28	8668	00:01:47	107	0.0000
nopath	3	6	3	1	667	02:23:42	8622	02:24:32	8672	00:00:50	50	0.0000
nopath	2	3	13	15	679	02:22:42	8562	02:24:32	8672	00:01:50	110	0.0000
nopath	5	1	7	1	785	02:22:06	8526	02:24:34	8674	00:02:28	148	0.0000
nopath	5	1	3	1	785	02:22:08	8528	02:24:36	8676	00:02:28	148	0.0000
nopath	5	1	5	1	785	02:22:18	8538	02:24:38	8678	00:02:20	140	0.0000
nopath	5	1	12	14	785	02:22:31	8551	02:24:40	8680	00:02:09	129	0.0000
nopath	6	7	3	1	624	02:23:38	8618	02:24:43	8683	00:01:05	65	0.0000
nopath	1	5	3	1	785	02:23:06	8586	02:24:54	8694	00:01:48	108	0.0000
nopath	2	4	5	1	708	02:22:45	8565	02:24:59	8699	00:02:14	134	0.0000
nopath	2	3	13	15	679	02:22:58	8578	02:25:00	8700	00:02:02	122	0.0000	00:01:41
nopath	2	4	12	14	708	02:23:08	8588	02:25:03	8703	00:01:55	115	0.0000
nopath	3	2	3	1	679	02:23:50	8630	02:25:26	8726	00:01:36	96	0.0000
nopath	3	2	9	1	679	02:24:06	8646	02:25:29	8729	00:01:23	83	0.0000
nopath	2	4	3	1	708	02:23:40	8620	02:25:35	8735	00:01:55	115	0.0000
nopath	1	4	9	1	792	02:23:50	8630	02:25:36	8736	00:01:46	106	0.0000
nopath	1	3	12	14	763	02:24:21	8661	02:25:37	8737	00:01:16	76	0.0000
nopath	2	1	10	1	504	02:23:57	8637	02:25:38	8738	00:01:41	101	0.0000
nopath	3	6	3	1	667	02:24:03	8643	02:25:47	8747	00:01:44	104	0.0000
nopath	3	6	3	1	667	02:24:25	8665	02:25:49	8749	00:01:24	84	0.0000
nopath	1	3	12	14	763	02:24:33	8673	02:26:05	8765	00:01:32	92	0.0000	00:01:24
nopath	2	3	12	14	679	02:24:13	8653	02:26:08	8768	00:01:55	115	0.0000
nopath	3	6	6	1	667	02:25:20	8720	02:26:15	8775	00:00:55	55	0.0000
nopath	2	7	10	1	458	02:25:43	8743	02:26:49	8809	00:01:06	66	0.0000
nopath	3	4	3	1	375	02:26:08	8768	02:26:54	8814	00:00:46	46	0.0000
nopath	2	3	5	1	679	02:25:48	8748	02:27:08	8828	00:01:20	80	0.0000	00:01:37
nopath	4	7	10	1	331	02:26:33	8793	02:27:10	8830	00:00:37	37	0.0000
nopath	2	3	10	1	679	02:26:16	8776	02:27:11	8831	00:00:55	55	0.0000
nopath	6	1	3	1	832	02:25:45	8745	02:27:13	8833	00:01:28	88	0.0000
nopath	1	2	5	1	504	02:26:06	8766	02:27:17	8837	00:01:11	71	0.0000
nopath	3	6	12	14	667	02:26:31	8791	02:27:36	8856	00:01:05	65	0.0000
nopath	3	6	3	1	667	02:26:35	8795	02:27:38	8858	00:01:03	63	0.0000
nopath	1	3	9	1	763	02:26:43	8803	02:27:43	8863	00:01:00	60	0.0000
nopath	3	6	13	15	667	02:26:38	8798	02:27:49	8869	00:01:11	71	0.0000
nopath	3	6	3	1	667	02:26:41	8801	02:27:52	8872	00:01:11	71	0.0000
nopath	2	1	12	14	504	02:26:38	8798	02:28:14	8894	00:01:36	96	0.0000	00:01:25
nopath	2	1	12	14	504	02:26:56	8816	02:28:21	8901	00:01:25	85	0.0000
nopath	3	1	3	1	763	02:26:47	8807	02:28:23	8903	00:01:36	96	0.0000
nopath	1	5	13	15	785	02:25:51	8751	02:28:30	8910	00:02:39	159	0.0000
nopath	1	5	2	1	785	02:27:00	8820	02:28:33	8913	00:01:33	93	0.0000
nopath	5	1	10	1	785	02:25:25	8725	02:28:34	8914	00:03:09	189	0.0000
nopath	5	1	3	1	785	02:26:06	8766	02:28:36	8916	00:02:30	150	0.0000
nopath	5	1	3	1	785	02:26:18	8778	02:28:38	8918	00:02:20	140	0.0000
nopath	6	1	13	15	832	02:26:58	8818	02:28:43	8923	00:01:45	105	0.0000
nopath	2	3	3	1	679	02:26:51	8811	02:28:44	8924	00:01:53	113	0.0000
nopath	6	1	3	1	832	02:27:21	8841	02:28:45	8925	00:01:24	84	0.0000
nopath	2	5	12	14	701	02:27:05	8825	02:28:46	8926	00:01:41	101	0.0000
nopath	2	3	9	1	679	02:27:04	8824	02:28:47	8927	00:01:43	103	0.0000
nopath	2	3	3	1	679	02:27:09	8829	02:28:49	8929	00:01:40	100	0.0000
nopath	2	3	5	1	679	02:27:28	8848	02:28:51	8931	00:01:23	83	0.0000
nopath	5	6	3	1	380	02:28:02	8882	02:29:02	8942	00:01:00	60	0.0000	00:01:04
nopath	1	4	3	1	792	02:27:39	8859	02:29:19	8959	00:01:40	100	0.0000
nopath	3	2	12	14	679	02:27:41	8861	02:29:23	8963	00:01:42	102	0.0000
nopath	5	3	5	1	621	02:27:47	8867	02:29:31	8971	00:01:44	104	0.0000
nopath	5	3	2	1	621	02:28:18	8898	02:29:33	8973	00:01:15	75	0.0000
nopath	4	2	5	1	708	02:27:58	8878	02:29:34	8974	00:01:36	96	0.0000
nopath	3	1	3	1	763	02:27:46	8866	02:29:36	8976	00:01:50	110	0.0000
nopath	3	1	3	1	763	02:27:53	8873	02:29:40	8980	00:01:47	107	0.0000
nopath	2	4	3	1	708	02:28:48	8928	02:29:48	8988	00:01:00	60	0.0000
nopath	6	2	13	15	748	02:28:09	8889	02:29:54	8994	00:01:45	105	0.0000
nopath	5	1	12	14	785	02:27:52	8872	02:29:56	8996	00:02:04	124	0.0000
nopath	3	6	12	14	667	02:29:08	8948	02:29:58	8998	00:00:50	50	0.0000
nopath	6	1	12	14	832	02:28:45	8925	02:30:03	9003	00:01:18	78	0.0000	00:01:37
nopath	6	7	13	15	624	02:27:52	8872	02:30:07	9007	00:02:15	135	0.0000
nopath	2	3	3	1	679	02:29:09	8949	02:30:16	9016	00:01:07	67	0.0000
nopath	1	2	13	15	504	02:29:29	8969	02:30:18	9018	00:00:49	49	0.0000
nopath	1	3	9	1	763	02:29:03	8943	02:30:18	9018	00:01:15	75	0.0000
nopath	1	3	6	1	763	02:29:13	8953	02:30:21	9021	00:01:08	68	0.0000
nopath	2	6	3	1	748	02:28:47	8927	02:30:24	9024	00:01:37	97	0.0000
nopath	1	2	12	14	504	02:29:53	8993	02:30:38	9038	00:00:45	45	0.0000
nopath	1	2	3	1	504	02:29:58	8998	02:30:41	9041	00:00:43	43	0.0000
nopath	4	2	3	1	708	02:29:14	8954	02:30:43	9043	00:01:29	89	0.0000
nopath	2	1	3	1	504	02:29:19	8959	02:30:55	9055	00:01:36	96	0.0000
nopath	5	2	6	1	701	02:28:54	8934	02:31:09	9069	00:02:15	135	0.0000	00:02:15
nopath	3	6	9	1	667	02:29:19	8959	02:31:11	9071	00:01:52	112	0.0000
nopath	3	6	3	1	667	02:29:31	8971	02:31:13	9073	00:01:42	102	0.0000
nopath	3	6	13	15	667	02:29:55	8995	02:31:17	9077	00:01:22	82	0.0000
nopath	3	6	12	14	667	02:30:13	9013	02:31:19	9079	00:01:06	66	0.0000
nopath	2	3	12	14	679	02:29:27	8967	02:31:21	9081	00:01:54	114	0.0000
nopath	2	3	5	1	679	02:29:33	8973	02:31:24	9084	00:01:51	111	0.0000
nopath	2	4	5	1	708	02:29:42	8982	02:31:27	9087	00:01:45	105	0.0000
nopath	3	6	9	1	667	02:30:21	9021	02:31:30	9090	00:01:09	69	0.0000
nopath	1	2	5	1	504	02:30:46	9046	02:31:31	9091	00:00:45	45	0.0000
nopath	3	6	12	14	667	02:30:34	9034	02:31:32	9092	00:00:58	58	0.0000
nopath	6	3	2	1	667	02:30:21	9021	02:31:34	9094	00:01:13	73	0.0000
nopath	2	3	3	1	679	02:30:00	9000	02:31:52	9112	00:01:52	112	0.0000
nopath	2	3	2	1	679	02:30:18	9018	02:31:55	9115	00:01:37	97	0.0000
nopath	1	3	4	1	763	02:30:36	9036	02:31:57	9117	00:01:21	81	0.0000
nopath	3	6	12	14	667	02:31:02	9062	02:31:58	9118	00:00:56	56	0.0000
nopath	1	4	3	1	792	02:31:00	9060	02:32:00	9120	00:01:00	60	0.0000	00:01:28
nopath	1	6	13	15	832	02:29:42	8982	02:32:08	9128	00:02:26	146	0.0000
nopath	1	3	2	1	763	02:31:16	9076	02:32:24	9144	00:01:08	68	0.0000
nopath	2	3	10	1	679	02:30:32	9032	02:32:28	9148	00:01:56	116	0.0000
nopath	2	3	9	1	679	02:30:35	9035	02:32:30	9150	00:01:55	115	0.0000
nopath	6	2	10	1	748	02:30:23	9023	02:32:37	9157	00:02:14	134	0.0000
nopath	6	1	12	14	832	02:29:40	8980	02:32:38	9158	00:02:58	178	0.0000
nopath	6	1	9	1	832	02:30:08	9008	02:32:40	9160	00:02:32	152	0.0000
nopath	1	2	9	1	504	02:32:06	9126	02:32:51	9171	00:00:45	45	0.0000
nopath	3	6	3	1	667	02:31:25	9085	02:32:59	9179	00:01:34	94	0.0000
nopath	2	3	13	15	679	02:30:40	9040	02:32:59	9179	00:02:19	139	0.0000
nopath	2	3	3	1	679	02:31:03	9063	02:33:03	9183	00:02:00	120	0.0000	00:01:43
nopath	2	4	13	15	708	02:30:45	9045	02:33:03	9183	00:02:18	138	0.0000
nopath	3	6	13	15	667	02:31:39	9099	02:33:04	9184	00:01:25	85	0.0000
nopath	3	6	3	1	667	02:31:52	9112	02:33:06	9186	00:01:14	74	0.0000
nopath	3	6	9	1	667	02:32:18	9138	02:33:11	9191	00:00:53	53	0.0000
nopath	3	2	12	14	679	02:31:36	9096	02:33:26	9206	00:01:50	110	0.0000
nopath	2	3	12	14	679	02:31:40	9100	02:33:29	9209	00:01:49	109	0.0000
nopath	2	4	12	14	708	02:31:47	9107	02:33:33	9213	00:01:46	106	0.0000
nopath	2	3	3	1	679	02:31:49	9109	02:33:33	9213	00:01:44	104	0.0000
nopath	3	6	2	1	667	02:32:25	9145	02:33:35	9215	00:01:10	70	0.0000
nopath	2	1	9	1	504	02:31:57	9117	02:33:37	9217	00:01:40	100	0.0000
nopath	2	1	5	1	504	02:32:24	9144	02:33:47	9227	00:01:23	83	0.0000
nopath	6	2	3	1	748	02:31:56	9116	02:33:52	9232	00:01:56	116	0.0000
nopath	2	1	3	1	504	02:33:13	9193	02:33:56	9236	00:00:43	43	0.0000
nopath	4	1	12	14	792	02:31:42	9102	02:33:58	9238	00:02:16	136	0.0000
nopath	1	2	9	1	504	02:33:08	9188	02:33:58	9238	00:00:50	50	0.0000
nopath	2	4	3	1	708	02:32:00	9120	02:33:59	9239	00:01:59	119	0.0000
nopath	2	6	9	1	748	02:30:58	9058	02:34:00	9240	00:03:02	182	0.0000	00:02:05
nopath	4	1	12	14	792	02:31:47	9107	02:34:00	9240	00:02:13	133	0.0000
nopath	2	4	5	1	708	02:32:13	9133	02:34:01	9241	00:01:48	108	0.0000
nopath	1	2	3	1	504	02:33:15	9195	02:34:02	9242	00:00:47	47	0.0000
nopath	2	4	3	1	708	02:32:17	9137	02:34:03	9243	00:01:46	106	0.0000
nopath	5	6	3	1	380	02:32:22	9142	02:34:21	9261	00:01:59	119	0.0000
nopath	5	6	5	1	380	02:32:31	9151	02:34:24	9264	00:01:53	113	0.0000
nopath	2	3	12	14	679	02:32:31	9151	02:34:29	9269	00:01:58	118	0.0000
nopath	2	3	12	14	679	02:32:45	9165	02:34:32	9272	00:01:47	107	0.0000
nopath	3	4	9	1	375	02:34:13	9253	02:34:45	9285	00:00:32	32	0.0000
nopath	3	2	3	1	679	02:32:55	9175	02:34:46	9286	00:01:51	111	0.0000
nopath	3	6	13	15	667	02:33:07	9187	02:34:51	9291	00:01:44	104	0.0000
nopath	3	6	12	14	667	02:33:15	9195	02:34:52	9292	00:01:37	97	0.0000
nopath	3	6	9	1	667	02:33:21	9201	02:34:54	9294	00:01:33	93	0.0000
nopath	3	6	12	14	667	02:33:26	9206	02:34:56	9296	00:01:30	90	0.0000
nopath	3	6	5	1	667	02:33:53	9233	02:34:58	9298	00:01:05	65	0.0000
nopath	5	3	12	14	621	02:34:07	9247	02:35:12	9312	00:01:05	65	0.0000	00:01:34
nopath	5	2	5	1	701	02:32:40	9160	02:35:13	9313	00:02:33	153	0.0000
nopath	6	3	3	1	667	02:33:31	9211	02:35:14	9314	00:01:43	103	0.0000
nopath	5	2	3	1	701	02:33:45	9225	02:35:19	9319	00:01:34	94	0.0000
nopath	6	2	5	1	748	02:33:20	9200	02:35:21	9321	00:02:01	121	0.0000
nopath	5	1	9	1	785	02:33:06	9186	02:35:21	9321	00:02:15	135	0.0000
nopath	6	7	12	14	624	02:34:07	9247	02:35:23	9323	00:01:16	76	0.0000
nopath	5	1	5	1	785	02:33:30	9210	02:35:23	9323	00:01:53	113	0.0000
nopath	1	2	10	1	504	02:34:15	9255	02:35:25	9325	00:01:10	70	0.0000
nopath	6	2	10	1	748	02:34:30	9270	02:35:29	9329	00:00:59	59	0.0000
nopath	2	4	3	1	708	02:33:34	9214	02:35:31	9331	00:01:57	117	0.0000
nopath	3	6	12	14	667	02:34:41	9281	02:35:32	9332	00:00:51	51	0.0000
nopath	2	3	13	15	679	02:34:03	9243	02:35:32	9332	00:01:29	89	0.0000
nopath	3	6	10	1	667	02:34:42	9282	02:35:34	9334	00:00:52	52	0.0000
nopath	2	3	13	15	679	02:34:19	9259	02:35:36	9336	00:01:17	77	0.0000
nopath	6	2	5	1	748	02:34:40	9280	02:35:37	9337	00:00:57	57	0.0000
nopath	6	3	9	1	667	02:34:37	9277	02:35:43	9343	00:01:06	66	0.0000
nopath	1	5	3	1	785	02:34:19	9259	02:36:00	9360	00:01:41	101	0.0000	00:01:55
nopath	1	3	3	1	763	02:34:17	9257	02:36:04	9364	00:01:47	107	0.0000
nopath	1	4	3	1	792	02:35:04	9304	02:36:08	9368	00:01:04	64	0.0000
nopath	3	2	12	14	679	02:35:15	9315	02:36:16	9376	00:01:01	61	0.0000
nopath	4	7	6	1	331	02:35:49	9349	02:36:38	9398	00:00:49	49	0.0000
nopath	3	6	13	15	667	02:35:08	9308	02:36:39	9399	00:01:31	91	0.0000
nopath	2	4	13	15	708	02:35:15	9315	02:36:39	9399	00:01:24	84	0.0000
nopath	3	6	3	1	667	02:35:12	9312	02:36:40	9400	00:01:28	88	0.0000
nopath	1	2	9	1	504	02:35:41	9341	02:36:42	9402	00:01:01	61	0.0000
nopath	3	6	5	1	667	02:35:26	9326	02:36:42	9402	00:01:16	76	0.0000
nopath	3	6	12	14	667	02:35:30	9330	02:36:44	9404	00:01:14	74	0.0000
nopath	3	6	5	1	667	02:35:35	9335	02:36:46	9406	00:01:11	71	0.0000
nopath	3	6	3	1	667	02:35:39	9339	02:36:50	9410	00:01:11	71	0.0000
nopath	3	6	12	14	667	02:35:43	9343	02:36:53	9413	00:01:10	70	0.0000
nopath	1	3	9	1	763	02:35:31	9331	02:37:04	9424	00:01:33	93	0.0000	00:01:18
nopath	1	3	13	15	763	02:36:02	9362	02:37:09	9429	00:01:07	67	0.0000
nopath	3	6	12	14	667	02:36:15	9375	02:37:15	9435	00:01:00	60	0.0000
nopath	6	2	9	1	748	02:36:23	9383	02:37:19	9439	00:00:56	56	0.0000
nopath	1	5	12	14	785	02:35:51	9351	02:37:28	9448	00:01:37	97	0.0000
nopath	1	5	10	1	785	02:36:05	9365	02:37:30	9450	00:01:25	85	0.0000
nopath	1	2	10	1	504	02:36:59	9419	02:38:01	9481	00:01:02	62	0.0000	00:00:55
nopath	1	2	12	14	504	02:37:09	9429	02:38:08	9488	00:00:59	59	0.0000
nopath	2	3	9	1	679	02:36:19	9379	02:38:08	9488	00:01:49	109	0.0000
nopath	2	3	12	14	679	02:36:40	9400	02:38:12	9492	00:01:32	92	0.0000
nopath	2	3	9	1	679	02:36:41	9401	02:38:14	9494	00:01:33	93	0.0000
nopath	5	2	9	1	701	02:37:12	9432	02:38:22	9502	00:01:10	70	0.0000
nopath	3	6	5	1	667	02:36:31	9391	02:38:23	9503	00:01:52	112	0.0000
nopath	3	6	3	1	667	02:37:10	9430	02:38:25	9505	00:01:15	75	0.0000
nopath	5	4	6	1	650	02:36:33	9393	02:38:36	9516	00:02:03	123	0.0000
nopath	2	3	10	1	679	02:37:06	9426	02:38:40	9520	00:01:34	94	0.0000
nopath	2	3	3	1	679	02:37:13	9433	02:38:45	9525	00:01:32	92	0.0000
nopath	2	4	12	14	708	02:37:11	9431	02:38:45	9525	00:01:34	94	0.0000
[truncated: 1,070 more rows]
