# Supplementary material for: Supervised learning from human performance at the computationally hard problem of optimal traffic signal control on a network of junctions
Source: R Soc Open Sci. 2014 Dec 24;1(4):140211. doi: 10.1098/rsos.140211 (PMC4448775; doi:10.1098/rsos.140211)
Supplement: 1. simulationData.zip - This zipped folder contains the simulation configuration files for the traffic microsimulation models used in the paper, as well as the raw data output from the simulations. The data are organised into a folder structure with README.txt files used to provide guidance on the c [file rsos140211supp1.zip › simulationData/multiJunctionModel/SCOOT/run-008/trips-ALL.csv]

Path	From Zone	To Zone	Vehicle Type	Base Vehicle Type	Distance (m)	Departure Time (HH:MM:SS)	Departure Time (s)	Arrival Time (HH:MM:SS)	Arrival Time (s)	Time Taken (HH:MM:SS)	Time Taken (s)	Fuel	Mean Time (HH:MM:SS)
nopath	6	3	3	1	667	00:00:36	36	00:01:35	95	00:00:59	59	0.0000	00:00:59
nopath	6	1	10	1	832	00:00:17	17	00:01:49	109	00:01:32	92	0.0000
nopath	1	3	3	1	763	00:00:29	29	00:01:51	111	00:01:22	82	0.0000
nopath	1	2	3	1	504	00:00:59	59	00:01:52	112	00:00:53	53	0.0000
nopath	1	7	6	1	542	00:00:54	54	00:01:54	114	00:01:00	60	0.0000
nopath	2	4	12	14	708	00:00:56	56	00:01:55	115	00:00:59	59	0.0000
nopath	6	7	5	1	624	00:01:00	60	00:02:14	134	00:01:14	74	0.0000	00:01:14
nopath	3	6	3	1	667	00:01:22	82	00:02:33	153	00:01:11	71	0.0000
nopath	3	5	3	1	621	00:01:51	111	00:03:05	185	00:01:14	74	0.0000	00:01:14
nopath	3	6	9	1	667	00:01:54	114	00:03:08	188	00:01:14	74	0.0000
nopath	5	1	5	1	785	00:00:48	48	00:03:10	190	00:02:22	142	0.0000
nopath	3	6	9	1	667	00:02:04	124	00:03:10	190	00:01:06	66	0.0000
nopath	1	2	9	1	504	00:01:58	118	00:03:11	191	00:01:13	73	0.0000
nopath	4	7	3	1	331	00:02:41	161	00:03:13	193	00:00:32	32	0.0000
nopath	6	2	13	15	748	00:02:42	162	00:03:41	221	00:00:59	59	0.0000
nopath	1	3	9	1	763	00:02:06	126	00:03:44	224	00:01:38	98	0.0000
nopath	4	3	5	1	375	00:02:56	176	00:03:47	227	00:00:51	51	0.0000
nopath	3	6	12	14	667	00:03:04	184	00:03:55	235	00:00:51	51	0.0000
nopath	1	2	3	1	504	00:03:45	225	00:04:32	272	00:00:47	47	0.0000	00:00:57
nopath	1	2	3	1	504	00:04:00	240	00:04:46	286	00:00:46	46	0.0000
nopath	3	6	3	1	667	00:03:50	230	00:04:57	297	00:01:07	67	0.0000
nopath	1	4	3	1	792	00:03:57	237	00:05:01	301	00:01:04	64	0.0000	00:01:04
nopath	3	2	12	14	679	00:03:56	236	00:05:21	321	00:01:25	85	0.0000
nopath	2	4	5	1	708	00:04:42	282	00:05:41	341	00:00:59	59	0.0000
nopath	4	6	10	1	696	00:05:18	318	00:06:42	402	00:01:24	84	0.0000	00:01:24
nopath	3	6	7	1	667	00:05:42	342	00:06:48	408	00:01:06	66	0.0000
nopath	1	3	7	1	763	00:05:49	349	00:06:49	409	00:01:00	60	0.0000
nopath	6	2	10	1	748	00:05:44	344	00:07:10	430	00:01:26	86	0.0000	00:01:12
nopath	5	1	9	1	785	00:05:28	328	00:07:14	434	00:01:46	106	0.0000
nopath	2	3	3	1	679	00:05:34	334	00:07:22	442	00:01:48	108	0.0000
nopath	2	3	5	1	679	00:06:13	373	00:07:25	445	00:01:12	72	0.0000
nopath	1	3	13	15	763	00:06:24	384	00:08:01	481	00:01:37	97	0.0000	00:01:24
nopath	1	3	9	1	763	00:06:48	408	00:08:03	483	00:01:15	75	0.0000
nopath	5	7	12	14	577	00:06:56	416	00:08:32	512	00:01:36	96	0.0000
nopath	3	6	13	15	667	00:07:16	436	00:08:34	514	00:01:18	78	0.0000
nopath	2	4	13	15	708	00:06:45	405	00:08:36	516	00:01:51	111	0.0000
nopath	5	1	13	15	785	00:06:40	400	00:08:36	516	00:01:56	116	0.0000
nopath	2	3	5	1	679	00:07:37	457	00:08:36	516	00:00:59	59	0.0000
nopath	3	6	3	1	667	00:07:45	465	00:08:36	516	00:00:51	51	0.0000
nopath	2	4	9	1	708	00:07:08	428	00:08:38	518	00:01:30	90	0.0000
nopath	1	2	10	1	504	00:08:06	486	00:08:54	534	00:00:48	48	0.0000
nopath	1	3	12	14	763	00:07:26	446	00:08:59	539	00:01:33	93	0.0000
nopath	1	4	12	14	792	00:07:27	447	00:09:03	543	00:01:36	96	0.0000	00:01:36
nopath	1	4	9	1	792	00:07:47	467	00:09:05	545	00:01:18	78	0.0000
nopath	1	2	3	1	504	00:08:24	504	00:09:07	547	00:00:43	43	0.0000
nopath	4	2	9	1	708	00:07:34	454	00:09:23	563	00:01:49	109	0.0000
nopath	1	4	5	1	792	00:08:29	509	00:09:33	573	00:01:04	64	0.0000
nopath	3	6	3	1	667	00:08:50	530	00:09:39	579	00:00:49	49	0.0000
nopath	6	2	8	1	748	00:08:53	533	00:09:50	590	00:00:57	57	0.0000
nopath	5	6	9	1	380	00:08:37	517	00:09:55	595	00:01:18	78	0.0000
nopath	1	2	3	1	504	00:08:49	529	00:10:00	600	00:01:11	71	0.0000	00:00:52
nopath	4	7	6	1	331	00:09:33	573	00:10:04	604	00:00:31	31	0.0000
nopath	5	3	10	1	621	00:09:04	544	00:10:14	614	00:01:10	70	0.0000
nopath	5	7	5	1	577	00:08:31	511	00:10:17	617	00:01:46	106	0.0000
nopath	1	3	13	15	763	00:08:48	528	00:10:33	633	00:01:45	105	0.0000
nopath	5	3	5	1	621	00:09:38	578	00:10:45	645	00:01:07	67	0.0000
nopath	2	1	10	1	504	00:09:59	599	00:11:06	666	00:01:07	67	0.0000	00:01:07
nopath	2	3	12	14	679	00:09:42	582	00:11:07	667	00:01:25	85	0.0000
nopath	2	4	12	14	708	00:10:01	601	00:11:38	698	00:01:37	97	0.0000
nopath	3	6	12	14	667	00:10:38	638	00:12:07	727	00:01:29	89	0.0000	00:01:06
nopath	3	6	12	14	667	00:10:39	639	00:12:09	729	00:01:30	90	0.0000
nopath	3	6	12	14	667	00:10:48	648	00:12:11	731	00:01:23	83	0.0000
nopath	3	5	3	1	621	00:11:23	683	00:12:14	734	00:00:51	51	0.0000
nopath	6	5	3	1	380	00:11:15	675	00:12:16	736	00:01:01	61	0.0000
nopath	2	3	5	1	679	00:10:54	654	00:12:38	758	00:01:44	104	0.0000
nopath	2	3	5	1	679	00:11:42	702	00:12:41	761	00:00:59	59	0.0000
nopath	3	6	3	1	667	00:11:47	707	00:12:44	764	00:00:57	57	0.0000
nopath	3	6	5	1	667	00:12:06	726	00:12:55	775	00:00:49	49	0.0000
nopath	1	7	12	14	542	00:12:09	729	00:12:57	777	00:00:48	48	0.0000
nopath	1	3	9	1	763	00:11:49	709	00:13:06	786	00:01:17	77	0.0000	00:01:27
nopath	1	3	12	14	763	00:12:03	723	00:13:09	789	00:01:06	66	0.0000
nopath	3	2	9	1	679	00:12:12	732	00:13:26	806	00:01:14	74	0.0000
nopath	2	1	3	1	504	00:11:58	718	00:13:38	818	00:01:40	100	0.0000
nopath	5	4	3	1	650	00:12:45	765	00:13:58	838	00:01:13	73	0.0000
nopath	2	4	5	1	708	00:12:44	764	00:14:09	849	00:01:25	85	0.0000	00:01:23
nopath	4	2	12	14	708	00:12:51	771	00:14:48	888	00:01:57	117	0.0000
nopath	6	4	3	1	696	00:13:49	829	00:14:58	898	00:01:09	69	0.0000
nopath	4	7	12	14	331	00:14:30	870	00:15:14	914	00:00:44	44	0.0000	00:00:35
nopath	3	7	3	1	302	00:14:53	893	00:15:32	932	00:00:39	39	0.0000
nopath	5	3	5	1	621	00:14:43	883	00:15:38	938	00:00:55	55	0.0000
nopath	3	6	3	1	667	00:14:50	890	00:15:47	947	00:00:57	57	0.0000
nopath	5	1	13	15	785	00:13:35	815	00:15:48	948	00:02:13	133	0.0000
nopath	6	5	6	1	380	00:15:00	900	00:15:50	950	00:00:50	50	0.0000
nopath	3	4	12	14	375	00:15:21	921	00:16:04	964	00:00:43	43	0.0000	00:00:43
nopath	3	2	13	15	679	00:14:14	854	00:16:12	972	00:01:58	118	0.0000
nopath	2	1	12	14	504	00:14:51	891	00:16:21	981	00:01:30	90	0.0000
nopath	3	6	13	15	667	00:15:20	920	00:16:23	983	00:01:03	63	0.0000
nopath	3	6	5	1	667	00:15:39	939	00:16:28	988	00:00:49	49	0.0000
nopath	2	1	6	1	504	00:15:49	949	00:16:35	995	00:00:46	46	0.0000
nopath	2	3	12	14	679	00:15:04	904	00:16:47	1007	00:01:43	103	0.0000
nopath	2	3	4	1	679	00:15:10	910	00:16:50	1010	00:01:40	100	0.0000
nopath	2	3	3	1	679	00:15:36	936	00:16:52	1012	00:01:16	76	0.0000
nopath	1	3	12	14	763	00:15:44	944	00:17:16	1036	00:01:32	92	0.0000	00:01:19
nopath	2	4	9	1	708	00:15:40	940	00:17:17	1037	00:01:37	97	0.0000
nopath	1	3	3	1	763	00:16:04	964	00:17:19	1039	00:01:15	75	0.0000
nopath	5	3	2	1	621	00:15:25	925	00:17:29	1049	00:02:04	124	0.0000
nopath	3	6	3	1	667	00:16:08	968	00:17:30	1050	00:01:22	82	0.0000
nopath	3	6	9	1	667	00:16:31	991	00:17:32	1052	00:01:01	61	0.0000
nopath	1	3	6	1	763	00:16:08	968	00:17:46	1066	00:01:38	98	0.0000
nopath	1	3	9	1	763	00:16:39	999	00:17:49	1069	00:01:10	70	0.0000
nopath	3	6	5	1	667	00:16:42	1002	00:17:52	1072	00:01:10	70	0.0000
nopath	2	3	12	14	679	00:16:56	1016	00:17:52	1072	00:00:56	56	0.0000
nopath	3	6	3	1	667	00:16:51	1011	00:17:54	1074	00:01:03	63	0.0000
nopath	5	2	12	14	701	00:16:44	1004	00:17:57	1077	00:01:13	73	0.0000
nopath	6	1	12	14	832	00:16:14	974	00:18:05	1085	00:01:51	111	0.0000	00:01:41
nopath	6	7	6	1	624	00:15:58	958	00:18:05	1085	00:02:07	127	0.0000
nopath	6	7	5	1	624	00:16:43	1003	00:18:09	1089	00:01:26	86	0.0000
nopath	3	6	3	1	667	00:17:19	1039	00:18:23	1103	00:01:04	64	0.0000
nopath	3	6	12	14	667	00:17:20	1040	00:18:27	1107	00:01:07	67	0.0000
nopath	3	6	6	1	667	00:17:45	1065	00:18:34	1114	00:00:49	49	0.0000
nopath	1	4	12	14	792	00:17:54	1074	00:18:53	1133	00:00:59	59	0.0000
nopath	2	3	3	1	679	00:17:58	1078	00:19:22	1162	00:01:24	84	0.0000	00:01:22
nopath	3	6	2	1	667	00:18:36	1116	00:19:27	1167	00:00:51	51	0.0000
nopath	1	3	12	14	763	00:18:20	1100	00:19:55	1195	00:01:35	95	0.0000
nopath	3	6	10	1	667	00:18:57	1137	00:19:59	1199	00:01:02	62	0.0000
nopath	3	6	5	1	667	00:19:04	1144	00:20:02	1202	00:00:58	58	0.0000	00:01:03
nopath	3	5	12	14	621	00:19:12	1152	00:20:05	1205	00:00:53	53	0.0000
nopath	1	3	3	1	763	00:19:27	1167	00:20:59	1259	00:01:32	92	0.0000
nopath	3	6	3	1	667	00:20:09	1209	00:21:05	1265	00:00:56	56	0.0000	00:00:56
nopath	5	4	5	1	650	00:19:47	1187	00:21:18	1278	00:01:31	91	0.0000
nopath	4	1	5	1	792	00:19:39	1179	00:22:02	1322	00:02:23	143	0.0000	00:02:23
nopath	1	3	3	1	763	00:20:38	1238	00:22:02	1322	00:01:24	84	0.0000
nopath	3	6	7	1	667	00:21:05	1265	00:22:08	1328	00:01:03	63	0.0000
nopath	2	4	12	14	708	00:21:15	1275	00:22:08	1328	00:00:53	53	0.0000
nopath	3	6	3	1	667	00:21:10	1270	00:22:09	1329	00:00:59	59	0.0000
nopath	5	6	12	14	380	00:21:23	1283	00:22:29	1349	00:01:06	66	0.0000
nopath	1	3	9	1	763	00:21:23	1283	00:22:38	1358	00:01:15	75	0.0000
nopath	4	1	12	14	792	00:21:49	1309	00:23:16	1396	00:01:27	87	0.0000	00:01:27
nopath	2	5	5	1	701	00:22:08	1328	00:23:45	1425	00:01:37	97	0.0000
nopath	2	3	10	1	679	00:22:35	1355	00:23:46	1426	00:01:11	71	0.0000
nopath	1	2	5	1	504	00:23:05	1385	00:23:49	1429	00:00:44	44	0.0000
nopath	2	1	12	14	504	00:22:45	1365	00:24:29	1469	00:01:44	104	0.0000	00:01:25
nopath	2	1	5	1	504	00:22:51	1371	00:24:36	1476	00:01:45	105	0.0000
nopath	5	2	5	1	701	00:23:31	1411	00:24:40	1480	00:01:09	69	0.0000
nopath	3	6	3	1	667	00:22:42	1362	00:24:42	1482	00:02:00	120	0.0000
nopath	2	4	6	1	708	00:22:43	1363	00:24:57	1497	00:02:14	134	0.0000
nopath	2	3	12	14	679	00:22:50	1370	00:24:57	1497	00:02:07	127	0.0000
nopath	3	6	7	1	667	00:24:05	1445	00:24:57	1497	00:00:52	52	0.0000
nopath	2	3	3	1	679	00:23:10	1390	00:24:59	1499	00:01:49	109	0.0000
nopath	6	3	12	14	667	00:23:32	1412	00:25:10	1510	00:01:38	98	0.0000	00:01:38
nopath	1	2	3	1	504	00:24:29	1469	00:25:14	1514	00:00:45	45	0.0000
nopath	6	3	9	1	667	00:24:28	1468	00:25:18	1518	00:00:50	50	0.0000
nopath	2	3	12	14	679	00:23:24	1404	00:25:27	1527	00:02:03	123	0.0000
nopath	1	4	9	1	792	00:24:07	1447	00:25:30	1530	00:01:23	83	0.0000
nopath	1	4	9	1	792	00:24:08	1448	00:25:32	1532	00:01:24	84	0.0000
nopath	1	5	3	1	785	00:23:27	1407	00:25:33	1533	00:02:06	126	0.0000
nopath	3	2	13	15	679	00:24:19	1459	00:25:39	1539	00:01:20	80	0.0000
nopath	2	3	3	1	679	00:24:33	1473	00:25:57	1557	00:01:24	84	0.0000
nopath	2	4	5	1	708	00:24:56	1496	00:26:00	1560	00:01:04	64	0.0000	00:01:27
nopath	2	1	3	1	504	00:25:20	1520	00:26:03	1563	00:00:43	43	0.0000
nopath	1	2	12	14	504	00:25:23	1523	00:26:09	1569	00:00:46	46	0.0000
nopath	2	3	12	14	679	00:25:06	1506	00:26:27	1587	00:01:21	81	0.0000
nopath	2	3	3	1	679	00:25:15	1515	00:26:29	1589	00:01:14	74	0.0000
nopath	3	6	5	1	667	00:24:43	1483	00:26:30	1590	00:01:47	107	0.0000
nopath	3	6	3	1	667	00:25:14	1514	00:26:32	1592	00:01:18	78	0.0000
nopath	1	7	3	1	542	00:26:08	1568	00:26:55	1615	00:00:47	47	0.0000
nopath	4	2	3	1	708	00:25:43	1543	00:26:56	1616	00:01:13	73	0.0000
nopath	3	6	10	1	667	00:25:45	1545	00:27:03	1623	00:01:18	78	0.0000	00:01:19
nopath	3	6	6	1	667	00:25:50	1550	00:27:05	1625	00:01:15	75	0.0000
nopath	3	6	12	14	667	00:25:51	1551	00:27:08	1628	00:01:17	77	0.0000
nopath	3	6	9	1	667	00:26:08	1568	00:27:10	1630	00:01:02	62	0.0000
nopath	2	1	5	1	504	00:26:03	1563	00:27:13	1633	00:01:10	70	0.0000
nopath	2	1	13	15	504	00:26:12	1572	00:27:20	1640	00:01:08	68	0.0000
nopath	6	2	9	1	748	00:25:04	1504	00:27:23	1643	00:02:19	139	0.0000
nopath	6	2	5	1	748	00:26:21	1581	00:27:26	1646	00:01:05	65	0.0000
nopath	1	2	3	1	504	00:26:40	1600	00:27:30	1650	00:00:50	50	0.0000
nopath	2	3	12	14	679	00:25:46	1546	00:27:31	1651	00:01:45	105	0.0000
nopath	2	3	3	1	679	00:25:55	1555	00:27:33	1653	00:01:38	98	0.0000
nopath	3	6	3	1	667	00:26:40	1600	00:27:35	1655	00:00:55	55	0.0000
nopath	3	6	10	1	667	00:26:50	1610	00:27:41	1661	00:00:51	51	0.0000
nopath	1	3	3	1	763	00:26:54	1614	00:28:02	1682	00:01:08	68	0.0000	00:01:22
nopath	3	6	3	1	667	00:26:56	1616	00:28:18	1698	00:01:22	82	0.0000
nopath	3	6	12	14	667	00:27:13	1633	00:28:20	1700	00:01:07	67	0.0000
nopath	4	2	9	1	708	00:27:07	1627	00:28:21	1701	00:01:14	74	0.0000
nopath	3	6	5	1	667	00:27:29	1649	00:28:23	1703	00:00:54	54	0.0000
nopath	3	2	5	1	679	00:27:02	1622	00:28:23	1703	00:01:21	81	0.0000
nopath	3	2	9	1	679	00:27:03	1623	00:28:25	1705	00:01:22	82	0.0000
nopath	6	5	13	15	380	00:27:23	1643	00:28:26	1706	00:01:03	63	0.0000
nopath	4	1	12	14	792	00:26:36	1596	00:28:28	1708	00:01:52	112	0.0000
nopath	5	4	9	1	650	00:27:37	1657	00:28:31	1711	00:00:54	54	0.0000
nopath	4	7	3	1	331	00:28:10	1690	00:28:41	1721	00:00:31	31	0.0000
nopath	3	6	12	14	667	00:27:56	1676	00:28:46	1726	00:00:50	50	0.0000
nopath	1	2	5	1	504	00:27:28	1648	00:28:50	1730	00:01:22	82	0.0000
nopath	1	3	3	1	763	00:27:55	1675	00:29:08	1748	00:01:13	73	0.0000	00:01:13
nopath	3	6	9	1	667	00:28:18	1698	00:29:11	1751	00:00:53	53	0.0000
nopath	3	6	5	1	667	00:28:20	1700	00:29:12	1752	00:00:52	52	0.0000
nopath	4	1	3	1	792	00:28:29	1709	00:29:47	1787	00:01:18	78	0.0000
nopath	4	2	9	1	708	00:28:40	1720	00:29:58	1798	00:01:18	78	0.0000
nopath	5	1	10	1	785	00:28:07	1687	00:30:10	1810	00:02:03	123	0.0000	00:02:04
nopath	2	3	5	1	679	00:29:05	1745	00:30:10	1810	00:01:05	65	0.0000
nopath	3	6	12	14	667	00:29:14	1754	00:30:12	1812	00:00:58	58	0.0000
nopath	2	3	3	1	679	00:29:14	1754	00:30:14	1814	00:01:00	60	0.0000
nopath	3	6	6	1	667	00:29:17	1757	00:30:14	1814	00:00:57	57	0.0000
nopath	1	2	13	15	504	00:29:07	1747	00:30:16	1816	00:01:09	69	0.0000
nopath	2	4	9	1	708	00:29:25	1765	00:30:18	1818	00:00:53	53	0.0000
nopath	3	6	12	14	667	00:29:30	1770	00:30:21	1821	00:00:51	51	0.0000
nopath	6	1	13	15	832	00:28:21	1701	00:30:38	1838	00:02:17	137	0.0000
nopath	1	4	3	1	792	00:28:58	1738	00:30:45	1845	00:01:47	107	0.0000
nopath	4	5	5	1	650	00:30:10	1810	00:31:06	1866	00:00:56	56	0.0000	00:00:56
nopath	4	7	3	1	331	00:30:33	1833	00:31:17	1877	00:00:44	44	0.0000
nopath	1	2	10	1	504	00:30:43	1843	00:31:32	1892	00:00:49	49	0.0000
nopath	1	7	9	1	542	00:30:53	1853	00:31:41	1901	00:00:48	48	0.0000
nopath	2	3	12	14	679	00:30:26	1826	00:31:47	1907	00:01:21	81	0.0000
nopath	2	3	10	1	679	00:30:36	1836	00:31:50	1910	00:01:14	74	0.0000
nopath	3	6	10	1	667	00:30:47	1847	00:31:53	1913	00:01:06	66	0.0000
nopath	2	3	13	15	679	00:30:46	1846	00:31:54	1914	00:01:08	68	0.0000
nopath	5	1	12	14	785	00:31:05	1865	00:32:06	1926	00:01:01	61	0.0000	00:01:01
nopath	3	6	13	15	667	00:31:38	1898	00:32:29	1949	00:00:51	51	0.0000
nopath	3	1	12	14	763	00:31:10	1870	00:32:34	1954	00:01:24	84	0.0000
nopath	4	1	3	1	792	00:31:01	1861	00:32:37	1957	00:01:36	96	0.0000
nopath	2	4	3	1	708	00:30:55	1855	00:32:57	1977	00:02:02	122	0.0000
nopath	2	4	12	14	708	00:31:21	1881	00:32:59	1979	00:01:38	98	0.0000
nopath	3	6	5	1	667	00:32:03	1923	00:33:00	1980	00:00:57	57	0.0000	00:00:59
nopath	3	4	12	14	375	00:32:34	1954	00:33:14	1994	00:00:40	40	0.0000
nopath	5	6	6	1	380	00:31:31	1891	00:33:16	1996	00:01:45	105	0.0000
nopath	6	2	3	1	748	00:32:27	1947	00:33:23	2003	00:00:56	56	0.0000
nopath	3	6	5	1	667	00:32:27	1947	00:33:42	2022	00:01:15	75	0.0000
nopath	5	3	12	14	621	00:31:47	1907	00:33:42	2022	00:01:55	115	0.0000
nopath	3	6	12	14	667	00:32:38	1958	00:33:45	2025	00:01:07	67	0.0000
nopath	3	6	9	1	667	00:32:42	1962	00:33:47	2027	00:01:05	65	0.0000
nopath	3	6	3	1	667	00:32:44	1964	00:33:49	2029	00:01:05	65	0.0000
nopath	4	1	13	15	792	00:32:12	1932	00:33:55	2035	00:01:43	103	0.0000
nopath	5	1	3	1	785	00:31:56	1916	00:34:14	2054	00:02:18	138	0.0000	00:02:18
nopath	1	2	13	15	504	00:33:22	2002	00:34:17	2057	00:00:55	55	0.0000
nopath	3	6	9	1	667	00:33:40	2020	00:34:35	2075	00:00:55	55	0.0000
nopath	3	2	3	1	679	00:33:45	2025	00:35:02	2102	00:01:17	77	0.0000	00:01:25
nopath	2	1	5	1	504	00:34:06	2046	00:35:16	2116	00:01:10	70	0.0000
nopath	3	5	6	1	621	00:34:00	2040	00:35:29	2129	00:01:29	89	0.0000
nopath	6	2	3	1	748	00:34:22	2062	00:35:29	2129	00:01:07	67	0.0000
nopath	2	3	10	1	679	00:33:34	2014	00:35:34	2134	00:02:00	120	0.0000
nopath	1	7	5	1	542	00:34:55	2095	00:35:42	2142	00:00:47	47	0.0000
nopath	3	6	13	15	667	00:34:37	2077	00:35:44	2144	00:01:07	67	0.0000
nopath	6	5	6	1	380	00:35:26	2126	00:36:03	2163	00:00:37	37	0.0000	00:00:52
nopath	1	3	3	1	763	00:34:41	2081	00:36:06	2166	00:01:25	85	0.0000
nopath	6	2	3	1	748	00:35:12	2112	00:36:09	2169	00:00:57	57	0.0000
nopath	3	6	3	1	667	00:35:05	2105	00:36:11	2171	00:01:06	66	0.0000
nopath	3	6	12	14	667	00:35:11	2111	00:36:14	2174	00:01:03	63	0.0000
nopath	3	6	13	15	667	00:35:17	2117	00:36:19	2179	00:01:02	62	0.0000
nopath	1	2	13	15	504	00:35:53	2153	00:36:59	2219	00:01:06	66	0.0000
nopath	2	3	3	1	679	00:35:27	2127	00:37:06	2226	00:01:39	99	0.0000	00:01:29
nopath	2	4	3	1	708	00:35:56	2156	00:37:10	2230	00:01:14	74	0.0000
nopath	2	3	9	1	679	00:36:05	2165	00:37:10	2230	00:01:05	65	0.0000
nopath	2	4	5	1	708	00:36:06	2166	00:37:13	2233	00:01:07	67	0.0000
nopath	5	1	3	1	785	00:35:12	2112	00:37:21	2241	00:02:09	129	0.0000
nopath	5	3	2	1	621	00:35:29	2129	00:37:21	2241	00:01:52	112	0.0000
nopath	3	6	13	15	667	00:35:56	2156	00:37:22	2242	00:01:26	86	0.0000
nopath	3	6	12	14	667	00:36:23	2183	00:37:23	2243	00:01:00	60	0.0000
nopath	6	5	12	14	380	00:36:54	2214	00:37:32	2252	00:00:38	38	0.0000
nopath	3	6	9	1	667	00:36:44	2204	00:37:43	2263	00:00:59	59	0.0000
nopath	4	1	3	1	792	00:36:12	2172	00:38:01	2281	00:01:49	109	0.0000	00:01:39
nopath	4	2	13	15	708	00:36:42	2202	00:38:02	2282	00:01:20	80	0.0000
nopath	2	3	3	1	679	00:36:16	2176	00:38:07	2287	00:01:51	111	0.0000
nopath	2	4	10	1	708	00:36:30	2190	00:38:09	2289	00:01:39	99	0.0000
nopath	2	3	9	1	679	00:37:07	2227	00:38:10	2290	00:01:03	63	0.0000
nopath	4	1	5	1	792	00:37:08	2228	00:38:12	2292	00:01:04	64	0.0000
nopath	2	4	12	14	708	00:37:08	2228	00:38:13	2293	00:01:05	65	0.0000
nopath	3	6	3	1	667	00:38:04	2284	00:39:06	2346	00:01:02	62	0.0000	00:01:05
nopath	1	3	12	14	763	00:37:58	2278	00:39:11	2351	00:01:13	73	0.0000
nopath	4	7	3	1	331	00:38:25	2305	00:39:12	2352	00:00:47	47	0.0000
nopath	2	1	9	1	504	00:38:01	2281	00:39:17	2357	00:01:16	76	0.0000
nopath	3	6	9	1	667	00:38:24	2304	00:39:18	2358	00:00:54	54	0.0000
nopath	3	4	13	15	375	00:38:43	2323	00:39:30	2370	00:00:47	47	0.0000
nopath	3	5	13	15	621	00:38:36	2316	00:39:31	2371	00:00:55	55	0.0000
nopath	3	1	12	14	763	00:38:17	2297	00:39:32	2372	00:01:15	75	0.0000
nopath	5	1	12	14	785	00:37:51	2271	00:39:39	2379	00:01:48	108	0.0000
nopath	5	1	9	1	785	00:38:27	2307	00:39:41	2381	00:01:14	74	0.0000
nopath	5	6	13	15	380	00:39:06	2346	00:40:31	2431	00:01:25	85	0.0000	00:01:23
nopath	5	6	12	14	380	00:39:47	2387	00:40:35	2435	00:00:48	48	0.0000
nopath	3	6	2	1	667	00:39:44	2384	00:40:53	2453	00:01:09	69	0.0000
nopath	2	4	9	1	708	00:39:14	2354	00:40:53	2453	00:01:39	99	0.0000
nopath	3	6	3	1	667	00:40:09	2409	00:40:59	2459	00:00:50	50	0.0000
nopath	5	1	3	1	785	00:39:09	2349	00:41:01	2461	00:01:52	112	0.0000	00:01:45
nopath	3	6	9	1	667	00:40:14	2414	00:41:05	2465	00:00:51	51	0.0000
nopath	1	2	9	1	504	00:39:56	2396	00:41:07	2467	00:01:11	71	0.0000
nopath	5	1	12	14	785	00:40:00	2400	00:41:08	2468	00:01:08	68	0.0000
nopath	1	2	12	14	504	00:40:14	2414	00:41:14	2474	00:01:00	60	0.0000
nopath	6	4	12	14	696	00:39:17	2357	00:41:20	2480	00:02:03	123	0.0000
nopath	1	4	3	1	792	00:40:13	2413	00:41:27	2487	00:01:14	74	0.0000
nopath	3	6	2	1	667	00:40:31	2431	00:41:28	2488	00:00:57	57	0.0000
nopath	3	6	13	15	667	00:40:44	2444	00:41:36	2496	00:00:52	52	0.0000
nopath	1	3	9	1	763	00:40:44	2444	00:41:54	2514	00:01:10	70	0.0000
nopath	6	2	9	1	748	00:41:08	2468	00:42:14	2534	00:01:06	66	0.0000	00:01:12
nopath	2	4	3	1	708	00:41:31	2491	00:42:29	2549	00:00:58	58	0.0000
nopath	4	3	13	15	375	00:41:36	2496	00:42:33	2553	00:00:57	57	0.0000
nopath	1	2	12	14	504	00:42:04	2524	00:42:58	2578	00:00:54	54	0.0000
nopath	1	3	9	1	763	00:41:45	2505	00:42:58	2578	00:01:13	73	0.0000
nopath	3	6	5	1	667	00:42:01	2521	00:43:03	2583	00:01:02	62	0.0000	00:00:56
nopath	3	6	10	1	667	00:42:02	2522	00:43:04	2584	00:01:02	62	0.0000
nopath	3	6	6	1	667	00:42:24	2544	00:43:13	2593	00:00:49	49	0.0000
nopath	4	1	3	1	792	00:41:18	2478	00:43:19	2599	00:02:01	121	0.0000
nopath	2	1	3	1	504	00:42:28	2548	00:43:28	2608	00:01:00	60	0.0000
nopath	2	4	5	1	708	00:42:25	2545	00:43:35	2615	00:01:10	70	0.0000
nopath	3	5	9	1	621	00:42:28	2548	00:43:35	2615	00:01:07	67	0.0000
nopath	6	2	6	1	748	00:41:34	2494	00:43:37	2617	00:02:03	123	0.0000
nopath	3	5	9	1	621	00:42:40	2560	00:43:38	2618	00:00:58	58	0.0000
nopath	5	1	4	1	785	00:41:56	2516	00:43:41	2621	00:01:45	105	0.0000
nopath	1	2	3	1	504	00:42:39	2559	00:43:45	2625	00:01:06	66	0.0000
nopath	6	1	12	14	832	00:42:37	2557	00:43:46	2626	00:01:09	69	0.0000
nopath	2	5	3	1	701	00:42:02	2522	00:43:49	2629	00:01:47	107	0.0000
nopath	1	7	10	1	542	00:42:51	2571	00:43:52	2632	00:01:01	61	0.0000
nopath	2	4	3	1	708	00:42:42	2562	00:44:09	2649	00:01:27	87	0.0000	00:01:21
nopath	3	6	12	14	667	00:43:18	2598	00:44:31	2671	00:01:13	73	0.0000
nopath	3	6	13	15	667	00:43:29	2609	00:44:35	2675	00:01:06	66	0.0000
nopath	6	5	12	14	380	00:43:18	2598	00:44:37	2677	00:01:19	79	0.0000
nopath	2	1	9	1	504	00:43:36	2616	00:44:41	2681	00:01:05	65	0.0000
nopath	4	1	2	1	792	00:43:25	2605	00:44:42	2682	00:01:17	77	0.0000
nopath	3	6	12	14	667	00:43:45	2625	00:44:48	2688	00:01:03	63	0.0000
nopath	3	6	9	1	667	00:44:12	2652	00:45:15	2715	00:01:03	63	0.0000	00:01:02
nopath	1	5	3	1	785	00:43:14	2594	00:45:21	2721	00:02:07	127	0.0000
nopath	1	2	3	1	504	00:44:44	2684	00:45:29	2729	00:00:45	45	0.0000
nopath	1	3	3	1	763	00:44:47	2687	00:45:46	2746	00:00:59	59	0.0000
nopath	2	1	3	1	504	00:45:13	2713	00:46:15	2775	00:01:02	62	0.0000	00:01:08
nopath	3	6	12	14	667	00:44:21	2661	00:46:19	2779	00:01:58	118	0.0000
nopath	2	3	12	14	679	00:44:52	2692	00:46:19	2779	00:01:27	87	0.0000
nopath	3	6	5	1	667	00:44:50	2690	00:46:21	2781	00:01:31	91	0.0000
nopath	2	3	6	1	679	00:45:05	2705	00:46:22	2782	00:01:17	77	0.0000
nopath	5	1	9	1	785	00:44:04	2644	00:46:22	2782	00:02:18	138	0.0000
nopath	3	6	3	1	667	00:44:51	2691	00:46:23	2783	00:01:32	92	0.0000
nopath	5	2	5	1	701	00:44:44	2684	00:46:23	2783	00:01:39	99	0.0000
nopath	3	6	3	1	667	00:45:22	2722	00:46:26	2786	00:01:04	64	0.0000
nopath	5	1	13	15	785	00:44:12	2652	00:46:26	2786	00:02:14	134	0.0000
nopath	3	5	3	1	621	00:45:27	2727	00:46:29	2789	00:01:02	62	0.0000
nopath	5	1	10	1	785	00:44:59	2699	00:46:31	2791	00:01:32	92	0.0000
nopath	5	7	3	1	577	00:44:55	2695	00:46:37	2797	00:01:42	102	0.0000
nopath	1	2	3	1	504	00:45:52	2752	00:46:38	2798	00:00:46	46	0.0000
nopath	3	4	12	14	375	00:46:14	2774	00:46:46	2806	00:00:32	32	0.0000
nopath	1	3	13	15	763	00:45:14	2714	00:46:53	2813	00:01:39	99	0.0000
nopath	6	3	12	14	667	00:46:09	2769	00:47:05	2825	00:00:56	56	0.0000	00:00:53
nopath	4	2	10	1	708	00:45:33	2733	00:47:11	2831	00:01:38	98	0.0000
nopath	3	2	13	15	679	00:46:17	2777	00:47:14	2834	00:00:57	57	0.0000
nopath	4	2	12	14	708	00:46:19	2779	00:47:18	2838	00:00:59	59	0.0000
nopath	3	6	10	1	667	00:46:30	2790	00:47:28	2848	00:00:58	58	0.0000
nopath	3	6	12	14	667	00:46:37	2797	00:47:30	2850	00:00:53	53	0.0000
nopath	1	2	9	1	504	00:46:36	2796	00:47:45	2865	00:01:09	69	0.0000
nopath	2	3	13	15	679	00:45:46	2746	00:47:57	2877	00:02:11	131	0.0000
nopath	2	4	12	14	708	00:45:57	2757	00:47:59	2879	00:02:02	122	0.0000
nopath	2	3	12	14	679	00:46:34	2794	00:47:59	2879	00:01:25	85	0.0000
nopath	3	6	3	1	667	00:47:13	2833	00:48:07	2887	00:00:54	54	0.0000	00:01:15
nopath	5	7	3	1	577	00:46:29	2789	00:48:13	2893	00:01:44	104	0.0000
nopath	5	7	3	1	577	00:47:19	2839	00:48:18	2898	00:00:59	59	0.0000
nopath	3	7	10	1	302	00:47:49	2869	00:48:22	2902	00:00:33	33	0.0000
nopath	1	3	3	1	763	00:46:32	2792	00:48:26	2906	00:01:54	114	0.0000
nopath	1	3	12	14	763	00:47:28	2848	00:48:30	2910	00:01:02	62	0.0000
nopath	3	6	13	15	667	00:47:27	2847	00:48:36	2916	00:01:09	69	0.0000
nopath	3	6	13	15	667	00:47:32	2852	00:48:39	2919	00:01:07	67	0.0000
nopath	2	1	5	1	504	00:47:03	2823	00:48:44	2924	00:01:41	101	0.0000
nopath	6	7	3	1	624	00:47:07	2827	00:48:45	2925	00:01:38	98	0.0000
nopath	6	3	5	1	667	00:47:59	2879	00:48:49	2929	00:00:50	50	0.0000
nopath	3	2	12	14	679	00:47:03	2823	00:48:52	2932	00:01:49	109	0.0000
nopath	3	7	3	1	302	00:48:10	2890	00:48:53	2933	00:00:43	43	0.0000
nopath	3	1	5	1	763	00:46:52	2812	00:48:56	2936	00:02:04	124	0.0000
nopath	2	5	3	1	701	00:46:10	2770	00:48:59	2939	00:02:49	169	0.0000
nopath	6	2	5	1	748	00:47:42	2862	00:49:01	2941	00:01:19	79	0.0000	00:01:41
nopath	2	4	12	14	708	00:47:09	2829	00:49:02	2942	00:01:53	113	0.0000
nopath	2	4	3	1	708	00:47:12	2832	00:49:03	2943	00:01:51	111	0.0000
nopath	6	1	5	1	832	00:47:25	2845	00:49:05	2945	00:01:40	100	0.0000
nopath	2	4	9	1	708	00:47:19	2839	00:49:05	2945	00:01:46	106	0.0000
nopath	2	3	12	14	679	00:47:23	2843	00:49:06	2946	00:01:43	103	0.0000
nopath	5	6	3	1	380	00:47:57	2877	00:49:28	2968	00:01:31	91	0.0000
nopath	1	3	3	1	763	00:48:16	2896	00:49:33	2973	00:01:17	77	0.0000
nopath	2	4	13	15	708	00:47:26	2846	00:49:36	2976	00:02:10	130	0.0000
nopath	1	2	5	1	504	00:48:55	2935	00:49:38	2978	00:00:43	43	0.0000
nopath	1	2	12	14	504	00:49:02	2942	00:49:47	2987	00:00:45	45	0.0000
nopath	3	6	5	1	667	00:47:56	2876	00:49:54	2994	00:01:58	118	0.0000
nopath	5	7	12	14	577	00:48:09	2889	00:49:54	2994	00:01:45	105	0.0000
nopath	5	3	5	1	621	00:48:52	2932	00:49:55	2995	00:01:03	63	0.0000
nopath	1	3	12	14	763	00:48:40	2920	00:50:03	3003	00:01:23	83	0.0000	00:01:19
nopath	4	1	12	14	792	00:47:00	2820	00:50:05	3005	00:03:05	185	0.0000
nopath	3	6	5	1	667	00:49:09	2949	00:50:09	3009	00:01:00	60	0.0000
nopath	5	1	3	1	785	00:48:45	2925	00:50:26	3026	00:01:41	101	0.0000
nopath	6	4	6	1	696	00:49:32	2972	00:50:27	3027	00:00:55	55	0.0000
nopath	6	2	3	1	748	00:48:44	2924	00:50:29	3029	00:01:45	105	0.0000
nopath	5	1	12	14	785	00:48:47	2927	00:50:29	3029	00:01:42	102	0.0000
nopath	2	3	6	1	679	00:48:43	2923	00:50:32	3032	00:01:49	109	0.0000
nopath	2	4	5	1	708	00:48:37	2917	00:50:33	3033	00:01:56	116	0.0000
nopath	1	2	12	14	504	00:49:15	2955	00:50:33	3033	00:01:18	78	0.0000
nopath	5	1	13	15	785	00:49:14	2954	00:50:34	3034	00:01:20	80	0.0000
nopath	2	3	12	14	679	00:49:33	2973	00:50:35	3035	00:01:02	62	0.0000
nopath	1	7	9	1	542	00:49:39	2979	00:50:41	3041	00:01:02	62	0.0000
nopath	1	6	3	1	832	00:48:35	2915	00:50:48	3048	00:02:13	133	0.0000
nopath	1	2	12	14	504	00:49:59	2999	00:50:50	3050	00:00:51	51	0.0000
nopath	3	4	12	14	375	00:50:02	3002	00:50:52	3052	00:00:50	50	0.0000
nopath	3	4	5	1	375	00:50:15	3015	00:50:57	3057	00:00:42	42	0.0000
nopath	1	3	3	1	763	00:49:14	2954	00:51:02	3062	00:01:48	108	0.0000	00:01:48
nopath	1	3	9	1	763	00:49:40	2980	00:51:05	3065	00:01:25	85	0.0000
nopath	1	3	7	1	763	00:49:44	2984	00:51:08	3068	00:01:24	84	0.0000
nopath	2	3	12	14	679	00:49:54	2994	00:51:36	3096	00:01:42	102	0.0000
nopath	4	1	3	1	792	00:49:12	2952	00:51:41	3101	00:02:29	149	0.0000
nopath	4	1	3	1	792	00:50:04	3004	00:51:43	3103	00:01:39	99	0.0000
nopath	3	6	12	14	667	00:49:52	2992	00:51:43	3103	00:01:51	111	0.0000
nopath	3	6	9	1	667	00:49:59	2999	00:51:45	3105	00:01:46	106	0.0000
nopath	5	3	9	1	621	00:49:46	2986	00:51:45	3105	00:01:59	119	0.0000
nopath	3	6	10	1	667	00:50:19	3019	00:51:47	3107	00:01:28	88	0.0000
nopath	5	1	5	1	785	00:50:20	3020	00:51:47	3107	00:01:27	87	0.0000
nopath	5	3	12	14	621	00:50:44	3044	00:51:48	3108	00:01:04	64	0.0000
nopath	3	5	12	14	621	00:50:31	3031	00:51:50	3110	00:01:19	79	0.0000
nopath	3	5	5	1	621	00:50:37	3037	00:51:52	3112	00:01:15	75	0.0000
nopath	5	7	3	1	577	00:50:50	3050	00:51:55	3115	00:01:05	65	0.0000
nopath	2	4	6	1	708	00:50:02	3002	00:52:05	3125	00:02:03	123	0.0000	00:01:57
nopath	2	4	4	1	708	00:50:08	3008	00:52:07	3127	00:01:59	119	0.0000
nopath	2	3	5	1	679	00:50:32	3032	00:52:07	3127	00:01:35	95	0.0000
nopath	3	6	3	1	667	00:50:45	3045	00:52:08	3128	00:01:23	83	0.0000
nopath	3	6	12	14	667	00:50:54	3054	00:52:10	3130	00:01:16	76	0.0000
nopath	6	1	10	1	832	00:50:40	3040	00:52:10	3130	00:01:30	90	0.0000
nopath	6	1	7	1	832	00:50:41	3041	00:52:13	3133	00:01:32	92	0.0000
nopath	3	6	6	1	667	00:51:24	3084	00:52:17	3137	00:00:53	53	0.0000
nopath	6	7	5	1	624	00:50:54	3054	00:52:21	3141	00:01:27	87	0.0000
nopath	1	2	5	1	504	00:51:44	3104	00:52:29	3149	00:00:45	45	0.0000
nopath	2	3	12	14	679	00:50:52	3052	00:52:35	3155	00:01:43	103	0.0000
nopath	1	2	9	1	504	00:51:47	3107	00:52:36	3156	00:00:49	49	0.0000
nopath	2	3	5	1	679	00:50:58	3058	00:52:37	3157	00:01:39	99	0.0000
nopath	3	6	5	1	667	00:51:48	3108	00:52:39	3159	00:00:51	51	0.0000
nopath	1	3	12	14	763	00:51:12	3072	00:52:40	3160	00:01:28	88	0.0000
nopath	3	6	12	14	667	00:51:52	3112	00:52:43	3163	00:00:51	51	0.0000
nopath	3	2	5	1	679	00:50:11	3011	00:52:48	3168	00:02:37	157	0.0000
nopath	4	2	10	1	708	00:50:26	3026	00:52:50	3170	00:02:24	144	0.0000
nopath	3	2	3	1	679	00:51:21	3081	00:52:53	3173	00:01:32	92	0.0000
nopath	2	7	5	1	458	00:51:28	3088	00:52:58	3178	00:01:30	90	0.0000
nopath	1	3	12	14	763	00:51:13	3073	00:53:07	3187	00:01:54	114	0.0000	00:01:32
nopath	1	3	12	14	763	00:51:48	3108	00:53:09	3189	00:01:21	81	0.0000
nopath	2	3	9	1	679	00:51:21	3081	00:53:12	3192	00:01:51	111	0.0000
nopath	5	3	3	1	621	00:51:06	3066	00:53:21	3201	00:02:15	135	0.0000
nopath	5	3	10	1	621	00:51:10	3070	00:53:23	3203	00:02:13	133	0.0000
nopath	1	2	5	1	504	00:52:38	3158	00:53:25	3205	00:00:47	47	0.0000
nopath	3	7	6	1	302	00:52:41	3161	00:53:27	3207	00:00:46	46	0.0000
nopath	3	6	9	1	667	00:52:22	3142	00:53:30	3210	00:01:08	68	0.0000
nopath	3	6	12	14	667	00:52:25	3145	00:53:33	3213	00:01:08	68	0.0000
nopath	3	6	10	1	667	00:52:27	3147	00:53:35	3215	00:01:08	68	0.0000
nopath	6	5	12	14	380	00:52:50	3170	00:53:38	3218	00:00:48	48	0.0000
nopath	2	3	9	1	679	00:51:52	3112	00:53:42	3222	00:01:50	110	0.0000
nopath	2	3	12	14	679	00:51:57	3117	00:53:45	3225	00:01:48	108	0.0000
nopath	1	3	9	1	763	00:52:11	3131	00:53:47	3227	00:01:36	96	0.0000
nopath	3	6	12	14	667	00:52:47	3167	00:53:51	3231	00:01:04	64	0.0000
nopath	3	6	13	15	667	00:52:49	3169	00:53:54	3234	00:01:05	65	0.0000
nopath	3	6	3	1	667	00:52:50	3170	00:53:56	3236	00:01:06	66	0.0000
nopath	1	3	12	14	763	00:52:18	3138	00:54:15	3255	00:01:57	117	0.0000	00:01:38
nopath	1	3	3	1	763	00:52:39	3159	00:54:18	3258	00:01:39	99	0.0000
nopath	2	3	5	1	679	00:51:58	3118	00:54:20	3260	00:02:22	142	0.0000
nopath	3	6	7	1	667	00:53:32	3212	00:54:23	3263	00:00:51	51	0.0000
nopath	2	7	9	1	458	00:53:27	3207	00:54:24	3264	00:00:57	57	0.0000
nopath	3	6	6	1	667	00:53:34	3214	00:54:24	3264	00:00:50	50	0.0000
nopath	6	3	12	14	667	00:53:39	3219	00:54:29	3269	00:00:50	50	0.0000
nopath	3	6	12	14	667	00:53:40	3220	00:54:30	3270	00:00:50	50	0.0000
nopath	5	1	12	14	785	00:51:17	3077	00:54:30	3270	00:03:13	193	0.0000
nopath	5	1	7	1	785	00:51:24	3084	00:54:32	3272	00:03:08	188	0.0000
nopath	6	2	7	1	748	00:51:47	3107	00:54:32	3272	00:02:45	165	0.0000
nopath	5	1	5	1	785	00:51:58	3118	00:54:35	3275	00:02:37	157	0.0000
nopath	3	7	12	14	302	00:53:53	3233	00:54:35	3275	00:00:42	42	0.0000
nopath	5	1	3	1	785	00:52:25	3145	00:54:36	3276	00:02:11	131	0.0000
nopath	2	6	9	1	748	00:52:00	3120	00:54:39	3279	00:02:39	159	0.0000
nopath	1	2	5	1	504	00:54:00	3240	00:54:45	3285	00:00:45	45	0.0000
nopath	2	4	10	1	708	00:52:02	3122	00:54:53	3293	00:02:51	171	0.0000
nopath	2	4	3	1	708	00:52:03	3123	00:54:55	3295	00:02:52	172	0.0000
nopath	2	3	12	14	679	00:52:24	3144	00:54:55	3295	00:02:31	151	0.0000
nopath	3	6	10	1	667	00:54:18	3258	00:55:18	3318	00:01:00	60	0.0000	00:01:10
nopath	2	3	6	1	679	00:52:37	3157	00:55:22	3322	00:02:45	165	0.0000
nopath	2	4	3	1	708	00:52:46	3166	00:55:26	3326	00:02:40	160	0.0000
nopath	3	1	3	1	763	00:54:00	3240	00:55:26	3326	00:01:26	86	0.0000
nopath	2	4	9	1	708	00:52:51	3171	00:55:27	3327	00:02:36	156	0.0000
nopath	3	6	10	1	667	00:54:26	3266	00:55:29	3329	00:01:03	63	0.0000
nopath	2	3	3	1	679	00:53:16	3196	00:55:29	3329	00:02:13	133	0.0000
nopath	2	1	12	14	504	00:54:05	3245	00:55:36	3336	00:01:31	91	0.0000
nopath	6	3	3	1	667	00:54:19	3259	00:55:40	3340	00:01:21	81	0.0000
nopath	5	2	12	14	701	00:53:50	3230	00:55:45	3345	00:01:55	115	0.0000
nopath	6	1	9	1	832	00:54:15	3255	00:55:54	3354	00:01:39	99	0.0000
nopath	6	1	10	1	832	00:54:18	3258	00:55:56	3356	00:01:38	98	0.0000
nopath	2	3	9	1	679	00:53:34	3214	00:55:58	3358	00:02:24	144	0.0000
nopath	3	5	5	1	621	00:54:53	3293	00:55:59	3359	00:01:06	66	0.0000
nopath	1	4	3	1	792	00:54:31	3271	00:56:02	3362	00:01:31	91	0.0000	00:01:20
nopath	2	4	12	14	708	00:53:39	3219	00:56:05	3365	00:02:26	146	0.0000
nopath	2	6	10	1	748	00:53:36	3216	00:56:12	3372	00:02:36	156	0.0000
nopath	6	2	5	1	748	00:55:17	3317	00:56:17	3377	00:01:00	60	0.0000
nopath	6	1	13	15	832	00:55:15	3315	00:56:20	3380	00:01:05	65	0.0000
nopath	6	2	3	1	748	00:55:24	3324	00:56:21	3381	00:00:57	57	0.0000
nopath	2	3	12	14	679	00:54:21	3261	00:56:31	3391	00:02:10	130	0.0000
nopath	2	3	5	1	679	00:54:42	3282	00:56:33	3393	00:01:51	111	0.0000
nopath	2	3	5	1	679	00:54:45	3285	00:56:36	3396	00:01:51	111	0.0000
nopath	2	1	12	14	504	00:55:29	3329	00:56:51	3411	00:01:22	82	0.0000
nopath	4	2	3	1	708	00:55:35	3335	00:56:51	3411	00:01:16	76	0.0000
nopath	3	2	7	1	679	00:55:27	3327	00:56:53	3413	00:01:26	86	0.0000
nopath	2	1	5	1	504	00:55:42	3342	00:56:55	3415	00:01:13	73	0.0000
nopath	3	2	12	14	679	00:55:42	3342	00:56:56	3416	00:01:14	74	0.0000
nopath	4	1	5	1	792	00:55:24	3324	00:56:57	3417	00:01:33	93	0.0000
nopath	1	3	3	1	763	00:55:11	3311	00:56:58	3418	00:01:47	107	0.0000
nopath	3	6	2	1	667	00:55:53	3353	00:57:06	3426	00:01:13	73	0.0000	00:01:08
nopath	3	5	12	14	621	00:56:13	3373	00:57:10	3430	00:00:57	57	0.0000
nopath	5	1	10	1	785	00:54:51	3291	00:57:10	3430	00:02:19	139	0.0000
nopath	5	1	3	1	785	00:55:17	3317	00:57:13	3433	00:01:56	116	0.0000
nopath	3	6	10	1	667	00:56:18	3378	00:57:15	3435	00:00:57	57	0.0000
nopath	5	1	13	15	785	00:55:32	3332	00:57:17	3437	00:01:45	105	0.0000
nopath	6	5	13	15	380	00:55:40	3340	00:57:18	3438	00:01:38	98	0.0000
nopath	5	7	12	14	577	00:54:58	3298	00:57:18	3438	00:02:20	140	0.0000
nopath	5	1	5	1	785	00:55:45	3345	00:57:20	3440	00:01:35	95	0.0000
nopath	5	4	12	14	650	00:55:35	3335	00:57:21	3441	00:01:46	106	0.0000
nopath	5	1	12	14	785	00:55:47	3347	00:57:24	3444	00:01:37	97	0.0000
nopath	6	5	10	1	380	00:56:43	3403	00:57:26	3446	00:00:43	43	0.0000
nopath	1	2	13	15	504	00:56:13	3373	00:57:26	3446	00:01:13	73	0.0000
nopath	5	1	5	1	785	00:56:05	3365	00:57:26	3446	00:01:21	81	0.0000
nopath	2	4	9	1	708	00:56:26	3386	00:57:33	3453	00:01:07	67	0.0000
nopath	1	2	9	1	504	00:56:28	3388	00:57:34	3454	00:01:06	66	0.0000
nopath	1	2	12	14	504	00:56:42	3402	00:57:37	3457	00:00:55	55	0.0000
nopath	3	6	3	1	667	00:56:47	3407	00:57:38	3458	00:00:51	51	0.0000
nopath	6	3	9	1	667	00:56:12	3372	00:57:45	3465	00:01:33	93	0.0000
nopath	3	7	3	1	302	00:57:11	3431	00:57:50	3470	00:00:39	39	0.0000
nopath	1	7	3	1	542	00:57:01	3421	00:57:53	3473	00:00:52	52	0.0000
nopath	1	3	12	14	763	00:56:16	3376	00:57:59	3479	00:01:43	103	0.0000
nopath	2	7	5	1	458	00:57:15	3435	00:58:14	3494	00:00:59	59	0.0000	00:01:08
nopath	4	1	12	14	792	00:56:49	3409	00:58:16	3496	00:01:27	87	0.0000
nopath	6	1	2	1	832	00:55:47	3347	00:58:32	3512	00:02:45	165	0.0000
nopath	2	3	12	14	679	00:56:56	3416	00:58:33	3513	00:01:37	97	0.0000
nopath	2	4	12	14	708	00:56:41	3401	00:58:34	3514	00:01:53	113	0.0000
nopath	6	1	7	1	832	00:56:03	3363	00:58:34	3514	00:02:31	151	0.0000
nopath	2	3	2	1	679	00:57:32	3452	00:58:35	3515	00:01:03	63	0.0000
nopath	1	2	3	1	504	00:57:21	3441	00:58:36	3516	00:01:15	75	0.0000
nopath	6	1	3	1	832	00:57:05	3425	00:58:36	3516	00:01:31	91	0.0000
nopath	1	2	3	1	504	00:57:30	3450	00:58:40	3520	00:01:10	70	0.0000
nopath	1	2	3	1	504	00:57:35	3455	00:58:44	3524	00:01:09	69	0.0000
nopath	1	2	13	15	504	00:57:50	3470	00:58:50	3530	00:01:00	60	0.0000
nopath	5	7	3	1	577	00:56:56	3416	00:58:53	3533	00:01:57	117	0.0000
nopath	3	6	3	1	667	00:57:36	3456	00:58:54	3534	00:01:18	78	0.0000
nopath	3	6	13	15	667	00:57:47	3467	00:58:59	3539	00:01:12	72	0.0000
nopath	3	6	3	1	667	00:57:49	3469	00:59:01	3541	00:01:12	72	0.0000	00:01:06
nopath	3	6	5	1	667	00:57:54	3474	00:59:07	3547	00:01:13	73	0.0000
nopath	3	6	13	15	667	00:58:08	3488	00:59:11	3551	00:01:03	63	0.0000
nopath	3	6	10	1	667	00:58:19	3499	00:59:14	3554	00:00:55	55	0.0000
nopath	6	7	3	1	624	00:58:09	3489	00:59:17	3557	00:01:08	68	0.0000
nopath	6	5	12	14	380	00:58:17	3497	00:59:17	3557	00:01:00	60	0.0000
nopath	4	2	9	1	708	00:57:35	3455	00:59:20	3560	00:01:45	105	0.0000
nopath	3	2	12	14	679	00:57:44	3464	00:59:23	3563	00:01:39	99	0.0000
nopath	4	2	12	14	708	00:58:13	3493	00:59:26	3566	00:01:13	73	0.0000
nopath	1	3	8	1	763	00:58:06	3486	00:59:30	3570	00:01:24	84	0.0000
nopath	2	1	12	14	504	00:57:50	3470	00:59:33	3573	00:01:43	103	0.0000
nopath	1	3	9	1	763	00:58:21	3501	00:59:33	3573	00:01:12	72	0.0000
nopath	1	3	3	1	763	00:58:31	3511	00:59:35	3575	00:01:04	64	0.0000
nopath	3	6	5	1	667	00:58:26	3506	00:59:37	3577	00:01:11	71	0.0000
nopath	3	6	5	1	667	00:58:45	3525	00:59:38	3578	00:00:53	53	0.0000
nopath	2	1	13	15	504	00:58:39	3519	00:59:42	3582	00:01:03	63	0.0000
nopath	3	6	6	1	667	00:58:56	3536	00:59:48	3588	00:00:52	52	0.0000
nopath	4	1	13	15	792	00:58:15	3495	00:59:50	3590	00:01:35	95	0.0000
nopath	6	3	12	14	667	00:58:55	3535	00:59:50	3590	00:00:55	55	0.0000
nopath	6	4	10	1	696	00:58:22	3502	00:59:52	3592	00:01:30	90	0.0000
nopath	5	2	3	1	701	00:57:52	3472	00:59:53	3593	00:02:01	121	0.0000
nopath	5	1	12	14	785	00:56:49	3409	00:59:54	3594	00:03:05	185	0.0000
nopath	5	1	12	14	785	00:57:34	3454	00:59:57	3597	00:02:23	143	0.0000
nopath	1	2	3	1	504	00:59:04	3544	01:00:00	3600	00:00:56	56	0.0000	00:00:57
nopath	4	5	9	1	650	00:59:01	3541	01:00:00	3600	00:00:59	59	0.0000
nopath	6	1	9	1	832	00:58:20	3500	01:00:00	3600	00:01:40	100	0.0000
nopath	2	3	10	1	679	00:58:46	3526	01:00:04	3604	00:01:18	78	0.0000
nopath	2	4	3	1	708	00:58:05	3485	01:00:05	3605	00:02:00	120	0.0000
nopath	2	3	5	1	679	00:58:52	3532	01:00:07	3607	00:01:15	75	0.0000
nopath	3	6	12	14	667	00:59:10	3550	01:00:10	3610	00:01:00	60	0.0000
nopath	2	4	9	1	708	00:59:06	3546	01:00:10	3610	00:01:04	64	0.0000
nopath	5	6	3	1	380	00:58:42	3522	01:00:16	3616	00:01:34	94	0.0000
nopath	2	3	5	1	679	00:59:07	3547	01:00:34	3634	00:01:27	87	0.0000
nopath	1	3	13	15	763	00:59:23	3563	01:00:39	3639	00:01:16	76	0.0000
nopath	1	4	10	1	792	00:59:38	3578	01:00:41	3641	00:01:03	63	0.0000
nopath	3	6	12	14	667	00:59:27	3567	01:00:43	3643	00:01:16	76	0.0000
nopath	3	6	5	1	667	00:59:28	3568	01:00:45	3645	00:01:17	77	0.0000
nopath	3	6	9	1	667	00:59:33	3573	01:00:46	3646	00:01:13	73	0.0000
nopath	5	3	13	15	621	00:58:53	3533	01:00:52	3652	00:01:59	119	0.0000
nopath	2	1	9	1	504	00:59:09	3549	01:00:53	3653	00:01:44	104	0.0000
nopath	1	4	3	1	792	00:59:55	3595	01:01:05	3665	00:01:10	70	0.0000	00:01:06
nopath	2	4	12	14	708	00:59:13	3553	01:01:08	3668	00:01:55	115	0.0000
nopath	6	2	5	1	748	00:59:28	3568	01:01:08	3668	00:01:40	100	0.0000
nopath	2	3	12	14	679	00:59:48	3588	01:01:09	3669	00:01:21	81	0.0000
nopath	2	1	12	14	504	01:00:20	3620	01:01:09	3669	00:00:49	49	0.0000
nopath	5	2	9	1	701	00:59:07	3547	01:01:10	3670	00:02:03	123	0.0000
nopath	3	6	5	1	667	01:00:02	3602	01:01:12	3672	00:01:10	70	0.0000
nopath	4	1	9	1	792	00:58:18	3498	01:01:12	3672	00:02:54	174	0.0000
nopath	4	1	3	1	792	00:58:51	3531	01:01:14	3674	00:02:23	143	0.0000
nopath	3	6	5	1	667	01:00:03	3603	01:01:14	3674	00:01:11	71	0.0000
nopath	5	1	3	1	785	00:59:47	3587	01:01:18	3678	00:01:31	91	0.0000
nopath	6	7	5	1	624	01:00:12	3612	01:01:21	3681	00:01:09	69	0.0000
nopath	6	1	10	1	832	01:00:13	3613	01:01:21	3681	00:01:08	68	0.0000
nopath	6	2	3	1	748	01:00:27	3627	01:01:24	3684	00:00:57	57	0.0000
nopath	3	7	3	1	302	01:00:50	3650	01:01:25	3685	00:00:35	35	0.0000
nopath	1	2	3	1	504	01:00:43	3643	01:01:27	3687	00:00:44	44	0.0000
nopath	1	7	6	1	542	01:00:45	3645	01:01:33	3693	00:00:48	48	0.0000
nopath	2	3	9	1	679	01:00:01	3601	01:01:34	3694	00:01:33	93	0.0000
nopath	1	2	6	1	504	01:00:53	3653	01:01:37	3697	00:00:44	44	0.0000
nopath	3	6	9	1	667	01:00:47	3647	01:01:38	3698	00:00:51	51	0.0000
nopath	2	3	13	15	679	01:00:26	3626	01:01:39	3699	00:01:13	73	0.0000
nopath	1	4	10	1	792	01:00:29	3629	01:01:41	3701	00:01:12	72	0.0000
nopath	3	5	3	1	621	01:01:02	3662	01:01:51	3711	00:00:49	49	0.0000
nopath	1	3	3	1	763	01:00:56	3656	01:02:06	3726	00:01:10	70	0.0000	00:01:24
nopath	1	3	12	14	763	01:01:12	3672	01:02:12	3732	00:01:00	60	0.0000
nopath	2	1	10	1	504	01:00:34	3634	01:02:19	3739	00:01:45	105	0.0000
nopath	2	1	10	1	504	01:00:49	3649	01:02:27	3747	00:01:38	98	0.0000
nopath	3	6	5	1	667	01:01:07	3667	01:02:30	3750	00:01:23	83	0.0000
nopath	5	1	12	14	785	01:00:11	3611	01:02:34	3754	00:02:23	143	0.0000
nopath	3	6	13	15	667	01:01:14	3674	01:02:35	3755	00:01:21	81	0.0000
nopath	3	5	10	1	621	01:01:18	3678	01:02:35	3755	00:01:17	77	0.0000
nopath	5	1	12	14	785	01:00:49	3649	01:02:37	3757	00:01:48	108	0.0000
nopath	3	6	12	14	667	01:01:22	3682	01:02:38	3758	00:01:16	76	0.0000
nopath	5	1	12	14	785	01:01:23	3683	01:02:39	3759	00:01:16	76	0.0000
nopath	3	6	10	1	667	01:01:27	3687	01:02:40	3760	00:01:13	73	0.0000
nopath	2	3	3	1	679	01:00:32	3632	01:02:40	3760	00:02:08	128	0.0000
nopath	2	4	12	14	708	01:00:27	3627	01:02:42	3762	00:02:15	135	0.0000
nopath	3	6	9	1	667	01:01:28	3688	01:02:42	3762	00:01:14	74	0.0000
nopath	2	4	2	1	708	01:00:39	3639	01:02:44	3764	00:02:05	125	0.0000
nopath	3	6	10	1	667	01:01:37	3697	01:02:45	3765	00:01:08	68	0.0000
nopath	3	6	2	1	667	01:01:55	3715	01:02:48	3768	00:00:53	53	0.0000
nopath	1	2	2	1	504	01:02:03	3723	01:02:48	3768	00:00:45	45	0.0000
nopath	6	5	12	14	380	01:01:15	3675	01:02:49	3769	00:01:34	94	0.0000
nopath	3	6	3	1	667	01:01:56	3716	01:02:52	3772	00:00:56	56	0.0000
nopath	5	3	8	1	621	01:01:51	3711	01:02:53	3773	00:01:02	62	0.0000
nopath	6	1	6	1	832	01:00:50	3650	01:02:58	3778	00:02:08	128	0.0000
nopath	1	2	12	14	504	01:02:17	3737	01:03:07	3787	00:00:50	50	0.0000	00:00:45
nopath	2	4	12	14	708	01:00:43	3643	01:03:10	3790	00:02:27	147	0.0000
nopath	2	4	12	14	708	01:00:58	3658	01:03:12	3792	00:02:14	134	0.0000
nopath	2	4	3	1	708	01:01:05	3665	01:03:13	3793	00:02:08	128	0.0000
nopath	4	2	5	1	708	01:02:13	3733	01:03:23	3803	00:01:10	70	0.0000
nopath	1	3	3	1	763	01:01:42	3702	01:03:38	3818	00:01:56	116	0.0000
nopath	2	7	12	14	458	01:01:56	3716	01:03:40	3820	00:01:44	104	0.0000
nopath	1	3	3	1	763	01:02:00	3720	01:03:41	3821	00:01:41	101	0.0000
nopath	1	3	3	1	763	01:02:15	3735	01:03:43	3823	00:01:28	88	0.0000
nopath	1	4	3	1	792	01:02:35	3755	01:03:47	3827	00:01:12	72	0.0000
nopath	6	1	10	1	832	01:02:01	3721	01:03:56	3836	00:01:55	115	0.0000
nopath	5	6	9	1	380	01:02:45	3765	01:03:57	3837	00:01:12	72	0.0000
nopath	1	2	5	1	504	01:02:58	3778	01:04:01	3841	00:01:03	63	0.0000	00:01:03
nopath	5	7	3	1	577	01:02:38	3758	01:04:14	3854	00:01:36	96	0.0000
nopath	2	4	9	1	708	01:01:11	3671	01:04:17	3857	00:03:06	186	0.0000
nopath	3	6	12	14	667	01:02:52	3772	01:04:19	3859	00:01:27	87	0.0000
nopath	2	4	3	1	708	01:01:22	3682	01:04:19	3859	00:02:57	177	0.0000
nopath	1	2	5	1	504	01:03:34	3814	01:04:20	3860	00:00:46	46	0.0000
nopath	2	3	5	1	679	01:01:38	3698	01:04:20	3860	00:02:42	162	0.0000
nopath	3	6	9	1	667	01:02:54	3774	01:04:21	3861	00:01:27	87	0.0000
nopath	3	6	2	1	667	01:03:10	3790	01:04:23	3863	00:01:13	73	0.0000
nopath	3	6	13	15	667	01:03:17	3797	01:04:27	3867	00:01:10	70	0.0000
nopath	5	3	10	1	621	01:02:42	3762	01:04:29	3869	00:01:47	107	0.0000
nopath	3	6	12	14	667	01:03:25	3805	01:04:31	3871	00:01:06	66	0.0000
nopath	5	3	6	1	621	01:03:25	3805	01:04:31	3871	00:01:06	66	0.0000
nopath	3	6	3	1	667	01:03:31	3811	01:04:33	3873	00:01:02	62	0.0000
nopath	6	7	3	1	624	01:02:41	3761	01:04:43	3883	00:02:02	122	0.0000
nopath	3	2	3	1	679	01:03:38	3818	01:04:44	3884	00:01:06	66	0.0000
nopath	4	2	12	14	708	01:03:26	3806	01:04:46	3886	00:01:20	80	0.0000
nopath	2	3	3	1	679	01:01:41	3701	01:04:46	3886	00:03:05	185	0.0000
nopath	2	3	13	15	679	01:02:10	3730	01:04:51	3891	00:02:41	161	0.0000
nopath	2	3	3	1	679	01:02:25	3745	01:04:54	3894	00:02:29	149	0.0000
nopath	3	6	13	15	667	01:03:39	3819	01:04:55	3895	00:01:16	76	0.0000
nopath	2	1	3	1	504	01:02:40	3760	01:04:56	3896	00:02:16	136	0.0000
nopath	3	6	13	15	667	01:03:53	3833	01:04:58	3898	00:01:05	65	0.0000
nopath	3	6	12	14	667	01:03:58	3838	01:05:00	3900	00:01:02	62	0.0000	00:01:08
nopath	6	7	3	1	624	01:03:41	3821	01:05:05	3905	00:01:24	84	0.0000
nopath	2	1	10	1	504	01:03:06	3786	01:05:06	3906	00:02:00	120	0.0000
nopath	3	4	12	14	375	01:04:29	3869	01:05:10	3910	00:00:41	41	0.0000
nopath	2	6	2	1	748	01:02:01	3721	01:05:12	3912	00:03:11	191	0.0000
nopath	3	7	13	15	302	01:04:16	3856	01:05:12	3912	00:00:56	56	0.0000
nopath	1	2	5	1	504	01:04:18	3858	01:05:17	3917	00:00:59	59	0.0000
nopath	6	1	9	1	832	01:03:47	3827	01:05:17	3917	00:01:30	90	0.0000
nopath	2	3	6	1	679	01:02:31	3751	01:05:18	3918	00:02:47	167	0.0000
nopath	1	3	12	14	763	01:02:44	3764	01:05:21	3921	00:02:37	157	0.0000
nopath	1	4	6	1	792	01:02:56	3776	01:05:25	3925	00:02:29	149	0.0000
nopath	1	2	3	1	504	01:04:36	3876	01:05:25	3925	00:00:49	49	0.0000
nopath	2	5	13	15	701	01:03:37	3817	01:05:30	3930	00:01:53	113	0.0000
nopath	1	7	9	1	542	01:04:46	3886	01:05:36	3936	00:00:50	50	0.0000
nopath	1	3	12	14	763	01:03:12	3792	01:05:51	3951	00:02:39	159	0.0000
nopath	1	3	3	1	763	01:03:16	3796	01:05:54	3954	00:02:38	158	0.0000
nopath	1	3	3	1	763	01:03:48	3828	01:05:56	3956	00:02:08	128	0.0000
nopath	3	6	6	1	667	01:04:13	3853	01:06:06	3966	00:01:53	113	0.0000	00:01:53
nopath	3	6	5	1	667	01:04:14	3854	01:06:08	3968	00:01:54	114	0.0000
nopath	3	5	2	1	621	01:04:36	3876	01:06:09	3969	00:01:33	93	0.0000
nopath	3	6	9	1	667	01:04:42	3882	01:06:12	3972	00:01:30	90	0.0000
nopath	3	6	9	1	667	01:04:46	3886	01:06:14	3974	00:01:28	88	0.0000
nopath	5	4	4	1	650	01:05:04	3904	01:06:15	3975	00:01:11	71	0.0000
nopath	3	6	12	14	667	01:04:48	3888	01:06:17	3977	00:01:29	89	0.0000
nopath	3	6	5	1	667	01:04:49	3889	01:06:19	3979	00:01:30	90	0.0000
nopath	3	6	3	1	667	01:04:55	3895	01:06:21	3981	00:01:26	86	0.0000
nopath	2	4	12	14	708	01:02:52	3772	01:06:22	3982	00:03:30	210	0.0000
nopath	3	6	9	1	667	01:05:00	3900	01:06:23	3983	00:01:23	83	0.0000
nopath	2	4	10	1	708	01:02:56	3776	01:06:24	3984	00:03:28	208	0.0000
nopath	2	3	3	1	679	01:03:01	3781	01:06:24	3984	00:03:23	203	0.0000
nopath	3	6	4	1	667	01:05:18	3918	01:06:28	3988	00:01:10	70	0.0000
nopath	5	2	3	1	701	01:04:38	3878	01:06:32	3992	00:01:54	114	0.0000
nopath	3	6	10	1	667	01:05:30	3930	01:06:33	3993	00:01:03	63	0.0000
nopath	3	6	12	14	667	01:05:33	3933	01:06:34	3994	00:01:01	61	0.0000
nopath	5	1	10	1	785	01:04:41	3881	01:06:40	4000	00:01:59	119	0.0000
nopath	5	1	10	1	785	01:04:53	3893	01:06:43	4003	00:01:50	110	0.0000
nopath	5	1	6	1	785	01:05:23	3923	01:06:45	4005	00:01:22	82	0.0000
nopath	5	1	3	1	785	01:05:29	3929	01:06:47	4007	00:01:18	78	0.0000
nopath	6	4	9	1	696	01:04:10	3850	01:06:47	4007	00:02:37	157	0.0000
nopath	6	1	5	1	832	01:04:54	3894	01:06:49	4009	00:01:55	115	0.0000
nopath	6	7	12	14	624	01:05:08	3908	01:06:49	4009	00:01:41	101	0.0000
nopath	6	1	12	14	832	01:05:34	3934	01:06:50	4010	00:01:16	76	0.0000
nopath	2	4	3	1	708	01:03:15	3795	01:06:53	4013	00:03:38	218	0.0000
nopath	2	4	3	1	708	01:03:33	3813	01:06:55	4015	00:03:22	202	0.0000
nopath	2	3	9	1	679	01:03:35	3815	01:06:56	4016	00:03:21	201	0.0000
nopath	3	6	3	1	667	01:05:34	3934	01:06:56	4016	00:01:22	82	0.0000
nopath	3	6	3	1	667	01:05:38	3938	01:06:58	4018	00:01:20	80	0.0000
nopath	3	5	5	1	621	01:05:39	3939	01:06:59	4019	00:01:20	80	0.0000
nopath	6	1	3	1	832	01:05:56	3956	01:07:00	4020	00:01:04	64	0.0000	00:01:40
nopath	3	6	9	1	667	01:05:54	3954	01:07:02	4022	00:01:08	68	0.0000
nopath	3	6	12	14	667	01:06:03	3963	01:07:04	4024	00:01:01	61	0.0000
nopath	6	3	10	1	667	01:05:55	3955	01:07:05	4025	00:01:10	70	0.0000
nopath	1	2	12	14	504	01:06:32	3992	01:07:18	4038	00:00:46	46	0.0000
nopath	4	2	3	1	708	01:05:43	3943	01:07:26	4046	00:01:43	103	0.0000
nopath	4	2	9	1	708	01:05:56	3956	01:07:28	4048	00:01:32	92	0.0000
nopath	1	4	12	14	792	01:04:32	3872	01:07:30	4050	00:02:58	178	0.0000
nopath	1	3	13	15	763	01:04:41	3881	01:07:31	4051	00:02:50	170	0.0000
nopath	5	6	5	1	380	01:06:29	3989	01:07:31	4051	00:01:02	62	0.0000
nopath	1	3	12	14	763	01:05:01	3901	01:07:33	4053	00:02:32	152	0.0000
nopath	1	3	3	1	763	01:05:09	3909	01:07:35	4055	00:02:26	146	0.0000
nopath	1	3	3	1	763	01:05:17	3917	01:07:37	4057	00:02:20	140	0.0000
nopath	2	1	12	14	504	01:05:34	3934	01:07:41	4061	00:02:07	127	0.0000
nopath	2	1	7	1	504	01:06:19	3979	01:07:50	4070	00:01:31	91	0.0000
nopath	4	1	12	14	792	01:06:11	3971	01:07:53	4073	00:01:42	102	0.0000
nopath	3	6	6	1	667	01:06:26	3986	01:07:54	4074	00:01:28	88	0.0000
nopath	5	3	5	1	621	01:07:02	4022	01:07:56	4076	00:00:54	54	0.0000
nopath	3	6	6	1	667	01:06:30	3990	01:07:57	4077	00:01:27	87	0.0000
nopath	1	7	12	14	542	01:06:24	3984	01:07:57	4077	00:01:33	93	0.0000
nopath	5	1	12	14	785	01:06:10	3970	01:07:58	4078	00:01:48	108	0.0000
nopath	3	6	12	14	667	01:06:34	3994	01:07:59	4079	00:01:25	85	0.0000
nopath	5	1	5	1	785	01:06:40	4000	01:08:01	4081	00:01:21	81	0.0000	00:01:53
nopath	3	6	5	1	667	01:06:48	4008	01:08:01	4081	00:01:13	73	0.0000
nopath	2	3	5	1	679	01:03:42	3822	01:08:02	4082	00:04:20	260	0.0000
nopath	5	1	12	14	785	01:06:49	4009	01:08:03	4083	00:01:14	74	0.0000
nopath	5	1	3	1	785	01:07:01	4021	01:08:06	4086	00:01:05	65	0.0000
nopath	2	3	12	14	679	01:03:56	3836	01:08:06	4086	00:04:10	250	0.0000
nopath	1	2	5	1	504	01:07:10	4030	01:08:06	4086	00:00:56	56	0.0000
nopath	2	3	12	14	679	01:03:58	3838	01:08:08	4088	00:04:10	250	0.0000
nopath	2	4	7	1	708	01:04:08	3848	01:08:11	4091	00:04:03	243	0.0000
nopath	2	3	3	1	679	01:04:18	3858	01:08:12	4092	00:03:54	234	0.0000
nopath	3	5	12	14	621	01:06:59	4019	01:08:12	4092	00:01:13	73	0.0000
nopath	3	6	6	1	667	01:07:04	4024	01:08:14	4094	00:01:10	70	0.0000
nopath	3	5	10	1	621	01:07:10	4030	01:08:16	4096	00:01:06	66	0.0000
nopath	6	3	5	1	667	01:06:28	3988	01:08:21	4101	00:01:53	113	0.0000
nopath	6	1	10	1	832	01:06:39	3999	01:08:25	4105	00:01:46	106	0.0000
nopath	1	2	5	1	504	01:07:41	4061	01:08:26	4106	00:00:45	45	0.0000
nopath	3	4	12	14	375	01:07:59	4079	01:08:34	4114	00:00:35	35	0.0000
nopath	2	3	3	1	679	01:04:29	3869	01:08:38	4118	00:04:09	249	0.0000
nopath	2	3	3	1	679	01:05:16	3916	01:08:41	4121	00:03:25	205	0.0000
nopath	3	6	3	1	667	01:07:19	4039	01:08:43	4123	00:01:24	84	0.0000
nopath	1	4	10	1	792	01:05:35	3935	01:08:44	4124	00:03:09	189	0.0000
nopath	1	3	12	14	763	01:05:47	3947	01:08:46	4126	00:02:59	179	0.0000
nopath	3	6	6	1	667	01:07:51	4071	01:08:46	4126	00:00:55	55	0.0000
nopath	3	2	10	1	679	01:07:11	4031	01:08:47	4127	00:01:36	96	0.0000
nopath	1	3	9	1	763	01:06:02	3962	01:08:48	4128	00:02:46	166	0.0000
nopath	3	6	12	14	667	01:07:55	4075	01:08:49	4129	00:00:54	54	0.0000
nopath	3	7	12	14	302	01:08:34	4114	01:09:11	4151	00:00:37	37	0.0000	00:00:41
nopath	2	1	3	1	504	01:08:26	4106	01:09:15	4155	00:00:49	49	0.0000
nopath	1	3	12	14	763	01:06:19	3979	01:09:15	4155	00:02:56	176	0.0000
nopath	4	1	5	1	792	01:07:56	4076	01:09:17	4157	00:01:21	81	0.0000
nopath	2	4	9	1	708	01:05:30	3930	01:09:18	4158	00:03:48	228	0.0000
nopath	2	3	12	14	679	01:05:51	3951	01:09:19	4159	00:03:28	208	0.0000
nopath	5	6	5	1	380	01:07:47	4067	01:09:21	4161	00:01:34	94	0.0000
nopath	2	3	3	1	679	01:05:59	3959	01:09:22	4162	00:03:23	203	0.0000
nopath	2	4	12	14	708	01:06:16	3976	01:09:24	4164	00:03:08	188	0.0000
nopath	5	3	5	1	621	01:07:37	4057	01:09:35	4175	00:01:58	118	0.0000
nopath	3	6	10	1	667	01:08:19	4099	01:09:42	4182	00:01:23	83	0.0000
nopath	2	7	12	14	458	01:08:23	4103	01:09:43	4183	00:01:20	80	0.0000
nopath	3	6	3	1	667	01:08:24	4104	01:09:44	4184	00:01:20	80	0.0000
nopath	2	3	5	1	679	01:06:20	3980	01:09:46	4186	00:03:26	206	0.0000
nopath	2	4	3	1	708	01:06:39	3999	01:09:50	4190	00:03:11	191	0.0000
nopath	2	4	6	1	708	01:07:05	4025	01:09:52	4192	00:02:47	167	0.0000
nopath	6	5	2	1	380	01:09:16	4156	01:09:55	4195	00:00:39	39	0.0000
nopath	1	3	13	15	763	01:06:55	4015	01:09:55	4195	00:03:00	180	0.0000
nopath	1	3	5	1	763	01:07:09	4029	01:09:57	4197	00:02:48	168	0.0000
nopath	1	3	3	1	763	01:07:43	4063	01:09:59	4199	00:02:16	136	0.0000
nopath	3	6	9	1	667	01:08:50	4130	01:10:02	4202	00:01:12	72	0.0000	00:01:18
nopath	2	4	12	14	708	01:07:08	4028	01:10:02	4202	00:02:54	174	0.0000
nopath	5	3	5	1	621	01:08:10	4090	01:10:09	4209	00:01:59	119	0.0000
nopath	5	3	7	1	621	01:08:36	4116	01:10:11	4211	00:01:35	95	0.0000
nopath	2	3	6	1	679	01:07:32	4052	01:10:28	4228	00:02:56	176	0.0000
nopath	2	4	12	14	708	01:07:18	4038	01:10:30	4230	00:03:12	192	0.0000
nopath	2	3	12	14	679	01:08:03	4083	01:10:31	4231	00:02:28	148	0.0000
nopath	2	4	9	1	708	01:08:33	4113	01:10:34	4234	00:02:01	121	0.0000
nopath	4	1	9	1	792	01:08:51	4131	01:10:35	4235	00:01:44	104	0.0000
nopath	1	6	3	1	832	01:08:19	4099	01:10:36	4236	00:02:17	137	0.0000
nopath	3	1	3	1	763	01:08:43	4123	01:10:37	4237	00:01:54	114	0.0000
nopath	1	4	12	14	792	01:08:17	4097	01:10:37	4237	00:02:20	140	0.0000
nopath	5	1	9	1	785	01:07:20	4040	01:10:41	4241	00:03:21	201	0.0000
nopath	1	3	13	15	763	01:08:20	4100	01:10:41	4241	00:02:21	141	0.0000
nopath	5	2	10	1	701	01:09:00	4140	01:10:41	4241	00:01:41	101	0.0000
nopath	5	1	4	1	785	01:07:59	4079	01:10:44	4244	00:02:45	165	0.0000
nopath	5	1	3	1	785	01:08:00	4080	01:10:45	4245	00:02:45	165	0.0000
nopath	6	2	2	1	748	01:08:52	4132	01:10:46	4246	00:01:54	114	0.0000
nopath	6	1	3	1	832	01:08:13	4093	01:10:49	4249	00:02:36	156	0.0000
nopath	3	4	5	1	375	01:09:54	4194	01:10:56	4256	00:01:02	62	0.0000
nopath	1	3	9	1	763	01:08:29	4109	01:11:04	4264	00:02:35	155	0.0000	00:02:23
nopath	1	4	3	1	792	01:08:28	4108	01:11:05	4265	00:02:37	157	0.0000
nopath	1	3	9	1	763	01:08:35	4115	01:11:06	4266	00:02:31	151	0.0000
nopath	1	3	5	1	763	01:08:45	4125	01:11:09	4269	00:02:24	144	0.0000
nopath	1	3	9	1	763	01:09:12	4152	01:11:12	4272	00:02:00	120	0.0000
nopath	2	3	2	1	679	01:08:35	4115	01:11:14	4274	00:02:39	159	0.0000
nopath	2	3	12	14	679	01:08:51	4131	01:11:16	4276	00:02:25	145	0.0000
nopath	5	3	6	1	621	01:10:04	4204	01:11:26	4286	00:01:22	82	0.0000
nopath	5	3	3	1	621	01:10:12	4212	01:11:29	4289	00:01:17	77	0.0000
nopath	3	2	10	1	679	01:09:22	4162	01:11:29	4289	00:02:07	127	0.0000
nopath	3	6	6	1	667	01:09:08	4148	01:11:30	4290	00:02:22	142	0.0000
nopath	3	2	12	14	679	01:09:34	4174	01:11:32	4292	00:01:58	118	0.0000
nopath	5	3	8	1	621	01:10:39	4239	01:11:33	4293	00:00:54	54	0.0000
nopath	3	6	12	14	667	01:09:31	4171	01:11:33	4293	00:02:02	122	0.0000
nopath	3	6	12	14	667	01:09:52	4192	01:11:35	4295	00:01:43	103	0.0000
nopath	3	6	6	1	667	01:10:10	4210	01:11:37	4297	00:01:27	87	0.0000
nopath	2	3	9	1	679	01:09:03	4143	01:11:42	4302	00:02:39	159	0.0000
nopath	2	3	3	1	679	01:09:08	4148	01:11:45	4305	00:02:37	157	0.0000
nopath	4	3	5	1	375	01:10:20	4220	01:11:47	4307	00:01:27	87	0.0000
nopath	3	6	9	1	667	01:10:11	4211	01:11:49	4309	00:01:38	98	0.0000
nopath	2	4	5	1	708	01:09:11	4151	01:11:49	4309	00:02:38	158	0.0000
nopath	2	1	9	1	504	01:09:59	4199	01:11:49	4309	00:01:50	110	0.0000
nopath	2	4	5	1	708	01:09:34	4174	01:11:51	4311	00:02:17	137	0.0000
nopath	3	6	13	15	667	01:10:17	4217	01:11:53	4313	00:01:36	96	0.0000
nopath	2	3	13	15	679	01:09:37	4177	01:11:54	4314	00:02:17	137	0.0000
nopath	3	6	12	14	667	01:10:21	4221	01:11:55	4315	00:01:34	94	0.0000
nopath	2	1	5	1	504	01:10:38	4238	01:11:56	4316	00:01:18	78	0.0000
nopath	2	3	5	1	679	01:09:55	4195	01:11:56	4316	00:02:01	121	0.0000
nopath	3	6	12	14	667	01:10:30	4230	01:11:57	4317	00:01:27	87	0.0000
nopath	3	6	5	1	667	01:11:06	4266	01:11:58	4318	00:00:52	52	0.0000
nopath	4	1	5	1	792	01:09:40	4180	01:11:58	4318	00:02:18	138	0.0000
nopath	5	1	3	1	785	01:09:31	4171	01:12:02	4322	00:02:31	151	0.0000	00:02:16
nopath	6	2	12	14	748	01:10:08	4208	01:12:04	4324	00:01:56	116	0.0000
nopath	5	1	9	1	785	01:09:43	4183	01:12:04	4324	00:02:21	141	0.0000
nopath	6	3	6	1	667	01:11:06	4266	01:12:05	4325	00:00:59	59	0.0000
nopath	5	1	3	1	785	01:09:51	4191	01:12:06	4326	00:02:15	135	0.0000
nopath	6	2	12	14	748	01:10:25	4225	01:12:06	4326	00:01:41	101	0.0000
nopath	5	1	3	1	785	01:10:19	4219	01:12:08	4328	00:01:49	109	0.0000
nopath	1	2	7	1	504	01:10:50	4250	01:12:13	4333	00:01:23	83	0.0000
nopath	6	1	9	1	832	01:10:56	4256	01:12:14	4334	00:01:18	78	0.0000
nopath	1	3	5	1	763	01:09:28	4168	01:12:18	4338	00:02:50	170	0.0000
nopath	1	3	12	14	763	01:09:50	4190	01:12:21	4341	00:02:31	151	0.0000
nopath	1	3	3	1	763	01:10:07	4207	01:12:24	4344	00:02:17	137	0.0000
nopath	2	3	9	1	679	01:10:17	4217	01:12:26	4346	00:02:09	129	0.0000
nopath	3	6	5	1	667	01:11:08	4268	01:12:27	4347	00:01:19	79	0.0000
nopath	2	3	13	15	679	01:10:25	4225	01:12:30	4350	00:02:05	125	0.0000
nopath	3	6	12	14	667	01:11:28	4288	01:12:32	4352	00:01:04	64	0.0000
nopath	2	3	3	1	679	01:10:39	4239	01:12:32	4352	00:01:53	113	0.0000
nopath	1	3	6	1	763	01:10:44	4244	01:12:35	4355	00:01:51	111	0.0000
nopath	3	2	5	1	679	01:11:10	4270	01:12:50	4370	00:01:40	100	0.0000
nopath	1	3	12	14	763	01:11:30	4290	01:13:03	4383	00:01:33	93	0.0000	00:02:14
nopath	1	3	12	14	763	01:11:55	4315	01:13:05	4385	00:01:10	70	0.0000
nopath	2	1	9	1	504	01:11:14	4274	01:13:07	4387	00:01:53	113	0.0000
nopath	2	3	12	14	679	01:10:54	4254	01:13:12	4392	00:02:18	138	0.0000
nopath	4	1	12	14	792	01:11:49	4309	01:13:13	4393	00:01:24	84	0.0000
nopath	2	3	10	1	679	01:11:02	4262	01:13:14	4394	00:02:12	132	0.0000
nopath	3	6	5	1	667	01:11:35	4295	01:13:18	4398	00:01:43	103	0.0000
nopath	3	6	10	1	667	01:11:48	4308	01:13:20	4400	00:01:32	92	0.0000
nopath	5	1	3	1	785	01:11:14	4274	01:13:22	4402	00:02:08	128	0.0000
nopath	3	6	7	1	667	01:12:23	4343	01:13:22	4402	00:00:59	59	0.0000
nopath	5	1	3	1	785	01:11:43	4303	01:13:24	4404	00:01:41	101	0.0000
nopath	3	6	12	14	667	01:12:24	4344	01:13:25	4405	00:01:01	61	0.0000
nopath	5	1	9	1	785	01:11:49	4309	01:13:25	4405	00:01:36	96	0.0000
nopath	5	3	5	1	621	01:12:11	4331	01:13:26	4406	00:01:15	75	0.0000
nopath	6	2	5	1	748	01:12:19	4339	01:13:40	4420	00:01:21	81	0.0000
nopath	2	3	5	1	679	01:11:24	4284	01:13:43	4423	00:02:19	139	0.0000
nopath	3	6	12	14	667	01:12:51	4371	01:13:49	4429	00:00:58	58	0.0000
nopath	2	3	12	14	679	01:11:44	4304	01:13:49	4429	00:02:05	125	0.0000
nopath	2	4	13	15	708	01:11:32	4292	01:13:50	4430	00:02:18	138	0.0000
nopath	2	3	4	1	679	01:11:46	4306	01:13:51	4431	00:02:05	125	0.0000
nopath	6	1	3	1	832	01:12:47	4367	01:13:52	4432	00:01:05	65	0.0000
nopath	3	6	7	1	667	01:13:07	4387	01:13:57	4437	00:00:50	50	0.0000
nopath	3	6	12	14	667	01:13:10	4390	01:14:00	4440	00:00:50	50	0.0000	00:01:23
nopath	6	1	12	14	832	01:12:55	4375	01:14:00	4440	00:01:05	65	0.0000
nopath	2	5	12	14	701	01:11:43	4303	01:14:15	4455	00:02:32	152	0.0000
nopath	1	6	3	1	832	01:11:53	4313	01:14:15	4455	00:02:22	142	0.0000
nopath	2	3	3	1	679	01:11:49	4309	01:14:32	4472	00:02:43	163	0.0000
nopath	2	3	3	1	679	01:12:11	4331	01:14:35	4475	00:02:24	144	0.0000
nopath	4	3	13	15	375	01:13:26	4406	01:14:37	4477	00:01:11	71	0.0000
nopath	4	1	9	1	792	01:12:36	4356	01:14:38	4478	00:02:02	122	0.0000
nopath	2	7	12	14	458	01:13:13	4393	01:14:38	4478	00:01:25	85	0.0000
nopath	2	4	10	1	708	01:12:33	4353	01:14:38	4478	00:02:05	125	0.0000
nopath	6	2	12	14	748	01:13:06	4386	01:14:39	4479	00:01:33	93	0.0000
nopath	5	6	12	14	380	01:13:18	4398	01:14:41	4481	00:01:23	83	0.0000
nopath	5	6	10	1	380	01:13:24	4404	01:14:44	4484	00:01:20	80	0.0000
nopath	3	7	5	1	302	01:14:15	4455	01:14:56	4496	00:00:41	41	0.0000
nopath	5	3	9	1	621	01:13:26	4406	01:15:02	4502	00:01:36	96	0.0000	00:01:30
nopath	3	6	3	1	667	01:13:27	4407	01:15:06	4506	00:01:39	99	0.0000
nopath	3	5	5	1	621	01:13:31	4411	01:15:07	4507	00:01:36	96	0.0000
nopath	1	2	9	1	504	01:14:23	4463	01:15:08	4508	00:00:45	45	0.0000
nopath	3	6	12	14	667	01:13:38	4418	01:15:11	4511	00:01:33	93	0.0000
nopath	3	6	5	1	667	01:13:50	4430	01:15:13	4513	00:01:23	83	0.0000
nopath	2	4	13	15	708	01:12:36	4356	01:15:14	4514	00:02:38	158	0.0000
nopath	3	6	3	1	667	01:13:51	4431	01:15:14	4514	00:01:23	83	0.0000
nopath	2	4	13	15	708	01:12:41	4361	01:15:16	4516	00:02:35	155	0.0000
nopath	3	6	9	1	667	01:13:58	4438	01:15:17	4517	00:01:19	79	0.0000
nopath	2	4	5	1	708	01:13:00	4380	01:15:18	4518	00:02:18	138	0.0000
nopath	1	2	5	1	504	01:14:31	4471	01:15:19	4519	00:00:48	48	0.0000
nopath	2	4	4	1	708	01:13:05	4385	01:15:20	4520	00:02:15	135	0.0000
nopath	5	3	12	14	621	01:13:29	4409	01:15:33	4533	00:02:04	124	0.0000
nopath	5	3	5	1	621	01:13:52	4432	01:15:35	4535	00:01:43	103	0.0000
nopath	3	2	12	14	679	01:14:27	4467	01:15:44	4544	00:01:17	77	0.0000
nopath	4	1	2	1	792	01:13:36	4416	01:15:48	4548	00:02:12	132	0.0000
nopath	1	3	12	14	763	01:14:30	4470	01:15:49	4549	00:01:19	79	0.0000
nopath	1	3	5	1	763	01:14:33	4473	01:15:51	4551	00:01:18	78	0.0000
nopath	3	6	9	1	667	01:14:53	4493	01:15:54	4554	00:01:01	61	0.0000
nopath	2	3	3	1	679	01:13:15	4395	01:15:54	4554	00:02:39	159	0.0000
nopath	3	6	3	1	667	01:14:58	4498	01:15:57	4557	00:00:59	59	0.0000
nopath	2	4	5	1	708	01:13:36	4416	01:15:57	4557	00:02:21	141	0.0000
nopath	2	3	3	1	679	01:13:46	4426	01:15:59	4559	00:02:13	133	0.0000
nopath	3	6	9	1	667	01:15:10	4510	01:16:00	4560	00:00:50	50	0.0000	00:01:15
nopath	2	7	12	14	458	01:14:24	4464	01:16:00	4560	00:01:36	96	0.0000
nopath	2	4	5	1	708	01:13:47	4427	01:16:02	4562	00:02:15	135	0.0000
nopath	6	1	3	1	832	01:13:42	4422	01:16:05	4565	00:02:23	143	0.0000
nopath	3	6	5	1	667	01:15:14	4514	01:16:05	4565	00:00:51	51	0.0000
nopath	6	7	13	15	624	01:15:14	4514	01:16:20	4580	00:01:06	66	0.0000
nopath	2	5	10	1	701	01:13:49	4429	01:16:21	4581	00:02:32	152	0.0000
nopath	3	7	5	1	302	01:15:18	4518	01:16:23	4583	00:01:05	65	0.0000
nopath	2	6	5	1	748	01:14:47	4487	01:16:26	4586	00:01:39	99	0.0000
nopath	3	4	9	1	375	01:15:56	4556	01:16:28	4588	00:00:32	32	0.0000
nopath	2	3	9	1	679	01:13:53	4433	01:16:32	4592	00:02:39	159	0.0000
nopath	2	4	5	1	708	01:14:49	4489	01:16:36	4596	00:01:47	107	0.0000
nopath	1	3	10	1	763	01:14:56	4496	01:16:37	4597	00:01:41	101	0.0000
nopath	3	2	9	1	679	01:15:57	4557	01:16:52	4612	00:00:55	55	0.0000
nopath	3	6	7	1	667	01:15:23	4523	01:16:54	4614	00:01:31	91	0.0000
nopath	5	4	10	1	650	01:15:01	4501	01:17:09	4629	00:02:08	128	0.0000	00:01:27
nopath	6	3	10	1	667	01:15:51	4551	01:17:10	4630	00:01:19	79	0.0000
nopath	2	1	12	14	504	01:15:10	4510	01:17:17	4637	00:02:07	127	0.0000
nopath	3	6	12	14	667	01:16:22	4582	01:17:18	4638	00:00:56	56	0.0000
nopath	1	3	5	1	763	01:16:01	4561	01:17:20	4640	00:01:19	79	0.0000
nopath	5	1	5	1	785	01:14:35	4475	01:17:26	4646	00:02:51	171	0.0000
nopath	2	3	13	15	679	01:15:13	4513	01:17:31	4651	00:02:18	138	0.0000
nopath	5	1	13	15	785	01:14:57	4497	01:17:32	4652	00:02:35	155	0.0000
nopath	2	6	9	1	748	01:14:53	4493	01:17:48	4668	00:02:55	175	0.0000
nopath	1	2	12	14	504	01:17:04	4624	01:17:51	4671	00:00:47	47	0.0000
nopath	2	6	13	15	748	01:15:23	4523	01:17:51	4671	00:02:28	148	0.0000
nopath	1	3	6	1	763	01:16:23	4583	01:18:10	4690	00:01:47	107	0.0000	00:01:25
nopath	1	4	9	1	792	01:16:20	4580	01:18:11	4691	00:01:51	111	0.0000
nopath	3	2	5	1	679	01:16:16	4576	01:18:14	4694	00:01:58	118	0.0000
nopath	1	3	5	1	763	01:17:05	4625	01:18:16	4696	00:01:11	71	0.0000
nopath	2	1	9	1	504	01:15:35	4535	01:18:26	4706	00:02:51	171	0.0000
nopath	2	1	12	14	504	01:17:00	4620	01:18:35	4715	00:01:35	95	0.0000
nopath	5	3	9	1	621	01:16:07	4567	01:18:37	4717	00:02:30	150	0.0000
nopath	2	1	5	1	504	01:17:14	4634	01:18:39	4719	00:01:25	85	0.0000
nopath	5	7	5	1	577	01:16:06	4566	01:18:39	4719	00:02:33	153	0.0000
nopath	5	3	3	1	621	01:17:42	4662	01:18:40	4720	00:00:58	58	0.0000
nopath	3	6	3	1	667	01:16:56	4616	01:18:42	4722	00:01:46	106	0.0000
nopath	2	7	12	14	458	01:17:35	4655	01:18:42	4722	00:01:07	67	0.0000
nopath	3	6	9	1	667	01:16:59	4619	01:18:44	4724	00:01:45	105	0.0000
nopath	3	6	13	15	667	01:17:22	4642	01:18:49	4729	00:01:27	87	0.0000
nopath	5	1	5	1	785	01:16:16	4576	01:18:49	4729	00:02:33	153	0.0000
nopath	2	3	12	14	679	01:16:05	4565	01:18:49	4729	00:02:44	164	0.0000
nopath	2	3	5	1	679	01:16:43	4603	01:18:51	4731	00:02:08	128	0.0000
nopath	2	4	9	1	708	01:17:51	4671	01:18:59	4739	00:01:08	68	0.0000
nopath	2	3	9	1	679	01:17:54	4674	01:19:00	4740	00:01:06	66	0.0000	00:02:16
nopath	4	7	3	1	331	01:18:29	4709	01:19:01	4741	00:00:32	32	0.0000
nopath	1	3	13	15	763	01:17:38	4658	01:19:08	4748	00:01:30	90	0.0000
nopath	1	2	3	1	504	01:18:32	4712	01:19:17	4757	00:00:45	45	0.0000
nopath	6	7	3	1	624	01:17:02	4622	01:19:19	4759	00:02:17	137	0.0000
nopath	1	5	5	1	785	01:17:40	4660	01:19:33	4773	00:01:53	113	0.0000
nopath	1	4	7	1	792	01:17:47	4667	01:19:43	4783	00:01:56	116	0.0000
nopath	3	2	9	1	679	01:18:26	4706	01:19:44	4784	00:01:18	78	0.0000
nopath	2	1	12	14	504	01:17:59	4679	01:19:49	4789	00:01:50	110	0.0000
nopath	2	7	13	15	458	01:18:17	4697	01:19:59	4799	00:01:42	102	0.0000
nopath	1	2	10	1	504	01:19:27	4767	01:20:15	4815	00:00:48	48	0.0000	00:00:51
nopath	6	4	13	15	696	01:18:49	4729	01:20:21	4821	00:01:32	92	0.0000
nopath	2	3	3	1	679	01:18:34	4714	01:20:23	4823	00:01:49	109	0.0000
nopath	2	3	5	1	679	01:18:49	4729	01:20:26	4826	00:01:37	97	0.0000
nopath	1	2	5	1	504	01:19:40	4780	01:20:26	4826	00:00:46	46	0.0000
nopath	2	3	3	1	679	01:19:22	4762	01:20:28	4828	00:01:06	66	0.0000
nopath	3	6	6	1	667	01:18:44	4724	01:20:30	4830	00:01:46	106	0.0000
nopath	1	3	12	14	763	01:18:54	4734	01:20:31	4831	00:01:37	97	0.0000
nopath	3	5	12	14	621	01:18:46	4726	01:20:32	4832	00:01:46	106	0.0000
nopath	3	6	13	15	667	01:18:47	4727	01:20:37	4837	00:01:50	110	0.0000
nopath	3	6	13	15	667	01:18:49	4729	01:20:39	4839	00:01:50	110	0.0000
nopath	5	3	5	1	621	01:18:57	4737	01:20:41	4841	00:01:44	104	0.0000
nopath	3	6	7	1	667	01:19:08	4748	01:20:41	4841	00:01:33	93	0.0000
nopath	3	5	2	1	621	01:19:20	4760	01:20:42	4842	00:01:22	82	0.0000
nopath	3	6	13	15	667	01:19:22	4762	01:20:46	4846	00:01:24	84	0.0000
nopath	3	6	12	14	667	01:19:28	4768	01:20:49	4849	00:01:21	81	0.0000
nopath	5	7	12	14	577	01:19:48	4788	01:20:49	4849	00:01:01	61	0.0000
nopath	3	6	5	1	667	01:19:38	4778	01:20:51	4851	00:01:13	73	0.0000
nopath	1	2	12	14	504	01:20:07	4807	01:20:51	4851	00:00:44	44	0.0000
nopath	3	6	5	1	667	01:19:40	4780	01:20:53	4853	00:01:13	73	0.0000
nopath	3	7	13	15	302	01:19:56	4796	01:20:55	4855	00:00:59	59	0.0000
nopath	4	2	13	15	708	01:18:55	4735	01:21:00	4860	00:02:05	125	0.0000	00:01:31
nopath	1	3	9	1	763	01:19:00	4740	01:21:00	4860	00:02:00	120	0.0000
nopath	3	7	13	15	302	01:20:22	4822	01:21:01	4861	00:00:39	39	0.0000
nopath	1	3	3	1	763	01:19:58	4798	01:21:03	4863	00:01:05	65	0.0000
nopath	3	6	6	1	667	01:20:17	4817	01:21:14	4874	00:00:57	57	0.0000
nopath	3	7	6	1	302	01:20:34	4834	01:21:21	4881	00:00:47	47	0.0000
nopath	2	5	9	1	701	01:18:04	4684	01:21:21	4881	00:03:17	197	0.0000
nopath	5	1	4	1	785	01:19:41	4781	01:21:29	4889	00:01:48	108	0.0000
nopath	6	2	9	1	748	01:20:08	4808	01:21:31	4891	00:01:23	83	0.0000
nopath	6	1	9	1	832	01:19:16	4756	01:21:31	4891	00:02:15	135	0.0000
nopath	6	1	9	1	832	01:19:36	4776	01:21:33	4893	00:01:57	117	0.0000
nopath	1	2	12	14	504	01:20:23	4823	01:21:35	4895	00:01:12	72	0.0000
nopath	6	1	9	1	832	01:19:51	4791	01:21:36	4896	00:01:45	105	0.0000
nopath	2	3	5	1	679	01:20:30	4830	01:21:39	4899	00:01:09	69	0.0000
nopath	2	4	12	14	708	01:19:24	4764	01:21:41	4901	00:02:17	137	0.0000
nopath	2	3	12	14	679	01:20:39	4839	01:21:42	4902	00:01:03	63	0.0000
nopath	4	3	3	1	375	01:20:51	4851	01:21:44	4904	00:00:53	53	0.0000
nopath	5	6	3	1	380	01:19:57	4797	01:21:52	4912	00:01:55	115	0.0000
nopath	5	6	3	1	380	01:21:11	4871	01:21:59	4919	00:00:48	48	0.0000
nopath	1	3	5	1	763	01:20:41	4841	01:22:14	4934	00:01:33	93	0.0000	00:01:29
nopath	3	2	3	1	679	01:20:11	4811	01:22:17	4937	00:02:06	126	0.0000
nopath	3	6	4	1	667	01:20:32	4832	01:22:18	4938	00:01:46	106	0.0000
nopath	3	6	3	1	667	01:20:43	4843	01:22:20	4940	00:01:37	97	0.0000
nopath	1	7	9	1	542	01:21:28	4888	01:22:21	4941	00:00:53	53	0.0000
nopath	3	6	12	14	667	01:20:51	4851	01:22:23	4943	00:01:32	92	0.0000
nopath	3	6	3	1	667	01:21:08	4868	01:22:25	4945	00:01:17	77	0.0000
nopath	4	1	10	1	792	01:20:26	4826	01:22:36	4956	00:02:10	130	0.0000
nopath	4	2	3	1	708	01:21:41	4901	01:22:39	4959	00:00:58	58	0.0000
nopath	6	4	12	14	696	01:21:14	4874	01:22:43	4963	00:01:29	89	0.0000
nopath	5	2	6	1	701	01:20:34	4834	01:22:44	4964	00:02:10	130	0.0000
nopath	2	3	12	14	679	01:21:38	4898	01:22:48	4968	00:01:10	70	0.0000
nopath	2	4	10	1	708	01:21:11	4871	01:22:49	4969	00:01:38	98	0.0000
nopath	2	3	9	1	679	01:21:43	4903	01:22:51	4971	00:01:08	68	0.0000
nopath	5	1	3	1	785	01:21:05	4865	01:22:52	4972	00:01:47	107	0.0000
nopath	1	2	12	14	504	01:22:03	4923	01:22:52	4972	00:00:49	49	0.0000
nopath	2	3	3	1	679	01:21:44	4904	01:22:53	4973	00:01:09	69	0.0000
nopath	3	6	3	1	667	01:22:03	4923	01:22:54	4974	00:00:51	51	0.0000
nopath	2	3	5	1	679	01:21:54	4914	01:22:55	4975	00:01:01	61	0.0000
nopath	1	2	5	1	504	01:22:43	4963	01:23:26	5006	00:00:43	43	0.0000	00:00:50
nopath	1	3	5	1	763	01:22:10	4930	01:23:29	5009	00:01:19	79	0.0000
nopath	1	5	10	1	785	01:22:18	4938	01:23:31	5011	00:01:13	73	0.0000
nopath	1	3	13	15	763	01:22:25	4945	01:23:33	5013	00:01:08	68	0.0000
nopath	4	2	6	1	708	01:22:14	4934	01:23:48	5028	00:01:34	94	0.0000
nopath	2	7	3	1	458	01:22:21	4941	01:23:49	5029	00:01:28	88	0.0000
nopath	5	6	5	1	380	01:22:07	4927	01:23:53	5033	00:01:46	106	0.0000
nopath	4	1	3	1	792	01:21:51	4911	01:23:53	5033	00:02:02	122	0.0000
nopath	3	6	3	1	667	01:22:23	4943	01:24:06	5046	00:01:43	103	0.0000	00:01:26
nopath	4	3	12	14	375	01:23:18	4998	01:24:08	5048	00:00:50	50	0.0000
nopath	2	4	9	1	708	01:22:18	4938	01:24:09	5049	00:01:51	111	0.0000
nopath	2	4	12	14	708	01:22:26	4946	01:24:11	5051	00:01:45	105	0.0000
nopath	3	6	13	15	667	01:22:40	4960	01:24:11	5051	00:01:31	91	0.0000
nopath	3	6	9	1	667	01:22:45	4965	01:24:13	5053	00:01:28	88	0.0000
nopath	2	3	2	1	679	01:23:19	4999	01:24:13	5053	00:00:54	54	0.0000
nopath	3	6	3	1	667	01:22:49	4969	01:24:15	5055	00:01:26	86	0.0000
nopath	3	5	3	1	621	01:23:14	4994	01:24:17	5057	00:01:03	63	0.0000
nopath	2	4	3	1	708	01:23:25	5005	01:24:18	5058	00:00:53	53	0.0000
nopath	3	6	3	1	667	01:23:20	5000	01:24:21	5061	00:01:01	61	0.0000
nopath	5	3	3	1	621	01:22:15	4935	01:24:30	5070	00:02:15	135	0.0000
nopath	5	4	12	14	650	01:21:41	4901	01:24:32	5072	00:02:51	171	0.0000
nopath	5	3	9	1	621	01:22:20	4940	01:24:32	5072	00:02:12	132	0.0000
nopath	5	3	12	14	621	01:23:08	4988	01:24:34	5074	00:01:26	86	0.0000
nopath	4	7	5	1	331	01:24:07	5047	01:24:50	5090	00:00:43	43	0.0000
nopath	2	6	5	1	748	01:22:51	4971	01:25:00	5100	00:02:09	129	0.0000	00:02:31
nopath	6	7	9	1	624	01:24:08	5048	01:25:08	5108	00:01:00	60	0.0000
nopath	2	1	13	15	504	01:24:22	5062	01:25:21	5121	00:00:59	59	0.0000
nopath	1	3	9	1	763	01:24:08	5048	01:25:21	5121	00:01:13	73	0.0000
nopath	2	4	2	1	708	01:23:34	5014	01:25:25	5125	00:01:51	111	0.0000
nopath	2	3	9	1	679	01:23:58	5038	01:25:27	5127	00:01:29	89	0.0000
nopath	2	4	12	14	708	01:24:02	5042	01:25:30	5130	00:01:28	88	0.0000
nopath	5	6	3	1	380	01:23:50	5030	01:25:31	5131	00:01:41	101	0.0000
nopath	6	1	9	1	832	01:24:16	5056	01:25:32	5132	00:01:16	76	0.0000
nopath	5	6	13	15	380	01:24:21	5061	01:25:35	5135	00:01:14	74	0.0000
nopath	3	6	5	1	667	01:24:11	5051	01:25:54	5154	00:01:43	103	0.0000
nopath	5	4	3	1	650	01:23:47	5027	01:26:01	5161	00:02:14	134	0.0000	00:02:32
nopath	5	1	3	1	785	01:24:37	5077	01:26:04	5164	00:01:27	87	0.0000
nopath	1	3	9	1	763	01:24:29	5069	01:26:04	5164	00:01:35	95	0.0000
nopath	1	3	7	1	763	01:25:03	5103	01:26:07	5167	00:01:04	64	0.0000
nopath	5	1	3	1	785	01:24:52	5092	01:26:09	5169	00:01:17	77	0.0000
nopath	3	6	13	15	667	01:24:50	5090	01:26:10	5170	00:01:20	80	0.0000
nopath	5	1	3	1	785	01:24:58	5098	01:26:11	5171	00:01:13	73	0.0000
nopath	3	6	9	1	667	01:25:07	5107	01:26:12	5172	00:01:05	65	0.0000
nopath	5	1	13	15	785	01:25:04	5104	01:26:15	5175	00:01:11	71	0.0000
nopath	3	6	9	1	667	01:25:11	5111	01:26:16	5176	00:01:05	65	0.0000
nopath	3	6	12	14	667	01:25:20	5120	01:26:17	5177	00:00:57	57	0.0000
nopath	5	7	12	14	577	01:24:45	5085	01:26:24	5184	00:01:39	99	0.0000
nopath	3	6	7	1	667	01:25:52	5152	01:26:42	5202	00:00:50	50	0.0000
nopath	3	2	12	14	679	01:24:55	5095	01:26:42	5202	00:01:47	107	0.0000
nopath	2	3	3	1	679	01:25:05	5105	01:26:46	5206	00:01:41	101	0.0000
nopath	3	1	9	1	763	01:24:25	5065	01:26:47	5207	00:02:22	142	0.0000
nopath	2	7	3	1	458	01:26:08	5168	01:26:48	5208	00:00:40	40	0.0000
nopath	3	6	7	1	667	01:26:00	5160	01:26:51	5211	00:00:51	51	0.0000
nopath	1	2	3	1	504	01:26:10	5170	01:26:55	5215	00:00:45	45	0.0000
nopath	2	3	3	1	679	01:25:32	5132	01:27:16	5236	00:01:44	104	0.0000	00:01:18
nopath	2	3	3	1	679	01:25:40	5140	01:27:19	5239	00:01:39	99	0.0000
nopath	2	3	10	1	679	01:26:03	5163	01:27:21	5241	00:01:18	78	0.0000
nopath	1	2	13	15	504	01:26:47	5207	01:27:36	5256	00:00:49	49	0.0000
nopath	5	3	12	14	621	01:25:34	5134	01:27:36	5256	00:02:02	122	0.0000
nopath	3	6	3	1	667	01:26:09	5169	01:27:42	5262	00:01:33	93	0.0000
nopath	3	6	6	1	667	01:26:13	5173	01:27:44	5264	00:01:31	91	0.0000
nopath	5	7	9	1	577	01:26:08	5168	01:27:45	5265	00:01:37	97	0.0000
nopath	3	6	3	1	667	01:26:33	5193	01:27:46	5266	00:01:13	73	0.0000
nopath	3	6	3	1	667	01:26:35	5195	01:27:48	5268	00:01:13	73	0.0000
nopath	5	7	12	14	577	01:26:45	5205	01:27:53	5273	00:01:08	68	0.0000
nopath	3	6	3	1	667	01:26:41	5201	01:27:59	5279	00:01:18	78	0.0000
nopath	3	6	3	1	667	01:26:43	5203	01:28:02	5282	00:01:19	79	0.0000	00:01:15
nopath	4	1	9	1	792	01:25:47	5147	01:28:06	5286	00:02:19	139	0.0000
nopath	3	1	5	1	763	01:26:39	5199	01:28:08	5288	00:01:29	89	0.0000
nopath	5	1	3	1	785	01:25:29	5129	01:28:14	5294	00:02:45	165	0.0000
nopath	3	5	12	14	621	01:27:23	5243	01:28:14	5294	00:00:51	51	0.0000
nopath	6	7	13	15	624	01:26:12	5172	01:28:19	5299	00:02:07	127	0.0000
nopath	5	1	13	15	785	01:26:32	5192	01:28:19	5299	00:01:47	107	0.0000
nopath	6	2	3	1	748	01:27:22	5242	01:28:21	5301	00:00:59	59	0.0000
nopath	5	1	6	1	785	01:26:36	5196	01:28:22	5302	00:01:46	106	0.0000
nopath	6	1	6	1	832	01:25:57	5157	01:28:23	5303	00:02:26	146	0.0000
nopath	6	1	12	14	832	01:25:58	5158	01:28:24	5304	00:02:26	146	0.0000
nopath	2	3	10	1	679	01:26:17	5177	01:28:26	5306	00:02:09	129	0.0000
nopath	2	4	9	1	708	01:26:49	5209	01:28:30	5310	00:01:41	101	0.0000
nopath	1	3	3	1	763	01:27:13	5233	01:28:31	5311	00:01:18	78	0.0000
nopath	1	2	9	1	504	01:27:49	5269	01:28:34	5314	00:00:45	45	0.0000
nopath	4	2	3	1	708	01:27:10	5230	01:29:11	5351	00:02:01	121	0.0000	00:01:31
nopath	4	1	13	15	792	01:26:39	5199	01:29:19	5359	00:02:40	160	0.0000
nopath	5	3	3	1	621	01:28:11	5291	01:29:20	5360	00:01:09	69	0.0000
nopath	5	6	13	15	380	01:28:45	5325	01:29:21	5361	00:00:36	36	0.0000
nopath	5	4	12	14	650	01:28:26	5306	01:29:34	5374	00:01:08	68	0.0000
nopath	5	1	9	1	785	01:28:13	5293	01:29:35	5375	00:01:22	82	0.0000
nopath	5	1	5	1	785	01:28:15	5295	01:29:37	5377	00:01:22	82	0.0000
nopath	2	3	12	14	679	01:28:00	5280	01:29:38	5378	00:01:38	98	0.0000
nopath	2	3	9	1	679	01:28:08	5288	01:29:40	5380	00:01:32	92	0.0000
nopath	5	1	12	14	785	01:28:33	5313	01:29:42	5382	00:01:09	69	0.0000
nopath	1	2	12	14	504	01:28:40	5320	01:29:42	5382	00:01:02	62	0.0000
nopath	3	6	12	14	667	01:28:36	5316	01:29:44	5384	00:01:08	68	0.0000
nopath	2	4	12	14	708	01:28:36	5316	01:29:44	5384	00:01:08	68	0.0000
nopath	4	7	5	1	331	01:29:40	5380	01:30:11	5411	00:00:31	31	0.0000	00:00:38
nopath	3	6	3	1	667	01:29:16	5356	01:30:15	5415	00:00:59	59	0.0000
nopath	3	6	9	1	667	01:29:31	5371	01:30:20	5420	00:00:49	49	0.0000
nopath	3	2	10	1	679	01:29:00	5340	01:30:23	5423	00:01:23	83	0.0000
nopath	6	4	12	14	696	01:29:13	5353	01:30:26	5426	00:01:13	73	0.0000
nopath	4	2	6	1	708	01:29:34	5374	01:30:29	5429	00:00:55	55	0.0000
nopath	6	4	3	1	696	01:29:15	5355	01:30:30	5430	00:01:15	75	0.0000
nopath	2	1	12	14	504	01:29:33	5373	01:30:38	5438	00:01:05	65	0.0000
nopath	1	4	12	14	792	01:29:16	5356	01:30:41	5441	00:01:25	85	0.0000
nopath	3	6	3	1	667	01:29:51	5391	01:30:42	5442	00:00:51	51	0.0000
nopath	1	3	3	1	763	01:29:31	5371	01:30:42	5442	00:01:11	71	0.0000
nopath	1	4	3	1	792	01:29:19	5359	01:30:43	5443	00:01:24	84	0.0000
nopath	2	1	3	1	504	01:29:55	5395	01:30:43	5443	00:00:48	48	0.0000
nopath	6	2	5	1	748	01:29:44	5384	01:30:50	5450	00:01:06	66	0.0000
nopath	1	3	6	1	763	01:29:39	5379	01:31:13	5473	00:01:34	94	0.0000	00:01:17
nopath	2	4	3	1	708	01:28:58	5338	01:31:17	5477	00:02:19	139	0.0000
nopath	3	6	9	1	667	01:30:08	5408	01:31:17	5477	00:01:09	69	0.0000
nopath	3	6	3	1	667	01:30:20	5420	01:31:18	5478	00:00:58	58	0.0000
nopath	2	4	9	1	708	01:30:02	5402	01:31:18	5478	00:01:16	76	0.0000
nopath	5	1	12	14	785	01:29:30	5370	01:31:21	5481	00:01:51	111	0.0000
nopath	1	4	13	15	792	01:29:52	5392	01:31:21	5481	00:01:29	89	0.0000
nopath	2	1	5	1	504	01:30:05	5405	01:31:56	5516	00:01:51	111	0.0000
nopath	3	6	12	14	667	01:31:09	5469	01:32:00	5520	00:00:51	51	0.0000	00:00:57
nopath	2	1	12	14	504	01:30:50	5450	01:32:04	5524	00:01:14	74	0.0000
nopath	6	2	9	1	748	01:30:22	5422	01:32:11	5531	00:01:49	109	0.0000
nopath	2	3	5	1	679	01:30:38	5438	01:32:17	5537	00:01:39	99	0.0000
nopath	6	1	6	1	832	01:30:56	5456	01:32:19	5539	00:01:23	83	0.0000
nopath	1	2	5	1	504	01:31:36	5496	01:32:20	5540	00:00:44	44	0.0000
nopath	2	4	9	1	708	01:30:48	5448	01:32:21	5541	00:01:33	93	0.0000
nopath	2	4	12	14	708	01:30:57	5457	01:32:23	5543	00:01:26	86	0.0000
nopath	2	3	10	1	679	01:31:17	5477	01:32:24	5544	00:01:07	67	0.0000
nopath	6	5	12	14	380	01:31:47	5507	01:32:25	5545	00:00:38	38	0.0000
nopath	1	3	10	1	763	01:31:43	5503	01:32:49	5569	00:01:06	66	0.0000
nopath	5	6	10	1	380	01:31:22	5482	01:32:50	5570	00:01:28	88	0.0000
nopath	1	3	3	1	763	01:31:47	5507	01:32:52	5572	00:01:05	65	0.0000
nopath	5	6	9	1	380	01:32:29	5549	01:33:01	5581	00:00:32	32	0.0000	00:01:16
nopath	5	3	12	14	621	01:31:02	5462	01:33:03	5583	00:02:01	121	0.0000
nopath	4	2	9	1	708	01:31:13	5473	01:33:05	5585	00:01:52	112	0.0000
nopath	3	6	3	1	667	01:31:43	5503	01:33:06	5586	00:01:23	83	0.0000
nopath	4	5	3	1	650	01:31:44	5504	01:33:07	5587	00:01:23	83	0.0000
nopath	3	2	2	1	679	01:31:14	5474	01:33:07	5587	00:01:53	113	0.0000
nopath	5	3	6	1	621	01:31:35	5495	01:33:10	5590	00:01:35	95	0.0000
nopath	3	6	13	15	667	01:31:45	5505	01:33:12	5592	00:01:27	87	0.0000
nopath	3	6	3	1	667	01:32:09	5529	01:33:15	5595	00:01:06	66	0.0000
nopath	3	6	9	1	667	01:32:16	5536	01:33:16	5596	00:01:00	60	0.0000
nopath	3	6	10	1	667	01:32:18	5538	01:33:27	5607	00:01:09	69	0.0000
nopath	3	6	3	1	667	01:32:33	5553	01:33:29	5609	00:00:56	56	0.0000
nopath	3	6	5	1	667	01:32:34	5554	01:33:32	5612	00:00:58	58	0.0000
nopath	3	6	9	1	667	01:32:37	5557	01:33:35	5615	00:00:58	58	0.0000
nopath	5	1	12	14	785	01:30:41	5441	01:33:39	5619	00:02:58	178	0.0000
nopath	6	2	3	1	748	01:32:09	5529	01:33:41	5621	00:01:32	92	0.0000
nopath	5	1	10	1	785	01:30:50	5450	01:33:41	5621	00:02:51	171	0.0000
nopath	5	1	7	1	785	01:31:13	5473	01:33:43	5623	00:02:30	150	0.0000
nopath	6	2	13	15	748	01:32:27	5547	01:33:44	5624	00:01:17	77	0.0000
nopath	5	1	6	1	785	01:32:24	5544	01:33:45	5625	00:01:21	81	0.0000
nopath	6	4	12	14	696	01:32:48	5568	01:33:46	5626	00:00:58	58	0.0000
nopath	2	4	3	1	708	01:31:40	5500	01:33:52	5632	00:02:12	132	0.0000
nopath	2	4	6	1	708	01:31:53	5513	01:33:54	5634	00:02:01	121	0.0000
nopath	3	6	12	14	667	01:32:44	5564	01:33:55	5635	00:01:11	71	0.0000
nopath	2	3	13	15	679	01:32:22	5542	01:33:56	5636	00:01:34	94	0.0000
nopath	3	6	12	14	667	01:33:08	5588	01:33:59	5639	00:00:51	51	0.0000
nopath	2	3	6	1	679	01:32:38	5558	01:34:25	5665	00:01:47	107	0.0000	00:01:35
nopath	1	3	6	1	763	01:32:24	5544	01:34:28	5668	00:02:04	124	0.0000
nopath	1	3	3	1	763	01:33:06	5586	01:34:31	5671	00:01:25	85	0.0000
nopath	5	6	5	1	380	01:33:38	5618	01:34:31	5671	00:00:53	53	0.0000
nopath	5	3	3	1	621	01:32:37	5557	01:34:45	5685	00:02:08	128	0.0000
nopath	3	6	3	1	667	01:33:20	5600	01:34:54	5694	00:01:34	94	0.0000
nopath	3	6	9	1	667	01:33:32	5612	01:34:56	5696	00:01:24	84	0.0000
nopath	2	3	3	1	679	01:33:03	5583	01:34:57	5697	00:01:54	114	0.0000
nopath	3	6	5	1	667	01:33:38	5618	01:34:58	5698	00:01:20	80	0.0000
nopath	2	4	9	1	708	01:33:15	5595	01:35:01	5701	00:01:46	106	0.0000	00:02:17
nopath	2	4	3	1	708	01:33:19	5599	01:35:03	5703	00:01:44	104	0.0000
nopath	2	3	6	1	679	01:33:55	5635	01:35:04	5704	00:01:09	69	0.0000
nopath	5	1	12	14	785	01:34:09	5649	01:35:10	5710	00:01:01	61	0.0000
nopath	1	2	10	1	504	01:34:38	5678	01:35:25	5725	00:00:47	47	0.0000
nopath	2	3	3	1	679	01:34:14	5654	01:35:25	5725	00:01:11	71	0.0000
nopath	1	3	12	14	763	01:34:09	5649	01:35:28	5728	00:01:19	79	0.0000
nopath	1	2	3	1	504	01:34:47	5687	01:35:31	5731	00:00:44	44	0.0000
nopath	1	4	3	1	792	01:34:34	5674	01:35:32	5732	00:00:58	58	0.0000
nopath	3	6	6	1	667	01:34:38	5678	01:35:35	5735	00:00:57	57	0.0000
nopath	3	6	10	1	667	01:34:46	5686	01:35:37	5737	00:00:51	51	0.0000
nopath	4	2	5	1	708	01:34:15	5655	01:35:47	5747	00:01:32	92	0.0000
nopath	2	7	10	1	458	01:34:58	5698	01:36:01	5761	00:01:03	63	0.0000	00:01:20
nopath	3	1	5	1	763	01:35:10	5710	01:36:13	5773	00:01:03	63	0.0000
nopath	6	2	12	14	748	01:33:28	5608	01:36:17	5777	00:02:49	169	0.0000
nopath	6	1	9	1	832	01:33:17	5597	01:36:20	5780	00:03:03	183	0.0000
nopath	6	1	9	1	832	01:34:29	5669	01:36:26	5786	00:01:57	117	0.0000
nopath	1	7	3	1	542	01:35:30	5730	01:36:27	5787	00:00:57	57	0.0000
nopath	1	3	12	14	763	01:35:15	5715	01:36:36	5796	00:01:21	81	0.0000
nopath	1	3	3	1	763	01:35:18	5718	01:36:38	5798	00:01:20	80	0.0000
nopath	4	3	12	14	375	01:35:34	5734	01:36:40	5800	00:01:06	66	0.0000
nopath	3	6	5	1	667	01:35:23	5723	01:36:42	5802	00:01:19	79	0.0000
nopath	3	6	3	1	667	01:35:29	5729	01:36:44	5804	00:01:15	75	0.0000
nopath	5	2	9	1	701	01:35:31	5731	01:36:44	5804	00:01:13	73	0.0000
nopath	5	1	12	14	785	01:34:18	5658	01:36:45	5805	00:02:27	147	0.0000
nopath	3	6	10	1	667	01:35:35	5735	01:36:46	5806	00:01:11	71	0.0000
nopath	3	6	12	14	667	01:35:52	5752	01:36:48	5808	00:00:56	56	0.0000
nopath	5	1	5	1	785	01:34:32	5672	01:36:48	5808	00:02:16	136	0.0000
nopath	6	3	9	1	667	01:35:19	5719	01:37:00	5820	00:01:41	101	0.0000	00:01:15
nopath	3	7	13	15	302	01:36:29	5789	01:37:03	5823	00:00:34	34	0.0000
nopath	6	3	5	1	667	01:35:38	5738	01:37:20	5840	00:01:42	102	0.0000
nopath	3	4	5	1	375	01:36:49	5809	01:37:26	5846	00:00:37	37	0.0000
nopath	2	1	9	1	504	01:36:03	5763	01:37:27	5847	00:01:24	84	0.0000
nopath	6	1	5	1	832	01:35:59	5759	01:37:41	5861	00:01:42	102	0.0000
nopath	1	2	12	14	504	01:36:46	5806	01:37:42	5862	00:00:56	56	0.0000
nopath	2	3	13	15	679	01:35:48	5748	01:37:44	5864	00:01:56	116	0.0000
nopath	3	6	13	15	667	01:36:39	5799	01:37:46	5866	00:01:07	67	0.0000
nopath	2	3	3	1	679	01:35:57	5757	01:37:46	5866	00:01:49	109	0.0000
nopath	2	4	2	1	708	01:36:34	5794	01:37:49	5869	00:01:15	75	0.0000
nopath	1	2	7	1	504	01:37:12	5832	01:37:59	5879	00:00:47	47	0.0000
nopath	1	3	6	1	763	01:37:03	5823	01:38:13	5893	00:01:10	70	0.0000	00:01:21
nopath	1	2	3	1	504	01:37:32	5852	01:38:16	5896	00:00:44	44	0.0000
nopath	4	7	12	14	331	01:37:43	5863	01:38:19	5899	00:00:36	36	0.0000
nopath	5	3	9	1	621	01:36:57	5817	01:38:28	5908	00:01:31	91	0.0000
nopath	3	6	13	15	667	01:37:29	5849	01:38:34	5914	00:01:05	65	0.0000
nopath	3	6	12	14	667	01:37:33	5853	01:38:35	5915	00:01:02	62	0.0000
nopath	3	6	10	1	667	01:37:42	5862	01:38:51	5931	00:01:09	69	0.0000
nopath	3	6	9	1	667	01:37:45	5865	01:38:53	5933	00:01:08	68	0.0000
nopath	3	6	5	1	667	01:37:47	5867	01:38:55	5935	00:01:08	68	0.0000
nopath	4	1	3	1	792	01:37:28	5848	01:38:56	5936	00:01:28	88	0.0000
nopath	3	5	12	14	621	01:37:54	5874	01:38:56	5936	00:01:02	62	0.0000
nopath	5	1	12	14	785	01:36:24	5784	01:39:03	5943	00:02:39	159	0.0000	00:01:57
nopath	5	1	9	1	785	01:37:41	5861	01:39:05	5945	00:01:24	84	0.0000
nopath	3	4	12	14	375	01:38:25	5905	01:39:05	5945	00:00:40	40	0.0000
nopath	2	3	5	1	679	01:37:23	5843	01:39:13	5953	00:01:50	110	0.0000
nopath	2	4	12	14	708	01:37:38	5858	01:39:18	5958	00:01:40	100	0.0000
nopath	3	6	9	1	667	01:38:16	5896	01:39:19	5959	00:01:03	63	0.0000
nopath	2	4	5	1	708	01:37:43	5863	01:39:20	5960	00:01:37	97	0.0000
nopath	3	6	12	14	667	01:38:20	5900	01:39:21	5961	00:01:01	61	0.0000
nopath	3	6	13	15	667	01:38:26	5906	01:39:26	5966	00:01:00	60	0.0000
nopath	2	3	13	15	679	01:37:53	5873	01:39:44	5984	00:01:51	111	0.0000
nopath	2	4	6	1	708	01:38:07	5887	01:39:45	5985	00:01:38	98	0.0000
nopath	2	4	9	1	708	01:38:08	5888	01:39:47	5987	00:01:39	99	0.0000
nopath	4	2	10	1	708	01:37:59	5879	01:39:50	5990	00:01:51	111	0.0000
nopath	5	6	13	15	380	01:38:09	5889	01:39:55	5995	00:01:46	106	0.0000
nopath	5	6	12	14	380	01:38:57	5937	01:39:57	5997	00:01:00	60	0.0000
nopath	3	7	5	1	302	01:39:29	5969	01:40:03	6003	00:00:34	34	0.0000	00:00:45
nopath	2	3	12	14	679	01:38:12	5892	01:40:14	6014	00:02:02	122	0.0000
nopath	2	3	13	15	679	01:38:18	5898	01:40:18	6018	00:02:00	120	0.0000
nopath	3	6	12	14	667	01:38:42	5922	01:40:19	6019	00:01:37	97	0.0000
nopath	2	3	3	1	679	01:38:49	5929	01:40:21	6021	00:01:32	92	0.0000
nopath	5	1	12	14	785	01:39:37	5977	01:40:38	6038	00:01:01	61	0.0000
nopath	6	7	9	1	624	01:38:33	5913	01:40:41	6041	00:02:08	128	0.0000
nopath	2	4	3	1	708	01:39:25	5965	01:40:48	6048	00:01:23	83	0.0000
nopath	1	2	9	1	504	01:40:27	6027	01:41:10	6070	00:00:43	43	0.0000	00:00:47
nopath	2	5	12	14	701	01:39:36	5976	01:41:11	6071	00:01:35	95	0.0000
nopath	4	2	12	14	708	01:39:45	5985	01:41:12	6072	00:01:27	87	0.0000
nopath	1	3	3	1	763	01:39:56	5996	01:41:17	6077	00:01:21	81	0.0000
nopath	3	1	12	14	763	01:40:05	6005	01:41:37	6097	00:01:32	92	0.0000
nopath	5	6	10	1	380	01:40:58	6058	01:41:48	6108	00:00:50	50	0.0000
nopath	3	4	6	1	375	01:41:20	6080	01:41:52	6112	00:00:32	32	0.0000
nopath	2	4	3	1	708	01:40:03	6003	01:41:56	6116	00:01:53	113	0.0000
nopath	2	4	5	1	708	01:40:04	6004	01:41:58	6118	00:01:54	114	0.0000
nopath	2	4	5	1	708	01:40:18	6018	01:42:00	6120	00:01:42	102	0.0000	00:01:38
nopath	3	5	9	1	621	01:40:58	6058	01:42:07	6127	00:01:09	69	0.0000
nopath	3	6	12	14	667	01:40:38	6038	01:42:07	6127	00:01:29	89	0.0000
nopath	5	1	2	1	785	01:40:22	6022	01:42:08	6128	00:01:46	106	0.0000
nopath	5	3	12	14	621	01:40:33	6033	01:42:09	6129	00:01:36	96	0.0000
nopath	5	1	3	1	785	01:40:28	6028	01:42:10	6130	00:01:42	102	0.0000
nopath	3	6	3	1	667	01:41:00	6060	01:42:10	6130	00:01:10	70	0.0000
nopath	5	3	5	1	621	01:41:20	6080	01:42:12	6132	00:00:52	52	0.0000
nopath	5	2	5	1	701	01:41:23	6083	01:42:18	6138	00:00:55	55	0.0000
nopath	5	1	2	1	785	01:40:59	6059	01:42:19	6139	00:01:20	80	0.0000
nopath	2	3	3	1	679	01:40:28	6028	01:42:27	6147	00:01:59	119	0.0000
nopath	2	4	7	1	708	01:40:27	6027	01:42:28	6148	00:02:01	121	0.0000
nopath	2	4	12	14	708	01:40:44	6044	01:42:32	6152	00:01:48	108	0.0000
nopath	3	6	8	1	667	01:41:38	6098	01:42:32	6152	00:00:54	54	0.0000
nopath	4	2	5	1	708	01:41:11	6071	01:42:32	6152	00:01:21	81	0.0000
nopath	1	3	9	1	763	01:40:32	6032	01:42:53	6173	00:02:21	141	0.0000
nopath	1	4	2	1	792	01:40:44	6044	01:42:57	6177	00:02:13	133	0.0000
nopath	2	5	12	14	701	01:40:47	6047	01:42:59	6179	00:02:12	132	0.0000
nopath	1	4	3	1	792	01:40:53	6053	01:42:59	6179	00:02:06	126	0.0000
nopath	2	3	9	1	679	01:41:04	6064	01:43:00	6180	00:01:56	116	0.0000	00:01:45
nopath	2	3	12	14	679	01:41:12	6072	01:43:26	6206	00:02:14	134	0.0000
nopath	2	3	12	14	679	01:41:23	6083	01:43:28	6208	00:02:05	125	0.0000
nopath	1	4	13	15	792	01:41:45	6105	01:43:32	6212	00:01:47	107	0.0000
nopath	1	7	5	1	542	01:42:58	6178	01:43:45	6225	00:00:47	47	0.0000
nopath	5	3	12	14	621	01:42:02	6122	01:43:50	6230	00:01:48	108	0.0000
nopath	3	6	10	1	667	01:42:20	6140	01:43:54	6234	00:01:34	94	0.0000
nopath	3	6	5	1	667	01:42:26	6146	01:43:56	6236	00:01:30	90	0.0000
nopath	1	4	9	1	792	01:42:47	6167	01:44:00	6240	00:01:13	73	0.0000	00:01:54
nopath	3	6	12	14	667	01:42:58	6178	01:44:06	6246	00:01:08	68	0.0000
nopath	2	1	5	1	504	01:43:07	6187	01:44:12	6252	00:01:05	65	0.0000
nopath	5	1	9	1	785	01:41:36	6096	01:44:26	6266	00:02:50	170	0.0000
nopath	5	1	12	14	785	01:41:43	6103	01:44:29	6269	00:02:46	166	0.0000
nopath	5	2	13	15	701	01:42:59	6179	01:44:30	6270	00:01:31	91	0.0000
nopath	2	3	5	1	679	01:42:49	6169	01:44:31	6271	00:01:42	102	0.0000
nopath	5	1	3	1	785	01:42:22	6142	01:44:31	6271	00:02:09	129	0.0000
nopath	1	4	10	1	792	01:43:10	6190	01:44:32	6272	00:01:22	82	0.0000
nopath	6	2	5	1	748	01:43:34	6214	01:44:34	6274	00:01:00	60	0.0000
nopath	3	6	5	1	667	01:43:29	6209	01:44:34	6274	00:01:05	65	0.0000
nopath	2	3	13	15	679	01:43:02	6182	01:44:36	6276	00:01:34	94	0.0000
nopath	6	1	12	14	832	01:42:40	6160	01:44:37	6277	00:01:57	117	0.0000
nopath	3	6	12	14	667	01:43:51	6231	01:44:41	6281	00:00:50	50	0.0000
nopath	3	6	6	1	667	01:43:54	6234	01:44:44	6284	00:00:50	50	0.0000
nopath	3	5	5	1	621	01:44:08	6248	01:45:06	6306	00:00:58	58	0.0000	00:01:09
nopath	3	5	12	14	621	01:44:09	6249	01:45:10	6310	00:01:01	61	0.0000
nopath	6	4	7	1	696	01:44:26	6266	01:45:24	6324	00:00:58	58	0.0000
nopath	2	1	12	14	504	01:43:53	6233	01:45:27	6327	00:01:34	94	0.0000
nopath	2	7	2	1	458	01:44:15	6255	01:45:30	6330	00:01:15	75	0.0000
nopath	2	1	9	1	504	01:44:05	6245	01:45:31	6331	00:01:26	86	0.0000
nopath	2	1	3	1	504	01:44:35	6275	01:45:41	6341	00:01:06	66	0.0000
nopath	3	6	6	1	667	01:44:27	6267	01:45:42	6342	00:01:15	75	0.0000
nopath	3	1	3	1	763	01:43:43	6223	01:45:43	6343	00:02:00	120	0.0000
nopath	5	7	5	1	577	01:44:49	6289	01:45:52	6352	00:01:03	63	0.0000
nopath	1	2	3	1	504	01:44:30	6270	01:45:54	6354	00:01:24	84	0.0000
nopath	5	1	3	1	785	01:43:27	6207	01:45:54	6354	00:02:27	147	0.0000
nopath	5	1	12	14	785	01:44:52	6292	01:45:56	6356	00:01:04	64	0.0000
nopath	2	4	3	1	708	01:44:32	6272	01:46:08	6368	00:01:36	96	0.0000	00:01:48
nopath	3	5	9	1	621	01:45:07	6307	01:46:10	6370	00:01:03	63	0.0000
nopath	2	4	12	14	708	01:44:34	6274	01:46:10	6370	00:01:36	96	0.0000
nopath	1	3	3	1	763	01:45:20	6320	01:46:39	6399	00:01:19	79	0.0000
nopath	1	4	12	14	792	01:44:52	6292	01:46:41	6401	00:01:49	109	0.0000
nopath	3	2	5	1	679	01:45:37	6337	01:46:47	6407	00:01:10	70	0.0000
nopath	2	1	9	1	504	01:45:13	6313	01:46:47	6407	00:01:34	94	0.0000
nopath	1	5	6	1	785	01:45:28	6328	01:46:47	6407	00:01:19	79	0.0000
nopath	4	1	12	14	792	01:45:09	6309	01:46:50	6410	00:01:41	101	0.0000
nopath	6	2	12	14	748	01:44:52	6292	01:47:03	6423	00:02:11	131	0.0000	00:01:34
nopath	1	2	9	1	504	01:45:56	6356	01:47:08	6428	00:01:12	72	0.0000
nopath	3	4	12	14	375	01:46:31	6391	01:47:08	6428	00:00:37	37	0.0000
nopath	2	3	3	1	679	01:45:20	6320	01:47:13	6433	00:01:53	113	0.0000
nopath	2	4	6	1	708	01:45:43	6343	01:47:17	6437	00:01:34	94	0.0000
nopath	1	2	13	15	504	01:46:36	6396	01:47:27	6447	00:00:51	51	0.0000
nopath	5	3	3	1	621	01:46:17	6377	01:47:27	6447	00:01:10	70	0.0000
nopath	3	6	10	1	667	01:45:44	6344	01:47:30	6450	00:01:46	106	0.0000
nopath	3	6	3	1	667	01:46:22	6382	01:47:32	6452	00:01:10	70	0.0000
nopath	3	6	5	1	667	01:46:30	6390	01:47:35	6455	00:01:05	65	0.0000
nopath	5	7	13	15	577	01:46:37	6397	01:47:41	6461	00:01:04	64	0.0000
nopath	3	7	12	14	302	01:46:57	6417	01:47:46	6466	00:00:49	49	0.0000
nopath	3	2	3	1	679	01:46:07	6367	01:47:56	6476	00:01:49	109	0.0000
nopath	3	2	3	1	679	01:46:11	6371	01:47:58	6478	00:01:47	107	0.0000
nopath	3	2	12	14	679	01:46:54	6414	01:48:05	6485	00:01:11	71	0.0000	00:01:35
nopath	2	1	3	1	504	01:47:15	6435	01:48:13	6493	00:00:58	58	0.0000
nopath	2	3	7	1	679	01:46:43	6403	01:48:17	6497	00:01:34	94	0.0000
nopath	2	3	5	1	679	01:46:48	6408	01:48:20	6500	00:01:32	92	0.0000
nopath	4	7	12	14	331	01:47:25	6445	01:48:21	6501	00:00:56	56	0.0000
nopath	1	5	3	1	785	01:46:20	6380	01:48:21	6501	00:02:01	121	0.0000
nopath	1	2	3	1	504	01:47:21	6441	01:48:29	6509	00:01:08	68	0.0000
nopath	5	1	5	1	785	01:45:09	6309	01:48:29	6509	00:03:20	200	0.0000
nopath	2	3	3	1	679	01:47:30	6450	01:48:49	6529	00:01:19	79	0.0000
nopath	1	7	12	14	542	01:48:08	6488	01:48:56	6536	00:00:48	48	0.0000
nopath	5	7	12	14	577	01:48:06	6486	01:49:17	6557	00:01:11	71	0.0000	00:01:32
nopath	3	6	4	1	667	01:47:37	6457	01:49:18	6558	00:01:41	101	0.0000
nopath	3	6	12	14	667	01:47:40	6460	01:49:21	6561	00:01:41	101	0.0000
nopath	3	6	12	14	667	01:48:02	6482	01:49:24	6564	00:01:22	82	0.0000
nopath	4	5	3	1	650	01:48:12	6492	01:49:25	6565	00:01:13	73	0.0000
nopath	4	7	6	1	331	01:48:38	6518	01:49:28	6568	00:00:50	50	0.0000
nopath	2	7	5	1	458	01:47:57	6477	01:49:32	6572	00:01:35	95	0.0000
nopath	3	6	9	1	667	01:48:31	6511	01:49:40	6580	00:01:09	69	0.0000
nopath	3	6	12	14	667	01:48:32	6512	01:49:44	6584	00:01:12	72	0.0000
nopath	6	2	6	1	748	01:48:26	6506	01:49:46	6586	00:01:20	80	0.0000
nopath	5	1	3	1	785	01:48:02	6482	01:49:50	6590	00:01:48	108	0.0000
nopath	6	2	3	1	748	01:48:59	6539	01:49:57	6597	00:00:58	58	0.0000
nopath	2	3	10	1	679	01:47:53	6473	01:49:57	6597	00:02:04	124	0.0000
nopath	2	3	9	1	679	01:48:03	6483	01:50:00	6600	00:01:57	117	0.0000	00:01:47
nopath	3	6	9	1	667	01:48:35	6515	01:50:02	6602	00:01:27	87	0.0000
nopath	2	4	3	1	708	01:48:44	6524	01:50:04	6604	00:01:20	80	0.0000
nopath	2	6	9	1	748	01:47:52	6472	01:50:12	6612	00:02:20	140	0.0000
nopath	2	3	3	1	679	01:48:54	6534	01:50:25	6625	00:01:31	91	0.0000
nopath	1	4	13	15	792	01:49:17	6557	01:50:31	6631	00:01:14	74	0.0000
nopath	1	4	3	1	792	01:49:23	6563	01:50:33	6633	00:01:10	70	0.0000
nopath	3	2	9	1	679	01:48:19	6499	01:50:38	6638	00:02:19	139	0.0000
nopath	5	6	12	14	380	01:49:41	6581	01:50:44	6644	00:01:03	63	0.0000
nopath	2	1	5	1	504	01:49:19	6559	01:50:50	6650	00:01:31	91	0.0000
nopath	3	4	12	14	375	01:50:17	6617	01:50:50	6650	00:00:33	33	0.0000
nopath	1	3	5	1	763	01:49:53	6593	01:50:57	6657	00:01:04	64	0.0000
nopath	2	3	12	14	679	01:49:21	6561	01:51:03	6663	00:01:42	102	0.0000	00:01:36
nopath	4	1	6	1	792	01:49:17	6557	01:51:03	6663	00:01:46	106	0.0000
nopath	3	6	10	1	667	01:48:37	6517	01:51:06	6666	00:02:29	149	0.0000
nopath	3	6	5	1	667	01:48:56	6536	01:51:08	6668	00:02:12	132	0.0000
nopath	5	1	5	1	785	01:49:32	6572	01:51:10	6670	00:01:38	98	0.0000
nopath	3	6	12	14	667	01:48:57	6537	01:51:11	6671	00:02:14	134	0.0000
nopath	3	6	3	1	667	01:49:40	6580	01:51:13	6673	00:01:33	93	0.0000
nopath	5	1	9	1	785	01:49:45	6585	01:51:14	6674	00:01:29	89	0.0000
nopath	3	6	13	15	667	01:49:43	6583	01:51:17	6677	00:01:34	94	0.0000
nopath	1	2	10	1	504	01:50:09	6609	01:51:19	6679	00:01:10	70	0.0000
nopath	5	1	9	1	785	01:50:16	6616	01:51:20	6680	00:01:04	64	0.0000
nopath	1	2	5	1	504	01:50:36	6636	01:51:26	6686	00:00:50	50	0.0000
nopath	2	3	12	14	679	01:50:07	6607	01:51:30	6690	00:01:23	83	0.0000
nopath	1	3	12	14	763	01:50:02	6602	01:51:33	6693	00:01:31	91	0.0000
nopath	3	6	12	14	667	01:50:33	6633	01:51:35	6695	00:01:02	62	0.0000
nopath	1	2	10	1	504	01:50:50	6650	01:51:36	6696	00:00:46	46	0.0000
nopath	1	2	9	1	504	01:51:06	6666	01:51:49	6709	00:00:43	43	0.0000
nopath	1	2	3	1	504	01:51:08	6668	01:51:52	6712	00:00:44	44	0.0000
nopath	4	2	3	1	708	01:50:05	6605	01:51:59	6719	00:01:54	114	0.0000
nopath	1	7	12	14	542	01:51:14	6674	01:52:01	6721	00:00:47	47	0.0000	00:00:54
nopath	4	2	12	14	708	01:50:36	6636	01:52:01	6721	00:01:25	85	0.0000
nopath	3	6	5	1	667	01:50:59	6659	01:52:06	6726	00:01:07	67	0.0000
nopath	2	1	13	15	504	01:50:51	6651	01:52:14	6734	00:01:23	83	0.0000
nopath	2	7	5	1	458	01:51:34	6694	01:52:16	6736	00:00:42	42	0.0000
nopath	6	2	12	14	748	01:50:50	6650	01:52:29	6749	00:01:39	99	0.0000
nopath	6	1	12	14	832	01:50:09	6609	01:52:33	6753	00:02:24	144	0.0000
nopath	1	2	3	1	504	01:51:49	6709	01:52:34	6754	00:00:45	45	0.0000
nopath	1	3	5	1	763	01:51:10	6670	01:52:37	6757	00:01:27	87	0.0000
nopath	2	4	5	1	708	01:51:26	6686	01:52:41	6761	00:01:15	75	0.0000
nopath	2	4	9	1	708	01:51:45	6705	01:52:42	6762	00:00:57	57	0.0000
nopath	5	2	3	1	701	01:51:30	6690	01:52:55	6775	00:01:25	85	0.0000
nopath	3	6	12	14	667	01:51:50	6710	01:52:55	6775	00:01:05	65	0.0000
nopath	5	1	9	1	785	01:51:02	6662	01:52:57	6777	00:01:55	115	0.0000
nopath	5	1	9	1	785	01:51:05	6665	01:52:59	6779	00:01:54	114	0.0000
nopath	5	7	3	1	577	01:52:09	6729	01:53:03	6783	00:00:54	54	0.0000	00:00:54
nopath	5	1	3	1	785	01:52:06	6726	01:53:07	6787	00:01:01	61	0.0000
nopath	1	7	3	1	542	01:52:25	6745	01:53:10	6790	00:00:45	45	0.0000
nopath	1	3	13	15	763	01:52:00	6720	01:53:12	6792	00:01:12	72	0.0000
nopath	3	6	12	14	667	01:52:26	6746	01:53:17	6797	00:00:51	51	0.0000
nopath	6	5	3	1	380	01:52:46	6766	01:53:19	6799	00:00:33	33	0.0000
nopath	6	3	5	1	667	01:51:09	6669	01:53:24	6804	00:02:15	135	0.0000
nopath	3	6	5	1	667	01:52:37	6757	01:53:28	6808	00:00:51	51	0.0000
nopath	1	3	12	14	763	01:52:26	6746	01:53:38	6818	00:01:12	72	0.0000
nopath	3	5	12	14	621	01:52:48	6768	01:53:49	6829	00:01:01	61	0.0000
nopath	6	2	12	14	748	01:52:19	6739	01:53:51	6831	00:01:32	92	0.0000
nopath	3	6	9	1	667	01:52:50	6770	01:53:51	6831	00:01:01	61	0.0000
nopath	3	6	5	1	667	01:53:00	6780	01:53:54	6834	00:00:54	54	0.0000
nopath	6	1	13	15	832	01:51:44	6704	01:53:57	6837	00:02:13	133	0.0000
nopath	2	3	9	1	679	01:52:23	6743	01:54:09	6849	00:01:46	106	0.0000	00:01:34
nopath	2	3	12	14	679	01:52:41	6761	01:54:12	6852	00:01:31	91	0.0000
nopath	2	4	10	1	708	01:52:54	6774	01:54:16	6856	00:01:22	82	0.0000
nopath	1	2	3	1	504	01:53:45	6825	01:54:30	6870	00:00:45	45	0.0000
nopath	5	3	3	1	621	01:53:10	6790	01:54:38	6878	00:01:28	88	0.0000
nopath	5	7	3	1	577	01:52:28	6748	01:54:39	6879	00:02:11	131	0.0000
nopath	3	6	3	1	667	01:53:14	6794	01:54:42	6882	00:01:28	88	0.0000
nopath	2	3	5	1	679	01:53:08	6788	01:54:45	6885	00:01:37	97	0.0000
nopath	1	4	3	1	792	01:53:18	6798	01:54:49	6889	00:01:31	91	0.0000
nopath	3	6	3	1	667	01:54:05	6845	01:54:57	6897	00:00:52	52	0.0000
nopath	6	5	13	15	380	01:54:11	6851	01:55:00	6900	00:00:49	49	0.0000	00:00:56
nopath	6	3	12	14	667	01:54:09	6849	01:55:04	6904	00:00:55	55	0.0000
nopath	4	5	3	1	650	01:54:11	6851	01:55:09	6909	00:00:58	58	0.0000
nopath	5	1	3	1	785	01:52:54	6774	01:55:14	6914	00:02:20	140	0.0000
nopath	6	2	12	14	748	01:53:00	6780	01:55:14	6914	00:02:14	134	0.0000
nopath	5	1	9	1	785	01:53:24	6804	01:55:16	6916	00:01:52	112	0.0000
nopath	5	1	6	1	785	01:53:44	6824	01:55:19	6919	00:01:35	95	0.0000
nopath	2	4	3	1	708	01:53:32	6812	01:55:19	6919	00:01:47	107	0.0000
nopath	2	4	9	1	708	01:53:34	6814	01:55:21	6921	00:01:47	107	0.0000
nopath	1	2	5	1	504	01:54:29	6869	01:55:23	6923	00:00:54	54	0.0000
nopath	6	1	12	14	832	01:53:30	6810	01:55:24	6924	00:01:54	114	0.0000
nopath	3	6	12	14	667	01:54:14	6854	01:55:24	6924	00:01:10	70	0.0000
nopath	2	4	13	15	708	01:53:36	6816	01:55:24	6924	00:01:48	108	0.0000
nopath	3	5	6	1	621	01:54:25	6865	01:55:25	6925	00:01:00	60	0.0000
nopath	1	2	5	1	504	01:54:42	6882	01:55:30	6930	00:00:48	48	0.0000
nopath	2	6	12	14	748	01:53:24	6804	01:55:37	6937	00:02:13	133	0.0000
nopath	1	3	12	14	763	01:54:13	6853	01:55:50	6950	00:01:37	97	0.0000
nopath	2	4	6	1	708	01:53:42	6822	01:56:23	6983	00:02:41	161	0.0000	00:01:36
nopath	2	3	6	1	679	01:53:49	6829	01:56:25	6985	00:02:36	156	0.0000
nopath	2	1	13	15	504	01:54:35	6875	01:56:28	6988	00:01:53	113	0.0000
nopath	2	4	8	1	708	01:53:57	6837	01:56:28	6988	00:02:31	151	0.0000
nopath	3	6	9	1	667	01:54:51	6891	01:56:30	6990	00:01:39	99	0.0000
nopath	3	6	2	1	667	01:55:15	6915	01:56:32	6992	00:01:17	77	0.0000
nopath	3	6	10	1	667	01:55:19	6919	01:56:34	6994	00:01:15	75	0.0000
nopath	5	1	3	1	785	01:54:44	6884	01:56:36	6996	00:01:52	112	0.0000
nopath	3	6	12	14	667	01:55:20	6920	01:56:37	6997	00:01:17	77	0.0000
nopath	5	1	12	14	785	01:54:59	6899	01:56:38	6998	00:01:39	99	0.0000
nopath	3	6	2	1	667	01:55:31	6931	01:56:39	6999	00:01:08	68	0.0000
nopath	5	7	9	1	577	01:55:21	6921	01:56:40	7000	00:01:19	79	0.0000
nopath	5	1	13	15	785	01:55:41	6941	01:56:45	7005	00:01:04	64	0.0000
nopath	1	7	3	1	542	01:55:56	6956	01:56:47	7007	00:00:51	51	0.0000
nopath	1	2	3	1	504	01:56:04	6964	01:56:51	7011	00:00:47	47	0.0000
nopath	6	7	5	1	624	01:55:30	6930	01:56:55	7015	00:01:25	85	0.0000
nopath	3	6	3	1	667	01:55:55	6955	01:56:57	7017	00:01:02	62	0.0000
nopath	2	3	10	1	679	01:54:27	6867	01:56:57	7017	00:02:30	150	0.0000
nopath	3	6	3	1	667	01:56:00	6960	01:57:01	7021	00:01:01	61	0.0000	00:01:14
nopath	2	4	12	14	708	01:54:52	6892	01:57:01	7021	00:02:09	129	0.0000
nopath	1	3	5	1	763	01:55:21	6921	01:57:02	7022	00:01:41	101	0.0000
nopath	3	6	6	1	667	01:56:08	6968	01:57:04	7024	00:00:56	56	0.0000
nopath	1	3	12	14	763	01:55:46	6946	01:57:04	7024	00:01:18	78	0.0000
nopath	4	2	3	1	708	01:55:59	6959	01:57:23	7043	00:01:24	84	0.0000
nopath	1	3	9	1	763	01:56:26	6986	01:57:29	7049	00:01:03	63	0.0000
nopath	4	3	12	14	375	01:56:51	7011	01:57:32	7052	00:00:41	41	0.0000
nopath	3	5	9	1	621	01:56:40	7000	01:57:35	7055	00:00:55	55	0.0000
nopath	3	6	12	14	667	01:56:45	7005	01:57:37	7057	00:00:52	52	0.0000
nopath	3	5	3	1	621	01:56:51	7011	01:57:40	7060	00:00:49	49	0.0000
nopath	4	1	7	1	792	01:56:18	6978	01:57:40	7060	00:01:22	82	0.0000
nopath	4	1	6	1	792	01:56:20	6980	01:57:44	7064	00:01:24	84	0.0000
nopath	3	4	8	1	375	01:57:16	7036	01:57:52	7072	00:00:36	36	0.0000
nopath	6	2	3	1	748	01:56:22	6982	01:57:55	7075	00:01:33	93	0.0000
nopath	6	1	12	14	832	01:55:42	6942	01:57:57	7077	00:02:15	135	0.0000
nopath	1	2	9	1	504	01:56:46	7006	01:57:59	7079	00:01:13	73	0.0000
nopath	2	3	5	1	679	01:55:23	6923	01:57:59	7079	00:02:36	156	0.0000
nopath	6	1	5	1	832	01:56:19	6979	01:57:59	7079	00:01:40	100	0.0000
nopath	2	4	9	1	708	01:55:03	6903	01:58:00	7080	00:02:57	177	0.0000	00:02:32
nopath	2	3	12	14	679	01:56:00	6960	01:58:02	7082	00:02:02	122	0.0000
nopath	1	2	5	1	504	01:56:52	7012	01:58:02	7082	00:01:10	70	0.0000
nopath	2	4	12	14	708	01:56:07	6967	01:58:06	7086	00:01:59	119	0.0000
nopath	1	2	9	1	504	01:57:17	7037	01:58:08	7088	00:00:51	51	0.0000
nopath	5	3	12	14	621	01:56:53	7013	01:58:14	7094	00:01:21	81	0.0000
nopath	3	6	12	14	667	01:57:06	7026	01:58:19	7099	00:01:13	73	0.0000
nopath	3	6	3	1	667	01:57:11	7031	01:58:21	7101	00:01:10	70	0.0000
nopath	5	1	12	14	785	01:56:40	7000	01:58:21	7101	00:01:41	101	0.0000
nopath	5	1	6	1	785	01:56:45	7005	01:58:23	7103	00:01:38	98	0.0000
nopath	5	1	10	1	785	01:56:55	7015	01:58:27	7107	00:01:32	92	0.0000
nopath	1	4	9	1	792	01:57:05	7025	01:58:32	7112	00:01:27	87	0.0000
nopath	3	6	5	1	667	01:57:29	7049	01:58:37	7117	00:01:08	68	0.0000
nopath	3	6	9	1	667	01:57:31	7051	01:58:39	7119	00:01:08	68	0.0000
nopath	3	6	9	1	667	01:57:33	7053	01:58:40	7120	00:01:07	67	0.0000
nopath	6	3	2	1	667	01:56:57	7017	01:58:44	7124	00:01:47	107	0.0000
nopath	6	3	12	14	667	01:57:28	7048	01:58:46	7126	00:01:18	78	0.0000
nopath	3	2	12	14	679	01:57:43	7063	01:58:52	7132	00:01:09	69	0.0000
nopath	4	2	12	14	708	01:57:54	7074	01:58:56	7136	00:01:02	62	0.0000
nopath	2	1	5	1	504	01:58:12	7092	01:59:08	7148	00:00:56	56	0.0000	00:01:30
nopath	2	1	3	1	504	01:58:18	7098	01:59:13	7153	00:00:55	55	0.0000
nopath	1	6	12	14	832	01:57:48	7068	01:59:13	7153	00:01:25	85	0.0000
nopath	6	1	12	14	832	01:56:33	6993	01:59:18	7158	00:02:45	165	0.0000
nopath	6	7	13	15	624	01:58:05	7085	01:59:20	7160	00:01:15	75	0.0000
nopath	6	1	12	14	832	01:56:55	7015	01:59:20	7160	00:02:25	145	0.0000
nopath	1	7	5	1	542	01:58:24	7104	01:59:22	7162	00:00:58	58	0.0000
nopath	6	1	9	1	832	01:57:39	7059	01:59:23	7163	00:01:44	104	0.0000
nopath	2	3	5	1	679	01:57:34	7054	01:59:29	7169	00:01:55	115	0.0000
nopath	2	4	12	14	708	01:57:50	7070	01:59:34	7174	00:01:44	104	0.0000
nopath	2	3	12	14	679	01:58:24	7104	01:59:34	7174	00:01:10	70	0.0000
nopath	1	2	10	1	504	01:58:56	7136	01:59:41	7181	00:00:45	45	0.0000
nopath	1	3	2	1	763	01:58:43	7123	01:59:57	7197	00:01:14	74	0.0000
nopath	1	3	12	14	763	01:58:49	7129	02:00:00	7200	00:01:11	71	0.0000	00:01:23
nopath	3	5	10	1	621	01:57:46	7066	02:00:05	7205	00:02:19	139	0.0000
nopath	4	2	3	1	708	01:58:37	7117	02:00:05	7205	00:01:28	88	0.0000
nopath	4	2	6	1	708	01:58:43	7123	02:00:07	7207	00:01:24	84	0.0000
nopath	3	6	13	15	667	01:57:50	7070	02:00:12	7212	00:02:22	142	0.0000
nopath	5	3	5	1	621	01:58:01	7081	02:00:12	7212	00:02:11	131	0.0000
nopath	3	6	12	14	667	01:58:12	7092	02:00:14	7214	00:02:02	122	0.0000
nopath	3	6	12	14	667	01:58:17	7097	02:00:16	7216	00:01:59	119	0.0000
nopath	3	6	13	15	667	01:58:18	7098	02:00:19	7219	00:02:01	121	0.0000
nopath	3	7	12	14	302	01:59:01	7141	02:00:19	7219	00:01:18	78	0.0000
nopath	3	6	3	1	667	01:58:19	7099	02:00:21	7221	00:02:02	122	0.0000
nopath	3	6	12	14	667	01:58:39	7119	02:00:23	7223	00:01:44	104	0.0000
nopath	3	5	3	1	621	01:58:40	7120	02:00:25	7225	00:01:45	105	0.0000
nopath	3	6	13	15	667	01:58:51	7131	02:00:29	7229	00:01:38	98	0.0000
nopath	2	3	3	1	679	01:58:58	7138	02:00:29	7229	00:01:31	91	0.0000
nopath	2	3	10	1	679	01:59:17	7157	02:00:32	7232	00:01:15	75	0.0000
nopath	3	6	8	1	667	01:59:00	7140	02:00:35	7235	00:01:35	95	0.0000
nopath	2	3	13	15	679	01:59:29	7169	02:00:35	7235	00:01:06	66	0.0000
nopath	6	2	3	1	748	01:58:12	7092	02:00:37	7237	00:02:25	145	0.0000
nopath	3	6	3	1	667	01:59:31	7171	02:00:39	7239	00:01:08	68	0.0000
nopath	5	1	12	14	785	01:58:32	7112	02:00:39	7239	00:02:07	127	0.0000
nopath	6	2	12	14	748	01:58:47	7127	02:00:40	7240	00:01:53	113	0.0000
nopath	5	1	3	1	785	01:58:42	7122	02:00:41	7241	00:01:59	119	0.0000
nopath	1	2	3	1	504	01:59:26	7166	02:00:43	7243	00:01:17	77	0.0000
nopath	6	3	3	1	667	01:59:25	7165	02:00:44	7244	00:01:19	79	0.0000
nopath	3	6	3	1	667	01:59:55	7195	02:00:45	7245	00:00:50	50	0.0000
nopath	3	4	9	1	375	02:00:02	7202	02:00:50	7250	00:00:48	48	0.0000
nopath	6	1	5	1	832	01:59:54	7194	02:00:59	7259	00:01:05	65	0.0000
nopath	2	4	6	1	708	01:59:31	7171	02:01:04	7264	00:01:33	93	0.0000	00:01:45
nopath	3	6	12	14	667	01:59:59	7199	02:01:08	7268	00:01:09	69	0.0000
nopath	3	6	10	1	667	02:00:10	7210	02:01:11	7271	00:01:01	61	0.0000
nopath	3	6	9	1	667	02:00:14	7214	02:01:13	7273	00:00:59	59	0.0000
nopath	2	7	13	15	458	02:01:06	7266	02:01:51	7311	00:00:45	45	0.0000
nopath	4	1	3	1	792	01:59:57	7197	02:01:53	7313	00:01:56	116	0.0000
nopath	3	5	12	14	621	02:00:35	7235	02:01:53	7313	00:01:18	78	0.0000
nopath	5	4	12	14	650	02:00:17	7217	02:01:58	7318	00:01:41	101	0.0000
nopath	5	1	5	1	785	02:00:55	7255	02:02:00	7320	00:01:05	65	0.0000	00:01:46
nopath	3	6	13	15	667	02:00:46	7246	02:02:00	7320	00:01:14	74	0.0000
nopath	3	6	3	1	667	02:00:51	7251	02:02:02	7322	00:01:11	71	0.0000
nopath	2	3	3	1	679	02:00:14	7214	02:02:05	7325	00:01:51	111	0.0000
nopath	2	3	9	1	679	02:00:22	7222	02:02:08	7328	00:01:46	106	0.0000
nopath	2	3	12	14	679	02:00:30	7230	02:02:11	7331	00:01:41	101	0.0000
nopath	1	2	6	1	504	02:01:27	7287	02:02:13	7333	00:00:46	46	0.0000
nopath	3	6	3	1	667	02:01:09	7269	02:02:14	7334	00:01:05	65	0.0000
nopath	2	3	12	14	679	02:00:37	7237	02:02:38	7358	00:02:01	121	0.0000
nopath	2	3	12	14	679	02:01:01	7261	02:02:41	7361	00:01:40	100	0.0000
nopath	2	4	5	1	708	02:01:13	7273	02:02:45	7365	00:01:32	92	0.0000
nopath	3	2	5	1	679	02:01:25	7285	02:02:47	7367	00:01:22	82	0.0000
nopath	2	7	3	1	458	02:01:51	7311	02:02:56	7376	00:01:05	65	0.0000
nopath	1	3	3	1	763	02:00:39	7239	02:03:05	7385	00:02:26	146	0.0000	00:02:26
nopath	1	3	3	1	763	02:01:11	7271	02:03:08	7388	00:01:57	117	0.0000
nopath	1	4	5	1	792	02:01:46	7306	02:03:11	7391	00:01:25	85	0.0000
nopath	1	3	9	1	763	02:02:00	7320	02:03:37	7417	00:01:37	97	0.0000
nopath	2	3	5	1	679	02:01:53	7313	02:03:40	7420	00:01:47	107	0.0000
nopath	3	6	9	1	667	02:02:18	7338	02:03:42	7422	00:01:24	84	0.0000
nopath	2	4	10	1	708	02:01:56	7316	02:03:44	7424	00:01:48	108	0.0000
nopath	3	6	3	1	667	02:02:49	7369	02:03:45	7425	00:00:56	56	0.0000
nopath	1	2	13	15	504	02:03:07	7387	02:03:54	7434	00:00:47	47	0.0000
nopath	2	3	5	1	679	02:02:30	7350	02:04:09	7449	00:01:39	99	0.0000	00:01:47
nopath	1	3	9	1	763	02:02:36	7356	02:04:12	7452	00:01:36	96	0.0000
nopath	3	6	10	1	667	02:03:06	7386	02:04:15	7455	00:01:09	69	0.0000
nopath	1	3	5	1	763	02:02:52	7372	02:04:15	7455	00:01:23	83	0.0000
nopath	3	6	10	1	667	02:03:21	7401	02:04:16	7456	00:00:55	55	0.0000
nopath	2	1	7	1	504	02:02:40	7360	02:04:20	7460	00:01:40	100	0.0000
nopath	6	4	5	1	696	02:03:25	7405	02:04:29	7469	00:01:04	64	0.0000
nopath	5	2	12	14	701	02:02:00	7320	02:04:36	7476	00:02:36	156	0.0000
nopath	1	6	3	1	832	02:02:05	7325	02:04:40	7480	00:02:35	155	0.0000
nopath	1	3	9	1	763	02:03:19	7399	02:04:43	7483	00:01:24	84	0.0000
nopath	1	4	10	1	792	02:02:56	7376	02:04:44	7484	00:01:48	108	0.0000
nopath	2	4	5	1	708	02:03:13	7393	02:04:46	7486	00:01:33	93	0.0000
nopath	2	4	3	1	708	02:03:42	7422	02:04:48	7488	00:01:06	66	0.0000
nopath	2	4	5	1	708	02:03:49	7429	02:05:20	7520	00:01:31	91	0.0000	00:01:30
nopath	2	4	7	1	708	02:03:53	7433	02:05:21	7521	00:01:28	88	0.0000
nopath	1	4	10	1	792	02:03:33	7413	02:05:24	7524	00:01:51	111	0.0000
nopath	4	2	5	1	708	02:04:12	7452	02:05:29	7529	00:01:17	77	0.0000
nopath	3	6	5	1	667	02:04:02	7442	02:05:30	7530	00:01:28	88	0.0000
nopath	3	6	5	1	667	02:04:03	7443	02:05:32	7532	00:01:29	89	0.0000
nopath	5	4	7	1	650	02:04:17	7457	02:05:38	7538	00:01:21	81	0.0000
nopath	3	7	10	1	302	02:05:14	7514	02:05:44	7544	00:00:30	30	0.0000
nopath	2	4	3	1	708	02:04:22	7462	02:05:51	7551	00:01:29	89	0.0000
nopath	2	4	9	1	708	02:04:54	7494	02:05:53	7553	00:00:59	59	0.0000
nopath	3	6	7	1	667	02:04:52	7492	02:05:54	7554	00:01:02	62	0.0000
nopath	2	1	10	1	504	02:04:59	7499	02:05:57	7557	00:00:58	58	0.0000
nopath	5	2	13	15	701	02:03:22	7402	02:05:59	7559	00:02:37	157	0.0000
nopath	5	1	3	1	785	02:03:29	7409	02:06:05	7565	00:02:36	156	0.0000	00:02:36
nopath	5	1	5	1	785	02:04:14	7454	02:06:08	7568	00:01:54	114	0.0000
nopath	3	7	12	14	302	02:05:40	7540	02:06:17	7577	00:00:37	37	0.0000
nopath	6	1	9	1	832	02:05:19	7519	02:06:23	7583	00:01:04	64	0.0000
nopath	4	7	6	1	331	02:05:51	7551	02:06:23	7583	00:00:32	32	0.0000
nopath	1	6	3	1	832	02:04:40	7480	02:06:24	7584	00:01:44	104	0.0000
nopath	2	3	13	15	679	02:05:01	7501	02:06:24	7584	00:01:23	83	0.0000
nopath	6	3	12	14	667	02:05:33	7533	02:06:37	7597	00:01:04	64	0.0000
nopath	1	2	2	1	504	02:05:58	7558	02:06:44	7604	00:00:46	46	0.0000
nopath	1	3	3	1	763	02:05:51	7551	02:06:53	7613	00:01:02	62	0.0000
nopath	4	2	5	1	708	02:05:18	7518	02:06:54	7614	00:01:36	96	0.0000
nopath	1	3	5	1	763	02:05:56	7556	02:07:00	7620	00:01:04	64	0.0000	00:01:26
nopath	5	3	9	1	621	02:04:59	7499	02:07:09	7629	00:02:10	130	0.0000
nopath	3	6	9	1	667	02:05:28	7528	02:07:18	7638	00:01:50	110	0.0000
nopath	3	6	2	1	667	02:05:50	7550	02:07:20	7640	00:01:30	90	0.0000
nopath	3	6	5	1	667	02:05:57	7557	02:07:22	7642	00:01:25	85	0.0000
nopath	3	6	3	1	667	02:06:03	7563	02:07:24	7644	00:01:21	81	0.0000
nopath	5	1	9	1	785	02:06:24	7584	02:07:26	7646	00:01:02	62	0.0000
nopath	3	6	5	1	667	02:06:11	7571	02:07:26	7646	00:01:15	75	0.0000
nopath	1	7	7	1	542	02:06:25	7585	02:07:26	7646	00:01:01	61	0.0000
nopath	3	6	3	1	667	02:06:12	7572	02:07:28	7648	00:01:16	76	0.0000
nopath	2	4	3	1	708	02:05:09	7509	02:07:28	7648	00:02:19	139	0.0000
nopath	2	4	5	1	708	02:05:26	7526	02:07:30	7650	00:02:04	124	0.0000
nopath	2	3	5	1	679	02:05:51	7551	02:07:30	7650	00:01:39	99	0.0000
nopath	3	6	3	1	667	02:06:32	7592	02:07:31	7651	00:00:59	59	0.0000
nopath	3	5	5	1	621	02:06:41	7601	02:07:33	7653	00:00:52	52	0.0000
nopath	6	3	3	1	667	02:06:09	7569	02:07:40	7660	00:01:31	91	0.0000
nopath	6	3	9	1	667	02:06:18	7578	02:07:42	7662	00:01:24	84	0.0000
nopath	2	3	5	1	679	02:06:00	7560	02:07:57	7677	00:01:57	117	0.0000
nopath	4	7	12	14	331	02:07:26	7646	02:07:59	7679	00:00:33	33	0.0000
nopath	1	3	6	1	763	02:06:37	7597	02:08:00	7680	00:01:23	83	0.0000	00:01:23
nopath	3	6	3	1	667	02:06:55	7615	02:08:02	7682	00:01:07	67	0.0000
nopath	3	6	12	14	667	02:07:08	7628	02:08:05	7685	00:00:57	57	0.0000
nopath	3	6	12	14	667	02:07:18	7638	02:08:08	7688	00:00:50	50	0.0000
nopath	1	4	13	15	792	02:07:10	7630	02:08:31	7711	00:01:21	81	0.0000
nopath	2	1	12	14	504	02:07:42	7662	02:08:31	7711	00:00:49	49	0.0000
nopath	2	1	5	1	504	02:07:50	7670	02:08:37	7717	00:00:47	47	0.0000
nopath	5	6	5	1	380	02:06:55	7615	02:08:40	7720	00:01:45	105	0.0000
nopath	2	3	5	1	679	02:06:59	7619	02:08:57	7737	00:01:58	118	0.0000
nopath	5	1	3	1	785	02:07:09	7629	02:09:12	7752	00:02:03	123	0.0000	00:01:39
nopath	5	3	3	1	621	02:07:57	7677	02:09:15	7755	00:01:18	78	0.0000
nopath	5	1	4	1	785	02:07:47	7667	02:09:15	7755	00:01:28	88	0.0000
nopath	5	4	3	1	650	02:07:06	7626	02:09:17	7757	00:02:11	131	0.0000
nopath	3	6	3	1	667	02:08:31	7711	02:09:38	7778	00:01:07	67	0.0000
nopath	3	2	10	1	679	02:08:28	7708	02:09:38	7778	00:01:10	70	0.0000
nopath	3	2	9	1	679	02:08:39	7719	02:09:43	7783	00:01:04	64	0.0000
nopath	3	1	3	1	763	02:08:47	7727	02:09:58	7798	00:01:11	71	0.0000
nopath	6	2	5	1	748	02:07:21	7641	02:09:59	7799	00:02:38	158	0.0000
nopath	6	1	9	1	832	02:08:56	7736	02:10:06	7806	00:01:10	70	0.0000	00:01:53
nopath	3	6	6	1	667	02:09:04	7744	02:10:09	7809	00:01:05	65	0.0000
nopath	3	6	12	14	667	02:09:05	7745	02:10:12	7812	00:01:07	67	0.0000
nopath	3	6	3	1	667	02:09:22	7762	02:10:14	7814	00:00:52	52	0.0000
nopath	1	3	7	1	763	02:08:55	7735	02:10:37	7837	00:01:42	102	0.0000
nopath	3	2	3	1	679	02:09:00	7740	02:10:53	7853	00:01:53	113	0.0000
nopath	3	6	12	14	667	02:09:51	7791	02:10:55	7855	00:01:04	64	0.0000
nopath	5	7	13	15	577	02:09:07	7747	02:11:00	7860	00:01:53	113	0.0000	00:01:47
nopath	3	7	9	1	302	02:10:27	7827	02:11:03	7863	00:00:36	36	0.0000
nopath	3	6	9	1	667	02:10:22	7822	02:11:15	7875	00:00:53	53	0.0000
nopath	2	3	12	14	679	02:09:48	7788	02:11:15	7875	00:01:27	87	0.0000
nopath	2	1	9	1	504	02:10:30	7830	02:11:17	7877	00:00:47	47	0.0000
nopath	5	1	12	14	785	02:08:40	7720	02:11:27	7887	00:02:47	167	0.0000
nopath	6	2	3	1	748	02:10:18	7818	02:11:28	7888	00:01:10	70	0.0000
nopath	5	1	13	15	785	02:10:02	7802	02:11:32	7892	00:01:30	90	0.0000
nopath	5	1	3	1	785	02:10:12	7812	02:11:33	7893	00:01:21	81	0.0000
nopath	3	6	7	1	667	02:11:04	7864	02:11:55	7915	00:00:51	51	0.0000
nopath	4	2	10	1	708	02:10:43	7843	02:12:23	7943	00:01:40	100	0.0000	00:01:28
nopath	4	2	9	1	708	02:10:49	7849	02:12:25	7945	00:01:36	96	0.0000
nopath	4	2	12	14	708	02:11:03	7863	02:12:27	7947	00:01:24	84	0.0000
nopath	4	1	6	1	792	02:10:19	7819	02:12:28	7948	00:02:09	129	0.0000
nopath	5	3	5	1	621	02:10:25	7825	02:12:33	7953	00:02:08	128	0.0000
nopath	3	6	6	1	667	02:11:21	7881	02:12:42	7962	00:01:21	81	0.0000
nopath	5	4	5	1	650	02:11:39	7899	02:12:44	7964	00:01:05	65	0.0000
nopath	3	6	12	14	667	02:11:34	7894	02:12:45	7965	00:01:11	71	0.0000
nopath	2	3	9	1	679	02:11:07	7867	02:12:47	7967	00:01:40	100	0.0000
nopath	5	1	3	1	785	02:10:48	7848	02:12:47	7967	00:01:59	119	0.0000
nopath	2	4	9	1	708	02:10:49	7849	02:12:48	7968	00:01:59	119	0.0000
nopath	5	1	3	1	785	02:11:31	7891	02:12:49	7969	00:01:18	78	0.0000
nopath	2	4	2	1	708	02:11:19	7879	02:12:50	7970	00:01:31	91	0.0000
nopath	6	2	10	1	748	02:11:11	7871	02:13:05	7985	00:01:54	114	0.0000	00:01:45
nopath	6	1	9	1	832	02:11:57	7917	02:13:14	7994	00:01:17	77	0.0000
nopath	3	6	6	1	667	02:12:31	7951	02:13:21	8001	00:00:50	50	0.0000
nopath	1	2	12	14	504	02:12:36	7956	02:13:22	8002	00:00:46	46	0.0000
nopath	3	6	12	14	667	02:12:32	7952	02:13:23	8003	00:00:51	51	0.0000
nopath	3	2	9	1	679	02:12:09	7929	02:13:51	8031	00:01:42	102	0.0000
nopath	4	2	10	1	708	02:12:11	7931	02:13:52	8032	00:01:41	101	0.0000
nopath	4	1	3	1	792	02:11:23	7883	02:13:56	8036	00:02:33	153	0.0000
nopath	4	1	3	1	792	02:12:20	7940	02:14:00	8040	00:01:40	100	0.0000	00:01:54
nopath	6	2	5	1	748	02:12:43	7963	02:14:02	8042	00:01:19	79	0.0000
nopath	1	2	13	15	504	02:13:01	7981	02:14:11	8051	00:01:10	70	0.0000
nopath	2	3	3	1	679	02:12:44	7964	02:14:21	8061	00:01:37	97	0.0000
nopath	2	3	10	1	679	02:13:14	7994	02:14:24	8064	00:01:10	70	0.0000
nopath	3	6	3	1	667	02:12:42	7962	02:14:30	8070	00:01:48	108	0.0000
nopath	3	6	12	14	667	02:12:57	7977	02:14:33	8073	00:01:36	96	0.0000
nopath	3	6	12	14	667	02:13:02	7982	02:14:35	8075	00:01:33	93	0.0000
nopath	5	3	3	1	621	02:12:13	7933	02:14:36	8076	00:02:23	143	0.0000
nopath	3	6	12	14	667	02:13:36	8016	02:14:37	8077	00:01:01	61	0.0000
nopath	5	4	3	1	650	02:12:39	7959	02:14:44	8084	00:02:05	125	0.0000
nopath	6	3	9	1	667	02:13:29	8009	02:14:49	8089	00:01:20	80	0.0000
nopath	5	7	13	15	577	02:12:52	7972	02:14:49	8089	00:01:57	117	0.0000
nopath	1	3	12	14	763	02:13:44	8024	02:14:54	8094	00:01:10	70	0.0000
nopath	3	2	13	15	679	02:12:36	7956	02:15:00	8100	00:02:24	144	0.0000	00:01:37
nopath	3	2	9	1	679	02:14:01	8041	02:15:03	8103	00:01:02	62	0.0000
nopath	2	1	10	1	504	02:13:32	8012	02:15:08	8108	00:01:36	96	0.0000
nopath	6	2	3	1	748	02:14:05	8045	02:15:23	8123	00:01:18	78	0.0000
nopath	1	3	9	1	763	02:14:09	8049	02:15:25	8125	00:01:16	76	0.0000
nopath	2	3	12	14	679	02:13:39	8019	02:15:28	8128	00:01:49	109	0.0000
nopath	2	3	3	1	679	02:14:07	8047	02:15:31	8131	00:01:24	84	0.0000
nopath	3	6	9	1	667	02:14:41	8081	02:15:32	8132	00:00:51	51	0.0000
nopath	3	6	5	1	667	02:14:46	8086	02:15:35	8135	00:00:49	49	0.0000
nopath	2	3	5	1	679	02:14:13	8053	02:15:53	8153	00:01:40	100	0.0000
nopath	2	3	12	14	679	02:14:20	8060	02:15:56	8156	00:01:36	96	0.0000
nopath	1	3	5	1	763	02:14:26	8066	02:15:58	8158	00:01:32	92	0.0000
nopath	5	3	12	14	621	02:13:53	8033	02:16:09	8169	00:02:16	136	0.0000	00:01:46
nopath	5	3	13	15	621	02:14:48	8088	02:16:13	8173	00:01:25	85	0.0000
nopath	6	5	3	1	380	02:15:44	8144	02:16:21	8181	00:00:37	37	0.0000
nopath	1	3	9	1	763	02:15:02	8102	02:16:25	8185	00:01:23	83	0.0000
nopath	6	2	3	1	748	02:15:51	8151	02:16:49	8209	00:00:58	58	0.0000
nopath	2	3	7	1	679	02:15:05	8105	02:17:01	8221	00:01:56	116	0.0000	00:01:38
nopath	2	4	6	1	708	02:15:31	8131	02:17:05	8225	00:01:34	94	0.0000
nopath	2	3	12	14	679	02:15:57	8157	02:17:05	8225	00:01:08	68	0.0000
nopath	1	5	12	14	785	02:15:17	8117	02:17:11	8231	00:01:54	114	0.0000
nopath	1	3	12	14	763	02:16:27	8187	02:17:34	8254	00:01:07	67	0.0000
nopath	1	3	13	15	763	02:16:35	8195	02:17:40	8260	00:01:05	65	0.0000
nopath	3	6	9	1	667	02:16:36	8196	02:18:06	8286	00:01:30	90	0.0000	00:01:15
nopath	3	6	3	1	667	02:16:37	8197	02:18:08	8288	00:01:31	91	0.0000
nopath	5	1	3	1	785	02:16:33	8193	02:18:10	8290	00:01:37	97	0.0000
nopath	3	6	3	1	667	02:16:45	8205	02:18:10	8290	00:01:25	85	0.0000
nopath	2	3	3	1	679	02:16:43	8203	02:18:11	8291	00:01:28	88	0.0000
nopath	1	4	3	1	792	02:16:48	8208	02:18:12	8292	00:01:24	84	0.0000
nopath	5	1	3	1	785	02:16:41	8201	02:18:12	8292	00:01:31	91	0.0000
nopath	3	6	10	1	667	02:17:03	8223	02:18:13	8293	00:01:10	70	0.0000
nopath	2	3	5	1	679	02:16:49	8209	02:18:13	8293	00:01:24	84	0.0000
nopath	3	6	12	14	667	02:17:09	8229	02:18:19	8299	00:01:10	70	0.0000
nopath	1	7	9	1	542	02:17:25	8245	02:18:20	8300	00:00:55	55	0.0000
nopath	6	7	9	1	624	02:17:06	8226	02:18:29	8309	00:01:23	83	0.0000
nopath	1	3	12	14	763	02:17:12	8232	02:18:42	8322	00:01:30	90	0.0000
nopath	1	3	5	1	763	02:17:14	8234	02:18:45	8325	00:01:31	91	0.0000
nopath	1	3	12	14	763	02:17:40	8260	02:18:48	8328	00:01:08	68	0.0000
nopath	3	6	13	15	667	02:17:57	8277	02:18:48	8328	00:00:51	51	0.0000
nopath	2	5	10	1	701	02:17:01	8221	02:18:57	8337	00:01:56	116	0.0000
nopath	1	3	7	1	763	02:18:05	8285	02:19:13	8353	00:01:08	68	0.0000	00:01:19
nopath	4	1	5	1	792	02:18:13	8293	02:19:17	8357	00:01:04	64	0.0000
nopath	6	1	10	1	832	02:17:10	8230	02:19:32	8372	00:02:22	142	0.0000
nopath	6	1	12	14	832	02:17:43	8263	02:19:35	8375	00:01:52	112	0.0000
nopath	1	2	9	1	504	02:19:07	8347	02:19:52	8392	00:00:45	45	0.0000
nopath	1	3	13	15	763	02:18:27	8307	02:19:52	8392	00:01:25	85	0.0000
nopath	3	5	5	1	621	02:18:39	8319	02:19:53	8393	00:01:14	74	0.0000
nopath	5	3	9	1	621	02:17:33	8253	02:20:00	8400	00:02:27	147	0.0000	00:01:56
nopath	5	4	12	14	650	02:18:43	8323	02:20:08	8408	00:01:25	85	0.0000
nopath	1	4	3	1	792	02:19:24	8364	02:20:24	8424	00:01:00	60	0.0000
nopath	3	6	12	14	667	02:19:16	8356	02:20:24	8424	00:01:08	68	0.0000
nopath	3	2	5	1	679	02:18:44	8324	02:20:27	8427	00:01:43	103	0.0000
nopath	4	1	9	1	792	02:18:48	8328	02:20:32	8432	00:01:44	104	0.0000
nopath	6	3	3	1	667	02:18:41	8321	02:20:32	8432	00:01:51	111	0.0000
nopath	6	3	3	1	667	02:18:46	8326	02:20:34	8434	00:01:48	108	0.0000
nopath	6	3	12	14	667	02:19:11	8351	02:20:39	8439	00:01:28	88	0.0000
nopath	6	7	2	1	624	02:18:47	8327	02:20:41	8441	00:01:54	114	0.0000
nopath	3	4	3	1	375	02:19:58	8398	02:20:41	8441	00:00:43	43	0.0000
nopath	3	7	12	14	302	02:19:54	8394	02:20:44	8444	00:00:50	50	0.0000
nopath	2	4	3	1	708	02:18:55	8335	02:20:52	8452	00:01:57	117	0.0000
nopath	2	4	3	1	708	02:19:45	8385	02:20:53	8453	00:01:08	68	0.0000
nopath	3	1	12	14	763	02:19:45	8385	02:20:54	8454	00:01:09	69	0.0000
nopath	6	2	9	1	748	02:18:26	8306	02:20:55	8455	00:02:29	149	0.0000
nopath	5	1	3	1	785	02:18:12	8292	02:20:55	8455	00:02:43	163	0.0000
nopath	5	1	13	15	785	02:18:48	8328	02:20:58	8458	00:02:10	130	0.0000
nopath	6	2	13	15	748	02:19:52	8392	02:21:00	8460	00:01:08	68	0.0000	00:01:26
nopath	6	1	12	14	832	02:18:22	8302	02:21:00	8460	00:02:38	158	0.0000
nopath	6	1	10	1	832	02:18:28	8308	02:21:03	8463	00:02:35	155	0.0000
nopath	3	6	13	15	667	02:20:09	8409	02:21:03	8463	00:00:54	54	0.0000
nopath	1	2	12	14	504	02:19:46	8386	02:21:04	8464	00:01:18	78	0.0000
nopath	2	3	3	1	679	02:20:06	8406	02:21:21	8481	00:01:15	75	0.0000
nopath	5	3	9	1	621	02:20:29	8429	02:21:35	8495	00:01:06	66	0.0000
nopath	3	6	3	1	667	02:20:32	8432	02:21:42	8502	00:01:10	70	0.0000
nopath	1	3	3	1	763	02:20:31	8431	02:21:53	8513	00:01:22	82	0.0000
nopath	3	2	7	1	679	02:20:25	8425	02:21:55	8515	00:01:30	90	0.0000
nopath	4	2	10	1	708	02:20:55	8455	02:22:00	8520	00:01:05	65	0.0000	00:01:26
nopath	4	1	6	1	792	02:20:07	8407	02:22:00	8520	00:01:53	113	0.0000
nopath	3	1	12	14	763	02:20:39	8439	02:22:07	8527	00:01:28	88	0.0000
nopath	6	2	10	1	748	02:20:21	8421	02:22:08	8528	00:01:47	107	0.0000
nopath	5	1	9	1	785	02:19:27	8367	02:22:16	8536	00:02:49	169	0.0000
nopath	6	1	9	1	832	02:20:58	8458	02:22:18	8538	00:01:20	80	0.0000
nopath	6	1	12	14	832	02:21:04	8464	02:22:22	8542	00:01:18	78	0.0000
nopath	6	1	12	14	832	02:21:06	8466	02:22:25	8545	00:01:19	79	0.0000
nopath	2	3	3	1	679	02:20:40	8440	02:22:29	8549	00:01:49	109	0.0000
nopath	3	6	9	1	667	02:21:28	8488	02:22:31	8551	00:01:03	63	0.0000
nopath	2	3	5	1	679	02:20:41	8441	02:22:32	8552	00:01:51	111	0.0000
nopath	2	4	9	1	708	02:20:57	8457	02:22:36	8556	00:01:39	99	0.0000
nopath	6	2	3	1	748	02:21:41	8501	02:22:39	8559	00:00:58	58	0.0000
nopath	3	2	3	1	679	02:21:41	8501	02:23:02	8582	00:01:21	81	0.0000	00:01:24
nopath	2	4	9	1	708	02:21:05	8465	02:23:04	8584	00:01:59	119	0.0000
nopath	2	4	6	1	708	02:21:10	8470	02:23:06	8586	00:01:56	116	0.0000
nopath	1	4	6	1	792	02:21:02	8462	02:23:08	8588	00:02:06	126	0.0000
nopath	5	6	12	14	380	02:21:38	8498	02:23:11	8591	00:01:33	93	0.0000
nopath	6	3	12	14	667	02:22:11	8531	02:23:17	8597	00:01:06	66	0.0000
nopath	5	3	9	1	621	02:21:07	8467	02:23:23	8603	00:02:16	136	0.0000
nopath	3	6	3	1	667	02:22:20	8540	02:23:30	8610	00:01:10	70	0.0000
nopath	6	1	6	1	832	02:22:05	8525	02:23:35	8615	00:01:30	90	0.0000
nopath	5	4	5	1	650	02:22:38	8558	02:23:37	8617	00:00:59	59	0.0000
nopath	1	3	3	1	763	02:21:15	8475	02:23:37	8617	00:02:22	142	0.0000
nopath	5	1	5	1	785	02:21:28	8488	02:23:38	8618	00:02:10	130	0.0000
nopath	4	7	3	1	331	02:22:52	8572	02:23:40	8620	00:00:48	48	0.0000
nopath	1	3	3	1	763	02:21:52	8512	02:23:40	8620	00:01:48	108	0.0000
nopath	5	1	3	1	785	02:21:48	8508	02:23:42	8622	00:01:54	114	0.0000
nopath	1	7	13	15	542	02:22:33	8553	02:23:43	8623	00:01:10	70	0.0000
nopath	2	4	12	14	708	02:21:32	8492	02:23:44	8624	00:02:12	132	0.0000
nopath	2	4	9	1	708	02:21:35	8495	02:23:45	8625	00:02:10	130	0.0000
nopath	5	7	5	1	577	02:22:41	8561	02:23:56	8636	00:01:15	75	0.0000
nopath	6	1	10	1	832	02:23:06	8586	02:24:10	8650	00:01:04	64	0.0000	00:01:43
nopath	2	4	5	1	708	02:22:45	8565	02:24:12	8652	00:01:27	87	0.0000
nopath	1	4	6	1	792	02:22:58	8578	02:24:14	8654	00:01:16	76	0.0000
nopath	3	6	13	15	667	02:23:06	8586	02:24:18	8658	00:01:12	72	0.0000
nopath	2	5	3	1	701	02:22:31	8551	02:24:21	8661	00:01:50	110	0.0000
nopath	3	2	10	1	679	02:23:16	8596	02:24:22	8662	00:01:06	66	0.0000
nopath	3	7	3	1	302	02:23:55	8635	02:24:29	8669	00:00:34	34	0.0000
nopath	3	7	10	1	302	02:24:03	8643	02:24:37	8677	00:00:34	34	0.0000
nopath	2	1	5	1	504	02:23:45	8625	02:24:48	8688	00:01:03	63	0.0000
nopath	2	3	13	15	679	02:23:19	8599	02:24:49	8689	00:01:30	90	0.0000
nopath	6	1	3	1	832	02:23:23	8603	02:24:56	8696	00:01:33	93	0.0000
nopath	1	2	12	14	504	02:23:38	8618	02:24:57	8697	00:01:19	79	0.0000
nopath	1	2	3	1	504	02:23:48	8628	02:25:03	8703	00:01:15	75	0.0000	00:00:57
nopath	2	3	2	1	679	02:23:25	8605	02:25:13	8713	00:01:48	108	0.0000
nopath	5	7	5	1	577	02:23:36	8616	02:25:15	8715	00:01:39	99	0.0000
nopath	2	4	9	1	708	02:23:26	8606	02:25:17	8717	00:01:51	111	0.0000
nopath	2	3	5	1	679	02:23:30	8610	02:25:17	8717	00:01:47	107	0.0000
nopath	2	3	12	14	679	02:23:43	8623	02:25:20	8720	00:01:37	97	0.0000
nopath	3	6	12	14	667	02:24:37	8677	02:25:26	8726	00:00:49	49	0.0000
nopath	3	6	3	1	667	02:24:39	8679	02:25:30	8730	00:00:51	51	0.0000
nopath	6	3	9	1	667	02:24:33	8673	02:25:34	8734	00:01:01	61	0.0000
nopath	5	7	12	14	577	02:24:38	8678	02:25:34	8734	00:00:56	56	0.0000
nopath	1	3	6	1	763	02:23:44	8624	02:25:49	8749	00:02:05	125	0.0000
nopath	1	3	12	14	763	02:23:51	8631	02:25:52	8752	00:02:01	121	0.0000
nopath	3	6	3	1	667	02:25:02	8702	02:25:53	8753	00:00:51	51	0.0000
nopath	1	3	12	14	763	02:24:04	8644	02:25:55	8755	00:01:51	111	0.0000
nopath	4	1	10	1	792	02:24:13	8653	02:26:12	8772	00:01:59	119	0.0000	00:01:40
nopath	1	2	9	1	504	02:25:34	8734	02:26:23	8783	00:00:49	49	0.0000
nopath	2	4	12	14	708	02:24:33	8673	02:26:25	8785	00:01:52	112	0.0000
nopath	2	4	9	1	708	02:24:41	8681	02:26:27	8787	00:01:46	106	0.0000
nopath	2	3	12	14	679	02:24:49	8689	02:26:27	8787	00:01:38	98	0.0000
nopath	3	6	12	14	667	02:25:27	8727	02:26:28	8788	00:01:01	61	0.0000
nopath	3	6	6	1	667	02:25:29	8729	02:26:29	8789	00:01:00	60	0.0000
nopath	1	2	9	1	504	02:25:48	8748	02:26:34	8794	00:00:46	46	0.0000
nopath	1	2	3	1	504	02:26:09	8769	02:26:53	8813	00:00:44	44	0.0000
nopath	1	3	12	14	763	02:25:02	8702	02:26:55	8815	00:01:53	113	0.0000
nopath	2	4	5	1	708	02:25:10	8710	02:26:56	8816	00:01:46	106	0.0000
nopath	1	3	5	1	763	02:25:19	8719	02:26:58	8818	00:01:39	99	0.0000
nopath	3	6	12	14	667	02:25:42	8742	02:27:07	8827	00:01:25	85	0.0000	00:01:05
nopath	3	6	9	1	667	02:25:44	8744	02:27:09	8829	00:01:25	85	0.0000
nopath	5	3	13	15	621	02:25:22	8722	02:27:11	8831	00:01:49	109	0.0000
nopath	2	1	12	14	504	02:25:34	8734	02:27:18	8838	00:01:44	104	0.0000
nopath	4	1	12	14	792	02:25:48	8748	02:27:20	8840	00:01:32	92	0.0000
nopath	1	3	12	14	763	02:26:01	8761	02:27:26	8846	00:01:25	85	0.0000
nopath	2	3	5	1	679	02:26:13	8773	02:27:30	8850	00:01:17	77	0.0000
nopath	3	6	10	1	667	02:26:20	8780	02:27:31	8851	00:01:11	71	0.0000
nopath	4	1	12	14	792	02:25:59	8759	02:27:31	8851	00:01:32	92	0.0000
nopath	4	1	6	1	792	02:26:22	8782	02:27:33	8853	00:01:11	71	0.0000
nopath	3	6	9	1	667	02:26:42	8802	02:27:33	8853	00:00:51	51	0.0000
nopath	6	5	5	1	380	02:26:51	8811	02:27:33	8853	00:00:42	42	0.0000
nopath	5	1	3	1	785	02:24:47	8687	02:27:38	8858	00:02:51	171	0.0000
nopath	5	1	9	1	785	02:25:48	8748	02:27:40	8860	00:01:52	112	0.0000
nopath	6	3	5	1	667	02:26:23	8783	02:27:40	8860	00:01:17	77	0.0000
nopath	6	1	12	14	832	02:26:49	8809	02:27:54	8874	00:01:05	65	0.0000
nopath	1	3	13	15	763	02:27:01	8821	02:28:02	8882	00:01:01	61	0.0000	00:01:42
nopath	4	7	10	1	331	02:27:32	8852	02:28:04	8884	00:00:32	32	0.0000
nopath	1	2	9	1	504	02:27:20	8840	02:28:05	8885	00:00:45	45	0.0000
nopath	4	2	9	1	708	02:27:03	8823	02:28:38	8918	00:01:35	95	0.0000
nopath	4	1	13	15	792	02:26:36	8796	02:28:41	8921	00:02:05	125	0.0000
nopath	3	1	5	1	763	02:27:10	8830	02:28:44	8924	00:01:34	94	0.0000
nopath	5	3	10	1	621	02:27:51	8871	02:28:46	8926	00:00:55	55	0.0000
nopath	3	2	12	14	679	02:27:41	8861	02:28:48	8928	00:01:07	67	0.0000
nopath	3	5	3	1	621	02:27:29	8849	02:28:53	8933	00:01:24	84	0.0000
nopath	3	6	5	1	667	02:27:31	8851	02:28:56	8936	00:01:25	85	0.0000
nopath	5	1	3	1	785	02:26:39	8799	02:28:58	8938	00:02:19	139	0.0000
nopath	3	6	12	14	667	02:27:34	8854	02:28:58	8938	00:01:24	84	0.0000
nopath	3	6	5	1	667	02:27:38	8858	02:29:00	8940	00:01:22	82	0.0000	00:01:16
nopath	5	4	3	1	650	02:28:04	8884	02:29:02	8942	00:00:58	58	0.0000
nopath	3	6	5	1	667	02:27:55	8875	02:29:03	8943	00:01:08	68	0.0000
nopath	1	3	5	1	763	02:27:42	8862	02:29:05	8945	00:01:23	83	0.0000
nopath	2	3	12	14	679	02:27:09	8829	02:29:08	8948	00:01:59	119	0.0000
nopath	2	4	2	1	708	02:27:14	8834	02:29:11	8951	00:01:57	117	0.0000
nopath	3	6	3	1	667	02:28:19	8899	02:29:13	8953	00:00:54	54	0.0000
nopath	2	4	9	1	708	02:27:44	8864	02:29:13	8953	00:01:29	89	0.0000
nopath	6	2	9	1	748	02:28:19	8899	02:29:22	8962	00:01:03	63	0.0000
nopath	6	1	9	1	832	02:26:58	8818	02:29:22	8962	00:02:24	144	0.0000
nopath	6	1	9	1	832	02:27:37	8857	02:29:25	8965	00:01:48	108	0.0000
nopath	1	6	3	1	832	02:27:16	8836	02:29:48	8988	00:02:32	152	0.0000
nopath	3	2	5	1	679	02:28:05	8885	02:30:00	9000	00:01:55	115	0.0000	00:01:22
nopath	1	3	3	1	763	02:28:52	8932	02:30:05	9005	00:01:13	73	0.0000
nopath	1	3	13	15	763	02:28:54	8934	02:30:10	9010	00:01:16	76	0.0000
nopath	1	3	3	1	763	02:28:59	8939	02:30:12	9012	00:01:13	73	0.0000
nopath	3	1	3	1	763	02:29:02	8942	02:30:14	9014	00:01:12	72	0.0000
nopath	5	6	3	1	380	02:29:19	8959	02:30:16	9016	00:00:57	57	0.0000
nopath	1	3	13	15	763	02:29:14	8954	02:30:40	9040	00:01:26	86	0.0000
nopath	2	4	5	1	708	02:28:39	8919	02:30:41	9041	00:02:02	122	0.0000
nopath	3	6	3	1	667	02:28:39	8919	02:30:42	9042	00:02:03	123	0.0000
nopath	2	4	5	1	708	02:28:48	8928	02:30:43	9043	00:01:55	115	0.0000
nopath	3	5	12	14	621	02:28:45	8925	02:30:44	9044	00:01:59	119	0.0000
nopath	4	3	5	1	375	02:29:42	8982	02:30:46	9046	00:01:04	64	0.0000
nopath	3	6	13	15	667	02:29:14	8954	02:30:50	9050	00:01:36	96	0.0000
nopath	3	6	12	14	667	02:29:18	8958	02:30:52	9052	00:01:34	94	0.0000
nopath	3	5	5	1	621	02:29:38	8978	02:30:53	9053	00:01:15	75	0.0000
nopath	3	6	10	1	667	02:29:41	8981	02:30:56	9056	00:01:15	75	0.0000
nopath	1	2	2	1	504	02:30:22	9022	02:31:05	9065	00:00:43	43	0.0000	00:00:45
nopath	1	3	12	14	763	02:29:57	8997	02:31:06	9066	00:01:09	69	0.0000
nopath	1	4	7	1	792	02:30:03	9003	02:31:09	9069	00:01:06	66	0.0000
nopath	4	7	4	1	331	02:30:21	9021	02:31:10	9070	00:00:49	49	0.0000
nopath	3	6	3	1	667	02:30:20	9020	02:31:14	9074	00:00:54	54	0.0000
nopath	3	6	12	14	667	02:30:21	9021	02:31:16	9076	00:00:55	55	0.0000
nopath	3	6	12	14	667	02:30:23	9023	02:31:18	9078	00:00:55	55	0.0000
nopath	2	1	5	1	504	02:29:14	8954	02:31:20	9080	00:02:06	126	0.0000
nopath	2	1	3	1	504	02:29:24	8964	02:31:23	9083	00:01:59	119	0.0000
nopath	3	2	12	14	679	02:29:33	8973	02:31:27	9087	00:01:54	114	0.0000
nopath	4	2	5	1	708	02:30:06	9006	02:31:30	9090	00:01:24	84	0.0000
nopath	2	5	3	1	701	02:28:41	8921	02:31:33	9093	00:02:52	172	0.0000
nopath	4	1	3	1	792	02:29:06	8946	02:31:35	9095	00:02:29	149	0.0000
nopath	6	1	6	1	832	02:29:06	8946	02:31:41	9101	00:02:35	155	0.0000
nopath	2	4	5	1	708	02:30:24	9024	02:31:41	9101	00:01:17	77	0.0000
nopath	2	4	6	1	708	02:30:27	9027	02:31:43	9103	00:01:16	76	0.0000
nopath	6	1	10	1	832	02:30:34	9034	02:31:43	9103	00:01:09	69	0.0000
nopath	3	4	3	1	375	02:31:25	9085	02:32:04	9124	00:00:39	39	0.0000	00:00:40
nopath	5	6	5	1	380	02:30:42	9042	02:32:04	9124	00:01:22	82	0.0000
nopath	1	3	9	1	763	02:30:42	9042	02:32:09	9129	00:01:27	87	0.0000
nopath	3	2	12	14	679	02:31:10	9070	02:32:30	9150	00:01:20	80	0.0000
nopath	3	6	13	15	667	02:30:34	9034	02:32:34	9154	00:02:00	120	0.0000
nopath	3	6	13	15	667	02:30:50	9050	02:32:36	9156	00:01:46	106	0.0000
nopath	3	6	9	1	667	02:30:54	9054	02:32:38	9158	00:01:44	104	0.0000
nopath	3	6	3	1	667	02:31:01	9061	02:32:39	9159	00:01:38	98	0.0000
nopath	3	6	2	1	667	02:31:08	9068	02:32:41	9161	00:01:33	93	0.0000
nopath	3	6	12	14	667	02:31:11	9071	02:32:43	9163	00:01:32	92	0.0000
nopath	4	1	5	1	792	02:31:17	9077	02:32:45	9165	00:01:28	88	0.0000
nopath	4	1	10	1	792	02:31:41	9101	02:32:52	9172	00:01:11	71	0.0000
nopath	5	3	2	1	621	02:31:49	9109	02:32:56	9176	00:01:07	67	0.0000
nopath	5	1	3	1	785	02:31:27	9087	02:33:02	9182	00:01:35	95	0.0000	00:01:59
nopath	5	1	5	1	785	02:31:34	9094	02:33:04	9184	00:01:30	90	0.0000
nopath	3	4	9	1	375	02:32:22	9142	02:33:04	9184	00:00:42	42	0.0000
nopath	6	1	9	1	832	02:31:06	9066	02:33:06	9186	00:02:00	120	0.0000
nopath	6	1	10	1	832	02:31:44	9104	02:33:08	9188	00:01:24	84	0.0000
nopath	2	3	3	1	679	02:31:13	9073	02:33:17	9197	00:02:04	124	0.0000
nopath	3	6	3	1	667	02:32:15	9135	02:33:18	9198	00:01:03	63	0.0000
nopath	2	3	3	1	679	02:31:46	9106	02:33:20	9200	00:01:34	94	0.0000
nopath	2	4	12	14	708	02:32:00	9120	02:33:24	9204	00:01:24	84	0.0000
nopath	1	6	13	15	832	02:30:59	9059	02:33:27	9207	00:02:28	148	0.0000
nopath	1	3	5	1	763	02:32:11	9131	02:33:51	9231	00:01:40	100	0.0000
nopath	3	2	12	14	679	02:32:01	9121	02:33:51	9231	00:01:50	110	0.0000
nopath	2	4	6	1	708	02:32:11	9131	02:33:52	9232	00:01:41	101	0.0000
nopath	1	3	12	14	763	02:32:16	9136	02:33:53	9233	00:01:37	97	0.0000
nopath	2	1	10	1	504	02:32:40	9160	02:34:06	9246	00:01:26	86	0.0000	00:01:19
nopath	2	7	12	14	458	02:33:28	9208	02:34:12	9252	00:00:44	44	0.0000
nopath	3	6	3	1	667	02:32:17	9137	02:34:18	9258	00:02:01	121	0.0000
nopath	3	6	6	1	667	02:32:38	9158	02:34:20	9260	00:01:42	102	0.0000
nopath	5	1	12	14	785	02:32:06	9126	02:34:22	9262	00:02:16	136	0.0000
nopath	3	6	5	1	667	02:32:50	9170	02:34:22	9262	00:01:32	92	0.0000
nopath	3	6	9	1	667	02:33:09	9189	02:34:24	9264	00:01:15	75	0.0000
nopath	5	1	13	15	785	02:32:20	9140	02:34:26	9266	00:02:06	126	0.0000
nopath	5	2	3	1	701	02:33:13	9193	02:34:26	9266	00:01:13	73	0.0000
nopath	3	6	12	14	667	02:33:18	9198	02:34:28	9268	00:01:10	70	0.0000
nopath	4	7	3	1	331	02:33:30	9210	02:34:28	9268	00:00:58	58	0.0000
nopath	2	3	13	15	679	02:32:27	9147	02:34:28	9268	00:02:01	121	0.0000
nopath	5	1	3	1	785	02:32:42	9162	02:34:29	9269	00:01:47	107	0.0000
nopath	2	3	6	1	679	02:32:52	9172	02:34:30	9270	00:01:38	98	0.0000
nopath	5	1	6	1	785	02:32:46	9166	02:34:30	9270	00:01:44	104	0.0000
nopath	2	3	6	1	679	02:33:20	9200	02:34:32	9272	00:01:12	72	0.0000
nopath	1	2	3	1	504	02:33:37	9217	02:34:34	9274	00:00:57	57	0.0000
nopath	5	1	5	1	785	02:33:31	9211	02:34:34	9274	00:01:03	63	0.0000
nopath	3	6	5	1	667	02:33:46	9226	02:34:35	9275	00:00:49	49	0.0000
nopath	3	6	3	1	667	02:33:50	9230	02:34:41	9281	00:00:51	51	0.0000
nopath	6	2	3	1	748	02:32:55	9175	02:34:41	9281	00:01:46	106	0.0000
nopath	6	1	9	1	832	02:33:43	9223	02:34:50	9290	00:01:07	67	0.0000
nopath	1	3	12	14	763	02:33:02	9182	02:34:58	9298	00:01:56	116	0.0000
nopath	1	3	12	14	763	02:33:26	9206	02:35:01	9301	00:01:35	95	0.0000	00:01:26
nopath	3	6	8	1	667	02:33:58	9238	02:35:03	9303	00:01:05	65	0.0000
nopath	3	2	3	1	679	02:34:10	9250	02:35:11	9311	00:01:01	61	0.0000
nopath	2	7	9	1	458	02:33:42	9222	02:35:19	9319	00:01:37	97	0.0000
nopath	1	2	10	1	504	02:34:41	9281	02:35:44	9344	00:01:03	63	0.0000
nopath	1	2	9	1	504	02:34:55	9295	02:35:48	9348	00:00:53	53	0.0000
nopath	2	3	3	1	679	02:34:03	9243	02:35:57	9357	00:01:54	114	0.0000
nopath	2	4	3	1	708	02:34:26	9266	02:36:01	9361	00:01:35	95	0.0000	00:01:42
nopath	2	3	12	14	679	02:34:27	9267	02:36:02	9362	00:01:35	95	0.0000
nopath	5	2	12	14	701	02:33:49	9229	02:36:03	9363	00:02:14	134	0.0000
nopath	2	3	9	1	679	02:34:49	9289	02:36:04	9364	00:01:15	75	0.0000
nopath	3	6	9	1	667	02:34:44	9284	02:36:06	9366	00:01:22	82	0.0000
nopath	3	6	9	1	667	02:34:54	9294	02:36:08	9368	00:01:14	74	0.0000
nopath	3	6	3	1	667	02:35:21	9321	02:36:12	9372	00:00:51	51	0.0000
nopath	5	3	3	1	621	02:35:08	9308	02:36:12	9372	00:01:04	64	0.0000
nopath	6	5	3	1	380	02:35:32	9332	02:36:14	9374	00:00:42	42	0.0000
nopath	3	4	13	15	375	02:35:44	9344	02:36:28	9388	00:00:44	44	0.0000
nopath	4	2	3	1	708	02:35:11	9311	02:36:32	9392	00:01:21	81	0.0000
nopath	2	3	13	15	679	02:34:51	9291	02:36:36	9396	00:01:45	105	0.0000
nopath	1	4	5	1	792	02:35:16	9316	02:36:37	9397	00:01:21	81	0.0000
nopath	3	6	13	15	667	02:35:25	9325	02:36:39	9399	00:01:14	74	0.0000
nopath	3	6	3	1	667	02:35:28	9328	02:36:41	9401	00:01:13	73	0.0000
nopath	3	6	10	1	667	02:35:42	9342	02:36:43	9403	00:01:01	61	0.0000
nopath	3	2	9	1	679	02:35:29	9329	02:36:44	9404	00:01:15	75	0.0000
nopath	6	2	9	1	748	02:35:51	9351	02:37:01	9421	00:01:10	70	0.0000	00:01:20
nopath	6	1	9	1	832	02:35:36	9336	02:37:06	9426	00:01:30	90	0.0000
nopath	2	3	3	1	679	02:35:44	9344	02:37:07	9427	00:01:23	83	0.0000
nopath	2	4	12	14	708	02:35:06	9306	02:37:09	9429	00:02:03	123	0.0000
nopath	1	2	13	15	504	02:35:51	9351	02:37:10	9430	00:01:19	79	0.0000
nopath	2	3	13	15	679	02:36:05	9365	02:37:11	9431	00:01:06	66	0.0000
nopath	3	6	3	1	667	02:36:26	9386	02:37:16	9436	00:00:50	50	0.0000
nopath	5	6	12	14	380	02:35:29	9329	02:37:29	9449	00:02:00	120	0.0000
nopath	1	3	10	1	763	02:35:49	9349	02:37:33	9453	00:01:44	104	0.0000
nopath	5	3	9	1	621	02:35:42	9342	02:37:48	9468	00:02:06	126	0.0000
nopath	3	6	12	14	667	02:36:40	9400	02:37:55	9475	00:01:15	75	0.0000
nopath	3	6	9	1	667	02:36:43	9403	02:37:57	9477	00:01:14	74	0.0000
nopath	3	6	12	14	667	02:36:55	9415	02:38:00	9480	00:01:05	65	0.0000	00:01:18
nopath	4	5	12	14	650	02:37:04	9424	02:38:03	9483	00:00:59	59	0.0000
nopath	3	2	5	1	679	02:36:20	9380	02:38:07	9487	00:01:47	107	0.0000
nopath	2	1	10	1	504	02:36:48	9408	02:38:10	9490	00:01:22	82	0.0000
nopath	3	6	3	1	667	02:37:11	9431	02:38:12	9492	00:01:01	61	0.0000
nopath	2	1	13	15	504	02:37:27	9447	02:38:21	9501	00:00:54	54	0.0000
[truncated: 1,053 more rows]
