# Supplementary material for: Supervised learning from human performance at the computationally hard problem of optimal traffic signal control on a network of junctions
Source: R Soc Open Sci. 2014 Dec 24;1(4):140211. doi: 10.1098/rsos.140211 (PMC4448775; doi:10.1098/rsos.140211)
Supplement: 1. simulationData.zip - This zipped folder contains the simulation configuration files for the traffic microsimulation models used in the paper, as well as the raw data output from the simulations. The data are organised into a folder structure with README.txt files used to provide guidance on the c [file rsos140211supp1.zip › simulationData/multiJunctionModel/SCOOT/run-009/trips-ALL.csv]

Path	From Zone	To Zone	Vehicle Type	Base Vehicle Type	Distance (m)	Departure Time (HH:MM:SS)	Departure Time (s)	Arrival Time (HH:MM:SS)	Arrival Time (s)	Time Taken (HH:MM:SS)	Time Taken (s)	Fuel	Mean Time (HH:MM:SS)
nopath	6	7	3	1	624	00:00:13	13	00:01:17	77	00:01:04	64	0.0000	00:01:04
nopath	1	3	3	1	763	00:00:31	31	00:01:34	94	00:01:03	63	0.0000
nopath	3	2	9	1	679	00:00:08	8	00:01:54	114	00:01:46	106	0.0000
nopath	3	2	5	1	679	00:00:56	56	00:01:56	116	00:01:00	60	0.0000
nopath	3	6	12	14	667	00:00:59	59	00:02:23	143	00:01:24	84	0.0000	00:01:24
nopath	3	6	9	1	667	00:01:44	104	00:02:44	164	00:01:00	60	0.0000
nopath	4	3	12	14	375	00:02:12	132	00:02:47	167	00:00:35	35	0.0000
nopath	3	6	3	1	667	00:02:14	134	00:03:15	195	00:01:01	61	0.0000	00:01:00
nopath	3	6	12	14	667	00:02:20	140	00:03:17	197	00:00:57	57	0.0000
nopath	4	1	2	1	792	00:01:30	90	00:03:24	204	00:01:54	114	0.0000
nopath	4	1	13	15	792	00:02:29	149	00:03:44	224	00:01:15	75	0.0000
nopath	5	3	12	14	621	00:03:02	182	00:04:01	241	00:00:59	59	0.0000	00:00:59
nopath	5	3	9	1	621	00:03:12	192	00:04:03	243	00:00:51	51	0.0000
nopath	3	6	3	1	667	00:03:39	219	00:04:28	268	00:00:49	49	0.0000
nopath	3	4	3	1	375	00:03:47	227	00:04:32	272	00:00:45	45	0.0000
nopath	2	7	5	1	458	00:03:05	185	00:04:45	285	00:01:40	100	0.0000
nopath	2	7	10	1	458	00:03:44	224	00:04:52	292	00:01:08	68	0.0000
nopath	2	3	5	1	679	00:03:31	211	00:05:22	322	00:01:51	111	0.0000	00:01:51
nopath	2	3	9	1	679	00:03:40	220	00:05:25	325	00:01:45	105	0.0000
nopath	3	6	12	14	667	00:04:37	277	00:05:27	327	00:00:50	50	0.0000
nopath	2	3	3	1	679	00:04:20	260	00:05:27	327	00:01:07	67	0.0000
nopath	1	3	12	14	763	00:03:51	231	00:05:59	359	00:02:08	128	0.0000
nopath	3	6	13	15	667	00:04:42	282	00:06:02	362	00:01:20	80	0.0000	00:00:59
nopath	3	6	6	1	667	00:04:53	293	00:06:03	363	00:01:10	70	0.0000
nopath	2	1	12	14	504	00:05:20	320	00:06:17	377	00:00:57	57	0.0000
nopath	6	7	3	1	624	00:05:00	300	00:06:20	380	00:01:20	80	0.0000
nopath	5	2	12	14	701	00:05:06	306	00:06:25	385	00:01:19	79	0.0000
nopath	3	6	9	1	667	00:05:52	352	00:06:43	403	00:00:51	51	0.0000
nopath	3	6	3	1	667	00:06:16	376	00:07:07	427	00:00:51	51	0.0000	00:00:57
nopath	1	3	12	14	763	00:05:51	351	00:07:07	427	00:01:16	76	0.0000
nopath	2	4	3	1	708	00:06:07	367	00:07:40	460	00:01:33	93	0.0000
nopath	2	4	9	1	708	00:06:30	390	00:07:41	461	00:01:11	71	0.0000
nopath	4	1	12	14	792	00:06:20	380	00:07:44	464	00:01:24	84	0.0000
nopath	3	6	5	1	667	00:06:31	391	00:07:46	466	00:01:15	75	0.0000
nopath	5	1	5	1	785	00:06:33	393	00:07:50	470	00:01:17	77	0.0000
nopath	1	3	9	1	763	00:06:36	396	00:08:12	492	00:01:36	96	0.0000	00:01:30
nopath	2	4	3	1	708	00:07:08	428	00:08:13	493	00:01:05	65	0.0000
nopath	3	6	3	1	667	00:07:28	448	00:08:17	497	00:00:49	49	0.0000
nopath	6	7	13	15	624	00:07:39	459	00:08:40	520	00:01:01	61	0.0000
nopath	1	3	3	1	763	00:07:46	466	00:08:44	524	00:00:58	58	0.0000
nopath	2	1	5	1	504	00:07:20	440	00:08:51	531	00:01:31	91	0.0000
nopath	3	6	5	1	667	00:08:01	481	00:08:55	535	00:00:54	54	0.0000
nopath	2	1	3	1	504	00:08:28	508	00:09:10	550	00:00:42	42	0.0000	00:01:03
nopath	3	2	12	14	679	00:07:54	474	00:10:01	601	00:02:07	127	0.0000	00:01:37
nopath	6	3	9	1	667	00:08:57	537	00:10:03	603	00:01:06	66	0.0000
nopath	5	7	3	1	577	00:08:56	536	00:10:05	605	00:01:09	69	0.0000
nopath	4	1	5	1	792	00:08:29	509	00:10:12	612	00:01:43	103	0.0000
nopath	2	3	12	14	679	00:08:31	511	00:10:47	647	00:02:16	136	0.0000
nopath	6	2	9	1	748	00:09:55	595	00:10:51	651	00:00:56	56	0.0000
nopath	1	2	12	14	504	00:10:13	613	00:10:59	659	00:00:46	46	0.0000
nopath	3	2	9	1	679	00:09:21	561	00:11:21	681	00:02:00	120	0.0000	00:02:00
nopath	1	3	2	1	763	00:10:01	601	00:11:22	682	00:01:21	81	0.0000
nopath	3	6	5	1	667	00:10:17	617	00:11:23	683	00:01:06	66	0.0000
nopath	3	6	3	1	667	00:11:01	661	00:11:59	719	00:00:58	58	0.0000
nopath	3	6	6	1	667	00:11:17	677	00:12:08	728	00:00:51	51	0.0000	00:00:58
nopath	4	2	12	14	708	00:10:34	634	00:12:43	763	00:02:09	129	0.0000
nopath	5	1	12	14	785	00:11:15	675	00:13:14	794	00:01:59	119	0.0000	00:01:38
nopath	1	2	13	15	504	00:12:05	725	00:13:18	798	00:01:13	73	0.0000
nopath	3	4	5	1	375	00:12:49	769	00:13:21	801	00:00:32	32	0.0000
nopath	3	6	2	1	667	00:12:33	753	00:13:32	812	00:00:59	59	0.0000
nopath	3	6	10	1	667	00:13:02	782	00:14:03	843	00:01:01	61	0.0000	00:01:00
nopath	6	2	9	1	748	00:13:02	782	00:14:30	870	00:01:28	88	0.0000
nopath	6	2	13	15	748	00:13:49	829	00:14:48	888	00:00:59	59	0.0000
nopath	3	2	7	1	679	00:13:36	816	00:15:24	924	00:01:48	108	0.0000	00:01:48
nopath	3	5	9	1	621	00:14:45	885	00:15:43	943	00:00:58	58	0.0000
nopath	2	7	7	1	458	00:15:02	902	00:15:51	951	00:00:49	49	0.0000
nopath	2	5	12	14	701	00:12:58	778	00:15:51	951	00:02:53	173	0.0000
nopath	4	1	10	1	792	00:14:16	856	00:15:57	957	00:01:41	101	0.0000
nopath	2	6	13	15	748	00:13:03	783	00:15:57	957	00:02:54	174	0.0000
nopath	6	1	12	14	832	00:13:53	833	00:15:59	959	00:02:06	126	0.0000
nopath	6	1	5	1	832	00:14:35	875	00:16:00	960	00:01:25	85	0.0000	00:01:45
nopath	2	3	8	1	679	00:14:09	849	00:16:02	962	00:01:53	113	0.0000
nopath	2	3	10	1	679	00:15:07	907	00:16:07	967	00:01:00	60	0.0000
nopath	3	2	12	14	679	00:14:30	870	00:16:46	1006	00:02:16	136	0.0000
nopath	5	7	5	1	577	00:16:02	962	00:16:56	1016	00:00:54	54	0.0000
nopath	4	2	3	1	708	00:15:57	957	00:16:59	1019	00:01:02	62	0.0000
nopath	2	1	5	1	504	00:15:43	943	00:17:01	1021	00:01:18	78	0.0000	00:01:18
nopath	2	7	4	1	458	00:15:41	941	00:17:02	1022	00:01:21	81	0.0000
nopath	1	3	12	14	763	00:15:49	949	00:17:07	1027	00:01:18	78	0.0000
nopath	2	3	3	1	679	00:15:28	928	00:17:10	1030	00:01:42	102	0.0000
nopath	5	2	5	1	701	00:16:08	968	00:17:12	1032	00:01:04	64	0.0000
nopath	1	4	7	1	792	00:16:25	985	00:17:41	1061	00:01:16	76	0.0000
nopath	3	6	12	14	667	00:16:49	1009	00:17:43	1063	00:00:54	54	0.0000
nopath	6	1	3	1	832	00:16:52	1012	00:17:54	1074	00:01:02	62	0.0000
nopath	5	6	3	1	380	00:16:37	997	00:18:08	1088	00:01:31	91	0.0000	00:01:31
nopath	2	1	4	1	504	00:16:48	1008	00:18:18	1098	00:01:30	90	0.0000
nopath	5	1	9	1	785	00:17:12	1032	00:18:40	1120	00:01:28	88	0.0000
nopath	2	4	5	1	708	00:17:32	1052	00:18:41	1121	00:01:09	69	0.0000
nopath	6	1	9	1	832	00:17:30	1050	00:19:02	1142	00:01:32	92	0.0000	00:01:17
nopath	3	6	13	15	667	00:18:06	1086	00:19:20	1160	00:01:14	74	0.0000
nopath	3	6	5	1	667	00:18:23	1103	00:19:22	1162	00:00:59	59	0.0000
nopath	3	6	12	14	667	00:18:30	1110	00:19:24	1164	00:00:54	54	0.0000
nopath	1	7	3	1	542	00:18:40	1120	00:19:25	1165	00:00:45	45	0.0000
nopath	2	4	3	1	708	00:19:10	1150	00:20:13	1213	00:01:03	63	0.0000	00:01:12
nopath	3	6	3	1	667	00:19:06	1146	00:20:22	1222	00:01:16	76	0.0000
nopath	3	5	2	1	621	00:19:35	1175	00:20:25	1225	00:00:50	50	0.0000
nopath	3	2	5	1	679	00:19:50	1190	00:21:07	1267	00:01:17	77	0.0000	00:01:46
nopath	2	3	9	1	679	00:19:20	1160	00:21:10	1270	00:01:50	110	0.0000
nopath	2	3	9	1	679	00:19:39	1179	00:21:12	1272	00:01:33	93	0.0000
nopath	2	4	3	1	708	00:19:44	1184	00:21:15	1275	00:01:31	91	0.0000
nopath	3	6	12	14	667	00:20:14	1214	00:21:15	1275	00:01:01	61	0.0000
nopath	4	1	3	1	792	00:19:10	1150	00:21:16	1276	00:02:06	126	0.0000
nopath	3	6	12	14	667	00:20:19	1219	00:21:19	1279	00:01:00	60	0.0000
nopath	3	6	3	1	667	00:20:27	1227	00:21:21	1281	00:00:54	54	0.0000
nopath	1	2	12	14	504	00:20:20	1220	00:21:22	1282	00:01:02	62	0.0000
nopath	2	4	3	1	708	00:20:27	1227	00:21:45	1305	00:01:18	78	0.0000
nopath	1	3	5	1	763	00:21:17	1277	00:22:16	1336	00:00:59	59	0.0000	00:01:09
nopath	3	6	5	1	667	00:21:39	1299	00:22:29	1349	00:00:50	50	0.0000
nopath	2	3	3	1	679	00:21:53	1313	00:22:46	1366	00:00:53	53	0.0000
nopath	5	6	3	1	380	00:21:50	1310	00:23:32	1412	00:01:42	102	0.0000	00:01:42
nopath	2	1	3	1	504	00:22:19	1339	00:23:42	1422	00:01:23	83	0.0000
nopath	5	1	12	14	785	00:22:27	1347	00:24:04	1444	00:01:37	97	0.0000	00:01:32
nopath	1	2	3	1	504	00:22:51	1371	00:24:05	1445	00:01:14	74	0.0000
nopath	5	7	3	1	577	00:22:40	1360	00:24:05	1445	00:01:25	85	0.0000
nopath	6	5	3	1	380	00:23:21	1401	00:24:08	1448	00:00:47	47	0.0000
nopath	2	3	5	1	679	00:23:18	1398	00:24:18	1458	00:01:00	60	0.0000
nopath	1	3	5	1	763	00:22:49	1369	00:24:22	1462	00:01:33	93	0.0000
nopath	1	3	10	1	763	00:23:23	1403	00:24:25	1465	00:01:02	62	0.0000
nopath	6	7	5	1	624	00:22:09	1329	00:24:37	1477	00:02:28	148	0.0000
nopath	1	5	12	14	785	00:23:37	1417	00:24:53	1493	00:01:16	76	0.0000
nopath	6	2	12	14	748	00:22:49	1369	00:25:19	1519	00:02:30	150	0.0000	00:01:28
nopath	6	2	3	1	748	00:23:04	1384	00:25:21	1521	00:02:17	137	0.0000
nopath	2	4	12	14	708	00:23:22	1402	00:25:26	1526	00:02:04	124	0.0000
nopath	5	3	12	14	621	00:24:17	1457	00:25:38	1538	00:01:21	81	0.0000
nopath	5	2	3	1	701	00:24:49	1489	00:25:46	1546	00:00:57	57	0.0000
nopath	1	7	3	1	542	00:25:01	1501	00:25:50	1550	00:00:49	49	0.0000
nopath	1	7	13	15	542	00:25:14	1514	00:26:01	1561	00:00:47	47	0.0000	00:00:47
nopath	3	6	3	1	667	00:25:19	1519	00:26:09	1569	00:00:50	50	0.0000
nopath	3	7	6	1	302	00:25:37	1537	00:26:13	1573	00:00:36	36	0.0000
nopath	4	2	5	1	708	00:23:56	1436	00:26:19	1579	00:02:23	143	0.0000
nopath	1	3	12	14	763	00:25:30	1530	00:26:30	1590	00:01:00	60	0.0000
nopath	1	5	9	1	785	00:24:25	1465	00:26:37	1597	00:02:12	132	0.0000
nopath	4	1	6	1	792	00:25:24	1524	00:26:41	1601	00:01:17	77	0.0000
nopath	2	3	5	1	679	00:24:56	1496	00:27:02	1622	00:02:06	126	0.0000	00:01:33
nopath	2	3	3	1	679	00:25:30	1530	00:27:05	1625	00:01:35	95	0.0000
nopath	2	3	5	1	679	00:25:50	1550	00:27:07	1627	00:01:17	77	0.0000
nopath	5	3	12	14	621	00:25:54	1554	00:27:27	1647	00:01:33	93	0.0000
nopath	3	5	5	1	621	00:26:09	1569	00:27:33	1653	00:01:24	84	0.0000
nopath	1	3	3	1	763	00:25:41	1541	00:27:34	1654	00:01:53	113	0.0000
nopath	3	6	3	1	667	00:26:24	1584	00:27:36	1656	00:01:12	72	0.0000
nopath	1	4	13	15	792	00:26:28	1588	00:27:40	1660	00:01:12	72	0.0000
nopath	1	3	5	1	763	00:26:34	1594	00:27:41	1661	00:01:07	67	0.0000
nopath	3	6	3	1	667	00:26:34	1594	00:27:42	1662	00:01:08	68	0.0000
nopath	3	5	2	1	621	00:26:39	1599	00:27:48	1668	00:01:09	69	0.0000
nopath	3	6	3	1	667	00:26:51	1611	00:27:51	1671	00:01:00	60	0.0000
nopath	6	5	6	1	380	00:26:33	1593	00:27:53	1673	00:01:20	80	0.0000
nopath	6	1	3	1	832	00:26:26	1586	00:28:05	1685	00:01:39	99	0.0000	00:01:39
nopath	2	3	9	1	679	00:26:56	1616	00:28:06	1686	00:01:10	70	0.0000
nopath	3	5	3	1	621	00:27:18	1638	00:28:11	1691	00:00:53	53	0.0000
nopath	6	1	6	1	832	00:26:54	1614	00:28:24	1704	00:01:30	90	0.0000
nopath	1	5	12	14	785	00:26:27	1587	00:28:27	1707	00:02:00	120	0.0000
nopath	1	2	6	1	504	00:27:46	1666	00:28:29	1709	00:00:43	43	0.0000
nopath	1	5	12	14	785	00:27:36	1656	00:28:37	1717	00:01:01	61	0.0000
nopath	1	2	5	1	504	00:28:02	1682	00:28:46	1726	00:00:44	44	0.0000
nopath	3	2	6	1	679	00:27:37	1657	00:29:02	1742	00:01:25	85	0.0000	00:01:25
nopath	4	2	12	14	708	00:27:46	1666	00:29:06	1746	00:01:20	80	0.0000
nopath	4	1	13	15	792	00:26:58	1618	00:29:10	1750	00:02:12	132	0.0000
nopath	1	3	3	1	763	00:28:06	1686	00:29:14	1754	00:01:08	68	0.0000
nopath	1	3	10	1	763	00:28:10	1690	00:29:17	1757	00:01:07	67	0.0000
nopath	2	3	12	14	679	00:27:32	1652	00:29:20	1760	00:01:48	108	0.0000
nopath	3	6	9	1	667	00:27:44	1664	00:29:22	1762	00:01:38	98	0.0000
nopath	3	6	5	1	667	00:27:47	1667	00:29:24	1764	00:01:37	97	0.0000
nopath	3	6	12	14	667	00:28:00	1680	00:29:26	1766	00:01:26	86	0.0000
nopath	6	5	12	14	380	00:28:08	1688	00:29:29	1769	00:01:21	81	0.0000
nopath	2	3	12	14	679	00:27:43	1663	00:29:47	1787	00:02:04	124	0.0000
nopath	2	3	12	14	679	00:27:51	1671	00:29:50	1790	00:01:59	119	0.0000
nopath	6	1	3	1	832	00:27:19	1639	00:29:50	1790	00:02:31	151	0.0000
nopath	6	2	6	1	748	00:28:11	1691	00:29:53	1793	00:01:42	102	0.0000
nopath	6	1	2	1	832	00:27:34	1654	00:29:53	1793	00:02:19	139	0.0000
nopath	2	4	9	1	708	00:28:43	1723	00:29:53	1793	00:01:10	70	0.0000
nopath	6	1	6	1	832	00:28:49	1729	00:30:01	1801	00:01:12	72	0.0000	00:01:53
nopath	6	3	3	1	667	00:29:14	1754	00:30:02	1802	00:00:48	48	0.0000
nopath	6	3	9	1	667	00:29:25	1765	00:30:14	1814	00:00:49	49	0.0000
nopath	1	3	10	1	763	00:28:24	1704	00:30:18	1818	00:01:54	114	0.0000
nopath	1	3	3	1	763	00:28:31	1711	00:30:21	1821	00:01:50	110	0.0000
nopath	1	3	5	1	763	00:29:24	1764	00:30:24	1824	00:01:00	60	0.0000
nopath	3	6	10	1	667	00:29:42	1782	00:30:31	1831	00:00:49	49	0.0000
nopath	2	1	3	1	504	00:29:47	1787	00:30:33	1833	00:00:46	46	0.0000
nopath	6	7	3	1	624	00:29:26	1766	00:30:37	1837	00:01:11	71	0.0000
nopath	2	3	3	1	679	00:29:02	1742	00:30:50	1850	00:01:48	108	0.0000
nopath	2	3	3	1	679	00:29:29	1769	00:30:53	1853	00:01:24	84	0.0000
nopath	5	3	10	1	621	00:30:08	1808	00:31:05	1865	00:00:57	57	0.0000	00:01:10
nopath	3	7	12	14	302	00:30:18	1818	00:31:11	1871	00:00:53	53	0.0000
nopath	3	6	13	15	667	00:29:59	1799	00:31:14	1874	00:01:15	75	0.0000
nopath	3	5	13	15	621	00:30:29	1829	00:31:34	1894	00:01:05	65	0.0000
nopath	4	2	12	14	708	00:29:51	1791	00:31:37	1897	00:01:46	106	0.0000
nopath	3	6	12	14	667	00:30:51	1851	00:32:01	1921	00:01:10	70	0.0000	00:01:06
nopath	3	6	3	1	667	00:31:10	1870	00:32:02	1922	00:00:52	52	0.0000
nopath	1	2	9	1	504	00:31:20	1880	00:32:09	1929	00:00:49	49	0.0000
nopath	6	1	5	1	832	00:30:31	1831	00:32:10	1930	00:01:39	99	0.0000
nopath	2	3	3	1	679	00:29:59	1799	00:32:30	1950	00:02:31	151	0.0000
nopath	2	4	12	14	708	00:30:02	1802	00:32:35	1955	00:02:33	153	0.0000
nopath	2	3	3	1	679	00:30:34	1834	00:32:35	1955	00:02:01	121	0.0000
nopath	2	3	3	1	679	00:31:16	1876	00:32:37	1957	00:01:21	81	0.0000
nopath	4	2	12	14	708	00:31:58	1918	00:32:56	1976	00:00:58	58	0.0000
nopath	3	6	5	1	667	00:32:22	1942	00:33:13	1993	00:00:51	51	0.0000	00:00:51
nopath	5	3	3	1	621	00:32:14	1934	00:33:19	1999	00:01:05	65	0.0000
nopath	5	7	3	1	577	00:32:13	1933	00:33:21	2001	00:01:08	68	0.0000
nopath	6	3	9	1	667	00:32:29	1949	00:33:22	2002	00:00:53	53	0.0000
nopath	6	2	9	1	748	00:31:23	1883	00:33:26	2006	00:02:03	123	0.0000
nopath	5	1	12	14	785	00:31:38	1898	00:33:31	2011	00:01:53	113	0.0000
nopath	2	4	5	1	708	00:32:21	1941	00:33:41	2021	00:01:20	80	0.0000
nopath	2	4	5	1	708	00:32:32	1952	00:33:42	2022	00:01:10	70	0.0000
nopath	1	2	5	1	504	00:33:17	1997	00:34:02	2042	00:00:45	45	0.0000	00:00:54
nopath	1	3	12	14	763	00:32:19	1939	00:34:11	2051	00:01:52	112	0.0000
nopath	1	3	3	1	763	00:32:29	1949	00:34:13	2053	00:01:44	104	0.0000
nopath	4	2	12	14	708	00:32:12	1932	00:34:23	2063	00:02:11	131	0.0000
nopath	4	2	2	1	708	00:33:28	2008	00:34:35	2075	00:01:07	67	0.0000
nopath	5	2	12	14	701	00:32:26	1946	00:34:44	2084	00:02:18	138	0.0000
nopath	2	3	9	1	679	00:33:06	1986	00:34:46	2086	00:01:40	100	0.0000
nopath	2	4	9	1	708	00:33:14	1994	00:34:49	2089	00:01:35	95	0.0000
nopath	5	1	5	1	785	00:32:49	1969	00:34:52	2092	00:02:03	123	0.0000
nopath	5	1	5	1	785	00:33:27	2007	00:34:53	2093	00:01:26	86	0.0000
nopath	1	2	3	1	504	00:33:54	2034	00:34:56	2096	00:01:02	62	0.0000
nopath	5	1	10	1	785	00:33:49	2029	00:34:56	2096	00:01:07	67	0.0000
nopath	6	1	5	1	832	00:33:57	2037	00:35:15	2115	00:01:18	78	0.0000	00:01:28
nopath	1	3	5	1	763	00:33:59	2039	00:35:18	2118	00:01:19	79	0.0000
nopath	3	6	13	15	667	00:34:33	2073	00:35:29	2129	00:00:56	56	0.0000
nopath	3	2	3	1	679	00:34:20	2060	00:35:39	2139	00:01:19	79	0.0000
nopath	3	6	12	14	667	00:35:11	2111	00:36:01	2161	00:00:50	50	0.0000	00:00:53
nopath	6	7	10	1	624	00:35:14	2114	00:36:10	2170	00:00:56	56	0.0000
nopath	2	3	5	1	679	00:34:49	2089	00:36:24	2184	00:01:35	95	0.0000
nopath	2	4	3	1	708	00:34:36	2076	00:36:25	2185	00:01:49	109	0.0000
nopath	4	3	6	1	375	00:35:39	2139	00:36:28	2188	00:00:49	49	0.0000
nopath	5	3	12	14	621	00:34:21	2061	00:36:38	2198	00:02:17	137	0.0000
nopath	5	3	12	14	621	00:34:55	2095	00:36:41	2201	00:01:46	106	0.0000
nopath	1	6	9	1	832	00:35:53	2153	00:37:28	2248	00:01:35	95	0.0000	00:01:35
nopath	2	4	9	1	708	00:35:33	2133	00:37:33	2253	00:02:00	120	0.0000
nopath	2	3	12	14	679	00:35:55	2155	00:37:33	2253	00:01:38	98	0.0000
nopath	2	3	12	14	679	00:36:10	2170	00:37:36	2256	00:01:26	86	0.0000
nopath	2	6	12	14	748	00:36:35	2195	00:37:42	2262	00:01:07	67	0.0000
nopath	1	2	5	1	504	00:37:13	2233	00:37:58	2278	00:00:45	45	0.0000
nopath	3	2	10	1	679	00:36:46	2206	00:38:21	2301	00:01:35	95	0.0000	00:01:27
nopath	5	4	5	1	650	00:36:04	2164	00:38:25	2305	00:02:21	141	0.0000
nopath	3	2	13	15	679	00:37:16	2236	00:38:29	2309	00:01:13	73	0.0000
nopath	3	1	13	15	763	00:37:09	2229	00:38:37	2317	00:01:28	88	0.0000
nopath	3	6	7	1	667	00:37:51	2271	00:38:41	2321	00:00:50	50	0.0000
nopath	6	1	10	1	832	00:37:01	2221	00:38:53	2333	00:01:52	112	0.0000
nopath	1	2	5	1	504	00:37:46	2266	00:38:58	2338	00:01:12	72	0.0000
nopath	1	2	6	1	504	00:38:15	2295	00:39:02	2342	00:00:47	47	0.0000	00:00:56
nopath	1	3	13	15	763	00:37:43	2263	00:39:37	2377	00:01:54	114	0.0000
nopath	2	1	3	1	504	00:38:21	2301	00:39:54	2394	00:01:33	93	0.0000
nopath	5	7	3	1	577	00:38:28	2308	00:40:06	2406	00:01:38	98	0.0000	00:01:14
nopath	4	1	12	14	792	00:38:46	2326	00:40:08	2408	00:01:22	82	0.0000
nopath	5	4	5	1	650	00:38:58	2338	00:40:08	2408	00:01:10	70	0.0000
nopath	3	6	12	14	667	00:39:19	2359	00:40:10	2410	00:00:51	51	0.0000
nopath	2	3	3	1	679	00:38:32	2312	00:40:10	2410	00:01:38	98	0.0000
nopath	2	3	13	15	679	00:38:44	2324	00:40:15	2415	00:01:31	91	0.0000
nopath	1	7	3	1	542	00:39:15	2355	00:40:17	2417	00:01:02	62	0.0000
nopath	4	3	5	1	375	00:39:19	2359	00:40:18	2418	00:00:59	59	0.0000
nopath	6	7	10	1	624	00:39:33	2373	00:40:32	2432	00:00:59	59	0.0000
nopath	3	6	12	14	667	00:40:06	2406	00:40:57	2457	00:00:51	51	0.0000
nopath	1	6	9	1	832	00:38:43	2323	00:41:04	2464	00:02:21	141	0.0000	00:02:21
nopath	1	7	5	1	542	00:40:19	2419	00:41:09	2469	00:00:50	50	0.0000
nopath	1	2	9	1	504	00:40:29	2429	00:41:11	2471	00:00:42	42	0.0000
nopath	1	3	3	1	763	00:40:13	2413	00:41:16	2476	00:01:03	63	0.0000
nopath	1	4	5	1	792	00:40:04	2404	00:41:17	2477	00:01:13	73	0.0000
nopath	4	2	10	1	708	00:40:05	2405	00:41:24	2484	00:01:19	79	0.0000
nopath	6	2	3	1	748	00:40:06	2406	00:41:30	2490	00:01:24	84	0.0000
nopath	5	6	3	1	380	00:39:50	2390	00:41:32	2492	00:01:42	102	0.0000
nopath	4	1	5	1	792	00:40:01	2401	00:41:38	2498	00:01:37	97	0.0000
nopath	2	4	3	1	708	00:39:40	2380	00:41:49	2509	00:02:09	129	0.0000
nopath	3	6	6	1	667	00:40:11	2411	00:41:58	2518	00:01:47	107	0.0000
nopath	5	2	12	14	701	00:40:28	2428	00:41:59	2519	00:01:31	91	0.0000
nopath	3	6	10	1	667	00:40:54	2454	00:42:00	2520	00:01:06	66	0.0000	00:01:05
nopath	5	1	12	14	785	00:40:01	2401	00:42:02	2522	00:02:01	121	0.0000
nopath	3	6	10	1	667	00:40:55	2455	00:42:03	2523	00:01:08	68	0.0000
nopath	5	3	5	1	621	00:41:15	2475	00:42:03	2523	00:00:48	48	0.0000
nopath	3	4	2	1	375	00:41:27	2487	00:42:06	2526	00:00:39	39	0.0000
nopath	1	3	12	14	763	00:41:00	2460	00:42:19	2539	00:01:19	79	0.0000
nopath	3	6	5	1	667	00:41:14	2474	00:42:24	2544	00:01:10	70	0.0000
nopath	2	1	10	1	504	00:41:19	2479	00:42:36	2556	00:01:17	77	0.0000
nopath	2	3	12	14	679	00:41:53	2513	00:42:51	2571	00:00:58	58	0.0000
nopath	2	4	10	1	708	00:42:03	2523	00:42:57	2577	00:00:54	54	0.0000
nopath	1	2	10	1	504	00:41:51	2511	00:42:57	2577	00:01:06	66	0.0000
nopath	3	6	13	15	667	00:41:57	2517	00:42:59	2579	00:01:02	62	0.0000
nopath	3	5	12	14	621	00:42:13	2533	00:43:04	2584	00:00:51	51	0.0000	00:01:01
nopath	3	6	12	14	667	00:42:15	2535	00:43:07	2587	00:00:52	52	0.0000
nopath	1	2	12	14	504	00:42:28	2548	00:43:15	2595	00:00:47	47	0.0000
nopath	1	3	13	15	763	00:41:56	2516	00:43:25	2605	00:01:29	89	0.0000
nopath	1	3	12	14	763	00:42:14	2534	00:43:27	2607	00:01:13	73	0.0000
nopath	5	3	12	14	621	00:41:28	2488	00:43:38	2618	00:02:10	130	0.0000
nopath	3	6	12	14	667	00:42:18	2538	00:43:47	2627	00:01:29	89	0.0000
nopath	2	1	12	14	504	00:42:52	2572	00:44:03	2643	00:01:11	71	0.0000	00:01:16
nopath	3	6	13	15	667	00:43:02	2582	00:44:03	2643	00:01:01	61	0.0000
nopath	3	6	13	15	667	00:43:07	2587	00:44:07	2647	00:01:00	60	0.0000
nopath	2	1	5	1	504	00:42:53	2573	00:44:07	2647	00:01:14	74	0.0000
nopath	4	1	9	1	792	00:42:21	2541	00:44:09	2649	00:01:48	108	0.0000
nopath	6	3	5	1	667	00:43:21	2601	00:44:12	2652	00:00:51	51	0.0000
nopath	5	1	3	1	785	00:42:21	2541	00:44:18	2658	00:01:57	117	0.0000
nopath	5	1	5	1	785	00:42:59	2579	00:44:20	2660	00:01:21	81	0.0000
nopath	2	3	6	1	679	00:42:47	2567	00:44:24	2664	00:01:37	97	0.0000
nopath	2	4	3	1	708	00:42:44	2564	00:44:25	2665	00:01:41	101	0.0000
nopath	2	3	9	1	679	00:42:54	2574	00:44:26	2666	00:01:32	92	0.0000
nopath	3	5	10	1	621	00:43:41	2621	00:44:32	2672	00:00:51	51	0.0000
nopath	1	2	9	1	504	00:43:47	2627	00:44:32	2672	00:00:45	45	0.0000
nopath	1	3	2	1	763	00:43:46	2626	00:44:54	2694	00:01:08	68	0.0000
nopath	1	7	3	1	542	00:44:14	2654	00:45:00	2700	00:00:46	46	0.0000	00:00:52
nopath	3	2	12	14	679	00:44:00	2640	00:45:05	2705	00:01:05	65	0.0000
nopath	1	3	3	1	763	00:44:17	2657	00:45:26	2726	00:01:09	69	0.0000
nopath	2	3	12	14	679	00:43:57	2637	00:45:31	2731	00:01:34	94	0.0000
nopath	2	4	3	1	708	00:44:07	2647	00:45:34	2734	00:01:27	87	0.0000
nopath	5	2	13	15	701	00:43:58	2638	00:45:35	2735	00:01:37	97	0.0000
nopath	3	6	13	15	667	00:44:03	2643	00:45:38	2738	00:01:35	95	0.0000
nopath	3	6	10	1	667	00:44:14	2654	00:45:39	2739	00:01:25	85	0.0000
nopath	3	6	2	1	667	00:44:16	2656	00:45:41	2741	00:01:25	85	0.0000
nopath	5	3	7	1	621	00:43:27	2607	00:45:41	2741	00:02:14	134	0.0000
nopath	5	3	3	1	621	00:44:05	2645	00:45:43	2743	00:01:38	98	0.0000
nopath	3	6	12	14	667	00:44:43	2683	00:45:43	2743	00:01:00	60	0.0000
nopath	5	1	6	1	785	00:44:38	2678	00:45:46	2746	00:01:08	68	0.0000
nopath	3	5	13	15	621	00:44:49	2689	00:45:48	2748	00:00:59	59	0.0000
nopath	5	1	10	1	785	00:44:39	2679	00:45:48	2748	00:01:09	69	0.0000
nopath	5	1	12	14	785	00:44:40	2680	00:45:50	2750	00:01:10	70	0.0000
nopath	5	7	5	1	577	00:44:34	2674	00:45:50	2750	00:01:16	76	0.0000
nopath	5	1	9	1	785	00:44:43	2683	00:45:52	2752	00:01:09	69	0.0000
nopath	2	3	3	1	679	00:44:54	2694	00:45:58	2758	00:01:04	64	0.0000
nopath	6	2	9	1	748	00:44:07	2647	00:46:00	2760	00:01:53	113	0.0000	00:01:51
nopath	1	3	6	1	763	00:44:44	2684	00:46:01	2761	00:01:17	77	0.0000
nopath	3	6	3	1	667	00:44:54	2694	00:46:02	2762	00:01:08	68	0.0000
nopath	6	1	5	1	832	00:44:04	2644	00:46:02	2762	00:01:58	118	0.0000
nopath	3	6	5	1	667	00:45:09	2709	00:46:06	2766	00:00:57	57	0.0000
nopath	6	3	9	1	667	00:45:15	2715	00:46:12	2772	00:00:57	57	0.0000
nopath	6	3	9	1	667	00:45:16	2716	00:46:14	2774	00:00:58	58	0.0000
nopath	3	4	3	1	375	00:45:32	2732	00:46:16	2776	00:00:44	44	0.0000
nopath	3	2	5	1	679	00:44:31	2671	00:46:27	2787	00:01:56	116	0.0000
nopath	6	7	12	14	624	00:45:34	2734	00:46:46	2806	00:01:12	72	0.0000
nopath	2	1	6	1	504	00:44:59	2699	00:46:49	2809	00:01:50	110	0.0000
nopath	2	3	3	1	679	00:44:56	2696	00:46:58	2818	00:02:02	122	0.0000
nopath	1	2	2	1	504	00:46:04	2764	00:47:00	2820	00:00:56	56	0.0000	00:00:51
nopath	2	3	12	14	679	00:45:01	2701	00:47:04	2824	00:02:03	123	0.0000
nopath	1	2	5	1	504	00:46:06	2766	00:47:04	2824	00:00:58	58	0.0000
nopath	5	3	12	14	621	00:44:55	2695	00:47:14	2834	00:02:19	139	0.0000
nopath	3	6	3	1	667	00:46:26	2786	00:47:22	2842	00:00:56	56	0.0000
nopath	5	1	12	14	785	00:46:26	2786	00:47:29	2849	00:01:03	63	0.0000
nopath	2	3	13	15	679	00:45:30	2730	00:47:37	2857	00:02:07	127	0.0000
nopath	3	6	9	1	667	00:46:35	2795	00:47:37	2857	00:01:02	62	0.0000
nopath	1	3	12	14	763	00:46:23	2783	00:47:39	2859	00:01:16	76	0.0000
nopath	3	2	5	1	679	00:46:46	2806	00:47:52	2872	00:01:06	66	0.0000
nopath	3	7	12	14	302	00:47:30	2850	00:48:02	2882	00:00:32	32	0.0000	00:00:40
nopath	1	3	13	15	763	00:46:47	2807	00:48:09	2889	00:01:22	82	0.0000
nopath	2	3	3	1	679	00:45:56	2756	00:48:13	2893	00:02:17	137	0.0000
nopath	2	5	9	1	701	00:45:03	2703	00:48:13	2893	00:03:10	190	0.0000
nopath	6	1	12	14	832	00:47:00	2820	00:48:22	2902	00:01:22	82	0.0000
nopath	2	3	3	1	679	00:46:39	2799	00:48:42	2922	00:02:03	123	0.0000
nopath	2	3	2	1	679	00:46:57	2817	00:48:45	2925	00:01:48	108	0.0000
nopath	2	4	6	1	708	00:46:59	2819	00:48:49	2929	00:01:50	110	0.0000
nopath	5	3	12	14	621	00:47:05	2825	00:49:05	2945	00:02:00	120	0.0000	00:01:48
nopath	4	2	2	1	708	00:47:16	2836	00:49:09	2949	00:01:53	113	0.0000
nopath	5	3	3	1	621	00:48:11	2891	00:49:10	2950	00:00:59	59	0.0000
nopath	3	6	12	14	667	00:47:04	2824	00:49:11	2951	00:02:07	127	0.0000
nopath	3	6	6	1	667	00:47:05	2825	00:49:13	2953	00:02:08	128	0.0000
nopath	1	3	6	1	763	00:47:18	2838	00:49:14	2954	00:01:56	116	0.0000
nopath	3	6	12	14	667	00:47:06	2826	00:49:15	2955	00:02:09	129	0.0000
nopath	1	3	9	1	763	00:47:22	2842	00:49:17	2957	00:01:55	115	0.0000
nopath	3	6	5	1	667	00:47:39	2859	00:49:18	2958	00:01:39	99	0.0000
nopath	1	3	5	1	763	00:47:32	2852	00:49:19	2959	00:01:47	107	0.0000
nopath	3	6	12	14	667	00:47:59	2879	00:49:20	2960	00:01:21	81	0.0000
nopath	1	3	12	14	763	00:47:33	2853	00:49:22	2962	00:01:49	109	0.0000
nopath	6	3	6	1	667	00:48:40	2920	00:49:29	2969	00:00:49	49	0.0000
nopath	3	4	12	14	375	00:48:42	2922	00:49:35	2975	00:00:53	53	0.0000
nopath	2	1	12	14	504	00:48:59	2939	00:49:43	2983	00:00:44	44	0.0000
nopath	5	1	3	1	785	00:46:47	2807	00:49:45	2985	00:02:58	178	0.0000
nopath	2	4	5	1	708	00:47:39	2859	00:49:45	2985	00:02:06	126	0.0000
nopath	2	4	5	1	708	00:47:52	2872	00:49:46	2986	00:01:54	114	0.0000
nopath	5	1	12	14	785	00:48:02	2882	00:49:47	2987	00:01:45	105	0.0000
nopath	2	3	3	1	679	00:48:23	2903	00:49:47	2987	00:01:24	84	0.0000
nopath	2	4	5	1	708	00:48:33	2913	00:49:50	2990	00:01:17	77	0.0000
nopath	3	6	12	14	667	00:48:41	2921	00:49:52	2992	00:01:11	71	0.0000
nopath	1	2	12	14	504	00:49:21	2961	00:50:11	3011	00:00:50	50	0.0000	00:00:54
nopath	1	3	12	14	763	00:48:23	2903	00:50:17	3017	00:01:54	114	0.0000
nopath	2	4	12	14	708	00:48:34	2914	00:50:18	3018	00:01:44	104	0.0000
nopath	3	6	3	1	667	00:49:19	2959	00:50:19	3019	00:01:00	60	0.0000
nopath	1	3	12	14	763	00:48:27	2907	00:50:20	3020	00:01:53	113	0.0000
nopath	3	6	5	1	667	00:49:20	2960	00:50:22	3022	00:01:02	62	0.0000
nopath	3	6	5	1	667	00:49:31	2971	00:50:24	3024	00:00:53	53	0.0000
nopath	3	2	5	1	679	00:48:45	2925	00:50:30	3030	00:01:45	105	0.0000
nopath	5	6	3	1	380	00:49:47	2987	00:50:39	3039	00:00:52	52	0.0000
nopath	2	1	12	14	504	00:49:40	2980	00:50:46	3046	00:01:06	66	0.0000
nopath	1	3	3	1	763	00:48:38	2918	00:50:46	3046	00:02:08	128	0.0000
nopath	1	3	12	14	763	00:48:42	2922	00:50:50	3050	00:02:08	128	0.0000
nopath	1	3	3	1	763	00:49:18	2958	00:50:52	3052	00:01:34	94	0.0000
nopath	3	6	5	1	667	00:50:01	3001	00:50:58	3058	00:00:57	57	0.0000
nopath	6	2	12	14	748	00:49:26	2966	00:50:58	3058	00:01:32	92	0.0000
nopath	2	1	3	1	504	00:50:08	3008	00:51:00	3060	00:00:52	52	0.0000	00:01:09
nopath	5	3	13	15	621	00:49:03	2943	00:51:04	3064	00:02:01	121	0.0000
nopath	5	3	6	1	621	00:49:37	2977	00:51:06	3066	00:01:29	89	0.0000
nopath	5	1	5	1	785	00:50:00	3000	00:51:10	3070	00:01:10	70	0.0000
nopath	1	3	13	15	763	00:49:36	2976	00:51:21	3081	00:01:45	105	0.0000
nopath	2	3	13	15	679	00:49:31	2971	00:51:23	3083	00:01:52	112	0.0000
nopath	2	3	2	1	679	00:49:43	2983	00:51:25	3085	00:01:42	102	0.0000
nopath	3	6	3	1	667	00:50:45	3045	00:51:35	3095	00:00:50	50	0.0000
nopath	2	3	12	14	679	00:49:52	2992	00:51:47	3107	00:01:55	115	0.0000
nopath	1	3	5	1	763	00:50:39	3039	00:51:50	3110	00:01:11	71	0.0000
nopath	1	7	5	1	542	00:51:06	3066	00:51:52	3112	00:00:46	46	0.0000
nopath	3	6	6	1	667	00:50:56	3056	00:51:56	3116	00:01:00	60	0.0000
nopath	3	5	3	1	621	00:50:58	3058	00:51:58	3118	00:01:00	60	0.0000
nopath	2	1	3	1	504	00:51:24	3084	00:52:15	3135	00:00:51	51	0.0000	00:00:51
nopath	2	3	5	1	679	00:50:17	3017	00:52:18	3138	00:02:01	121	0.0000
nopath	6	2	13	15	748	00:50:09	3009	00:52:21	3141	00:02:12	132	0.0000
nopath	2	1	13	15	504	00:51:36	3096	00:52:21	3141	00:00:45	45	0.0000
nopath	2	3	9	1	679	00:50:27	3027	00:52:22	3142	00:01:55	115	0.0000
nopath	4	1	10	1	792	00:51:04	3064	00:52:23	3143	00:01:19	79	0.0000
nopath	6	2	7	1	748	00:50:23	3023	00:52:23	3143	00:02:00	120	0.0000
nopath	6	2	3	1	748	00:50:38	3038	00:52:25	3145	00:01:47	107	0.0000
nopath	2	4	3	1	708	00:50:38	3038	00:52:25	3145	00:01:47	107	0.0000
nopath	3	4	2	1	375	00:51:46	3106	00:52:36	3156	00:00:50	50	0.0000
nopath	5	3	12	14	621	00:51:41	3101	00:52:42	3162	00:01:01	61	0.0000
nopath	5	7	3	1	577	00:50:26	3026	00:52:42	3162	00:02:16	136	0.0000
nopath	2	4	3	1	708	00:50:53	3053	00:52:49	3169	00:01:56	116	0.0000
nopath	5	1	3	1	785	00:50:40	3040	00:52:51	3171	00:02:11	131	0.0000
nopath	2	4	10	1	708	00:51:15	3075	00:52:51	3171	00:01:36	96	0.0000
nopath	3	6	13	15	667	00:51:51	3111	00:53:02	3182	00:01:11	71	0.0000	00:01:14
nopath	3	6	2	1	667	00:52:11	3131	00:53:04	3184	00:00:53	53	0.0000
nopath	3	2	3	1	679	00:51:23	3083	00:53:12	3192	00:01:49	109	0.0000
nopath	3	2	3	1	679	00:52:08	3128	00:53:14	3194	00:01:06	66	0.0000
nopath	3	6	9	1	667	00:52:13	3133	00:53:23	3203	00:01:10	70	0.0000
nopath	2	1	6	1	504	00:51:40	3100	00:53:24	3204	00:01:44	104	0.0000
nopath	3	6	9	1	667	00:52:27	3147	00:53:27	3207	00:01:00	60	0.0000
nopath	2	7	3	1	458	00:52:48	3168	00:53:31	3211	00:00:43	43	0.0000
nopath	3	6	6	1	667	00:52:43	3163	00:53:34	3214	00:00:51	51	0.0000
nopath	6	2	13	15	748	00:51:17	3077	00:53:42	3222	00:02:25	145	0.0000
nopath	6	2	3	1	748	00:52:14	3134	00:53:45	3225	00:01:31	91	0.0000
nopath	6	2	3	1	748	00:52:27	3147	00:53:47	3227	00:01:20	80	0.0000
nopath	6	1	3	1	832	00:51:56	3116	00:53:48	3228	00:01:52	112	0.0000
nopath	2	3	3	1	679	00:51:59	3119	00:53:50	3230	00:01:51	111	0.0000
nopath	2	3	12	14	679	00:52:03	3123	00:53:53	3233	00:01:50	110	0.0000
nopath	2	3	10	1	679	00:52:38	3158	00:53:55	3235	00:01:17	77	0.0000
nopath	3	6	12	14	667	00:52:52	3172	00:53:57	3237	00:01:05	65	0.0000
nopath	2	4	9	1	708	00:52:56	3176	00:53:58	3238	00:01:02	62	0.0000
nopath	2	3	5	1	679	00:52:58	3178	00:54:22	3262	00:01:24	84	0.0000	00:01:42
nopath	5	6	13	15	380	00:53:48	3228	00:54:24	3264	00:00:36	36	0.0000
nopath	1	3	5	1	763	00:53:20	3200	00:54:25	3265	00:01:05	65	0.0000
nopath	1	3	3	1	763	00:53:22	3202	00:54:28	3268	00:01:06	66	0.0000
nopath	3	6	5	1	667	00:52:56	3176	00:54:34	3274	00:01:38	98	0.0000
nopath	3	5	5	1	621	00:53:16	3196	00:54:35	3275	00:01:19	79	0.0000
nopath	4	1	13	15	792	00:52:39	3159	00:54:47	3287	00:02:08	128	0.0000
nopath	5	4	13	15	650	00:53:31	3211	00:54:49	3289	00:01:18	78	0.0000
nopath	3	1	3	1	763	00:53:05	3185	00:54:49	3289	00:01:44	104	0.0000
nopath	5	7	12	14	577	00:53:33	3213	00:54:51	3291	00:01:18	78	0.0000
nopath	4	1	12	14	792	00:53:01	3181	00:54:54	3294	00:01:53	113	0.0000
nopath	1	3	3	1	763	00:53:44	3224	00:54:54	3294	00:01:10	70	0.0000
nopath	3	6	9	1	667	00:53:46	3226	00:54:59	3299	00:01:13	73	0.0000
nopath	3	6	3	1	667	00:53:57	3237	00:55:01	3301	00:01:04	64	0.0000	00:01:06
nopath	6	2	3	1	748	00:52:43	3163	00:55:02	3302	00:02:19	139	0.0000
nopath	3	6	9	1	667	00:53:59	3239	00:55:03	3303	00:01:04	64	0.0000
nopath	6	2	9	1	748	00:52:59	3179	00:55:05	3305	00:02:06	126	0.0000
nopath	3	5	5	1	621	00:54:09	3249	00:55:05	3305	00:00:56	56	0.0000
nopath	5	1	3	1	785	00:52:21	3141	00:55:06	3306	00:02:45	165	0.0000
nopath	6	2	12	14	748	00:53:39	3219	00:55:10	3310	00:01:31	91	0.0000
nopath	6	3	13	15	667	00:53:18	3198	00:55:12	3312	00:01:54	114	0.0000
nopath	6	1	12	14	832	00:53:35	3215	00:55:13	3313	00:01:38	98	0.0000
nopath	6	2	12	14	748	00:54:15	3255	00:55:16	3316	00:01:01	61	0.0000
nopath	6	1	5	1	832	00:54:01	3241	00:55:17	3317	00:01:16	76	0.0000
nopath	1	2	5	1	504	00:54:09	3249	00:55:19	3319	00:01:10	70	0.0000
nopath	6	1	6	1	832	00:54:08	3248	00:55:20	3320	00:01:12	72	0.0000
nopath	1	3	10	1	763	00:53:58	3238	00:55:26	3326	00:01:28	88	0.0000
nopath	2	5	12	14	701	00:53:02	3182	00:55:27	3327	00:02:25	145	0.0000
nopath	3	2	13	15	679	00:54:52	3292	00:55:58	3358	00:01:06	66	0.0000
nopath	1	3	12	14	763	00:54:24	3264	00:55:59	3359	00:01:35	95	0.0000
nopath	1	3	5	1	763	00:54:37	3277	00:56:01	3361	00:01:24	84	0.0000	00:01:29
nopath	5	6	9	1	380	00:55:22	3322	00:56:09	3369	00:00:47	47	0.0000
nopath	2	1	5	1	504	00:54:53	3293	00:56:14	3374	00:01:21	81	0.0000
nopath	3	6	9	1	667	00:54:23	3263	00:56:22	3382	00:01:59	119	0.0000
nopath	3	6	12	14	667	00:54:30	3270	00:56:24	3384	00:01:54	114	0.0000
nopath	5	1	6	1	785	00:54:12	3252	00:56:26	3386	00:02:14	134	0.0000
nopath	3	6	9	1	667	00:54:37	3277	00:56:27	3387	00:01:50	110	0.0000
nopath	5	1	12	14	785	00:54:31	3271	00:56:28	3388	00:01:57	117	0.0000
nopath	3	6	3	1	667	00:55:01	3301	00:56:28	3388	00:01:27	87	0.0000
nopath	5	1	5	1	785	00:54:34	3274	00:56:30	3390	00:01:56	116	0.0000
nopath	3	6	12	14	667	00:55:03	3303	00:56:31	3391	00:01:28	88	0.0000
nopath	5	1	3	1	785	00:54:36	3276	00:56:31	3391	00:01:55	115	0.0000
nopath	2	3	3	1	679	00:54:39	3279	00:56:32	3392	00:01:53	113	0.0000
nopath	4	7	3	1	331	00:55:39	3339	00:56:32	3392	00:00:53	53	0.0000
nopath	2	4	5	1	708	00:54:26	3266	00:56:33	3393	00:02:07	127	0.0000
nopath	3	6	6	1	667	00:55:04	3304	00:56:33	3393	00:01:29	89	0.0000
nopath	3	5	9	1	621	00:55:07	3307	00:56:34	3394	00:01:27	87	0.0000
nopath	5	1	13	15	785	00:54:48	3288	00:56:36	3396	00:01:48	108	0.0000
nopath	1	7	9	1	542	00:55:35	3335	00:56:36	3396	00:01:01	61	0.0000
nopath	2	4	3	1	708	00:54:40	3280	00:56:36	3396	00:01:56	116	0.0000
nopath	2	3	3	1	679	00:54:52	3292	00:56:36	3396	00:01:44	104	0.0000
nopath	1	2	13	15	504	00:55:41	3341	00:56:38	3398	00:00:57	57	0.0000
nopath	3	6	13	15	667	00:55:17	3317	00:56:40	3400	00:01:23	83	0.0000
nopath	3	6	10	1	667	00:55:32	3332	00:56:43	3403	00:01:11	71	0.0000
nopath	6	3	3	1	667	00:55:50	3350	00:56:44	3404	00:00:54	54	0.0000
nopath	3	6	9	1	667	00:55:40	3340	00:56:45	3405	00:01:05	65	0.0000
nopath	6	2	3	1	748	00:55:46	3346	00:56:47	3407	00:01:01	61	0.0000
nopath	3	6	5	1	667	00:55:56	3356	00:56:48	3408	00:00:52	52	0.0000
nopath	6	1	10	1	832	00:55:01	3301	00:56:50	3410	00:01:49	109	0.0000
nopath	1	4	3	1	792	00:55:18	3318	00:57:01	3421	00:01:43	103	0.0000	00:01:21
nopath	1	4	10	1	792	00:55:28	3328	00:57:02	3422	00:01:34	94	0.0000
nopath	1	5	3	1	785	00:55:14	3314	00:57:13	3433	00:01:59	119	0.0000
nopath	6	3	5	1	667	00:56:10	3370	00:57:13	3433	00:01:03	63	0.0000
nopath	3	2	9	1	679	00:55:14	3314	00:57:15	3435	00:02:01	121	0.0000
nopath	3	7	5	1	302	00:56:32	3392	00:57:18	3438	00:00:46	46	0.0000
nopath	2	1	6	1	504	00:56:01	3361	00:57:30	3450	00:01:29	89	0.0000
nopath	5	6	5	1	380	00:56:00	3360	00:57:47	3467	00:01:47	107	0.0000
nopath	3	7	12	14	302	00:57:10	3430	00:57:59	3479	00:00:49	49	0.0000
nopath	2	3	3	1	679	00:56:26	3386	00:58:02	3482	00:01:36	96	0.0000	00:01:44
nopath	2	3	3	1	679	00:56:57	3417	00:58:04	3484	00:01:07	67	0.0000
nopath	1	3	12	14	763	00:56:39	3399	00:58:08	3488	00:01:29	89	0.0000
nopath	3	6	3	1	667	00:56:07	3367	00:58:10	3490	00:02:03	123	0.0000
nopath	3	6	6	1	667	00:56:25	3385	00:58:13	3493	00:01:48	108	0.0000
nopath	5	3	3	1	621	00:55:50	3350	00:58:17	3497	00:02:27	147	0.0000
nopath	3	6	13	15	667	00:56:36	3396	00:58:18	3498	00:01:42	102	0.0000
nopath	5	3	12	14	621	00:57:04	3424	00:58:19	3499	00:01:15	75	0.0000
nopath	3	6	8	1	667	00:56:59	3419	00:58:19	3499	00:01:20	80	0.0000
nopath	3	6	10	1	667	00:57:04	3424	00:58:21	3501	00:01:17	77	0.0000
nopath	1	3	13	15	763	00:57:02	3422	00:58:37	3517	00:01:35	95	0.0000
nopath	1	4	12	14	792	00:57:27	3447	00:58:39	3519	00:01:12	72	0.0000
nopath	3	5	5	1	621	00:57:35	3455	00:58:40	3520	00:01:05	65	0.0000
nopath	3	6	3	1	667	00:57:48	3468	00:58:42	3522	00:00:54	54	0.0000
nopath	3	6	5	1	667	00:57:52	3472	00:58:45	3525	00:00:53	53	0.0000
nopath	3	6	3	1	667	00:57:58	3478	00:58:47	3527	00:00:49	49	0.0000
nopath	2	1	5	1	504	00:58:09	3489	00:58:57	3537	00:00:48	48	0.0000
nopath	5	1	3	1	785	00:56:41	3401	00:59:09	3549	00:02:28	148	0.0000	00:01:45
nopath	2	6	9	1	748	00:56:00	3360	00:59:10	3550	00:03:10	190	0.0000
nopath	2	5	12	14	701	00:56:44	3404	00:59:11	3551	00:02:27	147	0.0000
nopath	5	1	5	1	785	00:56:44	3404	00:59:11	3551	00:02:27	147	0.0000
nopath	4	3	3	1	375	00:58:27	3507	00:59:11	3551	00:00:44	44	0.0000
nopath	1	5	6	1	785	00:56:42	3402	00:59:13	3553	00:02:31	151	0.0000
nopath	2	3	3	1	679	00:58:02	3482	00:59:13	3553	00:01:11	71	0.0000
nopath	5	1	12	14	785	00:56:59	3419	00:59:14	3554	00:02:15	135	0.0000
nopath	5	1	5	1	785	00:57:07	3427	00:59:16	3556	00:02:09	129	0.0000
nopath	2	4	13	15	708	00:57:19	3439	00:59:16	3556	00:01:57	117	0.0000
nopath	6	2	3	1	748	00:57:05	3425	00:59:16	3556	00:02:11	131	0.0000
nopath	2	3	13	15	679	00:58:13	3493	00:59:16	3556	00:01:03	63	0.0000
nopath	2	6	3	1	748	00:57:38	3458	00:59:17	3557	00:01:39	99	0.0000
nopath	6	1	6	1	832	00:56:48	3408	00:59:18	3558	00:02:30	150	0.0000
nopath	6	1	12	14	832	00:56:53	3413	00:59:20	3560	00:02:27	147	0.0000
nopath	1	2	12	14	504	00:58:20	3500	00:59:20	3560	00:01:00	60	0.0000
nopath	1	2	12	14	504	00:58:27	3507	00:59:25	3565	00:00:58	58	0.0000
nopath	1	2	12	14	504	00:58:30	3510	00:59:32	3572	00:01:02	62	0.0000
nopath	1	2	3	1	504	00:58:43	3523	00:59:36	3576	00:00:53	53	0.0000
nopath	2	3	3	1	679	00:58:22	3502	00:59:42	3582	00:01:20	80	0.0000
nopath	1	3	12	14	763	00:58:03	3483	00:59:45	3585	00:01:42	102	0.0000
nopath	1	3	9	1	763	00:58:06	3486	00:59:48	3588	00:01:42	102	0.0000
nopath	3	2	9	1	679	00:58:05	3485	00:59:57	3597	00:01:52	112	0.0000
nopath	4	6	10	1	696	00:58:07	3487	00:59:58	3598	00:01:51	111	0.0000
nopath	3	2	5	1	679	00:58:53	3533	00:59:59	3599	00:01:06	66	0.0000
nopath	3	6	5	1	667	00:58:06	3486	01:00:01	3601	00:01:55	115	0.0000	00:01:25
nopath	5	7	3	1	577	00:58:09	3489	01:00:01	3601	00:01:52	112	0.0000
nopath	3	6	5	1	667	00:58:14	3494	01:00:02	3602	00:01:48	108	0.0000
nopath	3	6	5	1	667	00:58:36	3516	01:00:05	3605	00:01:29	89	0.0000
nopath	5	4	10	1	650	00:58:11	3491	01:00:06	3606	00:01:55	115	0.0000
nopath	3	6	5	1	667	00:58:48	3528	01:00:07	3607	00:01:19	79	0.0000
nopath	3	6	3	1	667	00:59:04	3544	01:00:09	3609	00:01:05	65	0.0000
nopath	3	6	2	1	667	00:59:06	3546	01:00:10	3610	00:01:04	64	0.0000
nopath	2	4	5	1	708	00:59:12	3552	01:00:18	3618	00:01:06	66	0.0000
nopath	2	3	9	1	679	00:59:13	3553	01:00:20	3620	00:01:07	67	0.0000
nopath	3	6	12	14	667	00:59:08	3548	01:00:21	3621	00:01:13	73	0.0000
nopath	3	6	10	1	667	00:59:26	3566	01:00:22	3622	00:00:56	56	0.0000
nopath	5	1	9	1	785	00:57:35	3455	01:00:30	3630	00:02:55	175	0.0000
nopath	3	6	10	1	667	00:59:32	3572	01:00:30	3630	00:00:58	58	0.0000
nopath	5	1	12	14	785	00:58:00	3480	01:00:33	3633	00:02:33	153	0.0000
nopath	6	3	3	1	667	00:59:20	3560	01:00:33	3633	00:01:13	73	0.0000
nopath	5	1	3	1	785	00:58:39	3519	01:00:35	3635	00:01:56	116	0.0000
nopath	6	4	3	1	696	00:58:52	3532	01:00:35	3635	00:01:43	103	0.0000
nopath	5	1	12	14	785	00:58:52	3532	01:00:37	3637	00:01:45	105	0.0000
nopath	1	7	12	14	542	00:59:21	3561	01:00:39	3639	00:01:18	78	0.0000
nopath	5	1	3	1	785	00:58:57	3537	01:00:40	3640	00:01:43	103	0.0000
nopath	5	1	13	15	785	00:58:58	3538	01:00:43	3643	00:01:45	105	0.0000
nopath	1	7	9	1	542	00:59:50	3590	01:00:43	3643	00:00:53	53	0.0000
nopath	2	3	6	1	679	00:59:21	3561	01:00:46	3646	00:01:25	85	0.0000
nopath	2	4	3	1	708	00:59:44	3584	01:00:50	3650	00:01:06	66	0.0000
nopath	1	4	12	14	792	00:59:20	3560	01:00:52	3652	00:01:32	92	0.0000
nopath	2	6	3	1	748	00:59:39	3579	01:00:53	3653	00:01:14	74	0.0000
nopath	1	2	9	1	504	01:00:12	3612	01:01:01	3661	00:00:49	49	0.0000	00:00:58
nopath	1	7	12	14	542	01:00:24	3624	01:01:12	3672	00:00:48	48	0.0000
nopath	1	2	3	1	504	01:00:34	3634	01:01:17	3677	00:00:43	43	0.0000
nopath	1	3	12	14	763	01:00:09	3609	01:01:19	3679	00:01:10	70	0.0000
nopath	1	3	9	1	763	01:00:11	3611	01:01:21	3681	00:01:10	70	0.0000
nopath	1	3	3	1	763	01:00:13	3613	01:01:24	3684	00:01:11	71	0.0000
nopath	1	4	5	1	792	01:00:19	3619	01:01:26	3686	00:01:07	67	0.0000
nopath	5	3	5	1	621	01:00:11	3611	01:01:39	3699	00:01:28	88	0.0000
nopath	3	1	7	1	763	00:59:31	3571	01:01:43	3703	00:02:12	132	0.0000
nopath	5	3	13	15	621	01:00:50	3650	01:01:43	3703	00:00:53	53	0.0000
nopath	4	1	10	1	792	00:59:23	3563	01:01:44	3704	00:02:21	141	0.0000
nopath	3	6	10	1	667	00:59:39	3579	01:01:46	3706	00:02:07	127	0.0000
nopath	3	6	12	14	667	01:00:04	3604	01:01:49	3709	00:01:45	105	0.0000
nopath	3	5	7	1	621	01:00:08	3608	01:01:50	3710	00:01:42	102	0.0000
nopath	5	1	5	1	785	00:59:36	3576	01:01:50	3710	00:02:14	134	0.0000
nopath	2	3	3	1	679	00:59:50	3590	01:01:52	3712	00:02:02	122	0.0000
nopath	3	6	3	1	667	01:00:16	3616	01:01:53	3713	00:01:37	97	0.0000
nopath	2	4	10	1	708	00:59:49	3589	01:01:53	3713	00:02:04	124	0.0000
nopath	3	6	12	14	667	01:00:17	3617	01:01:55	3715	00:01:38	98	0.0000
nopath	1	2	13	15	504	01:00:58	3658	01:01:56	3716	00:00:58	58	0.0000
nopath	5	1	3	1	785	01:00:51	3651	01:01:56	3716	00:01:05	65	0.0000
nopath	2	4	13	15	708	01:00:07	3607	01:01:56	3716	00:01:49	109	0.0000
nopath	3	5	13	15	621	01:00:32	3632	01:02:00	3720	00:01:28	88	0.0000	00:01:11
nopath	3	6	12	14	667	01:00:45	3645	01:02:01	3721	00:01:16	76	0.0000
nopath	1	2	3	1	504	01:01:12	3672	01:02:02	3722	00:00:50	50	0.0000
nopath	3	6	12	14	667	01:00:46	3646	01:02:04	3724	00:01:18	78	0.0000
nopath	3	6	12	14	667	01:00:56	3656	01:02:06	3726	00:01:10	70	0.0000
nopath	3	6	3	1	667	01:01:00	3660	01:02:08	3728	00:01:08	68	0.0000
nopath	3	6	12	14	667	01:01:11	3671	01:02:10	3730	00:00:59	59	0.0000
nopath	3	6	12	14	667	01:01:12	3672	01:02:11	3731	00:00:59	59	0.0000
nopath	3	6	3	1	667	01:01:18	3678	01:02:13	3733	00:00:55	55	0.0000
nopath	1	7	3	1	542	01:01:30	3690	01:02:20	3740	00:00:50	50	0.0000
nopath	1	3	5	1	763	01:01:11	3671	01:02:24	3744	00:01:13	73	0.0000
nopath	2	4	3	1	708	01:00:48	3648	01:02:25	3745	00:01:37	97	0.0000
nopath	1	3	12	14	763	01:01:19	3679	01:02:27	3747	00:01:08	68	0.0000
nopath	1	4	5	1	792	01:01:22	3682	01:02:30	3750	00:01:08	68	0.0000
nopath	1	2	3	1	504	01:01:47	3707	01:02:31	3751	00:00:44	44	0.0000
nopath	1	6	3	1	832	01:00:30	3630	01:02:40	3760	00:02:10	130	0.0000
nopath	2	5	3	1	701	01:01:05	3665	01:02:40	3760	00:01:35	95	0.0000
nopath	3	2	12	14	679	00:59:55	3595	01:02:40	3760	00:02:45	165	0.0000
nopath	1	5	3	1	785	01:01:28	3688	01:02:42	3762	00:01:14	74	0.0000
nopath	2	7	13	15	458	01:01:20	3680	01:02:50	3770	00:01:30	90	0.0000
nopath	1	3	9	1	763	01:01:36	3696	01:02:54	3774	00:01:18	78	0.0000
nopath	1	6	3	1	832	01:01:51	3711	01:02:57	3777	00:01:06	66	0.0000
nopath	1	3	3	1	763	01:01:53	3713	01:02:58	3778	00:01:05	65	0.0000
nopath	4	3	13	15	375	01:00:41	3641	01:02:59	3779	00:02:18	138	0.0000
nopath	2	7	12	14	458	01:02:06	3726	01:03:03	3783	00:00:57	57	0.0000	00:01:09
nopath	6	1	3	1	832	01:00:07	3607	01:03:12	3792	00:03:05	185	0.0000
nopath	6	1	13	15	832	01:00:14	3614	01:03:17	3797	00:03:03	183	0.0000
nopath	6	1	5	1	832	01:00:23	3623	01:03:19	3799	00:02:56	176	0.0000
nopath	6	1	3	1	832	01:00:36	3636	01:03:20	3800	00:02:44	164	0.0000
nopath	6	1	6	1	832	01:00:47	3647	01:03:22	3802	00:02:35	155	0.0000
nopath	6	1	12	14	832	01:01:13	3673	01:03:24	3804	00:02:11	131	0.0000
nopath	6	1	3	1	832	01:01:19	3679	01:03:26	3806	00:02:07	127	0.0000
nopath	2	3	9	1	679	01:01:21	3681	01:03:26	3806	00:02:05	125	0.0000
nopath	2	4	3	1	708	01:01:34	3694	01:03:30	3810	00:01:56	116	0.0000
nopath	2	4	3	1	708	01:01:45	3705	01:03:32	3812	00:01:47	107	0.0000
nopath	3	5	13	15	621	01:01:23	3683	01:03:35	3815	00:02:12	132	0.0000
nopath	3	6	5	1	667	01:01:40	3700	01:03:38	3818	00:01:58	118	0.0000
nopath	3	6	12	14	667	01:01:48	3708	01:03:40	3820	00:01:52	112	0.0000
nopath	5	3	3	1	621	01:01:25	3685	01:03:41	3821	00:02:16	136	0.0000
nopath	3	6	12	14	667	01:01:52	3712	01:03:42	3822	00:01:50	110	0.0000
nopath	5	3	10	1	621	01:01:36	3696	01:03:43	3823	00:02:07	127	0.0000
nopath	3	6	9	1	667	01:01:54	3714	01:03:45	3825	00:01:51	111	0.0000
nopath	3	6	6	1	667	01:01:56	3716	01:03:47	3827	00:01:51	111	0.0000
nopath	3	5	12	14	621	01:02:14	3734	01:03:49	3829	00:01:35	95	0.0000
nopath	3	6	3	1	667	01:02:19	3739	01:03:52	3832	00:01:33	93	0.0000
nopath	3	6	12	14	667	01:02:49	3769	01:03:54	3834	00:01:05	65	0.0000
nopath	5	4	5	1	650	01:02:12	3732	01:03:55	3835	00:01:43	103	0.0000
nopath	4	7	12	14	331	01:03:23	3803	01:04:04	3844	00:00:41	41	0.0000	00:00:47
nopath	2	4	13	15	708	01:01:50	3710	01:04:04	3844	00:02:14	134	0.0000
nopath	4	2	13	15	708	01:01:13	3673	01:04:04	3844	00:02:51	171	0.0000
nopath	1	3	12	14	763	01:01:56	3716	01:04:04	3844	00:02:08	128	0.0000
nopath	2	4	5	1	708	01:02:25	3745	01:04:06	3846	00:01:41	101	0.0000
nopath	3	6	13	15	667	01:02:55	3775	01:04:08	3848	00:01:13	73	0.0000
nopath	3	6	12	14	667	01:02:59	3779	01:04:10	3850	00:01:11	71	0.0000
nopath	3	6	7	1	667	01:03:01	3781	01:04:12	3852	00:01:11	71	0.0000
nopath	4	2	3	1	708	01:02:20	3740	01:04:14	3854	00:01:54	114	0.0000
nopath	5	3	13	15	621	01:02:53	3773	01:04:16	3856	00:01:23	83	0.0000
nopath	6	3	13	15	667	01:02:39	3759	01:04:20	3860	00:01:41	101	0.0000
nopath	1	5	10	1	785	01:02:52	3772	01:04:25	3865	00:01:33	93	0.0000
nopath	2	1	9	1	504	01:03:36	3816	01:04:26	3866	00:00:50	50	0.0000
nopath	1	3	3	1	763	01:02:34	3754	01:04:26	3866	00:01:52	112	0.0000
nopath	4	1	12	14	792	01:02:17	3737	01:04:28	3868	00:02:11	131	0.0000
nopath	1	3	5	1	763	01:03:05	3785	01:04:29	3869	00:01:24	84	0.0000
nopath	6	2	5	1	748	01:01:59	3719	01:04:31	3871	00:02:32	152	0.0000
nopath	4	3	3	1	375	01:03:37	3817	01:04:31	3871	00:00:54	54	0.0000
nopath	5	1	3	1	785	01:02:17	3737	01:04:33	3873	00:02:16	136	0.0000
nopath	2	4	10	1	708	01:02:33	3753	01:04:33	3873	00:02:00	120	0.0000
nopath	6	2	9	1	748	01:02:17	3737	01:04:34	3874	00:02:17	137	0.0000
nopath	5	1	10	1	785	01:02:28	3748	01:04:35	3875	00:02:07	127	0.0000
nopath	6	2	10	1	748	01:02:20	3740	01:04:36	3876	00:02:16	136	0.0000
nopath	6	2	3	1	748	01:02:31	3751	01:04:38	3878	00:02:07	127	0.0000
nopath	6	1	13	15	832	01:03:20	3800	01:04:47	3887	00:01:27	87	0.0000
nopath	1	2	5	1	504	01:04:07	3847	01:04:51	3891	00:00:44	44	0.0000
nopath	2	3	12	14	679	01:02:47	3767	01:04:59	3899	00:02:12	132	0.0000
nopath	2	3	9	1	679	01:03:21	3801	01:05:01	3901	00:01:40	100	0.0000	00:01:31
nopath	2	4	3	1	708	01:03:28	3808	01:05:05	3905	00:01:37	97	0.0000
nopath	4	2	10	1	708	01:03:22	3802	01:05:21	3921	00:01:59	119	0.0000
nopath	3	6	9	1	667	01:03:36	3816	01:05:22	3922	00:01:46	106	0.0000
nopath	3	6	9	1	667	01:03:38	3818	01:05:24	3924	00:01:46	106	0.0000
nopath	3	6	3	1	667	01:03:47	3827	01:05:26	3926	00:01:39	99	0.0000
nopath	3	2	13	15	679	01:03:28	3808	01:05:26	3926	00:01:58	118	0.0000
nopath	5	4	5	1	650	01:03:57	3837	01:05:27	3927	00:01:30	90	0.0000
nopath	4	2	9	1	708	01:03:46	3826	01:05:29	3929	00:01:43	103	0.0000
nopath	3	6	13	15	667	01:03:49	3829	01:05:30	3930	00:01:41	101	0.0000
nopath	2	3	10	1	679	01:03:31	3811	01:05:30	3930	00:01:59	119	0.0000
nopath	6	5	3	1	380	01:04:34	3874	01:05:32	3932	00:00:58	58	0.0000
nopath	2	3	3	1	679	01:03:33	3813	01:05:33	3933	00:02:00	120	0.0000
nopath	1	3	5	1	763	01:04:16	3856	01:05:35	3935	00:01:19	79	0.0000
nopath	4	2	12	14	708	01:04:08	3848	01:05:43	3943	00:01:35	95	0.0000
nopath	2	1	5	1	504	01:04:22	3862	01:05:43	3943	00:01:21	81	0.0000
nopath	3	6	12	14	667	01:03:56	3836	01:05:44	3944	00:01:48	108	0.0000
nopath	3	6	9	1	667	01:04:01	3841	01:05:45	3945	00:01:44	104	0.0000
nopath	2	7	5	1	458	01:04:45	3885	01:05:46	3946	00:01:01	61	0.0000
nopath	3	1	12	14	763	01:03:33	3813	01:05:55	3955	00:02:22	142	0.0000
nopath	5	1	3	1	785	01:03:40	3820	01:05:57	3957	00:02:17	137	0.0000
nopath	5	1	3	1	785	01:03:54	3834	01:05:58	3958	00:02:04	124	0.0000
nopath	5	1	5	1	785	01:04:27	3867	01:06:00	3960	00:01:33	93	0.0000	00:02:04
nopath	1	7	12	14	542	01:04:43	3883	01:06:01	3961	00:01:18	78	0.0000
nopath	2	3	3	1	679	01:03:58	3838	01:06:02	3962	00:02:04	124	0.0000
nopath	5	1	13	15	785	01:04:35	3875	01:06:03	3963	00:01:28	88	0.0000
nopath	1	2	3	1	504	01:05:15	3915	01:06:05	3965	00:00:50	50	0.0000
nopath	6	1	12	14	832	01:04:17	3857	01:06:05	3965	00:01:48	108	0.0000
nopath	2	4	5	1	708	01:03:59	3839	01:06:06	3966	00:02:07	127	0.0000
nopath	2	4	9	1	708	01:04:13	3853	01:06:08	3968	00:01:55	115	0.0000
nopath	2	3	3	1	679	01:04:35	3875	01:06:09	3969	00:01:34	94	0.0000
nopath	1	5	8	1	785	01:04:03	3843	01:06:13	3973	00:02:10	130	0.0000
nopath	2	6	3	1	748	01:04:08	3848	01:06:18	3978	00:02:10	130	0.0000
nopath	1	5	9	1	785	01:04:46	3886	01:06:20	3980	00:01:34	94	0.0000
nopath	1	3	9	1	763	01:04:41	3881	01:06:40	4000	00:01:59	119	0.0000
nopath	1	4	5	1	792	01:04:40	3880	01:06:41	4001	00:02:01	121	0.0000
nopath	1	3	13	15	763	01:05:22	3922	01:06:45	4005	00:01:23	83	0.0000
nopath	2	7	3	1	458	01:05:29	3929	01:06:57	4017	00:01:28	88	0.0000
nopath	5	3	12	14	621	01:04:45	3885	01:07:02	4022	00:02:17	137	0.0000	00:01:38
nopath	5	3	3	1	621	01:04:53	3893	01:07:04	4024	00:02:11	131	0.0000
nopath	4	1	3	1	792	01:04:28	3868	01:07:09	4029	00:02:41	161	0.0000
nopath	6	2	9	1	748	01:05:09	3909	01:07:09	4029	00:02:00	120	0.0000
nopath	1	3	9	1	763	01:05:29	3929	01:07:10	4030	00:01:41	101	0.0000
nopath	3	6	12	14	667	01:04:03	3843	01:07:11	4031	00:03:08	188	0.0000
nopath	3	1	4	1	763	01:03:51	3831	01:07:11	4031	00:03:20	200	0.0000
nopath	3	6	5	1	667	01:04:14	3854	01:07:13	4033	00:02:59	179	0.0000
nopath	1	3	5	1	763	01:05:30	3930	01:07:13	4033	00:01:43	103	0.0000
nopath	3	6	10	1	667	01:04:18	3858	01:07:14	4034	00:02:56	176	0.0000
nopath	2	3	9	1	679	01:05:12	3912	01:07:16	4036	00:02:04	124	0.0000
nopath	3	6	12	14	667	01:04:33	3873	01:07:17	4037	00:02:44	164	0.0000
nopath	3	6	10	1	667	01:04:47	3887	01:07:18	4038	00:02:31	151	0.0000
nopath	5	1	6	1	785	01:05:04	3904	01:07:18	4038	00:02:14	134	0.0000
nopath	3	6	12	14	667	01:04:50	3890	01:07:21	4041	00:02:31	151	0.0000
nopath	1	2	13	15	504	01:06:08	3968	01:07:22	4042	00:01:14	74	0.0000
nopath	3	6	3	1	667	01:05:02	3902	01:07:23	4043	00:02:21	141	0.0000
nopath	5	3	3	1	621	01:05:51	3951	01:07:25	4045	00:01:34	94	0.0000
nopath	3	6	7	1	667	01:05:05	3905	01:07:25	4045	00:02:20	140	0.0000
nopath	3	6	12	14	667	01:05:11	3911	01:07:27	4047	00:02:16	136	0.0000
nopath	1	2	12	14	504	01:06:19	3979	01:07:28	4048	00:01:09	69	0.0000
nopath	1	7	9	1	542	01:06:14	3974	01:07:28	4048	00:01:14	74	0.0000
nopath	6	3	9	1	667	01:05:33	3933	01:07:28	4048	00:01:55	115	0.0000
nopath	3	6	3	1	667	01:05:12	3912	01:07:29	4049	00:02:17	137	0.0000
nopath	3	6	12	14	667	01:05:30	3930	01:07:31	4051	00:02:01	121	0.0000
nopath	4	6	3	1	696	01:06:00	3960	01:07:33	4053	00:01:33	93	0.0000
nopath	3	6	6	1	667	01:05:41	3941	01:07:35	4055	00:01:54	114	0.0000
nopath	3	6	5	1	667	01:05:54	3954	01:07:37	4057	00:01:43	103	0.0000
nopath	1	2	5	1	504	01:06:31	3991	01:07:38	4058	00:01:07	67	0.0000
nopath	3	5	9	1	621	01:06:13	3973	01:07:38	4058	00:01:25	85	0.0000
nopath	1	2	2	1	504	01:06:32	3992	01:07:41	4061	00:01:09	69	0.0000
nopath	3	6	9	1	667	01:06:33	3993	01:07:41	4061	00:01:08	68	0.0000
nopath	2	3	12	14	679	01:05:18	3918	01:07:47	4067	00:02:29	149	0.0000
nopath	2	3	10	1	679	01:05:25	3925	01:07:49	4069	00:02:24	144	0.0000
nopath	3	6	13	15	667	01:06:37	3997	01:07:53	4073	00:01:16	76	0.0000
nopath	2	4	5	1	708	01:05:35	3935	01:07:53	4073	00:02:18	138	0.0000
nopath	1	2	6	1	504	01:07:12	4032	01:07:56	4076	00:00:44	44	0.0000
nopath	1	5	5	1	785	01:05:52	3952	01:08:01	4081	00:02:09	129	0.0000	00:01:47
nopath	3	2	12	14	679	01:04:31	3871	01:08:04	4084	00:03:33	213	0.0000
nopath	3	2	9	1	679	01:05:21	3921	01:08:06	4086	00:02:45	165	0.0000
nopath	1	7	13	15	542	01:07:20	4040	01:08:07	4087	00:00:47	47	0.0000
nopath	4	2	5	1	708	01:05:52	3952	01:08:08	4088	00:02:16	136	0.0000
nopath	3	2	9	1	679	01:06:54	4014	01:08:09	4089	00:01:15	75	0.0000
nopath	2	1	5	1	504	01:06:18	3978	01:08:17	4097	00:01:59	119	0.0000
nopath	2	3	13	15	679	01:05:37	3937	01:08:21	4101	00:02:44	164	0.0000
nopath	2	3	3	1	679	01:05:49	3949	01:08:23	4103	00:02:34	154	0.0000
nopath	2	4	12	14	708	01:05:55	3955	01:08:26	4106	00:02:31	151	0.0000
nopath	2	7	10	1	458	01:06:28	3988	01:08:27	4107	00:01:59	119	0.0000
nopath	2	1	13	15	504	01:06:31	3991	01:08:29	4109	00:01:58	118	0.0000
nopath	6	2	3	1	748	01:06:51	4011	01:08:32	4112	00:01:41	101	0.0000
nopath	2	7	3	1	458	01:06:46	4006	01:08:33	4113	00:01:47	107	0.0000
nopath	6	1	6	1	832	01:06:27	3987	01:08:36	4116	00:02:09	129	0.0000
nopath	2	3	12	14	679	01:06:00	3960	01:08:51	4131	00:02:51	171	0.0000
nopath	1	3	5	1	763	01:06:03	3963	01:08:53	4133	00:02:50	170	0.0000
nopath	1	3	5	1	763	01:06:07	3967	01:08:56	4136	00:02:49	169	0.0000
nopath	3	5	3	1	621	01:06:39	3999	01:08:57	4137	00:02:18	138	0.0000
nopath	1	4	6	1	792	01:06:55	4015	01:08:59	4139	00:02:04	124	0.0000
nopath	3	6	8	1	667	01:06:59	4019	01:09:00	4140	00:02:01	121	0.0000	00:01:42
nopath	3	6	3	1	667	01:07:09	4029	01:09:02	4142	00:01:53	113	0.0000
nopath	3	6	3	1	667	01:07:13	4033	01:09:05	4145	00:01:52	112	0.0000
nopath	3	6	12	14	667	01:07:14	4034	01:09:08	4148	00:01:54	114	0.0000
nopath	1	2	9	1	504	01:08:15	4095	01:09:08	4148	00:00:53	53	0.0000
nopath	5	3	5	1	621	01:06:48	4008	01:09:09	4149	00:02:21	141	0.0000
nopath	3	6	3	1	667	01:07:22	4042	01:09:10	4150	00:01:48	108	0.0000
nopath	1	2	3	1	504	01:08:17	4097	01:09:11	4151	00:00:54	54	0.0000
nopath	5	4	3	1	650	01:06:42	4002	01:09:11	4151	00:02:29	149	0.0000
nopath	5	3	9	1	621	01:07:07	4027	01:09:11	4151	00:02:04	124	0.0000
nopath	3	5	12	14	621	01:07:38	4058	01:09:12	4152	00:01:34	94	0.0000
nopath	6	3	3	1	667	01:07:28	4048	01:09:15	4155	00:01:47	107	0.0000
nopath	3	6	13	15	667	01:07:59	4079	01:09:15	4155	00:01:16	76	0.0000
nopath	3	6	3	1	667	01:08:01	4081	01:09:18	4158	00:01:17	77	0.0000
nopath	4	6	12	14	696	01:08:04	4084	01:09:20	4160	00:01:16	76	0.0000
nopath	1	3	12	14	763	01:07:01	4021	01:09:25	4165	00:02:24	144	0.0000
nopath	1	4	12	14	792	01:06:58	4018	01:09:26	4166	00:02:28	148	0.0000
nopath	3	6	10	1	667	01:08:21	4101	01:09:27	4167	00:01:06	66	0.0000
nopath	3	2	13	15	679	01:07:23	4043	01:09:28	4168	00:02:05	125	0.0000
nopath	1	4	3	1	792	01:07:13	4033	01:09:28	4168	00:02:15	135	0.0000
nopath	2	3	6	1	679	01:06:17	3977	01:09:30	4170	00:03:13	193	0.0000
nopath	2	3	3	1	679	01:06:49	4009	01:09:32	4172	00:02:43	163	0.0000
nopath	6	3	5	1	667	01:07:29	4049	01:09:41	4181	00:02:12	132	0.0000
nopath	2	5	9	1	701	01:06:27	3987	01:09:49	4189	00:03:22	202	0.0000
nopath	3	1	13	15	763	01:08:23	4103	01:09:50	4190	00:01:27	87	0.0000
nopath	1	5	12	14	785	01:07:46	4066	01:09:53	4193	00:02:07	127	0.0000
nopath	1	3	2	1	763	01:08:19	4099	01:10:00	4200	00:01:41	101	0.0000	00:01:38
nopath	5	1	13	15	785	01:06:45	4005	01:10:01	4201	00:03:16	196	0.0000
nopath	2	4	9	1	708	01:06:55	4015	01:10:01	4201	00:03:06	186	0.0000
nopath	1	3	12	14	763	01:08:30	4110	01:10:03	4203	00:01:33	93	0.0000
nopath	5	1	13	15	785	01:07:12	4032	01:10:03	4203	00:02:51	171	0.0000
nopath	5	1	3	1	785	01:07:58	4078	01:10:05	4205	00:02:07	127	0.0000
nopath	5	1	12	14	785	01:08:01	4081	01:10:07	4207	00:02:06	126	0.0000
nopath	2	4	12	14	708	01:06:59	4019	01:10:07	4207	00:03:08	188	0.0000
nopath	2	3	5	1	679	01:08:29	4109	01:10:09	4209	00:01:40	100	0.0000
nopath	2	3	9	1	679	01:08:59	4139	01:10:34	4234	00:01:35	95	0.0000
nopath	1	3	12	14	763	01:08:46	4126	01:10:37	4237	00:01:51	111	0.0000
nopath	1	4	3	1	792	01:08:52	4132	01:10:41	4241	00:01:49	109	0.0000
nopath	3	6	3	1	667	01:08:26	4106	01:10:46	4246	00:02:20	140	0.0000
nopath	3	6	9	1	667	01:08:30	4110	01:10:48	4248	00:02:18	138	0.0000
nopath	3	6	3	1	667	01:08:35	4115	01:10:50	4250	00:02:15	135	0.0000
nopath	3	6	5	1	667	01:08:52	4132	01:10:52	4252	00:02:00	120	0.0000
nopath	3	6	12	14	667	01:09:12	4152	01:10:55	4255	00:01:43	103	0.0000
nopath	3	6	3	1	667	01:09:22	4162	01:10:57	4257	00:01:35	95	0.0000
nopath	2	1	9	1	504	01:09:16	4156	01:10:57	4257	00:01:41	101	0.0000
nopath	3	6	12	14	667	01:09:28	4168	01:10:59	4259	00:01:31	91	0.0000
nopath	5	4	3	1	650	01:08:32	4112	01:11:02	4262	00:02:30	150	0.0000	00:01:52
nopath	3	6	13	15	667	01:09:46	4186	01:11:02	4262	00:01:16	76	0.0000
nopath	5	3	13	15	621	01:09:46	4186	01:11:03	4263	00:01:17	77	0.0000
nopath	3	6	3	1	667	01:09:52	4192	01:11:05	4265	00:01:13	73	0.0000
nopath	3	6	3	1	667	01:09:55	4195	01:11:06	4266	00:01:11	71	0.0000
nopath	2	7	3	1	458	01:09:48	4188	01:11:07	4267	00:01:19	79	0.0000
nopath	3	6	5	1	667	01:09:56	4196	01:11:12	4272	00:01:16	76	0.0000
nopath	5	2	3	1	701	01:10:07	4207	01:11:12	4272	00:01:05	65	0.0000
nopath	1	3	4	1	763	01:09:34	4174	01:11:13	4273	00:01:39	99	0.0000
nopath	3	6	10	1	667	01:10:00	4200	01:11:15	4275	00:01:15	75	0.0000
nopath	3	5	5	1	621	01:10:11	4211	01:11:17	4277	00:01:06	66	0.0000
nopath	2	4	13	15	708	01:09:28	4168	01:11:18	4278	00:01:50	110	0.0000
nopath	4	1	3	1	792	01:08:37	4117	01:11:19	4279	00:02:42	162	0.0000
nopath	3	6	3	1	667	01:10:18	4218	01:11:20	4280	00:01:02	62	0.0000
nopath	2	3	5	1	679	01:09:40	4180	01:11:20	4280	00:01:40	100	0.0000
nopath	4	1	10	1	792	01:09:00	4140	01:11:20	4280	00:02:20	140	0.0000
nopath	6	1	5	1	832	01:08:52	4132	01:11:22	4282	00:02:30	150	0.0000
nopath	6	1	10	1	832	01:08:58	4138	01:11:23	4283	00:02:25	145	0.0000
nopath	6	3	3	1	667	01:09:06	4146	01:11:28	4288	00:02:22	142	0.0000
nopath	6	1	6	1	832	01:10:25	4225	01:11:29	4289	00:01:04	64	0.0000
nopath	3	6	3	1	667	01:10:23	4223	01:11:30	4290	00:01:07	67	0.0000
nopath	2	6	9	1	748	01:09:24	4164	01:11:40	4300	00:02:16	136	0.0000
nopath	2	3	3	1	679	01:09:58	4198	01:11:49	4309	00:01:51	111	0.0000
nopath	4	7	3	1	331	01:11:17	4277	01:11:51	4311	00:00:34	34	0.0000
nopath	1	4	12	14	792	01:10:28	4228	01:11:53	4313	00:01:25	85	0.0000
nopath	1	3	13	15	763	01:10:35	4235	01:11:56	4316	00:01:21	81	0.0000
nopath	1	3	3	1	763	01:10:48	4248	01:11:58	4318	00:01:10	70	0.0000
nopath	4	2	12	14	708	01:09:19	4159	01:12:07	4327	00:02:48	168	0.0000	00:01:50
nopath	1	3	12	14	763	01:11:10	4270	01:12:25	4345	00:01:15	75	0.0000
nopath	2	1	9	1	504	01:10:48	4248	01:12:26	4346	00:01:38	98	0.0000
nopath	3	2	5	1	679	01:10:21	4221	01:12:27	4347	00:02:06	126	0.0000
nopath	2	1	5	1	504	01:11:23	4283	01:12:34	4354	00:01:11	71	0.0000
nopath	3	6	12	14	667	01:10:42	4242	01:12:35	4355	00:01:53	113	0.0000
nopath	3	6	10	1	667	01:10:47	4247	01:12:37	4357	00:01:50	110	0.0000
nopath	4	1	2	1	792	01:09:28	4168	01:12:37	4357	00:03:09	189	0.0000
nopath	5	1	6	1	785	01:10:46	4246	01:12:38	4358	00:01:52	112	0.0000
nopath	1	2	2	1	504	01:11:30	4290	01:12:39	4359	00:01:09	69	0.0000
nopath	3	6	13	15	667	01:11:13	4273	01:12:42	4362	00:01:29	89	0.0000
nopath	5	3	12	14	621	01:11:23	4283	01:12:42	4362	00:01:19	79	0.0000
nopath	3	6	5	1	667	01:11:28	4288	01:12:44	4364	00:01:16	76	0.0000
nopath	5	3	10	1	621	01:11:44	4304	01:12:44	4364	00:01:00	60	0.0000
nopath	3	6	5	1	667	01:11:41	4301	01:12:46	4366	00:01:05	65	0.0000
nopath	3	6	5	1	667	01:11:47	4307	01:12:48	4368	00:01:01	61	0.0000
nopath	5	1	3	1	785	01:11:51	4311	01:12:52	4372	00:01:01	61	0.0000
nopath	5	1	5	1	785	01:11:54	4314	01:12:55	4375	00:01:01	61	0.0000
nopath	6	5	12	14	380	01:12:21	4341	01:12:59	4379	00:00:38	38	0.0000
nopath	2	3	13	15	679	01:10:20	4220	01:13:01	4381	00:02:41	161	0.0000	00:02:14
nopath	2	3	12	14	679	01:10:51	4251	01:13:03	4383	00:02:12	132	0.0000
nopath	3	6	2	1	667	01:11:52	4312	01:13:05	4385	00:01:13	73	0.0000
nopath	2	4	12	14	708	01:10:54	4254	01:13:06	4386	00:02:12	132	0.0000
nopath	2	3	12	14	679	01:11:00	4260	01:13:07	4387	00:02:07	127	0.0000
nopath	1	3	3	1	763	01:11:47	4307	01:13:10	4390	00:01:23	83	0.0000
nopath	3	6	12	14	667	01:12:22	4342	01:13:14	4394	00:00:52	52	0.0000
nopath	6	7	9	1	624	01:11:18	4278	01:13:22	4402	00:02:04	124	0.0000
nopath	6	3	13	15	667	01:11:23	4283	01:13:23	4403	00:02:00	120	0.0000
nopath	4	2	3	1	708	01:10:30	4230	01:13:27	4407	00:02:57	177	0.0000
nopath	6	4	5	1	696	01:11:49	4309	01:13:28	4408	00:01:39	99	0.0000
nopath	2	6	3	1	748	01:10:07	4207	01:13:30	4410	00:03:23	203	0.0000
nopath	1	3	5	1	763	01:11:59	4319	01:13:31	4411	00:01:32	92	0.0000
nopath	1	6	5	1	832	01:12:09	4329	01:13:32	4412	00:01:23	83	0.0000
nopath	1	3	9	1	763	01:12:03	4323	01:13:34	4414	00:01:31	91	0.0000
nopath	4	7	12	14	331	01:12:47	4367	01:13:39	4419	00:00:52	52	0.0000
nopath	1	4	7	1	792	01:12:42	4362	01:13:41	4421	00:00:59	59	0.0000
nopath	4	2	13	15	708	01:12:13	4333	01:13:47	4427	00:01:34	94	0.0000
nopath	2	7	3	1	458	01:12:26	4346	01:13:48	4428	00:01:22	82	0.0000
nopath	3	1	12	14	763	01:10:31	4231	01:13:50	4430	00:03:19	199	0.0000
nopath	6	3	12	14	667	01:12:34	4354	01:13:51	4431	00:01:17	77	0.0000
nopath	6	2	6	1	748	01:11:33	4293	01:13:57	4437	00:02:24	144	0.0000
nopath	6	1	12	14	832	01:10:36	4236	01:14:01	4441	00:03:25	205	0.0000	00:02:08
nopath	2	3	10	1	679	01:11:43	4303	01:14:09	4449	00:02:26	146	0.0000
nopath	2	4	3	1	708	01:11:25	4285	01:14:10	4450	00:02:45	165	0.0000
nopath	2	4	13	15	708	01:11:52	4312	01:14:16	4456	00:02:24	144	0.0000
nopath	2	4	12	14	708	01:12:08	4328	01:14:18	4458	00:02:10	130	0.0000
nopath	2	4	12	14	708	01:12:52	4372	01:14:19	4459	00:01:27	87	0.0000
nopath	3	6	3	1	667	01:12:48	4368	01:14:22	4462	00:01:34	94	0.0000
nopath	3	6	9	1	667	01:13:10	4390	01:14:24	4464	00:01:14	74	0.0000
nopath	3	6	12	14	667	01:13:30	4410	01:14:26	4466	00:00:56	56	0.0000
nopath	5	3	12	14	621	01:12:19	4339	01:14:27	4467	00:02:08	128	0.0000
nopath	5	1	10	1	785	01:12:24	4344	01:14:27	4467	00:02:03	123	0.0000
nopath	5	3	5	1	621	01:13:17	4397	01:14:29	4469	00:01:12	72	0.0000
nopath	5	1	9	1	785	01:12:43	4363	01:14:30	4470	00:01:47	107	0.0000
nopath	2	4	8	1	708	01:13:05	4385	01:14:46	4486	00:01:41	101	0.0000
nopath	3	2	3	1	679	01:12:45	4365	01:14:48	4488	00:02:03	123	0.0000
nopath	3	5	5	1	621	01:13:38	4418	01:14:49	4489	00:01:11	71	0.0000
nopath	4	2	13	15	708	01:12:40	4360	01:14:53	4493	00:02:13	133	0.0000
nopath	6	7	12	14	624	01:13:06	4386	01:15:07	4507	00:02:01	121	0.0000	00:01:28
nopath	2	1	10	1	504	01:14:26	4466	01:15:13	4513	00:00:47	47	0.0000
nopath	2	6	10	1	748	01:13:02	4382	01:15:16	4516	00:02:14	134	0.0000
nopath	6	1	5	1	832	01:12:56	4376	01:15:21	4521	00:02:25	145	0.0000
nopath	2	3	3	1	679	01:13:13	4393	01:15:23	4523	00:02:10	130	0.0000
nopath	2	4	13	15	708	01:13:17	4397	01:15:30	4530	00:02:13	133	0.0000
nopath	2	3	3	1	679	01:13:39	4419	01:15:31	4531	00:01:52	112	0.0000
nopath	2	4	3	1	708	01:13:24	4404	01:15:32	4532	00:02:08	128	0.0000
nopath	3	7	10	1	302	01:15:14	4514	01:15:48	4548	00:00:34	34	0.0000
nopath	1	2	5	1	504	01:15:07	4507	01:15:50	4550	00:00:43	43	0.0000
nopath	1	7	6	1	542	01:15:09	4509	01:15:57	4557	00:00:48	48	0.0000
nopath	2	4	13	15	708	01:14:21	4461	01:15:58	4558	00:01:37	97	0.0000
nopath	1	3	5	1	763	01:14:40	4480	01:15:59	4559	00:01:19	79	0.0000
nopath	1	4	12	14	792	01:14:18	4458	01:16:00	4560	00:01:42	102	0.0000	00:01:38
nopath	1	4	12	14	792	01:14:50	4490	01:16:02	4562	00:01:12	72	0.0000
nopath	3	6	12	14	667	01:14:22	4462	01:16:11	4571	00:01:49	109	0.0000
nopath	3	6	3	1	667	01:14:26	4466	01:16:13	4573	00:01:47	107	0.0000
nopath	3	6	12	14	667	01:14:30	4470	01:16:15	4575	00:01:45	105	0.0000
nopath	3	6	10	1	667	01:14:55	4495	01:16:17	4577	00:01:22	82	0.0000
nopath	5	4	3	1	650	01:14:56	4496	01:16:17	4577	00:01:21	81	0.0000
nopath	2	1	12	14	504	01:14:56	4496	01:16:22	4582	00:01:26	86	0.0000
nopath	4	2	5	1	708	01:15:16	4516	01:16:25	4585	00:01:09	69	0.0000
nopath	4	1	3	1	792	01:15:08	4508	01:16:33	4593	00:01:25	85	0.0000
nopath	3	6	5	1	667	01:15:29	4529	01:16:33	4593	00:01:04	64	0.0000
nopath	4	1	9	1	792	01:15:32	4532	01:16:35	4595	00:01:03	63	0.0000
nopath	5	2	3	1	701	01:13:57	4437	01:16:36	4596	00:02:39	159	0.0000
nopath	5	1	9	1	785	01:14:35	4475	01:16:45	4605	00:02:10	130	0.0000
nopath	6	1	10	1	832	01:14:26	4466	01:16:46	4606	00:02:20	140	0.0000
nopath	6	2	13	15	748	01:14:56	4496	01:16:48	4608	00:01:52	112	0.0000
nopath	6	1	13	15	832	01:14:34	4474	01:16:50	4610	00:02:16	136	0.0000
nopath	6	7	9	1	624	01:14:57	4497	01:16:51	4611	00:01:54	114	0.0000
nopath	6	4	3	1	696	01:15:50	4550	01:16:54	4614	00:01:04	64	0.0000
nopath	6	1	6	1	832	01:15:46	4546	01:16:55	4615	00:01:09	69	0.0000
nopath	6	3	5	1	667	01:16:12	4572	01:17:00	4620	00:00:48	48	0.0000	00:01:18
nopath	1	2	4	1	504	01:16:23	4583	01:17:07	4627	00:00:44	44	0.0000
nopath	2	3	5	1	679	01:15:09	4509	01:17:08	4628	00:01:59	119	0.0000
nopath	3	6	6	1	667	01:16:13	4573	01:17:10	4630	00:00:57	57	0.0000
nopath	2	3	3	1	679	01:15:10	4510	01:17:11	4631	00:02:01	121	0.0000
nopath	1	3	3	1	763	01:15:34	4534	01:17:13	4633	00:01:39	99	0.0000
nopath	3	6	12	14	667	01:16:29	4589	01:17:20	4640	00:00:51	51	0.0000
nopath	1	3	3	1	763	01:16:00	4560	01:17:40	4660	00:01:40	100	0.0000
nopath	4	1	9	1	792	01:16:06	4566	01:17:52	4672	00:01:46	106	0.0000
nopath	3	1	9	1	763	01:16:33	4593	01:17:57	4677	00:01:24	84	0.0000
nopath	6	2	12	14	748	01:16:28	4588	01:17:58	4678	00:01:30	90	0.0000
nopath	5	1	3	1	785	01:15:48	4548	01:18:05	4685	00:02:17	137	0.0000	00:02:01
nopath	5	4	5	1	650	01:16:26	4586	01:18:06	4686	00:01:40	100	0.0000
nopath	5	1	3	1	785	01:16:20	4580	01:18:08	4688	00:01:48	108	0.0000
nopath	5	7	6	1	577	01:16:58	4618	01:18:08	4688	00:01:10	70	0.0000
nopath	5	1	5	1	785	01:16:57	4617	01:18:09	4689	00:01:12	72	0.0000
nopath	1	2	5	1	504	01:17:18	4638	01:18:12	4692	00:00:54	54	0.0000
nopath	5	1	9	1	785	01:17:03	4623	01:18:12	4692	00:01:09	69	0.0000
nopath	3	6	3	1	667	01:17:26	4646	01:18:16	4696	00:00:50	50	0.0000
nopath	2	4	7	1	708	01:16:21	4581	01:18:19	4699	00:01:58	118	0.0000
nopath	2	4	5	1	708	01:16:34	4594	01:18:21	4701	00:01:47	107	0.0000
nopath	3	6	9	1	667	01:17:31	4651	01:18:21	4701	00:00:50	50	0.0000
nopath	4	7	9	1	331	01:17:50	4670	01:18:22	4702	00:00:32	32	0.0000
nopath	2	3	12	14	679	01:17:00	4620	01:18:22	4702	00:01:22	82	0.0000
nopath	3	6	3	1	667	01:17:33	4653	01:18:23	4703	00:00:50	50	0.0000
nopath	6	3	10	1	667	01:17:01	4621	01:18:31	4711	00:01:30	90	0.0000
nopath	4	6	3	1	696	01:17:41	4661	01:18:40	4720	00:00:59	59	0.0000
nopath	2	3	12	14	679	01:17:01	4621	01:18:49	4729	00:01:48	108	0.0000
nopath	3	2	3	1	679	01:17:08	4628	01:18:51	4731	00:01:43	103	0.0000
nopath	2	4	5	1	708	01:17:05	4625	01:18:52	4732	00:01:47	107	0.0000
nopath	2	3	5	1	679	01:17:08	4628	01:18:53	4733	00:01:45	105	0.0000
nopath	3	6	3	1	667	01:17:54	4674	01:18:53	4733	00:00:59	59	0.0000
nopath	2	3	10	1	679	01:17:18	4638	01:18:55	4735	00:01:37	97	0.0000
nopath	3	6	3	1	667	01:18:03	4683	01:18:57	4737	00:00:54	54	0.0000
nopath	3	6	13	15	667	01:18:05	4685	01:19:01	4741	00:00:56	56	0.0000	00:01:23
nopath	3	6	12	14	667	01:18:10	4690	01:19:03	4743	00:00:53	53	0.0000
nopath	3	6	3	1	667	01:18:11	4691	01:19:06	4746	00:00:55	55	0.0000
nopath	4	2	10	1	708	01:18:17	4697	01:19:13	4753	00:00:56	56	0.0000
nopath	2	4	5	1	708	01:17:27	4647	01:19:19	4759	00:01:52	112	0.0000
nopath	2	4	9	1	708	01:17:38	4658	01:19:21	4761	00:01:43	103	0.0000
nopath	5	3	3	1	621	01:17:50	4670	01:19:41	4781	00:01:51	111	0.0000
nopath	3	5	5	1	621	01:18:37	4717	01:19:45	4785	00:01:08	68	0.0000
nopath	3	6	12	14	667	01:18:42	4722	01:19:48	4788	00:01:06	66	0.0000
nopath	5	1	12	14	785	01:17:30	4650	01:19:50	4790	00:02:20	140	0.0000
nopath	1	3	12	14	763	01:18:48	4728	01:19:51	4791	00:01:03	63	0.0000
nopath	1	4	13	15	792	01:18:07	4687	01:19:54	4794	00:01:47	107	0.0000
nopath	5	1	5	1	785	01:18:10	4690	01:19:54	4794	00:01:44	104	0.0000
nopath	3	6	9	1	667	01:18:52	4732	01:19:55	4795	00:01:03	63	0.0000
nopath	5	3	9	1	621	01:19:04	4744	01:20:11	4811	00:01:07	67	0.0000	00:01:38
nopath	5	4	3	1	650	01:18:23	4703	01:20:13	4813	00:01:50	110	0.0000
nopath	4	7	5	1	331	01:19:43	4783	01:20:19	4819	00:00:36	36	0.0000
nopath	3	5	13	15	621	01:19:34	4774	01:20:27	4827	00:00:53	53	0.0000
nopath	6	5	2	1	380	01:19:55	4795	01:20:29	4829	00:00:34	34	0.0000
nopath	6	3	10	1	667	01:18:44	4724	01:20:31	4831	00:01:47	107	0.0000
nopath	3	6	6	1	667	01:19:42	4782	01:20:32	4832	00:00:50	50	0.0000
nopath	6	2	12	14	748	01:18:02	4682	01:20:40	4840	00:02:38	158	0.0000
nopath	6	2	5	1	748	01:18:49	4729	01:20:42	4842	00:01:53	113	0.0000
nopath	2	3	3	1	679	01:19:32	4772	01:20:48	4848	00:01:16	76	0.0000
nopath	2	3	12	14	679	01:19:45	4785	01:20:51	4851	00:01:06	66	0.0000
nopath	1	5	9	1	785	01:19:24	4764	01:20:52	4852	00:01:28	88	0.0000
nopath	2	6	12	14	748	01:17:41	4661	01:20:53	4853	00:03:12	192	0.0000
nopath	1	2	5	1	504	01:20:15	4815	01:21:00	4860	00:00:45	45	0.0000	00:00:54
nopath	1	3	5	1	763	01:20:07	4807	01:21:22	4882	00:01:15	75	0.0000
nopath	1	4	12	14	792	01:19:47	4787	01:21:24	4884	00:01:37	97	0.0000
nopath	1	3	6	1	763	01:20:26	4826	01:21:26	4886	00:01:00	60	0.0000
nopath	3	2	5	1	679	01:20:23	4823	01:21:32	4892	00:01:09	69	0.0000
nopath	3	6	3	1	667	01:19:55	4795	01:21:34	4894	00:01:39	99	0.0000
nopath	3	6	3	1	667	01:20:00	4800	01:21:36	4896	00:01:36	96	0.0000
nopath	3	6	9	1	667	01:20:09	4809	01:21:38	4898	00:01:29	89	0.0000
nopath	3	6	3	1	667	01:20:19	4819	01:21:40	4900	00:01:21	81	0.0000
nopath	6	5	3	1	380	01:20:54	4854	01:21:42	4902	00:00:48	48	0.0000
nopath	5	4	13	15	650	01:19:48	4788	01:21:44	4904	00:01:56	116	0.0000
nopath	2	1	3	1	504	01:21:00	4860	01:21:57	4917	00:00:57	57	0.0000
nopath	3	6	3	1	667	01:21:03	4863	01:21:59	4919	00:00:56	56	0.0000
nopath	2	4	10	1	708	01:20:12	4812	01:22:00	4920	00:01:48	108	0.0000	00:01:51
nopath	4	1	5	1	792	01:20:49	4849	01:22:00	4920	00:01:11	71	0.0000
nopath	5	1	12	14	785	01:20:07	4807	01:22:07	4927	00:02:00	120	0.0000
nopath	5	1	6	1	785	01:20:33	4833	01:22:09	4929	00:01:36	96	0.0000
nopath	2	3	5	1	679	01:20:17	4817	01:22:28	4948	00:02:11	131	0.0000
nopath	3	6	12	14	667	01:21:22	4882	01:22:31	4951	00:01:09	69	0.0000
nopath	2	3	12	14	679	01:20:19	4819	01:22:31	4951	00:02:12	132	0.0000
nopath	3	6	3	1	667	01:21:29	4889	01:22:32	4952	00:01:03	63	0.0000
nopath	3	6	3	1	667	01:21:41	4901	01:22:34	4954	00:00:53	53	0.0000
nopath	1	4	12	14	792	01:20:57	4857	01:22:36	4956	00:01:39	99	0.0000
nopath	3	6	3	1	667	01:21:49	4909	01:22:39	4959	00:00:50	50	0.0000
nopath	1	5	12	14	785	01:21:33	4893	01:22:50	4970	00:01:17	77	0.0000
nopath	1	3	13	15	763	01:20:59	4859	01:23:03	4983	00:02:04	124	0.0000	00:01:27
nopath	1	3	5	1	763	01:21:27	4887	01:23:05	4985	00:01:38	98	0.0000
nopath	1	4	3	1	792	01:22:00	4920	01:23:08	4988	00:01:08	68	0.0000
nopath	4	2	12	14	708	01:21:16	4876	01:23:14	4994	00:01:58	118	0.0000
nopath	3	1	6	1	763	01:21:12	4872	01:23:19	4999	00:02:07	127	0.0000
nopath	3	6	5	1	667	01:22:16	4936	01:23:22	5002	00:01:06	66	0.0000
nopath	2	4	3	1	708	01:21:43	4903	01:23:31	5011	00:01:48	108	0.0000
nopath	2	4	12	14	708	01:22:13	4933	01:23:33	5013	00:01:20	80	0.0000
nopath	2	4	12	14	708	01:22:32	4952	01:23:35	5015	00:01:03	63	0.0000
nopath	5	1	12	14	785	01:22:24	4944	01:23:35	5015	00:01:11	71	0.0000
nopath	3	6	12	14	667	01:22:28	4948	01:23:40	5020	00:01:12	72	0.0000
nopath	3	6	3	1	667	01:22:29	4949	01:23:42	5022	00:01:13	73	0.0000
nopath	5	1	12	14	785	01:22:40	4960	01:23:42	5022	00:01:02	62	0.0000
nopath	3	6	9	1	667	01:22:31	4951	01:23:44	5024	00:01:13	73	0.0000
nopath	1	2	3	1	504	01:23:04	4984	01:23:48	5028	00:00:44	44	0.0000
nopath	3	6	5	1	667	01:22:52	4972	01:24:06	5046	00:01:14	74	0.0000	00:01:08
nopath	3	6	5	1	667	01:23:03	4983	01:24:10	5050	00:01:07	67	0.0000
nopath	3	6	12	14	667	01:23:19	4999	01:24:15	5055	00:00:56	56	0.0000
nopath	4	2	9	1	708	01:22:35	4955	01:24:15	5055	00:01:40	100	0.0000
nopath	3	2	6	1	679	01:22:59	4979	01:24:17	5057	00:01:18	78	0.0000
nopath	3	2	3	1	679	01:23:18	4998	01:24:20	5060	00:01:02	62	0.0000
nopath	2	1	12	14	504	01:23:24	5004	01:24:32	5072	00:01:08	68	0.0000
nopath	1	3	5	1	763	01:23:08	4988	01:24:32	5072	00:01:24	84	0.0000
nopath	1	3	5	1	763	01:23:15	4995	01:24:35	5075	00:01:20	80	0.0000
nopath	2	3	5	1	679	01:23:06	4986	01:24:37	5077	00:01:31	91	0.0000
nopath	4	1	6	1	792	01:23:12	4992	01:24:40	5080	00:01:28	88	0.0000
nopath	1	2	12	14	504	01:24:07	5047	01:24:53	5093	00:00:46	46	0.0000
nopath	3	7	13	15	302	01:23:58	5038	01:24:56	5096	00:00:58	58	0.0000
nopath	2	3	3	1	679	01:23:12	4992	01:25:04	5104	00:01:52	112	0.0000	00:01:51
nopath	2	3	3	1	679	01:23:58	5038	01:25:07	5107	00:01:09	69	0.0000
nopath	3	6	3	1	667	01:23:20	5000	01:25:10	5110	00:01:50	110	0.0000
nopath	3	6	5	1	667	01:23:30	5010	01:25:13	5113	00:01:43	103	0.0000
nopath	3	6	13	15	667	01:23:31	5011	01:25:18	5118	00:01:47	107	0.0000
nopath	5	3	9	1	621	01:23:39	5019	01:25:19	5119	00:01:40	100	0.0000
nopath	3	6	3	1	667	01:23:48	5028	01:25:20	5120	00:01:32	92	0.0000
nopath	3	6	3	1	667	01:23:57	5037	01:25:21	5121	00:01:24	84	0.0000
nopath	4	6	9	1	696	01:24:01	5041	01:25:23	5123	00:01:22	82	0.0000
nopath	3	6	10	1	667	01:24:05	5045	01:25:25	5125	00:01:20	80	0.0000
nopath	3	6	6	1	667	01:24:06	5046	01:25:26	5126	00:01:20	80	0.0000
nopath	5	4	9	1	650	01:24:03	5043	01:25:27	5127	00:01:24	84	0.0000
nopath	6	5	5	1	380	01:24:42	5082	01:25:28	5128	00:00:46	46	0.0000
nopath	3	6	3	1	667	01:24:15	5055	01:25:28	5128	00:01:13	73	0.0000
nopath	3	6	12	14	667	01:24:24	5064	01:25:30	5130	00:01:06	66	0.0000
nopath	4	2	12	14	708	01:24:39	5079	01:25:35	5135	00:00:56	56	0.0000
nopath	3	6	5	1	667	01:24:36	5076	01:25:41	5141	00:01:05	65	0.0000
nopath	2	7	10	1	458	01:24:17	5057	01:25:45	5145	00:01:28	88	0.0000
nopath	3	2	9	1	679	01:24:53	5093	01:25:50	5150	00:00:57	57	0.0000
nopath	3	2	6	1	679	01:24:55	5095	01:25:54	5154	00:00:59	59	0.0000
nopath	6	2	12	14	748	01:24:38	5078	01:26:04	5164	00:01:26	86	0.0000	00:01:54
nopath	2	3	5	1	679	01:24:48	5088	01:26:10	5170	00:01:22	82	0.0000
nopath	2	4	12	14	708	01:24:22	5062	01:26:12	5172	00:01:50	110	0.0000
nopath	3	6	3	1	667	01:25:16	5116	01:26:13	5173	00:00:57	57	0.0000
nopath	1	3	7	1	763	01:24:50	5090	01:26:36	5196	00:01:46	106	0.0000
nopath	1	3	3	1	763	01:25:08	5108	01:26:39	5199	00:01:31	91	0.0000
nopath	1	3	9	1	763	01:25:15	5115	01:26:41	5201	00:01:26	86	0.0000
nopath	1	2	9	1	504	01:26:00	5160	01:26:45	5205	00:00:45	45	0.0000
nopath	3	4	5	1	375	01:26:14	5174	01:26:54	5214	00:00:40	40	0.0000
nopath	1	2	13	15	504	01:26:10	5170	01:26:57	5217	00:00:47	47	0.0000
nopath	5	3	10	1	621	01:26:08	5168	01:26:58	5218	00:00:50	50	0.0000
nopath	2	1	13	15	504	01:26:08	5168	01:27:27	5247	00:01:19	79	0.0000	00:01:18
nopath	5	1	6	1	785	01:25:30	5130	01:27:30	5250	00:02:00	120	0.0000
nopath	5	2	12	14	701	01:25:59	5159	01:27:30	5250	00:01:31	91	0.0000
nopath	5	1	3	1	785	01:25:49	5149	01:27:32	5252	00:01:43	103	0.0000
nopath	5	2	9	1	701	01:26:20	5180	01:27:32	5252	00:01:12	72	0.0000
nopath	5	1	12	14	785	01:25:56	5156	01:27:34	5254	00:01:38	98	0.0000
nopath	2	4	13	15	708	01:25:42	5142	01:27:42	5262	00:02:00	120	0.0000
nopath	6	2	3	1	748	01:26:45	5205	01:27:44	5264	00:00:59	59	0.0000
nopath	3	6	5	1	667	01:26:44	5204	01:27:45	5265	00:01:01	61	0.0000
nopath	6	3	3	1	667	01:26:48	5208	01:27:51	5271	00:01:03	63	0.0000
nopath	2	6	12	14	748	01:25:29	5129	01:27:53	5273	00:02:24	144	0.0000
nopath	2	6	9	1	748	01:25:43	5143	01:27:55	5275	00:02:12	132	0.0000
nopath	1	3	3	1	763	01:26:24	5184	01:28:08	5288	00:01:44	104	0.0000	00:01:32
nopath	4	2	10	1	708	01:26:42	5202	01:28:18	5298	00:01:36	96	0.0000
nopath	2	1	9	1	504	01:26:50	5210	01:28:35	5315	00:01:45	105	0.0000
nopath	2	1	3	1	504	01:27:17	5237	01:28:39	5319	00:01:22	82	0.0000
nopath	2	3	6	1	679	01:26:20	5180	01:28:41	5321	00:02:21	141	0.0000
nopath	2	1	9	1	504	01:27:27	5247	01:28:42	5322	00:01:15	75	0.0000
nopath	3	6	3	1	667	01:27:19	5239	01:28:46	5326	00:01:27	87	0.0000
nopath	2	1	12	14	504	01:27:44	5264	01:28:46	5326	00:01:02	62	0.0000
nopath	3	6	12	14	667	01:27:26	5246	01:28:48	5328	00:01:22	82	0.0000
nopath	3	1	13	15	763	01:27:02	5222	01:28:49	5329	00:01:47	107	0.0000
nopath	3	6	3	1	667	01:27:39	5259	01:28:51	5331	00:01:12	72	0.0000
nopath	5	1	6	1	785	01:26:28	5188	01:28:51	5331	00:02:23	143	0.0000
nopath	5	1	3	1	785	01:26:30	5190	01:28:53	5333	00:02:23	143	0.0000
nopath	3	6	4	1	667	01:27:49	5269	01:28:55	5335	00:01:06	66	0.0000
nopath	3	6	10	1	667	01:27:52	5272	01:28:57	5337	00:01:05	65	0.0000
nopath	2	3	5	1	679	01:27:35	5255	01:29:14	5354	00:01:39	99	0.0000	00:01:37
nopath	2	4	12	14	708	01:27:33	5253	01:29:16	5356	00:01:43	103	0.0000
nopath	2	4	12	14	708	01:27:45	5265	01:29:18	5358	00:01:33	93	0.0000
nopath	1	3	9	1	763	01:28:02	5282	01:29:19	5359	00:01:17	77	0.0000
nopath	3	6	12	14	667	01:28:09	5289	01:29:19	5359	00:01:10	70	0.0000
nopath	2	5	3	1	701	01:26:42	5202	01:29:37	5377	00:02:55	175	0.0000
nopath	3	2	12	14	679	01:28:20	5300	01:29:40	5380	00:01:20	80	0.0000
nopath	1	3	13	15	763	01:28:20	5300	01:29:47	5387	00:01:27	87	0.0000
nopath	1	3	12	14	763	01:28:48	5328	01:29:50	5390	00:01:02	62	0.0000
nopath	2	7	9	1	458	01:29:25	5365	01:30:08	5408	00:00:43	43	0.0000	00:01:23
nopath	6	1	5	1	832	01:27:23	5243	01:30:12	5412	00:02:49	169	0.0000
nopath	6	1	10	1	832	01:28:45	5325	01:30:14	5414	00:01:29	89	0.0000
nopath	1	2	5	1	504	01:29:15	5355	01:30:14	5414	00:00:59	59	0.0000
nopath	2	3	3	1	679	01:28:47	5327	01:30:18	5418	00:01:31	91	0.0000
nopath	2	4	12	14	708	01:28:02	5282	01:30:20	5420	00:02:18	138	0.0000
nopath	2	3	5	1	679	01:29:13	5353	01:30:21	5421	00:01:08	68	0.0000
nopath	3	6	12	14	667	01:28:44	5324	01:30:35	5435	00:01:51	111	0.0000
nopath	5	3	12	14	621	01:29:44	5384	01:30:36	5436	00:00:52	52	0.0000
nopath	3	6	6	1	667	01:28:51	5331	01:30:37	5437	00:01:46	106	0.0000
nopath	5	4	3	1	650	01:29:42	5382	01:30:39	5439	00:00:57	57	0.0000
nopath	2	3	5	1	679	01:29:27	5367	01:30:52	5452	00:01:25	85	0.0000
nopath	1	2	3	1	504	01:30:11	5411	01:30:54	5454	00:00:43	43	0.0000
nopath	3	6	3	1	667	01:29:54	5394	01:30:54	5454	00:01:00	60	0.0000
nopath	1	3	3	1	763	01:29:12	5352	01:30:54	5454	00:01:42	102	0.0000
nopath	1	4	9	1	792	01:29:22	5362	01:30:58	5458	00:01:36	96	0.0000
nopath	1	4	3	1	792	01:29:40	5380	01:31:00	5460	00:01:20	80	0.0000	00:01:28
nopath	3	2	2	1	679	01:29:35	5375	01:31:00	5460	00:01:25	85	0.0000
nopath	6	3	9	1	667	01:29:04	5344	01:31:07	5467	00:02:03	123	0.0000
nopath	2	1	12	14	504	01:29:50	5390	01:31:16	5476	00:01:26	86	0.0000
nopath	4	2	12	14	708	01:30:05	5405	01:31:18	5478	00:01:13	73	0.0000
nopath	2	5	3	1	701	01:29:00	5340	01:31:25	5485	00:02:25	145	0.0000
nopath	2	3	12	14	679	01:29:53	5393	01:31:28	5488	00:01:35	95	0.0000
nopath	2	5	2	1	701	01:29:41	5381	01:31:29	5489	00:01:48	108	0.0000
nopath	6	1	3	1	832	01:29:59	5399	01:31:33	5493	00:01:34	94	0.0000
nopath	1	2	12	14	504	01:30:25	5425	01:31:34	5494	00:01:09	69	0.0000
nopath	2	6	13	15	748	01:30:01	5401	01:31:49	5509	00:01:48	108	0.0000
nopath	1	3	5	1	763	01:30:32	5432	01:32:00	5520	00:01:28	88	0.0000	00:01:23
nopath	1	3	3	1	763	01:30:39	5439	01:32:03	5523	00:01:24	84	0.0000
nopath	3	6	6	1	667	01:30:23	5423	01:32:22	5542	00:01:59	119	0.0000
nopath	3	6	6	1	667	01:30:29	5429	01:32:24	5544	00:01:55	115	0.0000
nopath	3	5	5	1	621	01:30:35	5435	01:32:25	5545	00:01:50	110	0.0000
nopath	5	4	12	14	650	01:30:45	5445	01:32:26	5546	00:01:41	101	0.0000
nopath	3	6	5	1	667	01:30:49	5449	01:32:28	5548	00:01:39	99	0.0000
nopath	3	6	9	1	667	01:31:07	5467	01:32:30	5550	00:01:23	83	0.0000
nopath	5	7	13	15	577	01:31:17	5477	01:32:31	5551	00:01:14	74	0.0000
nopath	3	6	9	1	667	01:31:42	5502	01:32:43	5563	00:01:01	61	0.0000
nopath	6	3	3	1	667	01:30:43	5443	01:32:47	5567	00:02:04	124	0.0000
nopath	2	1	12	14	504	01:32:07	5527	01:32:49	5569	00:00:42	42	0.0000
nopath	5	2	3	1	701	01:30:29	5429	01:32:50	5570	00:02:21	141	0.0000
nopath	4	1	12	14	792	01:31:15	5475	01:32:51	5571	00:01:36	96	0.0000
nopath	5	1	3	1	785	01:30:21	5421	01:32:54	5574	00:02:33	153	0.0000
nopath	1	2	9	1	504	01:32:00	5520	01:32:56	5576	00:00:56	56	0.0000
nopath	6	2	9	1	748	01:32:02	5522	01:32:59	5579	00:00:57	57	0.0000
nopath	2	3	12	14	679	01:30:19	5419	01:33:01	5581	00:02:42	162	0.0000	00:01:40
nopath	2	3	5	1	679	01:30:52	5452	01:33:04	5584	00:02:12	132	0.0000
nopath	2	3	10	1	679	01:31:20	5480	01:33:06	5586	00:01:46	106	0.0000
nopath	3	5	5	1	621	01:32:05	5525	01:33:08	5588	00:01:03	63	0.0000
nopath	3	6	6	1	667	01:32:08	5528	01:33:12	5592	00:01:04	64	0.0000
nopath	1	2	13	15	504	01:32:34	5554	01:33:23	5603	00:00:49	49	0.0000
nopath	2	3	13	15	679	01:31:38	5498	01:33:35	5615	00:01:57	117	0.0000
nopath	2	4	9	1	708	01:31:52	5512	01:33:36	5616	00:01:44	104	0.0000
nopath	1	4	3	1	792	01:31:46	5506	01:33:38	5618	00:01:52	112	0.0000
nopath	1	3	12	14	763	01:32:05	5525	01:33:40	5620	00:01:35	95	0.0000
nopath	1	2	13	15	504	01:32:57	5577	01:33:44	5624	00:00:47	47	0.0000
nopath	3	2	13	15	679	01:31:32	5492	01:33:47	5627	00:02:15	135	0.0000
nopath	5	6	9	1	380	01:33:17	5597	01:33:49	5629	00:00:32	32	0.0000
nopath	2	1	5	1	504	01:32:51	5571	01:33:54	5634	00:01:03	63	0.0000
nopath	4	2	3	1	708	01:32:47	5567	01:33:58	5638	00:01:11	71	0.0000
nopath	2	4	5	1	708	01:32:54	5574	01:34:06	5646	00:01:12	72	0.0000	00:01:39
nopath	4	1	13	15	792	01:32:52	5572	01:34:08	5648	00:01:16	76	0.0000
nopath	3	6	2	1	667	01:32:39	5559	01:34:10	5650	00:01:31	91	0.0000
nopath	3	6	3	1	667	01:32:51	5571	01:34:12	5652	00:01:21	81	0.0000
nopath	3	6	5	1	667	01:33:03	5583	01:34:14	5654	00:01:11	71	0.0000
nopath	5	3	10	1	621	01:33:29	5609	01:34:18	5658	00:00:49	49	0.0000
nopath	3	6	9	1	667	01:33:10	5590	01:34:18	5658	00:01:08	68	0.0000
nopath	1	2	3	1	504	01:33:40	5620	01:34:25	5665	00:00:45	45	0.0000
nopath	2	4	13	15	708	01:33:02	5582	01:34:38	5678	00:01:36	96	0.0000
nopath	6	1	6	1	832	01:33:07	5587	01:34:38	5678	00:01:31	91	0.0000
nopath	3	6	12	14	667	01:33:28	5608	01:34:39	5679	00:01:11	71	0.0000
nopath	1	3	3	1	763	01:33:32	5612	01:34:39	5679	00:01:07	67	0.0000
nopath	2	4	13	15	708	01:33:17	5597	01:34:40	5680	00:01:23	83	0.0000
nopath	3	6	5	1	667	01:33:30	5610	01:34:41	5681	00:01:11	71	0.0000
nopath	3	6	9	1	667	01:33:40	5620	01:34:42	5682	00:01:02	62	0.0000
nopath	3	6	3	1	667	01:33:57	5637	01:34:48	5688	00:00:51	51	0.0000
nopath	1	2	12	14	504	01:34:07	5647	01:34:51	5691	00:00:44	44	0.0000
nopath	1	3	12	14	763	01:33:35	5615	01:35:05	5705	00:01:30	90	0.0000	00:01:24
nopath	2	5	13	15	701	01:33:20	5600	01:35:07	5707	00:01:47	107	0.0000
nopath	1	3	3	1	763	01:33:55	5635	01:35:07	5707	00:01:12	72	0.0000
nopath	2	1	3	1	504	01:33:35	5615	01:35:15	5715	00:01:40	100	0.0000
nopath	4	1	12	14	792	01:33:15	5595	01:35:22	5722	00:02:07	127	0.0000
nopath	6	1	9	1	832	01:33:40	5620	01:35:36	5736	00:01:56	116	0.0000
nopath	2	3	10	1	679	01:34:11	5651	01:35:38	5738	00:01:27	87	0.0000
nopath	1	7	3	1	542	01:34:27	5667	01:35:39	5739	00:01:12	72	0.0000
nopath	2	4	5	1	708	01:33:56	5636	01:35:39	5739	00:01:43	103	0.0000
nopath	6	1	12	14	832	01:33:42	5622	01:35:39	5739	00:01:57	117	0.0000
nopath	2	3	10	1	679	01:34:26	5666	01:35:41	5741	00:01:15	75	0.0000
nopath	2	3	3	1	679	01:34:28	5668	01:35:43	5743	00:01:15	75	0.0000
nopath	1	7	7	1	542	01:34:56	5696	01:35:47	5747	00:00:51	51	0.0000
nopath	1	2	3	1	504	01:35:06	5706	01:35:51	5751	00:00:45	45	0.0000
nopath	3	6	9	1	667	01:33:59	5639	01:35:58	5758	00:01:59	119	0.0000
nopath	3	5	5	1	621	01:34:39	5679	01:35:59	5759	00:01:20	80	0.0000
nopath	2	3	12	14	679	01:34:48	5688	01:36:09	5769	00:01:21	81	0.0000	00:01:36
nopath	2	3	13	15	679	01:34:49	5689	01:36:13	5773	00:01:24	84	0.0000
nopath	3	6	5	1	667	01:35:18	5718	01:36:15	5775	00:00:57	57	0.0000
nopath	1	3	13	15	763	01:34:55	5695	01:36:16	5776	00:01:21	81	0.0000
nopath	3	2	3	1	679	01:34:58	5698	01:36:24	5784	00:01:26	86	0.0000
nopath	4	3	9	1	375	01:36:00	5760	01:36:41	5801	00:00:41	41	0.0000
nopath	2	1	3	1	504	01:35:24	5724	01:36:44	5804	00:01:20	80	0.0000
nopath	1	4	13	15	792	01:35:37	5737	01:36:46	5806	00:01:09	69	0.0000
nopath	4	1	10	1	792	01:34:43	5683	01:36:51	5811	00:02:08	128	0.0000
nopath	3	6	9	1	667	01:36:06	5766	01:36:55	5815	00:00:49	49	0.0000
nopath	5	1	6	1	785	01:33:35	5615	01:36:57	5817	00:03:22	202	0.0000
nopath	1	7	9	1	542	01:35:54	5754	01:37:00	5820	00:01:06	66	0.0000	00:00:59
nopath	1	2	3	1	504	01:36:20	5780	01:37:06	5826	00:00:46	46	0.0000
nopath	2	3	3	1	679	01:35:35	5735	01:37:08	5828	00:01:33	93	0.0000
nopath	2	3	6	1	679	01:35:38	5738	01:37:12	5832	00:01:34	94	0.0000
nopath	2	3	3	1	679	01:35:53	5753	01:37:14	5834	00:01:21	81	0.0000
nopath	3	4	3	1	375	01:36:39	5799	01:37:26	5846	00:00:47	47	0.0000
nopath	2	3	3	1	679	01:36:01	5761	01:37:40	5860	00:01:39	99	0.0000
nopath	2	4	7	1	708	01:36:02	5762	01:37:44	5864	00:01:42	102	0.0000
nopath	3	6	10	1	667	01:36:26	5786	01:37:46	5866	00:01:20	80	0.0000
nopath	3	6	10	1	667	01:36:30	5790	01:37:48	5868	00:01:18	78	0.0000
nopath	3	6	12	14	667	01:36:48	5808	01:37:50	5870	00:01:02	62	0.0000
nopath	3	5	5	1	621	01:37:03	5823	01:37:55	5875	00:00:52	52	0.0000
nopath	2	1	9	1	504	01:37:01	5821	01:37:57	5877	00:00:56	56	0.0000
nopath	3	6	10	1	667	01:37:04	5824	01:37:58	5878	00:00:54	54	0.0000
nopath	2	1	9	1	504	01:37:10	5830	01:38:00	5880	00:00:50	50	0.0000	00:01:12
nopath	6	5	3	1	380	01:37:25	5845	01:38:02	5882	00:00:37	37	0.0000
nopath	4	1	10	1	792	01:36:11	5771	01:38:02	5882	00:01:51	111	0.0000
nopath	3	4	6	1	375	01:37:28	5848	01:38:04	5884	00:00:36	36	0.0000
nopath	4	1	3	1	792	01:37:03	5823	01:38:11	5891	00:01:08	68	0.0000
nopath	3	6	3	1	667	01:37:08	5828	01:38:18	5898	00:01:10	70	0.0000
nopath	5	1	3	1	785	01:36:51	5811	01:38:18	5898	00:01:27	87	0.0000
nopath	3	6	3	1	667	01:37:13	5833	01:38:20	5900	00:01:07	67	0.0000
nopath	1	2	5	1	504	01:37:28	5848	01:38:21	5901	00:00:53	53	0.0000
nopath	3	6	3	1	667	01:37:32	5852	01:38:25	5905	00:00:53	53	0.0000
nopath	3	6	3	1	667	01:37:42	5862	01:38:30	5910	00:00:48	48	0.0000
nopath	3	6	10	1	667	01:37:43	5863	01:38:33	5913	00:00:50	50	0.0000
nopath	4	5	10	1	650	01:37:15	5835	01:38:41	5921	00:01:26	86	0.0000
nopath	1	3	12	14	763	01:37:10	5830	01:38:49	5929	00:01:39	99	0.0000
nopath	1	4	9	1	792	01:37:41	5861	01:38:52	5932	00:01:11	71	0.0000
nopath	3	5	3	1	621	01:38:00	5880	01:38:52	5932	00:00:52	52	0.0000
nopath	1	7	5	1	542	01:38:04	5884	01:38:57	5937	00:00:53	53	0.0000
nopath	1	2	12	14	504	01:38:11	5891	01:38:57	5937	00:00:46	46	0.0000
nopath	3	6	13	15	667	01:38:04	5884	01:38:58	5938	00:00:54	54	0.0000
nopath	2	1	3	1	504	01:37:42	5862	01:39:18	5958	00:01:36	96	0.0000	00:01:36
nopath	1	4	3	1	792	01:37:59	5879	01:39:19	5959	00:01:20	80	0.0000
nopath	4	1	12	14	792	01:37:11	5831	01:39:20	5960	00:02:09	129	0.0000
nopath	1	4	5	1	792	01:38:07	5887	01:39:21	5961	00:01:14	74	0.0000
nopath	6	2	3	1	748	01:37:47	5867	01:39:33	5973	00:01:46	106	0.0000
nopath	3	6	13	15	667	01:38:07	5887	01:39:38	5978	00:01:31	91	0.0000
nopath	3	6	9	1	667	01:38:10	5890	01:39:40	5980	00:01:30	90	0.0000
nopath	5	1	5	1	785	01:37:18	5838	01:39:41	5981	00:02:23	143	0.0000
nopath	5	1	5	1	785	01:37:20	5840	01:39:44	5984	00:02:24	144	0.0000
nopath	5	1	13	15	785	01:37:50	5870	01:39:47	5987	00:01:57	117	0.0000
nopath	2	3	10	1	679	01:37:53	5873	01:39:48	5988	00:01:55	115	0.0000
nopath	5	1	7	1	785	01:37:58	5878	01:39:49	5989	00:01:51	111	0.0000
nopath	5	1	12	14	785	01:37:59	5879	01:39:52	5992	00:01:53	113	0.0000
nopath	2	4	3	1	708	01:38:16	5896	01:39:52	5992	00:01:36	96	0.0000
nopath	1	7	3	1	542	01:39:12	5952	01:39:59	5999	00:00:47	47	0.0000
nopath	6	1	3	1	832	01:38:47	5927	01:40:03	6003	00:01:16	76	0.0000	00:01:52
nopath	1	2	5	1	504	01:39:31	5971	01:40:24	6024	00:00:53	53	0.0000
nopath	3	6	3	1	667	01:39:20	5960	01:40:25	6025	00:01:05	65	0.0000
nopath	3	6	3	1	667	01:39:44	5984	01:40:34	6034	00:00:50	50	0.0000
nopath	3	2	3	1	679	01:38:27	5907	01:40:41	6041	00:02:14	134	0.0000
nopath	2	1	5	1	504	01:39:18	5958	01:40:50	6050	00:01:32	92	0.0000
nopath	1	4	5	1	792	01:39:27	5967	01:40:51	6051	00:01:24	84	0.0000
nopath	1	3	6	1	763	01:39:47	5987	01:40:51	6051	00:01:04	64	0.0000
nopath	3	1	6	1	763	01:38:22	5902	01:40:52	6052	00:02:30	150	0.0000
nopath	3	1	13	15	763	01:38:30	5910	01:40:56	6056	00:02:26	146	0.0000
nopath	6	2	13	15	748	01:39:14	5954	01:40:57	6057	00:01:43	103	0.0000
nopath	6	2	9	1	748	01:40:04	6004	01:41:01	6061	00:00:57	57	0.0000	00:01:16
nopath	6	1	5	1	832	01:40:12	6012	01:41:15	6075	00:01:03	63	0.0000
nopath	5	3	9	1	621	01:39:09	5949	01:41:15	6075	00:02:06	126	0.0000
nopath	3	6	9	1	667	01:39:45	5985	01:41:22	6082	00:01:37	97	0.0000
nopath	5	1	12	14	785	01:39:02	5942	01:41:25	6085	00:02:23	143	0.0000
nopath	2	3	5	1	679	01:39:38	5978	01:41:26	6086	00:01:48	108	0.0000
nopath	2	4	5	1	708	01:39:05	5945	01:41:27	6087	00:02:22	142	0.0000
nopath	3	6	5	1	667	01:40:25	6025	01:41:27	6087	00:01:02	62	0.0000
nopath	5	1	5	1	785	01:40:21	6021	01:41:28	6088	00:01:07	67	0.0000
nopath	2	3	10	1	679	01:39:44	5984	01:41:29	6089	00:01:45	105	0.0000
nopath	3	6	3	1	667	01:40:34	6034	01:41:33	6093	00:00:59	59	0.0000
nopath	5	3	5	1	621	01:40:28	6028	01:41:39	6099	00:01:11	71	0.0000
nopath	3	7	3	1	302	01:41:19	6079	01:41:52	6112	00:00:33	33	0.0000
nopath	3	6	13	15	667	01:41:12	6072	01:42:04	6124	00:00:52	52	0.0000	00:01:14
nopath	3	6	12	14	667	01:41:15	6075	01:42:07	6127	00:00:52	52	0.0000
nopath	2	1	3	1	504	01:40:44	6044	01:42:12	6132	00:01:28	88	0.0000
nopath	2	1	12	14	504	01:41:00	6060	01:42:16	6136	00:01:16	76	0.0000
nopath	3	1	3	1	763	01:39:08	5948	01:42:19	6139	00:03:11	191	0.0000
nopath	2	3	12	14	679	01:40:13	6013	01:42:31	6151	00:02:18	138	0.0000
nopath	2	4	12	14	708	01:40:04	6004	01:42:32	6152	00:02:28	148	0.0000
nopath	3	6	9	1	667	01:41:22	6082	01:42:33	6153	00:01:11	71	0.0000
nopath	2	4	3	1	708	01:40:39	6039	01:42:35	6155	00:01:56	116	0.0000
nopath	2	3	3	1	679	01:40:58	6058	01:42:35	6155	00:01:37	97	0.0000
nopath	3	6	9	1	667	01:41:33	6093	01:42:36	6156	00:01:03	63	0.0000
nopath	6	1	3	1	832	01:41:41	6101	01:42:43	6163	00:01:02	62	0.0000
nopath	1	7	9	1	542	01:42:19	6139	01:43:06	6186	00:00:47	47	0.0000	00:00:49
nopath	1	3	9	1	763	01:42:00	6120	01:43:07	6187	00:01:07	67	0.0000
nopath	3	6	3	1	667	01:41:39	6099	01:43:10	6190	00:01:31	91	0.0000
nopath	4	2	12	14	708	01:41:20	6080	01:43:10	6190	00:01:50	110	0.0000
nopath	3	6	12	14	667	01:41:41	6101	01:43:13	6193	00:01:32	92	0.0000
nopath	3	6	3	1	667	01:41:43	6103	01:43:15	6195	00:01:32	92	0.0000
nopath	5	3	12	14	621	01:41:52	6112	01:43:16	6196	00:01:24	84	0.0000
nopath	3	2	3	1	679	01:42:22	6142	01:43:18	6198	00:00:56	56	0.0000
nopath	3	2	3	1	679	01:42:27	6147	01:43:20	6200	00:00:53	53	0.0000
nopath	2	7	5	1	458	01:41:52	6112	01:43:22	6202	00:01:30	90	0.0000
nopath	6	7	12	14	624	01:42:29	6149	01:43:35	6215	00:01:06	66	0.0000
nopath	1	3	13	15	763	01:42:09	6129	01:43:39	6219	00:01:30	90	0.0000
nopath	1	3	2	1	763	01:42:16	6136	01:43:41	6221	00:01:25	85	0.0000
nopath	5	1	6	1	785	01:42:29	6149	01:43:42	6222	00:01:13	73	0.0000
nopath	1	2	10	1	504	01:42:51	6171	01:43:44	6224	00:00:53	53	0.0000
nopath	5	1	3	1	785	01:42:30	6150	01:43:44	6224	00:01:14	74	0.0000
nopath	1	3	13	15	763	01:42:21	6141	01:43:44	6224	00:01:23	83	0.0000
nopath	3	6	5	1	667	01:42:57	6177	01:43:48	6228	00:00:51	51	0.0000
nopath	6	3	3	1	667	01:43:00	6180	01:43:50	6230	00:00:50	50	0.0000
nopath	1	5	5	1	785	01:41:57	6117	01:44:01	6241	00:02:04	124	0.0000	00:01:44
nopath	1	3	12	14	763	01:42:26	6146	01:44:09	6249	00:01:43	103	0.0000
nopath	2	3	3	1	679	01:41:13	6073	01:44:12	6252	00:02:59	179	0.0000
nopath	2	4	3	1	708	01:41:47	6107	01:44:15	6255	00:02:28	148	0.0000
nopath	1	2	2	1	504	01:43:37	6217	01:44:20	6260	00:00:43	43	0.0000
nopath	3	2	3	1	679	01:42:30	6150	01:44:30	6270	00:02:00	120	0.0000
nopath	2	3	3	1	679	01:42:08	6128	01:44:40	6280	00:02:32	152	0.0000
nopath	2	4	9	1	708	01:42:16	6136	01:44:44	6284	00:02:28	148	0.0000
nopath	1	3	9	1	763	01:42:48	6168	01:44:44	6284	00:01:56	116	0.0000
nopath	3	1	9	1	763	01:43:07	6187	01:44:45	6285	00:01:38	98	0.0000
nopath	1	3	9	1	763	01:43:11	6191	01:44:47	6287	00:01:36	96	0.0000
nopath	6	2	3	1	748	01:43:01	6181	01:44:57	6297	00:01:56	116	0.0000
nopath	3	6	13	15	667	01:43:06	6186	01:45:02	6302	00:01:56	116	0.0000	00:01:18
nopath	3	6	3	1	667	01:43:58	6238	01:45:03	6303	00:01:05	65	0.0000
nopath	1	3	9	1	763	01:43:45	6225	01:45:12	6312	00:01:27	87	0.0000
nopath	2	3	12	14	679	01:43:04	6184	01:45:15	6315	00:02:11	131	0.0000
nopath	2	3	3	1	679	01:43:15	6195	01:45:17	6317	00:02:02	122	0.0000
nopath	3	6	13	15	667	01:44:14	6254	01:45:21	6321	00:01:07	67	0.0000
nopath	6	2	12	14	748	01:44:13	6253	01:45:23	6323	00:01:10	70	0.0000
nopath	3	6	3	1	667	01:44:29	6269	01:45:24	6324	00:00:55	55	0.0000
nopath	6	1	5	1	832	01:43:53	6233	01:45:27	6327	00:01:34	94	0.0000
nopath	5	4	3	1	650	01:44:21	6261	01:45:38	6338	00:01:17	77	0.0000
nopath	2	3	9	1	679	01:43:17	6197	01:45:44	6344	00:02:27	147	0.0000
nopath	1	4	12	14	792	01:44:46	6286	01:45:49	6349	00:01:03	63	0.0000
nopath	2	6	12	14	748	01:43:37	6217	01:45:53	6353	00:02:16	136	0.0000
nopath	3	2	5	1	679	01:44:59	6299	01:46:01	6361	00:01:02	62	0.0000	00:01:37
nopath	3	7	5	1	302	01:45:28	6328	01:46:07	6367	00:00:39	39	0.0000
nopath	4	2	12	14	708	01:44:50	6290	01:46:10	6370	00:01:20	80	0.0000
nopath	2	1	3	1	504	01:45:11	6311	01:46:11	6371	00:01:00	60	0.0000
nopath	1	4	9	1	792	01:44:52	6292	01:46:19	6379	00:01:27	87	0.0000
nopath	1	4	3	1	792	01:44:54	6294	01:46:21	6381	00:01:27	87	0.0000
nopath	1	2	12	14	504	01:45:30	6330	01:46:27	6387	00:00:57	57	0.0000
nopath	5	3	3	1	621	01:45:09	6309	01:46:41	6401	00:01:32	92	0.0000
nopath	3	6	9	1	667	01:44:44	6284	01:46:46	6406	00:02:02	122	0.0000
nopath	3	7	3	1	302	01:46:13	6373	01:46:47	6407	00:00:34	34	0.0000
nopath	3	6	5	1	667	01:44:49	6289	01:46:48	6408	00:01:59	119	0.0000
nopath	3	6	12	14	667	01:44:50	6290	01:46:51	6411	00:02:01	121	0.0000
nopath	2	3	5	1	679	01:45:28	6328	01:46:52	6412	00:01:24	84	0.0000
nopath	3	6	3	1	667	01:45:17	6317	01:46:53	6413	00:01:36	96	0.0000
nopath	1	3	8	1	763	01:45:11	6311	01:46:54	6414	00:01:43	103	0.0000
nopath	3	6	5	1	667	01:45:32	6332	01:46:55	6415	00:01:23	83	0.0000
nopath	3	6	6	1	667	01:45:39	6339	01:46:57	6417	00:01:18	78	0.0000
nopath	1	3	12	14	763	01:45:31	6331	01:46:57	6417	00:01:26	86	0.0000
nopath	6	3	12	14	667	01:45:05	6305	01:47:06	6426	00:02:01	121	0.0000	00:01:36
nopath	3	7	5	1	302	01:46:43	6403	01:47:19	6439	00:00:36	36	0.0000
nopath	1	3	5	1	763	01:45:59	6359	01:47:24	6444	00:01:25	85	0.0000
nopath	3	6	6	1	667	01:46:31	6391	01:47:33	6453	00:01:02	62	0.0000
nopath	3	2	3	1	679	01:46:22	6382	01:47:34	6454	00:01:12	72	0.0000
nopath	2	1	12	14	504	01:46:10	6370	01:47:36	6456	00:01:26	86	0.0000
nopath	5	1	5	1	785	01:44:31	6271	01:47:45	6465	00:03:14	194	0.0000
nopath	5	1	6	1	785	01:45:08	6308	01:47:47	6467	00:02:39	159	0.0000
nopath	1	2	5	1	504	01:46:38	6398	01:47:49	6469	00:01:11	71	0.0000
nopath	5	1	10	1	785	01:45:48	6348	01:47:49	6469	00:02:01	121	0.0000
nopath	1	2	12	14	504	01:46:53	6413	01:47:54	6474	00:01:01	61	0.0000
nopath	2	3	9	1	679	01:45:47	6347	01:47:56	6476	00:02:09	129	0.0000
nopath	2	3	13	15	679	01:45:52	6352	01:48:01	6481	00:02:09	129	0.0000	00:01:55
nopath	2	4	10	1	708	01:45:59	6359	01:48:03	6483	00:02:04	124	0.0000
nopath	5	6	3	1	380	01:46:39	6399	01:48:11	6491	00:01:32	92	0.0000
nopath	6	2	3	1	748	01:47:17	6437	01:48:15	6495	00:00:58	58	0.0000
nopath	1	7	9	1	542	01:47:41	6461	01:48:27	6507	00:00:46	46	0.0000
nopath	2	3	13	15	679	01:46:04	6364	01:48:31	6511	00:02:27	147	0.0000
nopath	3	5	3	1	621	01:46:53	6413	01:48:33	6513	00:01:40	100	0.0000
nopath	2	3	9	1	679	01:46:18	6378	01:48:33	6513	00:02:15	135	0.0000
nopath	3	6	3	1	667	01:47:21	6441	01:48:36	6516	00:01:15	75	0.0000
nopath	4	6	3	1	696	01:47:19	6439	01:48:38	6518	00:01:19	79	0.0000
nopath	2	4	13	15	708	01:46:22	6382	01:48:38	6518	00:02:16	136	0.0000
nopath	3	6	13	15	667	01:47:52	6472	01:48:44	6524	00:00:52	52	0.0000
nopath	3	4	5	1	375	01:48:10	6490	01:48:53	6533	00:00:43	43	0.0000
nopath	4	1	12	14	792	01:47:09	6429	01:49:00	6540	00:01:51	111	0.0000	00:01:49
nopath	5	1	7	1	785	01:46:34	6394	01:49:06	6546	00:02:32	152	0.0000
nopath	3	6	5	1	667	01:47:53	6473	01:49:07	6547	00:01:14	74	0.0000
nopath	5	1	6	1	785	01:47:44	6464	01:49:08	6548	00:01:24	84	0.0000
nopath	3	6	2	1	667	01:48:07	6487	01:49:09	6549	00:01:02	62	0.0000
nopath	3	6	3	1	667	01:48:08	6488	01:49:11	6551	00:01:03	63	0.0000
nopath	5	1	12	14	785	01:47:47	6467	01:49:11	6551	00:01:24	84	0.0000
nopath	6	2	6	1	748	01:48:08	6488	01:49:12	6552	00:01:04	64	0.0000
nopath	2	3	12	14	679	01:46:43	6403	01:49:29	6569	00:02:46	166	0.0000
nopath	2	4	8	1	708	01:47:07	6427	01:49:32	6572	00:02:25	145	0.0000
nopath	2	3	12	14	679	01:47:26	6446	01:49:33	6573	00:02:07	127	0.0000
nopath	3	6	5	1	667	01:48:16	6496	01:49:33	6573	00:01:17	77	0.0000
nopath	3	6	5	1	667	01:48:33	6513	01:49:35	6575	00:01:02	62	0.0000
nopath	2	4	9	1	708	01:47:27	6447	01:49:36	6576	00:02:09	129	0.0000
nopath	3	6	5	1	667	01:48:39	6519	01:49:37	6577	00:00:58	58	0.0000
nopath	3	7	6	1	302	01:49:02	6542	01:49:47	6587	00:00:45	45	0.0000
nopath	3	4	10	1	375	01:49:19	6559	01:49:52	6592	00:00:33	33	0.0000
nopath	4	2	13	15	708	01:48:00	6480	01:49:58	6598	00:01:58	118	0.0000
nopath	4	2	6	1	708	01:48:23	6503	01:50:00	6600	00:01:37	97	0.0000	00:01:36
nopath	4	2	10	1	708	01:48:51	6531	01:50:01	6601	00:01:10	70	0.0000
nopath	2	3	3	1	679	01:47:29	6449	01:50:04	6604	00:02:35	155	0.0000
nopath	2	7	5	1	458	01:48:00	6480	01:50:05	6605	00:02:05	125	0.0000
nopath	1	3	3	1	763	01:48:22	6502	01:50:07	6607	00:01:45	105	0.0000
nopath	1	3	10	1	763	01:48:25	6505	01:50:09	6609	00:01:44	104	0.0000
nopath	2	1	9	1	504	01:48:41	6521	01:50:14	6614	00:01:33	93	0.0000
nopath	2	1	12	14	504	01:48:43	6523	01:50:18	6618	00:01:35	95	0.0000
nopath	3	5	5	1	621	01:49:08	6548	01:50:21	6621	00:01:13	73	0.0000
nopath	2	1	3	1	504	01:49:12	6552	01:50:21	6621	00:01:09	69	0.0000
nopath	5	2	10	1	701	01:49:02	6542	01:50:21	6621	00:01:19	79	0.0000
nopath	5	2	10	1	701	01:49:11	6551	01:50:24	6624	00:01:13	73	0.0000
nopath	5	1	5	1	785	01:48:28	6508	01:50:26	6626	00:01:58	118	0.0000
nopath	1	3	3	1	763	01:48:33	6513	01:50:36	6636	00:02:03	123	0.0000
nopath	1	3	9	1	763	01:48:47	6527	01:50:39	6639	00:01:52	112	0.0000
nopath	3	6	10	1	667	01:49:36	6576	01:50:41	6641	00:01:05	65	0.0000
nopath	2	3	12	14	679	01:47:45	6465	01:50:42	6642	00:02:57	177	0.0000
nopath	6	2	3	1	748	01:49:19	6559	01:50:48	6648	00:01:29	89	0.0000
nopath	6	7	5	1	624	01:49:09	6549	01:50:55	6655	00:01:46	106	0.0000
nopath	6	7	3	1	624	01:49:26	6566	01:50:59	6659	00:01:33	93	0.0000
nopath	4	5	12	14	650	01:49:59	6599	01:51:01	6661	00:01:02	62	0.0000	00:01:14
nopath	6	2	12	14	748	01:50:03	6603	01:51:02	6662	00:00:59	59	0.0000
nopath	2	3	3	1	679	01:48:26	6506	01:51:12	6672	00:02:46	166	0.0000
nopath	3	6	5	1	667	01:50:20	6620	01:51:13	6673	00:00:53	53	0.0000
nopath	3	2	5	1	679	01:49:22	6562	01:51:15	6675	00:01:53	113	0.0000
nopath	2	3	13	15	679	01:49:01	6541	01:51:17	6677	00:02:16	136	0.0000
nopath	2	3	12	14	679	01:49:33	6573	01:51:19	6679	00:01:46	106	0.0000
nopath	3	6	5	1	667	01:50:30	6630	01:51:25	6685	00:00:55	55	0.0000
nopath	3	1	10	1	763	01:50:29	6629	01:51:44	6704	00:01:15	75	0.0000
nopath	2	3	5	1	679	01:49:36	6576	01:51:44	6704	00:02:08	128	0.0000
nopath	2	4	3	1	708	01:49:38	6578	01:51:48	6708	00:02:10	130	0.0000
nopath	2	3	10	1	679	01:49:39	6579	01:51:48	6708	00:02:09	129	0.0000
nopath	2	3	5	1	679	01:49:48	6588	01:51:50	6710	00:02:02	122	0.0000
nopath	1	2	12	14	504	01:50:48	6648	01:51:51	6711	00:01:03	63	0.0000
nopath	3	4	6	1	375	01:51:17	6677	01:52:02	6722	00:00:45	45	0.0000	00:00:42
nopath	1	2	13	15	504	01:51:14	6674	01:52:06	6726	00:00:52	52	0.0000
nopath	3	6	7	1	667	01:50:45	6645	01:52:10	6730	00:01:25	85	0.0000
nopath	5	3	6	1	621	01:50:33	6633	01:52:10	6730	00:01:37	97	0.0000
nopath	5	3	9	1	621	01:51:17	6677	01:52:12	6732	00:00:55	55	0.0000
nopath	3	6	9	1	667	01:50:54	6654	01:52:12	6732	00:01:18	78	0.0000
nopath	5	4	6	1	650	01:49:55	6595	01:52:12	6732	00:02:17	137	0.0000
nopath	3	6	9	1	667	01:50:57	6657	01:52:14	6734	00:01:17	77	0.0000
nopath	2	3	3	1	679	01:50:20	6620	01:52:20	6740	00:02:00	120	0.0000
nopath	2	3	5	1	679	01:50:28	6628	01:52:23	6743	00:01:55	115	0.0000
nopath	2	3	9	1	679	01:50:50	6650	01:52:25	6745	00:01:35	95	0.0000
nopath	3	5	12	14	621	01:51:22	6682	01:52:27	6747	00:01:05	65	0.0000
nopath	1	3	12	14	763	01:50:43	6643	01:52:27	6747	00:01:44	104	0.0000
nopath	3	6	12	14	667	01:51:33	6693	01:52:29	6749	00:00:56	56	0.0000
nopath	4	2	3	1	708	01:50:18	6618	01:52:36	6756	00:02:18	138	0.0000
nopath	2	1	5	1	504	01:51:13	6673	01:52:48	6768	00:01:35	95	0.0000
nopath	1	3	12	14	763	01:50:55	6655	01:52:53	6773	00:01:58	118	0.0000
nopath	4	1	9	1	792	01:51:51	6711	01:52:55	6775	00:01:04	64	0.0000
nopath	1	3	3	1	763	01:51:24	6684	01:52:55	6775	00:01:31	91	0.0000
nopath	4	7	3	1	331	01:52:25	6745	01:52:56	6776	00:00:31	31	0.0000
nopath	2	7	3	1	458	01:51:41	6701	01:52:59	6779	00:01:18	78	0.0000
nopath	1	3	13	15	763	01:51:30	6690	01:52:59	6779	00:01:29	89	0.0000
nopath	5	1	3	1	785	01:50:44	6644	01:53:09	6789	00:02:25	145	0.0000	00:01:55
nopath	6	2	12	14	748	01:50:52	6652	01:53:11	6791	00:02:19	139	0.0000
nopath	5	1	3	1	785	01:51:11	6671	01:53:11	6791	00:02:00	120	0.0000
nopath	5	1	12	14	785	01:51:19	6679	01:53:14	6794	00:01:55	115	0.0000
nopath	6	1	3	1	832	01:51:23	6683	01:53:19	6799	00:01:56	116	0.0000
nopath	2	4	12	14	708	01:51:21	6681	01:53:32	6812	00:02:11	131	0.0000
nopath	2	4	9	1	708	01:51:23	6683	01:53:33	6813	00:02:10	130	0.0000
nopath	2	4	3	1	708	01:51:34	6694	01:53:35	6815	00:02:01	121	0.0000
nopath	5	3	12	14	621	01:51:53	6713	01:53:52	6832	00:01:59	119	0.0000
nopath	5	3	5	1	621	01:53:05	6785	01:53:55	6835	00:00:50	50	0.0000
nopath	3	6	3	1	667	01:52:38	6758	01:53:58	6838	00:01:20	80	0.0000
nopath	3	6	9	1	667	01:52:50	6770	01:54:00	6840	00:01:10	70	0.0000	00:01:14
nopath	1	3	5	1	763	01:52:57	6777	01:54:00	6840	00:01:03	63	0.0000
nopath	3	2	3	1	679	01:52:29	6749	01:54:01	6841	00:01:32	92	0.0000
nopath	6	5	9	1	380	01:52:25	6745	01:54:03	6843	00:01:38	98	0.0000
nopath	1	3	12	14	763	01:53:08	6788	01:54:07	6847	00:00:59	59	0.0000
nopath	3	6	9	1	667	01:53:00	6780	01:54:08	6848	00:01:08	68	0.0000
nopath	2	7	3	1	458	01:53:06	6786	01:54:12	6852	00:01:06	66	0.0000
nopath	3	6	5	1	667	01:53:09	6789	01:54:13	6853	00:01:04	64	0.0000
nopath	3	6	3	1	667	01:53:24	6804	01:54:15	6855	00:00:51	51	0.0000
nopath	3	6	2	1	667	01:53:27	6807	01:54:17	6857	00:00:50	50	0.0000
nopath	6	7	5	1	624	01:52:21	6741	01:54:21	6861	00:02:00	120	0.0000
nopath	6	2	3	1	748	01:52:33	6753	01:54:29	6869	00:01:56	116	0.0000
nopath	5	1	12	14	785	01:51:40	6700	01:54:31	6871	00:02:51	171	0.0000
nopath	1	2	2	1	504	01:53:43	6823	01:54:32	6872	00:00:49	49	0.0000
nopath	2	3	3	1	679	01:53:05	6785	01:54:36	6876	00:01:31	91	0.0000
nopath	2	3	3	1	679	01:53:17	6797	01:54:39	6879	00:01:22	82	0.0000
nopath	1	2	9	1	504	01:53:55	6835	01:54:40	6880	00:00:45	45	0.0000
nopath	6	1	3	1	832	01:53:43	6823	01:54:48	6888	00:01:05	65	0.0000
nopath	3	6	13	15	667	01:54:01	6841	01:54:53	6893	00:00:52	52	0.0000
nopath	4	1	5	1	792	01:53:23	6803	01:55:31	6931	00:02:08	128	0.0000	00:01:36
nopath	3	1	3	1	763	01:53:49	6829	01:55:35	6935	00:01:46	106	0.0000
nopath	2	3	3	1	679	01:54:25	6865	01:55:41	6941	00:01:16	76	0.0000
nopath	2	4	12	14	708	01:54:28	6868	01:55:43	6943	00:01:15	75	0.0000
nopath	3	6	3	1	667	01:54:26	6866	01:55:46	6946	00:01:20	80	0.0000
nopath	3	6	5	1	667	01:54:27	6867	01:55:48	6948	00:01:21	81	0.0000
nopath	3	6	13	15	667	01:54:38	6878	01:55:52	6952	00:01:14	74	0.0000
nopath	4	1	5	1	792	01:54:15	6855	01:55:53	6953	00:01:38	98	0.0000
nopath	5	1	10	1	785	01:54:12	6852	01:55:54	6954	00:01:42	102	0.0000
nopath	3	6	5	1	667	01:54:52	6892	01:55:56	6956	00:01:04	64	0.0000
nopath	5	1	3	1	785	01:54:16	6856	01:55:56	6956	00:01:40	100	0.0000
nopath	3	6	5	1	667	01:54:54	6894	01:55:58	6958	00:01:04	64	0.0000
nopath	5	7	3	1	577	01:54:23	6863	01:55:59	6959	00:01:36	96	0.0000
nopath	3	6	3	1	667	01:54:56	6896	01:56:00	6960	00:01:04	64	0.0000	00:01:04
nopath	5	1	5	1	785	01:54:59	6899	01:56:00	6960	00:01:01	61	0.0000
nopath	3	7	3	1	302	01:55:10	6910	01:56:02	6962	00:00:52	52	0.0000
nopath	3	6	12	14	667	01:55:04	6904	01:56:03	6963	00:00:59	59	0.0000
nopath	6	4	9	1	696	01:53:46	6826	01:56:09	6969	00:02:23	143	0.0000
nopath	1	4	3	1	792	01:54:36	6876	01:56:15	6975	00:01:39	99	0.0000
nopath	1	3	13	15	763	01:54:58	6898	01:56:16	6976	00:01:18	78	0.0000
nopath	6	1	12	14	832	01:53:58	6838	01:56:19	6979	00:02:21	141	0.0000
nopath	3	6	10	1	667	01:55:15	6915	01:56:21	6981	00:01:06	66	0.0000
nopath	6	1	5	1	832	01:55:01	6901	01:56:23	6983	00:01:22	82	0.0000
nopath	6	4	12	14	696	01:54:43	6883	01:56:34	6994	00:01:51	111	0.0000
nopath	3	2	6	1	679	01:55:35	6935	01:56:39	6999	00:01:04	64	0.0000
nopath	3	6	12	14	667	01:55:55	6955	01:56:49	7009	00:00:54	54	0.0000
nopath	1	3	12	14	763	01:55:51	6951	01:57:13	7033	00:01:22	82	0.0000	00:01:30
nopath	4	3	3	1	375	01:56:46	7006	01:57:20	7040	00:00:34	34	0.0000
nopath	5	3	10	1	621	01:55:39	6939	01:57:28	7048	00:01:49	109	0.0000
nopath	5	3	12	14	621	01:55:45	6945	01:57:32	7052	00:01:47	107	0.0000
nopath	3	6	9	1	667	01:56:30	6990	01:57:34	7054	00:01:04	64	0.0000
nopath	5	3	3	1	621	01:56:23	6983	01:57:34	7054	00:01:11	71	0.0000
nopath	3	6	6	1	667	01:56:34	6994	01:57:36	7056	00:01:02	62	0.0000
nopath	5	1	5	1	785	01:55:15	6915	01:57:37	7057	00:02:22	142	0.0000
nopath	3	7	10	1	302	01:56:50	7010	01:57:38	7058	00:00:48	48	0.0000
nopath	5	1	3	1	785	01:55:33	6933	01:57:38	7058	00:02:05	125	0.0000
nopath	6	5	5	1	380	01:56:33	6993	01:57:44	7064	00:01:11	71	0.0000
nopath	1	2	12	14	504	01:57:05	7025	01:57:51	7071	00:00:46	46	0.0000
nopath	3	6	3	1	667	01:57:02	7022	01:57:59	7079	00:00:57	57	0.0000
nopath	3	5	12	14	621	01:57:04	7024	01:58:03	7083	00:00:59	59	0.0000	00:01:20
nopath	3	6	9	1	667	01:57:07	7027	01:58:22	7102	00:01:15	75	0.0000
nopath	3	1	2	1	763	01:56:23	6983	01:58:22	7102	00:01:59	119	0.0000
nopath	3	6	10	1	667	01:57:19	7039	01:58:24	7104	00:01:05	65	0.0000
nopath	3	6	10	1	667	01:57:28	7048	01:58:25	7105	00:00:57	57	0.0000
nopath	6	2	3	1	748	01:56:09	6969	01:58:27	7107	00:02:18	138	0.0000
nopath	6	3	7	1	667	01:57:35	7055	01:58:31	7111	00:00:56	56	0.0000
nopath	6	2	12	14	748	01:56:38	6998	01:58:35	7115	00:01:57	117	0.0000
nopath	6	1	12	14	832	01:56:19	6979	01:58:36	7116	00:02:17	137	0.0000
nopath	6	1	13	15	832	01:56:21	6981	01:58:40	7120	00:02:19	139	0.0000
nopath	6	2	13	15	748	01:57:18	7038	01:58:41	7121	00:01:23	83	0.0000
nopath	6	1	6	1	832	01:57:11	7031	01:58:44	7124	00:01:33	93	0.0000
nopath	2	3	10	1	679	01:57:29	7049	01:58:48	7128	00:01:19	79	0.0000
nopath	2	3	12	14	679	01:57:33	7053	01:58:51	7131	00:01:18	78	0.0000
nopath	3	5	13	15	621	01:57:44	7064	01:59:23	7163	00:01:39	99	0.0000	00:01:39
nopath	3	6	3	1	667	01:58:13	7093	01:59:26	7166	00:01:13	73	0.0000
nopath	1	3	3	1	763	01:58:28	7108	01:59:26	7166	00:00:58	58	0.0000
nopath	4	1	3	1	792	01:57:55	7075	01:59:32	7172	00:01:37	97	0.0000
nopath	5	3	3	1	621	01:58:04	7084	01:59:35	7175	00:01:31	91	0.0000
nopath	5	3	9	1	621	01:58:30	7110	01:59:37	7177	00:01:07	67	0.0000
nopath	6	3	5	1	667	01:58:47	7127	01:59:41	7181	00:00:54	54	0.0000
nopath	3	7	12	14	302	01:59:21	7161	01:59:52	7192	00:00:31	31	0.0000
nopath	5	1	3	1	785	01:57:17	7037	01:59:54	7194	00:02:37	157	0.0000
nopath	1	3	5	1	763	01:58:29	7109	01:59:56	7196	00:01:27	87	0.0000
nopath	5	1	10	1	785	01:57:30	7050	01:59:57	7197	00:02:27	147	0.0000
nopath	3	6	3	1	667	01:58:55	7135	01:59:58	7198	00:01:03	63	0.0000
nopath	5	1	6	1	785	01:58:26	7106	01:59:59	7199	00:01:33	93	0.0000
nopath	6	1	12	14	832	01:58:32	7112	02:00:01	7201	00:01:29	89	0.0000	00:01:38
nopath	2	4	12	14	708	01:58:00	7080	02:00:01	7201	00:02:01	121	0.0000
nopath	1	7	13	15	542	01:58:53	7133	02:00:01	7201	00:01:08	68	0.0000
nopath	2	3	13	15	679	01:59:10	7150	02:00:31	7231	00:01:21	81	0.0000
nopath	3	6	5	1	667	01:59:27	7167	02:00:33	7233	00:01:06	66	0.0000
nopath	2	7	12	14	458	01:59:33	7173	02:00:52	7252	00:01:19	79	0.0000
nopath	2	7	12	14	458	02:00:13	7213	02:00:59	7259	00:00:46	46	0.0000
nopath	2	3	12	14	679	01:59:37	7177	02:01:08	7268	00:01:31	91	0.0000	00:01:58
nopath	3	6	5	1	667	01:59:33	7173	02:01:10	7270	00:01:37	97	0.0000
nopath	3	6	5	1	667	01:59:40	7180	02:01:12	7272	00:01:32	92	0.0000
nopath	5	1	6	1	785	01:59:25	7165	02:01:14	7274	00:01:49	109	0.0000
nopath	3	6	13	15	667	01:59:46	7186	02:01:17	7277	00:01:31	91	0.0000
nopath	3	6	3	1	667	02:00:15	7215	02:01:19	7279	00:01:04	64	0.0000
nopath	5	1	3	1	785	01:59:51	7191	02:01:19	7279	00:01:28	88	0.0000
nopath	3	6	3	1	667	02:00:20	7220	02:01:21	7281	00:01:01	61	0.0000
nopath	1	2	12	14	504	02:00:23	7223	02:01:22	7282	00:00:59	59	0.0000
nopath	5	1	3	1	785	01:59:57	7197	02:01:22	7282	00:01:25	85	0.0000
nopath	3	6	12	14	667	02:00:26	7226	02:01:23	7283	00:00:57	57	0.0000
nopath	3	6	13	15	667	02:00:28	7228	02:01:26	7286	00:00:58	58	0.0000
nopath	5	7	13	15	577	01:59:33	7173	02:01:27	7287	00:01:54	114	0.0000
nopath	5	7	5	1	577	02:00:05	7205	02:01:30	7290	00:01:25	85	0.0000
nopath	1	2	13	15	504	02:00:36	7236	02:01:31	7291	00:00:55	55	0.0000
nopath	1	2	12	14	504	02:00:51	7251	02:01:38	7298	00:00:47	47	0.0000
nopath	3	6	9	1	667	02:00:34	7234	02:01:42	7302	00:01:08	68	0.0000
nopath	3	6	6	1	667	02:00:39	7239	02:01:44	7304	00:01:05	65	0.0000
nopath	3	2	5	1	679	02:00:04	7204	02:02:03	7323	00:01:59	119	0.0000	00:01:32
nopath	1	5	3	1	785	02:00:24	7224	02:02:04	7324	00:01:40	100	0.0000
nopath	1	3	9	1	763	02:00:58	7258	02:02:04	7324	00:01:06	66	0.0000
nopath	1	6	12	14	832	01:59:32	7172	02:02:05	7325	00:02:33	153	0.0000
nopath	3	2	6	1	679	02:01:05	7265	02:02:17	7337	00:01:12	72	0.0000
nopath	2	1	12	14	504	02:01:25	7285	02:02:26	7346	00:01:01	61	0.0000
nopath	5	6	13	15	380	02:01:02	7262	02:02:35	7355	00:01:33	93	0.0000
nopath	2	3	3	1	679	02:00:38	7238	02:02:36	7356	00:01:58	118	0.0000
nopath	2	3	5	1	679	02:00:52	7252	02:02:39	7359	00:01:47	107	0.0000
nopath	1	2	3	1	504	02:01:57	7317	02:02:41	7361	00:00:44	44	0.0000
nopath	2	3	9	1	679	02:01:08	7268	02:02:41	7361	00:01:33	93	0.0000
nopath	5	6	12	14	380	02:02:07	7327	02:02:42	7362	00:00:35	35	0.0000
nopath	3	6	12	14	667	02:01:06	7266	02:02:59	7379	00:01:53	113	0.0000
nopath	3	6	3	1	667	02:01:12	7272	02:03:01	7381	00:01:49	109	0.0000	00:01:11
nopath	3	6	10	1	667	02:01:27	7287	02:03:03	7383	00:01:36	96	0.0000
nopath	6	5	3	1	380	02:01:34	7294	02:03:05	7385	00:01:31	91	0.0000
nopath	2	4	13	15	708	02:01:17	7277	02:03:10	7390	00:01:53	113	0.0000
nopath	2	3	5	1	679	02:01:51	7311	02:03:10	7390	00:01:19	79	0.0000
nopath	2	4	12	14	708	02:01:35	7295	02:03:12	7392	00:01:37	97	0.0000
nopath	3	6	5	1	667	02:02:07	7327	02:03:16	7396	00:01:09	69	0.0000
nopath	6	3	12	14	667	02:01:22	7282	02:03:19	7399	00:01:57	117	0.0000
nopath	6	4	3	1	696	02:01:40	7300	02:03:33	7413	00:01:53	113	0.0000
nopath	4	1	3	1	792	02:02:14	7334	02:03:39	7419	00:01:25	85	0.0000
nopath	1	4	12	14	792	02:02:16	7336	02:03:40	7420	00:01:24	84	0.0000
nopath	1	5	3	1	785	02:02:30	7350	02:03:51	7431	00:01:21	81	0.0000
nopath	2	6	3	1	748	02:01:49	7309	02:03:52	7432	00:02:03	123	0.0000
nopath	6	2	3	1	748	02:01:26	7286	02:03:56	7436	00:02:30	150	0.0000
nopath	5	1	12	14	785	02:01:19	7279	02:03:58	7438	00:02:39	159	0.0000
nopath	5	1	9	1	785	02:02:02	7322	02:04:00	7440	00:01:58	118	0.0000	00:01:58
nopath	6	2	13	15	748	02:01:46	7306	02:04:03	7443	00:02:17	137	0.0000
nopath	6	1	3	1	832	02:01:37	7297	02:04:04	7444	00:02:27	147	0.0000
nopath	2	5	10	1	701	02:02:53	7373	02:04:04	7444	00:01:11	71	0.0000
nopath	6	1	6	1	832	02:02:09	7329	02:04:10	7450	00:02:01	121	0.0000
nopath	6	1	12	14	832	02:02:33	7353	02:04:12	7452	00:01:39	99	0.0000
nopath	2	4	3	1	708	02:02:15	7335	02:04:15	7455	00:02:00	120	0.0000
nopath	2	3	12	14	679	02:03:04	7384	02:04:15	7455	00:01:11	71	0.0000
nopath	2	3	10	1	679	02:03:06	7386	02:04:17	7457	00:01:11	71	0.0000
nopath	2	3	3	1	679	02:03:09	7389	02:04:19	7459	00:01:10	70	0.0000
nopath	3	4	12	14	375	02:03:52	7432	02:04:30	7470	00:00:38	38	0.0000
nopath	3	2	9	1	679	02:03:10	7390	02:04:45	7485	00:01:35	95	0.0000
nopath	1	3	12	14	763	02:02:52	7372	02:04:45	7485	00:01:53	113	0.0000
nopath	4	2	3	1	708	02:03:24	7404	02:04:47	7487	00:01:23	83	0.0000
nopath	1	3	3	1	763	02:03:06	7386	02:04:47	7487	00:01:41	101	0.0000
nopath	4	7	10	1	331	02:04:17	7457	02:04:48	7488	00:00:31	31	0.0000
nopath	3	6	13	15	667	02:03:14	7394	02:04:50	7490	00:01:36	96	0.0000
nopath	3	6	12	14	667	02:03:17	7397	02:04:51	7491	00:01:34	94	0.0000
nopath	3	5	6	1	621	02:03:31	7411	02:04:51	7491	00:01:20	80	0.0000
nopath	3	6	12	14	667	02:04:00	7440	02:04:55	7495	00:00:55	55	0.0000
nopath	5	7	10	1	577	02:03:25	7405	02:05:03	7503	00:01:38	98	0.0000	00:01:33
nopath	5	4	9	1	650	02:03:41	7421	02:05:06	7506	00:01:25	85	0.0000
nopath	5	1	9	1	785	02:02:26	7346	02:05:18	7518	00:02:52	172	0.0000
nopath	2	3	13	15	679	02:04:09	7449	02:05:19	7519	00:01:10	70	0.0000
nopath	5	1	6	1	785	02:02:54	7374	02:05:20	7520	00:02:26	146	0.0000
nopath	2	4	9	1	708	02:04:26	7466	02:05:21	7521	00:00:55	55	0.0000
nopath	3	5	9	1	621	02:04:29	7469	02:05:22	7522	00:00:53	53	0.0000
nopath	6	2	6	1	748	02:03:18	7398	02:05:22	7522	00:02:04	124	0.0000
nopath	5	1	13	15	785	02:03:18	7398	02:05:25	7525	00:02:07	127	0.0000
nopath	6	2	13	15	748	02:03:52	7432	02:05:26	7526	00:01:34	94	0.0000
nopath	5	1	5	1	785	02:03:31	7411	02:05:27	7527	00:01:56	116	0.0000
nopath	4	6	13	15	696	02:04:47	7487	02:05:46	7546	00:00:59	59	0.0000
nopath	1	3	12	14	763	02:04:05	7445	02:05:49	7549	00:01:44	104	0.0000
nopath	3	6	12	14	667	02:05:03	7503	02:05:53	7553	00:00:50	50	0.0000
nopath	4	2	5	1	708	02:04:46	7486	02:06:06	7566	00:01:20	80	0.0000	00:01:32
nopath	1	2	3	1	504	02:05:54	7554	02:06:45	7605	00:00:51	51	0.0000
nopath	2	3	6	1	679	02:05:09	7509	02:06:52	7612	00:01:43	103	0.0000
nopath	2	4	9	1	708	02:05:39	7539	02:06:56	7616	00:01:17	77	0.0000
nopath	2	3	3	1	679	02:05:43	7543	02:06:57	7617	00:01:14	74	0.0000
nopath	3	6	4	1	667	02:05:49	7549	02:06:57	7617	00:01:08	68	0.0000
nopath	1	3	5	1	763	02:05:20	7520	02:06:59	7619	00:01:39	99	0.0000
nopath	3	6	5	1	667	02:06:17	7577	02:07:07	7627	00:00:50	50	0.0000	00:01:12
nopath	1	3	3	1	763	02:05:31	7531	02:07:24	7644	00:01:53	113	0.0000
nopath	4	3	3	1	375	02:06:45	7605	02:07:27	7647	00:00:42	42	0.0000
nopath	3	6	6	1	667	02:06:36	7596	02:07:29	7649	00:00:53	53	0.0000
nopath	3	2	13	15	679	02:05:21	7521	02:07:31	7651	00:02:10	130	0.0000
nopath	3	6	3	1	667	02:06:40	7600	02:07:32	7652	00:00:52	52	0.0000
nopath	4	2	6	1	708	02:06:23	7583	02:07:33	7653	00:01:10	70	0.0000
nopath	2	1	12	14	504	02:06:44	7604	02:07:46	7666	00:01:02	62	0.0000
nopath	6	2	3	1	748	02:06:52	7612	02:07:56	7676	00:01:04	64	0.0000
nopath	2	3	9	1	679	02:06:26	7586	02:07:59	7679	00:01:33	93	0.0000
nopath	6	1	5	1	832	02:06:44	7604	02:08:00	7680	00:01:16	76	0.0000	00:01:50
nopath	2	4	13	15	708	02:06:24	7584	02:08:02	7682	00:01:38	98	0.0000
nopath	2	3	5	1	679	02:06:56	7616	02:08:03	7683	00:01:07	67	0.0000
nopath	2	4	2	1	708	02:06:51	7611	02:08:04	7684	00:01:13	73	0.0000
nopath	5	3	3	1	621	02:06:21	7581	02:08:13	7693	00:01:52	112	0.0000
nopath	6	1	9	1	832	02:07:11	7631	02:08:14	7694	00:01:03	63	0.0000
nopath	3	6	9	1	667	02:07:07	7627	02:08:22	7702	00:01:15	75	0.0000
nopath	5	1	2	1	785	02:06:50	7610	02:08:27	7707	00:01:37	97	0.0000
nopath	2	4	3	1	708	02:07:12	7632	02:08:27	7707	00:01:15	75	0.0000
nopath	1	4	9	1	792	02:07:16	7636	02:08:29	7709	00:01:13	73	0.0000
nopath	3	6	9	1	667	02:07:28	7648	02:08:35	7715	00:01:07	67	0.0000
nopath	3	5	12	14	621	02:07:45	7665	02:08:39	7719	00:00:54	54	0.0000
nopath	1	2	3	1	504	02:07:57	7677	02:08:42	7722	00:00:45	45	0.0000
nopath	6	3	13	15	667	02:07:23	7643	02:08:42	7722	00:01:19	79	0.0000
nopath	4	7	12	14	331	02:08:31	7711	02:09:04	7744	00:00:33	33	0.0000	00:00:35
nopath	2	1	9	1	504	02:08:08	7688	02:09:05	7745	00:00:57	57	0.0000
nopath	6	2	9	1	748	02:07:33	7653	02:09:15	7755	00:01:42	102	0.0000
nopath	3	7	3	1	302	02:08:40	7720	02:09:19	7759	00:00:39	39	0.0000
nopath	2	4	10	1	708	02:07:36	7656	02:09:35	7775	00:01:59	119	0.0000
nopath	2	4	9	1	708	02:08:05	7685	02:09:37	7777	00:01:32	92	0.0000
nopath	1	3	12	14	763	02:08:14	7694	02:09:39	7779	00:01:25	85	0.0000
nopath	1	3	13	15	763	02:08:44	7724	02:10:07	7807	00:01:23	83	0.0000	00:01:30
nopath	1	3	3	1	763	02:09:10	7750	02:10:10	7810	00:01:00	60	0.0000
nopath	3	6	13	15	667	02:08:25	7705	02:10:14	7814	00:01:49	109	0.0000
nopath	3	6	5	1	667	02:09:08	7748	02:10:15	7815	00:01:07	67	0.0000
nopath	3	6	12	14	667	02:09:10	7750	02:10:18	7818	00:01:08	68	0.0000
nopath	3	5	6	1	621	02:09:17	7757	02:10:21	7821	00:01:04	64	0.0000
nopath	3	6	10	1	667	02:09:20	7760	02:10:25	7825	00:01:05	65	0.0000
nopath	2	1	3	1	504	02:08:55	7735	02:10:26	7826	00:01:31	91	0.0000
nopath	3	6	12	14	667	02:09:25	7765	02:10:27	7827	00:01:02	62	0.0000
nopath	6	3	5	1	667	02:08:56	7736	02:10:29	7829	00:01:33	93	0.0000
nopath	6	3	13	15	667	02:09:35	7775	02:10:32	7832	00:00:57	57	0.0000
nopath	1	3	7	1	763	02:09:28	7768	02:10:40	7840	00:01:12	72	0.0000
nopath	6	1	12	14	832	02:08:13	7693	02:10:41	7841	00:02:28	148	0.0000
nopath	6	2	12	14	748	02:09:40	7780	02:10:42	7842	00:01:02	62	0.0000
nopath	2	3	3	1	679	02:09:44	7784	02:10:43	7843	00:00:59	59	0.0000
nopath	4	7	12	14	331	02:09:55	7795	02:10:44	7844	00:00:49	49	0.0000
nopath	3	6	12	14	667	02:09:32	7772	02:10:45	7845	00:01:13	73	0.0000
nopath	3	6	6	1	667	02:09:34	7774	02:10:46	7846	00:01:12	72	0.0000
nopath	2	4	5	1	708	02:09:48	7788	02:10:47	7847	00:00:59	59	0.0000
nopath	3	6	9	1	667	02:09:46	7786	02:10:48	7848	00:01:02	62	0.0000
nopath	1	6	6	1	832	02:09:58	7798	02:11:14	7874	00:01:16	76	0.0000	00:01:41
nopath	2	4	7	1	708	02:09:51	7791	02:11:15	7875	00:01:24	84	0.0000
nopath	5	6	13	15	380	02:10:58	7858	02:11:41	7901	00:00:43	43	0.0000
nopath	1	3	12	14	763	02:10:37	7837	02:11:45	7905	00:01:08	68	0.0000
nopath	1	4	3	1	792	02:10:45	7845	02:11:49	7909	00:01:04	64	0.0000
nopath	1	3	3	1	763	02:10:53	7853	02:11:51	7911	00:00:58	58	0.0000
nopath	3	6	12	14	667	02:10:15	7815	02:11:59	7919	00:01:44	104	0.0000
nopath	5	1	12	14	785	02:09:52	7792	02:12:03	7923	00:02:11	131	0.0000	00:02:11
nopath	3	6	13	15	667	02:10:27	7827	02:12:03	7923	00:01:36	96	0.0000
nopath	3	6	3	1	667	02:10:42	7842	02:12:05	7925	00:01:23	83	0.0000
nopath	5	1	5	1	785	02:09:57	7797	02:12:05	7925	00:02:08	128	0.0000
nopath	3	6	5	1	667	02:10:55	7855	02:12:06	7926	00:01:11	71	0.0000
nopath	5	4	6	1	650	02:09:35	7775	02:12:08	7928	00:02:33	153	0.0000
nopath	3	6	13	15	667	02:10:56	7856	02:12:09	7929	00:01:13	73	0.0000
nopath	3	6	3	1	667	02:10:59	7859	02:12:12	7932	00:01:13	73	0.0000
nopath	3	5	5	1	621	02:11:02	7862	02:12:13	7933	00:01:11	71	0.0000
nopath	4	3	3	1	375	02:11:39	7899	02:12:17	7937	00:00:38	38	0.0000
nopath	2	4	12	14	708	02:10:03	7803	02:12:20	7940	00:02:17	137	0.0000
nopath	2	4	6	1	708	02:10:05	7805	02:12:21	7941	00:02:16	136	0.0000
nopath	1	3	10	1	763	02:11:17	7877	02:12:22	7942	00:01:05	65	0.0000
nopath	3	6	12	14	667	02:11:12	7872	02:12:23	7943	00:01:11	71	0.0000
nopath	3	6	2	1	667	02:11:17	7877	02:12:25	7945	00:01:08	68	0.0000
nopath	6	1	3	1	832	02:10:09	7809	02:12:26	7946	00:02:17	137	0.0000
nopath	6	1	9	1	832	02:10:23	7823	02:12:29	7949	00:02:06	126	0.0000
nopath	3	6	13	15	667	02:11:45	7905	02:12:58	7978	00:01:13	73	0.0000
nopath	3	6	5	1	667	02:12:00	7920	02:12:59	7979	00:00:59	59	0.0000
nopath	3	6	5	1	667	02:12:04	7924	02:13:01	7981	00:00:57	57	0.0000	00:01:11
nopath	2	1	10	1	504	02:10:37	7837	02:13:07	7987	00:02:30	150	0.0000
nopath	2	1	9	1	504	02:11:40	7900	02:13:17	7997	00:01:37	97	0.0000
nopath	2	3	5	1	679	02:11:18	7878	02:13:22	8002	00:02:04	124	0.0000
nopath	2	4	12	14	708	02:10:47	7847	02:13:22	8002	00:02:35	155	0.0000
nopath	2	3	3	1	679	02:11:33	7893	02:13:24	8004	00:01:51	111	0.0000
nopath	1	2	12	14	504	02:12:01	7921	02:13:25	8005	00:01:24	84	0.0000
nopath	1	2	3	1	504	02:12:21	7941	02:13:29	8009	00:01:08	68	0.0000
nopath	3	6	12	14	667	02:12:37	7957	02:13:47	8027	00:01:10	70	0.0000
nopath	5	1	9	1	785	02:12:46	7966	02:13:48	8028	00:01:02	62	0.0000
nopath	3	4	3	1	375	02:13:19	7999	02:13:50	8030	00:00:31	31	0.0000
nopath	2	4	3	1	708	02:11:50	7910	02:13:55	8035	00:02:05	125	0.0000
nopath	1	3	12	14	763	02:12:31	7951	02:13:55	8035	00:01:24	84	0.0000
nopath	3	6	3	1	667	02:12:52	7972	02:13:59	8039	00:01:07	67	0.0000
nopath	1	2	3	1	504	02:13:23	8003	02:14:07	8047	00:00:44	44	0.0000	00:00:52
nopath	1	3	3	1	763	02:13:21	8001	02:14:24	8064	00:01:03	63	0.0000
nopath	3	6	3	1	667	02:13:31	8011	02:14:29	8069	00:00:58	58	0.0000
nopath	3	6	9	1	667	02:13:40	8020	02:14:33	8073	00:00:53	53	0.0000
nopath	2	6	12	14	748	02:10:23	7823	02:14:41	8081	00:04:18	258	0.0000
nopath	6	1	10	1	832	02:12:45	7965	02:14:45	8085	00:02:00	120	0.0000
nopath	6	1	3	1	832	02:12:48	7968	02:14:47	8087	00:01:59	119	0.0000
nopath	6	4	3	1	696	02:13:55	8035	02:14:48	8088	00:00:53	53	0.0000
nopath	1	2	9	1	504	02:13:30	8010	02:14:49	8089	00:01:19	79	0.0000
nopath	6	1	6	1	832	02:12:56	7976	02:14:49	8089	00:01:53	113	0.0000
nopath	1	3	5	1	763	02:13:47	8027	02:15:24	8124	00:01:37	97	0.0000	00:01:10
nopath	1	3	3	1	763	02:13:57	8037	02:15:27	8127	00:01:30	90	0.0000
nopath	3	6	6	1	667	02:13:53	8033	02:15:34	8134	00:01:41	101	0.0000
nopath	3	6	5	1	667	02:13:56	8036	02:15:36	8136	00:01:40	100	0.0000
nopath	3	6	7	1	667	02:14:11	8051	02:15:39	8139	00:01:28	88	0.0000
nopath	3	5	6	1	621	02:14:17	8057	02:15:42	8142	00:01:25	85	0.0000
nopath	3	2	9	1	679	02:13:58	8038	02:15:45	8145	00:01:47	107	0.0000
nopath	3	2	2	1	679	02:14:01	8041	02:15:47	8147	00:01:46	106	0.0000
nopath	2	1	3	1	504	02:14:39	8079	02:15:59	8159	00:01:20	80	0.0000
nopath	1	3	12	14	763	02:14:41	8081	02:16:01	8161	00:01:20	80	0.0000	00:01:25
nopath	3	6	3	1	667	02:15:12	8112	02:16:05	8165	00:00:53	53	0.0000
nopath	6	1	12	14	832	02:14:33	8073	02:16:05	8165	00:01:32	92	0.0000
nopath	1	2	10	1	504	02:15:19	8119	02:16:06	8166	00:00:47	47	0.0000
nopath	2	4	9	1	708	02:14:23	8063	02:16:06	8166	00:01:43	103	0.0000
nopath	6	1	3	1	832	02:15:30	8130	02:16:33	8193	00:01:03	63	0.0000
nopath	1	3	9	1	763	02:15:24	8124	02:16:34	8194	00:01:10	70	0.0000
nopath	2	4	5	1	708	02:14:42	8082	02:16:35	8195	00:01:53	113	0.0000
nopath	3	6	2	1	667	02:15:34	8134	02:16:41	8201	00:01:07	67	0.0000
nopath	3	6	12	14	667	02:15:35	8135	02:16:44	8204	00:01:09	69	0.0000
nopath	3	2	5	1	679	02:15:29	8129	02:16:58	8218	00:01:29	89	0.0000
nopath	1	3	2	1	763	02:15:54	8154	02:17:08	8228	00:01:14	74	0.0000	00:01:12
nopath	5	6	10	1	380	02:16:37	8197	02:17:09	8229	00:00:32	32	0.0000
nopath	4	7	3	1	331	02:16:26	8186	02:17:11	8231	00:00:45	45	0.0000
nopath	1	4	12	14	792	02:15:55	8155	02:17:13	8233	00:01:18	78	0.0000
nopath	3	6	5	1	667	02:16:01	8161	02:17:22	8242	00:01:21	81	0.0000
nopath	5	3	3	1	621	02:16:04	8164	02:17:23	8243	00:01:19	79	0.0000
nopath	3	6	6	1	667	02:16:14	8174	02:17:24	8244	00:01:10	70	0.0000
nopath	5	1	3	1	785	02:15:58	8158	02:17:26	8246	00:01:28	88	0.0000
nopath	3	6	3	1	667	02:16:27	8187	02:17:27	8247	00:01:00	60	0.0000
nopath	1	2	9	1	504	02:16:18	8178	02:17:27	8247	00:01:09	69	0.0000
nopath	3	6	3	1	667	02:16:34	8194	02:17:29	8249	00:00:55	55	0.0000
nopath	2	4	3	1	708	02:15:40	8140	02:17:43	8263	00:02:03	123	0.0000
nopath	2	4	3	1	708	02:15:47	8147	02:17:45	8265	00:01:58	118	0.0000
nopath	3	5	5	1	621	02:16:53	8213	02:17:45	8265	00:00:52	52	0.0000
nopath	2	3	12	14	679	02:15:56	8156	02:17:45	8265	00:01:49	109	0.0000
nopath	1	2	12	14	504	02:17:00	8220	02:17:47	8267	00:00:47	47	0.0000
nopath	3	6	3	1	667	02:17:02	8222	02:17:54	8274	00:00:52	52	0.0000
nopath	3	6	3	1	667	02:17:05	8225	02:17:56	8276	00:00:51	51	0.0000
nopath	3	4	8	1	375	02:17:31	8251	02:18:04	8284	00:00:33	33	0.0000	00:00:34
nopath	2	3	3	1	679	02:16:04	8164	02:18:10	8290	00:02:06	126	0.0000
nopath	2	4	12	14	708	02:15:59	8159	02:18:12	8292	00:02:13	133	0.0000
nopath	2	3	5	1	679	02:16:12	8172	02:18:12	8292	00:02:00	120	0.0000
nopath	4	2	5	1	708	02:17:14	8234	02:18:15	8295	00:01:01	61	0.0000
nopath	1	4	5	1	792	02:17:15	8235	02:18:16	8296	00:01:01	61	0.0000
nopath	3	6	12	14	667	02:17:13	8233	02:18:19	8299	00:01:06	66	0.0000
nopath	3	6	12	14	667	02:17:16	8236	02:18:21	8301	00:01:05	65	0.0000
nopath	3	6	9	1	667	02:17:33	8253	02:18:26	8306	00:00:53	53	0.0000
nopath	1	3	10	1	763	02:17:19	8239	02:18:40	8320	00:01:21	81	0.0000
nopath	2	4	3	1	708	02:17:12	8232	02:18:44	8324	00:01:32	92	0.0000
nopath	4	7	3	1	331	02:17:52	8272	02:18:44	8324	00:00:52	52	0.0000
nopath	2	3	9	1	679	02:17:14	8234	02:18:45	8325	00:01:31	91	0.0000
nopath	2	3	5	1	679	02:17:25	8245	02:18:47	8327	00:01:22	82	0.0000
nopath	2	3	3	1	679	02:17:47	8267	02:19:08	8348	00:01:21	81	0.0000	00:01:31
nopath	5	1	10	1	785	02:17:06	8226	02:19:12	8352	00:02:06	126	0.0000
nopath	1	4	5	1	792	02:18:13	8293	02:19:13	8353	00:01:00	60	0.0000
nopath	5	1	12	14	785	02:17:19	8239	02:19:16	8356	00:01:57	117	0.0000
nopath	5	1	9	1	785	02:17:23	8243	02:19:18	8358	00:01:55	115	0.0000
nopath	5	1	10	1	785	02:17:58	8278	02:19:19	8359	00:01:21	81	0.0000
nopath	3	6	12	14	667	02:18:52	8332	02:19:49	8389	00:00:57	57	0.0000
nopath	3	2	12	14	679	02:17:50	8270	02:19:50	8390	00:02:00	120	0.0000
nopath	3	6	6	1	667	02:18:53	8333	02:19:51	8391	00:00:58	58	0.0000
nopath	3	2	3	1	679	02:17:54	8274	02:19:52	8392	00:01:58	118	0.0000
nopath	3	6	3	1	667	02:18:59	8339	02:19:53	8393	00:00:54	54	0.0000
nopath	4	2	3	1	708	02:17:48	8268	02:19:53	8393	00:02:05	125	0.0000
nopath	3	6	9	1	667	02:19:00	8340	02:19:55	8395	00:00:55	55	0.0000
nopath	4	1	12	14	792	02:17:44	8264	02:19:55	8395	00:02:11	131	0.0000
nopath	3	2	9	1	679	02:18:15	8295	02:19:56	8396	00:01:41	101	0.0000
nopath	6	2	10	1	748	02:18:11	8291	02:20:05	8405	00:01:54	114	0.0000	00:01:39
nopath	6	2	12	14	748	02:18:20	8300	02:20:08	8408	00:01:48	108	0.0000
nopath	6	1	9	1	832	02:17:30	8250	02:20:09	8409	00:02:39	159	0.0000
nopath	6	2	2	1	748	02:18:29	8309	02:20:10	8410	00:01:41	101	0.0000
nopath	6	2	12	14	748	02:19:00	8340	02:20:12	8412	00:01:12	72	0.0000
nopath	2	3	5	1	679	02:18:21	8301	02:20:14	8414	00:01:53	113	0.0000
nopath	2	4	3	1	708	02:18:05	8285	02:20:15	8415	00:02:10	130	0.0000
nopath	2	6	12	14	748	02:17:36	8256	02:20:16	8416	00:02:40	160	0.0000
nopath	2	3	9	1	679	02:18:46	8326	02:20:17	8417	00:01:31	91	0.0000
nopath	2	3	4	1	679	02:19:14	8354	02:20:19	8419	00:01:05	65	0.0000
nopath	1	2	3	1	504	02:19:35	8375	02:20:21	8421	00:00:46	46	0.0000
nopath	1	2	3	1	504	02:19:50	8390	02:20:35	8435	00:00:45	45	0.0000
nopath	1	2	3	1	504	02:20:00	8400	02:20:46	8446	00:00:46	46	0.0000
nopath	3	2	5	1	679	02:18:49	8329	02:20:57	8457	00:02:08	128	0.0000
nopath	3	6	3	1	667	02:19:09	8349	02:20:58	8458	00:01:49	109	0.0000
nopath	3	6	3	1	667	02:19:10	8350	02:21:00	8460	00:01:50	110	0.0000	00:01:08
nopath	3	2	12	14	679	02:19:01	8341	02:21:00	8460	00:01:59	119	0.0000
nopath	3	6	5	1	667	02:19:13	8353	02:21:02	8462	00:01:49	109	0.0000
nopath	3	7	3	1	302	02:20:28	8428	02:21:03	8463	00:00:35	35	0.0000
nopath	3	6	3	1	667	02:20:04	8404	02:21:04	8464	00:01:00	60	0.0000
nopath	3	6	9	1	667	02:20:07	8407	02:21:06	8466	00:00:59	59	0.0000
nopath	3	6	5	1	667	02:20:11	8411	02:21:09	8469	00:00:58	58	0.0000
nopath	3	2	3	1	679	02:19:53	8393	02:21:10	8470	00:01:17	77	0.0000
nopath	3	7	9	1	302	02:20:35	8435	02:21:10	8470	00:00:35	35	0.0000
nopath	1	7	3	1	542	02:20:10	8410	02:21:13	8473	00:01:03	63	0.0000
nopath	1	3	3	1	763	02:19:53	8393	02:21:16	8476	00:01:23	83	0.0000
nopath	2	1	13	15	504	02:20:20	8420	02:21:22	8482	00:01:02	62	0.0000
nopath	3	6	3	1	667	02:20:32	8432	02:21:24	8484	00:00:52	52	0.0000
nopath	4	1	9	1	792	02:18:52	8332	02:21:24	8484	00:02:32	152	0.0000
nopath	5	2	3	1	701	02:18:56	8336	02:21:27	8487	00:02:31	151	0.0000
nopath	5	1	12	14	785	02:18:40	8320	02:21:31	8491	00:02:51	171	0.0000
nopath	5	1	5	1	785	02:19:00	8340	02:21:35	8495	00:02:35	155	0.0000
nopath	6	7	2	1	624	02:19:34	8374	02:21:35	8495	00:02:01	121	0.0000
nopath	5	1	12	14	785	02:19:14	8354	02:21:37	8497	00:02:23	143	0.0000
nopath	2	3	9	1	679	02:20:00	8400	02:21:48	8508	00:01:48	108	0.0000
nopath	2	4	10	1	708	02:20:18	8418	02:21:52	8512	00:01:34	94	0.0000
nopath	1	2	3	1	504	02:21:08	8468	02:21:52	8512	00:00:44	44	0.0000
nopath	1	5	13	15	785	02:19:13	8353	02:21:53	8513	00:02:40	160	0.0000
nopath	3	2	3	1	679	02:20:38	8438	02:22:18	8538	00:01:40	100	0.0000	00:01:44
nopath	5	6	9	1	380	02:20:35	8435	02:22:24	8544	00:01:49	109	0.0000
nopath	1	4	3	1	792	02:20:58	8458	02:22:27	8547	00:01:29	89	0.0000
nopath	3	6	12	14	667	02:20:51	8451	02:22:47	8567	00:01:56	116	0.0000
nopath	5	3	2	1	621	02:21:48	8508	02:22:47	8567	00:00:59	59	0.0000
nopath	3	6	3	1	667	02:20:55	8455	02:22:49	8569	00:01:54	114	0.0000
nopath	3	6	5	1	667	02:21:23	8483	02:22:50	8570	00:01:27	87	0.0000
nopath	5	3	9	1	621	02:22:02	8522	02:22:51	8571	00:00:49	49	0.0000
nopath	2	1	12	14	504	02:22:08	8528	02:22:51	8571	00:00:43	43	0.0000
nopath	3	6	2	1	667	02:21:26	8486	02:22:52	8572	00:01:26	86	0.0000
nopath	5	1	12	14	785	02:20:21	8421	02:22:53	8573	00:02:32	152	0.0000
nopath	5	1	5	1	785	02:21:06	8466	02:22:55	8575	00:01:49	109	0.0000
nopath	1	2	12	14	504	02:22:05	8525	02:22:57	8577	00:00:52	52	0.0000
nopath	5	1	12	14	785	02:21:27	8487	02:22:57	8577	00:01:30	90	0.0000
nopath	2	3	10	1	679	02:21:41	8501	02:22:58	8578	00:01:17	77	0.0000
nopath	2	4	12	14	708	02:21:02	8462	02:23:00	8580	00:01:58	118	0.0000	00:01:52
nopath	1	7	9	1	542	02:22:17	8537	02:23:06	8586	00:00:49	49	0.0000
nopath	6	7	3	1	624	02:22:05	8525	02:23:15	8595	00:01:10	70	0.0000
nopath	6	1	3	1	832	02:21:13	8473	02:23:16	8596	00:02:03	123	0.0000
nopath	6	1	5	1	832	02:21:14	8474	02:23:18	8598	00:02:04	124	0.0000
nopath	6	1	3	1	832	02:22:06	8526	02:23:20	8600	00:01:14	74	0.0000
nopath	1	2	5	1	504	02:22:49	8569	02:23:33	8613	00:00:44	44	0.0000
nopath	2	6	5	1	748	02:21:21	8481	02:23:40	8620	00:02:19	139	0.0000
nopath	3	2	3	1	679	02:22:08	8528	02:23:45	8625	00:01:37	97	0.0000
nopath	3	2	13	15	679	02:22:27	8547	02:23:49	8629	00:01:22	82	0.0000
nopath	1	4	10	1	792	02:22:41	8561	02:24:03	8643	00:01:22	82	0.0000	00:01:18
nopath	6	2	3	1	748	02:22:27	8547	02:24:06	8646	00:01:39	99	0.0000
nopath	2	3	6	1	679	02:22:31	8551	02:24:06	8646	00:01:35	95	0.0000
nopath	6	2	9	1	748	02:22:41	8561	02:24:08	8648	00:01:27	87	0.0000
nopath	1	2	2	1	504	02:23:09	8589	02:24:16	8656	00:01:07	67	0.0000
nopath	6	1	3	1	832	02:22:42	8562	02:24:16	8656	00:01:34	94	0.0000
nopath	3	6	12	14	667	02:22:45	8565	02:24:35	8675	00:01:50	110	0.0000
nopath	5	1	9	1	785	02:22:36	8556	02:24:37	8677	00:02:01	121	0.0000
nopath	3	6	6	1	667	02:23:03	8583	02:24:37	8677	00:01:34	94	0.0000
nopath	5	1	3	1	785	02:22:58	8578	02:24:39	8679	00:01:41	101	0.0000
nopath	3	6	3	1	667	02:23:13	8593	02:24:39	8679	00:01:26	86	0.0000
nopath	2	3	13	15	679	02:22:57	8577	02:24:39	8679	00:01:42	102	0.0000
nopath	3	6	3	1	667	02:23:21	8601	02:24:40	8680	00:01:19	79	0.0000
nopath	4	2	12	14	708	02:24:01	8641	02:25:01	8701	00:01:00	60	0.0000	00:01:19
nopath	2	1	6	1	504	02:24:12	8652	02:25:17	8717	00:01:05	65	0.0000
nopath	3	5	5	1	621	02:24:35	8675	02:25:23	8723	00:00:48	48	0.0000
nopath	2	1	5	1	504	02:24:37	8677	02:25:24	8724	00:00:47	47	0.0000
nopath	6	1	3	1	832	02:23:44	8624	02:25:33	8733	00:01:49	109	0.0000
nopath	2	3	12	14	679	02:23:34	8614	02:25:41	8741	00:02:07	127	0.0000
nopath	2	3	10	1	679	02:23:50	8630	02:25:43	8743	00:01:53	113	0.0000
nopath	3	6	5	1	667	02:24:56	8696	02:25:46	8746	00:00:50	50	0.0000
nopath	1	2	3	1	504	02:25:01	8701	02:25:47	8747	00:00:46	46	0.0000
nopath	2	3	13	15	679	02:24:19	8659	02:25:47	8747	00:01:28	88	0.0000
nopath	1	2	3	1	504	02:25:17	8717	02:26:01	8761	00:00:44	44	0.0000	00:00:52
nopath	1	7	5	1	542	02:25:10	8710	02:26:02	8762	00:00:52	52	0.0000
nopath	1	3	9	1	763	02:24:21	8661	02:26:12	8772	00:01:51	111	0.0000
nopath	3	2	3	1	679	02:25:03	8703	02:26:21	8781	00:01:18	78	0.0000
nopath	3	6	9	1	667	02:25:22	8722	02:26:22	8782	00:01:00	60	0.0000
nopath	3	5	10	1	621	02:25:31	8731	02:26:23	8783	00:00:52	52	0.0000
nopath	4	1	5	1	792	02:25:35	8735	02:26:47	8807	00:01:12	72	0.0000
nopath	2	3	5	1	679	02:24:52	8692	02:26:48	8808	00:01:56	116	0.0000
nopath	3	6	3	1	667	02:25:54	8754	02:26:49	8809	00:00:55	55	0.0000
nopath	6	2	9	1	748	02:25:40	8740	02:26:50	8810	00:01:10	70	0.0000
nopath	2	4	9	1	708	02:25:07	8707	02:26:53	8813	00:01:46	106	0.0000
nopath	6	1	3	1	832	02:24:53	8693	02:26:54	8814	00:02:01	121	0.0000
nopath	2	3	10	1	679	02:25:18	8718	02:26:55	8815	00:01:37	97	0.0000
nopath	1	2	12	14	504	02:26:09	8769	02:26:55	8815	00:00:46	46	0.0000
nopath	3	6	3	1	667	02:26:11	8771	02:27:01	8821	00:00:50	50	0.0000	00:01:17
nopath	3	6	13	15	667	02:26:15	8775	02:27:06	8826	00:00:51	51	0.0000
nopath	3	5	3	1	621	02:26:36	8796	02:27:25	8845	00:00:49	49	0.0000
nopath	3	6	9	1	667	02:26:38	8798	02:27:29	8849	00:00:51	51	0.0000
nopath	4	2	9	1	708	02:26:50	8810	02:27:53	8873	00:01:03	63	0.0000
nopath	1	4	12	14	792	02:26:36	8796	02:27:56	8876	00:01:20	80	0.0000
nopath	1	4	3	1	792	02:26:45	8805	02:27:57	8877	00:01:12	72	0.0000
nopath	1	3	3	1	763	02:26:58	8818	02:27:58	8878	00:01:00	60	0.0000
nopath	4	1	5	1	792	02:26:10	8770	02:27:58	8878	00:01:48	108	0.0000
nopath	3	2	5	1	679	02:26:54	8814	02:28:01	8881	00:01:07	67	0.0000	00:01:21
nopath	5	2	3	1	701	02:26:00	8760	02:28:08	8888	00:02:08	128	0.0000
nopath	3	6	3	1	667	02:26:59	8819	02:28:10	8890	00:01:11	71	0.0000
nopath	5	2	12	14	701	02:26:59	8819	02:28:12	8892	00:01:13	73	0.0000
nopath	5	1	5	1	785	02:26:46	8806	02:28:16	8896	00:01:30	90	0.0000
nopath	3	4	3	1	375	02:27:29	8849	02:28:16	8896	00:00:47	47	0.0000
nopath	5	3	5	1	621	02:27:22	8842	02:28:16	8896	00:00:54	54	0.0000
nopath	5	1	10	1	785	02:27:20	8840	02:28:23	8903	00:01:03	63	0.0000
nopath	2	3	12	14	679	02:26:45	8805	02:28:26	8906	00:01:41	101	0.0000
nopath	2	4	9	1	708	02:26:18	8778	02:28:27	8907	00:02:09	129	0.0000
nopath	2	4	9	1	708	02:27:16	8836	02:28:30	8910	00:01:14	74	0.0000
nopath	3	6	10	1	667	02:27:20	8840	02:28:31	8911	00:01:11	71	0.0000
nopath	3	6	13	15	667	02:27:28	8848	02:28:35	8915	00:01:07	67	0.0000
nopath	3	6	3	1	667	02:27:32	8852	02:28:37	8917	00:01:05	65	0.0000
nopath	3	6	3	1	667	02:27:38	8858	02:28:39	8919	00:01:01	61	0.0000
nopath	1	2	9	1	504	02:27:55	8875	02:28:40	8920	00:00:45	45	0.0000
nopath	3	4	5	1	375	02:27:40	8860	02:28:42	8922	00:01:02	62	0.0000
nopath	3	4	5	1	375	02:28:13	8893	02:28:47	8927	00:00:34	34	0.0000
nopath	2	3	3	1	679	02:27:23	8843	02:29:00	8940	00:01:37	97	0.0000	00:01:39
nopath	1	7	10	1	542	02:28:15	8895	02:29:03	8943	00:00:48	48	0.0000
nopath	3	2	3	1	679	02:27:15	8835	02:29:03	8943	00:01:48	108	0.0000
nopath	2	4	9	1	708	02:27:32	8852	02:29:04	8944	00:01:32	92	0.0000
nopath	3	6	3	1	667	02:27:55	8875	02:29:04	8944	00:01:09	69	0.0000
nopath	1	3	3	1	763	02:27:33	8853	02:29:04	8944	00:01:31	91	0.0000
nopath	3	6	12	14	667	02:28:20	8900	02:29:11	8951	00:00:51	51	0.0000
nopath	3	5	3	1	621	02:28:28	8908	02:29:18	8958	00:00:50	50	0.0000
nopath	2	7	5	1	458	02:28:48	8928	02:29:30	8970	00:00:42	42	0.0000
nopath	2	3	6	1	679	02:27:40	8860	02:29:32	8972	00:01:52	112	0.0000
nopath	2	4	5	1	708	02:28:37	8917	02:29:36	8976	00:00:59	59	0.0000
nopath	1	2	3	1	504	02:28:26	8906	02:29:36	8976	00:01:10	70	0.0000
nopath	4	6	12	14	696	02:28:10	8890	02:29:59	8999	00:01:49	109	0.0000
nopath	5	1	5	1	785	02:28:25	8905	02:30:01	9001	00:01:36	96	0.0000	00:01:51
nopath	3	6	9	1	667	02:29:14	8954	02:30:09	9009	00:00:55	55	0.0000
nopath	3	6	12	14	667	02:29:17	8957	02:30:14	9014	00:00:57	57	0.0000
nopath	6	3	10	1	667	02:28:19	8899	02:30:19	9019	00:02:00	120	0.0000
nopath	4	2	5	1	708	02:29:26	8966	02:30:29	9029	00:01:03	63	0.0000
nopath	4	7	12	14	331	02:30:04	9004	02:30:41	9041	00:00:37	37	0.0000
nopath	3	6	12	14	667	02:29:45	8985	02:30:43	9043	00:00:58	58	0.0000
nopath	3	6	3	1	667	02:29:46	8986	02:30:45	9045	00:00:59	59	0.0000
nopath	2	3	12	14	679	02:29:40	8980	02:31:13	9073	00:01:33	93	0.0000	00:01:42
nopath	2	3	9	1	679	02:29:42	8982	02:31:16	9076	00:01:34	94	0.0000
nopath	1	3	3	1	763	02:29:41	8981	02:31:18	9078	00:01:37	97	0.0000
nopath	4	7	13	15	331	02:30:20	9020	02:31:19	9079	00:00:59	59	0.0000
nopath	1	2	12	14	504	02:30:41	9041	02:31:27	9087	00:00:46	46	0.0000
nopath	3	6	3	1	667	02:30:37	9037	02:31:46	9106	00:01:09	69	0.0000
nopath	5	7	12	14	577	02:30:12	9012	02:31:47	9107	00:01:35	95	0.0000
nopath	3	6	5	1	667	02:30:39	9039	02:31:48	9108	00:01:09	69	0.0000
nopath	3	6	12	14	667	02:30:57	9057	02:31:51	9111	00:00:54	54	0.0000
nopath	1	4	9	1	792	02:30:43	9043	02:31:52	9112	00:01:09	69	0.0000
nopath	5	3	12	14	621	02:30:24	9024	02:32:00	9120	00:01:36	96	0.0000	00:01:19
nopath	4	1	9	1	792	02:29:49	8989	02:32:03	9123	00:02:14	134	0.0000
nopath	6	7	6	1	624	02:31:09	9069	02:32:08	9128	00:00:59	59	0.0000
nopath	4	1	12	14	792	02:30:07	9007	02:32:12	9132	00:02:05	125	0.0000
nopath	2	3	3	1	679	02:30:54	9054	02:32:18	9138	00:01:24	84	0.0000
nopath	5	1	12	14	785	02:29:46	8986	02:32:19	9139	00:02:33	153	0.0000
nopath	1	7	9	1	542	02:31:21	9081	02:32:20	9140	00:00:59	59	0.0000
nopath	1	4	12	14	792	02:31:01	9061	02:32:20	9140	00:01:19	79	0.0000
nopath	6	1	3	1	832	02:31:17	9077	02:32:22	9142	00:01:05	65	0.0000
nopath	2	4	13	15	708	02:30:57	9057	02:32:23	9143	00:01:26	86	0.0000
nopath	3	6	12	14	667	02:31:34	9094	02:32:25	9145	00:00:51	51	0.0000
nopath	1	2	3	1	504	02:31:24	9084	02:32:26	9146	00:01:02	62	0.0000
nopath	6	1	12	14	832	02:31:19	9079	02:32:26	9146	00:01:07	67	0.0000
nopath	6	3	3	1	667	02:31:45	9105	02:32:37	9157	00:00:52	52	0.0000
nopath	2	3	3	1	679	02:31:01	9061	02:32:48	9168	00:01:47	107	0.0000
nopath	2	3	3	1	679	02:31:31	9091	02:32:51	9171	00:01:20	80	0.0000
nopath	4	3	10	1	375	02:31:19	9079	02:32:53	9173	00:01:34	94	0.0000
nopath	1	7	5	1	542	02:32:06	9126	02:32:54	9174	00:00:48	48	0.0000
nopath	4	2	13	15	708	02:30:39	9039	02:33:14	9194	00:02:35	155	0.0000	00:01:33
nopath	1	4	2	1	792	02:32:07	9127	02:33:19	9199	00:01:12	72	0.0000
nopath	1	3	12	14	763	02:32:11	9131	02:33:20	9200	00:01:09	69	0.0000
nopath	2	1	5	1	504	02:32:40	9160	02:33:29	9209	00:00:49	49	0.0000
nopath	4	1	5	1	792	02:32:06	9126	02:33:33	9213	00:01:27	87	0.0000
nopath	6	2	9	1	748	02:32:26	9146	02:33:33	9213	00:01:07	67	0.0000
nopath	3	6	5	1	667	02:32:18	9138	02:33:34	9214	00:01:16	76	0.0000
nopath	5	4	3	1	650	02:32:25	9145	02:33:40	9220	00:01:15	75	0.0000
nopath	5	1	12	14	785	02:31:09	9069	02:33:41	9221	00:02:32	152	0.0000
nopath	5	1	12	14	785	02:31:38	9098	02:33:44	9224	00:02:06	126	0.0000
nopath	5	1	3	1	785	02:31:42	9102	02:33:46	9226	00:02:04	124	0.0000
nopath	1	2	3	1	504	02:32:56	9176	02:33:48	9228	00:00:52	52	0.0000
nopath	5	1	9	1	785	02:32:40	9160	02:33:48	9228	00:01:08	68	0.0000
nopath	2	3	3	1	679	02:32:22	9142	02:33:50	9230	00:01:28	88	0.0000
nopath	2	4	9	1	708	02:32:21	9141	02:33:51	9231	00:01:30	90	0.0000
[truncated: 1,101 more rows]
