# Supplementary material for: Supervised learning from human performance at the computationally hard problem of optimal traffic signal control on a network of junctions
Source: R Soc Open Sci. 2014 Dec 24;1(4):140211. doi: 10.1098/rsos.140211 (PMC4448775; doi:10.1098/rsos.140211)
Supplement: 1. simulationData.zip - This zipped folder contains the simulation configuration files for the traffic microsimulation models used in the paper, as well as the raw data output from the simulations. The data are organised into a folder structure with README.txt files used to provide guidance on the c [file rsos140211supp1.zip › simulationData/multiJunctionModel/SCOOT/run-010/trips-ALL.csv]

Path	From Zone	To Zone	Vehicle Type	Base Vehicle Type	Distance (m)	Departure Time (HH:MM:SS)	Departure Time (s)	Arrival Time (HH:MM:SS)	Arrival Time (s)	Time Taken (HH:MM:SS)	Time Taken (s)	Fuel	Mean Time (HH:MM:SS)
nopath	4	7	5	1	331	00:00:07	7	00:01:02	62	00:00:55	55	0.0000	00:00:55
nopath	1	4	12	14	792	00:00:05	5	00:01:35	95	00:01:30	90	0.0000
nopath	6	1	3	1	832	00:01:32	92	00:02:35	155	00:01:03	63	0.0000	00:01:03
nopath	2	4	12	14	708	00:00:29	29	00:02:39	159	00:02:10	130	0.0000
nopath	1	3	9	1	763	00:01:18	78	00:02:40	160	00:01:22	82	0.0000
nopath	6	3	5	1	667	00:01:47	107	00:02:50	170	00:01:03	63	0.0000
nopath	3	6	9	1	667	00:02:21	141	00:03:38	218	00:01:17	77	0.0000	00:01:17
nopath	5	2	9	1	701	00:01:58	118	00:03:39	219	00:01:41	101	0.0000
nopath	5	1	9	1	785	00:01:42	102	00:03:42	222	00:02:00	120	0.0000
nopath	5	1	3	1	785	00:01:47	107	00:03:43	223	00:01:56	116	0.0000
nopath	5	2	5	1	701	00:02:50	170	00:03:45	225	00:00:55	55	0.0000
nopath	2	4	3	1	708	00:01:59	119	00:03:46	226	00:01:47	107	0.0000
nopath	5	1	3	1	785	00:02:44	164	00:03:48	228	00:01:04	64	0.0000
nopath	2	4	9	1	708	00:02:24	144	00:03:48	228	00:01:24	84	0.0000
nopath	2	3	13	15	679	00:02:32	152	00:03:51	231	00:01:19	79	0.0000
nopath	3	5	9	1	621	00:03:18	198	00:04:20	260	00:01:02	62	0.0000	00:01:02
nopath	3	6	13	15	667	00:03:36	216	00:04:28	268	00:00:52	52	0.0000
nopath	3	1	12	14	763	00:02:44	164	00:04:42	282	00:01:58	118	0.0000
nopath	4	1	3	1	792	00:03:19	199	00:04:46	286	00:01:27	87	0.0000
nopath	3	6	10	1	667	00:03:38	218	00:04:49	289	00:01:11	71	0.0000
nopath	3	6	7	1	667	00:03:46	226	00:04:51	291	00:01:05	65	0.0000
nopath	2	4	5	1	708	00:03:31	211	00:05:22	322	00:01:51	111	0.0000	00:01:48
nopath	3	6	5	1	667	00:03:52	232	00:05:26	326	00:01:34	94	0.0000
nopath	3	6	12	14	667	00:04:01	241	00:05:29	329	00:01:28	88	0.0000
nopath	5	4	12	14	650	00:03:16	196	00:05:40	340	00:02:24	144	0.0000
nopath	4	2	12	14	708	00:04:18	258	00:05:53	353	00:01:35	95	0.0000
nopath	3	1	13	15	763	00:05:12	312	00:06:18	378	00:01:06	66	0.0000	00:01:32
nopath	6	2	9	1	748	00:05:18	318	00:06:19	379	00:01:01	61	0.0000
nopath	2	4	12	14	708	00:04:48	288	00:06:23	383	00:01:35	95	0.0000
nopath	5	6	3	1	380	00:05:18	318	00:06:48	408	00:01:30	90	0.0000
nopath	1	3	12	14	763	00:05:23	323	00:06:52	412	00:01:29	89	0.0000
nopath	1	4	13	15	792	00:05:29	329	00:06:58	418	00:01:29	89	0.0000
nopath	5	3	12	14	621	00:05:50	350	00:07:07	427	00:01:17	77	0.0000	00:01:17
nopath	3	6	9	1	667	00:05:58	358	00:07:14	434	00:01:16	76	0.0000
nopath	1	2	3	1	504	00:07:01	421	00:07:46	466	00:00:45	45	0.0000
nopath	3	6	12	14	667	00:07:12	432	00:08:02	482	00:00:50	50	0.0000	00:01:10
nopath	6	1	3	1	832	00:07:07	427	00:08:09	489	00:01:02	62	0.0000
nopath	3	5	12	14	621	00:07:21	441	00:08:30	510	00:01:09	69	0.0000
nopath	3	5	8	1	621	00:08:08	488	00:09:00	540	00:00:52	52	0.0000	00:01:00
nopath	5	1	12	14	785	00:08:15	495	00:09:16	556	00:01:01	61	0.0000
nopath	1	3	3	1	763	00:07:50	470	00:09:27	567	00:01:37	97	0.0000
nopath	3	6	13	15	667	00:08:37	517	00:09:34	574	00:00:57	57	0.0000
nopath	3	6	10	1	667	00:08:41	521	00:09:35	575	00:00:54	54	0.0000
nopath	3	6	3	1	667	00:09:02	542	00:10:04	604	00:01:02	62	0.0000	00:00:57
nopath	5	6	9	1	380	00:08:56	536	00:10:24	624	00:01:28	88	0.0000
nopath	2	3	3	1	679	00:09:41	581	00:10:33	633	00:00:52	52	0.0000
nopath	3	6	12	14	667	00:09:28	568	00:10:51	651	00:01:23	83	0.0000
nopath	5	1	13	15	785	00:09:02	542	00:10:58	658	00:01:56	116	0.0000
nopath	2	7	5	1	458	00:09:46	586	00:11:24	684	00:01:38	98	0.0000	00:01:38
nopath	3	6	3	1	667	00:10:46	646	00:11:40	700	00:00:54	54	0.0000
nopath	2	4	12	14	708	00:09:47	587	00:11:41	701	00:01:54	114	0.0000
nopath	6	2	9	1	748	00:09:11	551	00:11:43	703	00:02:32	152	0.0000
nopath	6	1	5	1	832	00:10:45	645	00:11:51	711	00:01:06	66	0.0000
nopath	1	7	9	1	542	00:10:36	636	00:11:51	711	00:01:15	75	0.0000
nopath	4	3	3	1	375	00:11:26	686	00:12:08	728	00:00:42	42	0.0000	00:00:42
nopath	2	4	12	14	708	00:10:25	625	00:12:11	731	00:01:46	106	0.0000
nopath	1	3	3	1	763	00:11:20	680	00:12:43	763	00:01:23	83	0.0000
nopath	3	5	5	1	621	00:11:47	707	00:12:44	764	00:00:57	57	0.0000
nopath	3	2	3	1	679	00:11:48	708	00:12:50	770	00:01:02	62	0.0000
nopath	5	2	5	1	701	00:10:22	622	00:13:04	784	00:02:42	162	0.0000	00:01:46
nopath	1	2	5	1	504	00:12:19	739	00:13:12	792	00:00:53	53	0.0000
nopath	5	1	7	1	785	00:11:15	675	00:13:12	792	00:01:57	117	0.0000
nopath	1	2	12	14	504	00:12:43	763	00:13:29	809	00:00:46	46	0.0000
nopath	3	4	9	1	375	00:12:56	776	00:13:33	813	00:00:37	37	0.0000
nopath	1	2	3	1	504	00:12:45	765	00:13:36	816	00:00:51	51	0.0000
nopath	5	3	6	1	621	00:12:25	745	00:14:17	857	00:01:52	112	0.0000	00:01:52
nopath	1	3	12	14	763	00:13:09	789	00:14:24	864	00:01:15	75	0.0000
nopath	6	5	13	15	380	00:13:21	801	00:14:31	871	00:01:10	70	0.0000
nopath	1	2	12	14	504	00:13:47	827	00:14:33	873	00:00:46	46	0.0000
nopath	5	3	3	1	621	00:13:42	822	00:14:38	878	00:00:56	56	0.0000
nopath	5	1	12	14	785	00:13:47	827	00:14:49	889	00:01:02	62	0.0000
nopath	3	5	9	1	621	00:14:15	855	00:15:04	904	00:00:49	49	0.0000	00:00:53
nopath	3	6	3	1	667	00:14:21	861	00:15:10	910	00:00:49	49	0.0000
nopath	2	1	3	1	504	00:14:08	848	00:15:36	936	00:01:28	88	0.0000
nopath	1	2	12	14	504	00:14:49	889	00:15:53	953	00:01:04	64	0.0000
nopath	2	3	9	1	679	00:14:00	840	00:15:59	959	00:01:59	119	0.0000
nopath	2	3	12	14	679	00:14:03	843	00:16:03	963	00:02:00	120	0.0000	00:01:32
nopath	6	5	5	1	380	00:14:45	885	00:16:19	979	00:01:34	94	0.0000
nopath	5	7	12	14	577	00:15:01	901	00:16:19	979	00:01:18	78	0.0000
nopath	1	4	3	1	792	00:15:29	929	00:16:34	994	00:01:05	65	0.0000
nopath	3	6	3	1	667	00:15:34	934	00:16:36	996	00:01:02	62	0.0000
nopath	6	7	13	15	624	00:14:38	878	00:16:54	1014	00:02:16	136	0.0000
nopath	2	3	3	1	679	00:15:35	935	00:17:01	1021	00:01:26	86	0.0000	00:01:26
nopath	2	1	3	1	504	00:15:57	957	00:17:03	1023	00:01:06	66	0.0000
nopath	2	4	13	15	708	00:15:37	937	00:17:07	1027	00:01:30	90	0.0000
nopath	6	1	12	14	832	00:15:15	915	00:17:14	1034	00:01:59	119	0.0000
nopath	1	2	9	1	504	00:16:32	992	00:17:16	1036	00:00:44	44	0.0000
nopath	2	3	2	1	679	00:15:46	946	00:17:31	1051	00:01:45	105	0.0000
nopath	2	4	12	14	708	00:15:55	955	00:17:36	1056	00:01:41	101	0.0000
nopath	3	2	3	1	679	00:16:46	1006	00:18:01	1081	00:01:15	75	0.0000	00:01:08
nopath	3	6	9	1	667	00:16:31	991	00:18:02	1082	00:01:31	91	0.0000
nopath	3	2	7	1	679	00:16:48	1008	00:18:03	1083	00:01:15	75	0.0000
nopath	2	7	12	14	458	00:17:39	1059	00:18:18	1098	00:00:39	39	0.0000
nopath	3	6	12	14	667	00:17:26	1046	00:18:19	1099	00:00:53	53	0.0000
nopath	6	2	12	14	748	00:17:00	1020	00:18:27	1107	00:01:27	87	0.0000
nopath	1	2	13	15	504	00:17:35	1055	00:18:37	1117	00:01:02	62	0.0000
nopath	3	6	3	1	667	00:17:44	1064	00:18:45	1125	00:01:01	61	0.0000
nopath	2	5	6	1	701	00:17:49	1069	00:18:56	1136	00:01:07	67	0.0000
nopath	2	1	5	1	504	00:18:58	1138	00:19:42	1182	00:00:44	44	0.0000	00:01:06
nopath	3	1	9	1	763	00:18:40	1120	00:19:44	1184	00:01:04	64	0.0000
nopath	3	6	10	1	667	00:18:06	1086	00:19:50	1190	00:01:44	104	0.0000
nopath	1	2	5	1	504	00:19:13	1153	00:19:58	1198	00:00:45	45	0.0000
nopath	5	3	12	14	621	00:18:01	1081	00:19:59	1199	00:01:58	118	0.0000
nopath	5	3	13	15	621	00:18:25	1105	00:20:03	1203	00:01:38	98	0.0000	00:01:30
nopath	5	7	3	1	577	00:18:28	1108	00:20:10	1210	00:01:42	102	0.0000
nopath	6	1	3	1	832	00:18:55	1135	00:20:18	1218	00:01:23	83	0.0000
nopath	3	6	12	14	667	00:19:19	1159	00:20:22	1222	00:01:03	63	0.0000
nopath	3	2	12	14	679	00:20:02	1202	00:20:59	1259	00:00:57	57	0.0000
nopath	2	3	5	1	679	00:20:13	1213	00:21:19	1279	00:01:06	66	0.0000	00:01:25
nopath	2	3	12	14	679	00:20:15	1215	00:21:22	1282	00:01:07	67	0.0000
nopath	5	3	10	1	621	00:19:18	1158	00:21:34	1294	00:02:16	136	0.0000
nopath	1	3	13	15	763	00:20:46	1246	00:21:54	1314	00:01:08	68	0.0000
nopath	3	6	3	1	667	00:21:04	1264	00:21:56	1316	00:00:52	52	0.0000
nopath	4	2	5	1	708	00:20:49	1249	00:22:04	1324	00:01:15	75	0.0000	00:01:25
nopath	2	3	10	1	679	00:20:39	1239	00:22:25	1345	00:01:46	106	0.0000
nopath	3	6	5	1	667	00:21:30	1290	00:22:28	1348	00:00:58	58	0.0000
nopath	5	1	9	1	785	00:19:53	1193	00:22:37	1357	00:02:44	164	0.0000
nopath	4	2	5	1	708	00:22:13	1333	00:23:25	1405	00:01:12	72	0.0000	00:01:12
nopath	3	6	6	1	667	00:21:48	1308	00:23:26	1406	00:01:38	98	0.0000
nopath	1	3	5	1	763	00:22:22	1342	00:23:27	1407	00:01:05	65	0.0000
nopath	3	6	9	1	667	00:22:04	1324	00:23:28	1408	00:01:24	84	0.0000
nopath	3	6	9	1	667	00:22:39	1359	00:23:32	1412	00:00:53	53	0.0000
nopath	6	2	9	1	748	00:22:08	1328	00:23:54	1434	00:01:46	106	0.0000
nopath	5	1	4	1	785	00:22:32	1352	00:23:58	1438	00:01:26	86	0.0000
nopath	1	2	3	1	504	00:23:18	1398	00:24:03	1443	00:00:45	45	0.0000	00:00:50
nopath	2	4	13	15	708	00:21:58	1318	00:24:05	1445	00:02:07	127	0.0000
nopath	6	5	12	14	380	00:23:33	1413	00:24:11	1451	00:00:38	38	0.0000
nopath	1	2	3	1	504	00:23:30	1410	00:24:16	1456	00:00:46	46	0.0000
nopath	6	4	12	14	696	00:23:11	1391	00:24:20	1460	00:01:09	69	0.0000
nopath	1	3	5	1	763	00:23:13	1393	00:24:27	1467	00:01:14	74	0.0000
nopath	2	1	3	1	504	00:23:40	1420	00:24:58	1498	00:01:18	78	0.0000
nopath	2	1	9	1	504	00:24:07	1447	00:25:01	1501	00:00:54	54	0.0000	00:01:06
nopath	5	3	3	1	621	00:23:47	1427	00:25:16	1516	00:01:29	89	0.0000
nopath	3	4	12	14	375	00:24:36	1476	00:25:17	1517	00:00:41	41	0.0000
nopath	5	7	9	1	577	00:23:24	1404	00:25:18	1518	00:01:54	114	0.0000
nopath	5	1	13	15	785	00:23:01	1381	00:25:20	1520	00:02:19	139	0.0000
nopath	5	1	13	15	785	00:23:11	1391	00:25:23	1523	00:02:12	132	0.0000
nopath	2	4	5	1	708	00:24:10	1450	00:25:34	1534	00:01:24	84	0.0000
nopath	1	2	12	14	504	00:24:50	1490	00:25:36	1536	00:00:46	46	0.0000
nopath	1	2	6	1	504	00:25:05	1505	00:25:48	1548	00:00:43	43	0.0000
nopath	6	3	12	14	667	00:25:19	1519	00:26:19	1579	00:01:00	60	0.0000	00:01:01
nopath	2	7	3	1	458	00:25:30	1530	00:26:28	1588	00:00:58	58	0.0000
nopath	2	3	12	14	679	00:24:44	1484	00:26:36	1596	00:01:52	112	0.0000
nopath	2	3	9	1	679	00:25:10	1510	00:26:38	1598	00:01:28	88	0.0000
nopath	1	2	8	1	504	00:25:48	1548	00:26:40	1600	00:00:52	52	0.0000
nopath	2	4	5	1	708	00:25:18	1518	00:26:42	1602	00:01:24	84	0.0000
nopath	6	3	5	1	667	00:25:51	1551	00:26:50	1610	00:00:59	59	0.0000
nopath	6	1	3	1	832	00:25:48	1548	00:26:51	1611	00:01:03	63	0.0000
nopath	5	3	5	1	621	00:25:57	1557	00:26:53	1613	00:00:56	56	0.0000
nopath	4	5	9	1	650	00:25:40	1540	00:27:01	1621	00:01:21	81	0.0000	00:01:21
nopath	2	3	9	1	679	00:25:40	1540	00:27:07	1627	00:01:27	87	0.0000
nopath	3	6	13	15	667	00:26:23	1583	00:27:16	1636	00:00:53	53	0.0000
nopath	2	7	3	1	458	00:26:24	1584	00:27:38	1658	00:01:14	74	0.0000
nopath	3	5	3	1	621	00:27:04	1624	00:27:54	1674	00:00:50	50	0.0000
nopath	1	2	3	1	504	00:26:49	1609	00:28:01	1681	00:01:12	72	0.0000	00:00:51
nopath	2	3	5	1	679	00:26:28	1588	00:28:11	1691	00:01:43	103	0.0000
nopath	6	1	13	15	832	00:27:11	1631	00:28:17	1697	00:01:06	66	0.0000
nopath	1	3	3	1	763	00:27:22	1642	00:28:39	1719	00:01:17	77	0.0000
nopath	3	6	13	15	667	00:27:08	1628	00:28:54	1734	00:01:46	106	0.0000
nopath	3	6	5	1	667	00:27:29	1649	00:28:55	1735	00:01:26	86	0.0000
nopath	3	6	3	1	667	00:27:40	1660	00:28:57	1737	00:01:17	77	0.0000
nopath	3	5	3	1	621	00:27:41	1661	00:28:57	1737	00:01:16	76	0.0000
nopath	3	6	5	1	667	00:27:42	1662	00:29:00	1740	00:01:18	78	0.0000	00:01:11
nopath	2	4	3	1	708	00:28:20	1700	00:29:13	1753	00:00:53	53	0.0000
nopath	5	1	9	1	785	00:27:20	1640	00:29:22	1762	00:02:02	122	0.0000
nopath	5	1	10	1	785	00:27:22	1642	00:29:24	1764	00:02:02	122	0.0000
nopath	6	1	3	1	832	00:28:17	1697	00:29:26	1766	00:01:09	69	0.0000
nopath	1	7	12	14	542	00:28:52	1732	00:29:39	1779	00:00:47	47	0.0000
nopath	3	6	3	1	667	00:28:56	1736	00:29:48	1788	00:00:52	52	0.0000
nopath	3	6	5	1	667	00:29:03	1743	00:29:52	1792	00:00:49	49	0.0000
nopath	3	6	12	14	667	00:29:07	1747	00:29:57	1797	00:00:50	50	0.0000
nopath	3	2	13	15	679	00:27:47	1667	00:30:14	1814	00:02:27	147	0.0000	00:01:33
nopath	2	1	9	1	504	00:28:39	1719	00:30:22	1822	00:01:43	103	0.0000
nopath	5	7	7	1	577	00:28:40	1720	00:30:34	1834	00:01:54	114	0.0000
nopath	2	1	8	1	504	00:29:50	1790	00:30:35	1835	00:00:45	45	0.0000
nopath	3	6	5	1	667	00:29:26	1766	00:30:38	1838	00:01:12	72	0.0000
nopath	3	7	9	1	302	00:29:56	1796	00:30:40	1840	00:00:44	44	0.0000
nopath	3	6	3	1	667	00:29:36	1776	00:30:40	1840	00:01:04	64	0.0000
nopath	6	1	9	1	832	00:28:55	1735	00:30:43	1843	00:01:48	108	0.0000
nopath	5	1	3	1	785	00:29:35	1775	00:30:46	1846	00:01:11	71	0.0000
nopath	2	3	5	1	679	00:28:48	1728	00:30:47	1847	00:01:59	119	0.0000
nopath	1	2	12	14	504	00:30:09	1809	00:30:56	1856	00:00:47	47	0.0000
nopath	3	6	5	1	667	00:29:47	1787	00:30:57	1857	00:01:10	70	0.0000
nopath	3	5	5	1	621	00:29:57	1797	00:30:59	1859	00:01:02	62	0.0000
nopath	3	6	7	1	667	00:30:03	1803	00:31:02	1862	00:00:59	59	0.0000	00:00:59
nopath	1	7	3	1	542	00:30:14	1814	00:31:02	1862	00:00:48	48	0.0000
nopath	1	3	13	15	763	00:29:35	1775	00:31:22	1882	00:01:47	107	0.0000
nopath	1	2	12	14	504	00:30:41	1841	00:31:25	1885	00:00:44	44	0.0000
nopath	3	6	3	1	667	00:30:36	1836	00:31:26	1886	00:00:50	50	0.0000
nopath	4	2	12	14	708	00:30:05	1805	00:31:32	1892	00:01:27	87	0.0000
nopath	1	3	12	14	763	00:30:30	1830	00:31:52	1912	00:01:22	82	0.0000
nopath	2	4	9	1	708	00:30:16	1816	00:31:58	1918	00:01:42	102	0.0000
nopath	1	2	12	14	504	00:31:28	1888	00:32:14	1934	00:00:46	46	0.0000	00:00:45
nopath	2	3	12	14	679	00:30:48	1848	00:32:24	1944	00:01:36	96	0.0000
nopath	2	3	3	1	679	00:31:21	1881	00:32:26	1946	00:01:05	65	0.0000
nopath	3	6	12	14	667	00:31:16	1876	00:32:27	1947	00:01:11	71	0.0000
nopath	5	1	10	1	785	00:30:54	1854	00:32:29	1949	00:01:35	95	0.0000
nopath	1	3	13	15	763	00:31:11	1871	00:32:30	1950	00:01:19	79	0.0000
nopath	2	3	13	15	679	00:31:28	1888	00:33:34	2014	00:02:06	126	0.0000	00:01:36
nopath	2	4	3	1	708	00:31:48	1908	00:33:35	2015	00:01:47	107	0.0000
nopath	6	3	5	1	667	00:32:51	1971	00:33:46	2026	00:00:55	55	0.0000
nopath	5	6	5	1	380	00:32:32	1952	00:33:51	2031	00:01:19	79	0.0000
nopath	6	1	12	14	832	00:33:02	1982	00:34:05	2045	00:01:03	63	0.0000	00:01:17
nopath	6	4	5	1	696	00:33:03	1983	00:34:19	2059	00:01:16	76	0.0000
nopath	5	7	9	1	577	00:32:08	1928	00:34:21	2061	00:02:13	133	0.0000
nopath	2	1	3	1	504	00:33:22	2002	00:34:25	2065	00:01:03	63	0.0000
nopath	5	4	3	1	650	00:32:59	1979	00:34:27	2067	00:01:28	88	0.0000
nopath	2	7	5	1	458	00:33:46	2026	00:34:29	2069	00:00:43	43	0.0000
nopath	3	6	13	15	667	00:33:52	2032	00:34:43	2083	00:00:51	51	0.0000
nopath	2	3	9	1	679	00:33:43	2023	00:35:07	2107	00:01:24	84	0.0000	00:01:24
nopath	2	6	10	1	748	00:33:37	2017	00:35:09	2109	00:01:32	92	0.0000
nopath	4	7	9	1	331	00:34:17	2057	00:35:09	2109	00:00:52	52	0.0000
nopath	2	1	5	1	504	00:34:11	2051	00:35:46	2146	00:01:35	95	0.0000
nopath	3	2	3	1	679	00:34:21	2061	00:35:50	2150	00:01:29	89	0.0000
nopath	4	2	3	1	708	00:34:40	2080	00:35:52	2152	00:01:12	72	0.0000
nopath	3	1	3	1	763	00:34:03	2043	00:35:59	2159	00:01:56	116	0.0000
nopath	3	1	10	1	763	00:34:53	2093	00:36:01	2161	00:01:08	68	0.0000	00:01:22
nopath	5	7	10	1	577	00:34:33	2073	00:36:01	2161	00:01:28	88	0.0000
nopath	3	6	12	14	667	00:34:19	2059	00:36:03	2163	00:01:44	104	0.0000
nopath	5	3	12	14	621	00:35:09	2109	00:36:03	2163	00:00:54	54	0.0000
nopath	3	6	9	1	667	00:34:49	2089	00:36:05	2165	00:01:16	76	0.0000
nopath	5	2	13	15	701	00:34:39	2079	00:36:06	2166	00:01:27	87	0.0000
nopath	5	1	3	1	785	00:34:32	2072	00:36:06	2166	00:01:34	94	0.0000
nopath	3	6	12	14	667	00:34:54	2094	00:36:07	2167	00:01:13	73	0.0000
nopath	2	3	12	14	679	00:35:08	2108	00:36:09	2169	00:01:01	61	0.0000
nopath	3	6	3	1	667	00:35:03	2103	00:36:09	2169	00:01:06	66	0.0000
nopath	2	4	3	1	708	00:35:07	2107	00:36:10	2170	00:01:03	63	0.0000
nopath	2	3	5	1	679	00:35:21	2121	00:36:13	2173	00:00:52	52	0.0000
nopath	3	6	12	14	667	00:35:34	2134	00:36:45	2205	00:01:11	71	0.0000
nopath	3	5	5	1	621	00:36:04	2164	00:36:54	2214	00:00:50	50	0.0000
nopath	4	2	5	1	708	00:35:08	2108	00:36:55	2215	00:01:47	107	0.0000
nopath	6	3	9	1	667	00:36:13	2173	00:37:03	2223	00:00:50	50	0.0000	00:00:54
nopath	2	4	3	1	708	00:35:24	2124	00:37:16	2236	00:01:52	112	0.0000
nopath	2	4	6	1	708	00:35:32	2132	00:37:18	2238	00:01:46	106	0.0000
nopath	1	2	12	14	504	00:36:32	2192	00:37:29	2249	00:00:57	57	0.0000
nopath	2	4	12	14	708	00:35:37	2137	00:37:47	2267	00:02:10	130	0.0000
nopath	2	4	3	1	708	00:36:10	2170	00:37:48	2268	00:01:38	98	0.0000
nopath	1	3	12	14	763	00:36:44	2204	00:37:50	2270	00:01:06	66	0.0000
nopath	3	6	10	1	667	00:36:31	2191	00:37:50	2270	00:01:19	79	0.0000
nopath	3	6	5	1	667	00:36:33	2193	00:37:52	2272	00:01:19	79	0.0000
nopath	3	6	9	1	667	00:36:50	2210	00:37:55	2275	00:01:05	65	0.0000
nopath	5	1	3	1	785	00:36:50	2210	00:37:58	2278	00:01:08	68	0.0000
nopath	5	3	12	14	621	00:35:46	2146	00:37:59	2279	00:02:13	133	0.0000
nopath	3	7	3	1	302	00:37:30	2250	00:38:04	2284	00:00:34	34	0.0000	00:00:39
nopath	5	4	9	1	650	00:36:29	2189	00:38:06	2286	00:01:37	97	0.0000
nopath	3	2	5	1	679	00:36:45	2205	00:38:16	2296	00:01:31	91	0.0000
nopath	3	6	3	1	667	00:37:23	2243	00:38:19	2299	00:00:56	56	0.0000
nopath	3	6	5	1	667	00:37:38	2258	00:38:29	2309	00:00:51	51	0.0000
nopath	2	1	13	15	504	00:36:50	2210	00:38:31	2311	00:01:41	101	0.0000
nopath	6	2	3	1	748	00:36:45	2205	00:38:43	2323	00:01:58	118	0.0000
nopath	6	1	3	1	832	00:36:47	2207	00:38:51	2331	00:02:04	124	0.0000
nopath	2	6	3	1	748	00:36:00	2160	00:38:54	2334	00:02:54	174	0.0000
nopath	2	4	3	1	708	00:36:58	2218	00:38:54	2334	00:01:56	116	0.0000
nopath	2	4	12	14	708	00:37:09	2229	00:38:56	2336	00:01:47	107	0.0000
nopath	3	6	12	14	667	00:37:48	2268	00:39:39	2379	00:01:51	111	0.0000	00:01:11
nopath	3	6	12	14	667	00:37:52	2272	00:39:41	2381	00:01:49	109	0.0000
nopath	3	6	10	1	667	00:37:54	2274	00:39:43	2383	00:01:49	109	0.0000
nopath	3	5	12	14	621	00:38:46	2326	00:39:45	2385	00:00:59	59	0.0000
nopath	2	1	12	14	504	00:38:18	2298	00:39:50	2390	00:01:32	92	0.0000
nopath	6	5	12	14	380	00:39:13	2353	00:39:51	2391	00:00:38	38	0.0000
nopath	2	4	3	1	708	00:38:34	2314	00:40:02	2402	00:01:28	88	0.0000	00:01:39
nopath	1	2	10	1	504	00:38:49	2329	00:40:10	2410	00:01:21	81	0.0000
nopath	6	3	9	1	667	00:38:25	2305	00:40:10	2410	00:01:45	105	0.0000
nopath	6	1	13	15	832	00:39:17	2357	00:40:24	2424	00:01:07	67	0.0000
nopath	2	3	10	1	679	00:39:02	2342	00:40:31	2431	00:01:29	89	0.0000
nopath	2	3	3	1	679	00:39:24	2364	00:40:34	2434	00:01:10	70	0.0000
nopath	2	1	9	1	504	00:39:30	2370	00:41:10	2470	00:01:40	100	0.0000	00:01:25
nopath	5	2	5	1	701	00:39:19	2359	00:41:28	2488	00:02:09	129	0.0000
nopath	1	2	9	1	504	00:40:12	2412	00:41:33	2493	00:01:21	81	0.0000
nopath	6	1	13	15	832	00:40:09	2409	00:41:35	2495	00:01:26	86	0.0000
nopath	2	3	12	14	679	00:40:17	2417	00:41:36	2496	00:01:19	79	0.0000
nopath	3	6	6	1	667	00:40:47	2447	00:41:39	2499	00:00:52	52	0.0000
nopath	6	1	3	1	832	00:40:58	2458	00:42:00	2520	00:01:02	62	0.0000	00:01:24
nopath	1	4	3	1	792	00:41:00	2460	00:42:10	2530	00:01:10	70	0.0000
nopath	3	6	5	1	667	00:41:21	2481	00:42:11	2531	00:00:50	50	0.0000
nopath	1	5	5	1	785	00:40:36	2436	00:42:17	2537	00:01:41	101	0.0000
nopath	2	1	5	1	504	00:41:25	2485	00:42:37	2557	00:01:12	72	0.0000
nopath	2	4	12	14	708	00:40:58	2458	00:42:41	2561	00:01:43	103	0.0000
nopath	6	2	5	1	748	00:41:14	2474	00:42:46	2566	00:01:32	92	0.0000
nopath	2	3	12	14	679	00:41:22	2482	00:43:08	2588	00:01:46	106	0.0000	00:01:16
nopath	2	3	12	14	679	00:41:47	2507	00:43:11	2591	00:01:24	84	0.0000
nopath	1	3	6	1	763	00:41:35	2495	00:43:13	2593	00:01:38	98	0.0000
nopath	3	6	12	14	667	00:41:30	2490	00:43:15	2595	00:01:45	105	0.0000
nopath	3	6	9	1	667	00:41:34	2494	00:43:17	2597	00:01:43	103	0.0000
nopath	5	1	5	1	785	00:41:38	2498	00:43:17	2597	00:01:39	99	0.0000
nopath	5	1	5	1	785	00:41:52	2512	00:43:18	2598	00:01:26	86	0.0000
nopath	3	6	9	1	667	00:41:49	2509	00:43:19	2599	00:01:30	90	0.0000
nopath	3	6	9	1	667	00:42:09	2529	00:43:21	2601	00:01:12	72	0.0000
nopath	5	4	10	1	650	00:42:28	2548	00:43:31	2611	00:01:03	63	0.0000
nopath	6	3	9	1	667	00:42:30	2550	00:43:32	2612	00:01:02	62	0.0000
nopath	3	6	10	1	667	00:42:32	2552	00:43:45	2625	00:01:13	73	0.0000
nopath	3	6	9	1	667	00:42:33	2553	00:43:47	2627	00:01:14	74	0.0000
nopath	3	2	3	1	679	00:42:35	2555	00:43:58	2638	00:01:23	83	0.0000
nopath	3	7	9	1	302	00:42:43	2563	00:44:00	2640	00:01:17	77	0.0000	00:01:17
nopath	2	3	12	14	679	00:42:52	2572	00:44:13	2653	00:01:21	81	0.0000
nopath	2	4	3	1	708	00:42:25	2545	00:44:14	2654	00:01:49	109	0.0000
nopath	3	6	2	1	667	00:42:37	2557	00:44:17	2657	00:01:40	100	0.0000
nopath	2	4	2	1	708	00:42:54	2574	00:44:17	2657	00:01:23	83	0.0000
nopath	2	4	12	14	708	00:43:06	2586	00:44:19	2659	00:01:13	73	0.0000
nopath	3	6	12	14	667	00:42:45	2565	00:44:22	2662	00:01:37	97	0.0000
nopath	3	6	12	14	667	00:42:51	2571	00:44:25	2665	00:01:34	94	0.0000
nopath	2	3	5	1	679	00:43:15	2595	00:44:39	2679	00:01:24	84	0.0000
nopath	2	4	5	1	708	00:43:19	2599	00:44:43	2683	00:01:24	84	0.0000
nopath	1	4	9	1	792	00:43:00	2580	00:44:44	2684	00:01:44	104	0.0000
nopath	5	3	3	1	621	00:42:48	2568	00:44:53	2693	00:02:05	125	0.0000
nopath	5	3	12	14	621	00:43:18	2598	00:44:58	2698	00:01:40	100	0.0000
nopath	5	7	3	1	577	00:43:02	2582	00:45:00	2700	00:01:58	118	0.0000	00:01:46
nopath	3	2	9	1	679	00:43:34	2614	00:45:01	2701	00:01:27	87	0.0000
nopath	3	6	12	14	667	00:42:56	2576	00:45:03	2703	00:02:07	127	0.0000
nopath	5	3	2	1	621	00:43:54	2634	00:45:04	2704	00:01:10	70	0.0000
nopath	3	6	3	1	667	00:43:01	2581	00:45:05	2705	00:02:04	124	0.0000
nopath	4	2	13	15	708	00:44:11	2651	00:45:06	2706	00:00:55	55	0.0000
nopath	5	7	10	1	577	00:43:22	2602	00:45:06	2706	00:01:44	104	0.0000
nopath	3	6	12	14	667	00:43:10	2590	00:45:07	2707	00:01:57	117	0.0000
nopath	3	6	12	14	667	00:43:14	2594	00:45:09	2709	00:01:55	115	0.0000
nopath	3	7	12	14	302	00:44:00	2640	00:45:11	2711	00:01:11	71	0.0000
nopath	2	1	12	14	504	00:43:56	2636	00:45:16	2716	00:01:20	80	0.0000
nopath	3	6	5	1	667	00:44:20	2660	00:45:23	2723	00:01:03	63	0.0000
nopath	6	2	5	1	748	00:43:25	2605	00:45:27	2727	00:02:02	122	0.0000
nopath	3	6	9	1	667	00:44:37	2677	00:45:28	2728	00:00:51	51	0.0000
nopath	6	1	9	1	832	00:44:26	2666	00:45:35	2735	00:01:09	69	0.0000
nopath	6	2	5	1	748	00:44:40	2680	00:45:38	2738	00:00:58	58	0.0000
nopath	1	7	3	1	542	00:44:30	2670	00:45:41	2741	00:01:11	71	0.0000
nopath	2	3	2	1	679	00:43:53	2633	00:45:43	2743	00:01:50	110	0.0000
nopath	2	4	9	1	708	00:44:02	2642	00:45:47	2747	00:01:45	105	0.0000
nopath	3	6	9	1	667	00:44:43	2683	00:45:49	2749	00:01:06	66	0.0000
nopath	3	6	9	1	667	00:44:50	2690	00:45:50	2750	00:01:00	60	0.0000
nopath	2	3	13	15	679	00:44:34	2674	00:45:51	2751	00:01:17	77	0.0000
nopath	3	5	3	1	621	00:44:53	2693	00:45:52	2752	00:00:59	59	0.0000
nopath	6	1	5	1	832	00:45:10	2710	00:46:12	2772	00:01:02	62	0.0000	00:01:05
nopath	2	3	9	1	679	00:44:42	2682	00:46:15	2775	00:01:33	93	0.0000
nopath	1	4	12	14	792	00:44:14	2654	00:46:20	2780	00:02:06	126	0.0000
nopath	1	3	13	15	763	00:44:42	2682	00:46:22	2782	00:01:40	100	0.0000
nopath	3	2	10	1	679	00:45:19	2719	00:46:25	2785	00:01:06	66	0.0000
nopath	4	6	5	1	696	00:45:21	2721	00:46:50	2810	00:01:29	89	0.0000
nopath	1	3	9	1	763	00:44:43	2683	00:46:51	2811	00:02:08	128	0.0000
nopath	3	6	3	1	667	00:45:52	2752	00:46:53	2813	00:01:01	61	0.0000
nopath	1	3	9	1	763	00:45:22	2722	00:46:54	2814	00:01:32	92	0.0000
nopath	1	2	12	14	504	00:45:47	2747	00:46:56	2816	00:01:09	69	0.0000
nopath	6	1	5	1	832	00:45:30	2730	00:46:56	2816	00:01:26	86	0.0000
nopath	2	4	3	1	708	00:44:54	2694	00:46:57	2817	00:02:03	123	0.0000
nopath	2	4	9	1	708	00:45:56	2756	00:46:59	2819	00:01:03	63	0.0000
nopath	2	4	3	1	708	00:46:01	2761	00:47:26	2846	00:01:25	85	0.0000	00:01:32
nopath	2	4	10	1	708	00:46:09	2769	00:47:28	2848	00:01:19	79	0.0000
nopath	1	3	3	1	763	00:46:04	2764	00:47:28	2848	00:01:24	84	0.0000
nopath	3	5	13	15	621	00:46:23	2783	00:47:36	2856	00:01:13	73	0.0000
nopath	3	6	3	1	667	00:46:36	2796	00:47:38	2858	00:01:02	62	0.0000
nopath	1	2	10	1	504	00:47:00	2820	00:47:43	2863	00:00:43	43	0.0000
nopath	2	6	5	1	748	00:45:50	2750	00:47:44	2864	00:01:54	114	0.0000
nopath	1	6	13	15	832	00:46:37	2797	00:47:47	2867	00:01:10	70	0.0000
nopath	1	3	9	1	763	00:46:24	2784	00:47:55	2875	00:01:31	91	0.0000
nopath	1	3	3	1	763	00:46:25	2785	00:47:58	2878	00:01:33	93	0.0000
nopath	2	1	13	15	504	00:46:57	2817	00:48:07	2887	00:01:10	70	0.0000	00:01:14
nopath	3	1	12	14	763	00:46:20	2780	00:48:09	2889	00:01:49	109	0.0000
nopath	6	2	5	1	748	00:46:11	2771	00:48:10	2890	00:01:59	119	0.0000
nopath	6	1	12	14	832	00:46:50	2810	00:48:19	2899	00:01:29	89	0.0000
nopath	2	3	10	1	679	00:46:41	2801	00:48:29	2909	00:01:48	108	0.0000
nopath	2	4	6	1	708	00:46:37	2797	00:48:30	2910	00:01:53	113	0.0000
nopath	2	4	10	1	708	00:46:50	2810	00:48:33	2913	00:01:43	103	0.0000
nopath	2	3	12	14	679	00:46:56	2816	00:48:34	2914	00:01:38	98	0.0000
nopath	3	6	3	1	667	00:46:38	2798	00:48:38	2918	00:02:00	120	0.0000
nopath	3	6	3	1	667	00:46:57	2817	00:48:40	2920	00:01:43	103	0.0000
nopath	3	5	9	1	621	00:47:25	2845	00:48:41	2921	00:01:16	76	0.0000
nopath	5	1	5	1	785	00:46:43	2803	00:48:44	2924	00:02:01	121	0.0000
nopath	3	6	6	1	667	00:47:40	2860	00:48:45	2925	00:01:05	65	0.0000
nopath	5	3	13	15	621	00:46:13	2773	00:48:45	2925	00:02:32	152	0.0000
nopath	1	4	10	1	792	00:47:59	2879	00:49:06	2946	00:01:07	67	0.0000	00:01:27
nopath	3	2	3	1	679	00:47:56	2876	00:49:12	2952	00:01:16	76	0.0000
nopath	3	6	13	15	667	00:48:18	2898	00:49:16	2956	00:00:58	58	0.0000
nopath	3	2	10	1	679	00:48:14	2894	00:49:17	2957	00:01:03	63	0.0000
nopath	3	6	12	14	667	00:48:20	2900	00:49:18	2958	00:00:58	58	0.0000
nopath	3	6	5	1	667	00:48:25	2905	00:49:20	2960	00:00:55	55	0.0000
nopath	2	6	5	1	748	00:47:26	2846	00:49:32	2972	00:02:06	126	0.0000
nopath	5	1	6	1	785	00:46:55	2815	00:49:37	2977	00:02:42	162	0.0000
nopath	2	3	12	14	679	00:48:26	2906	00:49:37	2977	00:01:11	71	0.0000
nopath	2	4	3	1	708	00:47:51	2871	00:49:38	2978	00:01:47	107	0.0000
nopath	6	1	6	1	832	00:47:19	2839	00:49:39	2979	00:02:20	140	0.0000
nopath	6	2	3	1	748	00:48:29	2909	00:49:39	2979	00:01:10	70	0.0000
nopath	6	1	2	1	832	00:47:22	2842	00:49:42	2982	00:02:20	140	0.0000
nopath	6	1	12	14	832	00:47:59	2879	00:49:44	2984	00:01:45	105	0.0000
nopath	1	2	9	1	504	00:48:57	2937	00:49:48	2988	00:00:51	51	0.0000
nopath	6	1	12	14	832	00:48:42	2922	00:49:48	2988	00:01:06	66	0.0000
nopath	2	3	12	14	679	00:48:52	2932	00:50:04	3004	00:01:12	72	0.0000	00:01:27
nopath	5	3	9	1	621	00:49:25	2965	00:50:18	3018	00:00:53	53	0.0000
nopath	3	6	9	1	667	00:48:39	2919	00:50:26	3026	00:01:47	107	0.0000
nopath	3	6	3	1	667	00:48:53	2933	00:50:28	3028	00:01:35	95	0.0000
nopath	3	5	5	1	621	00:48:59	2939	00:50:29	3029	00:01:30	90	0.0000
nopath	3	6	3	1	667	00:49:05	2945	00:50:32	3032	00:01:27	87	0.0000
nopath	3	6	5	1	667	00:49:16	2956	00:50:34	3034	00:01:18	78	0.0000
nopath	3	6	10	1	667	00:49:25	2965	00:50:36	3036	00:01:11	71	0.0000
nopath	4	1	5	1	792	00:49:22	2962	00:50:39	3039	00:01:17	77	0.0000
nopath	3	6	3	1	667	00:49:50	2990	00:50:41	3041	00:00:51	51	0.0000
nopath	3	6	3	1	667	00:49:57	2997	00:50:47	3047	00:00:50	50	0.0000
nopath	6	3	3	1	667	00:49:49	2989	00:50:49	3049	00:01:00	60	0.0000
nopath	3	6	10	1	667	00:50:03	3003	00:50:53	3053	00:00:50	50	0.0000
nopath	5	1	12	14	785	00:48:16	2896	00:50:59	3059	00:02:43	163	0.0000
nopath	6	4	9	1	696	00:50:04	3004	00:51:00	3060	00:00:56	56	0.0000	00:01:07
nopath	6	1	9	1	832	00:49:09	2949	00:51:02	3062	00:01:53	113	0.0000
nopath	1	2	3	1	504	00:49:42	2982	00:51:03	3063	00:01:21	81	0.0000
nopath	6	1	5	1	832	00:49:15	2955	00:51:03	3063	00:01:48	108	0.0000
nopath	2	3	5	1	679	00:49:41	2981	00:51:03	3063	00:01:22	82	0.0000
nopath	2	4	3	1	708	00:49:56	2996	00:51:07	3067	00:01:11	71	0.0000
nopath	2	3	5	1	679	00:50:10	3010	00:51:08	3068	00:00:58	58	0.0000
nopath	3	6	3	1	667	00:50:04	3004	00:51:13	3073	00:01:09	69	0.0000
nopath	3	6	5	1	667	00:50:09	3009	00:51:15	3075	00:01:06	66	0.0000
nopath	3	6	9	1	667	00:50:11	3011	00:51:17	3077	00:01:06	66	0.0000
nopath	3	6	5	1	667	00:50:24	3024	00:51:18	3078	00:00:54	54	0.0000
nopath	1	3	3	1	763	00:49:55	2995	00:51:35	3095	00:01:40	100	0.0000
nopath	1	3	12	14	763	00:50:19	3019	00:51:38	3098	00:01:19	79	0.0000
nopath	1	3	3	1	763	00:50:46	3046	00:52:03	3123	00:01:17	77	0.0000	00:01:26
nopath	2	3	5	1	679	00:50:21	3021	00:52:10	3130	00:01:49	109	0.0000
nopath	2	1	5	1	504	00:51:01	3061	00:52:12	3132	00:01:11	71	0.0000
nopath	3	6	9	1	667	00:50:47	3047	00:52:14	3134	00:01:27	87	0.0000
nopath	4	1	3	1	792	00:50:00	3000	00:52:14	3134	00:02:14	134	0.0000
nopath	4	1	3	1	792	00:50:33	3033	00:52:16	3136	00:01:43	103	0.0000
nopath	3	6	3	1	667	00:51:09	3069	00:52:16	3136	00:01:07	67	0.0000
nopath	5	1	5	1	785	00:50:00	3000	00:52:19	3139	00:02:19	139	0.0000
nopath	5	1	3	1	785	00:50:01	3001	00:52:20	3140	00:02:19	139	0.0000
nopath	3	6	13	15	667	00:51:26	3086	00:52:21	3141	00:00:55	55	0.0000
nopath	5	3	13	15	621	00:51:08	3068	00:52:22	3142	00:01:14	74	0.0000
nopath	5	1	3	1	785	00:51:03	3063	00:52:23	3143	00:01:20	80	0.0000
nopath	5	7	12	14	577	00:50:49	3049	00:52:23	3143	00:01:34	94	0.0000
nopath	6	3	10	1	667	00:51:00	3060	00:52:30	3150	00:01:30	90	0.0000
nopath	2	3	5	1	679	00:50:35	3035	00:52:35	3155	00:02:00	120	0.0000
nopath	1	2	3	1	504	00:51:52	3112	00:52:38	3158	00:00:46	46	0.0000
nopath	2	4	5	1	708	00:50:49	3049	00:52:38	3158	00:01:49	109	0.0000
nopath	2	4	10	1	708	00:50:58	3058	00:52:40	3160	00:01:42	102	0.0000
nopath	2	3	9	1	679	00:51:00	3060	00:52:41	3161	00:01:41	101	0.0000
nopath	3	6	12	14	667	00:51:28	3088	00:52:43	3163	00:01:15	75	0.0000
nopath	3	5	3	1	621	00:51:43	3103	00:52:43	3163	00:01:00	60	0.0000
nopath	3	6	9	1	667	00:51:46	3106	00:52:46	3166	00:01:00	60	0.0000
nopath	1	5	3	1	785	00:51:59	3119	00:53:08	3188	00:01:09	69	0.0000	00:01:25
nopath	4	2	12	14	708	00:51:42	3102	00:53:08	3188	00:01:26	86	0.0000
nopath	1	6	12	14	832	00:51:42	3102	00:53:09	3189	00:01:27	87	0.0000
nopath	4	3	9	1	375	00:51:52	3112	00:53:12	3192	00:01:20	80	0.0000
nopath	2	4	10	1	708	00:51:23	3083	00:53:14	3194	00:01:51	111	0.0000
nopath	2	3	12	14	679	00:51:25	3085	00:53:14	3194	00:01:49	109	0.0000
nopath	4	7	3	1	331	00:52:04	3124	00:53:14	3194	00:01:10	70	0.0000
nopath	1	4	3	1	792	00:51:12	3072	00:53:17	3197	00:02:05	125	0.0000
nopath	2	1	3	1	504	00:51:28	3088	00:53:19	3199	00:01:51	111	0.0000
nopath	3	2	9	1	679	00:52:18	3138	00:53:28	3208	00:01:10	70	0.0000
nopath	2	1	12	14	504	00:51:59	3119	00:53:30	3210	00:01:31	91	0.0000
nopath	2	1	9	1	504	00:52:34	3154	00:53:37	3217	00:01:03	63	0.0000
nopath	3	1	12	14	763	00:52:06	3126	00:53:38	3218	00:01:32	92	0.0000
nopath	6	1	3	1	832	00:51:35	3095	00:53:40	3220	00:02:05	125	0.0000
nopath	1	7	5	1	542	00:52:52	3172	00:53:43	3223	00:00:51	51	0.0000
nopath	1	3	12	14	763	00:51:45	3105	00:53:44	3224	00:01:59	119	0.0000
nopath	2	4	3	1	708	00:51:30	3090	00:53:47	3227	00:02:17	137	0.0000
nopath	2	3	6	1	679	00:51:46	3106	00:53:47	3227	00:02:01	121	0.0000
nopath	2	3	5	1	679	00:51:48	3108	00:53:50	3230	00:02:02	122	0.0000
nopath	1	2	6	1	504	00:53:07	3187	00:53:52	3232	00:00:45	45	0.0000
nopath	3	5	5	1	621	00:52:21	3141	00:54:01	3241	00:01:40	100	0.0000	00:01:08
nopath	3	5	3	1	621	00:52:33	3153	00:54:04	3244	00:01:31	91	0.0000
nopath	5	3	12	14	621	00:53:14	3194	00:54:05	3245	00:00:51	51	0.0000
nopath	3	6	9	1	667	00:52:40	3160	00:54:06	3246	00:01:26	86	0.0000
nopath	3	6	10	1	667	00:52:42	3162	00:54:08	3248	00:01:26	86	0.0000
nopath	3	5	12	14	621	00:52:51	3171	00:54:11	3251	00:01:20	80	0.0000
nopath	2	3	12	14	679	00:52:17	3137	00:54:12	3252	00:01:55	115	0.0000
nopath	3	6	2	1	667	00:52:56	3176	00:54:14	3254	00:01:18	78	0.0000
nopath	2	3	5	1	679	00:52:21	3141	00:54:15	3255	00:01:54	114	0.0000
nopath	6	5	5	1	380	00:53:25	3205	00:54:16	3256	00:00:51	51	0.0000
nopath	2	3	12	14	679	00:52:24	3144	00:54:17	3257	00:01:53	113	0.0000
nopath	3	6	12	14	667	00:53:14	3194	00:54:22	3262	00:01:08	68	0.0000
nopath	1	7	12	14	542	00:53:35	3215	00:54:23	3263	00:00:48	48	0.0000
nopath	3	6	2	1	667	00:53:29	3209	00:54:25	3265	00:00:56	56	0.0000
nopath	5	3	5	1	621	00:53:23	3203	00:54:26	3266	00:01:03	63	0.0000
nopath	3	2	12	14	679	00:52:29	3149	00:54:29	3269	00:02:00	120	0.0000
nopath	4	2	9	1	708	00:52:21	3141	00:54:31	3271	00:02:10	130	0.0000
nopath	6	3	13	15	667	00:52:46	3166	00:54:32	3272	00:01:46	106	0.0000
nopath	3	2	10	1	679	00:52:59	3179	00:54:33	3273	00:01:34	94	0.0000
nopath	6	4	9	1	696	00:52:45	3165	00:54:34	3274	00:01:49	109	0.0000
nopath	2	1	12	14	504	00:52:37	3157	00:54:41	3281	00:02:04	124	0.0000
nopath	1	3	3	1	763	00:53:20	3200	00:54:45	3285	00:01:25	85	0.0000
nopath	1	4	9	1	792	00:53:15	3195	00:54:46	3286	00:01:31	91	0.0000
nopath	3	6	5	1	667	00:53:40	3220	00:54:48	3288	00:01:08	68	0.0000
nopath	2	1	12	14	504	00:53:07	3187	00:54:48	3288	00:01:41	101	0.0000
nopath	1	5	3	1	785	00:53:12	3192	00:54:53	3293	00:01:41	101	0.0000
nopath	6	2	12	14	748	00:52:22	3142	00:54:56	3296	00:02:34	154	0.0000
nopath	2	7	12	14	458	00:53:58	3238	00:54:59	3299	00:01:01	61	0.0000
nopath	6	1	9	1	832	00:53:39	3219	00:55:04	3304	00:01:25	85	0.0000	00:01:45
nopath	1	2	3	1	504	00:54:15	3255	00:55:06	3306	00:00:51	51	0.0000
nopath	1	2	12	14	504	00:54:24	3264	00:55:12	3312	00:00:48	48	0.0000
nopath	2	3	6	1	679	00:52:45	3165	00:55:19	3319	00:02:34	154	0.0000
nopath	2	4	5	1	708	00:53:08	3188	00:55:23	3323	00:02:15	135	0.0000
nopath	2	3	10	1	679	00:53:15	3195	00:55:23	3323	00:02:08	128	0.0000
nopath	2	4	3	1	708	00:53:22	3202	00:55:27	3327	00:02:05	125	0.0000
nopath	1	2	13	15	504	00:54:42	3282	00:55:31	3331	00:00:49	49	0.0000
nopath	1	2	3	1	504	00:54:51	3291	00:55:37	3337	00:00:46	46	0.0000
nopath	1	2	3	1	504	00:55:00	3300	00:55:44	3344	00:00:44	44	0.0000
nopath	5	3	12	14	621	00:54:49	3289	00:55:47	3347	00:00:58	58	0.0000
nopath	5	7	3	1	577	00:53:39	3219	00:55:48	3348	00:02:09	129	0.0000
nopath	4	2	9	1	708	00:54:02	3242	00:55:49	3349	00:01:47	107	0.0000
nopath	3	6	3	1	667	00:53:48	3228	00:55:50	3350	00:02:02	122	0.0000
nopath	4	2	9	1	708	00:54:27	3267	00:55:51	3351	00:01:24	84	0.0000
nopath	2	3	6	1	679	00:53:26	3206	00:55:51	3351	00:02:25	145	0.0000
nopath	3	5	13	15	621	00:54:19	3259	00:55:54	3354	00:01:35	95	0.0000
nopath	4	2	3	1	708	00:54:45	3285	00:55:54	3354	00:01:09	69	0.0000
nopath	2	4	5	1	708	00:53:42	3222	00:55:55	3355	00:02:13	133	0.0000
nopath	1	3	12	14	763	00:54:06	3246	00:55:56	3356	00:01:50	110	0.0000
nopath	3	6	3	1	667	00:54:24	3264	00:55:56	3356	00:01:32	92	0.0000
nopath	3	6	10	1	667	00:54:26	3266	00:55:58	3358	00:01:32	92	0.0000
nopath	1	3	10	1	763	00:54:14	3254	00:55:58	3358	00:01:44	104	0.0000
nopath	3	6	10	1	667	00:54:44	3284	00:56:00	3360	00:01:16	76	0.0000	00:01:19
nopath	3	6	13	15	667	00:54:48	3288	00:56:03	3363	00:01:15	75	0.0000
nopath	2	1	2	1	504	00:54:13	3253	00:56:05	3365	00:01:52	112	0.0000
nopath	1	3	12	14	763	00:55:01	3301	00:56:20	3380	00:01:19	79	0.0000
nopath	4	7	12	14	331	00:55:32	3332	00:56:23	3383	00:00:51	51	0.0000
nopath	6	2	3	1	748	00:55:13	3313	00:56:23	3383	00:01:10	70	0.0000
nopath	5	1	5	1	785	00:53:38	3218	00:56:23	3383	00:02:45	165	0.0000
nopath	2	4	13	15	708	00:54:10	3250	00:56:25	3385	00:02:15	135	0.0000
nopath	5	1	3	1	785	00:54:01	3241	00:56:25	3385	00:02:24	144	0.0000
nopath	2	3	12	14	679	00:54:47	3287	00:56:26	3386	00:01:39	99	0.0000
nopath	6	1	12	14	832	00:54:23	3263	00:56:27	3387	00:02:04	124	0.0000
nopath	3	6	3	1	667	00:55:37	3337	00:56:32	3392	00:00:55	55	0.0000
nopath	1	2	9	1	504	00:55:47	3347	00:56:33	3393	00:00:46	46	0.0000
nopath	3	6	5	1	667	00:55:46	3346	00:56:35	3395	00:00:49	49	0.0000
nopath	2	3	5	1	679	00:54:48	3288	00:56:51	3411	00:02:03	123	0.0000
nopath	2	4	12	14	708	00:55:03	3303	00:56:56	3416	00:01:53	113	0.0000
nopath	1	3	5	1	763	00:55:07	3307	00:56:56	3416	00:01:49	109	0.0000
nopath	2	6	12	14	748	00:54:18	3258	00:56:58	3418	00:02:40	160	0.0000
nopath	6	1	7	1	832	00:56:03	3363	00:57:05	3425	00:01:02	62	0.0000	00:01:33
nopath	3	2	12	14	679	00:55:12	3312	00:57:11	3431	00:01:59	119	0.0000
nopath	4	2	3	1	708	00:54:57	3297	00:57:13	3433	00:02:16	136	0.0000
nopath	4	2	5	1	708	00:55:00	3300	00:57:15	3435	00:02:15	135	0.0000
nopath	3	2	5	1	679	00:55:16	3316	00:57:17	3437	00:02:01	121	0.0000
nopath	3	2	5	1	679	00:55:53	3353	00:57:20	3440	00:01:27	87	0.0000
nopath	2	7	12	14	458	00:56:00	3360	00:57:31	3451	00:01:31	91	0.0000
nopath	3	2	10	1	679	00:56:21	3381	00:57:32	3452	00:01:11	71	0.0000
nopath	2	7	9	1	458	00:56:03	3363	00:57:35	3455	00:01:32	92	0.0000
nopath	3	5	12	14	621	00:55:48	3348	00:57:37	3457	00:01:49	109	0.0000
nopath	5	3	12	14	621	00:55:36	3336	00:57:37	3457	00:02:01	121	0.0000
nopath	2	1	5	1	504	00:56:37	3397	00:57:39	3459	00:01:02	62	0.0000
nopath	5	3	3	1	621	00:55:55	3355	00:57:40	3460	00:01:45	105	0.0000
nopath	3	6	6	1	667	00:55:59	3359	00:57:41	3461	00:01:42	102	0.0000
nopath	5	1	9	1	785	00:55:20	3320	00:57:42	3462	00:02:22	142	0.0000
nopath	3	6	5	1	667	00:56:18	3378	00:57:43	3463	00:01:25	85	0.0000
nopath	5	2	5	1	701	00:55:43	3343	00:57:43	3463	00:02:00	120	0.0000
nopath	5	1	13	15	785	00:55:32	3332	00:57:46	3466	00:02:14	134	0.0000
nopath	3	6	13	15	667	00:56:29	3389	00:57:46	3466	00:01:17	77	0.0000
nopath	5	3	12	14	621	00:56:31	3391	00:57:48	3468	00:01:17	77	0.0000
nopath	1	2	13	15	504	00:56:45	3405	00:57:48	3468	00:01:03	63	0.0000
nopath	5	4	3	1	650	00:56:13	3373	00:57:50	3470	00:01:37	97	0.0000
nopath	1	2	3	1	504	00:56:48	3408	00:57:51	3471	00:01:03	63	0.0000
nopath	2	3	3	1	679	00:55:14	3314	00:57:55	3475	00:02:41	161	0.0000
nopath	2	4	10	1	708	00:55:16	3316	00:57:59	3479	00:02:43	163	0.0000
nopath	5	1	5	1	785	00:56:35	3395	00:57:59	3479	00:01:24	84	0.0000
nopath	2	3	3	1	679	00:55:29	3329	00:57:59	3479	00:02:30	150	0.0000
nopath	2	3	5	1	679	00:55:32	3332	00:58:01	3481	00:02:29	149	0.0000	00:01:59
nopath	3	5	12	14	621	00:56:31	3391	00:58:02	3482	00:01:31	91	0.0000
nopath	3	5	13	15	621	00:56:43	3403	00:58:09	3489	00:01:26	86	0.0000
nopath	5	3	7	1	621	00:56:34	3394	00:58:10	3490	00:01:36	96	0.0000
nopath	6	2	6	1	748	00:57:16	3436	00:58:13	3493	00:00:57	57	0.0000
nopath	3	7	13	15	302	00:57:17	3437	00:58:29	3509	00:01:12	72	0.0000
nopath	3	2	9	1	679	00:56:26	3386	00:58:31	3511	00:02:05	125	0.0000
nopath	3	6	12	14	667	00:56:59	3419	00:58:33	3513	00:01:34	94	0.0000
nopath	3	2	12	14	679	00:56:49	3409	00:58:34	3514	00:01:45	105	0.0000
nopath	2	4	5	1	708	00:55:38	3338	00:58:34	3514	00:02:56	176	0.0000
nopath	4	7	5	1	331	00:57:48	3468	00:58:34	3514	00:00:46	46	0.0000
nopath	4	2	12	14	708	00:57:05	3425	00:58:35	3515	00:01:30	90	0.0000
nopath	2	4	12	14	708	00:55:50	3350	00:58:36	3516	00:02:46	166	0.0000
nopath	2	3	10	1	679	00:56:27	3387	00:58:36	3516	00:02:09	129	0.0000
nopath	3	6	12	14	667	00:57:04	3424	00:58:38	3518	00:01:34	94	0.0000
nopath	3	6	3	1	667	00:57:13	3433	00:58:40	3520	00:01:27	87	0.0000
nopath	3	6	13	15	667	00:57:15	3435	00:58:45	3525	00:01:30	90	0.0000
nopath	2	1	12	14	504	00:56:44	3404	00:58:46	3526	00:02:02	122	0.0000
nopath	2	1	6	1	504	00:56:49	3409	00:58:50	3530	00:02:01	121	0.0000
nopath	2	1	13	15	504	00:57:03	3423	00:59:00	3540	00:01:57	117	0.0000	00:01:39
nopath	3	1	12	14	763	00:57:00	3420	00:59:02	3542	00:02:02	122	0.0000
nopath	2	3	10	1	679	00:56:32	3392	00:59:03	3543	00:02:31	151	0.0000
nopath	1	2	3	1	504	00:58:20	3500	00:59:04	3544	00:00:44	44	0.0000
nopath	1	3	3	1	763	00:56:38	3398	00:59:06	3546	00:02:28	148	0.0000
nopath	2	3	5	1	679	00:56:39	3399	00:59:08	3548	00:02:29	149	0.0000
nopath	2	3	9	1	679	00:56:50	3410	00:59:10	3550	00:02:20	140	0.0000
nopath	5	3	10	1	621	00:57:12	3432	00:59:23	3563	00:02:11	131	0.0000
nopath	3	6	3	1	667	00:57:47	3467	00:59:26	3566	00:01:39	99	0.0000
nopath	3	6	3	1	667	00:57:52	3472	00:59:28	3568	00:01:36	96	0.0000
nopath	3	6	6	1	667	00:57:55	3475	00:59:30	3570	00:01:35	95	0.0000
nopath	5	1	12	14	785	00:56:40	3400	00:59:30	3570	00:02:50	170	0.0000
nopath	5	1	6	1	785	00:56:51	3411	00:59:32	3572	00:02:41	161	0.0000
nopath	5	1	5	1	785	00:58:24	3504	00:59:36	3576	00:01:12	72	0.0000
nopath	2	4	3	1	708	00:56:51	3411	00:59:38	3578	00:02:47	167	0.0000
nopath	2	4	3	1	708	00:56:55	3415	00:59:40	3580	00:02:45	165	0.0000
nopath	2	3	5	1	679	00:56:57	3417	00:59:41	3581	00:02:44	164	0.0000
nopath	3	6	12	14	667	00:58:01	3481	00:59:49	3589	00:01:48	108	0.0000
nopath	3	2	3	1	679	00:57:32	3452	00:59:52	3592	00:02:20	140	0.0000
nopath	3	2	12	14	679	00:57:46	3466	00:59:56	3596	00:02:10	130	0.0000
nopath	3	7	10	1	302	00:58:25	3505	00:59:56	3596	00:01:31	91	0.0000
nopath	3	2	12	14	679	00:58:00	3480	00:59:58	3598	00:01:58	118	0.0000
nopath	6	3	3	1	667	00:59:09	3549	00:59:58	3598	00:00:49	49	0.0000
nopath	3	2	9	1	679	00:58:17	3497	01:00:00	3600	00:01:43	103	0.0000	00:01:37
nopath	4	2	5	1	708	00:59:00	3540	01:00:02	3602	00:01:02	62	0.0000
nopath	3	7	5	1	302	00:58:39	3519	01:00:03	3603	00:01:24	84	0.0000
nopath	1	3	3	1	763	00:58:27	3507	01:00:07	3607	00:01:40	100	0.0000
nopath	2	1	7	1	504	00:57:28	3448	01:00:10	3610	00:02:42	162	0.0000
nopath	3	6	5	1	667	00:58:19	3499	01:00:13	3613	00:01:54	114	0.0000
nopath	2	3	5	1	679	00:57:05	3425	01:00:13	3613	00:03:08	188	0.0000
nopath	4	7	5	1	331	00:59:31	3571	01:00:13	3613	00:00:42	42	0.0000
nopath	2	1	13	15	504	00:57:49	3469	01:00:18	3618	00:02:29	149	0.0000
nopath	3	6	10	1	667	00:58:32	3512	01:00:18	3618	00:01:46	106	0.0000
nopath	6	2	7	1	748	00:57:57	3477	01:00:21	3621	00:02:24	144	0.0000
nopath	3	6	3	1	667	00:58:55	3535	01:00:23	3623	00:01:28	88	0.0000
nopath	6	1	5	1	832	00:57:42	3462	01:00:25	3625	00:02:43	163	0.0000
nopath	6	1	5	1	832	00:59:00	3540	01:00:29	3629	00:01:29	89	0.0000
nopath	1	2	12	14	504	00:59:25	3565	01:00:30	3630	00:01:05	65	0.0000
nopath	1	2	12	14	504	00:59:38	3578	01:00:34	3634	00:00:56	56	0.0000
nopath	1	2	10	1	504	00:59:40	3580	01:00:38	3638	00:00:58	58	0.0000
nopath	2	4	12	14	708	00:57:20	3440	01:00:39	3639	00:03:19	199	0.0000
nopath	2	4	12	14	708	00:58:08	3488	01:00:40	3640	00:02:32	152	0.0000
nopath	2	4	12	14	708	00:58:17	3497	01:00:43	3643	00:02:26	146	0.0000
nopath	1	7	3	1	542	00:59:55	3595	01:00:46	3646	00:00:51	51	0.0000
nopath	1	2	9	1	504	01:00:08	3608	01:00:51	3651	00:00:43	43	0.0000
nopath	5	6	6	1	380	00:58:57	3537	01:00:52	3652	00:01:55	115	0.0000
nopath	2	4	12	14	708	00:59:00	3540	01:01:11	3671	00:02:11	131	0.0000	00:02:12
nopath	3	6	5	1	667	00:59:03	3543	01:01:14	3674	00:02:11	131	0.0000
nopath	3	6	5	1	667	00:59:04	3544	01:01:16	3676	00:02:12	132	0.0000
nopath	3	6	6	1	667	00:59:06	3546	01:01:18	3678	00:02:12	132	0.0000
nopath	3	6	12	14	667	00:59:18	3558	01:01:21	3681	00:02:03	123	0.0000
nopath	3	6	5	1	667	00:59:51	3591	01:01:24	3684	00:01:33	93	0.0000
nopath	3	6	10	1	667	00:59:58	3598	01:01:25	3685	00:01:27	87	0.0000
nopath	2	7	5	1	458	00:59:46	3586	01:01:26	3686	00:01:40	100	0.0000
nopath	3	6	9	1	667	01:00:27	3627	01:01:27	3687	00:01:00	60	0.0000
nopath	5	4	12	14	650	00:58:51	3531	01:01:33	3693	00:02:42	162	0.0000
nopath	4	2	3	1	708	01:00:08	3608	01:01:33	3693	00:01:25	85	0.0000
nopath	4	3	12	14	375	01:00:19	3619	01:01:37	3697	00:01:18	78	0.0000
nopath	1	4	3	1	792	01:00:17	3617	01:01:38	3698	00:01:21	81	0.0000
nopath	4	1	5	1	792	00:59:24	3564	01:01:40	3700	00:02:16	136	0.0000
nopath	2	4	6	1	708	00:59:01	3541	01:01:40	3700	00:02:39	159	0.0000
nopath	2	4	3	1	708	00:59:33	3573	01:01:42	3702	00:02:09	129	0.0000
nopath	5	1	12	14	785	00:59:08	3548	01:01:47	3707	00:02:39	159	0.0000
nopath	3	6	13	15	667	01:00:33	3633	01:01:48	3708	00:01:15	75	0.0000
nopath	5	1	9	1	785	00:59:41	3581	01:01:49	3709	00:02:08	128	0.0000
nopath	5	3	5	1	621	00:59:06	3546	01:01:50	3710	00:02:44	164	0.0000
nopath	3	6	13	15	667	01:00:50	3650	01:01:51	3711	00:01:01	61	0.0000
nopath	5	1	3	1	785	00:59:52	3592	01:01:51	3711	00:01:59	119	0.0000
nopath	5	3	3	1	621	01:00:01	3601	01:01:52	3712	00:01:51	111	0.0000
nopath	3	6	3	1	667	01:00:56	3656	01:01:53	3713	00:00:57	57	0.0000
nopath	5	1	12	14	785	01:00:09	3609	01:01:53	3713	00:01:44	104	0.0000
nopath	6	3	3	1	667	00:59:39	3579	01:01:54	3714	00:02:15	135	0.0000
nopath	5	1	3	1	785	01:00:20	3620	01:01:55	3715	00:01:35	95	0.0000
nopath	1	2	5	1	504	01:00:29	3629	01:01:57	3717	00:01:28	88	0.0000
nopath	6	1	5	1	832	01:00:14	3614	01:01:57	3717	00:01:43	103	0.0000
nopath	6	7	5	1	624	00:59:51	3591	01:02:01	3721	00:02:10	130	0.0000	00:02:13
nopath	3	4	12	14	375	01:01:04	3664	01:02:02	3722	00:00:58	58	0.0000
nopath	3	7	5	1	302	01:01:03	3663	01:02:04	3724	00:01:01	61	0.0000
nopath	6	3	13	15	667	01:00:10	3610	01:02:04	3724	00:01:54	114	0.0000
nopath	2	3	13	15	679	01:00:00	3600	01:02:10	3730	00:02:10	130	0.0000
nopath	1	2	3	1	504	01:01:13	3673	01:02:11	3731	00:00:58	58	0.0000
nopath	2	3	3	1	679	01:00:04	3604	01:02:12	3732	00:02:08	128	0.0000
nopath	1	7	9	1	542	01:01:15	3675	01:02:18	3738	00:01:03	63	0.0000
nopath	2	6	13	15	748	01:00:17	3617	01:02:19	3739	00:02:02	122	0.0000
nopath	1	6	12	14	832	01:00:47	3647	01:02:22	3742	00:01:35	95	0.0000
nopath	4	2	12	14	708	01:00:13	3613	01:02:35	3755	00:02:22	142	0.0000
nopath	4	2	3	1	708	01:00:24	3624	01:02:38	3758	00:02:14	134	0.0000
nopath	1	4	5	1	792	01:01:04	3664	01:02:42	3762	00:01:38	98	0.0000
nopath	1	3	13	15	763	01:01:36	3696	01:02:45	3765	00:01:09	69	0.0000
nopath	5	3	9	1	621	01:00:58	3658	01:02:54	3774	00:01:56	116	0.0000
nopath	3	5	12	14	621	01:01:16	3676	01:03:01	3781	00:01:45	105	0.0000	00:01:33
nopath	5	4	5	1	650	01:01:09	3669	01:03:03	3783	00:01:54	114	0.0000
nopath	3	6	13	15	667	01:01:27	3687	01:03:07	3787	00:01:40	100	0.0000
nopath	6	1	12	14	832	01:01:12	3672	01:03:08	3788	00:01:56	116	0.0000
nopath	3	6	9	1	667	01:01:31	3691	01:03:09	3789	00:01:38	98	0.0000
nopath	5	1	9	1	785	01:00:44	3644	01:03:10	3790	00:02:26	146	0.0000
nopath	3	6	9	1	667	01:01:35	3695	01:03:11	3791	00:01:36	96	0.0000
nopath	2	3	6	1	679	01:00:33	3633	01:03:11	3791	00:02:38	158	0.0000
nopath	2	3	3	1	679	01:00:51	3651	01:03:13	3793	00:02:22	142	0.0000
nopath	1	7	5	1	542	01:02:20	3740	01:03:14	3794	00:00:54	54	0.0000
nopath	3	6	6	1	667	01:01:40	3700	01:03:17	3797	00:01:37	97	0.0000
nopath	2	4	3	1	708	01:00:59	3659	01:03:17	3797	00:02:18	138	0.0000
nopath	2	3	9	1	679	01:01:10	3670	01:03:18	3798	00:02:08	128	0.0000
nopath	3	6	7	1	667	01:01:43	3703	01:03:19	3799	00:01:36	96	0.0000
nopath	3	5	13	15	621	01:01:46	3706	01:03:27	3807	00:01:41	101	0.0000
nopath	6	5	12	14	380	01:01:56	3716	01:03:29	3809	00:01:33	93	0.0000
nopath	5	4	5	1	650	01:02:23	3743	01:03:35	3815	00:01:12	72	0.0000
nopath	6	4	12	14	696	01:01:22	3682	01:03:41	3821	00:02:19	139	0.0000
nopath	2	4	3	1	708	01:01:17	3677	01:03:46	3826	00:02:29	149	0.0000
nopath	2	4	3	1	708	01:01:47	3707	01:03:48	3828	00:02:01	121	0.0000
nopath	2	3	9	1	679	01:02:03	3723	01:03:49	3829	00:01:46	106	0.0000
nopath	1	5	9	1	785	01:01:11	3671	01:03:53	3833	00:02:42	162	0.0000
nopath	3	2	12	14	679	01:01:39	3699	01:03:56	3836	00:02:17	137	0.0000
nopath	2	6	3	1	748	01:02:10	3730	01:03:58	3838	00:01:48	108	0.0000
nopath	6	3	12	14	667	01:01:55	3715	01:03:59	3839	00:02:04	124	0.0000
nopath	6	3	12	14	667	01:02:06	3726	01:04:01	3841	00:01:55	115	0.0000	00:01:36
nopath	2	7	12	14	458	01:02:23	3743	01:04:08	3848	00:01:45	105	0.0000
nopath	2	1	3	1	504	01:02:29	3749	01:04:13	3853	00:01:44	104	0.0000
nopath	3	1	7	1	763	01:01:45	3705	01:04:14	3854	00:02:29	149	0.0000
nopath	3	2	12	14	679	01:02:16	3736	01:04:17	3857	00:02:01	121	0.0000
nopath	2	3	13	15	679	01:02:07	3727	01:04:18	3858	00:02:11	131	0.0000
nopath	2	4	5	1	708	01:02:16	3736	01:04:19	3859	00:02:03	123	0.0000
nopath	4	1	6	1	792	01:02:31	3751	01:04:22	3862	00:01:51	111	0.0000
nopath	1	3	13	15	763	01:02:24	3744	01:04:23	3863	00:01:59	119	0.0000
nopath	2	1	3	1	504	01:03:04	3784	01:04:26	3866	00:01:22	82	0.0000
nopath	1	2	5	1	504	01:03:44	3824	01:04:34	3874	00:00:50	50	0.0000
nopath	1	2	3	1	504	01:03:53	3833	01:04:39	3879	00:00:46	46	0.0000
nopath	2	3	12	14	679	01:02:25	3745	01:04:48	3888	00:02:23	143	0.0000
nopath	2	3	12	14	679	01:02:30	3750	01:04:50	3890	00:02:20	140	0.0000
nopath	2	3	3	1	679	01:02:40	3760	01:04:53	3893	00:02:13	133	0.0000
nopath	5	1	9	1	785	01:02:24	3744	01:04:53	3893	00:02:29	149	0.0000
nopath	3	6	13	15	667	01:02:15	3735	01:04:54	3894	00:02:39	159	0.0000
nopath	3	6	5	1	667	01:02:18	3738	01:04:55	3895	00:02:37	157	0.0000
nopath	3	6	9	1	667	01:02:26	3746	01:04:57	3897	00:02:31	151	0.0000
nopath	3	6	3	1	667	01:02:27	3747	01:04:59	3899	00:02:32	152	0.0000
nopath	3	6	10	1	667	01:02:30	3750	01:05:01	3901	00:02:31	151	0.0000	00:01:40
nopath	3	6	5	1	667	01:02:49	3769	01:05:02	3902	00:02:13	133	0.0000
nopath	5	3	12	14	621	01:03:36	3816	01:05:03	3903	00:01:27	87	0.0000
nopath	3	6	5	1	667	01:02:59	3779	01:05:04	3904	00:02:05	125	0.0000
nopath	3	6	9	1	667	01:03:19	3799	01:05:05	3905	00:01:46	106	0.0000
nopath	3	6	12	14	667	01:03:20	3800	01:05:07	3907	00:01:47	107	0.0000
nopath	6	5	13	15	380	01:04:07	3847	01:05:11	3911	00:01:04	64	0.0000
nopath	6	7	5	1	624	01:02:29	3749	01:05:15	3915	00:02:46	166	0.0000
nopath	3	2	2	1	679	01:02:37	3757	01:05:16	3916	00:02:39	159	0.0000
nopath	2	3	3	1	679	01:02:47	3767	01:05:19	3919	00:02:32	152	0.0000
nopath	3	2	13	15	679	01:03:21	3801	01:05:21	3921	00:02:00	120	0.0000
nopath	2	3	13	15	679	01:02:52	3772	01:05:24	3924	00:02:32	152	0.0000
nopath	3	6	3	1	667	01:03:27	3807	01:05:24	3924	00:01:57	117	0.0000
nopath	2	4	12	14	708	01:02:53	3773	01:05:27	3927	00:02:34	154	0.0000
nopath	2	1	6	1	504	01:03:28	3808	01:05:34	3934	00:02:06	126	0.0000
nopath	6	7	10	1	624	01:02:42	3762	01:05:38	3938	00:02:56	176	0.0000
nopath	6	3	12	14	667	01:03:29	3809	01:05:39	3939	00:02:10	130	0.0000
nopath	1	5	10	1	785	01:04:13	3853	01:05:41	3941	00:01:28	88	0.0000
nopath	6	7	3	1	624	01:02:48	3768	01:05:42	3942	00:02:54	174	0.0000
nopath	5	2	9	1	701	01:03:19	3799	01:05:43	3943	00:02:24	144	0.0000
nopath	2	7	12	14	458	01:04:08	3848	01:05:46	3946	00:01:38	98	0.0000
nopath	6	2	12	14	748	01:02:12	3732	01:05:48	3948	00:03:36	216	0.0000
nopath	6	2	3	1	748	01:02:40	3760	01:05:50	3950	00:03:10	190	0.0000
nopath	5	1	5	1	785	01:04:07	3847	01:05:51	3951	00:01:44	104	0.0000
nopath	6	2	9	1	748	01:02:58	3778	01:05:52	3952	00:02:54	174	0.0000
nopath	1	3	5	1	763	01:03:40	3820	01:05:53	3953	00:02:13	133	0.0000
nopath	1	4	10	1	792	01:03:26	3806	01:05:54	3954	00:02:28	148	0.0000
nopath	1	3	3	1	763	01:04:07	3847	01:05:55	3955	00:01:48	108	0.0000
nopath	1	2	6	1	504	01:04:54	3894	01:05:56	3956	00:01:02	62	0.0000
nopath	1	4	6	1	792	01:04:09	3849	01:05:59	3959	00:01:50	110	0.0000
nopath	1	3	5	1	763	01:04:18	3858	01:06:23	3983	00:02:05	125	0.0000	00:01:48
nopath	1	3	10	1	763	01:04:19	3859	01:06:26	3986	00:02:07	127	0.0000
nopath	2	4	10	1	708	01:03:11	3791	01:06:30	3990	00:03:19	199	0.0000
nopath	2	3	5	1	679	01:03:27	3807	01:06:31	3991	00:03:04	184	0.0000
nopath	3	5	3	1	621	01:03:33	3813	01:06:37	3997	00:03:04	184	0.0000
nopath	3	6	10	1	667	01:03:38	3818	01:06:40	4000	00:03:02	182	0.0000
nopath	5	3	12	14	621	01:04:54	3894	01:06:42	4002	00:01:48	108	0.0000
nopath	3	6	3	1	667	01:03:44	3824	01:06:43	4003	00:02:59	179	0.0000
nopath	5	3	5	1	621	01:05:30	3930	01:06:44	4004	00:01:14	74	0.0000
nopath	3	6	13	15	667	01:04:01	3841	01:06:47	4007	00:02:46	166	0.0000
nopath	3	6	12	14	667	01:04:07	3847	01:06:49	4009	00:02:42	162	0.0000
nopath	3	6	12	14	667	01:04:28	3868	01:06:51	4011	00:02:23	143	0.0000
nopath	5	4	3	1	650	01:05:41	3941	01:06:53	4013	00:01:12	72	0.0000
nopath	2	1	3	1	504	01:05:27	3927	01:07:01	4021	00:01:34	94	0.0000	00:01:59
nopath	2	3	12	14	679	01:04:18	3858	01:07:02	4022	00:02:44	164	0.0000
nopath	3	1	3	1	763	01:03:32	3812	01:07:03	4023	00:03:31	211	0.0000
nopath	5	2	6	1	701	01:04:37	3877	01:07:04	4024	00:02:27	147	0.0000
nopath	2	4	13	15	708	01:03:45	3825	01:07:05	4025	00:03:20	200	0.0000
nopath	3	6	3	1	667	01:04:43	3883	01:07:05	4025	00:02:22	142	0.0000
nopath	4	1	12	14	792	01:04:32	3872	01:07:05	4025	00:02:33	153	0.0000
nopath	2	3	12	14	679	01:04:20	3860	01:07:05	4025	00:02:45	165	0.0000
nopath	3	6	3	1	667	01:04:45	3885	01:07:07	4027	00:02:22	142	0.0000
nopath	4	1	5	1	792	01:04:52	3892	01:07:07	4027	00:02:15	135	0.0000
nopath	3	6	10	1	667	01:04:48	3888	01:07:08	4028	00:02:20	140	0.0000
nopath	2	4	12	14	708	01:04:53	3893	01:07:08	4028	00:02:15	135	0.0000
nopath	5	1	12	14	785	01:04:40	3880	01:07:13	4033	00:02:33	153	0.0000
nopath	5	2	10	1	701	01:05:48	3948	01:07:14	4034	00:01:26	86	0.0000
nopath	5	1	3	1	785	01:04:41	3881	01:07:16	4036	00:02:35	155	0.0000
nopath	5	1	12	14	785	01:05:18	3918	01:07:18	4038	00:02:00	120	0.0000
nopath	6	3	2	1	667	01:06:15	3975	01:07:19	4039	00:01:04	64	0.0000
nopath	6	1	6	1	832	01:04:16	3856	01:07:22	4042	00:03:06	186	0.0000
nopath	6	7	12	14	624	01:05:44	3944	01:07:22	4042	00:01:38	98	0.0000
nopath	1	7	8	1	542	01:06:11	3971	01:07:28	4048	00:01:17	77	0.0000
nopath	6	1	9	1	832	01:06:31	3991	01:07:34	4054	00:01:03	63	0.0000
nopath	1	3	5	1	763	01:04:57	3897	01:07:35	4055	00:02:38	158	0.0000
nopath	4	7	3	1	331	01:06:45	4005	01:07:38	4058	00:00:53	53	0.0000
nopath	1	4	9	1	792	01:05:17	3917	01:07:39	4059	00:02:22	142	0.0000
nopath	1	3	6	1	763	01:05:18	3918	01:07:39	4059	00:02:21	141	0.0000
nopath	1	5	9	1	785	01:06:01	3961	01:07:42	4062	00:01:41	101	0.0000
nopath	1	3	3	1	763	01:05:38	3938	01:07:42	4062	00:02:04	124	0.0000
nopath	1	4	12	14	792	01:05:40	3940	01:07:45	4065	00:02:05	125	0.0000
nopath	3	2	2	1	679	01:03:46	3826	01:07:58	4078	00:04:12	252	0.0000
nopath	4	1	5	1	792	01:04:56	3896	01:08:09	4089	00:03:13	193	0.0000	00:02:05
nopath	2	3	9	1	679	01:05:01	3901	01:08:14	4094	00:03:13	193	0.0000
nopath	5	6	10	1	380	01:07:33	4053	01:08:16	4096	00:00:43	43	0.0000
nopath	2	3	13	15	679	01:05:11	3911	01:08:19	4099	00:03:08	188	0.0000
nopath	5	2	3	1	701	01:06:23	3983	01:08:24	4104	00:02:01	121	0.0000
nopath	2	1	3	1	504	01:06:33	3993	01:08:25	4105	00:01:52	112	0.0000
nopath	3	6	5	1	667	01:05:16	3916	01:08:26	4106	00:03:10	190	0.0000
nopath	3	1	5	1	763	01:04:34	3874	01:08:28	4108	00:03:54	234	0.0000
nopath	3	1	12	14	763	01:04:52	3892	01:08:29	4109	00:03:37	217	0.0000
nopath	3	6	13	15	667	01:05:56	3956	01:08:31	4111	00:02:35	155	0.0000
nopath	5	1	9	1	785	01:06:35	3995	01:08:32	4112	00:01:57	117	0.0000
nopath	5	3	13	15	621	01:06:54	4014	01:08:32	4112	00:01:38	98	0.0000
nopath	3	6	9	1	667	01:06:08	3968	01:08:33	4113	00:02:25	145	0.0000
nopath	5	3	5	1	621	01:06:56	4016	01:08:34	4114	00:01:38	98	0.0000
nopath	4	6	3	1	696	01:06:54	4014	01:08:35	4115	00:01:41	101	0.0000
nopath	5	3	9	1	621	01:07:22	4042	01:08:36	4116	00:01:14	74	0.0000
nopath	3	6	5	1	667	01:06:15	3975	01:08:36	4116	00:02:21	141	0.0000
nopath	5	3	13	15	621	01:07:24	4044	01:08:38	4118	00:01:14	74	0.0000
nopath	3	6	3	1	667	01:06:23	3983	01:08:38	4118	00:02:15	135	0.0000
nopath	3	6	12	14	667	01:06:25	3985	01:08:40	4120	00:02:15	135	0.0000
nopath	5	2	5	1	701	01:07:43	4063	01:08:41	4121	00:00:58	58	0.0000
nopath	3	6	3	1	667	01:06:39	3999	01:08:42	4122	00:02:03	123	0.0000
nopath	3	6	9	1	667	01:06:47	4007	01:08:44	4124	00:01:57	117	0.0000
nopath	3	6	3	1	667	01:06:56	4016	01:08:47	4127	00:01:51	111	0.0000
nopath	3	6	3	1	667	01:07:07	4027	01:08:49	4129	00:01:42	102	0.0000
nopath	6	2	12	14	748	01:06:45	4005	01:08:50	4130	00:02:05	125	0.0000
nopath	2	3	13	15	679	01:05:41	3941	01:08:51	4131	00:03:10	190	0.0000
nopath	3	6	5	1	667	01:07:13	4033	01:08:52	4132	00:01:39	99	0.0000
nopath	2	3	13	15	679	01:05:45	3945	01:08:53	4133	00:03:08	188	0.0000
nopath	3	5	12	14	621	01:07:26	4046	01:08:56	4136	00:01:30	90	0.0000
nopath	1	3	13	15	763	01:05:58	3958	01:08:57	4137	00:02:59	179	0.0000
nopath	3	6	5	1	667	01:07:28	4048	01:08:58	4138	00:01:30	90	0.0000
nopath	1	3	5	1	763	01:06:20	3980	01:08:59	4139	00:02:39	159	0.0000
nopath	3	6	12	14	667	01:07:30	4050	01:09:01	4141	00:01:31	91	0.0000	00:02:13
nopath	3	6	13	15	667	01:07:41	4061	01:09:03	4143	00:01:22	82	0.0000
nopath	6	7	12	14	624	01:07:02	4022	01:09:12	4152	00:02:10	130	0.0000
nopath	4	2	9	1	708	01:06:14	3974	01:09:19	4159	00:03:05	185	0.0000
nopath	3	2	12	14	679	01:05:26	3926	01:09:22	4162	00:03:56	236	0.0000
nopath	2	6	13	15	748	01:05:53	3953	01:09:23	4163	00:03:30	210	0.0000
nopath	1	5	10	1	785	01:08:02	4082	01:09:23	4163	00:01:21	81	0.0000
nopath	3	2	3	1	679	01:05:44	3944	01:09:24	4164	00:03:40	220	0.0000
nopath	2	6	5	1	748	01:06:36	3996	01:09:25	4165	00:02:49	169	0.0000
nopath	1	3	12	14	763	01:06:48	4008	01:09:25	4165	00:02:37	157	0.0000
nopath	3	2	3	1	679	01:07:02	4022	01:09:26	4166	00:02:24	144	0.0000
nopath	4	2	5	1	708	01:07:34	4054	01:09:29	4169	00:01:55	115	0.0000
nopath	3	2	3	1	679	01:07:52	4072	01:09:31	4171	00:01:39	99	0.0000
nopath	2	4	13	15	708	01:06:02	3962	01:09:31	4171	00:03:29	209	0.0000
nopath	4	2	5	1	708	01:08:15	4095	01:09:33	4173	00:01:18	78	0.0000
nopath	2	4	13	15	708	01:06:10	3970	01:09:34	4174	00:03:24	204	0.0000
nopath	2	4	10	1	708	01:06:13	3973	01:09:36	4176	00:03:23	203	0.0000
nopath	3	2	6	1	679	01:08:02	4082	01:09:38	4178	00:01:36	96	0.0000
nopath	2	1	8	1	504	01:08:58	4138	01:09:47	4187	00:00:49	49	0.0000
nopath	6	1	13	15	832	01:07:13	4033	01:09:56	4196	00:02:43	163	0.0000
nopath	1	2	9	1	504	01:08:45	4125	01:09:57	4197	00:01:12	72	0.0000
nopath	6	1	13	15	832	01:07:53	4073	01:09:59	4199	00:02:06	126	0.0000
nopath	1	3	10	1	763	01:08:11	4091	01:10:08	4208	00:01:57	117	0.0000	00:02:25
nopath	2	3	13	15	679	01:06:44	4004	01:10:13	4213	00:03:29	209	0.0000
nopath	3	6	3	1	667	01:08:16	4096	01:10:14	4214	00:01:58	118	0.0000
nopath	2	3	3	1	679	01:07:11	4031	01:10:15	4215	00:03:04	184	0.0000
nopath	3	6	3	1	667	01:08:20	4100	01:10:16	4216	00:01:56	116	0.0000
nopath	2	3	12	14	679	01:07:12	4032	01:10:17	4217	00:03:05	185	0.0000
nopath	4	5	3	1	650	01:08:52	4132	01:10:21	4221	00:01:29	89	0.0000
nopath	3	6	13	15	667	01:08:36	4116	01:10:21	4221	00:01:45	105	0.0000
nopath	5	1	12	14	785	01:08:10	4090	01:10:21	4221	00:02:11	131	0.0000
nopath	3	6	13	15	667	01:08:41	4121	01:10:25	4225	00:01:44	104	0.0000
nopath	3	6	12	14	667	01:08:43	4123	01:10:26	4226	00:01:43	103	0.0000
nopath	5	3	3	1	621	01:07:55	4075	01:10:27	4227	00:02:32	152	0.0000
nopath	1	2	5	1	504	01:09:34	4174	01:10:28	4228	00:00:54	54	0.0000
nopath	3	5	3	1	621	01:08:52	4132	01:10:28	4228	00:01:36	96	0.0000
nopath	3	5	3	1	621	01:08:54	4134	01:10:31	4231	00:01:37	97	0.0000
nopath	1	2	2	1	504	01:09:42	4182	01:10:31	4231	00:00:49	49	0.0000
nopath	3	6	12	14	667	01:09:07	4147	01:10:33	4233	00:01:26	86	0.0000
nopath	3	6	3	1	667	01:09:11	4151	01:10:35	4235	00:01:24	84	0.0000
nopath	3	6	12	14	667	01:09:19	4159	01:10:37	4237	00:01:18	78	0.0000
nopath	5	4	3	1	650	01:08:06	4086	01:10:37	4237	00:02:31	151	0.0000
nopath	2	3	12	14	679	01:07:32	4052	01:10:41	4241	00:03:09	189	0.0000
nopath	2	3	3	1	679	01:07:54	4074	01:10:43	4243	00:02:49	169	0.0000
nopath	2	3	12	14	679	01:08:23	4103	01:10:46	4246	00:02:23	143	0.0000
nopath	2	3	5	1	679	01:08:41	4121	01:10:49	4249	00:02:08	128	0.0000
nopath	3	5	3	1	621	01:09:29	4169	01:10:49	4249	00:01:20	80	0.0000
nopath	2	3	12	14	679	01:08:59	4139	01:10:51	4251	00:01:52	112	0.0000
nopath	3	6	3	1	667	01:09:54	4194	01:10:52	4252	00:00:58	58	0.0000
nopath	2	1	12	14	504	01:09:05	4145	01:10:53	4253	00:01:48	108	0.0000
nopath	1	3	5	1	763	01:08:52	4132	01:10:53	4253	00:02:01	121	0.0000
nopath	3	6	2	1	667	01:10:05	4205	01:10:55	4255	00:00:50	50	0.0000
nopath	1	4	9	1	792	01:09:08	4148	01:10:56	4256	00:01:48	108	0.0000
nopath	2	7	13	15	458	01:09:30	4170	01:10:58	4258	00:01:28	88	0.0000
nopath	2	1	3	1	504	01:09:32	4172	01:11:05	4265	00:01:33	93	0.0000	00:01:30
nopath	5	2	13	15	701	01:08:23	4103	01:11:10	4270	00:02:47	167	0.0000
nopath	3	1	5	1	763	01:08:56	4136	01:11:15	4275	00:02:19	139	0.0000
nopath	1	7	2	1	542	01:10:03	4203	01:11:16	4276	00:01:13	73	0.0000
nopath	5	1	9	1	785	01:08:26	4106	01:11:16	4276	00:02:50	170	0.0000
nopath	6	2	12	14	748	01:08:48	4128	01:11:17	4277	00:02:29	149	0.0000
nopath	5	1	12	14	785	01:08:51	4131	01:11:19	4279	00:02:28	148	0.0000
nopath	2	3	9	1	679	01:09:15	4155	01:11:20	4280	00:02:05	125	0.0000
nopath	5	1	6	1	785	01:09:04	4144	01:11:21	4281	00:02:17	137	0.0000
nopath	6	1	12	14	832	01:08:49	4129	01:11:25	4285	00:02:36	156	0.0000
nopath	2	4	12	14	708	01:09:18	4158	01:11:25	4285	00:02:07	127	0.0000
nopath	3	6	3	1	667	01:10:29	4229	01:11:26	4286	00:00:57	57	0.0000
nopath	6	1	5	1	832	01:09:13	4153	01:11:27	4287	00:02:14	134	0.0000
nopath	6	1	3	1	832	01:09:16	4156	01:11:29	4289	00:02:13	133	0.0000
nopath	1	2	5	1	504	01:11:12	4272	01:11:56	4316	00:00:44	44	0.0000
nopath	3	2	12	14	679	01:10:33	4233	01:12:02	4322	00:01:29	89	0.0000	00:02:32
nopath	3	6	3	1	667	01:11:12	4272	01:12:04	4324	00:00:52	52	0.0000
nopath	1	3	3	1	763	01:10:51	4251	01:12:04	4324	00:01:13	73	0.0000
nopath	1	3	3	1	763	01:11:10	4270	01:12:09	4329	00:00:59	59	0.0000
nopath	2	1	10	1	504	01:10:06	4206	01:12:15	4335	00:02:09	129	0.0000
nopath	3	6	13	15	667	01:11:23	4283	01:12:15	4335	00:00:52	52	0.0000
nopath	5	1	3	1	785	01:09:39	4179	01:12:34	4354	00:02:55	175	0.0000
nopath	6	2	3	1	748	01:10:53	4253	01:12:35	4355	00:01:42	102	0.0000
nopath	5	1	3	1	785	01:09:47	4187	01:12:36	4356	00:02:49	169	0.0000
nopath	6	2	3	1	748	01:11:04	4264	01:12:38	4358	00:01:34	94	0.0000
nopath	5	1	3	1	785	01:10:03	4203	01:12:38	4358	00:02:35	155	0.0000
nopath	2	3	7	1	679	01:10:05	4205	01:12:41	4361	00:02:36	156	0.0000
nopath	2	4	9	1	708	01:10:23	4223	01:12:45	4365	00:02:22	142	0.0000
nopath	6	1	10	1	832	01:11:28	4288	01:12:45	4365	00:01:17	77	0.0000
nopath	2	3	12	14	679	01:11:01	4261	01:12:46	4366	00:01:45	105	0.0000
nopath	2	4	9	1	708	01:11:04	4264	01:12:49	4369	00:01:45	105	0.0000
nopath	2	4	3	1	708	01:11:08	4268	01:12:50	4370	00:01:42	102	0.0000
nopath	2	4	12	14	708	01:11:17	4277	01:12:53	4373	00:01:36	96	0.0000
nopath	2	3	10	1	679	01:11:30	4290	01:12:54	4374	00:01:24	84	0.0000
nopath	3	6	12	14	667	01:12:05	4325	01:12:56	4376	00:00:51	51	0.0000
nopath	4	3	10	1	375	01:12:05	4325	01:12:57	4377	00:00:52	52	0.0000
nopath	1	2	3	1	504	01:12:21	4341	01:13:04	4384	00:00:43	43	0.0000	00:00:56
nopath	1	3	5	1	763	01:12:09	4329	01:13:24	4404	00:01:15	75	0.0000
nopath	3	2	13	15	679	01:11:56	4316	01:13:26	4406	00:01:30	90	0.0000
nopath	2	1	10	1	504	01:12:10	4330	01:13:36	4416	00:01:26	86	0.0000
nopath	2	7	6	1	458	01:12:14	4334	01:13:36	4416	00:01:22	82	0.0000
nopath	4	1	3	1	792	01:12:07	4327	01:13:38	4418	00:01:31	91	0.0000
nopath	6	2	3	1	748	01:12:23	4343	01:13:49	4429	00:01:26	86	0.0000
nopath	3	4	5	1	375	01:12:59	4379	01:13:51	4431	00:00:52	52	0.0000
nopath	5	4	3	1	650	01:12:05	4325	01:13:56	4436	00:01:51	111	0.0000
nopath	5	1	5	1	785	01:11:39	4299	01:13:57	4437	00:02:18	138	0.0000
nopath	1	7	12	14	542	01:13:02	4382	01:14:00	4440	00:00:58	58	0.0000	00:00:59
nopath	1	2	12	14	504	01:13:10	4390	01:14:01	4441	00:00:51	51	0.0000
nopath	5	4	12	14	650	01:13:03	4383	01:14:03	4443	00:01:00	60	0.0000
nopath	4	6	12	14	696	01:13:08	4388	01:14:05	4445	00:00:57	57	0.0000
nopath	2	3	6	1	679	01:12:21	4341	01:14:10	4450	00:01:49	109	0.0000
nopath	2	4	5	1	708	01:12:05	4325	01:14:11	4451	00:02:06	126	0.0000
nopath	3	6	3	1	667	01:13:02	4382	01:14:12	4452	00:01:10	70	0.0000
nopath	2	4	3	1	708	01:12:31	4351	01:14:14	4454	00:01:43	103	0.0000
nopath	3	6	13	15	667	01:13:19	4399	01:14:19	4459	00:01:00	60	0.0000
nopath	1	3	9	1	763	01:13:19	4399	01:14:20	4460	00:01:01	61	0.0000
nopath	1	2	12	14	504	01:13:36	4416	01:14:27	4467	00:00:51	51	0.0000
nopath	6	7	5	1	624	01:12:59	4379	01:14:32	4472	00:01:33	93	0.0000
nopath	6	7	3	1	624	01:13:08	4388	01:14:36	4476	00:01:28	88	0.0000
nopath	3	7	3	1	302	01:13:48	4428	01:14:40	4480	00:00:52	52	0.0000
nopath	1	5	9	1	785	01:12:37	4357	01:14:41	4481	00:02:04	124	0.0000
nopath	2	5	5	1	701	01:12:16	4336	01:14:43	4483	00:02:27	147	0.0000
nopath	3	2	3	1	679	01:13:09	4389	01:14:43	4483	00:01:34	94	0.0000
nopath	2	6	3	1	748	01:13:11	4391	01:14:48	4488	00:01:37	97	0.0000
nopath	1	5	3	1	785	01:12:56	4376	01:14:48	4488	00:01:52	112	0.0000
nopath	1	3	3	1	763	01:13:35	4415	01:14:52	4492	00:01:17	77	0.0000
nopath	1	3	5	1	763	01:13:51	4431	01:14:55	4495	00:01:04	64	0.0000
nopath	1	3	3	1	763	01:13:52	4432	01:14:58	4498	00:01:06	66	0.0000
nopath	2	4	3	1	708	01:13:33	4413	01:15:04	4504	00:01:31	91	0.0000	00:02:23
nopath	2	7	2	1	458	01:14:30	4470	01:15:10	4510	00:00:40	40	0.0000
nopath	5	6	9	1	380	01:13:40	4420	01:15:12	4512	00:01:32	92	0.0000
nopath	5	6	9	1	380	01:13:56	4436	01:15:15	4515	00:01:19	79	0.0000
nopath	1	3	6	1	763	01:14:08	4448	01:15:33	4533	00:01:25	85	0.0000
nopath	1	4	12	14	792	01:14:13	4453	01:15:36	4536	00:01:23	83	0.0000
nopath	3	6	12	14	667	01:13:44	4424	01:15:39	4539	00:01:55	115	0.0000
nopath	1	3	12	14	763	01:14:34	4474	01:15:39	4539	00:01:05	65	0.0000
nopath	3	5	3	1	621	01:13:45	4425	01:15:39	4539	00:01:54	114	0.0000
nopath	1	3	3	1	763	01:14:45	4485	01:15:44	4544	00:00:59	59	0.0000
nopath	3	6	13	15	667	01:14:07	4447	01:15:45	4545	00:01:38	98	0.0000
nopath	5	1	12	14	785	01:14:02	4442	01:15:46	4546	00:01:44	104	0.0000
nopath	3	6	13	15	667	01:14:50	4490	01:15:47	4547	00:00:57	57	0.0000
nopath	5	1	12	14	785	01:14:15	4455	01:15:49	4549	00:01:34	94	0.0000
nopath	5	1	3	1	785	01:14:49	4489	01:15:56	4556	00:01:07	67	0.0000
nopath	5	3	5	1	621	01:14:07	4447	01:15:56	4556	00:01:49	109	0.0000
nopath	5	3	3	1	621	01:14:39	4479	01:15:58	4558	00:01:19	79	0.0000
nopath	5	3	13	15	621	01:14:44	4484	01:16:03	4563	00:01:19	79	0.0000	00:01:35
nopath	6	7	12	14	624	01:13:50	4430	01:16:10	4570	00:02:20	140	0.0000
nopath	6	4	12	14	696	01:13:55	4435	01:16:14	4574	00:02:19	139	0.0000
nopath	2	7	12	14	458	01:14:34	4474	01:16:14	4574	00:01:40	100	0.0000
nopath	4	1	5	1	792	01:14:02	4442	01:16:15	4575	00:02:13	133	0.0000
nopath	6	2	9	1	748	01:14:37	4477	01:16:31	4591	00:01:54	114	0.0000
nopath	4	1	9	1	792	01:14:22	4462	01:16:32	4592	00:02:10	130	0.0000
nopath	6	2	3	1	748	01:15:13	4513	01:16:33	4593	00:01:20	80	0.0000
nopath	3	1	13	15	763	01:14:57	4497	01:16:34	4594	00:01:37	97	0.0000
nopath	1	2	9	1	504	01:15:21	4521	01:16:37	4597	00:01:16	76	0.0000
nopath	1	2	3	1	504	01:15:55	4555	01:16:45	4605	00:00:50	50	0.0000
nopath	6	1	12	14	832	01:15:38	4538	01:16:45	4605	00:01:07	67	0.0000
nopath	2	6	5	1	748	01:14:36	4476	01:16:47	4607	00:02:11	131	0.0000
nopath	1	2	5	1	504	01:16:06	4566	01:16:54	4614	00:00:48	48	0.0000
nopath	2	3	12	14	679	01:14:53	4493	01:16:58	4618	00:02:05	125	0.0000
nopath	2	4	9	1	708	01:14:59	4499	01:17:01	4621	00:02:02	122	0.0000	00:02:02
nopath	2	3	12	14	679	01:15:42	4542	01:17:02	4622	00:01:20	80	0.0000
nopath	3	5	5	1	621	01:16:08	4568	01:17:25	4645	00:01:17	77	0.0000
nopath	3	4	13	15	375	01:16:34	4594	01:17:27	4647	00:00:53	53	0.0000
nopath	5	3	13	15	621	01:16:35	4595	01:17:28	4648	00:00:53	53	0.0000
nopath	3	6	13	15	667	01:16:14	4574	01:17:31	4651	00:01:17	77	0.0000
nopath	2	1	12	14	504	01:16:04	4564	01:17:38	4658	00:01:34	94	0.0000
nopath	2	1	10	1	504	01:16:22	4582	01:17:42	4662	00:01:20	80	0.0000
nopath	3	2	9	1	679	01:15:56	4556	01:17:43	4663	00:01:47	107	0.0000
nopath	3	6	12	14	667	01:16:32	4592	01:17:43	4663	00:01:11	71	0.0000
nopath	4	2	5	1	708	01:16:32	4592	01:17:46	4666	00:01:14	74	0.0000
nopath	4	1	12	14	792	01:14:59	4499	01:17:46	4666	00:02:47	167	0.0000
nopath	3	1	5	1	763	01:15:16	4516	01:17:49	4669	00:02:33	153	0.0000
nopath	3	6	3	1	667	01:16:35	4595	01:17:49	4669	00:01:14	74	0.0000
nopath	3	6	9	1	667	01:16:41	4601	01:17:51	4671	00:01:10	70	0.0000
nopath	3	6	12	14	667	01:16:52	4612	01:17:53	4673	00:01:01	61	0.0000
nopath	3	6	12	14	667	01:17:05	4625	01:17:55	4675	00:00:50	50	0.0000
nopath	2	4	13	15	708	01:16:30	4590	01:17:56	4676	00:01:26	86	0.0000
nopath	2	3	5	1	679	01:16:52	4612	01:17:58	4678	00:01:06	66	0.0000
nopath	6	1	9	1	832	01:16:05	4565	01:17:58	4678	00:01:53	113	0.0000
nopath	5	1	5	1	785	01:15:45	4545	01:18:00	4680	00:02:15	135	0.0000	00:02:02
nopath	6	2	5	1	748	01:16:58	4618	01:18:05	4685	00:01:07	67	0.0000
nopath	5	1	13	15	785	01:16:09	4569	01:18:06	4686	00:01:57	117	0.0000
nopath	5	1	3	1	785	01:16:46	4606	01:18:08	4688	00:01:22	82	0.0000
nopath	6	1	3	1	832	01:16:35	4595	01:18:09	4689	00:01:34	94	0.0000
nopath	1	2	10	1	504	01:16:44	4604	01:18:12	4692	00:01:28	88	0.0000
nopath	6	1	7	1	832	01:17:04	4624	01:18:12	4692	00:01:08	68	0.0000
nopath	1	5	5	1	785	01:16:11	4571	01:18:17	4697	00:02:06	126	0.0000
nopath	1	3	3	1	763	01:17:07	4627	01:18:37	4717	00:01:30	90	0.0000
nopath	1	3	12	14	763	01:17:12	4632	01:18:43	4723	00:01:31	91	0.0000
nopath	1	3	12	14	763	01:17:16	4636	01:18:45	4725	00:01:29	89	0.0000
nopath	3	2	12	14	679	01:17:45	4665	01:18:45	4725	00:01:00	60	0.0000
nopath	3	7	3	1	302	01:18:25	4705	01:18:59	4739	00:00:34	34	0.0000
nopath	2	1	13	15	504	01:17:27	4647	01:19:01	4741	00:01:34	94	0.0000	00:01:36
nopath	5	3	6	1	621	01:17:05	4625	01:19:05	4745	00:02:00	120	0.0000
nopath	5	4	5	1	650	01:17:34	4654	01:19:13	4753	00:01:39	99	0.0000
nopath	3	6	5	1	667	01:17:20	4640	01:19:14	4754	00:01:54	114	0.0000
nopath	3	6	5	1	667	01:17:25	4645	01:19:16	4756	00:01:51	111	0.0000
nopath	1	3	6	1	763	01:17:26	4646	01:19:16	4756	00:01:50	110	0.0000
nopath	3	6	2	1	667	01:17:33	4653	01:19:18	4758	00:01:45	105	0.0000
nopath	5	1	3	1	785	01:17:21	4641	01:19:19	4759	00:01:58	118	0.0000
nopath	1	3	3	1	763	01:17:36	4656	01:19:19	4759	00:01:43	103	0.0000
nopath	3	6	3	1	667	01:18:00	4680	01:19:20	4760	00:01:20	80	0.0000
nopath	1	3	3	1	763	01:17:51	4671	01:19:22	4762	00:01:31	91	0.0000
nopath	2	4	12	14	708	01:17:47	4667	01:19:25	4765	00:01:38	98	0.0000
nopath	2	3	13	15	679	01:18:19	4699	01:19:28	4768	00:01:09	69	0.0000
nopath	2	3	5	1	679	01:18:25	4705	01:19:31	4771	00:01:06	66	0.0000
nopath	6	2	3	1	748	01:18:06	4686	01:19:36	4776	00:01:30	90	0.0000
nopath	6	2	9	1	748	01:18:30	4710	01:19:44	4784	00:01:14	74	0.0000
nopath	5	3	13	15	621	01:18:01	4681	01:19:44	4784	00:01:43	103	0.0000
nopath	6	1	3	1	832	01:18:10	4690	01:19:45	4785	00:01:35	95	0.0000
nopath	6	1	12	14	832	01:18:11	4691	01:19:47	4787	00:01:36	96	0.0000
nopath	6	1	9	1	832	01:18:46	4726	01:19:53	4793	00:01:07	67	0.0000
nopath	1	3	3	1	763	01:18:04	4684	01:20:03	4803	00:01:59	119	0.0000	00:01:23
nopath	1	5	9	1	785	01:18:30	4710	01:20:05	4805	00:01:35	95	0.0000
nopath	1	3	3	1	763	01:18:29	4709	01:20:06	4806	00:01:37	97	0.0000
nopath	4	2	6	1	708	01:18:43	4723	01:20:07	4807	00:01:24	84	0.0000
nopath	4	2	12	14	708	01:18:58	4738	01:20:10	4810	00:01:12	72	0.0000
nopath	6	3	12	14	667	01:19:25	4765	01:20:17	4817	00:00:52	52	0.0000
nopath	1	7	6	1	542	01:19:50	4790	01:20:46	4846	00:00:56	56	0.0000
nopath	2	3	13	15	679	01:19:01	4741	01:20:46	4846	00:01:45	105	0.0000
nopath	2	3	3	1	679	01:19:16	4756	01:20:48	4848	00:01:32	92	0.0000
nopath	3	6	3	1	667	01:18:42	4722	01:21:02	4862	00:02:20	140	0.0000	00:01:22
nopath	5	3	12	14	621	01:19:34	4774	01:21:03	4863	00:01:29	89	0.0000
nopath	3	6	5	1	667	01:18:53	4733	01:21:04	4864	00:02:11	131	0.0000
nopath	5	1	12	14	785	01:18:36	4716	01:21:05	4865	00:02:29	149	0.0000
nopath	5	4	12	14	650	01:19:03	4743	01:21:05	4865	00:02:02	122	0.0000
nopath	3	6	5	1	667	01:19:06	4746	01:21:06	4866	00:02:00	120	0.0000
nopath	3	6	2	1	667	01:19:08	4748	01:21:08	4868	00:02:00	120	0.0000
nopath	3	6	13	15	667	01:19:17	4757	01:21:12	4872	00:01:55	115	0.0000
nopath	3	6	12	14	667	01:19:22	4762	01:21:14	4874	00:01:52	112	0.0000
nopath	3	7	12	14	302	01:20:44	4844	01:21:14	4874	00:00:30	30	0.0000
nopath	3	5	3	1	621	01:19:30	4770	01:21:15	4875	00:01:45	105	0.0000
nopath	3	6	6	1	667	01:19:40	4780	01:21:18	4878	00:01:38	98	0.0000
nopath	1	3	9	1	763	01:19:27	4767	01:21:20	4880	00:01:53	113	0.0000
nopath	3	6	12	14	667	01:19:54	4794	01:21:20	4880	00:01:26	86	0.0000
nopath	3	6	12	14	667	01:19:57	4797	01:21:22	4882	00:01:25	85	0.0000
nopath	2	4	13	15	708	01:19:19	4759	01:21:23	4883	00:02:04	124	0.0000
nopath	3	6	12	14	667	01:20:10	4810	01:21:24	4884	00:01:14	74	0.0000
nopath	1	4	12	14	792	01:19:53	4793	01:21:25	4885	00:01:32	92	0.0000
nopath	1	4	12	14	792	01:20:10	4810	01:21:27	4887	00:01:17	77	0.0000
nopath	1	3	13	15	763	01:20:25	4825	01:21:29	4889	00:01:04	64	0.0000
nopath	6	3	5	1	667	01:20:41	4841	01:21:40	4900	00:00:59	59	0.0000
nopath	6	7	6	1	624	01:20:28	4828	01:21:43	4903	00:01:15	75	0.0000
nopath	2	1	12	14	504	01:20:50	4850	01:21:56	4916	00:01:06	66	0.0000
nopath	1	3	2	1	763	01:20:46	4846	01:21:56	4916	00:01:10	70	0.0000
nopath	2	6	12	14	748	01:18:39	4719	01:21:57	4917	00:03:18	198	0.0000
nopath	2	3	7	1	679	01:20:18	4818	01:22:00	4920	00:01:42	102	0.0000	00:02:19
nopath	5	1	10	1	785	01:19:37	4777	01:22:01	4921	00:02:24	144	0.0000
nopath	2	4	3	1	708	01:20:20	4820	01:22:03	4923	00:01:43	103	0.0000
nopath	6	1	5	1	832	01:20:19	4819	01:22:03	4923	00:01:44	104	0.0000
nopath	2	3	3	1	679	01:20:35	4835	01:22:04	4924	00:01:29	89	0.0000
nopath	2	4	3	1	708	01:20:41	4841	01:22:07	4927	00:01:26	86	0.0000
nopath	2	3	5	1	679	01:20:51	4851	01:22:32	4952	00:01:41	101	0.0000
nopath	3	6	3	1	667	01:21:21	4881	01:22:50	4970	00:01:29	89	0.0000
nopath	5	3	13	15	621	01:21:00	4860	01:22:50	4970	00:01:50	110	0.0000
nopath	3	6	9	1	667	01:21:55	4915	01:22:52	4972	00:00:57	57	0.0000
nopath	3	4	3	1	375	01:22:05	4925	01:22:55	4975	00:00:50	50	0.0000
nopath	3	6	3	1	667	01:22:01	4921	01:23:12	4992	00:01:11	71	0.0000	00:01:36
nopath	4	7	9	1	331	01:22:25	4945	01:23:14	4994	00:00:49	49	0.0000
nopath	1	4	12	14	792	01:21:51	4911	01:23:15	4995	00:01:24	84	0.0000
nopath	2	1	9	1	504	01:21:47	4907	01:23:16	4996	00:01:29	89	0.0000
nopath	3	6	6	1	667	01:22:06	4926	01:23:17	4997	00:01:11	71	0.0000
nopath	2	1	12	14	504	01:21:53	4913	01:23:18	4998	00:01:25	85	0.0000
nopath	3	6	3	1	667	01:22:18	4938	01:23:18	4998	00:01:00	60	0.0000
nopath	3	5	5	1	621	01:22:19	4939	01:23:20	5000	00:01:01	61	0.0000
nopath	5	1	5	1	785	01:20:44	4844	01:23:22	5002	00:02:38	158	0.0000
nopath	5	2	13	15	701	01:21:54	4914	01:23:22	5002	00:01:28	88	0.0000
nopath	3	6	9	1	667	01:22:25	4945	01:23:23	5003	00:00:58	58	0.0000
nopath	5	1	3	1	785	01:21:29	4889	01:23:24	5004	00:01:55	115	0.0000
nopath	3	6	5	1	667	01:22:27	4947	01:23:25	5005	00:00:58	58	0.0000
nopath	6	3	12	14	667	01:21:19	4879	01:23:27	5007	00:02:08	128	0.0000
nopath	5	1	5	1	785	01:21:55	4915	01:23:29	5009	00:01:34	94	0.0000
nopath	6	1	10	1	832	01:21:44	4904	01:23:31	5011	00:01:47	107	0.0000
nopath	6	2	10	1	748	01:22:44	4964	01:23:42	5022	00:00:58	58	0.0000
nopath	1	6	6	1	832	01:22:04	4924	01:23:44	5024	00:01:40	100	0.0000
nopath	2	3	13	15	679	01:20:57	4857	01:23:48	5028	00:02:51	171	0.0000
nopath	2	3	9	1	679	01:21:19	4879	01:23:50	5030	00:02:31	151	0.0000
nopath	2	4	3	1	708	01:21:30	4890	01:23:53	5033	00:02:23	143	0.0000
nopath	1	5	9	1	785	01:22:57	4977	01:23:56	5036	00:00:59	59	0.0000
nopath	3	4	12	14	375	01:23:30	5010	01:24:05	5045	00:00:35	35	0.0000	00:00:46
nopath	4	2	12	14	708	01:23:13	4993	01:24:10	5050	00:00:57	57	0.0000
nopath	1	3	3	1	763	01:23:03	4983	01:24:21	5061	00:01:18	78	0.0000
nopath	3	6	2	1	667	01:22:46	4966	01:24:38	5078	00:01:52	112	0.0000
nopath	3	6	3	1	667	01:22:51	4971	01:24:40	5080	00:01:49	109	0.0000
nopath	3	6	5	1	667	01:23:04	4984	01:24:43	5083	00:01:39	99	0.0000
nopath	5	4	12	14	650	01:22:56	4976	01:24:46	5086	00:01:50	110	0.0000
nopath	3	6	13	15	667	01:23:11	4991	01:24:47	5087	00:01:36	96	0.0000
nopath	3	6	9	1	667	01:23:26	5006	01:24:49	5089	00:01:23	83	0.0000
nopath	5	4	10	1	650	01:23:35	5015	01:24:50	5090	00:01:15	75	0.0000
nopath	3	6	12	14	667	01:23:42	5022	01:24:51	5091	00:01:09	69	0.0000
nopath	2	3	3	1	679	01:22:03	4923	01:24:53	5093	00:02:50	170	0.0000
nopath	1	7	3	1	542	01:24:08	5048	01:24:55	5095	00:00:47	47	0.0000
nopath	2	4	6	1	708	01:22:12	4932	01:24:57	5097	00:02:45	165	0.0000
nopath	2	3	5	1	679	01:22:20	4940	01:24:58	5098	00:02:38	158	0.0000
nopath	2	3	3	1	679	01:23:28	5008	01:25:00	5100	00:01:32	92	0.0000	00:02:13
nopath	3	6	10	1	667	01:24:08	5048	01:25:02	5102	00:00:54	54	0.0000
nopath	6	3	3	1	667	01:23:30	5010	01:25:08	5108	00:01:38	98	0.0000
nopath	3	6	5	1	667	01:24:21	5061	01:25:12	5112	00:00:51	51	0.0000
nopath	6	3	9	1	667	01:24:15	5055	01:25:12	5112	00:00:57	57	0.0000
nopath	6	5	3	1	380	01:24:37	5077	01:25:14	5114	00:00:37	37	0.0000
nopath	6	7	5	1	624	01:23:51	5031	01:25:15	5115	00:01:24	84	0.0000
nopath	3	6	3	1	667	01:24:28	5068	01:25:30	5130	00:01:02	62	0.0000
nopath	1	3	3	1	763	01:24:22	5062	01:25:31	5131	00:01:09	69	0.0000
nopath	2	4	12	14	708	01:23:54	5034	01:25:33	5133	00:01:39	99	0.0000
nopath	3	6	3	1	667	01:24:42	5082	01:25:33	5133	00:00:51	51	0.0000
nopath	1	3	3	1	763	01:24:33	5073	01:25:34	5134	00:01:01	61	0.0000
nopath	3	6	3	1	667	01:24:46	5086	01:25:39	5139	00:00:53	53	0.0000
nopath	2	1	12	14	504	01:24:47	5087	01:25:46	5146	00:00:59	59	0.0000
nopath	3	7	9	1	302	01:25:14	5114	01:25:52	5152	00:00:38	38	0.0000
nopath	2	1	3	1	504	01:24:53	5093	01:25:52	5152	00:00:59	59	0.0000
nopath	6	2	3	1	748	01:24:21	5061	01:25:58	5158	00:01:37	97	0.0000
nopath	3	4	12	14	375	01:25:27	5127	01:26:00	5160	00:00:33	33	0.0000	00:00:33
nopath	1	3	12	14	763	01:24:45	5085	01:26:02	5162	00:01:17	77	0.0000
nopath	2	1	3	1	504	01:25:03	5103	01:26:03	5163	00:01:00	60	0.0000
nopath	1	2	5	1	504	01:24:58	5098	01:26:04	5164	00:01:06	66	0.0000
nopath	2	3	10	1	679	01:24:05	5045	01:26:04	5164	00:01:59	119	0.0000
nopath	4	1	6	1	792	01:23:47	5027	01:26:05	5165	00:02:18	138	0.0000
nopath	2	4	7	1	708	01:24:49	5089	01:26:07	5167	00:01:18	78	0.0000
nopath	5	1	5	1	785	01:24:39	5079	01:26:29	5189	00:01:50	110	0.0000
nopath	3	6	13	15	667	01:25:17	5117	01:26:30	5190	00:01:13	73	0.0000
nopath	4	2	13	15	708	01:24:38	5078	01:26:56	5216	00:02:18	138	0.0000
nopath	3	2	5	1	679	01:25:10	5110	01:26:58	5218	00:01:48	108	0.0000
nopath	1	3	13	15	763	01:25:41	5141	01:27:08	5228	00:01:27	87	0.0000	00:01:19
nopath	4	1	12	14	792	01:25:29	5129	01:27:09	5229	00:01:40	100	0.0000
nopath	4	1	8	1	792	01:26:00	5160	01:27:19	5239	00:01:19	79	0.0000
nopath	6	2	3	1	748	01:26:01	5161	01:27:19	5239	00:01:18	78	0.0000
nopath	3	6	2	1	667	01:26:31	5191	01:27:21	5241	00:00:50	50	0.0000
nopath	2	3	3	1	679	01:25:04	5104	01:27:41	5261	00:02:37	157	0.0000
nopath	2	3	12	14	679	01:25:34	5134	01:27:44	5264	00:02:10	130	0.0000
nopath	2	4	12	14	708	01:25:44	5144	01:27:49	5269	00:02:05	125	0.0000
nopath	2	6	13	15	748	01:25:51	5151	01:27:49	5269	00:01:58	118	0.0000
nopath	2	3	3	1	679	01:26:11	5171	01:28:13	5293	00:02:02	122	0.0000	00:02:12
nopath	3	6	9	1	667	01:26:38	5198	01:28:14	5294	00:01:36	96	0.0000
nopath	3	6	9	1	667	01:26:49	5209	01:28:16	5296	00:01:27	87	0.0000
nopath	2	4	5	1	708	01:26:18	5178	01:28:17	5297	00:01:59	119	0.0000
nopath	3	6	5	1	667	01:26:50	5210	01:28:18	5298	00:01:28	88	0.0000
nopath	2	4	12	14	708	01:26:39	5199	01:28:20	5300	00:01:41	101	0.0000
nopath	4	2	3	1	708	01:26:35	5195	01:28:20	5300	00:01:45	105	0.0000
nopath	2	7	12	14	458	01:26:41	5201	01:28:22	5302	00:01:41	101	0.0000
nopath	3	2	5	1	679	01:27:12	5232	01:28:23	5303	00:01:11	71	0.0000
nopath	4	1	3	1	792	01:26:12	5172	01:28:26	5306	00:02:14	134	0.0000
nopath	6	3	12	14	667	01:27:19	5239	01:28:31	5311	00:01:12	72	0.0000
nopath	3	1	10	1	763	01:27:40	5260	01:28:39	5319	00:00:59	59	0.0000
nopath	1	3	13	15	763	01:26:13	5173	01:28:48	5328	00:02:35	155	0.0000
nopath	1	4	12	14	792	01:26:32	5192	01:28:50	5330	00:02:18	138	0.0000
nopath	2	3	3	1	679	01:26:42	5202	01:28:50	5330	00:02:08	128	0.0000
nopath	3	6	3	1	667	01:27:51	5271	01:28:55	5335	00:01:04	64	0.0000
nopath	3	6	10	1	667	01:27:52	5272	01:28:57	5337	00:01:05	65	0.0000
nopath	2	6	12	14	748	01:26:43	5203	01:29:09	5349	00:02:26	146	0.0000	00:02:20
nopath	2	3	12	14	679	01:27:33	5253	01:29:18	5358	00:01:45	105	0.0000
nopath	2	4	9	1	708	01:27:53	5273	01:29:21	5361	00:01:28	88	0.0000
nopath	2	3	5	1	679	01:27:54	5274	01:29:22	5362	00:01:28	88	0.0000
nopath	1	4	5	1	792	01:28:13	5293	01:29:25	5365	00:01:12	72	0.0000
nopath	1	2	3	1	504	01:28:46	5326	01:29:29	5369	00:00:43	43	0.0000
nopath	3	4	3	1	375	01:29:02	5342	01:29:38	5378	00:00:36	36	0.0000
nopath	4	2	3	1	708	01:27:34	5254	01:29:42	5382	00:02:08	128	0.0000
nopath	1	3	10	1	763	01:28:15	5295	01:29:49	5389	00:01:34	94	0.0000
nopath	1	3	3	1	763	01:28:38	5318	01:29:52	5392	00:01:14	74	0.0000
nopath	3	2	3	1	679	01:28:00	5280	01:29:56	5396	00:01:56	116	0.0000
nopath	2	1	13	15	504	01:28:03	5283	01:29:57	5397	00:01:54	114	0.0000
nopath	3	6	3	1	667	01:28:01	5281	01:30:02	5402	00:02:01	121	0.0000	00:01:15
nopath	2	1	10	1	504	01:28:58	5338	01:30:03	5403	00:01:05	65	0.0000
nopath	3	1	12	14	763	01:27:49	5269	01:30:06	5406	00:02:17	137	0.0000
nopath	3	5	13	15	621	01:28:11	5291	01:30:06	5406	00:01:55	115	0.0000
nopath	5	3	13	15	621	01:28:01	5281	01:30:07	5407	00:02:06	126	0.0000
nopath	3	6	5	1	667	01:28:13	5293	01:30:08	5408	00:01:55	115	0.0000
nopath	1	2	12	14	504	01:28:59	5339	01:30:08	5408	00:01:09	69	0.0000
nopath	5	3	12	14	621	01:29:06	5346	01:30:09	5409	00:01:03	63	0.0000
nopath	3	6	5	1	667	01:28:25	5305	01:30:10	5410	00:01:45	105	0.0000
nopath	3	6	3	1	667	01:28:44	5324	01:30:12	5412	00:01:28	88	0.0000
nopath	5	7	12	14	577	01:29:17	5357	01:30:16	5416	00:00:59	59	0.0000
nopath	2	4	12	14	708	01:28:08	5288	01:30:25	5425	00:02:17	137	0.0000
nopath	1	2	10	1	504	01:29:40	5380	01:30:26	5426	00:00:46	46	0.0000
nopath	2	4	3	1	708	01:28:48	5328	01:30:27	5427	00:01:39	99	0.0000
nopath	2	4	12	14	708	01:28:52	5332	01:30:29	5429	00:01:37	97	0.0000
nopath	1	2	12	14	504	01:30:08	5408	01:30:51	5451	00:00:43	43	0.0000
nopath	1	4	12	14	792	01:29:05	5345	01:30:57	5457	00:01:52	112	0.0000
nopath	3	6	6	1	667	01:30:06	5406	01:30:58	5458	00:00:52	52	0.0000
nopath	1	3	12	14	763	01:29:56	5396	01:30:58	5458	00:01:02	62	0.0000
nopath	3	6	12	14	667	01:30:09	5409	01:31:02	5462	00:00:53	53	0.0000	00:01:22
nopath	3	6	6	1	667	01:30:20	5420	01:31:09	5469	00:00:49	49	0.0000
nopath	3	2	13	15	679	01:28:06	5286	01:31:14	5474	00:03:08	188	0.0000
nopath	4	2	10	1	708	01:29:07	5347	01:31:16	5476	00:02:09	129	0.0000
nopath	4	1	9	1	792	01:28:04	5284	01:31:20	5480	00:03:16	196	0.0000
nopath	2	3	12	14	679	01:29:12	5352	01:31:26	5486	00:02:14	134	0.0000
nopath	2	3	3	1	679	01:29:22	5362	01:31:28	5488	00:02:06	126	0.0000
nopath	2	3	3	1	679	01:30:26	5426	01:31:30	5490	00:01:04	64	0.0000
nopath	5	3	6	1	621	01:30:18	5418	01:31:44	5504	00:01:26	86	0.0000
nopath	5	3	3	1	621	01:30:19	5419	01:31:45	5505	00:01:26	86	0.0000
nopath	3	6	3	1	667	01:30:36	5436	01:31:50	5510	00:01:14	74	0.0000
nopath	3	6	3	1	667	01:30:46	5446	01:31:52	5512	00:01:06	66	0.0000
nopath	5	1	12	14	785	01:30:12	5412	01:31:53	5513	00:01:41	101	0.0000
nopath	5	1	3	1	785	01:30:24	5424	01:31:58	5518	00:01:34	94	0.0000
nopath	3	6	5	1	667	01:30:56	5456	01:32:04	5524	00:01:08	68	0.0000	00:01:04
nopath	3	6	12	14	667	01:31:11	5471	01:32:07	5527	00:00:56	56	0.0000
nopath	4	2	5	1	708	01:29:13	5353	01:32:16	5536	00:03:03	183	0.0000
nopath	6	7	13	15	624	01:30:59	5459	01:32:20	5540	00:01:21	81	0.0000
nopath	3	5	6	1	621	01:31:44	5504	01:32:34	5554	00:00:50	50	0.0000
nopath	2	1	9	1	504	01:31:35	5495	01:32:35	5555	00:01:00	60	0.0000
nopath	2	3	6	1	679	01:30:47	5447	01:32:36	5556	00:01:49	109	0.0000
nopath	6	3	5	1	667	01:31:59	5519	01:32:50	5570	00:00:51	51	0.0000
nopath	6	1	12	14	832	01:31:00	5460	01:32:50	5570	00:01:50	110	0.0000
nopath	6	2	3	1	748	01:32:01	5521	01:32:57	5577	00:00:56	56	0.0000
nopath	1	2	12	14	504	01:32:14	5534	01:33:01	5581	00:00:47	47	0.0000	00:00:56
nopath	2	5	12	14	701	01:31:17	5477	01:33:02	5582	00:01:45	105	0.0000
nopath	2	3	10	1	679	01:31:46	5506	01:33:03	5583	00:01:17	77	0.0000
nopath	2	4	9	1	708	01:30:49	5449	01:33:04	5584	00:02:15	135	0.0000
nopath	2	3	10	1	679	01:31:53	5513	01:33:06	5586	00:01:13	73	0.0000
nopath	6	3	5	1	667	01:32:09	5529	01:33:16	5596	00:01:07	67	0.0000
nopath	3	6	12	14	667	01:32:02	5522	01:33:39	5619	00:01:37	97	0.0000
nopath	3	6	9	1	667	01:32:08	5528	01:33:41	5621	00:01:33	93	0.0000
nopath	3	6	3	1	667	01:32:20	5540	01:33:43	5623	00:01:23	83	0.0000
nopath	3	6	5	1	667	01:32:34	5554	01:33:45	5625	00:01:11	71	0.0000
nopath	2	1	3	1	504	01:32:11	5531	01:33:49	5629	00:01:38	98	0.0000
nopath	4	2	9	1	708	01:32:22	5542	01:33:52	5632	00:01:30	90	0.0000
nopath	5	4	10	1	650	01:32:08	5528	01:33:56	5636	00:01:48	108	0.0000
nopath	6	3	5	1	667	01:33:00	5580	01:33:57	5637	00:00:57	57	0.0000
nopath	4	1	12	14	792	01:31:35	5495	01:33:58	5638	00:02:23	143	0.0000
nopath	3	1	12	14	763	01:32:49	5569	01:34:04	5644	00:01:15	75	0.0000	00:02:18
nopath	2	3	13	15	679	01:32:12	5532	01:34:07	5647	00:01:55	115	0.0000
nopath	2	3	12	14	679	01:32:20	5540	01:34:09	5649	00:01:49	109	0.0000
nopath	3	6	6	1	667	01:33:12	5592	01:34:11	5651	00:00:59	59	0.0000
nopath	2	3	3	1	679	01:32:53	5573	01:34:11	5651	00:01:18	78	0.0000
nopath	3	6	2	1	667	01:33:13	5593	01:34:12	5652	00:00:59	59	0.0000
nopath	5	1	13	15	785	01:31:45	5505	01:34:14	5654	00:02:29	149	0.0000
nopath	6	1	6	1	832	01:32:30	5550	01:34:15	5655	00:01:45	105	0.0000
nopath	6	1	3	1	832	01:33:08	5588	01:34:17	5657	00:01:09	69	0.0000
nopath	2	3	12	14	679	01:33:10	5590	01:34:38	5678	00:01:28	88	0.0000
nopath	1	3	3	1	763	01:33:00	5580	01:34:41	5681	00:01:41	101	0.0000
nopath	1	3	13	15	763	01:33:38	5618	01:34:44	5684	00:01:06	66	0.0000
nopath	3	2	5	1	679	01:33:37	5617	01:34:58	5698	00:01:21	81	0.0000
nopath	3	7	13	15	302	01:34:06	5646	01:35:01	5701	00:00:55	55	0.0000	00:00:58
nopath	4	2	3	1	708	01:33:49	5629	01:35:02	5702	00:01:13	73	0.0000
nopath	1	3	9	1	763	01:34:06	5646	01:35:11	5711	00:01:05	65	0.0000
nopath	4	7	3	1	331	01:34:19	5659	01:35:11	5711	00:00:52	52	0.0000
nopath	1	4	3	1	792	01:34:00	5640	01:35:12	5712	00:01:12	72	0.0000
nopath	2	1	7	1	504	01:34:12	5652	01:35:13	5713	00:01:01	61	0.0000
nopath	5	3	12	14	621	01:33:30	5610	01:35:25	5725	00:01:55	115	0.0000
nopath	3	6	3	1	667	01:34:08	5648	01:35:26	5726	00:01:18	78	0.0000
nopath	3	4	3	1	375	01:34:42	5682	01:35:27	5727	00:00:45	45	0.0000
nopath	3	6	2	1	667	01:34:24	5664	01:35:28	5728	00:01:04	64	0.0000
nopath	5	1	3	1	785	01:33:10	5590	01:35:30	5730	00:02:20	140	0.0000
nopath	3	6	13	15	667	01:34:27	5667	01:35:33	5733	00:01:06	66	0.0000
nopath	5	1	12	14	785	01:34:25	5665	01:35:34	5734	00:01:09	69	0.0000
nopath	5	3	9	1	621	01:34:47	5687	01:35:35	5735	00:00:48	48	0.0000
nopath	3	6	13	15	667	01:34:31	5671	01:35:36	5736	00:01:05	65	0.0000
nopath	3	7	8	1	302	01:35:05	5705	01:35:36	5736	00:00:31	31	0.0000
nopath	5	1	13	15	785	01:34:26	5666	01:35:37	5737	00:01:11	71	0.0000
nopath	2	3	12	14	679	01:33:50	5630	01:35:42	5742	00:01:52	112	0.0000
nopath	2	3	5	1	679	01:34:29	5669	01:35:45	5745	00:01:16	76	0.0000
nopath	1	7	5	1	542	01:34:54	5694	01:35:47	5747	00:00:53	53	0.0000
nopath	3	6	12	14	667	01:34:49	5689	01:35:48	5748	00:00:59	59	0.0000
nopath	1	4	3	1	792	01:34:20	5660	01:35:48	5748	00:01:28	88	0.0000
nopath	6	2	12	14	748	01:34:35	5675	01:35:53	5753	00:01:18	78	0.0000
nopath	6	4	12	14	696	01:33:45	5625	01:36:09	5769	00:02:24	144	0.0000	00:02:12
nopath	1	3	3	1	763	01:34:38	5678	01:36:13	5773	00:01:35	95	0.0000
nopath	4	2	3	1	708	01:34:34	5674	01:36:19	5779	00:01:45	105	0.0000
nopath	3	6	12	14	667	01:35:14	5714	01:36:20	5780	00:01:06	66	0.0000
nopath	3	6	6	1	667	01:35:35	5735	01:36:25	5785	00:00:50	50	0.0000
nopath	2	1	9	1	504	01:35:14	5714	01:36:40	5800	00:01:26	86	0.0000
nopath	4	2	13	15	708	01:35:20	5720	01:36:41	5801	00:01:21	81	0.0000
nopath	4	1	13	15	792	01:35:04	5704	01:36:44	5804	00:01:40	100	0.0000
nopath	2	3	9	1	679	01:35:02	5702	01:36:46	5806	00:01:44	104	0.0000
nopath	2	4	3	1	708	01:35:28	5728	01:36:52	5812	00:01:24	84	0.0000
nopath	3	7	10	1	302	01:36:21	5781	01:37:04	5824	00:00:43	43	0.0000	00:00:37
nopath	3	6	7	1	667	01:35:47	5747	01:37:14	5834	00:01:27	87	0.0000
nopath	3	6	3	1	667	01:35:54	5754	01:37:16	5836	00:01:22	82	0.0000
nopath	1	2	13	15	504	01:36:30	5790	01:37:17	5837	00:00:47	47	0.0000
nopath	2	3	9	1	679	01:35:30	5730	01:37:17	5837	00:01:47	107	0.0000
nopath	3	6	9	1	667	01:35:56	5756	01:37:18	5838	00:01:22	82	0.0000
nopath	1	3	12	14	763	01:35:39	5739	01:37:20	5840	00:01:41	101	0.0000
nopath	1	3	3	1	763	01:35:49	5749	01:37:23	5843	00:01:34	94	0.0000
nopath	1	3	3	1	763	01:36:09	5769	01:37:24	5844	00:01:15	75	0.0000
nopath	3	6	12	14	667	01:36:32	5792	01:37:28	5848	00:00:56	56	0.0000
nopath	5	3	3	1	621	01:36:33	5793	01:37:32	5852	00:00:59	59	0.0000
nopath	2	1	12	14	504	01:36:36	5796	01:37:53	5873	00:01:17	77	0.0000
nopath	1	3	12	14	763	01:36:49	5809	01:37:53	5873	00:01:04	64	0.0000
nopath	3	6	5	1	667	01:36:49	5809	01:37:55	5875	00:01:06	66	0.0000
nopath	1	4	13	15	792	01:36:10	5770	01:37:55	5875	00:01:45	105	0.0000
nopath	3	6	12	14	667	01:37:02	5822	01:37:57	5877	00:00:55	55	0.0000
nopath	3	1	9	1	763	01:36:24	5784	01:37:58	5878	00:01:34	94	0.0000
nopath	6	3	12	14	667	01:37:14	5834	01:38:06	5886	00:00:52	52	0.0000	00:01:13
nopath	6	1	5	1	832	01:35:27	5727	01:38:13	5893	00:02:46	166	0.0000
nopath	6	1	3	1	832	01:35:29	5729	01:38:15	5895	00:02:46	166	0.0000
nopath	6	2	9	1	748	01:36:48	5808	01:38:16	5896	00:01:28	88	0.0000
nopath	6	1	12	14	832	01:36:25	5785	01:38:18	5898	00:01:53	113	0.0000
nopath	6	1	5	1	832	01:36:38	5798	01:38:20	5900	00:01:42	102	0.0000
nopath	2	3	5	1	679	01:36:40	5800	01:38:21	5901	00:01:41	101	0.0000
nopath	1	6	13	15	832	01:36:43	5803	01:38:23	5903	00:01:40	100	0.0000
nopath	2	3	12	14	679	01:36:55	5815	01:38:24	5904	00:01:29	89	0.0000
nopath	2	4	12	14	708	01:37:08	5828	01:38:28	5908	00:01:20	80	0.0000
nopath	1	3	10	1	763	01:37:24	5844	01:38:53	5933	00:01:29	89	0.0000
nopath	3	6	9	1	667	01:37:18	5838	01:39:02	5942	00:01:44	104	0.0000	00:01:11
nopath	3	6	3	1	667	01:37:25	5845	01:39:04	5944	00:01:39	99	0.0000
nopath	3	6	5	1	667	01:37:39	5859	01:39:06	5946	00:01:27	87	0.0000
nopath	3	6	3	1	667	01:38:01	5881	01:39:07	5947	00:01:06	66	0.0000
nopath	2	1	3	1	504	01:37:32	5852	01:39:13	5953	00:01:41	101	0.0000
nopath	4	1	10	1	792	01:37:50	5870	01:39:15	5955	00:01:25	85	0.0000
nopath	5	4	3	1	650	01:37:23	5843	01:39:16	5956	00:01:53	113	0.0000
nopath	2	4	5	1	708	01:37:37	5857	01:39:27	5967	00:01:50	110	0.0000
nopath	3	6	3	1	667	01:38:34	5914	01:39:29	5969	00:00:55	55	0.0000
nopath	6	2	5	1	748	01:37:46	5866	01:39:30	5970	00:01:44	104	0.0000
nopath	2	4	3	1	708	01:37:56	5876	01:39:30	5970	00:01:34	94	0.0000
nopath	2	4	9	1	708	01:38:39	5919	01:39:32	5972	00:00:53	53	0.0000
nopath	3	6	3	1	667	01:38:41	5921	01:39:32	5972	00:00:51	51	0.0000
nopath	5	1	3	1	785	01:37:04	5824	01:39:34	5974	00:02:30	150	0.0000
nopath	6	3	5	1	667	01:37:59	5879	01:39:40	5980	00:01:41	101	0.0000
nopath	6	1	10	1	832	01:38:50	5930	01:39:53	5993	00:01:03	63	0.0000
nopath	2	6	6	1	748	01:37:54	5874	01:39:56	5996	00:02:02	122	0.0000
nopath	2	3	12	14	679	01:38:41	5921	01:39:58	5998	00:01:17	77	0.0000
nopath	2	4	6	1	708	01:38:50	5930	01:40:01	6001	00:01:11	71	0.0000	00:01:43
nopath	1	3	9	1	763	01:38:29	5909	01:40:02	6002	00:01:33	93	0.0000
nopath	1	2	9	1	504	01:39:29	5969	01:40:14	6014	00:00:45	45	0.0000
nopath	3	4	5	1	375	01:39:53	5993	01:40:27	6027	00:00:34	34	0.0000
nopath	1	3	12	14	763	01:39:06	5946	01:40:34	6034	00:01:28	88	0.0000
nopath	3	5	3	1	621	01:39:28	5968	01:40:49	6049	00:01:21	81	0.0000
nopath	2	1	2	1	504	01:39:39	5979	01:40:49	6049	00:01:10	70	0.0000
nopath	3	6	3	1	667	01:39:32	5972	01:40:52	6052	00:01:20	80	0.0000
nopath	5	7	9	1	577	01:39:10	5950	01:40:52	6052	00:01:42	102	0.0000
nopath	3	6	3	1	667	01:39:34	5974	01:40:54	6054	00:01:20	80	0.0000
nopath	2	7	5	1	458	01:39:50	5990	01:40:55	6055	00:01:05	65	0.0000
nopath	3	6	12	14	667	01:39:41	5981	01:40:57	6057	00:01:16	76	0.0000
nopath	5	1	5	1	785	01:38:26	5906	01:40:58	6058	00:02:32	152	0.0000
nopath	3	6	12	14	667	01:39:43	5983	01:40:59	6059	00:01:16	76	0.0000
nopath	5	1	12	14	785	01:39:56	5996	01:41:00	6060	00:01:04	64	0.0000	00:01:55
nopath	3	6	12	14	667	01:39:56	5996	01:41:01	6061	00:01:05	65	0.0000
nopath	2	4	12	14	708	01:38:55	5935	01:41:09	6069	00:02:14	134	0.0000
nopath	3	6	3	1	667	01:40:02	6002	01:41:13	6073	00:01:11	71	0.0000
nopath	3	6	9	1	667	01:40:06	6006	01:41:14	6074	00:01:08	68	0.0000
nopath	3	6	5	1	667	01:40:11	6011	01:41:16	6076	00:01:05	65	0.0000
nopath	3	6	9	1	667	01:40:14	6014	01:41:18	6078	00:01:04	64	0.0000
nopath	3	6	12	14	667	01:40:15	6015	01:41:20	6080	00:01:05	65	0.0000
nopath	6	3	9	1	667	01:39:59	5999	01:41:20	6080	00:01:21	81	0.0000
nopath	4	7	12	14	331	01:41:05	6065	01:41:38	6098	00:00:33	33	0.0000
nopath	3	6	12	14	667	01:40:18	6018	01:41:43	6103	00:01:25	85	0.0000
nopath	4	2	3	1	708	01:39:55	5995	01:41:43	6103	00:01:48	108	0.0000
nopath	4	2	12	14	708	01:40:22	6022	01:41:46	6106	00:01:24	84	0.0000
nopath	2	1	3	1	504	01:40:20	6020	01:41:55	6115	00:01:35	95	0.0000
nopath	3	7	10	1	302	01:41:16	6076	01:41:55	6115	00:00:39	39	0.0000
nopath	5	3	9	1	621	01:40:16	6016	01:42:29	6149	00:02:13	133	0.0000	00:01:31
nopath	3	6	5	1	667	01:41:10	6070	01:42:38	6158	00:01:28	88	0.0000
nopath	3	6	6	1	667	01:41:36	6096	01:42:45	6165	00:01:09	69	0.0000
nopath	1	2	5	1	504	01:42:03	6123	01:42:46	6166	00:00:43	43	0.0000
nopath	3	6	9	1	667	01:41:51	6111	01:42:50	6170	00:00:59	59	0.0000
nopath	3	6	2	1	667	01:41:59	6119	01:42:53	6173	00:00:54	54	0.0000
nopath	5	7	3	1	577	01:41:44	6104	01:42:56	6176	00:01:12	72	0.0000
nopath	6	3	13	15	667	01:41:26	6086	01:42:58	6178	00:01:32	92	0.0000
nopath	4	2	3	1	708	01:41:49	6109	01:43:03	6183	00:01:14	74	0.0000	00:01:41
nopath	6	3	12	14	667	01:42:04	6124	01:43:04	6184	00:01:00	60	0.0000
nopath	1	3	13	15	763	01:41:44	6104	01:43:12	6192	00:01:28	88	0.0000
nopath	3	6	10	1	667	01:42:20	6140	01:43:15	6195	00:00:55	55	0.0000
nopath	3	6	3	1	667	01:42:22	6142	01:43:16	6196	00:00:54	54	0.0000
nopath	6	2	13	15	748	01:41:29	6089	01:43:34	6214	00:02:05	125	0.0000
nopath	2	3	3	1	679	01:41:59	6119	01:43:41	6221	00:01:42	102	0.0000
nopath	1	7	7	1	542	01:42:33	6153	01:43:44	6224	00:01:11	71	0.0000
nopath	2	4	12	14	708	01:42:28	6148	01:43:46	6226	00:01:18	78	0.0000
nopath	1	3	5	1	763	01:42:49	6169	01:44:13	6253	00:01:24	84	0.0000	00:01:27
nopath	1	3	13	15	763	01:43:08	6188	01:44:18	6258	00:01:10	70	0.0000
nopath	3	6	5	1	667	01:43:06	6186	01:44:26	6266	00:01:20	80	0.0000
nopath	3	6	3	1	667	01:43:15	6195	01:44:28	6268	00:01:13	73	0.0000
nopath	5	3	9	1	621	01:43:39	6219	01:44:28	6268	00:00:49	49	0.0000
nopath	2	1	7	1	504	01:43:07	6187	01:44:42	6282	00:01:35	95	0.0000
nopath	4	3	3	1	375	01:44:04	6244	01:44:42	6282	00:00:38	38	0.0000
nopath	4	2	5	1	708	01:43:07	6187	01:44:43	6283	00:01:36	96	0.0000
nopath	2	4	12	14	708	01:43:00	6180	01:44:47	6287	00:01:47	107	0.0000
nopath	2	1	3	1	504	01:43:10	6190	01:44:48	6288	00:01:38	98	0.0000
nopath	3	1	13	15	763	01:42:29	6149	01:44:51	6291	00:02:22	142	0.0000
nopath	4	1	3	1	792	01:43:40	6220	01:44:54	6294	00:01:14	74	0.0000
nopath	6	3	5	1	667	01:43:05	6185	01:44:56	6296	00:01:51	111	0.0000
nopath	5	1	5	1	785	01:42:06	6126	01:44:58	6298	00:02:52	172	0.0000
nopath	6	2	3	1	748	01:43:53	6233	01:45:01	6301	00:01:08	68	0.0000	00:01:43
nopath	5	1	13	15	785	01:43:43	6223	01:45:04	6304	00:01:21	81	0.0000
nopath	6	1	12	14	832	01:42:58	6178	01:45:06	6306	00:02:08	128	0.0000
nopath	2	3	6	1	679	01:43:06	6186	01:45:13	6313	00:02:07	127	0.0000
nopath	2	3	7	1	679	01:43:08	6188	01:45:16	6316	00:02:08	128	0.0000
nopath	3	6	5	1	667	01:44:17	6257	01:45:19	6319	00:01:02	62	0.0000
nopath	2	4	5	1	708	01:44:08	6248	01:45:19	6319	00:01:11	71	0.0000
nopath	3	6	12	14	667	01:44:27	6267	01:45:21	6321	00:00:54	54	0.0000
nopath	3	6	3	1	667	01:44:35	6275	01:45:25	6325	00:00:50	50	0.0000
nopath	1	3	12	14	763	01:44:44	6284	01:45:46	6346	00:01:02	62	0.0000
nopath	5	6	10	1	380	01:45:23	6323	01:46:00	6360	00:00:37	37	0.0000	00:01:17
nopath	6	7	7	1	624	01:44:54	6294	01:46:04	6364	00:01:10	70	0.0000
nopath	5	3	13	15	621	01:43:55	6235	01:46:09	6369	00:02:14	134	0.0000
nopath	3	6	12	14	667	01:44:43	6283	01:46:15	6375	00:01:32	92	0.0000
nopath	3	6	3	1	667	01:45:00	6300	01:46:17	6377	00:01:17	77	0.0000
nopath	1	3	9	1	763	01:44:55	6295	01:46:17	6377	00:01:22	82	0.0000
nopath	3	6	9	1	667	01:45:02	6302	01:46:19	6379	00:01:17	77	0.0000
nopath	2	3	3	1	679	01:44:15	6255	01:46:20	6380	00:02:05	125	0.0000
nopath	3	6	2	1	667	01:45:09	6309	01:46:21	6381	00:01:12	72	0.0000
nopath	5	1	5	1	785	01:44:02	6242	01:46:21	6381	00:02:19	139	0.0000
nopath	5	1	9	1	785	01:44:26	6266	01:46:24	6384	00:01:58	118	0.0000
nopath	3	6	3	1	667	01:45:21	6321	01:46:25	6385	00:01:04	64	0.0000
nopath	3	6	3	1	667	01:45:24	6324	01:46:29	6389	00:01:05	65	0.0000
nopath	3	6	5	1	667	01:45:30	6330	01:46:32	6392	00:01:02	62	0.0000
nopath	5	3	12	14	621	01:44:46	6286	01:46:33	6393	00:01:47	107	0.0000
nopath	3	6	9	1	667	01:45:38	6338	01:46:34	6394	00:00:56	56	0.0000
nopath	6	1	7	1	832	01:45:47	6347	01:46:50	6410	00:01:03	63	0.0000
nopath	1	4	3	1	792	01:45:25	6325	01:46:52	6412	00:01:27	87	0.0000
nopath	3	7	5	1	302	01:46:40	6400	01:47:14	6434	00:00:34	34	0.0000	00:00:36
nopath	3	6	3	1	667	01:46:36	6396	01:47:25	6445	00:00:49	49	0.0000
nopath	5	6	6	1	380	01:46:04	6364	01:47:39	6459	00:01:35	95	0.0000
nopath	2	4	9	1	708	01:46:54	6414	01:47:56	6476	00:01:02	62	0.0000
nopath	1	4	9	1	792	01:46:31	6391	01:47:58	6478	00:01:27	87	0.0000
nopath	3	6	5	1	667	01:47:12	6432	01:48:02	6482	00:00:50	50	0.0000	00:01:07
nopath	5	1	3	1	785	01:46:54	6414	01:48:09	6489	00:01:15	75	0.0000
nopath	5	4	9	1	650	01:45:56	6356	01:48:13	6493	00:02:17	137	0.0000
nopath	3	6	3	1	667	01:47:38	6458	01:48:30	6510	00:00:52	52	0.0000
nopath	2	1	10	1	504	01:47:12	6432	01:48:40	6520	00:01:28	88	0.0000
nopath	6	3	3	1	667	01:47:31	6451	01:48:40	6520	00:01:09	69	0.0000
nopath	6	3	12	14	667	01:47:48	6468	01:48:42	6522	00:00:54	54	0.0000
nopath	3	4	3	1	375	01:47:54	6474	01:48:43	6523	00:00:49	49	0.0000
nopath	3	2	4	1	679	01:47:50	6470	01:48:44	6524	00:00:54	54	0.0000
nopath	2	3	12	14	679	01:48:08	6488	01:49:02	6542	00:00:54	54	0.0000	00:01:39
nopath	2	6	3	1	748	01:47:45	6465	01:49:12	6552	00:01:27	87	0.0000
nopath	1	2	3	1	504	01:48:31	6511	01:49:15	6555	00:00:44	44	0.0000
nopath	1	4	12	14	792	01:48:15	6495	01:49:33	6573	00:01:18	78	0.0000
nopath	1	4	5	1	792	01:48:26	6506	01:49:34	6574	00:01:08	68	0.0000
nopath	5	7	5	1	577	01:48:02	6482	01:49:53	6593	00:01:51	111	0.0000
nopath	3	6	13	15	667	01:47:57	6477	01:49:54	6594	00:01:57	117	0.0000
nopath	3	6	5	1	667	01:48:33	6513	01:49:55	6595	00:01:22	82	0.0000
nopath	3	6	5	1	667	01:48:48	6528	01:49:57	6597	00:01:09	69	0.0000
nopath	3	6	5	1	667	01:48:49	6529	01:49:59	6599	00:01:10	70	0.0000
nopath	3	6	9	1	667	01:49:14	6554	01:50:06	6606	00:00:52	52	0.0000	00:01:13
nopath	4	1	9	1	792	01:48:36	6516	01:50:08	6608	00:01:32	92	0.0000
nopath	3	6	5	1	667	01:49:15	6555	01:50:09	6609	00:00:54	54	0.0000
nopath	6	7	3	1	624	01:48:25	6505	01:50:20	6620	00:01:55	115	0.0000
nopath	3	7	5	1	302	01:49:33	6573	01:50:23	6623	00:00:50	50	0.0000
nopath	5	1	12	14	785	01:48:00	6480	01:50:23	6623	00:02:23	143	0.0000
nopath	2	4	9	1	708	01:48:32	6512	01:50:36	6636	00:02:04	124	0.0000
nopath	4	7	12	14	331	01:49:47	6587	01:50:37	6637	00:00:50	50	0.0000
nopath	2	3	5	1	679	01:49:10	6550	01:50:39	6639	00:01:29	89	0.0000
nopath	2	4	13	15	708	01:48:47	6527	01:50:40	6640	00:01:53	113	0.0000
nopath	6	1	3	1	832	01:49:37	6577	01:50:40	6640	00:01:03	63	0.0000
nopath	3	6	5	1	667	01:49:58	6598	01:50:49	6649	00:00:51	51	0.0000
nopath	1	3	12	14	763	01:49:18	6558	01:51:12	6672	00:01:54	114	0.0000	00:01:22
nopath	2	4	12	14	708	01:49:20	6560	01:51:13	6673	00:01:53	113	0.0000
nopath	5	3	12	14	621	01:50:29	6629	01:51:32	6692	00:01:03	63	0.0000
nopath	3	6	12	14	667	01:50:15	6615	01:51:39	6699	00:01:24	84	0.0000
nopath	5	1	12	14	785	01:49:54	6594	01:51:42	6702	00:01:48	108	0.0000
nopath	2	3	10	1	679	01:49:54	6594	01:51:43	6703	00:01:49	109	0.0000
nopath	2	4	3	1	708	01:49:50	6590	01:51:44	6704	00:01:54	114	0.0000
nopath	5	1	10	1	785	01:50:32	6632	01:51:46	6706	00:01:14	74	0.0000
nopath	4	7	3	1	331	01:51:18	6678	01:51:49	6709	00:00:31	31	0.0000
nopath	6	3	5	1	667	01:49:44	6584	01:51:58	6718	00:02:14	134	0.0000
nopath	6	2	6	1	748	01:49:50	6590	01:52:07	6727	00:02:17	137	0.0000	00:02:17
nopath	2	3	9	1	679	01:51:00	6660	01:52:09	6729	00:01:09	69	0.0000
nopath	6	1	13	15	832	01:49:43	6583	01:52:10	6730	00:02:27	147	0.0000
nopath	1	3	9	1	763	01:50:29	6629	01:52:12	6732	00:01:43	103	0.0000
nopath	6	1	12	14	832	01:49:56	6596	01:52:16	6736	00:02:20	140	0.0000
nopath	6	1	10	1	832	01:50:17	6617	01:52:18	6738	00:02:01	121	0.0000
nopath	3	6	12	14	667	01:51:19	6679	01:52:19	6739	00:01:00	60	0.0000
nopath	6	5	3	1	380	01:51:46	6706	01:52:22	6742	00:00:36	36	0.0000
nopath	1	3	3	1	763	01:51:38	6698	01:52:44	6764	00:01:06	66	0.0000
nopath	1	4	3	1	792	01:51:21	6681	01:52:44	6764	00:01:23	83	0.0000
nopath	1	6	12	14	832	01:51:06	6666	01:52:46	6766	00:01:40	100	0.0000
nopath	1	4	3	1	792	01:51:39	6699	01:52:47	6767	00:01:08	68	0.0000
nopath	2	1	12	14	504	01:51:26	6686	01:53:00	6780	00:01:34	94	0.0000	00:01:21
nopath	4	1	3	1	792	01:50:41	6641	01:53:02	6782	00:02:21	141	0.0000
nopath	6	1	4	1	832	01:51:37	6697	01:53:04	6784	00:01:27	87	0.0000
nopath	2	3	13	15	679	01:51:11	6671	01:53:12	6792	00:02:01	121	0.0000
nopath	2	4	5	1	708	01:51:23	6683	01:53:13	6793	00:01:50	110	0.0000
nopath	5	3	7	1	621	01:51:22	6682	01:53:23	6803	00:02:01	121	0.0000
nopath	5	2	12	14	701	01:51:17	6677	01:53:25	6805	00:02:08	128	0.0000
nopath	3	6	12	14	667	01:52:18	6738	01:53:27	6807	00:01:09	69	0.0000
nopath	5	1	12	14	785	01:51:08	6668	01:53:29	6809	00:02:21	141	0.0000
nopath	5	2	7	1	701	01:51:40	6700	01:53:30	6810	00:01:50	110	0.0000
nopath	5	3	13	15	621	01:52:22	6742	01:53:34	6814	00:01:12	72	0.0000
nopath	5	1	2	1	785	01:51:45	6705	01:53:38	6818	00:01:53	113	0.0000
nopath	5	1	12	14	785	01:52:11	6731	01:53:40	6820	00:01:29	89	0.0000
nopath	5	1	9	1	785	01:52:43	6763	01:53:47	6827	00:01:04	64	0.0000
nopath	3	6	10	1	667	01:52:39	6759	01:53:48	6828	00:01:09	69	0.0000
nopath	3	2	5	1	679	01:52:19	6739	01:54:02	6842	00:01:43	103	0.0000	00:01:37
nopath	3	1	9	1	763	01:51:43	6703	01:54:05	6845	00:02:22	142	0.0000
nopath	4	1	9	1	792	01:52:14	6734	01:54:08	6848	00:01:54	114	0.0000
nopath	1	4	3	1	792	01:53:04	6784	01:54:16	6856	00:01:12	72	0.0000
nopath	2	4	10	1	708	01:51:43	6703	01:54:18	6858	00:02:35	155	0.0000
nopath	3	5	8	1	621	01:53:16	6796	01:54:19	6859	00:01:03	63	0.0000
nopath	2	3	12	14	679	01:52:42	6762	01:54:19	6859	00:01:37	97	0.0000
nopath	3	6	5	1	667	01:53:17	6797	01:54:21	6861	00:01:04	64	0.0000
nopath	3	6	5	1	667	01:53:18	6798	01:54:23	6863	00:01:05	65	0.0000
nopath	1	2	3	1	504	01:53:43	6823	01:54:29	6869	00:00:46	46	0.0000
nopath	1	3	4	1	763	01:53:10	6790	01:54:45	6885	00:01:35	95	0.0000
nopath	5	6	5	1	380	01:53:40	6820	01:54:50	6890	00:01:10	70	0.0000
nopath	1	2	3	1	504	01:54:09	6849	01:54:54	6894	00:00:45	45	0.0000
nopath	3	4	9	1	375	01:54:17	6857	01:55:03	6903	00:00:46	46	0.0000	00:00:42
nopath	1	3	5	1	763	01:54:14	6854	01:55:20	6920	00:01:06	66	0.0000
nopath	4	3	3	1	375	01:54:48	6888	01:55:22	6922	00:00:34	34	0.0000
nopath	3	6	5	1	667	01:54:23	6863	01:55:25	6925	00:01:02	62	0.0000
nopath	3	6	12	14	667	01:54:34	6874	01:55:28	6928	00:00:54	54	0.0000
nopath	2	1	12	14	504	01:53:53	6833	01:55:29	6929	00:01:36	96	0.0000
nopath	6	3	8	1	667	01:53:45	6825	01:55:33	6933	00:01:48	108	0.0000
nopath	3	6	12	14	667	01:54:43	6883	01:55:34	6934	00:00:51	51	0.0000
nopath	3	2	6	1	679	01:54:07	6847	01:55:34	6934	00:01:27	87	0.0000
nopath	2	1	3	1	504	01:54:09	6849	01:55:36	6936	00:01:27	87	0.0000
nopath	3	1	5	1	763	01:53:27	6807	01:55:40	6940	00:02:13	133	0.0000
nopath	2	7	9	1	458	01:54:32	6872	01:55:41	6941	00:01:09	69	0.0000
nopath	5	1	10	1	785	01:53:31	6811	01:55:46	6946	00:02:15	135	0.0000
nopath	6	2	12	14	748	01:54:28	6868	01:55:48	6948	00:01:20	80	0.0000
nopath	5	1	2	1	785	01:53:50	6830	01:55:48	6948	00:01:58	118	0.0000
nopath	1	3	12	14	763	01:54:28	6868	01:55:50	6950	00:01:22	82	0.0000
nopath	6	1	12	14	832	01:53:42	6822	01:55:51	6951	00:02:09	129	0.0000
nopath	2	4	3	1	708	01:53:51	6831	01:55:53	6953	00:02:02	122	0.0000
nopath	2	4	8	1	708	01:53:58	6838	01:55:55	6955	00:01:57	117	0.0000
nopath	2	3	3	1	679	01:54:23	6863	01:55:56	6956	00:01:33	93	0.0000
nopath	3	6	12	14	667	01:55:09	6909	01:55:59	6959	00:00:50	50	0.0000
nopath	1	2	5	1	504	01:55:19	6919	01:56:04	6964	00:00:45	45	0.0000	00:00:45
nopath	3	4	12	14	375	01:55:40	6940	01:56:13	6973	00:00:33	33	0.0000
nopath	2	3	12	14	679	01:54:24	6864	01:56:22	6982	00:01:58	118	0.0000
nopath	1	4	3	1	792	01:54:56	6896	01:56:25	6985	00:01:29	89	0.0000
nopath	3	6	2	1	667	01:55:37	6937	01:56:26	6986	00:00:49	49	0.0000
nopath	3	4	9	1	375	01:56:08	6968	01:56:40	7000	00:00:32	32	0.0000
nopath	1	3	3	1	763	01:55:25	6925	01:56:53	7013	00:01:28	88	0.0000
nopath	4	1	3	1	792	01:55:28	6928	01:56:58	7018	00:01:30	90	0.0000
nopath	1	4	13	15	792	01:55:43	6943	01:56:59	7019	00:01:16	76	0.0000
nopath	5	1	9	1	785	01:54:50	6890	01:57:06	7026	00:02:16	136	0.0000	00:01:53
nopath	5	1	5	1	785	01:54:51	6891	01:57:08	7028	00:02:17	137	0.0000
nopath	1	7	12	14	542	01:56:13	6973	01:57:12	7032	00:00:59	59	0.0000
nopath	5	4	5	1	650	01:56:06	6966	01:57:13	7033	00:01:07	67	0.0000
nopath	6	7	9	1	624	01:55:28	6928	01:57:26	7046	00:01:58	118	0.0000
nopath	3	6	12	14	667	01:56:38	6998	01:57:29	7049	00:00:51	51	0.0000
nopath	2	4	13	15	708	01:54:59	6899	01:57:35	7055	00:02:36	156	0.0000
nopath	2	4	12	14	708	01:55:03	6903	01:57:36	7056	00:02:33	153	0.0000
nopath	3	6	5	1	667	01:56:48	7008	01:57:38	7058	00:00:50	50	0.0000
nopath	6	1	3	1	832	01:56:35	6995	01:57:38	7058	00:01:03	63	0.0000
nopath	2	4	3	1	708	01:55:12	6912	01:57:38	7058	00:02:26	146	0.0000
nopath	6	3	12	14	667	01:56:38	6998	01:57:48	7068	00:01:10	70	0.0000
nopath	6	7	13	15	624	01:56:08	6968	01:57:52	7072	00:01:44	104	0.0000
nopath	4	2	3	1	708	01:56:08	6968	01:57:55	7075	00:01:47	107	0.0000
nopath	2	5	9	1	701	01:56:00	6960	01:58:00	7080	00:02:00	120	0.0000	00:01:49
nopath	2	3	13	15	679	01:55:47	6947	01:58:04	7084	00:02:17	137	0.0000
nopath	2	4	12	14	708	01:56:03	6963	01:58:06	7086	00:02:03	123	0.0000
nopath	1	3	3	1	763	01:55:58	6958	01:58:06	7086	00:02:08	128	0.0000
nopath	2	1	9	1	504	01:56:17	6977	01:58:10	7090	00:01:53	113	0.0000
nopath	6	1	3	1	832	01:57:05	7025	01:58:28	7108	00:01:23	83	0.0000
nopath	3	4	3	1	375	01:58:02	7082	01:58:33	7113	00:00:31	31	0.0000
nopath	2	4	12	14	708	01:56:12	6972	01:58:41	7121	00:02:29	149	0.0000
nopath	2	4	5	1	708	01:56:37	6997	01:58:42	7122	00:02:05	125	0.0000
nopath	3	6	3	1	667	01:57:33	7053	01:58:50	7130	00:01:17	77	0.0000
nopath	3	6	5	1	667	01:57:39	7059	01:58:52	7132	00:01:13	73	0.0000
nopath	5	3	12	14	621	01:56:53	7013	01:58:53	7133	00:02:00	120	0.0000
nopath	3	4	3	1	375	01:58:09	7089	01:58:55	7135	00:00:46	46	0.0000
nopath	3	6	13	15	667	01:57:53	7073	01:58:57	7137	00:01:04	64	0.0000
nopath	1	2	12	14	504	01:58:18	7098	01:59:02	7142	00:00:44	44	0.0000	00:00:44
nopath	1	3	13	15	763	01:57:14	7034	01:59:12	7152	00:01:58	118	0.0000
nopath	1	3	3	1	763	01:58:01	7081	01:59:14	7154	00:01:13	73	0.0000
nopath	1	3	5	1	763	01:58:13	7093	01:59:16	7156	00:01:03	63	0.0000
nopath	1	3	10	1	763	01:58:20	7100	01:59:45	7185	00:01:25	85	0.0000
nopath	6	2	3	1	748	01:57:12	7032	01:59:46	7186	00:02:34	154	0.0000
nopath	3	6	10	1	667	01:58:43	7123	01:59:47	7187	00:01:04	64	0.0000
nopath	2	3	3	1	679	01:57:56	7076	01:59:48	7188	00:01:52	112	0.0000
nopath	3	5	9	1	621	01:58:59	7139	01:59:50	7190	00:00:51	51	0.0000
nopath	6	2	5	1	748	01:57:45	7065	01:59:50	7190	00:02:05	125	0.0000
nopath	2	3	5	1	679	01:57:57	7077	01:59:50	7190	00:01:53	113	0.0000
nopath	5	1	12	14	785	01:57:29	7049	01:59:50	7190	00:02:21	141	0.0000
nopath	2	4	3	1	708	01:58:06	7086	01:59:53	7193	00:01:47	107	0.0000
nopath	6	1	9	1	832	01:57:20	7040	01:59:54	7194	00:02:34	154	0.0000
nopath	6	2	5	1	748	01:59:01	7141	01:59:59	7199	00:00:58	58	0.0000
nopath	6	1	6	1	832	01:58:53	7133	01:59:59	7199	00:01:06	66	0.0000
nopath	3	6	13	15	667	01:59:03	7143	01:59:59	7199	00:00:56	56	0.0000
nopath	1	2	3	1	504	01:59:10	7150	02:00:02	7202	00:00:52	52	0.0000	00:00:52
nopath	3	6	5	1	667	01:59:12	7152	02:00:02	7202	00:00:50	50	0.0000
nopath	2	3	13	15	679	01:58:50	7130	02:00:20	7220	00:01:30	90	0.0000
nopath	2	4	12	14	708	01:58:57	7137	02:00:22	7222	00:01:25	85	0.0000
nopath	5	6	13	15	380	01:59:18	7158	02:00:23	7223	00:01:05	65	0.0000
nopath	1	3	9	1	763	01:59:21	7161	02:00:23	7223	00:01:02	62	0.0000
nopath	3	6	10	1	667	01:59:17	7157	02:00:38	7238	00:01:21	81	0.0000
nopath	3	6	12	14	667	01:59:24	7164	02:00:41	7241	00:01:17	77	0.0000
nopath	5	3	5	1	621	01:59:30	7170	02:00:41	7241	00:01:11	71	0.0000
nopath	3	6	4	1	667	01:59:45	7185	02:00:43	7243	00:00:58	58	0.0000
nopath	6	5	3	1	380	01:59:46	7186	02:00:45	7245	00:00:59	59	0.0000
nopath	2	7	13	15	458	01:59:41	7181	02:00:48	7248	00:01:07	67	0.0000
nopath	1	3	12	14	763	01:59:38	7178	02:00:51	7251	00:01:13	73	0.0000
nopath	1	4	9	1	792	01:59:34	7174	02:00:52	7252	00:01:18	78	0.0000
nopath	3	5	9	1	621	02:00:02	7202	02:00:58	7258	00:00:56	56	0.0000
nopath	3	6	3	1	667	02:00:06	7206	02:01:01	7261	00:00:55	55	0.0000	00:01:01
nopath	6	3	13	15	667	01:59:45	7185	02:01:07	7267	00:01:22	82	0.0000
nopath	5	2	5	1	701	01:58:21	7101	02:01:10	7270	00:02:49	169	0.0000
nopath	6	1	9	1	832	01:59:17	7157	02:01:10	7270	00:01:53	113	0.0000
nopath	5	1	3	1	785	01:58:19	7099	02:01:12	7272	00:02:53	173	0.0000
nopath	5	1	5	1	785	01:58:20	7100	02:01:14	7274	00:02:54	174	0.0000
nopath	5	1	6	1	785	01:58:52	7132	02:01:18	7278	00:02:26	146	0.0000
nopath	5	1	5	1	785	01:59:48	7188	02:01:20	7280	00:01:32	92	0.0000
nopath	1	2	12	14	504	02:00:35	7235	02:01:22	7282	00:00:47	47	0.0000
nopath	1	4	3	1	792	02:00:15	7215	02:01:25	7285	00:01:10	70	0.0000
nopath	3	6	3	1	667	02:00:29	7229	02:01:27	7287	00:00:58	58	0.0000
nopath	3	6	3	1	667	02:00:32	7232	02:01:29	7289	00:00:57	57	0.0000
nopath	3	5	12	14	621	02:00:39	7239	02:01:31	7291	00:00:52	52	0.0000
nopath	1	3	3	1	763	02:00:50	7250	02:01:53	7313	00:01:03	63	0.0000
nopath	4	7	4	1	331	02:01:28	7288	02:01:59	7319	00:00:31	31	0.0000
nopath	3	2	12	14	679	01:59:50	7190	02:01:59	7319	00:02:09	129	0.0000
nopath	2	7	13	15	458	02:00:46	7246	02:02:13	7333	00:01:27	87	0.0000	00:01:16
nopath	2	1	12	14	504	02:00:53	7253	02:02:17	7337	00:01:24	84	0.0000
nopath	4	2	9	1	708	02:01:23	7283	02:02:17	7337	00:00:54	54	0.0000
nopath	5	4	5	1	650	02:00:47	7247	02:02:23	7343	00:01:36	96	0.0000
nopath	3	5	9	1	621	02:01:04	7264	02:02:25	7345	00:01:21	81	0.0000
nopath	2	3	9	1	679	02:00:41	7241	02:02:25	7345	00:01:44	104	0.0000
nopath	3	6	3	1	667	02:01:14	7274	02:02:28	7348	00:01:14	74	0.0000
nopath	5	1	10	1	785	02:00:23	7223	02:02:30	7350	00:02:07	127	0.0000
nopath	3	6	2	1	667	02:01:29	7289	02:02:32	7352	00:01:03	63	0.0000
nopath	1	3	2	1	763	02:01:49	7309	02:02:57	7377	00:01:08	68	0.0000
nopath	1	3	5	1	763	02:01:52	7312	02:03:00	7380	00:01:08	68	0.0000	00:01:21
nopath	3	6	9	1	667	02:02:07	7327	02:03:03	7383	00:00:56	56	0.0000
nopath	3	6	5	1	667	02:02:09	7329	02:03:05	7385	00:00:56	56	0.0000
nopath	3	6	6	1	667	02:02:11	7331	02:03:07	7387	00:00:56	56	0.0000
nopath	3	6	3	1	667	02:02:12	7332	02:03:09	7389	00:00:57	57	0.0000
nopath	3	6	9	1	667	02:02:15	7335	02:03:11	7391	00:00:56	56	0.0000
nopath	1	2	5	1	504	02:02:27	7347	02:03:12	7392	00:00:45	45	0.0000
nopath	3	6	12	14	667	02:02:17	7337	02:03:13	7393	00:00:56	56	0.0000
nopath	6	3	13	15	667	02:02:30	7350	02:03:22	7402	00:00:52	52	0.0000
nopath	3	7	3	1	302	02:02:33	7353	02:03:25	7405	00:00:52	52	0.0000
nopath	3	6	3	1	667	02:02:22	7342	02:03:35	7415	00:01:13	73	0.0000
nopath	1	4	12	14	792	02:02:35	7355	02:03:37	7417	00:01:02	62	0.0000
nopath	3	6	9	1	667	02:02:32	7352	02:03:37	7417	00:01:05	65	0.0000
nopath	6	2	5	1	748	02:02:28	7348	02:03:46	7426	00:01:18	78	0.0000
nopath	1	2	9	1	504	02:03:03	7383	02:03:54	7434	00:00:51	51	0.0000
nopath	2	3	13	15	679	02:01:52	7312	02:04:04	7444	00:02:12	132	0.0000	00:01:46
nopath	2	4	13	15	708	02:01:54	7314	02:04:08	7448	00:02:14	134	0.0000
nopath	2	4	3	1	708	02:01:59	7319	02:04:10	7450	00:02:11	131	0.0000
nopath	4	6	6	1	696	02:02:41	7361	02:04:14	7454	00:01:33	93	0.0000
nopath	5	1	3	1	785	02:03:15	7395	02:04:15	7455	00:01:00	60	0.0000
nopath	3	6	3	1	667	02:02:46	7366	02:04:16	7456	00:01:30	90	0.0000
nopath	3	6	12	14	667	02:03:24	7404	02:04:19	7459	00:00:55	55	0.0000
nopath	1	3	6	1	763	02:03:14	7394	02:04:33	7473	00:01:19	79	0.0000
nopath	4	3	12	14	375	02:03:37	7417	02:04:36	7476	00:00:59	59	0.0000
nopath	3	6	9	1	667	02:03:56	7436	02:04:45	7485	00:00:49	49	0.0000
nopath	3	2	3	1	679	02:03:16	7396	02:04:49	7489	00:01:33	93	0.0000
nopath	3	4	3	1	375	02:04:22	7462	02:04:54	7494	00:00:32	32	0.0000
nopath	1	3	3	1	763	02:03:45	7425	02:05:01	7501	00:01:16	76	0.0000	00:01:17
nopath	2	1	12	14	504	02:02:45	7365	02:05:02	7502	00:02:17	137	0.0000
nopath	4	1	10	1	792	02:03:24	7404	02:05:07	7507	00:01:43	103	0.0000
nopath	1	5	6	1	785	02:02:55	7375	02:05:07	7507	00:02:12	132	0.0000
nopath	6	2	10	1	748	02:03:19	7399	02:05:07	7507	00:01:48	108	0.0000
nopath	1	5	9	1	785	02:03:47	7427	02:05:10	7510	00:01:23	83	0.0000
nopath	6	1	3	1	832	02:04:02	7442	02:05:15	7515	00:01:13	73	0.0000
nopath	2	4	5	1	708	02:03:14	7394	02:05:36	7536	00:02:22	142	0.0000
nopath	2	4	12	14	708	02:03:30	7410	02:05:38	7538	00:02:08	128	0.0000
nopath	2	3	5	1	679	02:03:49	7429	02:05:39	7539	00:01:50	110	0.0000
nopath	1	7	6	1	542	02:05:03	7503	02:05:50	7550	00:00:47	47	0.0000
nopath	5	3	12	14	621	02:04:45	7485	02:05:57	7557	00:01:12	72	0.0000
nopath	3	6	3	1	667	02:04:51	7491	02:06:02	7562	00:01:11	71	0.0000	00:01:02
nopath	3	6	3	1	667	02:05:01	7501	02:06:04	7564	00:01:03	63	0.0000
nopath	4	2	5	1	708	02:03:51	7431	02:06:07	7567	00:02:16	136	0.0000
nopath	2	4	5	1	708	02:03:58	7438	02:06:08	7568	00:02:10	130	0.0000
nopath	1	4	3	1	792	02:05:08	7508	02:06:13	7573	00:01:05	65	0.0000
nopath	3	6	12	14	667	02:05:05	7505	02:06:14	7574	00:01:09	69	0.0000
nopath	3	6	5	1	667	02:05:15	7515	02:06:16	7576	00:01:01	61	0.0000
nopath	2	1	9	1	504	02:04:20	7460	02:06:24	7584	00:02:04	124	0.0000
nopath	2	1	6	1	504	02:04:24	7464	02:06:27	7587	00:02:03	123	0.0000
nopath	4	1	5	1	792	02:04:41	7481	02:06:35	7595	00:01:54	114	0.0000
nopath	5	1	10	1	785	02:04:23	7463	02:06:37	7597	00:02:14	134	0.0000
nopath	6	1	3	1	832	02:04:27	7467	02:06:39	7599	00:02:12	132	0.0000
nopath	2	4	3	1	708	02:04:04	7444	02:06:40	7600	00:02:36	156	0.0000
nopath	2	4	12	14	708	02:04:19	7459	02:06:42	7602	00:02:23	143	0.0000
nopath	3	6	12	14	667	02:05:40	7540	02:06:43	7603	00:01:03	63	0.0000
nopath	3	6	10	1	667	02:05:42	7542	02:06:45	7605	00:01:03	63	0.0000
nopath	3	6	3	1	667	02:05:44	7544	02:06:47	7607	00:01:03	63	0.0000
nopath	3	6	13	15	667	02:05:49	7549	02:06:51	7611	00:01:02	62	0.0000
nopath	6	3	3	1	667	02:05:46	7546	02:06:52	7612	00:01:06	66	0.0000
nopath	6	7	12	14	624	02:06:08	7568	02:07:06	7626	00:00:58	58	0.0000	00:01:50
nopath	1	7	5	1	542	02:06:25	7585	02:07:13	7633	00:00:48	48	0.0000
nopath	5	6	9	1	380	02:05:46	7546	02:07:24	7644	00:01:38	98	0.0000
nopath	3	2	3	1	679	02:05:55	7555	02:07:29	7649	00:01:34	94	0.0000
nopath	4	2	13	15	708	02:05:54	7554	02:07:34	7654	00:01:40	100	0.0000
nopath	3	2	5	1	679	02:06:12	7572	02:07:36	7656	00:01:24	84	0.0000
nopath	4	1	5	1	792	02:06:36	7596	02:07:49	7669	00:01:13	73	0.0000
nopath	3	5	12	14	621	02:06:31	7591	02:07:49	7669	00:01:18	78	0.0000
nopath	3	6	3	1	667	02:06:40	7600	02:07:52	7672	00:01:12	72	0.0000
nopath	6	1	5	1	832	02:06:09	7569	02:07:55	7675	00:01:46	106	0.0000
nopath	3	6	7	1	667	02:06:50	7610	02:07:55	7675	00:01:05	65	0.0000
nopath	3	6	12	14	667	02:07:06	7626	02:07:58	7678	00:00:52	52	0.0000
nopath	6	2	9	1	748	02:06:52	7612	02:08:15	7695	00:01:23	83	0.0000	00:01:38
nopath	2	3	12	14	679	02:05:22	7522	02:08:18	7698	00:02:56	176	0.0000
nopath	6	1	5	1	832	02:06:30	7590	02:08:19	7699	00:01:49	109	0.0000
nopath	3	6	6	1	667	02:07:14	7634	02:08:19	7699	00:01:05	65	0.0000
nopath	2	4	3	1	708	02:05:47	7547	02:08:21	7701	00:02:34	154	0.0000
nopath	2	3	3	1	679	02:05:56	7556	02:08:22	7702	00:02:26	146	0.0000
nopath	3	6	12	14	667	02:07:35	7655	02:08:27	7707	00:00:52	52	0.0000
nopath	6	1	12	14	832	02:07:22	7642	02:08:27	7707	00:01:05	65	0.0000
nopath	1	5	3	1	785	02:06:44	7604	02:08:41	7721	00:01:57	117	0.0000
nopath	2	6	12	14	748	02:06:27	7587	02:08:47	7727	00:02:20	140	0.0000
nopath	2	3	13	15	679	02:06:38	7598	02:08:52	7732	00:02:14	134	0.0000
nopath	4	2	3	1	708	02:07:48	7668	02:08:56	7736	00:01:08	68	0.0000
nopath	2	7	9	1	458	02:07:52	7672	02:08:57	7737	00:01:05	65	0.0000
nopath	4	1	3	1	792	02:06:48	7608	02:09:01	7741	00:02:13	133	0.0000	00:01:55
nopath	2	1	3	1	504	02:08:23	7703	02:09:08	7748	00:00:45	45	0.0000
nopath	2	7	9	1	458	02:08:31	7711	02:09:14	7754	00:00:43	43	0.0000
nopath	2	3	10	1	679	02:07:21	7641	02:09:21	7761	00:02:00	120	0.0000
nopath	1	2	10	1	504	02:08:40	7720	02:09:24	7764	00:00:44	44	0.0000
nopath	2	4	12	14	708	02:07:46	7666	02:09:26	7766	00:01:40	100	0.0000
nopath	2	4	12	14	708	02:08:08	7688	02:09:28	7768	00:01:20	80	0.0000
nopath	5	3	12	14	621	02:08:33	7713	02:09:36	7776	00:01:03	63	0.0000
nopath	3	6	12	14	667	02:08:42	7722	02:09:39	7779	00:00:57	57	0.0000
nopath	5	1	12	14	785	02:07:34	7654	02:09:41	7781	00:02:07	127	0.0000
nopath	3	6	3	1	667	02:09:11	7751	02:10:02	7802	00:00:51	51	0.0000	00:01:01
nopath	3	2	9	1	679	02:08:29	7709	02:10:04	7804	00:01:35	95	0.0000
nopath	2	1	13	15	504	02:08:56	7736	02:10:21	7821	00:01:25	85	0.0000
nopath	2	3	10	1	679	02:08:43	7723	02:10:24	7824	00:01:41	101	0.0000
nopath	2	1	9	1	504	02:09:16	7756	02:10:27	7827	00:01:11	71	0.0000
nopath	4	1	12	14	792	02:08:43	7723	02:10:29	7829	00:01:46	106	0.0000
nopath	3	5	5	1	621	02:09:26	7766	02:10:30	7830	00:01:04	64	0.0000
nopath	1	2	5	1	504	02:09:23	7763	02:10:37	7837	00:01:14	74	0.0000
nopath	2	3	5	1	679	02:09:12	7752	02:10:53	7853	00:01:41	101	0.0000
nopath	5	6	12	14	380	02:09:33	7773	02:11:01	7861	00:01:28	88	0.0000	00:01:23
nopath	3	6	10	1	667	02:09:56	7796	02:11:26	7886	00:01:30	90	0.0000
nopath	3	6	5	1	667	02:10:08	7808	02:11:28	7888	00:01:20	80	0.0000
nopath	5	3	12	14	621	02:10:33	7833	02:11:45	7905	00:01:12	72	0.0000
nopath	4	1	3	1	792	02:10:26	7826	02:11:47	7907	00:01:21	81	0.0000
nopath	5	2	3	1	701	02:09:57	7797	02:11:54	7914	00:01:57	117	0.0000
nopath	5	1	3	1	785	02:09:51	7791	02:11:58	7918	00:02:07	127	0.0000
nopath	1	2	12	14	504	02:10:40	7840	02:11:59	7919	00:01:19	79	0.0000
nopath	2	3	3	1	679	02:09:56	7796	02:12:01	7921	00:02:05	125	0.0000	00:02:06
nopath	6	2	9	1	748	02:11:03	7863	02:12:02	7922	00:00:59	59	0.0000
nopath	5	1	6	1	785	02:10:02	7802	02:12:03	7923	00:02:01	121	0.0000
nopath	2	4	3	1	708	02:10:06	7806	02:12:05	7925	00:01:59	119	0.0000
nopath	6	2	5	1	748	02:11:08	7868	02:12:05	7925	00:00:57	57	0.0000
nopath	3	6	5	1	667	02:10:59	7859	02:12:07	7927	00:01:08	68	0.0000
nopath	2	3	12	14	679	02:10:52	7852	02:12:07	7927	00:01:15	75	0.0000
nopath	2	6	3	1	748	02:10:42	7842	02:12:32	7952	00:01:50	110	0.0000
nopath	2	4	5	1	708	02:11:12	7872	02:12:36	7956	00:01:24	84	0.0000
nopath	5	6	10	1	380	02:11:43	7903	02:12:55	7975	00:01:12	72	0.0000
nopath	2	1	2	1	504	02:11:39	7899	02:12:58	7978	00:01:19	79	0.0000
nopath	2	7	12	14	458	02:11:40	7900	02:12:58	7978	00:01:18	78	0.0000
nopath	3	6	9	1	667	02:11:39	7899	02:13:14	7994	00:01:35	95	0.0000	00:01:23
nopath	3	6	9	1	667	02:11:42	7902	02:13:16	7996	00:01:34	94	0.0000
nopath	5	1	6	1	785	02:11:11	7871	02:13:18	7998	00:02:07	127	0.0000
nopath	3	6	13	15	667	02:12:01	7921	02:13:19	7999	00:01:18	78	0.0000
nopath	5	3	12	14	621	02:11:22	7882	02:13:21	8001	00:01:59	119	0.0000
nopath	3	6	13	15	667	02:12:32	7952	02:13:25	8005	00:00:53	53	0.0000
nopath	5	3	12	14	621	02:11:55	7915	02:13:27	8007	00:01:32	92	0.0000
nopath	5	4	5	1	650	02:11:38	7898	02:13:29	8009	00:01:51	111	0.0000
nopath	5	3	12	14	621	02:12:29	7949	02:13:29	8009	00:01:00	60	0.0000
nopath	6	3	10	1	667	02:12:10	7930	02:13:32	8012	00:01:22	82	0.0000
nopath	5	1	5	1	785	02:12:33	7953	02:13:34	8014	00:01:01	61	0.0000
nopath	1	2	3	1	504	02:12:55	7975	02:13:40	8020	00:00:45	45	0.0000
nopath	3	6	9	1	667	02:12:43	7963	02:13:42	8022	00:00:59	59	0.0000
nopath	3	6	9	1	667	02:12:52	7972	02:13:45	8025	00:00:53	53	0.0000
nopath	3	4	6	1	375	02:12:58	7978	02:13:55	8035	00:00:57	57	0.0000
nopath	1	5	10	1	785	02:12:26	7946	02:14:05	8045	00:01:39	99	0.0000	00:01:45
nopath	1	4	2	1	792	02:12:57	7977	02:14:12	8052	00:01:15	75	0.0000
nopath	3	1	3	1	763	02:12:57	7977	02:14:28	8068	00:01:31	91	0.0000
nopath	3	1	3	1	763	02:13:03	7983	02:14:32	8072	00:01:29	89	0.0000
nopath	2	3	6	1	679	02:12:50	7970	02:14:41	8081	00:01:51	111	0.0000
nopath	6	1	13	15	832	02:12:15	7935	02:14:44	8084	00:02:29	149	0.0000
nopath	1	2	10	1	504	02:13:41	8021	02:14:44	8084	00:01:03	63	0.0000
nopath	2	4	5	1	708	02:13:20	8000	02:14:45	8085	00:01:25	85	0.0000
nopath	6	1	9	1	832	02:12:37	7957	02:14:45	8085	00:02:08	128	0.0000
nopath	2	4	4	1	708	02:13:22	8002	02:14:46	8086	00:01:24	84	0.0000
nopath	2	4	3	1	708	02:13:35	8015	02:14:48	8088	00:01:13	73	0.0000
nopath	3	4	9	1	375	02:14:19	8059	02:14:59	8099	00:00:40	40	0.0000
nopath	5	2	5	1	701	02:12:41	7961	02:14:59	8099	00:02:18	138	0.0000
nopath	3	6	12	14	667	02:14:07	8047	02:15:02	8102	00:00:55	55	0.0000	00:01:05
nopath	2	3	12	14	679	02:13:45	8025	02:15:14	8114	00:01:29	89	0.0000
nopath	1	3	3	1	763	02:13:23	8003	02:15:17	8117	00:01:54	114	0.0000
nopath	1	3	12	14	763	02:14:02	8042	02:15:19	8119	00:01:17	77	0.0000
nopath	3	1	13	15	763	02:13:44	8024	02:15:47	8147	00:02:03	123	0.0000
nopath	2	4	3	1	708	02:13:58	8038	02:15:49	8149	00:01:51	111	0.0000
nopath	3	6	3	1	667	02:14:40	8080	02:15:51	8151	00:01:11	71	0.0000
nopath	3	6	13	15	667	02:14:48	8088	02:15:54	8154	00:01:06	66	0.0000
nopath	6	2	12	14	748	02:13:18	7998	02:15:56	8156	00:02:38	158	0.0000
nopath	6	2	3	1	748	02:14:45	8085	02:15:58	8158	00:01:13	73	0.0000
nopath	6	1	12	14	832	02:15:01	8101	02:16:07	8167	00:01:06	66	0.0000	00:01:47
nopath	2	3	9	1	679	02:14:14	8054	02:16:15	8175	00:02:01	121	0.0000
nopath	2	4	3	1	708	02:14:07	8047	02:16:16	8176	00:02:09	129	0.0000
nopath	3	6	5	1	667	02:15:11	8111	02:16:18	8178	00:01:07	67	0.0000
nopath	2	4	6	1	708	02:14:38	8078	02:16:19	8179	00:01:41	101	0.0000
nopath	2	4	2	1	708	02:15:02	8102	02:16:21	8181	00:01:19	79	0.0000
nopath	1	3	6	1	763	02:14:46	8086	02:16:49	8209	00:02:03	123	0.0000
nopath	3	6	3	1	667	02:15:35	8135	02:16:50	8210	00:01:15	75	0.0000
nopath	3	2	9	1	679	02:15:45	8145	02:16:54	8214	00:01:09	69	0.0000
nopath	5	3	5	1	621	02:15:59	8159	02:17:04	8224	00:01:05	65	0.0000	00:01:25
nopath	6	2	9	1	748	02:15:34	8134	02:17:16	8236	00:01:42	102	0.0000
nopath	2	3	13	15	679	02:15:13	8113	02:17:24	8244	00:02:11	131	0.0000
nopath	2	3	3	1	679	02:15:37	8137	02:17:26	8246	00:01:49	109	0.0000
nopath	5	1	13	15	785	02:14:29	8069	02:17:27	8247	00:02:58	178	0.0000
nopath	2	3	2	1	679	02:16:10	8170	02:17:27	8247	00:01:17	77	0.0000
nopath	5	1	3	1	785	02:14:47	8087	02:17:30	8250	00:02:43	163	0.0000
nopath	3	6	3	1	667	02:16:40	8200	02:17:31	8251	00:00:51	51	0.0000
nopath	5	1	7	1	785	02:15:53	8153	02:17:31	8251	00:01:38	98	0.0000
nopath	6	1	12	14	832	02:15:56	8156	02:17:33	8253	00:01:37	97	0.0000
nopath	2	4	4	1	708	02:16:25	8185	02:17:52	8272	00:01:27	87	0.0000
nopath	1	3	12	14	763	02:16:33	8193	02:17:52	8272	00:01:19	79	0.0000
nopath	2	6	13	15	748	02:15:01	8101	02:17:59	8279	00:02:58	178	0.0000
nopath	1	6	12	14	832	02:15:24	8124	02:18:01	8281	00:02:37	157	0.0000	00:01:41
nopath	1	6	3	1	832	02:15:39	8139	02:18:03	8283	00:02:24	144	0.0000
nopath	5	2	9	1	701	02:16:58	8218	02:18:37	8317	00:01:39	99	0.0000
nopath	5	3	12	14	621	02:16:19	8179	02:18:37	8317	00:02:18	138	0.0000
nopath	3	6	3	1	667	02:17:00	8220	02:18:38	8318	00:01:38	98	0.0000
nopath	5	3	2	1	621	02:17:43	8263	02:18:39	8319	00:00:56	56	0.0000
nopath	3	6	13	15	667	02:17:30	8250	02:18:41	8321	00:01:11	71	0.0000
nopath	3	6	3	1	667	02:17:46	8266	02:18:43	8323	00:00:57	57	0.0000
nopath	5	1	5	1	785	02:17:29	8249	02:18:45	8325	00:01:16	76	0.0000
nopath	1	2	5	1	504	02:18:01	8281	02:18:45	8325	00:00:44	44	0.0000
nopath	3	7	3	1	302	02:18:14	8294	02:18:48	8328	00:00:34	34	0.0000
nopath	1	2	12	14	504	02:18:10	8290	02:18:56	8336	00:00:46	46	0.0000
nopath	2	3	3	1	679	02:17:02	8222	02:18:59	8339	00:01:57	117	0.0000
nopath	2	4	5	1	708	02:16:42	8202	02:19:00	8340	00:02:18	138	0.0000	00:01:55
nopath	2	3	3	1	679	02:17:15	8235	02:19:01	8341	00:01:46	106	0.0000
nopath	3	6	10	1	667	02:18:11	8291	02:19:02	8342	00:00:51	51	0.0000
nopath	2	3	3	1	679	02:17:19	8239	02:19:04	8344	00:01:45	105	0.0000
nopath	4	6	5	1	696	02:18:17	8297	02:19:22	8362	00:01:05	65	0.0000
nopath	2	3	6	1	679	02:17:45	8265	02:19:29	8369	00:01:44	104	0.0000
nopath	2	3	10	1	679	02:17:57	8277	02:19:32	8372	00:01:35	95	0.0000
nopath	3	2	12	14	679	02:17:31	8251	02:19:32	8372	00:02:01	121	0.0000
nopath	2	5	13	15	701	02:16:29	8189	02:19:33	8373	00:03:04	184	0.0000
nopath	6	1	7	1	832	02:18:08	8288	02:20:04	8404	00:01:56	116	0.0000	00:01:46
nopath	2	3	9	1	679	02:18:44	8324	02:20:05	8405	00:01:21	81	0.0000
nopath	6	1	9	1	832	02:18:11	8291	02:20:06	8406	00:01:55	115	0.0000
nopath	5	3	3	1	621	02:18:36	8316	02:20:19	8419	00:01:43	103	0.0000
nopath	3	6	5	1	667	02:19:07	8347	02:20:26	8426	00:01:19	79	0.0000
nopath	5	2	13	15	701	02:19:30	8370	02:20:28	8428	00:00:58	58	0.0000
nopath	3	6	3	1	667	02:19:08	8348	02:20:28	8428	00:01:20	80	0.0000
nopath	3	6	12	14	667	02:19:27	8367	02:20:31	8431	00:01:04	64	0.0000
nopath	3	6	5	1	667	02:19:30	8370	02:20:33	8433	00:01:03	63	0.0000
nopath	1	3	2	1	763	02:19:04	8344	02:20:37	8437	00:01:33	93	0.0000
nopath	6	5	12	14	380	02:20:00	8400	02:20:39	8439	00:00:39	39	0.0000
nopath	3	6	5	1	667	02:19:39	8379	02:20:46	8446	00:01:07	67	0.0000
nopath	3	6	8	1	667	02:19:49	8389	02:20:47	8447	00:00:58	58	0.0000
nopath	3	6	3	1	667	02:20:02	8402	02:20:53	8453	00:00:51	51	0.0000
nopath	6	7	10	1	624	02:18:58	8338	02:20:56	8456	00:01:58	118	0.0000
nopath	1	3	3	1	763	02:19:55	8395	02:21:05	8465	00:01:10	70	0.0000	00:01:32
nopath	3	6	5	1	667	02:20:04	8404	02:21:15	8475	00:01:11	71	0.0000
nopath	6	2	12	14	748	02:19:03	8343	02:21:20	8480	00:02:17	137	0.0000
nopath	6	1	3	1	832	02:19:14	8354	02:21:28	8488	00:02:14	134	0.0000
nopath	2	4	10	1	708	02:19:23	8363	02:21:40	8500	00:02:17	137	0.0000
nopath	2	3	13	15	679	02:19:27	8367	02:21:41	8501	00:02:14	134	0.0000
nopath	2	4	10	1	708	02:19:46	8386	02:21:44	8504	00:01:58	118	0.0000
nopath	1	3	12	14	763	02:21:06	8466	02:22:06	8526	00:01:00	60	0.0000	00:01:00
nopath	3	6	5	1	667	02:20:50	8450	02:22:14	8534	00:01:24	84	0.0000
nopath	3	6	7	1	667	02:20:53	8453	02:22:16	8536	00:01:23	83	0.0000
nopath	3	6	9	1	667	02:20:56	8456	02:22:18	8538	00:01:22	82	0.0000
nopath	5	7	6	1	577	02:21:31	8491	02:22:25	8545	00:00:54	54	0.0000
nopath	5	4	7	1	650	02:21:35	8495	02:22:31	8551	00:00:56	56	0.0000
nopath	6	2	5	1	748	02:20:47	8447	02:22:39	8559	00:01:52	112	0.0000
nopath	1	4	3	1	792	02:21:10	8470	02:22:40	8560	00:01:30	90	0.0000
nopath	2	4	9	1	708	02:20:22	8422	02:22:42	8562	00:02:20	140	0.0000
nopath	2	4	12	14	708	02:20:29	8429	02:22:44	8564	00:02:15	135	0.0000
nopath	1	2	5	1	504	02:21:52	8512	02:22:46	8566	00:00:54	54	0.0000
nopath	6	1	9	1	832	02:21:49	8509	02:22:53	8573	00:01:04	64	0.0000
nopath	1	2	3	1	504	02:22:09	8529	02:22:54	8574	00:00:45	45	0.0000
nopath	6	3	12	14	667	02:22:09	8529	02:23:00	8580	00:00:51	51	0.0000	00:01:20
nopath	2	3	3	1	679	02:20:34	8434	02:23:09	8589	00:02:35	155	0.0000
nopath	2	4	5	1	708	02:20:45	8445	02:23:13	8593	00:02:28	148	0.0000
nopath	3	6	8	1	667	02:22:24	8544	02:23:14	8594	00:00:50	50	0.0000
nopath	2	4	3	1	708	02:20:47	8447	02:23:14	8594	00:02:27	147	0.0000
nopath	6	3	5	1	667	02:22:43	8563	02:23:32	8612	00:00:49	49	0.0000
nopath	3	2	10	1	679	02:21:55	8515	02:23:34	8614	00:01:39	99	0.0000
nopath	3	2	5	1	679	02:22:25	8545	02:23:37	8617	00:01:12	72	0.0000
nopath	4	7	13	15	331	02:22:50	8570	02:23:48	8628	00:00:58	58	0.0000
nopath	6	3	10	1	667	02:22:48	8568	02:23:56	8636	00:01:08	68	0.0000
nopath	5	3	10	1	621	02:21:41	8501	02:23:58	8638	00:02:17	137	0.0000
nopath	4	1	12	14	792	02:22:15	8535	02:24:01	8641	00:01:46	106	0.0000	00:01:37
nopath	3	6	13	15	667	02:22:39	8559	02:24:06	8646	00:01:27	87	0.0000
nopath	5	1	9	1	785	02:23:04	8584	02:24:07	8647	00:01:03	63	0.0000
nopath	3	6	3	1	667	02:22:47	8567	02:24:08	8648	00:01:21	81	0.0000
nopath	1	2	5	1	504	02:23:13	8593	02:24:09	8649	00:00:56	56	0.0000
nopath	3	6	10	1	667	02:22:48	8568	02:24:10	8650	00:01:22	82	0.0000
nopath	6	5	2	1	380	02:23:03	8583	02:24:11	8651	00:01:08	68	0.0000
nopath	2	3	10	1	679	02:22:27	8547	02:24:17	8657	00:01:50	110	0.0000
nopath	2	4	3	1	708	02:22:41	8561	02:24:21	8661	00:01:40	100	0.0000
nopath	3	6	3	1	667	02:23:14	8594	02:24:22	8662	00:01:08	68	0.0000
nopath	2	3	13	15	679	02:23:07	8587	02:24:23	8663	00:01:16	76	0.0000
nopath	3	6	3	1	667	02:23:30	8610	02:24:25	8665	00:00:55	55	0.0000
nopath	3	6	3	1	667	02:23:45	8625	02:24:35	8675	00:00:50	50	0.0000
nopath	2	4	12	14	708	02:23:15	8595	02:24:53	8693	00:01:38	98	0.0000
nopath	1	3	10	1	763	02:23:02	8582	02:24:54	8694	00:01:52	112	0.0000
nopath	2	4	9	1	708	02:23:20	8600	02:24:55	8695	00:01:35	95	0.0000
nopath	3	6	3	1	667	02:23:57	8637	02:24:55	8695	00:00:58	58	0.0000
nopath	2	1	9	1	504	02:24:13	8653	02:25:10	8710	00:00:57	57	0.0000	00:01:31
nopath	3	4	10	1	375	02:24:38	8678	02:25:10	8710	00:00:32	32	0.0000
nopath	3	1	12	14	763	02:23:07	8587	02:25:12	8712	00:02:05	125	0.0000
nopath	4	6	12	14	696	02:24:02	8642	02:25:14	8714	00:01:12	72	0.0000
nopath	3	1	12	14	763	02:23:24	8604	02:25:17	8717	00:01:53	113	0.0000
nopath	4	1	3	1	792	02:23:41	8621	02:25:22	8722	00:01:41	101	0.0000
nopath	2	4	9	1	708	02:24:35	8675	02:25:29	8729	00:00:54	54	0.0000
nopath	1	2	12	14	504	02:24:18	8658	02:25:29	8729	00:01:11	71	0.0000
nopath	3	4	12	14	375	02:25:03	8703	02:25:42	8742	00:00:39	39	0.0000
nopath	1	3	3	1	763	02:24:46	8686	02:25:53	8753	00:01:07	67	0.0000
nopath	6	5	3	1	380	02:25:12	8712	02:25:54	8754	00:00:42	42	0.0000
nopath	5	1	3	1	785	02:24:54	8694	02:25:54	8754	00:01:00	60	0.0000
nopath	6	3	10	1	667	02:23:56	8636	02:26:07	8767	00:02:11	131	0.0000	00:01:22
nopath	6	3	5	1	667	02:25:24	8724	02:26:15	8775	00:00:51	51	0.0000
nopath	3	2	9	1	679	02:25:00	8700	02:26:16	8776	00:01:16	76	0.0000
nopath	3	2	3	1	679	02:25:10	8710	02:26:18	8778	00:01:08	68	0.0000
nopath	2	1	12	14	504	02:24:46	8686	02:26:29	8789	00:01:43	103	0.0000
nopath	3	6	5	1	667	02:25:29	8729	02:26:31	8791	00:01:02	62	0.0000
nopath	3	6	3	1	667	02:25:37	8737	02:26:33	8793	00:00:56	56	0.0000
nopath	2	6	3	1	748	02:24:04	8644	02:26:44	8804	00:02:40	160	0.0000
nopath	6	1	2	1	832	02:25:15	8715	02:26:49	8809	00:01:34	94	0.0000
nopath	6	1	3	1	832	02:25:38	8738	02:26:51	8811	00:01:13	73	0.0000
nopath	1	2	9	1	504	02:25:48	8748	02:26:54	8814	00:01:06	66	0.0000
nopath	6	1	12	14	832	02:25:44	8744	02:26:54	8814	00:01:10	70	0.0000
nopath	1	2	6	1	504	02:26:10	8770	02:27:01	8821	00:00:51	51	0.0000	00:00:55
nopath	2	3	10	1	679	02:24:52	8692	02:27:03	8823	00:02:11	131	0.0000
nopath	2	4	9	1	708	02:24:50	8690	02:27:04	8824	00:02:14	134	0.0000
nopath	2	4	5	1	708	02:25:03	8703	02:27:07	8827	00:02:04	124	0.0000
nopath	2	3	5	1	679	02:25:34	8734	02:27:07	8827	00:01:33	93	0.0000
nopath	2	3	3	1	679	02:25:35	8735	02:27:33	8853	00:01:58	118	0.0000
nopath	5	7	3	1	577	02:25:28	8728	02:27:34	8854	00:02:06	126	0.0000
nopath	1	3	12	14	763	02:25:34	8734	02:27:36	8856	00:02:02	122	0.0000
nopath	3	6	3	1	667	02:25:56	8756	02:27:38	8858	00:01:42	102	0.0000
nopath	1	3	2	1	763	02:25:44	8744	02:27:38	8858	00:01:54	114	0.0000
nopath	3	6	6	1	667	02:25:58	8758	02:27:40	8860	00:01:42	102	0.0000
nopath	3	2	3	1	679	02:26:06	8766	02:27:46	8866	00:01:40	100	0.0000
nopath	5	3	3	1	621	02:26:04	8764	02:27:48	8868	00:01:44	104	0.0000
nopath	3	2	9	1	679	02:26:51	8811	02:27:51	8871	00:01:00	60	0.0000
nopath	4	1	13	15	792	02:25:52	8752	02:27:54	8874	00:02:02	122	0.0000
nopath	6	4	13	15	696	02:26:09	8769	02:28:04	8884	00:01:55	115	0.0000	00:01:55
nopath	5	2	6	1	701	02:25:52	8752	02:28:04	8884	00:02:12	132	0.0000
nopath	2	3	9	1	679	02:26:34	8794	02:28:05	8885	00:01:31	91	0.0000
nopath	6	2	3	1	748	02:26:25	8785	02:28:07	8887	00:01:42	102	0.0000
nopath	2	4	12	14	708	02:26:47	8807	02:28:10	8890	00:01:23	83	0.0000
nopath	2	3	12	14	679	02:26:57	8817	02:28:11	8891	00:01:14	74	0.0000
nopath	3	6	12	14	667	02:27:02	8822	02:28:12	8892	00:01:10	70	0.0000
nopath	3	6	3	1	667	02:27:08	8828	02:28:13	8893	00:01:05	65	0.0000
nopath	3	6	12	14	667	02:27:17	8837	02:28:15	8895	00:00:58	58	0.0000
nopath	3	6	9	1	667	02:27:31	8851	02:28:21	8901	00:00:50	50	0.0000
nopath	6	2	3	1	748	02:27:24	8844	02:28:24	8904	00:01:00	60	0.0000
nopath	6	7	9	1	624	02:27:23	8843	02:28:24	8904	00:01:01	61	0.0000
nopath	2	4	9	1	708	02:27:25	8845	02:28:36	8916	00:01:11	71	0.0000
nopath	1	4	9	1	792	02:26:52	8812	02:28:37	8917	00:01:45	105	0.0000
nopath	1	4	3	1	792	02:26:54	8814	02:28:39	8919	00:01:45	105	0.0000
nopath	1	3	12	14	763	02:27:30	8850	02:28:40	8920	00:01:10	70	0.0000
nopath	1	7	12	14	542	02:27:50	8870	02:28:41	8921	00:00:51	51	0.0000
nopath	1	6	5	1	832	02:27:06	8826	02:28:46	8926	00:01:40	100	0.0000
nopath	4	2	3	1	708	02:27:18	8838	02:28:58	8938	00:01:40	100	0.0000
nopath	1	3	10	1	763	02:27:43	8863	02:29:05	8945	00:01:22	82	0.0000	00:01:34
nopath	3	2	12	14	679	02:28:00	8880	02:29:15	8955	00:01:15	75	0.0000
nopath	5	3	12	14	621	02:27:13	8833	02:29:19	8959	00:02:06	126	0.0000
nopath	3	6	3	1	667	02:27:39	8859	02:29:26	8966	00:01:47	107	0.0000
nopath	3	6	7	1	667	02:27:58	8878	02:29:28	8968	00:01:30	90	0.0000
nopath	3	6	12	14	667	02:28:18	8898	02:29:30	8970	00:01:12	72	0.0000
nopath	5	1	7	1	785	02:28:15	8895	02:29:31	8971	00:01:16	76	0.0000
nopath	2	3	9	1	679	02:28:32	8912	02:29:37	8977	00:01:05	65	0.0000
nopath	3	6	2	1	667	02:28:37	8917	02:29:47	8987	00:01:10	70	0.0000
nopath	3	6	3	1	667	02:28:57	8937	02:29:51	8991	00:00:54	54	0.0000
nopath	1	2	13	15	504	02:29:11	8951	02:29:59	8999	00:00:48	48	0.0000
nopath	1	3	12	14	763	02:28:25	8905	02:30:10	9010	00:01:45	105	0.0000	00:01:45
nopath	1	4	10	1	792	02:28:39	8919	02:30:13	9013	00:01:34	94	0.0000
nopath	1	2	3	1	504	02:29:31	8971	02:30:14	9014	00:00:43	43	0.0000
nopath	3	2	6	1	679	02:29:04	8944	02:30:19	9019	00:01:15	75	0.0000
nopath	1	6	5	1	832	02:27:56	8876	02:30:20	9020	00:02:24	144	0.0000
nopath	4	1	5	1	792	02:28:49	8929	02:30:31	9031	00:01:42	102	0.0000
nopath	1	3	13	15	763	02:29:28	8968	02:30:40	9040	00:01:12	72	0.0000
nopath	2	4	9	1	708	02:29:50	8990	02:30:43	9043	00:00:53	53	0.0000
nopath	3	6	9	1	667	02:29:06	8946	02:31:14	9074	00:02:08	128	0.0000	00:01:11
nopath	3	6	9	1	667	02:29:39	8979	02:31:16	9076	00:01:37	97	0.0000
nopath	3	6	12	14	667	02:30:27	9027	02:31:25	9085	00:00:58	58	0.0000
nopath	1	2	6	1	504	02:30:32	9032	02:31:26	9086	00:00:54	54	0.0000
nopath	1	2	10	1	504	02:30:41	9041	02:31:29	9089	00:00:48	48	0.0000
nopath	5	4	3	1	650	02:29:47	8987	02:31:35	9095	00:01:48	108	0.0000
nopath	4	2	3	1	708	02:29:51	8991	02:31:40	9100	00:01:49	109	0.0000
nopath	5	4	4	1	650	02:30:23	9023	02:31:42	9102	00:01:19	79	0.0000
nopath	5	7	13	15	577	02:30:03	9003	02:31:42	9102	00:01:39	99	0.0000
nopath	1	3	9	1	763	02:30:20	9020	02:31:45	9105	00:01:25	85	0.0000
nopath	3	5	5	1	621	02:30:39	9039	02:31:46	9106	00:01:07	67	0.0000
nopath	1	3	12	14	763	02:30:27	9027	02:31:48	9108	00:01:21	81	0.0000
nopath	3	6	7	1	667	02:30:42	9042	02:31:49	9109	00:01:07	67	0.0000
nopath	3	6	5	1	667	02:31:00	9060	02:31:51	9111	00:00:51	51	0.0000
nopath	1	3	13	15	763	02:30:28	9028	02:31:51	9111	00:01:23	83	0.0000
nopath	2	1	5	1	504	02:31:10	9070	02:31:57	9117	00:00:47	47	0.0000
nopath	6	3	5	1	667	02:29:24	8964	02:32:00	9120	00:02:36	156	0.0000	00:01:43
nopath	6	3	2	1	667	02:29:59	8999	02:32:02	9122	00:02:03	123	0.0000
nopath	6	3	9	1	667	02:30:21	9021	02:32:04	9124	00:01:43	103	0.0000
nopath	6	7	12	14	624	02:30:57	9057	02:32:12	9132	00:01:15	75	0.0000
nopath	5	1	9	1	785	02:28:56	8936	02:32:13	9133	00:03:17	197	0.0000
nopath	5	1	5	1	785	02:30:17	9017	02:32:15	9135	00:01:58	118	0.0000
nopath	6	1	3	1	832	02:31:11	9071	02:32:17	9137	00:01:06	66	0.0000
nopath	1	3	3	1	763	02:30:29	9029	02:32:17	9137	00:01:48	108	0.0000
nopath	1	7	9	1	542	02:31:23	9083	02:32:18	9138	00:00:55	55	0.0000
nopath	2	3	13	15	679	02:30:09	9009	02:32:21	9141	00:02:12	132	0.0000
nopath	3	6	9	1	667	02:31:11	9071	02:32:22	9142	00:01:11	71	0.0000
nopath	3	6	4	1	667	02:31:29	9089	02:32:24	9144	00:00:55	55	0.0000
nopath	1	3	7	1	763	02:31:19	9079	02:32:49	9169	00:01:30	90	0.0000
nopath	1	4	3	1	792	02:31:38	9098	02:32:53	9173	00:01:15	75	0.0000
nopath	1	3	13	15	763	02:31:44	9104	02:32:55	9175	00:01:11	71	0.0000
nopath	4	5	3	1	650	02:31:26	9086	02:33:01	9181	00:01:35	95	0.0000	00:01:32
nopath	3	2	3	1	679	02:31:10	9070	02:33:01	9181	00:01:51	111	0.0000
nopath	3	6	5	1	667	02:31:49	9109	02:33:04	9184	00:01:15	75	0.0000
nopath	5	3	3	1	621	02:31:13	9073	02:33:04	9184	00:01:51	111	0.0000
nopath	3	6	12	14	667	02:31:52	9112	02:33:06	9186	00:01:14	74	0.0000
nopath	3	6	3	1	667	02:31:55	9115	02:33:08	9188	00:01:13	73	0.0000
nopath	4	1	5	1	792	02:30:51	9051	02:33:13	9193	00:02:22	142	0.0000
nopath	4	1	9	1	792	02:31:10	9070	02:33:20	9200	00:02:10	130	0.0000
nopath	2	4	5	1	708	02:31:32	9092	02:33:23	9203	00:01:51	111	0.0000
nopath	2	3	5	1	679	02:32:10	9130	02:33:23	9203	00:01:13	73	0.0000
nopath	2	1	3	1	504	02:32:42	9162	02:33:27	9207	00:00:45	45	0.0000
nopath	3	5	12	14	621	02:32:24	9144	02:33:28	9208	00:01:04	64	0.0000
nopath	4	1	13	15	792	02:31:30	9090	02:33:30	9210	00:02:00	120	0.0000
nopath	5	1	4	1	785	02:31:00	9060	02:33:34	9214	00:02:34	154	0.0000
nopath	5	1	4	1	785	02:31:05	9065	02:33:36	9216	00:02:31	151	0.0000
nopath	6	3	12	14	667	02:31:23	9083	02:33:37	9217	00:02:14	134	0.0000
nopath	5	1	12	14	785	02:31:55	9115	02:33:39	9219	00:01:44	104	0.0000
nopath	6	3	13	15	667	02:32:30	9150	02:33:41	9221	00:01:11	71	0.0000
nopath	6	1	12	14	832	02:32:13	9133	02:33:42	9222	00:01:29	89	0.0000
nopath	1	2	13	15	504	02:32:38	9158	02:33:47	9227	00:01:09	69	0.0000
nopath	6	1	5	1	832	02:32:44	9164	02:33:47	9227	00:01:03	63	0.0000
nopath	1	5	3	1	785	02:31:56	9116	02:33:53	9233	00:01:57	117	0.0000
nopath	1	4	12	14	792	02:32:30	9150	02:33:57	9237	00:01:27	87	0.0000
[truncated: 1,080 more rows]
