# Supplementary material for: Supervised learning from human performance at the computationally hard problem of optimal traffic signal control on a network of junctions
Source: R Soc Open Sci. 2014 Dec 24;1(4):140211. doi: 10.1098/rsos.140211 (PMC4448775; doi:10.1098/rsos.140211)
Supplement: 1. simulationData.zip - This zipped folder contains the simulation configuration files for the traffic microsimulation models used in the paper, as well as the raw data output from the simulations. The data are organised into a folder structure with README.txt files used to provide guidance on the c [file rsos140211supp1.zip › simulationData/multiJunctionModel/TD/run-001/trips-ALL.csv]

Path	From Zone	To Zone	Vehicle Type	Base Vehicle Type	Distance (m)	Departure Time (HH:MM:SS)	Departure Time (s)	Arrival Time (HH:MM:SS)	Arrival Time (s)	Time Taken (HH:MM:SS)	Time Taken (s)	Fuel	Mean Time (HH:MM:SS)
nopath	1	3	3	1	763	00:00:17	17	00:01:15	75	00:00:58	58	0.0000	00:00:58
nopath	3	6	13	15	667	00:00:57	57	00:02:00	120	00:01:03	63	0.0000	00:01:03
nopath	5	1	9	1	785	00:01:06	66	00:02:06	126	00:01:00	60	0.0000
nopath	3	6	6	1	667	00:01:43	103	00:02:35	155	00:00:52	52	0.0000
nopath	1	2	5	1	504	00:02:24	144	00:03:09	189	00:00:45	45	0.0000	00:00:45
nopath	2	4	6	1	708	00:00:02	2	00:03:36	216	00:03:34	214	0.0000
nopath	2	3	3	1	679	00:02:32	152	00:03:37	217	00:01:05	65	0.0000
nopath	3	6	12	14	667	00:03:27	207	00:04:17	257	00:00:50	50	0.0000	00:00:51
nopath	6	1	10	1	832	00:03:27	207	00:04:31	271	00:01:04	64	0.0000
nopath	3	6	6	1	667	00:03:53	233	00:04:44	284	00:00:51	51	0.0000
nopath	3	6	5	1	667	00:04:18	258	00:05:09	309	00:00:51	51	0.0000	00:00:51
nopath	3	6	12	14	667	00:05:22	322	00:06:17	377	00:00:55	55	0.0000	00:00:55
nopath	3	6	10	1	667	00:05:28	328	00:06:19	379	00:00:51	51	0.0000
nopath	3	2	13	15	679	00:05:20	320	00:06:21	381	00:01:01	61	0.0000
nopath	2	3	10	1	679	00:04:36	276	00:06:26	386	00:01:50	110	0.0000
nopath	2	4	9	1	708	00:05:42	342	00:06:36	396	00:00:54	54	0.0000
nopath	6	2	12	14	748	00:05:32	332	00:06:36	396	00:01:04	64	0.0000
nopath	2	3	13	15	679	00:05:46	346	00:06:42	402	00:00:56	56	0.0000
nopath	4	3	12	14	375	00:06:02	362	00:06:43	403	00:00:41	41	0.0000
nopath	3	7	5	1	302	00:06:26	386	00:07:02	422	00:00:36	36	0.0000	00:00:36
nopath	3	6	5	1	667	00:06:01	361	00:07:26	446	00:01:25	85	0.0000
nopath	2	1	3	1	504	00:06:45	405	00:07:31	451	00:00:46	46	0.0000
nopath	2	4	5	1	708	00:06:08	368	00:07:36	456	00:01:28	88	0.0000
nopath	5	1	12	14	785	00:06:38	398	00:07:40	460	00:01:02	62	0.0000
nopath	6	1	2	1	832	00:06:36	396	00:07:56	476	00:01:20	80	0.0000
nopath	2	3	5	1	679	00:06:52	412	00:08:02	482	00:01:10	70	0.0000	00:01:15
nopath	6	1	10	1	832	00:07:00	420	00:08:03	483	00:01:03	63	0.0000
nopath	3	6	3	1	667	00:07:17	437	00:08:15	495	00:00:58	58	0.0000
nopath	5	4	5	1	650	00:07:25	445	00:08:19	499	00:00:54	54	0.0000
nopath	1	2	3	1	504	00:07:36	456	00:08:21	501	00:00:45	45	0.0000
nopath	1	4	10	1	792	00:07:30	450	00:08:36	516	00:01:06	66	0.0000
nopath	3	6	12	14	667	00:07:40	460	00:08:36	516	00:00:56	56	0.0000
nopath	1	3	12	14	763	00:07:44	464	00:08:43	523	00:00:59	59	0.0000
nopath	2	7	2	1	458	00:07:17	437	00:08:45	525	00:01:28	88	0.0000
nopath	4	6	12	14	696	00:07:45	465	00:08:47	527	00:01:02	62	0.0000
nopath	6	2	5	1	748	00:08:03	483	00:09:00	540	00:00:57	57	0.0000	00:01:00
nopath	1	2	6	1	504	00:08:22	502	00:09:07	547	00:00:45	45	0.0000
nopath	2	3	3	1	679	00:07:52	472	00:09:12	552	00:01:20	80	0.0000
nopath	5	3	3	1	621	00:08:16	496	00:09:23	563	00:01:07	67	0.0000
nopath	3	6	12	14	667	00:08:15	495	00:09:27	567	00:01:12	72	0.0000
nopath	6	3	3	1	667	00:08:20	500	00:09:43	583	00:01:23	83	0.0000
nopath	1	3	12	14	763	00:08:39	519	00:09:53	593	00:01:14	74	0.0000
nopath	4	1	6	1	792	00:09:01	541	00:10:03	603	00:01:02	62	0.0000	00:01:02
nopath	3	6	12	14	667	00:09:05	545	00:10:07	607	00:01:02	62	0.0000
nopath	2	3	12	14	679	00:08:30	510	00:10:07	607	00:01:37	97	0.0000
nopath	5	1	12	14	785	00:09:00	540	00:10:12	612	00:01:12	72	0.0000
nopath	4	2	13	15	708	00:09:04	544	00:10:20	620	00:01:16	76	0.0000
nopath	1	3	9	1	763	00:09:57	597	00:10:55	655	00:00:58	58	0.0000
nopath	3	6	5	1	667	00:10:06	606	00:10:56	656	00:00:50	50	0.0000
nopath	2	1	12	14	504	00:10:45	645	00:11:32	692	00:00:47	47	0.0000	00:00:46
nopath	2	6	3	1	748	00:10:00	600	00:11:43	703	00:01:43	103	0.0000
nopath	2	4	13	15	708	00:10:47	647	00:11:48	708	00:01:01	61	0.0000
nopath	2	3	3	1	679	00:10:51	651	00:11:50	710	00:00:59	59	0.0000
nopath	6	1	7	1	832	00:10:36	636	00:11:51	711	00:01:15	75	0.0000
nopath	2	4	9	1	708	00:10:57	657	00:11:54	714	00:00:57	57	0.0000
nopath	3	6	10	1	667	00:11:02	662	00:11:55	715	00:00:53	53	0.0000
nopath	1	7	3	1	542	00:11:23	683	00:12:09	729	00:00:46	46	0.0000	00:00:46
nopath	5	6	12	14	380	00:11:59	719	00:12:38	758	00:00:39	39	0.0000
nopath	3	6	9	1	667	00:11:40	700	00:12:56	776	00:01:16	76	0.0000
nopath	6	7	12	14	624	00:12:18	738	00:13:19	799	00:01:01	61	0.0000	00:01:01
nopath	2	3	3	1	679	00:11:26	686	00:13:46	826	00:02:20	140	0.0000
nopath	2	4	12	14	708	00:12:50	770	00:13:49	829	00:00:59	59	0.0000
nopath	3	6	9	1	667	00:13:03	783	00:13:55	835	00:00:52	52	0.0000
nopath	5	3	8	1	621	00:13:04	784	00:14:03	843	00:00:59	59	0.0000	00:01:03
nopath	3	1	9	1	763	00:12:57	777	00:14:03	843	00:01:06	66	0.0000
nopath	4	2	3	1	708	00:13:10	790	00:14:06	846	00:00:56	56	0.0000
nopath	3	6	3	1	667	00:13:30	810	00:14:29	869	00:00:59	59	0.0000
nopath	3	6	10	1	667	00:13:33	813	00:14:31	871	00:00:58	58	0.0000
nopath	1	2	3	1	504	00:13:46	826	00:14:37	877	00:00:51	51	0.0000
nopath	3	6	12	14	667	00:13:51	831	00:14:41	881	00:00:50	50	0.0000
nopath	1	2	10	1	504	00:13:57	837	00:14:44	884	00:00:47	47	0.0000
nopath	3	2	12	14	679	00:13:19	799	00:14:46	886	00:01:27	87	0.0000
nopath	1	3	12	14	763	00:13:53	833	00:14:57	897	00:01:04	64	0.0000
nopath	2	3	12	14	679	00:14:00	840	00:15:07	907	00:01:07	67	0.0000	00:01:28
nopath	3	5	3	1	621	00:14:13	853	00:15:15	915	00:01:02	62	0.0000
nopath	5	1	12	14	785	00:14:36	876	00:15:37	937	00:01:01	61	0.0000
nopath	1	3	5	1	763	00:14:30	870	00:15:42	942	00:01:12	72	0.0000
nopath	5	2	3	1	701	00:14:58	898	00:15:52	952	00:00:54	54	0.0000
nopath	5	3	13	15	621	00:15:12	912	00:16:04	964	00:00:52	52	0.0000	00:00:52
nopath	5	1	9	1	785	00:15:04	904	00:16:05	965	00:01:01	61	0.0000
nopath	3	6	9	1	667	00:15:02	902	00:16:06	966	00:01:04	64	0.0000
nopath	5	1	3	1	785	00:15:07	907	00:16:07	967	00:01:00	60	0.0000
nopath	6	5	12	14	380	00:15:33	933	00:16:09	969	00:00:36	36	0.0000
nopath	1	5	12	14	785	00:15:02	902	00:16:15	975	00:01:13	73	0.0000
nopath	3	6	2	1	667	00:15:37	937	00:16:29	989	00:00:52	52	0.0000
nopath	6	2	12	14	748	00:15:14	914	00:16:30	990	00:01:16	76	0.0000
nopath	1	3	9	1	763	00:15:30	930	00:16:32	992	00:01:02	62	0.0000
nopath	3	2	3	1	679	00:15:51	951	00:16:47	1007	00:00:56	56	0.0000
nopath	2	4	12	14	708	00:16:06	966	00:17:08	1028	00:01:02	62	0.0000	00:01:25
nopath	1	2	9	1	504	00:16:23	983	00:17:09	1029	00:00:46	46	0.0000
nopath	3	6	3	1	667	00:16:20	980	00:17:09	1029	00:00:49	49	0.0000
nopath	2	3	2	1	679	00:16:16	976	00:17:13	1033	00:00:57	57	0.0000
nopath	3	6	6	1	667	00:16:24	984	00:17:14	1034	00:00:50	50	0.0000
nopath	3	6	6	1	667	00:16:53	1013	00:17:45	1065	00:00:52	52	0.0000
nopath	3	5	12	14	621	00:17:01	1021	00:17:52	1072	00:00:51	51	0.0000
nopath	5	1	3	1	785	00:16:50	1010	00:17:56	1076	00:01:06	66	0.0000
nopath	6	3	3	1	667	00:17:14	1034	00:18:03	1083	00:00:49	49	0.0000	00:01:06
nopath	6	1	2	1	832	00:17:20	1040	00:18:23	1103	00:01:03	63	0.0000
nopath	5	7	12	14	577	00:17:29	1049	00:18:31	1111	00:01:02	62	0.0000
nopath	4	7	9	1	331	00:17:47	1067	00:18:36	1116	00:00:49	49	0.0000
nopath	1	3	12	14	763	00:17:49	1069	00:18:49	1129	00:01:00	60	0.0000
nopath	2	1	9	1	504	00:17:58	1078	00:18:59	1139	00:01:01	61	0.0000
nopath	2	3	10	1	679	00:16:45	1005	00:19:06	1146	00:02:21	141	0.0000	00:01:39
nopath	6	1	5	1	832	00:18:03	1083	00:19:11	1151	00:01:08	68	0.0000
nopath	1	6	12	14	832	00:18:30	1110	00:19:32	1172	00:01:02	62	0.0000
nopath	5	4	13	15	650	00:18:28	1108	00:19:33	1173	00:01:05	65	0.0000
nopath	3	6	13	15	667	00:18:49	1129	00:19:48	1188	00:00:59	59	0.0000
nopath	4	1	12	14	792	00:18:36	1116	00:20:00	1200	00:01:24	84	0.0000	00:01:24
nopath	1	4	3	1	792	00:18:54	1134	00:20:05	1205	00:01:11	71	0.0000
nopath	6	2	12	14	748	00:18:52	1132	00:20:10	1210	00:01:18	78	0.0000
nopath	2	3	13	15	679	00:19:15	1155	00:20:11	1211	00:00:56	56	0.0000
nopath	1	2	10	1	504	00:19:04	1144	00:20:14	1214	00:01:10	70	0.0000
nopath	3	6	13	15	667	00:19:19	1159	00:20:19	1219	00:01:00	60	0.0000
nopath	3	4	12	14	375	00:19:55	1195	00:20:28	1228	00:00:33	33	0.0000
nopath	6	4	9	1	696	00:19:24	1164	00:20:30	1230	00:01:06	66	0.0000
nopath	2	3	6	1	679	00:19:31	1171	00:20:46	1246	00:01:15	75	0.0000
nopath	2	4	9	1	708	00:19:34	1174	00:20:49	1249	00:01:15	75	0.0000
nopath	5	2	3	1	701	00:20:17	1217	00:21:12	1272	00:00:55	55	0.0000	00:00:54
nopath	2	3	6	1	679	00:20:06	1206	00:21:12	1272	00:01:06	66	0.0000
nopath	3	6	2	1	667	00:20:22	1222	00:21:25	1285	00:01:03	63	0.0000
nopath	6	2	5	1	748	00:20:43	1243	00:21:41	1301	00:00:58	58	0.0000
nopath	6	1	9	1	832	00:20:41	1241	00:21:44	1304	00:01:03	63	0.0000
nopath	2	3	9	1	679	00:21:03	1263	00:22:15	1335	00:01:12	72	0.0000	00:01:07
nopath	2	4	13	15	708	00:21:05	1265	00:22:22	1342	00:01:17	77	0.0000
nopath	2	3	3	1	679	00:21:15	1275	00:22:24	1344	00:01:09	69	0.0000
nopath	1	3	6	1	763	00:21:28	1288	00:22:42	1362	00:01:14	74	0.0000
nopath	1	3	3	1	763	00:21:42	1302	00:22:45	1365	00:01:03	63	0.0000
nopath	3	6	5	1	667	00:21:54	1314	00:22:56	1376	00:01:02	62	0.0000
nopath	3	7	4	1	302	00:22:18	1338	00:22:57	1377	00:00:39	39	0.0000
nopath	3	6	13	15	667	00:22:00	1320	00:22:59	1379	00:00:59	59	0.0000
nopath	3	6	10	1	667	00:22:20	1340	00:23:26	1406	00:01:06	66	0.0000	00:00:59
nopath	2	4	13	15	708	00:22:17	1337	00:23:30	1410	00:01:13	73	0.0000
nopath	2	4	12	14	708	00:22:33	1353	00:23:32	1412	00:00:59	59	0.0000
nopath	5	1	12	14	785	00:22:31	1351	00:23:36	1416	00:01:05	65	0.0000
nopath	1	2	10	1	504	00:22:51	1371	00:23:36	1416	00:00:45	45	0.0000
nopath	1	4	3	1	792	00:22:54	1374	00:24:05	1445	00:01:11	71	0.0000	00:01:09
nopath	3	6	3	1	667	00:22:58	1378	00:24:06	1446	00:01:08	68	0.0000
nopath	3	6	5	1	667	00:23:06	1386	00:24:08	1448	00:01:02	62	0.0000
nopath	3	6	3	1	667	00:23:15	1395	00:24:10	1450	00:00:55	55	0.0000
nopath	5	1	6	1	785	00:23:17	1397	00:24:17	1457	00:01:00	60	0.0000
nopath	5	3	5	1	621	00:23:18	1398	00:24:23	1463	00:01:05	65	0.0000
nopath	6	3	3	1	667	00:23:20	1400	00:24:25	1465	00:01:05	65	0.0000
nopath	4	1	13	15	792	00:23:33	1413	00:24:43	1483	00:01:10	70	0.0000
nopath	2	5	9	1	701	00:23:55	1435	00:24:52	1492	00:00:57	57	0.0000
nopath	3	6	6	1	667	00:24:12	1452	00:25:05	1505	00:00:53	53	0.0000	00:00:59
nopath	4	2	12	14	708	00:23:48	1428	00:25:06	1506	00:01:18	78	0.0000
nopath	2	7	12	14	458	00:24:28	1468	00:25:18	1518	00:00:50	50	0.0000
nopath	1	3	12	14	763	00:23:59	1439	00:25:23	1523	00:01:24	84	0.0000
nopath	2	1	10	1	504	00:24:42	1482	00:25:27	1527	00:00:45	45	0.0000
nopath	3	2	12	14	679	00:24:48	1488	00:25:41	1541	00:00:53	53	0.0000
nopath	3	6	5	1	667	00:25:00	1500	00:25:55	1555	00:00:55	55	0.0000
nopath	2	4	3	1	708	00:25:12	1512	00:26:04	1564	00:00:52	52	0.0000	00:01:07
nopath	2	1	5	1	504	00:26:07	1567	00:26:57	1617	00:00:50	50	0.0000
nopath	5	1	9	1	785	00:25:50	1550	00:27:01	1621	00:01:11	71	0.0000	00:01:03
nopath	5	1	12	14	785	00:26:09	1569	00:27:10	1630	00:01:01	61	0.0000
nopath	2	3	9	1	679	00:26:17	1577	00:27:10	1630	00:00:53	53	0.0000
nopath	1	2	3	1	504	00:26:56	1616	00:27:41	1661	00:00:45	45	0.0000
nopath	4	5	12	14	650	00:26:50	1610	00:27:47	1667	00:00:57	57	0.0000
nopath	6	1	9	1	832	00:26:49	1609	00:27:51	1671	00:01:02	62	0.0000
nopath	4	2	5	1	708	00:26:57	1617	00:27:55	1675	00:00:58	58	0.0000
nopath	6	7	13	15	624	00:27:07	1627	00:28:09	1689	00:01:02	62	0.0000	00:01:02
nopath	6	2	5	1	748	00:27:15	1635	00:28:11	1691	00:00:56	56	0.0000
nopath	3	6	9	1	667	00:27:24	1644	00:28:15	1695	00:00:51	51	0.0000
nopath	2	3	9	1	679	00:26:30	1590	00:28:15	1695	00:01:45	105	0.0000
nopath	3	6	4	1	667	00:27:26	1646	00:28:16	1696	00:00:50	50	0.0000
nopath	2	4	5	1	708	00:27:07	1627	00:28:19	1699	00:01:12	72	0.0000
nopath	1	2	13	15	504	00:27:32	1652	00:28:21	1701	00:00:49	49	0.0000
nopath	5	3	13	15	621	00:27:27	1647	00:28:36	1716	00:01:09	69	0.0000
nopath	2	1	3	1	504	00:27:51	1671	00:28:37	1717	00:00:46	46	0.0000
nopath	4	1	9	1	792	00:27:16	1636	00:28:47	1727	00:01:31	91	0.0000
nopath	1	3	3	1	763	00:27:09	1629	00:28:52	1732	00:01:43	103	0.0000
nopath	2	3	6	1	679	00:27:56	1676	00:28:55	1735	00:00:59	59	0.0000
nopath	3	6	10	1	667	00:27:47	1667	00:28:56	1736	00:01:09	69	0.0000
nopath	3	6	3	1	667	00:28:00	1680	00:29:03	1743	00:01:03	63	0.0000	00:00:57
nopath	3	1	5	1	763	00:27:59	1679	00:29:24	1764	00:01:25	85	0.0000
nopath	2	4	13	15	708	00:28:15	1695	00:29:28	1768	00:01:13	73	0.0000
nopath	3	6	12	14	667	00:28:33	1713	00:29:37	1777	00:01:04	64	0.0000
nopath	1	2	9	1	504	00:28:52	1732	00:29:37	1777	00:00:45	45	0.0000
nopath	3	5	12	14	621	00:28:43	1723	00:29:39	1779	00:00:56	56	0.0000
nopath	5	1	12	14	785	00:28:25	1705	00:29:46	1786	00:01:21	81	0.0000
nopath	1	3	6	1	763	00:28:24	1704	00:29:52	1792	00:01:28	88	0.0000
nopath	3	2	5	1	679	00:29:04	1744	00:30:01	1801	00:00:57	57	0.0000	00:01:02
nopath	5	6	12	14	380	00:29:34	1774	00:30:07	1807	00:00:33	33	0.0000
nopath	6	1	3	1	832	00:28:40	1720	00:30:11	1811	00:01:31	91	0.0000
nopath	3	6	5	1	667	00:29:14	1754	00:30:16	1816	00:01:02	62	0.0000
nopath	2	3	3	1	679	00:29:04	1744	00:30:22	1822	00:01:18	78	0.0000
nopath	3	6	13	15	667	00:29:39	1779	00:30:31	1831	00:00:52	52	0.0000
nopath	6	3	9	1	667	00:29:42	1782	00:30:33	1833	00:00:51	51	0.0000
nopath	1	7	5	1	542	00:29:52	1792	00:30:39	1839	00:00:47	47	0.0000
nopath	1	3	9	1	763	00:29:59	1799	00:30:57	1857	00:00:58	58	0.0000
nopath	1	3	13	15	763	00:30:29	1829	00:31:33	1893	00:01:04	64	0.0000	00:01:10
nopath	1	3	3	1	763	00:30:55	1855	00:31:55	1915	00:01:00	60	0.0000
nopath	3	6	12	14	667	00:30:42	1842	00:31:57	1917	00:01:15	75	0.0000
nopath	4	2	6	1	708	00:30:47	1847	00:31:57	1917	00:01:10	70	0.0000
nopath	1	5	12	14	785	00:30:50	1850	00:32:05	1925	00:01:15	75	0.0000	00:01:14
nopath	5	1	5	1	785	00:30:58	1858	00:32:11	1931	00:01:13	73	0.0000
nopath	3	6	13	15	667	00:31:03	1863	00:32:20	1940	00:01:17	77	0.0000
nopath	2	3	12	14	679	00:29:55	1795	00:32:23	1943	00:02:28	148	0.0000
nopath	2	7	9	1	458	00:31:53	1913	00:32:34	1954	00:00:41	41	0.0000
nopath	4	1	9	1	792	00:31:15	1875	00:32:37	1957	00:01:22	82	0.0000
nopath	2	3	4	1	679	00:31:52	1912	00:32:44	1964	00:00:52	52	0.0000
nopath	3	6	10	1	667	00:31:32	1892	00:32:46	1966	00:01:14	74	0.0000
nopath	2	3	3	1	679	00:31:55	1915	00:32:49	1969	00:00:54	54	0.0000
nopath	6	1	5	1	832	00:31:43	1903	00:32:51	1971	00:01:08	68	0.0000
nopath	3	6	3	1	667	00:32:02	1922	00:32:55	1975	00:00:53	53	0.0000
nopath	5	7	12	14	577	00:32:06	1926	00:33:08	1988	00:01:02	62	0.0000	00:01:02
nopath	1	3	9	1	763	00:31:50	1910	00:33:12	1992	00:01:22	82	0.0000
nopath	4	7	5	1	331	00:32:42	1962	00:33:14	1994	00:00:32	32	0.0000
nopath	2	1	5	1	504	00:32:40	1960	00:33:29	2009	00:00:49	49	0.0000
nopath	3	5	13	15	621	00:32:19	1939	00:33:30	2010	00:01:11	71	0.0000
nopath	1	2	6	1	504	00:32:58	1978	00:33:41	2021	00:00:43	43	0.0000
nopath	3	6	6	1	667	00:32:47	1967	00:33:45	2025	00:00:58	58	0.0000
nopath	6	2	3	1	748	00:32:55	1975	00:33:51	2031	00:00:56	56	0.0000
nopath	2	4	3	1	708	00:32:20	1940	00:33:55	2035	00:01:35	95	0.0000
nopath	3	6	3	1	667	00:33:13	1993	00:34:16	2056	00:01:03	63	0.0000	00:01:04
nopath	5	4	5	1	650	00:33:21	2001	00:34:20	2060	00:00:59	59	0.0000
nopath	3	6	13	15	667	00:33:22	2002	00:34:29	2069	00:01:07	67	0.0000
nopath	3	6	10	1	667	00:34:03	2043	00:34:54	2094	00:00:51	51	0.0000
nopath	2	3	3	1	679	00:34:00	2040	00:35:05	2105	00:01:05	65	0.0000	00:01:15
nopath	2	4	6	1	708	00:34:16	2056	00:35:09	2109	00:00:53	53	0.0000
nopath	3	2	9	1	679	00:34:08	2048	00:35:25	2125	00:01:17	77	0.0000
nopath	3	7	3	1	302	00:34:37	2077	00:35:27	2127	00:00:50	50	0.0000
nopath	3	4	10	1	375	00:34:55	2095	00:35:30	2130	00:00:35	35	0.0000
nopath	1	4	12	14	792	00:34:21	2061	00:35:36	2136	00:01:15	75	0.0000
nopath	5	1	3	1	785	00:34:29	2069	00:35:41	2141	00:01:12	72	0.0000
nopath	1	2	2	1	504	00:34:57	2097	00:35:42	2142	00:00:45	45	0.0000
nopath	2	3	3	1	679	00:34:50	2090	00:35:44	2144	00:00:54	54	0.0000
nopath	2	4	12	14	708	00:34:57	2097	00:35:52	2152	00:00:55	55	0.0000
nopath	5	3	10	1	621	00:34:49	2089	00:36:03	2163	00:01:14	74	0.0000	00:01:09
nopath	3	6	5	1	667	00:35:20	2120	00:36:26	2186	00:01:06	66	0.0000
nopath	1	2	9	1	504	00:35:42	2142	00:36:26	2186	00:00:44	44	0.0000
nopath	6	7	3	1	624	00:35:30	2130	00:36:27	2187	00:00:57	57	0.0000
nopath	3	6	3	1	667	00:35:30	2130	00:36:27	2187	00:00:57	57	0.0000
nopath	4	3	9	1	375	00:35:28	2128	00:36:33	2193	00:01:05	65	0.0000
nopath	3	2	9	1	679	00:36:00	2160	00:36:52	2212	00:00:52	52	0.0000
nopath	5	3	12	14	621	00:35:59	2159	00:37:04	2224	00:01:05	65	0.0000	00:01:05
nopath	3	6	9	1	667	00:35:55	2155	00:37:06	2226	00:01:11	71	0.0000
nopath	5	1	5	1	785	00:36:08	2168	00:37:19	2239	00:01:11	71	0.0000
nopath	6	3	5	1	667	00:36:26	2186	00:37:23	2243	00:00:57	57	0.0000
nopath	2	4	9	1	708	00:36:05	2165	00:37:35	2255	00:01:30	90	0.0000
nopath	3	2	12	14	679	00:36:33	2193	00:37:36	2256	00:01:03	63	0.0000
nopath	3	6	5	1	667	00:36:35	2195	00:37:36	2256	00:01:01	61	0.0000
nopath	1	3	3	1	763	00:36:37	2197	00:37:37	2257	00:01:00	60	0.0000
nopath	3	6	6	1	667	00:36:45	2205	00:37:39	2259	00:00:54	54	0.0000
nopath	5	2	5	1	701	00:36:58	2218	00:37:54	2274	00:00:56	56	0.0000
nopath	2	3	3	1	679	00:37:11	2231	00:38:03	2283	00:00:52	52	0.0000	00:00:53
nopath	2	3	5	1	679	00:37:13	2233	00:38:05	2285	00:00:52	52	0.0000
nopath	2	4	13	15	708	00:37:15	2235	00:38:11	2291	00:00:56	56	0.0000
nopath	6	5	3	1	380	00:37:47	2267	00:38:20	2300	00:00:33	33	0.0000
nopath	6	2	3	1	748	00:37:26	2246	00:38:23	2303	00:00:57	57	0.0000
nopath	1	4	12	14	792	00:37:42	2262	00:38:45	2325	00:01:03	63	0.0000
nopath	3	6	6	1	667	00:37:19	2239	00:38:45	2325	00:01:26	86	0.0000
nopath	3	6	5	1	667	00:37:30	2250	00:38:48	2328	00:01:18	78	0.0000
nopath	2	1	12	14	504	00:38:05	2285	00:38:52	2332	00:00:47	47	0.0000
nopath	5	3	12	14	621	00:37:55	2275	00:38:54	2334	00:00:59	59	0.0000
nopath	2	4	10	1	708	00:37:50	2270	00:39:05	2345	00:01:15	75	0.0000	00:01:11
nopath	6	1	3	1	832	00:38:14	2294	00:39:16	2356	00:01:02	62	0.0000
nopath	1	3	10	1	763	00:38:23	2303	00:39:23	2363	00:01:00	60	0.0000
nopath	5	1	12	14	785	00:38:21	2301	00:39:26	2366	00:01:05	65	0.0000
nopath	1	7	10	1	542	00:38:43	2323	00:39:30	2370	00:00:47	47	0.0000
nopath	4	2	5	1	708	00:38:18	2298	00:39:40	2380	00:01:22	82	0.0000
nopath	3	1	13	15	763	00:38:25	2305	00:39:49	2389	00:01:24	84	0.0000
nopath	6	2	13	15	748	00:38:49	2329	00:39:58	2398	00:01:09	69	0.0000
nopath	2	6	12	14	748	00:38:46	2326	00:40:05	2405	00:01:19	79	0.0000	00:01:31
nopath	5	1	3	1	785	00:39:13	2353	00:40:14	2414	00:01:01	61	0.0000
nopath	3	5	3	1	621	00:39:01	2341	00:40:15	2415	00:01:14	74	0.0000
nopath	1	3	3	1	763	00:39:09	2349	00:40:15	2415	00:01:06	66	0.0000
nopath	5	6	12	14	380	00:39:33	2373	00:40:28	2428	00:00:55	55	0.0000
nopath	1	2	10	1	504	00:39:59	2399	00:40:44	2444	00:00:45	45	0.0000
nopath	6	1	5	1	832	00:39:35	2375	00:40:44	2444	00:01:09	69	0.0000
nopath	3	6	3	1	667	00:39:50	2390	00:40:46	2446	00:00:56	56	0.0000
nopath	2	3	12	14	679	00:39:44	2384	00:40:48	2448	00:01:04	64	0.0000
nopath	3	6	13	15	667	00:39:53	2393	00:40:49	2449	00:00:56	56	0.0000
nopath	2	3	3	1	679	00:39:53	2393	00:40:50	2450	00:00:57	57	0.0000
nopath	1	2	12	14	504	00:40:15	2415	00:40:59	2459	00:00:44	44	0.0000
nopath	6	3	10	1	667	00:40:21	2421	00:41:11	2471	00:00:50	50	0.0000	00:00:55
nopath	3	6	10	1	667	00:40:22	2422	00:41:26	2486	00:01:04	64	0.0000
nopath	5	4	3	1	650	00:40:34	2434	00:41:31	2491	00:00:57	57	0.0000
nopath	5	1	13	15	785	00:40:39	2439	00:41:42	2502	00:01:03	63	0.0000
nopath	1	3	12	14	763	00:40:53	2453	00:41:52	2512	00:00:59	59	0.0000
nopath	3	2	3	1	679	00:40:56	2456	00:41:55	2515	00:00:59	59	0.0000
nopath	2	7	7	1	458	00:41:15	2475	00:42:06	2526	00:00:51	51	0.0000	00:00:57
nopath	2	1	2	1	504	00:40:39	2439	00:42:07	2527	00:01:28	88	0.0000
nopath	3	6	12	14	667	00:41:04	2464	00:42:07	2527	00:01:03	63	0.0000
nopath	1	4	9	1	792	00:41:04	2464	00:42:15	2535	00:01:11	71	0.0000
nopath	5	1	9	1	785	00:41:13	2473	00:42:21	2541	00:01:08	68	0.0000
nopath	2	3	9	1	679	00:41:18	2478	00:42:22	2542	00:01:04	64	0.0000
nopath	3	6	12	14	667	00:41:19	2479	00:42:27	2547	00:01:08	68	0.0000
nopath	5	3	9	1	621	00:41:23	2483	00:42:33	2553	00:01:10	70	0.0000
nopath	6	1	12	14	832	00:41:17	2477	00:42:36	2556	00:01:19	79	0.0000
nopath	6	1	6	1	832	00:41:25	2485	00:42:39	2559	00:01:14	74	0.0000
nopath	1	3	3	1	763	00:41:14	2474	00:42:42	2562	00:01:28	88	0.0000
nopath	3	4	13	15	375	00:42:26	2546	00:43:02	2582	00:00:36	36	0.0000	00:00:34
nopath	3	6	5	1	667	00:42:01	2521	00:43:06	2586	00:01:05	65	0.0000
nopath	2	1	5	1	504	00:41:56	2516	00:43:07	2587	00:01:11	71	0.0000
nopath	4	2	6	1	708	00:42:07	2527	00:43:07	2587	00:01:00	60	0.0000
nopath	5	7	3	1	577	00:42:14	2534	00:43:09	2589	00:00:55	55	0.0000
nopath	1	3	9	1	763	00:42:00	2520	00:43:12	2592	00:01:12	72	0.0000
nopath	3	6	5	1	667	00:42:14	2534	00:43:16	2596	00:01:02	62	0.0000
nopath	5	3	12	14	621	00:42:26	2546	00:43:24	2604	00:00:58	58	0.0000
nopath	2	3	9	1	679	00:42:42	2562	00:43:35	2615	00:00:53	53	0.0000
nopath	2	4	2	1	708	00:42:49	2569	00:43:41	2621	00:00:52	52	0.0000
nopath	6	2	13	15	748	00:42:38	2558	00:43:58	2638	00:01:20	80	0.0000
nopath	3	7	5	1	302	00:43:19	2599	00:44:00	2640	00:00:41	41	0.0000	00:00:43
nopath	2	3	6	1	679	00:42:59	2579	00:44:12	2652	00:01:13	73	0.0000
nopath	3	5	9	1	621	00:43:06	2586	00:44:15	2655	00:01:09	69	0.0000
nopath	2	4	5	1	708	00:43:05	2585	00:44:16	2656	00:01:11	71	0.0000
nopath	1	2	6	1	504	00:43:37	2617	00:44:22	2662	00:00:45	45	0.0000
nopath	3	6	3	1	667	00:43:38	2618	00:44:29	2669	00:00:51	51	0.0000
nopath	3	6	2	1	667	00:43:42	2622	00:44:45	2685	00:01:03	63	0.0000
nopath	3	6	13	15	667	00:43:58	2638	00:44:52	2692	00:00:54	54	0.0000
nopath	2	4	12	14	708	00:44:18	2658	00:45:17	2717	00:00:59	59	0.0000	00:01:00
nopath	2	3	3	1	679	00:44:30	2670	00:45:23	2723	00:00:53	53	0.0000
nopath	4	7	10	1	331	00:44:52	2692	00:45:23	2723	00:00:31	31	0.0000
nopath	3	6	10	1	667	00:44:26	2666	00:45:25	2725	00:00:59	59	0.0000
nopath	4	1	13	15	792	00:44:05	2645	00:45:28	2728	00:01:23	83	0.0000
nopath	1	2	7	1	504	00:44:28	2668	00:45:31	2731	00:01:03	63	0.0000
nopath	5	1	3	1	785	00:44:03	2643	00:45:31	2731	00:01:28	88	0.0000
nopath	6	4	3	1	696	00:44:36	2676	00:45:48	2748	00:01:12	72	0.0000
nopath	2	3	9	1	679	00:44:38	2678	00:45:52	2752	00:01:14	74	0.0000
nopath	2	4	6	1	708	00:44:44	2684	00:45:56	2756	00:01:12	72	0.0000
nopath	2	3	5	1	679	00:44:44	2684	00:45:56	2756	00:01:12	72	0.0000
nopath	1	3	10	1	763	00:44:37	2677	00:45:59	2759	00:01:22	82	0.0000
nopath	3	6	13	15	667	00:44:28	2668	00:45:59	2759	00:01:31	91	0.0000
nopath	3	6	3	1	667	00:44:57	2697	00:46:02	2762	00:01:05	65	0.0000	00:01:04
nopath	3	6	3	1	667	00:45:00	2700	00:46:03	2763	00:01:03	63	0.0000
nopath	1	2	9	1	504	00:45:18	2718	00:46:03	2763	00:00:45	45	0.0000
nopath	3	6	13	15	667	00:45:04	2704	00:46:06	2766	00:01:02	62	0.0000
nopath	4	7	6	1	331	00:45:41	2741	00:46:12	2772	00:00:31	31	0.0000
nopath	6	1	5	1	832	00:45:15	2715	00:46:17	2777	00:01:02	62	0.0000
nopath	3	2	5	1	679	00:45:11	2711	00:46:30	2790	00:01:19	79	0.0000
nopath	4	1	5	1	792	00:44:20	2660	00:46:36	2796	00:02:16	136	0.0000
nopath	3	6	3	1	667	00:45:21	2721	00:46:46	2806	00:01:25	85	0.0000
nopath	2	3	12	14	679	00:45:38	2738	00:46:47	2807	00:01:09	69	0.0000
nopath	3	6	12	14	667	00:45:44	2744	00:46:48	2808	00:01:04	64	0.0000
nopath	3	6	13	15	667	00:45:49	2749	00:46:51	2811	00:01:02	62	0.0000
nopath	6	1	12	14	832	00:45:38	2738	00:46:52	2812	00:01:14	74	0.0000
nopath	3	6	3	1	667	00:46:00	2760	00:46:53	2813	00:00:53	53	0.0000
nopath	2	4	3	1	708	00:45:58	2758	00:46:54	2814	00:00:56	56	0.0000
nopath	2	4	9	1	708	00:46:04	2764	00:46:58	2818	00:00:54	54	0.0000
nopath	2	4	9	1	708	00:46:07	2767	00:47:00	2820	00:00:53	53	0.0000	00:00:58
nopath	1	3	9	1	763	00:45:47	2747	00:47:05	2825	00:01:18	78	0.0000
nopath	5	6	12	14	380	00:46:12	2772	00:47:07	2827	00:00:55	55	0.0000
nopath	1	2	12	14	504	00:46:21	2781	00:47:09	2829	00:00:48	48	0.0000
nopath	2	5	2	1	701	00:45:50	2750	00:47:13	2833	00:01:23	83	0.0000
nopath	1	4	12	14	792	00:46:09	2769	00:47:36	2856	00:01:27	87	0.0000
nopath	3	6	13	15	667	00:46:20	2780	00:47:39	2859	00:01:19	79	0.0000
nopath	3	6	13	15	667	00:46:27	2787	00:47:41	2861	00:01:14	74	0.0000
nopath	3	6	9	1	667	00:46:45	2805	00:47:44	2864	00:00:59	59	0.0000
nopath	5	3	2	1	621	00:46:23	2783	00:47:44	2864	00:01:21	81	0.0000
nopath	3	6	5	1	667	00:46:54	2814	00:47:45	2865	00:00:51	51	0.0000
nopath	2	3	3	1	679	00:46:42	2802	00:47:54	2874	00:01:12	72	0.0000
nopath	1	4	5	1	792	00:46:25	2785	00:47:55	2875	00:01:30	90	0.0000
nopath	2	3	12	14	679	00:46:56	2816	00:47:57	2877	00:01:01	61	0.0000
nopath	5	1	12	14	785	00:46:51	2811	00:47:59	2879	00:01:08	68	0.0000
nopath	3	6	2	1	667	00:47:10	2830	00:48:06	2886	00:00:56	56	0.0000	00:01:04
nopath	3	6	10	1	667	00:47:15	2835	00:48:08	2888	00:00:53	53	0.0000
nopath	3	2	5	1	679	00:47:18	2838	00:48:11	2891	00:00:53	53	0.0000
nopath	5	3	12	14	621	00:46:54	2814	00:48:15	2895	00:01:21	81	0.0000
nopath	3	4	6	1	375	00:47:25	2845	00:48:16	2896	00:00:51	51	0.0000
nopath	4	6	10	1	696	00:47:26	2846	00:48:21	2901	00:00:55	55	0.0000
nopath	6	3	5	1	667	00:47:21	2841	00:48:21	2901	00:01:00	60	0.0000
nopath	4	1	5	1	792	00:47:25	2845	00:48:24	2904	00:00:59	59	0.0000
nopath	6	2	5	1	748	00:47:30	2850	00:48:36	2916	00:01:06	66	0.0000
nopath	6	7	13	15	624	00:47:30	2850	00:48:36	2916	00:01:06	66	0.0000
nopath	1	7	3	1	542	00:47:24	2844	00:48:39	2919	00:01:15	75	0.0000
nopath	3	5	5	1	621	00:47:31	2851	00:48:45	2925	00:01:14	74	0.0000
nopath	2	3	13	15	679	00:47:16	2836	00:48:45	2925	00:01:29	89	0.0000
nopath	3	6	6	1	667	00:47:56	2876	00:48:48	2928	00:00:52	52	0.0000
nopath	6	1	12	14	832	00:47:44	2864	00:48:48	2928	00:01:04	64	0.0000
nopath	5	2	12	14	701	00:47:40	2860	00:48:53	2933	00:01:13	73	0.0000
nopath	1	3	3	1	763	00:47:45	2865	00:48:55	2935	00:01:10	70	0.0000
nopath	3	6	13	15	667	00:48:05	2885	00:48:56	2936	00:00:51	51	0.0000
nopath	1	3	6	1	763	00:47:48	2868	00:48:57	2937	00:01:09	69	0.0000
nopath	5	1	5	1	785	00:47:56	2876	00:49:00	2940	00:01:04	64	0.0000	00:01:09
nopath	1	3	3	1	763	00:48:02	2882	00:49:02	2942	00:01:00	60	0.0000
nopath	6	2	12	14	748	00:47:54	2874	00:49:09	2949	00:01:15	75	0.0000
nopath	5	7	3	1	577	00:47:40	2860	00:49:17	2957	00:01:37	97	0.0000
nopath	6	2	3	1	748	00:48:18	2898	00:49:17	2957	00:00:59	59	0.0000
nopath	1	5	5	1	785	00:48:21	2901	00:49:20	2960	00:00:59	59	0.0000
nopath	4	2	5	1	708	00:48:00	2880	00:49:35	2975	00:01:35	95	0.0000
nopath	1	3	8	1	763	00:48:32	2912	00:49:42	2982	00:01:10	70	0.0000
nopath	2	1	5	1	504	00:48:59	2939	00:49:54	2994	00:00:55	55	0.0000
nopath	3	6	3	1	667	00:49:08	2948	00:49:57	2997	00:00:49	49	0.0000
nopath	2	3	12	14	679	00:48:07	2887	00:49:57	2997	00:01:50	110	0.0000
nopath	2	3	13	15	679	00:48:35	2915	00:50:03	3003	00:01:28	88	0.0000	00:01:10
nopath	5	1	13	15	785	00:48:29	2909	00:50:05	3005	00:01:36	96	0.0000
nopath	2	4	5	1	708	00:49:08	2948	00:50:06	3006	00:00:58	58	0.0000
nopath	1	2	12	14	504	00:49:22	2962	00:50:08	3008	00:00:46	46	0.0000
nopath	2	1	13	15	504	00:49:23	2963	00:50:30	3030	00:01:07	67	0.0000
nopath	6	3	12	14	667	00:49:41	2981	00:50:32	3032	00:00:51	51	0.0000
nopath	3	2	12	14	679	00:49:21	2961	00:50:41	3041	00:01:20	80	0.0000
nopath	2	4	13	15	708	00:49:31	2971	00:50:50	3050	00:01:19	79	0.0000
nopath	5	1	3	1	785	00:49:33	2973	00:50:51	3051	00:01:18	78	0.0000
nopath	2	3	9	1	679	00:49:45	2985	00:50:52	3052	00:01:07	67	0.0000
nopath	2	6	13	15	748	00:49:45	2985	00:50:55	3055	00:01:10	70	0.0000
nopath	3	1	9	1	763	00:49:46	2986	00:51:12	3072	00:01:26	86	0.0000	00:01:20
nopath	2	3	13	15	679	00:50:09	3009	00:51:21	3081	00:01:12	72	0.0000
nopath	1	2	3	1	504	00:50:00	3000	00:51:21	3081	00:01:21	81	0.0000
nopath	2	4	3	1	708	00:50:22	3022	00:51:23	3083	00:01:01	61	0.0000
nopath	2	3	12	14	679	00:50:23	3023	00:51:25	3085	00:01:02	62	0.0000
nopath	5	2	3	1	701	00:50:28	3028	00:51:30	3090	00:01:02	62	0.0000
nopath	4	7	12	14	331	00:51:02	3062	00:51:34	3094	00:00:32	32	0.0000
nopath	1	2	13	15	504	00:50:25	3025	00:51:35	3095	00:01:10	70	0.0000
nopath	1	2	6	1	504	00:50:48	3048	00:51:40	3100	00:00:52	52	0.0000
nopath	5	3	3	1	621	00:50:52	3052	00:51:54	3114	00:01:02	62	0.0000
nopath	6	1	3	1	832	00:50:31	3031	00:51:56	3116	00:01:25	85	0.0000
nopath	3	7	9	1	302	00:51:11	3071	00:51:58	3118	00:00:47	47	0.0000
nopath	6	1	3	1	832	00:50:41	3041	00:51:59	3119	00:01:18	78	0.0000
nopath	5	4	3	1	650	00:50:59	3059	00:52:00	3120	00:01:01	61	0.0000	00:00:59
nopath	1	7	5	1	542	00:51:11	3071	00:52:01	3121	00:00:50	50	0.0000
nopath	1	4	13	15	792	00:50:06	3006	00:52:08	3128	00:02:02	122	0.0000
nopath	3	6	5	1	667	00:50:53	3053	00:52:08	3128	00:01:15	75	0.0000
nopath	4	2	12	14	708	00:50:30	3030	00:52:11	3131	00:01:41	101	0.0000
nopath	5	3	5	1	621	00:51:13	3073	00:52:13	3133	00:01:00	60	0.0000
nopath	4	1	9	1	792	00:50:28	3028	00:52:15	3135	00:01:47	107	0.0000
nopath	6	5	5	1	380	00:51:46	3106	00:52:20	3140	00:00:34	34	0.0000
nopath	5	1	4	1	785	00:51:03	3063	00:52:21	3141	00:01:18	78	0.0000
nopath	1	3	13	15	763	00:50:11	3011	00:52:25	3145	00:02:14	134	0.0000
nopath	4	2	5	1	708	00:50:44	3044	00:52:25	3145	00:01:41	101	0.0000
nopath	3	2	7	1	679	00:50:49	3049	00:52:27	3147	00:01:38	98	0.0000
nopath	2	4	2	1	708	00:50:43	3043	00:52:28	3148	00:01:45	105	0.0000
nopath	2	4	3	1	708	00:50:48	3048	00:52:30	3150	00:01:42	102	0.0000
nopath	1	3	12	14	763	00:51:20	3080	00:52:37	3157	00:01:17	77	0.0000
nopath	2	1	9	1	504	00:51:11	3071	00:52:39	3159	00:01:28	88	0.0000
nopath	3	1	3	1	763	00:51:05	3065	00:52:45	3165	00:01:40	100	0.0000
nopath	2	3	5	1	679	00:51:04	3064	00:52:45	3165	00:01:41	101	0.0000
nopath	3	6	5	1	667	00:51:32	3092	00:52:46	3166	00:01:14	74	0.0000
nopath	3	6	6	1	667	00:51:35	3095	00:52:48	3168	00:01:13	73	0.0000
nopath	5	1	6	1	785	00:51:11	3071	00:52:51	3171	00:01:40	100	0.0000
nopath	2	4	12	14	708	00:51:20	3080	00:52:52	3172	00:01:32	92	0.0000
nopath	2	3	10	1	679	00:51:26	3086	00:52:53	3173	00:01:27	87	0.0000
nopath	5	1	2	1	785	00:51:56	3116	00:52:58	3178	00:01:02	62	0.0000
nopath	6	3	3	1	667	00:51:14	3074	00:53:03	3183	00:01:49	109	0.0000	00:01:13
nopath	2	3	5	1	679	00:51:39	3099	00:53:12	3192	00:01:33	93	0.0000
nopath	6	7	13	15	624	00:51:15	3075	00:53:13	3193	00:01:58	118	0.0000
nopath	2	4	10	1	708	00:52:02	3122	00:53:16	3196	00:01:14	74	0.0000
nopath	5	3	12	14	621	00:51:43	3103	00:53:24	3204	00:01:41	101	0.0000
nopath	3	5	3	1	621	00:51:55	3115	00:53:25	3205	00:01:30	90	0.0000
nopath	3	6	5	1	667	00:51:59	3119	00:53:27	3207	00:01:28	88	0.0000
nopath	4	1	13	15	792	00:52:22	3142	00:53:32	3212	00:01:10	70	0.0000
nopath	2	3	6	1	679	00:52:06	3126	00:53:32	3212	00:01:26	86	0.0000
nopath	6	2	12	14	748	00:52:34	3154	00:53:34	3214	00:01:00	60	0.0000
nopath	1	3	12	14	763	00:51:27	3087	00:53:35	3215	00:02:08	128	0.0000
nopath	3	6	10	1	667	00:52:16	3136	00:53:46	3226	00:01:30	90	0.0000
nopath	3	6	12	14	667	00:52:17	3137	00:53:48	3228	00:01:31	91	0.0000
nopath	1	3	13	15	763	00:52:06	3126	00:54:05	3245	00:01:59	119	0.0000	00:01:19
nopath	3	6	3	1	667	00:52:38	3158	00:54:05	3245	00:01:27	87	0.0000
nopath	1	4	3	1	792	00:52:24	3144	00:54:06	3246	00:01:42	102	0.0000
nopath	3	6	9	1	667	00:52:42	3162	00:54:08	3248	00:01:26	86	0.0000
nopath	3	6	5	1	667	00:53:06	3186	00:54:12	3252	00:01:06	66	0.0000
nopath	3	2	10	1	679	00:52:48	3168	00:54:13	3253	00:01:25	85	0.0000
nopath	3	6	8	1	667	00:53:13	3193	00:54:15	3255	00:01:02	62	0.0000
nopath	3	4	5	1	375	00:53:19	3199	00:54:16	3256	00:00:57	57	0.0000
nopath	3	6	3	1	667	00:53:16	3196	00:54:18	3258	00:01:02	62	0.0000
nopath	1	3	5	1	763	00:53:16	3196	00:54:22	3262	00:01:06	66	0.0000
nopath	5	6	12	14	380	00:54:05	3245	00:54:40	3280	00:00:35	35	0.0000
nopath	2	3	6	1	679	00:53:39	3219	00:54:54	3294	00:01:15	75	0.0000
nopath	5	1	3	1	785	00:52:58	3178	00:54:55	3295	00:01:57	117	0.0000
nopath	2	4	12	14	708	00:53:17	3197	00:54:56	3296	00:01:39	99	0.0000
nopath	2	3	2	1	679	00:53:56	3236	00:54:57	3297	00:01:01	61	0.0000
nopath	5	1	10	1	785	00:53:26	3206	00:54:57	3297	00:01:31	91	0.0000
nopath	3	6	13	15	667	00:53:33	3213	00:55:00	3300	00:01:27	87	0.0000	00:01:11
nopath	2	4	5	1	708	00:53:57	3237	00:55:01	3301	00:01:04	64	0.0000
nopath	3	6	5	1	667	00:53:38	3218	00:55:02	3302	00:01:24	84	0.0000
nopath	4	3	12	14	375	00:53:29	3209	00:55:04	3304	00:01:35	95	0.0000
nopath	3	6	6	1	667	00:53:55	3235	00:55:04	3304	00:01:09	69	0.0000
nopath	3	6	3	1	667	00:54:01	3241	00:55:06	3306	00:01:05	65	0.0000
nopath	3	6	3	1	667	00:54:08	3248	00:55:07	3307	00:00:59	59	0.0000
nopath	1	5	3	1	785	00:53:53	3233	00:55:13	3313	00:01:20	80	0.0000
nopath	5	1	5	1	785	00:54:15	3255	00:55:16	3316	00:01:01	61	0.0000
nopath	6	3	10	1	667	00:53:55	3235	00:55:16	3316	00:01:21	81	0.0000
nopath	5	7	5	1	577	00:53:44	3224	00:55:17	3317	00:01:33	93	0.0000
nopath	1	6	12	14	832	00:54:00	3240	00:55:18	3318	00:01:18	78	0.0000
nopath	6	2	3	1	748	00:54:12	3252	00:55:21	3321	00:01:09	69	0.0000
nopath	6	1	5	1	832	00:54:12	3252	00:55:30	3330	00:01:18	78	0.0000
nopath	3	6	13	15	667	00:54:26	3266	00:55:39	3339	00:01:13	73	0.0000
nopath	3	5	5	1	621	00:54:34	3274	00:55:42	3342	00:01:08	68	0.0000
nopath	1	3	3	1	763	00:54:29	3269	00:55:42	3342	00:01:13	73	0.0000
nopath	3	6	5	1	667	00:54:43	3283	00:55:45	3345	00:01:02	62	0.0000
nopath	3	6	3	1	667	00:54:46	3286	00:55:47	3347	00:01:01	61	0.0000
nopath	2	7	3	1	458	00:54:39	3279	00:55:48	3348	00:01:09	69	0.0000
nopath	3	2	12	14	679	00:54:45	3285	00:55:49	3349	00:01:04	64	0.0000
nopath	2	1	5	1	504	00:54:31	3271	00:55:49	3349	00:01:18	78	0.0000
nopath	2	3	3	1	679	00:54:01	3241	00:55:56	3356	00:01:55	115	0.0000
nopath	2	1	9	1	504	00:55:05	3305	00:55:56	3356	00:00:51	51	0.0000
nopath	2	1	10	1	504	00:54:59	3299	00:55:58	3358	00:00:59	59	0.0000
nopath	6	1	12	14	832	00:54:15	3255	00:56:02	3362	00:01:47	107	0.0000	00:01:12
nopath	1	2	3	1	504	00:54:56	3296	00:56:03	3363	00:01:07	67	0.0000
nopath	2	3	3	1	679	00:54:46	3286	00:56:04	3364	00:01:18	78	0.0000
nopath	6	2	3	1	748	00:55:12	3312	00:56:09	3369	00:00:57	57	0.0000
nopath	6	2	8	1	748	00:55:14	3314	00:56:11	3371	00:00:57	57	0.0000
nopath	1	2	2	1	504	00:54:57	3297	00:56:14	3374	00:01:17	77	0.0000
nopath	5	3	10	1	621	00:55:19	3319	00:56:22	3382	00:01:03	63	0.0000
nopath	3	7	9	1	302	00:55:42	3342	00:56:23	3383	00:00:41	41	0.0000
nopath	5	4	9	1	650	00:55:11	3311	00:56:24	3384	00:01:13	73	0.0000
nopath	5	1	12	14	785	00:55:10	3310	00:56:27	3387	00:01:17	77	0.0000
nopath	5	1	3	1	785	00:55:11	3311	00:56:30	3390	00:01:19	79	0.0000
nopath	3	4	10	1	375	00:55:55	3355	00:56:31	3391	00:00:36	36	0.0000
nopath	3	6	12	14	667	00:55:25	3325	00:56:37	3397	00:01:12	72	0.0000
nopath	1	7	10	1	542	00:55:46	3346	00:56:38	3398	00:00:52	52	0.0000
nopath	3	6	10	1	667	00:55:26	3326	00:56:39	3399	00:01:13	73	0.0000
nopath	1	3	3	1	763	00:54:50	3290	00:56:42	3402	00:01:52	112	0.0000
nopath	4	7	5	1	331	00:56:04	3364	00:56:45	3405	00:00:41	41	0.0000
nopath	1	4	7	1	792	00:55:31	3331	00:56:46	3406	00:01:15	75	0.0000
nopath	6	2	5	1	748	00:55:39	3339	00:56:55	3415	00:01:16	76	0.0000
nopath	2	4	3	1	708	00:55:13	3313	00:56:57	3417	00:01:44	104	0.0000
nopath	2	3	12	14	679	00:55:28	3328	00:56:59	3419	00:01:31	91	0.0000
nopath	5	6	5	1	380	00:56:20	3380	00:57:00	3420	00:00:40	40	0.0000	00:00:42
nopath	1	2	9	1	504	00:55:53	3353	00:57:01	3421	00:01:08	68	0.0000
nopath	2	3	12	14	679	00:55:46	3346	00:57:02	3422	00:01:16	76	0.0000
nopath	6	1	9	1	832	00:56:04	3364	00:57:08	3428	00:01:04	64	0.0000
nopath	1	2	12	14	504	00:56:04	3364	00:57:09	3429	00:01:05	65	0.0000
nopath	3	2	9	1	679	00:55:53	3353	00:57:15	3435	00:01:22	82	0.0000
nopath	2	6	2	1	748	00:55:58	3358	00:57:16	3436	00:01:18	78	0.0000
nopath	3	2	5	1	679	00:56:03	3363	00:57:29	3449	00:01:26	86	0.0000
nopath	3	6	3	1	667	00:56:11	3371	00:57:35	3455	00:01:24	84	0.0000
nopath	2	4	12	14	708	00:56:13	3373	00:57:36	3456	00:01:23	83	0.0000
nopath	2	1	3	1	504	00:56:55	3415	00:57:37	3457	00:00:42	42	0.0000
nopath	2	4	3	1	708	00:56:16	3376	00:57:38	3458	00:01:22	82	0.0000
nopath	3	1	9	1	763	00:56:02	3362	00:57:39	3459	00:01:37	97	0.0000
nopath	2	4	9	1	708	00:56:36	3396	00:57:40	3460	00:01:04	64	0.0000
nopath	3	6	13	15	667	00:56:28	3388	00:57:41	3461	00:01:13	73	0.0000
nopath	5	1	3	1	785	00:56:11	3371	00:57:41	3461	00:01:30	90	0.0000
nopath	2	3	12	14	679	00:56:44	3404	00:57:41	3461	00:00:57	57	0.0000
nopath	3	6	9	1	667	00:56:42	3402	00:57:43	3463	00:01:01	61	0.0000
nopath	3	6	6	1	667	00:56:46	3406	00:57:45	3465	00:00:59	59	0.0000
nopath	2	4	9	1	708	00:56:45	3405	00:57:45	3465	00:01:00	60	0.0000
nopath	3	6	10	1	667	00:56:48	3408	00:57:47	3467	00:00:59	59	0.0000
nopath	2	3	12	14	679	00:56:48	3408	00:57:47	3467	00:00:59	59	0.0000
nopath	3	6	12	14	667	00:56:58	3418	00:57:49	3469	00:00:51	51	0.0000
nopath	6	2	3	1	748	00:56:38	3398	00:57:50	3470	00:01:12	72	0.0000
nopath	1	2	10	1	504	00:57:07	3427	00:57:57	3477	00:00:50	50	0.0000
nopath	1	3	12	14	763	00:56:29	3389	00:57:57	3477	00:01:28	88	0.0000
nopath	1	3	12	14	763	00:56:44	3404	00:58:00	3480	00:01:16	76	0.0000	00:01:23
nopath	1	2	2	1	504	00:57:11	3431	00:58:00	3480	00:00:49	49	0.0000
nopath	1	3	3	1	763	00:56:49	3409	00:58:02	3482	00:01:13	73	0.0000
nopath	6	7	13	15	624	00:57:03	3423	00:58:21	3501	00:01:18	78	0.0000
nopath	2	4	10	1	708	00:56:59	3419	00:58:26	3506	00:01:27	87	0.0000
nopath	2	3	3	1	679	00:57:09	3429	00:58:28	3508	00:01:19	79	0.0000
nopath	3	6	3	1	667	00:57:08	3428	00:58:36	3516	00:01:28	88	0.0000
nopath	3	6	13	15	667	00:57:34	3454	00:58:42	3522	00:01:08	68	0.0000
nopath	6	3	12	14	667	00:57:04	3424	00:58:54	3534	00:01:50	110	0.0000
nopath	5	3	9	1	621	00:57:33	3453	00:58:57	3537	00:01:24	84	0.0000
nopath	2	1	12	14	504	00:58:14	3494	00:58:57	3537	00:00:43	43	0.0000
nopath	5	1	10	1	785	00:57:44	3464	00:59:01	3541	00:01:17	77	0.0000	00:01:23
nopath	1	3	12	14	763	00:57:42	3462	00:59:03	3543	00:01:21	81	0.0000
nopath	2	3	3	1	679	00:58:12	3492	00:59:07	3547	00:00:55	55	0.0000
nopath	6	1	3	1	832	00:57:53	3473	00:59:07	3547	00:01:14	74	0.0000
nopath	2	3	5	1	679	00:58:14	3494	00:59:09	3549	00:00:55	55	0.0000
nopath	3	6	9	1	667	00:58:23	3503	00:59:15	3555	00:00:52	52	0.0000
nopath	3	6	3	1	667	00:58:24	3504	00:59:17	3557	00:00:53	53	0.0000
nopath	3	6	10	1	667	00:58:27	3507	00:59:19	3559	00:00:52	52	0.0000
nopath	5	3	3	1	621	00:57:35	3455	00:59:23	3563	00:01:48	108	0.0000
nopath	4	2	9	1	708	00:58:22	3502	00:59:26	3566	00:01:04	64	0.0000
nopath	6	4	6	1	696	00:57:27	3447	00:59:28	3568	00:02:01	121	0.0000
nopath	1	4	6	1	792	00:58:32	3512	00:59:35	3575	00:01:03	63	0.0000
nopath	1	3	4	1	763	00:58:39	3519	00:59:38	3578	00:00:59	59	0.0000
nopath	3	6	10	1	667	00:58:46	3526	00:59:45	3585	00:00:59	59	0.0000
nopath	6	5	2	1	380	00:58:57	3537	00:59:48	3588	00:00:51	51	0.0000
nopath	5	2	10	1	701	00:58:47	3527	00:59:55	3595	00:01:08	68	0.0000
nopath	5	1	6	1	785	00:58:40	3520	00:59:56	3596	00:01:16	76	0.0000
nopath	5	7	12	14	577	00:58:46	3526	00:59:58	3598	00:01:12	72	0.0000
nopath	5	1	2	1	785	00:58:56	3536	01:00:02	3602	00:01:06	66	0.0000	00:01:11
nopath	1	2	3	1	504	00:59:10	3550	01:00:05	3605	00:00:55	55	0.0000
nopath	5	1	12	14	785	00:58:57	3537	01:00:05	3605	00:01:08	68	0.0000
nopath	2	3	12	14	679	00:58:17	3497	01:00:13	3613	00:01:56	116	0.0000
nopath	3	2	3	1	679	00:58:58	3538	01:00:15	3615	00:01:17	77	0.0000
nopath	2	3	3	1	679	00:58:54	3534	01:00:16	3616	00:01:22	82	0.0000
nopath	3	5	9	1	621	00:58:59	3539	01:00:16	3616	00:01:17	77	0.0000
nopath	3	6	2	1	667	00:59:17	3557	01:00:19	3619	00:01:02	62	0.0000
nopath	3	6	10	1	667	00:59:22	3562	01:00:21	3621	00:00:59	59	0.0000
nopath	3	6	5	1	667	00:59:28	3568	01:00:22	3622	00:00:54	54	0.0000
nopath	3	6	10	1	667	00:59:29	3569	01:00:24	3624	00:00:55	55	0.0000
nopath	3	6	3	1	667	00:59:31	3571	01:00:26	3626	00:00:55	55	0.0000
nopath	3	6	3	1	667	00:59:39	3579	01:00:29	3629	00:00:50	50	0.0000
nopath	4	1	3	1	792	00:58:54	3534	01:00:30	3630	00:01:36	96	0.0000
nopath	2	7	13	15	458	00:59:42	3582	01:00:34	3634	00:00:52	52	0.0000
nopath	6	3	5	1	667	00:59:48	3588	01:00:42	3642	00:00:54	54	0.0000
nopath	6	1	12	14	832	00:59:08	3548	01:00:42	3642	00:01:34	94	0.0000
nopath	2	3	8	1	679	00:59:21	3561	01:00:52	3652	00:01:31	91	0.0000
nopath	2	4	12	14	708	00:59:25	3565	01:00:57	3657	00:01:32	92	0.0000
nopath	3	5	12	14	621	00:59:50	3590	01:01:05	3665	00:01:15	75	0.0000	00:01:09
nopath	4	1	12	14	792	00:59:38	3578	01:01:05	3665	00:01:27	87	0.0000
nopath	3	6	3	1	667	00:59:58	3598	01:01:09	3669	00:01:11	71	0.0000
nopath	3	6	3	1	667	01:00:04	3604	01:01:11	3671	00:01:07	67	0.0000
nopath	6	1	12	14	832	00:59:48	3588	01:01:12	3672	00:01:24	84	0.0000
nopath	3	6	3	1	667	01:00:11	3611	01:01:14	3674	00:01:03	63	0.0000
nopath	5	1	3	1	785	01:00:04	3604	01:01:16	3676	00:01:12	72	0.0000
nopath	5	4	3	1	650	01:00:19	3619	01:01:19	3679	00:01:00	60	0.0000
nopath	5	1	9	1	785	01:00:10	3610	01:01:21	3681	00:01:11	71	0.0000
nopath	1	2	12	14	504	01:00:16	3616	01:01:21	3681	00:01:05	65	0.0000
nopath	5	4	6	1	650	01:00:21	3621	01:01:21	3681	00:01:00	60	0.0000
nopath	1	3	7	1	763	00:59:38	3578	01:01:22	3682	00:01:44	104	0.0000
nopath	1	3	3	1	763	00:59:49	3589	01:01:25	3685	00:01:36	96	0.0000
nopath	4	2	2	1	708	00:59:47	3587	01:01:25	3685	00:01:38	98	0.0000
nopath	3	6	10	1	667	01:00:13	3613	01:01:27	3687	00:01:14	74	0.0000
nopath	4	3	3	1	375	01:00:33	3633	01:01:27	3687	00:00:54	54	0.0000
nopath	2	4	3	1	708	01:00:09	3609	01:01:28	3688	00:01:19	79	0.0000
nopath	3	5	10	1	621	01:00:22	3622	01:01:28	3688	00:01:06	66	0.0000
nopath	2	3	12	14	679	01:00:18	3618	01:01:29	3689	00:01:11	71	0.0000
nopath	3	6	7	1	667	01:00:25	3625	01:01:31	3691	00:01:06	66	0.0000
nopath	1	3	10	1	763	01:00:09	3609	01:01:32	3692	00:01:23	83	0.0000
nopath	3	6	12	14	667	01:00:38	3638	01:01:33	3693	00:00:55	55	0.0000
nopath	3	6	10	1	667	01:00:40	3640	01:01:35	3695	00:00:55	55	0.0000
nopath	3	6	12	14	667	01:00:44	3644	01:01:38	3698	00:00:54	54	0.0000
nopath	3	6	13	15	667	01:00:46	3646	01:01:40	3700	00:00:54	54	0.0000
nopath	2	7	3	1	458	01:00:40	3640	01:01:41	3701	00:01:01	61	0.0000
nopath	2	1	5	1	504	01:00:42	3642	01:01:45	3705	00:01:03	63	0.0000
nopath	2	1	3	1	504	01:00:58	3658	01:01:47	3707	00:00:49	49	0.0000
nopath	1	2	9	1	504	01:00:31	3631	01:01:51	3711	00:01:20	80	0.0000
nopath	2	4	3	1	708	01:00:24	3624	01:01:55	3715	00:01:31	91	0.0000
nopath	2	3	13	15	679	01:00:28	3628	01:01:56	3716	00:01:28	88	0.0000
nopath	6	2	3	1	748	01:01:02	3662	01:01:58	3718	00:00:56	56	0.0000
nopath	3	6	5	1	667	01:00:48	3648	01:02:06	3726	00:01:18	78	0.0000	00:01:03
nopath	3	5	3	1	621	01:00:52	3652	01:02:07	3727	00:01:15	75	0.0000
nopath	5	2	9	1	701	01:00:42	3642	01:02:09	3729	00:01:27	87	0.0000
nopath	3	4	12	14	375	01:01:37	3697	01:02:14	3734	00:00:37	37	0.0000
nopath	1	6	12	14	832	01:01:00	3660	01:02:17	3737	00:01:17	77	0.0000
nopath	1	5	3	1	785	01:01:11	3671	01:02:17	3737	00:01:06	66	0.0000
nopath	5	1	5	1	785	01:00:48	3648	01:02:18	3738	00:01:30	90	0.0000
nopath	5	1	3	1	785	01:01:15	3675	01:02:21	3741	00:01:06	66	0.0000
nopath	4	2	13	15	708	01:01:10	3670	01:02:29	3749	00:01:19	79	0.0000
nopath	6	4	9	1	696	01:01:36	3696	01:02:31	3751	00:00:55	55	0.0000
nopath	1	3	12	14	763	01:00:43	3643	01:02:33	3753	00:01:50	110	0.0000
nopath	3	2	5	1	679	01:01:08	3668	01:02:34	3754	00:01:26	86	0.0000
nopath	1	4	3	1	792	01:00:54	3654	01:02:36	3756	00:01:42	102	0.0000
nopath	3	6	12	14	667	01:00:54	3654	01:02:37	3757	00:01:43	103	0.0000
nopath	3	6	5	1	667	01:01:00	3660	01:02:39	3759	00:01:39	99	0.0000
nopath	3	6	9	1	667	01:01:40	3700	01:02:41	3761	00:01:01	61	0.0000
nopath	3	6	9	1	667	01:01:46	3706	01:02:43	3763	00:00:57	57	0.0000
nopath	2	4	5	1	708	01:00:59	3659	01:02:46	3766	00:01:47	107	0.0000
nopath	3	6	6	1	667	01:01:55	3715	01:02:47	3767	00:00:52	52	0.0000
nopath	2	3	10	1	679	01:01:04	3664	01:02:50	3770	00:01:46	106	0.0000
nopath	6	1	12	14	832	01:01:25	3685	01:02:52	3772	00:01:27	87	0.0000
nopath	4	7	3	1	331	01:02:22	3742	01:02:53	3773	00:00:31	31	0.0000
nopath	2	4	13	15	708	01:01:13	3673	01:02:54	3774	00:01:41	101	0.0000
nopath	1	2	5	1	504	01:02:00	3720	01:02:55	3775	00:00:55	55	0.0000
nopath	3	2	3	1	679	01:01:41	3701	01:03:05	3785	00:01:24	84	0.0000	00:01:15
nopath	6	7	12	14	624	01:01:56	3716	01:03:08	3788	00:01:12	72	0.0000
nopath	1	7	13	15	542	01:02:02	3722	01:03:12	3792	00:01:10	70	0.0000
nopath	3	1	3	1	763	01:01:49	3709	01:03:14	3794	00:01:25	85	0.0000
nopath	4	6	5	1	696	01:01:27	3687	01:03:16	3796	00:01:49	109	0.0000
nopath	5	3	5	1	621	01:01:35	3695	01:03:16	3796	00:01:41	101	0.0000
nopath	6	1	3	1	832	01:01:56	3716	01:03:21	3801	00:01:25	85	0.0000
nopath	1	2	9	1	504	01:02:36	3756	01:03:21	3801	00:00:45	45	0.0000
nopath	3	6	6	1	667	01:02:13	3733	01:03:26	3806	00:01:13	73	0.0000
nopath	2	4	13	15	708	01:01:52	3712	01:03:28	3808	00:01:36	96	0.0000
nopath	1	3	3	1	763	01:01:47	3707	01:03:28	3808	00:01:41	101	0.0000
nopath	5	1	3	1	785	01:01:43	3703	01:03:30	3810	00:01:47	107	0.0000
nopath	1	4	10	1	792	01:01:39	3699	01:03:30	3810	00:01:51	111	0.0000
nopath	2	3	3	1	679	01:02:26	3746	01:03:31	3811	00:01:05	65	0.0000
nopath	3	6	3	1	667	01:02:15	3735	01:03:33	3813	00:01:18	78	0.0000
nopath	2	4	9	1	708	01:02:29	3749	01:03:33	3813	00:01:04	64	0.0000
nopath	5	1	6	1	785	01:02:18	3738	01:03:34	3814	00:01:16	76	0.0000
nopath	3	6	9	1	667	01:02:18	3738	01:03:34	3814	00:01:16	76	0.0000
nopath	3	5	12	14	621	01:02:32	3752	01:03:37	3817	00:01:05	65	0.0000
nopath	3	6	3	1	667	01:02:36	3756	01:03:39	3819	00:01:03	63	0.0000
nopath	6	3	7	1	667	01:02:48	3768	01:03:45	3825	00:00:57	57	0.0000
nopath	5	7	12	14	577	01:02:11	3731	01:03:48	3828	00:01:37	97	0.0000
nopath	6	2	12	14	748	01:02:29	3749	01:03:56	3836	00:01:27	87	0.0000
nopath	6	2	10	1	748	01:03:08	3788	01:04:15	3855	00:01:07	67	0.0000	00:01:06
nopath	3	6	3	1	667	01:02:43	3763	01:04:16	3856	00:01:33	93	0.0000
nopath	5	3	6	1	621	01:02:53	3773	01:04:18	3858	00:01:25	85	0.0000
nopath	3	6	3	1	667	01:03:20	3800	01:04:18	3858	00:00:58	58	0.0000
nopath	2	1	13	15	504	01:02:54	3774	01:04:18	3858	00:01:24	84	0.0000
nopath	3	6	3	1	667	01:03:25	3805	01:04:20	3860	00:00:55	55	0.0000
nopath	2	3	12	14	679	01:02:44	3764	01:04:24	3864	00:01:40	100	0.0000
nopath	2	4	9	1	708	01:02:38	3758	01:04:25	3865	00:01:47	107	0.0000
nopath	1	2	5	1	504	01:02:58	3778	01:04:26	3866	00:01:28	88	0.0000
nopath	5	1	12	14	785	01:02:36	3756	01:04:26	3866	00:01:50	110	0.0000
nopath	1	2	5	1	504	01:02:59	3779	01:04:30	3870	00:01:31	91	0.0000
nopath	5	3	3	1	621	01:03:36	3816	01:04:33	3873	00:00:57	57	0.0000
nopath	3	6	5	1	667	01:03:34	3814	01:04:35	3875	00:01:01	61	0.0000
nopath	3	6	5	1	667	01:03:42	3822	01:04:38	3878	00:00:56	56	0.0000
nopath	5	1	3	1	785	01:03:38	3818	01:04:39	3879	00:01:01	61	0.0000
nopath	3	7	5	1	302	01:03:49	3829	01:04:39	3879	00:00:50	50	0.0000
nopath	3	7	3	1	302	01:04:15	3855	01:04:47	3887	00:00:32	32	0.0000
nopath	1	3	6	1	763	01:03:01	3781	01:04:52	3892	00:01:51	111	0.0000
nopath	1	3	9	1	763	01:03:03	3783	01:04:55	3895	00:01:52	112	0.0000
nopath	5	6	8	1	380	01:04:11	3851	01:04:57	3897	00:00:46	46	0.0000
nopath	4	1	12	14	792	01:03:38	3818	01:05:01	3901	00:01:23	83	0.0000	00:01:27
nopath	6	2	5	1	748	01:03:27	3807	01:05:05	3905	00:01:38	98	0.0000
nopath	2	3	2	1	679	01:02:55	3775	01:05:06	3906	00:02:11	131	0.0000
nopath	2	3	3	1	679	01:03:27	3807	01:05:11	3911	00:01:44	104	0.0000
nopath	3	2	6	1	679	01:03:56	3836	01:05:15	3915	00:01:19	79	0.0000
nopath	3	6	10	1	667	01:03:47	3827	01:05:16	3916	00:01:29	89	0.0000
nopath	3	2	12	14	679	01:04:18	3858	01:05:17	3917	00:00:59	59	0.0000
nopath	6	3	12	14	667	01:03:58	3838	01:05:24	3924	00:01:26	86	0.0000
nopath	2	5	10	1	701	01:03:32	3812	01:05:25	3925	00:01:53	113	0.0000
nopath	4	1	7	1	792	01:03:57	3837	01:05:25	3925	00:01:28	88	0.0000
nopath	2	6	3	1	748	01:03:20	3800	01:05:26	3926	00:02:06	126	0.0000
nopath	5	3	9	1	621	01:04:19	3859	01:05:26	3926	00:01:07	67	0.0000
nopath	6	1	2	1	832	01:03:46	3826	01:05:31	3931	00:01:45	105	0.0000
nopath	2	3	3	1	679	01:03:54	3834	01:05:32	3932	00:01:38	98	0.0000
nopath	2	3	9	1	679	01:03:57	3837	01:05:34	3934	00:01:37	97	0.0000
nopath	4	2	9	1	708	01:03:58	3838	01:05:35	3935	00:01:37	97	0.0000
nopath	3	6	5	1	667	01:04:51	3891	01:05:44	3944	00:00:53	53	0.0000
nopath	2	7	5	1	458	01:04:21	3861	01:05:45	3945	00:01:24	84	0.0000
nopath	3	6	10	1	667	01:04:55	3895	01:05:47	3947	00:00:52	52	0.0000
nopath	2	3	12	14	679	01:03:58	3838	01:05:53	3953	00:01:55	115	0.0000
nopath	2	4	5	1	708	01:04:02	3842	01:05:56	3956	00:01:54	114	0.0000
nopath	2	1	13	15	504	01:04:42	3882	01:05:56	3956	00:01:14	74	0.0000
nopath	4	1	3	1	792	01:04:41	3881	01:05:59	3959	00:01:18	78	0.0000
nopath	6	1	10	1	832	01:04:24	3864	01:06:01	3961	00:01:37	97	0.0000	00:01:26
nopath	6	3	10	1	667	01:04:28	3868	01:06:03	3963	00:01:35	95	0.0000
nopath	6	1	9	1	832	01:04:53	3893	01:06:07	3967	00:01:14	74	0.0000
nopath	1	2	3	1	504	01:03:36	3816	01:06:11	3971	00:02:35	155	0.0000
nopath	6	1	9	1	832	01:04:58	3898	01:06:11	3971	00:01:13	73	0.0000
nopath	3	6	5	1	667	01:04:56	3896	01:06:16	3976	00:01:20	80	0.0000
nopath	3	6	5	1	667	01:05:00	3900	01:06:18	3978	00:01:18	78	0.0000
nopath	2	3	12	14	679	01:04:50	3890	01:06:25	3985	00:01:35	95	0.0000
nopath	3	5	9	1	621	01:05:01	3901	01:06:26	3986	00:01:25	85	0.0000
nopath	5	1	5	1	785	01:05:17	3917	01:06:26	3986	00:01:09	69	0.0000
nopath	2	4	13	15	708	01:04:25	3865	01:06:28	3988	00:02:03	123	0.0000
nopath	1	2	13	15	504	01:05:12	3912	01:06:29	3989	00:01:17	77	0.0000
nopath	5	1	13	15	785	01:05:20	3920	01:06:29	3989	00:01:09	69	0.0000
nopath	1	3	3	1	763	01:04:23	3863	01:06:30	3990	00:02:07	127	0.0000
nopath	3	6	9	1	667	01:05:23	3923	01:06:31	3991	00:01:08	68	0.0000
nopath	1	3	12	14	763	01:04:56	3896	01:06:32	3992	00:01:36	96	0.0000
nopath	3	6	12	14	667	01:05:42	3942	01:06:34	3994	00:00:52	52	0.0000
nopath	1	3	3	1	763	01:04:57	3897	01:06:35	3995	00:01:38	98	0.0000
nopath	4	2	12	14	708	01:04:53	3893	01:06:36	3996	00:01:43	103	0.0000
nopath	5	3	9	1	621	01:05:27	3927	01:06:43	4003	00:01:16	76	0.0000
nopath	5	6	9	1	380	01:05:57	3957	01:06:47	4007	00:00:50	50	0.0000
nopath	5	4	12	14	650	01:05:30	3930	01:06:49	4009	00:01:19	79	0.0000
nopath	4	1	12	14	792	01:05:51	3951	01:06:53	4013	00:01:02	62	0.0000
nopath	1	3	12	14	763	01:04:58	3898	01:06:53	4013	00:01:55	115	0.0000
nopath	1	4	12	14	792	01:05:01	3901	01:06:57	4017	00:01:56	116	0.0000
nopath	1	3	9	1	763	01:05:18	3918	01:06:57	4017	00:01:39	99	0.0000
nopath	6	2	13	15	748	01:05:50	3950	01:06:59	4019	00:01:09	69	0.0000
nopath	2	3	8	1	679	01:04:54	3894	01:07:00	4020	00:02:06	126	0.0000	00:01:26
nopath	6	1	3	1	832	01:05:48	3948	01:07:01	4021	00:01:13	73	0.0000
nopath	2	3	5	1	679	01:04:55	3895	01:07:02	4022	00:02:07	127	0.0000
nopath	1	2	3	1	504	01:05:31	3931	01:07:03	4023	00:01:32	92	0.0000
nopath	2	3	5	1	679	01:05:05	3905	01:07:04	4024	00:01:59	119	0.0000
nopath	3	6	3	1	667	01:06:00	3960	01:07:05	4025	00:01:05	65	0.0000
nopath	3	5	3	1	621	01:06:00	3960	01:07:07	4027	00:01:07	67	0.0000
nopath	2	4	9	1	708	01:05:44	3944	01:07:07	4027	00:01:23	83	0.0000
nopath	2	3	12	14	679	01:05:46	3946	01:07:08	4028	00:01:22	82	0.0000
nopath	2	3	5	1	679	01:05:51	3951	01:07:11	4031	00:01:20	80	0.0000
nopath	2	3	3	1	679	01:06:02	3962	01:07:13	4033	00:01:11	71	0.0000
nopath	1	7	9	1	542	01:06:03	3963	01:07:16	4036	00:01:13	73	0.0000
nopath	6	3	3	1	667	01:05:23	3923	01:07:23	4043	00:02:00	120	0.0000
nopath	2	1	5	1	504	01:06:13	3973	01:07:27	4047	00:01:14	74	0.0000
nopath	4	2	12	14	708	01:06:35	3995	01:07:28	4048	00:00:53	53	0.0000
nopath	5	2	3	1	701	01:06:25	3985	01:07:35	4055	00:01:10	70	0.0000
nopath	2	1	9	1	504	01:06:49	4009	01:07:35	4055	00:00:46	46	0.0000
nopath	3	7	12	14	302	01:06:47	4007	01:07:38	4058	00:00:51	51	0.0000
nopath	1	2	5	1	504	01:06:08	3968	01:07:42	4062	00:01:34	94	0.0000
nopath	6	1	9	1	832	01:06:12	3972	01:07:42	4062	00:01:30	90	0.0000
nopath	1	3	13	15	763	01:05:32	3932	01:07:45	4065	00:02:13	133	0.0000
nopath	3	6	5	1	667	01:06:02	3962	01:07:45	4065	00:01:43	103	0.0000
nopath	2	4	3	1	708	01:06:18	3978	01:07:46	4066	00:01:28	88	0.0000
nopath	3	6	3	1	667	01:06:07	3967	01:07:47	4067	00:01:40	100	0.0000
nopath	2	3	9	1	679	01:06:33	3993	01:07:47	4067	00:01:14	74	0.0000
nopath	3	6	3	1	667	01:06:19	3979	01:07:49	4069	00:01:30	90	0.0000
nopath	2	4	2	1	708	01:06:45	4005	01:07:50	4070	00:01:05	65	0.0000
nopath	3	6	5	1	667	01:06:44	4004	01:07:52	4072	00:01:08	68	0.0000
nopath	2	4	13	15	708	01:06:47	4007	01:07:53	4073	00:01:06	66	0.0000
nopath	3	6	3	1	667	01:07:05	4025	01:07:57	4077	00:00:52	52	0.0000
nopath	6	5	9	1	380	01:07:19	4039	01:07:57	4077	00:00:38	38	0.0000
nopath	4	1	5	1	792	01:06:36	3996	01:08:05	4085	00:01:29	89	0.0000	00:01:19
nopath	2	1	5	1	504	01:07:28	4048	01:08:11	4091	00:00:43	43	0.0000
nopath	5	1	12	14	785	01:06:50	4010	01:08:13	4093	00:01:23	83	0.0000
nopath	6	1	12	14	832	01:06:48	4008	01:08:16	4096	00:01:28	88	0.0000
nopath	1	2	5	1	504	01:07:35	4055	01:08:19	4099	00:00:44	44	0.0000
nopath	1	3	12	14	763	01:07:06	4026	01:08:23	4103	00:01:17	77	0.0000
nopath	2	4	5	1	708	01:07:03	4023	01:08:26	4106	00:01:23	83	0.0000
nopath	3	6	12	14	667	01:07:06	4026	01:08:27	4107	00:01:21	81	0.0000
nopath	3	6	2	1	667	01:07:09	4029	01:08:28	4108	00:01:19	79	0.0000
nopath	3	6	12	14	667	01:07:11	4031	01:08:31	4111	00:01:20	80	0.0000
nopath	3	6	6	1	667	01:07:37	4057	01:08:37	4117	00:01:00	60	0.0000
nopath	5	1	9	1	785	01:07:17	4037	01:08:41	4121	00:01:24	84	0.0000
nopath	1	4	9	1	792	01:07:30	4050	01:08:45	4125	00:01:15	75	0.0000
nopath	2	3	10	1	679	01:07:34	4054	01:08:47	4127	00:01:13	73	0.0000
nopath	6	2	9	1	748	01:07:20	4040	01:08:49	4129	00:01:29	89	0.0000
nopath	2	4	5	1	708	01:07:45	4065	01:08:50	4130	00:01:05	65	0.0000
nopath	4	3	5	1	375	01:07:39	4059	01:08:53	4133	00:01:14	74	0.0000
nopath	1	2	12	14	504	01:08:09	4089	01:08:55	4135	00:00:46	46	0.0000
nopath	3	6	5	1	667	01:07:52	4072	01:08:56	4136	00:01:04	64	0.0000
nopath	3	2	5	1	679	01:07:21	4041	01:09:05	4145	00:01:44	104	0.0000	00:01:20
nopath	3	4	5	1	375	01:08:16	4096	01:09:11	4151	00:00:55	55	0.0000
nopath	4	2	5	1	708	01:08:14	4094	01:09:17	4157	00:01:03	63	0.0000
nopath	3	1	12	14	763	01:07:53	4073	01:09:19	4159	00:01:26	86	0.0000
nopath	4	7	12	14	331	01:08:31	4111	01:09:26	4166	00:00:55	55	0.0000
nopath	2	3	3	1	679	01:08:03	4083	01:09:26	4166	00:01:23	83	0.0000
nopath	2	3	3	1	679	01:08:24	4104	01:09:29	4169	00:01:05	65	0.0000
nopath	2	3	3	1	679	01:08:30	4110	01:09:31	4171	00:01:01	61	0.0000
nopath	3	6	12	14	667	01:07:58	4078	01:09:37	4177	00:01:39	99	0.0000
nopath	3	6	3	1	667	01:08:33	4113	01:09:40	4180	00:01:07	67	0.0000
nopath	5	1	10	1	785	01:08:48	4128	01:09:48	4188	00:01:00	60	0.0000
nopath	2	3	12	14	679	01:08:54	4134	01:09:53	4193	00:00:59	59	0.0000
nopath	3	2	3	1	679	01:08:08	4088	01:09:55	4195	00:01:47	107	0.0000
nopath	3	2	3	1	679	01:08:30	4110	01:09:57	4197	00:01:27	87	0.0000
nopath	6	3	6	1	667	01:08:44	4124	01:10:03	4203	00:01:19	79	0.0000	00:01:25
nopath	2	1	3	1	504	01:09:00	4140	01:10:09	4209	00:01:09	69	0.0000
nopath	5	7	3	1	577	01:09:02	4142	01:10:11	4211	00:01:09	69	0.0000
nopath	1	3	9	1	763	01:08:19	4099	01:10:12	4212	00:01:53	113	0.0000
nopath	6	2	12	14	748	01:09:00	4140	01:10:16	4216	00:01:16	76	0.0000
nopath	1	3	12	14	763	01:08:41	4121	01:10:18	4218	00:01:37	97	0.0000
nopath	1	4	13	15	792	01:08:29	4109	01:10:19	4219	00:01:50	110	0.0000
nopath	3	6	13	15	667	01:08:52	4132	01:10:20	4220	00:01:28	88	0.0000
nopath	2	3	9	1	679	01:08:59	4139	01:10:21	4221	00:01:22	82	0.0000
nopath	5	1	9	1	785	01:09:25	4165	01:10:25	4225	00:01:00	60	0.0000
nopath	3	6	12	14	667	01:08:59	4139	01:10:26	4226	00:01:27	87	0.0000
nopath	6	7	9	1	624	01:09:24	4164	01:10:41	4241	00:01:17	77	0.0000
nopath	5	6	13	15	380	01:10:02	4202	01:10:44	4244	00:00:42	42	0.0000
nopath	2	7	3	1	458	01:09:52	4192	01:10:48	4248	00:00:56	56	0.0000
nopath	6	1	12	14	832	01:09:08	4148	01:10:52	4252	00:01:44	104	0.0000
nopath	1	3	3	1	763	01:09:13	4153	01:10:54	4254	00:01:41	101	0.0000
nopath	2	4	5	1	708	01:09:33	4173	01:10:55	4255	00:01:22	82	0.0000
nopath	3	6	3	1	667	01:09:16	4156	01:10:56	4256	00:01:40	100	0.0000
nopath	1	3	3	1	763	01:09:42	4182	01:10:56	4256	00:01:14	74	0.0000
nopath	3	6	5	1	667	01:09:29	4169	01:10:58	4258	00:01:29	89	0.0000
nopath	3	6	10	1	667	01:09:32	4172	01:11:00	4260	00:01:28	88	0.0000	00:01:14
nopath	2	4	3	1	708	01:09:46	4186	01:11:00	4260	00:01:14	74	0.0000
nopath	3	6	3	1	667	01:09:40	4180	01:11:03	4263	00:01:23	83	0.0000
nopath	3	6	13	15	667	01:10:05	4205	01:11:05	4265	00:01:00	60	0.0000
nopath	1	3	3	1	763	01:09:58	4198	01:11:06	4266	00:01:08	68	0.0000
nopath	3	6	10	1	667	01:10:15	4215	01:11:08	4268	00:00:53	53	0.0000
nopath	1	2	9	1	504	01:10:18	4218	01:11:14	4274	00:00:56	56	0.0000
nopath	1	5	12	14	785	01:09:03	4143	01:11:15	4275	00:02:12	132	0.0000
nopath	2	3	3	1	679	01:10:10	4210	01:11:16	4276	00:01:06	66	0.0000
nopath	2	4	4	1	708	01:10:19	4219	01:11:19	4279	00:01:00	60	0.0000
nopath	1	4	5	1	792	01:10:16	4216	01:11:26	4286	00:01:10	70	0.0000
nopath	6	2	3	1	748	01:10:15	4215	01:11:26	4286	00:01:11	71	0.0000
nopath	6	1	13	15	832	01:10:01	4201	01:11:28	4288	00:01:27	87	0.0000
nopath	5	3	10	1	621	01:09:37	4177	01:11:33	4293	00:01:56	116	0.0000
nopath	5	3	5	1	621	01:09:46	4186	01:11:35	4295	00:01:49	109	0.0000
nopath	4	2	6	1	708	01:10:32	4232	01:11:35	4295	00:01:03	63	0.0000
nopath	6	7	12	14	624	01:10:04	4204	01:11:43	4303	00:01:39	99	0.0000
nopath	6	2	3	1	748	01:10:38	4238	01:11:49	4309	00:01:11	71	0.0000
nopath	1	3	3	1	763	01:10:17	4217	01:11:52	4312	00:01:35	95	0.0000
nopath	6	2	3	1	748	01:10:53	4253	01:11:54	4314	00:01:01	61	0.0000
nopath	6	1	12	14	832	01:10:44	4244	01:11:57	4317	00:01:13	73	0.0000
nopath	2	4	3	1	708	01:10:44	4244	01:11:58	4318	00:01:14	74	0.0000
nopath	2	3	3	1	679	01:10:45	4245	01:11:59	4319	00:01:14	74	0.0000
nopath	5	2	3	1	701	01:11:00	4260	01:12:02	4322	00:01:02	62	0.0000	00:01:08
nopath	5	1	3	1	785	01:10:39	4239	01:12:06	4326	00:01:27	87	0.0000
nopath	3	6	12	14	667	01:10:36	4236	01:12:08	4328	00:01:32	92	0.0000
nopath	3	6	5	1	667	01:10:44	4244	01:12:10	4330	00:01:26	86	0.0000
nopath	3	2	3	1	679	01:10:35	4235	01:12:15	4335	00:01:40	100	0.0000
nopath	1	4	2	1	792	01:11:13	4273	01:12:35	4355	00:01:22	82	0.0000
nopath	3	6	9	1	667	01:11:04	4264	01:12:36	4356	00:01:32	92	0.0000
nopath	2	3	3	1	679	01:10:58	4258	01:12:37	4357	00:01:39	99	0.0000
nopath	3	6	9	1	667	01:11:18	4278	01:12:37	4357	00:01:19	79	0.0000
nopath	3	6	13	15	667	01:11:43	4303	01:12:40	4360	00:00:57	57	0.0000
nopath	6	1	5	1	832	01:11:15	4275	01:12:41	4361	00:01:26	86	0.0000
nopath	2	3	9	1	679	01:11:14	4274	01:12:41	4361	00:01:27	87	0.0000
nopath	3	6	9	1	667	01:11:44	4304	01:12:42	4362	00:00:58	58	0.0000
nopath	3	5	3	1	621	01:11:45	4305	01:12:46	4366	00:01:01	61	0.0000
nopath	3	2	12	14	679	01:11:59	4319	01:12:51	4371	00:00:52	52	0.0000
nopath	2	6	5	1	748	01:11:05	4265	01:12:56	4376	00:01:51	111	0.0000
nopath	6	4	5	1	696	01:11:45	4305	01:12:59	4379	00:01:14	74	0.0000
nopath	2	4	9	1	708	01:12:08	4328	01:13:07	4387	00:00:59	59	0.0000	00:01:22
nopath	2	4	12	14	708	01:12:13	4333	01:13:08	4388	00:00:55	55	0.0000
nopath	1	2	5	1	504	01:11:26	4286	01:13:11	4391	00:01:45	105	0.0000
nopath	5	1	12	14	785	01:11:39	4299	01:13:12	4392	00:01:33	93	0.0000
nopath	2	4	12	14	708	01:12:18	4338	01:13:12	4392	00:00:54	54	0.0000
nopath	2	4	12	14	708	01:12:22	4342	01:13:15	4395	00:00:53	53	0.0000
nopath	2	3	3	1	679	01:12:22	4342	01:13:17	4397	00:00:55	55	0.0000
nopath	3	6	5	1	667	01:12:27	4347	01:13:17	4397	00:00:50	50	0.0000
nopath	3	6	2	1	667	01:12:30	4350	01:13:19	4399	00:00:49	49	0.0000
nopath	2	3	5	1	679	01:12:24	4344	01:13:21	4401	00:00:57	57	0.0000
nopath	6	5	12	14	380	01:12:27	4347	01:13:22	4402	00:00:55	55	0.0000
nopath	5	3	3	1	621	01:12:02	4322	01:13:33	4413	00:01:31	91	0.0000
nopath	1	5	6	1	785	01:12:27	4347	01:13:35	4415	00:01:08	68	0.0000
nopath	2	1	6	1	504	01:12:40	4360	01:13:37	4417	00:00:57	57	0.0000
nopath	2	7	3	1	458	01:12:48	4368	01:13:37	4417	00:00:49	49	0.0000
nopath	4	1	12	14	792	01:12:27	4347	01:13:40	4420	00:01:13	73	0.0000
nopath	1	3	3	1	763	01:11:37	4297	01:13:42	4422	00:02:05	125	0.0000
nopath	1	3	3	1	763	01:12:20	4340	01:13:45	4425	00:01:25	85	0.0000
nopath	1	2	7	1	504	01:12:40	4360	01:13:57	4437	00:01:17	77	0.0000
nopath	1	7	3	1	542	01:12:58	4378	01:14:03	4443	00:01:05	65	0.0000	00:00:59
nopath	3	6	12	14	667	01:12:36	4356	01:14:07	4447	00:01:31	91	0.0000
nopath	3	6	5	1	667	01:12:47	4367	01:14:09	4449	00:01:22	82	0.0000
nopath	3	4	9	1	375	01:13:34	4414	01:14:09	4449	00:00:35	35	0.0000
nopath	3	6	6	1	667	01:13:04	4384	01:14:15	4455	00:01:11	71	0.0000
nopath	4	7	12	14	331	01:13:39	4419	01:14:16	4456	00:00:37	37	0.0000
nopath	6	3	12	14	667	01:13:08	4388	01:14:23	4463	00:01:15	75	0.0000
nopath	2	1	10	1	504	01:13:39	4419	01:14:25	4465	00:00:46	46	0.0000
nopath	5	1	8	1	785	01:13:16	4396	01:14:31	4471	00:01:15	75	0.0000
nopath	1	2	13	15	504	01:13:34	4414	01:14:38	4478	00:01:04	64	0.0000
nopath	6	1	9	1	832	01:13:08	4388	01:14:38	4478	00:01:30	90	0.0000
nopath	1	2	9	1	504	01:13:52	4432	01:14:42	4482	00:00:50	50	0.0000
nopath	1	3	3	1	763	01:12:58	4378	01:14:42	4482	00:01:44	104	0.0000
nopath	3	5	3	1	621	01:13:25	4405	01:14:45	4485	00:01:20	80	0.0000
nopath	2	4	5	1	708	01:13:23	4403	01:14:46	4486	00:01:23	83	0.0000
nopath	3	6	3	1	667	01:13:34	4414	01:14:48	4488	00:01:14	74	0.0000
nopath	3	6	12	14	667	01:13:45	4425	01:14:51	4491	00:01:06	66	0.0000
nopath	5	3	2	1	621	01:13:45	4425	01:14:53	4493	00:01:08	68	0.0000
nopath	5	3	13	15	621	01:13:56	4436	01:14:55	4495	00:00:59	59	0.0000
nopath	3	6	12	14	667	01:13:49	4429	01:14:55	4495	00:01:06	66	0.0000
nopath	5	1	13	15	785	01:13:17	4397	01:14:59	4499	00:01:42	102	0.0000
nopath	3	7	12	14	302	01:14:13	4453	01:15:00	4500	00:00:47	47	0.0000	00:00:44
nopath	5	1	6	1	785	01:13:25	4405	01:15:01	4501	00:01:36	96	0.0000
nopath	2	5	5	1	701	01:12:59	4379	01:15:03	4503	00:02:04	124	0.0000
nopath	6	3	12	14	667	01:13:46	4426	01:15:03	4503	00:01:17	77	0.0000
nopath	5	1	3	1	785	01:13:50	4430	01:15:04	4504	00:01:14	74	0.0000
nopath	1	3	3	1	763	01:14:02	4442	01:15:12	4512	00:01:10	70	0.0000
nopath	3	2	2	1	679	01:13:55	4435	01:15:20	4520	00:01:25	85	0.0000
nopath	3	1	7	1	763	01:13:24	4404	01:15:25	4525	00:02:01	121	0.0000
nopath	1	3	2	1	763	01:14:26	4466	01:15:32	4532	00:01:06	66	0.0000
nopath	3	6	7	1	667	01:14:33	4473	01:15:36	4536	00:01:03	63	0.0000
nopath	2	3	6	1	679	01:14:08	4448	01:15:37	4537	00:01:29	89	0.0000
nopath	2	1	12	14	504	01:14:49	4489	01:15:38	4538	00:00:49	49	0.0000
nopath	2	3	13	15	679	01:14:21	4461	01:15:43	4543	00:01:22	82	0.0000
nopath	3	6	9	1	667	01:14:48	4488	01:15:46	4546	00:00:58	58	0.0000
nopath	2	3	13	15	679	01:14:35	4475	01:15:47	4547	00:01:12	72	0.0000
nopath	4	2	10	1	708	01:14:41	4481	01:15:49	4549	00:01:08	68	0.0000
nopath	3	6	12	14	667	01:14:55	4495	01:15:52	4552	00:00:57	57	0.0000
nopath	2	3	13	15	679	01:14:54	4494	01:15:52	4552	00:00:58	58	0.0000
nopath	4	1	2	1	792	01:14:40	4480	01:15:54	4554	00:01:14	74	0.0000
nopath	2	4	3	1	708	01:15:07	4507	01:15:59	4559	00:00:52	52	0.0000
nopath	2	3	5	1	679	01:15:09	4509	01:16:04	4564	00:00:55	55	0.0000	00:01:16
nopath	1	2	9	1	504	01:15:15	4515	01:16:04	4564	00:00:49	49	0.0000
nopath	5	6	2	1	380	01:15:29	4529	01:16:12	4572	00:00:43	43	0.0000
nopath	5	4	9	1	650	01:14:37	4477	01:16:19	4579	00:01:42	102	0.0000
nopath	2	3	9	1	679	01:15:10	4510	01:16:22	4582	00:01:12	72	0.0000
nopath	4	1	3	1	792	01:15:24	4524	01:16:23	4583	00:00:59	59	0.0000
nopath	1	3	9	1	763	01:14:37	4477	01:16:25	4585	00:01:48	108	0.0000
nopath	5	7	3	1	577	01:14:47	4487	01:16:37	4597	00:01:50	110	0.0000
nopath	3	6	12	14	667	01:15:19	4519	01:16:37	4597	00:01:18	78	0.0000
nopath	3	4	10	1	375	01:15:41	4541	01:16:38	4598	00:00:57	57	0.0000
nopath	3	6	9	1	667	01:15:26	4526	01:16:40	4600	00:01:14	74	0.0000
nopath	5	7	3	1	577	01:15:17	4517	01:16:41	4601	00:01:24	84	0.0000
nopath	1	2	10	1	504	01:16:01	4561	01:16:47	4607	00:00:46	46	0.0000
nopath	4	5	12	14	650	01:15:34	4534	01:16:47	4607	00:01:13	73	0.0000
nopath	6	7	3	1	624	01:15:33	4533	01:16:54	4614	00:01:21	81	0.0000
nopath	6	1	6	1	832	01:15:29	4529	01:16:54	4614	00:01:25	85	0.0000
nopath	2	4	9	1	708	01:15:41	4541	01:16:55	4615	00:01:14	74	0.0000
nopath	3	6	5	1	667	01:15:38	4538	01:16:55	4615	00:01:17	77	0.0000
nopath	5	3	12	14	621	01:16:27	4587	01:17:25	4645	00:00:58	58	0.0000	00:01:17
nopath	3	6	9	1	667	01:16:14	4574	01:17:26	4646	00:01:12	72	0.0000
nopath	3	6	3	1	667	01:16:31	4591	01:17:29	4649	00:00:58	58	0.0000
nopath	3	6	13	15	667	01:16:39	4599	01:17:34	4654	00:00:55	55	0.0000
nopath	5	1	5	1	785	01:16:08	4568	01:17:36	4656	00:01:28	88	0.0000
nopath	5	2	3	1	701	01:16:42	4602	01:17:39	4659	00:00:57	57	0.0000
nopath	1	5	12	14	785	01:15:43	4543	01:17:45	4665	00:02:02	122	0.0000
nopath	5	1	5	1	785	01:16:46	4606	01:17:48	4668	00:01:02	62	0.0000
nopath	1	3	3	1	763	01:16:56	4616	01:17:54	4674	00:00:58	58	0.0000
nopath	3	2	3	1	679	01:17:00	4620	01:17:55	4675	00:00:55	55	0.0000
nopath	1	3	7	1	763	01:16:57	4617	01:17:57	4677	00:01:00	60	0.0000
nopath	1	3	12	14	763	01:16:59	4619	01:17:58	4678	00:00:59	59	0.0000
nopath	6	2	5	1	748	01:16:36	4596	01:18:05	4685	00:01:29	89	0.0000	00:01:18
nopath	3	5	12	14	621	01:17:06	4626	01:18:05	4685	00:00:59	59	0.0000
nopath	6	3	3	1	667	01:17:19	4639	01:18:22	4702	00:01:03	63	0.0000
nopath	5	1	3	1	785	01:17:19	4639	01:18:26	4706	00:01:07	67	0.0000
nopath	2	3	3	1	679	01:17:07	4627	01:18:32	4712	00:01:25	85	0.0000
nopath	3	2	9	1	679	01:17:10	4630	01:18:35	4715	00:01:25	85	0.0000
nopath	3	6	5	1	667	01:17:23	4643	01:18:36	4716	00:01:13	73	0.0000
nopath	1	3	12	14	763	01:17:37	4657	01:18:37	4717	00:01:00	60	0.0000
nopath	3	5	6	1	621	01:17:41	4661	01:18:38	4718	00:00:57	57	0.0000
nopath	4	2	13	15	708	01:17:20	4640	01:18:40	4720	00:01:20	80	0.0000
nopath	3	6	7	1	667	01:17:58	4678	01:18:48	4728	00:00:50	50	0.0000
nopath	2	1	2	1	504	01:18:03	4683	01:18:54	4734	00:00:51	51	0.0000
nopath	4	6	10	1	696	01:18:00	4680	01:18:56	4736	00:00:56	56	0.0000
nopath	2	4	5	1	708	01:17:39	4659	01:18:56	4736	00:01:17	77	0.0000
nopath	2	4	7	1	708	01:17:49	4669	01:18:58	4738	00:01:09	69	0.0000
nopath	2	4	10	1	708	01:17:50	4670	01:19:00	4740	00:01:10	70	0.0000	00:01:05
nopath	6	1	10	1	832	01:17:33	4653	01:19:01	4741	00:01:28	88	0.0000
nopath	1	7	12	14	542	01:18:00	4680	01:19:05	4745	00:01:05	65	0.0000
nopath	6	1	12	14	832	01:18:08	4688	01:19:13	4753	00:01:05	65	0.0000
nopath	5	3	12	14	621	01:18:20	4700	01:19:25	4765	00:01:05	65	0.0000
nopath	3	6	3	1	667	01:18:20	4700	01:19:35	4775	00:01:15	75	0.0000
nopath	3	6	5	1	667	01:18:33	4713	01:19:37	4777	00:01:04	64	0.0000
nopath	3	6	9	1	667	01:18:44	4724	01:19:40	4780	00:00:56	56	0.0000
nopath	1	3	5	1	763	01:18:32	4712	01:19:42	4782	00:01:10	70	0.0000
nopath	3	6	7	1	667	01:18:53	4733	01:19:43	4783	00:00:50	50	0.0000
nopath	2	3	5	1	679	01:18:24	4704	01:19:47	4787	00:01:23	83	0.0000
nopath	6	2	5	1	748	01:18:36	4716	01:19:49	4789	00:01:13	73	0.0000
nopath	2	3	10	1	679	01:18:29	4709	01:19:49	4789	00:01:20	80	0.0000
nopath	1	2	10	1	504	01:18:56	4736	01:19:52	4792	00:00:56	56	0.0000
nopath	4	7	7	1	331	01:19:37	4777	01:20:14	4814	00:00:37	37	0.0000	00:00:37
nopath	1	4	3	1	792	01:19:11	4751	01:20:15	4815	00:01:04	64	0.0000
nopath	3	6	9	1	667	01:19:02	4742	01:20:16	4816	00:01:14	74	0.0000
nopath	5	1	5	1	785	01:19:06	4746	01:20:25	4825	00:01:19	79	0.0000
nopath	3	6	4	1	667	01:19:12	4752	01:20:27	4827	00:01:15	75	0.0000
nopath	1	2	3	1	504	01:19:44	4784	01:20:29	4829	00:00:45	45	0.0000
nopath	5	4	12	14	650	01:19:15	4755	01:20:30	4830	00:01:15	75	0.0000
nopath	2	3	9	1	679	01:19:15	4755	01:20:32	4832	00:01:17	77	0.0000
nopath	2	3	12	14	679	01:19:35	4775	01:20:35	4835	00:01:00	60	0.0000
nopath	2	1	10	1	504	01:19:58	4798	01:20:57	4857	00:00:59	59	0.0000
nopath	2	1	5	1	504	01:20:10	4810	01:21:00	4860	00:00:50	50	0.0000	00:00:58
nopath	3	1	9	1	763	01:19:56	4796	01:21:02	4862	00:01:06	66	0.0000
nopath	4	1	2	1	792	01:20:01	4801	01:21:04	4864	00:01:03	63	0.0000
nopath	3	6	6	1	667	01:19:56	4796	01:21:06	4866	00:01:10	70	0.0000
nopath	5	2	9	1	701	01:20:06	4806	01:21:10	4870	00:01:04	64	0.0000
nopath	6	5	6	1	380	01:20:29	4829	01:21:10	4870	00:00:41	41	0.0000
nopath	5	1	12	14	785	01:20:12	4812	01:21:18	4878	00:01:06	66	0.0000
nopath	6	3	12	14	667	01:20:15	4815	01:21:24	4884	00:01:09	69	0.0000
nopath	1	6	5	1	832	01:20:02	4802	01:21:30	4890	00:01:28	88	0.0000
nopath	1	3	5	1	763	01:20:29	4829	01:21:32	4892	00:01:03	63	0.0000
nopath	3	6	5	1	667	01:20:40	4840	01:21:35	4895	00:00:55	55	0.0000
nopath	1	3	5	1	763	01:20:37	4837	01:21:39	4899	00:01:02	62	0.0000
nopath	3	6	12	14	667	01:20:52	4852	01:21:42	4902	00:00:50	50	0.0000
nopath	1	3	3	1	763	01:20:41	4841	01:21:42	4902	00:01:01	61	0.0000
nopath	4	3	13	15	375	01:21:00	4860	01:21:44	4904	00:00:44	44	0.0000
nopath	2	7	3	1	458	01:21:17	4877	01:22:01	4921	00:00:44	44	0.0000	00:00:59
nopath	2	3	9	1	679	01:21:01	4861	01:22:06	4926	00:01:05	65	0.0000
nopath	2	4	3	1	708	01:21:13	4873	01:22:09	4929	00:00:56	56	0.0000
nopath	1	2	3	1	504	01:21:20	4880	01:22:11	4931	00:00:51	51	0.0000
nopath	1	7	13	15	542	01:21:29	4889	01:22:18	4938	00:00:49	49	0.0000
nopath	5	1	13	15	785	01:20:39	4839	01:22:19	4939	00:01:40	100	0.0000
nopath	5	6	5	1	380	01:21:51	4911	01:22:24	4944	00:00:33	33	0.0000
nopath	3	2	13	15	679	01:21:07	4867	01:22:25	4945	00:01:18	78	0.0000
nopath	4	2	12	14	708	01:21:38	4898	01:22:32	4952	00:00:54	54	0.0000
nopath	5	3	12	14	621	01:21:42	4902	01:22:44	4964	00:01:02	62	0.0000
nopath	6	2	3	1	748	01:21:28	4888	01:22:45	4965	00:01:17	77	0.0000
nopath	2	3	12	14	679	01:21:34	4894	01:22:53	4973	00:01:19	79	0.0000
nopath	2	3	3	1	679	01:21:41	4901	01:22:55	4975	00:01:14	74	0.0000
nopath	3	6	10	1	667	01:22:09	4929	01:23:16	4996	00:01:07	67	0.0000	00:01:07
nopath	5	3	3	1	621	01:22:28	4948	01:23:17	4997	00:00:49	49	0.0000
nopath	3	6	3	1	667	01:22:15	4935	01:23:18	4998	00:01:03	63	0.0000
nopath	5	1	13	15	785	01:22:24	4944	01:23:27	5007	00:01:03	63	0.0000
nopath	5	1	5	1	785	01:22:32	4952	01:23:32	5012	00:01:00	60	0.0000
nopath	5	3	6	1	621	01:23:06	4986	01:23:55	5035	00:00:49	49	0.0000
nopath	3	6	10	1	667	01:22:48	4968	01:23:56	5036	00:01:08	68	0.0000
nopath	3	5	4	1	621	01:23:06	4986	01:23:58	5038	00:00:52	52	0.0000
nopath	2	1	13	15	504	01:22:33	4953	01:23:58	5038	00:01:25	85	0.0000
nopath	1	2	3	1	504	01:23:11	4991	01:24:03	5043	00:00:52	52	0.0000	00:00:59
nopath	6	1	13	15	832	01:22:34	4954	01:24:05	5045	00:01:31	91	0.0000
nopath	5	1	12	14	785	01:23:09	4989	01:24:10	5050	00:01:01	61	0.0000
nopath	3	6	13	15	667	01:23:17	4997	01:24:12	5052	00:00:55	55	0.0000
nopath	1	3	9	1	763	01:22:22	4942	01:24:12	5052	00:01:50	110	0.0000
nopath	3	6	3	1	667	01:23:19	4999	01:24:13	5053	00:00:54	54	0.0000
nopath	3	6	5	1	667	01:23:35	5015	01:24:25	5065	00:00:50	50	0.0000
nopath	3	6	10	1	667	01:23:37	5017	01:24:27	5067	00:00:50	50	0.0000
nopath	3	1	10	1	763	01:22:59	4979	01:24:32	5072	00:01:33	93	0.0000
nopath	6	7	13	15	624	01:23:32	5012	01:24:33	5073	00:01:01	61	0.0000
nopath	2	3	9	1	679	01:23:02	4982	01:24:36	5076	00:01:34	94	0.0000
nopath	2	3	3	1	679	01:23:19	4999	01:24:39	5079	00:01:20	80	0.0000
nopath	2	4	9	1	708	01:23:21	5001	01:24:41	5081	00:01:20	80	0.0000
nopath	2	3	3	1	679	01:23:27	5007	01:24:43	5083	00:01:16	76	0.0000
nopath	6	1	8	1	832	01:23:30	5010	01:24:51	5091	00:01:21	81	0.0000
nopath	2	6	7	1	748	01:23:35	5015	01:24:52	5092	00:01:17	77	0.0000
nopath	1	2	13	15	504	01:23:24	5004	01:24:54	5094	00:01:30	90	0.0000
nopath	3	7	8	1	302	01:24:05	5045	01:24:58	5098	00:00:53	53	0.0000
nopath	2	3	2	1	679	01:23:46	5026	01:25:02	5102	00:01:16	76	0.0000	00:01:17
nopath	3	2	3	1	679	01:23:57	5037	01:25:05	5105	00:01:08	68	0.0000
nopath	2	4	6	1	708	01:23:56	5036	01:25:05	5105	00:01:09	69	0.0000
nopath	3	6	12	14	667	01:24:02	5042	01:25:17	5117	00:01:15	75	0.0000
nopath	6	2	5	1	748	01:24:26	5066	01:25:29	5129	00:01:03	63	0.0000
nopath	1	4	3	1	792	01:24:09	5049	01:25:35	5135	00:01:26	86	0.0000
nopath	2	4	13	15	708	01:24:37	5077	01:25:38	5138	00:01:01	61	0.0000
nopath	3	6	3	1	667	01:24:24	5064	01:25:39	5139	00:01:15	75	0.0000
nopath	6	1	3	1	832	01:24:36	5076	01:25:39	5139	00:01:03	63	0.0000
nopath	2	3	9	1	679	01:24:39	5079	01:25:39	5139	00:01:00	60	0.0000
nopath	3	6	5	1	667	01:24:27	5067	01:25:41	5141	00:01:14	74	0.0000
nopath	2	4	10	1	708	01:24:49	5089	01:25:42	5142	00:00:53	53	0.0000
nopath	3	6	3	1	667	01:24:31	5071	01:25:43	5143	00:01:12	72	0.0000
nopath	3	6	5	1	667	01:24:49	5089	01:25:45	5145	00:00:56	56	0.0000
nopath	3	6	9	1	667	01:24:56	5096	01:25:48	5148	00:00:52	52	0.0000
nopath	4	2	12	14	708	01:24:28	5068	01:25:50	5150	00:01:22	82	0.0000
nopath	3	2	3	1	679	01:24:14	5054	01:25:52	5152	00:01:38	98	0.0000
nopath	6	3	9	1	667	01:24:48	5088	01:25:53	5153	00:01:05	65	0.0000
nopath	4	1	3	1	792	01:24:17	5057	01:25:55	5155	00:01:38	98	0.0000
nopath	6	3	5	1	667	01:25:08	5108	01:25:59	5159	00:00:51	51	0.0000
nopath	1	3	3	1	763	01:24:49	5089	01:26:12	5172	00:01:23	83	0.0000	00:01:28
nopath	2	3	6	1	679	01:25:07	5107	01:26:15	5175	00:01:08	68	0.0000
nopath	3	6	5	1	667	01:25:17	5117	01:26:16	5176	00:00:59	59	0.0000
nopath	3	6	13	15	667	01:25:20	5120	01:26:21	5181	00:01:01	61	0.0000
nopath	3	5	3	1	621	01:25:23	5123	01:26:23	5183	00:01:00	60	0.0000
nopath	1	3	13	15	763	01:25:02	5102	01:26:30	5190	00:01:28	88	0.0000
nopath	4	7	12	14	331	01:26:01	5161	01:26:32	5192	00:00:31	31	0.0000
nopath	1	3	5	1	763	01:25:21	5121	01:26:33	5193	00:01:12	72	0.0000
nopath	5	4	3	1	650	01:25:19	5119	01:26:48	5208	00:01:29	89	0.0000
nopath	4	1	9	1	792	01:25:43	5143	01:26:55	5215	00:01:12	72	0.0000
nopath	6	4	12	14	696	01:26:01	5161	01:26:59	5219	00:00:58	58	0.0000
nopath	6	1	3	1	832	01:25:54	5154	01:27:00	5220	00:01:06	66	0.0000	00:01:21
nopath	2	3	13	15	679	01:25:57	5157	01:27:05	5225	00:01:08	68	0.0000
nopath	2	3	6	1	679	01:26:00	5160	01:27:08	5228	00:01:08	68	0.0000
nopath	3	6	12	14	667	01:26:05	5165	01:27:08	5228	00:01:03	63	0.0000
nopath	3	6	3	1	667	01:26:17	5177	01:27:11	5231	00:00:54	54	0.0000
nopath	2	4	13	15	708	01:26:06	5166	01:27:13	5233	00:01:07	67	0.0000
nopath	2	3	6	1	679	01:26:13	5173	01:27:13	5233	00:01:00	60	0.0000
nopath	1	4	5	1	792	01:25:56	5156	01:27:17	5237	00:01:21	81	0.0000
nopath	3	6	12	14	667	01:26:29	5189	01:27:20	5240	00:00:51	51	0.0000
nopath	6	1	6	1	832	01:26:00	5160	01:27:21	5241	00:01:21	81	0.0000
nopath	1	2	13	15	504	01:26:36	5196	01:27:25	5245	00:00:49	49	0.0000
nopath	6	2	10	1	748	01:26:14	5174	01:27:30	5250	00:01:16	76	0.0000
nopath	5	3	3	1	621	01:26:16	5176	01:27:33	5253	00:01:17	77	0.0000
nopath	2	3	3	1	679	01:26:34	5194	01:27:44	5264	00:01:10	70	0.0000
nopath	2	4	13	15	708	01:26:27	5187	01:27:48	5268	00:01:21	81	0.0000
nopath	5	2	9	1	701	01:26:58	5218	01:27:56	5276	00:00:58	58	0.0000
nopath	3	5	6	1	621	01:26:31	5191	01:27:56	5276	00:01:25	85	0.0000
nopath	5	1	12	14	785	01:26:35	5195	01:27:56	5276	00:01:21	81	0.0000
nopath	5	1	12	14	785	01:26:51	5211	01:27:58	5278	00:01:07	67	0.0000
nopath	3	6	3	1	667	01:26:52	5212	01:27:59	5279	00:01:07	67	0.0000
nopath	1	3	8	1	763	01:26:52	5212	01:28:12	5292	00:01:20	80	0.0000	00:01:20
nopath	3	6	3	1	667	01:27:08	5228	01:28:14	5294	00:01:06	66	0.0000
nopath	3	2	5	1	679	01:25:58	5158	01:28:15	5295	00:02:17	137	0.0000
nopath	3	2	3	1	679	01:26:24	5184	01:28:17	5297	00:01:53	113	0.0000
nopath	3	6	5	1	667	01:27:17	5237	01:28:18	5298	00:01:01	61	0.0000
nopath	3	6	3	1	667	01:27:28	5248	01:28:20	5300	00:00:52	52	0.0000
nopath	2	7	6	1	458	01:27:48	5268	01:28:29	5309	00:00:41	41	0.0000
nopath	6	2	12	14	748	01:27:13	5233	01:28:36	5316	00:01:23	83	0.0000
nopath	2	3	12	14	679	01:26:38	5198	01:28:43	5323	00:02:05	125	0.0000
nopath	3	6	12	14	667	01:27:50	5270	01:28:47	5327	00:00:57	57	0.0000
nopath	3	6	3	1	667	01:27:58	5278	01:28:48	5328	00:00:50	50	0.0000
nopath	3	6	12	14	667	01:28:00	5280	01:28:51	5331	00:00:51	51	0.0000
nopath	3	7	12	14	302	01:28:23	5303	01:28:59	5339	00:00:36	36	0.0000
nopath	1	2	3	1	504	01:28:17	5297	01:29:06	5346	00:00:49	49	0.0000	00:01:02
nopath	5	1	3	1	785	01:27:27	5247	01:29:06	5346	00:01:39	99	0.0000
nopath	1	5	5	1	785	01:28:15	5295	01:29:15	5355	00:01:00	60	0.0000
nopath	1	3	5	1	763	01:28:18	5298	01:29:25	5365	00:01:07	67	0.0000
nopath	2	4	9	1	708	01:28:28	5308	01:29:37	5377	00:01:09	69	0.0000
nopath	2	4	13	15	708	01:28:31	5311	01:29:42	5382	00:01:11	71	0.0000
nopath	1	2	10	1	504	01:28:43	5323	01:29:42	5382	00:00:59	59	0.0000
nopath	2	4	12	14	708	01:28:46	5326	01:29:45	5385	00:00:59	59	0.0000
nopath	1	2	12	14	504	01:28:58	5338	01:29:48	5388	00:00:50	50	0.0000
nopath	4	2	12	14	708	01:29:01	5341	01:29:55	5395	00:00:54	54	0.0000
nopath	5	7	12	14	577	01:28:53	5333	01:30:02	5402	00:01:09	69	0.0000	00:01:22
nopath	2	1	10	1	504	01:29:11	5351	01:30:06	5406	00:00:55	55	0.0000
nopath	3	4	12	14	375	01:29:28	5368	01:30:09	5409	00:00:41	41	0.0000
nopath	5	1	12	14	785	01:28:59	5339	01:30:10	5410	00:01:11	71	0.0000
nopath	1	3	12	14	763	01:28:30	5310	01:30:13	5413	00:01:43	103	0.0000
nopath	3	6	3	1	667	01:29:13	5353	01:30:16	5416	00:01:03	63	0.0000
nopath	2	3	4	1	679	01:29:07	5347	01:30:17	5417	00:01:10	70	0.0000
nopath	6	1	6	1	832	01:29:00	5340	01:30:25	5425	00:01:25	85	0.0000
nopath	1	4	3	1	792	01:29:17	5357	01:30:26	5426	00:01:09	69	0.0000
nopath	3	6	13	15	667	01:29:26	5366	01:30:40	5440	00:01:14	74	0.0000
nopath	5	3	3	1	621	01:29:55	5395	01:30:45	5445	00:00:50	50	0.0000
nopath	2	1	6	1	504	01:29:51	5391	01:30:47	5447	00:00:56	56	0.0000
nopath	3	1	3	1	763	01:29:19	5359	01:30:50	5450	00:01:31	91	0.0000
nopath	2	7	12	14	458	01:30:07	5407	01:30:50	5450	00:00:43	43	0.0000
nopath	3	6	12	14	667	01:30:01	5401	01:30:55	5455	00:00:54	54	0.0000
nopath	6	2	2	1	748	01:29:48	5388	01:30:58	5458	00:01:10	70	0.0000
nopath	3	6	9	1	667	01:30:12	5412	01:31:01	5461	00:00:49	49	0.0000	00:00:59
nopath	3	6	5	1	667	01:30:15	5415	01:31:07	5467	00:00:52	52	0.0000
nopath	2	4	3	1	708	01:30:14	5414	01:31:07	5467	00:00:53	53	0.0000
nopath	1	3	3	1	763	01:29:51	5391	01:31:16	5476	00:01:25	85	0.0000
nopath	1	3	5	1	763	01:30:08	5408	01:31:19	5479	00:01:11	71	0.0000
nopath	1	2	13	15	504	01:30:33	5433	01:31:24	5484	00:00:51	51	0.0000
nopath	6	1	10	1	832	01:30:32	5432	01:31:35	5495	00:01:03	63	0.0000
nopath	1	3	6	1	763	01:30:35	5435	01:31:52	5512	00:01:17	77	0.0000
nopath	1	3	3	1	763	01:30:41	5441	01:31:55	5515	00:01:14	74	0.0000
nopath	3	6	9	1	667	01:30:33	5433	01:31:56	5516	00:01:23	83	0.0000
nopath	2	1	6	1	504	01:31:01	5461	01:31:57	5517	00:00:56	56	0.0000
nopath	3	6	9	1	667	01:30:57	5457	01:31:58	5518	00:01:01	61	0.0000
nopath	5	1	2	1	785	01:30:59	5459	01:32:06	5526	00:01:07	67	0.0000	00:01:17
nopath	3	7	10	1	302	01:31:23	5483	01:32:07	5527	00:00:44	44	0.0000
nopath	5	4	9	1	650	01:31:00	5460	01:32:08	5528	00:01:08	68	0.0000
nopath	5	1	12	14	785	01:31:02	5462	01:32:10	5530	00:01:08	68	0.0000
nopath	3	2	3	1	679	01:31:00	5460	01:32:15	5535	00:01:15	75	0.0000
nopath	3	4	9	1	375	01:31:32	5492	01:32:17	5537	00:00:45	45	0.0000
nopath	3	2	3	1	679	01:31:07	5467	01:32:17	5537	00:01:10	70	0.0000
nopath	4	2	12	14	708	01:31:01	5461	01:32:20	5540	00:01:19	79	0.0000
nopath	2	3	12	14	679	01:31:18	5478	01:32:23	5543	00:01:05	65	0.0000
nopath	1	3	9	1	763	01:31:19	5479	01:32:26	5546	00:01:07	67	0.0000
nopath	5	6	13	15	380	01:31:17	5477	01:32:29	5549	00:01:12	72	0.0000
nopath	4	7	13	15	331	01:31:30	5490	01:32:29	5549	00:00:59	59	0.0000
nopath	3	6	3	1	667	01:31:23	5483	01:32:36	5556	00:01:13	73	0.0000
nopath	2	4	12	14	708	01:31:30	5490	01:32:37	5557	00:01:07	67	0.0000
nopath	3	6	12	14	667	01:31:25	5485	01:32:39	5559	00:01:14	74	0.0000
nopath	2	3	3	1	679	01:31:42	5502	01:32:39	5559	00:00:57	57	0.0000
nopath	3	6	6	1	667	01:31:30	5490	01:32:41	5561	00:01:11	71	0.0000
nopath	3	5	10	1	621	01:31:43	5503	01:32:41	5561	00:00:58	58	0.0000
nopath	2	3	12	14	679	01:31:44	5504	01:32:42	5562	00:00:58	58	0.0000
nopath	6	2	5	1	748	01:31:32	5492	01:32:45	5565	00:01:13	73	0.0000
nopath	2	3	7	1	679	01:31:56	5516	01:32:49	5569	00:00:53	53	0.0000
nopath	6	5	13	15	380	01:32:08	5528	01:32:50	5570	00:00:42	42	0.0000
nopath	4	2	13	15	708	01:31:33	5493	01:32:55	5575	00:01:22	82	0.0000
nopath	2	4	6	1	708	01:32:02	5522	01:32:55	5575	00:00:53	53	0.0000
nopath	6	2	3	1	748	01:31:44	5504	01:33:15	5595	00:01:31	91	0.0000	00:01:15
nopath	3	6	7	1	667	01:32:18	5538	01:33:25	5605	00:01:07	67	0.0000
nopath	3	6	9	1	667	01:32:34	5554	01:33:27	5607	00:00:53	53	0.0000
nopath	5	1	13	15	785	01:31:49	5509	01:33:29	5609	00:01:40	100	0.0000
nopath	5	1	3	1	785	01:31:57	5517	01:33:32	5612	00:01:35	95	0.0000
nopath	2	3	5	1	679	01:32:10	5530	01:33:32	5612	00:01:22	82	0.0000
nopath	5	7	13	15	577	01:32:33	5553	01:33:33	5613	00:01:00	60	0.0000
nopath	2	3	12	14	679	01:32:22	5542	01:33:35	5615	00:01:13	73	0.0000
nopath	3	6	12	14	667	01:32:46	5566	01:33:36	5616	00:00:50	50	0.0000
nopath	5	1	10	1	785	01:32:35	5555	01:33:38	5618	00:01:03	63	0.0000
nopath	3	6	5	1	667	01:32:54	5574	01:33:43	5623	00:00:49	49	0.0000
nopath	2	5	10	1	701	01:32:36	5556	01:33:53	5633	00:01:17	77	0.0000
nopath	2	1	5	1	504	01:33:22	5602	01:34:07	5647	00:00:45	45	0.0000	00:00:59
nopath	2	1	12	14	504	01:33:28	5608	01:34:15	5655	00:00:47	47	0.0000
nopath	4	1	12	14	792	01:33:09	5589	01:34:17	5657	00:01:08	68	0.0000
nopath	3	6	13	15	667	01:33:28	5608	01:34:20	5660	00:00:52	52	0.0000
nopath	6	7	13	15	624	01:33:33	5613	01:34:32	5672	00:00:59	59	0.0000
nopath	2	3	5	1	679	01:32:55	5575	01:34:32	5672	00:01:37	97	0.0000
nopath	1	2	9	1	504	01:33:38	5618	01:34:34	5674	00:00:56	56	0.0000
nopath	1	7	13	15	542	01:32:57	5577	01:34:36	5676	00:01:39	99	0.0000
nopath	2	3	10	1	679	01:33:44	5624	01:34:37	5677	00:00:53	53	0.0000
nopath	3	6	3	1	667	01:33:46	5626	01:34:46	5686	00:01:00	60	0.0000
nopath	5	3	5	1	621	01:33:49	5629	01:34:53	5693	00:01:04	64	0.0000
nopath	2	6	7	1	748	01:33:34	5614	01:34:56	5696	00:01:22	82	0.0000
nopath	5	3	6	1	621	01:33:55	5635	01:34:57	5697	00:01:02	62	0.0000
nopath	1	2	3	1	504	01:34:01	5641	01:35:02	5702	00:01:01	61	0.0000	00:00:55
nopath	2	4	12	14	708	01:33:58	5638	01:35:08	5708	00:01:10	70	0.0000
nopath	1	2	5	1	504	01:34:25	5665	01:35:15	5715	00:00:50	50	0.0000
nopath	6	1	12	14	832	01:33:56	5636	01:35:15	5715	00:01:19	79	0.0000
nopath	1	4	5	1	792	01:33:59	5639	01:35:16	5716	00:01:17	77	0.0000
nopath	4	1	3	1	792	01:34:20	5660	01:35:38	5738	00:01:18	78	0.0000
nopath	2	4	5	1	708	01:34:03	5643	01:35:46	5746	00:01:43	103	0.0000
nopath	3	6	12	14	667	01:34:32	5672	01:35:46	5746	00:01:14	74	0.0000
nopath	2	4	12	14	708	01:34:32	5672	01:35:49	5749	00:01:17	77	0.0000
nopath	6	3	12	14	667	01:34:57	5697	01:36:04	5764	00:01:07	67	0.0000	00:01:06
nopath	5	3	9	1	621	01:35:24	5724	01:36:15	5775	00:00:51	51	0.0000
nopath	2	1	3	1	504	01:35:25	5725	01:36:17	5777	00:00:52	52	0.0000
nopath	2	3	5	1	679	01:35:02	5702	01:36:22	5782	00:01:20	80	0.0000
nopath	5	2	13	15	701	01:35:26	5726	01:36:25	5785	00:00:59	59	0.0000
nopath	1	3	9	1	763	01:34:45	5685	01:36:25	5785	00:01:40	100	0.0000
nopath	5	1	12	14	785	01:35:22	5722	01:36:25	5785	00:01:03	63	0.0000
nopath	3	6	12	14	667	01:35:11	5711	01:36:26	5786	00:01:15	75	0.0000
nopath	3	6	5	1	667	01:35:26	5726	01:36:28	5788	00:01:02	62	0.0000
nopath	2	4	5	1	708	01:35:30	5730	01:36:29	5789	00:00:59	59	0.0000
nopath	3	6	13	15	667	01:35:31	5731	01:36:31	5791	00:01:00	60	0.0000
nopath	3	6	3	1	667	01:35:40	5740	01:36:33	5793	00:00:53	53	0.0000
nopath	6	2	12	14	748	01:35:40	5740	01:36:44	5804	00:01:04	64	0.0000
nopath	1	3	12	14	763	01:35:48	5748	01:36:46	5806	00:00:58	58	0.0000
nopath	6	1	5	1	832	01:35:21	5721	01:36:47	5807	00:01:26	86	0.0000
nopath	1	3	9	1	763	01:35:56	5756	01:36:54	5814	00:00:58	58	0.0000
nopath	4	2	9	1	708	01:35:59	5759	01:36:54	5814	00:00:55	55	0.0000
nopath	6	7	3	1	624	01:35:20	5720	01:37:07	5827	00:01:47	107	0.0000	00:01:19
nopath	5	3	5	1	621	01:36:21	5781	01:37:13	5833	00:00:52	52	0.0000
nopath	2	4	5	1	708	01:35:50	5750	01:37:25	5845	00:01:35	95	0.0000
nopath	2	1	9	1	504	01:36:41	5801	01:37:25	5845	00:00:44	44	0.0000
nopath	2	4	3	1	708	01:35:58	5758	01:37:27	5847	00:01:29	89	0.0000
nopath	1	7	5	1	542	01:36:48	5808	01:37:34	5854	00:00:46	46	0.0000
nopath	3	5	12	14	621	01:36:36	5796	01:37:35	5855	00:00:59	59	0.0000
nopath	3	6	3	1	667	01:36:37	5797	01:37:38	5858	00:01:01	61	0.0000
nopath	5	7	2	1	577	01:36:50	5810	01:37:49	5869	00:00:59	59	0.0000
nopath	4	1	10	1	792	01:36:53	5813	01:37:53	5873	00:01:00	60	0.0000
nopath	2	3	5	1	679	01:36:48	5808	01:38:02	5882	00:01:14	74	0.0000	00:01:11
nopath	1	2	5	1	504	01:37:14	5834	01:38:03	5883	00:00:49	49	0.0000
nopath	5	1	13	15	785	01:36:48	5808	01:38:05	5885	00:01:17	77	0.0000
nopath	4	7	3	1	331	01:37:13	5833	01:38:05	5885	00:00:52	52	0.0000
nopath	3	6	3	1	667	01:36:51	5811	01:38:05	5885	00:01:14	74	0.0000
nopath	1	4	8	1	792	01:36:56	5816	01:38:06	5886	00:01:10	70	0.0000
nopath	3	2	5	1	679	01:37:11	5831	01:38:14	5894	00:01:03	63	0.0000
nopath	3	6	5	1	667	01:37:20	5840	01:38:15	5895	00:00:55	55	0.0000
nopath	3	4	12	14	375	01:37:40	5860	01:38:16	5896	00:00:36	36	0.0000
nopath	3	2	3	1	679	01:37:16	5836	01:38:17	5897	00:01:01	61	0.0000
nopath	2	3	13	15	679	01:36:59	5819	01:38:35	5915	00:01:36	96	0.0000
nopath	2	4	12	14	708	01:37:13	5833	01:38:38	5918	00:01:25	85	0.0000
nopath	3	6	12	14	667	01:37:47	5867	01:38:40	5920	00:00:53	53	0.0000
nopath	3	6	9	1	667	01:37:52	5872	01:38:42	5922	00:00:50	50	0.0000
nopath	2	3	2	1	679	01:37:55	5875	01:39:02	5942	00:01:07	67	0.0000	00:01:21
nopath	1	2	3	1	504	01:38:14	5894	01:39:05	5945	00:00:51	51	0.0000
nopath	6	1	3	1	832	01:38:04	5884	01:39:05	5945	00:01:01	61	0.0000
nopath	1	3	13	15	763	01:37:54	5874	01:39:07	5947	00:01:13	73	0.0000
nopath	1	3	12	14	763	01:38:08	5888	01:39:10	5950	00:01:02	62	0.0000
nopath	4	3	10	1	375	01:38:32	5912	01:39:12	5952	00:00:40	40	0.0000
nopath	3	6	6	1	667	01:38:03	5883	01:39:16	5956	00:01:13	73	0.0000
nopath	3	6	12	14	667	01:38:10	5890	01:39:21	5961	00:01:11	71	0.0000
nopath	1	2	4	1	504	01:38:48	5928	01:39:31	5971	00:00:43	43	0.0000
nopath	1	5	5	1	785	01:38:34	5914	01:39:36	5976	00:01:02	62	0.0000
nopath	3	6	12	14	667	01:38:44	5924	01:39:57	5997	00:01:13	73	0.0000
nopath	3	6	12	14	667	01:39:06	5946	01:39:59	5999	00:00:53	53	0.0000
nopath	3	1	12	14	763	01:38:28	5908	01:40:02	6002	00:01:34	94	0.0000	00:01:32
nopath	5	6	9	1	380	01:39:07	5947	01:40:07	6007	00:01:00	60	0.0000
nopath	6	4	6	1	696	01:39:27	5967	01:40:21	6021	00:00:54	54	0.0000
nopath	2	3	12	14	679	01:38:19	5899	01:40:23	6023	00:02:04	124	0.0000
nopath	1	3	5	1	763	01:39:05	5945	01:40:27	6027	00:01:22	82	0.0000
nopath	6	2	13	15	748	01:39:19	5959	01:40:28	6028	00:01:09	69	0.0000
nopath	2	3	5	1	679	01:39:27	5967	01:40:37	6037	00:01:10	70	0.0000
nopath	3	6	12	14	667	01:39:40	5980	01:40:37	6037	00:00:57	57	0.0000
nopath	5	1	3	1	785	01:39:23	5963	01:40:37	6037	00:01:14	74	0.0000
nopath	2	3	3	1	679	01:39:31	5971	01:40:39	6039	00:01:08	68	0.0000
nopath	3	6	3	1	667	01:39:47	5987	01:40:39	6039	00:00:52	52	0.0000
nopath	2	4	3	1	708	01:39:47	5987	01:40:41	6041	00:00:54	54	0.0000
nopath	6	3	3	1	667	01:39:27	5967	01:40:53	6053	00:01:26	86	0.0000
nopath	6	3	9	1	667	01:39:40	5980	01:40:55	6055	00:01:15	75	0.0000
nopath	2	1	12	14	504	01:40:14	6014	01:41:01	6061	00:00:47	47	0.0000	00:00:47
nopath	6	1	6	1	832	01:39:37	5977	01:41:11	6071	00:01:34	94	0.0000
nopath	3	6	6	1	667	01:40:07	6007	01:41:15	6075	00:01:08	68	0.0000
nopath	1	4	12	14	792	01:39:54	5994	01:41:16	6076	00:01:22	82	0.0000
nopath	2	4	3	1	708	01:40:07	6007	01:41:17	6077	00:01:10	70	0.0000
nopath	3	6	9	1	667	01:40:13	6013	01:41:20	6080	00:01:07	67	0.0000
nopath	1	7	9	1	542	01:40:34	6034	01:41:21	6081	00:00:47	47	0.0000
nopath	3	6	3	1	667	01:40:21	6021	01:41:23	6083	00:01:02	62	0.0000
nopath	3	6	12	14	667	01:40:26	6026	01:41:25	6085	00:00:59	59	0.0000
nopath	5	1	12	14	785	01:39:51	5991	01:41:27	6087	00:01:36	96	0.0000
nopath	5	1	13	15	785	01:40:31	6031	01:41:37	6097	00:01:06	66	0.0000
nopath	4	6	12	14	696	01:40:34	6034	01:41:39	6099	00:01:05	65	0.0000
nopath	4	2	7	1	708	01:40:13	6013	01:41:45	6105	00:01:32	92	0.0000
nopath	5	3	13	15	621	01:40:14	6014	01:41:46	6106	00:01:32	92	0.0000
nopath	3	2	5	1	679	01:40:12	6012	01:41:47	6107	00:01:35	95	0.0000
nopath	6	3	9	1	667	01:40:55	6055	01:41:48	6108	00:00:53	53	0.0000
nopath	4	2	12	14	708	01:40:26	6026	01:41:50	6110	00:01:24	84	0.0000
nopath	3	7	3	1	302	01:41:25	6085	01:41:57	6117	00:00:32	32	0.0000
nopath	1	3	9	1	763	01:40:35	6035	01:42:02	6122	00:01:27	87	0.0000	00:01:16
nopath	6	2	5	1	748	01:40:49	6049	01:42:05	6125	00:01:16	76	0.0000
nopath	3	6	10	1	667	01:41:00	6060	01:42:06	6126	00:01:06	66	0.0000
nopath	2	4	3	1	708	01:40:40	6040	01:42:07	6127	00:01:27	87	0.0000
nopath	3	6	5	1	667	01:41:09	6069	01:42:08	6128	00:00:59	59	0.0000
nopath	2	4	12	14	708	01:41:09	6069	01:42:09	6129	00:01:00	60	0.0000
nopath	3	6	5	1	667	01:41:12	6072	01:42:10	6130	00:00:58	58	0.0000
nopath	2	4	9	1	708	01:41:14	6074	01:42:13	6133	00:00:59	59	0.0000
nopath	1	2	12	14	504	01:41:09	6069	01:42:15	6135	00:01:06	66	0.0000
nopath	3	5	3	1	621	01:41:28	6088	01:42:20	6140	00:00:52	52	0.0000
nopath	1	3	13	15	763	01:40:58	6058	01:42:34	6154	00:01:36	96	0.0000
nopath	2	6	5	1	748	01:41:27	6087	01:42:36	6156	00:01:09	69	0.0000
nopath	5	3	3	1	621	01:41:44	6104	01:42:44	6164	00:01:00	60	0.0000
nopath	6	1	5	1	832	01:41:43	6103	01:42:46	6166	00:01:03	63	0.0000
nopath	3	2	2	1	679	01:41:48	6108	01:42:55	6175	00:01:07	67	0.0000
nopath	3	6	5	1	667	01:42:13	6133	01:43:05	6185	00:00:52	52	0.0000	00:01:02
nopath	5	1	3	1	785	01:41:52	6112	01:43:11	6191	00:01:19	79	0.0000
nopath	3	6	5	1	667	01:42:25	6145	01:43:15	6195	00:00:50	50	0.0000
nopath	2	3	3	1	679	01:42:12	6132	01:43:16	6196	00:01:04	64	0.0000
nopath	3	5	12	14	621	01:42:26	6146	01:43:17	6197	00:00:51	51	0.0000
nopath	1	2	12	14	504	01:42:38	6158	01:43:22	6202	00:00:44	44	0.0000
nopath	1	3	6	1	763	01:42:31	6151	01:43:34	6214	00:01:03	63	0.0000
nopath	5	6	5	1	380	01:42:59	6179	01:43:37	6217	00:00:38	38	0.0000
nopath	4	1	5	1	792	01:42:07	6127	01:43:40	6220	00:01:33	93	0.0000
nopath	2	3	13	15	679	01:42:31	6151	01:43:51	6231	00:01:20	80	0.0000
nopath	6	1	3	1	832	01:42:39	6159	01:43:51	6231	00:01:12	72	0.0000
nopath	2	3	12	14	679	01:42:55	6175	01:43:53	6233	00:00:58	58	0.0000
nopath	1	2	3	1	504	01:43:11	6191	01:43:57	6237	00:00:46	46	0.0000
nopath	6	7	5	1	624	01:42:34	6154	01:44:07	6247	00:01:33	93	0.0000	00:01:33
nopath	1	3	5	1	763	01:42:58	6178	01:44:22	6262	00:01:24	84	0.0000
nopath	3	6	2	1	667	01:43:27	6207	01:44:25	6265	00:00:58	58	0.0000
nopath	3	6	10	1	667	01:43:35	6215	01:44:27	6267	00:00:52	52	0.0000
nopath	3	6	3	1	667	01:43:41	6221	01:44:32	6272	00:00:51	51	0.0000
nopath	6	2	13	15	748	01:43:17	6197	01:44:32	6272	00:01:15	75	0.0000
nopath	5	1	13	15	785	01:43:21	6201	01:44:35	6275	00:01:14	74	0.0000
nopath	2	3	5	1	679	01:43:12	6192	01:44:36	6276	00:01:24	84	0.0000
nopath	1	2	3	1	504	01:43:48	6228	01:44:36	6276	00:00:48	48	0.0000
nopath	3	6	3	1	667	01:43:47	6227	01:44:38	6278	00:00:51	51	0.0000
nopath	6	5	9	1	380	01:43:48	6228	01:44:40	6280	00:00:52	52	0.0000
nopath	2	3	13	15	679	01:43:42	6222	01:44:42	6282	00:01:00	60	0.0000
nopath	2	7	4	1	458	01:43:51	6231	01:45:00	6300	00:01:09	69	0.0000	00:00:51
nopath	5	4	13	15	650	01:43:42	6222	01:45:01	6301	00:01:19	79	0.0000
nopath	2	1	10	1	504	01:44:13	6253	01:45:05	6305	00:00:52	52	0.0000
nopath	1	4	13	15	792	01:43:27	6207	01:45:08	6308	00:01:41	101	0.0000
nopath	2	3	13	15	679	01:43:47	6227	01:45:11	6311	00:01:24	84	0.0000
nopath	6	1	9	1	832	01:44:02	6242	01:45:11	6311	00:01:09	69	0.0000
nopath	2	4	5	1	708	01:44:11	6251	01:45:16	6316	00:01:05	65	0.0000
nopath	2	3	12	14	679	01:44:17	6257	01:45:18	6318	00:01:01	61	0.0000
nopath	3	6	13	15	667	01:44:10	6250	01:45:30	6330	00:01:20	80	0.0000
nopath	5	2	9	1	701	01:44:37	6277	01:45:31	6331	00:00:54	54	0.0000
nopath	5	1	10	1	785	01:44:37	6277	01:45:40	6340	00:01:03	63	0.0000
nopath	1	3	2	1	763	01:44:11	6251	01:45:42	6342	00:01:31	91	0.0000
nopath	1	6	12	14	832	01:43:59	6239	01:45:47	6347	00:01:48	108	0.0000
nopath	6	2	3	1	748	01:45:06	6306	01:46:03	6363	00:00:57	57	0.0000	00:01:08
nopath	1	4	12	14	792	01:45:02	6302	01:46:04	6364	00:01:02	62	0.0000
nopath	1	3	3	1	763	01:45:11	6311	01:46:08	6368	00:00:57	57	0.0000
nopath	1	5	7	1	785	01:45:12	6312	01:46:13	6373	00:01:01	61	0.0000
nopath	6	1	3	1	832	01:45:19	6319	01:46:24	6384	00:01:05	65	0.0000
nopath	3	2	13	15	679	01:45:11	6311	01:46:43	6403	00:01:32	92	0.0000
nopath	5	3	10	1	621	01:45:45	6345	01:46:44	6404	00:00:59	59	0.0000
nopath	3	1	12	14	763	01:44:52	6292	01:46:47	6407	00:01:55	115	0.0000
nopath	5	3	9	1	621	01:46:03	6363	01:46:52	6412	00:00:49	49	0.0000
nopath	3	4	13	15	375	01:46:17	6377	01:46:53	6413	00:00:36	36	0.0000
nopath	4	1	3	1	792	01:45:47	6347	01:46:54	6414	00:01:07	67	0.0000
nopath	1	2	3	1	504	01:46:02	6362	01:47:01	6421	00:00:59	59	0.0000	00:00:50
nopath	3	6	9	1	667	01:46:13	6373	01:47:04	6424	00:00:51	51	0.0000
nopath	1	2	12	14	504	01:46:14	6374	01:47:06	6426	00:00:52	52	0.0000
nopath	3	6	12	14	667	01:46:18	6378	01:47:13	6433	00:00:55	55	0.0000
nopath	3	2	5	1	679	01:46:14	6374	01:47:15	6435	00:01:01	61	0.0000
nopath	6	3	5	1	667	01:46:26	6386	01:47:16	6436	00:00:50	50	0.0000
nopath	3	6	3	1	667	01:46:31	6391	01:47:20	6440	00:00:49	49	0.0000
nopath	3	6	3	1	667	01:46:32	6392	01:47:23	6443	00:00:51	51	0.0000
nopath	4	7	10	1	331	01:46:50	6410	01:47:24	6444	00:00:34	34	0.0000
nopath	1	3	13	15	763	01:45:37	6337	01:47:25	6445	00:01:48	108	0.0000
nopath	3	6	13	15	667	01:46:33	6393	01:47:26	6446	00:00:53	53	0.0000
nopath	2	4	12	14	708	01:45:41	6341	01:47:27	6447	00:01:46	106	0.0000
nopath	3	6	2	1	667	01:46:36	6396	01:47:30	6450	00:00:54	54	0.0000
nopath	1	2	12	14	504	01:47:08	6428	01:47:54	6474	00:00:46	46	0.0000
nopath	2	3	5	1	679	01:46:53	6413	01:47:57	6477	00:01:04	64	0.0000
nopath	2	4	3	1	708	01:47:03	6423	01:47:59	6479	00:00:56	56	0.0000
nopath	4	2	6	1	708	01:47:06	6426	01:48:05	6485	00:00:59	59	0.0000	00:01:15
nopath	1	4	5	1	792	01:47:02	6422	01:48:06	6486	00:01:04	64	0.0000
nopath	5	3	5	1	621	01:47:01	6421	01:48:13	6493	00:01:12	72	0.0000
nopath	2	1	5	1	504	01:47:30	6450	01:48:16	6496	00:00:46	46	0.0000
nopath	3	7	9	1	302	01:47:29	6449	01:48:19	6499	00:00:50	50	0.0000
nopath	2	1	3	1	504	01:47:45	6465	01:48:30	6510	00:00:45	45	0.0000
nopath	3	6	5	1	667	01:46:56	6416	01:48:36	6516	00:01:40	100	0.0000
nopath	5	7	5	1	577	01:47:42	6462	01:48:38	6518	00:00:56	56	0.0000
nopath	3	6	12	14	667	01:47:43	6463	01:48:39	6519	00:00:56	56	0.0000
nopath	4	1	13	15	792	01:47:31	6451	01:48:40	6520	00:01:09	69	0.0000
nopath	3	6	9	1	667	01:47:52	6472	01:48:42	6522	00:00:50	50	0.0000
nopath	2	7	13	15	458	01:48:03	6483	01:48:45	6525	00:00:42	42	0.0000
nopath	3	6	12	14	667	01:47:57	6477	01:48:49	6529	00:00:52	52	0.0000
nopath	5	4	5	1	650	01:47:56	6476	01:48:52	6532	00:00:56	56	0.0000
nopath	6	2	10	1	748	01:47:52	6472	01:48:59	6539	00:01:07	67	0.0000
nopath	3	6	12	14	667	01:48:15	6495	01:49:05	6545	00:00:50	50	0.0000	00:00:56
nopath	2	4	10	1	708	01:48:13	6493	01:49:06	6546	00:00:53	53	0.0000
nopath	6	1	3	1	832	01:47:52	6472	01:49:07	6547	00:01:15	75	0.0000
nopath	2	3	9	1	679	01:48:15	6495	01:49:09	6549	00:00:54	54	0.0000
nopath	4	3	10	1	375	01:48:32	6512	01:49:10	6550	00:00:38	38	0.0000
nopath	3	2	12	14	679	01:48:16	6496	01:49:15	6555	00:00:59	59	0.0000
nopath	6	2	3	1	748	01:48:32	6512	01:49:35	6575	00:01:03	63	0.0000
nopath	2	3	8	1	679	01:48:29	6509	01:49:36	6576	00:01:07	67	0.0000
nopath	3	6	5	1	667	01:48:23	6503	01:49:36	6576	00:01:13	73	0.0000
nopath	2	3	12	14	679	01:48:37	6517	01:49:38	6578	00:01:01	61	0.0000
nopath	5	1	3	1	785	01:48:07	6487	01:49:46	6586	00:01:39	99	0.0000
nopath	5	1	9	1	785	01:48:54	6534	01:49:55	6595	00:01:01	61	0.0000
nopath	3	5	9	1	621	01:48:45	6525	01:50:05	6605	00:01:20	80	0.0000	00:01:05
nopath	2	4	5	1	708	01:48:56	6536	01:50:05	6605	00:01:09	69	0.0000
nopath	1	3	3	1	763	01:49:08	6548	01:50:07	6607	00:00:59	59	0.0000
nopath	5	1	7	1	785	01:49:05	6545	01:50:15	6615	00:01:10	70	0.0000
nopath	3	6	5	1	667	01:49:03	6543	01:50:17	6617	00:01:14	74	0.0000
nopath	5	1	3	1	785	01:49:13	6553	01:50:18	6618	00:01:05	65	0.0000
nopath	3	6	3	1	667	01:49:21	6561	01:50:21	6621	00:01:00	60	0.0000
nopath	5	1	5	1	785	01:49:26	6566	01:50:26	6626	00:01:00	60	0.0000
nopath	1	3	5	1	763	01:49:29	6569	01:50:27	6627	00:00:58	58	0.0000
nopath	1	3	3	1	763	01:49:32	6572	01:50:31	6631	00:00:59	59	0.0000
nopath	6	3	3	1	667	01:49:52	6592	01:50:42	6642	00:00:50	50	0.0000
nopath	2	4	9	1	708	01:48:57	6537	01:50:56	6656	00:01:59	119	0.0000
nopath	2	3	5	1	679	01:48:59	6539	01:50:58	6658	00:01:59	119	0.0000
nopath	5	2	9	1	701	01:49:57	6597	01:51:00	6660	00:01:03	63	0.0000	00:00:59
nopath	6	1	4	1	832	01:49:11	6551	01:51:01	6661	00:01:50	110	0.0000
nopath	2	3	5	1	679	01:49:50	6590	01:51:01	6661	00:01:11	71	0.0000
nopath	1	2	13	15	504	01:50:13	6613	01:51:04	6664	00:00:51	51	0.0000
nopath	2	3	10	1	679	01:49:58	6598	01:51:04	6664	00:01:06	66	0.0000
nopath	2	3	12	14	679	01:50:06	6606	01:51:07	6667	00:01:01	61	0.0000
nopath	2	3	13	15	679	01:50:10	6610	01:51:12	6672	00:01:02	62	0.0000
nopath	1	2	5	1	504	01:50:56	6656	01:51:44	6704	00:00:48	48	0.0000
nopath	5	1	3	1	785	01:50:44	6644	01:51:45	6705	00:01:01	61	0.0000
nopath	3	6	10	1	667	01:50:35	6635	01:51:46	6706	00:01:11	71	0.0000
nopath	3	6	10	1	667	01:51:18	6678	01:52:08	6728	00:00:50	50	0.0000	00:01:05
nopath	6	1	3	1	832	01:51:10	6670	01:52:13	6733	00:01:03	63	0.0000
nopath	6	1	3	1	832	01:51:17	6677	01:52:19	6739	00:01:02	62	0.0000
nopath	6	7	13	15	624	01:51:20	6680	01:52:20	6740	00:01:00	60	0.0000
nopath	3	2	3	1	679	01:51:22	6682	01:52:25	6745	00:01:03	63	0.0000
nopath	3	6	13	15	667	01:51:36	6696	01:52:29	6749	00:00:53	53	0.0000
nopath	3	5	12	14	621	01:51:39	6699	01:52:31	6751	00:00:52	52	0.0000
nopath	1	3	5	1	763	01:51:07	6667	01:52:32	6752	00:01:25	85	0.0000
nopath	3	6	5	1	667	01:51:45	6705	01:52:41	6761	00:00:56	56	0.0000
nopath	3	6	3	1	667	01:51:47	6707	01:52:43	6763	00:00:56	56	0.0000
nopath	3	6	9	1	667	01:51:48	6708	01:52:45	6765	00:00:57	57	0.0000
nopath	2	3	13	15	679	01:51:05	6665	01:52:51	6771	00:01:46	106	0.0000
nopath	2	3	5	1	679	01:51:34	6694	01:52:53	6773	00:01:19	79	0.0000
nopath	2	3	6	1	679	01:51:35	6695	01:52:55	6775	00:01:20	80	0.0000
nopath	2	1	5	1	504	01:52:12	6732	01:52:57	6777	00:00:45	45	0.0000
nopath	2	4	2	1	708	01:51:42	6702	01:52:58	6778	00:01:16	76	0.0000
nopath	3	1	3	1	763	01:51:44	6704	01:52:59	6779	00:01:15	75	0.0000
nopath	2	3	5	1	679	01:51:50	6710	01:53:00	6780	00:01:10	70	0.0000	00:01:14
nopath	5	1	12	14	785	01:51:45	6705	01:53:02	6782	00:01:17	77	0.0000
nopath	4	2	9	1	708	01:51:43	6703	01:53:15	6795	00:01:32	92	0.0000
nopath	1	3	5	1	763	01:52:18	6738	01:53:32	6812	00:01:14	74	0.0000
nopath	1	3	12	14	763	01:52:25	6745	01:53:35	6815	00:01:10	70	0.0000
nopath	3	6	3	1	667	01:52:06	6726	01:53:35	6815	00:01:29	89	0.0000
nopath	3	6	5	1	667	01:52:20	6740	01:53:37	6817	00:01:17	77	0.0000
nopath	3	6	13	15	667	01:52:35	6755	01:53:43	6823	00:01:08	68	0.0000
nopath	2	4	3	1	708	01:52:52	6772	01:53:44	6824	00:00:52	52	0.0000
nopath	5	1	3	1	785	01:52:34	6754	01:53:45	6825	00:01:11	71	0.0000
nopath	1	2	4	1	504	01:52:33	6753	01:53:48	6828	00:01:15	75	0.0000
nopath	5	1	3	1	785	01:52:39	6759	01:53:48	6828	00:01:09	69	0.0000
nopath	2	6	5	1	748	01:52:40	6760	01:53:56	6836	00:01:16	76	0.0000
nopath	3	4	9	1	375	01:53:13	6793	01:53:58	6838	00:00:45	45	0.0000
nopath	6	2	3	1	748	01:52:30	6750	01:53:59	6839	00:01:29	89	0.0000
nopath	2	4	12	14	708	01:52:53	6773	01:54:06	6846	00:01:13	73	0.0000	00:01:11
nopath	5	6	12	14	380	01:53:31	6811	01:54:07	6847	00:00:36	36	0.0000
nopath	6	1	13	15	832	01:52:37	6757	01:54:11	6851	00:01:34	94	0.0000
nopath	1	3	3	1	763	01:52:53	6773	01:54:32	6872	00:01:39	99	0.0000
nopath	5	7	3	1	577	01:53:38	6818	01:54:33	6873	00:00:55	55	0.0000
nopath	3	6	10	1	667	01:53:02	6782	01:54:36	6876	00:01:34	94	0.0000
nopath	4	7	9	1	331	01:54:01	6841	01:54:38	6878	00:00:37	37	0.0000
nopath	3	6	10	1	667	01:53:45	6825	01:54:38	6878	00:00:53	53	0.0000
nopath	1	3	13	15	763	01:53:26	6806	01:54:40	6880	00:01:14	74	0.0000
nopath	3	6	3	1	667	01:53:48	6828	01:54:42	6882	00:00:54	54	0.0000
nopath	1	4	5	1	792	01:53:33	6813	01:54:42	6882	00:01:09	69	0.0000
nopath	3	5	12	14	621	01:53:52	6832	01:54:45	6885	00:00:53	53	0.0000
nopath	2	4	9	1	708	01:53:04	6784	01:54:46	6886	00:01:42	102	0.0000
nopath	3	6	3	1	667	01:53:57	6837	01:54:47	6887	00:00:50	50	0.0000
nopath	2	3	13	15	679	01:53:37	6817	01:54:53	6893	00:01:16	76	0.0000
nopath	2	4	12	14	708	01:54:08	6848	01:55:02	6902	00:00:54	54	0.0000	00:01:18
nopath	2	5	3	1	701	01:53:49	6829	01:55:03	6903	00:01:14	74	0.0000
nopath	4	1	5	1	792	01:53:59	6839	01:55:08	6908	00:01:09	69	0.0000
nopath	2	1	10	1	504	01:54:37	6877	01:55:19	6919	00:00:42	42	0.0000
nopath	1	7	6	1	542	01:54:33	6873	01:55:23	6923	00:00:50	50	0.0000
nopath	1	2	12	14	504	01:54:39	6879	01:55:24	6924	00:00:45	45	0.0000
nopath	5	3	5	1	621	01:53:53	6833	01:55:24	6924	00:01:31	91	0.0000
nopath	5	4	12	14	650	01:53:49	6829	01:55:26	6926	00:01:37	97	0.0000
nopath	3	6	12	14	667	01:54:44	6884	01:55:39	6939	00:00:55	55	0.0000
nopath	3	6	12	14	667	01:54:51	6891	01:55:42	6942	00:00:51	51	0.0000
nopath	5	3	9	1	621	01:53:56	6836	01:55:43	6943	00:01:47	107	0.0000
nopath	3	2	6	1	679	01:54:40	6880	01:55:45	6945	00:01:05	65	0.0000
nopath	6	3	6	1	667	01:54:26	6866	01:55:48	6948	00:01:22	82	0.0000
nopath	6	4	3	1	696	01:53:21	6801	01:55:51	6951	00:02:30	150	0.0000
nopath	6	2	3	1	748	01:54:51	6891	01:55:55	6955	00:01:04	64	0.0000
nopath	3	6	12	14	667	01:55:00	6900	01:56:07	6967	00:01:07	67	0.0000	00:01:02
nopath	3	2	9	1	679	01:55:10	6910	01:56:10	6970	00:01:00	60	0.0000
nopath	3	6	12	14	667	01:55:21	6921	01:56:15	6975	00:00:54	54	0.0000
nopath	2	1	3	1	504	01:55:18	6918	01:56:17	6977	00:00:59	59	0.0000
nopath	3	7	5	1	302	01:55:31	6931	01:56:17	6977	00:00:46	46	0.0000
nopath	3	6	3	1	667	01:55:25	6925	01:56:21	6981	00:00:56	56	0.0000
nopath	5	1	5	1	785	01:55:27	6927	01:56:28	6988	00:01:01	61	0.0000
nopath	2	3	2	1	679	01:55:21	6921	01:56:32	6992	00:01:11	71	0.0000
nopath	5	6	2	1	380	01:56:03	6963	01:56:36	6996	00:00:33	33	0.0000
nopath	4	2	9	1	708	01:55:07	6907	01:56:39	6999	00:01:32	92	0.0000
nopath	1	4	3	1	792	01:55:45	6945	01:56:43	7003	00:00:58	58	0.0000
nopath	3	1	3	1	763	01:55:11	6911	01:56:45	7005	00:01:34	94	0.0000
nopath	6	1	12	14	832	01:55:29	6929	01:56:52	7012	00:01:23	83	0.0000
nopath	5	1	13	15	785	01:55:49	6949	01:56:57	7017	00:01:08	68	0.0000
nopath	5	1	2	1	785	01:56:04	6964	01:57:07	7027	00:01:03	63	0.0000	00:01:12
nopath	6	7	12	14	624	01:55:39	6939	01:57:08	7028	00:01:29	89	0.0000
nopath	5	2	13	15	701	01:56:14	6974	01:57:10	7030	00:00:56	56	0.0000
nopath	2	3	9	1	679	01:55:33	6933	01:57:12	7032	00:01:39	99	0.0000
nopath	1	3	3	1	763	01:56:18	6978	01:57:17	7037	00:00:59	59	0.0000
nopath	1	3	6	1	763	01:56:20	6980	01:57:19	7039	00:00:59	59	0.0000
nopath	6	3	3	1	667	01:56:32	6992	01:57:33	7053	00:01:01	61	0.0000
nopath	6	3	9	1	667	01:56:44	7004	01:57:36	7056	00:00:52	52	0.0000
nopath	2	1	5	1	504	01:56:24	6984	01:57:37	7057	00:01:13	73	0.0000
nopath	2	7	3	1	458	01:56:45	7005	01:57:44	7064	00:00:59	59	0.0000
nopath	6	2	10	1	748	01:56:03	6963	01:57:45	7065	00:01:42	102	0.0000
nopath	3	6	6	1	667	01:56:36	6996	01:57:46	7066	00:01:10	70	0.0000
nopath	2	4	12	14	708	01:56:26	6986	01:57:50	7070	00:01:24	84	0.0000
nopath	1	7	3	1	542	01:56:48	7008	01:57:55	7075	00:01:07	67	0.0000
nopath	5	1	12	14	785	01:56:56	7016	01:57:57	7077	00:01:01	61	0.0000
nopath	2	3	9	1	679	01:56:54	7014	01:57:59	7079	00:01:05	65	0.0000
nopath	6	5	3	1	380	01:57:24	7044	01:58:00	7080	00:00:36	36	0.0000	00:00:41
nopath	1	3	5	1	763	01:56:55	7015	01:58:32	7112	00:01:37	97	0.0000
nopath	3	6	3	1	667	01:57:17	7037	01:58:35	7115	00:01:18	78	0.0000
nopath	3	6	13	15	667	01:57:31	7051	01:58:40	7120	00:01:09	69	0.0000
nopath	2	3	13	15	679	01:57:33	7053	01:58:40	7120	00:01:07	67	0.0000
nopath	3	6	9	1	667	01:57:44	7064	01:58:43	7123	00:00:59	59	0.0000
nopath	2	4	3	1	708	01:57:35	7055	01:58:43	7123	00:01:08	68	0.0000
nopath	2	3	3	1	679	01:57:47	7067	01:58:45	7125	00:00:58	58	0.0000
nopath	3	6	5	1	667	01:57:50	7070	01:58:45	7125	00:00:55	55	0.0000
nopath	1	3	13	15	763	01:57:28	7048	01:59:00	7140	00:01:32	92	0.0000	00:01:16
nopath	1	5	3	1	785	01:58:05	7085	01:59:06	7146	00:01:01	61	0.0000
nopath	6	1	3	1	832	01:57:40	7060	01:59:11	7151	00:01:31	91	0.0000
nopath	2	4	6	1	708	01:58:08	7088	01:59:16	7156	00:01:08	68	0.0000
nopath	2	3	12	14	679	01:58:24	7104	01:59:19	7159	00:00:55	55	0.0000
nopath	6	1	10	1	832	01:58:17	7097	01:59:21	7161	00:01:04	64	0.0000
nopath	1	2	3	1	504	01:58:41	7121	01:59:25	7165	00:00:44	44	0.0000
nopath	5	3	3	1	621	01:57:44	7064	01:59:33	7173	00:01:49	109	0.0000
nopath	6	2	3	1	748	01:58:49	7129	01:59:48	7188	00:00:59	59	0.0000
nopath	3	6	13	15	667	01:58:51	7131	01:59:59	7199	00:01:08	68	0.0000
nopath	3	2	3	1	679	01:59:03	7143	02:00:05	7205	00:01:02	62	0.0000	00:01:18
nopath	4	2	12	14	708	01:59:20	7160	02:00:17	7217	00:00:57	57	0.0000
nopath	4	1	3	1	792	01:59:15	7155	02:00:23	7223	00:01:08	68	0.0000
nopath	3	6	5	1	667	01:59:29	7169	02:00:36	7236	00:01:07	67	0.0000
nopath	1	2	12	14	504	01:59:53	7193	02:00:37	7237	00:00:44	44	0.0000
nopath	2	3	5	1	679	01:59:22	7162	02:00:42	7242	00:01:20	80	0.0000
nopath	1	2	5	1	504	01:59:59	7199	02:00:45	7245	00:00:46	46	0.0000
nopath	2	4	10	1	708	01:59:41	7181	02:00:46	7246	00:01:05	65	0.0000
nopath	3	5	9	1	621	01:59:40	7180	02:00:47	7247	00:01:07	67	0.0000
nopath	3	6	4	1	667	01:59:41	7181	02:00:53	7253	00:01:12	72	0.0000
nopath	5	3	3	1	621	01:59:57	7197	02:00:53	7253	00:00:56	56	0.0000
nopath	3	6	9	1	667	01:59:56	7196	02:00:56	7256	00:01:00	60	0.0000
nopath	3	6	3	1	667	01:59:59	7199	02:00:58	7258	00:00:59	59	0.0000
nopath	3	6	5	1	667	02:00:05	7205	02:00:59	7259	00:00:54	54	0.0000
nopath	1	3	3	1	763	01:59:58	7198	02:01:02	7262	00:01:04	64	0.0000	00:01:04
nopath	4	1	13	15	792	01:59:41	7181	02:01:04	7264	00:01:23	83	0.0000
nopath	2	4	5	1	708	01:59:59	7199	02:01:07	7267	00:01:08	68	0.0000
nopath	2	3	12	14	679	02:00:12	7212	02:01:09	7269	00:00:57	57	0.0000
nopath	2	4	12	14	708	02:00:13	7213	02:01:13	7273	00:01:00	60	0.0000
nopath	2	4	3	1	708	02:00:17	7217	02:01:15	7275	00:00:58	58	0.0000
nopath	5	4	7	1	650	02:00:06	7206	02:01:40	7300	00:01:34	94	0.0000
nopath	1	3	5	1	763	02:00:26	7226	02:01:42	7302	00:01:16	76	0.0000
nopath	5	2	13	15	701	02:00:26	7226	02:01:45	7305	00:01:19	79	0.0000
nopath	3	6	10	1	667	02:00:47	7247	02:01:46	7306	00:00:59	59	0.0000
nopath	3	6	3	1	667	02:00:52	7252	02:01:47	7307	00:00:55	55	0.0000
nopath	5	1	10	1	785	02:00:57	7257	02:01:58	7318	00:01:01	61	0.0000
nopath	5	1	12	14	785	02:01:01	7261	02:02:02	7322	00:01:01	61	0.0000	00:01:01
nopath	6	2	5	1	748	02:00:53	7253	02:02:09	7329	00:01:16	76	0.0000
nopath	1	2	5	1	504	02:01:22	7282	02:02:12	7332	00:00:50	50	0.0000
nopath	1	2	5	1	504	02:01:25	7285	02:02:15	7335	00:00:50	50	0.0000
nopath	3	6	9	1	667	02:01:34	7294	02:02:24	7344	00:00:50	50	0.0000
nopath	1	2	12	14	504	02:01:40	7300	02:02:27	7347	00:00:47	47	0.0000
nopath	1	3	13	15	763	02:01:44	7304	02:02:55	7375	00:01:11	71	0.0000
nopath	1	4	8	1	792	02:01:51	7311	02:02:56	7376	00:01:05	65	0.0000
nopath	3	5	12	14	621	02:02:08	7328	02:02:59	7379	00:00:51	51	0.0000
nopath	3	6	5	1	667	02:02:12	7332	02:03:02	7382	00:00:50	50	0.0000	00:01:00
nopath	3	6	8	1	667	02:02:13	7333	02:03:04	7384	00:00:51	51	0.0000
nopath	2	4	13	15	708	02:01:24	7284	02:03:10	7390	00:01:46	106	0.0000
nopath	2	3	3	1	679	02:02:07	7327	02:03:12	7392	00:01:05	65	0.0000
nopath	2	3	5	1	679	02:02:13	7333	02:03:14	7394	00:01:01	61	0.0000
nopath	5	3	12	14	621	02:02:11	7331	02:03:24	7404	00:01:13	73	0.0000
nopath	5	3	12	14	621	02:02:46	7366	02:03:38	7418	00:00:52	52	0.0000
nopath	1	3	3	1	763	02:02:12	7332	02:03:42	7422	00:01:30	90	0.0000
nopath	3	6	5	1	667	02:02:22	7342	02:03:46	7426	00:01:24	84	0.0000
nopath	3	6	10	1	667	02:02:38	7358	02:03:48	7428	00:01:10	70	0.0000
nopath	5	1	9	1	785	02:02:27	7347	02:03:51	7431	00:01:24	84	0.0000
nopath	2	3	12	14	679	02:02:31	7351	02:03:57	7437	00:01:26	86	0.0000
nopath	2	3	9	1	679	02:03:07	7387	02:04:00	7440	00:00:53	53	0.0000	00:01:08
nopath	5	1	3	1	785	02:03:00	7380	02:04:01	7441	00:01:01	61	0.0000
nopath	3	2	3	1	679	02:02:46	7366	02:04:05	7445	00:01:19	79	0.0000
nopath	2	1	13	15	504	02:03:20	7400	02:04:23	7463	00:01:03	63	0.0000
nopath	6	2	9	1	748	02:03:12	7392	02:04:25	7465	00:01:13	73	0.0000
nopath	2	1	9	1	504	02:03:42	7422	02:04:26	7466	00:00:44	44	0.0000
nopath	4	1	9	1	792	02:02:58	7378	02:04:28	7468	00:01:30	90	0.0000
nopath	1	2	3	1	504	02:03:36	7416	02:04:31	7471	00:00:55	55	0.0000
nopath	2	4	3	1	708	02:03:19	7399	02:04:35	7475	00:01:16	76	0.0000
nopath	2	3	5	1	679	02:03:39	7419	02:04:36	7476	00:00:57	57	0.0000
nopath	3	6	12	14	667	02:03:28	7408	02:04:37	7477	00:01:09	69	0.0000
nopath	4	3	3	1	375	02:04:04	7444	02:04:38	7478	00:00:34	34	0.0000
nopath	3	6	5	1	667	02:03:40	7420	02:04:39	7479	00:00:59	59	0.0000
nopath	6	1	3	1	832	02:03:28	7408	02:04:47	7487	00:01:19	79	0.0000
nopath	6	1	2	1	832	02:03:34	7414	02:04:49	7489	00:01:15	75	0.0000
nopath	3	2	9	1	679	02:03:36	7416	02:04:55	7495	00:01:19	79	0.0000
nopath	3	4	5	1	375	02:04:09	7449	02:04:56	7496	00:00:47	47	0.0000
nopath	6	3	2	1	667	02:04:06	7446	02:04:56	7496	00:00:50	50	0.0000
nopath	5	7	7	1	577	02:03:37	7417	02:04:57	7497	00:01:20	80	0.0000
nopath	1	3	5	1	763	02:03:51	7431	02:05:02	7502	00:01:11	71	0.0000	00:01:17
nopath	1	4	12	14	792	02:03:52	7432	02:05:06	7506	00:01:14	74	0.0000
nopath	3	7	5	1	302	02:04:44	7484	02:05:26	7526	00:00:42	42	0.0000
nopath	4	2	9	1	708	02:04:27	7467	02:05:28	7528	00:01:01	61	0.0000
nopath	2	7	12	14	458	02:04:46	7486	02:05:30	7530	00:00:44	44	0.0000
nopath	3	1	9	1	763	02:04:20	7460	02:05:32	7532	00:01:12	72	0.0000
nopath	2	3	5	1	679	02:03:57	7437	02:05:32	7532	00:01:35	95	0.0000
nopath	3	6	9	1	667	02:04:24	7464	02:05:35	7535	00:01:11	71	0.0000
nopath	3	6	9	1	667	02:04:39	7479	02:05:37	7537	00:00:58	58	0.0000
nopath	4	7	12	14	331	02:04:53	7493	02:05:37	7537	00:00:44	44	0.0000
nopath	3	6	13	15	667	02:04:41	7481	02:05:41	7541	00:01:00	60	0.0000
nopath	3	6	5	1	667	02:04:50	7490	02:05:47	7547	00:00:57	57	0.0000
nopath	4	6	3	1	696	02:04:36	7476	02:05:57	7557	00:01:21	81	0.0000
nopath	4	2	6	1	708	02:05:09	7509	02:06:03	7563	00:00:54	54	0.0000	00:01:11
nopath	2	1	13	15	504	02:05:22	7522	02:06:14	7574	00:00:52	52	0.0000
nopath	3	6	9	1	667	02:05:09	7509	02:06:16	7576	00:01:07	67	0.0000
nopath	3	6	5	1	667	02:05:14	7514	02:06:17	7577	00:01:03	63	0.0000
nopath	3	6	3	1	667	02:05:35	7535	02:06:24	7584	00:00:49	49	0.0000
nopath	2	4	5	1	708	02:05:17	7517	02:06:25	7585	00:01:08	68	0.0000
nopath	6	1	3	1	832	02:05:23	7523	02:06:25	7585	00:01:02	62	0.0000
nopath	1	2	12	14	504	02:05:19	7519	02:06:26	7586	00:01:07	67	0.0000
nopath	3	6	9	1	667	02:05:38	7538	02:06:27	7587	00:00:49	49	0.0000
nopath	2	4	12	14	708	02:05:20	7520	02:06:27	7587	00:01:07	67	0.0000
nopath	2	3	6	1	679	02:05:34	7534	02:06:27	7587	00:00:53	53	0.0000
nopath	1	3	5	1	763	02:05:16	7516	02:06:35	7595	00:01:19	79	0.0000
nopath	3	6	10	1	667	02:05:46	7546	02:06:56	7616	00:01:10	70	0.0000
nopath	2	3	12	14	679	02:05:44	7544	02:07:05	7625	00:01:21	81	0.0000	00:01:11
nopath	5	1	3	1	785	02:05:30	7530	02:07:06	7626	00:01:36	96	0.0000
nopath	2	4	12	14	708	02:05:41	7541	02:07:06	7626	00:01:25	85	0.0000
nopath	5	1	5	1	785	02:05:34	7534	02:07:08	7628	00:01:34	94	0.0000
nopath	3	5	5	1	621	02:05:58	7558	02:07:08	7628	00:01:10	70	0.0000
nopath	3	6	9	1	667	02:05:59	7559	02:07:12	7632	00:01:13	73	0.0000
nopath	2	4	12	14	708	02:06:18	7578	02:07:12	7632	00:00:54	54	0.0000
nopath	3	6	9	1	667	02:06:16	7576	02:07:14	7634	00:00:58	58	0.0000
nopath	1	3	3	1	763	02:06:16	7576	02:07:15	7635	00:00:59	59	0.0000
nopath	3	6	12	14	667	02:06:25	7585	02:07:17	7637	00:00:52	52	0.0000
nopath	6	5	3	1	380	02:06:41	7601	02:07:17	7637	00:00:36	36	0.0000
nopath	1	2	9	1	504	02:06:52	7612	02:07:35	7655	00:00:43	43	0.0000
nopath	5	6	5	1	380	02:07:08	7628	02:07:40	7660	00:00:32	32	0.0000
nopath	3	6	3	1	667	02:06:34	7594	02:07:46	7666	00:01:12	72	0.0000
nopath	3	6	5	1	667	02:06:59	7619	02:07:50	7670	00:00:51	51	0.0000
nopath	5	7	9	1	577	02:06:29	7589	02:07:53	7673	00:01:24	84	0.0000
nopath	5	1	12	14	785	02:06:23	7583	02:07:56	7676	00:01:33	93	0.0000
nopath	1	5	13	15	785	02:06:47	7607	02:07:57	7677	00:01:10	70	0.0000
nopath	4	7	12	14	331	02:07:27	7647	02:08:17	7697	00:00:50	50	0.0000	00:00:43
nopath	2	1	3	1	504	02:07:39	7659	02:08:24	7704	00:00:45	45	0.0000
nopath	2	3	5	1	679	02:06:43	7603	02:08:26	7706	00:01:43	103	0.0000
nopath	2	3	13	15	679	02:07:24	7644	02:08:30	7710	00:01:06	66	0.0000
nopath	1	7	12	14	542	02:07:44	7664	02:08:37	7717	00:00:53	53	0.0000
nopath	5	1	5	1	785	02:07:44	7664	02:08:45	7725	00:01:01	61	0.0000
nopath	1	3	10	1	763	02:07:20	7640	02:08:46	7726	00:01:26	86	0.0000
nopath	1	3	9	1	763	02:07:41	7661	02:08:48	7728	00:01:07	67	0.0000
nopath	6	2	12	14	748	02:07:36	7656	02:08:50	7730	00:01:14	74	0.0000
nopath	1	6	9	1	832	02:07:52	7672	02:08:57	7737	00:01:05	65	0.0000
nopath	6	1	9	1	832	02:07:48	7668	02:08:58	7738	00:01:10	70	0.0000
nopath	3	2	3	1	679	02:07:26	7646	02:09:05	7745	00:01:39	99	0.0000	00:01:25
nopath	3	4	13	15	375	02:08:15	7695	02:09:11	7751	00:00:56	56	0.0000
nopath	2	1	3	1	504	02:08:20	7700	02:09:20	7760	00:01:00	60	0.0000
nopath	4	2	3	1	708	02:08:14	7694	02:09:22	7762	00:01:08	68	0.0000
nopath	1	4	3	1	792	02:08:11	7691	02:09:25	7765	00:01:14	74	0.0000
nopath	4	1	3	1	792	02:07:25	7645	02:09:27	7767	00:02:02	122	0.0000
nopath	3	6	12	14	667	02:07:51	7671	02:09:27	7767	00:01:36	96	0.0000
nopath	3	6	3	1	667	02:08:38	7718	02:09:31	7771	00:00:53	53	0.0000
nopath	2	3	10	1	679	02:08:26	7706	02:09:32	7772	00:01:06	66	0.0000
nopath	3	5	10	1	621	02:08:40	7720	02:09:34	7774	00:00:54	54	0.0000
nopath	3	6	9	1	667	02:08:45	7725	02:09:37	7777	00:00:52	52	0.0000
nopath	6	2	5	1	748	02:08:24	7704	02:09:38	7778	00:01:14	74	0.0000
nopath	2	6	4	1	748	02:08:16	7696	02:09:46	7786	00:01:30	90	0.0000
nopath	6	1	12	14	832	02:08:27	7707	02:09:48	7788	00:01:21	81	0.0000
nopath	1	2	12	14	504	02:08:53	7733	02:09:48	7788	00:00:55	55	0.0000
nopath	3	7	9	1	302	02:09:26	7766	02:10:00	7800	00:00:34	34	0.0000	00:00:42
nopath	3	2	5	1	679	02:08:59	7739	02:10:10	7810	00:01:11	71	0.0000
nopath	2	3	9	1	679	02:08:45	7725	02:10:12	7812	00:01:27	87	0.0000
nopath	2	4	10	1	708	02:09:05	7745	02:10:17	7817	00:01:12	72	0.0000
nopath	3	6	3	1	667	02:09:13	7753	02:10:26	7826	00:01:13	73	0.0000
nopath	5	1	5	1	785	02:09:34	7774	02:10:35	7835	00:01:01	61	0.0000
nopath	1	3	9	1	763	02:09:12	7752	02:10:35	7835	00:01:23	83	0.0000
nopath	1	3	9	1	763	02:10:03	7803	02:11:04	7864	00:01:01	61	0.0000	00:01:12
nopath	1	2	3	1	504	02:10:24	7824	02:11:09	7869	00:00:45	45	0.0000
nopath	5	3	3	1	621	02:09:07	7747	02:11:13	7873	00:02:06	126	0.0000
nopath	5	3	12	14	621	02:09:37	7777	02:11:16	7876	00:01:39	99	0.0000
nopath	5	1	3	1	785	02:10:09	7809	02:11:16	7876	00:01:07	67	0.0000
nopath	6	3	3	1	667	02:09:14	7754	02:11:22	7882	00:02:08	128	0.0000
nopath	5	4	13	15	650	02:09:45	7785	02:11:26	7886	00:01:41	101	0.0000
nopath	6	3	9	1	667	02:10:30	7830	02:11:30	7890	00:01:00	60	0.0000
nopath	6	4	3	1	696	02:09:50	7790	02:11:30	7890	00:01:40	100	0.0000
nopath	6	7	9	1	624	02:09:56	7796	02:11:32	7892	00:01:36	96	0.0000
nopath	3	5	12	14	621	02:10:41	7841	02:11:36	7896	00:00:55	55	0.0000
nopath	3	6	9	1	667	02:10:46	7846	02:11:38	7898	00:00:52	52	0.0000
nopath	3	6	3	1	667	02:10:47	7847	02:11:41	7901	00:00:54	54	0.0000
nopath	2	3	12	14	679	02:09:41	7781	02:11:57	7917	00:02:16	136	0.0000
nopath	1	2	3	1	504	02:10:52	7852	02:11:59	7919	00:01:07	67	0.0000
nopath	2	3	3	1	679	02:11:02	7862	02:11:59	7919	00:00:57	57	0.0000
nopath	2	3	12	14	679	02:11:08	7868	02:12:04	7924	00:00:56	56	0.0000	00:01:21
nopath	4	1	2	1	792	02:11:02	7862	02:12:19	7939	00:01:17	77	0.0000
nopath	6	2	9	1	748	02:11:13	7873	02:12:25	7945	00:01:12	72	0.0000
nopath	4	2	6	1	708	02:11:29	7889	02:12:35	7955	00:01:06	66	0.0000
nopath	3	6	12	14	667	02:11:23	7883	02:12:37	7957	00:01:14	74	0.0000
nopath	6	7	5	1	624	02:11:32	7892	02:12:37	7957	00:01:05	65	0.0000
nopath	2	4	9	1	708	02:11:33	7893	02:12:45	7965	00:01:12	72	0.0000
nopath	4	5	12	14	650	02:11:52	7912	02:12:48	7968	00:00:56	56	0.0000
nopath	3	6	13	15	667	02:12:00	7920	02:12:57	7977	00:00:57	57	0.0000
nopath	6	3	3	1	667	02:12:06	7926	02:12:58	7978	00:00:52	52	0.0000
nopath	1	2	5	1	504	02:12:03	7923	02:13:07	7987	00:01:04	64	0.0000	00:00:52
nopath	2	3	5	1	679	02:11:49	7909	02:13:12	7992	00:01:23	83	0.0000
nopath	3	6	12	14	667	02:12:19	7939	02:13:16	7996	00:00:57	57	0.0000
nopath	3	6	2	1	667	02:12:33	7953	02:13:23	8003	00:00:50	50	0.0000
nopath	2	5	12	14	701	02:11:22	7882	02:13:35	8015	00:02:13	133	0.0000
nopath	1	3	13	15	763	02:12:35	7955	02:13:37	8017	00:01:02	62	0.0000
nopath	2	3	12	14	679	02:12:37	7957	02:13:48	8028	00:01:11	71	0.0000
nopath	6	1	12	14	832	02:12:45	7965	02:13:48	8028	00:01:03	63	0.0000
nopath	2	4	12	14	708	02:12:38	7958	02:13:52	8032	00:01:14	74	0.0000
nopath	6	1	5	1	832	02:12:52	7972	02:13:55	8035	00:01:03	63	0.0000
nopath	5	3	9	1	621	02:12:59	7979	02:14:06	8046	00:01:07	67	0.0000	00:01:10
nopath	3	6	12	14	667	02:12:47	7967	02:14:07	8047	00:01:20	80	0.0000
nopath	1	7	9	1	542	02:13:26	8006	02:14:12	8052	00:00:46	46	0.0000
nopath	1	3	10	1	763	02:13:12	7992	02:14:12	8052	00:01:00	60	0.0000
nopath	5	1	9	1	785	02:12:10	7930	02:14:16	8056	00:02:06	126	0.0000
nopath	5	3	5	1	621	02:13:47	8027	02:14:35	8075	00:00:48	48	0.0000
nopath	3	6	3	1	667	02:13:37	8017	02:14:36	8076	00:00:59	59	0.0000
nopath	2	1	3	1	504	02:13:26	8006	02:14:37	8077	00:01:11	71	0.0000
nopath	2	7	9	1	458	02:13:48	8028	02:14:39	8079	00:00:51	51	0.0000
nopath	4	1	5	1	792	02:12:39	7959	02:14:40	8080	00:02:01	121	0.0000
nopath	6	2	3	1	748	02:13:29	8009	02:14:45	8085	00:01:16	76	0.0000
nopath	5	6	12	14	380	02:14:25	8065	02:14:59	8099	00:00:34	34	0.0000
nopath	3	2	3	1	679	02:14:00	8040	02:15:05	8105	00:01:05	65	0.0000	00:01:08
nopath	2	3	9	1	679	02:13:53	8033	02:15:12	8112	00:01:19	79	0.0000
nopath	1	3	5	1	763	02:13:47	8027	02:15:15	8115	00:01:28	88	0.0000
nopath	3	6	6	1	667	02:14:05	8045	02:15:16	8116	00:01:11	71	0.0000
nopath	1	3	12	14	763	02:14:17	8057	02:15:19	8119	00:01:02	62	0.0000
nopath	1	4	3	1	792	02:14:20	8060	02:15:22	8122	00:01:02	62	0.0000
nopath	5	1	9	1	785	02:14:17	8057	02:15:31	8131	00:01:14	74	0.0000
nopath	2	4	5	1	708	02:14:23	8063	02:15:45	8145	00:01:22	82	0.0000
nopath	2	3	12	14	679	02:14:27	8067	02:15:45	8145	00:01:18	78	0.0000
nopath	6	1	12	14	832	02:14:20	8060	02:15:46	8146	00:01:26	86	0.0000
nopath	5	2	12	14	701	02:14:56	8096	02:15:51	8151	00:00:55	55	0.0000
nopath	3	6	3	1	667	02:14:33	8073	02:15:56	8156	00:01:23	83	0.0000
nopath	3	6	5	1	667	02:14:34	8074	02:15:58	8158	00:01:24	84	0.0000
nopath	5	1	5	1	785	02:15:08	8108	02:16:09	8169	00:01:01	61	0.0000	00:01:19
nopath	2	4	13	15	708	02:14:35	8075	02:16:18	8178	00:01:43	103	0.0000
nopath	3	6	13	15	667	02:14:59	8099	02:16:21	8181	00:01:22	82	0.0000
nopath	5	3	12	14	621	02:15:23	8123	02:16:24	8184	00:01:01	61	0.0000
nopath	3	6	12	14	667	02:15:00	8100	02:16:25	8185	00:01:25	85	0.0000
nopath	3	2	3	1	679	02:14:56	8096	02:16:25	8185	00:01:29	89	0.0000
nopath	3	4	3	1	375	02:15:26	8126	02:16:26	8186	00:01:00	60	0.0000
nopath	3	6	12	14	667	02:15:08	8108	02:16:27	8187	00:01:19	79	0.0000
nopath	2	1	3	1	504	02:15:19	8119	02:16:29	8189	00:01:10	70	0.0000
nopath	3	6	3	1	667	02:15:22	8122	02:16:29	8189	00:01:07	67	0.0000
nopath	3	1	12	14	763	02:14:22	8062	02:16:31	8191	00:02:09	129	0.0000
nopath	2	4	9	1	708	02:14:39	8079	02:16:35	8195	00:01:56	116	0.0000
nopath	1	4	3	1	792	02:15:09	8109	02:16:36	8196	00:01:27	87	0.0000
nopath	2	3	10	1	679	02:15:15	8115	02:16:37	8197	00:01:22	82	0.0000
nopath	2	4	3	1	708	02:15:28	8128	02:16:41	8201	00:01:13	73	0.0000
nopath	6	1	12	14	832	02:15:19	8119	02:16:42	8202	00:01:23	83	0.0000
nopath	2	4	10	1	708	02:15:42	8142	02:16:44	8204	00:01:02	62	0.0000
nopath	1	2	7	1	504	02:15:36	8136	02:16:47	8207	00:01:11	71	0.0000
nopath	3	6	13	15	667	02:15:34	8134	02:16:54	8214	00:01:20	80	0.0000
nopath	1	2	3	1	504	02:16:26	8186	02:17:09	8229	00:00:43	43	0.0000	00:00:57
nopath	1	3	12	14	763	02:15:44	8144	02:17:13	8233	00:01:29	89	0.0000
nopath	4	3	6	1	375	02:16:40	8200	02:17:19	8239	00:00:39	39	0.0000
nopath	3	6	9	1	667	02:15:55	8155	02:17:26	8246	00:01:31	91	0.0000
nopath	3	6	12	14	667	02:16:09	8169	02:17:29	8249	00:01:20	80	0.0000
nopath	3	6	5	1	667	02:16:38	8198	02:17:31	8251	00:00:53	53	0.0000
nopath	2	3	2	1	679	02:16:01	8161	02:17:36	8256	00:01:35	95	0.0000
nopath	3	1	3	1	763	02:16:18	8178	02:17:36	8256	00:01:18	78	0.0000
nopath	2	3	5	1	679	02:16:13	8173	02:17:38	8258	00:01:25	85	0.0000
nopath	4	2	13	15	708	02:16:23	8183	02:17:39	8259	00:01:16	76	0.0000
nopath	1	5	13	15	785	02:15:52	8152	02:17:47	8267	00:01:55	115	0.0000
nopath	1	2	12	14	504	02:16:38	8198	02:17:52	8272	00:01:14	74	0.0000
nopath	2	6	3	1	748	02:16:47	8207	02:17:52	8272	00:01:05	65	0.0000
nopath	5	3	12	14	621	02:16:37	8197	02:17:54	8274	00:01:17	77	0.0000
nopath	5	7	2	1	577	02:16:46	8206	02:17:59	8279	00:01:13	73	0.0000
nopath	2	4	9	1	708	02:16:53	8213	02:18:05	8285	00:01:12	72	0.0000	00:01:15
nopath	4	7	3	1	331	02:17:38	8258	02:18:09	8289	00:00:31	31	0.0000
nopath	1	3	9	1	763	02:16:40	8200	02:18:09	8289	00:01:29	89	0.0000
nopath	1	3	12	14	763	02:16:55	8215	02:18:12	8292	00:01:17	77	0.0000
nopath	3	6	3	1	667	02:17:07	8227	02:18:26	8306	00:01:19	79	0.0000
nopath	2	3	12	14	679	02:17:09	8229	02:18:27	8307	00:01:18	78	0.0000
nopath	6	5	3	1	380	02:17:44	8264	02:18:27	8307	00:00:43	43	0.0000
nopath	2	3	12	14	679	02:17:21	8241	02:18:30	8310	00:01:09	69	0.0000
nopath	6	1	12	14	832	02:16:59	8219	02:18:32	8312	00:01:33	93	0.0000
nopath	2	4	10	1	708	02:17:32	8252	02:18:33	8313	00:01:01	61	0.0000
nopath	5	1	12	14	785	02:16:52	8212	02:18:37	8317	00:01:45	105	0.0000
nopath	5	4	9	1	650	02:18:00	8280	02:18:58	8338	00:00:58	58	0.0000
nopath	1	3	5	1	763	02:17:48	8268	02:19:02	8342	00:01:14	74	0.0000	00:01:15
nopath	3	6	3	1	667	02:18:06	8286	02:19:06	8346	00:01:00	60	0.0000
nopath	3	6	6	1	667	02:18:15	8295	02:19:10	8350	00:00:55	55	0.0000
nopath	3	6	12	14	667	02:18:18	8298	02:19:12	8352	00:00:54	54	0.0000
nopath	1	3	12	14	763	02:18:20	8300	02:19:23	8363	00:01:03	63	0.0000
nopath	2	7	6	1	458	02:18:38	8318	02:19:25	8365	00:00:47	47	0.0000
nopath	2	1	3	1	504	02:18:16	8296	02:19:27	8367	00:01:11	71	0.0000
nopath	2	1	10	1	504	02:18:41	8321	02:19:34	8374	00:00:53	53	0.0000
nopath	4	1	3	1	792	02:18:07	8287	02:19:36	8376	00:01:29	89	0.0000
nopath	2	3	5	1	679	02:18:41	8321	02:19:40	8380	00:00:59	59	0.0000
nopath	5	1	5	1	785	02:18:23	8303	02:19:41	8381	00:01:18	78	0.0000
nopath	3	6	12	14	667	02:18:44	8324	02:19:47	8387	00:01:03	63	0.0000
nopath	5	2	10	1	701	02:18:39	8319	02:19:50	8390	00:01:11	71	0.0000
nopath	5	1	3	1	785	02:19:00	8340	02:20:01	8401	00:01:01	61	0.0000	00:01:21
nopath	3	7	5	1	302	02:19:30	8370	02:20:04	8404	00:00:34	34	0.0000
nopath	6	3	6	1	667	02:18:55	8335	02:20:05	8405	00:01:10	70	0.0000
nopath	6	2	3	1	748	02:18:49	8329	02:20:09	8409	00:01:20	80	0.0000
nopath	6	2	9	1	748	02:19:07	8347	02:20:13	8413	00:01:06	66	0.0000
nopath	3	6	3	1	667	02:19:35	8375	02:20:32	8432	00:00:57	57	0.0000
nopath	1	4	3	1	792	02:19:13	8353	02:20:35	8435	00:01:22	82	0.0000
nopath	3	5	6	1	621	02:19:49	8389	02:20:38	8438	00:00:49	49	0.0000
nopath	5	1	12	14	785	02:19:21	8361	02:20:42	8442	00:01:21	81	0.0000
nopath	3	6	12	14	667	02:19:51	8391	02:20:42	8442	00:00:51	51	0.0000
nopath	3	2	3	1	679	02:19:31	8371	02:20:45	8445	00:01:14	74	0.0000
nopath	3	2	9	1	679	02:19:39	8379	02:20:47	8447	00:01:08	68	0.0000
nopath	2	4	12	14	708	02:19:01	8341	02:20:48	8448	00:01:47	107	0.0000
nopath	2	3	13	15	679	02:19:43	8383	02:20:54	8454	00:01:11	71	0.0000
nopath	1	2	5	1	504	02:19:43	8383	02:21:07	8467	00:01:24	84	0.0000	00:01:19
nopath	1	2	9	1	504	02:20:25	8425	02:21:14	8474	00:00:49	49	0.0000
nopath	2	4	9	1	708	02:20:15	8415	02:21:15	8475	00:01:00	60	0.0000
nopath	3	6	10	1	667	02:20:15	8415	02:21:25	8485	00:01:10	70	0.0000
nopath	1	3	10	1	763	02:20:06	8406	02:21:25	8485	00:01:19	79	0.0000
nopath	5	1	12	14	785	02:20:30	8430	02:21:31	8491	00:01:01	61	0.0000
nopath	3	2	3	1	679	02:20:38	8438	02:21:35	8495	00:00:57	57	0.0000
nopath	5	7	13	15	577	02:20:22	8422	02:21:41	8501	00:01:19	79	0.0000
nopath	6	7	12	14	624	02:20:29	8429	02:21:45	8505	00:01:16	76	0.0000
nopath	1	3	3	1	763	02:20:17	8417	02:21:52	8512	00:01:35	95	0.0000
nopath	2	4	5	1	708	02:20:32	8432	02:21:57	8517	00:01:25	85	0.0000
nopath	2	3	12	14	679	02:20:38	8438	02:22:00	8520	00:01:22	82	0.0000	00:01:17
nopath	5	1	3	1	785	02:20:33	8433	02:22:01	8521	00:01:28	88	0.0000
nopath	2	3	3	1	679	02:21:11	8471	02:22:05	8525	00:00:54	54	0.0000
nopath	3	6	3	1	667	02:21:03	8463	02:22:06	8526	00:01:03	63	0.0000
nopath	2	3	9	1	679	02:21:12	8472	02:22:08	8528	00:00:56	56	0.0000
nopath	1	4	7	1	792	02:20:49	8449	02:22:16	8536	00:01:27	87	0.0000
nopath	5	1	5	1	785	02:21:17	8477	02:22:18	8538	00:01:01	61	0.0000
nopath	5	3	6	1	621	02:21:19	8479	02:22:23	8543	00:01:04	64	0.0000
nopath	3	2	3	1	679	02:20:51	8451	02:22:25	8545	00:01:34	94	0.0000
nopath	2	1	5	1	504	02:21:54	8514	02:22:35	8555	00:00:41	41	0.0000
nopath	3	6	3	1	667	02:21:30	8490	02:22:45	8565	00:01:15	75	0.0000
nopath	3	5	13	15	621	02:21:32	8492	02:22:53	8573	00:01:21	81	0.0000
nopath	3	6	12	14	667	02:21:58	8518	02:22:54	8574	00:00:56	56	0.0000
nopath	3	6	5	1	667	02:22:00	8520	02:22:56	8576	00:00:56	56	0.0000
nopath	1	7	12	14	542	02:22:19	8539	02:23:04	8584	00:00:45	45	0.0000	00:00:56
nopath	3	6	5	1	667	02:22:14	8534	02:23:05	8585	00:00:51	51	0.0000
nopath	6	2	6	1	748	02:22:15	8535	02:23:13	8593	00:00:58	58	0.0000
nopath	3	6	12	14	667	02:22:31	8551	02:23:21	8601	00:00:50	50	0.0000
nopath	1	3	10	1	763	02:22:27	8547	02:23:42	8622	00:01:15	75	0.0000
nopath	3	6	3	1	667	02:22:53	8573	02:23:44	8624	00:00:51	51	0.0000
nopath	2	3	12	14	679	02:22:23	8543	02:23:48	8628	00:01:25	85	0.0000
nopath	2	3	10	1	679	02:22:52	8572	02:23:50	8630	00:00:58	58	0.0000
nopath	3	6	5	1	667	02:23:03	8583	02:23:52	8632	00:00:49	49	0.0000
nopath	2	3	12	14	679	02:22:53	8573	02:23:53	8633	00:01:00	60	0.0000
nopath	1	2	5	1	504	02:23:06	8586	02:23:57	8637	00:00:51	51	0.0000
nopath	3	6	9	1	667	02:23:10	8590	02:24:00	8640	00:00:50	50	0.0000	00:01:04
nopath	3	4	5	1	375	02:23:18	8598	02:24:08	8648	00:00:50	50	0.0000
nopath	1	2	13	15	504	02:23:23	8603	02:24:10	8650	00:00:47	47	0.0000
nopath	6	4	5	1	696	02:23:12	8592	02:24:13	8653	00:01:01	61	0.0000
nopath	5	6	5	1	380	02:23:28	8608	02:24:17	8657	00:00:49	49	0.0000
nopath	6	1	3	1	832	02:23:24	8604	02:24:27	8667	00:01:03	63	0.0000
nopath	6	1	12	14	832	02:23:27	8607	02:24:30	8670	00:01:03	63	0.0000
nopath	3	6	9	1	667	02:23:18	8598	02:24:36	8676	00:01:18	78	0.0000
nopath	3	6	12	14	667	02:23:35	8615	02:24:39	8679	00:01:04	64	0.0000
nopath	3	7	13	15	302	02:24:02	8642	02:24:42	8682	00:00:40	40	0.0000
nopath	3	6	12	14	667	02:23:55	8635	02:24:46	8686	00:00:51	51	0.0000
nopath	5	4	10	1	650	02:23:42	8622	02:24:49	8689	00:01:07	67	0.0000
nopath	2	1	12	14	504	02:23:18	8598	02:24:50	8690	00:01:32	92	0.0000
nopath	1	3	12	14	763	02:23:33	8613	02:24:53	8693	00:01:20	80	0.0000
nopath	6	2	9	1	748	02:23:28	8608	02:24:55	8695	00:01:27	87	0.0000
nopath	2	3	5	1	679	02:23:09	8589	02:24:57	8697	00:01:48	108	0.0000
nopath	3	5	3	1	621	02:24:10	8650	02:25:02	8702	00:00:52	52	0.0000	00:00:58
nopath	2	4	12	14	708	02:23:50	8630	02:25:02	8702	00:01:12	72	0.0000
nopath	4	7	12	14	331	02:24:31	8671	02:25:04	8704	00:00:33	33	0.0000
nopath	2	4	5	1	708	02:24:06	8646	02:25:05	8705	00:00:59	59	0.0000
nopath	3	6	12	14	667	02:24:14	8654	02:25:06	8706	00:00:52	52	0.0000
nopath	6	3	2	1	667	02:23:45	8625	02:25:13	8713	00:01:28	88	0.0000
nopath	4	2	6	1	708	02:24:02	8642	02:25:17	8717	00:01:15	75	0.0000
nopath	4	1	12	14	792	02:24:16	8656	02:25:31	8731	00:01:15	75	0.0000
nopath	5	3	2	1	621	02:24:51	8691	02:25:43	8743	00:00:52	52	0.0000
nopath	1	3	12	14	763	02:24:36	8676	02:25:57	8757	00:01:21	81	0.0000
nopath	5	1	12	14	785	02:24:56	8696	02:25:58	8758	00:01:02	62	0.0000
nopath	4	7	3	1	331	02:25:32	8732	02:26:03	8763	00:00:31	31	0.0000	00:00:31
nopath	1	3	9	1	763	02:25:07	8707	02:26:06	8766	00:00:59	59	0.0000
nopath	6	2	6	1	748	02:25:03	8703	02:26:11	8771	00:01:08	68	0.0000
nopath	1	3	12	14	763	02:25:12	8712	02:26:11	8771	00:00:59	59	0.0000
nopath	6	1	5	1	832	02:24:52	8692	02:26:14	8774	00:01:22	82	0.0000
nopath	6	1	10	1	832	02:25:09	8709	02:26:19	8779	00:01:10	70	0.0000
nopath	4	2	3	1	708	02:24:38	8678	02:26:25	8785	00:01:47	107	0.0000
nopath	4	6	3	1	696	02:25:40	8740	02:26:34	8794	00:00:54	54	0.0000
nopath	2	1	5	1	504	02:25:23	8723	02:26:39	8799	00:01:16	76	0.0000
nopath	1	5	4	1	785	02:25:30	8730	02:26:43	8803	00:01:13	73	0.0000
nopath	2	7	9	1	458	02:25:42	8742	02:26:46	8806	00:01:04	64	0.0000
nopath	2	4	5	1	708	02:25:14	8714	02:26:47	8807	00:01:33	93	0.0000
nopath	2	3	3	1	679	02:25:28	8728	02:26:52	8812	00:01:24	84	0.0000
nopath	2	3	3	1	679	02:25:32	8732	02:26:54	8814	00:01:22	82	0.0000
nopath	2	4	3	1	708	02:26:03	8763	02:27:02	8822	00:00:59	59	0.0000	00:01:14
nopath	6	2	3	1	748	02:26:06	8766	02:27:02	8822	00:00:56	56	0.0000
nopath	2	3	5	1	679	02:26:04	8764	02:27:03	8823	00:00:59	59	0.0000
nopath	1	2	12	14	504	02:25:41	8741	02:27:05	8825	00:01:24	84	0.0000
nopath	6	3	12	14	667	02:25:56	8756	02:27:14	8834	00:01:18	78	0.0000
nopath	3	2	9	1	679	02:26:04	8764	02:27:15	8835	00:01:11	71	0.0000
nopath	5	7	12	14	577	02:26:36	8796	02:27:34	8854	00:00:58	58	0.0000
nopath	2	3	13	15	679	02:26:06	8766	02:27:35	8855	00:01:29	89	0.0000
nopath	3	6	3	1	667	02:25:48	8748	02:27:36	8856	00:01:48	108	0.0000
nopath	1	4	8	1	792	02:25:39	8739	02:27:36	8856	00:01:57	117	0.0000
nopath	5	1	12	14	785	02:26:28	8788	02:27:36	8856	00:01:08	68	0.0000
nopath	3	6	3	1	667	02:26:34	8794	02:27:39	8859	00:01:05	65	0.0000
nopath	3	6	12	14	667	02:26:38	8798	02:27:44	8864	00:01:06	66	0.0000
nopath	3	6	3	1	667	02:26:46	8806	02:27:46	8866	00:01:00	60	0.0000
nopath	5	1	12	14	785	02:26:48	8808	02:27:50	8870	00:01:02	62	0.0000
nopath	3	4	3	1	375	02:27:15	8835	02:27:51	8871	00:00:36	36	0.0000
nopath	5	1	3	1	785	02:26:51	8811	02:27:52	8872	00:01:01	61	0.0000
nopath	5	1	10	1	785	02:26:55	8815	02:27:56	8876	00:01:01	61	0.0000
nopath	6	7	3	1	624	02:26:24	8784	02:27:58	8878	00:01:34	94	0.0000
nopath	2	4	3	1	708	02:26:27	8787	02:28:05	8885	00:01:38	98	0.0000	00:01:38
nopath	3	6	5	1	667	02:27:03	8823	02:28:06	8886	00:01:03	63	0.0000
nopath	1	2	5	1	504	02:27:18	8838	02:28:06	8886	00:00:48	48	0.0000
nopath	6	1	9	1	832	02:26:28	8788	02:28:07	8887	00:01:39	99	0.0000
nopath	3	5	5	1	621	02:27:12	8832	02:28:07	8887	00:00:55	55	0.0000
nopath	1	2	3	1	504	02:27:24	8844	02:28:15	8895	00:00:51	51	0.0000
nopath	1	3	6	1	763	02:27:13	8833	02:28:22	8902	00:01:09	69	0.0000
nopath	2	5	12	14	701	02:25:36	8736	02:28:25	8905	00:02:49	169	0.0000
nopath	1	3	12	14	763	02:27:24	8844	02:28:28	8908	00:01:04	64	0.0000
nopath	1	4	3	1	792	02:27:29	8849	02:28:33	8913	00:01:04	64	0.0000
nopath	3	6	10	1	667	02:27:36	8856	02:28:36	8916	00:01:00	60	0.0000
nopath	2	3	5	1	679	02:27:05	8825	02:28:46	8926	00:01:41	101	0.0000
nopath	5	6	9	1	380	02:28:13	8893	02:28:47	8927	00:00:34	34	0.0000
nopath	2	4	9	1	708	02:27:30	8850	02:28:49	8929	00:01:19	79	0.0000
nopath	2	4	12	14	708	02:27:51	8871	02:28:51	8931	00:01:00	60	0.0000
nopath	2	3	6	1	679	02:28:00	8880	02:28:54	8934	00:00:54	54	0.0000
nopath	1	2	12	14	504	02:27:34	8854	02:28:57	8937	00:01:23	83	0.0000
nopath	1	7	13	15	542	02:27:57	8877	02:29:11	8951	00:01:14	74	0.0000	00:01:14
nopath	3	6	5	1	667	02:27:59	8879	02:29:26	8966	00:01:27	87	0.0000
nopath	3	6	3	1	667	02:28:08	8888	02:29:27	8967	00:01:19	79	0.0000
nopath	4	1	12	14	792	02:28:15	8895	02:29:28	8968	00:01:13	73	0.0000
nopath	3	6	5	1	667	02:28:28	8908	02:29:31	8971	00:01:03	63	0.0000
nopath	3	2	13	15	679	02:28:28	8908	02:29:43	8983	00:01:15	75	0.0000
nopath	1	3	12	14	763	02:28:06	8886	02:29:43	8983	00:01:37	97	0.0000
nopath	3	1	8	1	763	02:28:23	8903	02:29:44	8984	00:01:21	81	0.0000
nopath	2	3	12	14	679	02:28:27	8907	02:29:45	8985	00:01:18	78	0.0000
nopath	4	2	5	1	708	02:28:51	8931	02:29:46	8986	00:00:55	55	0.0000
nopath	5	3	12	14	621	02:28:57	8937	02:30:05	9005	00:01:08	68	0.0000	00:01:01
nopath	3	6	3	1	667	02:28:49	8929	02:30:06	9006	00:01:17	77	0.0000
nopath	5	3	3	1	621	02:29:12	8952	02:30:09	9009	00:00:57	57	0.0000
nopath	3	6	12	14	667	02:28:57	8937	02:30:09	9009	00:01:12	72	0.0000
nopath	6	1	12	14	832	02:29:05	8945	02:30:10	9010	00:01:05	65	0.0000
nopath	5	2	12	14	701	02:29:07	8947	02:30:13	9013	00:01:06	66	0.0000
nopath	3	6	13	15	667	02:29:07	8947	02:30:20	9020	00:01:13	73	0.0000
nopath	3	6	3	1	667	02:29:32	8972	02:30:22	9022	00:00:50	50	0.0000
nopath	6	3	5	1	667	02:29:24	8964	02:30:22	9022	00:00:58	58	0.0000
nopath	3	6	9	1	667	02:29:33	8973	02:30:26	9026	00:00:53	53	0.0000
nopath	2	6	6	1	748	02:28:41	8921	02:30:36	9036	00:01:55	115	0.0000
nopath	2	1	5	1	504	02:29:53	8993	02:30:38	9038	00:00:45	45	0.0000
nopath	4	1	5	1	792	02:29:13	8953	02:30:51	9051	00:01:38	98	0.0000
nopath	2	4	5	1	708	02:29:59	8999	02:30:52	9052	00:00:53	53	0.0000
nopath	2	3	9	1	679	02:30:04	9004	02:30:57	9057	00:00:53	53	0.0000
nopath	2	3	9	1	679	02:30:08	9008	02:30:59	9059	00:00:51	51	0.0000
nopath	2	4	10	1	708	02:30:10	9010	02:31:03	9063	00:00:53	53	0.0000	00:01:01
nopath	3	6	3	1	667	02:29:52	8992	02:31:06	9066	00:01:14	74	0.0000
nopath	3	6	5	1	667	02:30:05	9005	02:31:08	9068	00:01:03	63	0.0000
nopath	5	3	6	1	621	02:29:43	8983	02:31:13	9073	00:01:30	90	0.0000
nopath	3	7	3	1	302	02:30:38	9038	02:31:18	9078	00:00:40	40	0.0000
nopath	5	1	12	14	785	02:30:02	9002	02:31:19	9079	00:01:17	77	0.0000
nopath	5	2	9	1	701	02:30:20	9020	02:31:19	9079	00:00:59	59	0.0000
nopath	1	3	3	1	763	02:30:18	9018	02:31:22	9082	00:01:04	64	0.0000
nopath	1	2	13	15	504	02:30:33	9033	02:31:23	9083	00:00:50	50	0.0000
nopath	4	3	12	14	375	02:30:48	9048	02:31:25	9085	00:00:37	37	0.0000
nopath	6	2	13	15	748	02:30:33	9033	02:31:31	9091	00:00:58	58	0.0000
nopath	5	1	12	14	785	02:30:30	9030	02:31:46	9106	00:01:16	76	0.0000
nopath	5	1	5	1	785	02:30:37	9037	02:31:49	9109	00:01:12	72	0.0000
nopath	5	1	9	1	785	02:30:44	9044	02:31:51	9111	00:01:07	67	0.0000
nopath	4	2	9	1	708	02:30:48	9048	02:31:55	9115	00:01:07	67	0.0000
nopath	2	1	10	1	504	02:30:48	9048	02:32:09	9129	00:01:21	81	0.0000	00:00:58
nopath	2	3	9	1	679	02:30:28	9028	02:32:16	9136	00:01:48	108	0.0000
nopath	6	2	13	15	748	02:30:38	9038	02:32:20	9140	00:01:42	102	0.0000
nopath	6	1	3	1	832	02:30:33	9033	02:32:21	9141	00:01:48	108	0.0000
nopath	2	4	12	14	708	02:31:01	9061	02:32:21	9141	00:01:20	80	0.0000
nopath	2	3	3	1	679	02:31:17	9077	02:32:23	9143	00:01:06	66	0.0000
nopath	3	6	9	1	667	02:31:22	9082	02:32:26	9146	00:01:04	64	0.0000
nopath	5	1	2	1	785	02:31:27	9087	02:32:28	9148	00:01:01	61	0.0000
nopath	3	2	3	1	679	02:31:28	9088	02:32:35	9155	00:01:07	67	0.0000
nopath	3	2	3	1	679	02:31:31	9091	02:32:37	9157	00:01:06	66	0.0000
nopath	5	4	3	1	650	02:31:46	9106	02:32:44	9164	00:00:58	58	0.0000
nopath	6	7	5	1	624	02:31:29	9089	02:32:50	9170	00:01:21	81	0.0000
nopath	3	6	7	1	667	02:31:50	9110	02:32:56	9176	00:01:06	66	0.0000
nopath	3	6	10	1	667	02:32:01	9121	02:33:00	9180	00:00:59	59	0.0000	00:01:07
nopath	6	5	3	1	380	02:32:15	9135	02:33:02	9182	00:00:47	47	0.0000
nopath	6	2	3	1	748	02:32:02	9122	02:33:09	9189	00:01:07	67	0.0000
nopath	3	6	2	1	667	02:32:21	9141	02:33:11	9191	00:00:50	50	0.0000
nopath	2	4	9	1	708	02:32:10	9130	02:33:15	9195	00:01:05	65	0.0000
nopath	3	6	12	14	667	02:32:26	9146	02:33:17	9197	00:00:51	51	0.0000
nopath	6	1	13	15	832	02:32:02	9122	02:33:19	9199	00:01:17	77	0.0000
nopath	6	3	9	1	667	02:32:20	9140	02:33:22	9202	00:01:02	62	0.0000
nopath	3	2	3	1	679	02:31:56	9116	02:33:25	9205	00:01:29	89	0.0000
nopath	1	6	3	1	832	02:31:45	9105	02:33:26	9206	00:01:41	101	0.0000
nopath	1	3	6	1	763	02:32:23	9143	02:33:32	9212	00:01:09	69	0.0000
nopath	1	5	10	1	785	02:32:36	9156	02:33:36	9216	00:01:00	60	0.0000
nopath	3	6	3	1	667	02:32:49	9169	02:33:46	9226	00:00:57	57	0.0000
nopath	3	6	9	1	667	02:32:53	9173	02:33:47	9227	00:00:54	54	0.0000
nopath	4	2	6	1	708	02:32:46	9166	02:33:56	9236	00:01:10	70	0.0000
nopath	2	3	3	1	679	02:32:52	9172	02:34:02	9242	00:01:10	70	0.0000	00:01:13
nopath	3	6	3	1	667	02:32:57	9177	02:34:05	9245	00:01:08	68	0.0000
nopath	4	1	3	1	792	02:32:46	9166	02:34:06	9246	00:01:20	80	0.0000
nopath	3	6	9	1	667	02:33:08	9188	02:34:08	9248	00:01:00	60	0.0000
nopath	5	6	12	14	380	02:33:17	9197	02:34:17	9257	00:01:00	60	0.0000
nopath	1	2	4	1	504	02:33:30	9210	02:34:22	9262	00:00:52	52	0.0000
nopath	6	1	13	15	832	02:33:17	9197	02:34:22	9262	00:01:05	65	0.0000
nopath	3	6	5	1	667	02:33:24	9204	02:34:26	9266	00:01:02	62	0.0000
nopath	1	2	12	14	504	02:33:36	9216	02:34:29	9269	00:00:53	53	0.0000
nopath	3	5	3	1	621	02:33:32	9212	02:34:36	9276	00:01:04	64	0.0000
nopath	5	3	12	14	621	02:33:38	9218	02:34:37	9277	00:00:59	59	0.0000
nopath	3	5	5	1	621	02:33:38	9218	02:34:41	9281	00:01:03	63	0.0000
nopath	2	3	10	1	679	02:33:21	9201	02:34:42	9282	00:01:21	81	0.0000
nopath	1	3	13	15	763	02:33:10	9190	02:34:46	9286	00:01:36	96	0.0000
nopath	2	1	12	14	504	02:33:31	9211	02:34:48	9288	00:01:17	77	0.0000
[truncated: 1,082 more rows]
