# Supplementary material for: Supervised learning from human performance at the computationally hard problem of optimal traffic signal control on a network of junctions
Source: R Soc Open Sci. 2014 Dec 24;1(4):140211. doi: 10.1098/rsos.140211 (PMC4448775; doi:10.1098/rsos.140211)
Supplement: 1. simulationData.zip - This zipped folder contains the simulation configuration files for the traffic microsimulation models used in the paper, as well as the raw data output from the simulations. The data are organised into a folder structure with README.txt files used to provide guidance on the c [file rsos140211supp1.zip › simulationData/multiJunctionModel/TD/run-002/trips-ALL.csv]

Path	From Zone	To Zone	Vehicle Type	Base Vehicle Type	Distance (m)	Departure Time (HH:MM:SS)	Departure Time (s)	Arrival Time (HH:MM:SS)	Arrival Time (s)	Time Taken (HH:MM:SS)	Time Taken (s)	Fuel	Mean Time (HH:MM:SS)
nopath	3	6	3	1	667	00:00:39	39	00:01:29	89	00:00:50	50	0.0000	00:00:50
nopath	1	3	3	1	763	00:01:00	60	00:01:59	119	00:00:59	59	0.0000
nopath	3	6	3	1	667	00:01:16	76	00:02:04	124	00:00:48	48	0.0000	00:00:48
nopath	5	1	12	14	785	00:02:00	120	00:03:06	186	00:01:06	66	0.0000	00:01:06
nopath	2	3	6	1	679	00:02:34	154	00:03:46	226	00:01:12	72	0.0000
nopath	2	3	12	14	679	00:02:52	172	00:03:48	228	00:00:56	56	0.0000
nopath	1	2	12	14	504	00:03:13	193	00:03:57	237	00:00:44	44	0.0000
nopath	3	6	10	1	667	00:03:14	194	00:04:25	265	00:01:11	71	0.0000	00:01:11
nopath	3	6	12	14	667	00:03:29	209	00:04:27	267	00:00:58	58	0.0000
nopath	3	6	9	1	667	00:03:45	225	00:04:37	277	00:00:52	52	0.0000
nopath	6	1	12	14	832	00:03:52	232	00:04:55	295	00:01:03	63	0.0000
nopath	3	6	5	1	667	00:05:19	319	00:06:09	369	00:00:50	50	0.0000	00:00:53
nopath	1	3	3	1	763	00:05:12	312	00:06:11	371	00:00:59	59	0.0000
nopath	6	3	13	15	667	00:05:43	343	00:06:35	395	00:00:52	52	0.0000
nopath	2	4	3	1	708	00:04:34	274	00:06:46	406	00:02:12	132	0.0000
nopath	3	6	13	15	667	00:05:53	353	00:06:47	407	00:00:54	54	0.0000
nopath	2	3	12	14	679	00:05:42	342	00:06:48	408	00:01:06	66	0.0000
nopath	1	2	3	1	504	00:05:39	339	00:06:51	411	00:01:12	72	0.0000
nopath	2	3	10	1	679	00:05:53	353	00:06:52	412	00:00:59	59	0.0000
nopath	5	3	3	1	621	00:05:49	349	00:07:03	423	00:01:14	74	0.0000	00:01:14
nopath	3	7	3	1	302	00:06:18	378	00:07:08	428	00:00:50	50	0.0000
nopath	1	3	3	1	763	00:05:53	353	00:07:12	432	00:01:19	79	0.0000
nopath	1	3	5	1	763	00:05:59	359	00:07:15	435	00:01:16	76	0.0000
nopath	2	3	5	1	679	00:06:35	395	00:07:52	472	00:01:17	77	0.0000
nopath	3	6	2	1	667	00:06:55	415	00:07:55	475	00:01:00	60	0.0000
nopath	3	6	3	1	667	00:07:03	423	00:07:59	479	00:00:56	56	0.0000
nopath	3	6	13	15	667	00:07:06	426	00:08:02	482	00:00:56	56	0.0000	00:00:56
nopath	4	3	12	14	375	00:07:54	474	00:08:29	509	00:00:35	35	0.0000
nopath	6	2	6	1	748	00:07:24	444	00:08:35	515	00:01:11	71	0.0000
nopath	2	1	3	1	504	00:07:51	471	00:08:36	516	00:00:45	45	0.0000
nopath	3	4	10	1	375	00:08:19	499	00:08:51	531	00:00:32	32	0.0000
nopath	6	1	3	1	832	00:07:59	479	00:09:01	541	00:01:02	62	0.0000	00:01:02
nopath	6	2	3	1	748	00:08:05	485	00:09:02	542	00:00:57	57	0.0000
nopath	2	4	3	1	708	00:07:31	451	00:09:05	545	00:01:34	94	0.0000
nopath	3	6	5	1	667	00:08:09	489	00:09:16	556	00:01:07	67	0.0000
nopath	2	7	3	1	458	00:08:19	499	00:09:34	574	00:01:15	75	0.0000
nopath	3	6	6	1	667	00:08:39	519	00:09:46	586	00:01:07	67	0.0000
nopath	5	1	6	1	785	00:08:33	513	00:09:51	591	00:01:18	78	0.0000
nopath	5	1	10	1	785	00:08:54	534	00:09:55	595	00:01:01	61	0.0000
nopath	4	7	12	14	331	00:09:30	570	00:10:04	604	00:00:34	34	0.0000	00:00:34
nopath	2	4	13	15	708	00:08:56	536	00:10:08	608	00:01:12	72	0.0000
nopath	3	5	12	14	621	00:09:22	562	00:10:14	614	00:00:52	52	0.0000
nopath	3	1	13	15	763	00:09:00	540	00:10:17	617	00:01:17	77	0.0000
nopath	3	2	3	1	679	00:09:22	562	00:10:19	619	00:00:57	57	0.0000
nopath	4	1	10	1	792	00:09:14	554	00:10:21	621	00:01:07	67	0.0000
nopath	2	4	9	1	708	00:09:48	588	00:10:55	655	00:01:07	67	0.0000
nopath	3	6	6	1	667	00:10:11	611	00:11:06	666	00:00:55	55	0.0000	00:01:03
nopath	3	6	5	1	667	00:10:20	620	00:11:10	670	00:00:50	50	0.0000
nopath	6	1	13	15	832	00:11:07	667	00:12:13	733	00:01:06	66	0.0000	00:01:06
nopath	4	1	9	1	792	00:11:07	667	00:12:35	755	00:01:28	88	0.0000
nopath	1	3	13	15	763	00:11:18	678	00:12:45	765	00:01:27	87	0.0000
nopath	2	4	3	1	708	00:11:35	695	00:12:47	767	00:01:12	72	0.0000
nopath	3	6	9	1	667	00:11:58	718	00:12:48	768	00:00:50	50	0.0000
nopath	3	6	5	1	667	00:12:00	720	00:12:51	771	00:00:51	51	0.0000
nopath	2	3	3	1	679	00:12:01	721	00:12:53	773	00:00:52	52	0.0000
nopath	1	2	3	1	504	00:12:13	733	00:12:57	777	00:00:44	44	0.0000
nopath	5	1	3	1	785	00:12:08	728	00:13:08	788	00:01:00	60	0.0000	00:01:06
nopath	1	4	12	14	792	00:12:39	759	00:13:38	818	00:00:59	59	0.0000
nopath	6	7	5	1	624	00:12:46	766	00:13:57	837	00:01:11	71	0.0000
nopath	4	2	13	15	708	00:12:59	779	00:13:57	837	00:00:58	58	0.0000
nopath	2	3	10	1	679	00:12:29	749	00:14:06	846	00:01:37	97	0.0000	00:01:08
nopath	1	2	12	14	504	00:13:20	800	00:14:20	860	00:01:00	60	0.0000
nopath	3	6	5	1	667	00:13:50	830	00:14:44	884	00:00:54	54	0.0000
nopath	3	6	9	1	667	00:14:06	846	00:15:16	916	00:01:10	70	0.0000	00:00:55
nopath	5	4	12	14	650	00:14:18	858	00:15:22	922	00:01:04	64	0.0000
nopath	5	3	2	1	621	00:14:33	873	00:15:22	922	00:00:49	49	0.0000
nopath	2	1	7	1	504	00:14:45	885	00:15:32	932	00:00:47	47	0.0000
nopath	1	3	3	1	763	00:14:29	869	00:15:32	932	00:01:03	63	0.0000
nopath	2	4	3	1	708	00:13:48	828	00:15:37	937	00:01:49	109	0.0000
nopath	2	3	5	1	679	00:14:50	890	00:15:43	943	00:00:53	53	0.0000
nopath	2	6	3	1	748	00:14:36	876	00:15:45	945	00:01:09	69	0.0000
nopath	5	1	5	1	785	00:14:52	892	00:15:56	956	00:01:04	64	0.0000
nopath	5	7	8	1	577	00:14:52	892	00:15:57	957	00:01:05	65	0.0000
nopath	3	2	12	14	679	00:14:55	895	00:16:06	966	00:01:11	71	0.0000	00:01:04
nopath	4	6	5	1	696	00:15:17	917	00:16:27	987	00:01:10	70	0.0000
nopath	3	6	13	15	667	00:15:45	945	00:16:36	996	00:00:51	51	0.0000
nopath	1	7	13	15	542	00:15:49	949	00:16:37	997	00:00:48	48	0.0000
nopath	6	1	6	1	832	00:15:57	957	00:17:00	1020	00:01:03	63	0.0000	00:01:03
nopath	5	3	3	1	621	00:16:15	975	00:17:04	1024	00:00:49	49	0.0000
nopath	3	6	13	15	667	00:15:57	957	00:17:10	1030	00:01:13	73	0.0000
nopath	5	2	3	1	701	00:16:15	975	00:17:12	1032	00:00:57	57	0.0000
nopath	5	6	12	14	380	00:16:37	997	00:17:28	1048	00:00:51	51	0.0000
nopath	6	4	3	1	696	00:16:36	996	00:17:33	1053	00:00:57	57	0.0000
nopath	3	6	9	1	667	00:16:38	998	00:17:46	1066	00:01:08	68	0.0000
nopath	1	3	9	1	763	00:16:49	1009	00:18:02	1082	00:01:13	73	0.0000	00:01:10
nopath	2	1	9	1	504	00:17:26	1046	00:18:06	1086	00:00:40	40	0.0000
nopath	2	3	5	1	679	00:16:08	968	00:18:06	1086	00:01:58	118	0.0000
nopath	6	2	3	1	748	00:17:05	1025	00:18:08	1088	00:01:03	63	0.0000
nopath	2	3	3	1	679	00:17:04	1024	00:18:09	1089	00:01:05	65	0.0000
nopath	2	4	5	1	708	00:17:20	1040	00:18:13	1093	00:00:53	53	0.0000
nopath	5	1	3	1	785	00:17:20	1040	00:18:26	1106	00:01:06	66	0.0000
nopath	1	4	3	1	792	00:17:28	1048	00:18:28	1108	00:01:00	60	0.0000
nopath	3	6	13	15	667	00:17:20	1040	00:18:30	1110	00:01:10	70	0.0000
nopath	1	2	5	1	504	00:17:48	1068	00:18:34	1114	00:00:46	46	0.0000
nopath	1	5	5	1	785	00:17:05	1025	00:18:43	1123	00:01:38	98	0.0000
nopath	6	1	10	1	832	00:18:03	1083	00:19:06	1146	00:01:03	63	0.0000	00:01:03
nopath	3	5	5	1	621	00:18:10	1090	00:19:14	1154	00:01:04	64	0.0000
nopath	3	6	10	1	667	00:18:34	1114	00:19:25	1165	00:00:51	51	0.0000
nopath	5	1	3	1	785	00:18:36	1116	00:19:36	1176	00:01:00	60	0.0000
nopath	1	3	5	1	763	00:18:44	1124	00:19:42	1182	00:00:58	58	0.0000
nopath	4	2	12	14	708	00:19:16	1156	00:20:09	1209	00:00:53	53	0.0000	00:00:55
nopath	1	3	3	1	763	00:19:08	1148	00:20:22	1222	00:01:14	74	0.0000
nopath	3	6	3	1	667	00:19:16	1156	00:20:25	1225	00:01:09	69	0.0000
nopath	2	3	9	1	679	00:18:59	1139	00:20:27	1227	00:01:28	88	0.0000
nopath	3	6	12	14	667	00:19:34	1174	00:20:29	1229	00:00:55	55	0.0000
nopath	1	2	10	1	504	00:19:35	1175	00:20:31	1231	00:00:56	56	0.0000
nopath	2	3	13	15	679	00:19:25	1165	00:20:32	1232	00:01:07	67	0.0000
nopath	6	2	5	1	748	00:19:37	1177	00:20:35	1235	00:00:58	58	0.0000
nopath	2	4	3	1	708	00:19:42	1182	00:20:35	1235	00:00:53	53	0.0000
nopath	6	3	10	1	667	00:19:52	1192	00:20:42	1242	00:00:50	50	0.0000
nopath	3	6	9	1	667	00:20:01	1201	00:21:08	1268	00:01:07	67	0.0000	00:01:03
nopath	3	2	12	14	679	00:19:58	1198	00:21:10	1270	00:01:12	72	0.0000
nopath	3	7	5	1	302	00:20:48	1248	00:21:18	1278	00:00:30	30	0.0000
nopath	1	4	3	1	792	00:20:04	1204	00:21:25	1285	00:01:21	81	0.0000
nopath	3	6	3	1	667	00:20:36	1236	00:21:25	1285	00:00:49	49	0.0000
nopath	3	5	12	14	621	00:20:45	1245	00:21:35	1295	00:00:50	50	0.0000
nopath	4	7	13	15	331	00:21:07	1267	00:21:41	1301	00:00:34	34	0.0000
nopath	2	1	12	14	504	00:20:58	1258	00:21:47	1307	00:00:49	49	0.0000
nopath	2	3	3	1	679	00:21:11	1271	00:22:12	1332	00:01:01	61	0.0000	00:01:15
nopath	3	2	12	14	679	00:21:20	1280	00:22:24	1344	00:01:04	64	0.0000
nopath	5	3	7	1	621	00:21:45	1305	00:22:35	1355	00:00:50	50	0.0000
nopath	3	6	13	15	667	00:21:17	1277	00:22:40	1360	00:01:23	83	0.0000
nopath	2	7	10	1	458	00:21:59	1319	00:22:41	1361	00:00:42	42	0.0000
nopath	3	6	12	14	667	00:21:58	1318	00:22:51	1371	00:00:53	53	0.0000
nopath	5	1	10	1	785	00:21:52	1312	00:22:53	1373	00:01:01	61	0.0000
nopath	6	2	3	1	748	00:22:05	1325	00:23:04	1384	00:00:59	59	0.0000	00:01:01
nopath	6	1	12	14	832	00:21:42	1302	00:23:06	1386	00:01:24	84	0.0000
nopath	1	2	3	1	504	00:22:23	1343	00:23:07	1387	00:00:44	44	0.0000
nopath	6	3	5	1	667	00:22:23	1343	00:23:13	1393	00:00:50	50	0.0000
nopath	3	6	12	14	667	00:22:33	1353	00:23:25	1405	00:00:52	52	0.0000
nopath	2	4	3	1	708	00:22:11	1331	00:23:36	1416	00:01:25	85	0.0000
nopath	3	1	12	14	763	00:21:43	1303	00:23:37	1417	00:01:54	114	0.0000
nopath	2	3	12	14	679	00:22:35	1355	00:23:39	1419	00:01:04	64	0.0000
nopath	2	4	5	1	708	00:22:50	1370	00:23:43	1423	00:00:53	53	0.0000
nopath	2	4	12	14	708	00:22:55	1375	00:23:48	1428	00:00:53	53	0.0000
nopath	4	1	3	1	792	00:23:00	1380	00:24:07	1447	00:01:07	67	0.0000	00:01:14
nopath	2	3	9	1	679	00:23:18	1398	00:24:22	1462	00:01:04	64	0.0000
nopath	3	6	3	1	667	00:23:43	1423	00:24:34	1474	00:00:51	51	0.0000
nopath	1	2	4	1	504	00:23:54	1434	00:24:37	1477	00:00:43	43	0.0000
nopath	3	4	9	1	375	00:24:10	1450	00:24:42	1482	00:00:32	32	0.0000
nopath	5	4	3	1	650	00:23:34	1414	00:24:43	1483	00:01:09	69	0.0000
nopath	3	2	6	1	679	00:24:26	1466	00:25:21	1521	00:00:55	55	0.0000	00:01:03
nopath	1	3	9	1	763	00:24:12	1452	00:25:32	1532	00:01:20	80	0.0000
nopath	3	6	12	14	667	00:24:47	1487	00:25:38	1538	00:00:51	51	0.0000
nopath	3	6	3	1	667	00:24:54	1494	00:25:44	1544	00:00:50	50	0.0000
nopath	2	3	12	14	679	00:24:55	1495	00:25:53	1553	00:00:58	58	0.0000
nopath	5	1	13	15	785	00:24:56	1496	00:26:01	1561	00:01:05	65	0.0000	00:01:03
nopath	3	6	10	1	667	00:25:00	1500	00:26:07	1567	00:01:07	67	0.0000
nopath	3	6	6	1	667	00:25:12	1512	00:26:09	1569	00:00:57	57	0.0000
nopath	2	1	12	14	504	00:25:16	1516	00:26:17	1577	00:01:01	61	0.0000
nopath	1	3	3	1	763	00:24:59	1499	00:26:22	1582	00:01:23	83	0.0000
nopath	3	5	9	1	621	00:25:21	1521	00:26:26	1586	00:01:05	65	0.0000
nopath	3	6	3	1	667	00:25:33	1533	00:26:29	1589	00:00:56	56	0.0000
nopath	1	3	12	14	763	00:25:24	1524	00:26:37	1597	00:01:13	73	0.0000
nopath	1	3	6	1	763	00:25:46	1546	00:26:45	1605	00:00:59	59	0.0000
nopath	2	3	9	1	679	00:25:20	1520	00:26:56	1616	00:01:36	96	0.0000
nopath	2	3	9	1	679	00:25:57	1557	00:26:59	1619	00:01:02	62	0.0000
nopath	1	7	12	14	542	00:26:16	1576	00:27:03	1623	00:00:47	47	0.0000	00:00:47
nopath	5	2	5	1	701	00:26:10	1570	00:27:10	1630	00:01:00	60	0.0000
nopath	6	3	12	14	667	00:25:50	1550	00:27:14	1634	00:01:24	84	0.0000
nopath	2	4	3	1	708	00:26:18	1578	00:27:25	1645	00:01:07	67	0.0000
nopath	3	6	3	1	667	00:26:07	1567	00:27:36	1656	00:01:29	89	0.0000
nopath	5	7	12	14	577	00:26:28	1588	00:27:38	1658	00:01:10	70	0.0000
nopath	3	2	5	1	679	00:26:34	1594	00:27:40	1660	00:01:06	66	0.0000
nopath	2	3	10	1	679	00:26:33	1593	00:27:55	1675	00:01:22	82	0.0000
nopath	2	3	6	1	679	00:27:01	1621	00:27:58	1678	00:00:57	57	0.0000
nopath	2	4	5	1	708	00:27:03	1623	00:28:01	1681	00:00:58	58	0.0000	00:01:14
nopath	5	1	13	15	785	00:26:47	1607	00:28:05	1685	00:01:18	78	0.0000
nopath	3	6	9	1	667	00:27:03	1623	00:28:06	1686	00:01:03	63	0.0000
nopath	5	3	3	1	621	00:27:13	1633	00:28:13	1693	00:01:00	60	0.0000
nopath	5	1	3	1	785	00:27:16	1636	00:28:17	1697	00:01:01	61	0.0000
nopath	3	6	12	14	667	00:27:13	1633	00:28:36	1716	00:01:23	83	0.0000
nopath	6	1	12	14	832	00:27:24	1644	00:28:36	1716	00:01:12	72	0.0000
nopath	1	2	12	14	504	00:27:54	1674	00:28:40	1720	00:00:46	46	0.0000
nopath	4	2	12	14	708	00:26:58	1618	00:28:46	1726	00:01:48	108	0.0000
nopath	2	1	5	1	504	00:27:53	1673	00:28:57	1737	00:01:04	64	0.0000
nopath	3	6	12	14	667	00:28:18	1698	00:29:09	1749	00:00:51	51	0.0000	00:01:01
nopath	6	5	3	1	380	00:28:32	1712	00:29:12	1752	00:00:40	40	0.0000
nopath	1	2	3	1	504	00:28:01	1681	00:29:17	1757	00:01:16	76	0.0000
nopath	5	1	13	15	785	00:28:14	1694	00:29:17	1757	00:01:03	63	0.0000
nopath	4	1	12	14	792	00:28:24	1704	00:29:38	1778	00:01:14	74	0.0000
nopath	3	6	5	1	667	00:29:01	1741	00:29:49	1789	00:00:48	48	0.0000
nopath	2	4	13	15	708	00:28:46	1726	00:29:50	1790	00:01:04	64	0.0000
nopath	6	7	3	1	624	00:29:07	1747	00:30:07	1807	00:01:00	60	0.0000	00:01:05
nopath	6	2	12	14	748	00:29:14	1754	00:30:12	1812	00:00:58	58	0.0000
nopath	6	1	12	14	832	00:29:10	1750	00:30:13	1813	00:01:03	63	0.0000
nopath	1	3	10	1	763	00:29:38	1778	00:30:37	1837	00:00:59	59	0.0000
nopath	2	1	3	1	504	00:30:11	1811	00:30:57	1857	00:00:46	46	0.0000
nopath	2	5	10	1	701	00:30:17	1817	00:31:15	1875	00:00:58	58	0.0000	00:00:58
nopath	3	6	4	1	667	00:30:44	1844	00:31:35	1895	00:00:51	51	0.0000
nopath	3	1	3	1	763	00:30:30	1830	00:31:54	1914	00:01:24	84	0.0000
nopath	4	3	10	1	375	00:31:40	1900	00:32:14	1934	00:00:34	34	0.0000	00:00:34
nopath	1	4	9	1	792	00:30:51	1851	00:32:15	1935	00:01:24	84	0.0000
nopath	3	6	5	1	667	00:31:28	1888	00:32:19	1939	00:00:51	51	0.0000
nopath	3	6	9	1	667	00:31:29	1889	00:32:20	1940	00:00:51	51	0.0000
nopath	3	6	3	1	667	00:31:33	1893	00:32:23	1943	00:00:50	50	0.0000
nopath	3	2	3	1	679	00:31:35	1895	00:32:30	1950	00:00:55	55	0.0000
nopath	2	4	12	14	708	00:31:40	1900	00:32:36	1956	00:00:56	56	0.0000
nopath	2	3	5	1	679	00:31:43	1903	00:32:41	1961	00:00:58	58	0.0000
nopath	2	6	5	1	748	00:31:41	1901	00:32:45	1965	00:01:04	64	0.0000
nopath	3	6	5	1	667	00:32:39	1959	00:33:36	2016	00:00:57	57	0.0000	00:00:51
nopath	2	4	3	1	708	00:32:24	1944	00:33:36	2016	00:01:12	72	0.0000
nopath	2	3	5	1	679	00:32:31	1951	00:33:37	2017	00:01:06	66	0.0000
nopath	3	6	12	14	667	00:32:44	1964	00:33:38	2018	00:00:54	54	0.0000
nopath	3	6	5	1	667	00:32:49	1969	00:33:40	2020	00:00:51	51	0.0000
nopath	5	1	9	1	785	00:31:47	1907	00:33:46	2026	00:01:59	119	0.0000
nopath	5	1	12	14	785	00:32:45	1965	00:33:48	2028	00:01:03	63	0.0000
nopath	5	6	3	1	380	00:33:20	2000	00:34:00	2040	00:00:40	40	0.0000	00:00:45
nopath	6	1	9	1	832	00:32:25	1945	00:34:05	2045	00:01:40	100	0.0000
nopath	6	1	5	1	832	00:32:27	1947	00:34:07	2047	00:01:40	100	0.0000
nopath	1	3	10	1	763	00:32:35	1955	00:34:12	2052	00:01:37	97	0.0000
nopath	3	5	12	14	621	00:33:14	1994	00:34:17	2057	00:01:03	63	0.0000
nopath	3	6	3	1	667	00:33:16	1996	00:34:20	2060	00:01:04	64	0.0000
nopath	5	3	5	1	621	00:33:10	1990	00:34:23	2063	00:01:13	73	0.0000
nopath	5	3	12	14	621	00:33:34	2014	00:34:26	2066	00:00:52	52	0.0000
nopath	3	7	3	1	302	00:33:54	2034	00:34:28	2068	00:00:34	34	0.0000
nopath	1	5	9	1	785	00:33:01	1981	00:34:33	2073	00:01:32	92	0.0000
nopath	1	3	13	15	763	00:33:31	2011	00:34:34	2074	00:01:03	63	0.0000
nopath	1	3	3	1	763	00:33:39	2019	00:34:37	2077	00:00:58	58	0.0000
nopath	4	1	12	14	792	00:32:54	1974	00:34:45	2085	00:01:51	111	0.0000
nopath	1	2	5	1	504	00:34:10	2050	00:34:57	2097	00:00:47	47	0.0000
nopath	1	2	3	1	504	00:34:16	2056	00:35:01	2101	00:00:45	45	0.0000	00:00:51
nopath	4	7	3	1	331	00:34:38	2078	00:35:09	2109	00:00:31	31	0.0000
nopath	4	2	9	1	708	00:34:25	2065	00:35:18	2118	00:00:53	53	0.0000
nopath	6	2	12	14	748	00:34:35	2075	00:35:34	2134	00:00:59	59	0.0000
nopath	2	4	5	1	708	00:34:21	2061	00:35:36	2136	00:01:15	75	0.0000
nopath	2	3	12	14	679	00:34:47	2087	00:35:41	2141	00:00:54	54	0.0000
nopath	2	3	13	15	679	00:34:56	2096	00:35:51	2151	00:00:55	55	0.0000
nopath	1	3	3	1	763	00:35:03	2103	00:36:05	2165	00:01:02	62	0.0000	00:01:09
nopath	1	3	9	1	763	00:35:27	2127	00:36:26	2186	00:00:59	59	0.0000
nopath	3	6	3	1	667	00:35:39	2139	00:36:35	2195	00:00:56	56	0.0000
nopath	1	4	5	1	792	00:35:37	2137	00:36:36	2196	00:00:59	59	0.0000
nopath	6	2	3	1	748	00:35:42	2142	00:36:39	2199	00:00:57	57	0.0000
nopath	1	3	9	1	763	00:35:44	2144	00:36:43	2203	00:00:59	59	0.0000
nopath	6	2	12	14	748	00:36:08	2168	00:37:05	2225	00:00:57	57	0.0000	00:00:57
nopath	5	3	3	1	621	00:36:24	2184	00:37:12	2232	00:00:48	48	0.0000
nopath	3	6	3	1	667	00:36:10	2170	00:37:15	2235	00:01:05	65	0.0000
nopath	2	1	5	1	504	00:35:25	2125	00:37:27	2247	00:02:02	122	0.0000
nopath	1	2	3	1	504	00:36:49	2209	00:37:31	2251	00:00:42	42	0.0000
nopath	3	4	9	1	375	00:37:02	2222	00:37:39	2259	00:00:37	37	0.0000
nopath	4	2	12	14	708	00:36:37	2197	00:37:48	2268	00:01:11	71	0.0000
nopath	2	3	5	1	679	00:36:48	2208	00:37:55	2275	00:01:07	67	0.0000
nopath	3	2	3	1	679	00:37:00	2220	00:37:59	2279	00:00:59	59	0.0000
nopath	2	4	7	1	708	00:37:03	2223	00:37:59	2279	00:00:56	56	0.0000
nopath	3	6	12	14	667	00:37:15	2235	00:38:17	2297	00:01:02	62	0.0000	00:00:58
nopath	2	7	13	15	458	00:37:34	2254	00:38:17	2297	00:00:43	43	0.0000
nopath	1	2	3	1	504	00:36:58	2218	00:38:21	2301	00:01:23	83	0.0000
nopath	5	1	13	15	785	00:37:26	2246	00:38:29	2309	00:01:03	63	0.0000
nopath	6	3	12	14	667	00:37:38	2258	00:38:33	2313	00:00:55	55	0.0000
nopath	3	6	12	14	667	00:37:48	2268	00:38:41	2321	00:00:53	53	0.0000
nopath	4	1	3	1	792	00:37:30	2250	00:38:45	2325	00:01:15	75	0.0000
nopath	6	7	3	1	624	00:37:52	2272	00:38:48	2328	00:00:56	56	0.0000
nopath	3	6	13	15	667	00:38:01	2281	00:38:52	2332	00:00:51	51	0.0000
nopath	3	6	9	1	667	00:38:02	2282	00:38:54	2334	00:00:52	52	0.0000
nopath	2	4	10	1	708	00:37:56	2276	00:38:56	2336	00:01:00	60	0.0000
nopath	3	6	6	1	667	00:38:33	2313	00:39:36	2376	00:01:03	63	0.0000	00:00:54
nopath	3	6	12	14	667	00:38:49	2329	00:39:40	2380	00:00:51	51	0.0000
nopath	6	1	5	1	832	00:38:37	2317	00:39:40	2380	00:01:03	63	0.0000
nopath	5	1	6	1	785	00:38:57	2337	00:39:58	2398	00:01:01	61	0.0000
nopath	3	6	5	1	667	00:39:24	2364	00:40:15	2415	00:00:51	51	0.0000	00:00:51
nopath	5	4	13	15	650	00:39:19	2359	00:40:20	2420	00:01:01	61	0.0000
nopath	2	4	12	14	708	00:39:27	2367	00:40:27	2427	00:01:00	60	0.0000
nopath	2	3	13	15	679	00:39:27	2367	00:40:32	2432	00:01:05	65	0.0000
nopath	5	1	5	1	785	00:39:32	2372	00:40:33	2433	00:01:01	61	0.0000
nopath	2	3	3	1	679	00:39:30	2370	00:40:35	2435	00:01:05	65	0.0000
nopath	1	2	10	1	504	00:40:01	2401	00:40:47	2447	00:00:46	46	0.0000
nopath	5	7	12	14	577	00:39:57	2397	00:40:54	2454	00:00:57	57	0.0000
nopath	6	5	5	1	380	00:40:30	2430	00:41:06	2466	00:00:36	36	0.0000	00:00:38
nopath	2	3	9	1	679	00:39:55	2395	00:41:15	2475	00:01:20	80	0.0000
nopath	2	3	3	1	679	00:40:25	2425	00:41:19	2479	00:00:54	54	0.0000
nopath	3	6	13	15	667	00:40:23	2423	00:41:20	2480	00:00:57	57	0.0000
nopath	6	2	13	15	748	00:40:23	2423	00:41:23	2483	00:01:00	60	0.0000
nopath	2	3	12	14	679	00:40:26	2426	00:41:24	2484	00:00:58	58	0.0000
nopath	3	7	12	14	302	00:41:09	2469	00:41:46	2506	00:00:37	37	0.0000
nopath	2	1	13	15	504	00:41:04	2464	00:41:49	2509	00:00:45	45	0.0000
nopath	3	1	6	1	763	00:40:15	2415	00:41:50	2510	00:01:35	95	0.0000
nopath	5	3	3	1	621	00:41:07	2467	00:41:56	2516	00:00:49	49	0.0000
nopath	6	1	9	1	832	00:40:57	2457	00:42:00	2520	00:01:03	63	0.0000	00:01:17
nopath	3	2	3	1	679	00:40:45	2445	00:42:05	2525	00:01:20	80	0.0000
nopath	3	6	3	1	667	00:41:16	2476	00:42:06	2526	00:00:50	50	0.0000
nopath	1	3	12	14	763	00:40:52	2452	00:42:07	2527	00:01:15	75	0.0000
nopath	1	3	3	1	763	00:40:53	2453	00:42:09	2529	00:01:16	76	0.0000
nopath	2	7	9	1	458	00:41:13	2473	00:42:14	2534	00:01:01	61	0.0000
nopath	2	1	10	1	504	00:41:25	2485	00:42:15	2535	00:00:50	50	0.0000
nopath	5	1	13	15	785	00:41:02	2462	00:42:25	2545	00:01:23	83	0.0000
nopath	6	1	12	14	832	00:41:03	2463	00:42:27	2547	00:01:24	84	0.0000
nopath	6	1	2	1	832	00:41:24	2484	00:42:31	2551	00:01:07	67	0.0000
nopath	5	6	3	1	380	00:42:00	2520	00:42:37	2557	00:00:37	37	0.0000
nopath	6	4	5	1	696	00:41:49	2509	00:42:45	2565	00:00:56	56	0.0000
nopath	3	6	10	1	667	00:41:45	2505	00:42:46	2566	00:01:01	61	0.0000
nopath	3	6	3	1	667	00:41:57	2517	00:42:49	2569	00:00:52	52	0.0000
nopath	3	6	12	14	667	00:42:01	2521	00:42:53	2573	00:00:52	52	0.0000
nopath	3	6	3	1	667	00:42:06	2526	00:42:56	2576	00:00:50	50	0.0000
nopath	2	3	6	1	679	00:41:38	2498	00:42:56	2576	00:01:18	78	0.0000
nopath	2	4	13	15	708	00:41:45	2505	00:43:02	2582	00:01:17	77	0.0000	00:01:05
nopath	2	4	13	15	708	00:42:10	2530	00:43:07	2587	00:00:57	57	0.0000
nopath	2	4	3	1	708	00:42:17	2537	00:43:11	2591	00:00:54	54	0.0000
nopath	1	6	9	1	832	00:41:58	2518	00:43:19	2599	00:01:21	81	0.0000
nopath	4	1	12	14	792	00:42:31	2551	00:43:41	2621	00:01:10	70	0.0000
nopath	2	3	5	1	679	00:42:33	2553	00:43:44	2624	00:01:11	71	0.0000
nopath	1	4	2	1	792	00:42:12	2532	00:43:45	2625	00:01:33	93	0.0000
nopath	3	6	3	1	667	00:42:23	2543	00:43:46	2626	00:01:23	83	0.0000
nopath	3	6	13	15	667	00:42:43	2563	00:43:50	2630	00:01:07	67	0.0000
nopath	2	4	5	1	708	00:43:00	2580	00:43:52	2632	00:00:52	52	0.0000
nopath	3	6	12	14	667	00:42:54	2574	00:43:53	2633	00:00:59	59	0.0000
nopath	1	2	12	14	504	00:43:12	2592	00:43:57	2637	00:00:45	45	0.0000
nopath	3	6	9	1	667	00:43:08	2588	00:43:58	2638	00:00:50	50	0.0000
nopath	6	3	12	14	667	00:43:09	2589	00:44:02	2642	00:00:53	53	0.0000	00:00:57
nopath	5	1	12	14	785	00:42:56	2576	00:44:06	2646	00:01:10	70	0.0000
nopath	1	7	3	1	542	00:43:25	2605	00:44:15	2655	00:00:50	50	0.0000
nopath	1	3	12	14	763	00:43:19	2599	00:44:19	2659	00:01:00	60	0.0000
nopath	5	3	12	14	621	00:43:21	2601	00:44:34	2674	00:01:13	73	0.0000
nopath	5	2	13	15	701	00:43:23	2603	00:44:35	2675	00:01:12	72	0.0000
nopath	2	3	3	1	679	00:43:26	2606	00:44:42	2682	00:01:16	76	0.0000
nopath	2	3	12	14	679	00:43:34	2614	00:44:45	2685	00:01:11	71	0.0000
nopath	3	6	5	1	667	00:43:35	2615	00:44:46	2686	00:01:11	71	0.0000
nopath	3	5	5	1	621	00:43:41	2621	00:44:56	2696	00:01:15	75	0.0000
nopath	5	1	5	1	785	00:43:58	2638	00:44:58	2698	00:01:00	60	0.0000
nopath	4	7	13	15	331	00:44:30	2670	00:45:06	2706	00:00:36	36	0.0000	00:00:33
nopath	4	2	3	1	708	00:43:34	2614	00:45:15	2715	00:01:41	101	0.0000
nopath	1	3	3	1	763	00:44:26	2666	00:45:32	2732	00:01:06	66	0.0000
nopath	3	5	5	1	621	00:44:45	2685	00:45:38	2738	00:00:53	53	0.0000
nopath	1	2	10	1	504	00:44:54	2694	00:45:39	2739	00:00:45	45	0.0000
nopath	3	6	12	14	667	00:44:47	2687	00:45:42	2742	00:00:55	55	0.0000
nopath	1	2	10	1	504	00:45:07	2707	00:45:50	2750	00:00:43	43	0.0000
nopath	3	2	9	1	679	00:44:34	2674	00:45:55	2755	00:01:21	81	0.0000
nopath	3	6	7	1	667	00:45:15	2715	00:46:05	2765	00:00:50	50	0.0000	00:00:58
nopath	2	1	9	1	504	00:45:18	2718	00:46:07	2767	00:00:49	49	0.0000
nopath	6	2	6	1	748	00:45:15	2715	00:46:11	2771	00:00:56	56	0.0000
nopath	6	2	12	14	748	00:45:17	2717	00:46:14	2774	00:00:57	57	0.0000
nopath	3	4	13	15	375	00:45:40	2740	00:46:15	2775	00:00:35	35	0.0000
nopath	1	3	9	1	763	00:45:00	2700	00:46:22	2782	00:01:22	82	0.0000
nopath	5	3	9	1	621	00:45:41	2741	00:46:34	2794	00:00:53	53	0.0000
nopath	3	6	12	14	667	00:45:26	2726	00:46:37	2797	00:01:11	71	0.0000
nopath	6	1	3	1	832	00:45:36	2736	00:46:40	2800	00:01:04	64	0.0000
nopath	1	4	13	15	792	00:45:13	2713	00:46:48	2808	00:01:35	95	0.0000
nopath	1	4	3	1	792	00:45:36	2736	00:46:49	2809	00:01:13	73	0.0000
nopath	2	4	7	1	708	00:45:33	2733	00:46:51	2811	00:01:18	78	0.0000
nopath	2	4	5	1	708	00:45:45	2745	00:46:52	2812	00:01:07	67	0.0000
nopath	3	6	9	1	667	00:45:52	2752	00:46:55	2815	00:01:03	63	0.0000
nopath	3	6	9	1	667	00:46:01	2761	00:46:58	2818	00:00:57	57	0.0000
nopath	5	3	3	1	621	00:46:13	2773	00:47:03	2823	00:00:50	50	0.0000	00:00:55
nopath	1	3	12	14	763	00:45:58	2758	00:47:13	2833	00:01:15	75	0.0000
nopath	5	1	13	15	785	00:46:28	2788	00:47:38	2858	00:01:10	70	0.0000
nopath	5	4	5	1	650	00:46:45	2805	00:47:39	2859	00:00:54	54	0.0000
nopath	3	6	13	15	667	00:46:10	2770	00:47:40	2860	00:01:30	90	0.0000
nopath	2	3	9	1	679	00:46:10	2770	00:47:42	2862	00:01:32	92	0.0000
nopath	5	1	12	14	785	00:46:43	2803	00:47:45	2865	00:01:02	62	0.0000
nopath	2	4	12	14	708	00:46:24	2784	00:47:47	2867	00:01:23	83	0.0000
nopath	3	6	3	1	667	00:46:29	2789	00:47:50	2870	00:01:21	81	0.0000
nopath	3	6	9	1	667	00:46:50	2810	00:47:52	2872	00:01:02	62	0.0000
nopath	6	3	12	14	667	00:46:31	2791	00:47:54	2874	00:01:23	83	0.0000
nopath	3	2	9	1	679	00:46:18	2778	00:47:55	2875	00:01:37	97	0.0000
nopath	2	4	3	1	708	00:47:14	2834	00:48:16	2896	00:01:02	62	0.0000	00:01:04
nopath	6	1	9	1	832	00:47:13	2833	00:48:17	2897	00:01:04	64	0.0000
nopath	6	2	3	1	748	00:47:21	2841	00:48:17	2897	00:00:56	56	0.0000
nopath	2	6	3	1	748	00:47:18	2838	00:48:22	2902	00:01:04	64	0.0000
nopath	1	5	9	1	785	00:47:17	2837	00:48:29	2909	00:01:12	72	0.0000
nopath	1	3	5	1	763	00:47:09	2829	00:48:42	2922	00:01:33	93	0.0000
nopath	1	2	3	1	504	00:47:56	2876	00:48:43	2923	00:00:47	47	0.0000
nopath	3	6	5	1	667	00:47:14	2834	00:48:46	2926	00:01:32	92	0.0000
nopath	3	5	6	1	621	00:47:55	2875	00:49:05	2945	00:01:10	70	0.0000	00:01:01
nopath	1	3	13	15	763	00:47:56	2876	00:49:05	2945	00:01:09	69	0.0000
nopath	1	3	2	1	763	00:48:15	2895	00:49:14	2954	00:00:59	59	0.0000
nopath	3	6	5	1	667	00:48:15	2895	00:49:16	2956	00:01:01	61	0.0000
nopath	5	2	9	1	701	00:47:41	2861	00:49:20	2960	00:01:39	99	0.0000
nopath	3	6	12	14	667	00:48:24	2904	00:49:20	2960	00:00:56	56	0.0000
nopath	6	1	3	1	832	00:48:00	2880	00:49:21	2961	00:01:21	81	0.0000
nopath	5	1	12	14	785	00:48:15	2895	00:49:30	2970	00:01:15	75	0.0000
nopath	6	3	13	15	667	00:48:25	2905	00:49:36	2976	00:01:11	71	0.0000
nopath	3	6	12	14	667	00:48:50	2930	00:49:47	2987	00:00:57	57	0.0000
nopath	3	6	12	14	667	00:48:58	2938	00:49:49	2989	00:00:51	51	0.0000
nopath	2	3	7	1	679	00:47:40	2860	00:49:52	2992	00:02:12	132	0.0000
nopath	5	1	3	1	785	00:48:58	2938	00:50:00	3000	00:01:02	62	0.0000	00:01:10
nopath	2	3	13	15	679	00:48:20	2900	00:50:01	3001	00:01:41	101	0.0000
nopath	2	4	3	1	708	00:48:41	2921	00:50:03	3003	00:01:22	82	0.0000
nopath	1	2	3	1	504	00:49:15	2955	00:50:04	3004	00:00:49	49	0.0000
nopath	1	7	12	14	542	00:48:54	2934	00:50:04	3004	00:01:10	70	0.0000
nopath	2	3	12	14	679	00:48:55	2935	00:50:05	3005	00:01:10	70	0.0000
nopath	2	3	12	14	679	00:48:58	2938	00:50:07	3007	00:01:09	69	0.0000
nopath	5	6	6	1	380	00:49:16	2956	00:50:07	3007	00:00:51	51	0.0000
nopath	2	3	5	1	679	00:49:18	2958	00:50:12	3012	00:00:54	54	0.0000
nopath	3	2	10	1	679	00:49:01	2941	00:50:15	3015	00:01:14	74	0.0000
nopath	2	1	6	1	504	00:49:43	2983	00:50:26	3026	00:00:43	43	0.0000
nopath	5	7	3	1	577	00:49:34	2974	00:50:33	3033	00:00:59	59	0.0000
nopath	1	2	3	1	504	00:49:30	2970	00:50:37	3037	00:01:07	67	0.0000
nopath	5	1	4	1	785	00:49:30	2970	00:50:37	3037	00:01:07	67	0.0000
nopath	3	6	9	1	667	00:49:56	2996	00:50:47	3047	00:00:51	51	0.0000
nopath	3	6	9	1	667	00:49:58	2998	00:50:49	3049	00:00:51	51	0.0000
nopath	3	6	10	1	667	00:50:00	3000	00:50:50	3050	00:00:50	50	0.0000
nopath	6	7	3	1	624	00:49:59	2999	00:50:57	3057	00:00:58	58	0.0000
nopath	2	1	9	1	504	00:50:10	3010	00:50:59	3059	00:00:49	49	0.0000
nopath	2	7	3	1	458	00:50:20	3020	00:51:01	3061	00:00:41	41	0.0000	00:00:52
nopath	2	3	9	1	679	00:49:56	2996	00:51:05	3065	00:01:09	69	0.0000
nopath	5	6	3	1	380	00:50:32	3032	00:51:13	3073	00:00:41	41	0.0000
nopath	4	2	3	1	708	00:49:59	2999	00:51:17	3077	00:01:18	78	0.0000
nopath	4	1	10	1	792	00:49:53	2993	00:51:23	3083	00:01:30	90	0.0000
nopath	3	6	3	1	667	00:50:24	3024	00:51:26	3086	00:01:02	62	0.0000
nopath	6	5	6	1	380	00:50:30	3030	00:51:29	3089	00:00:59	59	0.0000
nopath	2	3	3	1	679	00:50:33	3033	00:51:32	3092	00:00:59	59	0.0000
nopath	5	1	12	14	785	00:50:19	3019	00:51:36	3096	00:01:17	77	0.0000
nopath	2	3	5	1	679	00:50:41	3041	00:51:36	3096	00:00:55	55	0.0000
nopath	2	4	9	1	708	00:50:48	3048	00:51:41	3101	00:00:53	53	0.0000
nopath	3	6	3	1	667	00:50:35	3035	00:51:44	3104	00:01:09	69	0.0000
nopath	1	3	6	1	763	00:50:31	3031	00:51:45	3105	00:01:14	74	0.0000
nopath	3	6	9	1	667	00:50:51	3051	00:51:47	3107	00:00:56	56	0.0000
nopath	6	2	3	1	748	00:50:28	3028	00:51:48	3108	00:01:20	80	0.0000
nopath	6	2	5	1	748	00:50:39	3039	00:51:54	3114	00:01:15	75	0.0000
nopath	5	4	8	1	650	00:50:30	3030	00:51:59	3119	00:01:29	89	0.0000
nopath	1	3	3	1	763	00:50:34	3034	00:52:02	3122	00:01:28	88	0.0000	00:01:11
nopath	4	3	12	14	375	00:51:07	3067	00:52:05	3125	00:00:58	58	0.0000
nopath	6	3	9	1	667	00:51:14	3074	00:52:13	3133	00:00:59	59	0.0000
nopath	3	6	5	1	667	00:51:06	3066	00:52:15	3135	00:01:09	69	0.0000
nopath	3	6	3	1	667	00:51:15	3075	00:52:17	3137	00:01:02	62	0.0000
nopath	3	6	3	1	667	00:51:27	3087	00:52:19	3139	00:00:52	52	0.0000
nopath	1	2	3	1	504	00:51:42	3102	00:52:32	3152	00:00:50	50	0.0000
nopath	2	3	3	1	679	00:50:55	3055	00:52:32	3152	00:01:37	97	0.0000
nopath	2	4	12	14	708	00:51:13	3073	00:52:37	3157	00:01:24	84	0.0000
nopath	1	2	6	1	504	00:51:58	3118	00:52:40	3160	00:00:42	42	0.0000
nopath	3	7	10	1	302	00:52:01	3121	00:52:47	3167	00:00:46	46	0.0000
nopath	3	6	13	15	667	00:51:45	3105	00:52:50	3170	00:01:05	65	0.0000
nopath	3	6	12	14	667	00:51:56	3116	00:52:52	3172	00:00:56	56	0.0000
nopath	1	3	9	1	763	00:51:52	3112	00:52:55	3175	00:01:03	63	0.0000
nopath	1	4	12	14	792	00:51:22	3082	00:52:56	3176	00:01:34	94	0.0000
nopath	3	1	2	1	763	00:51:47	3107	00:52:57	3177	00:01:10	70	0.0000
nopath	4	7	13	15	331	00:52:28	3148	00:53:03	3183	00:00:35	35	0.0000	00:00:35
nopath	4	1	3	1	792	00:51:29	3089	00:53:04	3184	00:01:35	95	0.0000
nopath	2	3	6	1	679	00:51:48	3108	00:53:06	3186	00:01:18	78	0.0000
nopath	2	4	10	1	708	00:52:09	3129	00:53:10	3190	00:01:01	61	0.0000
nopath	1	2	3	1	504	00:52:12	3132	00:53:11	3191	00:00:59	59	0.0000
nopath	3	6	12	14	667	00:52:01	3121	00:53:17	3197	00:01:16	76	0.0000
nopath	4	6	9	1	696	00:52:21	3141	00:53:20	3200	00:00:59	59	0.0000
nopath	6	1	9	1	832	00:52:12	3132	00:53:21	3201	00:01:09	69	0.0000
nopath	5	3	3	1	621	00:51:59	3119	00:53:23	3203	00:01:24	84	0.0000
nopath	6	4	5	1	696	00:52:03	3123	00:53:28	3208	00:01:25	85	0.0000
nopath	5	1	13	15	785	00:52:24	3144	00:53:29	3209	00:01:05	65	0.0000
nopath	5	1	3	1	785	00:52:28	3148	00:53:31	3211	00:01:03	63	0.0000
nopath	2	4	5	1	708	00:52:25	3145	00:53:35	3215	00:01:10	70	0.0000
nopath	5	3	3	1	621	00:52:16	3136	00:53:45	3225	00:01:29	89	0.0000
nopath	3	4	12	14	375	00:52:53	3173	00:53:46	3226	00:00:53	53	0.0000
nopath	6	7	3	1	624	00:52:11	3131	00:53:47	3227	00:01:36	96	0.0000
nopath	3	5	12	14	621	00:52:28	3148	00:53:48	3228	00:01:20	80	0.0000
nopath	3	6	9	1	667	00:52:43	3163	00:53:50	3230	00:01:07	67	0.0000
nopath	1	3	12	14	763	00:52:19	3139	00:53:53	3233	00:01:34	94	0.0000
nopath	1	4	5	1	792	00:52:44	3164	00:53:56	3236	00:01:12	72	0.0000
nopath	2	3	12	14	679	00:52:55	3175	00:53:59	3239	00:01:04	64	0.0000
nopath	4	5	13	15	650	00:52:47	3167	00:54:00	3240	00:01:13	73	0.0000	00:01:13
nopath	6	1	9	1	832	00:52:39	3159	00:54:01	3241	00:01:22	82	0.0000
nopath	2	4	5	1	708	00:52:56	3176	00:54:02	3242	00:01:06	66	0.0000
nopath	5	1	3	1	785	00:52:47	3167	00:54:03	3243	00:01:16	76	0.0000
nopath	2	3	5	1	679	00:53:02	3182	00:54:03	3243	00:01:01	61	0.0000
nopath	1	7	3	1	542	00:53:15	3195	00:54:03	3243	00:00:48	48	0.0000
nopath	2	4	3	1	708	00:53:10	3190	00:54:06	3246	00:00:56	56	0.0000
nopath	3	2	5	1	679	00:53:17	3197	00:54:14	3254	00:00:57	57	0.0000
nopath	6	3	12	14	667	00:52:58	3178	00:54:14	3254	00:01:16	76	0.0000
nopath	5	3	10	1	621	00:53:21	3201	00:54:25	3265	00:01:04	64	0.0000
nopath	2	1	12	14	504	00:53:40	3220	00:54:27	3267	00:00:47	47	0.0000
nopath	6	2	13	15	748	00:52:49	3169	00:54:28	3268	00:01:39	99	0.0000
nopath	5	2	9	1	701	00:53:11	3191	00:54:31	3271	00:01:20	80	0.0000
nopath	3	6	5	1	667	00:53:23	3203	00:54:36	3276	00:01:13	73	0.0000
nopath	3	6	12	14	667	00:53:28	3208	00:54:39	3279	00:01:11	71	0.0000
nopath	3	6	10	1	667	00:53:31	3211	00:54:40	3280	00:01:09	69	0.0000
nopath	3	6	12	14	667	00:53:38	3218	00:54:43	3283	00:01:05	65	0.0000
nopath	3	6	5	1	667	00:53:59	3239	00:54:49	3289	00:00:50	50	0.0000
nopath	3	5	12	14	621	00:54:06	3246	00:54:57	3297	00:00:51	51	0.0000
nopath	2	1	5	1	504	00:54:14	3254	00:55:02	3302	00:00:48	48	0.0000	00:00:53
nopath	2	3	12	14	679	00:53:17	3197	00:55:03	3303	00:01:46	106	0.0000
nopath	2	4	10	1	708	00:53:48	3228	00:55:08	3308	00:01:20	80	0.0000
nopath	2	3	5	1	679	00:54:03	3243	00:55:09	3309	00:01:06	66	0.0000
nopath	3	6	10	1	667	00:54:20	3260	00:55:11	3311	00:00:51	51	0.0000
nopath	3	6	9	1	667	00:54:24	3264	00:55:14	3314	00:00:50	50	0.0000
nopath	4	2	3	1	708	00:54:39	3279	00:55:33	3333	00:00:54	54	0.0000
nopath	4	1	3	1	792	00:54:45	3285	00:55:45	3345	00:01:00	60	0.0000
nopath	6	1	12	14	832	00:54:35	3275	00:55:52	3352	00:01:17	77	0.0000
nopath	5	3	12	14	621	00:55:00	3300	00:55:52	3352	00:00:52	52	0.0000
nopath	1	2	13	15	504	00:54:41	3281	00:55:55	3355	00:01:14	74	0.0000
nopath	5	1	9	1	785	00:54:14	3254	00:55:56	3356	00:01:42	102	0.0000
nopath	5	7	13	15	577	00:54:52	3292	00:55:56	3356	00:01:04	64	0.0000
nopath	3	6	13	15	667	00:54:36	3276	00:55:59	3359	00:01:23	83	0.0000
nopath	3	6	9	1	667	00:54:54	3294	00:56:01	3361	00:01:07	67	0.0000	00:01:03
nopath	4	2	9	1	708	00:54:52	3292	00:56:05	3365	00:01:13	73	0.0000
nopath	2	5	6	1	701	00:54:49	3289	00:56:13	3373	00:01:24	84	0.0000
nopath	1	3	12	14	763	00:54:11	3251	00:56:13	3373	00:02:02	122	0.0000
nopath	1	3	7	1	763	00:54:17	3257	00:56:15	3375	00:01:58	118	0.0000
nopath	1	5	5	1	785	00:54:57	3297	00:56:18	3378	00:01:21	81	0.0000
nopath	2	3	12	14	679	00:54:35	3275	00:56:18	3378	00:01:43	103	0.0000
nopath	2	3	9	1	679	00:54:47	3287	00:56:21	3381	00:01:34	94	0.0000
nopath	3	2	8	1	679	00:54:56	3296	00:56:21	3381	00:01:25	85	0.0000
nopath	2	3	5	1	679	00:55:05	3305	00:56:23	3383	00:01:18	78	0.0000
nopath	3	2	7	1	679	00:54:57	3297	00:56:24	3384	00:01:27	87	0.0000
nopath	3	6	3	1	667	00:55:05	3305	00:56:25	3385	00:01:20	80	0.0000
nopath	3	6	7	1	667	00:55:06	3306	00:56:27	3387	00:01:21	81	0.0000
nopath	3	6	5	1	667	00:55:08	3308	00:56:29	3389	00:01:21	81	0.0000
nopath	6	2	9	1	748	00:55:10	3310	00:56:35	3395	00:01:25	85	0.0000
nopath	3	7	5	1	302	00:55:19	3319	00:56:37	3397	00:01:18	78	0.0000
nopath	1	3	13	15	763	00:54:54	3294	00:56:45	3405	00:01:51	111	0.0000
nopath	5	6	3	1	380	00:55:33	3333	00:56:47	3407	00:01:14	74	0.0000
nopath	2	3	13	15	679	00:55:06	3306	00:56:47	3407	00:01:41	101	0.0000
nopath	2	4	5	1	708	00:55:27	3327	00:56:50	3410	00:01:23	83	0.0000
nopath	2	4	3	1	708	00:55:34	3334	00:56:52	3412	00:01:18	78	0.0000
nopath	2	3	12	14	679	00:55:35	3335	00:56:54	3414	00:01:19	79	0.0000
nopath	3	6	12	14	667	00:55:11	3311	00:57:07	3427	00:01:56	116	0.0000	00:01:29
nopath	5	3	3	1	621	00:56:13	3373	00:57:09	3429	00:00:56	56	0.0000
nopath	5	1	9	1	785	00:56:06	3366	00:57:17	3437	00:01:11	71	0.0000
nopath	6	3	3	1	667	00:56:09	3369	00:57:22	3442	00:01:13	73	0.0000
nopath	3	6	3	1	667	00:55:25	3325	00:57:26	3446	00:02:01	121	0.0000
nopath	3	6	9	1	667	00:55:29	3329	00:57:28	3448	00:01:59	119	0.0000
nopath	3	6	3	1	667	00:55:32	3332	00:57:34	3454	00:02:02	122	0.0000
nopath	2	4	9	1	708	00:55:43	3343	00:57:35	3455	00:01:52	112	0.0000
nopath	3	5	5	1	621	00:55:53	3353	00:57:36	3456	00:01:43	103	0.0000
nopath	4	7	3	1	331	00:56:31	3391	00:57:37	3457	00:01:06	66	0.0000
nopath	1	3	10	1	763	00:55:58	3358	00:57:38	3458	00:01:40	100	0.0000
nopath	3	2	13	15	679	00:55:29	3329	00:57:38	3458	00:02:09	129	0.0000
nopath	2	4	13	15	708	00:55:55	3355	00:57:39	3459	00:01:44	104	0.0000
nopath	2	7	12	14	458	00:56:25	3385	00:57:40	3460	00:01:15	75	0.0000
nopath	1	3	3	1	763	00:56:08	3368	00:57:40	3460	00:01:32	92	0.0000
nopath	3	2	8	1	679	00:56:06	3366	00:57:48	3468	00:01:42	102	0.0000
nopath	4	1	3	1	792	00:56:25	3385	00:58:03	3483	00:01:38	98	0.0000	00:01:24
nopath	3	6	3	1	667	00:56:11	3371	00:58:06	3486	00:01:55	115	0.0000
nopath	5	3	3	1	621	00:57:17	3437	00:58:13	3493	00:00:56	56	0.0000
nopath	5	4	13	15	650	00:56:51	3411	00:58:17	3497	00:01:26	86	0.0000
nopath	3	4	3	1	375	00:57:39	3459	00:58:19	3499	00:00:40	40	0.0000
nopath	5	1	3	1	785	00:57:05	3425	00:58:20	3500	00:01:15	75	0.0000
nopath	3	6	12	14	667	00:56:27	3387	00:58:20	3500	00:01:53	113	0.0000
nopath	1	2	12	14	504	00:57:33	3453	00:58:21	3501	00:00:48	48	0.0000
nopath	2	3	6	1	679	00:56:39	3399	00:58:22	3502	00:01:43	103	0.0000
nopath	3	6	12	14	667	00:56:45	3405	00:58:23	3503	00:01:38	98	0.0000
nopath	2	3	10	1	679	00:56:56	3416	00:58:25	3505	00:01:29	89	0.0000
nopath	3	6	2	1	667	00:56:47	3407	00:58:25	3505	00:01:38	98	0.0000
nopath	3	2	12	14	679	00:56:24	3384	00:58:26	3506	00:02:02	122	0.0000
nopath	3	5	6	1	621	00:57:04	3424	00:58:27	3507	00:01:23	83	0.0000
nopath	1	3	6	1	763	00:56:47	3407	00:58:28	3508	00:01:41	101	0.0000
nopath	3	6	5	1	667	00:57:05	3425	00:58:30	3510	00:01:25	85	0.0000
nopath	3	6	12	14	667	00:57:13	3433	00:58:32	3512	00:01:19	79	0.0000
nopath	2	1	13	15	504	00:57:47	3467	00:58:43	3523	00:00:56	56	0.0000
nopath	6	2	5	1	748	00:57:24	3444	00:58:45	3525	00:01:21	81	0.0000
nopath	3	1	12	14	763	00:57:35	3455	00:58:46	3526	00:01:11	71	0.0000
nopath	1	2	5	1	504	00:58:03	3483	00:58:53	3533	00:00:50	50	0.0000
nopath	2	4	5	1	708	00:57:31	3451	00:58:55	3535	00:01:24	84	0.0000
nopath	2	3	3	1	679	00:57:56	3476	00:58:55	3535	00:00:59	59	0.0000
nopath	1	2	3	1	504	00:58:11	3491	00:59:03	3543	00:00:52	52	0.0000	00:00:52
nopath	1	7	13	15	542	00:58:09	3489	00:59:03	3543	00:00:54	54	0.0000
nopath	3	6	12	14	667	00:57:48	3468	00:59:06	3546	00:01:18	78	0.0000
nopath	3	6	9	1	667	00:58:15	3495	00:59:08	3548	00:00:53	53	0.0000
nopath	5	7	6	1	577	00:57:43	3463	00:59:12	3552	00:01:29	89	0.0000
nopath	5	1	9	1	785	00:57:30	3450	00:59:15	3555	00:01:45	105	0.0000
nopath	5	1	9	1	785	00:58:02	3482	00:59:20	3560	00:01:18	78	0.0000
nopath	1	4	9	1	792	00:57:43	3463	00:59:25	3565	00:01:42	102	0.0000
nopath	1	2	10	1	504	00:58:23	3503	00:59:26	3566	00:01:03	63	0.0000
nopath	3	6	9	1	667	00:58:20	3500	00:59:26	3566	00:01:06	66	0.0000
nopath	5	1	5	1	785	00:58:22	3502	00:59:26	3566	00:01:04	64	0.0000
nopath	1	3	12	14	763	00:58:22	3502	00:59:26	3566	00:01:04	64	0.0000
nopath	3	6	3	1	667	00:58:33	3513	00:59:30	3570	00:00:57	57	0.0000
nopath	3	6	5	1	667	00:58:40	3520	00:59:32	3572	00:00:52	52	0.0000
nopath	6	2	12	14	748	00:58:34	3514	00:59:33	3573	00:00:59	59	0.0000
nopath	6	1	10	1	832	00:58:26	3506	00:59:35	3575	00:01:09	69	0.0000
nopath	3	6	13	15	667	00:58:46	3526	00:59:38	3578	00:00:52	52	0.0000
nopath	1	4	12	14	792	00:58:44	3524	00:59:46	3586	00:01:02	62	0.0000
nopath	4	1	12	14	792	00:58:19	3499	00:59:55	3595	00:01:36	96	0.0000
nopath	6	1	5	1	832	00:58:46	3526	01:00:01	3601	00:01:15	75	0.0000	00:01:13
nopath	1	2	5	1	504	00:59:01	3541	01:00:04	3604	00:01:03	63	0.0000
nopath	6	1	3	1	832	00:59:00	3540	01:00:04	3604	00:01:04	64	0.0000
nopath	2	3	3	1	679	00:58:18	3498	01:00:06	3606	00:01:48	108	0.0000
nopath	2	3	6	1	679	00:58:33	3513	01:00:09	3609	00:01:36	96	0.0000
nopath	5	2	3	1	701	00:58:53	3533	01:00:11	3611	00:01:18	78	0.0000
nopath	5	1	12	14	785	00:58:56	3536	01:00:19	3619	00:01:23	83	0.0000
nopath	1	3	12	14	763	00:59:16	3556	01:00:24	3624	00:01:08	68	0.0000
nopath	3	2	4	1	679	00:58:25	3505	01:00:25	3625	00:02:00	120	0.0000
nopath	1	3	3	1	763	00:59:24	3564	01:00:27	3627	00:01:03	63	0.0000
nopath	4	2	5	1	708	00:59:04	3544	01:00:28	3628	00:01:24	84	0.0000
nopath	1	3	3	1	763	00:59:25	3565	01:00:31	3631	00:01:06	66	0.0000
nopath	4	2	9	1	708	00:59:37	3577	01:00:31	3631	00:00:54	54	0.0000
nopath	2	1	12	14	504	00:58:42	3522	01:00:38	3638	00:01:56	116	0.0000
nopath	4	7	3	1	331	01:00:15	3615	01:00:46	3646	00:00:31	31	0.0000
nopath	2	1	12	14	504	00:59:39	3579	01:00:46	3646	00:01:07	67	0.0000
nopath	2	3	5	1	679	00:58:44	3524	01:00:48	3648	00:02:04	124	0.0000
nopath	2	4	12	14	708	00:58:48	3528	01:00:51	3651	00:02:03	123	0.0000
nopath	2	3	12	14	679	00:58:48	3528	01:00:54	3654	00:02:06	126	0.0000
nopath	4	7	10	1	331	01:00:23	3623	01:00:54	3654	00:00:31	31	0.0000
nopath	5	1	13	15	785	00:58:58	3538	01:00:55	3655	00:01:57	117	0.0000
nopath	6	1	12	14	832	00:59:45	3585	01:00:57	3657	00:01:12	72	0.0000
nopath	6	1	13	15	832	00:59:54	3594	01:01:02	3662	00:01:08	68	0.0000	00:01:08
nopath	6	3	5	1	667	00:58:36	3516	01:01:03	3663	00:02:27	147	0.0000
nopath	2	6	12	14	748	00:58:58	3538	01:01:03	3663	00:02:05	125	0.0000
nopath	4	2	13	15	708	01:00:02	3602	01:01:09	3669	00:01:07	67	0.0000
nopath	6	7	9	1	624	00:58:39	3519	01:01:10	3670	00:02:31	151	0.0000
nopath	3	7	6	1	302	01:00:38	3638	01:01:18	3678	00:00:40	40	0.0000
nopath	3	6	5	1	667	00:59:58	3598	01:01:25	3685	00:01:27	87	0.0000
nopath	3	5	5	1	621	01:00:01	3601	01:01:27	3687	00:01:26	86	0.0000
nopath	2	4	12	14	708	00:59:52	3592	01:01:27	3687	00:01:35	95	0.0000
nopath	2	3	3	1	679	01:00:08	3608	01:01:29	3689	00:01:21	81	0.0000
nopath	3	5	12	14	621	01:00:20	3620	01:01:31	3691	00:01:11	71	0.0000
nopath	2	3	3	1	679	01:00:15	3615	01:01:31	3691	00:01:16	76	0.0000
nopath	1	2	5	1	504	00:59:27	3567	01:01:31	3691	00:02:04	124	0.0000
nopath	5	1	12	14	785	01:00:13	3613	01:01:32	3692	00:01:19	79	0.0000
nopath	3	6	12	14	667	01:00:25	3625	01:01:33	3693	00:01:08	68	0.0000
nopath	2	4	5	1	708	01:00:22	3622	01:01:34	3694	00:01:12	72	0.0000
nopath	3	6	6	1	667	01:00:31	3631	01:01:36	3696	00:01:05	65	0.0000
nopath	1	2	6	1	504	01:00:05	3605	01:01:36	3696	00:01:31	91	0.0000
nopath	3	6	5	1	667	01:00:33	3633	01:01:38	3698	00:01:05	65	0.0000
nopath	6	1	3	1	832	01:00:42	3642	01:01:45	3705	00:01:03	63	0.0000
nopath	3	7	12	14	302	01:01:04	3664	01:01:49	3709	00:00:45	45	0.0000
nopath	2	3	9	1	679	01:00:31	3631	01:01:52	3712	00:01:21	81	0.0000
nopath	2	3	3	1	679	01:00:35	3635	01:01:55	3715	00:01:20	80	0.0000
nopath	1	3	9	1	763	01:00:33	3633	01:01:57	3717	00:01:24	84	0.0000
nopath	1	3	9	1	763	01:00:44	3644	01:02:00	3720	00:01:16	76	0.0000	00:01:27
nopath	1	3	3	1	763	01:00:47	3647	01:02:03	3723	00:01:16	76	0.0000
nopath	6	2	9	1	748	01:00:55	3655	01:02:05	3725	00:01:10	70	0.0000
nopath	2	1	9	1	504	01:00:50	3650	01:02:06	3726	00:01:16	76	0.0000
nopath	1	4	5	1	792	01:00:54	3654	01:02:06	3726	00:01:12	72	0.0000
nopath	6	3	2	1	667	01:00:59	3659	01:02:13	3733	00:01:14	74	0.0000
nopath	4	2	3	1	708	01:01:07	3667	01:02:16	3736	00:01:09	69	0.0000
nopath	4	6	12	14	696	01:01:23	3683	01:02:26	3746	00:01:03	63	0.0000
nopath	2	7	12	14	458	01:01:10	3670	01:02:27	3747	00:01:17	77	0.0000
nopath	5	4	12	14	650	01:01:12	3672	01:02:28	3748	00:01:16	76	0.0000
nopath	5	1	6	1	785	01:01:15	3675	01:02:31	3751	00:01:16	76	0.0000
nopath	2	3	12	14	679	01:00:38	3638	01:02:34	3754	00:01:56	116	0.0000
nopath	1	4	9	1	792	01:00:59	3659	01:02:35	3755	00:01:36	96	0.0000
nopath	3	6	12	14	667	01:01:06	3666	01:02:36	3756	00:01:30	90	0.0000
nopath	3	6	12	14	667	01:01:14	3674	01:02:41	3761	00:01:27	87	0.0000
nopath	3	6	9	1	667	01:01:15	3675	01:02:43	3763	00:01:28	88	0.0000
nopath	5	3	5	1	621	01:01:26	3686	01:02:43	3763	00:01:17	77	0.0000
nopath	3	6	12	14	667	01:01:16	3676	01:02:45	3765	00:01:29	89	0.0000
nopath	4	1	12	14	792	01:01:30	3690	01:02:45	3765	00:01:15	75	0.0000
nopath	6	5	9	1	380	01:02:13	3733	01:02:46	3766	00:00:33	33	0.0000
nopath	6	1	12	14	832	01:01:32	3692	01:02:56	3776	00:01:24	84	0.0000
nopath	6	1	3	1	832	01:01:36	3696	01:02:58	3778	00:01:22	82	0.0000
nopath	6	1	3	1	832	01:01:50	3710	01:03:00	3780	00:01:10	70	0.0000	00:01:14
nopath	2	3	3	1	679	01:00:57	3657	01:03:02	3782	00:02:05	125	0.0000
nopath	1	3	10	1	763	01:01:29	3689	01:03:05	3785	00:01:36	96	0.0000
nopath	3	2	5	1	679	01:01:19	3679	01:03:05	3785	00:01:46	106	0.0000
nopath	3	6	13	15	667	01:01:36	3696	01:03:10	3790	00:01:34	94	0.0000
nopath	3	6	3	1	667	01:02:01	3721	01:03:12	3792	00:01:11	71	0.0000
nopath	3	6	13	15	667	01:02:16	3736	01:03:15	3795	00:00:59	59	0.0000
nopath	2	4	2	1	708	01:01:18	3678	01:03:25	3805	00:02:07	127	0.0000
nopath	1	3	12	14	763	01:01:33	3693	01:03:25	3805	00:01:52	112	0.0000
nopath	6	2	5	1	748	01:02:00	3720	01:03:25	3805	00:01:25	85	0.0000
nopath	2	1	5	1	504	01:02:04	3724	01:03:26	3806	00:01:22	82	0.0000
nopath	4	1	12	14	792	01:01:36	3696	01:03:28	3808	00:01:52	112	0.0000
nopath	2	3	13	15	679	01:01:29	3689	01:03:31	3811	00:02:02	122	0.0000
nopath	1	2	5	1	504	01:01:38	3698	01:03:32	3812	00:01:54	114	0.0000
nopath	5	1	5	1	785	01:02:09	3729	01:03:32	3812	00:01:23	83	0.0000
nopath	2	3	12	14	679	01:02:00	3720	01:03:33	3813	00:01:33	93	0.0000
nopath	2	4	9	1	708	01:02:01	3721	01:03:36	3816	00:01:35	95	0.0000
nopath	3	6	12	14	667	01:02:18	3738	01:03:38	3818	00:01:20	80	0.0000
nopath	3	6	3	1	667	01:02:23	3743	01:03:39	3819	00:01:16	76	0.0000
nopath	3	2	10	1	679	01:01:50	3710	01:03:45	3825	00:01:55	115	0.0000
nopath	3	2	5	1	679	01:02:16	3736	01:03:47	3827	00:01:31	91	0.0000
nopath	6	7	12	14	624	01:02:27	3747	01:03:48	3828	00:01:21	81	0.0000
nopath	3	4	3	1	375	01:02:51	3771	01:03:48	3828	00:00:57	57	0.0000
nopath	6	4	9	1	696	01:02:27	3747	01:03:59	3839	00:01:32	92	0.0000
nopath	2	7	10	1	458	01:02:32	3752	01:04:03	3843	00:01:31	91	0.0000	00:01:21
nopath	2	1	9	1	504	01:02:46	3766	01:04:04	3844	00:01:18	78	0.0000
nopath	1	3	12	14	763	01:01:46	3706	01:04:05	3845	00:02:19	139	0.0000
nopath	3	5	9	1	621	01:02:24	3744	01:04:05	3845	00:01:41	101	0.0000
nopath	2	4	12	14	708	01:02:05	3725	01:04:06	3846	00:02:01	121	0.0000
nopath	4	1	3	1	792	01:02:56	3776	01:04:06	3846	00:01:10	70	0.0000
nopath	1	3	10	1	763	01:02:40	3760	01:04:07	3847	00:01:27	87	0.0000
nopath	3	6	9	1	667	01:03:00	3780	01:04:09	3849	00:01:09	69	0.0000
nopath	2	3	12	14	679	01:02:07	3727	01:04:10	3850	00:02:03	123	0.0000
nopath	6	1	10	1	832	01:02:43	3763	01:04:11	3851	00:01:28	88	0.0000
nopath	3	6	12	14	667	01:03:13	3793	01:04:11	3851	00:00:58	58	0.0000
nopath	2	4	5	1	708	01:02:20	3740	01:04:13	3853	00:01:53	113	0.0000
nopath	1	2	10	1	504	01:02:45	3765	01:04:15	3855	00:01:30	90	0.0000
nopath	5	1	9	1	785	01:03:06	3786	01:04:15	3855	00:01:09	69	0.0000
nopath	3	6	9	1	667	01:03:25	3805	01:04:17	3857	00:00:52	52	0.0000
nopath	5	1	9	1	785	01:03:18	3798	01:04:22	3862	00:01:04	64	0.0000
nopath	1	7	10	1	542	01:03:09	3789	01:04:23	3863	00:01:14	74	0.0000
nopath	5	3	3	1	621	01:03:17	3797	01:04:23	3863	00:01:06	66	0.0000
nopath	1	2	13	15	504	01:03:27	3807	01:04:26	3866	00:00:59	59	0.0000
nopath	2	3	5	1	679	01:03:10	3790	01:04:34	3874	00:01:24	84	0.0000
nopath	2	4	10	1	708	01:03:07	3787	01:04:35	3875	00:01:28	88	0.0000
nopath	4	2	8	1	708	01:03:31	3811	01:04:35	3875	00:01:04	64	0.0000
nopath	5	3	9	1	621	01:03:44	3824	01:04:46	3886	00:01:02	62	0.0000
nopath	5	2	10	1	701	01:03:39	3819	01:04:55	3895	00:01:16	76	0.0000
nopath	2	1	12	14	504	01:04:06	3846	01:04:55	3895	00:00:49	49	0.0000
nopath	5	3	12	14	621	01:04:06	3846	01:04:58	3898	00:00:52	52	0.0000
nopath	3	6	13	15	667	01:03:49	3829	01:05:00	3900	00:01:11	71	0.0000	00:01:20
nopath	3	6	3	1	667	01:03:52	3832	01:05:01	3901	00:01:09	69	0.0000
nopath	1	3	3	1	763	01:03:25	3805	01:05:02	3902	00:01:37	97	0.0000
nopath	5	1	9	1	785	01:04:02	3842	01:05:04	3904	00:01:02	62	0.0000
nopath	2	3	9	1	679	01:03:44	3824	01:05:05	3905	00:01:21	81	0.0000
nopath	3	6	3	1	667	01:03:58	3838	01:05:05	3905	00:01:07	67	0.0000
nopath	5	1	5	1	785	01:04:04	3844	01:05:07	3907	00:01:03	63	0.0000
nopath	2	4	7	1	708	01:03:53	3833	01:05:08	3908	00:01:15	75	0.0000
nopath	3	6	7	1	667	01:04:11	3851	01:05:12	3912	00:01:01	61	0.0000
nopath	2	4	13	15	708	01:04:16	3856	01:05:12	3912	00:00:56	56	0.0000
nopath	3	6	12	14	667	01:04:16	3856	01:05:14	3914	00:00:58	58	0.0000
nopath	3	6	9	1	667	01:04:26	3866	01:05:19	3919	00:00:53	53	0.0000
nopath	6	2	12	14	748	01:04:16	3856	01:05:19	3919	00:01:03	63	0.0000
nopath	6	2	9	1	748	01:04:19	3859	01:05:22	3922	00:01:03	63	0.0000
nopath	1	5	3	1	785	01:02:22	3742	01:05:23	3923	00:03:01	181	0.0000
nopath	1	2	3	1	504	01:04:36	3876	01:05:25	3925	00:00:49	49	0.0000
nopath	2	6	5	1	748	01:03:48	3828	01:05:28	3928	00:01:40	100	0.0000
nopath	6	3	3	1	667	01:04:37	3877	01:05:28	3928	00:00:51	51	0.0000
nopath	5	6	3	1	380	01:04:34	3874	01:05:37	3937	00:01:03	63	0.0000
nopath	3	1	3	1	763	01:04:00	3840	01:05:54	3954	00:01:54	114	0.0000
nopath	1	3	13	15	763	01:03:46	3826	01:05:55	3955	00:02:09	129	0.0000
nopath	3	6	3	1	667	01:04:43	3883	01:05:55	3955	00:01:12	72	0.0000
nopath	3	1	9	1	763	01:04:17	3857	01:05:56	3956	00:01:39	99	0.0000
nopath	1	3	2	1	763	01:04:15	3855	01:05:57	3957	00:01:42	102	0.0000
nopath	3	6	12	14	667	01:04:47	3887	01:05:57	3957	00:01:10	70	0.0000
nopath	2	3	3	1	679	01:04:18	3858	01:05:59	3959	00:01:41	101	0.0000
nopath	3	6	12	14	667	01:04:48	3888	01:05:59	3959	00:01:11	71	0.0000
nopath	2	3	9	1	679	01:04:44	3884	01:06:01	3961	00:01:17	77	0.0000	00:01:21
nopath	3	6	3	1	667	01:04:51	3891	01:06:02	3962	00:01:11	71	0.0000
nopath	2	3	6	1	679	01:04:45	3885	01:06:03	3963	00:01:18	78	0.0000
nopath	3	6	9	1	667	01:04:53	3893	01:06:04	3964	00:01:11	71	0.0000
nopath	3	6	3	1	667	01:04:54	3894	01:06:06	3966	00:01:12	72	0.0000
nopath	2	4	12	14	708	01:04:58	3898	01:06:06	3966	00:01:08	68	0.0000
nopath	1	2	3	1	504	01:04:56	3896	01:06:08	3968	00:01:12	72	0.0000
nopath	5	1	9	1	785	01:04:38	3878	01:06:08	3968	00:01:30	90	0.0000
nopath	3	6	12	14	667	01:05:04	3904	01:06:11	3971	00:01:07	67	0.0000
nopath	1	2	13	15	504	01:05:01	3901	01:06:14	3974	00:01:13	73	0.0000
nopath	5	7	12	14	577	01:04:50	3890	01:06:18	3978	00:01:28	88	0.0000
nopath	1	6	13	15	832	01:04:54	3894	01:06:22	3982	00:01:28	88	0.0000
nopath	4	3	10	1	375	01:04:45	3885	01:06:23	3983	00:01:38	98	0.0000
nopath	2	4	3	1	708	01:05:07	3907	01:06:25	3985	00:01:18	78	0.0000
nopath	3	2	13	15	679	01:04:37	3877	01:06:29	3989	00:01:52	112	0.0000
nopath	3	6	3	1	667	01:05:10	3910	01:06:36	3996	00:01:26	86	0.0000
nopath	3	6	5	1	667	01:05:27	3927	01:06:37	3997	00:01:10	70	0.0000
nopath	6	5	5	1	380	01:06:03	3963	01:06:41	4001	00:00:38	38	0.0000
nopath	6	1	9	1	832	01:05:16	3916	01:06:41	4001	00:01:25	85	0.0000
nopath	3	2	2	1	679	01:05:02	3902	01:06:45	4005	00:01:43	103	0.0000
nopath	1	4	3	1	792	01:05:30	3930	01:06:55	4015	00:01:25	85	0.0000
nopath	3	6	3	1	667	01:05:38	3938	01:06:56	4016	00:01:18	78	0.0000
nopath	2	4	3	1	708	01:05:24	3924	01:06:57	4017	00:01:33	93	0.0000
nopath	3	5	12	14	621	01:06:00	3960	01:06:57	4017	00:00:57	57	0.0000
nopath	2	3	3	1	679	01:05:39	3939	01:06:57	4017	00:01:18	78	0.0000
nopath	6	2	7	1	748	01:05:50	3950	01:06:59	4019	00:01:09	69	0.0000
nopath	3	6	12	14	667	01:06:02	3962	01:07:00	4020	00:00:58	58	0.0000	00:01:08
nopath	1	2	3	1	504	01:05:31	3931	01:07:02	4022	00:01:31	91	0.0000
nopath	6	2	10	1	748	01:06:07	3967	01:07:07	4027	00:01:00	60	0.0000
nopath	2	4	12	14	708	01:05:50	3950	01:07:08	4028	00:01:18	78	0.0000
nopath	5	6	13	15	380	01:05:21	3921	01:07:10	4030	00:01:49	109	0.0000
nopath	1	2	5	1	504	01:06:00	3960	01:07:10	4030	00:01:10	70	0.0000
nopath	6	1	13	15	832	01:06:14	3974	01:07:19	4039	00:01:05	65	0.0000
nopath	1	2	13	15	504	01:06:19	3979	01:07:20	4040	00:01:01	61	0.0000
nopath	3	2	9	1	679	01:06:15	3975	01:07:25	4045	00:01:10	70	0.0000
nopath	3	4	5	1	375	01:06:57	4017	01:07:30	4050	00:00:33	33	0.0000
nopath	4	1	9	1	792	01:06:20	3980	01:07:34	4054	00:01:14	74	0.0000
nopath	5	2	12	14	701	01:06:02	3962	01:07:35	4055	00:01:33	93	0.0000
nopath	3	6	3	1	667	01:06:13	3973	01:07:36	4056	00:01:23	83	0.0000
nopath	1	3	9	1	763	01:05:57	3957	01:07:42	4062	00:01:45	105	0.0000
nopath	5	1	13	15	785	01:06:22	3982	01:07:45	4065	00:01:23	83	0.0000
nopath	3	6	3	1	667	01:06:30	3990	01:07:47	4067	00:01:17	77	0.0000
nopath	5	1	4	1	785	01:06:37	3997	01:07:47	4067	00:01:10	70	0.0000
nopath	1	2	3	1	504	01:06:24	3984	01:07:49	4069	00:01:25	85	0.0000
nopath	5	1	5	1	785	01:06:44	4004	01:07:49	4069	00:01:05	65	0.0000
nopath	3	6	6	1	667	01:06:59	4019	01:07:52	4072	00:00:53	53	0.0000
nopath	5	7	10	1	577	01:06:55	4015	01:07:57	4077	00:01:02	62	0.0000
nopath	4	7	7	1	331	01:07:21	4041	01:08:14	4094	00:00:53	53	0.0000	00:00:45
nopath	6	2	3	1	748	01:07:10	4030	01:08:15	4095	00:01:05	65	0.0000
nopath	3	6	3	1	667	01:07:16	4036	01:08:15	4095	00:00:59	59	0.0000
nopath	3	6	3	1	667	01:07:20	4040	01:08:17	4097	00:00:57	57	0.0000
nopath	2	1	5	1	504	01:06:51	4011	01:08:17	4097	00:01:26	86	0.0000
nopath	2	4	13	15	708	01:05:57	3957	01:08:18	4098	00:02:21	141	0.0000
nopath	2	7	3	1	458	01:06:29	3989	01:08:18	4098	00:01:49	109	0.0000
nopath	2	4	5	1	708	01:06:09	3969	01:08:20	4100	00:02:11	131	0.0000
nopath	3	5	3	1	621	01:07:22	4042	01:08:22	4102	00:01:00	60	0.0000
nopath	3	6	3	1	667	01:07:23	4043	01:08:24	4104	00:01:01	61	0.0000
nopath	3	6	12	14	667	01:07:34	4054	01:08:26	4106	00:00:52	52	0.0000
nopath	2	5	12	14	701	01:06:22	3982	01:08:35	4115	00:02:13	133	0.0000
nopath	2	3	3	1	679	01:06:33	3993	01:08:35	4115	00:02:02	122	0.0000
nopath	2	3	5	1	679	01:06:56	4016	01:08:37	4117	00:01:41	101	0.0000
nopath	2	1	9	1	504	01:07:15	4035	01:08:39	4119	00:01:24	84	0.0000
nopath	1	3	12	14	763	01:06:50	4010	01:08:40	4120	00:01:50	110	0.0000
nopath	2	1	12	14	504	01:07:31	4051	01:08:44	4124	00:01:13	73	0.0000
nopath	3	1	9	1	763	01:07:20	4040	01:08:46	4126	00:01:26	86	0.0000
nopath	6	3	9	1	667	01:07:24	4044	01:08:53	4133	00:01:29	89	0.0000
nopath	5	3	12	14	621	01:07:12	4032	01:08:55	4135	00:01:43	103	0.0000
nopath	2	3	3	1	679	01:07:05	4025	01:09:02	4142	00:01:57	117	0.0000	00:01:39
nopath	2	3	13	15	679	01:07:57	4077	01:09:06	4146	00:01:09	69	0.0000
nopath	2	4	12	14	708	01:08:07	4087	01:09:09	4149	00:01:02	62	0.0000
nopath	4	2	6	1	708	01:08:04	4084	01:09:10	4150	00:01:06	66	0.0000
nopath	1	3	3	1	763	01:07:00	4020	01:09:10	4150	00:02:10	130	0.0000
nopath	1	4	3	1	792	01:07:10	4030	01:09:13	4153	00:02:03	123	0.0000
nopath	1	3	3	1	763	01:07:14	4034	01:09:15	4155	00:02:01	121	0.0000
nopath	4	1	12	14	792	01:07:34	4054	01:09:17	4157	00:01:43	103	0.0000
nopath	5	3	5	1	621	01:07:22	4042	01:09:23	4163	00:02:01	121	0.0000
nopath	3	6	5	1	667	01:07:49	4069	01:09:26	4166	00:01:37	97	0.0000
nopath	3	6	13	15	667	01:08:00	4080	01:09:29	4169	00:01:29	89	0.0000
nopath	6	3	12	14	667	01:07:32	4052	01:09:29	4169	00:01:57	117	0.0000
nopath	6	1	9	1	832	01:08:03	4083	01:09:31	4171	00:01:28	88	0.0000
nopath	6	3	10	1	667	01:07:59	4079	01:09:31	4171	00:01:32	92	0.0000
nopath	3	4	3	1	375	01:08:23	4103	01:09:33	4173	00:01:10	70	0.0000
nopath	6	7	13	15	624	01:07:29	4049	01:09:34	4174	00:02:05	125	0.0000
nopath	4	2	3	1	708	01:08:23	4103	01:09:35	4175	00:01:12	72	0.0000
nopath	5	4	3	1	650	01:08:08	4088	01:09:39	4179	00:01:31	91	0.0000
nopath	5	4	5	1	650	01:08:33	4113	01:09:41	4181	00:01:08	68	0.0000
nopath	1	3	9	1	763	01:07:19	4039	01:09:42	4182	00:02:23	143	0.0000
nopath	1	3	5	1	763	01:07:42	4062	01:09:45	4185	00:02:03	123	0.0000
nopath	4	3	9	1	375	01:08:34	4114	01:09:47	4187	00:01:13	73	0.0000
nopath	2	4	5	1	708	01:08:25	4105	01:09:49	4189	00:01:24	84	0.0000
nopath	2	1	12	14	504	01:09:05	4145	01:09:49	4189	00:00:44	44	0.0000
nopath	2	3	9	1	679	01:08:32	4112	01:09:50	4190	00:01:18	78	0.0000
nopath	6	1	3	1	832	01:08:54	4134	01:09:57	4197	00:01:03	63	0.0000
nopath	1	7	5	1	542	01:09:09	4149	01:09:58	4198	00:00:49	49	0.0000
nopath	3	6	13	15	667	01:08:09	4089	01:10:00	4200	00:01:51	111	0.0000	00:01:13
nopath	3	6	13	15	667	01:08:15	4095	01:10:02	4202	00:01:47	107	0.0000
nopath	1	2	13	15	504	01:09:09	4149	01:10:03	4203	00:00:54	54	0.0000
nopath	5	3	4	1	621	01:08:50	4130	01:10:04	4204	00:01:14	74	0.0000
nopath	3	6	9	1	667	01:08:32	4112	01:10:04	4204	00:01:32	92	0.0000
nopath	3	6	5	1	667	01:08:42	4122	01:10:05	4205	00:01:23	83	0.0000
nopath	3	7	6	1	302	01:09:30	4170	01:10:15	4215	00:00:45	45	0.0000
nopath	2	3	9	1	679	01:08:56	4136	01:10:22	4222	00:01:26	86	0.0000
nopath	1	3	12	14	763	01:08:58	4138	01:10:25	4225	00:01:27	87	0.0000
nopath	1	4	7	1	792	01:09:23	4163	01:10:28	4228	00:01:05	65	0.0000
nopath	1	3	5	1	763	01:09:25	4165	01:10:30	4230	00:01:05	65	0.0000
nopath	3	6	5	1	667	01:08:50	4130	01:10:36	4236	00:01:46	106	0.0000
nopath	2	3	12	14	679	01:09:35	4175	01:10:37	4237	00:01:02	62	0.0000
nopath	3	6	6	1	667	01:09:21	4161	01:10:38	4238	00:01:17	77	0.0000
nopath	3	6	3	1	667	01:09:31	4171	01:10:40	4240	00:01:09	69	0.0000
nopath	2	4	5	1	708	01:09:40	4180	01:10:40	4240	00:01:00	60	0.0000
nopath	5	1	9	1	785	01:08:53	4133	01:10:41	4241	00:01:48	108	0.0000
nopath	3	6	12	14	667	01:09:39	4179	01:10:42	4242	00:01:03	63	0.0000
nopath	2	3	12	14	679	01:09:41	4181	01:10:42	4242	00:01:01	61	0.0000
nopath	2	3	12	14	679	01:09:44	4184	01:10:45	4245	00:01:01	61	0.0000
nopath	5	1	8	1	785	01:09:12	4152	01:10:46	4246	00:01:34	94	0.0000
nopath	2	3	9	1	679	01:09:54	4194	01:10:48	4248	00:00:54	54	0.0000
nopath	5	1	3	1	785	01:09:31	4171	01:10:50	4250	00:01:19	79	0.0000
nopath	1	5	3	1	785	01:09:54	4194	01:10:56	4256	00:01:02	62	0.0000
nopath	3	2	12	14	679	01:08:58	4138	01:10:56	4256	00:01:58	118	0.0000
nopath	5	3	5	1	621	01:09:41	4181	01:11:03	4263	00:01:22	82	0.0000	00:01:14
nopath	6	4	12	14	696	01:10:03	4203	01:11:11	4271	00:01:08	68	0.0000
nopath	5	6	5	1	380	01:10:41	4241	01:11:20	4280	00:00:39	39	0.0000
nopath	4	1	9	1	792	01:10:15	4215	01:11:22	4282	00:01:07	67	0.0000
nopath	4	7	5	1	331	01:10:45	4245	01:11:25	4285	00:00:40	40	0.0000
nopath	6	2	13	15	748	01:10:06	4206	01:11:28	4288	00:01:22	82	0.0000
nopath	3	6	9	1	667	01:10:28	4228	01:11:46	4306	00:01:18	78	0.0000
nopath	5	1	5	1	785	01:10:38	4238	01:11:46	4306	00:01:08	68	0.0000
nopath	3	6	5	1	667	01:10:32	4232	01:11:48	4308	00:01:16	76	0.0000
nopath	5	1	3	1	785	01:10:49	4249	01:11:52	4312	00:01:03	63	0.0000
nopath	5	3	6	1	621	01:11:04	4264	01:11:55	4315	00:00:51	51	0.0000
nopath	5	7	5	1	577	01:11:03	4263	01:11:58	4318	00:00:55	55	0.0000
nopath	3	6	13	15	667	01:10:54	4254	01:11:59	4319	00:01:05	65	0.0000
nopath	6	3	12	14	667	01:11:13	4273	01:12:05	4325	00:00:52	52	0.0000	00:01:22
nopath	5	1	9	1	785	01:11:04	4264	01:12:10	4330	00:01:06	66	0.0000
nopath	4	2	13	15	708	01:10:46	4246	01:12:19	4339	00:01:33	93	0.0000
nopath	2	3	13	15	679	01:10:34	4234	01:12:25	4345	00:01:51	111	0.0000
nopath	3	6	10	1	667	01:10:58	4258	01:12:26	4346	00:01:28	88	0.0000
nopath	6	2	12	14	748	01:10:34	4234	01:12:26	4346	00:01:52	112	0.0000
nopath	2	4	12	14	708	01:10:40	4240	01:12:27	4347	00:01:47	107	0.0000
nopath	2	1	12	14	504	01:11:02	4262	01:12:27	4347	00:01:25	85	0.0000
nopath	3	6	7	1	667	01:11:23	4283	01:12:32	4352	00:01:09	69	0.0000
nopath	5	3	6	1	621	01:11:36	4296	01:12:33	4353	00:00:57	57	0.0000
nopath	5	1	9	1	785	01:11:05	4265	01:12:35	4355	00:01:30	90	0.0000
nopath	3	6	9	1	667	01:11:24	4284	01:12:37	4357	00:01:13	73	0.0000
nopath	1	2	12	14	504	01:11:39	4299	01:12:39	4359	00:01:00	60	0.0000
nopath	5	1	9	1	785	01:11:11	4271	01:12:40	4360	00:01:29	89	0.0000
nopath	3	5	12	14	621	01:11:31	4291	01:12:40	4360	00:01:09	69	0.0000
nopath	3	2	3	1	679	01:11:04	4264	01:12:45	4365	00:01:41	101	0.0000
nopath	3	2	6	1	679	01:11:10	4270	01:12:48	4368	00:01:38	98	0.0000
nopath	3	2	12	14	679	01:11:17	4277	01:12:51	4371	00:01:34	94	0.0000
nopath	1	3	3	1	763	01:10:57	4257	01:12:52	4372	00:01:55	115	0.0000
nopath	3	6	5	1	667	01:11:33	4293	01:12:54	4374	00:01:21	81	0.0000
nopath	1	3	3	1	763	01:11:24	4284	01:12:55	4375	00:01:31	91	0.0000
nopath	3	6	5	1	667	01:11:46	4306	01:12:59	4379	00:01:13	73	0.0000
nopath	3	5	4	1	621	01:12:02	4322	01:13:00	4380	00:00:58	58	0.0000	00:01:14
nopath	3	6	6	1	667	01:12:06	4326	01:13:02	4382	00:00:56	56	0.0000
nopath	3	6	3	1	667	01:12:13	4333	01:13:04	4384	00:00:51	51	0.0000
nopath	6	2	9	1	748	01:11:52	4312	01:13:05	4385	00:01:13	73	0.0000
nopath	2	1	13	15	504	01:11:35	4295	01:13:05	4385	00:01:30	90	0.0000
nopath	2	3	3	1	679	01:11:29	4289	01:13:06	4386	00:01:37	97	0.0000
nopath	2	3	9	1	679	01:11:35	4295	01:13:08	4388	00:01:33	93	0.0000
nopath	2	4	4	1	708	01:11:53	4313	01:13:15	4395	00:01:22	82	0.0000
nopath	4	2	3	1	708	01:12:19	4339	01:13:16	4396	00:00:57	57	0.0000
nopath	3	4	9	1	375	01:12:41	4361	01:13:26	4406	00:00:45	45	0.0000
nopath	2	1	12	14	504	01:12:20	4340	01:13:28	4408	00:01:08	68	0.0000
nopath	1	5	12	14	785	01:11:46	4306	01:13:29	4409	00:01:43	103	0.0000
nopath	4	1	10	1	792	01:12:26	4346	01:13:31	4411	00:01:05	65	0.0000
nopath	2	4	10	1	708	01:12:12	4332	01:13:35	4415	00:01:23	83	0.0000
nopath	2	3	6	1	679	01:12:30	4350	01:13:39	4419	00:01:09	69	0.0000
nopath	5	2	5	1	701	01:12:33	4353	01:13:40	4420	00:01:07	67	0.0000
nopath	6	1	3	1	832	01:12:37	4357	01:13:41	4421	00:01:04	64	0.0000
nopath	2	3	5	1	679	01:12:43	4363	01:13:41	4421	00:00:58	58	0.0000
nopath	1	7	12	14	542	01:12:18	4338	01:13:45	4425	00:01:27	87	0.0000
nopath	3	6	10	1	667	01:12:42	4362	01:13:47	4427	00:01:05	65	0.0000
nopath	1	2	9	1	504	01:13:12	4392	01:13:57	4437	00:00:45	45	0.0000
nopath	6	3	2	1	667	01:13:13	4393	01:14:03	4443	00:00:50	50	0.0000	00:00:50
nopath	3	6	12	14	667	01:12:54	4374	01:14:16	4456	00:01:22	82	0.0000
nopath	3	6	9	1	667	01:13:09	4389	01:14:18	4458	00:01:09	69	0.0000
nopath	3	6	12	14	667	01:13:34	4414	01:14:23	4463	00:00:49	49	0.0000
nopath	1	3	13	15	763	01:12:31	4351	01:14:25	4465	00:01:54	114	0.0000
nopath	2	4	3	1	708	01:13:00	4380	01:14:27	4467	00:01:27	87	0.0000
nopath	2	4	3	1	708	01:13:18	4398	01:14:30	4470	00:01:12	72	0.0000
nopath	3	6	12	14	667	01:13:40	4420	01:14:30	4470	00:00:50	50	0.0000
nopath	2	3	10	1	679	01:13:20	4400	01:14:31	4471	00:01:11	71	0.0000
nopath	1	2	3	1	504	01:13:25	4405	01:14:33	4473	00:01:08	68	0.0000
nopath	2	4	5	1	708	01:13:35	4415	01:14:34	4474	00:00:59	59	0.0000
nopath	6	1	13	15	832	01:13:17	4397	01:14:35	4475	00:01:18	78	0.0000
nopath	2	3	6	1	679	01:13:39	4419	01:14:35	4475	00:00:56	56	0.0000
nopath	1	3	9	1	763	01:13:25	4405	01:14:45	4485	00:01:20	80	0.0000
nopath	1	3	10	1	763	01:13:27	4407	01:14:52	4492	00:01:25	85	0.0000
nopath	6	1	10	1	832	01:13:49	4429	01:14:53	4493	00:01:04	64	0.0000
nopath	6	1	5	1	832	01:13:59	4439	01:15:01	4501	00:01:02	62	0.0000	00:01:13
nopath	6	7	5	1	624	01:13:40	4420	01:15:07	4507	00:01:27	87	0.0000
nopath	3	7	7	1	302	01:14:41	4481	01:15:16	4516	00:00:35	35	0.0000
nopath	2	7	10	1	458	01:14:11	4451	01:15:19	4519	00:01:08	68	0.0000
nopath	1	3	12	14	763	01:14:13	4453	01:15:25	4525	00:01:12	72	0.0000
nopath	1	4	2	1	792	01:13:56	4436	01:15:25	4525	00:01:29	89	0.0000
nopath	2	4	5	1	708	01:14:10	4450	01:15:28	4528	00:01:18	78	0.0000
nopath	3	6	12	14	667	01:14:32	4472	01:15:37	4537	00:01:05	65	0.0000
nopath	1	2	7	1	504	01:14:26	4466	01:15:37	4537	00:01:11	71	0.0000
nopath	5	1	12	14	785	01:14:37	4477	01:15:37	4537	00:01:00	60	0.0000
nopath	3	6	9	1	667	01:14:41	4481	01:15:40	4540	00:00:59	59	0.0000
nopath	2	6	9	1	748	01:14:35	4475	01:15:46	4546	00:01:11	71	0.0000
nopath	3	1	12	14	763	01:14:30	4470	01:16:02	4562	00:01:32	92	0.0000	00:01:30
nopath	2	3	3	1	679	01:14:15	4455	01:16:02	4562	00:01:47	107	0.0000
nopath	3	6	12	14	667	01:14:52	4492	01:16:07	4567	00:01:15	75	0.0000
nopath	2	3	12	14	679	01:14:54	4494	01:16:08	4568	00:01:14	74	0.0000
nopath	3	6	3	1	667	01:14:59	4499	01:16:09	4569	00:01:10	70	0.0000
nopath	3	6	3	1	667	01:15:10	4510	01:16:11	4571	00:01:01	61	0.0000
nopath	2	4	9	1	708	01:15:20	4520	01:16:13	4573	00:00:53	53	0.0000
nopath	6	5	7	1	380	01:15:46	4546	01:16:19	4579	00:00:33	33	0.0000
nopath	1	6	12	14	832	01:15:18	4518	01:16:32	4592	00:01:14	74	0.0000
nopath	1	3	5	1	763	01:15:01	4501	01:16:32	4592	00:01:31	91	0.0000
nopath	2	3	12	14	679	01:15:32	4532	01:16:38	4598	00:01:06	66	0.0000
nopath	2	4	12	14	708	01:15:39	4539	01:16:43	4603	00:01:04	64	0.0000
nopath	3	6	9	1	667	01:15:41	4541	01:16:46	4606	00:01:05	65	0.0000
nopath	3	6	5	1	667	01:15:49	4549	01:16:48	4608	00:00:59	59	0.0000
nopath	3	2	3	1	679	01:15:59	4559	01:16:52	4612	00:00:53	53	0.0000
nopath	1	3	3	1	763	01:15:33	4533	01:17:02	4622	00:01:29	89	0.0000	00:01:42
nopath	1	2	3	1	504	01:16:31	4591	01:17:15	4635	00:00:44	44	0.0000
nopath	3	6	3	1	667	01:16:08	4568	01:17:16	4636	00:01:08	68	0.0000
nopath	5	3	6	1	621	01:16:23	4583	01:17:16	4636	00:00:53	53	0.0000
nopath	3	6	6	1	667	01:16:18	4578	01:17:17	4637	00:00:59	59	0.0000
nopath	2	3	9	1	679	01:16:04	4564	01:17:22	4642	00:01:18	78	0.0000
nopath	5	1	5	1	785	01:16:03	4563	01:17:26	4646	00:01:23	83	0.0000
nopath	5	2	13	15	701	01:16:31	4591	01:17:30	4650	00:00:59	59	0.0000
nopath	3	5	12	14	621	01:16:39	4599	01:17:37	4657	00:00:58	58	0.0000
nopath	3	6	5	1	667	01:16:40	4600	01:17:41	4661	00:01:01	61	0.0000
nopath	3	2	12	14	679	01:16:21	4581	01:17:46	4666	00:01:25	85	0.0000
nopath	6	3	5	1	667	01:16:59	4619	01:17:49	4669	00:00:50	50	0.0000
nopath	6	1	3	1	832	01:17:02	4622	01:18:05	4685	00:01:03	63	0.0000	00:01:03
nopath	1	2	12	14	504	01:17:09	4629	01:18:05	4685	00:00:56	56	0.0000
nopath	2	6	12	14	748	01:15:34	4534	01:18:07	4687	00:02:33	153	0.0000
nopath	3	6	12	14	667	01:17:02	4622	01:18:17	4697	00:01:15	75	0.0000
nopath	5	3	3	1	621	01:17:14	4634	01:18:17	4697	00:01:03	63	0.0000
nopath	4	2	13	15	708	01:16:25	4585	01:18:19	4699	00:01:54	114	0.0000
nopath	3	6	5	1	667	01:17:13	4633	01:18:19	4699	00:01:06	66	0.0000
nopath	3	6	13	15	667	01:17:33	4653	01:18:26	4706	00:00:53	53	0.0000
nopath	4	1	5	1	792	01:16:32	4592	01:18:32	4712	00:02:00	120	0.0000
nopath	1	4	5	1	792	01:17:13	4633	01:18:35	4715	00:01:22	82	0.0000
nopath	2	3	10	1	679	01:17:22	4642	01:18:37	4717	00:01:15	75	0.0000
nopath	2	4	5	1	708	01:17:38	4658	01:18:40	4720	00:01:02	62	0.0000
nopath	5	1	10	1	785	01:17:06	4626	01:18:41	4721	00:01:35	95	0.0000
nopath	3	6	9	1	667	01:17:48	4668	01:18:41	4721	00:00:53	53	0.0000
nopath	3	6	13	15	667	01:17:50	4670	01:18:43	4723	00:00:53	53	0.0000
nopath	2	3	9	1	679	01:17:50	4670	01:18:43	4723	00:00:53	53	0.0000
nopath	6	2	5	1	748	01:17:49	4669	01:18:46	4726	00:00:57	57	0.0000
nopath	1	7	13	15	542	01:17:54	4674	01:18:46	4726	00:00:52	52	0.0000
nopath	1	2	12	14	504	01:18:00	4680	01:18:50	4730	00:00:50	50	0.0000
nopath	5	6	10	1	380	01:17:39	4659	01:18:57	4737	00:01:18	78	0.0000
nopath	6	1	3	1	832	01:17:58	4678	01:19:01	4741	00:01:03	63	0.0000	00:01:03
nopath	1	3	5	1	763	01:17:45	4665	01:19:02	4742	00:01:17	77	0.0000
nopath	6	7	12	14	624	01:18:07	4687	01:19:03	4743	00:00:56	56	0.0000
nopath	5	7	2	1	577	01:18:15	4695	01:19:21	4761	00:01:06	66	0.0000
nopath	1	3	12	14	763	01:18:05	4685	01:19:23	4763	00:01:18	78	0.0000
nopath	3	6	3	1	667	01:18:16	4696	01:19:26	4766	00:01:10	70	0.0000
nopath	2	3	3	1	679	01:18:06	4686	01:19:27	4767	00:01:21	81	0.0000
nopath	2	3	10	1	679	01:18:23	4703	01:19:30	4770	00:01:07	67	0.0000
nopath	4	2	9	1	708	01:18:29	4709	01:19:35	4775	00:01:06	66	0.0000
nopath	1	4	5	1	792	01:18:39	4719	01:19:46	4786	00:01:07	67	0.0000
nopath	2	1	12	14	504	01:18:56	4736	01:19:48	4788	00:00:52	52	0.0000
nopath	3	6	9	1	667	01:18:43	4723	01:19:56	4796	00:01:13	73	0.0000
nopath	2	3	10	1	679	01:19:03	4743	01:19:59	4799	00:00:56	56	0.0000
nopath	5	1	6	1	785	01:18:41	4721	01:20:01	4801	00:01:20	80	0.0000	00:01:18
nopath	2	4	9	1	708	01:19:17	4757	01:20:10	4810	00:00:53	53	0.0000
nopath	1	2	3	1	504	01:19:31	4771	01:20:15	4815	00:00:44	44	0.0000
nopath	5	3	12	14	621	01:19:00	4740	01:20:30	4830	00:01:30	90	0.0000
nopath	5	4	5	1	650	01:18:53	4733	01:20:31	4831	00:01:38	98	0.0000
nopath	6	2	12	14	748	01:19:03	4743	01:20:36	4836	00:01:33	93	0.0000
nopath	2	1	9	1	504	01:19:50	4790	01:20:39	4839	00:00:49	49	0.0000
nopath	1	3	10	1	763	01:19:23	4763	01:20:42	4842	00:01:19	79	0.0000
nopath	3	6	9	1	667	01:19:27	4767	01:20:45	4845	00:01:18	78	0.0000
nopath	3	6	5	1	667	01:19:51	4791	01:20:48	4848	00:00:57	57	0.0000
nopath	2	4	9	1	708	01:19:18	4758	01:20:48	4848	00:01:30	90	0.0000
nopath	5	1	13	15	785	01:19:20	4760	01:20:49	4849	00:01:29	89	0.0000
nopath	2	3	3	1	679	01:19:44	4784	01:20:49	4849	00:01:05	65	0.0000
nopath	3	6	5	1	667	01:20:06	4806	01:20:56	4856	00:00:50	50	0.0000
nopath	1	2	10	1	504	01:20:12	4812	01:20:58	4858	00:00:46	46	0.0000
nopath	5	1	3	1	785	01:19:58	4798	01:20:58	4858	00:01:00	60	0.0000
nopath	3	4	3	1	375	01:20:15	4815	01:21:06	4866	00:00:51	51	0.0000	00:00:44
nopath	3	7	9	1	302	01:20:30	4830	01:21:10	4870	00:00:40	40	0.0000
nopath	6	1	3	1	832	01:19:29	4769	01:21:14	4874	00:01:45	105	0.0000
nopath	6	2	10	1	748	01:20:09	4809	01:21:15	4875	00:01:06	66	0.0000
nopath	6	1	13	15	832	01:20:03	4803	01:21:18	4878	00:01:15	75	0.0000
nopath	1	3	3	1	763	01:20:20	4820	01:21:22	4882	00:01:02	62	0.0000
nopath	1	3	3	1	763	01:20:24	4824	01:21:25	4885	00:01:01	61	0.0000
nopath	1	3	10	1	763	01:20:29	4829	01:21:29	4889	00:01:00	60	0.0000
nopath	3	6	12	14	667	01:20:46	4846	01:21:37	4897	00:00:51	51	0.0000
nopath	5	3	12	14	621	01:20:17	4817	01:21:44	4904	00:01:27	87	0.0000
nopath	6	3	5	1	667	01:20:32	4832	01:21:46	4906	00:01:14	74	0.0000
nopath	2	1	12	14	504	01:20:45	4845	01:21:49	4909	00:01:04	64	0.0000
nopath	2	5	12	14	701	01:20:24	4824	01:21:53	4913	00:01:29	89	0.0000
nopath	2	4	12	14	708	01:20:29	4829	01:21:54	4914	00:01:25	85	0.0000
nopath	2	3	13	15	679	01:20:31	4831	01:21:57	4917	00:01:26	86	0.0000
nopath	2	3	3	1	679	01:21:05	4865	01:22:01	4921	00:00:56	56	0.0000	00:01:12
nopath	2	3	10	1	679	01:21:06	4866	01:22:03	4923	00:00:57	57	0.0000
nopath	3	6	9	1	667	01:20:53	4853	01:22:05	4925	00:01:12	72	0.0000
nopath	6	2	3	1	748	01:21:00	4860	01:22:15	4935	00:01:15	75	0.0000
nopath	2	1	6	1	504	01:21:27	4887	01:22:15	4935	00:00:48	48	0.0000
nopath	3	1	3	1	763	01:21:13	4873	01:22:17	4937	00:01:04	64	0.0000
nopath	2	4	10	1	708	01:21:26	4886	01:22:35	4955	00:01:09	69	0.0000
nopath	1	3	12	14	763	01:21:25	4885	01:22:38	4958	00:01:13	73	0.0000
nopath	4	1	9	1	792	01:21:09	4869	01:22:38	4958	00:01:29	89	0.0000
nopath	3	6	3	1	667	01:21:51	4911	01:22:41	4961	00:00:50	50	0.0000
nopath	3	6	3	1	667	01:21:53	4913	01:22:43	4963	00:00:50	50	0.0000
nopath	6	1	5	1	832	01:21:47	4907	01:22:50	4970	00:01:03	63	0.0000
nopath	6	1	13	15	832	01:21:56	4916	01:23:02	4982	00:01:06	66	0.0000	00:01:17
nopath	3	5	5	1	621	01:22:15	4935	01:23:15	4995	00:01:00	60	0.0000
nopath	1	2	7	1	504	01:22:30	4950	01:23:15	4995	00:00:45	45	0.0000
nopath	2	4	10	1	708	01:21:57	4917	01:23:15	4995	00:01:18	78	0.0000
nopath	1	4	3	1	792	01:22:20	4940	01:23:18	4998	00:00:58	58	0.0000
nopath	1	7	8	1	542	01:22:33	4953	01:23:20	5000	00:00:47	47	0.0000
nopath	3	6	13	15	667	01:22:18	4938	01:23:20	5000	00:01:02	62	0.0000
nopath	3	6	13	15	667	01:22:27	4947	01:23:23	5003	00:00:56	56	0.0000
nopath	1	2	12	14	504	01:22:38	4958	01:23:24	5004	00:00:46	46	0.0000
nopath	3	5	12	14	621	01:22:32	4952	01:23:26	5006	00:00:54	54	0.0000
nopath	5	1	3	1	785	01:22:34	4954	01:23:34	5014	00:01:00	60	0.0000
nopath	6	7	12	14	624	01:22:20	4940	01:23:48	5028	00:01:28	88	0.0000
nopath	5	7	7	1	577	01:22:37	4957	01:23:52	5032	00:01:15	75	0.0000
nopath	4	1	7	1	792	01:22:23	4943	01:23:55	5035	00:01:32	92	0.0000
nopath	2	7	3	1	458	01:23:15	4995	01:23:57	5037	00:00:42	42	0.0000
nopath	5	2	10	1	701	01:22:52	4972	01:24:02	5042	00:01:10	70	0.0000	00:01:13
nopath	1	3	10	1	763	01:22:42	4962	01:24:02	5042	00:01:20	80	0.0000
nopath	3	6	3	1	667	01:23:09	4989	01:24:06	5046	00:00:57	57	0.0000
nopath	1	2	13	15	504	01:23:11	4991	01:24:06	5046	00:00:55	55	0.0000
nopath	5	1	12	14	785	01:22:43	4963	01:24:06	5046	00:01:23	83	0.0000
nopath	2	3	2	1	679	01:22:47	4967	01:24:07	5047	00:01:20	80	0.0000
nopath	4	3	3	1	375	01:23:11	4991	01:24:08	5048	00:00:57	57	0.0000
nopath	3	6	9	1	667	01:23:11	4991	01:24:08	5048	00:00:57	57	0.0000
nopath	3	6	9	1	667	01:23:24	5004	01:24:15	5055	00:00:51	51	0.0000
nopath	5	3	12	14	621	01:23:21	5001	01:24:24	5064	00:01:03	63	0.0000
nopath	6	4	10	1	696	01:23:13	4993	01:24:30	5070	00:01:17	77	0.0000
nopath	3	6	9	1	667	01:23:39	5019	01:24:46	5086	00:01:07	67	0.0000
nopath	6	3	13	15	667	01:23:32	5012	01:24:46	5086	00:01:14	74	0.0000
nopath	3	6	5	1	667	01:23:53	5033	01:24:48	5088	00:00:55	55	0.0000
nopath	4	6	9	1	696	01:23:45	5025	01:24:57	5097	00:01:12	72	0.0000
nopath	1	3	5	1	763	01:23:43	5023	01:25:02	5102	00:01:19	79	0.0000	00:01:12
nopath	4	7	5	1	331	01:24:29	5069	01:25:05	5105	00:00:36	36	0.0000
nopath	3	6	3	1	667	01:24:11	5051	01:25:05	5105	00:00:54	54	0.0000
nopath	3	6	9	1	667	01:24:13	5053	01:25:06	5106	00:00:53	53	0.0000
nopath	2	3	5	1	679	01:23:29	5009	01:25:07	5107	00:01:38	98	0.0000
nopath	2	4	3	1	708	01:24:09	5049	01:25:10	5110	00:01:01	61	0.0000
nopath	3	6	13	15	667	01:24:17	5057	01:25:10	5110	00:00:53	53	0.0000
nopath	2	4	12	14	708	01:24:15	5055	01:25:13	5113	00:00:58	58	0.0000
nopath	2	3	10	1	679	01:24:17	5057	01:25:15	5115	00:00:58	58	0.0000
nopath	2	3	13	15	679	01:24:22	5062	01:25:19	5119	00:00:57	57	0.0000
nopath	3	2	3	1	679	01:24:26	5066	01:25:19	5119	00:00:53	53	0.0000
nopath	1	5	7	1	785	01:24:00	5040	01:25:33	5133	00:01:33	93	0.0000
nopath	5	4	12	14	650	01:24:17	5057	01:25:43	5143	00:01:26	86	0.0000
nopath	5	1	2	1	785	01:24:25	5065	01:25:48	5148	00:01:23	83	0.0000
nopath	5	1	9	1	785	01:24:41	5081	01:25:50	5150	00:01:09	69	0.0000
nopath	4	2	3	1	708	01:24:39	5079	01:25:55	5155	00:01:16	76	0.0000
nopath	3	2	12	14	679	01:24:38	5078	01:26:00	5160	00:01:22	82	0.0000	00:01:29
nopath	3	6	3	1	667	01:25:18	5118	01:26:09	5169	00:00:51	51	0.0000
nopath	6	2	12	14	748	01:25:16	5116	01:26:14	5174	00:00:58	58	0.0000
nopath	2	3	12	14	679	01:25:06	5106	01:26:17	5177	00:01:11	71	0.0000
nopath	6	2	3	1	748	01:25:22	5122	01:26:18	5178	00:00:56	56	0.0000
nopath	2	3	9	1	679	01:25:15	5115	01:26:19	5179	00:01:04	64	0.0000
nopath	2	3	12	14	679	01:25:27	5127	01:26:22	5182	00:00:55	55	0.0000
nopath	3	6	12	14	667	01:25:26	5126	01:26:27	5187	00:01:01	61	0.0000
nopath	4	2	9	1	708	01:25:26	5126	01:26:37	5197	00:01:11	71	0.0000
nopath	3	7	4	1	302	01:25:44	5144	01:26:37	5197	00:00:53	53	0.0000
nopath	4	2	13	15	708	01:25:33	5133	01:26:40	5200	00:01:07	67	0.0000
nopath	1	4	12	14	792	01:25:44	5144	01:26:44	5204	00:01:00	60	0.0000
nopath	4	7	7	1	331	01:26:15	5175	01:26:48	5208	00:00:33	33	0.0000
nopath	2	7	12	14	458	01:25:51	5151	01:26:51	5211	00:01:00	60	0.0000
nopath	2	1	12	14	504	01:26:01	5161	01:26:53	5213	00:00:52	52	0.0000
nopath	2	3	3	1	679	01:25:42	5142	01:26:55	5215	00:01:13	73	0.0000
nopath	6	1	9	1	832	01:25:54	5154	01:27:01	5221	00:01:07	67	0.0000	00:01:07
nopath	5	3	5	1	621	01:26:06	5166	01:27:03	5223	00:00:57	57	0.0000
nopath	2	3	12	14	679	01:26:03	5163	01:27:13	5233	00:01:10	70	0.0000
nopath	1	3	13	15	763	01:25:51	5151	01:27:21	5241	00:01:30	90	0.0000
nopath	1	3	13	15	763	01:25:53	5153	01:27:24	5244	00:01:31	91	0.0000
nopath	1	5	12	14	785	01:26:11	5171	01:27:25	5245	00:01:14	74	0.0000
nopath	2	1	9	1	504	01:26:31	5191	01:27:27	5247	00:00:56	56	0.0000
nopath	4	1	12	14	792	01:26:07	5167	01:27:31	5251	00:01:24	84	0.0000
nopath	6	2	12	14	748	01:26:07	5167	01:27:36	5256	00:01:29	89	0.0000
nopath	2	4	6	1	708	01:26:50	5210	01:27:44	5264	00:00:54	54	0.0000
nopath	3	5	13	15	621	01:26:13	5173	01:27:47	5267	00:01:34	94	0.0000
nopath	3	6	5	1	667	01:26:31	5191	01:27:57	5277	00:01:26	86	0.0000
nopath	1	2	10	1	504	01:27:15	5235	01:27:59	5279	00:00:44	44	0.0000
nopath	3	2	12	14	679	01:26:26	5186	01:28:06	5286	00:01:40	100	0.0000	00:01:40
nopath	3	6	9	1	667	01:26:55	5215	01:28:26	5306	00:01:31	91	0.0000
nopath	5	7	6	1	577	01:27:15	5235	01:28:30	5310	00:01:15	75	0.0000
nopath	3	6	13	15	667	01:27:43	5263	01:28:35	5315	00:00:52	52	0.0000
nopath	5	1	5	1	785	01:27:18	5238	01:28:38	5318	00:01:20	80	0.0000
nopath	3	6	12	14	667	01:27:46	5266	01:28:41	5321	00:00:55	55	0.0000
nopath	2	3	5	1	679	01:26:56	5216	01:28:42	5322	00:01:46	106	0.0000
nopath	3	6	13	15	667	01:27:54	5274	01:28:45	5325	00:00:51	51	0.0000
nopath	3	2	3	1	679	01:27:19	5239	01:28:45	5325	00:01:26	86	0.0000
nopath	6	5	9	1	380	01:28:00	5280	01:28:47	5327	00:00:47	47	0.0000
nopath	3	6	12	14	667	01:28:00	5280	01:28:51	5331	00:00:51	51	0.0000
nopath	5	6	7	1	380	01:27:57	5277	01:28:57	5337	00:01:00	60	0.0000
nopath	6	1	9	1	832	01:27:31	5251	01:29:01	5341	00:01:30	90	0.0000	00:01:30
nopath	3	4	3	1	375	01:28:34	5314	01:29:08	5348	00:00:34	34	0.0000
nopath	1	3	9	1	763	01:27:39	5259	01:29:12	5352	00:01:33	93	0.0000
nopath	3	6	3	1	667	01:28:05	5285	01:29:16	5356	00:01:11	71	0.0000
nopath	3	6	9	1	667	01:28:21	5301	01:29:19	5359	00:00:58	58	0.0000
nopath	3	6	10	1	667	01:28:22	5302	01:29:25	5365	00:01:03	63	0.0000
nopath	3	1	7	1	763	01:28:12	5292	01:29:25	5365	00:01:13	73	0.0000
nopath	2	4	5	1	708	01:28:32	5312	01:29:26	5366	00:00:54	54	0.0000
nopath	2	3	3	1	679	01:28:32	5312	01:29:27	5367	00:00:55	55	0.0000
nopath	3	6	3	1	667	01:28:31	5311	01:29:29	5369	00:00:58	58	0.0000
nopath	2	3	3	1	679	01:28:38	5318	01:29:31	5371	00:00:53	53	0.0000
nopath	1	2	12	14	504	01:28:53	5333	01:29:39	5379	00:00:46	46	0.0000
nopath	5	4	3	1	650	01:28:08	5288	01:29:49	5389	00:01:41	101	0.0000
nopath	6	7	12	14	624	01:28:37	5317	01:29:53	5393	00:01:16	76	0.0000
nopath	5	3	12	14	621	01:29:08	5348	01:30:03	5403	00:00:55	55	0.0000	00:01:04
nopath	5	1	3	1	785	01:28:51	5331	01:30:07	5407	00:01:16	76	0.0000
nopath	1	3	9	1	763	01:29:08	5348	01:30:12	5412	00:01:04	64	0.0000
nopath	3	6	3	1	667	01:29:05	5345	01:30:16	5416	00:01:11	71	0.0000
nopath	3	2	3	1	679	01:29:15	5355	01:30:18	5418	00:01:03	63	0.0000
nopath	1	4	6	1	792	01:29:23	5363	01:30:21	5421	00:00:58	58	0.0000
nopath	3	6	13	15	667	01:29:34	5374	01:30:26	5426	00:00:52	52	0.0000
nopath	5	1	7	1	785	01:29:19	5359	01:30:31	5431	00:01:12	72	0.0000
nopath	1	2	5	1	504	01:29:37	5377	01:30:37	5437	00:01:00	60	0.0000
nopath	5	1	12	14	785	01:29:36	5376	01:30:37	5437	00:01:01	61	0.0000
nopath	6	3	13	15	667	01:28:55	5335	01:30:46	5446	00:01:51	111	0.0000
nopath	5	6	5	1	380	01:30:15	5415	01:30:47	5447	00:00:32	32	0.0000
nopath	2	4	10	1	708	01:29:13	5353	01:30:55	5455	00:01:42	102	0.0000
nopath	3	6	12	14	667	01:29:36	5376	01:30:57	5457	00:01:21	81	0.0000
nopath	2	4	12	14	708	01:29:27	5367	01:30:57	5457	00:01:30	90	0.0000
nopath	1	3	3	1	763	01:29:29	5369	01:30:57	5457	00:01:28	88	0.0000
nopath	6	1	6	1	832	01:29:50	5390	01:31:01	5461	00:01:11	71	0.0000	00:01:11
nopath	2	4	5	1	708	01:29:35	5375	01:31:06	5466	00:01:31	91	0.0000
nopath	3	5	12	14	621	01:30:05	5405	01:31:08	5468	00:01:03	63	0.0000
nopath	2	4	12	14	708	01:29:37	5377	01:31:09	5469	00:01:32	92	0.0000
nopath	2	1	9	1	504	01:30:16	5416	01:31:17	5477	00:01:01	61	0.0000
nopath	4	1	9	1	792	01:30:00	5400	01:31:19	5479	00:01:19	79	0.0000
nopath	5	1	3	1	785	01:29:53	5393	01:31:21	5481	00:01:28	88	0.0000
nopath	3	2	3	1	679	01:30:11	5411	01:31:25	5485	00:01:14	74	0.0000
nopath	4	2	5	1	708	01:30:35	5435	01:31:29	5489	00:00:54	54	0.0000
nopath	6	2	12	14	748	01:30:05	5405	01:31:36	5496	00:01:31	91	0.0000
nopath	1	3	12	14	763	01:30:12	5412	01:31:43	5503	00:01:31	91	0.0000
nopath	3	6	6	1	667	01:30:12	5412	01:31:46	5506	00:01:34	94	0.0000
nopath	3	6	9	1	667	01:30:30	5430	01:31:47	5507	00:01:17	77	0.0000
nopath	2	4	3	1	708	01:30:53	5453	01:31:47	5507	00:00:54	54	0.0000
nopath	2	4	10	1	708	01:30:57	5457	01:31:50	5510	00:00:53	53	0.0000
nopath	3	6	5	1	667	01:30:51	5451	01:31:50	5510	00:00:59	59	0.0000
nopath	4	3	5	1	375	01:30:53	5453	01:31:52	5512	00:00:59	59	0.0000
nopath	2	7	3	1	458	01:31:09	5469	01:31:54	5514	00:00:45	45	0.0000
nopath	1	4	9	1	792	01:30:51	5451	01:31:56	5516	00:01:05	65	0.0000
nopath	5	3	3	1	621	01:30:59	5459	01:32:13	5533	00:01:14	74	0.0000	00:01:14
nopath	6	3	3	1	667	01:31:17	5477	01:32:15	5535	00:00:58	58	0.0000
nopath	2	1	12	14	504	01:31:36	5496	01:32:22	5542	00:00:46	46	0.0000
nopath	2	3	9	1	679	01:31:33	5493	01:32:27	5547	00:00:54	54	0.0000
nopath	2	4	13	15	708	01:31:11	5471	01:32:28	5548	00:01:17	77	0.0000
nopath	3	6	9	1	667	01:31:16	5476	01:32:35	5555	00:01:19	79	0.0000
nopath	1	2	5	1	504	01:31:55	5515	01:32:38	5558	00:00:43	43	0.0000
nopath	3	6	13	15	667	01:31:47	5507	01:32:40	5560	00:00:53	53	0.0000
nopath	5	3	3	1	621	01:31:51	5511	01:32:43	5563	00:00:52	52	0.0000
nopath	1	2	13	15	504	01:32:04	5524	01:32:51	5571	00:00:47	47	0.0000
nopath	2	3	3	1	679	01:31:44	5504	01:32:52	5572	00:01:08	68	0.0000
nopath	1	3	6	1	763	01:32:09	5529	01:33:12	5592	00:01:03	63	0.0000	00:01:22
nopath	2	1	3	1	504	01:32:19	5539	01:33:13	5593	00:00:54	54	0.0000
nopath	2	3	13	15	679	01:31:57	5517	01:33:21	5601	00:01:24	84	0.0000
nopath	2	3	12	14	679	01:32:05	5525	01:33:23	5603	00:01:18	78	0.0000
nopath	3	6	3	1	667	01:32:11	5531	01:33:26	5606	00:01:15	75	0.0000
nopath	5	2	10	1	701	01:32:37	5557	01:33:32	5612	00:00:55	55	0.0000
nopath	1	2	3	1	504	01:32:47	5567	01:33:35	5615	00:00:48	48	0.0000
nopath	3	2	9	1	679	01:32:26	5546	01:33:45	5625	00:01:19	79	0.0000
nopath	3	6	3	1	667	01:33:02	5582	01:33:55	5635	00:00:53	53	0.0000
nopath	3	5	10	1	621	01:33:09	5589	01:33:59	5639	00:00:50	50	0.0000
nopath	6	1	12	14	832	01:32:54	5574	01:34:00	5640	00:01:06	66	0.0000	00:01:06
nopath	2	3	3	1	679	01:33:02	5582	01:34:06	5646	00:01:04	64	0.0000
nopath	6	1	12	14	832	01:33:03	5583	01:34:06	5646	00:01:03	63	0.0000
nopath	2	4	3	1	708	01:33:08	5588	01:34:09	5649	00:01:01	61	0.0000
nopath	1	3	3	1	763	01:33:06	5586	01:34:15	5655	00:01:09	69	0.0000
nopath	5	1	3	1	785	01:33:15	5595	01:34:16	5656	00:01:01	61	0.0000
nopath	3	6	3	1	667	01:33:27	5607	01:34:18	5658	00:00:51	51	0.0000
nopath	6	2	12	14	748	01:33:10	5590	01:34:22	5662	00:01:12	72	0.0000
nopath	6	1	12	14	832	01:33:07	5587	01:34:25	5665	00:01:18	78	0.0000
nopath	3	7	3	1	302	01:33:41	5621	01:34:29	5669	00:00:48	48	0.0000
nopath	1	7	12	14	542	01:33:37	5617	01:34:31	5671	00:00:54	54	0.0000
nopath	3	6	3	1	667	01:33:35	5615	01:34:45	5685	00:01:10	70	0.0000
nopath	3	6	6	1	667	01:34:06	5646	01:34:56	5696	00:00:50	50	0.0000
nopath	3	6	3	1	667	01:34:10	5650	01:35:00	5700	00:00:50	50	0.0000	00:01:05
nopath	2	3	5	1	679	01:33:42	5622	01:35:02	5702	00:01:20	80	0.0000
nopath	2	6	3	1	748	01:33:45	5625	01:35:05	5705	00:01:20	80	0.0000
nopath	2	3	6	1	679	01:34:14	5654	01:35:08	5708	00:00:54	54	0.0000
nopath	1	2	13	15	504	01:34:21	5661	01:35:08	5708	00:00:47	47	0.0000
nopath	1	3	5	1	763	01:33:56	5636	01:35:15	5715	00:01:19	79	0.0000
nopath	4	7	3	1	331	01:34:45	5685	01:35:16	5716	00:00:31	31	0.0000
nopath	3	6	3	1	667	01:34:20	5660	01:35:36	5736	00:01:16	76	0.0000
nopath	3	6	3	1	667	01:34:30	5670	01:35:38	5738	00:01:08	68	0.0000
nopath	5	1	5	1	785	01:34:32	5672	01:35:46	5746	00:01:14	74	0.0000
nopath	5	1	13	15	785	01:34:34	5674	01:35:50	5750	00:01:16	76	0.0000
nopath	1	3	3	1	763	01:34:46	5686	01:35:52	5752	00:01:06	66	0.0000
nopath	3	6	9	1	667	01:34:53	5693	01:35:59	5759	00:01:06	66	0.0000
nopath	3	6	12	14	667	01:35:01	5701	01:36:01	5761	00:01:00	60	0.0000	00:01:07
nopath	6	3	12	14	667	01:35:10	5710	01:36:02	5762	00:00:52	52	0.0000
nopath	3	6	9	1	667	01:35:05	5705	01:36:02	5762	00:00:57	57	0.0000
nopath	3	6	6	1	667	01:35:17	5717	01:36:06	5766	00:00:49	49	0.0000
nopath	2	1	5	1	504	01:35:16	5716	01:36:09	5769	00:00:53	53	0.0000
nopath	3	1	12	14	763	01:34:46	5686	01:36:15	5775	00:01:29	89	0.0000
nopath	2	4	6	1	708	01:34:20	5660	01:36:16	5776	00:01:56	116	0.0000
nopath	5	1	3	1	785	01:34:54	5694	01:36:21	5781	00:01:27	87	0.0000
nopath	2	3	12	14	679	01:35:26	5726	01:36:22	5782	00:00:56	56	0.0000
nopath	2	4	9	1	708	01:35:30	5730	01:36:24	5784	00:00:54	54	0.0000
nopath	6	1	12	14	832	01:35:22	5722	01:36:26	5786	00:01:04	64	0.0000
nopath	3	6	9	1	667	01:35:30	5730	01:36:36	5796	00:01:06	66	0.0000
nopath	3	6	6	1	667	01:35:34	5734	01:36:38	5798	00:01:04	64	0.0000
nopath	5	4	10	1	650	01:35:44	5744	01:36:38	5798	00:00:54	54	0.0000
nopath	2	3	9	1	679	01:35:34	5734	01:36:42	5802	00:01:08	68	0.0000
nopath	1	3	6	1	763	01:35:28	5728	01:36:45	5805	00:01:17	77	0.0000
nopath	4	1	12	14	792	01:34:57	5697	01:36:55	5815	00:01:58	118	0.0000
nopath	5	3	13	15	621	01:35:45	5745	01:36:56	5816	00:01:11	71	0.0000
nopath	1	2	5	1	504	01:36:03	5763	01:37:03	5823	00:01:00	60	0.0000	00:01:02
nopath	5	1	13	15	785	01:35:48	5748	01:37:05	5825	00:01:17	77	0.0000
nopath	3	6	3	1	667	01:36:02	5762	01:37:06	5826	00:01:04	64	0.0000
nopath	2	3	5	1	679	01:35:49	5749	01:37:07	5827	00:01:18	78	0.0000
nopath	3	6	3	1	667	01:36:04	5764	01:37:08	5828	00:01:04	64	0.0000
nopath	2	4	3	1	708	01:35:57	5757	01:37:10	5830	00:01:13	73	0.0000
nopath	1	2	12	14	504	01:36:07	5767	01:37:12	5832	00:01:05	65	0.0000
nopath	6	1	10	1	832	01:36:11	5771	01:37:13	5833	00:01:02	62	0.0000
nopath	1	6	9	1	832	01:35:47	5747	01:37:16	5836	00:01:29	89	0.0000
nopath	5	6	6	1	380	01:36:40	5800	01:37:32	5852	00:00:52	52	0.0000
nopath	5	7	12	14	577	01:36:09	5769	01:37:38	5858	00:01:29	89	0.0000
nopath	1	5	3	1	785	01:36:29	5789	01:37:43	5863	00:01:14	74	0.0000
nopath	5	3	5	1	621	01:36:28	5788	01:37:46	5866	00:01:18	78	0.0000
nopath	1	3	9	1	763	01:36:22	5782	01:37:52	5872	00:01:30	90	0.0000
nopath	4	1	5	1	792	01:36:49	5809	01:37:53	5873	00:01:04	64	0.0000
nopath	3	6	5	1	667	01:36:27	5787	01:37:56	5876	00:01:29	89	0.0000
nopath	2	3	3	1	679	01:36:37	5797	01:37:57	5877	00:01:20	80	0.0000
nopath	3	6	10	1	667	01:37:06	5826	01:37:59	5879	00:00:53	53	0.0000
nopath	2	3	5	1	679	01:36:51	5811	01:37:59	5879	00:01:08	68	0.0000
nopath	2	4	6	1	708	01:37:04	5824	01:38:03	5883	00:00:59	59	0.0000	00:01:20
nopath	1	2	13	15	504	01:36:51	5811	01:38:04	5884	00:01:13	73	0.0000
nopath	5	1	12	14	785	01:36:59	5819	01:38:04	5884	00:01:05	65	0.0000
nopath	5	3	12	14	621	01:37:05	5825	01:38:14	5894	00:01:09	69	0.0000
nopath	6	2	6	1	748	01:37:03	5823	01:38:19	5899	00:01:16	76	0.0000
nopath	6	1	3	1	832	01:37:14	5834	01:38:26	5906	00:01:12	72	0.0000
nopath	1	3	5	1	763	01:37:05	5825	01:38:32	5912	00:01:27	87	0.0000
nopath	3	6	10	1	667	01:37:18	5838	01:38:36	5916	00:01:18	78	0.0000
nopath	3	6	3	1	667	01:37:48	5868	01:38:39	5919	00:00:51	51	0.0000
nopath	3	6	3	1	667	01:37:55	5875	01:38:45	5925	00:00:50	50	0.0000
nopath	2	1	2	1	504	01:37:43	5863	01:38:50	5930	00:01:07	67	0.0000
nopath	6	2	3	1	748	01:37:58	5878	01:38:58	5938	00:01:00	60	0.0000
nopath	6	7	7	1	624	01:38:05	5885	01:39:01	5941	00:00:56	56	0.0000	00:01:24
nopath	5	1	12	14	785	01:37:20	5840	01:39:02	5942	00:01:42	102	0.0000
nopath	2	3	12	14	679	01:37:37	5857	01:39:03	5943	00:01:26	86	0.0000
nopath	4	5	12	14	650	01:38:10	5890	01:39:07	5947	00:00:57	57	0.0000
nopath	2	3	13	15	679	01:37:45	5865	01:39:08	5948	00:01:23	83	0.0000
nopath	2	4	12	14	708	01:38:02	5882	01:39:11	5951	00:01:09	69	0.0000
nopath	2	4	3	1	708	01:38:07	5887	01:39:13	5953	00:01:06	66	0.0000
nopath	3	5	3	1	621	01:38:16	5896	01:39:15	5955	00:00:59	59	0.0000
nopath	1	4	10	1	792	01:38:05	5885	01:39:17	5957	00:01:12	72	0.0000
nopath	3	6	5	1	667	01:38:19	5899	01:39:18	5958	00:00:59	59	0.0000
nopath	1	7	9	1	542	01:38:36	5916	01:39:21	5961	00:00:45	45	0.0000
nopath	1	2	13	15	504	01:38:54	5934	01:39:40	5980	00:00:46	46	0.0000
nopath	3	4	13	15	375	01:39:11	5951	01:39:46	5986	00:00:35	35	0.0000
nopath	6	4	9	1	696	01:38:38	5918	01:39:48	5988	00:01:10	70	0.0000
nopath	5	2	9	1	701	01:38:43	5923	01:39:50	5990	00:01:07	67	0.0000
nopath	3	6	6	1	667	01:38:45	5925	01:39:55	5995	00:01:10	70	0.0000
nopath	1	3	3	1	763	01:38:44	5924	01:40:02	6002	00:01:18	78	0.0000	00:01:18
nopath	5	1	13	15	785	01:39:10	5950	01:40:12	6012	00:01:02	62	0.0000
nopath	3	2	5	1	679	01:39:14	5954	01:40:25	6025	00:01:11	71	0.0000
nopath	6	5	12	14	380	01:39:49	5989	01:40:28	6028	00:00:39	39	0.0000
nopath	1	3	5	1	763	01:39:21	5961	01:40:32	6032	00:01:11	71	0.0000
nopath	3	2	9	1	679	01:39:56	5996	01:40:50	6050	00:00:54	54	0.0000
nopath	3	6	2	1	667	01:39:44	5984	01:40:56	6056	00:01:12	72	0.0000
nopath	1	4	5	1	792	01:39:46	5986	01:40:56	6056	00:01:10	70	0.0000
nopath	4	2	12	14	708	01:39:46	5986	01:40:58	6058	00:01:12	72	0.0000
nopath	2	5	2	1	701	01:38:35	5915	01:41:03	6063	00:02:28	148	0.0000	00:01:53
nopath	6	3	9	1	667	01:39:49	5989	01:41:13	6073	00:01:24	84	0.0000
nopath	4	2	9	1	708	01:40:17	6017	01:41:15	6075	00:00:58	58	0.0000
nopath	1	3	10	1	763	01:40:00	6000	01:41:32	6092	00:01:32	92	0.0000
nopath	3	6	5	1	667	01:40:40	6040	01:41:39	6099	00:00:59	59	0.0000
nopath	3	2	10	1	679	01:40:39	6039	01:41:45	6105	00:01:06	66	0.0000
nopath	2	7	3	1	458	01:41:02	6062	01:41:55	6115	00:00:53	53	0.0000
nopath	2	1	3	1	504	01:41:15	6075	01:42:01	6121	00:00:46	46	0.0000	00:01:05
nopath	6	2	5	1	748	01:40:29	6029	01:42:05	6125	00:01:36	96	0.0000
nopath	3	4	3	1	375	01:41:40	6100	01:42:12	6132	00:00:32	32	0.0000
nopath	1	2	5	1	504	01:41:21	6081	01:42:16	6136	00:00:55	55	0.0000
nopath	5	1	12	14	785	01:41:14	6074	01:42:16	6136	00:01:02	62	0.0000
nopath	2	4	3	1	708	01:41:21	6081	01:42:25	6145	00:01:04	64	0.0000
nopath	3	6	12	14	667	01:41:34	6094	01:42:25	6145	00:00:51	51	0.0000
nopath	3	6	12	14	667	01:41:36	6096	01:42:27	6147	00:00:51	51	0.0000
nopath	5	1	12	14	785	01:41:28	6088	01:42:30	6150	00:01:02	62	0.0000
nopath	4	7	3	1	331	01:42:15	6135	01:42:46	6166	00:00:31	31	0.0000
nopath	2	1	9	1	504	01:42:06	6126	01:42:52	6172	00:00:46	46	0.0000
nopath	3	6	10	1	667	01:41:57	6117	01:42:55	6175	00:00:58	58	0.0000
nopath	3	6	12	14	667	01:42:03	6123	01:42:58	6178	00:00:55	55	0.0000
nopath	5	1	12	14	785	01:41:35	6095	01:43:02	6182	00:01:27	87	0.0000	00:01:14
nopath	6	3	3	1	667	01:42:07	6127	01:43:03	6183	00:00:56	56	0.0000
nopath	6	1	12	14	832	01:42:02	6122	01:43:06	6186	00:01:04	64	0.0000
nopath	2	3	12	14	679	01:41:38	6098	01:43:13	6193	00:01:35	95	0.0000
nopath	2	3	3	1	679	01:42:11	6131	01:43:16	6196	00:01:05	65	0.0000
nopath	3	6	10	1	667	01:42:08	6128	01:43:36	6216	00:01:28	88	0.0000
nopath	2	4	5	1	708	01:42:25	6145	01:43:36	6216	00:01:11	71	0.0000
nopath	5	1	5	1	785	01:42:36	6156	01:43:41	6221	00:01:05	65	0.0000
nopath	5	3	3	1	621	01:42:37	6157	01:43:43	6223	00:01:06	66	0.0000
nopath	5	4	12	14	650	01:42:43	6163	01:43:49	6229	00:01:06	66	0.0000
nopath	4	2	3	1	708	01:42:59	6179	01:43:53	6233	00:00:54	54	0.0000
nopath	2	3	6	1	679	01:42:40	6160	01:43:54	6234	00:01:14	74	0.0000
nopath	3	1	9	1	763	01:42:34	6154	01:43:54	6234	00:01:20	80	0.0000
nopath	2	4	3	1	708	01:42:35	6155	01:43:55	6235	00:01:20	80	0.0000
nopath	4	6	10	1	696	01:42:53	6173	01:43:56	6236	00:01:03	63	0.0000
nopath	5	3	5	1	621	01:42:49	6169	01:44:03	6243	00:01:14	74	0.0000	00:01:08
nopath	3	6	3	1	667	01:42:49	6169	01:44:06	6246	00:01:17	77	0.0000
nopath	1	2	3	1	504	01:42:43	6163	01:44:09	6249	00:01:26	86	0.0000
nopath	3	6	3	1	667	01:43:07	6187	01:44:11	6251	00:01:04	64	0.0000
nopath	3	6	7	1	667	01:43:15	6195	01:44:25	6265	00:01:10	70	0.0000
nopath	1	2	2	1	504	01:43:38	6218	01:44:27	6267	00:00:49	49	0.0000
nopath	3	5	9	1	621	01:43:35	6215	01:44:28	6268	00:00:53	53	0.0000
nopath	3	7	12	14	302	01:43:54	6234	01:44:29	6269	00:00:35	35	0.0000
nopath	3	6	6	1	667	01:43:37	6217	01:44:31	6271	00:00:54	54	0.0000
nopath	2	3	3	1	679	01:43:26	6206	01:44:32	6272	00:01:06	66	0.0000
nopath	1	7	9	1	542	01:43:41	6221	01:44:34	6274	00:00:53	53	0.0000
nopath	3	6	9	1	667	01:43:38	6218	01:44:35	6275	00:00:57	57	0.0000
nopath	6	2	5	1	748	01:43:43	6223	01:44:40	6280	00:00:57	57	0.0000
nopath	2	6	12	14	748	01:42:48	6168	01:44:47	6287	00:01:59	119	0.0000
nopath	6	1	3	1	832	01:43:46	6226	01:44:48	6288	00:01:02	62	0.0000
nopath	1	3	10	1	763	01:44:04	6244	01:45:03	6303	00:00:59	59	0.0000	00:01:14
nopath	3	6	5	1	667	01:44:04	6244	01:45:05	6305	00:01:01	61	0.0000
nopath	1	4	3	1	792	01:44:05	6245	01:45:06	6306	00:01:01	61	0.0000
nopath	3	6	13	15	667	01:44:12	6252	01:45:09	6309	00:00:57	57	0.0000
nopath	3	6	3	1	667	01:44:17	6257	01:45:11	6311	00:00:54	54	0.0000
nopath	4	1	5	1	792	01:44:01	6241	01:45:14	6314	00:01:13	73	0.0000
nopath	2	4	13	15	708	01:43:55	6235	01:45:20	6320	00:01:25	85	0.0000
nopath	2	3	5	1	679	01:43:55	6235	01:45:22	6322	00:01:27	87	0.0000
nopath	2	3	3	1	679	01:44:27	6267	01:45:23	6323	00:00:56	56	0.0000
nopath	2	3	12	14	679	01:44:31	6271	01:45:26	6326	00:00:55	55	0.0000
nopath	3	2	2	1	679	01:44:19	6259	01:45:35	6335	00:01:16	76	0.0000
nopath	1	3	10	1	763	01:44:07	6247	01:45:35	6335	00:01:28	88	0.0000
nopath	1	3	9	1	763	01:44:20	6260	01:45:45	6345	00:01:25	85	0.0000
nopath	1	3	3	1	763	01:44:26	6266	01:45:47	6347	00:01:21	81	0.0000
nopath	2	4	3	1	708	01:44:53	6293	01:45:56	6356	00:01:03	63	0.0000
nopath	5	1	5	1	785	01:44:11	6251	01:45:56	6356	00:01:45	105	0.0000
nopath	5	7	12	14	577	01:44:05	6245	01:46:08	6368	00:02:03	123	0.0000	00:01:14
nopath	6	7	3	1	624	01:44:16	6256	01:46:12	6372	00:01:56	116	0.0000
nopath	2	1	3	1	504	01:45:24	6324	01:46:17	6377	00:00:53	53	0.0000
nopath	4	1	3	1	792	01:44:56	6296	01:46:18	6378	00:01:22	82	0.0000
nopath	5	4	9	1	650	01:45:19	6319	01:46:20	6380	00:01:01	61	0.0000
nopath	3	7	5	1	302	01:45:48	6348	01:46:22	6382	00:00:34	34	0.0000
nopath	1	4	3	1	792	01:45:07	6307	01:46:35	6395	00:01:28	88	0.0000
nopath	1	2	12	14	504	01:45:42	6342	01:46:42	6402	00:01:00	60	0.0000
nopath	2	3	3	1	679	01:45:50	6350	01:46:42	6402	00:00:52	52	0.0000
nopath	3	5	12	14	621	01:45:06	6306	01:46:45	6405	00:01:39	99	0.0000
nopath	6	5	2	1	380	01:46:01	6361	01:46:48	6408	00:00:47	47	0.0000
nopath	5	2	3	1	701	01:45:54	6354	01:46:49	6409	00:00:55	55	0.0000
nopath	3	6	10	1	667	01:45:59	6359	01:46:50	6410	00:00:51	51	0.0000
nopath	5	3	12	14	621	01:46:07	6367	01:46:56	6416	00:00:49	49	0.0000
nopath	5	1	9	1	785	01:46:00	6360	01:47:01	6421	00:01:01	61	0.0000	00:01:17
nopath	1	3	5	1	763	01:45:49	6349	01:47:12	6432	00:01:23	83	0.0000
nopath	2	7	13	15	458	01:46:32	6392	01:47:16	6436	00:00:44	44	0.0000
nopath	1	3	13	15	763	01:46:13	6373	01:47:19	6439	00:01:06	66	0.0000
nopath	4	3	13	15	375	01:46:16	6376	01:47:21	6441	00:01:05	65	0.0000
nopath	3	1	3	1	763	01:45:09	6309	01:47:21	6441	00:02:12	132	0.0000
nopath	3	6	9	1	667	01:46:03	6363	01:47:26	6446	00:01:23	83	0.0000
nopath	3	6	5	1	667	01:46:36	6396	01:47:29	6449	00:00:53	53	0.0000
nopath	5	1	10	1	785	01:46:09	6369	01:47:31	6451	00:01:22	82	0.0000
nopath	2	3	3	1	679	01:46:14	6374	01:47:42	6462	00:01:28	88	0.0000
nopath	3	2	5	1	679	01:46:31	6391	01:47:45	6465	00:01:14	74	0.0000
nopath	2	4	9	1	708	01:46:34	6394	01:47:46	6466	00:01:12	72	0.0000
nopath	5	3	12	14	621	01:46:48	6408	01:47:55	6475	00:01:07	67	0.0000
nopath	3	6	6	1	667	01:46:38	6398	01:47:56	6476	00:01:18	78	0.0000
nopath	3	6	12	14	667	01:46:43	6403	01:47:59	6479	00:01:16	76	0.0000
nopath	2	1	3	1	504	01:47:09	6429	01:47:59	6479	00:00:50	50	0.0000
nopath	1	3	12	14	763	01:46:20	6380	01:48:03	6483	00:01:43	103	0.0000	00:01:24
nopath	1	3	3	1	763	01:46:28	6388	01:48:06	6486	00:01:38	98	0.0000
nopath	6	2	12	14	748	01:46:25	6385	01:48:06	6486	00:01:41	101	0.0000
nopath	2	3	10	1	679	01:47:06	6426	01:48:08	6488	00:01:02	62	0.0000
nopath	3	6	6	1	667	01:46:57	6417	01:48:15	6495	00:01:18	78	0.0000
nopath	3	6	5	1	667	01:47:13	6433	01:48:18	6498	00:01:05	65	0.0000
nopath	3	6	5	1	667	01:47:25	6445	01:48:20	6500	00:00:55	55	0.0000
nopath	6	2	12	14	748	01:46:58	6418	01:48:21	6501	00:01:23	83	0.0000
nopath	6	1	3	1	832	01:47:31	6451	01:48:35	6515	00:01:04	64	0.0000
nopath	1	2	5	1	504	01:47:54	6474	01:48:39	6519	00:00:45	45	0.0000
nopath	3	5	3	1	621	01:48:04	6484	01:48:57	6537	00:00:53	53	0.0000
nopath	3	6	13	15	667	01:48:00	6480	01:48:58	6538	00:00:58	58	0.0000
nopath	6	1	12	14	832	01:47:55	6475	01:48:58	6538	00:01:03	63	0.0000
nopath	1	3	12	14	763	01:48:06	6486	01:49:05	6545	00:00:59	59	0.0000	00:01:18
nopath	5	1	2	1	785	01:47:38	6458	01:49:06	6546	00:01:28	88	0.0000
nopath	1	2	10	1	504	01:48:15	6495	01:49:08	6548	00:00:53	53	0.0000
nopath	5	1	10	1	785	01:48:00	6480	01:49:09	6549	00:01:09	69	0.0000
nopath	5	6	7	1	380	01:48:36	6516	01:49:17	6557	00:00:41	41	0.0000
nopath	3	2	3	1	679	01:48:14	6494	01:49:19	6559	00:01:05	65	0.0000
nopath	3	6	6	1	667	01:48:26	6506	01:49:26	6566	00:01:00	60	0.0000
nopath	3	6	13	15	667	01:48:43	6523	01:49:36	6576	00:00:53	53	0.0000
nopath	4	1	9	1	792	01:48:18	6498	01:49:38	6578	00:01:20	80	0.0000
nopath	2	4	12	14	708	01:47:29	6449	01:49:38	6578	00:02:09	129	0.0000
nopath	2	4	3	1	708	01:47:47	6467	01:49:40	6580	00:01:53	113	0.0000
nopath	2	4	10	1	708	01:48:44	6524	01:49:41	6581	00:00:57	57	0.0000
nopath	3	6	9	1	667	01:48:53	6533	01:49:42	6582	00:00:49	49	0.0000
nopath	2	4	6	1	708	01:48:51	6531	01:49:44	6584	00:00:53	53	0.0000
nopath	2	3	9	1	679	01:48:55	6535	01:49:47	6587	00:00:52	52	0.0000
nopath	2	3	12	14	679	01:49:07	6547	01:50:00	6600	00:00:53	53	0.0000	00:01:09
nopath	6	2	5	1	748	01:48:50	6530	01:50:05	6605	00:01:15	75	0.0000
nopath	1	4	2	1	792	01:48:27	6507	01:50:06	6606	00:01:39	99	0.0000
nopath	6	3	5	1	667	01:49:13	6553	01:50:23	6623	00:01:10	70	0.0000
nopath	3	4	12	14	375	01:49:36	6576	01:50:26	6626	00:00:50	50	0.0000
nopath	1	2	9	1	504	01:49:43	6583	01:50:28	6628	00:00:45	45	0.0000
nopath	1	5	5	1	785	01:49:32	6572	01:50:31	6631	00:00:59	59	0.0000
nopath	2	3	9	1	679	01:49:10	6550	01:50:32	6632	00:01:22	82	0.0000
nopath	4	7	3	1	331	01:49:49	6589	01:50:34	6634	00:00:45	45	0.0000
nopath	2	3	9	1	679	01:49:26	6566	01:50:35	6635	00:01:09	69	0.0000
nopath	6	3	7	1	667	01:49:40	6580	01:50:43	6643	00:01:03	63	0.0000
nopath	6	1	12	14	832	01:49:41	6581	01:50:45	6645	00:01:04	64	0.0000
nopath	3	6	5	1	667	01:49:55	6595	01:50:56	6656	00:01:01	61	0.0000
nopath	3	6	5	1	667	01:49:56	6596	01:51:07	6667	00:01:11	71	0.0000	00:01:02
nopath	3	5	6	1	621	01:50:12	6612	01:51:10	6670	00:00:58	58	0.0000
nopath	3	6	13	15	667	01:50:19	6619	01:51:14	6674	00:00:55	55	0.0000
nopath	5	1	3	1	785	01:50:13	6613	01:51:15	6675	00:01:02	62	0.0000
nopath	1	2	12	14	504	01:50:24	6624	01:51:15	6675	00:00:51	51	0.0000
nopath	3	6	5	1	667	01:50:28	6628	01:51:19	6679	00:00:51	51	0.0000
nopath	1	3	10	1	763	01:50:15	6615	01:51:22	6682	00:01:07	67	0.0000
nopath	6	1	3	1	832	01:50:03	6603	01:51:25	6685	00:01:22	82	0.0000
nopath	6	1	12	14	832	01:50:41	6641	01:51:45	6705	00:01:04	64	0.0000
nopath	5	3	12	14	621	01:50:39	6639	01:51:45	6705	00:01:06	66	0.0000
nopath	3	6	5	1	667	01:50:39	6639	01:51:46	6706	00:01:07	67	0.0000
nopath	4	2	3	1	708	01:49:32	6572	01:51:55	6715	00:02:23	143	0.0000
nopath	1	3	9	1	763	01:51:02	6662	01:52:02	6722	00:01:00	60	0.0000	00:01:03
nopath	3	6	9	1	667	01:51:29	6689	01:52:19	6739	00:00:50	50	0.0000
nopath	2	4	13	15	708	01:51:12	6672	01:52:20	6740	00:01:08	68	0.0000
nopath	5	1	3	1	785	01:50:39	6639	01:52:21	6741	00:01:42	102	0.0000
nopath	2	3	12	14	679	01:51:18	6678	01:52:22	6742	00:01:04	64	0.0000
nopath	2	3	10	1	679	01:51:22	6682	01:52:24	6744	00:01:02	62	0.0000
nopath	4	1	5	1	792	01:51:31	6691	01:52:36	6756	00:01:05	65	0.0000
nopath	6	4	12	14	696	01:51:09	6669	01:52:40	6760	00:01:31	91	0.0000
nopath	2	1	5	1	504	01:51:54	6714	01:52:42	6762	00:00:48	48	0.0000
nopath	4	2	5	1	708	01:51:39	6699	01:52:43	6763	00:01:04	64	0.0000
nopath	2	4	3	1	708	01:51:23	6683	01:52:45	6765	00:01:22	82	0.0000
nopath	4	1	3	1	792	01:51:33	6693	01:52:48	6768	00:01:15	75	0.0000
nopath	2	3	3	1	679	01:51:56	6716	01:52:53	6773	00:00:57	57	0.0000
nopath	3	6	13	15	667	01:51:49	6709	01:52:59	6779	00:01:10	70	0.0000
nopath	2	3	3	1	679	01:52:06	6726	01:52:59	6779	00:00:53	53	0.0000
nopath	3	6	13	15	667	01:52:05	6725	01:53:03	6783	00:00:58	58	0.0000	00:00:58
nopath	6	2	9	1	748	01:52:06	6726	01:53:03	6783	00:00:57	57	0.0000
nopath	1	2	5	1	504	01:51:22	6682	01:53:06	6786	00:01:44	104	0.0000
nopath	2	4	9	1	708	01:52:18	6738	01:53:11	6791	00:00:53	53	0.0000
nopath	2	6	3	1	748	01:51:54	6714	01:53:16	6796	00:01:22	82	0.0000
nopath	5	1	3	1	785	01:52:18	6738	01:53:19	6799	00:01:01	61	0.0000
nopath	6	2	12	14	748	01:52:11	6731	01:53:20	6800	00:01:09	69	0.0000
nopath	1	2	5	1	504	01:51:53	6713	01:53:27	6807	00:01:34	94	0.0000
nopath	6	1	3	1	832	01:52:21	6741	01:53:27	6807	00:01:06	66	0.0000
nopath	1	3	12	14	763	01:51:29	6689	01:53:33	6813	00:02:04	124	0.0000
nopath	4	7	3	1	331	01:53:02	6782	01:53:34	6814	00:00:32	32	0.0000
nopath	4	2	3	1	708	01:52:00	6720	01:53:35	6815	00:01:35	95	0.0000
nopath	3	6	3	1	667	01:52:34	6754	01:53:45	6825	00:01:11	71	0.0000
nopath	3	6	3	1	667	01:52:51	6771	01:53:47	6827	00:00:56	56	0.0000
nopath	1	4	3	1	792	01:52:07	6727	01:53:55	6835	00:01:48	108	0.0000
nopath	2	3	2	1	679	01:52:18	6738	01:53:57	6837	00:01:39	99	0.0000
nopath	2	4	5	1	708	01:52:36	6756	01:53:59	6839	00:01:23	83	0.0000
nopath	2	3	12	14	679	01:52:57	6777	01:54:01	6841	00:01:04	64	0.0000	00:01:08
nopath	2	4	3	1	708	01:52:58	6778	01:54:04	6844	00:01:06	66	0.0000
nopath	1	7	9	1	542	01:52:11	6731	01:54:05	6845	00:01:54	114	0.0000
nopath	5	2	5	1	701	01:53:25	6805	01:54:20	6860	00:00:55	55	0.0000
nopath	3	6	8	1	667	01:53:18	6798	01:54:26	6866	00:01:08	68	0.0000
nopath	1	3	12	14	763	01:53:35	6815	01:54:35	6875	00:01:00	60	0.0000
nopath	3	2	9	1	679	01:53:34	6814	01:54:39	6879	00:01:05	65	0.0000
nopath	6	3	3	1	667	01:53:37	6817	01:54:45	6885	00:01:08	68	0.0000
nopath	5	7	8	1	577	01:53:45	6825	01:54:47	6887	00:01:02	62	0.0000
nopath	3	2	5	1	679	01:53:52	6832	01:54:49	6889	00:00:57	57	0.0000
nopath	5	6	13	15	380	01:54:22	6862	01:54:58	6898	00:00:36	36	0.0000
nopath	5	3	5	1	621	01:54:13	6853	01:55:02	6902	00:00:49	49	0.0000	00:00:57
nopath	2	1	12	14	504	01:54:22	6862	01:55:08	6908	00:00:46	46	0.0000
nopath	3	6	12	14	667	01:54:24	6864	01:55:16	6916	00:00:52	52	0.0000
nopath	3	6	13	15	667	01:54:25	6865	01:55:22	6922	00:00:57	57	0.0000
nopath	2	3	10	1	679	01:53:30	6810	01:55:22	6922	00:01:52	112	0.0000
nopath	3	2	3	1	679	01:54:13	6853	01:55:25	6925	00:01:12	72	0.0000
nopath	3	6	5	1	667	01:54:26	6866	01:55:26	6926	00:01:00	60	0.0000
nopath	3	6	3	1	667	01:54:32	6872	01:55:27	6927	00:00:55	55	0.0000
nopath	3	6	3	1	667	01:54:38	6878	01:55:29	6929	00:00:51	51	0.0000
nopath	3	6	12	14	667	01:54:41	6881	01:55:31	6931	00:00:50	50	0.0000
nopath	6	7	9	1	624	01:54:23	6863	01:55:38	6938	00:01:15	75	0.0000
nopath	2	3	3	1	679	01:54:55	6895	01:55:52	6952	00:00:57	57	0.0000
nopath	1	3	13	15	763	01:54:47	6887	01:56:01	6961	00:01:14	74	0.0000	00:01:26
nopath	6	2	5	1	748	01:55:04	6904	01:56:05	6965	00:01:01	61	0.0000
nopath	2	7	10	1	458	01:55:24	6924	01:56:07	6967	00:00:43	43	0.0000
nopath	1	2	3	1	504	01:55:14	6914	01:56:16	6976	00:01:02	62	0.0000
nopath	5	1	3	1	785	01:54:51	6891	01:56:16	6976	00:01:25	85	0.0000
nopath	2	3	5	1	679	01:55:11	6911	01:56:17	6977	00:01:06	66	0.0000
nopath	3	6	3	1	667	01:55:01	6901	01:56:26	6986	00:01:25	85	0.0000
nopath	5	3	3	1	621	01:55:34	6934	01:56:33	6993	00:00:59	59	0.0000
nopath	5	1	12	14	785	01:55:32	6932	01:56:33	6993	00:01:01	61	0.0000
nopath	5	1	3	1	785	01:55:38	6938	01:56:39	6999	00:01:01	61	0.0000
nopath	6	3	12	14	667	01:55:38	6938	01:56:46	7006	00:01:08	68	0.0000
nopath	6	2	3	1	748	01:55:39	6939	01:56:55	7015	00:01:16	76	0.0000
nopath	6	1	12	14	832	01:55:12	6912	01:56:56	7016	00:01:44	104	0.0000
nopath	1	4	3	1	792	01:55:55	6955	01:57:05	7025	00:01:10	70	0.0000	00:01:18
nopath	4	2	9	1	708	01:55:20	6920	01:57:05	7025	00:01:45	105	0.0000
nopath	3	6	3	1	667	01:56:17	6977	01:57:16	7036	00:00:59	59	0.0000
nopath	5	3	3	1	621	01:56:26	6986	01:57:17	7037	00:00:51	51	0.0000
nopath	5	4	3	1	650	01:56:22	6982	01:57:18	7038	00:00:56	56	0.0000
nopath	5	1	9	1	785	01:56:13	6973	01:57:21	7041	00:01:08	68	0.0000
nopath	5	2	5	1	701	01:56:26	6986	01:57:25	7045	00:00:59	59	0.0000
nopath	2	3	10	1	679	01:55:38	6938	01:57:25	7045	00:01:47	107	0.0000
nopath	2	4	12	14	708	01:55:45	6945	01:57:29	7049	00:01:44	104	0.0000
nopath	6	7	12	14	624	01:56:50	7010	01:57:49	7069	00:00:59	59	0.0000
nopath	1	3	3	1	763	01:56:44	7004	01:57:52	7072	00:01:08	68	0.0000
nopath	3	6	13	15	667	01:56:58	7018	01:58:09	7089	00:01:11	71	0.0000	00:01:01
nopath	2	1	12	14	504	01:57:01	7021	01:58:18	7098	00:01:17	77	0.0000
nopath	3	6	9	1	667	01:57:35	7055	01:58:25	7105	00:00:50	50	0.0000
nopath	5	1	3	1	785	01:57:02	7022	01:58:31	7111	00:01:29	89	0.0000
nopath	1	3	10	1	763	01:57:18	7038	01:58:32	7112	00:01:14	74	0.0000
nopath	3	6	12	14	667	01:57:41	7061	01:58:34	7114	00:00:53	53	0.0000
nopath	1	7	12	14	542	01:57:27	7047	01:58:34	7114	00:01:07	67	0.0000
nopath	2	3	5	1	679	01:57:27	7047	01:58:35	7115	00:01:08	68	0.0000
nopath	2	3	13	15	679	01:57:29	7049	01:58:40	7120	00:01:11	71	0.0000
nopath	3	6	5	1	667	01:57:48	7068	01:58:41	7121	00:00:53	53	0.0000
nopath	3	2	7	1	679	01:57:47	7067	01:58:44	7124	00:00:57	57	0.0000
nopath	3	6	3	1	667	01:57:56	7076	01:58:46	7126	00:00:50	50	0.0000
nopath	6	3	10	1	667	01:57:39	7059	01:58:53	7133	00:01:14	74	0.0000
nopath	2	1	9	1	504	01:57:49	7069	01:58:57	7137	00:01:08	68	0.0000
nopath	6	1	9	1	832	01:57:43	7063	01:59:01	7141	00:01:18	78	0.0000	00:01:10
nopath	3	6	12	14	667	01:58:09	7089	01:59:16	7156	00:01:07	67	0.0000
nopath	3	6	3	1	667	01:58:24	7104	01:59:19	7159	00:00:55	55	0.0000
nopath	3	5	9	1	621	01:58:29	7109	01:59:21	7161	00:00:52	52	0.0000
nopath	2	4	13	15	708	01:58:12	7092	01:59:30	7170	00:01:18	78	0.0000
nopath	2	4	9	1	708	01:58:31	7111	01:59:32	7172	00:01:01	61	0.0000
nopath	1	5	9	1	785	01:58:48	7128	01:59:47	7187	00:00:59	59	0.0000
nopath	5	7	3	1	577	01:58:49	7129	01:59:59	7199	00:01:10	70	0.0000
nopath	3	1	9	1	763	01:58:41	7121	02:00:07	7207	00:01:26	86	0.0000	00:01:27
nopath	3	2	12	14	679	01:59:12	7152	02:00:10	7210	00:00:58	58	0.0000
nopath	3	7	4	1	302	01:59:38	7178	02:00:12	7212	00:00:34	34	0.0000
nopath	3	6	5	1	667	01:59:28	7168	02:00:19	7219	00:00:51	51	0.0000
nopath	3	6	3	1	667	01:59:30	7170	02:00:20	7220	00:00:50	50	0.0000
nopath	3	6	5	1	667	01:59:32	7172	02:00:22	7222	00:00:50	50	0.0000
nopath	1	2	3	1	504	01:59:11	7151	02:00:23	7223	00:01:12	72	0.0000
nopath	2	3	6	1	679	01:59:26	7166	02:00:24	7224	00:00:58	58	0.0000
nopath	2	4	2	1	708	01:59:23	7163	02:00:25	7225	00:01:02	62	0.0000
nopath	2	4	12	14	708	01:59:36	7176	02:00:29	7229	00:00:53	53	0.0000
nopath	3	6	3	1	667	01:59:39	7179	02:00:33	7233	00:00:54	54	0.0000
nopath	3	5	12	14	621	01:59:39	7179	02:00:35	7235	00:00:56	56	0.0000
nopath	1	2	10	1	504	01:59:27	7167	02:00:35	7235	00:01:08	68	0.0000
nopath	6	1	12	14	832	01:59:25	7165	02:00:35	7235	00:01:10	70	0.0000
nopath	1	3	5	1	763	01:59:09	7149	02:00:36	7236	00:01:27	87	0.0000
nopath	3	6	12	14	667	01:59:47	7187	02:00:38	7238	00:00:51	51	0.0000
nopath	1	3	12	14	763	01:59:24	7164	02:00:42	7242	00:01:18	78	0.0000
nopath	3	4	13	15	375	01:59:56	7196	02:00:58	7258	00:01:02	62	0.0000
nopath	4	1	12	14	792	01:59:28	7168	02:01:01	7261	00:01:33	93	0.0000	00:01:24
nopath	1	3	5	1	763	01:59:39	7179	02:01:02	7262	00:01:23	83	0.0000
nopath	2	3	5	1	679	01:59:46	7186	02:01:07	7267	00:01:21	81	0.0000
nopath	1	2	10	1	504	01:59:39	7179	02:01:11	7271	00:01:32	92	0.0000
nopath	2	4	10	1	708	02:00:07	7207	02:01:12	7272	00:01:05	65	0.0000
nopath	2	5	9	1	701	01:59:48	7188	02:01:12	7272	00:01:24	84	0.0000
nopath	3	6	3	1	667	02:00:21	7221	02:01:26	7286	00:01:05	65	0.0000
nopath	6	1	3	1	832	02:00:25	7225	02:01:28	7288	00:01:03	63	0.0000
nopath	1	4	13	15	792	02:00:12	7212	02:01:33	7293	00:01:21	81	0.0000
nopath	1	3	3	1	763	02:00:20	7220	02:01:35	7295	00:01:15	75	0.0000
nopath	1	3	6	1	763	02:00:27	7227	02:01:37	7297	00:01:10	70	0.0000
nopath	1	2	12	14	504	02:00:48	7248	02:01:37	7297	00:00:49	49	0.0000
nopath	1	4	12	14	792	02:00:32	7232	02:01:40	7300	00:01:08	68	0.0000
nopath	6	3	3	1	667	02:00:49	7249	02:01:53	7313	00:01:04	64	0.0000
nopath	2	3	5	1	679	02:00:52	7252	02:02:07	7327	00:01:15	75	0.0000	00:01:17
nopath	2	3	12	14	679	02:01:12	7272	02:02:09	7329	00:00:57	57	0.0000
nopath	5	1	9	1	785	02:01:07	7267	02:02:10	7330	00:01:03	63	0.0000
nopath	3	6	5	1	667	02:00:24	7224	02:02:15	7335	00:01:51	111	0.0000
nopath	3	6	5	1	667	02:01:14	7274	02:02:17	7337	00:01:03	63	0.0000
nopath	4	2	9	1	708	02:01:30	7290	02:02:27	7347	00:00:57	57	0.0000
nopath	3	4	9	1	375	02:01:45	7305	02:02:29	7349	00:00:44	44	0.0000
nopath	2	4	9	1	708	02:01:30	7290	02:02:45	7365	00:01:15	75	0.0000
nopath	4	3	2	1	375	02:02:13	7333	02:02:48	7368	00:00:35	35	0.0000
nopath	3	2	12	14	679	02:01:22	7282	02:02:50	7370	00:01:28	88	0.0000
nopath	3	6	3	1	667	02:01:54	7314	02:02:50	7370	00:00:56	56	0.0000
nopath	2	3	6	1	679	02:02:03	7323	02:03:05	7385	00:01:02	62	0.0000	00:00:59
nopath	2	1	3	1	504	02:02:16	7336	02:03:07	7387	00:00:51	51	0.0000
nopath	2	4	12	14	708	02:02:13	7333	02:03:09	7389	00:00:56	56	0.0000
nopath	1	2	9	1	504	02:01:45	7305	02:03:11	7391	00:01:26	86	0.0000
nopath	6	1	3	1	832	02:01:50	7310	02:03:11	7391	00:01:21	81	0.0000
nopath	2	4	3	1	708	02:02:16	7336	02:03:12	7392	00:00:56	56	0.0000
nopath	6	2	10	1	748	02:02:28	7348	02:03:25	7405	00:00:57	57	0.0000
nopath	3	7	9	1	302	02:02:35	7355	02:03:27	7407	00:00:52	52	0.0000
nopath	5	6	12	14	380	02:03:05	7385	02:03:38	7418	00:00:33	33	0.0000
nopath	1	3	13	15	763	02:02:41	7361	02:03:43	7423	00:01:02	62	0.0000
nopath	5	1	3	1	785	02:02:42	7362	02:03:45	7425	00:01:03	63	0.0000
nopath	3	6	3	1	667	02:02:54	7374	02:03:56	7436	00:01:02	62	0.0000
nopath	3	6	9	1	667	02:03:04	7384	02:03:58	7438	00:00:54	54	0.0000
nopath	6	7	3	1	624	02:03:08	7388	02:04:17	7457	00:01:09	69	0.0000	00:01:19
nopath	2	1	12	14	504	02:03:02	7382	02:04:18	7458	00:01:16	76	0.0000
nopath	2	7	13	15	458	02:03:40	7420	02:04:22	7462	00:00:42	42	0.0000
nopath	1	3	3	1	763	02:03:12	7392	02:04:22	7462	00:01:10	70	0.0000
nopath	2	3	5	1	679	02:03:33	7413	02:04:28	7468	00:00:55	55	0.0000
nopath	5	1	9	1	785	02:03:13	7393	02:04:31	7471	00:01:18	78	0.0000
nopath	2	3	3	1	679	02:03:34	7414	02:04:32	7472	00:00:58	58	0.0000
nopath	3	6	3	1	667	02:03:19	7399	02:04:36	7476	00:01:17	77	0.0000
nopath	3	6	12	14	667	02:03:38	7418	02:04:39	7479	00:01:01	61	0.0000
nopath	3	6	12	14	667	02:03:45	7425	02:04:45	7485	00:01:00	60	0.0000
nopath	5	1	3	1	785	02:03:25	7405	02:04:46	7486	00:01:21	81	0.0000
nopath	5	1	12	14	785	02:03:39	7419	02:04:48	7488	00:01:09	69	0.0000
nopath	3	2	9	1	679	02:03:36	7416	02:05:01	7501	00:01:25	85	0.0000	00:01:10
nopath	1	3	3	1	763	02:03:21	7401	02:05:02	7502	00:01:41	101	0.0000
nopath	4	7	10	1	331	02:04:18	7458	02:05:04	7504	00:00:46	46	0.0000
nopath	3	6	10	1	667	02:03:56	7436	02:05:06	7506	00:01:10	70	0.0000
nopath	2	1	9	1	504	02:03:59	7439	02:05:07	7507	00:01:08	68	0.0000
nopath	3	6	12	14	667	02:04:02	7442	02:05:09	7509	00:01:07	67	0.0000
nopath	3	1	13	15	763	02:03:29	7409	02:05:09	7509	00:01:40	100	0.0000
nopath	3	5	5	1	621	02:04:06	7446	02:05:11	7511	00:01:05	65	0.0000
nopath	3	6	10	1	667	02:04:21	7461	02:05:13	7513	00:00:52	52	0.0000
nopath	5	3	13	15	621	02:04:08	7448	02:05:17	7517	00:01:09	69	0.0000
nopath	3	6	3	1	667	02:04:30	7470	02:05:18	7518	00:00:48	48	0.0000
nopath	1	6	12	14	832	02:03:49	7429	02:05:27	7527	00:01:38	98	0.0000
nopath	6	2	12	14	748	02:04:29	7469	02:05:28	7528	00:00:59	59	0.0000
nopath	1	2	12	14	504	02:04:21	7461	02:05:32	7532	00:01:11	71	0.0000
nopath	2	3	12	14	679	02:04:40	7480	02:05:33	7533	00:00:53	53	0.0000
nopath	2	6	9	1	748	02:04:31	7471	02:05:56	7556	00:01:25	85	0.0000
nopath	5	3	5	1	621	02:04:30	7470	02:05:57	7557	00:01:27	87	0.0000
nopath	5	4	9	1	650	02:04:23	7463	02:05:58	7558	00:01:35	95	0.0000
nopath	2	1	3	1	504	02:05:12	7512	02:06:00	7560	00:00:48	48	0.0000	00:00:57
nopath	4	1	3	1	792	02:04:20	7460	02:06:01	7561	00:01:41	101	0.0000
nopath	4	1	12	14	792	02:05:03	7503	02:06:04	7564	00:01:01	61	0.0000
nopath	2	3	5	1	679	02:04:56	7496	02:06:06	7566	00:01:10	70	0.0000
nopath	3	6	12	14	667	02:05:05	7505	02:06:06	7566	00:01:01	61	0.0000
nopath	3	6	2	1	667	02:05:17	7517	02:06:09	7569	00:00:52	52	0.0000
nopath	1	2	12	14	504	02:05:19	7519	02:06:17	7577	00:00:58	58	0.0000
nopath	3	5	12	14	621	02:05:28	7528	02:06:19	7579	00:00:51	51	0.0000
nopath	6	5	13	15	380	02:04:51	7491	02:06:22	7582	00:01:31	91	0.0000
nopath	1	7	5	1	542	02:05:26	7526	02:06:24	7584	00:00:58	58	0.0000
nopath	4	2	5	1	708	02:05:35	7535	02:06:29	7589	00:00:54	54	0.0000
nopath	5	3	2	1	621	02:05:13	7513	02:06:33	7593	00:01:20	80	0.0000
nopath	6	1	3	1	832	02:04:52	7492	02:06:50	7610	00:01:58	118	0.0000
nopath	1	4	5	1	792	02:05:37	7537	02:06:55	7615	00:01:18	78	0.0000
nopath	5	1	9	1	785	02:05:37	7537	02:06:57	7617	00:01:20	80	0.0000
nopath	2	4	5	1	708	02:05:27	7527	02:06:57	7617	00:01:30	90	0.0000
nopath	4	7	6	1	331	02:06:25	7585	02:07:00	7620	00:00:35	35	0.0000	00:00:36
nopath	3	2	3	1	679	02:06:00	7560	02:07:05	7625	00:01:05	65	0.0000
nopath	6	2	13	15	748	02:05:55	7555	02:07:15	7635	00:01:20	80	0.0000
nopath	3	6	7	1	667	02:06:04	7564	02:07:16	7636	00:01:12	72	0.0000
nopath	3	1	12	14	763	02:06:01	7561	02:07:17	7637	00:01:16	76	0.0000
nopath	5	1	10	1	785	02:06:24	7584	02:07:24	7644	00:01:00	60	0.0000
nopath	2	3	9	1	679	02:06:29	7589	02:07:26	7646	00:00:57	57	0.0000
nopath	5	6	10	1	380	02:06:47	7607	02:07:30	7650	00:00:43	43	0.0000
nopath	6	2	6	1	748	02:06:03	7563	02:07:45	7665	00:01:42	102	0.0000
nopath	4	6	3	1	696	02:06:27	7587	02:07:46	7666	00:01:19	79	0.0000
nopath	4	1	13	15	792	02:05:54	7554	02:07:47	7667	00:01:53	113	0.0000
nopath	3	6	9	1	667	02:06:40	7600	02:07:48	7668	00:01:08	68	0.0000
nopath	6	4	10	1	696	02:06:37	7597	02:07:48	7668	00:01:11	71	0.0000
nopath	5	2	12	14	701	02:06:44	7604	02:07:50	7670	00:01:06	66	0.0000
nopath	1	5	5	1	785	02:06:36	7596	02:07:53	7673	00:01:17	77	0.0000
nopath	1	2	10	1	504	02:06:47	7607	02:07:54	7674	00:01:07	67	0.0000
nopath	5	3	9	1	621	02:07:03	7623	02:08:03	7683	00:01:00	60	0.0000	00:01:07
nopath	6	3	5	1	667	02:06:58	7618	02:08:05	7685	00:01:07	67	0.0000
nopath	4	2	12	14	708	02:06:55	7615	02:08:06	7686	00:01:11	71	0.0000
nopath	2	3	5	1	679	02:06:40	7600	02:08:22	7702	00:01:42	102	0.0000
nopath	2	1	9	1	504	02:07:39	7659	02:08:24	7704	00:00:45	45	0.0000
nopath	2	4	3	1	708	02:07:08	7628	02:08:28	7708	00:01:20	80	0.0000
nopath	2	3	10	1	679	02:07:17	7637	02:08:30	7710	00:01:13	73	0.0000
nopath	3	6	13	15	667	02:07:38	7658	02:08:30	7710	00:00:52	52	0.0000
nopath	3	6	13	15	667	02:07:39	7659	02:08:32	7712	00:00:53	53	0.0000
nopath	6	1	12	14	832	02:07:08	7628	02:08:32	7712	00:01:24	84	0.0000
nopath	3	6	3	1	667	02:07:43	7663	02:08:34	7714	00:00:51	51	0.0000
nopath	5	7	13	15	577	02:07:18	7638	02:08:51	7731	00:01:33	93	0.0000
nopath	1	3	12	14	763	02:07:18	7638	02:09:03	7743	00:01:45	105	0.0000	00:01:19
nopath	3	6	3	1	667	02:08:02	7682	02:09:05	7745	00:01:03	63	0.0000
nopath	3	6	12	14	667	02:08:09	7689	02:09:08	7748	00:00:59	59	0.0000
nopath	3	6	5	1	667	02:08:11	7691	02:09:10	7750	00:00:59	59	0.0000
nopath	2	3	3	1	679	02:08:06	7686	02:09:16	7756	00:01:10	70	0.0000
nopath	2	4	3	1	708	02:08:24	7704	02:09:19	7759	00:00:55	55	0.0000
nopath	2	3	3	1	679	02:08:25	7705	02:09:24	7764	00:00:59	59	0.0000
nopath	1	3	2	1	763	02:08:18	7698	02:09:44	7784	00:01:26	86	0.0000
nopath	2	4	10	1	708	02:08:35	7715	02:09:45	7785	00:01:10	70	0.0000
nopath	2	4	12	14	708	02:08:39	7719	02:09:49	7789	00:01:10	70	0.0000
nopath	2	3	5	1	679	02:08:53	7733	02:09:50	7790	00:00:57	57	0.0000
nopath	2	3	3	1	679	02:08:58	7738	02:09:52	7792	00:00:54	54	0.0000
nopath	1	2	12	14	504	02:09:04	7744	02:09:54	7794	00:00:50	50	0.0000
nopath	5	1	2	1	785	02:08:55	7735	02:09:55	7795	00:01:00	60	0.0000
nopath	3	6	12	14	667	02:08:49	7729	02:10:07	7807	00:01:18	78	0.0000	00:00:59
nopath	1	3	10	1	763	02:09:11	7751	02:10:22	7822	00:01:11	71	0.0000
nopath	1	2	12	14	504	02:09:36	7776	02:10:24	7824	00:00:48	48	0.0000
nopath	3	6	3	1	667	02:09:05	7745	02:10:24	7824	00:01:19	79	0.0000
nopath	5	1	3	1	785	02:09:24	7764	02:10:25	7825	00:01:01	61	0.0000
nopath	3	6	13	15	667	02:09:27	7767	02:10:29	7829	00:01:02	62	0.0000
nopath	6	1	9	1	832	02:09:25	7765	02:10:35	7835	00:01:10	70	0.0000
nopath	3	2	3	1	679	02:08:58	7738	02:10:45	7845	00:01:47	107	0.0000
nopath	3	7	5	1	302	02:10:07	7807	02:10:45	7845	00:00:38	38	0.0000
nopath	1	3	9	1	763	02:09:27	7767	02:10:52	7852	00:01:25	85	0.0000
nopath	1	3	3	1	763	02:09:28	7768	02:10:55	7855	00:01:27	87	0.0000
nopath	3	6	3	1	667	02:09:53	7793	02:10:56	7856	00:01:03	63	0.0000
nopath	2	1	6	1	504	02:10:07	7807	02:10:59	7859	00:00:52	52	0.0000
nopath	6	3	3	1	667	02:10:08	7808	02:11:03	7863	00:00:55	55	0.0000	00:01:08
nopath	2	4	3	1	708	02:10:06	7806	02:11:15	7875	00:01:09	69	0.0000
nopath	3	2	3	1	679	02:10:03	7803	02:11:15	7875	00:01:12	72	0.0000
nopath	3	2	12	14	679	02:10:15	7815	02:11:18	7878	00:01:03	63	0.0000
nopath	2	3	9	1	679	02:10:32	7832	02:11:42	7902	00:01:10	70	0.0000
nopath	3	6	10	1	667	02:10:21	7821	02:11:46	7906	00:01:25	85	0.0000
nopath	5	1	12	14	785	02:10:46	7846	02:11:47	7907	00:01:01	61	0.0000
nopath	2	4	12	14	708	02:10:56	7856	02:11:51	7911	00:00:55	55	0.0000
nopath	3	6	12	14	667	02:11:00	7860	02:11:51	7911	00:00:51	51	0.0000
nopath	1	2	3	1	504	02:11:01	7861	02:11:53	7913	00:00:52	52	0.0000
nopath	1	3	13	15	763	02:10:00	7800	02:12:00	7920	00:02:00	120	0.0000	00:01:29
nopath	1	3	13	15	763	02:10:08	7808	02:12:04	7924	00:01:56	116	0.0000
nopath	5	1	3	1	785	02:11:04	7864	02:12:07	7927	00:01:03	63	0.0000
nopath	3	4	12	14	375	02:11:10	7870	02:12:16	7936	00:01:06	66	0.0000
nopath	5	3	12	14	621	02:10:59	7859	02:12:16	7936	00:01:17	77	0.0000
nopath	1	2	5	1	504	02:11:31	7891	02:12:17	7937	00:00:46	46	0.0000
nopath	5	7	12	14	577	02:10:51	7851	02:12:18	7938	00:01:27	87	0.0000
nopath	5	3	13	15	621	02:11:01	7861	02:12:20	7940	00:01:19	79	0.0000
nopath	6	7	10	1	624	02:10:42	7842	02:12:27	7947	00:01:45	105	0.0000
nopath	1	3	13	15	763	02:10:31	7831	02:12:35	7955	00:02:04	124	0.0000
nopath	3	6	2	1	667	02:11:30	7890	02:12:37	7957	00:01:07	67	0.0000
nopath	2	3	9	1	679	02:11:19	7879	02:12:45	7965	00:01:26	86	0.0000
nopath	6	1	12	14	832	02:11:49	7909	02:12:54	7974	00:01:05	65	0.0000
nopath	1	3	5	1	763	02:12:07	7927	02:13:06	7986	00:00:59	59	0.0000	00:01:39
nopath	2	4	3	1	708	02:12:20	7940	02:13:26	8006	00:01:06	66	0.0000
nopath	2	3	9	1	679	02:12:24	7944	02:13:28	8008	00:01:04	64	0.0000
nopath	2	3	3	1	679	02:12:33	7953	02:13:29	8009	00:00:56	56	0.0000
nopath	1	2	2	1	504	02:12:47	7967	02:13:30	8010	00:00:43	43	0.0000
nopath	1	7	12	14	542	02:12:53	7973	02:13:41	8021	00:00:48	48	0.0000
nopath	6	2	10	1	748	02:12:51	7971	02:13:49	8029	00:00:58	58	0.0000
nopath	2	3	3	1	679	02:12:44	7964	02:13:52	8032	00:01:08	68	0.0000
nopath	3	5	6	1	621	02:12:50	7970	02:14:05	8045	00:01:15	75	0.0000	00:01:02
nopath	3	6	2	1	667	02:13:14	7994	02:14:08	8048	00:00:54	54	0.0000
nopath	4	2	13	15	708	02:12:59	7979	02:14:09	8049	00:01:10	70	0.0000
nopath	3	6	3	1	667	02:13:17	7997	02:14:10	8050	00:00:53	53	0.0000
nopath	5	4	3	1	650	02:13:12	7992	02:14:10	8050	00:00:58	58	0.0000
nopath	6	2	5	1	748	02:13:15	7995	02:14:35	8075	00:01:20	80	0.0000
nopath	2	4	12	14	708	02:13:32	8012	02:14:36	8076	00:01:04	64	0.0000
nopath	3	6	10	1	667	02:13:29	8009	02:14:36	8076	00:01:07	67	0.0000
nopath	6	5	12	14	380	02:13:49	8029	02:14:39	8079	00:00:50	50	0.0000
nopath	2	3	5	1	679	02:13:46	8026	02:14:42	8082	00:00:56	56	0.0000
nopath	2	4	6	1	708	02:13:48	8028	02:14:45	8085	00:00:57	57	0.0000
nopath	3	6	5	1	667	02:13:57	8037	02:14:46	8086	00:00:49	49	0.0000
nopath	5	2	3	1	701	02:13:52	8032	02:14:49	8089	00:00:57	57	0.0000
nopath	6	1	3	1	832	02:13:47	8027	02:14:49	8089	00:01:02	62	0.0000
nopath	6	3	12	14	667	02:13:57	8037	02:14:57	8097	00:01:00	60	0.0000
nopath	3	6	3	1	667	02:14:02	8042	02:15:16	8116	00:01:14	74	0.0000	00:01:04
nopath	2	1	9	1	504	02:13:58	8038	02:15:17	8117	00:01:19	79	0.0000
nopath	3	6	2	1	667	02:14:19	8059	02:15:18	8118	00:00:59	59	0.0000
nopath	6	1	3	1	832	02:14:00	8040	02:15:21	8121	00:01:21	81	0.0000
nopath	5	1	12	14	785	02:14:24	8064	02:15:25	8125	00:01:01	61	0.0000
nopath	3	5	3	1	621	02:14:38	8078	02:15:30	8130	00:00:52	52	0.0000
nopath	2	3	9	1	679	02:14:07	8047	02:15:32	8132	00:01:25	85	0.0000
nopath	3	6	5	1	667	02:14:39	8079	02:15:33	8133	00:00:54	54	0.0000
nopath	5	1	5	1	785	02:14:34	8074	02:15:35	8135	00:01:01	61	0.0000
nopath	3	6	12	14	667	02:14:47	8087	02:15:37	8137	00:00:50	50	0.0000
nopath	3	6	3	1	667	02:14:50	8090	02:15:40	8140	00:00:50	50	0.0000
nopath	3	6	2	1	667	02:14:56	8096	02:15:45	8145	00:00:49	49	0.0000
nopath	2	7	3	1	458	02:14:13	8053	02:15:54	8154	00:01:41	101	0.0000
nopath	1	4	3	1	792	02:14:55	8095	02:16:05	8165	00:01:10	70	0.0000	00:01:14
nopath	2	7	12	14	458	02:15:25	8125	02:16:06	8166	00:00:41	41	0.0000
nopath	3	6	3	1	667	02:15:16	8116	02:16:06	8166	00:00:50	50	0.0000
nopath	4	1	6	1	792	02:14:27	8067	02:16:08	8168	00:01:41	101	0.0000
nopath	2	4	3	1	708	02:15:15	8115	02:16:09	8169	00:00:54	54	0.0000
nopath	1	2	5	1	504	02:15:42	8142	02:16:25	8185	00:00:43	43	0.0000
nopath	6	7	3	1	624	02:15:18	8118	02:16:27	8187	00:01:09	69	0.0000
nopath	3	7	12	14	302	02:15:42	8142	02:16:30	8190	00:00:48	48	0.0000
nopath	5	3	3	1	621	02:16:03	8163	02:16:52	8212	00:00:49	49	0.0000
nopath	3	6	9	1	667	02:15:52	8152	02:16:56	8216	00:01:04	64	0.0000
nopath	3	2	9	1	679	02:15:56	8156	02:16:58	8218	00:01:02	62	0.0000
nopath	3	6	9	1	667	02:16:09	8169	02:17:01	8221	00:00:52	52	0.0000	00:00:53
nopath	2	5	12	14	701	02:16:13	8173	02:17:14	8234	00:01:01	61	0.0000
nopath	2	1	12	14	504	02:16:26	8186	02:17:16	8236	00:00:50	50	0.0000
nopath	3	1	5	1	763	02:15:58	8158	02:17:18	8238	00:01:20	80	0.0000
nopath	2	3	13	15	679	02:16:26	8186	02:17:22	8242	00:00:56	56	0.0000
nopath	1	2	6	1	504	02:16:43	8203	02:17:32	8252	00:00:49	49	0.0000
nopath	1	3	5	1	763	02:16:15	8175	02:17:38	8258	00:01:23	83	0.0000
nopath	1	3	3	1	763	02:16:38	8198	02:17:43	8263	00:01:05	65	0.0000
nopath	6	2	3	1	748	02:16:31	8191	02:17:59	8279	00:01:28	88	0.0000
nopath	1	5	3	1	785	02:16:01	8161	02:18:03	8283	00:02:02	122	0.0000	00:01:29
nopath	6	1	3	1	832	02:16:40	8200	02:18:07	8287	00:01:27	87	0.0000
nopath	1	3	5	1	763	02:17:11	8231	02:18:09	8289	00:00:58	58	0.0000
nopath	3	6	3	1	667	02:17:15	8235	02:18:16	8296	00:01:01	61	0.0000
nopath	5	1	13	15	785	02:16:35	8195	02:18:19	8299	00:01:44	104	0.0000
nopath	5	1	3	1	785	02:17:12	8232	02:18:22	8302	00:01:10	70	0.0000
nopath	4	7	12	14	331	02:17:52	8272	02:18:24	8304	00:00:32	32	0.0000
nopath	5	1	9	1	785	02:17:28	8248	02:18:30	8310	00:01:02	62	0.0000
nopath	4	2	9	1	708	02:17:37	8257	02:18:35	8315	00:00:58	58	0.0000
nopath	5	6	5	1	380	02:17:49	8269	02:18:40	8320	00:00:51	51	0.0000
nopath	1	4	9	1	792	02:17:42	8262	02:18:55	8335	00:01:13	73	0.0000
nopath	3	6	9	1	667	02:17:30	8250	02:18:55	8335	00:01:25	85	0.0000
nopath	2	3	2	1	679	02:17:13	8233	02:18:57	8337	00:01:44	104	0.0000
nopath	6	2	13	15	748	02:17:26	8246	02:18:57	8337	00:01:31	91	0.0000
nopath	2	3	10	1	679	02:17:29	8249	02:18:59	8339	00:01:30	90	0.0000
nopath	6	1	9	1	832	02:16:49	8209	02:19:01	8341	00:02:12	132	0.0000	00:01:23
nopath	3	6	9	1	667	02:18:14	8294	02:19:03	8343	00:00:49	49	0.0000
nopath	3	6	12	14	667	02:18:17	8297	02:19:07	8347	00:00:50	50	0.0000
nopath	3	2	3	1	679	02:18:17	8297	02:19:15	8355	00:00:58	58	0.0000
nopath	2	6	9	1	748	02:18:10	8290	02:19:16	8356	00:01:06	66	0.0000
nopath	5	4	3	1	650	02:17:40	8260	02:19:19	8359	00:01:39	99	0.0000
nopath	2	3	3	1	679	02:18:11	8291	02:19:22	8362	00:01:11	71	0.0000
nopath	4	1	9	1	792	02:18:11	8291	02:19:24	8364	00:01:13	73	0.0000
nopath	2	4	12	14	708	02:18:14	8294	02:19:27	8367	00:01:13	73	0.0000
nopath	6	1	3	1	832	02:17:26	8246	02:19:31	8371	00:02:05	125	0.0000
nopath	3	6	5	1	667	02:18:35	8315	02:19:36	8376	00:01:01	61	0.0000
nopath	3	6	12	14	667	02:18:43	8323	02:19:38	8378	00:00:55	55	0.0000
nopath	2	4	13	15	708	02:18:39	8319	02:19:48	8388	00:01:09	69	0.0000
nopath	3	5	9	1	621	02:18:46	8326	02:19:56	8396	00:01:10	70	0.0000
nopath	6	3	3	1	667	02:19:09	8349	02:19:59	8399	00:00:50	50	0.0000
nopath	3	4	2	1	375	02:19:36	8376	02:20:08	8408	00:00:32	32	0.0000	00:00:44
nopath	2	1	12	14	504	02:19:13	8353	02:20:11	8411	00:00:58	58	0.0000
nopath	1	3	3	1	763	02:18:57	8337	02:20:12	8412	00:01:15	75	0.0000
nopath	3	6	12	14	667	02:19:19	8359	02:20:17	8417	00:00:58	58	0.0000
nopath	2	3	12	14	679	02:18:58	8338	02:20:18	8418	00:01:20	80	0.0000
nopath	3	6	12	14	667	02:19:20	8360	02:20:18	8418	00:00:58	58	0.0000
nopath	5	1	9	1	785	02:18:52	8332	02:20:21	8421	00:01:29	89	0.0000
nopath	2	4	13	15	708	02:19:20	8360	02:20:24	8424	00:01:04	64	0.0000
nopath	2	3	9	1	679	02:19:37	8377	02:20:30	8430	00:00:53	53	0.0000
nopath	4	3	12	14	375	02:19:51	8391	02:20:32	8432	00:00:41	41	0.0000
nopath	1	4	3	1	792	02:19:23	8363	02:20:36	8436	00:01:13	73	0.0000
nopath	1	2	10	1	504	02:19:53	8393	02:20:37	8437	00:00:44	44	0.0000
nopath	5	3	5	1	621	02:19:48	8388	02:20:54	8454	00:01:06	66	0.0000
nopath	3	6	9	1	667	02:19:48	8388	02:21:05	8465	00:01:17	77	0.0000	00:01:01
nopath	3	6	12	14	667	02:19:52	8392	02:21:08	8468	00:01:16	76	0.0000
nopath	3	6	2	1	667	02:20:04	8404	02:21:11	8471	00:01:07	67	0.0000
nopath	1	3	5	1	763	02:19:44	8384	02:21:12	8472	00:01:28	88	0.0000
nopath	2	4	3	1	708	02:19:40	8380	02:21:17	8477	00:01:37	97	0.0000
nopath	2	3	12	14	679	02:20:22	8422	02:21:19	8479	00:00:57	57	0.0000
nopath	2	3	13	15	679	02:20:28	8428	02:21:24	8484	00:00:56	56	0.0000
nopath	5	1	12	14	785	02:20:27	8427	02:21:28	8488	00:01:01	61	0.0000
nopath	2	3	3	1	679	02:20:36	8436	02:21:28	8488	00:00:52	52	0.0000
nopath	1	2	12	14	504	02:20:13	8413	02:21:29	8489	00:01:16	76	0.0000
nopath	6	2	13	15	748	02:20:13	8413	02:21:32	8492	00:01:19	79	0.0000
nopath	6	1	12	14	832	02:20:46	8446	02:21:50	8510	00:01:04	64	0.0000
nopath	5	2	5	1	701	02:20:30	8430	02:21:50	8510	00:01:20	80	0.0000
nopath	5	1	12	14	785	02:20:38	8438	02:21:59	8519	00:01:21	81	0.0000
nopath	3	2	3	1	679	02:20:31	8431	02:22:05	8525	00:01:34	94	0.0000	00:01:14
nopath	6	4	9	1	696	02:21:13	8473	02:22:10	8530	00:00:57	57	0.0000
nopath	3	6	13	15	667	02:20:49	8449	02:22:19	8539	00:01:30	90	0.0000
nopath	3	6	5	1	667	02:21:27	8487	02:22:22	8542	00:00:55	55	0.0000
nopath	4	1	5	1	792	02:21:07	8467	02:22:25	8545	00:01:18	78	0.0000
nopath	3	6	3	1	667	02:21:36	8496	02:22:26	8546	00:00:50	50	0.0000
nopath	2	3	12	14	679	02:20:50	8450	02:22:27	8547	00:01:37	97	0.0000
nopath	2	4	12	14	708	02:21:16	8476	02:22:30	8550	00:01:14	74	0.0000
nopath	5	1	3	1	785	02:21:20	8480	02:22:31	8551	00:01:11	71	0.0000
nopath	2	4	12	14	708	02:21:40	8500	02:22:35	8555	00:00:55	55	0.0000
nopath	1	7	6	1	542	02:22:08	8528	02:22:54	8574	00:00:46	46	0.0000
nopath	2	4	2	1	708	02:21:47	8507	02:22:55	8575	00:01:08	68	0.0000
nopath	1	3	13	15	763	02:21:31	8491	02:22:57	8577	00:01:26	86	0.0000
nopath	1	4	10	1	792	02:22:00	8520	02:23:00	8580	00:01:00	60	0.0000	00:01:08
nopath	4	7	5	1	331	02:22:32	8552	02:23:02	8582	00:00:30	30	0.0000
nopath	1	3	3	1	763	02:22:06	8526	02:23:03	8583	00:00:57	57	0.0000
nopath	3	6	12	14	667	02:22:03	8523	02:23:08	8588	00:01:05	65	0.0000
nopath	4	2	13	15	708	02:21:35	8495	02:23:09	8589	00:01:34	94	0.0000
nopath	3	6	10	1	667	02:22:07	8527	02:23:09	8589	00:01:02	62	0.0000
nopath	5	3	9	1	621	02:22:11	8531	02:23:13	8593	00:01:02	62	0.0000
nopath	4	1	12	14	792	02:22:22	8542	02:23:23	8603	00:01:01	61	0.0000
nopath	6	3	5	1	667	02:22:14	8534	02:23:24	8604	00:01:10	70	0.0000
nopath	2	1	9	1	504	02:22:48	8568	02:23:30	8610	00:00:42	42	0.0000
nopath	2	3	5	1	679	02:22:33	8553	02:23:32	8612	00:00:59	59	0.0000
nopath	2	3	10	1	679	02:22:35	8555	02:23:35	8615	00:01:00	60	0.0000
nopath	3	6	9	1	667	02:22:42	8562	02:23:39	8619	00:00:57	57	0.0000
nopath	3	5	13	15	621	02:22:43	8563	02:23:43	8623	00:01:00	60	0.0000
nopath	5	3	8	1	621	02:22:49	8569	02:23:44	8624	00:00:55	55	0.0000
nopath	6	5	9	1	380	02:23:03	8583	02:23:46	8626	00:00:43	43	0.0000
nopath	6	1	13	15	832	02:22:40	8560	02:23:46	8626	00:01:06	66	0.0000
nopath	3	2	3	1	679	02:22:35	8555	02:23:55	8635	00:01:20	80	0.0000
nopath	1	6	3	1	832	02:22:20	8540	02:23:56	8636	00:01:36	96	0.0000
nopath	1	3	6	1	763	02:22:58	8578	02:24:02	8642	00:01:04	64	0.0000	00:01:12
nopath	3	6	3	1	667	02:23:17	8597	02:24:07	8647	00:00:50	50	0.0000
nopath	3	6	9	1	667	02:23:18	8598	02:24:08	8648	00:00:50	50	0.0000
nopath	3	6	9	1	667	02:23:20	8600	02:24:10	8650	00:00:50	50	0.0000
nopath	2	1	3	1	504	02:23:24	8604	02:24:10	8650	00:00:46	46	0.0000
nopath	6	2	8	1	748	02:23:14	8594	02:24:14	8654	00:01:00	60	0.0000
nopath	2	4	9	1	708	02:23:07	8587	02:24:16	8656	00:01:09	69	0.0000
nopath	5	6	12	14	380	02:23:31	8611	02:24:31	8671	00:01:00	60	0.0000
nopath	1	2	9	1	504	02:23:53	8633	02:24:36	8676	00:00:43	43	0.0000
nopath	1	2	10	1	504	02:23:59	8639	02:24:43	8683	00:00:44	44	0.0000
nopath	5	7	3	1	577	02:23:57	8637	02:24:55	8695	00:00:58	58	0.0000
nopath	5	3	3	1	621	02:24:10	8650	02:24:58	8698	00:00:48	48	0.0000
nopath	3	6	13	15	667	02:23:56	8636	02:25:00	8700	00:01:04	64	0.0000	00:01:01
nopath	3	6	9	1	667	02:24:14	8654	02:25:04	8704	00:00:50	50	0.0000
nopath	3	6	12	14	667	02:24:21	8661	02:25:12	8712	00:00:51	51	0.0000
nopath	5	1	12	14	785	02:23:18	8598	02:25:12	8712	00:01:54	114	0.0000
nopath	2	3	13	15	679	02:23:40	8620	02:25:21	8721	00:01:41	101	0.0000
nopath	2	3	12	14	679	02:24:22	8662	02:25:23	8723	00:01:01	61	0.0000
nopath	3	6	9	1	667	02:24:32	8672	02:25:24	8724	00:00:52	52	0.0000
nopath	3	1	10	1	763	02:24:06	8646	02:25:27	8727	00:01:21	81	0.0000
nopath	1	2	6	1	504	02:24:11	8651	02:25:39	8739	00:01:28	88	0.0000
nopath	2	4	13	15	708	02:24:28	8668	02:25:47	8747	00:01:19	79	0.0000
nopath	4	2	3	1	708	02:24:29	8669	02:25:55	8755	00:01:26	86	0.0000
nopath	1	3	6	1	763	02:24:38	8678	02:25:57	8757	00:01:19	79	0.0000
nopath	1	3	10	1	763	02:24:49	8689	02:26:02	8762	00:01:13	73	0.0000	00:01:16
nopath	3	6	12	14	667	02:24:40	8680	02:26:07	8767	00:01:27	87	0.0000
nopath	2	1	5	1	504	02:25:20	8720	02:26:10	8770	00:00:50	50	0.0000
nopath	2	4	12	14	708	02:25:05	8705	02:26:18	8778	00:01:13	73	0.0000
nopath	5	1	9	1	785	02:25:01	8701	02:26:21	8781	00:01:20	80	0.0000
nopath	2	3	3	1	679	02:25:23	8723	02:26:21	8781	00:00:58	58	0.0000
nopath	2	3	3	1	679	02:25:27	8727	02:26:25	8785	00:00:58	58	0.0000
nopath	4	2	5	1	708	02:25:18	8718	02:26:25	8785	00:01:07	67	0.0000
nopath	5	3	13	15	621	02:25:22	8722	02:26:36	8796	00:01:14	74	0.0000
nopath	3	4	3	1	375	02:25:56	8756	02:26:41	8801	00:00:45	45	0.0000
nopath	6	3	6	1	667	02:25:55	8755	02:26:45	8805	00:00:50	50	0.0000
nopath	1	2	12	14	504	02:25:29	8729	02:26:53	8813	00:01:24	84	0.0000
nopath	6	1	13	15	832	02:25:09	8709	02:26:55	8815	00:01:46	106	0.0000
nopath	1	4	3	1	792	02:25:20	8720	02:26:55	8815	00:01:35	95	0.0000
nopath	3	6	3	1	667	02:25:50	8750	02:26:55	8815	00:01:05	65	0.0000
nopath	2	4	12	14	708	02:25:43	8743	02:26:57	8817	00:01:14	74	0.0000
nopath	3	6	3	1	667	02:25:56	8756	02:26:57	8817	00:01:01	61	0.0000
nopath	2	3	3	1	679	02:26:07	8767	02:27:00	8820	00:00:53	53	0.0000	00:01:07
nopath	2	6	5	1	748	02:25:57	8757	02:27:06	8826	00:01:09	69	0.0000
nopath	3	2	5	1	679	02:25:56	8756	02:27:11	8831	00:01:15	75	0.0000
nopath	2	7	13	15	458	02:26:36	8796	02:27:17	8837	00:00:41	41	0.0000
nopath	1	3	6	1	763	02:26:06	8766	02:27:22	8842	00:01:16	76	0.0000
nopath	3	6	12	14	667	02:26:20	8780	02:27:36	8856	00:01:16	76	0.0000
nopath	2	4	5	1	708	02:26:45	8805	02:27:38	8858	00:00:53	53	0.0000
nopath	6	2	12	14	748	02:26:44	8804	02:27:40	8860	00:00:56	56	0.0000
nopath	1	5	13	15	785	02:26:50	8810	02:27:54	8874	00:01:04	64	0.0000
nopath	6	3	12	14	667	02:27:06	8826	02:27:57	8877	00:00:51	51	0.0000
nopath	6	7	6	1	624	02:27:01	8821	02:27:58	8878	00:00:57	57	0.0000
nopath	5	2	5	1	701	02:26:54	8814	02:28:15	8895	00:01:21	81	0.0000	00:01:03
nopath	3	5	5	1	621	02:27:25	8845	02:28:15	8895	00:00:50	50	0.0000
nopath	3	6	13	15	667	02:27:28	8848	02:28:20	8900	00:00:52	52	0.0000
nopath	2	3	13	15	679	02:26:59	8819	02:28:20	8900	00:01:21	81	0.0000
nopath	2	4	5	1	708	02:27:11	8831	02:28:23	8903	00:01:12	72	0.0000
nopath	1	7	9	1	542	02:27:10	8830	02:28:23	8903	00:01:13	73	0.0000
nopath	2	4	5	1	708	02:27:12	8832	02:28:25	8905	00:01:13	73	0.0000
nopath	3	6	12	14	667	02:27:39	8859	02:28:30	8910	00:00:51	51	0.0000
nopath	1	2	5	1	504	02:27:58	8878	02:28:43	8923	00:00:45	45	0.0000
nopath	5	4	13	15	650	02:27:36	8856	02:28:43	8923	00:01:07	67	0.0000
nopath	6	1	3	1	832	02:27:47	8867	02:28:49	8929	00:01:02	62	0.0000
nopath	3	6	6	1	667	02:27:40	8860	02:28:56	8936	00:01:16	76	0.0000
nopath	3	6	5	1	667	02:27:55	8875	02:28:58	8938	00:01:03	63	0.0000
nopath	1	3	5	1	763	02:27:52	8872	02:29:02	8942	00:01:10	70	0.0000	00:01:13
nopath	2	1	12	14	504	02:27:41	8861	02:29:08	8948	00:01:27	87	0.0000
nopath	3	2	3	1	679	02:28:11	8891	02:29:08	8948	00:00:57	57	0.0000
nopath	3	6	10	1	667	02:28:19	8899	02:29:09	8949	00:00:50	50	0.0000
nopath	2	3	9	1	679	02:28:23	8903	02:29:19	8959	00:00:56	56	0.0000
nopath	3	6	13	15	667	02:28:30	8910	02:29:22	8962	00:00:52	52	0.0000
nopath	5	1	12	14	785	02:28:04	8884	02:29:22	8962	00:01:18	78	0.0000
nopath	2	3	10	1	679	02:28:31	8911	02:29:23	8963	00:00:52	52	0.0000
nopath	6	1	12	14	832	02:28:43	8923	02:29:47	8987	00:01:04	64	0.0000
nopath	5	3	12	14	621	02:29:03	8943	02:29:54	8994	00:00:51	51	0.0000
nopath	5	1	9	1	785	02:28:47	8927	02:29:56	8996	00:01:09	69	0.0000
nopath	3	6	9	1	667	02:28:48	8928	02:29:56	8996	00:01:08	68	0.0000
nopath	3	6	5	1	667	02:29:01	8941	02:29:58	8998	00:00:57	57	0.0000
nopath	1	2	9	1	504	02:29:15	8955	02:29:59	8999	00:00:44	44	0.0000
nopath	3	6	3	1	667	02:29:08	8948	02:30:00	9000	00:00:52	52	0.0000	00:01:00
nopath	3	7	9	1	302	02:29:34	8974	02:30:07	9007	00:00:33	33	0.0000
nopath	3	5	10	1	621	02:29:25	8965	02:30:25	9025	00:01:00	60	0.0000
nopath	3	6	13	15	667	02:29:36	8976	02:30:30	9030	00:00:54	54	0.0000
nopath	1	3	12	14	763	02:29:31	8971	02:30:31	9031	00:01:00	60	0.0000
nopath	1	4	6	1	792	02:29:33	8973	02:30:34	9034	00:01:01	61	0.0000
nopath	5	6	13	15	380	02:29:51	8991	02:30:44	9044	00:00:53	53	0.0000
nopath	5	1	3	1	785	02:29:21	8961	02:30:46	9046	00:01:25	85	0.0000
nopath	3	4	12	14	375	02:30:08	9008	02:30:46	9046	00:00:38	38	0.0000
nopath	2	3	10	1	679	02:28:43	8923	02:30:52	9052	00:02:09	129	0.0000
nopath	3	6	5	1	667	02:29:39	8979	02:30:56	9056	00:01:17	77	0.0000
nopath	5	7	13	15	577	02:29:49	8989	02:31:11	9071	00:01:22	82	0.0000	00:01:15
nopath	4	1	10	1	792	02:29:55	8995	02:31:12	9072	00:01:17	77	0.0000
nopath	1	3	12	14	763	02:29:48	8988	02:31:13	9073	00:01:25	85	0.0000
nopath	3	7	3	1	302	02:30:18	9018	02:31:14	9074	00:00:56	56	0.0000
nopath	6	2	9	1	748	02:29:45	8985	02:31:15	9075	00:01:30	90	0.0000
nopath	1	3	2	1	763	02:29:50	8990	02:31:16	9076	00:01:26	86	0.0000
nopath	2	7	10	1	458	02:30:24	9024	02:31:17	9077	00:00:53	53	0.0000
nopath	1	3	13	15	763	02:30:02	9002	02:31:20	9080	00:01:18	78	0.0000
nopath	2	3	5	1	679	02:30:20	9020	02:31:22	9082	00:01:02	62	0.0000
nopath	4	3	9	1	375	02:30:43	9043	02:31:24	9084	00:00:41	41	0.0000
nopath	3	6	3	1	667	02:30:10	9010	02:31:25	9085	00:01:15	75	0.0000
nopath	6	2	13	15	748	02:30:07	9007	02:31:38	9098	00:01:31	91	0.0000
nopath	4	5	9	1	650	02:30:39	9039	02:31:55	9115	00:01:16	76	0.0000
nopath	2	1	3	1	504	02:30:58	9058	02:31:57	9117	00:00:59	59	0.0000
nopath	3	6	12	14	667	02:30:29	9029	02:31:59	9119	00:01:30	90	0.0000
nopath	3	6	10	1	667	02:30:34	9034	02:32:03	9123	00:01:29	89	0.0000	00:01:17
nopath	2	3	5	1	679	02:30:44	9044	02:32:04	9124	00:01:20	80	0.0000
nopath	2	4	5	1	708	02:30:30	9030	02:32:05	9125	00:01:35	95	0.0000
nopath	3	6	6	1	667	02:30:48	9048	02:32:05	9125	00:01:17	77	0.0000
nopath	5	1	6	1	785	02:30:49	9049	02:32:06	9126	00:01:17	77	0.0000
nopath	3	6	3	1	667	02:31:08	9068	02:32:08	9128	00:01:00	60	0.0000
nopath	5	1	6	1	785	02:31:07	9067	02:32:09	9129	00:01:02	62	0.0000
nopath	3	6	3	1	667	02:31:14	9074	02:32:10	9130	00:00:56	56	0.0000
nopath	3	6	6	1	667	02:31:15	9075	02:32:11	9131	00:00:56	56	0.0000
nopath	1	2	3	1	504	02:30:54	9054	02:32:13	9133	00:01:19	79	0.0000
nopath	5	1	9	1	785	02:31:12	9072	02:32:13	9133	00:01:01	61	0.0000
nopath	3	6	5	1	667	02:31:21	9081	02:32:14	9134	00:00:53	53	0.0000
nopath	6	5	9	1	380	02:31:43	9103	02:32:17	9137	00:00:34	34	0.0000
nopath	6	7	3	1	624	02:31:23	9083	02:32:19	9139	00:00:56	56	0.0000
nopath	2	4	6	1	708	02:31:05	9065	02:32:25	9145	00:01:20	80	0.0000
nopath	3	2	6	1	679	02:31:20	9080	02:32:25	9145	00:01:05	65	0.0000
nopath	4	7	9	1	331	02:31:55	9115	02:32:26	9146	00:00:31	31	0.0000
nopath	1	2	6	1	504	02:32:06	9126	02:32:56	9176	00:00:50	50	0.0000
nopath	5	1	13	15	785	02:31:53	9113	02:32:56	9176	00:01:03	63	0.0000
nopath	5	7	12	14	577	02:32:03	9123	02:33:00	9180	00:00:57	57	0.0000	00:00:57
nopath	1	2	3	1	504	02:32:17	9137	02:33:03	9183	00:00:46	46	0.0000
nopath	2	3	3	1	679	02:31:42	9102	02:33:05	9185	00:01:23	83	0.0000
nopath	2	4	13	15	708	02:31:09	9069	02:33:08	9188	00:01:59	119	0.0000
nopath	3	6	12	14	667	02:32:11	9131	02:33:08	9188	00:00:57	57	0.0000
nopath	3	6	9	1	667	02:32:14	9134	02:33:10	9190	00:00:56	56	0.0000
nopath	6	2	12	14	748	02:32:05	9125	02:33:10	9190	00:01:05	65	0.0000
nopath	3	6	5	1	667	02:32:25	9145	02:33:16	9196	00:00:51	51	0.0000
nopath	6	1	12	14	832	02:32:19	9139	02:33:22	9202	00:01:03	63	0.0000
nopath	3	6	5	1	667	02:32:46	9166	02:33:46	9226	00:01:00	60	0.0000
nopath	3	2	10	1	679	02:32:06	9126	02:33:49	9229	00:01:43	103	0.0000
nopath	5	4	13	15	650	02:32:34	9154	02:33:52	9232	00:01:18	78	0.0000
nopath	2	1	12	14	504	02:33:01	9181	02:33:56	9236	00:00:55	55	0.0000
nopath	6	2	12	14	748	02:32:39	9159	02:33:56	9236	00:01:17	77	0.0000
nopath	2	3	12	14	679	02:32:36	9156	02:33:58	9238	00:01:22	82	0.0000
nopath	3	1	8	1	763	02:31:36	9096	02:33:58	9238	00:02:22	142	0.0000
nopath	3	6	5	1	667	02:33:09	9189	02:33:59	9239	00:00:50	50	0.0000
nopath	2	4	6	1	708	02:32:37	9157	02:34:00	9240	00:01:23	83	0.0000	00:01:12
nopath	2	3	12	14	679	02:32:42	9162	02:34:02	9242	00:01:20	80	0.0000
nopath	2	3	3	1	679	02:32:51	9171	02:34:05	9245	00:01:14	74	0.0000
nopath	2	3	12	14	679	02:32:56	9176	02:34:08	9248	00:01:12	72	0.0000
nopath	1	4	5	1	792	02:32:53	9173	02:34:16	9256	00:01:23	83	0.0000
nopath	6	1	12	14	832	02:33:05	9185	02:34:17	9257	00:01:12	72	0.0000
nopath	4	2	3	1	708	02:32:09	9129	02:34:25	9265	00:02:16	136	0.0000
nopath	4	1	3	1	792	02:32:40	9160	02:34:34	9274	00:01:54	114	0.0000
nopath	5	3	3	1	621	02:33:48	9228	02:34:38	9278	00:00:50	50	0.0000
nopath	1	3	3	1	763	02:33:31	9211	02:34:42	9282	00:01:11	71	0.0000
nopath	1	2	3	1	504	02:34:00	9240	02:34:49	9289	00:00:49	49	0.0000
nopath	1	7	12	14	542	02:33:53	9233	02:34:54	9294	00:01:01	61	0.0000
nopath	3	6	5	1	667	02:33:46	9226	02:34:55	9295	00:01:09	69	0.0000
nopath	1	3	12	14	763	02:33:46	9226	02:34:57	9297	00:01:11	71	0.0000
nopath	1	3	3	1	763	02:34:10	9250	02:35:11	9311	00:01:01	61	0.0000	00:01:13
nopath	5	3	5	1	621	02:33:55	9235	02:35:23	9323	00:01:28	88	0.0000
[truncated: 1,078 more rows]
