# Supplementary material for: Supervised learning from human performance at the computationally hard problem of optimal traffic signal control on a network of junctions
Source: R Soc Open Sci. 2014 Dec 24;1(4):140211. doi: 10.1098/rsos.140211 (PMC4448775; doi:10.1098/rsos.140211)
Supplement: 1. simulationData.zip - This zipped folder contains the simulation configuration files for the traffic microsimulation models used in the paper, as well as the raw data output from the simulations. The data are organised into a folder structure with README.txt files used to provide guidance on the c [file rsos140211supp1.zip › simulationData/multiJunctionModel/TD/run-003/trips-ALL.csv]

Path	From Zone	To Zone	Vehicle Type	Base Vehicle Type	Distance (m)	Departure Time (HH:MM:SS)	Departure Time (s)	Arrival Time (HH:MM:SS)	Arrival Time (s)	Time Taken (HH:MM:SS)	Time Taken (s)	Fuel	Mean Time (HH:MM:SS)
nopath	3	6	5	1	667	00:00:55	55	00:01:45	105	00:00:50	50	0.0000	00:00:50
nopath	6	1	10	1	832	00:00:45	45	00:01:47	107	00:01:02	62	0.0000
nopath	3	6	6	1	667	00:01:28	88	00:02:18	138	00:00:50	50	0.0000	00:00:50
nopath	3	6	8	1	667	00:01:33	93	00:02:23	143	00:00:50	50	0.0000
nopath	1	2	10	1	504	00:01:46	106	00:02:29	149	00:00:43	43	0.0000
nopath	2	3	9	1	679	00:01:12	72	00:02:56	176	00:01:44	104	0.0000
nopath	2	4	3	1	708	00:02:05	125	00:03:00	180	00:00:55	55	0.0000	00:00:55
nopath	3	6	3	1	667	00:02:57	177	00:03:47	227	00:00:50	50	0.0000
nopath	1	3	13	15	763	00:02:55	175	00:03:56	236	00:01:01	61	0.0000
nopath	3	6	7	1	667	00:04:19	259	00:05:08	308	00:00:49	49	0.0000	00:00:49
nopath	1	2	10	1	504	00:05:18	318	00:06:06	366	00:00:48	48	0.0000	00:00:45
nopath	5	1	3	1	785	00:04:59	299	00:06:06	366	00:01:07	67	0.0000
nopath	4	2	5	1	708	00:05:09	309	00:06:15	375	00:01:06	66	0.0000
nopath	3	6	9	1	667	00:05:29	329	00:06:26	386	00:00:57	57	0.0000
nopath	3	6	5	1	667	00:05:36	336	00:06:28	388	00:00:52	52	0.0000
nopath	2	3	5	1	679	00:04:02	242	00:06:35	395	00:02:33	153	0.0000
nopath	2	4	3	1	708	00:05:43	343	00:06:39	399	00:00:56	56	0.0000
nopath	6	1	5	1	832	00:05:21	321	00:06:41	401	00:01:20	80	0.0000
nopath	5	1	10	1	785	00:05:41	341	00:06:46	406	00:01:05	65	0.0000
nopath	2	3	13	15	679	00:05:45	345	00:06:47	407	00:01:02	62	0.0000
nopath	1	3	9	1	763	00:06:02	362	00:07:22	442	00:01:20	80	0.0000	00:01:10
nopath	3	6	5	1	667	00:06:24	384	00:07:26	446	00:01:02	62	0.0000
nopath	3	6	12	14	667	00:06:34	394	00:07:28	448	00:00:54	54	0.0000
nopath	6	2	12	14	748	00:06:55	415	00:07:53	473	00:00:58	58	0.0000
nopath	3	6	9	1	667	00:07:00	420	00:08:06	486	00:01:06	66	0.0000	00:00:58
nopath	5	1	12	14	785	00:07:13	433	00:08:15	495	00:01:02	62	0.0000
nopath	3	5	6	1	621	00:07:25	445	00:08:15	495	00:00:50	50	0.0000
nopath	3	2	3	1	679	00:08:02	482	00:08:58	538	00:00:56	56	0.0000
nopath	5	3	9	1	621	00:08:10	490	00:09:05	545	00:00:55	55	0.0000	00:00:55
nopath	3	6	10	1	667	00:08:28	508	00:09:19	559	00:00:51	51	0.0000
nopath	1	2	5	1	504	00:08:18	498	00:09:19	559	00:01:01	61	0.0000
nopath	2	3	12	14	679	00:07:44	464	00:09:23	563	00:01:39	99	0.0000
nopath	2	3	10	1	679	00:08:35	515	00:09:28	568	00:00:53	53	0.0000
nopath	3	6	13	15	667	00:08:42	522	00:09:35	575	00:00:53	53	0.0000
nopath	1	3	12	14	763	00:08:40	520	00:09:42	582	00:01:02	62	0.0000
nopath	2	1	13	15	504	00:08:53	533	00:09:53	593	00:01:00	60	0.0000
nopath	2	3	10	1	679	00:08:53	533	00:09:56	596	00:01:03	63	0.0000
nopath	1	3	12	14	763	00:09:15	555	00:10:15	615	00:01:00	60	0.0000	00:01:01
nopath	6	3	12	14	667	00:09:15	555	00:10:34	634	00:01:19	79	0.0000
nopath	4	1	13	15	792	00:09:31	571	00:10:41	641	00:01:10	70	0.0000
nopath	2	4	5	1	708	00:09:46	586	00:10:45	645	00:00:59	59	0.0000
nopath	3	6	10	1	667	00:10:03	603	00:10:55	655	00:00:52	52	0.0000
nopath	6	7	3	1	624	00:10:20	620	00:11:15	675	00:00:55	55	0.0000	00:00:55
nopath	3	6	12	14	667	00:10:20	620	00:11:17	677	00:00:57	57	0.0000
nopath	2	7	6	1	458	00:10:18	618	00:11:18	678	00:01:00	60	0.0000
nopath	3	6	5	1	667	00:10:32	632	00:11:22	682	00:00:50	50	0.0000
nopath	2	1	3	1	504	00:10:50	650	00:11:35	695	00:00:45	45	0.0000
nopath	2	5	3	1	701	00:10:37	637	00:11:36	696	00:00:59	59	0.0000
nopath	6	1	13	15	832	00:10:40	640	00:11:45	705	00:01:05	65	0.0000
nopath	3	4	13	15	375	00:11:29	689	00:12:04	724	00:00:35	35	0.0000	00:00:35
nopath	1	3	5	1	763	00:11:15	675	00:12:14	734	00:00:59	59	0.0000
nopath	5	7	9	1	577	00:11:07	667	00:12:27	747	00:01:20	80	0.0000
nopath	6	3	5	1	667	00:11:28	688	00:12:34	754	00:01:06	66	0.0000
nopath	3	5	2	1	621	00:11:51	711	00:12:45	765	00:00:54	54	0.0000
nopath	2	4	5	1	708	00:12:12	732	00:13:04	784	00:00:52	52	0.0000	00:00:55
nopath	3	6	13	15	667	00:12:16	736	00:13:08	788	00:00:52	52	0.0000
nopath	2	3	13	15	679	00:12:20	740	00:13:15	795	00:00:55	55	0.0000
nopath	2	3	12	14	679	00:12:25	745	00:13:33	813	00:01:08	68	0.0000
nopath	6	5	3	1	380	00:12:46	766	00:13:37	817	00:00:51	51	0.0000
nopath	5	1	12	14	785	00:12:45	765	00:13:46	826	00:01:01	61	0.0000
nopath	4	7	3	1	331	00:13:26	806	00:13:57	837	00:00:31	31	0.0000
nopath	4	6	12	14	696	00:13:02	782	00:13:58	838	00:00:56	56	0.0000
nopath	3	1	5	1	763	00:12:41	761	00:14:04	844	00:01:23	83	0.0000	00:01:23
nopath	4	1	3	1	792	00:13:10	790	00:14:15	855	00:01:05	65	0.0000
nopath	5	4	9	1	650	00:13:37	817	00:14:34	874	00:00:57	57	0.0000
nopath	3	6	9	1	667	00:13:19	799	00:14:35	875	00:01:16	76	0.0000
nopath	3	6	5	1	667	00:13:37	817	00:14:37	877	00:01:00	60	0.0000
nopath	1	3	12	14	763	00:13:29	809	00:14:47	887	00:01:18	78	0.0000
nopath	1	4	5	1	792	00:13:49	829	00:14:50	890	00:01:01	61	0.0000
nopath	4	3	3	1	375	00:14:40	880	00:15:14	914	00:00:34	34	0.0000	00:00:34
nopath	1	2	12	14	504	00:14:31	871	00:15:15	915	00:00:44	44	0.0000
nopath	1	5	5	1	785	00:14:19	859	00:15:33	933	00:01:14	74	0.0000
nopath	5	3	2	1	621	00:14:46	886	00:15:36	936	00:00:50	50	0.0000
nopath	2	3	3	1	679	00:14:24	864	00:15:44	944	00:01:20	80	0.0000
nopath	5	1	9	1	785	00:14:43	883	00:15:44	944	00:01:01	61	0.0000
nopath	2	4	6	1	708	00:13:50	830	00:15:45	945	00:01:55	115	0.0000
nopath	5	2	3	1	701	00:14:50	890	00:15:45	945	00:00:55	55	0.0000
nopath	3	6	5	1	667	00:15:05	905	00:15:54	954	00:00:49	49	0.0000
nopath	3	2	5	1	679	00:14:59	899	00:15:55	955	00:00:56	56	0.0000
nopath	6	2	13	15	748	00:14:37	877	00:16:15	975	00:01:38	98	0.0000	00:01:18
nopath	3	6	9	1	667	00:15:18	918	00:16:17	977	00:00:59	59	0.0000
nopath	2	4	5	1	708	00:15:04	904	00:16:25	985	00:01:21	81	0.0000
nopath	3	6	9	1	667	00:15:43	943	00:16:32	992	00:00:49	49	0.0000
nopath	3	7	13	15	302	00:16:33	993	00:17:11	1031	00:00:38	38	0.0000	00:00:38
nopath	2	1	3	1	504	00:16:28	988	00:17:14	1034	00:00:46	46	0.0000
nopath	3	5	10	1	621	00:16:26	986	00:17:17	1037	00:00:51	51	0.0000
nopath	2	3	12	14	679	00:15:51	951	00:17:17	1037	00:01:26	86	0.0000
nopath	2	3	3	1	679	00:16:20	980	00:17:20	1040	00:01:00	60	0.0000
nopath	1	3	5	1	763	00:16:29	989	00:17:36	1056	00:01:07	67	0.0000
nopath	2	4	3	1	708	00:17:00	1020	00:18:06	1086	00:01:06	66	0.0000	00:01:27
nopath	2	3	9	1	679	00:17:14	1034	00:18:10	1090	00:00:56	56	0.0000
nopath	5	1	12	14	785	00:16:53	1013	00:18:12	1092	00:01:19	79	0.0000
nopath	1	7	12	14	542	00:17:29	1049	00:18:16	1096	00:00:47	47	0.0000
nopath	6	1	12	14	832	00:16:59	1019	00:18:16	1096	00:01:17	77	0.0000
nopath	3	6	13	15	667	00:17:26	1046	00:18:17	1097	00:00:51	51	0.0000
nopath	2	4	5	1	708	00:17:23	1043	00:18:18	1098	00:00:55	55	0.0000
nopath	6	1	9	1	832	00:17:27	1047	00:18:29	1109	00:01:02	62	0.0000
nopath	4	2	9	1	708	00:17:31	1051	00:18:45	1125	00:01:14	74	0.0000
nopath	6	2	12	14	748	00:18:02	1082	00:19:00	1140	00:00:58	58	0.0000	00:00:58
nopath	1	2	2	1	504	00:18:00	1080	00:19:04	1144	00:01:04	64	0.0000
nopath	5	3	13	15	621	00:18:09	1089	00:19:05	1145	00:00:56	56	0.0000
nopath	2	6	7	1	748	00:18:16	1096	00:19:12	1152	00:00:56	56	0.0000
nopath	1	2	12	14	504	00:18:27	1107	00:19:14	1154	00:00:47	47	0.0000
nopath	5	6	3	1	380	00:18:32	1112	00:19:27	1167	00:00:55	55	0.0000
nopath	3	6	12	14	667	00:19:03	1143	00:19:53	1193	00:00:50	50	0.0000
nopath	3	6	3	1	667	00:19:15	1155	00:20:06	1206	00:00:51	51	0.0000	00:00:54
nopath	1	3	3	1	763	00:19:27	1167	00:20:25	1225	00:00:58	58	0.0000
nopath	3	2	9	1	679	00:19:38	1178	00:20:34	1234	00:00:56	56	0.0000
nopath	1	4	5	1	792	00:19:34	1174	00:20:35	1235	00:01:01	61	0.0000
nopath	3	6	10	1	667	00:19:39	1179	00:20:46	1246	00:01:07	67	0.0000
nopath	5	1	10	1	785	00:19:54	1194	00:20:55	1255	00:01:01	61	0.0000
nopath	3	6	3	1	667	00:20:10	1210	00:21:05	1265	00:00:55	55	0.0000	00:01:01
nopath	3	6	3	1	667	00:20:25	1225	00:21:15	1275	00:00:50	50	0.0000
nopath	2	1	3	1	504	00:20:18	1218	00:21:17	1277	00:00:59	59	0.0000
nopath	3	2	12	14	679	00:20:25	1225	00:21:23	1283	00:00:58	58	0.0000
nopath	2	4	13	15	708	00:20:27	1227	00:21:37	1297	00:01:10	70	0.0000
nopath	4	1	2	1	792	00:20:41	1241	00:21:46	1306	00:01:05	65	0.0000
nopath	3	6	3	1	667	00:20:43	1243	00:21:56	1316	00:01:13	73	0.0000
nopath	5	3	9	1	621	00:21:07	1267	00:21:56	1316	00:00:49	49	0.0000
nopath	3	6	9	1	667	00:21:17	1277	00:22:08	1328	00:00:51	51	0.0000	00:00:58
nopath	6	2	3	1	748	00:21:14	1274	00:22:19	1339	00:01:05	65	0.0000
nopath	1	2	6	1	504	00:21:34	1294	00:22:22	1342	00:00:48	48	0.0000
nopath	3	4	3	1	375	00:22:04	1324	00:22:36	1356	00:00:32	32	0.0000
nopath	3	6	5	1	667	00:22:01	1321	00:22:51	1371	00:00:50	50	0.0000
nopath	2	3	6	1	679	00:21:20	1280	00:22:56	1376	00:01:36	96	0.0000
nopath	2	3	12	14	679	00:21:43	1303	00:22:59	1379	00:01:16	76	0.0000
nopath	2	4	9	1	708	00:21:59	1319	00:23:02	1382	00:01:03	63	0.0000	00:01:02
nopath	5	1	12	14	785	00:22:22	1342	00:23:24	1404	00:01:02	62	0.0000
nopath	5	7	3	1	577	00:22:30	1350	00:23:25	1405	00:00:55	55	0.0000
nopath	6	4	13	15	696	00:22:35	1355	00:23:41	1421	00:01:06	66	0.0000
nopath	1	3	10	1	763	00:22:34	1354	00:23:42	1422	00:01:08	68	0.0000
nopath	3	6	12	14	667	00:22:56	1376	00:23:47	1427	00:00:51	51	0.0000
nopath	2	3	3	1	679	00:23:07	1387	00:24:02	1442	00:00:55	55	0.0000	00:01:17
nopath	1	4	3	1	792	00:23:11	1391	00:24:10	1450	00:00:59	59	0.0000
nopath	6	1	12	14	832	00:23:10	1390	00:24:13	1453	00:01:03	63	0.0000
nopath	3	6	3	1	667	00:23:26	1406	00:24:36	1476	00:01:10	70	0.0000
nopath	5	1	10	1	785	00:23:44	1424	00:24:45	1485	00:01:01	61	0.0000
nopath	5	2	5	1	701	00:23:51	1431	00:24:46	1486	00:00:55	55	0.0000
nopath	1	3	5	1	763	00:23:54	1434	00:24:52	1492	00:00:58	58	0.0000
nopath	4	2	3	1	708	00:23:47	1427	00:25:05	1505	00:01:18	78	0.0000	00:01:12
nopath	1	3	9	1	763	00:24:16	1456	00:25:15	1515	00:00:59	59	0.0000
nopath	1	2	12	14	504	00:24:34	1474	00:25:21	1521	00:00:47	47	0.0000
nopath	6	3	10	1	667	00:24:44	1484	00:25:35	1535	00:00:51	51	0.0000
nopath	2	3	3	1	679	00:24:09	1449	00:25:52	1552	00:01:43	103	0.0000
nopath	3	6	12	14	667	00:24:50	1490	00:25:57	1557	00:01:07	67	0.0000
nopath	2	4	12	14	708	00:24:44	1484	00:25:58	1558	00:01:14	74	0.0000
nopath	3	6	6	1	667	00:25:00	1500	00:25:59	1559	00:00:59	59	0.0000
nopath	2	3	12	14	679	00:25:00	1500	00:26:00	1560	00:01:00	60	0.0000	00:01:21
nopath	5	1	13	15	785	00:25:08	1508	00:26:11	1571	00:01:03	63	0.0000
nopath	4	2	12	14	708	00:25:40	1540	00:26:33	1593	00:00:53	53	0.0000
nopath	2	1	3	1	504	00:25:28	1528	00:26:37	1597	00:01:09	69	0.0000
nopath	3	6	5	1	667	00:25:55	1555	00:26:45	1605	00:00:50	50	0.0000
nopath	5	4	3	1	650	00:25:45	1545	00:26:48	1608	00:01:03	63	0.0000
nopath	4	7	3	1	331	00:26:08	1568	00:26:54	1614	00:00:46	46	0.0000
nopath	2	3	13	15	679	00:26:05	1565	00:27:01	1621	00:00:56	56	0.0000	00:00:56
nopath	1	2	3	1	504	00:26:17	1577	00:27:03	1623	00:00:46	46	0.0000
nopath	3	6	3	1	667	00:26:14	1574	00:27:04	1624	00:00:50	50	0.0000
nopath	6	3	10	1	667	00:25:47	1547	00:27:13	1633	00:01:26	86	0.0000
nopath	1	3	12	14	763	00:25:58	1558	00:27:33	1653	00:01:35	95	0.0000
nopath	1	3	9	1	763	00:26:41	1601	00:27:41	1661	00:01:00	60	0.0000
nopath	3	2	13	15	679	00:26:31	1591	00:27:43	1663	00:01:12	72	0.0000
nopath	2	7	8	1	458	00:26:57	1617	00:27:46	1666	00:00:49	49	0.0000
nopath	3	6	13	15	667	00:26:50	1610	00:28:00	1680	00:01:10	70	0.0000	00:00:58
nopath	6	1	12	14	832	00:26:40	1600	00:28:02	1682	00:01:22	82	0.0000
nopath	5	1	12	14	785	00:26:59	1619	00:28:06	1686	00:01:07	67	0.0000
nopath	2	3	6	1	679	00:26:51	1611	00:28:22	1702	00:01:31	91	0.0000
nopath	3	6	5	1	667	00:27:23	1643	00:28:25	1705	00:01:02	62	0.0000
nopath	3	6	3	1	667	00:27:29	1649	00:28:27	1707	00:00:58	58	0.0000
nopath	3	6	10	1	667	00:27:45	1665	00:28:35	1715	00:00:50	50	0.0000
nopath	2	4	12	14	708	00:27:23	1643	00:28:38	1718	00:01:15	75	0.0000
nopath	2	4	3	1	708	00:27:35	1655	00:28:39	1719	00:01:04	64	0.0000
nopath	1	2	9	1	504	00:27:37	1657	00:28:41	1721	00:01:04	64	0.0000
nopath	2	4	9	1	708	00:27:46	1666	00:28:41	1721	00:00:55	55	0.0000
nopath	5	3	9	1	621	00:27:25	1645	00:28:53	1733	00:01:28	88	0.0000
nopath	4	1	3	1	792	00:27:33	1653	00:29:04	1744	00:01:31	91	0.0000	00:01:12
nopath	3	5	3	1	621	00:29:04	1744	00:30:05	1805	00:01:01	61	0.0000	00:00:54
nopath	5	1	3	1	785	00:29:11	1751	00:30:15	1815	00:01:04	64	0.0000
nopath	5	6	7	1	380	00:29:47	1787	00:30:20	1820	00:00:33	33	0.0000
nopath	6	7	12	14	624	00:29:26	1766	00:30:30	1830	00:01:04	64	0.0000
nopath	3	6	9	1	667	00:29:25	1765	00:30:36	1836	00:01:11	71	0.0000
nopath	3	1	12	14	763	00:29:06	1746	00:30:38	1838	00:01:32	92	0.0000
nopath	1	3	3	1	763	00:29:32	1772	00:30:42	1842	00:01:10	70	0.0000
nopath	6	2	12	14	748	00:29:27	1767	00:30:46	1846	00:01:19	79	0.0000
nopath	2	3	5	1	679	00:29:57	1797	00:30:49	1849	00:00:52	52	0.0000
nopath	3	6	9	1	667	00:30:00	1800	00:30:52	1852	00:00:52	52	0.0000
nopath	3	6	3	1	667	00:30:01	1801	00:30:54	1854	00:00:53	53	0.0000
nopath	6	5	12	14	380	00:30:11	1811	00:30:57	1857	00:00:46	46	0.0000
nopath	6	1	3	1	832	00:29:36	1776	00:31:05	1865	00:01:29	89	0.0000	00:01:12
nopath	5	3	13	15	621	00:29:47	1787	00:31:06	1866	00:01:19	79	0.0000
nopath	3	7	10	1	302	00:30:42	1842	00:31:16	1876	00:00:34	34	0.0000
nopath	3	6	10	1	667	00:30:35	1835	00:31:25	1885	00:00:50	50	0.0000
nopath	2	1	9	1	504	00:30:33	1833	00:31:37	1897	00:01:04	64	0.0000
nopath	1	3	12	14	763	00:30:55	1855	00:31:56	1916	00:01:01	61	0.0000
nopath	6	2	10	1	748	00:31:17	1877	00:32:15	1935	00:00:58	58	0.0000	00:01:07
nopath	5	3	10	1	621	00:31:26	1886	00:32:15	1935	00:00:49	49	0.0000
nopath	3	2	6	1	679	00:31:11	1871	00:32:25	1945	00:01:14	74	0.0000
nopath	1	4	2	1	792	00:31:32	1892	00:32:31	1951	00:00:59	59	0.0000
nopath	1	3	13	15	763	00:31:33	1893	00:32:35	1955	00:01:02	62	0.0000
nopath	1	5	3	1	785	00:31:35	1895	00:32:37	1957	00:01:02	62	0.0000
nopath	6	1	12	14	832	00:31:41	1901	00:32:46	1966	00:01:05	65	0.0000
nopath	3	6	9	1	667	00:31:43	1903	00:32:46	1966	00:01:03	63	0.0000
nopath	3	6	3	1	667	00:32:07	1927	00:33:06	1986	00:00:59	59	0.0000	00:00:57
nopath	3	6	3	1	667	00:32:18	1938	00:33:10	1990	00:00:52	52	0.0000
nopath	3	2	9	1	679	00:32:08	1928	00:33:11	1991	00:01:03	63	0.0000
nopath	3	5	5	1	621	00:32:19	1939	00:33:14	1994	00:00:55	55	0.0000
nopath	3	6	9	1	667	00:32:25	1945	00:33:17	1997	00:00:52	52	0.0000
nopath	2	3	12	14	679	00:32:24	1944	00:33:27	2007	00:01:03	63	0.0000
nopath	2	4	13	15	708	00:32:35	1955	00:33:32	2012	00:00:57	57	0.0000
nopath	1	2	13	15	504	00:32:34	1954	00:33:34	2014	00:01:00	60	0.0000
nopath	6	2	3	1	748	00:33:02	1982	00:33:58	2038	00:00:56	56	0.0000
nopath	4	1	5	1	792	00:32:53	1973	00:34:24	2064	00:01:31	91	0.0000	00:01:31
nopath	2	3	3	1	679	00:33:43	2023	00:34:35	2075	00:00:52	52	0.0000
nopath	2	4	12	14	708	00:33:51	2031	00:34:44	2084	00:00:53	53	0.0000
nopath	5	1	3	1	785	00:33:50	2030	00:34:56	2096	00:01:06	66	0.0000
nopath	1	3	3	1	763	00:33:51	2031	00:35:12	2112	00:01:21	81	0.0000	00:01:07
nopath	6	3	5	1	667	00:34:18	2058	00:35:23	2123	00:01:05	65	0.0000
nopath	2	1	3	1	504	00:34:36	2076	00:35:29	2129	00:00:53	53	0.0000
nopath	2	3	3	1	679	00:34:29	2069	00:35:36	2136	00:01:07	67	0.0000
nopath	3	6	13	15	667	00:34:28	2068	00:35:40	2140	00:01:12	72	0.0000
nopath	2	3	3	1	679	00:34:39	2079	00:35:40	2140	00:01:01	61	0.0000
nopath	6	1	9	1	832	00:34:02	2042	00:35:41	2141	00:01:39	99	0.0000
nopath	1	2	5	1	504	00:34:25	2065	00:35:45	2145	00:01:20	80	0.0000
nopath	2	3	3	1	679	00:34:52	2092	00:35:45	2145	00:00:53	53	0.0000
nopath	5	1	9	1	785	00:34:44	2084	00:35:46	2146	00:01:02	62	0.0000
nopath	1	7	3	1	542	00:34:52	2092	00:35:52	2152	00:01:00	60	0.0000
nopath	5	4	3	1	650	00:35:20	2120	00:36:26	2186	00:01:06	66	0.0000	00:01:02
nopath	3	6	3	1	667	00:35:38	2138	00:36:30	2190	00:00:52	52	0.0000
nopath	3	2	12	14	679	00:35:13	2113	00:36:30	2190	00:01:17	77	0.0000
nopath	2	3	5	1	679	00:35:23	2123	00:36:36	2196	00:01:13	73	0.0000
nopath	2	4	5	1	708	00:35:40	2140	00:36:39	2199	00:00:59	59	0.0000
nopath	2	4	13	15	708	00:35:42	2142	00:36:43	2203	00:01:01	61	0.0000
nopath	5	3	9	1	621	00:36:10	2170	00:37:04	2224	00:00:54	54	0.0000	00:01:00
nopath	3	6	10	1	667	00:35:52	2152	00:37:06	2226	00:01:14	74	0.0000
nopath	2	1	3	1	504	00:36:25	2185	00:37:17	2237	00:00:52	52	0.0000
nopath	6	7	3	1	624	00:36:32	2192	00:37:28	2248	00:00:56	56	0.0000
nopath	2	4	12	14	708	00:36:40	2200	00:37:35	2255	00:00:55	55	0.0000
nopath	2	6	6	1	748	00:36:33	2193	00:37:35	2255	00:01:02	62	0.0000
nopath	2	3	12	14	679	00:36:40	2200	00:37:38	2258	00:00:58	58	0.0000
nopath	3	6	5	1	667	00:36:53	2213	00:37:45	2265	00:00:52	52	0.0000
nopath	2	3	13	15	679	00:37:09	2229	00:38:07	2287	00:00:58	58	0.0000	00:01:02
nopath	3	6	2	1	667	00:37:25	2245	00:38:16	2296	00:00:51	51	0.0000
nopath	1	3	9	1	763	00:37:19	2239	00:38:17	2297	00:00:58	58	0.0000
nopath	5	1	5	1	785	00:37:21	2241	00:38:25	2305	00:01:04	64	0.0000
nopath	1	2	3	1	504	00:37:43	2263	00:38:28	2308	00:00:45	45	0.0000
nopath	5	1	13	15	785	00:37:24	2244	00:38:28	2308	00:01:04	64	0.0000
nopath	4	2	3	1	708	00:36:51	2211	00:38:35	2315	00:01:44	104	0.0000
nopath	3	5	9	1	621	00:38:02	2282	00:38:54	2334	00:00:52	52	0.0000
nopath	3	6	3	1	667	00:38:09	2289	00:38:59	2339	00:00:50	50	0.0000
nopath	6	1	3	1	832	00:38:10	2290	00:39:12	2352	00:01:02	62	0.0000	00:01:15
nopath	1	2	12	14	504	00:38:34	2314	00:39:20	2360	00:00:46	46	0.0000
nopath	3	6	13	15	667	00:38:29	2309	00:39:28	2368	00:00:59	59	0.0000
nopath	3	4	12	14	375	00:38:58	2338	00:39:31	2371	00:00:33	33	0.0000
nopath	4	3	13	15	375	00:39:00	2340	00:39:39	2379	00:00:39	39	0.0000
nopath	3	1	3	1	763	00:38:16	2296	00:39:44	2384	00:01:28	88	0.0000
nopath	4	1	12	14	792	00:38:22	2302	00:39:47	2387	00:01:25	85	0.0000
nopath	6	2	5	1	748	00:38:56	2336	00:39:54	2394	00:00:58	58	0.0000
nopath	1	4	12	14	792	00:38:50	2330	00:40:07	2407	00:01:17	77	0.0000	00:01:03
nopath	1	3	6	1	763	00:39:07	2347	00:40:09	2409	00:01:02	62	0.0000
nopath	5	1	9	1	785	00:39:11	2351	00:40:15	2415	00:01:04	64	0.0000
nopath	1	3	12	14	763	00:39:15	2355	00:40:33	2433	00:01:18	78	0.0000
nopath	3	6	9	1	667	00:39:18	2358	00:40:36	2436	00:01:18	78	0.0000
nopath	4	7	12	14	331	00:39:46	2386	00:40:36	2436	00:00:50	50	0.0000
nopath	5	7	3	1	577	00:39:41	2381	00:40:48	2448	00:01:07	67	0.0000
nopath	1	6	9	1	832	00:39:42	2382	00:40:49	2449	00:01:07	67	0.0000
nopath	6	3	5	1	667	00:39:39	2379	00:40:53	2453	00:01:14	74	0.0000
nopath	3	6	13	15	667	00:39:37	2377	00:41:00	2460	00:01:23	83	0.0000	00:01:01
nopath	1	3	12	14	763	00:40:05	2405	00:41:04	2464	00:00:59	59	0.0000
nopath	3	6	9	1	667	00:39:42	2382	00:41:05	2465	00:01:23	83	0.0000
nopath	3	5	10	1	621	00:40:17	2417	00:41:09	2469	00:00:52	52	0.0000
nopath	2	7	12	14	458	00:40:33	2433	00:41:15	2475	00:00:42	42	0.0000
nopath	5	2	9	1	701	00:39:52	2392	00:41:15	2475	00:01:23	83	0.0000
nopath	3	6	5	1	667	00:40:25	2425	00:41:16	2476	00:00:51	51	0.0000
nopath	2	3	12	14	679	00:39:39	2379	00:41:18	2478	00:01:39	99	0.0000
nopath	1	2	5	1	504	00:40:12	2412	00:41:21	2481	00:01:09	69	0.0000
nopath	2	3	3	1	679	00:40:15	2415	00:41:21	2481	00:01:06	66	0.0000
nopath	2	3	12	14	679	00:40:22	2422	00:41:23	2483	00:01:01	61	0.0000
nopath	5	6	5	1	380	00:40:40	2440	00:41:29	2489	00:00:49	49	0.0000
nopath	6	2	10	1	748	00:40:37	2437	00:41:34	2494	00:00:57	57	0.0000
nopath	6	1	9	1	832	00:40:34	2434	00:41:37	2497	00:01:03	63	0.0000
nopath	2	4	3	1	708	00:40:34	2434	00:41:45	2505	00:01:11	71	0.0000
nopath	5	3	9	1	621	00:40:25	2425	00:41:53	2513	00:01:28	88	0.0000
nopath	3	6	5	1	667	00:40:53	2453	00:41:55	2515	00:01:02	62	0.0000
nopath	3	6	3	1	667	00:41:22	2482	00:42:15	2535	00:00:53	53	0.0000	00:01:02
nopath	2	4	10	1	708	00:40:42	2442	00:42:16	2536	00:01:34	94	0.0000
nopath	2	4	3	1	708	00:41:23	2483	00:42:18	2538	00:00:55	55	0.0000
nopath	5	1	9	1	785	00:41:05	2465	00:42:21	2541	00:01:16	76	0.0000
nopath	2	3	12	14	679	00:41:26	2486	00:42:21	2541	00:00:55	55	0.0000
nopath	2	3	12	14	679	00:41:28	2488	00:42:25	2545	00:00:57	57	0.0000
nopath	6	1	10	1	832	00:41:23	2483	00:42:26	2546	00:01:03	63	0.0000
nopath	3	6	9	1	667	00:41:46	2506	00:42:56	2576	00:01:10	70	0.0000
nopath	5	3	12	14	621	00:42:07	2527	00:42:56	2576	00:00:49	49	0.0000
nopath	3	6	3	1	667	00:41:48	2508	00:42:58	2578	00:01:10	70	0.0000
nopath	3	6	3	1	667	00:42:07	2527	00:43:01	2581	00:00:54	54	0.0000	00:01:04
nopath	2	4	10	1	708	00:42:20	2540	00:43:15	2595	00:00:55	55	0.0000
nopath	3	6	5	1	667	00:42:26	2546	00:43:17	2597	00:00:51	51	0.0000
nopath	1	2	6	1	504	00:42:34	2554	00:43:17	2597	00:00:43	43	0.0000
nopath	6	4	9	1	696	00:42:03	2523	00:43:29	2609	00:01:26	86	0.0000
nopath	2	3	5	1	679	00:42:24	2544	00:43:32	2612	00:01:08	68	0.0000
nopath	3	6	12	14	667	00:42:40	2560	00:43:47	2627	00:01:07	67	0.0000
nopath	3	7	9	1	302	00:43:45	2625	00:44:24	2664	00:00:39	39	0.0000	00:00:36
nopath	2	1	3	1	504	00:43:43	2623	00:44:26	2666	00:00:43	43	0.0000
nopath	3	6	12	14	667	00:43:13	2593	00:44:27	2667	00:01:14	74	0.0000
nopath	4	1	12	14	792	00:43:24	2604	00:44:29	2669	00:01:05	65	0.0000
nopath	2	1	12	14	504	00:43:47	2627	00:44:30	2670	00:00:43	43	0.0000
nopath	1	2	8	1	504	00:43:44	2624	00:44:31	2671	00:00:47	47	0.0000
nopath	1	3	5	1	763	00:43:18	2598	00:44:32	2672	00:01:14	74	0.0000
nopath	3	6	3	1	667	00:43:20	2600	00:44:38	2678	00:01:18	78	0.0000
nopath	5	1	12	14	785	00:43:37	2617	00:44:39	2679	00:01:02	62	0.0000
nopath	5	1	5	1	785	00:43:41	2621	00:44:42	2682	00:01:01	61	0.0000
nopath	1	7	9	1	542	00:44:08	2648	00:44:56	2696	00:00:48	48	0.0000
nopath	6	1	12	14	832	00:43:54	2634	00:44:57	2697	00:01:03	63	0.0000
nopath	3	2	3	1	679	00:43:32	2612	00:45:05	2705	00:01:33	93	0.0000	00:01:07
nopath	6	3	13	15	667	00:44:29	2669	00:45:21	2721	00:00:52	52	0.0000
nopath	3	6	3	1	667	00:44:36	2676	00:45:27	2727	00:00:51	51	0.0000
nopath	6	2	12	14	748	00:44:30	2670	00:45:30	2730	00:01:00	60	0.0000
nopath	2	4	13	15	708	00:43:52	2632	00:45:37	2737	00:01:45	105	0.0000
nopath	3	2	3	1	679	00:44:33	2673	00:45:45	2745	00:01:12	72	0.0000
nopath	3	6	9	1	667	00:44:56	2696	00:45:46	2746	00:00:50	50	0.0000
nopath	1	4	9	1	792	00:44:38	2678	00:45:47	2747	00:01:09	69	0.0000
nopath	1	3	6	1	763	00:44:52	2692	00:45:50	2750	00:00:58	58	0.0000
nopath	4	2	5	1	708	00:44:50	2690	00:45:56	2756	00:01:06	66	0.0000
nopath	2	3	9	1	679	00:44:55	2695	00:46:06	2766	00:01:11	71	0.0000	00:01:08
nopath	2	3	13	15	679	00:45:06	2706	00:46:11	2771	00:01:05	65	0.0000
nopath	2	3	9	1	679	00:45:12	2712	00:46:14	2774	00:01:02	62	0.0000
nopath	5	1	9	1	785	00:45:23	2723	00:46:25	2785	00:01:02	62	0.0000
nopath	4	2	2	1	708	00:45:33	2733	00:46:35	2795	00:01:02	62	0.0000
nopath	3	4	10	1	375	00:46:07	2767	00:46:39	2799	00:00:32	32	0.0000
nopath	1	3	10	1	763	00:44:58	2698	00:46:42	2802	00:01:44	104	0.0000
nopath	1	3	5	1	763	00:45:38	2738	00:46:45	2805	00:01:07	67	0.0000
nopath	3	6	3	1	667	00:45:23	2723	00:46:48	2808	00:01:25	85	0.0000
nopath	3	6	12	14	667	00:45:35	2735	00:46:50	2810	00:01:15	75	0.0000
nopath	3	6	12	14	667	00:45:54	2754	00:46:53	2813	00:00:59	59	0.0000
nopath	6	1	2	1	832	00:45:43	2743	00:47:01	2821	00:01:18	78	0.0000	00:01:06
nopath	5	3	3	1	621	00:45:57	2757	00:47:03	2823	00:01:06	66	0.0000
nopath	5	6	12	14	380	00:46:29	2789	00:47:07	2827	00:00:38	38	0.0000
nopath	2	3	12	14	679	00:45:49	2749	00:47:13	2833	00:01:24	84	0.0000
nopath	2	3	12	14	679	00:46:07	2767	00:47:16	2836	00:01:09	69	0.0000
nopath	4	6	3	1	696	00:45:51	2751	00:47:16	2836	00:01:25	85	0.0000
nopath	3	2	13	15	679	00:45:02	2702	00:47:19	2839	00:02:17	137	0.0000
nopath	3	6	5	1	667	00:46:10	2770	00:47:26	2846	00:01:16	76	0.0000
nopath	2	1	9	1	504	00:46:41	2801	00:47:27	2847	00:00:46	46	0.0000
nopath	6	1	10	1	832	00:46:16	2776	00:47:31	2851	00:01:15	75	0.0000
nopath	3	6	3	1	667	00:46:13	2773	00:47:31	2851	00:01:18	78	0.0000
nopath	2	4	5	1	708	00:46:12	2772	00:47:45	2865	00:01:33	93	0.0000
nopath	1	4	12	14	792	00:46:18	2778	00:47:47	2867	00:01:29	89	0.0000
nopath	3	6	13	15	667	00:46:21	2781	00:47:49	2869	00:01:28	88	0.0000
nopath	3	6	3	1	667	00:46:29	2789	00:47:51	2871	00:01:22	82	0.0000
nopath	3	6	2	1	667	00:46:33	2793	00:47:54	2874	00:01:21	81	0.0000
nopath	3	6	3	1	667	00:46:54	2814	00:47:56	2876	00:01:02	62	0.0000
nopath	3	7	12	14	302	00:47:28	2848	00:47:59	2879	00:00:31	31	0.0000
nopath	2	7	3	1	458	00:47:08	2828	00:48:02	2882	00:00:54	54	0.0000	00:00:51
nopath	2	3	6	1	679	00:46:49	2809	00:48:06	2886	00:01:17	77	0.0000
nopath	2	3	13	15	679	00:47:08	2828	00:48:21	2901	00:01:13	73	0.0000
nopath	2	4	3	1	708	00:47:23	2843	00:48:24	2904	00:01:01	61	0.0000
nopath	3	6	3	1	667	00:47:25	2845	00:48:26	2906	00:01:01	61	0.0000
nopath	1	2	10	1	504	00:47:51	2871	00:48:36	2916	00:00:45	45	0.0000
nopath	5	4	3	1	650	00:47:26	2846	00:48:39	2919	00:01:13	73	0.0000
nopath	5	1	12	14	785	00:47:41	2861	00:48:42	2922	00:01:01	61	0.0000
nopath	1	3	13	15	763	00:46:57	2817	00:48:45	2925	00:01:48	108	0.0000
nopath	1	3	7	1	763	00:47:54	2874	00:48:54	2934	00:01:00	60	0.0000
nopath	1	3	12	14	763	00:47:57	2877	00:48:57	2937	00:01:00	60	0.0000
nopath	1	2	9	1	504	00:48:18	2898	00:49:03	2943	00:00:45	45	0.0000	00:00:53
nopath	3	6	10	1	667	00:47:45	2865	00:49:06	2946	00:01:21	81	0.0000
nopath	4	7	12	14	331	00:48:36	2916	00:49:08	2948	00:00:32	32	0.0000
nopath	6	5	3	1	380	00:48:04	2884	00:49:09	2949	00:01:05	65	0.0000
nopath	5	1	13	15	785	00:48:05	2885	00:49:19	2959	00:01:14	74	0.0000
nopath	5	1	5	1	785	00:48:15	2895	00:49:21	2961	00:01:06	66	0.0000
nopath	6	2	3	1	748	00:48:03	2883	00:49:35	2975	00:01:32	92	0.0000
nopath	6	7	12	14	624	00:48:38	2918	00:49:37	2977	00:00:59	59	0.0000
nopath	3	6	5	1	667	00:48:14	2894	00:49:46	2986	00:01:32	92	0.0000
nopath	3	6	9	1	667	00:48:42	2922	00:49:47	2987	00:01:05	65	0.0000
nopath	2	4	12	14	708	00:48:13	2893	00:49:48	2988	00:01:35	95	0.0000
nopath	1	2	3	1	504	00:48:59	2939	00:49:49	2989	00:00:50	50	0.0000
nopath	6	1	9	1	832	00:48:47	2927	00:49:50	2990	00:01:03	63	0.0000
nopath	2	3	9	1	679	00:48:27	2907	00:49:51	2991	00:01:24	84	0.0000
nopath	1	5	9	1	785	00:48:47	2927	00:49:58	2998	00:01:11	71	0.0000
nopath	3	2	7	1	679	00:48:59	2939	00:50:02	3002	00:01:03	63	0.0000	00:01:30
nopath	2	1	12	14	504	00:49:04	2944	00:50:16	3016	00:01:12	72	0.0000
nopath	4	1	10	1	792	00:48:47	2927	00:50:18	3018	00:01:31	91	0.0000
nopath	5	1	9	1	785	00:49:05	2945	00:50:21	3021	00:01:16	76	0.0000
nopath	1	2	12	14	504	00:49:06	2946	00:50:22	3022	00:01:16	76	0.0000
nopath	3	5	12	14	621	00:49:12	2952	00:50:27	3027	00:01:15	75	0.0000
nopath	5	7	2	1	577	00:49:28	2968	00:50:29	3029	00:01:01	61	0.0000
nopath	3	6	5	1	667	00:49:34	2974	00:50:30	3030	00:00:56	56	0.0000
nopath	2	4	5	1	708	00:49:20	2960	00:50:35	3035	00:01:15	75	0.0000
nopath	4	2	3	1	708	00:49:01	2941	00:50:35	3035	00:01:34	94	0.0000
nopath	1	3	6	1	763	00:49:14	2954	00:50:41	3041	00:01:27	87	0.0000
nopath	3	1	7	1	763	00:49:14	2954	00:50:43	3043	00:01:29	89	0.0000
nopath	5	2	12	14	701	00:49:30	2970	00:50:46	3046	00:01:16	76	0.0000
nopath	1	4	7	1	792	00:49:34	2974	00:50:49	3049	00:01:15	75	0.0000
nopath	6	2	12	14	748	00:49:47	2987	00:50:52	3052	00:01:05	65	0.0000
nopath	2	5	12	14	701	00:48:56	2936	00:50:55	3055	00:01:59	119	0.0000
nopath	2	6	9	1	748	00:50:05	3005	00:51:04	3064	00:00:59	59	0.0000	00:00:59
nopath	6	3	12	14	667	00:49:42	2982	00:51:04	3064	00:01:22	82	0.0000
nopath	5	3	13	15	621	00:49:50	2990	00:51:08	3068	00:01:18	78	0.0000
nopath	5	6	10	1	380	00:50:09	3009	00:51:17	3077	00:01:08	68	0.0000
nopath	2	4	9	1	708	00:49:51	2991	00:51:25	3085	00:01:34	94	0.0000
nopath	4	7	13	15	331	00:50:52	3052	00:51:27	3087	00:00:35	35	0.0000
nopath	1	3	3	1	763	00:50:32	3032	00:51:42	3102	00:01:10	70	0.0000
nopath	3	6	5	1	667	00:50:39	3039	00:51:46	3106	00:01:07	67	0.0000
nopath	3	1	12	14	763	00:50:13	3013	00:51:48	3108	00:01:35	95	0.0000
nopath	5	3	3	1	621	00:51:03	3063	00:51:52	3112	00:00:49	49	0.0000
nopath	1	2	12	14	504	00:51:11	3071	00:52:02	3122	00:00:51	51	0.0000	00:00:59
nopath	2	3	3	1	679	00:50:23	3023	00:52:02	3122	00:01:39	99	0.0000
nopath	3	6	3	1	667	00:50:55	3055	00:52:05	3125	00:01:10	70	0.0000
nopath	2	4	5	1	708	00:50:44	3044	00:52:06	3126	00:01:22	82	0.0000
nopath	6	2	12	14	748	00:50:09	3009	00:52:10	3130	00:02:01	121	0.0000
nopath	3	6	12	14	667	00:51:13	3073	00:52:17	3137	00:01:04	64	0.0000
nopath	1	7	3	1	542	00:51:29	3089	00:52:19	3139	00:00:50	50	0.0000
nopath	6	1	12	14	832	00:51:07	3067	00:52:20	3140	00:01:13	73	0.0000
nopath	3	6	9	1	667	00:51:18	3078	00:52:22	3142	00:01:04	64	0.0000
nopath	6	3	6	1	667	00:51:28	3088	00:52:24	3144	00:00:56	56	0.0000
nopath	3	4	3	1	375	00:51:47	3107	00:52:33	3153	00:00:46	46	0.0000
nopath	4	2	5	1	708	00:51:29	3089	00:52:35	3155	00:01:06	66	0.0000
nopath	3	2	3	1	679	00:51:28	3088	00:52:42	3162	00:01:14	74	0.0000
nopath	2	3	3	1	679	00:51:06	3066	00:52:42	3162	00:01:36	96	0.0000
nopath	1	3	6	1	763	00:51:18	3078	00:52:45	3165	00:01:27	87	0.0000
nopath	2	1	3	1	504	00:51:48	3108	00:52:47	3167	00:00:59	59	0.0000
nopath	3	6	12	14	667	00:51:26	3086	00:52:47	3167	00:01:21	81	0.0000
nopath	1	4	13	15	792	00:51:44	3104	00:52:49	3169	00:01:05	65	0.0000
nopath	3	6	12	14	667	00:51:46	3106	00:52:51	3171	00:01:05	65	0.0000
nopath	3	5	12	14	621	00:51:49	3109	00:52:57	3177	00:01:08	68	0.0000
nopath	3	6	3	1	667	00:51:55	3115	00:53:00	3180	00:01:05	65	0.0000	00:01:09
nopath	6	1	12	14	832	00:51:27	3087	00:53:02	3182	00:01:35	95	0.0000
nopath	5	1	13	15	785	00:51:23	3083	00:53:09	3189	00:01:46	106	0.0000
nopath	2	3	3	1	679	00:52:10	3130	00:53:14	3194	00:01:04	64	0.0000
nopath	2	4	9	1	708	00:52:03	3123	00:53:15	3195	00:01:12	72	0.0000
nopath	3	2	3	1	679	00:51:29	3089	00:53:15	3195	00:01:46	106	0.0000
nopath	1	3	12	14	763	00:52:14	3134	00:53:18	3198	00:01:04	64	0.0000
nopath	4	2	5	1	708	00:51:54	3114	00:53:18	3198	00:01:24	84	0.0000
nopath	2	7	5	1	458	00:52:42	3162	00:53:23	3203	00:00:41	41	0.0000
nopath	1	2	3	1	504	00:52:38	3158	00:53:35	3215	00:00:57	57	0.0000
nopath	3	6	5	1	667	00:51:56	3116	00:53:36	3216	00:01:40	100	0.0000
nopath	3	6	12	14	667	00:52:07	3127	00:53:40	3220	00:01:33	93	0.0000
nopath	5	7	9	1	577	00:51:58	3118	00:53:40	3220	00:01:42	102	0.0000
nopath	1	3	10	1	763	00:52:34	3154	00:53:52	3232	00:01:18	78	0.0000
nopath	1	3	8	1	763	00:52:36	3156	00:53:55	3235	00:01:19	79	0.0000
nopath	4	1	5	1	792	00:52:52	3172	00:54:05	3245	00:01:13	73	0.0000	00:01:18
nopath	3	6	10	1	667	00:52:31	3151	00:54:06	3246	00:01:35	95	0.0000
nopath	2	3	12	14	679	00:52:56	3176	00:54:07	3247	00:01:11	71	0.0000
nopath	3	6	6	1	667	00:52:39	3159	00:54:08	3248	00:01:29	89	0.0000
nopath	2	3	3	1	679	00:53:00	3180	00:54:10	3250	00:01:10	70	0.0000
nopath	5	1	5	1	785	00:52:42	3162	00:54:11	3251	00:01:29	89	0.0000
nopath	5	1	5	1	785	00:52:48	3168	00:54:13	3253	00:01:25	85	0.0000
nopath	2	4	3	1	708	00:53:03	3183	00:54:13	3253	00:01:10	70	0.0000
nopath	2	3	2	1	679	00:53:03	3183	00:54:14	3254	00:01:11	71	0.0000
nopath	5	2	13	15	701	00:53:08	3188	00:54:16	3256	00:01:08	68	0.0000
nopath	5	1	6	1	785	00:53:13	3193	00:54:24	3264	00:01:11	71	0.0000
nopath	6	3	12	14	667	00:52:43	3163	00:54:24	3264	00:01:41	101	0.0000
nopath	6	2	10	1	748	00:52:55	3175	00:54:30	3270	00:01:35	95	0.0000
nopath	6	2	3	1	748	00:53:02	3182	00:54:31	3271	00:01:29	89	0.0000
nopath	6	7	13	15	624	00:52:53	3173	00:54:34	3274	00:01:41	101	0.0000
nopath	3	6	5	1	667	00:53:25	3205	00:54:45	3285	00:01:20	80	0.0000
nopath	3	6	9	1	667	00:53:29	3209	00:54:47	3287	00:01:18	78	0.0000
nopath	3	7	12	14	302	00:54:16	3256	00:54:48	3288	00:00:32	32	0.0000
nopath	5	4	12	14	650	00:53:01	3181	00:54:48	3288	00:01:47	107	0.0000
nopath	3	6	7	1	667	00:53:36	3216	00:54:50	3290	00:01:14	74	0.0000
nopath	3	6	12	14	667	00:53:48	3228	00:54:54	3294	00:01:06	66	0.0000
nopath	2	3	13	15	679	00:53:17	3197	00:54:55	3295	00:01:38	98	0.0000
nopath	2	3	3	1	679	00:53:20	3200	00:54:57	3297	00:01:37	97	0.0000
nopath	3	6	3	1	667	00:53:53	3233	00:54:57	3297	00:01:04	64	0.0000
nopath	2	1	3	1	504	00:53:25	3205	00:54:59	3299	00:01:34	94	0.0000
nopath	3	6	5	1	667	00:54:01	3241	00:54:59	3299	00:00:58	58	0.0000
nopath	3	2	3	1	679	00:53:47	3227	00:54:59	3299	00:01:12	72	0.0000
nopath	1	4	3	1	792	00:53:25	3205	00:55:00	3300	00:01:35	95	0.0000	00:01:18
nopath	3	6	3	1	667	00:54:07	3247	00:55:01	3301	00:00:54	54	0.0000
nopath	3	5	9	1	621	00:54:13	3253	00:55:05	3305	00:00:52	52	0.0000
nopath	2	4	3	1	708	00:53:24	3204	00:55:05	3305	00:01:41	101	0.0000
nopath	2	3	5	1	679	00:53:51	3231	00:55:10	3310	00:01:19	79	0.0000
nopath	5	1	3	1	785	00:53:37	3217	00:55:11	3311	00:01:34	94	0.0000
nopath	4	3	13	15	375	00:53:44	3224	00:55:13	3313	00:01:29	89	0.0000
nopath	1	5	5	1	785	00:53:45	3225	00:55:14	3314	00:01:29	89	0.0000
nopath	1	2	3	1	504	00:53:56	3236	00:55:15	3315	00:01:19	79	0.0000
nopath	2	4	10	1	708	00:53:57	3237	00:55:15	3315	00:01:18	78	0.0000
nopath	6	1	3	1	832	00:53:59	3239	00:55:15	3315	00:01:16	76	0.0000
nopath	1	2	12	14	504	00:54:00	3240	00:55:19	3319	00:01:19	79	0.0000
nopath	6	1	3	1	832	00:54:27	3267	00:55:30	3330	00:01:03	63	0.0000
nopath	2	4	5	1	708	00:54:02	3242	00:55:35	3335	00:01:33	93	0.0000
nopath	2	1	9	1	504	00:54:30	3270	00:55:47	3347	00:01:17	77	0.0000
nopath	1	3	9	1	763	00:54:26	3266	00:55:52	3352	00:01:26	86	0.0000
nopath	4	1	13	15	792	00:53:49	3229	00:55:56	3356	00:02:07	127	0.0000
nopath	3	6	5	1	667	00:54:16	3256	00:55:56	3356	00:01:40	100	0.0000
nopath	3	6	3	1	667	00:54:57	3297	00:55:59	3359	00:01:02	62	0.0000
nopath	1	2	3	1	504	00:54:57	3297	00:55:59	3359	00:01:02	62	0.0000
nopath	5	3	9	1	621	00:54:26	3266	00:56:03	3363	00:01:37	97	0.0000	00:01:11
nopath	5	3	3	1	621	00:54:52	3292	00:56:06	3366	00:01:14	74	0.0000
nopath	5	3	12	14	621	00:55:00	3300	00:56:08	3368	00:01:08	68	0.0000
nopath	3	6	13	15	667	00:55:17	3317	00:56:09	3369	00:00:52	52	0.0000
nopath	3	4	3	1	375	00:55:34	3334	00:56:14	3374	00:00:40	40	0.0000
nopath	2	3	10	1	679	00:54:42	3282	00:56:22	3382	00:01:40	100	0.0000
nopath	2	4	12	14	708	00:55:13	3313	00:56:27	3387	00:01:14	74	0.0000
nopath	1	3	12	14	763	00:54:58	3298	00:56:27	3387	00:01:29	89	0.0000
nopath	1	3	7	1	763	00:55:25	3325	00:56:29	3389	00:01:04	64	0.0000
nopath	2	7	5	1	458	00:55:37	3337	00:56:34	3394	00:00:57	57	0.0000
nopath	6	2	5	1	748	00:55:00	3300	00:56:35	3395	00:01:35	95	0.0000
nopath	3	6	3	1	667	00:55:39	3339	00:56:35	3395	00:00:56	56	0.0000
nopath	3	6	9	1	667	00:55:45	3345	00:56:38	3398	00:00:53	53	0.0000
nopath	1	2	9	1	504	00:55:42	3342	00:56:41	3401	00:00:59	59	0.0000
nopath	6	2	5	1	748	00:55:47	3347	00:56:44	3404	00:00:57	57	0.0000
nopath	1	2	2	1	504	00:56:00	3360	00:56:48	3408	00:00:48	48	0.0000
nopath	3	2	13	15	679	00:55:29	3329	00:56:59	3419	00:01:30	90	0.0000
nopath	4	2	10	1	708	00:55:49	3349	00:57:01	3421	00:01:12	72	0.0000	00:01:15
nopath	5	3	9	1	621	00:56:01	3361	00:57:04	3424	00:01:03	63	0.0000
nopath	2	3	12	14	679	00:55:49	3349	00:57:13	3433	00:01:24	84	0.0000
nopath	3	6	6	1	667	00:55:52	3352	00:57:16	3436	00:01:24	84	0.0000
nopath	1	3	3	1	763	00:55:43	3343	00:57:16	3436	00:01:33	93	0.0000
nopath	5	2	10	1	701	00:56:21	3381	00:57:16	3436	00:00:55	55	0.0000
nopath	2	3	5	1	679	00:55:57	3357	00:57:18	3438	00:01:21	81	0.0000
nopath	2	3	9	1	679	00:56:15	3375	00:57:20	3440	00:01:05	65	0.0000
nopath	3	6	12	14	667	00:56:23	3383	00:57:21	3441	00:00:58	58	0.0000
nopath	5	1	10	1	785	00:56:27	3387	00:57:27	3447	00:01:00	60	0.0000
nopath	2	4	13	15	708	00:56:37	3397	00:57:32	3452	00:00:55	55	0.0000
nopath	3	2	3	1	679	00:56:13	3373	00:57:35	3455	00:01:22	82	0.0000
nopath	3	2	3	1	679	00:56:33	3393	00:57:37	3457	00:01:04	64	0.0000
nopath	1	6	12	14	832	00:56:28	3388	00:57:41	3461	00:01:13	73	0.0000
nopath	5	3	6	1	621	00:56:29	3389	00:57:43	3463	00:01:14	74	0.0000
nopath	2	1	13	15	504	00:56:46	3406	00:57:53	3473	00:01:07	67	0.0000
nopath	4	7	3	1	331	00:57:21	3441	00:57:54	3474	00:00:33	33	0.0000
nopath	1	3	3	1	763	00:56:46	3406	00:57:55	3475	00:01:09	69	0.0000
nopath	2	1	3	1	504	00:56:51	3411	00:57:57	3477	00:01:06	66	0.0000
nopath	1	4	13	15	792	00:56:35	3395	00:57:58	3478	00:01:23	83	0.0000
nopath	4	1	13	15	792	00:56:15	3375	00:58:01	3481	00:01:46	106	0.0000	00:01:56
nopath	2	3	13	15	679	00:56:37	3397	00:58:01	3481	00:01:24	84	0.0000
nopath	6	1	3	1	832	00:56:09	3369	00:58:03	3483	00:01:54	114	0.0000
nopath	1	7	5	1	542	00:57:07	3427	00:58:09	3489	00:01:02	62	0.0000
nopath	3	5	9	1	621	00:56:46	3406	00:58:15	3495	00:01:29	89	0.0000
nopath	3	6	3	1	667	00:57:12	3432	00:58:18	3498	00:01:06	66	0.0000
nopath	5	4	12	14	650	00:57:30	3450	00:58:30	3510	00:01:00	60	0.0000
nopath	1	3	12	14	763	00:56:49	3409	00:58:33	3513	00:01:44	104	0.0000
nopath	1	3	7	1	763	00:56:59	3419	00:58:35	3515	00:01:36	96	0.0000
nopath	3	6	10	1	667	00:57:19	3439	00:58:37	3517	00:01:18	78	0.0000
nopath	3	6	12	14	667	00:57:27	3447	00:58:39	3519	00:01:12	72	0.0000
nopath	1	4	3	1	792	00:57:24	3444	00:58:39	3519	00:01:15	75	0.0000
nopath	3	6	3	1	667	00:57:39	3459	00:58:40	3520	00:01:01	61	0.0000
nopath	5	1	7	1	785	00:57:21	3441	00:58:41	3521	00:01:20	80	0.0000
nopath	2	3	13	15	679	00:57:25	3445	00:58:42	3522	00:01:17	77	0.0000
nopath	3	6	10	1	667	00:57:43	3463	00:58:42	3522	00:00:59	59	0.0000
nopath	3	6	4	1	667	00:57:46	3466	00:58:44	3524	00:00:58	58	0.0000
nopath	2	3	3	1	679	00:57:28	3448	00:58:45	3525	00:01:17	77	0.0000
nopath	6	1	12	14	832	00:57:05	3425	00:58:46	3526	00:01:41	101	0.0000
nopath	3	6	13	15	667	00:57:50	3470	00:58:47	3527	00:00:57	57	0.0000
nopath	6	1	3	1	832	00:57:30	3450	00:58:51	3531	00:01:21	81	0.0000
nopath	1	2	12	14	504	00:57:28	3448	00:58:55	3535	00:01:27	87	0.0000
nopath	5	1	5	1	785	00:57:44	3464	00:58:56	3536	00:01:12	72	0.0000
nopath	5	7	9	1	577	00:57:45	3465	00:58:57	3537	00:01:12	72	0.0000
nopath	6	7	3	1	624	00:57:46	3466	00:59:02	3542	00:01:16	76	0.0000	00:01:11
nopath	6	3	3	1	667	00:58:11	3491	00:59:02	3542	00:00:51	51	0.0000
nopath	2	3	10	1	679	00:57:29	3449	00:59:12	3552	00:01:43	103	0.0000
nopath	4	1	3	1	792	00:57:50	3470	00:59:15	3555	00:01:25	85	0.0000
nopath	2	4	9	1	708	00:57:50	3470	00:59:16	3556	00:01:26	86	0.0000
nopath	3	6	10	1	667	00:58:00	3480	00:59:16	3556	00:01:16	76	0.0000
nopath	3	6	9	1	667	00:58:07	3487	00:59:19	3559	00:01:12	72	0.0000
nopath	3	6	5	1	667	00:58:12	3492	00:59:24	3564	00:01:12	72	0.0000
nopath	5	1	12	14	785	00:57:55	3475	00:59:26	3566	00:01:31	91	0.0000
nopath	3	6	2	1	667	00:58:16	3496	00:59:26	3566	00:01:10	70	0.0000
nopath	3	5	12	14	621	00:58:27	3507	00:59:29	3569	00:01:02	62	0.0000
nopath	5	1	12	14	785	00:58:00	3480	00:59:29	3569	00:01:29	89	0.0000
nopath	1	2	3	1	504	00:58:25	3505	00:59:31	3571	00:01:06	66	0.0000
nopath	5	1	6	1	785	00:58:08	3488	00:59:31	3571	00:01:23	83	0.0000
nopath	2	5	5	1	701	00:57:07	3427	00:59:34	3574	00:02:27	147	0.0000
nopath	1	3	3	1	763	00:57:51	3471	00:59:34	3574	00:01:43	103	0.0000
nopath	2	4	3	1	708	00:57:55	3475	00:59:35	3575	00:01:40	100	0.0000
nopath	2	6	12	14	748	00:58:36	3516	00:59:38	3578	00:01:02	62	0.0000
nopath	6	2	12	14	748	00:58:37	3517	00:59:39	3579	00:01:02	62	0.0000
nopath	6	3	12	14	667	00:58:48	3528	00:59:42	3582	00:00:54	54	0.0000
nopath	3	6	3	1	667	00:58:29	3509	00:59:47	3587	00:01:18	78	0.0000
nopath	3	7	10	1	302	00:58:56	3536	00:59:48	3588	00:00:52	52	0.0000
nopath	6	1	9	1	832	00:58:40	3520	00:59:48	3588	00:01:08	68	0.0000
nopath	3	6	9	1	667	00:58:43	3523	00:59:49	3589	00:01:06	66	0.0000
nopath	6	5	9	1	380	00:58:57	3537	00:59:51	3591	00:00:54	54	0.0000
nopath	1	3	9	1	763	00:58:44	3524	00:59:55	3595	00:01:11	71	0.0000
nopath	2	4	12	14	708	00:58:14	3494	00:59:56	3596	00:01:42	102	0.0000
nopath	4	2	12	14	708	00:58:32	3512	01:00:15	3615	00:01:43	103	0.0000	00:01:43
nopath	3	6	3	1	667	00:58:54	3534	01:00:16	3616	00:01:22	82	0.0000
nopath	2	1	12	14	504	00:59:19	3559	01:00:16	3616	00:00:57	57	0.0000
nopath	2	4	12	14	708	00:58:59	3539	01:00:17	3617	00:01:18	78	0.0000
nopath	2	4	9	1	708	00:59:09	3549	01:00:20	3620	00:01:11	71	0.0000
nopath	3	1	13	15	763	00:58:16	3496	01:00:21	3621	00:02:05	125	0.0000
nopath	2	3	13	15	679	00:59:18	3558	01:00:23	3623	00:01:05	65	0.0000
nopath	5	6	3	1	380	00:59:45	3585	01:00:27	3627	00:00:42	42	0.0000
nopath	2	3	12	14	679	00:59:20	3560	01:00:28	3628	00:01:08	68	0.0000
nopath	2	4	5	1	708	00:59:24	3564	01:00:31	3631	00:01:07	67	0.0000
nopath	2	3	3	1	679	00:59:24	3564	01:00:32	3632	00:01:08	68	0.0000
nopath	5	1	10	1	785	00:58:43	3523	01:00:36	3636	00:01:53	113	0.0000
nopath	1	2	3	1	504	00:59:53	3593	01:00:37	3637	00:00:44	44	0.0000
nopath	4	5	12	14	650	00:59:30	3570	01:00:45	3645	00:01:15	75	0.0000
nopath	5	3	10	1	621	01:00:01	3601	01:00:57	3657	00:00:56	56	0.0000
nopath	3	7	3	1	302	01:00:26	3626	01:00:57	3657	00:00:31	31	0.0000
nopath	6	4	12	14	696	00:59:12	3552	01:00:58	3658	00:01:46	106	0.0000
nopath	2	3	12	14	679	01:00:11	3611	01:01:05	3665	00:00:54	54	0.0000	00:01:18
nopath	3	6	7	1	667	00:59:55	3595	01:01:05	3665	00:01:10	70	0.0000
nopath	3	6	3	1	667	00:59:57	3597	01:01:08	3668	00:01:11	71	0.0000
nopath	6	2	9	1	748	01:00:03	3603	01:01:09	3669	00:01:06	66	0.0000
nopath	2	4	7	1	708	01:00:15	3615	01:01:09	3669	00:00:54	54	0.0000
nopath	3	6	2	1	667	01:00:10	3610	01:01:10	3670	00:01:00	60	0.0000
nopath	3	6	3	1	667	01:00:23	3623	01:01:14	3674	00:00:51	51	0.0000
nopath	5	3	3	1	621	01:00:09	3609	01:01:24	3684	00:01:15	75	0.0000
nopath	6	7	3	1	624	01:00:09	3609	01:01:27	3687	00:01:18	78	0.0000
nopath	6	3	13	15	667	01:00:26	3626	01:01:28	3688	00:01:02	62	0.0000
nopath	5	1	3	1	785	01:00:23	3623	01:01:29	3689	00:01:06	66	0.0000
nopath	6	2	12	14	748	01:00:17	3617	01:01:29	3689	00:01:12	72	0.0000
nopath	1	2	10	1	504	01:00:40	3640	01:01:33	3693	00:00:53	53	0.0000
nopath	1	3	3	1	763	01:00:24	3624	01:01:42	3702	00:01:18	78	0.0000
nopath	6	1	12	14	832	01:00:39	3639	01:01:44	3704	00:01:05	65	0.0000
nopath	1	3	3	1	763	01:00:25	3625	01:01:45	3705	00:01:20	80	0.0000
nopath	3	6	12	14	667	01:00:34	3634	01:01:46	3706	00:01:12	72	0.0000
nopath	1	3	3	1	763	01:00:27	3627	01:01:48	3708	00:01:21	81	0.0000
nopath	3	6	12	14	667	01:00:42	3642	01:01:49	3709	00:01:07	67	0.0000
nopath	3	6	12	14	667	01:00:44	3644	01:01:51	3711	00:01:07	67	0.0000
nopath	1	3	10	1	763	01:00:44	3644	01:01:52	3712	00:01:08	68	0.0000
nopath	4	2	3	1	708	01:00:07	3607	01:01:55	3715	00:01:48	108	0.0000
nopath	3	5	9	1	621	01:01:06	3666	01:01:56	3716	00:00:50	50	0.0000
nopath	5	3	3	1	621	01:00:29	3629	01:02:03	3723	00:01:34	94	0.0000	00:01:12
nopath	4	1	9	1	792	01:00:28	3628	01:02:04	3724	00:01:36	96	0.0000
nopath	1	5	6	1	785	00:59:37	3577	01:02:04	3724	00:02:27	147	0.0000
nopath	5	1	5	1	785	01:00:56	3656	01:02:11	3731	00:01:15	75	0.0000
nopath	3	2	9	1	679	01:00:55	3655	01:02:15	3735	00:01:20	80	0.0000
nopath	4	2	5	1	708	01:01:05	3665	01:02:17	3737	00:01:12	72	0.0000
nopath	2	7	3	1	458	01:00:37	3637	01:02:25	3745	00:01:48	108	0.0000
nopath	2	3	13	15	679	01:00:20	3620	01:02:25	3745	00:02:05	125	0.0000
nopath	1	3	6	1	763	01:01:27	3687	01:02:27	3747	00:01:00	60	0.0000
nopath	5	6	12	14	380	01:01:55	3715	01:02:31	3751	00:00:36	36	0.0000
nopath	2	1	3	1	504	01:01:22	3682	01:02:33	3753	00:01:11	71	0.0000
nopath	6	2	3	1	748	01:00:46	3646	01:02:35	3755	00:01:49	109	0.0000
nopath	3	6	12	14	667	01:01:28	3688	01:02:37	3757	00:01:09	69	0.0000
nopath	3	6	9	1	667	01:01:43	3703	01:02:39	3759	00:00:56	56	0.0000
nopath	3	6	10	1	667	01:01:45	3705	01:02:40	3760	00:00:55	55	0.0000
nopath	1	7	12	14	542	01:01:33	3693	01:02:46	3766	00:01:13	73	0.0000
nopath	6	5	6	1	380	01:02:13	3733	01:02:47	3767	00:00:34	34	0.0000
nopath	1	2	5	1	504	01:01:48	3708	01:02:47	3767	00:00:59	59	0.0000
nopath	2	3	5	1	679	01:00:46	3646	01:02:52	3772	00:02:06	126	0.0000
nopath	2	3	12	14	679	01:01:08	3668	01:02:55	3775	00:01:47	107	0.0000
nopath	5	1	3	1	785	01:01:15	3675	01:02:56	3776	00:01:41	101	0.0000
nopath	1	2	9	1	504	01:01:55	3715	01:02:58	3778	00:01:03	63	0.0000
nopath	5	1	6	1	785	01:01:54	3714	01:02:58	3778	00:01:04	64	0.0000
nopath	3	2	9	1	679	01:01:11	3671	01:03:05	3785	00:01:54	114	0.0000	00:01:25
nopath	3	2	9	1	679	01:01:54	3714	01:03:09	3789	00:01:15	75	0.0000
nopath	3	6	5	1	667	01:02:02	3722	01:03:16	3796	00:01:14	74	0.0000
nopath	4	1	7	1	792	01:02:13	3733	01:03:23	3803	00:01:10	70	0.0000
nopath	3	6	10	1	667	01:02:06	3726	01:03:24	3804	00:01:18	78	0.0000
nopath	3	4	3	1	375	01:02:39	3759	01:03:27	3807	00:00:48	48	0.0000
nopath	5	1	3	1	785	01:02:19	3739	01:03:31	3811	00:01:12	72	0.0000
nopath	3	6	13	15	667	01:02:10	3730	01:03:32	3812	00:01:22	82	0.0000
nopath	2	3	12	14	679	01:01:46	3706	01:03:33	3813	00:01:47	107	0.0000
nopath	3	6	5	1	667	01:02:21	3741	01:03:34	3814	00:01:13	73	0.0000
nopath	3	5	6	1	621	01:02:22	3742	01:03:36	3816	00:01:14	74	0.0000
nopath	1	3	12	14	763	01:01:36	3696	01:03:36	3816	00:02:00	120	0.0000
nopath	3	6	3	1	667	01:02:29	3749	01:03:39	3819	00:01:10	70	0.0000
nopath	2	4	3	1	708	01:02:16	3736	01:03:39	3819	00:01:23	83	0.0000
nopath	2	4	3	1	708	01:02:30	3750	01:03:41	3821	00:01:11	71	0.0000
nopath	3	6	3	1	667	01:02:36	3756	01:03:42	3822	00:01:06	66	0.0000
nopath	2	4	13	15	708	01:02:40	3760	01:03:44	3824	00:01:04	64	0.0000
nopath	3	6	3	1	667	01:02:38	3758	01:03:45	3825	00:01:07	67	0.0000
nopath	4	3	2	1	375	01:02:46	3766	01:03:47	3827	00:01:01	61	0.0000
nopath	2	1	13	15	504	01:02:59	3779	01:03:56	3836	00:00:57	57	0.0000
nopath	3	1	9	1	763	01:02:35	3755	01:03:58	3838	00:01:23	83	0.0000
nopath	1	2	9	1	504	01:01:59	3719	01:04:01	3841	00:02:02	122	0.0000	00:01:07
nopath	6	1	8	1	832	01:02:41	3761	01:04:01	3841	00:01:20	80	0.0000
nopath	6	3	3	1	667	01:02:37	3757	01:04:07	3847	00:01:30	90	0.0000
nopath	5	4	9	1	650	01:02:39	3759	01:04:09	3849	00:01:30	90	0.0000
nopath	2	3	12	14	679	01:02:52	3772	01:04:13	3853	00:01:21	81	0.0000
nopath	3	6	5	1	667	01:02:59	3779	01:04:15	3855	00:01:16	76	0.0000
nopath	2	3	3	1	679	01:02:58	3778	01:04:16	3856	00:01:18	78	0.0000
nopath	3	6	12	14	667	01:03:10	3790	01:04:18	3858	00:01:08	68	0.0000
nopath	2	4	9	1	708	01:03:05	3785	01:04:20	3860	00:01:15	75	0.0000
nopath	3	6	5	1	667	01:03:21	3801	01:04:20	3860	00:00:59	59	0.0000
nopath	2	3	12	14	679	01:03:06	3786	01:04:21	3861	00:01:15	75	0.0000
nopath	3	6	2	1	667	01:03:25	3805	01:04:22	3862	00:00:57	57	0.0000
nopath	1	4	12	14	792	01:02:20	3740	01:04:24	3864	00:02:04	124	0.0000
nopath	1	3	3	1	763	01:03:23	3803	01:04:25	3865	00:01:02	62	0.0000
nopath	5	1	9	1	785	01:03:03	3783	01:04:25	3865	00:01:22	82	0.0000
nopath	3	5	2	1	621	01:03:36	3816	01:04:27	3867	00:00:51	51	0.0000
nopath	1	2	5	1	504	01:03:44	3824	01:04:29	3869	00:00:45	45	0.0000
nopath	5	1	12	14	785	01:03:05	3785	01:04:29	3869	00:01:24	84	0.0000
nopath	3	2	3	1	679	01:02:58	3778	01:04:35	3875	00:01:37	97	0.0000
nopath	4	1	5	1	792	01:03:48	3828	01:04:46	3886	00:00:58	58	0.0000
nopath	6	4	3	1	696	01:02:58	3778	01:04:49	3889	00:01:51	111	0.0000
nopath	6	1	5	1	832	01:03:30	3810	01:04:51	3891	00:01:21	81	0.0000
nopath	4	7	2	1	331	01:04:18	3858	01:04:55	3895	00:00:37	37	0.0000
nopath	1	7	7	1	542	01:03:47	3827	01:04:58	3898	00:01:11	71	0.0000
nopath	4	2	3	1	708	01:04:05	3845	01:04:58	3898	00:00:53	53	0.0000
nopath	6	3	12	14	667	01:03:06	3786	01:05:04	3904	00:01:58	118	0.0000	00:01:12
nopath	5	3	5	1	621	01:04:10	3850	01:05:06	3906	00:00:56	56	0.0000
nopath	3	6	12	14	667	01:04:04	3844	01:05:07	3907	00:01:03	63	0.0000
nopath	4	6	3	1	696	01:04:18	3858	01:05:17	3917	00:00:59	59	0.0000
nopath	2	4	13	15	708	01:03:08	3788	01:05:18	3918	00:02:10	130	0.0000
nopath	1	2	5	1	504	01:04:01	3841	01:05:21	3921	00:01:20	80	0.0000
nopath	6	1	9	1	832	01:03:39	3819	01:05:21	3921	00:01:42	102	0.0000
nopath	5	7	6	1	577	01:04:16	3856	01:05:27	3927	00:01:11	71	0.0000
nopath	3	6	13	15	667	01:04:24	3864	01:05:29	3929	00:01:05	65	0.0000
nopath	2	3	13	15	679	01:03:40	3820	01:05:35	3935	00:01:55	115	0.0000
nopath	2	3	6	1	679	01:03:47	3827	01:05:37	3937	00:01:50	110	0.0000
nopath	2	3	3	1	679	01:03:50	3830	01:05:39	3939	00:01:49	109	0.0000
nopath	2	3	6	1	679	01:03:57	3837	01:05:41	3941	00:01:44	104	0.0000
nopath	2	3	10	1	679	01:04:11	3851	01:05:43	3943	00:01:32	92	0.0000
nopath	1	4	12	14	792	01:04:11	3851	01:05:46	3946	00:01:35	95	0.0000
nopath	2	1	3	1	504	01:04:38	3878	01:05:47	3947	00:01:09	69	0.0000
nopath	6	2	9	1	748	01:04:32	3872	01:05:47	3947	00:01:15	75	0.0000
nopath	6	1	12	14	832	01:04:25	3865	01:05:52	3952	00:01:27	87	0.0000
nopath	3	6	3	1	667	01:04:34	3874	01:06:06	3966	00:01:32	92	0.0000	00:01:09
nopath	3	6	5	1	667	01:04:36	3876	01:06:08	3968	00:01:32	92	0.0000
nopath	1	3	5	1	763	01:04:52	3892	01:06:14	3974	00:01:22	82	0.0000
nopath	2	4	5	1	708	01:04:41	3881	01:06:15	3975	00:01:34	94	0.0000
nopath	2	1	5	1	504	01:04:46	3886	01:06:17	3977	00:01:31	91	0.0000
nopath	3	6	6	1	667	01:04:40	3880	01:06:17	3977	00:01:37	97	0.0000
nopath	5	2	13	15	701	01:04:51	3891	01:06:18	3978	00:01:27	87	0.0000
nopath	3	6	2	1	667	01:04:41	3881	01:06:22	3982	00:01:41	101	0.0000
nopath	5	3	3	1	621	01:05:27	3927	01:06:23	3983	00:00:56	56	0.0000
nopath	3	6	5	1	667	01:04:47	3887	01:06:24	3984	00:01:37	97	0.0000
nopath	5	1	2	1	785	01:04:53	3893	01:06:24	3984	00:01:31	91	0.0000
nopath	3	6	12	14	667	01:05:09	3909	01:06:27	3987	00:01:18	78	0.0000
nopath	5	1	13	15	785	01:05:15	3915	01:06:28	3988	00:01:13	73	0.0000
nopath	3	6	9	1	667	01:05:17	3917	01:06:28	3988	00:01:11	71	0.0000
nopath	3	6	3	1	667	01:05:33	3933	01:06:30	3990	00:00:57	57	0.0000
nopath	1	3	5	1	763	01:04:54	3894	01:06:32	3992	00:01:38	98	0.0000
nopath	1	4	12	14	792	01:05:02	3902	01:06:37	3997	00:01:35	95	0.0000
nopath	4	2	5	1	708	01:05:38	3938	01:06:38	3998	00:01:00	60	0.0000
nopath	1	5	12	14	785	01:04:11	3851	01:06:45	4005	00:02:34	154	0.0000
nopath	3	2	12	14	679	01:05:37	3937	01:06:51	4011	00:01:14	74	0.0000
nopath	1	3	3	1	763	01:05:41	3941	01:06:54	4014	00:01:13	73	0.0000
nopath	2	4	3	1	708	01:04:53	3893	01:06:55	4015	00:02:02	122	0.0000
nopath	2	4	5	1	708	01:04:59	3899	01:06:58	4018	00:01:59	119	0.0000
nopath	6	2	5	1	748	01:05:38	3938	01:06:59	4019	00:01:21	81	0.0000
nopath	2	3	12	14	679	01:05:03	3903	01:07:00	4020	00:01:57	117	0.0000	00:01:43
nopath	2	4	3	1	708	01:05:17	3917	01:07:03	4023	00:01:46	106	0.0000
nopath	2	3	3	1	679	01:05:30	3930	01:07:04	4024	00:01:34	94	0.0000
nopath	6	1	13	15	832	01:05:05	3905	01:07:05	4025	00:02:00	120	0.0000
nopath	6	1	12	14	832	01:06:08	3968	01:07:11	4031	00:01:03	63	0.0000
nopath	2	7	13	15	458	01:06:02	3962	01:07:26	4046	00:01:24	84	0.0000
nopath	3	6	12	14	667	01:05:57	3957	01:07:27	4047	00:01:30	90	0.0000
nopath	2	3	5	1	679	01:05:35	3935	01:07:32	4052	00:01:57	117	0.0000
nopath	2	4	5	1	708	01:05:37	3937	01:07:36	4056	00:01:59	119	0.0000
nopath	1	3	9	1	763	01:05:49	3949	01:07:36	4056	00:01:47	107	0.0000
nopath	3	6	9	1	667	01:06:11	3971	01:07:37	4057	00:01:26	86	0.0000
nopath	2	1	3	1	504	01:06:42	4002	01:07:38	4058	00:00:56	56	0.0000
nopath	1	3	7	1	763	01:06:23	3983	01:07:39	4059	00:01:16	76	0.0000
nopath	3	1	3	1	763	01:05:41	3941	01:07:39	4059	00:01:58	118	0.0000
nopath	5	1	5	1	785	01:05:28	3928	01:07:42	4062	00:02:14	134	0.0000
nopath	2	3	2	1	679	01:06:10	3970	01:07:42	4062	00:01:32	92	0.0000
nopath	3	6	9	1	667	01:06:12	3972	01:07:43	4063	00:01:31	91	0.0000
nopath	2	3	3	1	679	01:06:19	3979	01:07:44	4064	00:01:25	85	0.0000
nopath	3	6	3	1	667	01:06:22	3982	01:07:45	4065	00:01:23	83	0.0000
nopath	5	1	12	14	785	01:06:44	4004	01:07:46	4066	00:01:02	62	0.0000
nopath	3	6	10	1	667	01:06:28	3988	01:07:46	4066	00:01:18	78	0.0000
nopath	3	6	12	14	667	01:06:34	3994	01:07:48	4068	00:01:14	74	0.0000
nopath	6	2	3	1	748	01:06:51	4011	01:07:49	4069	00:00:58	58	0.0000
nopath	5	7	5	1	577	01:06:42	4002	01:07:57	4077	00:01:15	75	0.0000
nopath	3	4	13	15	375	01:06:39	3999	01:08:00	4080	00:01:21	81	0.0000	00:00:44
nopath	1	2	12	14	504	01:07:17	4037	01:08:04	4084	00:00:47	47	0.0000
nopath	2	3	7	1	679	01:06:34	3994	01:08:12	4092	00:01:38	98	0.0000
nopath	3	6	10	1	667	01:06:35	3995	01:08:15	4095	00:01:40	100	0.0000
nopath	1	2	3	1	504	01:07:25	4045	01:08:16	4096	00:00:51	51	0.0000
nopath	6	1	12	14	832	01:07:13	4033	01:08:17	4097	00:01:04	64	0.0000
nopath	2	4	12	14	708	01:06:36	3996	01:08:17	4097	00:01:41	101	0.0000
nopath	6	2	5	1	748	01:07:24	4044	01:08:20	4100	00:00:56	56	0.0000
nopath	3	6	6	1	667	01:06:47	4007	01:08:21	4101	00:01:34	94	0.0000
nopath	1	2	12	14	504	01:07:33	4053	01:08:23	4103	00:00:50	50	0.0000
nopath	3	6	12	14	667	01:06:51	4011	01:08:25	4105	00:01:34	94	0.0000
nopath	3	6	10	1	667	01:06:54	4014	01:08:27	4107	00:01:33	93	0.0000
nopath	3	6	9	1	667	01:06:56	4016	01:08:29	4109	00:01:33	93	0.0000
nopath	6	7	12	14	624	01:07:43	4063	01:08:40	4120	00:00:57	57	0.0000
nopath	1	3	3	1	763	01:07:16	4036	01:08:44	4124	00:01:28	88	0.0000
nopath	1	4	8	1	792	01:06:33	3993	01:08:45	4125	00:02:12	132	0.0000
nopath	2	1	12	14	504	01:06:58	4018	01:08:48	4128	00:01:50	110	0.0000
nopath	5	6	9	1	380	01:08:02	4082	01:08:50	4130	00:00:48	48	0.0000
nopath	4	2	6	1	708	01:07:18	4038	01:08:52	4132	00:01:34	94	0.0000
nopath	4	1	13	15	792	01:06:09	3969	01:08:59	4139	00:02:50	170	0.0000
nopath	2	4	5	1	708	01:07:34	4054	01:09:00	4140	00:01:26	86	0.0000	00:01:20
nopath	4	7	10	1	331	01:08:30	4110	01:09:02	4142	00:00:32	32	0.0000
nopath	2	4	9	1	708	01:07:53	4073	01:09:02	4142	00:01:09	69	0.0000
nopath	4	1	12	14	792	01:07:33	4053	01:09:04	4144	00:01:31	91	0.0000
nopath	2	3	10	1	679	01:07:53	4073	01:09:04	4144	00:01:11	71	0.0000
nopath	3	5	3	1	621	01:07:10	4030	01:09:05	4145	00:01:55	115	0.0000
nopath	2	4	5	1	708	01:08:03	4083	01:09:07	4147	00:01:04	64	0.0000
nopath	3	6	3	1	667	01:07:21	4041	01:09:08	4148	00:01:47	107	0.0000
nopath	2	3	3	1	679	01:08:04	4084	01:09:09	4149	00:01:05	65	0.0000
nopath	5	2	6	1	701	01:07:50	4070	01:09:10	4150	00:01:20	80	0.0000
nopath	3	6	12	14	667	01:07:36	4056	01:09:11	4151	00:01:35	95	0.0000
nopath	5	1	9	1	785	01:07:37	4057	01:09:11	4151	00:01:34	94	0.0000
nopath	2	3	6	1	679	01:08:07	4087	01:09:11	4151	00:01:04	64	0.0000
nopath	5	1	12	14	785	01:08:04	4084	01:09:23	4163	00:01:19	79	0.0000
nopath	5	3	10	1	621	01:08:21	4101	01:09:23	4163	00:01:02	62	0.0000
nopath	5	4	6	1	650	01:08:22	4102	01:09:34	4174	00:01:12	72	0.0000
nopath	3	7	9	1	302	01:09:10	4150	01:09:40	4180	00:00:30	30	0.0000
nopath	1	7	12	14	542	01:08:40	4120	01:09:43	4183	00:01:03	63	0.0000
nopath	1	3	12	14	763	01:08:12	4092	01:09:43	4183	00:01:31	91	0.0000
nopath	1	3	5	1	763	01:08:26	4106	01:09:46	4186	00:01:20	80	0.0000
nopath	3	6	13	15	667	01:08:19	4099	01:09:49	4189	00:01:30	90	0.0000
nopath	6	1	5	1	832	01:08:16	4096	01:09:51	4191	00:01:35	95	0.0000
nopath	3	6	5	1	667	01:08:29	4109	01:09:52	4192	00:01:23	83	0.0000
nopath	3	6	6	1	667	01:08:52	4132	01:09:55	4195	00:01:03	63	0.0000
nopath	3	2	3	1	679	01:08:51	4131	01:09:55	4195	00:01:04	64	0.0000
nopath	3	6	3	1	667	01:08:59	4139	01:09:56	4196	00:00:57	57	0.0000
nopath	5	3	3	1	621	01:08:29	4109	01:10:03	4203	00:01:34	94	0.0000	00:01:07
nopath	2	6	12	14	748	01:08:28	4108	01:10:05	4205	00:01:37	97	0.0000
nopath	5	1	3	1	785	01:08:50	4130	01:10:11	4211	00:01:21	81	0.0000
nopath	2	3	12	14	679	01:08:44	4124	01:10:13	4213	00:01:29	89	0.0000
nopath	1	2	5	1	504	01:09:06	4146	01:10:17	4217	00:01:11	71	0.0000
nopath	1	2	6	1	504	01:09:23	4163	01:10:20	4220	00:00:57	57	0.0000
nopath	3	2	12	14	679	01:09:32	4172	01:10:30	4230	00:00:58	58	0.0000
nopath	1	3	5	1	763	01:09:00	4140	01:10:32	4232	00:01:32	92	0.0000
nopath	2	3	4	1	679	01:08:57	4137	01:10:35	4235	00:01:38	98	0.0000
nopath	3	6	3	1	667	01:09:29	4169	01:10:36	4236	00:01:07	67	0.0000
nopath	1	3	3	1	763	01:09:35	4175	01:10:39	4239	00:01:04	64	0.0000
nopath	2	1	5	1	504	01:09:36	4176	01:10:41	4241	00:01:05	65	0.0000
nopath	1	2	9	1	504	01:09:51	4191	01:10:49	4249	00:00:58	58	0.0000
nopath	5	3	10	1	621	01:09:32	4172	01:10:53	4253	00:01:21	81	0.0000
nopath	6	3	10	1	667	01:09:41	4181	01:10:56	4256	00:01:15	75	0.0000
nopath	3	6	5	1	667	01:09:54	4194	01:10:56	4256	00:01:02	62	0.0000
nopath	3	2	3	1	679	01:09:52	4192	01:11:05	4265	00:01:13	73	0.0000	00:01:13
nopath	2	4	13	15	708	01:09:06	4146	01:11:08	4268	00:02:02	122	0.0000
nopath	6	3	5	1	667	01:09:57	4197	01:11:13	4273	00:01:16	76	0.0000
nopath	3	5	5	1	621	01:09:54	4194	01:11:14	4274	00:01:20	80	0.0000
nopath	3	6	10	1	667	01:10:21	4221	01:11:18	4278	00:00:57	57	0.0000
nopath	5	1	3	1	785	01:10:13	4213	01:11:21	4281	00:01:08	68	0.0000
nopath	1	3	9	1	763	01:10:14	4214	01:11:24	4284	00:01:10	70	0.0000
nopath	2	4	4	1	708	01:09:43	4183	01:11:25	4285	00:01:42	102	0.0000
nopath	2	3	12	14	679	01:10:15	4215	01:11:29	4289	00:01:14	74	0.0000
nopath	4	3	3	1	375	01:10:57	4257	01:11:31	4291	00:00:34	34	0.0000
nopath	6	2	9	1	748	01:10:27	4227	01:11:35	4295	00:01:08	68	0.0000
nopath	3	6	3	1	667	01:10:31	4231	01:11:37	4297	00:01:06	66	0.0000
nopath	3	6	6	1	667	01:10:39	4239	01:11:39	4299	00:01:00	60	0.0000
nopath	3	6	10	1	667	01:10:41	4241	01:11:41	4301	00:01:00	60	0.0000
nopath	6	2	12	14	748	01:10:46	4246	01:11:44	4304	00:00:58	58	0.0000
nopath	2	3	3	1	679	01:10:32	4232	01:11:46	4306	00:01:14	74	0.0000
nopath	1	2	9	1	504	01:11:00	4260	01:11:48	4308	00:00:48	48	0.0000
nopath	2	4	3	1	708	01:10:50	4250	01:11:50	4310	00:01:00	60	0.0000
nopath	2	5	3	1	701	01:10:26	4226	01:11:53	4313	00:01:27	87	0.0000
nopath	6	1	12	14	832	01:10:58	4258	01:12:01	4321	00:01:03	63	0.0000	00:01:21
nopath	6	3	5	1	667	01:11:03	4263	01:12:03	4323	00:01:00	60	0.0000
nopath	1	2	5	1	504	01:11:26	4286	01:12:13	4333	00:00:47	47	0.0000
nopath	1	3	3	1	763	01:11:11	4271	01:12:22	4342	00:01:11	71	0.0000
nopath	1	3	2	1	763	01:11:14	4274	01:12:25	4345	00:01:11	71	0.0000
nopath	3	6	5	1	667	01:11:11	4271	01:12:26	4346	00:01:15	75	0.0000
nopath	3	5	6	1	621	01:11:30	4290	01:12:27	4347	00:00:57	57	0.0000
nopath	3	6	5	1	667	01:11:33	4293	01:12:30	4350	00:00:57	57	0.0000
nopath	3	6	9	1	667	01:11:39	4299	01:12:32	4352	00:00:53	53	0.0000
nopath	4	1	12	14	792	01:10:49	4249	01:12:35	4355	00:01:46	106	0.0000
nopath	3	6	5	1	667	01:11:49	4309	01:12:40	4360	00:00:51	51	0.0000
nopath	5	1	5	1	785	01:11:30	4290	01:12:41	4361	00:01:11	71	0.0000
nopath	1	5	5	1	785	01:11:23	4283	01:12:43	4363	00:01:20	80	0.0000
nopath	3	4	3	1	375	01:11:55	4315	01:12:46	4366	00:00:51	51	0.0000
nopath	1	7	3	1	542	01:12:01	4321	01:12:48	4368	00:00:47	47	0.0000
nopath	2	3	5	1	679	01:11:54	4314	01:12:54	4374	00:01:00	60	0.0000
nopath	2	4	5	1	708	01:11:51	4311	01:12:55	4375	00:01:04	64	0.0000
nopath	6	3	6	1	667	01:12:04	4324	01:13:03	4383	00:00:59	59	0.0000	00:01:07
nopath	3	7	5	1	302	01:12:33	4353	01:13:08	4388	00:00:35	35	0.0000
nopath	5	3	12	14	621	01:12:14	4334	01:13:16	4396	00:01:02	62	0.0000
nopath	1	2	9	1	504	01:12:11	4331	01:13:21	4401	00:01:10	70	0.0000
nopath	6	1	5	1	832	01:11:20	4280	01:13:21	4401	00:02:01	121	0.0000
nopath	2	3	9	1	679	01:12:13	4333	01:13:22	4402	00:01:09	69	0.0000
nopath	2	3	12	14	679	01:12:14	4334	01:13:25	4405	00:01:11	71	0.0000
nopath	3	6	10	1	667	01:12:13	4333	01:13:26	4406	00:01:13	73	0.0000
nopath	2	3	5	1	679	01:12:19	4339	01:13:28	4408	00:01:09	69	0.0000
nopath	6	5	5	1	380	01:12:09	4329	01:13:28	4408	00:01:19	79	0.0000
nopath	1	2	5	1	504	01:12:40	4360	01:13:28	4408	00:00:48	48	0.0000
nopath	2	3	3	1	679	01:12:37	4357	01:13:31	4411	00:00:54	54	0.0000
nopath	5	2	6	1	701	01:12:38	4358	01:13:33	4413	00:00:55	55	0.0000
nopath	5	1	4	1	785	01:12:36	4356	01:13:36	4416	00:01:00	60	0.0000
nopath	5	6	3	1	380	01:12:59	4379	01:13:47	4427	00:00:48	48	0.0000
nopath	6	2	6	1	748	01:12:39	4359	01:13:56	4436	00:01:17	77	0.0000
nopath	6	1	12	14	832	01:12:38	4358	01:14:00	4440	00:01:22	82	0.0000	00:01:41
nopath	1	3	5	1	763	01:13:04	4384	01:14:03	4443	00:00:59	59	0.0000
nopath	6	1	9	1	832	01:13:01	4381	01:14:06	4446	00:01:05	65	0.0000
nopath	3	6	3	1	667	01:13:02	4382	01:14:09	4449	00:01:07	67	0.0000
nopath	3	6	5	1	667	01:13:16	4396	01:14:11	4451	00:00:55	55	0.0000
nopath	5	3	5	1	621	01:12:59	4379	01:14:13	4453	00:01:14	74	0.0000
nopath	3	6	3	1	667	01:13:25	4405	01:14:15	4455	00:00:50	50	0.0000
nopath	3	2	3	1	679	01:12:35	4355	01:14:15	4455	00:01:40	100	0.0000
nopath	3	2	5	1	679	01:13:00	4380	01:14:17	4457	00:01:17	77	0.0000
nopath	5	7	5	1	577	01:13:29	4409	01:14:23	4463	00:00:54	54	0.0000
nopath	1	6	6	1	832	01:12:36	4356	01:14:26	4466	00:01:50	110	0.0000
nopath	4	2	12	14	708	01:13:09	4389	01:14:28	4468	00:01:19	79	0.0000
nopath	6	7	9	1	624	01:13:27	4407	01:14:29	4469	00:01:02	62	0.0000
nopath	2	1	12	14	504	01:13:05	4385	01:14:32	4472	00:01:27	87	0.0000
nopath	3	6	9	1	667	01:13:35	4415	01:14:36	4476	00:01:01	61	0.0000
nopath	1	4	12	14	792	01:13:12	4392	01:14:36	4476	00:01:24	84	0.0000
nopath	3	6	9	1	667	01:13:46	4426	01:14:38	4478	00:00:52	52	0.0000
nopath	2	4	9	1	708	01:12:53	4373	01:14:38	4478	00:01:45	105	0.0000
nopath	4	7	13	15	331	01:13:13	4393	01:14:39	4479	00:01:26	86	0.0000
nopath	2	4	5	1	708	01:13:01	4381	01:14:39	4479	00:01:38	98	0.0000
nopath	2	3	9	1	679	01:13:26	4406	01:14:44	4484	00:01:18	78	0.0000
nopath	2	7	13	15	458	01:14:01	4441	01:14:44	4484	00:00:43	43	0.0000
nopath	3	6	5	1	667	01:13:57	4437	01:14:47	4487	00:00:50	50	0.0000
nopath	5	1	5	1	785	01:13:15	4395	01:15:01	4501	00:01:46	106	0.0000	00:01:15
nopath	6	4	12	14	696	01:14:08	4448	01:15:10	4510	00:01:02	62	0.0000
nopath	2	3	5	1	679	01:14:02	4442	01:15:12	4512	00:01:10	70	0.0000
nopath	2	4	13	15	708	01:14:08	4448	01:15:19	4519	00:01:11	71	0.0000
nopath	2	4	9	1	708	01:14:09	4449	01:15:21	4521	00:01:12	72	0.0000
nopath	3	6	13	15	667	01:14:10	4450	01:15:22	4522	00:01:12	72	0.0000
nopath	1	4	3	1	792	01:13:40	4420	01:15:22	4522	00:01:42	102	0.0000
nopath	3	6	5	1	667	01:14:22	4462	01:15:23	4523	00:01:01	61	0.0000
nopath	3	6	5	1	667	01:14:25	4465	01:15:25	4525	00:01:00	60	0.0000
nopath	3	5	12	14	621	01:14:26	4466	01:15:27	4527	00:01:01	61	0.0000
nopath	3	6	3	1	667	01:14:34	4474	01:15:29	4529	00:00:55	55	0.0000
nopath	2	1	3	1	504	01:14:24	4464	01:15:29	4529	00:01:05	65	0.0000
nopath	1	3	13	15	763	01:14:15	4455	01:15:30	4530	00:01:15	75	0.0000
nopath	1	3	3	1	763	01:14:20	4460	01:15:32	4532	00:01:12	72	0.0000
nopath	1	3	9	1	763	01:14:25	4465	01:15:34	4534	00:01:09	69	0.0000
nopath	2	1	2	1	504	01:14:55	4495	01:15:36	4536	00:00:41	41	0.0000
nopath	3	1	13	15	763	01:14:03	4443	01:15:39	4539	00:01:36	96	0.0000
nopath	5	1	6	1	785	01:14:11	4451	01:15:41	4541	00:01:30	90	0.0000
nopath	2	6	5	1	748	01:13:29	4409	01:15:46	4546	00:02:17	137	0.0000
nopath	4	2	12	14	708	01:14:50	4490	01:15:49	4549	00:00:59	59	0.0000
nopath	5	4	12	14	650	01:14:28	4468	01:15:50	4550	00:01:22	82	0.0000
nopath	2	3	5	1	679	01:14:31	4471	01:15:54	4554	00:01:23	83	0.0000
nopath	4	1	5	1	792	01:14:42	4482	01:15:55	4555	00:01:13	73	0.0000
nopath	2	4	9	1	708	01:14:20	4460	01:15:55	4555	00:01:35	95	0.0000
nopath	2	3	5	1	679	01:15:00	4500	01:16:06	4566	00:01:06	66	0.0000	00:01:18
nopath	1	2	12	14	504	01:14:38	4478	01:16:12	4572	00:01:34	94	0.0000
nopath	2	4	6	1	708	01:15:22	4522	01:16:15	4575	00:00:53	53	0.0000
nopath	3	6	9	1	667	01:14:39	4479	01:16:16	4576	00:01:37	97	0.0000
nopath	3	6	5	1	667	01:15:10	4510	01:16:18	4578	00:01:08	68	0.0000
nopath	2	3	2	1	679	01:15:26	4526	01:16:19	4579	00:00:53	53	0.0000
nopath	5	2	3	1	701	01:15:18	4518	01:16:21	4581	00:01:03	63	0.0000
nopath	5	1	9	1	785	01:14:37	4477	01:16:26	4586	00:01:49	109	0.0000
nopath	1	2	12	14	504	01:15:33	4533	01:16:29	4589	00:00:56	56	0.0000
nopath	5	6	12	14	380	01:15:52	4552	01:16:30	4590	00:00:38	38	0.0000
nopath	5	1	9	1	785	01:15:20	4520	01:16:30	4590	00:01:10	70	0.0000
nopath	5	3	9	1	621	01:14:36	4476	01:16:33	4593	00:01:57	117	0.0000
nopath	5	3	10	1	621	01:15:34	4534	01:16:35	4595	00:01:01	61	0.0000
nopath	6	2	6	1	748	01:15:14	4514	01:16:39	4599	00:01:25	85	0.0000
nopath	6	1	12	14	832	01:15:18	4518	01:16:47	4607	00:01:29	89	0.0000
nopath	3	4	3	1	375	01:16:13	4573	01:16:48	4608	00:00:35	35	0.0000
nopath	1	3	5	1	763	01:15:10	4510	01:16:52	4612	00:01:42	102	0.0000
nopath	1	5	3	1	785	01:15:53	4553	01:16:54	4614	00:01:01	61	0.0000
nopath	1	3	5	1	763	01:15:19	4519	01:16:55	4615	00:01:36	96	0.0000
nopath	1	2	3	1	504	01:16:06	4566	01:16:55	4615	00:00:49	49	0.0000
nopath	5	1	5	1	785	01:15:35	4535	01:16:56	4616	00:01:21	81	0.0000
nopath	1	3	13	15	763	01:15:25	4525	01:17:00	4620	00:01:35	95	0.0000	00:01:19
nopath	1	4	3	1	792	01:16:00	4560	01:17:03	4623	00:01:03	63	0.0000
nopath	3	6	5	1	667	01:16:00	4560	01:17:05	4625	00:01:05	65	0.0000
nopath	4	2	9	1	708	01:15:38	4538	01:17:05	4625	00:01:27	87	0.0000
nopath	3	2	3	1	679	01:15:12	4512	01:17:08	4628	00:01:56	116	0.0000
nopath	3	6	9	1	667	01:16:18	4578	01:17:09	4629	00:00:51	51	0.0000
nopath	3	2	12	14	679	01:15:58	4558	01:17:11	4631	00:01:13	73	0.0000
nopath	3	7	3	1	302	01:16:20	4580	01:17:17	4637	00:00:57	57	0.0000
nopath	1	4	3	1	792	01:16:09	4569	01:17:25	4645	00:01:16	76	0.0000
nopath	2	4	13	15	708	01:15:48	4548	01:17:30	4650	00:01:42	102	0.0000
nopath	2	3	3	1	679	01:15:59	4559	01:17:31	4651	00:01:32	92	0.0000
nopath	2	4	5	1	708	01:16:43	4603	01:17:36	4656	00:00:53	53	0.0000
nopath	2	1	3	1	504	01:16:59	4619	01:17:44	4664	00:00:45	45	0.0000
nopath	1	2	3	1	504	01:16:22	4582	01:17:51	4671	00:01:29	89	0.0000
nopath	2	3	12	14	679	01:16:49	4609	01:18:03	4683	00:01:14	74	0.0000	00:01:13
nopath	2	4	9	1	708	01:17:07	4627	01:18:06	4686	00:00:59	59	0.0000
nopath	3	6	13	15	667	01:16:59	4619	01:18:09	4689	00:01:10	70	0.0000
nopath	1	3	6	1	763	01:16:39	4599	01:18:10	4690	00:01:31	91	0.0000
nopath	3	6	3	1	667	01:17:01	4621	01:18:11	4691	00:01:10	70	0.0000
nopath	3	5	10	1	621	01:17:13	4633	01:18:13	4693	00:01:00	60	0.0000
nopath	6	2	10	1	748	01:17:02	4622	01:18:15	4695	00:01:13	73	0.0000
nopath	3	6	3	1	667	01:17:23	4643	01:18:16	4696	00:00:53	53	0.0000
nopath	2	1	13	15	504	01:17:08	4628	01:18:18	4698	00:01:10	70	0.0000
nopath	6	2	2	1	748	01:17:26	4646	01:18:24	4704	00:00:58	58	0.0000
nopath	4	7	3	1	331	01:17:59	4679	01:18:34	4714	00:00:35	35	0.0000
nopath	3	6	12	14	667	01:17:32	4652	01:18:47	4727	00:01:15	75	0.0000
nopath	3	5	12	14	621	01:17:39	4659	01:18:50	4730	00:01:11	71	0.0000
nopath	1	7	3	1	542	01:18:15	4695	01:19:03	4743	00:00:48	48	0.0000	00:00:56
nopath	2	3	3	1	679	01:17:14	4634	01:19:12	4752	00:01:58	118	0.0000
nopath	2	1	3	1	504	01:18:23	4703	01:19:17	4757	00:00:54	54	0.0000
nopath	6	1	13	15	832	01:18:11	4691	01:19:22	4762	00:01:11	71	0.0000
nopath	5	3	12	14	621	01:18:29	4709	01:19:33	4773	00:01:04	64	0.0000
nopath	5	4	3	1	650	01:18:21	4701	01:19:34	4774	00:01:13	73	0.0000
nopath	4	1	9	1	792	01:18:23	4703	01:19:34	4774	00:01:11	71	0.0000
nopath	3	6	3	1	667	01:18:25	4705	01:19:36	4776	00:01:11	71	0.0000
nopath	3	1	3	1	763	01:18:25	4705	01:19:42	4782	00:01:17	77	0.0000
nopath	3	6	12	14	667	01:18:55	4735	01:19:46	4786	00:00:51	51	0.0000
nopath	5	1	12	14	785	01:18:46	4726	01:19:50	4790	00:01:04	64	0.0000
nopath	3	6	3	1	667	01:19:00	4740	01:19:51	4791	00:00:51	51	0.0000
nopath	6	3	12	14	667	01:18:45	4725	01:19:53	4793	00:01:08	68	0.0000
nopath	6	7	3	1	624	01:18:57	4737	01:20:00	4800	00:01:03	63	0.0000	00:01:05
nopath	2	3	12	14	679	01:19:08	4748	01:20:02	4802	00:00:54	54	0.0000
nopath	3	6	2	1	667	01:19:16	4756	01:20:16	4816	00:01:00	60	0.0000
nopath	3	6	10	1	667	01:19:25	4765	01:20:18	4818	00:00:53	53	0.0000
nopath	5	7	5	1	577	01:19:25	4765	01:20:24	4824	00:00:59	59	0.0000
nopath	5	1	12	14	785	01:19:03	4743	01:20:31	4831	00:01:28	88	0.0000
nopath	3	6	3	1	667	01:19:41	4781	01:20:36	4836	00:00:55	55	0.0000
nopath	5	1	3	1	785	01:19:34	4774	01:20:36	4836	00:01:02	62	0.0000
nopath	3	4	13	15	375	01:20:01	4801	01:20:37	4837	00:00:36	36	0.0000
nopath	3	6	13	15	667	01:19:49	4789	01:20:41	4841	00:00:52	52	0.0000
nopath	1	3	13	15	763	01:19:15	4755	01:20:55	4855	00:01:40	100	0.0000
nopath	3	6	5	1	667	01:20:02	4802	01:20:56	4856	00:00:54	54	0.0000
nopath	2	3	12	14	679	01:19:36	4776	01:20:57	4857	00:01:21	81	0.0000
nopath	3	2	13	15	679	01:19:49	4789	01:20:58	4858	00:01:09	69	0.0000
nopath	2	7	13	15	458	01:19:47	4787	01:21:00	4860	00:01:13	73	0.0000	00:01:07
nopath	3	6	12	14	667	01:20:03	4803	01:21:01	4861	00:00:58	58	0.0000
nopath	3	6	12	14	667	01:20:04	4804	01:21:03	4863	00:00:59	59	0.0000
nopath	3	6	3	1	667	01:20:15	4815	01:21:04	4864	00:00:49	49	0.0000
nopath	2	1	3	1	504	01:20:21	4821	01:21:07	4867	00:00:46	46	0.0000
nopath	2	4	12	14	708	01:19:39	4779	01:21:07	4867	00:01:28	88	0.0000
nopath	6	1	12	14	832	01:19:44	4784	01:21:12	4872	00:01:28	88	0.0000
nopath	2	3	12	14	679	01:20:02	4802	01:21:15	4875	00:01:13	73	0.0000
nopath	5	7	12	14	577	01:20:10	4810	01:21:28	4888	00:01:18	78	0.0000
nopath	6	1	13	15	832	01:20:27	4827	01:21:33	4893	00:01:06	66	0.0000
nopath	1	3	5	1	763	01:20:16	4816	01:21:42	4902	00:01:26	86	0.0000
nopath	3	6	5	1	667	01:20:38	4838	01:21:45	4905	00:01:07	67	0.0000
nopath	5	1	12	14	785	01:20:24	4824	01:21:46	4906	00:01:22	82	0.0000
nopath	1	2	12	14	504	01:21:01	4861	01:21:47	4907	00:00:46	46	0.0000
nopath	3	6	12	14	667	01:20:39	4839	01:21:48	4908	00:01:09	69	0.0000
nopath	6	1	3	1	832	01:20:43	4843	01:22:04	4924	00:01:21	81	0.0000	00:01:16
nopath	1	2	3	1	504	01:21:15	4875	01:22:09	4929	00:00:54	54	0.0000
nopath	6	1	3	1	832	01:21:05	4865	01:22:09	4929	00:01:04	64	0.0000
nopath	5	3	3	1	621	01:21:09	4869	01:22:13	4933	00:01:04	64	0.0000
nopath	6	5	2	1	380	01:21:29	4889	01:22:17	4937	00:00:48	48	0.0000
nopath	3	6	5	1	667	01:21:40	4900	01:22:30	4950	00:00:50	50	0.0000
nopath	4	1	6	1	792	01:20:07	4807	01:22:31	4951	00:02:24	144	0.0000
nopath	5	4	13	15	650	01:21:22	4882	01:22:31	4951	00:01:09	69	0.0000
nopath	1	2	3	1	504	01:21:28	4888	01:22:43	4963	00:01:15	75	0.0000
nopath	6	3	3	1	667	01:21:39	4899	01:22:43	4963	00:01:04	64	0.0000
nopath	3	6	6	1	667	01:21:59	4919	01:22:49	4969	00:00:50	50	0.0000
nopath	2	3	3	1	679	01:21:37	4897	01:22:54	4974	00:01:17	77	0.0000
nopath	3	2	6	1	679	01:21:49	4909	01:22:55	4975	00:01:06	66	0.0000
nopath	2	4	12	14	708	01:21:20	4880	01:22:56	4976	00:01:36	96	0.0000
nopath	2	3	3	1	679	01:21:49	4909	01:22:56	4976	00:01:07	67	0.0000
nopath	1	3	5	1	763	01:21:20	4880	01:22:59	4979	00:01:39	99	0.0000
nopath	1	3	9	1	763	01:21:59	4919	01:23:01	4981	00:01:02	62	0.0000	00:01:27
nopath	4	3	3	1	375	01:22:35	4955	01:23:09	4989	00:00:34	34	0.0000
nopath	2	4	12	14	708	01:22:11	4931	01:23:17	4997	00:01:06	66	0.0000
nopath	2	3	13	15	679	01:22:12	4932	01:23:23	5003	00:01:11	71	0.0000
nopath	3	1	9	1	763	01:22:12	4932	01:23:27	5007	00:01:15	75	0.0000
nopath	2	6	3	1	748	01:22:23	4943	01:23:29	5009	00:01:06	66	0.0000
nopath	2	1	6	1	504	01:22:49	4969	01:23:34	5014	00:00:45	45	0.0000
nopath	6	7	9	1	624	01:22:23	4943	01:23:37	5017	00:01:14	74	0.0000
nopath	4	2	13	15	708	01:22:49	4969	01:23:45	5025	00:00:56	56	0.0000
nopath	2	3	5	1	679	01:22:26	4946	01:23:52	5032	00:01:26	86	0.0000
nopath	2	3	12	14	679	01:22:41	4961	01:23:56	5036	00:01:15	75	0.0000
nopath	3	5	12	14	621	01:22:13	4933	01:23:57	5037	00:01:44	104	0.0000
nopath	1	3	6	1	763	01:22:38	4958	01:23:58	5038	00:01:20	80	0.0000
nopath	3	6	5	1	667	01:22:14	4934	01:24:00	5040	00:01:46	106	0.0000	00:01:10
nopath	3	6	12	14	667	01:22:58	4978	01:24:02	5042	00:01:04	64	0.0000
nopath	3	6	9	1	667	01:23:18	4998	01:24:09	5049	00:00:51	51	0.0000
nopath	5	1	12	14	785	01:22:59	4979	01:24:16	5056	00:01:17	77	0.0000
nopath	2	3	9	1	679	01:23:23	5003	01:24:16	5056	00:00:53	53	0.0000
nopath	2	4	10	1	708	01:23:27	5007	01:24:21	5061	00:00:54	54	0.0000
nopath	3	2	12	14	679	01:23:12	4992	01:24:26	5066	00:01:14	74	0.0000
nopath	4	7	9	1	331	01:24:13	5053	01:24:44	5084	00:00:31	31	0.0000
nopath	4	1	10	1	792	01:23:40	5020	01:24:45	5085	00:01:05	65	0.0000
nopath	6	2	4	1	748	01:22:41	4961	01:24:45	5085	00:02:04	124	0.0000
nopath	1	4	12	14	792	01:23:20	5000	01:24:46	5086	00:01:26	86	0.0000
nopath	2	7	9	1	458	01:24:01	5041	01:24:47	5087	00:00:46	46	0.0000
nopath	2	4	7	1	708	01:23:42	5022	01:24:48	5088	00:01:06	66	0.0000
nopath	2	4	3	1	708	01:23:44	5024	01:24:49	5089	00:01:05	65	0.0000
nopath	1	2	3	1	504	01:23:32	5012	01:24:51	5091	00:01:19	79	0.0000
nopath	2	3	12	14	679	01:23:52	5032	01:24:51	5091	00:00:59	59	0.0000
nopath	6	2	10	1	748	01:23:59	5039	01:24:56	5096	00:00:57	57	0.0000
nopath	3	6	9	1	667	01:23:35	5015	01:24:57	5097	00:01:22	82	0.0000
nopath	6	3	12	14	667	01:23:52	5032	01:25:04	5104	00:01:12	72	0.0000	00:01:08
nopath	3	6	3	1	667	01:23:42	5022	01:25:05	5105	00:01:23	83	0.0000
nopath	4	2	5	1	708	01:24:23	5063	01:25:16	5116	00:00:53	53	0.0000
nopath	5	3	3	1	621	01:24:26	5066	01:25:33	5133	00:01:07	67	0.0000
nopath	3	6	12	14	667	01:24:16	5056	01:25:37	5137	00:01:21	81	0.0000
nopath	3	6	12	14	667	01:24:35	5075	01:25:39	5139	00:01:04	64	0.0000
nopath	4	6	12	14	696	01:24:46	5086	01:25:43	5143	00:00:57	57	0.0000
nopath	5	1	2	1	785	01:24:26	5066	01:25:47	5147	00:01:21	81	0.0000
nopath	5	1	3	1	785	01:24:46	5086	01:25:50	5150	00:01:04	64	0.0000
nopath	5	2	9	1	701	01:24:55	5095	01:25:50	5150	00:00:55	55	0.0000
nopath	1	3	3	1	763	01:24:58	5098	01:25:56	5156	00:00:58	58	0.0000
nopath	5	6	12	14	380	01:25:26	5126	01:26:01	5161	00:00:35	35	0.0000	00:00:44
nopath	1	3	9	1	763	01:25:06	5106	01:26:03	5163	00:00:57	57	0.0000
nopath	3	6	5	1	667	01:25:08	5108	01:26:16	5176	00:01:08	68	0.0000
nopath	5	1	12	14	785	01:25:06	5106	01:26:32	5192	00:01:26	86	0.0000
nopath	1	2	12	14	504	01:25:47	5147	01:26:33	5193	00:00:46	46	0.0000
nopath	3	6	9	1	667	01:25:42	5142	01:26:34	5194	00:00:52	52	0.0000
nopath	6	2	3	1	748	01:25:40	5140	01:26:42	5202	00:01:02	62	0.0000
nopath	2	3	9	1	679	01:25:22	5122	01:26:42	5202	00:01:20	80	0.0000
nopath	6	1	3	1	832	01:25:26	5126	01:26:44	5204	00:01:18	78	0.0000
nopath	3	5	9	1	621	01:25:54	5154	01:26:45	5205	00:00:51	51	0.0000
nopath	2	3	12	14	679	01:25:39	5139	01:26:45	5205	00:01:06	66	0.0000
nopath	3	6	3	1	667	01:25:56	5156	01:26:49	5209	00:00:53	53	0.0000
nopath	6	1	3	1	832	01:25:45	5145	01:26:50	5210	00:01:05	65	0.0000
nopath	3	6	10	1	667	01:26:00	5160	01:26:51	5211	00:00:51	51	0.0000
nopath	3	2	9	1	679	01:25:50	5150	01:26:55	5215	00:01:05	65	0.0000
nopath	3	6	5	1	667	01:26:07	5167	01:26:57	5217	00:00:50	50	0.0000
nopath	3	7	12	14	302	01:26:29	5189	01:27:09	5229	00:00:40	40	0.0000	00:00:38
nopath	4	2	13	15	708	01:26:06	5166	01:27:10	5230	00:01:04	64	0.0000
nopath	3	6	5	1	667	01:26:10	5170	01:27:15	5235	00:01:05	65	0.0000
nopath	3	6	3	1	667	01:26:27	5187	01:27:18	5238	00:00:51	51	0.0000
nopath	2	3	3	1	679	01:25:52	5152	01:27:24	5244	00:01:32	92	0.0000
nopath	2	4	12	14	708	01:25:45	5145	01:27:26	5246	00:01:41	101	0.0000
nopath	4	7	12	14	331	01:26:31	5191	01:27:26	5246	00:00:55	55	0.0000
nopath	6	2	12	14	748	01:26:33	5193	01:27:31	5251	00:00:58	58	0.0000
nopath	2	3	9	1	679	01:26:40	5200	01:27:33	5253	00:00:53	53	0.0000
nopath	2	4	3	1	708	01:26:49	5209	01:27:41	5261	00:00:52	52	0.0000
nopath	1	2	12	14	504	01:26:56	5216	01:27:45	5265	00:00:49	49	0.0000
nopath	1	3	5	1	763	01:26:41	5201	01:27:45	5265	00:01:04	64	0.0000
nopath	3	6	6	1	667	01:26:30	5190	01:27:46	5266	00:01:16	76	0.0000
nopath	1	4	12	14	792	01:26:51	5211	01:27:51	5271	00:01:00	60	0.0000
nopath	1	3	10	1	763	01:26:53	5213	01:27:53	5273	00:01:00	60	0.0000
nopath	3	2	10	1	679	01:26:47	5207	01:27:55	5275	00:01:08	68	0.0000
nopath	6	4	12	14	696	01:26:36	5196	01:28:10	5290	00:01:34	94	0.0000	00:01:27
nopath	1	3	5	1	763	01:26:56	5216	01:28:12	5292	00:01:16	76	0.0000
nopath	5	2	5	1	701	01:26:05	5165	01:28:15	5295	00:02:10	130	0.0000
nopath	2	3	9	1	679	01:26:53	5213	01:28:17	5297	00:01:24	84	0.0000
nopath	2	4	6	1	708	01:27:19	5239	01:28:20	5300	00:01:01	61	0.0000
nopath	2	3	12	14	679	01:27:19	5239	01:28:22	5302	00:01:03	63	0.0000
nopath	3	6	10	1	667	01:27:02	5222	01:28:26	5306	00:01:24	84	0.0000
nopath	3	6	2	1	667	01:27:31	5251	01:28:27	5307	00:00:56	56	0.0000
nopath	5	3	10	1	621	01:26:50	5210	01:28:33	5313	00:01:43	103	0.0000
nopath	5	3	3	1	621	01:27:05	5225	01:28:35	5315	00:01:30	90	0.0000
nopath	5	1	13	15	785	01:27:29	5249	01:28:37	5317	00:01:08	68	0.0000
nopath	6	3	9	1	667	01:26:48	5208	01:28:37	5317	00:01:49	109	0.0000
nopath	1	3	12	14	763	01:27:28	5248	01:28:53	5333	00:01:25	85	0.0000
nopath	4	1	5	1	792	01:27:31	5251	01:28:54	5334	00:01:23	83	0.0000
nopath	3	5	3	1	621	01:27:43	5263	01:28:56	5336	00:01:13	73	0.0000
nopath	1	4	9	1	792	01:27:49	5269	01:28:56	5336	00:01:07	67	0.0000
nopath	3	6	3	1	667	01:27:53	5273	01:28:58	5338	00:01:05	65	0.0000
nopath	3	6	3	1	667	01:27:57	5277	01:29:00	5340	00:01:03	63	0.0000	00:01:04
nopath	5	7	10	1	577	01:28:10	5290	01:29:07	5347	00:00:57	57	0.0000
nopath	5	1	13	15	785	01:27:50	5270	01:29:09	5349	00:01:19	79	0.0000
nopath	3	4	12	14	375	01:28:37	5317	01:29:10	5350	00:00:33	33	0.0000
nopath	3	6	4	1	667	01:28:20	5300	01:29:11	5351	00:00:51	51	0.0000
nopath	6	7	13	15	624	01:28:03	5283	01:29:24	5364	00:01:21	81	0.0000
nopath	2	1	7	1	504	01:28:40	5320	01:29:31	5371	00:00:51	51	0.0000
nopath	2	1	3	1	504	01:28:50	5330	01:29:35	5375	00:00:45	45	0.0000
nopath	2	5	12	14	701	01:28:29	5309	01:29:42	5382	00:01:13	73	0.0000
nopath	2	3	13	15	679	01:28:42	5322	01:29:45	5385	00:01:03	63	0.0000
nopath	1	2	3	1	504	01:28:33	5313	01:29:45	5385	00:01:12	72	0.0000
nopath	5	1	13	15	785	01:28:43	5323	01:29:46	5386	00:01:03	63	0.0000
nopath	1	2	3	1	504	01:29:09	5349	01:29:55	5395	00:00:46	46	0.0000
nopath	1	7	10	1	542	01:29:17	5357	01:30:06	5406	00:00:49	49	0.0000	00:00:49
nopath	3	6	12	14	667	01:28:51	5331	01:30:17	5417	00:01:26	86	0.0000
nopath	1	3	5	1	763	01:29:25	5365	01:30:24	5424	00:00:59	59	0.0000
nopath	5	1	3	1	785	01:29:08	5348	01:30:26	5426	00:01:18	78	0.0000
nopath	6	5	12	14	380	01:30:06	5406	01:30:44	5444	00:00:38	38	0.0000
nopath	3	6	5	1	667	01:29:59	5399	01:30:55	5455	00:00:56	56	0.0000
nopath	2	4	3	1	708	01:29:51	5391	01:30:55	5455	00:01:04	64	0.0000
nopath	3	6	3	1	667	01:30:10	5410	01:31:00	5460	00:00:50	50	0.0000	00:01:00
nopath	6	1	3	1	832	01:29:46	5386	01:31:01	5461	00:01:15	75	0.0000
nopath	1	2	5	1	504	01:30:10	5410	01:31:07	5467	00:00:57	57	0.0000
nopath	6	1	10	1	832	01:30:03	5403	01:31:07	5467	00:01:04	64	0.0000
nopath	6	3	12	14	667	01:30:24	5424	01:31:15	5475	00:00:51	51	0.0000
nopath	1	5	3	1	785	01:29:50	5390	01:31:18	5478	00:01:28	88	0.0000
nopath	2	3	12	14	679	01:30:14	5414	01:31:24	5484	00:01:10	70	0.0000
nopath	2	4	3	1	708	01:29:54	5394	01:31:25	5485	00:01:31	91	0.0000
nopath	3	6	10	1	667	01:30:21	5421	01:31:26	5486	00:01:05	65	0.0000
nopath	3	6	5	1	667	01:30:30	5430	01:31:27	5487	00:00:57	57	0.0000
nopath	3	6	5	1	667	01:30:39	5439	01:31:30	5490	00:00:51	51	0.0000
nopath	2	1	13	15	504	01:30:43	5443	01:31:36	5496	00:00:53	53	0.0000
nopath	2	4	10	1	708	01:30:22	5422	01:31:36	5496	00:01:14	74	0.0000
nopath	2	4	9	1	708	01:30:36	5436	01:31:39	5499	00:01:03	63	0.0000
nopath	2	3	5	1	679	01:30:59	5459	01:31:51	5511	00:00:52	52	0.0000
nopath	6	2	12	14	748	01:30:58	5458	01:31:54	5514	00:00:56	56	0.0000
nopath	5	1	12	14	785	01:31:02	5462	01:32:16	5536	00:01:14	74	0.0000	00:01:17
nopath	5	1	12	14	785	01:31:15	5475	01:32:19	5539	00:01:04	64	0.0000
nopath	5	4	13	15	650	01:31:19	5479	01:32:19	5539	00:01:00	60	0.0000
nopath	3	7	13	15	302	01:31:39	5499	01:32:21	5541	00:00:42	42	0.0000
nopath	5	1	5	1	785	01:31:16	5476	01:32:22	5542	00:01:06	66	0.0000
nopath	2	3	13	15	679	01:31:02	5462	01:32:25	5545	00:01:23	83	0.0000
nopath	2	4	2	1	708	01:31:06	5466	01:32:26	5546	00:01:20	80	0.0000
nopath	3	6	12	14	667	01:30:51	5451	01:32:27	5547	00:01:36	96	0.0000
nopath	3	6	3	1	667	01:31:38	5498	01:32:32	5552	00:00:54	54	0.0000
nopath	5	3	10	1	621	01:31:21	5481	01:32:33	5553	00:01:12	72	0.0000
nopath	5	1	12	14	785	01:31:36	5496	01:32:37	5557	00:01:01	61	0.0000
nopath	1	2	9	1	504	01:31:56	5516	01:32:40	5560	00:00:44	44	0.0000
nopath	1	3	13	15	763	01:31:05	5465	01:32:45	5565	00:01:40	100	0.0000
nopath	3	6	5	1	667	01:31:43	5503	01:32:55	5575	00:01:12	72	0.0000
nopath	3	5	9	1	621	01:31:45	5505	01:32:57	5577	00:01:12	72	0.0000
nopath	2	7	9	1	458	01:31:54	5514	01:32:59	5579	00:01:05	65	0.0000
nopath	1	3	5	1	763	01:31:52	5512	01:33:02	5582	00:01:10	70	0.0000	00:01:10
nopath	3	1	12	14	763	01:31:34	5494	01:33:05	5585	00:01:31	91	0.0000
nopath	6	1	12	14	832	01:31:57	5517	01:33:12	5592	00:01:15	75	0.0000
nopath	3	6	5	1	667	01:32:08	5528	01:33:16	5596	00:01:08	68	0.0000
nopath	2	4	9	1	708	01:32:08	5528	01:33:16	5596	00:01:08	68	0.0000
nopath	2	3	5	1	679	01:32:14	5534	01:33:18	5598	00:01:04	64	0.0000
nopath	2	4	10	1	708	01:32:18	5538	01:33:21	5601	00:01:03	63	0.0000
nopath	6	2	9	1	748	01:32:31	5551	01:33:27	5607	00:00:56	56	0.0000
nopath	1	4	10	1	792	01:32:03	5523	01:33:28	5608	00:01:25	85	0.0000
nopath	1	3	12	14	763	01:32:15	5535	01:33:31	5611	00:01:16	76	0.0000
nopath	1	3	3	1	763	01:32:17	5537	01:33:34	5614	00:01:17	77	0.0000
nopath	6	1	9	1	832	01:32:39	5559	01:33:42	5622	00:01:03	63	0.0000
nopath	4	2	9	1	708	01:32:15	5535	01:33:45	5625	00:01:30	90	0.0000
nopath	3	2	12	14	679	01:32:20	5540	01:33:48	5628	00:01:28	88	0.0000
nopath	2	1	3	1	504	01:32:30	5550	01:33:57	5637	00:01:27	87	0.0000
nopath	3	6	3	1	667	01:32:27	5547	01:34:16	5656	00:01:49	109	0.0000	00:01:11
nopath	1	2	3	1	504	01:33:29	5609	01:34:17	5657	00:00:48	48	0.0000
nopath	1	7	6	1	542	01:33:28	5608	01:34:18	5658	00:00:50	50	0.0000
nopath	3	6	9	1	667	01:33:29	5609	01:34:19	5659	00:00:50	50	0.0000
nopath	2	6	5	1	748	01:33:08	5588	01:34:26	5666	00:01:18	78	0.0000
nopath	1	3	5	1	763	01:33:11	5591	01:34:26	5666	00:01:15	75	0.0000
nopath	1	6	3	1	832	01:33:19	5599	01:34:31	5671	00:01:12	72	0.0000
nopath	5	6	5	1	380	01:33:30	5610	01:34:37	5677	00:01:07	67	0.0000
nopath	5	3	10	1	621	01:34:00	5640	01:34:55	5695	00:00:55	55	0.0000
nopath	2	3	12	14	679	01:33:32	5612	01:35:03	5703	00:01:31	91	0.0000	00:01:12
nopath	3	6	3	1	667	01:33:54	5634	01:35:05	5705	00:01:11	71	0.0000
nopath	4	1	6	1	792	01:34:01	5641	01:35:05	5705	00:01:04	64	0.0000
nopath	2	3	3	1	679	01:34:08	5648	01:35:05	5705	00:00:57	57	0.0000
nopath	3	6	9	1	667	01:34:00	5640	01:35:08	5708	00:01:08	68	0.0000
nopath	3	6	9	1	667	01:34:16	5656	01:35:10	5710	00:00:54	54	0.0000
nopath	3	6	3	1	667	01:34:28	5668	01:35:18	5718	00:00:50	50	0.0000
nopath	6	3	3	1	667	01:34:21	5661	01:35:23	5723	00:01:02	62	0.0000
nopath	4	1	5	1	792	01:34:25	5665	01:35:37	5737	00:01:12	72	0.0000
nopath	5	3	13	15	621	01:34:48	5688	01:35:46	5746	00:00:58	58	0.0000
nopath	3	2	3	1	679	01:34:34	5674	01:35:50	5750	00:01:16	76	0.0000
nopath	2	3	5	1	679	01:34:23	5663	01:35:52	5752	00:01:29	89	0.0000
nopath	2	1	9	1	504	01:35:18	5718	01:36:03	5763	00:00:45	45	0.0000	00:01:01
nopath	3	6	10	1	667	01:35:12	5712	01:36:16	5776	00:01:04	64	0.0000
nopath	5	4	5	1	650	01:35:21	5721	01:36:23	5783	00:01:02	62	0.0000
nopath	5	1	3	1	785	01:35:16	5716	01:36:26	5786	00:01:10	70	0.0000
nopath	3	6	12	14	667	01:35:40	5740	01:36:31	5791	00:00:51	51	0.0000
nopath	1	4	3	1	792	01:35:31	5731	01:36:35	5795	00:01:04	64	0.0000
nopath	3	6	5	1	667	01:35:46	5746	01:36:35	5795	00:00:49	49	0.0000
nopath	5	1	9	1	785	01:35:36	5736	01:36:37	5797	00:01:01	61	0.0000
nopath	6	2	9	1	748	01:35:10	5710	01:36:39	5799	00:01:29	89	0.0000
nopath	6	1	5	1	832	01:35:16	5716	01:36:46	5806	00:01:30	90	0.0000
nopath	1	7	3	1	542	01:36:02	5762	01:36:48	5808	00:00:46	46	0.0000
nopath	6	1	10	1	832	01:35:34	5734	01:36:49	5809	00:01:15	75	0.0000
nopath	3	2	12	14	679	01:35:30	5730	01:36:56	5816	00:01:26	86	0.0000
nopath	3	6	10	1	667	01:36:20	5780	01:37:10	5830	00:00:50	50	0.0000	00:00:56
nopath	4	7	3	1	331	01:36:41	5801	01:37:12	5832	00:00:31	31	0.0000
nopath	2	4	12	14	708	01:35:32	5732	01:37:17	5837	00:01:45	105	0.0000
nopath	2	3	3	1	679	01:35:56	5756	01:37:19	5839	00:01:23	83	0.0000
nopath	6	2	3	1	748	01:36:16	5776	01:37:25	5845	00:01:09	69	0.0000
nopath	2	4	7	1	708	01:36:34	5794	01:37:28	5848	00:00:54	54	0.0000
nopath	2	3	13	15	679	01:36:37	5797	01:37:32	5852	00:00:55	55	0.0000
nopath	2	3	9	1	679	01:36:43	5803	01:37:35	5855	00:00:52	52	0.0000
nopath	1	2	3	1	504	01:36:35	5795	01:37:37	5857	00:01:02	62	0.0000
nopath	5	6	10	1	380	01:36:59	5819	01:37:37	5857	00:00:38	38	0.0000
nopath	2	7	2	1	458	01:37:17	5837	01:38:05	5885	00:00:48	48	0.0000	00:00:53
nopath	3	6	13	15	667	01:36:47	5807	01:38:09	5889	00:01:22	82	0.0000
nopath	2	3	13	15	679	01:36:51	5811	01:38:11	5891	00:01:20	80	0.0000
nopath	3	6	13	15	667	01:37:05	5825	01:38:12	5892	00:01:07	67	0.0000
nopath	2	3	9	1	679	01:36:52	5812	01:38:13	5893	00:01:21	81	0.0000
nopath	3	6	10	1	667	01:37:07	5827	01:38:15	5895	00:01:08	68	0.0000
nopath	2	4	3	1	708	01:37:13	5833	01:38:15	5895	00:01:02	62	0.0000
nopath	3	6	3	1	667	01:37:12	5832	01:38:17	5897	00:01:05	65	0.0000
nopath	6	7	12	14	624	01:37:31	5851	01:38:29	5909	00:00:58	58	0.0000
nopath	3	1	10	1	763	01:37:12	5832	01:38:32	5912	00:01:20	80	0.0000
nopath	4	1	5	1	792	01:37:25	5845	01:38:38	5918	00:01:13	73	0.0000
nopath	5	7	5	1	577	01:37:45	5865	01:38:51	5931	00:01:06	66	0.0000
nopath	2	1	3	1	504	01:38:07	5887	01:38:52	5932	00:00:45	45	0.0000
nopath	2	3	9	1	679	01:37:42	5862	01:38:54	5934	00:01:12	72	0.0000
nopath	1	4	6	1	792	01:37:05	5825	01:38:55	5935	00:01:50	110	0.0000
nopath	3	6	13	15	667	01:37:26	5846	01:38:58	5938	00:01:32	92	0.0000
nopath	2	4	12	14	708	01:37:43	5863	01:38:58	5938	00:01:15	75	0.0000
nopath	5	1	12	14	785	01:37:51	5871	01:39:00	5940	00:01:09	69	0.0000	00:01:05
nopath	3	6	3	1	667	01:37:50	5870	01:39:01	5941	00:01:11	71	0.0000
nopath	2	4	9	1	708	01:38:05	5885	01:39:01	5941	00:00:56	56	0.0000
nopath	3	6	5	1	667	01:37:56	5876	01:39:03	5943	00:01:07	67	0.0000
nopath	3	5	4	1	621	01:38:05	5885	01:39:03	5943	00:00:58	58	0.0000
nopath	3	2	12	14	679	01:37:19	5839	01:39:06	5946	00:01:47	107	0.0000
nopath	3	2	3	1	679	01:37:21	5841	01:39:09	5949	00:01:48	108	0.0000
nopath	2	1	3	1	504	01:38:36	5916	01:39:17	5957	00:00:41	41	0.0000
nopath	1	2	9	1	504	01:37:47	5867	01:39:21	5961	00:01:34	94	0.0000
nopath	1	2	2	1	504	01:38:25	5905	01:39:27	5967	00:01:02	62	0.0000
nopath	6	1	12	14	832	01:38:24	5904	01:39:28	5968	00:01:04	64	0.0000
nopath	5	3	5	1	621	01:38:26	5906	01:39:34	5974	00:01:08	68	0.0000
nopath	5	3	9	1	621	01:38:52	5932	01:39:41	5981	00:00:49	49	0.0000
nopath	1	2	9	1	504	01:38:51	5931	01:39:42	5982	00:00:51	51	0.0000
nopath	1	5	3	1	785	01:38:45	5925	01:39:51	5991	00:01:06	66	0.0000
nopath	1	3	12	14	763	01:38:50	5930	01:39:54	5994	00:01:04	64	0.0000
nopath	4	3	13	15	375	01:39:10	5950	01:39:56	5996	00:00:46	46	0.0000
nopath	4	2	12	14	708	01:38:16	5896	01:39:56	5996	00:01:40	100	0.0000
nopath	3	6	3	1	667	01:39:13	5953	01:40:05	6005	00:00:52	52	0.0000	00:01:10
nopath	3	7	5	1	302	01:39:23	5963	01:40:08	6008	00:00:45	45	0.0000
nopath	3	6	10	1	667	01:39:18	5958	01:40:10	6010	00:00:52	52	0.0000
nopath	1	3	7	1	763	01:39:03	5943	01:40:12	6012	00:01:09	69	0.0000
nopath	6	3	5	1	667	01:39:17	5957	01:40:22	6022	00:01:05	65	0.0000
nopath	3	4	3	1	375	01:39:57	5997	01:40:30	6030	00:00:33	33	0.0000
nopath	2	3	12	14	679	01:38:53	5933	01:40:33	6033	00:01:40	100	0.0000
nopath	3	6	6	1	667	01:39:19	5959	01:40:36	6036	00:01:17	77	0.0000
nopath	2	3	13	15	679	01:39:25	5965	01:40:37	6037	00:01:12	72	0.0000
nopath	6	2	13	15	748	01:39:41	5981	01:40:39	6039	00:00:58	58	0.0000
nopath	1	3	3	1	763	01:39:10	5950	01:40:40	6040	00:01:30	90	0.0000
nopath	1	3	12	14	763	01:39:13	5953	01:40:42	6042	00:01:29	89	0.0000
nopath	3	6	6	1	667	01:39:33	5973	01:40:46	6046	00:01:13	73	0.0000
nopath	5	2	3	1	701	01:39:43	5983	01:40:50	6050	00:01:07	67	0.0000
nopath	6	3	3	1	667	01:40:02	6002	01:40:53	6053	00:00:51	51	0.0000
nopath	5	1	12	14	785	01:39:47	5987	01:40:58	6058	00:01:11	71	0.0000
nopath	4	2	12	14	708	01:39:15	5955	01:41:06	6066	00:01:51	111	0.0000	00:01:17
nopath	1	3	12	14	763	01:39:59	5999	01:41:13	6073	00:01:14	74	0.0000
nopath	3	6	12	14	667	01:40:13	6013	01:41:27	6087	00:01:14	74	0.0000
nopath	2	3	12	14	679	01:40:02	6002	01:41:27	6087	00:01:25	85	0.0000
nopath	5	2	5	1	701	01:40:27	6027	01:41:30	6090	00:01:03	63	0.0000
nopath	2	3	12	14	679	01:40:40	6040	01:41:33	6093	00:00:53	53	0.0000
nopath	4	6	3	1	696	01:40:55	6055	01:41:51	6111	00:00:56	56	0.0000
nopath	6	4	3	1	696	01:40:25	6025	01:41:54	6114	00:01:29	89	0.0000
nopath	3	2	12	14	679	01:40:16	6016	01:41:56	6116	00:01:40	100	0.0000
nopath	1	3	9	1	763	01:40:53	6053	01:42:02	6122	00:01:09	69	0.0000	00:01:15
nopath	3	6	12	14	667	01:40:55	6055	01:42:06	6126	00:01:11	71	0.0000
nopath	3	5	12	14	621	01:40:59	6059	01:42:09	6129	00:01:10	70	0.0000
nopath	3	6	9	1	667	01:41:09	6069	01:42:11	6131	00:01:02	62	0.0000
nopath	1	3	6	1	763	01:41:04	6064	01:42:22	6142	00:01:18	78	0.0000
nopath	1	2	13	15	504	01:41:40	6100	01:42:27	6147	00:00:47	47	0.0000
nopath	3	4	3	1	375	01:42:10	6130	01:42:42	6162	00:00:32	32	0.0000
nopath	3	6	5	1	667	01:41:29	6089	01:42:46	6166	00:01:17	77	0.0000
nopath	2	1	12	14	504	01:41:47	6107	01:42:47	6167	00:01:00	60	0.0000
nopath	4	5	3	1	650	01:41:51	6111	01:42:49	6169	00:00:58	58	0.0000
nopath	5	1	12	14	785	01:41:23	6083	01:42:56	6176	00:01:33	93	0.0000
nopath	5	1	3	1	785	01:41:55	6115	01:42:59	6179	00:01:04	64	0.0000
nopath	5	1	9	1	785	01:42:02	6122	01:43:04	6184	00:01:02	62	0.0000	00:01:12
nopath	6	7	3	1	624	01:42:04	6124	01:43:07	6187	00:01:03	63	0.0000
nopath	3	6	7	1	667	01:42:21	6141	01:43:11	6191	00:00:50	50	0.0000
nopath	3	6	3	1	667	01:42:31	6151	01:43:21	6201	00:00:50	50	0.0000
nopath	3	6	3	1	667	01:42:32	6152	01:43:23	6203	00:00:51	51	0.0000
nopath	3	6	3	1	667	01:42:34	6154	01:43:25	6205	00:00:51	51	0.0000
nopath	3	5	9	1	621	01:42:42	6162	01:43:31	6211	00:00:49	49	0.0000
nopath	4	1	3	1	792	01:41:49	6109	01:43:35	6215	00:01:46	106	0.0000
nopath	2	3	10	1	679	01:42:33	6153	01:43:36	6216	00:01:03	63	0.0000
nopath	6	1	3	1	832	01:42:07	6127	01:43:41	6221	00:01:34	94	0.0000
nopath	2	4	13	15	708	01:42:34	6154	01:43:42	6222	00:01:08	68	0.0000
nopath	2	4	12	14	708	01:42:38	6158	01:43:44	6224	00:01:06	66	0.0000
nopath	2	4	9	1	708	01:42:43	6163	01:43:46	6226	00:01:03	63	0.0000
nopath	1	2	5	1	504	01:42:32	6152	01:43:47	6227	00:01:15	75	0.0000
nopath	2	3	12	14	679	01:42:51	6171	01:43:47	6227	00:00:56	56	0.0000
nopath	1	4	3	1	792	01:42:29	6149	01:43:56	6236	00:01:27	87	0.0000
nopath	3	6	9	1	667	01:42:53	6173	01:44:06	6246	00:01:13	73	0.0000	00:01:03
nopath	2	1	6	1	504	01:42:59	6179	01:44:07	6247	00:01:08	68	0.0000
nopath	3	1	3	1	763	01:42:54	6174	01:44:08	6248	00:01:14	74	0.0000
nopath	5	3	5	1	621	01:42:45	6165	01:44:13	6253	00:01:28	88	0.0000
nopath	4	1	6	1	792	01:43:13	6193	01:44:19	6259	00:01:06	66	0.0000
nopath	5	4	13	15	650	01:43:21	6201	01:44:21	6261	00:01:00	60	0.0000
nopath	1	3	2	1	763	01:42:49	6169	01:44:22	6262	00:01:33	93	0.0000
nopath	2	3	9	1	679	01:43:33	6213	01:44:27	6267	00:00:54	54	0.0000
nopath	2	7	2	1	458	01:43:46	6226	01:44:28	6268	00:00:42	42	0.0000
nopath	2	4	3	1	708	01:43:38	6218	01:44:31	6271	00:00:53	53	0.0000
nopath	1	2	9	1	504	01:43:11	6191	01:44:34	6274	00:01:23	83	0.0000
nopath	6	1	10	1	832	01:43:09	6189	01:44:35	6275	00:01:26	86	0.0000
nopath	3	2	9	1	679	01:43:44	6224	01:44:45	6285	00:01:01	61	0.0000
nopath	3	6	6	1	667	01:43:36	6216	01:44:46	6286	00:01:10	70	0.0000
nopath	6	3	13	15	667	01:43:33	6213	01:44:46	6286	00:01:13	73	0.0000
nopath	5	3	5	1	621	01:43:31	6211	01:44:49	6289	00:01:18	78	0.0000
nopath	4	7	12	14	331	01:44:06	6246	01:44:56	6296	00:00:50	50	0.0000
nopath	5	7	13	15	577	01:43:54	6234	01:45:11	6311	00:01:17	77	0.0000	00:01:09
nopath	6	2	13	15	748	01:43:35	6215	01:45:13	6313	00:01:38	98	0.0000
nopath	3	6	12	14	667	01:43:54	6234	01:45:17	6317	00:01:23	83	0.0000
nopath	5	1	3	1	785	01:44:08	6248	01:45:26	6326	00:01:18	78	0.0000
nopath	4	2	12	14	708	01:44:13	6253	01:45:36	6336	00:01:23	83	0.0000
nopath	3	7	9	1	302	01:45:05	6305	01:45:38	6338	00:00:33	33	0.0000
nopath	3	6	13	15	667	01:44:04	6244	01:45:40	6340	00:01:36	96	0.0000
nopath	3	6	13	15	667	01:44:46	6286	01:45:42	6342	00:00:56	56	0.0000
nopath	3	6	12	14	667	01:44:49	6289	01:45:44	6344	00:00:55	55	0.0000
nopath	6	5	10	1	380	01:44:40	6280	01:45:46	6346	00:01:06	66	0.0000
nopath	6	2	3	1	748	01:44:10	6250	01:45:47	6347	00:01:37	97	0.0000
nopath	3	4	5	1	375	01:45:15	6315	01:45:47	6347	00:00:32	32	0.0000
nopath	6	1	5	1	832	01:43:53	6233	01:45:51	6351	00:01:58	118	0.0000
nopath	1	3	12	14	763	01:44:20	6260	01:45:53	6353	00:01:33	93	0.0000
nopath	5	1	5	1	785	01:44:43	6283	01:45:56	6356	00:01:13	73	0.0000
nopath	2	3	12	14	679	01:44:35	6275	01:45:58	6358	00:01:23	83	0.0000
nopath	3	6	3	1	667	01:45:08	6308	01:46:16	6376	00:01:08	68	0.0000	00:01:11
nopath	1	3	6	1	763	01:44:52	6292	01:46:22	6382	00:01:30	90	0.0000
nopath	6	2	3	1	748	01:45:14	6314	01:46:25	6385	00:01:11	71	0.0000
nopath	2	1	5	1	504	01:45:14	6314	01:46:26	6386	00:01:12	72	0.0000
nopath	2	4	12	14	708	01:44:40	6280	01:46:28	6388	00:01:48	108	0.0000
nopath	2	3	10	1	679	01:44:47	6287	01:46:30	6390	00:01:43	103	0.0000
nopath	1	2	3	1	504	01:45:21	6321	01:46:34	6394	00:01:13	73	0.0000
nopath	5	1	13	15	785	01:45:06	6306	01:46:34	6394	00:01:28	88	0.0000
nopath	2	3	13	15	679	01:45:08	6308	01:46:35	6395	00:01:27	87	0.0000
nopath	2	4	9	1	708	01:45:24	6324	01:46:38	6398	00:01:14	74	0.0000
nopath	2	5	5	1	701	01:45:44	6344	01:46:42	6402	00:00:58	58	0.0000
nopath	1	7	3	1	542	01:46:03	6363	01:46:52	6412	00:00:49	49	0.0000
nopath	1	3	5	1	763	01:45:45	6345	01:46:52	6412	00:01:07	67	0.0000
nopath	1	3	9	1	763	01:45:48	6348	01:46:54	6414	00:01:06	66	0.0000
nopath	5	7	9	1	577	01:45:53	6353	01:47:07	6427	00:01:14	74	0.0000	00:01:14
nopath	4	2	7	1	708	01:46:14	6374	01:47:08	6428	00:00:54	54	0.0000
nopath	5	3	12	14	621	01:46:10	6370	01:47:17	6437	00:01:07	67	0.0000
nopath	3	6	13	15	667	01:45:45	6345	01:47:20	6440	00:01:35	95	0.0000
nopath	1	3	5	1	763	01:46:05	6365	01:47:24	6444	00:01:19	79	0.0000
nopath	1	4	10	1	792	01:45:52	6352	01:47:25	6445	00:01:33	93	0.0000
nopath	2	3	3	1	679	01:46:08	6368	01:47:26	6446	00:01:18	78	0.0000
nopath	3	6	9	1	667	01:46:07	6367	01:47:28	6448	00:01:21	81	0.0000
nopath	5	1	9	1	785	01:46:29	6389	01:47:31	6451	00:01:02	62	0.0000
nopath	3	6	3	1	667	01:46:12	6372	01:47:32	6452	00:01:20	80	0.0000
nopath	2	3	3	1	679	01:46:41	6401	01:47:33	6453	00:00:52	52	0.0000
nopath	3	6	9	1	667	01:46:27	6387	01:47:34	6454	00:01:07	67	0.0000
nopath	3	6	9	1	667	01:46:32	6392	01:47:36	6456	00:01:04	64	0.0000
nopath	3	6	5	1	667	01:46:38	6398	01:47:38	6458	00:01:00	60	0.0000
nopath	1	2	13	15	504	01:46:58	6418	01:47:44	6464	00:00:46	46	0.0000
nopath	1	3	3	1	763	01:46:57	6417	01:48:02	6482	00:01:05	65	0.0000	00:01:18
nopath	2	4	9	1	708	01:46:58	6418	01:48:07	6487	00:01:09	69	0.0000
nopath	5	2	6	1	701	01:46:54	6414	01:48:10	6490	00:01:16	76	0.0000
nopath	2	4	12	14	708	01:47:10	6430	01:48:10	6490	00:01:00	60	0.0000
nopath	5	1	9	1	785	01:47:05	6425	01:48:17	6497	00:01:12	72	0.0000
nopath	2	6	12	14	748	01:47:12	6432	01:48:21	6501	00:01:09	69	0.0000
nopath	5	3	10	1	621	01:47:26	6446	01:48:23	6503	00:00:57	57	0.0000
nopath	3	6	5	1	667	01:46:50	6410	01:48:26	6506	00:01:36	96	0.0000
nopath	2	3	5	1	679	01:47:21	6441	01:48:32	6512	00:01:11	71	0.0000
nopath	1	5	3	1	785	01:47:06	6426	01:48:33	6513	00:01:27	87	0.0000
nopath	1	2	3	1	504	01:47:50	6470	01:48:39	6519	00:00:49	49	0.0000
nopath	5	1	3	1	785	01:47:38	6458	01:48:39	6519	00:01:01	61	0.0000
nopath	6	3	3	1	667	01:47:38	6458	01:48:43	6523	00:01:05	65	0.0000
nopath	3	2	12	14	679	01:47:02	6422	01:48:46	6526	00:01:44	104	0.0000
nopath	3	2	10	1	679	01:47:58	6478	01:48:50	6530	00:00:52	52	0.0000
nopath	3	6	3	1	667	01:48:10	6490	01:49:04	6544	00:00:54	54	0.0000	00:01:14
nopath	2	1	5	1	504	01:48:22	6502	01:49:07	6547	00:00:45	45	0.0000
nopath	6	1	10	1	832	01:47:11	6431	01:49:11	6551	00:02:00	120	0.0000
nopath	2	3	5	1	679	01:47:48	6468	01:49:12	6552	00:01:24	84	0.0000
nopath	6	2	3	1	748	01:48:23	6503	01:49:25	6565	00:01:02	62	0.0000
nopath	3	6	3	1	667	01:48:37	6517	01:49:28	6568	00:00:51	51	0.0000
nopath	2	3	12	14	679	01:48:39	6519	01:49:35	6575	00:00:56	56	0.0000
nopath	4	2	5	1	708	01:48:47	6527	01:49:40	6580	00:00:53	53	0.0000
nopath	5	6	10	1	380	01:49:10	6550	01:49:47	6587	00:00:37	37	0.0000
nopath	1	2	12	14	504	01:49:00	6540	01:50:00	6600	00:01:00	60	0.0000	00:00:59
nopath	2	3	5	1	679	01:48:48	6528	01:50:02	6602	00:01:14	74	0.0000
nopath	3	6	10	1	667	01:48:56	6536	01:50:07	6607	00:01:11	71	0.0000
nopath	3	6	10	1	667	01:49:15	6555	01:50:08	6608	00:00:53	53	0.0000
nopath	2	4	12	14	708	01:49:13	6553	01:50:09	6609	00:00:56	56	0.0000
nopath	3	6	12	14	667	01:49:27	6567	01:50:17	6617	00:00:50	50	0.0000
nopath	4	1	12	14	792	01:49:04	6544	01:50:31	6631	00:01:27	87	0.0000
nopath	1	3	12	14	763	01:49:15	6555	01:50:34	6634	00:01:19	79	0.0000
nopath	1	4	9	1	792	01:49:07	6547	01:50:35	6635	00:01:28	88	0.0000
nopath	6	1	13	15	832	01:49:27	6567	01:50:45	6645	00:01:18	78	0.0000
nopath	3	6	9	1	667	01:49:34	6574	01:50:46	6646	00:01:12	72	0.0000
nopath	3	5	3	1	621	01:49:40	6580	01:50:48	6648	00:01:08	68	0.0000
nopath	2	4	12	14	708	01:49:49	6589	01:50:56	6656	00:01:07	67	0.0000
nopath	1	2	12	14	504	01:50:12	6612	01:50:57	6657	00:00:45	45	0.0000
nopath	3	6	9	1	667	01:50:00	6600	01:51:05	6665	00:01:05	65	0.0000	00:01:00
nopath	3	6	5	1	667	01:50:06	6606	01:51:07	6667	00:01:01	61	0.0000
nopath	1	3	9	1	763	01:50:06	6606	01:51:12	6672	00:01:06	66	0.0000
nopath	6	1	12	14	832	01:50:18	6618	01:51:23	6683	00:01:05	65	0.0000
nopath	2	3	3	1	679	01:50:25	6625	01:51:26	6686	00:01:01	61	0.0000
nopath	5	6	5	1	380	01:50:56	6656	01:51:28	6688	00:00:32	32	0.0000
nopath	2	4	3	1	708	01:50:38	6638	01:51:31	6691	00:00:53	53	0.0000
nopath	3	5	9	1	621	01:50:32	6632	01:51:35	6695	00:01:03	63	0.0000
nopath	5	3	3	1	621	01:50:27	6627	01:51:43	6703	00:01:16	76	0.0000
nopath	5	4	6	1	650	01:50:46	6646	01:51:57	6717	00:01:11	71	0.0000
nopath	2	1	9	1	504	01:51:13	6673	01:52:00	6720	00:00:47	47	0.0000	00:00:54
nopath	6	4	12	14	696	01:50:58	6658	01:52:02	6722	00:01:04	64	0.0000
nopath	1	3	10	1	763	01:50:46	6646	01:52:02	6722	00:01:16	76	0.0000
nopath	3	6	9	1	667	01:51:12	6672	01:52:04	6724	00:00:52	52	0.0000
nopath	2	3	4	1	679	01:50:50	6650	01:52:07	6727	00:01:17	77	0.0000
nopath	3	6	5	1	667	01:51:20	6680	01:52:10	6730	00:00:50	50	0.0000
nopath	6	1	12	14	832	01:50:53	6653	01:52:12	6732	00:01:19	79	0.0000
nopath	3	6	12	14	667	01:51:21	6681	01:52:13	6733	00:00:52	52	0.0000
nopath	2	3	12	14	679	01:51:15	6675	01:52:13	6733	00:00:58	58	0.0000
nopath	1	2	2	1	504	01:51:35	6695	01:52:18	6738	00:00:43	43	0.0000
nopath	3	6	6	1	667	01:51:30	6690	01:52:20	6740	00:00:50	50	0.0000
nopath	6	3	5	1	667	01:51:38	6698	01:52:28	6748	00:00:50	50	0.0000
nopath	4	2	13	15	708	01:51:40	6700	01:52:35	6755	00:00:55	55	0.0000
nopath	3	6	3	1	667	01:51:45	6705	01:52:45	6765	00:01:00	60	0.0000
nopath	3	6	12	14	667	01:51:53	6713	01:52:48	6768	00:00:55	55	0.0000
nopath	4	1	6	1	792	01:51:42	6702	01:52:48	6768	00:01:06	66	0.0000
nopath	2	4	5	1	708	01:52:03	6723	01:52:56	6776	00:00:53	53	0.0000
nopath	4	1	12	14	792	01:51:58	6718	01:53:14	6794	00:01:16	76	0.0000	00:01:26
nopath	3	7	12	14	302	01:52:45	6765	01:53:18	6798	00:00:33	33	0.0000
nopath	2	3	6	1	679	01:52:20	6740	01:53:22	6802	00:01:02	62	0.0000
nopath	4	7	12	14	331	01:52:45	6765	01:53:26	6806	00:00:41	41	0.0000
nopath	5	1	10	1	785	01:52:19	6739	01:53:26	6806	00:01:07	67	0.0000
nopath	1	7	5	1	542	01:52:43	6763	01:53:31	6811	00:00:48	48	0.0000
nopath	3	6	12	14	667	01:52:43	6763	01:53:35	6815	00:00:52	52	0.0000
nopath	5	1	5	1	785	01:52:45	6765	01:53:51	6831	00:01:06	66	0.0000
nopath	3	6	12	14	667	01:53:07	6787	01:53:57	6837	00:00:50	50	0.0000
nopath	6	2	3	1	748	01:52:20	6740	01:53:59	6839	00:01:39	99	0.0000
nopath	6	2	7	1	748	01:52:49	6769	01:54:02	6842	00:01:13	73	0.0000	00:01:14
nopath	2	4	3	1	708	01:52:41	6761	01:54:05	6845	00:01:24	84	0.0000
nopath	3	6	5	1	667	01:53:17	6797	01:54:06	6846	00:00:49	49	0.0000
nopath	6	7	6	1	624	01:53:20	6800	01:54:17	6857	00:00:57	57	0.0000
nopath	3	5	13	15	621	01:53:21	6801	01:54:27	6867	00:01:06	66	0.0000
nopath	3	6	5	1	667	01:53:42	6822	01:54:35	6875	00:00:53	53	0.0000
nopath	2	3	9	1	679	01:53:19	6799	01:54:36	6876	00:01:17	77	0.0000
nopath	6	5	13	15	380	01:53:56	6836	01:54:38	6878	00:00:42	42	0.0000
nopath	2	4	7	1	708	01:53:23	6803	01:54:39	6879	00:01:16	76	0.0000
nopath	2	3	5	1	679	01:53:39	6819	01:54:40	6880	00:01:01	61	0.0000
nopath	3	6	5	1	667	01:53:51	6831	01:54:44	6884	00:00:53	53	0.0000
nopath	5	1	5	1	785	01:53:39	6819	01:54:45	6885	00:01:06	66	0.0000
nopath	6	1	3	1	832	01:53:52	6832	01:54:54	6894	00:01:02	62	0.0000
nopath	1	3	9	1	763	01:53:35	6815	01:54:56	6896	00:01:21	81	0.0000
nopath	1	3	12	14	763	01:53:47	6827	01:54:59	6899	00:01:12	72	0.0000
nopath	1	3	5	1	763	01:53:57	6837	01:55:02	6902	00:01:05	65	0.0000	00:01:13
nopath	4	3	5	1	375	01:54:21	6861	01:55:03	6903	00:00:42	42	0.0000
nopath	5	3	13	15	621	01:54:26	6866	01:55:18	6918	00:00:52	52	0.0000
nopath	2	7	3	1	458	01:54:22	6862	01:55:30	6930	00:01:08	68	0.0000
nopath	2	1	3	1	504	01:54:46	6886	01:55:34	6934	00:00:48	48	0.0000
nopath	1	2	5	1	504	01:54:33	6873	01:55:41	6941	00:01:08	68	0.0000
nopath	1	2	6	1	504	01:54:36	6876	01:55:45	6945	00:01:09	69	0.0000
nopath	2	4	12	14	708	01:54:31	6871	01:55:48	6948	00:01:17	77	0.0000
nopath	2	3	3	1	679	01:54:42	6882	01:55:50	6950	00:01:08	68	0.0000
nopath	3	6	12	14	667	01:54:45	6885	01:55:53	6953	00:01:08	68	0.0000
nopath	3	6	12	14	667	01:54:52	6892	01:55:55	6955	00:01:03	63	0.0000
nopath	6	3	9	1	667	01:55:16	6916	01:56:06	6966	00:00:50	50	0.0000	00:01:04
nopath	3	2	3	1	679	01:54:32	6872	01:56:10	6970	00:01:38	98	0.0000
nopath	2	1	10	1	504	01:55:30	6930	01:56:15	6975	00:00:45	45	0.0000
nopath	1	4	9	1	792	01:54:48	6888	01:56:15	6975	00:01:27	87	0.0000
nopath	3	1	12	14	763	01:54:02	6842	01:56:17	6977	00:02:15	135	0.0000
nopath	2	3	5	1	679	01:55:08	6908	01:56:17	6977	00:01:09	69	0.0000
nopath	2	3	3	1	679	01:55:16	6916	01:56:19	6979	00:01:03	63	0.0000
nopath	1	2	3	1	504	01:55:17	6917	01:56:21	6981	00:01:04	64	0.0000
nopath	5	1	9	1	785	01:54:50	6890	01:56:21	6981	00:01:31	91	0.0000
nopath	2	4	3	1	708	01:55:26	6926	01:56:22	6982	00:00:56	56	0.0000
nopath	2	4	3	1	708	01:55:31	6931	01:56:26	6986	00:00:55	55	0.0000
nopath	2	3	9	1	679	01:55:35	6935	01:56:29	6989	00:00:54	54	0.0000
nopath	6	2	5	1	748	01:55:37	6937	01:56:33	6993	00:00:56	56	0.0000
nopath	1	3	3	1	763	01:55:37	6937	01:56:39	6999	00:01:02	62	0.0000
nopath	1	3	9	1	763	01:55:38	6938	01:56:42	7002	00:01:04	64	0.0000
nopath	6	1	5	1	832	01:55:41	6941	01:56:45	7005	00:01:04	64	0.0000
nopath	3	5	12	14	621	01:55:15	6915	01:56:45	7005	00:01:30	90	0.0000
nopath	5	1	13	15	785	01:55:51	6951	01:56:55	7015	00:01:04	64	0.0000
nopath	5	7	3	1	577	01:55:58	6958	01:56:57	7017	00:00:59	59	0.0000
nopath	5	4	12	14	650	01:56:00	6960	01:57:01	7021	00:01:01	61	0.0000	00:01:12
nopath	3	2	5	1	679	01:54:39	6879	01:57:05	7025	00:02:26	146	0.0000
nopath	3	2	3	1	679	01:55:29	6929	01:57:07	7027	00:01:38	98	0.0000
nopath	1	6	5	1	832	01:56:16	6976	01:57:17	7037	00:01:01	61	0.0000
nopath	6	1	9	1	832	01:56:10	6970	01:57:21	7041	00:01:11	71	0.0000
nopath	3	6	6	1	667	01:55:57	6957	01:57:26	7046	00:01:29	89	0.0000
nopath	5	1	3	1	785	01:56:11	6971	01:57:26	7046	00:01:15	75	0.0000
nopath	3	6	13	15	667	01:56:36	6996	01:57:30	7050	00:00:54	54	0.0000
nopath	3	6	5	1	667	01:56:38	6998	01:57:34	7054	00:00:56	56	0.0000
nopath	2	4	5	1	708	01:55:40	6940	01:57:35	7055	00:01:55	115	0.0000
nopath	5	1	5	1	785	01:56:34	6994	01:57:35	7055	00:01:01	61	0.0000
nopath	3	6	3	1	667	01:56:46	7006	01:57:38	7058	00:00:52	52	0.0000
nopath	4	2	13	15	708	01:55:35	6935	01:57:49	7069	00:02:14	134	0.0000
nopath	6	3	3	1	667	01:57:08	7028	01:57:58	7078	00:00:50	50	0.0000
nopath	6	2	12	14	748	01:57:03	7023	01:58:00	7080	00:00:57	57	0.0000	00:00:56
nopath	3	6	12	14	667	01:57:10	7030	01:58:06	7086	00:00:56	56	0.0000
nopath	2	4	12	14	708	01:56:56	7016	01:58:07	7087	00:01:11	71	0.0000
nopath	3	6	3	1	667	01:57:11	7031	01:58:10	7090	00:00:59	59	0.0000
nopath	3	2	3	1	679	01:56:26	6986	01:58:15	7095	00:01:49	109	0.0000
nopath	2	6	12	14	748	01:57:15	7035	01:58:27	7107	00:01:12	72	0.0000
nopath	3	4	12	14	375	01:57:46	7066	01:58:28	7108	00:00:42	42	0.0000
nopath	6	1	3	1	832	01:57:12	7032	01:58:31	7111	00:01:19	79	0.0000
nopath	1	3	9	1	763	01:57:06	7026	01:58:32	7112	00:01:26	86	0.0000
nopath	2	4	3	1	708	01:57:31	7051	01:58:38	7118	00:01:07	67	0.0000
nopath	4	7	5	1	331	01:58:12	7092	01:58:44	7124	00:00:32	32	0.0000
nopath	1	4	9	1	792	01:57:46	7066	01:58:45	7125	00:00:59	59	0.0000
nopath	5	3	10	1	621	01:57:46	7066	01:58:54	7134	00:01:08	68	0.0000
nopath	3	6	12	14	667	01:57:33	7053	01:58:57	7137	00:01:24	84	0.0000
nopath	4	2	10	1	708	01:57:50	7070	01:58:57	7137	00:01:07	67	0.0000
nopath	3	6	2	1	667	01:57:51	7071	01:58:59	7139	00:01:08	68	0.0000
nopath	2	3	5	1	679	01:57:48	7068	01:59:12	7152	00:01:24	84	0.0000	00:01:10
nopath	3	6	3	1	667	01:58:06	7086	01:59:16	7156	00:01:10	70	0.0000
nopath	1	2	5	1	504	01:58:10	7090	01:59:17	7157	00:01:07	67	0.0000
nopath	5	1	7	1	785	01:58:17	7097	01:59:17	7157	00:01:00	60	0.0000
nopath	3	6	3	1	667	01:58:17	7097	01:59:18	7158	00:01:01	61	0.0000
nopath	3	6	9	1	667	01:58:34	7114	01:59:26	7166	00:00:52	52	0.0000
nopath	2	1	5	1	504	01:59:00	7140	01:59:49	7189	00:00:49	49	0.0000
nopath	4	1	9	1	792	01:58:45	7125	01:59:51	7191	00:01:06	66	0.0000
nopath	3	6	7	1	667	01:58:52	7132	01:59:55	7195	00:01:03	63	0.0000
nopath	2	3	7	1	679	01:58:39	7119	01:59:57	7197	00:01:18	78	0.0000
nopath	3	6	5	1	667	01:59:09	7149	02:00:00	7200	00:00:51	51	0.0000	00:00:58
nopath	2	3	12	14	679	01:59:06	7146	02:00:02	7202	00:00:56	56	0.0000
nopath	1	5	13	15	785	01:58:30	7110	02:00:07	7207	00:01:37	97	0.0000
nopath	1	2	12	14	504	01:58:51	7131	02:00:07	7207	00:01:16	76	0.0000
nopath	5	3	6	1	621	01:58:28	7108	02:00:13	7213	00:01:45	105	0.0000
nopath	5	3	12	14	621	01:59:03	7143	02:00:16	7216	00:01:13	73	0.0000
nopath	6	7	5	1	624	01:59:25	7165	02:00:23	7223	00:00:58	58	0.0000
nopath	1	3	6	1	763	01:59:26	7166	02:00:32	7232	00:01:06	66	0.0000
nopath	2	7	5	1	458	01:59:36	7176	02:00:43	7243	00:01:07	67	0.0000
nopath	3	6	12	14	667	01:59:23	7163	02:00:47	7247	00:01:24	84	0.0000
nopath	5	2	3	1	701	01:59:21	7161	02:00:55	7255	00:01:34	94	0.0000
nopath	3	1	3	1	763	01:59:52	7192	02:00:56	7256	00:01:04	64	0.0000
nopath	2	3	13	15	679	01:59:48	7188	02:01:03	7263	00:01:15	75	0.0000	00:01:09
nopath	1	2	12	14	504	02:00:04	7204	02:01:04	7264	00:01:00	60	0.0000
nopath	2	4	10	1	708	02:00:06	7206	02:01:05	7265	00:00:59	59	0.0000
nopath	3	7	9	1	302	02:00:27	7227	02:01:17	7277	00:00:50	50	0.0000
nopath	1	3	5	1	763	01:59:58	7198	02:01:22	7282	00:01:24	84	0.0000
nopath	6	2	13	15	748	02:00:26	7226	02:01:25	7285	00:00:59	59	0.0000
nopath	3	6	3	1	667	02:00:06	7206	02:01:26	7286	00:01:20	80	0.0000
nopath	1	4	12	14	792	02:00:21	7221	02:01:27	7287	00:01:06	66	0.0000
nopath	3	6	3	1	667	02:00:15	7215	02:01:28	7288	00:01:13	73	0.0000
nopath	1	4	3	1	792	02:00:22	7222	02:01:29	7289	00:01:07	67	0.0000
nopath	5	2	3	1	701	02:00:29	7229	02:01:30	7290	00:01:01	61	0.0000
nopath	3	6	12	14	667	02:00:37	7237	02:01:40	7300	00:01:03	63	0.0000
nopath	5	1	9	1	785	02:00:37	7237	02:01:41	7301	00:01:04	64	0.0000
nopath	5	3	9	1	621	02:00:42	7242	02:01:45	7305	00:01:03	63	0.0000
nopath	5	7	12	14	577	02:00:36	7236	02:01:48	7308	00:01:12	72	0.0000
nopath	4	2	13	15	708	02:00:01	7201	02:01:49	7309	00:01:48	108	0.0000
nopath	2	1	13	15	504	02:00:41	7241	02:02:00	7320	00:01:19	79	0.0000	00:00:55
nopath	1	2	3	1	504	02:00:57	7257	02:02:11	7331	00:01:14	74	0.0000
nopath	6	7	13	15	624	02:01:11	7271	02:02:15	7335	00:01:04	64	0.0000
nopath	2	3	13	15	679	02:00:53	7253	02:02:25	7345	00:01:32	92	0.0000
nopath	5	6	5	1	380	02:02:01	7321	02:02:33	7353	00:00:32	32	0.0000
nopath	5	3	12	14	621	02:01:33	7293	02:02:34	7354	00:01:01	61	0.0000
nopath	5	1	3	1	785	02:01:38	7298	02:02:38	7358	00:01:00	60	0.0000
nopath	1	3	12	14	763	02:01:22	7282	02:02:43	7363	00:01:21	81	0.0000
nopath	3	6	3	1	667	02:01:47	7307	02:02:46	7366	00:00:59	59	0.0000
nopath	3	6	3	1	667	02:01:54	7314	02:02:57	7377	00:01:03	63	0.0000
nopath	3	6	3	1	667	02:02:00	7320	02:03:01	7381	00:01:01	61	0.0000	00:01:09
nopath	1	3	9	1	763	02:01:39	7299	02:03:02	7382	00:01:23	83	0.0000
nopath	2	3	9	1	679	02:01:55	7315	02:03:07	7387	00:01:12	72	0.0000
nopath	2	3	3	1	679	02:02:18	7338	02:03:10	7390	00:00:52	52	0.0000
nopath	4	1	6	1	792	02:01:58	7318	02:03:13	7393	00:01:15	75	0.0000
nopath	2	1	9	1	504	02:02:34	7354	02:03:18	7398	00:00:44	44	0.0000
nopath	2	3	10	1	679	02:02:25	7345	02:03:18	7398	00:00:53	53	0.0000
nopath	5	1	9	1	785	02:01:47	7307	02:03:21	7401	00:01:34	94	0.0000
nopath	1	7	3	1	542	02:02:25	7345	02:03:24	7404	00:00:59	59	0.0000
nopath	6	1	5	1	832	02:02:25	7345	02:03:27	7407	00:01:02	62	0.0000
nopath	3	6	2	1	667	02:02:08	7328	02:03:36	7416	00:01:28	88	0.0000
nopath	6	3	9	1	667	02:02:44	7364	02:03:52	7432	00:01:08	68	0.0000
nopath	3	6	3	1	667	02:02:35	7355	02:03:55	7435	00:01:20	80	0.0000
nopath	3	6	9	1	667	02:02:58	7378	02:03:57	7437	00:00:59	59	0.0000
nopath	3	6	3	1	667	02:03:11	7391	02:04:01	7441	00:00:50	50	0.0000	00:01:09
nopath	5	1	12	14	785	02:02:39	7359	02:04:02	7442	00:01:23	83	0.0000
nopath	2	4	12	14	708	02:02:34	7354	02:04:06	7446	00:01:32	92	0.0000
nopath	2	4	9	1	708	02:03:09	7389	02:04:08	7448	00:00:59	59	0.0000
nopath	2	4	9	1	708	02:03:14	7394	02:04:10	7450	00:00:56	56	0.0000
nopath	2	3	9	1	679	02:03:14	7394	02:04:11	7451	00:00:57	57	0.0000
nopath	3	4	5	1	375	02:03:23	7403	02:04:30	7470	00:01:07	67	0.0000
nopath	6	1	4	1	832	02:03:37	7417	02:04:39	7479	00:01:02	62	0.0000
nopath	2	3	13	15	679	02:03:30	7410	02:04:45	7485	00:01:15	75	0.0000
nopath	5	1	10	1	785	02:03:46	7426	02:04:46	7486	00:01:00	60	0.0000
nopath	1	3	3	1	763	02:03:38	7418	02:04:47	7487	00:01:09	69	0.0000
nopath	3	6	3	1	667	02:03:32	7412	02:04:50	7490	00:01:18	78	0.0000
nopath	3	2	13	15	679	02:03:20	7400	02:04:59	7499	00:01:39	99	0.0000
nopath	3	6	13	15	667	02:04:07	7447	02:04:59	7499	00:00:52	52	0.0000
nopath	6	2	3	1	748	02:04:07	7447	02:05:04	7504	00:00:57	57	0.0000	00:00:58
nopath	1	3	5	1	763	02:04:06	7446	02:05:05	7505	00:00:59	59	0.0000
nopath	1	2	3	1	504	02:04:32	7472	02:05:17	7517	00:00:45	45	0.0000
nopath	6	1	3	1	832	02:04:27	7467	02:05:31	7531	00:01:04	64	0.0000
nopath	2	4	12	14	708	02:04:23	7463	02:05:36	7536	00:01:13	73	0.0000
nopath	3	2	13	15	679	02:03:21	7401	02:05:39	7539	00:02:18	138	0.0000
nopath	3	5	3	1	621	02:04:44	7484	02:05:45	7545	00:01:01	61	0.0000
nopath	3	6	9	1	667	02:04:58	7498	02:05:50	7550	00:00:52	52	0.0000
nopath	1	2	5	1	504	02:05:09	7509	02:06:02	7562	00:00:53	53	0.0000	00:01:00
nopath	3	5	3	1	621	02:05:12	7512	02:06:04	7564	00:00:52	52	0.0000
nopath	2	3	3	1	679	02:04:56	7496	02:06:22	7582	00:01:26	86	0.0000
nopath	3	6	3	1	667	02:05:21	7521	02:06:27	7587	00:01:06	66	0.0000
nopath	2	3	13	15	679	02:05:03	7503	02:06:27	7587	00:01:24	84	0.0000
nopath	1	3	12	14	763	02:04:54	7494	02:06:29	7589	00:01:35	95	0.0000
nopath	3	6	9	1	667	02:05:30	7530	02:06:29	7589	00:00:59	59	0.0000
nopath	2	1	3	1	504	02:05:41	7541	02:06:30	7590	00:00:49	49	0.0000
nopath	3	6	3	1	667	02:05:31	7531	02:06:31	7591	00:01:00	60	0.0000
nopath	1	3	10	1	763	02:05:16	7516	02:06:31	7591	00:01:15	75	0.0000
nopath	3	6	5	1	667	02:05:34	7534	02:06:33	7593	00:00:59	59	0.0000
nopath	3	6	9	1	667	02:05:44	7544	02:06:35	7595	00:00:51	51	0.0000
nopath	2	4	3	1	708	02:05:23	7523	02:06:37	7597	00:01:14	74	0.0000
nopath	3	6	13	15	667	02:05:47	7547	02:06:40	7600	00:00:53	53	0.0000
nopath	2	3	5	1	679	02:05:48	7548	02:06:42	7602	00:00:54	54	0.0000
nopath	2	7	5	1	458	02:06:09	7569	02:07:01	7621	00:00:52	52	0.0000	00:00:57
nopath	1	3	9	1	763	02:05:50	7550	02:07:02	7622	00:01:12	72	0.0000
nopath	6	2	12	14	748	02:05:45	7545	02:07:06	7626	00:01:21	81	0.0000
nopath	2	4	12	14	708	02:06:06	7566	02:07:08	7628	00:01:02	62	0.0000
nopath	2	3	5	1	679	02:06:06	7566	02:07:09	7629	00:01:03	63	0.0000
nopath	3	6	5	1	667	02:06:06	7566	02:07:15	7635	00:01:09	69	0.0000
nopath	2	3	9	1	679	02:06:23	7583	02:07:18	7638	00:00:55	55	0.0000
nopath	2	6	12	14	748	02:06:14	7574	02:07:26	7646	00:01:12	72	0.0000
nopath	3	1	3	1	763	02:06:28	7588	02:07:34	7654	00:01:06	66	0.0000
nopath	3	7	9	1	302	02:06:29	7589	02:07:37	7657	00:01:08	68	0.0000
nopath	1	3	9	1	763	02:06:01	7561	02:07:42	7662	00:01:41	101	0.0000
nopath	6	2	3	1	748	02:06:46	7606	02:07:44	7664	00:00:58	58	0.0000
nopath	4	3	13	15	375	02:06:54	7614	02:07:47	7667	00:00:53	53	0.0000
nopath	1	2	13	15	504	02:06:37	7597	02:07:47	7667	00:01:10	70	0.0000
nopath	4	2	3	1	708	02:06:37	7597	02:07:55	7675	00:01:18	78	0.0000
nopath	4	6	13	15	696	02:06:36	7596	02:08:00	7680	00:01:24	84	0.0000	00:01:06
nopath	5	1	6	1	785	02:06:49	7609	02:08:11	7691	00:01:22	82	0.0000
nopath	3	6	5	1	667	02:06:42	7602	02:08:15	7695	00:01:33	93	0.0000
nopath	2	3	10	1	679	02:07:20	7640	02:08:15	7695	00:00:55	55	0.0000
nopath	3	6	3	1	667	02:07:05	7625	02:08:18	7698	00:01:13	73	0.0000
nopath	3	2	12	14	679	02:07:31	7651	02:08:29	7709	00:00:58	58	0.0000
nopath	2	4	5	1	708	02:07:36	7656	02:08:37	7717	00:01:01	61	0.0000
nopath	2	3	9	1	679	02:07:38	7658	02:08:39	7719	00:01:01	61	0.0000
nopath	1	7	10	1	542	02:07:30	7650	02:08:44	7724	00:01:14	74	0.0000
nopath	3	6	12	14	667	02:07:52	7672	02:08:45	7725	00:00:53	53	0.0000
nopath	2	4	3	1	708	02:07:51	7671	02:08:46	7726	00:00:55	55	0.0000
nopath	6	5	13	15	380	02:07:54	7674	02:08:49	7729	00:00:55	55	0.0000
nopath	2	5	5	1	701	02:07:39	7659	02:08:54	7734	00:01:15	75	0.0000
nopath	5	1	3	1	785	02:07:41	7661	02:08:56	7736	00:01:15	75	0.0000
nopath	5	6	10	1	380	02:08:37	7717	02:09:10	7750	00:00:33	33	0.0000	00:00:39
nopath	1	3	3	1	763	02:07:30	7650	02:09:12	7752	00:01:42	102	0.0000
nopath	4	7	9	1	331	02:08:41	7721	02:09:13	7753	00:00:32	32	0.0000
nopath	3	6	9	1	667	02:08:10	7690	02:09:16	7756	00:01:06	66	0.0000
nopath	1	4	4	1	792	02:08:13	7693	02:09:16	7756	00:01:03	63	0.0000
nopath	3	6	9	1	667	02:08:15	7695	02:09:18	7758	00:01:03	63	0.0000
nopath	3	6	2	1	667	02:08:20	7700	02:09:19	7759	00:00:59	59	0.0000
nopath	2	1	5	1	504	02:08:25	7705	02:09:20	7760	00:00:55	55	0.0000
nopath	4	1	5	1	792	02:06:54	7614	02:09:22	7762	00:02:28	148	0.0000
nopath	3	6	13	15	667	02:08:31	7711	02:09:23	7763	00:00:52	52	0.0000
nopath	2	3	12	14	679	02:08:24	7704	02:09:28	7768	00:01:04	64	0.0000
nopath	1	2	3	1	504	02:08:23	7703	02:09:31	7771	00:01:08	68	0.0000
nopath	2	4	5	1	708	02:08:30	7710	02:09:31	7771	00:01:01	61	0.0000
nopath	5	3	12	14	621	02:08:27	7707	02:09:44	7784	00:01:17	77	0.0000
nopath	6	3	12	14	667	02:08:36	7716	02:09:46	7786	00:01:10	70	0.0000
nopath	6	3	3	1	667	02:08:44	7724	02:09:48	7788	00:01:04	64	0.0000
nopath	6	1	13	15	832	02:08:09	7689	02:09:49	7789	00:01:40	100	0.0000
nopath	1	2	3	1	504	02:09:04	7744	02:09:49	7789	00:00:45	45	0.0000
nopath	5	1	12	14	785	02:09:00	7740	02:10:06	7806	00:01:06	66	0.0000	00:01:11
nopath	3	5	12	14	621	02:09:27	7767	02:10:19	7819	00:00:52	52	0.0000
nopath	5	3	3	1	621	02:09:21	7761	02:10:23	7823	00:01:02	62	0.0000
nopath	5	1	5	1	785	02:09:27	7767	02:10:28	7828	00:01:01	61	0.0000
nopath	3	2	3	1	679	02:09:05	7745	02:10:35	7835	00:01:30	90	0.0000
nopath	1	5	5	1	785	02:09:44	7784	02:10:43	7843	00:00:59	59	0.0000
nopath	6	4	13	15	696	02:09:18	7758	02:10:47	7847	00:01:29	89	0.0000
nopath	4	1	2	1	792	02:09:23	7763	02:10:49	7849	00:01:26	86	0.0000
nopath	2	3	3	1	679	02:10:00	7800	02:10:55	7855	00:00:55	55	0.0000
nopath	2	3	12	14	679	02:10:03	7803	02:10:58	7858	00:00:55	55	0.0000
nopath	6	1	3	1	832	02:09:42	7782	02:11:01	7861	00:01:19	79	0.0000	00:01:16
nopath	5	4	10	1	650	02:09:51	7791	02:11:21	7881	00:01:30	90	0.0000
nopath	1	3	9	1	763	02:10:38	7838	02:11:42	7902	00:01:04	64	0.0000
nopath	6	2	3	1	748	02:10:39	7839	02:11:43	7903	00:01:04	64	0.0000
nopath	6	1	3	1	832	02:10:20	7820	02:11:44	7904	00:01:24	84	0.0000
nopath	3	5	12	14	621	02:10:58	7858	02:11:49	7909	00:00:51	51	0.0000
nopath	6	3	3	1	667	02:11:07	7867	02:12:02	7922	00:00:55	55	0.0000	00:01:01
nopath	2	7	3	1	458	02:11:08	7868	02:12:08	7928	00:01:00	60	0.0000
nopath	3	2	3	1	679	02:10:47	7847	02:12:10	7930	00:01:23	83	0.0000
nopath	3	6	13	15	667	02:11:21	7881	02:12:15	7935	00:00:54	54	0.0000
nopath	2	3	3	1	679	02:10:54	7854	02:12:16	7936	00:01:22	82	0.0000
nopath	3	1	13	15	763	02:10:25	7825	02:12:18	7938	00:01:53	113	0.0000
nopath	2	3	3	1	679	02:10:58	7858	02:12:18	7938	00:01:20	80	0.0000
nopath	5	1	10	1	785	02:10:56	7856	02:12:21	7941	00:01:25	85	0.0000
nopath	2	4	10	1	708	02:11:13	7873	02:12:24	7944	00:01:11	71	0.0000
nopath	3	6	12	14	667	02:11:39	7899	02:12:30	7950	00:00:51	51	0.0000
nopath	3	4	13	15	375	02:11:54	7914	02:12:41	7961	00:00:47	47	0.0000
nopath	2	3	5	1	679	02:11:30	7890	02:12:42	7962	00:01:12	72	0.0000
nopath	4	2	3	1	708	02:11:51	7911	02:12:44	7964	00:00:53	53	0.0000
nopath	1	3	6	1	763	02:11:32	7892	02:12:44	7964	00:01:12	72	0.0000
nopath	2	1	9	1	504	02:11:38	7898	02:12:47	7967	00:01:09	69	0.0000
nopath	5	7	3	1	577	02:12:04	7924	02:12:58	7978	00:00:54	54	0.0000
nopath	5	3	12	14	621	02:12:11	7931	02:13:00	7980	00:00:49	49	0.0000	00:01:11
nopath	1	2	7	1	504	02:12:19	7939	02:13:04	7984	00:00:45	45	0.0000
nopath	3	6	3	1	667	02:11:52	7912	02:13:06	7986	00:01:14	74	0.0000
nopath	3	6	3	1	667	02:12:15	7935	02:13:17	7997	00:01:02	62	0.0000
nopath	1	4	5	1	792	02:12:22	7942	02:13:21	8001	00:00:59	59	0.0000
nopath	3	6	5	1	667	02:12:20	7940	02:13:22	8002	00:01:02	62	0.0000
nopath	5	1	3	1	785	02:12:26	7946	02:13:26	8006	00:01:00	60	0.0000
nopath	6	7	3	1	624	02:12:12	7932	02:13:37	8017	00:01:25	85	0.0000
nopath	4	2	3	1	708	02:12:36	7956	02:13:37	8017	00:01:01	61	0.0000
nopath	4	7	10	1	331	02:12:57	7977	02:13:45	8025	00:00:48	48	0.0000
nopath	2	4	3	1	708	02:13:00	7980	02:13:55	8035	00:00:55	55	0.0000
nopath	5	3	3	1	621	02:12:45	7965	02:14:03	8043	00:01:18	78	0.0000	00:01:18
nopath	5	1	3	1	785	02:13:10	7990	02:14:11	8051	00:01:01	61	0.0000
nopath	2	3	8	1	679	02:13:13	7993	02:14:24	8064	00:01:11	71	0.0000
nopath	2	4	3	1	708	02:13:02	7982	02:14:25	8065	00:01:23	83	0.0000
nopath	3	6	10	1	667	02:13:20	8000	02:14:25	8065	00:01:05	65	0.0000
nopath	1	2	3	1	504	02:13:37	8017	02:14:26	8066	00:00:49	49	0.0000
nopath	5	1	12	14	785	02:13:24	8004	02:14:26	8066	00:01:02	62	0.0000
nopath	3	6	3	1	667	02:13:30	8010	02:14:27	8067	00:00:57	57	0.0000
nopath	3	6	9	1	667	02:13:38	8018	02:14:30	8070	00:00:52	52	0.0000
nopath	1	2	3	1	504	02:13:45	8025	02:14:32	8072	00:00:47	47	0.0000
nopath	3	6	3	1	667	02:13:40	8020	02:14:33	8073	00:00:53	53	0.0000
nopath	1	3	3	1	763	02:13:46	8026	02:14:50	8090	00:01:04	64	0.0000
nopath	1	3	5	1	763	02:13:47	8027	02:14:52	8092	00:01:05	65	0.0000
nopath	4	1	5	1	792	02:13:25	8005	02:14:55	8095	00:01:30	90	0.0000
nopath	1	3	9	1	763	02:13:49	8029	02:14:55	8095	00:01:06	66	0.0000
nopath	6	2	9	1	748	02:13:17	7997	02:14:55	8095	00:01:38	98	0.0000
nopath	3	6	10	1	667	02:14:05	8045	02:15:06	8106	00:01:01	61	0.0000	00:01:01
nopath	5	4	12	14	650	02:13:57	8037	02:15:13	8113	00:01:16	76	0.0000
nopath	2	4	9	1	708	02:13:43	8023	02:15:25	8125	00:01:42	102	0.0000
nopath	3	6	9	1	667	02:14:22	8062	02:15:26	8126	00:01:04	64	0.0000
nopath	3	6	12	14	667	02:14:27	8067	02:15:29	8129	00:01:02	62	0.0000
nopath	3	6	12	14	667	02:14:33	8073	02:15:35	8135	00:01:02	62	0.0000
nopath	2	1	12	14	504	02:14:33	8073	02:15:37	8137	00:01:04	64	0.0000
nopath	5	2	3	1	701	02:14:37	8077	02:15:40	8140	00:01:03	63	0.0000
nopath	6	1	5	1	832	02:14:24	8064	02:15:41	8141	00:01:17	77	0.0000
nopath	3	6	13	15	667	02:15:05	8105	02:15:57	8157	00:00:52	52	0.0000
nopath	3	2	13	15	679	02:14:31	8071	02:15:59	8159	00:01:28	88	0.0000
nopath	2	1	12	14	504	02:15:06	8106	02:16:07	8167	00:01:01	61	0.0000	00:00:57
nopath	6	1	9	1	832	02:14:37	8077	02:16:11	8171	00:01:34	94	0.0000
nopath	6	2	3	1	748	02:15:17	8117	02:16:15	8175	00:00:58	58	0.0000
nopath	6	7	5	1	624	02:15:23	8123	02:16:18	8178	00:00:55	55	0.0000
nopath	5	1	3	1	785	02:15:32	8132	02:16:35	8195	00:01:03	63	0.0000
nopath	1	3	12	14	763	02:15:26	8126	02:16:35	8195	00:01:09	69	0.0000
nopath	2	4	6	1	708	02:15:07	8107	02:16:35	8195	00:01:28	88	0.0000
nopath	3	5	5	1	621	02:15:30	8130	02:16:37	8197	00:01:07	67	0.0000
nopath	3	6	10	1	667	02:15:38	8138	02:16:39	8199	00:01:01	61	0.0000
nopath	3	6	10	1	667	02:15:47	8147	02:16:41	8201	00:00:54	54	0.0000
nopath	3	6	13	15	667	02:15:48	8148	02:16:44	8204	00:00:56	56	0.0000
nopath	3	2	9	1	679	02:15:08	8108	02:16:45	8205	00:01:37	97	0.0000
nopath	4	1	12	14	792	02:15:26	8126	02:16:54	8214	00:01:28	88	0.0000
nopath	1	6	3	1	832	02:15:43	8143	02:16:56	8216	00:01:13	73	0.0000
nopath	6	1	9	1	832	02:15:57	8157	02:17:00	8220	00:01:03	63	0.0000	00:01:19
nopath	3	6	12	14	667	02:16:19	8179	02:17:09	8229	00:00:50	50	0.0000
nopath	3	7	9	1	302	02:16:39	8199	02:17:13	8233	00:00:34	34	0.0000
nopath	6	3	9	1	667	02:16:23	8183	02:17:21	8241	00:00:58	58	0.0000
nopath	3	6	9	1	667	02:16:25	8185	02:17:36	8256	00:01:11	71	0.0000
nopath	1	4	13	15	792	02:16:19	8179	02:17:38	8258	00:01:19	79	0.0000
nopath	2	3	9	1	679	02:16:30	8190	02:17:40	8260	00:01:10	70	0.0000
nopath	2	4	3	1	708	02:16:30	8190	02:17:40	8260	00:01:10	70	0.0000
nopath	2	4	12	14	708	02:16:39	8199	02:17:42	8262	00:01:03	63	0.0000
nopath	2	4	3	1	708	02:16:49	8209	02:17:45	8265	00:00:56	56	0.0000
nopath	5	1	12	14	785	02:16:07	8167	02:17:46	8266	00:01:39	99	0.0000
nopath	5	1	9	1	785	02:16:41	8201	02:17:49	8269	00:01:08	68	0.0000
nopath	3	6	12	14	667	02:16:52	8212	02:17:57	8277	00:01:05	65	0.0000
nopath	6	5	6	1	380	02:17:10	8230	02:17:59	8279	00:00:49	49	0.0000
nopath	2	3	10	1	679	02:16:49	8209	02:18:02	8282	00:01:13	73	0.0000	00:01:07
nopath	2	1	3	1	504	02:17:01	8221	02:18:05	8285	00:01:04	64	0.0000
nopath	1	4	3	1	792	02:17:05	8225	02:18:07	8287	00:01:02	62	0.0000
nopath	1	2	3	1	504	02:17:08	8228	02:18:09	8289	00:01:01	61	0.0000
nopath	2	3	3	1	679	02:17:00	8220	02:18:16	8296	00:01:16	76	0.0000
nopath	1	2	3	1	504	02:17:30	8250	02:18:16	8296	00:00:46	46	0.0000
nopath	3	6	6	1	667	02:16:58	8218	02:18:16	8296	00:01:18	78	0.0000
nopath	3	6	12	14	667	02:16:59	8219	02:18:18	8298	00:01:19	79	0.0000
nopath	1	7	10	1	542	02:17:44	8264	02:18:30	8310	00:00:46	46	0.0000
nopath	1	3	5	1	763	02:17:44	8264	02:18:45	8325	00:01:01	61	0.0000
nopath	5	3	5	1	621	02:17:14	8234	02:19:03	8343	00:01:49	109	0.0000	00:01:49
nopath	5	1	12	14	785	02:17:43	8263	02:19:07	8347	00:01:24	84	0.0000
nopath	1	2	12	14	504	02:18:27	8307	02:19:17	8357	00:00:50	50	0.0000
nopath	3	4	5	1	375	02:18:47	8327	02:19:19	8359	00:00:32	32	0.0000
nopath	5	3	7	1	621	02:18:28	8308	02:19:21	8361	00:00:53	53	0.0000
nopath	1	3	9	1	763	02:18:16	8296	02:19:32	8372	00:01:16	76	0.0000
nopath	5	7	9	1	577	02:18:41	8321	02:19:47	8387	00:01:06	66	0.0000
nopath	1	3	3	1	763	02:18:37	8317	02:19:52	8392	00:01:15	75	0.0000
nopath	6	1	9	1	832	02:18:34	8314	02:19:54	8394	00:01:20	80	0.0000
nopath	6	2	5	1	748	02:19:04	8344	02:20:03	8403	00:00:59	59	0.0000	00:01:09
nopath	5	6	12	14	380	02:19:35	8375	02:20:08	8408	00:00:33	33	0.0000
nopath	2	3	10	1	679	02:18:43	8323	02:20:12	8412	00:01:29	89	0.0000
nopath	3	2	12	14	679	02:19:04	8344	02:20:14	8414	00:01:10	70	0.0000
nopath	2	3	6	1	679	02:18:45	8325	02:20:15	8415	00:01:30	90	0.0000
nopath	4	2	12	14	708	02:19:15	8355	02:20:18	8418	00:01:03	63	0.0000
nopath	1	5	12	14	785	02:18:52	8332	02:20:25	8425	00:01:33	93	0.0000
nopath	6	1	5	1	832	02:19:13	8353	02:20:31	8431	00:01:18	78	0.0000
nopath	5	2	13	15	701	02:19:36	8376	02:20:35	8435	00:00:59	59	0.0000
nopath	3	6	13	15	667	02:19:10	8350	02:20:40	8440	00:01:30	90	0.0000
nopath	2	3	5	1	679	02:19:45	8385	02:20:44	8444	00:00:59	59	0.0000
nopath	2	4	3	1	708	02:19:31	8371	02:20:45	8445	00:01:14	74	0.0000
nopath	3	6	3	1	667	02:19:30	8370	02:20:46	8446	00:01:16	76	0.0000
nopath	1	3	12	14	763	02:19:34	8374	02:20:48	8448	00:01:14	74	0.0000
nopath	3	6	12	14	667	02:19:33	8373	02:20:50	8450	00:01:17	77	0.0000
nopath	3	6	12	14	667	02:19:57	8397	02:20:52	8452	00:00:55	55	0.0000
nopath	3	6	3	1	667	02:19:59	8399	02:20:54	8454	00:00:55	55	0.0000
nopath	3	7	3	1	302	02:20:26	8426	02:21:07	8467	00:00:41	41	0.0000	00:00:43
nopath	5	6	13	15	380	02:20:10	8410	02:21:10	8470	00:01:00	60	0.0000
nopath	1	3	5	1	763	02:20:02	8402	02:21:12	8472	00:01:10	70	0.0000
nopath	4	1	9	1	792	02:20:15	8415	02:21:21	8481	00:01:06	66	0.0000
nopath	2	3	9	1	679	02:19:58	8398	02:21:32	8492	00:01:34	94	0.0000
nopath	2	4	12	14	708	02:20:19	8419	02:21:37	8497	00:01:18	78	0.0000
nopath	3	2	12	14	679	02:20:42	8442	02:21:49	8509	00:01:07	67	0.0000
nopath	6	2	3	1	748	02:20:55	8455	02:21:55	8515	00:01:00	60	0.0000
nopath	3	6	12	14	667	02:20:53	8453	02:22:06	8526	00:01:13	73	0.0000	00:01:05
nopath	5	3	10	1	621	02:21:18	8478	02:22:08	8528	00:00:50	50	0.0000
nopath	3	5	10	1	621	02:20:58	8458	02:22:08	8528	00:01:10	70	0.0000
nopath	3	6	5	1	667	02:21:23	8483	02:22:15	8535	00:00:52	52	0.0000
nopath	3	2	12	14	679	02:20:59	8459	02:22:17	8537	00:01:18	78	0.0000
nopath	4	1	13	15	792	02:21:02	8462	02:22:22	8542	00:01:20	80	0.0000
nopath	2	4	13	15	708	02:21:30	8490	02:22:26	8546	00:00:56	56	0.0000
nopath	6	2	12	14	748	02:21:16	8476	02:22:30	8550	00:01:14	74	0.0000
nopath	2	3	12	14	679	02:21:39	8499	02:22:33	8553	00:00:54	54	0.0000
nopath	4	3	10	1	375	02:21:39	8499	02:22:35	8555	00:00:56	56	0.0000
nopath	6	1	12	14	832	02:21:25	8485	02:22:37	8557	00:01:12	72	0.0000
nopath	6	3	12	14	667	02:21:40	8500	02:22:44	8564	00:01:04	64	0.0000
nopath	3	2	2	1	679	02:21:26	8486	02:22:45	8565	00:01:19	79	0.0000
nopath	3	6	5	1	667	02:21:45	8505	02:22:46	8566	00:01:01	61	0.0000
nopath	2	1	10	1	504	02:21:58	8518	02:22:57	8577	00:00:59	59	0.0000
nopath	5	1	3	1	785	02:21:39	8499	02:23:01	8581	00:01:22	82	0.0000	00:01:12
nopath	1	3	10	1	763	02:21:27	8487	02:23:02	8582	00:01:35	95	0.0000
nopath	3	6	3	1	667	02:21:56	8516	02:23:05	8585	00:01:09	69	0.0000
nopath	2	3	9	1	679	02:22:07	8527	02:23:08	8588	00:01:01	61	0.0000
nopath	3	6	10	1	667	02:21:58	8518	02:23:08	8588	00:01:10	70	0.0000
nopath	3	6	3	1	667	02:21:59	8519	02:23:10	8590	00:01:11	71	0.0000
nopath	3	6	12	14	667	02:22:13	8533	02:23:14	8594	00:01:01	61	0.0000
nopath	1	3	5	1	763	02:21:57	8517	02:23:16	8596	00:01:19	79	0.0000
nopath	6	1	12	14	832	02:21:53	8513	02:23:17	8597	00:01:24	84	0.0000
nopath	6	3	5	1	667	02:22:06	8526	02:23:33	8613	00:01:27	87	0.0000
nopath	6	4	3	1	696	02:22:20	8540	02:23:38	8618	00:01:18	78	0.0000
nopath	1	3	12	14	763	02:22:32	8552	02:23:43	8623	00:01:11	71	0.0000
nopath	2	1	12	14	504	02:22:54	8574	02:23:44	8624	00:00:50	50	0.0000
nopath	3	1	3	1	763	02:22:11	8531	02:23:46	8626	00:01:35	95	0.0000
nopath	4	7	3	1	331	02:23:13	8593	02:23:47	8627	00:00:34	34	0.0000
nopath	2	4	3	1	708	02:22:44	8564	02:23:48	8628	00:01:04	64	0.0000
nopath	2	3	6	1	679	02:22:52	8572	02:23:49	8629	00:00:57	57	0.0000
nopath	2	3	12	14	679	02:22:56	8576	02:23:56	8636	00:01:00	60	0.0000
nopath	2	3	5	1	679	02:22:58	8578	02:23:58	8638	00:01:00	60	0.0000
nopath	3	6	13	15	667	02:22:35	8555	02:23:58	8638	00:01:23	83	0.0000
nopath	5	1	13	15	785	02:22:39	8559	02:23:58	8638	00:01:19	79	0.0000
nopath	1	2	13	15	504	02:23:00	8580	02:24:01	8641	00:01:01	61	0.0000	00:00:54
nopath	5	1	10	1	785	02:22:44	8564	02:24:02	8642	00:01:18	78	0.0000
nopath	1	2	13	15	504	02:23:12	8592	02:24:07	8647	00:00:55	55	0.0000
nopath	4	2	3	1	708	02:22:56	8576	02:24:15	8655	00:01:19	79	0.0000
nopath	2	7	12	14	458	02:23:15	8595	02:24:25	8665	00:01:10	70	0.0000
nopath	5	4	2	1	650	02:23:31	8611	02:24:28	8668	00:00:57	57	0.0000
nopath	1	3	9	1	763	02:23:26	8606	02:24:32	8672	00:01:06	66	0.0000
nopath	3	6	3	1	667	02:23:12	8592	02:24:35	8675	00:01:23	83	0.0000
nopath	6	2	8	1	748	02:23:22	8602	02:24:35	8675	00:01:13	73	0.0000
nopath	3	6	5	1	667	02:23:26	8606	02:24:37	8677	00:01:11	71	0.0000
nopath	2	4	12	14	708	02:23:19	8599	02:24:41	8681	00:01:22	82	0.0000
nopath	2	3	3	1	679	02:23:44	8624	02:24:43	8683	00:00:59	59	0.0000
nopath	3	5	3	1	621	02:23:57	8637	02:24:46	8686	00:00:49	49	0.0000
nopath	1	2	10	1	504	02:23:35	8615	02:24:47	8687	00:01:12	72	0.0000
nopath	3	6	3	1	667	02:23:59	8639	02:24:49	8689	00:00:50	50	0.0000
nopath	1	7	9	1	542	02:24:09	8649	02:24:56	8696	00:00:47	47	0.0000
nopath	1	2	9	1	504	02:24:18	8658	02:25:06	8706	00:00:48	48	0.0000	00:00:58
nopath	6	1	9	1	832	02:24:04	8644	02:25:06	8706	00:01:02	62	0.0000
nopath	2	6	12	14	748	02:23:27	8607	02:25:07	8707	00:01:40	100	0.0000
nopath	2	1	3	1	504	02:24:04	8644	02:25:27	8727	00:01:23	83	0.0000
nopath	3	6	3	1	667	02:24:22	8662	02:25:36	8736	00:01:14	74	0.0000
nopath	2	3	5	1	679	02:24:17	8657	02:25:38	8738	00:01:21	81	0.0000
nopath	3	6	8	1	667	02:24:44	8684	02:25:38	8738	00:00:54	54	0.0000
nopath	2	4	3	1	708	02:24:44	8684	02:25:41	8741	00:00:57	57	0.0000
nopath	3	6	10	1	667	02:24:49	8689	02:25:41	8741	00:00:52	52	0.0000
nopath	5	1	3	1	785	02:24:33	8673	02:25:48	8748	00:01:15	75	0.0000
nopath	5	3	12	14	621	02:24:26	8666	02:25:54	8754	00:01:28	88	0.0000
nopath	1	2	10	1	504	02:25:27	8727	02:26:12	8772	00:00:45	45	0.0000	00:00:45
nopath	1	4	5	1	792	02:24:51	8691	02:26:15	8775	00:01:24	84	0.0000
nopath	3	6	5	1	667	02:25:05	8705	02:26:16	8776	00:01:11	71	0.0000
nopath	3	6	10	1	667	02:25:20	8720	02:26:17	8777	00:00:57	57	0.0000
nopath	3	6	9	1	667	02:25:21	8721	02:26:20	8780	00:00:59	59	0.0000
nopath	3	6	3	1	667	02:25:25	8725	02:26:22	8782	00:00:57	57	0.0000
nopath	1	3	12	14	763	02:25:24	8724	02:26:24	8784	00:01:00	60	0.0000
nopath	4	2	12	14	708	02:25:03	8703	02:26:26	8786	00:01:23	83	0.0000
nopath	5	1	9	1	785	02:25:10	8710	02:26:41	8801	00:01:31	91	0.0000
nopath	4	2	12	14	708	02:25:39	8739	02:26:46	8806	00:01:07	67	0.0000
nopath	2	3	3	1	679	02:25:40	8740	02:26:47	8807	00:01:07	67	0.0000
nopath	1	4	13	15	792	02:25:35	8735	02:26:48	8808	00:01:13	73	0.0000
nopath	2	3	12	14	679	02:25:54	8754	02:26:50	8810	00:00:56	56	0.0000
nopath	3	6	6	1	667	02:25:44	8744	02:26:57	8817	00:01:13	73	0.0000
nopath	2	7	6	1	458	02:26:17	8777	02:26:57	8817	00:00:40	40	0.0000
nopath	5	2	12	14	701	02:26:07	8767	02:27:04	8824	00:00:57	57	0.0000	00:01:10
nopath	5	4	3	1	650	02:25:49	8749	02:27:12	8832	00:01:23	83	0.0000
nopath	3	7	13	15	302	02:26:21	8781	02:27:17	8837	00:00:56	56	0.0000
nopath	1	3	12	14	763	02:25:56	8756	02:27:23	8843	00:01:27	87	0.0000
nopath	2	3	3	1	679	02:26:12	8772	02:27:26	8846	00:01:14	74	0.0000
nopath	3	5	12	14	621	02:26:06	8766	02:27:27	8847	00:01:21	81	0.0000
nopath	2	3	5	1	679	02:26:20	8780	02:27:28	8848	00:01:08	68	0.0000
nopath	3	6	3	1	667	02:26:13	8773	02:27:30	8850	00:01:17	77	0.0000
nopath	1	3	3	1	763	02:26:05	8765	02:27:31	8851	00:01:26	86	0.0000
nopath	3	1	12	14	763	02:26:03	8763	02:27:32	8852	00:01:29	89	0.0000
nopath	3	6	7	1	667	02:26:23	8783	02:27:35	8855	00:01:12	72	0.0000
nopath	4	1	3	1	792	02:26:21	8781	02:27:35	8855	00:01:14	74	0.0000
nopath	2	3	9	1	679	02:26:33	8793	02:27:36	8856	00:01:03	63	0.0000
nopath	3	6	3	1	667	02:26:29	8789	02:27:37	8857	00:01:08	68	0.0000
nopath	2	4	12	14	708	02:26:34	8794	02:27:39	8859	00:01:05	65	0.0000
nopath	3	6	12	14	667	02:26:31	8791	02:27:41	8861	00:01:10	70	0.0000
nopath	1	2	6	1	504	02:26:30	8790	02:27:41	8861	00:01:11	71	0.0000
nopath	2	4	12	14	708	02:26:42	8802	02:27:43	8863	00:01:01	61	0.0000
nopath	2	3	3	1	679	02:26:46	8806	02:27:44	8864	00:00:58	58	0.0000
nopath	6	1	13	15	832	02:26:47	8807	02:27:56	8876	00:01:09	69	0.0000
nopath	5	7	13	15	577	02:26:34	8794	02:28:01	8881	00:01:27	87	0.0000	00:01:07
nopath	6	2	12	14	748	02:27:15	8835	02:28:14	8894	00:00:59	59	0.0000
nopath	1	5	12	14	785	02:27:07	8827	02:28:15	8895	00:01:08	68	0.0000
nopath	2	1	12	14	504	02:27:32	8852	02:28:17	8897	00:00:45	45	0.0000
nopath	5	3	5	1	621	02:27:31	8851	02:28:23	8903	00:00:52	52	0.0000
nopath	3	4	3	1	375	02:27:53	8873	02:28:25	8905	00:00:32	32	0.0000
nopath	5	1	9	1	785	02:27:18	8838	02:28:26	8906	00:01:08	68	0.0000
nopath	3	6	13	15	667	02:27:11	8831	02:28:26	8906	00:01:15	75	0.0000
nopath	3	6	3	1	667	02:27:19	8839	02:28:28	8908	00:01:09	69	0.0000
nopath	5	1	13	15	785	02:27:20	8840	02:28:29	8909	00:01:09	69	0.0000
nopath	2	4	9	1	708	02:26:57	8817	02:28:35	8915	00:01:38	98	0.0000
nopath	3	2	12	14	679	02:26:59	8819	02:28:36	8916	00:01:37	97	0.0000
nopath	6	7	5	1	624	02:27:37	8857	02:28:48	8928	00:01:11	71	0.0000
nopath	2	1	3	1	504	02:28:04	8884	02:28:49	8929	00:00:45	45	0.0000
nopath	4	7	5	1	331	02:28:14	8894	02:28:55	8935	00:00:41	41	0.0000
nopath	4	6	12	14	696	02:27:49	8869	02:28:57	8937	00:01:08	68	0.0000
nopath	2	3	5	1	679	02:28:06	8886	02:29:00	8940	00:00:54	54	0.0000	00:01:07
nopath	3	6	12	14	667	02:28:03	8883	02:29:06	8946	00:01:03	63	0.0000
nopath	2	5	12	14	701	02:28:10	8890	02:29:13	8953	00:01:03	63	0.0000
nopath	5	1	9	1	785	02:28:09	8889	02:29:16	8956	00:01:07	67	0.0000
nopath	6	2	5	1	748	02:28:24	8904	02:29:22	8962	00:00:58	58	0.0000
nopath	5	6	3	1	380	02:28:43	8923	02:29:27	8967	00:00:44	44	0.0000
nopath	6	1	13	15	832	02:28:24	8904	02:29:32	8972	00:01:08	68	0.0000
nopath	1	3	12	14	763	02:28:00	8880	02:29:33	8973	00:01:33	93	0.0000
nopath	1	3	9	1	763	02:28:38	8918	02:29:37	8977	00:00:59	59	0.0000
nopath	3	6	9	1	667	02:28:56	8936	02:29:46	8986	00:00:50	50	0.0000
nopath	1	2	6	1	504	02:29:07	8947	02:29:50	8990	00:00:43	43	0.0000
nopath	6	3	3	1	667	02:29:09	8949	02:30:01	9001	00:00:52	52	0.0000	00:01:05
nopath	3	2	12	14	679	02:29:20	8960	02:30:20	9020	00:01:00	60	0.0000
nopath	2	4	12	14	708	02:29:29	8969	02:30:26	9026	00:00:57	57	0.0000
nopath	3	6	9	1	667	02:29:39	8979	02:30:28	9028	00:00:49	49	0.0000
nopath	2	4	13	15	708	02:29:31	8971	02:30:30	9030	00:00:59	59	0.0000
nopath	6	5	5	1	380	02:29:52	8992	02:30:30	9030	00:00:38	38	0.0000
nopath	5	3	5	1	621	02:29:36	8976	02:30:43	9043	00:01:07	67	0.0000
nopath	1	4	5	1	792	02:29:19	8959	02:31:05	9065	00:01:46	106	0.0000	00:01:22
nopath	3	6	7	1	667	02:30:11	9011	02:31:06	9066	00:00:55	55	0.0000
nopath	3	5	6	1	621	02:30:17	9017	02:31:08	9068	00:00:51	51	0.0000
nopath	1	3	3	1	763	02:30:13	9013	02:31:10	9070	00:00:57	57	0.0000
nopath	1	3	10	1	763	02:30:16	9016	02:31:14	9074	00:00:58	58	0.0000
nopath	3	6	3	1	667	02:30:26	9026	02:31:16	9076	00:00:50	50	0.0000
nopath	1	3	12	14	763	02:30:20	9020	02:31:19	9079	00:00:59	59	0.0000
nopath	2	7	9	1	458	02:30:29	9029	02:31:20	9080	00:00:51	51	0.0000
nopath	2	6	5	1	748	02:30:25	9025	02:31:35	9095	00:01:10	70	0.0000
nopath	6	2	5	1	748	02:30:48	9048	02:31:44	9104	00:00:56	56	0.0000
nopath	1	2	13	15	504	02:30:59	9059	02:31:48	9108	00:00:49	49	0.0000
nopath	4	3	3	1	375	02:31:14	9074	02:31:53	9113	00:00:39	39	0.0000
nopath	2	4	3	1	708	02:30:08	9008	02:31:55	9115	00:01:47	107	0.0000
nopath	3	6	6	1	667	02:30:38	9038	02:31:55	9115	00:01:17	77	0.0000
nopath	3	6	12	14	667	02:30:50	9050	02:31:59	9119	00:01:09	69	0.0000
nopath	4	2	13	15	708	02:30:53	9053	02:31:59	9119	00:01:06	66	0.0000
nopath	3	6	9	1	667	02:31:02	9062	02:32:01	9121	00:00:59	59	0.0000	00:01:04
nopath	3	6	12	14	667	02:31:16	9076	02:32:06	9126	00:00:50	50	0.0000
nopath	5	1	5	1	785	02:31:05	9065	02:32:16	9136	00:01:11	71	0.0000
nopath	1	4	13	15	792	02:30:31	9031	02:32:18	9138	00:01:47	107	0.0000
nopath	5	1	5	1	785	02:31:11	9071	02:32:19	9139	00:01:08	68	0.0000
nopath	2	1	2	1	504	02:31:33	9093	02:32:37	9157	00:01:04	64	0.0000
nopath	5	7	12	14	577	02:31:30	9090	02:32:41	9161	00:01:11	71	0.0000
nopath	2	3	5	1	679	02:31:16	9076	02:32:42	9162	00:01:26	86	0.0000
nopath	5	2	5	1	701	02:31:45	9105	02:32:44	9164	00:00:59	59	0.0000
nopath	3	6	6	1	667	02:31:34	9094	02:32:46	9166	00:01:12	72	0.0000
nopath	2	4	5	1	708	02:31:36	9096	02:32:48	9168	00:01:12	72	0.0000
nopath	2	1	9	1	504	02:31:55	9115	02:32:48	9168	00:00:53	53	0.0000
nopath	3	6	10	1	667	02:31:55	9115	02:32:49	9169	00:00:54	54	0.0000
nopath	2	3	12	14	679	02:31:52	9112	02:32:50	9170	00:00:58	58	0.0000
nopath	2	4	5	1	708	02:31:53	9113	02:32:54	9174	00:01:01	61	0.0000
nopath	1	7	12	14	542	02:32:13	9133	02:33:01	9181	00:00:48	48	0.0000	00:00:51
nopath	5	1	5	1	785	02:32:08	9128	02:33:09	9189	00:01:01	61	0.0000
nopath	6	1	10	1	832	02:31:42	9102	02:33:14	9194	00:01:32	92	0.0000
nopath	5	4	13	15	650	02:31:53	9113	02:33:16	9196	00:01:23	83	0.0000
nopath	3	2	5	1	679	02:31:52	9112	02:33:25	9205	00:01:33	93	0.0000
nopath	3	6	13	15	667	02:32:06	9126	02:33:29	9209	00:01:23	83	0.0000
nopath	3	6	2	1	667	02:32:13	9133	02:33:32	9212	00:01:19	79	0.0000
nopath	2	3	12	14	679	02:31:53	9113	02:33:33	9213	00:01:40	100	0.0000
nopath	2	4	3	1	708	02:31:55	9115	02:33:36	9216	00:01:41	101	0.0000
nopath	1	3	2	1	763	02:31:54	9114	02:33:37	9217	00:01:43	103	0.0000
nopath	3	2	13	15	679	02:32:20	9140	02:33:39	9219	00:01:19	79	0.0000
nopath	3	6	3	1	667	02:32:37	9157	02:33:41	9221	00:01:04	64	0.0000
nopath	3	6	10	1	667	02:32:42	9162	02:33:43	9223	00:01:01	61	0.0000
nopath	3	6	5	1	667	02:32:43	9163	02:33:45	9225	00:01:02	62	0.0000
nopath	3	5	10	1	621	02:32:47	9167	02:33:46	9226	00:00:59	59	0.0000
nopath	2	3	12	14	679	02:32:19	9139	02:33:46	9226	00:01:27	87	0.0000
nopath	2	3	9	1	679	02:32:28	9148	02:33:49	9229	00:01:21	81	0.0000
nopath	1	2	3	1	504	02:32:56	9176	02:33:51	9231	00:00:55	55	0.0000
nopath	6	1	5	1	832	02:32:21	9141	02:33:51	9231	00:01:30	90	0.0000
nopath	2	4	3	1	708	02:32:59	9179	02:33:52	9232	00:00:53	53	0.0000
nopath	5	3	13	15	621	02:32:38	9158	02:34:06	9246	00:01:28	88	0.0000	00:01:06
nopath	6	3	5	1	667	02:33:13	9193	02:34:08	9248	00:00:55	55	0.0000
nopath	6	3	12	14	667	02:33:21	9201	02:34:12	9252	00:00:51	51	0.0000
nopath	3	1	3	1	763	02:32:23	9143	02:34:14	9254	00:01:51	111	0.0000
nopath	1	2	6	1	504	02:33:37	9217	02:34:25	9265	00:00:48	48	0.0000
nopath	3	6	9	1	667	02:33:20	9200	02:34:25	9265	00:01:05	65	0.0000
nopath	3	6	3	1	667	02:33:25	9205	02:34:27	9267	00:01:02	62	0.0000
nopath	2	3	13	15	679	02:33:29	9209	02:34:27	9267	00:00:58	58	0.0000
nopath	6	2	12	14	748	02:33:37	9217	02:34:36	9276	00:00:59	59	0.0000
nopath	1	5	13	15	785	02:33:26	9206	02:34:41	9281	00:01:15	75	0.0000
nopath	3	4	9	1	375	02:34:05	9245	02:34:46	9286	00:00:41	41	0.0000
nopath	4	7	9	1	331	02:34:32	9272	02:35:04	9304	00:00:32	32	0.0000	00:00:40
[truncated: 1,077 more rows]
