# Supplementary material for: Supervised learning from human performance at the computationally hard problem of optimal traffic signal control on a network of junctions
Source: R Soc Open Sci. 2014 Dec 24;1(4):140211. doi: 10.1098/rsos.140211 (PMC4448775; doi:10.1098/rsos.140211)
Supplement: 1. simulationData.zip - This zipped folder contains the simulation configuration files for the traffic microsimulation models used in the paper, as well as the raw data output from the simulations. The data are organised into a folder structure with README.txt files used to provide guidance on the c [file rsos140211supp1.zip › simulationData/multiJunctionModel/TD/run-004/trips-ALL.csv]

Path	From Zone	To Zone	Vehicle Type	Base Vehicle Type	Distance (m)	Departure Time (HH:MM:SS)	Departure Time (s)	Arrival Time (HH:MM:SS)	Arrival Time (s)	Time Taken (HH:MM:SS)	Time Taken (s)	Fuel	Mean Time (HH:MM:SS)
nopath	1	2	3	1	504	00:00:17	17	00:01:00	60	00:00:43	43	0.0000	00:00:43
nopath	3	6	3	1	667	00:00:35	35	00:01:46	106	00:01:11	71	0.0000
nopath	3	6	12	14	667	00:01:00	60	00:01:51	111	00:00:51	51	0.0000
nopath	5	1	9	1	785	00:00:56	56	00:01:56	116	00:01:00	60	0.0000
nopath	3	6	6	1	667	00:01:33	93	00:02:23	143	00:00:50	50	0.0000	00:00:57
nopath	2	3	12	14	679	00:01:02	62	00:03:28	208	00:02:26	146	0.0000	00:02:26
nopath	2	4	3	1	708	00:02:29	149	00:03:31	211	00:01:02	62	0.0000
nopath	1	3	12	14	763	00:02:50	170	00:03:53	233	00:01:03	63	0.0000
nopath	3	6	5	1	667	00:03:13	193	00:04:05	245	00:00:52	52	0.0000	00:00:52
nopath	3	6	3	1	667	00:03:54	234	00:04:44	284	00:00:50	50	0.0000
nopath	6	1	3	1	832	00:04:01	241	00:05:03	303	00:01:02	62	0.0000	00:01:02
nopath	6	3	5	1	667	00:05:02	302	00:05:51	351	00:00:49	49	0.0000
nopath	3	6	7	1	667	00:05:05	305	00:06:06	366	00:01:01	61	0.0000	00:00:55
nopath	2	3	12	14	679	00:02:56	176	00:06:07	367	00:03:11	191	0.0000
nopath	3	6	10	1	667	00:05:14	314	00:06:08	368	00:00:54	54	0.0000
nopath	2	4	9	1	708	00:05:11	311	00:06:10	370	00:00:59	59	0.0000
nopath	5	1	10	1	785	00:05:10	310	00:06:16	376	00:01:06	66	0.0000
nopath	5	7	3	1	577	00:05:23	323	00:06:27	387	00:01:04	64	0.0000
nopath	3	6	12	14	667	00:05:33	333	00:06:46	406	00:01:13	73	0.0000
nopath	5	4	10	1	650	00:05:48	348	00:06:46	406	00:00:58	58	0.0000
nopath	5	1	3	1	785	00:05:39	339	00:06:51	411	00:01:12	72	0.0000
nopath	3	6	10	1	667	00:06:03	363	00:06:53	413	00:00:50	50	0.0000
nopath	2	3	12	14	679	00:05:35	335	00:06:57	417	00:01:22	82	0.0000
nopath	6	1	10	1	832	00:06:11	371	00:07:13	433	00:01:02	62	0.0000	00:01:02
nopath	4	2	9	1	708	00:06:33	393	00:07:26	446	00:00:53	53	0.0000
nopath	2	1	13	15	504	00:06:39	399	00:07:40	460	00:01:01	61	0.0000
nopath	6	2	12	14	748	00:06:49	409	00:07:46	466	00:00:57	57	0.0000
nopath	3	2	9	1	679	00:06:56	416	00:08:05	485	00:01:09	69	0.0000	00:01:09
nopath	3	6	12	14	667	00:07:30	450	00:08:21	501	00:00:51	51	0.0000
nopath	3	7	12	14	302	00:08:03	483	00:08:39	519	00:00:36	36	0.0000
nopath	5	3	9	1	621	00:08:02	482	00:08:53	533	00:00:51	51	0.0000
nopath	3	6	9	1	667	00:07:49	469	00:08:56	536	00:01:07	67	0.0000
nopath	2	4	3	1	708	00:07:45	465	00:09:16	556	00:01:31	91	0.0000	00:01:10
nopath	2	3	13	15	679	00:08:32	512	00:09:27	567	00:00:55	55	0.0000
nopath	1	2	5	1	504	00:09:06	546	00:09:57	597	00:00:51	51	0.0000
nopath	3	6	6	1	667	00:09:23	563	00:10:13	613	00:00:50	50	0.0000	00:00:57
nopath	1	3	6	1	763	00:09:18	558	00:10:17	617	00:00:59	59	0.0000
nopath	1	3	7	1	763	00:09:27	567	00:10:27	627	00:01:00	60	0.0000
nopath	1	3	3	1	763	00:09:30	570	00:10:30	630	00:01:00	60	0.0000
nopath	6	1	13	15	832	00:09:28	568	00:10:33	633	00:01:05	65	0.0000
nopath	5	6	3	1	380	00:10:18	618	00:10:50	650	00:00:32	32	0.0000
nopath	4	1	5	1	792	00:09:51	591	00:10:55	655	00:01:04	64	0.0000
nopath	3	5	12	14	621	00:09:57	597	00:11:07	667	00:01:10	70	0.0000	00:01:10
nopath	2	3	9	1	679	00:09:24	564	00:11:22	682	00:01:58	118	0.0000
nopath	3	6	12	14	667	00:10:36	636	00:11:26	686	00:00:50	50	0.0000
nopath	3	6	13	15	667	00:10:44	644	00:11:36	696	00:00:52	52	0.0000
nopath	3	6	12	14	667	00:11:00	660	00:11:57	717	00:00:57	57	0.0000
nopath	2	3	6	1	679	00:11:06	666	00:12:05	725	00:00:59	59	0.0000	00:01:41
nopath	2	3	12	14	679	00:11:10	670	00:12:08	728	00:00:58	58	0.0000
nopath	2	3	12	14	679	00:11:28	688	00:12:21	741	00:00:53	53	0.0000
nopath	1	3	5	1	763	00:11:34	694	00:12:34	754	00:01:00	60	0.0000
nopath	1	4	3	1	792	00:12:14	734	00:13:13	793	00:00:59	59	0.0000	00:00:59
nopath	2	7	3	1	458	00:11:33	693	00:13:13	793	00:01:40	100	0.0000
nopath	2	1	12	14	504	00:12:17	737	00:13:20	800	00:01:03	63	0.0000
nopath	5	3	3	1	621	00:12:41	761	00:13:30	810	00:00:49	49	0.0000
nopath	5	1	9	1	785	00:12:32	752	00:13:35	815	00:01:03	63	0.0000
nopath	1	7	5	1	542	00:12:50	770	00:13:37	817	00:00:47	47	0.0000
nopath	6	2	12	14	748	00:12:51	771	00:13:51	831	00:01:00	60	0.0000
nopath	6	1	5	1	832	00:12:39	759	00:13:55	835	00:01:16	76	0.0000
nopath	3	6	13	15	667	00:13:29	809	00:14:21	861	00:00:52	52	0.0000	00:00:52
nopath	4	1	5	1	792	00:13:11	791	00:14:22	862	00:01:11	71	0.0000
nopath	3	6	3	1	667	00:13:30	810	00:14:23	863	00:00:53	53	0.0000
nopath	5	2	9	1	701	00:13:05	785	00:14:25	865	00:01:20	80	0.0000
nopath	2	4	13	15	708	00:13:07	787	00:14:30	870	00:01:23	83	0.0000
nopath	2	3	5	1	679	00:13:13	793	00:14:32	872	00:01:19	79	0.0000
nopath	2	4	3	1	708	00:13:33	813	00:14:35	875	00:01:02	62	0.0000
nopath	1	2	3	1	504	00:13:29	809	00:14:37	877	00:01:08	68	0.0000
nopath	1	2	3	1	504	00:14:05	845	00:14:49	889	00:00:44	44	0.0000
nopath	1	3	5	1	763	00:14:09	849	00:15:07	907	00:00:58	58	0.0000	00:01:00
nopath	3	6	3	1	667	00:14:55	895	00:15:48	948	00:00:53	53	0.0000
nopath	3	2	3	1	679	00:14:54	894	00:15:51	951	00:00:57	57	0.0000
nopath	3	6	9	1	667	00:15:03	903	00:15:54	954	00:00:51	51	0.0000
nopath	3	5	12	14	621	00:15:07	907	00:15:58	958	00:00:51	51	0.0000
nopath	6	1	10	1	832	00:15:04	904	00:16:10	970	00:01:06	66	0.0000	00:01:09
nopath	2	4	9	1	708	00:15:18	918	00:16:14	974	00:00:56	56	0.0000
nopath	2	5	13	15	701	00:14:02	842	00:16:17	977	00:02:15	135	0.0000
nopath	3	6	3	1	667	00:15:34	934	00:16:36	996	00:01:02	62	0.0000
nopath	1	4	3	1	792	00:15:38	938	00:16:36	996	00:00:58	58	0.0000
nopath	1	3	3	1	763	00:15:43	943	00:16:44	1004	00:01:01	61	0.0000
nopath	3	6	5	1	667	00:15:53	953	00:16:45	1005	00:00:52	52	0.0000
nopath	6	7	5	1	624	00:15:53	953	00:16:58	1018	00:01:05	65	0.0000
nopath	2	1	12	14	504	00:16:30	990	00:17:17	1037	00:00:47	47	0.0000	00:00:57
nopath	2	3	12	14	679	00:15:49	949	00:17:17	1037	00:01:28	88	0.0000
nopath	2	4	12	14	708	00:16:10	970	00:17:19	1039	00:01:09	69	0.0000
nopath	1	2	9	1	504	00:16:13	973	00:17:31	1051	00:01:18	78	0.0000
nopath	5	3	5	1	621	00:16:38	998	00:17:33	1053	00:00:55	55	0.0000
nopath	6	2	5	1	748	00:16:44	1004	00:17:50	1070	00:01:06	66	0.0000
nopath	3	6	9	1	667	00:16:52	1012	00:17:56	1076	00:01:04	64	0.0000
nopath	3	6	12	14	667	00:17:03	1023	00:17:59	1079	00:00:56	56	0.0000
nopath	4	7	8	1	331	00:17:33	1053	00:18:04	1084	00:00:31	31	0.0000	00:00:31
nopath	4	2	7	1	708	00:16:44	1004	00:18:05	1085	00:01:21	81	0.0000
nopath	3	4	3	1	375	00:17:43	1063	00:18:16	1096	00:00:33	33	0.0000
nopath	6	3	3	1	667	00:17:38	1058	00:18:28	1108	00:00:50	50	0.0000
nopath	1	2	3	1	504	00:17:54	1074	00:18:37	1117	00:00:43	43	0.0000
nopath	2	3	12	14	679	00:17:24	1044	00:18:43	1123	00:01:19	79	0.0000
nopath	3	6	3	1	667	00:17:59	1079	00:18:49	1129	00:00:50	50	0.0000
nopath	3	1	13	15	763	00:18:00	1080	00:19:14	1154	00:01:14	74	0.0000	00:01:14
nopath	5	1	12	14	785	00:18:59	1139	00:20:06	1206	00:01:07	67	0.0000	00:01:05
nopath	6	5	10	1	380	00:19:14	1154	00:20:07	1207	00:00:53	53	0.0000
nopath	5	1	10	1	785	00:19:14	1154	00:20:14	1214	00:01:00	60	0.0000
nopath	1	6	3	1	832	00:19:17	1157	00:20:20	1220	00:01:03	63	0.0000
nopath	1	3	9	1	763	00:19:28	1168	00:20:42	1242	00:01:14	74	0.0000
nopath	3	6	3	1	667	00:19:37	1177	00:20:46	1246	00:01:09	69	0.0000
nopath	4	1	5	1	792	00:19:40	1180	00:20:47	1247	00:01:07	67	0.0000
nopath	2	3	10	1	679	00:19:23	1163	00:20:49	1249	00:01:26	86	0.0000
nopath	3	2	5	1	679	00:19:48	1188	00:20:50	1250	00:01:02	62	0.0000
nopath	3	6	13	15	667	00:19:54	1194	00:20:51	1251	00:00:57	57	0.0000
nopath	2	4	3	1	708	00:19:59	1199	00:20:52	1252	00:00:53	53	0.0000
nopath	2	6	5	1	748	00:18:49	1129	00:21:06	1266	00:02:17	137	0.0000	00:02:17
nopath	5	1	5	1	785	00:19:41	1181	00:21:06	1266	00:01:25	85	0.0000
nopath	6	3	2	1	667	00:20:24	1224	00:21:16	1276	00:00:52	52	0.0000
nopath	6	2	9	1	748	00:19:43	1183	00:21:25	1285	00:01:42	102	0.0000
nopath	2	1	12	14	504	00:20:25	1225	00:21:27	1287	00:01:02	62	0.0000
nopath	3	6	10	1	667	00:20:47	1247	00:21:37	1297	00:00:50	50	0.0000
nopath	3	6	12	14	667	00:20:58	1258	00:21:49	1309	00:00:51	51	0.0000
nopath	2	3	3	1	679	00:20:26	1226	00:21:56	1316	00:01:30	90	0.0000
nopath	2	3	12	14	679	00:21:01	1261	00:21:59	1319	00:00:58	58	0.0000
nopath	3	6	5	1	667	00:21:11	1271	00:22:01	1321	00:00:50	50	0.0000	00:00:55
nopath	6	1	12	14	832	00:20:42	1242	00:22:02	1322	00:01:20	80	0.0000
nopath	1	3	12	14	763	00:21:29	1289	00:22:28	1348	00:00:59	59	0.0000
nopath	5	3	5	1	621	00:21:52	1312	00:22:43	1363	00:00:51	51	0.0000
nopath	3	6	9	1	667	00:21:25	1285	00:22:56	1376	00:01:31	91	0.0000
nopath	5	4	9	1	650	00:22:10	1330	00:23:06	1386	00:00:56	56	0.0000	00:00:57
nopath	1	2	3	1	504	00:22:16	1336	00:23:07	1387	00:00:51	51	0.0000
nopath	3	2	10	1	679	00:22:28	1348	00:23:24	1404	00:00:56	56	0.0000
nopath	2	4	6	1	708	00:22:13	1333	00:23:37	1417	00:01:24	84	0.0000
nopath	2	4	12	14	708	00:22:24	1344	00:23:39	1419	00:01:15	75	0.0000
nopath	2	3	12	14	679	00:22:39	1359	00:23:40	1420	00:01:01	61	0.0000
nopath	1	2	3	1	504	00:22:38	1358	00:23:47	1427	00:01:09	69	0.0000
nopath	4	2	6	1	708	00:23:00	1380	00:23:56	1436	00:00:56	56	0.0000
nopath	2	3	3	1	679	00:23:15	1395	00:24:15	1455	00:01:00	60	0.0000	00:01:11
nopath	3	6	13	15	667	00:23:03	1383	00:24:19	1459	00:01:16	76	0.0000
nopath	5	1	3	1	785	00:23:06	1386	00:24:21	1461	00:01:15	75	0.0000
nopath	3	6	6	1	667	00:23:34	1414	00:24:25	1465	00:00:51	51	0.0000
nopath	5	3	6	1	621	00:23:21	1401	00:24:33	1473	00:01:12	72	0.0000
nopath	1	5	12	14	785	00:22:42	1362	00:24:35	1475	00:01:53	113	0.0000
nopath	6	2	2	1	748	00:23:17	1397	00:24:42	1482	00:01:25	85	0.0000
nopath	6	1	12	14	832	00:23:16	1396	00:24:46	1486	00:01:30	90	0.0000
nopath	6	4	5	1	696	00:23:43	1423	00:24:46	1486	00:01:03	63	0.0000
nopath	3	6	3	1	667	00:24:13	1453	00:25:05	1505	00:00:52	52	0.0000	00:01:07
nopath	5	7	3	1	577	00:24:01	1441	00:25:12	1512	00:01:11	71	0.0000
nopath	3	7	10	1	302	00:24:29	1469	00:25:15	1515	00:00:46	46	0.0000
nopath	5	1	3	1	785	00:23:53	1433	00:25:16	1516	00:01:23	83	0.0000
nopath	1	3	12	14	763	00:24:00	1440	00:25:23	1523	00:01:23	83	0.0000
nopath	2	4	9	1	708	00:24:09	1449	00:25:46	1546	00:01:37	97	0.0000
nopath	1	2	12	14	504	00:25:02	1502	00:25:48	1548	00:00:46	46	0.0000
nopath	1	3	9	1	763	00:24:51	1491	00:25:55	1555	00:01:04	64	0.0000
nopath	3	5	9	1	621	00:24:57	1497	00:25:56	1556	00:00:59	59	0.0000
nopath	1	2	12	14	504	00:25:08	1508	00:25:56	1556	00:00:48	48	0.0000
nopath	3	6	5	1	667	00:25:34	1534	00:26:25	1585	00:00:51	51	0.0000	00:00:51
nopath	3	6	9	1	667	00:25:36	1536	00:26:27	1587	00:00:51	51	0.0000
nopath	3	6	8	1	667	00:25:39	1539	00:26:30	1590	00:00:51	51	0.0000
nopath	3	2	9	1	679	00:25:46	1546	00:26:41	1601	00:00:55	55	0.0000
nopath	6	3	12	14	667	00:25:59	1559	00:26:52	1612	00:00:53	53	0.0000
nopath	2	4	7	1	708	00:25:51	1551	00:27:05	1625	00:01:14	74	0.0000	00:01:12
nopath	2	4	5	1	708	00:26:09	1569	00:27:07	1627	00:00:58	58	0.0000
nopath	3	6	9	1	667	00:26:19	1579	00:27:09	1629	00:00:50	50	0.0000
nopath	2	7	12	14	458	00:26:51	1611	00:27:32	1652	00:00:41	41	0.0000
nopath	2	3	9	1	679	00:26:27	1587	00:27:35	1655	00:01:08	68	0.0000
nopath	2	3	3	1	679	00:26:46	1606	00:27:40	1660	00:00:54	54	0.0000
nopath	6	1	12	14	832	00:26:36	1596	00:27:41	1661	00:01:05	65	0.0000
nopath	3	2	10	1	679	00:26:35	1595	00:27:45	1665	00:01:10	70	0.0000
nopath	5	6	12	14	380	00:27:12	1632	00:27:47	1667	00:00:35	35	0.0000
nopath	2	4	5	1	708	00:27:08	1628	00:28:07	1687	00:00:59	59	0.0000	00:00:58
nopath	1	7	10	1	542	00:27:28	1648	00:28:15	1695	00:00:47	47	0.0000
nopath	3	6	9	1	667	00:27:23	1643	00:28:26	1706	00:01:03	63	0.0000
nopath	5	3	13	15	621	00:27:39	1659	00:28:31	1711	00:00:52	52	0.0000
nopath	5	1	3	1	785	00:27:31	1651	00:28:31	1711	00:01:00	60	0.0000
nopath	1	3	3	1	763	00:27:12	1632	00:28:42	1722	00:01:30	90	0.0000
nopath	5	1	3	1	785	00:27:45	1665	00:28:46	1726	00:01:01	61	0.0000
nopath	3	6	13	15	667	00:27:50	1670	00:28:50	1730	00:01:00	60	0.0000
nopath	6	2	9	1	748	00:27:28	1648	00:28:51	1731	00:01:23	83	0.0000
nopath	6	1	3	1	832	00:27:26	1646	00:28:55	1735	00:01:29	89	0.0000
nopath	1	3	12	14	763	00:28:03	1683	00:29:03	1743	00:01:00	60	0.0000	00:01:10
nopath	4	7	12	14	331	00:28:22	1702	00:29:06	1746	00:00:44	44	0.0000
nopath	3	1	12	14	763	00:27:42	1662	00:29:16	1756	00:01:34	94	0.0000
nopath	3	6	3	1	667	00:28:12	1692	00:29:17	1757	00:01:05	65	0.0000
nopath	4	2	5	1	708	00:28:37	1717	00:29:35	1775	00:00:58	58	0.0000
nopath	2	3	5	1	679	00:28:28	1708	00:29:42	1782	00:01:14	74	0.0000
nopath	1	3	12	14	763	00:28:19	1699	00:29:48	1788	00:01:29	89	0.0000
nopath	4	1	7	1	792	00:28:45	1725	00:29:50	1790	00:01:05	65	0.0000
nopath	3	5	12	14	621	00:28:52	1732	00:29:56	1796	00:01:04	64	0.0000
nopath	2	1	3	1	504	00:29:18	1758	00:30:17	1817	00:00:59	59	0.0000	00:01:00
nopath	6	7	12	14	624	00:29:23	1763	00:30:21	1821	00:00:58	58	0.0000
nopath	1	4	12	14	792	00:29:15	1755	00:30:26	1826	00:01:11	71	0.0000
nopath	2	3	5	1	679	00:29:21	1761	00:30:29	1829	00:01:08	68	0.0000
nopath	4	3	6	1	375	00:29:59	1799	00:30:33	1833	00:00:34	34	0.0000
nopath	3	6	7	1	667	00:29:36	1776	00:30:36	1836	00:01:00	60	0.0000
nopath	3	6	3	1	667	00:29:43	1783	00:30:38	1838	00:00:55	55	0.0000
nopath	5	2	5	1	701	00:29:45	1785	00:30:42	1842	00:00:57	57	0.0000
nopath	5	1	12	14	785	00:29:34	1774	00:30:46	1846	00:01:12	72	0.0000
nopath	3	4	3	1	375	00:30:23	1823	00:30:55	1855	00:00:32	32	0.0000
nopath	2	3	5	1	679	00:30:28	1828	00:31:25	1885	00:00:57	57	0.0000	00:01:04
nopath	3	6	5	1	667	00:30:10	1810	00:31:26	1886	00:01:16	76	0.0000
nopath	2	4	5	1	708	00:30:34	1834	00:31:30	1890	00:00:56	56	0.0000
nopath	2	4	7	1	708	00:30:35	1835	00:31:32	1892	00:00:57	57	0.0000
nopath	5	1	12	14	785	00:30:36	1836	00:31:37	1897	00:01:01	61	0.0000
nopath	1	3	10	1	763	00:30:49	1849	00:31:52	1912	00:01:03	63	0.0000
nopath	3	6	9	1	667	00:31:00	1860	00:32:05	1925	00:01:05	65	0.0000	00:00:59
nopath	1	4	7	1	792	00:31:22	1882	00:32:20	1940	00:00:58	58	0.0000
nopath	2	4	3	1	708	00:31:18	1878	00:32:26	1946	00:01:08	68	0.0000
nopath	2	1	12	14	504	00:31:48	1908	00:32:34	1954	00:00:46	46	0.0000
nopath	4	1	9	1	792	00:31:09	1869	00:32:36	1956	00:01:27	87	0.0000
nopath	1	2	6	1	504	00:32:10	1930	00:32:57	1977	00:00:47	47	0.0000
nopath	3	2	2	1	679	00:31:54	1914	00:33:05	1985	00:01:11	71	0.0000	00:01:01
nopath	3	6	12	14	667	00:32:08	1928	00:33:07	1987	00:00:59	59	0.0000
nopath	3	6	10	1	667	00:32:16	1936	00:33:10	1990	00:00:54	54	0.0000
nopath	3	6	3	1	667	00:32:18	1938	00:33:11	1991	00:00:53	53	0.0000
nopath	2	3	5	1	679	00:32:27	1947	00:33:26	2006	00:00:59	59	0.0000
nopath	5	1	5	1	785	00:32:20	1940	00:33:31	2011	00:01:11	71	0.0000
nopath	2	3	3	1	679	00:32:41	1961	00:33:34	2014	00:00:53	53	0.0000
nopath	6	1	12	14	832	00:32:33	1953	00:33:36	2016	00:01:03	63	0.0000
nopath	6	2	5	1	748	00:33:21	2001	00:34:18	2058	00:00:57	57	0.0000	00:01:12
nopath	5	3	3	1	621	00:33:29	2009	00:34:23	2063	00:00:54	54	0.0000
nopath	3	6	12	14	667	00:32:52	1972	00:34:27	2067	00:01:35	95	0.0000
nopath	5	7	3	1	577	00:33:37	2017	00:34:33	2073	00:00:56	56	0.0000
nopath	4	2	9	1	708	00:33:44	2024	00:34:37	2077	00:00:53	53	0.0000
nopath	1	3	13	15	763	00:33:32	2012	00:34:45	2085	00:01:13	73	0.0000
nopath	3	6	5	1	667	00:34:02	2042	00:34:54	2094	00:00:52	52	0.0000
nopath	2	3	9	1	679	00:33:02	1982	00:35:02	2102	00:02:00	120	0.0000	00:01:17
nopath	3	6	3	1	667	00:34:17	2057	00:35:16	2116	00:00:59	59	0.0000
nopath	1	3	12	14	763	00:34:15	2055	00:35:16	2116	00:01:01	61	0.0000
nopath	1	2	12	14	504	00:34:59	2099	00:35:44	2144	00:00:45	45	0.0000
nopath	5	6	10	1	380	00:35:41	2141	00:36:17	2177	00:00:36	36	0.0000	00:00:34
nopath	1	3	3	1	763	00:35:22	2122	00:36:21	2181	00:00:59	59	0.0000
nopath	1	5	3	1	785	00:35:23	2123	00:36:33	2193	00:01:10	70	0.0000
nopath	2	1	3	1	504	00:35:18	2118	00:36:37	2197	00:01:19	79	0.0000
nopath	1	3	3	1	763	00:35:28	2128	00:36:42	2202	00:01:14	74	0.0000
nopath	4	1	13	15	792	00:35:42	2142	00:36:44	2204	00:01:02	62	0.0000
nopath	3	6	13	15	667	00:35:31	2131	00:36:50	2210	00:01:19	79	0.0000
nopath	5	1	3	1	785	00:35:48	2148	00:36:50	2210	00:01:02	62	0.0000
nopath	2	3	13	15	679	00:35:52	2152	00:36:51	2211	00:00:59	59	0.0000
nopath	2	3	5	1	679	00:35:57	2157	00:36:53	2213	00:00:56	56	0.0000
nopath	2	3	5	1	679	00:36:00	2160	00:36:55	2215	00:00:55	55	0.0000
nopath	3	6	5	1	667	00:36:07	2167	00:37:26	2246	00:01:19	79	0.0000	00:01:06
nopath	1	3	3	1	763	00:35:48	2148	00:37:32	2252	00:01:44	104	0.0000
nopath	5	2	9	1	701	00:36:40	2200	00:37:35	2255	00:00:55	55	0.0000
nopath	5	1	12	14	785	00:36:14	2174	00:37:36	2256	00:01:22	82	0.0000
nopath	3	5	5	1	621	00:36:08	2168	00:37:37	2257	00:01:29	89	0.0000
nopath	3	6	10	1	667	00:36:41	2201	00:37:42	2262	00:01:01	61	0.0000
nopath	6	3	3	1	667	00:37:12	2232	00:38:01	2281	00:00:49	49	0.0000	00:00:50
nopath	1	7	13	15	542	00:37:14	2234	00:38:02	2282	00:00:48	48	0.0000
nopath	3	6	13	15	667	00:37:31	2251	00:38:25	2305	00:00:54	54	0.0000
nopath	5	1	5	1	785	00:36:57	2217	00:38:26	2306	00:01:29	89	0.0000
nopath	3	7	5	1	302	00:37:54	2274	00:38:28	2308	00:00:34	34	0.0000
nopath	1	2	13	15	504	00:37:42	2262	00:38:31	2311	00:00:49	49	0.0000
nopath	6	5	13	15	380	00:37:26	2246	00:38:31	2311	00:01:05	65	0.0000
nopath	5	3	3	1	621	00:37:44	2264	00:38:32	2312	00:00:48	48	0.0000
nopath	3	6	3	1	667	00:37:55	2275	00:38:48	2328	00:00:53	53	0.0000
nopath	2	7	12	14	458	00:37:30	2250	00:38:54	2334	00:01:24	84	0.0000
nopath	1	4	12	14	792	00:37:47	2267	00:39:06	2346	00:01:19	79	0.0000	00:01:06
nopath	3	6	12	14	667	00:38:22	2302	00:39:15	2355	00:00:53	53	0.0000
nopath	2	4	3	1	708	00:38:23	2303	00:39:25	2365	00:01:02	62	0.0000
nopath	2	1	7	1	504	00:38:48	2328	00:39:32	2372	00:00:44	44	0.0000
nopath	3	6	12	14	667	00:38:36	2316	00:39:36	2376	00:01:00	60	0.0000
nopath	6	1	13	15	832	00:38:42	2322	00:39:47	2387	00:01:05	65	0.0000
nopath	2	3	5	1	679	00:38:46	2326	00:40:02	2402	00:01:16	76	0.0000	00:01:01
nopath	3	2	13	15	679	00:39:18	2358	00:40:18	2418	00:01:00	60	0.0000
nopath	6	2	3	1	748	00:39:19	2359	00:40:25	2425	00:01:06	66	0.0000
nopath	3	6	5	1	667	00:39:22	2362	00:40:26	2426	00:01:04	64	0.0000
nopath	2	4	5	1	708	00:39:30	2370	00:40:29	2429	00:00:59	59	0.0000
nopath	2	3	9	1	679	00:39:30	2370	00:40:31	2431	00:01:01	61	0.0000
nopath	1	2	12	14	504	00:39:24	2364	00:40:32	2432	00:01:08	68	0.0000
nopath	2	6	12	14	748	00:39:28	2368	00:40:35	2435	00:01:07	67	0.0000
nopath	5	4	10	1	650	00:39:29	2369	00:40:48	2448	00:01:19	79	0.0000
nopath	6	2	3	1	748	00:39:37	2377	00:40:49	2449	00:01:12	72	0.0000
nopath	6	1	12	14	832	00:39:41	2381	00:40:58	2458	00:01:17	77	0.0000
nopath	6	3	10	1	667	00:40:08	2408	00:41:02	2462	00:00:54	54	0.0000	00:00:54
nopath	3	2	3	1	679	00:40:05	2405	00:41:09	2469	00:01:04	64	0.0000
nopath	3	6	3	1	667	00:40:26	2426	00:41:17	2477	00:00:51	51	0.0000
nopath	4	7	13	15	331	00:40:32	2432	00:41:19	2479	00:00:47	47	0.0000
nopath	3	6	12	14	667	00:40:29	2429	00:41:21	2481	00:00:52	52	0.0000
nopath	2	3	9	1	679	00:40:16	2416	00:41:26	2486	00:01:10	70	0.0000
nopath	2	4	9	1	708	00:40:21	2421	00:41:29	2489	00:01:08	68	0.0000
nopath	2	3	7	1	679	00:40:34	2434	00:41:31	2491	00:00:57	57	0.0000
nopath	6	1	12	14	832	00:40:53	2453	00:41:56	2516	00:01:03	63	0.0000
nopath	1	3	10	1	763	00:41:00	2460	00:41:58	2518	00:00:58	58	0.0000
nopath	3	6	5	1	667	00:40:50	2450	00:42:05	2525	00:01:15	75	0.0000	00:00:58
nopath	4	2	3	1	708	00:41:25	2485	00:42:18	2538	00:00:53	53	0.0000
nopath	2	1	13	15	504	00:41:26	2486	00:42:30	2550	00:01:04	64	0.0000
nopath	3	6	9	1	667	00:41:28	2488	00:42:36	2556	00:01:08	68	0.0000
nopath	3	6	3	1	667	00:41:42	2502	00:42:38	2558	00:00:56	56	0.0000
nopath	5	7	6	1	577	00:41:44	2504	00:42:39	2559	00:00:55	55	0.0000
nopath	1	2	12	14	504	00:41:40	2500	00:42:40	2560	00:01:00	60	0.0000
nopath	3	6	3	1	667	00:41:55	2515	00:42:49	2569	00:00:54	54	0.0000
nopath	3	2	9	1	679	00:41:54	2514	00:42:50	2570	00:00:56	56	0.0000
nopath	3	5	3	1	621	00:42:03	2523	00:42:51	2571	00:00:48	48	0.0000
nopath	3	6	3	1	667	00:42:08	2528	00:42:58	2578	00:00:50	50	0.0000
nopath	2	4	3	1	708	00:42:00	2520	00:43:06	2586	00:01:06	66	0.0000	00:01:02
nopath	2	3	12	14	679	00:42:05	2525	00:43:08	2588	00:01:03	63	0.0000
nopath	6	2	3	1	748	00:42:12	2532	00:43:10	2590	00:00:58	58	0.0000
nopath	2	4	12	14	708	00:42:10	2530	00:43:11	2591	00:01:01	61	0.0000
nopath	1	2	12	14	504	00:42:14	2534	00:43:13	2593	00:00:59	59	0.0000
nopath	1	3	12	14	763	00:42:24	2544	00:43:33	2613	00:01:09	69	0.0000
nopath	4	6	5	1	696	00:42:32	2552	00:43:36	2616	00:01:04	64	0.0000
nopath	3	6	9	1	667	00:42:48	2568	00:44:06	2646	00:01:18	78	0.0000	00:01:01
nopath	1	3	10	1	763	00:42:56	2576	00:44:12	2652	00:01:16	76	0.0000
nopath	5	1	12	14	785	00:42:58	2578	00:44:16	2656	00:01:18	78	0.0000
nopath	3	6	12	14	667	00:43:28	2608	00:44:21	2661	00:00:53	53	0.0000
nopath	1	2	12	14	504	00:43:34	2614	00:44:21	2661	00:00:47	47	0.0000
nopath	6	7	10	1	624	00:43:26	2606	00:44:28	2668	00:01:02	62	0.0000
nopath	4	2	5	1	708	00:43:30	2610	00:44:37	2677	00:01:07	67	0.0000
nopath	3	1	6	1	763	00:43:40	2620	00:44:43	2683	00:01:03	63	0.0000
nopath	2	4	9	1	708	00:43:33	2613	00:44:46	2686	00:01:13	73	0.0000
nopath	3	6	12	14	667	00:43:34	2614	00:44:47	2687	00:01:13	73	0.0000
nopath	2	4	5	1	708	00:43:47	2627	00:44:48	2688	00:01:01	61	0.0000
nopath	6	1	9	1	832	00:43:34	2614	00:44:51	2691	00:01:17	77	0.0000
nopath	5	1	12	14	785	00:43:57	2637	00:45:00	2700	00:01:03	63	0.0000	00:01:11
nopath	5	3	3	1	621	00:43:37	2617	00:45:03	2703	00:01:26	86	0.0000
nopath	3	4	6	1	375	00:44:36	2676	00:45:08	2708	00:00:32	32	0.0000
nopath	5	1	5	1	785	00:44:09	2649	00:45:10	2710	00:01:01	61	0.0000
nopath	5	3	13	15	621	00:44:24	2664	00:45:16	2716	00:00:52	52	0.0000
nopath	1	3	5	1	763	00:44:04	2644	00:45:22	2722	00:01:18	78	0.0000
nopath	4	1	9	1	792	00:44:21	2661	00:45:27	2727	00:01:06	66	0.0000
nopath	3	6	3	1	667	00:44:37	2677	00:45:29	2729	00:00:52	52	0.0000
nopath	3	6	3	1	667	00:44:39	2679	00:45:32	2732	00:00:53	53	0.0000
nopath	2	3	13	15	679	00:44:10	2650	00:45:44	2744	00:01:34	94	0.0000
nopath	2	3	3	1	679	00:44:51	2691	00:45:47	2747	00:00:56	56	0.0000
nopath	1	4	9	1	792	00:44:37	2677	00:45:56	2756	00:01:19	79	0.0000
nopath	5	6	3	1	380	00:45:26	2726	00:45:57	2757	00:00:31	31	0.0000
nopath	3	2	9	1	679	00:45:08	2708	00:46:00	2760	00:00:52	52	0.0000	00:00:58
nopath	3	6	10	1	667	00:45:03	2703	00:46:06	2766	00:01:03	63	0.0000
nopath	2	1	2	1	504	00:45:11	2711	00:46:07	2767	00:00:56	56	0.0000
nopath	2	3	6	1	679	00:45:20	2720	00:46:22	2782	00:01:02	62	0.0000
nopath	5	4	3	1	650	00:45:44	2744	00:46:45	2805	00:01:01	61	0.0000
nopath	3	6	13	15	667	00:45:41	2741	00:46:50	2810	00:01:09	69	0.0000
nopath	1	3	5	1	763	00:45:31	2731	00:46:52	2812	00:01:21	81	0.0000
nopath	1	3	6	1	763	00:45:36	2736	00:46:55	2815	00:01:19	79	0.0000
nopath	5	1	3	1	785	00:45:55	2755	00:46:55	2815	00:01:00	60	0.0000
nopath	5	1	5	1	785	00:45:56	2756	00:46:57	2817	00:01:01	61	0.0000
nopath	3	6	3	1	667	00:45:54	2754	00:46:58	2818	00:01:04	64	0.0000
nopath	1	4	12	14	792	00:45:50	2750	00:46:58	2818	00:01:08	68	0.0000
nopath	1	3	6	1	763	00:45:55	2755	00:47:00	2820	00:01:05	65	0.0000	00:01:13
nopath	4	3	5	1	375	00:46:26	2786	00:47:02	2822	00:00:36	36	0.0000
nopath	3	6	12	14	667	00:46:01	2761	00:47:02	2822	00:01:01	61	0.0000
nopath	3	6	6	1	667	00:46:18	2778	00:47:09	2829	00:00:51	51	0.0000
nopath	6	2	3	1	748	00:46:10	2770	00:47:12	2832	00:01:02	62	0.0000
nopath	6	1	3	1	832	00:45:44	2744	00:47:14	2834	00:01:30	90	0.0000
nopath	3	7	4	1	302	00:46:30	2790	00:47:19	2839	00:00:49	49	0.0000
nopath	3	2	3	1	679	00:46:09	2769	00:47:25	2845	00:01:16	76	0.0000
nopath	6	4	9	1	696	00:46:30	2790	00:47:31	2851	00:01:01	61	0.0000
nopath	6	2	2	1	748	00:46:33	2793	00:47:34	2854	00:01:01	61	0.0000
nopath	3	6	3	1	667	00:46:25	2785	00:47:35	2855	00:01:10	70	0.0000
nopath	6	7	13	15	624	00:46:32	2792	00:47:37	2857	00:01:05	65	0.0000
nopath	3	6	13	15	667	00:46:50	2810	00:47:42	2862	00:00:52	52	0.0000
nopath	2	4	3	1	708	00:46:08	2768	00:47:46	2866	00:01:38	98	0.0000
nopath	3	6	12	14	667	00:46:56	2816	00:47:47	2867	00:00:51	51	0.0000
nopath	2	3	5	1	679	00:46:47	2807	00:47:47	2867	00:01:00	60	0.0000
nopath	5	2	9	1	701	00:46:50	2810	00:47:55	2875	00:01:05	65	0.0000
nopath	4	2	5	1	708	00:46:45	2805	00:48:15	2895	00:01:30	90	0.0000	00:01:03
nopath	1	3	5	1	763	00:46:46	2806	00:48:22	2902	00:01:36	96	0.0000
nopath	2	3	13	15	679	00:47:16	2836	00:48:27	2907	00:01:11	71	0.0000
nopath	3	5	12	14	621	00:47:17	2837	00:48:27	2907	00:01:10	70	0.0000
nopath	3	6	3	1	667	00:47:19	2839	00:48:30	2910	00:01:11	71	0.0000
nopath	1	4	12	14	792	00:47:22	2842	00:48:30	2910	00:01:08	68	0.0000
nopath	2	1	13	15	504	00:47:42	2862	00:48:38	2918	00:00:56	56	0.0000
nopath	2	4	13	15	708	00:47:17	2837	00:48:40	2920	00:01:23	83	0.0000
nopath	1	2	12	14	504	00:47:40	2860	00:48:42	2922	00:01:02	62	0.0000
nopath	2	4	9	1	708	00:47:39	2859	00:48:42	2922	00:01:03	63	0.0000
nopath	6	1	12	14	832	00:47:25	2845	00:48:42	2922	00:01:17	77	0.0000
nopath	4	7	12	14	331	00:48:11	2891	00:48:43	2923	00:00:32	32	0.0000
nopath	2	3	12	14	679	00:47:42	2862	00:48:44	2924	00:01:02	62	0.0000
nopath	1	5	13	15	785	00:47:04	2824	00:48:47	2927	00:01:43	103	0.0000
nopath	1	7	3	1	542	00:47:54	2874	00:48:50	2930	00:00:56	56	0.0000
nopath	1	2	12	14	504	00:48:02	2882	00:48:51	2931	00:00:49	49	0.0000
nopath	6	3	3	1	667	00:47:30	2850	00:48:53	2933	00:01:23	83	0.0000
nopath	1	3	3	1	763	00:47:53	2873	00:49:02	2942	00:01:09	69	0.0000	00:01:22
nopath	2	7	3	1	458	00:47:57	2877	00:49:05	2945	00:01:08	68	0.0000
nopath	3	1	9	1	763	00:47:40	2860	00:49:07	2947	00:01:27	87	0.0000
nopath	3	6	12	14	667	00:47:55	2875	00:49:16	2956	00:01:21	81	0.0000
nopath	3	6	7	1	667	00:48:06	2886	00:49:18	2958	00:01:12	72	0.0000
nopath	3	5	5	1	621	00:48:29	2909	00:49:20	2960	00:00:51	51	0.0000
nopath	5	3	8	1	621	00:47:57	2877	00:49:25	2965	00:01:28	88	0.0000
nopath	5	1	12	14	785	00:48:31	2911	00:49:38	2978	00:01:07	67	0.0000
nopath	1	2	9	1	504	00:48:55	2935	00:49:39	2979	00:00:44	44	0.0000
nopath	3	6	5	1	667	00:48:44	2924	00:49:45	2985	00:01:01	61	0.0000
nopath	2	4	12	14	708	00:48:16	2896	00:49:46	2986	00:01:30	90	0.0000
nopath	5	3	3	1	621	00:48:49	2929	00:49:54	2994	00:01:05	65	0.0000
nopath	3	6	3	1	667	00:49:05	2945	00:49:56	2996	00:00:51	51	0.0000
nopath	3	6	9	1	667	00:49:09	2949	00:49:59	2999	00:00:50	50	0.0000
nopath	2	4	9	1	708	00:48:50	2930	00:50:06	3006	00:01:16	76	0.0000	00:01:15
nopath	2	3	13	15	679	00:49:06	2946	00:50:10	3010	00:01:04	64	0.0000
nopath	2	3	9	1	679	00:49:23	2963	00:50:16	3016	00:00:53	53	0.0000
nopath	6	1	3	1	832	00:49:17	2957	00:50:21	3021	00:01:04	64	0.0000
nopath	2	5	3	1	701	00:49:24	2964	00:50:26	3026	00:01:02	62	0.0000
nopath	6	3	12	14	667	00:49:00	2940	00:50:34	3034	00:01:34	94	0.0000
nopath	2	1	12	14	504	00:49:44	2984	00:50:48	3048	00:01:04	64	0.0000
nopath	2	1	12	14	504	00:50:03	3003	00:50:57	3057	00:00:54	54	0.0000
nopath	2	3	3	1	679	00:49:51	2991	00:50:59	3059	00:01:08	68	0.0000
nopath	4	7	9	1	331	00:50:29	3029	00:51:00	3060	00:00:31	31	0.0000	00:00:38
nopath	2	3	10	1	679	00:49:55	2995	00:51:02	3062	00:01:07	67	0.0000
nopath	5	1	12	14	785	00:49:22	2962	00:51:02	3062	00:01:40	100	0.0000
nopath	1	2	10	1	504	00:49:54	2994	00:51:03	3063	00:01:09	69	0.0000
nopath	5	1	3	1	785	00:49:33	2973	00:51:04	3064	00:01:31	91	0.0000
nopath	2	4	5	1	708	00:50:01	3001	00:51:04	3064	00:01:03	63	0.0000
nopath	3	6	12	14	667	00:49:59	2999	00:51:07	3067	00:01:08	68	0.0000
nopath	5	2	9	1	701	00:50:10	3010	00:51:12	3072	00:01:02	62	0.0000
nopath	1	2	3	1	504	00:50:21	3021	00:51:15	3075	00:00:54	54	0.0000
nopath	5	1	6	1	785	00:50:01	3001	00:51:15	3075	00:01:14	74	0.0000
nopath	5	1	9	1	785	00:50:19	3019	00:51:24	3084	00:01:05	65	0.0000
nopath	3	7	9	1	302	00:50:51	3051	00:51:26	3086	00:00:35	35	0.0000
nopath	6	2	9	1	748	00:49:53	2993	00:51:29	3089	00:01:36	96	0.0000
nopath	1	3	6	1	763	00:50:19	3019	00:51:34	3094	00:01:15	75	0.0000
nopath	3	6	3	1	667	00:50:13	3013	00:51:36	3096	00:01:23	83	0.0000
nopath	2	4	12	14	708	00:50:11	3011	00:51:36	3096	00:01:25	85	0.0000
nopath	3	5	3	1	621	00:50:43	3043	00:51:37	3097	00:00:54	54	0.0000
nopath	6	1	9	1	832	00:50:18	3018	00:51:37	3097	00:01:19	79	0.0000
nopath	6	3	5	1	667	00:50:55	3055	00:51:45	3105	00:00:50	50	0.0000
nopath	3	2	6	1	679	00:50:06	3006	00:51:45	3105	00:01:39	99	0.0000
nopath	3	6	3	1	667	00:50:51	3051	00:51:47	3107	00:00:56	56	0.0000
nopath	6	7	13	15	624	00:50:47	3047	00:51:50	3110	00:01:03	63	0.0000
nopath	4	1	10	1	792	00:49:59	2999	00:51:56	3116	00:01:57	117	0.0000
nopath	3	4	10	1	375	00:51:29	3089	00:52:01	3121	00:00:32	32	0.0000	00:00:32
nopath	2	6	3	1	748	00:50:36	3036	00:52:15	3135	00:01:39	99	0.0000
nopath	2	4	3	1	708	00:50:13	3013	00:52:15	3135	00:02:02	122	0.0000
nopath	3	2	5	1	679	00:51:19	3079	00:52:16	3136	00:00:57	57	0.0000
nopath	3	6	12	14	667	00:51:30	3090	00:52:26	3146	00:00:56	56	0.0000
nopath	2	1	2	1	504	00:51:39	3099	00:52:26	3146	00:00:47	47	0.0000
nopath	5	7	3	1	577	00:51:25	3085	00:52:27	3147	00:01:02	62	0.0000
nopath	3	6	12	14	667	00:51:40	3100	00:52:31	3151	00:00:51	51	0.0000
nopath	2	3	3	1	679	00:51:20	3080	00:52:32	3152	00:01:12	72	0.0000
nopath	1	3	5	1	763	00:51:18	3078	00:52:35	3155	00:01:17	77	0.0000
nopath	3	1	3	1	763	00:51:19	3079	00:52:45	3165	00:01:26	86	0.0000
nopath	3	6	10	1	667	00:51:44	3104	00:52:45	3165	00:01:01	61	0.0000
nopath	2	3	3	1	679	00:51:53	3113	00:52:47	3167	00:00:54	54	0.0000
nopath	3	6	10	1	667	00:51:50	3110	00:52:49	3169	00:00:59	59	0.0000
nopath	2	4	5	1	708	00:51:59	3119	00:52:51	3171	00:00:52	52	0.0000
nopath	6	1	10	1	832	00:51:34	3094	00:52:55	3175	00:01:21	81	0.0000
nopath	2	3	13	15	679	00:52:02	3122	00:52:58	3178	00:00:56	56	0.0000
nopath	1	2	13	15	504	00:52:16	3136	00:53:07	3187	00:00:51	51	0.0000	00:00:54
nopath	6	2	3	1	748	00:52:18	3138	00:53:14	3194	00:00:56	56	0.0000
nopath	6	1	13	15	832	00:52:13	3133	00:53:18	3198	00:01:05	65	0.0000
nopath	1	3	13	15	763	00:51:38	3098	00:53:35	3215	00:01:57	117	0.0000
nopath	3	6	10	1	667	00:52:10	3130	00:53:36	3216	00:01:26	86	0.0000
nopath	1	3	12	14	763	00:52:07	3127	00:53:37	3217	00:01:30	90	0.0000
nopath	3	6	8	1	667	00:52:13	3133	00:53:38	3218	00:01:25	85	0.0000
nopath	3	6	5	1	667	00:52:41	3161	00:53:39	3219	00:00:58	58	0.0000
nopath	4	1	12	14	792	00:52:26	3146	00:53:39	3219	00:01:13	73	0.0000
nopath	3	6	3	1	667	00:52:46	3166	00:53:41	3221	00:00:55	55	0.0000
nopath	3	6	12	14	667	00:52:48	3168	00:53:43	3223	00:00:55	55	0.0000
nopath	5	1	10	1	785	00:52:49	3169	00:53:52	3232	00:01:03	63	0.0000
nopath	5	3	6	1	621	00:52:26	3146	00:53:53	3233	00:01:27	87	0.0000
nopath	5	3	10	1	621	00:52:43	3163	00:53:55	3235	00:01:12	72	0.0000
nopath	6	2	7	1	748	00:52:28	3148	00:53:59	3239	00:01:31	91	0.0000
nopath	2	3	9	1	679	00:52:43	3163	00:54:02	3242	00:01:19	79	0.0000	00:01:04
nopath	2	3	12	14	679	00:52:57	3177	00:54:05	3245	00:01:08	68	0.0000
nopath	5	6	3	1	380	00:53:12	3192	00:54:07	3247	00:00:55	55	0.0000
nopath	1	3	3	1	763	00:53:11	3191	00:54:10	3250	00:00:59	59	0.0000
nopath	6	1	3	1	832	00:52:55	3175	00:54:11	3251	00:01:16	76	0.0000
nopath	3	2	3	1	679	00:52:50	3170	00:54:15	3255	00:01:25	85	0.0000
nopath	4	2	3	1	708	00:52:37	3157	00:54:18	3258	00:01:41	101	0.0000
nopath	2	7	5	1	458	00:53:14	3194	00:54:25	3265	00:01:11	71	0.0000
nopath	3	6	6	1	667	00:53:16	3196	00:54:26	3266	00:01:10	70	0.0000
nopath	6	3	13	15	667	00:52:33	3153	00:54:26	3266	00:01:53	113	0.0000
nopath	3	6	12	14	667	00:53:25	3205	00:54:29	3269	00:01:04	64	0.0000
nopath	4	1	3	1	792	00:53:05	3185	00:54:29	3269	00:01:24	84	0.0000
nopath	1	6	3	1	832	00:52:42	3162	00:54:36	3276	00:01:54	114	0.0000
nopath	5	3	10	1	621	00:53:32	3212	00:54:43	3283	00:01:11	71	0.0000
nopath	1	7	7	1	542	00:53:45	3225	00:54:44	3284	00:00:59	59	0.0000
nopath	3	6	6	1	667	00:53:56	3236	00:54:46	3286	00:00:50	50	0.0000
nopath	2	3	6	1	679	00:53:12	3192	00:54:52	3292	00:01:40	100	0.0000
nopath	4	2	3	1	708	00:54:03	3243	00:54:57	3297	00:00:54	54	0.0000
nopath	2	4	3	1	708	00:54:10	3250	00:55:05	3305	00:00:55	55	0.0000	00:01:15
nopath	3	5	10	1	621	00:53:59	3239	00:55:06	3306	00:01:07	67	0.0000
nopath	2	3	5	1	679	00:54:12	3252	00:55:07	3307	00:00:55	55	0.0000
nopath	3	6	5	1	667	00:54:15	3255	00:55:08	3308	00:00:53	53	0.0000
nopath	2	3	5	1	679	00:54:15	3255	00:55:10	3310	00:00:55	55	0.0000
nopath	6	5	12	14	380	00:54:29	3269	00:55:11	3311	00:00:42	42	0.0000
nopath	2	3	12	14	679	00:54:17	3257	00:55:13	3313	00:00:56	56	0.0000
nopath	2	4	3	1	708	00:54:27	3267	00:55:35	3335	00:01:08	68	0.0000
nopath	1	3	12	14	763	00:54:02	3242	00:55:35	3335	00:01:33	93	0.0000
nopath	1	2	12	14	504	00:54:52	3292	00:55:36	3336	00:00:44	44	0.0000
nopath	1	4	3	1	792	00:54:18	3258	00:55:38	3338	00:01:20	80	0.0000
nopath	1	2	10	1	504	00:54:59	3299	00:55:41	3341	00:00:42	42	0.0000
nopath	1	3	3	1	763	00:54:44	3284	00:55:44	3344	00:01:00	60	0.0000
nopath	3	6	12	14	667	00:54:41	3281	00:55:47	3347	00:01:06	66	0.0000
nopath	3	6	9	1	667	00:54:50	3290	00:55:48	3348	00:00:58	58	0.0000
nopath	2	1	5	1	504	00:54:47	3287	00:55:55	3355	00:01:08	68	0.0000
nopath	5	1	3	1	785	00:54:51	3291	00:56:00	3360	00:01:09	69	0.0000	00:01:11
nopath	5	1	3	1	785	00:54:57	3297	00:56:02	3362	00:01:05	65	0.0000
nopath	5	3	12	14	621	00:55:07	3307	00:56:09	3369	00:01:02	62	0.0000
nopath	5	4	7	1	650	00:54:39	3279	00:56:09	3369	00:01:30	90	0.0000
nopath	6	2	9	1	748	00:55:16	3316	00:56:13	3373	00:00:57	57	0.0000
nopath	6	1	10	1	832	00:55:11	3311	00:56:14	3374	00:01:03	63	0.0000
nopath	4	3	12	14	375	00:55:16	3316	00:56:14	3374	00:00:58	58	0.0000
nopath	2	4	5	1	708	00:54:42	3282	00:56:15	3375	00:01:33	93	0.0000
nopath	3	6	5	1	667	00:54:52	3292	00:56:15	3375	00:01:23	83	0.0000
nopath	2	4	10	1	708	00:55:09	3309	00:56:17	3377	00:01:08	68	0.0000
nopath	3	6	9	1	667	00:54:58	3298	00:56:19	3379	00:01:21	81	0.0000
nopath	1	4	5	1	792	00:55:19	3319	00:56:19	3379	00:01:00	60	0.0000
nopath	3	6	12	14	667	00:55:03	3303	00:56:22	3382	00:01:19	79	0.0000
nopath	3	6	3	1	667	00:55:25	3325	00:56:24	3384	00:00:59	59	0.0000
nopath	3	5	5	1	621	00:55:30	3330	00:56:25	3385	00:00:55	55	0.0000
nopath	6	3	3	1	667	00:55:45	3345	00:56:37	3397	00:00:52	52	0.0000
nopath	6	7	5	1	624	00:55:21	3321	00:56:37	3397	00:01:16	76	0.0000
nopath	1	3	9	1	763	00:55:34	3334	00:56:42	3402	00:01:08	68	0.0000
nopath	2	1	7	1	504	00:55:52	3352	00:56:46	3406	00:00:54	54	0.0000
nopath	3	1	3	1	763	00:55:33	3333	00:56:49	3409	00:01:16	76	0.0000
nopath	5	1	12	14	785	00:55:14	3314	00:56:52	3412	00:01:38	98	0.0000
nopath	1	2	3	1	504	00:56:01	3361	00:56:53	3413	00:00:52	52	0.0000
nopath	6	1	9	1	832	00:55:44	3344	00:56:54	3414	00:01:10	70	0.0000
nopath	3	6	9	1	667	00:55:40	3340	00:56:55	3415	00:01:15	75	0.0000
nopath	3	6	12	14	667	00:56:00	3360	00:56:58	3418	00:00:58	58	0.0000
nopath	6	5	12	14	380	00:56:01	3361	00:56:58	3418	00:00:57	57	0.0000
nopath	2	5	10	1	701	00:55:11	3311	00:57:04	3424	00:01:53	113	0.0000	00:01:43
nopath	2	4	3	1	708	00:55:24	3324	00:57:05	3425	00:01:41	101	0.0000
nopath	5	1	2	1	785	00:55:39	3339	00:57:07	3427	00:01:28	88	0.0000
nopath	2	4	12	14	708	00:55:42	3342	00:57:07	3427	00:01:25	85	0.0000
nopath	2	6	5	1	748	00:55:56	3356	00:57:08	3428	00:01:12	72	0.0000
nopath	3	5	3	1	621	00:56:03	3363	00:57:15	3435	00:01:12	72	0.0000
nopath	3	6	10	1	667	00:56:07	3367	00:57:18	3438	00:01:11	71	0.0000
nopath	4	2	3	1	708	00:56:29	3389	00:57:28	3448	00:00:59	59	0.0000
nopath	3	7	3	1	302	00:56:50	3410	00:57:28	3448	00:00:38	38	0.0000
nopath	4	1	10	1	792	00:56:01	3361	00:57:31	3451	00:01:30	90	0.0000
nopath	1	3	12	14	763	00:55:45	3345	00:57:34	3454	00:01:49	109	0.0000
nopath	2	4	9	1	708	00:55:52	3352	00:57:35	3455	00:01:43	103	0.0000
nopath	3	6	5	1	667	00:56:09	3369	00:57:35	3455	00:01:26	86	0.0000
nopath	3	6	9	1	667	00:56:21	3381	00:57:37	3457	00:01:16	76	0.0000
nopath	1	3	9	1	763	00:56:15	3375	00:57:37	3457	00:01:22	82	0.0000
nopath	2	4	3	1	708	00:56:01	3361	00:57:40	3460	00:01:39	99	0.0000
nopath	3	6	3	1	667	00:56:25	3385	00:57:41	3461	00:01:16	76	0.0000
nopath	5	1	5	1	785	00:56:11	3371	00:57:41	3461	00:01:30	90	0.0000
nopath	2	3	5	1	679	00:56:03	3363	00:57:41	3461	00:01:38	98	0.0000
nopath	2	3	10	1	679	00:56:22	3382	00:57:44	3464	00:01:22	82	0.0000
nopath	3	6	13	15	667	00:56:34	3394	00:57:45	3465	00:01:11	71	0.0000
nopath	3	4	3	1	375	00:57:05	3425	00:58:00	3480	00:00:55	55	0.0000	00:00:55
nopath	2	3	12	14	679	00:56:39	3399	00:58:03	3483	00:01:24	84	0.0000
nopath	2	1	5	1	504	00:57:25	3445	00:58:09	3489	00:00:44	44	0.0000
nopath	4	1	3	1	792	00:57:14	3434	00:58:14	3494	00:01:00	60	0.0000
nopath	5	3	5	1	621	00:56:38	3398	00:58:14	3494	00:01:36	96	0.0000
nopath	5	6	3	1	380	00:57:46	3466	00:58:19	3499	00:00:33	33	0.0000
nopath	1	2	9	1	504	00:56:26	3386	00:58:21	3501	00:01:55	115	0.0000
nopath	2	3	10	1	679	00:57:02	3422	00:58:22	3502	00:01:20	80	0.0000
nopath	2	4	9	1	708	00:57:12	3432	00:58:26	3506	00:01:14	74	0.0000
nopath	2	3	12	14	679	00:57:17	3437	00:58:27	3507	00:01:10	70	0.0000
nopath	1	2	3	1	504	00:56:36	3396	00:58:28	3508	00:01:52	112	0.0000
nopath	5	1	3	1	785	00:56:50	3410	00:58:28	3508	00:01:38	98	0.0000
nopath	2	3	10	1	679	00:57:34	3454	00:58:30	3510	00:00:56	56	0.0000
nopath	3	6	3	1	667	00:57:11	3431	00:58:35	3515	00:01:24	84	0.0000
nopath	4	7	9	1	331	00:58:05	3485	00:58:36	3516	00:00:31	31	0.0000
nopath	3	6	12	14	667	00:57:16	3436	00:58:38	3518	00:01:22	82	0.0000
nopath	5	1	3	1	785	00:57:42	3462	00:58:43	3523	00:01:01	61	0.0000
nopath	1	2	8	1	504	00:58:02	3482	00:58:47	3527	00:00:45	45	0.0000
nopath	5	4	3	1	650	00:57:29	3449	00:58:49	3529	00:01:20	80	0.0000
nopath	1	3	5	1	763	00:57:43	3463	00:58:52	3532	00:01:09	69	0.0000
nopath	3	2	3	1	679	00:56:52	3412	00:58:55	3535	00:02:03	123	0.0000
nopath	1	4	3	1	792	00:57:46	3466	00:58:56	3536	00:01:10	70	0.0000
nopath	4	2	3	1	708	00:57:29	3449	00:58:57	3537	00:01:28	88	0.0000
nopath	5	3	9	1	621	00:57:50	3470	00:59:03	3543	00:01:13	73	0.0000	00:01:05
nopath	3	6	10	1	667	00:57:44	3464	00:59:06	3546	00:01:22	82	0.0000
nopath	3	6	6	1	667	00:58:01	3481	00:59:08	3548	00:01:07	67	0.0000
nopath	6	4	3	1	696	00:57:57	3477	00:59:09	3549	00:01:12	72	0.0000
nopath	2	7	12	14	458	00:58:33	3513	00:59:13	3553	00:00:40	40	0.0000
nopath	1	3	13	15	763	00:57:53	3473	00:59:15	3555	00:01:22	82	0.0000
nopath	6	2	9	1	748	00:57:25	3445	00:59:15	3555	00:01:50	110	0.0000
nopath	2	3	12	14	679	00:57:40	3460	00:59:19	3559	00:01:39	99	0.0000
nopath	5	1	3	1	785	00:58:18	3498	00:59:26	3566	00:01:08	68	0.0000
nopath	6	2	2	1	748	00:58:26	3506	00:59:29	3569	00:01:03	63	0.0000
nopath	3	6	13	15	667	00:58:09	3489	00:59:29	3569	00:01:20	80	0.0000
nopath	6	3	12	14	667	00:58:13	3493	00:59:34	3574	00:01:21	81	0.0000
nopath	1	2	10	1	504	00:58:53	3533	00:59:38	3578	00:00:45	45	0.0000
nopath	3	2	12	14	679	00:58:38	3518	00:59:46	3586	00:01:08	68	0.0000
nopath	3	6	9	1	667	00:58:58	3538	00:59:55	3595	00:00:57	57	0.0000
nopath	3	6	13	15	667	00:58:59	3539	01:00:02	3602	00:01:03	63	0.0000	00:01:05
nopath	2	1	10	1	504	00:58:54	3534	01:00:02	3602	00:01:08	68	0.0000
nopath	1	3	6	1	763	00:58:54	3534	01:00:02	3602	00:01:08	68	0.0000
nopath	3	6	12	14	667	00:59:07	3547	01:00:04	3604	00:00:57	57	0.0000
nopath	1	2	10	1	504	00:58:55	3535	01:00:09	3609	00:01:14	74	0.0000
nopath	3	6	12	14	667	00:59:18	3558	01:00:10	3610	00:00:52	52	0.0000
nopath	5	7	9	1	577	00:59:18	3558	01:00:17	3617	00:00:59	59	0.0000
nopath	2	3	9	1	679	00:58:34	3514	01:00:22	3622	00:01:48	108	0.0000
nopath	2	3	3	1	679	00:58:43	3523	01:00:25	3625	00:01:42	102	0.0000
nopath	1	7	3	1	542	00:59:33	3573	01:00:27	3627	00:00:54	54	0.0000
nopath	6	1	13	15	832	00:59:11	3551	01:00:28	3628	00:01:17	77	0.0000
nopath	6	1	12	14	832	00:59:22	3562	01:00:31	3631	00:01:09	69	0.0000
nopath	1	3	12	14	763	00:59:13	3553	01:00:31	3631	00:01:18	78	0.0000
nopath	3	2	3	1	679	00:59:29	3569	01:00:35	3635	00:01:06	66	0.0000
nopath	3	6	10	1	667	00:59:34	3574	01:00:36	3636	00:01:02	62	0.0000
nopath	3	6	5	1	667	00:59:42	3582	01:00:37	3637	00:00:55	55	0.0000
nopath	5	2	3	1	701	00:59:24	3564	01:00:45	3645	00:01:21	81	0.0000
nopath	1	5	5	1	785	00:59:01	3541	01:00:53	3653	00:01:52	112	0.0000
nopath	5	1	13	15	785	00:59:48	3588	01:00:53	3653	00:01:05	65	0.0000
nopath	6	2	12	14	748	00:59:49	3589	01:01:00	3660	00:01:11	71	0.0000	00:01:11
nopath	1	4	9	1	792	00:59:46	3586	01:01:05	3665	00:01:19	79	0.0000
nopath	3	6	12	14	667	00:59:47	3587	01:01:06	3666	00:01:19	79	0.0000
nopath	2	4	2	1	708	00:59:30	3570	01:01:06	3666	00:01:36	96	0.0000
nopath	3	6	9	1	667	01:00:02	3602	01:01:09	3669	00:01:07	67	0.0000
nopath	6	1	6	1	832	01:00:05	3605	01:01:09	3669	00:01:04	64	0.0000
nopath	2	3	13	15	679	00:59:55	3595	01:01:09	3669	00:01:14	74	0.0000
nopath	3	6	7	1	667	01:00:03	3603	01:01:10	3670	00:01:07	67	0.0000
nopath	1	3	9	1	763	01:00:13	3613	01:01:12	3672	00:00:59	59	0.0000
nopath	3	2	12	14	679	01:00:09	3609	01:01:17	3677	00:01:08	68	0.0000
nopath	3	6	13	15	667	01:00:24	3624	01:01:17	3677	00:00:53	53	0.0000
nopath	2	7	12	14	458	01:00:04	3604	01:01:26	3686	00:01:22	82	0.0000
nopath	1	3	9	1	763	01:00:16	3616	01:01:32	3692	00:01:16	76	0.0000
nopath	1	3	12	14	763	01:00:23	3623	01:01:35	3695	00:01:12	72	0.0000
nopath	2	3	12	14	679	00:59:57	3597	01:01:39	3699	00:01:42	102	0.0000
nopath	4	7	3	1	331	01:01:05	3665	01:01:40	3700	00:00:35	35	0.0000
nopath	6	1	5	1	832	01:00:20	3620	01:01:41	3701	00:01:21	81	0.0000
nopath	2	3	9	1	679	01:00:08	3608	01:01:42	3702	00:01:34	94	0.0000
nopath	1	2	3	1	504	01:00:35	3635	01:01:43	3703	00:01:08	68	0.0000
nopath	2	4	12	14	708	01:00:20	3620	01:01:45	3705	00:01:25	85	0.0000
nopath	3	6	7	1	667	01:00:32	3632	01:01:45	3705	00:01:13	73	0.0000
nopath	3	6	3	1	667	01:00:38	3638	01:01:48	3708	00:01:10	70	0.0000
nopath	5	3	10	1	621	01:00:23	3623	01:01:53	3713	00:01:30	90	0.0000
nopath	5	6	5	1	380	01:01:12	3672	01:01:57	3717	00:00:45	45	0.0000
nopath	5	1	13	15	785	01:00:53	3653	01:01:59	3719	00:01:06	66	0.0000
nopath	1	6	6	1	832	01:00:16	3616	01:02:06	3726	00:01:50	110	0.0000	00:01:35
nopath	2	3	5	1	679	01:00:42	3642	01:02:12	3732	00:01:30	90	0.0000
nopath	4	5	3	1	650	01:00:52	3652	01:02:15	3735	00:01:23	83	0.0000
nopath	4	1	13	15	792	01:00:58	3658	01:02:17	3737	00:01:19	79	0.0000
nopath	1	3	3	1	763	01:00:35	3635	01:02:17	3737	00:01:42	102	0.0000
nopath	2	4	12	14	708	01:00:46	3646	01:02:17	3737	00:01:31	91	0.0000
nopath	3	6	10	1	667	01:00:48	3648	01:02:18	3738	00:01:30	90	0.0000
nopath	5	1	5	1	785	01:01:08	3668	01:02:21	3741	00:01:13	73	0.0000
nopath	3	6	12	14	667	01:00:51	3651	01:02:23	3743	00:01:32	92	0.0000
nopath	6	1	13	15	832	01:01:04	3664	01:02:24	3744	00:01:20	80	0.0000
nopath	2	4	9	1	708	01:01:09	3669	01:02:26	3746	00:01:17	77	0.0000
nopath	3	6	3	1	667	01:01:01	3661	01:02:26	3746	00:01:25	85	0.0000
nopath	2	4	10	1	708	01:01:18	3678	01:02:28	3748	00:01:10	70	0.0000
nopath	3	6	9	1	667	01:01:03	3663	01:02:29	3749	00:01:26	86	0.0000
nopath	5	1	12	14	785	01:01:19	3679	01:02:29	3749	00:01:10	70	0.0000
nopath	3	6	8	1	667	01:01:10	3670	01:02:31	3751	00:01:21	81	0.0000
nopath	3	6	12	14	667	01:01:25	3685	01:02:32	3752	00:01:07	67	0.0000
nopath	6	3	10	1	667	01:01:56	3716	01:02:46	3766	00:00:50	50	0.0000
nopath	2	1	12	14	504	01:01:30	3690	01:02:50	3770	00:01:20	80	0.0000
nopath	3	4	10	1	375	01:02:15	3735	01:02:55	3775	00:00:40	40	0.0000
nopath	2	1	9	1	504	01:02:18	3738	01:03:01	3781	00:00:43	43	0.0000	00:00:57
nopath	1	2	9	1	504	01:02:03	3723	01:03:04	3784	00:01:01	61	0.0000
nopath	3	6	3	1	667	01:01:27	3687	01:03:06	3786	00:01:39	99	0.0000
nopath	1	4	13	15	792	01:01:20	3680	01:03:08	3788	00:01:48	108	0.0000
nopath	2	3	12	14	679	01:01:47	3707	01:03:09	3789	00:01:22	82	0.0000
nopath	2	4	3	1	708	01:01:25	3685	01:03:10	3790	00:01:45	105	0.0000
nopath	5	2	12	14	701	01:01:53	3713	01:03:10	3790	00:01:17	77	0.0000
nopath	2	3	9	1	679	01:01:48	3708	01:03:12	3792	00:01:24	84	0.0000
nopath	3	6	12	14	667	01:02:03	3723	01:03:13	3793	00:01:10	70	0.0000
nopath	1	2	5	1	504	01:02:26	3746	01:03:14	3794	00:00:48	48	0.0000
nopath	2	3	7	1	679	01:02:11	3731	01:03:14	3794	00:01:03	63	0.0000
nopath	3	6	3	1	667	01:02:19	3739	01:03:16	3796	00:00:57	57	0.0000
nopath	1	4	5	1	792	01:01:50	3710	01:03:17	3797	00:01:27	87	0.0000
nopath	1	3	3	1	763	01:01:51	3711	01:03:19	3799	00:01:28	88	0.0000
nopath	3	6	5	1	667	01:02:22	3742	01:03:21	3801	00:00:59	59	0.0000
nopath	1	2	9	1	504	01:02:31	3751	01:03:22	3802	00:00:51	51	0.0000
nopath	5	1	12	14	785	01:02:17	3737	01:03:22	3802	00:01:05	65	0.0000
nopath	1	3	9	1	763	01:02:10	3730	01:03:23	3803	00:01:13	73	0.0000
nopath	6	2	3	1	748	01:02:08	3728	01:03:29	3809	00:01:21	81	0.0000
nopath	1	2	6	1	504	01:02:51	3771	01:03:36	3816	00:00:45	45	0.0000
nopath	6	1	3	1	832	01:02:09	3729	01:03:36	3816	00:01:27	87	0.0000
nopath	1	5	9	1	785	01:02:24	3744	01:03:43	3823	00:01:19	79	0.0000
nopath	6	3	3	1	667	01:02:26	3746	01:03:45	3825	00:01:19	79	0.0000
nopath	5	4	7	1	650	01:02:10	3730	01:03:47	3827	00:01:37	97	0.0000
nopath	1	3	3	1	763	01:02:34	3754	01:03:52	3832	00:01:18	78	0.0000
nopath	3	6	12	14	667	01:02:28	3748	01:03:56	3836	00:01:28	88	0.0000
nopath	3	6	10	1	667	01:02:51	3771	01:03:59	3839	00:01:08	68	0.0000
nopath	3	6	12	14	667	01:03:03	3783	01:04:01	3841	00:00:58	58	0.0000	00:01:11
nopath	3	5	3	1	621	01:03:04	3784	01:04:02	3842	00:00:58	58	0.0000
nopath	4	2	5	1	708	01:02:43	3763	01:04:03	3843	00:01:20	80	0.0000
nopath	2	4	3	1	708	01:02:25	3745	01:04:06	3846	00:01:41	101	0.0000
nopath	3	1	5	1	763	01:01:56	3716	01:04:08	3848	00:02:12	132	0.0000
nopath	2	4	12	14	708	01:02:59	3779	01:04:08	3848	00:01:09	69	0.0000
nopath	2	3	12	14	679	01:03:16	3796	01:04:11	3851	00:00:55	55	0.0000
nopath	2	4	9	1	708	01:03:22	3802	01:04:14	3854	00:00:52	52	0.0000
nopath	5	1	12	14	785	01:02:50	3770	01:04:22	3862	00:01:32	92	0.0000
nopath	5	3	12	14	621	01:02:46	3766	01:04:30	3870	00:01:44	104	0.0000
nopath	5	4	3	1	650	01:02:35	3755	01:04:31	3871	00:01:56	116	0.0000
nopath	4	6	13	15	696	01:03:34	3814	01:04:36	3876	00:01:02	62	0.0000
nopath	6	7	12	14	624	01:03:29	3809	01:04:38	3878	00:01:09	69	0.0000
nopath	5	3	3	1	621	01:03:35	3815	01:04:38	3878	00:01:03	63	0.0000
nopath	3	7	12	14	302	01:03:34	3814	01:04:44	3884	00:01:10	70	0.0000
nopath	5	1	9	1	785	01:03:16	3796	01:04:46	3886	00:01:30	90	0.0000
nopath	5	7	12	14	577	01:03:43	3823	01:04:49	3889	00:01:06	66	0.0000
nopath	6	3	10	1	667	01:03:55	3835	01:04:54	3894	00:00:59	59	0.0000
nopath	5	3	12	14	621	01:03:58	3838	01:05:05	3905	00:01:07	67	0.0000	00:01:21
nopath	3	4	12	14	375	01:04:26	3866	01:05:06	3906	00:00:40	40	0.0000
nopath	3	6	3	1	667	01:03:32	3812	01:05:06	3906	00:01:34	94	0.0000
nopath	2	1	10	1	504	01:03:52	3832	01:05:07	3907	00:01:15	75	0.0000
nopath	3	6	9	1	667	01:03:33	3813	01:05:08	3908	00:01:35	95	0.0000
nopath	3	6	3	1	667	01:03:51	3831	01:05:12	3912	00:01:21	81	0.0000
nopath	5	7	5	1	577	01:04:04	3844	01:05:12	3912	00:01:08	68	0.0000
nopath	2	3	3	1	679	01:03:27	3807	01:05:12	3912	00:01:45	105	0.0000
nopath	1	3	5	1	763	01:04:01	3841	01:05:14	3914	00:01:13	73	0.0000
nopath	3	6	3	1	667	01:04:07	3847	01:05:18	3918	00:01:11	71	0.0000
nopath	2	3	9	1	679	01:04:01	3841	01:05:19	3919	00:01:18	78	0.0000
nopath	6	1	6	1	832	01:03:41	3821	01:05:21	3921	00:01:40	100	0.0000
nopath	3	6	10	1	667	01:04:10	3850	01:05:21	3921	00:01:11	71	0.0000
nopath	2	4	12	14	708	01:04:18	3858	01:05:22	3922	00:01:04	64	0.0000
nopath	5	1	2	1	785	01:04:13	3853	01:05:23	3923	00:01:10	70	0.0000
nopath	3	6	12	14	667	01:04:17	3857	01:05:24	3924	00:01:07	67	0.0000
nopath	2	3	3	1	679	01:04:19	3859	01:05:24	3924	00:01:05	65	0.0000
nopath	3	5	12	14	621	01:04:28	3868	01:05:27	3927	00:00:59	59	0.0000
nopath	1	7	3	1	542	01:04:21	3861	01:05:28	3928	00:01:07	67	0.0000
nopath	1	2	12	14	504	01:04:27	3867	01:05:28	3928	00:01:01	61	0.0000
nopath	6	5	3	1	380	01:04:33	3873	01:05:29	3929	00:00:56	56	0.0000
nopath	6	2	12	14	748	01:04:20	3860	01:05:32	3932	00:01:12	72	0.0000
nopath	6	2	12	14	748	01:04:28	3868	01:05:34	3934	00:01:06	66	0.0000
nopath	2	3	13	15	679	01:04:29	3869	01:05:45	3945	00:01:16	76	0.0000
nopath	3	2	12	14	679	01:03:36	3816	01:05:46	3946	00:02:10	130	0.0000
nopath	3	2	6	1	679	01:04:07	3847	01:05:48	3948	00:01:41	101	0.0000
nopath	2	1	10	1	504	01:04:34	3874	01:05:57	3957	00:01:23	83	0.0000
nopath	6	2	5	1	748	01:04:50	3890	01:06:05	3965	00:01:15	75	0.0000	00:01:13
nopath	4	1	12	14	792	01:03:53	3833	01:06:05	3965	00:02:12	132	0.0000
nopath	4	1	12	14	792	01:03:58	3838	01:06:08	3968	00:02:10	130	0.0000
nopath	3	7	13	15	302	01:05:04	3904	01:06:09	3969	00:01:05	65	0.0000
nopath	4	7	9	1	331	01:05:44	3944	01:06:15	3975	00:00:31	31	0.0000
nopath	2	3	13	15	679	01:04:30	3870	01:06:15	3975	00:01:45	105	0.0000
nopath	1	2	5	1	504	01:05:01	3901	01:06:15	3975	00:01:14	74	0.0000
nopath	5	1	5	1	785	01:04:32	3872	01:06:16	3976	00:01:44	104	0.0000
nopath	3	6	12	14	667	01:04:47	3887	01:06:16	3976	00:01:29	89	0.0000
nopath	1	3	2	1	763	01:04:12	3852	01:06:17	3977	00:02:05	125	0.0000
nopath	1	3	9	1	763	01:04:13	3853	01:06:19	3979	00:02:06	126	0.0000
nopath	3	6	13	15	667	01:04:49	3889	01:06:22	3982	00:01:33	93	0.0000
nopath	2	3	13	15	679	01:04:36	3876	01:06:23	3983	00:01:47	107	0.0000
nopath	4	2	5	1	708	01:04:08	3848	01:06:25	3985	00:02:17	137	0.0000
nopath	2	3	10	1	679	01:04:46	3886	01:06:25	3985	00:01:39	99	0.0000
nopath	3	6	12	14	667	01:05:04	3904	01:06:26	3986	00:01:22	82	0.0000
nopath	4	2	6	1	708	01:04:44	3884	01:06:27	3987	00:01:43	103	0.0000
nopath	3	6	5	1	667	01:05:13	3913	01:06:31	3991	00:01:18	78	0.0000
nopath	2	1	3	1	504	01:05:20	3920	01:06:37	3997	00:01:17	77	0.0000
nopath	5	6	12	14	380	01:06:00	3960	01:06:40	4000	00:00:40	40	0.0000
nopath	2	3	9	1	679	01:05:20	3920	01:06:44	4004	00:01:24	84	0.0000
nopath	5	1	13	15	785	01:05:12	3912	01:06:45	4005	00:01:33	93	0.0000
nopath	2	4	5	1	708	01:05:20	3920	01:06:45	4005	00:01:25	85	0.0000
nopath	5	1	5	1	785	01:05:37	3937	01:06:46	4006	00:01:09	69	0.0000
nopath	6	1	12	14	832	01:05:07	3907	01:06:49	4009	00:01:42	102	0.0000
nopath	5	3	5	1	621	01:05:45	3945	01:06:53	4013	00:01:08	68	0.0000
nopath	3	2	5	1	679	01:04:43	3883	01:06:55	4015	00:02:12	132	0.0000
nopath	3	6	2	1	667	01:05:15	3915	01:06:56	4016	00:01:41	101	0.0000
nopath	3	6	3	1	667	01:05:23	3923	01:06:58	4018	00:01:35	95	0.0000
nopath	1	3	7	1	763	01:05:21	3921	01:07:02	4022	00:01:41	101	0.0000	00:01:24
nopath	2	3	6	1	679	01:05:25	3925	01:07:05	4025	00:01:40	100	0.0000
nopath	1	3	3	1	763	01:06:05	3965	01:07:07	4027	00:01:02	62	0.0000
nopath	4	3	7	1	375	01:06:04	3964	01:07:10	4030	00:01:06	66	0.0000
nopath	2	1	5	1	504	01:05:50	3950	01:07:12	4032	00:01:22	82	0.0000
nopath	2	4	2	1	708	01:05:45	3945	01:07:16	4036	00:01:31	91	0.0000
nopath	2	7	3	1	458	01:06:05	3965	01:07:16	4036	00:01:11	71	0.0000
nopath	3	6	9	1	667	01:05:29	3929	01:07:16	4036	00:01:47	107	0.0000
nopath	2	1	10	1	504	01:05:56	3956	01:07:17	4037	00:01:21	81	0.0000
nopath	3	6	6	1	667	01:05:36	3936	01:07:18	4038	00:01:42	102	0.0000
nopath	6	2	12	14	748	01:06:14	3974	01:07:28	4048	00:01:14	74	0.0000
nopath	6	1	3	1	832	01:06:05	3965	01:07:31	4051	00:01:26	86	0.0000
nopath	6	2	10	1	748	01:06:34	3994	01:07:32	4052	00:00:58	58	0.0000
nopath	1	2	9	1	504	01:06:23	3983	01:07:36	4056	00:01:13	73	0.0000
nopath	2	3	3	1	679	01:05:50	3950	01:07:42	4062	00:01:52	112	0.0000
nopath	1	2	12	14	504	01:06:50	4010	01:07:43	4063	00:00:53	53	0.0000
nopath	1	7	7	1	542	01:06:25	3985	01:07:44	4064	00:01:19	79	0.0000
nopath	3	6	3	1	667	01:05:41	3941	01:07:45	4065	00:02:04	124	0.0000
nopath	2	4	5	1	708	01:06:15	3975	01:07:46	4066	00:01:31	91	0.0000
nopath	2	3	5	1	679	01:06:16	3976	01:07:47	4067	00:01:31	91	0.0000
nopath	3	6	3	1	667	01:05:48	3948	01:07:48	4068	00:02:00	120	0.0000
nopath	1	2	5	1	504	01:06:59	4019	01:07:48	4068	00:00:49	49	0.0000
nopath	2	3	6	1	679	01:06:32	3992	01:07:49	4069	00:01:17	77	0.0000
nopath	3	6	6	1	667	01:06:19	3979	01:07:50	4070	00:01:31	91	0.0000
nopath	3	6	5	1	667	01:06:36	3996	01:07:52	4072	00:01:16	76	0.0000
nopath	1	4	6	1	792	01:06:23	3983	01:07:53	4073	00:01:30	90	0.0000
nopath	3	6	7	1	667	01:06:41	4001	01:07:55	4075	00:01:14	74	0.0000
nopath	3	6	3	1	667	01:06:48	4008	01:07:57	4077	00:01:09	69	0.0000
nopath	3	6	12	14	667	01:06:58	4018	01:07:59	4079	00:01:01	61	0.0000
nopath	2	6	3	1	748	01:06:39	3999	01:08:06	4086	00:01:27	87	0.0000	00:01:21
nopath	5	3	13	15	621	01:06:23	3983	01:08:06	4086	00:01:43	103	0.0000
nopath	1	5	12	14	785	01:06:23	3983	01:08:07	4087	00:01:44	104	0.0000
nopath	4	1	12	14	792	01:06:27	3987	01:08:10	4090	00:01:43	103	0.0000
nopath	6	2	12	14	748	01:07:08	4028	01:08:16	4096	00:01:08	68	0.0000
nopath	3	4	9	1	375	01:07:25	4045	01:08:18	4098	00:00:53	53	0.0000
nopath	1	3	8	1	763	01:07:00	4020	01:08:22	4102	00:01:22	82	0.0000
nopath	2	3	12	14	679	01:07:07	4027	01:08:25	4105	00:01:18	78	0.0000
nopath	3	2	10	1	679	01:07:15	4035	01:08:33	4113	00:01:18	78	0.0000
nopath	3	6	10	1	667	01:07:17	4037	01:08:35	4115	00:01:18	78	0.0000
nopath	3	6	12	14	667	01:07:19	4039	01:08:37	4117	00:01:18	78	0.0000
nopath	5	7	12	14	577	01:07:21	4041	01:08:40	4120	00:01:19	79	0.0000
nopath	5	4	12	14	650	01:07:36	4056	01:08:42	4122	00:01:06	66	0.0000
nopath	2	3	5	1	679	01:07:13	4033	01:08:42	4122	00:01:29	89	0.0000
nopath	2	3	5	1	679	01:07:28	4048	01:08:45	4125	00:01:17	77	0.0000
nopath	1	2	5	1	504	01:07:01	4021	01:08:51	4131	00:01:50	110	0.0000
nopath	5	3	5	1	621	01:07:56	4076	01:08:53	4133	00:00:57	57	0.0000
nopath	6	3	3	1	667	01:07:37	4057	01:08:55	4135	00:01:18	78	0.0000
nopath	3	6	3	1	667	01:07:45	4065	01:08:56	4136	00:01:11	71	0.0000
nopath	1	2	3	1	504	01:07:44	4064	01:08:59	4139	00:01:15	75	0.0000
nopath	5	1	10	1	785	01:07:57	4077	01:08:59	4139	00:01:02	62	0.0000
nopath	3	6	12	14	667	01:07:48	4068	01:09:01	4141	00:01:13	73	0.0000	00:01:25
nopath	2	4	5	1	708	01:07:42	4062	01:09:05	4145	00:01:23	83	0.0000
nopath	2	4	12	14	708	01:07:46	4066	01:09:07	4147	00:01:21	81	0.0000
nopath	6	1	5	1	832	01:08:02	4082	01:09:08	4148	00:01:06	66	0.0000
nopath	2	4	3	1	708	01:07:54	4074	01:09:09	4149	00:01:15	75	0.0000
nopath	2	3	13	15	679	01:07:59	4079	01:09:12	4152	00:01:13	73	0.0000
nopath	1	3	3	1	763	01:07:13	4033	01:09:14	4154	00:02:01	121	0.0000
nopath	4	2	6	1	708	01:07:44	4064	01:09:15	4155	00:01:31	91	0.0000
nopath	3	6	5	1	667	01:07:59	4079	01:09:26	4166	00:01:27	87	0.0000
nopath	3	6	3	1	667	01:08:03	4083	01:09:29	4169	00:01:26	86	0.0000
nopath	3	7	5	1	302	01:08:17	4097	01:09:30	4170	00:01:13	73	0.0000
nopath	1	3	5	1	763	01:07:59	4079	01:09:32	4172	00:01:33	93	0.0000
nopath	4	1	3	1	792	01:08:20	4100	01:09:34	4174	00:01:14	74	0.0000
nopath	1	3	13	15	763	01:08:06	4086	01:09:36	4176	00:01:30	90	0.0000
nopath	1	4	5	1	792	01:08:13	4093	01:09:39	4179	00:01:26	86	0.0000
nopath	5	1	3	1	785	01:08:09	4089	01:09:41	4181	00:01:32	92	0.0000
nopath	2	4	5	1	708	01:08:17	4097	01:09:41	4181	00:01:24	84	0.0000
nopath	2	3	5	1	679	01:08:29	4109	01:09:42	4182	00:01:13	73	0.0000
nopath	2	4	5	1	708	01:08:39	4119	01:09:46	4186	00:01:07	67	0.0000
nopath	3	2	5	1	679	01:08:11	4091	01:09:49	4189	00:01:38	98	0.0000
nopath	5	3	6	1	621	01:08:37	4117	01:09:53	4193	00:01:16	76	0.0000
nopath	5	2	12	14	701	01:09:02	4142	01:09:59	4199	00:00:57	57	0.0000
nopath	6	1	13	15	832	01:08:34	4114	01:10:01	4201	00:01:27	87	0.0000	00:01:17
nopath	5	1	12	14	785	01:09:07	4147	01:10:09	4209	00:01:02	62	0.0000
nopath	2	3	4	1	679	01:08:45	4125	01:10:22	4222	00:01:37	97	0.0000
nopath	3	5	7	1	621	01:08:48	4128	01:10:23	4223	00:01:35	95	0.0000
nopath	1	3	3	1	763	01:09:22	4162	01:10:25	4225	00:01:03	63	0.0000
nopath	3	2	3	1	679	01:08:25	4105	01:10:26	4226	00:02:01	121	0.0000
nopath	3	5	5	1	621	01:09:03	4143	01:10:26	4226	00:01:23	83	0.0000
nopath	3	6	12	14	667	01:09:07	4147	01:10:29	4229	00:01:22	82	0.0000
nopath	3	6	9	1	667	01:09:29	4169	01:10:31	4231	00:01:02	62	0.0000
nopath	3	6	6	1	667	01:09:42	4182	01:10:33	4233	00:00:51	51	0.0000
nopath	3	1	12	14	763	01:08:23	4103	01:10:33	4233	00:02:10	130	0.0000
nopath	6	3	13	15	667	01:09:06	4146	01:10:36	4236	00:01:30	90	0.0000
nopath	4	2	3	1	708	01:09:37	4177	01:10:46	4246	00:01:09	69	0.0000
nopath	6	4	3	1	696	01:09:42	4182	01:10:47	4247	00:01:05	65	0.0000
nopath	6	7	13	15	624	01:09:53	4193	01:10:56	4256	00:01:03	63	0.0000
nopath	2	1	3	1	504	01:10:12	4212	01:10:57	4257	00:00:45	45	0.0000
nopath	6	1	9	1	832	01:09:27	4167	01:11:01	4261	00:01:34	94	0.0000	00:01:34
nopath	2	3	6	1	679	01:10:01	4201	01:11:02	4262	00:01:01	61	0.0000
nopath	2	4	10	1	708	01:10:06	4206	01:11:06	4266	00:01:00	60	0.0000
nopath	3	5	5	1	621	01:09:59	4199	01:11:15	4275	00:01:16	76	0.0000
nopath	3	2	5	1	679	01:09:54	4194	01:11:15	4275	00:01:21	81	0.0000
nopath	5	3	12	14	621	01:10:30	4230	01:11:21	4281	00:00:51	51	0.0000
nopath	3	5	13	15	621	01:10:12	4212	01:11:22	4282	00:01:10	70	0.0000
nopath	3	4	3	1	375	01:10:45	4245	01:11:26	4286	00:00:41	41	0.0000
nopath	3	1	9	1	763	01:10:09	4209	01:11:26	4286	00:01:17	77	0.0000
nopath	5	1	6	1	785	01:09:22	4162	01:11:31	4291	00:02:09	129	0.0000
nopath	1	3	12	14	763	01:10:19	4219	01:11:34	4294	00:01:15	75	0.0000
nopath	1	4	9	1	792	01:10:16	4216	01:11:35	4295	00:01:19	79	0.0000
nopath	3	6	9	1	667	01:10:26	4226	01:11:36	4296	00:01:10	70	0.0000
nopath	3	6	13	15	667	01:10:41	4241	01:11:39	4299	00:00:58	58	0.0000
nopath	6	2	5	1	748	01:10:25	4225	01:11:39	4299	00:01:14	74	0.0000
nopath	3	6	5	1	667	01:10:42	4242	01:11:42	4302	00:01:00	60	0.0000
nopath	1	7	8	1	542	01:10:57	4257	01:11:44	4304	00:00:47	47	0.0000
nopath	6	3	12	14	667	01:10:28	4228	01:11:44	4304	00:01:16	76	0.0000
nopath	3	6	9	1	667	01:10:47	4247	01:11:46	4306	00:00:59	59	0.0000
nopath	1	2	3	1	504	01:11:04	4264	01:11:48	4308	00:00:44	44	0.0000
nopath	1	3	12	14	763	01:10:22	4222	01:11:53	4313	00:01:31	91	0.0000
nopath	5	1	3	1	785	01:10:45	4245	01:11:56	4316	00:01:11	71	0.0000
nopath	2	4	3	1	708	01:10:29	4229	01:11:56	4316	00:01:27	87	0.0000
nopath	5	1	9	1	785	01:10:50	4250	01:11:58	4318	00:01:08	68	0.0000
nopath	3	6	3	1	667	01:11:08	4268	01:12:06	4326	00:00:58	58	0.0000	00:01:07
nopath	3	5	5	1	621	01:11:14	4274	01:12:08	4328	00:00:54	54	0.0000
nopath	5	3	10	1	621	01:11:21	4281	01:12:13	4333	00:00:52	52	0.0000
nopath	2	3	10	1	679	01:11:11	4271	01:12:29	4349	00:01:18	78	0.0000
nopath	3	6	13	15	667	01:11:15	4275	01:12:29	4349	00:01:14	74	0.0000
nopath	2	4	5	1	708	01:11:27	4287	01:12:32	4352	00:01:05	65	0.0000
nopath	3	6	3	1	667	01:11:42	4302	01:12:33	4353	00:00:51	51	0.0000
nopath	2	4	5	1	708	01:11:37	4297	01:12:35	4355	00:00:58	58	0.0000
nopath	3	6	5	1	667	01:11:43	4303	01:12:36	4356	00:00:53	53	0.0000
nopath	2	3	12	14	679	01:11:45	4305	01:12:39	4359	00:00:54	54	0.0000
nopath	1	4	2	1	792	01:11:40	4300	01:12:46	4366	00:01:06	66	0.0000
nopath	1	3	12	14	763	01:11:45	4305	01:12:49	4369	00:01:04	64	0.0000
nopath	4	7	7	1	331	01:12:23	4343	01:12:54	4374	00:00:31	31	0.0000
nopath	2	6	5	1	748	01:11:02	4262	01:12:56	4376	00:01:54	114	0.0000
nopath	1	5	13	15	785	01:12:00	4320	01:13:03	4383	00:01:03	63	0.0000	00:01:32
nopath	2	1	6	1	504	01:12:17	4337	01:13:07	4387	00:00:50	50	0.0000
nopath	4	1	10	1	792	01:12:03	4323	01:13:09	4389	00:01:06	66	0.0000
nopath	6	1	10	1	832	01:11:59	4319	01:13:11	4391	00:01:12	72	0.0000
nopath	6	1	12	14	832	01:12:05	4325	01:13:13	4393	00:01:08	68	0.0000
nopath	6	3	12	14	667	01:12:06	4326	01:13:14	4394	00:01:08	68	0.0000
nopath	6	1	5	1	832	01:12:15	4335	01:13:17	4397	00:01:02	62	0.0000
nopath	2	3	10	1	679	01:11:52	4312	01:13:22	4402	00:01:30	90	0.0000
nopath	2	3	12	14	679	01:12:16	4336	01:13:25	4405	00:01:09	69	0.0000
nopath	5	6	12	14	380	01:12:55	4375	01:13:31	4411	00:00:36	36	0.0000
nopath	2	1	9	1	504	01:12:30	4350	01:13:37	4417	00:01:07	67	0.0000
nopath	2	7	9	1	458	01:12:40	4360	01:13:37	4417	00:00:57	57	0.0000
nopath	4	1	3	1	792	01:12:26	4346	01:13:40	4420	00:01:14	74	0.0000
nopath	3	7	6	1	302	01:13:11	4391	01:13:46	4426	00:00:35	35	0.0000
nopath	3	6	12	14	667	01:11:52	4312	01:13:47	4427	00:01:55	115	0.0000
nopath	3	6	9	1	667	01:12:42	4362	01:13:49	4429	00:01:07	67	0.0000
nopath	5	1	3	1	785	01:12:44	4364	01:13:56	4436	00:01:12	72	0.0000
nopath	3	6	10	1	667	01:12:48	4368	01:13:56	4436	00:01:08	68	0.0000
nopath	3	6	3	1	667	01:12:54	4374	01:14:00	4440	00:01:06	66	0.0000	00:01:10
nopath	5	1	9	1	785	01:13:00	4380	01:14:01	4441	00:01:01	61	0.0000
nopath	3	6	6	1	667	01:13:03	4383	01:14:02	4442	00:00:59	59	0.0000
nopath	2	4	3	1	708	01:12:53	4373	01:14:05	4445	00:01:12	72	0.0000
nopath	3	6	7	1	667	01:13:11	4391	01:14:06	4446	00:00:55	55	0.0000
nopath	6	2	3	1	748	01:12:49	4369	01:14:12	4452	00:01:23	83	0.0000
nopath	6	7	10	1	624	01:12:45	4365	01:14:17	4457	00:01:32	92	0.0000
nopath	1	2	12	14	504	01:13:35	4415	01:14:21	4461	00:00:46	46	0.0000
nopath	6	2	12	14	748	01:13:27	4407	01:14:24	4464	00:00:57	57	0.0000
nopath	3	6	12	14	667	01:13:25	4405	01:14:37	4477	00:01:12	72	0.0000
nopath	5	2	12	14	701	01:13:41	4421	01:14:41	4481	00:01:00	60	0.0000
nopath	2	5	3	1	701	01:12:20	4340	01:14:43	4483	00:02:23	143	0.0000
nopath	5	4	3	1	650	01:13:44	4424	01:14:46	4486	00:01:02	62	0.0000
nopath	5	1	9	1	785	01:13:32	4412	01:14:46	4486	00:01:14	74	0.0000
nopath	4	2	12	14	708	01:12:56	4376	01:14:56	4496	00:02:00	120	0.0000
nopath	4	2	2	1	708	01:13:52	4432	01:14:58	4498	00:01:06	66	0.0000
nopath	3	6	5	1	667	01:13:50	4430	01:15:06	4506	00:01:16	76	0.0000	00:01:05
nopath	3	6	13	15	667	01:14:18	4458	01:15:11	4511	00:00:53	53	0.0000
nopath	1	3	3	1	763	01:14:05	4445	01:15:12	4512	00:01:07	67	0.0000
nopath	3	6	2	1	667	01:14:23	4463	01:15:16	4516	00:00:53	53	0.0000
nopath	2	3	3	1	679	01:13:43	4423	01:15:17	4517	00:01:34	94	0.0000
nopath	6	5	3	1	380	01:13:44	4424	01:15:17	4517	00:01:33	93	0.0000
nopath	3	6	3	1	667	01:14:24	4464	01:15:20	4520	00:00:56	56	0.0000
nopath	2	3	12	14	679	01:14:02	4442	01:15:20	4520	00:01:18	78	0.0000
nopath	2	3	3	1	679	01:14:10	4450	01:15:23	4523	00:01:13	73	0.0000
nopath	1	2	12	14	504	01:14:09	4449	01:15:23	4523	00:01:14	74	0.0000
nopath	6	1	13	15	832	01:13:37	4417	01:15:25	4525	00:01:48	108	0.0000
nopath	2	4	13	15	708	01:14:16	4456	01:15:26	4526	00:01:10	70	0.0000
nopath	2	3	3	1	679	01:14:27	4467	01:15:29	4529	00:01:02	62	0.0000
nopath	3	2	12	14	679	01:14:20	4460	01:15:36	4536	00:01:16	76	0.0000
nopath	3	2	12	14	679	01:14:27	4467	01:15:39	4539	00:01:12	72	0.0000
nopath	5	7	9	1	577	01:14:18	4458	01:15:47	4547	00:01:29	89	0.0000
nopath	5	3	12	14	621	01:14:55	4495	01:15:47	4547	00:00:52	52	0.0000
nopath	1	2	6	1	504	01:14:42	4482	01:15:51	4551	00:01:09	69	0.0000
nopath	5	1	10	1	785	01:14:55	4495	01:16:00	4560	00:01:05	65	0.0000	00:01:17
nopath	1	3	9	1	763	01:14:12	4452	01:16:02	4562	00:01:50	110	0.0000
nopath	1	3	6	1	763	01:14:21	4461	01:16:05	4565	00:01:44	104	0.0000
nopath	2	3	12	14	679	01:14:41	4481	01:16:07	4567	00:01:26	86	0.0000
nopath	3	6	10	1	667	01:14:58	4498	01:16:11	4571	00:01:13	73	0.0000
nopath	1	3	12	14	763	01:14:47	4487	01:16:11	4571	00:01:24	84	0.0000
nopath	1	3	10	1	763	01:15:13	4513	01:16:14	4574	00:01:01	61	0.0000
nopath	3	2	13	15	679	01:14:42	4482	01:16:15	4575	00:01:33	93	0.0000
nopath	3	6	12	14	667	01:15:12	4512	01:16:16	4576	00:01:04	64	0.0000
nopath	3	2	5	1	679	01:15:01	4501	01:16:17	4577	00:01:16	76	0.0000
nopath	3	6	9	1	667	01:15:21	4521	01:16:20	4580	00:00:59	59	0.0000
nopath	2	4	6	1	708	01:14:53	4493	01:16:27	4587	00:01:34	94	0.0000
nopath	2	3	3	1	679	01:15:27	4527	01:16:28	4588	00:01:01	61	0.0000
nopath	4	3	10	1	375	01:15:52	4552	01:16:30	4590	00:00:38	38	0.0000
nopath	2	1	13	15	504	01:15:43	4543	01:16:32	4592	00:00:49	49	0.0000
nopath	4	1	6	1	792	01:15:18	4518	01:16:34	4594	00:01:16	76	0.0000
nopath	2	4	13	15	708	01:15:41	4541	01:16:36	4596	00:00:55	55	0.0000
nopath	5	6	12	14	380	01:15:38	4538	01:16:38	4598	00:01:00	60	0.0000
nopath	6	3	5	1	667	01:15:14	4514	01:16:43	4603	00:01:29	89	0.0000
nopath	3	4	12	14	375	01:15:35	4535	01:16:46	4606	00:01:11	71	0.0000
nopath	1	2	9	1	504	01:15:23	4523	01:16:47	4607	00:01:24	84	0.0000
nopath	2	3	5	1	679	01:15:50	4550	01:17:02	4622	00:01:12	72	0.0000	00:01:21
nopath	3	6	6	1	667	01:15:41	4541	01:17:09	4629	00:01:28	88	0.0000
nopath	3	6	12	14	667	01:16:03	4563	01:17:12	4632	00:01:09	69	0.0000
nopath	5	1	3	1	785	01:16:12	4572	01:17:13	4633	00:01:01	61	0.0000
nopath	6	2	12	14	748	01:16:01	4561	01:17:20	4640	00:01:19	79	0.0000
nopath	1	4	5	1	792	01:16:23	4583	01:17:24	4644	00:01:01	61	0.0000
nopath	1	4	3	1	792	01:16:24	4584	01:17:25	4645	00:01:01	61	0.0000
nopath	6	1	3	1	832	01:16:18	4578	01:17:28	4648	00:01:10	70	0.0000
nopath	4	2	5	1	708	01:16:07	4567	01:17:35	4655	00:01:28	88	0.0000
nopath	2	1	5	1	504	01:16:55	4615	01:17:52	4672	00:00:57	57	0.0000
nopath	6	2	12	14	748	01:16:40	4600	01:17:56	4676	00:01:16	76	0.0000
nopath	2	3	12	14	679	01:16:11	4571	01:17:58	4678	00:01:47	107	0.0000
nopath	3	6	13	15	667	01:16:46	4606	01:17:59	4679	00:01:13	73	0.0000
nopath	2	4	9	1	708	01:16:22	4582	01:18:01	4681	00:01:39	99	0.0000	00:01:20
nopath	2	4	7	1	708	01:17:00	4620	01:18:04	4684	00:01:04	64	0.0000
nopath	4	6	3	1	696	01:17:04	4624	01:18:06	4686	00:01:02	62	0.0000
nopath	1	2	9	1	504	01:16:54	4614	01:18:06	4686	00:01:12	72	0.0000
nopath	6	1	3	1	832	01:17:04	4624	01:18:07	4687	00:01:03	63	0.0000
nopath	1	7	2	1	542	01:17:12	4632	01:18:13	4693	00:01:01	61	0.0000
nopath	5	1	12	14	785	01:17:10	4630	01:18:16	4696	00:01:06	66	0.0000
nopath	6	1	6	1	832	01:17:18	4638	01:18:25	4705	00:01:07	67	0.0000
nopath	6	4	12	14	696	01:17:34	4654	01:18:29	4709	00:00:55	55	0.0000
nopath	1	2	12	14	504	01:17:42	4662	01:18:30	4710	00:00:48	48	0.0000
nopath	3	6	12	14	667	01:16:59	4619	01:18:36	4716	00:01:37	97	0.0000
nopath	3	5	9	1	621	01:17:27	4647	01:18:38	4718	00:01:11	71	0.0000
nopath	3	6	12	14	667	01:17:45	4665	01:18:40	4720	00:00:55	55	0.0000
nopath	3	2	10	1	679	01:17:45	4665	01:18:48	4728	00:01:03	63	0.0000
nopath	1	3	9	1	763	01:17:42	4662	01:18:52	4732	00:01:10	70	0.0000
nopath	2	3	6	1	679	01:17:29	4649	01:18:58	4738	00:01:29	89	0.0000
nopath	4	7	13	15	331	01:18:29	4709	01:19:03	4743	00:00:34	34	0.0000	00:00:32
nopath	2	7	5	1	458	01:18:21	4701	01:19:06	4746	00:00:45	45	0.0000
nopath	4	1	9	1	792	01:17:50	4670	01:19:07	4747	00:01:17	77	0.0000
nopath	3	6	5	1	667	01:18:11	4691	01:19:16	4756	00:01:05	65	0.0000
nopath	5	1	12	14	785	01:18:04	4684	01:19:28	4768	00:01:24	84	0.0000
nopath	2	4	2	1	708	01:18:16	4696	01:19:35	4775	00:01:19	79	0.0000
nopath	2	4	5	1	708	01:18:36	4716	01:19:36	4776	00:01:00	60	0.0000
nopath	1	3	3	1	763	01:18:48	4728	01:19:47	4787	00:00:59	59	0.0000
nopath	3	6	12	14	667	01:18:27	4707	01:19:47	4787	00:01:20	80	0.0000
nopath	3	6	3	1	667	01:18:34	4714	01:19:49	4789	00:01:15	75	0.0000
nopath	5	2	2	1	701	01:18:49	4729	01:19:50	4790	00:01:01	61	0.0000
nopath	5	1	13	15	785	01:18:54	4734	01:20:00	4800	00:01:06	66	0.0000	00:01:09
nopath	5	3	12	14	621	01:18:55	4735	01:20:06	4806	00:01:11	71	0.0000
nopath	6	7	3	1	624	01:18:40	4720	01:20:07	4807	00:01:27	87	0.0000
nopath	3	1	5	1	763	01:18:36	4716	01:20:20	4820	00:01:44	104	0.0000
nopath	1	2	12	14	504	01:19:19	4759	01:20:32	4832	00:01:13	73	0.0000
nopath	2	3	5	1	679	01:19:16	4756	01:20:42	4842	00:01:26	86	0.0000
nopath	2	3	12	14	679	01:19:18	4758	01:20:45	4845	00:01:27	87	0.0000
nopath	3	6	12	14	667	01:19:45	4785	01:20:47	4847	00:01:02	62	0.0000
nopath	6	5	9	1	380	01:20:11	4811	01:20:49	4849	00:00:38	38	0.0000
nopath	1	2	13	15	504	01:20:01	4801	01:20:49	4849	00:00:48	48	0.0000
nopath	5	3	5	1	621	01:19:55	4795	01:20:53	4853	00:00:58	58	0.0000
nopath	3	6	5	1	667	01:19:57	4797	01:20:57	4857	00:01:00	60	0.0000
nopath	3	6	12	14	667	01:19:58	4798	01:21:02	4862	00:01:04	64	0.0000	00:01:07
nopath	2	3	5	1	679	01:19:22	4762	01:21:12	4872	00:01:50	110	0.0000
nopath	1	3	5	1	763	01:19:24	4764	01:21:16	4876	00:01:52	112	0.0000
nopath	2	1	3	1	504	01:20:21	4821	01:21:17	4877	00:00:56	56	0.0000
nopath	3	6	5	1	667	01:19:59	4799	01:21:17	4877	00:01:18	78	0.0000
nopath	3	6	12	14	667	01:20:02	4802	01:21:18	4878	00:01:16	76	0.0000
nopath	1	3	12	14	763	01:19:46	4786	01:21:19	4879	00:01:33	93	0.0000
nopath	3	5	9	1	621	01:20:17	4817	01:21:23	4883	00:01:06	66	0.0000
nopath	3	6	9	1	667	01:20:19	4819	01:21:26	4886	00:01:07	67	0.0000
nopath	3	6	9	1	667	01:20:26	4826	01:21:28	4888	00:01:02	62	0.0000
nopath	3	5	12	14	621	01:20:30	4830	01:21:30	4890	00:01:00	60	0.0000
nopath	1	2	12	14	504	01:20:36	4836	01:21:33	4893	00:00:57	57	0.0000
nopath	3	2	5	1	679	01:20:13	4813	01:21:45	4905	00:01:32	92	0.0000
nopath	2	3	3	1	679	01:20:34	4834	01:21:54	4914	00:01:20	80	0.0000
nopath	3	6	3	1	667	01:20:38	4838	01:21:55	4915	00:01:17	77	0.0000
nopath	2	4	12	14	708	01:20:27	4827	01:21:56	4916	00:01:29	89	0.0000
nopath	3	6	3	1	667	01:21:05	4865	01:22:00	4920	00:00:55	55	0.0000	00:01:09
nopath	1	2	9	1	504	01:20:52	4852	01:22:07	4927	00:01:15	75	0.0000
nopath	5	1	9	1	785	01:20:36	4836	01:22:07	4927	00:01:31	91	0.0000
nopath	3	6	12	14	667	01:21:16	4876	01:22:08	4928	00:00:52	52	0.0000
nopath	5	4	9	1	650	01:20:33	4833	01:22:09	4929	00:01:36	96	0.0000
nopath	2	3	5	1	679	01:21:00	4860	01:22:12	4932	00:01:12	72	0.0000
nopath	2	4	9	1	708	01:21:11	4871	01:22:16	4936	00:01:05	65	0.0000
nopath	4	7	12	14	331	01:21:47	4907	01:22:20	4940	00:00:33	33	0.0000
nopath	3	6	9	1	667	01:21:23	4883	01:22:25	4945	00:01:02	62	0.0000
nopath	1	3	2	1	763	01:21:16	4876	01:22:27	4947	00:01:11	71	0.0000
nopath	3	6	9	1	667	01:21:33	4893	01:22:27	4947	00:00:54	54	0.0000
nopath	1	6	10	1	832	01:20:21	4821	01:22:36	4956	00:02:15	135	0.0000
nopath	6	3	3	1	667	01:21:07	4867	01:22:43	4963	00:01:36	96	0.0000
nopath	4	2	3	1	708	01:21:54	4914	01:22:47	4967	00:00:53	53	0.0000
nopath	3	7	3	1	302	01:22:15	4935	01:22:48	4968	00:00:33	33	0.0000
nopath	2	1	5	1	504	01:22:04	4924	01:22:49	4969	00:00:45	45	0.0000
nopath	3	1	3	1	763	01:20:41	4841	01:22:51	4971	00:02:10	130	0.0000
nopath	1	4	3	1	792	01:21:40	4900	01:22:55	4975	00:01:15	75	0.0000
nopath	2	3	3	1	679	01:22:05	4925	01:23:00	4980	00:00:55	55	0.0000	00:01:25
nopath	5	1	3	1	785	01:21:44	4904	01:23:16	4996	00:01:32	92	0.0000
nopath	5	7	3	1	577	01:22:16	4936	01:23:17	4997	00:01:01	61	0.0000
nopath	5	1	13	15	785	01:22:00	4920	01:23:20	5000	00:01:20	80	0.0000
nopath	1	3	5	1	763	01:22:14	4934	01:23:22	5002	00:01:08	68	0.0000
nopath	4	2	3	1	708	01:22:29	4949	01:23:24	5004	00:00:55	55	0.0000
nopath	4	1	5	1	792	01:22:33	4953	01:23:40	5020	00:01:07	67	0.0000
nopath	6	2	6	1	748	01:22:17	4937	01:23:45	5025	00:01:28	88	0.0000
nopath	2	3	9	1	679	01:22:30	4950	01:23:46	5026	00:01:16	76	0.0000
nopath	2	3	3	1	679	01:22:33	4953	01:23:48	5028	00:01:15	75	0.0000
nopath	1	2	9	1	504	01:22:36	4956	01:23:51	5031	00:01:15	75	0.0000
nopath	2	3	3	1	679	01:22:43	4963	01:23:51	5031	00:01:08	68	0.0000
nopath	1	7	5	1	542	01:22:41	4961	01:23:57	5037	00:01:16	76	0.0000
nopath	6	1	12	14	832	01:22:56	4976	01:24:00	5040	00:01:04	64	0.0000	00:01:11
nopath	5	2	9	1	701	01:22:59	4979	01:24:15	5055	00:01:16	76	0.0000
nopath	1	5	13	15	785	01:22:55	4975	01:24:16	5056	00:01:21	81	0.0000
nopath	2	7	3	1	458	01:23:23	5003	01:24:20	5060	00:00:57	57	0.0000
nopath	3	2	5	1	679	01:23:37	5017	01:24:34	5074	00:00:57	57	0.0000
nopath	1	3	8	1	763	01:23:27	5007	01:24:36	5076	00:01:09	69	0.0000
nopath	3	6	12	14	667	01:23:39	5019	01:24:36	5076	00:00:57	57	0.0000
nopath	3	6	9	1	667	01:23:53	5033	01:24:43	5083	00:00:50	50	0.0000
nopath	1	3	6	1	763	01:23:43	5023	01:24:44	5084	00:01:01	61	0.0000
nopath	3	6	5	1	667	01:23:55	5035	01:24:47	5087	00:00:52	52	0.0000
nopath	3	6	9	1	667	01:23:56	5036	01:24:49	5089	00:00:53	53	0.0000
nopath	3	6	9	1	667	01:24:00	5040	01:24:51	5091	00:00:51	51	0.0000
nopath	1	3	3	1	763	01:23:50	5030	01:24:51	5091	00:01:01	61	0.0000
nopath	2	1	5	1	504	01:24:10	5050	01:24:56	5096	00:00:46	46	0.0000
nopath	2	4	5	1	708	01:23:33	5013	01:24:57	5097	00:01:24	84	0.0000
nopath	2	3	9	1	679	01:24:02	5042	01:24:58	5098	00:00:56	56	0.0000
nopath	6	2	5	1	748	01:23:48	5028	01:25:01	5101	00:01:13	73	0.0000	00:01:13
nopath	2	3	9	1	679	01:24:10	5050	01:25:03	5103	00:00:53	53	0.0000
nopath	6	1	6	1	832	01:23:37	5017	01:25:05	5105	00:01:28	88	0.0000
nopath	5	6	12	14	380	01:23:28	5008	01:25:08	5108	00:01:40	100	0.0000
nopath	6	3	12	14	667	01:24:13	5053	01:25:14	5114	00:01:01	61	0.0000
nopath	2	6	9	1	748	01:23:11	4991	01:25:26	5126	00:02:15	135	0.0000
nopath	5	3	9	1	621	01:24:02	5042	01:25:28	5128	00:01:26	86	0.0000
nopath	5	3	5	1	621	01:24:09	5049	01:25:32	5132	00:01:23	83	0.0000
nopath	3	6	3	1	667	01:24:06	5046	01:25:35	5135	00:01:29	89	0.0000
nopath	3	7	13	15	302	01:25:00	5100	01:25:40	5140	00:00:40	40	0.0000
nopath	5	1	6	1	785	01:24:36	5076	01:25:45	5145	00:01:09	69	0.0000
nopath	2	4	13	15	708	01:24:52	5092	01:25:46	5146	00:00:54	54	0.0000
nopath	5	1	12	14	785	01:24:38	5078	01:25:47	5147	00:01:09	69	0.0000
nopath	2	4	3	1	708	01:24:57	5097	01:25:51	5151	00:00:54	54	0.0000
nopath	3	6	5	1	667	01:24:59	5099	01:26:06	5166	00:01:07	67	0.0000	00:00:58
nopath	3	4	5	1	375	01:25:53	5153	01:26:26	5186	00:00:33	33	0.0000
nopath	2	1	13	15	504	01:25:41	5141	01:26:28	5188	00:00:47	47	0.0000
nopath	5	1	3	1	785	01:25:14	5114	01:26:31	5191	00:01:17	77	0.0000
nopath	2	3	3	1	679	01:25:14	5114	01:26:32	5192	00:01:18	78	0.0000
nopath	3	5	10	1	621	01:25:12	5112	01:26:35	5195	00:01:23	83	0.0000
nopath	6	2	12	14	748	01:25:29	5129	01:26:35	5195	00:01:06	66	0.0000
nopath	2	3	12	14	679	01:25:20	5120	01:26:35	5195	00:01:15	75	0.0000
nopath	6	1	12	14	832	01:25:18	5118	01:26:36	5196	00:01:18	78	0.0000
nopath	3	6	3	1	667	01:25:47	5147	01:26:39	5199	00:00:52	52	0.0000
nopath	1	3	5	1	763	01:25:36	5136	01:26:45	5205	00:01:09	69	0.0000
nopath	3	6	9	1	667	01:25:54	5154	01:26:47	5207	00:00:53	53	0.0000
nopath	4	1	3	1	792	01:25:34	5134	01:27:02	5222	00:01:28	88	0.0000	00:01:21
nopath	2	3	3	1	679	01:25:42	5142	01:27:06	5226	00:01:24	84	0.0000
nopath	2	3	12	14	679	01:25:47	5147	01:27:09	5229	00:01:22	82	0.0000
nopath	2	4	9	1	708	01:25:54	5154	01:27:13	5233	00:01:19	79	0.0000
nopath	1	2	6	1	504	01:26:18	5178	01:27:13	5233	00:00:55	55	0.0000
nopath	2	4	5	1	708	01:25:56	5156	01:27:15	5235	00:01:19	79	0.0000
nopath	5	3	5	1	621	01:25:31	5131	01:27:23	5243	00:01:52	112	0.0000
nopath	6	7	12	14	624	01:25:55	5155	01:27:30	5250	00:01:35	95	0.0000
nopath	6	1	3	1	832	01:26:28	5188	01:27:31	5251	00:01:03	63	0.0000
nopath	4	2	5	1	708	01:26:20	5180	01:27:35	5255	00:01:15	75	0.0000
nopath	1	3	12	14	763	01:26:06	5166	01:27:43	5263	00:01:37	97	0.0000
nopath	3	6	3	1	667	01:26:31	5191	01:27:46	5266	00:01:15	75	0.0000
nopath	6	2	12	14	748	01:26:40	5200	01:27:46	5266	00:01:06	66	0.0000
nopath	3	6	5	1	667	01:26:42	5202	01:27:47	5267	00:01:05	65	0.0000
nopath	2	1	12	14	504	01:26:43	5203	01:27:47	5267	00:01:04	64	0.0000
nopath	2	7	12	14	458	01:26:46	5206	01:27:48	5268	00:01:02	62	0.0000
nopath	3	6	3	1	667	01:27:01	5221	01:27:51	5271	00:00:50	50	0.0000
nopath	5	1	10	1	785	01:26:52	5212	01:27:55	5275	00:01:03	63	0.0000
nopath	5	1	12	14	785	01:26:54	5214	01:28:00	5280	00:01:06	66	0.0000	00:01:15
nopath	1	3	3	1	763	01:26:51	5211	01:28:05	5285	00:01:14	74	0.0000
nopath	2	4	12	14	708	01:27:12	5232	01:28:30	5310	00:01:18	78	0.0000
nopath	2	3	5	1	679	01:27:26	5246	01:28:32	5312	00:01:06	66	0.0000
nopath	2	4	9	1	708	01:27:39	5259	01:28:34	5314	00:00:55	55	0.0000
nopath	3	6	9	1	667	01:27:37	5257	01:28:36	5316	00:00:59	59	0.0000
nopath	3	6	9	1	667	01:27:39	5259	01:28:38	5318	00:00:59	59	0.0000
nopath	2	5	3	1	701	01:27:03	5223	01:28:43	5323	00:01:40	100	0.0000
nopath	5	3	3	1	621	01:27:39	5259	01:28:43	5323	00:01:04	64	0.0000
nopath	1	3	3	1	763	01:27:20	5240	01:28:52	5332	00:01:32	92	0.0000
nopath	5	1	6	1	785	01:27:53	5273	01:28:54	5334	00:01:01	61	0.0000
nopath	1	4	9	1	792	01:27:28	5248	01:28:56	5336	00:01:28	88	0.0000
nopath	3	6	3	1	667	01:27:40	5260	01:29:05	5345	00:01:25	85	0.0000	00:01:02
nopath	3	2	3	1	679	01:28:00	5280	01:29:10	5350	00:01:10	70	0.0000
nopath	1	4	3	1	792	01:27:47	5267	01:29:25	5365	00:01:38	98	0.0000
nopath	6	2	3	1	748	01:27:42	5262	01:29:25	5365	00:01:43	103	0.0000
nopath	3	6	6	1	667	01:28:03	5283	01:29:26	5366	00:01:23	83	0.0000
nopath	2	3	9	1	679	01:27:52	5272	01:29:27	5367	00:01:35	95	0.0000
nopath	2	3	10	1	679	01:28:09	5289	01:29:29	5369	00:01:20	80	0.0000
nopath	3	6	6	1	667	01:28:35	5315	01:29:31	5371	00:00:56	56	0.0000
nopath	2	4	12	14	708	01:28:27	5307	01:29:33	5373	00:01:06	66	0.0000
nopath	6	1	12	14	832	01:28:33	5313	01:29:38	5378	00:01:05	65	0.0000
nopath	5	7	12	14	577	01:28:42	5322	01:29:48	5388	00:01:06	66	0.0000
nopath	3	2	13	15	679	01:28:13	5293	01:29:49	5389	00:01:36	96	0.0000
nopath	1	3	5	1	763	01:28:51	5331	01:30:02	5402	00:01:11	71	0.0000	00:01:19
nopath	4	1	10	1	792	01:28:59	5339	01:30:03	5403	00:01:04	64	0.0000
nopath	1	2	3	1	504	01:29:29	5369	01:30:14	5414	00:00:45	45	0.0000
nopath	3	6	3	1	667	01:29:25	5365	01:30:15	5415	00:00:50	50	0.0000
nopath	5	2	13	15	701	01:29:26	5366	01:30:23	5423	00:00:57	57	0.0000
nopath	1	2	3	1	504	01:29:42	5382	01:30:28	5428	00:00:46	46	0.0000
nopath	3	6	6	1	667	01:29:46	5386	01:30:35	5435	00:00:49	49	0.0000
nopath	3	6	3	1	667	01:29:49	5389	01:30:39	5439	00:00:50	50	0.0000
nopath	5	4	12	14	650	01:29:09	5349	01:30:39	5439	00:01:30	90	0.0000
nopath	5	3	13	15	621	01:29:13	5353	01:30:40	5440	00:01:27	87	0.0000
nopath	3	6	5	1	667	01:29:53	5393	01:30:42	5442	00:00:49	49	0.0000
nopath	6	3	4	1	667	01:29:20	5360	01:30:46	5446	00:01:26	86	0.0000
nopath	6	4	10	1	696	01:29:08	5348	01:30:48	5448	00:01:40	100	0.0000
nopath	3	6	9	1	667	01:29:58	5398	01:30:48	5448	00:00:50	50	0.0000
nopath	3	6	12	14	667	01:30:04	5404	01:30:54	5454	00:00:50	50	0.0000
nopath	1	3	5	1	763	01:29:57	5397	01:30:55	5455	00:00:58	58	0.0000
nopath	3	6	3	1	667	01:30:05	5405	01:30:56	5456	00:00:51	51	0.0000
nopath	3	6	5	1	667	01:30:14	5414	01:31:04	5464	00:00:50	50	0.0000	00:00:53
nopath	6	1	10	1	832	01:30:05	5405	01:31:08	5468	00:01:03	63	0.0000
nopath	6	7	3	1	624	01:30:23	5423	01:31:19	5479	00:00:56	56	0.0000
nopath	3	4	3	1	375	01:30:51	5451	01:31:23	5483	00:00:32	32	0.0000
nopath	2	4	13	15	708	01:30:15	5415	01:31:40	5500	00:01:25	85	0.0000
nopath	2	4	12	14	708	01:30:39	5439	01:31:42	5502	00:01:03	63	0.0000
nopath	2	3	2	1	679	01:30:55	5455	01:31:48	5508	00:00:53	53	0.0000
nopath	5	1	12	14	785	01:30:48	5448	01:31:50	5510	00:01:02	62	0.0000
nopath	3	2	3	1	679	01:30:51	5451	01:31:55	5515	00:01:04	64	0.0000
nopath	5	3	9	1	621	01:31:00	5460	01:32:04	5524	00:01:04	64	0.0000	00:01:12
nopath	1	2	10	1	504	01:31:09	5469	01:32:09	5529	00:01:00	60	0.0000
nopath	6	5	12	14	380	01:31:20	5480	01:32:10	5530	00:00:50	50	0.0000
nopath	5	7	2	1	577	01:31:13	5473	01:32:12	5532	00:00:59	59	0.0000
nopath	2	4	5	1	708	01:31:18	5478	01:32:16	5536	00:00:58	58	0.0000
nopath	2	6	6	1	748	01:30:44	5444	01:32:26	5546	00:01:42	102	0.0000
nopath	6	1	3	1	832	01:31:14	5474	01:32:34	5554	00:01:20	80	0.0000
nopath	2	3	10	1	679	01:31:33	5493	01:32:35	5555	00:01:02	62	0.0000
nopath	6	2	6	1	748	01:31:35	5495	01:32:38	5558	00:01:03	63	0.0000
nopath	2	3	5	1	679	01:31:41	5501	01:32:39	5559	00:00:58	58	0.0000
nopath	6	1	3	1	832	01:31:34	5494	01:32:41	5561	00:01:07	67	0.0000
nopath	4	3	12	14	375	01:32:07	5527	01:32:42	5562	00:00:35	35	0.0000
nopath	1	4	5	1	792	01:31:38	5498	01:32:46	5566	00:01:08	68	0.0000
nopath	3	6	12	14	667	01:31:55	5515	01:32:57	5577	00:01:02	62	0.0000
nopath	3	5	5	1	621	01:31:56	5516	01:32:58	5578	00:01:02	62	0.0000
nopath	4	7	3	1	331	01:32:31	5551	01:33:04	5584	00:00:33	33	0.0000	00:00:33
nopath	5	1	9	1	785	01:31:44	5504	01:33:06	5586	00:01:22	82	0.0000
nopath	5	1	12	14	785	01:31:59	5519	01:33:09	5589	00:01:10	70	0.0000
nopath	3	6	12	14	667	01:32:24	5544	01:33:16	5596	00:00:52	52	0.0000
nopath	6	3	5	1	667	01:32:29	5549	01:33:18	5598	00:00:49	49	0.0000
nopath	1	3	9	1	763	01:32:24	5544	01:33:22	5602	00:00:58	58	0.0000
nopath	2	1	13	15	504	01:32:12	5532	01:33:36	5616	00:01:24	84	0.0000
nopath	2	3	9	1	679	01:31:48	5508	01:33:36	5616	00:01:48	108	0.0000
nopath	2	3	2	1	679	01:32:11	5531	01:33:39	5619	00:01:28	88	0.0000
nopath	3	6	6	1	667	01:32:41	5561	01:33:56	5636	00:01:15	75	0.0000
nopath	1	2	9	1	504	01:33:10	5590	01:33:57	5637	00:00:47	47	0.0000
nopath	5	1	12	14	785	01:33:00	5580	01:34:06	5646	00:01:06	66	0.0000	00:01:08
nopath	1	3	9	1	763	01:32:30	5550	01:34:12	5652	00:01:42	102	0.0000
nopath	4	2	5	1	708	01:33:02	5582	01:34:15	5655	00:01:13	73	0.0000
nopath	1	3	10	1	763	01:33:15	5595	01:34:16	5656	00:01:01	61	0.0000
nopath	3	6	12	14	667	01:33:06	5586	01:34:17	5657	00:01:11	71	0.0000
nopath	3	6	5	1	667	01:33:14	5594	01:34:19	5659	00:01:05	65	0.0000
nopath	3	6	5	1	667	01:33:36	5616	01:34:25	5665	00:00:49	49	0.0000
nopath	5	3	3	1	621	01:33:26	5606	01:34:33	5673	00:01:07	67	0.0000
nopath	3	1	5	1	763	01:33:37	5617	01:34:41	5681	00:01:04	64	0.0000
nopath	2	3	9	1	679	01:33:40	5620	01:34:42	5682	00:01:02	62	0.0000
nopath	4	1	5	1	792	01:33:34	5614	01:34:45	5685	00:01:11	71	0.0000
nopath	6	2	2	1	748	01:33:52	5632	01:34:48	5688	00:00:56	56	0.0000
nopath	2	4	9	1	708	01:33:59	5639	01:34:52	5692	00:00:53	53	0.0000
nopath	1	7	9	1	542	01:33:57	5637	01:34:54	5694	00:00:57	57	0.0000
nopath	1	2	9	1	504	01:34:09	5649	01:34:58	5698	00:00:49	49	0.0000
nopath	2	3	12	14	679	01:34:05	5645	01:34:59	5699	00:00:54	54	0.0000
nopath	3	6	13	15	667	01:34:06	5646	01:35:10	5710	00:01:04	64	0.0000	00:01:02
nopath	5	1	3	1	785	01:34:15	5655	01:35:16	5716	00:01:01	61	0.0000
nopath	1	2	9	1	504	01:34:38	5678	01:35:27	5727	00:00:49	49	0.0000
nopath	5	6	5	1	380	01:34:45	5685	01:35:27	5727	00:00:42	42	0.0000
nopath	3	6	5	1	667	01:34:27	5667	01:35:36	5736	00:01:09	69	0.0000
nopath	3	6	12	14	667	01:34:30	5670	01:35:39	5739	00:01:09	69	0.0000
nopath	1	3	3	1	763	01:34:08	5648	01:35:42	5742	00:01:34	94	0.0000
nopath	3	6	10	1	667	01:34:39	5679	01:35:44	5744	00:01:05	65	0.0000
nopath	3	2	7	1	679	01:34:33	5673	01:35:45	5745	00:01:12	72	0.0000
nopath	3	6	12	14	667	01:34:52	5692	01:35:49	5749	00:00:57	57	0.0000
nopath	2	1	5	1	504	01:34:53	5693	01:35:49	5749	00:00:56	56	0.0000
nopath	3	6	12	14	667	01:34:55	5695	01:35:51	5751	00:00:56	56	0.0000
nopath	3	2	6	1	679	01:34:42	5682	01:35:51	5751	00:01:09	69	0.0000
nopath	2	1	13	15	504	01:35:10	5710	01:36:00	5760	00:00:50	50	0.0000	00:01:01
nopath	2	1	12	14	504	01:35:27	5727	01:36:11	5771	00:00:44	44	0.0000
nopath	2	4	3	1	708	01:34:28	5668	01:36:15	5775	00:01:47	107	0.0000
nopath	4	2	12	14	708	01:34:43	5683	01:36:16	5776	00:01:33	93	0.0000
nopath	6	3	12	14	667	01:35:18	5718	01:36:24	5784	00:01:06	66	0.0000
nopath	3	6	3	1	667	01:35:14	5714	01:36:26	5786	00:01:12	72	0.0000
nopath	3	5	9	1	621	01:35:14	5714	01:36:27	5787	00:01:13	73	0.0000
nopath	3	6	5	1	667	01:35:20	5720	01:36:31	5791	00:01:11	71	0.0000
nopath	3	6	12	14	667	01:35:37	5737	01:36:33	5793	00:00:56	56	0.0000
nopath	5	1	3	1	785	01:35:15	5715	01:36:35	5795	00:01:20	80	0.0000
nopath	4	6	3	1	696	01:35:34	5734	01:36:37	5797	00:01:03	63	0.0000
nopath	5	1	3	1	785	01:35:26	5726	01:36:37	5797	00:01:11	71	0.0000
nopath	2	4	12	14	708	01:35:28	5728	01:36:37	5797	00:01:09	69	0.0000
nopath	5	1	9	1	785	01:35:36	5736	01:36:42	5802	00:01:06	66	0.0000
nopath	1	5	3	1	785	01:34:52	5692	01:36:43	5803	00:01:51	111	0.0000
nopath	1	3	10	1	763	01:34:57	5697	01:36:45	5805	00:01:48	108	0.0000
nopath	1	3	9	1	763	01:35:10	5710	01:36:47	5807	00:01:37	97	0.0000
nopath	3	2	12	14	679	01:35:27	5727	01:36:56	5816	00:01:29	89	0.0000
nopath	6	7	3	1	624	01:36:00	5760	01:37:07	5827	00:01:07	67	0.0000	00:01:10
nopath	1	3	12	14	763	01:36:07	5767	01:37:13	5833	00:01:06	66	0.0000
nopath	6	2	2	1	748	01:35:52	5752	01:37:15	5835	00:01:23	83	0.0000
nopath	2	3	2	1	679	01:35:58	5758	01:37:17	5837	00:01:19	79	0.0000
nopath	2	3	13	15	679	01:36:10	5770	01:37:22	5842	00:01:12	72	0.0000
nopath	2	3	2	1	679	01:36:11	5771	01:37:25	5845	00:01:14	74	0.0000
nopath	3	6	3	1	667	01:36:10	5770	01:37:25	5845	00:01:15	75	0.0000
nopath	3	6	3	1	667	01:36:37	5797	01:37:28	5848	00:00:51	51	0.0000
nopath	6	3	5	1	667	01:36:09	5769	01:37:43	5863	00:01:34	94	0.0000
nopath	5	4	9	1	650	01:36:31	5791	01:37:50	5870	00:01:19	79	0.0000
nopath	5	3	12	14	621	01:37:00	5820	01:37:55	5875	00:00:55	55	0.0000
nopath	3	7	12	14	302	01:37:15	5835	01:37:59	5879	00:00:44	44	0.0000
nopath	1	3	12	14	763	01:36:18	5778	01:38:03	5883	00:01:45	105	0.0000	00:01:23
nopath	1	3	10	1	763	01:36:52	5812	01:38:06	5886	00:01:14	74	0.0000
nopath	2	4	5	1	708	01:36:47	5807	01:38:09	5889	00:01:22	82	0.0000
nopath	2	3	7	1	679	01:36:59	5819	01:38:10	5890	00:01:11	71	0.0000
nopath	1	2	3	1	504	01:37:04	5824	01:38:11	5891	00:01:07	67	0.0000
nopath	2	4	5	1	708	01:37:19	5839	01:38:13	5893	00:00:54	54	0.0000
nopath	5	2	5	1	701	01:37:21	5841	01:38:16	5896	00:00:55	55	0.0000
nopath	5	3	9	1	621	01:37:48	5868	01:38:37	5917	00:00:49	49	0.0000
nopath	3	2	13	15	679	01:37:01	5821	01:38:39	5919	00:01:38	98	0.0000
nopath	4	2	12	14	708	01:37:38	5858	01:38:41	5921	00:01:03	63	0.0000
nopath	1	3	13	15	763	01:37:37	5857	01:38:45	5925	00:01:08	68	0.0000
nopath	3	6	3	1	667	01:37:30	5850	01:38:45	5925	00:01:15	75	0.0000
nopath	3	6	3	1	667	01:37:31	5851	01:38:47	5927	00:01:16	76	0.0000
nopath	1	4	3	1	792	01:37:47	5867	01:38:47	5927	00:01:00	60	0.0000
nopath	1	2	9	1	504	01:37:53	5873	01:39:06	5946	00:01:13	73	0.0000	00:01:02
nopath	6	1	12	14	832	01:37:47	5867	01:39:06	5946	00:01:19	79	0.0000
nopath	1	7	3	1	542	01:37:59	5879	01:39:16	5956	00:01:17	77	0.0000
nopath	2	4	5	1	708	01:37:36	5856	01:39:25	5965	00:01:49	109	0.0000
nopath	2	4	3	1	708	01:37:42	5862	01:39:26	5966	00:01:44	104	0.0000
nopath	2	7	9	1	458	01:38:24	5904	01:39:27	5967	00:01:03	63	0.0000
nopath	3	6	13	15	667	01:38:11	5891	01:39:29	5969	00:01:18	78	0.0000
nopath	3	6	3	1	667	01:38:24	5904	01:39:32	5972	00:01:08	68	0.0000
nopath	3	6	2	1	667	01:38:36	5916	01:39:34	5974	00:00:58	58	0.0000
nopath	2	3	5	1	679	01:38:23	5903	01:39:37	5977	00:01:14	74	0.0000
nopath	3	5	5	1	621	01:38:37	5917	01:39:37	5977	00:01:00	60	0.0000
nopath	6	1	12	14	832	01:38:09	5889	01:39:42	5982	00:01:33	93	0.0000
nopath	2	3	7	1	679	01:38:39	5919	01:39:43	5983	00:01:04	64	0.0000
nopath	2	3	2	1	679	01:38:47	5927	01:39:45	5985	00:00:58	58	0.0000
nopath	5	1	13	15	785	01:38:45	5925	01:39:47	5987	00:01:02	62	0.0000
nopath	2	3	3	1	679	01:38:56	5936	01:39:49	5989	00:00:53	53	0.0000
nopath	1	4	10	1	792	01:38:37	5917	01:39:56	5996	00:01:19	79	0.0000
nopath	1	2	12	14	504	01:39:23	5963	01:40:09	6009	00:00:46	46	0.0000	00:00:46
nopath	6	2	10	1	748	01:39:20	5960	01:40:17	6017	00:00:57	57	0.0000
nopath	6	1	10	1	832	01:39:24	5964	01:40:26	6026	00:01:02	62	0.0000
nopath	3	6	3	1	667	01:39:03	5943	01:40:26	6026	00:01:23	83	0.0000
nopath	3	6	12	14	667	01:39:19	5959	01:40:29	6029	00:01:10	70	0.0000
nopath	4	7	5	1	331	01:39:30	5970	01:40:35	6035	00:01:05	65	0.0000
nopath	5	6	10	1	380	01:39:54	5994	01:40:47	6047	00:00:53	53	0.0000
nopath	3	1	10	1	763	01:38:36	5916	01:40:54	6054	00:02:18	138	0.0000
nopath	6	3	9	1	667	01:40:06	6006	01:40:55	6055	00:00:49	49	0.0000
nopath	3	6	3	1	667	01:39:51	5991	01:40:56	6056	00:01:05	65	0.0000
nopath	3	6	13	15	667	01:39:52	5992	01:41:01	6061	00:01:09	69	0.0000	00:01:07
nopath	3	6	5	1	667	01:40:02	6002	01:41:16	6076	00:01:14	74	0.0000
nopath	3	6	10	1	667	01:40:13	6013	01:41:18	6078	00:01:05	65	0.0000
nopath	3	6	3	1	667	01:40:20	6020	01:41:20	6080	00:01:00	60	0.0000
nopath	3	5	5	1	621	01:40:22	6022	01:41:23	6083	00:01:01	61	0.0000
nopath	2	1	5	1	504	01:40:43	6043	01:41:26	6086	00:00:43	43	0.0000
nopath	4	1	12	14	792	01:39:43	5983	01:41:29	6089	00:01:46	106	0.0000
nopath	5	1	3	1	785	01:40:02	6002	01:41:31	6091	00:01:29	89	0.0000
nopath	3	6	12	14	667	01:40:43	6043	01:41:33	6093	00:00:50	50	0.0000
nopath	6	1	3	1	832	01:40:32	6032	01:41:35	6095	00:01:03	63	0.0000
nopath	6	2	3	1	748	01:40:38	6038	01:41:37	6097	00:00:59	59	0.0000
nopath	1	2	9	1	504	01:39:56	5996	01:41:40	6100	00:01:44	104	0.0000
nopath	3	6	5	1	667	01:40:50	6050	01:41:41	6101	00:00:51	51	0.0000
nopath	6	4	5	1	696	01:40:47	6047	01:41:42	6102	00:00:55	55	0.0000
nopath	2	3	9	1	679	01:40:28	6028	01:41:42	6102	00:01:14	74	0.0000
nopath	3	6	9	1	667	01:40:58	6058	01:41:49	6109	00:00:51	51	0.0000
nopath	1	7	6	1	542	01:40:57	6057	01:41:50	6110	00:00:53	53	0.0000
nopath	5	6	9	1	380	01:41:00	6060	01:41:57	6117	00:00:57	57	0.0000
nopath	1	3	2	1	763	01:40:39	6039	01:41:59	6119	00:01:20	80	0.0000
nopath	6	1	3	1	832	01:40:56	6056	01:41:59	6119	00:01:03	63	0.0000
nopath	3	6	12	14	667	01:41:02	6062	01:42:17	6137	00:01:15	75	0.0000	00:01:00
nopath	5	4	5	1	650	01:41:22	6082	01:42:24	6144	00:01:02	62	0.0000
nopath	5	1	2	1	785	01:41:26	6086	01:42:30	6150	00:01:04	64	0.0000
nopath	1	3	9	1	763	01:41:10	6070	01:42:32	6152	00:01:22	82	0.0000
nopath	2	4	13	15	708	01:40:45	6045	01:42:37	6157	00:01:52	112	0.0000
nopath	3	6	3	1	667	01:41:39	6099	01:42:38	6158	00:00:59	59	0.0000
nopath	2	3	3	1	679	01:41:15	6075	01:42:39	6159	00:01:24	84	0.0000
nopath	3	6	9	1	667	01:41:45	6105	01:42:40	6160	00:00:55	55	0.0000
nopath	2	4	5	1	708	01:41:46	6106	01:42:42	6162	00:00:56	56	0.0000
nopath	1	2	3	1	504	01:41:53	6113	01:42:44	6164	00:00:51	51	0.0000
nopath	6	1	10	1	832	01:41:30	6090	01:42:44	6164	00:01:14	74	0.0000
nopath	3	2	10	1	679	01:41:36	6096	01:42:55	6175	00:01:19	79	0.0000
nopath	3	2	12	14	679	01:41:58	6118	01:42:57	6177	00:00:59	59	0.0000
nopath	3	7	12	14	302	01:42:23	6143	01:43:03	6183	00:00:40	40	0.0000	00:00:45
nopath	6	5	12	14	380	01:42:30	6150	01:43:08	6188	00:00:38	38	0.0000
nopath	2	1	13	15	504	01:41:59	6119	01:43:08	6188	00:01:09	69	0.0000
nopath	5	1	5	1	785	01:41:48	6108	01:43:11	6191	00:01:23	83	0.0000
nopath	1	4	12	14	792	01:42:22	6142	01:43:27	6207	00:01:05	65	0.0000
nopath	2	4	3	1	708	01:42:45	6165	01:43:40	6220	00:00:55	55	0.0000
nopath	1	2	12	14	504	01:42:55	6175	01:43:42	6222	00:00:47	47	0.0000
nopath	4	3	12	14	375	01:43:09	6189	01:43:44	6224	00:00:35	35	0.0000
nopath	3	6	5	1	667	01:42:00	6120	01:43:46	6226	00:01:46	106	0.0000
nopath	5	1	3	1	785	01:42:52	6172	01:43:52	6232	00:01:00	60	0.0000
nopath	5	3	12	14	621	01:42:46	6166	01:43:54	6234	00:01:08	68	0.0000
nopath	2	6	3	1	748	01:42:17	6137	01:43:56	6236	00:01:39	99	0.0000
nopath	5	3	3	1	621	01:42:59	6179	01:43:56	6236	00:00:57	57	0.0000
nopath	1	6	3	1	832	01:42:58	6178	01:44:03	6243	00:01:05	65	0.0000	00:01:40
nopath	1	3	3	1	763	01:42:52	6172	01:44:12	6252	00:01:20	80	0.0000
nopath	2	7	3	1	458	01:43:30	6210	01:44:14	6254	00:00:44	44	0.0000
nopath	6	2	5	1	748	01:42:54	6174	01:44:15	6255	00:01:21	81	0.0000
nopath	3	6	10	1	667	01:43:14	6194	01:44:15	6255	00:01:01	61	0.0000
nopath	3	6	5	1	667	01:43:37	6217	01:44:26	6266	00:00:49	49	0.0000
nopath	2	3	3	1	679	01:43:31	6211	01:44:29	6269	00:00:58	58	0.0000
nopath	2	3	3	1	679	01:43:32	6212	01:44:31	6271	00:00:59	59	0.0000
nopath	1	2	3	1	504	01:43:52	6232	01:44:37	6277	00:00:45	45	0.0000
nopath	3	4	13	15	375	01:44:14	6254	01:44:49	6289	00:00:35	35	0.0000
nopath	1	3	13	15	763	01:43:45	6225	01:44:55	6295	00:01:10	70	0.0000
nopath	4	2	9	1	708	01:44:02	6242	01:44:55	6295	00:00:53	53	0.0000
nopath	4	1	12	14	792	01:44:02	6242	01:45:08	6308	00:01:06	66	0.0000	00:01:16
nopath	2	3	3	1	679	01:44:20	6260	01:45:13	6313	00:00:53	53	0.0000
nopath	3	6	6	1	667	01:44:11	6251	01:45:16	6316	00:01:05	65	0.0000
nopath	2	4	5	1	708	01:44:25	6265	01:45:19	6319	00:00:54	54	0.0000
nopath	5	2	13	15	701	01:44:31	6271	01:45:28	6328	00:00:57	57	0.0000
nopath	5	7	3	1	577	01:44:23	6263	01:45:37	6337	00:01:14	74	0.0000
nopath	2	3	3	1	679	01:44:37	6277	01:45:42	6342	00:01:05	65	0.0000
nopath	4	7	10	1	331	01:45:13	6313	01:45:44	6344	00:00:31	31	0.0000
nopath	1	3	12	14	763	01:44:56	6296	01:45:55	6355	00:00:59	59	0.0000
nopath	4	1	6	1	792	01:44:13	6253	01:45:57	6357	00:01:44	104	0.0000
nopath	5	3	12	14	621	01:45:10	6310	01:46:03	6363	00:00:53	53	0.0000	00:00:58
nopath	1	5	13	15	785	01:44:42	6282	01:46:07	6367	00:01:25	85	0.0000
nopath	4	2	9	1	708	01:45:16	6316	01:46:09	6369	00:00:53	53	0.0000
nopath	3	6	9	1	667	01:44:59	6299	01:46:16	6376	00:01:17	77	0.0000
nopath	5	1	9	1	785	01:45:11	6311	01:46:21	6381	00:01:10	70	0.0000
nopath	2	3	5	1	679	01:44:59	6299	01:46:24	6384	00:01:25	85	0.0000
nopath	2	4	10	1	708	01:44:57	6297	01:46:25	6385	00:01:28	88	0.0000
nopath	1	2	9	1	504	01:45:25	6325	01:46:27	6387	00:01:02	62	0.0000
nopath	2	4	6	1	708	01:45:34	6334	01:46:28	6388	00:00:54	54	0.0000
nopath	3	6	6	1	667	01:45:14	6314	01:46:29	6389	00:01:15	75	0.0000
nopath	2	3	12	14	679	01:45:35	6335	01:46:29	6389	00:00:54	54	0.0000
nopath	3	6	6	1	667	01:45:31	6331	01:46:32	6392	00:01:01	61	0.0000
nopath	1	2	13	15	504	01:45:42	6342	01:46:33	6393	00:00:51	51	0.0000
nopath	3	6	13	15	667	01:45:37	6337	01:46:36	6396	00:00:59	59	0.0000
nopath	3	6	12	14	667	01:45:39	6339	01:46:38	6398	00:00:59	59	0.0000
nopath	6	1	12	14	832	01:45:17	6317	01:46:45	6405	00:01:28	88	0.0000
nopath	6	1	3	1	832	01:45:42	6342	01:46:49	6409	00:01:07	67	0.0000
nopath	3	7	3	1	302	01:46:07	6367	01:46:49	6409	00:00:42	42	0.0000
nopath	3	2	5	1	679	01:45:35	6335	01:46:55	6415	00:01:20	80	0.0000
nopath	3	6	6	1	667	01:45:46	6346	01:47:06	6426	00:01:20	80	0.0000	00:01:07
nopath	3	6	10	1	667	01:46:18	6378	01:47:10	6430	00:00:52	52	0.0000
nopath	2	1	12	14	504	01:46:06	6366	01:47:10	6430	00:01:04	64	0.0000
nopath	2	1	12	14	504	01:46:21	6381	01:47:15	6435	00:00:54	54	0.0000
nopath	5	1	3	1	785	01:45:30	6330	01:47:21	6441	00:01:51	111	0.0000
nopath	3	6	9	1	667	01:46:33	6393	01:47:23	6443	00:00:50	50	0.0000
nopath	2	4	6	1	708	01:45:52	6352	01:47:25	6445	00:01:33	93	0.0000
nopath	2	3	5	1	679	01:46:26	6386	01:47:27	6447	00:01:01	61	0.0000
nopath	2	4	3	1	708	01:46:35	6395	01:47:30	6450	00:00:55	55	0.0000
nopath	6	2	9	1	748	01:46:26	6386	01:47:31	6451	00:01:05	65	0.0000
nopath	6	2	6	1	748	01:46:35	6395	01:47:34	6454	00:00:59	59	0.0000
nopath	1	3	3	1	763	01:46:29	6389	01:47:36	6456	00:01:07	67	0.0000
nopath	6	7	5	1	624	01:46:14	6374	01:47:57	6477	00:01:43	103	0.0000
nopath	5	7	3	1	577	01:47:13	6433	01:48:11	6491	00:00:58	58	0.0000	00:01:05
nopath	1	3	9	1	763	01:47:18	6438	01:48:22	6502	00:01:04	64	0.0000
nopath	5	1	13	15	785	01:47:33	6453	01:48:36	6516	00:01:03	63	0.0000
nopath	1	2	12	14	504	01:47:46	6466	01:48:36	6516	00:00:50	50	0.0000
nopath	3	6	12	14	667	01:47:28	6448	01:48:37	6517	00:01:09	69	0.0000
nopath	3	5	5	1	621	01:47:47	6467	01:48:39	6519	00:00:52	52	0.0000
nopath	3	4	12	14	375	01:48:06	6486	01:48:39	6519	00:00:33	33	0.0000
nopath	2	3	3	1	679	01:47:00	6420	01:48:42	6522	00:01:42	102	0.0000
nopath	3	6	12	14	667	01:47:48	6468	01:48:44	6524	00:00:56	56	0.0000
nopath	6	3	3	1	667	01:48:04	6484	01:48:53	6533	00:00:49	49	0.0000
nopath	6	2	4	1	748	01:48:07	6487	01:49:04	6544	00:00:57	57	0.0000	00:01:07
nopath	2	5	12	14	701	01:47:31	6451	01:49:05	6545	00:01:34	94	0.0000
nopath	1	3	9	1	763	01:47:48	6468	01:49:12	6552	00:01:24	84	0.0000
nopath	3	6	9	1	667	01:48:01	6481	01:49:16	6556	00:01:15	75	0.0000
nopath	6	1	5	1	832	01:48:16	6496	01:49:18	6558	00:01:02	62	0.0000
nopath	3	6	13	15	667	01:48:21	6501	01:49:21	6561	00:01:00	60	0.0000
nopath	5	3	10	1	621	01:48:20	6500	01:49:23	6563	00:01:03	63	0.0000
nopath	3	2	5	1	679	01:48:12	6492	01:49:25	6565	00:01:13	73	0.0000
nopath	5	1	5	1	785	01:47:55	6475	01:49:41	6581	00:01:46	106	0.0000
nopath	1	4	5	1	792	01:48:21	6501	01:49:45	6585	00:01:24	84	0.0000
nopath	4	2	9	1	708	01:48:20	6500	01:49:45	6585	00:01:25	85	0.0000
nopath	2	4	3	1	708	01:48:07	6487	01:49:47	6587	00:01:40	100	0.0000
nopath	2	3	9	1	679	01:48:26	6506	01:49:49	6589	00:01:23	83	0.0000
nopath	3	6	13	15	667	01:48:42	6522	01:49:49	6589	00:01:07	67	0.0000
nopath	3	5	12	14	621	01:48:44	6524	01:49:51	6591	00:01:07	67	0.0000
nopath	3	6	5	1	667	01:49:03	6543	01:49:53	6593	00:00:50	50	0.0000
nopath	3	6	4	1	667	01:49:08	6548	01:49:57	6597	00:00:49	49	0.0000
nopath	4	1	5	1	792	01:48:34	6514	01:50:03	6603	00:01:29	89	0.0000	00:01:36
nopath	1	2	3	1	504	01:48:45	6525	01:50:09	6609	00:01:24	84	0.0000
nopath	2	3	13	15	679	01:48:57	6537	01:50:11	6611	00:01:14	74	0.0000
nopath	2	4	5	1	708	01:49:21	6561	01:50:14	6614	00:00:53	53	0.0000
nopath	2	1	9	1	504	01:49:35	6575	01:50:39	6639	00:01:04	64	0.0000
nopath	1	3	3	1	763	01:48:53	6533	01:50:42	6642	00:01:49	109	0.0000
nopath	1	3	13	15	763	01:49:05	6545	01:50:47	6647	00:01:42	102	0.0000
nopath	3	6	12	14	667	01:49:56	6596	01:50:49	6649	00:00:53	53	0.0000
nopath	2	3	3	1	679	01:49:34	6574	01:50:49	6649	00:01:15	75	0.0000
nopath	5	1	10	1	785	01:49:35	6575	01:50:51	6651	00:01:16	76	0.0000
nopath	2	3	9	1	679	01:49:58	6598	01:50:52	6652	00:00:54	54	0.0000
nopath	1	2	3	1	504	01:50:02	6602	01:50:57	6657	00:00:55	55	0.0000
nopath	3	5	13	15	621	01:50:06	6606	01:51:00	6660	00:00:54	54	0.0000	00:01:04
nopath	3	6	12	14	667	01:50:07	6607	01:51:01	6661	00:00:54	54	0.0000
nopath	6	3	13	15	667	01:49:37	6577	01:51:09	6669	00:01:32	92	0.0000
nopath	5	4	12	14	650	01:49:56	6596	01:51:09	6669	00:01:13	73	0.0000
nopath	6	3	12	14	667	01:50:08	6608	01:51:13	6673	00:01:05	65	0.0000
nopath	3	1	12	14	763	01:49:18	6558	01:51:19	6679	00:02:01	121	0.0000
nopath	1	3	6	1	763	01:50:17	6617	01:51:22	6682	00:01:05	65	0.0000
nopath	1	2	3	1	504	01:50:54	6654	01:51:36	6696	00:00:42	42	0.0000
nopath	5	3	10	1	621	01:50:50	6650	01:51:44	6704	00:00:54	54	0.0000
nopath	3	6	5	1	667	01:50:16	6616	01:51:46	6706	00:01:30	90	0.0000
nopath	3	6	12	14	667	01:50:47	6647	01:51:48	6708	00:01:01	61	0.0000
nopath	5	3	12	14	621	01:50:58	6658	01:51:48	6708	00:00:50	50	0.0000
nopath	2	3	12	14	679	01:50:24	6624	01:51:53	6713	00:01:29	89	0.0000
nopath	2	3	5	1	679	01:50:37	6637	01:51:55	6715	00:01:18	78	0.0000
nopath	5	1	12	14	785	01:50:50	6650	01:51:58	6718	00:01:08	68	0.0000
nopath	3	6	3	1	667	01:50:55	6655	01:51:59	6719	00:01:04	64	0.0000
nopath	3	6	3	1	667	01:51:01	6661	01:52:01	6721	00:01:00	60	0.0000	00:01:00
nopath	5	2	3	1	701	01:51:07	6667	01:52:02	6722	00:00:55	55	0.0000
nopath	3	6	3	1	667	01:51:07	6667	01:52:03	6723	00:00:56	56	0.0000
nopath	3	6	6	1	667	01:51:12	6672	01:52:04	6724	00:00:52	52	0.0000
nopath	1	4	9	1	792	01:51:09	6669	01:52:08	6728	00:00:59	59	0.0000
nopath	6	7	12	14	624	01:51:03	6663	01:52:28	6748	00:01:25	85	0.0000
nopath	2	7	13	15	458	01:51:18	6678	01:52:32	6752	00:01:14	74	0.0000
nopath	2	4	12	14	708	01:51:05	6665	01:52:37	6757	00:01:32	92	0.0000
nopath	6	1	12	14	832	01:51:09	6669	01:52:42	6762	00:01:33	93	0.0000
nopath	5	1	9	1	785	01:51:19	6679	01:52:46	6766	00:01:27	87	0.0000
nopath	2	3	3	1	679	01:51:44	6704	01:52:48	6768	00:01:04	64	0.0000
nopath	5	1	12	14	785	01:51:33	6693	01:52:51	6771	00:01:18	78	0.0000
nopath	5	3	12	14	621	01:52:06	6726	01:53:04	6784	00:00:58	58	0.0000	00:00:56
nopath	1	2	3	1	504	01:52:31	6751	01:53:16	6796	00:00:45	45	0.0000
nopath	6	2	5	1	748	01:52:08	6728	01:53:20	6800	00:01:12	72	0.0000
nopath	3	4	9	1	375	01:52:48	6768	01:53:21	6801	00:00:33	33	0.0000
nopath	6	1	3	1	832	01:51:47	6707	01:53:24	6804	00:01:37	97	0.0000
nopath	1	3	13	15	763	01:51:53	6713	01:53:25	6805	00:01:32	92	0.0000
nopath	1	3	9	1	763	01:52:04	6724	01:53:27	6807	00:01:23	83	0.0000
nopath	3	6	9	1	667	01:52:34	6754	01:53:31	6811	00:00:57	57	0.0000
nopath	3	6	3	1	667	01:52:37	6757	01:53:33	6813	00:00:56	56	0.0000
nopath	3	6	13	15	667	01:52:44	6764	01:53:37	6817	00:00:53	53	0.0000
nopath	4	1	9	1	792	01:51:45	6705	01:53:48	6828	00:02:03	123	0.0000
nopath	3	1	8	1	763	01:52:17	6737	01:53:55	6835	00:01:38	98	0.0000
nopath	6	2	3	1	748	01:52:41	6761	01:53:55	6835	00:01:14	74	0.0000
nopath	2	4	12	14	708	01:52:39	6759	01:53:58	6838	00:01:19	79	0.0000
nopath	2	3	12	14	679	01:52:52	6772	01:53:59	6839	00:01:07	67	0.0000
nopath	4	2	3	1	708	01:52:32	6752	01:54:05	6845	00:01:33	93	0.0000	00:01:19
nopath	2	3	12	14	679	01:53:13	6793	01:54:08	6848	00:00:55	55	0.0000
nopath	3	2	3	1	679	01:53:01	6781	01:54:10	6850	00:01:09	69	0.0000
nopath	1	5	10	1	785	01:53:12	6792	01:54:18	6858	00:01:06	66	0.0000
nopath	2	1	12	14	504	01:53:41	6821	01:54:31	6871	00:00:50	50	0.0000
nopath	4	1	9	1	792	01:53:15	6795	01:54:33	6873	00:01:18	78	0.0000
nopath	2	4	12	14	708	01:53:23	6803	01:54:36	6876	00:01:13	73	0.0000
nopath	3	6	3	1	667	01:53:10	6790	01:54:36	6876	00:01:26	86	0.0000
nopath	2	4	3	1	708	01:53:41	6821	01:54:38	6878	00:00:57	57	0.0000
nopath	1	7	12	14	542	01:53:53	6833	01:54:42	6882	00:00:49	49	0.0000
nopath	2	4	5	1	708	01:53:49	6829	01:54:43	6883	00:00:54	54	0.0000
nopath	5	6	3	1	380	01:53:44	6824	01:54:47	6887	00:01:03	63	0.0000
nopath	3	6	12	14	667	01:53:50	6830	01:54:57	6897	00:01:07	67	0.0000
nopath	3	6	5	1	667	01:53:55	6835	01:54:59	6899	00:01:04	64	0.0000
nopath	6	1	10	1	832	01:54:01	6841	01:55:04	6904	00:01:03	63	0.0000	00:01:14
nopath	1	3	5	1	763	01:54:00	6840	01:55:12	6912	00:01:12	72	0.0000
nopath	3	6	3	1	667	01:54:17	6857	01:55:17	6917	00:01:00	60	0.0000
nopath	4	7	3	1	331	01:54:47	6887	01:55:18	6918	00:00:31	31	0.0000
nopath	3	2	6	1	679	01:53:55	6835	01:55:19	6919	00:01:24	84	0.0000
nopath	1	4	12	14	792	01:54:25	6865	01:55:25	6925	00:01:00	60	0.0000
nopath	2	4	9	1	708	01:54:23	6863	01:55:36	6936	00:01:13	73	0.0000
nopath	2	3	3	1	679	01:54:24	6864	01:55:38	6938	00:01:14	74	0.0000
nopath	5	1	3	1	785	01:53:59	6839	01:55:41	6941	00:01:42	102	0.0000
nopath	4	5	3	1	650	01:54:51	6891	01:55:45	6945	00:00:54	54	0.0000
nopath	2	1	3	1	504	01:54:59	6899	01:56:01	6961	00:01:02	62	0.0000	00:00:56
nopath	1	3	5	1	763	01:54:54	6894	01:56:02	6962	00:01:08	68	0.0000
nopath	5	6	12	14	380	01:55:30	6930	01:56:08	6968	00:00:38	38	0.0000
nopath	2	3	13	15	679	01:54:58	6898	01:56:11	6971	00:01:13	73	0.0000
nopath	6	2	3	1	748	01:55:15	6915	01:56:12	6972	00:00:57	57	0.0000
nopath	2	4	13	15	708	01:55:11	6911	01:56:15	6975	00:01:04	64	0.0000
nopath	1	2	12	14	504	01:55:14	6914	01:56:16	6976	00:01:02	62	0.0000
nopath	3	6	12	14	667	01:55:19	6919	01:56:27	6987	00:01:08	68	0.0000
nopath	5	7	12	14	577	01:55:34	6934	01:56:33	6993	00:00:59	59	0.0000
nopath	2	7	10	1	458	01:55:39	6939	01:56:36	6996	00:00:57	57	0.0000
nopath	1	7	3	1	542	01:55:41	6941	01:56:45	7005	00:01:04	64	0.0000
nopath	3	6	6	1	667	01:55:40	6940	01:56:45	7005	00:01:05	65	0.0000
nopath	5	1	9	1	785	01:55:45	6945	01:56:47	7007	00:01:02	62	0.0000
nopath	3	6	12	14	667	01:55:53	6953	01:56:48	7008	00:00:55	55	0.0000
nopath	6	2	9	1	748	01:55:32	6932	01:56:49	7009	00:01:17	77	0.0000
nopath	6	3	3	1	667	01:55:39	6939	01:56:53	7013	00:01:14	74	0.0000
nopath	6	1	9	1	832	01:55:32	6932	01:56:57	7017	00:01:25	85	0.0000
nopath	6	1	3	1	832	01:55:57	6957	01:57:02	7022	00:01:05	65	0.0000	00:01:15
nopath	2	4	5	1	708	01:55:43	6943	01:57:15	7035	00:01:32	92	0.0000
nopath	1	4	12	14	792	01:56:11	6971	01:57:17	7037	00:01:06	66	0.0000
nopath	3	2	9	1	679	01:56:12	6972	01:57:20	7040	00:01:08	68	0.0000
nopath	3	6	12	14	667	01:56:13	6973	01:57:20	7040	00:01:07	67	0.0000
nopath	3	5	3	1	621	01:56:22	6982	01:57:23	7043	00:01:01	61	0.0000
nopath	3	6	3	1	667	01:56:34	6994	01:57:26	7046	00:00:52	52	0.0000
nopath	2	3	9	1	679	01:56:11	6971	01:57:29	7049	00:01:18	78	0.0000
nopath	2	3	10	1	679	01:56:25	6985	01:57:32	7052	00:01:07	67	0.0000
nopath	2	6	3	1	748	01:55:47	6947	01:57:35	7055	00:01:48	108	0.0000
nopath	4	2	12	14	708	01:56:22	6982	01:57:38	7058	00:01:16	76	0.0000
nopath	4	2	9	1	708	01:56:23	6983	01:57:40	7060	00:01:17	77	0.0000
nopath	2	4	12	14	708	01:56:59	7019	01:57:56	7076	00:00:57	57	0.0000
nopath	2	1	9	1	504	01:57:12	7032	01:57:56	7076	00:00:44	44	0.0000
nopath	2	3	3	1	679	01:57:01	7021	01:57:58	7078	00:00:57	57	0.0000
nopath	2	4	7	1	708	01:57:02	7022	01:58:01	7081	00:00:59	59	0.0000	00:01:12
nopath	1	2	12	14	504	01:56:21	6981	01:58:02	7082	00:01:41	101	0.0000
nopath	4	3	12	14	375	01:57:27	7047	01:58:04	7084	00:00:37	37	0.0000
nopath	1	2	3	1	504	01:56:44	7004	01:58:09	7089	00:01:25	85	0.0000
nopath	3	6	7	1	667	01:56:51	7011	01:58:16	7096	00:01:25	85	0.0000
nopath	5	4	3	1	650	01:56:58	7018	01:58:19	7099	00:01:21	81	0.0000
nopath	1	3	12	14	763	01:56:29	6989	01:58:23	7103	00:01:54	114	0.0000
nopath	1	3	3	1	763	01:56:41	7001	01:58:25	7105	00:01:44	104	0.0000
nopath	5	1	10	1	785	01:57:27	7047	01:58:27	7107	00:01:00	60	0.0000
nopath	1	3	3	1	763	01:57:15	7035	01:58:29	7109	00:01:14	74	0.0000
nopath	1	3	7	1	763	01:57:16	7036	01:58:31	7111	00:01:15	75	0.0000
nopath	4	7	3	1	331	01:58:01	7081	01:58:32	7112	00:00:31	31	0.0000
nopath	3	6	6	1	667	01:57:23	7043	01:58:36	7116	00:01:13	73	0.0000
nopath	3	5	3	1	621	01:57:26	7046	01:58:37	7117	00:01:11	71	0.0000
nopath	5	3	12	14	621	01:57:12	7032	01:58:44	7124	00:01:32	92	0.0000
nopath	6	3	9	1	667	01:56:58	7018	01:58:46	7126	00:01:48	108	0.0000
nopath	3	7	13	15	302	01:57:48	7068	01:58:53	7133	00:01:05	65	0.0000
nopath	5	1	13	15	785	01:57:52	7072	01:58:56	7136	00:01:04	64	0.0000
nopath	5	1	5	1	785	01:57:58	7078	01:59:00	7140	00:01:02	62	0.0000	00:01:14
nopath	6	7	5	1	624	01:57:25	7045	01:59:02	7142	00:01:37	97	0.0000
nopath	2	3	12	14	679	01:58:02	7082	01:59:03	7143	00:01:01	61	0.0000
nopath	6	1	9	1	832	01:57:58	7078	01:59:08	7148	00:01:10	70	0.0000
nopath	3	6	9	1	667	01:58:16	7096	01:59:10	7150	00:00:54	54	0.0000
nopath	1	2	5	1	504	01:58:25	7105	01:59:10	7150	00:00:45	45	0.0000
nopath	3	6	12	14	667	01:58:19	7099	01:59:13	7153	00:00:54	54	0.0000
nopath	6	4	13	15	696	01:58:29	7109	01:59:30	7170	00:01:01	61	0.0000
nopath	2	1	12	14	504	01:58:50	7130	01:59:37	7177	00:00:47	47	0.0000
nopath	3	6	3	1	667	01:58:41	7121	01:59:39	7179	00:00:58	58	0.0000
nopath	4	1	3	1	792	01:57:49	7069	01:59:39	7179	00:01:50	110	0.0000
nopath	3	6	3	1	667	01:58:46	7126	01:59:41	7181	00:00:55	55	0.0000
nopath	1	3	3	1	763	01:58:38	7118	01:59:42	7182	00:01:04	64	0.0000
nopath	6	5	12	14	380	01:59:05	7145	01:59:44	7184	00:00:39	39	0.0000
nopath	3	1	3	1	763	01:58:40	7120	01:59:49	7189	00:01:09	69	0.0000
nopath	2	3	6	1	679	01:59:16	7156	02:00:12	7212	00:00:56	56	0.0000	00:01:10
nopath	5	2	12	14	701	01:59:11	7151	02:00:21	7221	00:01:10	70	0.0000
nopath	3	6	5	1	667	01:59:23	7163	02:00:26	7226	00:01:03	63	0.0000
nopath	5	3	9	1	621	01:59:44	7184	02:00:33	7233	00:00:49	49	0.0000
nopath	3	2	10	1	679	01:59:37	7177	02:00:35	7235	00:00:58	58	0.0000
nopath	2	3	3	1	679	01:59:24	7164	02:00:42	7242	00:01:18	78	0.0000
nopath	3	6	7	1	667	01:59:49	7189	02:00:46	7246	00:00:57	57	0.0000
nopath	3	6	3	1	667	01:59:52	7192	02:00:48	7248	00:00:56	56	0.0000
nopath	2	3	6	1	679	01:59:44	7184	02:00:56	7256	00:01:12	72	0.0000
nopath	4	2	3	1	708	02:00:12	7212	02:01:08	7268	00:00:56	56	0.0000	00:01:09
nopath	1	5	12	14	785	01:59:57	7197	02:01:08	7268	00:01:11	71	0.0000
nopath	4	1	5	1	792	02:00:16	7216	02:01:20	7280	00:01:04	64	0.0000
nopath	1	3	3	1	763	02:00:00	7200	02:01:22	7282	00:01:22	82	0.0000
nopath	3	7	13	15	302	02:00:31	7231	02:01:24	7284	00:00:53	53	0.0000
nopath	4	6	4	1	696	02:00:11	7211	02:01:26	7286	00:01:15	75	0.0000
nopath	2	4	3	1	708	02:00:21	7221	02:01:28	7288	00:01:07	67	0.0000
nopath	2	4	3	1	708	02:00:23	7223	02:01:30	7290	00:01:07	67	0.0000
nopath	5	1	6	1	785	02:00:04	7204	02:01:31	7291	00:01:27	87	0.0000
nopath	2	1	5	1	504	02:01:02	7262	02:01:55	7315	00:00:53	53	0.0000
nopath	3	6	9	1	667	02:00:22	7222	02:01:56	7316	00:01:34	94	0.0000
nopath	2	3	9	1	679	02:00:47	7247	02:01:56	7316	00:01:09	69	0.0000
nopath	2	4	12	14	708	02:00:56	7256	02:01:59	7319	00:01:03	63	0.0000
nopath	2	3	12	14	679	02:00:57	7257	02:02:02	7322	00:01:05	65	0.0000	00:01:11
nopath	1	2	12	14	504	02:01:04	7264	02:02:06	7326	00:01:02	62	0.0000
nopath	5	1	12	14	785	02:00:27	7227	02:02:06	7326	00:01:39	99	0.0000
nopath	5	3	3	1	621	02:01:06	7266	02:02:13	7333	00:01:07	67	0.0000
nopath	3	2	12	14	679	02:01:09	7269	02:02:16	7336	00:01:07	67	0.0000
nopath	6	2	3	1	748	02:01:15	7275	02:02:25	7345	00:01:10	70	0.0000
nopath	3	4	3	1	375	02:01:54	7314	02:02:26	7346	00:00:32	32	0.0000
nopath	1	3	9	1	763	02:00:55	7255	02:02:32	7352	00:01:37	97	0.0000
nopath	3	6	5	1	667	02:01:27	7287	02:02:36	7356	00:01:09	69	0.0000
nopath	5	1	3	1	785	02:01:38	7298	02:02:38	7358	00:01:00	60	0.0000
nopath	2	4	13	15	708	02:01:19	7279	02:02:40	7360	00:01:21	81	0.0000
nopath	2	3	5	1	679	02:01:47	7307	02:02:42	7362	00:00:55	55	0.0000
nopath	5	3	6	1	621	02:01:39	7299	02:02:53	7373	00:01:14	74	0.0000
nopath	6	3	3	1	667	02:02:03	7323	02:02:55	7375	00:00:52	52	0.0000
nopath	1	4	5	1	792	02:01:49	7309	02:03:15	7395	00:01:26	86	0.0000	00:01:15
nopath	3	6	3	1	667	02:02:16	7336	02:03:16	7396	00:01:00	60	0.0000
nopath	6	2	3	1	748	02:02:31	7351	02:03:27	7407	00:00:56	56	0.0000
nopath	3	6	9	1	667	02:02:31	7351	02:03:36	7416	00:01:05	65	0.0000
nopath	1	3	3	1	763	02:02:33	7353	02:03:42	7422	00:01:09	69	0.0000
nopath	3	6	12	14	667	02:02:49	7369	02:03:48	7428	00:00:59	59	0.0000
nopath	3	6	9	1	667	02:02:58	7378	02:03:52	7432	00:00:54	54	0.0000
nopath	3	5	7	1	621	02:03:01	7381	02:03:53	7433	00:00:52	52	0.0000
nopath	5	1	5	1	785	02:02:39	7359	02:03:56	7436	00:01:17	77	0.0000
nopath	1	2	12	14	504	02:03:19	7399	02:04:05	7445	00:00:46	46	0.0000	00:01:01
nopath	3	6	5	1	667	02:03:15	7395	02:04:16	7456	00:01:01	61	0.0000
nopath	3	6	3	1	667	02:03:31	7411	02:04:21	7461	00:00:50	50	0.0000
nopath	6	1	3	1	832	02:03:19	7399	02:04:21	7461	00:01:02	62	0.0000
nopath	5	4	5	1	650	02:03:01	7381	02:04:28	7468	00:01:27	87	0.0000
nopath	3	6	13	15	667	02:03:39	7419	02:04:31	7471	00:00:52	52	0.0000
nopath	3	6	9	1	667	02:03:44	7424	02:04:34	7474	00:00:50	50	0.0000
nopath	1	4	9	1	792	02:03:16	7396	02:04:35	7475	00:01:19	79	0.0000
nopath	3	2	12	14	679	02:02:28	7348	02:04:36	7476	00:02:08	128	0.0000
nopath	1	3	9	1	763	02:03:36	7416	02:04:37	7477	00:01:01	61	0.0000
nopath	3	6	12	14	667	02:03:53	7433	02:04:42	7482	00:00:49	49	0.0000
nopath	3	6	5	1	667	02:03:56	7436	02:04:45	7485	00:00:49	49	0.0000
nopath	2	1	12	14	504	02:02:55	7375	02:04:48	7488	00:01:53	113	0.0000
nopath	2	3	3	1	679	02:03:53	7433	02:04:59	7499	00:01:06	66	0.0000
nopath	6	1	2	1	832	02:03:57	7437	02:05:00	7500	00:01:03	63	0.0000	00:01:05
nopath	1	2	3	1	504	02:03:48	7428	02:05:07	7507	00:01:19	79	0.0000
nopath	5	2	3	1	701	02:04:16	7456	02:05:35	7535	00:01:19	79	0.0000
nopath	2	3	10	1	679	02:04:21	7461	02:05:35	7535	00:01:14	74	0.0000
nopath	3	6	6	1	667	02:04:42	7482	02:05:36	7536	00:00:54	54	0.0000
nopath	3	6	3	1	667	02:04:44	7484	02:05:37	7537	00:00:53	53	0.0000
nopath	2	3	12	14	679	02:04:34	7474	02:05:38	7538	00:01:04	64	0.0000
nopath	2	3	3	1	679	02:04:48	7488	02:05:42	7542	00:00:54	54	0.0000
nopath	5	7	3	1	577	02:04:58	7498	02:05:57	7557	00:00:59	59	0.0000
nopath	5	3	6	1	621	02:05:09	7509	02:06:04	7564	00:00:55	55	0.0000	00:01:07
nopath	1	3	9	1	763	02:04:38	7478	02:06:14	7574	00:01:36	96	0.0000
nopath	2	4	3	1	708	02:04:57	7497	02:06:15	7575	00:01:18	78	0.0000
nopath	4	1	9	1	792	02:05:14	7514	02:06:18	7578	00:01:04	64	0.0000
nopath	3	5	9	1	621	02:05:08	7508	02:06:25	7585	00:01:17	77	0.0000
nopath	3	6	12	14	667	02:05:12	7512	02:06:29	7589	00:01:17	77	0.0000
nopath	2	4	9	1	708	02:05:30	7530	02:06:35	7595	00:01:05	65	0.0000
nopath	5	1	3	1	785	02:05:36	7536	02:06:36	7596	00:01:00	60	0.0000
nopath	5	1	5	1	785	02:05:43	7543	02:06:43	7603	00:01:00	60	0.0000
nopath	3	6	13	15	667	02:05:42	7542	02:06:50	7610	00:01:08	68	0.0000
nopath	3	2	12	14	679	02:05:02	7502	02:06:56	7616	00:01:54	114	0.0000
nopath	1	3	9	1	763	02:05:32	7532	02:07:02	7622	00:01:30	90	0.0000	00:01:20
nopath	3	1	12	14	763	02:05:16	7516	02:07:04	7624	00:01:48	108	0.0000
nopath	3	6	13	15	667	02:06:07	7567	02:07:10	7630	00:01:03	63	0.0000
nopath	6	2	5	1	748	02:06:15	7575	02:07:11	7631	00:00:56	56	0.0000
nopath	3	6	3	1	667	02:06:14	7574	02:07:12	7632	00:00:58	58	0.0000
nopath	6	2	5	1	748	02:06:17	7577	02:07:14	7634	00:00:57	57	0.0000
nopath	3	6	12	14	667	02:06:17	7577	02:07:14	7634	00:00:57	57	0.0000
nopath	1	2	12	14	504	02:06:28	7588	02:07:17	7637	00:00:49	49	0.0000
nopath	6	7	6	1	624	02:06:29	7589	02:07:25	7645	00:00:56	56	0.0000
nopath	2	5	9	1	701	02:06:25	7585	02:07:33	7653	00:01:08	68	0.0000
nopath	2	1	10	1	504	02:06:43	7603	02:07:39	7659	00:00:56	56	0.0000
nopath	3	6	3	1	667	02:06:51	7611	02:07:46	7666	00:00:55	55	0.0000
nopath	2	1	3	1	504	02:07:00	7620	02:07:46	7666	00:00:46	46	0.0000
nopath	3	6	10	1	667	02:06:56	7616	02:07:47	7667	00:00:51	51	0.0000
nopath	5	7	2	1	577	02:06:50	7610	02:07:50	7670	00:01:00	60	0.0000
nopath	6	1	3	1	832	02:06:41	7601	02:07:51	7671	00:01:10	70	0.0000
nopath	2	4	12	14	708	02:06:19	7579	02:07:56	7676	00:01:37	97	0.0000
nopath	5	1	5	1	785	02:06:21	7581	02:07:56	7676	00:01:35	95	0.0000
nopath	3	6	5	1	667	02:07:07	7627	02:07:56	7676	00:00:49	49	0.0000
nopath	1	2	12	14	504	02:07:11	7631	02:07:57	7677	00:00:46	46	0.0000
nopath	2	4	3	1	708	02:06:41	7601	02:07:57	7677	00:01:16	76	0.0000
nopath	3	2	12	14	679	02:07:18	7638	02:08:15	7695	00:00:57	57	0.0000	00:01:23
nopath	2	4	5	1	708	02:07:33	7653	02:08:39	7719	00:01:06	66	0.0000
nopath	2	3	12	14	679	02:07:35	7655	02:08:40	7720	00:01:05	65	0.0000
nopath	1	2	3	1	504	02:07:21	7641	02:08:41	7721	00:01:20	80	0.0000
nopath	2	3	3	1	679	02:07:39	7659	02:08:42	7722	00:01:03	63	0.0000
nopath	1	2	3	1	504	02:07:50	7670	02:08:45	7725	00:00:55	55	0.0000
nopath	2	4	13	15	708	02:07:41	7661	02:08:47	7727	00:01:06	66	0.0000
nopath	4	7	9	1	331	02:08:18	7698	02:08:49	7729	00:00:31	31	0.0000
nopath	2	3	3	1	679	02:07:57	7677	02:08:51	7731	00:00:54	54	0.0000
nopath	5	3	5	1	621	02:08:12	7692	02:09:04	7744	00:00:52	52	0.0000	00:00:52
nopath	2	6	13	15	748	02:07:12	7632	02:09:09	7749	00:01:57	117	0.0000
nopath	1	3	3	1	763	02:08:02	7682	02:09:12	7752	00:01:10	70	0.0000
nopath	4	1	12	14	792	02:07:47	7667	02:09:15	7755	00:01:28	88	0.0000
nopath	2	3	9	1	679	02:08:12	7692	02:09:17	7757	00:01:05	65	0.0000
nopath	2	3	9	1	679	02:08:27	7707	02:09:19	7759	00:00:52	52	0.0000
nopath	5	1	13	15	785	02:08:17	7697	02:09:21	7761	00:01:04	64	0.0000
nopath	2	3	6	1	679	02:08:28	7708	02:09:25	7765	00:00:57	57	0.0000
nopath	6	5	3	1	380	02:08:15	7695	02:09:27	7767	00:01:12	72	0.0000
nopath	3	2	10	1	679	02:08:06	7686	02:09:29	7769	00:01:23	83	0.0000
nopath	2	3	13	15	679	02:08:36	7716	02:09:32	7772	00:00:56	56	0.0000
nopath	4	2	5	1	708	02:08:29	7709	02:09:37	7777	00:01:08	68	0.0000
nopath	6	3	3	1	667	02:08:36	7716	02:09:45	7785	00:01:09	69	0.0000
nopath	5	6	12	14	380	02:09:09	7749	02:09:48	7788	00:00:39	39	0.0000
nopath	3	4	13	15	375	02:08:53	7733	02:09:53	7793	00:01:00	60	0.0000
nopath	1	3	5	1	763	02:08:03	7683	02:10:02	7802	00:01:59	119	0.0000	00:01:34
nopath	6	1	6	1	832	02:08:59	7739	02:10:03	7803	00:01:04	64	0.0000
nopath	3	6	5	1	667	02:08:11	7691	02:10:06	7806	00:01:55	115	0.0000
nopath	1	4	9	1	792	02:08:38	7718	02:10:07	7807	00:01:29	89	0.0000
nopath	3	6	3	1	667	02:08:52	7732	02:10:08	7808	00:01:16	76	0.0000
nopath	3	6	13	15	667	02:09:16	7756	02:10:16	7816	00:01:00	60	0.0000
nopath	3	6	3	1	667	02:09:27	7767	02:10:18	7818	00:00:51	51	0.0000
nopath	1	3	12	14	763	02:09:23	7763	02:10:33	7833	00:01:10	70	0.0000
nopath	1	7	5	1	542	02:09:46	7786	02:10:34	7834	00:00:48	48	0.0000
nopath	1	5	3	1	785	02:09:19	7759	02:10:35	7835	00:01:16	76	0.0000
nopath	1	6	9	1	832	02:09:11	7751	02:10:36	7836	00:01:25	85	0.0000
nopath	6	1	13	15	832	02:09:32	7772	02:10:37	7837	00:01:05	65	0.0000
nopath	2	7	3	1	458	02:09:59	7799	02:10:53	7853	00:00:54	54	0.0000
nopath	4	2	9	1	708	02:10:02	7802	02:10:56	7856	00:00:54	54	0.0000
nopath	3	6	13	15	667	02:09:33	7773	02:11:10	7870	00:01:37	97	0.0000	00:01:02
nopath	4	1	13	15	792	02:10:09	7809	02:11:17	7877	00:01:08	68	0.0000
nopath	3	6	3	1	667	02:10:05	7805	02:11:18	7878	00:01:13	73	0.0000
nopath	1	2	9	1	504	02:10:23	7823	02:11:25	7885	00:01:02	62	0.0000
nopath	5	1	3	1	785	02:09:48	7788	02:11:26	7886	00:01:38	98	0.0000
nopath	3	7	5	1	302	02:10:57	7857	02:11:28	7888	00:00:31	31	0.0000
nopath	2	3	5	1	679	02:10:22	7822	02:11:32	7892	00:01:10	70	0.0000
nopath	3	6	12	14	667	02:10:33	7833	02:11:37	7897	00:01:04	64	0.0000
nopath	2	4	13	15	708	02:10:32	7832	02:11:38	7898	00:01:06	66	0.0000
nopath	1	3	12	14	763	02:10:04	7804	02:11:39	7899	00:01:35	95	0.0000
nopath	3	6	3	1	667	02:10:46	7846	02:11:41	7901	00:00:55	55	0.0000
nopath	6	1	3	1	832	02:10:38	7838	02:11:41	7901	00:01:03	63	0.0000
nopath	3	2	3	1	679	02:10:39	7839	02:11:44	7904	00:01:05	65	0.0000
nopath	1	7	12	14	542	02:10:56	7856	02:11:44	7904	00:00:48	48	0.0000
nopath	3	6	9	1	667	02:10:56	7856	02:11:46	7906	00:00:50	50	0.0000
nopath	2	1	9	1	504	02:10:40	7840	02:11:57	7917	00:01:17	77	0.0000
nopath	6	7	7	1	624	02:11:05	7865	02:12:00	7920	00:00:55	55	0.0000	00:01:19
nopath	6	1	12	14	832	02:10:46	7846	02:12:02	7922	00:01:16	76	0.0000
nopath	2	3	5	1	679	02:11:10	7870	02:12:12	7932	00:01:02	62	0.0000
nopath	3	6	3	1	667	02:11:02	7862	02:12:16	7936	00:01:14	74	0.0000
nopath	1	3	3	1	763	02:11:08	7868	02:12:17	7937	00:01:09	69	0.0000
nopath	3	6	10	1	667	02:11:11	7871	02:12:17	7937	00:01:06	66	0.0000
nopath	3	6	5	1	667	02:11:18	7878	02:12:23	7943	00:01:05	65	0.0000
nopath	2	7	12	14	458	02:11:44	7904	02:12:29	7949	00:00:45	45	0.0000
nopath	3	6	7	1	667	02:11:38	7898	02:12:29	7949	00:00:51	51	0.0000
nopath	3	1	9	1	763	02:11:17	7877	02:12:34	7954	00:01:17	77	0.0000
nopath	2	4	12	14	708	02:11:29	7889	02:12:38	7958	00:01:09	69	0.0000
nopath	2	4	3	1	708	02:11:50	7910	02:12:45	7965	00:00:55	55	0.0000
nopath	5	1	13	15	785	02:10:31	7831	02:12:45	7965	00:02:14	134	0.0000
nopath	2	4	3	1	708	02:11:52	7912	02:12:48	7968	00:00:56	56	0.0000
nopath	5	6	13	15	380	02:12:22	7942	02:12:58	7978	00:00:36	36	0.0000
nopath	6	2	3	1	748	02:12:02	7922	02:12:58	7978	00:00:56	56	0.0000
nopath	1	2	9	1	504	02:12:15	7935	02:13:01	7981	00:00:46	46	0.0000	00:00:59
nopath	1	4	5	1	792	02:12:12	7932	02:13:10	7990	00:00:58	58	0.0000
nopath	4	3	12	14	375	02:12:35	7955	02:13:13	7993	00:00:38	38	0.0000
nopath	4	2	3	1	708	02:11:58	7918	02:13:15	7995	00:01:17	77	0.0000
nopath	5	3	3	1	621	02:12:10	7930	02:13:23	8003	00:01:13	73	0.0000
nopath	5	2	9	1	701	02:12:12	7932	02:13:25	8005	00:01:13	73	0.0000
nopath	2	1	10	1	504	02:12:46	7966	02:13:27	8007	00:00:41	41	0.0000
nopath	5	3	5	1	621	02:12:38	7958	02:13:28	8008	00:00:50	50	0.0000
nopath	2	3	13	15	679	02:12:41	7961	02:13:37	8017	00:00:56	56	0.0000
nopath	1	2	5	1	504	02:12:57	7977	02:13:42	8022	00:00:45	45	0.0000
nopath	1	3	3	1	763	02:12:45	7965	02:13:44	8024	00:00:59	59	0.0000
nopath	3	5	3	1	621	02:12:47	7967	02:13:46	8026	00:00:59	59	0.0000
nopath	5	1	13	15	785	02:12:45	7965	02:13:48	8028	00:01:03	63	0.0000
nopath	4	7	10	1	331	02:13:28	8008	02:14:15	8055	00:00:47	47	0.0000	00:00:39
nopath	1	3	13	15	763	02:12:59	7979	02:14:15	8055	00:01:16	76	0.0000
nopath	3	6	3	1	667	02:13:04	7984	02:14:16	8056	00:01:12	72	0.0000
nopath	3	6	12	14	667	02:13:23	8003	02:14:19	8059	00:00:56	56	0.0000
nopath	1	3	3	1	763	02:13:24	8004	02:14:22	8062	00:00:58	58	0.0000
nopath	3	6	12	14	667	02:13:37	8017	02:14:26	8066	00:00:49	49	0.0000
nopath	3	6	10	1	667	02:13:39	8019	02:14:28	8068	00:00:49	49	0.0000
nopath	2	3	13	15	679	02:13:29	8009	02:14:44	8084	00:01:15	75	0.0000
nopath	6	3	5	1	667	02:13:32	8012	02:14:53	8093	00:01:21	81	0.0000
nopath	6	4	9	1	696	02:13:38	8018	02:14:58	8098	00:01:20	80	0.0000
nopath	6	2	12	14	748	02:14:04	8044	02:15:02	8102	00:00:58	58	0.0000	00:01:03
nopath	2	3	7	1	679	02:13:47	8027	02:15:02	8102	00:01:15	75	0.0000
nopath	5	4	2	1	650	02:13:40	8020	02:15:22	8122	00:01:42	102	0.0000
nopath	3	5	13	15	621	02:14:12	8052	02:15:27	8127	00:01:15	75	0.0000
nopath	6	3	6	1	667	02:14:09	8049	02:15:42	8142	00:01:33	93	0.0000
nopath	2	1	3	1	504	02:15:03	8103	02:15:46	8146	00:00:43	43	0.0000
nopath	3	6	12	14	667	02:14:56	8096	02:15:47	8147	00:00:51	51	0.0000
nopath	3	6	3	1	667	02:15:00	8100	02:15:50	8150	00:00:50	50	0.0000
nopath	5	1	10	1	785	02:14:34	8074	02:15:51	8151	00:01:17	77	0.0000
nopath	6	1	5	1	832	02:14:50	8090	02:15:58	8158	00:01:08	68	0.0000
nopath	2	3	10	1	679	02:13:59	8039	02:16:12	8172	00:02:13	133	0.0000	00:01:06
nopath	2	3	10	1	679	02:15:10	8110	02:16:26	8186	00:01:16	76	0.0000
nopath	3	6	12	14	667	02:15:30	8130	02:16:26	8186	00:00:56	56	0.0000
nopath	2	4	3	1	708	02:15:18	8118	02:16:29	8189	00:01:11	71	0.0000
nopath	6	1	9	1	832	02:15:06	8106	02:16:31	8191	00:01:25	85	0.0000
nopath	2	4	3	1	708	02:15:27	8127	02:16:31	8191	00:01:04	64	0.0000
nopath	2	4	12	14	708	02:15:34	8134	02:16:33	8193	00:00:59	59	0.0000
nopath	1	3	5	1	763	02:15:27	8127	02:16:46	8206	00:01:19	79	0.0000
nopath	1	3	6	1	763	02:15:44	8144	02:16:48	8208	00:01:04	64	0.0000
nopath	6	3	3	1	667	02:15:34	8134	02:17:03	8223	00:01:29	89	0.0000	00:01:15
nopath	4	1	13	15	792	02:16:00	8160	02:17:05	8225	00:01:05	65	0.0000
nopath	6	2	13	15	748	02:15:57	8157	02:17:08	8228	00:01:11	71	0.0000
nopath	6	5	3	1	380	02:16:39	8199	02:17:17	8237	00:00:38	38	0.0000
nopath	5	7	10	1	577	02:16:19	8179	02:17:19	8239	00:01:00	60	0.0000
nopath	3	4	5	1	375	02:16:49	8209	02:17:24	8244	00:00:35	35	0.0000
nopath	3	6	12	14	667	02:16:21	8181	02:17:26	8246	00:01:05	65	0.0000
nopath	3	6	3	1	667	02:16:33	8193	02:17:29	8249	00:00:56	56	0.0000
nopath	1	2	13	15	504	02:16:35	8195	02:17:29	8249	00:00:54	54	0.0000
nopath	5	1	10	1	785	02:16:28	8188	02:17:29	8249	00:01:01	61	0.0000
nopath	2	3	12	14	679	02:16:21	8181	02:17:34	8254	00:01:13	73	0.0000
nopath	2	4	3	1	708	02:16:17	8177	02:17:35	8255	00:01:18	78	0.0000
nopath	3	6	6	1	667	02:16:43	8203	02:17:41	8261	00:00:58	58	0.0000
nopath	3	2	13	15	679	02:16:34	8194	02:17:46	8266	00:01:12	72	0.0000
nopath	3	6	9	1	667	02:16:58	8218	02:17:49	8269	00:00:51	51	0.0000
nopath	6	2	12	14	748	02:16:56	8216	02:17:55	8275	00:00:59	59	0.0000
nopath	3	7	12	14	302	02:17:26	8246	02:17:58	8278	00:00:32	32	0.0000
nopath	2	3	13	15	679	02:16:29	8189	02:18:05	8285	00:01:36	96	0.0000	00:01:21
nopath	3	5	10	1	621	02:17:10	8230	02:18:07	8287	00:00:57	57	0.0000
nopath	1	2	10	1	504	02:17:23	8243	02:18:10	8290	00:00:47	47	0.0000
nopath	1	3	3	1	763	02:16:59	8219	02:18:15	8295	00:01:16	76	0.0000
nopath	2	6	13	15	748	02:16:41	8201	02:18:15	8295	00:01:34	94	0.0000
nopath	3	2	3	1	679	02:16:59	8219	02:18:15	8295	00:01:16	76	0.0000
nopath	1	5	10	1	785	02:17:06	8226	02:18:27	8307	00:01:21	81	0.0000
nopath	4	2	12	14	708	02:17:20	8240	02:18:28	8308	00:01:08	68	0.0000
nopath	2	3	10	1	679	02:17:21	8241	02:18:35	8315	00:01:14	74	0.0000
nopath	2	3	12	14	679	02:17:41	8261	02:18:39	8319	00:00:58	58	0.0000
nopath	6	1	9	1	832	02:17:31	8251	02:18:41	8321	00:01:10	70	0.0000
nopath	2	4	3	1	708	02:17:45	8265	02:18:43	8323	00:00:58	58	0.0000
nopath	5	3	6	1	621	02:17:53	8273	02:18:53	8333	00:01:00	60	0.0000
nopath	5	3	3	1	621	02:18:03	8283	02:18:54	8334	00:00:51	51	0.0000
nopath	1	4	9	1	792	02:17:48	8268	02:19:05	8345	00:01:17	77	0.0000	00:01:15
nopath	3	6	5	1	667	02:18:02	8282	02:19:15	8355	00:01:13	73	0.0000
nopath	1	3	2	1	763	02:18:06	8286	02:19:22	8362	00:01:16	76	0.0000
nopath	1	4	3	1	792	02:18:36	8316	02:19:45	8385	00:01:09	69	0.0000
nopath	3	6	5	1	667	02:18:30	8310	02:19:46	8386	00:01:16	76	0.0000
nopath	2	3	12	14	679	02:18:39	8319	02:19:48	8388	00:01:09	69	0.0000
nopath	2	3	13	15	679	02:18:46	8326	02:19:52	8392	00:01:06	66	0.0000
nopath	5	1	9	1	785	02:18:50	8330	02:19:56	8396	00:01:06	66	0.0000
nopath	5	1	5	1	785	02:18:56	8336	02:19:58	8398	00:01:02	62	0.0000
nopath	3	2	12	14	679	02:19:05	8345	02:20:06	8406	00:01:01	61	0.0000	00:01:11
nopath	3	6	9	1	667	02:19:01	8341	02:20:16	8416	00:01:15	75	0.0000
nopath	2	1	3	1	504	02:19:17	8357	02:20:17	8417	00:01:00	60	0.0000
nopath	5	1	7	1	785	02:19:16	8356	02:20:26	8426	00:01:10	70	0.0000
nopath	5	2	12	14	701	02:19:28	8368	02:20:26	8426	00:00:58	58	0.0000
nopath	3	6	3	1	667	02:19:07	8347	02:20:27	8427	00:01:20	80	0.0000
nopath	5	1	3	1	785	02:19:23	8363	02:20:28	8428	00:01:05	65	0.0000
nopath	1	2	12	14	504	02:19:22	8362	02:20:29	8429	00:01:07	67	0.0000
nopath	3	6	3	1	667	02:19:24	8364	02:20:32	8432	00:01:08	68	0.0000
nopath	3	6	5	1	667	02:19:34	8374	02:20:34	8434	00:01:00	60	0.0000
nopath	3	6	3	1	667	02:19:41	8381	02:20:35	8435	00:00:54	54	0.0000
nopath	1	3	7	1	763	02:19:29	8369	02:20:52	8452	00:01:23	83	0.0000
nopath	5	6	5	1	380	02:20:20	8420	02:20:54	8454	00:00:34	34	0.0000
nopath	4	7	5	1	331	02:20:06	8406	02:20:55	8455	00:00:49	49	0.0000
nopath	6	3	5	1	667	02:20:06	8406	02:21:03	8463	00:00:57	57	0.0000	00:00:57
nopath	3	6	9	1	667	02:19:55	8395	02:21:06	8466	00:01:11	71	0.0000
nopath	3	6	12	14	667	02:20:08	8408	02:21:10	8470	00:01:02	62	0.0000
nopath	5	4	12	14	650	02:19:55	8395	02:21:14	8474	00:01:19	79	0.0000
nopath	2	1	9	1	504	02:20:10	8410	02:21:17	8477	00:01:07	67	0.0000
nopath	5	1	5	1	785	02:20:23	8423	02:21:24	8484	00:01:01	61	0.0000
nopath	3	6	12	14	667	02:20:10	8410	02:21:26	8486	00:01:16	76	0.0000
nopath	6	2	3	1	748	02:20:07	8407	02:21:29	8489	00:01:22	82	0.0000
nopath	3	6	9	1	667	02:20:21	8421	02:21:30	8490	00:01:09	69	0.0000
nopath	5	1	5	1	785	02:20:29	8429	02:21:30	8490	00:01:01	61	0.0000
nopath	3	6	9	1	667	02:20:39	8439	02:21:31	8491	00:00:52	52	0.0000
nopath	6	2	12	14	748	02:20:20	8420	02:21:32	8492	00:01:12	72	0.0000
nopath	3	6	12	14	667	02:20:47	8447	02:21:39	8499	00:00:52	52	0.0000
nopath	1	2	9	1	504	02:20:55	8455	02:21:39	8499	00:00:44	44	0.0000
nopath	4	2	3	1	708	02:20:29	8429	02:21:53	8513	00:01:24	84	0.0000
nopath	3	6	3	1	667	02:20:48	8448	02:21:55	8515	00:01:07	67	0.0000
nopath	3	6	3	1	667	02:21:02	8462	02:21:58	8518	00:00:56	56	0.0000
nopath	4	1	12	14	792	02:20:10	8410	02:21:59	8519	00:01:49	109	0.0000
nopath	2	4	5	1	708	02:21:05	8465	02:22:06	8526	00:01:01	61	0.0000	00:01:08
nopath	2	3	3	1	679	02:21:06	8466	02:22:08	8528	00:01:02	62	0.0000
nopath	3	2	9	1	679	02:21:14	8474	02:22:11	8531	00:00:57	57	0.0000
nopath	2	4	9	1	708	02:21:12	8472	02:22:12	8532	00:01:00	60	0.0000
nopath	3	6	5	1	667	02:21:06	8466	02:22:26	8546	00:01:20	80	0.0000
nopath	2	3	12	14	679	02:21:35	8495	02:22:33	8553	00:00:58	58	0.0000
nopath	5	1	9	1	785	02:21:07	8467	02:22:36	8556	00:01:29	89	0.0000
nopath	2	4	12	14	708	02:21:37	8497	02:22:37	8557	00:01:00	60	0.0000
nopath	1	2	6	1	504	02:21:25	8485	02:22:37	8557	00:01:12	72	0.0000
nopath	5	1	3	1	785	02:21:25	8485	02:22:38	8558	00:01:13	73	0.0000
nopath	3	6	5	1	667	02:21:43	8503	02:22:45	8565	00:01:02	62	0.0000
nopath	1	4	3	1	792	02:20:58	8458	02:22:46	8566	00:01:48	108	0.0000
nopath	3	2	9	1	679	02:22:00	8520	02:22:52	8572	00:00:52	52	0.0000
nopath	5	3	12	14	621	02:21:30	8490	02:22:54	8574	00:01:24	84	0.0000
nopath	3	6	3	1	667	02:22:11	8531	02:23:16	8596	00:01:05	65	0.0000	00:01:02
nopath	2	4	13	15	708	02:21:55	8515	02:23:17	8597	00:01:22	82	0.0000
nopath	3	6	9	1	667	02:22:26	8546	02:23:18	8598	00:00:52	52	0.0000
nopath	3	5	3	1	621	02:22:34	8554	02:23:25	8605	00:00:51	51	0.0000
nopath	5	7	3	1	577	02:22:27	8547	02:23:27	8607	00:01:00	60	0.0000
nopath	1	3	9	1	763	02:22:32	8552	02:23:35	8615	00:01:03	63	0.0000
nopath	2	4	12	14	708	02:22:26	8546	02:23:36	8616	00:01:10	70	0.0000
nopath	1	3	3	1	763	02:22:36	8556	02:23:38	8618	00:01:02	62	0.0000
nopath	4	1	3	1	792	02:22:22	8542	02:23:48	8628	00:01:26	86	0.0000
nopath	5	3	3	1	621	02:22:56	8576	02:23:54	8634	00:00:58	58	0.0000
nopath	3	6	6	1	667	02:22:53	8573	02:23:56	8636	00:01:03	63	0.0000
nopath	1	2	12	14	504	02:22:49	8569	02:24:02	8642	00:01:13	73	0.0000	00:00:57
nopath	2	3	9	1	679	02:22:42	8562	02:24:02	8642	00:01:20	80	0.0000
nopath	2	3	2	1	679	02:23:01	8581	02:24:05	8645	00:01:04	64	0.0000
nopath	3	6	3	1	667	02:22:58	8578	02:24:15	8655	00:01:17	77	0.0000
nopath	3	6	5	1	667	02:23:00	8580	02:24:17	8657	00:01:17	77	0.0000
nopath	1	7	5	1	542	02:23:32	8612	02:24:18	8658	00:00:46	46	0.0000
nopath	1	3	9	1	763	02:23:07	8587	02:24:19	8659	00:01:12	72	0.0000
nopath	1	3	12	14	763	02:23:20	8600	02:24:24	8664	00:01:04	64	0.0000
nopath	3	1	6	1	763	02:22:57	8577	02:24:34	8674	00:01:37	97	0.0000
nopath	4	6	9	1	696	02:23:41	8621	02:24:37	8677	00:00:56	56	0.0000
nopath	3	4	3	1	375	02:23:50	8630	02:24:46	8686	00:00:56	56	0.0000
nopath	6	7	2	1	624	02:23:33	8613	02:24:47	8687	00:01:14	74	0.0000
nopath	1	2	12	14	504	02:23:50	8630	02:24:50	8690	00:01:00	60	0.0000
nopath	2	3	3	1	679	02:23:50	8630	02:24:53	8693	00:01:03	63	0.0000
nopath	2	3	3	1	679	02:23:59	8639	02:24:55	8695	00:00:56	56	0.0000
nopath	6	1	5	1	832	02:24:11	8651	02:25:13	8713	00:01:02	62	0.0000	00:01:09
nopath	2	3	3	1	679	02:24:12	8652	02:25:16	8716	00:01:04	64	0.0000
nopath	6	1	10	1	832	02:24:19	8659	02:25:21	8721	00:01:02	62	0.0000
nopath	6	1	9	1	832	02:24:37	8677	02:25:41	8741	00:01:04	64	0.0000
nopath	3	6	10	1	667	02:25:05	8705	02:25:54	8754	00:00:49	49	0.0000
nopath	2	7	8	1	458	02:24:54	8694	02:25:58	8758	00:01:04	64	0.0000
nopath	2	1	13	15	504	02:24:15	8655	02:26:00	8760	00:01:45	105	0.0000	00:01:02
nopath	2	3	5	1	679	02:25:15	8715	02:26:14	8774	00:00:59	59	0.0000
nopath	1	3	10	1	763	02:24:59	8699	02:26:32	8792	00:01:33	93	0.0000
nopath	1	3	3	1	763	02:25:32	8732	02:26:35	8795	00:01:03	63	0.0000
nopath	3	7	9	1	302	02:25:59	8759	02:26:47	8807	00:00:48	48	0.0000
nopath	3	6	5	1	667	02:25:34	8734	02:26:56	8816	00:01:22	82	0.0000
nopath	3	6	5	1	667	02:25:46	8746	02:26:58	8818	00:01:12	72	0.0000
nopath	5	4	9	1	650	02:25:59	8759	02:27:00	8820	00:01:01	61	0.0000	00:01:21
nopath	3	6	12	14	667	02:26:09	8769	02:27:09	8829	00:01:00	60	0.0000
nopath	3	6	12	14	667	02:26:14	8774	02:27:14	8834	00:01:00	60	0.0000
nopath	1	4	2	1	792	02:26:13	8773	02:27:14	8834	00:01:01	61	0.0000
nopath	3	6	12	14	667	02:26:16	8776	02:27:16	8836	00:01:00	60	0.0000
nopath	3	6	2	1	667	02:26:22	8782	02:27:18	8838	00:00:56	56	0.0000
nopath	4	7	13	15	331	02:26:26	8786	02:27:19	8839	00:00:53	53	0.0000
nopath	5	1	7	1	785	02:26:03	8763	02:27:21	8841	00:01:18	78	0.0000
nopath	1	5	3	1	785	02:25:45	8745	02:27:23	8843	00:01:38	98	0.0000
nopath	6	7	5	1	624	02:26:12	8772	02:27:28	8848	00:01:16	76	0.0000
nopath	6	2	5	1	748	02:26:17	8777	02:27:35	8855	00:01:18	78	0.0000
nopath	6	2	6	1	748	02:26:43	8803	02:27:40	8860	00:00:57	57	0.0000
nopath	2	3	5	1	679	02:26:34	8794	02:27:44	8864	00:01:10	70	0.0000
nopath	2	4	12	14	708	02:25:50	8750	02:27:46	8866	00:01:56	116	0.0000
nopath	3	6	13	15	667	02:26:50	8810	02:27:47	8867	00:00:57	57	0.0000
nopath	3	6	5	1	667	02:26:53	8813	02:27:49	8869	00:00:56	56	0.0000
nopath	3	6	13	15	667	02:27:04	8824	02:27:55	8875	00:00:51	51	0.0000
nopath	3	6	5	1	667	02:27:06	8826	02:27:58	8878	00:00:52	52	0.0000
nopath	2	4	5	1	708	02:26:43	8803	02:28:05	8885	00:01:22	82	0.0000	00:01:18
nopath	1	3	3	1	763	02:27:11	8831	02:28:10	8890	00:00:59	59	0.0000
nopath	1	3	12	14	763	02:27:13	8833	02:28:12	8892	00:00:59	59	0.0000
nopath	5	1	9	1	785	02:26:25	8785	02:28:21	8901	00:01:56	116	0.0000
nopath	2	3	12	14	679	02:26:43	8803	02:28:33	8913	00:01:50	110	0.0000
nopath	2	1	3	1	504	02:27:49	8869	02:28:44	8924	00:00:55	55	0.0000
nopath	2	7	5	1	458	02:27:50	8870	02:28:44	8924	00:00:54	54	0.0000
nopath	2	1	2	1	504	02:28:00	8880	02:28:46	8926	00:00:46	46	0.0000
nopath	3	1	3	1	763	02:27:06	8826	02:28:47	8927	00:01:41	101	0.0000
nopath	2	3	13	15	679	02:27:10	8830	02:28:50	8930	00:01:40	100	0.0000
nopath	6	1	12	14	832	02:27:27	8847	02:28:52	8932	00:01:25	85	0.0000
nopath	2	4	12	14	708	02:27:37	8857	02:28:53	8933	00:01:16	76	0.0000
nopath	1	2	5	1	504	02:28:09	8889	02:28:54	8934	00:00:45	45	0.0000
nopath	3	6	12	14	667	02:27:07	8827	02:28:57	8937	00:01:50	110	0.0000
nopath	5	3	12	14	621	02:27:59	8879	02:29:04	8944	00:01:05	65	0.0000	00:01:03
nopath	5	3	3	1	621	02:28:07	8887	02:29:06	8946	00:00:59	59	0.0000
nopath	4	2	5	1	708	02:27:47	8867	02:29:09	8949	00:01:22	82	0.0000
nopath	4	1	2	1	792	02:27:43	8863	02:29:15	8955	00:01:32	92	0.0000
nopath	5	1	4	1	785	02:27:55	8875	02:29:21	8961	00:01:26	86	0.0000
nopath	2	4	3	1	708	02:28:14	8894	02:29:26	8966	00:01:12	72	0.0000
nopath	6	1	12	14	832	02:27:50	8870	02:29:26	8966	00:01:36	96	0.0000
nopath	5	6	3	1	380	02:28:55	8935	02:29:27	8967	00:00:32	32	0.0000
nopath	1	2	3	1	504	02:28:20	8900	02:29:32	8972	00:01:12	72	0.0000
nopath	6	1	12	14	832	02:27:54	8874	02:29:32	8972	00:01:38	98	0.0000
nopath	3	6	12	14	667	02:27:28	8848	02:29:37	8977	00:02:09	129	0.0000
nopath	3	5	9	1	621	02:28:12	8892	02:29:38	8978	00:01:26	86	0.0000
nopath	3	5	9	1	621	02:28:48	8928	02:29:41	8981	00:00:53	53	0.0000
nopath	3	2	3	1	679	02:28:32	8912	02:29:45	8985	00:01:13	73	0.0000
nopath	4	2	12	14	708	02:28:53	8933	02:29:49	8989	00:00:56	56	0.0000
nopath	1	3	12	14	763	02:28:22	8902	02:29:52	8992	00:01:30	90	0.0000
nopath	2	5	5	1	701	02:28:23	8903	02:29:53	8993	00:01:30	90	0.0000
nopath	1	3	3	1	763	02:28:42	8922	02:29:54	8994	00:01:12	72	0.0000
nopath	3	2	12	14	679	02:29:02	8942	02:30:00	9000	00:00:58	58	0.0000	00:01:00
nopath	2	3	9	1	679	02:28:41	8921	02:30:06	9006	00:01:25	85	0.0000
nopath	2	4	5	1	708	02:28:44	8924	02:30:09	9009	00:01:25	85	0.0000
nopath	5	1	9	1	785	02:28:57	8937	02:30:11	9011	00:01:14	74	0.0000
nopath	4	3	5	1	375	02:29:36	8976	02:30:12	9012	00:00:36	36	0.0000
nopath	1	7	6	1	542	02:29:21	8961	02:30:13	9013	00:00:52	52	0.0000
nopath	1	2	9	1	504	02:29:21	8961	02:30:17	9017	00:00:56	56	0.0000
nopath	6	3	3	1	667	02:29:09	8949	02:30:23	9023	00:01:14	74	0.0000
nopath	5	2	13	15	701	02:29:29	8969	02:30:36	9036	00:01:07	67	0.0000
nopath	2	3	10	1	679	02:29:37	8977	02:30:45	9045	00:01:08	68	0.0000
nopath	3	6	6	1	667	02:29:23	8963	02:30:46	9046	00:01:23	83	0.0000
nopath	2	3	12	14	679	02:29:50	8990	02:30:49	9049	00:00:59	59	0.0000
nopath	1	2	12	14	504	02:30:05	9005	02:30:51	9051	00:00:46	46	0.0000
nopath	6	3	5	1	667	02:29:22	8962	02:31:03	9063	00:01:41	101	0.0000	00:01:27
nopath	6	1	9	1	832	02:30:01	9001	02:31:06	9066	00:01:05	65	0.0000
nopath	6	4	3	1	696	02:29:40	8980	02:31:11	9071	00:01:31	91	0.0000
nopath	1	2	3	1	504	02:30:29	9029	02:31:14	9074	00:00:45	45	0.0000
nopath	1	6	12	14	832	02:30:13	9013	02:31:16	9076	00:01:03	63	0.0000
nopath	1	3	3	1	763	02:30:25	9025	02:31:24	9084	00:00:59	59	0.0000
nopath	5	1	12	14	785	02:30:25	9025	02:31:27	9087	00:01:02	62	0.0000
nopath	1	3	3	1	763	02:30:26	9026	02:31:30	9090	00:01:04	64	0.0000
nopath	1	4	9	1	792	02:30:35	9035	02:31:35	9095	00:01:00	60	0.0000
nopath	3	6	5	1	667	02:30:25	9025	02:31:36	9096	00:01:11	71	0.0000
nopath	3	6	6	1	667	02:30:42	9042	02:31:39	9099	00:00:57	57	0.0000
nopath	5	3	10	1	621	02:30:40	9040	02:31:44	9104	00:01:04	64	0.0000
nopath	5	3	5	1	621	02:30:49	9049	02:31:45	9105	00:00:56	56	0.0000
nopath	2	1	12	14	504	02:30:51	9051	02:31:49	9109	00:00:58	58	0.0000
nopath	1	2	12	14	504	02:30:55	9055	02:32:04	9124	00:01:09	69	0.0000	00:00:56
nopath	6	1	10	1	832	02:30:18	9018	02:32:04	9124	00:01:46	106	0.0000
nopath	2	4	3	1	708	02:30:27	9027	02:32:05	9125	00:01:38	98	0.0000
nopath	2	6	3	1	748	02:31:14	9074	02:32:11	9131	00:00:57	57	0.0000
nopath	1	7	9	1	542	02:31:27	9087	02:32:14	9134	00:00:47	47	0.0000
nopath	5	3	5	1	621	02:31:28	9088	02:32:15	9135	00:00:47	47	0.0000
nopath	3	2	13	15	679	02:31:00	9060	02:32:20	9140	00:01:20	80	0.0000
nopath	2	4	12	14	708	02:31:15	9075	02:32:26	9146	00:01:11	71	0.0000
nopath	4	1	12	14	792	02:30:58	9058	02:32:26	9146	00:01:28	88	0.0000
nopath	5	6	9	1	380	02:31:49	9109	02:32:27	9147	00:00:38	38	0.0000
nopath	3	6	12	14	667	02:31:36	9096	02:32:37	9157	00:01:01	61	0.0000
nopath	6	3	10	1	667	02:31:29	9089	02:32:52	9172	00:01:23	83	0.0000
nopath	1	2	12	14	504	02:32:14	9134	02:33:01	9181	00:00:47	47	0.0000	00:00:47
nopath	6	2	3	1	748	02:31:57	9117	02:33:04	9184	00:01:07	67	0.0000
nopath	6	2	8	1	748	02:32:02	9122	02:33:06	9186	00:01:04	64	0.0000
nopath	6	1	12	14	832	02:31:38	9098	02:33:08	9188	00:01:30	90	0.0000
nopath	3	6	3	1	667	02:32:18	9138	02:33:08	9188	00:00:50	50	0.0000
nopath	3	5	3	1	621	02:32:22	9142	02:33:11	9191	00:00:49	49	0.0000
nopath	5	7	5	1	577	02:32:13	9133	02:33:20	9200	00:01:07	67	0.0000
nopath	3	6	10	1	667	02:32:37	9157	02:33:36	9216	00:00:59	59	0.0000
nopath	2	3	3	1	679	02:32:13	9133	02:33:36	9216	00:01:23	83	0.0000
nopath	2	4	3	1	708	02:32:15	9135	02:33:38	9218	00:01:23	83	0.0000
nopath	2	1	12	14	504	02:32:32	9152	02:33:38	9218	00:01:06	66	0.0000
nopath	3	6	3	1	667	02:32:46	9166	02:33:39	9219	00:00:53	53	0.0000
nopath	2	3	3	1	679	02:32:19	9139	02:33:42	9222	00:01:23	83	0.0000
nopath	4	1	10	1	792	02:32:06	9126	02:33:43	9223	00:01:37	97	0.0000
nopath	3	6	3	1	667	02:32:51	9171	02:33:45	9225	00:00:54	54	0.0000
nopath	3	2	5	1	679	02:32:47	9167	02:33:48	9228	00:01:01	61	0.0000
nopath	3	7	6	1	302	02:33:17	9197	02:33:57	9237	00:00:40	40	0.0000
nopath	4	2	5	1	708	02:32:42	9162	02:33:58	9238	00:01:16	76	0.0000
nopath	5	4	9	1	650	02:32:49	9169	02:33:59	9239	00:01:10	70	0.0000
nopath	2	3	13	15	679	02:32:27	9147	02:34:05	9245	00:01:38	98	0.0000	00:01:12
nopath	2	4	2	1	708	02:32:39	9159	02:34:06	9246	00:01:27	87	0.0000
nopath	2	3	2	1	679	02:33:01	9181	02:34:07	9247	00:01:06	66	0.0000
nopath	2	3	3	1	679	02:33:16	9196	02:34:10	9250	00:00:54	54	0.0000
nopath	2	3	10	1	679	02:33:18	9198	02:34:12	9252	00:00:54	54	0.0000
nopath	5	1	3	1	785	02:33:06	9186	02:34:26	9266	00:01:20	80	0.0000
nopath	3	6	13	15	667	02:33:21	9201	02:34:26	9266	00:01:05	65	0.0000
nopath	5	2	13	15	701	02:33:26	9206	02:34:27	9267	00:01:01	61	0.0000
nopath	5	1	9	1	785	02:33:11	9191	02:34:28	9268	00:01:17	77	0.0000
nopath	5	1	5	1	785	02:33:30	9210	02:34:36	9276	00:01:06	66	0.0000
nopath	5	1	9	1	785	02:33:32	9212	02:34:38	9278	00:01:06	66	0.0000
nopath	2	3	12	14	679	02:33:32	9212	02:34:43	9283	00:01:11	71	0.0000
nopath	1	3	12	14	763	02:33:00	9180	02:34:45	9285	00:01:45	105	0.0000
nopath	3	6	6	1	667	02:33:26	9206	02:34:46	9286	00:01:20	80	0.0000
nopath	3	6	3	1	667	02:33:31	9211	02:34:48	9288	00:01:17	77	0.0000
nopath	1	4	9	1	792	02:33:30	9210	02:34:49	9289	00:01:19	79	0.0000
nopath	3	6	8	1	667	02:33:39	9219	02:34:50	9290	00:01:11	71	0.0000
nopath	3	6	6	1	667	02:33:49	9229	02:34:53	9293	00:01:04	64	0.0000
nopath	1	3	12	14	763	02:33:52	9232	02:34:53	9293	00:01:01	61	0.0000
nopath	3	6	13	15	667	02:33:52	9232	02:34:56	9296	00:01:04	64	0.0000
nopath	3	6	3	1	667	02:33:58	9238	02:34:58	9298	00:01:00	60	0.0000
[truncated: 1,074 more rows]
