# Supplementary material for: Supervised learning from human performance at the computationally hard problem of optimal traffic signal control on a network of junctions
Source: R Soc Open Sci. 2014 Dec 24;1(4):140211. doi: 10.1098/rsos.140211 (PMC4448775; doi:10.1098/rsos.140211)
Supplement: 1. simulationData.zip - This zipped folder contains the simulation configuration files for the traffic microsimulation models used in the paper, as well as the raw data output from the simulations. The data are organised into a folder structure with README.txt files used to provide guidance on the c [file rsos140211supp1.zip › simulationData/multiJunctionModel/TD/run-005/trips-ALL.csv]

Path	From Zone	To Zone	Vehicle Type	Base Vehicle Type	Distance (m)	Departure Time (HH:MM:SS)	Departure Time (s)	Arrival Time (HH:MM:SS)	Arrival Time (s)	Time Taken (HH:MM:SS)	Time Taken (s)	Fuel	Mean Time (HH:MM:SS)
nopath	6	1	6	1	832	00:01:23	83	00:02:26	146	00:01:03	63	0.0000	00:01:03
nopath	3	6	13	15	667	00:02:49	169	00:03:40	220	00:00:51	51	0.0000	00:00:51
nopath	1	3	10	1	763	00:03:14	194	00:04:22	262	00:01:08	68	0.0000	00:01:08
nopath	3	6	12	14	667	00:03:19	199	00:04:27	267	00:01:08	68	0.0000
nopath	2	4	3	1	708	00:00:16	16	00:04:27	267	00:04:11	251	0.0000
nopath	2	3	3	1	679	00:03:20	200	00:04:29	269	00:01:09	69	0.0000
nopath	2	3	5	1	679	00:03:38	218	00:04:31	271	00:00:53	53	0.0000
nopath	3	6	12	14	667	00:03:43	223	00:04:35	275	00:00:52	52	0.0000
nopath	5	1	3	1	785	00:03:30	210	00:04:36	276	00:01:06	66	0.0000
nopath	3	6	7	1	667	00:04:02	242	00:05:06	306	00:01:04	64	0.0000	00:01:01
nopath	1	2	12	14	504	00:04:26	266	00:05:10	310	00:00:44	44	0.0000
nopath	3	6	9	1	667	00:04:59	299	00:05:49	349	00:00:50	50	0.0000
nopath	1	5	2	1	785	00:05:09	309	00:06:08	368	00:00:59	59	0.0000	00:00:59
nopath	4	2	3	1	708	00:05:47	347	00:06:40	400	00:00:53	53	0.0000
nopath	3	6	7	1	667	00:05:33	333	00:06:46	406	00:01:13	73	0.0000
nopath	2	1	2	1	504	00:05:36	336	00:06:47	407	00:01:11	71	0.0000
nopath	3	7	3	1	302	00:06:17	377	00:06:47	407	00:00:30	30	0.0000
nopath	1	3	3	1	763	00:05:29	329	00:06:52	412	00:01:23	83	0.0000
nopath	2	3	6	1	679	00:06:11	371	00:07:03	423	00:00:52	52	0.0000	00:00:58
nopath	6	1	6	1	832	00:06:13	373	00:07:15	435	00:01:02	62	0.0000
nopath	1	2	12	14	504	00:06:26	386	00:07:16	436	00:00:50	50	0.0000
nopath	3	6	3	1	667	00:06:06	366	00:07:16	436	00:01:10	70	0.0000
nopath	5	3	13	15	621	00:05:58	358	00:07:16	436	00:01:18	78	0.0000
nopath	6	5	3	1	380	00:06:18	378	00:07:18	438	00:01:00	60	0.0000
nopath	1	3	13	15	763	00:06:03	363	00:07:25	445	00:01:22	82	0.0000
nopath	4	3	9	1	375	00:06:58	418	00:07:32	452	00:00:34	34	0.0000
nopath	5	1	12	14	785	00:06:11	371	00:07:42	462	00:01:31	91	0.0000
nopath	2	6	3	1	748	00:06:38	398	00:07:52	472	00:01:14	74	0.0000
nopath	2	3	12	14	679	00:06:23	383	00:08:03	483	00:01:40	100	0.0000	00:01:40
nopath	3	6	12	14	667	00:07:04	424	00:08:07	487	00:01:03	63	0.0000
nopath	3	6	3	1	667	00:07:09	429	00:08:09	489	00:01:00	60	0.0000
nopath	5	6	5	1	380	00:07:43	463	00:08:27	507	00:00:44	44	0.0000
nopath	3	5	12	14	621	00:07:46	466	00:08:45	525	00:00:59	59	0.0000
nopath	2	4	12	14	708	00:07:36	456	00:08:46	526	00:01:10	70	0.0000
nopath	3	6	5	1	667	00:07:57	477	00:08:48	528	00:00:51	51	0.0000
nopath	2	4	9	1	708	00:07:53	473	00:08:49	529	00:00:56	56	0.0000
nopath	3	1	9	1	763	00:07:37	457	00:08:50	530	00:01:13	73	0.0000
nopath	1	2	3	1	504	00:08:38	518	00:09:20	560	00:00:42	42	0.0000	00:00:45
nopath	2	3	3	1	679	00:08:05	485	00:09:22	562	00:01:17	77	0.0000
nopath	6	1	5	1	832	00:08:43	523	00:09:44	584	00:01:01	61	0.0000
nopath	5	3	3	1	621	00:08:56	536	00:09:46	586	00:00:50	50	0.0000
nopath	3	6	3	1	667	00:08:12	492	00:09:46	586	00:01:34	94	0.0000
nopath	2	3	3	1	679	00:08:23	503	00:09:52	592	00:01:29	89	0.0000
nopath	5	1	9	1	785	00:08:54	534	00:09:55	595	00:01:01	61	0.0000
nopath	3	2	6	1	679	00:08:19	499	00:10:05	605	00:01:46	106	0.0000	00:01:46
nopath	6	3	12	14	667	00:09:22	562	00:10:13	613	00:00:51	51	0.0000
nopath	3	6	3	1	667	00:09:44	584	00:10:35	635	00:00:51	51	0.0000
nopath	5	1	12	14	785	00:09:39	579	00:10:46	646	00:01:07	67	0.0000
nopath	1	4	9	1	792	00:09:51	591	00:10:55	655	00:01:04	64	0.0000
nopath	3	5	9	1	621	00:10:07	607	00:10:56	656	00:00:49	49	0.0000
nopath	3	4	5	1	375	00:10:30	630	00:11:06	666	00:00:36	36	0.0000	00:00:36
nopath	4	1	13	15	792	00:09:29	569	00:11:09	669	00:01:40	100	0.0000
nopath	1	3	3	1	763	00:10:06	606	00:11:12	672	00:01:06	66	0.0000
nopath	6	2	5	1	748	00:09:39	579	00:11:15	675	00:01:36	96	0.0000
nopath	2	4	9	1	708	00:10:10	610	00:11:17	677	00:01:07	67	0.0000
nopath	5	2	5	1	701	00:10:29	629	00:11:30	690	00:01:01	61	0.0000
nopath	4	6	4	1	696	00:10:46	646	00:11:43	703	00:00:57	57	0.0000
nopath	3	6	6	1	667	00:10:48	648	00:11:55	715	00:01:07	67	0.0000
nopath	3	6	3	1	667	00:10:59	659	00:11:57	717	00:00:58	58	0.0000
nopath	2	7	6	1	458	00:11:06	666	00:12:01	721	00:00:55	55	0.0000	00:00:55
nopath	2	4	13	15	708	00:11:01	661	00:12:17	737	00:01:16	76	0.0000
nopath	3	6	12	14	667	00:11:33	693	00:12:23	743	00:00:50	50	0.0000
nopath	3	6	12	14	667	00:11:34	694	00:12:25	745	00:00:51	51	0.0000
nopath	5	7	13	15	577	00:11:28	688	00:12:34	754	00:01:06	66	0.0000
nopath	1	2	3	1	504	00:11:52	712	00:12:35	755	00:00:43	43	0.0000
nopath	1	4	12	14	792	00:11:26	686	00:12:36	756	00:01:10	70	0.0000
nopath	2	1	5	1	504	00:12:03	723	00:12:52	772	00:00:49	49	0.0000
nopath	2	3	12	14	679	00:11:53	713	00:12:57	777	00:01:04	64	0.0000
nopath	2	4	10	1	708	00:11:59	719	00:12:59	779	00:01:00	60	0.0000
nopath	5	1	9	1	785	00:11:58	718	00:13:06	786	00:01:08	68	0.0000	00:01:10
nopath	6	1	12	14	832	00:12:39	759	00:13:43	823	00:01:04	64	0.0000
nopath	1	6	3	1	832	00:12:47	767	00:13:49	829	00:01:02	62	0.0000
nopath	1	3	13	15	763	00:12:58	778	00:14:05	845	00:01:07	67	0.0000	00:01:14
nopath	1	2	9	1	504	00:13:14	794	00:14:17	857	00:01:03	63	0.0000
nopath	3	6	5	1	667	00:13:21	801	00:14:26	866	00:01:05	65	0.0000
nopath	5	4	13	15	650	00:13:25	805	00:14:32	872	00:01:07	67	0.0000
nopath	2	3	13	15	679	00:12:55	775	00:14:35	875	00:01:40	100	0.0000
nopath	3	2	3	1	679	00:13:57	837	00:14:50	890	00:00:53	53	0.0000
nopath	6	3	3	1	667	00:14:05	845	00:14:54	894	00:00:49	49	0.0000
nopath	4	2	12	14	708	00:14:05	845	00:14:59	899	00:00:54	54	0.0000
nopath	1	3	13	15	763	00:13:50	830	00:15:05	905	00:01:15	75	0.0000	00:01:15
nopath	2	3	12	14	679	00:13:05	785	00:15:08	908	00:02:03	123	0.0000
nopath	3	6	5	1	667	00:14:11	851	00:15:15	915	00:01:04	64	0.0000
nopath	6	2	3	1	748	00:14:47	887	00:15:45	945	00:00:58	58	0.0000
nopath	6	2	3	1	748	00:15:31	931	00:16:28	988	00:00:57	57	0.0000	00:01:10
nopath	1	7	5	1	542	00:15:45	945	00:16:32	992	00:00:47	47	0.0000
nopath	1	3	7	1	763	00:15:23	923	00:16:32	992	00:01:09	69	0.0000
nopath	5	1	3	1	785	00:15:41	941	00:16:45	1005	00:01:04	64	0.0000
nopath	3	6	5	1	667	00:15:43	943	00:16:46	1006	00:01:03	63	0.0000
nopath	1	2	13	15	504	00:15:59	959	00:16:48	1008	00:00:49	49	0.0000
nopath	3	6	5	1	667	00:15:52	952	00:16:48	1008	00:00:56	56	0.0000
nopath	3	2	10	1	679	00:15:29	929	00:16:55	1015	00:01:26	86	0.0000
nopath	4	1	6	1	792	00:15:35	935	00:17:04	1024	00:01:29	89	0.0000	00:01:34
nopath	5	1	3	1	785	00:16:02	962	00:17:11	1031	00:01:09	69	0.0000
nopath	2	3	13	15	679	00:15:41	941	00:17:25	1045	00:01:44	104	0.0000
nopath	3	6	12	14	667	00:16:38	998	00:17:28	1048	00:00:50	50	0.0000
nopath	3	6	12	14	667	00:16:40	1000	00:17:32	1052	00:00:52	52	0.0000
nopath	1	3	5	1	763	00:16:20	980	00:17:42	1062	00:01:22	82	0.0000
nopath	6	7	12	14	624	00:16:50	1010	00:17:58	1078	00:01:08	68	0.0000
nopath	2	4	6	1	708	00:16:50	1010	00:18:05	1085	00:01:15	75	0.0000	00:01:33
nopath	3	6	9	1	667	00:17:03	1023	00:18:06	1086	00:01:03	63	0.0000
nopath	2	3	12	14	679	00:17:18	1038	00:18:13	1093	00:00:55	55	0.0000
nopath	3	6	3	1	667	00:17:23	1043	00:18:14	1094	00:00:51	51	0.0000
nopath	5	3	5	1	621	00:17:27	1047	00:18:23	1103	00:00:56	56	0.0000
nopath	3	6	3	1	667	00:18:14	1094	00:19:26	1166	00:01:12	72	0.0000	00:01:00
nopath	2	3	13	15	679	00:18:21	1101	00:19:51	1191	00:01:30	90	0.0000
nopath	5	1	3	1	785	00:18:35	1115	00:19:51	1191	00:01:16	76	0.0000
nopath	2	3	3	1	679	00:18:53	1133	00:19:53	1193	00:01:00	60	0.0000
nopath	5	3	12	14	621	00:19:09	1149	00:20:03	1203	00:00:54	54	0.0000	00:00:59
nopath	3	6	3	1	667	00:19:09	1149	00:20:06	1206	00:00:57	57	0.0000
nopath	6	1	5	1	832	00:19:05	1145	00:20:08	1208	00:01:03	63	0.0000
nopath	4	7	9	1	331	00:19:52	1192	00:20:24	1224	00:00:32	32	0.0000
nopath	2	1	5	1	504	00:19:25	1165	00:20:37	1237	00:01:12	72	0.0000
nopath	2	4	12	14	708	00:19:54	1194	00:20:50	1250	00:00:56	56	0.0000
nopath	4	2	12	14	708	00:20:02	1202	00:20:56	1256	00:00:54	54	0.0000
nopath	2	1	6	1	504	00:20:25	1225	00:21:06	1266	00:00:41	41	0.0000	00:00:58
nopath	6	1	12	14	832	00:20:02	1202	00:21:12	1272	00:01:10	70	0.0000
nopath	3	6	3	1	667	00:20:49	1249	00:21:39	1299	00:00:50	50	0.0000
nopath	1	3	9	1	763	00:20:31	1231	00:21:42	1302	00:01:11	71	0.0000
nopath	3	6	3	1	667	00:21:01	1261	00:21:50	1310	00:00:49	49	0.0000
nopath	6	2	9	1	748	00:21:24	1284	00:22:20	1340	00:00:56	56	0.0000	00:00:56
nopath	3	1	12	14	763	00:21:50	1310	00:22:53	1373	00:01:03	63	0.0000
nopath	3	6	6	1	667	00:21:52	1312	00:22:56	1376	00:01:04	64	0.0000
nopath	2	4	10	1	708	00:21:14	1274	00:22:56	1376	00:01:42	102	0.0000
nopath	2	4	3	1	708	00:22:01	1321	00:22:58	1378	00:00:57	57	0.0000
nopath	5	3	12	14	621	00:22:17	1337	00:23:14	1394	00:00:57	57	0.0000	00:00:57
nopath	1	4	3	1	792	00:21:51	1311	00:23:25	1405	00:01:34	94	0.0000
nopath	1	3	2	1	763	00:22:10	1330	00:23:42	1422	00:01:32	92	0.0000
nopath	6	2	12	14	748	00:22:14	1334	00:23:46	1426	00:01:32	92	0.0000
nopath	2	4	12	14	708	00:22:28	1348	00:23:48	1428	00:01:20	80	0.0000
nopath	3	6	13	15	667	00:22:28	1348	00:23:50	1430	00:01:22	82	0.0000
nopath	2	3	9	1	679	00:22:46	1366	00:23:50	1430	00:01:04	64	0.0000
nopath	1	2	5	1	504	00:22:36	1356	00:23:51	1431	00:01:15	75	0.0000
nopath	2	3	2	1	679	00:22:54	1374	00:23:52	1432	00:00:58	58	0.0000
nopath	3	6	5	1	667	00:22:39	1359	00:23:55	1435	00:01:16	76	0.0000
nopath	5	7	5	1	577	00:22:55	1375	00:24:07	1447	00:01:12	72	0.0000	00:01:09
nopath	6	3	10	1	667	00:23:21	1401	00:24:12	1452	00:00:51	51	0.0000
nopath	1	2	12	14	504	00:23:33	1413	00:24:19	1459	00:00:46	46	0.0000
nopath	3	6	12	14	667	00:23:20	1400	00:24:27	1467	00:01:07	67	0.0000
nopath	3	6	9	1	667	00:23:44	1424	00:24:35	1475	00:00:51	51	0.0000
nopath	3	7	3	1	302	00:24:07	1447	00:24:41	1481	00:00:34	34	0.0000
nopath	5	1	9	1	785	00:23:39	1419	00:24:46	1486	00:01:07	67	0.0000
nopath	6	1	3	1	832	00:23:59	1439	00:25:02	1502	00:01:03	63	0.0000	00:01:03
nopath	5	6	5	1	380	00:24:38	1478	00:25:11	1511	00:00:33	33	0.0000
nopath	3	2	3	1	679	00:23:48	1428	00:25:15	1515	00:01:27	87	0.0000
nopath	1	3	3	1	763	00:24:25	1465	00:25:25	1525	00:01:00	60	0.0000
nopath	3	5	12	14	621	00:24:20	1460	00:25:25	1525	00:01:05	65	0.0000
nopath	4	1	12	14	792	00:24:21	1461	00:25:30	1530	00:01:09	69	0.0000
nopath	2	3	9	1	679	00:24:38	1478	00:25:35	1535	00:00:57	57	0.0000
nopath	5	1	13	15	785	00:24:33	1473	00:25:44	1544	00:01:11	71	0.0000
nopath	2	3	3	1	679	00:25:06	1506	00:26:15	1575	00:01:09	69	0.0000	00:01:17
nopath	2	3	3	1	679	00:25:13	1513	00:26:19	1579	00:01:06	66	0.0000
nopath	5	1	3	1	785	00:25:05	1505	00:26:21	1581	00:01:16	76	0.0000
nopath	3	6	10	1	667	00:25:32	1532	00:26:22	1582	00:00:50	50	0.0000
nopath	2	3	9	1	679	00:25:37	1537	00:26:30	1590	00:00:53	53	0.0000
nopath	3	4	10	1	375	00:25:53	1553	00:26:46	1606	00:00:53	53	0.0000
nopath	1	3	3	1	763	00:25:14	1514	00:26:52	1612	00:01:38	98	0.0000
nopath	1	3	12	14	763	00:25:31	1531	00:26:55	1615	00:01:24	84	0.0000
nopath	6	1	9	1	832	00:25:59	1559	00:27:03	1623	00:01:04	64	0.0000	00:01:04
nopath	3	6	5	1	667	00:26:01	1561	00:27:16	1636	00:01:15	75	0.0000
nopath	1	5	9	1	785	00:26:11	1571	00:27:23	1643	00:01:12	72	0.0000
nopath	2	3	10	1	679	00:26:16	1576	00:27:46	1666	00:01:30	90	0.0000
nopath	2	4	3	1	708	00:26:56	1616	00:27:49	1669	00:00:53	53	0.0000
nopath	4	1	12	14	792	00:26:47	1607	00:27:53	1673	00:01:06	66	0.0000
nopath	3	6	3	1	667	00:26:14	1574	00:27:56	1676	00:01:42	102	0.0000
nopath	5	1	10	1	785	00:26:30	1590	00:28:06	1686	00:01:36	96	0.0000	00:01:14
nopath	1	2	13	15	504	00:27:22	1642	00:28:10	1690	00:00:48	48	0.0000
nopath	6	3	6	1	667	00:27:28	1648	00:28:19	1699	00:00:51	51	0.0000
nopath	3	6	3	1	667	00:27:38	1658	00:28:28	1708	00:00:50	50	0.0000
nopath	3	6	6	1	667	00:27:39	1659	00:28:33	1713	00:00:54	54	0.0000
nopath	3	6	13	15	667	00:27:46	1666	00:28:38	1718	00:00:52	52	0.0000
nopath	6	5	6	1	380	00:28:02	1682	00:28:40	1720	00:00:38	38	0.0000
nopath	3	2	5	1	679	00:27:54	1674	00:28:50	1730	00:00:56	56	0.0000
nopath	3	5	13	15	621	00:27:58	1678	00:28:52	1732	00:00:54	54	0.0000
nopath	3	6	5	1	667	00:28:05	1685	00:28:57	1737	00:00:52	52	0.0000
nopath	3	6	3	1	667	00:28:08	1688	00:29:00	1740	00:00:52	52	0.0000	00:01:01
nopath	6	1	9	1	832	00:27:53	1673	00:29:01	1741	00:01:08	68	0.0000
nopath	3	2	5	1	679	00:28:02	1682	00:29:15	1755	00:01:13	73	0.0000
nopath	6	4	9	1	696	00:28:36	1716	00:29:32	1772	00:00:56	56	0.0000
nopath	6	2	5	1	748	00:28:20	1700	00:29:35	1775	00:01:15	75	0.0000
nopath	2	3	5	1	679	00:28:43	1723	00:29:36	1776	00:00:53	53	0.0000
nopath	2	4	12	14	708	00:28:45	1725	00:29:39	1779	00:00:54	54	0.0000
nopath	5	2	3	1	701	00:28:59	1739	00:29:53	1793	00:00:54	54	0.0000
nopath	5	3	12	14	621	00:28:28	1708	00:29:54	1794	00:01:26	86	0.0000
nopath	3	6	6	1	667	00:28:52	1732	00:29:56	1796	00:01:04	64	0.0000
nopath	1	4	3	1	792	00:29:06	1746	00:30:05	1805	00:00:59	59	0.0000	00:01:11
nopath	4	2	5	1	708	00:29:02	1742	00:30:05	1805	00:01:03	63	0.0000
nopath	2	6	9	1	748	00:28:56	1736	00:30:06	1806	00:01:10	70	0.0000
nopath	2	7	3	1	458	00:29:11	1751	00:30:14	1814	00:01:03	63	0.0000
nopath	2	1	7	1	504	00:29:20	1760	00:30:19	1819	00:00:59	59	0.0000
nopath	2	1	6	1	504	00:29:27	1767	00:30:23	1823	00:00:56	56	0.0000
nopath	5	1	12	14	785	00:29:02	1742	00:30:32	1832	00:01:30	90	0.0000
nopath	2	4	12	14	708	00:29:31	1771	00:30:36	1836	00:01:05	65	0.0000
nopath	1	2	10	1	504	00:29:57	1797	00:30:42	1842	00:00:45	45	0.0000
nopath	1	2	5	1	504	00:30:02	1802	00:30:48	1848	00:00:46	46	0.0000
nopath	1	3	3	1	763	00:29:53	1793	00:30:52	1852	00:00:59	59	0.0000
nopath	5	4	12	14	650	00:29:40	1780	00:31:16	1876	00:01:36	96	0.0000	00:01:21
nopath	4	2	13	15	708	00:30:23	1823	00:31:18	1878	00:00:55	55	0.0000
nopath	1	3	12	14	763	00:30:04	1804	00:31:23	1883	00:01:19	79	0.0000
nopath	1	4	5	1	792	00:30:24	1824	00:31:27	1887	00:01:03	63	0.0000
nopath	3	6	13	15	667	00:30:20	1820	00:31:29	1889	00:01:09	69	0.0000
nopath	3	6	5	1	667	00:30:22	1822	00:31:31	1891	00:01:09	69	0.0000
nopath	3	5	3	1	621	00:30:33	1833	00:31:33	1893	00:01:00	60	0.0000
nopath	2	4	7	1	708	00:30:28	1828	00:31:36	1896	00:01:08	68	0.0000
nopath	2	3	5	1	679	00:30:45	1845	00:31:39	1899	00:00:54	54	0.0000
nopath	1	7	12	14	542	00:31:11	1871	00:31:57	1917	00:00:46	46	0.0000
nopath	3	6	6	1	667	00:31:15	1875	00:32:15	1935	00:01:00	60	0.0000	00:01:05
nopath	3	6	13	15	667	00:31:30	1890	00:32:22	1942	00:00:52	52	0.0000
nopath	4	7	12	14	331	00:31:56	1916	00:32:28	1948	00:00:32	32	0.0000
nopath	2	1	13	15	504	00:31:22	1882	00:33:00	1980	00:01:38	98	0.0000	00:01:11
nopath	6	2	3	1	748	00:32:01	1921	00:33:05	1985	00:01:04	64	0.0000
nopath	3	6	13	15	667	00:32:05	1925	00:33:09	1989	00:01:04	64	0.0000
nopath	2	3	5	1	679	00:32:00	1920	00:33:10	1990	00:01:10	70	0.0000
nopath	3	6	2	1	667	00:32:07	1927	00:33:12	1992	00:01:05	65	0.0000
nopath	2	4	9	1	708	00:32:12	1932	00:33:12	1992	00:01:00	60	0.0000
nopath	5	1	5	1	785	00:32:23	1943	00:33:25	2005	00:01:02	62	0.0000
nopath	1	3	9	1	763	00:32:02	1922	00:33:42	2022	00:01:40	100	0.0000
nopath	3	2	3	1	679	00:32:12	1932	00:33:55	2035	00:01:43	103	0.0000
nopath	1	3	13	15	763	00:32:59	1979	00:34:02	2042	00:01:03	63	0.0000	00:01:17
nopath	1	2	9	1	504	00:33:08	1988	00:34:11	2051	00:01:03	63	0.0000
nopath	5	6	12	14	380	00:33:57	2037	00:34:30	2070	00:00:33	33	0.0000
nopath	3	1	9	1	763	00:33:08	1988	00:34:44	2084	00:01:36	96	0.0000
nopath	5	1	3	1	785	00:33:29	2009	00:34:51	2091	00:01:22	82	0.0000
nopath	2	3	5	1	679	00:34:01	2041	00:34:55	2095	00:00:54	54	0.0000
nopath	3	6	2	1	667	00:34:09	2049	00:35:00	2100	00:00:51	51	0.0000	00:00:58
nopath	6	3	13	15	667	00:33:56	2036	00:35:16	2116	00:01:20	80	0.0000
nopath	6	1	3	1	832	00:34:07	2047	00:35:19	2119	00:01:12	72	0.0000
nopath	6	7	10	1	624	00:34:22	2062	00:35:21	2121	00:00:59	59	0.0000
nopath	3	6	5	1	667	00:34:53	2093	00:35:45	2145	00:00:52	52	0.0000
nopath	2	3	3	1	679	00:34:35	2075	00:35:46	2146	00:01:11	71	0.0000
nopath	2	4	3	1	708	00:34:50	2090	00:35:48	2148	00:00:58	58	0.0000
nopath	5	3	3	1	621	00:34:57	2097	00:36:03	2163	00:01:06	66	0.0000	00:01:16
nopath	3	4	3	1	375	00:35:33	2133	00:36:06	2166	00:00:33	33	0.0000
nopath	5	2	12	14	701	00:35:01	2101	00:36:06	2166	00:01:05	65	0.0000
nopath	2	1	12	14	504	00:35:11	2111	00:36:07	2167	00:00:56	56	0.0000
nopath	1	3	5	1	763	00:35:06	2106	00:36:12	2172	00:01:06	66	0.0000
nopath	2	3	3	1	679	00:35:12	2112	00:36:20	2180	00:01:08	68	0.0000
nopath	1	4	3	1	792	00:35:13	2113	00:36:26	2186	00:01:13	73	0.0000
nopath	1	2	5	1	504	00:35:52	2152	00:36:35	2195	00:00:43	43	0.0000
nopath	3	7	9	1	302	00:35:40	2140	00:36:47	2207	00:01:07	67	0.0000
nopath	1	3	5	1	763	00:35:37	2137	00:36:52	2212	00:01:15	75	0.0000
nopath	5	4	3	1	650	00:36:09	2169	00:37:11	2231	00:01:02	62	0.0000	00:01:02
nopath	2	4	9	1	708	00:35:46	2146	00:37:25	2245	00:01:39	99	0.0000
nopath	5	3	3	1	621	00:36:59	2219	00:37:54	2274	00:00:55	55	0.0000
nopath	3	6	12	14	667	00:37:11	2231	00:38:03	2283	00:00:52	52	0.0000	00:00:52
nopath	3	6	3	1	667	00:37:16	2236	00:38:07	2287	00:00:51	51	0.0000
nopath	2	3	9	1	679	00:36:47	2207	00:38:12	2292	00:01:25	85	0.0000
nopath	2	3	3	1	679	00:37:11	2231	00:38:15	2295	00:01:04	64	0.0000
nopath	3	6	13	15	667	00:37:25	2245	00:38:16	2296	00:00:51	51	0.0000
nopath	6	2	2	1	748	00:37:09	2229	00:38:18	2298	00:01:09	69	0.0000
nopath	3	6	13	15	667	00:37:31	2251	00:38:22	2302	00:00:51	51	0.0000
nopath	3	2	9	1	679	00:36:59	2219	00:38:35	2315	00:01:36	96	0.0000
nopath	5	3	7	1	621	00:37:29	2249	00:38:54	2334	00:01:25	85	0.0000
nopath	4	1	3	1	792	00:37:47	2267	00:38:55	2335	00:01:08	68	0.0000
nopath	3	6	9	1	667	00:37:48	2268	00:38:55	2335	00:01:07	67	0.0000
nopath	5	7	3	1	577	00:37:45	2265	00:39:00	2340	00:01:15	75	0.0000	00:01:15
nopath	6	1	5	1	832	00:37:30	2250	00:39:01	2341	00:01:31	91	0.0000
nopath	2	3	9	1	679	00:37:48	2268	00:39:02	2342	00:01:14	74	0.0000
nopath	3	5	5	1	621	00:38:16	2296	00:39:06	2346	00:00:50	50	0.0000
nopath	3	6	12	14	667	00:38:17	2297	00:39:08	2348	00:00:51	51	0.0000
nopath	2	4	6	1	708	00:38:15	2295	00:39:08	2348	00:00:53	53	0.0000
nopath	2	4	9	1	708	00:38:41	2321	00:39:35	2375	00:00:54	54	0.0000
nopath	3	6	5	1	667	00:38:32	2312	00:39:45	2385	00:01:13	73	0.0000
nopath	4	3	12	14	375	00:39:12	2352	00:39:47	2387	00:00:35	35	0.0000
nopath	3	6	13	15	667	00:38:52	2332	00:39:49	2389	00:00:57	57	0.0000
nopath	6	1	5	1	832	00:38:54	2334	00:40:01	2401	00:01:07	67	0.0000	00:01:14
nopath	1	2	5	1	504	00:39:29	2369	00:40:13	2413	00:00:44	44	0.0000
nopath	2	5	3	1	701	00:38:54	2334	00:40:23	2423	00:01:29	89	0.0000
nopath	5	1	5	1	785	00:39:35	2375	00:40:35	2435	00:01:00	60	0.0000
nopath	5	1	10	1	785	00:39:36	2376	00:40:38	2438	00:01:02	62	0.0000
nopath	1	3	5	1	763	00:39:32	2372	00:40:42	2442	00:01:10	70	0.0000
nopath	4	2	12	14	708	00:38:45	2325	00:40:46	2446	00:02:01	121	0.0000
nopath	2	7	12	14	458	00:39:51	2391	00:40:56	2456	00:01:05	65	0.0000
nopath	3	6	12	14	667	00:40:04	2404	00:41:07	2467	00:01:03	63	0.0000	00:00:58
nopath	3	6	3	1	667	00:40:33	2433	00:41:24	2484	00:00:51	51	0.0000
nopath	5	1	9	1	785	00:40:25	2425	00:41:25	2485	00:01:00	60	0.0000
nopath	1	3	10	1	763	00:40:29	2429	00:41:29	2489	00:01:00	60	0.0000
nopath	6	2	5	1	748	00:40:22	2422	00:41:29	2489	00:01:07	67	0.0000
nopath	1	3	12	14	763	00:41:03	2463	00:42:13	2533	00:01:10	70	0.0000	00:01:08
nopath	2	1	12	14	504	00:41:29	2489	00:42:15	2535	00:00:46	46	0.0000
nopath	3	1	3	1	763	00:41:10	2470	00:42:17	2537	00:01:07	67	0.0000
nopath	6	1	6	1	832	00:41:11	2471	00:42:21	2541	00:01:10	70	0.0000
nopath	6	7	3	1	624	00:41:22	2482	00:42:27	2547	00:01:05	65	0.0000
nopath	3	5	5	1	621	00:41:29	2489	00:42:35	2555	00:01:06	66	0.0000
nopath	2	4	9	1	708	00:41:05	2465	00:42:35	2555	00:01:30	90	0.0000
nopath	2	4	13	15	708	00:41:06	2466	00:42:39	2559	00:01:33	93	0.0000
nopath	3	6	12	14	667	00:41:48	2508	00:42:47	2567	00:00:59	59	0.0000
nopath	5	1	5	1	785	00:41:40	2500	00:42:51	2571	00:01:11	71	0.0000
nopath	3	2	9	1	679	00:41:55	2515	00:42:54	2574	00:00:59	59	0.0000
nopath	2	3	5	1	679	00:41:48	2508	00:42:56	2576	00:01:08	68	0.0000
nopath	6	1	3	1	832	00:41:56	2516	00:43:11	2591	00:01:15	75	0.0000	00:01:12
nopath	1	2	5	1	504	00:42:34	2554	00:43:18	2598	00:00:44	44	0.0000
nopath	2	3	5	1	679	00:42:17	2537	00:43:22	2602	00:01:05	65	0.0000
nopath	4	2	12	14	708	00:42:22	2542	00:43:26	2606	00:01:04	64	0.0000
nopath	1	3	3	1	763	00:42:32	2552	00:43:30	2610	00:00:58	58	0.0000
nopath	4	1	9	1	792	00:42:32	2552	00:43:38	2618	00:01:06	66	0.0000
nopath	5	6	3	1	380	00:43:07	2587	00:43:40	2620	00:00:33	33	0.0000
nopath	5	3	10	1	621	00:42:36	2556	00:43:43	2623	00:01:07	67	0.0000
nopath	3	6	5	1	667	00:42:45	2565	00:43:56	2636	00:01:11	71	0.0000
nopath	5	1	10	1	785	00:42:56	2576	00:43:56	2636	00:01:00	60	0.0000
nopath	1	2	6	1	504	00:43:12	2592	00:44:00	2640	00:00:48	48	0.0000	00:00:50
nopath	5	1	3	1	785	00:43:00	2580	00:44:00	2640	00:01:00	60	0.0000
nopath	2	3	5	1	679	00:42:51	2571	00:44:02	2642	00:01:11	71	0.0000
nopath	3	6	3	1	667	00:43:13	2593	00:44:05	2645	00:00:52	52	0.0000
nopath	2	4	10	1	708	00:43:04	2584	00:44:06	2646	00:01:02	62	0.0000
nopath	3	6	5	1	667	00:43:14	2594	00:44:10	2650	00:00:56	56	0.0000
nopath	1	4	13	15	792	00:42:35	2555	00:44:10	2650	00:01:35	95	0.0000
nopath	3	6	10	1	667	00:43:18	2598	00:44:12	2652	00:00:54	54	0.0000
nopath	3	6	3	1	667	00:43:28	2608	00:44:18	2658	00:00:50	50	0.0000
nopath	6	2	3	1	748	00:43:18	2598	00:44:19	2659	00:01:01	61	0.0000
nopath	1	2	13	15	504	00:43:30	2610	00:44:22	2662	00:00:52	52	0.0000
nopath	6	3	12	14	667	00:43:22	2602	00:44:24	2664	00:01:02	62	0.0000
nopath	1	7	3	1	542	00:43:41	2621	00:44:32	2672	00:00:51	51	0.0000
nopath	1	5	9	1	785	00:43:30	2610	00:44:33	2673	00:01:03	63	0.0000
nopath	6	3	9	1	667	00:43:48	2628	00:44:38	2678	00:00:50	50	0.0000
nopath	3	2	13	15	679	00:43:52	2632	00:44:54	2694	00:01:02	62	0.0000
nopath	4	7	9	1	331	00:43:59	2639	00:44:55	2695	00:00:56	56	0.0000
nopath	2	3	3	1	679	00:43:18	2598	00:44:57	2697	00:01:39	99	0.0000
nopath	3	6	3	1	667	00:44:09	2649	00:44:59	2699	00:00:50	50	0.0000
nopath	2	3	5	1	679	00:43:36	2616	00:44:59	2699	00:01:23	83	0.0000
nopath	3	6	9	1	667	00:44:11	2651	00:45:01	2701	00:00:50	50	0.0000	00:00:54
nopath	3	6	9	1	667	00:44:20	2660	00:45:10	2710	00:00:50	50	0.0000
nopath	2	4	3	1	708	00:44:16	2656	00:45:10	2710	00:00:54	54	0.0000
nopath	2	3	6	1	679	00:44:20	2660	00:45:13	2713	00:00:53	53	0.0000
nopath	4	7	5	1	331	00:45:01	2701	00:45:33	2733	00:00:32	32	0.0000
nopath	1	3	12	14	763	00:44:01	2641	00:45:33	2733	00:01:32	92	0.0000
nopath	3	6	6	1	667	00:44:43	2683	00:45:45	2745	00:01:02	62	0.0000
nopath	6	3	13	15	667	00:45:00	2700	00:45:52	2752	00:00:52	52	0.0000
nopath	2	1	12	14	504	00:44:44	2684	00:45:58	2758	00:01:14	74	0.0000
nopath	3	6	3	1	667	00:45:04	2704	00:46:06	2766	00:01:02	62	0.0000	00:00:58
nopath	3	6	3	1	667	00:45:12	2712	00:46:08	2768	00:00:56	56	0.0000
nopath	2	3	5	1	679	00:45:18	2718	00:46:12	2772	00:00:54	54	0.0000
nopath	3	6	3	1	667	00:45:23	2723	00:46:14	2774	00:00:51	51	0.0000
nopath	2	3	5	1	679	00:45:22	2722	00:46:17	2777	00:00:55	55	0.0000
nopath	6	5	12	14	380	00:45:40	2740	00:46:18	2778	00:00:38	38	0.0000
nopath	2	4	12	14	708	00:45:30	2730	00:46:24	2784	00:00:54	54	0.0000
nopath	3	4	9	1	375	00:46:02	2762	00:46:35	2795	00:00:33	33	0.0000
nopath	5	7	9	1	577	00:45:23	2723	00:46:37	2797	00:01:14	74	0.0000
nopath	4	6	5	1	696	00:45:46	2746	00:46:46	2806	00:01:00	60	0.0000
nopath	5	3	3	1	621	00:45:45	2745	00:46:46	2806	00:01:01	61	0.0000
nopath	3	6	9	1	667	00:46:05	2765	00:46:56	2816	00:00:51	51	0.0000
nopath	5	1	12	14	785	00:45:54	2754	00:47:00	2820	00:01:06	66	0.0000	00:01:07
nopath	3	7	2	1	302	00:46:28	2788	00:47:03	2823	00:00:35	35	0.0000
nopath	1	6	9	1	832	00:46:05	2765	00:47:16	2836	00:01:11	71	0.0000
nopath	2	7	3	1	458	00:46:29	2789	00:47:16	2836	00:00:47	47	0.0000
nopath	2	1	3	1	504	00:46:20	2780	00:47:17	2837	00:00:57	57	0.0000
nopath	4	1	3	1	792	00:45:43	2743	00:47:19	2839	00:01:36	96	0.0000
nopath	1	2	3	1	504	00:46:26	2786	00:47:21	2841	00:00:55	55	0.0000
nopath	6	1	3	1	832	00:46:25	2785	00:47:28	2848	00:01:03	63	0.0000
nopath	1	2	12	14	504	00:46:30	2790	00:47:29	2849	00:00:59	59	0.0000
nopath	1	3	13	15	763	00:46:27	2787	00:47:43	2863	00:01:16	76	0.0000
nopath	5	3	12	14	621	00:46:58	2818	00:47:54	2874	00:00:56	56	0.0000
nopath	5	3	5	1	621	00:47:06	2826	00:47:56	2876	00:00:50	50	0.0000
nopath	4	1	12	14	792	00:46:57	2817	00:47:56	2876	00:00:59	59	0.0000
nopath	3	5	10	1	621	00:47:08	2828	00:48:15	2895	00:01:07	67	0.0000	00:00:58
nopath	3	6	12	14	667	00:47:20	2840	00:48:18	2898	00:00:58	58	0.0000
nopath	5	1	5	1	785	00:46:58	2818	00:48:21	2901	00:01:23	83	0.0000
nopath	1	3	5	1	763	00:46:50	2810	00:48:22	2902	00:01:32	92	0.0000
nopath	2	3	9	1	679	00:47:10	2830	00:48:25	2905	00:01:15	75	0.0000
nopath	3	6	3	1	667	00:47:35	2855	00:48:26	2906	00:00:51	51	0.0000
nopath	3	6	12	14	667	00:47:36	2856	00:48:28	2908	00:00:52	52	0.0000
nopath	2	4	12	14	708	00:47:27	2847	00:48:29	2909	00:01:02	62	0.0000
nopath	3	6	9	1	667	00:47:42	2862	00:48:32	2912	00:00:50	50	0.0000
nopath	1	2	3	1	504	00:47:46	2866	00:48:32	2912	00:00:46	46	0.0000
nopath	1	3	13	15	763	00:47:27	2847	00:48:41	2921	00:01:14	74	0.0000
nopath	6	1	13	15	832	00:47:39	2859	00:48:44	2924	00:01:05	65	0.0000
nopath	6	4	5	1	696	00:47:53	2873	00:49:06	2946	00:01:13	73	0.0000	00:01:04
nopath	2	1	12	14	504	00:47:29	2849	00:49:08	2948	00:01:39	99	0.0000
nopath	1	4	10	1	792	00:47:51	2871	00:49:15	2955	00:01:24	84	0.0000
nopath	3	6	3	1	667	00:48:19	2899	00:49:16	2956	00:00:57	57	0.0000
nopath	3	6	12	14	667	00:48:27	2907	00:49:18	2958	00:00:51	51	0.0000
nopath	1	2	5	1	504	00:48:16	2896	00:49:21	2961	00:01:05	65	0.0000
nopath	5	1	9	1	785	00:48:09	2889	00:49:21	2961	00:01:12	72	0.0000
nopath	3	6	10	1	667	00:48:29	2909	00:49:23	2963	00:00:54	54	0.0000
nopath	2	3	13	15	679	00:47:34	2854	00:49:23	2963	00:01:49	109	0.0000
nopath	2	4	12	14	708	00:48:24	2904	00:49:26	2966	00:01:02	62	0.0000
nopath	3	2	12	14	679	00:48:32	2912	00:49:46	2986	00:01:14	74	0.0000
nopath	4	2	12	14	708	00:48:26	2906	00:49:50	2990	00:01:24	84	0.0000
nopath	1	3	2	1	763	00:48:41	2921	00:49:52	2992	00:01:11	71	0.0000
nopath	6	2	3	1	748	00:48:40	2920	00:49:55	2995	00:01:15	75	0.0000
nopath	1	3	6	1	763	00:48:53	2933	00:49:56	2996	00:01:03	63	0.0000
nopath	3	6	5	1	667	00:48:57	2937	00:50:05	3005	00:01:08	68	0.0000	00:00:54
nopath	2	3	6	1	679	00:48:42	2922	00:50:06	3006	00:01:24	84	0.0000
nopath	3	6	12	14	667	00:49:14	2954	00:50:08	3008	00:00:54	54	0.0000
nopath	2	3	2	1	679	00:49:16	2956	00:50:11	3011	00:00:55	55	0.0000
nopath	5	2	3	1	701	00:48:41	2921	00:50:15	3015	00:01:34	94	0.0000
nopath	2	6	12	14	748	00:49:18	2958	00:50:35	3035	00:01:17	77	0.0000
nopath	6	1	9	1	832	00:49:22	2962	00:50:41	3041	00:01:19	79	0.0000
nopath	2	3	7	1	679	00:49:30	2970	00:50:42	3042	00:01:12	72	0.0000
nopath	3	6	12	14	667	00:49:20	2960	00:50:46	3046	00:01:26	86	0.0000
nopath	3	6	12	14	667	00:49:56	2996	00:50:52	3052	00:00:56	56	0.0000
nopath	3	6	12	14	667	00:50:06	3006	00:50:58	3058	00:00:52	52	0.0000
nopath	5	4	3	1	650	00:49:56	2996	00:51:00	3060	00:01:04	64	0.0000	00:01:04
nopath	5	1	12	14	785	00:49:46	2986	00:51:02	3062	00:01:16	76	0.0000
nopath	3	2	12	14	679	00:49:52	2992	00:51:06	3066	00:01:14	74	0.0000
nopath	2	4	12	14	708	00:49:36	2976	00:51:16	3076	00:01:40	100	0.0000
nopath	3	6	12	14	667	00:50:26	3026	00:51:16	3076	00:00:50	50	0.0000
nopath	2	4	13	15	708	00:49:37	2977	00:51:18	3078	00:01:41	101	0.0000
nopath	3	5	10	1	621	00:50:34	3034	00:51:24	3084	00:00:50	50	0.0000
nopath	6	2	9	1	748	00:49:51	2991	00:51:25	3085	00:01:34	94	0.0000
nopath	2	3	5	1	679	00:50:05	3005	00:51:26	3086	00:01:21	81	0.0000
nopath	2	1	12	14	504	00:50:39	3039	00:51:27	3087	00:00:48	48	0.0000
nopath	2	3	3	1	679	00:50:26	3026	00:51:28	3088	00:01:02	62	0.0000
nopath	1	2	12	14	504	00:50:01	3001	00:51:32	3092	00:01:31	91	0.0000
nopath	2	3	10	1	679	00:50:39	3039	00:51:34	3094	00:00:55	55	0.0000
nopath	6	1	12	14	832	00:50:40	3040	00:51:45	3105	00:01:05	65	0.0000
nopath	4	3	9	1	375	00:51:11	3071	00:51:47	3107	00:00:36	36	0.0000
nopath	1	2	9	1	504	00:51:03	3063	00:51:49	3109	00:00:46	46	0.0000
nopath	5	3	5	1	621	00:50:22	3022	00:51:53	3113	00:01:31	91	0.0000
nopath	4	5	5	1	650	00:51:10	3070	00:52:05	3125	00:00:55	55	0.0000	00:00:55
nopath	1	4	10	1	792	00:50:51	3051	00:52:15	3135	00:01:24	84	0.0000
nopath	3	6	3	1	667	00:51:05	3065	00:52:16	3136	00:01:11	71	0.0000
nopath	2	4	10	1	708	00:51:05	3065	00:52:17	3137	00:01:12	72	0.0000
nopath	2	4	3	1	708	00:51:10	3070	00:52:20	3140	00:01:10	70	0.0000
nopath	3	6	5	1	667	00:51:28	3088	00:52:21	3141	00:00:53	53	0.0000
nopath	6	1	3	1	832	00:50:53	3053	00:52:21	3141	00:01:28	88	0.0000
nopath	2	3	12	14	679	00:51:22	3082	00:52:22	3142	00:01:00	60	0.0000
nopath	3	6	5	1	667	00:51:33	3093	00:52:24	3144	00:00:51	51	0.0000
nopath	2	3	12	14	679	00:51:24	3084	00:52:24	3144	00:01:00	60	0.0000
nopath	1	3	9	1	763	00:51:12	3072	00:52:36	3156	00:01:24	84	0.0000
nopath	6	1	3	1	832	00:51:37	3097	00:52:42	3162	00:01:05	65	0.0000
nopath	3	2	9	1	679	00:51:16	3076	00:52:45	3165	00:01:29	89	0.0000
nopath	1	3	5	1	763	00:51:47	3107	00:52:45	3165	00:00:58	58	0.0000
nopath	4	2	13	15	708	00:51:18	3078	00:52:48	3168	00:01:30	90	0.0000
nopath	1	3	12	14	763	00:51:48	3108	00:52:48	3168	00:01:00	60	0.0000
nopath	1	4	13	15	792	00:51:55	3115	00:52:55	3175	00:01:00	60	0.0000
nopath	4	2	12	14	708	00:51:48	3108	00:52:57	3177	00:01:09	69	0.0000
nopath	2	1	12	14	504	00:51:51	3111	00:53:01	3181	00:01:10	70	0.0000	00:01:04
nopath	4	1	3	1	792	00:51:41	3101	00:53:03	3183	00:01:22	82	0.0000
nopath	6	3	12	14	667	00:51:43	3103	00:53:04	3184	00:01:21	81	0.0000
nopath	5	3	3	1	621	00:51:40	3100	00:53:06	3186	00:01:26	86	0.0000
nopath	4	1	9	1	792	00:51:57	3117	00:53:13	3193	00:01:16	76	0.0000
nopath	6	3	10	1	667	00:52:06	3126	00:53:16	3196	00:01:10	70	0.0000
nopath	1	2	9	1	504	00:52:31	3151	00:53:19	3199	00:00:48	48	0.0000
nopath	2	3	12	14	679	00:51:46	3106	00:53:23	3203	00:01:37	97	0.0000
nopath	2	4	7	1	708	00:52:31	3151	00:53:27	3207	00:00:56	56	0.0000
nopath	1	7	5	1	542	00:52:40	3160	00:53:29	3209	00:00:49	49	0.0000
nopath	3	6	5	1	667	00:52:26	3146	00:53:36	3216	00:01:10	70	0.0000
nopath	2	7	5	1	458	00:52:55	3175	00:53:38	3218	00:00:43	43	0.0000
nopath	3	1	12	14	763	00:52:15	3135	00:53:46	3226	00:01:31	91	0.0000
nopath	5	6	3	1	380	00:53:13	3193	00:53:47	3227	00:00:34	34	0.0000
nopath	5	1	12	14	785	00:52:46	3166	00:53:51	3231	00:01:05	65	0.0000
nopath	5	3	9	1	621	00:52:52	3172	00:53:53	3233	00:01:01	61	0.0000
nopath	6	2	4	1	748	00:52:40	3160	00:53:59	3239	00:01:19	79	0.0000
nopath	5	1	9	1	785	00:53:14	3194	00:54:17	3257	00:01:03	63	0.0000	00:01:11
nopath	3	6	5	1	667	00:53:20	3200	00:54:19	3259	00:00:59	59	0.0000
nopath	3	6	12	14	667	00:53:27	3207	00:54:22	3262	00:00:55	55	0.0000
nopath	3	6	9	1	667	00:53:30	3210	00:54:25	3265	00:00:55	55	0.0000
nopath	2	3	13	15	679	00:52:48	3168	00:54:25	3265	00:01:37	97	0.0000
nopath	2	3	12	14	679	00:52:58	3178	00:54:27	3267	00:01:29	89	0.0000
nopath	3	6	12	14	667	00:53:33	3213	00:54:27	3267	00:00:54	54	0.0000
nopath	1	3	3	1	763	00:53:17	3197	00:54:29	3269	00:01:12	72	0.0000
nopath	3	6	3	1	667	00:53:34	3214	00:54:30	3270	00:00:56	56	0.0000
nopath	1	3	5	1	763	00:53:27	3207	00:54:31	3271	00:01:04	64	0.0000
nopath	3	6	9	1	667	00:53:37	3217	00:54:32	3272	00:00:55	55	0.0000
nopath	1	3	3	1	763	00:53:30	3210	00:54:33	3273	00:01:03	63	0.0000
nopath	1	2	5	1	504	00:53:49	3229	00:54:34	3274	00:00:45	45	0.0000
nopath	3	6	10	1	667	00:53:47	3227	00:54:37	3277	00:00:50	50	0.0000
nopath	3	2	9	1	679	00:52:54	3174	00:54:45	3285	00:01:51	111	0.0000
nopath	6	7	3	1	624	00:53:12	3192	00:54:47	3287	00:01:35	95	0.0000
nopath	3	4	10	1	375	00:53:55	3235	00:54:49	3289	00:00:54	54	0.0000
nopath	6	2	9	1	748	00:53:41	3221	00:54:55	3295	00:01:14	74	0.0000
nopath	6	1	2	1	832	00:53:41	3221	00:55:03	3303	00:01:22	82	0.0000	00:01:12
nopath	3	6	12	14	667	00:53:50	3230	00:55:07	3307	00:01:17	77	0.0000
nopath	3	5	3	1	621	00:54:00	3240	00:55:10	3310	00:01:10	70	0.0000
nopath	3	7	13	15	302	00:54:29	3269	00:55:11	3311	00:00:42	42	0.0000
nopath	1	3	12	14	763	00:53:40	3220	00:55:13	3313	00:01:33	93	0.0000
nopath	3	6	3	1	667	00:54:24	3264	00:55:14	3314	00:00:50	50	0.0000
nopath	5	7	5	1	577	00:53:58	3238	00:55:15	3315	00:01:17	77	0.0000
nopath	2	4	3	1	708	00:53:52	3232	00:55:16	3316	00:01:24	84	0.0000
nopath	5	1	9	1	785	00:53:50	3230	00:55:16	3316	00:01:26	86	0.0000
nopath	3	6	3	1	667	00:54:27	3267	00:55:17	3317	00:00:50	50	0.0000
nopath	5	1	6	1	785	00:53:56	3236	00:55:18	3318	00:01:22	82	0.0000
nopath	2	1	12	14	504	00:54:10	3250	00:55:40	3340	00:01:30	90	0.0000
nopath	2	4	12	14	708	00:53:53	3233	00:55:46	3346	00:01:53	113	0.0000
nopath	3	6	12	14	667	00:54:29	3269	00:55:47	3347	00:01:18	78	0.0000
nopath	6	2	5	1	748	00:54:16	3256	00:55:47	3347	00:01:31	91	0.0000
nopath	2	4	12	14	708	00:54:09	3249	00:55:48	3348	00:01:39	99	0.0000
nopath	3	6	2	1	667	00:54:52	3292	00:55:52	3352	00:01:00	60	0.0000
nopath	2	3	5	1	679	00:54:12	3252	00:55:52	3352	00:01:40	100	0.0000
nopath	5	1	12	14	785	00:54:20	3260	00:55:52	3352	00:01:32	92	0.0000
nopath	5	2	9	1	701	00:54:43	3283	00:55:54	3354	00:01:11	71	0.0000
nopath	2	4	7	1	708	00:54:46	3286	00:55:55	3355	00:01:09	69	0.0000
nopath	3	6	5	1	667	00:54:57	3297	00:55:55	3355	00:00:58	58	0.0000
nopath	2	3	12	14	679	00:54:57	3297	00:55:57	3357	00:01:00	60	0.0000
nopath	2	3	12	14	679	00:55:02	3302	00:56:00	3360	00:00:58	58	0.0000	00:01:11
nopath	3	6	12	14	667	00:55:10	3310	00:56:01	3361	00:00:51	51	0.0000
nopath	1	2	3	1	504	00:54:50	3290	00:56:03	3363	00:01:13	73	0.0000
nopath	5	1	6	1	785	00:54:51	3291	00:56:03	3363	00:01:12	72	0.0000
nopath	5	6	3	1	380	00:55:17	3317	00:56:07	3367	00:00:50	50	0.0000
nopath	3	2	13	15	679	00:54:45	3285	00:56:19	3379	00:01:34	94	0.0000
nopath	5	4	12	14	650	00:54:46	3286	00:56:20	3380	00:01:34	94	0.0000
nopath	1	3	12	14	763	00:55:04	3304	00:56:24	3384	00:01:20	80	0.0000
nopath	6	2	9	1	748	00:55:27	3327	00:56:24	3384	00:00:57	57	0.0000
nopath	4	7	9	1	331	00:55:56	3356	00:56:27	3387	00:00:31	31	0.0000
nopath	1	7	10	1	542	00:55:32	3332	00:56:35	3395	00:01:03	63	0.0000
nopath	2	3	3	1	679	00:55:07	3307	00:56:36	3396	00:01:29	89	0.0000
nopath	2	4	9	1	708	00:55:30	3330	00:56:38	3398	00:01:08	68	0.0000
nopath	3	6	3	1	667	00:55:29	3329	00:56:46	3406	00:01:17	77	0.0000
nopath	5	1	4	1	785	00:55:19	3319	00:56:51	3411	00:01:32	92	0.0000
nopath	5	2	3	1	701	00:55:57	3357	00:56:51	3411	00:00:54	54	0.0000
nopath	1	5	9	1	785	00:54:33	3273	00:56:53	3413	00:02:20	140	0.0000
nopath	5	3	6	1	621	00:55:23	3323	00:56:53	3413	00:01:30	90	0.0000
nopath	1	2	5	1	504	00:55:32	3332	00:56:54	3414	00:01:22	82	0.0000
nopath	5	3	3	1	621	00:55:49	3349	00:56:55	3415	00:01:06	66	0.0000
nopath	5	1	3	1	785	00:56:01	3361	00:57:01	3421	00:01:00	60	0.0000	00:01:20
nopath	6	2	4	1	748	00:55:29	3329	00:57:09	3429	00:01:40	100	0.0000
nopath	2	5	3	1	701	00:56:02	3362	00:57:13	3433	00:01:11	71	0.0000
nopath	2	4	5	1	708	00:55:36	3336	00:57:15	3435	00:01:39	99	0.0000
nopath	6	1	12	14	832	00:55:53	3353	00:57:17	3437	00:01:24	84	0.0000
nopath	1	2	3	1	504	00:56:34	3394	00:57:19	3439	00:00:45	45	0.0000
nopath	3	2	6	1	679	00:56:23	3383	00:57:25	3445	00:01:02	62	0.0000
nopath	3	2	12	14	679	00:56:32	3392	00:57:29	3449	00:00:57	57	0.0000
nopath	3	6	13	15	667	00:55:50	3350	00:57:30	3450	00:01:40	100	0.0000
nopath	2	1	3	1	504	00:56:02	3362	00:57:37	3457	00:01:35	95	0.0000
nopath	2	1	3	1	504	00:56:06	3366	00:57:43	3463	00:01:37	97	0.0000
nopath	3	6	12	14	667	00:56:47	3407	00:57:46	3466	00:00:59	59	0.0000
nopath	6	7	12	14	624	00:56:00	3360	00:57:50	3470	00:01:50	110	0.0000
nopath	3	6	12	14	667	00:56:58	3418	00:57:51	3471	00:00:53	53	0.0000
nopath	5	1	12	14	785	00:56:08	3368	00:57:52	3472	00:01:44	104	0.0000
nopath	2	4	3	1	708	00:56:28	3388	00:57:54	3474	00:01:26	86	0.0000
nopath	4	7	6	1	331	00:57:19	3439	00:57:55	3475	00:00:36	36	0.0000
nopath	3	6	9	1	667	00:57:07	3427	00:57:56	3476	00:00:49	49	0.0000
nopath	2	3	9	1	679	00:56:31	3391	00:57:57	3477	00:01:26	86	0.0000
nopath	6	1	5	1	832	00:56:22	3382	00:57:58	3478	00:01:36	96	0.0000
nopath	2	4	9	1	708	00:56:43	3403	00:58:00	3480	00:01:17	77	0.0000	00:01:13
nopath	2	6	3	1	748	00:56:06	3366	00:58:06	3486	00:02:00	120	0.0000
nopath	1	3	3	1	763	00:56:37	3397	00:58:06	3486	00:01:29	89	0.0000
nopath	1	5	5	1	785	00:56:47	3407	00:58:09	3489	00:01:22	82	0.0000
nopath	1	3	9	1	763	00:56:57	3417	00:58:11	3491	00:01:14	74	0.0000
nopath	1	3	3	1	763	00:57:04	3424	00:58:13	3493	00:01:09	69	0.0000
nopath	4	1	5	1	792	00:57:26	3446	00:58:26	3506	00:01:00	60	0.0000
nopath	6	3	12	14	667	00:56:33	3393	00:58:34	3514	00:02:01	121	0.0000
nopath	6	3	6	1	667	00:57:19	3439	00:58:36	3516	00:01:17	77	0.0000
nopath	4	1	13	15	792	00:57:43	3463	00:58:45	3525	00:01:02	62	0.0000
nopath	5	3	12	14	621	00:57:49	3469	00:58:48	3528	00:00:59	59	0.0000
nopath	2	3	3	1	679	00:57:05	3425	00:58:52	3532	00:01:47	107	0.0000
nopath	1	2	12	14	504	00:57:39	3459	00:58:55	3535	00:01:16	76	0.0000
nopath	3	6	5	1	667	00:57:29	3449	00:58:55	3535	00:01:26	86	0.0000
nopath	5	1	5	1	785	00:57:18	3438	00:58:56	3536	00:01:38	98	0.0000
nopath	2	4	3	1	708	00:57:28	3448	00:58:56	3536	00:01:28	88	0.0000
nopath	3	6	3	1	667	00:57:41	3461	00:58:57	3537	00:01:16	76	0.0000
nopath	2	3	12	14	679	00:57:39	3459	00:58:58	3538	00:01:19	79	0.0000
nopath	3	6	5	1	667	00:57:52	3472	00:58:59	3539	00:01:07	67	0.0000
nopath	1	3	6	1	763	00:57:30	3450	00:59:00	3540	00:01:30	90	0.0000	00:01:14
nopath	3	6	5	1	667	00:57:59	3479	00:59:02	3542	00:01:03	63	0.0000
nopath	3	6	5	1	667	00:58:04	3484	00:59:03	3543	00:00:59	59	0.0000
nopath	3	6	5	1	667	00:58:07	3487	00:59:06	3546	00:00:59	59	0.0000
nopath	4	2	12	14	708	00:57:44	3464	00:59:06	3546	00:01:22	82	0.0000
nopath	3	6	7	1	667	00:58:11	3491	00:59:07	3547	00:00:56	56	0.0000
nopath	3	6	12	14	667	00:58:17	3497	00:59:10	3550	00:00:53	53	0.0000
nopath	2	7	3	1	458	00:58:08	3488	00:59:15	3555	00:01:07	67	0.0000
nopath	2	1	6	1	504	00:58:28	3508	00:59:22	3562	00:00:54	54	0.0000
nopath	1	4	9	1	792	00:57:53	3473	00:59:25	3565	00:01:32	92	0.0000
nopath	6	1	6	1	832	00:57:44	3464	00:59:31	3571	00:01:47	107	0.0000
nopath	1	2	12	14	504	00:58:16	3496	00:59:32	3572	00:01:16	76	0.0000
nopath	3	5	3	1	621	00:58:23	3503	00:59:35	3575	00:01:12	72	0.0000
nopath	3	6	9	1	667	00:58:28	3508	00:59:38	3578	00:01:10	70	0.0000
nopath	3	4	5	1	375	00:58:53	3533	00:59:38	3578	00:00:45	45	0.0000
nopath	3	7	2	1	302	00:59:02	3542	00:59:44	3584	00:00:42	42	0.0000
nopath	6	5	3	1	380	00:59:06	3546	00:59:44	3584	00:00:38	38	0.0000
nopath	4	2	3	1	708	00:58:33	3513	00:59:45	3585	00:01:12	72	0.0000
nopath	2	3	3	1	679	00:58:15	3495	00:59:52	3592	00:01:37	97	0.0000
nopath	3	6	10	1	667	00:58:39	3519	00:59:55	3595	00:01:16	76	0.0000
nopath	2	4	6	1	708	00:58:30	3510	00:59:56	3596	00:01:26	86	0.0000
nopath	1	4	9	1	792	00:58:22	3502	00:59:58	3598	00:01:36	96	0.0000
nopath	3	5	6	1	621	00:58:58	3538	00:59:58	3598	00:01:00	60	0.0000
nopath	5	1	12	14	785	00:58:42	3522	01:00:02	3602	00:01:20	80	0.0000	00:01:34
nopath	3	6	6	1	667	00:59:07	3547	01:00:05	3605	00:00:58	58	0.0000
nopath	2	4	9	1	708	00:58:57	3537	01:00:06	3606	00:01:09	69	0.0000
nopath	6	1	3	1	832	00:59:00	3540	01:00:08	3608	00:01:08	68	0.0000
nopath	3	6	3	1	667	00:59:18	3558	01:00:09	3609	00:00:51	51	0.0000
nopath	6	2	3	1	748	00:59:08	3548	01:00:10	3610	00:01:02	62	0.0000
nopath	6	4	10	1	696	00:58:52	3532	01:00:19	3619	00:01:27	87	0.0000
nopath	6	2	5	1	748	00:59:22	3562	01:00:35	3635	00:01:13	73	0.0000
nopath	3	6	9	1	667	00:59:20	3560	01:00:36	3636	00:01:16	76	0.0000
nopath	5	7	6	1	577	00:59:10	3550	01:00:42	3642	00:01:32	92	0.0000
nopath	2	3	5	1	679	00:59:11	3551	01:00:42	3642	00:01:31	91	0.0000
nopath	1	3	9	1	763	00:59:14	3554	01:00:44	3644	00:01:30	90	0.0000
nopath	1	2	13	15	504	00:59:39	3579	01:00:46	3646	00:01:07	67	0.0000
nopath	5	1	3	1	785	00:59:05	3545	01:00:46	3646	00:01:41	101	0.0000
nopath	3	6	6	1	667	00:59:40	3580	01:00:47	3647	00:01:07	67	0.0000
nopath	3	6	13	15	667	00:59:52	3592	01:00:51	3651	00:00:59	59	0.0000
nopath	5	1	10	1	785	00:59:50	3590	01:00:53	3653	00:01:03	63	0.0000
nopath	5	4	5	1	650	00:59:42	3582	01:00:59	3659	00:01:17	77	0.0000
nopath	3	7	5	1	302	01:00:18	3618	01:01:00	3660	00:00:42	42	0.0000	00:00:41
nopath	5	6	9	1	380	01:00:28	3628	01:01:07	3667	00:00:39	39	0.0000
nopath	3	2	13	15	679	00:59:24	3564	01:01:09	3669	00:01:45	105	0.0000
nopath	2	3	13	15	679	00:59:17	3557	01:01:15	3675	00:01:58	118	0.0000
nopath	1	3	9	1	763	00:59:53	3593	01:01:17	3677	00:01:24	84	0.0000
nopath	3	2	13	15	679	01:00:04	3604	01:01:23	3683	00:01:19	79	0.0000
nopath	2	3	10	1	679	00:59:24	3564	01:01:25	3685	00:02:01	121	0.0000
nopath	4	6	10	1	696	01:00:02	3602	01:01:26	3686	00:01:24	84	0.0000
nopath	2	1	13	15	504	01:00:39	3639	01:01:27	3687	00:00:48	48	0.0000
nopath	2	3	3	1	679	00:59:47	3587	01:01:28	3688	00:01:41	101	0.0000
nopath	3	6	5	1	667	01:00:06	3606	01:01:28	3688	00:01:22	82	0.0000
nopath	6	2	13	15	748	01:00:04	3604	01:01:28	3688	00:01:24	84	0.0000
nopath	3	5	3	1	621	01:00:18	3618	01:01:29	3689	00:01:11	71	0.0000
nopath	3	1	12	14	763	00:59:30	3570	01:01:29	3689	00:01:59	119	0.0000
nopath	2	3	12	14	679	01:00:28	3628	01:01:30	3690	00:01:02	62	0.0000
nopath	3	6	13	15	667	01:00:26	3626	01:01:33	3693	00:01:07	67	0.0000
nopath	2	3	9	1	679	01:00:30	3630	01:01:33	3693	00:01:03	63	0.0000
nopath	3	6	9	1	667	01:00:29	3629	01:01:36	3696	00:01:07	67	0.0000
nopath	5	1	12	14	785	01:00:32	3632	01:01:37	3697	00:01:05	65	0.0000
nopath	3	6	5	1	667	01:00:35	3635	01:01:38	3698	00:01:03	63	0.0000
nopath	5	3	2	1	621	01:00:40	3640	01:01:43	3703	00:01:03	63	0.0000
nopath	5	1	13	15	785	01:00:34	3634	01:01:43	3703	00:01:09	69	0.0000
nopath	5	3	4	1	621	01:00:42	3642	01:01:45	3705	00:01:03	63	0.0000
nopath	1	2	12	14	504	01:00:13	3613	01:01:46	3706	00:01:33	93	0.0000
nopath	5	1	12	14	785	01:00:38	3638	01:01:46	3706	00:01:08	68	0.0000
nopath	1	7	10	1	542	01:00:20	3620	01:01:57	3717	00:01:37	97	0.0000
nopath	6	1	12	14	832	01:00:57	3657	01:02:01	3721	00:01:04	64	0.0000	00:01:23
nopath	2	3	12	14	679	01:00:32	3632	01:02:03	3723	00:01:31	91	0.0000
nopath	2	3	5	1	679	01:00:41	3641	01:02:05	3725	00:01:24	84	0.0000
nopath	3	6	12	14	667	01:00:53	3653	01:02:07	3727	00:01:14	74	0.0000
nopath	3	5	12	14	621	01:00:56	3656	01:02:10	3730	00:01:14	74	0.0000
nopath	3	6	12	14	667	01:00:57	3657	01:02:12	3732	00:01:15	75	0.0000
nopath	3	6	12	14	667	01:01:15	3675	01:02:15	3735	00:01:00	60	0.0000
nopath	1	3	12	14	763	01:00:37	3637	01:02:15	3735	00:01:38	98	0.0000
nopath	1	3	9	1	763	01:00:40	3640	01:02:18	3738	00:01:38	98	0.0000
nopath	1	3	9	1	763	01:00:45	3645	01:02:20	3740	00:01:35	95	0.0000
nopath	1	3	2	1	763	01:00:56	3656	01:02:23	3743	00:01:27	87	0.0000
nopath	2	1	9	1	504	01:01:25	3685	01:02:25	3745	00:01:00	60	0.0000
nopath	2	3	6	1	679	01:00:42	3642	01:02:27	3747	00:01:45	105	0.0000
nopath	4	1	5	1	792	01:00:18	3618	01:02:28	3748	00:02:10	130	0.0000
nopath	6	2	7	1	748	01:01:09	3669	01:02:29	3749	00:01:20	80	0.0000
nopath	2	4	12	14	708	01:00:45	3645	01:02:30	3750	00:01:45	105	0.0000
nopath	5	1	3	1	785	01:01:18	3678	01:02:31	3751	00:01:13	73	0.0000
nopath	1	2	9	1	504	01:01:03	3663	01:02:32	3752	00:01:29	89	0.0000
nopath	2	4	12	14	708	01:00:58	3658	01:02:33	3753	00:01:35	95	0.0000
nopath	2	4	3	1	708	01:01:21	3681	01:02:35	3755	00:01:14	74	0.0000
nopath	6	2	6	1	748	01:01:44	3704	01:02:42	3762	00:00:58	58	0.0000
nopath	1	2	3	1	504	01:01:26	3686	01:02:45	3765	00:01:19	79	0.0000
nopath	5	3	3	1	621	01:01:43	3703	01:02:47	3767	00:01:04	64	0.0000
nopath	5	7	12	14	577	01:01:10	3670	01:02:48	3768	00:01:38	98	0.0000
nopath	1	7	3	1	542	01:01:19	3679	01:02:51	3771	00:01:32	92	0.0000
nopath	1	6	5	1	832	01:01:08	3668	01:02:56	3776	00:01:48	108	0.0000
nopath	5	1	5	1	785	01:01:53	3713	01:03:00	3780	00:01:07	67	0.0000	00:01:12
nopath	4	3	12	14	375	01:01:50	3710	01:03:04	3784	00:01:14	74	0.0000
nopath	2	4	3	1	708	01:01:22	3682	01:03:05	3785	00:01:43	103	0.0000
nopath	3	2	3	1	679	01:01:23	3683	01:03:05	3785	00:01:42	102	0.0000
nopath	3	6	12	14	667	01:01:39	3699	01:03:07	3787	00:01:28	88	0.0000
nopath	2	4	5	1	708	01:01:38	3698	01:03:07	3787	00:01:29	89	0.0000
nopath	3	5	12	14	621	01:01:40	3700	01:03:10	3790	00:01:30	90	0.0000
nopath	3	6	13	15	667	01:01:52	3712	01:03:14	3794	00:01:22	82	0.0000
nopath	3	6	10	1	667	01:02:03	3723	01:03:17	3797	00:01:14	74	0.0000
nopath	3	6	10	1	667	01:02:05	3725	01:03:20	3800	00:01:15	75	0.0000
nopath	6	5	9	1	380	01:02:35	3755	01:03:22	3802	00:00:47	47	0.0000
nopath	5	1	12	14	785	01:02:04	3724	01:03:22	3802	00:01:18	78	0.0000
nopath	6	3	9	1	667	01:02:15	3735	01:03:23	3803	00:01:08	68	0.0000
nopath	1	3	9	1	763	01:01:07	3667	01:03:32	3812	00:02:25	145	0.0000
nopath	3	6	10	1	667	01:02:13	3733	01:03:35	3815	00:01:22	82	0.0000
nopath	1	4	7	1	792	01:02:06	3726	01:03:36	3816	00:01:30	90	0.0000
nopath	2	3	3	1	679	01:01:40	3700	01:03:36	3816	00:01:56	116	0.0000
nopath	3	6	3	1	667	01:02:16	3736	01:03:38	3818	00:01:22	82	0.0000
nopath	2	4	12	14	708	01:01:46	3706	01:03:40	3820	00:01:54	114	0.0000
nopath	1	3	5	1	763	01:02:26	3746	01:03:41	3821	00:01:15	75	0.0000
nopath	3	6	3	1	667	01:02:33	3753	01:03:43	3823	00:01:10	70	0.0000
nopath	3	6	5	1	667	01:02:47	3767	01:03:45	3825	00:00:58	58	0.0000
nopath	2	1	3	1	504	01:02:56	3776	01:03:46	3826	00:00:50	50	0.0000
nopath	2	4	3	1	708	01:01:59	3719	01:03:46	3826	00:01:47	107	0.0000
nopath	3	6	9	1	667	01:02:53	3773	01:03:47	3827	00:00:54	54	0.0000
nopath	4	1	7	1	792	01:01:59	3719	01:03:48	3828	00:01:49	109	0.0000
nopath	2	3	3	1	679	01:02:17	3737	01:03:49	3829	00:01:32	92	0.0000
nopath	6	1	3	1	832	01:02:05	3725	01:03:51	3831	00:01:46	106	0.0000
nopath	2	4	2	1	708	01:02:22	3742	01:03:52	3832	00:01:30	90	0.0000
nopath	1	2	5	1	504	01:02:34	3754	01:03:53	3833	00:01:19	79	0.0000
nopath	2	4	3	1	708	01:02:52	3772	01:03:54	3834	00:01:02	62	0.0000
nopath	5	6	13	15	380	01:02:50	3770	01:04:00	3840	00:01:10	70	0.0000	00:00:42
nopath	6	1	13	15	832	01:02:56	3776	01:04:02	3842	00:01:06	66	0.0000
nopath	6	3	3	1	667	01:02:31	3751	01:04:03	3843	00:01:32	92	0.0000
nopath	6	1	12	14	832	01:03:02	3782	01:04:05	3845	00:01:03	63	0.0000
nopath	3	4	12	14	375	01:03:04	3784	01:04:06	3846	00:01:02	62	0.0000
nopath	6	2	6	1	748	01:03:12	3792	01:04:08	3848	00:00:56	56	0.0000
nopath	6	7	3	1	624	01:02:46	3766	01:04:10	3850	00:01:24	84	0.0000
nopath	1	2	5	1	504	01:03:27	3807	01:04:12	3852	00:00:45	45	0.0000
nopath	1	5	5	1	785	01:01:46	3706	01:04:13	3853	00:02:27	147	0.0000
nopath	5	3	2	1	621	01:02:52	3772	01:04:19	3859	00:01:27	87	0.0000
nopath	3	6	3	1	667	01:03:17	3797	01:04:28	3868	00:01:11	71	0.0000
nopath	5	4	9	1	650	01:03:13	3793	01:04:29	3869	00:01:16	76	0.0000
nopath	3	6	8	1	667	01:03:28	3808	01:04:30	3870	00:01:02	62	0.0000
nopath	5	2	2	1	701	01:03:29	3809	01:04:31	3871	00:01:02	62	0.0000
nopath	3	6	5	1	667	01:03:30	3810	01:04:32	3872	00:01:02	62	0.0000
nopath	5	1	5	1	785	01:03:04	3784	01:04:33	3873	00:01:29	89	0.0000
nopath	4	7	2	1	331	01:03:59	3839	01:04:34	3874	00:00:35	35	0.0000
nopath	3	6	10	1	667	01:03:35	3815	01:04:34	3874	00:00:59	59	0.0000
nopath	1	3	12	14	763	01:02:41	3761	01:04:34	3874	00:01:53	113	0.0000
nopath	1	4	3	1	792	01:02:27	3747	01:04:35	3875	00:02:08	128	0.0000
nopath	1	3	3	1	763	01:02:58	3778	01:04:37	3877	00:01:39	99	0.0000
nopath	1	3	3	1	763	01:03:20	3800	01:04:39	3879	00:01:19	79	0.0000
nopath	3	6	12	14	667	01:03:41	3821	01:04:47	3887	00:01:06	66	0.0000
nopath	3	6	3	1	667	01:03:43	3823	01:04:49	3889	00:01:06	66	0.0000
nopath	4	2	3	1	708	01:03:08	3788	01:04:54	3894	00:01:46	106	0.0000
nopath	4	2	12	14	708	01:03:09	3789	01:04:57	3897	00:01:48	108	0.0000
nopath	2	1	6	1	504	01:03:10	3790	01:04:57	3897	00:01:47	107	0.0000
nopath	4	2	5	1	708	01:03:24	3804	01:04:59	3899	00:01:35	95	0.0000
nopath	3	1	9	1	763	01:02:28	3748	01:05:00	3900	00:02:32	152	0.0000	00:01:34
nopath	3	2	2	1	679	01:03:37	3817	01:05:01	3901	00:01:24	84	0.0000
nopath	3	7	6	1	302	01:04:15	3855	01:05:02	3902	00:00:47	47	0.0000
nopath	2	7	3	1	458	01:04:17	3857	01:05:12	3912	00:00:55	55	0.0000
nopath	6	3	13	15	667	01:04:24	3864	01:05:15	3915	00:00:51	51	0.0000
nopath	4	1	6	1	792	01:04:10	3850	01:05:16	3916	00:01:06	66	0.0000
nopath	3	6	12	14	667	01:03:49	3829	01:05:17	3917	00:01:28	88	0.0000
nopath	3	6	5	1	667	01:03:56	3836	01:05:19	3919	00:01:23	83	0.0000
nopath	2	3	5	1	679	01:03:11	3791	01:05:22	3922	00:02:11	131	0.0000
nopath	2	3	5	1	679	01:03:18	3798	01:05:24	3924	00:02:06	126	0.0000
nopath	2	3	12	14	679	01:04:19	3859	01:05:29	3929	00:01:10	70	0.0000
nopath	3	6	9	1	667	01:04:43	3883	01:05:34	3934	00:00:51	51	0.0000
nopath	3	6	12	14	667	01:04:45	3885	01:05:36	3936	00:00:51	51	0.0000
nopath	3	1	5	1	763	01:04:36	3876	01:05:45	3945	00:01:09	69	0.0000
nopath	2	6	5	1	748	01:03:40	3820	01:05:46	3946	00:02:06	126	0.0000
nopath	5	1	10	1	785	01:04:35	3875	01:05:51	3951	00:01:16	76	0.0000
nopath	6	7	12	14	624	01:04:56	3896	01:05:55	3955	00:00:59	59	0.0000
nopath	3	4	3	1	375	01:05:23	3923	01:05:55	3955	00:00:32	32	0.0000
nopath	3	2	12	14	679	01:04:50	3890	01:05:56	3956	00:01:06	66	0.0000
nopath	5	6	3	1	380	01:05:13	3913	01:05:57	3957	00:00:44	44	0.0000
nopath	2	3	12	14	679	01:04:50	3890	01:06:03	3963	00:01:13	73	0.0000	00:01:35
nopath	2	3	12	14	679	01:04:53	3893	01:06:05	3965	00:01:12	72	0.0000
nopath	3	6	5	1	667	01:05:17	3917	01:06:16	3976	00:00:59	59	0.0000
nopath	6	5	10	1	380	01:05:14	3914	01:06:17	3977	00:01:03	63	0.0000
nopath	2	3	12	14	679	01:04:56	3896	01:06:18	3978	00:01:22	82	0.0000
nopath	6	1	3	1	832	01:04:56	3896	01:06:21	3981	00:01:25	85	0.0000
nopath	2	3	10	1	679	01:05:13	3913	01:06:23	3983	00:01:10	70	0.0000
nopath	1	2	13	15	504	01:04:11	3851	01:06:24	3984	00:02:13	133	0.0000
nopath	2	3	12	14	679	01:05:24	3924	01:06:25	3985	00:01:01	61	0.0000
nopath	2	6	5	1	748	01:05:00	3900	01:06:26	3986	00:01:26	86	0.0000
nopath	1	2	12	14	504	01:04:29	3869	01:06:29	3989	00:02:00	120	0.0000
nopath	4	7	3	1	331	01:06:03	3963	01:06:34	3994	00:00:31	31	0.0000
nopath	3	2	12	14	679	01:05:25	3925	01:06:36	3996	00:01:11	71	0.0000
nopath	5	7	10	1	577	01:05:29	3929	01:06:47	4007	00:01:18	78	0.0000
nopath	2	1	3	1	504	01:05:50	3950	01:06:49	4009	00:00:59	59	0.0000
nopath	2	3	3	1	679	01:05:48	3948	01:07:04	4024	00:01:16	76	0.0000	00:01:12
nopath	1	4	9	1	792	01:04:19	3859	01:07:05	4025	00:02:46	166	0.0000
nopath	2	3	9	1	679	01:06:05	3965	01:07:07	4027	00:01:02	62	0.0000
nopath	3	6	10	1	667	01:06:06	3966	01:07:09	4029	00:01:03	63	0.0000
nopath	2	4	9	1	708	01:06:08	3968	01:07:10	4030	00:01:02	62	0.0000
nopath	5	1	2	1	785	01:05:59	3959	01:07:11	4031	00:01:12	72	0.0000
nopath	3	6	12	14	667	01:06:12	3972	01:07:12	4032	00:01:00	60	0.0000
nopath	2	4	3	1	708	01:06:11	3971	01:07:13	4033	00:01:02	62	0.0000
nopath	3	6	3	1	667	01:06:14	3974	01:07:14	4034	00:01:00	60	0.0000
nopath	2	4	9	1	708	01:06:19	3979	01:07:14	4034	00:00:55	55	0.0000
nopath	3	6	13	15	667	01:06:23	3983	01:07:16	4036	00:00:53	53	0.0000
nopath	2	3	3	1	679	01:06:20	3980	01:07:16	4036	00:00:56	56	0.0000
nopath	3	1	5	1	763	01:05:29	3929	01:07:25	4045	00:01:56	116	0.0000
nopath	6	2	5	1	748	01:05:45	3945	01:07:29	4049	00:01:44	104	0.0000
nopath	2	1	13	15	504	01:06:42	4002	01:07:32	4052	00:00:50	50	0.0000
nopath	6	1	5	1	832	01:06:25	3985	01:07:36	4056	00:01:11	71	0.0000
nopath	1	2	12	14	504	01:06:17	3977	01:07:37	4057	00:01:20	80	0.0000
nopath	1	3	12	14	763	01:05:19	3919	01:07:43	4063	00:02:24	144	0.0000
nopath	1	2	3	1	504	01:06:56	4016	01:07:45	4065	00:00:49	49	0.0000
nopath	2	4	3	1	708	01:06:33	3993	01:07:46	4066	00:01:13	73	0.0000
nopath	1	2	9	1	504	01:07:00	4020	01:07:56	4076	00:00:56	56	0.0000
nopath	5	1	9	1	785	01:06:20	3980	01:07:56	4076	00:01:36	96	0.0000
nopath	3	5	12	14	621	01:06:45	4005	01:07:58	4078	00:01:13	73	0.0000
nopath	3	6	3	1	667	01:06:58	4018	01:08:00	4080	00:01:02	62	0.0000	00:01:04
nopath	5	3	12	14	621	01:06:54	4014	01:08:08	4088	00:01:14	74	0.0000
nopath	5	4	3	1	650	01:06:41	4001	01:08:09	4089	00:01:28	88	0.0000
nopath	4	2	5	1	708	01:06:41	4001	01:08:09	4089	00:01:28	88	0.0000
nopath	2	3	12	14	679	01:06:39	3999	01:08:13	4093	00:01:34	94	0.0000
nopath	6	2	3	1	748	01:07:01	4021	01:08:14	4094	00:01:13	73	0.0000
nopath	1	3	12	14	763	01:06:24	3984	01:08:15	4095	00:01:51	111	0.0000
nopath	2	1	5	1	504	01:07:19	4039	01:08:16	4096	00:00:57	57	0.0000
nopath	3	5	12	14	621	01:07:14	4034	01:08:17	4097	00:01:03	63	0.0000
nopath	4	1	6	1	792	01:06:15	3975	01:08:18	4098	00:02:03	123	0.0000
nopath	3	6	12	14	667	01:07:15	4035	01:08:20	4100	00:01:05	65	0.0000
nopath	3	6	12	14	667	01:07:23	4043	01:08:22	4102	00:00:59	59	0.0000
nopath	1	7	5	1	542	01:07:26	4046	01:08:23	4103	00:00:57	57	0.0000
nopath	3	6	9	1	667	01:07:29	4049	01:08:24	4104	00:00:55	55	0.0000
nopath	3	2	10	1	679	01:07:01	4021	01:08:25	4105	00:01:24	84	0.0000
nopath	3	6	9	1	667	01:07:33	4053	01:08:26	4106	00:00:53	53	0.0000
nopath	6	7	6	1	624	01:06:56	4016	01:08:37	4117	00:01:41	101	0.0000
nopath	6	3	12	14	667	01:07:13	4033	01:08:38	4118	00:01:25	85	0.0000
nopath	2	1	10	1	504	01:07:51	4071	01:08:40	4120	00:00:49	49	0.0000
nopath	2	4	12	14	708	01:06:55	4015	01:08:46	4126	00:01:51	111	0.0000
nopath	2	4	5	1	708	01:07:35	4055	01:08:48	4128	00:01:13	73	0.0000
nopath	2	4	12	14	708	01:07:39	4059	01:08:50	4130	00:01:11	71	0.0000
nopath	2	4	6	1	708	01:07:57	4077	01:08:52	4132	00:00:55	55	0.0000
nopath	6	1	12	14	832	01:07:21	4041	01:08:52	4132	00:01:31	91	0.0000
nopath	2	5	12	14	701	01:06:14	3974	01:08:55	4135	00:02:41	161	0.0000
nopath	4	2	3	1	708	01:07:48	4068	01:08:55	4135	00:01:07	67	0.0000
nopath	3	6	9	1	667	01:07:45	4065	01:09:06	4146	00:01:21	81	0.0000	00:01:02
nopath	5	3	13	15	621	01:07:39	4059	01:09:06	4146	00:01:27	87	0.0000
nopath	5	3	12	14	621	01:07:47	4067	01:09:08	4148	00:01:21	81	0.0000
nopath	3	6	9	1	667	01:07:50	4070	01:09:09	4149	00:01:19	79	0.0000
nopath	5	1	5	1	785	01:07:43	4063	01:09:10	4150	00:01:27	87	0.0000
nopath	1	2	5	1	504	01:08:26	4106	01:09:11	4151	00:00:45	45	0.0000
nopath	5	7	3	1	577	01:08:19	4099	01:09:15	4155	00:00:56	56	0.0000
nopath	2	3	10	1	679	01:08:07	4087	01:09:22	4162	00:01:15	75	0.0000
nopath	1	3	5	1	763	01:07:36	4056	01:09:25	4165	00:01:49	109	0.0000
nopath	3	6	10	1	667	01:08:03	4083	01:09:27	4167	00:01:24	84	0.0000
nopath	2	3	3	1	679	01:08:08	4088	01:09:27	4167	00:01:19	79	0.0000
nopath	3	6	12	14	667	01:08:13	4093	01:09:29	4169	00:01:16	76	0.0000
nopath	2	3	5	1	679	01:08:23	4103	01:09:29	4169	00:01:06	66	0.0000
nopath	3	6	3	1	667	01:08:16	4096	01:09:31	4171	00:01:15	75	0.0000
nopath	3	6	12	14	667	01:08:27	4107	01:09:33	4173	00:01:06	66	0.0000
nopath	4	3	12	14	375	01:09:00	4140	01:09:36	4176	00:00:36	36	0.0000
nopath	3	6	9	1	667	01:08:45	4125	01:09:36	4176	00:00:51	51	0.0000
nopath	6	1	3	1	832	01:08:11	4091	01:09:39	4179	00:01:28	88	0.0000
nopath	3	6	12	14	667	01:08:49	4129	01:09:40	4180	00:00:51	51	0.0000
nopath	5	1	12	14	785	01:08:28	4108	01:09:46	4186	00:01:18	78	0.0000
nopath	6	2	7	1	748	01:08:38	4118	01:09:48	4188	00:01:10	70	0.0000
nopath	6	4	3	1	696	01:07:58	4078	01:09:49	4189	00:01:51	111	0.0000
nopath	1	4	5	1	792	01:08:41	4121	01:09:55	4195	00:01:14	74	0.0000
nopath	3	6	5	1	667	01:08:54	4134	01:10:06	4206	00:01:12	72	0.0000	00:01:09
nopath	5	2	9	1	701	01:08:37	4117	01:10:10	4210	00:01:33	93	0.0000
nopath	3	7	5	1	302	01:09:37	4177	01:10:11	4211	00:00:34	34	0.0000
nopath	5	1	10	1	785	01:08:43	4123	01:10:18	4218	00:01:35	95	0.0000
nopath	5	1	12	14	785	01:09:21	4161	01:10:23	4223	00:01:02	62	0.0000
nopath	1	2	5	1	504	01:09:40	4180	01:10:27	4227	00:00:47	47	0.0000
nopath	3	6	12	14	667	01:09:37	4177	01:10:32	4232	00:00:55	55	0.0000
nopath	1	5	9	1	785	01:09:19	4159	01:10:33	4233	00:01:14	74	0.0000
nopath	1	4	5	1	792	01:09:12	4152	01:10:35	4235	00:01:23	83	0.0000
nopath	1	3	9	1	763	01:09:34	4174	01:10:36	4236	00:01:02	62	0.0000
nopath	6	1	13	15	832	01:09:19	4159	01:10:38	4238	00:01:19	79	0.0000
nopath	1	3	5	1	763	01:09:38	4178	01:10:39	4239	00:01:01	61	0.0000
nopath	1	3	3	1	763	01:09:40	4180	01:10:41	4241	00:01:01	61	0.0000
nopath	3	2	12	14	679	01:09:09	4149	01:10:46	4246	00:01:37	97	0.0000
nopath	6	3	12	14	667	01:09:45	4185	01:10:54	4254	00:01:09	69	0.0000
nopath	5	6	10	1	380	01:10:23	4223	01:10:57	4257	00:00:34	34	0.0000
nopath	3	2	12	14	679	01:09:54	4194	01:11:00	4260	00:01:06	66	0.0000	00:01:19
nopath	3	7	9	1	302	01:10:15	4215	01:11:04	4264	00:00:49	49	0.0000
nopath	4	1	3	1	792	01:09:08	4148	01:11:05	4265	00:01:57	117	0.0000
nopath	3	6	12	14	667	01:09:44	4184	01:11:07	4267	00:01:23	83	0.0000
nopath	3	6	12	14	667	01:09:55	4195	01:11:09	4269	00:01:14	74	0.0000
nopath	2	7	12	14	458	01:09:59	4199	01:11:09	4269	00:01:10	70	0.0000
nopath	6	1	9	1	832	01:09:45	4185	01:11:11	4271	00:01:26	86	0.0000
nopath	1	3	10	1	763	01:09:42	4182	01:11:12	4272	00:01:30	90	0.0000
nopath	5	4	13	15	650	01:10:02	4202	01:11:13	4273	00:01:11	71	0.0000
nopath	1	3	3	1	763	01:09:52	4192	01:11:15	4275	00:01:23	83	0.0000
nopath	2	3	3	1	679	01:09:03	4143	01:11:17	4277	00:02:14	134	0.0000
nopath	3	6	6	1	667	01:09:58	4198	01:11:19	4279	00:01:21	81	0.0000
nopath	2	3	12	14	679	01:09:42	4182	01:11:19	4279	00:01:37	97	0.0000
nopath	3	6	12	14	667	01:10:07	4207	01:11:23	4283	00:01:16	76	0.0000
nopath	2	4	12	14	708	01:10:11	4211	01:11:28	4288	00:01:17	77	0.0000
nopath	4	7	3	1	331	01:10:59	4259	01:11:30	4290	00:00:31	31	0.0000
nopath	2	3	6	1	679	01:10:23	4223	01:11:30	4290	00:01:07	67	0.0000
nopath	2	4	3	1	708	01:10:25	4225	01:11:33	4293	00:01:08	68	0.0000
nopath	2	1	12	14	504	01:10:34	4234	01:11:38	4298	00:01:04	64	0.0000
nopath	5	3	12	14	621	01:10:08	4208	01:11:44	4304	00:01:36	96	0.0000
nopath	2	1	10	1	504	01:10:52	4252	01:11:44	4304	00:00:52	52	0.0000
nopath	5	2	3	1	701	01:10:17	4217	01:11:45	4305	00:01:28	88	0.0000
nopath	5	3	3	1	621	01:10:27	4227	01:11:46	4306	00:01:19	79	0.0000
nopath	3	1	12	14	763	01:10:17	4217	01:11:46	4306	00:01:29	89	0.0000
nopath	6	3	5	1	667	01:10:14	4214	01:11:48	4308	00:01:34	94	0.0000
nopath	1	2	12	14	504	01:10:37	4237	01:11:52	4312	00:01:15	75	0.0000
nopath	6	1	12	14	832	01:10:58	4258	01:12:02	4322	00:01:04	64	0.0000	00:01:19
nopath	3	6	3	1	667	01:10:21	4221	01:12:06	4326	00:01:45	105	0.0000
nopath	2	3	12	14	679	01:10:49	4249	01:12:13	4333	00:01:24	84	0.0000
nopath	3	5	9	1	621	01:11:16	4276	01:12:15	4335	00:00:59	59	0.0000
nopath	2	4	12	14	708	01:11:06	4266	01:12:17	4337	00:01:11	71	0.0000
nopath	3	6	12	14	667	01:11:17	4277	01:12:17	4337	00:01:00	60	0.0000
nopath	5	1	3	1	785	01:11:16	4276	01:12:18	4338	00:01:02	62	0.0000
nopath	1	4	5	1	792	01:11:10	4270	01:12:19	4339	00:01:09	69	0.0000
nopath	3	6	7	1	667	01:11:21	4281	01:12:20	4340	00:00:59	59	0.0000
nopath	1	2	3	1	504	01:11:32	4292	01:12:20	4340	00:00:48	48	0.0000
nopath	5	1	5	1	785	01:11:20	4280	01:12:21	4341	00:01:01	61	0.0000
nopath	1	3	13	15	763	01:11:11	4271	01:12:21	4341	00:01:10	70	0.0000
nopath	3	6	12	14	667	01:11:26	4286	01:12:22	4342	00:00:56	56	0.0000
nopath	1	3	3	1	763	01:11:15	4275	01:12:23	4343	00:01:08	68	0.0000
nopath	3	2	9	1	679	01:10:38	4238	01:12:25	4345	00:01:47	107	0.0000
nopath	3	2	3	1	679	01:11:35	4295	01:12:29	4349	00:00:54	54	0.0000
nopath	6	3	2	1	667	01:11:38	4298	01:12:33	4353	00:00:55	55	0.0000
nopath	1	3	5	1	763	01:11:28	4288	01:12:42	4362	00:01:14	74	0.0000
nopath	2	7	12	14	458	01:11:41	4301	01:12:46	4366	00:01:05	65	0.0000
nopath	2	3	12	14	679	01:11:06	4266	01:12:48	4368	00:01:42	102	0.0000
nopath	2	4	5	1	708	01:11:12	4272	01:12:50	4370	00:01:38	98	0.0000
nopath	2	3	13	15	679	01:11:29	4289	01:12:55	4375	00:01:26	86	0.0000
nopath	3	6	9	1	667	01:11:44	4304	01:12:56	4376	00:01:12	72	0.0000
nopath	6	2	12	14	748	01:11:16	4276	01:12:56	4376	00:01:40	100	0.0000
nopath	2	3	5	1	679	01:11:34	4294	01:12:57	4377	00:01:23	83	0.0000
nopath	3	6	6	1	667	01:11:57	4317	01:12:58	4378	00:01:01	61	0.0000
nopath	2	3	10	1	679	01:11:59	4319	01:13:02	4382	00:01:03	63	0.0000	00:01:22
nopath	2	3	2	1	679	01:12:07	4327	01:13:04	4384	00:00:57	57	0.0000
nopath	5	1	3	1	785	01:11:52	4312	01:13:06	4386	00:01:14	74	0.0000
nopath	6	2	12	14	748	01:12:24	4344	01:13:22	4402	00:00:58	58	0.0000
nopath	2	3	10	1	679	01:12:13	4333	01:13:22	4402	00:01:09	69	0.0000
nopath	1	2	5	1	504	01:12:38	4358	01:13:26	4406	00:00:48	48	0.0000
nopath	1	4	3	1	792	01:11:51	4311	01:13:26	4406	00:01:35	95	0.0000
nopath	5	3	10	1	621	01:12:30	4350	01:13:33	4413	00:01:03	63	0.0000
nopath	3	6	5	1	667	01:12:33	4353	01:13:36	4416	00:01:03	63	0.0000
nopath	3	6	13	15	667	01:12:41	4361	01:13:38	4418	00:00:57	57	0.0000
nopath	1	3	3	1	763	01:12:26	4346	01:13:52	4432	00:01:26	86	0.0000
nopath	3	6	5	1	667	01:12:43	4363	01:13:55	4435	00:01:12	72	0.0000
nopath	3	6	6	1	667	01:12:58	4378	01:13:57	4437	00:00:59	59	0.0000
nopath	2	3	3	1	679	01:12:32	4352	01:13:57	4437	00:01:25	85	0.0000
nopath	1	2	3	1	504	01:13:10	4390	01:13:59	4439	00:00:49	49	0.0000
nopath	3	6	13	15	667	01:13:04	4384	01:14:00	4440	00:00:56	56	0.0000	00:01:08
nopath	2	4	9	1	708	01:12:51	4371	01:14:01	4441	00:01:10	70	0.0000
nopath	3	6	3	1	667	01:13:06	4386	01:14:02	4442	00:00:56	56	0.0000
nopath	3	6	10	1	667	01:13:15	4395	01:14:06	4446	00:00:51	51	0.0000
nopath	3	6	3	1	667	01:13:16	4396	01:14:08	4448	00:00:52	52	0.0000
nopath	4	2	3	1	708	01:13:21	4401	01:14:22	4462	00:01:01	61	0.0000
nopath	4	1	12	14	792	01:13:05	4385	01:14:30	4470	00:01:25	85	0.0000
nopath	1	3	9	1	763	01:13:20	4400	01:14:32	4472	00:01:12	72	0.0000
nopath	2	4	12	14	708	01:13:19	4399	01:14:39	4479	00:01:20	80	0.0000
nopath	2	3	10	1	679	01:13:32	4412	01:14:40	4480	00:01:08	68	0.0000
nopath	6	1	12	14	832	01:13:15	4395	01:14:42	4482	00:01:27	87	0.0000
nopath	3	6	12	14	667	01:13:54	4434	01:14:45	4485	00:00:51	51	0.0000
nopath	5	1	3	1	785	01:13:17	4397	01:14:46	4486	00:01:29	89	0.0000
nopath	3	6	9	1	667	01:13:59	4439	01:14:49	4489	00:00:50	50	0.0000
nopath	5	1	10	1	785	01:13:57	4437	01:14:57	4497	00:01:00	60	0.0000
nopath	3	4	9	1	375	01:14:03	4443	01:14:58	4498	00:00:55	55	0.0000
nopath	5	1	12	14	785	01:14:03	4443	01:15:05	4505	00:01:02	62	0.0000	00:01:16
nopath	6	7	3	1	624	01:13:58	4438	01:15:10	4510	00:01:12	72	0.0000
nopath	1	3	7	1	763	01:13:46	4426	01:15:12	4512	00:01:26	86	0.0000
nopath	3	6	3	1	667	01:14:00	4440	01:15:15	4515	00:01:15	75	0.0000
nopath	3	2	3	1	679	01:13:24	4404	01:15:15	4515	00:01:51	111	0.0000
nopath	1	7	13	15	542	01:14:20	4460	01:15:15	4515	00:00:55	55	0.0000
nopath	6	2	12	14	748	01:13:40	4420	01:15:26	4526	00:01:46	106	0.0000
nopath	2	1	13	15	504	01:14:43	4483	01:15:28	4528	00:00:45	45	0.0000
nopath	3	6	3	1	667	01:14:43	4483	01:15:45	4545	00:01:02	62	0.0000
nopath	6	1	3	1	832	01:14:43	4483	01:15:46	4546	00:01:03	63	0.0000
nopath	1	2	3	1	504	01:14:59	4499	01:15:48	4548	00:00:49	49	0.0000
nopath	3	5	3	1	621	01:14:58	4498	01:15:48	4548	00:00:50	50	0.0000
nopath	6	1	6	1	832	01:14:45	4485	01:15:48	4548	00:01:03	63	0.0000
nopath	4	2	13	15	708	01:14:07	4447	01:15:59	4559	00:01:52	112	0.0000
nopath	1	3	3	1	763	01:14:57	4497	01:16:02	4562	00:01:05	65	0.0000	00:01:28
nopath	3	6	10	1	667	01:15:14	4514	01:16:04	4564	00:00:50	50	0.0000
nopath	3	6	12	14	667	01:15:17	4517	01:16:07	4567	00:00:50	50	0.0000
nopath	3	6	5	1	667	01:15:18	4518	01:16:10	4570	00:00:52	52	0.0000
nopath	4	1	12	14	792	01:14:43	4483	01:16:10	4570	00:01:27	87	0.0000
nopath	3	6	6	1	667	01:15:23	4523	01:16:13	4573	00:00:50	50	0.0000
nopath	2	4	7	1	708	01:14:44	4484	01:16:25	4585	00:01:41	101	0.0000
nopath	2	3	9	1	679	01:15:37	4537	01:16:29	4589	00:00:52	52	0.0000
nopath	6	1	10	1	832	01:15:34	4534	01:16:37	4597	00:01:03	63	0.0000
nopath	2	4	5	1	708	01:15:47	4547	01:16:40	4600	00:00:53	53	0.0000
nopath	6	2	5	1	748	01:15:43	4543	01:16:41	4601	00:00:58	58	0.0000
nopath	3	6	10	1	667	01:15:37	4537	01:16:46	4606	00:01:09	69	0.0000
nopath	6	1	5	1	832	01:15:46	4546	01:16:48	4608	00:01:02	62	0.0000
nopath	1	3	3	1	763	01:15:50	4550	01:16:49	4609	00:00:59	59	0.0000
nopath	1	4	3	1	792	01:15:53	4553	01:16:53	4613	00:01:00	60	0.0000
nopath	1	3	5	1	763	01:15:57	4557	01:16:55	4615	00:00:58	58	0.0000
nopath	4	2	12	14	708	01:15:19	4519	01:16:56	4616	00:01:37	97	0.0000
nopath	5	3	12	14	621	01:15:26	4526	01:17:06	4626	00:01:40	100	0.0000	00:01:13
nopath	5	7	3	1	577	01:15:18	4518	01:17:07	4627	00:01:49	109	0.0000
nopath	4	2	12	14	708	01:16:14	4574	01:17:08	4628	00:00:54	54	0.0000
nopath	1	3	5	1	763	01:16:01	4561	01:17:12	4632	00:01:11	71	0.0000
nopath	5	6	3	1	380	01:16:42	4602	01:17:16	4636	00:00:34	34	0.0000
nopath	2	3	3	1	679	01:15:50	4550	01:17:17	4637	00:01:27	87	0.0000
nopath	2	4	3	1	708	01:16:00	4560	01:17:20	4640	00:01:20	80	0.0000
nopath	1	2	9	1	504	01:16:36	4596	01:17:22	4642	00:00:46	46	0.0000
nopath	5	1	12	14	785	01:15:53	4553	01:17:22	4642	00:01:29	89	0.0000
nopath	2	4	13	15	708	01:16:13	4573	01:17:22	4642	00:01:09	69	0.0000
nopath	2	4	10	1	708	01:16:31	4591	01:17:25	4645	00:00:54	54	0.0000
nopath	5	1	12	14	785	01:16:30	4590	01:17:36	4656	00:01:06	66	0.0000
nopath	5	3	13	15	621	01:15:31	4531	01:17:36	4656	00:02:05	125	0.0000
nopath	6	3	5	1	667	01:15:48	4548	01:17:38	4658	00:01:50	110	0.0000
nopath	6	4	13	15	696	01:16:19	4579	01:17:48	4668	00:01:29	89	0.0000
nopath	3	6	13	15	667	01:15:58	4558	01:17:50	4670	00:01:52	112	0.0000
nopath	6	5	9	1	380	01:17:12	4632	01:17:51	4671	00:00:39	39	0.0000
nopath	3	6	9	1	667	01:16:07	4567	01:17:57	4677	00:01:50	110	0.0000
nopath	2	1	3	1	504	01:17:02	4622	01:17:58	4678	00:00:56	56	0.0000
nopath	5	1	12	14	785	01:16:53	4613	01:18:02	4682	00:01:09	69	0.0000	00:01:14
nopath	1	2	2	1	504	01:17:06	4626	01:18:04	4684	00:00:58	58	0.0000
nopath	3	6	9	1	667	01:17:13	4633	01:18:04	4684	00:00:51	51	0.0000
nopath	5	1	9	1	785	01:17:00	4620	01:18:04	4684	00:01:04	64	0.0000
nopath	2	3	9	1	679	01:16:43	4603	01:18:06	4686	00:01:23	83	0.0000
nopath	6	1	12	14	832	01:17:10	4630	01:18:14	4694	00:01:04	64	0.0000
nopath	2	6	3	1	748	01:17:00	4620	01:18:15	4695	00:01:15	75	0.0000
nopath	1	5	6	1	785	01:17:02	4622	01:18:17	4697	00:01:15	75	0.0000
nopath	3	6	12	14	667	01:17:22	4642	01:18:27	4707	00:01:05	65	0.0000
nopath	2	7	13	15	458	01:17:27	4647	01:18:39	4719	00:01:12	72	0.0000
nopath	6	2	3	1	748	01:17:21	4641	01:18:45	4725	00:01:24	84	0.0000
nopath	2	3	9	1	679	01:17:11	4631	01:18:46	4726	00:01:35	95	0.0000
nopath	2	3	5	1	679	01:17:43	4663	01:18:54	4734	00:01:11	71	0.0000
nopath	4	1	9	1	792	01:18:03	4683	01:19:03	4743	00:01:00	60	0.0000	00:01:22
nopath	3	4	5	1	375	01:18:12	4692	01:19:08	4748	00:00:56	56	0.0000
nopath	1	7	9	1	542	01:18:17	4697	01:19:15	4755	00:00:58	58	0.0000
nopath	5	4	13	15	650	01:18:11	4691	01:19:20	4760	00:01:09	69	0.0000
nopath	1	3	5	1	763	01:17:43	4663	01:19:22	4762	00:01:39	99	0.0000
nopath	3	6	5	1	667	01:18:03	4683	01:19:25	4765	00:01:22	82	0.0000
nopath	2	4	3	1	708	01:18:20	4700	01:19:26	4766	00:01:06	66	0.0000
nopath	3	5	12	14	621	01:18:19	4699	01:19:31	4771	00:01:12	72	0.0000
nopath	3	6	6	1	667	01:18:46	4726	01:19:36	4776	00:00:50	50	0.0000
nopath	1	2	9	1	504	01:18:57	4737	01:19:40	4780	00:00:43	43	0.0000
nopath	6	7	13	15	624	01:18:55	4735	01:19:55	4795	00:01:00	60	0.0000
nopath	3	6	12	14	667	01:18:59	4739	01:19:57	4797	00:00:58	58	0.0000
nopath	1	3	9	1	763	01:19:08	4748	01:20:12	4812	00:01:04	64	0.0000	00:01:10
nopath	4	7	9	1	331	01:19:11	4751	01:20:15	4815	00:01:04	64	0.0000
nopath	3	2	13	15	679	01:19:21	4761	01:20:23	4823	00:01:02	62	0.0000
nopath	2	1	12	14	504	01:19:37	4777	01:20:23	4823	00:00:46	46	0.0000
nopath	3	6	3	1	667	01:19:34	4774	01:20:26	4826	00:00:52	52	0.0000
nopath	2	3	5	1	679	01:19:04	4744	01:20:26	4826	00:01:22	82	0.0000
nopath	3	2	3	1	679	01:19:29	4769	01:20:26	4826	00:00:57	57	0.0000
nopath	3	6	3	1	667	01:19:35	4775	01:20:28	4828	00:00:53	53	0.0000
nopath	2	3	12	14	679	01:19:48	4788	01:20:41	4841	00:00:53	53	0.0000
nopath	2	1	10	1	504	01:20:01	4801	01:20:57	4857	00:00:56	56	0.0000
nopath	3	4	3	1	375	01:20:30	4830	01:21:02	4862	00:00:32	32	0.0000	00:00:45
nopath	5	3	10	1	621	01:20:09	4809	01:21:04	4864	00:00:55	55	0.0000
nopath	5	2	6	1	701	01:19:46	4786	01:21:05	4865	00:01:19	79	0.0000
nopath	4	1	3	1	792	01:20:07	4807	01:21:06	4866	00:00:59	59	0.0000
nopath	1	2	3	1	504	01:19:39	4779	01:21:11	4871	00:01:32	92	0.0000
nopath	2	3	10	1	679	01:20:11	4811	01:21:12	4872	00:01:01	61	0.0000
nopath	3	6	5	1	667	01:20:12	4812	01:21:15	4875	00:01:03	63	0.0000
nopath	2	4	7	1	708	01:20:12	4812	01:21:15	4875	00:01:03	63	0.0000
nopath	2	3	9	1	679	01:20:27	4827	01:21:20	4880	00:00:53	53	0.0000
nopath	3	6	9	1	667	01:20:36	4836	01:21:25	4885	00:00:49	49	0.0000
nopath	1	3	12	14	763	01:20:19	4819	01:21:30	4890	00:01:11	71	0.0000
nopath	6	1	13	15	832	01:20:22	4822	01:21:38	4898	00:01:16	76	0.0000
nopath	1	3	12	14	763	01:20:41	4841	01:21:44	4904	00:01:03	63	0.0000
nopath	4	6	3	1	696	01:20:50	4850	01:21:47	4907	00:00:57	57	0.0000
nopath	1	4	7	1	792	01:20:50	4850	01:22:05	4925	00:01:15	75	0.0000	00:01:27
nopath	3	6	9	1	667	01:20:44	4844	01:22:16	4936	00:01:32	92	0.0000
nopath	3	6	6	1	667	01:21:27	4887	01:22:19	4939	00:00:52	52	0.0000
nopath	1	3	12	14	763	01:21:20	4880	01:22:20	4940	00:01:00	60	0.0000
nopath	5	1	5	1	785	01:21:36	4896	01:22:37	4957	00:01:01	61	0.0000
nopath	5	3	5	1	621	01:22:05	4925	01:22:54	4974	00:00:49	49	0.0000
nopath	2	1	3	1	504	01:20:56	4856	01:22:57	4977	00:02:01	121	0.0000
nopath	4	1	12	14	792	01:21:41	4901	01:22:58	4978	00:01:17	77	0.0000
nopath	2	7	12	14	458	01:22:10	4930	01:23:04	4984	00:00:54	54	0.0000	00:01:00
nopath	6	1	10	1	832	01:21:31	4891	01:23:11	4991	00:01:40	100	0.0000
nopath	3	2	5	1	679	01:22:18	4938	01:23:14	4994	00:00:56	56	0.0000
nopath	2	5	12	14	701	01:21:53	4913	01:23:14	4994	00:01:21	81	0.0000
nopath	6	3	2	1	667	01:22:09	4929	01:23:23	5003	00:01:14	74	0.0000
nopath	1	2	12	14	504	01:22:22	4942	01:23:32	5012	00:01:10	70	0.0000
nopath	1	2	9	1	504	01:22:41	4961	01:23:36	5016	00:00:55	55	0.0000
nopath	2	3	12	14	679	01:22:31	4951	01:23:37	5017	00:01:06	66	0.0000
nopath	1	2	3	1	504	01:22:43	4963	01:23:40	5020	00:00:57	57	0.0000
nopath	2	3	12	14	679	01:22:40	4960	01:23:41	5021	00:01:01	61	0.0000
nopath	4	3	5	1	375	01:22:49	4969	01:23:43	5023	00:00:54	54	0.0000
nopath	4	2	3	1	708	01:22:25	4945	01:23:45	5025	00:01:20	80	0.0000
nopath	3	7	12	14	302	01:23:11	4991	01:24:01	5041	00:00:50	50	0.0000	00:00:45
nopath	5	1	3	1	785	01:22:56	4976	01:24:08	5048	00:01:12	72	0.0000
nopath	5	4	3	1	650	01:22:51	4971	01:24:09	5049	00:01:18	78	0.0000
nopath	5	2	3	1	701	01:23:09	4989	01:24:09	5049	00:01:00	60	0.0000
nopath	2	3	12	14	679	01:23:05	4985	01:24:13	5053	00:01:08	68	0.0000
nopath	3	6	3	1	667	01:23:01	4981	01:24:16	5056	00:01:15	75	0.0000
nopath	3	6	12	14	667	01:23:18	4998	01:24:21	5061	00:01:03	63	0.0000
nopath	3	6	3	1	667	01:23:21	5001	01:24:23	5063	00:01:02	62	0.0000
nopath	3	6	10	1	667	01:23:24	5004	01:24:25	5065	00:01:01	61	0.0000
nopath	5	7	3	1	577	01:23:19	4999	01:24:27	5067	00:01:08	68	0.0000
nopath	3	2	12	14	679	01:23:24	5004	01:24:30	5070	00:01:06	66	0.0000
nopath	2	3	12	14	679	01:23:10	4990	01:24:33	5073	00:01:23	83	0.0000
nopath	1	3	3	1	763	01:22:46	4966	01:24:35	5075	00:01:49	109	0.0000
nopath	1	6	9	1	832	01:23:16	4996	01:24:36	5076	00:01:20	80	0.0000
nopath	1	4	5	1	792	01:23:36	5016	01:24:39	5079	00:01:03	63	0.0000
nopath	1	3	2	1	763	01:23:36	5016	01:24:40	5080	00:01:04	64	0.0000
nopath	3	6	12	14	667	01:23:47	5027	01:24:47	5087	00:01:00	60	0.0000
nopath	3	6	13	15	667	01:23:49	5029	01:24:49	5089	00:01:00	60	0.0000
nopath	6	3	13	15	667	01:24:16	5056	01:25:08	5108	00:00:52	52	0.0000	00:01:10
nopath	6	2	12	14	748	01:24:05	5045	01:25:10	5110	00:01:05	65	0.0000
nopath	2	4	2	1	708	01:23:28	5008	01:25:15	5115	00:01:47	107	0.0000
nopath	2	4	3	1	708	01:24:06	5046	01:25:17	5117	00:01:11	71	0.0000
nopath	3	5	7	1	621	01:24:00	5040	01:25:17	5117	00:01:17	77	0.0000
nopath	2	4	12	14	708	01:24:12	5052	01:25:18	5118	00:01:06	66	0.0000
nopath	2	3	10	1	679	01:24:15	5055	01:25:19	5119	00:01:04	64	0.0000
nopath	3	5	3	1	621	01:24:12	5052	01:25:20	5120	00:01:08	68	0.0000
nopath	3	6	9	1	667	01:24:15	5055	01:25:22	5122	00:01:07	67	0.0000
nopath	3	6	12	14	667	01:24:20	5060	01:25:24	5124	00:01:04	64	0.0000
nopath	3	6	5	1	667	01:24:28	5068	01:25:26	5126	00:00:58	58	0.0000
nopath	6	1	13	15	832	01:24:23	5063	01:25:27	5127	00:01:04	64	0.0000
nopath	5	1	6	1	785	01:23:58	5038	01:25:36	5136	00:01:38	98	0.0000
nopath	5	1	3	1	785	01:24:34	5074	01:25:39	5139	00:01:05	65	0.0000
nopath	3	1	6	1	763	01:23:58	5038	01:25:55	5155	00:01:57	117	0.0000
nopath	3	6	5	1	667	01:24:42	5082	01:25:56	5156	00:01:14	74	0.0000
nopath	6	2	12	14	748	01:24:48	5088	01:25:56	5156	00:01:08	68	0.0000
nopath	5	3	10	1	621	01:24:56	5096	01:25:57	5157	00:01:01	61	0.0000
nopath	3	6	12	14	667	01:24:53	5093	01:25:59	5159	00:01:06	66	0.0000
nopath	3	6	13	15	667	01:25:01	5101	01:26:02	5162	00:01:01	61	0.0000	00:01:02
nopath	3	6	9	1	667	01:25:06	5106	01:26:05	5165	00:00:59	59	0.0000
nopath	3	6	6	1	667	01:25:08	5108	01:26:06	5166	00:00:58	58	0.0000
nopath	5	3	9	1	621	01:25:19	5119	01:26:07	5167	00:00:48	48	0.0000
nopath	3	6	13	15	667	01:25:09	5109	01:26:08	5168	00:00:59	59	0.0000
nopath	6	3	12	14	667	01:25:01	5101	01:26:13	5173	00:01:12	72	0.0000
nopath	5	1	13	15	785	01:24:40	5080	01:26:25	5185	00:01:45	105	0.0000
nopath	2	3	13	15	679	01:24:48	5088	01:26:25	5185	00:01:37	97	0.0000
nopath	5	1	9	1	785	01:25:01	5101	01:26:26	5186	00:01:25	85	0.0000
nopath	2	4	5	1	708	01:24:49	5089	01:26:28	5188	00:01:39	99	0.0000
nopath	2	3	3	1	679	01:25:13	5113	01:26:29	5189	00:01:16	76	0.0000
nopath	5	6	13	15	380	01:25:30	5130	01:26:32	5192	00:01:02	62	0.0000
nopath	3	6	5	1	667	01:25:32	5132	01:26:46	5206	00:01:14	74	0.0000
nopath	3	6	5	1	667	01:25:47	5147	01:26:48	5208	00:01:01	61	0.0000
nopath	6	5	6	1	380	01:25:56	5156	01:26:50	5210	00:00:54	54	0.0000
nopath	1	3	6	1	763	01:25:36	5136	01:26:52	5212	00:01:16	76	0.0000
nopath	5	1	3	1	785	01:25:24	5124	01:26:56	5216	00:01:32	92	0.0000
nopath	2	3	9	1	679	01:25:23	5123	01:26:57	5217	00:01:34	94	0.0000
nopath	2	4	12	14	708	01:25:26	5126	01:27:00	5220	00:01:34	94	0.0000	00:01:19
nopath	5	1	6	1	785	01:25:46	5146	01:27:01	5221	00:01:15	75	0.0000
nopath	3	6	9	1	667	01:26:06	5166	01:27:05	5225	00:00:59	59	0.0000
nopath	1	7	13	15	542	01:26:22	5182	01:27:08	5228	00:00:46	46	0.0000
nopath	6	7	12	14	624	01:26:26	5186	01:27:23	5243	00:00:57	57	0.0000
nopath	4	1	2	1	792	01:25:58	5158	01:27:32	5252	00:01:34	94	0.0000
nopath	3	1	12	14	763	01:26:06	5166	01:27:35	5255	00:01:29	89	0.0000
nopath	6	2	5	1	748	01:26:02	5162	01:27:35	5255	00:01:33	93	0.0000
nopath	3	6	3	1	667	01:26:19	5179	01:27:36	5256	00:01:17	77	0.0000
nopath	3	6	7	1	667	01:26:46	5206	01:27:38	5258	00:00:52	52	0.0000
nopath	2	4	13	15	708	01:26:22	5182	01:27:40	5260	00:01:18	78	0.0000
nopath	4	7	12	14	331	01:27:09	5229	01:27:42	5262	00:00:33	33	0.0000
nopath	2	3	2	1	679	01:26:42	5202	01:27:42	5262	00:01:00	60	0.0000
nopath	2	3	5	1	679	01:26:47	5207	01:27:45	5265	00:00:58	58	0.0000
nopath	1	5	12	14	785	01:26:51	5211	01:28:07	5287	00:01:16	76	0.0000	00:01:31
nopath	1	3	3	1	763	01:26:46	5206	01:28:12	5292	00:01:26	86	0.0000
nopath	1	3	13	15	763	01:27:09	5229	01:28:17	5297	00:01:08	68	0.0000
nopath	1	2	3	1	504	01:27:24	5244	01:28:19	5299	00:00:55	55	0.0000
nopath	2	3	6	1	679	01:27:06	5226	01:28:20	5300	00:01:14	74	0.0000
nopath	3	6	3	1	667	01:27:14	5234	01:28:26	5306	00:01:12	72	0.0000
nopath	3	6	5	1	667	01:27:36	5256	01:28:31	5311	00:00:55	55	0.0000
nopath	2	6	12	14	748	01:27:08	5228	01:28:37	5317	00:01:29	89	0.0000
nopath	1	2	9	1	504	01:27:57	5277	01:28:42	5322	00:00:45	45	0.0000
nopath	2	3	6	1	679	01:27:33	5253	01:28:42	5322	00:01:09	69	0.0000
nopath	3	2	12	14	679	01:27:29	5249	01:28:56	5336	00:01:27	87	0.0000
nopath	3	6	12	14	667	01:27:45	5265	01:29:07	5347	00:01:22	82	0.0000	00:01:04
nopath	2	4	3	1	708	01:28:22	5302	01:29:15	5355	00:00:53	53	0.0000
nopath	2	1	12	14	504	01:28:34	5314	01:29:16	5356	00:00:42	42	0.0000
nopath	5	1	3	1	785	01:27:38	5258	01:29:21	5361	00:01:43	103	0.0000
nopath	1	2	5	1	504	01:28:21	5301	01:29:27	5367	00:01:06	66	0.0000
nopath	5	3	3	1	621	01:28:39	5319	01:29:34	5374	00:00:55	55	0.0000
nopath	3	2	9	1	679	01:28:16	5296	01:29:35	5375	00:01:19	79	0.0000
nopath	3	6	3	1	667	01:28:29	5309	01:29:36	5376	00:01:07	67	0.0000
nopath	3	7	12	14	302	01:29:05	5345	01:29:40	5380	00:00:35	35	0.0000
nopath	2	7	3	1	458	01:28:50	5330	01:29:47	5387	00:00:57	57	0.0000
nopath	3	6	3	1	667	01:28:58	5338	01:29:48	5388	00:00:50	50	0.0000
nopath	2	4	3	1	708	01:28:28	5308	01:29:55	5395	00:01:27	87	0.0000
nopath	3	2	2	1	679	01:29:08	5348	01:30:09	5409	00:01:01	61	0.0000	00:01:14
nopath	3	6	3	1	667	01:29:10	5350	01:30:11	5411	00:01:01	61	0.0000
nopath	5	7	3	1	577	01:28:56	5336	01:30:17	5417	00:01:21	81	0.0000
nopath	6	1	3	1	832	01:28:52	5332	01:30:21	5421	00:01:29	89	0.0000
nopath	1	4	12	14	792	01:28:55	5335	01:30:26	5426	00:01:31	91	0.0000
nopath	2	4	10	1	708	01:29:35	5375	01:30:28	5428	00:00:53	53	0.0000
nopath	6	2	3	1	748	01:29:39	5379	01:30:37	5437	00:00:58	58	0.0000
nopath	3	5	6	1	621	01:29:47	5387	01:30:37	5437	00:00:50	50	0.0000
nopath	6	1	3	1	832	01:29:40	5380	01:30:45	5445	00:01:05	65	0.0000
nopath	6	2	3	1	748	01:29:49	5389	01:30:45	5445	00:00:56	56	0.0000
nopath	1	2	5	1	504	01:29:54	5394	01:30:48	5448	00:00:54	54	0.0000
nopath	4	2	10	1	708	01:29:19	5359	01:30:55	5455	00:01:36	96	0.0000
nopath	3	6	13	15	667	01:30:15	5415	01:31:06	5466	00:00:51	51	0.0000	00:00:57
nopath	3	6	9	1	667	01:30:24	5424	01:31:12	5472	00:00:48	48	0.0000
nopath	1	3	12	14	763	01:29:42	5382	01:31:13	5473	00:01:31	91	0.0000
nopath	2	1	13	15	504	01:29:54	5394	01:31:30	5490	00:01:36	96	0.0000
nopath	2	3	5	1	679	01:29:43	5383	01:31:32	5492	00:01:49	109	0.0000
nopath	4	7	9	1	331	01:30:56	5456	01:31:34	5494	00:00:38	38	0.0000
nopath	2	1	12	14	504	01:30:51	5451	01:31:36	5496	00:00:45	45	0.0000
nopath	3	1	3	1	763	01:30:29	5429	01:31:38	5498	00:01:09	69	0.0000
nopath	6	1	5	1	832	01:30:19	5419	01:31:41	5501	00:01:22	82	0.0000
nopath	2	4	13	15	708	01:30:45	5445	01:31:42	5502	00:00:57	57	0.0000
nopath	2	4	12	14	708	01:30:46	5446	01:31:45	5505	00:00:59	59	0.0000
nopath	3	6	3	1	667	01:30:35	5435	01:31:46	5506	00:01:11	71	0.0000
nopath	3	6	5	1	667	01:30:42	5442	01:31:49	5509	00:01:07	67	0.0000
nopath	3	6	12	14	667	01:30:46	5446	01:31:54	5514	00:01:08	68	0.0000
nopath	5	1	5	1	785	01:30:56	5456	01:31:56	5516	00:01:00	60	0.0000
nopath	3	7	3	1	302	01:31:09	5469	01:31:57	5517	00:00:48	48	0.0000
nopath	5	1	3	1	785	01:31:00	5460	01:32:01	5521	00:01:01	61	0.0000	00:01:18
nopath	5	1	5	1	785	01:31:02	5462	01:32:04	5524	00:01:02	62	0.0000
nopath	1	7	10	1	542	01:31:16	5476	01:32:04	5524	00:00:48	48	0.0000
nopath	1	3	13	15	763	01:29:55	5395	01:32:05	5525	00:02:10	130	0.0000
nopath	1	3	3	1	763	01:30:00	5400	01:32:07	5527	00:02:07	127	0.0000
nopath	1	4	9	1	792	01:30:56	5456	01:32:09	5529	00:01:13	73	0.0000
nopath	1	3	3	1	763	01:31:04	5464	01:32:10	5530	00:01:06	66	0.0000
nopath	3	2	9	1	679	01:31:12	5472	01:32:22	5542	00:01:10	70	0.0000
nopath	6	4	7	1	696	01:31:08	5468	01:32:29	5549	00:01:21	81	0.0000
nopath	2	1	12	14	504	01:31:43	5503	01:32:31	5551	00:00:48	48	0.0000
nopath	4	1	12	14	792	01:31:31	5491	01:32:34	5554	00:01:03	63	0.0000
nopath	1	3	9	1	763	01:31:24	5484	01:32:34	5554	00:01:10	70	0.0000
nopath	1	4	3	1	792	01:31:17	5477	01:32:35	5555	00:01:18	78	0.0000
nopath	2	4	3	1	708	01:31:10	5470	01:32:38	5558	00:01:28	88	0.0000
nopath	6	2	13	15	748	01:31:08	5468	01:32:38	5558	00:01:30	90	0.0000
nopath	3	6	3	1	667	01:31:43	5503	01:32:46	5566	00:01:03	63	0.0000
nopath	2	3	13	15	679	01:31:51	5511	01:32:47	5567	00:00:56	56	0.0000
nopath	3	6	2	1	667	01:31:50	5510	01:32:48	5568	00:00:58	58	0.0000
nopath	1	3	3	1	763	01:31:44	5504	01:32:55	5575	00:01:11	71	0.0000
nopath	1	3	5	1	763	01:31:54	5514	01:32:58	5578	00:01:04	64	0.0000
nopath	2	1	12	14	504	01:32:15	5535	01:33:10	5590	00:00:55	55	0.0000	00:01:04
nopath	2	3	12	14	679	01:32:11	5531	01:33:17	5597	00:01:06	66	0.0000
nopath	4	1	6	1	792	01:32:07	5527	01:33:18	5598	00:01:11	71	0.0000
nopath	2	3	3	1	679	01:32:19	5539	01:33:21	5601	00:01:02	62	0.0000
nopath	2	3	7	1	679	01:32:27	5547	01:33:24	5604	00:00:57	57	0.0000
nopath	5	3	3	1	621	01:32:01	5521	01:33:33	5613	00:01:32	92	0.0000
nopath	5	4	6	1	650	01:32:10	5530	01:33:38	5618	00:01:28	88	0.0000
nopath	2	3	12	14	679	01:32:36	5556	01:33:43	5623	00:01:07	67	0.0000
nopath	5	1	13	15	785	01:32:43	5563	01:33:46	5626	00:01:03	63	0.0000
nopath	1	2	10	1	504	01:33:03	5583	01:33:52	5632	00:00:49	49	0.0000
nopath	5	1	12	14	785	01:32:50	5570	01:33:52	5632	00:01:02	62	0.0000
nopath	6	3	9	1	667	01:32:36	5556	01:33:53	5633	00:01:17	77	0.0000
nopath	3	6	6	1	667	01:32:48	5568	01:33:55	5635	00:01:07	67	0.0000
nopath	1	2	3	1	504	01:33:10	5590	01:33:58	5638	00:00:48	48	0.0000
nopath	4	2	12	14	708	01:33:03	5583	01:34:08	5648	00:01:05	65	0.0000	00:01:18
nopath	6	7	3	1	624	01:33:19	5599	01:34:16	5656	00:00:57	57	0.0000
nopath	3	5	13	15	621	01:33:19	5599	01:34:20	5660	00:01:01	61	0.0000
nopath	3	6	12	14	667	01:33:21	5601	01:34:22	5662	00:01:01	61	0.0000
nopath	3	6	3	1	667	01:33:22	5602	01:34:24	5664	00:01:02	62	0.0000
nopath	2	3	5	1	679	01:32:56	5576	01:34:26	5666	00:01:30	90	0.0000
nopath	2	3	9	1	679	01:33:10	5590	01:34:28	5668	00:01:18	78	0.0000
nopath	1	2	3	1	504	01:33:29	5609	01:34:31	5671	00:01:02	62	0.0000
nopath	6	1	9	1	832	01:33:23	5603	01:34:31	5671	00:01:08	68	0.0000
nopath	2	4	5	1	708	01:33:33	5613	01:34:32	5672	00:00:59	59	0.0000
nopath	4	2	13	15	708	01:33:50	5630	01:34:47	5687	00:00:57	57	0.0000
nopath	5	6	5	1	380	01:34:16	5656	01:34:48	5688	00:00:32	32	0.0000
nopath	1	5	6	1	785	01:33:31	5611	01:34:52	5692	00:01:21	81	0.0000
nopath	5	3	12	14	621	01:33:47	5627	01:34:54	5694	00:01:07	67	0.0000
nopath	1	3	10	1	763	01:33:41	5621	01:35:02	5702	00:01:21	81	0.0000	00:01:21
nopath	3	5	3	1	621	01:34:09	5649	01:35:05	5705	00:00:56	56	0.0000
nopath	2	4	12	14	708	01:33:53	5633	01:35:08	5708	00:01:15	75	0.0000
nopath	2	4	5	1	708	01:33:54	5634	01:35:10	5710	00:01:16	76	0.0000
nopath	3	6	10	1	667	01:34:20	5660	01:35:13	5713	00:00:53	53	0.0000
nopath	3	6	7	1	667	01:34:21	5661	01:35:16	5716	00:00:55	55	0.0000
nopath	6	3	10	1	667	01:34:29	5669	01:35:24	5724	00:00:55	55	0.0000
nopath	1	2	13	15	504	01:34:37	5677	01:35:25	5725	00:00:48	48	0.0000
nopath	6	2	3	1	748	01:34:15	5655	01:35:29	5729	00:01:14	74	0.0000
nopath	3	4	3	1	375	01:34:57	5697	01:35:35	5735	00:00:38	38	0.0000
nopath	6	1	6	1	832	01:34:42	5682	01:35:45	5745	00:01:03	63	0.0000
nopath	3	6	5	1	667	01:34:34	5674	01:35:46	5746	00:01:12	72	0.0000
nopath	3	6	3	1	667	01:34:39	5679	01:35:47	5747	00:01:08	68	0.0000
nopath	3	6	12	14	667	01:34:56	5696	01:35:50	5750	00:00:54	54	0.0000
nopath	6	5	6	1	380	01:35:01	5701	01:35:52	5752	00:00:51	51	0.0000
nopath	3	2	2	1	679	01:34:19	5659	01:35:55	5755	00:01:36	96	0.0000
nopath	5	2	9	1	701	01:34:56	5696	01:36:05	5765	00:01:09	69	0.0000	00:01:10
nopath	1	3	8	1	763	01:35:03	5703	01:36:12	5772	00:01:09	69	0.0000
nopath	2	3	12	14	679	01:34:32	5672	01:36:18	5778	00:01:46	106	0.0000
nopath	2	3	9	1	679	01:35:06	5706	01:36:20	5780	00:01:14	74	0.0000
nopath	6	2	3	1	748	01:35:17	5717	01:36:21	5781	00:01:04	64	0.0000
nopath	6	1	3	1	832	01:35:09	5709	01:36:25	5785	00:01:16	76	0.0000
nopath	6	1	9	1	832	01:35:18	5718	01:36:28	5788	00:01:10	70	0.0000
nopath	3	6	5	1	667	01:35:29	5729	01:36:46	5806	00:01:17	77	0.0000
nopath	5	7	13	15	577	01:35:48	5748	01:36:49	5809	00:01:01	61	0.0000
nopath	2	1	9	1	504	01:35:53	5753	01:36:52	5812	00:00:59	59	0.0000
nopath	1	4	12	14	792	01:35:10	5710	01:36:56	5816	00:01:46	106	0.0000
nopath	2	4	9	1	708	01:35:37	5737	01:36:58	5818	00:01:21	81	0.0000
nopath	2	3	3	1	679	01:35:38	5738	01:36:59	5819	00:01:21	81	0.0000
nopath	3	6	3	1	667	01:35:43	5743	01:37:06	5826	00:01:23	83	0.0000	00:01:04
nopath	3	6	3	1	667	01:35:46	5746	01:37:08	5828	00:01:22	82	0.0000
nopath	5	1	10	1	785	01:35:55	5755	01:37:11	5831	00:01:16	76	0.0000
nopath	2	4	10	1	708	01:36:17	5777	01:37:11	5831	00:00:54	54	0.0000
nopath	3	2	6	1	679	01:35:47	5747	01:37:15	5835	00:01:28	88	0.0000
nopath	2	4	9	1	708	01:36:23	5783	01:37:15	5835	00:00:52	52	0.0000
nopath	4	2	13	15	708	01:35:58	5758	01:37:20	5840	00:01:22	82	0.0000
nopath	5	1	9	1	785	01:36:23	5783	01:37:30	5850	00:01:07	67	0.0000
nopath	5	4	3	1	650	01:36:12	5772	01:37:31	5851	00:01:19	79	0.0000
nopath	1	2	3	1	504	01:36:49	5809	01:37:37	5857	00:00:48	48	0.0000
nopath	2	3	5	1	679	01:36:28	5788	01:37:42	5862	00:01:14	74	0.0000
nopath	3	6	5	1	667	01:36:47	5807	01:37:45	5865	00:00:58	58	0.0000
nopath	3	6	5	1	667	01:36:52	5812	01:37:47	5867	00:00:55	55	0.0000
nopath	3	4	2	1	375	01:37:16	5836	01:37:56	5876	00:00:40	40	0.0000
nopath	2	7	3	1	458	01:37:08	5828	01:37:56	5876	00:00:48	48	0.0000
nopath	2	1	9	1	504	01:37:01	5821	01:37:57	5877	00:00:56	56	0.0000
nopath	1	3	12	14	763	01:36:40	5800	01:38:03	5883	00:01:23	83	0.0000	00:01:16
nopath	4	3	3	1	375	01:36:42	5802	01:38:06	5886	00:01:24	84	0.0000
nopath	4	7	3	1	331	01:37:29	5849	01:38:08	5888	00:00:39	39	0.0000
nopath	2	3	12	14	679	01:37:13	5833	01:38:11	5891	00:00:58	58	0.0000
nopath	2	3	3	1	679	01:37:16	5836	01:38:14	5894	00:00:58	58	0.0000
nopath	3	5	5	1	621	01:37:10	5830	01:38:15	5895	00:01:05	65	0.0000
nopath	1	2	3	1	504	01:37:13	5833	01:38:17	5897	00:01:04	64	0.0000
nopath	3	6	5	1	667	01:37:26	5846	01:38:19	5899	00:00:53	53	0.0000
nopath	1	2	9	1	504	01:37:21	5841	01:38:19	5899	00:00:58	58	0.0000
nopath	1	3	12	14	763	01:37:07	5827	01:38:27	5907	00:01:20	80	0.0000
nopath	5	1	3	1	785	01:37:10	5830	01:38:36	5916	00:01:26	86	0.0000
nopath	5	1	5	1	785	01:37:27	5847	01:38:37	5917	00:01:10	70	0.0000
nopath	5	3	3	1	621	01:38:09	5889	01:39:05	5945	00:00:56	56	0.0000	00:01:07
nopath	6	2	10	1	748	01:37:26	5846	01:39:05	5945	00:01:39	99	0.0000
nopath	2	6	3	1	748	01:37:40	5860	01:39:13	5953	00:01:33	93	0.0000
nopath	2	5	5	1	701	01:37:53	5873	01:39:15	5955	00:01:22	82	0.0000
nopath	2	4	12	14	708	01:38:26	5906	01:39:20	5960	00:00:54	54	0.0000
nopath	5	2	9	1	701	01:38:28	5908	01:39:23	5963	00:00:55	55	0.0000
nopath	3	6	12	14	667	01:38:28	5908	01:39:37	5977	00:01:09	69	0.0000
nopath	3	6	6	1	667	01:38:43	5923	01:39:56	5996	00:01:13	73	0.0000
nopath	3	6	6	1	667	01:39:03	5943	01:39:58	5998	00:00:55	55	0.0000
nopath	3	6	10	1	667	01:39:04	5944	01:40:00	6000	00:00:56	56	0.0000	00:01:02
nopath	1	3	5	1	763	01:38:23	5903	01:40:02	6002	00:01:39	99	0.0000
nopath	3	6	13	15	667	01:39:08	5948	01:40:10	6010	00:01:02	62	0.0000
nopath	3	2	12	14	679	01:39:04	5944	01:40:10	6010	00:01:06	66	0.0000
nopath	3	6	3	1	667	01:39:21	5961	01:40:12	6012	00:00:51	51	0.0000
nopath	5	3	9	1	621	01:38:29	5909	01:40:13	6013	00:01:44	104	0.0000
nopath	6	1	13	15	832	01:38:36	5916	01:40:25	6025	00:01:49	109	0.0000
nopath	2	4	8	1	708	01:39:16	5956	01:40:27	6027	00:01:11	71	0.0000
nopath	2	3	5	1	679	01:39:29	5969	01:40:28	6028	00:00:59	59	0.0000
nopath	4	5	13	15	650	01:38:58	5938	01:40:30	6030	00:01:32	92	0.0000
nopath	3	6	5	1	667	01:39:38	5978	01:40:35	6035	00:00:57	57	0.0000
nopath	6	3	5	1	667	01:39:43	5983	01:40:43	6043	00:01:00	60	0.0000
nopath	1	3	5	1	763	01:39:46	5986	01:40:52	6052	00:01:06	66	0.0000
nopath	4	1	12	14	792	01:39:35	5975	01:41:01	6061	00:01:26	86	0.0000	00:01:15
nopath	5	6	12	14	380	01:40:32	6032	01:41:06	6066	00:00:34	34	0.0000
nopath	2	3	9	1	679	01:39:49	5989	01:41:12	6072	00:01:23	83	0.0000
nopath	1	2	6	1	504	01:40:25	6025	01:41:14	6074	00:00:49	49	0.0000
nopath	3	6	3	1	667	01:39:51	5991	01:41:16	6076	00:01:25	85	0.0000
nopath	2	4	5	1	708	01:40:13	6013	01:41:16	6076	00:01:03	63	0.0000
nopath	3	5	12	14	621	01:40:15	6015	01:41:18	6078	00:01:03	63	0.0000
nopath	2	4	12	14	708	01:40:19	6019	01:41:18	6078	00:00:59	59	0.0000
nopath	4	6	10	1	696	01:40:15	6015	01:41:20	6080	00:01:05	65	0.0000
nopath	1	2	3	1	504	01:40:38	6038	01:41:25	6085	00:00:47	47	0.0000
nopath	5	1	12	14	785	01:40:24	6024	01:41:25	6085	00:01:01	61	0.0000
nopath	3	6	12	14	667	01:40:21	6021	01:41:26	6086	00:01:05	65	0.0000
nopath	3	6	3	1	667	01:40:25	6025	01:41:30	6090	00:01:05	65	0.0000
nopath	5	4	3	1	650	01:40:35	6035	01:41:39	6099	00:01:04	64	0.0000
nopath	1	5	5	1	785	01:40:01	6001	01:41:53	6113	00:01:52	112	0.0000
nopath	1	4	9	1	792	01:40:54	6054	01:41:54	6114	00:01:00	60	0.0000
nopath	5	3	3	1	621	01:40:59	6059	01:42:02	6122	00:01:03	63	0.0000	00:01:23
nopath	3	6	5	1	667	01:40:34	6034	01:42:06	6126	00:01:32	92	0.0000
nopath	5	1	12	14	785	01:40:38	6038	01:42:06	6126	00:01:28	88	0.0000
nopath	1	2	3	1	504	01:41:21	6081	01:42:08	6128	00:00:47	47	0.0000
nopath	5	1	12	14	785	01:40:55	6055	01:42:08	6128	00:01:13	73	0.0000
nopath	3	2	5	1	679	01:41:04	6064	01:42:15	6135	00:01:11	71	0.0000
nopath	3	5	3	1	621	01:41:35	6095	01:42:26	6146	00:00:51	51	0.0000
nopath	2	1	12	14	504	01:41:44	6104	01:42:32	6152	00:00:48	48	0.0000
nopath	6	2	3	1	748	01:41:01	6061	01:42:35	6155	00:01:34	94	0.0000
nopath	2	3	5	1	679	01:41:32	6092	01:42:42	6162	00:01:10	70	0.0000
nopath	6	1	3	1	832	01:41:43	6103	01:42:46	6166	00:01:03	63	0.0000
nopath	6	3	9	1	667	01:41:57	6117	01:43:03	6183	00:01:06	66	0.0000	00:01:06
nopath	3	1	3	1	763	01:41:35	6095	01:43:04	6184	00:01:29	89	0.0000
nopath	4	1	3	1	792	01:41:51	6111	01:43:08	6188	00:01:17	77	0.0000
nopath	4	2	3	1	708	01:42:16	6136	01:43:09	6189	00:00:53	53	0.0000
nopath	5	2	9	1	701	01:42:17	6137	01:43:14	6194	00:00:57	57	0.0000
nopath	3	6	12	14	667	01:42:06	6126	01:43:17	6197	00:01:11	71	0.0000
nopath	3	6	13	15	667	01:42:35	6155	01:43:27	6207	00:00:52	52	0.0000
nopath	5	1	5	1	785	01:42:29	6149	01:43:29	6209	00:01:00	60	0.0000
nopath	3	6	5	1	667	01:42:37	6157	01:43:31	6211	00:00:54	54	0.0000
nopath	1	3	10	1	763	01:41:25	6085	01:43:32	6212	00:02:07	127	0.0000
nopath	3	6	12	14	667	01:42:41	6161	01:43:34	6214	00:00:53	53	0.0000
nopath	3	6	12	14	667	01:42:49	6169	01:43:40	6220	00:00:51	51	0.0000
nopath	3	6	3	1	667	01:42:50	6170	01:43:42	6222	00:00:52	52	0.0000
nopath	6	1	10	1	832	01:42:24	6144	01:43:44	6224	00:01:20	80	0.0000
nopath	6	1	10	1	832	01:42:38	6158	01:43:47	6227	00:01:09	69	0.0000
nopath	4	2	12	14	708	01:42:43	6163	01:43:58	6238	00:01:15	75	0.0000
nopath	6	7	5	1	624	01:43:11	6191	01:44:05	6245	00:00:54	54	0.0000	00:01:12
nopath	3	6	5	1	667	01:43:21	6201	01:44:16	6256	00:00:55	55	0.0000
nopath	2	3	3	1	679	01:42:47	6167	01:44:17	6257	00:01:30	90	0.0000
nopath	2	3	3	1	679	01:43:13	6193	01:44:19	6259	00:01:06	66	0.0000
nopath	2	3	3	1	679	01:43:24	6204	01:44:21	6261	00:00:57	57	0.0000
nopath	2	4	5	1	708	01:43:29	6209	01:44:24	6264	00:00:55	55	0.0000
nopath	5	3	12	14	621	01:43:17	6197	01:44:34	6274	00:01:17	77	0.0000
nopath	6	3	5	1	667	01:43:24	6204	01:44:36	6276	00:01:12	72	0.0000
nopath	3	2	12	14	679	01:43:29	6209	01:44:36	6276	00:01:07	67	0.0000
nopath	1	3	9	1	763	01:43:17	6197	01:44:42	6282	00:01:25	85	0.0000
nopath	2	1	9	1	504	01:43:50	6230	01:44:47	6287	00:00:57	57	0.0000
nopath	1	3	5	1	763	01:43:39	6219	01:44:47	6287	00:01:08	68	0.0000
nopath	3	6	9	1	667	01:43:49	6229	01:44:56	6296	00:01:07	67	0.0000
nopath	1	7	13	15	542	01:43:55	6235	01:45:06	6306	00:01:11	71	0.0000	00:01:00
nopath	3	4	12	14	375	01:44:46	6286	01:45:18	6318	00:00:32	32	0.0000
nopath	2	7	5	1	458	01:44:29	6269	01:45:19	6319	00:00:50	50	0.0000
nopath	3	6	12	14	667	01:44:10	6250	01:45:27	6327	00:01:17	77	0.0000
nopath	5	7	3	1	577	01:44:32	6272	01:45:28	6328	00:00:56	56	0.0000
nopath	1	2	12	14	504	01:44:34	6274	01:45:30	6330	00:00:56	56	0.0000
nopath	3	7	12	14	302	01:44:53	6293	01:45:32	6332	00:00:39	39	0.0000
nopath	2	3	3	1	679	01:44:28	6268	01:45:34	6334	00:01:06	66	0.0000
nopath	2	4	10	1	708	01:44:24	6264	01:45:35	6335	00:01:11	71	0.0000
nopath	2	3	3	1	679	01:44:31	6271	01:45:37	6337	00:01:06	66	0.0000
nopath	2	4	6	1	708	01:44:46	6286	01:45:40	6340	00:00:54	54	0.0000
nopath	1	3	12	14	763	01:44:46	6286	01:45:49	6349	00:01:03	63	0.0000
nopath	1	4	12	14	792	01:44:50	6290	01:45:53	6353	00:01:03	63	0.0000
nopath	6	2	5	1	748	01:44:53	6293	01:45:55	6355	00:01:02	62	0.0000
nopath	1	2	9	1	504	01:45:08	6308	01:46:01	6361	00:00:53	53	0.0000	00:01:01
nopath	3	6	3	1	667	01:44:51	6291	01:46:06	6366	00:01:15	75	0.0000
nopath	3	7	5	1	302	01:45:13	6313	01:46:09	6369	00:00:56	56	0.0000
nopath	1	6	5	1	832	01:44:54	6294	01:46:16	6376	00:01:22	82	0.0000
nopath	5	1	12	14	785	01:45:09	6309	01:46:16	6376	00:01:07	67	0.0000
nopath	1	2	13	15	504	01:45:29	6329	01:46:20	6380	00:00:51	51	0.0000
nopath	5	1	12	14	785	01:45:18	6318	01:46:20	6380	00:01:02	62	0.0000
nopath	1	3	5	1	763	01:44:58	6298	01:46:22	6382	00:01:24	84	0.0000
nopath	2	3	3	1	679	01:44:59	6299	01:46:25	6385	00:01:26	86	0.0000
nopath	3	6	9	1	667	01:44:55	6295	01:46:26	6386	00:01:31	91	0.0000
nopath	4	3	3	1	375	01:45:32	6332	01:46:27	6387	00:00:55	55	0.0000
nopath	3	6	9	1	667	01:45:19	6319	01:46:29	6389	00:01:10	70	0.0000
nopath	3	6	5	1	667	01:45:33	6333	01:46:31	6391	00:00:58	58	0.0000
nopath	3	6	3	1	667	01:45:45	6345	01:46:35	6395	00:00:50	50	0.0000
nopath	2	1	13	15	504	01:45:29	6329	01:46:44	6404	00:01:15	75	0.0000
nopath	4	1	12	14	792	01:45:21	6321	01:46:46	6406	00:01:25	85	0.0000
nopath	6	1	5	1	832	01:45:30	6330	01:46:51	6411	00:01:21	81	0.0000
nopath	2	3	13	15	679	01:45:00	6300	01:46:55	6415	00:01:55	115	0.0000
nopath	2	3	13	15	679	01:45:43	6343	01:46:59	6419	00:01:16	76	0.0000
nopath	3	6	12	14	667	01:45:55	6355	01:47:07	6427	00:01:12	72	0.0000	00:01:04
nopath	3	5	3	1	621	01:45:55	6355	01:47:08	6428	00:01:13	73	0.0000
nopath	3	1	7	1	763	01:46:00	6360	01:47:14	6434	00:01:14	74	0.0000
nopath	1	3	12	14	763	01:46:18	6378	01:47:17	6437	00:00:59	59	0.0000
nopath	5	6	3	1	380	01:46:36	6396	01:47:17	6437	00:00:41	41	0.0000
nopath	1	4	6	1	792	01:46:21	6381	01:47:20	6440	00:00:59	59	0.0000
nopath	5	1	5	1	785	01:45:39	6339	01:47:21	6441	00:01:42	102	0.0000
nopath	4	7	3	1	331	01:46:52	6412	01:47:23	6443	00:00:31	31	0.0000
nopath	2	4	13	15	708	01:46:15	6375	01:47:30	6450	00:01:15	75	0.0000
nopath	1	2	9	1	504	01:46:32	6392	01:47:41	6461	00:01:09	69	0.0000
nopath	5	1	10	1	785	01:46:26	6386	01:47:41	6461	00:01:15	75	0.0000
nopath	5	1	12	14	785	01:46:52	6412	01:47:54	6474	00:01:02	62	0.0000
nopath	5	3	13	15	621	01:46:15	6375	01:47:56	6476	00:01:41	101	0.0000
nopath	6	2	5	1	748	01:46:41	6401	01:47:59	6479	00:01:18	78	0.0000
nopath	2	4	10	1	708	01:46:29	6389	01:48:05	6485	00:01:36	96	0.0000	00:01:06
nopath	2	4	12	14	708	01:46:34	6394	01:48:07	6487	00:01:33	93	0.0000
nopath	3	6	5	1	667	01:47:10	6430	01:48:15	6495	00:01:05	65	0.0000
nopath	4	2	2	1	708	01:46:41	6401	01:48:15	6495	00:01:34	94	0.0000
nopath	3	6	9	1	667	01:47:20	6440	01:48:17	6497	00:00:57	57	0.0000
nopath	6	4	3	1	696	01:46:08	6368	01:48:29	6509	00:02:21	141	0.0000
nopath	2	1	3	1	504	01:47:05	6425	01:48:32	6512	00:01:27	87	0.0000
nopath	1	3	13	15	763	01:47:17	6437	01:48:35	6515	00:01:18	78	0.0000
nopath	6	2	12	14	748	01:47:17	6437	01:48:36	6516	00:01:19	79	0.0000
nopath	1	3	5	1	763	01:47:20	6440	01:48:37	6517	00:01:17	77	0.0000
nopath	2	3	9	1	679	01:46:47	6407	01:48:39	6519	00:01:52	112	0.0000
nopath	2	3	5	1	679	01:47:01	6421	01:48:41	6521	00:01:40	100	0.0000
nopath	3	6	3	1	667	01:47:53	6473	01:48:45	6525	00:00:52	52	0.0000
nopath	3	6	2	1	667	01:47:57	6477	01:48:47	6527	00:00:50	50	0.0000
nopath	5	3	5	1	621	01:46:48	6408	01:48:53	6533	00:02:05	125	0.0000
nopath	6	7	10	1	624	01:46:49	6409	01:49:00	6540	00:02:11	131	0.0000	00:02:11
nopath	5	7	3	1	577	01:47:50	6470	01:49:04	6544	00:01:14	74	0.0000
nopath	6	3	12	14	667	01:48:10	6490	01:49:05	6545	00:00:55	55	0.0000
nopath	4	1	13	15	792	01:48:03	6483	01:49:12	6552	00:01:09	69	0.0000
nopath	5	3	8	1	621	01:48:24	6504	01:49:15	6555	00:00:51	51	0.0000
nopath	3	6	9	1	667	01:48:13	6493	01:49:16	6556	00:01:03	63	0.0000
nopath	6	1	5	1	832	01:48:09	6489	01:49:21	6561	00:01:12	72	0.0000
nopath	2	3	13	15	679	01:47:28	6448	01:49:25	6565	00:01:57	117	0.0000
nopath	2	3	2	1	679	01:47:59	6479	01:49:27	6567	00:01:28	88	0.0000
nopath	3	6	5	1	667	01:48:30	6510	01:49:30	6570	00:01:00	60	0.0000
nopath	1	7	9	1	542	01:48:41	6521	01:49:32	6572	00:00:51	51	0.0000
nopath	3	2	12	14	679	01:48:13	6493	01:49:34	6574	00:01:21	81	0.0000
nopath	1	3	12	14	763	01:48:43	6523	01:50:03	6603	00:01:20	80	0.0000	00:01:20
nopath	2	3	3	1	679	01:48:40	6520	01:50:06	6606	00:01:26	86	0.0000
nopath	3	6	6	1	667	01:48:59	6539	01:50:08	6608	00:01:09	69	0.0000
nopath	2	4	12	14	708	01:49:00	6540	01:50:09	6609	00:01:09	69	0.0000
nopath	3	2	5	1	679	01:48:58	6538	01:50:09	6609	00:01:11	71	0.0000
nopath	3	6	3	1	667	01:49:01	6541	01:50:11	6611	00:01:10	70	0.0000
nopath	3	6	5	1	667	01:49:12	6552	01:50:12	6612	00:01:00	60	0.0000
nopath	3	6	12	14	667	01:49:13	6553	01:50:15	6615	00:01:02	62	0.0000
nopath	6	1	5	1	832	01:49:29	6569	01:50:34	6634	00:01:05	65	0.0000
nopath	2	4	12	14	708	01:49:26	6566	01:50:36	6636	00:01:10	70	0.0000
nopath	3	6	13	15	667	01:49:44	6584	01:50:49	6649	00:01:05	65	0.0000
nopath	1	3	2	1	763	01:49:40	6580	01:50:52	6652	00:01:12	72	0.0000
nopath	4	7	5	1	331	01:50:10	6610	01:50:55	6655	00:00:45	45	0.0000
nopath	3	6	10	1	667	01:50:03	6603	01:51:05	6665	00:01:02	62	0.0000	00:01:01
nopath	3	6	6	1	667	01:50:09	6609	01:51:09	6669	00:01:00	60	0.0000
nopath	1	3	3	1	763	01:50:02	6602	01:51:12	6672	00:01:10	70	0.0000
nopath	6	1	3	1	832	01:50:10	6610	01:51:21	6681	00:01:11	71	0.0000
nopath	2	3	5	1	679	01:50:13	6613	01:51:26	6686	00:01:13	73	0.0000
nopath	2	3	12	14	679	01:50:33	6633	01:51:29	6689	00:00:56	56	0.0000
nopath	3	6	13	15	667	01:50:23	6623	01:51:30	6690	00:01:07	67	0.0000
nopath	6	2	13	15	748	01:50:31	6631	01:51:30	6690	00:00:59	59	0.0000
nopath	1	3	10	1	763	01:50:23	6623	01:51:35	6695	00:01:12	72	0.0000
nopath	1	7	12	14	542	01:50:51	6651	01:51:39	6699	00:00:48	48	0.0000
nopath	6	2	13	15	748	01:50:47	6647	01:51:47	6707	00:01:00	60	0.0000
nopath	1	5	3	1	785	01:51:03	6663	01:52:03	6723	00:01:00	60	0.0000	00:01:24
nopath	1	4	13	15	792	01:51:12	6672	01:52:14	6734	00:01:02	62	0.0000
nopath	3	6	12	14	667	01:51:21	6681	01:52:16	6736	00:00:55	55	0.0000
nopath	5	2	12	14	701	01:51:06	6666	01:52:16	6736	00:01:10	70	0.0000
nopath	3	2	2	1	679	01:51:23	6683	01:52:25	6745	00:01:02	62	0.0000
nopath	2	3	10	1	679	01:51:12	6672	01:52:26	6746	00:01:14	74	0.0000
nopath	2	3	9	1	679	01:51:15	6675	01:52:29	6749	00:01:14	74	0.0000
nopath	1	4	8	1	792	01:51:24	6684	01:52:36	6756	00:01:12	72	0.0000
nopath	6	2	12	14	748	01:51:19	6679	01:52:46	6766	00:01:27	87	0.0000
nopath	2	4	3	1	708	01:51:31	6691	01:52:50	6770	00:01:19	79	0.0000
nopath	2	3	3	1	679	01:51:57	6717	01:52:52	6772	00:00:55	55	0.0000
nopath	1	2	9	1	504	01:51:47	6707	01:52:55	6775	00:01:08	68	0.0000
nopath	5	1	5	1	785	01:51:50	6710	01:52:56	6776	00:01:06	66	0.0000
nopath	2	3	5	1	679	01:52:05	6725	01:52:58	6778	00:00:53	53	0.0000
nopath	5	6	10	1	380	01:52:32	6752	01:53:05	6785	00:00:33	33	0.0000	00:00:39
nopath	1	3	3	1	763	01:51:43	6703	01:53:05	6785	00:01:22	82	0.0000
nopath	2	6	9	1	748	01:51:19	6679	01:53:16	6796	00:01:57	117	0.0000
nopath	6	7	7	1	624	01:51:01	6661	01:53:17	6797	00:02:16	136	0.0000
nopath	5	1	12	14	785	01:52:25	6745	01:53:26	6806	00:01:01	61	0.0000
nopath	1	2	12	14	504	01:52:43	6763	01:53:29	6809	00:00:46	46	0.0000
nopath	5	3	5	1	621	01:52:27	6747	01:53:33	6813	00:01:06	66	0.0000
nopath	2	3	13	15	679	01:52:07	6727	01:53:45	6825	00:01:38	98	0.0000
nopath	3	6	5	1	667	01:52:29	6749	01:53:46	6826	00:01:17	77	0.0000
nopath	2	1	3	1	504	01:52:36	6756	01:53:47	6827	00:01:11	71	0.0000
nopath	6	5	12	14	380	01:53:06	6786	01:53:47	6827	00:00:41	41	0.0000
nopath	4	1	6	1	792	01:52:50	6770	01:53:53	6833	00:01:03	63	0.0000
nopath	1	2	6	1	504	01:53:04	6784	01:54:01	6841	00:00:57	57	0.0000	00:00:58
nopath	5	1	3	1	785	01:52:40	6760	01:54:01	6841	00:01:21	81	0.0000
nopath	6	1	3	1	832	01:52:24	6744	01:54:16	6856	00:01:52	112	0.0000
nopath	3	6	12	14	667	01:53:02	6782	01:54:17	6857	00:01:15	75	0.0000
nopath	2	4	5	1	708	01:53:14	6794	01:54:25	6865	00:01:11	71	0.0000
nopath	3	6	3	1	667	01:53:38	6818	01:54:30	6870	00:00:52	52	0.0000
nopath	3	6	5	1	667	01:53:43	6823	01:54:34	6874	00:00:51	51	0.0000
nopath	3	2	13	15	679	01:53:33	6813	01:54:34	6874	00:01:01	61	0.0000
nopath	2	7	12	14	458	01:53:43	6823	01:54:39	6879	00:00:56	56	0.0000
nopath	2	4	9	1	708	01:53:26	6806	01:54:47	6887	00:01:21	81	0.0000
nopath	2	4	10	1	708	01:53:29	6809	01:54:48	6888	00:01:19	79	0.0000
nopath	5	1	3	1	785	01:53:10	6790	01:54:51	6891	00:01:41	101	0.0000
nopath	1	2	5	1	504	01:54:04	6844	01:54:54	6894	00:00:50	50	0.0000
nopath	6	3	3	1	667	01:53:54	6834	01:55:03	6903	00:01:09	69	0.0000	00:01:05
nopath	4	2	12	14	708	01:53:36	6816	01:55:06	6906	00:01:30	90	0.0000
nopath	5	3	12	14	621	01:54:05	6845	01:55:07	6907	00:01:02	62	0.0000
nopath	3	4	5	1	375	01:54:30	6870	01:55:08	6908	00:00:38	38	0.0000
nopath	2	1	3	1	504	01:54:09	6849	01:55:17	6917	00:01:08	68	0.0000
nopath	3	6	3	1	667	01:54:30	6870	01:55:25	6925	00:00:55	55	0.0000
nopath	5	4	3	1	650	01:54:19	6859	01:55:29	6929	00:01:10	70	0.0000
nopath	3	6	10	1	667	01:54:36	6876	01:55:30	6930	00:00:54	54	0.0000
nopath	1	3	10	1	763	01:53:41	6821	01:55:32	6932	00:01:51	111	0.0000
nopath	6	1	3	1	832	01:54:13	6853	01:55:35	6935	00:01:22	82	0.0000
nopath	2	4	5	1	708	01:54:46	6886	01:55:38	6938	00:00:52	52	0.0000
nopath	3	6	10	1	667	01:54:51	6891	01:55:39	6939	00:00:48	48	0.0000
nopath	3	5	12	14	621	01:54:51	6891	01:55:43	6943	00:00:52	52	0.0000
nopath	3	6	3	1	667	01:54:52	6892	01:55:46	6946	00:00:54	54	0.0000
nopath	3	6	12	14	667	01:54:53	6893	01:55:48	6948	00:00:55	55	0.0000
nopath	3	6	6	1	667	01:54:54	6894	01:55:50	6950	00:00:56	56	0.0000
nopath	4	2	12	14	708	01:54:35	6875	01:55:58	6958	00:01:23	83	0.0000
nopath	3	7	10	1	302	01:55:28	6928	01:56:03	6963	00:00:35	35	0.0000	00:00:42
nopath	6	4	12	14	696	01:55:13	6913	01:56:14	6974	00:01:01	61	0.0000
nopath	1	3	6	1	763	01:54:23	6863	01:56:22	6982	00:01:59	119	0.0000
nopath	3	6	5	1	667	01:55:32	6932	01:56:25	6985	00:00:53	53	0.0000
nopath	3	1	7	1	763	01:55:16	6916	01:56:25	6985	00:01:09	69	0.0000
nopath	3	6	5	1	667	01:55:40	6940	01:56:29	6989	00:00:49	49	0.0000
nopath	5	1	3	1	785	01:55:02	6902	01:56:36	6996	00:01:34	94	0.0000
nopath	1	3	12	14	763	01:55:37	6937	01:57:03	7023	00:01:26	86	0.0000	00:01:27
nopath	2	4	12	14	708	01:56:07	6967	01:57:09	7029	00:01:02	62	0.0000
nopath	2	3	9	1	679	01:56:11	6971	01:57:10	7030	00:00:59	59	0.0000
nopath	2	3	3	1	679	01:56:15	6975	01:57:12	7032	00:00:57	57	0.0000
nopath	2	4	3	1	708	01:56:16	6976	01:57:15	7035	00:00:59	59	0.0000
nopath	3	2	12	14	679	01:56:22	6982	01:57:20	7040	00:00:58	58	0.0000
nopath	6	3	10	1	667	01:56:23	6983	01:57:23	7043	00:01:00	60	0.0000
nopath	2	5	6	1	701	01:56:27	6987	01:57:26	7046	00:00:59	59	0.0000
nopath	2	3	12	14	679	01:56:28	6988	01:57:33	7053	00:01:05	65	0.0000
nopath	2	4	3	1	708	01:56:33	6993	01:57:36	7056	00:01:03	63	0.0000
nopath	3	6	5	1	667	01:56:31	6991	01:57:56	7076	00:01:25	85	0.0000
nopath	3	6	3	1	667	01:56:35	6995	01:57:58	7078	00:01:23	83	0.0000
nopath	5	3	12	14	621	01:57:03	7023	01:57:59	7079	00:00:56	56	0.0000
nopath	1	2	9	1	504	01:57:19	7039	01:58:06	7086	00:00:47	47	0.0000	00:00:48
nopath	5	1	12	14	785	01:56:39	6999	01:58:06	7086	00:01:27	87	0.0000
nopath	1	3	3	1	763	01:56:07	6967	01:58:12	7092	00:02:05	125	0.0000
nopath	1	3	5	1	763	01:57:17	7037	01:58:17	7097	00:01:00	60	0.0000
nopath	3	6	12	14	667	01:56:37	6997	01:58:17	7097	00:01:40	100	0.0000
nopath	3	5	13	15	621	01:57:23	7043	01:58:21	7101	00:00:58	58	0.0000
nopath	3	6	3	1	667	01:57:30	7050	01:58:23	7103	00:00:53	53	0.0000
nopath	4	1	9	1	792	01:57:07	7027	01:58:24	7104	00:01:17	77	0.0000
nopath	1	4	12	14	792	01:57:25	7045	01:58:27	7107	00:01:02	62	0.0000
nopath	6	2	3	1	748	01:57:32	7052	01:58:31	7111	00:00:59	59	0.0000
nopath	2	4	10	1	708	01:57:40	7060	01:58:35	7115	00:00:55	55	0.0000
nopath	6	1	12	14	832	01:57:35	7055	01:58:40	7120	00:01:05	65	0.0000
nopath	6	3	3	1	667	01:57:02	7022	01:58:43	7123	00:01:41	101	0.0000
nopath	5	1	3	1	785	01:57:36	7056	01:59:05	7145	00:01:29	89	0.0000	00:01:14
nopath	3	6	12	14	667	01:57:55	7075	01:59:07	7147	00:01:12	72	0.0000
nopath	4	2	13	15	708	01:58:00	7080	01:59:19	7159	00:01:19	79	0.0000
nopath	3	4	3	1	375	01:58:49	7129	01:59:20	7160	00:00:31	31	0.0000
nopath	2	1	12	14	504	01:58:33	7113	01:59:27	7167	00:00:54	54	0.0000
nopath	3	6	3	1	667	01:58:42	7122	01:59:31	7171	00:00:49	49	0.0000
nopath	5	1	3	1	785	01:58:20	7100	01:59:31	7171	00:01:11	71	0.0000
nopath	3	6	9	1	667	01:58:43	7123	01:59:34	7174	00:00:51	51	0.0000
nopath	2	1	5	1	504	01:58:57	7137	01:59:50	7190	00:00:53	53	0.0000
nopath	1	3	9	1	763	01:58:33	7113	01:59:54	7194	00:01:21	81	0.0000
nopath	2	4	5	1	708	01:58:41	7121	01:59:55	7195	00:01:14	74	0.0000
nopath	2	3	12	14	679	01:58:48	7128	01:59:59	7199	00:01:11	71	0.0000
nopath	2	3	5	1	679	01:59:00	7140	02:00:02	7202	00:01:02	62	0.0000	00:01:13
nopath	6	1	12	14	832	01:58:40	7120	02:00:02	7202	00:01:22	82	0.0000
nopath	2	3	5	1	679	01:59:04	7144	02:00:05	7205	00:01:01	61	0.0000
nopath	1	2	12	14	504	01:59:05	7145	02:00:07	7207	00:01:02	62	0.0000
nopath	1	2	3	1	504	01:59:18	7158	02:00:11	7211	00:00:53	53	0.0000
nopath	5	3	10	1	621	01:59:10	7150	02:00:13	7213	00:01:03	63	0.0000
nopath	3	2	12	14	679	01:59:14	7154	02:00:26	7226	00:01:12	72	0.0000
nopath	4	1	3	1	792	01:59:25	7165	02:00:33	7233	00:01:08	68	0.0000
nopath	3	6	9	1	667	01:59:15	7155	02:00:36	7236	00:01:21	81	0.0000
nopath	3	6	6	1	667	01:59:18	7158	02:00:37	7237	00:01:19	79	0.0000
nopath	6	1	3	1	832	01:59:32	7172	02:00:41	7241	00:01:09	69	0.0000
nopath	3	6	5	1	667	01:59:42	7182	02:00:43	7243	00:01:01	61	0.0000
nopath	3	5	3	1	621	01:59:43	7183	02:00:44	7244	00:01:01	61	0.0000
nopath	5	7	3	1	577	01:59:48	7188	02:00:44	7244	00:00:56	56	0.0000
nopath	3	6	12	14	667	01:59:51	7191	02:00:47	7247	00:00:56	56	0.0000
nopath	5	2	5	1	701	01:59:53	7193	02:00:48	7248	00:00:55	55	0.0000
nopath	5	4	3	1	650	01:59:57	7197	02:00:49	7249	00:00:52	52	0.0000
nopath	3	7	13	15	302	02:00:00	7200	02:00:49	7249	00:00:49	49	0.0000
nopath	3	6	9	1	667	01:59:59	7199	02:00:50	7250	00:00:51	51	0.0000
nopath	1	3	9	1	763	01:59:27	7167	02:00:52	7252	00:01:25	85	0.0000
nopath	2	7	13	15	458	01:59:38	7178	02:00:53	7253	00:01:15	75	0.0000
nopath	6	2	3	1	748	01:59:47	7187	02:00:59	7259	00:01:12	72	0.0000
nopath	3	6	12	14	667	02:00:10	7210	02:01:01	7261	00:00:51	51	0.0000	00:01:01
nopath	1	3	7	1	763	02:00:15	7215	02:01:14	7274	00:00:59	59	0.0000
nopath	3	2	3	1	679	01:59:28	7168	02:01:15	7275	00:01:47	107	0.0000
nopath	2	1	13	15	504	02:00:04	7204	02:01:34	7294	00:01:30	90	0.0000
nopath	2	3	12	14	679	01:59:41	7181	02:01:37	7297	00:01:56	116	0.0000
nopath	6	2	13	15	748	02:00:10	7210	02:01:38	7298	00:01:28	88	0.0000
nopath	2	3	3	1	679	02:00:43	7243	02:01:43	7303	00:01:00	60	0.0000
nopath	5	1	5	1	785	02:00:55	7255	02:01:55	7315	00:01:00	60	0.0000
nopath	3	6	3	1	667	02:00:49	7249	02:01:56	7316	00:01:07	67	0.0000
nopath	6	5	10	1	380	02:00:57	7257	02:01:57	7317	00:01:00	60	0.0000
nopath	5	1	3	1	785	02:01:03	7263	02:02:04	7324	00:01:01	61	0.0000	00:01:04
nopath	1	3	12	14	763	02:01:12	7272	02:02:13	7333	00:01:01	61	0.0000
nopath	3	6	3	1	667	02:01:21	7281	02:02:18	7338	00:00:57	57	0.0000
nopath	3	2	3	1	679	02:01:02	7262	02:02:20	7340	00:01:18	78	0.0000
nopath	1	3	3	1	763	02:01:24	7284	02:02:21	7341	00:00:57	57	0.0000
nopath	3	6	3	1	667	02:01:32	7292	02:02:23	7343	00:00:51	51	0.0000
nopath	2	1	12	14	504	02:01:22	7282	02:02:28	7348	00:01:06	66	0.0000
nopath	5	1	3	1	785	02:01:15	7275	02:02:31	7351	00:01:16	76	0.0000
nopath	5	1	9	1	785	02:01:35	7295	02:02:36	7356	00:01:01	61	0.0000
nopath	1	7	3	1	542	02:02:00	7320	02:02:46	7366	00:00:46	46	0.0000
nopath	2	3	12	14	679	02:01:07	7267	02:02:53	7373	00:01:46	106	0.0000
nopath	6	1	5	1	832	02:01:55	7315	02:02:58	7378	00:01:03	63	0.0000
nopath	3	6	12	14	667	02:02:15	7335	02:03:06	7386	00:00:51	51	0.0000	00:00:56
nopath	5	7	12	14	577	02:01:50	7310	02:03:08	7388	00:01:18	78	0.0000
nopath	6	7	12	14	624	02:02:26	7346	02:03:23	7403	00:00:57	57	0.0000
nopath	3	6	12	14	667	02:02:21	7341	02:03:27	7407	00:01:06	66	0.0000
nopath	3	6	9	1	667	02:02:33	7353	02:03:28	7408	00:00:55	55	0.0000
nopath	6	2	9	1	748	02:02:26	7346	02:03:35	7415	00:01:09	69	0.0000
nopath	2	4	6	1	708	02:01:40	7300	02:03:37	7417	00:01:57	117	0.0000
nopath	2	3	9	1	679	02:02:41	7361	02:03:38	7418	00:00:57	57	0.0000
nopath	2	4	7	1	708	02:02:47	7367	02:03:41	7421	00:00:54	54	0.0000
nopath	3	2	2	1	679	02:02:45	7365	02:03:48	7428	00:01:03	63	0.0000
nopath	4	2	5	1	708	02:02:55	7375	02:03:57	7437	00:01:02	62	0.0000
nopath	5	3	10	1	621	02:03:13	7393	02:04:13	7453	00:01:00	60	0.0000	00:01:13
nopath	3	6	3	1	667	02:03:06	7386	02:04:14	7454	00:01:08	68	0.0000
nopath	1	2	12	14	504	02:02:59	7379	02:04:20	7460	00:01:21	81	0.0000
nopath	2	3	3	1	679	02:03:02	7382	02:04:22	7462	00:01:20	80	0.0000
nopath	1	2	10	1	504	02:03:13	7393	02:04:24	7464	00:01:11	71	0.0000
nopath	2	3	10	1	679	02:03:04	7384	02:04:25	7465	00:01:21	81	0.0000
nopath	2	3	12	14	679	02:03:26	7406	02:04:27	7467	00:01:01	61	0.0000
nopath	2	4	9	1	708	02:03:34	7414	02:04:31	7471	00:00:57	57	0.0000
nopath	4	7	5	1	331	02:04:05	7445	02:04:35	7475	00:00:30	30	0.0000
nopath	3	6	12	14	667	02:03:37	7417	02:04:37	7477	00:01:00	60	0.0000
nopath	3	6	12	14	667	02:03:42	7422	02:04:41	7481	00:00:59	59	0.0000
nopath	6	3	3	1	667	02:03:45	7425	02:04:43	7483	00:00:58	58	0.0000
nopath	1	5	3	1	785	02:03:39	7419	02:04:56	7496	00:01:17	77	0.0000
nopath	2	6	12	14	748	02:03:30	7410	02:04:57	7497	00:01:27	87	0.0000
nopath	1	3	3	1	763	02:04:05	7445	02:05:02	7502	00:00:57	57	0.0000	00:01:13
nopath	4	3	3	1	375	02:04:13	7453	02:05:04	7504	00:00:51	51	0.0000
nopath	3	6	12	14	667	02:03:43	7423	02:05:11	7511	00:01:28	88	0.0000
nopath	3	6	13	15	667	02:03:47	7427	02:05:15	7515	00:01:28	88	0.0000
nopath	3	6	12	14	667	02:04:14	7454	02:05:17	7517	00:01:03	63	0.0000
nopath	3	5	12	14	621	02:04:16	7456	02:05:19	7519	00:01:03	63	0.0000
nopath	3	1	3	1	763	02:03:42	7422	02:05:21	7521	00:01:39	99	0.0000
nopath	1	2	5	1	504	02:04:43	7483	02:05:34	7534	00:00:51	51	0.0000
nopath	6	1	3	1	832	02:04:24	7464	02:05:35	7535	00:01:11	71	0.0000
nopath	2	4	12	14	708	02:03:44	7424	02:05:36	7536	00:01:52	112	0.0000
nopath	2	3	5	1	679	02:04:46	7486	02:05:39	7539	00:00:53	53	0.0000
nopath	5	6	13	15	380	02:04:21	7461	02:05:40	7540	00:01:19	79	0.0000
nopath	1	2	12	14	504	02:04:51	7491	02:05:40	7540	00:00:49	49	0.0000
nopath	2	1	9	1	504	02:04:47	7487	02:05:57	7557	00:01:10	70	0.0000
nopath	3	6	13	15	667	02:04:50	7490	02:06:00	7560	00:01:10	70	0.0000	00:01:08
nopath	1	4	12	14	792	02:04:37	7477	02:06:06	7566	00:01:29	89	0.0000
nopath	4	1	9	1	792	02:04:26	7466	02:06:07	7567	00:01:41	101	0.0000
nopath	4	2	13	15	708	02:05:13	7513	02:06:08	7568	00:00:55	55	0.0000
nopath	3	6	12	14	667	02:05:05	7505	02:06:17	7577	00:01:12	72	0.0000
nopath	3	5	3	1	621	02:05:16	7516	02:06:18	7578	00:01:02	62	0.0000
nopath	1	2	3	1	504	02:05:03	7503	02:06:21	7581	00:01:18	78	0.0000
nopath	5	3	3	1	621	02:04:40	7480	02:06:23	7583	00:01:43	103	0.0000
nopath	2	3	13	15	679	02:05:20	7520	02:06:35	7595	00:01:15	75	0.0000
nopath	2	4	9	1	708	02:05:25	7525	02:06:36	7596	00:01:11	71	0.0000
nopath	3	5	13	15	621	02:05:42	7542	02:06:50	7610	00:01:08	68	0.0000
nopath	2	1	3	1	504	02:06:12	7572	02:06:57	7617	00:00:45	45	0.0000
nopath	4	1	5	1	792	02:05:34	7534	02:06:59	7619	00:01:25	85	0.0000
nopath	1	3	3	1	763	02:05:39	7539	02:07:02	7622	00:01:23	83	0.0000	00:01:23
nopath	3	6	8	1	667	02:05:51	7551	02:07:06	7626	00:01:15	75	0.0000
nopath	2	3	5	1	679	02:06:18	7578	02:07:10	7630	00:00:52	52	0.0000
nopath	3	6	10	1	667	02:06:03	7563	02:07:11	7631	00:01:08	68	0.0000
nopath	1	2	12	14	504	02:05:58	7558	02:07:12	7632	00:01:14	74	0.0000
nopath	6	3	12	14	667	02:06:11	7571	02:07:24	7644	00:01:13	73	0.0000
nopath	3	2	12	14	679	02:05:57	7557	02:07:26	7646	00:01:29	89	0.0000
nopath	4	2	13	15	708	02:06:17	7577	02:07:31	7651	00:01:14	74	0.0000
nopath	1	6	9	1	832	02:06:06	7566	02:07:35	7655	00:01:29	89	0.0000
nopath	6	1	10	1	832	02:06:28	7588	02:07:41	7661	00:01:13	73	0.0000
nopath	5	4	3	1	650	02:06:22	7582	02:07:43	7663	00:01:21	81	0.0000
nopath	5	1	10	1	785	02:06:40	7600	02:07:49	7669	00:01:09	69	0.0000
nopath	3	6	13	15	667	02:06:12	7572	02:07:50	7670	00:01:38	98	0.0000
nopath	2	3	9	1	679	02:06:50	7610	02:07:52	7672	00:01:02	62	0.0000
nopath	3	2	9	1	679	02:06:56	7616	02:07:54	7674	00:00:58	58	0.0000
nopath	1	3	12	14	763	02:07:07	7627	02:08:05	7685	00:00:58	58	0.0000	00:00:58
nopath	2	3	3	1	679	02:07:22	7642	02:08:14	7694	00:00:52	52	0.0000
nopath	3	6	5	1	667	02:07:02	7622	02:08:16	7696	00:01:14	74	0.0000
nopath	3	6	3	1	667	02:07:14	7634	02:08:18	7698	00:01:04	64	0.0000
nopath	5	3	3	1	621	02:07:08	7628	02:08:23	7703	00:01:15	75	0.0000
nopath	5	3	3	1	621	02:07:15	7635	02:08:25	7705	00:01:10	70	0.0000
nopath	5	1	2	1	785	02:07:24	7644	02:08:30	7710	00:01:06	66	0.0000
nopath	1	3	3	1	763	02:07:08	7628	02:08:42	7722	00:01:34	94	0.0000
nopath	4	7	3	1	331	02:07:53	7673	02:08:44	7724	00:00:51	51	0.0000
nopath	2	7	3	1	458	02:08:03	7683	02:08:53	7733	00:00:50	50	0.0000
nopath	3	6	3	1	667	02:08:04	7684	02:08:55	7735	00:00:51	51	0.0000
nopath	3	1	10	1	763	02:07:34	7654	02:09:04	7744	00:01:30	90	0.0000	00:01:28
nopath	1	4	3	1	792	02:07:53	7673	02:09:05	7745	00:01:12	72	0.0000
nopath	5	6	12	14	380	02:08:30	7710	02:09:07	7747	00:00:37	37	0.0000
nopath	6	3	12	14	667	02:08:14	7694	02:09:14	7754	00:01:00	60	0.0000
nopath	3	6	9	1	667	02:08:13	7693	02:09:16	7756	00:01:03	63	0.0000
nopath	3	6	7	1	667	02:08:24	7704	02:09:18	7758	00:00:54	54	0.0000
nopath	2	1	12	14	504	02:08:34	7714	02:09:20	7760	00:00:46	46	0.0000
nopath	2	4	9	1	708	02:08:22	7702	02:09:25	7765	00:01:03	63	0.0000
nopath	1	2	2	1	504	02:08:43	7723	02:09:32	7772	00:00:49	49	0.0000
nopath	2	4	3	1	708	02:08:38	7718	02:09:32	7772	00:00:54	54	0.0000
nopath	2	3	5	1	679	02:08:42	7722	02:09:34	7774	00:00:52	52	0.0000
nopath	2	4	12	14	708	02:08:46	7726	02:09:40	7780	00:00:54	54	0.0000
nopath	1	3	6	1	763	02:08:14	7694	02:09:45	7785	00:01:31	91	0.0000
nopath	3	6	13	15	667	02:08:30	7710	02:10:00	7800	00:01:30	90	0.0000	00:01:10
nopath	1	3	10	1	763	02:08:49	7729	02:10:05	7805	00:01:16	76	0.0000
nopath	5	2	3	1	701	02:08:59	7739	02:10:05	7805	00:01:06	66	0.0000
nopath	4	6	12	14	696	02:09:11	7751	02:10:06	7806	00:00:55	55	0.0000
nopath	1	4	13	15	792	02:08:48	7728	02:10:08	7808	00:01:20	80	0.0000
nopath	2	4	10	1	708	02:09:03	7743	02:10:10	7810	00:01:07	67	0.0000
nopath	2	3	13	15	679	02:09:07	7747	02:10:12	7812	00:01:05	65	0.0000
nopath	2	3	5	1	679	02:09:13	7753	02:10:14	7814	00:01:01	61	0.0000
nopath	3	6	12	14	667	02:08:39	7719	02:10:16	7816	00:01:37	97	0.0000
nopath	6	2	3	1	748	02:08:58	7738	02:10:19	7819	00:01:21	81	0.0000
nopath	3	6	10	1	667	02:08:56	7736	02:10:20	7820	00:01:24	84	0.0000
nopath	1	7	3	1	542	02:09:39	7779	02:10:26	7826	00:00:47	47	0.0000
nopath	6	1	3	1	832	02:09:10	7750	02:10:28	7828	00:01:18	78	0.0000
nopath	6	1	12	14	832	02:09:25	7765	02:10:30	7830	00:01:05	65	0.0000
nopath	3	4	13	15	375	02:09:20	7760	02:10:32	7832	00:01:12	72	0.0000
nopath	2	1	12	14	504	02:10:01	7801	02:10:47	7847	00:00:46	46	0.0000
nopath	6	7	13	15	624	02:09:54	7794	02:10:54	7854	00:01:00	60	0.0000
nopath	6	2	3	1	748	02:09:46	7786	02:10:55	7855	00:01:09	69	0.0000
nopath	3	6	13	15	667	02:09:18	7758	02:11:00	7860	00:01:42	102	0.0000	00:01:34
nopath	3	6	3	1	667	02:09:31	7771	02:11:01	7861	00:01:30	90	0.0000
nopath	3	6	3	1	667	02:10:09	7809	02:11:03	7863	00:00:54	54	0.0000
nopath	3	5	12	14	621	02:10:13	7813	02:11:05	7865	00:00:52	52	0.0000
nopath	5	1	3	1	785	02:09:40	7780	02:11:05	7865	00:01:25	85	0.0000
nopath	3	6	2	1	667	02:10:14	7814	02:11:07	7867	00:00:53	53	0.0000
nopath	5	1	3	1	785	02:09:50	7790	02:11:10	7870	00:01:20	80	0.0000
nopath	5	4	13	15	650	02:10:06	7806	02:11:10	7870	00:01:04	64	0.0000
nopath	2	3	5	1	679	02:10:06	7806	02:11:12	7872	00:01:06	66	0.0000
nopath	3	2	12	14	679	02:10:04	7804	02:11:16	7876	00:01:12	72	0.0000
nopath	3	6	12	14	667	02:10:27	7827	02:11:19	7879	00:00:52	52	0.0000
nopath	1	3	12	14	763	02:10:19	7819	02:11:19	7879	00:01:00	60	0.0000
nopath	6	2	9	1	748	02:10:38	7838	02:11:36	7896	00:00:58	58	0.0000
nopath	1	2	3	1	504	02:10:46	7846	02:11:41	7901	00:00:55	55	0.0000
nopath	3	4	3	1	375	02:11:06	7866	02:11:46	7906	00:00:40	40	0.0000
nopath	2	4	12	14	708	02:10:33	7833	02:11:56	7916	00:01:23	83	0.0000
nopath	4	2	13	15	708	02:10:34	7834	02:11:59	7919	00:01:25	85	0.0000
nopath	2	1	6	1	504	02:11:02	7862	02:12:05	7925	00:01:03	63	0.0000	00:01:02
nopath	5	2	6	1	701	02:10:57	7857	02:12:07	7927	00:01:10	70	0.0000
nopath	5	7	3	1	577	02:11:13	7873	02:12:08	7928	00:00:55	55	0.0000
nopath	5	1	3	1	785	02:10:20	7820	02:12:11	7931	00:01:51	111	0.0000
nopath	2	3	9	1	679	02:11:00	7860	02:12:32	7952	00:01:32	92	0.0000
nopath	3	6	12	14	667	02:11:46	7906	02:12:36	7956	00:00:50	50	0.0000
nopath	2	7	13	15	458	02:11:55	7915	02:12:41	7961	00:00:46	46	0.0000
nopath	4	1	9	1	792	02:11:02	7862	02:12:45	7965	00:01:43	103	0.0000
nopath	6	2	3	1	748	02:11:15	7875	02:12:45	7965	00:01:30	90	0.0000
nopath	2	3	3	1	679	02:11:13	7873	02:12:46	7966	00:01:33	93	0.0000
nopath	2	3	5	1	679	02:11:17	7877	02:12:47	7967	00:01:30	90	0.0000
nopath	2	4	9	1	708	02:11:25	7885	02:12:50	7970	00:01:25	85	0.0000
nopath	5	1	5	1	785	02:11:44	7904	02:12:52	7972	00:01:08	68	0.0000
nopath	2	3	2	1	679	02:11:46	7906	02:12:53	7973	00:01:07	67	0.0000
nopath	1	2	13	15	504	02:11:51	7911	02:12:54	7974	00:01:03	63	0.0000
nopath	2	4	5	1	708	02:12:02	7922	02:12:58	7978	00:00:56	56	0.0000
nopath	2	4	3	1	708	02:12:08	7928	02:13:01	7981	00:00:53	53	0.0000	00:01:10
nopath	6	1	3	1	832	02:11:58	7918	02:13:07	7987	00:01:09	69	0.0000
nopath	1	2	5	1	504	02:12:21	7941	02:13:08	7988	00:00:47	47	0.0000
nopath	5	3	3	1	621	02:11:42	7902	02:13:13	7993	00:01:31	91	0.0000
nopath	3	7	3	1	302	02:12:35	7955	02:13:22	8002	00:00:47	47	0.0000
nopath	6	5	9	1	380	02:12:29	7949	02:13:27	8007	00:00:58	58	0.0000
nopath	5	1	12	14	785	02:12:28	7948	02:13:30	8010	00:01:02	62	0.0000
nopath	1	3	5	1	763	02:12:03	7923	02:13:32	8012	00:01:29	89	0.0000
nopath	1	3	5	1	763	02:12:29	7949	02:13:35	8015	00:01:06	66	0.0000
nopath	3	2	3	1	679	02:12:31	7951	02:13:40	8020	00:01:09	69	0.0000
nopath	3	6	7	1	667	02:12:40	7960	02:13:44	8024	00:01:04	64	0.0000
nopath	3	6	13	15	667	02:12:46	7966	02:13:48	8028	00:01:02	62	0.0000
nopath	5	3	2	1	621	02:12:38	7958	02:13:53	8033	00:01:15	75	0.0000
nopath	2	6	13	15	748	02:12:34	7954	02:14:07	8047	00:01:33	93	0.0000	00:01:32
nopath	4	1	3	1	792	02:12:43	7963	02:14:08	8048	00:01:25	85	0.0000
nopath	2	3	9	1	679	02:13:08	7988	02:14:12	8052	00:01:04	64	0.0000
nopath	3	6	5	1	667	02:13:33	8013	02:14:36	8076	00:01:03	63	0.0000
nopath	2	4	13	15	708	02:13:32	8012	02:14:38	8078	00:01:06	66	0.0000
nopath	3	6	6	1	667	02:13:43	8023	02:14:46	8086	00:01:03	63	0.0000
nopath	3	6	12	14	667	02:13:55	8035	02:14:51	8091	00:00:56	56	0.0000
nopath	1	3	10	1	763	02:13:38	8018	02:14:52	8092	00:01:14	74	0.0000
nopath	5	1	12	14	785	02:13:09	7989	02:14:56	8096	00:01:47	107	0.0000
nopath	6	1	12	14	832	02:13:55	8035	02:15:05	8105	00:01:10	70	0.0000	00:01:14
nopath	3	6	3	1	667	02:14:17	8057	02:15:08	8108	00:00:51	51	0.0000
nopath	6	3	5	1	667	02:14:17	8057	02:15:23	8123	00:01:06	66	0.0000
nopath	6	1	3	1	832	02:14:34	8074	02:15:35	8135	00:01:01	61	0.0000
nopath	1	4	12	14	792	02:14:18	8058	02:15:36	8136	00:01:18	78	0.0000
nopath	1	3	13	15	763	02:14:21	8061	02:15:37	8137	00:01:16	76	0.0000
nopath	1	5	13	15	785	02:14:37	8077	02:15:40	8140	00:01:03	63	0.0000
nopath	3	6	3	1	667	02:14:45	8085	02:15:46	8146	00:01:01	61	0.0000
nopath	3	6	13	15	667	02:14:54	8094	02:15:50	8150	00:00:56	56	0.0000
nopath	6	4	3	1	696	02:14:52	8092	02:15:58	8158	00:01:06	66	0.0000
nopath	3	5	13	15	621	02:15:07	8107	02:16:11	8171	00:01:04	64	0.0000	00:01:03
nopath	3	6	2	1	667	02:15:09	8109	02:16:12	8172	00:01:03	63	0.0000
nopath	3	6	12	14	667	02:15:10	8110	02:16:14	8174	00:01:04	64	0.0000
nopath	3	6	5	1	667	02:15:20	8120	02:16:17	8177	00:00:57	57	0.0000
nopath	5	6	9	1	380	02:15:34	8134	02:16:27	8187	00:00:53	53	0.0000
nopath	1	2	10	1	504	02:15:45	8145	02:16:28	8188	00:00:43	43	0.0000
nopath	6	3	13	15	667	02:15:43	8143	02:16:34	8194	00:00:51	51	0.0000
nopath	5	3	9	1	621	02:15:39	8139	02:16:45	8205	00:01:06	66	0.0000
nopath	3	2	12	14	679	02:15:48	8148	02:16:46	8206	00:00:58	58	0.0000
nopath	3	6	12	14	667	02:15:57	8157	02:16:47	8207	00:00:50	50	0.0000
nopath	2	1	3	1	504	02:16:00	8160	02:16:52	8212	00:00:52	52	0.0000
nopath	3	6	7	1	667	02:16:05	8165	02:16:54	8214	00:00:49	49	0.0000
nopath	2	3	3	1	679	02:15:06	8106	02:17:02	8222	00:01:56	116	0.0000	00:01:13
nopath	2	3	3	1	679	02:15:59	8159	02:17:05	8225	00:01:06	66	0.0000
nopath	2	3	5	1	679	02:16:13	8173	02:17:08	8228	00:00:55	55	0.0000
nopath	2	5	12	14	701	02:16:03	8163	02:17:10	8230	00:01:07	67	0.0000
nopath	3	1	12	14	763	02:16:10	8170	02:17:23	8243	00:01:13	73	0.0000
nopath	2	3	6	1	679	02:16:34	8194	02:17:26	8246	00:00:52	52	0.0000
nopath	2	3	9	1	679	02:16:36	8196	02:17:29	8249	00:00:53	53	0.0000
nopath	2	4	6	1	708	02:16:37	8197	02:17:32	8252	00:00:55	55	0.0000
nopath	3	2	10	1	679	02:16:23	8183	02:17:35	8255	00:01:12	72	0.0000
nopath	4	3	3	1	375	02:16:55	8215	02:17:35	8255	00:00:40	40	0.0000
nopath	5	7	12	14	577	02:16:42	8202	02:17:51	8271	00:01:09	69	0.0000
nopath	4	2	9	1	708	02:16:49	8209	02:17:55	8275	00:01:06	66	0.0000
nopath	3	6	13	15	667	02:16:24	8184	02:18:09	8289	00:01:45	105	0.0000	00:01:01
nopath	1	2	3	1	504	02:16:47	8207	02:18:11	8291	00:01:24	84	0.0000
nopath	3	6	12	14	667	02:16:43	8203	02:18:12	8292	00:01:29	89	0.0000
nopath	3	6	3	1	667	02:16:57	8217	02:18:14	8294	00:01:17	77	0.0000
nopath	6	1	13	15	832	02:17:14	8234	02:18:19	8299	00:01:05	65	0.0000
nopath	2	4	3	1	708	02:17:20	8240	02:18:25	8305	00:01:05	65	0.0000
nopath	4	7	12	14	331	02:17:45	8265	02:18:26	8306	00:00:41	41	0.0000
nopath	1	2	13	15	504	02:17:41	8261	02:18:31	8311	00:00:50	50	0.0000
nopath	1	4	7	1	792	02:17:36	8256	02:18:36	8316	00:01:00	60	0.0000
nopath	4	1	3	1	792	02:17:03	8223	02:18:44	8324	00:01:41	101	0.0000
nopath	3	6	12	14	667	02:17:31	8251	02:18:47	8327	00:01:16	76	0.0000
nopath	5	3	5	1	621	02:17:58	8278	02:18:53	8333	00:00:55	55	0.0000
nopath	5	1	6	1	785	02:17:43	8263	02:18:55	8335	00:01:12	72	0.0000
nopath	5	1	13	15	785	02:17:49	8269	02:19:00	8340	00:01:11	71	0.0000	00:01:17
nopath	5	1	10	1	785	02:17:51	8271	02:19:03	8343	00:01:12	72	0.0000
nopath	6	2	2	1	748	02:17:56	8276	02:19:09	8349	00:01:13	73	0.0000
nopath	6	7	10	1	624	02:18:07	8287	02:19:09	8349	00:01:02	62	0.0000
nopath	1	3	3	1	763	02:17:56	8276	02:19:12	8352	00:01:16	76	0.0000
nopath	1	7	7	1	542	02:18:26	8306	02:19:14	8354	00:00:48	48	0.0000
nopath	3	6	5	1	667	02:18:22	8302	02:19:14	8354	00:00:52	52	0.0000
nopath	1	3	10	1	763	02:18:18	8298	02:19:19	8359	00:01:01	61	0.0000
nopath	1	2	3	1	504	02:18:53	8333	02:19:39	8379	00:00:46	46	0.0000
nopath	3	7	5	1	302	02:19:20	8360	02:19:54	8394	00:00:34	34	0.0000
nopath	3	6	6	1	667	02:19:09	8349	02:20:05	8405	00:00:56	56	0.0000	00:01:10
nopath	2	3	5	1	679	02:18:52	8332	02:20:12	8412	00:01:20	80	0.0000
nopath	3	6	12	14	667	02:19:21	8361	02:20:15	8415	00:00:54	54	0.0000
nopath	2	1	5	1	504	02:19:03	8343	02:20:17	8417	00:01:14	74	0.0000
nopath	3	6	12	14	667	02:19:27	8367	02:20:17	8417	00:00:50	50	0.0000
nopath	3	6	13	15	667	02:19:32	8372	02:20:23	8423	00:00:51	51	0.0000
nopath	2	4	12	14	708	02:19:29	8369	02:20:29	8429	00:01:00	60	0.0000
nopath	2	3	3	1	679	02:19:35	8375	02:20:31	8431	00:00:56	56	0.0000
nopath	2	4	2	1	708	02:19:47	8387	02:20:39	8439	00:00:52	52	0.0000
nopath	6	2	5	1	748	02:19:45	8385	02:20:42	8442	00:00:57	57	0.0000
nopath	1	3	9	1	763	02:19:35	8375	02:20:45	8445	00:01:10	70	0.0000
nopath	1	3	12	14	763	02:19:52	8392	02:20:52	8452	00:01:00	60	0.0000
nopath	6	1	5	1	832	02:19:55	8395	02:20:58	8458	00:01:03	63	0.0000
nopath	5	1	10	1	785	02:19:54	8394	02:21:06	8466	00:01:12	72	0.0000	00:01:12
nopath	5	3	3	1	621	02:20:18	8418	02:21:07	8467	00:00:49	49	0.0000
nopath	5	1	5	1	785	02:20:14	8414	02:21:15	8475	00:01:01	61	0.0000
nopath	3	6	5	1	667	02:20:13	8413	02:21:36	8496	00:01:23	83	0.0000
nopath	5	3	5	1	621	02:20:47	8447	02:21:43	8503	00:00:56	56	0.0000
nopath	3	1	12	14	763	02:20:24	8424	02:21:48	8508	00:01:24	84	0.0000
nopath	1	3	12	14	763	02:20:39	8439	02:21:53	8513	00:01:14	74	0.0000
nopath	6	2	6	1	748	02:20:13	8413	02:21:55	8515	00:01:42	102	0.0000
nopath	1	3	5	1	763	02:20:41	8441	02:21:55	8515	00:01:14	74	0.0000
nopath	1	3	9	1	763	02:20:43	8443	02:21:57	8517	00:01:14	74	0.0000
nopath	2	3	12	14	679	02:20:25	8425	02:22:01	8521	00:01:36	96	0.0000	00:01:05
nopath	2	3	7	1	679	02:20:57	8457	02:22:03	8523	00:01:06	66	0.0000
nopath	3	6	12	14	667	02:21:01	8461	02:22:06	8526	00:01:05	65	0.0000
nopath	1	2	5	1	504	02:20:58	8458	02:22:07	8527	00:01:09	69	0.0000
nopath	1	2	3	1	504	02:21:27	8487	02:22:13	8533	00:00:46	46	0.0000
nopath	1	7	9	1	542	02:21:14	8474	02:22:13	8533	00:00:59	59	0.0000
nopath	6	7	3	1	624	02:21:26	8486	02:22:22	8542	00:00:56	56	0.0000
nopath	5	4	10	1	650	02:21:46	8506	02:22:38	8558	00:00:52	52	0.0000
nopath	3	6	13	15	667	02:21:05	8465	02:22:40	8560	00:01:35	95	0.0000
nopath	3	6	6	1	667	02:21:13	8473	02:22:41	8561	00:01:28	88	0.0000
nopath	3	6	6	1	667	02:21:28	8488	02:22:43	8563	00:01:15	75	0.0000
nopath	2	3	13	15	679	02:21:11	8471	02:22:45	8565	00:01:34	94	0.0000
nopath	5	2	13	15	701	02:21:47	8507	02:22:46	8566	00:00:59	59	0.0000
nopath	3	6	13	15	667	02:21:35	8495	02:22:46	8566	00:01:11	71	0.0000
nopath	1	4	12	14	792	02:21:41	8501	02:22:47	8567	00:01:06	66	0.0000
nopath	4	7	13	15	331	02:21:57	8517	02:22:49	8569	00:00:52	52	0.0000
nopath	2	3	5	1	679	02:21:31	8491	02:22:56	8576	00:01:25	85	0.0000
nopath	5	6	12	14	380	02:22:09	8529	02:22:57	8577	00:00:48	48	0.0000
nopath	5	1	3	1	785	02:21:57	8517	02:22:58	8578	00:01:01	61	0.0000
nopath	2	4	5	1	708	02:21:55	8515	02:22:59	8579	00:01:04	64	0.0000
nopath	2	3	3	1	679	02:22:06	8526	02:23:01	8581	00:00:55	55	0.0000	00:01:15
nopath	6	1	10	1	832	02:21:46	8506	02:23:05	8585	00:01:19	79	0.0000
nopath	1	5	3	1	785	02:22:12	8532	02:23:12	8592	00:01:00	60	0.0000
nopath	6	1	5	1	832	02:22:09	8529	02:23:12	8592	00:01:03	63	0.0000
nopath	3	2	13	15	679	02:22:05	8525	02:23:19	8599	00:01:14	74	0.0000
nopath	3	6	2	1	667	02:22:02	8522	02:23:26	8606	00:01:24	84	0.0000
nopath	2	1	13	15	504	02:22:25	8545	02:23:36	8616	00:01:11	71	0.0000
nopath	2	7	3	1	458	02:22:52	8572	02:23:38	8618	00:00:46	46	0.0000
nopath	2	3	13	15	679	02:22:16	8536	02:23:45	8625	00:01:29	89	0.0000
nopath	2	4	5	1	708	02:22:25	8545	02:23:45	8625	00:01:20	80	0.0000
nopath	3	6	12	14	667	02:22:08	8528	02:23:46	8626	00:01:38	98	0.0000
nopath	4	1	3	1	792	02:22:41	8561	02:23:47	8627	00:01:06	66	0.0000
nopath	2	4	6	1	708	02:22:45	8565	02:23:49	8629	00:01:04	64	0.0000
nopath	3	5	12	14	621	02:22:55	8575	02:23:49	8629	00:00:54	54	0.0000
nopath	2	1	3	1	504	02:23:09	8589	02:23:54	8634	00:00:45	45	0.0000
nopath	3	6	9	1	667	02:23:03	8583	02:23:56	8636	00:00:53	53	0.0000
nopath	6	2	13	15	748	02:22:34	8554	02:23:56	8636	00:01:22	82	0.0000
nopath	3	6	9	1	667	02:23:06	8586	02:23:58	8638	00:00:52	52	0.0000
nopath	5	1	5	1	785	02:22:43	8563	02:24:06	8646	00:01:23	83	0.0000	00:01:08
nopath	2	4	12	14	708	02:23:13	8593	02:24:08	8648	00:00:55	55	0.0000
nopath	2	4	3	1	708	02:23:15	8595	02:24:10	8650	00:00:55	55	0.0000
nopath	3	2	5	1	679	02:22:56	8576	02:24:15	8655	00:01:19	79	0.0000
nopath	1	3	3	1	763	02:22:35	8555	02:24:15	8655	00:01:40	100	0.0000
nopath	4	2	9	1	708	02:22:49	8569	02:24:17	8657	00:01:28	88	0.0000
nopath	6	3	12	14	667	02:23:09	8589	02:24:24	8664	00:01:15	75	0.0000
nopath	3	4	10	1	375	02:23:52	8632	02:24:28	8668	00:00:36	36	0.0000
nopath	1	3	9	1	763	02:23:18	8598	02:24:32	8672	00:01:14	74	0.0000
nopath	1	2	12	14	504	02:23:35	8615	02:24:35	8675	00:01:00	60	0.0000
nopath	5	1	10	1	785	02:23:20	8600	02:24:36	8676	00:01:16	76	0.0000
nopath	2	3	12	14	679	02:23:20	8600	02:24:37	8677	00:01:17	77	0.0000
nopath	1	4	3	1	792	02:23:28	8608	02:24:46	8686	00:01:18	78	0.0000
nopath	6	1	5	1	832	02:23:36	8616	02:24:55	8695	00:01:19	79	0.0000
nopath	3	6	3	1	667	02:23:18	8598	02:24:56	8696	00:01:38	98	0.0000
nopath	5	1	9	1	785	02:24:14	8654	02:25:14	8714	00:01:00	60	0.0000	00:01:08
nopath	6	3	2	1	667	02:24:26	8666	02:25:16	8716	00:00:50	50	0.0000
nopath	3	6	3	1	667	02:24:39	8679	02:25:29	8729	00:00:50	50	0.0000
nopath	4	2	13	15	708	02:24:19	8659	02:25:29	8729	00:01:10	70	0.0000
nopath	3	5	12	14	621	02:24:49	8689	02:25:40	8740	00:00:51	51	0.0000
nopath	3	6	9	1	667	02:24:50	8690	02:25:42	8742	00:00:52	52	0.0000
nopath	3	6	3	1	667	02:24:56	8696	02:25:46	8746	00:00:50	50	0.0000
nopath	6	2	3	1	748	02:25:04	8704	02:26:05	8765	00:01:01	61	0.0000	00:01:15
nopath	3	6	3	1	667	02:25:25	8725	02:26:15	8775	00:00:50	50	0.0000
nopath	2	4	6	1	708	02:25:11	8711	02:26:16	8776	00:01:05	65	0.0000
nopath	1	2	6	1	504	02:25:37	8737	02:26:20	8780	00:00:43	43	0.0000
nopath	5	4	9	1	650	02:25:08	8708	02:26:29	8789	00:01:21	81	0.0000
nopath	2	3	3	1	679	02:25:12	8712	02:26:32	8792	00:01:20	80	0.0000
nopath	1	3	12	14	763	02:25:15	8715	02:26:35	8795	00:01:20	80	0.0000
nopath	1	4	5	1	792	02:25:39	8739	02:26:40	8800	00:01:01	61	0.0000
nopath	3	6	9	1	667	02:25:49	8749	02:26:49	8809	00:01:00	60	0.0000
nopath	3	2	3	1	679	02:25:43	8743	02:26:49	8809	00:01:06	66	0.0000
nopath	2	4	5	1	708	02:25:45	8745	02:26:56	8816	00:01:11	71	0.0000
nopath	2	3	12	14	679	02:25:51	8751	02:26:59	8819	00:01:08	68	0.0000
nopath	6	1	10	1	832	02:25:54	8754	02:27:01	8821	00:01:07	67	0.0000	00:01:08
nopath	2	4	3	1	708	02:25:59	8759	02:27:01	8821	00:01:02	62	0.0000
nopath	5	3	9	1	621	02:25:33	8733	02:27:13	8833	00:01:40	100	0.0000
nopath	6	3	12	14	667	02:26:25	8785	02:27:21	8841	00:00:56	56	0.0000
nopath	6	1	9	1	832	02:26:18	8778	02:27:22	8842	00:01:04	64	0.0000
nopath	6	4	3	1	696	02:25:48	8748	02:27:22	8842	00:01:34	94	0.0000
nopath	3	6	12	14	667	02:25:52	8752	02:27:37	8857	00:01:45	105	0.0000
nopath	3	6	3	1	667	02:26:44	8804	02:27:39	8859	00:00:55	55	0.0000
nopath	4	1	3	1	792	02:26:31	8791	02:27:45	8865	00:01:14	74	0.0000
nopath	3	6	10	1	667	02:26:59	8819	02:27:50	8870	00:00:51	51	0.0000
nopath	5	1	12	14	785	02:26:40	8800	02:27:52	8872	00:01:12	72	0.0000
nopath	5	2	12	14	701	02:26:57	8817	02:27:53	8873	00:00:56	56	0.0000
nopath	6	2	5	1	748	02:26:40	8800	02:27:59	8879	00:01:19	79	0.0000
nopath	2	3	8	1	679	02:26:51	8811	02:28:02	8882	00:01:11	71	0.0000	00:01:17
nopath	2	3	12	14	679	02:26:59	8819	02:28:04	8884	00:01:05	65	0.0000
nopath	3	6	12	14	667	02:27:20	8840	02:28:11	8891	00:00:51	51	0.0000
nopath	3	6	9	1	667	02:27:21	8841	02:28:12	8892	00:00:51	51	0.0000
nopath	3	6	13	15	667	02:27:25	8845	02:28:18	8898	00:00:53	53	0.0000
nopath	3	4	9	1	375	02:27:50	8870	02:28:26	8906	00:00:36	36	0.0000
nopath	3	7	5	1	302	02:27:58	8878	02:28:29	8909	00:00:31	31	0.0000
nopath	2	1	13	15	504	02:27:07	8827	02:28:30	8910	00:01:23	83	0.0000
nopath	1	3	5	1	763	02:27:27	8847	02:28:32	8912	00:01:05	65	0.0000
nopath	1	2	12	14	504	02:27:39	8859	02:28:42	8922	00:01:03	63	0.0000
nopath	3	6	10	1	667	02:28:07	8887	02:29:05	8945	00:00:58	58	0.0000	00:01:05
nopath	5	1	3	1	785	02:28:00	8880	02:29:06	8946	00:01:06	66	0.0000
nopath	3	6	5	1	667	02:28:14	8894	02:29:07	8947	00:00:53	53	0.0000
nopath	6	5	3	1	380	02:28:26	8906	02:29:09	8949	00:00:43	43	0.0000
nopath	2	3	6	1	679	02:27:32	8852	02:29:12	8952	00:01:40	100	0.0000
nopath	3	6	5	1	667	02:28:23	8903	02:29:16	8956	00:00:53	53	0.0000
nopath	3	2	5	1	679	02:28:20	8900	02:29:19	8959	00:00:59	59	0.0000
nopath	3	6	3	1	667	02:28:30	8910	02:29:20	8960	00:00:50	50	0.0000
nopath	3	5	6	1	621	02:28:34	8914	02:29:25	8965	00:00:51	51	0.0000
nopath	4	1	3	1	792	02:27:51	8871	02:29:25	8965	00:01:34	94	0.0000
nopath	1	3	3	1	763	02:28:23	8903	02:29:32	8972	00:01:09	69	0.0000
nopath	2	4	5	1	708	02:28:20	8900	02:29:37	8977	00:01:17	77	0.0000
nopath	1	2	13	15	504	02:28:23	8903	02:29:42	8982	00:01:19	79	0.0000
nopath	4	6	13	15	696	02:28:38	8918	02:29:50	8990	00:01:12	72	0.0000
nopath	2	3	3	1	679	02:28:58	8938	02:29:51	8991	00:00:53	53	0.0000
nopath	3	6	5	1	667	02:28:45	8925	02:29:51	8991	00:01:06	66	0.0000
nopath	3	6	5	1	667	02:28:54	8934	02:29:53	8993	00:00:59	59	0.0000
nopath	2	6	9	1	748	02:28:23	8903	02:30:06	9006	00:01:43	103	0.0000	00:01:43
nopath	5	1	2	1	785	02:28:45	8925	02:30:06	9006	00:01:21	81	0.0000
nopath	1	6	12	14	832	02:28:34	8914	02:30:08	9008	00:01:34	94	0.0000
nopath	5	1	12	14	785	02:29:00	8940	02:30:08	9008	00:01:08	68	0.0000
nopath	1	3	6	1	763	02:28:40	8920	02:30:12	9012	00:01:32	92	0.0000
nopath	1	3	5	1	763	02:29:22	8962	02:30:22	9022	00:01:00	60	0.0000
nopath	2	1	5	1	504	02:29:45	8985	02:30:33	9033	00:00:48	48	0.0000
nopath	2	7	12	14	458	02:29:53	8993	02:30:35	9035	00:00:42	42	0.0000
nopath	3	6	3	1	667	02:29:00	8940	02:30:36	9036	00:01:36	96	0.0000
nopath	2	4	12	14	708	02:29:21	8961	02:30:37	9037	00:01:16	76	0.0000
nopath	2	3	6	1	679	02:29:42	8982	02:30:39	9039	00:00:57	57	0.0000
nopath	1	2	12	14	504	02:29:35	8975	02:30:40	9040	00:01:05	65	0.0000
nopath	5	3	3	1	621	02:29:35	8975	02:30:53	9053	00:01:18	78	0.0000
nopath	5	7	10	1	577	02:29:37	8977	02:31:00	9060	00:01:23	83	0.0000	00:01:14
nopath	6	1	6	1	832	02:29:42	8982	02:31:04	9064	00:01:22	82	0.0000
nopath	1	2	12	14	504	02:30:22	9022	02:31:10	9070	00:00:48	48	0.0000
nopath	1	3	5	1	763	02:30:09	9009	02:31:12	9072	00:01:03	63	0.0000
nopath	3	6	3	1	667	02:30:00	9000	02:31:16	9076	00:01:16	76	0.0000
nopath	1	3	3	1	763	02:30:18	9018	02:31:17	9077	00:00:59	59	0.0000
nopath	4	2	13	15	708	02:29:58	8998	02:31:19	9079	00:01:21	81	0.0000
nopath	3	6	13	15	667	02:30:01	9001	02:31:21	9081	00:01:20	80	0.0000
nopath	3	6	10	1	667	02:30:20	9020	02:31:23	9083	00:01:03	63	0.0000
nopath	3	6	13	15	667	02:30:21	9021	02:31:26	9086	00:01:05	65	0.0000
nopath	3	6	6	1	667	02:30:32	9032	02:31:28	9088	00:00:56	56	0.0000
nopath	1	5	6	1	785	02:30:22	9022	02:31:33	9093	00:01:11	71	0.0000
nopath	6	2	12	14	748	02:30:46	9046	02:31:44	9104	00:00:58	58	0.0000
nopath	6	3	12	14	667	02:30:28	9028	02:31:44	9104	00:01:16	76	0.0000
nopath	4	5	5	1	650	02:30:57	9057	02:31:52	9112	00:00:55	55	0.0000
nopath	2	3	2	1	679	02:30:08	9008	02:31:52	9112	00:01:44	104	0.0000
nopath	2	3	3	1	679	02:30:09	9009	02:31:55	9115	00:01:46	106	0.0000
nopath	2	3	12	14	679	02:30:42	9042	02:31:58	9118	00:01:16	76	0.0000
nopath	1	3	6	1	763	02:30:25	9025	02:32:00	9120	00:01:35	95	0.0000	00:01:14
nopath	1	4	9	1	792	02:30:29	9029	02:32:03	9123	00:01:34	94	0.0000
nopath	1	3	10	1	763	02:31:05	9065	02:32:05	9125	00:01:00	60	0.0000
nopath	3	6	6	1	667	02:30:57	9057	02:32:05	9125	00:01:08	68	0.0000
nopath	3	6	3	1	667	02:31:00	9060	02:32:07	9127	00:01:07	67	0.0000
nopath	6	1	3	1	832	02:30:49	9049	02:32:11	9131	00:01:22	82	0.0000
nopath	2	4	5	1	708	02:30:59	9059	02:32:16	9136	00:01:17	77	0.0000
nopath	1	2	13	15	504	02:31:32	9092	02:32:21	9141	00:00:49	49	0.0000
nopath	2	4	13	15	708	02:31:22	9082	02:32:21	9141	00:00:59	59	0.0000
nopath	3	4	6	1	375	02:31:16	9076	02:32:36	9156	00:01:20	80	0.0000
nopath	2	1	5	1	504	02:31:59	9119	02:32:43	9163	00:00:44	44	0.0000
nopath	4	1	3	1	792	02:31:34	9094	02:32:45	9165	00:01:11	71	0.0000
nopath	5	3	9	1	621	02:31:59	9119	02:32:48	9168	00:00:49	49	0.0000
nopath	5	1	10	1	785	02:31:41	9101	02:32:51	9171	00:01:10	70	0.0000
nopath	5	6	3	1	380	02:32:28	9148	02:33:01	9181	00:00:33	33	0.0000	00:00:50
nopath	5	1	5	1	785	02:32:07	9127	02:33:08	9188	00:01:01	61	0.0000
nopath	5	1	13	15	785	02:32:12	9132	02:33:16	9196	00:01:04	64	0.0000
nopath	3	6	6	1	667	02:32:14	9134	02:33:16	9196	00:01:02	62	0.0000
nopath	5	3	3	1	621	02:32:30	9150	02:33:20	9200	00:00:50	50	0.0000
nopath	3	2	3	1	679	02:32:35	9155	02:33:32	9212	00:00:57	57	0.0000
nopath	4	7	12	14	331	02:32:50	9170	02:33:36	9216	00:00:46	46	0.0000
nopath	3	6	3	1	667	02:32:47	9167	02:33:39	9219	00:00:52	52	0.0000
nopath	3	5	5	1	621	02:32:50	9170	02:33:40	9220	00:00:50	50	0.0000
nopath	6	2	3	1	748	02:31:51	9111	02:33:45	9225	00:01:54	114	0.0000
nopath	2	3	3	1	679	02:32:30	9150	02:33:46	9226	00:01:16	76	0.0000
nopath	2	3	12	14	679	02:32:49	9169	02:33:49	9229	00:01:00	60	0.0000
nopath	5	2	10	1	701	02:32:52	9172	02:33:49	9229	00:00:57	57	0.0000
nopath	2	3	13	15	679	02:32:56	9176	02:33:54	9234	00:00:58	58	0.0000
nopath	1	7	5	1	542	02:33:08	9188	02:33:55	9235	00:00:47	47	0.0000
nopath	2	4	5	1	708	02:33:00	9180	02:33:57	9237	00:00:57	57	0.0000
nopath	2	4	3	1	708	02:33:05	9185	02:34:00	9240	00:00:55	55	0.0000	00:01:03
nopath	6	2	5	1	748	02:33:03	9183	02:34:00	9240	00:00:57	57	0.0000
nopath	4	2	10	1	708	02:32:59	9179	02:34:15	9255	00:01:16	76	0.0000
nopath	5	7	3	1	577	02:33:35	9215	02:34:29	9269	00:00:54	54	0.0000
nopath	3	6	12	14	667	02:33:04	9184	02:34:36	9276	00:01:32	92	0.0000
nopath	2	3	12	14	679	02:33:12	9192	02:34:38	9278	00:01:26	86	0.0000
nopath	3	6	12	14	667	02:33:33	9213	02:34:39	9279	00:01:06	66	0.0000
nopath	1	2	4	1	504	02:33:29	9209	02:34:41	9281	00:01:12	72	0.0000
nopath	5	1	5	1	785	02:33:33	9213	02:34:41	9281	00:01:08	68	0.0000
nopath	2	4	3	1	708	02:33:46	9226	02:34:41	9281	00:00:55	55	0.0000
nopath	3	6	10	1	667	02:33:35	9215	02:34:41	9281	00:01:06	66	0.0000
nopath	3	6	9	1	667	02:33:46	9226	02:34:43	9283	00:00:57	57	0.0000
nopath	3	5	10	1	621	02:33:49	9229	02:34:45	9285	00:00:56	56	0.0000
nopath	1	2	12	14	504	02:33:50	9230	02:34:45	9285	00:00:55	55	0.0000
nopath	4	2	6	1	708	02:33:36	9216	02:34:57	9297	00:01:21	81	0.0000
[truncated: 1,084 more rows]
