# Supplementary material for: Supervised learning from human performance at the computationally hard problem of optimal traffic signal control on a network of junctions
Source: R Soc Open Sci. 2014 Dec 24;1(4):140211. doi: 10.1098/rsos.140211 (PMC4448775; doi:10.1098/rsos.140211)
Supplement: 1. simulationData.zip - This zipped folder contains the simulation configuration files for the traffic microsimulation models used in the paper, as well as the raw data output from the simulations. The data are organised into a folder structure with README.txt files used to provide guidance on the c [file rsos140211supp1.zip › simulationData/multiJunctionModel/TD/run-006/trips-ALL.csv]

Path	From Zone	To Zone	Vehicle Type	Base Vehicle Type	Distance (m)	Departure Time (HH:MM:SS)	Departure Time (s)	Arrival Time (HH:MM:SS)	Arrival Time (s)	Time Taken (HH:MM:SS)	Time Taken (s)	Fuel	Mean Time (HH:MM:SS)
nopath	3	6	9	1	667	00:00:26	26	00:01:17	77	00:00:51	51	0.0000	00:00:51
nopath	6	1	13	15	832	00:02:03	123	00:03:09	189	00:01:06	66	0.0000	00:01:06
nopath	3	6	6	1	667	00:02:32	152	00:03:26	206	00:00:54	54	0.0000
nopath	5	1	10	1	785	00:02:31	151	00:03:35	215	00:01:04	64	0.0000
nopath	3	6	9	1	667	00:03:20	200	00:04:10	250	00:00:50	50	0.0000	00:00:52
nopath	3	6	6	1	667	00:03:29	209	00:04:18	258	00:00:49	49	0.0000
nopath	1	2	5	1	504	00:03:50	230	00:04:33	273	00:00:43	43	0.0000
nopath	2	3	3	1	679	00:03:05	185	00:05:07	307	00:02:02	122	0.0000	00:02:02
nopath	2	4	3	1	708	00:04:05	245	00:05:10	310	00:01:05	65	0.0000
nopath	2	3	5	1	679	00:04:24	264	00:05:17	317	00:00:53	53	0.0000
nopath	1	3	2	1	763	00:04:21	261	00:05:42	342	00:01:21	81	0.0000
nopath	3	6	3	1	667	00:04:44	284	00:05:55	355	00:01:11	71	0.0000
nopath	2	4	3	1	708	00:05:10	310	00:06:05	365	00:00:55	55	0.0000	00:01:00
nopath	2	7	9	1	458	00:05:26	326	00:06:06	366	00:00:40	40	0.0000
nopath	2	3	13	15	679	00:05:13	313	00:06:10	370	00:00:57	57	0.0000
nopath	2	3	12	14	679	00:05:29	329	00:06:22	382	00:00:53	53	0.0000
nopath	6	2	12	14	748	00:05:30	330	00:06:29	389	00:00:59	59	0.0000
nopath	6	3	3	1	667	00:05:29	329	00:06:33	393	00:01:04	64	0.0000
nopath	1	7	7	1	542	00:05:51	351	00:06:38	398	00:00:47	47	0.0000
nopath	5	1	3	1	785	00:05:39	339	00:06:46	406	00:01:07	67	0.0000
nopath	3	5	12	14	621	00:05:59	359	00:06:56	416	00:00:57	57	0.0000
nopath	3	6	9	1	667	00:06:14	374	00:07:04	424	00:00:50	50	0.0000	00:00:56
nopath	5	6	9	1	380	00:06:37	397	00:07:17	437	00:00:40	40	0.0000
nopath	3	6	9	1	667	00:06:37	397	00:07:36	456	00:00:59	59	0.0000
nopath	3	6	12	14	667	00:06:52	412	00:07:44	464	00:00:52	52	0.0000
nopath	3	2	12	14	679	00:06:49	409	00:07:47	467	00:00:58	58	0.0000
nopath	1	3	12	14	763	00:06:57	417	00:07:57	477	00:01:00	60	0.0000
nopath	2	3	6	1	679	00:07:02	422	00:08:06	486	00:01:04	64	0.0000	00:00:56
nopath	1	2	6	1	504	00:07:14	434	00:08:09	489	00:00:55	55	0.0000
nopath	2	4	5	1	708	00:07:17	437	00:08:10	490	00:00:53	53	0.0000
nopath	1	2	12	14	504	00:07:34	454	00:08:22	502	00:00:48	48	0.0000
nopath	2	4	12	14	708	00:07:23	443	00:08:36	516	00:01:13	73	0.0000
nopath	5	3	10	1	621	00:08:02	482	00:08:52	532	00:00:50	50	0.0000
nopath	1	3	9	1	763	00:07:48	468	00:09:02	542	00:01:14	74	0.0000	00:01:11
nopath	3	6	7	1	667	00:07:48	468	00:09:06	546	00:01:18	78	0.0000
nopath	3	6	3	1	667	00:08:19	499	00:09:17	557	00:00:58	58	0.0000
nopath	5	4	12	14	650	00:08:20	500	00:09:19	559	00:00:59	59	0.0000
nopath	3	6	3	1	667	00:08:32	512	00:09:36	576	00:01:04	64	0.0000
nopath	6	1	13	15	832	00:08:39	519	00:09:44	584	00:01:05	65	0.0000
nopath	3	7	13	15	302	00:09:11	551	00:09:51	591	00:00:40	40	0.0000
nopath	4	2	13	15	708	00:08:38	518	00:09:59	599	00:01:21	81	0.0000
nopath	5	1	3	1	785	00:09:15	555	00:10:21	621	00:01:06	66	0.0000	00:01:05
nopath	3	6	6	1	667	00:09:35	575	00:10:25	625	00:00:50	50	0.0000
nopath	2	1	2	1	504	00:09:45	585	00:10:37	637	00:00:52	52	0.0000
nopath	6	1	12	14	832	00:09:48	588	00:10:52	652	00:01:04	64	0.0000
nopath	2	3	3	1	679	00:09:48	588	00:11:12	672	00:01:24	84	0.0000	00:01:24
nopath	5	1	9	1	785	00:10:09	609	00:11:15	675	00:01:06	66	0.0000
nopath	3	6	6	1	667	00:10:08	608	00:11:16	676	00:01:08	68	0.0000
nopath	4	7	12	14	331	00:10:36	636	00:11:16	676	00:00:40	40	0.0000
nopath	3	6	12	14	667	00:10:26	626	00:11:19	679	00:00:53	53	0.0000
nopath	3	6	3	1	667	00:10:32	632	00:11:23	683	00:00:51	51	0.0000
nopath	5	3	13	15	621	00:10:35	635	00:11:26	686	00:00:51	51	0.0000
nopath	1	3	3	1	763	00:10:35	635	00:11:35	695	00:01:00	60	0.0000
nopath	4	1	13	15	792	00:10:06	606	00:11:39	699	00:01:33	93	0.0000
nopath	2	4	5	1	708	00:10:37	637	00:11:46	706	00:01:09	69	0.0000
nopath	6	3	7	1	667	00:10:23	623	00:11:53	713	00:01:30	90	0.0000
nopath	3	6	6	1	667	00:11:20	680	00:12:15	735	00:00:55	55	0.0000	00:00:58
nopath	2	1	3	1	504	00:12:13	733	00:13:04	784	00:00:51	51	0.0000	00:00:51
nopath	3	6	2	1	667	00:12:08	728	00:13:06	786	00:00:58	58	0.0000
nopath	2	3	13	15	679	00:11:13	673	00:13:11	791	00:01:58	118	0.0000
nopath	5	2	3	1	701	00:12:17	737	00:13:12	792	00:00:55	55	0.0000
nopath	2	3	9	1	679	00:12:11	731	00:13:13	793	00:01:02	62	0.0000
nopath	3	2	10	1	679	00:12:14	734	00:13:35	815	00:01:21	81	0.0000
nopath	4	2	6	1	708	00:12:45	765	00:13:38	818	00:00:53	53	0.0000
nopath	1	2	3	1	504	00:12:52	772	00:13:49	829	00:00:57	57	0.0000
nopath	5	1	3	1	785	00:13:01	781	00:14:05	845	00:01:04	64	0.0000	00:01:05
nopath	1	4	9	1	792	00:13:15	795	00:14:14	854	00:00:59	59	0.0000
nopath	1	3	8	1	763	00:13:19	799	00:14:17	857	00:00:58	58	0.0000
nopath	6	1	3	1	832	00:13:00	780	00:14:24	864	00:01:24	84	0.0000
nopath	2	4	3	1	708	00:13:12	792	00:14:56	896	00:01:44	104	0.0000
nopath	2	3	6	1	679	00:14:06	846	00:14:58	898	00:00:52	52	0.0000
nopath	3	5	10	1	621	00:14:14	854	00:15:03	903	00:00:49	49	0.0000	00:00:53
nopath	6	2	3	1	748	00:14:28	868	00:15:24	924	00:00:56	56	0.0000
nopath	3	6	9	1	667	00:14:46	886	00:15:36	936	00:00:50	50	0.0000
nopath	6	7	3	1	624	00:15:03	903	00:15:58	958	00:00:55	55	0.0000
nopath	2	3	5	1	679	00:15:03	903	00:16:26	986	00:01:23	83	0.0000	00:01:18
nopath	2	4	3	1	708	00:15:21	921	00:16:29	989	00:01:08	68	0.0000
nopath	3	1	3	1	763	00:15:35	935	00:16:44	1004	00:01:09	69	0.0000
nopath	1	4	2	1	792	00:15:24	924	00:16:46	1006	00:01:22	82	0.0000
nopath	6	1	10	1	832	00:16:03	963	00:17:06	1026	00:01:03	63	0.0000	00:01:09
nopath	3	6	12	14	667	00:16:28	988	00:17:19	1039	00:00:51	51	0.0000
nopath	6	5	10	1	380	00:16:54	1014	00:17:30	1050	00:00:36	36	0.0000
nopath	4	1	12	14	792	00:16:52	1012	00:17:54	1074	00:01:02	62	0.0000
nopath	1	2	3	1	504	00:16:53	1013	00:18:01	1081	00:01:08	68	0.0000	00:00:54
nopath	3	6	12	14	667	00:16:57	1017	00:18:07	1087	00:01:10	70	0.0000
nopath	5	7	5	1	577	00:17:13	1033	00:18:08	1088	00:00:55	55	0.0000
nopath	2	3	10	1	679	00:16:42	1002	00:18:12	1092	00:01:30	90	0.0000
nopath	5	3	9	1	621	00:17:19	1039	00:18:23	1103	00:01:04	64	0.0000
nopath	3	6	5	1	667	00:17:34	1054	00:18:36	1116	00:01:02	62	0.0000
nopath	5	1	5	1	785	00:17:35	1055	00:18:46	1126	00:01:11	71	0.0000
nopath	3	6	10	1	667	00:17:49	1069	00:18:47	1127	00:00:58	58	0.0000
nopath	2	4	12	14	708	00:17:41	1061	00:18:47	1127	00:01:06	66	0.0000
nopath	1	3	12	14	763	00:17:56	1076	00:18:55	1135	00:00:59	59	0.0000
nopath	3	4	12	14	375	00:18:29	1109	00:19:06	1146	00:00:37	37	0.0000	00:00:37
nopath	6	2	13	15	748	00:18:17	1097	00:19:17	1157	00:01:00	60	0.0000
nopath	2	3	3	1	679	00:18:24	1104	00:19:24	1164	00:01:00	60	0.0000
nopath	2	4	6	1	708	00:18:01	1081	00:19:25	1165	00:01:24	84	0.0000
nopath	3	6	3	1	667	00:18:30	1110	00:19:27	1167	00:00:57	57	0.0000
nopath	3	2	12	14	679	00:18:31	1111	00:19:36	1176	00:01:05	65	0.0000
nopath	3	6	5	1	667	00:19:00	1140	00:19:56	1196	00:00:56	56	0.0000
nopath	5	1	6	1	785	00:19:08	1148	00:20:08	1208	00:01:00	60	0.0000	00:01:05
nopath	3	6	12	14	667	00:19:25	1165	00:20:15	1215	00:00:50	50	0.0000
nopath	1	3	3	1	763	00:19:34	1174	00:20:34	1234	00:01:00	60	0.0000
nopath	6	1	3	1	832	00:19:36	1176	00:20:39	1239	00:01:03	63	0.0000
nopath	1	2	3	1	504	00:19:58	1198	00:20:47	1247	00:00:49	49	0.0000
nopath	1	7	5	1	542	00:20:00	1200	00:20:53	1253	00:00:53	53	0.0000
nopath	1	3	13	15	763	00:19:53	1193	00:20:55	1255	00:01:02	62	0.0000
nopath	5	3	3	1	621	00:20:11	1211	00:21:04	1264	00:00:53	53	0.0000	00:00:54
nopath	3	6	10	1	667	00:20:09	1209	00:21:06	1266	00:00:57	57	0.0000
nopath	2	1	5	1	504	00:19:38	1178	00:21:07	1267	00:01:29	89	0.0000
nopath	3	6	9	1	667	00:20:10	1210	00:21:08	1268	00:00:58	58	0.0000
nopath	2	3	5	1	679	00:19:44	1184	00:21:22	1282	00:01:38	98	0.0000
nopath	6	2	3	1	748	00:20:34	1234	00:21:32	1292	00:00:58	58	0.0000
nopath	1	3	3	1	763	00:21:04	1264	00:22:04	1324	00:01:00	60	0.0000	00:00:59
nopath	1	2	9	1	504	00:21:36	1296	00:22:19	1339	00:00:43	43	0.0000
nopath	3	7	10	1	302	00:21:50	1310	00:22:23	1343	00:00:33	33	0.0000
nopath	2	7	13	15	458	00:21:01	1261	00:22:49	1369	00:01:48	108	0.0000
nopath	5	1	9	1	785	00:21:39	1299	00:23:01	1381	00:01:22	82	0.0000	00:01:22
nopath	3	6	3	1	667	00:21:58	1318	00:23:06	1386	00:01:08	68	0.0000
nopath	4	2	13	15	708	00:21:59	1319	00:23:09	1389	00:01:10	70	0.0000
nopath	2	1	6	1	504	00:22:18	1338	00:23:17	1397	00:00:59	59	0.0000
nopath	5	6	13	15	380	00:22:33	1353	00:23:20	1400	00:00:47	47	0.0000
nopath	2	3	12	14	679	00:22:16	1336	00:23:23	1403	00:01:07	67	0.0000
nopath	2	4	3	1	708	00:22:31	1351	00:23:28	1408	00:00:57	57	0.0000
nopath	5	1	10	1	785	00:22:12	1332	00:23:31	1411	00:01:19	79	0.0000
nopath	3	6	5	1	667	00:22:40	1360	00:23:35	1415	00:00:55	55	0.0000
nopath	3	5	3	1	621	00:22:41	1361	00:23:37	1417	00:00:56	56	0.0000
nopath	1	3	3	1	763	00:22:46	1366	00:23:52	1432	00:01:06	66	0.0000
nopath	6	3	5	1	667	00:22:45	1365	00:24:03	1443	00:01:18	78	0.0000	00:01:17
nopath	1	2	3	1	504	00:23:23	1403	00:24:06	1446	00:00:43	43	0.0000
nopath	1	3	9	1	763	00:23:05	1385	00:24:12	1452	00:01:07	67	0.0000
nopath	1	4	5	1	792	00:23:20	1400	00:24:18	1458	00:00:58	58	0.0000
nopath	3	2	12	14	679	00:23:32	1412	00:24:31	1471	00:00:59	59	0.0000
nopath	6	1	12	14	832	00:23:39	1419	00:24:52	1492	00:01:13	73	0.0000
nopath	2	3	12	14	679	00:22:52	1372	00:24:53	1493	00:02:01	121	0.0000
nopath	3	6	3	1	667	00:24:10	1450	00:24:59	1499	00:00:49	49	0.0000
nopath	3	6	10	1	667	00:24:12	1452	00:25:01	1501	00:00:49	49	0.0000	00:00:56
nopath	2	5	5	1	701	00:23:41	1421	00:25:13	1513	00:01:32	92	0.0000
nopath	1	5	12	14	785	00:23:46	1426	00:25:15	1515	00:01:29	89	0.0000
nopath	2	3	6	1	679	00:23:54	1434	00:25:22	1522	00:01:28	88	0.0000
nopath	3	6	3	1	667	00:24:21	1461	00:25:26	1526	00:01:05	65	0.0000
nopath	2	3	3	1	679	00:24:13	1453	00:25:27	1527	00:01:14	74	0.0000
nopath	3	6	3	1	667	00:24:28	1468	00:25:28	1528	00:01:00	60	0.0000
nopath	2	4	12	14	708	00:24:14	1454	00:25:31	1531	00:01:17	77	0.0000
nopath	5	4	12	14	650	00:24:51	1491	00:26:02	1562	00:01:11	71	0.0000	00:01:05
nopath	3	6	3	1	667	00:25:00	1500	00:26:05	1565	00:01:05	65	0.0000
nopath	3	6	5	1	667	00:25:03	1503	00:26:07	1567	00:01:04	64	0.0000
nopath	3	6	5	1	667	00:25:17	1517	00:26:09	1569	00:00:52	52	0.0000
nopath	5	1	6	1	785	00:25:17	1517	00:26:17	1577	00:01:00	60	0.0000
nopath	6	3	5	1	667	00:25:21	1521	00:26:22	1582	00:01:01	61	0.0000
nopath	3	1	3	1	763	00:25:39	1539	00:26:58	1618	00:01:19	79	0.0000
nopath	2	1	12	14	504	00:26:19	1579	00:27:05	1625	00:00:46	46	0.0000	00:01:04
nopath	2	4	13	15	708	00:26:10	1570	00:27:06	1626	00:00:56	56	0.0000
nopath	2	1	5	1	504	00:26:26	1586	00:27:09	1629	00:00:43	43	0.0000
nopath	2	3	12	14	679	00:26:16	1576	00:27:10	1630	00:00:54	54	0.0000
nopath	1	2	3	1	504	00:26:26	1586	00:27:13	1633	00:00:47	47	0.0000
nopath	1	3	9	1	763	00:26:00	1560	00:27:42	1662	00:01:42	102	0.0000
nopath	2	4	13	15	708	00:26:35	1595	00:27:49	1669	00:01:14	74	0.0000
nopath	1	2	5	1	504	00:26:51	1611	00:27:51	1671	00:01:00	60	0.0000
nopath	2	3	3	1	679	00:26:42	1602	00:27:51	1671	00:01:09	69	0.0000
nopath	3	5	6	1	621	00:26:58	1618	00:27:55	1675	00:00:57	57	0.0000
nopath	3	6	9	1	667	00:27:06	1626	00:27:58	1678	00:00:52	52	0.0000
nopath	4	6	3	1	696	00:26:56	1616	00:28:06	1686	00:01:10	70	0.0000	00:01:10
nopath	4	2	13	15	708	00:27:22	1642	00:28:17	1697	00:00:55	55	0.0000
nopath	4	7	5	1	331	00:27:58	1678	00:28:28	1708	00:00:30	30	0.0000
nopath	3	6	9	1	667	00:27:19	1639	00:28:29	1709	00:01:10	70	0.0000
nopath	3	2	3	1	679	00:27:06	1626	00:28:30	1710	00:01:24	84	0.0000
nopath	6	2	6	1	748	00:27:52	1672	00:28:48	1728	00:00:56	56	0.0000
nopath	1	3	5	1	763	00:27:53	1673	00:29:02	1742	00:01:09	69	0.0000	00:01:16
nopath	5	1	5	1	785	00:27:59	1679	00:29:06	1746	00:01:07	67	0.0000
nopath	3	6	12	14	667	00:27:51	1671	00:29:07	1747	00:01:16	76	0.0000
nopath	3	6	3	1	667	00:28:09	1689	00:29:09	1749	00:01:00	60	0.0000
nopath	4	1	3	1	792	00:28:36	1716	00:29:34	1774	00:00:58	58	0.0000
nopath	2	3	10	1	679	00:28:26	1706	00:29:35	1775	00:01:09	69	0.0000
nopath	2	4	3	1	708	00:28:32	1712	00:29:38	1778	00:01:06	66	0.0000
nopath	5	1	13	15	785	00:28:27	1707	00:29:59	1799	00:01:32	92	0.0000
nopath	6	4	9	1	696	00:28:49	1729	00:30:09	1809	00:01:20	80	0.0000	00:01:20
nopath	1	3	10	1	763	00:28:37	1717	00:30:12	1812	00:01:35	95	0.0000
nopath	5	2	5	1	701	00:29:10	1750	00:30:20	1820	00:01:10	70	0.0000
nopath	3	6	3	1	667	00:29:30	1770	00:30:20	1820	00:00:50	50	0.0000
nopath	6	1	13	15	832	00:29:02	1742	00:30:21	1821	00:01:19	79	0.0000
nopath	5	3	5	1	621	00:29:19	1759	00:30:23	1823	00:01:04	64	0.0000
nopath	5	7	9	1	577	00:29:49	1789	00:30:49	1849	00:01:00	60	0.0000
nopath	6	1	3	1	832	00:29:40	1780	00:30:51	1851	00:01:11	71	0.0000
nopath	2	3	12	14	679	00:29:10	1750	00:30:56	1856	00:01:46	106	0.0000
nopath	2	6	10	1	748	00:29:39	1779	00:31:02	1862	00:01:23	83	0.0000	00:01:23
nopath	1	4	9	1	792	00:30:01	1801	00:31:06	1866	00:01:05	65	0.0000
nopath	6	3	3	1	667	00:30:04	1804	00:31:13	1873	00:01:09	69	0.0000
nopath	3	4	10	1	375	00:30:46	1846	00:31:20	1880	00:00:34	34	0.0000
nopath	2	7	3	1	458	00:30:41	1841	00:31:34	1894	00:00:53	53	0.0000
nopath	3	6	12	14	667	00:30:22	1822	00:31:37	1897	00:01:15	75	0.0000
nopath	3	6	10	1	667	00:30:47	1847	00:31:41	1901	00:00:54	54	0.0000
nopath	3	7	12	14	302	00:31:11	1871	00:31:46	1906	00:00:35	35	0.0000
nopath	3	2	12	14	679	00:30:50	1850	00:31:51	1911	00:01:01	61	0.0000
nopath	2	3	9	1	679	00:30:54	1854	00:31:52	1912	00:00:58	58	0.0000
nopath	3	6	3	1	667	00:31:02	1862	00:31:53	1913	00:00:51	51	0.0000
nopath	3	6	6	1	667	00:31:09	1869	00:31:59	1919	00:00:50	50	0.0000
nopath	2	4	13	15	708	00:31:05	1865	00:32:00	1920	00:00:55	55	0.0000	00:01:09
nopath	6	7	13	15	624	00:31:17	1877	00:32:21	1941	00:01:04	64	0.0000
nopath	2	3	12	14	679	00:31:35	1895	00:32:36	1956	00:01:01	61	0.0000
nopath	2	4	5	1	708	00:31:45	1905	00:32:40	1960	00:00:55	55	0.0000
nopath	1	2	10	1	504	00:31:56	1916	00:32:41	1961	00:00:45	45	0.0000
nopath	6	2	12	14	748	00:32:02	1922	00:33:00	1980	00:00:58	58	0.0000	00:00:57
nopath	1	3	10	1	763	00:32:05	1925	00:33:03	1983	00:00:58	58	0.0000
nopath	6	1	13	15	832	00:32:15	1935	00:33:20	2000	00:01:05	65	0.0000
nopath	5	3	6	1	621	00:33:07	1987	00:33:56	2036	00:00:49	49	0.0000
nopath	3	6	12	14	667	00:33:06	1986	00:34:07	2047	00:01:01	61	0.0000	00:01:00
nopath	1	3	12	14	763	00:33:07	1987	00:34:13	2053	00:01:06	66	0.0000
nopath	1	6	5	1	832	00:33:10	1990	00:34:15	2055	00:01:05	65	0.0000
nopath	2	1	12	14	504	00:33:43	2023	00:34:26	2066	00:00:43	43	0.0000
nopath	2	3	13	15	679	00:33:04	1984	00:34:31	2071	00:01:27	87	0.0000
nopath	5	1	5	1	785	00:33:21	2001	00:34:31	2071	00:01:10	70	0.0000
nopath	2	3	3	1	679	00:33:08	1988	00:34:33	2073	00:01:25	85	0.0000
nopath	1	2	6	1	504	00:33:57	2037	00:34:40	2080	00:00:43	43	0.0000
nopath	3	6	7	1	667	00:33:27	2007	00:34:46	2086	00:01:19	79	0.0000
nopath	1	7	3	1	542	00:34:02	2042	00:34:49	2089	00:00:47	47	0.0000
nopath	5	4	12	14	650	00:33:48	2028	00:34:49	2089	00:01:01	61	0.0000
nopath	5	1	5	1	785	00:33:52	2032	00:34:58	2098	00:01:06	66	0.0000
nopath	4	2	5	1	708	00:34:14	2054	00:35:16	2116	00:01:02	62	0.0000	00:01:04
nopath	6	2	3	1	748	00:34:17	2057	00:35:25	2125	00:01:08	68	0.0000
nopath	2	4	3	1	708	00:34:03	2043	00:35:26	2126	00:01:23	83	0.0000
nopath	3	6	5	1	667	00:34:31	2071	00:35:27	2127	00:00:56	56	0.0000
nopath	3	5	5	1	621	00:34:41	2081	00:35:30	2130	00:00:49	49	0.0000
nopath	4	3	4	1	375	00:34:59	2099	00:35:33	2133	00:00:34	34	0.0000
nopath	3	2	9	1	679	00:34:29	2069	00:35:35	2135	00:01:06	66	0.0000
nopath	3	6	6	1	667	00:34:49	2089	00:35:39	2139	00:00:50	50	0.0000
nopath	1	4	3	1	792	00:35:08	2108	00:36:15	2175	00:01:07	67	0.0000	00:01:06
nopath	5	1	5	1	785	00:35:17	2117	00:36:17	2177	00:01:00	60	0.0000
nopath	3	2	10	1	679	00:35:32	2132	00:36:29	2189	00:00:57	57	0.0000
nopath	1	3	5	1	763	00:35:15	2115	00:36:32	2192	00:01:17	77	0.0000
nopath	4	1	3	1	792	00:34:46	2086	00:36:34	2194	00:01:48	108	0.0000
nopath	3	5	3	1	621	00:35:38	2138	00:36:35	2195	00:00:57	57	0.0000
nopath	5	3	5	1	621	00:35:41	2141	00:36:43	2203	00:01:02	62	0.0000
nopath	3	6	9	1	667	00:35:47	2147	00:36:46	2206	00:00:59	59	0.0000
nopath	5	3	5	1	621	00:35:59	2159	00:36:48	2208	00:00:49	49	0.0000
nopath	5	6	12	14	380	00:36:35	2195	00:37:08	2228	00:00:33	33	0.0000	00:00:40
nopath	6	1	12	14	832	00:36:08	2168	00:37:11	2231	00:01:03	63	0.0000
nopath	1	3	5	1	763	00:36:03	2163	00:37:22	2242	00:01:19	79	0.0000
nopath	3	6	3	1	667	00:36:32	2192	00:37:26	2246	00:00:54	54	0.0000
nopath	3	6	6	1	667	00:36:40	2200	00:37:30	2250	00:00:50	50	0.0000
nopath	3	6	3	1	667	00:36:42	2202	00:37:33	2253	00:00:51	51	0.0000
nopath	3	6	3	1	667	00:37:33	2253	00:38:21	2301	00:00:48	48	0.0000	00:00:55
nopath	3	6	3	1	667	00:37:36	2256	00:38:25	2305	00:00:49	49	0.0000
nopath	1	5	5	1	785	00:37:11	2231	00:38:33	2313	00:01:22	82	0.0000
nopath	4	7	2	1	331	00:38:05	2285	00:38:36	2316	00:00:31	31	0.0000
nopath	6	2	12	14	748	00:37:38	2258	00:38:39	2319	00:01:01	61	0.0000
nopath	3	6	8	1	667	00:37:44	2264	00:38:46	2326	00:01:02	62	0.0000
nopath	6	3	13	15	667	00:38:13	2293	00:39:06	2346	00:00:53	53	0.0000	00:01:01
nopath	1	2	3	1	504	00:38:24	2304	00:39:07	2347	00:00:43	43	0.0000
nopath	5	2	12	14	701	00:38:24	2304	00:39:36	2376	00:01:12	72	0.0000
nopath	5	1	3	1	785	00:38:33	2313	00:39:43	2383	00:01:10	70	0.0000
nopath	2	4	12	14	708	00:38:04	2284	00:39:47	2387	00:01:43	103	0.0000
nopath	2	4	5	1	708	00:38:49	2329	00:39:51	2391	00:01:02	62	0.0000
nopath	6	5	10	1	380	00:39:20	2360	00:39:56	2396	00:00:36	36	0.0000
nopath	2	1	5	1	504	00:38:50	2330	00:40:06	2406	00:01:16	76	0.0000	00:00:54
nopath	6	1	10	1	832	00:38:19	2299	00:40:11	2411	00:01:52	112	0.0000
nopath	2	3	12	14	679	00:38:50	2330	00:40:33	2433	00:01:43	103	0.0000
nopath	4	1	3	1	792	00:39:25	2365	00:40:34	2434	00:01:09	69	0.0000
nopath	2	3	12	14	679	00:38:54	2334	00:40:38	2438	00:01:44	104	0.0000
nopath	3	6	10	1	667	00:39:48	2388	00:40:39	2439	00:00:51	51	0.0000
nopath	3	6	5	1	667	00:39:50	2390	00:40:40	2440	00:00:50	50	0.0000
nopath	5	1	5	1	785	00:39:03	2343	00:40:41	2441	00:01:38	98	0.0000
nopath	2	3	7	1	679	00:39:00	2340	00:40:41	2441	00:01:41	101	0.0000
nopath	2	4	9	1	708	00:39:32	2372	00:40:44	2444	00:01:12	72	0.0000
nopath	2	3	12	14	679	00:39:51	2391	00:40:46	2446	00:00:55	55	0.0000
nopath	1	2	3	1	504	00:39:41	2381	00:40:47	2447	00:01:06	66	0.0000
nopath	1	7	3	1	542	00:40:08	2408	00:40:58	2458	00:00:50	50	0.0000
nopath	2	1	3	1	504	00:40:08	2408	00:41:10	2470	00:01:02	62	0.0000	00:01:02
nopath	4	1	12	14	792	00:40:05	2405	00:41:12	2472	00:01:07	67	0.0000
nopath	1	3	10	1	763	00:39:45	2385	00:41:12	2472	00:01:27	87	0.0000
nopath	2	4	12	14	708	00:40:08	2408	00:41:18	2478	00:01:10	70	0.0000
nopath	2	3	3	1	679	00:40:14	2414	00:41:21	2481	00:01:07	67	0.0000
nopath	1	2	6	1	504	00:40:39	2439	00:41:23	2483	00:00:44	44	0.0000
nopath	3	6	3	1	667	00:40:09	2409	00:41:26	2486	00:01:17	77	0.0000
nopath	3	6	12	14	667	00:40:32	2432	00:41:28	2488	00:00:56	56	0.0000
nopath	5	3	5	1	621	00:40:21	2421	00:41:33	2493	00:01:12	72	0.0000
nopath	1	2	12	14	504	00:40:50	2450	00:41:37	2497	00:00:47	47	0.0000
nopath	1	2	6	1	504	00:40:59	2459	00:41:43	2503	00:00:44	44	0.0000
nopath	1	3	3	1	763	00:40:42	2442	00:41:52	2512	00:01:10	70	0.0000
nopath	3	1	3	1	763	00:40:55	2455	00:42:07	2527	00:01:12	72	0.0000	00:01:13
nopath	5	7	5	1	577	00:40:51	2451	00:42:07	2527	00:01:16	76	0.0000
nopath	5	1	13	15	785	00:41:09	2469	00:42:12	2532	00:01:03	63	0.0000
nopath	5	1	9	1	785	00:41:19	2479	00:42:20	2540	00:01:01	61	0.0000
nopath	6	3	12	14	667	00:41:18	2478	00:42:24	2544	00:01:06	66	0.0000
nopath	4	2	12	14	708	00:41:20	2480	00:42:26	2546	00:01:06	66	0.0000
nopath	3	6	3	1	667	00:41:42	2502	00:42:32	2552	00:00:50	50	0.0000
nopath	2	3	9	1	679	00:41:01	2461	00:42:42	2562	00:01:41	101	0.0000
nopath	2	3	9	1	679	00:41:32	2492	00:42:47	2567	00:01:15	75	0.0000
nopath	2	4	12	14	708	00:41:58	2518	00:42:51	2571	00:00:53	53	0.0000
nopath	3	6	3	1	667	00:41:58	2518	00:42:56	2576	00:00:58	58	0.0000
nopath	2	3	5	1	679	00:42:03	2523	00:42:56	2576	00:00:53	53	0.0000
nopath	3	6	13	15	667	00:42:06	2526	00:43:00	2580	00:00:54	54	0.0000	00:00:56
nopath	2	4	2	1	708	00:42:06	2526	00:43:01	2581	00:00:55	55	0.0000
nopath	1	3	3	1	763	00:41:50	2510	00:43:06	2586	00:01:16	76	0.0000
nopath	1	3	5	1	763	00:41:55	2515	00:43:09	2589	00:01:14	74	0.0000
nopath	5	1	3	1	785	00:42:09	2529	00:43:16	2596	00:01:07	67	0.0000
nopath	1	3	9	1	763	00:42:17	2537	00:43:18	2598	00:01:01	61	0.0000
nopath	6	1	13	15	832	00:42:18	2538	00:43:24	2604	00:01:06	66	0.0000
nopath	1	4	3	1	792	00:42:25	2545	00:43:24	2604	00:00:59	59	0.0000
nopath	3	4	13	15	375	00:42:15	2535	00:43:38	2618	00:01:23	83	0.0000
nopath	2	1	5	1	504	00:42:43	2563	00:43:53	2633	00:01:10	70	0.0000
nopath	5	4	6	1	650	00:42:52	2572	00:43:53	2633	00:01:01	61	0.0000
nopath	6	2	10	1	748	00:42:41	2561	00:43:55	2635	00:01:14	74	0.0000
nopath	3	6	3	1	667	00:42:56	2576	00:43:58	2638	00:01:02	62	0.0000
nopath	3	6	10	1	667	00:42:59	2579	00:44:00	2640	00:01:01	61	0.0000	00:01:01
nopath	3	5	3	1	621	00:43:19	2599	00:44:09	2649	00:00:50	50	0.0000
nopath	3	2	9	1	679	00:43:12	2592	00:44:09	2649	00:00:57	57	0.0000
nopath	2	3	12	14	679	00:42:38	2558	00:44:13	2653	00:01:35	95	0.0000
nopath	2	7	9	1	458	00:43:20	2600	00:44:14	2654	00:00:54	54	0.0000
nopath	3	6	3	1	667	00:43:27	2607	00:44:16	2656	00:00:49	49	0.0000
nopath	1	3	5	1	763	00:42:51	2571	00:44:17	2657	00:01:26	86	0.0000
nopath	2	6	3	1	748	00:42:12	2532	00:44:36	2676	00:02:24	144	0.0000
nopath	3	7	10	1	302	00:43:54	2634	00:44:39	2679	00:00:45	45	0.0000
nopath	6	7	3	1	624	00:43:54	2634	00:44:49	2689	00:00:55	55	0.0000
nopath	6	1	5	1	832	00:43:46	2626	00:44:50	2690	00:01:04	64	0.0000
nopath	3	6	3	1	667	00:43:51	2631	00:44:55	2695	00:01:04	64	0.0000
nopath	3	6	12	14	667	00:44:00	2640	00:45:00	2700	00:01:00	60	0.0000	00:00:57
nopath	3	6	7	1	667	00:44:16	2656	00:45:06	2706	00:00:50	50	0.0000
nopath	6	2	9	1	748	00:43:58	2638	00:45:15	2715	00:01:17	77	0.0000
nopath	2	4	9	1	708	00:44:10	2650	00:45:16	2716	00:01:06	66	0.0000
nopath	3	2	9	1	679	00:44:32	2672	00:45:29	2729	00:00:57	57	0.0000
nopath	4	2	12	14	708	00:44:59	2699	00:45:57	2757	00:00:58	58	0.0000
nopath	2	3	10	1	679	00:44:40	2680	00:46:02	2762	00:01:22	82	0.0000	00:01:20
nopath	3	6	5	1	667	00:44:52	2692	00:46:06	2766	00:01:14	74	0.0000
nopath	3	6	9	1	667	00:45:09	2709	00:46:09	2769	00:01:00	60	0.0000
nopath	5	3	5	1	621	00:45:18	2718	00:46:13	2773	00:00:55	55	0.0000
nopath	3	6	9	1	667	00:45:10	2710	00:46:15	2775	00:01:05	65	0.0000
nopath	3	4	10	1	375	00:45:30	2730	00:46:16	2776	00:00:46	46	0.0000
nopath	5	2	9	1	701	00:45:27	2727	00:46:21	2781	00:00:54	54	0.0000
nopath	5	1	13	15	785	00:45:06	2706	00:46:25	2785	00:01:19	79	0.0000
nopath	3	2	9	1	679	00:45:04	2704	00:46:35	2795	00:01:31	91	0.0000
nopath	2	4	13	15	708	00:45:15	2715	00:46:38	2798	00:01:23	83	0.0000
nopath	4	3	12	14	375	00:46:04	2764	00:46:40	2800	00:00:36	36	0.0000
nopath	2	5	6	1	701	00:45:28	2728	00:46:43	2803	00:01:15	75	0.0000
nopath	4	1	3	1	792	00:45:12	2712	00:46:44	2804	00:01:32	92	0.0000
nopath	6	1	12	14	832	00:45:34	2734	00:46:52	2812	00:01:18	78	0.0000
nopath	3	6	12	14	667	00:45:41	2741	00:46:57	2817	00:01:16	76	0.0000
nopath	5	1	13	15	785	00:45:38	2738	00:46:59	2819	00:01:21	81	0.0000
nopath	2	3	6	1	679	00:46:06	2766	00:47:02	2822	00:00:56	56	0.0000	00:00:56
nopath	5	1	4	1	785	00:45:43	2743	00:47:03	2823	00:01:20	80	0.0000
nopath	6	3	3	1	667	00:46:08	2768	00:47:13	2833	00:01:05	65	0.0000
nopath	3	6	5	1	667	00:46:18	2778	00:47:26	2846	00:01:08	68	0.0000
nopath	6	4	5	1	696	00:46:20	2780	00:47:27	2847	00:01:07	67	0.0000
nopath	1	4	10	1	792	00:46:13	2773	00:47:35	2855	00:01:22	82	0.0000
nopath	3	6	13	15	667	00:46:46	2806	00:47:37	2857	00:00:51	51	0.0000
nopath	3	6	9	1	667	00:46:47	2807	00:47:41	2861	00:00:54	54	0.0000
nopath	5	1	12	14	785	00:46:28	2788	00:47:42	2862	00:01:14	74	0.0000
nopath	3	6	12	14	667	00:46:53	2813	00:47:43	2863	00:00:50	50	0.0000
nopath	2	3	12	14	679	00:46:15	2775	00:48:03	2883	00:01:48	108	0.0000	00:01:48
nopath	2	3	5	1	679	00:46:45	2805	00:48:06	2886	00:01:21	81	0.0000
nopath	3	6	12	14	667	00:47:00	2820	00:48:07	2887	00:01:07	67	0.0000
nopath	3	6	9	1	667	00:47:04	2824	00:48:08	2888	00:01:04	64	0.0000
nopath	3	6	12	14	667	00:47:16	2836	00:48:11	2891	00:00:55	55	0.0000
nopath	3	6	3	1	667	00:47:20	2840	00:48:12	2892	00:00:52	52	0.0000
nopath	5	3	10	1	621	00:47:16	2836	00:48:15	2895	00:00:59	59	0.0000
nopath	6	2	12	14	748	00:47:09	2829	00:48:16	2896	00:01:07	67	0.0000
nopath	2	1	7	1	504	00:47:03	2823	00:48:17	2897	00:01:14	74	0.0000
nopath	3	6	3	1	667	00:47:28	2848	00:48:18	2898	00:00:50	50	0.0000
nopath	5	6	6	1	380	00:47:39	2859	00:48:27	2907	00:00:48	48	0.0000
nopath	6	1	2	1	832	00:47:30	2850	00:48:35	2915	00:01:05	65	0.0000
nopath	2	4	13	15	708	00:47:30	2850	00:48:35	2915	00:01:05	65	0.0000
nopath	4	7	3	1	331	00:48:05	2885	00:48:38	2918	00:00:33	33	0.0000
nopath	1	3	12	14	763	00:47:24	2844	00:48:38	2918	00:01:14	74	0.0000
nopath	1	3	13	15	763	00:47:33	2853	00:48:42	2922	00:01:09	69	0.0000
nopath	4	2	12	14	708	00:47:32	2852	00:48:46	2926	00:01:14	74	0.0000
nopath	1	5	9	1	785	00:47:46	2866	00:48:48	2928	00:01:02	62	0.0000
nopath	3	2	13	15	679	00:47:32	2852	00:48:51	2931	00:01:19	79	0.0000
nopath	5	3	3	1	621	00:47:42	2862	00:48:53	2933	00:01:11	71	0.0000
nopath	6	2	5	1	748	00:47:45	2865	00:48:55	2935	00:01:10	70	0.0000
nopath	2	1	3	1	504	00:47:32	2852	00:48:57	2937	00:01:25	85	0.0000
nopath	2	4	3	1	708	00:47:45	2865	00:49:09	2949	00:01:24	84	0.0000	00:01:10
nopath	3	1	10	1	763	00:47:54	2874	00:49:15	2955	00:01:21	81	0.0000
nopath	3	5	3	1	621	00:48:12	2892	00:49:16	2956	00:01:04	64	0.0000
nopath	1	3	3	1	763	00:48:11	2891	00:49:16	2956	00:01:05	65	0.0000
nopath	3	6	9	1	667	00:48:17	2897	00:49:19	2959	00:01:02	62	0.0000
nopath	4	1	5	1	792	00:47:55	2875	00:49:19	2959	00:01:24	84	0.0000
nopath	2	4	5	1	708	00:48:01	2881	00:49:26	2966	00:01:25	85	0.0000
nopath	1	2	12	14	504	00:48:19	2899	00:49:30	2970	00:01:11	71	0.0000
nopath	2	4	3	1	708	00:48:45	2925	00:49:38	2978	00:00:53	53	0.0000
nopath	1	2	3	1	504	00:49:06	2946	00:49:49	2989	00:00:43	43	0.0000
nopath	1	3	12	14	763	00:48:26	2906	00:49:50	2990	00:01:24	84	0.0000
nopath	1	3	13	15	763	00:48:45	2925	00:49:54	2994	00:01:09	69	0.0000
nopath	6	5	3	1	380	00:49:25	2965	00:50:02	3002	00:00:37	37	0.0000	00:00:36
nopath	5	7	12	14	577	00:48:51	2931	00:50:08	3008	00:01:17	77	0.0000
nopath	1	4	12	14	792	00:49:12	2952	00:50:26	3026	00:01:14	74	0.0000
nopath	2	3	3	1	679	00:48:59	2939	00:50:28	3028	00:01:29	89	0.0000
nopath	3	6	3	1	667	00:49:38	2978	00:50:29	3029	00:00:51	51	0.0000
nopath	2	3	12	14	679	00:49:13	2953	00:50:30	3030	00:01:17	77	0.0000
nopath	1	2	5	1	504	00:49:21	2961	00:50:31	3031	00:01:10	70	0.0000
nopath	5	1	12	14	785	00:48:41	2921	00:50:32	3032	00:01:51	111	0.0000
nopath	2	3	2	1	679	00:49:26	2966	00:50:33	3033	00:01:07	67	0.0000
nopath	2	3	12	14	679	00:49:41	2981	00:50:35	3035	00:00:54	54	0.0000
nopath	1	2	9	1	504	00:49:34	2974	00:50:36	3036	00:01:02	62	0.0000
nopath	6	7	3	1	624	00:49:52	2992	00:50:47	3047	00:00:55	55	0.0000
nopath	6	1	12	14	832	00:49:45	2985	00:50:48	3048	00:01:03	63	0.0000
nopath	6	3	6	1	667	00:50:04	3004	00:50:55	3055	00:00:51	51	0.0000
nopath	2	1	9	1	504	00:50:08	3008	00:51:07	3067	00:00:59	59	0.0000	00:01:12
nopath	3	6	13	15	667	00:50:04	3004	00:51:09	3069	00:01:05	65	0.0000
nopath	3	6	12	14	667	00:50:15	3015	00:51:12	3072	00:00:57	57	0.0000
nopath	2	1	12	14	504	00:50:29	3029	00:51:17	3077	00:00:48	48	0.0000
nopath	2	3	12	14	679	00:50:24	3024	00:51:23	3083	00:00:59	59	0.0000
nopath	6	2	2	1	748	00:50:34	3034	00:51:30	3090	00:00:56	56	0.0000
nopath	2	4	13	15	708	00:50:36	3036	00:51:31	3091	00:00:55	55	0.0000
nopath	6	1	3	1	832	00:50:24	3024	00:51:31	3091	00:01:07	67	0.0000
nopath	2	3	6	1	679	00:50:38	3038	00:51:34	3094	00:00:56	56	0.0000
nopath	1	7	9	1	542	00:50:32	3032	00:51:36	3096	00:01:04	64	0.0000
nopath	3	6	12	14	667	00:50:36	3036	00:51:37	3097	00:01:01	61	0.0000
nopath	3	6	5	1	667	00:50:37	3037	00:51:39	3099	00:01:02	62	0.0000
nopath	3	6	6	1	667	00:50:49	3049	00:51:41	3101	00:00:52	52	0.0000
nopath	1	3	12	14	763	00:50:19	3019	00:51:47	3107	00:01:28	88	0.0000
nopath	5	1	13	15	785	00:50:29	3029	00:51:58	3118	00:01:29	89	0.0000
nopath	3	7	9	1	302	00:51:21	3081	00:52:08	3128	00:00:47	47	0.0000	00:00:40
nopath	4	2	3	1	708	00:51:00	3060	00:52:09	3129	00:01:09	69	0.0000
nopath	1	3	9	1	763	00:50:52	3052	00:52:12	3132	00:01:20	80	0.0000
nopath	4	1	5	1	792	00:50:11	3011	00:52:15	3135	00:02:04	124	0.0000
nopath	1	4	5	1	792	00:51:03	3063	00:52:16	3136	00:01:13	73	0.0000
nopath	6	1	9	1	832	00:50:50	3050	00:52:21	3141	00:01:31	91	0.0000
nopath	3	6	5	1	667	00:51:20	3080	00:52:26	3146	00:01:06	66	0.0000
nopath	1	3	10	1	763	00:51:14	3074	00:52:32	3152	00:01:18	78	0.0000
nopath	2	1	10	1	504	00:51:11	3071	00:52:37	3157	00:01:26	86	0.0000
nopath	2	4	13	15	708	00:50:57	3057	00:52:37	3157	00:01:40	100	0.0000
nopath	3	6	6	1	667	00:51:26	3086	00:52:45	3165	00:01:19	79	0.0000
nopath	3	6	3	1	667	00:51:45	3105	00:52:47	3167	00:01:02	62	0.0000
nopath	5	1	6	1	785	00:50:56	3056	00:52:51	3171	00:01:55	115	0.0000
nopath	3	6	3	1	667	00:51:57	3117	00:52:51	3171	00:00:54	54	0.0000
nopath	1	2	12	14	504	00:51:51	3111	00:52:57	3177	00:01:06	66	0.0000
nopath	1	2	6	1	504	00:52:03	3123	00:53:00	3180	00:00:57	57	0.0000	00:00:52
nopath	4	7	5	1	331	00:52:20	3140	00:53:05	3185	00:00:45	45	0.0000
nopath	2	4	3	1	708	00:51:49	3109	00:53:05	3185	00:01:16	76	0.0000
nopath	2	6	5	1	748	00:52:04	3124	00:53:06	3186	00:01:02	62	0.0000
nopath	2	4	7	1	708	00:51:50	3110	00:53:07	3187	00:01:17	77	0.0000
nopath	3	5	6	1	621	00:52:09	3129	00:53:25	3205	00:01:16	76	0.0000
nopath	2	7	3	1	458	00:52:15	3135	00:53:26	3206	00:01:11	71	0.0000
nopath	3	5	12	14	621	00:52:23	3143	00:53:28	3208	00:01:05	65	0.0000
nopath	1	3	10	1	763	00:52:24	3144	00:53:32	3212	00:01:08	68	0.0000
nopath	6	2	8	1	748	00:52:22	3142	00:53:35	3215	00:01:13	73	0.0000
nopath	1	3	12	14	763	00:52:27	3147	00:53:35	3215	00:01:08	68	0.0000
nopath	5	3	3	1	621	00:52:12	3132	00:53:43	3223	00:01:31	91	0.0000
nopath	4	1	9	1	792	00:52:43	3163	00:53:55	3235	00:01:12	72	0.0000
nopath	1	2	12	14	504	00:52:35	3155	00:54:02	3242	00:01:27	87	0.0000	00:01:27
nopath	5	1	12	14	785	00:52:40	3160	00:54:02	3242	00:01:22	82	0.0000
nopath	2	3	9	1	679	00:52:09	3129	00:54:02	3242	00:01:53	113	0.0000
nopath	3	6	12	14	667	00:52:51	3171	00:54:07	3247	00:01:16	76	0.0000
nopath	3	6	3	1	667	00:53:12	3192	00:54:10	3250	00:00:58	58	0.0000
nopath	3	6	12	14	667	00:53:17	3197	00:54:16	3256	00:00:59	59	0.0000
nopath	3	6	12	14	667	00:53:18	3198	00:54:19	3259	00:01:01	61	0.0000
nopath	5	1	10	1	785	00:53:18	3198	00:54:19	3259	00:01:01	61	0.0000
nopath	2	3	5	1	679	00:52:58	3178	00:54:22	3262	00:01:24	84	0.0000
nopath	2	3	4	1	679	00:53:14	3194	00:54:25	3265	00:01:11	71	0.0000
nopath	3	2	8	1	679	00:52:23	3143	00:54:25	3265	00:02:02	122	0.0000
nopath	3	2	3	1	679	00:52:56	3176	00:54:27	3267	00:01:31	91	0.0000
nopath	5	6	10	1	380	00:53:43	3223	00:54:32	3272	00:00:49	49	0.0000
nopath	6	3	9	1	667	00:53:31	3211	00:54:33	3273	00:01:02	62	0.0000
nopath	6	1	12	14	832	00:53:27	3207	00:54:42	3282	00:01:15	75	0.0000
nopath	1	3	3	1	763	00:53:34	3214	00:54:44	3284	00:01:10	70	0.0000
nopath	1	4	12	14	792	00:53:32	3212	00:54:46	3286	00:01:14	74	0.0000
nopath	3	6	9	1	667	00:53:35	3215	00:54:46	3286	00:01:11	71	0.0000
nopath	3	6	9	1	667	00:53:37	3217	00:54:48	3288	00:01:11	71	0.0000
nopath	2	4	3	1	708	00:53:50	3230	00:54:48	3288	00:00:58	58	0.0000
nopath	2	3	3	1	679	00:53:53	3233	00:54:49	3289	00:00:56	56	0.0000
nopath	6	1	12	14	832	00:53:45	3225	00:54:50	3290	00:01:05	65	0.0000
nopath	2	3	12	14	679	00:53:57	3237	00:54:52	3292	00:00:55	55	0.0000
nopath	3	6	5	1	667	00:53:41	3221	00:54:56	3296	00:01:15	75	0.0000
nopath	3	2	9	1	679	00:53:56	3236	00:55:00	3300	00:01:04	64	0.0000	00:01:12
nopath	5	2	12	14	701	00:53:58	3238	00:55:06	3306	00:01:08	68	0.0000
nopath	5	3	3	1	621	00:53:58	3238	00:55:09	3309	00:01:11	71	0.0000
nopath	5	4	13	15	650	00:53:28	3208	00:55:13	3313	00:01:45	105	0.0000
nopath	6	7	3	1	624	00:53:58	3238	00:55:16	3316	00:01:18	78	0.0000
nopath	2	3	9	1	679	00:54:21	3261	00:55:22	3322	00:01:01	61	0.0000
nopath	4	6	2	1	696	00:54:22	3262	00:55:26	3326	00:01:04	64	0.0000
nopath	3	6	3	1	667	00:53:58	3238	00:55:28	3328	00:01:30	90	0.0000
nopath	6	2	13	15	748	00:53:59	3239	00:55:28	3328	00:01:29	89	0.0000
nopath	3	6	2	1	667	00:54:02	3242	00:55:30	3330	00:01:28	88	0.0000
nopath	3	6	2	1	667	00:54:25	3265	00:55:36	3336	00:01:11	71	0.0000
nopath	5	1	12	14	785	00:54:26	3266	00:55:36	3336	00:01:10	70	0.0000
nopath	5	7	6	1	577	00:54:31	3271	00:55:37	3337	00:01:06	66	0.0000
nopath	3	6	6	1	667	00:54:30	3270	00:55:38	3338	00:01:08	68	0.0000
nopath	3	7	12	14	302	00:55:02	3302	00:55:41	3341	00:00:39	39	0.0000
nopath	4	2	3	1	708	00:54:24	3264	00:55:56	3356	00:01:32	92	0.0000
nopath	2	4	13	15	708	00:54:29	3269	00:55:58	3358	00:01:29	89	0.0000
nopath	3	1	12	14	763	00:54:11	3251	00:56:02	3362	00:01:51	111	0.0000	00:01:36
nopath	6	2	3	1	748	00:55:02	3302	00:56:05	3365	00:01:03	63	0.0000
nopath	3	6	9	1	667	00:55:00	3300	00:56:06	3366	00:01:06	66	0.0000
nopath	3	6	10	1	667	00:55:13	3313	00:56:08	3368	00:00:55	55	0.0000
nopath	1	2	5	1	504	00:54:59	3299	00:56:11	3371	00:01:12	72	0.0000
nopath	5	3	5	1	621	00:54:48	3288	00:56:13	3373	00:01:25	85	0.0000
nopath	5	1	13	15	785	00:54:49	3289	00:56:21	3381	00:01:32	92	0.0000
nopath	2	3	12	14	679	00:54:44	3284	00:56:24	3384	00:01:40	100	0.0000
nopath	2	4	12	14	708	00:54:32	3272	00:56:26	3386	00:01:54	114	0.0000
nopath	2	3	3	1	679	00:54:47	3287	00:56:27	3387	00:01:40	100	0.0000
nopath	2	3	9	1	679	00:55:04	3304	00:56:29	3389	00:01:25	85	0.0000
nopath	1	3	3	1	763	00:55:30	3330	00:56:32	3392	00:01:02	62	0.0000
nopath	1	4	9	1	792	00:55:34	3334	00:56:36	3396	00:01:02	62	0.0000
nopath	3	1	3	1	763	00:55:03	3303	00:56:39	3399	00:01:36	96	0.0000
nopath	3	6	12	14	667	00:55:23	3323	00:56:47	3407	00:01:24	84	0.0000
nopath	3	6	3	1	667	00:55:30	3330	00:56:49	3409	00:01:19	79	0.0000
nopath	6	5	5	1	380	00:56:01	3361	00:56:51	3411	00:00:50	50	0.0000
nopath	2	3	4	1	679	00:55:36	3336	00:56:54	3414	00:01:18	78	0.0000
nopath	1	2	9	1	504	00:55:50	3350	00:56:55	3415	00:01:05	65	0.0000
nopath	2	4	5	1	708	00:55:27	3327	00:56:55	3415	00:01:28	88	0.0000
nopath	5	1	12	14	785	00:55:53	3353	00:56:56	3416	00:01:03	63	0.0000
nopath	2	3	2	1	679	00:55:55	3355	00:56:57	3417	00:01:02	62	0.0000
nopath	2	4	5	1	708	00:56:04	3364	00:57:01	3421	00:00:57	57	0.0000	00:01:17
nopath	2	3	5	1	679	00:56:06	3366	00:57:02	3422	00:00:56	56	0.0000
nopath	4	3	3	1	375	00:56:29	3389	00:57:04	3424	00:00:35	35	0.0000
nopath	5	3	3	1	621	00:56:02	3362	00:57:13	3433	00:01:11	71	0.0000
nopath	1	2	5	1	504	00:56:33	3393	00:57:16	3436	00:00:43	43	0.0000
nopath	3	6	10	1	667	00:55:39	3339	00:57:26	3446	00:01:47	107	0.0000
nopath	3	6	10	1	667	00:55:45	3345	00:57:28	3448	00:01:43	103	0.0000
nopath	5	4	3	1	650	00:56:17	3377	00:57:31	3451	00:01:14	74	0.0000
nopath	1	3	10	1	763	00:56:38	3398	00:57:37	3457	00:00:59	59	0.0000
nopath	1	2	5	1	504	00:56:53	3413	00:57:40	3460	00:00:47	47	0.0000
nopath	5	1	12	14	785	00:56:37	3397	00:57:40	3460	00:01:03	63	0.0000
nopath	1	3	12	14	763	00:56:40	3400	00:57:40	3460	00:01:00	60	0.0000
nopath	1	4	3	1	792	00:56:41	3401	00:57:43	3463	00:01:02	62	0.0000
nopath	1	7	9	1	542	00:57:01	3421	00:57:48	3468	00:00:47	47	0.0000
nopath	1	2	9	1	504	00:57:05	3425	00:57:54	3474	00:00:49	49	0.0000
nopath	6	1	6	1	832	00:56:50	3410	00:57:54	3474	00:01:04	64	0.0000
nopath	3	6	12	14	667	00:56:20	3380	00:57:57	3477	00:01:37	97	0.0000
nopath	3	6	5	1	667	00:56:41	3401	00:57:59	3479	00:01:18	78	0.0000
nopath	5	3	5	1	621	00:57:04	3424	00:58:04	3484	00:01:00	60	0.0000	00:01:06
nopath	5	7	3	1	577	00:57:01	3421	00:58:07	3487	00:01:06	66	0.0000
nopath	5	1	13	15	785	00:56:47	3407	00:58:09	3489	00:01:22	82	0.0000
nopath	5	1	3	1	785	00:56:50	3410	00:58:11	3491	00:01:21	81	0.0000
nopath	3	6	4	1	667	00:57:17	3437	00:58:16	3496	00:00:59	59	0.0000
nopath	3	2	12	14	679	00:55:46	3346	00:58:16	3496	00:02:30	150	0.0000
nopath	3	6	5	1	667	00:57:21	3441	00:58:18	3498	00:00:57	57	0.0000
nopath	1	3	3	1	763	00:57:17	3437	00:58:22	3502	00:01:05	65	0.0000
nopath	3	6	3	1	667	00:57:31	3451	00:58:23	3503	00:00:52	52	0.0000
nopath	3	6	9	1	667	00:57:34	3454	00:58:25	3505	00:00:51	51	0.0000
nopath	4	1	3	1	792	00:56:42	3402	00:58:30	3510	00:01:48	108	0.0000
nopath	3	6	7	1	667	00:57:42	3462	00:58:31	3511	00:00:49	49	0.0000
nopath	6	2	9	1	748	00:57:39	3459	00:58:36	3516	00:00:57	57	0.0000
nopath	2	3	12	14	679	00:56:19	3379	00:58:37	3517	00:02:18	138	0.0000
nopath	5	6	12	14	380	00:57:58	3478	00:58:38	3518	00:00:40	40	0.0000
nopath	2	4	10	1	708	00:56:59	3419	00:58:40	3520	00:01:41	101	0.0000
nopath	2	4	9	1	708	00:57:30	3450	00:58:42	3522	00:01:12	72	0.0000
nopath	3	4	12	14	375	00:57:59	3479	00:58:56	3536	00:00:57	57	0.0000
nopath	5	2	13	15	701	00:58:05	3485	00:59:03	3543	00:00:58	58	0.0000	00:01:02
nopath	1	3	5	1	763	00:58:04	3484	00:59:04	3544	00:01:00	60	0.0000
nopath	1	3	2	1	763	00:58:08	3488	00:59:06	3546	00:00:58	58	0.0000
nopath	1	6	12	14	832	00:57:35	3455	00:59:07	3547	00:01:32	92	0.0000
nopath	3	6	12	14	667	00:58:21	3501	00:59:17	3557	00:00:56	56	0.0000
nopath	5	3	3	1	621	00:58:06	3486	00:59:23	3563	00:01:17	77	0.0000
nopath	6	2	5	1	748	00:58:26	3506	00:59:24	3564	00:00:58	58	0.0000
nopath	6	1	9	1	832	00:57:57	3477	00:59:25	3565	00:01:28	88	0.0000
nopath	3	2	5	1	679	00:57:46	3466	00:59:35	3575	00:01:49	109	0.0000
nopath	3	4	13	15	375	00:58:53	3533	00:59:37	3577	00:00:44	44	0.0000
nopath	4	2	12	14	708	00:57:46	3466	00:59:38	3578	00:01:52	112	0.0000
nopath	3	6	13	15	667	00:58:34	3514	00:59:49	3589	00:01:15	75	0.0000
nopath	3	6	5	1	667	00:58:51	3531	00:59:51	3591	00:01:00	60	0.0000
nopath	4	7	3	1	331	00:59:10	3550	00:59:54	3594	00:00:44	44	0.0000
nopath	1	3	13	15	763	00:58:18	3498	00:59:55	3595	00:01:37	97	0.0000
nopath	2	7	3	1	458	00:58:53	3533	00:59:57	3597	00:01:04	64	0.0000
nopath	3	6	13	15	667	00:58:59	3539	00:59:59	3599	00:01:00	60	0.0000
nopath	4	2	12	14	708	00:58:36	3516	01:00:00	3600	00:01:24	84	0.0000	00:01:19
nopath	2	4	13	15	708	00:58:22	3502	01:00:00	3600	00:01:38	98	0.0000
nopath	3	6	5	1	667	00:59:01	3541	01:00:01	3601	00:01:00	60	0.0000
nopath	2	1	12	14	504	00:59:09	3549	01:00:02	3602	00:00:53	53	0.0000
nopath	3	6	3	1	667	00:59:03	3543	01:00:03	3603	00:01:00	60	0.0000
nopath	2	4	3	1	708	00:58:34	3514	01:00:03	3603	00:01:29	89	0.0000
nopath	4	1	3	1	792	00:58:35	3515	01:00:05	3605	00:01:30	90	0.0000
nopath	5	1	3	1	785	00:58:52	3532	01:00:11	3611	00:01:19	79	0.0000
nopath	2	3	9	1	679	00:58:55	3535	01:00:14	3614	00:01:19	79	0.0000
nopath	3	2	10	1	679	00:58:44	3524	01:00:15	3615	00:01:31	91	0.0000
nopath	2	3	4	1	679	00:58:57	3537	01:00:16	3616	00:01:19	79	0.0000
nopath	2	4	5	1	708	00:59:02	3542	01:00:19	3619	00:01:17	77	0.0000
nopath	2	3	13	15	679	00:59:25	3565	01:00:23	3623	00:00:58	58	0.0000
nopath	6	3	3	1	667	00:59:01	3541	01:00:33	3633	00:01:32	92	0.0000
nopath	2	1	13	15	504	00:59:40	3580	01:00:36	3636	00:00:56	56	0.0000
nopath	2	1	13	15	504	00:59:41	3581	01:00:38	3638	00:00:57	57	0.0000
nopath	6	7	3	1	624	00:59:07	3547	01:00:39	3639	00:01:32	92	0.0000
nopath	1	2	9	1	504	00:59:23	3563	01:00:41	3641	00:01:18	78	0.0000
nopath	6	1	3	1	832	00:59:02	3542	01:00:41	3641	00:01:39	99	0.0000
nopath	1	3	3	1	763	00:59:20	3560	01:00:42	3642	00:01:22	82	0.0000
nopath	1	2	3	1	504	00:59:30	3570	01:00:45	3645	00:01:15	75	0.0000
nopath	2	3	12	14	679	00:59:26	3566	01:00:46	3646	00:01:20	80	0.0000
nopath	3	5	9	1	621	00:59:30	3570	01:00:55	3655	00:01:25	85	0.0000
nopath	3	6	6	1	667	00:59:37	3577	01:00:57	3657	00:01:20	80	0.0000
nopath	1	2	12	14	504	01:00:04	3604	01:00:57	3657	00:00:53	53	0.0000
nopath	5	1	12	14	785	00:59:38	3578	01:01:06	3666	00:01:28	88	0.0000	00:01:17
nopath	5	1	10	1	785	01:00:03	3603	01:01:08	3668	00:01:05	65	0.0000
nopath	6	4	3	1	696	00:59:33	3573	01:01:09	3669	00:01:36	96	0.0000
nopath	5	1	3	1	785	01:00:07	3607	01:01:10	3670	00:01:03	63	0.0000
nopath	2	3	3	1	679	00:59:34	3574	01:01:12	3672	00:01:38	98	0.0000
nopath	5	1	5	1	785	01:00:08	3608	01:01:14	3674	00:01:06	66	0.0000
nopath	3	5	3	1	621	00:59:50	3590	01:01:15	3675	00:01:25	85	0.0000
nopath	5	1	9	1	785	01:00:09	3609	01:01:15	3675	00:01:06	66	0.0000
nopath	5	1	12	14	785	01:00:12	3612	01:01:17	3677	00:01:05	65	0.0000
nopath	1	2	12	14	504	01:00:09	3609	01:01:17	3677	00:01:08	68	0.0000
nopath	3	6	13	15	667	01:00:15	3615	01:01:20	3680	00:01:05	65	0.0000
nopath	3	6	3	1	667	01:00:20	3620	01:01:23	3683	00:01:03	63	0.0000
nopath	6	3	12	14	667	00:59:41	3581	01:01:24	3684	00:01:43	103	0.0000
nopath	3	6	12	14	667	01:00:24	3624	01:01:25	3685	00:01:01	61	0.0000
nopath	3	6	5	1	667	01:00:27	3627	01:01:27	3687	00:01:00	60	0.0000
nopath	6	3	3	1	667	01:00:14	3614	01:01:28	3688	00:01:14	74	0.0000
nopath	6	7	3	1	624	01:00:05	3605	01:01:31	3691	00:01:26	86	0.0000
nopath	6	1	13	15	832	00:59:54	3594	01:01:31	3691	00:01:37	97	0.0000
nopath	4	2	5	1	708	01:00:09	3609	01:01:35	3695	00:01:26	86	0.0000
nopath	4	5	12	14	650	01:00:37	3637	01:01:37	3697	00:01:00	60	0.0000
nopath	3	6	12	14	667	01:00:59	3659	01:01:50	3710	00:00:51	51	0.0000
nopath	6	1	3	1	832	01:00:00	3600	01:01:51	3711	00:01:51	111	0.0000
nopath	3	6	10	1	667	01:01:02	3662	01:01:53	3713	00:00:51	51	0.0000
nopath	1	3	12	14	763	01:00:16	3616	01:01:53	3713	00:01:37	97	0.0000
nopath	6	1	12	14	832	01:00:33	3633	01:01:54	3714	00:01:21	81	0.0000
nopath	6	1	9	1	832	01:00:55	3655	01:02:01	3721	00:01:06	66	0.0000	00:01:16
nopath	6	3	3	1	667	01:01:07	3667	01:02:03	3723	00:00:56	56	0.0000
nopath	3	2	9	1	679	01:01:06	3666	01:02:04	3724	00:00:58	58	0.0000
nopath	1	5	13	15	785	00:59:46	3586	01:02:07	3727	00:02:21	141	0.0000
nopath	3	7	12	14	302	01:01:27	3687	01:02:09	3729	00:00:42	42	0.0000
nopath	3	2	7	1	679	01:01:18	3678	01:02:10	3730	00:00:52	52	0.0000
nopath	2	3	6	1	679	01:00:03	3603	01:02:12	3732	00:02:09	129	0.0000
nopath	2	3	6	1	679	01:00:22	3622	01:02:14	3734	00:01:52	112	0.0000
nopath	1	3	9	1	763	01:01:04	3664	01:02:17	3737	00:01:13	73	0.0000
nopath	2	7	3	1	458	01:00:55	3655	01:02:21	3741	00:01:26	86	0.0000
nopath	2	3	5	1	679	01:00:31	3631	01:02:26	3746	00:01:55	115	0.0000
nopath	2	3	3	1	679	01:00:34	3634	01:02:28	3748	00:01:54	114	0.0000
nopath	2	4	12	14	708	01:00:53	3653	01:02:31	3751	00:01:38	98	0.0000
nopath	5	6	3	1	380	01:01:56	3716	01:02:32	3752	00:00:36	36	0.0000
nopath	4	1	5	1	792	01:00:59	3659	01:02:35	3755	00:01:36	96	0.0000
nopath	2	7	9	1	458	01:01:55	3715	01:02:37	3757	00:00:42	42	0.0000
nopath	6	1	3	1	832	01:01:01	3661	01:02:41	3761	00:01:40	100	0.0000
nopath	3	5	8	1	621	01:01:20	3680	01:02:45	3765	00:01:25	85	0.0000
nopath	5	3	3	1	621	01:01:53	3713	01:02:47	3767	00:00:54	54	0.0000
nopath	6	5	10	1	380	01:01:53	3713	01:02:48	3768	00:00:55	55	0.0000
nopath	5	7	10	1	577	01:00:47	3647	01:02:49	3769	00:02:02	122	0.0000
nopath	2	3	3	1	679	01:01:03	3663	01:02:52	3772	00:01:49	109	0.0000
nopath	1	7	5	1	542	01:01:32	3692	01:02:56	3776	00:01:24	84	0.0000
nopath	2	4	3	1	708	01:01:17	3677	01:02:56	3776	00:01:39	99	0.0000
nopath	2	3	3	1	679	01:01:29	3689	01:02:56	3776	00:01:27	87	0.0000
nopath	2	3	12	14	679	01:01:34	3694	01:02:59	3779	00:01:25	85	0.0000
nopath	2	3	9	1	679	01:01:48	3708	01:03:02	3782	00:01:14	74	0.0000	00:01:23
nopath	1	3	12	14	763	01:01:19	3679	01:03:05	3785	00:01:46	106	0.0000
nopath	3	5	3	1	621	01:01:28	3688	01:03:05	3785	00:01:37	97	0.0000
nopath	6	1	12	14	832	01:01:57	3717	01:03:20	3800	00:01:23	83	0.0000
nopath	5	1	5	1	785	01:02:20	3740	01:03:26	3806	00:01:06	66	0.0000
nopath	3	7	3	1	302	01:02:26	3746	01:03:32	3812	00:01:06	66	0.0000
nopath	3	4	5	1	375	01:02:49	3769	01:03:35	3815	00:00:46	46	0.0000
nopath	3	6	3	1	667	01:01:37	3697	01:03:36	3816	00:01:59	119	0.0000
nopath	3	6	9	1	667	01:01:49	3709	01:03:39	3819	00:01:50	110	0.0000
nopath	5	4	10	1	650	01:02:45	3765	01:03:41	3821	00:00:56	56	0.0000
nopath	1	3	3	1	763	01:01:28	3688	01:03:42	3822	00:02:14	134	0.0000
nopath	3	6	9	1	667	01:01:51	3711	01:03:43	3823	00:01:52	112	0.0000
nopath	4	7	6	1	331	01:02:56	3776	01:03:45	3825	00:00:49	49	0.0000
nopath	1	3	10	1	763	01:01:56	3716	01:03:45	3825	00:01:49	109	0.0000
nopath	5	2	12	14	701	01:02:36	3756	01:03:46	3826	00:01:10	70	0.0000
nopath	3	6	7	1	667	01:01:57	3717	01:03:47	3827	00:01:50	110	0.0000
nopath	2	4	9	1	708	01:01:59	3719	01:03:49	3829	00:01:50	110	0.0000
nopath	3	6	9	1	667	01:02:04	3724	01:03:50	3830	00:01:46	106	0.0000
nopath	2	3	3	1	679	01:02:05	3725	01:03:50	3830	00:01:45	105	0.0000
nopath	1	2	3	1	504	01:02:47	3767	01:03:51	3831	00:01:04	64	0.0000
nopath	3	6	3	1	667	01:02:08	3728	01:03:51	3831	00:01:43	103	0.0000
nopath	2	4	6	1	708	01:02:16	3736	01:03:53	3833	00:01:37	97	0.0000
nopath	3	5	3	1	621	01:02:38	3758	01:03:53	3833	00:01:15	75	0.0000
nopath	1	3	7	1	763	01:02:14	3734	01:03:54	3834	00:01:40	100	0.0000
nopath	1	2	3	1	504	01:02:53	3773	01:03:54	3834	00:01:01	61	0.0000
nopath	3	6	12	14	667	01:02:51	3771	01:03:56	3836	00:01:05	65	0.0000
nopath	6	2	3	1	748	01:02:22	3742	01:03:59	3839	00:01:37	97	0.0000
nopath	1	7	7	1	542	01:02:56	3776	01:04:00	3840	00:01:04	64	0.0000	00:00:57
nopath	6	2	3	1	748	01:02:51	3771	01:04:01	3841	00:01:10	70	0.0000
nopath	5	3	3	1	621	01:02:51	3771	01:04:03	3843	00:01:12	72	0.0000
nopath	4	2	3	1	708	01:03:11	3791	01:04:15	3855	00:01:04	64	0.0000
nopath	1	4	3	1	792	01:02:33	3753	01:04:25	3865	00:01:52	112	0.0000
nopath	6	2	3	1	748	01:03:16	3796	01:04:25	3865	00:01:09	69	0.0000
nopath	3	6	3	1	667	01:02:55	3775	01:04:25	3865	00:01:30	90	0.0000
nopath	2	4	3	1	708	01:02:39	3759	01:04:27	3867	00:01:48	108	0.0000
nopath	3	6	10	1	667	01:02:56	3776	01:04:28	3868	00:01:32	92	0.0000
nopath	2	3	12	14	679	01:02:51	3771	01:04:28	3868	00:01:37	97	0.0000
nopath	3	6	12	14	667	01:03:03	3783	01:04:29	3869	00:01:26	86	0.0000
nopath	1	3	12	14	763	01:03:12	3792	01:04:31	3871	00:01:19	79	0.0000
nopath	3	6	12	14	667	01:03:05	3785	01:04:32	3872	00:01:27	87	0.0000
nopath	3	6	3	1	667	01:03:06	3786	01:04:34	3874	00:01:28	88	0.0000
nopath	3	2	13	15	679	01:03:13	3793	01:04:41	3881	00:01:28	88	0.0000
nopath	5	4	2	1	650	01:03:03	3783	01:04:49	3889	00:01:46	106	0.0000
nopath	5	1	3	1	785	01:03:28	3808	01:04:51	3891	00:01:23	83	0.0000
nopath	2	3	12	14	679	01:03:14	3794	01:04:55	3895	00:01:41	101	0.0000
nopath	2	4	12	14	708	01:03:00	3780	01:04:56	3896	00:01:56	116	0.0000
nopath	5	6	9	1	380	01:03:59	3839	01:04:57	3897	00:00:58	58	0.0000
nopath	4	2	13	15	708	01:03:41	3821	01:04:59	3899	00:01:18	78	0.0000
nopath	2	1	12	14	504	01:03:33	3813	01:05:07	3907	00:01:34	94	0.0000	00:01:05
nopath	5	1	6	1	785	01:03:32	3812	01:05:11	3911	00:01:39	99	0.0000
nopath	3	2	3	1	679	01:03:30	3810	01:05:15	3915	00:01:45	105	0.0000
nopath	3	6	12	14	667	01:03:28	3808	01:05:17	3917	00:01:49	109	0.0000
nopath	5	3	12	14	621	01:04:36	3876	01:05:24	3924	00:00:48	48	0.0000
nopath	3	6	3	1	667	01:03:39	3819	01:05:27	3927	00:01:48	108	0.0000
nopath	2	1	12	14	504	01:03:45	3825	01:05:28	3928	00:01:43	103	0.0000
nopath	3	6	12	14	667	01:03:45	3825	01:05:31	3931	00:01:46	106	0.0000
nopath	2	1	9	1	504	01:03:46	3826	01:05:32	3932	00:01:46	106	0.0000
nopath	1	3	3	1	763	01:03:36	3816	01:05:32	3932	00:01:56	116	0.0000
nopath	3	6	9	1	667	01:04:09	3849	01:05:34	3934	00:01:25	85	0.0000
nopath	4	1	10	1	792	01:04:13	3853	01:05:34	3934	00:01:21	81	0.0000
nopath	2	3	2	1	679	01:03:18	3798	01:05:35	3935	00:02:17	137	0.0000
nopath	3	6	9	1	667	01:04:14	3854	01:05:36	3936	00:01:22	82	0.0000
nopath	3	6	6	1	667	01:04:31	3871	01:05:38	3938	00:01:07	67	0.0000
nopath	2	4	3	1	708	01:03:29	3809	01:05:39	3939	00:02:10	130	0.0000
nopath	3	6	12	14	667	01:04:37	3877	01:05:40	3940	00:01:03	63	0.0000
nopath	3	6	13	15	667	01:04:39	3879	01:05:42	3942	00:01:03	63	0.0000
nopath	3	6	10	1	667	01:04:40	3880	01:05:44	3944	00:01:04	64	0.0000
nopath	2	3	10	1	679	01:03:55	3835	01:05:44	3944	00:01:49	109	0.0000
nopath	2	1	3	1	504	01:04:47	3887	01:05:47	3947	00:01:00	60	0.0000
nopath	2	5	3	1	701	01:04:03	3843	01:05:52	3952	00:01:49	109	0.0000
nopath	6	1	12	14	832	01:04:04	3844	01:05:52	3952	00:01:48	108	0.0000
nopath	6	2	3	1	748	01:04:55	3895	01:05:53	3953	00:00:58	58	0.0000
nopath	6	3	3	1	667	01:04:08	3848	01:05:53	3953	00:01:45	105	0.0000
nopath	1	2	9	1	504	01:03:39	3819	01:05:56	3956	00:02:17	137	0.0000
nopath	1	2	9	1	504	01:03:50	3830	01:06:00	3960	00:02:10	130	0.0000	00:01:12
nopath	4	7	9	1	331	01:05:33	3933	01:06:15	3975	00:00:42	42	0.0000
nopath	2	3	13	15	679	01:04:17	3857	01:06:15	3975	00:01:58	118	0.0000
nopath	2	4	3	1	708	01:04:19	3859	01:06:16	3976	00:01:57	117	0.0000
nopath	2	4	9	1	708	01:04:32	3872	01:06:18	3978	00:01:46	106	0.0000
nopath	3	5	9	1	621	01:05:24	3924	01:06:25	3985	00:01:01	61	0.0000
nopath	3	1	5	1	763	01:04:56	3896	01:06:25	3985	00:01:29	89	0.0000
nopath	2	4	6	1	708	01:04:50	3890	01:06:26	3986	00:01:36	96	0.0000
nopath	3	6	12	14	667	01:05:26	3926	01:06:28	3988	00:01:02	62	0.0000
nopath	3	6	5	1	667	01:05:27	3927	01:06:31	3991	00:01:04	64	0.0000
nopath	2	4	13	15	708	01:05:12	3912	01:06:32	3992	00:01:20	80	0.0000
nopath	3	6	2	1	667	01:05:35	3935	01:06:33	3993	00:00:58	58	0.0000
nopath	2	4	13	15	708	01:05:27	3927	01:06:35	3995	00:01:08	68	0.0000
nopath	2	3	13	15	679	01:05:35	3935	01:06:38	3998	00:01:03	63	0.0000
nopath	5	1	3	1	785	01:05:26	3926	01:06:39	3999	00:01:13	73	0.0000
nopath	2	3	10	1	679	01:05:40	3940	01:06:40	4000	00:01:00	60	0.0000
nopath	5	1	9	1	785	01:05:32	3932	01:06:41	4001	00:01:09	69	0.0000
nopath	2	3	3	1	679	01:05:41	3941	01:06:42	4002	00:01:01	61	0.0000
nopath	5	1	3	1	785	01:05:40	3940	01:06:43	4003	00:01:03	63	0.0000
nopath	2	6	10	1	748	01:04:21	3861	01:06:46	4006	00:02:25	145	0.0000
nopath	1	5	3	1	785	01:04:10	3850	01:06:48	4008	00:02:38	158	0.0000
nopath	1	3	10	1	763	01:04:24	3864	01:06:49	4009	00:02:25	145	0.0000
nopath	1	4	12	14	792	01:04:28	3868	01:06:52	4012	00:02:24	144	0.0000
nopath	1	3	12	14	763	01:05:06	3906	01:06:55	4015	00:01:49	109	0.0000
nopath	3	2	9	1	679	01:05:08	3908	01:06:55	4015	00:01:47	107	0.0000
nopath	5	3	6	1	621	01:04:49	3889	01:07:03	4023	00:02:14	134	0.0000	00:01:17
nopath	2	1	9	1	504	01:05:43	3943	01:07:07	4027	00:01:24	84	0.0000
nopath	5	4	7	1	650	01:05:12	3912	01:07:08	4028	00:01:56	116	0.0000
nopath	4	1	2	1	792	01:06:14	3974	01:07:13	4033	00:00:59	59	0.0000
nopath	1	3	12	14	763	01:05:10	3910	01:07:13	4033	00:02:03	123	0.0000
nopath	1	3	13	15	763	01:05:48	3948	01:07:17	4037	00:01:29	89	0.0000
nopath	1	3	13	15	763	01:05:59	3959	01:07:20	4040	00:01:21	81	0.0000
nopath	6	1	9	1	832	01:05:29	3929	01:07:21	4041	00:01:52	112	0.0000
nopath	2	4	3	1	708	01:05:48	3948	01:07:23	4043	00:01:35	95	0.0000
nopath	2	3	3	1	679	01:06:05	3965	01:07:24	4044	00:01:19	79	0.0000
nopath	1	7	12	14	542	01:06:14	3974	01:07:25	4045	00:01:11	71	0.0000
nopath	3	6	12	14	667	01:05:43	3943	01:07:26	4046	00:01:43	103	0.0000
nopath	5	1	12	14	785	01:06:02	3962	01:07:27	4047	00:01:25	85	0.0000
nopath	3	6	7	1	667	01:05:53	3953	01:07:28	4048	00:01:35	95	0.0000
nopath	1	2	12	14	504	01:06:18	3978	01:07:31	4051	00:01:13	73	0.0000
nopath	5	1	3	1	785	01:06:17	3977	01:07:31	4051	00:01:14	74	0.0000
nopath	6	3	12	14	667	01:06:34	3994	01:07:36	4056	00:01:02	62	0.0000
nopath	6	7	9	1	624	01:06:22	3982	01:07:39	4059	00:01:17	77	0.0000
nopath	6	4	12	14	696	01:06:37	3997	01:07:46	4066	00:01:09	69	0.0000
nopath	6	2	5	1	748	01:06:48	4008	01:07:48	4068	00:01:00	60	0.0000
nopath	6	2	2	1	748	01:06:53	4013	01:07:52	4072	00:00:59	59	0.0000
nopath	6	1	2	1	832	01:06:40	4000	01:07:52	4072	00:01:12	72	0.0000
nopath	2	3	5	1	679	01:06:25	3985	01:07:52	4072	00:01:27	87	0.0000
nopath	3	6	3	1	667	01:05:54	3954	01:07:55	4075	00:02:01	121	0.0000
nopath	3	6	9	1	667	01:05:57	3957	01:07:57	4077	00:02:00	120	0.0000
nopath	3	6	2	1	667	01:06:48	4008	01:08:00	4080	00:01:12	72	0.0000	00:01:13
nopath	3	6	3	1	667	01:07:10	4030	01:08:02	4082	00:00:52	52	0.0000
nopath	5	3	9	1	621	01:07:11	4031	01:08:04	4084	00:00:53	53	0.0000
nopath	1	3	12	14	763	01:06:59	4019	01:08:13	4093	00:01:14	74	0.0000
nopath	2	1	3	1	504	01:07:08	4028	01:08:22	4102	00:01:14	74	0.0000
nopath	2	4	5	1	708	01:07:04	4024	01:08:26	4106	00:01:22	82	0.0000
nopath	2	3	12	14	679	01:07:05	4025	01:08:29	4109	00:01:24	84	0.0000
nopath	2	3	3	1	679	01:07:26	4046	01:08:34	4114	00:01:08	68	0.0000
nopath	6	2	3	1	748	01:07:20	4040	01:08:35	4115	00:01:15	75	0.0000
nopath	3	6	3	1	667	01:07:31	4051	01:08:36	4116	00:01:05	65	0.0000
nopath	2	3	3	1	679	01:07:40	4060	01:08:36	4116	00:00:56	56	0.0000
nopath	2	4	3	1	708	01:07:41	4061	01:08:40	4120	00:00:59	59	0.0000
nopath	1	5	10	1	785	01:07:12	4032	01:08:43	4123	00:01:31	91	0.0000
nopath	2	4	5	1	708	01:07:50	4070	01:08:43	4123	00:00:53	53	0.0000
nopath	2	3	5	1	679	01:07:52	4072	01:08:44	4124	00:00:52	52	0.0000
nopath	5	1	3	1	785	01:07:19	4039	01:08:46	4126	00:01:27	87	0.0000
nopath	4	3	9	1	375	01:08:05	4085	01:08:46	4126	00:00:41	41	0.0000
nopath	1	2	5	1	504	01:07:17	4037	01:08:52	4132	00:01:35	95	0.0000
nopath	5	1	12	14	785	01:07:30	4050	01:08:52	4132	00:01:22	82	0.0000
nopath	6	3	12	14	667	01:07:32	4052	01:08:54	4134	00:01:22	82	0.0000
nopath	2	6	13	15	748	01:07:56	4076	01:08:55	4135	00:00:59	59	0.0000
nopath	5	7	12	14	577	01:07:24	4044	01:09:01	4141	00:01:37	97	0.0000	00:01:17
nopath	1	2	13	15	504	01:07:40	4060	01:09:05	4145	00:01:25	85	0.0000
nopath	6	1	12	14	832	01:07:38	4058	01:09:05	4145	00:01:27	87	0.0000
nopath	1	2	10	1	504	01:07:44	4064	01:09:09	4149	00:01:25	85	0.0000
nopath	4	2	3	1	708	01:07:47	4067	01:09:15	4155	00:01:28	88	0.0000
nopath	3	6	5	1	667	01:07:58	4078	01:09:16	4156	00:01:18	78	0.0000
nopath	3	6	9	1	667	01:08:15	4095	01:09:24	4164	00:01:09	69	0.0000
nopath	3	6	10	1	667	01:08:17	4097	01:09:26	4166	00:01:09	69	0.0000
nopath	3	2	12	14	679	01:08:14	4094	01:09:26	4166	00:01:12	72	0.0000
nopath	3	6	3	1	667	01:08:21	4101	01:09:27	4167	00:01:06	66	0.0000
nopath	3	6	5	1	667	01:08:24	4104	01:09:29	4169	00:01:05	65	0.0000
nopath	3	6	10	1	667	01:08:27	4107	01:09:31	4171	00:01:04	64	0.0000
nopath	2	1	13	15	504	01:08:08	4088	01:09:32	4172	00:01:24	84	0.0000
nopath	1	3	10	1	763	01:07:29	4049	01:09:32	4172	00:02:03	123	0.0000
nopath	3	5	13	15	621	01:08:33	4113	01:09:35	4175	00:01:02	62	0.0000
nopath	3	6	12	14	667	01:08:48	4128	01:09:39	4179	00:00:51	51	0.0000
nopath	3	2	12	14	679	01:08:49	4129	01:09:47	4187	00:00:58	58	0.0000
nopath	5	6	9	1	380	01:08:50	4130	01:09:47	4187	00:00:57	57	0.0000
nopath	2	3	3	1	679	01:07:58	4078	01:09:52	4192	00:01:54	114	0.0000
nopath	2	3	9	1	679	01:08:21	4101	01:09:54	4194	00:01:33	93	0.0000
nopath	2	1	3	1	504	01:09:08	4148	01:09:57	4197	00:00:49	49	0.0000
nopath	1	4	3	1	792	01:08:10	4090	01:09:58	4198	00:01:48	108	0.0000
nopath	6	2	2	1	748	01:09:05	4145	01:10:01	4201	00:00:56	56	0.0000	00:01:07
nopath	1	2	12	14	504	01:08:36	4116	01:10:04	4204	00:01:28	88	0.0000
nopath	3	6	9	1	667	01:08:54	4134	01:10:06	4206	00:01:12	72	0.0000
nopath	3	6	3	1	667	01:09:04	4144	01:10:09	4209	00:01:05	65	0.0000
nopath	5	3	5	1	621	01:08:56	4136	01:10:13	4213	00:01:17	77	0.0000
nopath	5	3	5	1	621	01:09:10	4150	01:10:15	4215	00:01:05	65	0.0000
nopath	5	2	9	1	701	01:09:18	4158	01:10:17	4217	00:00:59	59	0.0000
nopath	4	6	9	1	696	01:09:24	4164	01:10:19	4219	00:00:55	55	0.0000
nopath	1	2	3	1	504	01:09:34	4174	01:10:22	4222	00:00:48	48	0.0000
nopath	3	4	12	14	375	01:09:36	4176	01:10:23	4223	00:00:47	47	0.0000
nopath	3	7	10	1	302	01:09:52	4192	01:10:27	4227	00:00:35	35	0.0000
nopath	1	4	3	1	792	01:08:57	4137	01:10:35	4235	00:01:38	98	0.0000
nopath	3	6	12	14	667	01:09:13	4153	01:10:36	4236	00:01:23	83	0.0000
nopath	1	3	13	15	763	01:09:30	4170	01:10:38	4238	00:01:08	68	0.0000
nopath	3	6	13	15	667	01:09:17	4157	01:10:41	4241	00:01:24	84	0.0000
nopath	3	6	3	1	667	01:09:44	4184	01:10:45	4245	00:01:01	61	0.0000
nopath	2	7	12	14	458	01:09:24	4164	01:10:45	4245	00:01:21	81	0.0000
nopath	1	3	3	1	763	01:09:47	4187	01:10:46	4246	00:00:59	59	0.0000
nopath	4	1	10	1	792	01:08:56	4136	01:10:54	4254	00:01:58	118	0.0000
nopath	3	1	3	1	763	01:09:04	4144	01:10:56	4256	00:01:52	112	0.0000
nopath	6	1	3	1	832	01:09:19	4159	01:11:01	4261	00:01:42	102	0.0000	00:01:34
nopath	4	2	3	1	708	01:09:38	4178	01:11:05	4265	00:01:27	87	0.0000
nopath	2	4	3	1	708	01:09:52	4192	01:11:15	4275	00:01:23	83	0.0000
nopath	2	4	6	1	708	01:10:00	4200	01:11:16	4276	00:01:16	76	0.0000
nopath	2	1	3	1	504	01:10:37	4237	01:11:23	4283	00:00:46	46	0.0000
nopath	5	3	3	1	621	01:10:03	4203	01:11:23	4283	00:01:20	80	0.0000
nopath	5	3	12	14	621	01:10:37	4237	01:11:27	4287	00:00:50	50	0.0000
nopath	6	1	9	1	832	01:10:08	4208	01:11:31	4291	00:01:23	83	0.0000
nopath	1	2	3	1	504	01:10:28	4228	01:11:37	4297	00:01:09	69	0.0000
nopath	1	2	5	1	504	01:10:46	4246	01:11:40	4300	00:00:54	54	0.0000
nopath	2	3	12	14	679	01:10:11	4211	01:11:43	4303	00:01:32	92	0.0000
nopath	3	2	3	1	679	01:10:10	4210	01:11:45	4305	00:01:35	95	0.0000
nopath	2	3	10	1	679	01:10:20	4220	01:11:46	4306	00:01:26	86	0.0000
nopath	3	6	12	14	667	01:10:14	4214	01:11:46	4306	00:01:32	92	0.0000
nopath	2	3	5	1	679	01:10:25	4225	01:11:48	4308	00:01:23	83	0.0000
nopath	3	6	5	1	667	01:10:22	4222	01:11:49	4309	00:01:27	87	0.0000
nopath	3	6	12	14	667	01:10:42	4242	01:11:51	4311	00:01:09	69	0.0000
nopath	3	6	9	1	667	01:11:00	4260	01:11:54	4314	00:00:54	54	0.0000
nopath	2	3	10	1	679	01:10:56	4256	01:12:06	4326	00:01:10	70	0.0000	00:01:26
nopath	2	4	3	1	708	01:11:09	4269	01:12:09	4329	00:01:00	60	0.0000
nopath	2	4	12	14	708	01:11:23	4283	01:12:16	4336	00:00:53	53	0.0000
nopath	5	6	13	15	380	01:11:50	4310	01:12:26	4346	00:00:36	36	0.0000
nopath	2	7	5	1	458	01:11:39	4299	01:12:33	4353	00:00:54	54	0.0000
nopath	5	4	12	14	650	01:11:21	4281	01:12:40	4360	00:01:19	79	0.0000
nopath	5	1	3	1	785	01:11:36	4296	01:12:40	4360	00:01:04	64	0.0000
nopath	1	3	5	1	763	01:11:08	4268	01:12:42	4362	00:01:34	94	0.0000
nopath	3	6	5	1	667	01:11:27	4287	01:12:45	4365	00:01:18	78	0.0000
nopath	1	4	12	14	792	01:11:20	4280	01:12:47	4367	00:01:27	87	0.0000
nopath	3	6	3	1	667	01:11:52	4312	01:12:48	4368	00:00:56	56	0.0000
nopath	2	4	13	15	708	01:11:28	4288	01:12:49	4369	00:01:21	81	0.0000
nopath	3	5	2	1	621	01:11:57	4317	01:12:50	4370	00:00:53	53	0.0000
nopath	2	3	9	1	679	01:11:55	4315	01:12:50	4370	00:00:55	55	0.0000
nopath	5	2	9	1	701	01:11:56	4316	01:12:52	4372	00:00:56	56	0.0000
nopath	3	6	13	15	667	01:11:58	4318	01:12:54	4374	00:00:56	56	0.0000
nopath	1	3	12	14	763	01:11:23	4283	01:12:57	4377	00:01:34	94	0.0000
nopath	3	6	13	15	667	01:12:03	4323	01:13:00	4380	00:00:57	57	0.0000	00:01:07
nopath	1	3	13	15	763	01:11:35	4295	01:13:03	4383	00:01:28	88	0.0000
nopath	2	5	3	1	701	01:11:28	4288	01:13:03	4383	00:01:35	95	0.0000
nopath	5	1	9	1	785	01:12:03	4323	01:13:04	4384	00:01:01	61	0.0000
nopath	5	1	9	1	785	01:12:08	4328	01:13:10	4390	00:01:02	62	0.0000
nopath	6	1	10	1	832	01:11:55	4315	01:13:14	4394	00:01:19	79	0.0000
nopath	6	1	5	1	832	01:11:57	4317	01:13:18	4398	00:01:21	81	0.0000
nopath	3	4	12	14	375	01:12:41	4361	01:13:19	4399	00:00:38	38	0.0000
nopath	3	6	3	1	667	01:12:25	4345	01:13:36	4416	00:01:11	71	0.0000
nopath	4	7	10	1	331	01:12:49	4369	01:13:36	4416	00:00:47	47	0.0000
nopath	2	1	5	1	504	01:12:16	4336	01:13:37	4417	00:01:21	81	0.0000
nopath	3	6	13	15	667	01:12:47	4367	01:13:42	4422	00:00:55	55	0.0000
nopath	2	3	12	14	679	01:12:12	4332	01:13:47	4427	00:01:35	95	0.0000
nopath	6	1	3	1	832	01:12:45	4365	01:13:48	4428	00:01:03	63	0.0000
nopath	6	2	13	15	748	01:12:48	4368	01:13:48	4428	00:01:00	60	0.0000
nopath	3	6	7	1	667	01:12:59	4379	01:13:51	4431	00:00:52	52	0.0000
nopath	1	2	3	1	504	01:12:50	4370	01:13:53	4433	00:01:03	63	0.0000
nopath	1	3	5	1	763	01:12:42	4362	01:13:55	4435	00:01:13	73	0.0000
nopath	1	2	3	1	504	01:13:04	4384	01:13:57	4437	00:00:53	53	0.0000
nopath	6	3	6	1	667	01:12:41	4361	01:14:03	4443	00:01:22	82	0.0000	00:01:15
nopath	1	7	9	1	542	01:13:09	4389	01:14:04	4444	00:00:55	55	0.0000
nopath	4	2	3	1	708	01:12:40	4360	01:14:05	4445	00:01:25	85	0.0000
nopath	4	1	5	1	792	01:13:12	4392	01:14:18	4458	00:01:06	66	0.0000
nopath	4	1	12	14	792	01:13:15	4395	01:14:24	4464	00:01:09	69	0.0000
nopath	3	6	5	1	667	01:13:09	4389	01:14:25	4465	00:01:16	76	0.0000
nopath	3	6	5	1	667	01:13:33	4413	01:14:30	4470	00:00:57	57	0.0000
nopath	6	5	5	1	380	01:13:44	4424	01:14:32	4472	00:00:48	48	0.0000
nopath	1	2	3	1	504	01:13:25	4405	01:14:36	4476	00:01:11	71	0.0000
nopath	5	1	3	1	785	01:13:30	4410	01:14:36	4476	00:01:06	66	0.0000
nopath	5	7	9	1	577	01:13:38	4418	01:14:37	4477	00:00:59	59	0.0000
nopath	3	6	12	14	667	01:13:49	4429	01:14:41	4481	00:00:52	52	0.0000
nopath	5	1	5	1	785	01:13:42	4422	01:14:44	4484	00:01:02	62	0.0000
nopath	2	4	3	1	708	01:12:32	4352	01:14:45	4485	00:02:13	133	0.0000
nopath	2	4	12	14	708	01:13:03	4383	01:14:47	4487	00:01:44	104	0.0000
nopath	1	3	3	1	763	01:13:45	4425	01:14:55	4495	00:01:10	70	0.0000
nopath	3	2	3	1	679	01:13:24	4404	01:14:55	4495	00:01:31	91	0.0000
nopath	3	6	12	14	667	01:14:01	4441	01:14:56	4496	00:00:55	55	0.0000
nopath	4	2	3	1	708	01:13:52	4432	01:14:57	4497	00:01:05	65	0.0000
nopath	3	2	3	1	679	01:14:07	4447	01:15:02	4502	00:00:55	55	0.0000	00:01:27
nopath	6	3	5	1	667	01:13:40	4420	01:15:05	4505	00:01:25	85	0.0000
nopath	6	7	3	1	624	01:13:40	4420	01:15:07	4507	00:01:27	87	0.0000
nopath	2	1	12	14	504	01:14:28	4468	01:15:14	4514	00:00:46	46	0.0000
nopath	6	2	12	14	748	01:14:00	4440	01:15:16	4516	00:01:16	76	0.0000
nopath	3	7	3	1	302	01:14:50	4490	01:15:24	4524	00:00:34	34	0.0000
nopath	3	5	12	14	621	01:14:29	4469	01:15:33	4533	00:01:04	64	0.0000
nopath	1	3	12	14	763	01:13:54	4434	01:15:33	4533	00:01:39	99	0.0000
nopath	2	3	3	1	679	01:13:51	4431	01:15:35	4535	00:01:44	104	0.0000
nopath	3	6	12	14	667	01:14:33	4473	01:15:36	4536	00:01:03	63	0.0000
nopath	3	6	3	1	667	01:14:42	4482	01:15:37	4537	00:00:55	55	0.0000
nopath	2	3	9	1	679	01:13:53	4433	01:15:38	4538	00:01:45	105	0.0000
nopath	3	1	3	1	763	01:14:28	4468	01:15:45	4545	00:01:17	77	0.0000
nopath	3	6	12	14	667	01:14:55	4495	01:15:45	4545	00:00:50	50	0.0000
nopath	2	4	9	1	708	01:14:49	4489	01:15:46	4546	00:00:57	57	0.0000
nopath	2	3	6	1	679	01:14:54	4494	01:15:47	4547	00:00:53	53	0.0000
nopath	3	6	5	1	667	01:14:58	4498	01:15:51	4551	00:00:53	53	0.0000
nopath	2	3	5	1	679	01:15:03	4503	01:15:55	4555	00:00:52	52	0.0000
nopath	1	6	12	14	832	01:14:07	4447	01:15:57	4557	00:01:50	110	0.0000
nopath	1	3	10	1	763	01:14:41	4481	01:16:08	4568	00:01:27	87	0.0000	00:01:22
nopath	1	4	6	1	792	01:14:59	4499	01:16:12	4572	00:01:13	73	0.0000
nopath	5	3	3	1	621	01:14:37	4477	01:16:23	4583	00:01:46	106	0.0000
nopath	6	7	3	1	624	01:15:12	4512	01:16:29	4589	00:01:17	77	0.0000
nopath	1	5	12	14	785	01:14:36	4476	01:16:35	4595	00:01:59	119	0.0000
nopath	2	4	3	1	708	01:15:18	4518	01:16:35	4595	00:01:17	77	0.0000
nopath	4	1	4	1	792	01:15:36	4536	01:16:36	4596	00:01:00	60	0.0000
nopath	4	7	12	14	331	01:15:56	4556	01:16:36	4596	00:00:40	40	0.0000
nopath	2	4	5	1	708	01:15:29	4529	01:16:37	4597	00:01:08	68	0.0000
nopath	1	4	8	1	792	01:15:18	4518	01:16:38	4598	00:01:20	80	0.0000
nopath	1	4	9	1	792	01:15:19	4519	01:16:40	4600	00:01:21	81	0.0000
nopath	2	3	5	1	679	01:15:34	4534	01:16:45	4605	00:01:11	71	0.0000
nopath	5	1	5	1	785	01:15:14	4514	01:16:46	4606	00:01:32	92	0.0000
nopath	1	2	3	1	504	01:15:23	4523	01:16:48	4608	00:01:25	85	0.0000
nopath	5	1	3	1	785	01:15:39	4539	01:16:48	4608	00:01:09	69	0.0000
nopath	3	2	3	1	679	01:15:08	4508	01:16:55	4615	00:01:47	107	0.0000
nopath	6	2	3	1	748	01:15:47	4547	01:17:15	4635	00:01:28	88	0.0000	00:01:14
nopath	3	6	12	14	667	01:15:39	4539	01:17:16	4636	00:01:37	97	0.0000
nopath	6	2	5	1	748	01:15:59	4559	01:17:17	4637	00:01:18	78	0.0000
nopath	4	1	13	15	792	01:15:59	4559	01:17:17	4637	00:01:18	78	0.0000
nopath	5	7	3	1	577	01:16:05	4565	01:17:19	4639	00:01:14	74	0.0000
nopath	3	6	12	14	667	01:15:58	4558	01:17:19	4639	00:01:21	81	0.0000
nopath	1	2	9	1	504	01:15:51	4551	01:17:21	4641	00:01:30	90	0.0000
nopath	2	3	5	1	679	01:15:54	4554	01:17:22	4642	00:01:28	88	0.0000
nopath	3	6	13	15	667	01:15:59	4559	01:17:23	4643	00:01:24	84	0.0000
nopath	2	3	9	1	679	01:15:56	4556	01:17:25	4645	00:01:29	89	0.0000
nopath	3	6	9	1	667	01:16:06	4566	01:17:26	4646	00:01:20	80	0.0000
nopath	3	6	12	14	667	01:16:34	4594	01:17:28	4648	00:00:54	54	0.0000
nopath	2	4	13	15	708	01:16:05	4565	01:17:29	4649	00:01:24	84	0.0000
nopath	3	6	10	1	667	01:16:36	4596	01:17:30	4650	00:00:54	54	0.0000
nopath	3	6	6	1	667	01:16:38	4598	01:17:32	4652	00:00:54	54	0.0000
nopath	2	4	3	1	708	01:16:18	4578	01:17:32	4652	00:01:14	74	0.0000
nopath	2	3	10	1	679	01:16:34	4594	01:17:33	4653	00:00:59	59	0.0000
nopath	3	2	13	15	679	01:16:40	4600	01:17:45	4665	00:01:05	65	0.0000
nopath	2	1	12	14	504	01:16:41	4601	01:17:48	4668	00:01:07	67	0.0000
nopath	6	2	3	1	748	01:16:43	4603	01:17:55	4675	00:01:12	72	0.0000
nopath	1	3	8	1	763	01:16:39	4599	01:18:02	4682	00:01:23	83	0.0000	00:01:23
nopath	3	6	10	1	667	01:17:02	4622	01:18:06	4686	00:01:04	64	0.0000
nopath	3	6	5	1	667	01:17:05	4625	01:18:08	4688	00:01:03	63	0.0000
nopath	3	6	13	15	667	01:17:14	4634	01:18:11	4691	00:00:57	57	0.0000
nopath	5	3	3	1	621	01:17:12	4632	01:18:12	4692	00:01:00	60	0.0000
nopath	3	6	12	14	667	01:17:18	4638	01:18:14	4694	00:00:56	56	0.0000
nopath	5	1	13	15	785	01:16:59	4619	01:18:19	4699	00:01:20	80	0.0000
nopath	5	1	10	1	785	01:17:09	4629	01:18:21	4701	00:01:12	72	0.0000
nopath	1	3	12	14	763	01:17:06	4626	01:18:23	4703	00:01:17	77	0.0000
nopath	2	6	3	1	748	01:17:16	4636	01:18:26	4706	00:01:10	70	0.0000
nopath	3	6	12	14	667	01:17:43	4663	01:18:36	4716	00:00:53	53	0.0000
nopath	1	3	6	1	763	01:17:43	4663	01:18:44	4724	00:01:01	61	0.0000
nopath	4	3	3	1	375	01:18:02	4682	01:18:45	4725	00:00:43	43	0.0000
nopath	4	2	5	1	708	01:17:54	4674	01:18:47	4727	00:00:53	53	0.0000
nopath	2	1	12	14	504	01:17:56	4676	01:18:50	4730	00:00:54	54	0.0000
nopath	6	4	5	1	696	01:18:01	4681	01:18:58	4738	00:00:57	57	0.0000
nopath	2	3	12	14	679	01:17:43	4663	01:19:03	4743	00:01:20	80	0.0000	00:01:17
nopath	6	1	5	1	832	01:17:51	4671	01:19:04	4744	00:01:13	73	0.0000
nopath	6	1	7	1	832	01:18:18	4698	01:19:21	4761	00:01:03	63	0.0000
nopath	1	3	6	1	763	01:17:56	4676	01:19:22	4762	00:01:26	86	0.0000
nopath	1	3	6	1	763	01:18:28	4708	01:19:28	4768	00:01:00	60	0.0000
nopath	1	2	12	14	504	01:18:43	4723	01:19:29	4769	00:00:46	46	0.0000
nopath	3	6	5	1	667	01:18:32	4712	01:19:36	4776	00:01:04	64	0.0000
nopath	3	1	3	1	763	01:17:58	4678	01:19:45	4785	00:01:47	107	0.0000
nopath	5	1	12	14	785	01:18:35	4715	01:19:52	4792	00:01:17	77	0.0000
nopath	6	1	12	14	832	01:18:40	4720	01:19:56	4796	00:01:16	76	0.0000
nopath	3	4	9	1	375	01:19:40	4780	01:20:12	4812	00:00:32	32	0.0000	00:00:47
nopath	3	6	13	15	667	01:19:09	4749	01:20:20	4820	00:01:11	71	0.0000
nopath	3	6	9	1	667	01:19:22	4762	01:20:22	4822	00:01:00	60	0.0000
nopath	2	3	7	1	679	01:18:47	4727	01:20:22	4822	00:01:35	95	0.0000
nopath	3	5	12	14	621	01:19:33	4773	01:20:24	4824	00:00:51	51	0.0000
nopath	5	2	12	14	701	01:19:23	4763	01:20:26	4826	00:01:03	63	0.0000
nopath	5	3	6	1	621	01:19:33	4773	01:20:33	4833	00:01:00	60	0.0000
nopath	6	3	7	1	667	01:19:50	4790	01:20:41	4841	00:00:51	51	0.0000
nopath	2	3	12	14	679	01:19:14	4754	01:20:53	4853	00:01:39	99	0.0000
nopath	2	4	3	1	708	01:19:36	4776	01:20:56	4856	00:01:20	80	0.0000
nopath	3	6	9	1	667	01:20:00	4800	01:21:00	4860	00:01:00	60	0.0000	00:01:02
nopath	3	2	3	1	679	01:19:58	4798	01:21:00	4860	00:01:02	62	0.0000
nopath	6	3	12	14	667	01:20:18	4818	01:21:08	4868	00:00:50	50	0.0000
nopath	3	6	9	1	667	01:20:18	4818	01:21:09	4869	00:00:51	51	0.0000
nopath	6	1	3	1	832	01:20:12	4812	01:21:21	4881	00:01:09	69	0.0000
nopath	2	3	12	14	679	01:20:03	4803	01:21:23	4883	00:01:20	80	0.0000
nopath	1	3	12	14	763	01:20:39	4839	01:21:39	4899	00:01:00	60	0.0000
nopath	1	3	3	1	763	01:20:40	4840	01:21:41	4901	00:01:01	61	0.0000
nopath	5	3	3	1	621	01:20:42	4842	01:21:53	4913	00:01:11	71	0.0000
nopath	5	4	5	1	650	01:21:00	4860	01:22:02	4922	00:01:02	62	0.0000	00:01:20
nopath	4	7	3	1	331	01:21:31	4891	01:22:15	4935	00:00:44	44	0.0000
nopath	3	6	12	14	667	01:21:08	4868	01:22:16	4936	00:01:08	68	0.0000
nopath	3	6	5	1	667	01:21:21	4881	01:22:19	4939	00:00:58	58	0.0000
nopath	2	1	2	1	504	01:21:48	4908	01:22:33	4953	00:00:45	45	0.0000
nopath	6	2	9	1	748	01:20:56	4856	01:22:35	4955	00:01:39	99	0.0000
nopath	6	2	13	15	748	01:21:53	4913	01:22:52	4972	00:00:59	59	0.0000
nopath	5	3	3	1	621	01:21:59	4919	01:22:55	4975	00:00:56	56	0.0000
nopath	3	6	12	14	667	01:21:44	4904	01:22:57	4977	00:01:13	73	0.0000
nopath	3	6	13	15	667	01:21:57	4917	01:23:00	4980	00:01:03	63	0.0000	00:01:02
nopath	3	6	3	1	667	01:22:00	4920	01:23:02	4982	00:01:02	62	0.0000
nopath	3	6	10	1	667	01:22:13	4933	01:23:06	4986	00:00:53	53	0.0000
nopath	5	1	3	1	785	01:21:46	4906	01:23:07	4987	00:01:21	81	0.0000
nopath	6	3	12	14	667	01:22:08	4928	01:23:14	4994	00:01:06	66	0.0000
nopath	3	6	3	1	667	01:22:25	4945	01:23:14	4994	00:00:49	49	0.0000
nopath	4	2	10	1	708	01:21:47	4907	01:23:15	4995	00:01:28	88	0.0000
nopath	3	2	3	1	679	01:22:04	4924	01:23:17	4997	00:01:13	73	0.0000
nopath	2	3	5	1	679	01:20:59	4859	01:23:22	5002	00:02:23	143	0.0000
nopath	3	6	5	1	667	01:22:36	4956	01:23:25	5005	00:00:49	49	0.0000
nopath	3	6	5	1	667	01:22:41	4961	01:23:31	5011	00:00:50	50	0.0000
nopath	5	1	5	1	785	01:22:08	4928	01:23:31	5011	00:01:23	83	0.0000
nopath	6	1	8	1	832	01:22:35	4955	01:23:51	5031	00:01:16	76	0.0000
nopath	1	2	12	14	504	01:22:18	4938	01:23:53	5033	00:01:35	95	0.0000
nopath	6	1	9	1	832	01:22:50	4970	01:23:54	5034	00:01:04	64	0.0000
nopath	3	5	3	1	621	01:22:52	4972	01:23:56	5036	00:01:04	64	0.0000
nopath	2	3	5	1	679	01:22:31	4951	01:23:57	5037	00:01:26	86	0.0000
nopath	2	4	13	15	708	01:22:15	4935	01:23:58	5038	00:01:43	103	0.0000
nopath	1	2	2	1	504	01:23:12	4992	01:23:59	5039	00:00:47	47	0.0000
nopath	2	3	5	1	679	01:22:40	4960	01:24:00	5040	00:01:20	80	0.0000	00:01:37
nopath	3	6	3	1	667	01:23:13	4993	01:24:04	5044	00:00:51	51	0.0000
nopath	4	2	3	1	708	01:22:54	4974	01:24:05	5045	00:01:11	71	0.0000
nopath	1	5	3	1	785	01:22:45	4965	01:24:13	5053	00:01:28	88	0.0000
nopath	5	3	9	1	621	01:23:00	4980	01:24:13	5053	00:01:13	73	0.0000
nopath	2	7	9	1	458	01:22:51	4971	01:24:16	5056	00:01:25	85	0.0000
nopath	2	4	3	1	708	01:22:49	4969	01:24:26	5066	00:01:37	97	0.0000
nopath	2	3	5	1	679	01:22:51	4971	01:24:30	5070	00:01:39	99	0.0000
nopath	5	1	10	1	785	01:22:50	4970	01:24:31	5071	00:01:41	101	0.0000
nopath	2	4	2	1	708	01:22:59	4979	01:24:33	5073	00:01:34	94	0.0000
nopath	1	2	3	1	504	01:23:40	5020	01:24:35	5075	00:00:55	55	0.0000
nopath	2	4	12	14	708	01:23:22	5002	01:24:35	5075	00:01:13	73	0.0000
nopath	3	6	3	1	667	01:23:40	5020	01:24:36	5076	00:00:56	56	0.0000
nopath	6	5	5	1	380	01:23:58	5038	01:24:37	5077	00:00:39	39	0.0000
nopath	5	6	3	1	380	01:24:09	5049	01:24:50	5090	00:00:41	41	0.0000
nopath	2	3	13	15	679	01:23:39	5019	01:24:55	5095	00:01:16	76	0.0000
nopath	4	1	5	1	792	01:23:51	5031	01:25:07	5107	00:01:16	76	0.0000	00:01:22
nopath	5	7	9	1	577	01:24:09	5049	01:25:10	5110	00:01:01	61	0.0000
nopath	2	1	13	15	504	01:24:26	5066	01:25:15	5115	00:00:49	49	0.0000
nopath	3	1	5	1	763	01:23:51	5031	01:25:17	5117	00:01:26	86	0.0000
nopath	3	7	13	15	302	01:24:05	5045	01:25:18	5118	00:01:13	73	0.0000
nopath	5	1	6	1	785	01:24:09	5049	01:25:20	5120	00:01:11	71	0.0000
nopath	1	3	5	1	763	01:23:21	5001	01:25:22	5122	00:02:01	121	0.0000
nopath	1	4	3	1	792	01:23:23	5003	01:25:26	5126	00:02:03	123	0.0000
nopath	1	3	12	14	763	01:24:03	5043	01:25:27	5127	00:01:24	84	0.0000
nopath	3	6	3	1	667	01:23:55	5035	01:25:28	5128	00:01:33	93	0.0000
nopath	3	6	3	1	667	01:24:13	5053	01:25:35	5135	00:01:22	82	0.0000
nopath	3	5	9	1	621	01:24:45	5085	01:25:37	5137	00:00:52	52	0.0000
nopath	5	2	5	1	701	01:24:39	5079	01:25:40	5140	00:01:01	61	0.0000
nopath	1	2	12	14	504	01:24:39	5079	01:25:43	5143	00:01:04	64	0.0000
nopath	2	3	3	1	679	01:24:44	5084	01:25:46	5146	00:01:02	62	0.0000
nopath	2	4	3	1	708	01:24:46	5086	01:25:50	5150	00:01:04	64	0.0000
nopath	3	2	5	1	679	01:23:52	5032	01:25:55	5155	00:02:03	123	0.0000
nopath	4	7	5	1	331	01:25:26	5126	01:25:58	5158	00:00:32	32	0.0000
nopath	1	7	5	1	542	01:24:40	5080	01:26:01	5161	00:01:21	81	0.0000	00:01:09
nopath	1	3	3	1	763	01:24:44	5084	01:26:17	5177	00:01:33	93	0.0000
nopath	2	3	9	1	679	01:25:16	5116	01:26:19	5179	00:01:03	63	0.0000
nopath	4	1	5	1	792	01:25:14	5114	01:26:20	5180	00:01:06	66	0.0000
nopath	2	4	10	1	708	01:25:20	5120	01:26:22	5182	00:01:02	62	0.0000
nopath	4	6	3	1	696	01:25:29	5129	01:26:24	5184	00:00:55	55	0.0000
nopath	2	7	3	1	458	01:25:48	5148	01:26:29	5189	00:00:41	41	0.0000
nopath	1	2	6	1	504	01:25:00	5100	01:26:33	5193	00:01:33	93	0.0000
nopath	5	1	13	15	785	01:25:21	5121	01:26:35	5195	00:01:14	74	0.0000
nopath	2	6	5	1	748	01:25:44	5144	01:26:42	5202	00:00:58	58	0.0000
nopath	2	4	3	1	708	01:25:39	5139	01:26:45	5205	00:01:06	66	0.0000
nopath	3	6	3	1	667	01:25:24	5124	01:27:00	5220	00:01:36	96	0.0000	00:01:04
nopath	3	2	5	1	679	01:25:06	5106	01:27:00	5220	00:01:54	114	0.0000
nopath	4	1	12	14	792	01:25:44	5144	01:27:01	5221	00:01:17	77	0.0000
nopath	3	7	13	15	302	01:25:41	5141	01:27:02	5222	00:01:21	81	0.0000
nopath	1	3	6	1	763	01:25:23	5123	01:27:02	5222	00:01:39	99	0.0000
nopath	2	3	4	1	679	01:26:16	5176	01:27:08	5228	00:00:52	52	0.0000
nopath	1	2	6	1	504	01:26:10	5170	01:27:11	5231	00:01:01	61	0.0000
nopath	2	3	3	1	679	01:26:20	5180	01:27:12	5232	00:00:52	52	0.0000
nopath	6	2	12	14	748	01:26:29	5189	01:27:27	5247	00:00:58	58	0.0000
nopath	6	1	12	14	832	01:26:36	5196	01:27:40	5260	00:01:04	64	0.0000
nopath	1	2	12	14	504	01:26:51	5211	01:27:40	5260	00:00:49	49	0.0000
nopath	1	3	9	1	763	01:26:40	5200	01:27:42	5262	00:01:02	62	0.0000
nopath	2	1	3	1	504	01:27:03	5223	01:27:59	5279	00:00:56	56	0.0000
nopath	3	2	13	15	679	01:26:53	5213	01:28:00	5280	00:01:07	67	0.0000	00:01:27
nopath	3	6	2	1	667	01:26:05	5165	01:28:06	5286	00:02:01	121	0.0000
nopath	2	4	3	1	708	01:26:52	5212	01:28:07	5287	00:01:15	75	0.0000
nopath	3	6	3	1	667	01:26:41	5201	01:28:08	5288	00:01:27	87	0.0000
nopath	3	6	3	1	667	01:27:00	5220	01:28:11	5291	00:01:11	71	0.0000
nopath	2	3	9	1	679	01:27:06	5226	01:28:11	5291	00:01:05	65	0.0000
nopath	6	1	9	1	832	01:26:49	5209	01:28:11	5291	00:01:22	82	0.0000
nopath	1	2	6	1	504	01:27:15	5235	01:28:14	5294	00:00:59	59	0.0000
nopath	5	1	12	14	785	01:27:14	5234	01:28:21	5301	00:01:07	67	0.0000
nopath	5	1	12	14	785	01:27:15	5235	01:28:22	5302	00:01:07	67	0.0000
nopath	5	6	5	1	380	01:27:47	5267	01:28:27	5307	00:00:40	40	0.0000
nopath	5	4	5	1	650	01:27:10	5230	01:28:29	5309	00:01:19	79	0.0000
nopath	2	3	13	15	679	01:27:11	5231	01:28:35	5315	00:01:24	84	0.0000
nopath	2	4	5	1	708	01:27:25	5245	01:28:36	5316	00:01:11	71	0.0000
nopath	4	2	12	14	708	01:27:14	5234	01:28:36	5316	00:01:22	82	0.0000
nopath	5	3	12	14	621	01:27:10	5230	01:28:44	5324	00:01:34	94	0.0000
nopath	6	3	9	1	667	01:27:44	5264	01:28:46	5326	00:01:02	62	0.0000
nopath	3	6	12	14	667	01:27:30	5250	01:28:47	5327	00:01:17	77	0.0000
nopath	3	6	5	1	667	01:27:41	5261	01:28:48	5328	00:01:07	67	0.0000
nopath	1	3	12	14	763	01:26:53	5213	01:29:03	5343	00:02:10	130	0.0000	00:01:22
nopath	1	3	5	1	763	01:27:20	5240	01:29:05	5345	00:01:45	105	0.0000
nopath	3	6	5	1	667	01:27:42	5262	01:29:06	5346	00:01:24	84	0.0000
nopath	3	6	3	1	667	01:27:53	5273	01:29:08	5348	00:01:15	75	0.0000
nopath	2	4	3	1	708	01:27:40	5260	01:29:08	5348	00:01:28	88	0.0000
nopath	3	6	3	1	667	01:28:01	5281	01:29:11	5351	00:01:10	70	0.0000
nopath	3	6	3	1	667	01:28:13	5293	01:29:13	5353	00:01:00	60	0.0000
nopath	1	4	3	1	792	01:28:15	5295	01:29:14	5354	00:00:59	59	0.0000
nopath	6	1	12	14	832	01:28:14	5294	01:29:18	5358	00:01:04	64	0.0000
nopath	3	4	12	14	375	01:28:30	5310	01:29:26	5366	00:00:56	56	0.0000
nopath	3	6	8	1	667	01:28:35	5315	01:29:48	5388	00:01:13	73	0.0000
nopath	3	5	5	1	621	01:28:48	5328	01:29:49	5389	00:01:01	61	0.0000
nopath	3	6	13	15	667	01:28:52	5332	01:29:52	5392	00:01:00	60	0.0000
nopath	1	3	3	1	763	01:28:26	5306	01:29:52	5392	00:01:26	86	0.0000
nopath	3	6	13	15	667	01:29:06	5346	01:29:58	5398	00:00:52	52	0.0000
nopath	3	6	9	1	667	01:29:08	5348	01:30:01	5401	00:00:53	53	0.0000	00:01:13
nopath	1	4	3	1	792	01:29:02	5342	01:30:01	5401	00:00:59	59	0.0000
nopath	2	1	10	1	504	01:28:39	5319	01:30:07	5407	00:01:28	88	0.0000
nopath	2	3	5	1	679	01:29:08	5348	01:30:19	5419	00:01:11	71	0.0000
nopath	5	1	3	1	785	01:28:29	5309	01:30:21	5421	00:01:52	112	0.0000
nopath	2	4	4	1	708	01:29:21	5361	01:30:22	5422	00:01:01	61	0.0000
nopath	1	7	3	1	542	01:29:32	5372	01:30:24	5424	00:00:52	52	0.0000
nopath	5	3	9	1	621	01:29:07	5347	01:30:33	5433	00:01:26	86	0.0000
nopath	6	7	5	1	624	01:29:01	5341	01:30:40	5440	00:01:39	99	0.0000
nopath	3	4	12	14	375	01:30:10	5410	01:30:44	5444	00:00:34	34	0.0000
nopath	5	1	3	1	785	01:29:20	5360	01:30:51	5451	00:01:31	91	0.0000
nopath	3	6	13	15	667	01:29:44	5384	01:30:59	5459	00:01:15	75	0.0000
nopath	3	6	3	1	667	01:30:01	5401	01:31:01	5461	00:01:00	60	0.0000	00:01:07
nopath	2	3	3	1	679	01:29:49	5389	01:31:02	5462	00:01:13	73	0.0000
nopath	2	3	6	1	679	01:30:01	5401	01:31:05	5465	00:01:04	64	0.0000
nopath	3	6	12	14	667	01:30:13	5413	01:31:09	5469	00:00:56	56	0.0000
nopath	3	2	6	1	679	01:30:10	5410	01:31:10	5470	00:01:00	60	0.0000
nopath	3	5	9	1	621	01:30:24	5424	01:31:13	5473	00:00:49	49	0.0000
nopath	1	3	7	1	763	01:30:14	5414	01:31:14	5474	00:01:00	60	0.0000
nopath	3	6	12	14	667	01:30:27	5427	01:31:18	5478	00:00:51	51	0.0000
nopath	2	7	5	1	458	01:30:39	5439	01:31:21	5481	00:00:42	42	0.0000
nopath	6	2	3	1	748	01:29:41	5381	01:31:25	5485	00:01:44	104	0.0000
nopath	2	3	12	14	679	01:30:13	5413	01:31:28	5488	00:01:15	75	0.0000
nopath	5	6	3	1	380	01:30:44	5444	01:31:30	5490	00:00:46	46	0.0000
nopath	2	3	3	1	679	01:30:31	5431	01:31:31	5491	00:01:00	60	0.0000
nopath	5	7	5	1	577	01:30:40	5440	01:31:50	5510	00:01:10	70	0.0000
nopath	1	7	3	1	542	01:31:16	5476	01:32:02	5522	00:00:46	46	0.0000	00:00:49
nopath	1	2	13	15	504	01:31:17	5477	01:32:02	5522	00:00:45	45	0.0000
nopath	3	6	5	1	667	01:30:30	5430	01:32:05	5525	00:01:35	95	0.0000
nopath	3	6	5	1	667	01:30:37	5437	01:32:07	5527	00:01:30	90	0.0000
nopath	5	2	5	1	701	01:31:15	5475	01:32:25	5545	00:01:10	70	0.0000
nopath	2	3	5	1	679	01:31:08	5468	01:32:26	5546	00:01:18	78	0.0000
nopath	6	2	3	1	748	01:31:06	5466	01:32:29	5549	00:01:23	83	0.0000
nopath	2	4	10	1	708	01:31:29	5489	01:32:30	5550	00:01:01	61	0.0000
nopath	2	3	8	1	679	01:31:41	5501	01:32:33	5553	00:00:52	52	0.0000
nopath	1	2	3	1	504	01:31:23	5483	01:32:38	5558	00:01:15	75	0.0000
nopath	6	1	3	1	832	01:31:08	5468	01:32:38	5558	00:01:30	90	0.0000
nopath	5	3	3	1	621	01:31:49	5509	01:32:42	5562	00:00:53	53	0.0000
nopath	5	1	9	1	785	01:31:32	5492	01:32:46	5566	00:01:14	74	0.0000
nopath	5	1	3	1	785	01:31:45	5505	01:32:49	5569	00:01:04	64	0.0000
nopath	5	4	10	1	650	01:31:59	5519	01:32:55	5575	00:00:56	56	0.0000
nopath	4	2	12	14	708	01:31:52	5512	01:32:56	5576	00:01:04	64	0.0000
nopath	3	6	9	1	667	01:32:18	5538	01:33:08	5588	00:00:50	50	0.0000	00:01:08
nopath	3	6	2	1	667	01:32:22	5542	01:33:11	5591	00:00:49	49	0.0000
nopath	2	4	5	1	708	01:31:45	5505	01:33:15	5595	00:01:30	90	0.0000
nopath	3	6	5	1	667	01:32:29	5549	01:33:18	5598	00:00:49	49	0.0000
nopath	3	6	13	15	667	01:32:34	5554	01:33:25	5605	00:00:51	51	0.0000
nopath	6	3	9	1	667	01:32:34	5554	01:33:28	5608	00:00:54	54	0.0000
nopath	6	4	12	14	696	01:32:27	5547	01:33:31	5611	00:01:04	64	0.0000
nopath	6	5	12	14	380	01:32:56	5576	01:33:31	5611	00:00:35	35	0.0000
nopath	1	5	9	1	785	01:32:28	5548	01:33:38	5618	00:01:10	70	0.0000
nopath	2	4	3	1	708	01:32:15	5535	01:33:45	5625	00:01:30	90	0.0000
nopath	3	6	9	1	667	01:32:57	5577	01:33:47	5627	00:00:50	50	0.0000
nopath	2	1	5	1	504	01:33:00	5580	01:33:49	5629	00:00:49	49	0.0000
nopath	2	4	9	1	708	01:32:47	5567	01:33:56	5636	00:01:09	69	0.0000
nopath	3	6	5	1	667	01:33:05	5585	01:33:56	5636	00:00:51	51	0.0000
nopath	2	1	3	1	504	01:33:21	5601	01:34:07	5647	00:00:46	46	0.0000	00:01:05
nopath	4	2	12	14	708	01:32:59	5579	01:34:08	5648	00:01:09	69	0.0000
nopath	3	7	3	1	302	01:33:29	5609	01:34:09	5649	00:00:40	40	0.0000
nopath	4	1	6	1	792	01:33:16	5596	01:34:21	5661	00:01:05	65	0.0000
nopath	5	3	5	1	621	01:33:37	5617	01:34:28	5668	00:00:51	51	0.0000
nopath	3	6	10	1	667	01:33:27	5607	01:34:36	5676	00:01:09	69	0.0000
nopath	1	2	12	14	504	01:33:30	5610	01:34:37	5677	00:01:07	67	0.0000
nopath	5	1	12	14	785	01:33:26	5606	01:34:37	5677	00:01:11	71	0.0000
nopath	2	3	10	1	679	01:33:36	5616	01:34:42	5682	00:01:06	66	0.0000
nopath	3	6	9	1	667	01:34:00	5640	01:34:50	5690	00:00:50	50	0.0000
nopath	1	3	3	1	763	01:33:43	5623	01:34:55	5695	00:01:12	72	0.0000
nopath	5	1	7	1	785	01:33:58	5638	01:34:58	5698	00:01:00	60	0.0000
nopath	4	3	3	1	375	01:34:25	5665	01:34:58	5698	00:00:33	33	0.0000
nopath	6	1	12	14	832	01:33:33	5613	01:35:09	5709	00:01:36	96	0.0000	00:01:14
nopath	3	2	10	1	679	01:34:05	5645	01:35:15	5715	00:01:10	70	0.0000
nopath	6	3	9	1	667	01:34:23	5663	01:35:16	5716	00:00:53	53	0.0000
nopath	6	7	5	1	624	01:33:30	5610	01:35:17	5717	00:01:47	107	0.0000
nopath	1	3	12	14	763	01:34:15	5655	01:35:33	5733	00:01:18	78	0.0000
nopath	2	1	3	1	504	01:34:20	5660	01:35:35	5735	00:01:15	75	0.0000
nopath	4	7	12	14	331	01:35:02	5702	01:35:35	5735	00:00:33	33	0.0000
nopath	1	3	3	1	763	01:34:22	5662	01:35:36	5736	00:01:14	74	0.0000
nopath	6	2	12	14	748	01:34:11	5651	01:35:36	5736	00:01:25	85	0.0000
nopath	3	6	12	14	667	01:34:31	5671	01:35:37	5737	00:01:06	66	0.0000
nopath	2	4	3	1	708	01:33:57	5637	01:35:39	5739	00:01:42	102	0.0000
nopath	2	3	12	14	679	01:34:20	5660	01:35:42	5742	00:01:22	82	0.0000
nopath	3	5	3	1	621	01:34:43	5683	01:35:42	5742	00:00:59	59	0.0000
nopath	2	3	12	14	679	01:34:43	5683	01:35:47	5747	00:01:04	64	0.0000
nopath	6	1	10	1	832	01:34:50	5690	01:35:53	5753	00:01:03	63	0.0000
nopath	2	5	3	1	701	01:34:16	5656	01:35:53	5753	00:01:37	97	0.0000
nopath	1	2	10	1	504	01:35:13	5713	01:35:59	5759	00:00:46	46	0.0000
nopath	1	6	3	1	832	01:34:59	5699	01:36:05	5765	00:01:06	66	0.0000	00:01:23
nopath	1	3	13	15	763	01:34:52	5692	01:36:15	5775	00:01:23	83	0.0000
nopath	3	1	12	14	763	01:34:42	5682	01:36:18	5778	00:01:36	96	0.0000
nopath	1	4	13	15	792	01:34:58	5698	01:36:19	5779	00:01:21	81	0.0000
nopath	3	6	12	14	667	01:35:10	5710	01:36:37	5797	00:01:27	87	0.0000
nopath	1	2	8	1	504	01:35:54	5754	01:36:38	5798	00:00:44	44	0.0000
nopath	3	6	5	1	667	01:35:16	5716	01:36:39	5799	00:01:23	83	0.0000
nopath	5	1	9	1	785	01:35:06	5706	01:36:46	5806	00:01:40	100	0.0000
nopath	5	1	9	1	785	01:35:40	5740	01:36:48	5808	00:01:08	68	0.0000
nopath	2	3	5	1	679	01:35:20	5720	01:36:52	5812	00:01:32	92	0.0000
nopath	2	3	5	1	679	01:35:36	5736	01:36:55	5815	00:01:19	79	0.0000
nopath	3	6	5	1	667	01:35:35	5735	01:36:56	5816	00:01:21	81	0.0000
nopath	6	2	9	1	748	01:35:20	5720	01:36:59	5819	00:01:39	99	0.0000
nopath	3	6	12	14	667	01:35:48	5748	01:37:03	5823	00:01:15	75	0.0000	00:01:03
nopath	3	6	9	1	667	01:36:14	5774	01:37:05	5825	00:00:51	51	0.0000
nopath	6	1	12	14	832	01:35:58	5758	01:37:07	5827	00:01:09	69	0.0000
nopath	3	4	12	14	375	01:36:43	5803	01:37:17	5837	00:00:34	34	0.0000
nopath	4	1	3	1	792	01:35:34	5734	01:37:25	5845	00:01:51	111	0.0000
nopath	1	4	7	1	792	01:36:20	5780	01:37:25	5845	00:01:05	65	0.0000
nopath	3	6	3	1	667	01:36:26	5786	01:37:26	5846	00:01:00	60	0.0000
nopath	1	3	9	1	763	01:36:28	5788	01:37:27	5847	00:00:59	59	0.0000
nopath	3	2	12	14	679	01:35:39	5739	01:37:28	5848	00:01:49	109	0.0000
nopath	3	6	6	1	667	01:36:38	5798	01:37:30	5850	00:00:52	52	0.0000
nopath	4	1	3	1	792	01:35:48	5748	01:37:32	5852	00:01:44	104	0.0000
nopath	2	3	10	1	679	01:36:22	5782	01:37:35	5855	00:01:13	73	0.0000
nopath	5	2	3	1	701	01:36:11	5771	01:37:40	5860	00:01:29	89	0.0000
nopath	2	4	7	1	708	01:36:50	5810	01:37:43	5863	00:00:53	53	0.0000
nopath	2	1	13	15	504	01:36:58	5818	01:37:44	5864	00:00:46	46	0.0000
nopath	6	1	10	1	832	01:36:36	5796	01:37:46	5866	00:01:10	70	0.0000
nopath	3	2	2	1	679	01:36:29	5789	01:37:55	5875	00:01:26	86	0.0000
nopath	4	2	10	1	708	01:36:49	5809	01:37:57	5877	00:01:08	68	0.0000
nopath	6	7	13	15	624	01:36:55	5815	01:38:00	5880	00:01:05	65	0.0000	00:01:16
nopath	5	3	12	14	621	01:37:08	5828	01:38:05	5885	00:00:57	57	0.0000
nopath	3	6	12	14	667	01:36:55	5815	01:38:16	5896	00:01:21	81	0.0000
nopath	5	1	9	1	785	01:37:22	5842	01:38:23	5903	00:01:01	61	0.0000
nopath	3	6	10	1	667	01:37:34	5854	01:38:27	5907	00:00:53	53	0.0000
nopath	1	3	5	1	763	01:37:46	5866	01:38:44	5924	00:00:58	58	0.0000
nopath	3	1	12	14	763	01:37:36	5856	01:38:45	5925	00:01:09	69	0.0000
nopath	6	2	6	1	748	01:37:52	5872	01:38:49	5929	00:00:57	57	0.0000
nopath	2	4	3	1	708	01:37:49	5869	01:38:57	5937	00:01:08	68	0.0000
nopath	1	2	9	1	504	01:38:16	5896	01:39:01	5941	00:00:45	45	0.0000	00:01:06
nopath	2	3	13	15	679	01:37:58	5878	01:39:03	5943	00:01:05	65	0.0000
nopath	1	3	3	1	763	01:38:01	5881	01:39:06	5946	00:01:05	65	0.0000
nopath	3	6	3	1	667	01:37:52	5872	01:39:06	5946	00:01:14	74	0.0000
nopath	3	6	12	14	667	01:38:00	5880	01:39:09	5949	00:01:09	69	0.0000
nopath	1	4	5	1	792	01:38:10	5890	01:39:09	5949	00:00:59	59	0.0000
nopath	5	1	12	14	785	01:38:05	5885	01:39:17	5957	00:01:12	72	0.0000
nopath	5	1	9	1	785	01:38:20	5900	01:39:23	5963	00:01:03	63	0.0000
nopath	5	3	5	1	621	01:38:10	5890	01:39:23	5963	00:01:13	73	0.0000
nopath	5	7	5	1	577	01:38:27	5907	01:39:30	5970	00:01:03	63	0.0000
nopath	1	3	2	1	763	01:38:25	5905	01:39:42	5982	00:01:17	77	0.0000
nopath	2	1	12	14	504	01:38:50	5930	01:39:51	5991	00:01:01	61	0.0000
nopath	3	6	5	1	667	01:38:47	5927	01:39:53	5993	00:01:06	66	0.0000
nopath	3	5	7	1	621	01:38:52	5932	01:39:55	5995	00:01:03	63	0.0000
nopath	6	2	5	1	748	01:38:08	5888	01:39:55	5995	00:01:47	107	0.0000
nopath	2	3	12	14	679	01:38:29	5909	01:39:57	5997	00:01:28	88	0.0000
nopath	2	4	9	1	708	01:38:54	5934	01:40:03	6003	00:01:09	69	0.0000	00:01:23
nopath	3	2	2	1	679	01:38:34	5914	01:40:05	6005	00:01:31	91	0.0000
nopath	6	3	9	1	667	01:39:24	5964	01:40:13	6013	00:00:49	49	0.0000
nopath	1	2	9	1	504	01:38:48	5928	01:40:19	6019	00:01:31	91	0.0000
nopath	2	3	12	14	679	01:39:12	5952	01:40:23	6023	00:01:11	71	0.0000
nopath	2	4	5	1	708	01:39:20	5960	01:40:27	6027	00:01:07	67	0.0000
nopath	2	3	12	14	679	01:39:34	5974	01:40:31	6031	00:00:57	57	0.0000
nopath	3	6	3	1	667	01:39:22	5962	01:40:36	6036	00:01:14	74	0.0000
nopath	3	6	3	1	667	01:39:37	5977	01:40:37	6037	00:01:00	60	0.0000
nopath	1	3	3	1	763	01:39:29	5969	01:40:52	6052	00:01:23	83	0.0000
nopath	2	4	6	1	708	01:39:50	5990	01:40:57	6057	00:01:07	67	0.0000
nopath	2	3	3	1	679	01:40:09	6009	01:41:02	6062	00:00:53	53	0.0000	00:01:09
nopath	2	6	9	1	748	01:39:53	5993	01:41:04	6064	00:01:11	71	0.0000
nopath	1	2	12	14	504	01:40:18	6018	01:41:06	6066	00:00:48	48	0.0000
nopath	3	2	3	1	679	01:40:04	6004	01:41:15	6075	00:01:11	71	0.0000
nopath	3	6	3	1	667	01:39:49	5989	01:41:16	6076	00:01:27	87	0.0000
nopath	1	4	9	1	792	01:40:11	6011	01:41:25	6085	00:01:14	74	0.0000
nopath	6	4	5	1	696	01:40:45	6045	01:41:42	6102	00:00:57	57	0.0000
nopath	6	2	13	15	748	01:40:22	6022	01:41:42	6102	00:01:20	80	0.0000
nopath	2	4	3	1	708	01:40:40	6040	01:41:45	6105	00:01:05	65	0.0000
nopath	3	6	12	14	667	01:40:36	6036	01:41:47	6107	00:01:11	71	0.0000
nopath	5	1	10	1	785	01:40:30	6030	01:41:56	6116	00:01:26	86	0.0000
nopath	3	5	3	1	621	01:40:54	6054	01:41:56	6116	00:01:02	62	0.0000
nopath	6	5	7	1	380	01:41:13	6073	01:41:58	6118	00:00:45	45	0.0000
nopath	1	3	10	1	763	01:40:39	6039	01:42:02	6122	00:01:23	83	0.0000	00:01:15
nopath	1	5	9	1	785	01:40:36	6036	01:42:13	6133	00:01:37	97	0.0000
nopath	6	1	6	1	832	01:40:51	6051	01:42:14	6134	00:01:23	83	0.0000
nopath	6	1	3	1	832	01:40:58	6058	01:42:17	6137	00:01:19	79	0.0000
nopath	3	6	6	1	667	01:41:15	6075	01:42:26	6146	00:01:11	71	0.0000
nopath	4	2	5	1	708	01:41:13	6073	01:42:34	6154	00:01:21	81	0.0000
nopath	3	6	12	14	667	01:41:31	6091	01:42:37	6157	00:01:06	66	0.0000
nopath	4	1	12	14	792	01:40:33	6033	01:42:40	6160	00:02:07	127	0.0000
nopath	1	3	3	1	763	01:41:32	6092	01:42:42	6162	00:01:10	70	0.0000
nopath	3	6	12	14	667	01:41:46	6106	01:42:43	6163	00:00:57	57	0.0000
nopath	2	3	5	1	679	01:41:31	6091	01:42:47	6167	00:01:16	76	0.0000
nopath	2	4	12	14	708	01:41:32	6092	01:42:50	6170	00:01:18	78	0.0000
nopath	3	6	9	1	667	01:42:00	6120	01:42:51	6171	00:00:51	51	0.0000
nopath	6	1	9	1	832	01:41:29	6089	01:42:51	6171	00:01:22	82	0.0000
nopath	2	4	12	14	708	01:41:37	6097	01:42:53	6173	00:01:16	76	0.0000
nopath	1	2	10	1	504	01:41:43	6103	01:42:57	6177	00:01:14	74	0.0000
nopath	1	2	13	15	504	01:42:14	6134	01:43:09	6189	00:00:55	55	0.0000	00:01:07
nopath	3	7	3	1	302	01:42:49	6169	01:43:24	6204	00:00:35	35	0.0000
nopath	2	1	9	1	504	01:42:20	6140	01:43:27	6207	00:01:07	67	0.0000
nopath	3	6	3	1	667	01:42:18	6138	01:43:28	6208	00:01:10	70	0.0000
nopath	3	2	10	1	679	01:42:14	6134	01:43:29	6209	00:01:15	75	0.0000
nopath	3	6	9	1	667	01:42:29	6149	01:43:30	6210	00:01:01	61	0.0000
nopath	1	3	5	1	763	01:41:55	6115	01:43:32	6212	00:01:37	97	0.0000
nopath	3	6	3	1	667	01:42:46	6166	01:43:37	6217	00:00:51	51	0.0000
nopath	3	5	6	1	621	01:42:48	6168	01:43:39	6219	00:00:51	51	0.0000
nopath	6	3	13	15	667	01:42:45	6165	01:43:46	6226	00:01:01	61	0.0000
nopath	2	3	2	1	679	01:42:29	6149	01:43:52	6232	00:01:23	83	0.0000
nopath	2	3	5	1	679	01:42:39	6159	01:43:55	6235	00:01:16	76	0.0000
nopath	4	2	9	1	708	01:42:56	6176	01:43:56	6236	00:01:00	60	0.0000
nopath	2	1	7	1	504	01:43:17	6197	01:44:01	6241	00:00:44	44	0.0000	00:00:58
nopath	6	2	12	14	748	01:43:01	6181	01:44:06	6246	00:01:05	65	0.0000
nopath	2	3	10	1	679	01:43:07	6187	01:44:12	6252	00:01:05	65	0.0000
nopath	1	7	12	14	542	01:43:29	6209	01:44:16	6256	00:00:47	47	0.0000
nopath	3	6	12	14	667	01:43:06	6186	01:44:17	6257	00:01:11	71	0.0000
nopath	3	6	10	1	667	01:43:11	6191	01:44:19	6259	00:01:08	68	0.0000
nopath	2	4	5	1	708	01:43:26	6206	01:44:19	6259	00:00:53	53	0.0000
nopath	3	6	5	1	667	01:43:28	6208	01:44:26	6266	00:00:58	58	0.0000
nopath	3	6	8	1	667	01:43:30	6210	01:44:30	6270	00:01:00	60	0.0000
nopath	5	3	5	1	621	01:43:01	6181	01:44:33	6273	00:01:32	92	0.0000
nopath	5	4	12	14	650	01:43:31	6211	01:44:39	6279	00:01:08	68	0.0000
nopath	5	1	10	1	785	01:43:13	6193	01:44:41	6281	00:01:28	88	0.0000
nopath	1	3	9	1	763	01:43:21	6201	01:44:42	6282	00:01:21	81	0.0000
nopath	4	7	5	1	331	01:44:14	6254	01:44:45	6285	00:00:31	31	0.0000
nopath	2	3	3	1	679	01:43:30	6210	01:44:47	6287	00:01:17	77	0.0000
nopath	2	3	5	1	679	01:43:47	6227	01:44:49	6289	00:01:02	62	0.0000
nopath	3	6	12	14	667	01:43:32	6212	01:44:57	6297	00:01:25	85	0.0000
nopath	5	2	12	14	701	01:43:55	6235	01:45:03	6303	00:01:08	68	0.0000	00:01:07
nopath	5	1	12	14	785	01:43:42	6222	01:45:06	6306	00:01:24	84	0.0000
nopath	5	1	5	1	785	01:44:01	6241	01:45:11	6311	00:01:10	70	0.0000
nopath	1	3	13	15	763	01:44:14	6254	01:45:15	6315	00:01:01	61	0.0000
nopath	5	3	12	14	621	01:44:35	6275	01:45:23	6323	00:00:48	48	0.0000
nopath	5	6	5	1	380	01:44:52	6292	01:45:24	6324	00:00:32	32	0.0000
nopath	2	7	3	1	458	01:44:37	6277	01:45:33	6333	00:00:56	56	0.0000
nopath	2	4	3	1	708	01:44:51	6291	01:45:49	6349	00:00:58	58	0.0000
nopath	5	6	5	1	380	01:45:18	6318	01:45:51	6351	00:00:33	33	0.0000
nopath	3	6	3	1	667	01:44:55	6295	01:45:56	6356	00:01:01	61	0.0000
nopath	3	6	9	1	667	01:45:01	6301	01:45:58	6358	00:00:57	57	0.0000
nopath	3	6	6	1	667	01:45:07	6307	01:46:00	6360	00:00:53	53	0.0000	00:01:04
nopath	6	3	9	1	667	01:44:49	6289	01:46:03	6363	00:01:14	74	0.0000
nopath	4	3	12	14	375	01:45:23	6323	01:46:14	6374	00:00:51	51	0.0000
nopath	5	1	12	14	785	01:45:13	6313	01:46:14	6374	00:01:01	61	0.0000
nopath	1	4	10	1	792	01:45:11	6311	01:46:15	6375	00:01:04	64	0.0000
nopath	3	6	9	1	667	01:45:24	6324	01:46:25	6385	00:01:01	61	0.0000
nopath	1	3	12	14	763	01:45:30	6330	01:46:30	6390	00:01:00	60	0.0000
nopath	1	2	10	1	504	01:45:43	6343	01:46:30	6390	00:00:47	47	0.0000
nopath	6	1	12	14	832	01:45:27	6327	01:46:30	6390	00:01:03	63	0.0000
nopath	1	3	12	14	763	01:45:39	6339	01:46:37	6397	00:00:58	58	0.0000
nopath	2	1	10	1	504	01:45:22	6322	01:46:47	6407	00:01:25	85	0.0000
nopath	2	1	9	1	504	01:46:06	6366	01:46:55	6415	00:00:49	49	0.0000
nopath	2	4	13	15	708	01:45:30	6330	01:47:18	6438	00:01:48	108	0.0000	00:01:11
nopath	6	2	3	1	748	01:46:21	6381	01:47:18	6438	00:00:57	57	0.0000
nopath	1	3	5	1	763	01:45:58	6358	01:47:34	6454	00:01:36	96	0.0000
nopath	2	4	5	1	708	01:45:55	6355	01:47:35	6455	00:01:40	100	0.0000
nopath	3	6	5	1	667	01:46:30	6390	01:47:36	6456	00:01:06	66	0.0000
nopath	3	6	5	1	667	01:46:31	6391	01:47:38	6458	00:01:07	67	0.0000
nopath	5	3	3	1	621	01:46:43	6403	01:47:43	6463	00:01:00	60	0.0000
nopath	5	3	5	1	621	01:46:48	6408	01:47:46	6466	00:00:58	58	0.0000
nopath	3	4	5	1	375	01:46:40	6400	01:47:48	6468	00:01:08	68	0.0000
nopath	3	2	12	14	679	01:46:32	6392	01:47:50	6470	00:01:18	78	0.0000
nopath	1	4	9	1	792	01:46:24	6384	01:47:55	6475	00:01:31	91	0.0000
nopath	3	6	12	14	667	01:46:34	6394	01:48:06	6486	00:01:32	92	0.0000	00:01:11
nopath	6	2	13	15	748	01:47:12	6432	01:48:11	6491	00:00:59	59	0.0000
nopath	6	1	9	1	832	01:47:08	6428	01:48:11	6491	00:01:03	63	0.0000
nopath	1	2	13	15	504	01:47:20	6440	01:48:15	6495	00:00:55	55	0.0000
nopath	6	3	12	14	667	01:47:20	6440	01:48:16	6496	00:00:56	56	0.0000
nopath	5	4	3	1	650	01:46:56	6416	01:48:18	6498	00:01:22	82	0.0000
nopath	3	7	13	15	302	01:47:34	6454	01:48:24	6504	00:00:50	50	0.0000
nopath	4	2	9	1	708	01:47:12	6432	01:48:25	6505	00:01:13	73	0.0000
nopath	2	4	3	1	708	01:47:17	6437	01:48:35	6515	00:01:18	78	0.0000
nopath	4	1	2	1	792	01:47:23	6443	01:48:38	6518	00:01:15	75	0.0000
nopath	1	3	13	15	763	01:47:22	6442	01:48:39	6519	00:01:17	77	0.0000
nopath	5	1	3	1	785	01:47:45	6465	01:48:51	6531	00:01:06	66	0.0000
nopath	1	2	5	1	504	01:47:53	6473	01:48:55	6535	00:01:02	62	0.0000
nopath	5	1	3	1	785	01:47:55	6475	01:48:55	6535	00:01:00	60	0.0000
nopath	5	7	3	1	577	01:48:05	6485	01:48:59	6539	00:00:54	54	0.0000
nopath	1	7	5	1	542	01:48:07	6487	01:49:02	6542	00:00:55	55	0.0000	00:00:51
nopath	2	3	12	14	679	01:47:22	6442	01:49:03	6543	00:01:41	101	0.0000
nopath	2	6	13	15	748	01:48:06	6486	01:49:04	6544	00:00:58	58	0.0000
nopath	3	2	3	1	679	01:47:51	6471	01:49:05	6545	00:01:14	74	0.0000
nopath	2	3	3	1	679	01:47:32	6452	01:49:05	6545	00:01:33	93	0.0000
nopath	1	3	12	14	763	01:47:50	6470	01:49:09	6549	00:01:19	79	0.0000
nopath	2	7	13	15	458	01:48:27	6507	01:49:15	6555	00:00:48	48	0.0000
nopath	3	6	9	1	667	01:48:08	6488	01:49:16	6556	00:01:08	68	0.0000
nopath	3	6	5	1	667	01:48:15	6495	01:49:17	6557	00:01:02	62	0.0000
nopath	3	6	3	1	667	01:48:23	6503	01:49:20	6560	00:00:57	57	0.0000
nopath	2	3	3	1	679	01:48:33	6513	01:49:30	6570	00:00:57	57	0.0000
nopath	2	4	3	1	708	01:48:38	6518	01:49:33	6573	00:00:55	55	0.0000
nopath	2	3	3	1	679	01:48:43	6523	01:49:52	6592	00:01:09	69	0.0000
nopath	2	3	12	14	679	01:48:54	6534	01:49:55	6595	00:01:01	61	0.0000
nopath	1	2	9	1	504	01:49:14	6554	01:49:58	6598	00:00:44	44	0.0000
nopath	5	3	8	1	621	01:48:39	6519	01:50:03	6603	00:01:24	84	0.0000	00:01:08
nopath	5	1	9	1	785	01:48:31	6511	01:50:06	6606	00:01:35	95	0.0000
nopath	3	5	13	15	621	01:48:25	6505	01:50:10	6610	00:01:45	105	0.0000
nopath	2	3	8	1	679	01:48:57	6537	01:50:22	6622	00:01:25	85	0.0000
nopath	2	3	6	1	679	01:49:05	6545	01:50:25	6625	00:01:20	80	0.0000
nopath	3	6	7	1	667	01:49:00	6540	01:50:25	6625	00:01:25	85	0.0000
nopath	3	6	3	1	667	01:49:07	6547	01:50:29	6629	00:01:22	82	0.0000
nopath	3	6	3	1	667	01:49:39	6579	01:50:33	6633	00:00:54	54	0.0000
nopath	3	6	3	1	667	01:49:41	6581	01:50:36	6636	00:00:55	55	0.0000
nopath	3	1	12	14	763	01:49:25	6565	01:50:45	6645	00:01:20	80	0.0000
nopath	6	7	12	14	624	01:49:53	6593	01:50:50	6650	00:00:57	57	0.0000
nopath	6	1	9	1	832	01:49:53	6593	01:50:59	6659	00:01:06	66	0.0000
nopath	2	4	9	1	708	01:49:59	6599	01:51:05	6665	00:01:06	66	0.0000	00:01:14
nopath	3	6	3	1	667	01:49:52	6592	01:51:06	6666	00:01:14	74	0.0000
nopath	3	6	9	1	667	01:50:13	6613	01:51:07	6667	00:00:54	54	0.0000
nopath	5	3	2	1	621	01:50:12	6612	01:51:13	6673	00:01:01	61	0.0000
nopath	3	6	13	15	667	01:50:16	6616	01:51:13	6673	00:00:57	57	0.0000
nopath	3	6	5	1	667	01:50:24	6624	01:51:15	6675	00:00:51	51	0.0000
nopath	6	1	9	1	832	01:50:08	6608	01:51:34	6694	00:01:26	86	0.0000
nopath	1	2	12	14	504	01:50:54	6654	01:51:41	6701	00:00:47	47	0.0000
nopath	4	5	2	1	650	01:50:50	6650	01:51:46	6706	00:00:56	56	0.0000
nopath	5	7	3	1	577	01:50:39	6639	01:51:51	6711	00:01:12	72	0.0000
nopath	3	6	10	1	667	01:51:04	6664	01:51:54	6714	00:00:50	50	0.0000
nopath	4	1	5	1	792	01:50:07	6607	01:51:56	6716	00:01:49	109	0.0000
nopath	3	6	3	1	667	01:51:06	6666	01:51:57	6717	00:00:51	51	0.0000
nopath	4	7	10	1	331	01:51:17	6677	01:52:05	6725	00:00:48	48	0.0000	00:00:39
nopath	6	7	5	1	624	01:51:08	6668	01:52:18	6738	00:01:10	70	0.0000
nopath	2	3	5	1	679	01:51:16	6676	01:52:24	6744	00:01:08	68	0.0000
nopath	2	4	12	14	708	01:51:04	6664	01:52:26	6746	00:01:22	82	0.0000
nopath	3	6	9	1	667	01:51:20	6680	01:52:26	6746	00:01:06	66	0.0000
nopath	3	6	12	14	667	01:51:21	6681	01:52:29	6749	00:01:08	68	0.0000
nopath	5	3	3	1	621	01:51:26	6686	01:52:33	6753	00:01:07	67	0.0000
nopath	3	6	2	1	667	01:51:35	6695	01:52:38	6758	00:01:03	63	0.0000
nopath	5	2	9	1	701	01:51:39	6699	01:52:43	6763	00:01:04	64	0.0000
nopath	1	3	10	1	763	01:51:36	6696	01:52:44	6764	00:01:08	68	0.0000
nopath	1	4	9	1	792	01:50:58	6658	01:52:45	6765	00:01:47	107	0.0000
nopath	3	6	12	14	667	01:51:36	6696	01:52:56	6776	00:01:20	80	0.0000
nopath	3	5	5	1	621	01:51:39	6699	01:53:01	6781	00:01:22	82	0.0000	00:01:05
nopath	2	5	9	1	701	01:51:08	6668	01:53:13	6793	00:02:05	125	0.0000
nopath	6	3	3	1	667	01:52:26	6746	01:53:15	6795	00:00:49	49	0.0000
nopath	3	6	5	1	667	01:52:43	6763	01:53:33	6813	00:00:50	50	0.0000
nopath	1	3	13	15	763	01:52:26	6746	01:53:35	6815	00:01:09	69	0.0000
nopath	3	6	7	1	667	01:52:46	6766	01:53:36	6816	00:00:50	50	0.0000
nopath	1	3	3	1	763	01:52:48	6768	01:53:47	6827	00:00:59	59	0.0000
nopath	6	2	9	1	748	01:52:52	6772	01:53:55	6835	00:01:03	63	0.0000
nopath	2	3	6	1	679	01:52:27	6747	01:53:56	6836	00:01:29	89	0.0000
nopath	2	4	12	14	708	01:52:52	6772	01:53:58	6838	00:01:06	66	0.0000
nopath	2	3	3	1	679	01:53:03	6783	01:54:00	6840	00:00:57	57	0.0000	00:01:14
nopath	2	3	5	1	679	01:53:04	6784	01:54:03	6843	00:00:59	59	0.0000
nopath	2	4	6	1	708	01:53:08	6788	01:54:06	6846	00:00:58	58	0.0000
nopath	1	2	5	1	504	01:53:17	6797	01:54:10	6850	00:00:53	53	0.0000
nopath	5	1	12	14	785	01:53:18	6798	01:54:20	6860	00:01:02	62	0.0000
nopath	1	5	10	1	785	01:53:11	6791	01:54:21	6861	00:01:10	70	0.0000
nopath	1	6	3	1	832	01:53:16	6796	01:54:26	6866	00:01:10	70	0.0000
nopath	6	3	12	14	667	01:53:35	6815	01:54:26	6866	00:00:51	51	0.0000
nopath	2	1	3	1	504	01:53:27	6807	01:54:37	6877	00:01:10	70	0.0000
nopath	1	3	5	1	763	01:52:56	6776	01:54:42	6882	00:01:46	106	0.0000
nopath	1	3	10	1	763	01:53:10	6790	01:54:45	6885	00:01:35	95	0.0000
nopath	2	3	9	1	679	01:53:33	6813	01:54:48	6888	00:01:15	75	0.0000
nopath	3	6	13	15	667	01:53:31	6811	01:54:49	6889	00:01:18	78	0.0000
nopath	2	3	12	14	679	01:53:51	6831	01:54:51	6891	00:01:00	60	0.0000
nopath	3	6	3	1	667	01:53:50	6830	01:54:52	6892	00:01:02	62	0.0000
nopath	3	6	6	1	667	01:53:56	6836	01:54:55	6895	00:00:59	59	0.0000
nopath	3	4	3	1	375	01:54:13	6853	01:55:08	6908	00:00:55	55	0.0000	00:00:49
nopath	3	2	12	14	679	01:54:01	6841	01:55:10	6910	00:01:09	69	0.0000
nopath	3	1	3	1	763	01:53:54	6834	01:55:15	6915	00:01:21	81	0.0000
nopath	2	4	6	1	708	01:54:07	6847	01:55:15	6915	00:01:08	68	0.0000
nopath	6	2	3	1	748	01:53:39	6819	01:55:15	6915	00:01:36	96	0.0000
nopath	2	4	3	1	708	01:54:08	6848	01:55:16	6916	00:01:08	68	0.0000
nopath	1	2	12	14	504	01:53:59	6839	01:55:22	6922	00:01:23	83	0.0000
nopath	4	6	5	1	696	01:54:08	6848	01:55:26	6926	00:01:18	78	0.0000
nopath	3	6	6	1	667	01:54:10	6850	01:55:29	6929	00:01:19	79	0.0000
nopath	6	1	3	1	832	01:54:26	6866	01:55:29	6929	00:01:03	63	0.0000
nopath	5	1	3	1	785	01:53:53	6833	01:55:36	6936	00:01:43	103	0.0000
nopath	5	1	3	1	785	01:54:38	6878	01:55:40	6940	00:01:02	62	0.0000
nopath	5	1	5	1	785	01:54:40	6880	01:55:42	6942	00:01:02	62	0.0000
nopath	6	1	3	1	832	01:54:52	6892	01:55:55	6955	00:01:03	63	0.0000
nopath	2	3	13	15	679	01:54:36	6876	01:55:55	6955	00:01:19	79	0.0000
nopath	3	5	12	14	621	01:55:05	6905	01:55:58	6958	00:00:53	53	0.0000
nopath	4	2	3	1	708	01:54:18	6858	01:56:09	6969	00:01:51	111	0.0000	00:01:16
nopath	5	2	3	1	701	01:55:02	6902	01:56:15	6975	00:01:13	73	0.0000
nopath	2	1	10	1	504	01:54:49	6889	01:56:17	6977	00:01:28	88	0.0000
nopath	4	1	7	1	792	01:54:10	6850	01:56:19	6979	00:02:09	129	0.0000
nopath	1	2	9	1	504	01:55:26	6926	01:56:21	6981	00:00:55	55	0.0000
nopath	6	2	12	14	748	01:55:36	6936	01:56:34	6994	00:00:58	58	0.0000
nopath	1	2	12	14	504	01:55:47	6947	01:56:37	6997	00:00:50	50	0.0000
nopath	3	6	13	15	667	01:55:26	6926	01:56:40	7000	00:01:14	74	0.0000
nopath	2	3	3	1	679	01:54:50	6890	01:56:42	7002	00:01:52	112	0.0000
nopath	3	6	5	1	667	01:55:30	6930	01:56:45	7005	00:01:15	75	0.0000
nopath	5	1	5	1	785	01:55:36	6936	01:56:46	7006	00:01:10	70	0.0000
nopath	1	7	13	15	542	01:55:54	6954	01:56:46	7006	00:00:52	52	0.0000
nopath	5	1	10	1	785	01:55:42	6942	01:56:48	7008	00:01:06	66	0.0000
nopath	3	6	3	1	667	01:55:36	6936	01:56:50	7010	00:01:14	74	0.0000
nopath	3	2	12	14	679	01:54:25	6865	01:56:56	7016	00:02:31	151	0.0000
nopath	3	7	6	1	302	01:56:12	6972	01:56:57	7017	00:00:45	45	0.0000
nopath	3	2	5	1	679	01:55:09	6909	01:56:59	7019	00:01:50	110	0.0000
nopath	6	4	3	1	696	01:55:53	6953	01:57:02	7022	00:01:09	69	0.0000	00:01:08
nopath	2	1	12	14	504	01:56:16	6976	01:57:07	7027	00:00:51	51	0.0000
nopath	6	1	5	1	832	01:55:39	6939	01:57:11	7031	00:01:32	92	0.0000
nopath	1	2	12	14	504	01:56:10	6970	01:57:12	7032	00:01:02	62	0.0000
nopath	5	3	5	1	621	01:56:02	6962	01:57:14	7034	00:01:12	72	0.0000
nopath	3	6	12	14	667	01:56:01	6961	01:57:17	7037	00:01:16	76	0.0000
nopath	3	6	5	1	667	01:56:21	6981	01:57:20	7040	00:00:59	59	0.0000
nopath	6	5	5	1	380	01:56:26	6986	01:57:22	7042	00:00:56	56	0.0000
nopath	1	4	5	1	792	01:56:04	6964	01:57:25	7045	00:01:21	81	0.0000
nopath	2	3	12	14	679	01:55:00	6900	01:57:25	7045	00:02:25	145	0.0000
nopath	4	2	9	1	708	01:55:26	6926	01:57:25	7045	00:01:59	119	0.0000
nopath	1	3	12	14	763	01:56:21	6981	01:57:29	7049	00:01:08	68	0.0000
nopath	3	6	12	14	667	01:56:40	7000	01:57:33	7053	00:00:53	53	0.0000
nopath	3	6	12	14	667	01:56:44	7004	01:57:36	7056	00:00:52	52	0.0000
nopath	2	1	9	1	504	01:56:49	7009	01:57:36	7056	00:00:47	47	0.0000
nopath	5	3	13	15	621	01:56:21	6981	01:57:46	7066	00:01:25	85	0.0000
nopath	5	1	5	1	785	01:56:28	6988	01:57:51	7071	00:01:23	83	0.0000
nopath	3	5	9	1	621	01:57:15	7035	01:58:06	7086	00:00:51	51	0.0000	00:00:52
nopath	2	4	3	1	708	01:57:00	7020	01:58:15	7095	00:01:15	75	0.0000
nopath	5	1	10	1	785	01:56:40	7000	01:58:16	7096	00:01:36	96	0.0000
nopath	3	6	13	15	667	01:57:26	7046	01:58:17	7097	00:00:51	51	0.0000
nopath	3	6	9	1	667	01:57:35	7055	01:58:25	7105	00:00:50	50	0.0000
nopath	5	6	4	1	380	01:57:54	7074	01:58:37	7117	00:00:43	43	0.0000
nopath	3	1	10	1	763	01:57:32	7052	01:58:42	7122	00:01:10	70	0.0000
nopath	2	4	3	1	708	01:57:57	7077	01:58:49	7129	00:00:52	52	0.0000
nopath	2	3	5	1	679	01:57:58	7078	01:58:51	7131	00:00:53	53	0.0000
nopath	6	1	5	1	832	01:57:34	7054	01:58:51	7131	00:01:17	77	0.0000
nopath	2	3	3	1	679	01:57:59	7079	01:58:54	7134	00:00:55	55	0.0000
nopath	6	1	5	1	832	01:57:57	7077	01:59:01	7141	00:01:04	64	0.0000	00:01:12
nopath	1	3	3	1	763	01:57:58	7078	01:59:06	7146	00:01:08	68	0.0000
nopath	3	6	13	15	667	01:58:08	7088	01:59:10	7150	00:01:02	62	0.0000
nopath	4	7	9	1	331	01:58:41	7121	01:59:11	7151	00:00:30	30	0.0000
nopath	4	2	8	1	708	01:58:17	7097	01:59:19	7159	00:01:02	62	0.0000
nopath	4	1	10	1	792	01:58:02	7082	01:59:24	7164	00:01:22	82	0.0000
nopath	2	3	13	15	679	01:58:13	7093	01:59:30	7170	00:01:17	77	0.0000
nopath	5	1	9	1	785	01:58:23	7103	01:59:31	7171	00:01:08	68	0.0000
nopath	2	3	13	15	679	01:58:37	7117	01:59:34	7174	00:00:57	57	0.0000
nopath	2	4	3	1	708	01:58:42	7122	01:59:37	7177	00:00:55	55	0.0000
nopath	1	3	5	1	763	01:58:27	7107	01:59:45	7185	00:01:18	78	0.0000
nopath	1	3	13	15	763	01:58:48	7128	01:59:51	7191	00:01:03	63	0.0000
nopath	2	7	12	14	458	01:59:03	7143	01:59:54	7194	00:00:51	51	0.0000
nopath	1	3	5	1	763	01:58:53	7133	01:59:55	7195	00:01:02	62	0.0000
nopath	6	2	5	1	748	01:58:46	7126	02:00:05	7205	00:01:19	79	0.0000	00:01:16
nopath	1	2	10	1	504	01:59:16	7156	02:00:11	7211	00:00:55	55	0.0000
nopath	6	3	9	1	667	01:57:48	7068	02:00:13	7213	00:02:25	145	0.0000
nopath	2	3	12	14	679	01:59:18	7158	02:00:24	7224	00:01:06	66	0.0000
nopath	2	4	9	1	708	01:59:16	7156	02:00:25	7225	00:01:09	69	0.0000
nopath	3	6	9	1	667	01:58:53	7133	02:00:46	7246	00:01:53	113	0.0000
nopath	5	4	10	1	650	01:59:34	7174	02:00:48	7248	00:01:14	74	0.0000
nopath	2	4	5	1	708	01:59:24	7164	02:00:55	7255	00:01:31	91	0.0000
nopath	3	2	5	1	679	01:59:09	7149	02:00:55	7255	00:01:46	106	0.0000
nopath	3	6	13	15	667	01:59:30	7170	02:01:00	7260	00:01:30	90	0.0000	00:01:05
nopath	3	6	5	1	667	01:59:56	7196	02:01:03	7263	00:01:07	67	0.0000
nopath	1	3	9	1	763	02:00:05	7205	02:01:03	7263	00:00:58	58	0.0000
nopath	3	6	6	1	667	02:00:03	7203	02:01:05	7265	00:01:02	62	0.0000
nopath	1	2	5	1	504	02:00:31	7231	02:01:14	7274	00:00:43	43	0.0000
nopath	2	4	9	1	708	02:00:23	7223	02:01:15	7275	00:00:52	52	0.0000
nopath	5	7	12	14	577	01:59:54	7194	02:01:28	7288	00:01:34	94	0.0000
nopath	6	1	2	1	832	02:00:37	7237	02:01:41	7301	00:01:04	64	0.0000
nopath	2	4	3	1	708	02:00:26	7226	02:01:45	7305	00:01:19	79	0.0000
nopath	1	5	5	1	785	02:00:35	7235	02:01:53	7313	00:01:18	78	0.0000
nopath	3	2	12	14	679	02:00:43	7243	02:01:54	7314	00:01:11	71	0.0000
nopath	5	4	5	1	650	02:00:56	7256	02:02:01	7321	00:01:05	65	0.0000	00:01:10
nopath	3	6	8	1	667	02:00:49	7249	02:02:06	7326	00:01:17	77	0.0000
nopath	5	1	3	1	785	02:01:02	7262	02:02:10	7330	00:01:08	68	0.0000
nopath	2	6	12	14	748	02:01:13	7273	02:02:16	7336	00:01:03	63	0.0000
nopath	3	6	9	1	667	02:01:22	7282	02:02:26	7346	00:01:04	64	0.0000
nopath	4	1	12	14	792	02:00:50	7250	02:02:27	7347	00:01:37	97	0.0000
nopath	6	2	3	1	748	02:01:23	7283	02:02:35	7355	00:01:12	72	0.0000
nopath	3	6	12	14	667	02:01:43	7303	02:02:36	7356	00:00:53	53	0.0000
nopath	2	4	9	1	708	02:01:31	7291	02:02:36	7356	00:01:05	65	0.0000
nopath	2	4	3	1	708	02:01:43	7303	02:02:39	7359	00:00:56	56	0.0000
nopath	3	6	5	1	667	02:01:55	7315	02:02:48	7368	00:00:53	53	0.0000
nopath	1	2	9	1	504	02:02:06	7326	02:02:57	7377	00:00:51	51	0.0000
nopath	6	7	12	14	624	02:01:39	7299	02:02:58	7378	00:01:19	79	0.0000
nopath	2	3	3	1	679	02:01:57	7317	02:03:02	7382	00:01:05	65	0.0000	00:01:15
nopath	4	2	9	1	708	02:02:08	7328	02:03:05	7385	00:00:57	57	0.0000
nopath	1	4	5	1	792	02:02:00	7320	02:03:06	7386	00:01:06	66	0.0000
nopath	3	5	9	1	621	02:02:12	7332	02:03:15	7395	00:01:03	63	0.0000
nopath	1	3	10	1	763	02:02:12	7332	02:03:16	7396	00:01:04	64	0.0000
nopath	3	6	12	14	667	02:02:23	7343	02:03:17	7397	00:00:54	54	0.0000
nopath	1	4	3	1	792	02:02:20	7340	02:03:19	7399	00:00:59	59	0.0000
nopath	1	2	9	1	504	02:02:43	7363	02:03:33	7413	00:00:50	50	0.0000
nopath	6	3	12	14	667	02:02:31	7351	02:03:34	7414	00:01:03	63	0.0000
nopath	3	4	9	1	375	02:02:53	7373	02:03:36	7416	00:00:43	43	0.0000
nopath	2	3	12	14	679	02:02:23	7343	02:03:43	7423	00:01:20	80	0.0000
nopath	5	3	9	1	621	02:02:49	7369	02:03:53	7433	00:01:04	64	0.0000
nopath	3	6	5	1	667	02:02:56	7376	02:03:59	7439	00:01:03	63	0.0000
nopath	2	1	3	1	504	02:03:13	7393	02:04:01	7441	00:00:48	48	0.0000	00:01:02
nopath	4	1	3	1	792	02:02:30	7350	02:04:03	7443	00:01:33	93	0.0000
nopath	1	3	12	14	763	02:02:41	7361	02:04:03	7443	00:01:22	82	0.0000
nopath	1	3	3	1	763	02:02:49	7369	02:04:05	7445	00:01:16	76	0.0000
nopath	2	4	12	14	708	02:03:01	7381	02:04:09	7449	00:01:08	68	0.0000
nopath	2	3	10	1	679	02:03:16	7396	02:04:12	7452	00:00:56	56	0.0000
nopath	5	1	13	15	785	02:02:39	7359	02:04:15	7455	00:01:36	96	0.0000
nopath	3	6	12	14	667	02:03:13	7393	02:04:16	7456	00:01:03	63	0.0000
nopath	6	1	3	1	832	02:03:06	7386	02:04:17	7457	00:01:11	71	0.0000
nopath	3	6	3	1	667	02:03:23	7403	02:04:18	7458	00:00:55	55	0.0000
nopath	2	1	6	1	504	02:03:37	7417	02:04:36	7476	00:00:59	59	0.0000
nopath	1	7	5	1	542	02:03:52	7432	02:04:44	7484	00:00:52	52	0.0000
nopath	2	3	13	15	679	02:03:28	7408	02:04:45	7485	00:01:17	77	0.0000
nopath	2	3	5	1	679	02:03:32	7412	02:04:48	7488	00:01:16	76	0.0000
nopath	3	6	12	14	667	02:03:50	7430	02:04:49	7489	00:00:59	59	0.0000
nopath	3	2	13	15	679	02:03:44	7424	02:04:52	7492	00:01:08	68	0.0000
nopath	3	6	12	14	667	02:04:04	7444	02:04:55	7495	00:00:51	51	0.0000
nopath	6	2	12	14	748	02:03:55	7435	02:05:06	7506	00:01:11	71	0.0000	00:01:11
nopath	3	7	10	1	302	02:04:27	7467	02:05:07	7507	00:00:40	40	0.0000
nopath	2	7	13	15	458	02:04:25	7465	02:05:11	7511	00:00:46	46	0.0000
nopath	2	3	9	1	679	02:04:14	7454	02:05:12	7512	00:00:58	58	0.0000
nopath	5	6	13	15	380	02:04:21	7461	02:05:13	7513	00:00:52	52	0.0000
nopath	3	6	5	1	667	02:04:09	7449	02:05:26	7526	00:01:17	77	0.0000
nopath	2	1	12	14	504	02:04:26	7466	02:05:28	7528	00:01:02	62	0.0000
nopath	5	3	9	1	621	02:04:37	7477	02:05:31	7531	00:00:54	54	0.0000
nopath	5	1	12	14	785	02:04:11	7451	02:05:42	7542	00:01:31	91	0.0000
nopath	4	3	13	15	375	02:04:49	7489	02:05:45	7545	00:00:56	56	0.0000
nopath	4	7	10	1	331	02:05:06	7506	02:05:46	7546	00:00:40	40	0.0000
nopath	2	3	5	1	679	02:04:57	7497	02:05:51	7551	00:00:54	54	0.0000
nopath	3	6	5	1	667	02:04:41	7481	02:05:56	7556	00:01:15	75	0.0000
nopath	3	6	5	1	667	02:04:57	7497	02:05:58	7558	00:01:01	61	0.0000
nopath	3	6	3	1	667	02:05:10	7510	02:06:01	7561	00:00:51	51	0.0000	00:01:01
nopath	5	3	12	14	621	02:05:14	7514	02:06:04	7564	00:00:50	50	0.0000
nopath	5	1	9	1	785	02:04:57	7497	02:06:06	7566	00:01:09	69	0.0000
nopath	1	2	2	1	504	02:05:23	7523	02:06:08	7568	00:00:45	45	0.0000
nopath	6	3	9	1	667	02:05:27	7527	02:06:17	7577	00:00:50	50	0.0000
nopath	5	1	12	14	785	02:05:14	7514	02:06:20	7580	00:01:06	66	0.0000
nopath	1	3	13	15	763	02:04:40	7480	02:06:25	7585	00:01:45	105	0.0000
nopath	3	6	12	14	667	02:05:24	7524	02:06:27	7587	00:01:03	63	0.0000
nopath	3	6	10	1	667	02:05:30	7530	02:06:28	7588	00:00:58	58	0.0000
nopath	3	5	5	1	621	02:05:41	7541	02:06:32	7592	00:00:51	51	0.0000
nopath	6	5	12	14	380	02:05:42	7542	02:06:34	7594	00:00:52	52	0.0000
nopath	2	1	6	1	504	02:05:42	7542	02:06:39	7599	00:00:57	57	0.0000
nopath	1	3	9	1	763	02:05:34	7534	02:06:42	7602	00:01:08	68	0.0000
nopath	1	5	5	1	785	02:05:19	7519	02:06:43	7603	00:01:24	84	0.0000
nopath	2	3	9	1	679	02:05:03	7503	02:06:47	7607	00:01:44	104	0.0000
nopath	5	1	3	1	785	02:05:32	7532	02:06:51	7611	00:01:19	79	0.0000
nopath	2	4	5	1	708	02:06:00	7560	02:06:54	7614	00:00:54	54	0.0000
nopath	3	6	12	14	667	02:05:50	7550	02:06:57	7617	00:01:07	67	0.0000
nopath	3	5	6	1	621	02:06:03	7563	02:06:58	7618	00:00:55	55	0.0000
nopath	4	1	3	1	792	02:06:15	7575	02:07:20	7640	00:01:05	65	0.0000	00:01:32
nopath	3	6	3	1	667	02:06:34	7594	02:07:25	7645	00:00:51	51	0.0000
nopath	3	4	12	14	375	02:07:03	7623	02:07:35	7655	00:00:32	32	0.0000
nopath	2	3	9	1	679	02:06:47	7607	02:07:42	7662	00:00:55	55	0.0000
nopath	3	6	9	1	667	02:06:53	7613	02:07:43	7663	00:00:50	50	0.0000
nopath	3	6	6	1	667	02:06:58	7618	02:07:47	7667	00:00:49	49	0.0000
nopath	2	4	3	1	708	02:06:53	7613	02:07:47	7667	00:00:54	54	0.0000
nopath	2	3	7	1	679	02:06:53	7613	02:07:49	7669	00:00:56	56	0.0000
nopath	1	3	9	1	763	02:06:41	7601	02:07:56	7676	00:01:15	75	0.0000
nopath	6	1	10	1	832	02:06:55	7615	02:07:56	7676	00:01:01	61	0.0000
nopath	1	2	13	15	504	02:06:59	7619	02:07:59	7679	00:01:00	60	0.0000
nopath	6	1	9	1	832	02:06:57	7617	02:07:59	7679	00:01:02	62	0.0000
nopath	1	4	9	1	792	02:06:57	7617	02:07:59	7679	00:01:02	62	0.0000
nopath	1	3	5	1	763	02:06:59	7619	02:08:02	7682	00:01:03	63	0.0000	00:01:14
nopath	5	3	12	14	621	02:07:29	7649	02:08:24	7704	00:00:55	55	0.0000
nopath	1	3	9	1	763	02:07:35	7655	02:08:34	7714	00:00:59	59	0.0000
nopath	2	1	9	1	504	02:07:37	7657	02:08:37	7717	00:01:00	60	0.0000
nopath	3	2	3	1	679	02:07:25	7645	02:08:47	7727	00:01:22	82	0.0000
nopath	3	1	9	1	763	02:07:20	7640	02:08:52	7732	00:01:32	92	0.0000
nopath	6	2	7	1	748	02:07:46	7666	02:08:55	7735	00:01:09	69	0.0000
nopath	2	3	10	1	679	02:08:04	7684	02:08:56	7736	00:00:52	52	0.0000
nopath	1	2	12	14	504	02:08:02	7682	02:09:02	7742	00:01:00	60	0.0000	00:00:54
nopath	2	4	12	14	708	02:08:10	7690	02:09:04	7744	00:00:54	54	0.0000
nopath	1	2	3	1	504	02:08:18	7698	02:09:06	7746	00:00:48	48	0.0000
nopath	4	2	10	1	708	02:07:55	7675	02:09:15	7755	00:01:20	80	0.0000
nopath	6	3	6	1	667	02:08:16	7696	02:09:16	7756	00:01:00	60	0.0000
nopath	3	6	5	1	667	02:08:12	7692	02:09:16	7756	00:01:04	64	0.0000
nopath	5	7	3	1	577	02:08:05	7685	02:09:17	7757	00:01:12	72	0.0000
nopath	5	1	12	14	785	02:08:36	7716	02:09:37	7777	00:01:01	61	0.0000
nopath	2	3	12	14	679	02:08:25	7705	02:09:43	7783	00:01:18	78	0.0000
nopath	4	2	12	14	708	02:08:34	7714	02:09:46	7786	00:01:12	72	0.0000
nopath	1	3	12	14	763	02:08:42	7722	02:09:48	7788	00:01:06	66	0.0000
nopath	3	6	13	15	667	02:08:54	7734	02:10:00	7800	00:01:06	66	0.0000	00:00:58
nopath	3	6	3	1	667	02:09:02	7742	02:10:01	7801	00:00:59	59	0.0000
nopath	3	6	6	1	667	02:09:10	7750	02:10:03	7803	00:00:53	53	0.0000
nopath	5	1	3	1	785	02:09:06	7746	02:10:06	7806	00:01:00	60	0.0000
nopath	6	7	13	15	624	02:08:45	7725	02:10:11	7811	00:01:26	86	0.0000
nopath	2	3	3	1	679	02:09:11	7751	02:10:12	7812	00:01:01	61	0.0000
nopath	3	6	12	14	667	02:09:20	7760	02:10:26	7826	00:01:06	66	0.0000
nopath	5	2	12	14	701	02:09:14	7754	02:10:26	7826	00:01:12	72	0.0000
nopath	6	2	9	1	748	02:09:33	7773	02:10:31	7831	00:00:58	58	0.0000
nopath	2	3	3	1	679	02:09:32	7772	02:10:42	7842	00:01:10	70	0.0000
nopath	3	6	9	1	667	02:09:49	7789	02:10:45	7845	00:00:56	56	0.0000
nopath	2	4	12	14	708	02:09:42	7782	02:10:47	7847	00:01:05	65	0.0000
nopath	3	6	3	1	667	02:09:57	7797	02:10:51	7851	00:00:54	54	0.0000
nopath	3	6	10	1	667	02:10:08	7808	02:11:00	7860	00:00:52	52	0.0000	00:00:56
nopath	6	1	12	14	832	02:09:58	7798	02:11:01	7861	00:01:03	63	0.0000
nopath	3	2	12	14	679	02:09:55	7795	02:11:06	7866	00:01:11	71	0.0000
nopath	1	3	5	1	763	02:10:04	7804	02:11:12	7872	00:01:08	68	0.0000
nopath	3	6	12	14	667	02:10:14	7814	02:11:16	7876	00:01:02	62	0.0000
nopath	1	3	12	14	763	02:10:14	7814	02:11:16	7876	00:01:02	62	0.0000
nopath	3	6	10	1	667	02:10:19	7819	02:11:19	7879	00:01:00	60	0.0000
nopath	2	7	5	1	458	02:10:25	7825	02:11:19	7879	00:00:54	54	0.0000
nopath	3	6	3	1	667	02:10:25	7825	02:11:22	7882	00:00:57	57	0.0000
nopath	3	6	12	14	667	02:10:26	7826	02:11:23	7883	00:00:57	57	0.0000
nopath	3	6	9	1	667	02:10:31	7831	02:11:25	7885	00:00:54	54	0.0000
nopath	2	4	3	1	708	02:10:04	7804	02:11:26	7886	00:01:22	82	0.0000
nopath	2	4	5	1	708	02:10:20	7820	02:11:28	7888	00:01:08	68	0.0000
nopath	6	1	12	14	832	02:10:03	7803	02:11:32	7892	00:01:29	89	0.0000
nopath	2	3	6	1	679	02:10:26	7826	02:11:35	7895	00:01:09	69	0.0000
nopath	6	2	13	15	748	02:10:41	7841	02:11:41	7901	00:01:00	60	0.0000
nopath	5	4	6	1	650	02:10:34	7834	02:12:02	7922	00:01:28	88	0.0000	00:01:28
nopath	5	2	9	1	701	02:10:37	7837	02:12:04	7924	00:01:27	87	0.0000
nopath	5	3	5	1	621	02:11:14	7874	02:12:04	7924	00:00:50	50	0.0000
nopath	4	1	5	1	792	02:10:46	7846	02:12:05	7925	00:01:19	79	0.0000
nopath	1	3	6	1	763	02:10:44	7844	02:12:12	7932	00:01:28	88	0.0000
nopath	5	1	12	14	785	02:11:20	7880	02:12:22	7942	00:01:02	62	0.0000
nopath	5	3	12	14	621	02:11:34	7894	02:12:24	7944	00:00:50	50	0.0000
nopath	1	7	9	1	542	02:11:39	7899	02:12:26	7946	00:00:47	47	0.0000
nopath	2	3	12	14	679	02:11:10	7870	02:12:33	7953	00:01:23	83	0.0000
nopath	3	5	3	1	621	02:10:56	7856	02:12:35	7955	00:01:39	99	0.0000
nopath	3	2	5	1	679	02:11:19	7879	02:12:35	7955	00:01:16	76	0.0000
nopath	3	6	13	15	667	02:11:41	7901	02:13:10	7990	00:01:29	89	0.0000	00:01:03
nopath	3	6	7	1	667	02:12:09	7929	02:13:11	7991	00:01:02	62	0.0000
nopath	5	7	12	14	577	02:12:07	7927	02:13:13	7993	00:01:06	66	0.0000
nopath	5	1	12	14	785	02:11:58	7918	02:13:22	8002	00:01:24	84	0.0000
nopath	4	7	5	1	331	02:12:51	7971	02:13:23	8003	00:00:32	32	0.0000
nopath	2	4	3	1	708	02:12:10	7930	02:13:26	8006	00:01:16	76	0.0000
nopath	2	3	10	1	679	02:12:31	7951	02:13:27	8007	00:00:56	56	0.0000
nopath	6	2	9	1	748	02:12:18	7938	02:13:29	8009	00:01:11	71	0.0000
nopath	1	2	9	1	504	02:12:51	7971	02:13:36	8016	00:00:45	45	0.0000
nopath	1	2	10	1	504	02:12:54	7974	02:13:40	8020	00:00:46	46	0.0000
nopath	6	4	13	15	696	02:12:55	7975	02:13:52	8032	00:00:57	57	0.0000
nopath	1	3	9	1	763	02:12:33	7953	02:13:52	8032	00:01:19	79	0.0000
nopath	2	1	12	14	504	02:13:17	7997	02:14:05	8045	00:00:48	48	0.0000	00:00:57
nopath	3	1	12	14	763	02:12:19	7939	02:14:06	8046	00:01:47	107	0.0000
nopath	3	7	13	15	302	02:13:27	8007	02:14:12	8052	00:00:45	45	0.0000
nopath	2	3	2	1	679	02:13:16	7996	02:14:14	8054	00:00:58	58	0.0000
nopath	2	4	5	1	708	02:13:11	7991	02:14:15	8055	00:01:04	64	0.0000
nopath	3	6	9	1	667	02:13:01	7981	02:14:16	8056	00:01:15	75	0.0000
nopath	5	1	9	1	785	02:13:18	7998	02:14:18	8058	00:01:00	60	0.0000
nopath	5	1	13	15	785	02:13:22	8002	02:14:25	8065	00:01:03	63	0.0000
nopath	5	6	9	1	380	02:13:49	8029	02:14:27	8067	00:00:38	38	0.0000
nopath	2	3	13	15	679	02:13:21	8001	02:14:45	8085	00:01:24	84	0.0000
nopath	1	4	12	14	792	02:13:42	8022	02:14:47	8087	00:01:05	65	0.0000
nopath	3	6	3	1	667	02:13:45	8025	02:14:48	8088	00:01:03	63	0.0000
nopath	3	2	3	1	679	02:13:38	8018	02:14:49	8089	00:01:11	71	0.0000
nopath	3	6	12	14	667	02:13:54	8034	02:14:50	8090	00:00:56	56	0.0000
nopath	2	1	12	14	504	02:14:05	8045	02:14:51	8091	00:00:46	46	0.0000
nopath	3	6	12	14	667	02:13:55	8035	02:14:53	8093	00:00:58	58	0.0000
nopath	3	6	9	1	667	02:14:05	8045	02:14:56	8096	00:00:51	51	0.0000
nopath	4	2	12	14	708	02:13:58	8038	02:15:08	8108	00:01:10	70	0.0000	00:01:16
nopath	4	6	3	1	696	02:14:06	8046	02:15:09	8109	00:01:03	63	0.0000
nopath	2	4	13	15	708	02:14:17	8057	02:15:12	8112	00:00:55	55	0.0000
nopath	2	3	13	15	679	02:14:28	8068	02:15:23	8123	00:00:55	55	0.0000
nopath	6	1	13	15	832	02:14:22	8062	02:15:26	8126	00:01:04	64	0.0000
nopath	1	2	3	1	504	02:14:44	8084	02:15:29	8129	00:00:45	45	0.0000
nopath	6	1	12	14	832	02:14:24	8064	02:15:29	8129	00:01:05	65	0.0000
nopath	6	3	10	1	667	02:14:32	8072	02:15:33	8133	00:01:01	61	0.0000
nopath	1	2	3	1	504	02:15:10	8110	02:16:01	8161	00:00:51	51	0.0000	00:00:47
nopath	3	6	8	1	667	02:15:02	8102	02:16:06	8166	00:01:04	64	0.0000
nopath	3	6	5	1	667	02:15:12	8112	02:16:08	8168	00:00:56	56	0.0000
nopath	3	6	5	1	667	02:15:20	8120	02:16:11	8171	00:00:51	51	0.0000
nopath	3	6	5	1	667	02:15:21	8121	02:16:13	8173	00:00:52	52	0.0000
nopath	2	3	13	15	679	02:15:09	8109	02:16:15	8175	00:01:06	66	0.0000
nopath	3	6	3	1	667	02:15:30	8130	02:16:20	8180	00:00:50	50	0.0000
nopath	2	5	5	1	701	02:14:41	8081	02:16:23	8183	00:01:42	102	0.0000
nopath	2	6	3	1	748	02:14:53	8093	02:16:29	8189	00:01:36	96	0.0000
nopath	5	1	9	1	785	02:15:12	8112	02:16:31	8191	00:01:19	79	0.0000
nopath	2	4	2	1	708	02:15:42	8142	02:16:35	8195	00:00:53	53	0.0000
nopath	3	2	9	1	679	02:15:27	8127	02:16:35	8195	00:01:08	68	0.0000
nopath	3	6	3	1	667	02:15:40	8140	02:16:36	8196	00:00:56	56	0.0000
nopath	3	2	3	1	679	02:15:30	8130	02:16:37	8197	00:01:07	67	0.0000
nopath	2	7	10	1	458	02:16:05	8165	02:16:47	8207	00:00:42	42	0.0000
nopath	4	3	3	1	375	02:16:18	8178	02:16:53	8213	00:00:35	35	0.0000
nopath	3	6	12	14	667	02:15:51	8151	02:16:57	8217	00:01:06	66	0.0000
nopath	3	5	12	14	621	02:15:53	8153	02:16:58	8218	00:01:05	65	0.0000
nopath	1	2	3	1	504	02:15:53	8153	02:17:01	8221	00:01:08	68	0.0000	00:01:08
nopath	3	4	6	1	375	02:16:23	8183	02:17:06	8226	00:00:43	43	0.0000
nopath	1	7	5	1	542	02:16:06	8166	02:17:07	8227	00:01:01	61	0.0000
nopath	2	3	5	1	679	02:16:08	8168	02:17:12	8232	00:01:04	64	0.0000
nopath	5	1	3	1	785	02:15:36	8136	02:17:16	8236	00:01:40	100	0.0000
nopath	5	1	12	14	785	02:16:16	8176	02:17:19	8239	00:01:03	63	0.0000
nopath	1	3	10	1	763	02:16:25	8185	02:17:29	8249	00:01:04	64	0.0000
nopath	2	1	13	15	504	02:16:41	8201	02:17:40	8260	00:00:59	59	0.0000
nopath	6	5	13	15	380	02:16:46	8206	02:17:41	8261	00:00:55	55	0.0000
nopath	4	1	3	1	792	02:15:47	8147	02:17:42	8262	00:01:55	115	0.0000
nopath	6	2	13	15	748	02:16:37	8197	02:17:48	8268	00:01:11	71	0.0000
nopath	2	3	3	1	679	02:16:45	8205	02:17:50	8270	00:01:05	65	0.0000
nopath	5	6	3	1	380	02:16:30	8190	02:17:57	8277	00:01:27	87	0.0000
nopath	6	3	12	14	667	02:16:59	8219	02:18:02	8282	00:01:03	63	0.0000	00:01:03
nopath	6	1	5	1	832	02:16:52	8212	02:18:10	8290	00:01:18	78	0.0000
nopath	1	3	3	1	763	02:16:47	8207	02:18:12	8292	00:01:25	85	0.0000
nopath	5	4	9	1	650	02:17:04	8224	02:18:35	8315	00:01:31	91	0.0000
nopath	6	7	5	1	624	02:17:36	8256	02:18:41	8321	00:01:05	65	0.0000
nopath	3	6	5	1	667	02:17:59	8279	02:18:49	8329	00:00:50	50	0.0000
nopath	3	6	3	1	667	02:18:01	8281	02:18:52	8332	00:00:51	51	0.0000
nopath	3	7	12	14	302	02:18:27	8307	02:18:58	8338	00:00:31	31	0.0000
nopath	1	3	9	1	763	02:18:03	8283	02:19:02	8342	00:00:59	59	0.0000	00:01:10
nopath	2	1	12	14	504	02:17:32	8252	02:19:08	8348	00:01:36	96	0.0000
nopath	2	3	3	1	679	02:18:14	8294	02:19:19	8359	00:01:05	65	0.0000
nopath	2	3	10	1	679	02:18:20	8300	02:19:22	8362	00:01:02	62	0.0000
nopath	2	4	12	14	708	02:18:38	8318	02:19:32	8372	00:00:54	54	0.0000
nopath	1	2	3	1	504	02:18:38	8318	02:19:33	8373	00:00:55	55	0.0000
nopath	2	4	3	1	708	02:18:39	8319	02:19:34	8374	00:00:55	55	0.0000
nopath	2	4	3	1	708	02:18:40	8320	02:19:36	8376	00:00:56	56	0.0000
nopath	5	1	9	1	785	02:18:39	8319	02:19:40	8380	00:01:01	61	0.0000
nopath	4	2	5	1	708	02:18:29	8309	02:19:45	8385	00:01:16	76	0.0000
nopath	5	3	9	1	621	02:18:26	8306	02:19:53	8393	00:01:27	87	0.0000
nopath	1	6	3	1	832	02:18:44	8324	02:19:55	8395	00:01:11	71	0.0000
nopath	4	1	5	1	792	02:19:05	8345	02:20:04	8404	00:00:59	59	0.0000	00:01:24
nopath	1	4	3	1	792	02:18:31	8311	02:20:05	8405	00:01:34	94	0.0000
nopath	6	2	12	14	748	02:18:41	8321	02:20:06	8406	00:01:25	85	0.0000
nopath	2	4	12	14	708	02:18:58	8338	02:20:08	8408	00:01:10	70	0.0000
nopath	2	3	12	14	679	02:19:09	8349	02:20:10	8410	00:01:01	61	0.0000
nopath	3	6	2	1	667	02:19:19	8359	02:20:17	8417	00:00:58	58	0.0000
nopath	3	6	13	15	667	02:19:29	8369	02:20:21	8421	00:00:52	52	0.0000
nopath	6	1	12	14	832	02:19:10	8350	02:20:35	8435	00:01:25	85	0.0000
nopath	1	3	13	15	763	02:19:21	8361	02:20:45	8445	00:01:24	84	0.0000
nopath	3	6	3	1	667	02:19:35	8375	02:20:46	8446	00:01:11	71	0.0000
nopath	3	6	13	15	667	02:19:41	8381	02:20:51	8451	00:01:10	70	0.0000
nopath	4	7	2	1	331	02:20:21	8421	02:20:51	8451	00:00:30	30	0.0000
nopath	1	4	5	1	792	02:19:54	8394	02:20:52	8452	00:00:58	58	0.0000
nopath	1	3	3	1	763	02:19:54	8394	02:20:53	8453	00:00:59	59	0.0000
nopath	3	6	3	1	667	02:20:07	8407	02:20:58	8458	00:00:51	51	0.0000
nopath	5	3	9	1	621	02:19:48	8388	02:21:03	8463	00:01:15	75	0.0000	00:01:04
nopath	6	2	9	1	748	02:20:05	8405	02:21:15	8475	00:01:10	70	0.0000
nopath	1	3	7	1	763	02:20:04	8404	02:21:22	8482	00:01:18	78	0.0000
nopath	2	3	2	1	679	02:19:50	8390	02:21:25	8485	00:01:35	95	0.0000
nopath	2	4	9	1	708	02:20:19	8419	02:21:28	8488	00:01:09	69	0.0000
nopath	3	6	5	1	667	02:20:24	8424	02:21:30	8490	00:01:06	66	0.0000
nopath	2	4	6	1	708	02:20:29	8429	02:21:30	8490	00:01:01	61	0.0000
nopath	2	4	2	1	708	02:20:30	8430	02:21:31	8491	00:01:01	61	0.0000
nopath	3	6	13	15	667	02:20:44	8444	02:21:35	8495	00:00:51	51	0.0000
nopath	3	6	3	1	667	02:20:45	8445	02:21:39	8499	00:00:54	54	0.0000
nopath	3	2	3	1	679	02:20:23	8423	02:21:45	8505	00:01:22	82	0.0000
nopath	3	7	9	1	302	02:20:57	8457	02:21:49	8509	00:00:52	52	0.0000
nopath	1	3	3	1	763	02:20:40	8440	02:22:02	8522	00:01:22	82	0.0000	00:01:15
nopath	3	6	3	1	667	02:20:51	8451	02:22:06	8526	00:01:15	75	0.0000
nopath	1	4	4	1	792	02:20:57	8457	02:22:06	8526	00:01:09	69	0.0000
nopath	3	5	5	1	621	02:20:57	8457	02:22:09	8529	00:01:12	72	0.0000
nopath	3	6	3	1	667	02:21:01	8461	02:22:12	8532	00:01:11	71	0.0000
nopath	3	5	9	1	621	02:21:06	8466	02:22:14	8534	00:01:08	68	0.0000
nopath	3	6	3	1	667	02:21:07	8467	02:22:17	8537	00:01:10	70	0.0000
nopath	2	1	10	1	504	02:21:21	8481	02:22:17	8537	00:00:56	56	0.0000
nopath	3	6	12	14	667	02:21:27	8487	02:22:19	8539	00:00:52	52	0.0000
nopath	2	3	9	1	679	02:21:30	8490	02:22:28	8548	00:00:58	58	0.0000
nopath	5	1	3	1	785	02:20:55	8455	02:22:31	8551	00:01:36	96	0.0000
nopath	2	4	3	1	708	02:21:36	8496	02:22:32	8552	00:00:56	56	0.0000
nopath	1	2	12	14	504	02:21:26	8486	02:22:37	8557	00:01:11	71	0.0000
nopath	1	2	3	1	504	02:22:13	8533	02:22:59	8579	00:00:46	46	0.0000
nopath	5	3	3	1	621	02:22:15	8535	02:23:04	8584	00:00:49	49	0.0000	00:00:49
nopath	5	1	7	1	785	02:21:57	8517	02:23:06	8586	00:01:09	69	0.0000
nopath	5	1	3	1	785	02:22:12	8532	02:23:13	8593	00:01:01	61	0.0000
nopath	6	3	12	14	667	02:22:26	8546	02:23:25	8605	00:00:59	59	0.0000
nopath	3	2	5	1	679	02:22:33	8553	02:23:30	8610	00:00:57	57	0.0000
nopath	6	2	9	1	748	02:22:04	8524	02:23:35	8615	00:01:31	91	0.0000
nopath	1	2	3	1	504	02:22:53	8573	02:23:40	8620	00:00:47	47	0.0000
nopath	3	4	12	14	375	02:23:08	8588	02:23:41	8621	00:00:33	33	0.0000
nopath	2	3	5	1	679	02:22:06	8526	02:23:46	8626	00:01:40	100	0.0000
nopath	2	3	9	1	679	02:22:28	8548	02:23:48	8628	00:01:20	80	0.0000
nopath	6	3	2	1	667	02:23:14	8594	02:24:04	8644	00:00:50	50	0.0000	00:00:54
nopath	1	3	6	1	763	02:23:03	8583	02:24:12	8652	00:01:09	69	0.0000
nopath	3	1	9	1	763	02:22:56	8576	02:24:15	8655	00:01:19	79	0.0000
nopath	1	3	12	14	763	02:23:10	8590	02:24:15	8655	00:01:05	65	0.0000
nopath	6	1	3	1	832	02:23:08	8588	02:24:21	8661	00:01:13	73	0.0000
nopath	3	6	5	1	667	02:23:17	8597	02:24:25	8665	00:01:08	68	0.0000
nopath	4	2	3	1	708	02:23:08	8588	02:24:25	8665	00:01:17	77	0.0000
nopath	3	6	3	1	667	02:23:32	8612	02:24:27	8667	00:00:55	55	0.0000
nopath	5	7	10	1	577	02:23:37	8617	02:24:37	8677	00:01:00	60	0.0000
nopath	4	2	5	1	708	02:23:46	8626	02:24:37	8677	00:00:51	51	0.0000
nopath	2	3	9	1	679	02:23:37	8617	02:24:42	8682	00:01:05	65	0.0000
nopath	2	3	3	1	679	02:23:45	8625	02:24:47	8687	00:01:02	62	0.0000
nopath	2	3	5	1	679	02:23:56	8636	02:24:50	8690	00:00:54	54	0.0000
nopath	5	1	5	1	785	02:23:20	8600	02:24:51	8691	00:01:31	91	0.0000
nopath	6	2	13	15	748	02:23:40	8620	02:24:53	8693	00:01:13	73	0.0000
nopath	2	6	3	1	748	02:24:02	8642	02:25:02	8702	00:01:00	60	0.0000	00:01:20
nopath	3	2	12	14	679	02:23:48	8628	02:25:04	8704	00:01:16	76	0.0000
nopath	2	1	10	1	504	02:24:10	8650	02:25:17	8717	00:01:07	67	0.0000
nopath	1	3	9	1	763	02:24:03	8643	02:25:22	8722	00:01:19	79	0.0000
nopath	3	6	3	1	667	02:24:01	8641	02:25:26	8726	00:01:25	85	0.0000
nopath	3	6	10	1	667	02:24:10	8650	02:25:28	8728	00:01:18	78	0.0000
nopath	3	6	12	14	667	02:24:35	8675	02:25:32	8732	00:00:57	57	0.0000
nopath	1	2	5	1	504	02:24:47	8687	02:25:32	8732	00:00:45	45	0.0000
nopath	3	6	3	1	667	02:24:44	8684	02:25:35	8735	00:00:51	51	0.0000
nopath	5	3	12	14	621	02:24:32	8672	02:25:36	8736	00:01:04	64	0.0000
nopath	1	5	3	1	785	02:24:12	8652	02:25:43	8743	00:01:31	91	0.0000
nopath	6	7	3	1	624	02:24:24	8664	02:25:48	8748	00:01:24	84	0.0000
nopath	2	3	5	1	679	02:24:48	8688	02:25:54	8754	00:01:06	66	0.0000
nopath	2	4	5	1	708	02:24:45	8685	02:25:55	8755	00:01:10	70	0.0000
nopath	3	6	10	1	667	02:24:50	8690	02:25:57	8757	00:01:07	67	0.0000
nopath	6	1	3	1	832	02:24:45	8685	02:25:57	8757	00:01:12	72	0.0000
nopath	6	1	13	15	832	02:24:46	8686	02:26:01	8761	00:01:15	75	0.0000	00:01:10
nopath	6	4	9	1	696	02:25:03	8703	02:26:08	8768	00:01:05	65	0.0000
nopath	3	2	9	1	679	02:25:02	8702	02:26:13	8773	00:01:11	71	0.0000
nopath	1	3	12	14	763	02:25:10	8710	02:26:13	8773	00:01:03	63	0.0000
nopath	4	1	3	1	792	02:24:40	8680	02:26:16	8776	00:01:36	96	0.0000
nopath	3	5	9	1	621	02:25:12	8712	02:26:25	8785	00:01:13	73	0.0000
nopath	5	3	2	1	621	02:25:36	8736	02:26:27	8787	00:00:51	51	0.0000
nopath	3	6	9	1	667	02:25:34	8734	02:26:28	8788	00:00:54	54	0.0000
nopath	5	2	9	1	701	02:24:51	8691	02:26:30	8790	00:01:39	99	0.0000
nopath	2	3	12	14	679	02:25:27	8727	02:26:33	8793	00:01:06	66	0.0000
nopath	5	1	9	1	785	02:25:37	8737	02:26:41	8801	00:01:04	64	0.0000
nopath	4	2	12	14	708	02:25:32	8732	02:26:46	8806	00:01:14	74	0.0000
nopath	1	4	12	14	792	02:25:22	8722	02:26:47	8807	00:01:25	85	0.0000
nopath	1	3	3	1	763	02:25:33	8733	02:26:49	8809	00:01:16	76	0.0000
nopath	3	6	3	1	667	02:25:42	8742	02:26:56	8816	00:01:14	74	0.0000
nopath	2	3	6	1	679	02:26:04	8764	02:27:06	8826	00:01:02	62	0.0000	00:01:07
nopath	5	1	12	14	785	02:26:16	8776	02:27:17	8837	00:01:01	61	0.0000
nopath	6	2	9	1	748	02:26:18	8778	02:27:19	8839	00:01:01	61	0.0000
nopath	1	2	3	1	504	02:26:33	8793	02:27:22	8842	00:00:49	49	0.0000
nopath	6	7	6	1	624	02:25:56	8756	02:27:27	8847	00:01:31	91	0.0000
nopath	6	1	3	1	832	02:26:27	8787	02:27:30	8850	00:01:03	63	0.0000
nopath	3	6	3	1	667	02:26:52	8812	02:27:45	8865	00:00:53	53	0.0000
nopath	3	6	12	14	667	02:27:01	8821	02:27:51	8871	00:00:50	50	0.0000
nopath	2	3	12	14	679	02:26:35	8795	02:27:57	8877	00:01:22	82	0.0000
nopath	2	4	12	14	708	02:26:50	8810	02:28:00	8880	00:01:10	70	0.0000	00:01:04
nopath	2	3	3	1	679	02:27:09	8829	02:28:02	8882	00:00:53	53	0.0000
nopath	3	6	3	1	667	02:27:15	8835	02:28:07	8887	00:00:52	52	0.0000
nopath	3	6	6	1	667	02:27:16	8836	02:28:12	8892	00:00:56	56	0.0000
nopath	2	1	10	1	504	02:27:34	8854	02:28:21	8901	00:00:47	47	0.0000
nopath	3	1	12	14	763	02:27:09	8829	02:28:25	8905	00:01:16	76	0.0000
nopath	5	2	6	1	701	02:27:07	8827	02:28:25	8905	00:01:18	78	0.0000
nopath	2	3	12	14	679	02:27:20	8840	02:28:27	8907	00:01:07	67	0.0000
nopath	1	2	9	1	504	02:26:49	8809	02:28:31	8911	00:01:42	102	0.0000
nopath	4	7	10	1	331	02:28:01	8881	02:28:32	8912	00:00:31	31	0.0000
nopath	2	3	10	1	679	02:27:38	8858	02:28:33	8913	00:00:55	55	0.0000
nopath	3	6	3	1	667	02:27:29	8849	02:28:35	8915	00:01:06	66	0.0000
nopath	2	4	3	1	708	02:27:42	8862	02:28:36	8916	00:00:54	54	0.0000
nopath	3	6	9	1	667	02:27:30	8850	02:28:38	8918	00:01:08	68	0.0000
nopath	1	7	12	14	542	02:27:45	8865	02:28:39	8919	00:00:54	54	0.0000
nopath	1	2	5	1	504	02:27:59	8879	02:28:47	8927	00:00:48	48	0.0000
nopath	1	3	12	14	763	02:27:41	8861	02:28:50	8930	00:01:09	69	0.0000
nopath	1	3	12	14	763	02:27:49	8869	02:28:56	8936	00:01:07	67	0.0000
nopath	1	3	9	1	763	02:27:55	8875	02:28:58	8938	00:01:03	63	0.0000
nopath	1	4	3	1	792	02:27:56	8876	02:29:01	8941	00:01:05	65	0.0000	00:01:18
nopath	4	1	3	1	792	02:27:42	8862	02:29:08	8948	00:01:26	86	0.0000
nopath	6	3	2	1	667	02:28:14	8894	02:29:15	8955	00:01:01	61	0.0000
nopath	6	2	9	1	748	02:28:04	8884	02:29:15	8955	00:01:11	71	0.0000
nopath	5	7	5	1	577	02:27:31	8851	02:29:17	8957	00:01:46	106	0.0000
nopath	2	4	5	1	708	02:28:04	8884	02:29:25	8965	00:01:21	81	0.0000
nopath	2	4	12	14	708	02:28:22	8902	02:29:27	8967	00:01:05	65	0.0000
nopath	6	1	2	1	832	02:28:27	8907	02:29:31	8971	00:01:04	64	0.0000
nopath	5	6	2	1	380	02:29:02	8942	02:29:35	8975	00:00:33	33	0.0000
nopath	1	5	13	15	785	02:28:48	8928	02:29:50	8990	00:01:02	62	0.0000
nopath	2	7	9	1	458	02:28:47	8927	02:29:54	8994	00:01:07	67	0.0000
nopath	3	6	3	1	667	02:28:24	8904	02:29:56	8996	00:01:32	92	0.0000
nopath	5	4	6	1	650	02:29:02	8942	02:29:58	8998	00:00:56	56	0.0000
nopath	2	1	9	1	504	02:29:11	8951	02:30:06	9006	00:00:55	55	0.0000	00:01:00
nopath	3	6	12	14	667	02:29:05	8945	02:30:08	9008	00:01:03	63	0.0000
nopath	5	1	3	1	785	02:28:53	8933	02:30:11	9011	00:01:18	78	0.0000
nopath	2	4	13	15	708	02:29:04	8944	02:30:11	9011	00:01:07	67	0.0000
nopath	3	6	2	1	667	02:29:09	8949	02:30:12	9012	00:01:03	63	0.0000
nopath	2	3	9	1	679	02:29:06	8946	02:30:13	9013	00:01:07	67	0.0000
nopath	3	6	13	15	667	02:29:26	8966	02:30:19	9019	00:00:53	53	0.0000
nopath	6	1	9	1	832	02:29:37	8977	02:30:41	9041	00:01:04	64	0.0000
nopath	5	3	3	1	621	02:29:19	8959	02:30:45	9045	00:01:26	86	0.0000
nopath	5	3	3	1	621	02:29:42	8982	02:30:46	9046	00:01:04	64	0.0000
nopath	3	6	13	15	667	02:29:35	8975	02:30:49	9049	00:01:14	74	0.0000
nopath	3	6	10	1	667	02:29:40	8980	02:30:51	9051	00:01:11	71	0.0000
nopath	3	6	12	14	667	02:30:02	9002	02:30:55	9055	00:00:53	53	0.0000
nopath	3	2	7	1	679	02:29:56	8996	02:30:56	9056	00:01:00	60	0.0000
nopath	1	3	3	1	763	02:30:00	9000	02:30:59	9059	00:00:59	59	0.0000
nopath	3	6	10	1	667	02:30:09	9009	02:31:01	9061	00:00:52	52	0.0000	00:01:01
nopath	2	3	10	1	679	02:29:49	8989	02:31:15	9075	00:01:26	86	0.0000
nopath	2	3	12	14	679	02:30:24	9024	02:31:19	9079	00:00:55	55	0.0000
nopath	5	1	3	1	785	02:29:54	8994	02:31:21	9081	00:01:27	87	0.0000
nopath	6	5	12	14	380	02:31:04	9064	02:31:45	9105	00:00:41	41	0.0000
nopath	5	2	6	1	701	02:30:53	9053	02:31:49	9109	00:00:56	56	0.0000
nopath	1	2	10	1	504	02:31:01	9061	02:31:52	9112	00:00:51	51	0.0000
nopath	6	3	5	1	667	02:30:51	9051	02:31:53	9113	00:01:02	62	0.0000
nopath	3	5	9	1	621	02:30:46	9046	02:31:55	9115	00:01:09	69	0.0000
nopath	6	3	3	1	667	02:31:01	9061	02:31:55	9115	00:00:54	54	0.0000
nopath	1	2	12	14	504	02:31:02	9062	02:31:56	9116	00:00:54	54	0.0000
nopath	3	6	6	1	667	02:31:12	9072	02:32:02	9122	00:00:50	50	0.0000	00:00:50
nopath	1	4	12	14	792	02:30:56	9056	02:32:06	9126	00:01:10	70	0.0000
nopath	6	2	8	1	748	02:31:09	9069	02:32:09	9129	00:01:00	60	0.0000
nopath	1	3	12	14	763	02:31:07	9067	02:32:23	9143	00:01:16	76	0.0000
nopath	3	6	4	1	667	02:31:22	9082	02:32:26	9146	00:01:04	64	0.0000
nopath	4	2	12	14	708	02:30:41	9041	02:32:26	9146	00:01:45	105	0.0000
nopath	4	1	9	1	792	02:30:41	9041	02:32:34	9154	00:01:53	113	0.0000
nopath	2	7	12	14	458	02:31:22	9082	02:32:34	9154	00:01:12	72	0.0000
nopath	6	2	12	14	748	02:31:20	9080	02:32:36	9156	00:01:16	76	0.0000
nopath	3	6	6	1	667	02:31:40	9100	02:32:37	9157	00:00:57	57	0.0000
nopath	1	3	3	1	763	02:31:27	9087	02:32:42	9162	00:01:15	75	0.0000
nopath	3	5	12	14	621	02:31:45	9105	02:32:43	9163	00:00:58	58	0.0000
nopath	5	1	12	14	785	02:31:19	9079	02:32:47	9167	00:01:28	88	0.0000
nopath	2	4	6	1	708	02:31:24	9084	02:32:49	9169	00:01:25	85	0.0000
nopath	1	3	4	1	763	02:31:39	9099	02:32:56	9176	00:01:17	77	0.0000
nopath	4	3	12	14	375	02:32:13	9133	02:32:57	9177	00:00:44	44	0.0000
nopath	1	3	2	1	763	02:32:04	9124	02:33:05	9185	00:01:01	61	0.0000	00:01:09
nopath	3	6	5	1	667	02:32:07	9127	02:33:16	9196	00:01:09	69	0.0000
nopath	5	3	13	15	621	02:32:09	9129	02:33:18	9198	00:01:09	69	0.0000
nopath	6	1	12	14	832	02:31:40	9100	02:33:22	9202	00:01:42	102	0.0000
nopath	3	4	3	1	375	02:32:40	9160	02:33:22	9202	00:00:42	42	0.0000
nopath	1	2	12	14	504	02:32:26	9146	02:33:26	9206	00:01:00	60	0.0000
nopath	5	1	10	1	785	02:31:58	9118	02:33:26	9206	00:01:28	88	0.0000
nopath	5	6	2	1	380	02:32:48	9168	02:33:27	9207	00:00:39	39	0.0000
nopath	2	4	12	14	708	02:32:13	9133	02:33:36	9216	00:01:23	83	0.0000
nopath	2	4	12	14	708	02:32:25	9145	02:33:38	9218	00:01:13	73	0.0000
nopath	6	1	9	1	832	02:32:27	9147	02:33:45	9225	00:01:18	78	0.0000
nopath	3	6	3	1	667	02:32:11	9131	02:33:46	9226	00:01:35	95	0.0000
nopath	3	6	13	15	667	02:32:38	9158	02:33:51	9231	00:01:13	73	0.0000
nopath	3	6	9	1	667	02:32:44	9164	02:33:53	9233	00:01:09	69	0.0000
nopath	5	3	3	1	621	02:33:04	9184	02:33:55	9235	00:00:51	51	0.0000
nopath	2	5	12	14	701	02:31:28	9088	02:34:05	9245	00:02:37	157	0.0000	00:01:46
nopath	5	1	7	1	785	02:32:50	9170	02:34:11	9251	00:01:21	81	0.0000
nopath	4	7	10	1	331	02:33:25	9205	02:34:15	9255	00:00:50	50	0.0000
nopath	1	7	12	14	542	02:33:23	9203	02:34:17	9257	00:00:54	54	0.0000
nopath	2	3	13	15	679	02:33:03	9183	02:34:21	9261	00:01:18	78	0.0000
nopath	3	6	12	14	667	02:33:31	9211	02:34:24	9264	00:00:53	53	0.0000
nopath	3	2	9	1	679	02:33:33	9213	02:34:30	9270	00:00:57	57	0.0000
nopath	2	3	9	1	679	02:33:06	9186	02:34:35	9275	00:01:29	89	0.0000
nopath	2	1	13	15	504	02:33:13	9193	02:34:39	9279	00:01:26	86	0.0000
nopath	2	3	12	14	679	02:33:10	9190	02:34:39	9279	00:01:29	89	0.0000
nopath	2	3	3	1	679	02:33:13	9193	02:34:43	9283	00:01:30	90	0.0000
nopath	5	1	12	14	785	02:32:57	9177	02:34:52	9292	00:01:55	115	0.0000
nopath	3	7	12	14	302	02:34:28	9268	02:35:10	9310	00:00:42	42	0.0000	00:00:46
nopath	3	6	5	1	667	02:33:56	9236	02:35:15	9315	00:01:19	79	0.0000
nopath	3	6	3	1	667	02:34:08	9248	02:35:20	9320	00:01:12	72	0.0000
nopath	3	6	9	1	667	02:34:24	9264	02:35:22	9322	00:00:58	58	0.0000
nopath	3	6	12	14	667	02:34:25	9265	02:35:24	9324	00:00:59	59	0.0000
nopath	2	1	5	1	504	02:34:29	9269	02:35:24	9324	00:00:55	55	0.0000
nopath	2	3	13	15	679	02:33:50	9230	02:35:25	9325	00:01:35	95	0.0000
nopath	2	3	9	1	679	02:34:09	9249	02:35:27	9327	00:01:18	78	0.0000
nopath	3	6	5	1	667	02:34:36	9276	02:35:28	9328	00:00:52	52	0.0000
nopath	2	4	12	14	708	02:34:16	9256	02:35:30	9330	00:01:14	74	0.0000
nopath	1	2	3	1	504	02:34:24	9264	02:35:31	9331	00:01:07	67	0.0000
[truncated: 1,074 more rows]
