# Supplementary material for: Supervised learning from human performance at the computationally hard problem of optimal traffic signal control on a network of junctions
Source: R Soc Open Sci. 2014 Dec 24;1(4):140211. doi: 10.1098/rsos.140211 (PMC4448775; doi:10.1098/rsos.140211)
Supplement: 1. simulationData.zip - This zipped folder contains the simulation configuration files for the traffic microsimulation models used in the paper, as well as the raw data output from the simulations. The data are organised into a folder structure with README.txt files used to provide guidance on the c [file rsos140211supp1.zip › simulationData/multiJunctionModel/TD/run-007/trips-ALL.csv]

Path	From Zone	To Zone	Vehicle Type	Base Vehicle Type	Distance (m)	Departure Time (HH:MM:SS)	Departure Time (s)	Arrival Time (HH:MM:SS)	Arrival Time (s)	Time Taken (HH:MM:SS)	Time Taken (s)	Fuel	Mean Time (HH:MM:SS)
nopath	3	6	3	1	667	00:00:54	54	00:01:44	104	00:00:50	50	0.0000	00:00:50
nopath	2	4	10	1	708	00:00:07	7	00:02:46	166	00:02:39	159	0.0000	00:02:39
nopath	2	3	3	1	679	00:01:54	114	00:02:48	168	00:00:54	54	0.0000
nopath	3	6	6	1	667	00:01:59	119	00:02:49	169	00:00:50	50	0.0000
nopath	3	6	9	1	667	00:02:08	128	00:02:58	178	00:00:50	50	0.0000
nopath	6	1	3	1	832	00:03:24	204	00:04:27	267	00:01:03	63	0.0000	00:01:03
nopath	3	6	12	14	667	00:03:43	223	00:04:34	274	00:00:51	51	0.0000
nopath	1	2	6	1	504	00:03:53	233	00:04:37	277	00:00:44	44	0.0000
nopath	3	6	13	15	667	00:04:05	245	00:04:56	296	00:00:51	51	0.0000
nopath	1	3	10	1	763	00:03:59	239	00:04:58	298	00:00:59	59	0.0000
nopath	5	1	3	1	785	00:04:48	288	00:05:48	348	00:01:00	60	0.0000	00:01:00
nopath	4	2	9	1	708	00:05:01	301	00:05:55	355	00:00:54	54	0.0000
nopath	3	6	5	1	667	00:05:23	323	00:06:13	373	00:00:50	50	0.0000	00:00:50
nopath	2	3	5	1	679	00:04:49	289	00:06:16	376	00:01:27	87	0.0000
nopath	2	3	12	14	679	00:05:32	332	00:06:26	386	00:00:54	54	0.0000
nopath	6	1	12	14	832	00:05:46	346	00:06:49	409	00:01:03	63	0.0000
nopath	1	3	9	1	763	00:05:33	333	00:07:02	422	00:01:29	89	0.0000	00:01:14
nopath	2	7	3	1	458	00:06:02	362	00:07:03	423	00:01:01	61	0.0000
nopath	3	6	3	1	667	00:06:04	364	00:07:08	428	00:01:04	64	0.0000
nopath	3	2	9	1	679	00:05:48	348	00:07:09	429	00:01:21	81	0.0000
nopath	3	6	10	1	667	00:06:23	383	00:07:14	434	00:00:51	51	0.0000
nopath	3	6	3	1	667	00:06:24	384	00:07:16	436	00:00:52	52	0.0000
nopath	2	3	4	1	679	00:06:28	388	00:07:21	441	00:00:53	53	0.0000
nopath	5	1	9	1	785	00:06:05	365	00:07:21	441	00:01:16	76	0.0000
nopath	6	3	3	1	667	00:06:44	404	00:07:33	453	00:00:49	49	0.0000
nopath	5	7	10	1	577	00:06:41	401	00:07:49	469	00:01:08	68	0.0000
nopath	1	3	10	1	763	00:06:38	398	00:07:52	472	00:01:14	74	0.0000
nopath	3	6	13	15	667	00:07:02	422	00:07:56	476	00:00:54	54	0.0000
nopath	5	1	5	1	785	00:06:51	411	00:07:57	477	00:01:06	66	0.0000
nopath	3	6	9	1	667	00:07:08	428	00:07:58	478	00:00:50	50	0.0000
nopath	6	2	9	1	748	00:06:50	410	00:08:15	495	00:01:25	85	0.0000	00:01:25
nopath	2	3	12	14	679	00:06:55	415	00:08:27	507	00:01:32	92	0.0000
nopath	1	2	3	1	504	00:07:47	467	00:08:30	510	00:00:43	43	0.0000
nopath	1	2	10	1	504	00:08:00	480	00:08:43	523	00:00:43	43	0.0000
nopath	2	3	4	1	679	00:07:52	472	00:09:16	556	00:01:24	84	0.0000	00:01:10
nopath	2	4	13	15	708	00:08:05	485	00:09:23	563	00:01:18	78	0.0000
nopath	3	6	2	1	667	00:08:35	515	00:09:55	595	00:01:20	80	0.0000
nopath	4	1	12	14	792	00:08:37	517	00:09:56	596	00:01:19	79	0.0000
nopath	2	1	3	1	504	00:09:18	558	00:10:02	602	00:00:44	44	0.0000	00:00:44
nopath	1	4	9	1	792	00:09:05	545	00:10:25	625	00:01:20	80	0.0000
nopath	5	3	9	1	621	00:09:49	589	00:10:44	644	00:00:55	55	0.0000
nopath	3	5	3	1	621	00:10:18	618	00:11:08	668	00:00:50	50	0.0000	00:00:50
nopath	6	2	9	1	748	00:10:47	647	00:11:55	715	00:01:08	68	0.0000
nopath	5	1	3	1	785	00:11:01	661	00:12:05	725	00:01:04	64	0.0000	00:01:08
nopath	3	6	9	1	667	00:11:01	661	00:12:06	726	00:01:05	65	0.0000
nopath	2	4	13	15	708	00:09:56	596	00:12:10	730	00:02:14	134	0.0000
nopath	5	2	3	1	701	00:11:21	681	00:12:25	745	00:01:04	64	0.0000
nopath	2	3	3	1	679	00:11:18	678	00:12:36	756	00:01:18	78	0.0000
nopath	2	4	12	14	708	00:11:28	688	00:12:39	759	00:01:11	71	0.0000
nopath	5	1	6	1	785	00:12:00	720	00:13:05	785	00:01:05	65	0.0000	00:01:05
nopath	3	6	12	14	667	00:12:46	766	00:13:36	816	00:00:50	50	0.0000
nopath	3	6	2	1	667	00:13:00	780	00:13:48	828	00:00:48	48	0.0000
nopath	1	3	6	1	763	00:12:54	774	00:13:52	832	00:00:58	58	0.0000
nopath	6	3	5	1	667	00:13:00	780	00:14:03	843	00:01:03	63	0.0000	00:00:56
nopath	3	2	6	1	679	00:13:11	791	00:14:06	846	00:00:55	55	0.0000
nopath	2	3	12	14	679	00:12:11	731	00:14:18	858	00:02:07	127	0.0000
nopath	6	1	12	14	832	00:13:11	791	00:14:22	862	00:01:11	71	0.0000
nopath	5	3	9	1	621	00:13:50	830	00:14:43	883	00:00:53	53	0.0000
nopath	6	5	12	14	380	00:14:00	840	00:14:49	889	00:00:49	49	0.0000
nopath	1	2	3	1	504	00:14:05	845	00:14:50	890	00:00:45	45	0.0000
nopath	4	2	12	14	708	00:13:55	835	00:14:56	896	00:01:01	61	0.0000
nopath	2	1	10	1	504	00:14:11	851	00:15:07	907	00:00:56	56	0.0000	00:00:56
nopath	3	6	5	1	667	00:14:16	856	00:15:07	907	00:00:51	51	0.0000
nopath	6	4	5	1	696	00:14:06	846	00:15:11	911	00:01:05	65	0.0000
nopath	3	6	12	14	667	00:14:23	863	00:15:13	913	00:00:50	50	0.0000
nopath	1	4	12	14	792	00:14:00	840	00:15:16	916	00:01:16	76	0.0000
nopath	3	6	5	1	667	00:14:26	866	00:15:17	917	00:00:51	51	0.0000
nopath	3	6	10	1	667	00:15:03	903	00:15:52	952	00:00:49	49	0.0000
nopath	1	3	5	1	763	00:14:53	893	00:16:02	962	00:01:09	69	0.0000	00:01:07
nopath	2	3	3	1	679	00:14:51	891	00:16:07	967	00:01:16	76	0.0000
nopath	2	4	5	1	708	00:14:59	899	00:16:10	970	00:01:11	71	0.0000
nopath	3	5	10	1	621	00:15:21	921	00:16:15	975	00:00:54	54	0.0000
nopath	1	3	3	1	763	00:15:03	903	00:16:16	976	00:01:13	73	0.0000
nopath	3	6	3	1	667	00:15:27	927	00:16:18	978	00:00:51	51	0.0000
nopath	1	3	5	1	763	00:15:21	921	00:16:22	982	00:01:01	61	0.0000
nopath	6	7	9	1	624	00:15:21	921	00:16:37	997	00:01:16	76	0.0000
nopath	2	3	3	1	679	00:15:46	946	00:16:46	1006	00:01:00	60	0.0000
nopath	2	4	9	1	708	00:15:52	952	00:16:48	1008	00:00:56	56	0.0000
nopath	4	1	2	1	792	00:15:49	949	00:16:53	1013	00:01:04	64	0.0000
nopath	5	1	5	1	785	00:15:47	947	00:17:01	1021	00:01:14	74	0.0000	00:01:14
nopath	3	2	3	1	679	00:15:55	955	00:17:04	1024	00:01:09	69	0.0000
nopath	4	5	3	1	650	00:16:15	975	00:17:11	1031	00:00:56	56	0.0000
nopath	4	6	3	1	696	00:16:27	987	00:17:23	1043	00:00:56	56	0.0000
nopath	3	6	12	14	667	00:16:45	1005	00:17:37	1057	00:00:52	52	0.0000
nopath	3	7	10	1	302	00:17:08	1028	00:17:38	1058	00:00:30	30	0.0000
nopath	4	7	5	1	331	00:17:14	1034	00:17:45	1065	00:00:31	31	0.0000
nopath	3	6	5	1	667	00:16:59	1019	00:17:49	1069	00:00:50	50	0.0000
nopath	6	2	12	14	748	00:17:20	1040	00:18:18	1098	00:00:58	58	0.0000	00:01:03
nopath	1	2	2	1	504	00:17:36	1056	00:18:22	1102	00:00:46	46	0.0000
nopath	3	6	12	14	667	00:17:31	1051	00:18:25	1105	00:00:54	54	0.0000
nopath	1	3	6	1	763	00:17:32	1052	00:18:29	1109	00:00:57	57	0.0000
nopath	1	4	3	1	792	00:17:33	1053	00:18:34	1114	00:01:01	61	0.0000
nopath	5	4	3	1	650	00:17:29	1049	00:18:48	1128	00:01:19	79	0.0000
nopath	6	1	12	14	832	00:17:50	1070	00:18:55	1135	00:01:05	65	0.0000
nopath	2	4	2	1	708	00:17:55	1075	00:18:56	1136	00:01:01	61	0.0000
nopath	2	3	10	1	679	00:18:00	1080	00:18:57	1137	00:00:57	57	0.0000
nopath	4	3	3	1	375	00:18:11	1091	00:18:59	1139	00:00:48	48	0.0000
nopath	6	1	12	14	832	00:17:56	1076	00:19:01	1141	00:01:05	65	0.0000	00:01:06
nopath	3	4	5	1	375	00:18:21	1101	00:19:16	1156	00:00:55	55	0.0000
nopath	3	6	3	1	667	00:18:12	1092	00:19:16	1156	00:01:04	64	0.0000
nopath	3	1	3	1	763	00:18:12	1092	00:19:16	1156	00:01:04	64	0.0000
nopath	5	1	9	1	785	00:18:19	1099	00:19:26	1166	00:01:07	67	0.0000
nopath	1	2	10	1	504	00:18:58	1138	00:19:40	1180	00:00:42	42	0.0000
nopath	5	6	12	14	380	00:19:13	1153	00:19:47	1187	00:00:34	34	0.0000
nopath	3	6	9	1	667	00:18:53	1133	00:20:06	1206	00:01:13	73	0.0000	00:00:55
nopath	3	6	12	14	667	00:19:16	1156	00:20:09	1209	00:00:53	53	0.0000
nopath	2	1	12	14	504	00:19:07	1147	00:20:18	1218	00:01:11	71	0.0000
nopath	2	4	12	14	708	00:19:24	1164	00:20:30	1230	00:01:06	66	0.0000
nopath	2	3	5	1	679	00:19:37	1177	00:20:32	1232	00:00:55	55	0.0000
nopath	1	7	12	14	542	00:19:18	1158	00:20:36	1236	00:01:18	78	0.0000
nopath	5	3	7	1	621	00:19:47	1187	00:20:43	1243	00:00:56	56	0.0000
nopath	2	1	13	15	504	00:20:05	1205	00:21:00	1260	00:00:55	55	0.0000	00:01:03
nopath	2	3	3	1	679	00:20:07	1207	00:21:10	1270	00:01:03	63	0.0000
nopath	4	1	12	14	792	00:20:25	1225	00:21:31	1291	00:01:06	66	0.0000
nopath	6	2	5	1	748	00:20:49	1249	00:21:47	1307	00:00:58	58	0.0000
nopath	1	3	10	1	763	00:21:23	1283	00:22:24	1344	00:01:01	61	0.0000	00:01:03
nopath	5	7	9	1	577	00:21:46	1306	00:22:40	1360	00:00:54	54	0.0000
nopath	2	7	3	1	458	00:21:52	1312	00:22:43	1363	00:00:51	51	0.0000
nopath	2	3	12	14	679	00:21:12	1272	00:22:47	1367	00:01:35	95	0.0000
nopath	1	2	5	1	504	00:21:49	1309	00:22:51	1371	00:01:02	62	0.0000
nopath	5	1	5	1	785	00:21:24	1284	00:22:51	1371	00:01:27	87	0.0000
nopath	3	6	3	1	667	00:22:00	1320	00:22:55	1375	00:00:55	55	0.0000
nopath	3	6	13	15	667	00:22:07	1327	00:23:00	1380	00:00:53	53	0.0000	00:00:53
nopath	2	4	13	15	708	00:21:53	1313	00:23:03	1383	00:01:10	70	0.0000
nopath	2	3	9	1	679	00:22:04	1324	00:23:04	1384	00:01:00	60	0.0000
nopath	5	1	5	1	785	00:22:13	1333	00:23:14	1394	00:01:01	61	0.0000
nopath	1	3	3	1	763	00:21:54	1314	00:23:22	1402	00:01:28	88	0.0000
nopath	3	6	3	1	667	00:22:31	1351	00:23:36	1416	00:01:05	65	0.0000
nopath	3	6	3	1	667	00:22:45	1365	00:23:38	1418	00:00:53	53	0.0000
nopath	4	2	12	14	708	00:22:42	1362	00:23:48	1428	00:01:06	66	0.0000
nopath	1	2	12	14	504	00:23:23	1403	00:24:09	1449	00:00:46	46	0.0000	00:00:46
nopath	3	2	10	1	679	00:23:17	1397	00:24:25	1465	00:01:08	68	0.0000
nopath	1	5	2	1	785	00:23:30	1410	00:24:43	1483	00:01:13	73	0.0000
nopath	2	3	3	1	679	00:23:51	1431	00:24:52	1492	00:01:01	61	0.0000
nopath	6	3	3	1	667	00:23:53	1433	00:25:03	1503	00:01:10	70	0.0000	00:01:10
nopath	6	1	3	1	832	00:23:48	1428	00:25:04	1504	00:01:16	76	0.0000
nopath	1	3	12	14	763	00:23:44	1424	00:25:13	1513	00:01:29	89	0.0000
nopath	3	6	3	1	667	00:24:12	1452	00:25:16	1516	00:01:04	64	0.0000
nopath	5	3	12	14	621	00:23:55	1435	00:25:24	1524	00:01:29	89	0.0000
nopath	3	6	10	1	667	00:24:32	1472	00:25:25	1525	00:00:53	53	0.0000
nopath	5	1	10	1	785	00:24:19	1459	00:25:41	1541	00:01:22	82	0.0000
nopath	1	2	5	1	504	00:25:01	1501	00:25:47	1547	00:00:46	46	0.0000
nopath	2	4	2	1	708	00:24:53	1493	00:25:49	1549	00:00:56	56	0.0000
nopath	2	6	12	14	748	00:24:21	1461	00:25:52	1552	00:01:31	91	0.0000
nopath	1	3	3	1	763	00:25:08	1508	00:26:07	1567	00:00:59	59	0.0000	00:01:18
nopath	5	6	12	14	380	00:25:24	1524	00:26:08	1568	00:00:44	44	0.0000
nopath	1	4	13	15	792	00:25:10	1510	00:26:12	1572	00:01:02	62	0.0000
nopath	2	1	3	1	504	00:25:25	1525	00:26:23	1583	00:00:58	58	0.0000
nopath	3	6	3	1	667	00:24:56	1496	00:26:26	1586	00:01:30	90	0.0000
nopath	2	3	13	15	679	00:25:09	1509	00:26:34	1594	00:01:25	85	0.0000
nopath	2	4	3	1	708	00:25:25	1525	00:26:35	1595	00:01:10	70	0.0000
nopath	2	4	5	1	708	00:25:43	1543	00:26:39	1599	00:00:56	56	0.0000
nopath	5	1	12	14	785	00:25:45	1545	00:26:46	1606	00:01:01	61	0.0000
nopath	3	6	12	14	667	00:25:32	1532	00:26:47	1607	00:01:15	75	0.0000
nopath	3	6	9	1	667	00:25:44	1544	00:26:50	1610	00:01:06	66	0.0000
nopath	1	3	9	1	763	00:25:57	1557	00:27:02	1622	00:01:05	65	0.0000	00:01:05
nopath	3	1	12	14	763	00:25:55	1555	00:27:32	1652	00:01:37	97	0.0000
nopath	2	3	3	1	679	00:26:29	1589	00:27:32	1652	00:01:03	63	0.0000
nopath	3	6	5	1	667	00:26:43	1603	00:27:35	1655	00:00:52	52	0.0000
nopath	5	3	9	1	621	00:26:52	1612	00:27:42	1662	00:00:50	50	0.0000
nopath	3	6	12	14	667	00:26:54	1614	00:27:46	1666	00:00:52	52	0.0000
nopath	3	7	5	1	302	00:27:04	1624	00:27:48	1668	00:00:44	44	0.0000
nopath	3	6	5	1	667	00:27:38	1658	00:28:27	1707	00:00:49	49	0.0000	00:01:01
nopath	6	2	12	14	748	00:27:40	1660	00:28:37	1717	00:00:57	57	0.0000
nopath	1	7	12	14	542	00:27:54	1674	00:28:43	1723	00:00:49	49	0.0000
nopath	3	2	3	1	679	00:27:44	1664	00:28:55	1735	00:01:11	71	0.0000
nopath	4	2	3	1	708	00:27:59	1679	00:28:58	1738	00:00:59	59	0.0000
nopath	6	3	5	1	667	00:28:11	1691	00:29:00	1740	00:00:49	49	0.0000	00:00:49
nopath	3	6	12	14	667	00:28:22	1702	00:29:16	1756	00:00:54	54	0.0000
nopath	2	3	13	15	679	00:28:19	1699	00:29:17	1757	00:00:58	58	0.0000
nopath	1	3	5	1	763	00:28:32	1712	00:29:35	1775	00:01:03	63	0.0000
nopath	1	2	12	14	504	00:28:57	1737	00:29:41	1781	00:00:44	44	0.0000
nopath	5	2	3	1	701	00:28:55	1735	00:29:49	1789	00:00:54	54	0.0000
nopath	3	5	3	1	621	00:29:12	1752	00:30:04	1804	00:00:52	52	0.0000	00:00:53
nopath	5	1	5	1	785	00:29:07	1747	00:30:08	1808	00:01:01	61	0.0000
nopath	3	6	3	1	667	00:29:24	1764	00:30:16	1816	00:00:52	52	0.0000
nopath	6	1	5	1	832	00:29:01	1741	00:30:25	1825	00:01:24	84	0.0000
nopath	3	6	9	1	667	00:29:35	1775	00:30:25	1825	00:00:50	50	0.0000
nopath	3	6	13	15	667	00:29:56	1796	00:30:48	1848	00:00:52	52	0.0000
nopath	6	1	3	1	832	00:29:38	1778	00:30:51	1851	00:01:13	73	0.0000
nopath	2	3	5	1	679	00:28:39	1719	00:30:56	1856	00:02:17	137	0.0000
nopath	2	4	6	1	708	00:29:49	1789	00:31:00	1860	00:01:11	71	0.0000	00:01:11
nopath	4	7	2	1	331	00:30:40	1840	00:31:11	1871	00:00:31	31	0.0000
nopath	5	3	3	1	621	00:30:29	1829	00:31:24	1884	00:00:55	55	0.0000
nopath	2	7	3	1	458	00:30:36	1836	00:31:34	1894	00:00:58	58	0.0000
nopath	6	3	5	1	667	00:30:32	1832	00:31:43	1903	00:01:11	71	0.0000
nopath	3	2	5	1	679	00:30:55	1855	00:31:50	1910	00:00:55	55	0.0000
nopath	3	6	12	14	667	00:31:16	1876	00:32:07	1927	00:00:51	51	0.0000	00:00:51
nopath	3	6	13	15	667	00:31:22	1882	00:32:13	1933	00:00:51	51	0.0000
nopath	1	2	6	1	504	00:31:26	1886	00:32:15	1935	00:00:49	49	0.0000
nopath	5	1	12	14	785	00:31:13	1873	00:32:15	1935	00:01:02	62	0.0000
nopath	5	4	9	1	650	00:31:37	1897	00:32:49	1969	00:01:12	72	0.0000
nopath	6	1	3	1	832	00:31:25	1885	00:32:51	1971	00:01:26	86	0.0000
nopath	2	3	3	1	679	00:31:56	1916	00:32:54	1974	00:00:58	58	0.0000
nopath	2	4	3	1	708	00:31:46	1906	00:32:55	1975	00:01:09	69	0.0000
nopath	3	6	12	14	667	00:32:08	1928	00:32:58	1978	00:00:50	50	0.0000
nopath	3	6	9	1	667	00:32:13	1933	00:33:03	1983	00:00:50	50	0.0000	00:00:50
nopath	3	6	5	1	667	00:32:14	1934	00:33:05	1985	00:00:51	51	0.0000
nopath	6	2	12	14	748	00:31:52	1912	00:33:10	1990	00:01:18	78	0.0000
nopath	6	7	12	14	624	00:32:12	1932	00:33:13	1993	00:01:01	61	0.0000
nopath	1	3	12	14	763	00:32:28	1948	00:33:33	2013	00:01:05	65	0.0000
nopath	3	6	7	1	667	00:32:52	1972	00:33:41	2021	00:00:49	49	0.0000
nopath	5	1	5	1	785	00:32:26	1946	00:33:47	2027	00:01:21	81	0.0000
nopath	2	3	5	1	679	00:32:40	1960	00:33:52	2032	00:01:12	72	0.0000
nopath	1	4	13	15	792	00:32:46	1966	00:34:01	2041	00:01:15	75	0.0000	00:01:10
nopath	3	5	10	1	621	00:33:10	1990	00:34:05	2045	00:00:55	55	0.0000
nopath	3	6	5	1	667	00:33:17	1997	00:34:09	2049	00:00:52	52	0.0000
nopath	1	3	5	1	763	00:33:29	2009	00:34:27	2067	00:00:58	58	0.0000
nopath	6	1	5	1	832	00:33:33	2013	00:34:36	2076	00:01:03	63	0.0000
nopath	5	3	5	1	621	00:33:42	2022	00:34:43	2083	00:01:01	61	0.0000
nopath	5	7	3	1	577	00:33:48	2028	00:34:50	2090	00:01:02	62	0.0000
nopath	3	4	9	1	375	00:34:18	2058	00:34:50	2090	00:00:32	32	0.0000
nopath	6	5	10	1	380	00:34:24	2064	00:35:00	2100	00:00:36	36	0.0000	00:00:42
nopath	4	1	12	14	792	00:33:58	2038	00:35:05	2105	00:01:07	67	0.0000
nopath	2	4	12	14	708	00:33:25	2005	00:35:07	2107	00:01:42	102	0.0000
nopath	2	4	5	1	708	00:33:59	2039	00:35:09	2109	00:01:10	70	0.0000
nopath	2	3	3	1	679	00:34:12	2052	00:35:11	2111	00:00:59	59	0.0000
nopath	5	1	3	1	785	00:33:50	2030	00:35:11	2111	00:01:21	81	0.0000
nopath	4	2	5	1	708	00:34:28	2068	00:35:26	2126	00:00:58	58	0.0000
nopath	2	1	3	1	504	00:34:31	2071	00:35:27	2127	00:00:56	56	0.0000
nopath	2	1	3	1	504	00:34:55	2095	00:35:40	2140	00:00:45	45	0.0000
nopath	2	3	5	1	679	00:34:27	2067	00:35:42	2142	00:01:15	75	0.0000
nopath	3	6	3	1	667	00:34:36	2076	00:35:45	2145	00:01:09	69	0.0000
nopath	1	2	9	1	504	00:34:01	2041	00:35:51	2151	00:01:50	110	0.0000
nopath	3	2	3	1	679	00:34:36	2076	00:36:05	2165	00:01:29	89	0.0000	00:01:09
nopath	1	2	12	14	504	00:35:24	2124	00:36:20	2180	00:00:56	56	0.0000
nopath	3	6	3	1	667	00:35:35	2135	00:36:25	2185	00:00:50	50	0.0000
nopath	3	6	10	1	667	00:35:37	2137	00:36:26	2186	00:00:49	49	0.0000
nopath	2	4	6	1	708	00:35:36	2136	00:36:35	2195	00:00:59	59	0.0000
nopath	3	6	12	14	667	00:35:46	2146	00:36:36	2196	00:00:50	50	0.0000
nopath	2	4	3	1	708	00:35:50	2150	00:36:56	2216	00:01:06	66	0.0000
nopath	5	3	12	14	621	00:36:01	2161	00:37:04	2224	00:01:03	63	0.0000	00:01:00
nopath	4	1	13	15	792	00:36:03	2163	00:37:13	2233	00:01:10	70	0.0000
nopath	2	3	12	14	679	00:35:53	2153	00:37:13	2233	00:01:20	80	0.0000
nopath	3	6	3	1	667	00:36:12	2172	00:37:26	2246	00:01:14	74	0.0000
nopath	2	3	12	14	679	00:36:29	2189	00:37:33	2253	00:01:04	64	0.0000
nopath	1	3	3	1	763	00:36:50	2210	00:37:52	2272	00:01:02	62	0.0000
nopath	3	6	10	1	667	00:36:42	2202	00:37:56	2276	00:01:14	74	0.0000
nopath	3	5	13	15	621	00:37:13	2233	00:38:06	2286	00:00:53	53	0.0000	00:00:54
nopath	6	4	3	1	696	00:37:00	2220	00:38:08	2288	00:01:08	68	0.0000
nopath	1	3	5	1	763	00:37:10	2230	00:38:15	2295	00:01:05	65	0.0000
nopath	5	1	9	1	785	00:37:09	2229	00:38:16	2296	00:01:07	67	0.0000
nopath	1	2	3	1	504	00:37:28	2248	00:38:18	2298	00:00:50	50	0.0000
nopath	5	1	2	1	785	00:37:16	2236	00:38:18	2298	00:01:02	62	0.0000
nopath	2	1	12	14	504	00:37:15	2235	00:38:40	2320	00:01:25	85	0.0000
nopath	6	2	3	1	748	00:37:36	2256	00:38:45	2325	00:01:09	69	0.0000
nopath	2	3	4	1	679	00:36:53	2213	00:39:02	2342	00:02:09	129	0.0000	00:01:16
nopath	3	6	2	1	667	00:38:21	2301	00:39:15	2355	00:00:54	54	0.0000
nopath	6	1	12	14	832	00:38:12	2292	00:39:15	2355	00:01:03	63	0.0000
nopath	3	6	5	1	667	00:38:28	2308	00:39:20	2360	00:00:52	52	0.0000
nopath	1	5	13	15	785	00:38:34	2314	00:39:36	2376	00:01:02	62	0.0000
nopath	3	2	12	14	679	00:38:40	2320	00:39:40	2380	00:01:00	60	0.0000
nopath	2	3	12	14	679	00:38:33	2313	00:39:50	2390	00:01:17	77	0.0000
nopath	6	2	3	1	748	00:38:55	2335	00:39:51	2391	00:00:56	56	0.0000
nopath	2	5	12	14	701	00:38:24	2304	00:39:52	2392	00:01:28	88	0.0000
nopath	2	3	3	1	679	00:39:04	2344	00:39:57	2397	00:00:53	53	0.0000
nopath	4	2	13	15	708	00:39:05	2345	00:40:09	2409	00:01:04	64	0.0000	00:01:00
nopath	1	3	13	15	763	00:38:55	2335	00:40:11	2411	00:01:16	76	0.0000
nopath	1	4	3	1	792	00:39:02	2342	00:40:13	2413	00:01:11	71	0.0000
nopath	6	3	10	1	667	00:39:22	2362	00:40:23	2423	00:01:01	61	0.0000
nopath	5	2	2	1	701	00:39:52	2392	00:40:49	2449	00:00:57	57	0.0000
nopath	3	6	5	1	667	00:39:59	2399	00:40:56	2456	00:00:57	57	0.0000
nopath	5	3	3	1	621	00:40:07	2407	00:40:56	2456	00:00:49	49	0.0000
nopath	3	6	5	1	667	00:40:11	2411	00:41:01	2461	00:00:50	50	0.0000	00:00:56
nopath	4	7	3	1	331	00:40:31	2431	00:41:04	2464	00:00:33	33	0.0000
nopath	5	1	5	1	785	00:40:04	2404	00:41:05	2465	00:01:01	61	0.0000
nopath	2	4	12	14	708	00:39:39	2379	00:41:06	2466	00:01:27	87	0.0000
nopath	3	6	12	14	667	00:40:18	2418	00:41:08	2468	00:00:50	50	0.0000
nopath	2	7	5	1	458	00:40:22	2422	00:41:24	2484	00:01:02	62	0.0000
nopath	6	2	6	1	748	00:40:08	2408	00:41:35	2495	00:01:27	87	0.0000
nopath	2	1	12	14	504	00:40:52	2452	00:41:37	2497	00:00:45	45	0.0000
nopath	5	6	6	1	380	00:41:06	2466	00:41:38	2498	00:00:32	32	0.0000
nopath	1	2	9	1	504	00:40:39	2439	00:41:45	2505	00:01:06	66	0.0000
nopath	5	1	12	14	785	00:40:44	2444	00:41:45	2505	00:01:01	61	0.0000
nopath	3	7	3	1	302	00:41:29	2489	00:41:59	2519	00:00:30	30	0.0000
nopath	2	3	3	1	679	00:40:31	2431	00:42:02	2522	00:01:31	91	0.0000	00:01:13
nopath	3	6	3	1	667	00:41:05	2465	00:42:05	2525	00:01:00	60	0.0000
nopath	3	2	12	14	679	00:41:05	2465	00:42:11	2531	00:01:06	66	0.0000
nopath	1	2	9	1	504	00:41:19	2479	00:42:31	2551	00:01:12	72	0.0000
nopath	2	6	3	1	748	00:41:28	2488	00:42:37	2557	00:01:09	69	0.0000
nopath	2	3	12	14	679	00:41:01	2461	00:42:43	2563	00:01:42	102	0.0000
nopath	3	6	3	1	667	00:42:03	2523	00:42:55	2575	00:00:52	52	0.0000
nopath	3	6	3	1	667	00:42:08	2528	00:42:58	2578	00:00:50	50	0.0000
nopath	1	7	13	15	542	00:42:14	2534	00:43:01	2581	00:00:47	47	0.0000	00:00:58
nopath	5	3	3	1	621	00:42:28	2548	00:43:24	2604	00:00:56	56	0.0000
nopath	1	2	3	1	504	00:42:35	2555	00:43:24	2604	00:00:49	49	0.0000
nopath	6	1	10	1	832	00:41:50	2510	00:43:24	2604	00:01:34	94	0.0000
nopath	3	6	12	14	667	00:42:30	2550	00:43:27	2607	00:00:57	57	0.0000
nopath	5	4	12	14	650	00:42:35	2555	00:43:34	2614	00:00:59	59	0.0000
nopath	4	2	12	14	708	00:42:11	2531	00:43:36	2616	00:01:25	85	0.0000
nopath	6	2	3	1	748	00:42:49	2569	00:43:51	2631	00:01:02	62	0.0000
nopath	6	1	10	1	832	00:42:41	2561	00:43:54	2634	00:01:13	73	0.0000
nopath	3	5	13	15	621	00:42:50	2570	00:44:07	2647	00:01:17	77	0.0000	00:01:17
nopath	5	7	13	15	577	00:43:12	2592	00:44:13	2653	00:01:01	61	0.0000
nopath	2	3	13	15	679	00:42:15	2535	00:44:15	2655	00:02:00	120	0.0000
nopath	2	4	3	1	708	00:43:07	2587	00:44:16	2656	00:01:09	69	0.0000
nopath	3	1	10	1	763	00:43:06	2586	00:44:17	2657	00:01:11	71	0.0000
nopath	3	6	12	14	667	00:43:07	2587	00:44:19	2659	00:01:12	72	0.0000
nopath	3	6	3	1	667	00:43:25	2605	00:44:21	2661	00:00:56	56	0.0000
nopath	3	6	12	14	667	00:43:32	2612	00:44:24	2664	00:00:52	52	0.0000
nopath	4	1	3	1	792	00:42:49	2569	00:44:25	2665	00:01:36	96	0.0000
nopath	2	3	9	1	679	00:43:33	2613	00:44:25	2665	00:00:52	52	0.0000
nopath	2	4	12	14	708	00:43:34	2614	00:44:29	2669	00:00:55	55	0.0000
nopath	6	1	3	1	832	00:43:32	2612	00:44:35	2675	00:01:03	63	0.0000
nopath	2	3	5	1	679	00:43:43	2623	00:44:36	2676	00:00:53	53	0.0000
nopath	1	4	3	1	792	00:43:28	2608	00:44:46	2686	00:01:18	78	0.0000
nopath	1	3	12	14	763	00:43:29	2609	00:44:48	2688	00:01:19	79	0.0000
nopath	3	2	12	14	679	00:43:38	2618	00:44:56	2696	00:01:18	78	0.0000
nopath	2	1	12	14	504	00:44:24	2664	00:45:06	2706	00:00:42	42	0.0000	00:00:55
nopath	6	7	6	1	624	00:43:57	2637	00:45:07	2707	00:01:10	70	0.0000
nopath	3	4	13	15	375	00:43:52	2632	00:45:08	2708	00:01:16	76	0.0000
nopath	5	1	7	1	785	00:44:18	2658	00:45:18	2718	00:01:00	60	0.0000
nopath	1	3	3	1	763	00:43:56	2636	00:45:22	2722	00:01:26	86	0.0000
nopath	1	3	3	1	763	00:44:02	2642	00:45:24	2724	00:01:22	82	0.0000
nopath	1	3	6	1	763	00:44:27	2667	00:45:28	2728	00:01:01	61	0.0000
nopath	3	6	13	15	667	00:44:10	2650	00:45:32	2732	00:01:22	82	0.0000
nopath	3	6	3	1	667	00:44:27	2667	00:45:34	2734	00:01:07	67	0.0000
nopath	3	6	5	1	667	00:44:42	2682	00:45:36	2736	00:00:54	54	0.0000
nopath	4	3	13	15	375	00:44:58	2698	00:45:37	2737	00:00:39	39	0.0000
nopath	2	4	3	1	708	00:44:30	2670	00:45:45	2745	00:01:15	75	0.0000
nopath	1	6	10	1	832	00:44:23	2663	00:45:46	2746	00:01:23	83	0.0000
nopath	2	3	10	1	679	00:44:51	2691	00:45:48	2748	00:00:57	57	0.0000
nopath	2	4	12	14	708	00:44:58	2698	00:45:54	2754	00:00:56	56	0.0000
nopath	2	3	12	14	679	00:45:06	2706	00:46:00	2760	00:00:54	54	0.0000	00:01:13
nopath	2	3	3	1	679	00:45:13	2713	00:46:05	2765	00:00:52	52	0.0000
nopath	1	3	9	1	763	00:45:21	2721	00:46:20	2780	00:00:59	59	0.0000
nopath	5	1	5	1	785	00:44:41	2681	00:46:26	2786	00:01:45	105	0.0000
nopath	5	1	10	1	785	00:45:31	2731	00:46:32	2792	00:01:01	61	0.0000
nopath	6	3	3	1	667	00:44:49	2689	00:46:33	2793	00:01:44	104	0.0000
nopath	6	3	13	15	667	00:45:38	2738	00:46:36	2796	00:00:58	58	0.0000
nopath	5	6	9	1	380	00:46:11	2771	00:46:47	2807	00:00:36	36	0.0000
nopath	3	6	5	1	667	00:46:11	2771	00:47:00	2820	00:00:49	49	0.0000	00:00:58
nopath	4	1	12	14	792	00:45:51	2751	00:47:01	2821	00:01:10	70	0.0000
nopath	3	6	6	1	667	00:46:14	2774	00:47:04	2824	00:00:50	50	0.0000
nopath	2	4	3	1	708	00:45:30	2730	00:47:06	2826	00:01:36	96	0.0000
nopath	2	3	12	14	679	00:46:12	2772	00:47:08	2828	00:00:56	56	0.0000
nopath	3	6	5	1	667	00:46:19	2779	00:47:09	2829	00:00:50	50	0.0000
nopath	2	4	3	1	708	00:46:17	2777	00:47:13	2833	00:00:56	56	0.0000
nopath	1	2	13	15	504	00:46:20	2780	00:47:14	2834	00:00:54	54	0.0000
nopath	3	4	5	1	375	00:46:39	2799	00:47:31	2851	00:00:52	52	0.0000
nopath	2	1	5	1	504	00:46:41	2801	00:47:41	2861	00:01:00	60	0.0000
nopath	1	3	12	14	763	00:46:01	2761	00:47:43	2863	00:01:42	102	0.0000
nopath	3	6	3	1	667	00:46:31	2791	00:47:46	2866	00:01:15	75	0.0000
nopath	3	6	5	1	667	00:46:32	2792	00:47:47	2867	00:01:15	75	0.0000
nopath	2	4	3	1	708	00:46:32	2792	00:47:47	2867	00:01:15	75	0.0000
nopath	2	3	10	1	679	00:46:40	2800	00:47:49	2869	00:01:09	69	0.0000
nopath	3	6	5	1	667	00:46:54	2814	00:47:51	2871	00:00:57	57	0.0000
nopath	6	1	12	14	832	00:46:39	2799	00:47:52	2872	00:01:13	73	0.0000
nopath	1	2	3	1	504	00:47:00	2820	00:47:57	2877	00:00:57	57	0.0000
nopath	3	7	5	1	302	00:47:28	2848	00:48:09	2889	00:00:41	41	0.0000	00:00:36
nopath	6	1	6	1	832	00:47:17	2837	00:48:18	2898	00:01:01	61	0.0000
nopath	1	3	6	1	763	00:46:42	2802	00:48:22	2902	00:01:40	100	0.0000
nopath	3	6	3	1	667	00:47:17	2837	00:48:36	2916	00:01:19	79	0.0000
nopath	5	4	9	1	650	00:47:45	2865	00:48:41	2921	00:00:56	56	0.0000
nopath	5	1	12	14	785	00:47:49	2869	00:48:50	2930	00:01:01	61	0.0000
nopath	1	7	6	1	542	00:48:02	2882	00:48:50	2930	00:00:48	48	0.0000
nopath	1	3	3	1	763	00:47:30	2850	00:48:52	2932	00:01:22	82	0.0000
nopath	1	2	9	1	504	00:48:08	2888	00:48:53	2933	00:00:45	45	0.0000
nopath	2	3	13	15	679	00:47:11	2831	00:48:57	2937	00:01:46	106	0.0000
nopath	6	2	5	1	748	00:47:42	2862	00:48:59	2939	00:01:17	77	0.0000
nopath	3	6	3	1	667	00:47:55	2875	00:49:06	2946	00:01:11	71	0.0000	00:01:05
nopath	3	6	6	1	667	00:48:17	2897	00:49:09	2949	00:00:52	52	0.0000
nopath	3	6	5	1	667	00:48:18	2898	00:49:12	2952	00:00:54	54	0.0000
nopath	1	5	12	14	785	00:48:01	2881	00:49:25	2965	00:01:24	84	0.0000
nopath	4	1	5	1	792	00:48:26	2906	00:49:26	2966	00:01:00	60	0.0000
nopath	5	1	9	1	785	00:48:11	2891	00:49:31	2971	00:01:20	80	0.0000
nopath	2	4	12	14	708	00:48:22	2902	00:49:38	2978	00:01:16	76	0.0000
nopath	3	2	3	1	679	00:48:18	2898	00:49:39	2979	00:01:21	81	0.0000
nopath	3	6	12	14	667	00:48:27	2907	00:49:39	2979	00:01:12	72	0.0000
nopath	3	6	3	1	667	00:48:48	2928	00:49:44	2984	00:00:56	56	0.0000
nopath	1	3	5	1	763	00:48:48	2928	00:49:46	2986	00:00:58	58	0.0000
nopath	6	5	12	14	380	00:49:01	2941	00:49:47	2987	00:00:46	46	0.0000
nopath	2	3	12	14	679	00:48:25	2905	00:49:58	2998	00:01:33	93	0.0000
nopath	6	2	9	1	748	00:48:55	2935	00:49:59	2999	00:01:04	64	0.0000
nopath	1	3	5	1	763	00:49:06	2946	00:50:04	3004	00:00:58	58	0.0000	00:01:12
nopath	1	2	5	1	504	00:49:29	2969	00:50:14	3014	00:00:45	45	0.0000
nopath	5	2	13	15	701	00:49:18	2958	00:50:24	3024	00:01:06	66	0.0000
nopath	5	1	12	14	785	00:48:38	2918	00:50:26	3026	00:01:48	108	0.0000
nopath	1	4	3	1	792	00:49:16	2956	00:50:35	3035	00:01:19	79	0.0000
nopath	3	5	3	1	621	00:49:16	2956	00:50:35	3035	00:01:19	79	0.0000
nopath	3	6	3	1	667	00:49:36	2976	00:50:38	3038	00:01:02	62	0.0000
nopath	3	6	9	1	667	00:49:50	2990	00:50:44	3044	00:00:54	54	0.0000
nopath	5	3	12	14	621	00:49:47	2987	00:50:44	3044	00:00:57	57	0.0000
nopath	3	2	12	14	679	00:49:39	2979	00:50:46	3046	00:01:07	67	0.0000
nopath	3	6	9	1	667	00:49:55	2995	00:50:48	3048	00:00:53	53	0.0000
nopath	5	3	3	1	621	00:49:59	2999	00:50:48	3048	00:00:49	49	0.0000
nopath	2	1	3	1	504	00:49:49	2989	00:50:49	3049	00:01:00	60	0.0000
nopath	3	1	2	1	763	00:48:45	2925	00:50:51	3051	00:02:06	126	0.0000
nopath	4	2	6	1	708	00:49:50	2990	00:50:57	3057	00:01:07	67	0.0000
nopath	2	1	3	1	504	00:50:11	3011	00:50:58	3058	00:00:47	47	0.0000
nopath	3	7	12	14	302	00:50:25	3025	00:50:59	3059	00:00:34	34	0.0000
nopath	2	3	3	1	679	00:49:46	2986	00:51:02	3062	00:01:16	76	0.0000	00:01:15
nopath	2	4	8	1	708	00:49:56	2996	00:51:06	3066	00:01:10	70	0.0000
nopath	2	4	13	15	708	00:50:12	3012	00:51:10	3070	00:00:58	58	0.0000
nopath	1	2	5	1	504	00:50:04	3004	00:51:11	3071	00:01:07	67	0.0000
nopath	3	6	13	15	667	00:50:08	3008	00:51:18	3078	00:01:10	70	0.0000
nopath	6	1	3	1	832	00:50:15	3015	00:51:18	3078	00:01:03	63	0.0000
nopath	3	6	6	1	667	00:50:16	3016	00:51:19	3079	00:01:03	63	0.0000
nopath	6	1	10	1	832	00:50:22	3022	00:51:24	3084	00:01:02	62	0.0000
nopath	4	6	12	14	696	00:49:59	2999	00:51:27	3087	00:01:28	88	0.0000
nopath	3	4	12	14	375	00:50:32	3032	00:51:28	3088	00:00:56	56	0.0000
nopath	3	2	9	1	679	00:50:00	3000	00:51:35	3095	00:01:35	95	0.0000
nopath	4	2	9	1	708	00:50:00	3000	00:51:37	3097	00:01:37	97	0.0000
nopath	6	3	12	14	667	00:50:55	3055	00:51:47	3107	00:00:52	52	0.0000
nopath	1	3	2	1	763	00:50:16	3016	00:51:52	3112	00:01:36	96	0.0000
nopath	3	6	5	1	667	00:50:32	3032	00:51:56	3116	00:01:24	84	0.0000
nopath	2	3	3	1	679	00:50:31	3031	00:51:57	3117	00:01:26	86	0.0000
nopath	3	6	3	1	667	00:51:01	3061	00:51:58	3118	00:00:57	57	0.0000
nopath	3	5	12	14	621	00:51:02	3062	00:52:00	3120	00:00:58	58	0.0000	00:01:08
nopath	3	6	13	15	667	00:51:07	3067	00:52:03	3123	00:00:56	56	0.0000
nopath	2	3	13	15	679	00:50:33	3033	00:52:03	3123	00:01:30	90	0.0000
nopath	2	4	13	15	708	00:50:35	3035	00:52:06	3126	00:01:31	91	0.0000
nopath	3	6	13	15	667	00:51:11	3071	00:52:06	3126	00:00:55	55	0.0000
nopath	2	4	12	14	708	00:50:58	3058	00:52:09	3129	00:01:11	71	0.0000
nopath	5	1	3	1	785	00:50:27	3027	00:52:11	3131	00:01:44	104	0.0000
nopath	2	4	12	14	708	00:51:14	3074	00:52:11	3131	00:00:57	57	0.0000
nopath	2	3	3	1	679	00:51:21	3081	00:52:14	3134	00:00:53	53	0.0000
nopath	5	1	9	1	785	00:50:50	3050	00:52:15	3135	00:01:25	85	0.0000
nopath	1	2	12	14	504	00:50:51	3051	00:52:16	3136	00:01:25	85	0.0000
nopath	5	3	12	14	621	00:51:09	3069	00:52:24	3144	00:01:15	75	0.0000
nopath	1	2	3	1	504	00:51:37	3097	00:52:27	3147	00:00:50	50	0.0000
nopath	1	2	12	14	504	00:51:39	3099	00:52:31	3151	00:00:52	52	0.0000
nopath	2	3	5	1	679	00:51:22	3082	00:52:42	3162	00:01:20	80	0.0000
nopath	1	3	12	14	763	00:51:24	3084	00:52:45	3165	00:01:21	81	0.0000
nopath	3	6	12	14	667	00:51:34	3094	00:52:47	3167	00:01:13	73	0.0000
nopath	3	6	3	1	667	00:51:40	3100	00:52:49	3169	00:01:09	69	0.0000
nopath	1	3	9	1	763	00:51:44	3104	00:52:49	3169	00:01:05	65	0.0000
nopath	1	3	3	1	763	00:51:46	3106	00:52:51	3171	00:01:05	65	0.0000
nopath	3	6	13	15	667	00:51:46	3106	00:52:53	3173	00:01:07	67	0.0000
nopath	3	6	12	14	667	00:52:02	3122	00:52:56	3176	00:00:54	54	0.0000
nopath	2	1	3	1	504	00:52:09	3129	00:53:02	3182	00:00:53	53	0.0000	00:00:55
nopath	6	3	3	1	667	00:51:40	3100	00:53:03	3183	00:01:23	83	0.0000
nopath	4	1	12	14	792	00:51:36	3096	00:53:04	3184	00:01:28	88	0.0000
nopath	5	1	9	1	785	00:51:19	3079	00:53:11	3191	00:01:52	112	0.0000
nopath	6	2	3	1	748	00:51:56	3116	00:53:11	3191	00:01:15	75	0.0000
nopath	2	3	3	1	679	00:51:35	3095	00:53:12	3192	00:01:37	97	0.0000
nopath	2	3	5	1	679	00:52:03	3123	00:53:15	3195	00:01:12	72	0.0000
nopath	6	2	12	14	748	00:52:12	3132	00:53:16	3196	00:01:04	64	0.0000
nopath	2	4	12	14	708	00:52:13	3133	00:53:18	3198	00:01:05	65	0.0000
nopath	1	7	3	1	542	00:52:33	3153	00:53:20	3200	00:00:47	47	0.0000
nopath	1	3	12	14	763	00:52:24	3144	00:53:25	3205	00:01:01	61	0.0000
nopath	5	2	12	14	701	00:52:08	3128	00:53:31	3211	00:01:23	83	0.0000
nopath	3	6	5	1	667	00:52:18	3138	00:53:36	3216	00:01:18	78	0.0000
nopath	5	1	7	1	785	00:52:10	3130	00:53:38	3218	00:01:28	88	0.0000
nopath	4	2	9	1	708	00:51:59	3119	00:53:45	3225	00:01:46	106	0.0000
nopath	5	3	13	15	621	00:52:29	3149	00:53:46	3226	00:01:17	77	0.0000
nopath	3	1	9	1	763	00:52:29	3149	00:54:03	3243	00:01:34	94	0.0000	00:01:30
nopath	2	4	12	14	708	00:52:47	3167	00:54:07	3247	00:01:20	80	0.0000
nopath	4	7	3	1	331	00:53:29	3209	00:54:07	3247	00:00:38	38	0.0000
nopath	2	3	9	1	679	00:52:55	3175	00:54:08	3248	00:01:13	73	0.0000
nopath	1	2	3	1	504	00:53:18	3198	00:54:13	3253	00:00:55	55	0.0000
nopath	2	3	12	14	679	00:53:20	3200	00:54:14	3254	00:00:54	54	0.0000
nopath	5	1	13	15	785	00:52:42	3162	00:54:15	3255	00:01:33	93	0.0000
nopath	2	6	12	14	748	00:53:25	3205	00:54:22	3262	00:00:57	57	0.0000
nopath	6	4	3	1	696	00:53:31	3211	00:54:31	3271	00:01:00	60	0.0000
nopath	2	1	5	1	504	00:53:38	3218	00:54:37	3277	00:00:59	59	0.0000
nopath	4	1	12	14	792	00:53:13	3193	00:54:39	3279	00:01:26	86	0.0000
nopath	5	6	12	14	380	00:54:07	3247	00:54:42	3282	00:00:35	35	0.0000
nopath	3	6	3	1	667	00:53:32	3212	00:54:56	3296	00:01:24	84	0.0000
nopath	3	6	3	1	667	00:53:49	3229	00:54:58	3298	00:01:09	69	0.0000
nopath	3	6	12	14	667	00:54:14	3254	00:55:04	3304	00:00:50	50	0.0000	00:01:03
nopath	5	1	9	1	785	00:53:47	3227	00:55:06	3306	00:01:19	79	0.0000
nopath	1	3	13	15	763	00:53:40	3220	00:55:09	3309	00:01:29	89	0.0000
nopath	3	6	3	1	667	00:54:17	3257	00:55:11	3311	00:00:54	54	0.0000
nopath	1	4	12	14	792	00:53:47	3227	00:55:12	3312	00:01:25	85	0.0000
nopath	3	6	5	1	667	00:54:20	3260	00:55:12	3312	00:00:52	52	0.0000
nopath	1	4	5	1	792	00:53:49	3229	00:55:14	3314	00:01:25	85	0.0000
nopath	3	6	3	1	667	00:54:25	3265	00:55:15	3315	00:00:50	50	0.0000
nopath	6	2	3	1	748	00:54:16	3256	00:55:21	3321	00:01:05	65	0.0000
nopath	3	5	13	15	621	00:54:30	3270	00:55:23	3323	00:00:53	53	0.0000
nopath	6	1	3	1	832	00:53:47	3227	00:55:25	3325	00:01:38	98	0.0000
nopath	5	4	3	1	650	00:54:16	3256	00:55:28	3328	00:01:12	72	0.0000
nopath	5	7	9	1	577	00:54:19	3259	00:55:30	3330	00:01:11	71	0.0000
nopath	5	3	7	1	621	00:54:40	3280	00:55:45	3345	00:01:05	65	0.0000
nopath	3	6	3	1	667	00:54:39	3279	00:55:48	3348	00:01:09	69	0.0000
nopath	2	7	9	1	458	00:54:54	3294	00:55:50	3350	00:00:56	56	0.0000
nopath	3	6	3	1	667	00:54:54	3294	00:55:51	3351	00:00:57	57	0.0000
nopath	2	3	7	1	679	00:54:18	3258	00:55:56	3356	00:01:38	98	0.0000
nopath	2	3	3	1	679	00:54:24	3264	00:55:59	3359	00:01:35	95	0.0000
nopath	6	1	2	1	832	00:54:38	3278	00:56:01	3361	00:01:23	83	0.0000	00:01:14
nopath	2	4	9	1	708	00:54:43	3283	00:56:02	3362	00:01:19	79	0.0000
nopath	2	4	13	15	708	00:55:06	3306	00:56:07	3367	00:01:01	61	0.0000
nopath	2	4	5	1	708	00:55:07	3307	00:56:09	3369	00:01:02	62	0.0000
nopath	3	2	12	14	679	00:54:30	3270	00:56:16	3376	00:01:46	106	0.0000
nopath	3	2	3	1	679	00:54:54	3294	00:56:18	3378	00:01:24	84	0.0000
nopath	5	3	9	1	621	00:55:36	3336	00:56:26	3386	00:00:50	50	0.0000
nopath	2	1	5	1	504	00:55:20	3320	00:56:27	3387	00:01:07	67	0.0000
nopath	6	7	6	1	624	00:54:49	3289	00:56:27	3387	00:01:38	98	0.0000
nopath	1	3	12	14	763	00:55:09	3309	00:56:45	3405	00:01:36	96	0.0000
nopath	3	6	9	1	667	00:55:26	3326	00:56:46	3406	00:01:20	80	0.0000
nopath	1	4	13	15	792	00:55:08	3308	00:56:48	3408	00:01:40	100	0.0000
nopath	1	2	4	1	504	00:55:54	3354	00:56:48	3408	00:00:54	54	0.0000
nopath	5	1	9	1	785	00:55:48	3348	00:56:48	3408	00:01:00	60	0.0000
nopath	1	3	12	14	763	00:55:17	3317	00:56:48	3408	00:01:31	91	0.0000
nopath	2	3	8	1	679	00:55:43	3343	00:56:50	3410	00:01:07	67	0.0000
nopath	3	6	3	1	667	00:55:36	3336	00:56:52	3412	00:01:16	76	0.0000
nopath	2	4	2	1	708	00:55:50	3350	00:56:53	3413	00:01:03	63	0.0000
nopath	3	6	5	1	667	00:55:43	3343	00:56:53	3413	00:01:10	70	0.0000
nopath	3	2	7	1	679	00:55:35	3335	00:56:54	3414	00:01:19	79	0.0000
nopath	6	5	3	1	380	00:56:24	3384	00:56:57	3417	00:00:33	33	0.0000
nopath	3	2	9	1	679	00:55:50	3350	00:56:59	3419	00:01:09	69	0.0000
nopath	2	1	2	1	504	00:56:14	3374	00:57:07	3427	00:00:53	53	0.0000	00:00:59
nopath	5	7	3	1	577	00:56:04	3364	00:57:07	3427	00:01:03	63	0.0000
nopath	3	4	10	1	375	00:55:57	3357	00:57:08	3428	00:01:11	71	0.0000
nopath	4	2	13	15	708	00:56:04	3364	00:57:10	3430	00:01:06	66	0.0000
nopath	3	7	3	1	302	00:56:47	3407	00:57:22	3442	00:00:35	35	0.0000
nopath	3	5	12	14	621	00:55:55	3355	00:57:27	3447	00:01:32	92	0.0000
nopath	1	2	5	1	504	00:56:19	3379	00:57:29	3449	00:01:10	70	0.0000
nopath	3	6	9	1	667	00:55:58	3358	00:57:29	3449	00:01:31	91	0.0000
nopath	3	6	12	14	667	00:56:09	3369	00:57:32	3452	00:01:23	83	0.0000
nopath	3	6	9	1	667	00:56:33	3393	00:57:33	3453	00:01:00	60	0.0000
nopath	2	3	9	1	679	00:56:35	3395	00:57:35	3455	00:01:00	60	0.0000
nopath	1	4	6	1	792	00:55:38	3338	00:57:35	3455	00:01:57	117	0.0000
nopath	3	6	6	1	667	00:56:44	3404	00:57:37	3457	00:00:53	53	0.0000
nopath	2	4	12	14	708	00:56:45	3405	00:57:40	3460	00:00:55	55	0.0000
nopath	3	6	3	1	667	00:56:52	3412	00:57:43	3463	00:00:51	51	0.0000
nopath	5	1	13	15	785	00:56:32	3392	00:57:49	3469	00:01:17	77	0.0000
nopath	6	1	3	1	832	00:56:37	3397	00:57:54	3474	00:01:17	77	0.0000
nopath	2	6	3	1	748	00:56:40	3400	00:57:56	3476	00:01:16	76	0.0000
nopath	6	1	3	1	832	00:56:49	3409	00:57:57	3477	00:01:08	68	0.0000
nopath	6	7	12	14	624	00:56:57	3417	00:57:57	3477	00:01:00	60	0.0000
nopath	1	2	3	1	504	00:57:18	3438	00:58:07	3487	00:00:49	49	0.0000	00:00:58
nopath	5	6	9	1	380	00:57:36	3456	00:58:07	3487	00:00:31	31	0.0000
nopath	1	7	12	14	542	00:57:04	3424	00:58:08	3488	00:01:04	64	0.0000
nopath	1	3	9	1	763	00:56:20	3380	00:58:12	3492	00:01:52	112	0.0000
nopath	4	7	13	15	331	00:57:35	3455	00:58:19	3499	00:00:44	44	0.0000
nopath	3	6	13	15	667	00:57:09	3429	00:58:19	3499	00:01:10	70	0.0000
nopath	3	6	3	1	667	00:57:18	3438	00:58:22	3502	00:01:04	64	0.0000
nopath	3	6	10	1	667	00:57:19	3439	00:58:23	3503	00:01:04	64	0.0000
nopath	3	6	5	1	667	00:57:30	3450	00:58:26	3506	00:00:56	56	0.0000
nopath	3	2	3	1	679	00:57:20	3440	00:58:28	3508	00:01:08	68	0.0000
nopath	1	3	12	14	763	00:57:11	3431	00:58:33	3513	00:01:22	82	0.0000
nopath	2	3	5	1	679	00:57:14	3434	00:58:37	3517	00:01:23	83	0.0000
nopath	6	2	9	1	748	00:57:37	3457	00:58:39	3519	00:01:02	62	0.0000
nopath	2	3	3	1	679	00:57:42	3462	00:58:39	3519	00:00:57	57	0.0000
nopath	2	4	2	1	708	00:57:43	3463	00:58:42	3522	00:00:59	59	0.0000
nopath	1	2	13	15	504	00:57:35	3455	00:58:44	3524	00:01:09	69	0.0000
nopath	3	6	3	1	667	00:57:35	3455	00:58:56	3536	00:01:21	81	0.0000
nopath	3	6	3	1	667	00:57:39	3459	00:58:58	3538	00:01:19	79	0.0000
nopath	3	1	5	1	763	00:57:33	3453	00:59:04	3544	00:01:31	91	0.0000	00:01:31
nopath	5	4	3	1	650	00:57:56	3476	00:59:09	3549	00:01:13	73	0.0000
nopath	2	3	3	1	679	00:57:50	3470	00:59:12	3552	00:01:22	82	0.0000
nopath	2	1	10	1	504	00:58:18	3498	00:59:15	3555	00:00:57	57	0.0000
nopath	3	6	5	1	667	00:57:41	3461	00:59:16	3556	00:01:35	95	0.0000
nopath	2	7	3	1	458	00:58:14	3494	00:59:16	3556	00:01:02	62	0.0000
nopath	3	6	3	1	667	00:57:52	3472	00:59:18	3558	00:01:26	86	0.0000
nopath	1	3	3	1	763	00:57:38	3458	00:59:18	3558	00:01:40	100	0.0000
nopath	2	4	13	15	708	00:57:57	3477	00:59:19	3559	00:01:22	82	0.0000
nopath	3	6	3	1	667	00:58:19	3499	00:59:20	3560	00:01:01	61	0.0000
nopath	1	3	9	1	763	00:57:56	3476	00:59:20	3560	00:01:24	84	0.0000
nopath	3	5	6	1	621	00:58:21	3501	00:59:23	3563	00:01:02	62	0.0000
nopath	2	3	12	14	679	00:58:09	3489	00:59:23	3563	00:01:14	74	0.0000
nopath	4	1	13	15	792	00:57:56	3476	00:59:25	3565	00:01:29	89	0.0000
nopath	3	6	10	1	667	00:58:30	3510	00:59:25	3565	00:00:55	55	0.0000
nopath	3	6	12	14	667	00:58:35	3515	00:59:27	3567	00:00:52	52	0.0000
nopath	5	1	5	1	785	00:57:41	3461	00:59:31	3571	00:01:50	110	0.0000
nopath	6	2	10	1	748	00:58:36	3516	00:59:32	3572	00:00:56	56	0.0000
nopath	1	5	5	1	785	00:57:54	3474	00:59:33	3573	00:01:39	99	0.0000
nopath	2	3	12	14	679	00:58:20	3500	00:59:34	3574	00:01:14	74	0.0000
nopath	2	5	10	1	701	00:58:03	3483	00:59:35	3575	00:01:32	92	0.0000
nopath	2	3	13	15	679	00:58:41	3521	00:59:38	3578	00:00:57	57	0.0000
nopath	2	3	13	15	679	00:58:43	3523	00:59:44	3584	00:01:01	61	0.0000
nopath	4	3	12	14	375	00:59:02	3542	00:59:46	3586	00:00:44	44	0.0000
nopath	6	3	2	1	667	00:58:23	3503	00:59:53	3593	00:01:30	90	0.0000
nopath	4	1	12	14	792	00:58:34	3514	00:59:57	3597	00:01:23	83	0.0000
nopath	1	3	3	1	763	00:58:34	3514	01:00:02	3602	00:01:28	88	0.0000	00:01:25
nopath	2	4	3	1	708	00:58:56	3536	01:00:07	3607	00:01:11	71	0.0000
nopath	2	3	3	1	679	00:59:14	3554	01:00:09	3609	00:00:55	55	0.0000
nopath	5	1	3	1	785	00:58:26	3506	01:00:16	3616	00:01:50	110	0.0000
nopath	3	6	5	1	667	00:59:00	3540	01:00:16	3616	00:01:16	76	0.0000
nopath	1	2	13	15	504	00:59:08	3548	01:00:17	3617	00:01:09	69	0.0000
nopath	5	1	3	1	785	00:59:01	3541	01:00:17	3617	00:01:16	76	0.0000
nopath	5	3	5	1	621	00:59:32	3572	01:00:23	3623	00:00:51	51	0.0000
nopath	1	3	3	1	763	00:59:27	3567	01:00:34	3634	00:01:07	67	0.0000
nopath	5	1	9	1	785	00:59:33	3573	01:00:36	3636	00:01:03	63	0.0000
nopath	6	2	3	1	748	00:59:10	3550	01:00:39	3639	00:01:29	89	0.0000
nopath	6	3	12	14	667	00:59:52	3592	01:00:44	3644	00:00:52	52	0.0000
nopath	6	1	9	1	832	00:59:15	3555	01:00:47	3647	00:01:32	92	0.0000
nopath	6	1	12	14	832	00:59:28	3568	01:00:50	3650	00:01:22	82	0.0000
nopath	5	3	12	14	621	00:59:56	3596	01:00:54	3654	00:00:58	58	0.0000
nopath	3	6	3	1	667	00:59:54	3594	01:00:56	3656	00:01:02	62	0.0000
nopath	5	2	12	14	701	00:59:57	3597	01:01:02	3662	00:01:05	65	0.0000	00:01:04
nopath	3	6	5	1	667	01:00:17	3617	01:01:07	3667	00:00:50	50	0.0000
nopath	1	3	3	1	763	01:00:10	3610	01:01:08	3668	00:00:58	58	0.0000
nopath	1	3	12	14	763	01:00:11	3611	01:01:10	3670	00:00:59	59	0.0000
nopath	3	6	12	14	667	01:00:20	3620	01:01:11	3671	00:00:51	51	0.0000
nopath	1	2	6	1	504	01:00:23	3623	01:01:13	3673	00:00:50	50	0.0000
nopath	5	1	12	14	785	01:00:12	3612	01:01:14	3674	00:01:02	62	0.0000
nopath	6	2	9	1	748	01:00:01	3601	01:01:19	3679	00:01:18	78	0.0000
nopath	6	2	7	1	748	01:00:02	3602	01:01:24	3684	00:01:22	82	0.0000
nopath	6	1	12	14	832	01:00:01	3601	01:01:26	3686	00:01:25	85	0.0000
nopath	1	2	12	14	504	01:00:33	3633	01:01:27	3687	00:00:54	54	0.0000
nopath	6	4	6	1	696	01:00:08	3608	01:01:34	3694	00:01:26	86	0.0000
nopath	4	2	2	1	708	00:59:28	3568	01:01:35	3695	00:02:07	127	0.0000
nopath	6	7	2	1	624	01:00:18	3618	01:01:36	3696	00:01:18	78	0.0000
nopath	4	6	12	14	696	01:00:12	3612	01:01:37	3697	00:01:25	85	0.0000
nopath	6	7	3	1	624	01:00:38	3638	01:01:40	3700	00:01:02	62	0.0000
nopath	1	3	6	1	763	01:00:32	3632	01:01:42	3702	00:01:10	70	0.0000
nopath	3	7	9	1	302	01:01:07	3667	01:01:44	3704	00:00:37	37	0.0000
nopath	3	6	3	1	667	01:00:45	3645	01:01:48	3708	00:01:03	63	0.0000
nopath	2	1	3	1	504	01:00:32	3632	01:01:49	3709	00:01:17	77	0.0000
nopath	3	5	5	1	621	01:00:47	3647	01:01:51	3711	00:01:04	64	0.0000
nopath	6	2	6	1	748	01:00:43	3643	01:01:55	3715	00:01:12	72	0.0000
nopath	2	4	3	1	708	00:59:44	3584	01:01:56	3716	00:02:12	132	0.0000
nopath	6	5	6	1	380	01:01:23	3683	01:01:57	3717	00:00:34	34	0.0000
nopath	2	1	10	1	504	01:01:02	3662	01:01:57	3717	00:00:55	55	0.0000
nopath	4	1	12	14	792	01:00:41	3641	01:01:59	3719	00:01:18	78	0.0000
nopath	2	4	12	14	708	01:00:52	3652	01:02:01	3721	00:01:09	69	0.0000	00:01:12
nopath	2	4	5	1	708	01:01:02	3662	01:02:04	3724	00:01:02	62	0.0000
nopath	6	3	12	14	667	01:01:00	3660	01:02:16	3736	00:01:16	76	0.0000
nopath	5	7	10	1	577	01:00:49	3649	01:02:17	3737	00:01:28	88	0.0000
nopath	4	1	12	14	792	01:01:03	3663	01:02:35	3755	00:01:32	92	0.0000
nopath	4	7	12	14	331	01:01:47	3707	01:02:36	3756	00:00:49	49	0.0000
nopath	1	4	13	15	792	01:00:48	3648	01:02:38	3758	00:01:50	110	0.0000
nopath	2	3	10	1	679	01:01:16	3676	01:02:39	3759	00:01:23	83	0.0000
nopath	1	4	2	1	792	01:00:59	3659	01:02:40	3760	00:01:41	101	0.0000
nopath	6	1	3	1	832	01:01:19	3679	01:02:41	3761	00:01:22	82	0.0000
nopath	2	4	5	1	708	01:01:20	3680	01:02:42	3762	00:01:22	82	0.0000
nopath	6	1	5	1	832	01:01:20	3680	01:02:43	3763	00:01:23	83	0.0000
nopath	2	4	3	1	708	01:01:29	3689	01:02:43	3763	00:01:14	74	0.0000
nopath	5	2	5	1	701	01:01:40	3700	01:02:45	3765	00:01:05	65	0.0000
nopath	2	4	6	1	708	01:01:40	3700	01:02:45	3765	00:01:05	65	0.0000
nopath	3	6	5	1	667	01:01:39	3699	01:02:46	3766	00:01:07	67	0.0000
nopath	1	2	3	1	504	01:01:48	3708	01:02:48	3768	00:01:00	60	0.0000
nopath	3	6	13	15	667	01:01:50	3710	01:02:50	3770	00:01:00	60	0.0000
nopath	3	6	9	1	667	01:01:53	3713	01:02:53	3773	00:01:00	60	0.0000
nopath	2	1	3	1	504	01:01:50	3710	01:03:07	3787	00:01:17	77	0.0000	00:01:06
nopath	3	1	3	1	763	01:01:42	3702	01:03:09	3789	00:01:27	87	0.0000
nopath	5	1	3	1	785	01:02:03	3723	01:03:11	3791	00:01:08	68	0.0000
nopath	5	4	13	15	650	01:00:56	3656	01:03:11	3791	00:02:15	135	0.0000
nopath	2	3	3	1	679	01:01:40	3700	01:03:12	3792	00:01:32	92	0.0000
nopath	2	3	3	1	679	01:01:45	3705	01:03:15	3795	00:01:30	90	0.0000
nopath	3	2	5	1	679	01:01:47	3707	01:03:15	3795	00:01:28	88	0.0000
nopath	3	6	3	1	667	01:01:54	3714	01:03:16	3796	00:01:22	82	0.0000
nopath	2	3	3	1	679	01:01:49	3709	01:03:17	3797	00:01:28	88	0.0000
nopath	3	6	3	1	667	01:01:57	3717	01:03:18	3798	00:01:21	81	0.0000
nopath	3	6	3	1	667	01:02:02	3722	01:03:20	3800	00:01:18	78	0.0000
nopath	3	6	5	1	667	01:02:07	3727	01:03:21	3801	00:01:14	74	0.0000
nopath	1	3	13	15	763	01:01:29	3689	01:03:21	3801	00:01:52	112	0.0000
nopath	2	7	10	1	458	01:02:06	3726	01:03:24	3804	00:01:18	78	0.0000
nopath	2	4	5	1	708	01:01:52	3712	01:03:24	3804	00:01:32	92	0.0000
nopath	3	6	5	1	667	01:02:09	3729	01:03:25	3805	00:01:16	76	0.0000
nopath	6	2	9	1	748	01:01:54	3714	01:03:25	3805	00:01:31	91	0.0000
nopath	3	6	10	1	667	01:02:26	3746	01:03:26	3806	00:01:00	60	0.0000
nopath	4	3	9	1	375	01:02:46	3766	01:03:27	3807	00:00:41	41	0.0000
nopath	3	6	9	1	667	01:02:27	3747	01:03:28	3808	00:01:01	61	0.0000
nopath	6	3	9	1	667	01:01:31	3691	01:03:33	3813	00:02:02	122	0.0000
nopath	6	3	9	1	667	01:02:25	3745	01:03:35	3815	00:01:10	70	0.0000
nopath	1	2	3	1	504	01:02:07	3727	01:03:35	3815	00:01:28	88	0.0000
nopath	5	1	5	1	785	01:02:11	3731	01:03:36	3816	00:01:25	85	0.0000
nopath	5	3	2	1	621	01:02:31	3751	01:03:36	3816	00:01:05	65	0.0000
nopath	3	4	3	1	375	01:02:33	3753	01:03:43	3823	00:01:10	70	0.0000
nopath	1	2	9	1	504	01:02:45	3765	01:03:44	3824	00:00:59	59	0.0000
nopath	2	4	7	1	708	01:02:20	3740	01:03:55	3835	00:01:35	95	0.0000
nopath	1	3	3	1	763	01:02:33	3753	01:03:56	3836	00:01:23	83	0.0000
nopath	1	3	12	14	763	01:02:40	3760	01:03:59	3839	00:01:19	79	0.0000
nopath	1	3	5	1	763	01:02:54	3774	01:04:03	3843	00:01:09	69	0.0000	00:01:14
nopath	1	3	5	1	763	01:03:00	3780	01:04:05	3845	00:01:05	65	0.0000
nopath	3	6	12	14	667	01:02:29	3749	01:04:07	3847	00:01:38	98	0.0000
nopath	3	6	10	1	667	01:02:43	3763	01:04:09	3849	00:01:26	86	0.0000
nopath	3	6	3	1	667	01:02:49	3769	01:04:11	3851	00:01:22	82	0.0000
nopath	3	6	12	14	667	01:03:08	3788	01:04:12	3852	00:01:04	64	0.0000
nopath	4	7	5	1	331	01:03:41	3821	01:04:12	3852	00:00:31	31	0.0000
nopath	6	1	13	15	832	01:02:47	3767	01:04:15	3855	00:01:28	88	0.0000
nopath	1	7	10	1	542	01:03:04	3784	01:04:15	3855	00:01:11	71	0.0000
nopath	6	1	13	15	832	01:03:03	3783	01:04:17	3857	00:01:14	74	0.0000
nopath	5	3	5	1	621	01:03:23	3803	01:04:25	3865	00:01:02	62	0.0000
nopath	5	7	9	1	577	01:03:11	3791	01:04:27	3867	00:01:16	76	0.0000
nopath	3	2	13	15	679	01:02:29	3749	01:04:29	3869	00:02:00	120	0.0000
nopath	5	1	5	1	785	01:03:25	3805	01:04:41	3881	00:01:16	76	0.0000
nopath	2	3	3	1	679	01:02:33	3753	01:04:42	3882	00:02:09	129	0.0000
nopath	2	3	12	14	679	01:02:55	3775	01:04:45	3885	00:01:50	110	0.0000
nopath	4	2	3	1	708	01:03:12	3792	01:04:45	3885	00:01:33	93	0.0000
nopath	3	6	12	14	667	01:03:16	3796	01:04:47	3887	00:01:31	91	0.0000
nopath	4	2	3	1	708	01:03:13	3793	01:04:47	3887	00:01:34	94	0.0000
nopath	3	6	3	1	667	01:03:28	3808	01:04:48	3888	00:01:20	80	0.0000
nopath	3	5	3	1	621	01:03:38	3818	01:04:49	3889	00:01:11	71	0.0000
nopath	2	4	12	14	708	01:03:16	3796	01:04:49	3889	00:01:33	93	0.0000
nopath	2	3	5	1	679	01:03:19	3799	01:04:50	3890	00:01:31	91	0.0000
nopath	2	7	5	1	458	01:03:20	3800	01:04:55	3895	00:01:35	95	0.0000
nopath	3	5	12	14	621	01:04:05	3845	01:04:57	3897	00:00:52	52	0.0000
nopath	2	1	3	1	504	01:03:34	3814	01:05:00	3900	00:01:26	86	0.0000	00:01:26
nopath	3	6	5	1	667	01:04:10	3850	01:05:01	3901	00:00:51	51	0.0000
nopath	5	3	12	14	621	01:03:43	3823	01:05:04	3904	00:01:21	81	0.0000
nopath	5	3	12	14	621	01:03:44	3824	01:05:06	3906	00:01:22	82	0.0000
nopath	6	1	3	1	832	01:03:18	3798	01:05:11	3911	00:01:53	113	0.0000
nopath	1	2	3	1	504	01:03:46	3826	01:05:13	3913	00:01:27	87	0.0000
nopath	5	1	6	1	785	01:04:07	3847	01:05:13	3913	00:01:06	66	0.0000
nopath	5	6	2	1	380	01:04:15	3855	01:05:17	3917	00:01:02	62	0.0000
nopath	2	3	3	1	679	01:03:45	3825	01:05:24	3924	00:01:39	99	0.0000
nopath	2	4	2	1	708	01:03:44	3824	01:05:25	3925	00:01:41	101	0.0000
nopath	3	6	3	1	667	01:04:16	3856	01:05:25	3925	00:01:09	69	0.0000
nopath	3	6	5	1	667	01:04:26	3866	01:05:27	3927	00:01:01	61	0.0000
nopath	2	3	9	1	679	01:03:48	3828	01:05:27	3927	00:01:39	99	0.0000
nopath	3	6	10	1	667	01:04:28	3868	01:05:29	3929	00:01:01	61	0.0000
nopath	4	2	13	15	708	01:04:08	3848	01:05:29	3929	00:01:21	81	0.0000
nopath	2	3	3	1	679	01:04:02	3842	01:05:29	3929	00:01:27	87	0.0000
nopath	3	6	7	1	667	01:04:32	3872	01:05:31	3931	00:00:59	59	0.0000
nopath	1	3	13	15	763	01:03:54	3834	01:05:36	3936	00:01:42	102	0.0000
nopath	3	2	12	14	679	01:04:33	3873	01:05:40	3940	00:01:07	67	0.0000
nopath	5	1	5	1	785	01:04:37	3877	01:05:50	3950	00:01:13	73	0.0000
nopath	6	2	12	14	748	01:05:02	3902	01:06:00	3960	00:00:58	58	0.0000	00:01:10
nopath	2	3	3	1	679	01:04:15	3855	01:06:04	3964	00:01:49	109	0.0000
nopath	1	4	12	14	792	01:03:59	3839	01:06:06	3966	00:02:07	127	0.0000
nopath	3	6	13	15	667	01:04:41	3881	01:06:12	3972	00:01:31	91	0.0000
nopath	3	6	9	1	667	01:04:52	3892	01:06:14	3974	00:01:22	82	0.0000
nopath	5	1	5	1	785	01:04:47	3887	01:06:15	3975	00:01:28	88	0.0000
nopath	3	6	12	14	667	01:05:13	3913	01:06:17	3977	00:01:04	64	0.0000
nopath	5	1	6	1	785	01:04:52	3892	01:06:17	3977	00:01:25	85	0.0000
nopath	2	3	10	1	679	01:04:19	3859	01:06:22	3982	00:02:03	123	0.0000
nopath	1	5	12	14	785	01:04:09	3849	01:06:25	3985	00:02:16	136	0.0000
nopath	4	7	9	1	331	01:05:46	3946	01:06:25	3985	00:00:39	39	0.0000
nopath	2	3	5	1	679	01:04:48	3888	01:06:25	3985	00:01:37	97	0.0000
nopath	3	2	12	14	679	01:04:39	3879	01:06:26	3986	00:01:47	107	0.0000
nopath	1	6	9	1	832	01:04:37	3877	01:06:29	3989	00:01:52	112	0.0000
nopath	6	3	5	1	667	01:05:11	3911	01:06:33	3993	00:01:22	82	0.0000
nopath	3	6	9	1	667	01:05:15	3915	01:06:36	3996	00:01:21	81	0.0000
nopath	3	6	3	1	667	01:05:24	3924	01:06:37	3997	00:01:13	73	0.0000
nopath	2	1	2	1	504	01:05:33	3933	01:06:40	4000	00:01:07	67	0.0000
nopath	3	1	5	1	763	01:05:08	3908	01:06:45	4005	00:01:37	97	0.0000
nopath	4	1	13	15	792	01:05:13	3913	01:06:50	4010	00:01:37	97	0.0000
nopath	6	1	5	1	832	01:05:33	3933	01:06:52	4012	00:01:19	79	0.0000
nopath	1	3	9	1	763	01:05:14	3914	01:06:52	4012	00:01:38	98	0.0000
nopath	3	6	5	1	667	01:05:38	3938	01:06:55	4015	00:01:17	77	0.0000
nopath	2	4	12	14	708	01:05:10	3910	01:06:56	4016	00:01:46	106	0.0000
nopath	1	2	3	1	504	01:05:57	3957	01:06:57	4017	00:01:00	60	0.0000
nopath	2	3	12	14	679	01:05:35	3935	01:06:58	4018	00:01:23	83	0.0000
nopath	3	6	12	14	667	01:05:45	3945	01:06:59	4019	00:01:14	74	0.0000
nopath	3	6	10	1	667	01:06:03	3963	01:07:01	4021	00:00:58	58	0.0000	00:01:09
nopath	2	3	12	14	679	01:05:42	3942	01:07:01	4021	00:01:19	79	0.0000
nopath	3	6	3	1	667	01:06:04	3964	01:07:02	4022	00:00:58	58	0.0000
nopath	3	6	5	1	667	01:06:08	3968	01:07:04	4024	00:00:56	56	0.0000
nopath	2	3	3	1	679	01:05:46	3946	01:07:04	4024	00:01:18	78	0.0000
nopath	6	1	12	14	832	01:06:00	3960	01:07:06	4026	00:01:06	66	0.0000
nopath	2	4	5	1	708	01:06:01	3961	01:07:07	4027	00:01:06	66	0.0000
nopath	1	7	10	1	542	01:06:16	3976	01:07:07	4027	00:00:51	51	0.0000
nopath	1	2	3	1	504	01:06:25	3985	01:07:10	4030	00:00:45	45	0.0000
nopath	1	3	13	15	763	01:05:44	3944	01:07:11	4031	00:01:27	87	0.0000
nopath	6	7	3	1	624	01:06:00	3960	01:07:27	4047	00:01:27	87	0.0000
nopath	3	4	12	14	375	01:06:49	4009	01:07:28	4048	00:00:39	39	0.0000
nopath	1	5	12	14	785	01:05:50	3950	01:07:35	4055	00:01:45	105	0.0000
nopath	3	6	6	1	667	01:06:33	3993	01:07:46	4066	00:01:13	73	0.0000
nopath	5	4	13	15	650	01:05:47	3947	01:07:48	4068	00:02:01	121	0.0000
nopath	3	6	3	1	667	01:06:52	4012	01:07:50	4070	00:00:58	58	0.0000
nopath	3	6	12	14	667	01:06:55	4015	01:07:52	4072	00:00:57	57	0.0000
nopath	1	3	3	1	763	01:06:45	4005	01:07:52	4072	00:01:07	67	0.0000
nopath	1	3	12	14	763	01:06:46	4006	01:07:55	4075	00:01:09	69	0.0000
nopath	2	1	10	1	504	01:06:25	3985	01:07:57	4077	00:01:32	92	0.0000
nopath	3	5	13	15	621	01:07:07	4027	01:08:01	4081	00:00:54	54	0.0000	00:01:04
nopath	5	3	3	1	621	01:06:57	4017	01:08:03	4083	00:01:06	66	0.0000
nopath	5	1	13	15	785	01:06:46	4006	01:08:05	4085	00:01:19	79	0.0000
nopath	3	6	5	1	667	01:07:15	4035	01:08:06	4086	00:00:51	51	0.0000
nopath	2	3	5	1	679	01:07:09	4029	01:08:22	4102	00:01:13	73	0.0000
nopath	6	2	9	1	748	01:06:43	4003	01:08:25	4105	00:01:42	102	0.0000
nopath	2	7	9	1	458	01:07:23	4043	01:08:26	4106	00:01:03	63	0.0000
nopath	1	4	12	14	792	01:07:06	4026	01:08:26	4106	00:01:20	80	0.0000
nopath	2	1	3	1	504	01:07:20	4040	01:08:27	4107	00:01:07	67	0.0000
nopath	1	3	10	1	763	01:07:22	4042	01:08:28	4108	00:01:06	66	0.0000
nopath	6	2	12	14	748	01:06:57	4017	01:08:28	4108	00:01:31	91	0.0000
nopath	3	6	9	1	667	01:07:36	4056	01:08:30	4110	00:00:54	54	0.0000
nopath	1	2	3	1	504	01:07:22	4042	01:08:32	4112	00:01:10	70	0.0000
nopath	3	6	3	1	667	01:07:42	4062	01:08:33	4113	00:00:51	51	0.0000
nopath	3	2	12	14	679	01:07:29	4049	01:08:46	4126	00:01:17	77	0.0000
nopath	3	2	12	14	679	01:07:46	4066	01:08:50	4130	00:01:04	64	0.0000
nopath	5	1	12	14	785	01:07:18	4038	01:09:02	4142	00:01:44	104	0.0000	00:01:18
nopath	1	3	6	1	763	01:07:47	4067	01:09:02	4142	00:01:15	75	0.0000
nopath	6	1	9	1	832	01:08:02	4082	01:09:05	4145	00:01:03	63	0.0000
nopath	3	6	5	1	667	01:07:57	4077	01:09:06	4146	00:01:09	69	0.0000
nopath	2	3	10	1	679	01:07:27	4047	01:09:07	4147	00:01:40	100	0.0000
nopath	6	1	3	1	832	01:08:03	4083	01:09:09	4149	00:01:06	66	0.0000
nopath	2	3	10	1	679	01:07:33	4053	01:09:09	4149	00:01:36	96	0.0000
nopath	3	6	13	15	667	01:08:00	4080	01:09:10	4150	00:01:10	70	0.0000
nopath	3	6	3	1	667	01:08:20	4100	01:09:13	4153	00:00:53	53	0.0000
nopath	5	2	13	15	701	01:08:16	4096	01:09:14	4154	00:00:58	58	0.0000
nopath	4	2	12	14	708	01:07:48	4068	01:09:26	4166	00:01:38	98	0.0000
nopath	3	2	3	1	679	01:08:22	4102	01:09:28	4168	00:01:06	66	0.0000
nopath	4	2	9	1	708	01:08:07	4087	01:09:30	4170	00:01:23	83	0.0000
nopath	3	7	3	1	302	01:09:06	4146	01:09:37	4177	00:00:31	31	0.0000
nopath	1	3	3	1	763	01:08:28	4108	01:09:42	4182	00:01:14	74	0.0000
nopath	3	6	5	1	667	01:08:31	4111	01:09:46	4186	00:01:15	75	0.0000
nopath	3	6	3	1	667	01:08:45	4125	01:09:47	4187	00:01:02	62	0.0000
nopath	2	4	12	14	708	01:07:37	4057	01:09:48	4188	00:02:11	131	0.0000
nopath	2	4	3	1	708	01:07:43	4063	01:09:50	4190	00:02:07	127	0.0000
nopath	2	3	12	14	679	01:08:09	4089	01:09:52	4192	00:01:43	103	0.0000
nopath	2	4	3	1	708	01:08:18	4098	01:09:55	4195	00:01:37	97	0.0000
nopath	5	1	13	15	785	01:08:22	4102	01:09:55	4195	00:01:33	93	0.0000
nopath	5	1	9	1	785	01:08:23	4103	01:09:56	4196	00:01:33	93	0.0000
nopath	1	2	7	1	504	01:08:50	4130	01:09:58	4198	00:01:08	68	0.0000
nopath	2	3	13	15	679	01:08:32	4112	01:09:59	4199	00:01:27	87	0.0000
nopath	5	1	5	1	785	01:08:46	4126	01:09:59	4199	00:01:13	73	0.0000
nopath	2	4	12	14	708	01:08:44	4124	01:10:01	4201	00:01:17	77	0.0000	00:01:30
nopath	5	6	6	1	380	01:09:23	4163	01:10:07	4207	00:00:44	44	0.0000
nopath	5	3	12	14	621	01:08:33	4113	01:10:14	4214	00:01:41	101	0.0000
nopath	3	6	3	1	667	01:09:05	4145	01:10:16	4216	00:01:11	71	0.0000
nopath	6	5	9	1	380	01:09:33	4173	01:10:17	4217	00:00:44	44	0.0000
nopath	5	7	3	1	577	01:08:54	4134	01:10:19	4219	00:01:25	85	0.0000
nopath	4	1	9	1	792	01:09:20	4160	01:10:24	4224	00:01:04	64	0.0000
nopath	2	3	12	14	679	01:08:58	4138	01:10:31	4231	00:01:33	93	0.0000
nopath	2	5	3	1	701	01:08:46	4126	01:10:32	4232	00:01:46	106	0.0000
nopath	5	1	3	1	785	01:09:19	4159	01:10:33	4233	00:01:14	74	0.0000
nopath	1	2	3	1	504	01:09:27	4167	01:10:34	4234	00:01:07	67	0.0000
nopath	2	4	12	14	708	01:09:28	4168	01:10:34	4234	00:01:06	66	0.0000
nopath	2	3	12	14	679	01:09:32	4172	01:10:36	4236	00:01:04	64	0.0000
nopath	1	2	12	14	504	01:09:44	4184	01:10:40	4240	00:00:56	56	0.0000
nopath	3	6	12	14	667	01:09:26	4166	01:10:47	4247	00:01:21	81	0.0000
nopath	3	5	3	1	621	01:09:47	4187	01:10:47	4247	00:01:00	60	0.0000
nopath	5	3	9	1	621	01:09:12	4152	01:10:53	4253	00:01:41	101	0.0000
nopath	4	1	3	1	792	01:09:58	4198	01:11:02	4262	00:01:04	64	0.0000	00:01:17
nopath	1	3	12	14	763	01:09:32	4172	01:11:05	4265	00:01:33	93	0.0000
nopath	2	6	9	1	748	01:09:34	4174	01:11:06	4266	00:01:32	92	0.0000
nopath	1	4	12	14	792	01:09:16	4156	01:11:06	4266	00:01:50	110	0.0000
nopath	2	4	6	1	708	01:09:58	4198	01:11:09	4269	00:01:11	71	0.0000
nopath	2	7	5	1	458	01:10:24	4224	01:11:09	4269	00:00:45	45	0.0000
nopath	2	3	9	1	679	01:09:58	4198	01:11:10	4270	00:01:12	72	0.0000
nopath	5	1	5	1	785	01:09:52	4192	01:11:11	4271	00:01:19	79	0.0000
nopath	2	3	3	1	679	01:10:10	4210	01:11:12	4272	00:01:02	62	0.0000
nopath	2	4	3	1	708	01:10:11	4211	01:11:15	4275	00:01:04	64	0.0000
nopath	3	6	13	15	667	01:09:50	4190	01:11:19	4279	00:01:29	89	0.0000
nopath	6	3	12	14	667	01:09:36	4176	01:11:24	4284	00:01:48	108	0.0000
nopath	2	6	13	15	748	01:10:17	4217	01:11:25	4285	00:01:08	68	0.0000
nopath	6	2	9	1	748	01:10:15	4215	01:11:25	4285	00:01:10	70	0.0000
nopath	4	1	12	14	792	01:10:13	4213	01:11:25	4285	00:01:12	72	0.0000
nopath	1	2	12	14	504	01:10:34	4234	01:11:32	4292	00:00:58	58	0.0000
nopath	3	4	10	1	375	01:10:53	4253	01:11:33	4293	00:00:40	40	0.0000
nopath	2	3	12	14	679	01:10:35	4235	01:11:43	4303	00:01:08	68	0.0000
nopath	3	6	6	1	667	01:10:00	4200	01:11:46	4306	00:01:46	106	0.0000
nopath	2	4	10	1	708	01:10:36	4236	01:11:46	4306	00:01:10	70	0.0000
nopath	3	6	12	14	667	01:10:20	4220	01:11:48	4308	00:01:28	88	0.0000
nopath	3	6	9	1	667	01:10:45	4245	01:11:51	4311	00:01:06	66	0.0000
nopath	3	6	5	1	667	01:11:01	4261	01:11:54	4314	00:00:53	53	0.0000
nopath	3	6	2	1	667	01:11:07	4267	01:11:58	4318	00:00:51	51	0.0000
nopath	5	7	12	14	577	01:10:59	4259	01:12:00	4320	00:01:01	61	0.0000	00:01:08
nopath	2	1	3	1	504	01:11:15	4275	01:12:03	4323	00:00:48	48	0.0000
nopath	1	5	9	1	785	01:10:42	4242	01:12:03	4323	00:01:21	81	0.0000
nopath	3	7	5	1	302	01:11:15	4275	01:12:03	4323	00:00:48	48	0.0000
nopath	1	3	13	15	763	01:10:44	4244	01:12:05	4325	00:01:21	81	0.0000
nopath	2	4	6	1	708	01:10:43	4243	01:12:08	4328	00:01:25	85	0.0000
nopath	2	3	2	1	679	01:10:59	4259	01:12:10	4330	00:01:11	71	0.0000
nopath	6	1	5	1	832	01:10:32	4232	01:12:11	4331	00:01:39	99	0.0000
nopath	1	7	5	1	542	01:11:00	4260	01:12:14	4334	00:01:14	74	0.0000
nopath	5	3	9	1	621	01:11:07	4267	01:12:23	4343	00:01:16	76	0.0000
nopath	6	1	5	1	832	01:11:26	4286	01:12:29	4349	00:01:03	63	0.0000
nopath	6	4	9	1	696	01:11:03	4263	01:12:37	4357	00:01:34	94	0.0000
nopath	1	3	3	1	763	01:11:34	4294	01:12:42	4362	00:01:08	68	0.0000
nopath	5	2	12	14	701	01:11:40	4300	01:12:43	4363	00:01:03	63	0.0000
nopath	4	7	5	1	331	01:12:08	4328	01:12:45	4365	00:00:37	37	0.0000
nopath	3	6	5	1	667	01:11:27	4287	01:12:46	4366	00:01:19	79	0.0000
nopath	5	1	12	14	785	01:11:17	4277	01:12:47	4367	00:01:30	90	0.0000
nopath	1	4	12	14	792	01:11:49	4309	01:12:49	4369	00:01:00	60	0.0000
nopath	3	6	13	15	667	01:11:43	4303	01:12:52	4372	00:01:09	69	0.0000
nopath	3	5	12	14	621	01:11:54	4314	01:12:54	4374	00:01:00	60	0.0000
nopath	1	2	12	14	504	01:12:15	4335	01:13:01	4381	00:00:46	46	0.0000	00:01:02
nopath	6	3	9	1	667	01:11:51	4311	01:13:03	4383	00:01:12	72	0.0000
nopath	6	2	12	14	748	01:12:03	4323	01:13:04	4384	00:01:01	61	0.0000
nopath	6	1	9	1	832	01:11:52	4312	01:13:08	4388	00:01:16	76	0.0000
nopath	5	6	12	14	380	01:12:41	4361	01:13:17	4397	00:00:36	36	0.0000
nopath	4	2	13	15	708	01:12:10	4330	01:13:18	4398	00:01:08	68	0.0000
nopath	1	3	3	1	763	01:12:06	4326	01:13:22	4402	00:01:16	76	0.0000
nopath	1	4	12	14	792	01:12:08	4328	01:13:27	4407	00:01:19	79	0.0000
nopath	5	3	9	1	621	01:12:42	4362	01:13:36	4416	00:00:54	54	0.0000
nopath	6	2	13	15	748	01:12:31	4351	01:13:37	4417	00:01:06	66	0.0000
nopath	3	6	12	14	667	01:12:18	4338	01:13:37	4417	00:01:19	79	0.0000
nopath	3	6	5	1	667	01:12:33	4353	01:13:39	4419	00:01:06	66	0.0000
nopath	3	6	3	1	667	01:12:40	4360	01:13:41	4421	00:01:01	61	0.0000
nopath	3	6	13	15	667	01:12:50	4370	01:13:44	4424	00:00:54	54	0.0000
nopath	5	1	3	1	785	01:12:47	4367	01:13:50	4430	00:01:03	63	0.0000
nopath	2	3	2	1	679	01:12:31	4351	01:13:52	4432	00:01:21	81	0.0000
nopath	2	4	5	1	708	01:12:43	4363	01:13:56	4436	00:01:13	73	0.0000
nopath	3	2	12	14	679	01:12:18	4338	01:13:56	4436	00:01:38	98	0.0000
nopath	6	3	3	1	667	01:12:45	4365	01:14:03	4443	00:01:18	78	0.0000	00:01:18
nopath	3	1	3	1	763	01:12:51	4371	01:14:15	4455	00:01:24	84	0.0000
nopath	2	3	3	1	679	01:13:05	4385	01:14:16	4456	00:01:11	71	0.0000
nopath	3	6	3	1	667	01:13:01	4381	01:14:16	4456	00:01:15	75	0.0000
nopath	3	6	3	1	667	01:13:12	4392	01:14:18	4458	00:01:06	66	0.0000
nopath	2	3	5	1	679	01:13:19	4399	01:14:18	4458	00:00:59	59	0.0000
nopath	2	3	3	1	679	01:13:20	4400	01:14:21	4461	00:01:01	61	0.0000
nopath	5	1	12	14	785	01:12:58	4378	01:14:26	4466	00:01:28	88	0.0000
nopath	2	3	13	15	679	01:13:22	4402	01:14:27	4467	00:01:05	65	0.0000
nopath	2	4	5	1	708	01:13:29	4409	01:14:29	4469	00:01:00	60	0.0000
nopath	1	2	3	1	504	01:13:11	4391	01:14:32	4472	00:01:21	81	0.0000
nopath	5	1	12	14	785	01:13:30	4410	01:14:32	4472	00:01:02	62	0.0000
nopath	1	2	10	1	504	01:13:22	4402	01:14:35	4475	00:01:13	73	0.0000
nopath	1	3	5	1	763	01:13:11	4391	01:14:35	4475	00:01:24	84	0.0000
nopath	4	3	12	14	375	01:13:58	4438	01:14:37	4477	00:00:39	39	0.0000
nopath	5	3	3	1	621	01:13:26	4406	01:14:43	4483	00:01:17	77	0.0000
nopath	6	1	3	1	832	01:13:19	4399	01:14:44	4484	00:01:25	85	0.0000
nopath	1	2	6	1	504	01:14:01	4441	01:14:49	4489	00:00:48	48	0.0000
nopath	6	7	9	1	624	01:13:28	4408	01:14:49	4489	00:01:21	81	0.0000
nopath	4	5	13	15	650	01:13:53	4433	01:14:56	4496	00:01:03	63	0.0000
nopath	5	4	5	1	650	01:13:45	4425	01:14:58	4498	00:01:13	73	0.0000
nopath	5	1	9	1	785	01:13:52	4432	01:15:03	4503	00:01:11	71	0.0000	00:01:18
nopath	3	6	5	1	667	01:14:00	4440	01:15:06	4506	00:01:06	66	0.0000
nopath	3	6	9	1	667	01:14:02	4442	01:15:09	4509	00:01:07	67	0.0000
nopath	3	5	3	1	621	01:14:09	4449	01:15:11	4511	00:01:02	62	0.0000
nopath	3	6	7	1	667	01:14:11	4451	01:15:14	4514	00:01:03	63	0.0000
nopath	3	2	5	1	679	01:13:19	4399	01:15:15	4515	00:01:56	116	0.0000
nopath	3	6	12	14	667	01:14:13	4453	01:15:17	4517	00:01:04	64	0.0000
nopath	3	2	9	1	679	01:13:27	4407	01:15:17	4517	00:01:50	110	0.0000
nopath	1	3	3	1	763	01:14:05	4445	01:15:22	4522	00:01:17	77	0.0000
nopath	3	6	3	1	667	01:14:36	4476	01:15:25	4525	00:00:49	49	0.0000
nopath	2	1	12	14	504	01:14:11	4451	01:15:28	4528	00:01:17	77	0.0000
nopath	3	6	4	1	667	01:14:38	4478	01:15:29	4529	00:00:51	51	0.0000
nopath	3	6	13	15	667	01:14:42	4482	01:15:34	4534	00:00:52	52	0.0000
nopath	2	1	10	1	504	01:14:51	4491	01:15:36	4536	00:00:45	45	0.0000
nopath	2	3	5	1	679	01:14:19	4459	01:15:39	4539	00:01:20	80	0.0000
nopath	5	1	6	1	785	01:14:12	4452	01:15:41	4541	00:01:29	89	0.0000
nopath	2	3	3	1	679	01:14:32	4472	01:15:41	4541	00:01:09	69	0.0000
nopath	4	2	3	1	708	01:14:14	4454	01:15:55	4555	00:01:41	101	0.0000
nopath	4	1	3	1	792	01:14:56	4496	01:16:07	4567	00:01:11	71	0.0000	00:01:11
nopath	3	4	6	1	375	01:15:30	4530	01:16:08	4568	00:00:38	38	0.0000
nopath	1	3	12	14	763	01:14:36	4476	01:16:15	4575	00:01:39	99	0.0000
nopath	3	5	9	1	621	01:15:06	4506	01:16:16	4576	00:01:10	70	0.0000
nopath	4	7	12	14	331	01:15:24	4524	01:16:16	4576	00:00:52	52	0.0000
nopath	1	3	9	1	763	01:14:51	4491	01:16:17	4577	00:01:26	86	0.0000
nopath	2	4	13	15	708	01:14:50	4490	01:16:18	4578	00:01:28	88	0.0000
nopath	3	5	3	1	621	01:15:08	4508	01:16:18	4578	00:01:10	70	0.0000
nopath	3	6	9	1	667	01:15:17	4517	01:16:20	4580	00:01:03	63	0.0000
nopath	2	4	5	1	708	01:15:17	4517	01:16:21	4581	00:01:04	64	0.0000
nopath	2	3	5	1	679	01:15:23	4523	01:16:22	4582	00:00:59	59	0.0000
nopath	3	6	3	1	667	01:15:19	4519	01:16:22	4582	00:01:03	63	0.0000
nopath	3	6	9	1	667	01:15:20	4520	01:16:24	4584	00:01:04	64	0.0000
nopath	3	6	5	1	667	01:15:24	4524	01:16:26	4586	00:01:02	62	0.0000
nopath	6	2	5	1	748	01:15:28	4528	01:16:28	4588	00:01:00	60	0.0000
nopath	1	6	9	1	832	01:14:56	4496	01:16:36	4596	00:01:40	100	0.0000
nopath	6	7	5	1	624	01:15:37	4537	01:16:37	4597	00:01:00	60	0.0000
nopath	1	7	3	1	542	01:15:52	4552	01:16:40	4600	00:00:48	48	0.0000
nopath	1	3	13	15	763	01:15:43	4543	01:16:45	4605	00:01:02	62	0.0000
nopath	1	4	5	1	792	01:15:45	4545	01:16:48	4608	00:01:03	63	0.0000
nopath	5	1	5	1	785	01:15:48	4548	01:17:15	4635	00:01:27	87	0.0000	00:01:28
nopath	1	2	5	1	504	01:16:02	4562	01:17:17	4637	00:01:15	75	0.0000
nopath	5	1	5	1	785	01:16:04	4564	01:17:18	4638	00:01:14	74	0.0000
nopath	3	7	12	14	302	01:16:43	4603	01:17:19	4639	00:00:36	36	0.0000
nopath	3	6	13	15	667	01:15:58	4558	01:17:20	4640	00:01:22	82	0.0000
nopath	2	4	9	1	708	01:15:41	4541	01:17:25	4645	00:01:44	104	0.0000
nopath	2	3	2	1	679	01:16:28	4588	01:17:25	4645	00:00:57	57	0.0000
nopath	3	6	12	14	667	01:16:22	4582	01:17:27	4647	00:01:05	65	0.0000
nopath	3	6	5	1	667	01:16:25	4585	01:17:31	4651	00:01:06	66	0.0000
nopath	3	6	13	15	667	01:16:31	4591	01:17:34	4654	00:01:03	63	0.0000
nopath	5	1	9	1	785	01:16:33	4593	01:17:34	4654	00:01:01	61	0.0000
nopath	1	3	12	14	763	01:16:47	4607	01:17:53	4673	00:01:06	66	0.0000
nopath	1	3	3	1	763	01:16:52	4612	01:17:56	4676	00:01:04	64	0.0000
nopath	6	2	12	14	748	01:17:00	4620	01:17:59	4679	00:00:59	59	0.0000
nopath	6	1	12	14	832	01:16:59	4619	01:18:02	4682	00:01:03	63	0.0000	00:01:19
nopath	1	2	12	14	504	01:17:16	4636	01:18:03	4683	00:00:47	47	0.0000
nopath	3	6	9	1	667	01:16:44	4604	01:18:06	4686	00:01:22	82	0.0000
nopath	1	3	10	1	763	01:17:09	4629	01:18:08	4688	00:00:59	59	0.0000
nopath	3	6	12	14	667	01:16:59	4619	01:18:09	4689	00:01:10	70	0.0000
nopath	3	2	13	15	679	01:17:04	4624	01:18:18	4698	00:01:14	74	0.0000
nopath	5	3	12	14	621	01:16:45	4605	01:18:24	4704	00:01:39	99	0.0000
nopath	2	1	12	14	504	01:16:56	4616	01:18:28	4708	00:01:32	92	0.0000
nopath	4	2	3	1	708	01:17:35	4655	01:18:29	4709	00:00:54	54	0.0000
nopath	5	4	9	1	650	01:17:13	4633	01:18:31	4711	00:01:18	78	0.0000
nopath	5	6	12	14	380	01:17:59	4679	01:18:34	4714	00:00:35	35	0.0000
nopath	2	1	5	1	504	01:17:14	4634	01:18:34	4714	00:01:20	80	0.0000
nopath	2	1	9	1	504	01:17:34	4654	01:18:40	4720	00:01:06	66	0.0000
nopath	2	3	9	1	679	01:17:02	4622	01:18:42	4722	00:01:40	100	0.0000
nopath	2	4	3	1	708	01:17:24	4644	01:18:48	4728	00:01:24	84	0.0000
nopath	6	1	6	1	832	01:17:45	4665	01:18:50	4730	00:01:05	65	0.0000
nopath	2	3	6	1	679	01:17:53	4673	01:18:52	4732	00:00:59	59	0.0000
nopath	2	3	3	1	679	01:17:55	4675	01:18:55	4735	00:01:00	60	0.0000
nopath	5	1	12	14	785	01:17:46	4666	01:18:56	4736	00:01:10	70	0.0000
nopath	2	4	9	1	708	01:18:00	4680	01:18:57	4737	00:00:57	57	0.0000
nopath	2	3	2	1	679	01:18:06	4686	01:18:59	4739	00:00:53	53	0.0000
nopath	1	3	9	1	763	01:17:45	4665	01:19:05	4745	00:01:20	80	0.0000	00:01:17
nopath	1	4	13	15	792	01:17:59	4679	01:19:11	4751	00:01:12	72	0.0000
nopath	5	2	6	1	701	01:18:17	4697	01:19:20	4760	00:01:03	63	0.0000
nopath	6	1	3	1	832	01:17:59	4679	01:19:21	4761	00:01:22	82	0.0000
nopath	6	3	3	1	667	01:17:58	4678	01:19:23	4763	00:01:25	85	0.0000
nopath	4	2	12	14	708	01:18:33	4713	01:19:39	4779	00:01:06	66	0.0000
nopath	2	3	2	1	679	01:18:09	4689	01:19:42	4782	00:01:33	93	0.0000
nopath	4	1	5	1	792	01:18:24	4704	01:19:44	4784	00:01:20	80	0.0000
nopath	2	4	3	1	708	01:18:12	4692	01:19:46	4786	00:01:34	94	0.0000
nopath	3	6	6	1	667	01:18:52	4732	01:19:50	4790	00:00:58	58	0.0000
nopath	3	6	13	15	667	01:19:01	4741	01:19:54	4794	00:00:53	53	0.0000
nopath	5	3	3	1	621	01:19:06	4746	01:19:55	4795	00:00:49	49	0.0000
nopath	6	5	12	14	380	01:19:19	4759	01:19:57	4797	00:00:38	38	0.0000
nopath	3	2	12	14	679	01:18:22	4702	01:20:06	4806	00:01:44	104	0.0000	00:01:24
nopath	3	6	12	14	667	01:19:28	4768	01:20:18	4818	00:00:50	50	0.0000
nopath	3	6	3	1	667	01:19:31	4771	01:20:20	4820	00:00:49	49	0.0000
nopath	3	1	13	15	763	01:19:06	4746	01:20:21	4821	00:01:15	75	0.0000
nopath	1	2	12	14	504	01:19:04	4744	01:20:32	4832	00:01:28	88	0.0000
nopath	3	2	3	1	679	01:19:57	4797	01:20:53	4853	00:00:56	56	0.0000
nopath	3	6	9	1	667	01:20:03	4803	01:20:54	4854	00:00:51	51	0.0000
nopath	3	7	12	14	302	01:20:19	4819	01:20:55	4855	00:00:36	36	0.0000
nopath	2	4	12	14	708	01:20:15	4815	01:21:08	4868	00:00:53	53	0.0000	00:01:13
nopath	2	4	4	1	708	01:20:20	4820	01:21:12	4872	00:00:52	52	0.0000
nopath	1	7	5	1	542	01:20:23	4823	01:21:14	4874	00:00:51	51	0.0000
nopath	6	1	3	1	832	01:20:16	4816	01:21:19	4879	00:01:03	63	0.0000
nopath	3	6	7	1	667	01:20:40	4840	01:21:45	4905	00:01:05	65	0.0000
nopath	3	5	3	1	621	01:20:43	4843	01:21:47	4907	00:01:04	64	0.0000
nopath	2	4	12	14	708	01:20:37	4837	01:21:47	4907	00:01:10	70	0.0000
nopath	3	6	3	1	667	01:20:54	4854	01:21:49	4909	00:00:55	55	0.0000
nopath	2	3	13	15	679	01:20:39	4839	01:21:53	4913	00:01:14	74	0.0000
nopath	5	1	5	1	785	01:20:54	4854	01:21:54	4914	00:01:00	60	0.0000
nopath	1	2	12	14	504	01:21:21	4881	01:22:07	4927	00:00:46	46	0.0000	00:01:05
nopath	6	2	13	15	748	01:21:23	4883	01:22:22	4942	00:00:59	59	0.0000
nopath	2	3	12	14	679	01:20:58	4858	01:22:23	4943	00:01:25	85	0.0000
nopath	3	6	5	1	667	01:21:16	4876	01:22:26	4946	00:01:10	70	0.0000
nopath	3	6	9	1	667	01:21:34	4894	01:22:28	4948	00:00:54	54	0.0000
nopath	1	5	3	1	785	01:21:34	4894	01:22:34	4954	00:01:00	60	0.0000
nopath	5	3	12	14	621	01:21:23	4883	01:22:34	4954	00:01:11	71	0.0000
nopath	5	3	5	1	621	01:21:36	4896	01:22:36	4956	00:01:00	60	0.0000
nopath	2	1	10	1	504	01:21:11	4871	01:22:47	4967	00:01:36	96	0.0000
nopath	1	3	9	1	763	01:21:28	4888	01:22:52	4972	00:01:24	84	0.0000
nopath	5	1	13	15	785	01:21:33	4893	01:22:55	4975	00:01:22	82	0.0000
nopath	5	1	12	14	785	01:21:37	4897	01:22:56	4976	00:01:19	79	0.0000
nopath	2	4	3	1	708	01:21:12	4872	01:22:59	4979	00:01:47	107	0.0000
nopath	3	6	3	1	667	01:22:05	4925	01:23:06	4986	00:01:01	61	0.0000	00:01:04
nopath	3	6	12	14	667	01:22:16	4936	01:23:09	4989	00:00:53	53	0.0000
nopath	2	1	9	1	504	01:22:01	4921	01:23:19	4999	00:01:18	78	0.0000
nopath	1	3	3	1	763	01:22:11	4931	01:23:22	5002	00:01:11	71	0.0000
nopath	2	3	5	1	679	01:21:52	4912	01:23:28	5008	00:01:36	96	0.0000
nopath	5	6	12	14	380	01:22:55	4975	01:23:28	5008	00:00:33	33	0.0000
nopath	1	2	2	1	504	01:22:21	4941	01:23:31	5011	00:01:10	70	0.0000
nopath	5	1	10	1	785	01:21:57	4917	01:23:31	5011	00:01:34	94	0.0000
nopath	2	3	3	1	679	01:22:38	4958	01:23:35	5015	00:00:57	57	0.0000
nopath	2	4	13	15	708	01:22:44	4964	01:23:40	5020	00:00:56	56	0.0000
nopath	3	6	12	14	667	01:22:46	4966	01:23:47	5027	00:01:01	61	0.0000
nopath	4	2	12	14	708	01:22:30	4950	01:23:51	5031	00:01:21	81	0.0000
nopath	4	1	3	1	792	01:22:27	4947	01:23:55	5035	00:01:28	88	0.0000
nopath	5	7	10	1	577	01:22:44	4964	01:23:57	5037	00:01:13	73	0.0000
nopath	2	6	13	15	748	01:22:24	4944	01:23:59	5039	00:01:35	95	0.0000
nopath	1	2	6	1	504	01:23:13	4993	01:24:01	5041	00:00:48	48	0.0000	00:00:59
nopath	5	1	5	1	785	01:22:49	4969	01:24:01	5041	00:01:12	72	0.0000
nopath	1	3	5	1	763	01:22:23	4943	01:24:02	5042	00:01:39	99	0.0000
nopath	2	3	5	1	679	01:22:55	4975	01:24:08	5048	00:01:13	73	0.0000
nopath	1	4	13	15	792	01:22:44	4964	01:24:09	5049	00:01:25	85	0.0000
nopath	6	2	3	1	748	01:23:02	4982	01:24:10	5050	00:01:08	68	0.0000
nopath	2	3	9	1	679	01:22:57	4977	01:24:10	5050	00:01:13	73	0.0000
nopath	3	6	12	14	667	01:23:01	4981	01:24:16	5056	00:01:15	75	0.0000
nopath	3	6	3	1	667	01:23:19	4999	01:24:18	5058	00:00:59	59	0.0000
nopath	2	7	10	1	458	01:23:49	5029	01:24:39	5079	00:00:50	50	0.0000
nopath	2	3	3	1	679	01:23:27	5007	01:24:46	5086	00:01:19	79	0.0000
nopath	6	2	9	1	748	01:23:44	5024	01:24:47	5087	00:01:03	63	0.0000
nopath	3	6	6	1	667	01:23:41	5021	01:24:48	5088	00:01:07	67	0.0000
nopath	6	1	3	1	832	01:23:42	5022	01:24:51	5091	00:01:09	69	0.0000
nopath	3	6	13	15	667	01:23:49	5029	01:24:52	5092	00:01:03	63	0.0000
nopath	3	6	5	1	667	01:23:57	5037	01:24:54	5094	00:00:57	57	0.0000
nopath	2	4	5	1	708	01:23:53	5033	01:24:56	5096	00:01:03	63	0.0000
nopath	5	2	10	1	701	01:23:32	5012	01:25:00	5100	00:01:28	88	0.0000	00:01:07
nopath	2	3	3	1	679	01:24:09	5049	01:25:01	5101	00:00:52	52	0.0000
nopath	1	2	3	1	504	01:24:16	5056	01:25:03	5103	00:00:47	47	0.0000
nopath	2	5	7	1	701	01:23:53	5033	01:25:03	5103	00:01:10	70	0.0000
nopath	6	3	3	1	667	01:24:08	5048	01:25:13	5113	00:01:05	65	0.0000
nopath	6	1	5	1	832	01:24:17	5057	01:25:20	5120	00:01:03	63	0.0000
nopath	3	2	5	1	679	01:23:27	5007	01:25:25	5125	00:01:58	118	0.0000
nopath	3	2	5	1	679	01:24:09	5049	01:25:27	5127	00:01:18	78	0.0000
nopath	6	3	10	1	667	01:24:22	5062	01:25:27	5127	00:01:05	65	0.0000
nopath	6	4	6	1	696	01:24:20	5060	01:25:29	5129	00:01:09	69	0.0000
nopath	1	3	12	14	763	01:24:08	5048	01:25:33	5133	00:01:25	85	0.0000
nopath	4	6	3	1	696	01:24:11	5051	01:25:36	5136	00:01:25	85	0.0000
nopath	1	3	12	14	763	01:24:10	5050	01:25:36	5136	00:01:26	86	0.0000
nopath	3	6	9	1	667	01:24:17	5057	01:25:41	5141	00:01:24	84	0.0000
nopath	3	6	12	14	667	01:24:23	5063	01:25:48	5148	00:01:25	85	0.0000
nopath	5	3	10	1	621	01:24:28	5068	01:25:53	5153	00:01:25	85	0.0000
nopath	1	3	3	1	763	01:25:04	5104	01:26:03	5163	00:00:59	59	0.0000	00:01:20
nopath	3	1	12	14	763	01:24:13	5053	01:26:05	5165	00:01:52	112	0.0000
nopath	1	4	12	14	792	01:25:05	5105	01:26:07	5167	00:01:02	62	0.0000
nopath	6	1	10	1	832	01:25:04	5104	01:26:11	5171	00:01:07	67	0.0000
nopath	3	6	5	1	667	01:25:18	5118	01:26:15	5175	00:00:57	57	0.0000
nopath	3	6	3	1	667	01:25:29	5129	01:26:20	5180	00:00:51	51	0.0000
nopath	2	1	9	1	504	01:25:41	5141	01:26:25	5185	00:00:44	44	0.0000
nopath	5	3	6	1	621	01:25:37	5137	01:26:26	5186	00:00:49	49	0.0000
nopath	4	1	12	14	792	01:25:06	5106	01:26:28	5188	00:01:22	82	0.0000
nopath	5	1	13	15	785	01:25:05	5105	01:26:31	5191	00:01:26	86	0.0000
nopath	3	6	9	1	667	01:25:57	5157	01:26:47	5207	00:00:50	50	0.0000
nopath	2	7	5	1	458	01:25:59	5159	01:26:49	5209	00:00:50	50	0.0000
nopath	3	6	12	14	667	01:26:02	5162	01:26:53	5213	00:00:51	51	0.0000
nopath	2	4	3	1	708	01:25:30	5130	01:26:55	5215	00:01:25	85	0.0000
nopath	6	2	3	1	748	01:25:20	5120	01:26:55	5215	00:01:35	95	0.0000
nopath	3	6	10	1	667	01:26:06	5166	01:26:56	5216	00:00:50	50	0.0000
nopath	2	4	3	1	708	01:25:47	5147	01:26:57	5217	00:01:10	70	0.0000
nopath	2	3	3	1	679	01:25:57	5157	01:26:59	5219	00:01:02	62	0.0000
nopath	1	2	13	15	504	01:25:35	5135	01:27:09	5229	00:01:34	94	0.0000	00:01:10
nopath	6	1	3	1	832	01:26:23	5183	01:27:27	5247	00:01:04	64	0.0000
nopath	2	3	13	15	679	01:26:17	5177	01:27:35	5255	00:01:18	78	0.0000
nopath	3	6	13	15	667	01:26:24	5184	01:27:39	5259	00:01:15	75	0.0000
nopath	1	4	3	1	792	01:26:39	5199	01:27:39	5259	00:01:00	60	0.0000
nopath	3	6	5	1	667	01:26:36	5196	01:27:41	5261	00:01:05	65	0.0000
nopath	4	3	12	14	375	01:26:51	5211	01:27:42	5262	00:00:51	51	0.0000
nopath	3	5	13	15	621	01:26:47	5207	01:27:46	5266	00:00:59	59	0.0000
nopath	3	6	3	1	667	01:26:57	5217	01:27:47	5267	00:00:50	50	0.0000
nopath	4	2	5	1	708	01:26:40	5200	01:27:57	5277	00:01:17	77	0.0000
nopath	5	3	6	1	621	01:27:10	5230	01:28:14	5294	00:01:04	64	0.0000	00:01:07
nopath	3	6	6	1	667	01:27:04	5224	01:28:16	5296	00:01:12	72	0.0000
nopath	3	6	12	14	667	01:27:22	5242	01:28:18	5298	00:00:56	56	0.0000
nopath	5	1	9	1	785	01:27:14	5234	01:28:27	5307	00:01:13	73	0.0000
nopath	5	4	5	1	650	01:27:28	5248	01:28:28	5308	00:01:00	60	0.0000
nopath	1	2	3	1	504	01:27:44	5264	01:28:29	5309	00:00:45	45	0.0000
nopath	3	2	2	1	679	01:27:35	5255	01:28:35	5315	00:01:00	60	0.0000
nopath	3	4	6	1	375	01:28:08	5288	01:28:40	5320	00:00:32	32	0.0000
nopath	6	7	13	15	624	01:27:39	5259	01:28:41	5321	00:01:02	62	0.0000
nopath	3	6	5	1	667	01:27:52	5272	01:28:46	5326	00:00:54	54	0.0000
nopath	2	3	12	14	679	01:26:25	5185	01:28:53	5333	00:02:28	148	0.0000
nopath	3	6	5	1	667	01:28:05	5285	01:28:55	5335	00:00:50	50	0.0000
nopath	1	2	9	1	504	01:27:46	5266	01:28:55	5335	00:01:09	69	0.0000
nopath	5	1	12	14	785	01:27:53	5273	01:28:56	5336	00:01:03	63	0.0000
nopath	2	3	9	1	679	01:27:38	5258	01:28:57	5337	00:01:19	79	0.0000
nopath	4	7	5	1	331	01:28:23	5303	01:28:58	5338	00:00:35	35	0.0000
nopath	3	6	10	1	667	01:28:10	5290	01:29:01	5341	00:00:51	51	0.0000	00:01:00
nopath	2	4	3	1	708	01:28:07	5287	01:29:01	5341	00:00:54	54	0.0000
nopath	4	1	12	14	792	01:28:03	5283	01:29:24	5364	00:01:21	81	0.0000
nopath	6	2	13	15	748	01:28:00	5280	01:29:28	5368	00:01:28	88	0.0000
nopath	5	2	13	15	701	01:28:15	5295	01:29:33	5373	00:01:18	78	0.0000
nopath	1	3	13	15	763	01:28:01	5281	01:29:35	5375	00:01:34	94	0.0000
nopath	3	6	8	1	667	01:28:23	5303	01:29:36	5376	00:01:13	73	0.0000
nopath	2	4	12	14	708	01:28:28	5308	01:29:37	5377	00:01:09	69	0.0000
nopath	3	6	5	1	667	01:28:36	5316	01:29:38	5378	00:01:02	62	0.0000
nopath	2	4	9	1	708	01:28:35	5315	01:29:39	5379	00:01:04	64	0.0000
nopath	3	5	3	1	621	01:28:40	5320	01:29:42	5382	00:01:02	62	0.0000
nopath	3	2	10	1	679	01:28:38	5318	01:29:45	5385	00:01:07	67	0.0000
nopath	1	3	13	15	763	01:28:39	5319	01:29:51	5391	00:01:12	72	0.0000
nopath	1	3	10	1	763	01:28:40	5320	01:29:53	5393	00:01:13	73	0.0000
nopath	2	1	9	1	504	01:29:17	5357	01:30:02	5402	00:00:45	45	0.0000	00:01:09
nopath	6	3	12	14	667	01:29:08	5348	01:30:03	5403	00:00:55	55	0.0000
nopath	1	2	12	14	504	01:28:56	5336	01:30:10	5410	00:01:14	74	0.0000
nopath	2	3	12	14	679	01:29:15	5355	01:30:13	5413	00:00:58	58	0.0000
nopath	2	3	10	1	679	01:29:28	5368	01:30:20	5420	00:00:52	52	0.0000
nopath	5	1	13	15	785	01:29:05	5345	01:30:29	5429	00:01:24	84	0.0000
nopath	5	7	12	14	577	01:29:26	5366	01:30:38	5438	00:01:12	72	0.0000
nopath	4	7	2	1	331	01:30:02	5402	01:30:45	5445	00:00:43	43	0.0000
nopath	6	1	5	1	832	01:29:57	5397	01:31:00	5460	00:01:03	63	0.0000	00:01:07
nopath	6	2	13	15	748	01:30:03	5403	01:31:02	5462	00:00:59	59	0.0000
nopath	3	7	12	14	302	01:30:26	5426	01:31:04	5464	00:00:38	38	0.0000
nopath	5	6	9	1	380	01:30:32	5432	01:31:07	5467	00:00:35	35	0.0000
nopath	6	1	13	15	832	01:30:04	5404	01:31:11	5471	00:01:07	67	0.0000
nopath	1	3	5	1	763	01:29:54	5394	01:31:12	5472	00:01:18	78	0.0000
nopath	2	3	3	1	679	01:29:43	5383	01:31:15	5475	00:01:32	92	0.0000
nopath	3	6	3	1	667	01:30:10	5410	01:31:16	5476	00:01:06	66	0.0000
nopath	3	6	3	1	667	01:30:29	5429	01:31:25	5485	00:00:56	56	0.0000
nopath	3	6	5	1	667	01:30:36	5436	01:31:29	5489	00:00:53	53	0.0000
nopath	3	6	3	1	667	01:30:38	5438	01:31:31	5491	00:00:53	53	0.0000
nopath	2	3	5	1	679	01:30:18	5418	01:31:36	5496	00:01:18	78	0.0000
nopath	3	1	13	15	763	01:30:20	5420	01:31:36	5496	00:01:16	76	0.0000
nopath	2	3	10	1	679	01:30:29	5429	01:31:38	5498	00:01:09	69	0.0000
nopath	2	3	5	1	679	01:30:47	5447	01:31:42	5502	00:00:55	55	0.0000
nopath	4	2	3	1	708	01:30:15	5415	01:31:55	5515	00:01:40	100	0.0000
nopath	1	3	9	1	763	01:30:35	5435	01:32:02	5522	00:01:27	87	0.0000	00:01:20
nopath	1	3	5	1	763	01:30:53	5453	01:32:05	5525	00:01:12	72	0.0000
nopath	1	3	3	1	763	01:30:59	5459	01:32:07	5527	00:01:08	68	0.0000
nopath	3	6	13	15	667	01:30:47	5447	01:32:10	5530	00:01:23	83	0.0000
nopath	6	1	12	14	832	01:31:06	5466	01:32:10	5530	00:01:04	64	0.0000
nopath	5	1	8	1	785	01:30:43	5443	01:32:17	5537	00:01:34	94	0.0000
nopath	3	6	10	1	667	01:31:00	5460	01:32:17	5537	00:01:17	77	0.0000
nopath	5	1	5	1	785	01:30:57	5457	01:32:19	5539	00:01:22	82	0.0000
nopath	1	5	3	1	785	01:30:44	5444	01:32:23	5543	00:01:39	99	0.0000
nopath	2	1	9	1	504	01:31:34	5494	01:32:37	5557	00:01:03	63	0.0000
nopath	5	1	12	14	785	01:31:20	5480	01:32:42	5562	00:01:22	82	0.0000
nopath	2	4	12	14	708	01:31:09	5469	01:32:46	5566	00:01:37	97	0.0000
nopath	3	6	13	15	667	01:31:09	5469	01:32:50	5570	00:01:41	101	0.0000
nopath	3	6	3	1	667	01:31:27	5487	01:32:52	5572	00:01:25	85	0.0000
nopath	5	3	5	1	621	01:32:06	5526	01:32:53	5573	00:00:47	47	0.0000
nopath	3	6	4	1	667	01:31:28	5488	01:32:54	5574	00:01:26	86	0.0000
nopath	3	6	3	1	667	01:31:59	5519	01:32:55	5575	00:00:56	56	0.0000
nopath	3	6	5	1	667	01:32:00	5520	01:32:57	5577	00:00:57	57	0.0000
nopath	3	6	12	14	667	01:32:07	5527	01:33:00	5580	00:00:53	53	0.0000	00:01:08
nopath	6	5	3	1	380	01:31:58	5518	01:33:02	5582	00:01:04	64	0.0000
nopath	2	1	5	1	504	01:32:13	5533	01:33:06	5586	00:00:53	53	0.0000
nopath	2	4	3	1	708	01:31:21	5481	01:33:15	5595	00:01:54	114	0.0000
nopath	2	4	2	1	708	01:31:34	5494	01:33:17	5597	00:01:43	103	0.0000
nopath	2	4	3	1	708	01:32:09	5529	01:33:19	5599	00:01:10	70	0.0000
nopath	3	2	13	15	679	01:32:22	5542	01:33:25	5605	00:01:03	63	0.0000
nopath	1	4	9	1	792	01:32:11	5531	01:33:26	5606	00:01:15	75	0.0000
nopath	3	6	9	1	667	01:32:33	5553	01:33:26	5606	00:00:53	53	0.0000
nopath	3	2	9	1	679	01:32:25	5545	01:33:27	5607	00:01:02	62	0.0000
nopath	3	6	9	1	667	01:32:37	5557	01:33:28	5608	00:00:51	51	0.0000
nopath	1	3	5	1	763	01:32:31	5551	01:33:30	5610	00:00:59	59	0.0000
nopath	2	3	5	1	679	01:32:48	5568	01:33:47	5627	00:00:59	59	0.0000
nopath	2	4	10	1	708	01:32:53	5573	01:33:49	5629	00:00:56	56	0.0000
nopath	1	2	6	1	504	01:32:58	5578	01:33:51	5631	00:00:53	53	0.0000
nopath	6	1	12	14	832	01:32:17	5537	01:33:52	5632	00:01:35	95	0.0000
nopath	2	3	9	1	679	01:33:06	5586	01:33:58	5638	00:00:52	52	0.0000
nopath	4	2	5	1	708	01:33:11	5591	01:34:04	5644	00:00:53	53	0.0000	00:01:24
nopath	1	3	6	1	763	01:33:00	5580	01:34:10	5650	00:01:10	70	0.0000
nopath	5	3	12	14	621	01:32:27	5547	01:34:24	5664	00:01:57	117	0.0000
nopath	6	3	3	1	667	01:32:48	5568	01:34:26	5666	00:01:38	98	0.0000
nopath	3	4	13	15	375	01:33:54	5634	01:34:29	5669	00:00:35	35	0.0000
nopath	5	7	12	14	577	01:33:09	5589	01:34:34	5674	00:01:25	85	0.0000
nopath	6	7	3	1	624	01:33:13	5593	01:34:38	5678	00:01:25	85	0.0000
nopath	2	3	3	1	679	01:33:30	5610	01:34:42	5682	00:01:12	72	0.0000
nopath	3	5	13	15	621	01:33:57	5637	01:34:51	5691	00:00:54	54	0.0000
nopath	5	4	3	1	650	01:33:45	5625	01:34:58	5698	00:01:13	73	0.0000
nopath	3	6	12	14	667	01:34:09	5649	01:35:00	5700	00:00:51	51	0.0000	00:00:51
nopath	2	7	10	1	458	01:34:22	5662	01:35:02	5702	00:00:40	40	0.0000
nopath	6	3	7	1	667	01:33:42	5622	01:35:02	5702	00:01:20	80	0.0000
nopath	6	2	3	1	748	01:34:13	5653	01:35:12	5712	00:00:59	59	0.0000
nopath	1	2	9	1	504	01:34:11	5651	01:35:15	5715	00:01:04	64	0.0000
nopath	1	7	9	1	542	01:34:19	5659	01:35:22	5722	00:01:03	63	0.0000
nopath	4	1	3	1	792	01:33:50	5630	01:35:35	5735	00:01:45	105	0.0000
nopath	1	2	5	1	504	01:34:53	5693	01:35:40	5740	00:00:47	47	0.0000
nopath	5	1	3	1	785	01:34:48	5688	01:35:48	5748	00:01:00	60	0.0000
nopath	2	3	5	1	679	01:34:57	5697	01:35:52	5752	00:00:55	55	0.0000
nopath	3	6	3	1	667	01:35:03	5703	01:35:55	5755	00:00:52	52	0.0000
nopath	3	6	9	1	667	01:35:06	5706	01:35:57	5757	00:00:51	51	0.0000
nopath	5	1	7	1	785	01:35:07	5707	01:36:08	5768	00:01:01	61	0.0000	00:01:15
nopath	1	2	9	1	504	01:35:47	5747	01:36:30	5790	00:00:43	43	0.0000
nopath	3	6	3	1	667	01:35:38	5738	01:36:36	5796	00:00:58	58	0.0000
nopath	3	6	5	1	667	01:35:41	5741	01:36:39	5799	00:00:58	58	0.0000
nopath	3	6	12	14	667	01:35:47	5747	01:36:42	5802	00:00:55	55	0.0000
nopath	3	4	9	1	375	01:36:12	5772	01:36:45	5805	00:00:33	33	0.0000
nopath	5	3	9	1	621	01:35:57	5757	01:36:46	5806	00:00:49	49	0.0000
nopath	3	1	3	1	763	01:35:38	5738	01:36:55	5815	00:01:17	77	0.0000
nopath	3	7	7	1	302	01:36:22	5782	01:36:56	5816	00:00:34	34	0.0000
nopath	6	2	3	1	748	01:35:52	5752	01:36:58	5818	00:01:06	66	0.0000
nopath	2	3	6	1	679	01:35:40	5740	01:37:06	5826	00:01:26	86	0.0000	00:01:17
nopath	6	1	3	1	832	01:36:03	5763	01:37:09	5829	00:01:06	66	0.0000
nopath	2	4	10	1	708	01:36:11	5771	01:37:09	5829	00:00:58	58	0.0000
nopath	1	3	8	1	763	01:36:02	5762	01:37:16	5836	00:01:14	74	0.0000
nopath	1	3	3	1	763	01:36:04	5764	01:37:17	5837	00:01:13	73	0.0000
nopath	4	3	12	14	375	01:35:56	5756	01:37:19	5839	00:01:23	83	0.0000
nopath	5	1	5	1	785	01:36:24	5784	01:37:25	5845	00:01:01	61	0.0000
nopath	1	7	12	14	542	01:36:45	5805	01:37:33	5853	00:00:48	48	0.0000
nopath	6	2	3	1	748	01:36:18	5778	01:37:39	5859	00:01:21	81	0.0000
nopath	6	7	12	14	624	01:36:31	5791	01:37:41	5861	00:01:10	70	0.0000
nopath	1	2	5	1	504	01:37:00	5820	01:37:45	5865	00:00:45	45	0.0000
nopath	3	6	12	14	667	01:36:34	5794	01:37:57	5877	00:01:23	83	0.0000
nopath	4	2	3	1	708	01:36:38	5798	01:38:04	5884	00:01:26	86	0.0000	00:01:26
nopath	3	6	6	1	667	01:37:01	5821	01:38:05	5885	00:01:04	64	0.0000
nopath	1	4	3	1	792	01:36:46	5806	01:38:05	5885	00:01:19	79	0.0000
nopath	3	6	12	14	667	01:37:16	5836	01:38:07	5887	00:00:51	51	0.0000
nopath	4	1	3	1	792	01:35:37	5737	01:38:09	5889	00:02:32	152	0.0000
nopath	3	2	9	1	679	01:36:45	5805	01:38:09	5889	00:01:24	84	0.0000
nopath	4	1	3	1	792	01:36:52	5812	01:38:15	5895	00:01:23	83	0.0000
nopath	2	4	9	1	708	01:36:22	5782	01:38:16	5896	00:01:54	114	0.0000
nopath	2	3	9	1	679	01:37:10	5830	01:38:18	5898	00:01:08	68	0.0000
nopath	2	3	5	1	679	01:37:19	5839	01:38:21	5901	00:01:02	62	0.0000
nopath	6	1	12	14	832	01:37:27	5847	01:38:31	5911	00:01:04	64	0.0000
nopath	1	6	5	1	832	01:37:08	5828	01:38:40	5920	00:01:32	92	0.0000
nopath	5	4	5	1	650	01:37:56	5876	01:38:51	5931	00:00:55	55	0.0000
nopath	3	5	5	1	621	01:37:31	5851	01:38:55	5935	00:01:24	84	0.0000
nopath	3	6	12	14	667	01:37:54	5874	01:38:59	5939	00:01:05	65	0.0000
nopath	5	1	3	1	785	01:37:19	5839	01:39:01	5941	00:01:42	102	0.0000	00:01:21
nopath	2	6	12	14	748	01:37:52	5872	01:39:05	5945	00:01:13	73	0.0000
nopath	2	3	10	1	679	01:38:06	5886	01:39:12	5952	00:01:06	66	0.0000
nopath	6	3	3	1	667	01:38:14	5894	01:39:23	5963	00:01:09	69	0.0000
nopath	2	1	3	1	504	01:38:41	5921	01:39:31	5971	00:00:50	50	0.0000
nopath	2	3	3	1	679	01:38:39	5919	01:39:36	5976	00:00:57	57	0.0000
nopath	2	4	12	14	708	01:38:40	5920	01:39:39	5979	00:00:59	59	0.0000
nopath	3	6	13	15	667	01:38:29	5909	01:39:40	5980	00:01:11	71	0.0000
nopath	2	3	10	1	679	01:38:45	5925	01:39:42	5982	00:00:57	57	0.0000
nopath	5	3	2	1	621	01:38:32	5912	01:39:53	5993	00:01:21	81	0.0000
nopath	6	4	4	1	696	01:38:53	5933	01:40:02	6002	00:01:09	69	0.0000	00:01:13
nopath	1	3	3	1	763	01:39:10	5950	01:40:22	6022	00:01:12	72	0.0000
nopath	1	3	4	1	763	01:39:15	5955	01:40:25	6025	00:01:10	70	0.0000
nopath	3	6	12	14	667	01:39:17	5957	01:40:27	6027	00:01:10	70	0.0000
nopath	3	2	3	1	679	01:39:30	5970	01:40:28	6028	00:00:58	58	0.0000
nopath	3	6	5	1	667	01:39:39	5979	01:40:30	6030	00:00:51	51	0.0000
nopath	2	1	9	1	504	01:39:41	5981	01:40:34	6034	00:00:53	53	0.0000
nopath	3	6	3	1	667	01:39:42	5982	01:40:35	6035	00:00:53	53	0.0000
nopath	5	2	5	1	701	01:39:41	5981	01:40:37	6037	00:00:56	56	0.0000
nopath	2	4	12	14	708	01:39:19	5959	01:40:37	6037	00:01:18	78	0.0000
nopath	3	6	10	1	667	01:39:47	5987	01:40:38	6038	00:00:51	51	0.0000
nopath	2	4	3	1	708	01:39:26	5966	01:40:39	6039	00:01:13	73	0.0000
nopath	5	1	3	1	785	01:39:37	5977	01:40:40	6040	00:01:03	63	0.0000
nopath	2	3	5	1	679	01:39:41	5981	01:40:40	6040	00:00:59	59	0.0000
nopath	1	2	5	1	504	01:39:34	5974	01:40:43	6043	00:01:09	69	0.0000
nopath	1	2	5	1	504	01:39:44	5984	01:40:47	6047	00:01:03	63	0.0000
nopath	2	3	13	15	679	01:39:53	5993	01:40:49	6049	00:00:56	56	0.0000
nopath	5	6	3	1	380	01:39:54	5994	01:40:50	6050	00:00:56	56	0.0000
nopath	6	1	5	1	832	01:39:34	5974	01:40:55	6055	00:01:21	81	0.0000
nopath	1	3	10	1	763	01:39:32	5972	01:40:56	6056	00:01:24	84	0.0000
nopath	1	2	13	15	504	01:40:00	6000	01:40:57	6057	00:00:57	57	0.0000
nopath	6	5	3	1	380	01:40:22	6022	01:41:09	6069	00:00:47	47	0.0000	00:00:43
nopath	1	3	12	14	763	01:40:01	6001	01:41:14	6074	00:01:13	73	0.0000
nopath	1	3	3	1	763	01:40:16	6016	01:41:16	6076	00:01:00	60	0.0000
nopath	2	7	3	1	458	01:40:40	6040	01:41:22	6082	00:00:42	42	0.0000
nopath	2	1	9	1	504	01:40:48	6048	01:41:31	6091	00:00:43	43	0.0000
nopath	5	1	12	14	785	01:39:50	5990	01:41:33	6093	00:01:43	103	0.0000
nopath	6	1	5	1	832	01:40:17	6017	01:41:35	6095	00:01:18	78	0.0000
nopath	2	5	13	15	701	01:39:59	5999	01:41:35	6095	00:01:36	96	0.0000
nopath	2	3	3	1	679	01:40:21	6021	01:41:42	6102	00:01:21	81	0.0000
nopath	3	5	3	1	621	01:40:12	6012	01:41:55	6115	00:01:43	103	0.0000
nopath	3	6	5	1	667	01:40:57	6057	01:41:58	6118	00:01:01	61	0.0000
nopath	1	3	12	14	763	01:40:46	6046	01:42:03	6123	00:01:17	77	0.0000	00:01:11
nopath	1	3	6	1	763	01:40:56	6056	01:42:06	6126	00:01:10	70	0.0000
nopath	1	2	9	1	504	01:41:25	6085	01:42:09	6129	00:00:44	44	0.0000
nopath	3	6	9	1	667	01:41:17	6077	01:42:15	6135	00:00:58	58	0.0000
nopath	3	5	9	1	621	01:41:18	6078	01:42:18	6138	00:01:00	60	0.0000
nopath	4	7	9	1	331	01:41:48	6108	01:42:34	6154	00:00:46	46	0.0000
nopath	3	6	5	1	667	01:41:20	6080	01:42:46	6166	00:01:26	86	0.0000
nopath	3	6	3	1	667	01:41:47	6107	01:42:50	6170	00:01:03	63	0.0000
nopath	1	5	3	1	785	01:41:31	6091	01:42:53	6173	00:01:22	82	0.0000
nopath	6	1	13	15	832	01:41:53	6113	01:42:57	6177	00:01:04	64	0.0000
nopath	5	1	5	1	785	01:41:56	6116	01:43:05	6185	00:01:09	69	0.0000	00:01:18
nopath	5	1	6	1	785	01:42:03	6123	01:43:09	6189	00:01:06	66	0.0000
nopath	1	4	10	1	792	01:42:06	6126	01:43:15	6195	00:01:09	69	0.0000
nopath	4	2	3	1	708	01:41:50	6110	01:43:15	6195	00:01:25	85	0.0000
nopath	3	2	13	15	679	01:42:08	6128	01:43:22	6202	00:01:14	74	0.0000
nopath	1	4	12	14	792	01:42:23	6143	01:43:22	6202	00:00:59	59	0.0000
nopath	2	1	5	1	504	01:42:19	6139	01:43:29	6209	00:01:10	70	0.0000
nopath	2	3	3	1	679	01:41:41	6101	01:43:37	6217	00:01:56	116	0.0000
nopath	3	6	12	14	667	01:42:30	6150	01:43:37	6217	00:01:07	67	0.0000
nopath	2	4	5	1	708	01:42:34	6154	01:43:41	6221	00:01:07	67	0.0000
nopath	5	1	12	14	785	01:42:31	6151	01:43:42	6222	00:01:11	71	0.0000
nopath	2	4	5	1	708	01:42:46	6166	01:43:44	6224	00:00:58	58	0.0000
nopath	5	2	5	1	701	01:42:51	6171	01:43:46	6226	00:00:55	55	0.0000
nopath	4	2	3	1	708	01:42:53	6173	01:44:05	6245	00:01:12	72	0.0000	00:01:18
nopath	4	1	3	1	792	01:43:00	6180	01:44:14	6254	00:01:14	74	0.0000
nopath	6	2	3	1	748	01:43:15	6195	01:44:14	6254	00:00:59	59	0.0000
nopath	3	6	13	15	667	01:42:41	6161	01:44:20	6260	00:01:39	99	0.0000
nopath	3	6	7	1	667	01:43:08	6188	01:44:22	6262	00:01:14	74	0.0000
nopath	3	6	3	1	667	01:43:26	6206	01:44:24	6264	00:00:58	58	0.0000
nopath	1	3	13	15	763	01:43:14	6194	01:44:25	6265	00:01:11	71	0.0000
nopath	2	4	3	1	708	01:43:11	6191	01:44:28	6268	00:01:17	77	0.0000
nopath	2	3	3	1	679	01:43:36	6216	01:44:30	6270	00:00:54	54	0.0000
nopath	3	2	9	1	679	01:43:35	6215	01:44:31	6271	00:00:56	56	0.0000
nopath	2	1	12	14	504	01:43:55	6235	01:44:44	6284	00:00:49	49	0.0000
nopath	6	2	3	1	748	01:43:28	6208	01:44:45	6285	00:01:17	77	0.0000
nopath	2	4	3	1	708	01:43:47	6227	01:44:47	6287	00:01:00	60	0.0000
nopath	2	3	5	1	679	01:43:53	6233	01:44:48	6288	00:00:55	55	0.0000
nopath	2	4	5	1	708	01:43:55	6235	01:44:51	6291	00:00:56	56	0.0000
nopath	2	3	12	14	679	01:43:58	6238	01:44:55	6295	00:00:57	57	0.0000
nopath	3	6	5	1	667	01:43:50	6230	01:44:56	6296	00:01:06	66	0.0000
nopath	1	2	10	1	504	01:44:12	6252	01:44:57	6297	00:00:45	45	0.0000
nopath	5	3	13	15	621	01:43:51	6231	01:45:06	6306	00:01:15	75	0.0000	00:01:13
nopath	5	3	3	1	621	01:43:58	6238	01:45:09	6309	00:01:11	71	0.0000
nopath	4	6	9	1	696	01:44:14	6254	01:45:10	6310	00:00:56	56	0.0000
nopath	6	3	5	1	667	01:44:19	6259	01:45:12	6312	00:00:53	53	0.0000
nopath	6	3	5	1	667	01:44:26	6266	01:45:16	6316	00:00:50	50	0.0000
nopath	5	1	3	1	785	01:44:17	6257	01:45:31	6331	00:01:14	74	0.0000
nopath	5	3	9	1	621	01:44:40	6280	01:45:34	6334	00:00:54	54	0.0000
nopath	3	6	9	1	667	01:44:00	6240	01:45:36	6336	00:01:36	96	0.0000
nopath	3	6	3	1	667	01:44:04	6244	01:45:38	6338	00:01:34	94	0.0000
nopath	3	6	3	1	667	01:44:30	6270	01:45:41	6341	00:01:11	71	0.0000
nopath	5	7	6	1	577	01:44:41	6281	01:45:41	6341	00:01:00	60	0.0000
nopath	2	3	6	1	679	01:44:19	6259	01:45:42	6342	00:01:23	83	0.0000
nopath	2	3	12	14	679	01:44:40	6280	01:45:45	6345	00:01:05	65	0.0000
nopath	3	6	12	14	667	01:44:32	6272	01:45:46	6346	00:01:14	74	0.0000
nopath	3	6	13	15	667	01:44:42	6282	01:45:52	6352	00:01:10	70	0.0000
nopath	6	2	9	1	748	01:44:53	6293	01:45:58	6358	00:01:05	65	0.0000
nopath	1	2	9	1	504	01:45:18	6318	01:46:03	6363	00:00:45	45	0.0000	00:00:54
nopath	5	6	5	1	380	01:45:02	6302	01:46:07	6367	00:01:05	65	0.0000
nopath	6	1	5	1	832	01:45:06	6306	01:46:10	6370	00:01:04	64	0.0000
nopath	1	3	3	1	763	01:45:02	6302	01:46:12	6372	00:01:10	70	0.0000
nopath	3	2	12	14	679	01:44:13	6253	01:46:16	6376	00:02:03	123	0.0000
nopath	3	6	13	15	667	01:45:11	6311	01:46:30	6390	00:01:19	79	0.0000
nopath	6	1	12	14	832	01:45:21	6321	01:46:32	6392	00:01:11	71	0.0000
nopath	4	7	12	14	331	01:45:54	6354	01:46:36	6396	00:00:42	42	0.0000
nopath	2	3	3	1	679	01:45:27	6327	01:46:36	6396	00:01:09	69	0.0000
nopath	5	1	5	1	785	01:45:10	6310	01:46:39	6399	00:01:29	89	0.0000
nopath	1	7	12	14	542	01:45:28	6328	01:46:39	6399	00:01:11	71	0.0000
nopath	5	1	3	1	785	01:45:32	6332	01:46:41	6401	00:01:09	69	0.0000
nopath	2	1	3	1	504	01:46:06	6366	01:46:55	6415	00:00:49	49	0.0000
nopath	5	3	7	1	621	01:45:33	6333	01:47:03	6423	00:01:30	90	0.0000	00:01:11
nopath	1	2	3	1	504	01:46:09	6369	01:47:07	6427	00:00:58	58	0.0000
nopath	6	7	5	1	624	01:45:37	6337	01:47:09	6429	00:01:32	92	0.0000
nopath	2	3	9	1	679	01:45:48	6348	01:47:22	6442	00:01:34	94	0.0000
nopath	3	6	3	1	667	01:46:36	6396	01:47:27	6447	00:00:51	51	0.0000
nopath	3	6	5	1	667	01:46:45	6405	01:47:33	6453	00:00:48	48	0.0000
nopath	1	3	3	1	763	01:46:36	6396	01:47:35	6455	00:00:59	59	0.0000
nopath	2	7	12	14	458	01:46:32	6392	01:47:36	6456	00:01:04	64	0.0000
nopath	4	1	10	1	792	01:46:44	6404	01:47:58	6478	00:01:14	74	0.0000
nopath	3	6	12	14	667	01:47:24	6444	01:48:15	6495	00:00:51	51	0.0000	00:01:05
nopath	3	6	3	1	667	01:47:28	6448	01:48:18	6498	00:00:50	50	0.0000
nopath	3	6	12	14	667	01:47:33	6453	01:48:23	6503	00:00:50	50	0.0000
nopath	2	4	12	14	708	01:46:32	6392	01:48:26	6506	00:01:54	114	0.0000
nopath	3	6	5	1	667	01:47:40	6460	01:48:33	6513	00:00:53	53	0.0000
nopath	3	6	12	14	667	01:47:41	6461	01:48:35	6515	00:00:54	54	0.0000
nopath	5	1	12	14	785	01:47:30	6450	01:48:36	6516	00:01:06	66	0.0000
nopath	5	1	3	1	785	01:47:31	6451	01:48:39	6519	00:01:08	68	0.0000
nopath	3	7	10	1	302	01:47:59	6479	01:48:41	6521	00:00:42	42	0.0000
nopath	2	6	12	14	748	01:47:16	6436	01:48:47	6527	00:01:31	91	0.0000
nopath	1	3	13	15	763	01:47:04	6424	01:48:55	6535	00:01:51	111	0.0000
nopath	3	2	5	1	679	01:47:53	6473	01:48:59	6539	00:01:06	66	0.0000
nopath	3	1	13	15	763	01:47:36	6456	01:49:01	6541	00:01:25	85	0.0000	00:01:26
nopath	2	4	5	1	708	01:47:29	6449	01:49:06	6546	00:01:37	97	0.0000
nopath	1	2	12	14	504	01:48:02	6482	01:49:12	6552	00:01:10	70	0.0000
nopath	5	3	12	14	621	01:47:56	6476	01:49:15	6555	00:01:19	79	0.0000
nopath	3	6	13	15	667	01:48:07	6487	01:49:20	6560	00:01:13	73	0.0000
nopath	3	4	3	1	375	01:48:39	6519	01:49:23	6563	00:00:44	44	0.0000
nopath	4	2	12	14	708	01:48:09	6489	01:49:26	6566	00:01:17	77	0.0000
nopath	6	3	12	14	667	01:48:12	6492	01:49:33	6573	00:01:21	81	0.0000
nopath	3	5	12	14	621	01:48:36	6516	01:49:37	6577	00:01:01	61	0.0000
nopath	4	1	13	15	792	01:48:20	6500	01:49:39	6579	00:01:19	79	0.0000
nopath	3	6	13	15	667	01:48:38	6518	01:49:41	6581	00:01:03	63	0.0000
nopath	6	2	10	1	748	01:48:39	6519	01:49:42	6582	00:01:03	63	0.0000
nopath	2	3	3	1	679	01:48:05	6485	01:49:42	6582	00:01:37	97	0.0000
nopath	2	4	3	1	708	01:48:18	6498	01:49:46	6586	00:01:28	88	0.0000
nopath	3	6	5	1	667	01:48:57	6537	01:49:47	6587	00:00:50	50	0.0000
nopath	2	3	9	1	679	01:48:58	6538	01:49:50	6590	00:00:52	52	0.0000
nopath	3	6	9	1	667	01:49:05	6545	01:49:56	6596	00:00:51	51	0.0000
nopath	1	4	12	14	792	01:48:52	6532	01:49:57	6597	00:01:05	65	0.0000
nopath	1	3	5	1	763	01:48:53	6533	01:49:59	6599	00:01:06	66	0.0000
nopath	3	2	12	14	679	01:49:08	6548	01:50:00	6600	00:00:52	52	0.0000	00:01:12
nopath	2	1	3	1	504	01:49:12	6552	01:50:09	6609	00:00:57	57	0.0000
nopath	6	2	10	1	748	01:49:10	6550	01:50:15	6615	00:01:05	65	0.0000
nopath	1	2	13	15	504	01:49:25	6565	01:50:29	6629	00:01:04	64	0.0000
nopath	5	4	12	14	650	01:49:17	6557	01:50:29	6629	00:01:12	72	0.0000
nopath	2	4	5	1	708	01:49:12	6552	01:50:35	6635	00:01:23	83	0.0000
nopath	2	4	9	1	708	01:49:18	6558	01:50:37	6637	00:01:19	79	0.0000
nopath	5	7	3	1	577	01:49:45	6585	01:50:47	6647	00:01:02	62	0.0000
nopath	3	6	12	14	667	01:49:16	6556	01:50:48	6648	00:01:32	92	0.0000
nopath	3	6	3	1	667	01:49:43	6583	01:50:50	6650	00:01:07	67	0.0000
nopath	2	3	9	1	679	01:49:19	6559	01:50:52	6652	00:01:33	93	0.0000
nopath	2	3	2	1	679	01:49:53	6593	01:50:57	6657	00:01:04	64	0.0000
nopath	2	3	12	14	679	01:49:55	6595	01:51:01	6661	00:01:06	66	0.0000	00:01:10
nopath	2	4	3	1	708	01:50:08	6608	01:51:04	6664	00:00:56	56	0.0000
nopath	3	6	5	1	667	01:49:57	6597	01:51:05	6665	00:01:08	68	0.0000
nopath	6	1	12	14	832	01:49:37	6577	01:51:06	6666	00:01:29	89	0.0000
nopath	3	5	9	1	621	01:50:11	6611	01:51:06	6666	00:00:55	55	0.0000
nopath	1	7	3	1	542	01:50:24	6624	01:51:11	6671	00:00:47	47	0.0000
nopath	6	3	3	1	667	01:50:17	6617	01:51:12	6672	00:00:55	55	0.0000
nopath	1	3	2	1	763	01:49:57	6597	01:51:22	6682	00:01:25	85	0.0000
nopath	6	2	7	1	748	01:50:21	6621	01:51:25	6685	00:01:04	64	0.0000
nopath	3	6	12	14	667	01:50:16	6616	01:51:36	6696	00:01:20	80	0.0000
nopath	2	3	12	14	679	01:50:20	6620	01:51:39	6699	00:01:19	79	0.0000
nopath	3	6	3	1	667	01:50:18	6618	01:51:40	6700	00:01:22	82	0.0000
nopath	2	3	9	1	679	01:50:27	6627	01:51:41	6701	00:01:14	74	0.0000
nopath	1	3	3	1	763	01:50:40	6640	01:51:46	6706	00:01:06	66	0.0000
nopath	2	7	5	1	458	01:50:59	6659	01:51:47	6707	00:00:48	48	0.0000
nopath	2	4	3	1	708	01:50:52	6652	01:51:56	6716	00:01:04	64	0.0000
nopath	2	3	9	1	679	01:51:08	6668	01:52:02	6722	00:00:54	54	0.0000	00:01:09
nopath	2	3	9	1	679	01:51:11	6671	01:52:04	6724	00:00:53	53	0.0000
nopath	6	2	3	1	748	01:51:07	6667	01:52:04	6724	00:00:57	57	0.0000
nopath	5	3	6	1	621	01:51:02	6662	01:52:14	6734	00:01:12	72	0.0000
nopath	1	3	5	1	763	01:50:51	6651	01:52:34	6754	00:01:43	103	0.0000
nopath	2	4	3	1	708	01:51:17	6677	01:52:35	6755	00:01:18	78	0.0000
nopath	5	1	12	14	785	01:51:37	6697	01:52:38	6758	00:01:01	61	0.0000
nopath	1	4	3	1	792	01:50:53	6653	01:52:38	6758	00:01:45	105	0.0000
nopath	1	3	5	1	763	01:51:23	6683	01:52:39	6759	00:01:16	76	0.0000
nopath	3	2	12	14	679	01:50:51	6651	01:52:46	6766	00:01:55	115	0.0000
nopath	3	6	3	1	667	01:51:24	6684	01:52:47	6767	00:01:23	83	0.0000
nopath	3	2	7	1	679	01:51:13	6673	01:52:48	6768	00:01:35	95	0.0000
nopath	3	6	5	1	667	01:51:43	6703	01:52:50	6770	00:01:07	67	0.0000
nopath	5	4	9	1	650	01:51:48	6708	01:53:04	6784	00:01:16	76	0.0000	00:01:16
nopath	2	1	12	14	504	01:52:20	6740	01:53:06	6786	00:00:46	46	0.0000
nopath	1	5	13	15	785	01:51:46	6706	01:53:07	6787	00:01:21	81	0.0000
nopath	2	1	5	1	504	01:52:22	6742	01:53:07	6787	00:00:45	45	0.0000
nopath	3	1	3	1	763	01:51:16	6676	01:53:09	6789	00:01:53	113	0.0000
nopath	5	1	3	1	785	01:52:05	6725	01:53:11	6791	00:01:06	66	0.0000
nopath	6	4	9	1	696	01:51:42	6702	01:53:17	6797	00:01:35	95	0.0000
nopath	3	7	3	1	302	01:52:44	6764	01:53:18	6798	00:00:34	34	0.0000
nopath	4	2	13	15	708	01:51:38	6698	01:53:19	6799	00:01:41	101	0.0000
nopath	5	6	12	14	380	01:52:29	6749	01:53:20	6800	00:00:51	51	0.0000
nopath	4	2	5	1	708	01:51:50	6710	01:53:21	6801	00:01:31	91	0.0000
nopath	2	4	12	14	708	01:52:12	6732	01:53:26	6806	00:01:14	74	0.0000
nopath	3	6	3	1	667	01:51:51	6711	01:53:26	6806	00:01:35	95	0.0000
nopath	1	3	3	1	763	01:52:14	6734	01:53:27	6807	00:01:13	73	0.0000
nopath	4	3	9	1	375	01:52:53	6773	01:53:30	6810	00:00:37	37	0.0000
nopath	3	6	13	15	667	01:51:56	6716	01:53:30	6810	00:01:34	94	0.0000
nopath	3	6	10	1	667	01:52:43	6763	01:53:33	6813	00:00:50	50	0.0000
nopath	1	2	8	1	504	01:52:46	6766	01:53:45	6825	00:00:59	59	0.0000
nopath	5	1	7	1	785	01:52:20	6740	01:53:45	6825	00:01:25	85	0.0000
nopath	3	4	5	1	375	01:53:19	6799	01:53:52	6832	00:00:33	33	0.0000
nopath	3	5	5	1	621	01:52:46	6766	01:54:04	6844	00:01:18	78	0.0000	00:01:06
nopath	4	1	12	14	792	01:52:25	6745	01:54:06	6846	00:01:41	101	0.0000
nopath	3	6	12	14	667	01:53:09	6789	01:54:07	6847	00:00:58	58	0.0000
nopath	1	3	3	1	763	01:52:46	6766	01:54:12	6852	00:01:26	86	0.0000
nopath	2	3	3	1	679	01:53:09	6789	01:54:17	6857	00:01:08	68	0.0000
nopath	4	7	10	1	331	01:53:47	6827	01:54:17	6857	00:00:30	30	0.0000
nopath	1	2	3	1	504	01:53:18	6798	01:54:27	6867	00:01:09	69	0.0000
nopath	5	3	10	1	621	01:53:34	6814	01:54:34	6874	00:01:00	60	0.0000
nopath	1	2	12	14	504	01:53:50	6830	01:54:36	6876	00:00:46	46	0.0000
nopath	3	6	12	14	667	01:53:29	6809	01:54:37	6877	00:01:08	68	0.0000
nopath	5	2	13	15	701	01:53:44	6824	01:54:43	6883	00:00:59	59	0.0000
nopath	3	6	9	1	667	01:53:41	6821	01:54:55	6895	00:01:14	74	0.0000
nopath	3	6	10	1	667	01:54:02	6842	01:54:57	6897	00:00:55	55	0.0000
nopath	3	6	3	1	667	01:54:07	6847	01:55:00	6900	00:00:53	53	0.0000	00:01:06
nopath	6	7	12	14	624	01:54:07	6847	01:55:05	6905	00:00:58	58	0.0000
nopath	3	6	10	1	667	01:54:22	6862	01:55:11	6911	00:00:49	49	0.0000
nopath	1	4	2	1	792	01:54:13	6853	01:55:14	6914	00:01:01	61	0.0000
nopath	3	6	10	1	667	01:54:24	6864	01:55:14	6914	00:00:50	50	0.0000
nopath	6	5	3	1	380	01:54:42	6882	01:55:17	6917	00:00:35	35	0.0000
nopath	5	1	13	15	785	01:54:03	6843	01:55:20	6920	00:01:17	77	0.0000
nopath	6	1	12	14	832	01:54:17	6857	01:55:25	6925	00:01:08	68	0.0000
nopath	2	3	3	1	679	01:53:56	6836	01:55:26	6926	00:01:30	90	0.0000
nopath	2	4	12	14	708	01:54:20	6860	01:55:29	6929	00:01:09	69	0.0000
nopath	6	1	7	1	832	01:54:32	6872	01:55:35	6935	00:01:03	63	0.0000
nopath	1	2	12	14	504	01:54:52	6892	01:55:38	6938	00:00:46	46	0.0000
nopath	1	2	6	1	504	01:55:07	6907	01:55:50	6950	00:00:43	43	0.0000
nopath	6	3	5	1	667	01:55:07	6907	01:56:05	6965	00:00:58	58	0.0000	00:01:07
nopath	6	2	3	1	748	01:55:08	6908	01:56:15	6975	00:01:07	67	0.0000
nopath	6	1	12	14	832	01:54:50	6890	01:56:15	6975	00:01:25	85	0.0000
nopath	2	3	3	1	679	01:54:33	6873	01:56:16	6976	00:01:43	103	0.0000
nopath	1	7	5	1	542	01:55:20	6920	01:56:16	6976	00:00:56	56	0.0000
nopath	1	2	5	1	504	01:55:30	6930	01:56:18	6978	00:00:48	48	0.0000
nopath	2	3	7	1	679	01:55:09	6909	01:56:18	6978	00:01:09	69	0.0000
nopath	1	3	9	1	763	01:55:15	6915	01:56:25	6985	00:01:10	70	0.0000
nopath	3	6	12	14	667	01:55:13	6913	01:56:27	6987	00:01:14	74	0.0000
nopath	3	1	12	14	763	01:55:00	6900	01:56:36	6996	00:01:36	96	0.0000
nopath	3	7	9	1	302	01:56:07	6967	01:56:45	7005	00:00:38	38	0.0000
nopath	5	6	3	1	380	01:56:14	6974	01:56:47	7007	00:00:33	33	0.0000
nopath	5	1	3	1	785	01:54:37	6877	01:56:51	7011	00:02:14	134	0.0000
nopath	2	3	13	15	679	01:55:36	6936	01:56:55	7015	00:01:19	79	0.0000
nopath	6	1	9	1	832	01:55:45	6945	01:56:55	7015	00:01:10	70	0.0000
nopath	3	6	7	1	667	01:55:44	6944	01:56:56	7016	00:01:12	72	0.0000
nopath	3	6	9	1	667	01:55:49	6949	01:56:58	7018	00:01:09	69	0.0000
nopath	3	6	5	1	667	01:56:03	6963	01:56:59	7019	00:00:56	56	0.0000
nopath	5	3	3	1	621	01:56:03	6963	01:57:03	7023	00:01:00	60	0.0000	00:01:07
nopath	5	1	6	1	785	01:55:51	6951	01:57:07	7027	00:01:16	76	0.0000
nopath	3	6	3	1	667	01:56:18	6978	01:57:08	7028	00:00:50	50	0.0000
nopath	2	3	3	1	679	01:55:41	6941	01:57:12	7032	00:01:31	91	0.0000
nopath	2	4	5	1	708	01:55:45	6945	01:57:16	7036	00:01:31	91	0.0000
nopath	1	3	3	1	763	01:56:21	6981	01:57:19	7039	00:00:58	58	0.0000
nopath	2	6	5	1	748	01:55:36	6936	01:57:26	7046	00:01:50	110	0.0000
nopath	2	1	5	1	504	01:56:09	6969	01:57:37	7057	00:01:28	88	0.0000
nopath	3	6	6	1	667	01:56:30	6990	01:57:56	7076	00:01:26	86	0.0000
nopath	3	5	12	14	621	01:56:36	6996	01:57:58	7078	00:01:22	82	0.0000
nopath	2	3	9	1	679	01:56:58	7018	01:58:02	7082	00:01:04	64	0.0000	00:01:17
nopath	2	4	3	1	708	01:57:07	7027	01:58:06	7086	00:00:59	59	0.0000
nopath	5	7	13	15	577	01:56:20	6980	01:58:06	7086	00:01:46	106	0.0000
nopath	5	1	5	1	785	01:56:53	7013	01:58:11	7091	00:01:18	78	0.0000
nopath	3	6	12	14	667	01:57:23	7043	01:58:14	7094	00:00:51	51	0.0000
nopath	3	2	5	1	679	01:56:59	7019	01:58:15	7095	00:01:16	76	0.0000
nopath	3	2	12	14	679	01:57:07	7027	01:58:18	7098	00:01:11	71	0.0000
nopath	3	6	2	1	667	01:57:27	7047	01:58:20	7100	00:00:53	53	0.0000
nopath	1	4	12	14	792	01:57:07	7027	01:58:36	7116	00:01:29	89	0.0000
nopath	3	6	9	1	667	01:57:28	7048	01:58:36	7116	00:01:08	68	0.0000
nopath	3	6	3	1	667	01:57:45	7065	01:58:38	7118	00:00:53	53	0.0000
nopath	2	4	12	14	708	01:57:21	7041	01:58:38	7118	00:01:17	77	0.0000
nopath	2	3	3	1	679	01:57:40	7060	01:58:40	7120	00:01:00	60	0.0000
nopath	3	6	9	1	667	01:57:52	7072	01:58:42	7122	00:00:50	50	0.0000
nopath	5	1	12	14	785	01:57:08	7028	01:58:42	7122	00:01:34	94	0.0000
nopath	1	2	12	14	504	01:57:59	7079	01:58:45	7125	00:00:46	46	0.0000
nopath	1	6	12	14	832	01:57:07	7027	01:58:57	7137	00:01:50	110	0.0000
nopath	4	1	9	1	792	01:57:44	7064	01:59:03	7143	00:01:19	79	0.0000	00:01:29
nopath	6	2	3	1	748	01:57:55	7075	01:59:05	7145	00:01:10	70	0.0000
nopath	2	3	13	15	679	01:58:19	7099	01:59:17	7157	00:00:58	58	0.0000
nopath	4	2	12	14	708	01:58:24	7104	01:59:18	7158	00:00:54	54	0.0000
nopath	2	1	13	15	504	01:58:36	7116	01:59:28	7168	00:00:52	52	0.0000
nopath	3	6	13	15	667	01:58:20	7100	01:59:29	7169	00:01:09	69	0.0000
nopath	5	2	3	1	701	01:58:16	7096	01:59:30	7170	00:01:14	74	0.0000
nopath	6	1	12	14	832	01:58:17	7097	01:59:32	7172	00:01:15	75	0.0000
nopath	5	3	10	1	621	01:58:24	7104	01:59:33	7173	00:01:09	69	0.0000
nopath	2	5	3	1	701	01:58:21	7101	01:59:43	7183	00:01:22	82	0.0000
nopath	6	3	12	14	667	01:58:45	7125	01:59:47	7187	00:01:02	62	0.0000
nopath	6	1	13	15	832	01:58:41	7121	01:59:58	7198	00:01:17	77	0.0000
nopath	1	5	5	1	785	01:59:05	7145	02:00:06	7206	00:01:01	61	0.0000	00:01:25
nopath	1	3	12	14	763	01:59:08	7148	02:00:23	7223	00:01:15	75	0.0000
nopath	3	6	9	1	667	01:59:20	7160	02:00:26	7226	00:01:06	66	0.0000
nopath	2	3	3	1	679	01:58:43	7123	02:00:27	7227	00:01:44	104	0.0000
nopath	2	4	5	1	708	01:59:09	7149	02:00:30	7230	00:01:21	81	0.0000
nopath	2	4	6	1	708	01:59:28	7168	02:00:33	7233	00:01:05	65	0.0000
nopath	1	3	5	1	763	01:59:25	7165	02:00:52	7252	00:01:27	87	0.0000
nopath	1	3	5	1	763	01:59:48	7188	02:00:55	7255	00:01:07	67	0.0000
nopath	3	6	3	1	667	01:59:40	7180	02:00:56	7256	00:01:16	76	0.0000
nopath	5	1	9	1	785	01:59:26	7166	02:01:05	7265	00:01:39	99	0.0000	00:01:19
nopath	1	3	3	1	763	02:00:09	7209	02:01:07	7267	00:00:58	58	0.0000
nopath	3	6	3	1	667	02:00:04	7204	02:01:08	7268	00:01:04	64	0.0000
nopath	1	2	9	1	504	02:00:25	7225	02:01:09	7269	00:00:44	44	0.0000
nopath	4	7	13	15	331	02:00:37	7237	02:01:11	7271	00:00:34	34	0.0000
nopath	3	6	13	15	667	02:00:18	7218	02:01:13	7273	00:00:55	55	0.0000
nopath	5	3	12	14	621	02:00:15	7215	02:01:24	7284	00:01:09	69	0.0000
nopath	6	7	3	1	624	02:00:18	7218	02:01:30	7290	00:01:12	72	0.0000
nopath	4	1	9	1	792	02:00:24	7224	02:01:31	7291	00:01:07	67	0.0000
nopath	2	3	13	15	679	02:00:19	7219	02:01:44	7304	00:01:25	85	0.0000
nopath	2	3	13	15	679	02:00:46	7246	02:01:47	7307	00:01:01	61	0.0000
nopath	3	6	9	1	667	02:01:04	7264	02:01:56	7316	00:00:52	52	0.0000
nopath	5	1	9	1	785	02:01:01	7261	02:02:05	7325	00:01:04	64	0.0000	00:01:04
nopath	3	4	13	15	375	02:01:30	7290	02:02:10	7330	00:00:40	40	0.0000
nopath	5	1	5	1	785	02:01:10	7270	02:02:11	7331	00:01:01	61	0.0000
nopath	2	3	3	1	679	02:01:09	7269	02:02:12	7332	00:01:03	63	0.0000
nopath	2	3	3	1	679	02:01:16	7276	02:02:15	7335	00:00:59	59	0.0000
nopath	1	3	5	1	763	02:01:17	7277	02:02:18	7338	00:01:01	61	0.0000
nopath	3	6	9	1	667	02:01:14	7274	02:02:26	7346	00:01:12	72	0.0000
nopath	3	2	13	15	679	02:00:33	7233	02:02:29	7349	00:01:56	116	0.0000
nopath	3	2	5	1	679	02:00:56	7256	02:02:31	7351	00:01:35	95	0.0000
nopath	6	5	5	1	380	02:01:58	7318	02:02:35	7355	00:00:37	37	0.0000
nopath	5	3	3	1	621	02:01:38	7298	02:02:37	7357	00:00:59	59	0.0000
nopath	6	4	2	1	696	02:00:56	7256	02:02:39	7359	00:01:43	103	0.0000
nopath	1	4	3	1	792	02:01:30	7290	02:02:45	7365	00:01:15	75	0.0000
nopath	2	1	13	15	504	02:01:57	7317	02:02:46	7366	00:00:49	49	0.0000
nopath	6	1	5	1	832	02:01:16	7276	02:02:51	7371	00:01:35	95	0.0000
nopath	3	6	13	15	667	02:01:49	7309	02:03:00	7380	00:01:11	71	0.0000	00:01:02
nopath	3	6	9	1	667	02:02:05	7325	02:03:02	7382	00:00:57	57	0.0000
nopath	2	4	10	1	708	02:01:39	7299	02:03:05	7385	00:01:26	86	0.0000
nopath	6	1	3	1	832	02:02:06	7326	02:03:10	7390	00:01:04	64	0.0000
nopath	6	3	3	1	667	02:02:07	7327	02:03:13	7393	00:01:06	66	0.0000
nopath	1	2	12	14	504	02:02:39	7359	02:03:23	7403	00:00:44	44	0.0000
nopath	3	6	7	1	667	02:02:21	7341	02:03:26	7406	00:01:05	65	0.0000
nopath	1	3	9	1	763	02:02:28	7348	02:03:32	7412	00:01:04	64	0.0000
nopath	6	2	12	14	748	02:02:37	7357	02:03:34	7414	00:00:57	57	0.0000
nopath	3	6	13	15	667	02:02:35	7355	02:03:40	7420	00:01:05	65	0.0000
nopath	3	6	5	1	667	02:02:51	7371	02:03:42	7422	00:00:51	51	0.0000
nopath	2	1	3	1	504	02:02:13	7333	02:03:57	7437	00:01:44	104	0.0000
nopath	2	7	3	1	458	02:03:12	7392	02:03:57	7437	00:00:45	45	0.0000
nopath	4	1	5	1	792	02:02:33	7353	02:04:05	7445	00:01:32	92	0.0000	00:01:19
nopath	5	1	3	1	785	02:02:32	7352	02:04:11	7451	00:01:39	99	0.0000
nopath	2	3	3	1	679	02:03:12	7392	02:04:12	7452	00:01:00	60	0.0000
nopath	2	3	10	1	679	02:03:17	7397	02:04:14	7454	00:00:57	57	0.0000
nopath	3	6	5	1	667	02:03:10	7390	02:04:16	7456	00:01:06	66	0.0000
nopath	5	1	3	1	785	02:02:55	7375	02:04:26	7466	00:01:31	91	0.0000
nopath	5	4	13	15	650	02:03:12	7392	02:04:34	7474	00:01:22	82	0.0000
nopath	3	6	12	14	667	02:03:29	7409	02:04:46	7486	00:01:17	77	0.0000
nopath	4	2	12	14	708	02:03:23	7403	02:04:46	7486	00:01:23	83	0.0000
nopath	3	6	9	1	667	02:03:35	7415	02:04:50	7490	00:01:15	75	0.0000
nopath	2	4	10	1	708	02:03:23	7403	02:04:55	7495	00:01:32	92	0.0000
nopath	6	2	4	1	748	02:03:43	7423	02:04:55	7495	00:01:12	72	0.0000
nopath	5	2	9	1	701	02:04:02	7442	02:04:59	7499	00:00:57	57	0.0000
nopath	3	5	9	1	621	02:04:12	7452	02:05:01	7501	00:00:49	49	0.0000	00:01:05
nopath	1	2	13	15	504	02:04:00	7440	02:05:04	7504	00:01:04	64	0.0000
nopath	3	6	10	1	667	02:04:15	7455	02:05:06	7506	00:00:51	51	0.0000
nopath	2	4	13	15	708	02:03:57	7437	02:05:28	7528	00:01:31	91	0.0000
nopath	2	4	13	15	708	02:04:14	7454	02:05:40	7540	00:01:26	86	0.0000
nopath	2	3	9	1	679	02:04:15	7455	02:05:42	7542	00:01:27	87	0.0000
nopath	2	4	9	1	708	02:04:49	7489	02:05:45	7545	00:00:56	56	0.0000
nopath	3	6	7	1	667	02:04:44	7484	02:05:46	7546	00:01:02	62	0.0000
nopath	5	7	12	14	577	02:04:21	7461	02:05:58	7558	00:01:37	97	0.0000
nopath	5	1	12	14	785	02:05:02	7502	02:06:03	7563	00:01:01	61	0.0000	00:01:18
nopath	6	3	3	1	667	02:05:05	7505	02:06:05	7565	00:01:00	60	0.0000
nopath	3	7	7	1	302	02:05:36	7536	02:06:10	7570	00:00:34	34	0.0000
nopath	6	1	3	1	832	02:04:52	7492	02:06:15	7575	00:01:23	83	0.0000
nopath	3	6	5	1	667	02:05:15	7515	02:06:16	7576	00:01:01	61	0.0000
nopath	3	5	10	1	621	02:05:22	7522	02:06:18	7578	00:00:56	56	0.0000
nopath	1	3	12	14	763	02:04:27	7467	02:06:23	7583	00:01:56	116	0.0000
nopath	1	3	6	1	763	02:04:50	7490	02:06:26	7586	00:01:36	96	0.0000
nopath	3	6	5	1	667	02:05:40	7540	02:06:31	7591	00:00:51	51	0.0000
nopath	1	3	12	14	763	02:05:31	7531	02:06:31	7591	00:01:00	60	0.0000
nopath	1	5	12	14	785	02:05:12	7512	02:06:45	7605	00:01:33	93	0.0000
nopath	2	3	3	1	679	02:05:15	7515	02:06:46	7606	00:01:31	91	0.0000
nopath	2	3	4	1	679	02:05:18	7518	02:06:49	7609	00:01:31	91	0.0000
nopath	5	1	5	1	785	02:05:24	7524	02:06:51	7611	00:01:27	87	0.0000
nopath	2	4	12	14	708	02:05:30	7530	02:06:51	7611	00:01:21	81	0.0000
nopath	2	3	3	1	679	02:05:50	7550	02:06:53	7613	00:01:03	63	0.0000
nopath	2	3	10	1	679	02:05:57	7557	02:06:55	7615	00:00:58	58	0.0000
nopath	4	3	9	1	375	02:06:12	7572	02:06:57	7617	00:00:45	45	0.0000
nopath	5	3	5	1	621	02:05:50	7550	02:07:03	7623	00:01:13	73	0.0000	00:01:07
nopath	2	7	12	14	458	02:06:20	7580	02:07:16	7636	00:00:56	56	0.0000
nopath	3	4	3	1	375	02:06:45	7605	02:07:18	7638	00:00:33	33	0.0000
nopath	5	1	12	14	785	02:05:47	7547	02:07:22	7642	00:01:35	95	0.0000
nopath	1	3	5	1	763	02:06:07	7567	02:07:22	7642	00:01:15	75	0.0000
nopath	4	7	12	14	331	02:06:35	7595	02:07:26	7646	00:00:51	51	0.0000
nopath	3	6	6	1	667	02:06:10	7570	02:07:29	7649	00:01:19	79	0.0000
nopath	5	1	13	15	785	02:06:28	7588	02:07:31	7651	00:01:03	63	0.0000
nopath	3	6	9	1	667	02:06:36	7596	02:07:32	7652	00:00:56	56	0.0000
nopath	3	6	3	1	667	02:06:41	7601	02:07:34	7654	00:00:53	53	0.0000
nopath	2	3	6	1	679	02:06:24	7584	02:07:42	7662	00:01:18	78	0.0000
nopath	3	1	10	1	763	02:06:08	7568	02:07:45	7665	00:01:37	97	0.0000
nopath	3	6	12	14	667	02:07:02	7622	02:07:55	7675	00:00:53	53	0.0000
nopath	3	6	6	1	667	02:07:07	7627	02:07:57	7677	00:00:50	50	0.0000
nopath	1	2	9	1	504	02:06:55	7615	02:08:07	7687	00:01:12	72	0.0000	00:00:55
nopath	4	5	12	14	650	02:06:57	7617	02:08:07	7687	00:01:10	70	0.0000
nopath	5	4	5	1	650	02:06:59	7619	02:08:10	7690	00:01:11	71	0.0000
nopath	2	4	3	1	708	02:06:41	7601	02:08:15	7695	00:01:34	94	0.0000
nopath	3	2	13	15	679	02:07:25	7645	02:08:26	7706	00:01:01	61	0.0000
nopath	1	4	12	14	792	02:07:17	7637	02:08:27	7707	00:01:10	70	0.0000
nopath	3	2	9	1	679	02:07:30	7650	02:08:28	7708	00:00:58	58	0.0000
nopath	2	3	10	1	679	02:07:31	7651	02:08:35	7715	00:01:04	64	0.0000
nopath	2	1	3	1	504	02:07:51	7671	02:08:36	7716	00:00:45	45	0.0000
nopath	6	3	12	14	667	02:07:43	7663	02:08:44	7724	00:01:01	61	0.0000
nopath	6	2	7	1	748	02:07:49	7669	02:08:45	7725	00:00:56	56	0.0000
nopath	1	2	13	15	504	02:07:41	7661	02:08:49	7729	00:01:08	68	0.0000
nopath	6	1	3	1	832	02:08:02	7682	02:09:03	7743	00:01:01	61	0.0000	00:01:13
nopath	5	6	9	1	380	02:08:30	7710	02:09:07	7747	00:00:37	37	0.0000
nopath	4	2	3	1	708	02:07:44	7664	02:09:15	7755	00:01:31	91	0.0000
nopath	1	4	12	14	792	02:08:07	7687	02:09:16	7756	00:01:09	69	0.0000
nopath	3	6	12	14	667	02:08:00	7680	02:09:17	7757	00:01:17	77	0.0000
nopath	3	6	5	1	667	02:08:34	7714	02:09:25	7765	00:00:51	51	0.0000
nopath	3	5	10	1	621	02:08:36	7716	02:09:28	7768	00:00:52	52	0.0000
nopath	4	1	3	1	792	02:08:17	7697	02:09:31	7771	00:01:14	74	0.0000
nopath	2	6	6	1	748	02:08:37	7717	02:09:45	7785	00:01:08	68	0.0000
nopath	4	2	12	14	708	02:08:24	7704	02:09:46	7786	00:01:22	82	0.0000
nopath	6	7	5	1	624	02:08:29	7709	02:09:47	7787	00:01:18	78	0.0000
nopath	2	4	9	1	708	02:08:07	7687	02:09:55	7795	00:01:48	108	0.0000
nopath	4	6	5	1	696	02:08:45	7725	02:09:57	7797	00:01:12	72	0.0000
nopath	2	4	9	1	708	02:08:48	7728	02:09:57	7797	00:01:09	69	0.0000
nopath	3	6	12	14	667	02:09:12	7752	02:10:05	7805	00:00:53	53	0.0000	00:01:00
nopath	2	3	3	1	679	02:09:01	7741	02:10:06	7806	00:01:05	65	0.0000
nopath	3	6	3	1	667	02:09:14	7754	02:10:07	7807	00:00:53	53	0.0000
nopath	2	4	3	1	708	02:09:09	7749	02:10:09	7809	00:01:00	60	0.0000
nopath	1	2	13	15	504	02:08:25	7705	02:10:14	7814	00:01:49	109	0.0000
nopath	6	2	3	1	748	02:09:26	7766	02:10:23	7823	00:00:57	57	0.0000
nopath	1	3	12	14	763	02:08:34	7714	02:10:32	7832	00:01:58	118	0.0000
nopath	1	7	13	15	542	02:09:41	7781	02:10:34	7834	00:00:53	53	0.0000
nopath	1	3	13	15	763	02:08:38	7718	02:10:38	7838	00:02:00	120	0.0000
nopath	1	3	7	1	763	02:09:19	7759	02:10:40	7840	00:01:21	81	0.0000
nopath	1	2	12	14	504	02:09:56	7796	02:10:40	7840	00:00:44	44	0.0000
nopath	3	6	12	14	667	02:09:56	7796	02:10:46	7846	00:00:50	50	0.0000
nopath	3	6	9	1	667	02:09:57	7797	02:10:48	7848	00:00:51	51	0.0000
nopath	5	3	5	1	621	02:09:37	7777	02:10:53	7853	00:01:16	76	0.0000
nopath	2	1	5	1	504	02:09:41	7781	02:11:07	7867	00:01:26	86	0.0000	00:00:58
nopath	5	1	3	1	785	02:10:06	7806	02:11:11	7871	00:01:05	65	0.0000
nopath	1	3	12	14	763	02:10:12	7812	02:11:12	7872	00:01:00	60	0.0000
nopath	2	3	12	14	679	02:10:00	7800	02:11:21	7881	00:01:21	81	0.0000
nopath	1	3	5	1	763	02:10:26	7826	02:11:25	7885	00:00:59	59	0.0000
nopath	6	1	12	14	832	02:09:45	7785	02:11:32	7892	00:01:47	107	0.0000
nopath	2	3	6	1	679	02:10:26	7826	02:11:36	7896	00:01:10	70	0.0000
nopath	2	4	13	15	708	02:10:37	7837	02:11:42	7902	00:01:05	65	0.0000
nopath	6	2	3	1	748	02:10:58	7858	02:11:56	7916	00:00:58	58	0.0000
nopath	4	2	10	1	708	02:11:09	7869	02:12:15	7935	00:01:06	66	0.0000	00:01:20
nopath	3	6	13	15	667	02:10:48	7848	02:12:19	7939	00:01:31	91	0.0000
nopath	3	6	10	1	667	02:11:22	7882	02:12:22	7942	00:01:00	60	0.0000
nopath	3	2	3	1	679	02:10:52	7852	02:12:24	7944	00:01:32	92	0.0000
nopath	2	1	9	1	504	02:11:43	7903	02:12:27	7947	00:00:44	44	0.0000
nopath	4	1	12	14	792	02:11:13	7873	02:12:30	7950	00:01:17	77	0.0000
nopath	1	3	10	1	763	02:11:25	7885	02:12:32	7952	00:01:07	67	0.0000
nopath	3	6	9	1	667	02:11:44	7904	02:12:36	7956	00:00:52	52	0.0000
nopath	3	6	3	1	667	02:11:49	7909	02:12:40	7960	00:00:51	51	0.0000
nopath	1	7	3	1	542	02:11:46	7906	02:12:44	7964	00:00:58	58	0.0000
nopath	6	1	12	14	832	02:11:42	7902	02:12:46	7966	00:01:04	64	0.0000
nopath	3	6	12	14	667	02:12:00	7920	02:12:51	7971	00:00:51	51	0.0000
nopath	3	1	12	14	763	02:11:36	7896	02:13:09	7989	00:01:33	93	0.0000	00:01:39
nopath	6	2	9	1	748	02:11:59	7919	02:13:15	7995	00:01:16	76	0.0000
nopath	2	4	5	1	708	02:12:11	7931	02:13:17	7997	00:01:06	66	0.0000
nopath	2	3	12	14	679	02:12:14	7934	02:13:20	8000	00:01:06	66	0.0000
nopath	3	2	3	1	679	02:12:22	7942	02:13:25	8005	00:01:03	63	0.0000
nopath	5	3	9	1	621	02:12:48	7968	02:13:39	8019	00:00:51	51	0.0000
nopath	5	6	3	1	380	02:13:09	7989	02:13:41	8021	00:00:32	32	0.0000
nopath	5	7	12	14	577	02:12:46	7966	02:13:42	8022	00:00:56	56	0.0000
nopath	3	6	12	14	667	02:12:37	7957	02:13:47	8027	00:01:10	70	0.0000
nopath	1	2	5	1	504	02:13:04	7984	02:13:49	8029	00:00:45	45	0.0000
nopath	3	6	10	1	667	02:13:02	7982	02:13:56	8036	00:00:54	54	0.0000
nopath	5	1	10	1	785	02:12:55	7975	02:13:56	8036	00:01:01	61	0.0000
nopath	3	5	13	15	621	02:13:06	7986	02:14:02	8042	00:00:56	56	0.0000	00:00:54
nopath	1	3	9	1	763	02:12:14	7934	02:14:02	8042	00:01:48	108	0.0000
nopath	3	6	5	1	667	02:13:08	7988	02:14:04	8044	00:00:56	56	0.0000
nopath	3	6	7	1	667	02:13:15	7995	02:14:07	8047	00:00:52	52	0.0000
nopath	3	6	3	1	667	02:13:19	7999	02:14:09	8049	00:00:50	50	0.0000
nopath	3	6	12	14	667	02:13:20	8000	02:14:12	8052	00:00:52	52	0.0000
nopath	3	6	5	1	667	02:13:22	8002	02:14:15	8055	00:00:53	53	0.0000
nopath	6	3	13	15	667	02:13:14	7994	02:14:16	8056	00:01:02	62	0.0000
nopath	2	4	12	14	708	02:13:01	7981	02:14:27	8067	00:01:26	86	0.0000
nopath	2	3	9	1	679	02:13:17	7997	02:14:29	8069	00:01:12	72	0.0000
nopath	6	1	6	1	832	02:13:11	7991	02:14:31	8071	00:01:20	80	0.0000
nopath	2	4	3	1	708	02:13:35	8015	02:14:32	8072	00:00:57	57	0.0000
nopath	2	3	2	1	679	02:13:39	8019	02:14:34	8074	00:00:55	55	0.0000
nopath	6	1	6	1	832	02:13:42	8022	02:14:45	8085	00:01:03	63	0.0000
nopath	5	1	10	1	785	02:13:49	8029	02:14:56	8096	00:01:07	67	0.0000
nopath	1	2	13	15	504	02:14:25	8065	02:15:12	8112	00:00:47	47	0.0000	00:01:02
nopath	3	7	5	1	302	02:14:43	8083	02:15:17	8117	00:00:34	34	0.0000
nopath	5	2	6	1	701	02:14:26	8066	02:15:22	8122	00:00:56	56	0.0000
nopath	5	1	3	1	785	02:14:20	8060	02:15:25	8125	00:01:05	65	0.0000
nopath	1	2	12	14	504	02:14:33	8073	02:15:26	8126	00:00:53	53	0.0000
nopath	3	6	9	1	667	02:14:35	8075	02:15:36	8136	00:01:01	61	0.0000
nopath	5	3	13	15	621	02:14:44	8084	02:15:36	8136	00:00:52	52	0.0000
nopath	2	1	12	14	504	02:14:07	8047	02:15:48	8148	00:01:41	101	0.0000
nopath	3	6	6	1	667	02:15:01	8101	02:15:49	8149	00:00:48	48	0.0000
nopath	2	3	13	15	679	02:14:54	8094	02:16:02	8162	00:01:08	68	0.0000	00:01:10
nopath	2	4	12	14	708	02:15:04	8104	02:16:04	8164	00:01:00	60	0.0000
nopath	2	3	3	1	679	02:15:13	8113	02:16:22	8182	00:01:09	69	0.0000
nopath	1	4	12	14	792	02:14:45	8085	02:16:26	8186	00:01:41	101	0.0000
nopath	4	7	12	14	331	02:16:00	8160	02:16:32	8192	00:00:32	32	0.0000
nopath	5	1	3	1	785	02:15:33	8133	02:16:34	8194	00:01:01	61	0.0000
nopath	1	2	12	14	504	02:15:49	8149	02:16:35	8195	00:00:46	46	0.0000
nopath	3	5	2	1	621	02:15:23	8123	02:16:36	8196	00:01:13	73	0.0000
nopath	3	6	7	1	667	02:15:41	8141	02:16:38	8198	00:00:57	57	0.0000
nopath	6	4	6	1	696	02:15:33	8133	02:16:49	8209	00:01:16	76	0.0000
nopath	1	3	9	1	763	02:15:56	8156	02:16:55	8215	00:00:59	59	0.0000
nopath	3	6	13	15	667	02:16:11	8171	02:17:05	8225	00:00:54	54	0.0000	00:00:56
nopath	1	3	13	15	763	02:15:57	8157	02:17:09	8229	00:01:12	72	0.0000
nopath	1	3	12	14	763	02:16:13	8173	02:17:13	8233	00:01:00	60	0.0000
nopath	1	2	3	1	504	02:16:40	8200	02:17:23	8243	00:00:43	43	0.0000
nopath	3	6	5	1	667	02:16:47	8207	02:17:48	8268	00:01:01	61	0.0000
nopath	3	6	3	1	667	02:16:49	8209	02:17:51	8271	00:01:02	62	0.0000
nopath	3	5	9	1	621	02:17:03	8223	02:17:54	8274	00:00:51	51	0.0000
nopath	6	1	13	15	832	02:16:35	8195	02:17:55	8275	00:01:20	80	0.0000
nopath	2	3	5	1	679	02:15:36	8136	02:17:56	8276	00:02:20	140	0.0000
nopath	3	6	12	14	667	02:17:05	8225	02:17:57	8277	00:00:52	52	0.0000
nopath	6	2	9	1	748	02:17:01	8221	02:17:58	8278	00:00:57	57	0.0000
nopath	2	4	3	1	708	02:16:54	8214	02:17:59	8279	00:01:05	65	0.0000
nopath	6	5	3	1	380	02:17:24	8244	02:18:01	8281	00:00:37	37	0.0000	00:00:36
nopath	2	4	12	14	708	02:17:02	8222	02:18:02	8282	00:01:00	60	0.0000
nopath	3	2	13	15	679	02:16:24	8184	02:18:19	8299	00:01:55	115	0.0000
nopath	3	4	9	1	375	02:17:52	8272	02:18:25	8305	00:00:33	33	0.0000
nopath	4	1	3	1	792	02:17:12	8232	02:18:28	8308	00:01:16	76	0.0000
nopath	6	3	12	14	667	02:17:35	8255	02:18:28	8308	00:00:53	53	0.0000
nopath	4	1	9	1	792	02:17:23	8243	02:18:32	8312	00:01:09	69	0.0000
nopath	6	2	9	1	748	02:17:13	8233	02:18:35	8315	00:01:22	82	0.0000
nopath	3	6	9	1	667	02:17:22	8242	02:18:36	8316	00:01:14	74	0.0000
nopath	3	6	3	1	667	02:17:28	8248	02:18:37	8317	00:01:09	69	0.0000
nopath	5	1	6	1	785	02:17:31	8251	02:18:46	8326	00:01:15	75	0.0000
nopath	5	2	5	1	701	02:17:58	8278	02:18:53	8333	00:00:55	55	0.0000
nopath	2	3	13	15	679	02:17:21	8241	02:19:05	8345	00:01:44	104	0.0000	00:01:44
nopath	3	2	9	1	679	02:17:35	8255	02:19:05	8345	00:01:30	90	0.0000
nopath	3	6	12	14	667	02:18:02	8282	02:19:07	8347	00:01:05	65	0.0000
nopath	3	6	13	15	667	02:18:15	8295	02:19:10	8350	00:00:55	55	0.0000
nopath	3	6	10	1	667	02:18:16	8296	02:19:13	8353	00:00:57	57	0.0000
nopath	2	1	10	1	504	02:18:14	8294	02:19:16	8356	00:01:02	62	0.0000
nopath	5	7	10	1	577	02:18:09	8289	02:19:19	8359	00:01:10	70	0.0000
nopath	6	1	5	1	832	02:17:54	8274	02:19:21	8361	00:01:27	87	0.0000
nopath	1	3	6	1	763	02:18:08	8288	02:19:22	8362	00:01:14	74	0.0000
nopath	2	5	3	1	701	02:17:35	8255	02:19:23	8363	00:01:48	108	0.0000
nopath	4	2	7	1	708	02:18:30	8310	02:19:26	8366	00:00:56	56	0.0000
nopath	2	3	9	1	679	02:18:10	8290	02:19:27	8367	00:01:17	77	0.0000
nopath	1	4	12	14	792	02:18:29	8309	02:19:37	8377	00:01:08	68	0.0000
nopath	2	7	6	1	458	02:18:34	8314	02:19:38	8378	00:01:04	64	0.0000
nopath	5	1	13	15	785	02:18:19	8299	02:19:45	8385	00:01:26	86	0.0000
nopath	6	1	5	1	832	02:18:46	8326	02:19:48	8388	00:01:02	62	0.0000
nopath	5	3	13	15	621	02:18:25	8305	02:19:57	8397	00:01:32	92	0.0000
nopath	2	4	12	14	708	02:18:18	8298	02:20:06	8406	00:01:48	108	0.0000	00:01:15
nopath	3	6	12	14	667	02:18:47	8327	02:20:07	8407	00:01:20	80	0.0000
nopath	5	3	5	1	621	02:19:00	8340	02:20:13	8413	00:01:13	73	0.0000
nopath	1	5	12	14	785	02:19:07	8347	02:20:15	8415	00:01:08	68	0.0000
nopath	5	4	6	1	650	02:19:17	8357	02:20:18	8418	00:01:01	61	0.0000
nopath	1	3	3	1	763	02:19:18	8358	02:20:22	8422	00:01:04	64	0.0000
nopath	3	6	12	14	667	02:19:02	8342	02:20:27	8427	00:01:25	85	0.0000
nopath	2	1	10	1	504	02:19:42	8382	02:20:33	8433	00:00:51	51	0.0000
nopath	2	3	5	1	679	02:19:12	8352	02:20:36	8436	00:01:24	84	0.0000
nopath	2	4	6	1	708	02:19:41	8381	02:20:39	8439	00:00:58	58	0.0000
nopath	5	1	6	1	785	02:19:15	8355	02:20:41	8441	00:01:26	86	0.0000
nopath	5	6	3	1	380	02:20:15	8415	02:20:48	8448	00:00:33	33	0.0000
nopath	6	7	3	1	624	02:18:54	8334	02:20:57	8457	00:02:03	123	0.0000
nopath	1	2	5	1	504	02:19:38	8378	02:21:04	8464	00:01:26	86	0.0000	00:00:57
nopath	5	1	12	14	785	02:20:02	8402	02:21:04	8464	00:01:02	62	0.0000
nopath	3	6	13	15	667	02:19:41	8381	02:21:10	8470	00:01:29	89	0.0000
nopath	5	4	12	14	650	02:20:04	8404	02:21:10	8470	00:01:06	66	0.0000
nopath	1	7	12	14	542	02:20:17	8417	02:21:12	8472	00:00:55	55	0.0000
nopath	2	3	12	14	679	02:19:58	8398	02:21:13	8473	00:01:15	75	0.0000
nopath	2	3	3	1	679	02:19:59	8399	02:21:15	8475	00:01:16	76	0.0000
nopath	3	2	3	1	679	02:20:18	8418	02:21:22	8482	00:01:04	64	0.0000
nopath	3	6	12	14	667	02:20:35	8435	02:21:25	8485	00:00:50	50	0.0000
nopath	5	3	3	1	621	02:20:20	8420	02:21:33	8493	00:01:13	73	0.0000
nopath	2	1	5	1	504	02:20:41	8441	02:21:35	8495	00:00:54	54	0.0000
nopath	1	2	3	1	504	02:20:22	8422	02:21:41	8501	00:01:19	79	0.0000
nopath	1	2	3	1	504	02:20:44	8444	02:21:45	8505	00:01:01	61	0.0000
nopath	1	4	2	1	792	02:20:17	8417	02:21:45	8505	00:01:28	88	0.0000
nopath	4	2	5	1	708	02:20:47	8447	02:21:55	8515	00:01:08	68	0.0000
nopath	2	6	12	14	748	02:20:04	8404	02:21:57	8517	00:01:53	113	0.0000
nopath	6	3	10	1	667	02:21:00	8460	02:22:03	8523	00:01:03	63	0.0000	00:01:01
nopath	3	6	13	15	667	02:20:46	8446	02:22:10	8530	00:01:24	84	0.0000
nopath	1	3	3	1	763	02:20:50	8450	02:22:14	8534	00:01:24	84	0.0000
nopath	1	4	12	14	792	02:20:46	8446	02:22:16	8536	00:01:30	90	0.0000
nopath	2	3	10	1	679	02:21:12	8472	02:22:18	8538	00:01:06	66	0.0000
nopath	3	6	5	1	667	02:21:26	8486	02:22:19	8539	00:00:53	53	0.0000
nopath	6	1	12	14	832	02:21:06	8466	02:22:21	8541	00:01:15	75	0.0000
nopath	3	6	12	14	667	02:21:38	8498	02:22:29	8549	00:00:51	51	0.0000
nopath	4	3	5	1	375	02:21:57	8517	02:22:32	8552	00:00:35	35	0.0000
nopath	3	2	10	1	679	02:21:16	8476	02:22:35	8555	00:01:19	79	0.0000
nopath	6	7	9	1	624	02:21:54	8514	02:22:49	8569	00:00:55	55	0.0000
nopath	1	3	9	1	763	02:21:48	8508	02:22:52	8572	00:01:04	64	0.0000
nopath	4	7	12	14	331	02:22:17	8537	02:22:57	8577	00:00:40	40	0.0000
nopath	2	3	12	14	679	02:22:07	8527	02:23:00	8580	00:00:53	53	0.0000	00:01:11
nopath	5	1	10	1	785	02:21:39	8499	02:23:05	8585	00:01:26	86	0.0000
nopath	3	6	5	1	667	02:22:03	8523	02:23:06	8586	00:01:03	63	0.0000
nopath	3	6	5	1	667	02:22:12	8532	02:23:08	8588	00:00:56	56	0.0000
nopath	3	4	6	1	375	02:22:46	8566	02:23:20	8600	00:00:34	34	0.0000
nopath	3	7	9	1	302	02:22:49	8569	02:23:26	8606	00:00:37	37	0.0000
nopath	2	7	3	1	458	02:22:23	8543	02:23:29	8609	00:01:06	66	0.0000
nopath	1	3	12	14	763	02:22:02	8522	02:23:33	8613	00:01:31	91	0.0000
nopath	4	1	12	14	792	02:22:17	8537	02:23:35	8615	00:01:18	78	0.0000
nopath	3	5	5	1	621	02:22:27	8547	02:23:36	8616	00:01:09	69	0.0000
nopath	2	3	5	1	679	02:22:19	8539	02:23:37	8617	00:01:18	78	0.0000
nopath	6	1	9	1	832	02:22:18	8538	02:23:41	8621	00:01:23	83	0.0000
nopath	6	2	5	1	748	02:22:48	8568	02:23:46	8626	00:00:58	58	0.0000
nopath	2	4	6	1	708	02:22:39	8559	02:23:47	8627	00:01:08	68	0.0000
nopath	2	3	5	1	679	02:22:50	8570	02:23:48	8628	00:00:58	58	0.0000
nopath	3	6	13	15	667	02:22:50	8570	02:23:49	8629	00:00:59	59	0.0000
nopath	5	3	12	14	621	02:23:17	8597	02:24:15	8655	00:00:58	58	0.0000	00:01:07
nopath	2	1	5	1	504	02:23:21	8601	02:24:19	8659	00:00:58	58	0.0000
nopath	1	3	12	14	763	02:22:29	8549	02:24:23	8663	00:01:54	114	0.0000
nopath	1	3	13	15	763	02:23:06	8586	02:24:27	8667	00:01:21	81	0.0000
nopath	3	6	3	1	667	02:23:10	8590	02:24:27	8667	00:01:17	77	0.0000
nopath	2	4	3	1	708	02:23:13	8593	02:24:30	8670	00:01:17	77	0.0000
nopath	2	3	12	14	679	02:23:30	8610	02:24:31	8671	00:01:01	61	0.0000
nopath	3	6	13	15	667	02:23:21	8601	02:24:33	8673	00:01:12	72	0.0000
nopath	3	6	3	1	667	02:23:43	8623	02:24:36	8676	00:00:53	53	0.0000
nopath	3	1	3	1	763	02:23:01	8581	02:24:36	8676	00:01:35	95	0.0000
nopath	6	2	12	14	748	02:23:26	8606	02:24:40	8680	00:01:14	74	0.0000
nopath	3	6	13	15	667	02:23:47	8627	02:24:42	8682	00:00:55	55	0.0000
nopath	1	2	3	1	504	02:23:45	8625	02:24:43	8683	00:00:58	58	0.0000
nopath	4	2	13	15	708	02:24:00	8640	02:24:55	8695	00:00:55	55	0.0000
nopath	2	4	10	1	708	02:23:48	8628	02:25:05	8705	00:01:17	77	0.0000	00:01:10
nopath	3	6	5	1	667	02:23:57	8637	02:25:06	8706	00:01:09	69	0.0000
nopath	3	6	5	1	667	02:24:03	8643	02:25:07	8707	00:01:04	64	0.0000
nopath	3	6	3	1	667	02:24:06	8646	02:25:09	8709	00:01:03	63	0.0000
nopath	5	1	5	1	785	02:24:01	8641	02:25:16	8716	00:01:15	75	0.0000
nopath	2	4	13	15	708	02:24:06	8646	02:25:21	8721	00:01:15	75	0.0000
nopath	5	1	9	1	785	02:24:20	8660	02:25:22	8722	00:01:02	62	0.0000
nopath	2	4	3	1	708	02:24:19	8659	02:25:46	8746	00:01:27	87	0.0000
nopath	2	3	3	1	679	02:24:41	8681	02:25:47	8747	00:01:06	66	0.0000
nopath	1	2	10	1	504	02:24:43	8683	02:25:49	8749	00:01:06	66	0.0000
nopath	2	3	5	1	679	02:24:44	8684	02:25:50	8750	00:01:06	66	0.0000
nopath	6	3	3	1	667	02:24:53	8693	02:26:03	8763	00:01:10	70	0.0000	00:01:10
nopath	1	2	9	1	504	02:25:26	8726	02:26:09	8769	00:00:43	43	0.0000
nopath	1	6	12	14	832	02:24:45	8685	02:26:12	8772	00:01:27	87	0.0000
nopath	3	7	12	14	302	02:25:37	8737	02:26:14	8774	00:00:37	37	0.0000
nopath	1	3	12	14	763	02:25:27	8727	02:26:33	8793	00:01:06	66	0.0000
nopath	5	6	12	14	380	02:26:03	8763	02:26:37	8797	00:00:34	34	0.0000
nopath	2	1	12	14	504	02:25:29	8729	02:26:40	8800	00:01:11	71	0.0000
nopath	2	3	3	1	679	02:25:10	8710	02:26:46	8806	00:01:36	96	0.0000
nopath	2	4	13	15	708	02:25:55	8755	02:26:52	8812	00:00:57	57	0.0000
nopath	3	6	12	14	667	02:25:19	8719	02:26:57	8817	00:01:38	98	0.0000
nopath	3	6	12	14	667	02:25:58	8758	02:26:59	8819	00:01:01	61	0.0000
nopath	5	1	13	15	785	02:25:56	8756	02:27:00	8820	00:01:04	64	0.0000	00:01:12
nopath	6	5	10	1	380	02:26:02	8762	02:27:01	8821	00:00:59	59	0.0000
nopath	5	3	6	1	621	02:26:10	8770	02:27:02	8822	00:00:52	52	0.0000
nopath	5	3	12	14	621	02:26:16	8776	02:27:05	8825	00:00:49	49	0.0000
nopath	3	4	5	1	375	02:26:22	8782	02:27:06	8826	00:00:44	44	0.0000
nopath	5	1	5	1	785	02:26:06	8766	02:27:07	8827	00:01:01	61	0.0000
nopath	2	3	3	1	679	02:26:07	8767	02:27:12	8832	00:01:05	65	0.0000
nopath	2	3	3	1	679	02:26:10	8770	02:27:15	8835	00:01:05	65	0.0000
nopath	6	2	3	1	748	02:25:43	8743	02:27:18	8838	00:01:35	95	0.0000
nopath	6	2	5	1	748	02:26:18	8778	02:27:26	8846	00:01:08	68	0.0000
nopath	6	1	5	1	832	02:25:51	8751	02:27:27	8847	00:01:36	96	0.0000
nopath	3	6	3	1	667	02:26:37	8797	02:27:36	8856	00:00:59	59	0.0000
nopath	4	2	12	14	708	02:26:01	8761	02:27:36	8856	00:01:35	95	0.0000
nopath	5	7	3	1	577	02:26:21	8781	02:27:39	8859	00:01:18	78	0.0000
nopath	1	5	10	1	785	02:26:05	8765	02:27:43	8863	00:01:38	98	0.0000
nopath	2	3	6	1	679	02:26:23	8783	02:27:55	8875	00:01:32	92	0.0000
nopath	3	6	12	14	667	02:26:49	8809	02:27:57	8877	00:01:08	68	0.0000
nopath	5	1	3	1	785	02:26:43	8803	02:28:01	8881	00:01:18	78	0.0000	00:01:09
nopath	2	3	13	15	679	02:26:36	8796	02:28:02	8882	00:01:26	86	0.0000
nopath	1	7	9	1	542	02:27:07	8827	02:28:04	8884	00:00:57	57	0.0000
nopath	6	1	3	1	832	02:26:49	8809	02:28:04	8884	00:01:15	75	0.0000
nopath	2	4	5	1	708	02:26:37	8797	02:28:05	8885	00:01:28	88	0.0000
nopath	2	3	13	15	679	02:26:56	8816	02:28:09	8889	00:01:13	73	0.0000
nopath	2	4	12	14	708	02:27:05	8825	02:28:11	8891	00:01:06	66	0.0000
nopath	3	1	10	1	763	02:27:06	8826	02:28:24	8904	00:01:18	78	0.0000
nopath	5	3	5	1	621	02:27:24	8844	02:28:24	8904	00:01:00	60	0.0000
nopath	3	6	12	14	667	02:27:12	8832	02:28:27	8907	00:01:15	75	0.0000
nopath	1	3	3	1	763	02:27:24	8844	02:28:32	8912	00:01:08	68	0.0000
nopath	4	1	2	1	792	02:27:30	8850	02:28:34	8914	00:01:04	64	0.0000
nopath	1	2	5	1	504	02:27:56	8876	02:28:49	8929	00:00:53	53	0.0000
nopath	2	1	13	15	504	02:28:04	8884	02:28:49	8929	00:00:45	45	0.0000
nopath	3	6	12	14	667	02:27:50	8870	02:28:57	8937	00:01:07	67	0.0000
nopath	5	1	9	1	785	02:28:07	8887	02:29:07	8947	00:01:00	60	0.0000	00:01:00
nopath	3	6	3	1	667	02:28:09	8889	02:29:16	8956	00:01:07	67	0.0000
nopath	1	2	5	1	504	02:28:33	8913	02:29:18	8958	00:00:45	45	0.0000
nopath	3	6	12	14	667	02:28:31	8911	02:29:22	8962	00:00:51	51	0.0000
nopath	6	1	7	1	832	02:28:16	8896	02:29:25	8965	00:01:09	69	0.0000
nopath	3	6	10	1	667	02:28:38	8918	02:29:28	8968	00:00:50	50	0.0000
nopath	5	2	3	1	701	02:28:24	8904	02:29:30	8970	00:01:06	66	0.0000
nopath	3	6	12	14	667	02:28:40	8920	02:29:31	8971	00:00:51	51	0.0000
nopath	1	3	3	1	763	02:28:27	8907	02:29:32	8972	00:01:05	65	0.0000
nopath	1	4	9	1	792	02:28:36	8916	02:29:37	8977	00:01:01	61	0.0000
nopath	3	2	2	1	679	02:28:40	8920	02:29:45	8985	00:01:05	65	0.0000
nopath	3	2	12	14	679	02:28:49	8929	02:29:48	8988	00:00:59	59	0.0000
nopath	1	3	5	1	763	02:28:53	8933	02:29:51	8991	00:00:58	58	0.0000
nopath	6	3	12	14	667	02:28:39	8919	02:30:04	9004	00:01:25	85	0.0000	00:01:25
nopath	1	2	12	14	504	02:28:55	8935	02:30:12	9012	00:01:17	77	0.0000
nopath	5	4	9	1	650	02:28:48	8928	02:30:18	9018	00:01:30	90	0.0000
nopath	5	1	3	1	785	02:29:18	8958	02:30:20	9020	00:01:02	62	0.0000
nopath	2	3	3	1	679	02:29:04	8944	02:30:24	9024	00:01:20	80	0.0000
nopath	2	4	3	1	708	02:28:58	8938	02:30:25	9025	00:01:27	87	0.0000
nopath	3	6	12	14	667	02:29:22	8962	02:30:26	9026	00:01:04	64	0.0000
nopath	3	6	3	1	667	02:29:34	8974	02:30:30	9030	00:00:56	56	0.0000
nopath	3	6	3	1	667	02:29:40	8980	02:30:31	9031	00:00:51	51	0.0000
nopath	3	6	5	1	667	02:29:43	8983	02:30:34	9034	00:00:51	51	0.0000
nopath	2	1	3	1	504	02:29:53	8993	02:30:38	9038	00:00:45	45	0.0000
nopath	4	1	3	1	792	02:29:21	8961	02:30:40	9040	00:01:19	79	0.0000
nopath	4	6	7	1	696	02:29:45	8985	02:30:47	9047	00:01:02	62	0.0000
nopath	6	2	12	14	748	02:29:55	8995	02:30:53	9053	00:00:58	58	0.0000
nopath	4	7	5	1	331	02:30:19	9019	02:30:55	9055	00:00:36	36	0.0000
nopath	3	5	3	1	621	02:29:53	8993	02:30:55	9055	00:01:02	62	0.0000
nopath	2	4	3	1	708	02:29:57	8997	02:30:55	9055	00:00:58	58	0.0000
nopath	2	3	6	1	679	02:30:05	9005	02:30:58	9058	00:00:53	53	0.0000
nopath	3	2	10	1	679	02:29:49	8989	02:31:05	9065	00:01:16	76	0.0000	00:01:21
nopath	3	2	13	15	679	02:30:04	9004	02:31:09	9069	00:01:05	65	0.0000
nopath	6	1	10	1	832	02:30:07	9007	02:31:21	9081	00:01:14	74	0.0000
nopath	2	7	13	15	458	02:30:36	9036	02:31:23	9083	00:00:47	47	0.0000
nopath	1	3	12	14	763	02:29:55	8995	02:31:23	9083	00:01:28	88	0.0000
nopath	6	1	3	1	832	02:30:22	9022	02:31:26	9086	00:01:04	64	0.0000
nopath	2	3	10	1	679	02:30:30	9030	02:31:31	9091	00:01:01	61	0.0000
nopath	3	6	12	14	667	02:30:30	9030	02:31:36	9096	00:01:06	66	0.0000
nopath	5	1	5	1	785	02:30:09	9009	02:31:37	9097	00:01:28	88	0.0000
nopath	5	1	13	15	785	02:30:32	9032	02:31:39	9099	00:01:07	67	0.0000
nopath	3	6	10	1	667	02:30:48	9048	02:31:40	9100	00:00:52	52	0.0000
nopath	5	7	12	14	577	02:30:37	9037	02:31:48	9108	00:01:11	71	0.0000
nopath	5	6	9	1	380	02:31:05	9065	02:31:57	9117	00:00:52	52	0.0000
nopath	2	1	12	14	504	02:30:47	9047	02:31:58	9118	00:01:11	71	0.0000
nopath	6	3	9	1	667	02:31:12	9072	02:32:05	9125	00:00:53	53	0.0000	00:00:53
nopath	5	1	12	14	785	02:30:49	9049	02:32:12	9132	00:01:23	83	0.0000
nopath	2	3	9	1	679	02:30:51	9051	02:32:12	9132	00:01:21	81	0.0000
nopath	2	3	12	14	679	02:31:02	9062	02:32:15	9135	00:01:13	73	0.0000
nopath	1	2	6	1	504	02:31:23	9083	02:32:17	9137	00:00:54	54	0.0000
nopath	3	6	5	1	667	02:31:32	9092	02:32:21	9141	00:00:49	49	0.0000
nopath	3	2	9	1	679	02:31:03	9063	02:32:25	9145	00:01:22	82	0.0000
nopath	1	3	12	14	763	02:31:30	9090	02:32:43	9163	00:01:13	73	0.0000
nopath	2	4	10	1	708	02:31:38	9098	02:32:47	9167	00:01:09	69	0.0000
nopath	3	6	3	1	667	02:31:52	9112	02:32:56	9176	00:01:04	64	0.0000
nopath	1	3	12	14	763	02:31:47	9107	02:32:57	9177	00:01:10	70	0.0000
nopath	3	6	3	1	667	02:32:01	9121	02:32:58	9178	00:00:57	57	0.0000
nopath	1	3	9	1	763	02:31:50	9110	02:32:59	9179	00:01:09	69	0.0000
nopath	3	6	12	14	667	02:32:03	9123	02:33:00	9180	00:00:57	57	0.0000	00:01:02
nopath	5	2	5	1	701	02:32:05	9125	02:33:02	9182	00:00:57	57	0.0000
nopath	5	1	5	1	785	02:31:59	9119	02:33:06	9186	00:01:07	67	0.0000
nopath	5	1	12	14	785	02:32:06	9126	02:33:10	9190	00:01:04	64	0.0000
nopath	6	7	5	1	624	02:31:56	9116	02:33:17	9197	00:01:21	81	0.0000
nopath	1	3	9	1	763	02:32:16	9136	02:33:32	9212	00:01:16	76	0.0000
nopath	6	2	10	1	748	02:32:15	9135	02:33:35	9215	00:01:20	80	0.0000
nopath	3	6	9	1	667	02:32:46	9166	02:33:36	9216	00:00:50	50	0.0000
nopath	4	1	13	15	792	02:32:29	9149	02:33:37	9217	00:01:08	68	0.0000
nopath	2	4	10	1	708	02:32:11	9131	02:33:40	9220	00:01:29	89	0.0000
nopath	2	4	3	1	708	02:32:27	9147	02:33:42	9222	00:01:15	75	0.0000
nopath	2	3	3	1	679	02:32:45	9165	02:33:43	9223	00:00:58	58	0.0000
nopath	1	2	5	1	504	02:32:59	9179	02:33:45	9225	00:00:46	46	0.0000
nopath	2	6	3	1	748	02:32:03	9123	02:33:56	9236	00:01:53	113	0.0000
nopath	1	4	3	1	792	02:32:59	9179	02:34:05	9245	00:01:06	66	0.0000	00:01:20
nopath	6	1	3	1	832	02:33:04	9184	02:34:06	9246	00:01:02	62	0.0000
nopath	1	4	9	1	792	02:33:06	9186	02:34:07	9247	00:01:01	61	0.0000
nopath	1	3	7	1	763	02:33:09	9189	02:34:08	9248	00:00:59	59	0.0000
nopath	3	6	10	1	667	02:33:06	9186	02:34:17	9257	00:01:11	71	0.0000
nopath	3	6	12	14	667	02:33:10	9190	02:34:19	9259	00:01:09	69	0.0000
nopath	6	3	5	1	667	02:33:34	9214	02:34:23	9263	00:00:49	49	0.0000
nopath	4	2	3	1	708	02:33:28	9208	02:34:27	9267	00:00:59	59	0.0000
nopath	2	3	9	1	679	02:33:43	9223	02:34:42	9282	00:00:59	59	0.0000
nopath	3	6	3	1	667	02:33:36	9216	02:34:46	9286	00:01:10	70	0.0000
nopath	1	2	3	1	504	02:34:03	9243	02:34:46	9286	00:00:43	43	0.0000
nopath	3	6	3	1	667	02:33:43	9223	02:34:48	9288	00:01:05	65	0.0000
nopath	3	6	9	1	667	02:33:57	9237	02:34:50	9290	00:00:53	53	0.0000
nopath	5	3	12	14	621	02:33:41	9221	02:34:55	9295	00:01:14	74	0.0000
nopath	3	5	3	1	621	02:34:10	9250	02:35:00	9300	00:00:50	50	0.0000	00:01:01
nopath	4	2	12	14	708	02:33:58	9238	02:35:08	9308	00:01:10	70	0.0000
nopath	6	4	12	14	696	02:33:59	9239	02:35:08	9308	00:01:09	69	0.0000
nopath	2	1	3	1	504	02:34:19	9259	02:35:09	9309	00:00:50	50	0.0000
nopath	1	3	12	14	763	02:33:55	9235	02:35:13	9313	00:01:18	78	0.0000
nopath	3	6	10	1	667	02:34:12	9252	02:35:15	9315	00:01:03	63	0.0000
nopath	2	4	3	1	708	02:34:02	9242	02:35:17	9317	00:01:15	75	0.0000
nopath	3	6	9	1	667	02:34:17	9257	02:35:19	9319	00:01:02	62	0.0000
[truncated: 1,073 more rows]
