# Supplementary material for: Supervised learning from human performance at the computationally hard problem of optimal traffic signal control on a network of junctions
Source: R Soc Open Sci. 2014 Dec 24;1(4):140211. doi: 10.1098/rsos.140211 (PMC4448775; doi:10.1098/rsos.140211)
Supplement: 1. simulationData.zip - This zipped folder contains the simulation configuration files for the traffic microsimulation models used in the paper, as well as the raw data output from the simulations. The data are organised into a folder structure with README.txt files used to provide guidance on the c [file rsos140211supp1.zip › simulationData/multiJunctionModel/TD/run-008/trips-ALL.csv]

Path	From Zone	To Zone	Vehicle Type	Base Vehicle Type	Distance (m)	Departure Time (HH:MM:SS)	Departure Time (s)	Arrival Time (HH:MM:SS)	Arrival Time (s)	Time Taken (HH:MM:SS)	Time Taken (s)	Fuel	Mean Time (HH:MM:SS)
nopath	3	6	10	1	667	00:00:14	14	00:01:04	64	00:00:50	50	0.0000	00:00:50
nopath	3	6	12	14	667	00:00:22	22	00:01:13	73	00:00:51	51	0.0000
nopath	1	2	3	1	504	00:01:22	82	00:02:05	125	00:00:43	43	0.0000	00:00:43
nopath	3	6	9	1	667	00:01:59	119	00:02:50	170	00:00:51	51	0.0000
nopath	3	6	3	1	667	00:04:10	250	00:04:59	299	00:00:49	49	0.0000	00:00:50
nopath	2	3	13	15	679	00:00:42	42	00:05:00	300	00:04:18	258	0.0000	00:04:18
nopath	3	6	10	1	667	00:04:12	252	00:05:02	302	00:00:50	50	0.0000
nopath	2	3	3	1	679	00:04:06	246	00:05:03	303	00:00:57	57	0.0000
nopath	2	4	12	14	708	00:04:09	249	00:05:06	306	00:00:57	57	0.0000
nopath	6	1	5	1	832	00:04:22	262	00:05:25	325	00:01:03	63	0.0000
nopath	5	1	3	1	785	00:04:42	282	00:05:45	345	00:01:03	63	0.0000
nopath	1	3	5	1	763	00:04:56	296	00:05:53	353	00:00:57	57	0.0000
nopath	5	1	5	1	785	00:05:02	302	00:06:05	365	00:01:03	63	0.0000	00:01:03
nopath	5	1	9	1	785	00:05:15	315	00:06:15	375	00:01:00	60	0.0000
nopath	1	2	3	1	504	00:05:42	342	00:06:27	387	00:00:45	45	0.0000
nopath	4	2	12	14	708	00:05:44	344	00:06:38	398	00:00:54	54	0.0000
nopath	2	4	3	1	708	00:05:12	312	00:06:56	416	00:01:44	104	0.0000
nopath	3	6	9	1	667	00:05:44	344	00:07:06	426	00:01:22	82	0.0000	00:01:06
nopath	4	3	5	1	375	00:06:40	400	00:07:15	435	00:00:35	35	0.0000
nopath	6	2	13	15	748	00:06:24	384	00:07:32	452	00:01:08	68	0.0000
nopath	5	4	12	14	650	00:06:28	388	00:07:43	463	00:01:15	75	0.0000
nopath	1	3	9	1	763	00:06:41	401	00:07:52	472	00:01:11	71	0.0000
nopath	2	1	3	1	504	00:06:19	379	00:07:57	477	00:01:38	98	0.0000
nopath	3	2	9	1	679	00:07:01	421	00:07:57	477	00:00:56	56	0.0000
nopath	3	6	12	14	667	00:07:16	436	00:08:17	497	00:01:01	61	0.0000	00:01:01
nopath	5	2	6	1	701	00:07:30	450	00:08:30	510	00:01:00	60	0.0000
nopath	3	6	5	1	667	00:07:34	454	00:08:36	516	00:01:02	62	0.0000
nopath	3	6	3	1	667	00:07:45	465	00:08:38	518	00:00:53	53	0.0000
nopath	3	5	12	14	621	00:07:48	468	00:08:43	523	00:00:55	55	0.0000
nopath	5	3	3	1	621	00:07:46	466	00:08:44	524	00:00:58	58	0.0000
nopath	6	5	5	1	380	00:08:10	490	00:08:46	526	00:00:36	36	0.0000
nopath	6	1	3	1	832	00:07:45	465	00:08:49	529	00:01:04	64	0.0000
nopath	1	5	12	14	785	00:07:46	466	00:08:55	535	00:01:09	69	0.0000
nopath	1	3	5	1	763	00:08:04	484	00:09:03	543	00:00:59	59	0.0000	00:01:02
nopath	6	3	13	15	667	00:08:14	494	00:09:16	556	00:01:02	62	0.0000
nopath	1	2	12	14	504	00:08:36	516	00:09:21	561	00:00:45	45	0.0000
nopath	5	1	10	1	785	00:08:24	504	00:09:51	591	00:01:27	87	0.0000
nopath	3	6	9	1	667	00:09:00	540	00:09:51	591	00:00:51	51	0.0000
nopath	2	3	2	1	679	00:08:37	517	00:09:55	595	00:01:18	78	0.0000
nopath	2	4	12	14	708	00:08:56	536	00:10:00	600	00:01:04	64	0.0000	00:01:15
nopath	4	1	9	1	792	00:08:51	531	00:10:11	611	00:01:20	80	0.0000
nopath	3	6	9	1	667	00:09:09	549	00:10:16	616	00:01:07	67	0.0000
nopath	6	1	10	1	832	00:08:27	507	00:10:21	621	00:01:54	114	0.0000
nopath	2	3	12	14	679	00:09:27	567	00:10:23	623	00:00:56	56	0.0000
nopath	2	3	5	1	679	00:09:28	568	00:10:25	625	00:00:57	57	0.0000
nopath	5	7	6	1	577	00:09:34	574	00:10:47	647	00:01:13	73	0.0000
nopath	3	1	9	1	763	00:09:34	574	00:10:53	653	00:01:19	79	0.0000
nopath	2	3	10	1	679	00:10:12	612	00:11:04	664	00:00:52	52	0.0000	00:01:00
nopath	3	6	12	14	667	00:10:11	611	00:11:05	665	00:00:54	54	0.0000
nopath	6	1	3	1	832	00:10:04	604	00:11:07	667	00:01:03	63	0.0000
nopath	1	2	12	14	504	00:10:49	649	00:11:33	693	00:00:44	44	0.0000
nopath	6	3	6	1	667	00:10:46	646	00:11:36	696	00:00:50	50	0.0000
nopath	1	2	12	14	504	00:11:22	682	00:12:06	726	00:00:44	44	0.0000	00:00:44
nopath	3	7	3	1	302	00:11:51	711	00:12:26	746	00:00:35	35	0.0000
nopath	5	3	9	1	621	00:11:50	710	00:12:43	763	00:00:53	53	0.0000
nopath	3	6	12	14	667	00:11:50	710	00:12:47	767	00:00:57	57	0.0000
nopath	4	2	5	1	708	00:12:04	724	00:12:57	777	00:00:53	53	0.0000
nopath	3	6	10	1	667	00:12:08	728	00:13:05	785	00:00:57	57	0.0000	00:00:57
nopath	2	1	5	1	504	00:12:17	737	00:13:07	787	00:00:50	50	0.0000
nopath	1	3	5	1	763	00:12:10	730	00:13:08	788	00:00:58	58	0.0000
nopath	2	5	3	1	701	00:12:25	745	00:13:24	804	00:00:59	59	0.0000
nopath	2	4	12	14	708	00:12:42	762	00:13:36	816	00:00:54	54	0.0000
nopath	2	3	2	1	679	00:12:44	764	00:13:38	818	00:00:54	54	0.0000
nopath	3	6	3	1	667	00:12:52	772	00:13:45	825	00:00:53	53	0.0000
nopath	6	7	10	1	624	00:12:49	769	00:14:08	848	00:01:19	79	0.0000	00:01:19
nopath	3	5	2	1	621	00:13:11	791	00:14:15	855	00:01:04	64	0.0000
nopath	3	6	13	15	667	00:13:14	794	00:14:21	861	00:01:07	67	0.0000
nopath	3	6	9	1	667	00:13:19	799	00:14:24	864	00:01:05	65	0.0000
nopath	1	3	12	14	763	00:13:26	806	00:14:27	867	00:01:01	61	0.0000
nopath	6	2	5	1	748	00:13:35	815	00:14:38	878	00:01:03	63	0.0000
nopath	5	1	12	14	785	00:13:38	818	00:15:07	907	00:01:29	89	0.0000	00:01:18
nopath	1	4	9	1	792	00:14:19	859	00:15:25	925	00:01:06	66	0.0000
nopath	3	2	6	1	679	00:14:39	879	00:15:34	934	00:00:55	55	0.0000
nopath	3	6	9	1	667	00:14:50	890	00:15:41	941	00:00:51	51	0.0000
nopath	1	3	12	14	763	00:14:30	870	00:15:43	943	00:01:13	73	0.0000
nopath	2	4	5	1	708	00:14:23	863	00:15:47	947	00:01:24	84	0.0000
nopath	2	3	5	1	679	00:14:56	896	00:15:49	949	00:00:53	53	0.0000
nopath	3	6	5	1	667	00:15:08	908	00:15:58	958	00:00:50	50	0.0000
nopath	3	6	9	1	667	00:15:43	943	00:16:34	994	00:00:51	51	0.0000	00:00:56
nopath	1	2	5	1	504	00:16:18	978	00:17:01	1021	00:00:43	43	0.0000	00:00:43
nopath	3	6	5	1	667	00:15:55	955	00:17:06	1026	00:01:11	71	0.0000
nopath	5	1	9	1	785	00:16:04	964	00:17:31	1051	00:01:27	87	0.0000
nopath	3	4	12	14	375	00:16:59	1019	00:17:32	1052	00:00:33	33	0.0000
nopath	2	3	3	1	679	00:16:42	1002	00:17:35	1055	00:00:53	53	0.0000
nopath	2	3	12	14	679	00:16:45	1005	00:17:40	1060	00:00:55	55	0.0000
nopath	3	2	13	15	679	00:16:42	1002	00:17:43	1063	00:01:01	61	0.0000
nopath	4	1	7	1	792	00:16:31	991	00:17:45	1065	00:01:14	74	0.0000
nopath	1	3	9	1	763	00:16:34	994	00:17:45	1065	00:01:11	71	0.0000
nopath	4	7	9	1	331	00:17:19	1039	00:17:50	1070	00:00:31	31	0.0000
nopath	2	4	2	1	708	00:16:48	1008	00:17:56	1076	00:01:08	68	0.0000
nopath	4	6	12	14	696	00:17:05	1025	00:18:01	1081	00:00:56	56	0.0000	00:00:56
nopath	1	7	12	14	542	00:16:57	1017	00:18:04	1084	00:01:07	67	0.0000
nopath	6	1	12	14	832	00:17:05	1025	00:18:08	1088	00:01:03	63	0.0000
nopath	4	2	3	1	708	00:17:08	1028	00:18:15	1095	00:01:07	67	0.0000
nopath	3	6	13	15	667	00:17:01	1021	00:18:29	1109	00:01:28	88	0.0000
nopath	3	6	9	1	667	00:17:16	1036	00:18:32	1112	00:01:16	76	0.0000
nopath	6	4	3	1	696	00:17:35	1055	00:18:32	1112	00:00:57	57	0.0000
nopath	3	6	3	1	667	00:18:19	1099	00:19:07	1147	00:00:48	48	0.0000	00:01:10
nopath	5	3	10	1	621	00:18:13	1093	00:19:08	1148	00:00:55	55	0.0000
nopath	5	1	9	1	785	00:17:54	1074	00:19:16	1156	00:01:22	82	0.0000
nopath	5	1	3	1	785	00:17:59	1079	00:19:19	1159	00:01:20	80	0.0000
nopath	2	7	3	1	458	00:19:10	1150	00:19:52	1192	00:00:42	42	0.0000
nopath	2	3	12	14	679	00:18:47	1127	00:19:57	1197	00:01:10	70	0.0000
nopath	2	4	12	14	708	00:19:02	1142	00:20:00	1200	00:00:58	58	0.0000	00:01:06
nopath	1	2	13	15	504	00:19:10	1150	00:20:02	1202	00:00:52	52	0.0000
nopath	5	6	3	1	380	00:19:34	1174	00:20:07	1207	00:00:33	33	0.0000
nopath	1	3	12	14	763	00:19:12	1152	00:20:20	1220	00:01:08	68	0.0000
nopath	1	4	3	1	792	00:19:13	1153	00:20:23	1223	00:01:10	70	0.0000
nopath	2	1	5	1	504	00:19:22	1162	00:20:29	1229	00:01:07	67	0.0000
nopath	6	2	9	1	748	00:19:18	1158	00:20:35	1235	00:01:17	77	0.0000
nopath	2	4	10	1	708	00:19:22	1162	00:20:36	1236	00:01:14	74	0.0000
nopath	2	1	9	1	504	00:20:13	1213	00:20:58	1258	00:00:45	45	0.0000
nopath	1	6	12	14	832	00:19:55	1195	00:20:59	1259	00:01:04	64	0.0000
nopath	2	3	8	1	679	00:19:47	1187	00:21:02	1262	00:01:15	75	0.0000	00:01:00
nopath	5	2	3	1	701	00:20:07	1207	00:21:04	1264	00:00:57	57	0.0000
nopath	3	6	12	14	667	00:19:53	1193	00:21:06	1266	00:01:13	73	0.0000
nopath	3	6	3	1	667	00:20:09	1209	00:21:09	1269	00:01:00	60	0.0000
nopath	2	4	12	14	708	00:20:15	1215	00:21:09	1269	00:00:54	54	0.0000
nopath	2	3	3	1	679	00:20:15	1215	00:21:10	1270	00:00:55	55	0.0000
nopath	3	5	10	1	621	00:20:12	1212	00:21:14	1274	00:01:02	62	0.0000
nopath	3	2	3	1	679	00:20:09	1209	00:21:16	1276	00:01:07	67	0.0000
nopath	1	3	9	1	763	00:20:15	1215	00:21:26	1286	00:01:11	71	0.0000
nopath	2	3	3	1	679	00:20:48	1248	00:21:52	1312	00:01:04	64	0.0000
nopath	3	6	12	14	667	00:21:08	1268	00:22:07	1327	00:00:59	59	0.0000	00:01:04
nopath	3	6	5	1	667	00:21:30	1290	00:22:46	1366	00:01:16	76	0.0000
nopath	3	6	3	1	667	00:21:56	1316	00:22:49	1369	00:00:53	53	0.0000
nopath	5	7	5	1	577	00:21:58	1318	00:22:52	1372	00:00:54	54	0.0000
nopath	5	3	3	1	621	00:22:09	1329	00:22:58	1378	00:00:49	49	0.0000
nopath	6	1	5	1	832	00:22:14	1334	00:23:21	1401	00:01:07	67	0.0000	00:01:12
nopath	1	2	5	1	504	00:22:50	1370	00:23:33	1413	00:00:43	43	0.0000
nopath	3	6	5	1	667	00:22:37	1357	00:23:36	1416	00:00:59	59	0.0000
nopath	5	1	12	14	785	00:22:43	1363	00:23:46	1426	00:01:03	63	0.0000
nopath	3	2	5	1	679	00:22:44	1364	00:23:55	1435	00:01:11	71	0.0000
nopath	3	6	9	1	667	00:23:06	1386	00:23:58	1438	00:00:52	52	0.0000
nopath	3	6	3	1	667	00:23:15	1395	00:24:05	1445	00:00:50	50	0.0000	00:00:58
nopath	2	3	3	1	679	00:22:11	1331	00:24:12	1452	00:02:01	121	0.0000
nopath	2	4	3	1	708	00:23:19	1399	00:24:17	1457	00:00:58	58	0.0000
nopath	3	1	3	1	763	00:23:22	1402	00:24:30	1470	00:01:08	68	0.0000
nopath	3	6	3	1	667	00:23:22	1402	00:24:36	1476	00:01:14	74	0.0000
nopath	5	4	12	14	650	00:23:29	1409	00:24:43	1483	00:01:14	74	0.0000
nopath	5	1	5	1	785	00:23:58	1438	00:24:59	1499	00:01:01	61	0.0000
nopath	1	3	3	1	763	00:24:00	1440	00:25:02	1502	00:01:02	62	0.0000	00:01:06
nopath	6	1	3	1	832	00:23:50	1430	00:25:05	1505	00:01:15	75	0.0000
nopath	6	3	3	1	667	00:24:08	1448	00:25:13	1513	00:01:05	65	0.0000
nopath	4	1	5	1	792	00:23:49	1429	00:25:29	1529	00:01:40	100	0.0000
nopath	2	3	3	1	679	00:24:48	1488	00:25:42	1542	00:00:54	54	0.0000
nopath	3	6	9	1	667	00:25:02	1502	00:25:53	1553	00:00:51	51	0.0000
nopath	1	3	12	14	763	00:24:36	1476	00:25:57	1557	00:01:21	81	0.0000
nopath	1	5	12	14	785	00:25:05	1505	00:26:06	1566	00:01:01	61	0.0000	00:01:05
nopath	6	2	3	1	748	00:24:53	1493	00:26:15	1575	00:01:22	82	0.0000
nopath	2	3	3	1	679	00:25:02	1502	00:26:15	1575	00:01:13	73	0.0000
nopath	2	3	12	14	679	00:25:14	1514	00:26:19	1579	00:01:05	65	0.0000
nopath	2	4	13	15	708	00:25:19	1519	00:26:23	1583	00:01:04	64	0.0000
nopath	6	5	9	1	380	00:25:37	1537	00:26:27	1587	00:00:50	50	0.0000
nopath	1	2	13	15	504	00:25:19	1519	00:26:29	1589	00:01:10	70	0.0000
nopath	6	1	12	14	832	00:26:11	1571	00:27:14	1634	00:01:03	63	0.0000	00:01:09
nopath	1	3	10	1	763	00:26:20	1580	00:27:22	1642	00:01:02	62	0.0000
nopath	6	7	12	14	624	00:26:24	1584	00:27:23	1643	00:00:59	59	0.0000
nopath	5	3	5	1	621	00:26:32	1592	00:27:33	1653	00:01:01	61	0.0000
nopath	3	6	9	1	667	00:26:46	1606	00:27:36	1656	00:00:50	50	0.0000
nopath	2	1	12	14	504	00:25:39	1539	00:27:38	1658	00:01:59	119	0.0000
nopath	1	3	9	1	763	00:26:27	1587	00:27:42	1662	00:01:15	75	0.0000
nopath	2	3	10	1	679	00:26:51	1611	00:27:48	1668	00:00:57	57	0.0000
nopath	1	2	12	14	504	00:27:05	1625	00:27:54	1674	00:00:49	49	0.0000
nopath	2	4	12	14	708	00:27:01	1621	00:27:55	1675	00:00:54	54	0.0000
nopath	1	3	5	1	763	00:27:00	1620	00:28:12	1692	00:01:12	72	0.0000	00:01:12
nopath	1	4	9	1	792	00:27:20	1640	00:28:20	1700	00:01:00	60	0.0000
nopath	3	2	10	1	679	00:27:02	1622	00:28:25	1705	00:01:23	83	0.0000
nopath	3	6	12	14	667	00:27:26	1646	00:28:27	1707	00:01:01	61	0.0000
nopath	2	1	9	1	504	00:27:50	1670	00:28:36	1716	00:00:46	46	0.0000
nopath	5	1	9	1	785	00:27:26	1646	00:28:41	1721	00:01:15	75	0.0000
nopath	6	2	3	1	748	00:27:56	1676	00:28:54	1734	00:00:58	58	0.0000
nopath	3	5	13	15	621	00:28:01	1681	00:28:56	1736	00:00:55	55	0.0000
nopath	3	6	9	1	667	00:28:07	1687	00:28:58	1738	00:00:51	51	0.0000
nopath	3	7	12	14	302	00:28:20	1700	00:29:01	1741	00:00:41	41	0.0000	00:00:38
nopath	4	2	6	1	708	00:28:10	1690	00:29:07	1747	00:00:57	57	0.0000
nopath	3	6	9	1	667	00:28:13	1693	00:29:16	1756	00:01:03	63	0.0000
nopath	6	1	5	1	832	00:27:59	1679	00:29:31	1771	00:01:32	92	0.0000
nopath	2	3	12	14	679	00:28:01	1681	00:29:43	1783	00:01:42	102	0.0000
nopath	4	1	3	1	792	00:28:46	1726	00:29:45	1785	00:00:59	59	0.0000
nopath	2	4	9	1	708	00:28:21	1701	00:29:46	1786	00:01:25	85	0.0000
nopath	6	3	12	14	667	00:28:49	1729	00:29:54	1794	00:01:05	65	0.0000
nopath	3	6	3	1	667	00:28:42	1722	00:29:56	1796	00:01:14	74	0.0000
nopath	1	2	5	1	504	00:29:13	1753	00:29:57	1797	00:00:44	44	0.0000
nopath	3	6	10	1	667	00:29:08	1748	00:29:58	1798	00:00:50	50	0.0000
nopath	3	4	2	1	375	00:29:37	1777	00:30:08	1808	00:00:31	31	0.0000	00:00:32
nopath	4	7	3	1	331	00:29:41	1781	00:30:14	1814	00:00:33	33	0.0000
nopath	3	6	10	1	667	00:29:34	1774	00:30:24	1824	00:00:50	50	0.0000
nopath	2	6	3	1	748	00:29:33	1773	00:30:52	1852	00:01:19	79	0.0000
nopath	3	5	3	1	621	00:30:08	1808	00:31:05	1865	00:00:57	57	0.0000	00:00:58
nopath	1	2	5	1	504	00:30:15	1815	00:31:05	1865	00:00:50	50	0.0000
nopath	5	1	5	1	785	00:29:59	1799	00:31:05	1865	00:01:06	66	0.0000
nopath	3	6	5	1	667	00:30:20	1820	00:31:11	1871	00:00:51	51	0.0000
nopath	1	3	3	1	763	00:30:00	1800	00:31:22	1882	00:01:22	82	0.0000
nopath	3	6	13	15	667	00:30:34	1834	00:31:28	1888	00:00:54	54	0.0000
nopath	4	2	13	15	708	00:30:54	1854	00:31:53	1913	00:00:59	59	0.0000
nopath	3	1	12	14	763	00:30:44	1844	00:31:57	1917	00:01:13	73	0.0000
nopath	2	4	12	14	708	00:30:54	1854	00:31:57	1917	00:01:03	63	0.0000
nopath	2	3	10	1	679	00:31:16	1876	00:32:08	1928	00:00:52	52	0.0000	00:01:11
nopath	5	1	2	1	785	00:31:21	1881	00:32:26	1946	00:01:05	65	0.0000
nopath	1	2	5	1	504	00:31:59	1919	00:32:49	1969	00:00:50	50	0.0000
nopath	5	1	12	14	785	00:31:48	1908	00:32:49	1969	00:01:01	61	0.0000
nopath	1	3	12	14	763	00:31:19	1879	00:32:53	1973	00:01:34	94	0.0000
nopath	3	6	9	1	667	00:32:00	1920	00:32:56	1976	00:00:56	56	0.0000
nopath	3	6	12	14	667	00:32:05	1925	00:32:58	1978	00:00:53	53	0.0000
nopath	5	7	3	1	577	00:32:07	1927	00:33:07	1987	00:01:00	60	0.0000	00:01:02
nopath	6	3	3	1	667	00:31:33	1893	00:33:13	1993	00:01:40	100	0.0000
nopath	4	3	9	1	375	00:32:36	1956	00:33:23	2003	00:00:47	47	0.0000
nopath	2	4	13	15	708	00:31:41	1901	00:33:30	2010	00:01:49	109	0.0000
nopath	5	1	5	1	785	00:32:07	1927	00:33:31	2011	00:01:24	84	0.0000
nopath	2	4	6	1	708	00:32:35	1955	00:33:32	2012	00:00:57	57	0.0000
nopath	5	6	13	15	380	00:33:09	1989	00:33:48	2028	00:00:39	39	0.0000
nopath	2	3	12	14	679	00:32:54	1974	00:34:02	2042	00:01:08	68	0.0000	00:01:08
nopath	2	3	5	1	679	00:32:57	1977	00:34:04	2044	00:01:07	67	0.0000
nopath	5	3	3	1	621	00:33:27	2007	00:34:16	2056	00:00:49	49	0.0000
nopath	3	6	12	14	667	00:32:55	1975	00:34:17	2057	00:01:22	82	0.0000
nopath	3	6	12	14	667	00:33:28	2008	00:34:36	2076	00:01:08	68	0.0000
nopath	3	6	10	1	667	00:33:35	2015	00:34:39	2079	00:01:04	64	0.0000
nopath	1	7	10	1	542	00:34:03	2043	00:34:49	2089	00:00:46	46	0.0000
nopath	1	3	3	1	763	00:33:47	2027	00:34:52	2092	00:01:05	65	0.0000
nopath	2	7	3	1	458	00:34:13	2053	00:34:56	2096	00:00:43	43	0.0000
nopath	2	1	5	1	504	00:33:20	2000	00:34:57	2097	00:01:37	97	0.0000
nopath	4	1	3	1	792	00:34:02	2042	00:35:04	2104	00:01:02	62	0.0000	00:01:15
nopath	6	2	13	15	748	00:33:55	2035	00:35:08	2108	00:01:13	73	0.0000
nopath	2	3	3	1	679	00:34:25	2065	00:35:17	2117	00:00:52	52	0.0000
nopath	3	6	9	1	667	00:34:13	2053	00:35:26	2126	00:01:13	73	0.0000
nopath	1	4	3	1	792	00:34:21	2061	00:35:26	2126	00:01:05	65	0.0000
nopath	5	4	3	1	650	00:34:32	2072	00:35:38	2138	00:01:06	66	0.0000
nopath	2	1	5	1	504	00:35:08	2108	00:35:57	2157	00:00:49	49	0.0000
nopath	6	1	13	15	832	00:34:54	2094	00:36:00	2160	00:01:06	66	0.0000	00:01:19
nopath	1	2	9	1	504	00:35:26	2126	00:36:10	2170	00:00:44	44	0.0000
nopath	1	4	3	1	792	00:35:34	2134	00:36:33	2193	00:00:59	59	0.0000
nopath	6	2	13	15	748	00:35:34	2134	00:36:34	2194	00:01:00	60	0.0000
nopath	3	2	3	1	679	00:34:54	2094	00:36:45	2205	00:01:51	111	0.0000
nopath	5	1	12	14	785	00:35:40	2140	00:37:02	2222	00:01:22	82	0.0000	00:01:13
nopath	1	2	3	1	504	00:35:59	2159	00:37:02	2222	00:01:03	63	0.0000
nopath	2	4	10	1	708	00:36:00	2160	00:37:05	2225	00:01:05	65	0.0000
nopath	6	2	3	1	748	00:35:47	2147	00:37:09	2229	00:01:22	82	0.0000
nopath	2	3	12	14	679	00:36:01	2161	00:37:09	2229	00:01:08	68	0.0000
nopath	6	7	3	1	624	00:36:34	2194	00:37:30	2250	00:00:56	56	0.0000
nopath	1	3	3	1	763	00:35:59	2159	00:37:42	2262	00:01:43	103	0.0000
nopath	3	2	13	15	679	00:36:57	2217	00:37:58	2278	00:01:01	61	0.0000
nopath	3	6	13	15	667	00:37:07	2227	00:37:59	2279	00:00:52	52	0.0000
nopath	4	2	12	14	708	00:37:04	2224	00:38:08	2288	00:01:04	64	0.0000	00:00:59
nopath	2	3	9	1	679	00:37:20	2240	00:38:12	2292	00:00:52	52	0.0000
nopath	2	4	2	1	708	00:37:48	2268	00:38:41	2321	00:00:53	53	0.0000
nopath	5	2	3	1	701	00:37:56	2276	00:38:50	2330	00:00:54	54	0.0000
nopath	5	3	9	1	621	00:38:04	2284	00:38:52	2332	00:00:48	48	0.0000
nopath	3	7	5	1	302	00:38:13	2293	00:38:57	2337	00:00:44	44	0.0000
nopath	3	6	12	14	667	00:37:59	2279	00:39:07	2347	00:01:08	68	0.0000	00:01:00
nopath	5	3	13	15	621	00:38:16	2296	00:39:07	2347	00:00:51	51	0.0000
nopath	1	3	9	1	763	00:37:23	2243	00:39:12	2352	00:01:49	109	0.0000
nopath	1	3	3	1	763	00:37:49	2269	00:39:15	2355	00:01:26	86	0.0000
nopath	3	5	9	1	621	00:38:17	2297	00:39:19	2359	00:01:02	62	0.0000
nopath	3	6	7	1	667	00:38:28	2308	00:39:23	2363	00:00:55	55	0.0000
nopath	3	6	9	1	667	00:38:29	2309	00:39:26	2366	00:00:57	57	0.0000
nopath	6	1	6	1	832	00:38:05	2285	00:39:34	2374	00:01:29	89	0.0000
nopath	2	3	12	14	679	00:38:46	2326	00:39:43	2383	00:00:57	57	0.0000
nopath	6	1	3	1	832	00:38:46	2326	00:39:49	2389	00:01:03	63	0.0000
nopath	3	6	13	15	667	00:38:45	2325	00:39:49	2389	00:01:04	64	0.0000
nopath	3	6	12	14	667	00:39:05	2345	00:39:55	2395	00:00:50	50	0.0000
nopath	3	6	9	1	667	00:39:22	2362	00:40:26	2426	00:01:04	64	0.0000	00:00:58
nopath	3	6	10	1	667	00:39:37	2377	00:40:29	2429	00:00:52	52	0.0000
nopath	3	6	3	1	667	00:39:45	2385	00:40:35	2435	00:00:50	50	0.0000
nopath	2	3	5	1	679	00:39:31	2371	00:40:42	2442	00:01:11	71	0.0000
nopath	5	1	13	15	785	00:39:29	2369	00:40:43	2443	00:01:14	74	0.0000
nopath	2	4	12	14	708	00:39:44	2384	00:40:46	2446	00:01:02	62	0.0000
nopath	3	2	5	1	679	00:40:00	2400	00:40:56	2456	00:00:56	56	0.0000
nopath	3	5	9	1	621	00:40:03	2403	00:41:05	2465	00:01:02	62	0.0000	00:01:02
nopath	5	7	3	1	577	00:40:00	2400	00:41:09	2469	00:01:09	69	0.0000
nopath	3	6	3	1	667	00:40:17	2417	00:41:17	2477	00:01:00	60	0.0000
nopath	2	3	13	15	679	00:40:21	2421	00:41:17	2477	00:00:56	56	0.0000
nopath	3	6	3	1	667	00:40:27	2427	00:41:21	2481	00:00:54	54	0.0000
nopath	1	2	12	14	504	00:40:10	2410	00:41:22	2482	00:01:12	72	0.0000
nopath	2	3	10	1	679	00:40:38	2438	00:41:31	2491	00:00:53	53	0.0000
nopath	6	2	5	1	748	00:40:36	2436	00:41:33	2493	00:00:57	57	0.0000
nopath	6	1	6	1	832	00:40:10	2410	00:41:34	2494	00:01:24	84	0.0000
nopath	1	7	13	15	542	00:40:50	2450	00:41:38	2498	00:00:48	48	0.0000
nopath	1	2	9	1	504	00:41:00	2460	00:41:45	2505	00:00:45	45	0.0000
nopath	6	4	5	1	696	00:41:07	2467	00:42:05	2525	00:00:58	58	0.0000	00:00:57
nopath	3	6	3	1	667	00:41:09	2469	00:42:05	2525	00:00:56	56	0.0000
nopath	2	4	13	15	708	00:41:02	2462	00:42:20	2540	00:01:18	78	0.0000
nopath	6	1	7	1	832	00:41:01	2461	00:42:21	2541	00:01:20	80	0.0000
nopath	2	4	9	1	708	00:41:12	2472	00:42:22	2542	00:01:10	70	0.0000
nopath	3	2	12	14	679	00:41:24	2484	00:42:25	2545	00:01:01	61	0.0000
nopath	2	6	3	1	748	00:41:33	2493	00:42:31	2551	00:00:58	58	0.0000
nopath	3	4	6	1	375	00:41:43	2503	00:42:36	2556	00:00:53	53	0.0000
nopath	2	4	3	1	708	00:41:42	2502	00:42:46	2566	00:01:04	64	0.0000
nopath	2	4	2	1	708	00:41:53	2513	00:42:49	2569	00:00:56	56	0.0000
nopath	1	2	3	1	504	00:42:05	2525	00:42:50	2570	00:00:45	45	0.0000
nopath	5	1	3	1	785	00:41:48	2508	00:42:50	2570	00:01:02	62	0.0000
nopath	2	7	5	1	458	00:42:22	2542	00:43:04	2584	00:00:42	42	0.0000	00:00:42
nopath	4	2	12	14	708	00:42:09	2529	00:43:07	2587	00:00:58	58	0.0000
nopath	2	1	3	1	504	00:42:24	2544	00:43:09	2589	00:00:45	45	0.0000
nopath	3	6	3	1	667	00:42:19	2539	00:43:24	2604	00:01:05	65	0.0000
nopath	5	4	12	14	650	00:42:23	2543	00:43:26	2606	00:01:03	63	0.0000
nopath	3	6	10	1	667	00:42:39	2559	00:43:29	2609	00:00:50	50	0.0000
nopath	2	3	5	1	679	00:42:34	2554	00:43:32	2612	00:00:58	58	0.0000
nopath	4	7	3	1	331	00:42:47	2567	00:43:35	2615	00:00:48	48	0.0000
nopath	3	6	12	14	667	00:42:51	2571	00:43:41	2621	00:00:50	50	0.0000
nopath	6	3	9	1	667	00:43:05	2585	00:43:55	2635	00:00:50	50	0.0000
nopath	1	3	9	1	763	00:42:19	2539	00:44:12	2652	00:01:53	113	0.0000	00:01:33
nopath	1	3	2	1	763	00:43:07	2587	00:44:15	2655	00:01:08	68	0.0000
nopath	3	6	5	1	667	00:43:07	2587	00:44:15	2655	00:01:08	68	0.0000
nopath	3	6	3	1	667	00:43:27	2607	00:44:19	2659	00:00:52	52	0.0000
nopath	5	1	6	1	785	00:43:22	2602	00:44:25	2665	00:01:03	63	0.0000
nopath	5	1	12	14	785	00:43:25	2605	00:44:27	2667	00:01:02	62	0.0000
nopath	3	6	2	1	667	00:43:38	2618	00:44:28	2668	00:00:50	50	0.0000
nopath	5	1	10	1	785	00:43:39	2619	00:44:40	2680	00:01:01	61	0.0000
nopath	1	3	3	1	763	00:43:31	2611	00:44:42	2682	00:01:11	71	0.0000
nopath	3	6	12	14	667	00:43:47	2627	00:44:56	2696	00:01:09	69	0.0000
nopath	3	6	12	14	667	00:43:56	2636	00:44:59	2699	00:01:03	63	0.0000
nopath	2	1	13	15	504	00:44:11	2651	00:45:03	2703	00:00:52	52	0.0000	00:01:06
nopath	4	1	5	1	792	00:43:10	2590	00:45:05	2705	00:01:55	115	0.0000
nopath	2	3	9	1	679	00:43:45	2625	00:45:06	2706	00:01:21	81	0.0000
nopath	5	6	4	1	380	00:44:19	2659	00:45:07	2707	00:00:48	48	0.0000
nopath	2	3	10	1	679	00:44:12	2652	00:45:13	2713	00:01:01	61	0.0000
nopath	1	5	10	1	785	00:44:02	2642	00:45:27	2727	00:01:25	85	0.0000
nopath	1	4	5	1	792	00:44:05	2645	00:45:29	2729	00:01:24	84	0.0000
nopath	1	3	3	1	763	00:44:19	2659	00:45:31	2731	00:01:12	72	0.0000
nopath	4	1	12	14	792	00:44:08	2648	00:45:36	2736	00:01:28	88	0.0000
nopath	3	1	3	1	763	00:44:19	2659	00:45:41	2741	00:01:22	82	0.0000
nopath	6	3	12	14	667	00:44:13	2653	00:45:54	2754	00:01:41	101	0.0000
nopath	2	5	13	15	701	00:44:52	2692	00:45:58	2758	00:01:06	66	0.0000
nopath	5	3	10	1	621	00:44:30	2670	00:45:58	2758	00:01:28	88	0.0000
nopath	2	3	12	14	679	00:44:54	2694	00:46:03	2763	00:01:09	69	0.0000	00:01:02
nopath	4	7	12	14	331	00:45:34	2734	00:46:06	2766	00:00:32	32	0.0000
nopath	3	6	9	1	667	00:45:24	2724	00:46:15	2775	00:00:51	51	0.0000
nopath	1	2	5	1	504	00:45:32	2732	00:46:15	2775	00:00:43	43	0.0000
nopath	4	2	3	1	708	00:45:06	2706	00:46:17	2777	00:01:11	71	0.0000
nopath	1	3	9	1	763	00:45:24	2724	00:46:34	2794	00:01:10	70	0.0000
nopath	2	4	10	1	708	00:45:25	2725	00:46:35	2795	00:01:10	70	0.0000
nopath	6	2	5	1	748	00:45:33	2733	00:46:40	2800	00:01:07	67	0.0000
nopath	6	1	10	1	832	00:45:02	2702	00:46:44	2804	00:01:42	102	0.0000
nopath	3	6	5	1	667	00:45:32	2732	00:46:46	2806	00:01:14	74	0.0000
nopath	3	6	12	14	667	00:45:41	2741	00:46:49	2809	00:01:08	68	0.0000
nopath	2	3	13	15	679	00:45:41	2741	00:46:55	2815	00:01:14	74	0.0000
nopath	2	3	13	15	679	00:45:49	2749	00:46:58	2818	00:01:09	69	0.0000
nopath	1	3	12	14	763	00:45:51	2751	00:47:00	2820	00:01:09	69	0.0000	00:01:10
nopath	3	6	13	15	667	00:45:50	2750	00:47:10	2830	00:01:20	80	0.0000
nopath	2	1	5	1	504	00:46:23	2783	00:47:12	2832	00:00:49	49	0.0000
nopath	4	1	12	14	792	00:45:39	2739	00:47:14	2834	00:01:35	95	0.0000
nopath	2	3	12	14	679	00:46:12	2772	00:47:24	2844	00:01:12	72	0.0000
nopath	2	4	3	1	708	00:46:10	2770	00:47:25	2845	00:01:15	75	0.0000
nopath	3	6	3	1	667	00:46:04	2764	00:47:36	2856	00:01:32	92	0.0000
nopath	1	4	13	15	792	00:46:35	2795	00:47:36	2856	00:01:01	61	0.0000
nopath	3	6	12	14	667	00:46:11	2771	00:47:40	2860	00:01:29	89	0.0000
nopath	3	2	3	1	679	00:46:49	2809	00:47:44	2864	00:00:55	55	0.0000
nopath	3	7	5	1	302	00:47:28	2848	00:48:01	2881	00:00:33	33	0.0000	00:00:38
nopath	3	4	9	1	375	00:47:30	2850	00:48:03	2883	00:00:33	33	0.0000
nopath	5	3	3	1	621	00:47:16	2836	00:48:04	2884	00:00:48	48	0.0000
nopath	1	3	13	15	763	00:46:52	2812	00:48:15	2895	00:01:23	83	0.0000
nopath	6	7	3	1	624	00:47:26	2846	00:48:28	2908	00:01:02	62	0.0000
nopath	2	7	10	1	458	00:47:43	2863	00:48:31	2911	00:00:48	48	0.0000
nopath	2	4	3	1	708	00:47:27	2847	00:48:37	2917	00:01:10	70	0.0000
nopath	1	2	10	1	504	00:47:34	2854	00:48:45	2925	00:01:11	71	0.0000
nopath	5	1	12	14	785	00:47:41	2861	00:48:46	2926	00:01:05	65	0.0000
nopath	2	3	7	1	679	00:47:47	2867	00:48:48	2928	00:01:01	61	0.0000
nopath	2	3	6	1	679	00:47:58	2878	00:48:52	2932	00:00:54	54	0.0000
nopath	5	1	5	1	785	00:47:56	2876	00:48:56	2936	00:01:00	60	0.0000
nopath	3	6	12	14	667	00:47:55	2875	00:48:57	2937	00:01:02	62	0.0000
nopath	6	5	8	1	380	00:48:26	2906	00:49:04	2944	00:00:38	38	0.0000	00:00:41
nopath	6	3	3	1	667	00:47:59	2879	00:49:15	2955	00:01:16	76	0.0000
nopath	6	2	12	14	748	00:47:37	2857	00:49:20	2960	00:01:43	103	0.0000
nopath	5	1	3	1	785	00:48:09	2889	00:49:21	2961	00:01:12	72	0.0000
nopath	1	7	8	1	542	00:48:18	2898	00:49:23	2963	00:01:05	65	0.0000
nopath	3	5	10	1	621	00:48:17	2897	00:49:25	2965	00:01:08	68	0.0000
nopath	2	3	9	1	679	00:48:07	2887	00:49:26	2966	00:01:19	79	0.0000
nopath	3	6	2	1	667	00:48:36	2916	00:49:28	2968	00:00:52	52	0.0000
nopath	2	4	12	14	708	00:48:14	2894	00:49:29	2969	00:01:15	75	0.0000
nopath	5	3	12	14	621	00:48:36	2916	00:49:44	2984	00:01:08	68	0.0000
nopath	2	1	6	1	504	00:48:38	2918	00:49:49	2989	00:01:11	71	0.0000
nopath	5	2	9	1	701	00:49:02	2942	00:49:59	2999	00:00:57	57	0.0000
nopath	1	2	3	1	504	00:49:12	2952	00:50:02	3002	00:00:50	50	0.0000	00:00:52
nopath	1	3	10	1	763	00:48:39	2919	00:50:02	3002	00:01:23	83	0.0000
nopath	3	6	5	1	667	00:49:03	2943	00:50:05	3005	00:01:02	62	0.0000
nopath	2	4	3	1	708	00:48:30	2910	00:50:06	3006	00:01:36	96	0.0000
nopath	3	6	9	1	667	00:49:05	2945	00:50:07	3007	00:01:02	62	0.0000
nopath	2	4	5	1	708	00:49:13	2953	00:50:08	3008	00:00:55	55	0.0000
nopath	3	6	10	1	667	00:49:11	2951	00:50:09	3009	00:00:58	58	0.0000
nopath	2	3	3	1	679	00:49:17	2957	00:50:10	3010	00:00:53	53	0.0000
nopath	3	6	7	1	667	00:49:17	2957	00:50:12	3012	00:00:55	55	0.0000
nopath	6	1	7	1	832	00:49:01	2941	00:50:15	3015	00:01:14	74	0.0000
nopath	6	1	10	1	832	00:49:13	2953	00:50:17	3017	00:01:04	64	0.0000
nopath	5	3	3	1	621	00:49:20	2960	00:50:23	3023	00:01:03	63	0.0000
nopath	5	1	3	1	785	00:49:19	2959	00:50:26	3026	00:01:07	67	0.0000
nopath	6	2	12	14	748	00:49:22	2962	00:50:30	3030	00:01:08	68	0.0000
nopath	5	6	3	1	380	00:50:04	3004	00:50:40	3040	00:00:36	36	0.0000
nopath	1	3	13	15	763	00:49:23	2963	00:50:45	3045	00:01:22	82	0.0000
nopath	3	6	9	1	667	00:49:33	2973	00:50:46	3046	00:01:13	73	0.0000
nopath	3	2	5	1	679	00:49:52	2992	00:50:54	3054	00:01:02	62	0.0000
nopath	3	6	9	1	667	00:49:37	2977	00:50:55	3055	00:01:18	78	0.0000
nopath	3	6	13	15	667	00:49:55	2995	00:50:58	3058	00:01:03	63	0.0000
nopath	3	6	3	1	667	00:50:09	3009	00:51:00	3060	00:00:51	51	0.0000	00:01:02
nopath	1	2	5	1	504	00:50:07	3007	00:51:13	3073	00:01:06	66	0.0000
nopath	2	3	12	14	679	00:49:38	2978	00:51:13	3073	00:01:35	95	0.0000
nopath	5	1	13	15	785	00:50:03	3003	00:51:15	3075	00:01:12	72	0.0000
nopath	2	4	12	14	708	00:50:09	3009	00:51:17	3077	00:01:08	68	0.0000
nopath	3	6	3	1	667	00:50:28	3028	00:51:18	3078	00:00:50	50	0.0000
nopath	2	3	12	14	679	00:50:16	3016	00:51:18	3078	00:01:02	62	0.0000
nopath	3	5	5	1	621	00:50:29	3029	00:51:21	3081	00:00:52	52	0.0000
nopath	2	4	9	1	708	00:50:25	3025	00:51:21	3081	00:00:56	56	0.0000
nopath	3	6	12	14	667	00:50:34	3034	00:51:25	3085	00:00:51	51	0.0000
nopath	6	5	3	1	380	00:50:49	3049	00:51:27	3087	00:00:38	38	0.0000
nopath	3	6	12	14	667	00:50:38	3038	00:51:29	3089	00:00:51	51	0.0000
nopath	3	7	2	1	302	00:50:47	3047	00:51:39	3099	00:00:52	52	0.0000
nopath	2	1	3	1	504	00:51:01	3061	00:51:50	3110	00:00:49	49	0.0000
nopath	4	1	3	1	792	00:50:12	3012	00:51:51	3111	00:01:39	99	0.0000
nopath	1	3	12	14	763	00:50:09	3009	00:51:53	3113	00:01:44	104	0.0000
nopath	3	6	6	1	667	00:50:45	3045	00:51:56	3116	00:01:11	71	0.0000
nopath	1	3	12	14	763	00:50:19	3019	00:51:56	3116	00:01:37	97	0.0000
nopath	1	4	13	15	792	00:50:23	3023	00:52:01	3121	00:01:38	98	0.0000	00:01:10
nopath	2	3	5	1	679	00:50:44	3044	00:52:01	3121	00:01:17	77	0.0000
nopath	3	6	13	15	667	00:51:01	3061	00:52:05	3125	00:01:04	64	0.0000
nopath	1	2	10	1	504	00:50:46	3046	00:52:06	3126	00:01:20	80	0.0000
nopath	5	1	12	14	785	00:50:09	3009	00:52:06	3126	00:01:57	117	0.0000
nopath	3	6	12	14	667	00:51:17	3077	00:52:10	3130	00:00:53	53	0.0000
nopath	1	7	10	1	542	00:50:49	3049	00:52:13	3133	00:01:24	84	0.0000
nopath	5	3	12	14	621	00:50:39	3039	00:52:14	3134	00:01:35	95	0.0000
nopath	5	3	3	1	621	00:51:01	3061	00:52:16	3136	00:01:15	75	0.0000
nopath	3	2	5	1	679	00:51:14	3074	00:52:27	3147	00:01:13	73	0.0000
nopath	3	1	5	1	763	00:51:00	3060	00:52:32	3152	00:01:32	92	0.0000
nopath	4	1	9	1	792	00:51:02	3062	00:52:35	3155	00:01:33	93	0.0000
nopath	3	6	3	1	667	00:51:40	3100	00:52:35	3155	00:00:55	55	0.0000
nopath	3	6	2	1	667	00:51:44	3104	00:52:37	3157	00:00:53	53	0.0000
nopath	2	3	12	14	679	00:51:29	3089	00:52:37	3157	00:01:08	68	0.0000
nopath	2	4	3	1	708	00:51:41	3101	00:52:40	3160	00:00:59	59	0.0000
nopath	3	6	4	1	667	00:51:51	3111	00:52:41	3161	00:00:50	50	0.0000
nopath	6	1	5	1	832	00:51:39	3099	00:52:41	3161	00:01:02	62	0.0000
nopath	2	3	3	1	679	00:51:49	3109	00:52:43	3163	00:00:54	54	0.0000
nopath	1	3	13	15	763	00:50:52	3052	00:53:05	3185	00:02:13	133	0.0000	00:01:37
nopath	6	2	12	14	748	00:52:07	3127	00:53:05	3185	00:00:58	58	0.0000
nopath	1	3	3	1	763	00:51:38	3098	00:53:07	3187	00:01:29	89	0.0000
nopath	1	3	3	1	763	00:52:05	3125	00:53:09	3189	00:01:04	64	0.0000
nopath	6	1	12	14	832	00:52:09	3129	00:53:12	3192	00:01:03	63	0.0000
nopath	4	6	12	14	696	00:52:04	3124	00:53:17	3197	00:01:13	73	0.0000
nopath	3	6	12	14	667	00:52:03	3123	00:53:19	3199	00:01:16	76	0.0000
nopath	3	6	3	1	667	00:52:04	3124	00:53:22	3202	00:01:18	78	0.0000
nopath	5	3	2	1	621	00:52:01	3121	00:53:23	3203	00:01:22	82	0.0000
nopath	5	1	12	14	785	00:52:19	3139	00:53:28	3208	00:01:09	69	0.0000
nopath	1	2	3	1	504	00:52:44	3164	00:53:29	3209	00:00:45	45	0.0000
nopath	4	2	10	1	708	00:51:48	3108	00:53:35	3215	00:01:47	107	0.0000
nopath	4	2	5	1	708	00:52:00	3120	00:53:38	3218	00:01:38	98	0.0000
nopath	1	3	12	14	763	00:52:17	3137	00:53:43	3223	00:01:26	86	0.0000
nopath	3	6	12	14	667	00:52:15	3135	00:53:47	3227	00:01:32	92	0.0000
nopath	3	5	3	1	621	00:52:36	3156	00:53:49	3229	00:01:13	73	0.0000
nopath	6	2	3	1	748	00:52:20	3140	00:53:55	3235	00:01:35	95	0.0000
nopath	2	1	5	1	504	00:53:08	3188	00:53:55	3235	00:00:47	47	0.0000
nopath	2	3	2	1	679	00:52:07	3127	00:53:56	3236	00:01:49	109	0.0000
nopath	3	6	5	1	667	00:53:05	3185	00:53:56	3236	00:00:51	51	0.0000
nopath	2	3	5	1	679	00:52:30	3150	00:53:58	3238	00:01:28	88	0.0000
nopath	2	3	12	14	679	00:52:50	3170	00:54:01	3241	00:01:11	71	0.0000	00:01:12
nopath	2	1	13	15	504	00:53:09	3189	00:54:03	3243	00:00:54	54	0.0000
nopath	3	4	3	1	375	00:53:46	3226	00:54:18	3258	00:00:32	32	0.0000
nopath	6	7	12	14	624	00:52:58	3178	00:54:18	3258	00:01:20	80	0.0000
nopath	6	2	3	1	748	00:53:26	3206	00:54:23	3263	00:00:57	57	0.0000
nopath	4	5	5	1	650	00:53:14	3194	00:54:25	3265	00:01:11	71	0.0000
nopath	6	1	12	14	832	00:53:22	3202	00:54:26	3266	00:01:04	64	0.0000
nopath	4	7	2	1	331	00:54:04	3244	00:54:35	3275	00:00:31	31	0.0000
nopath	1	6	10	1	832	00:52:57	3177	00:54:36	3276	00:01:39	99	0.0000
nopath	5	1	3	1	785	00:53:20	3200	00:54:36	3276	00:01:16	76	0.0000
nopath	2	4	12	14	708	00:53:36	3216	00:54:36	3276	00:01:00	60	0.0000
nopath	5	1	5	1	785	00:53:28	3208	00:54:38	3278	00:01:10	70	0.0000
nopath	3	2	3	1	679	00:53:46	3226	00:54:45	3285	00:00:59	59	0.0000
nopath	3	6	9	1	667	00:53:56	3236	00:54:47	3287	00:00:51	51	0.0000
nopath	2	4	5	1	708	00:53:37	3217	00:55:06	3306	00:01:29	89	0.0000	00:01:08
nopath	2	3	6	1	679	00:53:51	3231	00:55:08	3308	00:01:17	77	0.0000
nopath	4	3	12	14	375	00:54:33	3273	00:55:10	3310	00:00:37	37	0.0000
nopath	1	2	8	1	504	00:54:01	3241	00:55:11	3311	00:01:10	70	0.0000
nopath	6	1	2	1	832	00:53:43	3223	00:55:11	3311	00:01:28	88	0.0000
nopath	1	2	12	14	504	00:54:32	3272	00:55:21	3321	00:00:49	49	0.0000
nopath	6	3	9	1	667	00:54:08	3248	00:55:23	3323	00:01:15	75	0.0000
nopath	6	3	5	1	667	00:54:17	3257	00:55:25	3325	00:01:08	68	0.0000
nopath	3	6	9	1	667	00:54:13	3253	00:55:26	3326	00:01:13	73	0.0000
nopath	3	6	3	1	667	00:54:19	3259	00:55:29	3329	00:01:10	70	0.0000
nopath	5	7	9	1	577	00:54:26	3266	00:55:32	3332	00:01:06	66	0.0000
nopath	1	5	9	1	785	00:54:27	3267	00:55:35	3335	00:01:08	68	0.0000
nopath	2	6	3	1	748	00:54:06	3246	00:55:36	3336	00:01:30	90	0.0000
nopath	5	4	7	1	650	00:54:30	3270	00:55:39	3339	00:01:09	69	0.0000
nopath	5	1	13	15	785	00:54:26	3266	00:55:40	3340	00:01:14	74	0.0000
nopath	2	4	12	14	708	00:54:26	3266	00:55:46	3346	00:01:20	80	0.0000
nopath	3	2	12	14	679	00:54:13	3253	00:55:46	3346	00:01:33	93	0.0000
nopath	1	4	3	1	792	00:54:25	3265	00:55:47	3347	00:01:22	82	0.0000
nopath	5	6	5	1	380	00:55:16	3316	00:55:54	3354	00:00:38	38	0.0000
nopath	3	6	5	1	667	00:54:30	3270	00:56:06	3366	00:01:36	96	0.0000	00:01:03
nopath	3	6	12	14	667	00:54:46	3286	00:56:10	3370	00:01:24	84	0.0000
nopath	5	2	9	1	701	00:54:51	3291	00:56:10	3370	00:01:19	79	0.0000
nopath	3	6	3	1	667	00:55:03	3303	00:56:12	3372	00:01:09	69	0.0000
nopath	5	2	12	14	701	00:55:01	3301	00:56:13	3373	00:01:12	72	0.0000
nopath	1	3	12	14	763	00:54:49	3289	00:56:13	3373	00:01:24	84	0.0000
nopath	2	3	3	1	679	00:54:41	3281	00:56:15	3375	00:01:34	94	0.0000
nopath	3	6	12	14	667	00:55:14	3314	00:56:18	3378	00:01:04	64	0.0000
nopath	3	6	3	1	667	00:55:21	3321	00:56:23	3383	00:01:02	62	0.0000
nopath	3	5	3	1	621	00:55:26	3326	00:56:24	3384	00:00:58	58	0.0000
nopath	1	3	9	1	763	00:55:00	3300	00:56:25	3385	00:01:25	85	0.0000
nopath	3	6	10	1	667	00:55:29	3329	00:56:28	3388	00:00:59	59	0.0000
nopath	3	2	10	1	679	00:55:26	3326	00:56:29	3389	00:01:03	63	0.0000
nopath	2	5	2	1	701	00:55:22	3322	00:56:33	3393	00:01:11	71	0.0000
nopath	5	1	2	1	785	00:55:23	3323	00:56:51	3411	00:01:28	88	0.0000
nopath	1	3	9	1	763	00:55:09	3309	00:56:52	3412	00:01:43	103	0.0000
nopath	1	7	5	1	542	00:55:50	3350	00:56:54	3414	00:01:04	64	0.0000
nopath	2	4	10	1	708	00:55:35	3335	00:56:56	3416	00:01:21	81	0.0000
nopath	2	4	3	1	708	00:55:37	3337	00:56:58	3418	00:01:21	81	0.0000
nopath	3	6	13	15	667	00:55:36	3336	00:56:59	3419	00:01:23	83	0.0000
nopath	2	4	13	15	708	00:55:50	3350	00:57:01	3421	00:01:11	71	0.0000	00:01:18
nopath	3	6	3	1	667	00:56:00	3360	00:57:02	3422	00:01:02	62	0.0000
nopath	2	3	3	1	679	00:55:52	3352	00:57:03	3423	00:01:11	71	0.0000
nopath	3	6	5	1	667	00:56:02	3362	00:57:03	3423	00:01:01	61	0.0000
nopath	2	7	3	1	458	00:56:08	3368	00:57:04	3424	00:00:56	56	0.0000
nopath	6	2	9	1	748	00:55:40	3340	00:57:05	3425	00:01:25	85	0.0000
nopath	2	3	3	1	679	00:55:55	3355	00:57:05	3425	00:01:10	70	0.0000
nopath	3	6	5	1	667	00:56:04	3364	00:57:06	3426	00:01:02	62	0.0000
nopath	3	6	3	1	667	00:56:07	3367	00:57:07	3427	00:01:00	60	0.0000
nopath	2	3	5	1	679	00:55:59	3359	00:57:08	3428	00:01:09	69	0.0000
nopath	2	3	5	1	679	00:56:03	3363	00:57:09	3429	00:01:06	66	0.0000
nopath	3	2	5	1	679	00:55:55	3355	00:57:15	3435	00:01:20	80	0.0000
nopath	3	2	13	15	679	00:56:10	3370	00:57:18	3438	00:01:08	68	0.0000
nopath	5	4	9	1	650	00:55:40	3340	00:57:29	3449	00:01:49	109	0.0000
nopath	2	1	5	1	504	00:56:32	3392	00:57:31	3451	00:00:59	59	0.0000
nopath	2	4	10	1	708	00:56:10	3370	00:57:35	3455	00:01:25	85	0.0000
nopath	6	2	10	1	748	00:56:02	3362	00:57:35	3455	00:01:33	93	0.0000
nopath	2	3	5	1	679	00:56:15	3375	00:57:37	3457	00:01:22	82	0.0000
nopath	6	2	12	14	748	00:56:26	3386	00:57:38	3458	00:01:12	72	0.0000
nopath	2	4	5	1	708	00:56:31	3391	00:57:40	3460	00:01:09	69	0.0000
nopath	1	2	5	1	504	00:56:31	3391	00:57:42	3462	00:01:11	71	0.0000
nopath	2	3	3	1	679	00:56:43	3403	00:57:43	3463	00:01:00	60	0.0000
nopath	2	4	12	14	708	00:56:49	3409	00:57:46	3466	00:00:57	57	0.0000
nopath	3	6	9	1	667	00:56:13	3373	00:57:46	3466	00:01:33	93	0.0000
nopath	3	6	13	15	667	00:56:38	3398	00:57:53	3473	00:01:15	75	0.0000
nopath	5	3	10	1	621	00:56:11	3371	00:57:53	3473	00:01:42	102	0.0000
nopath	5	3	10	1	621	00:56:42	3402	00:57:55	3475	00:01:13	73	0.0000
nopath	4	2	10	1	708	00:57:09	3429	00:58:02	3482	00:00:53	53	0.0000	00:01:17
nopath	3	7	9	1	302	00:57:30	3450	00:58:05	3485	00:00:35	35	0.0000
nopath	2	1	12	14	504	00:57:26	3446	00:58:14	3494	00:00:48	48	0.0000
nopath	2	3	5	1	679	00:57:09	3429	00:58:16	3496	00:01:07	67	0.0000
nopath	2	3	5	1	679	00:57:22	3442	00:58:18	3498	00:00:56	56	0.0000
nopath	5	1	6	1	785	00:57:01	3421	00:58:21	3501	00:01:20	80	0.0000
nopath	1	2	6	1	504	00:57:10	3430	00:58:23	3503	00:01:13	73	0.0000
nopath	3	6	5	1	667	00:56:53	3413	00:58:26	3506	00:01:33	93	0.0000
nopath	3	6	9	1	667	00:57:01	3421	00:58:29	3509	00:01:28	88	0.0000
nopath	5	1	10	1	785	00:57:10	3430	00:58:36	3516	00:01:26	86	0.0000
nopath	5	1	10	1	785	00:57:34	3454	00:58:38	3518	00:01:04	64	0.0000
nopath	2	3	12	14	679	00:57:37	3457	00:58:43	3523	00:01:06	66	0.0000
nopath	1	3	5	1	763	00:57:09	3429	00:58:46	3526	00:01:37	97	0.0000
nopath	4	2	6	1	708	00:57:24	3444	00:58:55	3535	00:01:31	91	0.0000
nopath	3	6	12	14	667	00:57:47	3467	00:58:57	3537	00:01:10	70	0.0000
nopath	3	6	3	1	667	00:57:58	3478	00:58:59	3539	00:01:01	61	0.0000
nopath	6	3	3	1	667	00:57:28	3448	00:59:03	3543	00:01:35	95	0.0000	00:01:13
nopath	5	3	5	1	621	00:58:06	3486	00:59:07	3547	00:01:01	61	0.0000
nopath	5	7	9	1	577	00:57:59	3479	00:59:09	3549	00:01:10	70	0.0000
nopath	6	1	9	1	832	00:57:54	3474	00:59:11	3551	00:01:17	77	0.0000
nopath	2	7	12	14	458	00:57:53	3473	00:59:12	3552	00:01:19	79	0.0000
nopath	1	3	5	1	763	00:58:04	3484	00:59:12	3552	00:01:08	68	0.0000
nopath	1	5	9	1	785	00:57:57	3477	00:59:13	3553	00:01:16	76	0.0000
nopath	2	3	3	1	679	00:58:24	3504	00:59:29	3569	00:01:05	65	0.0000
nopath	1	3	3	1	763	00:58:31	3511	00:59:32	3572	00:01:01	61	0.0000
nopath	1	3	5	1	763	00:58:33	3513	00:59:34	3574	00:01:01	61	0.0000
nopath	1	2	9	1	504	00:58:50	3530	00:59:38	3578	00:00:48	48	0.0000
nopath	3	6	5	1	667	00:58:08	3488	00:59:46	3586	00:01:38	98	0.0000
nopath	1	2	3	1	504	00:59:01	3541	00:59:46	3586	00:00:45	45	0.0000
nopath	5	1	3	1	785	00:58:24	3504	00:59:56	3596	00:01:32	92	0.0000
nopath	5	1	13	15	785	00:58:54	3534	00:59:59	3599	00:01:05	65	0.0000
nopath	5	1	9	1	785	00:58:58	3538	01:00:02	3602	00:01:04	64	0.0000	00:01:12
nopath	3	6	12	14	667	00:58:50	3530	01:00:07	3607	00:01:17	77	0.0000
nopath	3	6	9	1	667	00:58:56	3536	01:00:10	3610	00:01:14	74	0.0000
nopath	3	4	2	1	375	00:59:37	3577	01:00:10	3610	00:00:33	33	0.0000
nopath	3	6	3	1	667	00:58:58	3538	01:00:11	3611	00:01:13	73	0.0000
nopath	3	6	5	1	667	00:59:09	3549	01:00:14	3614	00:01:05	65	0.0000
nopath	3	6	3	1	667	00:59:18	3558	01:00:15	3615	00:00:57	57	0.0000
nopath	3	5	12	14	621	00:59:20	3560	01:00:17	3617	00:00:57	57	0.0000
nopath	1	3	12	14	763	00:58:50	3530	01:00:23	3623	00:01:33	93	0.0000
nopath	4	1	5	1	792	00:58:04	3484	01:00:25	3625	00:02:21	141	0.0000
nopath	4	7	12	14	331	00:59:31	3571	01:00:26	3626	00:00:55	55	0.0000
nopath	1	4	3	1	792	00:59:24	3564	01:00:26	3626	00:01:02	62	0.0000
nopath	6	1	12	14	832	00:58:39	3519	01:00:32	3632	00:01:53	113	0.0000
nopath	6	1	3	1	832	00:59:33	3573	01:00:37	3637	00:01:04	64	0.0000
nopath	2	4	3	1	708	00:59:10	3550	01:00:37	3637	00:01:27	87	0.0000
nopath	2	4	3	1	708	00:59:12	3552	01:00:38	3638	00:01:26	86	0.0000
nopath	3	2	9	1	679	00:59:34	3574	01:00:45	3645	00:01:11	71	0.0000
nopath	1	4	12	14	792	00:59:29	3569	01:00:47	3647	00:01:18	78	0.0000
nopath	2	1	3	1	504	00:59:24	3564	01:00:57	3657	00:01:33	93	0.0000
nopath	3	1	12	14	763	00:59:38	3578	01:00:59	3659	00:01:21	81	0.0000
nopath	1	2	5	1	504	00:59:56	3596	01:01:01	3661	00:01:05	65	0.0000	00:01:01
nopath	6	1	3	1	832	00:59:45	3585	01:01:01	3661	00:01:16	76	0.0000
nopath	6	4	3	1	696	00:59:39	3579	01:01:08	3668	00:01:29	89	0.0000
nopath	6	3	13	15	667	00:59:59	3599	01:01:12	3672	00:01:13	73	0.0000
nopath	6	7	13	15	624	00:59:42	3582	01:01:15	3675	00:01:33	93	0.0000
nopath	4	6	12	14	696	01:00:13	3613	01:01:17	3677	00:01:04	64	0.0000
nopath	6	5	6	1	380	01:00:24	3624	01:01:19	3679	00:00:55	55	0.0000
nopath	4	2	5	1	708	01:00:13	3613	01:01:19	3679	00:01:06	66	0.0000
nopath	3	7	13	15	302	01:00:02	3602	01:01:20	3680	00:01:18	78	0.0000
nopath	5	3	3	1	621	01:00:28	3628	01:01:23	3683	00:00:55	55	0.0000
nopath	4	1	9	1	792	00:59:53	3593	01:01:25	3685	00:01:32	92	0.0000
nopath	5	4	12	14	650	01:00:20	3620	01:01:25	3685	00:01:05	65	0.0000
nopath	5	2	13	15	701	01:00:11	3611	01:01:28	3688	00:01:17	77	0.0000
nopath	2	3	13	15	679	00:59:47	3587	01:01:35	3695	00:01:48	108	0.0000
nopath	3	5	9	1	621	01:00:08	3608	01:01:37	3697	00:01:29	89	0.0000
nopath	1	3	12	14	763	01:00:10	3610	01:01:37	3697	00:01:27	87	0.0000
nopath	3	6	3	1	667	01:00:34	3634	01:01:40	3700	00:01:06	66	0.0000
nopath	2	4	5	1	708	01:00:22	3622	01:01:40	3700	00:01:18	78	0.0000
nopath	2	3	6	1	679	01:00:30	3630	01:01:41	3701	00:01:11	71	0.0000
nopath	6	1	5	1	832	01:00:23	3623	01:01:46	3706	00:01:23	83	0.0000
nopath	6	2	12	14	748	01:00:32	3632	01:01:47	3707	00:01:15	75	0.0000
nopath	6	1	6	1	832	01:00:30	3630	01:01:50	3710	00:01:20	80	0.0000
nopath	1	5	12	14	785	01:00:37	3637	01:01:53	3713	00:01:16	76	0.0000
nopath	1	2	13	15	504	01:01:02	3662	01:01:57	3717	00:00:55	55	0.0000
nopath	6	1	9	1	832	01:00:50	3650	01:01:57	3717	00:01:07	67	0.0000
nopath	6	4	2	1	696	01:00:41	3641	01:01:58	3718	00:01:17	77	0.0000
nopath	1	7	12	14	542	01:01:07	3667	01:02:04	3724	00:00:57	57	0.0000	00:01:01
nopath	3	4	12	14	375	01:01:13	3673	01:02:05	3725	00:00:52	52	0.0000
nopath	3	2	12	14	679	01:00:47	3647	01:02:06	3726	00:01:19	79	0.0000
nopath	5	6	5	1	380	01:01:29	3689	01:02:07	3727	00:00:38	38	0.0000
nopath	1	3	3	1	763	01:00:34	3634	01:02:12	3732	00:01:38	98	0.0000
nopath	1	4	3	1	792	01:00:52	3652	01:02:16	3736	00:01:24	84	0.0000
nopath	3	6	9	1	667	01:01:01	3661	01:02:18	3738	00:01:17	77	0.0000
nopath	3	6	6	1	667	01:01:06	3666	01:02:21	3741	00:01:15	75	0.0000
nopath	3	6	5	1	667	01:01:18	3678	01:02:25	3745	00:01:07	67	0.0000
nopath	3	6	4	1	667	01:01:19	3679	01:02:28	3748	00:01:09	69	0.0000
nopath	2	4	12	14	708	01:00:45	3645	01:02:32	3752	00:01:47	107	0.0000
nopath	2	4	3	1	708	01:00:59	3659	01:02:34	3754	00:01:35	95	0.0000
nopath	2	6	12	14	748	01:00:32	3632	01:02:35	3755	00:02:03	123	0.0000
nopath	2	1	3	1	504	01:01:41	3701	01:02:36	3756	00:00:55	55	0.0000
nopath	2	3	9	1	679	01:01:00	3660	01:02:36	3756	00:01:36	96	0.0000
nopath	3	1	3	1	763	01:01:00	3660	01:02:37	3757	00:01:37	97	0.0000
nopath	2	3	5	1	679	01:01:12	3672	01:02:38	3758	00:01:26	86	0.0000
nopath	2	4	5	1	708	01:01:18	3678	01:02:41	3761	00:01:23	83	0.0000
nopath	6	2	3	1	748	01:01:38	3698	01:02:42	3762	00:01:04	64	0.0000
nopath	6	1	12	14	832	01:01:12	3672	01:02:42	3762	00:01:30	90	0.0000
nopath	2	3	10	1	679	01:01:34	3694	01:02:42	3762	00:01:08	68	0.0000
nopath	1	2	5	1	504	01:01:09	3669	01:02:45	3765	00:01:36	96	0.0000
nopath	2	3	9	1	679	01:01:39	3699	01:02:45	3765	00:01:06	66	0.0000
nopath	5	6	3	1	380	01:02:03	3723	01:02:47	3767	00:00:44	44	0.0000
nopath	1	2	6	1	504	01:01:17	3677	01:02:49	3769	00:01:32	92	0.0000
nopath	6	3	9	1	667	01:01:20	3680	01:02:53	3773	00:01:33	93	0.0000
nopath	4	2	5	1	708	01:01:19	3679	01:02:55	3775	00:01:36	96	0.0000
nopath	5	3	3	1	621	01:02:12	3732	01:03:06	3786	00:00:54	54	0.0000	00:01:04
nopath	4	2	12	14	708	01:01:46	3706	01:03:10	3790	00:01:24	84	0.0000
nopath	2	1	12	14	504	01:02:12	3732	01:03:14	3794	00:01:02	62	0.0000
nopath	4	1	3	1	792	01:01:35	3695	01:03:17	3797	00:01:42	102	0.0000
nopath	5	4	10	1	650	01:02:13	3733	01:03:19	3799	00:01:06	66	0.0000
nopath	3	6	13	15	667	01:01:37	3697	01:03:19	3799	00:01:42	102	0.0000
nopath	3	6	12	14	667	01:01:44	3704	01:03:22	3802	00:01:38	98	0.0000
nopath	1	3	10	1	763	01:01:24	3684	01:03:24	3804	00:02:00	120	0.0000
nopath	3	6	10	1	667	01:02:05	3725	01:03:24	3804	00:01:19	79	0.0000
nopath	2	4	3	1	708	01:01:54	3714	01:03:25	3805	00:01:31	91	0.0000
nopath	3	6	3	1	667	01:02:15	3735	01:03:27	3807	00:01:12	72	0.0000
nopath	5	1	3	1	785	01:02:26	3746	01:03:27	3807	00:01:01	61	0.0000
nopath	1	2	10	1	504	01:01:47	3707	01:03:28	3808	00:01:41	101	0.0000
nopath	3	6	9	1	667	01:02:23	3743	01:03:28	3808	00:01:05	65	0.0000
nopath	5	1	12	14	785	01:02:27	3747	01:03:28	3808	00:01:01	61	0.0000
nopath	2	4	13	15	708	01:01:58	3718	01:03:28	3808	00:01:30	90	0.0000
nopath	2	3	10	1	679	01:02:07	3727	01:03:29	3809	00:01:22	82	0.0000
nopath	3	6	3	1	667	01:02:36	3756	01:03:30	3810	00:00:54	54	0.0000
nopath	3	6	3	1	667	01:02:41	3761	01:03:31	3811	00:00:50	50	0.0000
nopath	1	2	9	1	504	01:01:51	3711	01:03:32	3812	00:01:41	101	0.0000
nopath	3	6	5	1	667	01:02:42	3762	01:03:33	3813	00:00:51	51	0.0000
nopath	4	7	12	14	331	01:03:03	3783	01:03:35	3815	00:00:32	32	0.0000
nopath	3	6	3	1	667	01:02:43	3763	01:03:36	3816	00:00:53	53	0.0000
nopath	3	6	10	1	667	01:02:45	3765	01:03:39	3819	00:00:54	54	0.0000
nopath	6	3	3	1	667	01:02:45	3765	01:03:43	3823	00:00:58	58	0.0000
nopath	2	1	8	1	504	01:02:37	3757	01:03:57	3837	00:01:20	80	0.0000
nopath	1	3	9	1	763	01:02:21	3741	01:04:02	3842	00:01:41	101	0.0000	00:01:26
nopath	2	1	12	14	504	01:03:01	3781	01:04:04	3844	00:01:03	63	0.0000
nopath	6	2	2	1	748	01:02:29	3749	01:04:05	3845	00:01:36	96	0.0000
nopath	2	7	3	1	458	01:03:12	3792	01:04:06	3846	00:00:54	54	0.0000
nopath	1	3	13	15	763	01:02:23	3743	01:04:07	3847	00:01:44	104	0.0000
nopath	2	3	9	1	679	01:02:53	3773	01:04:10	3850	00:01:17	77	0.0000
nopath	1	2	13	15	504	01:02:36	3756	01:04:14	3854	00:01:38	98	0.0000
nopath	2	4	9	1	708	01:03:03	3783	01:04:16	3856	00:01:13	73	0.0000
nopath	3	6	9	1	667	01:02:49	3769	01:04:16	3856	00:01:27	87	0.0000
nopath	3	6	3	1	667	01:03:24	3804	01:04:19	3859	00:00:55	55	0.0000
nopath	5	1	12	14	785	01:03:00	3780	01:04:27	3867	00:01:27	87	0.0000
nopath	5	1	3	1	785	01:03:03	3783	01:04:29	3869	00:01:26	86	0.0000
nopath	6	3	3	1	667	01:03:36	3816	01:04:35	3875	00:00:59	59	0.0000
nopath	3	2	3	1	679	01:02:52	3772	01:04:35	3875	00:01:43	103	0.0000
nopath	6	7	3	1	624	01:03:54	3834	01:04:53	3893	00:00:59	59	0.0000
nopath	3	1	3	1	763	01:03:19	3799	01:04:55	3895	00:01:36	96	0.0000
nopath	1	3	9	1	763	01:03:08	3788	01:04:55	3895	00:01:47	107	0.0000
nopath	6	2	12	14	748	01:03:34	3814	01:04:56	3896	00:01:22	82	0.0000
nopath	4	1	9	1	792	01:03:09	3789	01:04:57	3897	00:01:48	108	0.0000
nopath	1	4	13	15	792	01:02:48	3768	01:04:58	3898	00:02:10	130	0.0000
nopath	1	3	13	15	763	01:03:20	3800	01:04:59	3899	00:01:39	99	0.0000
nopath	3	5	3	1	621	01:03:55	3835	01:05:00	3900	00:01:05	65	0.0000	00:01:06
nopath	3	6	13	15	667	01:03:33	3813	01:05:00	3900	00:01:27	87	0.0000
nopath	2	3	13	15	679	01:03:20	3800	01:05:03	3903	00:01:43	103	0.0000
nopath	3	6	5	1	667	01:03:57	3837	01:05:05	3905	00:01:08	68	0.0000
nopath	1	2	9	1	504	01:03:49	3829	01:05:05	3905	00:01:16	76	0.0000
nopath	5	1	5	1	785	01:03:46	3826	01:05:06	3906	00:01:20	80	0.0000
nopath	2	3	13	15	679	01:03:39	3819	01:05:07	3907	00:01:28	88	0.0000
nopath	2	3	12	14	679	01:03:46	3826	01:05:09	3909	00:01:23	83	0.0000
nopath	2	4	9	1	708	01:03:49	3829	01:05:11	3911	00:01:22	82	0.0000
nopath	2	3	5	1	679	01:03:51	3831	01:05:11	3911	00:01:20	80	0.0000
nopath	5	1	10	1	785	01:04:12	3852	01:05:14	3914	00:01:02	62	0.0000
nopath	2	4	13	15	708	01:04:13	3853	01:05:15	3915	00:01:02	62	0.0000
nopath	5	3	12	14	621	01:04:02	3842	01:05:24	3924	00:01:22	82	0.0000
nopath	3	2	3	1	679	01:03:38	3818	01:05:25	3925	00:01:47	107	0.0000
nopath	5	3	5	1	621	01:04:05	3845	01:05:26	3926	00:01:21	81	0.0000
nopath	3	2	12	14	679	01:03:50	3830	01:05:29	3929	00:01:39	99	0.0000
nopath	5	7	5	1	577	01:04:42	3882	01:05:41	3941	00:00:59	59	0.0000
nopath	6	1	12	14	832	01:04:17	3857	01:05:42	3942	00:01:25	85	0.0000
nopath	3	6	5	1	667	01:04:18	3858	01:05:46	3946	00:01:28	88	0.0000
nopath	5	7	3	1	577	01:04:50	3890	01:05:48	3948	00:00:58	58	0.0000
nopath	3	5	5	1	621	01:04:23	3863	01:05:49	3949	00:01:26	86	0.0000
nopath	5	3	12	14	621	01:05:02	3902	01:05:52	3952	00:00:50	50	0.0000
nopath	4	1	5	1	792	01:04:09	3849	01:05:55	3955	00:01:46	106	0.0000
nopath	3	6	13	15	667	01:04:25	3865	01:05:58	3958	00:01:33	93	0.0000
nopath	3	6	5	1	667	01:04:29	3869	01:06:00	3960	00:01:31	91	0.0000	00:01:12
nopath	5	1	5	1	785	01:04:25	3865	01:06:01	3961	00:01:36	96	0.0000
nopath	3	6	12	14	667	01:04:34	3874	01:06:02	3962	00:01:28	88	0.0000
nopath	1	3	7	1	763	01:04:18	3858	01:06:02	3962	00:01:44	104	0.0000
nopath	3	6	3	1	667	01:04:39	3879	01:06:04	3964	00:01:25	85	0.0000
nopath	1	4	5	1	792	01:04:21	3861	01:06:06	3966	00:01:45	105	0.0000
nopath	3	6	13	15	667	01:04:42	3882	01:06:06	3966	00:01:24	84	0.0000
nopath	2	3	12	14	679	01:04:18	3858	01:06:06	3966	00:01:48	108	0.0000
nopath	3	6	5	1	667	01:04:53	3893	01:06:09	3969	00:01:16	76	0.0000
nopath	1	3	10	1	763	01:04:41	3881	01:06:09	3969	00:01:28	88	0.0000
nopath	3	6	7	1	667	01:04:59	3899	01:06:11	3971	00:01:12	72	0.0000
nopath	3	5	3	1	621	01:05:04	3904	01:06:12	3972	00:01:08	68	0.0000
nopath	2	3	13	15	679	01:04:37	3877	01:06:13	3973	00:01:36	96	0.0000
nopath	3	6	5	1	667	01:05:11	3911	01:06:15	3975	00:01:04	64	0.0000
nopath	4	3	3	1	375	01:04:29	3869	01:06:16	3976	00:01:47	107	0.0000
nopath	3	6	3	1	667	01:05:13	3913	01:06:17	3977	00:01:04	64	0.0000
nopath	3	2	5	1	679	01:05:14	3914	01:06:20	3980	00:01:06	66	0.0000
nopath	2	1	5	1	504	01:05:15	3915	01:06:21	3981	00:01:06	66	0.0000
nopath	6	3	12	14	667	01:05:30	3930	01:06:22	3982	00:00:52	52	0.0000
nopath	5	6	7	1	380	01:05:07	3907	01:06:27	3987	00:01:20	80	0.0000
nopath	5	1	6	1	785	01:05:03	3903	01:06:31	3991	00:01:28	88	0.0000
nopath	1	2	4	1	504	01:05:27	3927	01:06:33	3993	00:01:06	66	0.0000
nopath	5	1	12	14	785	01:05:04	3904	01:06:34	3994	00:01:30	90	0.0000
nopath	4	7	9	1	331	01:05:40	3940	01:06:35	3995	00:00:55	55	0.0000
nopath	2	3	13	15	679	01:05:11	3911	01:06:35	3995	00:01:24	84	0.0000
nopath	2	4	9	1	708	01:05:17	3917	01:06:35	3995	00:01:18	78	0.0000
nopath	2	4	3	1	708	01:05:26	3926	01:06:37	3997	00:01:11	71	0.0000
nopath	2	3	3	1	679	01:05:35	3935	01:06:38	3998	00:01:03	63	0.0000
nopath	2	3	12	14	679	01:05:37	3937	01:06:40	4000	00:01:03	63	0.0000
nopath	3	6	12	14	667	01:05:27	3927	01:06:47	4007	00:01:20	80	0.0000
nopath	3	6	5	1	667	01:05:40	3940	01:06:48	4008	00:01:08	68	0.0000
nopath	3	6	3	1	667	01:05:51	3951	01:06:50	4010	00:00:59	59	0.0000
nopath	5	3	12	14	621	01:05:37	3937	01:06:54	4014	00:01:17	77	0.0000
nopath	5	1	13	15	785	01:05:43	3943	01:07:02	4022	00:01:19	79	0.0000	00:01:19
nopath	1	5	3	1	785	01:05:52	3952	01:07:03	4023	00:01:11	71	0.0000
nopath	3	7	12	14	302	01:06:15	3975	01:07:03	4023	00:00:48	48	0.0000
nopath	1	2	13	15	504	01:06:08	3968	01:07:04	4024	00:00:56	56	0.0000
nopath	5	1	9	1	785	01:05:46	3946	01:07:04	4024	00:01:18	78	0.0000
nopath	2	3	5	1	679	01:05:54	3954	01:07:12	4032	00:01:18	78	0.0000
nopath	6	1	6	1	832	01:06:01	3961	01:07:14	4034	00:01:13	73	0.0000
nopath	3	6	3	1	667	01:05:59	3959	01:07:15	4035	00:01:16	76	0.0000
nopath	6	1	5	1	832	01:06:13	3973	01:07:17	4037	00:01:04	64	0.0000
nopath	3	6	10	1	667	01:06:12	3972	01:07:18	4038	00:01:06	66	0.0000
nopath	2	6	3	1	748	01:05:41	3941	01:07:36	4056	00:01:55	115	0.0000
nopath	1	3	5	1	763	01:06:26	3986	01:07:42	4062	00:01:16	76	0.0000
nopath	3	6	12	14	667	01:06:48	4008	01:07:47	4067	00:00:59	59	0.0000
nopath	2	4	9	1	708	01:06:00	3960	01:07:48	4068	00:01:48	108	0.0000
nopath	2	4	5	1	708	01:06:16	3976	01:07:49	4069	00:01:33	93	0.0000
nopath	6	2	3	1	748	01:06:53	4013	01:07:50	4070	00:00:57	57	0.0000
nopath	2	4	9	1	708	01:06:39	3999	01:07:52	4072	00:01:13	73	0.0000
nopath	3	6	13	15	667	01:06:54	4014	01:07:52	4072	00:00:58	58	0.0000
nopath	2	3	3	1	679	01:06:52	4012	01:07:53	4073	00:01:01	61	0.0000
nopath	3	5	3	1	621	01:06:58	4018	01:07:55	4075	00:00:57	57	0.0000
nopath	2	3	3	1	679	01:06:55	4015	01:07:56	4076	00:01:01	61	0.0000
nopath	1	2	3	1	504	01:06:58	4018	01:07:58	4078	00:01:00	60	0.0000
nopath	1	3	9	1	763	01:06:41	4001	01:08:06	4086	00:01:25	85	0.0000	00:01:34
nopath	1	3	5	1	763	01:06:55	4015	01:08:08	4088	00:01:13	73	0.0000
nopath	3	2	10	1	679	01:06:51	4011	01:08:10	4090	00:01:19	79	0.0000
nopath	1	3	5	1	763	01:06:56	4016	01:08:11	4091	00:01:15	75	0.0000
nopath	4	2	12	14	708	01:07:09	4029	01:08:12	4092	00:01:03	63	0.0000
nopath	1	4	12	14	792	01:07:00	4020	01:08:16	4096	00:01:16	76	0.0000
nopath	2	1	12	14	504	01:07:17	4037	01:08:20	4100	00:01:03	63	0.0000
nopath	2	7	8	1	458	01:07:26	4046	01:08:20	4100	00:00:54	54	0.0000
nopath	4	1	5	1	792	01:06:27	3987	01:08:22	4102	00:01:55	115	0.0000
nopath	5	3	3	1	621	01:07:10	4030	01:08:24	4104	00:01:14	74	0.0000
nopath	2	1	9	1	504	01:07:34	4054	01:08:26	4106	00:00:52	52	0.0000
nopath	6	2	13	15	748	01:06:57	4017	01:08:28	4108	00:01:31	91	0.0000
nopath	3	4	12	14	375	01:07:23	4043	01:08:29	4109	00:01:06	66	0.0000
nopath	5	4	3	1	650	01:07:31	4051	01:08:33	4113	00:01:02	62	0.0000
nopath	1	2	9	1	504	01:07:34	4054	01:08:35	4115	00:01:01	61	0.0000
nopath	2	3	2	1	679	01:07:17	4037	01:08:42	4122	00:01:25	85	0.0000
nopath	5	2	6	1	701	01:07:51	4071	01:08:46	4126	00:00:55	55	0.0000
nopath	3	6	5	1	667	01:07:10	4030	01:08:46	4126	00:01:36	96	0.0000
nopath	1	3	8	1	763	01:07:03	4023	01:08:48	4128	00:01:45	105	0.0000
nopath	5	1	2	1	785	01:07:49	4069	01:08:49	4129	00:01:00	60	0.0000
nopath	1	3	3	1	763	01:07:06	4026	01:08:50	4130	00:01:44	104	0.0000
nopath	1	2	9	1	504	01:08:07	4087	01:08:51	4131	00:00:44	44	0.0000
nopath	4	3	3	1	375	01:08:14	4094	01:08:53	4133	00:00:39	39	0.0000
nopath	3	6	6	1	667	01:07:51	4071	01:08:53	4133	00:01:02	62	0.0000
nopath	3	6	7	1	667	01:07:52	4072	01:08:56	4136	00:01:04	64	0.0000
nopath	6	5	12	14	380	01:08:17	4097	01:08:58	4138	00:00:41	41	0.0000
nopath	6	7	5	1	624	01:08:09	4089	01:09:07	4147	00:00:58	58	0.0000	00:01:06
nopath	6	1	5	1	832	01:08:05	4085	01:09:09	4149	00:01:04	64	0.0000
nopath	3	2	9	1	679	01:07:55	4075	01:09:21	4161	00:01:26	86	0.0000
nopath	3	1	10	1	763	01:07:44	4064	01:09:25	4165	00:01:41	101	0.0000
nopath	3	6	9	1	667	01:07:59	4079	01:09:26	4166	00:01:27	87	0.0000
nopath	3	6	3	1	667	01:08:12	4092	01:09:27	4167	00:01:15	75	0.0000
nopath	3	6	3	1	667	01:08:35	4115	01:09:30	4170	00:00:55	55	0.0000
nopath	5	7	12	14	577	01:08:09	4089	01:09:31	4171	00:01:22	82	0.0000
nopath	3	6	12	14	667	01:08:42	4122	01:09:32	4172	00:00:50	50	0.0000
nopath	1	3	2	1	763	01:08:24	4104	01:09:32	4172	00:01:08	68	0.0000
nopath	1	7	9	1	542	01:08:47	4127	01:09:34	4174	00:00:47	47	0.0000
nopath	3	6	10	1	667	01:08:47	4127	01:09:37	4177	00:00:50	50	0.0000
nopath	2	3	7	1	679	01:08:29	4109	01:09:37	4177	00:01:08	68	0.0000
nopath	5	2	12	14	701	01:08:40	4120	01:09:38	4178	00:00:58	58	0.0000
nopath	5	1	2	1	785	01:08:24	4104	01:09:38	4178	00:01:14	74	0.0000
nopath	2	4	5	1	708	01:08:43	4123	01:09:40	4180	00:00:57	57	0.0000
nopath	3	6	3	1	667	01:08:51	4131	01:09:41	4181	00:00:50	50	0.0000
nopath	3	6	3	1	667	01:09:00	4140	01:09:50	4190	00:00:50	50	0.0000
nopath	6	2	12	14	748	01:08:50	4130	01:09:53	4193	00:01:03	63	0.0000
nopath	6	3	12	14	667	01:08:56	4136	01:09:53	4193	00:00:57	57	0.0000
nopath	6	1	12	14	832	01:08:30	4110	01:09:56	4196	00:01:26	86	0.0000
nopath	1	6	12	14	832	01:08:23	4103	01:09:57	4197	00:01:34	94	0.0000
nopath	4	2	3	1	708	01:07:58	4078	01:10:05	4205	00:02:07	127	0.0000	00:01:27
nopath	1	4	12	14	792	01:09:07	4147	01:10:26	4226	00:01:19	79	0.0000
nopath	3	6	12	14	667	01:09:14	4154	01:10:27	4227	00:01:13	73	0.0000
nopath	2	3	3	1	679	01:08:43	4123	01:10:27	4227	00:01:44	104	0.0000
nopath	2	3	6	1	679	01:09:21	4161	01:10:29	4229	00:01:08	68	0.0000
nopath	3	6	3	1	667	01:09:37	4177	01:10:29	4229	00:00:52	52	0.0000
nopath	2	1	9	1	504	01:09:40	4180	01:10:30	4230	00:00:50	50	0.0000
nopath	2	4	5	1	708	01:09:27	4167	01:10:32	4232	00:01:05	65	0.0000
nopath	3	6	3	1	667	01:09:41	4181	01:10:34	4234	00:00:53	53	0.0000
nopath	2	3	13	15	679	01:09:29	4169	01:10:35	4235	00:01:06	66	0.0000
nopath	5	1	12	14	785	01:09:22	4162	01:10:42	4242	00:01:20	80	0.0000
nopath	2	5	12	14	701	01:09:37	4177	01:10:43	4243	00:01:06	66	0.0000
nopath	6	1	3	1	832	01:09:19	4159	01:10:55	4255	00:01:36	96	0.0000
nopath	2	4	6	1	708	01:09:53	4193	01:10:55	4255	00:01:02	62	0.0000
nopath	1	7	6	1	542	01:10:14	4214	01:11:02	4262	00:00:48	48	0.0000	00:00:47
nopath	3	4	9	1	375	01:10:25	4225	01:11:06	4266	00:00:41	41	0.0000
nopath	3	6	3	1	667	01:10:07	4207	01:11:26	4286	00:01:19	79	0.0000
nopath	3	6	7	1	667	01:10:36	4236	01:11:29	4289	00:00:53	53	0.0000
nopath	1	3	13	15	763	01:09:57	4197	01:11:35	4295	00:01:38	98	0.0000
nopath	3	6	9	1	667	01:10:38	4238	01:11:35	4295	00:00:57	57	0.0000
nopath	5	1	3	1	785	01:10:36	4236	01:11:36	4296	00:01:00	60	0.0000
nopath	1	3	6	1	763	01:10:05	4205	01:11:37	4297	00:01:32	92	0.0000
nopath	3	6	5	1	667	01:10:39	4239	01:11:39	4299	00:01:00	60	0.0000
nopath	1	3	12	14	763	01:10:38	4238	01:11:40	4300	00:01:02	62	0.0000
nopath	3	6	5	1	667	01:10:40	4240	01:11:41	4301	00:01:01	61	0.0000
nopath	3	6	5	1	667	01:10:41	4241	01:11:43	4303	00:01:02	62	0.0000
nopath	3	6	3	1	667	01:10:43	4243	01:11:45	4305	00:01:02	62	0.0000
nopath	5	1	3	1	785	01:10:47	4247	01:11:49	4309	00:01:02	62	0.0000
nopath	5	3	9	1	621	01:10:40	4240	01:11:53	4313	00:01:13	73	0.0000
nopath	1	2	4	1	504	01:11:04	4264	01:11:54	4314	00:00:50	50	0.0000
nopath	6	1	10	1	832	01:10:38	4238	01:11:54	4314	00:01:16	76	0.0000
nopath	3	7	10	1	302	01:11:05	4265	01:11:59	4319	00:00:54	54	0.0000
nopath	6	1	5	1	832	01:11:00	4260	01:12:04	4324	00:01:04	64	0.0000	00:01:17
nopath	1	2	9	1	504	01:11:13	4273	01:12:09	4329	00:00:56	56	0.0000
nopath	6	1	12	14	832	01:11:07	4267	01:12:09	4329	00:01:02	62	0.0000
nopath	6	3	9	1	667	01:11:22	4282	01:12:13	4333	00:00:51	51	0.0000
nopath	3	6	6	1	667	01:11:02	4262	01:12:16	4336	00:01:14	74	0.0000
nopath	3	2	6	1	679	01:10:25	4225	01:12:20	4340	00:01:55	115	0.0000
nopath	3	6	12	14	667	01:11:19	4279	01:12:21	4341	00:01:02	62	0.0000
nopath	5	3	13	15	621	01:11:32	4292	01:12:24	4344	00:00:52	52	0.0000
nopath	4	1	10	1	792	01:09:41	4181	01:12:25	4345	00:02:44	164	0.0000
nopath	6	2	12	14	748	01:11:21	4281	01:12:26	4346	00:01:05	65	0.0000
nopath	4	2	3	1	708	01:11:06	4266	01:12:35	4355	00:01:29	89	0.0000
nopath	4	2	5	1	708	01:11:13	4273	01:12:37	4357	00:01:24	84	0.0000
nopath	3	2	9	1	679	01:11:31	4291	01:12:39	4359	00:01:08	68	0.0000
nopath	2	3	13	15	679	01:10:52	4252	01:12:44	4364	00:01:52	112	0.0000
nopath	3	6	9	1	667	01:11:42	4302	01:12:46	4366	00:01:04	64	0.0000
nopath	1	3	6	1	763	01:11:30	4290	01:12:47	4367	00:01:17	77	0.0000
nopath	3	6	10	1	667	01:11:56	4316	01:12:49	4369	00:00:53	53	0.0000
nopath	2	1	10	1	504	01:11:18	4278	01:12:49	4369	00:01:31	91	0.0000
nopath	2	7	3	1	458	01:11:41	4301	01:12:52	4372	00:01:11	71	0.0000
nopath	3	6	12	14	667	01:12:00	4320	01:12:53	4373	00:00:53	53	0.0000
nopath	6	2	9	1	748	01:11:33	4293	01:12:55	4375	00:01:22	82	0.0000
nopath	2	3	9	1	679	01:11:05	4265	01:12:57	4377	00:01:52	112	0.0000
nopath	2	3	6	1	679	01:11:25	4285	01:13:01	4381	00:01:36	96	0.0000	00:01:19
nopath	6	1	5	1	832	01:11:37	4297	01:13:03	4383	00:01:26	86	0.0000
nopath	1	2	5	1	504	01:11:45	4305	01:13:06	4386	00:01:21	81	0.0000
nopath	5	1	3	1	785	01:12:00	4320	01:13:06	4386	00:01:06	66	0.0000
nopath	1	2	9	1	504	01:12:03	4323	01:13:10	4390	00:01:07	67	0.0000
nopath	5	4	5	1	650	01:12:07	4327	01:13:19	4399	00:01:12	72	0.0000
nopath	2	3	3	1	679	01:12:06	4326	01:13:24	4404	00:01:18	78	0.0000
nopath	2	4	5	1	708	01:11:59	4319	01:13:25	4405	00:01:26	86	0.0000
nopath	2	1	12	14	504	01:12:40	4360	01:13:35	4415	00:00:55	55	0.0000
nopath	3	6	3	1	667	01:12:32	4352	01:13:36	4416	00:01:04	64	0.0000
nopath	2	3	3	1	679	01:12:08	4328	01:13:36	4416	00:01:28	88	0.0000
nopath	2	1	9	1	504	01:12:51	4371	01:13:37	4417	00:00:46	46	0.0000
nopath	3	5	5	1	621	01:12:45	4365	01:13:37	4417	00:00:52	52	0.0000
nopath	2	3	12	14	679	01:12:23	4343	01:13:39	4419	00:01:16	76	0.0000
nopath	5	2	10	1	701	01:12:47	4367	01:13:41	4421	00:00:54	54	0.0000
nopath	2	4	3	1	708	01:12:35	4355	01:13:43	4423	00:01:08	68	0.0000
nopath	5	1	6	1	785	01:12:43	4363	01:13:44	4424	00:01:01	61	0.0000
nopath	5	6	12	14	380	01:12:58	4378	01:13:48	4428	00:00:50	50	0.0000
nopath	5	3	10	1	621	01:12:21	4341	01:13:53	4433	00:01:32	92	0.0000
nopath	6	4	5	1	696	01:12:39	4359	01:14:00	4440	00:01:21	81	0.0000	00:01:22
nopath	1	3	10	1	763	01:12:04	4324	01:14:02	4442	00:01:58	118	0.0000
nopath	4	7	12	14	331	01:13:31	4411	01:14:04	4444	00:00:33	33	0.0000
nopath	1	4	13	15	792	01:12:41	4361	01:14:07	4447	00:01:26	86	0.0000
nopath	1	3	9	1	763	01:12:47	4367	01:14:08	4448	00:01:21	81	0.0000
nopath	4	1	9	1	792	01:12:59	4379	01:14:15	4455	00:01:16	76	0.0000
nopath	6	2	3	1	748	01:13:03	4383	01:14:15	4455	00:01:12	72	0.0000
nopath	2	3	5	1	679	01:13:17	4397	01:14:16	4456	00:00:59	59	0.0000
nopath	3	6	13	15	667	01:13:00	4380	01:14:19	4459	00:01:19	79	0.0000
nopath	2	3	13	15	679	01:13:28	4408	01:14:24	4464	00:00:56	56	0.0000
nopath	2	3	9	1	679	01:13:30	4410	01:14:26	4466	00:00:56	56	0.0000
nopath	2	4	5	1	708	01:13:33	4413	01:14:29	4469	00:00:56	56	0.0000
nopath	1	3	8	1	763	01:13:17	4397	01:14:35	4475	00:01:18	78	0.0000
nopath	6	3	9	1	667	01:13:40	4420	01:14:43	4483	00:01:03	63	0.0000
nopath	4	1	12	14	792	01:13:13	4393	01:14:51	4491	00:01:38	98	0.0000
nopath	3	1	9	1	763	01:13:02	4382	01:14:55	4495	00:01:53	113	0.0000
nopath	5	7	3	1	577	01:14:03	4443	01:14:57	4497	00:00:54	54	0.0000
nopath	5	1	3	1	785	01:13:55	4435	01:15:01	4501	00:01:06	66	0.0000	00:01:07
nopath	1	3	9	1	763	01:13:42	4422	01:15:04	4504	00:01:22	82	0.0000
nopath	1	4	5	1	792	01:13:42	4422	01:15:05	4505	00:01:23	83	0.0000
nopath	3	6	10	1	667	01:13:09	4389	01:15:06	4506	00:01:57	117	0.0000
nopath	3	5	10	1	621	01:13:24	4404	01:15:07	4507	00:01:43	103	0.0000
nopath	2	4	12	14	708	01:14:03	4443	01:15:08	4508	00:01:05	65	0.0000
nopath	2	4	10	1	708	01:14:10	4450	01:15:10	4510	00:01:00	60	0.0000
nopath	3	6	6	1	667	01:13:57	4437	01:15:10	4510	00:01:13	73	0.0000
nopath	3	6	5	1	667	01:14:18	4458	01:15:15	4515	00:00:57	57	0.0000
nopath	6	7	9	1	624	01:14:10	4450	01:15:27	4527	00:01:17	77	0.0000
nopath	5	1	3	1	785	01:14:26	4466	01:15:31	4531	00:01:05	65	0.0000
nopath	2	3	13	15	679	01:14:37	4477	01:15:33	4533	00:00:56	56	0.0000
nopath	4	7	5	1	331	01:15:03	4503	01:15:35	4535	00:00:32	32	0.0000
nopath	3	2	3	1	679	01:13:59	4439	01:15:35	4535	00:01:36	96	0.0000
nopath	3	6	12	14	667	01:14:49	4489	01:15:47	4547	00:00:58	58	0.0000
nopath	3	6	10	1	667	01:14:54	4494	01:15:48	4548	00:00:54	54	0.0000
nopath	6	3	5	1	667	01:15:05	4505	01:15:55	4555	00:00:50	50	0.0000
nopath	1	2	12	14	504	01:14:17	4457	01:16:02	4562	00:01:45	105	0.0000	00:01:14
nopath	3	6	5	1	667	01:15:10	4510	01:16:05	4565	00:00:55	55	0.0000
nopath	2	4	13	15	708	01:14:44	4484	01:16:08	4568	00:01:24	84	0.0000
nopath	3	6	9	1	667	01:15:15	4515	01:16:08	4568	00:00:53	53	0.0000
nopath	2	4	10	1	708	01:14:58	4498	01:16:10	4570	00:01:12	72	0.0000
nopath	3	6	3	1	667	01:15:23	4523	01:16:12	4572	00:00:49	49	0.0000
nopath	3	6	9	1	667	01:15:25	4525	01:16:16	4576	00:00:51	51	0.0000
nopath	6	7	9	1	624	01:15:32	4532	01:16:29	4589	00:00:57	57	0.0000
nopath	5	6	3	1	380	01:15:25	4525	01:16:30	4590	00:01:05	65	0.0000
nopath	1	2	5	1	504	01:15:46	4546	01:16:30	4590	00:00:44	44	0.0000
nopath	3	7	9	1	302	01:15:39	4539	01:16:32	4592	00:00:53	53	0.0000
nopath	6	2	3	1	748	01:15:40	4540	01:16:37	4597	00:00:57	57	0.0000
nopath	1	3	12	14	763	01:15:02	4502	01:16:43	4603	00:01:41	101	0.0000
nopath	3	6	3	1	667	01:15:33	4533	01:16:46	4606	00:01:13	73	0.0000
nopath	1	4	6	1	792	01:15:40	4540	01:16:46	4606	00:01:06	66	0.0000
nopath	3	5	12	14	621	01:15:57	4557	01:16:52	4612	00:00:55	55	0.0000
nopath	3	6	9	1	667	01:16:00	4560	01:16:55	4615	00:00:55	55	0.0000
nopath	5	1	3	1	785	01:15:21	4521	01:16:56	4616	00:01:35	95	0.0000
nopath	3	6	10	1	667	01:16:01	4561	01:16:57	4617	00:00:56	56	0.0000
nopath	4	2	5	1	708	01:15:10	4510	01:17:05	4625	00:01:55	115	0.0000	00:01:36
nopath	2	1	9	1	504	01:15:57	4557	01:17:17	4637	00:01:20	80	0.0000
nopath	3	2	3	1	679	01:16:15	4575	01:17:20	4640	00:01:05	65	0.0000
nopath	2	4	6	1	708	01:16:17	4577	01:17:27	4647	00:01:10	70	0.0000
nopath	6	1	9	1	832	01:15:48	4548	01:17:31	4651	00:01:43	103	0.0000
nopath	2	3	13	15	679	01:16:38	4598	01:17:34	4654	00:00:56	56	0.0000
nopath	1	2	7	1	504	01:16:41	4601	01:17:38	4658	00:00:57	57	0.0000
nopath	2	3	13	15	679	01:16:43	4603	01:17:39	4659	00:00:56	56	0.0000
nopath	1	4	9	1	792	01:16:26	4586	01:17:46	4666	00:01:20	80	0.0000
nopath	6	5	10	1	380	01:17:12	4632	01:17:48	4668	00:00:36	36	0.0000
nopath	1	3	12	14	763	01:16:36	4596	01:17:49	4669	00:01:13	73	0.0000
nopath	1	3	6	1	763	01:16:38	4598	01:17:51	4671	00:01:13	73	0.0000
nopath	5	1	13	15	785	01:16:50	4610	01:17:56	4676	00:01:06	66	0.0000
nopath	3	4	13	15	375	01:16:50	4610	01:18:08	4688	00:01:18	78	0.0000	00:00:48
nopath	1	5	5	1	785	01:17:15	4635	01:18:16	4696	00:01:01	61	0.0000
nopath	1	7	13	15	542	01:17:29	4649	01:18:18	4698	00:00:49	49	0.0000
nopath	2	1	3	1	504	01:17:41	4661	01:18:29	4709	00:00:48	48	0.0000
nopath	4	2	10	1	708	01:17:47	4667	01:18:40	4720	00:00:53	53	0.0000
nopath	2	4	3	1	708	01:17:12	4632	01:18:45	4725	00:01:33	93	0.0000
nopath	2	4	3	1	708	01:17:44	4664	01:18:46	4726	00:01:02	62	0.0000
nopath	3	6	12	14	667	01:17:47	4667	01:18:56	4736	00:01:09	69	0.0000
nopath	3	6	12	14	667	01:18:00	4680	01:18:58	4738	00:00:58	58	0.0000
nopath	2	7	3	1	458	01:18:17	4697	01:18:59	4739	00:00:42	42	0.0000
nopath	2	3	12	14	679	01:18:08	4688	01:19:02	4742	00:00:54	54	0.0000	00:01:03
nopath	1	2	12	14	504	01:18:14	4694	01:19:03	4743	00:00:49	49	0.0000
nopath	2	6	3	1	748	01:17:55	4675	01:19:06	4746	00:01:11	71	0.0000
nopath	1	3	5	1	763	01:18:10	4690	01:19:32	4772	00:01:22	82	0.0000
nopath	3	6	9	1	667	01:18:15	4695	01:19:36	4776	00:01:21	81	0.0000
nopath	2	3	3	1	679	01:18:33	4713	01:19:37	4777	00:01:04	64	0.0000
nopath	2	3	12	14	679	01:18:47	4727	01:19:40	4780	00:00:53	53	0.0000
nopath	3	2	9	1	679	01:18:31	4711	01:19:41	4781	00:01:10	70	0.0000
nopath	3	6	9	1	667	01:18:51	4731	01:19:42	4782	00:00:51	51	0.0000
nopath	2	4	12	14	708	01:18:50	4730	01:19:45	4785	00:00:55	55	0.0000
nopath	5	3	12	14	621	01:18:31	4711	01:19:54	4794	00:01:23	83	0.0000
nopath	6	1	9	1	832	01:19:04	4744	01:20:07	4807	00:01:03	63	0.0000	00:01:18
nopath	4	3	10	1	375	01:19:41	4781	01:20:15	4815	00:00:34	34	0.0000
nopath	3	6	10	1	667	01:19:15	4755	01:20:15	4815	00:01:00	60	0.0000
nopath	3	6	5	1	667	01:19:17	4757	01:20:17	4817	00:01:00	60	0.0000
nopath	3	6	6	1	667	01:19:24	4764	01:20:18	4818	00:00:54	54	0.0000
nopath	6	2	3	1	748	01:19:24	4764	01:20:20	4820	00:00:56	56	0.0000
nopath	1	2	12	14	504	01:19:33	4773	01:20:23	4823	00:00:50	50	0.0000
nopath	3	6	12	14	667	01:19:34	4774	01:20:25	4825	00:00:51	51	0.0000
nopath	5	1	13	15	785	01:19:35	4775	01:20:38	4838	00:01:03	63	0.0000
nopath	3	4	12	14	375	01:20:14	4814	01:20:47	4847	00:00:33	33	0.0000
nopath	4	1	4	1	792	01:19:52	4792	01:20:54	4854	00:01:02	62	0.0000
nopath	3	6	9	1	667	01:20:00	4800	01:20:55	4855	00:00:55	55	0.0000
nopath	5	3	3	1	621	01:19:54	4794	01:20:56	4856	00:01:02	62	0.0000
nopath	3	6	5	1	667	01:20:04	4804	01:20:57	4857	00:00:53	53	0.0000
nopath	3	6	6	1	667	01:20:08	4808	01:20:59	4859	00:00:51	51	0.0000
nopath	6	1	12	14	832	01:19:43	4783	01:21:02	4862	00:01:19	79	0.0000	00:01:19
nopath	1	3	9	1	763	01:19:36	4776	01:21:02	4862	00:01:26	86	0.0000
nopath	3	6	9	1	667	01:20:16	4816	01:21:07	4867	00:00:51	51	0.0000
nopath	2	4	3	1	708	01:19:25	4765	01:21:08	4868	00:01:43	103	0.0000
nopath	2	3	9	1	679	01:19:45	4785	01:21:09	4869	00:01:24	84	0.0000
nopath	2	3	6	1	679	01:19:51	4791	01:21:26	4886	00:01:35	95	0.0000
nopath	2	3	9	1	679	01:20:21	4821	01:21:28	4888	00:01:07	67	0.0000
nopath	5	1	9	1	785	01:19:52	4792	01:21:31	4891	00:01:39	99	0.0000
nopath	2	3	12	14	679	01:20:39	4839	01:21:34	4894	00:00:55	55	0.0000
nopath	6	2	12	14	748	01:20:38	4838	01:21:36	4896	00:00:58	58	0.0000
nopath	1	3	5	1	763	01:20:45	4845	01:21:52	4912	00:01:07	67	0.0000
nopath	5	1	5	1	785	01:20:55	4855	01:21:55	4915	00:01:00	60	0.0000
nopath	3	7	10	1	302	01:21:36	4896	01:22:13	4933	00:00:37	37	0.0000	00:00:51
nopath	3	6	12	14	667	01:20:35	4835	01:22:17	4937	00:01:42	102	0.0000
nopath	2	1	12	14	504	01:21:31	4891	01:22:21	4941	00:00:50	50	0.0000
nopath	1	6	10	1	832	01:21:10	4870	01:22:26	4946	00:01:16	76	0.0000
nopath	3	2	3	1	679	01:21:23	4883	01:22:30	4950	00:01:07	67	0.0000
nopath	2	3	12	14	679	01:20:57	4857	01:22:33	4953	00:01:36	96	0.0000
nopath	3	6	9	1	667	01:21:42	4902	01:22:35	4955	00:00:53	53	0.0000
nopath	2	4	9	1	708	01:21:44	4904	01:22:39	4959	00:00:55	55	0.0000
nopath	3	6	9	1	667	01:21:50	4910	01:22:40	4960	00:00:50	50	0.0000
nopath	6	1	5	1	832	01:21:40	4900	01:22:45	4965	00:01:05	65	0.0000
nopath	6	7	6	1	624	01:21:48	4908	01:22:57	4977	00:01:09	69	0.0000
nopath	2	1	12	14	504	01:22:19	4939	01:23:07	4987	00:00:48	48	0.0000	00:00:59
nopath	2	3	9	1	679	01:21:54	4914	01:23:12	4992	00:01:18	78	0.0000
nopath	1	3	12	14	763	01:21:47	4907	01:23:15	4995	00:01:28	88	0.0000
nopath	2	4	3	1	708	01:22:21	4941	01:23:19	4999	00:00:58	58	0.0000
nopath	4	6	13	15	696	01:22:02	4922	01:23:20	5000	00:01:18	78	0.0000
nopath	3	6	3	1	667	01:22:01	4921	01:23:22	5002	00:01:21	81	0.0000
nopath	2	3	12	14	679	01:22:22	4942	01:23:22	5002	00:01:00	60	0.0000
nopath	3	6	10	1	667	01:22:25	4945	01:23:23	5003	00:00:58	58	0.0000
nopath	3	6	3	1	667	01:22:28	4948	01:23:25	5005	00:00:57	57	0.0000
nopath	1	2	8	1	504	01:22:46	4966	01:23:29	5009	00:00:43	43	0.0000
nopath	5	4	3	1	650	01:22:19	4939	01:23:39	5019	00:01:20	80	0.0000
nopath	6	2	3	1	748	01:22:46	4966	01:23:43	5023	00:00:57	57	0.0000
nopath	2	4	5	1	708	01:22:46	4966	01:23:45	5025	00:00:59	59	0.0000
nopath	1	3	3	1	763	01:22:48	4968	01:23:48	5028	00:01:00	60	0.0000
nopath	5	1	12	14	785	01:23:01	4981	01:24:05	5045	00:01:04	64	0.0000	00:01:13
nopath	6	3	5	1	667	01:22:51	4971	01:24:05	5045	00:01:14	74	0.0000
nopath	5	3	12	14	621	01:23:02	4982	01:24:08	5048	00:01:06	66	0.0000
nopath	5	7	12	14	577	01:22:31	4951	01:24:08	5048	00:01:37	97	0.0000
nopath	1	2	5	1	504	01:23:21	5001	01:24:12	5052	00:00:51	51	0.0000
nopath	5	1	3	1	785	01:23:11	4991	01:24:12	5052	00:01:01	61	0.0000
nopath	5	3	13	15	621	01:23:22	5002	01:24:14	5054	00:00:52	52	0.0000
nopath	5	2	13	15	701	01:23:18	4998	01:24:15	5055	00:00:57	57	0.0000
nopath	3	6	5	1	667	01:22:44	4964	01:24:16	5056	00:01:32	92	0.0000
nopath	4	2	3	1	708	01:23:07	4987	01:24:29	5069	00:01:22	82	0.0000
nopath	3	1	10	1	763	01:22:20	4940	01:24:35	5075	00:02:15	135	0.0000
nopath	1	4	5	1	792	01:23:17	4997	01:24:35	5075	00:01:18	78	0.0000
nopath	5	1	9	1	785	01:23:29	5009	01:24:41	5081	00:01:12	72	0.0000
nopath	3	6	12	14	667	01:23:49	5029	01:24:42	5082	00:00:53	53	0.0000
nopath	2	4	13	15	708	01:23:03	4983	01:24:50	5090	00:01:47	107	0.0000
nopath	1	3	5	1	763	01:23:52	5032	01:24:55	5095	00:01:03	63	0.0000
nopath	3	2	12	14	679	01:23:12	4992	01:24:57	5097	00:01:45	105	0.0000
nopath	4	1	10	1	792	01:23:16	4996	01:25:01	5101	00:01:45	105	0.0000	00:01:43
nopath	6	1	7	1	832	01:23:44	5024	01:25:11	5111	00:01:27	87	0.0000
nopath	6	3	3	1	667	01:23:19	4999	01:25:13	5113	00:01:54	114	0.0000
nopath	1	2	5	1	504	01:24:05	5045	01:25:16	5116	00:01:11	71	0.0000
nopath	5	1	2	1	785	01:24:10	5050	01:25:16	5116	00:01:06	66	0.0000
nopath	2	3	3	1	679	01:23:36	5016	01:25:22	5122	00:01:46	106	0.0000
nopath	2	3	5	1	679	01:24:11	5051	01:25:27	5127	00:01:16	76	0.0000
nopath	2	4	13	15	708	01:23:44	5024	01:25:29	5129	00:01:45	105	0.0000
nopath	6	2	9	1	748	01:24:33	5073	01:25:32	5132	00:00:59	59	0.0000
nopath	6	1	6	1	832	01:24:13	5053	01:25:35	5135	00:01:22	82	0.0000
nopath	1	3	6	1	763	01:24:30	5070	01:25:35	5135	00:01:05	65	0.0000
nopath	5	6	3	1	380	01:25:07	5107	01:25:40	5140	00:00:33	33	0.0000
nopath	5	3	3	1	621	01:24:49	5089	01:25:43	5143	00:00:54	54	0.0000
nopath	5	3	5	1	621	01:25:05	5105	01:25:54	5154	00:00:49	49	0.0000
nopath	3	6	7	1	667	01:24:37	5077	01:25:56	5156	00:01:19	79	0.0000
nopath	4	1	10	1	792	01:24:58	5098	01:26:02	5162	00:01:04	64	0.0000	00:01:04
nopath	1	2	9	1	504	01:25:03	5103	01:26:09	5169	00:01:06	66	0.0000
nopath	3	6	13	15	667	01:24:38	5078	01:26:10	5170	00:01:32	92	0.0000
nopath	3	6	13	15	667	01:24:44	5084	01:26:14	5174	00:01:30	90	0.0000
nopath	3	5	5	1	621	01:24:53	5093	01:26:16	5176	00:01:23	83	0.0000
nopath	3	5	12	14	621	01:24:59	5099	01:26:19	5179	00:01:20	80	0.0000
nopath	6	2	12	14	748	01:25:13	5113	01:26:19	5179	00:01:06	66	0.0000
nopath	3	6	3	1	667	01:25:16	5116	01:26:21	5181	00:01:05	65	0.0000
nopath	1	2	9	1	504	01:25:41	5141	01:26:27	5187	00:00:46	46	0.0000
nopath	2	3	5	1	679	01:25:05	5105	01:26:32	5192	00:01:27	87	0.0000
nopath	1	7	12	14	542	01:25:45	5145	01:26:35	5195	00:00:50	50	0.0000
nopath	3	2	10	1	679	01:25:43	5143	01:26:41	5201	00:00:58	58	0.0000
nopath	2	3	3	1	679	01:25:32	5132	01:26:55	5215	00:01:23	83	0.0000
nopath	3	6	9	1	667	01:25:43	5143	01:26:56	5216	00:01:13	73	0.0000
nopath	2	3	10	1	679	01:25:42	5142	01:26:57	5217	00:01:15	75	0.0000
nopath	2	3	12	14	679	01:25:54	5154	01:27:02	5222	00:01:08	68	0.0000	00:01:16
nopath	5	2	5	1	701	01:26:07	5167	01:27:05	5225	00:00:58	58	0.0000
nopath	2	4	2	1	708	01:26:08	5168	01:27:05	5225	00:00:57	57	0.0000
nopath	3	6	5	1	667	01:26:06	5166	01:27:07	5227	00:01:01	61	0.0000
nopath	5	1	5	1	785	01:25:37	5137	01:27:07	5227	00:01:30	90	0.0000
nopath	2	4	12	14	708	01:26:16	5176	01:27:09	5229	00:00:53	53	0.0000
nopath	3	6	5	1	667	01:26:14	5174	01:27:12	5232	00:00:58	58	0.0000
nopath	1	3	10	1	763	01:25:57	5157	01:27:16	5236	00:01:19	79	0.0000
nopath	1	3	3	1	763	01:26:41	5201	01:27:39	5259	00:00:58	58	0.0000
nopath	6	2	3	1	748	01:26:44	5204	01:27:40	5260	00:00:56	56	0.0000
nopath	1	3	10	1	763	01:26:46	5206	01:27:44	5264	00:00:58	58	0.0000
nopath	4	2	12	14	708	01:25:59	5159	01:27:56	5276	00:01:57	117	0.0000
nopath	4	2	3	1	708	01:27:03	5223	01:27:58	5278	00:00:55	55	0.0000
nopath	5	4	3	1	650	01:25:21	5121	01:28:07	5287	00:02:46	166	0.0000	00:01:20
nopath	5	7	12	14	577	01:27:05	5225	01:28:10	5290	00:01:05	65	0.0000
nopath	1	4	3	1	792	01:26:57	5217	01:28:15	5295	00:01:18	78	0.0000
nopath	3	6	3	1	667	01:27:12	5232	01:28:16	5296	00:01:04	64	0.0000
nopath	3	6	3	1	667	01:27:27	5247	01:28:18	5298	00:00:51	51	0.0000
nopath	1	2	5	1	504	01:27:28	5248	01:28:21	5301	00:00:53	53	0.0000
nopath	5	1	12	14	785	01:26:56	5216	01:28:22	5302	00:01:26	86	0.0000
nopath	6	3	5	1	667	01:27:05	5225	01:28:23	5303	00:01:18	78	0.0000
nopath	3	6	10	1	667	01:27:32	5252	01:28:24	5304	00:00:52	52	0.0000
nopath	2	3	7	1	679	01:27:05	5225	01:28:32	5312	00:01:27	87	0.0000
nopath	2	5	3	1	701	01:27:14	5234	01:28:33	5313	00:01:19	79	0.0000
nopath	4	7	4	1	331	01:27:56	5276	01:28:36	5316	00:00:40	40	0.0000
nopath	2	6	12	14	748	01:27:20	5240	01:28:39	5319	00:01:19	79	0.0000
nopath	3	7	12	14	302	01:27:50	5270	01:28:49	5329	00:00:59	59	0.0000
nopath	3	2	13	15	679	01:27:40	5260	01:28:52	5332	00:01:12	72	0.0000
nopath	1	3	8	1	763	01:27:39	5259	01:29:02	5342	00:01:23	83	0.0000	00:01:19
nopath	2	4	12	14	708	01:28:06	5286	01:29:06	5346	00:01:00	60	0.0000
nopath	4	1	3	1	792	01:27:47	5267	01:29:08	5348	00:01:21	81	0.0000
nopath	5	3	9	1	621	01:28:26	5306	01:29:15	5355	00:00:49	49	0.0000
nopath	3	6	5	1	667	01:27:57	5277	01:29:16	5356	00:01:19	79	0.0000
nopath	3	5	5	1	621	01:28:18	5298	01:29:17	5357	00:00:59	59	0.0000
nopath	2	7	13	15	458	01:28:37	5317	01:29:19	5359	00:00:42	42	0.0000
nopath	2	4	3	1	708	01:28:07	5287	01:29:35	5375	00:01:28	88	0.0000
nopath	3	6	5	1	667	01:28:35	5315	01:29:35	5375	00:01:00	60	0.0000
nopath	2	1	5	1	504	01:28:44	5324	01:29:37	5377	00:00:53	53	0.0000
nopath	3	6	10	1	667	01:28:37	5317	01:29:38	5378	00:01:01	61	0.0000
nopath	1	4	9	1	792	01:28:09	5289	01:29:38	5378	00:01:29	89	0.0000
nopath	2	1	6	1	504	01:28:54	5334	01:29:38	5378	00:00:44	44	0.0000
nopath	3	1	3	1	763	01:28:11	5291	01:29:40	5380	00:01:29	89	0.0000
nopath	5	1	6	1	785	01:28:20	5300	01:29:42	5382	00:01:22	82	0.0000
nopath	6	1	12	14	832	01:27:58	5278	01:29:46	5386	00:01:48	108	0.0000
nopath	3	6	6	1	667	01:28:57	5337	01:29:49	5389	00:00:52	52	0.0000
nopath	3	2	9	1	679	01:28:52	5332	01:29:55	5395	00:01:03	63	0.0000
nopath	6	4	5	1	696	01:28:10	5290	01:29:58	5398	00:01:48	108	0.0000
nopath	6	1	3	1	832	01:29:15	5355	01:30:16	5416	00:01:01	61	0.0000	00:01:20
nopath	2	3	3	1	679	01:29:24	5364	01:30:32	5432	00:01:08	68	0.0000
nopath	3	6	6	1	667	01:29:45	5385	01:30:36	5436	00:00:51	51	0.0000
nopath	3	6	12	14	667	01:29:46	5386	01:30:37	5437	00:00:51	51	0.0000
nopath	3	6	9	1	667	01:29:51	5391	01:30:41	5441	00:00:50	50	0.0000
nopath	2	7	5	1	458	01:30:02	5402	01:30:42	5442	00:00:40	40	0.0000
nopath	6	5	5	1	380	01:29:30	5370	01:30:43	5443	00:01:13	73	0.0000
nopath	2	3	13	15	679	01:29:39	5379	01:30:50	5450	00:01:11	71	0.0000
nopath	6	1	3	1	832	01:29:25	5365	01:30:51	5451	00:01:26	86	0.0000
nopath	2	3	6	1	679	01:29:47	5387	01:30:53	5453	00:01:06	66	0.0000
nopath	1	2	5	1	504	01:29:54	5394	01:30:53	5453	00:00:59	59	0.0000
nopath	1	5	6	1	785	01:29:13	5353	01:30:53	5453	00:01:40	100	0.0000
nopath	2	4	3	1	708	01:29:51	5391	01:30:55	5455	00:01:04	64	0.0000
nopath	5	1	13	15	785	01:29:25	5365	01:30:59	5459	00:01:34	94	0.0000
nopath	1	3	10	1	763	01:29:39	5379	01:31:22	5482	00:01:43	103	0.0000	00:01:43
nopath	2	1	3	1	504	01:30:43	5443	01:31:25	5485	00:00:42	42	0.0000
nopath	3	6	5	1	667	01:30:12	5412	01:31:26	5486	00:01:14	74	0.0000
nopath	3	6	3	1	667	01:30:16	5416	01:31:27	5487	00:01:11	71	0.0000
nopath	4	1	9	1	792	01:30:02	5402	01:31:27	5487	00:01:25	85	0.0000
nopath	2	4	5	1	708	01:30:11	5411	01:31:27	5487	00:01:16	76	0.0000
nopath	3	6	3	1	667	01:30:29	5429	01:31:29	5489	00:01:00	60	0.0000
nopath	2	3	12	14	679	01:30:23	5423	01:31:29	5489	00:01:06	66	0.0000
nopath	1	2	10	1	504	01:30:43	5443	01:31:39	5499	00:00:56	56	0.0000
nopath	5	1	12	14	785	01:30:18	5418	01:31:39	5499	00:01:21	81	0.0000
nopath	5	3	3	1	621	01:30:06	5406	01:31:43	5503	00:01:37	97	0.0000
nopath	2	1	6	1	504	01:31:14	5474	01:32:02	5522	00:00:48	48	0.0000	00:00:46
nopath	1	3	3	1	763	01:30:21	5421	01:32:02	5522	00:01:41	101	0.0000
nopath	4	1	12	14	792	01:30:50	5450	01:32:05	5525	00:01:15	75	0.0000
nopath	3	6	3	1	667	01:30:55	5455	01:32:05	5525	00:01:10	70	0.0000
nopath	2	3	3	1	679	01:30:50	5450	01:32:07	5527	00:01:17	77	0.0000
nopath	3	6	5	1	667	01:31:06	5466	01:32:08	5528	00:01:02	62	0.0000
nopath	3	5	3	1	621	01:31:13	5473	01:32:09	5529	00:00:56	56	0.0000
nopath	2	4	2	1	708	01:30:59	5459	01:32:10	5530	00:01:11	71	0.0000
nopath	3	6	3	1	667	01:31:21	5481	01:32:12	5532	00:00:51	51	0.0000
nopath	3	6	12	14	667	01:31:29	5489	01:32:20	5540	00:00:51	51	0.0000
nopath	6	1	3	1	832	01:30:34	5434	01:32:21	5541	00:01:47	107	0.0000
nopath	4	2	7	1	708	01:31:19	5479	01:32:26	5546	00:01:07	67	0.0000
nopath	5	7	5	1	577	01:31:04	5464	01:32:27	5547	00:01:23	83	0.0000
nopath	2	3	3	1	679	01:31:23	5483	01:32:32	5552	00:01:09	69	0.0000
nopath	2	4	3	1	708	01:31:30	5490	01:32:36	5556	00:01:06	66	0.0000
nopath	2	4	7	1	708	01:31:35	5495	01:32:37	5557	00:01:02	62	0.0000
nopath	1	4	12	14	792	01:31:01	5461	01:32:40	5560	00:01:39	99	0.0000
nopath	3	6	13	15	667	01:31:36	5496	01:32:49	5569	00:01:13	73	0.0000
nopath	2	1	3	1	504	01:32:06	5526	01:32:51	5571	00:00:45	45	0.0000
nopath	3	4	6	1	375	01:31:51	5511	01:32:58	5578	00:01:07	67	0.0000
nopath	2	3	3	1	679	01:31:41	5501	01:33:02	5582	00:01:21	81	0.0000	00:01:13
nopath	2	3	5	1	679	01:31:42	5502	01:33:05	5585	00:01:23	83	0.0000
nopath	3	6	3	1	667	01:31:46	5506	01:33:16	5596	00:01:30	90	0.0000
nopath	1	7	5	1	542	01:32:48	5568	01:33:33	5613	00:00:45	45	0.0000
nopath	3	6	7	1	667	01:31:54	5514	01:33:36	5616	00:01:42	102	0.0000
nopath	3	6	5	1	667	01:32:46	5566	01:33:40	5620	00:00:54	54	0.0000
nopath	3	6	5	1	667	01:32:50	5570	01:33:42	5622	00:00:52	52	0.0000
nopath	1	3	10	1	763	01:32:10	5530	01:33:42	5622	00:01:32	92	0.0000
nopath	3	6	3	1	667	01:32:51	5571	01:33:45	5625	00:00:54	54	0.0000
nopath	3	2	6	1	679	01:32:20	5540	01:33:45	5625	00:01:25	85	0.0000
nopath	3	6	10	1	667	01:32:55	5575	01:33:47	5627	00:00:52	52	0.0000
nopath	6	3	9	1	667	01:32:54	5574	01:33:53	5633	00:00:59	59	0.0000
nopath	6	2	9	1	748	01:32:43	5563	01:33:55	5635	00:01:12	72	0.0000
nopath	1	2	12	14	504	01:33:04	5584	01:34:02	5642	00:00:58	58	0.0000	00:00:54
nopath	1	3	12	14	763	01:32:52	5572	01:34:03	5643	00:01:11	71	0.0000
nopath	4	7	9	1	331	01:33:29	5609	01:34:05	5645	00:00:36	36	0.0000
nopath	3	6	6	1	667	01:33:04	5584	01:34:06	5646	00:01:02	62	0.0000
nopath	2	3	3	1	679	01:32:48	5568	01:34:07	5647	00:01:19	79	0.0000
nopath	2	3	2	1	679	01:32:51	5571	01:34:09	5649	00:01:18	78	0.0000
nopath	3	5	3	1	621	01:33:16	5596	01:34:16	5656	00:01:00	60	0.0000
nopath	5	3	10	1	621	01:33:16	5596	01:34:23	5663	00:01:07	67	0.0000
nopath	3	1	8	1	763	01:33:11	5591	01:34:24	5664	00:01:13	73	0.0000
nopath	5	1	3	1	785	01:33:07	5587	01:34:31	5671	00:01:24	84	0.0000
nopath	1	2	12	14	504	01:33:56	5636	01:34:42	5682	00:00:46	46	0.0000
nopath	4	3	12	14	375	01:34:13	5653	01:34:48	5688	00:00:35	35	0.0000
nopath	5	6	5	1	380	01:34:22	5662	01:34:57	5697	00:00:35	35	0.0000
nopath	1	3	9	1	763	01:34:01	5641	01:35:00	5700	00:00:59	59	0.0000	00:01:20
nopath	6	2	3	1	748	01:34:05	5645	01:35:02	5702	00:00:57	57	0.0000
nopath	1	3	9	1	763	01:34:04	5644	01:35:03	5703	00:00:59	59	0.0000
nopath	1	2	3	1	504	01:34:35	5675	01:35:20	5720	00:00:45	45	0.0000
nopath	6	7	13	15	624	01:34:15	5655	01:35:21	5721	00:01:06	66	0.0000
nopath	3	2	5	1	679	01:33:49	5629	01:35:25	5725	00:01:36	96	0.0000
nopath	1	5	5	1	785	01:34:26	5666	01:35:33	5733	00:01:07	67	0.0000
nopath	5	1	12	14	785	01:34:28	5668	01:35:42	5742	00:01:14	74	0.0000
nopath	3	4	2	1	375	01:35:11	5711	01:35:43	5743	00:00:32	32	0.0000
nopath	5	4	12	14	650	01:34:46	5686	01:35:45	5745	00:00:59	59	0.0000
nopath	5	1	5	1	785	01:34:47	5687	01:35:49	5749	00:01:02	62	0.0000
nopath	2	4	5	1	708	01:34:26	5666	01:35:55	5755	00:01:29	89	0.0000
nopath	6	3	12	14	667	01:34:47	5687	01:36:04	5764	00:01:17	77	0.0000	00:01:08
nopath	6	3	12	14	667	01:35:08	5708	01:36:07	5767	00:00:59	59	0.0000
nopath	5	1	12	14	785	01:34:56	5696	01:36:12	5772	00:01:16	76	0.0000
nopath	6	1	10	1	832	01:34:56	5696	01:36:17	5777	00:01:21	81	0.0000
nopath	3	7	13	15	302	01:35:36	5736	01:36:21	5781	00:00:45	45	0.0000
nopath	1	3	3	1	763	01:35:01	5701	01:36:22	5782	00:01:21	81	0.0000
nopath	2	4	5	1	708	01:35:06	5706	01:36:26	5786	00:01:20	80	0.0000
nopath	2	4	9	1	708	01:35:10	5710	01:36:28	5788	00:01:18	78	0.0000
nopath	3	2	12	14	679	01:35:26	5726	01:36:33	5793	00:01:07	67	0.0000
nopath	2	1	3	1	504	01:35:15	5715	01:36:37	5797	00:01:22	82	0.0000
nopath	5	3	3	1	621	01:35:42	5742	01:36:43	5803	00:01:01	61	0.0000
nopath	6	7	5	1	624	01:35:42	5742	01:36:50	5810	00:01:08	68	0.0000
nopath	6	2	13	15	748	01:35:49	5749	01:36:52	5812	00:01:03	63	0.0000
nopath	5	1	12	14	785	01:35:10	5710	01:36:52	5812	00:01:42	102	0.0000
nopath	2	3	9	1	679	01:35:59	5759	01:36:53	5813	00:00:54	54	0.0000
nopath	3	6	12	14	667	01:35:44	5744	01:36:57	5817	00:01:13	73	0.0000
nopath	2	3	3	1	679	01:36:06	5766	01:37:00	5820	00:00:54	54	0.0000	00:01:09
nopath	5	2	12	14	701	01:35:54	5754	01:37:02	5822	00:01:08	68	0.0000
nopath	1	4	3	1	792	01:36:06	5766	01:37:25	5845	00:01:19	79	0.0000
nopath	1	3	12	14	763	01:36:25	5785	01:37:27	5847	00:01:02	62	0.0000
nopath	3	6	13	15	667	01:36:17	5777	01:37:30	5850	00:01:13	73	0.0000
nopath	2	1	3	1	504	01:36:43	5803	01:37:30	5850	00:00:47	47	0.0000
nopath	3	6	6	1	667	01:36:28	5788	01:37:38	5858	00:01:10	70	0.0000
nopath	5	1	9	1	785	01:36:35	5795	01:37:41	5861	00:01:06	66	0.0000
nopath	3	6	12	14	667	01:36:43	5803	01:37:44	5864	00:01:01	61	0.0000
nopath	2	3	6	1	679	01:36:27	5787	01:38:02	5882	00:01:35	95	0.0000	00:01:35
nopath	2	3	3	1	679	01:36:50	5810	01:38:05	5885	00:01:15	75	0.0000
nopath	3	6	12	14	667	01:36:48	5808	01:38:07	5887	00:01:19	79	0.0000
nopath	2	4	12	14	708	01:37:12	5832	01:38:09	5889	00:00:57	57	0.0000
nopath	3	6	7	1	667	01:37:10	5830	01:38:09	5889	00:00:59	59	0.0000
nopath	2	3	3	1	679	01:37:16	5836	01:38:10	5890	00:00:54	54	0.0000
nopath	3	6	12	14	667	01:37:15	5835	01:38:17	5897	00:01:02	62	0.0000
nopath	3	6	9	1	667	01:37:17	5837	01:38:19	5899	00:01:02	62	0.0000
nopath	1	2	12	14	504	01:37:40	5860	01:38:26	5906	00:00:46	46	0.0000
nopath	1	3	13	15	763	01:37:32	5852	01:38:34	5914	00:01:02	62	0.0000
nopath	3	2	13	15	679	01:37:13	5833	01:38:39	5919	00:01:26	86	0.0000
nopath	3	6	6	1	667	01:37:48	5868	01:38:45	5925	00:00:57	57	0.0000
nopath	3	6	3	1	667	01:37:51	5871	01:38:49	5929	00:00:58	58	0.0000
nopath	5	3	6	1	621	01:37:33	5853	01:38:53	5933	00:01:20	80	0.0000
nopath	4	5	12	14	650	01:37:57	5877	01:38:58	5938	00:01:01	61	0.0000
nopath	6	5	13	15	380	01:38:03	5883	01:39:01	5941	00:00:58	58	0.0000	00:00:50
nopath	4	7	2	1	331	01:38:33	5913	01:39:07	5947	00:00:34	34	0.0000
nopath	1	2	6	1	504	01:38:24	5904	01:39:07	5947	00:00:43	43	0.0000
nopath	1	7	3	1	542	01:38:32	5912	01:39:19	5959	00:00:47	47	0.0000
nopath	1	3	12	14	763	01:38:25	5905	01:39:26	5966	00:01:01	61	0.0000
nopath	1	4	10	1	792	01:38:26	5906	01:39:28	5968	00:01:02	62	0.0000
nopath	4	1	9	1	792	01:38:19	5899	01:39:34	5974	00:01:15	75	0.0000
nopath	2	7	12	14	458	01:38:27	5907	01:39:34	5974	00:01:07	67	0.0000
nopath	6	1	12	14	832	01:38:07	5887	01:39:42	5982	00:01:35	95	0.0000
nopath	4	2	3	1	708	01:38:45	5925	01:39:45	5985	00:01:00	60	0.0000
nopath	6	1	10	1	832	01:38:23	5903	01:40:01	6001	00:01:38	98	0.0000	00:01:33
nopath	3	6	6	1	667	01:38:46	5926	01:40:06	6006	00:01:20	80	0.0000
nopath	3	6	12	14	667	01:38:57	5937	01:40:08	6008	00:01:11	71	0.0000
nopath	3	6	6	1	667	01:39:02	5942	01:40:11	6011	00:01:09	69	0.0000
nopath	3	6	7	1	667	01:39:27	5967	01:40:18	6018	00:00:51	51	0.0000
nopath	6	2	9	1	748	01:39:22	5962	01:40:20	6020	00:00:58	58	0.0000
nopath	5	1	13	15	785	01:39:00	5940	01:40:25	6025	00:01:25	85	0.0000
nopath	2	4	13	15	708	01:38:28	5908	01:40:28	6028	00:02:00	120	0.0000
nopath	2	3	10	1	679	01:38:54	5934	01:40:29	6029	00:01:35	95	0.0000
nopath	1	3	12	14	763	01:39:23	5963	01:40:37	6037	00:01:14	74	0.0000
nopath	1	3	2	1	763	01:39:31	5971	01:40:40	6040	00:01:09	69	0.0000
nopath	3	5	6	1	621	01:39:48	5988	01:40:55	6055	00:01:07	67	0.0000
nopath	5	3	12	14	621	01:40:04	6004	01:40:58	6058	00:00:54	54	0.0000
nopath	6	1	12	14	832	01:39:43	5983	01:41:02	6062	00:01:19	79	0.0000	00:01:19
nopath	5	2	5	1	701	01:40:03	6003	01:41:04	6064	00:01:01	61	0.0000
nopath	2	6	10	1	748	01:38:29	5909	01:41:06	6066	00:02:37	157	0.0000
nopath	5	1	3	1	785	01:39:53	5993	01:41:06	6066	00:01:13	73	0.0000
nopath	2	3	3	1	679	01:39:23	5963	01:41:12	6072	00:01:49	109	0.0000
nopath	5	1	12	14	785	01:40:07	6007	01:41:13	6073	00:01:06	66	0.0000
nopath	1	2	12	14	504	01:39:54	5994	01:41:13	6073	00:01:19	79	0.0000
nopath	2	4	3	1	708	01:39:34	5974	01:41:16	6076	00:01:42	102	0.0000
nopath	3	6	6	1	667	01:39:57	5997	01:41:16	6076	00:01:19	79	0.0000
nopath	2	4	12	14	708	01:40:10	6010	01:41:18	6078	00:01:08	68	0.0000
nopath	3	6	6	1	667	01:40:15	6015	01:41:18	6078	00:01:03	63	0.0000
nopath	3	5	13	15	621	01:40:22	6022	01:41:22	6082	00:01:00	60	0.0000
nopath	3	6	12	14	667	01:40:33	6033	01:41:25	6085	00:00:52	52	0.0000
nopath	3	6	6	1	667	01:40:37	6037	01:41:27	6087	00:00:50	50	0.0000
nopath	2	1	9	1	504	01:40:47	6047	01:41:39	6099	00:00:52	52	0.0000
nopath	5	6	5	1	380	01:41:00	6060	01:41:40	6100	00:00:40	40	0.0000
nopath	1	3	13	15	763	01:40:13	6013	01:41:45	6105	00:01:32	92	0.0000
nopath	6	1	12	14	832	01:40:22	6022	01:41:52	6112	00:01:30	90	0.0000
nopath	3	7	3	1	302	01:41:00	6060	01:41:57	6117	00:00:57	57	0.0000
nopath	3	2	3	1	679	01:40:51	6051	01:41:59	6119	00:01:08	68	0.0000
nopath	5	4	5	1	650	01:40:33	6033	01:42:02	6122	00:01:29	89	0.0000	00:01:14
nopath	2	3	3	1	679	01:40:34	6034	01:42:12	6132	00:01:38	98	0.0000
nopath	2	3	3	1	679	01:40:55	6055	01:42:15	6135	00:01:20	80	0.0000
nopath	6	3	12	14	667	01:41:15	6075	01:42:24	6144	00:01:09	69	0.0000
nopath	3	6	13	15	667	01:41:14	6074	01:42:25	6145	00:01:11	71	0.0000
nopath	3	6	9	1	667	01:41:32	6092	01:42:27	6147	00:00:55	55	0.0000
nopath	2	1	13	15	504	01:41:42	6102	01:42:31	6151	00:00:49	49	0.0000
nopath	6	7	12	14	624	01:41:20	6080	01:42:32	6152	00:01:12	72	0.0000
nopath	3	1	12	14	763	01:41:06	6066	01:42:35	6155	00:01:29	89	0.0000
nopath	5	1	12	14	785	01:41:17	6077	01:42:42	6162	00:01:25	85	0.0000
nopath	2	4	13	15	708	01:41:48	6108	01:42:44	6164	00:00:56	56	0.0000
nopath	4	2	13	15	708	01:41:21	6081	01:42:48	6168	00:01:27	87	0.0000
nopath	5	3	12	14	621	01:41:32	6092	01:42:54	6174	00:01:22	82	0.0000
nopath	3	6	3	1	667	01:41:54	6114	01:42:56	6176	00:01:02	62	0.0000
nopath	2	3	3	1	679	01:41:55	6115	01:43:02	6182	00:01:07	67	0.0000	00:01:22
nopath	5	7	10	1	577	01:42:04	6124	01:43:03	6183	00:00:59	59	0.0000
nopath	2	4	3	1	708	01:42:03	6123	01:43:08	6188	00:01:05	65	0.0000
nopath	1	2	10	1	504	01:41:56	6116	01:43:11	6191	00:01:15	75	0.0000
nopath	3	6	12	14	667	01:42:14	6134	01:43:16	6196	00:01:02	62	0.0000
nopath	3	2	5	1	679	01:42:27	6147	01:43:25	6205	00:00:58	58	0.0000
nopath	4	6	12	14	696	01:42:15	6135	01:43:28	6208	00:01:13	73	0.0000
nopath	6	3	9	1	667	01:42:47	6167	01:43:37	6217	00:00:50	50	0.0000
nopath	2	3	6	1	679	01:42:51	6171	01:43:45	6225	00:00:54	54	0.0000
nopath	3	6	13	15	667	01:42:49	6169	01:43:48	6228	00:00:59	59	0.0000
nopath	3	6	12	14	667	01:42:59	6179	01:43:51	6231	00:00:52	52	0.0000
nopath	1	3	9	1	763	01:42:44	6164	01:44:12	6252	00:01:28	88	0.0000	00:01:12
nopath	2	3	5	1	679	01:42:59	6179	01:44:17	6257	00:01:18	78	0.0000
nopath	1	2	9	1	504	01:43:18	6198	01:44:19	6259	00:01:01	61	0.0000
nopath	2	3	5	1	679	01:43:08	6188	01:44:19	6259	00:01:11	71	0.0000
nopath	2	4	6	1	708	01:43:21	6201	01:44:22	6262	00:01:01	61	0.0000
nopath	3	6	3	1	667	01:43:17	6197	01:44:26	6266	00:01:09	69	0.0000
nopath	3	6	9	1	667	01:43:32	6212	01:44:27	6267	00:00:55	55	0.0000
nopath	1	2	9	1	504	01:43:42	6222	01:44:30	6270	00:00:48	48	0.0000
nopath	5	1	5	1	785	01:43:09	6189	01:44:36	6276	00:01:27	87	0.0000
nopath	1	2	12	14	504	01:43:57	6237	01:44:43	6283	00:00:46	46	0.0000
nopath	2	3	13	15	679	01:43:37	6217	01:44:45	6285	00:01:08	68	0.0000
nopath	6	2	5	1	748	01:43:30	6210	01:44:49	6289	00:01:19	79	0.0000
nopath	3	6	12	14	667	01:43:48	6228	01:44:57	6297	00:01:09	69	0.0000
nopath	3	5	3	1	621	01:43:57	6237	01:44:58	6298	00:01:01	61	0.0000
nopath	6	4	9	1	696	01:43:56	6236	01:44:59	6299	00:01:03	63	0.0000
nopath	1	3	12	14	763	01:43:36	6216	01:45:03	6303	00:01:27	87	0.0000	00:01:27
nopath	6	2	3	1	748	01:44:07	6247	01:45:05	6305	00:00:58	58	0.0000
nopath	6	1	12	14	832	01:44:07	6247	01:45:13	6313	00:01:06	66	0.0000
nopath	1	5	3	1	785	01:44:05	6245	01:45:13	6313	00:01:08	68	0.0000
nopath	6	1	12	14	832	01:44:08	6248	01:45:15	6315	00:01:07	67	0.0000
nopath	4	1	12	14	792	01:44:07	6247	01:45:36	6336	00:01:29	89	0.0000
nopath	3	6	7	1	667	01:43:58	6238	01:45:46	6346	00:01:48	108	0.0000
nopath	5	1	12	14	785	01:44:43	6283	01:45:56	6356	00:01:13	73	0.0000
nopath	5	2	9	1	701	01:45:03	6303	01:45:58	6358	00:00:55	55	0.0000
nopath	2	4	10	1	708	01:44:26	6266	01:46:05	6365	00:01:39	99	0.0000	00:01:15
nopath	5	1	12	14	785	01:45:05	6305	01:46:06	6366	00:01:01	61	0.0000
nopath	1	3	12	14	763	01:44:46	6286	01:46:08	6368	00:01:22	82	0.0000
nopath	1	4	10	1	792	01:44:47	6287	01:46:11	6371	00:01:24	84	0.0000
nopath	4	2	3	1	708	01:44:56	6296	01:46:15	6375	00:01:19	79	0.0000
nopath	3	2	9	1	679	01:45:05	6305	01:46:17	6377	00:01:12	72	0.0000
nopath	5	3	12	14	621	01:45:24	6324	01:46:24	6384	00:01:00	60	0.0000
nopath	3	6	9	1	667	01:44:53	6293	01:46:36	6396	00:01:43	103	0.0000
nopath	2	3	12	14	679	01:45:26	6326	01:46:37	6397	00:01:11	71	0.0000
nopath	2	1	13	15	504	01:45:50	6350	01:46:40	6400	00:00:50	50	0.0000
nopath	2	4	13	15	708	01:45:43	6343	01:46:42	6402	00:00:59	59	0.0000
nopath	2	7	3	1	458	01:46:01	6361	01:46:42	6402	00:00:41	41	0.0000
nopath	4	1	3	1	792	01:45:44	6344	01:46:43	6403	00:00:59	59	0.0000
nopath	2	3	5	1	679	01:45:54	6354	01:46:49	6409	00:00:55	55	0.0000
nopath	3	6	13	15	667	01:45:42	6342	01:46:50	6410	00:01:08	68	0.0000
nopath	2	3	3	1	679	01:45:59	6359	01:46:52	6412	00:00:53	53	0.0000
nopath	5	1	3	1	785	01:45:53	6353	01:46:53	6413	00:01:00	60	0.0000
nopath	1	2	9	1	504	01:45:36	6336	01:46:57	6417	00:01:21	81	0.0000
nopath	5	1	10	1	785	01:45:57	6357	01:46:57	6417	00:01:00	60	0.0000
nopath	1	7	3	1	542	01:45:44	6344	01:47:04	6424	00:01:20	80	0.0000	00:00:54
nopath	5	4	6	1	650	01:45:41	6341	01:47:15	6435	00:01:34	94	0.0000
nopath	2	3	5	1	679	01:46:04	6364	01:47:22	6442	00:01:18	78	0.0000
nopath	3	6	5	1	667	01:46:17	6377	01:47:27	6447	00:01:10	70	0.0000
nopath	3	6	6	1	667	01:46:33	6393	01:47:28	6448	00:00:55	55	0.0000
nopath	3	6	3	1	667	01:46:40	6400	01:47:31	6451	00:00:51	51	0.0000
nopath	1	3	3	1	763	01:46:30	6390	01:47:42	6462	00:01:12	72	0.0000
nopath	5	6	5	1	380	01:46:53	6413	01:47:47	6467	00:00:54	54	0.0000
nopath	2	4	3	1	708	01:46:35	6395	01:47:47	6467	00:01:12	72	0.0000
nopath	2	3	3	1	679	01:46:36	6396	01:47:49	6469	00:01:13	73	0.0000
nopath	3	6	7	1	667	01:46:53	6413	01:48:06	6486	00:01:13	73	0.0000	00:01:04
nopath	3	6	12	14	667	01:46:59	6419	01:48:09	6489	00:01:10	70	0.0000
nopath	5	7	3	1	577	01:47:07	6427	01:48:12	6492	00:01:05	65	0.0000
nopath	1	3	3	1	763	01:47:24	6444	01:48:22	6502	00:00:58	58	0.0000
nopath	4	3	5	1	375	01:47:29	6449	01:48:28	6508	00:00:59	59	0.0000
nopath	3	5	12	14	621	01:47:13	6433	01:48:28	6508	00:01:15	75	0.0000
nopath	6	2	5	1	748	01:47:19	6439	01:48:28	6508	00:01:09	69	0.0000
nopath	3	6	12	14	667	01:47:24	6444	01:48:31	6511	00:01:07	67	0.0000
nopath	3	6	12	14	667	01:47:26	6446	01:48:32	6512	00:01:06	66	0.0000
nopath	1	2	5	1	504	01:47:47	6467	01:48:37	6517	00:00:50	50	0.0000
nopath	6	1	12	14	832	01:47:31	6451	01:48:38	6518	00:01:07	67	0.0000
nopath	2	5	3	1	701	01:46:57	6417	01:48:43	6523	00:01:46	106	0.0000
nopath	3	4	3	1	375	01:48:03	6483	01:48:49	6529	00:00:46	46	0.0000
nopath	3	6	5	1	667	01:47:48	6468	01:48:56	6536	00:01:08	68	0.0000
nopath	2	1	2	1	504	01:47:50	6470	01:48:59	6539	00:01:09	69	0.0000
nopath	4	1	13	15	792	01:47:28	6448	01:49:04	6544	00:01:36	96	0.0000	00:01:20
nopath	1	4	12	14	792	01:47:50	6470	01:49:06	6546	00:01:16	76	0.0000
nopath	4	7	12	14	331	01:48:08	6488	01:49:06	6546	00:00:58	58	0.0000
nopath	6	2	12	14	748	01:48:00	6480	01:49:06	6546	00:01:06	66	0.0000
nopath	2	3	5	1	679	01:47:40	6460	01:49:07	6547	00:01:27	87	0.0000
nopath	2	3	7	1	679	01:47:51	6471	01:49:10	6550	00:01:19	79	0.0000
nopath	1	2	3	1	504	01:48:23	6503	01:49:10	6550	00:00:47	47	0.0000
nopath	3	6	9	1	667	01:48:02	6482	01:49:16	6556	00:01:14	74	0.0000
nopath	3	6	5	1	667	01:48:22	6502	01:49:18	6558	00:00:56	56	0.0000
nopath	5	3	3	1	621	01:48:05	6485	01:49:24	6564	00:01:19	79	0.0000
nopath	6	1	3	1	832	01:48:26	6506	01:49:31	6571	00:01:05	65	0.0000
nopath	5	1	7	1	785	01:47:52	6472	01:49:36	6576	00:01:44	104	0.0000
nopath	6	3	12	14	667	01:48:42	6522	01:49:37	6577	00:00:55	55	0.0000
nopath	6	2	12	14	748	01:48:33	6513	01:49:56	6596	00:01:23	83	0.0000
nopath	3	6	10	1	667	01:49:10	6550	01:50:02	6602	00:00:52	52	0.0000	00:01:04
nopath	1	3	13	15	763	01:48:26	6506	01:50:05	6605	00:01:39	99	0.0000
nopath	3	6	13	15	667	01:49:11	6551	01:50:05	6605	00:00:54	54	0.0000
nopath	5	1	9	1	785	01:49:06	6546	01:50:06	6606	00:01:00	60	0.0000
nopath	2	4	12	14	708	01:48:32	6512	01:50:08	6608	00:01:36	96	0.0000
nopath	2	4	3	1	708	01:48:40	6520	01:50:11	6611	00:01:31	91	0.0000
nopath	1	3	5	1	763	01:49:01	6541	01:50:15	6615	00:01:14	74	0.0000
nopath	3	2	9	1	679	01:49:11	6551	01:50:20	6620	00:01:09	69	0.0000
nopath	1	3	12	14	763	01:49:25	6565	01:50:25	6625	00:01:00	60	0.0000
nopath	4	2	3	1	708	01:49:23	6563	01:50:27	6627	00:01:04	64	0.0000
nopath	3	1	12	14	763	01:49:06	6546	01:50:27	6627	00:01:21	81	0.0000
nopath	3	6	5	1	667	01:49:14	6554	01:50:36	6636	00:01:22	82	0.0000
nopath	2	3	12	14	679	01:49:13	6553	01:50:37	6637	00:01:24	84	0.0000
nopath	6	1	3	1	832	01:49:21	6561	01:50:41	6641	00:01:20	80	0.0000
nopath	2	4	5	1	708	01:49:45	6585	01:50:48	6648	00:01:03	63	0.0000
nopath	2	6	13	15	748	01:49:37	6577	01:50:54	6654	00:01:17	77	0.0000
nopath	1	3	10	1	763	01:49:40	6580	01:50:56	6656	00:01:16	76	0.0000
nopath	4	7	9	1	331	01:50:29	6629	01:51:00	6660	00:00:31	31	0.0000	00:00:38
nopath	1	6	6	1	832	01:49:43	6583	01:51:09	6669	00:01:26	86	0.0000
nopath	5	3	12	14	621	01:49:36	6576	01:51:14	6674	00:01:38	98	0.0000
nopath	5	6	12	14	380	01:50:31	6631	01:51:27	6687	00:00:56	56	0.0000
nopath	3	6	7	1	667	01:50:41	6641	01:51:36	6696	00:00:55	55	0.0000
nopath	2	3	12	14	679	01:50:17	6617	01:51:37	6697	00:01:20	80	0.0000
nopath	2	1	13	15	504	01:50:48	6648	01:51:39	6699	00:00:51	51	0.0000
nopath	3	6	9	1	667	01:50:47	6647	01:51:40	6700	00:00:53	53	0.0000
nopath	2	4	10	1	708	01:50:40	6640	01:51:41	6701	00:01:01	61	0.0000
nopath	3	6	5	1	667	01:50:48	6648	01:51:42	6702	00:00:54	54	0.0000
nopath	1	7	10	1	542	01:50:33	6633	01:51:44	6704	00:01:11	71	0.0000
nopath	2	3	13	15	679	01:50:47	6647	01:51:45	6705	00:00:58	58	0.0000
nopath	6	7	3	1	624	01:50:40	6640	01:51:58	6718	00:01:18	78	0.0000
nopath	5	1	12	14	785	01:50:49	6649	01:52:00	6720	00:01:11	71	0.0000	00:01:16
nopath	6	1	13	15	832	01:50:41	6641	01:52:10	6730	00:01:29	89	0.0000
nopath	1	3	9	1	763	01:50:37	6637	01:52:12	6732	00:01:35	95	0.0000
nopath	3	1	12	14	763	01:50:45	6645	01:52:25	6745	00:01:40	100	0.0000
nopath	3	6	3	1	667	01:51:17	6677	01:52:26	6746	00:01:09	69	0.0000
nopath	6	5	5	1	380	01:51:20	6680	01:52:28	6748	00:01:08	68	0.0000
nopath	5	4	6	1	650	01:50:59	6659	01:52:31	6751	00:01:32	92	0.0000
nopath	1	2	12	14	504	01:51:56	6716	01:52:42	6762	00:00:46	46	0.0000
nopath	1	5	6	1	785	01:51:22	6682	01:52:43	6763	00:01:21	81	0.0000
nopath	1	4	12	14	792	01:51:19	6679	01:52:46	6766	00:01:27	87	0.0000
nopath	6	2	5	1	748	01:51:20	6680	01:52:53	6773	00:01:33	93	0.0000
nopath	1	3	3	1	763	01:51:50	6710	01:52:55	6775	00:01:05	65	0.0000
nopath	3	6	5	1	667	01:51:42	6702	01:52:56	6776	00:01:14	74	0.0000
nopath	6	2	12	14	748	01:51:28	6688	01:52:57	6777	00:01:29	89	0.0000
nopath	1	3	7	1	763	01:51:53	6713	01:52:57	6777	00:01:04	64	0.0000
nopath	3	6	9	1	667	01:51:52	6712	01:52:59	6779	00:01:07	67	0.0000
nopath	6	1	3	1	832	01:51:50	6710	01:53:05	6785	00:01:15	75	0.0000	00:01:14
nopath	3	2	13	15	679	01:51:28	6688	01:53:19	6799	00:01:51	111	0.0000
nopath	5	3	2	1	621	01:52:00	6720	01:53:25	6805	00:01:25	85	0.0000
nopath	6	1	3	1	832	01:52:20	6740	01:53:31	6811	00:01:11	71	0.0000
nopath	5	1	5	1	785	01:52:15	6735	01:53:37	6817	00:01:22	82	0.0000
nopath	3	7	5	1	302	01:53:03	6783	01:53:37	6817	00:00:34	34	0.0000
nopath	2	3	12	14	679	01:52:08	6728	01:53:43	6823	00:01:35	95	0.0000
nopath	3	6	10	1	667	01:52:53	6773	01:53:45	6825	00:00:52	52	0.0000
nopath	3	2	10	1	679	01:52:10	6730	01:53:45	6825	00:01:35	95	0.0000
nopath	3	6	12	14	667	01:52:57	6777	01:53:47	6827	00:00:50	50	0.0000
nopath	5	3	12	14	621	01:52:59	6779	01:53:54	6834	00:00:55	55	0.0000
nopath	1	3	12	14	763	01:52:28	6748	01:54:03	6843	00:01:35	95	0.0000	00:01:16
nopath	1	4	9	1	792	01:52:53	6773	01:54:06	6846	00:01:13	73	0.0000
nopath	2	3	9	1	679	01:52:11	6731	01:54:08	6848	00:01:57	117	0.0000
nopath	1	2	6	1	504	01:53:09	6789	01:54:09	6849	00:01:00	60	0.0000
nopath	2	3	9	1	679	01:53:04	6784	01:54:10	6850	00:01:06	66	0.0000
nopath	2	3	12	14	679	01:53:19	6799	01:54:13	6853	00:00:54	54	0.0000
nopath	3	6	3	1	667	01:53:15	6795	01:54:26	6866	00:01:11	71	0.0000
nopath	3	5	4	1	621	01:53:23	6803	01:54:27	6867	00:01:04	64	0.0000
nopath	1	3	3	1	763	01:53:14	6794	01:54:35	6875	00:01:21	81	0.0000
nopath	2	4	12	14	708	01:53:21	6801	01:54:36	6876	00:01:15	75	0.0000
nopath	2	1	10	1	504	01:54:09	6849	01:54:56	6896	00:00:47	47	0.0000
nopath	4	1	9	1	792	01:53:39	6819	01:54:58	6898	00:01:19	79	0.0000
nopath	2	7	5	1	458	01:54:16	6856	01:54:59	6899	00:00:43	43	0.0000
nopath	5	1	3	1	785	01:53:40	6820	01:55:01	6901	00:01:21	81	0.0000	00:01:21
nopath	3	4	13	15	375	01:54:23	6863	01:55:01	6901	00:00:38	38	0.0000
nopath	2	4	12	14	708	01:53:29	6809	01:55:06	6906	00:01:37	97	0.0000
nopath	3	5	9	1	621	01:53:43	6823	01:55:06	6906	00:01:23	83	0.0000
nopath	3	2	12	14	679	01:53:39	6819	01:55:06	6906	00:01:27	87	0.0000
nopath	3	6	12	14	667	01:53:49	6829	01:55:08	6908	00:01:19	79	0.0000
nopath	3	6	3	1	667	01:53:50	6830	01:55:11	6911	00:01:21	81	0.0000
nopath	3	6	13	15	667	01:54:11	6851	01:55:15	6915	00:01:04	64	0.0000
nopath	3	6	3	1	667	01:54:20	6860	01:55:17	6917	00:00:57	57	0.0000
nopath	1	2	9	1	504	01:53:50	6830	01:55:21	6921	00:01:31	91	0.0000
nopath	5	1	12	14	785	01:53:48	6828	01:55:22	6922	00:01:34	94	0.0000
nopath	6	3	12	14	667	01:54:33	6873	01:55:24	6924	00:00:51	51	0.0000
nopath	1	2	3	1	504	01:54:24	6864	01:55:25	6925	00:01:01	61	0.0000
nopath	6	4	12	14	696	01:54:37	6877	01:55:33	6933	00:00:56	56	0.0000
nopath	2	3	5	1	679	01:54:30	6870	01:55:34	6934	00:01:04	64	0.0000
nopath	2	4	5	1	708	01:54:24	6864	01:55:35	6935	00:01:11	71	0.0000
nopath	4	2	12	14	708	01:53:53	6833	01:55:36	6936	00:01:43	103	0.0000
nopath	4	2	7	1	708	01:54:39	6879	01:55:38	6938	00:00:59	59	0.0000
nopath	3	6	3	1	667	01:54:24	6864	01:55:45	6945	00:01:21	81	0.0000
nopath	3	6	12	14	667	01:54:54	6894	01:55:48	6948	00:00:54	54	0.0000
nopath	3	7	5	1	302	01:55:16	6916	01:55:53	6953	00:00:37	37	0.0000
nopath	3	6	4	1	667	01:55:03	6903	01:56:05	6965	00:01:02	62	0.0000	00:01:04
nopath	2	4	12	14	708	01:54:36	6876	01:56:06	6966	00:01:30	90	0.0000
nopath	3	6	3	1	667	01:55:06	6906	01:56:08	6968	00:01:02	62	0.0000
nopath	3	6	12	14	667	01:55:22	6922	01:56:14	6974	00:00:52	52	0.0000
nopath	1	3	6	1	763	01:55:02	6902	01:56:16	6976	00:01:14	74	0.0000
nopath	1	3	5	1	763	01:55:28	6928	01:56:42	7002	00:01:14	74	0.0000
nopath	1	3	10	1	763	01:55:36	6936	01:56:45	7005	00:01:09	69	0.0000
nopath	1	2	12	14	504	01:56:05	6965	01:56:51	7011	00:00:46	46	0.0000
nopath	5	3	5	1	621	01:55:38	6938	01:56:53	7013	00:01:15	75	0.0000
nopath	3	6	3	1	667	01:55:49	6949	01:56:56	7016	00:01:07	67	0.0000
nopath	3	2	10	1	679	01:55:56	6956	01:57:00	7020	00:01:04	64	0.0000	00:01:16
nopath	3	6	12	14	667	01:56:23	6983	01:57:13	7033	00:00:50	50	0.0000
nopath	2	3	12	14	679	01:55:39	6939	01:57:17	7037	00:01:38	98	0.0000
nopath	2	4	10	1	708	01:56:16	6976	01:57:20	7040	00:01:04	64	0.0000
nopath	5	1	9	1	785	01:56:07	6967	01:57:21	7041	00:01:14	74	0.0000
nopath	6	3	12	14	667	01:56:17	6977	01:57:34	7054	00:01:17	77	0.0000
nopath	6	2	12	14	748	01:56:50	7010	01:57:47	7067	00:00:57	57	0.0000
nopath	1	2	10	1	504	01:57:15	7035	01:58:02	7082	00:00:47	47	0.0000	00:00:56
nopath	6	1	5	1	832	01:56:59	7019	01:58:02	7082	00:01:03	63	0.0000
nopath	3	6	12	14	667	01:57:01	7021	01:58:07	7087	00:01:06	66	0.0000
nopath	5	2	3	1	701	01:57:12	7032	01:58:09	7089	00:00:57	57	0.0000
nopath	5	1	10	1	785	01:57:13	7033	01:58:17	7097	00:01:04	64	0.0000
nopath	3	5	3	1	621	01:57:25	7045	01:58:26	7106	00:01:01	61	0.0000
nopath	1	4	5	1	792	01:57:27	7047	01:58:26	7106	00:00:59	59	0.0000
nopath	3	6	12	14	667	01:57:44	7064	01:58:35	7115	00:00:51	51	0.0000
nopath	2	1	3	1	504	01:57:14	7034	01:58:40	7120	00:01:26	86	0.0000
nopath	4	1	12	14	792	01:57:15	7035	01:58:44	7124	00:01:29	89	0.0000
nopath	5	1	9	1	785	01:57:32	7052	01:58:51	7131	00:01:19	79	0.0000
nopath	6	3	5	1	667	01:57:42	7062	01:58:53	7133	00:01:11	71	0.0000
nopath	4	2	5	1	708	01:57:59	7079	01:58:54	7134	00:00:55	55	0.0000
nopath	6	7	3	1	624	01:58:06	7086	01:59:03	7143	00:00:57	57	0.0000	00:01:08
nopath	6	1	9	1	832	01:57:54	7074	01:59:11	7151	00:01:17	77	0.0000
nopath	3	6	3	1	667	01:58:00	7080	01:59:15	7155	00:01:15	75	0.0000
nopath	2	4	12	14	708	01:57:04	7024	01:59:16	7156	00:02:12	132	0.0000
nopath	3	6	9	1	667	01:58:20	7100	01:59:17	7157	00:00:57	57	0.0000
nopath	2	4	5	1	708	01:57:47	7067	01:59:17	7157	00:01:30	90	0.0000
nopath	2	3	12	14	679	01:57:50	7070	01:59:18	7158	00:01:28	88	0.0000
nopath	2	4	3	1	708	01:58:17	7097	01:59:21	7161	00:01:04	64	0.0000
nopath	3	6	12	14	667	01:58:22	7102	01:59:26	7166	00:01:04	64	0.0000
nopath	3	2	6	1	679	01:58:21	7101	01:59:28	7168	00:01:07	67	0.0000
nopath	3	6	3	1	667	01:58:30	7110	01:59:29	7169	00:00:59	59	0.0000
nopath	6	2	12	14	748	01:58:17	7097	01:59:36	7176	00:01:19	79	0.0000
nopath	2	1	3	1	504	01:58:51	7131	01:59:37	7177	00:00:46	46	0.0000
nopath	2	3	13	15	679	01:58:28	7108	01:59:41	7181	00:01:13	73	0.0000
nopath	2	3	5	1	679	01:58:36	7116	01:59:43	7183	00:01:07	67	0.0000
nopath	2	3	2	1	679	01:58:42	7122	01:59:46	7186	00:01:04	64	0.0000
nopath	1	2	5	1	504	01:58:35	7115	01:59:47	7187	00:01:12	72	0.0000
nopath	6	1	3	1	832	01:58:43	7123	01:59:47	7187	00:01:04	64	0.0000
nopath	3	4	5	1	375	01:58:51	7131	02:00:06	7206	00:01:15	75	0.0000	00:00:48
nopath	5	3	6	1	621	01:59:16	7156	02:00:06	7206	00:00:50	50	0.0000
nopath	1	3	3	1	763	01:58:36	7116	02:00:12	7212	00:01:36	96	0.0000
nopath	1	3	2	1	763	01:58:47	7127	02:00:15	7215	00:01:28	88	0.0000
nopath	4	1	12	14	792	01:59:15	7155	02:00:20	7220	00:01:05	65	0.0000
nopath	2	4	12	14	708	01:59:06	7146	02:00:27	7227	00:01:21	81	0.0000
nopath	2	3	5	1	679	01:59:15	7155	02:00:28	7228	00:01:13	73	0.0000
nopath	5	1	3	1	785	01:58:49	7129	02:00:31	7231	00:01:42	102	0.0000
nopath	3	6	10	1	667	01:59:27	7167	02:00:46	7246	00:01:19	79	0.0000
nopath	5	7	5	1	577	01:59:49	7189	02:00:49	7249	00:01:00	60	0.0000
nopath	1	3	12	14	763	02:00:07	7207	02:01:06	7266	00:00:59	59	0.0000	00:01:17
nopath	3	6	13	15	667	01:59:56	7196	02:01:10	7270	00:01:14	74	0.0000
nopath	3	6	10	1	667	02:00:14	7214	02:01:12	7272	00:00:58	58	0.0000
nopath	1	2	5	1	504	02:00:27	7227	02:01:12	7272	00:00:45	45	0.0000
nopath	1	3	3	1	763	02:00:15	7215	02:01:13	7273	00:00:58	58	0.0000
nopath	6	5	13	15	380	02:00:29	7229	02:01:15	7275	00:00:46	46	0.0000
nopath	5	2	6	1	701	02:00:24	7224	02:01:18	7278	00:00:54	54	0.0000
nopath	3	7	10	1	302	02:00:42	7242	02:01:27	7287	00:00:45	45	0.0000
nopath	5	7	6	1	577	02:00:33	7233	02:01:49	7309	00:01:16	76	0.0000
nopath	3	6	9	1	667	02:00:46	7246	02:01:56	7316	00:01:10	70	0.0000
nopath	5	3	13	15	621	02:01:04	7264	02:01:56	7316	00:00:52	52	0.0000
nopath	5	1	6	1	785	02:00:35	7235	02:02:00	7320	00:01:25	85	0.0000	00:01:23
nopath	2	3	12	14	679	01:59:49	7189	02:02:03	7323	00:02:14	134	0.0000
nopath	3	6	13	15	667	02:01:14	7274	02:02:05	7325	00:00:51	51	0.0000
nopath	2	4	3	1	708	02:01:14	7274	02:02:08	7328	00:00:54	54	0.0000
nopath	2	3	9	1	679	02:01:15	7275	02:02:11	7331	00:00:56	56	0.0000
nopath	2	6	3	1	748	02:00:50	7250	02:02:16	7336	00:01:26	86	0.0000
nopath	5	1	3	1	785	02:01:07	7267	02:02:21	7341	00:01:14	74	0.0000
nopath	5	3	10	1	621	02:01:16	7276	02:02:23	7343	00:01:07	67	0.0000
nopath	3	6	12	14	667	02:01:20	7280	02:02:27	7347	00:01:07	67	0.0000
nopath	2	5	3	1	701	02:01:20	7280	02:02:32	7352	00:01:12	72	0.0000
nopath	1	5	10	1	785	02:01:34	7294	02:02:36	7356	00:01:02	62	0.0000
nopath	1	3	3	1	763	02:00:57	7257	02:02:42	7362	00:01:45	105	0.0000
nopath	2	3	12	14	679	02:01:18	7278	02:02:45	7365	00:01:27	87	0.0000
nopath	6	2	12	14	748	02:01:26	7286	02:02:46	7366	00:01:20	80	0.0000
nopath	2	1	12	14	504	02:02:01	7321	02:02:47	7367	00:00:46	46	0.0000
nopath	3	6	12	14	667	02:01:30	7290	02:02:47	7367	00:01:17	77	0.0000
nopath	2	3	10	1	679	02:01:47	7307	02:02:48	7368	00:01:01	61	0.0000
nopath	3	6	2	1	667	02:01:43	7303	02:02:49	7369	00:01:06	66	0.0000
nopath	3	6	9	1	667	02:01:56	7316	02:02:50	7370	00:00:54	54	0.0000
nopath	2	4	5	1	708	02:01:49	7309	02:02:51	7371	00:01:02	62	0.0000
nopath	2	4	12	14	708	02:01:52	7312	02:02:53	7373	00:01:01	61	0.0000
nopath	2	3	6	1	679	02:01:58	7318	02:02:55	7375	00:00:57	57	0.0000
nopath	3	6	13	15	667	02:02:03	7323	02:02:55	7375	00:00:52	52	0.0000
nopath	1	2	12	14	504	02:02:09	7329	02:02:57	7377	00:00:48	48	0.0000
nopath	6	3	5	1	667	02:01:38	7298	02:03:03	7383	00:01:25	85	0.0000	00:01:04
nopath	1	7	9	1	542	02:02:24	7344	02:03:11	7391	00:00:47	47	0.0000
nopath	1	2	10	1	504	02:02:24	7344	02:03:11	7391	00:00:47	47	0.0000
nopath	2	3	5	1	679	02:02:01	7321	02:03:12	7392	00:01:11	71	0.0000
nopath	1	4	3	1	792	02:01:35	7295	02:03:16	7396	00:01:41	101	0.0000
nopath	1	2	5	1	504	02:02:42	7362	02:03:26	7406	00:00:44	44	0.0000
nopath	3	6	3	1	667	02:02:13	7333	02:03:26	7406	00:01:13	73	0.0000
nopath	3	6	12	14	667	02:02:16	7336	02:03:28	7408	00:01:12	72	0.0000
nopath	5	1	3	1	785	02:02:40	7360	02:03:46	7426	00:01:06	66	0.0000
nopath	1	3	13	15	763	02:02:33	7353	02:03:55	7435	00:01:22	82	0.0000
nopath	3	6	3	1	667	02:02:25	7345	02:03:56	7436	00:01:31	91	0.0000
nopath	1	4	5	1	792	02:02:59	7379	02:03:58	7438	00:00:59	59	0.0000
nopath	3	6	9	1	667	02:02:34	7354	02:03:58	7438	00:01:24	84	0.0000
nopath	4	1	6	1	792	02:02:46	7366	02:04:05	7445	00:01:19	79	0.0000	00:01:18
nopath	6	1	10	1	832	02:02:48	7368	02:04:11	7451	00:01:23	83	0.0000
nopath	6	1	5	1	832	02:03:19	7399	02:04:21	7461	00:01:02	62	0.0000
nopath	2	3	10	1	679	02:02:19	7339	02:04:32	7472	00:02:13	133	0.0000
nopath	4	3	5	1	375	02:04:00	7440	02:04:35	7475	00:00:35	35	0.0000
nopath	5	6	5	1	380	02:04:13	7453	02:04:46	7486	00:00:33	33	0.0000
nopath	2	7	10	1	458	02:04:05	7445	02:04:56	7496	00:00:51	51	0.0000
nopath	3	5	13	15	621	02:03:54	7434	02:04:57	7497	00:01:03	63	0.0000
nopath	5	1	13	15	785	02:04:00	7440	02:05:06	7506	00:01:06	66	0.0000	00:01:08
nopath	4	7	10	1	331	02:04:41	7481	02:05:13	7513	00:00:32	32	0.0000
nopath	2	3	13	15	679	02:03:51	7431	02:05:15	7515	00:01:24	84	0.0000
nopath	2	4	3	1	708	02:04:01	7441	02:05:16	7516	00:01:15	75	0.0000
nopath	4	2	3	1	708	02:04:25	7465	02:05:21	7521	00:00:56	56	0.0000
nopath	3	6	9	1	667	02:04:20	7460	02:05:25	7525	00:01:05	65	0.0000
nopath	3	1	9	1	763	02:04:05	7445	02:05:27	7527	00:01:22	82	0.0000
nopath	3	2	3	1	679	02:04:22	7462	02:05:30	7530	00:01:08	68	0.0000
nopath	2	1	3	1	504	02:04:49	7489	02:05:34	7534	00:00:45	45	0.0000
nopath	5	4	12	14	650	02:04:22	7462	02:05:38	7538	00:01:16	76	0.0000
nopath	2	4	3	1	708	02:04:42	7482	02:05:45	7545	00:01:03	63	0.0000
nopath	3	6	10	1	667	02:04:28	7468	02:05:45	7545	00:01:17	77	0.0000
nopath	6	2	3	1	748	02:04:51	7491	02:05:48	7548	00:00:57	57	0.0000
nopath	1	2	7	1	504	02:05:14	7514	02:05:59	7559	00:00:45	45	0.0000
nopath	3	2	3	1	679	02:04:28	7468	02:06:05	7565	00:01:37	97	0.0000	00:01:17
nopath	1	4	7	1	792	02:05:01	7501	02:06:15	7575	00:01:14	74	0.0000
nopath	6	2	5	1	748	02:05:12	7512	02:06:15	7575	00:01:03	63	0.0000
nopath	3	6	5	1	667	02:05:04	7504	02:06:16	7576	00:01:12	72	0.0000
nopath	3	6	9	1	667	02:05:19	7519	02:06:18	7578	00:00:59	59	0.0000
nopath	5	3	3	1	621	02:05:10	7510	02:06:23	7583	00:01:13	73	0.0000
nopath	3	6	3	1	667	02:05:35	7535	02:06:27	7587	00:00:52	52	0.0000
nopath	5	1	5	1	785	02:05:20	7520	02:06:28	7588	00:01:08	68	0.0000
nopath	5	1	3	1	785	02:05:22	7522	02:06:31	7591	00:01:09	69	0.0000
nopath	2	3	12	14	679	02:05:02	7502	02:06:33	7593	00:01:31	91	0.0000
nopath	4	7	9	1	331	02:05:44	7544	02:06:35	7595	00:00:51	51	0.0000
nopath	3	6	2	1	667	02:05:43	7543	02:06:45	7605	00:01:02	62	0.0000
nopath	4	2	3	1	708	02:05:39	7539	02:06:45	7605	00:01:06	66	0.0000
nopath	3	5	3	1	621	02:05:54	7554	02:06:47	7607	00:00:53	53	0.0000
nopath	1	3	12	14	763	02:05:57	7557	02:06:55	7615	00:00:58	58	0.0000
nopath	2	1	2	1	504	02:05:48	7548	02:06:57	7617	00:01:09	69	0.0000
nopath	4	6	12	14	696	02:05:50	7550	02:06:59	7619	00:01:09	69	0.0000
nopath	6	1	6	1	832	02:05:39	7539	02:07:01	7621	00:01:22	82	0.0000	00:01:11
nopath	3	6	9	1	667	02:06:08	7568	02:07:05	7625	00:00:57	57	0.0000
nopath	2	7	5	1	458	02:06:34	7594	02:07:18	7638	00:00:44	44	0.0000
nopath	1	2	2	1	504	02:06:29	7589	02:07:23	7643	00:00:54	54	0.0000
nopath	2	4	9	1	708	02:05:50	7550	02:07:25	7645	00:01:35	95	0.0000
nopath	1	3	12	14	763	02:05:58	7558	02:07:25	7645	00:01:27	87	0.0000
nopath	2	4	3	1	708	02:06:11	7571	02:07:28	7648	00:01:17	77	0.0000
nopath	6	1	12	14	832	02:06:30	7590	02:07:34	7654	00:01:04	64	0.0000
nopath	3	6	10	1	667	02:06:30	7590	02:07:36	7656	00:01:06	66	0.0000
nopath	1	3	5	1	763	02:06:04	7564	02:07:36	7656	00:01:32	92	0.0000
nopath	3	6	12	14	667	02:06:39	7599	02:07:38	7658	00:00:59	59	0.0000
nopath	3	6	3	1	667	02:06:40	7600	02:07:41	7661	00:01:01	61	0.0000
nopath	4	2	9	1	708	02:06:20	7580	02:07:45	7665	00:01:25	85	0.0000
nopath	5	6	6	1	380	02:07:05	7625	02:07:57	7677	00:00:52	52	0.0000
nopath	5	1	3	1	785	02:05:39	7539	02:08:01	7681	00:02:22	142	0.0000	00:01:33
nopath	6	4	13	15	696	02:07:05	7625	02:08:09	7689	00:01:04	64	0.0000
nopath	2	3	7	1	679	02:07:10	7630	02:08:12	7692	00:01:02	62	0.0000
nopath	2	3	3	1	679	02:07:11	7631	02:08:14	7694	00:01:03	63	0.0000
nopath	2	3	3	1	679	02:07:30	7650	02:08:25	7705	00:00:55	55	0.0000
nopath	3	6	2	1	667	02:07:27	7647	02:08:26	7706	00:00:59	59	0.0000
nopath	3	6	2	1	667	02:07:36	7656	02:08:28	7708	00:00:52	52	0.0000
nopath	3	1	5	1	763	02:07:25	7645	02:08:30	7710	00:01:05	65	0.0000
nopath	5	3	5	1	621	02:07:39	7659	02:08:32	7712	00:00:53	53	0.0000
nopath	3	4	5	1	375	02:08:03	7683	02:08:38	7718	00:00:35	35	0.0000
nopath	2	3	3	1	679	02:07:32	7652	02:08:42	7722	00:01:10	70	0.0000
nopath	2	1	2	1	504	02:08:01	7681	02:08:46	7726	00:00:45	45	0.0000
nopath	4	1	12	14	792	02:07:24	7644	02:08:48	7728	00:01:24	84	0.0000
nopath	2	3	6	1	679	02:07:59	7679	02:08:51	7731	00:00:52	52	0.0000
nopath	1	7	12	14	542	02:08:05	7685	02:08:55	7735	00:00:50	50	0.0000
nopath	2	4	13	15	708	02:08:03	7683	02:08:59	7739	00:00:56	56	0.0000
nopath	1	3	9	1	763	02:08:00	7680	02:09:05	7745	00:01:05	65	0.0000	00:01:18
nopath	3	6	9	1	667	02:07:56	7676	02:09:06	7746	00:01:10	70	0.0000
nopath	6	3	9	1	667	02:07:53	7673	02:09:25	7765	00:01:32	92	0.0000
nopath	6	7	9	1	624	02:07:26	7646	02:09:27	7767	00:02:01	121	0.0000
nopath	6	3	13	15	667	02:07:56	7676	02:09:30	7770	00:01:34	94	0.0000
nopath	5	4	6	1	650	02:08:07	7687	02:09:37	7777	00:01:30	90	0.0000
nopath	6	1	12	14	832	02:08:23	7703	02:09:42	7782	00:01:19	79	0.0000
nopath	2	4	10	1	708	02:08:36	7716	02:09:46	7786	00:01:10	70	0.0000
nopath	2	4	6	1	708	02:08:48	7728	02:09:48	7788	00:01:00	60	0.0000
nopath	6	2	3	1	748	02:08:48	7728	02:09:55	7795	00:01:07	67	0.0000
nopath	2	1	9	1	504	02:09:04	7744	02:09:55	7795	00:00:51	51	0.0000
nopath	1	2	3	1	504	02:08:38	7718	02:10:01	7801	00:01:23	83	0.0000	00:00:54
nopath	5	1	6	1	785	02:09:13	7753	02:10:16	7816	00:01:03	63	0.0000
nopath	3	6	13	15	667	02:09:19	7759	02:10:29	7829	00:01:10	70	0.0000
nopath	3	6	10	1	667	02:09:24	7764	02:10:31	7831	00:01:07	67	0.0000
nopath	2	3	9	1	679	02:08:54	7734	02:10:32	7832	00:01:38	98	0.0000
nopath	1	3	2	1	763	02:09:22	7762	02:10:35	7835	00:01:13	73	0.0000
nopath	3	5	13	15	621	02:09:36	7776	02:10:35	7835	00:00:59	59	0.0000
nopath	3	6	9	1	667	02:09:45	7785	02:10:39	7839	00:00:54	54	0.0000
nopath	3	2	3	1	679	02:09:39	7779	02:10:39	7839	00:01:00	60	0.0000
nopath	1	6	9	1	832	02:09:26	7766	02:10:46	7846	00:01:20	80	0.0000
nopath	3	4	3	1	375	02:10:21	7821	02:10:58	7858	00:00:37	37	0.0000
nopath	3	7	3	1	302	02:10:25	7825	02:11:03	7863	00:00:38	38	0.0000	00:00:45
nopath	1	2	3	1	504	02:10:22	7822	02:11:07	7867	00:00:45	45	0.0000
nopath	3	2	13	15	679	02:09:58	7798	02:11:19	7879	00:01:21	81	0.0000
nopath	2	3	12	14	679	02:10:01	7801	02:11:23	7883	00:01:22	82	0.0000
nopath	3	6	5	1	667	02:10:13	7813	02:11:26	7886	00:01:13	73	0.0000
nopath	3	6	3	1	667	02:10:39	7839	02:11:31	7891	00:00:52	52	0.0000
nopath	2	4	5	1	708	02:10:40	7840	02:11:35	7895	00:00:55	55	0.0000
nopath	2	1	9	1	504	02:10:52	7852	02:11:37	7897	00:00:45	45	0.0000
nopath	5	1	3	1	785	02:10:32	7832	02:11:41	7901	00:01:09	69	0.0000
nopath	3	2	3	1	679	02:10:37	7837	02:11:45	7905	00:01:08	68	0.0000
nopath	6	5	3	1	380	02:11:19	7879	02:11:56	7916	00:00:37	37	0.0000
nopath	2	4	12	14	708	02:10:47	7847	02:12:06	7926	00:01:19	79	0.0000	00:01:14
nopath	3	6	3	1	667	02:10:55	7855	02:12:06	7926	00:01:11	71	0.0000
nopath	6	2	10	1	748	02:11:10	7870	02:12:07	7927	00:00:57	57	0.0000
nopath	3	6	12	14	667	02:11:10	7870	02:12:08	7928	00:00:58	58	0.0000
nopath	3	6	5	1	667	02:11:11	7871	02:12:10	7930	00:00:59	59	0.0000
nopath	1	3	5	1	763	02:11:19	7879	02:12:17	7937	00:00:58	58	0.0000
nopath	1	2	12	14	504	02:11:37	7897	02:12:23	7943	00:00:46	46	0.0000
nopath	6	2	5	1	748	02:11:40	7900	02:12:38	7958	00:00:58	58	0.0000
nopath	6	7	3	1	624	02:11:43	7903	02:12:39	7959	00:00:56	56	0.0000
nopath	1	2	12	14	504	02:11:55	7915	02:12:41	7961	00:00:46	46	0.0000
nopath	5	3	7	1	621	02:11:43	7903	02:12:43	7963	00:01:00	60	0.0000
nopath	1	5	3	1	785	02:11:49	7909	02:12:49	7969	00:01:00	60	0.0000
nopath	1	3	5	1	763	02:11:51	7911	02:13:02	7982	00:01:11	71	0.0000	00:01:07
nopath	3	6	9	1	667	02:12:04	7924	02:13:06	7986	00:01:02	62	0.0000
nopath	5	1	3	1	785	02:12:02	7922	02:13:11	7991	00:01:09	69	0.0000
nopath	3	6	13	15	667	02:12:20	7940	02:13:11	7991	00:00:51	51	0.0000
nopath	2	3	7	1	679	02:11:23	7883	02:13:16	7996	00:01:53	113	0.0000
nopath	2	3	12	14	679	02:12:04	7924	02:13:19	7999	00:01:15	75	0.0000
nopath	1	3	3	1	763	02:12:11	7931	02:13:25	8005	00:01:14	74	0.0000
nopath	6	1	9	1	832	02:12:23	7943	02:13:35	8015	00:01:12	72	0.0000
nopath	6	3	10	1	667	02:13:01	7981	02:13:50	8030	00:00:49	49	0.0000
nopath	4	1	12	14	792	02:12:51	7971	02:13:57	8037	00:01:06	66	0.0000
nopath	1	3	3	1	763	02:12:39	7959	02:14:02	8042	00:01:23	83	0.0000	00:01:18
nopath	3	6	5	1	667	02:12:31	7951	02:14:05	8045	00:01:34	94	0.0000
nopath	1	4	3	1	792	02:12:44	7964	02:14:06	8046	00:01:22	82	0.0000
nopath	3	6	10	1	667	02:13:08	7988	02:14:07	8047	00:00:59	59	0.0000
nopath	2	3	3	1	679	02:13:06	7986	02:14:07	8047	00:01:01	61	0.0000
nopath	6	1	12	14	832	02:13:06	7986	02:14:10	8050	00:01:04	64	0.0000
nopath	3	5	9	1	621	02:13:23	8003	02:14:15	8055	00:00:52	52	0.0000
nopath	4	2	5	1	708	02:13:38	8018	02:14:30	8070	00:00:52	52	0.0000
nopath	2	6	13	15	748	02:13:13	7993	02:14:39	8079	00:01:26	86	0.0000
nopath	1	3	9	1	763	02:13:21	8001	02:14:42	8082	00:01:21	81	0.0000
nopath	4	1	2	1	792	02:13:41	8021	02:14:47	8087	00:01:06	66	0.0000
nopath	2	3	12	14	679	02:13:43	8023	02:14:47	8087	00:01:04	64	0.0000
nopath	5	1	2	1	785	02:13:42	8022	02:15:01	8101	00:01:19	79	0.0000	00:01:10
nopath	5	3	12	14	621	02:13:57	8037	02:15:14	8114	00:01:17	77	0.0000
nopath	3	6	10	1	667	02:13:58	8038	02:15:16	8116	00:01:18	78	0.0000
nopath	2	3	3	1	679	02:14:05	8045	02:15:22	8122	00:01:17	77	0.0000
nopath	2	4	9	1	708	02:14:21	8061	02:15:27	8127	00:01:06	66	0.0000
nopath	3	6	12	14	667	02:14:25	8065	02:15:28	8128	00:01:03	63	0.0000
nopath	5	1	3	1	785	02:14:19	8059	02:15:30	8130	00:01:11	71	0.0000
nopath	2	4	10	1	708	02:14:34	8074	02:15:30	8130	00:00:56	56	0.0000
nopath	3	6	3	1	667	02:14:28	8068	02:15:32	8132	00:01:04	64	0.0000
nopath	3	2	13	15	679	02:14:35	8075	02:15:42	8142	00:01:07	67	0.0000
nopath	5	7	5	1	577	02:14:35	8075	02:15:47	8147	00:01:12	72	0.0000
nopath	2	4	12	14	708	02:15:04	8104	02:15:57	8157	00:00:53	53	0.0000
nopath	6	1	5	1	832	02:14:47	8087	02:16:01	8161	00:01:14	74	0.0000	00:01:10
nopath	2	3	3	1	679	02:15:10	8110	02:16:03	8163	00:00:53	53	0.0000
nopath	5	2	5	1	701	02:14:45	8085	02:16:10	8170	00:01:25	85	0.0000
nopath	1	2	6	1	504	02:15:28	8128	02:16:13	8173	00:00:45	45	0.0000
nopath	3	6	3	1	667	02:14:59	8099	02:16:16	8176	00:01:17	77	0.0000
nopath	3	7	6	1	302	02:15:45	8145	02:16:21	8181	00:00:36	36	0.0000
nopath	4	2	3	1	708	02:15:32	8132	02:16:25	8185	00:00:53	53	0.0000
nopath	5	4	5	1	650	02:15:32	8132	02:16:32	8192	00:01:00	60	0.0000
nopath	3	6	12	14	667	02:15:27	8127	02:16:36	8196	00:01:09	69	0.0000
nopath	2	1	3	1	504	02:15:38	8138	02:16:37	8197	00:00:59	59	0.0000
nopath	2	7	3	1	458	02:15:46	8146	02:16:37	8197	00:00:51	51	0.0000
nopath	3	5	12	14	621	02:15:46	8146	02:16:42	8202	00:00:56	56	0.0000
nopath	3	6	9	1	667	02:15:58	8158	02:16:48	8208	00:00:50	50	0.0000
nopath	5	1	3	1	785	02:15:37	8137	02:16:51	8211	00:01:14	74	0.0000
nopath	3	6	8	1	667	02:16:07	8167	02:16:56	8216	00:00:49	49	0.0000
nopath	5	1	5	1	785	02:15:58	8158	02:17:00	8220	00:01:02	62	0.0000	00:01:09
nopath	1	2	13	15	504	02:15:38	8138	02:17:05	8225	00:01:27	87	0.0000
nopath	6	1	10	1	832	02:15:47	8147	02:17:05	8225	00:01:18	78	0.0000
nopath	3	6	3	1	667	02:16:16	8176	02:17:05	8225	00:00:49	49	0.0000
nopath	1	2	9	1	504	02:16:17	8177	02:17:17	8237	00:01:00	60	0.0000
nopath	1	4	12	14	792	02:16:15	8175	02:17:22	8242	00:01:07	67	0.0000
nopath	1	3	5	1	763	02:16:16	8176	02:17:25	8245	00:01:09	69	0.0000
nopath	1	3	5	1	763	02:16:40	8200	02:17:41	8261	00:01:01	61	0.0000
nopath	2	3	3	1	679	02:16:12	8172	02:17:46	8266	00:01:34	94	0.0000
nopath	2	3	3	1	679	02:16:40	8200	02:17:49	8269	00:01:09	69	0.0000
nopath	5	1	3	1	785	02:16:42	8202	02:17:51	8271	00:01:09	69	0.0000
nopath	4	1	5	1	792	02:16:57	8217	02:18:04	8284	00:01:07	67	0.0000	00:01:10
nopath	2	1	5	1	504	02:17:26	8246	02:18:10	8290	00:00:44	44	0.0000
nopath	3	6	10	1	667	02:16:53	8213	02:18:24	8304	00:01:31	91	0.0000
nopath	1	4	9	1	792	02:17:01	8221	02:18:25	8305	00:01:24	84	0.0000
nopath	2	4	3	1	708	02:17:21	8241	02:18:27	8307	00:01:06	66	0.0000
nopath	3	6	3	1	667	02:17:00	8220	02:18:28	8308	00:01:28	88	0.0000
nopath	4	3	9	1	375	02:17:57	8277	02:18:31	8311	00:00:34	34	0.0000
nopath	3	6	9	1	667	02:17:26	8246	02:18:31	8311	00:01:05	65	0.0000
nopath	6	2	10	1	748	02:17:38	8258	02:18:35	8315	00:00:57	57	0.0000
nopath	1	3	10	1	763	02:17:19	8239	02:18:52	8332	00:01:33	93	0.0000
nopath	4	7	7	1	331	02:18:22	8302	02:18:54	8334	00:00:32	32	0.0000
nopath	3	6	13	15	667	02:18:05	8285	02:19:10	8350	00:01:05	65	0.0000	00:01:04
nopath	5	2	12	14	701	02:17:50	8270	02:19:11	8351	00:01:21	81	0.0000
nopath	5	1	9	1	785	02:18:03	8283	02:19:19	8359	00:01:16	76	0.0000
nopath	5	6	9	1	380	02:18:40	8320	02:19:27	8367	00:00:47	47	0.0000
nopath	1	3	6	1	763	02:18:11	8291	02:19:32	8372	00:01:21	81	0.0000
nopath	3	6	12	14	667	02:18:09	8289	02:19:37	8377	00:01:28	88	0.0000
nopath	3	6	12	14	667	02:18:46	8326	02:19:39	8379	00:00:53	53	0.0000
nopath	2	3	10	1	679	02:18:26	8306	02:19:46	8386	00:01:20	80	0.0000
nopath	2	3	12	14	679	02:18:46	8326	02:19:49	8389	00:01:03	63	0.0000
nopath	6	1	5	1	832	02:18:24	8304	02:19:51	8391	00:01:27	87	0.0000
nopath	2	3	5	1	679	02:18:59	8339	02:19:52	8392	00:00:53	53	0.0000
nopath	1	2	5	1	504	02:19:11	8351	02:19:55	8395	00:00:44	44	0.0000
nopath	5	3	3	1	621	02:19:12	8352	02:20:03	8403	00:00:51	51	0.0000	00:01:07
nopath	5	7	12	14	577	02:19:27	8367	02:20:22	8422	00:00:55	55	0.0000
nopath	6	3	7	1	667	02:19:08	8348	02:20:33	8433	00:01:25	85	0.0000
nopath	3	6	5	1	667	02:19:04	8344	02:20:36	8436	00:01:32	92	0.0000
nopath	3	6	12	14	667	02:19:28	8368	02:20:39	8439	00:01:11	71	0.0000
nopath	3	2	13	15	679	02:19:25	8365	02:20:39	8439	00:01:14	74	0.0000
nopath	2	3	12	14	679	02:19:00	8340	02:20:43	8443	00:01:43	103	0.0000
nopath	3	6	3	1	667	02:19:36	8376	02:20:45	8445	00:01:09	69	0.0000
nopath	2	1	12	14	504	02:19:58	8398	02:20:46	8446	00:00:48	48	0.0000
nopath	2	4	13	15	708	02:19:43	8383	02:20:50	8450	00:01:07	67	0.0000
nopath	2	4	9	1	708	02:19:56	8396	02:20:52	8452	00:00:56	56	0.0000
nopath	6	2	9	1	748	02:19:43	8383	02:20:55	8455	00:01:12	72	0.0000
nopath	3	1	13	15	763	02:19:31	8371	02:20:56	8456	00:01:25	85	0.0000
nopath	5	3	3	1	621	02:19:54	8394	02:21:03	8463	00:01:09	69	0.0000	00:01:09
nopath	3	2	9	1	679	02:19:36	8376	02:21:05	8465	00:01:29	89	0.0000
nopath	1	7	5	1	542	02:19:43	8383	02:21:07	8467	00:01:24	84	0.0000
nopath	3	4	9	1	375	02:20:23	8423	02:21:10	8470	00:00:47	47	0.0000
nopath	2	1	13	15	504	02:20:18	8418	02:21:18	8478	00:01:00	60	0.0000
nopath	2	3	12	14	679	02:20:09	8409	02:21:24	8484	00:01:15	75	0.0000
nopath	2	4	2	1	708	02:19:59	8399	02:21:25	8485	00:01:26	86	0.0000
nopath	5	1	3	1	785	02:20:04	8404	02:21:26	8486	00:01:22	82	0.0000
nopath	5	3	5	1	621	02:20:41	8441	02:21:32	8492	00:00:51	51	0.0000
nopath	3	6	3	1	667	02:20:42	8442	02:21:33	8493	00:00:51	51	0.0000
nopath	3	6	3	1	667	02:20:43	8443	02:21:35	8495	00:00:52	52	0.0000
nopath	3	2	3	1	679	02:20:19	8419	02:21:35	8495	00:01:16	76	0.0000
nopath	4	7	3	1	331	02:21:21	8481	02:21:54	8514	00:00:33	33	0.0000
nopath	6	1	12	14	832	02:20:37	8437	02:21:55	8515	00:01:18	78	0.0000
nopath	2	4	6	1	708	02:21:03	8463	02:21:56	8516	00:00:53	53	0.0000
nopath	3	6	13	15	667	02:21:00	8460	02:21:57	8517	00:00:57	57	0.0000
nopath	1	3	9	1	763	02:21:05	8465	02:22:04	8524	00:00:59	59	0.0000	00:01:14
nopath	3	1	2	1	763	02:20:50	8450	02:22:19	8539	00:01:29	89	0.0000
nopath	1	3	9	1	763	02:21:06	8466	02:22:22	8542	00:01:16	76	0.0000
nopath	2	7	5	1	458	02:21:45	8505	02:22:24	8544	00:00:39	39	0.0000
nopath	2	3	3	1	679	02:21:18	8478	02:22:27	8547	00:01:09	69	0.0000
nopath	2	3	5	1	679	02:21:29	8489	02:22:29	8549	00:01:00	60	0.0000
nopath	2	3	3	1	679	02:21:33	8493	02:22:32	8552	00:00:59	59	0.0000
nopath	1	7	12	14	542	02:21:38	8498	02:22:33	8553	00:00:55	55	0.0000
nopath	6	1	3	1	832	02:21:30	8490	02:22:34	8554	00:01:04	64	0.0000
nopath	3	6	5	1	667	02:21:23	8483	02:22:34	8554	00:01:11	71	0.0000
nopath	1	2	3	1	504	02:21:49	8509	02:22:35	8555	00:00:46	46	0.0000
nopath	3	6	13	15	667	02:21:37	8497	02:22:37	8557	00:01:00	60	0.0000
nopath	6	3	12	14	667	02:21:43	8503	02:22:44	8564	00:01:01	61	0.0000
nopath	6	3	3	1	667	02:21:58	8518	02:22:48	8568	00:00:50	50	0.0000
nopath	2	1	10	1	504	02:21:49	8509	02:22:57	8577	00:01:08	68	0.0000
nopath	2	4	9	1	708	02:22:09	8529	02:23:09	8589	00:01:00	60	0.0000	00:01:02
nopath	2	3	2	1	679	02:22:09	8529	02:23:11	8591	00:01:02	62	0.0000
nopath	5	1	9	1	785	02:22:03	8523	02:23:16	8596	00:01:13	73	0.0000
nopath	3	6	13	15	667	02:21:58	8518	02:23:18	8598	00:01:20	80	0.0000
nopath	3	6	9	1	667	02:22:14	8534	02:23:20	8600	00:01:06	66	0.0000
nopath	2	4	12	14	708	02:22:26	8546	02:23:20	8600	00:00:54	54	0.0000
nopath	1	3	13	15	763	02:22:20	8540	02:23:30	8610	00:01:10	70	0.0000
nopath	6	1	12	14	832	02:22:37	8557	02:23:40	8620	00:01:03	63	0.0000
nopath	3	2	9	1	679	02:21:55	8515	02:23:45	8625	00:01:50	110	0.0000
nopath	5	6	3	1	380	02:23:15	8595	02:23:49	8629	00:00:34	34	0.0000
nopath	1	2	12	14	504	02:22:57	8577	02:24:02	8642	00:01:05	65	0.0000	00:00:53
nopath	3	6	9	1	667	02:22:49	8569	02:24:06	8646	00:01:17	77	0.0000
nopath	5	4	13	15	650	02:22:54	8574	02:24:07	8647	00:01:13	73	0.0000
nopath	3	5	3	1	621	02:23:12	8592	02:24:08	8648	00:00:56	56	0.0000
nopath	5	1	12	14	785	02:23:03	8583	02:24:10	8650	00:01:07	67	0.0000
nopath	3	6	9	1	667	02:23:18	8598	02:24:11	8651	00:00:53	53	0.0000
nopath	2	3	3	1	679	02:23:08	8588	02:24:12	8652	00:01:04	64	0.0000
nopath	3	6	9	1	667	02:23:26	8606	02:24:16	8656	00:00:50	50	0.0000
nopath	3	6	5	1	667	02:23:29	8609	02:24:20	8660	00:00:51	51	0.0000
nopath	4	2	3	1	708	02:23:05	8585	02:24:25	8665	00:01:20	80	0.0000
nopath	1	3	9	1	763	02:23:31	8611	02:24:33	8673	00:01:02	62	0.0000
nopath	6	2	3	1	748	02:23:12	8592	02:24:35	8675	00:01:23	83	0.0000
nopath	4	2	3	1	708	02:23:06	8586	02:24:45	8685	00:01:39	99	0.0000
nopath	3	5	12	14	621	02:23:52	8632	02:24:46	8686	00:00:54	54	0.0000
nopath	2	3	9	1	679	02:23:30	8610	02:24:47	8687	00:01:17	77	0.0000
nopath	3	6	13	15	667	02:23:57	8637	02:24:49	8689	00:00:52	52	0.0000
nopath	1	5	9	1	785	02:23:41	8621	02:25:03	8703	00:01:22	82	0.0000	00:01:13
nopath	4	1	12	14	792	02:23:59	8639	02:25:04	8704	00:01:05	65	0.0000
nopath	6	2	12	14	748	02:24:03	8643	02:25:11	8711	00:01:08	68	0.0000
nopath	5	1	3	1	785	02:23:31	8611	02:25:11	8711	00:01:40	100	0.0000
nopath	2	5	12	14	701	02:23:57	8637	02:25:13	8713	00:01:16	76	0.0000
nopath	1	2	10	1	504	02:24:22	8662	02:25:14	8714	00:00:52	52	0.0000
nopath	1	4	3	1	792	02:24:30	8670	02:25:34	8734	00:01:04	64	0.0000
nopath	3	6	5	1	667	02:24:34	8674	02:25:36	8736	00:01:02	62	0.0000
nopath	2	4	3	1	708	02:24:28	8668	02:25:47	8747	00:01:19	79	0.0000
nopath	1	2	3	1	504	02:25:04	8704	02:25:48	8748	00:00:44	44	0.0000
nopath	2	4	3	1	708	02:24:33	8673	02:25:49	8749	00:01:16	76	0.0000
nopath	1	3	9	1	763	02:24:57	8697	02:25:58	8758	00:01:01	61	0.0000
nopath	2	6	3	1	748	02:24:25	8665	02:26:06	8766	00:01:41	101	0.0000	00:01:33
nopath	5	3	5	1	621	02:24:22	8662	02:26:13	8773	00:01:51	111	0.0000
nopath	3	6	12	14	667	02:24:51	8691	02:26:17	8777	00:01:26	86	0.0000
nopath	5	3	3	1	621	02:25:23	8723	02:26:18	8778	00:00:55	55	0.0000
nopath	5	1	13	15	785	02:24:25	8665	02:26:19	8779	00:01:54	114	0.0000
nopath	5	1	12	14	785	02:25:17	8717	02:26:21	8781	00:01:04	64	0.0000
nopath	6	7	12	14	624	02:24:31	8671	02:26:21	8781	00:01:50	110	0.0000
nopath	6	5	5	1	380	02:25:38	8738	02:26:23	8783	00:00:45	45	0.0000
nopath	3	6	9	1	667	02:25:38	8738	02:26:36	8796	00:00:58	58	0.0000
nopath	4	1	12	14	792	02:25:25	8725	02:26:36	8796	00:01:11	71	0.0000
nopath	3	7	12	14	302	02:26:05	8765	02:26:38	8798	00:00:33	33	0.0000
nopath	6	4	12	14	696	02:24:40	8680	02:26:39	8799	00:01:59	119	0.0000
nopath	3	6	13	15	667	02:25:39	8739	02:26:42	8802	00:01:03	63	0.0000
nopath	1	3	12	14	763	02:25:19	8719	02:26:43	8803	00:01:24	84	0.0000
nopath	3	6	13	15	667	02:25:40	8740	02:26:44	8804	00:01:04	64	0.0000
nopath	1	3	6	1	763	02:25:20	8720	02:26:46	8806	00:01:26	86	0.0000
nopath	3	6	6	1	667	02:25:46	8746	02:26:47	8807	00:01:01	61	0.0000
nopath	2	4	3	1	708	02:25:31	8731	02:26:49	8809	00:01:18	78	0.0000
nopath	3	2	3	1	679	02:25:44	8744	02:26:50	8810	00:01:06	66	0.0000
nopath	2	1	3	1	504	02:26:14	8774	02:26:55	8815	00:00:41	41	0.0000
nopath	6	2	12	14	748	02:25:05	8705	02:26:56	8816	00:01:51	111	0.0000
nopath	3	6	10	1	667	02:26:02	8762	02:26:57	8817	00:00:55	55	0.0000
nopath	3	2	9	1	679	02:26:01	8761	02:27:05	8825	00:01:04	64	0.0000	00:01:15
nopath	4	7	4	1	331	02:26:49	8809	02:27:20	8840	00:00:31	31	0.0000
nopath	1	2	3	1	504	02:26:19	8779	02:27:21	8841	00:01:02	62	0.0000
nopath	2	3	5	1	679	02:26:32	8792	02:27:25	8845	00:00:53	53	0.0000
nopath	3	5	3	1	621	02:26:31	8791	02:27:25	8845	00:00:54	54	0.0000
nopath	5	1	6	1	785	02:26:34	8794	02:27:35	8855	00:01:01	61	0.0000
nopath	1	3	12	14	763	02:26:39	8799	02:27:41	8861	00:01:02	62	0.0000
nopath	6	1	6	1	832	02:26:48	8808	02:28:01	8881	00:01:13	73	0.0000	00:01:13
nopath	6	2	5	1	748	02:27:03	8823	02:28:02	8882	00:00:59	59	0.0000
nopath	2	4	6	1	708	02:26:53	8813	02:28:07	8887	00:01:14	74	0.0000
nopath	6	2	5	1	748	02:27:09	8829	02:28:07	8887	00:00:58	58	0.0000
nopath	2	4	12	14	708	02:27:06	8826	02:28:10	8890	00:01:04	64	0.0000
nopath	1	2	2	1	504	02:27:31	8851	02:28:16	8896	00:00:45	45	0.0000
nopath	3	6	5	1	667	02:27:23	8843	02:28:26	8906	00:01:03	63	0.0000
nopath	3	6	12	14	667	02:27:26	8846	02:28:29	8909	00:01:03	63	0.0000
nopath	1	3	6	1	763	02:27:22	8842	02:28:32	8912	00:01:10	70	0.0000
nopath	5	2	3	1	701	02:27:30	8850	02:28:35	8915	00:01:05	65	0.0000
nopath	2	1	3	1	504	02:27:51	8871	02:28:36	8916	00:00:45	45	0.0000
nopath	4	1	9	1	792	02:27:31	8851	02:28:38	8918	00:01:07	67	0.0000
nopath	5	1	10	1	785	02:27:38	8858	02:28:43	8923	00:01:05	65	0.0000
nopath	3	6	5	1	667	02:27:31	8851	02:28:46	8926	00:01:15	75	0.0000
nopath	5	1	3	1	785	02:27:47	8867	02:28:48	8928	00:01:01	61	0.0000
nopath	2	4	12	14	708	02:27:44	8864	02:28:48	8928	00:01:04	64	0.0000
nopath	3	6	12	14	667	02:27:57	8877	02:28:49	8929	00:00:52	52	0.0000
nopath	1	3	6	1	763	02:28:06	8886	02:29:12	8952	00:01:06	66	0.0000	00:01:10
nopath	2	3	9	1	679	02:27:53	8873	02:29:17	8957	00:01:24	84	0.0000
nopath	2	3	10	1	679	02:27:54	8874	02:29:20	8960	00:01:26	86	0.0000
nopath	2	3	5	1	679	02:27:56	8876	02:29:22	8962	00:01:26	86	0.0000
nopath	2	3	9	1	679	02:28:16	8896	02:29:24	8964	00:01:08	68	0.0000
nopath	3	6	12	14	667	02:28:29	8909	02:29:26	8966	00:00:57	57	0.0000
nopath	3	4	3	1	375	02:28:47	8927	02:29:38	8978	00:00:51	51	0.0000
nopath	6	7	12	14	624	02:28:31	8911	02:29:38	8978	00:01:07	67	0.0000
nopath	1	2	9	1	504	02:28:59	8939	02:29:42	8982	00:00:43	43	0.0000
nopath	2	3	12	14	679	02:28:28	8908	02:29:53	8993	00:01:25	85	0.0000
nopath	1	4	6	1	792	02:28:31	8911	02:29:56	8996	00:01:25	85	0.0000
nopath	3	6	2	1	667	02:28:42	8922	02:29:56	8996	00:01:14	74	0.0000
nopath	3	6	3	1	667	02:28:58	8938	02:29:59	8999	00:01:01	61	0.0000
nopath	6	1	12	14	832	02:28:57	8937	02:30:00	9000	00:01:03	63	0.0000	00:01:03
nopath	3	6	3	1	667	02:29:03	8943	02:30:02	9002	00:00:59	59	0.0000
nopath	3	6	3	1	667	02:29:09	8949	02:30:04	9004	00:00:55	55	0.0000
nopath	5	7	5	1	577	02:28:59	8939	02:30:07	9007	00:01:08	68	0.0000
nopath	3	6	5	1	667	02:29:22	8962	02:30:36	9036	00:01:14	74	0.0000
nopath	2	4	10	1	708	02:29:16	8956	02:30:36	9036	00:01:20	80	0.0000
nopath	6	1	9	1	832	02:29:15	8955	02:30:41	9041	00:01:26	86	0.0000
nopath	5	3	3	1	621	02:29:32	8972	02:30:43	9043	00:01:11	71	0.0000
nopath	4	2	12	14	708	02:29:44	8984	02:30:46	9046	00:01:02	62	0.0000
nopath	6	3	10	1	667	02:29:41	8981	02:30:53	9053	00:01:12	72	0.0000
nopath	2	3	5	1	679	02:29:41	8981	02:31:02	9062	00:01:21	81	0.0000	00:01:14
nopath	3	2	3	1	679	02:30:10	9010	02:31:15	9075	00:01:05	65	0.0000
nopath	3	6	3	1	667	02:30:05	9005	02:31:16	9076	00:01:11	71	0.0000
nopath	3	6	9	1	667	02:30:21	9021	02:31:18	9078	00:00:57	57	0.0000
nopath	5	3	2	1	621	02:30:28	9028	02:31:18	9078	00:00:50	50	0.0000
nopath	5	7	3	1	577	02:30:06	9006	02:31:19	9079	00:01:13	73	0.0000
nopath	2	3	12	14	679	02:30:03	9003	02:31:23	9083	00:01:20	80	0.0000
nopath	6	3	12	14	667	02:30:09	9009	02:31:33	9093	00:01:24	84	0.0000
nopath	3	6	5	1	667	02:30:31	9031	02:31:35	9095	00:01:04	64	0.0000
nopath	1	7	12	14	542	02:30:34	9034	02:31:36	9096	00:01:02	62	0.0000
nopath	3	6	12	14	667	02:30:39	9039	02:31:39	9099	00:01:00	60	0.0000
nopath	1	3	5	1	763	02:30:23	9023	02:31:42	9102	00:01:19	79	0.0000
nopath	2	4	5	1	708	02:30:47	9047	02:31:46	9106	00:00:59	59	0.0000
nopath	6	2	3	1	748	02:30:50	9050	02:31:49	9109	00:00:59	59	0.0000
nopath	6	1	12	14	832	02:30:46	9046	02:31:51	9111	00:01:05	65	0.0000
nopath	3	6	3	1	667	02:30:50	9050	02:31:56	9116	00:01:06	66	0.0000
nopath	3	6	12	14	667	02:31:04	9064	02:31:58	9118	00:00:54	54	0.0000
nopath	4	2	12	14	708	02:30:39	9039	02:32:06	9126	00:01:27	87	0.0000	00:01:12
nopath	6	1	12	14	832	02:31:15	9075	02:32:20	9140	00:01:05	65	0.0000
nopath	1	2	12	14	504	02:31:24	9084	02:32:24	9144	00:01:00	60	0.0000
nopath	5	6	9	1	380	02:31:48	9108	02:32:27	9147	00:00:39	39	0.0000
nopath	2	3	9	1	679	02:31:25	9085	02:32:44	9164	00:01:19	79	0.0000
nopath	2	4	7	1	708	02:31:18	9078	02:32:45	9165	00:01:27	87	0.0000
nopath	3	6	5	1	667	02:31:50	9110	02:32:45	9165	00:00:55	55	0.0000
nopath	1	3	12	14	763	02:31:20	9080	02:32:46	9166	00:01:26	86	0.0000
nopath	3	5	10	1	621	02:31:50	9110	02:32:47	9167	00:00:57	57	0.0000
nopath	2	1	13	15	504	02:31:34	9094	02:32:48	9168	00:01:14	74	0.0000
nopath	4	1	5	1	792	02:31:39	9099	02:32:50	9170	00:01:11	71	0.0000
nopath	5	1	6	1	785	02:31:33	9093	02:32:52	9172	00:01:19	79	0.0000
nopath	3	6	2	1	667	02:31:55	9115	02:32:53	9173	00:00:58	58	0.0000
nopath	3	6	5	1	667	02:32:06	9126	02:32:57	9177	00:00:51	51	0.0000
nopath	5	1	12	14	785	02:31:50	9110	02:32:59	9179	00:01:09	69	0.0000
nopath	6	3	10	1	667	02:31:46	9106	02:33:06	9186	00:01:20	80	0.0000	00:01:14
nopath	3	2	12	14	679	02:31:54	9114	02:33:06	9186	00:01:12	72	0.0000
nopath	1	3	12	14	763	02:31:51	9111	02:33:13	9193	00:01:22	82	0.0000
nopath	1	4	10	1	792	02:32:11	9131	02:33:16	9196	00:01:05	65	0.0000
nopath	3	6	5	1	667	02:32:25	9145	02:33:26	9206	00:01:01	61	0.0000
nopath	2	4	3	1	708	02:31:53	9113	02:33:27	9207	00:01:34	94	0.0000
nopath	2	3	9	1	679	02:32:07	9127	02:33:28	9208	00:01:21	81	0.0000
nopath	6	1	9	1	832	02:31:32	9092	02:33:31	9211	00:01:59	119	0.0000
nopath	5	2	3	1	701	02:32:25	9145	02:33:32	9212	00:01:07	67	0.0000
nopath	2	3	3	1	679	02:32:41	9161	02:33:33	9213	00:00:52	52	0.0000
nopath	1	2	8	1	504	02:32:19	9139	02:33:35	9215	00:01:16	76	0.0000
nopath	5	3	3	1	621	02:32:19	9139	02:33:45	9225	00:01:26	86	0.0000
nopath	6	7	3	1	624	02:32:05	9125	02:33:47	9227	00:01:42	102	0.0000
nopath	1	3	10	1	763	02:32:43	9163	02:33:53	9233	00:01:10	70	0.0000
nopath	1	2	9	1	504	02:33:15	9195	02:33:58	9238	00:00:43	43	0.0000
nopath	2	7	3	1	458	02:33:18	9198	02:34:14	9254	00:00:56	56	0.0000	00:00:51
nopath	3	6	4	1	667	02:33:03	9183	02:34:16	9256	00:01:13	73	0.0000
nopath	5	3	12	14	621	02:33:27	9207	02:34:17	9257	00:00:50	50	0.0000
nopath	3	7	3	1	302	02:33:42	9222	02:34:21	9261	00:00:39	39	0.0000
nopath	3	4	3	1	375	02:33:52	9232	02:34:30	9270	00:00:38	38	0.0000
nopath	3	5	10	1	621	02:33:29	9209	02:34:35	9275	00:01:06	66	0.0000
nopath	2	4	7	1	708	02:33:29	9209	02:34:35	9275	00:01:06	66	0.0000
nopath	5	1	12	14	785	02:33:35	9215	02:34:36	9276	00:01:01	61	0.0000
nopath	1	4	7	1	792	02:33:41	9221	02:34:40	9280	00:00:59	59	0.0000
nopath	1	2	5	1	504	02:33:56	9236	02:34:41	9281	00:00:45	45	0.0000
nopath	4	3	12	14	375	02:33:45	9225	02:34:43	9283	00:00:58	58	0.0000
nopath	5	1	3	1	785	02:33:41	9221	02:34:56	9296	00:01:15	75	0.0000
nopath	1	6	13	15	832	02:33:24	9204	02:34:59	9299	00:01:35	95	0.0000
nopath	4	2	5	1	708	02:33:40	9220	02:35:05	9305	00:01:25	85	0.0000	00:01:25
nopath	3	6	3	1	667	02:33:52	9232	02:35:06	9306	00:01:14	74	0.0000
nopath	5	4	5	1	650	02:34:04	9244	02:35:08	9308	00:01:04	64	0.0000
nopath	1	3	3	1	763	02:33:54	9234	02:35:12	9312	00:01:18	78	0.0000
nopath	3	6	12	14	667	02:34:02	9242	02:35:19	9319	00:01:17	77	0.0000
nopath	3	6	2	1	667	02:34:03	9243	02:35:23	9323	00:01:20	80	0.0000
[truncated: 1,078 more rows]
