# Supplementary material for: Supervised learning from human performance at the computationally hard problem of optimal traffic signal control on a network of junctions
Source: R Soc Open Sci. 2014 Dec 24;1(4):140211. doi: 10.1098/rsos.140211 (PMC4448775; doi:10.1098/rsos.140211)
Supplement: 1. simulationData.zip - This zipped folder contains the simulation configuration files for the traffic microsimulation models used in the paper, as well as the raw data output from the simulations. The data are organised into a folder structure with README.txt files used to provide guidance on the c [file rsos140211supp1.zip › simulationData/multiJunctionModel/TD/run-009/trips-ALL.csv]

Path	From Zone	To Zone	Vehicle Type	Base Vehicle Type	Distance (m)	Departure Time (HH:MM:SS)	Departure Time (s)	Arrival Time (HH:MM:SS)	Arrival Time (s)	Time Taken (HH:MM:SS)	Time Taken (s)	Fuel	Mean Time (HH:MM:SS)
nopath	1	2	3	1	504	00:00:55	55	00:01:38	98	00:00:43	43	0.0000	00:00:43
nopath	3	6	10	1	667	00:02:01	121	00:02:51	171	00:00:50	50	0.0000	00:00:50
nopath	3	6	3	1	667	00:02:14	134	00:03:03	183	00:00:49	49	0.0000	00:00:49
nopath	3	6	3	1	667	00:02:42	162	00:03:32	212	00:00:50	50	0.0000
nopath	1	3	7	1	763	00:02:36	156	00:03:35	215	00:00:59	59	0.0000
nopath	6	1	5	1	832	00:02:40	160	00:03:44	224	00:01:04	64	0.0000
nopath	2	3	12	14	679	00:02:14	134	00:04:17	257	00:02:03	123	0.0000	00:02:03
nopath	2	4	9	1	708	00:03:25	205	00:04:20	260	00:00:55	55	0.0000
nopath	5	1	13	15	785	00:03:13	193	00:04:25	265	00:01:12	72	0.0000
nopath	3	6	12	14	667	00:04:03	243	00:04:56	296	00:00:53	53	0.0000
nopath	3	6	9	1	667	00:04:32	272	00:05:22	322	00:00:50	50	0.0000	00:00:51
nopath	4	7	6	1	331	00:05:12	312	00:05:44	344	00:00:32	32	0.0000
nopath	3	6	13	15	667	00:05:04	304	00:05:55	355	00:00:51	51	0.0000
nopath	2	3	3	1	679	00:03:44	224	00:06:16	376	00:02:32	152	0.0000	00:02:32
nopath	1	2	5	1	504	00:05:35	335	00:06:21	381	00:00:46	46	0.0000
nopath	5	1	5	1	785	00:05:33	333	00:06:34	394	00:01:01	61	0.0000
nopath	5	6	3	1	380	00:06:14	374	00:06:46	406	00:00:32	32	0.0000
nopath	5	4	12	14	650	00:05:52	352	00:06:54	414	00:01:02	62	0.0000
nopath	1	3	9	1	763	00:05:57	357	00:07:02	422	00:01:05	65	0.0000	00:01:02
nopath	3	1	12	14	763	00:05:11	311	00:07:07	427	00:01:56	116	0.0000
nopath	2	4	5	1	708	00:06:26	386	00:07:18	438	00:00:52	52	0.0000
nopath	3	6	13	15	667	00:06:18	378	00:07:30	450	00:01:12	72	0.0000
nopath	5	3	13	15	621	00:06:33	393	00:07:36	456	00:01:03	63	0.0000
nopath	6	2	3	1	748	00:06:38	398	00:07:48	468	00:01:10	70	0.0000
nopath	3	6	3	1	667	00:07:01	421	00:07:55	475	00:00:54	54	0.0000
nopath	6	1	10	1	832	00:06:51	411	00:07:57	477	00:01:06	66	0.0000
nopath	4	2	3	1	708	00:07:14	434	00:08:17	497	00:01:03	63	0.0000	00:01:03
nopath	2	3	5	1	679	00:07:09	429	00:08:26	506	00:01:17	77	0.0000
nopath	2	3	5	1	679	00:07:13	433	00:08:28	508	00:01:15	75	0.0000
nopath	6	7	3	1	624	00:07:47	467	00:08:47	527	00:01:00	60	0.0000
nopath	3	7	3	1	302	00:07:57	477	00:08:50	530	00:00:53	53	0.0000
nopath	2	1	5	1	504	00:07:53	473	00:08:57	537	00:01:04	64	0.0000
nopath	2	7	9	1	458	00:08:01	481	00:08:57	537	00:00:56	56	0.0000
nopath	1	3	9	1	763	00:07:33	453	00:09:02	542	00:01:29	89	0.0000	00:01:29
nopath	1	3	3	1	763	00:07:39	459	00:09:05	545	00:01:26	86	0.0000
nopath	3	6	3	1	667	00:08:20	500	00:09:14	554	00:00:54	54	0.0000
nopath	1	2	3	1	504	00:08:25	505	00:09:17	557	00:00:52	52	0.0000
nopath	3	2	12	14	679	00:08:17	497	00:09:26	566	00:01:09	69	0.0000
nopath	1	4	12	14	792	00:08:13	493	00:09:36	576	00:01:23	83	0.0000
nopath	3	6	5	1	667	00:08:56	536	00:09:45	585	00:00:49	49	0.0000
nopath	2	3	12	14	679	00:08:45	525	00:09:47	587	00:01:02	62	0.0000
nopath	3	4	3	1	375	00:09:49	589	00:10:26	626	00:00:37	37	0.0000	00:00:37
nopath	4	6	10	1	696	00:09:18	558	00:10:26	626	00:01:08	68	0.0000
nopath	3	6	3	1	667	00:09:37	577	00:10:29	629	00:00:52	52	0.0000
nopath	3	5	9	1	621	00:09:40	580	00:10:32	632	00:00:52	52	0.0000
nopath	6	5	5	1	380	00:09:47	587	00:10:35	635	00:00:48	48	0.0000
nopath	2	3	13	15	679	00:09:33	573	00:10:40	640	00:01:07	67	0.0000
nopath	2	4	5	1	708	00:09:46	586	00:10:43	643	00:00:57	57	0.0000
nopath	5	1	3	1	785	00:09:45	585	00:10:45	645	00:01:00	60	0.0000
nopath	6	1	6	1	832	00:09:42	582	00:10:55	655	00:01:13	73	0.0000
nopath	3	6	3	1	667	00:10:05	605	00:11:15	675	00:01:10	70	0.0000	00:00:57
nopath	4	1	5	1	792	00:09:43	583	00:11:19	679	00:01:36	96	0.0000
nopath	3	6	3	1	667	00:10:37	637	00:11:25	685	00:00:48	48	0.0000
nopath	1	4	9	1	792	00:10:18	618	00:11:25	685	00:01:07	67	0.0000
nopath	2	1	13	15	504	00:10:36	636	00:11:26	686	00:00:50	50	0.0000
nopath	2	3	3	1	679	00:10:14	614	00:11:27	687	00:01:13	73	0.0000
nopath	2	4	5	1	708	00:10:31	631	00:11:30	690	00:00:59	59	0.0000
nopath	5	1	12	14	785	00:09:56	596	00:11:32	692	00:01:36	96	0.0000
nopath	2	3	4	1	679	00:10:44	644	00:11:37	697	00:00:53	53	0.0000
nopath	6	3	3	1	667	00:11:02	662	00:11:52	712	00:00:50	50	0.0000
nopath	4	1	3	1	792	00:11:04	664	00:12:09	729	00:01:05	65	0.0000	00:01:20
nopath	5	3	2	1	621	00:11:31	691	00:12:23	743	00:00:52	52	0.0000
nopath	3	2	13	15	679	00:11:04	664	00:12:25	745	00:01:21	81	0.0000
nopath	3	6	10	1	667	00:11:26	686	00:12:26	746	00:01:00	60	0.0000
nopath	1	2	3	1	504	00:11:42	702	00:12:41	761	00:00:59	59	0.0000
nopath	3	6	9	1	667	00:11:53	713	00:12:43	763	00:00:50	50	0.0000
nopath	2	3	3	1	679	00:11:51	711	00:12:44	764	00:00:53	53	0.0000
nopath	6	2	6	1	748	00:11:30	690	00:12:48	768	00:01:18	78	0.0000
nopath	6	1	3	1	832	00:11:57	717	00:12:59	779	00:01:02	62	0.0000
nopath	3	6	9	1	667	00:13:21	801	00:14:11	851	00:00:50	50	0.0000	00:00:52
nopath	1	3	3	1	763	00:13:27	807	00:14:25	865	00:00:58	58	0.0000
nopath	1	3	3	1	763	00:13:33	813	00:14:31	871	00:00:58	58	0.0000
nopath	1	7	5	1	542	00:13:48	828	00:14:36	876	00:00:48	48	0.0000
nopath	3	6	3	1	667	00:13:34	814	00:14:46	886	00:01:12	72	0.0000
nopath	5	1	9	1	785	00:13:40	820	00:14:56	896	00:01:16	76	0.0000
nopath	3	6	12	14	667	00:14:54	894	00:15:44	944	00:00:50	50	0.0000	00:01:01
nopath	3	6	5	1	667	00:15:05	905	00:15:53	953	00:00:48	48	0.0000
nopath	3	5	12	14	621	00:15:29	929	00:16:20	980	00:00:51	51	0.0000	00:00:51
nopath	5	7	3	1	577	00:15:53	953	00:16:50	1010	00:00:57	57	0.0000
nopath	5	1	12	14	785	00:15:56	956	00:16:57	1017	00:01:01	61	0.0000
nopath	5	3	13	15	621	00:16:16	976	00:17:07	1027	00:00:51	51	0.0000	00:00:55
nopath	2	4	3	1	708	00:14:40	880	00:17:26	1046	00:02:46	166	0.0000
nopath	6	2	12	14	748	00:15:53	953	00:17:30	1050	00:01:37	97	0.0000
nopath	3	6	5	1	667	00:16:24	984	00:17:36	1056	00:01:12	72	0.0000
nopath	6	1	9	1	832	00:16:19	979	00:17:39	1059	00:01:20	80	0.0000
nopath	5	2	13	15	701	00:16:44	1004	00:17:42	1062	00:00:58	58	0.0000
nopath	1	3	12	14	763	00:17:05	1025	00:18:04	1084	00:00:59	59	0.0000	00:01:05
nopath	2	1	12	14	504	00:16:56	1016	00:18:08	1088	00:01:12	72	0.0000
nopath	2	3	9	1	679	00:17:23	1043	00:18:18	1098	00:00:55	55	0.0000
nopath	2	4	5	1	708	00:17:26	1046	00:18:22	1102	00:00:56	56	0.0000
nopath	1	2	9	1	504	00:17:52	1072	00:18:35	1115	00:00:43	43	0.0000
nopath	3	6	13	15	667	00:18:14	1094	00:19:05	1145	00:00:51	51	0.0000	00:00:57
nopath	5	1	3	1	785	00:18:13	1093	00:19:14	1154	00:01:01	61	0.0000
nopath	2	4	13	15	708	00:17:52	1072	00:19:20	1160	00:01:28	88	0.0000
nopath	6	1	3	1	832	00:18:32	1112	00:19:36	1176	00:01:04	64	0.0000
nopath	3	6	13	15	667	00:18:54	1134	00:20:00	1200	00:01:06	66	0.0000	00:01:06
nopath	3	6	12	14	667	00:19:09	1149	00:20:02	1202	00:00:53	53	0.0000
nopath	1	3	13	15	763	00:18:18	1098	00:20:05	1205	00:01:47	107	0.0000
nopath	3	2	9	1	679	00:19:15	1155	00:20:11	1211	00:00:56	56	0.0000
nopath	6	3	9	1	667	00:19:22	1162	00:20:12	1212	00:00:50	50	0.0000
nopath	3	6	12	14	667	00:19:21	1161	00:20:14	1214	00:00:53	53	0.0000
nopath	3	6	5	1	667	00:19:29	1169	00:20:19	1219	00:00:50	50	0.0000
nopath	2	3	3	1	679	00:18:23	1103	00:20:26	1226	00:02:03	123	0.0000
nopath	4	2	9	1	708	00:19:37	1177	00:20:46	1246	00:01:09	69	0.0000
nopath	2	4	3	1	708	00:19:53	1193	00:20:57	1257	00:01:04	64	0.0000
nopath	2	3	12	14	679	00:19:55	1195	00:20:59	1259	00:01:04	64	0.0000
nopath	5	1	12	14	785	00:19:58	1198	00:21:00	1260	00:01:02	62	0.0000	00:01:08
nopath	1	2	10	1	504	00:19:48	1188	00:21:01	1261	00:01:13	73	0.0000
nopath	2	3	3	1	679	00:20:14	1214	00:21:07	1267	00:00:53	53	0.0000
nopath	2	7	3	1	458	00:20:23	1223	00:21:24	1284	00:01:01	61	0.0000
nopath	5	4	4	1	650	00:20:27	1227	00:21:28	1288	00:01:01	61	0.0000
nopath	5	1	13	15	785	00:20:11	1211	00:21:35	1295	00:01:24	84	0.0000
nopath	2	3	6	1	679	00:20:33	1233	00:21:52	1312	00:01:19	79	0.0000
nopath	1	5	5	1	785	00:20:58	1258	00:21:58	1318	00:01:00	60	0.0000
nopath	3	6	5	1	667	00:21:10	1270	00:22:06	1326	00:00:56	56	0.0000	00:00:53
nopath	6	2	13	15	748	00:21:21	1281	00:22:33	1353	00:01:12	72	0.0000
nopath	6	7	3	1	624	00:21:37	1297	00:22:35	1355	00:00:58	58	0.0000
nopath	3	6	9	1	667	00:21:41	1301	00:22:36	1356	00:00:55	55	0.0000
nopath	1	2	10	1	504	00:21:51	1311	00:22:37	1357	00:00:46	46	0.0000
nopath	3	7	3	1	302	00:22:05	1325	00:22:41	1361	00:00:36	36	0.0000
nopath	4	1	5	1	792	00:21:32	1292	00:22:54	1374	00:01:22	82	0.0000
nopath	1	3	13	15	763	00:21:31	1291	00:22:55	1375	00:01:24	84	0.0000
nopath	3	6	3	1	667	00:22:06	1326	00:23:00	1380	00:00:54	54	0.0000	00:00:54
nopath	3	1	12	14	763	00:21:49	1309	00:23:01	1381	00:01:12	72	0.0000
nopath	4	7	13	15	331	00:22:28	1348	00:23:02	1382	00:00:34	34	0.0000
nopath	3	6	3	1	667	00:22:10	1330	00:23:03	1383	00:00:53	53	0.0000
nopath	1	2	6	1	504	00:22:10	1330	00:23:09	1389	00:00:59	59	0.0000
nopath	1	3	3	1	763	00:22:35	1355	00:23:35	1415	00:01:00	60	0.0000
nopath	3	6	12	14	667	00:22:32	1352	00:23:36	1416	00:01:04	64	0.0000
nopath	1	3	3	1	763	00:22:39	1359	00:23:37	1417	00:00:58	58	0.0000
nopath	3	5	12	14	621	00:22:41	1361	00:23:39	1419	00:00:58	58	0.0000
nopath	2	1	12	14	504	00:22:50	1370	00:23:50	1430	00:01:00	60	0.0000
nopath	5	3	9	1	621	00:22:57	1377	00:23:53	1433	00:00:56	56	0.0000
nopath	2	3	3	1	679	00:22:31	1351	00:24:02	1442	00:01:31	91	0.0000	00:01:11
nopath	3	4	10	1	375	00:23:32	1412	00:24:16	1456	00:00:44	44	0.0000
nopath	1	4	5	1	792	00:23:08	1388	00:24:35	1475	00:01:27	87	0.0000
nopath	3	6	9	1	667	00:23:36	1416	00:24:38	1478	00:01:02	62	0.0000
nopath	4	2	10	1	708	00:24:07	1447	00:24:59	1499	00:00:52	52	0.0000
nopath	2	4	12	14	708	00:23:37	1417	00:25:07	1507	00:01:30	90	0.0000	00:01:16
nopath	5	1	9	1	785	00:23:39	1419	00:25:11	1511	00:01:32	92	0.0000
nopath	2	3	12	14	679	00:24:18	1458	00:25:11	1511	00:00:53	53	0.0000
nopath	5	6	12	14	380	00:24:45	1485	00:25:17	1517	00:00:32	32	0.0000
nopath	3	2	12	14	679	00:24:23	1463	00:25:20	1520	00:00:57	57	0.0000
nopath	3	6	10	1	667	00:24:16	1456	00:25:26	1526	00:01:10	70	0.0000
nopath	6	2	9	1	748	00:24:35	1475	00:25:35	1535	00:01:00	60	0.0000
nopath	3	6	13	15	667	00:24:47	1487	00:25:50	1550	00:01:03	63	0.0000
nopath	2	4	12	14	708	00:24:56	1496	00:25:54	1554	00:00:58	58	0.0000
nopath	6	1	13	15	832	00:24:40	1480	00:25:58	1558	00:01:18	78	0.0000
nopath	1	2	3	1	504	00:25:17	1517	00:26:02	1562	00:00:45	45	0.0000	00:00:52
nopath	5	3	12	14	621	00:25:25	1525	00:26:15	1575	00:00:50	50	0.0000
nopath	6	1	12	14	832	00:25:12	1512	00:26:16	1576	00:01:04	64	0.0000
nopath	1	3	12	14	763	00:25:22	1522	00:26:23	1583	00:01:01	61	0.0000
nopath	3	6	12	14	667	00:25:33	1533	00:26:23	1583	00:00:50	50	0.0000
nopath	3	2	12	14	679	00:25:05	1505	00:26:26	1586	00:01:21	81	0.0000
nopath	1	3	12	14	763	00:25:29	1529	00:26:28	1588	00:00:59	59	0.0000
nopath	1	3	3	1	763	00:25:36	1536	00:26:35	1595	00:00:59	59	0.0000
nopath	2	3	3	1	679	00:25:08	1508	00:26:46	1606	00:01:38	98	0.0000
nopath	2	1	5	1	504	00:26:00	1560	00:26:47	1607	00:00:47	47	0.0000
nopath	2	3	9	1	679	00:25:39	1539	00:26:48	1608	00:01:09	69	0.0000
nopath	5	1	9	1	785	00:25:26	1526	00:26:51	1611	00:01:25	85	0.0000
nopath	2	4	10	1	708	00:25:57	1557	00:26:53	1613	00:00:56	56	0.0000
nopath	2	5	3	1	701	00:25:48	1548	00:26:55	1615	00:01:07	67	0.0000
nopath	6	1	12	14	832	00:26:07	1567	00:27:11	1631	00:01:04	64	0.0000	00:01:08
nopath	3	6	5	1	667	00:26:46	1606	00:27:36	1656	00:00:50	50	0.0000
nopath	1	7	6	1	542	00:26:56	1616	00:27:42	1662	00:00:46	46	0.0000
nopath	1	2	12	14	504	00:27:01	1621	00:27:46	1666	00:00:45	45	0.0000
nopath	3	6	12	14	667	00:27:11	1631	00:28:01	1681	00:00:50	50	0.0000	00:00:57
nopath	3	5	2	1	621	00:27:12	1632	00:28:04	1684	00:00:52	52	0.0000
nopath	4	3	3	1	375	00:27:32	1652	00:28:06	1686	00:00:34	34	0.0000
nopath	2	1	3	1	504	00:26:26	1586	00:28:07	1687	00:01:41	101	0.0000
nopath	3	6	10	1	667	00:27:19	1639	00:28:09	1689	00:00:50	50	0.0000
nopath	2	4	12	14	708	00:27:11	1631	00:28:19	1699	00:01:08	68	0.0000
nopath	2	3	3	1	679	00:27:22	1642	00:28:20	1700	00:00:58	58	0.0000
nopath	2	6	9	1	748	00:27:32	1652	00:28:33	1713	00:01:01	61	0.0000
nopath	1	4	6	1	792	00:27:31	1651	00:28:45	1725	00:01:14	74	0.0000
nopath	5	1	12	14	785	00:27:27	1647	00:28:47	1727	00:01:20	80	0.0000
nopath	3	6	13	15	667	00:28:00	1680	00:28:57	1737	00:00:57	57	0.0000
nopath	6	2	3	1	748	00:28:16	1696	00:29:13	1753	00:00:57	57	0.0000	00:01:12
nopath	3	6	5	1	667	00:28:23	1703	00:29:15	1755	00:00:52	52	0.0000
nopath	6	5	12	14	380	00:28:32	1712	00:29:18	1758	00:00:46	46	0.0000
nopath	6	4	9	1	696	00:28:22	1702	00:29:19	1759	00:00:57	57	0.0000
nopath	5	7	5	1	577	00:28:52	1732	00:29:49	1789	00:00:57	57	0.0000
nopath	4	1	10	1	792	00:28:36	1716	00:29:54	1794	00:01:18	78	0.0000
nopath	5	2	12	14	701	00:28:52	1732	00:29:56	1796	00:01:04	64	0.0000
nopath	2	4	2	1	708	00:28:13	1693	00:30:05	1805	00:01:52	112	0.0000	00:01:13
nopath	3	6	5	1	667	00:29:18	1758	00:30:09	1809	00:00:51	51	0.0000
nopath	2	3	12	14	679	00:29:32	1772	00:30:33	1833	00:01:01	61	0.0000
nopath	3	6	3	1	667	00:29:47	1787	00:30:39	1839	00:00:52	52	0.0000
nopath	6	3	3	1	667	00:29:53	1793	00:30:43	1843	00:00:50	50	0.0000
nopath	5	6	3	1	380	00:30:10	1810	00:30:47	1847	00:00:37	37	0.0000
nopath	4	7	12	14	331	00:30:09	1809	00:30:56	1856	00:00:47	47	0.0000
nopath	4	2	10	1	708	00:30:00	1800	00:31:05	1865	00:01:05	65	0.0000	00:01:02
nopath	3	6	13	15	667	00:30:06	1806	00:31:10	1870	00:01:04	64	0.0000
nopath	1	2	12	14	504	00:30:28	1828	00:31:20	1880	00:00:52	52	0.0000
nopath	3	6	9	1	667	00:30:24	1824	00:31:25	1885	00:01:01	61	0.0000
nopath	3	6	9	1	667	00:30:34	1834	00:31:27	1887	00:00:53	53	0.0000
nopath	3	6	5	1	667	00:30:49	1849	00:31:39	1899	00:00:50	50	0.0000
nopath	2	3	12	14	679	00:30:39	1839	00:31:47	1907	00:01:08	68	0.0000
nopath	2	4	5	1	708	00:30:43	1843	00:31:50	1910	00:01:07	67	0.0000
nopath	2	1	12	14	504	00:31:18	1878	00:32:07	1927	00:00:49	49	0.0000	00:01:03
nopath	5	4	12	14	650	00:30:58	1858	00:32:10	1930	00:01:12	72	0.0000
nopath	5	1	12	14	785	00:31:16	1876	00:32:20	1940	00:01:04	64	0.0000
nopath	2	3	13	15	679	00:31:19	1879	00:32:22	1942	00:01:03	63	0.0000
nopath	2	3	5	1	679	00:31:31	1891	00:32:24	1944	00:00:53	53	0.0000
nopath	5	3	5	1	621	00:31:33	1893	00:32:33	1953	00:01:00	60	0.0000
nopath	1	2	10	1	504	00:31:51	1911	00:32:34	1954	00:00:43	43	0.0000
nopath	6	1	12	14	832	00:31:45	1905	00:32:49	1969	00:01:04	64	0.0000
nopath	6	7	12	14	624	00:32:04	1924	00:33:02	1982	00:00:58	58	0.0000	00:00:58
nopath	3	6	9	1	667	00:32:04	1924	00:33:16	1996	00:01:12	72	0.0000
nopath	4	1	3	1	792	00:32:06	1926	00:33:18	1998	00:01:12	72	0.0000
nopath	5	1	9	1	785	00:32:22	1942	00:33:31	2011	00:01:09	69	0.0000
nopath	3	4	9	1	375	00:33:06	1986	00:33:38	2018	00:00:32	32	0.0000
nopath	5	1	12	14	785	00:32:37	1957	00:33:40	2020	00:01:03	63	0.0000
nopath	2	3	10	1	679	00:32:45	1965	00:33:52	2032	00:01:07	67	0.0000
nopath	3	6	9	1	667	00:33:07	1987	00:33:58	2038	00:00:51	51	0.0000
nopath	3	6	7	1	667	00:33:24	2004	00:34:27	2067	00:01:03	63	0.0000	00:00:56
nopath	6	3	3	1	667	00:33:44	2024	00:34:33	2073	00:00:49	49	0.0000
nopath	3	6	12	14	667	00:33:55	2035	00:34:45	2085	00:00:50	50	0.0000
nopath	1	3	5	1	763	00:33:39	2019	00:34:52	2092	00:01:13	73	0.0000
nopath	2	4	12	14	708	00:33:42	2022	00:34:58	2098	00:01:16	76	0.0000
nopath	2	4	10	1	708	00:34:04	2044	00:35:01	2101	00:00:57	57	0.0000	00:01:06
nopath	6	2	5	1	748	00:34:13	2053	00:35:09	2109	00:00:56	56	0.0000
nopath	5	3	5	1	621	00:34:23	2063	00:35:13	2113	00:00:50	50	0.0000
nopath	1	3	12	14	763	00:34:09	2049	00:35:23	2123	00:01:14	74	0.0000
nopath	3	2	12	14	679	00:34:08	2048	00:35:26	2126	00:01:18	78	0.0000
nopath	1	4	5	1	792	00:34:33	2073	00:35:30	2130	00:00:57	57	0.0000
nopath	3	1	9	1	763	00:34:39	2079	00:35:50	2150	00:01:11	71	0.0000
nopath	1	3	3	1	763	00:34:38	2078	00:35:52	2152	00:01:14	74	0.0000
nopath	6	2	3	1	748	00:35:06	2106	00:36:04	2164	00:00:58	58	0.0000	00:00:57
nopath	2	7	13	15	458	00:35:23	2123	00:36:05	2165	00:00:42	42	0.0000
nopath	3	6	5	1	667	00:35:17	2117	00:36:06	2166	00:00:49	49	0.0000
nopath	2	3	5	1	679	00:35:22	2122	00:36:15	2175	00:00:53	53	0.0000
nopath	3	6	12	14	667	00:35:34	2134	00:36:25	2185	00:00:51	51	0.0000
nopath	3	6	5	1	667	00:35:36	2136	00:36:26	2186	00:00:50	50	0.0000
nopath	1	3	5	1	763	00:35:41	2141	00:36:41	2201	00:01:00	60	0.0000
nopath	1	7	12	14	542	00:35:57	2157	00:36:44	2204	00:00:47	47	0.0000
nopath	4	1	13	15	792	00:35:54	2154	00:37:03	2223	00:01:09	69	0.0000	00:01:15
nopath	2	4	3	1	708	00:35:35	2135	00:37:15	2235	00:01:40	100	0.0000
nopath	3	2	12	14	679	00:36:38	2198	00:37:31	2251	00:00:53	53	0.0000
nopath	4	2	3	1	708	00:36:41	2201	00:37:36	2256	00:00:55	55	0.0000
nopath	4	5	12	14	650	00:36:44	2204	00:37:40	2260	00:00:56	56	0.0000
nopath	1	2	9	1	504	00:36:43	2203	00:37:51	2271	00:01:08	68	0.0000
nopath	2	4	12	14	708	00:36:58	2218	00:37:55	2275	00:00:57	57	0.0000
nopath	6	1	3	1	832	00:36:58	2218	00:38:01	2281	00:01:03	63	0.0000	00:01:03
nopath	3	2	10	1	679	00:36:40	2200	00:38:05	2285	00:01:25	85	0.0000
nopath	1	3	5	1	763	00:37:15	2235	00:38:14	2294	00:00:59	59	0.0000
nopath	3	6	12	14	667	00:37:03	2223	00:38:17	2297	00:01:14	74	0.0000
nopath	2	3	3	1	679	00:37:30	2250	00:38:25	2305	00:00:55	55	0.0000
nopath	5	3	3	1	621	00:37:19	2239	00:38:33	2313	00:01:14	74	0.0000
nopath	5	1	6	1	785	00:37:37	2257	00:38:37	2317	00:01:00	60	0.0000
nopath	6	1	9	1	832	00:37:18	2238	00:38:44	2324	00:01:26	86	0.0000
nopath	1	3	12	14	763	00:37:55	2275	00:39:03	2343	00:01:08	68	0.0000	00:01:08
nopath	3	6	10	1	667	00:38:04	2284	00:39:06	2346	00:01:02	62	0.0000
nopath	3	5	12	14	621	00:38:17	2297	00:39:10	2350	00:00:53	53	0.0000
nopath	3	6	12	14	667	00:38:18	2298	00:39:14	2354	00:00:56	56	0.0000
nopath	2	3	12	14	679	00:37:43	2263	00:39:17	2357	00:01:34	94	0.0000
nopath	2	3	5	1	679	00:38:10	2290	00:39:22	2362	00:01:12	72	0.0000
nopath	1	5	12	14	785	00:38:00	2280	00:39:25	2365	00:01:25	85	0.0000
nopath	1	4	9	1	792	00:38:18	2298	00:39:26	2366	00:01:08	68	0.0000
nopath	3	7	3	1	302	00:39:11	2351	00:39:45	2385	00:00:34	34	0.0000
nopath	3	6	5	1	667	00:39:00	2340	00:39:56	2396	00:00:56	56	0.0000
nopath	3	6	6	1	667	00:39:13	2353	00:40:06	2406	00:00:53	53	0.0000	00:00:55
nopath	2	1	13	15	504	00:39:33	2373	00:40:17	2417	00:00:44	44	0.0000
nopath	1	2	12	14	504	00:39:30	2370	00:40:22	2422	00:00:52	52	0.0000
nopath	5	1	12	14	785	00:38:44	2324	00:40:22	2422	00:01:38	98	0.0000
nopath	2	3	5	1	679	00:39:02	2342	00:40:22	2422	00:01:20	80	0.0000
nopath	2	4	9	1	708	00:39:36	2376	00:40:31	2431	00:00:55	55	0.0000
nopath	3	6	10	1	667	00:39:48	2388	00:40:39	2439	00:00:51	51	0.0000
nopath	6	3	3	1	667	00:39:49	2389	00:40:42	2442	00:00:53	53	0.0000
nopath	3	6	5	1	667	00:40:22	2422	00:41:12	2472	00:00:50	50	0.0000	00:00:50
nopath	3	6	12	14	667	00:40:31	2431	00:41:21	2481	00:00:50	50	0.0000
nopath	3	6	12	14	667	00:40:43	2443	00:41:32	2492	00:00:49	49	0.0000
nopath	2	4	6	1	708	00:40:37	2437	00:41:36	2496	00:00:59	59	0.0000
nopath	2	3	3	1	679	00:40:39	2439	00:41:37	2497	00:00:58	58	0.0000
nopath	2	4	13	15	708	00:40:43	2443	00:41:42	2502	00:00:59	59	0.0000
nopath	5	6	3	1	380	00:41:11	2471	00:41:47	2507	00:00:36	36	0.0000
nopath	2	1	3	1	504	00:41:08	2468	00:41:53	2513	00:00:45	45	0.0000
nopath	3	1	5	1	763	00:40:52	2452	00:41:55	2515	00:01:03	63	0.0000
nopath	3	4	3	1	375	00:41:01	2461	00:41:56	2516	00:00:55	55	0.0000
nopath	1	2	3	1	504	00:41:31	2491	00:42:15	2535	00:00:44	44	0.0000	00:00:50
nopath	3	2	5	1	679	00:41:08	2468	00:42:20	2540	00:01:12	72	0.0000
nopath	5	7	5	1	577	00:41:27	2487	00:42:21	2541	00:00:54	54	0.0000
nopath	1	3	6	1	763	00:41:06	2466	00:42:22	2542	00:01:16	76	0.0000
nopath	4	1	2	1	792	00:41:25	2485	00:42:38	2558	00:01:13	73	0.0000
nopath	6	7	10	1	624	00:41:38	2498	00:42:42	2562	00:01:04	64	0.0000
nopath	6	1	12	14	832	00:41:31	2491	00:42:52	2572	00:01:21	81	0.0000
nopath	5	4	10	1	650	00:42:04	2524	00:43:03	2583	00:00:59	59	0.0000	00:01:03
nopath	5	1	9	1	785	00:41:50	2510	00:43:05	2585	00:01:15	75	0.0000
nopath	2	6	3	1	748	00:41:31	2491	00:43:06	2586	00:01:35	95	0.0000
nopath	1	2	13	15	504	00:42:23	2543	00:43:12	2592	00:00:49	49	0.0000
nopath	3	6	3	1	667	00:42:11	2531	00:43:16	2596	00:01:05	65	0.0000
nopath	3	6	12	14	667	00:42:29	2549	00:43:20	2600	00:00:51	51	0.0000
nopath	5	1	9	1	785	00:42:21	2541	00:43:22	2602	00:01:01	61	0.0000
nopath	5	3	9	1	621	00:42:22	2542	00:43:23	2603	00:01:01	61	0.0000
nopath	5	1	12	14	785	00:42:23	2543	00:43:28	2608	00:01:05	65	0.0000
nopath	6	3	2	1	667	00:42:13	2533	00:43:34	2614	00:01:21	81	0.0000
nopath	4	2	9	1	708	00:42:19	2539	00:43:37	2617	00:01:18	78	0.0000
nopath	3	5	5	1	621	00:42:50	2570	00:43:44	2624	00:00:54	54	0.0000
nopath	1	4	13	15	792	00:42:44	2564	00:43:46	2626	00:01:02	62	0.0000
nopath	3	6	5	1	667	00:42:52	2572	00:43:47	2627	00:00:55	55	0.0000
nopath	3	6	6	1	667	00:43:03	2583	00:43:53	2633	00:00:50	50	0.0000
nopath	2	3	9	1	679	00:42:47	2567	00:43:56	2636	00:01:09	69	0.0000
nopath	4	7	5	1	331	00:43:27	2607	00:43:58	2638	00:00:31	31	0.0000
nopath	2	4	12	14	708	00:42:54	2574	00:43:59	2639	00:01:05	65	0.0000
nopath	5	1	12	14	785	00:42:51	2571	00:44:12	2652	00:01:21	81	0.0000	00:01:15
nopath	6	2	9	1	748	00:43:17	2597	00:44:14	2654	00:00:57	57	0.0000
nopath	2	3	13	15	679	00:43:22	2602	00:44:35	2675	00:01:13	73	0.0000
nopath	3	6	9	1	667	00:43:32	2612	00:44:36	2676	00:01:04	64	0.0000
nopath	2	3	2	1	679	00:43:27	2607	00:44:37	2677	00:01:10	70	0.0000
nopath	3	6	5	1	667	00:43:39	2619	00:44:38	2678	00:00:59	59	0.0000
nopath	3	6	5	1	667	00:43:54	2634	00:44:44	2684	00:00:50	50	0.0000
nopath	2	4	9	1	708	00:43:28	2608	00:44:46	2686	00:01:18	78	0.0000
nopath	3	6	3	1	667	00:43:56	2636	00:44:47	2687	00:00:51	51	0.0000
nopath	2	3	12	14	679	00:43:42	2622	00:44:48	2688	00:01:06	66	0.0000
nopath	2	1	6	1	504	00:44:04	2644	00:44:49	2689	00:00:45	45	0.0000
nopath	1	6	3	1	832	00:43:34	2614	00:44:56	2696	00:01:22	82	0.0000
nopath	2	3	3	1	679	00:44:04	2644	00:44:57	2697	00:00:53	53	0.0000
nopath	1	3	9	1	763	00:43:41	2621	00:45:06	2706	00:01:25	85	0.0000	00:01:20
nopath	1	3	3	1	763	00:44:02	2642	00:45:07	2707	00:01:05	65	0.0000
nopath	1	2	5	1	504	00:44:23	2663	00:45:08	2708	00:00:45	45	0.0000
nopath	5	3	12	14	621	00:44:03	2643	00:45:44	2744	00:01:41	101	0.0000
nopath	1	3	12	14	763	00:44:49	2689	00:45:53	2753	00:01:04	64	0.0000
nopath	5	2	5	1	701	00:44:55	2695	00:45:54	2754	00:00:59	59	0.0000
nopath	3	6	5	1	667	00:45:01	2701	00:45:56	2756	00:00:55	55	0.0000
nopath	1	2	9	1	504	00:45:08	2708	00:45:57	2757	00:00:49	49	0.0000
nopath	3	5	5	1	621	00:45:09	2709	00:45:58	2758	00:00:49	49	0.0000
nopath	3	6	5	1	667	00:45:14	2714	00:46:03	2763	00:00:49	49	0.0000	00:00:54
nopath	5	2	9	1	701	00:45:10	2710	00:46:04	2764	00:00:54	54	0.0000
nopath	3	7	2	1	302	00:45:43	2743	00:46:17	2777	00:00:34	34	0.0000
nopath	6	2	9	1	748	00:44:34	2674	00:46:22	2782	00:01:48	108	0.0000
nopath	3	6	3	1	667	00:45:31	2731	00:46:25	2785	00:00:54	54	0.0000
nopath	6	1	12	14	832	00:44:19	2659	00:46:26	2786	00:02:07	127	0.0000
nopath	3	6	3	1	667	00:45:35	2735	00:46:28	2788	00:00:53	53	0.0000
nopath	6	4	3	1	696	00:45:28	2728	00:46:28	2788	00:01:00	60	0.0000
nopath	1	3	5	1	763	00:45:40	2740	00:46:42	2802	00:01:02	62	0.0000
nopath	6	1	9	1	832	00:45:47	2747	00:46:50	2810	00:01:03	63	0.0000
nopath	1	2	5	1	504	00:46:07	2767	00:46:54	2814	00:00:47	47	0.0000
nopath	2	3	3	1	679	00:45:33	2733	00:46:56	2816	00:01:23	83	0.0000
nopath	3	5	5	1	621	00:45:59	2759	00:46:57	2817	00:00:58	58	0.0000
nopath	3	6	12	14	667	00:45:54	2754	00:46:57	2817	00:01:03	63	0.0000
nopath	2	3	13	15	679	00:45:59	2759	00:47:02	2822	00:01:03	63	0.0000	00:01:07
nopath	1	7	5	1	542	00:46:19	2779	00:47:08	2828	00:00:49	49	0.0000
nopath	3	2	3	1	679	00:45:55	2755	00:47:15	2835	00:01:20	80	0.0000
nopath	4	2	12	14	708	00:45:51	2751	00:47:18	2838	00:01:27	87	0.0000
nopath	1	5	3	1	785	00:45:51	2751	00:47:23	2843	00:01:32	92	0.0000
nopath	5	3	6	1	621	00:46:16	2776	00:47:23	2843	00:01:07	67	0.0000
nopath	2	1	5	1	504	00:46:44	2804	00:47:28	2848	00:00:44	44	0.0000
nopath	5	1	12	14	785	00:46:02	2762	00:47:32	2852	00:01:30	90	0.0000
nopath	2	3	3	1	679	00:46:29	2789	00:47:36	2856	00:01:07	67	0.0000
nopath	5	1	3	1	785	00:46:30	2790	00:47:37	2857	00:01:07	67	0.0000
nopath	6	5	9	1	380	00:46:33	2793	00:47:37	2857	00:01:04	64	0.0000
nopath	4	3	12	14	375	00:46:44	2804	00:47:37	2857	00:00:53	53	0.0000
nopath	1	2	3	1	504	00:46:44	2804	00:47:40	2860	00:00:56	56	0.0000
nopath	5	1	3	1	785	00:46:34	2794	00:47:40	2860	00:01:06	66	0.0000
nopath	3	6	3	1	667	00:46:49	2809	00:47:46	2866	00:00:57	57	0.0000
nopath	6	3	3	1	667	00:46:50	2810	00:47:55	2875	00:01:05	65	0.0000
nopath	1	3	3	1	763	00:46:42	2802	00:48:12	2892	00:01:30	90	0.0000	00:01:10
nopath	6	2	3	1	748	00:47:15	2835	00:48:16	2896	00:01:01	61	0.0000
nopath	3	6	12	14	667	00:47:26	2846	00:48:17	2897	00:00:51	51	0.0000
nopath	2	3	5	1	679	00:46:51	2811	00:48:17	2897	00:01:26	86	0.0000
nopath	6	1	12	14	832	00:47:14	2834	00:48:18	2898	00:01:04	64	0.0000
nopath	2	4	5	1	708	00:46:59	2819	00:48:20	2900	00:01:21	81	0.0000
nopath	2	4	12	14	708	00:47:20	2840	00:48:23	2903	00:01:03	63	0.0000
nopath	3	6	2	1	667	00:47:35	2855	00:48:25	2905	00:00:50	50	0.0000
nopath	6	1	12	14	832	00:47:22	2842	00:48:25	2905	00:01:03	63	0.0000
nopath	1	3	9	1	763	00:47:16	2836	00:48:42	2922	00:01:26	86	0.0000
nopath	1	3	12	14	763	00:47:44	2864	00:48:46	2926	00:01:02	62	0.0000
nopath	2	1	5	1	504	00:47:54	2874	00:48:47	2927	00:00:53	53	0.0000
nopath	2	7	13	15	458	00:47:59	2879	00:48:48	2928	00:00:49	49	0.0000
nopath	3	6	10	1	667	00:47:52	2872	00:48:55	2935	00:01:03	63	0.0000
nopath	3	6	5	1	667	00:48:08	2888	00:48:59	2939	00:00:51	51	0.0000
nopath	2	3	3	1	679	00:48:17	2897	00:49:24	2964	00:01:07	67	0.0000	00:01:13
nopath	2	4	5	1	708	00:48:05	2885	00:49:25	2965	00:01:20	80	0.0000
nopath	3	6	5	1	667	00:48:13	2893	00:49:25	2965	00:01:12	72	0.0000
nopath	3	6	3	1	667	00:48:19	2899	00:49:27	2967	00:01:08	68	0.0000
nopath	3	6	5	1	667	00:48:31	2911	00:49:29	2969	00:00:58	58	0.0000
nopath	3	6	13	15	667	00:48:36	2916	00:49:33	2973	00:00:57	57	0.0000
nopath	6	2	3	1	748	00:48:30	2910	00:49:45	2985	00:01:15	75	0.0000
nopath	2	4	7	1	708	00:48:47	2927	00:49:46	2986	00:00:59	59	0.0000
nopath	2	3	3	1	679	00:48:51	2931	00:49:49	2989	00:00:58	58	0.0000
nopath	2	4	12	14	708	00:48:53	2933	00:49:51	2991	00:00:58	58	0.0000
nopath	4	6	12	14	696	00:49:07	2947	00:50:05	3005	00:00:58	58	0.0000	00:01:03
nopath	5	7	3	1	577	00:48:57	2937	00:50:09	3009	00:01:12	72	0.0000
nopath	1	3	12	14	763	00:48:49	2929	00:50:23	3023	00:01:34	94	0.0000
nopath	4	1	3	1	792	00:49:20	2960	00:50:24	3024	00:01:04	64	0.0000
nopath	1	4	3	1	792	00:49:14	2954	00:50:26	3026	00:01:12	72	0.0000
nopath	5	3	9	1	621	00:49:56	2996	00:50:44	3044	00:00:48	48	0.0000
nopath	1	2	2	1	504	00:49:49	2989	00:50:45	3045	00:00:56	56	0.0000
nopath	5	1	4	1	785	00:49:43	2983	00:50:45	3045	00:01:02	62	0.0000
nopath	3	6	9	1	667	00:49:33	2973	00:50:46	3046	00:01:13	73	0.0000
nopath	2	3	3	1	679	00:49:51	2991	00:50:52	3052	00:01:01	61	0.0000
nopath	3	2	3	1	679	00:49:36	2976	00:50:55	3055	00:01:19	79	0.0000
nopath	3	6	5	1	667	00:50:00	3000	00:50:58	3058	00:00:58	58	0.0000
nopath	3	2	3	1	679	00:49:38	2978	00:50:58	3058	00:01:20	80	0.0000
nopath	3	6	9	1	667	00:50:02	3002	00:51:02	3062	00:01:00	60	0.0000	00:00:59
nopath	3	6	3	1	667	00:50:08	3008	00:51:05	3065	00:00:57	57	0.0000
nopath	3	4	3	1	375	00:50:26	3026	00:51:06	3066	00:00:40	40	0.0000
nopath	3	7	5	1	302	00:50:40	3040	00:51:14	3074	00:00:34	34	0.0000
nopath	4	2	12	14	708	00:49:57	2997	00:51:36	3096	00:01:39	99	0.0000
nopath	2	5	3	1	701	00:50:13	3013	00:51:43	3103	00:01:30	90	0.0000
nopath	1	3	9	1	763	00:50:26	3026	00:51:54	3114	00:01:28	88	0.0000
nopath	5	1	3	1	785	00:50:52	3052	00:51:54	3114	00:01:02	62	0.0000
nopath	1	4	5	1	792	00:50:11	3011	00:51:55	3115	00:01:44	104	0.0000
nopath	5	1	5	1	785	00:50:53	3053	00:51:57	3117	00:01:04	64	0.0000
nopath	5	6	8	1	380	00:51:11	3071	00:51:57	3117	00:00:46	46	0.0000
nopath	1	2	9	1	504	00:50:59	3059	00:51:58	3118	00:00:59	59	0.0000
nopath	1	3	13	15	763	00:50:35	3035	00:51:58	3118	00:01:23	83	0.0000
nopath	2	3	7	1	679	00:50:44	3044	00:52:00	3120	00:01:16	76	0.0000	00:01:05
nopath	4	2	12	14	708	00:50:53	3053	00:52:06	3126	00:01:13	73	0.0000
nopath	3	6	12	14	667	00:50:57	3057	00:52:17	3137	00:01:20	80	0.0000
nopath	3	6	3	1	667	00:51:02	3062	00:52:19	3139	00:01:17	77	0.0000
nopath	2	7	9	1	458	00:51:28	3088	00:52:22	3142	00:00:54	54	0.0000
nopath	1	3	13	15	763	00:50:52	3052	00:52:25	3145	00:01:33	93	0.0000
nopath	4	1	12	14	792	00:50:58	3058	00:52:25	3145	00:01:27	87	0.0000
nopath	1	3	12	14	763	00:50:58	3058	00:52:27	3147	00:01:29	89	0.0000
nopath	5	1	12	14	785	00:51:12	3072	00:52:31	3151	00:01:19	79	0.0000
nopath	2	3	13	15	679	00:51:22	3082	00:52:31	3151	00:01:09	69	0.0000
nopath	2	3	10	1	679	00:51:26	3086	00:52:33	3153	00:01:07	67	0.0000
nopath	5	1	6	1	785	00:51:33	3093	00:52:35	3155	00:01:02	62	0.0000
nopath	5	3	3	1	621	00:51:34	3094	00:52:43	3163	00:01:09	69	0.0000
nopath	3	2	5	1	679	00:51:18	3078	00:52:45	3165	00:01:27	87	0.0000
nopath	6	2	9	1	748	00:50:41	3041	00:52:55	3175	00:02:14	134	0.0000
nopath	3	6	5	1	667	00:51:07	3067	00:52:56	3176	00:01:49	109	0.0000
nopath	2	3	10	1	679	00:51:33	3093	00:53:02	3182	00:01:29	89	0.0000	00:01:15
nopath	5	2	13	15	701	00:51:45	3105	00:53:03	3183	00:01:18	78	0.0000
nopath	2	3	3	1	679	00:51:41	3101	00:53:04	3184	00:01:23	83	0.0000
nopath	1	4	12	14	792	00:51:38	3098	00:53:09	3189	00:01:31	91	0.0000
nopath	2	4	12	14	708	00:51:52	3112	00:53:11	3191	00:01:19	79	0.0000
nopath	1	7	5	1	542	00:52:26	3146	00:53:12	3192	00:00:46	46	0.0000
nopath	3	6	3	1	667	00:51:50	3110	00:53:12	3192	00:01:22	82	0.0000
nopath	2	4	5	1	708	00:52:15	3135	00:53:13	3193	00:00:58	58	0.0000
nopath	3	6	6	1	667	00:51:54	3114	00:53:14	3194	00:01:20	80	0.0000
nopath	3	6	12	14	667	00:51:58	3118	00:53:16	3196	00:01:18	78	0.0000
nopath	6	1	5	1	832	00:51:58	3118	00:53:25	3205	00:01:27	87	0.0000
nopath	1	2	5	1	504	00:52:36	3156	00:53:30	3210	00:00:54	54	0.0000
nopath	6	1	10	1	832	00:52:26	3146	00:53:31	3211	00:01:05	65	0.0000
nopath	5	3	5	1	621	00:52:41	3161	00:53:44	3224	00:01:03	63	0.0000
nopath	3	6	5	1	667	00:51:59	3119	00:53:46	3226	00:01:47	107	0.0000
nopath	4	2	9	1	708	00:52:05	3125	00:53:48	3228	00:01:43	103	0.0000
nopath	3	5	13	15	621	00:51:59	3119	00:53:53	3233	00:01:54	114	0.0000
nopath	3	1	7	1	763	00:51:28	3088	00:53:54	3234	00:02:26	146	0.0000
nopath	3	6	5	1	667	00:52:48	3168	00:53:55	3235	00:01:07	67	0.0000
nopath	2	3	6	1	679	00:52:16	3136	00:53:56	3236	00:01:40	100	0.0000
nopath	2	4	3	1	708	00:52:35	3155	00:53:59	3239	00:01:24	84	0.0000
nopath	2	4	5	1	708	00:52:48	3168	00:54:00	3240	00:01:12	72	0.0000	00:01:09
nopath	3	6	5	1	667	00:52:51	3171	00:54:01	3241	00:01:10	70	0.0000
nopath	2	3	12	14	679	00:52:55	3175	00:54:02	3242	00:01:07	67	0.0000
nopath	3	6	10	1	667	00:52:52	3172	00:54:03	3243	00:01:11	71	0.0000
nopath	2	4	9	1	708	00:53:02	3182	00:54:05	3245	00:01:03	63	0.0000
nopath	3	6	12	14	667	00:53:08	3188	00:54:06	3246	00:00:58	58	0.0000
nopath	5	1	3	1	785	00:53:07	3187	00:54:07	3247	00:01:00	60	0.0000
nopath	3	6	10	1	667	00:53:15	3195	00:54:07	3247	00:00:52	52	0.0000
nopath	6	2	3	1	748	00:52:50	3170	00:54:08	3248	00:01:18	78	0.0000
nopath	1	3	9	1	763	00:53:08	3188	00:54:22	3262	00:01:14	74	0.0000
nopath	6	2	3	1	748	00:53:32	3212	00:54:30	3270	00:00:58	58	0.0000
nopath	1	2	3	1	504	00:53:45	3225	00:54:33	3273	00:00:48	48	0.0000
nopath	6	1	3	1	832	00:53:29	3209	00:54:33	3273	00:01:04	64	0.0000
nopath	3	6	2	1	667	00:53:17	3197	00:54:37	3277	00:01:20	80	0.0000
nopath	5	4	10	1	650	00:53:21	3201	00:54:38	3278	00:01:17	77	0.0000
nopath	1	2	3	1	504	00:53:54	3234	00:54:40	3280	00:00:46	46	0.0000
nopath	5	7	9	1	577	00:53:43	3223	00:54:42	3282	00:00:59	59	0.0000
nopath	1	3	12	14	763	00:53:33	3213	00:54:43	3283	00:01:10	70	0.0000
nopath	3	6	13	15	667	00:53:24	3204	00:54:44	3284	00:01:20	80	0.0000
nopath	4	7	5	1	331	00:54:02	3242	00:54:45	3285	00:00:43	43	0.0000
nopath	3	6	8	1	667	00:54:01	3241	00:54:55	3295	00:00:54	54	0.0000
nopath	6	3	3	1	667	00:53:54	3234	00:54:56	3296	00:01:02	62	0.0000
nopath	3	6	3	1	667	00:54:04	3244	00:54:57	3297	00:00:53	53	0.0000
nopath	2	1	12	14	504	00:53:48	3228	00:55:00	3300	00:01:12	72	0.0000	00:00:50
nopath	3	2	13	15	679	00:52:39	3159	00:55:01	3301	00:02:22	142	0.0000
nopath	3	2	5	1	679	00:52:48	3168	00:55:03	3303	00:02:15	135	0.0000
nopath	4	1	5	1	792	00:52:36	3156	00:55:03	3303	00:02:27	147	0.0000
nopath	2	4	12	14	708	00:53:38	3218	00:55:07	3307	00:01:29	89	0.0000
nopath	2	1	12	14	504	00:54:24	3264	00:55:10	3310	00:00:46	46	0.0000
nopath	2	4	9	1	708	00:54:07	3247	00:55:12	3312	00:01:05	65	0.0000
nopath	2	3	3	1	679	00:54:36	3276	00:55:27	3327	00:00:51	51	0.0000
nopath	2	1	12	14	504	00:54:46	3286	00:55:29	3329	00:00:43	43	0.0000
nopath	6	1	12	14	832	00:53:52	3232	00:55:32	3332	00:01:40	100	0.0000
nopath	2	3	5	1	679	00:54:40	3280	00:55:36	3336	00:00:56	56	0.0000
nopath	1	2	12	14	504	00:54:50	3290	00:55:36	3336	00:00:46	46	0.0000
nopath	5	6	3	1	380	00:55:02	3302	00:55:37	3337	00:00:35	35	0.0000
nopath	5	1	3	1	785	00:54:47	3287	00:55:47	3347	00:01:00	60	0.0000
nopath	1	2	3	1	504	00:55:04	3304	00:55:48	3348	00:00:44	44	0.0000
nopath	2	6	9	1	748	00:54:37	3277	00:55:56	3356	00:01:19	79	0.0000
nopath	6	3	3	1	667	00:53:59	3239	00:56:03	3363	00:02:04	124	0.0000	00:01:04
nopath	3	5	3	1	621	00:54:19	3259	00:56:05	3365	00:01:46	106	0.0000
nopath	6	7	3	1	624	00:54:15	3255	00:56:09	3369	00:01:54	114	0.0000
nopath	1	3	5	1	763	00:54:58	3298	00:56:12	3372	00:01:14	74	0.0000
nopath	1	2	5	1	504	00:55:27	3327	00:56:13	3373	00:00:46	46	0.0000
nopath	5	1	9	1	785	00:55:13	3313	00:56:13	3373	00:01:00	60	0.0000
nopath	2	3	12	14	679	00:54:51	3291	00:56:18	3378	00:01:27	87	0.0000
nopath	2	4	5	1	708	00:55:02	3302	00:56:21	3381	00:01:19	79	0.0000
nopath	4	3	5	1	375	00:55:51	3351	00:56:26	3386	00:00:35	35	0.0000
nopath	5	3	3	1	621	00:54:56	3296	00:56:33	3393	00:01:37	97	0.0000
nopath	3	6	5	1	667	00:55:33	3333	00:56:36	3396	00:01:03	63	0.0000
nopath	5	1	10	1	785	00:55:48	3348	00:56:48	3408	00:01:00	60	0.0000
nopath	1	3	7	1	763	00:55:37	3337	00:56:52	3412	00:01:15	75	0.0000
nopath	2	4	6	1	708	00:55:56	3356	00:56:56	3416	00:01:00	60	0.0000
nopath	3	2	12	14	679	00:55:36	3336	00:56:56	3416	00:01:20	80	0.0000
nopath	4	7	3	1	331	00:56:26	3386	00:56:57	3417	00:00:31	31	0.0000
nopath	4	2	10	1	708	00:55:41	3341	00:56:58	3418	00:01:17	77	0.0000
nopath	1	3	3	1	763	00:56:00	3360	00:56:58	3418	00:00:58	58	0.0000
nopath	3	6	12	14	667	00:55:40	3340	00:57:07	3427	00:01:27	87	0.0000	00:01:13
nopath	2	1	12	14	504	00:56:11	3371	00:57:08	3428	00:00:57	57	0.0000
nopath	3	6	5	1	667	00:56:01	3361	00:57:11	3431	00:01:10	70	0.0000
nopath	6	3	9	1	667	00:55:44	3344	00:57:13	3433	00:01:29	89	0.0000
nopath	3	1	10	1	763	00:56:05	3365	00:57:14	3434	00:01:09	69	0.0000
nopath	5	3	13	15	621	00:56:17	3377	00:57:15	3435	00:00:58	58	0.0000
nopath	1	2	3	1	504	00:56:34	3394	00:57:20	3440	00:00:46	46	0.0000
nopath	3	7	3	1	302	00:56:37	3397	00:57:26	3446	00:00:49	49	0.0000
nopath	5	1	3	1	785	00:56:28	3388	00:57:29	3449	00:01:01	61	0.0000
nopath	6	1	3	1	832	00:56:13	3373	00:57:34	3454	00:01:21	81	0.0000
nopath	1	2	12	14	504	00:56:37	3397	00:57:35	3455	00:00:58	58	0.0000
nopath	2	4	12	14	708	00:56:23	3383	00:57:36	3456	00:01:13	73	0.0000
nopath	2	3	13	15	679	00:56:31	3391	00:57:36	3456	00:01:05	65	0.0000
nopath	3	2	13	15	679	00:56:22	3382	00:57:45	3465	00:01:23	83	0.0000
nopath	3	6	12	14	667	00:56:36	3396	00:57:46	3466	00:01:10	70	0.0000
nopath	3	4	12	14	375	00:57:00	3420	00:57:46	3466	00:00:46	46	0.0000
nopath	6	5	12	14	380	00:57:04	3424	00:57:47	3467	00:00:43	43	0.0000
nopath	3	6	10	1	667	00:56:39	3399	00:57:48	3468	00:01:09	69	0.0000
nopath	5	4	13	15	650	00:56:55	3415	00:57:57	3477	00:01:02	62	0.0000
nopath	2	3	3	1	679	00:56:35	3395	00:58:02	3482	00:01:27	87	0.0000	00:01:14
nopath	4	1	9	1	792	00:56:36	3396	00:58:03	3483	00:01:27	87	0.0000
nopath	2	3	9	1	679	00:56:48	3408	00:58:07	3487	00:01:19	79	0.0000
nopath	2	3	3	1	679	00:56:54	3414	00:58:09	3489	00:01:15	75	0.0000
nopath	5	1	9	1	785	00:56:45	3405	00:58:11	3491	00:01:26	86	0.0000
nopath	2	3	4	1	679	00:56:57	3417	00:58:12	3492	00:01:15	75	0.0000
nopath	2	4	5	1	708	00:57:01	3421	00:58:15	3495	00:01:14	74	0.0000
nopath	3	6	12	14	667	00:57:05	3425	00:58:17	3497	00:01:12	72	0.0000
nopath	3	6	5	1	667	00:57:08	3428	00:58:19	3499	00:01:11	71	0.0000
nopath	6	3	12	14	667	00:56:58	3418	00:58:24	3504	00:01:26	86	0.0000
nopath	5	3	3	1	621	00:57:21	3441	00:58:26	3506	00:01:05	65	0.0000
nopath	5	3	5	1	621	00:57:23	3443	00:58:28	3508	00:01:05	65	0.0000
nopath	5	1	3	1	785	00:56:46	3406	00:58:31	3511	00:01:45	105	0.0000
nopath	6	7	3	1	624	00:57:31	3451	00:58:38	3518	00:01:07	67	0.0000
nopath	5	1	12	14	785	00:57:35	3455	00:58:52	3532	00:01:17	77	0.0000
nopath	2	3	13	15	679	00:57:19	3439	00:58:55	3535	00:01:36	96	0.0000
nopath	3	6	5	1	667	00:57:39	3459	00:58:55	3535	00:01:16	76	0.0000
nopath	2	3	3	1	679	00:57:22	3442	00:58:57	3537	00:01:35	95	0.0000
nopath	3	6	12	14	667	00:57:53	3473	00:58:58	3538	00:01:05	65	0.0000
nopath	2	3	13	15	679	00:57:25	3445	00:59:00	3540	00:01:35	95	0.0000	00:01:25
nopath	3	6	3	1	667	00:58:00	3480	00:59:00	3540	00:01:00	60	0.0000
nopath	3	6	9	1	667	00:58:04	3484	00:59:02	3542	00:00:58	58	0.0000
nopath	6	1	13	15	832	00:57:57	3477	00:59:02	3542	00:01:05	65	0.0000
nopath	1	2	12	14	504	00:58:09	3489	00:59:02	3542	00:00:53	53	0.0000
nopath	2	4	9	1	708	00:57:26	3446	00:59:02	3542	00:01:36	96	0.0000
nopath	3	5	12	14	621	00:58:08	3488	00:59:03	3543	00:00:55	55	0.0000
nopath	2	4	3	1	708	00:57:29	3449	00:59:04	3544	00:01:35	95	0.0000
nopath	3	6	12	14	667	00:58:14	3494	00:59:06	3546	00:00:52	52	0.0000
nopath	3	6	9	1	667	00:58:15	3495	00:59:09	3549	00:00:54	54	0.0000
nopath	3	2	9	1	679	00:57:31	3451	00:59:15	3555	00:01:44	104	0.0000
nopath	6	2	3	1	748	00:58:26	3506	00:59:24	3564	00:00:58	58	0.0000
nopath	6	4	5	1	696	00:58:28	3508	00:59:25	3565	00:00:57	57	0.0000
nopath	1	3	9	1	763	00:57:53	3473	00:59:32	3572	00:01:39	99	0.0000
nopath	1	3	5	1	763	00:57:59	3479	00:59:35	3575	00:01:36	96	0.0000
nopath	3	6	5	1	667	00:58:16	3496	00:59:36	3576	00:01:20	80	0.0000
nopath	3	6	9	1	667	00:58:35	3515	00:59:38	3578	00:01:03	63	0.0000
nopath	2	4	3	1	708	00:58:02	3482	00:59:38	3578	00:01:36	96	0.0000
nopath	3	6	3	1	667	00:58:38	3518	00:59:40	3580	00:01:02	62	0.0000
nopath	6	2	3	1	748	00:58:41	3521	00:59:45	3585	00:01:04	64	0.0000
nopath	1	4	9	1	792	00:58:33	3513	00:59:45	3585	00:01:12	72	0.0000
nopath	2	1	9	1	504	00:58:49	3529	00:59:47	3587	00:00:58	58	0.0000
nopath	3	6	3	1	667	00:58:57	3537	00:59:48	3588	00:00:51	51	0.0000
nopath	4	1	3	1	792	00:58:30	3510	00:59:48	3588	00:01:18	78	0.0000
nopath	5	2	3	1	701	00:58:53	3533	00:59:54	3594	00:01:01	61	0.0000
nopath	5	1	5	1	785	00:58:35	3515	00:59:55	3595	00:01:20	80	0.0000
nopath	1	7	12	14	542	00:58:56	3536	00:59:56	3596	00:01:00	60	0.0000
nopath	2	3	5	1	679	00:59:07	3547	01:00:02	3602	00:00:55	55	0.0000	00:00:55
nopath	6	1	7	1	832	00:58:56	3536	01:00:05	3605	00:01:09	69	0.0000
nopath	6	1	13	15	832	00:59:02	3542	01:00:09	3609	00:01:07	67	0.0000
nopath	4	2	5	1	708	00:59:15	3555	01:00:15	3615	00:01:00	60	0.0000
nopath	3	6	3	1	667	00:59:03	3543	01:00:16	3616	00:01:13	73	0.0000
nopath	3	5	9	1	621	00:59:03	3543	01:00:17	3617	00:01:14	74	0.0000
nopath	5	7	5	1	577	00:59:03	3543	01:00:19	3619	00:01:16	76	0.0000
nopath	2	1	6	1	504	00:59:37	3577	01:00:29	3629	00:00:52	52	0.0000
nopath	2	7	9	1	458	00:59:56	3596	01:00:38	3638	00:00:42	42	0.0000
nopath	6	2	3	1	748	00:59:36	3576	01:00:39	3639	00:01:03	63	0.0000
nopath	3	6	13	15	667	00:59:07	3547	01:00:39	3639	00:01:32	92	0.0000
nopath	3	6	9	1	667	00:59:51	3591	01:00:42	3642	00:00:51	51	0.0000
nopath	1	4	3	1	792	00:59:11	3551	01:00:45	3645	00:01:34	94	0.0000
nopath	2	4	10	1	708	00:59:11	3551	01:00:47	3647	00:01:36	96	0.0000
nopath	3	6	13	15	667	00:59:57	3597	01:00:49	3649	00:00:52	52	0.0000
nopath	2	3	12	14	679	00:59:51	3591	01:00:49	3649	00:00:58	58	0.0000
nopath	3	6	3	1	667	01:00:03	3603	01:00:53	3653	00:00:50	50	0.0000
nopath	3	6	2	1	667	01:00:04	3604	01:00:55	3655	00:00:51	51	0.0000
nopath	3	6	5	1	667	01:00:06	3606	01:00:56	3656	00:00:50	50	0.0000
nopath	1	3	6	1	763	00:59:35	3575	01:01:12	3672	00:01:37	97	0.0000	00:01:22
nopath	1	5	9	1	785	00:59:32	3572	01:01:13	3673	00:01:41	101	0.0000
nopath	4	7	10	1	331	01:00:29	3629	01:01:15	3675	00:00:46	46	0.0000
nopath	1	3	5	1	763	00:59:42	3582	01:01:15	3675	00:01:33	93	0.0000
nopath	2	1	12	14	504	01:00:32	3632	01:01:17	3677	00:00:45	45	0.0000
nopath	1	3	6	1	763	00:59:48	3588	01:01:17	3677	00:01:29	89	0.0000
nopath	2	3	3	1	679	01:00:04	3604	01:01:19	3679	00:01:15	75	0.0000
nopath	2	4	3	1	708	01:00:16	3616	01:01:22	3682	00:01:06	66	0.0000
nopath	2	4	5	1	708	01:00:26	3626	01:01:24	3684	00:00:58	58	0.0000
nopath	5	6	12	14	380	01:00:42	3642	01:01:31	3691	00:00:49	49	0.0000
nopath	1	7	10	1	542	01:00:41	3641	01:01:32	3692	00:00:51	51	0.0000
nopath	1	2	5	1	504	01:00:41	3641	01:01:34	3694	00:00:53	53	0.0000
nopath	6	1	3	1	832	01:00:32	3632	01:01:34	3694	00:01:02	62	0.0000
nopath	1	2	3	1	504	01:00:43	3643	01:01:38	3698	00:00:55	55	0.0000
nopath	6	7	13	15	624	01:00:36	3636	01:01:40	3700	00:01:04	64	0.0000
nopath	3	6	3	1	667	01:00:10	3610	01:01:46	3706	00:01:36	96	0.0000
nopath	3	4	3	1	375	01:00:46	3646	01:01:47	3707	00:01:01	61	0.0000
nopath	3	5	13	15	621	01:00:12	3612	01:01:50	3710	00:01:38	98	0.0000
nopath	5	3	5	1	621	01:00:53	3653	01:01:52	3712	00:00:59	59	0.0000
nopath	5	4	5	1	650	01:00:39	3639	01:01:54	3714	00:01:15	75	0.0000
nopath	3	6	5	1	667	01:00:21	3621	01:01:59	3719	00:01:38	98	0.0000
nopath	5	7	7	1	577	01:01:04	3664	01:02:00	3720	00:00:56	56	0.0000	00:01:01
nopath	2	3	5	1	679	01:00:36	3636	01:02:02	3722	00:01:26	86	0.0000
nopath	3	6	12	14	667	01:00:23	3623	01:02:03	3723	00:01:40	100	0.0000
nopath	1	4	10	1	792	01:00:40	3640	01:02:06	3726	00:01:26	86	0.0000
nopath	1	3	3	1	763	01:00:40	3640	01:02:06	3726	00:01:26	86	0.0000
nopath	2	4	9	1	708	01:00:44	3644	01:02:10	3730	00:01:26	86	0.0000
nopath	5	1	3	1	785	01:01:09	3669	01:02:10	3730	00:01:01	61	0.0000
nopath	3	6	13	15	667	01:01:10	3670	01:02:11	3731	00:01:01	61	0.0000
nopath	2	3	3	1	679	01:01:00	3660	01:02:11	3731	00:01:11	71	0.0000
nopath	2	3	5	1	679	01:01:07	3667	01:02:14	3734	00:01:07	67	0.0000
nopath	6	1	5	1	832	01:01:04	3664	01:02:16	3736	00:01:12	72	0.0000
nopath	1	2	12	14	504	01:01:07	3667	01:02:18	3738	00:01:11	71	0.0000
nopath	3	6	9	1	667	01:01:19	3679	01:02:21	3741	00:01:02	62	0.0000
nopath	6	3	3	1	667	01:00:50	3650	01:02:23	3743	00:01:33	93	0.0000
nopath	3	2	12	14	679	01:00:33	3633	01:02:26	3746	00:01:53	113	0.0000
nopath	3	2	3	1	679	01:01:18	3678	01:02:28	3748	00:01:10	70	0.0000
nopath	2	3	12	14	679	01:01:08	3668	01:02:43	3763	00:01:35	95	0.0000
nopath	6	2	5	1	748	01:01:28	3688	01:02:45	3765	00:01:17	77	0.0000
nopath	3	6	3	1	667	01:01:23	3683	01:02:45	3765	00:01:22	82	0.0000
nopath	1	3	13	15	763	01:00:55	3655	01:02:47	3767	00:01:52	112	0.0000
nopath	1	3	5	1	763	01:01:05	3665	01:02:49	3769	00:01:44	104	0.0000
nopath	3	6	9	1	667	01:01:38	3698	01:02:50	3770	00:01:12	72	0.0000
nopath	2	3	12	14	679	01:01:32	3692	01:02:51	3771	00:01:19	79	0.0000
nopath	3	6	13	15	667	01:01:50	3710	01:02:54	3774	00:01:04	64	0.0000
nopath	2	4	13	15	708	01:01:36	3696	01:02:54	3774	00:01:18	78	0.0000
nopath	3	2	3	1	679	01:01:35	3695	01:02:55	3775	00:01:20	80	0.0000
nopath	3	5	5	1	621	01:01:53	3713	01:02:56	3776	00:01:03	63	0.0000
nopath	2	5	12	14	701	01:01:45	3705	01:03:05	3785	00:01:20	80	0.0000	00:01:19
nopath	2	1	6	1	504	01:02:14	3734	01:03:06	3786	00:00:52	52	0.0000
nopath	2	1	5	1	504	01:02:04	3724	01:03:08	3788	00:01:04	64	0.0000
nopath	3	7	12	14	302	01:02:11	3731	01:03:08	3788	00:00:57	57	0.0000
nopath	5	1	6	1	785	01:02:00	3720	01:03:11	3791	00:01:11	71	0.0000
nopath	1	2	12	14	504	01:01:12	3672	01:03:12	3792	00:02:00	120	0.0000
nopath	5	4	13	15	650	01:02:06	3726	01:03:17	3797	00:01:11	71	0.0000
nopath	6	2	2	1	748	01:02:20	3740	01:03:19	3799	00:00:59	59	0.0000
nopath	6	7	12	14	624	01:02:00	3720	01:03:19	3799	00:01:19	79	0.0000
nopath	5	6	5	1	380	01:02:39	3759	01:03:20	3800	00:00:41	41	0.0000
nopath	6	1	13	15	832	01:02:03	3723	01:03:21	3801	00:01:18	78	0.0000
nopath	2	3	3	1	679	01:01:47	3707	01:03:22	3802	00:01:35	95	0.0000
nopath	2	3	2	1	679	01:02:00	3720	01:03:26	3806	00:01:26	86	0.0000
nopath	1	2	13	15	504	01:02:31	3751	01:03:27	3807	00:00:56	56	0.0000
nopath	2	4	3	1	708	01:02:24	3744	01:03:29	3809	00:01:05	65	0.0000
nopath	1	3	12	14	763	01:01:51	3711	01:03:34	3814	00:01:43	103	0.0000
nopath	3	6	2	1	667	01:02:14	3734	01:03:36	3816	00:01:22	82	0.0000
nopath	3	6	3	1	667	01:02:24	3744	01:03:38	3818	00:01:14	74	0.0000
nopath	3	6	9	1	667	01:02:29	3749	01:03:41	3821	00:01:12	72	0.0000
nopath	5	3	12	14	621	01:02:45	3765	01:03:42	3822	00:00:57	57	0.0000
nopath	3	6	13	15	667	01:02:48	3768	01:03:43	3823	00:00:55	55	0.0000
nopath	5	1	3	1	785	01:02:25	3745	01:03:46	3826	00:01:21	81	0.0000
nopath	5	1	12	14	785	01:02:40	3760	01:03:50	3830	00:01:10	70	0.0000
nopath	6	2	9	1	748	01:02:45	3765	01:04:02	3842	00:01:17	77	0.0000	00:01:14
nopath	1	3	9	1	763	01:02:10	3730	01:04:02	3842	00:01:52	112	0.0000
nopath	6	1	3	1	832	01:02:35	3755	01:04:04	3844	00:01:29	89	0.0000
nopath	1	3	3	1	763	01:02:28	3748	01:04:05	3845	00:01:37	97	0.0000
nopath	3	6	3	1	667	01:02:49	3769	01:04:06	3846	00:01:17	77	0.0000
nopath	1	4	3	1	792	01:03:06	3786	01:04:08	3848	00:01:02	62	0.0000
nopath	3	6	12	14	667	01:02:58	3778	01:04:10	3850	00:01:12	72	0.0000
nopath	3	6	8	1	667	01:03:00	3780	01:04:11	3851	00:01:11	71	0.0000
nopath	3	6	9	1	667	01:03:02	3782	01:04:13	3853	00:01:11	71	0.0000
nopath	3	6	10	1	667	01:03:06	3786	01:04:15	3855	00:01:09	69	0.0000
nopath	3	6	3	1	667	01:03:19	3799	01:04:17	3857	00:00:58	58	0.0000
nopath	6	5	9	1	380	01:03:18	3798	01:04:17	3857	00:00:59	59	0.0000
nopath	1	3	3	1	763	01:03:23	3803	01:04:20	3860	00:00:57	57	0.0000
nopath	1	3	9	1	763	01:03:25	3805	01:04:23	3863	00:00:58	58	0.0000
nopath	1	5	9	1	785	01:01:31	3691	01:04:24	3864	00:02:53	173	0.0000
nopath	1	6	3	1	832	01:03:03	3783	01:04:28	3868	00:01:25	85	0.0000
nopath	2	7	6	1	458	01:03:42	3822	01:04:33	3873	00:00:51	51	0.0000
nopath	2	4	5	1	708	01:02:27	3747	01:04:37	3877	00:02:10	130	0.0000
nopath	5	2	3	1	701	01:03:23	3803	01:04:37	3877	00:01:14	74	0.0000
nopath	3	1	13	15	763	01:01:53	3713	01:04:37	3877	00:02:44	164	0.0000
nopath	2	3	3	1	679	01:02:33	3753	01:04:39	3879	00:02:06	126	0.0000
nopath	5	1	9	1	785	01:03:04	3784	01:04:41	3881	00:01:37	97	0.0000
nopath	2	4	5	1	708	01:02:34	3754	01:04:41	3881	00:02:07	127	0.0000
nopath	1	2	2	1	504	01:03:50	3830	01:04:42	3882	00:00:52	52	0.0000
nopath	2	4	10	1	708	01:02:39	3759	01:04:44	3884	00:02:05	125	0.0000
nopath	6	3	5	1	667	01:03:14	3794	01:04:53	3893	00:01:39	99	0.0000
nopath	2	6	3	1	748	01:03:55	3835	01:04:55	3895	00:01:00	60	0.0000
nopath	5	3	12	14	621	01:03:08	3788	01:04:56	3896	00:01:48	108	0.0000
nopath	6	3	3	1	667	01:03:27	3807	01:04:58	3898	00:01:31	91	0.0000
nopath	5	3	13	15	621	01:04:03	3843	01:05:01	3901	00:00:58	58	0.0000	00:01:06
nopath	5	1	3	1	785	01:03:58	3838	01:05:05	3905	00:01:07	67	0.0000
nopath	5	1	3	1	785	01:04:01	3841	01:05:07	3907	00:01:06	66	0.0000
nopath	3	4	5	1	375	01:04:31	3871	01:05:10	3910	00:00:39	39	0.0000
nopath	4	7	2	1	331	01:04:16	3856	01:05:15	3915	00:00:59	59	0.0000
nopath	3	6	9	1	667	01:03:58	3838	01:05:15	3915	00:01:17	77	0.0000
nopath	2	4	12	14	708	01:03:48	3828	01:05:16	3916	00:01:28	88	0.0000
nopath	1	3	13	15	763	01:03:59	3839	01:05:16	3916	00:01:17	77	0.0000
nopath	3	6	12	14	667	01:04:00	3840	01:05:18	3918	00:01:18	78	0.0000
nopath	3	6	2	1	667	01:04:01	3841	01:05:21	3921	00:01:20	80	0.0000
nopath	3	6	6	1	667	01:04:10	3850	01:05:22	3922	00:01:12	72	0.0000
nopath	3	6	5	1	667	01:04:15	3855	01:05:24	3924	00:01:09	69	0.0000
nopath	3	5	13	15	621	01:04:15	3855	01:05:29	3929	00:01:14	74	0.0000
nopath	4	2	2	1	708	01:02:53	3773	01:05:29	3929	00:02:36	156	0.0000
nopath	2	1	3	1	504	01:04:35	3875	01:05:35	3935	00:01:00	60	0.0000
nopath	6	2	3	1	748	01:03:36	3816	01:05:35	3935	00:01:59	119	0.0000
nopath	4	1	5	1	792	01:02:38	3758	01:05:36	3936	00:02:58	178	0.0000
nopath	2	3	6	1	679	01:04:07	3847	01:05:42	3942	00:01:35	95	0.0000
nopath	2	3	12	14	679	01:04:08	3848	01:05:45	3945	00:01:37	97	0.0000
nopath	2	3	12	14	679	01:04:30	3870	01:05:48	3948	00:01:18	78	0.0000
nopath	2	3	12	14	679	01:04:42	3882	01:05:51	3951	00:01:09	69	0.0000
nopath	5	6	13	15	380	01:05:16	3916	01:05:53	3953	00:00:37	37	0.0000
nopath	3	1	6	1	763	01:03:29	3809	01:06:03	3963	00:02:34	154	0.0000	00:01:46
nopath	4	1	9	1	792	01:03:57	3837	01:06:05	3965	00:02:08	128	0.0000
nopath	4	6	5	1	696	01:04:36	3876	01:06:06	3966	00:01:30	90	0.0000
nopath	3	6	9	1	667	01:04:36	3876	01:06:08	3968	00:01:32	92	0.0000
nopath	6	1	6	1	832	01:04:52	3892	01:06:11	3971	00:01:19	79	0.0000
nopath	1	4	5	1	792	01:04:58	3898	01:06:15	3975	00:01:17	77	0.0000
nopath	5	1	9	1	785	01:05:05	3905	01:06:16	3976	00:01:11	71	0.0000
nopath	2	4	9	1	708	01:05:00	3900	01:06:17	3977	00:01:17	77	0.0000
nopath	2	3	12	14	679	01:05:07	3907	01:06:18	3978	00:01:11	71	0.0000
nopath	2	3	6	1	679	01:05:15	3915	01:06:20	3980	00:01:05	65	0.0000
nopath	2	3	12	14	679	01:05:20	3920	01:06:23	3983	00:01:03	63	0.0000
nopath	6	2	5	1	748	01:05:23	3923	01:06:28	3988	00:01:05	65	0.0000
nopath	3	6	13	15	667	01:05:01	3901	01:06:29	3989	00:01:28	88	0.0000
nopath	5	1	12	14	785	01:05:27	3927	01:06:31	3991	00:01:04	64	0.0000
nopath	5	3	3	1	621	01:05:21	3921	01:06:33	3993	00:01:12	72	0.0000
nopath	6	2	9	1	748	01:05:34	3934	01:06:34	3994	00:01:00	60	0.0000
nopath	6	3	9	1	667	01:05:37	3937	01:06:35	3995	00:00:58	58	0.0000
nopath	6	1	5	1	832	01:05:29	3929	01:06:36	3996	00:01:07	67	0.0000
nopath	1	2	9	1	504	01:05:46	3946	01:06:37	3997	00:00:51	51	0.0000
nopath	3	7	12	14	302	01:06:03	3963	01:06:48	4008	00:00:45	45	0.0000
nopath	1	3	3	1	763	01:05:46	3946	01:06:52	4012	00:01:06	66	0.0000
nopath	6	2	3	1	748	01:05:58	3958	01:06:54	4014	00:00:56	56	0.0000
nopath	4	7	3	1	331	01:06:13	3973	01:06:55	4015	00:00:42	42	0.0000
nopath	1	3	9	1	763	01:05:50	3950	01:06:57	4017	00:01:07	67	0.0000
nopath	1	3	3	1	763	01:05:58	3958	01:06:59	4019	00:01:01	61	0.0000
nopath	3	6	5	1	667	01:05:08	3908	01:07:00	4020	00:01:52	112	0.0000	00:01:10
nopath	3	6	5	1	667	01:05:19	3919	01:07:02	4022	00:01:43	103	0.0000
nopath	1	4	3	1	792	01:06:06	3966	01:07:05	4025	00:00:59	59	0.0000
nopath	4	2	6	1	708	01:04:08	3848	01:07:05	4025	00:02:57	177	0.0000
nopath	2	7	5	1	458	01:05:36	3936	01:07:13	4033	00:01:37	97	0.0000
nopath	3	2	3	1	679	01:04:46	3886	01:07:19	4039	00:02:33	153	0.0000
nopath	2	1	10	1	504	01:06:10	3970	01:07:22	4042	00:01:12	72	0.0000
nopath	2	1	2	1	504	01:06:27	3987	01:07:25	4045	00:00:58	58	0.0000
nopath	6	3	9	1	667	01:06:35	3995	01:07:25	4045	00:00:50	50	0.0000
nopath	4	1	3	1	792	01:04:34	3874	01:07:27	4047	00:02:53	173	0.0000
nopath	3	7	3	1	302	01:06:48	4008	01:07:29	4049	00:00:41	41	0.0000
nopath	6	1	10	1	832	01:06:00	3960	01:07:31	4051	00:01:31	91	0.0000
nopath	3	5	13	15	621	01:06:18	3978	01:07:41	4061	00:01:23	83	0.0000
nopath	5	2	12	14	701	01:06:31	3991	01:07:41	4061	00:01:10	70	0.0000
nopath	5	7	3	1	577	01:06:36	3996	01:07:42	4062	00:01:06	66	0.0000
nopath	2	3	4	1	679	01:05:59	3959	01:07:42	4062	00:01:43	103	0.0000
nopath	3	6	13	15	667	01:06:37	3997	01:07:43	4063	00:01:06	66	0.0000
nopath	2	4	13	15	708	01:06:42	4002	01:07:47	4067	00:01:05	65	0.0000
nopath	1	3	12	14	763	01:06:24	3984	01:07:49	4069	00:01:25	85	0.0000
nopath	1	3	13	15	763	01:06:32	3992	01:07:54	4074	00:01:22	82	0.0000
nopath	2	6	3	1	748	01:06:41	4001	01:07:56	4076	00:01:15	75	0.0000
nopath	1	4	3	1	792	01:06:34	3994	01:07:56	4076	00:01:22	82	0.0000
nopath	4	2	10	1	708	01:05:53	3953	01:08:00	4080	00:02:07	127	0.0000	00:01:39
nopath	3	2	13	15	679	01:05:07	3907	01:08:04	4084	00:02:57	177	0.0000
nopath	3	2	6	1	679	01:06:56	4016	01:08:06	4086	00:01:10	70	0.0000
nopath	3	4	5	1	375	01:07:04	4024	01:08:08	4088	00:01:04	64	0.0000
nopath	2	1	5	1	504	01:07:12	4032	01:08:09	4089	00:00:57	57	0.0000
nopath	4	1	9	1	792	01:05:10	3910	01:08:11	4091	00:03:01	181	0.0000
nopath	1	2	5	1	504	01:07:03	4023	01:08:21	4101	00:01:18	78	0.0000
nopath	2	3	3	1	679	01:07:04	4024	01:08:22	4102	00:01:18	78	0.0000
nopath	1	2	5	1	504	01:07:18	4038	01:08:25	4105	00:01:07	67	0.0000
nopath	3	6	5	1	667	01:07:04	4024	01:08:26	4106	00:01:22	82	0.0000
nopath	3	6	3	1	667	01:07:22	4042	01:08:31	4111	00:01:09	69	0.0000
nopath	3	6	5	1	667	01:07:24	4044	01:08:32	4112	00:01:08	68	0.0000
nopath	3	6	3	1	667	01:07:30	4050	01:08:34	4114	00:01:04	64	0.0000
nopath	3	6	3	1	667	01:07:45	4065	01:08:35	4115	00:00:50	50	0.0000
nopath	2	4	5	1	708	01:07:36	4056	01:08:45	4125	00:01:09	69	0.0000
nopath	5	1	3	1	785	01:07:19	4039	01:08:51	4131	00:01:32	92	0.0000
nopath	3	6	3	1	667	01:07:49	4069	01:08:56	4136	00:01:07	67	0.0000
nopath	4	2	12	14	708	01:07:27	4047	01:08:56	4136	00:01:29	89	0.0000
nopath	3	6	3	1	667	01:07:53	4073	01:08:58	4138	00:01:05	65	0.0000
nopath	3	6	3	1	667	01:08:03	4083	01:09:02	4142	00:00:59	59	0.0000	00:01:09
nopath	2	3	9	1	679	01:07:39	4059	01:09:02	4142	00:01:23	83	0.0000
nopath	6	5	3	1	380	01:08:28	4108	01:09:04	4144	00:00:36	36	0.0000
nopath	2	4	4	1	708	01:07:51	4071	01:09:06	4146	00:01:15	75	0.0000
nopath	4	2	5	1	708	01:08:00	4080	01:09:07	4147	00:01:07	67	0.0000
nopath	4	3	12	14	375	01:08:27	4107	01:09:09	4149	00:00:42	42	0.0000
nopath	2	7	5	1	458	01:08:36	4116	01:09:19	4159	00:00:43	43	0.0000
nopath	2	4	13	15	708	01:08:02	4082	01:09:20	4160	00:01:18	78	0.0000
nopath	1	2	9	1	504	01:07:30	4050	01:09:21	4161	00:01:51	111	0.0000
nopath	5	1	5	1	785	01:07:56	4076	01:09:21	4161	00:01:25	85	0.0000
nopath	2	4	12	14	708	01:08:04	4084	01:09:22	4162	00:01:18	78	0.0000
nopath	2	4	7	1	708	01:08:13	4093	01:09:24	4164	00:01:11	71	0.0000
nopath	2	4	4	1	708	01:08:22	4102	01:09:26	4166	00:01:04	64	0.0000
nopath	1	7	3	1	542	01:07:50	4070	01:09:30	4170	00:01:40	100	0.0000
nopath	1	2	9	1	504	01:08:13	4093	01:09:31	4171	00:01:18	78	0.0000
nopath	1	2	2	1	504	01:08:38	4118	01:09:35	4175	00:00:57	57	0.0000
nopath	5	3	13	15	621	01:08:03	4083	01:09:40	4180	00:01:37	97	0.0000
nopath	5	3	12	14	621	01:08:46	4126	01:09:41	4181	00:00:55	55	0.0000
nopath	3	6	3	1	667	01:08:22	4102	01:09:46	4186	00:01:24	84	0.0000
nopath	5	1	13	15	785	01:08:02	4082	01:09:48	4188	00:01:46	106	0.0000
nopath	5	1	12	14	785	01:08:49	4129	01:09:54	4194	00:01:05	65	0.0000
nopath	3	6	12	14	667	01:08:25	4105	01:09:58	4198	00:01:33	93	0.0000
nopath	3	6	3	1	667	01:08:28	4108	01:10:01	4201	00:01:33	93	0.0000	00:01:30
nopath	1	3	3	1	763	01:07:40	4060	01:10:02	4202	00:02:22	142	0.0000
nopath	3	6	3	1	667	01:08:50	4130	01:10:03	4203	00:01:13	73	0.0000
nopath	5	1	10	1	785	01:09:02	4142	01:10:03	4203	00:01:01	61	0.0000
nopath	1	3	9	1	763	01:08:40	4120	01:10:05	4205	00:01:25	85	0.0000
nopath	3	6	3	1	667	01:08:57	4137	01:10:06	4206	00:01:09	69	0.0000
nopath	3	6	9	1	667	01:09:19	4159	01:10:09	4209	00:00:50	50	0.0000
nopath	6	2	5	1	748	01:08:55	4135	01:10:12	4212	00:01:17	77	0.0000
nopath	3	6	6	1	667	01:09:24	4164	01:10:14	4214	00:00:50	50	0.0000
nopath	6	1	3	1	832	01:08:53	4133	01:10:14	4214	00:01:21	81	0.0000
nopath	6	7	13	15	624	01:09:10	4150	01:10:20	4220	00:01:10	70	0.0000
nopath	1	5	9	1	785	01:07:50	4070	01:10:23	4223	00:02:33	153	0.0000
nopath	3	2	9	1	679	01:08:16	4096	01:10:25	4225	00:02:09	129	0.0000
nopath	6	4	6	1	696	01:09:26	4166	01:10:28	4228	00:01:02	62	0.0000
nopath	1	3	9	1	763	01:09:17	4157	01:10:32	4232	00:01:15	75	0.0000
nopath	3	6	5	1	667	01:09:32	4172	01:10:36	4236	00:01:04	64	0.0000
nopath	2	1	10	1	504	01:09:28	4168	01:10:39	4239	00:01:11	71	0.0000
nopath	3	6	12	14	667	01:09:41	4181	01:10:39	4239	00:00:58	58	0.0000
nopath	3	5	12	14	621	01:09:51	4191	01:10:42	4242	00:00:51	51	0.0000
nopath	3	6	5	1	667	01:09:53	4193	01:10:44	4244	00:00:51	51	0.0000
nopath	4	1	3	1	792	01:08:16	4096	01:10:45	4245	00:02:29	149	0.0000
nopath	2	3	3	1	679	01:08:38	4118	01:10:46	4246	00:02:08	128	0.0000
nopath	3	1	10	1	763	01:09:05	4145	01:10:47	4247	00:01:42	102	0.0000
nopath	6	1	10	1	832	01:09:38	4178	01:10:51	4251	00:01:13	73	0.0000
nopath	2	3	5	1	679	01:09:29	4169	01:10:51	4251	00:01:22	82	0.0000
nopath	2	3	12	14	679	01:09:35	4175	01:10:54	4254	00:01:19	79	0.0000
nopath	2	3	7	1	679	01:09:43	4183	01:10:57	4257	00:01:14	74	0.0000
nopath	2	3	3	1	679	01:09:52	4192	01:10:59	4259	00:01:07	67	0.0000
nopath	2	3	10	1	679	01:10:02	4202	01:11:02	4262	00:01:00	60	0.0000	00:01:21
nopath	6	2	3	1	748	01:10:07	4207	01:11:03	4263	00:00:56	56	0.0000
nopath	6	1	9	1	832	01:09:54	4194	01:11:06	4266	00:01:12	72	0.0000
nopath	4	2	3	1	708	01:10:23	4223	01:11:16	4276	00:00:53	53	0.0000
nopath	5	4	3	1	650	01:09:10	4150	01:11:21	4281	00:02:11	131	0.0000
nopath	4	2	12	14	708	01:10:33	4233	01:11:27	4287	00:00:54	54	0.0000
nopath	2	1	13	15	504	01:10:09	4209	01:11:30	4290	00:01:21	81	0.0000
nopath	1	3	12	14	763	01:10:11	4211	01:11:33	4293	00:01:22	82	0.0000
nopath	5	1	5	1	785	01:10:23	4223	01:11:41	4301	00:01:18	78	0.0000
nopath	2	4	13	15	708	01:10:18	4218	01:11:43	4303	00:01:25	85	0.0000
nopath	3	6	9	1	667	01:10:14	4214	01:11:46	4306	00:01:32	92	0.0000
nopath	2	3	9	1	679	01:10:36	4236	01:11:46	4306	00:01:10	70	0.0000
nopath	3	5	3	1	621	01:10:40	4240	01:11:47	4307	00:01:07	67	0.0000
nopath	3	6	2	1	667	01:10:53	4253	01:11:50	4310	00:00:57	57	0.0000
nopath	3	6	3	1	667	01:10:55	4255	01:11:52	4312	00:00:57	57	0.0000
nopath	5	1	9	1	785	01:10:50	4250	01:11:56	4316	00:01:06	66	0.0000
nopath	5	1	12	14	785	01:10:51	4251	01:11:59	4319	00:01:08	68	0.0000
nopath	6	3	12	14	667	01:10:45	4245	01:12:04	4324	00:01:19	79	0.0000	00:01:20
nopath	1	3	13	15	763	01:10:27	4227	01:12:15	4335	00:01:48	108	0.0000
nopath	1	3	12	14	763	01:10:44	4244	01:12:17	4337	00:01:33	93	0.0000
nopath	1	3	6	1	763	01:10:47	4247	01:12:19	4339	00:01:32	92	0.0000
nopath	2	1	5	1	504	01:11:34	4294	01:12:25	4345	00:00:51	51	0.0000
nopath	5	2	3	1	701	01:11:01	4261	01:12:25	4345	00:01:24	84	0.0000
nopath	3	6	3	1	667	01:11:18	4278	01:12:25	4345	00:01:07	67	0.0000
nopath	4	1	5	1	792	01:10:37	4237	01:12:26	4346	00:01:49	109	0.0000
nopath	2	4	12	14	708	01:11:00	4260	01:12:27	4347	00:01:27	87	0.0000
nopath	2	3	12	14	679	01:11:11	4271	01:12:29	4349	00:01:18	78	0.0000
nopath	3	6	13	15	667	01:11:19	4279	01:12:32	4352	00:01:13	73	0.0000
nopath	2	3	12	14	679	01:11:17	4277	01:12:32	4352	00:01:15	75	0.0000
nopath	1	7	5	1	542	01:11:28	4288	01:12:38	4358	00:01:10	70	0.0000
nopath	1	2	3	1	504	01:11:55	4315	01:12:43	4363	00:00:48	48	0.0000
nopath	1	4	2	1	792	01:11:22	4282	01:12:55	4375	00:01:33	93	0.0000
nopath	1	3	9	1	763	01:11:59	4319	01:13:01	4381	00:01:02	62	0.0000	00:01:27
nopath	3	6	4	1	667	01:11:32	4292	01:13:05	4385	00:01:33	93	0.0000
nopath	3	6	7	1	667	01:11:35	4295	01:13:08	4388	00:01:33	93	0.0000
nopath	1	5	5	1	785	01:11:20	4280	01:13:13	4393	00:01:53	113	0.0000
nopath	5	3	5	1	621	01:12:11	4331	01:13:16	4396	00:01:05	65	0.0000
nopath	5	7	12	14	577	01:11:54	4314	01:13:18	4398	00:01:24	84	0.0000
nopath	1	3	12	14	763	01:12:13	4333	01:13:23	4403	00:01:10	70	0.0000
nopath	4	1	12	14	792	01:11:40	4300	01:13:25	4405	00:01:45	105	0.0000
nopath	2	3	13	15	679	01:12:30	4350	01:13:29	4409	00:00:59	59	0.0000
nopath	6	1	9	1	832	01:12:06	4326	01:13:31	4411	00:01:25	85	0.0000
nopath	2	4	13	15	708	01:12:35	4355	01:13:32	4412	00:00:57	57	0.0000
nopath	2	4	8	1	708	01:12:42	4362	01:13:35	4415	00:00:53	53	0.0000
nopath	3	6	4	1	667	01:12:04	4324	01:13:36	4416	00:01:32	92	0.0000
nopath	3	6	5	1	667	01:12:46	4366	01:13:38	4418	00:00:52	52	0.0000
nopath	6	3	9	1	667	01:12:26	4346	01:13:46	4426	00:01:20	80	0.0000
nopath	3	4	9	1	375	01:12:58	4378	01:13:48	4428	00:00:50	50	0.0000
nopath	6	7	13	15	624	01:12:21	4341	01:13:51	4431	00:01:30	90	0.0000
nopath	2	7	9	1	458	01:13:07	4387	01:13:53	4433	00:00:46	46	0.0000
nopath	5	1	12	14	785	01:12:45	4365	01:13:56	4436	00:01:11	71	0.0000
nopath	1	2	12	14	504	01:12:16	4336	01:13:56	4436	00:01:40	100	0.0000
nopath	6	2	12	14	748	01:12:48	4368	01:14:01	4441	00:01:13	73	0.0000	00:01:12
nopath	6	1	3	1	832	01:12:37	4357	01:14:05	4445	00:01:28	88	0.0000
nopath	1	2	12	14	504	01:12:39	4359	01:14:05	4445	00:01:26	86	0.0000
nopath	5	3	9	1	621	01:13:02	4382	01:14:05	4445	00:01:03	63	0.0000
nopath	3	6	3	1	667	01:12:56	4376	01:14:05	4445	00:01:09	69	0.0000
nopath	3	6	13	15	667	01:13:05	4385	01:14:13	4453	00:01:08	68	0.0000
nopath	3	6	3	1	667	01:13:10	4390	01:14:15	4455	00:01:05	65	0.0000
nopath	3	6	12	14	667	01:13:11	4391	01:14:17	4457	00:01:06	66	0.0000
nopath	3	6	12	14	667	01:13:22	4402	01:14:19	4459	00:00:57	57	0.0000
nopath	3	7	3	1	302	01:13:34	4414	01:14:22	4462	00:00:48	48	0.0000
nopath	3	6	13	15	667	01:13:27	4407	01:14:34	4474	00:01:07	67	0.0000
nopath	3	6	9	1	667	01:13:31	4411	01:14:37	4477	00:01:06	66	0.0000
nopath	6	1	5	1	832	01:13:14	4394	01:14:41	4481	00:01:27	87	0.0000
nopath	3	6	5	1	667	01:13:38	4418	01:14:42	4482	00:01:04	64	0.0000
nopath	2	3	5	1	679	01:12:44	4364	01:14:42	4482	00:01:58	118	0.0000
nopath	2	3	9	1	679	01:13:03	4383	01:14:44	4484	00:01:41	101	0.0000
nopath	2	4	5	1	708	01:13:42	4422	01:14:48	4488	00:01:06	66	0.0000
nopath	3	6	3	1	667	01:13:56	4436	01:14:49	4489	00:00:53	53	0.0000
nopath	3	2	7	1	679	01:13:27	4407	01:14:49	4489	00:01:22	82	0.0000
nopath	2	3	12	14	679	01:13:54	4434	01:14:50	4490	00:00:56	56	0.0000
nopath	3	1	3	1	763	01:13:25	4405	01:14:55	4495	00:01:30	90	0.0000
nopath	6	2	3	1	748	01:14:03	4443	01:14:59	4499	00:00:56	56	0.0000
nopath	1	2	12	14	504	01:13:56	4436	01:15:03	4503	00:01:07	67	0.0000	00:01:01
nopath	5	4	3	1	650	01:13:59	4439	01:15:19	4519	00:01:20	80	0.0000
nopath	2	3	10	1	679	01:14:15	4455	01:15:22	4522	00:01:07	67	0.0000
nopath	1	6	5	1	832	01:14:05	4445	01:15:25	4525	00:01:20	80	0.0000
nopath	2	4	3	1	708	01:14:17	4457	01:15:26	4526	00:01:09	69	0.0000
nopath	5	1	13	15	785	01:14:03	4443	01:15:30	4530	00:01:27	87	0.0000
nopath	4	7	12	14	331	01:14:59	4499	01:15:31	4531	00:00:32	32	0.0000
nopath	1	3	3	1	763	01:14:29	4469	01:15:31	4531	00:01:02	62	0.0000
nopath	3	2	10	1	679	01:13:51	4431	01:15:35	4535	00:01:44	104	0.0000
nopath	3	6	9	1	667	01:14:32	4472	01:15:36	4536	00:01:04	64	0.0000
nopath	1	4	13	15	792	01:14:34	4474	01:15:36	4536	00:01:02	62	0.0000
nopath	3	5	3	1	621	01:14:44	4484	01:15:37	4537	00:00:53	53	0.0000
nopath	3	2	3	1	679	01:14:00	4440	01:15:37	4537	00:01:37	97	0.0000
nopath	4	3	3	1	375	01:15:10	4510	01:15:44	4544	00:00:34	34	0.0000
nopath	2	1	3	1	504	01:14:46	4486	01:15:47	4547	00:01:01	61	0.0000
nopath	5	6	12	14	380	01:14:55	4495	01:15:48	4548	00:00:53	53	0.0000
nopath	5	3	9	1	621	01:14:22	4462	01:15:53	4553	00:01:31	91	0.0000
nopath	5	1	12	14	785	01:14:24	4464	01:16:02	4562	00:01:38	98	0.0000	00:01:13
nopath	5	3	12	14	621	01:15:13	4513	01:16:07	4567	00:00:54	54	0.0000
nopath	2	3	10	1	679	01:14:50	4490	01:16:12	4572	00:01:22	82	0.0000
nopath	3	6	12	14	667	01:15:14	4514	01:16:16	4576	00:01:02	62	0.0000
nopath	2	4	12	14	708	01:15:13	4513	01:16:16	4576	00:01:03	63	0.0000
nopath	3	6	10	1	667	01:15:32	4532	01:16:22	4582	00:00:50	50	0.0000
nopath	2	4	9	1	708	01:15:26	4526	01:16:26	4586	00:01:00	60	0.0000
nopath	3	6	12	14	667	01:15:33	4533	01:16:27	4587	00:00:54	54	0.0000
nopath	2	3	5	1	679	01:15:32	4532	01:16:32	4592	00:01:00	60	0.0000
nopath	6	1	12	14	832	01:14:52	4492	01:16:32	4592	00:01:40	100	0.0000
nopath	2	5	6	1	701	01:15:32	4532	01:16:33	4593	00:01:01	61	0.0000
nopath	1	2	13	15	504	01:14:57	4497	01:16:34	4594	00:01:37	97	0.0000
nopath	4	1	3	1	792	01:15:57	4557	01:17:01	4621	00:01:04	64	0.0000	00:01:55
nopath	2	3	12	14	679	01:15:50	4550	01:17:06	4626	00:01:16	76	0.0000
nopath	2	3	9	1	679	01:16:01	4561	01:17:09	4629	00:01:08	68	0.0000
nopath	1	2	12	14	504	01:16:12	4572	01:17:12	4632	00:01:00	60	0.0000
nopath	1	2	10	1	504	01:16:27	4587	01:17:18	4638	00:00:51	51	0.0000
nopath	5	1	12	14	785	01:16:17	4577	01:17:19	4639	00:01:02	62	0.0000
nopath	6	3	9	1	667	01:16:38	4598	01:17:26	4646	00:00:48	48	0.0000
nopath	6	2	3	1	748	01:16:44	4604	01:17:42	4662	00:00:58	58	0.0000
nopath	6	1	12	14	832	01:16:43	4603	01:17:46	4666	00:01:03	63	0.0000
nopath	3	6	12	14	667	01:16:37	4597	01:17:47	4667	00:01:10	70	0.0000
nopath	3	6	12	14	667	01:16:41	4601	01:17:49	4669	00:01:08	68	0.0000
nopath	1	3	5	1	763	01:16:43	4603	01:18:02	4682	00:01:19	79	0.0000	00:01:10
nopath	2	1	10	1	504	01:17:02	4622	01:18:09	4689	00:01:07	67	0.0000
nopath	2	1	3	1	504	01:17:37	4657	01:18:20	4700	00:00:43	43	0.0000
nopath	6	2	3	1	748	01:17:26	4646	01:18:23	4703	00:00:57	57	0.0000
nopath	2	3	2	1	679	01:16:33	4593	01:18:32	4712	00:01:59	119	0.0000
nopath	1	7	12	14	542	01:17:48	4668	01:18:35	4715	00:00:47	47	0.0000
nopath	5	1	13	15	785	01:17:09	4629	01:18:38	4718	00:01:29	89	0.0000
nopath	1	3	13	15	763	01:17:15	4635	01:18:41	4721	00:01:26	86	0.0000
nopath	1	3	6	1	763	01:17:44	4664	01:18:44	4724	00:01:00	60	0.0000
nopath	3	6	10	1	667	01:17:40	4660	01:18:45	4725	00:01:05	65	0.0000
nopath	3	2	5	1	679	01:17:14	4634	01:18:45	4725	00:01:31	91	0.0000
nopath	3	6	5	1	667	01:17:53	4673	01:18:48	4728	00:00:55	55	0.0000
nopath	5	3	10	1	621	01:17:44	4664	01:18:53	4733	00:01:09	69	0.0000
nopath	5	2	12	14	701	01:17:48	4668	01:18:56	4736	00:01:08	68	0.0000
nopath	5	7	13	15	577	01:17:49	4669	01:19:03	4743	00:01:14	74	0.0000	00:01:14
nopath	2	3	3	1	679	01:17:40	4660	01:19:14	4754	00:01:34	94	0.0000
nopath	1	4	9	1	792	01:17:46	4666	01:19:15	4755	00:01:29	89	0.0000
nopath	3	6	3	1	667	01:17:54	4674	01:19:15	4755	00:01:21	81	0.0000
nopath	4	2	3	1	708	01:17:47	4667	01:19:15	4755	00:01:28	88	0.0000
nopath	3	6	9	1	667	01:18:05	4685	01:19:18	4758	00:01:13	73	0.0000
nopath	3	6	4	1	667	01:18:16	4696	01:19:20	4760	00:01:04	64	0.0000
nopath	3	6	5	1	667	01:18:27	4707	01:19:23	4763	00:00:56	56	0.0000
nopath	6	4	6	1	696	01:18:24	4704	01:19:29	4769	00:01:05	65	0.0000
nopath	6	5	9	1	380	01:18:58	4738	01:19:34	4774	00:00:36	36	0.0000
nopath	2	3	3	1	679	01:18:43	4723	01:19:35	4775	00:00:52	52	0.0000
nopath	2	4	9	1	708	01:18:44	4724	01:19:38	4778	00:00:54	54	0.0000
nopath	6	1	3	1	832	01:18:44	4724	01:19:46	4786	00:01:02	62	0.0000
nopath	3	6	6	1	667	01:18:54	4734	01:20:06	4806	00:01:12	72	0.0000	00:01:05
nopath	6	1	12	14	832	01:18:54	4734	01:20:12	4812	00:01:18	78	0.0000
nopath	1	3	12	14	763	01:18:32	4712	01:20:13	4813	00:01:41	101	0.0000
nopath	3	5	9	1	621	01:19:06	4746	01:20:18	4818	00:01:12	72	0.0000
nopath	5	3	12	14	621	01:19:19	4759	01:20:24	4824	00:01:05	65	0.0000
nopath	3	6	5	1	667	01:19:32	4772	01:20:26	4826	00:00:54	54	0.0000
nopath	1	2	6	1	504	01:19:33	4773	01:20:31	4831	00:00:58	58	0.0000
nopath	5	1	12	14	785	01:19:18	4758	01:20:32	4832	00:01:14	74	0.0000
nopath	1	3	3	1	763	01:19:09	4749	01:20:34	4834	00:01:25	85	0.0000
nopath	2	4	3	1	708	01:19:16	4756	01:20:35	4835	00:01:19	79	0.0000
nopath	4	6	3	1	696	01:19:18	4758	01:20:37	4837	00:01:19	79	0.0000
nopath	2	4	3	1	708	01:19:26	4766	01:20:38	4838	00:01:12	72	0.0000
nopath	2	3	5	1	679	01:19:43	4783	01:20:40	4840	00:00:57	57	0.0000
nopath	3	6	2	1	667	01:19:41	4781	01:20:45	4845	00:01:04	64	0.0000
nopath	3	2	12	14	679	01:19:11	4751	01:20:46	4846	00:01:35	95	0.0000
nopath	3	6	5	1	667	01:19:43	4783	01:20:48	4848	00:01:05	65	0.0000
nopath	6	3	10	1	667	01:19:52	4792	01:20:53	4853	00:01:01	61	0.0000
nopath	2	6	12	14	748	01:19:01	4741	01:21:07	4867	00:02:06	126	0.0000	00:01:22
nopath	2	3	3	1	679	01:20:12	4812	01:21:12	4872	00:01:00	60	0.0000
nopath	4	5	9	1	650	01:20:10	4810	01:21:15	4875	00:01:05	65	0.0000
nopath	4	7	13	15	331	01:20:43	4843	01:21:17	4877	00:00:34	34	0.0000
nopath	6	1	5	1	832	01:20:18	4818	01:21:22	4882	00:01:04	64	0.0000
nopath	3	6	12	14	667	01:20:32	4832	01:21:37	4897	00:01:05	65	0.0000
nopath	1	2	12	14	504	01:20:51	4851	01:21:37	4897	00:00:46	46	0.0000
nopath	3	6	3	1	667	01:20:36	4836	01:21:45	4905	00:01:09	69	0.0000
nopath	1	2	3	1	504	01:21:02	4862	01:21:45	4905	00:00:43	43	0.0000
nopath	3	6	3	1	667	01:20:42	4842	01:21:48	4908	00:01:06	66	0.0000
nopath	3	6	3	1	667	01:20:55	4855	01:21:53	4913	00:00:58	58	0.0000
nopath	3	6	3	1	667	01:20:56	4856	01:21:55	4915	00:00:59	59	0.0000
nopath	1	4	10	1	792	01:20:18	4818	01:21:55	4915	00:01:37	97	0.0000
nopath	3	6	13	15	667	01:20:57	4857	01:21:58	4918	00:01:01	61	0.0000
nopath	5	1	13	15	785	01:19:29	4769	01:21:59	4919	00:02:30	150	0.0000
nopath	3	6	3	1	667	01:21:04	4864	01:22:00	4920	00:00:56	56	0.0000	00:01:01
nopath	3	5	9	1	621	01:21:07	4867	01:22:01	4921	00:00:54	54	0.0000
nopath	6	1	5	1	832	01:20:56	4856	01:22:15	4935	00:01:19	79	0.0000
nopath	1	5	12	14	785	01:21:32	4892	01:22:33	4953	00:01:01	61	0.0000
nopath	6	2	10	1	748	01:21:20	4880	01:22:35	4955	00:01:15	75	0.0000
nopath	2	1	3	1	504	01:21:20	4880	01:22:36	4956	00:01:16	76	0.0000
nopath	3	7	9	1	302	01:22:03	4923	01:22:38	4958	00:00:35	35	0.0000
nopath	5	4	3	1	650	01:20:48	4848	01:22:41	4961	00:01:53	113	0.0000
nopath	1	2	10	1	504	01:21:35	4895	01:22:41	4961	00:01:06	66	0.0000
nopath	3	6	10	1	667	01:21:48	4908	01:22:45	4965	00:00:57	57	0.0000
nopath	5	1	10	1	785	01:20:58	4858	01:22:48	4968	00:01:50	110	0.0000
nopath	3	5	3	1	621	01:21:57	4917	01:22:50	4970	00:00:53	53	0.0000
nopath	5	1	12	14	785	01:21:02	4862	01:22:52	4972	00:01:50	110	0.0000
nopath	2	3	5	1	679	01:20:52	4852	01:22:52	4972	00:02:00	120	0.0000
nopath	1	2	12	14	504	01:21:36	4896	01:22:53	4973	00:01:17	77	0.0000
nopath	5	1	3	1	785	01:21:47	4907	01:22:54	4974	00:01:07	67	0.0000
nopath	4	2	9	1	708	01:21:43	4903	01:23:05	4985	00:01:22	82	0.0000	00:01:12
nopath	2	1	9	1	504	01:21:29	4889	01:23:17	4997	00:01:48	108	0.0000
nopath	1	3	12	14	763	01:22:14	4934	01:23:23	5003	00:01:09	69	0.0000
nopath	6	2	3	1	748	01:22:21	4941	01:23:25	5005	00:01:04	64	0.0000
nopath	2	3	10	1	679	01:21:32	4892	01:23:28	5008	00:01:56	116	0.0000
nopath	2	3	5	1	679	01:21:54	4914	01:23:30	5010	00:01:36	96	0.0000
nopath	2	3	3	1	679	01:22:18	4938	01:23:33	5013	00:01:15	75	0.0000
nopath	3	2	5	1	679	01:22:40	4960	01:23:35	5015	00:00:55	55	0.0000
nopath	3	6	5	1	667	01:22:33	4953	01:23:36	5016	00:01:03	63	0.0000
nopath	3	6	13	15	667	01:22:44	4964	01:23:39	5019	00:00:55	55	0.0000
nopath	5	3	13	15	621	01:22:51	4971	01:23:43	5023	00:00:52	52	0.0000
nopath	3	4	3	1	375	01:22:56	4976	01:23:46	5026	00:00:50	50	0.0000
nopath	3	1	3	1	763	01:22:48	4968	01:23:55	5035	00:01:07	67	0.0000
nopath	1	4	12	14	792	01:22:45	4965	01:23:56	5036	00:01:11	71	0.0000
nopath	2	4	10	1	708	01:22:56	4976	01:23:58	5038	00:01:02	62	0.0000
nopath	2	7	12	14	458	01:23:18	4998	01:24:00	5040	00:00:42	42	0.0000	00:00:53
nopath	2	4	3	1	708	01:22:59	4979	01:24:00	5040	00:01:01	61	0.0000
nopath	5	1	2	1	785	01:22:36	4956	01:24:01	5041	00:01:25	85	0.0000
nopath	2	4	3	1	708	01:23:03	4983	01:24:02	5042	00:00:59	59	0.0000
nopath	2	4	3	1	708	01:23:05	4985	01:24:03	5043	00:00:58	58	0.0000
nopath	2	3	10	1	679	01:23:08	4988	01:24:05	5045	00:00:57	57	0.0000
nopath	2	4	5	1	708	01:23:13	4993	01:24:07	5047	00:00:54	54	0.0000
nopath	1	7	5	1	542	01:23:24	5004	01:24:19	5059	00:00:55	55	0.0000
nopath	3	6	5	1	667	01:23:00	4980	01:24:26	5066	00:01:26	86	0.0000
nopath	5	3	13	15	621	01:23:34	5014	01:24:27	5067	00:00:53	53	0.0000
nopath	6	7	13	15	624	01:22:32	4952	01:24:31	5071	00:01:59	119	0.0000
nopath	1	3	3	1	763	01:22:57	4977	01:24:32	5072	00:01:35	95	0.0000
nopath	1	3	12	14	763	01:23:07	4987	01:24:35	5075	00:01:28	88	0.0000
nopath	1	3	3	1	763	01:23:51	5031	01:24:52	5092	00:01:01	61	0.0000
nopath	3	2	3	1	679	01:23:01	4981	01:24:55	5095	00:01:54	114	0.0000
nopath	5	6	5	1	380	01:24:28	5068	01:25:01	5101	00:00:33	33	0.0000	00:00:39
nopath	2	4	3	1	708	01:23:27	5007	01:25:06	5106	00:01:39	99	0.0000
nopath	2	3	10	1	679	01:24:13	5053	01:25:08	5108	00:00:55	55	0.0000
nopath	5	2	13	15	701	01:23:41	5021	01:25:08	5108	00:01:27	87	0.0000
nopath	3	6	5	1	667	01:23:10	4990	01:25:16	5116	00:02:06	126	0.0000
nopath	3	6	5	1	667	01:24:08	5048	01:25:18	5118	00:01:10	70	0.0000
nopath	6	3	3	1	667	01:24:23	5063	01:25:32	5132	00:01:09	69	0.0000
nopath	1	3	9	1	763	01:24:35	5075	01:25:42	5142	00:01:07	67	0.0000
nopath	4	1	6	1	792	01:24:21	5061	01:25:44	5144	00:01:23	83	0.0000
nopath	4	1	3	1	792	01:24:26	5066	01:25:46	5146	00:01:20	80	0.0000
nopath	2	3	3	1	679	01:24:56	5096	01:25:49	5149	00:00:53	53	0.0000
nopath	5	1	3	1	785	01:24:30	5070	01:25:51	5151	00:01:21	81	0.0000
nopath	2	3	3	1	679	01:25:03	5103	01:25:55	5155	00:00:52	52	0.0000
nopath	3	6	13	15	667	01:24:52	5092	01:26:00	5160	00:01:08	68	0.0000	00:01:15
nopath	3	6	3	1	667	01:24:55	5095	01:26:01	5161	00:01:06	66	0.0000
nopath	6	1	3	1	832	01:24:58	5098	01:26:01	5161	00:01:03	63	0.0000
nopath	6	1	5	1	832	01:25:06	5106	01:26:08	5168	00:01:02	62	0.0000
nopath	5	3	12	14	621	01:25:17	5117	01:26:11	5171	00:00:54	54	0.0000
nopath	5	4	4	1	650	01:25:09	5109	01:26:13	5173	00:01:04	64	0.0000
nopath	3	2	6	1	679	01:24:38	5078	01:26:15	5175	00:01:37	97	0.0000
nopath	4	2	3	1	708	01:25:10	5110	01:26:17	5177	00:01:07	67	0.0000
nopath	3	6	3	1	667	01:25:25	5125	01:26:25	5185	00:01:00	60	0.0000
nopath	3	6	3	1	667	01:25:26	5126	01:26:28	5188	00:01:02	62	0.0000
nopath	3	6	3	1	667	01:25:32	5132	01:26:30	5190	00:00:58	58	0.0000
nopath	2	1	13	15	504	01:25:29	5129	01:26:30	5190	00:01:01	61	0.0000
nopath	1	3	3	1	763	01:25:12	5112	01:26:32	5192	00:01:20	80	0.0000
nopath	1	2	5	1	504	01:25:48	5148	01:26:39	5199	00:00:51	51	0.0000
nopath	6	3	3	1	667	01:25:41	5141	01:26:43	5203	00:01:02	62	0.0000
nopath	2	3	12	14	679	01:25:53	5153	01:26:55	5215	00:01:02	62	0.0000
nopath	2	4	12	14	708	01:25:41	5141	01:26:56	5216	00:01:15	75	0.0000
nopath	3	6	2	1	667	01:25:49	5149	01:26:56	5216	00:01:07	67	0.0000
nopath	5	6	3	1	380	01:26:35	5195	01:27:08	5228	00:00:33	33	0.0000	00:00:33
nopath	1	2	9	1	504	01:26:26	5186	01:27:14	5234	00:00:48	48	0.0000
nopath	5	1	5	1	785	01:26:12	5172	01:27:14	5234	00:01:02	62	0.0000
nopath	6	2	3	1	748	01:26:20	5180	01:27:18	5238	00:00:58	58	0.0000
nopath	3	7	12	14	302	01:26:33	5193	01:27:18	5238	00:00:45	45	0.0000
nopath	3	4	5	1	375	01:26:47	5207	01:27:21	5241	00:00:34	34	0.0000
nopath	3	6	12	14	667	01:26:09	5169	01:27:27	5247	00:01:18	78	0.0000
nopath	3	6	3	1	667	01:26:12	5172	01:27:29	5249	00:01:17	77	0.0000
nopath	3	6	10	1	667	01:26:29	5189	01:27:33	5253	00:01:04	64	0.0000
nopath	3	2	9	1	679	01:26:10	5170	01:27:35	5255	00:01:25	85	0.0000
nopath	3	6	12	14	667	01:26:31	5191	01:27:37	5257	00:01:06	66	0.0000
nopath	3	6	3	1	667	01:26:38	5198	01:27:39	5259	00:01:01	61	0.0000
nopath	6	5	10	1	380	01:26:28	5188	01:27:42	5262	00:01:14	74	0.0000
nopath	5	7	13	15	577	01:26:42	5202	01:27:44	5264	00:01:02	62	0.0000
nopath	2	7	10	1	458	01:26:56	5216	01:27:47	5267	00:00:51	51	0.0000
nopath	4	2	12	14	708	01:26:38	5198	01:27:48	5268	00:01:10	70	0.0000
nopath	2	3	12	14	679	01:26:38	5198	01:27:57	5277	00:01:19	79	0.0000
nopath	5	1	3	1	785	01:26:40	5200	01:28:01	5281	00:01:21	81	0.0000	00:01:28
nopath	2	3	12	14	679	01:27:04	5224	01:28:03	5283	00:00:59	59	0.0000
nopath	6	1	3	1	832	01:26:35	5195	01:28:14	5294	00:01:39	99	0.0000
nopath	3	6	3	1	667	01:26:59	5219	01:28:16	5296	00:01:17	77	0.0000
nopath	1	2	12	14	504	01:27:33	5253	01:28:20	5300	00:00:47	47	0.0000
nopath	2	3	9	1	679	01:27:08	5228	01:28:22	5302	00:01:14	74	0.0000
nopath	1	3	9	1	763	01:27:10	5230	01:28:25	5305	00:01:15	75	0.0000
nopath	4	1	3	1	792	01:26:41	5201	01:28:35	5315	00:01:54	114	0.0000
nopath	6	7	3	1	624	01:27:22	5242	01:28:39	5319	00:01:17	77	0.0000
nopath	5	1	13	15	785	01:26:56	5216	01:28:45	5325	00:01:49	109	0.0000
nopath	1	2	10	1	504	01:28:01	5281	01:28:46	5326	00:00:45	45	0.0000
nopath	6	4	9	1	696	01:27:52	5272	01:28:49	5329	00:00:57	57	0.0000
nopath	4	7	9	1	331	01:28:20	5300	01:28:54	5334	00:00:34	34	0.0000
nopath	2	4	10	1	708	01:27:35	5255	01:28:55	5335	00:01:20	80	0.0000
nopath	3	2	9	1	679	01:27:30	5250	01:28:55	5335	00:01:25	85	0.0000
nopath	3	6	12	14	667	01:27:32	5252	01:28:56	5336	00:01:24	84	0.0000
nopath	3	6	12	14	667	01:28:01	5281	01:29:00	5340	00:00:59	59	0.0000	00:01:07
nopath	1	3	9	1	763	01:28:05	5285	01:29:03	5343	00:00:58	58	0.0000
nopath	1	3	3	1	763	01:28:06	5286	01:29:07	5347	00:01:01	61	0.0000
nopath	2	1	12	14	504	01:28:01	5281	01:29:08	5348	00:01:07	67	0.0000
nopath	2	3	3	1	679	01:28:02	5282	01:29:19	5359	00:01:17	77	0.0000
nopath	6	1	12	14	832	01:27:59	5279	01:29:22	5362	00:01:23	83	0.0000
nopath	2	4	13	15	708	01:28:15	5295	01:29:25	5365	00:01:10	70	0.0000
nopath	6	2	3	1	748	01:28:52	5332	01:29:50	5390	00:00:58	58	0.0000
nopath	3	5	3	1	621	01:28:39	5319	01:29:55	5395	00:01:16	76	0.0000
nopath	5	3	3	1	621	01:29:07	5347	01:29:56	5396	00:00:49	49	0.0000
nopath	1	3	10	1	763	01:28:18	5298	01:30:12	5412	00:01:54	114	0.0000	00:01:18
nopath	3	6	5	1	667	01:29:22	5362	01:30:13	5413	00:00:51	51	0.0000
nopath	3	1	9	1	763	01:28:54	5334	01:30:18	5418	00:01:24	84	0.0000
nopath	6	2	6	1	748	01:29:26	5366	01:30:24	5424	00:00:58	58	0.0000
nopath	6	3	12	14	667	01:29:38	5378	01:30:28	5428	00:00:50	50	0.0000
nopath	2	4	10	1	708	01:29:36	5376	01:30:35	5435	00:00:59	59	0.0000
nopath	3	4	12	14	375	01:30:12	5412	01:30:46	5446	00:00:34	34	0.0000
nopath	3	6	3	1	667	01:29:30	5370	01:30:46	5446	00:01:16	76	0.0000
nopath	5	1	8	1	785	01:29:47	5387	01:31:01	5461	00:01:14	74	0.0000	00:01:31
nopath	2	3	3	1	679	01:29:54	5394	01:31:02	5462	00:01:08	68	0.0000
nopath	4	7	5	1	331	01:30:19	5419	01:31:05	5465	00:00:46	46	0.0000
nopath	2	4	9	1	708	01:29:56	5396	01:31:06	5466	00:01:10	70	0.0000
nopath	5	6	10	1	380	01:30:13	5413	01:31:07	5467	00:00:54	54	0.0000
nopath	3	6	9	1	667	01:30:13	5413	01:31:16	5476	00:01:03	63	0.0000
nopath	1	4	10	1	792	01:29:54	5394	01:31:16	5476	00:01:22	82	0.0000
nopath	3	6	12	14	667	01:30:22	5422	01:31:18	5478	00:00:56	56	0.0000
nopath	3	6	3	1	667	01:30:26	5426	01:31:20	5480	00:00:54	54	0.0000
nopath	5	3	10	1	621	01:30:34	5434	01:31:26	5486	00:00:52	52	0.0000
nopath	2	1	13	15	504	01:30:18	5418	01:31:30	5490	00:01:12	72	0.0000
nopath	4	2	13	15	708	01:30:39	5439	01:31:35	5495	00:00:56	56	0.0000
nopath	1	4	12	14	792	01:30:23	5423	01:31:36	5496	00:01:13	73	0.0000
nopath	2	4	5	1	708	01:30:34	5434	01:31:40	5500	00:01:06	66	0.0000
nopath	2	4	12	14	708	01:30:43	5443	01:31:44	5504	00:01:01	61	0.0000
nopath	6	1	3	1	832	01:30:19	5419	01:31:51	5511	00:01:32	92	0.0000
nopath	6	3	3	1	667	01:30:54	5454	01:31:53	5513	00:00:59	59	0.0000
nopath	3	6	3	1	667	01:30:33	5433	01:31:56	5516	00:01:23	83	0.0000
nopath	3	6	3	1	667	01:30:50	5450	01:31:58	5518	00:01:08	68	0.0000
nopath	5	3	3	1	621	01:31:12	5472	01:32:04	5524	00:00:52	52	0.0000	00:01:02
nopath	5	4	3	1	650	01:30:50	5450	01:32:05	5525	00:01:15	75	0.0000
nopath	2	1	3	1	504	01:31:11	5471	01:32:07	5527	00:00:56	56	0.0000
nopath	4	1	9	1	792	01:31:04	5464	01:32:12	5532	00:01:08	68	0.0000
nopath	2	3	12	14	679	01:30:44	5444	01:32:13	5533	00:01:29	89	0.0000
nopath	4	3	4	1	375	01:31:40	5500	01:32:16	5536	00:00:36	36	0.0000
nopath	3	6	9	1	667	01:31:13	5473	01:32:17	5537	00:01:04	64	0.0000
nopath	3	6	6	1	667	01:31:25	5485	01:32:20	5540	00:00:55	55	0.0000
nopath	2	3	6	1	679	01:31:29	5489	01:32:24	5544	00:00:55	55	0.0000
nopath	5	1	13	15	785	01:30:46	5446	01:32:25	5545	00:01:39	99	0.0000
nopath	1	3	9	1	763	01:31:35	5495	01:32:34	5554	00:00:59	59	0.0000
nopath	2	6	3	1	748	01:29:59	5399	01:32:36	5556	00:02:37	157	0.0000
nopath	1	3	12	14	763	01:31:39	5499	01:32:38	5558	00:00:59	59	0.0000
nopath	6	2	3	1	748	01:31:45	5505	01:32:55	5575	00:01:10	70	0.0000
nopath	2	3	9	1	679	01:31:46	5506	01:33:02	5582	00:01:16	76	0.0000	00:01:15
nopath	2	3	3	1	679	01:31:57	5517	01:33:05	5585	00:01:08	68	0.0000
nopath	2	4	9	1	708	01:31:58	5518	01:33:08	5588	00:01:10	70	0.0000
nopath	5	1	3	1	785	01:32:16	5536	01:33:16	5596	00:01:00	60	0.0000
nopath	1	5	9	1	785	01:32:18	5538	01:33:17	5597	00:00:59	59	0.0000
nopath	3	5	3	1	621	01:31:51	5511	01:33:25	5605	00:01:34	94	0.0000
nopath	2	1	12	14	504	01:32:48	5568	01:33:42	5622	00:00:54	54	0.0000
nopath	3	1	9	1	763	01:32:16	5536	01:33:44	5624	00:01:28	88	0.0000
nopath	1	3	13	15	763	01:32:24	5544	01:33:45	5625	00:01:21	81	0.0000
nopath	3	6	12	14	667	01:32:27	5547	01:33:46	5626	00:01:19	79	0.0000
nopath	2	4	9	1	708	01:32:26	5546	01:33:47	5627	00:01:21	81	0.0000
nopath	2	3	3	1	679	01:32:36	5556	01:33:49	5629	00:01:13	73	0.0000
nopath	6	1	9	1	832	01:32:00	5520	01:33:51	5631	00:01:51	111	0.0000
nopath	1	7	3	1	542	01:32:42	5562	01:33:54	5634	00:01:12	72	0.0000
nopath	3	6	5	1	667	01:33:06	5586	01:33:56	5636	00:00:50	50	0.0000
nopath	3	2	13	15	679	01:33:09	5589	01:34:05	5645	00:00:56	56	0.0000	00:01:30
nopath	6	7	12	14	624	01:33:13	5593	01:34:10	5650	00:00:57	57	0.0000
nopath	1	2	10	1	504	01:33:25	5605	01:34:19	5659	00:00:54	54	0.0000
nopath	1	2	5	1	504	01:33:28	5608	01:34:22	5662	00:00:54	54	0.0000
nopath	3	6	12	14	667	01:33:27	5607	01:34:27	5667	00:01:00	60	0.0000
nopath	1	2	5	1	504	01:33:39	5619	01:34:27	5667	00:00:48	48	0.0000
nopath	3	6	12	14	667	01:33:32	5612	01:34:29	5669	00:00:57	57	0.0000
nopath	3	6	3	1	667	01:33:45	5625	01:34:34	5674	00:00:49	49	0.0000
nopath	5	1	3	1	785	01:33:28	5608	01:34:36	5676	00:01:08	68	0.0000
nopath	2	5	2	1	701	01:33:29	5609	01:34:43	5683	00:01:14	74	0.0000
nopath	2	3	3	1	679	01:33:31	5611	01:35:02	5702	00:01:31	91	0.0000	00:01:17
nopath	3	6	5	1	667	01:34:08	5648	01:35:06	5706	00:00:58	58	0.0000
nopath	1	3	10	1	763	01:34:08	5648	01:35:07	5707	00:00:59	59	0.0000
nopath	3	6	3	1	667	01:34:17	5657	01:35:09	5709	00:00:52	52	0.0000
nopath	3	2	13	15	679	01:33:45	5625	01:35:09	5709	00:01:24	84	0.0000
nopath	1	4	7	1	792	01:34:13	5653	01:35:11	5711	00:00:58	58	0.0000
nopath	3	5	5	1	621	01:34:20	5660	01:35:12	5712	00:00:52	52	0.0000
nopath	1	3	12	14	763	01:34:15	5655	01:35:13	5713	00:00:58	58	0.0000
nopath	5	7	5	1	577	01:34:03	5643	01:35:27	5727	00:01:24	84	0.0000
nopath	2	3	10	1	679	01:34:15	5655	01:35:32	5732	00:01:17	77	0.0000
nopath	4	1	3	1	792	01:34:24	5664	01:35:45	5745	00:01:21	81	0.0000
nopath	6	2	10	1	748	01:34:18	5658	01:35:45	5745	00:01:27	87	0.0000
nopath	1	3	3	1	763	01:34:40	5680	01:35:46	5746	00:01:06	66	0.0000
nopath	5	1	6	1	785	01:34:29	5669	01:35:55	5755	00:01:26	86	0.0000
nopath	3	6	3	1	667	01:34:41	5681	01:35:56	5756	00:01:15	75	0.0000
nopath	2	4	9	1	708	01:34:50	5690	01:35:56	5756	00:01:06	66	0.0000
nopath	5	2	12	14	701	01:34:51	5691	01:35:57	5757	00:01:06	66	0.0000
nopath	5	1	9	1	785	01:34:40	5680	01:36:00	5760	00:01:20	80	0.0000	00:01:18
nopath	6	3	8	1	667	01:35:24	5724	01:36:16	5776	00:00:52	52	0.0000
nopath	5	7	6	1	577	01:35:10	5710	01:36:17	5777	00:01:07	67	0.0000
nopath	4	1	5	1	792	01:35:21	5721	01:36:26	5786	00:01:05	65	0.0000
nopath	1	3	12	14	763	01:35:11	5711	01:36:33	5793	00:01:22	82	0.0000
nopath	1	2	7	1	504	01:35:51	5751	01:36:46	5806	00:00:55	55	0.0000
nopath	3	6	9	1	667	01:35:45	5745	01:36:46	5806	00:01:01	61	0.0000
nopath	6	1	12	14	832	01:35:43	5743	01:36:46	5806	00:01:03	63	0.0000
nopath	3	6	5	1	667	01:35:56	5756	01:36:48	5808	00:00:52	52	0.0000
nopath	5	2	12	14	701	01:35:55	5755	01:36:51	5811	00:00:56	56	0.0000
nopath	3	6	8	1	667	01:35:57	5757	01:36:52	5812	00:00:55	55	0.0000
nopath	2	4	12	14	708	01:35:26	5726	01:36:56	5816	00:01:30	90	0.0000
nopath	5	3	3	1	621	01:36:05	5765	01:37:03	5823	00:00:58	58	0.0000	00:00:58
nopath	4	2	9	1	708	01:35:57	5757	01:37:05	5825	00:01:08	68	0.0000
nopath	1	3	12	14	763	01:35:48	5748	01:37:13	5833	00:01:25	85	0.0000
nopath	3	6	12	14	667	01:36:08	5768	01:37:17	5837	00:01:09	69	0.0000
nopath	2	4	12	14	708	01:36:16	5776	01:37:27	5847	00:01:11	71	0.0000
nopath	2	4	10	1	708	01:36:22	5782	01:37:29	5849	00:01:07	67	0.0000
nopath	5	1	10	1	785	01:36:04	5764	01:37:31	5851	00:01:27	87	0.0000
nopath	2	3	9	1	679	01:36:22	5782	01:37:31	5851	00:01:09	69	0.0000
nopath	2	3	3	1	679	01:36:29	5789	01:37:34	5854	00:01:05	65	0.0000
nopath	2	3	9	1	679	01:36:35	5795	01:37:35	5855	00:01:00	60	0.0000
nopath	1	2	6	1	504	01:36:20	5780	01:37:37	5857	00:01:17	77	0.0000
nopath	1	2	10	1	504	01:36:45	5805	01:37:40	5860	00:00:55	55	0.0000
nopath	3	6	5	1	667	01:36:28	5788	01:37:46	5866	00:01:18	78	0.0000
nopath	5	3	3	1	621	01:37:08	5828	01:37:58	5878	00:00:50	50	0.0000
nopath	5	1	13	15	785	01:36:38	5798	01:37:59	5879	00:01:21	81	0.0000
nopath	5	1	9	1	785	01:37:04	5824	01:38:05	5885	00:01:01	61	0.0000	00:01:16
nopath	1	3	12	14	763	01:36:18	5778	01:38:13	5893	00:01:55	115	0.0000
nopath	3	6	10	1	667	01:36:40	5800	01:38:16	5896	00:01:36	96	0.0000
nopath	3	6	9	1	667	01:37:17	5837	01:38:18	5898	00:01:01	61	0.0000
nopath	3	2	12	14	679	01:37:23	5843	01:38:26	5906	00:01:03	63	0.0000
nopath	3	6	13	15	667	01:37:36	5856	01:38:28	5908	00:00:52	52	0.0000
nopath	2	1	9	1	504	01:37:42	5862	01:38:33	5913	00:00:51	51	0.0000
nopath	2	4	3	1	708	01:36:48	5808	01:38:37	5917	00:01:49	109	0.0000
nopath	2	3	3	1	679	01:37:00	5820	01:38:38	5918	00:01:38	98	0.0000
nopath	2	3	9	1	679	01:37:08	5828	01:38:40	5920	00:01:32	92	0.0000
nopath	6	2	3	1	748	01:37:07	5827	01:38:45	5925	00:01:38	98	0.0000
nopath	2	6	3	1	748	01:37:52	5872	01:38:53	5933	00:01:01	61	0.0000
nopath	4	2	12	14	708	01:37:58	5878	01:38:54	5934	00:00:56	56	0.0000
nopath	3	7	13	15	302	01:38:01	5881	01:39:02	5942	00:01:01	61	0.0000	00:00:44
nopath	2	4	5	1	708	01:37:52	5872	01:39:15	5955	00:01:23	83	0.0000
nopath	2	3	13	15	679	01:37:54	5874	01:39:16	5956	00:01:22	82	0.0000
nopath	1	3	9	1	763	01:37:57	5877	01:39:18	5958	00:01:21	81	0.0000
nopath	3	6	5	1	667	01:38:04	5884	01:39:19	5959	00:01:15	75	0.0000
nopath	2	3	3	1	679	01:38:23	5903	01:39:20	5960	00:00:57	57	0.0000
nopath	3	6	3	1	667	01:38:07	5887	01:39:21	5961	00:01:14	74	0.0000
nopath	6	5	3	1	380	01:38:28	5908	01:39:23	5963	00:00:55	55	0.0000
nopath	2	7	9	1	458	01:38:32	5912	01:39:24	5964	00:00:52	52	0.0000
nopath	3	6	9	1	667	01:38:38	5918	01:39:31	5971	00:00:53	53	0.0000
nopath	1	6	3	1	832	01:38:23	5903	01:39:36	5976	00:01:13	73	0.0000
nopath	1	7	12	14	542	01:38:54	5934	01:39:42	5982	00:00:48	48	0.0000
nopath	6	1	3	1	832	01:38:26	5906	01:39:44	5984	00:01:18	78	0.0000
nopath	1	4	12	14	792	01:38:29	5909	01:39:46	5986	00:01:17	77	0.0000
nopath	6	2	9	1	748	01:38:48	5928	01:39:49	5989	00:01:01	61	0.0000
nopath	1	3	12	14	763	01:38:53	5933	01:39:51	5991	00:00:58	58	0.0000
nopath	3	6	9	1	667	01:38:44	5924	01:39:56	5996	00:01:12	72	0.0000
nopath	3	6	10	1	667	01:39:03	5943	01:39:57	5997	00:00:54	54	0.0000
nopath	3	6	9	1	667	01:39:05	5945	01:40:00	6000	00:00:55	55	0.0000	00:01:03
nopath	5	3	5	1	621	01:38:20	5900	01:40:05	6005	00:01:45	105	0.0000
nopath	3	2	3	1	679	01:38:10	5890	01:40:05	6005	00:01:55	115	0.0000
nopath	3	6	5	1	667	01:39:07	5947	01:40:26	6026	00:01:19	79	0.0000
nopath	2	1	3	1	504	01:39:43	5983	01:40:26	6026	00:00:43	43	0.0000
nopath	2	3	12	14	679	01:39:28	5968	01:40:27	6027	00:00:59	59	0.0000
nopath	3	5	13	15	621	01:39:23	5963	01:40:32	6032	00:01:09	69	0.0000
nopath	6	1	13	15	832	01:39:29	5969	01:40:34	6034	00:01:05	65	0.0000
nopath	1	2	13	15	504	01:39:49	5989	01:40:38	6038	00:00:49	49	0.0000
nopath	2	1	6	1	504	01:40:12	6012	01:40:56	6056	00:00:44	44	0.0000
nopath	5	1	3	1	785	01:39:54	5994	01:41:06	6066	00:01:12	72	0.0000	00:01:12
nopath	3	6	13	15	667	01:40:16	6016	01:41:07	6067	00:00:51	51	0.0000
nopath	3	6	12	14	667	01:40:17	6017	01:41:09	6069	00:00:52	52	0.0000
nopath	1	2	3	1	504	01:40:26	6026	01:41:11	6071	00:00:45	45	0.0000
nopath	3	6	3	1	667	01:40:21	6021	01:41:12	6072	00:00:51	51	0.0000
nopath	5	3	3	1	621	01:40:25	6025	01:41:13	6073	00:00:48	48	0.0000
nopath	4	2	12	14	708	01:40:33	6033	01:41:27	6087	00:00:54	54	0.0000
nopath	2	3	5	1	679	01:40:10	6010	01:41:32	6092	00:01:22	82	0.0000
nopath	3	6	3	1	667	01:40:32	6032	01:41:36	6096	00:01:04	64	0.0000
nopath	3	6	13	15	667	01:40:53	6053	01:41:45	6105	00:00:52	52	0.0000
nopath	2	4	12	14	708	01:40:38	6038	01:41:47	6107	00:01:09	69	0.0000
nopath	3	6	5	1	667	01:40:55	6055	01:41:47	6107	00:00:52	52	0.0000
nopath	2	3	10	1	679	01:40:53	6053	01:41:49	6109	00:00:56	56	0.0000
nopath	6	1	2	1	832	01:40:03	6003	01:41:51	6111	00:01:48	108	0.0000
nopath	2	4	5	1	708	01:40:54	6054	01:41:52	6112	00:00:58	58	0.0000
nopath	5	1	3	1	785	01:40:51	6051	01:41:56	6116	00:01:05	65	0.0000
nopath	1	7	13	15	542	01:41:01	6061	01:41:57	6117	00:00:56	56	0.0000
nopath	1	5	3	1	785	01:40:33	6033	01:42:03	6123	00:01:30	90	0.0000	00:01:38
nopath	6	3	2	1	667	01:40:52	6052	01:42:03	6123	00:01:11	71	0.0000
nopath	4	6	3	1	696	01:41:06	6066	01:42:16	6136	00:01:10	70	0.0000
nopath	6	4	3	1	696	01:41:24	6084	01:42:18	6138	00:00:54	54	0.0000
nopath	6	1	12	14	832	01:41:20	6080	01:42:23	6143	00:01:03	63	0.0000
nopath	1	4	3	1	792	01:40:44	6044	01:42:25	6145	00:01:41	101	0.0000
nopath	3	2	3	1	679	01:41:41	6101	01:42:37	6157	00:00:56	56	0.0000
nopath	2	7	5	1	458	01:42:02	6122	01:42:45	6165	00:00:43	43	0.0000
nopath	3	6	7	1	667	01:41:19	6079	01:42:46	6166	00:01:27	87	0.0000
nopath	6	1	12	14	832	01:41:31	6091	01:42:52	6172	00:01:21	81	0.0000
nopath	2	3	6	1	679	01:41:27	6087	01:42:56	6176	00:01:29	89	0.0000
nopath	5	1	5	1	785	01:41:50	6110	01:42:56	6176	00:01:06	66	0.0000
nopath	5	1	3	1	785	01:41:57	6117	01:43:00	6180	00:01:03	63	0.0000	00:01:04
nopath	6	3	3	1	667	01:42:10	6130	01:43:13	6193	00:01:03	63	0.0000
nopath	4	1	3	1	792	01:41:58	6118	01:43:20	6200	00:01:22	82	0.0000
nopath	1	3	13	15	763	01:41:50	6110	01:43:25	6205	00:01:35	95	0.0000
nopath	1	3	13	15	763	01:42:07	6127	01:43:27	6207	00:01:20	80	0.0000
nopath	2	3	3	1	679	01:42:03	6123	01:43:30	6210	00:01:27	87	0.0000
nopath	1	2	3	1	504	01:42:37	6157	01:43:32	6212	00:00:55	55	0.0000
nopath	2	3	5	1	679	01:42:12	6132	01:43:32	6212	00:01:20	80	0.0000
nopath	2	4	3	1	708	01:42:37	6157	01:43:34	6214	00:00:57	57	0.0000
nopath	3	6	12	14	667	01:42:25	6145	01:43:37	6217	00:01:12	72	0.0000
nopath	3	6	13	15	667	01:42:42	6162	01:43:40	6220	00:00:58	58	0.0000
nopath	1	3	10	1	763	01:42:36	6156	01:44:02	6242	00:01:26	86	0.0000	00:01:16
nopath	3	6	12	14	667	01:42:44	6164	01:44:06	6246	00:01:22	82	0.0000
nopath	2	3	5	1	679	01:42:56	6176	01:44:07	6247	00:01:11	71	0.0000
nopath	3	6	5	1	667	01:42:46	6166	01:44:09	6249	00:01:23	83	0.0000
nopath	2	4	5	1	708	01:43:01	6181	01:44:10	6250	00:01:09	69	0.0000
nopath	3	6	10	1	667	01:42:47	6167	01:44:11	6251	00:01:24	84	0.0000
nopath	3	6	3	1	667	01:43:04	6184	01:44:12	6252	00:01:08	68	0.0000
nopath	3	6	3	1	667	01:43:24	6204	01:44:16	6256	00:00:52	52	0.0000
nopath	3	4	5	1	375	01:43:35	6215	01:44:26	6266	00:00:51	51	0.0000
nopath	5	6	3	1	380	01:43:37	6217	01:44:27	6267	00:00:50	50	0.0000
nopath	2	1	13	15	504	01:43:41	6221	01:44:33	6273	00:00:52	52	0.0000
nopath	6	2	3	1	748	01:43:34	6214	01:44:35	6275	00:01:01	61	0.0000
nopath	2	4	6	1	708	01:43:38	6218	01:44:36	6276	00:00:58	58	0.0000
nopath	5	4	12	14	650	01:43:52	6232	01:44:55	6295	00:01:03	63	0.0000
nopath	3	7	10	1	302	01:44:27	6267	01:45:01	6301	00:00:34	34	0.0000	00:00:34
nopath	5	1	9	1	785	01:44:03	6243	01:45:05	6305	00:01:02	62	0.0000
nopath	1	4	5	1	792	01:44:00	6240	01:45:15	6315	00:01:15	75	0.0000
nopath	1	3	12	14	763	01:44:14	6254	01:45:16	6316	00:01:02	62	0.0000
nopath	4	3	9	1	375	01:44:40	6280	01:45:19	6319	00:00:39	39	0.0000
nopath	4	7	5	1	331	01:44:49	6289	01:45:22	6322	00:00:33	33	0.0000
nopath	4	1	3	1	792	01:43:42	6222	01:45:24	6324	00:01:42	102	0.0000
nopath	3	1	5	1	763	01:44:14	6254	01:45:26	6326	00:01:12	72	0.0000
nopath	3	5	5	1	621	01:44:27	6267	01:45:35	6335	00:01:08	68	0.0000
nopath	2	3	3	1	679	01:44:41	6281	01:45:35	6335	00:00:54	54	0.0000
nopath	3	2	12	14	679	01:44:38	6278	01:45:36	6336	00:00:58	58	0.0000
nopath	2	7	3	1	458	01:45:00	6300	01:45:43	6343	00:00:43	43	0.0000
nopath	1	3	12	14	763	01:44:31	6271	01:45:48	6348	00:01:17	77	0.0000
nopath	1	2	3	1	504	01:44:41	6281	01:45:49	6349	00:01:08	68	0.0000
nopath	1	2	7	1	504	01:44:48	6288	01:45:53	6353	00:01:05	65	0.0000
nopath	6	2	9	1	748	01:44:58	6298	01:46:01	6361	00:01:03	63	0.0000	00:01:06
nopath	5	3	3	1	621	01:44:46	6286	01:46:03	6363	00:01:17	77	0.0000
nopath	6	7	5	1	624	01:44:53	6293	01:46:09	6369	00:01:16	76	0.0000
nopath	2	3	9	1	679	01:45:04	6304	01:46:12	6372	00:01:08	68	0.0000
nopath	5	1	12	14	785	01:45:15	6315	01:46:16	6376	00:01:01	61	0.0000
nopath	5	3	5	1	621	01:45:18	6318	01:46:23	6383	00:01:05	65	0.0000
nopath	5	2	5	1	701	01:45:27	6327	01:46:24	6384	00:00:57	57	0.0000
nopath	3	6	13	15	667	01:45:25	6325	01:46:28	6388	00:01:03	63	0.0000
nopath	4	7	3	1	331	01:45:49	6349	01:46:35	6395	00:00:46	46	0.0000
nopath	4	2	12	14	708	01:45:02	6302	01:46:36	6396	00:01:34	94	0.0000
nopath	6	3	6	1	667	01:45:41	6341	01:46:43	6403	00:01:02	62	0.0000
nopath	4	1	3	1	792	01:45:42	6342	01:46:49	6409	00:01:07	67	0.0000
nopath	3	6	13	15	667	01:45:45	6345	01:46:49	6409	00:01:04	64	0.0000
nopath	2	3	10	1	679	01:45:34	6334	01:46:56	6416	00:01:22	82	0.0000
nopath	3	6	5	1	667	01:46:13	6373	01:47:04	6424	00:00:51	51	0.0000	00:01:04
nopath	1	4	3	1	792	01:45:49	6349	01:47:17	6437	00:01:28	88	0.0000
nopath	1	3	5	1	763	01:45:51	6351	01:47:24	6444	00:01:33	93	0.0000
nopath	1	3	13	15	763	01:45:55	6355	01:47:31	6451	00:01:36	96	0.0000
nopath	2	1	3	1	504	01:46:43	6403	01:47:32	6452	00:00:49	49	0.0000
nopath	1	2	12	14	504	01:46:19	6379	01:47:47	6467	00:01:28	88	0.0000
nopath	5	4	12	14	650	01:46:39	6399	01:47:50	6470	00:01:11	71	0.0000
nopath	2	3	13	15	679	01:46:37	6397	01:47:55	6475	00:01:18	78	0.0000
nopath	2	4	12	14	708	01:46:41	6401	01:47:57	6477	00:01:16	76	0.0000
nopath	2	4	3	1	708	01:46:48	6408	01:47:59	6479	00:01:11	71	0.0000
nopath	6	1	13	15	832	01:46:51	6411	01:48:08	6488	00:01:17	77	0.0000	00:01:18
nopath	6	1	12	14	832	01:47:02	6422	01:48:10	6490	00:01:08	68	0.0000
nopath	3	6	9	1	667	01:47:05	6425	01:48:26	6506	00:01:21	81	0.0000
nopath	2	1	3	1	504	01:47:11	6431	01:48:27	6507	00:01:16	76	0.0000
nopath	3	1	9	1	763	01:47:03	6423	01:48:29	6509	00:01:26	86	0.0000
nopath	1	3	3	1	763	01:46:33	6393	01:48:32	6512	00:01:59	119	0.0000
nopath	1	3	12	14	763	01:47:19	6439	01:48:35	6515	00:01:16	76	0.0000
nopath	3	6	3	1	667	01:47:09	6429	01:48:38	6518	00:01:29	89	0.0000
nopath	2	3	5	1	679	01:47:19	6439	01:48:39	6519	00:01:20	80	0.0000
nopath	5	1	3	1	785	01:47:37	6457	01:48:41	6521	00:01:04	64	0.0000
nopath	2	4	3	1	708	01:47:38	6458	01:48:42	6522	00:01:04	64	0.0000
nopath	3	6	9	1	667	01:47:39	6459	01:48:42	6522	00:01:03	63	0.0000
nopath	1	2	9	1	504	01:47:34	6454	01:48:45	6525	00:01:11	71	0.0000
nopath	3	6	12	14	667	01:47:56	6476	01:48:51	6531	00:00:55	55	0.0000
nopath	3	2	5	1	679	01:47:53	6473	01:48:55	6535	00:01:02	62	0.0000
nopath	5	6	3	1	380	01:48:14	6494	01:48:57	6537	00:00:43	43	0.0000
nopath	3	7	7	1	302	01:48:26	6506	01:49:05	6545	00:00:39	39	0.0000	00:00:39
nopath	6	2	5	1	748	01:48:13	6493	01:49:10	6550	00:00:57	57	0.0000
nopath	1	2	3	1	504	01:48:30	6510	01:49:15	6555	00:00:45	45	0.0000
nopath	3	5	2	1	621	01:48:24	6504	01:49:18	6558	00:00:54	54	0.0000
nopath	5	1	3	1	785	01:48:23	6503	01:49:28	6568	00:01:05	65	0.0000
nopath	5	1	5	1	785	01:48:24	6504	01:49:30	6570	00:01:06	66	0.0000
nopath	3	6	5	1	667	01:48:40	6520	01:49:30	6570	00:00:50	50	0.0000
nopath	3	4	13	15	375	01:49:00	6540	01:49:35	6575	00:00:35	35	0.0000
nopath	3	2	12	14	679	01:48:05	6485	01:49:36	6576	00:01:31	91	0.0000
nopath	3	2	8	1	679	01:48:46	6526	01:49:44	6584	00:00:58	58	0.0000
nopath	1	3	13	15	763	01:47:33	6453	01:49:55	6595	00:02:22	142	0.0000
nopath	3	6	9	1	667	01:48:46	6526	01:49:56	6596	00:01:10	70	0.0000
nopath	2	3	12	14	679	01:48:34	6514	01:49:58	6598	00:01:24	84	0.0000
nopath	3	6	9	1	667	01:49:01	6541	01:49:58	6598	00:00:57	57	0.0000
nopath	2	4	9	1	708	01:48:59	6539	01:50:01	6601	00:01:02	62	0.0000	00:01:14
nopath	3	6	5	1	667	01:49:06	6546	01:50:02	6602	00:00:56	56	0.0000
nopath	2	3	10	1	679	01:49:10	6550	01:50:03	6603	00:00:53	53	0.0000
nopath	3	6	10	1	667	01:49:11	6551	01:50:04	6604	00:00:53	53	0.0000
nopath	5	1	3	1	785	01:48:59	6539	01:50:08	6608	00:01:09	69	0.0000
nopath	5	3	3	1	621	01:48:57	6537	01:50:13	6613	00:01:16	76	0.0000
nopath	6	1	5	1	832	01:49:22	6562	01:50:25	6625	00:01:03	63	0.0000
nopath	6	7	5	1	624	01:49:32	6572	01:50:27	6627	00:00:55	55	0.0000
nopath	3	5	2	1	621	01:49:44	6584	01:50:35	6635	00:00:51	51	0.0000
nopath	4	2	2	1	708	01:49:14	6554	01:50:35	6635	00:01:21	81	0.0000
nopath	3	6	3	1	667	01:49:49	6589	01:50:40	6640	00:00:51	51	0.0000
nopath	6	5	6	1	380	01:50:01	6601	01:50:42	6642	00:00:41	41	0.0000
nopath	6	2	3	1	748	01:49:30	6570	01:50:45	6645	00:01:15	75	0.0000
nopath	3	6	3	1	667	01:49:58	6598	01:50:47	6647	00:00:49	49	0.0000
nopath	5	7	12	14	577	01:49:54	6594	01:50:51	6651	00:00:57	57	0.0000
nopath	2	4	3	1	708	01:49:23	6563	01:50:56	6656	00:01:33	93	0.0000
nopath	1	2	3	1	504	01:50:11	6611	01:50:57	6657	00:00:46	46	0.0000
nopath	2	3	3	1	679	01:49:47	6587	01:50:58	6658	00:01:11	71	0.0000
nopath	2	4	9	1	708	01:50:06	6606	01:51:01	6661	00:00:55	55	0.0000	00:01:14
nopath	1	7	3	1	542	01:50:16	6616	01:51:04	6664	00:00:48	48	0.0000
nopath	1	3	10	1	763	01:50:02	6602	01:51:05	6665	00:01:03	63	0.0000
nopath	1	2	12	14	504	01:50:20	6620	01:51:07	6667	00:00:47	47	0.0000
nopath	1	3	10	1	763	01:50:04	6604	01:51:08	6668	00:01:04	64	0.0000
nopath	5	6	12	14	380	01:50:43	6643	01:51:17	6677	00:00:34	34	0.0000
nopath	6	2	12	14	748	01:50:22	6622	01:51:26	6686	00:01:04	64	0.0000
nopath	3	5	3	1	621	01:50:19	6619	01:51:35	6695	00:01:16	76	0.0000
nopath	5	1	9	1	785	01:50:32	6632	01:51:35	6695	00:01:03	63	0.0000
nopath	3	4	3	1	375	01:51:02	6662	01:51:35	6695	00:00:33	33	0.0000
nopath	3	2	10	1	679	01:50:28	6628	01:51:49	6709	00:01:21	81	0.0000
nopath	2	3	6	1	679	01:50:40	6640	01:51:52	6712	00:01:12	72	0.0000
nopath	2	4	5	1	708	01:50:43	6643	01:51:56	6716	00:01:13	73	0.0000
nopath	2	1	3	1	504	01:51:04	6664	01:51:57	6717	00:00:53	53	0.0000
nopath	3	6	13	15	667	01:51:03	6663	01:52:01	6721	00:00:58	58	0.0000	00:01:01
nopath	3	6	9	1	667	01:51:05	6665	01:52:04	6724	00:00:59	59	0.0000
nopath	3	1	12	14	763	01:50:41	6641	01:52:05	6725	00:01:24	84	0.0000
nopath	3	6	9	1	667	01:51:10	6670	01:52:06	6726	00:00:56	56	0.0000
nopath	5	2	12	14	701	01:50:45	6645	01:52:06	6726	00:01:21	81	0.0000
nopath	3	6	12	14	667	01:51:18	6678	01:52:08	6728	00:00:50	50	0.0000
nopath	6	3	3	1	667	01:51:16	6676	01:52:08	6728	00:00:52	52	0.0000
nopath	2	4	9	1	708	01:50:44	6644	01:52:25	6745	00:01:41	101	0.0000
nopath	3	6	7	1	667	01:51:27	6687	01:52:25	6745	00:00:58	58	0.0000
nopath	3	6	3	1	667	01:51:30	6690	01:52:28	6748	00:00:58	58	0.0000
nopath	2	4	13	15	708	01:51:22	6682	01:52:28	6748	00:01:06	66	0.0000
nopath	2	3	6	1	679	01:51:33	6693	01:52:36	6756	00:01:03	63	0.0000
nopath	6	2	12	14	748	01:51:15	6675	01:52:36	6756	00:01:21	81	0.0000
nopath	3	6	9	1	667	01:51:47	6707	01:52:37	6757	00:00:50	50	0.0000
nopath	2	4	13	15	708	01:51:37	6697	01:52:41	6761	00:01:04	64	0.0000
nopath	2	3	9	1	679	01:51:47	6707	01:52:43	6763	00:00:56	56	0.0000
nopath	3	2	5	1	679	01:51:38	6698	01:52:45	6765	00:01:07	67	0.0000
nopath	2	5	6	1	701	01:51:54	6714	01:52:49	6769	00:00:55	55	0.0000
nopath	2	1	4	1	504	01:52:10	6730	01:53:00	6780	00:00:50	50	0.0000	00:00:59
nopath	1	3	4	1	763	01:51:41	6701	01:53:02	6782	00:01:21	81	0.0000
nopath	2	3	5	1	679	01:52:17	6737	01:53:12	6792	00:00:55	55	0.0000
nopath	3	6	5	1	667	01:52:04	6724	01:53:16	6796	00:01:12	72	0.0000
nopath	1	2	3	1	504	01:52:11	6731	01:53:17	6797	00:01:06	66	0.0000
nopath	3	6	5	1	667	01:52:08	6728	01:53:17	6797	00:01:09	69	0.0000
nopath	5	4	9	1	650	01:51:52	6712	01:53:31	6811	00:01:39	99	0.0000
nopath	6	3	9	1	667	01:52:29	6749	01:53:32	6812	00:01:03	63	0.0000
nopath	2	6	5	1	748	01:51:57	6717	01:53:36	6816	00:01:39	99	0.0000
nopath	6	1	6	1	832	01:52:30	6750	01:53:46	6826	00:01:16	76	0.0000
nopath	2	3	12	14	679	01:52:39	6759	01:53:47	6827	00:01:08	68	0.0000
nopath	6	1	3	1	832	01:52:38	6758	01:53:49	6829	00:01:11	71	0.0000
nopath	2	3	9	1	679	01:52:53	6773	01:53:50	6830	00:00:57	57	0.0000
nopath	4	1	9	1	792	01:52:45	6765	01:54:04	6844	00:01:19	79	0.0000	00:01:22
nopath	5	7	3	1	577	01:53:02	6782	01:54:09	6849	00:01:07	67	0.0000
nopath	3	6	6	1	667	01:52:35	6755	01:54:16	6856	00:01:41	101	0.0000
nopath	5	1	12	14	785	01:53:25	6805	01:54:26	6866	00:01:01	61	0.0000
nopath	3	6	13	15	667	01:53:16	6796	01:54:30	6870	00:01:14	74	0.0000
nopath	3	6	5	1	667	01:53:21	6801	01:54:32	6872	00:01:11	71	0.0000
nopath	5	1	6	1	785	01:53:32	6812	01:54:32	6872	00:01:00	60	0.0000
nopath	6	7	12	14	624	01:53:16	6796	01:54:40	6880	00:01:24	84	0.0000
nopath	1	3	5	1	763	01:53:46	6826	01:54:44	6884	00:00:58	58	0.0000
nopath	1	3	3	1	763	01:53:51	6831	01:54:50	6890	00:00:59	59	0.0000
nopath	5	3	3	1	621	01:53:53	6833	01:55:04	6904	00:01:11	71	0.0000	00:01:10
nopath	4	1	13	15	792	01:53:40	6820	01:55:04	6904	00:01:24	84	0.0000
nopath	2	3	9	1	679	01:53:54	6834	01:55:12	6912	00:01:18	78	0.0000
nopath	5	1	9	1	785	01:54:13	6853	01:55:17	6917	00:01:04	64	0.0000
nopath	6	1	3	1	832	01:54:22	6862	01:55:35	6935	00:01:13	73	0.0000
nopath	6	2	9	1	748	01:54:35	6875	01:55:35	6935	00:01:00	60	0.0000
nopath	3	6	12	14	667	01:54:35	6875	01:55:37	6937	00:01:02	62	0.0000
nopath	1	2	3	1	504	01:54:43	6883	01:55:38	6938	00:00:55	55	0.0000
nopath	1	4	3	1	792	01:54:31	6871	01:55:45	6945	00:01:14	74	0.0000
nopath	3	6	12	14	667	01:54:55	6895	01:55:46	6946	00:00:51	51	0.0000
nopath	1	4	13	15	792	01:54:40	6880	01:55:48	6948	00:01:08	68	0.0000
nopath	3	6	12	14	667	01:54:56	6896	01:55:51	6951	00:00:55	55	0.0000
nopath	3	6	12	14	667	01:55:00	6900	01:55:54	6954	00:00:54	54	0.0000
nopath	3	5	9	1	621	01:55:01	6901	01:55:55	6955	00:00:54	54	0.0000
nopath	5	3	3	1	621	01:54:50	6890	01:56:03	6963	00:01:13	73	0.0000	00:01:13
nopath	1	5	5	1	785	01:54:47	6887	01:56:13	6973	00:01:26	86	0.0000
nopath	2	4	5	1	708	01:55:20	6920	01:56:16	6976	00:00:56	56	0.0000
nopath	4	2	13	15	708	01:54:48	6888	01:56:19	6979	00:01:31	91	0.0000
nopath	1	3	5	1	763	01:55:14	6914	01:56:25	6985	00:01:11	71	0.0000
nopath	5	7	12	14	577	01:55:44	6944	01:56:51	7011	00:01:07	67	0.0000
nopath	3	6	12	14	667	01:55:57	6957	01:57:07	7027	00:01:10	70	0.0000	00:01:03
nopath	1	2	5	1	504	01:56:23	6983	01:57:13	7033	00:00:50	50	0.0000
nopath	5	1	12	14	785	01:56:12	6972	01:57:14	7034	00:01:02	62	0.0000
nopath	1	3	12	14	763	01:56:14	6974	01:57:23	7043	00:01:09	69	0.0000
nopath	3	5	9	1	621	01:56:32	6992	01:57:24	7044	00:00:52	52	0.0000
nopath	3	6	3	1	667	01:56:37	6997	01:57:28	7048	00:00:51	51	0.0000
nopath	3	6	13	15	667	01:56:42	7002	01:57:34	7054	00:00:52	52	0.0000
nopath	5	2	7	1	701	01:56:24	6984	01:57:35	7055	00:01:11	71	0.0000
nopath	6	2	3	1	748	01:56:20	6980	01:57:37	7057	00:01:17	77	0.0000
nopath	6	4	5	1	696	01:56:15	6975	01:57:39	7059	00:01:24	84	0.0000
nopath	1	3	3	1	763	01:56:30	6990	01:57:42	7062	00:01:12	72	0.0000
nopath	5	1	12	14	785	01:56:35	6995	01:57:48	7068	00:01:13	73	0.0000
nopath	3	2	5	1	679	01:57:09	7029	01:58:00	7080	00:00:51	51	0.0000	00:01:11
nopath	5	3	9	1	621	01:57:17	7037	01:58:06	7086	00:00:49	49	0.0000
nopath	2	1	10	1	504	01:56:41	7001	01:58:07	7087	00:01:26	86	0.0000
nopath	3	6	12	14	667	01:56:55	7015	01:58:07	7087	00:01:12	72	0.0000
nopath	3	6	5	1	667	01:57:17	7037	01:58:16	7096	00:00:59	59	0.0000
nopath	2	1	5	1	504	01:56:57	7017	01:58:16	7096	00:01:19	79	0.0000
nopath	2	4	13	15	708	01:56:27	6987	01:58:18	7098	00:01:51	111	0.0000
nopath	1	4	3	1	792	01:56:39	6999	01:58:20	7100	00:01:41	101	0.0000
nopath	2	3	6	1	679	01:56:44	7004	01:58:20	7100	00:01:36	96	0.0000
nopath	6	1	5	1	832	01:57:03	7023	01:58:21	7101	00:01:18	78	0.0000
nopath	3	6	12	14	667	01:57:22	7042	01:58:21	7101	00:00:59	59	0.0000
nopath	5	1	10	1	785	01:57:12	7032	01:58:23	7103	00:01:11	71	0.0000
nopath	3	6	6	1	667	01:57:27	7047	01:58:23	7103	00:00:56	56	0.0000
nopath	1	2	13	15	504	01:57:11	7031	01:58:24	7104	00:01:13	73	0.0000
nopath	3	6	12	14	667	01:57:28	7048	01:58:25	7105	00:00:57	57	0.0000
nopath	2	3	13	15	679	01:56:55	7015	01:58:25	7105	00:01:30	90	0.0000
nopath	3	6	5	1	667	01:57:39	7059	01:58:29	7109	00:00:50	50	0.0000
nopath	2	3	13	15	679	01:57:34	7054	01:58:31	7111	00:00:57	57	0.0000
nopath	6	1	12	14	832	01:57:13	7033	01:58:38	7118	00:01:25	85	0.0000
nopath	1	3	13	15	763	01:57:42	7062	01:58:55	7135	00:01:13	73	0.0000
nopath	2	3	5	1	679	01:57:49	7069	01:59:06	7146	00:01:17	77	0.0000	00:01:12
nopath	2	4	3	1	708	01:58:01	7081	01:59:09	7149	00:01:08	68	0.0000
nopath	2	3	5	1	679	01:58:20	7100	01:59:13	7153	00:00:53	53	0.0000
nopath	1	2	7	1	504	01:58:20	7100	01:59:16	7156	00:00:56	56	0.0000
nopath	5	1	6	1	785	01:58:10	7090	01:59:16	7156	00:01:06	66	0.0000
nopath	1	5	3	1	785	01:58:04	7084	01:59:28	7168	00:01:24	84	0.0000
nopath	6	1	10	1	832	01:58:17	7097	01:59:34	7174	00:01:17	77	0.0000
nopath	4	3	5	1	375	01:59:03	7143	01:59:37	7177	00:00:34	34	0.0000
nopath	1	7	9	1	542	01:58:55	7135	01:59:43	7183	00:00:48	48	0.0000
nopath	1	3	13	15	763	01:58:40	7120	01:59:44	7184	00:01:04	64	0.0000
nopath	3	2	10	1	679	01:57:52	7072	01:59:45	7185	00:01:53	113	0.0000
nopath	3	6	6	1	667	01:59:00	7140	01:59:50	7190	00:00:50	50	0.0000
nopath	3	7	9	1	302	01:59:21	7161	01:59:57	7197	00:00:36	36	0.0000
nopath	4	7	10	1	331	01:59:24	7164	02:00:08	7208	00:00:44	44	0.0000	00:00:39
nopath	6	2	3	1	748	01:59:10	7150	02:00:15	7215	00:01:05	65	0.0000
nopath	2	3	3	1	679	01:59:24	7164	02:00:18	7218	00:00:54	54	0.0000
nopath	2	4	3	1	708	01:59:26	7166	02:00:21	7221	00:00:55	55	0.0000
nopath	2	3	5	1	679	01:59:29	7169	02:00:22	7222	00:00:53	53	0.0000
nopath	4	2	12	14	708	01:59:23	7163	02:00:28	7228	00:01:05	65	0.0000
nopath	5	3	8	1	621	01:59:45	7185	02:00:33	7233	00:00:48	48	0.0000
nopath	2	7	3	1	458	01:59:55	7195	02:00:35	7235	00:00:40	40	0.0000
nopath	3	6	12	14	667	01:59:13	7153	02:00:37	7237	00:01:24	84	0.0000
nopath	2	4	3	1	708	01:59:35	7175	02:00:45	7245	00:01:10	70	0.0000
nopath	1	2	4	1	504	02:00:01	7201	02:00:46	7246	00:00:45	45	0.0000
nopath	6	3	4	1	667	01:59:45	7185	02:00:53	7253	00:01:08	68	0.0000
nopath	1	6	9	1	832	01:59:42	7182	02:01:00	7260	00:01:18	78	0.0000	00:01:19
nopath	3	7	3	1	302	02:00:23	7223	02:01:03	7263	00:00:40	40	0.0000
nopath	1	3	9	1	763	02:00:04	7204	02:01:12	7272	00:01:08	68	0.0000
nopath	4	1	10	1	792	01:59:57	7197	02:01:17	7277	00:01:20	80	0.0000
nopath	5	6	12	14	380	02:00:32	7232	02:01:18	7278	00:00:46	46	0.0000
nopath	3	6	3	1	667	01:59:50	7190	02:01:36	7296	00:01:46	106	0.0000
nopath	3	1	13	15	763	02:00:13	7213	02:01:36	7296	00:01:23	83	0.0000
nopath	4	2	13	15	708	02:00:26	7226	02:01:40	7300	00:01:14	74	0.0000
nopath	4	7	5	1	331	02:01:10	7270	02:01:44	7304	00:00:34	34	0.0000
nopath	2	3	12	14	679	02:00:53	7253	02:01:47	7307	00:00:54	54	0.0000
nopath	1	4	6	1	792	02:01:04	7264	02:02:05	7325	00:01:01	61	0.0000	00:01:17
nopath	6	2	12	14	748	02:01:01	7261	02:02:06	7326	00:01:05	65	0.0000
nopath	3	6	12	14	667	02:00:51	7251	02:02:07	7327	00:01:16	76	0.0000
nopath	2	3	3	1	679	02:01:20	7280	02:02:15	7335	00:00:55	55	0.0000
nopath	2	4	12	14	708	02:01:23	7283	02:02:17	7337	00:00:54	54	0.0000
nopath	5	3	12	14	621	02:00:50	7250	02:02:34	7354	00:01:44	104	0.0000
nopath	5	4	5	1	650	02:01:11	7271	02:02:41	7361	00:01:30	90	0.0000
nopath	1	2	12	14	504	02:02:05	7325	02:02:50	7370	00:00:45	45	0.0000
nopath	2	3	3	1	679	02:01:57	7317	02:02:52	7372	00:00:55	55	0.0000
nopath	2	6	3	1	748	02:01:55	7315	02:02:56	7376	00:01:01	61	0.0000
nopath	2	3	3	1	679	02:02:04	7324	02:02:57	7377	00:00:53	53	0.0000
nopath	3	2	9	1	679	02:02:18	7338	02:03:10	7390	00:00:52	52	0.0000	00:01:22
nopath	2	7	3	1	458	02:02:26	7346	02:03:13	7393	00:00:47	47	0.0000
nopath	4	2	9	1	708	02:02:11	7331	02:03:17	7397	00:01:06	66	0.0000
nopath	3	4	3	1	375	02:02:47	7367	02:03:23	7403	00:00:36	36	0.0000
nopath	4	1	10	1	792	02:02:28	7348	02:03:32	7412	00:01:04	64	0.0000
nopath	3	6	6	1	667	02:02:26	7346	02:03:35	7415	00:01:09	69	0.0000
nopath	3	6	13	15	667	02:02:43	7363	02:03:38	7418	00:00:55	55	0.0000
nopath	3	6	10	1	667	02:02:53	7373	02:03:44	7424	00:00:51	51	0.0000
nopath	5	3	3	1	621	02:02:59	7379	02:03:48	7428	00:00:49	49	0.0000
nopath	5	1	3	1	785	02:02:32	7352	02:03:51	7431	00:01:19	79	0.0000
nopath	2	4	12	14	708	02:02:57	7377	02:03:54	7434	00:00:57	57	0.0000
nopath	3	6	13	15	667	02:03:06	7386	02:04:10	7450	00:01:04	64	0.0000	00:01:03
nopath	6	7	12	14	624	02:03:13	7393	02:04:12	7452	00:00:59	59	0.0000
nopath	2	3	2	1	679	02:03:02	7382	02:04:12	7452	00:01:10	70	0.0000
nopath	2	4	9	1	708	02:03:16	7396	02:04:17	7457	00:01:01	61	0.0000
nopath	4	6	10	1	696	02:03:05	7385	02:04:17	7457	00:01:12	72	0.0000
nopath	2	3	9	1	679	02:03:19	7399	02:04:19	7459	00:01:00	60	0.0000
nopath	6	1	3	1	832	02:02:19	7339	02:04:21	7461	00:02:02	122	0.0000
nopath	2	4	12	14	708	02:03:23	7403	02:04:22	7462	00:00:59	59	0.0000
nopath	3	6	12	14	667	02:03:32	7412	02:04:24	7464	00:00:52	52	0.0000
nopath	3	6	3	1	667	02:03:34	7414	02:04:26	7466	00:00:52	52	0.0000
nopath	1	2	5	1	504	02:03:22	7402	02:04:27	7467	00:01:05	65	0.0000
nopath	5	1	12	14	785	02:03:14	7394	02:04:27	7467	00:01:13	73	0.0000
nopath	3	6	5	1	667	02:03:37	7417	02:04:29	7469	00:00:52	52	0.0000
nopath	6	3	3	1	667	02:03:36	7416	02:04:33	7473	00:00:57	57	0.0000
nopath	6	1	8	1	832	02:03:40	7420	02:04:43	7483	00:01:03	63	0.0000
nopath	6	2	13	15	748	02:03:44	7424	02:04:44	7484	00:01:00	60	0.0000
nopath	3	6	3	1	667	02:03:51	7431	02:04:56	7496	00:01:05	65	0.0000
nopath	3	6	3	1	667	02:04:06	7446	02:04:58	7498	00:00:52	52	0.0000
nopath	3	5	13	15	621	02:04:07	7447	02:05:07	7507	00:01:00	60	0.0000	00:01:06
nopath	6	5	10	1	380	02:04:26	7466	02:05:09	7509	00:00:43	43	0.0000
nopath	1	3	9	1	763	02:03:29	7409	02:05:12	7512	00:01:43	103	0.0000
nopath	3	2	9	1	679	02:04:12	7452	02:05:13	7513	00:01:01	61	0.0000
nopath	1	3	12	14	763	02:04:11	7451	02:05:15	7515	00:01:04	64	0.0000
nopath	2	1	10	1	504	02:03:50	7430	02:05:17	7517	00:01:27	87	0.0000
nopath	3	6	3	1	667	02:04:30	7470	02:05:21	7521	00:00:51	51	0.0000
nopath	2	1	9	1	504	02:04:33	7473	02:05:23	7523	00:00:50	50	0.0000
nopath	3	6	3	1	667	02:04:31	7471	02:05:25	7525	00:00:54	54	0.0000
nopath	3	6	12	14	667	02:04:35	7475	02:05:27	7527	00:00:52	52	0.0000
nopath	2	3	3	1	679	02:04:28	7468	02:05:28	7528	00:01:00	60	0.0000
nopath	1	2	3	1	504	02:04:24	7464	02:05:31	7531	00:01:07	67	0.0000
nopath	5	1	12	14	785	02:03:54	7434	02:05:32	7532	00:01:38	98	0.0000
nopath	2	4	9	1	708	02:04:34	7474	02:05:36	7536	00:01:02	62	0.0000
nopath	5	1	9	1	785	02:04:33	7473	02:06:06	7566	00:01:33	93	0.0000	00:01:09
nopath	3	4	12	14	375	02:05:39	7539	02:06:12	7572	00:00:33	33	0.0000
nopath	3	6	12	14	667	02:04:56	7496	02:06:18	7578	00:01:22	82	0.0000
nopath	3	6	12	14	667	02:05:20	7520	02:06:19	7579	00:00:59	59	0.0000
nopath	6	3	12	14	667	02:05:35	7535	02:06:25	7585	00:00:50	50	0.0000
nopath	1	3	12	14	763	02:04:32	7472	02:06:33	7593	00:02:01	121	0.0000
nopath	2	1	5	1	504	02:05:43	7543	02:06:35	7595	00:00:52	52	0.0000
nopath	2	3	10	1	679	02:05:27	7527	02:06:37	7597	00:01:10	70	0.0000
nopath	2	3	12	14	679	02:05:29	7529	02:06:40	7600	00:01:11	71	0.0000
nopath	6	1	6	1	832	02:05:11	7511	02:06:41	7601	00:01:30	90	0.0000
nopath	2	3	13	15	679	02:05:36	7536	02:06:44	7604	00:01:08	68	0.0000
nopath	2	4	12	14	708	02:05:46	7546	02:06:48	7608	00:01:02	62	0.0000
nopath	3	1	6	1	763	02:05:46	7546	02:06:54	7614	00:01:08	68	0.0000
nopath	1	4	5	1	792	02:05:46	7546	02:06:56	7616	00:01:10	70	0.0000
nopath	3	6	9	1	667	02:05:45	7545	02:06:56	7616	00:01:11	71	0.0000
nopath	5	2	12	14	701	02:06:02	7562	02:06:59	7619	00:00:57	57	0.0000
nopath	2	4	5	1	708	02:06:11	7571	02:07:05	7625	00:00:54	54	0.0000	00:01:07
nopath	1	7	3	1	542	02:06:38	7598	02:07:26	7646	00:00:48	48	0.0000
nopath	1	3	10	1	763	02:06:18	7578	02:07:32	7652	00:01:14	74	0.0000
nopath	3	6	8	1	667	02:06:23	7583	02:07:36	7656	00:01:13	73	0.0000
nopath	3	6	5	1	667	02:06:51	7611	02:07:43	7663	00:00:52	52	0.0000
nopath	4	2	10	1	708	02:06:34	7594	02:07:45	7665	00:01:11	71	0.0000
nopath	3	6	10	1	667	02:06:56	7616	02:07:46	7666	00:00:50	50	0.0000
nopath	3	2	6	1	679	02:06:39	7599	02:07:47	7667	00:01:08	68	0.0000
nopath	6	7	13	15	624	02:06:46	7606	02:07:50	7670	00:01:04	64	0.0000
nopath	6	2	5	1	748	02:06:42	7602	02:07:55	7675	00:01:13	73	0.0000
nopath	5	6	5	1	380	02:07:20	7640	02:07:57	7677	00:00:37	37	0.0000
nopath	1	3	3	1	763	02:06:54	7614	02:08:02	7682	00:01:08	68	0.0000	00:01:19
nopath	2	3	3	1	679	02:07:04	7624	02:08:07	7687	00:01:03	63	0.0000
nopath	2	4	3	1	708	02:07:09	7629	02:08:10	7690	00:01:01	61	0.0000
nopath	3	5	3	1	621	02:07:19	7639	02:08:15	7695	00:00:56	56	0.0000
nopath	2	1	12	14	504	02:07:10	7630	02:08:18	7698	00:01:08	68	0.0000
nopath	3	6	3	1	667	02:07:27	7647	02:08:18	7698	00:00:51	51	0.0000
nopath	1	5	5	1	785	02:07:05	7625	02:08:24	7704	00:01:19	79	0.0000
nopath	2	1	13	15	504	02:07:25	7645	02:08:27	7707	00:01:02	62	0.0000
nopath	4	1	9	1	792	02:06:38	7598	02:08:28	7708	00:01:50	110	0.0000
nopath	6	1	9	1	832	02:07:10	7630	02:08:31	7711	00:01:21	81	0.0000
nopath	1	2	3	1	504	02:07:32	7652	02:08:37	7717	00:01:05	65	0.0000
nopath	2	4	12	14	708	02:07:12	7632	02:08:46	7726	00:01:34	94	0.0000
nopath	1	3	12	14	763	02:07:09	7629	02:08:48	7728	00:01:39	99	0.0000
nopath	1	3	9	1	763	02:07:50	7670	02:08:55	7735	00:01:05	65	0.0000
nopath	3	6	9	1	667	02:07:33	7653	02:08:56	7736	00:01:23	83	0.0000
nopath	1	4	9	1	792	02:07:57	7677	02:09:00	7740	00:01:03	63	0.0000	00:01:06
nopath	1	2	3	1	504	02:08:14	7694	02:09:00	7740	00:00:46	46	0.0000
nopath	5	1	3	1	785	02:08:03	7683	02:09:09	7749	00:01:06	66	0.0000
nopath	6	3	12	14	667	02:08:09	7689	02:09:17	7757	00:01:08	68	0.0000
nopath	5	1	12	14	785	02:08:15	7695	02:09:18	7758	00:01:03	63	0.0000
nopath	5	7	13	15	577	02:07:43	7663	02:09:21	7761	00:01:38	98	0.0000
nopath	3	2	3	1	679	02:08:01	7681	02:09:25	7765	00:01:24	84	0.0000
nopath	4	7	2	1	331	02:08:37	7717	02:09:28	7768	00:00:51	51	0.0000
nopath	1	3	12	14	763	02:08:32	7712	02:09:43	7783	00:01:11	71	0.0000
nopath	1	2	12	14	504	02:08:46	7726	02:09:46	7786	00:01:00	60	0.0000
nopath	6	1	12	14	832	02:08:43	7723	02:09:46	7786	00:01:03	63	0.0000
nopath	3	6	5	1	667	02:08:12	7692	02:09:46	7786	00:01:34	94	0.0000
nopath	3	6	9	1	667	02:08:39	7719	02:09:48	7788	00:01:09	69	0.0000
nopath	5	3	7	1	621	02:08:52	7732	02:09:53	7793	00:01:01	61	0.0000
nopath	3	6	13	15	667	02:08:58	7738	02:09:59	7799	00:01:01	61	0.0000
nopath	5	4	5	1	650	02:08:53	7733	02:10:02	7802	00:01:09	69	0.0000	00:01:21
nopath	4	1	6	1	792	02:08:36	7716	02:10:05	7805	00:01:29	89	0.0000
nopath	2	3	3	1	679	02:07:58	7678	02:10:12	7812	00:02:14	134	0.0000
nopath	6	2	12	14	748	02:09:18	7758	02:10:16	7816	00:00:58	58	0.0000
nopath	5	3	3	1	621	02:09:35	7775	02:10:24	7824	00:00:49	49	0.0000
nopath	3	6	5	1	667	02:09:28	7768	02:10:26	7826	00:00:58	58	0.0000
nopath	5	1	3	1	785	02:09:40	7780	02:10:41	7841	00:01:01	61	0.0000
nopath	2	3	3	1	679	02:09:13	7753	02:10:42	7842	00:01:29	89	0.0000
nopath	2	3	3	1	679	02:09:30	7770	02:10:45	7845	00:01:15	75	0.0000
nopath	3	6	5	1	667	02:09:50	7790	02:10:45	7845	00:00:55	55	0.0000
nopath	3	6	9	1	667	02:09:53	7793	02:10:48	7848	00:00:55	55	0.0000
nopath	3	6	12	14	667	02:09:59	7799	02:10:50	7850	00:00:51	51	0.0000
nopath	6	2	13	15	748	02:10:03	7803	02:11:02	7862	00:00:59	59	0.0000	00:01:06
nopath	5	1	12	14	785	02:09:43	7783	02:11:02	7862	00:01:19	79	0.0000
nopath	2	4	3	1	708	02:09:48	7788	02:11:07	7867	00:01:19	79	0.0000
nopath	2	3	10	1	679	02:10:05	7805	02:11:08	7868	00:01:03	63	0.0000
nopath	3	6	13	15	667	02:10:19	7819	02:11:18	7878	00:00:59	59	0.0000
nopath	3	6	3	1	667	02:10:22	7822	02:11:21	7881	00:00:59	59	0.0000
nopath	6	4	3	1	696	02:10:32	7832	02:11:28	7888	00:00:56	56	0.0000
nopath	2	1	5	1	504	02:10:27	7827	02:11:29	7889	00:01:02	62	0.0000
nopath	1	3	3	1	763	02:10:28	7828	02:11:32	7892	00:01:04	64	0.0000
nopath	4	1	9	1	792	02:10:28	7828	02:11:33	7893	00:01:05	65	0.0000
nopath	2	4	3	1	708	02:10:22	7822	02:11:38	7898	00:01:16	76	0.0000
nopath	2	3	9	1	679	02:10:41	7841	02:11:40	7900	00:00:59	59	0.0000
nopath	6	1	7	1	832	02:10:31	7831	02:11:41	7901	00:01:10	70	0.0000
nopath	2	4	5	1	708	02:10:51	7851	02:11:45	7905	00:00:54	54	0.0000
nopath	2	3	5	1	679	02:10:52	7852	02:11:47	7907	00:00:55	55	0.0000
nopath	1	3	3	1	763	02:10:46	7846	02:11:56	7916	00:01:10	70	0.0000
nopath	3	6	9	1	667	02:10:53	7853	02:11:56	7916	00:01:03	63	0.0000
nopath	1	3	3	1	763	02:10:54	7854	02:12:05	7925	00:01:11	71	0.0000	00:01:13
nopath	5	1	12	14	785	02:10:53	7853	02:12:06	7926	00:01:13	73	0.0000
nopath	5	1	12	14	785	02:11:01	7861	02:12:10	7930	00:01:09	69	0.0000
nopath	1	3	3	1	763	02:11:18	7878	02:12:32	7952	00:01:14	74	0.0000
nopath	6	2	10	1	748	02:11:25	7885	02:12:35	7955	00:01:10	70	0.0000
nopath	3	6	10	1	667	02:11:19	7879	02:12:35	7955	00:01:16	76	0.0000
nopath	3	6	2	1	667	02:11:33	7893	02:12:36	7956	00:01:03	63	0.0000
nopath	2	3	9	1	679	02:11:14	7874	02:12:37	7957	00:01:23	83	0.0000
nopath	3	6	12	14	667	02:11:44	7904	02:12:38	7958	00:00:54	54	0.0000
nopath	3	6	12	14	667	02:11:48	7908	02:12:42	7962	00:00:54	54	0.0000
nopath	2	4	9	1	708	02:11:48	7908	02:12:44	7964	00:00:56	56	0.0000
nopath	3	6	3	1	667	02:11:54	7914	02:12:44	7964	00:00:50	50	0.0000
nopath	1	2	12	14	504	02:11:32	7892	02:12:47	7967	00:01:15	75	0.0000
nopath	1	2	9	1	504	02:12:05	7925	02:12:52	7972	00:00:47	47	0.0000
nopath	2	5	12	14	701	02:11:40	7900	02:12:55	7975	00:01:15	75	0.0000
nopath	4	3	3	1	375	02:12:23	7943	02:13:03	7983	00:00:40	40	0.0000	00:00:38
nopath	3	6	3	1	667	02:12:10	7930	02:13:15	7995	00:01:05	65	0.0000
nopath	3	7	6	1	302	02:12:25	7945	02:13:17	7997	00:00:52	52	0.0000
nopath	3	2	12	14	679	02:12:19	7939	02:13:19	7999	00:01:00	60	0.0000
nopath	1	2	9	1	504	02:12:41	7961	02:13:35	8015	00:00:54	54	0.0000
nopath	6	1	12	14	832	02:12:26	7946	02:13:36	8016	00:01:10	70	0.0000
nopath	2	3	12	14	679	02:12:12	7932	02:13:37	8017	00:01:25	85	0.0000
nopath	1	7	4	1	542	02:12:44	7964	02:13:41	8021	00:00:57	57	0.0000
nopath	5	3	12	14	621	02:13:03	7983	02:13:53	8033	00:00:50	50	0.0000
nopath	3	5	5	1	621	02:12:50	7970	02:13:55	8035	00:01:05	65	0.0000
nopath	6	5	5	1	380	02:13:14	7994	02:13:58	8038	00:00:44	44	0.0000
nopath	3	6	3	1	667	02:13:27	8007	02:14:18	8058	00:00:51	51	0.0000	00:01:00
nopath	5	1	12	14	785	02:13:10	7990	02:14:22	8062	00:01:12	72	0.0000
nopath	2	3	9	1	679	02:13:22	8002	02:14:26	8066	00:01:04	64	0.0000
nopath	2	4	10	1	708	02:13:32	8012	02:14:29	8069	00:00:57	57	0.0000
nopath	3	6	3	1	667	02:13:40	8020	02:14:31	8071	00:00:51	51	0.0000
nopath	3	2	12	14	679	02:13:35	8015	02:14:33	8073	00:00:58	58	0.0000
nopath	6	1	5	1	832	02:13:51	8031	02:14:54	8094	00:01:03	63	0.0000
nopath	5	1	3	1	785	02:14:00	8040	02:15:06	8106	00:01:06	66	0.0000	00:01:08
nopath	5	3	6	1	621	02:14:28	8068	02:15:16	8116	00:00:48	48	0.0000
nopath	2	6	13	15	748	02:13:54	8034	02:15:19	8119	00:01:25	85	0.0000
nopath	5	2	12	14	701	02:14:24	8064	02:15:20	8120	00:00:56	56	0.0000
nopath	4	2	5	1	708	02:14:00	8040	02:15:35	8135	00:01:35	95	0.0000
nopath	3	5	9	1	621	02:14:48	8088	02:15:36	8136	00:00:48	48	0.0000
nopath	1	3	10	1	763	02:14:29	8069	02:15:42	8142	00:01:13	73	0.0000
nopath	2	7	5	1	458	02:14:52	8092	02:15:43	8143	00:00:51	51	0.0000
nopath	3	6	3	1	667	02:14:57	8097	02:15:47	8147	00:00:50	50	0.0000
nopath	3	6	9	1	667	02:14:58	8098	02:15:50	8150	00:00:52	52	0.0000
nopath	6	3	3	1	667	02:14:36	8076	02:15:52	8152	00:01:16	76	0.0000
nopath	3	6	12	14	667	02:15:02	8102	02:15:52	8152	00:00:50	50	0.0000
nopath	1	2	3	1	504	02:15:07	8107	02:15:53	8153	00:00:46	46	0.0000
nopath	3	4	9	1	375	02:15:25	8125	02:15:57	8157	00:00:32	32	0.0000
nopath	6	2	2	1	748	02:15:09	8109	02:16:08	8168	00:00:59	59	0.0000	00:01:04
nopath	6	2	3	1	748	02:15:14	8114	02:16:14	8174	00:01:00	60	0.0000
nopath	5	3	12	14	621	02:15:10	8110	02:16:24	8184	00:01:14	74	0.0000
nopath	3	6	8	1	667	02:15:33	8133	02:16:25	8185	00:00:52	52	0.0000
nopath	5	3	9	1	621	02:15:19	8119	02:16:26	8186	00:01:07	67	0.0000
nopath	3	6	10	1	667	02:15:40	8140	02:16:29	8189	00:00:49	49	0.0000
nopath	1	4	12	14	792	02:14:51	8091	02:16:36	8196	00:01:45	105	0.0000
nopath	3	6	5	1	667	02:15:44	8144	02:16:39	8199	00:00:55	55	0.0000
nopath	3	6	3	1	667	02:15:48	8148	02:16:40	8200	00:00:52	52	0.0000
nopath	2	1	9	1	504	02:15:55	8155	02:16:47	8207	00:00:52	52	0.0000
nopath	6	7	9	1	624	02:15:41	8141	02:16:48	8208	00:01:07	67	0.0000
nopath	3	1	12	14	763	02:15:43	8143	02:16:54	8214	00:01:11	71	0.0000
nopath	2	1	9	1	504	02:16:26	8186	02:17:10	8230	00:00:44	44	0.0000	00:01:04
nopath	3	6	7	1	667	02:16:23	8183	02:17:15	8235	00:00:52	52	0.0000
nopath	6	1	3	1	832	02:16:06	8166	02:17:21	8241	00:01:15	75	0.0000
nopath	3	7	10	1	302	02:16:49	8209	02:17:23	8243	00:00:34	34	0.0000
nopath	5	4	3	1	650	02:16:28	8188	02:17:29	8249	00:01:01	61	0.0000
nopath	2	3	12	14	679	02:16:22	8182	02:17:33	8253	00:01:11	71	0.0000
nopath	3	6	10	1	667	02:16:48	8208	02:17:39	8259	00:00:51	51	0.0000
nopath	3	6	3	1	667	02:16:49	8209	02:17:44	8264	00:00:55	55	0.0000
nopath	3	5	5	1	621	02:16:52	8212	02:17:46	8266	00:00:54	54	0.0000
nopath	1	3	13	15	763	02:16:30	8190	02:17:49	8269	00:01:19	79	0.0000
nopath	1	3	3	1	763	02:16:50	8210	02:17:52	8272	00:01:02	62	0.0000
nopath	2	3	3	1	679	02:16:55	8215	02:17:56	8276	00:01:01	61	0.0000
nopath	5	6	5	1	380	02:17:10	8230	02:17:57	8277	00:00:47	47	0.0000
nopath	2	4	3	1	708	02:17:03	8223	02:18:00	8280	00:00:57	57	0.0000	00:01:06
nopath	1	2	2	1	504	02:17:33	8253	02:18:18	8298	00:00:45	45	0.0000
nopath	5	1	5	1	785	02:17:10	8230	02:18:27	8307	00:01:17	77	0.0000
nopath	5	1	3	1	785	02:17:29	8249	02:18:31	8311	00:01:02	62	0.0000
nopath	1	3	7	1	763	02:17:21	8241	02:18:32	8312	00:01:11	71	0.0000
nopath	5	7	12	14	577	02:17:35	8255	02:18:33	8313	00:00:58	58	0.0000
nopath	3	6	3	1	667	02:17:08	8228	02:18:35	8315	00:01:27	87	0.0000
nopath	3	6	9	1	667	02:17:24	8244	02:18:37	8317	00:01:13	73	0.0000
nopath	4	7	9	1	331	02:18:02	8282	02:18:38	8318	00:00:36	36	0.0000
nopath	3	6	3	1	667	02:17:51	8271	02:18:43	8323	00:00:52	52	0.0000
nopath	6	1	9	1	832	02:17:55	8275	02:19:00	8340	00:01:05	65	0.0000	00:01:15
nopath	1	4	3	1	792	02:18:10	8290	02:19:09	8349	00:00:59	59	0.0000
nopath	4	2	9	1	708	02:18:12	8292	02:19:14	8354	00:01:02	62	0.0000
nopath	2	1	12	14	504	02:18:27	8307	02:19:18	8358	00:00:51	51	0.0000
nopath	4	1	9	1	792	02:17:50	8270	02:19:20	8360	00:01:30	90	0.0000
nopath	1	2	5	1	504	02:18:24	8304	02:19:29	8369	00:01:05	65	0.0000
nopath	1	2	12	14	504	02:18:25	8305	02:19:33	8373	00:01:08	68	0.0000
nopath	6	3	3	1	667	02:18:45	8325	02:19:36	8376	00:00:51	51	0.0000
nopath	1	3	5	1	763	02:18:47	8327	02:19:52	8392	00:01:05	65	0.0000
nopath	1	5	10	1	785	02:18:48	8328	02:19:55	8395	00:01:07	67	0.0000
nopath	3	2	12	14	679	02:18:58	8338	02:19:55	8395	00:00:57	57	0.0000
nopath	2	4	3	1	708	02:18:51	8331	02:20:06	8406	00:01:15	75	0.0000	00:01:15
nopath	3	6	12	14	667	02:19:05	8345	02:20:07	8407	00:01:02	62	0.0000
nopath	2	3	13	15	679	02:19:09	8349	02:20:11	8411	00:01:02	62	0.0000
nopath	5	1	3	1	785	02:18:49	8329	02:20:11	8411	00:01:22	82	0.0000
nopath	2	3	12	14	679	02:19:17	8357	02:20:13	8413	00:00:56	56	0.0000
nopath	4	2	3	1	708	02:19:35	8375	02:20:28	8428	00:00:53	53	0.0000
nopath	2	7	3	1	458	02:19:49	8389	02:20:32	8432	00:00:43	43	0.0000
nopath	2	4	3	1	708	02:19:23	8363	02:20:35	8435	00:01:12	72	0.0000
nopath	2	3	3	1	679	02:19:41	8381	02:20:36	8436	00:00:55	55	0.0000
nopath	2	4	13	15	708	02:19:43	8383	02:20:40	8440	00:00:57	57	0.0000
nopath	2	3	13	15	679	02:19:43	8383	02:20:44	8444	00:01:01	61	0.0000
nopath	5	1	3	1	785	02:19:58	8398	02:20:58	8458	00:01:00	60	0.0000
nopath	2	4	6	1	708	02:19:52	8392	02:21:05	8465	00:01:13	73	0.0000	00:01:07
nopath	2	3	12	14	679	02:19:59	8399	02:21:05	8465	00:01:06	66	0.0000
nopath	5	2	12	14	701	02:20:13	8413	02:21:09	8469	00:00:56	56	0.0000
nopath	1	3	13	15	763	02:19:46	8386	02:21:11	8471	00:01:25	85	0.0000
nopath	1	3	7	1	763	02:20:12	8412	02:21:13	8473	00:01:01	61	0.0000
nopath	3	6	9	1	667	02:19:54	8394	02:21:16	8476	00:01:22	82	0.0000
nopath	3	6	3	1	667	02:20:03	8403	02:21:17	8477	00:01:14	74	0.0000
nopath	1	4	12	14	792	02:20:13	8413	02:21:18	8478	00:01:05	65	0.0000
nopath	1	3	5	1	763	02:20:22	8422	02:21:20	8480	00:00:58	58	0.0000
nopath	4	7	13	15	331	02:20:52	8452	02:21:26	8486	00:00:34	34	0.0000
nopath	5	1	13	15	785	02:20:27	8427	02:21:30	8490	00:01:03	63	0.0000
nopath	5	1	10	1	785	02:20:36	8436	02:21:36	8496	00:01:00	60	0.0000
nopath	1	2	5	1	504	02:21:06	8466	02:21:51	8511	00:00:45	45	0.0000
nopath	3	5	5	1	621	02:20:27	8427	02:21:55	8515	00:01:28	88	0.0000
nopath	5	3	9	1	621	02:21:06	8466	02:21:56	8516	00:00:50	50	0.0000
nopath	3	6	9	1	667	02:20:52	8452	02:21:58	8518	00:01:06	66	0.0000
nopath	3	4	12	14	375	02:21:24	8484	02:22:00	8520	00:00:36	36	0.0000	00:00:42
nopath	1	7	3	1	542	02:21:13	8473	02:22:01	8521	00:00:48	48	0.0000
nopath	3	2	5	1	679	02:19:41	8381	02:22:05	8525	00:02:24	144	0.0000
nopath	4	5	2	1	650	02:21:04	8464	02:22:06	8526	00:01:02	62	0.0000
nopath	3	6	3	1	667	02:21:17	8477	02:22:16	8536	00:00:59	59	0.0000
nopath	2	1	9	1	504	02:21:28	8488	02:22:17	8537	00:00:49	49	0.0000
nopath	6	1	6	1	832	02:21:02	8462	02:22:25	8545	00:01:23	83	0.0000
nopath	6	1	5	1	832	02:21:19	8479	02:22:27	8547	00:01:08	68	0.0000
nopath	6	7	13	15	624	02:21:24	8484	02:22:30	8550	00:01:06	66	0.0000
nopath	2	3	2	1	679	02:21:35	8495	02:22:32	8552	00:00:57	57	0.0000
nopath	5	3	12	14	621	02:21:49	8509	02:22:44	8564	00:00:55	55	0.0000
nopath	3	6	3	1	667	02:21:44	8504	02:22:46	8566	00:01:02	62	0.0000
nopath	3	6	3	1	667	02:21:58	8518	02:22:49	8569	00:00:51	51	0.0000
nopath	1	3	3	1	763	02:21:38	8498	02:22:52	8572	00:01:14	74	0.0000
nopath	4	1	9	1	792	02:21:25	8485	02:22:55	8575	00:01:30	90	0.0000
nopath	6	2	12	14	748	02:21:41	8501	02:22:56	8576	00:01:15	75	0.0000
nopath	2	4	9	1	708	02:21:54	8514	02:22:57	8577	00:01:03	63	0.0000
nopath	3	6	3	1	667	02:22:13	8533	02:23:04	8584	00:00:51	51	0.0000	00:00:58
nopath	2	4	10	1	708	02:22:11	8531	02:23:05	8585	00:00:54	54	0.0000
nopath	3	2	3	1	679	02:22:18	8538	02:23:11	8591	00:00:53	53	0.0000
nopath	6	3	3	1	667	02:22:35	8555	02:23:25	8605	00:00:50	50	0.0000
nopath	2	3	2	1	679	02:22:13	8533	02:23:32	8612	00:01:19	79	0.0000
nopath	3	6	5	1	667	02:22:36	8556	02:23:36	8616	00:01:00	60	0.0000
nopath	2	3	9	1	679	02:22:42	8562	02:23:37	8617	00:00:55	55	0.0000
nopath	3	6	3	1	667	02:22:43	8563	02:23:38	8618	00:00:55	55	0.0000
nopath	3	6	5	1	667	02:22:46	8566	02:23:44	8624	00:00:58	58	0.0000
nopath	3	2	3	1	679	02:22:44	8564	02:23:45	8625	00:01:01	61	0.0000
nopath	2	4	12	14	708	02:22:56	8576	02:24:06	8646	00:01:10	70	0.0000	00:01:02
nopath	2	3	10	1	679	02:23:14	8594	02:24:07	8647	00:00:53	53	0.0000
nopath	6	2	3	1	748	02:23:15	8595	02:24:13	8653	00:00:58	58	0.0000
nopath	1	2	12	14	504	02:23:09	8589	02:24:15	8655	00:01:06	66	0.0000
nopath	2	3	2	1	679	02:23:26	8606	02:24:18	8658	00:00:52	52	0.0000
nopath	1	3	5	1	763	02:23:01	8581	02:24:25	8665	00:01:24	84	0.0000
nopath	3	6	12	14	667	02:23:23	8603	02:24:27	8667	00:01:04	64	0.0000
nopath	5	1	3	1	785	02:23:29	8609	02:24:36	8676	00:01:07	67	0.0000
nopath	5	3	5	1	621	02:23:40	8620	02:24:43	8683	00:01:03	63	0.0000
nopath	6	3	9	1	667	02:23:55	8635	02:24:47	8687	00:00:52	52	0.0000
nopath	5	1	12	14	785	02:23:47	8627	02:24:49	8689	00:01:02	62	0.0000
nopath	4	2	12	14	708	02:23:57	8637	02:25:01	8701	00:01:04	64	0.0000	00:01:09
nopath	4	1	12	14	792	02:23:30	8610	02:25:05	8705	00:01:35	95	0.0000
nopath	5	6	6	1	380	02:24:36	8676	02:25:07	8707	00:00:31	31	0.0000
nopath	6	1	12	14	832	02:24:00	8640	02:25:12	8712	00:01:12	72	0.0000
nopath	1	3	10	1	763	02:23:30	8610	02:25:12	8712	00:01:42	102	0.0000
nopath	1	2	3	1	504	02:24:10	8650	02:25:15	8715	00:01:05	65	0.0000
nopath	5	1	3	1	785	02:24:10	8650	02:25:16	8716	00:01:06	66	0.0000
nopath	1	4	13	15	792	02:24:03	8643	02:25:18	8718	00:01:15	75	0.0000
nopath	3	6	3	1	667	02:24:28	8668	02:25:19	8719	00:00:51	51	0.0000
nopath	2	4	5	1	708	02:23:56	8636	02:25:20	8720	00:01:24	84	0.0000
nopath	2	4	12	14	708	02:24:09	8649	02:25:21	8721	00:01:12	72	0.0000
nopath	3	6	9	1	667	02:24:31	8671	02:25:22	8722	00:00:51	51	0.0000
nopath	3	6	9	1	667	02:24:36	8676	02:25:25	8725	00:00:49	49	0.0000
nopath	3	6	10	1	667	02:24:40	8680	02:25:31	8731	00:00:51	51	0.0000
nopath	2	1	6	1	504	02:24:27	8667	02:25:37	8737	00:01:10	70	0.0000
nopath	2	3	5	1	679	02:24:54	8694	02:25:48	8748	00:00:54	54	0.0000
nopath	3	1	12	14	763	02:23:48	8628	02:25:49	8749	00:02:01	121	0.0000
nopath	2	3	13	15	679	02:24:56	8696	02:25:56	8756	00:01:00	60	0.0000
nopath	1	6	12	14	832	02:24:31	8671	02:25:57	8757	00:01:26	86	0.0000
nopath	2	3	2	1	679	02:25:02	8702	02:25:59	8759	00:00:57	57	0.0000
nopath	2	3	12	14	679	02:25:03	8703	02:26:02	8762	00:00:59	59	0.0000	00:01:04
nopath	1	7	12	14	542	02:25:12	8712	02:26:04	8764	00:00:52	52	0.0000
nopath	3	6	3	1	667	02:25:05	8705	02:26:06	8766	00:01:01	61	0.0000
nopath	4	6	9	1	696	02:25:13	8713	02:26:10	8770	00:00:57	57	0.0000
nopath	5	4	3	1	650	02:24:44	8684	02:26:19	8779	00:01:35	95	0.0000
nopath	5	7	5	1	577	02:24:54	8694	02:26:21	8781	00:01:27	87	0.0000
nopath	2	1	5	1	504	02:25:33	8733	02:26:24	8784	00:00:51	51	0.0000
nopath	2	4	6	1	708	02:25:19	8719	02:26:27	8787	00:01:08	68	0.0000
nopath	2	3	12	14	679	02:25:24	8724	02:26:29	8789	00:01:05	65	0.0000
nopath	2	4	9	1	708	02:25:33	8733	02:26:31	8791	00:00:58	58	0.0000
nopath	3	6	12	14	667	02:25:15	8715	02:26:37	8797	00:01:22	82	0.0000
nopath	3	5	5	1	621	02:25:34	8734	02:26:41	8801	00:01:07	67	0.0000
nopath	6	5	12	14	380	02:25:51	8751	02:26:43	8803	00:00:52	52	0.0000
nopath	2	1	12	14	504	02:26:05	8765	02:26:52	8812	00:00:47	47	0.0000
nopath	4	1	3	1	792	02:25:46	8746	02:26:54	8814	00:01:08	68	0.0000
nopath	5	1	5	1	785	02:25:25	8725	02:27:01	8821	00:01:36	96	0.0000	00:01:09
nopath	1	3	3	1	763	02:25:51	8751	02:27:02	8822	00:01:11	71	0.0000
nopath	6	2	3	1	748	02:25:56	8756	02:27:05	8825	00:01:09	69	0.0000
nopath	6	1	3	1	832	02:26:03	8763	02:27:13	8833	00:01:10	70	0.0000
nopath	1	2	3	1	504	02:26:31	8791	02:27:15	8835	00:00:44	44	0.0000
nopath	2	6	13	15	748	02:25:57	8757	02:27:19	8839	00:01:22	82	0.0000
nopath	1	3	3	1	763	02:26:17	8777	02:27:22	8842	00:01:05	65	0.0000
nopath	1	3	12	14	763	02:26:27	8787	02:27:27	8847	00:01:00	60	0.0000
nopath	3	6	5	1	667	02:26:33	8793	02:27:35	8855	00:01:02	62	0.0000
nopath	5	1	5	1	785	02:26:24	8784	02:27:36	8856	00:01:12	72	0.0000
nopath	3	6	12	14	667	02:26:41	8801	02:27:39	8859	00:00:58	58	0.0000
nopath	5	1	9	1	785	02:26:37	8797	02:27:39	8859	00:01:02	62	0.0000
nopath	3	2	3	1	679	02:26:26	8786	02:27:45	8865	00:01:19	79	0.0000
nopath	3	7	9	1	302	02:27:27	8847	02:28:01	8881	00:00:34	34	0.0000	00:00:39
nopath	5	3	3	1	621	02:27:13	8833	02:28:02	8882	00:00:49	49	0.0000
nopath	2	3	2	1	679	02:26:30	8790	02:28:12	8892	00:01:42	102	0.0000
nopath	3	5	13	15	621	02:27:23	8843	02:28:16	8896	00:00:53	53	0.0000
nopath	2	4	10	1	708	02:26:47	8807	02:28:16	8896	00:01:29	89	0.0000
nopath	5	1	9	1	785	02:27:14	8834	02:28:16	8896	00:01:02	62	0.0000
nopath	6	3	5	1	667	02:27:27	8847	02:28:23	8903	00:00:56	56	0.0000
nopath	3	2	9	1	679	02:27:44	8864	02:28:50	8930	00:01:06	66	0.0000
nopath	3	6	9	1	667	02:28:00	8880	02:28:50	8930	00:00:50	50	0.0000
nopath	1	3	13	15	763	02:27:43	8863	02:28:55	8935	00:01:12	72	0.0000
nopath	2	4	12	14	708	02:27:39	8859	02:28:58	8938	00:01:19	79	0.0000
nopath	2	3	3	1	679	02:28:02	8882	02:29:00	8940	00:00:58	58	0.0000	00:01:15
nopath	6	1	9	1	832	02:27:43	8863	02:29:01	8941	00:01:18	78	0.0000
nopath	1	2	6	1	504	02:28:33	8913	02:29:16	8956	00:00:43	43	0.0000
nopath	6	4	3	1	696	02:28:10	8890	02:29:27	8967	00:01:17	77	0.0000
nopath	3	6	12	14	667	02:28:12	8892	02:29:27	8967	00:01:15	75	0.0000
nopath	5	7	5	1	577	02:28:32	8912	02:29:32	8972	00:01:00	60	0.0000
nopath	2	3	3	1	679	02:28:14	8894	02:29:32	8972	00:01:18	78	0.0000
nopath	3	6	3	1	667	02:28:26	8906	02:29:38	8978	00:01:12	72	0.0000
nopath	4	3	3	1	375	02:29:05	8945	02:29:38	8978	00:00:33	33	0.0000
nopath	3	6	5	1	667	02:28:40	8920	02:29:42	8982	00:01:02	62	0.0000
nopath	3	6	6	1	667	02:28:44	8924	02:29:45	8985	00:01:01	61	0.0000
nopath	6	1	12	14	832	02:28:49	8929	02:29:53	8993	00:01:04	64	0.0000
nopath	4	2	3	1	708	02:29:06	8946	02:30:05	9005	00:00:59	59	0.0000	00:00:59
nopath	5	3	12	14	621	02:29:03	8943	02:30:15	9015	00:01:12	72	0.0000
nopath	3	6	12	14	667	02:29:08	8948	02:30:17	9017	00:01:09	69	0.0000
nopath	2	7	3	1	458	02:29:37	8977	02:30:17	9017	00:00:40	40	0.0000
nopath	3	6	2	1	667	02:29:13	8953	02:30:18	9018	00:01:05	65	0.0000
nopath	2	3	9	1	679	02:29:23	8963	02:30:32	9032	00:01:09	69	0.0000
nopath	3	6	10	1	667	02:29:34	8974	02:30:36	9036	00:01:02	62	0.0000
nopath	2	4	9	1	708	02:29:43	8983	02:30:37	9037	00:00:54	54	0.0000
nopath	3	6	9	1	667	02:29:48	8988	02:30:38	9038	00:00:50	50	0.0000
nopath	6	2	12	14	748	02:29:27	8967	02:30:40	9040	00:01:13	73	0.0000
nopath	3	6	3	1	667	02:29:50	8990	02:30:43	9043	00:00:53	53	0.0000
nopath	1	2	13	15	504	02:29:38	8978	02:30:44	9044	00:01:06	66	0.0000
nopath	3	6	12	14	667	02:29:56	8996	02:30:46	9046	00:00:50	50	0.0000
nopath	1	2	13	15	504	02:29:46	8986	02:30:49	9049	00:01:03	63	0.0000
nopath	1	4	12	14	792	02:29:29	8969	02:30:50	9050	00:01:21	81	0.0000
nopath	1	7	13	15	542	02:30:02	9002	02:30:53	9053	00:00:51	51	0.0000
nopath	1	3	13	15	763	02:29:37	8977	02:30:55	9055	00:01:18	78	0.0000
nopath	4	2	12	14	708	02:29:25	8965	02:30:56	9056	00:01:31	91	0.0000
nopath	5	6	9	1	380	02:30:03	9003	02:31:00	9060	00:00:57	57	0.0000	00:00:44
nopath	1	5	9	1	785	02:29:29	8969	02:31:13	9073	00:01:44	104	0.0000
nopath	5	2	12	14	701	02:29:56	8996	02:31:20	9080	00:01:24	84	0.0000
nopath	2	3	12	14	679	02:30:13	9013	02:31:23	9083	00:01:10	70	0.0000
nopath	5	1	5	1	785	02:30:20	9020	02:31:30	9090	00:01:10	70	0.0000
nopath	5	1	3	1	785	02:30:25	9025	02:31:32	9092	00:01:07	67	0.0000
nopath	3	6	8	1	667	02:30:04	9004	02:31:36	9096	00:01:32	92	0.0000
nopath	3	6	12	14	667	02:30:47	9047	02:31:39	9099	00:00:52	52	0.0000
nopath	3	2	3	1	679	02:30:39	9039	02:31:45	9105	00:01:06	66	0.0000
nopath	4	2	9	1	708	02:30:42	9042	02:31:48	9108	00:01:06	66	0.0000
nopath	1	4	5	1	792	02:30:47	9047	02:31:55	9115	00:01:08	68	0.0000
nopath	6	3	3	1	667	02:30:38	9038	02:32:03	9123	00:01:25	85	0.0000	00:01:01
nopath	4	1	10	1	792	02:30:47	9047	02:32:05	9125	00:01:18	78	0.0000
nopath	3	6	6	1	667	02:31:03	9063	02:32:06	9126	00:01:03	63	0.0000
nopath	6	3	12	14	667	02:31:14	9074	02:32:06	9126	00:00:52	52	0.0000
nopath	2	4	12	14	708	02:31:22	9082	02:32:17	9137	00:00:55	55	0.0000
nopath	5	1	3	1	785	02:30:52	9052	02:32:21	9141	00:01:29	89	0.0000
nopath	2	4	3	1	708	02:31:31	9091	02:32:24	9144	00:00:53	53	0.0000
nopath	3	6	3	1	667	02:31:30	9090	02:32:36	9156	00:01:06	66	0.0000
nopath	6	1	3	1	832	02:31:33	9093	02:32:41	9161	00:01:08	68	0.0000
nopath	1	3	9	1	763	02:31:32	9092	02:32:42	9162	00:01:10	70	0.0000
nopath	5	1	3	1	785	02:31:40	9100	02:32:46	9166	00:01:06	66	0.0000
nopath	2	3	3	1	679	02:31:38	9098	02:32:47	9167	00:01:09	69	0.0000
nopath	4	7	3	1	331	02:32:17	9137	02:32:48	9168	00:00:31	31	0.0000
nopath	2	3	9	1	679	02:31:57	9117	02:32:51	9171	00:00:54	54	0.0000
nopath	5	1	5	1	785	02:31:50	9110	02:32:52	9172	00:01:02	62	0.0000
nopath	3	6	9	1	667	02:31:50	9110	02:32:55	9175	00:01:05	65	0.0000
nopath	3	2	3	1	679	02:32:07	9127	02:33:01	9181	00:00:54	54	0.0000	00:01:10
nopath	6	2	7	1	748	02:32:07	9127	02:33:15	9195	00:01:08	68	0.0000
nopath	3	4	5	1	375	02:32:37	9157	02:33:15	9195	00:00:38	38	0.0000
nopath	6	2	12	14	748	02:32:22	9142	02:33:19	9199	00:00:57	57	0.0000
nopath	1	2	3	1	504	02:32:04	9124	02:33:23	9203	00:01:19	79	0.0000
nopath	1	4	9	1	792	02:32:00	9120	02:33:25	9205	00:01:25	85	0.0000
nopath	3	6	3	1	667	02:32:20	9140	02:33:26	9206	00:01:06	66	0.0000
nopath	2	4	12	14	708	02:32:07	9127	02:33:27	9207	00:01:20	80	0.0000
nopath	2	3	9	1	679	02:32:15	9135	02:33:28	9208	00:01:13	73	0.0000
nopath	3	6	7	1	667	02:32:26	9146	02:33:28	9208	00:01:02	62	0.0000
nopath	3	6	2	1	667	02:32:31	9151	02:33:30	9210	00:00:59	59	0.0000
nopath	2	4	3	1	708	02:32:21	9141	02:33:31	9211	00:01:10	70	0.0000
nopath	3	6	9	1	667	02:32:32	9152	02:33:32	9212	00:01:00	60	0.0000
nopath	2	4	12	14	708	02:32:35	9155	02:33:33	9213	00:00:58	58	0.0000
nopath	3	5	3	1	621	02:32:42	9162	02:33:35	9215	00:00:53	53	0.0000
nopath	6	7	2	1	624	02:32:34	9154	02:33:47	9227	00:01:13	73	0.0000
nopath	3	7	9	1	302	02:33:03	9183	02:33:50	9230	00:00:47	47	0.0000
nopath	2	1	5	1	504	02:32:42	9162	02:33:51	9231	00:01:09	69	0.0000
nopath	1	3	3	1	763	02:32:20	9140	02:33:52	9232	00:01:32	92	0.0000
nopath	1	3	12	14	763	02:32:25	9145	02:33:55	9235	00:01:30	90	0.0000
nopath	1	3	9	1	763	02:32:28	9148	02:33:57	9237	00:01:29	89	0.0000
nopath	1	2	3	1	504	02:32:33	9153	02:34:01	9241	00:01:28	88	0.0000	00:00:58
nopath	2	3	12	14	679	02:32:44	9164	02:34:02	9242	00:01:18	78	0.0000
nopath	2	3	12	14	679	02:32:57	9177	02:34:05	9245	00:01:08	68	0.0000
nopath	1	2	5	1	504	02:33:16	9196	02:34:06	9246	00:00:50	50	0.0000
nopath	3	6	3	1	667	02:33:00	9180	02:34:06	9246	00:01:06	66	0.0000
nopath	5	3	3	1	621	02:33:14	9194	02:34:13	9253	00:00:59	59	0.0000
nopath	2	5	12	14	701	02:32:40	9160	02:34:15	9255	00:01:35	95	0.0000
nopath	1	2	3	1	504	02:33:34	9214	02:34:20	9260	00:00:46	46	0.0000
nopath	6	2	9	1	748	02:33:35	9215	02:34:33	9273	00:00:58	58	0.0000
nopath	6	1	3	1	832	02:33:24	9204	02:34:34	9274	00:01:10	70	0.0000
nopath	3	6	6	1	667	02:33:05	9185	02:34:36	9276	00:01:31	91	0.0000
nopath	3	2	3	1	679	02:33:25	9205	02:34:55	9295	00:01:30	90	0.0000
nopath	4	1	5	1	792	02:33:19	9199	02:35:00	9300	00:01:41	101	0.0000	00:01:24
[truncated: 1,077 more rows]
