# Supplementary material for: Supervised learning from human performance at the computationally hard problem of optimal traffic signal control on a network of junctions
Source: R Soc Open Sci. 2014 Dec 24;1(4):140211. doi: 10.1098/rsos.140211 (PMC4448775; doi:10.1098/rsos.140211)
Supplement: 1. simulationData.zip - This zipped folder contains the simulation configuration files for the traffic microsimulation models used in the paper, as well as the raw data output from the simulations. The data are organised into a folder structure with README.txt files used to provide guidance on the c [file rsos140211supp1.zip › simulationData/multiJunctionModel/TD/run-010/trips-ALL.csv]

Path	From Zone	To Zone	Vehicle Type	Base Vehicle Type	Distance (m)	Departure Time (HH:MM:SS)	Departure Time (s)	Arrival Time (HH:MM:SS)	Arrival Time (s)	Time Taken (HH:MM:SS)	Time Taken (s)	Fuel	Mean Time (HH:MM:SS)
nopath	3	6	3	1	667	00:00:01	1	00:00:50	50	00:00:49	49	0.0000
nopath	3	6	6	1	667	00:00:34	34	00:01:23	83	00:00:49	49	0.0000	00:00:49
nopath	3	6	12	14	667	00:00:54	54	00:01:45	105	00:00:51	51	0.0000
nopath	2	3	6	1	679	00:00:35	35	00:01:55	115	00:01:20	80	0.0000
nopath	2	3	12	14	679	00:01:07	67	00:02:00	120	00:00:53	53	0.0000	00:01:06
nopath	6	1	6	1	832	00:02:20	140	00:03:23	203	00:01:03	63	0.0000	00:01:03
nopath	1	2	9	1	504	00:02:51	171	00:03:36	216	00:00:45	45	0.0000
nopath	3	6	9	1	667	00:03:13	193	00:04:05	245	00:00:52	52	0.0000	00:00:51
nopath	5	1	12	14	785	00:03:09	189	00:04:16	256	00:01:07	67	0.0000
nopath	3	6	5	1	667	00:04:28	268	00:05:18	318	00:00:50	50	0.0000	00:00:50
nopath	1	3	3	1	763	00:04:27	267	00:05:25	325	00:00:58	58	0.0000
nopath	5	4	5	1	650	00:05:06	306	00:06:04	364	00:00:58	58	0.0000	00:00:58
nopath	3	6	12	14	667	00:05:03	303	00:06:07	367	00:01:04	64	0.0000
nopath	1	3	3	1	763	00:05:14	314	00:06:12	372	00:00:58	58	0.0000
nopath	3	6	9	1	667	00:05:24	324	00:06:14	374	00:00:50	50	0.0000
nopath	1	4	6	1	792	00:05:22	322	00:06:20	380	00:00:58	58	0.0000
nopath	3	6	12	14	667	00:05:29	329	00:06:21	381	00:00:52	52	0.0000
nopath	5	1	7	1	785	00:05:21	321	00:06:21	381	00:01:00	60	0.0000
nopath	5	2	3	1	701	00:05:28	328	00:06:24	384	00:00:56	56	0.0000
nopath	2	1	3	1	504	00:05:59	359	00:06:49	409	00:00:50	50	0.0000
nopath	3	6	3	1	667	00:06:04	364	00:06:56	416	00:00:52	52	0.0000
nopath	2	4	9	1	708	00:03:58	238	00:06:56	416	00:02:58	178	0.0000
nopath	3	5	12	14	621	00:06:05	365	00:06:57	417	00:00:52	52	0.0000
nopath	1	2	12	14	504	00:06:31	391	00:07:15	435	00:00:44	44	0.0000	00:00:44
nopath	4	2	12	14	708	00:06:21	381	00:07:17	437	00:00:56	56	0.0000
nopath	2	3	10	1	679	00:06:37	397	00:07:36	456	00:00:59	59	0.0000
nopath	3	6	5	1	667	00:06:59	419	00:07:48	468	00:00:49	49	0.0000
nopath	2	3	5	1	679	00:06:56	416	00:07:48	468	00:00:52	52	0.0000
nopath	5	1	9	1	785	00:06:48	408	00:07:48	468	00:01:00	60	0.0000
nopath	6	1	13	15	832	00:06:46	406	00:08:08	488	00:01:22	82	0.0000	00:01:22
nopath	4	1	5	1	792	00:07:06	426	00:08:30	510	00:01:24	84	0.0000
nopath	2	4	3	1	708	00:07:33	453	00:08:36	516	00:01:03	63	0.0000
nopath	2	4	5	1	708	00:07:48	468	00:08:41	521	00:00:53	53	0.0000
nopath	2	5	3	1	701	00:07:53	473	00:08:53	533	00:01:00	60	0.0000
nopath	5	3	3	1	621	00:07:52	472	00:08:53	533	00:01:01	61	0.0000
nopath	1	2	9	1	504	00:08:12	492	00:08:57	537	00:00:45	45	0.0000
nopath	1	3	9	1	763	00:07:59	479	00:09:12	552	00:01:13	73	0.0000	00:01:03
nopath	6	2	12	14	748	00:08:15	495	00:09:15	555	00:01:00	60	0.0000
nopath	6	1	12	14	832	00:07:59	479	00:09:16	556	00:01:17	77	0.0000
nopath	3	6	9	1	667	00:08:19	499	00:09:18	558	00:00:59	59	0.0000
nopath	3	6	12	14	667	00:08:30	510	00:09:21	561	00:00:51	51	0.0000
nopath	3	2	12	14	679	00:08:00	480	00:09:26	566	00:01:26	86	0.0000
nopath	2	3	3	1	679	00:08:52	532	00:09:45	585	00:00:53	53	0.0000
nopath	1	3	2	1	763	00:08:40	520	00:09:56	596	00:01:16	76	0.0000
nopath	6	3	13	15	667	00:08:58	538	00:10:16	616	00:01:18	78	0.0000	00:01:18
nopath	1	7	3	1	542	00:09:58	598	00:10:43	643	00:00:45	45	0.0000
nopath	2	1	3	1	504	00:10:11	611	00:11:11	671	00:01:00	60	0.0000	00:00:55
nopath	3	6	12	14	667	00:10:26	626	00:11:15	675	00:00:49	49	0.0000
nopath	2	3	13	15	679	00:09:32	572	00:11:21	681	00:01:49	109	0.0000
nopath	2	3	9	1	679	00:10:56	656	00:11:57	717	00:01:01	61	0.0000
nopath	2	4	9	1	708	00:11:03	663	00:12:00	720	00:00:57	57	0.0000	00:01:27
nopath	4	1	12	14	792	00:10:58	658	00:12:04	724	00:01:06	66	0.0000
nopath	2	6	12	14	748	00:11:20	680	00:12:25	745	00:01:05	65	0.0000
nopath	5	3	13	15	621	00:11:33	693	00:12:25	745	00:00:52	52	0.0000
nopath	1	5	13	15	785	00:11:41	701	00:12:43	763	00:01:02	62	0.0000
nopath	3	6	6	1	667	00:11:39	699	00:12:56	776	00:01:17	77	0.0000
nopath	6	7	10	1	624	00:12:18	738	00:13:20	800	00:01:02	62	0.0000	00:01:02
nopath	6	1	3	1	832	00:12:11	731	00:13:25	805	00:01:14	74	0.0000
nopath	5	7	13	15	577	00:11:47	707	00:13:36	816	00:01:49	109	0.0000
nopath	3	6	3	1	667	00:12:54	774	00:13:44	824	00:00:50	50	0.0000
nopath	3	6	12	14	667	00:12:55	775	00:13:47	827	00:00:52	52	0.0000
nopath	3	5	12	14	621	00:12:59	779	00:13:50	830	00:00:51	51	0.0000
nopath	3	6	5	1	667	00:13:01	781	00:13:52	832	00:00:51	51	0.0000
nopath	6	2	7	1	748	00:12:57	777	00:13:54	834	00:00:57	57	0.0000
nopath	2	3	3	1	679	00:11:52	712	00:14:02	842	00:02:10	130	0.0000	00:01:17
nopath	1	2	12	14	504	00:13:27	807	00:14:13	853	00:00:46	46	0.0000
nopath	1	2	3	1	504	00:13:32	812	00:14:18	858	00:00:46	46	0.0000
nopath	3	2	3	1	679	00:13:18	798	00:14:25	865	00:01:07	67	0.0000
nopath	1	3	9	1	763	00:13:20	800	00:14:42	882	00:01:22	82	0.0000
nopath	2	4	12	14	708	00:13:55	835	00:14:48	888	00:00:53	53	0.0000
nopath	3	7	9	1	302	00:14:23	863	00:15:07	907	00:00:44	44	0.0000	00:00:44
nopath	3	1	13	15	763	00:13:55	835	00:15:10	910	00:01:15	75	0.0000
nopath	1	3	6	1	763	00:13:37	817	00:15:12	912	00:01:35	95	0.0000
nopath	2	3	3	1	679	00:14:37	877	00:15:32	932	00:00:55	55	0.0000
nopath	3	6	7	1	667	00:14:54	894	00:15:45	945	00:00:51	51	0.0000
nopath	5	1	9	1	785	00:14:46	886	00:15:46	946	00:01:00	60	0.0000
nopath	5	1	3	1	785	00:14:56	896	00:15:57	957	00:01:01	61	0.0000
nopath	3	6	10	1	667	00:15:11	911	00:16:05	965	00:00:54	54	0.0000	00:00:54
nopath	1	4	3	1	792	00:14:31	871	00:16:05	965	00:01:34	94	0.0000
nopath	3	6	8	1	667	00:15:16	916	00:16:08	968	00:00:52	52	0.0000
nopath	6	1	5	1	832	00:15:38	938	00:16:42	1002	00:01:04	64	0.0000
nopath	3	2	3	1	679	00:15:57	957	00:16:52	1012	00:00:55	55	0.0000
nopath	2	4	2	1	708	00:16:11	971	00:17:05	1025	00:00:54	54	0.0000	00:00:53
nopath	3	6	12	14	667	00:16:16	976	00:17:06	1026	00:00:50	50	0.0000
nopath	3	6	3	1	667	00:16:21	981	00:17:11	1031	00:00:50	50	0.0000
nopath	2	3	12	14	679	00:16:15	975	00:17:15	1035	00:01:00	60	0.0000
nopath	2	3	5	1	679	00:16:24	984	00:17:17	1037	00:00:53	53	0.0000
nopath	6	2	2	1	748	00:16:26	986	00:17:22	1042	00:00:56	56	0.0000
nopath	2	1	12	14	504	00:17:15	1035	00:17:59	1079	00:00:44	44	0.0000
nopath	1	2	9	1	504	00:17:27	1047	00:18:11	1091	00:00:44	44	0.0000	00:00:45
nopath	2	4	3	1	708	00:17:09	1029	00:18:15	1095	00:01:06	66	0.0000
nopath	5	3	12	14	621	00:17:31	1051	00:18:23	1103	00:00:52	52	0.0000
nopath	3	6	12	14	667	00:17:35	1055	00:18:25	1105	00:00:50	50	0.0000
nopath	4	7	3	1	331	00:17:55	1075	00:18:44	1124	00:00:49	49	0.0000
nopath	1	3	12	14	763	00:17:54	1074	00:18:54	1134	00:01:00	60	0.0000
nopath	2	4	7	1	708	00:17:49	1069	00:19:06	1146	00:01:17	77	0.0000	00:01:11
nopath	2	3	9	1	679	00:18:10	1090	00:19:08	1148	00:00:58	58	0.0000
nopath	5	1	5	1	785	00:18:13	1093	00:19:15	1155	00:01:02	62	0.0000
nopath	6	3	5	1	667	00:17:51	1071	00:19:23	1163	00:01:32	92	0.0000
nopath	5	6	12	14	380	00:19:01	1141	00:19:35	1175	00:00:34	34	0.0000
nopath	2	7	12	14	458	00:18:32	1112	00:19:35	1175	00:01:03	63	0.0000
nopath	3	6	3	1	667	00:18:37	1117	00:19:46	1186	00:01:09	69	0.0000
nopath	6	5	9	1	380	00:18:56	1136	00:19:48	1188	00:00:52	52	0.0000
nopath	5	1	12	14	785	00:18:48	1128	00:19:49	1189	00:01:01	61	0.0000
nopath	3	6	9	1	667	00:19:03	1143	00:19:53	1193	00:00:50	50	0.0000
nopath	4	2	5	1	708	00:18:44	1124	00:19:55	1195	00:01:11	71	0.0000
nopath	3	6	10	1	667	00:19:04	1144	00:19:58	1198	00:00:54	54	0.0000
nopath	3	4	13	15	375	00:19:37	1177	00:20:12	1212	00:00:35	35	0.0000	00:00:35
nopath	1	3	13	15	763	00:19:03	1143	00:20:25	1225	00:01:22	82	0.0000
nopath	1	2	3	1	504	00:19:58	1198	00:20:42	1242	00:00:44	44	0.0000
nopath	1	3	5	1	763	00:19:52	1192	00:20:55	1255	00:01:03	63	0.0000
nopath	3	5	3	1	621	00:20:07	1207	00:20:57	1257	00:00:50	50	0.0000
nopath	2	3	9	1	679	00:20:00	1200	00:21:26	1286	00:01:26	86	0.0000	00:01:02
nopath	2	4	3	1	708	00:20:30	1230	00:21:29	1289	00:00:59	59	0.0000
nopath	2	3	2	1	679	00:20:36	1236	00:21:31	1291	00:00:55	55	0.0000
nopath	2	4	3	1	708	00:20:37	1237	00:21:35	1295	00:00:58	58	0.0000
nopath	2	4	3	1	708	00:20:45	1245	00:21:55	1315	00:01:10	70	0.0000
nopath	3	6	5	1	667	00:20:41	1241	00:21:56	1316	00:01:15	75	0.0000
nopath	2	3	9	1	679	00:21:00	1260	00:21:57	1317	00:00:57	57	0.0000
nopath	5	2	12	14	701	00:20:59	1259	00:22:00	1320	00:01:01	61	0.0000	00:00:58
nopath	1	3	3	1	763	00:21:10	1270	00:22:07	1327	00:00:57	57	0.0000
nopath	3	2	12	14	679	00:20:41	1241	00:22:16	1336	00:01:35	95	0.0000
nopath	3	6	5	1	667	00:20:49	1249	00:22:26	1346	00:01:37	97	0.0000
nopath	5	4	3	1	650	00:21:29	1289	00:22:28	1348	00:00:59	59	0.0000
nopath	1	4	13	15	792	00:21:19	1279	00:22:38	1358	00:01:19	79	0.0000
nopath	3	6	3	1	667	00:20:54	1254	00:22:56	1376	00:02:02	122	0.0000
nopath	5	3	2	1	621	00:22:15	1335	00:23:05	1385	00:00:50	50	0.0000	00:00:53
nopath	3	6	12	14	667	00:22:06	1326	00:23:07	1387	00:01:01	61	0.0000
nopath	4	1	10	1	792	00:21:59	1319	00:23:07	1387	00:01:08	68	0.0000
nopath	3	6	12	14	667	00:22:18	1338	00:23:12	1392	00:00:54	54	0.0000
nopath	6	1	5	1	832	00:22:28	1348	00:23:30	1410	00:01:02	62	0.0000
nopath	3	6	5	1	667	00:22:55	1375	00:24:06	1446	00:01:11	71	0.0000	00:01:05
nopath	3	6	13	15	667	00:23:16	1396	00:24:10	1450	00:00:54	54	0.0000
nopath	1	7	5	1	542	00:23:29	1409	00:24:15	1455	00:00:46	46	0.0000
nopath	5	1	9	1	785	00:23:09	1389	00:24:16	1456	00:01:07	67	0.0000
nopath	6	1	3	1	832	00:23:16	1396	00:24:35	1475	00:01:19	79	0.0000
nopath	4	3	12	14	375	00:24:02	1442	00:24:38	1478	00:00:36	36	0.0000
nopath	6	2	9	1	748	00:23:58	1438	00:24:54	1494	00:00:56	56	0.0000
nopath	1	2	5	1	504	00:24:27	1467	00:25:15	1515	00:00:48	48	0.0000	00:00:46
nopath	5	1	12	14	785	00:24:13	1453	00:25:15	1515	00:01:02	62	0.0000
nopath	1	3	9	1	763	00:24:27	1467	00:25:25	1525	00:00:58	58	0.0000
nopath	4	2	12	14	708	00:24:37	1477	00:25:32	1532	00:00:55	55	0.0000
nopath	2	1	12	14	504	00:24:03	1443	00:25:38	1538	00:01:35	95	0.0000
nopath	5	1	12	14	785	00:24:49	1489	00:25:56	1556	00:01:07	67	0.0000
nopath	6	3	5	1	667	00:24:57	1497	00:26:03	1563	00:01:06	66	0.0000	00:01:19
nopath	3	7	12	14	302	00:25:31	1531	00:26:07	1567	00:00:36	36	0.0000
nopath	3	6	3	1	667	00:25:28	1528	00:26:19	1579	00:00:51	51	0.0000
nopath	2	3	4	1	679	00:24:21	1461	00:26:22	1582	00:02:01	121	0.0000
nopath	3	6	3	1	667	00:25:42	1542	00:26:33	1593	00:00:51	51	0.0000
nopath	6	2	5	1	748	00:25:23	1523	00:26:35	1595	00:01:12	72	0.0000
nopath	3	6	13	15	667	00:25:47	1547	00:26:39	1599	00:00:52	52	0.0000
nopath	2	4	4	1	708	00:25:19	1519	00:26:45	1605	00:01:26	86	0.0000
nopath	2	1	8	1	504	00:26:03	1563	00:26:57	1617	00:00:54	54	0.0000
nopath	3	1	9	1	763	00:25:31	1531	00:26:58	1618	00:01:27	87	0.0000
nopath	3	5	5	1	621	00:26:00	1560	00:27:15	1635	00:01:15	75	0.0000	00:00:57
nopath	6	1	12	14	832	00:26:16	1576	00:27:20	1640	00:01:04	64	0.0000
nopath	1	4	3	1	792	00:26:01	1561	00:27:25	1645	00:01:24	84	0.0000
nopath	5	1	3	1	785	00:25:57	1557	00:27:26	1646	00:01:29	89	0.0000
nopath	3	6	5	1	667	00:26:31	1591	00:27:27	1647	00:00:56	56	0.0000
nopath	1	3	8	1	763	00:26:07	1567	00:27:28	1648	00:01:21	81	0.0000
nopath	4	2	3	1	708	00:26:45	1605	00:27:40	1660	00:00:55	55	0.0000
nopath	4	1	13	15	792	00:26:20	1580	00:27:49	1669	00:01:29	89	0.0000
nopath	6	1	12	14	832	00:26:49	1609	00:28:02	1682	00:01:13	73	0.0000	00:01:10
nopath	1	3	9	1	763	00:26:37	1597	00:28:02	1682	00:01:25	85	0.0000
nopath	3	6	3	1	667	00:26:45	1605	00:28:05	1685	00:01:20	80	0.0000
nopath	2	4	9	1	708	00:26:42	1602	00:28:06	1686	00:01:24	84	0.0000
nopath	5	1	3	1	785	00:26:59	1619	00:28:06	1686	00:01:07	67	0.0000
nopath	3	6	3	1	667	00:27:10	1630	00:28:07	1687	00:00:57	57	0.0000
nopath	2	3	5	1	679	00:27:17	1637	00:28:10	1690	00:00:53	53	0.0000
nopath	3	6	9	1	667	00:27:12	1632	00:28:10	1690	00:00:58	58	0.0000
nopath	1	2	13	15	504	00:27:23	1643	00:28:12	1692	00:00:49	49	0.0000
nopath	3	2	2	1	679	00:27:21	1641	00:28:25	1705	00:01:04	64	0.0000
nopath	5	7	5	1	577	00:28:13	1693	00:29:07	1747	00:00:54	54	0.0000	00:01:21
nopath	5	3	12	14	621	00:28:18	1698	00:29:08	1748	00:00:50	50	0.0000
nopath	1	2	3	1	504	00:28:39	1719	00:29:24	1764	00:00:45	45	0.0000
nopath	1	2	12	14	504	00:29:01	1741	00:29:46	1786	00:00:45	45	0.0000
nopath	6	7	6	1	624	00:28:52	1732	00:29:47	1787	00:00:55	55	0.0000
nopath	3	6	5	1	667	00:29:00	1740	00:29:48	1788	00:00:48	48	0.0000
nopath	3	6	3	1	667	00:29:09	1749	00:29:57	1797	00:00:48	48	0.0000
nopath	3	4	12	14	375	00:29:29	1769	00:30:02	1802	00:00:33	33	0.0000	00:00:33
nopath	2	3	5	1	679	00:29:11	1751	00:30:16	1816	00:01:05	65	0.0000
nopath	2	3	3	1	679	00:29:19	1759	00:30:18	1818	00:00:59	59	0.0000
nopath	1	3	9	1	763	00:29:43	1783	00:30:41	1841	00:00:58	58	0.0000
nopath	5	6	13	15	380	00:30:07	1807	00:30:43	1843	00:00:36	36	0.0000
nopath	1	2	9	1	504	00:30:07	1807	00:30:50	1850	00:00:43	43	0.0000
nopath	1	3	13	15	763	00:30:10	1810	00:31:11	1871	00:01:01	61	0.0000	00:01:11
nopath	2	4	5	1	708	00:29:42	1782	00:31:26	1886	00:01:44	104	0.0000
nopath	2	3	5	1	679	00:29:58	1798	00:31:28	1888	00:01:30	90	0.0000
nopath	4	7	3	1	331	00:30:57	1857	00:31:29	1889	00:00:32	32	0.0000
nopath	2	4	12	14	708	00:30:42	1842	00:31:36	1896	00:00:54	54	0.0000
nopath	1	7	13	15	542	00:30:31	1831	00:31:38	1898	00:01:07	67	0.0000
nopath	1	4	5	1	792	00:30:57	1857	00:31:58	1918	00:01:01	61	0.0000
nopath	2	3	13	15	679	00:30:54	1854	00:32:13	1933	00:01:19	79	0.0000	00:01:12
nopath	2	6	3	1	748	00:30:49	1849	00:32:14	1934	00:01:25	85	0.0000
nopath	1	2	9	1	504	00:31:03	1863	00:32:14	1934	00:01:11	71	0.0000
nopath	5	1	9	1	785	00:31:13	1873	00:32:14	1934	00:01:01	61	0.0000
nopath	2	3	9	1	679	00:31:27	1887	00:32:32	1952	00:01:05	65	0.0000
nopath	2	7	9	1	458	00:31:48	1908	00:32:34	1954	00:00:46	46	0.0000
nopath	3	6	10	1	667	00:31:48	1908	00:32:46	1966	00:00:58	58	0.0000
nopath	2	3	5	1	679	00:31:57	1917	00:32:49	1969	00:00:52	52	0.0000
nopath	5	3	3	1	621	00:32:03	1923	00:33:03	1983	00:01:00	60	0.0000	00:00:55
nopath	5	3	12	14	621	00:32:30	1950	00:33:24	2004	00:00:54	54	0.0000
nopath	3	5	10	1	621	00:32:29	1949	00:33:25	2005	00:00:56	56	0.0000
nopath	3	6	3	1	667	00:32:31	1951	00:33:28	2008	00:00:57	57	0.0000
nopath	3	6	2	1	667	00:32:32	1952	00:33:29	2009	00:00:57	57	0.0000
nopath	5	1	12	14	785	00:32:31	1951	00:33:38	2018	00:01:07	67	0.0000
nopath	3	6	10	1	667	00:33:00	1980	00:33:51	2031	00:00:51	51	0.0000
nopath	2	1	12	14	504	00:33:02	1982	00:33:58	2038	00:00:56	56	0.0000
nopath	6	1	10	1	832	00:32:44	1964	00:34:01	2041	00:01:17	77	0.0000	00:01:17
nopath	6	2	9	1	748	00:33:08	1988	00:34:05	2045	00:00:57	57	0.0000
nopath	2	3	12	14	679	00:32:16	1936	00:34:07	2047	00:01:51	111	0.0000
nopath	3	6	12	14	667	00:33:19	1999	00:34:11	2051	00:00:52	52	0.0000
nopath	5	1	5	1	785	00:33:43	2023	00:34:45	2085	00:01:02	62	0.0000
nopath	1	3	13	15	763	00:33:24	2004	00:34:45	2085	00:01:21	81	0.0000
nopath	3	6	5	1	667	00:33:40	2020	00:34:46	2086	00:01:06	66	0.0000
nopath	3	6	5	1	667	00:33:56	2036	00:34:50	2090	00:00:54	54	0.0000
nopath	3	2	3	1	679	00:33:43	2023	00:34:55	2095	00:01:12	72	0.0000
nopath	3	2	10	1	679	00:34:01	2041	00:34:59	2099	00:00:58	58	0.0000
nopath	1	3	13	15	763	00:33:57	2037	00:35:00	2100	00:01:03	63	0.0000	00:01:12
nopath	6	4	12	14	696	00:33:58	2038	00:35:19	2119	00:01:21	81	0.0000
nopath	2	4	12	14	708	00:33:11	1991	00:35:26	2126	00:02:15	135	0.0000
nopath	6	3	6	1	667	00:34:06	2046	00:35:33	2133	00:01:27	87	0.0000
nopath	4	1	5	1	792	00:34:31	2071	00:35:35	2135	00:01:04	64	0.0000
nopath	1	5	5	1	785	00:34:13	2053	00:35:38	2138	00:01:25	85	0.0000
nopath	6	2	9	1	748	00:34:51	2091	00:35:47	2147	00:00:56	56	0.0000
nopath	3	6	5	1	667	00:34:34	2074	00:36:06	2166	00:01:32	92	0.0000	00:00:57
nopath	3	6	5	1	667	00:35:18	2118	00:36:11	2171	00:00:53	53	0.0000
nopath	5	1	2	1	785	00:35:05	2105	00:36:16	2176	00:01:11	71	0.0000
nopath	1	2	10	1	504	00:35:30	2130	00:36:18	2178	00:00:48	48	0.0000
nopath	5	1	12	14	785	00:35:13	2113	00:36:18	2178	00:01:05	65	0.0000
nopath	3	5	13	15	621	00:35:26	2126	00:36:21	2181	00:00:55	55	0.0000
nopath	3	6	9	1	667	00:35:29	2129	00:36:22	2182	00:00:53	53	0.0000
nopath	6	3	5	1	667	00:35:00	2100	00:36:23	2183	00:01:23	83	0.0000
nopath	6	7	5	1	624	00:35:13	2113	00:36:30	2190	00:01:17	77	0.0000
nopath	1	4	3	1	792	00:35:45	2145	00:36:44	2204	00:00:59	59	0.0000
nopath	3	1	12	14	763	00:35:36	2136	00:36:45	2205	00:01:09	69	0.0000
nopath	2	4	2	1	708	00:36:02	2162	00:36:56	2216	00:00:54	54	0.0000
nopath	6	1	12	14	832	00:36:03	2163	00:37:07	2227	00:01:04	64	0.0000	00:01:04
nopath	5	2	12	14	701	00:36:11	2171	00:37:09	2229	00:00:58	58	0.0000
nopath	1	2	5	1	504	00:36:17	2177	00:37:13	2233	00:00:56	56	0.0000
nopath	1	3	5	1	763	00:35:45	2145	00:37:22	2242	00:01:37	97	0.0000
nopath	3	6	13	15	667	00:36:22	2182	00:37:28	2248	00:01:06	66	0.0000
nopath	3	6	12	14	667	00:36:31	2191	00:37:31	2251	00:01:00	60	0.0000
nopath	5	7	12	14	577	00:36:36	2196	00:37:38	2258	00:01:02	62	0.0000
nopath	2	3	5	1	679	00:36:24	2184	00:37:46	2266	00:01:22	82	0.0000
nopath	2	4	9	1	708	00:36:55	2215	00:37:50	2270	00:00:55	55	0.0000
nopath	2	3	12	14	679	00:37:02	2222	00:37:56	2276	00:00:54	54	0.0000
nopath	4	2	3	1	708	00:37:19	2239	00:38:13	2293	00:00:54	54	0.0000	00:00:58
nopath	5	3	12	14	621	00:37:23	2243	00:38:13	2293	00:00:50	50	0.0000
nopath	2	4	3	1	708	00:37:20	2240	00:38:25	2305	00:01:05	65	0.0000
nopath	3	6	5	1	667	00:37:14	2234	00:38:35	2315	00:01:21	81	0.0000
nopath	3	2	5	1	679	00:37:43	2263	00:38:39	2319	00:00:56	56	0.0000
nopath	6	5	13	15	380	00:38:12	2292	00:38:53	2333	00:00:41	41	0.0000
nopath	3	7	5	1	302	00:38:08	2288	00:38:57	2337	00:00:49	49	0.0000
nopath	4	1	10	1	792	00:37:49	2269	00:38:57	2337	00:01:08	68	0.0000
nopath	4	6	12	14	696	00:38:05	2285	00:39:01	2341	00:00:56	56	0.0000	00:00:56
nopath	2	1	8	1	504	00:38:26	2306	00:39:08	2348	00:00:42	42	0.0000
nopath	5	4	5	1	650	00:38:38	2318	00:39:32	2372	00:00:54	54	0.0000
nopath	1	3	12	14	763	00:38:09	2289	00:39:33	2373	00:01:24	84	0.0000
nopath	3	6	5	1	667	00:38:55	2335	00:39:44	2384	00:00:49	49	0.0000
nopath	1	3	6	1	763	00:38:38	2318	00:39:52	2392	00:01:14	74	0.0000
nopath	6	1	12	14	832	00:38:38	2318	00:39:55	2395	00:01:17	77	0.0000
nopath	3	6	5	1	667	00:39:13	2353	00:40:04	2404	00:00:51	51	0.0000	00:00:59
nopath	3	6	6	1	667	00:39:41	2381	00:40:32	2432	00:00:51	51	0.0000
nopath	6	2	10	1	748	00:39:24	2364	00:40:35	2435	00:01:11	71	0.0000
nopath	2	3	10	1	679	00:39:20	2360	00:40:36	2436	00:01:16	76	0.0000
nopath	2	1	13	15	504	00:39:42	2382	00:40:37	2437	00:00:55	55	0.0000
nopath	2	3	5	1	679	00:39:40	2380	00:40:39	2439	00:00:59	59	0.0000
nopath	2	3	3	1	679	00:39:48	2388	00:40:46	2446	00:00:58	58	0.0000
nopath	4	7	13	15	331	00:40:15	2415	00:40:49	2449	00:00:34	34	0.0000
nopath	1	2	12	14	504	00:40:29	2429	00:41:22	2482	00:00:53	53	0.0000	00:00:51
nopath	1	3	9	1	763	00:40:07	2407	00:41:22	2482	00:01:15	75	0.0000
nopath	1	7	12	14	542	00:40:37	2437	00:41:26	2486	00:00:49	49	0.0000
nopath	6	1	10	1	832	00:40:28	2428	00:41:31	2491	00:01:03	63	0.0000
nopath	4	2	9	1	708	00:40:23	2423	00:41:35	2495	00:01:12	72	0.0000
nopath	3	6	13	15	667	00:40:10	2410	00:41:40	2500	00:01:30	90	0.0000
nopath	3	6	6	1	667	00:40:48	2448	00:41:41	2501	00:00:53	53	0.0000
nopath	1	3	12	14	763	00:40:37	2437	00:41:42	2502	00:01:05	65	0.0000
nopath	2	5	12	14	701	00:40:21	2421	00:41:55	2515	00:01:34	94	0.0000
nopath	2	3	5	1	679	00:40:52	2452	00:41:57	2517	00:01:05	65	0.0000
nopath	2	3	12	14	679	00:41:00	2460	00:42:00	2520	00:01:00	60	0.0000	00:01:08
nopath	6	1	12	14	832	00:40:35	2435	00:42:02	2522	00:01:27	87	0.0000
nopath	2	1	5	1	504	00:41:34	2494	00:42:23	2543	00:00:49	49	0.0000
nopath	2	4	12	14	708	00:41:18	2478	00:42:27	2547	00:01:09	69	0.0000
nopath	1	2	3	1	504	00:41:11	2471	00:42:29	2549	00:01:18	78	0.0000
nopath	2	4	3	1	708	00:41:27	2487	00:42:29	2549	00:01:02	62	0.0000
nopath	1	2	3	1	504	00:41:47	2507	00:42:35	2555	00:00:48	48	0.0000
nopath	3	6	3	1	667	00:41:29	2489	00:42:35	2555	00:01:06	66	0.0000
nopath	2	4	12	14	708	00:41:36	2496	00:42:35	2555	00:00:59	59	0.0000
nopath	3	6	3	1	667	00:41:33	2493	00:42:37	2557	00:01:04	64	0.0000
nopath	6	2	5	1	748	00:41:59	2519	00:42:56	2576	00:00:57	57	0.0000
nopath	2	3	9	1	679	00:41:45	2505	00:43:04	2584	00:01:19	79	0.0000	00:01:19
nopath	2	4	9	1	708	00:41:43	2503	00:43:05	2585	00:01:22	82	0.0000
nopath	3	6	9	1	667	00:41:44	2504	00:43:06	2586	00:01:22	82	0.0000
nopath	3	6	12	14	667	00:42:10	2530	00:43:08	2588	00:00:58	58	0.0000
nopath	3	6	12	14	667	00:42:13	2533	00:43:10	2590	00:00:57	57	0.0000
nopath	5	3	12	14	621	00:42:01	2521	00:43:14	2594	00:01:13	73	0.0000
nopath	5	3	5	1	621	00:42:03	2523	00:43:16	2596	00:01:13	73	0.0000
nopath	3	6	3	1	667	00:42:27	2547	00:43:17	2597	00:00:50	50	0.0000
nopath	5	1	13	15	785	00:42:10	2530	00:43:21	2601	00:01:11	71	0.0000
nopath	3	2	5	1	679	00:42:15	2535	00:43:25	2605	00:01:10	70	0.0000
nopath	1	3	13	15	763	00:42:30	2550	00:43:31	2611	00:01:01	61	0.0000
nopath	1	5	3	1	785	00:41:21	2481	00:43:33	2613	00:02:12	132	0.0000
nopath	1	3	9	1	763	00:42:32	2552	00:43:33	2613	00:01:01	61	0.0000
nopath	4	3	3	1	375	00:42:52	2572	00:43:35	2615	00:00:43	43	0.0000
nopath	2	1	10	1	504	00:41:58	2518	00:43:37	2617	00:01:39	99	0.0000
nopath	2	7	5	1	458	00:43:02	2582	00:43:42	2622	00:00:40	40	0.0000
nopath	4	1	5	1	792	00:42:08	2528	00:43:44	2624	00:01:36	96	0.0000
nopath	6	2	3	1	748	00:42:49	2569	00:43:55	2635	00:01:06	66	0.0000
nopath	2	3	3	1	679	00:43:11	2591	00:44:03	2643	00:00:52	52	0.0000	00:00:52
nopath	2	3	3	1	679	00:43:14	2594	00:44:05	2645	00:00:51	51	0.0000
nopath	3	6	12	14	667	00:42:33	2553	00:44:07	2647	00:01:34	94	0.0000
nopath	3	6	9	1	667	00:43:17	2597	00:44:10	2650	00:00:53	53	0.0000
nopath	5	1	3	1	785	00:43:09	2589	00:44:17	2657	00:01:08	68	0.0000
nopath	5	6	5	1	380	00:43:45	2625	00:44:17	2657	00:00:32	32	0.0000
nopath	5	1	13	15	785	00:43:24	2604	00:44:27	2667	00:01:03	63	0.0000
nopath	1	4	12	14	792	00:42:57	2577	00:44:36	2676	00:01:39	99	0.0000
nopath	1	6	3	1	832	00:43:45	2625	00:44:48	2688	00:01:03	63	0.0000
nopath	3	4	5	1	375	00:44:18	2658	00:44:50	2690	00:00:32	32	0.0000
nopath	3	6	9	1	667	00:43:48	2628	00:45:06	2706	00:01:18	78	0.0000	00:01:06
nopath	6	3	9	1	667	00:44:13	2653	00:45:22	2722	00:01:09	69	0.0000
nopath	3	6	9	1	667	00:44:33	2673	00:45:36	2736	00:01:03	63	0.0000
nopath	3	5	12	14	621	00:44:58	2698	00:45:49	2749	00:00:51	51	0.0000
nopath	3	2	8	1	679	00:44:51	2691	00:45:49	2749	00:00:58	58	0.0000
nopath	3	6	3	1	667	00:45:01	2701	00:45:53	2753	00:00:52	52	0.0000
nopath	3	6	5	1	667	00:45:03	2703	00:45:56	2756	00:00:53	53	0.0000
nopath	5	1	3	1	785	00:43:59	2639	00:46:01	2761	00:02:02	122	0.0000	00:01:08
nopath	4	2	5	1	708	00:45:12	2712	00:46:07	2767	00:00:55	55	0.0000
nopath	2	3	3	1	679	00:43:58	2638	00:46:12	2772	00:02:14	134	0.0000
nopath	2	3	5	1	679	00:45:02	2702	00:46:15	2775	00:01:13	73	0.0000
nopath	2	4	5	1	708	00:45:10	2710	00:46:19	2779	00:01:09	69	0.0000
nopath	1	4	12	14	792	00:45:06	2706	00:46:22	2782	00:01:16	76	0.0000
nopath	3	6	12	14	667	00:45:15	2715	00:46:27	2787	00:01:12	72	0.0000
nopath	3	6	3	1	667	00:45:19	2719	00:46:29	2789	00:01:10	70	0.0000
nopath	5	1	10	1	785	00:45:32	2732	00:46:35	2795	00:01:03	63	0.0000
nopath	5	1	9	1	785	00:45:34	2734	00:46:36	2796	00:01:02	62	0.0000
nopath	5	4	12	14	650	00:45:42	2742	00:46:39	2799	00:00:57	57	0.0000
nopath	2	3	3	1	679	00:45:19	2719	00:46:42	2802	00:01:23	83	0.0000
nopath	2	3	12	14	679	00:45:34	2734	00:46:45	2805	00:01:11	71	0.0000
nopath	1	2	5	1	504	00:46:04	2764	00:46:48	2808	00:00:44	44	0.0000
nopath	2	3	10	1	679	00:45:42	2742	00:47:02	2822	00:01:20	80	0.0000	00:01:22
nopath	2	7	9	1	458	00:46:10	2770	00:47:05	2825	00:00:55	55	0.0000
nopath	1	3	9	1	763	00:45:34	2734	00:47:05	2825	00:01:31	91	0.0000
nopath	2	4	3	1	708	00:46:07	2767	00:47:16	2836	00:01:09	69	0.0000
nopath	3	6	13	15	667	00:45:29	2729	00:47:20	2840	00:01:51	111	0.0000
nopath	3	6	6	1	667	00:45:37	2737	00:47:21	2841	00:01:44	104	0.0000
nopath	5	1	5	1	785	00:46:19	2779	00:47:26	2846	00:01:07	67	0.0000
nopath	5	7	12	14	577	00:46:32	2792	00:47:29	2849	00:00:57	57	0.0000
nopath	5	6	12	14	380	00:47:03	2823	00:47:37	2857	00:00:34	34	0.0000
nopath	1	3	9	1	763	00:46:14	2774	00:47:42	2862	00:01:28	88	0.0000
nopath	3	6	12	14	667	00:45:58	2758	00:47:47	2867	00:01:49	109	0.0000
nopath	3	6	5	1	667	00:46:48	2808	00:47:49	2869	00:01:01	61	0.0000
nopath	3	2	13	15	679	00:45:41	2741	00:47:49	2869	00:02:08	128	0.0000
nopath	3	6	12	14	667	00:46:57	2817	00:47:51	2871	00:00:54	54	0.0000
nopath	6	1	10	1	832	00:46:41	2801	00:48:01	2881	00:01:20	80	0.0000	00:01:16
nopath	6	3	12	14	667	00:46:57	2817	00:48:04	2884	00:01:07	67	0.0000
nopath	6	3	3	1	667	00:47:06	2826	00:48:06	2886	00:01:00	60	0.0000
nopath	3	6	5	1	667	00:47:36	2856	00:48:27	2907	00:00:51	51	0.0000
nopath	2	4	13	15	708	00:47:17	2837	00:48:28	2908	00:01:11	71	0.0000
nopath	3	6	3	1	667	00:47:39	2859	00:48:29	2909	00:00:50	50	0.0000
nopath	1	2	3	1	504	00:47:57	2877	00:48:40	2920	00:00:43	43	0.0000
nopath	1	3	13	15	763	00:47:25	2845	00:48:45	2925	00:01:20	80	0.0000
nopath	1	3	12	14	763	00:47:43	2863	00:48:47	2927	00:01:04	64	0.0000
nopath	1	3	7	1	763	00:47:56	2876	00:48:54	2934	00:00:58	58	0.0000
nopath	3	6	5	1	667	00:47:52	2872	00:48:55	2935	00:01:03	63	0.0000
nopath	2	3	9	1	679	00:47:35	2855	00:49:12	2952	00:01:37	97	0.0000	00:01:37
nopath	4	2	9	1	708	00:48:21	2901	00:49:16	2956	00:00:55	55	0.0000
nopath	2	4	5	1	708	00:48:15	2895	00:49:16	2956	00:01:01	61	0.0000
nopath	3	1	9	1	763	00:47:53	2873	00:49:16	2956	00:01:23	83	0.0000
nopath	2	6	13	15	748	00:48:04	2884	00:49:19	2959	00:01:15	75	0.0000
nopath	4	1	10	1	792	00:48:03	2883	00:49:21	2961	00:01:18	78	0.0000
nopath	3	2	12	14	679	00:47:59	2879	00:49:30	2970	00:01:31	91	0.0000
nopath	3	5	3	1	621	00:48:15	2895	00:49:45	2985	00:01:30	90	0.0000
nopath	3	7	12	14	302	00:49:11	2951	00:49:47	2987	00:00:36	36	0.0000
nopath	3	4	3	1	375	00:49:16	2956	00:49:49	2989	00:00:33	33	0.0000
nopath	2	1	12	14	504	00:49:08	2948	00:49:53	2993	00:00:45	45	0.0000
nopath	5	3	13	15	621	00:48:56	2936	00:49:56	2996	00:01:00	60	0.0000
nopath	2	3	3	1	679	00:48:35	2915	00:50:02	3002	00:01:27	87	0.0000	00:01:27
nopath	2	4	9	1	708	00:49:09	2949	00:50:07	3007	00:00:58	58	0.0000
nopath	2	4	7	1	708	00:49:11	2951	00:50:09	3009	00:00:58	58	0.0000
nopath	3	6	12	14	667	00:48:36	2916	00:50:17	3017	00:01:41	101	0.0000
nopath	6	1	3	1	832	00:48:45	2925	00:50:17	3017	00:01:32	92	0.0000
nopath	3	6	5	1	667	00:49:25	2965	00:50:19	3019	00:00:54	54	0.0000
nopath	5	2	3	1	701	00:49:10	2950	00:50:20	3020	00:01:10	70	0.0000
nopath	6	4	7	1	696	00:48:35	2915	00:50:30	3030	00:01:55	115	0.0000
nopath	5	1	3	1	785	00:49:34	2974	00:50:34	3034	00:01:00	60	0.0000
nopath	6	7	10	1	624	00:49:22	2962	00:50:41	3041	00:01:19	79	0.0000
nopath	6	2	9	1	748	00:49:34	2974	00:50:42	3042	00:01:08	68	0.0000
nopath	6	2	5	1	748	00:49:45	2985	00:50:46	3046	00:01:01	61	0.0000
nopath	1	2	9	1	504	00:49:57	2997	00:50:54	3054	00:00:57	57	0.0000
nopath	6	1	5	1	832	00:49:47	2987	00:50:54	3054	00:01:07	67	0.0000
nopath	5	3	10	1	621	00:49:44	2984	00:50:55	3055	00:01:11	71	0.0000
nopath	3	6	12	14	667	00:49:37	2977	00:50:57	3057	00:01:20	80	0.0000
nopath	1	2	5	1	504	00:50:06	3006	00:50:59	3059	00:00:53	53	0.0000
nopath	4	7	3	1	331	00:50:14	3014	00:51:15	3075	00:01:01	61	0.0000	00:00:44
nopath	2	1	13	15	504	00:49:51	2991	00:51:20	3080	00:01:29	89	0.0000
nopath	3	6	10	1	667	00:50:14	3014	00:51:26	3086	00:01:12	72	0.0000
nopath	3	5	3	1	621	00:50:39	3039	00:51:30	3090	00:00:51	51	0.0000
nopath	5	1	12	14	785	00:50:20	3020	00:51:36	3096	00:01:16	76	0.0000
nopath	3	4	12	14	375	00:51:00	3060	00:51:36	3096	00:00:36	36	0.0000
nopath	5	7	5	1	577	00:50:42	3042	00:51:38	3098	00:00:56	56	0.0000
nopath	1	2	9	1	504	00:50:32	3032	00:51:38	3098	00:01:06	66	0.0000
nopath	5	1	12	14	785	00:50:21	3021	00:51:38	3098	00:01:17	77	0.0000
nopath	2	3	12	14	679	00:49:57	2997	00:51:43	3103	00:01:46	106	0.0000
nopath	3	6	5	1	667	00:50:51	3051	00:51:45	3105	00:00:54	54	0.0000
nopath	2	3	2	1	679	00:50:04	3004	00:51:46	3106	00:01:42	102	0.0000
nopath	3	6	6	1	667	00:50:55	3055	00:51:49	3109	00:00:54	54	0.0000
nopath	6	2	12	14	748	00:50:30	3030	00:51:50	3110	00:01:20	80	0.0000
nopath	1	5	6	1	785	00:50:30	3030	00:52:03	3123	00:01:33	93	0.0000	00:01:33
nopath	3	2	5	1	679	00:50:26	3026	00:52:05	3125	00:01:39	99	0.0000
nopath	1	3	9	1	763	00:50:27	3027	00:52:12	3132	00:01:45	105	0.0000
nopath	1	3	5	1	763	00:51:16	3076	00:52:16	3136	00:01:00	60	0.0000
nopath	3	6	13	15	667	00:50:59	3059	00:52:20	3140	00:01:21	81	0.0000
nopath	5	2	3	1	701	00:51:05	3065	00:52:20	3140	00:01:15	75	0.0000
nopath	3	6	12	14	667	00:51:12	3072	00:52:21	3141	00:01:09	69	0.0000
nopath	3	5	12	14	621	00:51:15	3075	00:52:25	3145	00:01:10	70	0.0000
nopath	3	6	3	1	667	00:51:21	3081	00:52:28	3148	00:01:07	67	0.0000
nopath	1	2	3	1	504	00:51:25	3085	00:52:28	3148	00:01:03	63	0.0000
nopath	5	1	3	1	785	00:51:05	3065	00:52:28	3148	00:01:23	83	0.0000
nopath	3	6	5	1	667	00:51:26	3086	00:52:31	3151	00:01:05	65	0.0000
nopath	3	6	12	14	667	00:51:31	3091	00:52:33	3153	00:01:02	62	0.0000
nopath	4	2	5	1	708	00:51:34	3094	00:52:37	3157	00:01:03	63	0.0000
nopath	4	2	5	1	708	00:51:39	3099	00:52:40	3160	00:01:01	61	0.0000
nopath	2	3	9	1	679	00:51:04	3064	00:52:42	3162	00:01:38	98	0.0000
nopath	2	4	12	14	708	00:51:36	3096	00:52:46	3166	00:01:10	70	0.0000
nopath	2	1	9	1	504	00:51:56	3116	00:52:52	3172	00:00:56	56	0.0000
nopath	6	3	5	1	667	00:51:58	3118	00:52:53	3173	00:00:55	55	0.0000
nopath	6	1	9	1	832	00:51:48	3108	00:53:01	3181	00:01:13	73	0.0000	00:01:17
nopath	2	3	10	1	679	00:51:56	3116	00:53:04	3184	00:01:08	68	0.0000
nopath	2	4	12	14	708	00:51:40	3100	00:53:06	3186	00:01:26	86	0.0000
nopath	3	6	3	1	667	00:51:33	3093	00:53:06	3186	00:01:33	93	0.0000
nopath	6	5	3	1	380	00:52:23	3143	00:53:07	3187	00:00:44	44	0.0000
nopath	2	7	3	1	458	00:52:31	3151	00:53:13	3193	00:00:42	42	0.0000
nopath	5	3	3	1	621	00:51:39	3099	00:53:13	3193	00:01:34	94	0.0000
nopath	5	6	3	1	380	00:52:31	3151	00:53:17	3197	00:00:46	46	0.0000
nopath	2	1	6	1	504	00:52:36	3156	00:53:21	3201	00:00:45	45	0.0000
nopath	3	1	12	14	763	00:51:43	3103	00:53:23	3203	00:01:40	100	0.0000
nopath	4	1	12	14	792	00:52:00	3120	00:53:25	3205	00:01:25	85	0.0000
nopath	6	7	2	1	624	00:52:19	3139	00:53:29	3209	00:01:10	70	0.0000
nopath	5	1	3	1	785	00:52:21	3141	00:53:31	3211	00:01:10	70	0.0000
nopath	3	6	13	15	667	00:51:55	3115	00:53:40	3220	00:01:45	105	0.0000
nopath	5	3	3	1	621	00:52:50	3170	00:53:40	3220	00:00:50	50	0.0000
nopath	3	2	5	1	679	00:52:41	3161	00:53:41	3221	00:01:00	60	0.0000
nopath	3	6	5	1	667	00:52:41	3161	00:53:41	3221	00:01:00	60	0.0000
nopath	2	1	3	1	504	00:52:48	3168	00:53:47	3227	00:00:59	59	0.0000
nopath	3	7	3	1	302	00:53:16	3196	00:53:47	3227	00:00:31	31	0.0000
nopath	3	6	3	1	667	00:52:57	3177	00:53:49	3229	00:00:52	52	0.0000
nopath	2	3	3	1	679	00:52:45	3165	00:53:52	3232	00:01:07	67	0.0000
nopath	2	3	10	1	679	00:53:03	3183	00:53:58	3238	00:00:55	55	0.0000
nopath	6	2	3	1	748	00:52:46	3166	00:53:59	3239	00:01:13	73	0.0000
nopath	2	3	6	1	679	00:53:05	3185	00:54:01	3241	00:00:56	56	0.0000	00:01:18
nopath	6	2	13	15	748	00:52:49	3169	00:54:03	3243	00:01:14	74	0.0000
nopath	3	6	12	14	667	00:53:07	3187	00:54:06	3246	00:00:59	59	0.0000
nopath	1	2	9	1	504	00:52:53	3173	00:54:08	3248	00:01:15	75	0.0000
nopath	3	6	3	1	667	00:53:09	3189	00:54:08	3248	00:00:59	59	0.0000
nopath	3	6	9	1	667	00:53:19	3199	00:54:10	3250	00:00:51	51	0.0000
nopath	2	3	12	14	679	00:53:17	3197	00:54:23	3263	00:01:06	66	0.0000
nopath	4	1	5	1	792	00:53:01	3181	00:54:24	3264	00:01:23	83	0.0000
nopath	6	1	9	1	832	00:53:27	3207	00:54:34	3274	00:01:07	67	0.0000
nopath	2	3	3	1	679	00:53:25	3205	00:54:36	3276	00:01:11	71	0.0000
nopath	3	6	13	15	667	00:53:21	3201	00:54:39	3279	00:01:18	78	0.0000
nopath	6	1	3	1	832	00:53:36	3216	00:54:39	3279	00:01:03	63	0.0000
nopath	2	4	12	14	708	00:53:41	3221	00:54:39	3279	00:00:58	58	0.0000
nopath	1	4	10	1	792	00:53:42	3222	00:54:46	3286	00:01:04	64	0.0000
nopath	5	3	13	15	621	00:52:57	3177	00:54:56	3296	00:01:59	119	0.0000
nopath	5	1	3	1	785	00:53:24	3204	00:55:01	3301	00:01:37	97	0.0000	00:01:12
nopath	1	3	5	1	763	00:53:56	3236	00:55:02	3302	00:01:06	66	0.0000
nopath	6	1	3	1	832	00:53:47	3227	00:55:05	3305	00:01:18	78	0.0000
nopath	2	3	3	1	679	00:53:48	3228	00:55:07	3307	00:01:19	79	0.0000
nopath	2	4	5	1	708	00:53:53	3233	00:55:10	3310	00:01:17	77	0.0000
nopath	3	6	10	1	667	00:53:59	3239	00:55:15	3315	00:01:16	76	0.0000
nopath	5	1	9	1	785	00:54:09	3249	00:55:16	3316	00:01:07	67	0.0000
nopath	1	3	3	1	763	00:54:06	3246	00:55:17	3317	00:01:11	71	0.0000
nopath	3	6	2	1	667	00:54:11	3251	00:55:20	3320	00:01:09	69	0.0000
nopath	1	2	12	14	504	00:54:34	3274	00:55:20	3320	00:00:46	46	0.0000
nopath	1	3	13	15	763	00:54:20	3260	00:55:22	3322	00:01:02	62	0.0000
nopath	1	7	13	15	542	00:54:37	3277	00:55:37	3337	00:01:00	60	0.0000
nopath	6	3	8	1	667	00:53:51	3231	00:55:38	3338	00:01:47	107	0.0000
nopath	5	4	3	1	650	00:53:01	3181	00:55:39	3339	00:02:38	158	0.0000
nopath	1	4	5	1	792	00:54:29	3269	00:55:45	3345	00:01:16	76	0.0000
nopath	1	3	5	1	763	00:54:38	3278	00:55:52	3352	00:01:14	74	0.0000
nopath	1	3	5	1	763	00:54:44	3284	00:55:54	3354	00:01:10	70	0.0000
nopath	2	4	10	1	708	00:54:08	3248	00:55:57	3357	00:01:49	109	0.0000
nopath	2	4	9	1	708	00:54:17	3257	00:55:59	3359	00:01:42	102	0.0000
nopath	2	3	3	1	679	00:54:39	3279	00:56:00	3360	00:01:21	81	0.0000	00:01:14
nopath	2	3	3	1	679	00:55:02	3302	00:56:02	3362	00:01:00	60	0.0000
nopath	2	3	3	1	679	00:55:09	3309	00:56:05	3365	00:00:56	56	0.0000
nopath	3	2	3	1	679	00:54:53	3293	00:56:05	3365	00:01:12	72	0.0000
nopath	3	6	5	1	667	00:54:44	3284	00:56:06	3366	00:01:22	82	0.0000
nopath	2	1	12	14	504	00:55:29	3329	00:56:17	3377	00:00:48	48	0.0000
nopath	5	7	3	1	577	00:55:07	3307	00:56:17	3377	00:01:10	70	0.0000
nopath	1	3	12	14	763	00:55:04	3304	00:56:23	3383	00:01:19	79	0.0000
nopath	2	3	3	1	679	00:55:33	3333	00:56:29	3389	00:00:56	56	0.0000
nopath	2	3	3	1	679	00:55:37	3337	00:56:31	3391	00:00:54	54	0.0000
nopath	5	1	9	1	785	00:55:18	3318	00:56:31	3391	00:01:13	73	0.0000
nopath	6	2	12	14	748	00:55:35	3335	00:56:32	3392	00:00:57	57	0.0000
nopath	2	4	12	14	708	00:55:39	3339	00:56:34	3394	00:00:55	55	0.0000
nopath	3	6	5	1	667	00:55:02	3302	00:56:36	3396	00:01:34	94	0.0000
nopath	2	4	9	1	708	00:55:42	3342	00:56:36	3396	00:00:54	54	0.0000
nopath	3	6	2	1	667	00:55:10	3310	00:56:37	3397	00:01:27	87	0.0000
nopath	6	5	10	1	380	00:55:40	3340	00:56:40	3400	00:01:00	60	0.0000
nopath	1	2	5	1	504	00:56:07	3367	00:56:55	3415	00:00:48	48	0.0000
nopath	5	1	3	1	785	00:55:45	3345	00:56:56	3416	00:01:11	71	0.0000
nopath	1	2	9	1	504	00:56:16	3376	00:57:03	3423	00:00:47	47	0.0000	00:00:55
nopath	6	3	9	1	667	00:56:12	3372	00:57:03	3423	00:00:51	51	0.0000
nopath	1	4	12	14	792	00:55:48	3348	00:57:16	3436	00:01:28	88	0.0000
nopath	3	6	13	15	667	00:55:29	3329	00:57:19	3439	00:01:50	110	0.0000
nopath	3	6	5	1	667	00:55:30	3330	00:57:22	3442	00:01:52	112	0.0000
nopath	3	5	5	1	621	00:56:27	3387	00:57:23	3443	00:00:56	56	0.0000
nopath	3	6	5	1	667	00:56:30	3390	00:57:25	3445	00:00:55	55	0.0000
nopath	3	6	3	1	667	00:56:32	3392	00:57:28	3448	00:00:56	56	0.0000
nopath	3	6	13	15	667	00:56:33	3393	00:57:30	3450	00:00:57	57	0.0000
nopath	1	3	3	1	763	00:56:14	3374	00:57:32	3452	00:01:18	78	0.0000
nopath	2	4	12	14	708	00:56:02	3362	00:57:38	3458	00:01:36	96	0.0000
nopath	2	3	3	1	679	00:56:17	3377	00:57:40	3460	00:01:23	83	0.0000
nopath	4	3	6	1	375	00:57:06	3426	00:57:43	3463	00:00:37	37	0.0000
nopath	3	6	9	1	667	00:56:35	3395	00:57:45	3465	00:01:10	70	0.0000
nopath	2	1	3	1	504	00:57:00	3420	00:57:47	3467	00:00:47	47	0.0000
nopath	3	6	3	1	667	00:56:36	3396	00:57:48	3468	00:01:12	72	0.0000
nopath	4	1	12	14	792	00:56:18	3378	00:57:49	3469	00:01:31	91	0.0000
nopath	1	2	10	1	504	00:56:26	3386	00:57:51	3471	00:01:25	85	0.0000
nopath	5	1	3	1	785	00:56:23	3383	00:57:51	3471	00:01:28	88	0.0000
nopath	6	3	12	14	667	00:56:43	3403	00:57:54	3474	00:01:11	71	0.0000
nopath	2	6	3	1	748	00:56:44	3404	00:57:56	3476	00:01:12	72	0.0000
nopath	2	5	13	15	701	00:56:46	3406	00:57:58	3478	00:01:12	72	0.0000
nopath	6	1	13	15	832	00:57:04	3424	00:58:09	3489	00:01:05	65	0.0000	00:01:08
nopath	2	3	5	1	679	00:56:54	3414	00:58:15	3495	00:01:21	81	0.0000
nopath	1	3	12	14	763	00:56:49	3409	00:58:17	3497	00:01:28	88	0.0000
nopath	2	4	13	15	708	00:56:49	3409	00:58:18	3498	00:01:29	89	0.0000
nopath	4	6	13	15	696	00:56:49	3409	00:58:30	3510	00:01:41	101	0.0000
nopath	3	6	9	1	667	00:57:17	3437	00:58:31	3511	00:01:14	74	0.0000
nopath	3	6	10	1	667	00:57:20	3440	00:58:33	3513	00:01:13	73	0.0000
nopath	3	5	5	1	621	00:57:25	3445	00:58:34	3514	00:01:09	69	0.0000
nopath	2	1	3	1	504	00:57:47	3467	00:58:34	3514	00:00:47	47	0.0000
nopath	6	2	12	14	748	00:57:12	3432	00:58:36	3516	00:01:24	84	0.0000
nopath	3	1	10	1	763	00:56:55	3415	00:58:36	3516	00:01:41	101	0.0000
nopath	3	6	10	1	667	00:57:33	3453	00:58:37	3517	00:01:04	64	0.0000
nopath	2	3	12	14	679	00:57:09	3429	00:58:43	3523	00:01:34	94	0.0000
nopath	5	2	5	1	701	00:56:58	3418	00:58:44	3524	00:01:46	106	0.0000
nopath	2	3	9	1	679	00:57:24	3444	00:58:45	3525	00:01:21	81	0.0000
nopath	5	1	5	1	785	00:56:56	3416	00:58:46	3526	00:01:50	110	0.0000
nopath	1	2	12	14	504	00:58:04	3484	00:58:50	3530	00:00:46	46	0.0000
nopath	4	2	3	1	708	00:57:45	3465	00:58:55	3535	00:01:10	70	0.0000
nopath	3	2	3	1	679	00:57:49	3469	00:59:00	3540	00:01:11	71	0.0000	00:01:15
nopath	3	4	10	1	375	00:58:12	3492	00:59:03	3543	00:00:51	51	0.0000
nopath	1	5	9	1	785	00:56:46	3406	00:59:03	3543	00:02:17	137	0.0000
nopath	6	2	12	14	748	00:58:05	3485	00:59:04	3544	00:00:59	59	0.0000
nopath	5	4	12	14	650	00:57:42	3462	00:59:12	3552	00:01:30	90	0.0000
nopath	2	4	6	1	708	00:57:38	3458	00:59:15	3555	00:01:37	97	0.0000
nopath	5	1	12	14	785	00:57:40	3460	00:59:16	3556	00:01:36	96	0.0000
nopath	2	4	9	1	708	00:57:59	3479	00:59:18	3558	00:01:19	79	0.0000
nopath	4	7	13	15	331	00:58:29	3509	00:59:19	3559	00:00:50	50	0.0000
nopath	2	3	3	1	679	00:58:10	3490	00:59:19	3559	00:01:09	69	0.0000
nopath	1	7	5	1	542	00:58:11	3491	00:59:22	3562	00:01:11	71	0.0000
nopath	5	1	6	1	785	00:58:08	3488	00:59:23	3563	00:01:15	75	0.0000
nopath	3	6	12	14	667	00:57:51	3471	00:59:27	3567	00:01:36	96	0.0000
nopath	3	6	3	1	667	00:58:25	3505	00:59:29	3569	00:01:04	64	0.0000
nopath	3	6	3	1	667	00:58:26	3506	00:59:30	3570	00:01:04	64	0.0000
nopath	5	3	3	1	621	00:58:35	3515	00:59:33	3573	00:00:58	58	0.0000
nopath	5	3	13	15	621	00:58:41	3521	00:59:37	3577	00:00:56	56	0.0000
nopath	3	2	13	15	679	00:58:06	3486	00:59:39	3579	00:01:33	93	0.0000
nopath	3	7	7	1	302	00:59:05	3545	00:59:47	3587	00:00:42	42	0.0000
nopath	6	4	9	1	696	00:58:30	3510	00:59:49	3589	00:01:19	79	0.0000
nopath	2	7	3	1	458	00:58:45	3525	00:59:50	3590	00:01:05	65	0.0000
nopath	1	3	3	1	763	00:58:29	3509	00:59:52	3592	00:01:23	83	0.0000
nopath	1	3	3	1	763	00:58:35	3515	00:59:55	3595	00:01:20	80	0.0000
nopath	3	6	3	1	667	00:58:44	3524	00:59:56	3596	00:01:12	72	0.0000
nopath	3	6	5	1	667	00:59:03	3543	00:59:58	3598	00:00:55	55	0.0000
nopath	6	1	12	14	832	00:58:54	3534	00:59:58	3598	00:01:04	64	0.0000
nopath	2	4	9	1	708	00:58:41	3521	00:59:58	3598	00:01:17	77	0.0000
nopath	3	6	3	1	667	00:59:04	3544	01:00:01	3601	00:00:57	57	0.0000	00:01:11
nopath	6	1	13	15	832	00:58:58	3538	01:00:05	3605	00:01:07	67	0.0000
nopath	1	2	12	14	504	00:58:57	3537	01:00:05	3605	00:01:08	68	0.0000
nopath	3	6	12	14	667	00:59:17	3557	01:00:08	3608	00:00:51	51	0.0000
nopath	6	1	13	15	832	00:59:16	3556	01:00:21	3621	00:01:05	65	0.0000
nopath	1	3	9	1	763	00:59:04	3544	01:00:23	3623	00:01:19	79	0.0000
nopath	4	2	5	1	708	00:58:41	3521	01:00:25	3625	00:01:44	104	0.0000
nopath	1	4	3	1	792	00:59:17	3557	01:00:26	3626	00:01:09	69	0.0000
nopath	5	6	3	1	380	00:59:59	3599	01:00:32	3632	00:00:33	33	0.0000
nopath	5	3	12	14	621	00:59:43	3583	01:00:33	3633	00:00:50	50	0.0000
nopath	1	3	3	1	763	00:59:28	3568	01:00:42	3642	00:01:14	74	0.0000
nopath	2	4	13	15	708	00:59:34	3574	01:00:50	3650	00:01:16	76	0.0000
nopath	4	1	2	1	792	00:59:37	3577	01:00:51	3651	00:01:14	74	0.0000
nopath	2	3	12	14	679	00:59:59	3599	01:00:52	3652	00:00:53	53	0.0000
nopath	3	6	12	14	667	00:59:18	3558	01:01:07	3667	00:01:49	109	0.0000	00:01:20
nopath	3	6	3	1	667	00:59:52	3592	01:01:09	3669	00:01:17	77	0.0000
nopath	5	7	12	14	577	01:00:16	3616	01:01:12	3672	00:00:56	56	0.0000
nopath	2	3	5	1	679	01:00:05	3605	01:01:22	3682	00:01:17	77	0.0000
nopath	2	3	6	1	679	01:00:10	3610	01:01:25	3685	00:01:15	75	0.0000
nopath	2	1	10	1	504	01:00:29	3629	01:01:27	3687	00:00:58	58	0.0000
nopath	3	6	3	1	667	01:00:22	3622	01:01:30	3690	00:01:08	68	0.0000
nopath	5	1	6	1	785	01:00:16	3616	01:01:31	3691	00:01:15	75	0.0000
nopath	3	6	3	1	667	01:00:29	3629	01:01:36	3696	00:01:07	67	0.0000
nopath	3	6	12	14	667	01:00:32	3632	01:01:37	3697	00:01:05	65	0.0000
nopath	3	2	3	1	679	00:59:59	3599	01:01:38	3698	00:01:39	99	0.0000
nopath	6	7	12	14	624	00:59:40	3580	01:01:38	3698	00:01:58	118	0.0000
nopath	3	2	3	1	679	01:00:26	3626	01:01:39	3699	00:01:13	73	0.0000
nopath	1	3	3	1	763	01:00:10	3610	01:01:42	3702	00:01:32	92	0.0000
nopath	1	3	6	1	763	01:00:16	3616	01:01:45	3705	00:01:29	89	0.0000
nopath	2	3	12	14	679	01:00:19	3619	01:01:47	3707	00:01:28	88	0.0000
nopath	1	3	12	14	763	01:00:36	3636	01:01:50	3710	00:01:14	74	0.0000
nopath	6	1	3	1	832	01:00:29	3629	01:01:51	3711	00:01:22	82	0.0000
nopath	2	3	3	1	679	01:00:41	3641	01:01:56	3716	00:01:15	75	0.0000
nopath	2	4	3	1	708	01:00:44	3644	01:01:59	3719	00:01:15	75	0.0000
nopath	2	1	7	1	504	01:00:48	3648	01:02:05	3725	00:01:17	77	0.0000	00:00:59
nopath	6	2	12	14	748	01:00:56	3656	01:02:06	3726	00:01:10	70	0.0000
nopath	5	1	3	1	785	01:00:54	3654	01:02:16	3736	00:01:22	82	0.0000
nopath	5	1	3	1	785	01:01:13	3673	01:02:21	3741	00:01:08	68	0.0000
nopath	3	6	3	1	667	01:00:41	3641	01:02:26	3746	00:01:45	105	0.0000
nopath	5	3	6	1	621	01:01:38	3698	01:02:27	3747	00:00:49	49	0.0000
nopath	1	3	12	14	763	01:00:54	3654	01:02:33	3753	00:01:39	99	0.0000
nopath	2	4	10	1	708	01:00:48	3648	01:02:36	3756	00:01:48	108	0.0000
nopath	1	3	3	1	763	01:01:07	3667	01:02:36	3756	00:01:29	89	0.0000
nopath	4	2	12	14	708	01:01:15	3675	01:02:37	3757	00:01:22	82	0.0000
nopath	1	3	10	1	763	01:01:29	3689	01:02:39	3759	00:01:10	70	0.0000
nopath	3	6	13	15	667	01:00:42	3642	01:02:40	3760	00:01:58	118	0.0000
nopath	1	3	12	14	763	01:01:36	3696	01:02:41	3761	00:01:05	65	0.0000
nopath	3	6	5	1	667	01:00:50	3650	01:02:42	3762	00:01:52	112	0.0000
nopath	4	1	12	14	792	01:01:09	3669	01:02:42	3762	00:01:33	93	0.0000
nopath	3	5	12	14	621	01:01:41	3701	01:02:45	3765	00:01:04	64	0.0000
nopath	5	2	12	14	701	01:01:34	3694	01:02:46	3766	00:01:12	72	0.0000
nopath	2	4	12	14	708	01:01:10	3670	01:02:47	3767	00:01:37	97	0.0000
nopath	3	6	10	1	667	01:01:44	3704	01:02:47	3767	00:01:03	63	0.0000
nopath	2	3	3	1	679	01:01:24	3684	01:02:49	3769	00:01:25	85	0.0000
nopath	3	6	3	1	667	01:01:47	3707	01:02:50	3770	00:01:03	63	0.0000
nopath	6	2	9	1	748	01:01:21	3681	01:02:51	3771	00:01:30	90	0.0000
nopath	2	4	5	1	708	01:01:39	3699	01:02:53	3773	00:01:14	74	0.0000
nopath	1	2	5	1	504	01:01:41	3701	01:02:54	3774	00:01:13	73	0.0000
nopath	2	4	2	1	708	01:01:51	3711	01:02:55	3775	00:01:04	64	0.0000
nopath	1	7	10	1	542	01:02:11	3731	01:03:00	3780	00:00:49	49	0.0000	00:00:55
nopath	6	1	3	1	832	01:01:43	3703	01:03:01	3781	00:01:18	78	0.0000
nopath	6	3	3	1	667	01:01:21	3681	01:03:03	3783	00:01:42	102	0.0000
nopath	6	7	9	1	624	01:02:00	3720	01:03:09	3789	00:01:09	69	0.0000
nopath	2	7	10	1	458	01:02:18	3738	01:03:17	3797	00:00:59	59	0.0000
nopath	1	3	5	1	763	01:01:38	3698	01:03:22	3802	00:01:44	104	0.0000
nopath	3	6	12	14	667	01:02:07	3727	01:03:27	3807	00:01:20	80	0.0000
nopath	3	6	8	1	667	01:02:12	3732	01:03:29	3809	00:01:17	77	0.0000
nopath	3	6	3	1	667	01:02:27	3747	01:03:31	3811	00:01:04	64	0.0000
nopath	4	1	6	1	792	01:02:21	3741	01:03:32	3812	00:01:11	71	0.0000
nopath	3	5	12	14	621	01:02:37	3757	01:03:34	3814	00:00:57	57	0.0000
nopath	2	4	3	1	708	01:02:20	3740	01:03:35	3815	00:01:15	75	0.0000
nopath	1	2	9	1	504	01:02:23	3743	01:03:41	3821	00:01:18	78	0.0000
nopath	5	3	12	14	621	01:01:55	3715	01:03:44	3824	00:01:49	109	0.0000
nopath	5	3	5	1	621	01:02:13	3733	01:03:47	3827	00:01:34	94	0.0000
nopath	6	2	3	1	748	01:02:28	3748	01:03:49	3829	00:01:21	81	0.0000
nopath	1	2	13	15	504	01:02:33	3753	01:03:52	3832	00:01:19	79	0.0000
nopath	2	3	3	1	679	01:02:32	3752	01:03:55	3835	00:01:23	83	0.0000
nopath	2	3	12	14	679	01:02:45	3765	01:03:57	3837	00:01:12	72	0.0000
nopath	4	7	3	1	331	01:03:09	3789	01:03:57	3837	00:00:48	48	0.0000
nopath	2	4	13	15	708	01:02:26	3746	01:03:58	3838	00:01:32	92	0.0000
nopath	2	3	5	1	679	01:02:50	3770	01:04:00	3840	00:01:10	70	0.0000	00:01:12
nopath	5	6	9	1	380	01:03:32	3812	01:04:05	3845	00:00:33	33	0.0000
nopath	3	2	9	1	679	01:02:40	3760	01:04:05	3845	00:01:25	85	0.0000
nopath	3	6	3	1	667	01:02:44	3764	01:04:16	3856	00:01:32	92	0.0000
nopath	3	6	3	1	667	01:02:48	3768	01:04:18	3858	00:01:30	90	0.0000
nopath	5	1	3	1	785	01:03:07	3787	01:04:21	3861	00:01:14	74	0.0000
nopath	1	2	5	1	504	01:03:28	3808	01:04:26	3866	00:00:58	58	0.0000
nopath	5	1	3	1	785	01:03:26	3806	01:04:26	3866	00:01:00	60	0.0000
nopath	1	4	3	1	792	01:02:43	3763	01:04:35	3875	00:01:52	112	0.0000
nopath	4	7	12	14	331	01:03:37	3817	01:04:36	3876	00:00:59	59	0.0000
nopath	1	4	3	1	792	01:02:53	3773	01:04:36	3876	00:01:43	103	0.0000
nopath	2	4	9	1	708	01:02:59	3779	01:04:39	3879	00:01:40	100	0.0000
nopath	2	3	12	14	679	01:03:04	3784	01:04:40	3880	00:01:36	96	0.0000
nopath	3	6	12	14	667	01:03:04	3784	01:04:47	3887	00:01:43	103	0.0000
nopath	3	6	10	1	667	01:03:07	3787	01:04:49	3889	00:01:42	102	0.0000
nopath	2	1	6	1	504	01:04:01	3841	01:04:49	3889	00:00:48	48	0.0000
nopath	3	6	12	14	667	01:03:12	3792	01:04:51	3891	00:01:39	99	0.0000
nopath	4	1	12	14	792	01:03:07	3787	01:04:52	3892	00:01:45	105	0.0000
nopath	3	6	9	1	667	01:03:24	3804	01:04:53	3893	00:01:29	89	0.0000
nopath	5	3	9	1	621	01:03:52	3832	01:04:53	3893	00:01:01	61	0.0000
nopath	3	1	9	1	763	01:03:10	3790	01:04:54	3894	00:01:44	104	0.0000
nopath	3	6	3	1	667	01:03:40	3820	01:04:55	3895	00:01:15	75	0.0000
nopath	1	2	6	1	504	01:03:51	3831	01:05:01	3901	00:01:10	70	0.0000	00:01:09
nopath	6	1	9	1	832	01:03:38	3818	01:05:01	3901	00:01:23	83	0.0000
nopath	6	3	9	1	667	01:04:01	3841	01:05:02	3902	00:01:01	61	0.0000
nopath	3	7	12	14	302	01:04:23	3863	01:05:08	3908	00:00:45	45	0.0000
nopath	5	1	5	1	785	01:03:56	3836	01:05:11	3911	00:01:15	75	0.0000
nopath	2	3	5	1	679	01:03:58	3838	01:05:12	3912	00:01:14	74	0.0000
nopath	1	7	9	1	542	01:03:57	3837	01:05:14	3914	00:01:17	77	0.0000
nopath	2	3	12	14	679	01:04:04	3844	01:05:15	3915	00:01:11	71	0.0000
nopath	3	6	3	1	667	01:03:42	3822	01:05:16	3916	00:01:34	94	0.0000
nopath	3	6	9	1	667	01:03:53	3833	01:05:18	3918	00:01:25	85	0.0000
nopath	1	2	13	15	504	01:04:17	3857	01:05:18	3918	00:01:01	61	0.0000
nopath	6	1	9	1	832	01:04:13	3853	01:05:18	3918	00:01:05	65	0.0000
nopath	3	5	12	14	621	01:03:58	3838	01:05:21	3921	00:01:23	83	0.0000
nopath	3	6	3	1	667	01:04:01	3841	01:05:23	3923	00:01:22	82	0.0000
nopath	3	4	5	1	375	01:04:42	3882	01:05:29	3929	00:00:47	47	0.0000
nopath	3	6	9	1	667	01:04:32	3872	01:05:31	3931	00:00:59	59	0.0000
nopath	1	5	3	1	785	01:03:59	3839	01:05:35	3935	00:01:36	96	0.0000
nopath	1	6	3	1	832	01:03:24	3804	01:05:36	3936	00:02:12	132	0.0000
nopath	5	1	5	1	785	01:04:00	3840	01:05:36	3936	00:01:36	96	0.0000
nopath	5	4	5	1	650	01:04:12	3852	01:05:40	3940	00:01:28	88	0.0000
nopath	6	1	12	14	832	01:04:37	3877	01:05:45	3945	00:01:08	68	0.0000
nopath	1	2	13	15	504	01:04:57	3897	01:05:47	3947	00:00:50	50	0.0000
nopath	2	3	5	1	679	01:04:09	3849	01:05:52	3952	00:01:43	103	0.0000
nopath	4	3	3	1	375	01:04:44	3884	01:05:55	3955	00:01:11	71	0.0000
nopath	3	6	13	15	667	01:04:45	3885	01:05:55	3955	00:01:10	70	0.0000
nopath	4	2	3	1	708	01:03:45	3825	01:05:55	3955	00:02:10	130	0.0000
nopath	4	2	5	1	708	01:04:37	3877	01:05:57	3957	00:01:20	80	0.0000
nopath	3	6	3	1	667	01:04:52	3892	01:05:57	3957	00:01:05	65	0.0000
nopath	1	3	3	1	763	01:04:51	3891	01:05:58	3958	00:01:07	67	0.0000
nopath	1	4	13	15	792	01:04:19	3859	01:05:59	3959	00:01:40	100	0.0000
nopath	3	6	9	1	667	01:04:54	3894	01:05:59	3959	00:01:05	65	0.0000
nopath	3	2	12	14	679	01:04:40	3880	01:06:00	3960	00:01:20	80	0.0000	00:01:26
nopath	1	3	9	1	763	01:04:55	3895	01:06:00	3960	00:01:05	65	0.0000
nopath	3	6	12	14	667	01:04:57	3897	01:06:02	3962	00:01:05	65	0.0000
nopath	3	2	3	1	679	01:04:55	3895	01:06:04	3964	00:01:09	69	0.0000
nopath	3	6	3	1	667	01:05:06	3906	01:06:06	3966	00:01:00	60	0.0000
nopath	6	5	3	1	380	01:05:25	3925	01:06:07	3967	00:00:42	42	0.0000
nopath	3	2	5	1	679	01:05:07	3907	01:06:10	3970	00:01:03	63	0.0000
nopath	2	1	9	1	504	01:04:49	3889	01:06:17	3977	00:01:28	88	0.0000
nopath	6	4	9	1	696	01:05:24	3924	01:06:18	3978	00:00:54	54	0.0000
nopath	5	6	12	14	380	01:05:20	3920	01:06:23	3983	00:01:03	63	0.0000
nopath	6	2	3	1	748	01:04:54	3894	01:06:25	3985	00:01:31	91	0.0000
nopath	2	4	12	14	708	01:04:19	3859	01:06:26	3986	00:02:07	127	0.0000
nopath	2	3	5	1	679	01:04:51	3891	01:06:28	3988	00:01:37	97	0.0000
nopath	4	5	3	1	650	01:05:22	3922	01:06:35	3995	00:01:13	73	0.0000
nopath	3	6	12	14	667	01:05:37	3937	01:06:41	4001	00:01:04	64	0.0000
nopath	2	5	6	1	701	01:05:26	3926	01:06:45	4005	00:01:19	79	0.0000
nopath	5	1	9	1	785	01:04:37	3877	01:06:45	4005	00:02:08	128	0.0000
nopath	2	6	3	1	748	01:04:37	3877	01:06:46	4006	00:02:09	129	0.0000
nopath	5	1	5	1	785	01:05:36	3936	01:06:53	4013	00:01:17	77	0.0000
nopath	5	3	3	1	621	01:05:12	3912	01:06:53	4013	00:01:41	101	0.0000
nopath	5	2	12	14	701	01:05:55	3955	01:06:55	4015	00:01:00	60	0.0000
nopath	1	2	3	1	504	01:05:58	3958	01:06:58	4018	00:01:00	60	0.0000
nopath	6	7	5	1	624	01:05:56	3956	01:07:01	4021	00:01:05	65	0.0000	00:01:16
nopath	4	2	12	14	708	01:05:30	3930	01:07:06	4026	00:01:36	96	0.0000
nopath	3	2	12	14	679	01:05:31	3931	01:07:08	4028	00:01:37	97	0.0000
nopath	1	3	9	1	763	01:05:37	3937	01:07:12	4032	00:01:35	95	0.0000
nopath	1	3	12	14	763	01:05:50	3950	01:07:15	4035	00:01:25	85	0.0000
nopath	2	1	12	14	504	01:06:28	3988	01:07:17	4037	00:00:49	49	0.0000
nopath	3	6	12	14	667	01:06:19	3979	01:07:18	4038	00:00:59	59	0.0000
nopath	1	4	3	1	792	01:05:58	3958	01:07:18	4038	00:01:20	80	0.0000
nopath	3	6	5	1	667	01:06:20	3980	01:07:19	4039	00:00:59	59	0.0000
nopath	1	3	3	1	763	01:06:02	3962	01:07:19	4039	00:01:17	77	0.0000
nopath	3	6	9	1	667	01:06:24	3984	01:07:21	4041	00:00:57	57	0.0000
nopath	3	6	13	15	667	01:06:25	3985	01:07:24	4044	00:00:59	59	0.0000
nopath	2	1	5	1	504	01:06:39	3999	01:07:26	4046	00:00:47	47	0.0000
nopath	2	3	3	1	679	01:06:32	3992	01:07:28	4048	00:00:56	56	0.0000
nopath	2	3	12	14	679	01:06:37	3997	01:07:36	4056	00:00:59	59	0.0000
nopath	4	7	12	14	331	01:07:04	4024	01:07:36	4056	00:00:32	32	0.0000
nopath	5	2	5	1	701	01:06:33	3993	01:07:45	4065	00:01:12	72	0.0000
nopath	2	1	3	1	504	01:07:02	4022	01:07:47	4067	00:00:45	45	0.0000
nopath	1	2	3	1	504	01:06:57	4017	01:07:53	4073	00:00:56	56	0.0000
nopath	6	1	6	1	832	01:06:50	4010	01:07:54	4074	00:01:04	64	0.0000
nopath	2	3	12	14	679	01:06:55	4015	01:08:03	4083	00:01:08	68	0.0000	00:01:18
nopath	2	4	12	14	708	01:06:57	4017	01:08:07	4087	00:01:10	70	0.0000
nopath	3	6	12	14	667	01:06:43	4003	01:08:17	4097	00:01:34	94	0.0000
nopath	3	6	6	1	667	01:06:53	4013	01:08:20	4100	00:01:27	87	0.0000
nopath	5	4	12	14	650	01:07:28	4048	01:08:22	4102	00:00:54	54	0.0000
nopath	1	3	6	1	763	01:06:46	4006	01:08:24	4104	00:01:38	98	0.0000
nopath	2	4	9	1	708	01:07:04	4024	01:08:25	4105	00:01:21	81	0.0000
nopath	1	4	5	1	792	01:07:01	4021	01:08:28	4108	00:01:27	87	0.0000
nopath	5	1	3	1	785	01:06:47	4007	01:08:31	4111	00:01:44	104	0.0000
nopath	2	4	13	15	708	01:07:06	4026	01:08:32	4112	00:01:26	86	0.0000
nopath	1	2	3	1	504	01:07:24	4044	01:08:33	4113	00:01:09	69	0.0000
nopath	2	3	12	14	679	01:07:06	4026	01:08:34	4114	00:01:28	88	0.0000
nopath	3	6	10	1	667	01:07:09	4029	01:08:35	4115	00:01:26	86	0.0000
nopath	2	3	5	1	679	01:07:20	4040	01:08:35	4115	00:01:15	75	0.0000
nopath	2	4	3	1	708	01:07:21	4041	01:08:38	4118	00:01:17	77	0.0000
nopath	3	6	12	14	667	01:07:23	4043	01:08:39	4119	00:01:16	76	0.0000
nopath	2	3	3	1	679	01:07:22	4042	01:08:40	4120	00:01:18	78	0.0000
nopath	1	7	13	15	542	01:07:27	4047	01:08:41	4121	00:01:14	74	0.0000
nopath	2	4	9	1	708	01:07:43	4063	01:08:43	4123	00:01:00	60	0.0000
nopath	1	2	5	1	504	01:07:31	4051	01:08:46	4126	00:01:15	75	0.0000
nopath	6	1	2	1	832	01:07:00	4020	01:08:46	4126	00:01:46	106	0.0000
nopath	5	3	6	1	621	01:07:37	4057	01:08:53	4133	00:01:16	76	0.0000
nopath	3	4	10	1	375	01:07:23	4043	01:08:56	4136	00:01:33	93	0.0000
nopath	6	2	12	14	748	01:07:56	4076	01:09:06	4146	00:01:10	70	0.0000	00:01:08
nopath	4	1	13	15	792	01:07:36	4056	01:09:07	4147	00:01:31	91	0.0000
nopath	3	7	9	1	302	01:08:01	4081	01:09:08	4148	00:01:07	67	0.0000
nopath	6	2	13	15	748	01:08:04	4084	01:09:09	4149	00:01:05	65	0.0000
nopath	1	3	3	1	763	01:07:17	4037	01:09:12	4152	00:01:55	115	0.0000
nopath	1	3	12	14	763	01:07:39	4059	01:09:15	4155	00:01:36	96	0.0000
nopath	5	7	13	15	577	01:07:55	4075	01:09:16	4156	00:01:21	81	0.0000
nopath	3	6	12	14	667	01:07:24	4044	01:09:18	4158	00:01:54	114	0.0000
nopath	2	3	10	1	679	01:08:08	4088	01:09:18	4158	00:01:10	70	0.0000
nopath	3	6	3	1	667	01:07:45	4065	01:09:20	4160	00:01:35	95	0.0000
nopath	2	4	2	1	708	01:08:12	4092	01:09:22	4162	00:01:10	70	0.0000
nopath	2	3	7	1	679	01:08:25	4105	01:09:23	4163	00:00:58	58	0.0000
nopath	4	1	3	1	792	01:07:51	4071	01:09:34	4174	00:01:43	103	0.0000
nopath	5	3	13	15	621	01:08:04	4084	01:09:36	4176	00:01:32	92	0.0000
nopath	6	3	9	1	667	01:08:06	4086	01:09:39	4179	00:01:33	93	0.0000
nopath	6	1	12	14	832	01:08:35	4115	01:09:40	4180	00:01:05	65	0.0000
nopath	6	3	9	1	667	01:08:46	4126	01:09:40	4180	00:00:54	54	0.0000
nopath	6	1	13	15	832	01:08:40	4120	01:09:46	4186	00:01:06	66	0.0000
nopath	6	1	3	1	832	01:08:50	4130	01:09:53	4193	00:01:03	63	0.0000
nopath	1	2	12	14	504	01:09:06	4146	01:09:54	4194	00:00:48	48	0.0000
nopath	3	5	12	14	621	01:08:14	4094	01:10:05	4205	00:01:51	111	0.0000	00:01:07
nopath	5	1	9	1	785	01:08:35	4115	01:10:06	4206	00:01:31	91	0.0000
nopath	3	6	6	1	667	01:08:52	4132	01:10:08	4208	00:01:16	76	0.0000
nopath	3	6	10	1	667	01:08:57	4137	01:10:10	4210	00:01:13	73	0.0000
nopath	3	6	13	15	667	01:09:00	4140	01:10:12	4212	00:01:12	72	0.0000
nopath	3	6	9	1	667	01:09:01	4141	01:10:14	4214	00:01:13	73	0.0000
nopath	3	5	12	14	621	01:09:07	4147	01:10:16	4216	00:01:09	69	0.0000
nopath	3	6	3	1	667	01:09:12	4152	01:10:19	4219	00:01:07	67	0.0000
nopath	3	6	3	1	667	01:09:16	4156	01:10:20	4220	00:01:04	64	0.0000
nopath	5	4	13	15	650	01:09:23	4163	01:10:21	4221	00:00:58	58	0.0000
nopath	3	6	5	1	667	01:09:21	4161	01:10:22	4222	00:01:01	61	0.0000
nopath	1	3	9	1	763	01:09:16	4156	01:10:23	4223	00:01:07	67	0.0000
nopath	3	6	12	14	667	01:09:25	4165	01:10:23	4223	00:00:58	58	0.0000
nopath	3	6	9	1	667	01:09:36	4176	01:10:26	4226	00:00:50	50	0.0000
nopath	3	1	13	15	763	01:08:15	4095	01:10:27	4227	00:02:12	132	0.0000
nopath	3	6	5	1	667	01:09:39	4179	01:10:29	4229	00:00:50	50	0.0000
nopath	5	1	3	1	785	01:09:20	4160	01:10:31	4231	00:01:11	71	0.0000
nopath	6	3	3	1	667	01:09:13	4153	01:10:33	4233	00:01:20	80	0.0000
nopath	6	2	3	1	748	01:09:32	4172	01:10:47	4247	00:01:15	75	0.0000
nopath	5	1	3	1	785	01:09:23	4163	01:10:51	4251	00:01:28	88	0.0000
nopath	2	4	6	1	708	01:09:04	4144	01:10:55	4255	00:01:51	111	0.0000
nopath	2	3	8	1	679	01:09:25	4165	01:10:57	4257	00:01:32	92	0.0000
nopath	2	3	5	1	679	01:09:38	4178	01:10:59	4259	00:01:21	81	0.0000
nopath	1	4	5	1	792	01:10:04	4204	01:11:05	4265	00:01:01	61	0.0000	00:01:20
nopath	5	1	6	1	785	01:09:35	4175	01:11:07	4267	00:01:32	92	0.0000
nopath	5	2	10	1	701	01:10:03	4203	01:11:09	4269	00:01:06	66	0.0000
nopath	5	1	13	15	785	01:09:41	4181	01:11:13	4273	00:01:32	92	0.0000
nopath	5	3	3	1	621	01:09:39	4179	01:11:13	4273	00:01:34	94	0.0000
nopath	6	3	5	1	667	01:10:20	4220	01:11:15	4275	00:00:55	55	0.0000
nopath	5	6	13	15	380	01:10:43	4243	01:11:18	4278	00:00:35	35	0.0000
nopath	1	2	13	15	504	01:10:31	4231	01:11:20	4280	00:00:49	49	0.0000
nopath	4	6	5	1	696	01:10:07	4207	01:11:26	4286	00:01:19	79	0.0000
nopath	4	2	12	14	708	01:09:39	4179	01:11:26	4286	00:01:47	107	0.0000
nopath	3	2	13	15	679	01:09:52	4192	01:11:31	4291	00:01:39	99	0.0000
nopath	3	2	3	1	679	01:10:02	4202	01:11:32	4292	00:01:30	90	0.0000
nopath	1	3	5	1	763	01:10:21	4221	01:11:32	4292	00:01:11	71	0.0000
nopath	3	2	9	1	679	01:10:18	4218	01:11:34	4294	00:01:16	76	0.0000
nopath	3	6	10	1	667	01:10:20	4220	01:11:36	4296	00:01:16	76	0.0000
nopath	3	6	9	1	667	01:10:22	4222	01:11:41	4301	00:01:19	79	0.0000
nopath	3	6	12	14	667	01:10:53	4253	01:11:44	4304	00:00:51	51	0.0000
nopath	2	3	3	1	679	01:09:46	4186	01:11:46	4306	00:02:00	120	0.0000
nopath	2	7	13	15	458	01:09:56	4196	01:11:46	4306	00:01:50	110	0.0000
nopath	2	4	13	15	708	01:09:49	4189	01:11:52	4312	00:02:03	123	0.0000
nopath	6	2	12	14	748	01:10:27	4227	01:11:56	4316	00:01:29	89	0.0000
nopath	4	7	12	14	331	01:11:26	4286	01:11:58	4318	00:00:32	32	0.0000
nopath	2	3	3	1	679	01:10:08	4208	01:12:02	4322	00:01:54	114	0.0000	00:01:26
nopath	2	4	9	1	708	01:10:31	4231	01:12:05	4325	00:01:34	94	0.0000
nopath	4	2	5	1	708	01:10:43	4243	01:12:05	4325	00:01:22	82	0.0000
nopath	2	3	5	1	679	01:10:35	4235	01:12:06	4326	00:01:31	91	0.0000
nopath	2	4	5	1	708	01:10:59	4259	01:12:09	4329	00:01:10	70	0.0000
nopath	4	2	9	1	708	01:11:15	4275	01:12:10	4330	00:00:55	55	0.0000
nopath	2	3	5	1	679	01:11:02	4262	01:12:11	4331	00:01:09	69	0.0000
nopath	2	4	12	14	708	01:11:15	4275	01:12:14	4334	00:00:59	59	0.0000
nopath	6	1	3	1	832	01:11:06	4266	01:12:21	4341	00:01:15	75	0.0000
nopath	6	3	3	1	667	01:11:00	4260	01:12:23	4343	00:01:23	83	0.0000
nopath	5	3	6	1	621	01:11:21	4281	01:12:25	4345	00:01:04	64	0.0000
nopath	3	4	10	1	375	01:11:19	4279	01:12:31	4351	00:01:12	72	0.0000
nopath	2	1	3	1	504	01:11:29	4289	01:12:36	4356	00:01:07	67	0.0000
nopath	1	6	5	1	832	01:11:05	4265	01:12:39	4359	00:01:34	94	0.0000
nopath	5	1	13	15	785	01:10:54	4254	01:12:45	4365	00:01:51	111	0.0000
nopath	1	4	3	1	792	01:10:46	4246	01:12:45	4365	00:01:59	119	0.0000
nopath	5	1	3	1	785	01:11:38	4298	01:12:46	4366	00:01:08	68	0.0000
nopath	2	3	13	15	679	01:11:21	4281	01:12:46	4366	00:01:25	85	0.0000
nopath	3	6	12	14	667	01:11:04	4264	01:12:47	4367	00:01:43	103	0.0000
nopath	3	6	5	1	667	01:11:17	4277	01:12:48	4368	00:01:31	91	0.0000
nopath	2	3	3	1	679	01:11:25	4285	01:12:49	4369	00:01:24	84	0.0000
nopath	3	6	5	1	667	01:11:55	4315	01:12:51	4371	00:00:56	56	0.0000
nopath	2	7	5	1	458	01:11:52	4312	01:13:07	4387	00:01:15	75	0.0000	00:01:01
nopath	1	5	5	1	785	01:11:34	4294	01:13:23	4403	00:01:49	109	0.0000
nopath	4	3	3	1	375	01:12:50	4370	01:13:33	4413	00:00:43	43	0.0000
nopath	2	3	5	1	679	01:11:58	4318	01:13:35	4415	00:01:37	97	0.0000
nopath	5	7	12	14	577	01:12:10	4330	01:13:35	4415	00:01:25	85	0.0000
nopath	3	6	12	14	667	01:12:12	4332	01:13:37	4417	00:01:25	85	0.0000
nopath	2	4	13	15	708	01:11:52	4312	01:13:38	4418	00:01:46	106	0.0000
nopath	5	1	13	15	785	01:11:48	4308	01:13:38	4418	00:01:50	110	0.0000
nopath	5	1	10	1	785	01:12:40	4360	01:13:42	4422	00:01:02	62	0.0000
nopath	3	6	3	1	667	01:12:31	4351	01:13:47	4427	00:01:16	76	0.0000
nopath	3	6	5	1	667	01:12:50	4370	01:13:51	4431	00:01:01	61	0.0000
nopath	1	3	9	1	763	01:12:29	4349	01:13:52	4432	00:01:23	83	0.0000
nopath	3	1	2	1	763	01:12:14	4334	01:14:05	4445	00:01:51	111	0.0000	00:01:35
nopath	6	1	12	14	832	01:12:37	4357	01:14:12	4452	00:01:35	95	0.0000
nopath	1	3	12	14	763	01:12:53	4373	01:14:13	4453	00:01:20	80	0.0000
nopath	1	3	5	1	763	01:12:57	4377	01:14:16	4456	00:01:19	79	0.0000
nopath	3	6	5	1	667	01:12:51	4371	01:14:16	4456	00:01:25	85	0.0000
nopath	3	6	5	1	667	01:12:52	4372	01:14:18	4458	00:01:26	86	0.0000
nopath	6	5	12	14	380	01:13:33	4413	01:14:21	4461	00:00:48	48	0.0000
nopath	4	1	12	14	792	01:12:59	4379	01:14:30	4470	00:01:31	91	0.0000
nopath	1	3	9	1	763	01:12:59	4379	01:14:32	4472	00:01:33	93	0.0000
nopath	2	3	12	14	679	01:13:04	4384	01:14:35	4475	00:01:31	91	0.0000
nopath	2	4	3	1	708	01:13:34	4414	01:14:38	4478	00:01:04	64	0.0000
nopath	2	3	9	1	679	01:13:40	4420	01:14:39	4479	00:00:59	59	0.0000
nopath	5	1	13	15	785	01:12:56	4376	01:14:41	4481	00:01:45	105	0.0000
nopath	1	2	3	1	504	01:13:38	4418	01:14:43	4483	00:01:05	65	0.0000
nopath	2	4	3	1	708	01:13:48	4428	01:14:43	4483	00:00:55	55	0.0000
nopath	1	2	3	1	504	01:14:06	4446	01:14:56	4496	00:00:50	50	0.0000
nopath	3	6	9	1	667	01:13:11	4391	01:14:56	4496	00:01:45	105	0.0000
nopath	6	7	12	14	624	01:13:35	4415	01:14:58	4498	00:01:23	83	0.0000
nopath	3	6	12	14	667	01:13:22	4402	01:14:59	4499	00:01:37	97	0.0000
nopath	5	3	12	14	621	01:14:15	4455	01:15:04	4504	00:00:49	49	0.0000	00:01:12
nopath	1	2	3	1	504	01:14:10	4450	01:15:05	4505	00:00:55	55	0.0000
nopath	5	1	6	1	785	01:13:32	4412	01:15:06	4506	00:01:34	94	0.0000
nopath	3	7	5	1	302	01:14:05	4445	01:15:09	4509	00:01:04	64	0.0000
nopath	3	6	12	14	667	01:13:33	4413	01:15:17	4517	00:01:44	104	0.0000
nopath	3	2	13	15	679	01:13:06	4386	01:15:19	4519	00:02:13	133	0.0000
nopath	3	6	5	1	667	01:13:53	4433	01:15:19	4519	00:01:26	86	0.0000
nopath	6	2	2	1	748	01:14:06	4446	01:15:25	4525	00:01:19	79	0.0000
nopath	2	1	9	1	504	01:14:23	4463	01:15:26	4526	00:01:03	63	0.0000
nopath	3	5	5	1	621	01:14:08	4448	01:15:29	4529	00:01:21	81	0.0000
nopath	1	3	9	1	763	01:13:36	4416	01:15:32	4532	00:01:56	116	0.0000
nopath	3	6	5	1	667	01:14:18	4458	01:15:34	4534	00:01:16	76	0.0000
nopath	1	3	12	14	763	01:13:46	4426	01:15:35	4535	00:01:49	109	0.0000
nopath	3	6	12	14	667	01:14:34	4474	01:15:37	4537	00:01:03	63	0.0000
nopath	1	7	12	14	542	01:14:37	4477	01:15:37	4537	00:01:00	60	0.0000
nopath	3	6	12	14	667	01:14:39	4479	01:15:39	4539	00:01:00	60	0.0000
nopath	3	5	10	1	621	01:14:54	4494	01:15:44	4544	00:00:50	50	0.0000
nopath	3	6	5	1	667	01:14:55	4495	01:15:47	4547	00:00:52	52	0.0000
nopath	3	6	12	14	667	01:14:57	4497	01:15:50	4550	00:00:53	53	0.0000
nopath	6	2	13	15	748	01:14:35	4475	01:15:50	4550	00:01:15	75	0.0000
nopath	6	1	3	1	832	01:14:33	4473	01:15:51	4551	00:01:18	78	0.0000
nopath	1	2	5	1	504	01:14:54	4494	01:15:54	4554	00:01:00	60	0.0000
nopath	6	1	3	1	832	01:14:55	4495	01:16:01	4561	00:01:06	66	0.0000	00:01:13
nopath	2	3	3	1	679	01:14:36	4476	01:16:02	4562	00:01:26	86	0.0000
nopath	2	3	12	14	679	01:14:42	4482	01:16:05	4565	00:01:23	83	0.0000
nopath	2	6	3	1	748	01:14:07	4447	01:16:06	4566	00:01:59	119	0.0000
nopath	3	6	9	1	667	01:15:19	4519	01:16:16	4576	00:00:57	57	0.0000
nopath	2	1	3	1	504	01:14:42	4482	01:16:17	4577	00:01:35	95	0.0000
nopath	3	6	10	1	667	01:15:23	4523	01:16:17	4577	00:00:54	54	0.0000
nopath	4	1	13	15	792	01:14:28	4468	01:16:25	4585	00:01:57	117	0.0000
nopath	2	4	3	1	708	01:14:50	4490	01:16:30	4590	00:01:40	100	0.0000
nopath	2	4	9	1	708	01:15:01	4501	01:16:31	4591	00:01:30	90	0.0000
nopath	4	2	9	1	708	01:15:40	4540	01:16:33	4593	00:00:53	53	0.0000
nopath	2	3	12	14	679	01:15:24	4524	01:16:33	4593	00:01:09	69	0.0000
nopath	2	3	3	1	679	01:15:30	4530	01:16:35	4595	00:01:05	65	0.0000
nopath	5	1	5	1	785	01:16:00	4560	01:17:06	4626	00:01:06	66	0.0000	00:01:25
nopath	1	3	5	1	763	01:16:09	4569	01:17:07	4627	00:00:58	58	0.0000
nopath	2	1	9	1	504	01:16:33	4593	01:17:27	4647	00:00:54	54	0.0000
nopath	3	1	2	1	763	01:16:03	4563	01:17:29	4649	00:01:26	86	0.0000
nopath	5	4	3	1	650	01:16:08	4568	01:17:29	4649	00:01:21	81	0.0000
nopath	1	3	13	15	763	01:16:15	4575	01:17:35	4655	00:01:20	80	0.0000
nopath	1	2	10	1	504	01:16:35	4595	01:17:39	4659	00:01:04	64	0.0000
nopath	5	3	3	1	621	01:16:12	4572	01:17:43	4663	00:01:31	91	0.0000
nopath	6	3	9	1	667	01:16:20	4580	01:17:45	4665	00:01:25	85	0.0000
nopath	5	3	9	1	621	01:16:56	4616	01:17:50	4670	00:00:54	54	0.0000
nopath	3	7	3	1	302	01:17:05	4625	01:17:54	4674	00:00:49	49	0.0000
nopath	3	6	3	1	667	01:16:50	4610	01:17:56	4676	00:01:06	66	0.0000
nopath	2	4	12	14	708	01:16:43	4603	01:18:06	4686	00:01:23	83	0.0000	00:01:18
nopath	5	6	9	1	380	01:17:37	4657	01:18:09	4689	00:00:32	32	0.0000
nopath	5	3	9	1	621	01:17:16	4636	01:18:13	4693	00:00:57	57	0.0000
nopath	3	6	3	1	667	01:17:05	4625	01:18:26	4706	00:01:21	81	0.0000
nopath	1	4	13	15	792	01:16:38	4598	01:18:28	4708	00:01:50	110	0.0000
nopath	6	2	12	14	748	01:17:25	4645	01:18:36	4716	00:01:11	71	0.0000
nopath	3	6	13	15	667	01:17:37	4657	01:18:39	4719	00:01:02	62	0.0000
nopath	1	2	3	1	504	01:17:37	4657	01:18:41	4721	00:01:04	64	0.0000
nopath	1	3	10	1	763	01:17:31	4651	01:18:42	4722	00:01:11	71	0.0000
nopath	2	4	6	1	708	01:17:01	4621	01:18:47	4727	00:01:46	106	0.0000
nopath	2	4	3	1	708	01:17:44	4664	01:18:49	4729	00:01:05	65	0.0000
nopath	2	3	3	1	679	01:17:50	4670	01:18:51	4731	00:01:01	61	0.0000
nopath	6	1	9	1	832	01:17:42	4662	01:18:55	4735	00:01:13	73	0.0000
nopath	3	6	12	14	667	01:17:40	4660	01:18:57	4737	00:01:17	77	0.0000
nopath	3	6	5	1	667	01:18:05	4685	01:19:00	4740	00:00:55	55	0.0000	00:01:15
nopath	3	2	3	1	679	01:17:47	4667	01:19:05	4745	00:01:18	78	0.0000
nopath	6	4	9	1	696	01:18:14	4694	01:19:19	4759	00:01:05	65	0.0000
nopath	1	3	12	14	763	01:18:06	4686	01:19:23	4763	00:01:17	77	0.0000
nopath	4	1	9	1	792	01:18:02	4682	01:19:24	4764	00:01:22	82	0.0000
nopath	2	3	13	15	679	01:17:52	4672	01:19:31	4771	00:01:39	99	0.0000
nopath	2	3	10	1	679	01:18:35	4715	01:19:33	4773	00:00:58	58	0.0000
nopath	2	3	3	1	679	01:18:41	4721	01:19:35	4775	00:00:54	54	0.0000
nopath	3	6	3	1	667	01:18:30	4710	01:19:36	4776	00:01:06	66	0.0000
nopath	3	6	12	14	667	01:18:41	4721	01:19:38	4778	00:00:57	57	0.0000
nopath	3	6	9	1	667	01:18:45	4725	01:19:40	4780	00:00:55	55	0.0000
nopath	5	1	9	1	785	01:18:17	4697	01:19:46	4786	00:01:29	89	0.0000
nopath	5	1	13	15	785	01:18:32	4712	01:19:51	4791	00:01:19	79	0.0000
nopath	5	1	12	14	785	01:18:43	4723	01:19:53	4793	00:01:10	70	0.0000
nopath	1	5	13	15	785	01:18:13	4693	01:19:57	4797	00:01:44	104	0.0000
nopath	3	4	13	15	375	01:19:32	4772	01:20:13	4813	00:00:41	41	0.0000	00:00:50
nopath	2	7	10	1	458	01:19:11	4751	01:20:15	4815	00:01:04	64	0.0000
nopath	3	6	9	1	667	01:19:28	4768	01:20:19	4819	00:00:51	51	0.0000
nopath	1	3	10	1	763	01:18:40	4720	01:20:22	4822	00:01:42	102	0.0000
nopath	3	5	12	14	621	01:19:32	4772	01:20:24	4824	00:00:52	52	0.0000
nopath	4	7	9	1	331	01:19:50	4790	01:20:24	4824	00:00:34	34	0.0000
nopath	2	1	3	1	504	01:19:43	4783	01:20:26	4826	00:00:43	43	0.0000
nopath	2	3	9	1	679	01:19:17	4757	01:20:30	4830	00:01:13	73	0.0000
nopath	6	1	5	1	832	01:19:07	4747	01:20:31	4831	00:01:24	84	0.0000
nopath	2	4	9	1	708	01:19:34	4774	01:20:33	4833	00:00:59	59	0.0000
nopath	3	6	12	14	667	01:19:37	4777	01:20:34	4834	00:00:57	57	0.0000
nopath	3	6	3	1	667	01:19:39	4779	01:20:37	4837	00:00:58	58	0.0000
nopath	3	6	10	1	667	01:19:46	4786	01:20:39	4839	00:00:53	53	0.0000
nopath	3	2	13	15	679	01:19:03	4743	01:20:39	4839	00:01:36	96	0.0000
nopath	6	7	3	1	624	01:19:31	4771	01:20:47	4847	00:01:16	76	0.0000
nopath	6	2	7	1	748	01:19:52	4792	01:20:49	4849	00:00:57	57	0.0000
nopath	1	2	12	14	504	01:19:19	4759	01:20:52	4852	00:01:33	93	0.0000
nopath	1	2	12	14	504	01:19:49	4789	01:20:56	4856	00:01:07	67	0.0000
nopath	2	3	5	1	679	01:20:05	4805	01:21:02	4862	00:00:57	57	0.0000	00:01:15
nopath	3	6	12	14	667	01:20:11	4811	01:21:06	4866	00:00:55	55	0.0000
nopath	3	5	12	14	621	01:20:16	4816	01:21:08	4868	00:00:52	52	0.0000
nopath	3	6	3	1	667	01:20:24	4824	01:21:14	4874	00:00:50	50	0.0000
nopath	1	3	3	1	763	01:20:04	4804	01:21:14	4874	00:01:10	70	0.0000
nopath	2	3	3	1	679	01:20:14	4814	01:21:25	4885	00:01:11	71	0.0000
nopath	6	2	12	14	748	01:20:18	4818	01:21:30	4890	00:01:12	72	0.0000
nopath	5	7	12	14	577	01:19:09	4749	01:21:38	4898	00:02:29	149	0.0000
nopath	6	7	12	14	624	01:20:39	4839	01:21:43	4903	00:01:04	64	0.0000
nopath	2	4	12	14	708	01:20:35	4835	01:21:46	4906	00:01:11	71	0.0000
nopath	1	7	3	1	542	01:20:51	4851	01:21:46	4906	00:00:55	55	0.0000
nopath	5	2	9	1	701	01:20:40	4840	01:21:50	4910	00:01:10	70	0.0000
nopath	3	6	10	1	667	01:20:59	4859	01:21:55	4915	00:00:56	56	0.0000
nopath	3	6	12	14	667	01:21:03	4863	01:21:57	4917	00:00:54	54	0.0000
nopath	5	7	9	1	577	01:21:08	4868	01:22:07	4927	00:00:59	59	0.0000	00:01:15
nopath	1	3	3	1	763	01:20:54	4854	01:22:12	4932	00:01:18	78	0.0000
nopath	1	3	3	1	763	01:21:17	4877	01:22:17	4937	00:01:00	60	0.0000
nopath	2	1	12	14	504	01:21:36	4896	01:22:25	4945	00:00:49	49	0.0000
nopath	6	2	12	14	748	01:20:47	4847	01:22:26	4946	00:01:39	99	0.0000
nopath	2	4	3	1	708	01:21:10	4870	01:22:26	4946	00:01:16	76	0.0000
nopath	3	2	12	14	679	01:21:22	4882	01:22:34	4954	00:01:12	72	0.0000
nopath	2	6	9	1	748	01:21:31	4891	01:22:36	4956	00:01:05	65	0.0000
nopath	2	1	13	15	504	01:21:51	4911	01:22:50	4970	00:00:59	59	0.0000
nopath	1	3	13	15	763	01:21:44	4904	01:22:55	4975	00:01:11	71	0.0000
nopath	2	1	12	14	504	01:22:02	4922	01:22:56	4976	00:00:54	54	0.0000
nopath	3	6	12	14	667	01:21:59	4919	01:22:57	4977	00:00:58	58	0.0000
nopath	4	1	3	1	792	01:21:26	4886	01:22:58	4978	00:01:32	92	0.0000
nopath	5	1	7	1	785	01:21:43	4903	01:23:01	4981	00:01:18	78	0.0000	00:01:19
nopath	2	4	9	1	708	01:21:57	4917	01:23:01	4981	00:01:04	64	0.0000
nopath	3	6	12	14	667	01:22:07	4927	01:23:01	4981	00:00:54	54	0.0000
nopath	3	6	8	1	667	01:22:14	4934	01:23:04	4984	00:00:50	50	0.0000
nopath	3	2	3	1	679	01:22:03	4923	01:23:04	4984	00:01:01	61	0.0000
nopath	3	4	12	14	375	01:22:34	4954	01:23:18	4998	00:00:44	44	0.0000
nopath	3	1	3	1	763	01:22:19	4939	01:23:22	5002	00:01:03	63	0.0000
nopath	2	3	9	1	679	01:22:05	4925	01:23:22	5002	00:01:17	77	0.0000
nopath	1	2	3	1	504	01:22:48	4968	01:23:35	5015	00:00:47	47	0.0000
nopath	3	7	3	1	302	01:23:04	4984	01:23:47	5027	00:00:43	43	0.0000
nopath	5	4	12	14	650	01:22:24	4944	01:23:49	5029	00:01:25	85	0.0000
nopath	2	3	2	1	679	01:22:09	4929	01:23:52	5032	00:01:43	103	0.0000
nopath	2	4	10	1	708	01:22:33	4953	01:23:55	5035	00:01:22	82	0.0000
nopath	1	3	3	1	763	01:22:28	4948	01:23:56	5036	00:01:28	88	0.0000
nopath	3	6	6	1	667	01:22:31	4951	01:23:56	5036	00:01:25	85	0.0000
nopath	3	6	9	1	667	01:22:39	4959	01:23:59	5039	00:01:20	80	0.0000
nopath	1	4	3	1	792	01:22:57	4977	01:24:00	5040	00:01:03	63	0.0000	00:01:37
nopath	5	1	3	1	785	01:23:01	4981	01:24:01	5041	00:01:00	60	0.0000
nopath	3	6	12	14	667	01:22:55	4975	01:24:04	5044	00:01:09	69	0.0000
nopath	5	1	5	1	785	01:23:04	4984	01:24:08	5048	00:01:04	64	0.0000
nopath	3	5	12	14	621	01:23:00	4980	01:24:09	5049	00:01:09	69	0.0000
nopath	3	6	3	1	667	01:23:16	4996	01:24:11	5051	00:00:55	55	0.0000
nopath	5	3	12	14	621	01:23:04	4984	01:24:14	5054	00:01:10	70	0.0000
nopath	5	1	12	14	785	01:23:15	4995	01:24:16	5056	00:01:01	61	0.0000
nopath	6	3	7	1	667	01:22:57	4977	01:24:16	5056	00:01:19	79	0.0000
nopath	6	1	10	1	832	01:22:42	4962	01:24:24	5064	00:01:42	102	0.0000
nopath	1	4	12	14	792	01:23:19	4999	01:24:24	5064	00:01:05	65	0.0000
nopath	3	6	10	1	667	01:23:24	5004	01:24:35	5075	00:01:11	71	0.0000
nopath	6	1	5	1	832	01:23:36	5016	01:24:40	5080	00:01:04	64	0.0000
nopath	6	5	9	1	380	01:24:24	5064	01:25:01	5101	00:00:37	37	0.0000	00:00:46
nopath	6	1	12	14	832	01:24:06	5046	01:25:11	5111	00:01:05	65	0.0000
nopath	1	2	5	1	504	01:24:26	5066	01:25:13	5113	00:00:47	47	0.0000
nopath	2	3	9	1	679	01:23:58	5038	01:25:15	5115	00:01:17	77	0.0000
nopath	2	4	10	1	708	01:24:26	5066	01:25:20	5120	00:00:54	54	0.0000
nopath	3	2	9	1	679	01:24:05	5045	01:25:25	5125	00:01:20	80	0.0000
nopath	4	2	3	1	708	01:24:16	5056	01:25:34	5134	00:01:18	78	0.0000
nopath	5	3	5	1	621	01:24:48	5088	01:25:36	5136	00:00:48	48	0.0000
nopath	3	6	12	14	667	01:24:23	5063	01:25:37	5137	00:01:14	74	0.0000
nopath	4	2	5	1	708	01:24:38	5078	01:25:37	5137	00:00:59	59	0.0000
nopath	4	1	3	1	792	01:24:13	5053	01:25:39	5139	00:01:26	86	0.0000
nopath	1	3	9	1	763	01:24:22	5062	01:25:42	5142	00:01:20	80	0.0000
nopath	6	2	9	1	748	01:24:30	5070	01:25:45	5145	00:01:15	75	0.0000
nopath	2	3	12	14	679	01:24:48	5088	01:25:48	5148	00:01:00	60	0.0000
nopath	2	3	12	14	679	01:24:52	5092	01:25:50	5150	00:00:58	58	0.0000
nopath	2	3	3	1	679	01:24:56	5096	01:25:53	5153	00:00:57	57	0.0000
nopath	3	6	3	1	667	01:24:39	5079	01:25:56	5156	00:01:17	77	0.0000
nopath	1	2	5	1	504	01:24:40	5080	01:25:57	5157	00:01:17	77	0.0000
nopath	3	6	3	1	667	01:24:58	5098	01:25:57	5157	00:00:59	59	0.0000
nopath	6	2	3	1	748	01:25:14	5114	01:26:10	5170	00:00:56	56	0.0000	00:01:13
nopath	1	2	13	15	504	01:25:26	5126	01:26:15	5175	00:00:49	49	0.0000
nopath	3	6	12	14	667	01:25:17	5117	01:26:30	5190	00:01:13	73	0.0000
nopath	6	1	12	14	832	01:25:27	5127	01:26:30	5190	00:01:03	63	0.0000
nopath	3	6	5	1	667	01:25:43	5143	01:26:35	5195	00:00:52	52	0.0000
nopath	3	2	3	1	679	01:25:03	5103	01:26:35	5195	00:01:32	92	0.0000
nopath	3	6	12	14	667	01:25:48	5148	01:26:38	5198	00:00:50	50	0.0000
nopath	3	6	9	1	667	01:25:49	5149	01:26:41	5201	00:00:52	52	0.0000
nopath	2	7	7	1	458	01:26:13	5173	01:26:54	5214	00:00:41	41	0.0000
nopath	5	2	12	14	701	01:25:26	5126	01:26:56	5216	00:01:30	90	0.0000
nopath	2	3	12	14	679	01:25:10	5110	01:26:56	5216	00:01:46	106	0.0000
nopath	2	3	3	1	679	01:25:37	5137	01:26:59	5219	00:01:22	82	0.0000
nopath	2	4	13	15	708	01:25:50	5150	01:27:04	5224	00:01:14	74	0.0000	00:01:12
nopath	1	2	3	1	504	01:26:27	5187	01:27:12	5232	00:00:45	45	0.0000
nopath	6	1	3	1	832	01:26:10	5170	01:27:12	5232	00:01:02	62	0.0000
nopath	5	3	13	15	621	01:25:50	5150	01:27:18	5238	00:01:28	88	0.0000
nopath	1	2	5	1	504	01:26:34	5194	01:27:20	5240	00:00:46	46	0.0000
nopath	2	3	2	1	679	01:26:17	5177	01:27:22	5242	00:01:05	65	0.0000
nopath	5	6	9	1	380	01:26:50	5210	01:27:23	5243	00:00:33	33	0.0000
nopath	5	1	12	14	785	01:26:34	5194	01:27:36	5256	00:01:02	62	0.0000
nopath	3	6	12	14	667	01:26:31	5191	01:27:37	5257	00:01:06	66	0.0000
nopath	1	3	13	15	763	01:26:36	5196	01:27:40	5260	00:01:04	64	0.0000
nopath	6	3	10	1	667	01:26:43	5203	01:27:52	5272	00:01:09	69	0.0000
nopath	1	7	5	1	542	01:27:16	5236	01:28:02	5282	00:00:46	46	0.0000	00:01:02
nopath	3	6	12	14	667	01:27:20	5240	01:28:16	5296	00:00:56	56	0.0000
nopath	4	7	5	1	331	01:27:30	5250	01:28:17	5297	00:00:47	47	0.0000
nopath	3	5	3	1	621	01:27:25	5245	01:28:18	5298	00:00:53	53	0.0000
nopath	3	6	10	1	667	01:27:31	5251	01:28:21	5301	00:00:50	50	0.0000
nopath	3	6	3	1	667	01:27:39	5259	01:28:29	5309	00:00:50	50	0.0000
nopath	1	3	12	14	763	01:27:32	5252	01:28:31	5311	00:00:59	59	0.0000
nopath	4	2	9	1	708	01:27:16	5236	01:28:36	5316	00:01:20	80	0.0000
nopath	5	4	3	1	650	01:27:37	5257	01:28:49	5329	00:01:12	72	0.0000
nopath	1	4	3	1	792	01:27:44	5264	01:28:55	5335	00:01:11	71	0.0000
nopath	2	1	5	1	504	01:28:12	5292	01:28:56	5336	00:00:44	44	0.0000
nopath	2	3	3	1	679	01:28:04	5284	01:28:57	5337	00:00:53	53	0.0000
nopath	4	1	10	1	792	01:27:55	5275	01:29:00	5340	00:01:05	65	0.0000	00:01:24
nopath	2	3	3	1	679	01:28:18	5298	01:29:22	5362	00:01:04	64	0.0000
nopath	3	6	3	1	667	01:27:50	5270	01:29:26	5366	00:01:36	96	0.0000
nopath	1	3	3	1	763	01:28:24	5304	01:29:28	5368	00:01:04	64	0.0000
nopath	4	3	3	1	375	01:28:42	5322	01:29:29	5369	00:00:47	47	0.0000
nopath	3	6	10	1	667	01:28:39	5319	01:29:37	5377	00:00:58	58	0.0000
nopath	1	3	8	1	763	01:28:35	5315	01:29:37	5377	00:01:02	62	0.0000
nopath	3	6	7	1	667	01:28:48	5328	01:29:42	5382	00:00:54	54	0.0000
nopath	2	1	5	1	504	01:28:50	5330	01:29:43	5383	00:00:53	53	0.0000
nopath	2	4	9	1	708	01:28:36	5316	01:29:46	5386	00:01:10	70	0.0000
nopath	5	1	12	14	785	01:28:31	5311	01:29:52	5392	00:01:21	81	0.0000
nopath	1	5	12	14	785	01:28:02	5282	01:29:55	5395	00:01:53	113	0.0000
nopath	2	4	3	1	708	01:28:51	5331	01:29:55	5395	00:01:04	64	0.0000
nopath	2	5	12	14	701	01:28:47	5327	01:29:58	5398	00:01:11	71	0.0000
nopath	1	3	9	1	763	01:28:47	5327	01:30:24	5424	00:01:37	97	0.0000	00:01:19
nopath	2	4	12	14	708	01:29:07	5347	01:30:26	5426	00:01:19	79	0.0000
nopath	3	6	6	1	667	01:28:57	5337	01:30:26	5426	00:01:29	89	0.0000
nopath	3	6	2	1	667	01:29:11	5351	01:30:29	5429	00:01:18	78	0.0000
nopath	3	6	10	1	667	01:29:33	5373	01:30:30	5430	00:00:57	57	0.0000
nopath	5	3	5	1	621	01:29:47	5387	01:30:35	5435	00:00:48	48	0.0000
nopath	5	1	6	1	785	01:29:16	5356	01:30:36	5436	00:01:20	80	0.0000
nopath	5	1	10	1	785	01:29:27	5367	01:30:38	5438	00:01:11	71	0.0000
nopath	2	3	9	1	679	01:29:07	5347	01:30:42	5442	00:01:35	95	0.0000
nopath	1	2	3	1	504	01:29:59	5399	01:30:44	5444	00:00:45	45	0.0000
nopath	2	3	12	14	679	01:29:32	5372	01:30:45	5445	00:01:13	73	0.0000
nopath	6	3	10	1	667	01:29:50	5390	01:30:53	5453	00:01:03	63	0.0000
nopath	6	1	3	1	832	01:29:36	5376	01:30:54	5454	00:01:18	78	0.0000
nopath	6	2	3	1	748	01:29:54	5394	01:30:55	5455	00:01:01	61	0.0000
nopath	3	2	2	1	679	01:29:39	5379	01:31:05	5465	00:01:26	86	0.0000	00:01:25
nopath	3	6	9	1	667	01:29:52	5392	01:31:06	5466	00:01:14	74	0.0000
nopath	3	6	5	1	667	01:30:02	5402	01:31:08	5468	00:01:06	66	0.0000
nopath	3	7	12	14	302	01:30:25	5425	01:31:08	5468	00:00:43	43	0.0000
nopath	5	3	3	1	621	01:30:15	5415	01:31:10	5470	00:00:55	55	0.0000
nopath	5	7	9	1	577	01:30:13	5413	01:31:13	5473	00:01:00	60	0.0000
nopath	3	6	12	14	667	01:30:12	5412	01:31:17	5477	00:01:05	65	0.0000
nopath	5	1	8	1	785	01:29:53	5393	01:31:21	5481	00:01:28	88	0.0000
nopath	1	7	12	14	542	01:30:22	5422	01:31:25	5485	00:01:03	63	0.0000
nopath	2	4	12	14	708	01:29:48	5388	01:31:27	5487	00:01:39	99	0.0000
nopath	3	6	3	1	667	01:30:26	5426	01:31:29	5489	00:01:03	63	0.0000
nopath	2	3	2	1	679	01:30:08	5408	01:31:29	5489	00:01:21	81	0.0000
nopath	3	6	12	14	667	01:30:30	5430	01:31:33	5493	00:01:03	63	0.0000
nopath	3	6	3	1	667	01:30:32	5432	01:31:34	5494	00:01:02	62	0.0000
nopath	2	7	3	1	458	01:30:22	5422	01:31:34	5494	00:01:12	72	0.0000
nopath	2	1	3	1	504	01:30:52	5452	01:31:45	5505	00:00:53	53	0.0000
nopath	6	2	3	1	748	01:30:25	5425	01:31:45	5505	00:01:20	80	0.0000
nopath	2	3	9	1	679	01:30:46	5446	01:31:50	5510	00:01:04	64	0.0000
nopath	2	3	5	1	679	01:30:48	5448	01:31:52	5512	00:01:04	64	0.0000
nopath	6	1	5	1	832	01:30:48	5448	01:31:53	5513	00:01:05	65	0.0000
nopath	1	2	4	1	504	01:31:14	5474	01:31:59	5519	00:00:45	45	0.0000
nopath	4	2	10	1	708	01:30:37	5437	01:32:05	5525	00:01:28	88	0.0000	00:01:17
nopath	5	3	13	15	621	01:30:32	5432	01:32:07	5527	00:01:35	95	0.0000
nopath	3	4	6	1	375	01:31:51	5511	01:32:23	5543	00:00:32	32	0.0000
nopath	3	6	3	1	667	01:31:22	5482	01:32:26	5546	00:01:04	64	0.0000
nopath	5	1	3	1	785	01:31:31	5491	01:32:31	5551	00:01:00	60	0.0000
nopath	2	3	12	14	679	01:31:33	5493	01:32:34	5554	00:01:01	61	0.0000
nopath	2	4	13	15	708	01:31:20	5480	01:32:37	5557	00:01:17	77	0.0000
nopath	6	3	5	1	667	01:31:40	5500	01:32:43	5563	00:01:03	63	0.0000
nopath	3	2	9	1	679	01:31:53	5513	01:32:50	5570	00:00:57	57	0.0000
nopath	3	1	9	1	763	01:31:44	5504	01:32:54	5574	00:01:10	70	0.0000
nopath	1	4	3	1	792	01:31:47	5507	01:32:55	5575	00:01:08	68	0.0000
nopath	4	6	9	1	696	01:31:31	5491	01:32:57	5577	00:01:26	86	0.0000
nopath	1	3	12	14	763	01:31:57	5517	01:32:57	5577	00:01:00	60	0.0000
nopath	3	6	9	1	667	01:31:57	5517	01:33:05	5585	00:01:08	68	0.0000	00:01:02
nopath	6	1	12	14	832	01:31:10	5470	01:33:12	5592	00:02:02	122	0.0000
nopath	2	4	7	1	708	01:32:11	5531	01:33:14	5594	00:01:03	63	0.0000
nopath	2	6	9	1	748	01:31:51	5511	01:33:17	5597	00:01:26	86	0.0000
nopath	2	4	6	1	708	01:32:15	5535	01:33:17	5597	00:01:02	62	0.0000
nopath	4	7	12	14	331	01:32:51	5571	01:33:23	5603	00:00:32	32	0.0000
nopath	1	3	3	1	763	01:32:15	5535	01:33:25	5605	00:01:10	70	0.0000
nopath	6	1	3	1	832	01:32:25	5545	01:33:28	5608	00:01:03	63	0.0000
nopath	5	6	3	1	380	01:32:52	5572	01:33:32	5612	00:00:40	40	0.0000
nopath	1	2	13	15	504	01:32:51	5571	01:33:40	5620	00:00:49	49	0.0000
nopath	6	4	12	14	696	01:31:58	5518	01:33:41	5621	00:01:43	103	0.0000
nopath	3	6	6	1	667	01:32:33	5553	01:33:55	5635	00:01:22	82	0.0000
nopath	1	4	10	1	792	01:32:35	5555	01:33:55	5635	00:01:20	80	0.0000
nopath	3	6	3	1	667	01:32:50	5570	01:33:58	5638	00:01:08	68	0.0000
nopath	5	1	13	15	785	01:32:36	5556	01:33:59	5639	00:01:23	83	0.0000
nopath	1	3	10	1	763	01:33:00	5580	01:34:12	5652	00:01:12	72	0.0000	00:01:07
nopath	4	1	3	1	792	01:32:51	5571	01:34:15	5655	00:01:24	84	0.0000
nopath	1	2	5	1	504	01:33:07	5587	01:34:21	5661	00:01:14	74	0.0000
nopath	5	1	9	1	785	01:32:59	5579	01:34:21	5661	00:01:22	82	0.0000
nopath	3	6	3	1	667	01:33:27	5607	01:34:26	5666	00:00:59	59	0.0000
nopath	1	2	3	1	504	01:33:39	5619	01:34:26	5666	00:00:47	47	0.0000
nopath	2	4	6	1	708	01:33:01	5581	01:34:27	5667	00:01:26	86	0.0000
nopath	2	3	3	1	679	01:33:16	5596	01:34:27	5667	00:01:11	71	0.0000
nopath	3	2	13	15	679	01:32:50	5570	01:34:39	5679	00:01:49	109	0.0000
nopath	4	2	12	14	708	01:33:49	5629	01:34:46	5686	00:00:57	57	0.0000
nopath	4	1	3	1	792	01:33:12	5592	01:34:52	5692	00:01:40	100	0.0000
nopath	2	3	5	1	679	01:33:59	5639	01:35:02	5702	00:01:03	63	0.0000	00:01:12
nopath	2	3	9	1	679	01:34:10	5650	01:35:06	5706	00:00:56	56	0.0000
nopath	3	6	12	14	667	01:34:09	5649	01:35:06	5706	00:00:57	57	0.0000
nopath	3	5	12	14	621	01:34:10	5650	01:35:09	5709	00:00:59	59	0.0000
nopath	3	6	13	15	667	01:34:18	5658	01:35:11	5711	00:00:53	53	0.0000
nopath	2	4	8	1	708	01:34:18	5658	01:35:13	5713	00:00:55	55	0.0000
nopath	3	6	13	15	667	01:34:21	5661	01:35:15	5715	00:00:54	54	0.0000
nopath	6	5	5	1	380	01:34:30	5670	01:35:17	5717	00:00:47	47	0.0000
nopath	1	3	9	1	763	01:33:58	5638	01:35:32	5732	00:01:34	94	0.0000
nopath	1	3	6	1	763	01:34:31	5671	01:35:35	5735	00:01:04	64	0.0000
nopath	3	6	9	1	667	01:34:30	5670	01:35:36	5736	00:01:06	66	0.0000
nopath	3	6	4	1	667	01:34:32	5672	01:35:47	5747	00:01:15	75	0.0000
nopath	5	1	13	15	785	01:34:34	5674	01:35:59	5759	00:01:25	85	0.0000
nopath	6	7	12	14	624	01:34:38	5678	01:36:00	5760	00:01:22	82	0.0000	00:01:16
nopath	6	2	3	1	748	01:34:56	5696	01:36:02	5762	00:01:06	66	0.0000
nopath	1	3	12	14	763	01:35:00	5700	01:36:03	5763	00:01:03	63	0.0000
nopath	4	7	5	1	331	01:35:11	5711	01:36:05	5765	00:00:54	54	0.0000
nopath	3	5	5	1	621	01:34:40	5680	01:36:06	5766	00:01:26	86	0.0000
nopath	3	6	7	1	667	01:35:02	5702	01:36:09	5769	00:01:07	67	0.0000
nopath	3	6	2	1	667	01:35:11	5711	01:36:10	5770	00:00:59	59	0.0000
nopath	1	2	13	15	504	01:35:08	5708	01:36:11	5771	00:01:03	63	0.0000
nopath	6	1	3	1	832	01:35:04	5704	01:36:12	5772	00:01:08	68	0.0000
nopath	3	6	3	1	667	01:35:22	5722	01:36:14	5774	00:00:52	52	0.0000
nopath	3	6	3	1	667	01:35:24	5724	01:36:16	5776	00:00:52	52	0.0000
nopath	2	1	13	15	504	01:34:56	5696	01:36:30	5790	00:01:34	94	0.0000
nopath	2	7	12	14	458	01:35:48	5748	01:36:35	5795	00:00:47	47	0.0000
nopath	2	4	9	1	708	01:35:14	5714	01:36:42	5802	00:01:28	88	0.0000
nopath	2	3	3	1	679	01:35:37	5737	01:36:43	5803	00:01:06	66	0.0000
nopath	2	3	9	1	679	01:35:42	5742	01:36:46	5806	00:01:04	64	0.0000
nopath	2	3	9	1	679	01:35:52	5752	01:36:51	5811	00:00:59	59	0.0000
nopath	2	3	3	1	679	01:36:01	5761	01:36:54	5814	00:00:53	53	0.0000
nopath	5	3	12	14	621	01:35:40	5740	01:37:04	5824	00:01:24	84	0.0000	00:01:09
nopath	6	3	3	1	667	01:35:59	5759	01:37:06	5826	00:01:07	67	0.0000
nopath	4	2	12	14	708	01:36:13	5773	01:37:15	5835	00:01:02	62	0.0000
nopath	1	6	6	1	832	01:36:03	5763	01:37:17	5837	00:01:14	74	0.0000
nopath	3	1	9	1	763	01:35:52	5752	01:37:19	5839	00:01:27	87	0.0000
nopath	1	3	5	1	763	01:35:18	5718	01:37:22	5842	00:02:04	124	0.0000
nopath	1	4	5	1	792	01:35:29	5729	01:37:26	5846	00:01:57	117	0.0000
nopath	1	3	3	1	763	01:35:38	5738	01:37:26	5846	00:01:48	108	0.0000
nopath	3	6	12	14	667	01:36:07	5767	01:37:27	5847	00:01:20	80	0.0000
nopath	2	3	5	1	679	01:36:18	5778	01:37:29	5849	00:01:11	71	0.0000
nopath	1	2	12	14	504	01:36:21	5781	01:37:30	5850	00:01:09	69	0.0000
nopath	3	6	3	1	667	01:36:35	5795	01:37:33	5853	00:00:58	58	0.0000
nopath	2	4	3	1	708	01:36:37	5797	01:37:33	5853	00:00:56	56	0.0000
nopath	3	2	5	1	679	01:36:11	5771	01:37:34	5854	00:01:23	83	0.0000
nopath	3	6	5	1	667	01:36:37	5797	01:37:35	5855	00:00:58	58	0.0000
nopath	2	1	7	1	504	01:36:51	5811	01:37:47	5867	00:00:56	56	0.0000
nopath	2	3	9	1	679	01:37:04	5824	01:38:14	5894	00:01:10	70	0.0000	00:01:02
nopath	2	4	3	1	708	01:37:01	5821	01:38:15	5895	00:01:14	74	0.0000
nopath	5	1	12	14	785	01:37:02	5822	01:38:16	5896	00:01:14	74	0.0000
nopath	5	2	3	1	701	01:37:23	5843	01:38:18	5898	00:00:55	55	0.0000
nopath	6	2	5	1	748	01:37:25	5845	01:38:32	5912	00:01:07	67	0.0000
nopath	6	1	12	14	832	01:37:08	5828	01:38:36	5916	00:01:28	88	0.0000
nopath	1	2	9	1	504	01:37:51	5871	01:38:36	5916	00:00:45	45	0.0000
nopath	3	6	13	15	667	01:37:20	5840	01:38:40	5920	00:01:20	80	0.0000
nopath	5	4	7	1	650	01:37:36	5856	01:38:44	5924	00:01:08	68	0.0000
nopath	3	6	3	1	667	01:37:31	5851	01:38:45	5925	00:01:14	74	0.0000
nopath	5	1	12	14	785	01:37:46	5866	01:38:48	5928	00:01:02	62	0.0000
nopath	3	6	12	14	667	01:37:35	5855	01:38:50	5930	00:01:15	75	0.0000
nopath	5	1	5	1	785	01:37:57	5877	01:38:58	5938	00:01:01	61	0.0000
nopath	3	7	12	14	302	01:38:27	5907	01:39:02	5942	00:00:35	35	0.0000	00:00:45
nopath	3	4	12	14	375	01:38:31	5911	01:39:05	5945	00:00:34	34	0.0000
nopath	1	3	10	1	763	01:37:05	5825	01:39:12	5952	00:02:07	127	0.0000
nopath	3	5	9	1	621	01:38:19	5899	01:39:18	5958	00:00:59	59	0.0000
nopath	3	6	13	15	667	01:38:08	5888	01:39:20	5960	00:01:12	72	0.0000
nopath	6	2	12	14	748	01:38:06	5886	01:39:26	5966	00:01:20	80	0.0000
nopath	2	4	12	14	708	01:37:24	5844	01:39:28	5968	00:02:04	124	0.0000
nopath	2	4	9	1	708	01:38:11	5891	01:39:29	5969	00:01:18	78	0.0000
nopath	2	3	9	1	679	01:38:15	5895	01:39:31	5971	00:01:16	76	0.0000
nopath	5	1	3	1	785	01:38:38	5918	01:39:40	5980	00:01:02	62	0.0000
nopath	5	3	3	1	621	01:37:59	5879	01:39:43	5983	00:01:44	104	0.0000
nopath	1	5	3	1	785	01:38:39	5919	01:39:47	5987	00:01:08	68	0.0000
nopath	6	3	12	14	667	01:38:21	5901	01:39:48	5988	00:01:27	87	0.0000
nopath	5	7	12	14	577	01:38:26	5906	01:39:50	5990	00:01:24	84	0.0000
nopath	6	7	3	1	624	01:38:32	5912	01:39:56	5996	00:01:24	84	0.0000
nopath	5	6	3	1	380	01:39:22	5962	01:40:00	6000	00:00:38	38	0.0000	00:00:37
nopath	4	1	12	14	792	01:38:30	5910	01:40:06	6006	00:01:36	96	0.0000
nopath	1	3	9	1	763	01:38:57	5937	01:40:12	6012	00:01:15	75	0.0000
nopath	2	1	3	1	504	01:39:37	5977	01:40:21	6021	00:00:44	44	0.0000
nopath	3	6	12	14	667	01:39:32	5972	01:40:24	6024	00:00:52	52	0.0000
nopath	3	6	9	1	667	01:39:35	5975	01:40:26	6026	00:00:51	51	0.0000
nopath	5	1	6	1	785	01:39:19	5959	01:40:31	6031	00:01:12	72	0.0000
nopath	3	2	12	14	679	01:39:02	5942	01:40:36	6036	00:01:34	94	0.0000
nopath	3	6	6	1	667	01:39:42	5982	01:40:56	6056	00:01:14	74	0.0000
nopath	2	3	3	1	679	01:39:49	5989	01:40:56	6056	00:01:07	67	0.0000
nopath	6	1	3	1	832	01:39:07	5947	01:41:01	6061	00:01:54	114	0.0000	00:01:19
nopath	1	2	3	1	504	01:40:10	6010	01:41:03	6063	00:00:53	53	0.0000
nopath	2	3	10	1	679	01:40:11	6011	01:41:09	6069	00:00:58	58	0.0000
nopath	2	4	5	1	708	01:40:15	6015	01:41:12	6072	00:00:57	57	0.0000
nopath	1	2	9	1	504	01:40:28	6028	01:41:17	6077	00:00:49	49	0.0000
nopath	5	3	9	1	621	01:39:57	5997	01:41:23	6083	00:01:26	86	0.0000
nopath	5	2	3	1	701	01:40:26	6026	01:41:30	6090	00:01:04	64	0.0000
nopath	3	6	12	14	667	01:40:34	6034	01:41:46	6106	00:01:12	72	0.0000
nopath	5	4	5	1	650	01:40:47	6047	01:41:47	6107	00:01:00	60	0.0000
nopath	3	5	10	1	621	01:40:49	6049	01:41:49	6109	00:01:00	60	0.0000
nopath	1	3	5	1	763	01:40:09	6009	01:41:52	6112	00:01:43	103	0.0000
nopath	3	6	5	1	667	01:41:00	6060	01:41:54	6114	00:00:54	54	0.0000
nopath	3	2	6	1	679	01:40:51	6051	01:41:56	6116	00:01:05	65	0.0000
nopath	3	6	12	14	667	01:41:13	6073	01:42:02	6122	00:00:49	49	0.0000	00:01:03
nopath	2	3	3	1	679	01:40:48	6048	01:42:06	6126	00:01:18	78	0.0000
nopath	6	2	8	1	748	01:40:54	6054	01:42:09	6129	00:01:15	75	0.0000
nopath	2	3	3	1	679	01:41:13	6073	01:42:09	6129	00:00:56	56	0.0000
nopath	6	1	3	1	832	01:41:05	6065	01:42:17	6137	00:01:12	72	0.0000
nopath	1	2	10	1	504	01:41:35	6095	01:42:20	6140	00:00:45	45	0.0000
nopath	5	3	2	1	621	01:41:03	6063	01:42:23	6143	00:01:20	80	0.0000
nopath	3	6	5	1	667	01:41:29	6089	01:42:46	6166	00:01:17	77	0.0000
nopath	3	6	5	1	667	01:41:53	6113	01:42:47	6167	00:00:54	54	0.0000
nopath	2	3	12	14	679	01:41:21	6081	01:42:53	6173	00:01:32	92	0.0000
nopath	2	3	2	1	679	01:41:41	6101	01:42:57	6177	00:01:16	76	0.0000
nopath	2	4	6	1	708	01:41:48	6108	01:43:00	6180	00:01:12	72	0.0000	00:01:15
nopath	5	1	5	1	785	01:41:50	6110	01:43:01	6181	00:01:11	71	0.0000
nopath	2	3	6	1	679	01:42:02	6122	01:43:02	6182	00:01:00	60	0.0000
nopath	5	1	9	1	785	01:42:02	6122	01:43:06	6186	00:01:04	64	0.0000
nopath	5	3	6	1	621	01:42:00	6120	01:43:13	6193	00:01:13	73	0.0000
nopath	5	7	3	1	577	01:42:02	6122	01:43:20	6200	00:01:18	78	0.0000
nopath	3	2	3	1	679	01:42:14	6134	01:43:21	6201	00:01:07	67	0.0000
nopath	6	2	5	1	748	01:42:07	6127	01:43:25	6205	00:01:18	78	0.0000
nopath	3	1	12	14	763	01:41:56	6116	01:43:25	6205	00:01:29	89	0.0000
nopath	1	4	9	1	792	01:42:04	6124	01:43:35	6215	00:01:31	91	0.0000
nopath	3	6	9	1	667	01:42:39	6159	01:43:45	6225	00:01:06	66	0.0000
nopath	6	2	10	1	748	01:42:46	6166	01:43:46	6226	00:01:00	60	0.0000
nopath	3	6	12	14	667	01:42:55	6175	01:43:47	6227	00:00:52	52	0.0000
nopath	6	1	3	1	832	01:42:42	6162	01:43:51	6231	00:01:09	69	0.0000
nopath	2	5	5	1	701	01:42:22	6142	01:43:53	6233	00:01:31	91	0.0000
nopath	2	3	13	15	679	01:42:25	6145	01:44:01	6241	00:01:36	96	0.0000	00:01:13
nopath	3	2	3	1	679	01:42:16	6136	01:44:05	6245	00:01:49	109	0.0000
nopath	1	3	9	1	763	01:43:10	6190	01:44:08	6248	00:00:58	58	0.0000
nopath	1	4	3	1	792	01:43:17	6197	01:44:15	6255	00:00:58	58	0.0000
nopath	2	1	13	15	504	01:42:48	6168	01:44:20	6260	00:01:32	92	0.0000
nopath	4	1	3	1	792	01:42:51	6171	01:44:22	6262	00:01:31	91	0.0000
nopath	5	1	13	15	785	01:43:04	6184	01:44:40	6280	00:01:36	96	0.0000
nopath	5	1	9	1	785	01:43:45	6225	01:44:45	6285	00:01:00	60	0.0000
nopath	2	4	12	14	708	01:42:50	6170	01:44:46	6286	00:01:56	116	0.0000
nopath	3	6	9	1	667	01:43:30	6210	01:44:46	6286	00:01:16	76	0.0000
nopath	1	3	3	1	763	01:43:40	6220	01:44:47	6287	00:01:07	67	0.0000
nopath	3	6	12	14	667	01:43:46	6226	01:44:48	6288	00:01:02	62	0.0000
nopath	3	6	12	14	667	01:43:49	6229	01:44:49	6289	00:01:00	60	0.0000
nopath	4	3	3	1	375	01:43:48	6228	01:44:49	6289	00:01:01	61	0.0000
nopath	3	6	3	1	667	01:43:52	6232	01:44:53	6293	00:01:01	61	0.0000
nopath	3	5	6	1	621	01:44:00	6240	01:44:54	6294	00:00:54	54	0.0000
nopath	3	6	13	15	667	01:44:01	6241	01:44:58	6298	00:00:57	57	0.0000
nopath	6	3	3	1	667	01:44:00	6240	01:45:03	6303	00:01:03	63	0.0000	00:01:13
nopath	2	1	12	14	504	01:43:50	6230	01:45:08	6308	00:01:18	78	0.0000
nopath	2	1	10	1	504	01:44:03	6243	01:45:13	6313	00:01:10	70	0.0000
nopath	3	7	9	1	302	01:44:47	6287	01:45:17	6317	00:00:30	30	0.0000
nopath	1	2	12	14	504	01:44:10	6250	01:45:20	6320	00:01:10	70	0.0000
nopath	2	4	12	14	708	01:44:29	6269	01:45:25	6325	00:00:56	56	0.0000
nopath	3	6	12	14	667	01:44:03	6243	01:45:27	6327	00:01:24	84	0.0000
nopath	2	4	12	14	708	01:44:31	6271	01:45:28	6328	00:00:57	57	0.0000
nopath	3	6	12	14	667	01:44:11	6251	01:45:29	6329	00:01:18	78	0.0000
nopath	1	3	5	1	763	01:44:40	6280	01:45:40	6340	00:01:00	60	0.0000
nopath	4	7	10	1	331	01:45:11	6311	01:45:42	6342	00:00:31	31	0.0000
nopath	1	3	3	1	763	01:44:41	6281	01:45:44	6344	00:01:03	63	0.0000
nopath	4	1	12	14	792	01:44:14	6254	01:45:46	6346	00:01:32	92	0.0000
nopath	4	2	12	14	708	01:44:26	6266	01:45:47	6347	00:01:21	81	0.0000
nopath	2	1	9	1	504	01:45:06	6306	01:45:52	6352	00:00:46	46	0.0000
nopath	6	7	2	1	624	01:44:51	6291	01:45:57	6357	00:01:06	66	0.0000
nopath	6	1	10	1	832	01:44:38	6278	01:46:01	6361	00:01:23	83	0.0000	00:01:14
nopath	2	6	12	14	748	01:44:56	6296	01:46:04	6364	00:01:08	68	0.0000
nopath	1	7	12	14	542	01:44:50	6290	01:46:04	6364	00:01:14	74	0.0000
nopath	2	4	12	14	708	01:45:15	6315	01:46:16	6376	00:01:01	61	0.0000
nopath	3	6	12	14	667	01:45:01	6301	01:46:17	6377	00:01:16	76	0.0000
nopath	3	5	3	1	621	01:45:19	6319	01:46:20	6380	00:01:01	61	0.0000
nopath	3	6	3	1	667	01:45:31	6331	01:46:25	6385	00:00:54	54	0.0000
nopath	2	3	3	1	679	01:45:28	6328	01:46:26	6386	00:00:58	58	0.0000
nopath	2	4	5	1	708	01:45:33	6333	01:46:29	6389	00:00:56	56	0.0000
nopath	1	2	3	1	504	01:45:46	6346	01:46:30	6390	00:00:44	44	0.0000
nopath	2	3	12	14	679	01:45:39	6339	01:46:33	6393	00:00:54	54	0.0000
nopath	3	2	6	1	679	01:45:25	6325	01:46:35	6395	00:01:10	70	0.0000
nopath	5	2	12	14	701	01:46:05	6365	01:47:02	6422	00:00:57	57	0.0000	00:01:10
nopath	1	3	9	1	763	01:45:44	6344	01:47:02	6422	00:01:18	78	0.0000
nopath	2	3	12	14	679	01:45:50	6350	01:47:05	6425	00:01:15	75	0.0000
nopath	3	6	3	1	667	01:45:46	6346	01:47:06	6426	00:01:20	80	0.0000
nopath	5	1	3	1	785	01:45:31	6331	01:47:06	6426	00:01:35	95	0.0000
nopath	3	6	9	1	667	01:45:57	6357	01:47:07	6427	00:01:10	70	0.0000
nopath	3	6	3	1	667	01:46:02	6362	01:47:10	6430	00:01:08	68	0.0000
nopath	3	6	12	14	667	01:46:07	6367	01:47:12	6432	00:01:05	65	0.0000
nopath	1	3	3	1	763	01:46:15	6375	01:47:12	6432	00:00:57	57	0.0000
nopath	3	6	3	1	667	01:46:12	6372	01:47:14	6434	00:01:02	62	0.0000
nopath	2	7	5	1	458	01:46:25	6385	01:47:27	6447	00:01:02	62	0.0000
nopath	5	4	8	1	650	01:46:06	6366	01:47:29	6449	00:01:23	83	0.0000
nopath	5	1	3	1	785	01:46:19	6379	01:47:31	6451	00:01:12	72	0.0000
nopath	1	3	5	1	763	01:46:21	6381	01:47:32	6452	00:01:11	71	0.0000
nopath	3	2	5	1	679	01:46:22	6382	01:47:35	6455	00:01:13	73	0.0000
nopath	2	4	6	1	708	01:46:12	6372	01:47:37	6457	00:01:25	85	0.0000
nopath	4	2	9	1	708	01:46:29	6389	01:47:37	6457	00:01:08	68	0.0000
nopath	3	6	12	14	667	01:46:33	6393	01:47:47	6467	00:01:14	74	0.0000
nopath	6	1	3	1	832	01:46:35	6395	01:47:51	6471	00:01:16	76	0.0000
nopath	3	6	12	14	667	01:46:42	6402	01:47:52	6472	00:01:10	70	0.0000
nopath	1	2	12	14	504	01:46:38	6398	01:47:52	6472	00:01:14	74	0.0000
nopath	5	3	10	1	621	01:46:40	6400	01:47:53	6473	00:01:13	73	0.0000
nopath	2	3	12	14	679	01:46:29	6389	01:48:03	6483	00:01:34	94	0.0000	00:01:10
nopath	1	4	9	1	792	01:46:42	6402	01:48:10	6490	00:01:28	88	0.0000
nopath	1	3	3	1	763	01:46:44	6404	01:48:12	6492	00:01:28	88	0.0000
nopath	6	1	5	1	832	01:47:11	6431	01:48:15	6495	00:01:04	64	0.0000
nopath	6	1	3	1	832	01:47:14	6434	01:48:18	6498	00:01:04	64	0.0000
nopath	1	2	12	14	504	01:47:22	6442	01:48:18	6498	00:00:56	56	0.0000
nopath	6	3	5	1	667	01:47:12	6432	01:48:23	6503	00:01:11	71	0.0000
nopath	4	2	3	1	708	01:46:47	6407	01:48:25	6505	00:01:38	98	0.0000
nopath	2	1	13	15	504	01:46:37	6397	01:48:43	6523	00:02:06	126	0.0000
nopath	6	2	9	1	748	01:47:44	6464	01:48:45	6525	00:01:01	61	0.0000
nopath	2	3	6	1	679	01:46:30	6390	01:48:46	6526	00:02:16	136	0.0000
nopath	2	3	5	1	679	01:47:48	6468	01:48:53	6533	00:01:05	65	0.0000
nopath	2	4	10	1	708	01:48:00	6480	01:48:56	6536	00:00:56	56	0.0000
nopath	6	3	3	1	667	01:47:54	6474	01:49:03	6543	00:01:09	69	0.0000	00:01:10
nopath	5	6	13	15	380	01:48:29	6509	01:49:11	6551	00:00:42	42	0.0000
nopath	5	1	10	1	785	01:48:13	6493	01:49:14	6554	00:01:01	61	0.0000
nopath	5	3	9	1	621	01:48:21	6501	01:49:24	6564	00:01:03	63	0.0000
nopath	3	4	13	15	375	01:48:48	6528	01:49:24	6564	00:00:36	36	0.0000
nopath	3	6	12	14	667	01:48:23	6503	01:49:27	6567	00:01:04	64	0.0000
nopath	3	6	9	1	667	01:48:25	6505	01:49:29	6569	00:01:04	64	0.0000
nopath	6	5	13	15	380	01:48:49	6529	01:49:32	6572	00:00:43	43	0.0000
nopath	1	3	10	1	763	01:47:56	6476	01:49:32	6572	00:01:36	96	0.0000
nopath	4	1	10	1	792	01:48:06	6486	01:49:37	6577	00:01:31	91	0.0000
nopath	3	6	2	1	667	01:48:47	6527	01:49:38	6578	00:00:51	51	0.0000
nopath	1	5	9	1	785	01:47:31	6451	01:49:43	6583	00:02:12	132	0.0000
nopath	3	6	5	1	667	01:49:26	6566	01:50:17	6617	00:00:51	51	0.0000	00:01:05
nopath	6	4	12	14	696	01:49:09	6549	01:50:21	6621	00:01:12	72	0.0000
nopath	3	6	13	15	667	01:49:39	6579	01:50:32	6632	00:00:53	53	0.0000
nopath	2	4	5	1	708	01:48:55	6535	01:50:35	6635	00:01:40	100	0.0000
nopath	1	7	3	1	542	01:49:54	6594	01:50:40	6640	00:00:46	46	0.0000
nopath	3	6	3	1	667	01:49:54	6594	01:51:06	6666	00:01:12	72	0.0000	00:01:02
nopath	6	2	12	14	748	01:49:45	6585	01:51:06	6666	00:01:21	81	0.0000
nopath	2	1	13	15	504	01:50:14	6614	01:51:06	6666	00:00:52	52	0.0000
nopath	2	3	12	14	679	01:49:21	6561	01:51:08	6668	00:01:47	107	0.0000
nopath	2	4	12	14	708	01:50:01	6601	01:51:11	6671	00:01:10	70	0.0000
nopath	3	6	5	1	667	01:50:19	6619	01:51:18	6678	00:00:59	59	0.0000
nopath	3	6	12	14	667	01:50:27	6627	01:51:22	6682	00:00:55	55	0.0000
nopath	2	1	5	1	504	01:50:27	6627	01:51:29	6689	00:01:02	62	0.0000
nopath	5	1	12	14	785	01:49:56	6596	01:51:42	6702	00:01:46	106	0.0000
nopath	1	3	12	14	763	01:50:12	6612	01:51:43	6703	00:01:31	91	0.0000
nopath	2	3	3	1	679	01:50:27	6627	01:51:45	6705	00:01:18	78	0.0000
nopath	1	2	10	1	504	01:50:48	6648	01:51:47	6707	00:00:59	59	0.0000
nopath	3	6	12	14	667	01:50:49	6649	01:51:47	6707	00:00:58	58	0.0000
nopath	3	5	3	1	621	01:50:51	6651	01:51:48	6708	00:00:57	57	0.0000
nopath	3	6	12	14	667	01:50:56	6656	01:51:52	6712	00:00:56	56	0.0000
nopath	3	6	3	1	667	01:51:06	6666	01:51:56	6716	00:00:50	50	0.0000
nopath	3	4	12	14	375	01:51:24	6684	01:52:07	6727	00:00:43	43	0.0000	00:00:37
nopath	1	3	6	1	763	01:50:58	6658	01:52:12	6732	00:01:14	74	0.0000
nopath	1	4	9	1	792	01:51:13	6673	01:52:16	6736	00:01:03	63	0.0000
nopath	2	6	12	14	748	01:50:33	6633	01:52:17	6737	00:01:44	104	0.0000
nopath	3	6	4	1	667	01:51:13	6673	01:52:26	6746	00:01:13	73	0.0000
nopath	3	5	5	1	621	01:51:24	6684	01:52:26	6746	00:01:02	62	0.0000
nopath	3	2	13	15	679	01:51:21	6681	01:52:27	6747	00:01:06	66	0.0000
nopath	2	3	12	14	679	01:50:59	6659	01:52:27	6747	00:01:28	88	0.0000
nopath	2	3	3	1	679	01:51:28	6688	01:52:29	6749	00:01:01	61	0.0000
nopath	2	3	7	1	679	01:51:33	6693	01:52:32	6752	00:00:59	59	0.0000
nopath	1	2	13	15	504	01:51:59	6719	01:52:47	6767	00:00:48	48	0.0000
nopath	5	6	9	1	380	01:52:16	6736	01:52:49	6769	00:00:33	33	0.0000
nopath	6	1	3	1	832	01:51:51	6711	01:52:55	6775	00:01:04	64	0.0000
nopath	5	3	3	1	621	01:52:11	6731	01:53:01	6781	00:00:50	50	0.0000	00:01:15
nopath	3	7	3	1	302	01:52:30	6750	01:53:05	6785	00:00:35	35	0.0000
nopath	1	2	3	1	504	01:52:17	6737	01:53:06	6786	00:00:49	49	0.0000
nopath	5	1	5	1	785	01:51:31	6691	01:53:06	6786	00:01:35	95	0.0000
nopath	3	6	12	14	667	01:51:46	6706	01:53:17	6797	00:01:31	91	0.0000
nopath	3	6	12	14	667	01:52:27	6747	01:53:20	6800	00:00:53	53	0.0000
nopath	5	3	3	1	621	01:52:32	6752	01:53:20	6800	00:00:48	48	0.0000
nopath	2	4	13	15	708	01:52:03	6723	01:53:40	6820	00:01:37	97	0.0000
nopath	5	1	3	1	785	01:52:12	6732	01:53:41	6821	00:01:29	89	0.0000
nopath	2	4	13	15	708	01:52:34	6754	01:53:43	6823	00:01:09	69	0.0000
nopath	3	6	12	14	667	01:52:50	6770	01:53:43	6823	00:00:53	53	0.0000
nopath	2	3	9	1	679	01:52:42	6762	01:53:44	6824	00:01:02	62	0.0000
nopath	1	2	9	1	504	01:52:23	6743	01:53:46	6826	00:01:23	83	0.0000
nopath	6	1	5	1	832	01:52:33	6753	01:53:46	6826	00:01:13	73	0.0000
nopath	6	3	12	14	667	01:52:22	6742	01:54:04	6844	00:01:42	102	0.0000	00:01:42
nopath	3	1	5	1	763	01:52:34	6754	01:54:05	6845	00:01:31	91	0.0000
nopath	6	2	2	1	748	01:53:01	6781	01:54:05	6845	00:01:04	64	0.0000
nopath	6	7	3	1	624	01:52:59	6779	01:54:10	6850	00:01:11	71	0.0000
nopath	2	3	3	1	679	01:53:08	6788	01:54:22	6862	00:01:14	74	0.0000
nopath	3	6	3	1	667	01:53:43	6823	01:54:35	6875	00:00:52	52	0.0000
nopath	5	1	12	14	785	01:53:33	6813	01:54:36	6876	00:01:03	63	0.0000
nopath	3	6	2	1	667	01:53:44	6824	01:54:37	6877	00:00:53	53	0.0000
nopath	5	1	3	1	785	01:53:39	6819	01:54:39	6879	00:01:00	60	0.0000
nopath	1	3	13	15	763	01:53:16	6796	01:54:45	6885	00:01:29	89	0.0000
nopath	1	4	5	1	792	01:53:51	6831	01:54:49	6889	00:00:58	58	0.0000
nopath	3	6	6	1	667	01:53:55	6835	01:54:55	6895	00:01:00	60	0.0000
nopath	5	1	5	1	785	01:53:55	6835	01:54:56	6896	00:01:01	61	0.0000
nopath	6	2	5	1	748	01:53:39	6819	01:54:59	6899	00:01:20	80	0.0000
nopath	5	7	2	1	577	01:53:51	6831	01:55:07	6907	00:01:16	76	0.0000	00:01:14
nopath	6	1	3	1	832	01:54:03	6843	01:55:09	6909	00:01:06	66	0.0000
nopath	1	3	3	1	763	01:54:06	6846	01:55:22	6922	00:01:16	76	0.0000
nopath	4	1	3	1	792	01:52:53	6773	01:55:30	6930	00:02:37	157	0.0000
nopath	3	6	3	1	667	01:54:27	6867	01:55:30	6930	00:01:03	63	0.0000
nopath	4	7	10	1	331	01:54:53	6893	01:55:31	6931	00:00:38	38	0.0000
nopath	3	6	3	1	667	01:54:30	6870	01:55:32	6932	00:01:02	62	0.0000
nopath	3	2	9	1	679	01:54:22	6862	01:55:32	6932	00:01:10	70	0.0000
nopath	2	7	3	1	458	01:54:39	6879	01:55:34	6934	00:00:55	55	0.0000
nopath	2	3	12	14	679	01:53:51	6831	01:55:37	6937	00:01:46	106	0.0000
nopath	2	4	10	1	708	01:54:22	6862	01:55:40	6940	00:01:18	78	0.0000
nopath	4	2	12	14	708	01:54:28	6868	01:55:48	6948	00:01:20	80	0.0000
nopath	4	6	5	1	696	01:54:48	6888	01:55:49	6949	00:01:01	61	0.0000
nopath	2	4	13	15	708	01:54:57	6897	01:55:54	6954	00:00:57	57	0.0000
nopath	4	1	10	1	792	01:54:49	6889	01:56:04	6964	00:01:15	75	0.0000	00:01:38
nopath	6	5	9	1	380	01:55:36	6936	01:56:09	6969	00:00:33	33	0.0000
nopath	2	1	3	1	504	01:55:27	6927	01:56:11	6971	00:00:44	44	0.0000
nopath	2	3	5	1	679	01:55:06	6906	01:56:12	6972	00:01:06	66	0.0000
nopath	1	2	10	1	504	01:55:32	6932	01:56:26	6986	00:00:54	54	0.0000
nopath	3	7	9	1	302	01:55:51	6951	01:56:27	6987	00:00:36	36	0.0000
nopath	3	6	9	1	667	01:55:16	6916	01:56:36	6996	00:01:20	80	0.0000
nopath	2	4	13	15	708	01:55:34	6934	01:56:38	6998	00:01:04	64	0.0000
nopath	5	3	7	1	621	01:55:42	6942	01:56:43	7003	00:01:01	61	0.0000
nopath	4	1	12	14	792	01:55:21	6921	01:56:47	7007	00:01:26	86	0.0000
nopath	1	3	12	14	763	01:54:45	6885	01:56:53	7013	00:02:08	128	0.0000
nopath	1	3	12	14	763	01:55:24	6924	01:56:55	7015	00:01:31	91	0.0000
nopath	4	2	3	1	708	01:56:01	6961	01:56:56	7016	00:00:55	55	0.0000
nopath	2	4	12	14	708	01:55:44	6944	01:56:59	7019	00:01:15	75	0.0000
nopath	2	4	3	1	708	01:56:13	6973	01:57:06	7026	00:00:53	53	0.0000	00:01:11
nopath	3	6	12	14	667	01:56:03	6963	01:57:07	7027	00:01:04	64	0.0000
nopath	3	6	12	14	667	01:56:15	6975	01:57:08	7028	00:00:53	53	0.0000
nopath	5	2	9	1	701	01:56:07	6967	01:57:10	7030	00:01:03	63	0.0000
nopath	1	2	13	15	504	01:55:53	6953	01:57:18	7038	00:01:25	85	0.0000
nopath	5	1	12	14	785	01:56:12	6972	01:57:18	7038	00:01:06	66	0.0000
nopath	6	7	5	1	624	01:56:34	6994	01:57:30	7050	00:00:56	56	0.0000
nopath	2	1	6	1	504	01:56:30	6990	01:57:37	7057	00:01:07	67	0.0000
nopath	5	1	12	14	785	01:56:22	6982	01:57:42	7062	00:01:20	80	0.0000
nopath	3	2	7	1	679	01:56:39	6999	01:57:45	7065	00:01:06	66	0.0000
nopath	3	4	5	1	375	01:57:15	7035	01:57:46	7066	00:00:31	31	0.0000
nopath	5	7	12	14	577	01:56:57	7017	01:57:54	7074	00:00:57	57	0.0000
nopath	3	6	12	14	667	01:57:06	7026	01:57:56	7076	00:00:50	50	0.0000
nopath	2	3	12	14	679	01:56:55	7015	01:57:57	7077	00:01:02	62	0.0000
nopath	1	7	9	1	542	01:57:07	7027	01:58:04	7084	00:00:57	57	0.0000	00:01:00
nopath	6	2	3	1	748	01:57:24	7044	01:58:21	7101	00:00:57	57	0.0000
nopath	4	2	10	1	708	01:56:51	7011	01:58:35	7115	00:01:44	104	0.0000
nopath	3	6	5	1	667	01:57:27	7047	01:58:46	7126	00:01:19	79	0.0000
nopath	3	6	10	1	667	01:57:56	7076	01:58:49	7129	00:00:53	53	0.0000
nopath	3	6	3	1	667	01:58:05	7085	01:58:56	7136	00:00:51	51	0.0000
nopath	5	1	12	14	785	01:57:53	7073	01:59:02	7142	00:01:09	69	0.0000	00:01:13
nopath	2	3	5	1	679	01:58:04	7084	01:59:04	7144	00:01:00	60	0.0000
nopath	2	4	3	1	708	01:57:57	7077	01:59:05	7145	00:01:08	68	0.0000
nopath	2	3	3	1	679	01:58:06	7086	01:59:06	7146	00:01:00	60	0.0000
nopath	1	2	3	1	504	01:58:23	7103	01:59:08	7148	00:00:45	45	0.0000
nopath	2	4	5	1	708	01:58:17	7097	01:59:10	7150	00:00:53	53	0.0000
nopath	4	3	3	1	375	01:58:18	7098	01:59:13	7153	00:00:55	55	0.0000
nopath	1	6	7	1	832	01:58:16	7096	01:59:18	7158	00:01:02	62	0.0000
nopath	6	3	5	1	667	01:58:20	7100	01:59:23	7163	00:01:03	63	0.0000
nopath	6	1	3	1	832	01:58:24	7104	01:59:27	7167	00:01:03	63	0.0000
nopath	3	6	5	1	667	01:58:25	7105	01:59:36	7176	00:01:11	71	0.0000
nopath	1	4	6	1	792	01:58:38	7118	01:59:45	7185	00:01:07	67	0.0000
nopath	3	1	5	1	763	01:58:23	7103	01:59:47	7187	00:01:24	84	0.0000
nopath	3	2	12	14	679	01:58:26	7106	01:59:50	7190	00:01:24	84	0.0000
nopath	3	6	5	1	667	01:58:27	7107	01:59:51	7191	00:01:24	84	0.0000
nopath	3	6	9	1	667	01:58:40	7120	01:59:55	7195	00:01:15	75	0.0000
nopath	6	2	9	1	748	01:58:31	7111	01:59:55	7195	00:01:24	84	0.0000
nopath	3	6	13	15	667	01:58:49	7129	01:59:58	7198	00:01:09	69	0.0000
nopath	2	3	3	1	679	01:58:43	7123	02:00:02	7202	00:01:19	79	0.0000	00:01:17
nopath	2	3	9	1	679	01:58:49	7129	02:00:05	7205	00:01:16	76	0.0000
nopath	4	5	6	1	650	01:58:41	7121	02:00:07	7207	00:01:26	86	0.0000
nopath	3	6	13	15	667	01:58:54	7134	02:00:19	7219	00:01:25	85	0.0000
nopath	1	3	3	1	763	01:59:26	7166	02:00:32	7232	00:01:06	66	0.0000
nopath	1	3	12	14	763	01:59:40	7180	02:00:38	7238	00:00:58	58	0.0000
nopath	6	1	12	14	832	01:59:36	7176	02:00:40	7240	00:01:04	64	0.0000
nopath	1	3	12	14	763	01:59:43	7183	02:00:43	7243	00:01:00	60	0.0000
nopath	3	6	10	1	667	01:59:27	7167	02:00:46	7246	00:01:19	79	0.0000
nopath	3	5	3	1	621	01:59:45	7185	02:00:48	7248	00:01:03	63	0.0000
nopath	5	3	13	15	621	01:59:43	7183	02:00:56	7256	00:01:13	73	0.0000
nopath	5	1	3	1	785	01:59:49	7189	02:01:02	7262	00:01:13	73	0.0000	00:01:13
nopath	1	5	8	1	785	01:59:26	7166	02:01:03	7263	00:01:37	97	0.0000
nopath	5	4	3	1	650	01:59:49	7189	02:01:10	7270	00:01:21	81	0.0000
nopath	6	2	13	15	748	02:00:11	7211	02:01:11	7271	00:01:00	60	0.0000
nopath	3	6	13	15	667	01:59:49	7189	02:01:19	7279	00:01:30	90	0.0000
nopath	3	6	8	1	667	02:00:17	7217	02:01:21	7281	00:01:04	64	0.0000
nopath	6	4	12	14	696	02:00:25	7225	02:01:24	7284	00:00:59	59	0.0000
nopath	3	6	12	14	667	02:00:35	7235	02:01:25	7285	00:00:50	50	0.0000
nopath	4	2	12	14	708	02:00:09	7209	02:01:26	7286	00:01:17	77	0.0000
nopath	1	3	5	1	763	01:59:52	7192	02:01:32	7292	00:01:40	100	0.0000
nopath	1	3	13	15	763	02:00:27	7227	02:01:36	7296	00:01:09	69	0.0000
nopath	2	3	13	15	679	01:59:38	7178	02:01:51	7311	00:02:13	133	0.0000
nopath	1	2	3	1	504	02:00:50	7250	02:01:53	7313	00:01:03	63	0.0000
nopath	2	4	3	1	708	02:00:34	7234	02:01:53	7313	00:01:19	79	0.0000
nopath	1	7	9	1	542	02:00:43	7243	02:01:54	7314	00:01:11	71	0.0000
nopath	3	2	9	1	679	02:00:50	7250	02:02:05	7325	00:01:15	75	0.0000	00:01:17
nopath	3	6	9	1	667	02:00:53	7253	02:02:06	7326	00:01:13	73	0.0000
nopath	1	4	3	1	792	02:01:03	7263	02:02:12	7332	00:01:09	69	0.0000
nopath	1	3	9	1	763	02:01:07	7267	02:02:13	7333	00:01:06	66	0.0000
nopath	5	1	3	1	785	02:01:14	7274	02:02:21	7341	00:01:07	67	0.0000
nopath	5	2	8	1	701	02:01:27	7287	02:02:35	7355	00:01:08	68	0.0000
nopath	6	3	3	1	667	02:01:03	7263	02:02:38	7358	00:01:35	95	0.0000
nopath	5	4	10	1	650	02:00:33	7233	02:02:39	7359	00:02:06	126	0.0000
nopath	2	3	9	1	679	02:01:15	7275	02:02:42	7362	00:01:27	87	0.0000
nopath	2	4	6	1	708	02:01:24	7284	02:02:46	7366	00:01:22	82	0.0000
nopath	2	3	12	14	679	02:01:38	7298	02:02:48	7368	00:01:10	70	0.0000
nopath	5	1	12	14	785	02:01:40	7300	02:02:48	7368	00:01:08	68	0.0000
nopath	2	3	7	1	679	02:01:55	7315	02:02:50	7370	00:00:55	55	0.0000
nopath	3	6	10	1	667	02:01:53	7313	02:02:55	7375	00:01:02	62	0.0000
nopath	3	6	3	1	667	02:01:59	7319	02:02:58	7378	00:00:59	59	0.0000
nopath	6	2	13	15	748	02:01:41	7301	02:03:02	7382	00:01:21	81	0.0000	00:01:10
nopath	6	3	9	1	667	02:01:33	7293	02:03:03	7383	00:01:30	90	0.0000
nopath	5	3	5	1	621	02:01:39	7299	02:03:05	7385	00:01:26	86	0.0000
nopath	1	2	13	15	504	02:02:16	7336	02:03:06	7386	00:00:50	50	0.0000
nopath	5	3	3	1	621	02:01:41	7301	02:03:07	7387	00:01:26	86	0.0000
nopath	5	1	12	14	785	02:02:15	7335	02:03:16	7396	00:01:01	61	0.0000
nopath	1	2	12	14	504	02:02:24	7344	02:03:16	7396	00:00:52	52	0.0000
nopath	3	6	10	1	667	02:02:10	7330	02:03:27	7407	00:01:17	77	0.0000
nopath	1	3	5	1	763	02:02:33	7353	02:03:36	7416	00:01:03	63	0.0000
nopath	2	7	2	1	458	02:02:47	7367	02:03:42	7422	00:00:55	55	0.0000
nopath	2	1	3	1	504	02:02:39	7359	02:03:42	7422	00:01:03	63	0.0000
nopath	2	4	5	1	708	02:02:12	7332	02:03:46	7426	00:01:34	94	0.0000
nopath	2	3	12	14	679	02:02:16	7336	02:03:50	7430	00:01:34	94	0.0000
nopath	6	1	9	1	832	02:02:00	7320	02:03:51	7431	00:01:51	111	0.0000
nopath	3	2	13	15	679	02:02:41	7361	02:03:59	7439	00:01:18	78	0.0000
nopath	2	5	3	1	701	02:02:50	7370	02:03:59	7439	00:01:09	69	0.0000
nopath	2	4	2	1	708	02:03:00	7380	02:04:01	7441	00:01:01	61	0.0000	00:01:12
nopath	5	1	5	1	785	02:03:04	7384	02:04:11	7451	00:01:07	67	0.0000
nopath	2	3	3	1	679	02:03:00	7380	02:04:22	7462	00:01:22	82	0.0000
nopath	2	1	3	1	504	02:03:21	7401	02:04:27	7467	00:01:06	66	0.0000
nopath	2	4	13	15	708	02:03:14	7394	02:04:28	7468	00:01:14	74	0.0000
nopath	6	1	5	1	832	02:03:02	7382	02:04:31	7471	00:01:29	89	0.0000
nopath	3	6	3	1	667	02:03:14	7394	02:04:35	7475	00:01:21	81	0.0000
nopath	3	6	5	1	667	02:03:39	7419	02:04:37	7477	00:00:58	58	0.0000
nopath	3	6	12	14	667	02:03:46	7426	02:04:40	7480	00:00:54	54	0.0000
nopath	2	3	3	1	679	02:03:44	7424	02:04:52	7492	00:01:08	68	0.0000
nopath	4	7	3	1	331	02:04:06	7446	02:04:55	7495	00:00:49	49	0.0000
nopath	5	6	10	1	380	02:04:25	7465	02:04:57	7497	00:00:32	32	0.0000
nopath	1	2	12	14	504	02:04:16	7456	02:05:02	7502	00:00:46	46	0.0000	00:00:57
nopath	3	6	5	1	667	02:03:53	7433	02:05:06	7506	00:01:13	73	0.0000
nopath	3	6	5	1	667	02:04:05	7445	02:05:07	7507	00:01:02	62	0.0000
nopath	4	1	5	1	792	02:03:38	7418	02:05:25	7525	00:01:47	107	0.0000
nopath	3	5	12	14	621	02:04:31	7471	02:05:26	7526	00:00:55	55	0.0000
nopath	3	6	9	1	667	02:04:34	7474	02:05:29	7529	00:00:55	55	0.0000
nopath	1	3	8	1	763	02:04:27	7467	02:05:32	7532	00:01:05	65	0.0000
nopath	6	1	13	15	832	02:04:17	7457	02:05:38	7538	00:01:21	81	0.0000
nopath	2	3	12	14	679	02:04:45	7485	02:05:39	7539	00:00:54	54	0.0000
nopath	3	6	12	14	667	02:04:48	7488	02:05:40	7540	00:00:52	52	0.0000
nopath	3	6	3	1	667	02:04:53	7493	02:05:44	7544	00:00:51	51	0.0000
nopath	1	7	5	1	542	02:05:12	7512	02:05:58	7558	00:00:46	46	0.0000
nopath	1	3	5	1	763	02:04:58	7498	02:06:02	7562	00:01:04	64	0.0000	00:01:19
nopath	1	3	3	1	763	02:05:14	7514	02:06:14	7574	00:01:00	60	0.0000
nopath	3	6	12	14	667	02:05:17	7517	02:06:17	7577	00:01:00	60	0.0000
nopath	4	1	12	14	792	02:05:13	7513	02:06:19	7579	00:01:06	66	0.0000
nopath	3	6	3	1	667	02:05:23	7523	02:06:21	7581	00:00:58	58	0.0000
nopath	2	3	3	1	679	02:05:34	7534	02:06:32	7592	00:00:58	58	0.0000
nopath	3	6	5	1	667	02:05:24	7524	02:06:46	7606	00:01:22	82	0.0000
nopath	3	6	3	1	667	02:05:42	7542	02:06:47	7607	00:01:05	65	0.0000
nopath	3	6	12	14	667	02:06:00	7560	02:06:50	7610	00:00:50	50	0.0000
nopath	2	7	5	1	458	02:06:11	7571	02:06:57	7617	00:00:46	46	0.0000
nopath	1	3	9	1	763	02:05:30	7530	02:07:02	7622	00:01:32	92	0.0000	00:01:16
nopath	2	1	9	1	504	02:06:12	7572	02:07:03	7623	00:00:51	51	0.0000
nopath	3	5	3	1	621	02:06:11	7571	02:07:04	7624	00:00:53	53	0.0000
nopath	2	4	9	1	708	02:05:56	7556	02:07:07	7627	00:01:11	71	0.0000
nopath	1	2	13	15	504	02:06:05	7565	02:07:20	7640	00:01:15	75	0.0000
nopath	6	1	5	1	832	02:06:17	7577	02:07:20	7640	00:01:03	63	0.0000
nopath	2	3	5	1	679	02:06:24	7584	02:07:32	7652	00:01:08	68	0.0000
nopath	3	6	5	1	667	02:06:21	7581	02:07:36	7656	00:01:15	75	0.0000
nopath	5	3	3	1	621	02:06:49	7609	02:07:43	7663	00:00:54	54	0.0000
nopath	5	1	9	1	785	02:06:29	7589	02:07:51	7671	00:01:22	82	0.0000
nopath	4	7	12	14	331	02:07:17	7637	02:07:56	7676	00:00:39	39	0.0000
nopath	1	4	13	15	792	02:06:36	7596	02:07:58	7678	00:01:22	82	0.0000
nopath	2	4	13	15	708	02:06:46	7606	02:08:01	7681	00:01:15	75	0.0000	00:01:13
nopath	2	4	13	15	708	02:07:00	7620	02:08:03	7683	00:01:03	63	0.0000
nopath	6	1	2	1	832	02:06:57	7617	02:08:05	7685	00:01:08	68	0.0000
nopath	3	2	2	1	679	02:06:46	7606	02:08:15	7695	00:01:29	89	0.0000
nopath	3	2	12	14	679	02:06:54	7614	02:08:18	7698	00:01:24	84	0.0000
nopath	1	3	3	1	763	02:07:21	7641	02:08:23	7703	00:01:02	62	0.0000
nopath	6	2	12	14	748	02:07:15	7635	02:08:30	7710	00:01:15	75	0.0000
nopath	5	1	9	1	785	02:07:09	7629	02:08:31	7711	00:01:22	82	0.0000
nopath	3	6	3	1	667	02:07:10	7630	02:08:35	7715	00:01:25	85	0.0000
nopath	3	6	6	1	667	02:07:46	7666	02:08:38	7718	00:00:52	52	0.0000
nopath	2	3	2	1	679	02:07:39	7659	02:08:41	7721	00:01:02	62	0.0000
nopath	1	2	9	1	504	02:07:59	7679	02:08:44	7724	00:00:45	45	0.0000
nopath	6	1	5	1	832	02:07:39	7659	02:08:45	7725	00:01:06	66	0.0000
nopath	2	6	12	14	748	02:07:09	7629	02:08:45	7725	00:01:36	96	0.0000
nopath	1	2	6	1	504	02:08:00	7680	02:08:48	7728	00:00:48	48	0.0000
nopath	4	2	3	1	708	02:07:52	7672	02:08:55	7735	00:01:03	63	0.0000
nopath	2	3	5	1	679	02:08:17	7697	02:09:24	7764	00:01:07	67	0.0000	00:01:14
nopath	2	4	12	14	708	02:08:12	7692	02:09:26	7766	00:01:14	74	0.0000
nopath	3	6	13	15	667	02:08:37	7717	02:09:28	7768	00:00:51	51	0.0000
nopath	5	1	10	1	785	02:08:28	7708	02:09:28	7768	00:01:00	60	0.0000
nopath	3	6	3	1	667	02:08:39	7719	02:09:30	7770	00:00:51	51	0.0000
nopath	6	3	9	1	667	02:08:31	7711	02:09:32	7772	00:01:01	61	0.0000
nopath	3	6	12	14	667	02:08:43	7723	02:09:34	7774	00:00:51	51	0.0000
nopath	5	6	12	14	380	02:09:07	7747	02:09:50	7790	00:00:43	43	0.0000
nopath	1	3	5	1	763	02:08:34	7714	02:09:52	7792	00:01:18	78	0.0000
nopath	6	2	6	1	748	02:08:38	7718	02:10:05	7805	00:01:27	87	0.0000	00:01:21
nopath	2	3	10	1	679	02:09:07	7747	02:10:05	7805	00:00:58	58	0.0000
nopath	3	6	3	1	667	02:08:52	7732	02:10:06	7806	00:01:14	74	0.0000
nopath	2	3	5	1	679	02:09:11	7751	02:10:08	7808	00:00:57	57	0.0000
nopath	3	6	12	14	667	02:08:56	7736	02:10:09	7809	00:01:13	73	0.0000
nopath	2	4	12	14	708	02:09:15	7755	02:10:11	7811	00:00:56	56	0.0000
nopath	5	1	3	1	785	02:09:09	7749	02:10:20	7820	00:01:11	71	0.0000
nopath	6	5	5	1	380	02:09:47	7787	02:10:23	7823	00:00:36	36	0.0000
nopath	5	3	5	1	621	02:08:58	7738	02:10:23	7823	00:01:25	85	0.0000
nopath	3	4	2	1	375	02:09:32	7772	02:10:26	7826	00:00:54	54	0.0000
nopath	5	7	3	1	577	02:09:19	7759	02:10:30	7830	00:01:11	71	0.0000
nopath	3	7	9	1	302	02:09:48	7788	02:10:35	7835	00:00:47	47	0.0000
nopath	2	1	13	15	504	02:09:31	7771	02:10:40	7840	00:01:09	69	0.0000
nopath	4	1	9	1	792	02:09:27	7767	02:10:46	7846	00:01:19	79	0.0000
nopath	6	7	5	1	624	02:09:50	7790	02:10:48	7848	00:00:58	58	0.0000
nopath	2	3	13	15	679	02:09:21	7761	02:10:55	7855	00:01:34	94	0.0000
nopath	3	5	9	1	621	02:09:50	7790	02:10:56	7856	00:01:06	66	0.0000
nopath	1	4	3	1	792	02:09:28	7768	02:10:56	7856	00:01:28	88	0.0000
nopath	3	6	10	1	667	02:10:01	7801	02:10:58	7858	00:00:57	57	0.0000
nopath	2	4	5	1	708	02:10:04	7804	02:10:59	7859	00:00:55	55	0.0000
nopath	3	2	5	1	679	02:10:08	7808	02:11:08	7868	00:01:00	60	0.0000	00:01:17
nopath	3	1	5	1	763	02:09:33	7773	02:11:14	7874	00:01:41	101	0.0000
nopath	1	3	5	1	763	02:09:40	7780	02:11:32	7892	00:01:52	112	0.0000
nopath	3	6	12	14	667	02:10:35	7835	02:11:36	7896	00:01:01	61	0.0000
nopath	4	2	12	14	708	02:10:27	7827	02:11:36	7896	00:01:09	69	0.0000
nopath	3	6	13	15	667	02:10:37	7837	02:11:42	7902	00:01:05	65	0.0000
nopath	3	2	5	1	679	02:10:53	7853	02:11:50	7910	00:00:57	57	0.0000
nopath	1	5	12	14	785	02:09:57	7797	02:11:55	7915	00:01:58	118	0.0000
nopath	2	4	6	1	708	02:10:59	7859	02:11:55	7915	00:00:56	56	0.0000
nopath	2	3	5	1	679	02:11:05	7865	02:11:58	7918	00:00:53	53	0.0000
nopath	1	2	5	1	504	02:11:09	7869	02:12:01	7921	00:00:52	52	0.0000	00:00:55
nopath	6	1	13	15	832	02:11:02	7862	02:12:08	7928	00:01:06	66	0.0000
nopath	6	2	6	1	748	02:11:14	7874	02:12:12	7932	00:00:58	58	0.0000
nopath	3	4	13	15	375	02:11:51	7911	02:12:27	7947	00:00:36	36	0.0000
nopath	1	3	3	1	763	02:11:32	7892	02:12:33	7953	00:01:01	61	0.0000
nopath	4	1	12	14	792	02:10:51	7851	02:12:40	7960	00:01:49	109	0.0000
nopath	2	1	10	1	504	02:12:00	7920	02:12:46	7966	00:00:46	46	0.0000
nopath	2	4	9	1	708	02:11:31	7891	02:12:47	7967	00:01:16	76	0.0000
nopath	2	4	10	1	708	02:11:56	7916	02:12:49	7969	00:00:53	53	0.0000
nopath	3	1	3	1	763	02:11:46	7906	02:12:55	7975	00:01:09	69	0.0000
nopath	3	6	3	1	667	02:11:45	7905	02:12:56	7976	00:01:11	71	0.0000
nopath	5	7	6	1	577	02:12:02	7922	02:13:07	7987	00:01:05	65	0.0000	00:01:04
nopath	5	3	5	1	621	02:12:22	7942	02:13:25	8005	00:01:03	63	0.0000
nopath	3	6	9	1	667	02:12:11	7931	02:13:26	8006	00:01:15	75	0.0000
nopath	3	6	5	1	667	02:12:31	7951	02:13:28	8008	00:00:57	57	0.0000
nopath	2	3	12	14	679	02:12:12	7932	02:13:33	8013	00:01:21	81	0.0000
nopath	1	3	13	15	763	02:12:45	7965	02:13:46	8026	00:01:01	61	0.0000
nopath	1	3	3	1	763	02:12:49	7969	02:13:49	8029	00:01:00	60	0.0000
nopath	3	6	10	1	667	02:12:58	7978	02:13:56	8036	00:00:58	58	0.0000
nopath	6	1	13	15	832	02:12:50	7970	02:13:56	8036	00:01:06	66	0.0000
nopath	1	3	9	1	763	02:13:01	7981	02:13:58	8038	00:00:57	57	0.0000
nopath	5	1	6	1	785	02:12:51	7971	02:14:06	8046	00:01:15	75	0.0000	00:01:10
nopath	5	2	12	14	701	02:13:11	7991	02:14:07	8047	00:00:56	56	0.0000
nopath	5	1	10	1	785	02:13:07	7987	02:14:09	8049	00:01:02	62	0.0000
nopath	6	7	2	1	624	02:12:55	7975	02:14:17	8057	00:01:22	82	0.0000
nopath	1	2	3	1	504	02:13:33	8013	02:14:17	8057	00:00:44	44	0.0000
nopath	3	7	3	1	302	02:13:50	8030	02:14:24	8064	00:00:34	34	0.0000
nopath	6	3	6	1	667	02:13:33	8013	02:14:26	8066	00:00:53	53	0.0000
nopath	4	2	13	15	708	02:13:06	7986	02:14:29	8069	00:01:23	83	0.0000
nopath	3	6	12	14	667	02:13:45	8025	02:14:35	8075	00:00:50	50	0.0000
nopath	3	6	12	14	667	02:13:47	8027	02:14:37	8077	00:00:50	50	0.0000
nopath	3	6	3	1	667	02:13:54	8034	02:14:44	8084	00:00:50	50	0.0000
nopath	6	2	3	1	748	02:13:30	8010	02:14:45	8085	00:01:15	75	0.0000
nopath	1	4	12	14	792	02:13:26	8006	02:14:46	8086	00:01:20	80	0.0000
nopath	3	6	2	1	667	02:13:57	8037	02:14:47	8087	00:00:50	50	0.0000
nopath	2	3	5	1	679	02:13:42	8022	02:14:47	8087	00:01:05	65	0.0000
nopath	2	1	13	15	504	02:14:04	8044	02:14:49	8089	00:00:45	45	0.0000
nopath	2	3	8	1	679	02:13:45	8025	02:14:49	8089	00:01:04	64	0.0000
nopath	3	6	6	1	667	02:13:59	8039	02:14:50	8090	00:00:51	51	0.0000
nopath	1	2	5	1	504	02:14:05	8045	02:14:50	8090	00:00:45	45	0.0000
nopath	2	3	12	14	679	02:13:53	8033	02:14:52	8092	00:00:59	59	0.0000
nopath	4	3	9	1	375	02:14:08	8048	02:14:55	8095	00:00:47	47	0.0000
nopath	5	3	12	14	621	02:14:05	8045	02:15:25	8125	00:01:20	80	0.0000	00:01:10
nopath	3	5	9	1	621	02:14:49	8089	02:15:38	8138	00:00:49	49	0.0000
nopath	5	1	5	1	785	02:14:18	8058	02:15:39	8139	00:01:21	81	0.0000
nopath	3	6	3	1	667	02:14:51	8091	02:15:41	8141	00:00:50	50	0.0000
nopath	5	4	10	1	650	02:14:48	8088	02:15:44	8144	00:00:56	56	0.0000
nopath	2	3	9	1	679	02:14:10	8050	02:16:06	8166	00:01:56	116	0.0000	00:01:11
nopath	2	1	2	1	504	02:15:26	8126	02:16:08	8168	00:00:42	42	0.0000
nopath	2	3	12	14	679	02:15:01	8101	02:16:09	8169	00:01:08	68	0.0000
nopath	5	1	3	1	785	02:14:53	8093	02:16:11	8171	00:01:18	78	0.0000
nopath	2	6	9	1	748	02:15:23	8123	02:16:21	8181	00:00:58	58	0.0000
nopath	1	2	12	14	504	02:15:44	8144	02:16:28	8188	00:00:44	44	0.0000
nopath	1	3	3	1	763	02:15:21	8121	02:16:42	8202	00:01:21	81	0.0000
nopath	3	6	12	14	667	02:15:49	8149	02:16:47	8207	00:00:58	58	0.0000
nopath	3	6	13	15	667	02:15:55	8155	02:16:49	8209	00:00:54	54	0.0000
nopath	3	6	5	1	667	02:15:56	8156	02:16:51	8211	00:00:55	55	0.0000
nopath	2	3	5	1	679	02:15:45	8145	02:16:56	8216	00:01:11	71	0.0000
nopath	3	6	9	1	667	02:16:08	8168	02:16:58	8218	00:00:50	50	0.0000
nopath	2	3	12	14	679	02:16:00	8160	02:16:58	8218	00:00:58	58	0.0000
nopath	6	1	3	1	832	02:16:00	8160	02:17:04	8224	00:01:04	64	0.0000	00:01:11
nopath	2	4	6	1	708	02:16:12	8172	02:17:05	8225	00:00:53	53	0.0000
nopath	6	3	3	1	667	02:16:25	8185	02:17:16	8236	00:00:51	51	0.0000
nopath	5	3	3	1	621	02:16:35	8195	02:17:28	8248	00:00:53	53	0.0000
nopath	5	2	9	1	701	02:16:13	8173	02:17:30	8250	00:01:17	77	0.0000
nopath	5	1	12	14	785	02:16:32	8192	02:17:37	8257	00:01:05	65	0.0000
nopath	3	2	13	15	679	02:16:20	8180	02:17:45	8265	00:01:25	85	0.0000
nopath	4	7	5	1	331	02:16:53	8213	02:17:45	8265	00:00:52	52	0.0000
nopath	1	7	5	1	542	02:16:58	8218	02:17:48	8268	00:00:50	50	0.0000
nopath	3	6	10	1	667	02:17:02	8222	02:17:52	8272	00:00:50	50	0.0000
nopath	1	3	3	1	763	02:16:55	8215	02:17:54	8274	00:00:59	59	0.0000
nopath	1	2	3	1	504	02:16:58	8218	02:18:09	8289	00:01:11	71	0.0000	00:00:51
nopath	2	4	5	1	708	02:16:42	8202	02:18:35	8315	00:01:53	113	0.0000
nopath	3	6	3	1	667	02:17:23	8243	02:18:36	8316	00:01:13	73	0.0000
nopath	2	3	13	15	679	02:17:17	8237	02:18:36	8316	00:01:19	79	0.0000
nopath	3	6	3	1	667	02:17:24	8244	02:18:37	8317	00:01:13	73	0.0000
nopath	3	6	9	1	667	02:17:32	8252	02:18:40	8320	00:01:08	68	0.0000
nopath	3	6	10	1	667	02:17:50	8270	02:18:42	8322	00:00:52	52	0.0000
nopath	3	6	12	14	667	02:17:52	8272	02:18:45	8325	00:00:53	53	0.0000
nopath	6	2	12	14	748	02:17:33	8253	02:18:46	8326	00:01:13	73	0.0000
nopath	2	4	3	1	708	02:17:38	8258	02:18:47	8327	00:01:09	69	0.0000
nopath	2	3	3	1	679	02:17:39	8259	02:18:48	8328	00:01:09	69	0.0000
nopath	1	5	3	1	785	02:17:05	8225	02:18:53	8333	00:01:48	108	0.0000
nopath	4	2	12	14	708	02:17:37	8257	02:18:58	8338	00:01:21	81	0.0000
nopath	2	1	5	1	504	02:18:16	8296	02:19:07	8347	00:00:51	51	0.0000	00:01:00
nopath	2	7	3	1	458	02:18:22	8302	02:19:07	8347	00:00:45	45	0.0000
nopath	1	2	12	14	504	02:18:12	8292	02:19:20	8360	00:01:08	68	0.0000
nopath	2	4	3	1	708	02:18:27	8307	02:19:22	8362	00:00:55	55	0.0000
nopath	3	6	3	1	667	02:18:04	8284	02:19:25	8365	00:01:21	81	0.0000
nopath	3	6	8	1	667	02:18:19	8299	02:19:29	8369	00:01:10	70	0.0000
nopath	5	3	3	1	621	02:18:42	8322	02:19:32	8372	00:00:50	50	0.0000
nopath	5	1	3	1	785	02:18:03	8283	02:19:36	8376	00:01:33	93	0.0000
nopath	5	6	3	1	380	02:18:52	8332	02:19:37	8377	00:00:45	45	0.0000
nopath	5	1	3	1	785	02:18:37	8317	02:19:39	8379	00:01:02	62	0.0000
nopath	3	5	12	14	621	02:19:03	8343	02:19:55	8395	00:00:52	52	0.0000
nopath	6	4	3	1	696	02:18:23	8303	02:19:55	8395	00:01:32	92	0.0000
nopath	3	6	12	14	667	02:19:08	8348	02:19:58	8398	00:00:50	50	0.0000
nopath	4	1	12	14	792	02:18:23	8303	02:19:59	8399	00:01:36	96	0.0000
nopath	1	3	9	1	763	02:18:34	8314	02:20:02	8402	00:01:28	88	0.0000	00:01:11
nopath	2	3	5	1	679	02:18:40	8320	02:20:07	8407	00:01:27	87	0.0000
nopath	2	3	3	1	679	02:19:08	8348	02:20:09	8409	00:01:01	61	0.0000
nopath	3	6	13	15	667	02:19:20	8360	02:20:12	8412	00:00:52	52	0.0000
nopath	6	1	12	14	832	02:18:38	8318	02:20:12	8412	00:01:34	94	0.0000
nopath	2	4	5	1	708	02:19:11	8351	02:20:13	8413	00:01:02	62	0.0000
nopath	6	2	3	1	748	02:18:46	8326	02:20:19	8419	00:01:33	93	0.0000
nopath	6	3	3	1	667	02:19:13	8353	02:20:23	8423	00:01:10	70	0.0000
nopath	6	1	9	1	832	02:19:24	8364	02:20:30	8430	00:01:06	66	0.0000
nopath	1	3	13	15	763	02:19:10	8350	02:20:35	8435	00:01:25	85	0.0000
nopath	1	4	3	1	792	02:19:25	8365	02:20:35	8435	00:01:10	70	0.0000
nopath	4	6	12	14	696	02:19:34	8374	02:20:47	8447	00:01:13	73	0.0000
nopath	5	4	9	1	650	02:19:56	8396	02:20:49	8449	00:00:53	53	0.0000
nopath	3	2	12	14	679	02:19:44	8384	02:20:51	8451	00:01:07	67	0.0000
nopath	1	3	9	1	763	02:19:45	8385	02:20:52	8452	00:01:07	67	0.0000
nopath	1	2	5	1	504	02:19:59	8399	02:21:01	8461	00:01:02	62	0.0000	00:01:05
nopath	5	1	6	1	785	02:19:31	8371	02:21:01	8461	00:01:30	90	0.0000
nopath	6	3	13	15	667	02:20:15	8415	02:21:07	8467	00:00:52	52	0.0000
nopath	1	2	3	1	504	02:20:08	8408	02:21:07	8467	00:00:59	59	0.0000
nopath	3	7	3	1	302	02:20:32	8432	02:21:12	8472	00:00:40	40	0.0000
nopath	6	1	3	1	832	02:20:09	8409	02:21:14	8474	00:01:05	65	0.0000
nopath	3	6	5	1	667	02:20:13	8413	02:21:16	8476	00:01:03	63	0.0000
nopath	5	3	10	1	621	02:20:25	8425	02:21:16	8476	00:00:51	51	0.0000
nopath	2	4	3	1	708	02:20:05	8405	02:21:25	8485	00:01:20	80	0.0000
nopath	2	4	12	14	708	02:20:09	8409	02:21:27	8487	00:01:18	78	0.0000
nopath	1	3	12	14	763	02:20:07	8407	02:21:28	8488	00:01:21	81	0.0000
nopath	3	6	13	15	667	02:20:32	8432	02:21:38	8498	00:01:06	66	0.0000
nopath	4	7	9	1	331	02:21:09	8469	02:21:40	8500	00:00:31	31	0.0000
nopath	3	6	13	15	667	02:20:34	8434	02:21:43	8503	00:01:09	69	0.0000
nopath	2	3	3	1	679	02:20:15	8415	02:21:46	8506	00:01:31	91	0.0000
nopath	2	4	12	14	708	02:20:16	8416	02:21:49	8509	00:01:33	93	0.0000
nopath	5	1	3	1	785	02:20:24	8424	02:21:51	8511	00:01:27	87	0.0000
nopath	2	4	13	15	708	02:20:39	8439	02:21:53	8513	00:01:14	74	0.0000
nopath	2	3	3	1	679	02:20:40	8440	02:21:55	8515	00:01:15	75	0.0000
nopath	2	3	5	1	679	02:20:55	8455	02:21:58	8518	00:01:03	63	0.0000
nopath	4	1	3	1	792	02:20:53	8453	02:22:05	8525	00:01:12	72	0.0000	00:01:27
nopath	1	4	5	1	792	02:20:43	8443	02:22:06	8526	00:01:23	83	0.0000
nopath	5	3	5	1	621	02:21:18	8478	02:22:23	8543	00:01:05	65	0.0000
nopath	5	6	5	1	380	02:21:52	8512	02:22:27	8547	00:00:35	35	0.0000
nopath	2	3	12	14	679	02:21:09	8469	02:22:33	8553	00:01:24	84	0.0000
nopath	1	3	3	1	763	02:21:05	8465	02:22:35	8555	00:01:30	90	0.0000
nopath	1	3	5	1	763	02:21:09	8469	02:22:38	8558	00:01:29	89	0.0000
nopath	1	3	12	14	763	02:21:33	8493	02:22:40	8560	00:01:07	67	0.0000
nopath	1	6	9	1	832	02:21:37	8497	02:22:45	8565	00:01:08	68	0.0000
nopath	5	7	10	1	577	02:21:56	8516	02:22:57	8577	00:01:01	61	0.0000
nopath	1	7	3	1	542	02:22:08	8528	02:23:00	8580	00:00:52	52	0.0000	00:00:54
nopath	1	2	6	1	504	02:22:18	8538	02:23:03	8583	00:00:45	45	0.0000
nopath	4	2	9	1	708	02:21:37	8497	02:23:15	8595	00:01:38	98	0.0000
nopath	3	5	10	1	621	02:21:35	8495	02:23:16	8596	00:01:41	101	0.0000
nopath	3	2	10	1	679	02:20:45	8445	02:23:18	8598	00:02:33	153	0.0000
nopath	3	6	3	1	667	02:21:43	8503	02:23:19	8599	00:01:36	96	0.0000
nopath	3	6	13	15	667	02:22:02	8522	02:23:23	8603	00:01:21	81	0.0000
nopath	3	6	2	1	667	02:22:29	8549	02:23:25	8605	00:00:56	56	0.0000
nopath	3	6	12	14	667	02:22:32	8552	02:23:27	8607	00:00:55	55	0.0000
nopath	3	5	13	15	621	02:22:33	8553	02:23:31	8611	00:00:58	58	0.0000
nopath	3	6	3	1	667	02:22:34	8554	02:23:33	8613	00:00:59	59	0.0000
nopath	6	2	5	1	748	02:22:12	8532	02:23:35	8615	00:01:23	83	0.0000
nopath	2	1	9	1	504	02:22:44	8564	02:23:35	8615	00:00:51	51	0.0000
nopath	3	6	12	14	667	02:22:50	8570	02:23:41	8621	00:00:51	51	0.0000
nopath	1	2	9	1	504	02:22:38	8558	02:23:41	8621	00:01:03	63	0.0000
nopath	2	3	3	1	679	02:22:33	8553	02:23:52	8632	00:01:19	79	0.0000
nopath	6	2	3	1	748	02:23:06	8586	02:24:04	8644	00:00:58	58	0.0000	00:01:13
nopath	5	3	12	14	621	02:22:49	8569	02:24:04	8644	00:01:15	75	0.0000
nopath	4	1	12	14	792	02:22:16	8536	02:24:05	8645	00:01:49	109	0.0000
nopath	3	6	6	1	667	02:23:00	8580	02:24:06	8646	00:01:06	66	0.0000
nopath	3	4	3	1	375	02:23:34	8614	02:24:06	8646	00:00:32	32	0.0000
nopath	3	6	12	14	667	02:23:06	8586	02:24:09	8649	00:01:03	63	0.0000
nopath	3	6	12	14	667	02:23:19	8599	02:24:11	8651	00:00:52	52	0.0000
nopath	1	3	12	14	763	02:23:02	8582	02:24:23	8663	00:01:21	81	0.0000
nopath	2	5	12	14	701	02:22:44	8564	02:24:25	8665	00:01:41	101	0.0000
nopath	5	1	6	1	785	02:23:25	8605	02:24:26	8666	00:01:01	61	0.0000
nopath	3	2	13	15	679	02:22:50	8570	02:24:39	8679	00:01:49	109	0.0000
nopath	1	4	3	1	792	02:23:45	8625	02:24:44	8684	00:00:59	59	0.0000
nopath	3	6	5	1	667	02:23:35	8615	02:24:46	8686	00:01:11	71	0.0000
nopath	6	1	12	14	832	02:23:16	8596	02:24:52	8692	00:01:36	96	0.0000
nopath	2	3	12	14	679	02:23:46	8626	02:25:03	8703	00:01:17	77	0.0000	00:01:14
nopath	5	1	3	1	785	02:23:30	8610	02:25:06	8706	00:01:36	96	0.0000
nopath	6	7	5	1	624	02:24:11	8651	02:25:17	8717	00:01:06	66	0.0000
nopath	3	6	13	15	667	02:24:03	8643	02:25:20	8720	00:01:17	77	0.0000
nopath	2	7	5	1	458	02:24:40	8680	02:25:22	8722	00:00:42	42	0.0000
nopath	6	5	12	14	380	02:24:51	8691	02:25:29	8729	00:00:38	38	0.0000
nopath	2	1	3	1	504	02:24:47	8687	02:25:33	8733	00:00:46	46	0.0000
nopath	3	1	3	1	763	02:23:43	8623	02:25:35	8735	00:01:52	112	0.0000
nopath	5	1	13	15	785	02:24:12	8652	02:25:45	8745	00:01:33	93	0.0000
nopath	6	1	9	1	832	02:24:48	8688	02:25:51	8751	00:01:03	63	0.0000
nopath	2	3	12	14	679	02:24:45	8685	02:25:54	8754	00:01:09	69	0.0000
nopath	2	4	5	1	708	02:24:42	8682	02:25:55	8755	00:01:13	73	0.0000
nopath	1	5	3	1	785	02:24:49	8689	02:25:57	8757	00:01:08	68	0.0000
nopath	4	2	10	1	708	02:25:03	8703	02:26:05	8765	00:01:02	62	0.0000	00:01:15
nopath	3	6	13	15	667	02:25:00	8700	02:26:20	8780	00:01:20	80	0.0000
nopath	3	6	5	1	667	02:25:09	8709	02:26:25	8785	00:01:16	76	0.0000
nopath	2	3	12	14	679	02:25:32	8732	02:26:25	8785	00:00:53	53	0.0000
nopath	3	6	13	15	667	02:25:16	8716	02:26:32	8792	00:01:16	76	0.0000
nopath	5	6	3	1	380	02:25:12	8712	02:26:37	8797	00:01:25	85	0.0000
nopath	6	7	6	1	624	02:25:39	8739	02:26:40	8800	00:01:01	61	0.0000
nopath	6	1	13	15	832	02:25:37	8737	02:26:45	8805	00:01:08	68	0.0000
nopath	6	2	12	14	748	02:25:56	8756	02:26:54	8814	00:00:58	58	0.0000
nopath	1	2	13	15	504	02:26:11	8771	02:27:00	8820	00:00:49	49	0.0000	00:00:54
nopath	3	6	3	1	667	02:26:11	8771	02:27:03	8823	00:00:52	52	0.0000
nopath	3	2	13	15	679	02:26:02	8762	02:27:06	8826	00:01:04	64	0.0000
nopath	6	3	3	1	667	02:26:08	8768	02:27:12	8832	00:01:04	64	0.0000
nopath	2	7	12	14	458	02:25:49	8749	02:27:13	8833	00:01:24	84	0.0000
nopath	2	3	9	1	679	02:26:12	8772	02:27:29	8849	00:01:17	77	0.0000
nopath	2	4	5	1	708	02:26:26	8786	02:27:32	8852	00:01:06	66	0.0000
nopath	1	2	3	1	504	02:26:48	8808	02:27:33	8853	00:00:45	45	0.0000
nopath	5	1	13	15	785	02:26:00	8760	02:27:35	8855	00:01:35	95	0.0000
nopath	3	4	9	1	375	02:27:09	8829	02:27:51	8871	00:00:42	42	0.0000
nopath	5	1	4	1	785	02:26:52	8812	02:27:54	8874	00:01:02	62	0.0000
nopath	3	6	3	1	667	02:26:56	8816	02:28:05	8885	00:01:09	69	0.0000	00:01:03
nopath	5	3	13	15	621	02:27:16	8836	02:28:07	8887	00:00:51	51	0.0000
nopath	3	6	3	1	667	02:27:02	8822	02:28:07	8887	00:01:05	65	0.0000
nopath	4	1	12	14	792	02:26:50	8810	02:28:16	8896	00:01:26	86	0.0000
nopath	3	6	5	1	667	02:27:28	8848	02:28:17	8897	00:00:49	49	0.0000
nopath	1	2	8	1	504	02:27:20	8840	02:28:31	8911	00:01:11	71	0.0000
nopath	2	3	6	1	679	02:27:27	8847	02:28:42	8922	00:01:15	75	0.0000
nopath	1	2	6	1	504	02:27:54	8874	02:28:46	8926	00:00:52	52	0.0000
nopath	6	1	7	1	832	02:27:43	8863	02:28:47	8927	00:01:04	64	0.0000
nopath	3	6	3	1	667	02:28:03	8883	02:28:54	8934	00:00:51	51	0.0000
nopath	4	2	3	1	708	02:27:37	8857	02:28:55	8935	00:01:18	78	0.0000
nopath	5	4	13	15	650	02:27:57	8877	02:29:02	8942	00:01:05	65	0.0000	00:01:16
nopath	2	1	5	1	504	02:28:01	8881	02:29:07	8947	00:01:06	66	0.0000
nopath	3	7	9	1	302	02:28:32	8912	02:29:07	8947	00:00:35	35	0.0000
nopath	1	3	3	1	763	02:27:35	8855	02:29:12	8952	00:01:37	97	0.0000
nopath	1	3	3	1	763	02:27:49	8869	02:29:15	8955	00:01:26	86	0.0000
nopath	3	5	5	1	621	02:28:19	8899	02:29:16	8956	00:00:57	57	0.0000
nopath	5	2	12	14	701	02:27:32	8852	02:29:16	8956	00:01:44	104	0.0000
nopath	2	1	12	14	504	02:28:34	8914	02:29:17	8957	00:00:43	43	0.0000
nopath	6	2	5	1	748	02:28:20	8900	02:29:19	8959	00:00:59	59	0.0000
nopath	2	4	9	1	708	02:28:04	8884	02:29:19	8959	00:01:15	75	0.0000
nopath	3	6	3	1	667	02:28:28	8908	02:29:19	8959	00:00:51	51	0.0000
nopath	2	4	9	1	708	02:28:11	8891	02:29:21	8961	00:01:10	70	0.0000
nopath	2	4	9	1	708	02:28:23	8903	02:29:24	8964	00:01:01	61	0.0000
nopath	3	6	2	1	667	02:28:35	8915	02:29:27	8967	00:00:52	52	0.0000
nopath	6	3	5	1	667	02:28:26	8906	02:29:33	8973	00:01:07	67	0.0000
nopath	2	1	3	1	504	02:29:00	8940	02:29:49	8989	00:00:49	49	0.0000
nopath	1	3	9	1	763	02:28:09	8889	02:29:52	8992	00:01:43	103	0.0000
nopath	4	3	12	14	375	02:28:59	8939	02:29:56	8996	00:00:57	57	0.0000
nopath	3	2	9	1	679	02:28:41	8921	02:30:00	9000	00:01:19	79	0.0000	00:01:27
nopath	5	7	2	1	577	02:28:54	8934	02:30:07	9007	00:01:13	73	0.0000
nopath	3	2	7	1	679	02:29:00	8940	02:30:10	9010	00:01:10	70	0.0000
nopath	2	3	5	1	679	02:28:50	8930	02:30:12	9012	00:01:22	82	0.0000
nopath	3	1	3	1	763	02:28:48	8928	02:30:14	9014	00:01:26	86	0.0000
nopath	2	3	12	14	679	02:29:05	8945	02:30:15	9015	00:01:10	70	0.0000
nopath	3	6	5	1	667	02:29:06	8946	02:30:16	9016	00:01:10	70	0.0000
nopath	2	3	5	1	679	02:29:07	8947	02:30:17	9017	00:01:10	70	0.0000
nopath	2	3	6	1	679	02:29:23	8963	02:30:20	9020	00:00:57	57	0.0000
nopath	5	1	6	1	785	02:28:52	8932	02:30:21	9021	00:01:29	89	0.0000
nopath	2	4	12	14	708	02:29:33	8973	02:30:27	9027	00:00:54	54	0.0000
nopath	4	7	2	1	331	02:30:00	9000	02:30:31	9031	00:00:31	31	0.0000
nopath	5	1	13	15	785	02:29:32	8972	02:30:36	9036	00:01:04	64	0.0000
nopath	1	3	3	1	763	02:28:49	8929	02:30:36	9036	00:01:47	107	0.0000
nopath	3	6	3	1	667	02:29:10	8950	02:30:36	9036	00:01:26	86	0.0000
nopath	3	6	2	1	667	02:29:23	8963	02:30:38	9038	00:01:15	75	0.0000
nopath	6	2	2	1	748	02:29:32	8972	02:30:39	9039	00:01:07	67	0.0000
nopath	6	5	3	1	380	02:30:02	9002	02:30:40	9040	00:00:38	38	0.0000
nopath	6	1	8	1	832	02:29:33	8973	02:30:47	9047	00:01:14	74	0.0000
nopath	5	3	5	1	621	02:29:55	8995	02:30:53	9053	00:00:58	58	0.0000
nopath	5	1	3	1	785	02:29:49	8989	02:30:56	9056	00:01:07	67	0.0000
nopath	2	6	12	14	748	02:29:15	8955	02:30:57	9057	00:01:42	102	0.0000
nopath	1	2	12	14	504	02:30:28	9028	02:31:12	9072	00:00:44	44	0.0000	00:00:53
nopath	1	3	2	1	763	02:29:49	8989	02:31:12	9072	00:01:23	83	0.0000
nopath	1	4	3	1	792	02:29:51	8991	02:31:16	9076	00:01:25	85	0.0000
nopath	3	6	12	14	667	02:29:37	8977	02:31:17	9077	00:01:40	100	0.0000
nopath	3	6	10	1	667	02:30:06	9006	02:31:19	9079	00:01:13	73	0.0000
nopath	3	6	6	1	667	02:30:31	9031	02:31:23	9083	00:00:52	52	0.0000
nopath	3	7	3	1	302	02:31:07	9067	02:31:38	9098	00:00:31	31	0.0000
nopath	3	2	12	14	679	02:30:17	9017	02:31:40	9100	00:01:23	83	0.0000
nopath	1	3	5	1	763	02:30:35	9035	02:31:42	9102	00:01:07	67	0.0000
nopath	2	1	3	1	504	02:30:52	9052	02:31:44	9104	00:00:52	52	0.0000
nopath	6	2	9	1	748	02:30:17	9017	02:31:45	9105	00:01:28	88	0.0000
nopath	3	6	3	1	667	02:30:47	9047	02:31:46	9106	00:00:59	59	0.0000
nopath	4	1	3	1	792	02:30:07	9007	02:31:46	9106	00:01:39	99	0.0000
nopath	2	3	10	1	679	02:30:11	9011	02:31:47	9107	00:01:36	96	0.0000
nopath	2	3	5	1	679	02:30:49	9049	02:31:49	9109	00:01:00	60	0.0000
nopath	3	6	13	15	667	02:30:51	9051	02:31:50	9110	00:00:59	59	0.0000
nopath	1	2	9	1	504	02:30:36	9036	02:31:51	9111	00:01:15	75	0.0000
nopath	3	6	3	1	667	02:30:54	9054	02:31:52	9112	00:00:58	58	0.0000
nopath	2	4	3	1	708	02:30:51	9051	02:31:53	9113	00:01:02	62	0.0000
nopath	3	6	10	1	667	02:31:03	9063	02:31:55	9115	00:00:52	52	0.0000
nopath	1	2	6	1	504	02:30:46	9046	02:31:55	9115	00:01:09	69	0.0000
nopath	3	6	10	1	667	02:31:04	9064	02:31:57	9117	00:00:53	53	0.0000
nopath	1	2	9	1	504	02:30:51	9051	02:31:59	9119	00:01:08	68	0.0000
nopath	5	2	3	1	701	02:30:53	9053	02:32:05	9125	00:01:12	72	0.0000	00:01:13
nopath	5	3	12	14	621	02:30:44	9044	02:32:11	9131	00:01:27	87	0.0000
nopath	6	4	10	1	696	02:30:50	9050	02:32:12	9132	00:01:22	82	0.0000
nopath	3	5	9	1	621	02:31:14	9074	02:32:25	9145	00:01:11	71	0.0000
nopath	3	6	12	14	667	02:31:31	9091	02:32:29	9149	00:00:58	58	0.0000
nopath	2	1	3	1	504	02:31:33	9093	02:32:29	9149	00:00:56	56	0.0000
nopath	5	7	12	14	577	02:31:06	9066	02:32:32	9152	00:01:26	86	0.0000
nopath	1	4	9	1	792	02:31:05	9065	02:32:35	9155	00:01:30	90	0.0000
nopath	2	4	2	1	708	02:31:18	9078	02:32:37	9157	00:01:19	79	0.0000
nopath	2	3	5	1	679	02:31:45	9105	02:32:40	9160	00:00:55	55	0.0000
nopath	2	3	12	14	679	02:31:52	9112	02:32:47	9167	00:00:55	55	0.0000
nopath	3	6	9	1	667	02:31:58	9118	02:32:48	9168	00:00:50	50	0.0000
nopath	1	3	5	1	763	02:31:33	9093	02:32:55	9175	00:01:22	82	0.0000
nopath	6	1	12	14	832	02:31:28	9088	02:32:57	9177	00:01:29	89	0.0000
nopath	6	1	3	1	832	02:31:42	9102	02:32:59	9179	00:01:17	77	0.0000
nopath	1	5	9	1	785	02:31:43	9103	02:33:02	9182	00:01:19	79	0.0000	00:01:42
nopath	6	7	3	1	624	02:31:24	9084	02:33:07	9187	00:01:43	103	0.0000
nopath	1	3	3	1	763	02:31:35	9095	02:33:12	9192	00:01:37	97	0.0000
nopath	2	4	3	1	708	02:32:29	9149	02:33:26	9206	00:00:57	57	0.0000
nopath	2	3	12	14	679	02:32:30	9150	02:33:28	9208	00:00:58	58	0.0000
nopath	2	3	6	1	679	02:32:32	9152	02:33:30	9210	00:00:58	58	0.0000
nopath	3	1	5	1	763	02:32:37	9157	02:33:43	9223	00:01:06	66	0.0000
nopath	3	6	10	1	667	02:32:12	9132	02:33:46	9226	00:01:34	94	0.0000
nopath	6	2	12	14	748	02:32:36	9156	02:33:46	9226	00:01:10	70	0.0000
nopath	5	1	3	1	785	02:32:50	9170	02:33:56	9236	00:01:06	66	0.0000
nopath	3	5	5	1	621	02:32:55	9175	02:34:04	9244	00:01:09	69	0.0000	00:01:02
nopath	2	4	3	1	708	02:32:59	9179	02:34:05	9245	00:01:06	66	0.0000
nopath	3	6	13	15	667	02:33:06	9186	02:34:10	9250	00:01:04	64	0.0000
nopath	6	3	5	1	667	02:33:07	9187	02:34:13	9253	00:01:06	66	0.0000
nopath	1	4	5	1	792	02:33:16	9196	02:34:25	9265	00:01:09	69	0.0000
nopath	3	6	7	1	667	02:33:37	9217	02:34:36	9276	00:00:59	59	0.0000
nopath	5	3	3	1	621	02:33:49	9229	02:34:44	9284	00:00:55	55	0.0000
nopath	5	4	9	1	650	02:33:32	9212	02:34:46	9286	00:01:14	74	0.0000
nopath	2	3	13	15	679	02:33:10	9190	02:34:55	9295	00:01:45	105	0.0000
nopath	3	6	5	1	667	02:33:54	9234	02:34:55	9295	00:01:01	61	0.0000
nopath	1	3	5	1	763	02:34:00	9240	02:35:05	9305	00:01:05	65	0.0000	00:01:24
nopath	4	2	10	1	708	02:34:28	9268	02:35:20	9320	00:00:52	52	0.0000
nopath	6	1	12	14	832	02:34:16	9256	02:35:32	9332	00:01:16	76	0.0000
nopath	5	1	9	1	785	02:34:30	9270	02:35:36	9336	00:01:06	66	0.0000
[truncated: 1,079 more rows]
