# Supplementary material for: Supervised learning from human performance at the computationally hard problem of optimal traffic signal control on a network of junctions
Source: R Soc Open Sci. 2014 Dec 24;1(4):140211. doi: 10.1098/rsos.140211 (PMC4448775; doi:10.1098/rsos.140211)
Supplement: 1. simulationData.zip - This zipped folder contains the simulation configuration files for the traffic microsimulation models used in the paper, as well as the raw data output from the simulations. The data are organised into a folder structure with README.txt files used to provide guidance on the c [file rsos140211supp1.zip › simulationData/multiJunctionModel/humanExample/run/trips-ALL.csv]

Path	From Zone	To Zone	Vehicle Type	Base Vehicle Type	Distance (m)	Departure Time (HH:MM:SS)	Departure Time (s)	Arrival Time (HH:MM:SS)	Arrival Time (s)	Time Taken (HH:MM:SS)	Time Taken (s)	Fuel	Mean Time (HH:MM:SS)
nopath	3	6	13	15	667	00:00:12	12	00:01:03	63	00:00:51	51	0.0000	00:00:51
nopath	2	4	5	1	708	00:01:16	76	00:02:09	129	00:00:53	53	0.0000	00:00:53
nopath	3	6	10	1	667	00:01:21	81	00:02:09	129	00:00:48	48	0.0000
nopath	1	3	12	14	763	00:02:26	146	00:03:24	204	00:00:58	58	0.0000	00:00:58
nopath	3	6	7	1	667	00:02:55	175	00:03:55	235	00:01:00	60	0.0000
nopath	1	2	9	1	504	00:03:30	210	00:04:15	255	00:00:45	45	0.0000	00:00:45
nopath	2	3	3	1	679	00:03:22	202	00:04:16	256	00:00:54	54	0.0000
nopath	6	1	3	1	832	00:03:20	200	00:04:23	263	00:01:03	63	0.0000
nopath	3	6	6	1	667	00:04:10	250	00:05:06	306	00:00:56	56	0.0000	00:00:54
nopath	2	3	5	1	679	00:04:21	261	00:05:13	313	00:00:52	52	0.0000
nopath	5	1	10	1	785	00:04:03	243	00:05:26	326	00:01:23	83	0.0000
nopath	3	6	12	14	667	00:04:36	276	00:05:26	326	00:00:50	50	0.0000
nopath	1	2	9	1	504	00:05:10	310	00:06:01	361	00:00:51	51	0.0000	00:00:51
nopath	2	4	13	15	708	00:05:02	302	00:06:08	368	00:01:06	66	0.0000
nopath	3	6	3	1	667	00:05:24	324	00:06:14	374	00:00:50	50	0.0000
nopath	6	3	5	1	667	00:05:32	332	00:06:22	382	00:00:50	50	0.0000
nopath	2	1	12	14	504	00:05:41	341	00:06:27	387	00:00:46	46	0.0000
nopath	6	2	12	14	748	00:05:32	332	00:06:32	392	00:01:00	60	0.0000
nopath	3	6	3	1	667	00:05:46	346	00:06:37	397	00:00:51	51	0.0000
nopath	1	3	3	1	763	00:05:52	352	00:06:52	412	00:01:00	60	0.0000
nopath	3	6	9	1	667	00:06:11	371	00:07:06	426	00:00:55	55	0.0000	00:00:51
nopath	3	6	3	1	667	00:06:12	372	00:07:08	428	00:00:56	56	0.0000
nopath	5	3	3	1	621	00:06:12	372	00:07:13	433	00:01:01	61	0.0000
nopath	5	1	5	1	785	00:06:24	384	00:07:30	450	00:01:06	66	0.0000
nopath	1	4	12	14	792	00:07:17	437	00:08:26	506	00:01:09	69	0.0000	00:01:09
nopath	5	6	12	14	380	00:08:05	485	00:08:38	518	00:00:33	33	0.0000
nopath	2	7	3	1	458	00:07:58	478	00:08:40	520	00:00:42	42	0.0000
nopath	3	5	9	1	621	00:07:41	461	00:08:45	525	00:01:04	64	0.0000
nopath	4	2	12	14	708	00:07:38	458	00:08:48	528	00:01:10	70	0.0000
nopath	5	1	12	14	785	00:07:51	471	00:09:02	542	00:01:11	71	0.0000	00:01:13
nopath	1	7	3	1	542	00:08:28	508	00:09:14	554	00:00:46	46	0.0000
nopath	6	1	12	14	832	00:07:53	473	00:09:16	556	00:01:23	83	0.0000
nopath	1	2	13	15	504	00:08:29	509	00:09:18	558	00:00:49	49	0.0000
nopath	1	5	2	1	785	00:08:16	496	00:09:23	563	00:01:07	67	0.0000
nopath	3	6	3	1	667	00:08:36	516	00:09:36	576	00:01:00	60	0.0000
nopath	3	1	5	1	763	00:07:57	477	00:09:43	583	00:01:46	106	0.0000
nopath	3	6	6	1	667	00:08:55	535	00:09:44	584	00:00:49	49	0.0000
nopath	3	2	2	1	679	00:08:56	536	00:09:52	592	00:00:56	56	0.0000
nopath	2	3	13	15	679	00:08:42	522	00:09:54	594	00:01:12	72	0.0000
nopath	2	3	3	1	679	00:09:01	541	00:09:56	596	00:00:55	55	0.0000
nopath	3	6	12	14	667	00:09:10	550	00:10:02	602	00:00:52	52	0.0000	00:00:54
nopath	6	7	5	1	624	00:09:16	556	00:10:17	617	00:01:01	61	0.0000
nopath	4	1	3	1	792	00:09:27	567	00:10:34	634	00:01:07	67	0.0000
nopath	2	4	13	15	708	00:09:37	577	00:10:38	638	00:01:01	61	0.0000
nopath	2	3	6	1	679	00:09:52	592	00:10:45	645	00:00:53	53	0.0000
nopath	1	3	3	1	763	00:09:34	574	00:10:56	656	00:01:22	82	0.0000
nopath	1	3	5	1	763	00:09:41	581	00:10:58	658	00:01:17	77	0.0000
nopath	1	2	9	1	504	00:10:21	621	00:11:06	666	00:00:45	45	0.0000	00:00:47
nopath	5	3	12	14	621	00:10:17	617	00:11:14	674	00:00:57	57	0.0000
nopath	3	4	12	14	375	00:10:53	653	00:11:26	686	00:00:33	33	0.0000
nopath	3	6	6	1	667	00:10:40	640	00:11:35	695	00:00:55	55	0.0000
nopath	2	3	10	1	679	00:10:34	634	00:11:42	702	00:01:08	68	0.0000
nopath	2	4	12	14	708	00:10:49	649	00:11:46	706	00:00:57	57	0.0000
nopath	3	6	6	1	667	00:11:02	662	00:11:53	713	00:00:51	51	0.0000
nopath	1	2	9	1	504	00:11:14	674	00:12:00	720	00:00:46	46	0.0000	00:00:46
nopath	1	3	12	14	763	00:10:42	642	00:12:03	723	00:01:21	81	0.0000
nopath	3	6	6	1	667	00:11:19	679	00:12:15	735	00:00:56	56	0.0000
nopath	2	3	3	1	679	00:11:32	692	00:12:32	752	00:01:00	60	0.0000
nopath	3	6	3	1	667	00:11:53	713	00:12:42	762	00:00:49	49	0.0000
nopath	3	6	3	1	667	00:12:05	725	00:13:05	785	00:01:00	60	0.0000	00:00:54
nopath	6	5	3	1	380	00:12:27	747	00:13:07	787	00:00:40	40	0.0000
nopath	1	3	9	1	763	00:12:09	729	00:13:12	792	00:01:03	63	0.0000
nopath	2	1	12	14	504	00:12:24	744	00:13:17	797	00:00:53	53	0.0000
nopath	6	1	7	1	832	00:12:14	734	00:13:21	801	00:01:07	67	0.0000
nopath	2	4	9	1	708	00:12:33	753	00:13:31	811	00:00:58	58	0.0000
nopath	6	1	10	1	832	00:12:41	761	00:13:51	831	00:01:10	70	0.0000
nopath	5	4	3	1	650	00:12:44	764	00:14:02	842	00:01:18	78	0.0000	00:01:18
nopath	1	4	9	1	792	00:13:38	818	00:14:36	876	00:00:58	58	0.0000
nopath	5	1	5	1	785	00:13:43	823	00:14:44	884	00:01:01	61	0.0000
nopath	3	2	12	14	679	00:13:46	826	00:14:56	896	00:01:10	70	0.0000
nopath	6	2	5	1	748	00:13:47	827	00:15:05	905	00:01:18	78	0.0000	00:01:09
nopath	5	7	9	1	577	00:14:03	843	00:15:10	910	00:01:07	67	0.0000
nopath	3	6	12	14	667	00:14:24	864	00:15:15	915	00:00:51	51	0.0000
nopath	3	6	3	1	667	00:15:00	900	00:15:52	952	00:00:52	52	0.0000
nopath	2	4	12	14	708	00:14:44	884	00:15:56	956	00:01:12	72	0.0000
nopath	2	3	13	15	679	00:14:59	899	00:15:58	958	00:00:59	59	0.0000
nopath	3	6	12	14	667	00:15:08	908	00:15:58	958	00:00:50	50	0.0000
nopath	5	1	10	1	785	00:14:56	896	00:16:06	966	00:01:10	70	0.0000	00:01:05
nopath	6	3	9	1	667	00:15:34	934	00:16:24	984	00:00:50	50	0.0000
nopath	2	3	13	15	679	00:15:39	939	00:16:37	997	00:00:58	58	0.0000
nopath	2	3	12	14	679	00:15:43	943	00:16:39	999	00:00:56	56	0.0000
nopath	3	6	12	14	667	00:15:32	932	00:16:57	1017	00:01:25	85	0.0000
nopath	5	3	5	1	621	00:16:09	969	00:16:58	1018	00:00:49	49	0.0000
nopath	3	7	2	1	302	00:16:10	970	00:17:02	1022	00:00:52	52	0.0000	00:00:52
nopath	3	6	13	15	667	00:16:48	1008	00:17:39	1059	00:00:51	51	0.0000
nopath	3	6	12	14	667	00:16:54	1014	00:17:44	1064	00:00:50	50	0.0000
nopath	4	7	9	1	331	00:16:41	1001	00:17:45	1065	00:01:04	64	0.0000
nopath	1	7	3	1	542	00:16:54	1014	00:17:48	1068	00:00:54	54	0.0000
nopath	2	3	9	1	679	00:17:05	1025	00:18:07	1087	00:01:02	62	0.0000	00:00:59
nopath	2	3	9	1	679	00:17:11	1031	00:18:09	1089	00:00:58	58	0.0000
nopath	2	4	10	1	708	00:17:22	1042	00:18:16	1096	00:00:54	54	0.0000
nopath	4	1	3	1	792	00:17:25	1045	00:18:35	1115	00:01:10	70	0.0000
nopath	5	1	13	15	785	00:17:20	1040	00:18:40	1120	00:01:20	80	0.0000
nopath	1	3	12	14	763	00:17:36	1056	00:18:43	1123	00:01:07	67	0.0000
nopath	3	6	9	1	667	00:17:29	1049	00:18:46	1126	00:01:17	77	0.0000
nopath	2	4	9	1	708	00:17:48	1068	00:18:47	1127	00:00:59	59	0.0000
nopath	5	1	3	1	785	00:17:49	1069	00:18:49	1129	00:01:00	60	0.0000
nopath	3	2	5	1	679	00:17:45	1065	00:18:55	1135	00:01:10	70	0.0000
nopath	4	2	9	1	708	00:18:08	1088	00:19:07	1147	00:00:59	59	0.0000	00:01:04
nopath	6	1	3	1	832	00:18:11	1091	00:19:21	1161	00:01:10	70	0.0000
nopath	5	2	12	14	701	00:18:08	1088	00:19:21	1161	00:01:13	73	0.0000
nopath	3	5	12	14	621	00:18:53	1133	00:19:44	1184	00:00:51	51	0.0000
nopath	6	2	3	1	748	00:18:49	1129	00:19:46	1186	00:00:57	57	0.0000
nopath	2	1	13	15	504	00:19:16	1156	00:20:08	1208	00:00:52	52	0.0000	00:00:50
nopath	3	6	3	1	667	00:19:23	1163	00:20:12	1212	00:00:49	49	0.0000
nopath	1	3	3	1	763	00:19:32	1172	00:20:30	1230	00:00:58	58	0.0000
nopath	1	2	13	15	504	00:19:47	1187	00:20:36	1236	00:00:49	49	0.0000
nopath	1	2	9	1	504	00:19:54	1194	00:20:41	1241	00:00:47	47	0.0000
nopath	1	3	5	1	763	00:20:05	1205	00:21:04	1264	00:00:59	59	0.0000	00:01:08
nopath	5	6	3	1	380	00:20:41	1241	00:21:17	1277	00:00:36	36	0.0000
nopath	6	1	9	1	832	00:20:04	1204	00:21:21	1281	00:01:17	77	0.0000
nopath	2	3	10	1	679	00:20:22	1222	00:21:34	1294	00:01:12	72	0.0000
nopath	3	6	10	1	667	00:20:28	1228	00:21:36	1296	00:01:08	68	0.0000
nopath	2	4	12	14	708	00:20:08	1208	00:21:36	1296	00:01:28	88	0.0000
nopath	2	7	5	1	458	00:20:50	1250	00:21:38	1298	00:00:48	48	0.0000
nopath	6	1	3	1	832	00:20:28	1228	00:21:51	1311	00:01:23	83	0.0000
nopath	3	2	5	1	679	00:20:44	1244	00:21:55	1315	00:01:11	71	0.0000
nopath	2	3	3	1	679	00:20:48	1248	00:22:02	1322	00:01:14	74	0.0000	00:01:08
nopath	2	4	5	1	708	00:20:49	1249	00:22:06	1326	00:01:17	77	0.0000
nopath	2	3	5	1	679	00:21:08	1268	00:22:06	1326	00:00:58	58	0.0000
nopath	1	2	5	1	504	00:21:03	1263	00:22:11	1331	00:01:08	68	0.0000
nopath	1	3	8	1	763	00:21:21	1281	00:22:29	1349	00:01:08	68	0.0000
nopath	6	2	5	1	748	00:21:33	1293	00:22:30	1350	00:00:57	57	0.0000
nopath	3	2	12	14	679	00:21:12	1272	00:22:46	1366	00:01:34	94	0.0000
nopath	3	1	3	1	763	00:21:17	1277	00:22:54	1374	00:01:37	97	0.0000
nopath	5	1	12	14	785	00:21:51	1311	00:23:02	1382	00:01:11	71	0.0000	00:01:10
nopath	1	6	10	1	832	00:21:56	1316	00:23:06	1386	00:01:10	70	0.0000
nopath	5	1	13	15	785	00:22:07	1327	00:23:10	1390	00:01:03	63	0.0000
nopath	2	3	3	1	679	00:22:06	1326	00:23:32	1412	00:01:26	86	0.0000
nopath	3	6	5	1	667	00:22:46	1366	00:23:35	1415	00:00:49	49	0.0000
nopath	4	1	3	1	792	00:22:24	1344	00:23:38	1418	00:01:14	74	0.0000
nopath	3	6	3	1	667	00:22:49	1369	00:23:41	1421	00:00:52	52	0.0000
nopath	3	6	3	1	667	00:22:58	1378	00:23:48	1428	00:00:50	50	0.0000
nopath	6	7	12	14	624	00:22:53	1373	00:23:58	1438	00:01:05	65	0.0000
nopath	2	6	3	1	748	00:23:08	1388	00:24:16	1456	00:01:08	68	0.0000	00:01:08
nopath	4	2	12	14	708	00:23:14	1394	00:24:26	1466	00:01:12	72	0.0000
nopath	3	6	10	1	667	00:23:45	1425	00:24:35	1475	00:00:50	50	0.0000
nopath	2	1	3	1	504	00:23:43	1423	00:24:37	1477	00:00:54	54	0.0000
nopath	3	6	3	1	667	00:23:50	1430	00:24:39	1479	00:00:49	49	0.0000
nopath	1	5	3	1	785	00:23:31	1411	00:24:43	1483	00:01:12	72	0.0000
nopath	5	3	10	1	621	00:23:33	1413	00:24:43	1483	00:01:10	70	0.0000
nopath	6	3	5	1	667	00:23:51	1431	00:24:52	1492	00:01:01	61	0.0000
nopath	3	5	9	1	621	00:24:12	1452	00:25:03	1503	00:00:51	51	0.0000	00:00:55
nopath	2	4	6	1	708	00:23:48	1428	00:25:05	1505	00:01:17	77	0.0000
nopath	3	6	12	14	667	00:24:22	1462	00:25:12	1512	00:00:50	50	0.0000
nopath	1	3	2	1	763	00:24:24	1464	00:25:23	1523	00:00:59	59	0.0000
nopath	3	6	13	15	667	00:24:38	1478	00:25:39	1539	00:01:01	61	0.0000
nopath	1	4	9	1	792	00:24:57	1497	00:25:55	1555	00:00:58	58	0.0000
nopath	4	2	5	1	708	00:25:01	1501	00:26:05	1565	00:01:04	64	0.0000	00:01:08
nopath	1	3	13	15	763	00:25:06	1506	00:26:08	1568	00:01:02	62	0.0000
nopath	4	1	9	1	792	00:25:10	1510	00:26:15	1575	00:01:05	65	0.0000
nopath	2	3	2	1	679	00:25:31	1531	00:26:42	1602	00:01:11	71	0.0000
nopath	6	2	5	1	748	00:25:33	1533	00:26:45	1605	00:01:12	72	0.0000
nopath	3	6	10	1	667	00:25:38	1538	00:26:45	1605	00:01:07	67	0.0000
nopath	1	4	9	1	792	00:25:37	1537	00:26:46	1606	00:01:09	69	0.0000
nopath	3	6	12	14	667	00:25:50	1550	00:26:48	1608	00:00:58	58	0.0000
nopath	6	2	13	15	748	00:25:40	1540	00:26:48	1608	00:01:08	68	0.0000
nopath	3	6	13	15	667	00:25:56	1556	00:26:51	1611	00:00:55	55	0.0000
nopath	1	2	9	1	504	00:25:45	1545	00:26:53	1613	00:01:08	68	0.0000
nopath	3	4	13	15	375	00:26:19	1579	00:26:57	1617	00:00:38	38	0.0000
nopath	2	3	3	1	679	00:25:58	1558	00:27:02	1622	00:01:04	64	0.0000	00:01:09
nopath	6	1	3	1	832	00:26:01	1561	00:27:06	1626	00:01:05	65	0.0000
nopath	4	3	3	1	375	00:26:37	1597	00:27:11	1631	00:00:34	34	0.0000
nopath	4	6	5	1	696	00:26:01	1561	00:27:16	1636	00:01:15	75	0.0000
nopath	5	1	2	1	785	00:26:21	1581	00:27:36	1656	00:01:15	75	0.0000
nopath	3	7	3	1	302	00:27:05	1625	00:27:38	1658	00:00:33	33	0.0000
nopath	2	3	12	14	679	00:26:33	1593	00:27:43	1663	00:01:10	70	0.0000
nopath	2	3	3	1	679	00:26:38	1598	00:28:06	1686	00:01:28	88	0.0000	00:01:19
nopath	2	4	5	1	708	00:27:08	1628	00:28:09	1689	00:01:01	61	0.0000
nopath	5	4	12	14	650	00:27:24	1644	00:28:29	1709	00:01:05	65	0.0000
nopath	6	4	12	14	696	00:27:46	1666	00:28:42	1722	00:00:56	56	0.0000
nopath	2	1	12	14	504	00:27:58	1678	00:28:44	1724	00:00:46	46	0.0000
nopath	3	5	7	1	621	00:27:43	1663	00:28:46	1726	00:01:03	63	0.0000
nopath	5	1	5	1	785	00:27:36	1656	00:28:51	1731	00:01:15	75	0.0000
nopath	1	2	9	1	504	00:28:17	1697	00:29:01	1741	00:00:44	44	0.0000	00:00:55
nopath	3	6	12	14	667	00:28:06	1686	00:29:07	1747	00:01:01	61	0.0000
nopath	1	3	3	1	763	00:28:09	1689	00:29:07	1747	00:00:58	58	0.0000
nopath	3	6	12	14	667	00:28:23	1703	00:29:14	1754	00:00:51	51	0.0000
nopath	5	7	9	1	577	00:28:10	1690	00:29:27	1767	00:01:17	77	0.0000
nopath	2	4	9	1	708	00:28:29	1709	00:29:36	1776	00:01:07	67	0.0000
nopath	3	6	3	1	667	00:28:49	1729	00:29:46	1786	00:00:57	57	0.0000
nopath	1	3	3	1	763	00:28:31	1711	00:29:54	1794	00:01:23	83	0.0000
nopath	2	4	3	1	708	00:28:39	1719	00:29:55	1795	00:01:16	76	0.0000
nopath	5	1	13	15	785	00:28:50	1730	00:29:56	1796	00:01:06	66	0.0000
nopath	3	6	9	1	667	00:29:09	1749	00:30:05	1805	00:00:56	56	0.0000	00:00:56
nopath	1	2	6	1	504	00:29:38	1778	00:30:23	1823	00:00:45	45	0.0000
nopath	3	6	3	1	667	00:29:21	1761	00:30:25	1825	00:01:04	64	0.0000
nopath	3	2	5	1	679	00:29:47	1787	00:30:50	1850	00:01:03	63	0.0000
nopath	5	3	12	14	621	00:29:46	1786	00:30:54	1854	00:01:08	68	0.0000
nopath	6	2	3	1	748	00:30:17	1817	00:31:15	1875	00:00:58	58	0.0000	00:01:02
nopath	5	6	5	1	380	00:31:25	1885	00:31:57	1917	00:00:32	32	0.0000
nopath	1	3	13	15	763	00:30:38	1838	00:32:05	1925	00:01:27	87	0.0000	00:01:09
nopath	2	3	7	1	679	00:30:44	1844	00:32:07	1927	00:01:23	83	0.0000
nopath	3	6	13	15	667	00:31:07	1867	00:32:10	1930	00:01:03	63	0.0000
nopath	3	5	3	1	621	00:31:14	1874	00:32:11	1931	00:00:57	57	0.0000
nopath	3	6	3	1	667	00:31:08	1868	00:32:11	1931	00:01:03	63	0.0000
nopath	2	4	13	15	708	00:31:15	1875	00:32:11	1931	00:00:56	56	0.0000
nopath	3	6	5	1	667	00:31:22	1882	00:32:14	1934	00:00:52	52	0.0000
nopath	2	4	3	1	708	00:31:24	1884	00:32:16	1936	00:00:52	52	0.0000
nopath	5	1	6	1	785	00:30:59	1859	00:32:16	1936	00:01:17	77	0.0000
nopath	2	3	12	14	679	00:31:42	1902	00:32:47	1967	00:01:05	65	0.0000
nopath	5	3	3	1	621	00:31:39	1899	00:33:03	1983	00:01:24	84	0.0000	00:01:04
nopath	2	1	7	1	504	00:32:19	1939	00:33:04	1984	00:00:45	45	0.0000
nopath	3	1	12	14	763	00:31:32	1892	00:33:05	1985	00:01:33	93	0.0000
nopath	5	3	13	15	621	00:31:54	1914	00:33:10	1990	00:01:16	76	0.0000
nopath	1	7	10	1	542	00:32:27	1947	00:33:16	1996	00:00:49	49	0.0000
nopath	1	3	5	1	763	00:32:19	1939	00:33:32	2012	00:01:13	73	0.0000
nopath	1	3	12	14	763	00:32:32	1952	00:33:36	2016	00:01:04	64	0.0000
nopath	5	2	9	1	701	00:32:38	1958	00:33:40	2020	00:01:02	62	0.0000
nopath	1	2	3	1	504	00:32:56	1976	00:33:43	2023	00:00:47	47	0.0000
nopath	5	1	12	14	785	00:33:09	1989	00:34:10	2050	00:01:01	61	0.0000	00:01:09
nopath	1	2	3	1	504	00:33:33	2013	00:34:18	2058	00:00:45	45	0.0000
nopath	3	6	5	1	667	00:33:04	1984	00:34:25	2065	00:01:21	81	0.0000
nopath	3	2	6	1	679	00:32:46	1966	00:34:25	2065	00:01:39	99	0.0000
nopath	1	4	12	14	792	00:33:09	1989	00:34:26	2066	00:01:17	77	0.0000
nopath	3	6	3	1	667	00:33:10	1990	00:34:27	2067	00:01:17	77	0.0000
nopath	3	6	5	1	667	00:33:30	2010	00:34:30	2070	00:01:00	60	0.0000
nopath	3	6	5	1	667	00:33:41	2021	00:34:32	2072	00:00:51	51	0.0000
nopath	6	3	10	1	667	00:33:40	2020	00:34:32	2072	00:00:52	52	0.0000
nopath	2	7	12	14	458	00:33:38	2018	00:34:37	2077	00:00:59	59	0.0000
nopath	4	1	13	15	792	00:33:15	1995	00:34:41	2081	00:01:26	86	0.0000
nopath	2	4	7	1	708	00:33:33	2013	00:34:46	2086	00:01:13	73	0.0000
nopath	6	1	3	1	832	00:33:40	2020	00:34:51	2091	00:01:11	71	0.0000
nopath	6	1	3	1	832	00:33:53	2033	00:34:56	2096	00:01:03	63	0.0000
nopath	4	7	9	1	331	00:34:52	2092	00:35:24	2124	00:00:32	32	0.0000	00:00:48
nopath	6	5	3	1	380	00:34:49	2089	00:35:25	2125	00:00:36	36	0.0000
nopath	2	3	12	14	679	00:34:14	2054	00:35:27	2127	00:01:13	73	0.0000
nopath	2	3	12	14	679	00:34:35	2075	00:35:30	2130	00:00:55	55	0.0000
nopath	3	6	10	1	667	00:34:42	2082	00:35:32	2132	00:00:50	50	0.0000
nopath	3	6	9	1	667	00:34:47	2087	00:35:35	2135	00:00:48	48	0.0000
nopath	2	3	5	1	679	00:35:04	2104	00:35:56	2156	00:00:52	52	0.0000
nopath	1	3	12	14	763	00:35:21	2121	00:36:20	2180	00:00:59	59	0.0000	00:01:05
nopath	6	1	12	14	832	00:35:19	2119	00:36:36	2196	00:01:17	77	0.0000
nopath	1	2	12	14	504	00:35:46	2146	00:36:36	2196	00:00:50	50	0.0000
nopath	5	4	3	1	650	00:35:12	2112	00:36:41	2201	00:01:29	89	0.0000
nopath	5	3	12	14	621	00:35:50	2150	00:36:46	2206	00:00:56	56	0.0000
nopath	3	6	10	1	667	00:35:54	2154	00:36:55	2215	00:01:01	61	0.0000
nopath	3	6	3	1	667	00:36:03	2163	00:36:58	2218	00:00:55	55	0.0000
nopath	2	3	5	1	679	00:36:06	2166	00:37:06	2226	00:01:00	60	0.0000	00:01:04
nopath	1	2	3	1	504	00:36:36	2196	00:37:21	2241	00:00:45	45	0.0000
nopath	6	1	5	1	832	00:36:19	2179	00:37:21	2241	00:01:02	62	0.0000
nopath	3	6	3	1	667	00:36:23	2183	00:37:26	2246	00:01:03	63	0.0000
nopath	5	1	12	14	785	00:36:19	2179	00:37:36	2256	00:01:17	77	0.0000
nopath	5	7	12	14	577	00:36:42	2202	00:37:39	2259	00:00:57	57	0.0000
nopath	2	5	9	1	701	00:36:28	2188	00:37:43	2263	00:01:15	75	0.0000
nopath	2	1	3	1	504	00:37:12	2232	00:38:02	2282	00:00:50	50	0.0000	00:00:48
nopath	2	4	10	1	708	00:36:57	2217	00:38:06	2286	00:01:09	69	0.0000
nopath	6	2	12	14	748	00:36:45	2205	00:38:06	2286	00:01:21	81	0.0000
nopath	2	4	12	14	708	00:37:03	2223	00:38:09	2289	00:01:06	66	0.0000
nopath	6	3	12	14	667	00:37:16	2236	00:38:24	2304	00:01:08	68	0.0000
nopath	5	1	3	1	785	00:37:38	2258	00:38:40	2320	00:01:02	62	0.0000
nopath	3	6	5	1	667	00:37:45	2265	00:38:45	2325	00:01:00	60	0.0000
nopath	2	3	9	1	679	00:37:55	2275	00:38:46	2326	00:00:51	51	0.0000
nopath	4	2	5	1	708	00:38:06	2286	00:39:07	2347	00:01:01	61	0.0000	00:01:01
nopath	1	4	10	1	792	00:38:16	2296	00:39:15	2355	00:00:59	59	0.0000
nopath	6	7	9	1	624	00:38:25	2305	00:39:27	2367	00:01:02	62	0.0000
nopath	2	3	3	1	679	00:38:19	2299	00:39:32	2372	00:01:13	73	0.0000
nopath	2	4	13	15	708	00:38:29	2309	00:39:38	2378	00:01:09	69	0.0000
nopath	3	2	9	1	679	00:38:47	2327	00:39:53	2393	00:01:06	66	0.0000
nopath	3	6	3	1	667	00:38:43	2323	00:39:56	2396	00:01:13	73	0.0000
nopath	2	1	3	1	504	00:39:18	2358	00:40:03	2403	00:00:45	45	0.0000	00:00:45
nopath	3	6	6	1	667	00:39:11	2351	00:40:06	2406	00:00:55	55	0.0000
nopath	3	6	5	1	667	00:39:22	2362	00:40:12	2412	00:00:50	50	0.0000
nopath	3	4	3	1	375	00:39:42	2382	00:40:14	2414	00:00:32	32	0.0000
nopath	5	1	13	15	785	00:39:12	2352	00:40:16	2416	00:01:04	64	0.0000
nopath	3	6	13	15	667	00:39:28	2368	00:40:20	2420	00:00:52	52	0.0000
nopath	1	3	9	1	763	00:39:19	2359	00:40:26	2426	00:01:07	67	0.0000
nopath	1	3	12	14	763	00:39:29	2369	00:40:30	2430	00:01:01	61	0.0000
nopath	3	6	5	1	667	00:40:02	2402	00:41:06	2466	00:01:04	64	0.0000	00:01:00
nopath	3	6	10	1	667	00:40:11	2411	00:41:07	2467	00:00:56	56	0.0000
nopath	6	1	3	1	832	00:40:12	2412	00:41:15	2475	00:01:03	63	0.0000
nopath	1	3	12	14	763	00:40:21	2421	00:41:21	2481	00:01:00	60	0.0000
nopath	3	2	2	1	679	00:40:22	2422	00:41:25	2485	00:01:03	63	0.0000
nopath	6	3	12	14	667	00:40:25	2425	00:41:34	2494	00:01:09	69	0.0000
nopath	5	1	3	1	785	00:40:27	2427	00:41:51	2511	00:01:24	84	0.0000
nopath	1	3	3	1	763	00:40:34	2434	00:41:52	2512	00:01:18	78	0.0000
nopath	2	3	12	14	679	00:40:40	2440	00:41:55	2515	00:01:15	75	0.0000
nopath	2	4	3	1	708	00:40:47	2447	00:41:58	2518	00:01:11	71	0.0000
nopath	2	4	5	1	708	00:40:52	2452	00:42:01	2521	00:01:09	69	0.0000	00:01:06
nopath	2	3	2	1	679	00:41:02	2462	00:42:02	2522	00:01:00	60	0.0000
nopath	3	5	9	1	621	00:41:13	2473	00:42:03	2523	00:00:50	50	0.0000
nopath	3	6	3	1	667	00:41:14	2474	00:42:09	2529	00:00:55	55	0.0000
nopath	3	1	2	1	763	00:41:06	2466	00:42:12	2532	00:01:06	66	0.0000
nopath	3	7	3	1	302	00:41:22	2482	00:42:17	2537	00:00:55	55	0.0000
nopath	4	2	6	1	708	00:41:28	2488	00:42:35	2555	00:01:07	67	0.0000
nopath	3	6	9	1	667	00:41:48	2508	00:42:40	2560	00:00:52	52	0.0000
nopath	1	3	9	1	763	00:41:37	2497	00:42:42	2562	00:01:05	65	0.0000
nopath	3	6	3	1	667	00:41:50	2510	00:42:44	2564	00:00:54	54	0.0000
nopath	1	5	12	14	785	00:41:43	2503	00:42:55	2575	00:01:12	72	0.0000
nopath	2	7	3	1	458	00:42:17	2537	00:42:57	2577	00:00:40	40	0.0000
nopath	2	3	13	15	679	00:41:46	2506	00:43:05	2585	00:01:19	79	0.0000	00:01:07
nopath	4	1	3	1	792	00:42:06	2526	00:43:13	2593	00:01:07	67	0.0000
nopath	3	6	10	1	667	00:42:22	2542	00:43:15	2595	00:00:53	53	0.0000
nopath	2	3	12	14	679	00:42:25	2545	00:43:20	2600	00:00:55	55	0.0000
nopath	5	2	12	14	701	00:42:28	2548	00:43:30	2610	00:01:02	62	0.0000
nopath	1	2	5	1	504	00:42:44	2564	00:43:34	2614	00:00:50	50	0.0000
nopath	1	3	3	1	763	00:42:35	2555	00:43:34	2614	00:00:59	59	0.0000
nopath	6	2	3	1	748	00:42:39	2559	00:43:38	2618	00:00:59	59	0.0000
nopath	1	2	5	1	504	00:42:45	2565	00:43:41	2621	00:00:56	56	0.0000
nopath	1	2	5	1	504	00:42:51	2571	00:43:45	2625	00:00:54	54	0.0000
nopath	5	3	5	1	621	00:42:59	2579	00:43:54	2634	00:00:55	55	0.0000
nopath	3	6	3	1	667	00:43:12	2592	00:44:05	2645	00:00:53	53	0.0000	00:00:53
nopath	2	1	2	1	504	00:43:12	2592	00:44:07	2647	00:00:55	55	0.0000
nopath	3	6	13	15	667	00:43:15	2595	00:44:08	2648	00:00:53	53	0.0000
nopath	3	6	10	1	667	00:43:19	2599	00:44:10	2650	00:00:51	51	0.0000
nopath	2	4	5	1	708	00:43:14	2594	00:44:19	2659	00:01:05	65	0.0000
nopath	5	1	5	1	785	00:43:18	2598	00:44:26	2666	00:01:08	68	0.0000
nopath	5	6	9	1	380	00:43:47	2627	00:44:32	2672	00:00:45	45	0.0000
nopath	3	2	5	1	679	00:43:36	2616	00:44:35	2675	00:00:59	59	0.0000
nopath	1	4	12	14	792	00:43:42	2622	00:44:41	2681	00:00:59	59	0.0000
nopath	5	1	3	1	785	00:43:33	2613	00:44:55	2695	00:01:22	82	0.0000
nopath	5	1	3	1	785	00:43:43	2623	00:44:58	2698	00:01:15	75	0.0000
nopath	2	3	3	1	679	00:43:55	2635	00:45:02	2702	00:01:07	67	0.0000	00:01:01
nopath	4	7	3	1	331	00:44:17	2657	00:45:05	2705	00:00:48	48	0.0000
nopath	3	6	10	1	667	00:44:12	2652	00:45:15	2715	00:01:03	63	0.0000
nopath	6	2	3	1	748	00:44:02	2642	00:45:25	2725	00:01:23	83	0.0000
nopath	3	4	3	1	375	00:45:11	2711	00:45:43	2743	00:00:32	32	0.0000
nopath	5	3	10	1	621	00:44:43	2683	00:45:44	2744	00:01:01	61	0.0000
nopath	4	1	12	14	792	00:44:24	2664	00:45:45	2745	00:01:21	81	0.0000
nopath	2	6	3	1	748	00:44:33	2673	00:45:46	2746	00:01:13	73	0.0000
nopath	6	1	5	1	832	00:44:40	2680	00:45:51	2751	00:01:11	71	0.0000
nopath	2	3	3	1	679	00:44:25	2665	00:45:52	2752	00:01:27	87	0.0000
nopath	1	7	3	1	542	00:44:52	2692	00:45:54	2754	00:01:02	62	0.0000
nopath	2	4	3	1	708	00:44:35	2675	00:45:56	2756	00:01:21	81	0.0000
nopath	3	5	3	1	621	00:44:50	2690	00:45:59	2759	00:01:09	69	0.0000
nopath	3	6	13	15	667	00:44:37	2677	00:46:00	2760	00:01:23	83	0.0000	00:01:02
nopath	3	6	9	1	667	00:44:56	2696	00:46:02	2762	00:01:06	66	0.0000
nopath	1	2	6	1	504	00:45:19	2719	00:46:05	2765	00:00:46	46	0.0000
nopath	5	1	12	14	785	00:45:03	2703	00:46:05	2765	00:01:02	62	0.0000
nopath	3	6	13	15	667	00:45:05	2705	00:46:06	2766	00:01:01	61	0.0000
nopath	6	5	5	1	380	00:45:13	2713	00:46:08	2768	00:00:55	55	0.0000
nopath	1	3	10	1	763	00:45:00	2700	00:46:09	2769	00:01:09	69	0.0000
nopath	1	3	3	1	763	00:45:09	2709	00:46:12	2772	00:01:03	63	0.0000
nopath	6	3	9	1	667	00:45:18	2718	00:46:27	2787	00:01:09	69	0.0000
nopath	6	1	12	14	832	00:45:37	2737	00:46:43	2803	00:01:06	66	0.0000
nopath	1	3	3	1	763	00:45:44	2744	00:46:43	2803	00:00:59	59	0.0000
nopath	3	6	3	1	667	00:45:37	2737	00:46:45	2805	00:01:08	68	0.0000
nopath	3	6	5	1	667	00:45:40	2740	00:46:47	2807	00:01:07	67	0.0000
nopath	4	2	3	1	708	00:46:03	2763	00:47:07	2827	00:01:04	64	0.0000	00:01:05
nopath	6	3	12	14	667	00:46:24	2784	00:47:16	2836	00:00:52	52	0.0000
nopath	3	6	3	1	667	00:46:12	2772	00:47:16	2836	00:01:04	64	0.0000
nopath	3	6	10	1	667	00:46:26	2786	00:47:19	2839	00:00:53	53	0.0000
nopath	6	2	3	1	748	00:46:18	2778	00:47:20	2840	00:01:02	62	0.0000
nopath	5	1	2	1	785	00:45:19	2719	00:47:21	2841	00:02:02	122	0.0000
nopath	1	2	3	1	504	00:46:10	2770	00:47:24	2844	00:01:14	74	0.0000
nopath	5	1	12	14	785	00:45:51	2751	00:47:24	2844	00:01:33	93	0.0000
nopath	2	4	12	14	708	00:46:08	2768	00:47:26	2846	00:01:18	78	0.0000
nopath	2	4	5	1	708	00:46:10	2770	00:47:27	2847	00:01:17	77	0.0000
nopath	3	6	3	1	667	00:46:39	2799	00:47:28	2848	00:00:49	49	0.0000
nopath	2	3	3	1	679	00:46:26	2786	00:47:28	2848	00:01:02	62	0.0000
nopath	2	4	9	1	708	00:46:27	2787	00:47:32	2852	00:01:05	65	0.0000
nopath	4	3	13	15	375	00:46:55	2815	00:47:36	2856	00:00:41	41	0.0000
nopath	1	3	12	14	763	00:46:22	2782	00:47:44	2864	00:01:22	82	0.0000
nopath	6	7	12	14	624	00:46:44	2804	00:47:58	2878	00:01:14	74	0.0000
nopath	4	2	12	14	708	00:46:59	2819	00:47:59	2879	00:01:00	60	0.0000
nopath	3	7	9	1	302	00:47:30	2850	00:48:05	2885	00:00:35	35	0.0000	00:00:41
nopath	1	3	3	1	763	00:46:53	2813	00:48:12	2892	00:01:19	79	0.0000
nopath	2	3	5	1	679	00:47:14	2834	00:48:15	2895	00:01:01	61	0.0000
nopath	3	6	12	14	667	00:46:55	2815	00:48:17	2897	00:01:22	82	0.0000
nopath	5	2	6	1	701	00:47:31	2851	00:48:30	2910	00:00:59	59	0.0000
nopath	5	7	6	1	577	00:47:35	2855	00:48:37	2917	00:01:02	62	0.0000
nopath	1	4	5	1	792	00:47:43	2863	00:48:55	2935	00:01:12	72	0.0000
nopath	3	6	3	1	667	00:47:55	2875	00:48:55	2935	00:01:00	60	0.0000
nopath	4	1	3	1	792	00:47:37	2857	00:48:57	2937	00:01:20	80	0.0000
nopath	3	6	12	14	667	00:48:03	2883	00:48:59	2939	00:00:56	56	0.0000
nopath	3	2	6	1	679	00:47:56	2876	00:49:03	2943	00:01:07	67	0.0000	00:01:10
nopath	3	6	12	14	667	00:48:09	2889	00:49:03	2943	00:00:54	54	0.0000
nopath	5	3	12	14	621	00:47:53	2873	00:49:04	2944	00:01:11	71	0.0000
nopath	3	6	12	14	667	00:48:10	2890	00:49:05	2945	00:00:55	55	0.0000
nopath	5	4	5	1	650	00:48:07	2887	00:49:08	2948	00:01:01	61	0.0000
nopath	2	3	6	1	679	00:47:51	2871	00:49:12	2952	00:01:21	81	0.0000
nopath	2	3	3	1	679	00:48:05	2885	00:49:15	2955	00:01:10	70	0.0000
nopath	4	5	12	14	650	00:47:55	2875	00:49:17	2957	00:01:22	82	0.0000
nopath	6	2	3	1	748	00:48:11	2891	00:49:18	2958	00:01:07	67	0.0000
nopath	5	1	5	1	785	00:48:16	2896	00:49:21	2961	00:01:05	65	0.0000
nopath	1	2	3	1	504	00:48:35	2915	00:49:22	2962	00:00:47	47	0.0000
nopath	5	3	10	1	621	00:48:46	2926	00:49:45	2985	00:00:59	59	0.0000
nopath	3	6	12	14	667	00:48:55	2935	00:49:47	2987	00:00:52	52	0.0000
nopath	2	1	12	14	504	00:49:11	2951	00:49:59	2999	00:00:48	48	0.0000
nopath	2	1	9	1	504	00:49:12	2952	00:50:03	3003	00:00:51	51	0.0000	00:00:51
nopath	2	3	9	1	679	00:48:59	2939	00:50:04	3004	00:01:05	65	0.0000
nopath	2	4	12	14	708	00:48:53	2933	00:50:06	3006	00:01:13	73	0.0000
nopath	2	1	3	1	504	00:49:17	2957	00:50:06	3006	00:00:49	49	0.0000
nopath	2	3	12	14	679	00:49:07	2947	00:50:07	3007	00:01:00	60	0.0000
nopath	2	3	9	1	679	00:49:08	2948	00:50:09	3009	00:01:01	61	0.0000
nopath	6	1	5	1	832	00:48:49	2929	00:50:11	3011	00:01:22	82	0.0000
nopath	3	6	10	1	667	00:49:23	2963	00:50:14	3014	00:00:51	51	0.0000
nopath	2	3	9	1	679	00:49:15	2955	00:50:15	3015	00:01:00	60	0.0000
nopath	3	2	6	1	679	00:49:12	2952	00:50:15	3015	00:01:03	63	0.0000
nopath	3	6	3	1	667	00:49:28	2968	00:50:18	3018	00:00:50	50	0.0000
nopath	6	4	5	1	696	00:49:19	2959	00:50:35	3035	00:01:16	76	0.0000
nopath	3	5	12	14	621	00:49:40	2980	00:50:47	3047	00:01:07	67	0.0000
nopath	1	2	9	1	504	00:50:06	3006	00:50:52	3052	00:00:46	46	0.0000
nopath	6	1	12	14	832	00:49:49	2989	00:50:52	3052	00:01:03	63	0.0000
nopath	2	4	3	1	708	00:49:38	2978	00:50:55	3055	00:01:17	77	0.0000
nopath	2	4	10	1	708	00:50:02	3002	00:50:57	3057	00:00:55	55	0.0000
nopath	2	3	5	1	679	00:50:04	3004	00:50:58	3058	00:00:54	54	0.0000
nopath	2	3	5	1	679	00:50:05	3005	00:51:01	3061	00:00:56	56	0.0000	00:01:05
nopath	3	6	3	1	667	00:50:01	3001	00:51:06	3066	00:01:05	65	0.0000
nopath	3	6	12	14	667	00:50:11	3011	00:51:08	3068	00:00:57	57	0.0000
nopath	3	6	6	1	667	00:50:12	3012	00:51:10	3070	00:00:58	58	0.0000
nopath	3	6	9	1	667	00:50:13	3013	00:51:12	3072	00:00:59	59	0.0000
nopath	3	5	13	15	621	00:50:14	3014	00:51:16	3076	00:01:02	62	0.0000
nopath	5	1	2	1	785	00:50:13	3013	00:51:31	3091	00:01:18	78	0.0000
nopath	3	6	9	1	667	00:50:42	3042	00:51:35	3095	00:00:53	53	0.0000
nopath	6	1	9	1	832	00:50:34	3034	00:51:37	3097	00:01:03	63	0.0000
nopath	1	2	12	14	504	00:50:41	3041	00:51:37	3097	00:00:56	56	0.0000
nopath	2	3	3	1	679	00:50:40	3040	00:51:54	3114	00:01:14	74	0.0000
nopath	2	4	12	14	708	00:50:35	3035	00:51:56	3116	00:01:21	81	0.0000
nopath	4	7	3	1	331	00:51:17	3077	00:51:58	3118	00:00:41	41	0.0000
nopath	5	1	13	15	785	00:50:38	3038	00:52:00	3120	00:01:22	82	0.0000	00:01:18
nopath	1	2	13	15	504	00:51:02	3062	00:52:04	3124	00:01:02	62	0.0000
nopath	3	6	5	1	667	00:51:10	3070	00:52:04	3124	00:00:54	54	0.0000
nopath	3	6	4	1	667	00:51:12	3072	00:52:06	3126	00:00:54	54	0.0000
nopath	3	2	3	1	679	00:51:00	3060	00:52:15	3135	00:01:15	75	0.0000
nopath	3	2	9	1	679	00:51:01	3061	00:52:17	3137	00:01:16	76	0.0000
nopath	5	4	5	1	650	00:51:11	3071	00:52:25	3145	00:01:14	74	0.0000
nopath	2	6	12	14	748	00:51:06	3066	00:52:27	3147	00:01:21	81	0.0000
nopath	2	1	12	14	504	00:51:30	3090	00:52:28	3148	00:00:58	58	0.0000
nopath	1	3	5	1	763	00:51:09	3069	00:52:34	3154	00:01:25	85	0.0000
nopath	1	4	5	1	792	00:51:06	3066	00:52:35	3155	00:01:29	89	0.0000
nopath	3	6	5	1	667	00:51:20	3080	00:52:36	3156	00:01:16	76	0.0000
nopath	2	1	13	15	504	00:51:42	3102	00:52:37	3157	00:00:55	55	0.0000
nopath	1	3	12	14	763	00:51:14	3074	00:52:37	3157	00:01:23	83	0.0000
nopath	3	6	12	14	667	00:51:33	3093	00:52:38	3158	00:01:05	65	0.0000
nopath	3	1	5	1	763	00:51:04	3064	00:52:39	3159	00:01:35	95	0.0000
nopath	3	6	9	1	667	00:51:37	3097	00:52:41	3161	00:01:04	64	0.0000
nopath	2	3	12	14	679	00:51:39	3099	00:52:41	3161	00:01:02	62	0.0000
nopath	3	6	9	1	667	00:51:43	3103	00:52:43	3163	00:01:00	60	0.0000
nopath	3	6	6	1	667	00:51:47	3107	00:52:45	3165	00:00:58	58	0.0000
nopath	4	1	12	14	792	00:51:02	3062	00:52:45	3165	00:01:43	103	0.0000
nopath	3	6	9	1	667	00:51:51	3111	00:52:47	3167	00:00:56	56	0.0000
nopath	2	7	7	1	458	00:52:06	3126	00:52:48	3168	00:00:42	42	0.0000
nopath	5	3	12	14	621	00:51:29	3089	00:52:54	3174	00:01:25	85	0.0000
nopath	3	4	12	14	375	00:52:31	3151	00:53:04	3184	00:00:33	33	0.0000	00:00:33
nopath	1	3	3	1	763	00:52:04	3124	00:53:14	3194	00:01:10	70	0.0000
nopath	2	4	3	1	708	00:51:47	3107	00:53:15	3195	00:01:28	88	0.0000
nopath	1	3	5	1	763	00:52:07	3127	00:53:17	3197	00:01:10	70	0.0000
nopath	3	5	5	1	621	00:52:35	3155	00:53:24	3204	00:00:49	49	0.0000
nopath	6	2	12	14	748	00:52:13	3133	00:53:26	3206	00:01:13	73	0.0000
nopath	2	4	13	15	708	00:52:20	3140	00:53:30	3210	00:01:10	70	0.0000
nopath	2	4	9	1	708	00:52:30	3150	00:53:32	3212	00:01:02	62	0.0000
nopath	5	2	5	1	701	00:52:32	3152	00:53:33	3213	00:01:01	61	0.0000
nopath	5	1	9	1	785	00:51:34	3094	00:53:33	3213	00:01:59	119	0.0000
nopath	2	3	9	1	679	00:52:38	3158	00:53:33	3213	00:00:55	55	0.0000
nopath	5	1	5	1	785	00:52:03	3123	00:53:35	3215	00:01:32	92	0.0000
nopath	5	1	12	14	785	00:52:04	3124	00:53:37	3217	00:01:33	93	0.0000
nopath	5	1	5	1	785	00:52:33	3153	00:53:40	3220	00:01:07	67	0.0000
nopath	6	1	9	1	832	00:52:37	3157	00:53:45	3225	00:01:08	68	0.0000
nopath	6	3	9	1	667	00:52:57	3177	00:53:46	3226	00:00:49	49	0.0000
nopath	6	1	6	1	832	00:52:44	3164	00:53:47	3227	00:01:03	63	0.0000
nopath	4	2	13	15	708	00:52:59	3179	00:53:55	3235	00:00:56	56	0.0000
nopath	3	7	3	1	302	00:53:36	3216	00:54:07	3247	00:00:31	31	0.0000	00:00:31
nopath	1	6	10	1	832	00:52:39	3159	00:54:16	3256	00:01:37	97	0.0000
nopath	2	4	5	1	708	00:53:03	3183	00:54:16	3256	00:01:13	73	0.0000
nopath	3	2	9	1	679	00:52:40	3160	00:54:25	3265	00:01:45	105	0.0000
nopath	2	1	7	1	504	00:53:43	3223	00:54:37	3277	00:00:54	54	0.0000
nopath	6	7	3	1	624	00:53:31	3211	00:54:37	3277	00:01:06	66	0.0000
nopath	4	1	9	1	792	00:53:33	3213	00:54:45	3285	00:01:12	72	0.0000
nopath	3	6	12	14	667	00:53:32	3212	00:54:47	3287	00:01:15	75	0.0000
nopath	2	3	12	14	679	00:53:49	3229	00:54:49	3289	00:01:00	60	0.0000
nopath	1	2	2	1	504	00:53:32	3212	00:54:51	3291	00:01:19	79	0.0000
nopath	2	4	12	14	708	00:53:54	3234	00:54:52	3292	00:00:58	58	0.0000
nopath	5	3	10	1	621	00:53:30	3210	00:55:03	3303	00:01:33	93	0.0000	00:01:09
nopath	5	6	2	1	380	00:54:13	3253	00:55:07	3307	00:00:54	54	0.0000
nopath	5	3	10	1	621	00:54:03	3243	00:55:08	3308	00:01:05	65	0.0000
nopath	6	2	3	1	748	00:54:11	3251	00:55:11	3311	00:01:00	60	0.0000
nopath	5	7	12	14	577	00:53:51	3231	00:55:11	3311	00:01:20	80	0.0000
nopath	1	7	3	1	542	00:54:26	3266	00:55:13	3313	00:00:47	47	0.0000
nopath	6	1	12	14	832	00:54:08	3248	00:55:14	3314	00:01:06	66	0.0000
nopath	1	5	3	1	785	00:54:02	3242	00:55:23	3323	00:01:21	81	0.0000
nopath	1	3	2	1	763	00:53:55	3235	00:55:25	3325	00:01:30	90	0.0000
nopath	1	3	5	1	763	00:54:03	3243	00:55:27	3327	00:01:24	84	0.0000
nopath	1	4	13	15	792	00:53:52	3232	00:55:28	3328	00:01:36	96	0.0000
nopath	1	3	12	14	763	00:54:29	3269	00:55:31	3331	00:01:02	62	0.0000
nopath	3	6	12	14	667	00:54:19	3259	00:55:37	3337	00:01:18	78	0.0000
nopath	3	6	12	14	667	00:54:21	3261	00:55:39	3339	00:01:18	78	0.0000
nopath	3	6	12	14	667	00:54:23	3263	00:55:42	3342	00:01:19	79	0.0000
nopath	3	6	9	1	667	00:54:25	3265	00:55:43	3343	00:01:18	78	0.0000
nopath	6	2	10	1	748	00:54:47	3287	00:55:45	3345	00:00:58	58	0.0000
nopath	3	6	6	1	667	00:54:37	3277	00:55:45	3345	00:01:08	68	0.0000
nopath	4	6	13	15	696	00:54:26	3266	00:55:50	3350	00:01:24	84	0.0000
nopath	1	2	3	1	504	00:54:43	3283	00:55:51	3351	00:01:08	68	0.0000
nopath	2	3	3	1	679	00:54:17	3257	00:55:52	3352	00:01:35	95	0.0000
nopath	2	3	9	1	679	00:54:26	3266	00:55:54	3354	00:01:28	88	0.0000
nopath	2	3	3	1	679	00:54:49	3289	00:55:57	3357	00:01:08	68	0.0000
nopath	1	7	13	15	542	00:55:03	3303	00:55:58	3358	00:00:55	55	0.0000
nopath	6	2	12	14	748	00:55:02	3302	00:56:02	3362	00:01:00	60	0.0000	00:01:07
nopath	3	6	9	1	667	00:54:57	3297	00:56:06	3366	00:01:09	69	0.0000
nopath	3	6	12	14	667	00:55:01	3301	00:56:11	3371	00:01:10	70	0.0000
nopath	6	3	10	1	667	00:54:57	3297	00:56:13	3373	00:01:16	76	0.0000
nopath	4	2	5	1	708	00:54:51	3291	00:56:15	3375	00:01:24	84	0.0000
nopath	4	2	9	1	708	00:55:12	3312	00:56:18	3378	00:01:06	66	0.0000
nopath	6	3	13	15	667	00:55:28	3328	00:56:20	3380	00:00:52	52	0.0000
nopath	1	4	3	1	792	00:55:06	3306	00:56:35	3395	00:01:29	89	0.0000
nopath	3	6	5	1	667	00:55:26	3326	00:56:35	3395	00:01:09	69	0.0000
nopath	1	3	13	15	763	00:55:07	3307	00:56:36	3396	00:01:29	89	0.0000
nopath	1	3	13	15	763	00:55:16	3316	00:56:40	3400	00:01:24	84	0.0000
nopath	3	6	13	15	667	00:55:34	3334	00:56:41	3401	00:01:07	67	0.0000
nopath	3	6	5	1	667	00:55:39	3339	00:56:42	3402	00:01:03	63	0.0000
nopath	3	6	3	1	667	00:55:41	3341	00:56:44	3404	00:01:03	63	0.0000
nopath	2	3	13	15	679	00:55:36	3336	00:56:45	3405	00:01:09	69	0.0000
nopath	3	6	9	1	667	00:55:49	3349	00:56:46	3406	00:00:57	57	0.0000
nopath	2	4	12	14	708	00:55:44	3344	00:56:47	3407	00:01:03	63	0.0000
nopath	3	6	9	1	667	00:55:52	3352	00:56:48	3408	00:00:56	56	0.0000
nopath	2	3	5	1	679	00:55:44	3344	00:56:49	3409	00:01:05	65	0.0000
nopath	5	1	10	1	785	00:55:32	3332	00:56:51	3411	00:01:19	79	0.0000
nopath	2	3	12	14	679	00:55:46	3346	00:56:51	3411	00:01:05	65	0.0000
nopath	2	6	3	1	748	00:55:21	3321	00:56:56	3416	00:01:35	95	0.0000
nopath	4	1	10	1	792	00:55:58	3358	00:57:03	3423	00:01:05	65	0.0000	00:01:15
nopath	5	3	5	1	621	00:55:44	3344	00:57:05	3425	00:01:21	81	0.0000
nopath	6	3	10	1	667	00:55:49	3349	00:57:07	3427	00:01:18	78	0.0000
nopath	5	7	12	14	577	00:55:38	3338	00:57:08	3428	00:01:30	90	0.0000
nopath	6	1	13	15	832	00:56:03	3363	00:57:11	3431	00:01:08	68	0.0000
nopath	6	1	13	15	832	00:56:04	3364	00:57:15	3435	00:01:11	71	0.0000
nopath	3	4	3	1	375	00:56:50	3410	00:57:23	3443	00:00:33	33	0.0000
nopath	3	6	5	1	667	00:56:14	3374	00:57:26	3446	00:01:12	72	0.0000
nopath	1	3	12	14	763	00:55:39	3339	00:57:33	3453	00:01:54	114	0.0000
nopath	3	6	6	1	667	00:56:16	3376	00:57:34	3454	00:01:18	78	0.0000
nopath	4	7	3	1	331	00:56:38	3398	00:57:34	3454	00:00:56	56	0.0000
nopath	2	3	3	1	679	00:56:15	3375	00:57:35	3455	00:01:20	80	0.0000
nopath	3	6	5	1	667	00:56:21	3381	00:57:35	3455	00:01:14	74	0.0000
nopath	3	2	3	1	679	00:56:15	3375	00:57:36	3456	00:01:21	81	0.0000
nopath	1	3	3	1	763	00:56:25	3385	00:57:37	3457	00:01:12	72	0.0000
nopath	3	6	5	1	667	00:56:27	3387	00:57:38	3458	00:01:11	71	0.0000
nopath	2	1	12	14	504	00:56:39	3399	00:57:38	3458	00:00:59	59	0.0000
nopath	2	5	3	1	701	00:56:27	3387	00:57:43	3463	00:01:16	76	0.0000
nopath	6	2	9	1	748	00:56:39	3399	00:57:47	3467	00:01:08	68	0.0000
nopath	2	3	12	14	679	00:56:49	3409	00:57:49	3469	00:01:00	60	0.0000
nopath	5	1	5	1	785	00:56:25	3385	00:57:51	3471	00:01:26	86	0.0000
nopath	2	4	9	1	708	00:56:52	3412	00:57:53	3473	00:01:01	61	0.0000
nopath	2	4	7	1	708	00:57:03	3423	00:57:56	3476	00:00:53	53	0.0000
nopath	1	2	5	1	504	00:57:17	3437	00:58:02	3482	00:00:45	45	0.0000	00:00:53
nopath	1	2	3	1	504	00:57:28	3448	00:58:13	3493	00:00:45	45	0.0000
nopath	3	6	3	1	667	00:56:54	3414	00:58:16	3496	00:01:22	82	0.0000
nopath	5	2	3	1	701	00:57:02	3422	00:58:20	3500	00:01:18	78	0.0000
nopath	3	7	13	15	302	00:57:37	3457	00:58:22	3502	00:00:45	45	0.0000
nopath	1	3	13	15	763	00:56:41	3401	00:58:25	3505	00:01:44	104	0.0000
nopath	4	3	10	1	375	00:57:38	3458	00:58:27	3507	00:00:49	49	0.0000
nopath	5	1	3	1	785	00:57:12	3432	00:58:28	3508	00:01:16	76	0.0000
nopath	3	5	5	1	621	00:57:05	3425	00:58:30	3510	00:01:25	85	0.0000
nopath	5	1	10	1	785	00:57:26	3446	00:58:33	3513	00:01:07	67	0.0000
nopath	4	2	9	1	708	00:57:03	3423	00:58:35	3515	00:01:32	92	0.0000
nopath	2	7	6	1	458	00:57:22	3442	00:58:44	3524	00:01:22	82	0.0000
nopath	6	4	3	1	696	00:57:42	3462	00:58:46	3526	00:01:04	64	0.0000
nopath	3	6	9	1	667	00:57:55	3475	00:58:55	3535	00:01:00	60	0.0000
nopath	3	2	3	1	679	00:57:07	3427	00:58:57	3537	00:01:50	110	0.0000
nopath	3	6	5	1	667	00:58:05	3485	00:58:58	3538	00:00:53	53	0.0000
nopath	2	4	2	1	708	00:57:50	3470	00:58:59	3539	00:01:09	69	0.0000
nopath	2	1	3	1	504	00:58:08	3488	00:59:00	3540	00:00:52	52	0.0000	00:00:54
nopath	2	3	10	1	679	00:57:50	3470	00:59:01	3541	00:01:11	71	0.0000
nopath	3	5	12	14	621	00:58:11	3491	00:59:02	3542	00:00:51	51	0.0000
nopath	3	1	2	1	763	00:57:04	3424	00:59:02	3542	00:01:58	118	0.0000
nopath	6	5	5	1	380	00:58:23	3503	00:59:05	3545	00:00:42	42	0.0000
nopath	2	4	13	15	708	00:57:57	3477	00:59:05	3545	00:01:08	68	0.0000
nopath	2	4	9	1	708	00:58:02	3482	00:59:08	3548	00:01:06	66	0.0000
nopath	1	2	12	14	504	00:57:39	3459	00:59:10	3550	00:01:31	91	0.0000
nopath	2	3	10	1	679	00:58:09	3489	00:59:11	3551	00:01:02	62	0.0000
nopath	2	3	6	1	679	00:58:18	3498	00:59:13	3553	00:00:55	55	0.0000
nopath	1	2	12	14	504	00:58:21	3501	00:59:16	3556	00:00:55	55	0.0000
nopath	5	3	4	1	621	00:58:06	3486	00:59:23	3563	00:01:17	77	0.0000
nopath	6	2	13	15	748	00:57:35	3455	00:59:28	3568	00:01:53	113	0.0000
nopath	6	1	9	1	832	00:57:43	3463	00:59:34	3574	00:01:51	111	0.0000
nopath	1	2	10	1	504	00:58:52	3532	00:59:37	3577	00:00:45	45	0.0000
nopath	3	6	9	1	667	00:58:43	3523	00:59:46	3586	00:01:03	63	0.0000
nopath	3	6	13	15	667	00:58:50	3530	00:59:48	3588	00:00:58	58	0.0000
nopath	5	3	13	15	621	00:59:01	3541	00:59:52	3592	00:00:51	51	0.0000
nopath	2	1	3	1	504	00:58:33	3513	01:00:01	3601	00:01:28	88	0.0000	00:01:28
nopath	1	3	12	14	763	00:58:05	3485	01:00:03	3603	00:01:58	118	0.0000
nopath	3	6	10	1	667	00:59:12	3552	01:00:05	3605	00:00:53	53	0.0000
nopath	3	6	9	1	667	00:59:16	3556	01:00:07	3607	00:00:51	51	0.0000
nopath	2	3	13	15	679	00:58:30	3510	01:00:11	3611	00:01:41	101	0.0000
nopath	5	1	9	1	785	00:58:32	3512	01:00:11	3611	00:01:39	99	0.0000
nopath	3	6	5	1	667	00:59:20	3560	01:00:11	3611	00:00:51	51	0.0000
nopath	2	3	3	1	679	00:58:35	3515	01:00:13	3613	00:01:38	98	0.0000
nopath	5	1	12	14	785	00:58:56	3536	01:00:14	3614	00:01:18	78	0.0000
nopath	6	1	5	1	832	00:59:07	3547	01:00:19	3619	00:01:12	72	0.0000
nopath	1	5	3	1	785	00:58:26	3506	01:00:23	3623	00:01:57	117	0.0000
nopath	3	2	13	15	679	00:59:08	3548	01:00:29	3629	00:01:21	81	0.0000
nopath	3	2	4	1	679	00:59:24	3564	01:00:31	3631	00:01:07	67	0.0000
nopath	6	7	13	15	624	00:59:36	3576	01:00:38	3638	00:01:02	62	0.0000
nopath	5	6	12	14	380	00:59:46	3586	01:00:38	3638	00:00:52	52	0.0000
nopath	4	1	12	14	792	00:59:22	3562	01:00:44	3644	00:01:22	82	0.0000
nopath	1	3	12	14	763	00:59:19	3559	01:00:44	3644	00:01:25	85	0.0000
nopath	1	4	3	1	792	00:59:17	3557	01:00:45	3645	00:01:28	88	0.0000
nopath	2	4	3	1	708	00:59:47	3587	01:00:48	3648	00:01:01	61	0.0000
nopath	2	3	9	1	679	00:59:54	3594	01:00:49	3649	00:00:55	55	0.0000
nopath	2	3	5	1	679	01:00:02	3602	01:00:54	3654	00:00:52	52	0.0000
nopath	3	6	12	14	667	00:59:38	3578	01:00:57	3657	00:01:19	79	0.0000
nopath	3	6	4	1	667	00:59:54	3594	01:00:59	3659	00:01:05	65	0.0000
nopath	5	3	7	1	621	01:00:01	3601	01:01:15	3675	00:01:14	74	0.0000	00:01:09
nopath	5	3	6	1	621	01:00:04	3604	01:01:17	3677	00:01:13	73	0.0000
nopath	5	4	6	1	650	00:59:48	3588	01:01:17	3677	00:01:29	89	0.0000
nopath	5	1	10	1	785	01:00:01	3601	01:01:21	3681	00:01:20	80	0.0000
nopath	6	2	3	1	748	01:00:30	3630	01:01:26	3686	00:00:56	56	0.0000
nopath	3	6	13	15	667	01:00:19	3619	01:01:29	3689	00:01:10	70	0.0000
nopath	3	5	13	15	621	01:00:32	3632	01:01:33	3693	00:01:01	61	0.0000
nopath	3	6	9	1	667	01:00:42	3642	01:01:35	3695	00:00:53	53	0.0000
nopath	1	2	12	14	504	01:00:49	3649	01:01:35	3695	00:00:46	46	0.0000
nopath	1	2	3	1	504	01:00:57	3657	01:01:42	3702	00:00:45	45	0.0000
nopath	2	3	5	1	679	01:00:13	3613	01:01:44	3704	00:01:31	91	0.0000
nopath	3	6	13	15	667	01:00:50	3650	01:01:45	3705	00:00:55	55	0.0000
nopath	2	4	12	14	708	01:00:09	3609	01:01:46	3706	00:01:37	97	0.0000
nopath	1	3	9	1	763	01:00:07	3607	01:01:46	3706	00:01:39	99	0.0000
nopath	2	4	5	1	708	01:00:30	3630	01:01:50	3710	00:01:20	80	0.0000
nopath	2	3	5	1	679	01:00:33	3633	01:01:51	3711	00:01:18	78	0.0000
nopath	3	2	10	1	679	01:00:46	3646	01:01:55	3715	00:01:09	69	0.0000
nopath	1	3	13	15	763	01:00:50	3650	01:01:56	3716	00:01:06	66	0.0000
nopath	6	3	2	1	667	01:01:03	3663	01:02:03	3723	00:01:00	60	0.0000	00:01:00
nopath	2	1	10	1	504	01:01:27	3687	01:02:14	3734	00:00:47	47	0.0000
nopath	5	3	12	14	621	01:00:55	3655	01:02:15	3735	00:01:20	80	0.0000
nopath	6	7	13	15	624	01:01:11	3671	01:02:15	3735	00:01:04	64	0.0000
nopath	3	6	12	14	667	01:01:08	3668	01:02:17	3737	00:01:09	69	0.0000
nopath	3	1	13	15	763	01:00:50	3650	01:02:18	3738	00:01:28	88	0.0000
nopath	2	7	3	1	458	01:01:35	3695	01:02:18	3738	00:00:43	43	0.0000
nopath	5	3	5	1	621	01:01:14	3674	01:02:19	3739	00:01:05	65	0.0000
nopath	1	2	4	1	504	01:01:26	3686	01:02:19	3739	00:00:53	53	0.0000
nopath	3	6	3	1	667	01:01:16	3676	01:02:27	3747	00:01:11	71	0.0000
nopath	1	2	3	1	504	01:01:34	3694	01:02:27	3747	00:00:53	53	0.0000
nopath	1	3	12	14	763	01:01:04	3664	01:02:33	3753	00:01:29	89	0.0000
nopath	2	4	12	14	708	01:01:10	3670	01:02:37	3757	00:01:27	87	0.0000
nopath	3	6	13	15	667	01:01:25	3685	01:02:37	3757	00:01:12	72	0.0000
nopath	2	3	12	14	679	01:01:22	3682	01:02:37	3757	00:01:15	75	0.0000
nopath	4	7	2	1	331	01:02:09	3729	01:02:39	3759	00:00:30	30	0.0000
nopath	3	6	9	1	667	01:01:26	3686	01:02:40	3760	00:01:14	74	0.0000
nopath	4	2	5	1	708	01:01:14	3674	01:02:41	3761	00:01:27	87	0.0000
nopath	1	3	3	1	763	01:01:31	3691	01:02:41	3761	00:01:10	70	0.0000
nopath	3	5	5	1	621	01:01:26	3686	01:02:42	3762	00:01:16	76	0.0000
nopath	3	6	6	1	667	01:01:46	3706	01:02:44	3764	00:00:58	58	0.0000
nopath	1	3	3	1	763	01:01:42	3702	01:02:46	3766	00:01:04	64	0.0000
nopath	1	3	3	1	763	01:01:47	3707	01:02:49	3769	00:01:02	62	0.0000
nopath	2	1	10	1	504	01:01:58	3718	01:02:52	3772	00:00:54	54	0.0000
nopath	1	4	3	1	792	01:01:49	3709	01:02:52	3772	00:01:03	63	0.0000
nopath	1	5	3	1	785	01:01:28	3688	01:02:53	3773	00:01:25	85	0.0000
nopath	4	1	5	1	792	01:00:28	3628	01:02:53	3773	00:02:25	145	0.0000
nopath	4	1	10	1	792	01:01:18	3678	01:02:54	3774	00:01:36	96	0.0000
nopath	6	2	3	1	748	01:00:59	3659	01:02:55	3775	00:01:56	116	0.0000
nopath	6	1	10	1	832	01:01:27	3687	01:03:03	3783	00:01:36	96	0.0000	00:01:12
nopath	6	1	6	1	832	01:01:36	3696	01:03:05	3785	00:01:29	89	0.0000
nopath	5	6	13	15	380	01:02:25	3745	01:03:15	3795	00:00:50	50	0.0000
nopath	5	6	13	15	380	01:02:36	3756	01:03:21	3801	00:00:45	45	0.0000
nopath	2	7	10	1	458	01:02:26	3746	01:03:28	3808	00:01:02	62	0.0000
nopath	3	6	9	1	667	01:02:02	3722	01:03:28	3808	00:01:26	86	0.0000
nopath	3	2	3	1	679	01:02:01	3721	01:03:30	3810	00:01:29	89	0.0000
nopath	3	6	3	1	667	01:02:19	3739	01:03:30	3810	00:01:11	71	0.0000
nopath	5	4	3	1	650	01:01:51	3711	01:03:30	3810	00:01:39	99	0.0000
nopath	2	1	3	1	504	01:02:33	3753	01:03:31	3811	00:00:58	58	0.0000
nopath	3	6	3	1	667	01:02:25	3745	01:03:32	3812	00:01:07	67	0.0000
nopath	2	3	3	1	679	01:01:49	3709	01:03:32	3812	00:01:43	103	0.0000
nopath	3	6	5	1	667	01:02:36	3756	01:03:35	3815	00:00:59	59	0.0000
nopath	2	3	5	1	679	01:01:57	3717	01:03:35	3815	00:01:38	98	0.0000
nopath	2	3	5	1	679	01:02:18	3738	01:03:37	3817	00:01:19	79	0.0000
nopath	3	6	3	1	667	01:02:46	3766	01:03:37	3817	00:00:51	51	0.0000
nopath	3	6	2	1	667	01:02:49	3769	01:03:40	3820	00:00:51	51	0.0000
nopath	1	4	5	1	792	01:02:10	3730	01:03:41	3821	00:01:31	91	0.0000
nopath	1	3	9	1	763	01:02:26	3746	01:03:42	3822	00:01:16	76	0.0000
nopath	1	4	9	1	792	01:02:27	3747	01:03:45	3825	00:01:18	78	0.0000
nopath	2	4	3	1	708	01:02:31	3751	01:03:47	3827	00:01:16	76	0.0000
nopath	2	3	3	1	679	01:02:47	3767	01:03:48	3828	00:01:01	61	0.0000
nopath	3	2	12	14	679	01:02:57	3777	01:03:50	3830	00:00:53	53	0.0000
nopath	2	4	12	14	708	01:02:50	3770	01:03:52	3832	00:01:02	62	0.0000
nopath	4	7	13	15	331	01:03:18	3798	01:03:52	3832	00:00:34	34	0.0000
nopath	2	4	3	1	708	01:03:00	3780	01:03:54	3834	00:00:54	54	0.0000
nopath	6	2	5	1	748	01:02:33	3753	01:04:00	3840	00:01:27	87	0.0000	00:01:28
nopath	5	1	12	14	785	01:01:49	3709	01:04:02	3842	00:02:13	133	0.0000
nopath	5	1	5	1	785	01:02:26	3746	01:04:04	3844	00:01:38	98	0.0000
nopath	6	3	13	15	667	01:03:03	3783	01:04:06	3846	00:01:03	63	0.0000
nopath	1	7	3	1	542	01:03:24	3804	01:04:10	3850	00:00:46	46	0.0000
nopath	6	1	9	1	832	01:03:07	3787	01:04:14	3854	00:01:07	67	0.0000
nopath	5	1	5	1	785	01:02:58	3778	01:04:26	3866	00:01:28	88	0.0000
nopath	5	1	10	1	785	01:03:01	3781	01:04:28	3868	00:01:27	87	0.0000
nopath	1	2	12	14	504	01:03:37	3817	01:04:32	3872	00:00:55	55	0.0000
nopath	5	1	5	1	785	01:03:31	3811	01:04:33	3873	00:01:02	62	0.0000
nopath	3	6	13	15	667	01:03:18	3798	01:04:40	3880	00:01:22	82	0.0000
nopath	1	2	3	1	504	01:03:38	3818	01:04:40	3880	00:01:02	62	0.0000
nopath	5	1	9	1	785	01:03:40	3820	01:04:41	3881	00:01:01	61	0.0000
nopath	3	6	12	14	667	01:03:20	3800	01:04:41	3881	00:01:21	81	0.0000
nopath	3	7	13	15	302	01:04:10	3850	01:04:43	3883	00:00:33	33	0.0000
nopath	3	6	6	1	667	01:03:24	3804	01:04:43	3883	00:01:19	79	0.0000
nopath	2	3	9	1	679	01:03:14	3794	01:04:45	3885	00:01:31	91	0.0000
nopath	3	6	13	15	667	01:03:29	3809	01:04:45	3885	00:01:16	76	0.0000
nopath	3	6	6	1	667	01:03:42	3822	01:04:47	3887	00:01:05	65	0.0000
nopath	2	3	5	1	679	01:03:17	3797	01:04:47	3887	00:01:30	90	0.0000
nopath	2	4	13	15	708	01:03:05	3785	01:04:48	3888	00:01:43	103	0.0000
nopath	3	6	12	14	667	01:03:49	3829	01:04:49	3889	00:01:00	60	0.0000
nopath	1	3	12	14	763	01:03:11	3791	01:04:50	3890	00:01:39	99	0.0000
nopath	3	6	12	14	667	01:03:55	3835	01:04:51	3891	00:00:56	56	0.0000
nopath	3	6	5	1	667	01:03:57	3837	01:04:53	3893	00:00:56	56	0.0000
nopath	3	6	3	1	667	01:04:02	3842	01:04:55	3895	00:00:53	53	0.0000
nopath	1	7	9	1	542	01:03:49	3829	01:04:56	3896	00:01:07	67	0.0000
nopath	1	3	12	14	763	01:03:40	3820	01:05:06	3906	00:01:26	86	0.0000	00:01:18
nopath	2	3	12	14	679	01:03:20	3800	01:05:17	3917	00:01:57	117	0.0000
nopath	2	1	12	14	504	01:04:13	3853	01:05:19	3919	00:01:06	66	0.0000
nopath	2	4	8	1	708	01:03:32	3812	01:05:21	3921	00:01:49	109	0.0000
nopath	4	1	6	1	792	01:04:19	3859	01:05:23	3923	00:01:04	64	0.0000
nopath	2	3	13	15	679	01:03:38	3818	01:05:25	3925	00:01:47	107	0.0000
nopath	6	2	3	1	748	01:04:25	3865	01:05:33	3933	00:01:08	68	0.0000
nopath	5	1	13	15	785	01:03:46	3826	01:05:35	3935	00:01:49	109	0.0000
nopath	5	2	9	1	701	01:04:09	3849	01:05:35	3935	00:01:26	86	0.0000
nopath	6	1	12	14	832	01:03:33	3813	01:05:36	3936	00:02:03	123	0.0000
nopath	6	5	3	1	380	01:04:54	3894	01:05:37	3937	00:00:43	43	0.0000
nopath	6	1	10	1	832	01:03:47	3827	01:05:39	3939	00:01:52	112	0.0000
nopath	1	2	9	1	504	01:04:31	3871	01:05:39	3939	00:01:08	68	0.0000
nopath	3	4	5	1	375	01:04:48	3888	01:05:46	3946	00:00:58	58	0.0000
nopath	5	7	3	1	577	01:04:50	3890	01:05:49	3949	00:00:59	59	0.0000
nopath	4	2	9	1	708	01:04:35	3875	01:05:55	3955	00:01:20	80	0.0000
nopath	6	3	5	1	667	01:05:02	3902	01:05:56	3956	00:00:54	54	0.0000
nopath	3	5	5	1	621	01:04:34	3874	01:05:59	3959	00:01:25	85	0.0000
nopath	3	6	3	1	667	01:04:37	3877	01:06:01	3961	00:01:24	84	0.0000	00:01:04
nopath	3	6	3	1	667	01:04:38	3878	01:06:03	3963	00:01:25	85	0.0000
nopath	6	7	8	1	624	01:05:07	3907	01:06:04	3964	00:00:57	57	0.0000
nopath	3	1	5	1	763	01:04:28	3868	01:06:10	3970	00:01:42	102	0.0000
nopath	6	4	12	14	696	01:05:15	3915	01:06:10	3970	00:00:55	55	0.0000
nopath	3	6	9	1	667	01:04:54	3894	01:06:12	3972	00:01:18	78	0.0000
nopath	3	6	10	1	667	01:05:00	3900	01:06:14	3974	00:01:14	74	0.0000
nopath	2	3	10	1	679	01:04:17	3857	01:06:14	3974	00:01:57	117	0.0000
nopath	2	4	6	1	708	01:03:52	3832	01:06:15	3975	00:02:23	143	0.0000
nopath	6	2	6	1	748	01:05:09	3909	01:06:15	3975	00:01:06	66	0.0000
nopath	3	6	5	1	667	01:05:09	3909	01:06:16	3976	00:01:07	67	0.0000
nopath	1	3	10	1	763	01:04:50	3890	01:06:16	3976	00:01:26	86	0.0000
nopath	3	6	6	1	667	01:05:12	3912	01:06:18	3978	00:01:06	66	0.0000
nopath	3	6	9	1	667	01:05:25	3925	01:06:20	3980	00:00:55	55	0.0000
nopath	6	2	5	1	748	01:05:23	3923	01:06:20	3980	00:00:57	57	0.0000
nopath	2	3	12	14	679	01:05:07	3907	01:06:20	3980	00:01:13	73	0.0000
nopath	3	6	7	1	667	01:05:27	3927	01:06:22	3982	00:00:55	55	0.0000
nopath	2	4	12	14	708	01:05:12	3912	01:06:23	3983	00:01:11	71	0.0000
nopath	2	4	5	1	708	01:05:15	3915	01:06:25	3985	00:01:10	70	0.0000
nopath	4	3	12	14	375	01:05:04	3904	01:06:28	3988	00:01:24	84	0.0000
nopath	3	2	3	1	679	01:04:48	3888	01:06:35	3995	00:01:47	107	0.0000
nopath	2	1	3	1	504	01:05:49	3949	01:06:50	4010	00:01:01	61	0.0000
nopath	4	2	6	1	708	01:05:38	3938	01:06:53	4013	00:01:15	75	0.0000
nopath	5	7	3	1	577	01:05:11	3911	01:06:59	4019	00:01:48	108	0.0000
nopath	4	1	5	1	792	01:05:46	3946	01:07:05	4025	00:01:19	79	0.0000	00:01:33
nopath	3	6	5	1	667	01:05:49	3949	01:07:05	4025	00:01:16	76	0.0000
nopath	2	4	12	14	708	01:05:46	3946	01:07:06	4026	00:01:20	80	0.0000
nopath	3	6	5	1	667	01:05:52	3952	01:07:08	4028	00:01:16	76	0.0000
nopath	6	2	13	15	748	01:05:43	3943	01:07:08	4028	00:01:25	85	0.0000
nopath	3	6	6	1	667	01:06:06	3966	01:07:10	4030	00:01:04	64	0.0000
nopath	5	1	3	1	785	01:05:39	3939	01:07:14	4034	00:01:35	95	0.0000
nopath	6	1	3	1	832	01:06:21	3981	01:07:25	4045	00:01:04	64	0.0000
nopath	2	4	13	15	708	01:06:19	3979	01:07:28	4048	00:01:09	69	0.0000
nopath	1	2	9	1	504	01:06:51	4011	01:07:36	4056	00:00:45	45	0.0000
nopath	1	5	3	1	785	01:06:17	3977	01:07:36	4056	00:01:19	79	0.0000
nopath	2	6	12	14	748	01:06:13	3973	01:07:37	4057	00:01:24	84	0.0000
nopath	4	7	5	1	331	01:07:12	4032	01:07:44	4064	00:00:32	32	0.0000
nopath	1	4	3	1	792	01:06:41	4001	01:07:44	4064	00:01:03	63	0.0000
nopath	1	3	5	1	763	01:06:41	4001	01:07:44	4064	00:01:03	63	0.0000
nopath	3	2	9	1	679	01:06:07	3967	01:07:45	4065	00:01:38	98	0.0000
nopath	3	6	3	1	667	01:06:39	3999	01:07:46	4066	00:01:07	67	0.0000
nopath	3	6	6	1	667	01:06:47	4007	01:07:48	4068	00:01:01	61	0.0000
nopath	3	4	5	1	375	01:07:13	4033	01:07:56	4076	00:00:43	43	0.0000
nopath	3	1	7	1	763	01:06:26	3986	01:07:56	4076	00:01:30	90	0.0000
nopath	5	3	5	1	621	01:06:44	4004	01:07:58	4078	00:01:14	74	0.0000
nopath	5	4	5	1	650	01:06:31	3991	01:07:59	4079	00:01:28	88	0.0000
nopath	1	4	9	1	792	01:06:53	4013	01:08:05	4085	00:01:12	72	0.0000	00:01:13
nopath	2	4	3	1	708	01:06:44	4004	01:08:08	4088	00:01:24	84	0.0000
nopath	6	1	9	1	832	01:07:08	4028	01:08:16	4096	00:01:08	68	0.0000
nopath	2	3	3	1	679	01:07:24	4044	01:08:17	4097	00:00:53	53	0.0000
nopath	5	1	3	1	785	01:07:11	4031	01:08:26	4106	00:01:15	75	0.0000
nopath	3	6	9	1	667	01:07:04	4024	01:08:26	4106	00:01:22	82	0.0000
nopath	1	3	13	15	763	01:07:22	4042	01:08:28	4108	00:01:06	66	0.0000
nopath	3	6	3	1	667	01:07:30	4050	01:08:28	4108	00:00:58	58	0.0000
nopath	1	3	5	1	763	01:07:27	4047	01:08:30	4110	00:01:03	63	0.0000
nopath	5	1	13	15	785	01:07:18	4038	01:08:33	4113	00:01:15	75	0.0000
nopath	5	1	7	1	785	01:07:19	4039	01:08:35	4115	00:01:16	76	0.0000
nopath	1	6	3	1	832	01:06:49	4009	01:08:36	4116	00:01:47	107	0.0000
nopath	5	1	6	1	785	01:07:41	4061	01:08:42	4122	00:01:01	61	0.0000
nopath	1	2	12	14	504	01:07:36	4056	01:08:42	4122	00:01:06	66	0.0000
nopath	6	3	3	1	667	01:06:56	4016	01:08:43	4123	00:01:47	107	0.0000
nopath	5	3	12	14	621	01:07:12	4032	01:08:46	4126	00:01:34	94	0.0000
nopath	5	6	12	14	380	01:08:05	4085	01:08:47	4127	00:00:42	42	0.0000
nopath	1	2	9	1	504	01:08:00	4080	01:08:49	4129	00:00:49	49	0.0000
nopath	6	7	3	1	624	01:07:18	4038	01:08:53	4133	00:01:35	95	0.0000
nopath	4	2	12	14	708	01:07:59	4079	01:08:55	4135	00:00:56	56	0.0000
nopath	4	6	12	14	696	01:07:41	4061	01:08:57	4137	00:01:16	76	0.0000
nopath	1	3	12	14	763	01:07:44	4064	01:09:13	4153	00:01:29	89	0.0000	00:01:13
nopath	3	5	5	1	621	01:07:53	4073	01:09:15	4155	00:01:22	82	0.0000
nopath	2	4	5	1	708	01:07:57	4077	01:09:17	4157	00:01:20	80	0.0000
nopath	3	6	3	1	667	01:08:06	4086	01:09:18	4158	00:01:12	72	0.0000
nopath	3	2	7	1	679	01:07:55	4075	01:09:19	4159	00:01:24	84	0.0000
nopath	2	3	13	15	679	01:08:09	4089	01:09:22	4162	00:01:13	73	0.0000
nopath	3	6	12	14	667	01:08:13	4093	01:09:22	4162	00:01:09	69	0.0000
nopath	3	6	6	1	667	01:08:14	4094	01:09:24	4164	00:01:10	70	0.0000
nopath	6	2	9	1	748	01:07:26	4046	01:09:25	4165	00:01:59	119	0.0000
nopath	3	6	10	1	667	01:08:27	4107	01:09:26	4166	00:00:59	59	0.0000
nopath	2	3	6	1	679	01:08:34	4114	01:09:27	4167	00:00:53	53	0.0000
nopath	1	2	3	1	504	01:08:08	4088	01:09:31	4171	00:01:23	83	0.0000
nopath	2	4	12	14	708	01:08:38	4118	01:09:33	4173	00:00:55	55	0.0000
nopath	2	3	3	1	679	01:08:42	4122	01:09:34	4174	00:00:52	52	0.0000
nopath	6	3	3	1	667	01:07:56	4076	01:09:43	4183	00:01:47	107	0.0000
nopath	4	2	3	1	708	01:08:46	4126	01:09:45	4185	00:00:59	59	0.0000
nopath	5	3	13	15	621	01:08:18	4098	01:09:48	4188	00:01:30	90	0.0000
nopath	2	1	3	1	504	01:09:20	4160	01:10:06	4206	00:00:46	46	0.0000	00:00:55
nopath	1	3	3	1	763	01:08:21	4101	01:10:12	4212	00:01:51	111	0.0000
nopath	1	3	9	1	763	01:08:56	4136	01:10:15	4215	00:01:19	79	0.0000
nopath	2	3	5	1	679	01:08:53	4133	01:10:17	4217	00:01:24	84	0.0000
nopath	2	4	10	1	708	01:08:57	4137	01:10:20	4220	00:01:23	83	0.0000
nopath	2	7	3	1	458	01:09:37	4177	01:10:21	4221	00:00:44	44	0.0000
nopath	2	3	3	1	679	01:09:04	4144	01:10:21	4221	00:01:17	77	0.0000
nopath	2	3	7	1	679	01:09:24	4164	01:10:24	4224	00:01:00	60	0.0000
nopath	5	2	9	1	701	01:09:22	4162	01:10:25	4225	00:01:03	63	0.0000
nopath	3	6	9	1	667	01:09:10	4150	01:10:26	4226	00:01:16	76	0.0000
nopath	3	6	10	1	667	01:09:13	4153	01:10:28	4228	00:01:15	75	0.0000
nopath	3	6	13	15	667	01:09:31	4171	01:10:31	4231	00:01:00	60	0.0000
nopath	5	1	10	1	785	01:09:36	4176	01:10:36	4236	00:01:00	60	0.0000
nopath	1	7	5	1	542	01:09:17	4157	01:10:36	4236	00:01:19	79	0.0000
nopath	1	2	10	1	504	01:09:50	4190	01:10:42	4242	00:00:52	52	0.0000
nopath	5	1	3	1	785	01:09:40	4180	01:10:42	4242	00:01:02	62	0.0000
nopath	2	5	3	1	701	01:09:42	4182	01:10:42	4242	00:01:00	60	0.0000
nopath	3	7	12	14	302	01:09:58	4198	01:10:52	4252	00:00:54	54	0.0000
nopath	1	2	3	1	504	01:10:02	4202	01:10:54	4254	00:00:52	52	0.0000
nopath	6	1	3	1	832	01:09:50	4190	01:10:54	4254	00:01:04	64	0.0000
nopath	6	1	9	1	832	01:09:56	4196	01:11:00	4260	00:01:04	64	0.0000	00:01:21
nopath	3	6	12	14	667	01:09:44	4184	01:11:07	4267	00:01:23	83	0.0000
nopath	3	6	12	14	667	01:09:52	4192	01:11:09	4269	00:01:17	77	0.0000
nopath	3	6	13	15	667	01:09:54	4194	01:11:12	4272	00:01:18	78	0.0000
nopath	3	5	3	1	621	01:09:55	4195	01:11:13	4273	00:01:18	78	0.0000
nopath	2	3	12	14	679	01:09:36	4176	01:11:13	4273	00:01:37	97	0.0000
nopath	1	3	5	1	763	01:09:54	4194	01:11:16	4276	00:01:22	82	0.0000
nopath	3	6	3	1	667	01:10:27	4227	01:11:17	4277	00:00:50	50	0.0000
nopath	3	2	3	1	679	01:09:43	4183	01:11:19	4279	00:01:36	96	0.0000
nopath	1	3	13	15	763	01:10:00	4200	01:11:20	4280	00:01:20	80	0.0000
nopath	2	1	13	15	504	01:09:54	4194	01:11:23	4283	00:01:29	89	0.0000
nopath	3	6	12	14	667	01:10:32	4232	01:11:24	4284	00:00:52	52	0.0000
nopath	5	2	3	1	701	01:10:01	4201	01:11:25	4285	00:01:24	84	0.0000
nopath	2	3	3	1	679	01:09:47	4187	01:11:25	4285	00:01:38	98	0.0000
nopath	3	6	2	1	667	01:10:33	4233	01:11:26	4286	00:00:53	53	0.0000
nopath	2	1	5	1	504	01:10:26	4226	01:11:26	4286	00:01:00	60	0.0000
nopath	4	1	8	1	792	01:09:32	4172	01:11:28	4288	00:01:56	116	0.0000
nopath	2	3	9	1	679	01:09:56	4196	01:11:33	4293	00:01:37	97	0.0000
nopath	2	7	12	14	458	01:11:08	4268	01:11:50	4310	00:00:42	42	0.0000
nopath	1	4	3	1	792	01:10:18	4218	01:11:55	4315	00:01:37	97	0.0000
nopath	2	3	2	1	679	01:10:53	4253	01:11:57	4317	00:01:04	64	0.0000
nopath	3	6	5	1	667	01:10:51	4251	01:12:05	4325	00:01:14	74	0.0000	00:01:08
nopath	5	1	10	1	785	01:10:34	4234	01:12:06	4326	00:01:32	92	0.0000
nopath	1	2	12	14	504	01:11:26	4286	01:12:14	4334	00:00:48	48	0.0000
nopath	5	6	9	1	380	01:11:36	4296	01:12:17	4337	00:00:41	41	0.0000
nopath	1	2	13	15	504	01:11:30	4290	01:12:21	4341	00:00:51	51	0.0000
nopath	5	3	10	1	621	01:11:14	4274	01:12:23	4343	00:01:09	69	0.0000
nopath	1	2	12	14	504	01:11:32	4292	01:12:24	4344	00:00:52	52	0.0000
nopath	5	4	13	15	650	01:10:48	4248	01:12:27	4347	00:01:39	99	0.0000
nopath	3	7	3	1	302	01:11:59	4319	01:12:34	4354	00:00:35	35	0.0000
nopath	3	6	13	15	667	01:11:26	4286	01:12:39	4359	00:01:13	73	0.0000
nopath	3	6	13	15	667	01:11:42	4302	01:12:44	4364	00:01:02	62	0.0000
nopath	1	3	3	1	763	01:10:43	4243	01:12:52	4372	00:02:09	129	0.0000
nopath	3	6	12	14	667	01:12:01	4321	01:12:55	4375	00:00:54	54	0.0000
nopath	2	3	5	1	679	01:11:26	4286	01:12:57	4377	00:01:31	91	0.0000
nopath	6	5	3	1	380	01:12:14	4334	01:12:57	4377	00:00:43	43	0.0000
nopath	2	3	9	1	679	01:11:28	4288	01:12:59	4379	00:01:31	91	0.0000
nopath	5	1	9	1	785	01:11:45	4305	01:13:01	4381	00:01:16	76	0.0000	00:01:23
nopath	2	4	3	1	708	01:11:42	4302	01:13:02	4382	00:01:20	80	0.0000
nopath	1	7	5	1	542	01:11:58	4318	01:13:04	4384	00:01:06	66	0.0000
nopath	6	1	12	14	832	01:11:42	4302	01:13:05	4385	00:01:23	83	0.0000
nopath	6	3	3	1	667	01:12:11	4331	01:13:13	4393	00:01:02	62	0.0000
nopath	6	2	9	1	748	01:12:22	4342	01:13:24	4404	00:01:02	62	0.0000
nopath	1	3	6	1	763	01:12:14	4334	01:13:32	4412	00:01:18	78	0.0000
nopath	1	3	5	1	763	01:12:32	4352	01:13:35	4415	00:01:03	63	0.0000
nopath	3	6	3	1	667	01:12:39	4359	01:13:36	4416	00:00:57	57	0.0000
nopath	4	7	12	14	331	01:12:39	4359	01:13:36	4416	00:00:57	57	0.0000
nopath	1	4	5	1	792	01:12:39	4359	01:13:39	4419	00:01:00	60	0.0000
nopath	3	2	12	14	679	01:12:15	4335	01:13:40	4420	00:01:25	85	0.0000
nopath	3	6	13	15	667	01:12:47	4367	01:13:40	4420	00:00:53	53	0.0000
nopath	4	2	12	14	708	01:12:10	4330	01:13:42	4422	00:01:32	92	0.0000
nopath	3	6	10	1	667	01:12:50	4370	01:13:43	4423	00:00:53	53	0.0000
nopath	2	1	10	1	504	01:12:52	4372	01:13:49	4429	00:00:57	57	0.0000
nopath	3	1	2	1	763	01:11:54	4314	01:13:51	4431	00:01:57	117	0.0000
nopath	5	3	13	15	621	01:12:37	4357	01:13:56	4436	00:01:19	79	0.0000
nopath	4	2	12	14	708	01:12:59	4379	01:14:10	4450	00:01:11	71	0.0000	00:01:13
nopath	2	3	3	1	679	01:12:52	4372	01:14:12	4452	00:01:20	80	0.0000
nopath	4	1	10	1	792	01:12:57	4377	01:14:15	4455	00:01:18	78	0.0000
nopath	2	6	6	1	748	01:12:54	4374	01:14:16	4456	00:01:22	82	0.0000
nopath	2	4	3	1	708	01:12:57	4377	01:14:16	4456	00:01:19	79	0.0000
nopath	2	3	9	1	679	01:13:00	4380	01:14:16	4456	00:01:16	76	0.0000
nopath	2	4	6	1	708	01:13:15	4395	01:14:20	4460	00:01:05	65	0.0000
nopath	5	1	5	1	785	01:12:35	4355	01:14:21	4461	00:01:46	106	0.0000
nopath	2	4	12	14	708	01:13:19	4399	01:14:21	4461	00:01:02	62	0.0000
nopath	2	3	5	1	679	01:13:20	4400	01:14:23	4463	00:01:03	63	0.0000
nopath	6	1	5	1	832	01:13:07	4387	01:14:23	4463	00:01:16	76	0.0000
nopath	2	3	5	1	679	01:13:29	4409	01:14:25	4465	00:00:56	56	0.0000
nopath	6	1	7	1	832	01:13:11	4391	01:14:25	4465	00:01:14	74	0.0000
nopath	3	6	3	1	667	01:13:02	4382	01:14:26	4466	00:01:24	84	0.0000
nopath	2	4	3	1	708	01:13:30	4410	01:14:28	4468	00:00:58	58	0.0000
nopath	3	6	3	1	667	01:13:15	4395	01:14:28	4468	00:01:13	73	0.0000
nopath	5	1	9	1	785	01:13:05	4385	01:14:29	4469	00:01:24	84	0.0000
nopath	5	1	12	14	785	01:13:16	4396	01:14:31	4471	00:01:15	75	0.0000
nopath	3	6	12	14	667	01:13:31	4411	01:14:31	4471	00:01:00	60	0.0000
nopath	2	4	13	15	708	01:13:35	4415	01:14:31	4471	00:00:56	56	0.0000
nopath	3	6	3	1	667	01:13:35	4415	01:14:33	4473	00:00:58	58	0.0000
nopath	5	1	3	1	785	01:13:36	4416	01:14:39	4479	00:01:03	63	0.0000
nopath	4	1	5	1	792	01:13:21	4401	01:14:54	4494	00:01:33	93	0.0000
nopath	1	2	10	1	504	01:14:00	4440	01:15:01	4501	00:01:01	61	0.0000	00:00:56
nopath	3	4	12	14	375	01:14:06	4446	01:15:01	4501	00:00:55	55	0.0000
nopath	6	7	3	1	624	01:14:08	4448	01:15:04	4504	00:00:56	56	0.0000
nopath	3	6	3	1	667	01:13:55	4435	01:15:16	4516	00:01:21	81	0.0000
nopath	3	5	9	1	621	01:13:56	4436	01:15:16	4516	00:01:20	80	0.0000
nopath	3	6	7	1	667	01:14:11	4451	01:15:21	4521	00:01:10	70	0.0000
nopath	3	6	9	1	667	01:14:27	4467	01:15:23	4523	00:00:56	56	0.0000
nopath	3	6	5	1	667	01:14:28	4468	01:15:25	4525	00:00:57	57	0.0000
nopath	3	5	5	1	621	01:14:37	4477	01:15:31	4531	00:00:54	54	0.0000
nopath	3	2	12	14	679	01:14:30	4470	01:15:34	4534	00:01:04	64	0.0000
nopath	3	6	13	15	667	01:14:48	4488	01:15:39	4539	00:00:51	51	0.0000
nopath	6	3	3	1	667	01:14:49	4489	01:15:40	4540	00:00:51	51	0.0000
nopath	3	6	5	1	667	01:14:50	4490	01:15:43	4543	00:00:53	53	0.0000
nopath	2	1	3	1	504	01:14:57	4497	01:15:45	4545	00:00:48	48	0.0000
nopath	6	2	3	1	748	01:14:30	4470	01:15:45	4545	00:01:15	75	0.0000
nopath	1	3	3	1	763	01:14:29	4469	01:15:52	4552	00:01:23	83	0.0000
nopath	3	6	5	1	667	01:15:03	4503	01:15:53	4553	00:00:50	50	0.0000
nopath	1	3	3	1	763	01:14:35	4475	01:15:55	4555	00:01:20	80	0.0000
nopath	6	2	5	1	748	01:14:58	4498	01:15:56	4556	00:00:58	58	0.0000
nopath	3	6	12	14	667	01:15:04	4504	01:15:57	4557	00:00:53	53	0.0000
nopath	6	1	10	1	832	01:14:53	4493	01:15:57	4557	00:01:04	64	0.0000
nopath	2	3	9	1	679	01:14:34	4474	01:15:57	4557	00:01:23	83	0.0000
nopath	2	3	6	1	679	01:14:39	4479	01:15:59	4559	00:01:20	80	0.0000
nopath	3	6	12	14	667	01:15:09	4509	01:16:01	4561	00:00:52	52	0.0000	00:01:00
nopath	2	3	12	14	679	01:14:50	4490	01:16:02	4562	00:01:12	72	0.0000
nopath	6	1	5	1	832	01:15:02	4502	01:16:05	4565	00:01:03	63	0.0000
nopath	2	4	3	1	708	01:14:58	4498	01:16:05	4565	00:01:07	67	0.0000
nopath	2	3	9	1	679	01:15:01	4501	01:16:06	4566	00:01:05	65	0.0000
nopath	1	3	2	1	763	01:14:50	4490	01:16:08	4568	00:01:18	78	0.0000
nopath	1	7	9	1	542	01:15:32	4532	01:16:17	4577	00:00:45	45	0.0000
nopath	1	5	9	1	785	01:15:13	4513	01:16:23	4583	00:01:10	70	0.0000
nopath	5	3	9	1	621	01:14:47	4487	01:16:24	4584	00:01:37	97	0.0000
nopath	3	2	9	1	679	01:14:52	4492	01:16:25	4585	00:01:33	93	0.0000
nopath	5	3	13	15	621	01:15:19	4519	01:16:31	4591	00:01:12	72	0.0000
nopath	5	7	3	1	577	01:14:54	4494	01:16:32	4592	00:01:38	98	0.0000
nopath	5	3	13	15	621	01:15:22	4522	01:16:35	4595	00:01:13	73	0.0000
nopath	4	7	2	1	331	01:15:47	4547	01:16:45	4605	00:00:58	58	0.0000
nopath	3	6	7	1	667	01:15:30	4530	01:16:46	4606	00:01:16	76	0.0000
nopath	2	4	5	1	708	01:15:14	4514	01:16:46	4606	00:01:32	92	0.0000
nopath	3	6	3	1	667	01:15:38	4538	01:16:47	4607	00:01:09	69	0.0000
nopath	3	6	3	1	667	01:15:41	4541	01:16:49	4609	00:01:08	68	0.0000
nopath	3	6	6	1	667	01:15:47	4547	01:16:52	4612	00:01:05	65	0.0000
nopath	1	3	10	1	763	01:15:55	4555	01:16:54	4614	00:00:59	59	0.0000
nopath	5	1	10	1	785	01:15:58	4558	01:17:11	4631	00:01:13	73	0.0000	00:01:20
nopath	6	4	9	1	696	01:15:47	4547	01:17:18	4638	00:01:31	91	0.0000
nopath	3	7	13	15	302	01:16:50	4610	01:17:30	4650	00:00:40	40	0.0000
nopath	5	4	10	1	650	01:16:24	4584	01:17:31	4651	00:01:07	67	0.0000
nopath	4	1	9	1	792	01:16:20	4580	01:17:32	4652	00:01:12	72	0.0000
nopath	2	3	3	1	679	01:16:07	4567	01:17:32	4652	00:01:25	85	0.0000
nopath	2	4	3	1	708	01:16:36	4596	01:17:38	4658	00:01:02	62	0.0000
nopath	2	1	3	1	504	01:16:54	4614	01:17:39	4659	00:00:45	45	0.0000
nopath	2	3	10	1	679	01:16:39	4599	01:17:39	4659	00:01:00	60	0.0000
nopath	2	4	3	1	708	01:16:41	4601	01:17:42	4662	00:01:01	61	0.0000
nopath	4	3	5	1	375	01:17:07	4627	01:17:45	4665	00:00:38	38	0.0000
nopath	2	3	3	1	679	01:17:03	4623	01:17:55	4675	00:00:52	52	0.0000
nopath	2	1	9	1	504	01:17:15	4635	01:18:00	4680	00:00:45	45	0.0000	00:00:57
nopath	2	3	12	14	679	01:17:11	4631	01:18:05	4685	00:00:54	54	0.0000
nopath	6	2	9	1	748	01:17:02	4622	01:18:07	4687	00:01:05	65	0.0000
nopath	2	4	12	14	708	01:17:18	4638	01:18:12	4692	00:00:54	54	0.0000
nopath	6	1	12	14	832	01:16:01	4561	01:18:12	4692	00:02:11	131	0.0000
nopath	5	1	3	1	785	01:17:09	4629	01:18:18	4698	00:01:09	69	0.0000
nopath	3	4	3	1	375	01:18:07	4687	01:18:39	4719	00:00:32	32	0.0000
nopath	3	6	5	1	667	01:17:28	4648	01:18:46	4726	00:01:18	78	0.0000
nopath	3	6	3	1	667	01:17:39	4659	01:18:48	4728	00:01:09	69	0.0000
nopath	5	2	3	1	701	01:17:53	4673	01:18:48	4728	00:00:55	55	0.0000
nopath	1	3	12	14	763	01:17:23	4643	01:18:53	4733	00:01:30	90	0.0000
nopath	2	4	12	14	708	01:17:41	4661	01:18:56	4736	00:01:15	75	0.0000
nopath	1	2	3	1	504	01:18:13	4693	01:18:59	4739	00:00:46	46	0.0000
nopath	5	1	3	1	785	01:17:58	4678	01:18:59	4739	00:01:01	61	0.0000
nopath	3	6	12	14	667	01:18:12	4692	01:19:02	4742	00:00:50	50	0.0000	00:01:07
nopath	1	3	3	1	763	01:18:06	4686	01:19:05	4745	00:00:59	59	0.0000
nopath	1	4	12	14	792	01:18:07	4687	01:19:07	4747	00:01:00	60	0.0000
nopath	6	3	10	1	667	01:18:25	4705	01:19:23	4763	00:00:58	58	0.0000
nopath	5	3	5	1	621	01:18:28	4708	01:19:34	4774	00:01:06	66	0.0000
nopath	1	2	3	1	504	01:18:56	4736	01:19:41	4781	00:00:45	45	0.0000
nopath	3	6	12	14	667	01:18:58	4738	01:19:50	4790	00:00:52	52	0.0000
nopath	5	7	8	1	577	01:18:55	4735	01:19:50	4790	00:00:55	55	0.0000
nopath	5	1	10	1	785	01:18:54	4734	01:19:55	4795	00:01:01	61	0.0000
nopath	3	6	12	14	667	01:19:15	4755	01:20:08	4808	00:00:53	53	0.0000	00:00:52
nopath	1	3	9	1	763	01:18:31	4711	01:20:12	4812	00:01:41	101	0.0000
nopath	3	2	12	14	679	01:18:39	4719	01:20:16	4816	00:01:37	97	0.0000
nopath	3	6	12	14	667	01:19:31	4771	01:20:21	4821	00:00:50	50	0.0000
nopath	3	6	9	1	667	01:19:33	4773	01:20:24	4824	00:00:51	51	0.0000
nopath	6	2	3	1	748	01:19:31	4771	01:20:28	4828	00:00:57	57	0.0000
nopath	1	2	12	14	504	01:19:27	4767	01:20:32	4832	00:01:05	65	0.0000
nopath	1	2	10	1	504	01:19:45	4785	01:20:38	4838	00:00:53	53	0.0000
nopath	6	1	10	1	832	01:19:44	4784	01:20:46	4846	00:01:02	62	0.0000
nopath	5	6	12	14	380	01:20:11	4811	01:20:51	4851	00:00:40	40	0.0000
nopath	3	5	6	1	621	01:19:55	4795	01:20:55	4855	00:01:00	60	0.0000
nopath	3	6	5	1	667	01:20:05	4805	01:20:58	4858	00:00:53	53	0.0000
nopath	3	2	13	15	679	01:18:59	4739	01:20:59	4859	00:02:00	120	0.0000
nopath	4	2	12	14	708	01:19:53	4793	01:21:01	4861	00:01:08	68	0.0000	00:01:08
nopath	1	3	6	1	763	01:19:38	4778	01:21:02	4862	00:01:24	84	0.0000
nopath	3	6	5	1	667	01:20:12	4812	01:21:03	4863	00:00:51	51	0.0000
nopath	3	6	3	1	667	01:20:16	4816	01:21:06	4866	00:00:50	50	0.0000
nopath	1	3	7	1	763	01:20:05	4805	01:21:07	4867	00:01:02	62	0.0000
nopath	3	6	10	1	667	01:20:21	4821	01:21:11	4871	00:00:50	50	0.0000
nopath	3	6	3	1	667	01:20:22	4822	01:21:13	4873	00:00:51	51	0.0000
nopath	2	1	3	1	504	01:20:30	4830	01:21:15	4875	00:00:45	45	0.0000
nopath	2	3	13	15	679	01:19:51	4791	01:21:21	4881	00:01:30	90	0.0000
nopath	5	1	12	14	785	01:20:03	4803	01:21:22	4882	00:01:19	79	0.0000
nopath	2	3	7	1	679	01:19:58	4798	01:21:23	4883	00:01:25	85	0.0000
nopath	4	2	12	14	708	01:20:17	4817	01:21:36	4896	00:01:19	79	0.0000
nopath	4	2	2	1	708	01:20:38	4838	01:21:38	4898	00:01:00	60	0.0000
nopath	1	3	12	14	763	01:20:07	4807	01:21:43	4903	00:01:36	96	0.0000
nopath	2	7	10	1	458	01:21:06	4866	01:21:52	4912	00:00:46	46	0.0000
nopath	2	3	10	1	679	01:20:52	4852	01:22:02	4922	00:01:10	70	0.0000	00:01:16
nopath	3	6	9	1	667	01:20:40	4840	01:22:06	4926	00:01:26	86	0.0000
nopath	3	6	5	1	667	01:21:05	4865	01:22:09	4929	00:01:04	64	0.0000
nopath	5	3	13	15	621	01:21:11	4871	01:22:17	4937	00:01:06	66	0.0000
nopath	5	7	5	1	577	01:20:50	4850	01:22:17	4937	00:01:27	87	0.0000
nopath	2	5	13	15	701	01:20:48	4848	01:22:17	4937	00:01:29	89	0.0000
nopath	5	1	5	1	785	01:21:24	4884	01:22:24	4944	00:01:00	60	0.0000
nopath	3	4	12	14	375	01:21:37	4897	01:22:24	4944	00:00:47	47	0.0000
nopath	6	2	12	14	748	01:21:26	4886	01:22:30	4950	00:01:04	64	0.0000
nopath	5	4	3	1	650	01:21:12	4872	01:22:34	4954	00:01:22	82	0.0000
nopath	2	3	9	1	679	01:21:21	4881	01:22:42	4962	00:01:21	81	0.0000
nopath	3	6	13	15	667	01:21:45	4905	01:22:47	4967	00:01:02	62	0.0000
nopath	1	3	13	15	763	01:21:45	4905	01:22:48	4968	00:01:03	63	0.0000
nopath	3	6	9	1	667	01:21:47	4907	01:22:50	4970	00:01:03	63	0.0000
nopath	3	5	5	1	621	01:21:47	4907	01:22:51	4971	00:01:04	64	0.0000
nopath	3	1	5	1	763	01:21:36	4896	01:22:58	4978	00:01:22	82	0.0000
nopath	2	1	7	1	504	01:22:15	4935	01:23:04	4984	00:00:49	49	0.0000	00:00:47
nopath	2	4	10	1	708	01:22:07	4927	01:23:06	4986	00:00:59	59	0.0000
nopath	6	3	12	14	667	01:22:27	4947	01:23:19	4999	00:00:52	52	0.0000
nopath	5	1	6	1	785	01:21:43	4903	01:23:21	5001	00:01:38	98	0.0000
nopath	3	5	12	14	621	01:22:33	4953	01:23:37	5017	00:01:04	64	0.0000
nopath	3	7	5	1	302	01:23:04	4984	01:23:37	5017	00:00:33	33	0.0000
nopath	3	6	9	1	667	01:22:36	4956	01:23:40	5020	00:01:04	64	0.0000
nopath	3	6	13	15	667	01:22:38	4958	01:23:45	5025	00:01:07	67	0.0000
nopath	2	4	5	1	708	01:22:14	4934	01:23:45	5025	00:01:31	91	0.0000
nopath	2	4	9	1	708	01:22:29	4949	01:23:47	5027	00:01:18	78	0.0000
nopath	3	6	5	1	667	01:22:39	4959	01:23:47	5027	00:01:08	68	0.0000
nopath	1	3	10	1	763	01:22:40	4960	01:23:47	5027	00:01:07	67	0.0000
nopath	3	6	12	14	667	01:22:55	4975	01:23:49	5029	00:00:54	54	0.0000
nopath	1	4	3	1	792	01:22:43	4963	01:23:51	5031	00:01:08	68	0.0000
nopath	6	5	3	1	380	01:23:14	4994	01:23:52	5032	00:00:38	38	0.0000
nopath	2	4	13	15	708	01:22:49	4969	01:24:00	5040	00:01:11	71	0.0000	00:01:13
nopath	6	1	3	1	832	01:22:40	4960	01:24:01	5041	00:01:21	81	0.0000
nopath	2	3	7	1	679	01:22:59	4979	01:24:03	5043	00:01:04	64	0.0000
nopath	1	2	13	15	504	01:23:10	4990	01:24:04	5044	00:00:54	54	0.0000
nopath	1	2	3	1	504	01:23:19	4999	01:24:07	5047	00:00:48	48	0.0000
nopath	2	6	3	1	748	01:22:57	4977	01:24:16	5056	00:01:19	79	0.0000
nopath	1	2	12	14	504	01:23:34	5014	01:24:21	5061	00:00:47	47	0.0000
nopath	2	3	3	1	679	01:23:13	4993	01:24:22	5062	00:01:09	69	0.0000
nopath	3	6	9	1	667	01:23:27	5007	01:24:36	5076	00:01:09	69	0.0000
nopath	2	1	3	1	504	01:23:41	5021	01:24:37	5077	00:00:56	56	0.0000
nopath	5	1	3	1	785	01:23:46	5026	01:24:57	5097	00:01:11	71	0.0000
nopath	1	5	12	14	785	01:23:50	5030	01:24:58	5098	00:01:08	68	0.0000
nopath	6	2	13	15	748	01:23:54	5034	01:25:02	5102	00:01:08	68	0.0000	00:01:10
nopath	2	4	3	1	708	01:23:44	5024	01:25:05	5105	00:01:21	81	0.0000
nopath	1	6	13	15	832	01:23:58	5038	01:25:06	5106	00:01:08	68	0.0000
nopath	1	4	13	15	792	01:23:55	5035	01:25:08	5108	00:01:13	73	0.0000
nopath	6	1	10	1	832	01:23:54	5034	01:25:11	5111	00:01:17	77	0.0000
nopath	3	2	6	1	679	01:23:31	5011	01:25:15	5115	00:01:44	104	0.0000
nopath	3	6	12	14	667	01:24:14	5054	01:25:17	5117	00:01:03	63	0.0000
nopath	4	1	5	1	792	01:23:41	5021	01:25:32	5132	00:01:51	111	0.0000
nopath	1	3	6	1	763	01:24:25	5065	01:25:32	5132	00:01:07	67	0.0000
nopath	4	1	5	1	792	01:24:08	5048	01:25:36	5136	00:01:28	88	0.0000
nopath	2	3	13	15	679	01:24:26	5066	01:25:41	5141	00:01:15	75	0.0000
nopath	2	3	3	1	679	01:24:27	5067	01:25:43	5143	00:01:16	76	0.0000
nopath	2	3	9	1	679	01:24:39	5079	01:25:45	5145	00:01:06	66	0.0000
nopath	6	1	13	15	832	01:24:35	5075	01:25:51	5151	00:01:16	76	0.0000
nopath	5	3	10	1	621	01:24:57	5097	01:25:56	5156	00:00:59	59	0.0000
nopath	6	7	10	1	624	01:24:55	5095	01:25:57	5157	00:01:02	62	0.0000
nopath	4	6	12	14	696	01:25:01	5101	01:25:57	5157	00:00:56	56	0.0000
nopath	3	2	3	1	679	01:24:33	5073	01:26:05	5165	00:01:32	92	0.0000	00:01:26
nopath	6	7	9	1	624	01:25:15	5115	01:26:19	5179	00:01:04	64	0.0000
nopath	2	7	12	14	458	01:25:41	5141	01:26:24	5184	00:00:43	43	0.0000
nopath	3	6	5	1	667	01:25:19	5119	01:26:25	5185	00:01:06	66	0.0000
nopath	2	4	3	1	708	01:25:00	5100	01:26:25	5185	00:01:25	85	0.0000
nopath	1	3	13	15	763	01:25:12	5112	01:26:27	5187	00:01:15	75	0.0000
nopath	3	6	6	1	667	01:25:25	5125	01:26:27	5187	00:01:02	62	0.0000
nopath	1	4	12	14	792	01:25:14	5114	01:26:29	5189	00:01:15	75	0.0000
nopath	1	2	10	1	504	01:25:31	5131	01:26:31	5191	00:01:00	60	0.0000
nopath	2	4	3	1	708	01:25:16	5116	01:26:31	5191	00:01:15	75	0.0000
nopath	3	6	5	1	667	01:25:42	5142	01:26:31	5191	00:00:49	49	0.0000
nopath	2	3	3	1	679	01:25:29	5129	01:26:32	5192	00:01:03	63	0.0000
nopath	2	3	12	14	679	01:25:34	5134	01:26:35	5195	00:01:01	61	0.0000
nopath	3	2	3	1	679	01:25:17	5117	01:26:51	5211	00:01:34	94	0.0000
nopath	6	3	3	1	667	01:25:29	5129	01:26:53	5213	00:01:24	84	0.0000
nopath	3	1	5	1	763	01:25:06	5106	01:26:55	5215	00:01:49	109	0.0000
nopath	5	1	12	14	785	01:25:35	5135	01:27:02	5222	00:01:27	87	0.0000	00:01:13
nopath	4	2	3	1	708	01:25:46	5146	01:27:05	5225	00:01:19	79	0.0000
nopath	2	3	5	1	679	01:25:59	5159	01:27:12	5232	00:01:13	73	0.0000
nopath	3	6	5	1	667	01:26:02	5162	01:27:15	5235	00:01:13	73	0.0000
nopath	3	6	5	1	667	01:26:22	5182	01:27:18	5238	00:00:56	56	0.0000
nopath	1	2	6	1	504	01:26:33	5193	01:27:20	5240	00:00:47	47	0.0000
nopath	5	3	9	1	621	01:26:18	5178	01:27:23	5243	00:01:05	65	0.0000
nopath	6	2	6	1	748	01:26:08	5168	01:27:29	5249	00:01:21	81	0.0000
nopath	3	4	13	15	375	01:26:56	5216	01:27:31	5251	00:00:35	35	0.0000
nopath	1	7	3	1	542	01:26:45	5205	01:27:32	5252	00:00:47	47	0.0000
nopath	6	1	12	14	832	01:26:12	5172	01:27:39	5259	00:01:27	87	0.0000
nopath	4	7	5	1	331	01:27:26	5246	01:27:57	5277	00:00:31	31	0.0000
nopath	2	3	12	14	679	01:26:54	5214	01:28:08	5288	00:01:14	74	0.0000	00:01:10
nopath	2	3	3	1	679	01:27:07	5227	01:28:10	5290	00:01:03	63	0.0000
nopath	5	1	3	1	785	01:26:41	5201	01:28:11	5291	00:01:30	90	0.0000
nopath	2	4	3	1	708	01:27:17	5237	01:28:13	5293	00:00:56	56	0.0000
nopath	2	4	6	1	708	01:27:26	5246	01:28:19	5299	00:00:53	53	0.0000
nopath	1	3	13	15	763	01:27:33	5253	01:28:45	5325	00:01:12	72	0.0000
nopath	1	3	5	1	763	01:27:42	5262	01:28:47	5327	00:01:05	65	0.0000
nopath	5	6	2	1	380	01:28:14	5294	01:28:47	5327	00:00:33	33	0.0000
nopath	5	1	3	1	785	01:27:40	5260	01:28:51	5331	00:01:11	71	0.0000
nopath	3	6	9	1	667	01:27:36	5256	01:28:56	5336	00:01:20	80	0.0000
nopath	3	5	6	1	621	01:27:51	5271	01:28:57	5337	00:01:06	66	0.0000
nopath	5	2	12	14	701	01:28:10	5290	01:29:06	5346	00:00:56	56	0.0000	00:01:07
nopath	5	1	5	1	785	01:28:15	5295	01:29:19	5359	00:01:04	64	0.0000
nopath	3	6	5	1	667	01:28:16	5296	01:29:26	5366	00:01:10	70	0.0000
nopath	3	6	5	1	667	01:28:31	5311	01:29:28	5368	00:00:57	57	0.0000
nopath	3	6	3	1	667	01:28:32	5312	01:29:29	5369	00:00:57	57	0.0000
nopath	2	3	5	1	679	01:27:57	5277	01:29:32	5372	00:01:35	95	0.0000
nopath	1	3	6	1	763	01:27:49	5269	01:29:35	5375	00:01:46	106	0.0000
nopath	3	6	12	14	667	01:28:47	5327	01:29:39	5379	00:00:52	52	0.0000
nopath	2	1	12	14	504	01:28:55	5335	01:29:42	5382	00:00:47	47	0.0000
nopath	3	6	5	1	667	01:28:52	5332	01:29:42	5382	00:00:50	50	0.0000
nopath	4	1	12	14	792	01:28:05	5285	01:29:44	5384	00:01:39	99	0.0000
nopath	6	2	7	1	748	01:28:13	5293	01:29:45	5385	00:01:32	92	0.0000
nopath	2	4	7	1	708	01:28:36	5316	01:29:46	5386	00:01:10	70	0.0000
nopath	1	2	7	1	504	01:28:33	5313	01:29:51	5391	00:01:18	78	0.0000
nopath	6	3	3	1	667	01:28:55	5335	01:30:03	5403	00:01:08	68	0.0000	00:01:10
nopath	5	3	9	1	621	01:29:11	5351	01:30:17	5417	00:01:06	66	0.0000
nopath	2	1	3	1	504	01:29:34	5374	01:30:20	5420	00:00:46	46	0.0000
nopath	3	6	12	14	667	01:29:37	5377	01:30:30	5430	00:00:53	53	0.0000
nopath	6	1	3	1	832	01:29:13	5353	01:30:31	5431	00:01:18	78	0.0000
nopath	5	4	10	1	650	01:29:21	5361	01:30:32	5432	00:01:11	71	0.0000
nopath	3	6	9	1	667	01:29:42	5382	01:30:33	5433	00:00:51	51	0.0000
nopath	3	6	13	15	667	01:29:45	5385	01:30:37	5437	00:00:52	52	0.0000
nopath	1	2	6	1	504	01:29:50	5390	01:30:37	5437	00:00:47	47	0.0000
nopath	5	1	12	14	785	01:29:34	5374	01:30:37	5437	00:01:03	63	0.0000
nopath	1	3	3	1	763	01:28:50	5330	01:30:42	5442	00:01:52	112	0.0000
nopath	6	1	10	1	832	01:29:33	5373	01:30:45	5445	00:01:12	72	0.0000
nopath	1	3	13	15	763	01:28:58	5338	01:30:47	5447	00:01:49	109	0.0000
nopath	3	6	5	1	667	01:29:58	5398	01:30:48	5448	00:00:50	50	0.0000
nopath	2	3	6	1	679	01:29:27	5367	01:30:49	5449	00:01:22	82	0.0000
nopath	2	3	12	14	679	01:29:35	5375	01:30:51	5451	00:01:16	76	0.0000
nopath	3	6	13	15	667	01:30:00	5400	01:30:55	5455	00:00:55	55	0.0000
nopath	3	2	3	1	679	01:29:36	5376	01:30:55	5455	00:01:19	79	0.0000
nopath	3	6	10	1	667	01:30:06	5406	01:30:57	5457	00:00:51	51	0.0000
nopath	3	2	12	14	679	01:29:49	5389	01:30:58	5458	00:01:09	69	0.0000
nopath	4	5	9	1	650	01:29:35	5375	01:31:05	5465	00:01:30	90	0.0000	00:01:26
nopath	3	7	9	1	302	01:30:38	5438	01:31:17	5477	00:00:39	39	0.0000
nopath	6	4	7	1	696	01:30:11	5411	01:31:18	5478	00:01:07	67	0.0000
nopath	4	1	9	1	792	01:30:14	5414	01:31:21	5481	00:01:07	67	0.0000
nopath	2	3	3	1	679	01:30:05	5405	01:31:22	5482	00:01:17	77	0.0000
nopath	3	6	2	1	667	01:30:10	5410	01:31:26	5486	00:01:16	76	0.0000
nopath	2	4	3	1	708	01:30:17	5417	01:31:26	5486	00:01:09	69	0.0000
nopath	2	3	3	1	679	01:30:22	5422	01:31:27	5487	00:01:05	65	0.0000
nopath	3	5	3	1	621	01:30:15	5415	01:31:28	5488	00:01:13	73	0.0000
nopath	3	6	9	1	667	01:30:32	5432	01:31:31	5491	00:00:59	59	0.0000
nopath	3	5	5	1	621	01:30:33	5433	01:31:33	5493	00:01:00	60	0.0000
nopath	2	3	13	15	679	01:30:38	5438	01:31:34	5494	00:00:56	56	0.0000
nopath	3	6	9	1	667	01:30:34	5434	01:31:36	5496	00:01:02	62	0.0000
nopath	5	2	3	1	701	01:30:34	5434	01:31:40	5500	00:01:06	66	0.0000
nopath	6	3	3	1	667	01:30:25	5425	01:31:53	5513	00:01:28	88	0.0000
nopath	4	2	12	14	708	01:30:40	5440	01:31:56	5516	00:01:16	76	0.0000
nopath	1	3	12	14	763	01:30:31	5431	01:32:03	5523	00:01:32	92	0.0000	00:01:23
nopath	3	6	5	1	667	01:31:14	5474	01:32:16	5536	00:01:02	62	0.0000
nopath	1	2	3	1	504	01:31:30	5490	01:32:16	5536	00:00:46	46	0.0000
nopath	6	1	3	1	832	01:31:15	5475	01:32:17	5537	00:01:02	62	0.0000
nopath	1	2	3	1	504	01:31:39	5499	01:32:26	5546	00:00:47	47	0.0000
nopath	5	1	3	1	785	01:31:05	5465	01:32:26	5546	00:01:21	81	0.0000
nopath	3	6	12	14	667	01:31:42	5502	01:32:35	5555	00:00:53	53	0.0000
nopath	1	7	2	1	542	01:31:56	5516	01:32:43	5563	00:00:47	47	0.0000
nopath	1	2	2	1	504	01:31:58	5518	01:32:43	5563	00:00:45	45	0.0000
nopath	1	3	6	1	763	01:31:43	5503	01:32:45	5565	00:01:02	62	0.0000
nopath	2	7	3	1	458	01:32:09	5529	01:33:07	5587	00:00:58	58	0.0000	00:00:50
nopath	1	4	6	1	792	01:31:44	5504	01:33:15	5595	00:01:31	91	0.0000
nopath	4	1	12	14	792	01:31:56	5516	01:33:15	5595	00:01:19	79	0.0000
nopath	1	4	3	1	792	01:32:07	5527	01:33:17	5597	00:01:10	70	0.0000
nopath	2	3	5	1	679	01:31:44	5504	01:33:18	5598	00:01:34	94	0.0000
nopath	6	1	3	1	832	01:31:50	5510	01:33:21	5601	00:01:31	91	0.0000
nopath	2	4	12	14	708	01:32:23	5543	01:33:23	5603	00:01:00	60	0.0000
nopath	3	6	12	14	667	01:32:29	5549	01:33:27	5607	00:00:58	58	0.0000
nopath	2	3	13	15	679	01:32:30	5550	01:33:27	5607	00:00:57	57	0.0000
nopath	3	2	12	14	679	01:32:14	5534	01:33:36	5616	00:01:22	82	0.0000
nopath	5	6	9	1	380	01:33:01	5581	01:33:37	5617	00:00:36	36	0.0000
nopath	1	3	12	14	763	01:32:20	5540	01:33:39	5619	00:01:19	79	0.0000
nopath	1	3	10	1	763	01:32:28	5548	01:33:42	5622	00:01:14	74	0.0000
nopath	4	3	7	1	375	01:33:06	5586	01:33:44	5624	00:00:38	38	0.0000
nopath	2	1	12	14	504	01:33:09	5589	01:33:56	5636	00:00:47	47	0.0000
nopath	6	2	5	1	748	01:32:49	5569	01:33:57	5637	00:01:08	68	0.0000
nopath	6	5	12	14	380	01:33:09	5589	01:33:59	5639	00:00:50	50	0.0000
nopath	5	3	3	1	621	01:33:05	5585	01:33:59	5639	00:00:54	54	0.0000
nopath	5	1	5	1	785	01:32:30	5550	01:34:01	5641	00:01:31	91	0.0000	00:01:16
nopath	5	7	12	14	577	01:33:03	5583	01:34:03	5643	00:01:00	60	0.0000
nopath	1	2	13	15	504	01:33:01	5581	01:34:06	5646	00:01:05	65	0.0000
nopath	1	5	2	1	785	01:32:19	5539	01:34:13	5653	00:01:54	114	0.0000
nopath	2	3	5	1	679	01:32:41	5561	01:34:22	5662	00:01:41	101	0.0000
nopath	2	3	12	14	679	01:33:02	5582	01:34:26	5666	00:01:24	84	0.0000
nopath	3	6	8	1	667	01:33:16	5596	01:34:26	5666	00:01:10	70	0.0000
nopath	3	6	3	1	667	01:33:17	5597	01:34:28	5668	00:01:11	71	0.0000
nopath	1	3	5	1	763	01:33:01	5581	01:34:28	5668	00:01:27	87	0.0000
nopath	3	6	5	1	667	01:33:20	5600	01:34:29	5669	00:01:09	69	0.0000
nopath	2	1	9	1	504	01:33:44	5624	01:34:33	5673	00:00:49	49	0.0000
nopath	3	6	13	15	667	01:33:43	5623	01:34:36	5676	00:00:53	53	0.0000
nopath	3	1	9	1	763	01:33:01	5581	01:34:39	5679	00:01:38	98	0.0000
nopath	2	4	13	15	708	01:33:21	5601	01:34:40	5680	00:01:19	79	0.0000
nopath	2	4	12	14	708	01:33:29	5609	01:34:42	5682	00:01:13	73	0.0000
nopath	6	2	13	15	748	01:33:52	5632	01:34:51	5691	00:00:59	59	0.0000
nopath	4	7	12	14	331	01:34:23	5663	01:34:55	5695	00:00:32	32	0.0000
nopath	5	3	12	14	621	01:34:09	5649	01:35:06	5706	00:00:57	57	0.0000	00:01:12
nopath	6	2	12	14	748	01:34:14	5654	01:35:20	5720	00:01:06	66	0.0000
nopath	5	1	3	1	785	01:33:54	5634	01:35:21	5721	00:01:27	87	0.0000
nopath	3	6	12	14	667	01:34:40	5680	01:35:31	5731	00:00:51	51	0.0000
nopath	2	4	10	1	708	01:34:18	5658	01:35:35	5735	00:01:17	77	0.0000
nopath	2	4	9	1	708	01:34:32	5672	01:35:36	5736	00:01:04	64	0.0000
nopath	6	1	3	1	832	01:34:40	5680	01:35:51	5751	00:01:11	71	0.0000
nopath	3	2	6	1	679	01:34:45	5685	01:35:55	5755	00:01:10	70	0.0000
nopath	6	3	3	1	667	01:35:06	5706	01:35:56	5756	00:00:50	50	0.0000
nopath	4	2	9	1	708	01:35:00	5700	01:35:58	5758	00:00:58	58	0.0000
nopath	2	3	3	1	679	01:35:03	5703	01:36:02	5762	00:00:59	59	0.0000	00:01:15
nopath	3	6	3	1	667	01:34:51	5691	01:36:06	5766	00:01:15	75	0.0000
nopath	3	6	10	1	667	01:35:11	5711	01:36:09	5769	00:00:58	58	0.0000
nopath	3	6	12	14	667	01:35:18	5718	01:36:14	5774	00:00:56	56	0.0000
nopath	5	1	12	14	785	01:34:59	5699	01:36:22	5782	00:01:23	83	0.0000
nopath	2	3	5	1	679	01:35:21	5721	01:36:22	5782	00:01:01	61	0.0000
nopath	5	1	12	14	785	01:35:27	5727	01:36:29	5789	00:01:02	62	0.0000
nopath	6	3	9	1	667	01:35:26	5726	01:36:33	5793	00:01:07	67	0.0000
nopath	3	5	12	14	621	01:35:36	5736	01:36:38	5798	00:01:02	62	0.0000
nopath	1	3	3	1	763	01:35:54	5754	01:36:52	5812	00:00:58	58	0.0000
nopath	1	3	3	1	763	01:35:56	5756	01:36:56	5816	00:01:00	60	0.0000
nopath	2	1	10	1	504	01:36:00	5760	01:37:01	5821	00:01:01	61	0.0000	00:00:51
nopath	2	4	13	15	708	01:35:56	5756	01:37:10	5830	00:01:14	74	0.0000
nopath	2	3	5	1	679	01:36:18	5778	01:37:12	5832	00:00:54	54	0.0000
nopath	1	2	3	1	504	01:36:15	5775	01:37:22	5842	00:01:07	67	0.0000
nopath	6	2	12	14	748	01:36:07	5767	01:37:26	5846	00:01:19	79	0.0000
nopath	5	1	5	1	785	01:35:59	5759	01:37:33	5853	00:01:34	94	0.0000
nopath	5	1	6	1	785	01:36:27	5787	01:37:36	5856	00:01:09	69	0.0000
nopath	2	3	12	14	679	01:36:27	5787	01:37:43	5863	00:01:16	76	0.0000
nopath	3	6	12	14	667	01:36:53	5813	01:37:44	5864	00:00:51	51	0.0000
nopath	2	4	10	1	708	01:36:34	5794	01:37:46	5866	00:01:12	72	0.0000
nopath	1	3	3	1	763	01:36:14	5774	01:37:46	5866	00:01:32	92	0.0000
nopath	3	6	3	1	667	01:36:57	5817	01:37:47	5867	00:00:50	50	0.0000
nopath	6	1	5	1	832	01:36:21	5781	01:38:04	5884	00:01:43	103	0.0000	00:01:19
nopath	2	3	5	1	679	01:37:12	5832	01:38:05	5885	00:00:53	53	0.0000
nopath	6	1	12	14	832	01:36:45	5805	01:38:07	5887	00:01:22	82	0.0000
nopath	2	6	9	1	748	01:36:28	5788	01:38:16	5896	00:01:48	108	0.0000
nopath	5	3	3	1	621	01:36:53	5813	01:38:23	5903	00:01:30	90	0.0000
nopath	5	3	12	14	621	01:37:21	5841	01:38:25	5905	00:01:04	64	0.0000
nopath	5	1	3	1	785	01:37:27	5847	01:38:30	5910	00:01:03	63	0.0000
nopath	1	3	3	1	763	01:37:22	5842	01:38:42	5922	00:01:20	80	0.0000
nopath	3	6	3	1	667	01:37:45	5865	01:38:46	5926	00:01:01	61	0.0000
nopath	3	6	3	1	667	01:37:53	5873	01:38:47	5927	00:00:54	54	0.0000
nopath	3	6	10	1	667	01:37:58	5878	01:38:50	5930	00:00:52	52	0.0000
nopath	3	6	13	15	667	01:38:01	5881	01:38:54	5934	00:00:53	53	0.0000
nopath	5	3	3	1	621	01:37:49	5869	01:38:55	5935	00:01:06	66	0.0000
nopath	6	7	5	1	624	01:37:32	5852	01:38:57	5937	00:01:25	85	0.0000
nopath	6	1	3	1	832	01:37:50	5870	01:39:00	5940	00:01:10	70	0.0000	00:01:16
nopath	3	7	10	1	302	01:38:16	5896	01:39:00	5940	00:00:44	44	0.0000
nopath	1	2	6	1	504	01:38:03	5883	01:39:01	5941	00:00:58	58	0.0000
nopath	5	1	3	1	785	01:38:00	5880	01:39:10	5950	00:01:10	70	0.0000
nopath	2	3	12	14	679	01:38:10	5890	01:39:15	5955	00:01:05	65	0.0000
nopath	2	4	12	14	708	01:37:54	5874	01:39:16	5956	00:01:22	82	0.0000
nopath	1	4	12	14	792	01:38:06	5886	01:39:20	5960	00:01:14	74	0.0000
nopath	3	6	9	1	667	01:38:20	5900	01:39:21	5961	00:01:01	61	0.0000
nopath	3	6	5	1	667	01:38:24	5904	01:39:23	5963	00:00:59	59	0.0000
nopath	3	6	10	1	667	01:38:26	5906	01:39:25	5965	00:00:59	59	0.0000
nopath	3	6	5	1	667	01:38:33	5913	01:39:28	5968	00:00:55	55	0.0000
nopath	5	2	3	1	701	01:38:01	5881	01:39:30	5970	00:01:29	89	0.0000
nopath	4	2	9	1	708	01:38:45	5925	01:39:45	5985	00:01:00	60	0.0000
nopath	2	3	12	14	679	01:38:40	5920	01:39:54	5994	00:01:14	74	0.0000
nopath	3	6	5	1	667	01:38:48	5928	01:39:55	5995	00:01:07	67	0.0000
nopath	2	4	9	1	708	01:38:25	5905	01:39:55	5995	00:01:30	90	0.0000
nopath	1	3	2	1	763	01:38:28	5908	01:39:57	5997	00:01:29	89	0.0000
nopath	4	1	3	1	792	01:38:51	5931	01:39:57	5997	00:01:06	66	0.0000
nopath	3	2	5	1	679	01:38:50	5930	01:40:01	6001	00:01:11	71	0.0000	00:01:17
nopath	3	6	6	1	667	01:39:10	5950	01:40:02	6002	00:00:52	52	0.0000
nopath	6	2	3	1	748	01:39:11	5951	01:40:15	6015	00:01:04	64	0.0000
nopath	5	7	3	1	577	01:38:49	5929	01:40:17	6017	00:01:28	88	0.0000
nopath	3	4	5	1	375	01:39:38	5978	01:40:20	6020	00:00:42	42	0.0000
nopath	2	4	12	14	708	01:38:57	5937	01:40:36	6036	00:01:39	99	0.0000
nopath	1	2	10	1	504	01:39:53	5993	01:40:37	6037	00:00:44	44	0.0000
nopath	3	2	5	1	679	01:39:37	5977	01:40:44	6044	00:01:07	67	0.0000
nopath	3	6	9	1	667	01:39:48	5988	01:40:46	6046	00:00:58	58	0.0000
nopath	2	1	5	1	504	01:39:59	5999	01:40:57	6057	00:00:58	58	0.0000
nopath	5	4	12	14	650	01:39:41	5981	01:41:00	6060	00:01:19	79	0.0000	00:01:20
nopath	4	7	6	1	331	01:40:29	6029	01:41:05	6065	00:00:36	36	0.0000
nopath	5	3	3	1	621	01:40:09	6009	01:41:13	6073	00:01:04	64	0.0000
nopath	6	4	5	1	696	01:40:03	6003	01:41:23	6083	00:01:20	80	0.0000
nopath	6	1	3	1	832	01:40:26	6026	01:41:30	6090	00:01:04	64	0.0000
nopath	1	4	5	1	792	01:40:07	6007	01:41:35	6095	00:01:28	88	0.0000
nopath	3	6	9	1	667	01:40:32	6032	01:41:35	6095	00:01:03	63	0.0000
nopath	1	3	3	1	763	01:40:08	6008	01:41:37	6097	00:01:29	89	0.0000
nopath	3	6	9	1	667	01:40:48	6048	01:41:39	6099	00:00:51	51	0.0000
nopath	4	3	3	1	375	01:40:47	6047	01:41:39	6099	00:00:52	52	0.0000
nopath	1	5	12	14	785	01:40:34	6034	01:41:44	6104	00:01:10	70	0.0000
nopath	1	3	5	1	763	01:40:48	6048	01:41:48	6108	00:01:00	60	0.0000
nopath	2	1	13	15	504	01:41:05	6065	01:42:03	6123	00:00:58	58	0.0000	00:00:58
nopath	5	6	12	14	380	01:41:28	6088	01:42:06	6126	00:00:38	38	0.0000
nopath	2	1	9	1	504	01:41:23	6083	01:42:09	6129	00:00:46	46	0.0000
nopath	2	7	13	15	458	01:41:32	6092	01:42:13	6133	00:00:41	41	0.0000
nopath	3	4	6	1	375	01:41:31	6091	01:42:15	6135	00:00:44	44	0.0000
nopath	3	6	10	1	667	01:40:55	6055	01:42:16	6136	00:01:21	81	0.0000
nopath	1	2	10	1	504	01:41:30	6090	01:42:21	6141	00:00:51	51	0.0000
nopath	6	1	5	1	832	01:40:57	6057	01:42:21	6141	00:01:24	84	0.0000
nopath	5	4	13	15	650	01:41:08	6068	01:42:22	6142	00:01:14	74	0.0000
nopath	2	3	12	14	679	01:41:06	6066	01:42:25	6145	00:01:19	79	0.0000
nopath	2	4	12	14	708	01:40:53	6053	01:42:26	6146	00:01:33	93	0.0000
nopath	3	6	5	1	667	01:41:05	6065	01:42:27	6147	00:01:22	82	0.0000
nopath	5	1	10	1	785	01:41:12	6072	01:42:30	6150	00:01:18	78	0.0000
nopath	5	1	12	14	785	01:41:22	6082	01:42:32	6152	00:01:10	70	0.0000
nopath	3	6	13	15	667	01:41:31	6091	01:42:36	6156	00:01:05	65	0.0000
nopath	3	5	3	1	621	01:41:37	6097	01:42:37	6157	00:01:00	60	0.0000
nopath	1	3	9	1	763	01:41:35	6095	01:42:43	6163	00:01:08	68	0.0000
nopath	3	6	12	14	667	01:42:00	6120	01:42:57	6177	00:00:57	57	0.0000
nopath	2	4	12	14	708	01:41:53	6113	01:43:07	6187	00:01:14	74	0.0000	00:01:15
nopath	2	4	3	1	708	01:41:54	6114	01:43:10	6190	00:01:16	76	0.0000
nopath	2	4	5	1	708	01:42:22	6142	01:43:16	6196	00:00:54	54	0.0000
nopath	6	2	12	14	748	01:42:35	6155	01:43:33	6213	00:00:58	58	0.0000
nopath	1	2	10	1	504	01:42:55	6175	01:43:40	6220	00:00:45	45	0.0000
nopath	6	5	3	1	380	01:43:08	6188	01:43:44	6224	00:00:36	36	0.0000
nopath	1	4	5	1	792	01:42:44	6164	01:43:55	6235	00:01:11	71	0.0000
nopath	3	6	3	1	667	01:42:57	6177	01:43:56	6236	00:00:59	59	0.0000
nopath	3	6	3	1	667	01:43:07	6187	01:43:57	6237	00:00:50	50	0.0000
nopath	3	6	4	1	667	01:43:12	6192	01:44:02	6242	00:00:50	50	0.0000	00:00:59
nopath	3	5	2	1	621	01:43:12	6192	01:44:06	6246	00:00:54	54	0.0000
nopath	5	1	7	1	785	01:42:42	6162	01:44:11	6251	00:01:29	89	0.0000
nopath	2	3	10	1	679	01:43:11	6191	01:44:24	6264	00:01:13	73	0.0000
nopath	2	4	3	1	708	01:42:57	6177	01:44:25	6265	00:01:28	88	0.0000
nopath	4	2	2	1	708	01:43:18	6198	01:44:25	6265	00:01:07	67	0.0000
nopath	3	2	3	1	679	01:43:28	6208	01:44:30	6270	00:01:02	62	0.0000
nopath	6	3	3	1	667	01:43:31	6211	01:44:33	6273	00:01:02	62	0.0000
nopath	6	2	5	1	748	01:43:29	6209	01:44:45	6285	00:01:16	76	0.0000
nopath	3	6	2	1	667	01:43:41	6221	01:44:46	6286	00:01:05	65	0.0000
nopath	5	1	9	1	785	01:43:19	6199	01:44:52	6292	00:01:33	93	0.0000
nopath	1	7	12	14	542	01:43:58	6238	01:44:54	6294	00:00:56	56	0.0000
nopath	5	3	6	1	621	01:43:57	6237	01:44:54	6294	00:00:57	57	0.0000
nopath	3	6	12	14	667	01:44:05	6245	01:44:56	6296	00:00:51	51	0.0000
nopath	6	1	9	1	832	01:43:43	6223	01:44:57	6297	00:01:14	74	0.0000
nopath	2	3	5	1	679	01:43:44	6224	01:45:02	6302	00:01:18	78	0.0000	00:01:08
nopath	1	3	9	1	763	01:44:03	6243	01:45:09	6309	00:01:06	66	0.0000
nopath	3	6	3	1	667	01:44:18	6258	01:45:10	6310	00:00:52	52	0.0000
nopath	3	6	12	14	667	01:44:24	6264	01:45:14	6314	00:00:50	50	0.0000
nopath	3	1	3	1	763	01:44:09	6249	01:45:19	6319	00:01:10	70	0.0000
nopath	6	7	3	1	624	01:44:06	6246	01:45:27	6327	00:01:21	81	0.0000
nopath	2	5	13	15	701	01:43:58	6238	01:45:27	6327	00:01:29	89	0.0000
nopath	1	2	9	1	504	01:44:21	6261	01:45:31	6331	00:01:10	70	0.0000
nopath	1	2	9	1	504	01:44:25	6265	01:45:35	6335	00:01:10	70	0.0000
nopath	2	3	6	1	679	01:44:19	6259	01:45:42	6342	00:01:23	83	0.0000
nopath	2	3	13	15	679	01:44:24	6264	01:45:47	6347	00:01:23	83	0.0000
nopath	3	6	3	1	667	01:44:57	6297	01:45:48	6348	00:00:51	51	0.0000
nopath	1	3	5	1	763	01:44:33	6273	01:45:53	6353	00:01:20	80	0.0000
nopath	1	2	13	15	504	01:45:13	6313	01:46:06	6366	00:00:53	53	0.0000	00:00:54
nopath	5	7	13	15	577	01:44:34	6274	01:46:11	6371	00:01:37	97	0.0000
nopath	2	3	9	1	679	01:44:50	6290	01:46:12	6372	00:01:22	82	0.0000
nopath	2	3	2	1	679	01:44:52	6292	01:46:15	6375	00:01:23	83	0.0000
nopath	3	2	13	15	679	01:44:39	6279	01:46:19	6379	00:01:40	100	0.0000
nopath	4	2	12	14	708	01:45:23	6323	01:46:22	6382	00:00:59	59	0.0000
nopath	1	6	3	1	832	01:45:09	6309	01:46:26	6386	00:01:17	77	0.0000
nopath	4	1	3	1	792	01:44:46	6286	01:46:28	6388	00:01:42	102	0.0000
nopath	5	2	13	15	701	01:45:22	6322	01:46:35	6395	00:01:13	73	0.0000
nopath	3	6	9	1	667	01:45:30	6330	01:46:36	6396	00:01:06	66	0.0000
nopath	1	2	3	1	504	01:45:50	6350	01:46:42	6402	00:00:52	52	0.0000
nopath	5	1	9	1	785	01:45:38	6338	01:46:43	6403	00:01:05	65	0.0000
nopath	2	3	5	1	679	01:45:30	6330	01:46:44	6404	00:01:14	74	0.0000
nopath	1	4	5	1	792	01:45:17	6317	01:46:45	6405	00:01:28	88	0.0000
nopath	3	6	10	1	667	01:45:48	6348	01:46:46	6406	00:00:58	58	0.0000
nopath	3	6	5	1	667	01:45:51	6351	01:46:51	6411	00:01:00	60	0.0000
nopath	3	6	5	1	667	01:45:55	6355	01:46:54	6414	00:00:59	59	0.0000
nopath	3	6	3	1	667	01:46:01	6361	01:46:56	6416	00:00:55	55	0.0000
nopath	6	7	2	1	624	01:46:06	6366	01:47:07	6427	00:01:01	61	0.0000	00:01:07
nopath	4	6	3	1	696	01:46:14	6374	01:47:11	6431	00:00:57	57	0.0000
nopath	1	3	12	14	763	01:45:51	6351	01:47:23	6443	00:01:32	92	0.0000
nopath	4	7	5	1	331	01:46:33	6393	01:47:24	6444	00:00:51	51	0.0000
nopath	6	1	13	15	832	01:45:33	6333	01:47:25	6445	00:01:52	112	0.0000
nopath	2	3	7	1	679	01:46:11	6371	01:47:25	6445	00:01:14	74	0.0000
nopath	3	6	9	1	667	01:46:14	6374	01:47:26	6446	00:01:12	72	0.0000
nopath	6	1	13	15	832	01:45:45	6345	01:47:27	6447	00:01:42	102	0.0000
nopath	3	6	10	1	667	01:46:29	6389	01:47:27	6447	00:00:58	58	0.0000
nopath	2	3	10	1	679	01:46:22	6382	01:47:28	6448	00:01:06	66	0.0000
nopath	2	4	12	14	708	01:46:24	6384	01:47:31	6451	00:01:07	67	0.0000
nopath	3	6	9	1	667	01:46:46	6406	01:47:37	6457	00:00:51	51	0.0000
nopath	2	7	12	14	458	01:46:48	6408	01:47:48	6468	00:01:00	60	0.0000
nopath	4	2	12	14	708	01:46:43	6403	01:47:50	6470	00:01:07	67	0.0000
nopath	3	1	13	15	763	01:46:31	6391	01:47:55	6475	00:01:24	84	0.0000
nopath	2	4	5	1	708	01:46:40	6400	01:47:57	6477	00:01:17	77	0.0000
nopath	2	3	12	14	679	01:46:44	6404	01:47:59	6479	00:01:15	75	0.0000
nopath	5	1	9	1	785	01:46:00	6360	01:48:01	6481	00:02:01	121	0.0000	00:01:20
nopath	6	1	5	1	832	01:46:49	6409	01:48:03	6483	00:01:14	74	0.0000
nopath	1	2	5	1	504	01:47:01	6421	01:48:03	6483	00:01:02	62	0.0000
nopath	1	7	9	1	542	01:46:56	6416	01:48:04	6484	00:01:08	68	0.0000
nopath	6	3	3	1	667	01:47:17	6437	01:48:13	6493	00:00:56	56	0.0000
nopath	5	6	13	15	380	01:47:44	6464	01:48:20	6500	00:00:36	36	0.0000
nopath	4	1	9	1	792	01:47:26	6446	01:48:31	6511	00:01:05	65	0.0000
nopath	2	3	6	1	679	01:47:30	6450	01:48:36	6516	00:01:06	66	0.0000
nopath	3	6	12	14	667	01:47:30	6450	01:48:37	6517	00:01:07	67	0.0000
nopath	3	6	3	1	667	01:47:39	6459	01:48:39	6519	00:01:00	60	0.0000
nopath	3	6	3	1	667	01:47:44	6464	01:48:41	6521	00:00:57	57	0.0000
nopath	5	1	9	1	785	01:47:26	6446	01:48:41	6521	00:01:15	75	0.0000
nopath	3	6	13	15	667	01:47:50	6470	01:48:43	6523	00:00:53	53	0.0000
nopath	6	3	3	1	667	01:48:14	6494	01:49:13	6553	00:00:59	59	0.0000	00:01:03
nopath	6	2	12	14	748	01:48:16	6496	01:49:14	6554	00:00:58	58	0.0000
nopath	5	3	12	14	621	01:48:27	6507	01:49:25	6565	00:00:58	58	0.0000
nopath	2	6	5	1	748	01:48:17	6497	01:49:36	6576	00:01:19	79	0.0000
nopath	2	1	3	1	504	01:48:40	6520	01:49:37	6577	00:00:57	57	0.0000
nopath	2	1	3	1	504	01:48:50	6530	01:49:43	6583	00:00:53	53	0.0000
nopath	6	2	6	1	748	01:48:30	6510	01:49:45	6585	00:01:15	75	0.0000
nopath	2	3	12	14	679	01:48:44	6524	01:49:53	6593	00:01:09	69	0.0000
nopath	3	5	12	14	621	01:49:05	6545	01:49:57	6597	00:00:52	52	0.0000
nopath	3	6	10	1	667	01:49:12	6552	01:50:02	6602	00:00:50	50	0.0000	00:00:57
nopath	3	2	3	1	679	01:48:45	6525	01:50:05	6605	00:01:20	80	0.0000
nopath	1	3	3	1	763	01:48:40	6520	01:50:06	6606	00:01:26	86	0.0000
nopath	3	2	5	1	679	01:49:06	6546	01:50:07	6607	00:01:01	61	0.0000
nopath	1	3	13	15	763	01:48:51	6531	01:50:12	6612	00:01:21	81	0.0000
nopath	2	1	3	1	504	01:49:33	6573	01:50:25	6625	00:00:52	52	0.0000
nopath	3	7	7	1	302	01:49:43	6583	01:50:27	6627	00:00:44	44	0.0000
nopath	2	3	7	1	679	01:49:18	6558	01:50:42	6642	00:01:24	84	0.0000
nopath	2	3	13	15	679	01:49:23	6563	01:50:48	6648	00:01:25	85	0.0000
nopath	4	7	3	1	331	01:50:04	6604	01:50:48	6648	00:00:44	44	0.0000
nopath	3	6	5	1	667	01:49:45	6585	01:50:48	6648	00:01:03	63	0.0000
nopath	2	4	3	1	708	01:49:39	6579	01:50:50	6650	00:01:11	71	0.0000
nopath	3	6	10	1	667	01:50:00	6600	01:50:52	6652	00:00:52	52	0.0000
nopath	2	4	12	14	708	01:49:46	6586	01:50:52	6652	00:01:06	66	0.0000
nopath	2	4	3	1	708	01:49:57	6597	01:50:55	6655	00:00:58	58	0.0000
nopath	5	1	5	1	785	01:49:54	6594	01:50:57	6657	00:01:03	63	0.0000
nopath	5	3	3	1	621	01:49:33	6573	01:51:03	6663	00:01:30	90	0.0000	00:01:09
nopath	2	3	12	14	679	01:50:00	6600	01:51:13	6673	00:01:13	73	0.0000
nopath	4	2	12	14	708	01:50:17	6617	01:51:14	6674	00:00:57	57	0.0000
nopath	1	3	9	1	763	01:49:28	6568	01:51:16	6676	00:01:48	108	0.0000
nopath	1	3	12	14	763	01:49:47	6587	01:51:18	6678	00:01:31	91	0.0000
nopath	4	1	12	14	792	01:49:59	6599	01:51:20	6680	00:01:21	81	0.0000
nopath	1	3	10	1	763	01:50:06	6606	01:51:20	6680	00:01:14	74	0.0000
nopath	3	6	10	1	667	01:50:31	6631	01:51:26	6686	00:00:55	55	0.0000
nopath	3	6	3	1	667	01:50:33	6633	01:51:27	6687	00:00:54	54	0.0000
nopath	5	3	3	1	621	01:50:14	6614	01:51:33	6693	00:01:19	79	0.0000
nopath	5	4	3	1	650	01:50:25	6625	01:51:38	6698	00:01:13	73	0.0000
nopath	5	1	5	1	785	01:50:28	6628	01:51:40	6700	00:01:12	72	0.0000
nopath	2	3	5	1	679	01:50:28	6628	01:51:42	6702	00:01:14	74	0.0000
nopath	1	2	10	1	504	01:50:58	6658	01:51:43	6703	00:00:45	45	0.0000
nopath	2	3	5	1	679	01:50:31	6631	01:51:45	6705	00:01:14	74	0.0000
nopath	6	1	12	14	832	01:50:48	6648	01:51:54	6714	00:01:06	66	0.0000
nopath	1	2	5	1	504	01:51:13	6673	01:51:57	6717	00:00:44	44	0.0000
nopath	5	3	10	1	621	01:50:57	6657	01:52:03	6723	00:01:06	66	0.0000	00:01:12
nopath	6	5	13	15	380	01:51:25	6685	01:52:07	6727	00:00:42	42	0.0000
nopath	5	1	13	15	785	01:50:56	6656	01:52:10	6730	00:01:14	74	0.0000
nopath	3	2	3	1	679	01:50:48	6648	01:52:15	6735	00:01:27	87	0.0000
nopath	3	7	12	14	302	01:51:41	6701	01:52:17	6737	00:00:36	36	0.0000
nopath	1	3	10	1	763	01:51:14	6674	01:52:22	6742	00:01:08	68	0.0000
nopath	3	6	9	1	667	01:51:32	6692	01:52:24	6744	00:00:52	52	0.0000
nopath	1	3	12	14	763	01:51:22	6682	01:52:25	6745	00:01:03	63	0.0000
nopath	3	6	3	1	667	01:51:36	6696	01:52:26	6746	00:00:50	50	0.0000
nopath	2	1	5	1	504	01:51:32	6692	01:52:29	6749	00:00:57	57	0.0000
nopath	2	4	4	1	708	01:51:21	6681	01:52:36	6756	00:01:15	75	0.0000
nopath	2	3	6	1	679	01:51:35	6695	01:52:40	6760	00:01:05	65	0.0000
nopath	2	4	10	1	708	01:51:44	6704	01:52:43	6763	00:00:59	59	0.0000
nopath	1	2	7	1	504	01:52:15	6735	01:53:00	6780	00:00:45	45	0.0000	00:00:49
nopath	3	4	3	1	375	01:52:36	6756	01:53:08	6788	00:00:32	32	0.0000
nopath	3	6	3	1	667	01:52:06	6726	01:53:15	6795	00:01:09	69	0.0000
nopath	1	7	6	1	542	01:52:30	6750	01:53:16	6796	00:00:46	46	0.0000
nopath	3	2	12	14	679	01:52:13	6733	01:53:24	6804	00:01:11	71	0.0000
nopath	6	2	12	14	748	01:52:29	6749	01:53:36	6816	00:01:07	67	0.0000
nopath	6	1	12	14	832	01:52:37	6757	01:53:43	6823	00:01:06	66	0.0000
nopath	6	3	12	14	667	01:52:28	6748	01:53:44	6824	00:01:16	76	0.0000
nopath	3	6	9	1	667	01:52:17	6737	01:53:46	6826	00:01:29	89	0.0000
nopath	3	6	3	1	667	01:52:29	6749	01:53:48	6828	00:01:19	79	0.0000
nopath	5	7	5	1	577	01:52:24	6744	01:53:52	6832	00:01:28	88	0.0000
nopath	1	5	10	1	785	01:52:26	6746	01:53:53	6833	00:01:27	87	0.0000
nopath	5	1	5	1	785	01:52:26	6746	01:54:00	6840	00:01:34	94	0.0000	00:01:15
nopath	5	1	4	1	785	01:52:40	6760	01:54:02	6842	00:01:22	82	0.0000
nopath	2	3	3	1	679	01:52:27	6747	01:54:04	6844	00:01:37	97	0.0000
nopath	2	4	12	14	708	01:52:20	6740	01:54:06	6846	00:01:46	106	0.0000
nopath	1	3	12	14	763	01:52:38	6758	01:54:07	6847	00:01:29	89	0.0000
nopath	1	4	3	1	792	01:53:08	6788	01:54:11	6851	00:01:03	63	0.0000
nopath	4	1	10	1	792	01:52:48	6768	01:54:14	6854	00:01:26	86	0.0000
nopath	6	2	5	1	748	01:53:03	6783	01:54:15	6855	00:01:12	72	0.0000
nopath	3	6	9	1	667	01:52:51	6771	01:54:16	6856	00:01:25	85	0.0000
nopath	3	6	5	1	667	01:53:09	6789	01:54:18	6858	00:01:09	69	0.0000
nopath	1	2	13	15	504	01:53:39	6819	01:54:28	6868	00:00:49	49	0.0000
nopath	2	4	3	1	708	01:53:30	6810	01:54:35	6875	00:01:05	65	0.0000
nopath	5	1	3	1	785	01:53:15	6795	01:54:36	6876	00:01:21	81	0.0000
nopath	3	2	10	1	679	01:53:51	6831	01:54:50	6890	00:00:59	59	0.0000
nopath	3	1	5	1	763	01:53:12	6792	01:54:55	6895	00:01:43	103	0.0000
nopath	1	3	9	1	763	01:53:54	6834	01:55:04	6904	00:01:10	70	0.0000	00:01:17
nopath	1	4	3	1	792	01:53:41	6821	01:55:05	6905	00:01:24	84	0.0000
nopath	3	6	5	1	667	01:54:03	6843	01:55:06	6906	00:01:03	63	0.0000
nopath	3	5	4	1	621	01:54:17	6857	01:55:08	6908	00:00:51	51	0.0000
nopath	2	3	6	1	679	01:53:41	6821	01:55:08	6908	00:01:27	87	0.0000
nopath	3	6	5	1	667	01:54:26	6866	01:55:16	6916	00:00:50	50	0.0000
nopath	5	2	5	1	701	01:54:06	6846	01:55:25	6925	00:01:19	79	0.0000
nopath	2	1	3	1	504	01:54:41	6881	01:55:25	6925	00:00:44	44	0.0000
nopath	2	3	3	1	679	01:54:36	6876	01:55:44	6944	00:01:08	68	0.0000
nopath	2	4	6	1	708	01:54:26	6866	01:55:45	6945	00:01:19	79	0.0000
nopath	3	6	3	1	667	01:54:34	6874	01:55:45	6945	00:01:11	71	0.0000
nopath	3	6	3	1	667	01:54:39	6879	01:55:48	6948	00:01:09	69	0.0000
nopath	3	6	2	1	667	01:54:54	6894	01:55:50	6950	00:00:56	56	0.0000
nopath	3	5	9	1	621	01:55:14	6914	01:56:15	6975	00:01:01	61	0.0000	00:01:04
nopath	1	2	12	14	504	01:55:31	6931	01:56:17	6977	00:00:46	46	0.0000
nopath	3	6	12	14	667	01:55:17	6917	01:56:19	6979	00:01:02	62	0.0000
nopath	3	6	2	1	667	01:55:32	6932	01:56:23	6983	00:00:51	51	0.0000
nopath	5	4	2	1	650	01:55:04	6904	01:56:28	6988	00:01:24	84	0.0000
nopath	6	2	13	15	748	01:55:19	6919	01:56:35	6995	00:01:16	76	0.0000
nopath	3	6	12	14	667	01:55:53	6953	01:56:45	7005	00:00:52	52	0.0000
nopath	3	2	3	1	679	01:55:32	6932	01:56:45	7005	00:01:13	73	0.0000
nopath	3	2	2	1	679	01:55:40	6940	01:56:47	7007	00:01:07	67	0.0000
nopath	3	6	9	1	667	01:56:01	6961	01:56:51	7011	00:00:50	50	0.0000
nopath	2	3	3	1	679	01:55:46	6946	01:56:52	7012	00:01:06	66	0.0000
nopath	3	6	6	1	667	01:56:09	6969	01:56:59	7019	00:00:50	50	0.0000
nopath	5	7	12	14	577	01:55:58	6958	01:57:08	7028	00:01:10	70	0.0000	00:01:17
nopath	6	1	3	1	832	01:55:27	6927	01:57:11	7031	00:01:44	104	0.0000
nopath	2	3	10	1	679	01:56:20	6980	01:57:12	7032	00:00:52	52	0.0000
nopath	6	2	3	1	748	01:56:16	6976	01:57:13	7033	00:00:57	57	0.0000
nopath	6	1	3	1	832	01:56:18	6978	01:57:21	7041	00:01:03	63	0.0000
nopath	4	2	10	1	708	01:55:35	6935	01:57:25	7045	00:01:50	110	0.0000
nopath	1	3	7	1	763	01:56:36	6996	01:57:36	7056	00:01:00	60	0.0000
nopath	5	1	12	14	785	01:56:31	6991	01:57:46	7066	00:01:15	75	0.0000
nopath	5	3	5	1	621	01:57:04	7024	01:57:53	7073	00:00:49	49	0.0000
nopath	3	6	9	1	667	01:57:14	7034	01:58:14	7094	00:01:00	60	0.0000	00:01:01
nopath	3	6	5	1	667	01:57:22	7042	01:58:17	7097	00:00:55	55	0.0000
nopath	3	5	3	1	621	01:57:26	7046	01:58:20	7100	00:00:54	54	0.0000
nopath	4	1	6	1	792	01:56:59	7019	01:58:20	7100	00:01:21	81	0.0000
nopath	2	4	6	1	708	01:57:28	7048	01:58:26	7106	00:00:58	58	0.0000
nopath	2	4	13	15	708	01:57:37	7057	01:58:32	7112	00:00:55	55	0.0000
nopath	5	6	13	15	380	01:57:52	7072	01:58:32	7112	00:00:40	40	0.0000
nopath	1	2	3	1	504	01:57:33	7053	01:58:42	7122	00:01:09	69	0.0000
nopath	1	2	9	1	504	01:57:51	7071	01:58:47	7127	00:00:56	56	0.0000
nopath	6	2	3	1	748	01:57:31	7051	01:58:48	7128	00:01:17	77	0.0000
nopath	2	5	5	1	701	01:57:39	7059	01:58:53	7133	00:01:14	74	0.0000
nopath	4	2	5	1	708	01:57:43	7063	01:58:55	7135	00:01:12	72	0.0000
nopath	2	3	3	1	679	01:57:43	7063	01:59:02	7142	00:01:19	79	0.0000	00:01:15
nopath	2	3	5	1	679	01:57:52	7072	01:59:05	7145	00:01:13	73	0.0000
nopath	3	6	9	1	667	01:58:04	7084	01:59:05	7145	00:01:01	61	0.0000
nopath	2	3	2	1	679	01:57:56	7076	01:59:08	7148	00:01:12	72	0.0000
nopath	3	6	12	14	667	01:58:08	7088	01:59:09	7149	00:01:01	61	0.0000
nopath	1	3	3	1	763	01:57:33	7053	01:59:10	7150	00:01:37	97	0.0000
nopath	3	6	5	1	667	01:58:23	7103	01:59:14	7154	00:00:51	51	0.0000
nopath	2	4	13	15	708	01:58:07	7087	01:59:20	7160	00:01:13	73	0.0000
nopath	2	4	9	1	708	01:58:17	7097	01:59:22	7162	00:01:05	65	0.0000
nopath	5	1	12	14	785	01:57:38	7058	01:59:22	7162	00:01:44	104	0.0000
nopath	2	1	3	1	504	01:58:46	7126	01:59:37	7177	00:00:51	51	0.0000
nopath	6	7	12	14	624	01:58:09	7089	01:59:38	7178	00:01:29	89	0.0000
nopath	3	4	10	1	375	01:59:10	7150	01:59:44	7184	00:00:34	34	0.0000
nopath	6	1	13	15	832	01:58:43	7123	01:59:48	7188	00:01:05	65	0.0000
nopath	6	4	9	1	696	01:58:42	7122	01:59:49	7189	00:01:07	67	0.0000
nopath	1	3	9	1	763	01:58:20	7100	01:59:52	7192	00:01:32	92	0.0000
nopath	3	6	13	15	667	01:58:31	7111	01:59:59	7199	00:01:28	88	0.0000
nopath	3	6	10	1	667	01:59:07	7147	02:00:02	7202	00:00:55	55	0.0000	00:01:01
nopath	3	6	13	15	667	01:59:14	7154	02:00:06	7206	00:00:52	52	0.0000
nopath	2	7	5	1	458	01:59:29	7169	02:00:15	7215	00:00:46	46	0.0000
nopath	2	3	13	15	679	01:59:18	7158	02:00:17	7217	00:00:59	59	0.0000
nopath	2	1	3	1	504	01:59:33	7173	02:00:18	7218	00:00:45	45	0.0000
nopath	2	4	5	1	708	01:59:21	7161	02:00:22	7222	00:01:01	61	0.0000
nopath	5	1	12	14	785	01:58:23	7103	02:00:32	7232	00:02:09	129	0.0000
nopath	2	3	9	1	679	01:59:40	7180	02:00:33	7233	00:00:53	53	0.0000
nopath	4	3	3	1	375	01:59:54	7194	02:00:35	7235	00:00:41	41	0.0000
nopath	2	6	7	1	748	01:59:20	7160	02:00:46	7246	00:01:26	86	0.0000
nopath	5	3	10	1	621	01:59:48	7188	02:00:46	7246	00:00:58	58	0.0000
nopath	3	7	12	14	302	01:59:50	7190	02:00:50	7250	00:01:00	60	0.0000
nopath	3	4	2	1	375	02:00:21	7221	02:00:55	7255	00:00:34	34	0.0000
nopath	1	2	7	1	504	02:00:08	7208	02:00:56	7256	00:00:48	48	0.0000
nopath	3	6	9	1	667	01:59:27	7167	02:00:56	7256	00:01:29	89	0.0000
nopath	5	1	8	1	785	01:59:40	7180	02:00:56	7256	00:01:16	76	0.0000
nopath	1	3	12	14	763	01:59:43	7183	02:01:14	7274	00:01:31	91	0.0000	00:01:25
nopath	4	7	3	1	331	02:00:12	7212	02:01:15	7275	00:01:03	63	0.0000
nopath	1	4	3	1	792	01:59:25	7165	02:01:15	7275	00:01:50	110	0.0000
nopath	3	2	3	1	679	02:00:01	7201	02:01:16	7276	00:01:15	75	0.0000
nopath	4	1	5	1	792	01:59:27	7167	02:01:17	7277	00:01:50	110	0.0000
nopath	3	6	3	1	667	02:00:28	7228	02:01:19	7279	00:00:51	51	0.0000
nopath	1	3	13	15	763	01:59:48	7188	02:01:19	7279	00:01:31	91	0.0000
nopath	3	6	3	1	667	02:00:30	7230	02:01:21	7281	00:00:51	51	0.0000
nopath	2	4	5	1	708	02:00:23	7223	02:01:26	7286	00:01:03	63	0.0000
nopath	2	4	12	14	708	02:00:27	7227	02:01:29	7289	00:01:02	62	0.0000
nopath	4	2	4	1	708	02:00:42	7242	02:01:42	7302	00:01:00	60	0.0000
nopath	6	3	3	1	667	01:59:56	7196	02:01:43	7303	00:01:47	107	0.0000
nopath	6	3	10	1	667	02:00:32	7232	02:01:45	7305	00:01:13	73	0.0000
nopath	3	1	5	1	763	02:00:35	7235	02:01:47	7307	00:01:12	72	0.0000
nopath	2	3	7	1	679	02:01:00	7260	02:02:02	7322	00:01:02	62	0.0000	00:01:03
nopath	2	4	10	1	708	02:01:05	7265	02:02:06	7326	00:01:01	61	0.0000
nopath	5	2	3	1	701	02:01:02	7262	02:02:06	7326	00:01:04	64	0.0000
nopath	3	6	12	14	667	02:00:54	7254	02:02:07	7327	00:01:13	73	0.0000
nopath	3	6	10	1	667	02:01:03	7263	02:02:08	7328	00:01:05	65	0.0000
nopath	2	3	3	1	679	02:01:18	7278	02:02:11	7331	00:00:53	53	0.0000
nopath	5	1	5	1	785	02:00:39	7239	02:02:11	7331	00:01:32	92	0.0000
nopath	1	4	12	14	792	02:01:12	7272	02:02:36	7356	00:01:24	84	0.0000
nopath	1	3	9	1	763	02:01:35	7295	02:02:37	7357	00:01:02	62	0.0000
nopath	2	1	3	1	504	02:01:55	7315	02:02:40	7360	00:00:45	45	0.0000
nopath	3	5	9	1	621	02:01:45	7305	02:02:46	7366	00:01:01	61	0.0000
nopath	3	6	5	1	667	02:01:47	7307	02:02:49	7369	00:01:02	62	0.0000
nopath	5	3	13	15	621	02:01:48	7308	02:02:56	7376	00:01:08	68	0.0000
nopath	5	3	3	1	621	02:01:50	7310	02:02:58	7378	00:01:08	68	0.0000
nopath	6	5	4	1	380	02:02:31	7351	02:03:17	7397	00:00:46	46	0.0000	00:00:42
nopath	3	6	9	1	667	02:02:28	7348	02:03:19	7399	00:00:51	51	0.0000
nopath	6	1	5	1	832	02:02:13	7333	02:03:21	7401	00:01:08	68	0.0000
nopath	6	1	13	15	832	02:02:14	7334	02:03:24	7404	00:01:10	70	0.0000
nopath	1	5	12	14	785	02:02:11	7331	02:03:26	7406	00:01:15	75	0.0000
nopath	2	3	5	1	679	02:02:25	7345	02:03:26	7406	00:01:01	61	0.0000
nopath	2	3	5	1	679	02:02:28	7348	02:03:28	7408	00:01:00	60	0.0000
nopath	1	3	10	1	763	02:02:37	7357	02:03:36	7416	00:00:59	59	0.0000
nopath	5	6	12	14	380	02:03:11	7391	02:03:46	7426	00:00:35	35	0.0000
nopath	5	1	13	15	785	02:02:09	7329	02:03:55	7435	00:01:46	106	0.0000
nopath	3	6	3	1	667	02:02:39	7359	02:03:56	7436	00:01:17	77	0.0000
nopath	6	1	2	1	832	02:02:37	7357	02:03:56	7436	00:01:19	79	0.0000
nopath	5	1	12	14	785	02:02:44	7364	02:04:07	7447	00:01:23	83	0.0000	00:01:32
nopath	3	6	5	1	667	02:03:19	7399	02:04:16	7456	00:00:57	57	0.0000
nopath	6	3	13	15	667	02:03:16	7396	02:04:16	7456	00:01:00	60	0.0000
nopath	6	2	6	1	748	02:02:42	7362	02:04:19	7459	00:01:37	97	0.0000
nopath	3	6	3	1	667	02:03:31	7411	02:04:21	7461	00:00:50	50	0.0000
nopath	2	3	5	1	679	02:02:48	7368	02:04:22	7462	00:01:34	94	0.0000
nopath	1	3	3	1	763	02:03:21	7401	02:04:25	7465	00:01:04	64	0.0000
nopath	1	2	12	14	504	02:03:43	7423	02:04:29	7469	00:00:46	46	0.0000
nopath	1	3	7	1	763	02:03:32	7412	02:04:31	7471	00:00:59	59	0.0000
nopath	3	6	13	15	667	02:03:41	7421	02:04:32	7472	00:00:51	51	0.0000
nopath	1	7	3	1	542	02:03:49	7429	02:04:36	7476	00:00:47	47	0.0000
nopath	3	6	12	14	667	02:03:48	7428	02:04:38	7478	00:00:50	50	0.0000
nopath	2	1	3	1	504	02:03:57	7437	02:04:57	7497	00:01:00	60	0.0000
nopath	6	7	12	14	624	02:03:56	7436	02:04:58	7498	00:01:02	62	0.0000
nopath	2	7	3	1	458	02:04:13	7453	02:05:01	7501	00:00:48	48	0.0000	00:00:48
nopath	4	1	2	1	792	02:03:38	7418	02:05:02	7502	00:01:24	84	0.0000
nopath	2	3	12	14	679	02:03:59	7439	02:05:09	7509	00:01:10	70	0.0000
nopath	1	2	5	1	504	02:03:56	7436	02:05:11	7511	00:01:15	75	0.0000
nopath	6	2	12	14	748	02:04:19	7459	02:05:16	7516	00:00:57	57	0.0000
nopath	1	2	3	1	504	02:04:52	7492	02:05:41	7541	00:00:49	49	0.0000
nopath	2	3	5	1	679	02:04:17	7457	02:05:42	7542	00:01:25	85	0.0000
nopath	1	3	5	1	763	02:04:04	7444	02:05:45	7545	00:01:41	101	0.0000
nopath	2	4	3	1	708	02:04:42	7482	02:05:48	7548	00:01:06	66	0.0000
nopath	3	6	7	1	667	02:04:46	7486	02:05:56	7556	00:01:10	70	0.0000
nopath	3	2	12	14	679	02:04:43	7483	02:05:56	7556	00:01:13	73	0.0000
nopath	3	6	2	1	667	02:04:56	7496	02:05:58	7558	00:01:02	62	0.0000
nopath	3	5	3	1	621	02:05:08	7508	02:06:00	7560	00:00:52	52	0.0000	00:00:55
nopath	6	2	9	1	748	02:05:03	7503	02:06:05	7565	00:01:02	62	0.0000
nopath	5	1	12	14	785	02:04:58	7498	02:06:16	7576	00:01:18	78	0.0000
nopath	4	2	3	1	708	02:05:06	7506	02:06:25	7585	00:01:19	79	0.0000
nopath	3	6	12	14	667	02:05:25	7525	02:06:26	7586	00:01:01	61	0.0000
nopath	4	7	13	15	331	02:05:39	7539	02:06:29	7589	00:00:50	50	0.0000
nopath	3	6	3	1	667	02:05:43	7543	02:06:37	7597	00:00:54	54	0.0000
nopath	6	3	13	15	667	02:05:55	7555	02:06:46	7606	00:00:51	51	0.0000
nopath	2	7	9	1	458	02:06:06	7566	02:06:46	7606	00:00:40	40	0.0000
nopath	3	1	3	1	763	02:05:41	7541	02:06:48	7608	00:01:07	67	0.0000
nopath	2	3	7	1	679	02:05:59	7559	02:06:52	7612	00:00:53	53	0.0000
nopath	2	3	3	1	679	02:06:01	7561	02:06:54	7614	00:00:53	53	0.0000
nopath	3	6	9	1	667	02:05:59	7559	02:06:55	7615	00:00:56	56	0.0000
nopath	3	6	3	1	667	02:06:06	7566	02:06:58	7618	00:00:52	52	0.0000
nopath	6	2	3	1	748	02:06:03	7563	02:07:00	7620	00:00:57	57	0.0000	00:01:09
nopath	1	2	5	1	504	02:06:10	7570	02:07:04	7624	00:00:54	54	0.0000
nopath	1	7	3	1	542	02:06:11	7571	02:07:10	7630	00:00:59	59	0.0000
nopath	2	1	8	1	504	02:06:22	7582	02:07:30	7650	00:01:08	68	0.0000
nopath	3	6	12	14	667	02:06:39	7599	02:07:36	7656	00:00:57	57	0.0000
nopath	3	6	12	14	667	02:06:40	7600	02:07:38	7658	00:00:58	58	0.0000
nopath	5	7	3	1	577	02:06:41	7601	02:07:42	7662	00:01:01	61	0.0000
nopath	4	1	10	1	792	02:06:34	7594	02:07:42	7662	00:01:08	68	0.0000
nopath	1	3	3	1	763	02:06:26	7586	02:07:42	7662	00:01:16	76	0.0000
nopath	2	4	12	14	708	02:06:22	7582	02:07:46	7666	00:01:24	84	0.0000
nopath	5	2	12	14	701	02:06:37	7597	02:07:47	7667	00:01:10	70	0.0000
nopath	2	4	7	1	708	02:06:35	7595	02:07:48	7668	00:01:13	73	0.0000
nopath	6	1	3	1	832	02:06:37	7597	02:07:51	7671	00:01:14	74	0.0000
nopath	2	3	13	15	679	02:06:54	7614	02:07:51	7671	00:00:57	57	0.0000
nopath	2	3	9	1	679	02:07:01	7621	02:07:54	7674	00:00:53	53	0.0000
nopath	3	6	3	1	667	02:07:03	7623	02:07:55	7675	00:00:52	52	0.0000
nopath	1	2	12	14	504	02:07:00	7620	02:07:55	7675	00:00:55	55	0.0000
nopath	6	1	13	15	832	02:06:58	7618	02:08:03	7683	00:01:05	65	0.0000	00:01:16
nopath	5	4	13	15	650	02:07:02	7622	02:08:17	7697	00:01:15	75	0.0000
nopath	2	6	12	14	748	02:07:02	7622	02:08:17	7697	00:01:15	75	0.0000
nopath	3	6	12	14	667	02:07:29	7649	02:08:26	7706	00:00:57	57	0.0000
nopath	1	4	13	15	792	02:06:36	7596	02:08:28	7708	00:01:52	112	0.0000
nopath	3	6	12	14	667	02:07:33	7653	02:08:29	7709	00:00:56	56	0.0000
nopath	3	6	2	1	667	02:07:38	7658	02:08:31	7711	00:00:53	53	0.0000
nopath	3	7	13	15	302	02:08:04	7684	02:08:40	7720	00:00:36	36	0.0000
nopath	2	3	12	14	679	02:07:19	7639	02:08:43	7723	00:01:24	84	0.0000
nopath	2	3	13	15	679	02:07:21	7641	02:08:46	7726	00:01:25	85	0.0000
nopath	2	3	9	1	679	02:07:45	7665	02:08:48	7728	00:01:03	63	0.0000
nopath	2	4	5	1	708	02:07:58	7678	02:08:52	7732	00:00:54	54	0.0000
nopath	6	1	5	1	832	02:07:57	7677	02:09:00	7740	00:01:03	63	0.0000	00:01:03
nopath	5	6	3	1	380	02:08:29	7709	02:09:02	7742	00:00:33	33	0.0000
nopath	1	2	9	1	504	02:08:19	7699	02:09:05	7745	00:00:46	46	0.0000
nopath	3	6	8	1	667	02:08:03	7683	02:09:06	7746	00:01:03	63	0.0000
nopath	1	3	12	14	763	02:07:52	7672	02:09:13	7753	00:01:21	81	0.0000
nopath	5	1	3	1	785	02:08:21	7701	02:09:25	7765	00:01:04	64	0.0000
nopath	3	6	3	1	667	02:08:30	7710	02:09:25	7765	00:00:55	55	0.0000
nopath	1	6	9	1	832	02:08:33	7713	02:09:46	7786	00:01:13	73	0.0000
nopath	5	1	12	14	785	02:08:55	7735	02:10:06	7806	00:01:11	71	0.0000	00:01:11
nopath	1	3	3	1	763	02:09:14	7754	02:10:13	7813	00:00:59	59	0.0000
nopath	3	2	5	1	679	02:08:52	7732	02:10:15	7815	00:01:23	83	0.0000
nopath	3	6	9	1	667	02:08:43	7723	02:10:16	7816	00:01:33	93	0.0000
nopath	1	3	3	1	763	02:09:21	7761	02:10:19	7819	00:00:58	58	0.0000
nopath	1	4	3	1	792	02:09:24	7764	02:10:23	7823	00:00:59	59	0.0000
nopath	3	2	3	1	679	02:09:30	7770	02:10:24	7824	00:00:54	54	0.0000
nopath	3	6	12	14	667	02:09:33	7773	02:10:25	7825	00:00:52	52	0.0000
nopath	5	3	2	1	621	02:09:14	7754	02:10:33	7833	00:01:19	79	0.0000
nopath	5	3	3	1	621	02:09:37	7777	02:10:35	7835	00:00:58	58	0.0000
nopath	5	1	3	1	785	02:09:34	7774	02:10:41	7841	00:01:07	67	0.0000
nopath	1	2	9	1	504	02:10:07	7807	02:10:51	7851	00:00:44	44	0.0000
nopath	2	4	3	1	708	02:09:22	7762	02:10:55	7855	00:01:33	93	0.0000
nopath	3	6	5	1	667	02:10:01	7801	02:10:55	7855	00:00:54	54	0.0000
nopath	2	4	5	1	708	02:09:25	7765	02:10:56	7856	00:01:31	91	0.0000
nopath	3	6	2	1	667	02:10:07	7807	02:10:58	7858	00:00:51	51	0.0000
nopath	3	6	6	1	667	02:10:10	7810	02:11:01	7861	00:00:51	51	0.0000	00:00:58
nopath	2	1	9	1	504	02:09:59	7799	02:11:17	7877	00:01:18	78	0.0000
nopath	5	1	2	1	785	02:09:53	7793	02:11:21	7881	00:01:28	88	0.0000
nopath	4	1	12	14	792	02:10:01	7801	02:11:35	7895	00:01:34	94	0.0000
nopath	1	3	3	1	763	02:10:19	7819	02:11:36	7896	00:01:17	77	0.0000
nopath	4	3	3	1	375	02:10:46	7846	02:11:37	7897	00:00:51	51	0.0000
nopath	2	4	13	15	708	02:10:45	7845	02:11:50	7910	00:01:05	65	0.0000
nopath	5	3	12	14	621	02:11:10	7870	02:12:02	7922	00:00:52	52	0.0000	00:01:01
nopath	4	1	12	14	792	02:10:28	7828	02:12:05	7925	00:01:37	97	0.0000
nopath	5	1	3	1	785	02:11:09	7869	02:12:10	7930	00:01:01	61	0.0000
nopath	3	2	8	1	679	02:10:45	7845	02:12:15	7935	00:01:30	90	0.0000
nopath	3	2	5	1	679	02:10:49	7849	02:12:17	7937	00:01:28	88	0.0000
nopath	3	7	12	14	302	02:11:50	7910	02:12:25	7945	00:00:35	35	0.0000
nopath	3	6	9	1	667	02:11:43	7903	02:12:32	7952	00:00:49	49	0.0000
nopath	3	6	9	1	667	02:11:44	7904	02:12:35	7955	00:00:51	51	0.0000
nopath	3	6	10	1	667	02:11:46	7906	02:12:36	7956	00:00:50	50	0.0000
nopath	2	1	12	14	504	02:11:51	7911	02:12:37	7957	00:00:46	46	0.0000
nopath	1	3	4	1	763	02:11:04	7864	02:12:42	7962	00:01:38	98	0.0000
nopath	2	3	2	1	679	02:11:16	7876	02:12:45	7965	00:01:29	89	0.0000
nopath	3	6	3	1	667	02:11:55	7915	02:12:46	7966	00:00:51	51	0.0000
nopath	1	3	9	1	763	02:11:24	7884	02:12:48	7968	00:01:24	84	0.0000
nopath	3	5	3	1	621	02:11:55	7915	02:12:49	7969	00:00:54	54	0.0000
nopath	3	6	13	15	667	02:12:01	7921	02:12:53	7973	00:00:52	52	0.0000
nopath	1	3	3	1	763	02:11:57	7917	02:12:55	7975	00:00:58	58	0.0000
nopath	2	1	6	1	504	02:12:08	7928	02:12:57	7977	00:00:49	49	0.0000
nopath	3	6	13	15	667	02:12:09	7929	02:13:02	7982	00:00:53	53	0.0000	00:00:51
nopath	6	2	9	1	748	02:12:07	7927	02:13:04	7984	00:00:57	57	0.0000
nopath	3	4	3	1	375	02:12:25	7945	02:13:06	7986	00:00:41	41	0.0000
nopath	6	4	12	14	696	02:11:58	7918	02:13:09	7989	00:01:11	71	0.0000
nopath	2	3	5	1	679	02:12:18	7938	02:13:13	7993	00:00:55	55	0.0000
nopath	2	4	4	1	708	02:12:10	7930	02:13:15	7995	00:01:05	65	0.0000
nopath	4	2	9	1	708	02:11:36	7896	02:13:15	7995	00:01:39	99	0.0000
nopath	5	4	10	1	650	02:11:55	7915	02:13:32	8012	00:01:37	97	0.0000
nopath	5	1	3	1	785	02:12:07	7927	02:13:40	8020	00:01:33	93	0.0000
nopath	5	1	12	14	785	02:12:32	7952	02:13:41	8021	00:01:09	69	0.0000
nopath	3	6	5	1	667	02:12:55	7975	02:13:44	8024	00:00:49	49	0.0000
nopath	2	4	3	1	708	02:12:36	7956	02:13:45	8025	00:01:09	69	0.0000
nopath	2	4	7	1	708	02:12:49	7969	02:13:47	8027	00:00:58	58	0.0000
nopath	1	3	5	1	763	02:12:55	7975	02:13:54	8034	00:00:59	59	0.0000
nopath	3	5	12	14	621	02:13:06	7986	02:13:58	8038	00:00:52	52	0.0000
nopath	5	7	12	14	577	02:12:49	7969	02:14:08	8048	00:01:19	79	0.0000	00:01:10
nopath	1	2	9	1	504	02:13:20	8000	02:14:11	8051	00:00:51	51	0.0000
nopath	6	7	5	1	624	02:12:42	7962	02:14:12	8052	00:01:30	90	0.0000
nopath	2	3	5	1	679	02:12:59	7979	02:14:12	8052	00:01:13	73	0.0000
nopath	2	3	12	14	679	02:13:01	7981	02:14:15	8055	00:01:14	74	0.0000
nopath	2	4	12	14	708	02:13:06	7986	02:14:19	8059	00:01:13	73	0.0000
nopath	2	3	5	1	679	02:13:23	8003	02:14:20	8060	00:00:57	57	0.0000
nopath	5	3	12	14	621	02:13:31	8011	02:14:34	8074	00:01:03	63	0.0000
nopath	6	3	5	1	667	02:13:55	8035	02:14:44	8084	00:00:49	49	0.0000
nopath	6	1	9	1	832	02:13:44	8024	02:14:48	8088	00:01:04	64	0.0000
nopath	1	5	3	1	785	02:13:32	8012	02:14:53	8093	00:01:21	81	0.0000
nopath	1	2	12	14	504	02:14:13	8053	02:14:59	8099	00:00:46	46	0.0000
nopath	6	2	13	15	748	02:14:07	8047	02:15:07	8107	00:01:00	60	0.0000	00:00:58
nopath	3	6	9	1	667	02:13:48	8028	02:15:16	8116	00:01:28	88	0.0000
nopath	4	6	10	1	696	02:14:22	8062	02:15:19	8119	00:00:57	57	0.0000
nopath	3	6	10	1	667	02:14:41	8081	02:15:34	8134	00:00:53	53	0.0000
nopath	5	1	5	1	785	02:14:30	8070	02:15:35	8135	00:01:05	65	0.0000
nopath	3	6	7	1	667	02:14:45	8085	02:15:38	8138	00:00:53	53	0.0000
nopath	6	1	3	1	832	02:14:28	8068	02:15:45	8145	00:01:17	77	0.0000
nopath	3	6	12	14	667	02:15:00	8100	02:15:51	8151	00:00:51	51	0.0000
nopath	3	6	10	1	667	02:15:01	8101	02:15:53	8153	00:00:52	52	0.0000
nopath	1	4	3	1	792	02:14:55	8095	02:15:54	8154	00:00:59	59	0.0000
nopath	4	2	5	1	708	02:14:19	8059	02:15:55	8155	00:01:36	96	0.0000
nopath	2	7	9	1	458	02:15:23	8123	02:16:09	8169	00:00:46	46	0.0000	00:00:43
nopath	2	3	12	14	679	02:14:56	8096	02:16:23	8183	00:01:27	87	0.0000
nopath	3	6	12	14	667	02:15:29	8129	02:16:26	8186	00:00:57	57	0.0000
nopath	2	3	3	1	679	02:15:23	8123	02:16:26	8186	00:01:03	63	0.0000
nopath	3	6	3	1	667	02:15:40	8140	02:16:30	8190	00:00:50	50	0.0000
nopath	5	1	9	1	785	02:15:34	8134	02:16:34	8194	00:01:00	60	0.0000
nopath	3	6	12	14	667	02:15:47	8147	02:16:37	8197	00:00:50	50	0.0000
nopath	2	5	3	1	701	02:15:14	8114	02:16:43	8203	00:01:29	89	0.0000
nopath	1	3	3	1	763	02:15:08	8108	02:17:02	8222	00:01:54	114	0.0000	00:01:15
nopath	3	6	3	1	667	02:16:08	8168	02:17:05	8225	00:00:57	57	0.0000
nopath	1	4	12	14	792	02:16:00	8160	02:17:06	8226	00:01:06	66	0.0000
nopath	3	6	9	1	667	02:16:11	8171	02:17:07	8227	00:00:56	56	0.0000
nopath	3	6	12	14	667	02:16:15	8175	02:17:09	8229	00:00:54	54	0.0000
nopath	6	2	5	1	748	02:15:52	8152	02:17:15	8235	00:01:23	83	0.0000
nopath	2	4	3	1	708	02:15:52	8152	02:17:17	8237	00:01:25	85	0.0000
nopath	2	3	3	1	679	02:16:18	8178	02:17:18	8238	00:01:00	60	0.0000
nopath	1	2	3	1	504	02:16:07	8167	02:17:21	8241	00:01:14	74	0.0000
nopath	2	4	3	1	708	02:16:20	8180	02:17:22	8242	00:01:02	62	0.0000
nopath	1	2	5	1	504	02:16:23	8183	02:17:25	8245	00:01:02	62	0.0000
nopath	5	3	9	1	621	02:16:11	8171	02:17:33	8253	00:01:22	82	0.0000
nopath	3	2	9	1	679	02:16:17	8177	02:17:35	8255	00:01:18	78	0.0000
nopath	1	3	3	1	763	02:16:37	8197	02:17:42	8262	00:01:05	65	0.0000
nopath	3	6	9	1	667	02:16:50	8210	02:17:54	8274	00:01:04	64	0.0000
nopath	2	3	9	1	679	02:17:01	8221	02:17:55	8275	00:00:54	54	0.0000
nopath	6	5	5	1	380	02:17:03	8223	02:17:57	8277	00:00:54	54	0.0000
nopath	2	4	12	14	708	02:17:06	8226	02:18:00	8280	00:00:54	54	0.0000	00:01:09
nopath	5	4	5	1	650	02:16:33	8193	02:18:19	8299	00:01:46	106	0.0000
nopath	2	1	3	1	504	02:17:24	8244	02:18:19	8299	00:00:55	55	0.0000
nopath	6	3	5	1	667	02:17:35	8255	02:18:26	8306	00:00:51	51	0.0000
nopath	6	2	13	15	748	02:17:02	8222	02:18:28	8308	00:01:26	86	0.0000
nopath	2	3	3	1	679	02:17:20	8240	02:18:32	8312	00:01:12	72	0.0000
nopath	1	2	5	1	504	02:16:56	8216	02:18:34	8314	00:01:38	98	0.0000
nopath	6	1	12	14	832	02:17:25	8245	02:18:34	8314	00:01:09	69	0.0000
nopath	2	4	9	1	708	02:17:37	8257	02:18:36	8316	00:00:59	59	0.0000
nopath	5	6	13	15	380	02:18:04	8284	02:18:44	8324	00:00:40	40	0.0000
nopath	6	7	13	15	624	02:17:45	8265	02:18:50	8330	00:01:05	65	0.0000
nopath	1	2	12	14	504	02:18:06	8286	02:18:54	8334	00:00:48	48	0.0000
nopath	1	7	12	14	542	02:18:05	8285	02:18:55	8335	00:00:50	50	0.0000
nopath	3	6	3	1	667	02:17:29	8249	02:18:56	8336	00:01:27	87	0.0000
nopath	2	3	3	1	679	02:17:40	8260	02:19:02	8342	00:01:22	82	0.0000	00:01:08
nopath	3	2	12	14	679	02:17:40	8260	02:19:06	8346	00:01:26	86	0.0000
nopath	3	6	3	1	667	02:18:03	8283	02:19:08	8348	00:01:05	65	0.0000
nopath	3	6	3	1	667	02:18:05	8285	02:19:12	8352	00:01:07	67	0.0000
nopath	3	6	3	1	667	02:18:21	8301	02:19:15	8355	00:00:54	54	0.0000
nopath	2	1	3	1	504	02:18:26	8306	02:19:19	8359	00:00:53	53	0.0000
nopath	4	7	9	1	331	02:18:49	8329	02:19:20	8360	00:00:31	31	0.0000
nopath	3	1	12	14	763	02:18:13	8293	02:19:24	8364	00:01:11	71	0.0000
nopath	2	3	9	1	679	02:18:14	8294	02:19:26	8366	00:01:12	72	0.0000
nopath	5	2	6	1	701	02:17:56	8276	02:19:27	8367	00:01:31	91	0.0000
nopath	5	1	10	1	785	02:17:55	8275	02:19:31	8371	00:01:36	96	0.0000
nopath	2	3	3	1	679	02:18:40	8320	02:19:32	8372	00:00:52	52	0.0000
nopath	6	1	10	1	832	02:18:31	8311	02:19:36	8376	00:01:05	65	0.0000
nopath	5	3	12	14	621	02:18:28	8308	02:19:54	8394	00:01:26	86	0.0000
nopath	4	2	6	1	708	02:18:21	8301	02:19:55	8395	00:01:34	94	0.0000
nopath	3	4	13	15	375	02:19:21	8361	02:19:57	8397	00:00:36	36	0.0000
nopath	6	3	3	1	667	02:19:07	8347	02:19:58	8398	00:00:51	51	0.0000
nopath	4	1	5	1	792	02:18:56	8336	02:20:07	8407	00:01:11	71	0.0000	00:01:26
nopath	1	3	2	1	763	02:18:21	8301	02:20:12	8412	00:01:51	111	0.0000
nopath	1	3	10	1	763	02:18:29	8309	02:20:14	8414	00:01:45	105	0.0000
nopath	1	3	10	1	763	02:18:59	8339	02:20:17	8417	00:01:18	78	0.0000
nopath	3	5	12	14	621	02:19:31	8371	02:20:25	8425	00:00:54	54	0.0000
nopath	5	1	5	1	785	02:19:12	8352	02:20:26	8426	00:01:14	74	0.0000
nopath	5	1	12	14	785	02:19:37	8377	02:20:39	8439	00:01:02	62	0.0000
nopath	6	3	12	14	667	02:20:07	8407	02:20:56	8456	00:00:49	49	0.0000
nopath	3	6	12	14	667	02:19:49	8389	02:20:57	8457	00:01:08	68	0.0000
nopath	3	6	12	14	667	02:20:07	8407	02:20:59	8459	00:00:52	52	0.0000
nopath	2	7	9	1	458	02:20:25	8425	02:21:10	8470	00:00:45	45	0.0000	00:00:45
nopath	2	1	3	1	504	02:20:06	8406	02:21:11	8471	00:01:05	65	0.0000
nopath	3	6	6	1	667	02:20:21	8421	02:21:16	8476	00:00:55	55	0.0000
nopath	6	1	10	1	832	02:19:52	8392	02:21:21	8481	00:01:29	89	0.0000
nopath	1	2	13	15	504	02:20:00	8400	02:21:24	8484	00:01:24	84	0.0000
nopath	2	4	13	15	708	02:20:03	8403	02:21:27	8487	00:01:24	84	0.0000
nopath	3	6	3	1	667	02:20:39	8439	02:21:28	8488	00:00:49	49	0.0000
nopath	1	7	3	1	542	02:20:24	8424	02:21:29	8489	00:01:05	65	0.0000
nopath	5	3	13	15	621	02:20:27	8427	02:21:36	8496	00:01:09	69	0.0000
nopath	3	6	3	1	667	02:20:48	8448	02:21:37	8497	00:00:49	49	0.0000
nopath	1	3	5	1	763	02:20:29	8429	02:21:44	8504	00:01:15	75	0.0000
nopath	6	1	12	14	832	02:20:37	8437	02:21:45	8505	00:01:08	68	0.0000
nopath	1	3	9	1	763	02:20:49	8449	02:21:50	8510	00:01:01	61	0.0000
nopath	3	6	3	1	667	02:21:01	8461	02:21:55	8515	00:00:54	54	0.0000
nopath	1	4	3	1	792	02:20:59	8459	02:21:59	8519	00:01:00	60	0.0000
nopath	2	1	12	14	504	02:20:59	8459	02:22:08	8528	00:01:09	69	0.0000	00:00:55
nopath	5	3	6	1	621	02:21:14	8474	02:22:13	8533	00:00:59	59	0.0000
nopath	5	1	3	1	785	02:21:12	8472	02:22:31	8551	00:01:19	79	0.0000
nopath	6	2	6	1	748	02:21:33	8493	02:22:32	8552	00:00:59	59	0.0000
nopath	6	1	13	15	832	02:21:14	8474	02:22:34	8554	00:01:20	80	0.0000
nopath	3	6	5	1	667	02:21:38	8498	02:22:36	8556	00:00:58	58	0.0000
nopath	3	6	9	1	667	02:21:39	8499	02:22:37	8557	00:00:58	58	0.0000
nopath	3	6	3	1	667	02:21:44	8504	02:22:44	8564	00:01:00	60	0.0000
nopath	3	6	5	1	667	02:21:46	8506	02:22:46	8566	00:01:00	60	0.0000
nopath	3	2	13	15	679	02:21:40	8500	02:22:48	8568	00:01:08	68	0.0000
nopath	2	3	5	1	679	02:21:04	8464	02:22:52	8572	00:01:48	108	0.0000
nopath	2	3	9	1	679	02:21:36	8496	02:22:55	8575	00:01:19	79	0.0000
nopath	3	6	13	15	667	02:22:05	8525	02:22:57	8577	00:00:52	52	0.0000
nopath	2	4	9	1	708	02:21:54	8514	02:23:06	8586	00:01:12	72	0.0000	00:01:11
nopath	3	1	6	1	763	02:22:01	8521	02:23:08	8588	00:01:07	67	0.0000
nopath	2	3	10	1	679	02:21:59	8519	02:23:09	8589	00:01:10	70	0.0000
nopath	3	2	8	1	679	02:22:15	8535	02:23:10	8590	00:00:55	55	0.0000
nopath	2	3	5	1	679	02:22:20	8540	02:23:14	8594	00:00:54	54	0.0000
nopath	5	2	10	1	701	02:21:32	8492	02:23:15	8595	00:01:43	103	0.0000
nopath	6	2	12	14	748	02:21:57	8517	02:23:17	8597	00:01:20	80	0.0000
nopath	1	2	3	1	504	02:22:42	8562	02:23:28	8608	00:00:46	46	0.0000
nopath	5	7	9	1	577	02:22:17	8537	02:23:29	8609	00:01:12	72	0.0000
nopath	3	7	3	1	302	02:22:53	8573	02:23:32	8612	00:00:39	39	0.0000
nopath	5	1	10	1	785	02:22:36	8556	02:23:38	8618	00:01:02	62	0.0000
nopath	1	3	5	1	763	02:22:19	8539	02:23:42	8622	00:01:23	83	0.0000
nopath	1	3	3	1	763	02:22:51	8571	02:23:51	8631	00:01:00	60	0.0000
nopath	4	2	3	1	708	02:23:15	8595	02:24:08	8648	00:00:53	53	0.0000	00:01:13
nopath	1	4	3	1	792	02:22:56	8576	02:24:15	8655	00:01:19	79	0.0000
nopath	2	4	13	15	708	02:22:53	8573	02:24:18	8658	00:01:25	85	0.0000
nopath	6	1	3	1	832	02:23:06	8586	02:24:21	8661	00:01:15	75	0.0000
nopath	3	5	3	1	621	02:23:11	8591	02:24:26	8666	00:01:15	75	0.0000
nopath	3	6	5	1	667	02:23:26	8606	02:24:29	8669	00:01:03	63	0.0000
nopath	4	7	4	1	331	02:24:09	8649	02:24:45	8685	00:00:36	36	0.0000
nopath	2	6	3	1	748	02:23:28	8608	02:24:46	8686	00:01:18	78	0.0000
nopath	1	3	12	14	763	02:23:54	8634	02:24:53	8693	00:00:59	59	0.0000
nopath	2	3	3	1	679	02:23:47	8627	02:25:06	8706	00:01:19	79	0.0000	00:01:13
nopath	1	2	9	1	504	02:23:54	8634	02:25:11	8711	00:01:17	77	0.0000
nopath	2	3	13	15	679	02:23:53	8633	02:25:13	8713	00:01:20	80	0.0000
nopath	2	4	6	1	708	02:24:18	8658	02:25:15	8715	00:00:57	57	0.0000
nopath	5	6	12	14	380	02:24:47	8687	02:25:20	8720	00:00:33	33	0.0000
nopath	5	3	3	1	621	02:24:36	8676	02:25:25	8725	00:00:49	49	0.0000
nopath	5	1	12	14	785	02:24:01	8641	02:25:26	8726	00:01:25	85	0.0000
nopath	1	5	3	1	785	02:24:14	8654	02:25:43	8743	00:01:29	89	0.0000
nopath	4	1	3	1	792	02:24:19	8659	02:25:47	8747	00:01:28	88	0.0000
nopath	3	6	5	1	667	02:23:47	8627	02:25:56	8756	00:02:09	129	0.0000
nopath	2	3	5	1	679	02:24:33	8673	02:25:56	8756	00:01:23	83	0.0000
nopath	3	6	5	1	667	02:24:17	8657	02:25:58	8758	00:01:41	101	0.0000
nopath	2	4	9	1	708	02:24:42	8682	02:25:59	8759	00:01:17	77	0.0000
nopath	5	1	12	14	785	02:24:57	8697	02:26:00	8760	00:01:03	63	0.0000	00:01:13
nopath	3	5	12	14	621	02:24:34	8674	02:26:00	8760	00:01:26	86	0.0000
nopath	3	6	9	1	667	02:24:59	8699	02:26:03	8763	00:01:04	64	0.0000
nopath	6	3	3	1	667	02:25:02	8702	02:26:13	8773	00:01:11	71	0.0000
nopath	4	3	12	14	375	02:25:53	8753	02:26:29	8789	00:00:36	36	0.0000
nopath	3	6	9	1	667	02:25:50	8750	02:26:40	8800	00:00:50	50	0.0000
nopath	4	1	3	1	792	02:24:48	8688	02:26:42	8802	00:01:54	114	0.0000
nopath	5	2	3	1	701	02:25:47	8747	02:26:47	8807	00:01:00	60	0.0000
nopath	3	7	12	14	302	02:26:09	8769	02:26:48	8808	00:00:39	39	0.0000
nopath	5	1	12	14	785	02:25:40	8740	02:26:52	8812	00:01:12	72	0.0000
nopath	2	4	5	1	708	02:25:54	8754	02:26:55	8815	00:01:01	61	0.0000
nopath	2	3	5	1	679	02:26:01	8761	02:26:55	8815	00:00:54	54	0.0000
nopath	1	3	5	1	763	02:25:41	8741	02:27:06	8826	00:01:25	85	0.0000	00:01:18
nopath	1	3	3	1	763	02:25:52	8752	02:27:09	8829	00:01:17	77	0.0000
nopath	6	1	9	1	832	02:26:17	8777	02:27:20	8840	00:01:03	63	0.0000
nopath	4	2	3	1	708	02:26:29	8789	02:27:24	8844	00:00:55	55	0.0000
nopath	6	7	12	14	624	02:26:15	8775	02:27:28	8848	00:01:13	73	0.0000
nopath	5	4	2	1	650	02:26:22	8782	02:27:40	8860	00:01:18	78	0.0000
nopath	6	1	12	14	832	02:26:27	8787	02:27:42	8862	00:01:15	75	0.0000
nopath	1	3	3	1	763	02:26:37	8797	02:27:42	8862	00:01:05	65	0.0000
nopath	3	6	5	1	667	02:26:56	8816	02:27:56	8876	00:01:00	60	0.0000
nopath	5	3	12	14	621	02:26:51	8811	02:27:57	8877	00:01:06	66	0.0000
nopath	5	7	10	1	577	02:26:38	8798	02:27:57	8877	00:01:19	79	0.0000
nopath	3	6	5	1	667	02:27:09	8829	02:28:00	8880	00:00:51	51	0.0000	00:01:01
nopath	5	1	12	14	785	02:26:42	8802	02:28:02	8882	00:01:20	80	0.0000
nopath	1	2	3	1	504	02:27:18	8838	02:28:05	8885	00:00:47	47	0.0000
nopath	2	4	3	1	708	02:26:13	8773	02:28:05	8885	00:01:52	112	0.0000
nopath	5	1	12	14	785	02:27:02	8822	02:28:05	8885	00:01:03	63	0.0000
nopath	2	4	3	1	708	02:27:10	8830	02:28:07	8887	00:00:57	57	0.0000
nopath	5	1	12	14	785	02:27:15	8835	02:28:16	8896	00:01:01	61	0.0000
nopath	1	2	3	1	504	02:27:34	8854	02:28:19	8899	00:00:45	45	0.0000
nopath	3	2	5	1	679	02:27:30	8850	02:28:24	8904	00:00:54	54	0.0000
nopath	3	6	2	1	667	02:27:36	8856	02:28:45	8925	00:01:09	69	0.0000
nopath	6	2	3	1	748	02:27:33	8853	02:28:45	8925	00:01:12	72	0.0000
nopath	3	4	9	1	375	02:28:15	8895	02:28:47	8927	00:00:32	32	0.0000
nopath	2	1	12	14	504	02:27:53	8873	02:28:47	8927	00:00:54	54	0.0000
nopath	3	6	10	1	667	02:27:40	8860	02:28:48	8928	00:01:08	68	0.0000
nopath	4	1	12	14	792	02:27:41	8861	02:28:49	8929	00:01:08	68	0.0000
nopath	3	6	10	1	667	02:27:57	8877	02:28:50	8930	00:00:53	53	0.0000
nopath	1	3	12	14	763	02:27:27	8847	02:28:53	8933	00:01:26	86	0.0000
nopath	3	6	3	1	667	02:27:59	8879	02:28:54	8934	00:00:55	55	0.0000
nopath	2	3	12	14	679	02:27:30	8850	02:28:56	8936	00:01:26	86	0.0000
nopath	2	4	9	1	708	02:27:31	8851	02:28:59	8939	00:01:28	88	0.0000
nopath	3	6	3	1	667	02:28:11	8891	02:29:00	8940	00:00:49	49	0.0000	00:00:58
nopath	2	3	3	1	679	02:27:49	8869	02:29:01	8941	00:01:12	72	0.0000
nopath	2	3	3	1	679	02:27:51	8871	02:29:02	8942	00:01:11	71	0.0000
nopath	3	6	12	14	667	02:28:20	8900	02:29:11	8951	00:00:51	51	0.0000
nopath	6	3	7	1	667	02:28:25	8905	02:29:16	8956	00:00:51	51	0.0000
nopath	4	2	4	1	708	02:28:09	8889	02:29:17	8957	00:01:08	68	0.0000
nopath	2	3	5	1	679	02:28:26	8906	02:29:32	8972	00:01:06	66	0.0000
nopath	1	2	3	1	504	02:28:16	8896	02:29:33	8973	00:01:17	77	0.0000
nopath	6	1	13	15	832	02:28:18	8898	02:29:35	8975	00:01:17	77	0.0000
nopath	2	4	10	1	708	02:28:32	8912	02:29:36	8976	00:01:04	64	0.0000
nopath	2	3	9	1	679	02:28:32	8912	02:29:36	8976	00:01:04	64	0.0000
nopath	2	4	12	14	708	02:28:38	8918	02:29:41	8981	00:01:03	63	0.0000
nopath	3	5	9	1	621	02:28:29	8909	02:29:41	8981	00:01:12	72	0.0000
nopath	3	6	12	14	667	02:28:35	8915	02:29:44	8984	00:01:09	69	0.0000
nopath	3	6	6	1	667	02:28:56	8936	02:29:48	8988	00:00:52	52	0.0000
nopath	6	5	13	15	380	02:28:56	8936	02:29:51	8991	00:00:55	55	0.0000
nopath	5	1	12	14	785	02:28:54	8934	02:29:56	8996	00:01:02	62	0.0000
nopath	5	3	13	15	621	02:28:26	8906	02:29:56	8996	00:01:30	90	0.0000
nopath	3	2	3	1	679	02:28:25	8905	02:30:05	9005	00:01:40	100	0.0000	00:01:14
nopath	1	4	12	14	792	02:28:46	8926	02:30:06	9006	00:01:20	80	0.0000
nopath	6	2	10	1	748	02:28:48	8928	02:30:15	9015	00:01:27	87	0.0000
nopath	3	6	3	1	667	02:29:20	8960	02:30:16	9016	00:00:56	56	0.0000
nopath	3	6	5	1	667	02:29:23	8963	02:30:17	9017	00:00:54	54	0.0000
nopath	4	5	5	1	650	02:29:39	8979	02:30:34	9034	00:00:55	55	0.0000
nopath	6	4	12	14	696	02:29:34	8974	02:30:35	9035	00:01:01	61	0.0000
nopath	2	1	13	15	504	02:29:39	8979	02:30:40	9040	00:01:01	61	0.0000
nopath	3	6	5	1	667	02:29:39	8979	02:30:46	9046	00:01:07	67	0.0000
nopath	3	4	12	14	375	02:30:13	9013	02:30:47	9047	00:00:34	34	0.0000
nopath	1	2	13	15	504	02:29:13	8953	02:30:54	9054	00:01:41	101	0.0000
nopath	1	2	9	1	504	02:30:07	9007	02:30:59	9059	00:00:52	52	0.0000
nopath	2	3	13	15	679	02:29:52	8992	02:31:05	9065	00:01:13	73	0.0000	00:01:12
nopath	3	6	3	1	667	02:30:14	9014	02:31:07	9067	00:00:53	53	0.0000
nopath	3	6	12	14	667	02:30:19	9019	02:31:11	9071	00:00:52	52	0.0000
nopath	6	1	12	14	832	02:30:09	9009	02:31:13	9073	00:01:04	64	0.0000
nopath	3	6	5	1	667	02:30:20	9020	02:31:15	9075	00:00:55	55	0.0000
nopath	3	6	9	1	667	02:30:26	9026	02:31:18	9078	00:00:52	52	0.0000
nopath	1	3	10	1	763	02:29:46	8986	02:31:22	9082	00:01:36	96	0.0000
nopath	3	2	9	1	679	02:30:12	9012	02:31:25	9085	00:01:13	73	0.0000
nopath	1	3	12	14	763	02:30:21	9021	02:31:26	9086	00:01:05	65	0.0000
nopath	3	6	10	1	667	02:30:36	9036	02:31:35	9095	00:00:59	59	0.0000
nopath	4	1	10	1	792	02:30:28	9028	02:31:42	9102	00:01:14	74	0.0000
nopath	1	6	3	1	832	02:30:36	9036	02:31:46	9106	00:01:10	70	0.0000
nopath	6	7	3	1	624	02:30:53	9053	02:31:48	9108	00:00:55	55	0.0000
nopath	6	1	12	14	832	02:30:44	9044	02:31:51	9111	00:01:07	67	0.0000
nopath	5	6	3	1	380	02:31:02	9062	02:31:57	9117	00:00:55	55	0.0000
nopath	2	3	3	1	679	02:30:43	9043	02:32:05	9125	00:01:22	82	0.0000	00:01:22
nopath	2	3	3	1	679	02:30:56	9056	02:32:07	9127	00:01:11	71	0.0000
nopath	2	4	13	15	708	02:30:19	9019	02:32:08	9128	00:01:49	109	0.0000
nopath	1	4	9	1	792	02:30:39	9039	02:32:10	9130	00:01:31	91	0.0000
nopath	1	2	3	1	504	02:31:28	9088	02:32:12	9132	00:00:44	44	0.0000
nopath	1	4	3	1	792	02:31:08	9068	02:32:13	9133	00:01:05	65	0.0000
nopath	3	6	5	1	667	02:31:02	9062	02:32:16	9136	00:01:14	74	0.0000
nopath	3	6	12	14	667	02:31:10	9070	02:32:19	9139	00:01:09	69	0.0000
nopath	3	6	12	14	667	02:31:11	9071	02:32:21	9141	00:01:10	70	0.0000
nopath	3	6	12	14	667	02:31:21	9081	02:32:23	9143	00:01:02	62	0.0000
nopath	5	4	9	1	650	02:31:17	9077	02:32:28	9148	00:01:11	71	0.0000
nopath	6	3	12	14	667	02:31:46	9106	02:32:37	9157	00:00:51	51	0.0000
nopath	1	5	3	1	785	02:30:47	9047	02:32:43	9163	00:01:56	116	0.0000
nopath	2	1	3	1	504	02:31:45	9105	02:32:44	9164	00:00:59	59	0.0000
nopath	1	3	10	1	763	02:31:16	9076	02:32:52	9172	00:01:36	96	0.0000
nopath	2	3	13	15	679	02:31:44	9104	02:32:57	9177	00:01:13	73	0.0000
nopath	2	3	3	1	679	02:32:05	9125	02:32:59	9179	00:00:54	54	0.0000
nopath	5	1	5	1	785	02:31:03	9063	02:33:01	9181	00:01:58	118	0.0000	00:01:16
nopath	1	7	5	1	542	02:31:50	9110	02:33:03	9183	00:01:13	73	0.0000
nopath	5	1	12	14	785	02:31:35	9095	02:33:04	9184	00:01:29	89	0.0000
nopath	3	6	3	1	667	02:31:51	9111	02:33:06	9186	00:01:15	75	0.0000
nopath	3	6	9	1	667	02:32:04	9124	02:33:08	9188	00:01:04	64	0.0000
nopath	5	3	12	14	621	02:31:53	9113	02:33:15	9195	00:01:22	82	0.0000
nopath	3	2	5	1	679	02:32:09	9129	02:33:15	9195	00:01:06	66	0.0000
nopath	4	2	3	1	708	02:32:32	9152	02:33:26	9206	00:00:54	54	0.0000
nopath	2	6	12	14	748	02:31:45	9105	02:33:27	9207	00:01:42	102	0.0000
nopath	4	1	12	14	792	02:32:09	9129	02:33:31	9211	00:01:22	82	0.0000
nopath	3	6	6	1	667	02:32:21	9141	02:33:36	9216	00:01:15	75	0.0000
nopath	3	2	10	1	679	02:32:22	9142	02:33:42	9222	00:01:20	80	0.0000
nopath	3	6	9	1	667	02:32:34	9154	02:33:42	9222	00:01:08	68	0.0000
nopath	2	3	9	1	679	02:32:46	9166	02:33:44	9224	00:00:58	58	0.0000
nopath	2	4	12	14	708	02:32:30	9150	02:33:46	9226	00:01:16	76	0.0000
nopath	3	6	5	1	667	02:33:04	9184	02:33:55	9235	00:00:51	51	0.0000
nopath	2	4	6	1	708	02:33:06	9186	02:34:05	9245	00:00:59	59	0.0000	00:01:15
nopath	1	3	7	1	763	02:33:20	9200	02:34:19	9259	00:00:59	59	0.0000
nopath	1	3	9	1	763	02:33:22	9202	02:34:21	9261	00:00:59	59	0.0000
nopath	3	6	5	1	667	02:33:14	9194	02:34:26	9266	00:01:12	72	0.0000
nopath	2	1	3	1	504	02:33:25	9205	02:34:27	9267	00:01:02	62	0.0000
nopath	3	6	3	1	667	02:33:15	9195	02:34:28	9268	00:01:13	73	0.0000
nopath	3	1	3	1	763	02:33:09	9189	02:34:30	9270	00:01:21	81	0.0000
nopath	5	3	7	1	621	02:33:30	9210	02:34:33	9273	00:01:03	63	0.0000
nopath	5	1	5	1	785	02:33:36	9216	02:34:40	9280	00:01:04	64	0.0000
nopath	2	3	5	1	679	02:33:37	9217	02:34:44	9284	00:01:07	67	0.0000
nopath	2	4	5	1	708	02:33:26	9206	02:34:45	9285	00:01:19	79	0.0000
nopath	1	2	9	1	504	02:34:16	9256	02:35:01	9301	00:00:45	45	0.0000	00:00:58
[truncated: 1,077 more rows]
