# Supplementary material for: Supervised learning from human performance at the computationally hard problem of optimal traffic signal control on a network of junctions
Source: R Soc Open Sci. 2014 Dec 24;1(4):140211. doi: 10.1098/rsos.140211 (PMC4448775; doi:10.1098/rsos.140211)
Supplement: 1. simulationData.zip - This zipped folder contains the simulation configuration files for the traffic microsimulation models used in the paper, as well as the raw data output from the simulations. The data are organised into a folder structure with README.txt files used to provide guidance on the c [file rsos140211supp1.zip › simulationData/tJunctionModel/generalConfig/modelFiles/ejunctions]

offsetapplication 0
phasecolouractive 16776960
phasecolourinactive 11184810
phasecolourselected 16711680
gencolournodebackground 16776960
gencolourprimarylink 255
gencoloursecondarylink 11184810
gencolourbackground 16777215
arrowcolourstandard 255
arrowcolourallowed 65280
arrowcolourbarred 16711680
arrowcolourtext 255
intergreencolournovalue 16711680
intergreencolourbarred 16776960
largenodesize 14
smallnodesize 11
arrowtailsize 12
arrowheadsize 6
arrowtextsize 12
arrowgapsize 1.00
linkwidth 1.00
junc "Junction-0" phaseslocked
child "1" 
threeaspectphases C B D F A E
intergreen  A B C D E F G H I
periodtable 0
A na -1 yes -1 yes -1 yes -1 yes -1 yes -1 yes -1 yes -1 yes
B -1 yes na -1 yes -1 yes -1 yes -1 yes -1 yes -1 yes -1 yes
C -1 yes -1 yes na -1 yes -1 yes -1 yes -1 yes -1 yes -1 yes
D -1 yes -1 yes -1 yes na -1 yes -1 yes -1 yes -1 yes -1 yes
E -1 yes -1 yes -1 yes -1 yes na -1 yes -1 yes -1 yes -1 yes
F -1 yes -1 yes -1 yes -1 yes -1 yes na -1 yes -1 yes -1 yes
G -1 yes -1 yes -1 yes -1 yes -1 yes -1 yes na -1 yes -1 yes
H -1 yes -1 yes -1 yes -1 yes -1 yes -1 yes -1 yes na -1 yes
I -1 yes -1 yes -1 yes -1 yes -1 yes -1 yes -1 yes -1 yes na
pedphase G "" yes
pedestrianmovements "0:1"
.
pedphase H "" yes
pedestrianmovements "3:1"
.
pedphase I "" yes
pedestrianmovements "5:1"
.
.
