# Supplementary material for: Supervised learning from human performance at the computationally hard problem of optimal traffic signal control on a network of junctions
Source: R Soc Open Sci. 2014 Dec 24;1(4):140211. doi: 10.1098/rsos.140211 (PMC4448775; doi:10.1098/rsos.140211)
Supplement: 1. simulationData.zip - This zipped folder contains the simulation configuration files for the traffic microsimulation models used in the paper, as well as the raw data output from the simulations. The data are organised into a folder structure with README.txt files used to provide guidance on the c [file rsos140211supp1.zip › simulationData/tJunctionModel/generalConfig/modelFiles/measurements]

gather trip info
gather signal flow
gather signal times
gather total delay
gather event info
gather economic info
generate ascii
generate csv
generate queue counts at intervals of 00:01:00 start 00:01:00
generate snapshots at intervals of 00:00:10
generate trip counts at intervals of 00:01:00
release 100 vehicles at each matrix pija increment interval
generate link delay at intervals of 00:01:00
page length 24
csv_separator comma
csv_quote doublequote
csv_stringnumber_prefix none
csv_linknode_separator colon
csv_decimal_point fullstop
releases by time Yes
releases by matrix No
