# Supplementary material for: Supervised learning from human performance at the computationally hard problem of optimal traffic signal control on a network of junctions
Source: R Soc Open Sci. 2014 Dec 24;1(4):140211. doi: 10.1098/rsos.140211 (PMC4448775; doi:10.1098/rsos.140211)
Supplement: 1. simulationData.zip - This zipped folder contains the simulation configuration files for the traffic microsimulation models used in the paper, as well as the raw data output from the simulations. The data are organised into a folder structure with README.txt files used to provide guidance on the c [file rsos140211supp1.zip › simulationData/tJunctionModel/generalConfig/modelFiles/pedestrians]

pedestrian flowcounts
count interval 1 minutes
range internal
##count time format D:HH:MM, i.e. days (which may be absent),
##                           hours & minutes, N.B. NO seconds
first count time 00:00
last count time 00:00

pedestrian count subperiod 1
## Pedestrian flowcount format:
## link 123:456 flows AB 78 BA 90
##  - where: 123:456 is the link name and 78 is the number of pedestrians
##           walking from node A (123) towards node B (456) and 90 is the
##           number of pedestrians walking from node B (456) towards
##           node A (123) during the specified count interval
##  - replace link name with correct name and AB/BA flows with observed counts
##  - repeat line for each link with appropriate ped. counts in each subperiod
##  - ensure pavements have been defined for all links specified here
##  - remove hashes
