# Supplementary material for: Supervised learning from human performance at the computationally hard problem of optimal traffic signal control on a network of junctions
Source: R Soc Open Sci. 2014 Dec 24;1(4):140211. doi: 10.1098/rsos.140211 (PMC4448775; doi:10.1098/rsos.140211)
Supplement: 1. simulationData.zip - This zipped folder contains the simulation configuration files for the traffic microsimulation models used in the paper, as well as the raw data output from the simulations. The data are organised into a folder structure with README.txt files used to provide guidance on the c [file rsos140211supp1.zip › simulationData/tJunctionModel/generalConfig/modelFiles/priorities]

clear exit adherence model 0

actions 0
from 1 to 5z MAJOR 
from 5z to 1 MAJOR 

actions signals post-2001 1
stage offset 0 sec
stage 1
	900
	min 7
	max 999
red time 0
not pedestrian
all barred except
activephases 0 1 2 4
from 0 to 5 MAJOR  map to phase "B" start offset 0.0 end offset 0.0 ""
from 0 to 3 MAJOR  map to phase "A" start offset 0.0 end offset 0.0 ""
from 3 to 0 MAJOR  map to phase "C" start offset 0.0 end offset 0.0 ""
from 3 to 5 MINOR  map to phase "E" start offset 0.0 end offset 0.0 ""
from 5 to 0 BARRED 
from 5 to 3 BARRED 
stage 2
	900
	min 4
	max 999
red time 0
not pedestrian
all barred except
activephases 2 4
from 0 to 5 BARRED 
from 0 to 3 BARRED 
from 3 to 0 MAJOR  map to phase "C" start offset 0.0 end offset 0.0 ""
from 3 to 5 MAJOR  map to phase "E" start offset 0.0 end offset 0.0 ""
from 5 to 0 BARRED 
from 5 to 3 BARRED 
stage 3
	900
	min 7
	max 999
red time 0
not pedestrian
all barred except
activephases 3 5
from 0 to 5 BARRED 
from 0 to 3 BARRED 
from 3 to 0 BARRED 
from 3 to 5 BARRED 
from 5 to 0 MAJOR  map to phase "D" start offset 0.0 end offset 0.0 ""
from 5 to 3 MAJOR  map to phase "F" start offset 0.0 end offset 0.0 ""

actions 3
from 1 to 7 MAJOR 
from 7 to 1 MAJOR 

actions 5
from 1 to 6 MAJOR 
from 6 to 1 MAJOR 
