# Supplementary material for: Supervised learning from human performance at the computationally hard problem of optimal traffic signal control on a network of junctions
Source: R Soc Open Sci. 2014 Dec 24;1(4):140211. doi: 10.1098/rsos.140211 (PMC4448775; doi:10.1098/rsos.140211)
Supplement: 1. simulationData.zip - This zipped folder contains the simulation configuration files for the traffic microsimulation models used in the paper, as well as the raw data output from the simulations. The data are organised into a folder structure with README.txt files used to provide guidance on the c [file rsos140211supp1.zip › simulationData/tJunctionModel/generalConfig/modelFiles/vehicles]

vehicle types

type 1 car
    matrix                1
    proportion           58.400
    perturbation          5.0
    perturbationmacro     0.0
    familiarity          85.00

type 2 car
    desc  "Work to home"
    matrix                1
    proportion            2.200
    perturbation          5.0
    perturbationmacro     0.0
    familiarity          85.00

type 3 car
    desc  "Home to employers business"
    matrix                1
    proportion            9.000
    perturbation          5.0
    perturbationmacro     0.0
    familiarity          85.00

type 4 car
    desc  "Employers business to home"
    matrix                1
    proportion            0.200
    perturbation          5.0
    perturbationmacro     0.0
    familiarity          85.00

type 5 car
    desc  "Home to leisure short"
    matrix                1
    proportion            5.500
    perturbation          5.0
    perturbationmacro     0.0
    familiarity          85.00

type 6 car
    desc  "Leisure to home short"
    matrix                1
    proportion            1.700
    perturbation          5.0
    perturbationmacro     0.0
    familiarity          85.00

type 7 car
    desc  "Home to leisure long"
    matrix                1
    proportion            0.600
    perturbation          5.0
    perturbationmacro     0.0
    familiarity          85.00

type 8 car
    desc  "Leisure to home long"
    matrix                1
    proportion            0.200
    perturbation          5.0
    perturbationmacro     0.0
    familiarity          85.00

type 9 car
    desc  "Non-home-based employers business"
    matrix                1
    proportion            4.700
    perturbation          5.0
    perturbationmacro     0.0
    familiarity          85.00

type 10 car
    desc  "Non-home-based leisure short"
    matrix                1
    proportion            2.500
    perturbation          5.0
    perturbationmacro     0.0
    familiarity          85.00

type 11 minibus
    fixed route

type 12 LGV
    desc  "Light Goods vehicle"
    matrix                1
    proportion            7.800
    perturbation          5.0
    perturbationmacro     0.0
    familiarity          85.00

type 13 OGV1
    desc  "Medium weight goods"
    matrix                1
    proportion            3.200
    perturbation          5.0
    perturbationmacro     0.0
    familiarity          85.00

type 14 OGV2
    desc  "Heavy Goods"
    matrix                1
    proportion            2.800
    perturbation          5.0
    perturbationmacro     0.0
    familiarity          85.00

type 15 coach
    matrix                1
    proportion            1.200
    perturbation          5.0
    perturbationmacro     0.0
    familiarity          85.00

type 16 double decker bus
    fixed route
