# Supplementary material for: Supervised learning from human performance at the computationally hard problem of optimal traffic signal control on a network of junctions
Source: R Soc Open Sci. 2014 Dec 24;1(4):140211. doi: 10.1098/rsos.140211 (PMC4448775; doi:10.1098/rsos.140211)
Supplement: 1. simulationData.zip - This zipped folder contains the simulation configuration files for the traffic microsimulation models used in the paper, as well as the raw data output from the simulations. The data are organised into a folder structure with README.txt files used to provide guidance on the c [file rsos140211supp1.zip › simulationData/tJunctionModel/humanExample/run/trips-ALL.csv]

Path	From Zone	To Zone	Vehicle Type	Base Vehicle Type	Distance (m)	Departure Time (HH:MM:SS)	Departure Time (s)	Arrival Time (HH:MM:SS)	Arrival Time (s)	Time Taken (HH:MM:SS)	Time Taken (s)	Fuel	Mean Time (HH:MM:SS)
nopath	1	2	1	1	327	00:00:02	2	00:00:30	30	00:00:28	28	0.0000
nopath	2	1	10	1	327	00:00:09	9	00:00:35	35	00:00:26	26	0.0000
nopath	2	1	12	14	327	00:00:13	13	00:00:40	40	00:00:27	27	0.0000
nopath	2	1	1	1	327	00:00:19	19	00:00:44	44	00:00:25	25	0.0000
nopath	1	2	3	1	327	00:00:23	23	00:00:51	51	00:00:28	28	0.0000
nopath	1	2	14	16	327	00:00:26	26	00:00:55	55	00:00:29	29	0.0000
nopath	1	3	1	1	351	00:00:30	30	00:01:05	65	00:00:35	35	0.0000	00:00:35
nopath	1	2	12	14	327	00:00:40	40	00:01:09	69	00:00:29	29	0.0000
nopath	2	1	1	1	327	00:00:49	49	00:01:14	74	00:00:25	25	0.0000
nopath	1	3	1	1	351	00:00:45	45	00:01:21	81	00:00:36	36	0.0000
nopath	1	2	5	1	327	00:00:55	55	00:01:23	83	00:00:28	28	0.0000
nopath	1	2	1	1	327	00:01:04	64	00:01:32	92	00:00:28	28	0.0000
nopath	1	3	1	1	351	00:01:02	62	00:01:39	99	00:00:37	37	0.0000
nopath	1	2	1	1	327	00:01:19	79	00:01:47	107	00:00:28	28	0.0000
nopath	2	1	1	1	327	00:01:27	87	00:01:52	112	00:00:25	25	0.0000
nopath	1	2	1	1	327	00:01:41	101	00:02:09	129	00:00:28	28	0.0000	00:00:28
nopath	2	1	1	1	327	00:01:46	106	00:02:11	131	00:00:25	25	0.0000
nopath	2	1	1	1	327	00:01:47	107	00:02:13	133	00:00:26	26	0.0000
nopath	2	1	9	1	327	00:01:48	108	00:02:14	134	00:00:26	26	0.0000
nopath	2	1	1	1	327	00:01:58	118	00:02:25	145	00:00:27	27	0.0000
nopath	2	1	12	14	327	00:01:59	119	00:02:26	146	00:00:27	27	0.0000
nopath	2	1	3	1	327	00:02:08	128	00:02:34	154	00:00:26	26	0.0000
nopath	3	1	12	14	351	00:02:07	127	00:02:44	164	00:00:37	37	0.0000
nopath	2	1	2	1	327	00:02:25	145	00:02:51	171	00:00:26	26	0.0000
nopath	2	1	5	1	327	00:02:38	158	00:03:03	183	00:00:25	25	0.0000	00:00:25
nopath	1	2	1	1	327	00:02:37	157	00:03:05	185	00:00:28	28	0.0000
nopath	3	2	1	1	311	00:02:48	168	00:03:22	202	00:00:34	34	0.0000
nopath	1	2	5	1	327	00:02:51	171	00:03:30	210	00:00:39	39	0.0000
nopath	1	2	1	1	327	00:03:10	190	00:03:38	218	00:00:28	28	0.0000
nopath	2	3	1	1	311	00:03:13	193	00:03:42	222	00:00:29	29	0.0000
nopath	1	2	1	1	327	00:03:13	193	00:03:43	223	00:00:30	30	0.0000
nopath	1	3	1	1	351	00:02:59	179	00:03:45	225	00:00:46	46	0.0000
nopath	1	2	1	1	327	00:03:24	204	00:03:52	232	00:00:28	28	0.0000
nopath	3	2	1	1	311	00:03:14	194	00:04:00	240	00:00:46	46	0.0000	00:00:40
nopath	3	2	1	1	311	00:03:29	209	00:04:04	244	00:00:35	35	0.0000
nopath	1	2	3	1	327	00:03:40	220	00:04:09	249	00:00:29	29	0.0000
nopath	1	2	1	1	327	00:03:44	224	00:04:11	251	00:00:27	27	0.0000
nopath	2	1	1	1	327	00:03:47	227	00:04:12	252	00:00:25	25	0.0000
nopath	2	1	14	16	327	00:03:40	220	00:04:15	255	00:00:35	35	0.0000
nopath	2	1	13	15	327	00:03:59	239	00:04:27	267	00:00:28	28	0.0000
nopath	2	1	1	1	327	00:04:04	244	00:04:30	270	00:00:26	26	0.0000
nopath	1	2	1	1	327	00:04:02	242	00:04:30	270	00:00:28	28	0.0000
nopath	2	1	3	1	327	00:04:09	249	00:04:34	274	00:00:25	25	0.0000
nopath	3	1	1	1	351	00:03:48	228	00:04:42	282	00:00:54	54	0.0000
nopath	3	1	1	1	351	00:04:00	240	00:04:45	285	00:00:45	45	0.0000
nopath	1	2	1	1	327	00:04:07	247	00:04:50	290	00:00:43	43	0.0000
nopath	2	1	5	1	327	00:04:30	270	00:04:56	296	00:00:26	26	0.0000
nopath	2	1	1	1	327	00:04:37	277	00:05:03	303	00:00:26	26	0.0000	00:00:27
nopath	1	2	1	1	327	00:04:46	286	00:05:14	314	00:00:28	28	0.0000
nopath	2	1	1	1	327	00:04:56	296	00:05:22	322	00:00:26	26	0.0000
nopath	2	1	1	1	327	00:04:59	299	00:05:25	325	00:00:26	26	0.0000
nopath	2	1	1	1	327	00:05:01	301	00:05:28	328	00:00:27	27	0.0000
nopath	2	1	13	15	327	00:05:00	300	00:05:28	328	00:00:28	28	0.0000
nopath	1	2	9	1	327	00:05:01	301	00:05:29	329	00:00:28	28	0.0000
nopath	1	2	3	1	327	00:05:07	307	00:05:35	335	00:00:28	28	0.0000
nopath	1	2	12	14	327	00:05:12	312	00:05:41	341	00:00:29	29	0.0000
nopath	1	2	1	1	327	00:05:15	315	00:05:43	343	00:00:28	28	0.0000
nopath	1	2	1	1	327	00:05:19	319	00:05:47	347	00:00:28	28	0.0000
nopath	1	2	1	1	327	00:05:23	323	00:05:51	351	00:00:28	28	0.0000
nopath	3	2	1	1	311	00:05:04	304	00:06:00	360	00:00:56	56	0.0000	00:00:45
nopath	1	2	12	14	327	00:05:39	339	00:06:09	369	00:00:30	30	0.0000
nopath	2	1	2	1	327	00:05:36	336	00:06:13	373	00:00:37	37	0.0000
nopath	1	2	12	14	327	00:05:45	345	00:06:13	373	00:00:28	28	0.0000
nopath	2	1	1	1	327	00:05:48	348	00:06:15	375	00:00:27	27	0.0000
nopath	2	1	3	1	327	00:05:53	353	00:06:19	379	00:00:26	26	0.0000
nopath	2	1	1	1	327	00:05:54	354	00:06:20	380	00:00:26	26	0.0000
nopath	2	1	1	1	327	00:05:58	358	00:06:23	383	00:00:25	25	0.0000
nopath	2	1	1	1	327	00:06:03	363	00:06:28	388	00:00:25	25	0.0000
nopath	2	1	1	1	327	00:06:05	365	00:06:30	390	00:00:25	25	0.0000
nopath	1	2	1	1	327	00:06:03	363	00:06:31	391	00:00:28	28	0.0000
nopath	1	3	1	1	351	00:05:44	344	00:06:34	394	00:00:50	50	0.0000
nopath	1	2	9	1	327	00:06:08	368	00:06:36	396	00:00:28	28	0.0000
nopath	2	1	13	15	327	00:06:10	370	00:06:38	398	00:00:28	28	0.0000
nopath	2	1	1	1	327	00:06:22	382	00:06:48	408	00:00:26	26	0.0000
nopath	1	3	1	1	351	00:06:15	375	00:06:52	412	00:00:37	37	0.0000
nopath	1	2	1	1	327	00:06:33	393	00:07:01	421	00:00:28	28	0.0000	00:00:29
nopath	2	1	9	1	327	00:06:39	399	00:07:04	424	00:00:25	25	0.0000
nopath	2	1	3	1	327	00:06:41	401	00:07:06	426	00:00:25	25	0.0000
nopath	2	1	1	1	327	00:06:46	406	00:07:11	431	00:00:25	25	0.0000
nopath	2	1	1	1	327	00:06:48	408	00:07:13	433	00:00:25	25	0.0000
nopath	2	1	12	14	327	00:06:50	410	00:07:17	437	00:00:27	27	0.0000
nopath	3	1	1	1	351	00:06:38	398	00:07:22	442	00:00:44	44	0.0000
nopath	1	2	1	1	327	00:06:59	419	00:07:30	450	00:00:31	31	0.0000
nopath	1	2	3	1	327	00:07:01	421	00:07:31	451	00:00:30	30	0.0000
nopath	2	3	7	1	311	00:07:08	428	00:07:36	456	00:00:28	28	0.0000
nopath	1	3	1	1	351	00:06:31	391	00:07:40	460	00:01:09	69	0.0000
nopath	2	3	1	1	311	00:07:18	438	00:07:48	468	00:00:30	30	0.0000
nopath	2	1	1	1	327	00:07:28	448	00:07:53	473	00:00:25	25	0.0000
nopath	1	2	3	1	327	00:07:30	450	00:07:58	478	00:00:28	28	0.0000
nopath	2	1	12	14	327	00:07:36	456	00:08:03	483	00:00:27	27	0.0000	00:00:26
nopath	2	1	1	1	327	00:07:37	457	00:08:03	483	00:00:26	26	0.0000
nopath	1	2	1	1	327	00:07:36	456	00:08:04	484	00:00:28	28	0.0000
nopath	1	2	9	1	327	00:07:45	465	00:08:13	493	00:00:28	28	0.0000
nopath	2	1	1	1	327	00:07:47	467	00:08:13	493	00:00:26	26	0.0000
nopath	2	1	14	16	327	00:07:49	469	00:08:16	496	00:00:27	27	0.0000
nopath	1	3	9	1	351	00:07:49	469	00:08:25	505	00:00:36	36	0.0000
nopath	1	2	1	1	327	00:07:58	478	00:08:26	506	00:00:28	28	0.0000
nopath	1	2	1	1	327	00:08:02	482	00:08:30	510	00:00:28	28	0.0000
nopath	3	2	14	16	311	00:07:36	456	00:08:41	521	00:01:05	65	0.0000
nopath	3	2	1	1	311	00:07:39	459	00:08:44	524	00:01:05	65	0.0000
nopath	3	1	5	1	351	00:08:04	484	00:08:49	529	00:00:45	45	0.0000
nopath	3	2	1	1	311	00:08:11	491	00:08:50	530	00:00:39	39	0.0000
nopath	3	2	15	17	311	00:08:22	502	00:08:58	538	00:00:36	36	0.0000
nopath	2	1	12	14	327	00:08:44	524	00:09:10	550	00:00:26	26	0.0000	00:00:26
nopath	2	1	1	1	327	00:08:45	525	00:09:11	551	00:00:26	26	0.0000
nopath	1	2	12	14	327	00:08:44	524	00:09:13	553	00:00:29	29	0.0000
nopath	2	1	3	1	327	00:08:48	528	00:09:14	554	00:00:26	26	0.0000
nopath	2	1	12	14	327	00:08:56	536	00:09:23	563	00:00:27	27	0.0000
nopath	1	2	1	1	327	00:08:55	535	00:09:24	564	00:00:29	29	0.0000
nopath	3	1	1	1	351	00:08:57	537	00:09:32	572	00:00:35	35	0.0000
nopath	3	1	1	1	351	00:09:00	540	00:09:36	576	00:00:36	36	0.0000
nopath	2	1	1	1	327	00:09:12	552	00:09:43	583	00:00:31	31	0.0000
nopath	2	1	1	1	327	00:09:23	563	00:09:49	589	00:00:26	26	0.0000
nopath	1	3	10	1	351	00:09:19	559	00:09:55	595	00:00:36	36	0.0000
nopath	2	1	1	1	327	00:09:32	572	00:09:57	597	00:00:25	25	0.0000
nopath	1	2	1	1	327	00:09:35	575	00:10:03	603	00:00:28	28	0.0000	00:00:28
nopath	1	2	5	1	327	00:09:36	576	00:10:06	606	00:00:30	30	0.0000
nopath	1	2	9	1	327	00:09:37	577	00:10:07	607	00:00:30	30	0.0000
nopath	2	1	3	1	327	00:09:41	581	00:10:07	607	00:00:26	26	0.0000
nopath	2	1	5	1	327	00:09:42	582	00:10:08	608	00:00:26	26	0.0000
nopath	1	2	1	1	327	00:09:41	581	00:10:09	609	00:00:28	28	0.0000
nopath	1	3	1	1	351	00:09:35	575	00:10:12	612	00:00:37	37	0.0000
nopath	3	1	14	16	351	00:09:24	564	00:10:23	623	00:00:59	59	0.0000
nopath	1	2	1	1	327	00:10:15	615	00:10:44	644	00:00:29	29	0.0000
nopath	3	1	1	1	351	00:10:16	616	00:10:52	652	00:00:36	36	0.0000
nopath	2	1	13	15	327	00:10:21	621	00:10:55	655	00:00:34	34	0.0000
nopath	2	1	1	1	327	00:10:29	629	00:11:03	663	00:00:34	34	0.0000	00:00:28
nopath	2	1	12	14	327	00:10:26	626	00:11:04	664	00:00:38	38	0.0000
nopath	2	1	1	1	327	00:10:37	637	00:11:06	666	00:00:29	29	0.0000
nopath	1	2	13	15	327	00:10:41	641	00:11:11	671	00:00:30	30	0.0000
nopath	1	2	3	1	327	00:10:44	644	00:11:13	673	00:00:29	29	0.0000
nopath	3	2	1	1	311	00:10:48	648	00:11:21	681	00:00:33	33	0.0000
nopath	3	2	1	1	311	00:10:58	658	00:11:30	690	00:00:32	32	0.0000
nopath	1	2	3	1	327	00:10:46	646	00:11:40	700	00:00:54	54	0.0000
nopath	2	1	6	1	327	00:10:51	651	00:11:43	703	00:00:52	52	0.0000
nopath	2	1	13	15	327	00:11:08	668	00:11:43	703	00:00:35	35	0.0000
nopath	1	2	3	1	327	00:11:16	676	00:11:45	705	00:00:29	29	0.0000
nopath	2	3	1	1	311	00:11:07	667	00:11:45	705	00:00:38	38	0.0000
nopath	1	3	12	14	351	00:11:03	663	00:11:49	709	00:00:46	46	0.0000
nopath	1	2	1	1	327	00:11:19	679	00:11:50	710	00:00:31	31	0.0000
nopath	2	1	1	1	327	00:11:29	689	00:11:54	714	00:00:25	25	0.0000
nopath	1	3	1	1	351	00:11:09	669	00:11:57	717	00:00:48	48	0.0000
nopath	1	2	1	1	327	00:11:45	705	00:12:13	733	00:00:28	28	0.0000	00:00:31
nopath	1	3	1	1	351	00:11:38	698	00:12:15	735	00:00:37	37	0.0000
nopath	2	1	13	15	327	00:11:49	709	00:12:16	736	00:00:27	27	0.0000
nopath	1	2	2	1	327	00:12:14	734	00:12:42	762	00:00:28	28	0.0000
nopath	2	1	3	1	327	00:12:21	741	00:12:46	766	00:00:25	25	0.0000
nopath	3	2	1	1	311	00:12:12	732	00:12:50	770	00:00:38	38	0.0000
nopath	1	2	1	1	327	00:12:22	742	00:13:00	780	00:00:38	38	0.0000	00:00:33
nopath	1	2	10	1	327	00:12:34	754	00:13:03	783	00:00:29	29	0.0000
nopath	2	1	2	1	327	00:12:39	759	00:13:05	785	00:00:26	26	0.0000
nopath	2	1	6	1	327	00:12:41	761	00:13:07	787	00:00:26	26	0.0000
nopath	1	3	1	1	351	00:12:09	729	00:13:09	789	00:01:00	60	0.0000
nopath	1	2	1	1	327	00:12:49	769	00:13:17	797	00:00:28	28	0.0000
nopath	1	2	1	1	327	00:12:52	772	00:13:20	800	00:00:28	28	0.0000
nopath	2	1	3	1	327	00:12:56	776	00:13:21	801	00:00:25	25	0.0000
nopath	2	1	5	1	327	00:13:00	780	00:13:26	806	00:00:26	26	0.0000
nopath	1	2	1	1	327	00:13:04	784	00:13:32	812	00:00:28	28	0.0000
nopath	2	1	9	1	327	00:13:07	787	00:13:32	812	00:00:25	25	0.0000
nopath	3	2	12	14	311	00:13:02	782	00:13:40	820	00:00:38	38	0.0000
nopath	3	2	3	1	311	00:13:07	787	00:13:42	822	00:00:35	35	0.0000
nopath	3	1	12	14	351	00:13:18	798	00:13:54	834	00:00:36	36	0.0000
nopath	2	1	1	1	327	00:13:16	796	00:14:03	843	00:00:47	47	0.0000	00:00:31
nopath	2	1	1	1	327	00:13:17	797	00:14:03	843	00:00:46	46	0.0000
nopath	2	1	3	1	327	00:13:21	801	00:14:05	845	00:00:44	44	0.0000
nopath	2	1	1	1	327	00:13:25	805	00:14:05	845	00:00:40	40	0.0000
nopath	2	1	12	14	327	00:13:38	818	00:14:08	848	00:00:30	30	0.0000
nopath	2	1	5	1	327	00:13:44	824	00:14:12	852	00:00:28	28	0.0000
nopath	2	1	12	14	327	00:13:43	823	00:14:12	852	00:00:29	29	0.0000
nopath	2	1	1	1	327	00:13:51	831	00:14:17	857	00:00:26	26	0.0000
nopath	1	2	1	1	327	00:13:49	829	00:14:17	857	00:00:28	28	0.0000
nopath	2	1	12	14	327	00:14:00	840	00:14:26	866	00:00:26	26	0.0000
nopath	3	1	13	15	351	00:14:00	840	00:14:38	878	00:00:38	38	0.0000
nopath	1	2	1	1	327	00:14:10	850	00:14:39	879	00:00:29	29	0.0000
nopath	1	3	6	1	351	00:14:05	845	00:14:43	883	00:00:38	38	0.0000
nopath	1	2	1	1	327	00:14:22	862	00:14:50	890	00:00:28	28	0.0000
nopath	2	1	9	1	327	00:14:24	864	00:14:50	890	00:00:26	26	0.0000
nopath	2	1	1	1	327	00:14:27	867	00:14:53	893	00:00:26	26	0.0000
nopath	1	2	14	16	327	00:14:24	864	00:14:55	895	00:00:31	31	0.0000
nopath	2	1	1	1	327	00:14:30	870	00:14:56	896	00:00:26	26	0.0000
nopath	2	1	1	1	327	00:14:40	880	00:15:05	905	00:00:25	25	0.0000	00:00:31
nopath	2	1	1	1	327	00:14:45	885	00:15:10	910	00:00:25	25	0.0000
nopath	1	2	12	14	327	00:14:45	885	00:15:14	914	00:00:29	29	0.0000
nopath	1	2	9	1	327	00:14:50	890	00:15:18	918	00:00:28	28	0.0000
nopath	1	3	1	1	351	00:14:43	883	00:15:19	919	00:00:36	36	0.0000
nopath	1	2	5	1	327	00:14:52	892	00:15:20	920	00:00:28	28	0.0000
nopath	1	2	1	1	327	00:14:56	896	00:15:24	924	00:00:28	28	0.0000
nopath	2	1	1	1	327	00:15:01	901	00:15:26	926	00:00:25	25	0.0000
nopath	3	1	1	1	351	00:14:01	841	00:15:32	932	00:01:31	91	0.0000
nopath	3	1	1	1	351	00:14:48	888	00:15:35	935	00:00:47	47	0.0000
nopath	1	2	1	1	327	00:15:10	910	00:15:39	939	00:00:29	29	0.0000
nopath	2	1	12	14	327	00:15:18	918	00:15:45	945	00:00:27	27	0.0000
nopath	2	1	1	1	327	00:15:20	920	00:15:47	947	00:00:27	27	0.0000
nopath	2	1	1	1	327	00:15:25	925	00:15:51	951	00:00:26	26	0.0000
nopath	1	2	2	1	327	00:15:28	928	00:15:56	956	00:00:28	28	0.0000
nopath	2	1	1	1	327	00:15:48	948	00:16:14	974	00:00:26	26	0.0000	00:00:26
nopath	2	1	1	1	327	00:15:50	950	00:16:16	976	00:00:26	26	0.0000
nopath	1	3	1	1	351	00:15:37	937	00:16:18	978	00:00:41	41	0.0000
nopath	3	2	1	1	311	00:15:13	913	00:16:20	980	00:01:07	67	0.0000
nopath	1	2	1	1	327	00:15:52	952	00:16:30	990	00:00:38	38	0.0000
nopath	1	3	3	1	351	00:15:38	938	00:16:33	993	00:00:55	55	0.0000
nopath	1	2	15	17	327	00:16:11	971	00:16:41	1001	00:00:30	30	0.0000
nopath	1	2	1	1	327	00:16:14	974	00:16:45	1005	00:00:31	31	0.0000
nopath	1	2	10	1	327	00:16:15	975	00:16:46	1006	00:00:31	31	0.0000
nopath	1	2	1	1	327	00:16:20	980	00:16:48	1008	00:00:28	28	0.0000
nopath	1	2	3	1	327	00:16:21	981	00:16:51	1011	00:00:30	30	0.0000
nopath	3	1	1	1	351	00:16:06	966	00:17:02	1022	00:00:56	56	0.0000	00:00:47
nopath	3	1	1	1	351	00:16:14	974	00:17:05	1025	00:00:51	51	0.0000
nopath	1	2	12	14	327	00:16:28	988	00:17:11	1031	00:00:43	43	0.0000
nopath	1	2	5	1	327	00:16:42	1002	00:17:13	1033	00:00:31	31	0.0000
nopath	2	1	12	14	327	00:16:47	1007	00:17:14	1034	00:00:27	27	0.0000
nopath	1	2	1	1	327	00:16:45	1005	00:17:16	1036	00:00:31	31	0.0000
nopath	2	1	1	1	327	00:16:51	1011	00:17:17	1037	00:00:26	26	0.0000
nopath	2	1	3	1	327	00:16:58	1018	00:17:24	1044	00:00:26	26	0.0000
nopath	2	1	1	1	327	00:17:03	1023	00:17:29	1049	00:00:26	26	0.0000
nopath	2	1	1	1	327	00:17:10	1030	00:17:36	1056	00:00:26	26	0.0000
nopath	1	3	1	1	351	00:16:58	1018	00:17:38	1058	00:00:40	40	0.0000
nopath	1	2	12	14	327	00:17:12	1032	00:17:41	1061	00:00:29	29	0.0000
nopath	3	2	1	1	311	00:16:56	1016	00:17:52	1072	00:00:56	56	0.0000
nopath	3	1	10	1	351	00:16:52	1012	00:17:52	1072	00:01:00	60	0.0000
nopath	3	1	1	1	351	00:17:17	1037	00:17:57	1077	00:00:40	40	0.0000
nopath	1	2	10	1	327	00:17:30	1050	00:17:59	1079	00:00:29	29	0.0000
nopath	1	2	1	1	327	00:17:32	1052	00:18:00	1080	00:00:28	28	0.0000	00:00:29
nopath	2	1	1	1	327	00:17:37	1057	00:18:02	1082	00:00:25	25	0.0000
nopath	2	1	3	1	327	00:17:40	1060	00:18:05	1085	00:00:25	25	0.0000
nopath	1	3	5	1	351	00:17:38	1058	00:18:14	1094	00:00:36	36	0.0000
nopath	1	3	1	1	351	00:17:46	1066	00:18:23	1103	00:00:37	37	0.0000
nopath	1	2	12	14	327	00:17:54	1074	00:18:23	1103	00:00:29	29	0.0000
nopath	2	1	1	1	327	00:18:02	1082	00:18:28	1108	00:00:26	26	0.0000
nopath	1	2	9	1	327	00:18:06	1086	00:18:34	1114	00:00:28	28	0.0000
nopath	2	1	3	1	327	00:18:10	1090	00:18:35	1115	00:00:25	25	0.0000
nopath	2	3	10	1	311	00:18:08	1088	00:18:37	1117	00:00:29	29	0.0000
nopath	1	2	1	1	327	00:18:10	1090	00:18:38	1118	00:00:28	28	0.0000
nopath	2	1	14	16	327	00:18:12	1092	00:18:40	1120	00:00:28	28	0.0000
nopath	1	2	3	1	327	00:18:21	1101	00:18:49	1129	00:00:28	28	0.0000
nopath	1	2	13	15	327	00:18:24	1104	00:18:54	1134	00:00:30	30	0.0000
nopath	2	3	10	1	311	00:18:29	1109	00:18:58	1138	00:00:29	29	0.0000
nopath	1	2	3	1	327	00:18:34	1114	00:19:02	1142	00:00:28	28	0.0000	00:00:28
nopath	2	1	1	1	327	00:18:42	1122	00:19:08	1148	00:00:26	26	0.0000
nopath	2	1	1	1	327	00:18:43	1123	00:19:09	1149	00:00:26	26	0.0000
nopath	1	2	1	1	327	00:18:44	1124	00:19:12	1152	00:00:28	28	0.0000
nopath	3	1	1	1	351	00:18:47	1127	00:19:22	1162	00:00:35	35	0.0000
nopath	3	2	5	1	311	00:18:54	1134	00:19:28	1168	00:00:34	34	0.0000
nopath	2	1	1	1	327	00:18:58	1138	00:19:43	1183	00:00:45	45	0.0000
nopath	2	1	1	1	327	00:19:03	1143	00:19:44	1184	00:00:41	41	0.0000
nopath	2	1	13	15	327	00:18:51	1131	00:19:46	1186	00:00:55	55	0.0000
nopath	2	1	1	1	327	00:19:13	1153	00:19:46	1186	00:00:33	33	0.0000
nopath	2	1	10	1	327	00:19:12	1152	00:19:48	1188	00:00:36	36	0.0000
nopath	2	1	9	1	327	00:19:23	1163	00:19:50	1190	00:00:27	27	0.0000
nopath	1	3	1	1	351	00:19:05	1145	00:19:52	1192	00:00:47	47	0.0000
nopath	1	2	12	14	327	00:19:25	1165	00:19:54	1194	00:00:29	29	0.0000
nopath	2	1	1	1	327	00:19:32	1172	00:19:58	1198	00:00:26	26	0.0000
nopath	1	2	1	1	327	00:19:30	1170	00:19:58	1198	00:00:28	28	0.0000
nopath	2	1	13	15	327	00:19:31	1171	00:19:59	1199	00:00:28	28	0.0000
nopath	1	2	12	14	327	00:19:33	1173	00:20:02	1202	00:00:29	29	0.0000	00:00:28
nopath	1	3	5	1	351	00:19:26	1166	00:20:04	1204	00:00:38	38	0.0000
nopath	2	1	9	1	327	00:19:44	1184	00:20:10	1210	00:00:26	26	0.0000
nopath	1	2	1	1	327	00:19:42	1182	00:20:10	1210	00:00:28	28	0.0000
nopath	2	1	1	1	327	00:19:45	1185	00:20:11	1211	00:00:26	26	0.0000
nopath	2	1	5	1	327	00:19:50	1190	00:20:15	1215	00:00:25	25	0.0000
nopath	2	1	3	1	327	00:19:51	1191	00:20:17	1217	00:00:26	26	0.0000
nopath	2	1	12	14	327	00:19:52	1192	00:20:19	1219	00:00:27	27	0.0000
nopath	1	2	5	1	327	00:19:53	1193	00:20:21	1221	00:00:28	28	0.0000
nopath	2	1	7	1	327	00:19:57	1197	00:20:22	1222	00:00:25	25	0.0000
nopath	2	1	6	1	327	00:19:58	1198	00:20:24	1224	00:00:26	26	0.0000
nopath	2	1	1	1	327	00:20:06	1206	00:20:31	1231	00:00:25	25	0.0000
nopath	2	1	12	14	327	00:20:07	1207	00:20:34	1234	00:00:27	27	0.0000
nopath	2	1	1	1	327	00:20:09	1209	00:20:35	1235	00:00:26	26	0.0000
nopath	1	2	1	1	327	00:20:08	1208	00:20:36	1236	00:00:28	28	0.0000
nopath	2	1	12	14	327	00:20:12	1212	00:20:38	1238	00:00:26	26	0.0000
nopath	1	3	1	1	351	00:20:05	1205	00:20:41	1241	00:00:36	36	0.0000
nopath	2	1	1	1	327	00:20:18	1218	00:20:44	1244	00:00:26	26	0.0000
nopath	2	1	1	1	327	00:20:19	1219	00:20:45	1245	00:00:26	26	0.0000
nopath	3	2	15	17	311	00:19:25	1165	00:20:52	1252	00:01:27	87	0.0000
nopath	3	2	1	1	311	00:19:37	1177	00:20:54	1254	00:01:17	77	0.0000
nopath	3	1	1	1	351	00:20:05	1205	00:20:58	1258	00:00:53	53	0.0000
nopath	3	1	1	1	351	00:20:14	1214	00:21:01	1261	00:00:47	47	0.0000	00:00:47
nopath	1	2	5	1	327	00:20:17	1217	00:21:10	1270	00:00:53	53	0.0000
nopath	1	2	1	1	327	00:20:20	1220	00:21:11	1271	00:00:51	51	0.0000
nopath	1	2	5	1	327	00:20:32	1232	00:21:13	1273	00:00:41	41	0.0000
nopath	2	1	12	14	327	00:20:30	1230	00:21:14	1274	00:00:44	44	0.0000
nopath	1	2	12	14	327	00:20:33	1233	00:21:15	1275	00:00:42	42	0.0000
nopath	2	3	1	1	311	00:20:34	1234	00:21:15	1275	00:00:41	41	0.0000
nopath	1	2	1	1	327	00:20:34	1234	00:21:17	1277	00:00:43	43	0.0000
nopath	1	3	5	1	351	00:20:42	1242	00:21:18	1278	00:00:36	36	0.0000
nopath	1	2	1	1	327	00:20:38	1238	00:21:19	1279	00:00:41	41	0.0000
nopath	2	1	1	1	327	00:20:54	1254	00:21:22	1282	00:00:28	28	0.0000
nopath	2	1	2	1	327	00:21:02	1262	00:21:27	1287	00:00:25	25	0.0000
nopath	2	1	12	14	327	00:21:01	1261	00:21:28	1288	00:00:27	27	0.0000
nopath	2	1	1	1	327	00:21:06	1266	00:21:32	1292	00:00:26	26	0.0000
nopath	1	2	12	14	327	00:21:08	1268	00:21:37	1297	00:00:29	29	0.0000
nopath	1	2	2	1	327	00:21:09	1269	00:21:39	1299	00:00:30	30	0.0000
nopath	2	1	3	1	327	00:21:16	1276	00:21:42	1302	00:00:26	26	0.0000
nopath	3	1	1	1	351	00:20:58	1258	00:21:52	1312	00:00:54	54	0.0000
nopath	3	2	1	1	311	00:21:32	1292	00:22:05	1325	00:00:33	33	0.0000	00:00:49
nopath	3	1	13	15	351	00:21:37	1297	00:22:16	1336	00:00:39	39	0.0000
nopath	3	2	5	1	311	00:21:49	1309	00:22:23	1343	00:00:34	34	0.0000
nopath	3	2	1	1	311	00:21:50	1310	00:22:27	1347	00:00:37	37	0.0000
nopath	3	2	1	1	311	00:22:00	1320	00:22:33	1353	00:00:33	33	0.0000
nopath	1	2	1	1	327	00:21:41	1301	00:22:40	1360	00:00:59	59	0.0000
nopath	1	2	1	1	327	00:21:58	1318	00:22:42	1362	00:00:44	44	0.0000
nopath	2	1	1	1	327	00:21:27	1287	00:22:43	1363	00:01:16	76	0.0000
nopath	2	1	1	1	327	00:21:38	1298	00:22:43	1363	00:01:05	65	0.0000
nopath	1	2	3	1	327	00:22:13	1333	00:22:44	1364	00:00:31	31	0.0000
nopath	2	1	1	1	327	00:22:03	1323	00:22:45	1365	00:00:42	42	0.0000
nopath	2	1	3	1	327	00:22:01	1321	00:22:45	1365	00:00:44	44	0.0000
nopath	1	2	1	1	327	00:22:17	1337	00:22:46	1366	00:00:29	29	0.0000
nopath	2	1	1	1	327	00:22:10	1330	00:22:47	1367	00:00:37	37	0.0000
nopath	2	1	1	1	327	00:22:11	1331	00:22:47	1367	00:00:36	36	0.0000
nopath	2	1	1	1	327	00:22:15	1335	00:22:50	1370	00:00:35	35	0.0000
nopath	1	3	1	1	351	00:22:00	1320	00:22:52	1372	00:00:52	52	0.0000
nopath	1	2	1	1	327	00:22:24	1344	00:22:52	1372	00:00:28	28	0.0000
nopath	1	2	1	1	327	00:22:35	1355	00:23:03	1383	00:00:28	28	0.0000	00:00:37
nopath	1	2	1	1	327	00:22:49	1369	00:23:17	1397	00:00:28	28	0.0000
nopath	1	2	1	1	327	00:22:51	1371	00:23:19	1399	00:00:28	28	0.0000
nopath	2	1	9	1	327	00:22:56	1376	00:23:21	1401	00:00:25	25	0.0000
nopath	1	2	9	1	327	00:22:57	1377	00:23:25	1405	00:00:28	28	0.0000
nopath	2	1	12	14	327	00:23:06	1386	00:23:33	1413	00:00:27	27	0.0000
nopath	3	2	1	1	311	00:22:38	1358	00:23:40	1420	00:01:02	62	0.0000
nopath	3	2	5	1	311	00:22:59	1379	00:23:43	1423	00:00:44	44	0.0000
nopath	2	1	1	1	327	00:23:12	1392	00:23:53	1433	00:00:41	41	0.0000
nopath	2	1	1	1	327	00:23:17	1397	00:23:53	1433	00:00:36	36	0.0000
nopath	2	1	9	1	327	00:23:18	1398	00:23:55	1435	00:00:37	37	0.0000
nopath	2	1	1	1	327	00:23:29	1409	00:23:57	1437	00:00:28	28	0.0000
nopath	2	1	1	1	327	00:23:34	1414	00:24:01	1441	00:00:27	27	0.0000	00:00:31
nopath	1	2	9	1	327	00:23:33	1413	00:24:01	1441	00:00:28	28	0.0000
nopath	2	1	13	15	327	00:23:31	1411	00:24:05	1445	00:00:34	34	0.0000
nopath	2	1	1	1	327	00:23:43	1423	00:24:09	1449	00:00:26	26	0.0000
nopath	1	3	13	15	351	00:23:17	1397	00:24:12	1452	00:00:55	55	0.0000
nopath	1	3	3	1	351	00:23:30	1410	00:24:15	1455	00:00:45	45	0.0000
nopath	1	2	1	1	327	00:23:48	1428	00:24:16	1456	00:00:28	28	0.0000
nopath	1	3	9	1	351	00:23:43	1423	00:24:21	1461	00:00:38	38	0.0000
nopath	2	1	1	1	327	00:24:03	1443	00:24:28	1468	00:00:25	25	0.0000
nopath	1	2	5	1	327	00:24:05	1445	00:24:33	1473	00:00:28	28	0.0000
nopath	2	1	1	1	327	00:24:11	1451	00:24:36	1476	00:00:25	25	0.0000
nopath	1	2	1	1	327	00:24:25	1465	00:24:53	1493	00:00:28	28	0.0000
nopath	1	2	1	1	327	00:24:30	1470	00:24:58	1498	00:00:28	28	0.0000
nopath	1	2	12	14	327	00:24:31	1471	00:25:01	1501	00:00:30	30	0.0000	00:00:28
nopath	1	2	1	1	327	00:24:34	1474	00:25:02	1502	00:00:28	28	0.0000
nopath	2	1	12	14	327	00:24:36	1476	00:25:03	1503	00:00:27	27	0.0000
nopath	1	3	1	1	351	00:24:32	1472	00:25:09	1509	00:00:37	37	0.0000
nopath	3	1	1	1	351	00:24:14	1454	00:25:12	1512	00:00:58	58	0.0000
nopath	1	2	1	1	327	00:24:35	1475	00:25:20	1520	00:00:45	45	0.0000
nopath	1	2	1	1	327	00:24:47	1487	00:25:22	1522	00:00:35	35	0.0000
nopath	2	1	1	1	327	00:24:54	1494	00:25:22	1522	00:00:28	28	0.0000
nopath	2	3	1	1	311	00:24:56	1496	00:25:25	1525	00:00:29	29	0.0000
nopath	2	1	13	15	327	00:24:57	1497	00:25:26	1526	00:00:29	29	0.0000
nopath	1	2	1	1	327	00:25:02	1502	00:25:33	1533	00:00:31	31	0.0000
nopath	2	1	1	1	327	00:25:14	1514	00:25:41	1541	00:00:27	27	0.0000
nopath	2	3	12	14	311	00:25:12	1512	00:25:42	1542	00:00:30	30	0.0000
nopath	1	2	1	1	327	00:25:15	1515	00:25:43	1543	00:00:28	28	0.0000
nopath	1	2	6	1	327	00:25:16	1516	00:25:46	1546	00:00:30	30	0.0000
nopath	1	3	12	14	351	00:25:09	1509	00:25:47	1547	00:00:38	38	0.0000
nopath	1	2	15	17	327	00:25:21	1521	00:25:50	1550	00:00:29	29	0.0000
nopath	1	2	14	16	327	00:25:23	1523	00:25:52	1552	00:00:29	29	0.0000
nopath	1	2	5	1	327	00:25:24	1524	00:25:54	1554	00:00:30	30	0.0000
nopath	1	2	1	1	327	00:25:26	1526	00:25:56	1556	00:00:30	30	0.0000
nopath	2	1	3	1	327	00:25:31	1531	00:25:57	1557	00:00:26	26	0.0000
nopath	3	1	3	1	351	00:24:59	1499	00:26:12	1572	00:01:13	73	0.0000	00:00:56
nopath	3	1	1	1	351	00:25:30	1530	00:26:14	1574	00:00:44	44	0.0000
nopath	3	1	9	1	351	00:25:42	1542	00:26:19	1579	00:00:37	37	0.0000
nopath	3	2	1	1	311	00:25:45	1545	00:26:21	1581	00:00:36	36	0.0000
nopath	1	2	1	1	327	00:25:41	1541	00:26:30	1590	00:00:49	49	0.0000
nopath	1	2	14	16	327	00:25:47	1547	00:26:33	1593	00:00:46	46	0.0000
nopath	2	1	1	1	327	00:25:54	1554	00:26:33	1593	00:00:39	39	0.0000
nopath	2	1	1	1	327	00:25:55	1555	00:26:33	1593	00:00:38	38	0.0000
nopath	1	2	1	1	327	00:26:02	1562	00:26:35	1595	00:00:33	33	0.0000
nopath	2	1	14	16	327	00:26:04	1564	00:26:35	1595	00:00:31	31	0.0000
nopath	2	1	1	1	327	00:26:14	1574	00:26:42	1602	00:00:28	28	0.0000
nopath	2	1	1	1	327	00:26:19	1579	00:26:45	1605	00:00:26	26	0.0000
nopath	2	1	1	1	327	00:26:20	1580	00:26:46	1606	00:00:26	26	0.0000
nopath	2	1	1	1	327	00:26:22	1582	00:26:47	1607	00:00:25	25	0.0000
nopath	3	2	1	1	311	00:26:11	1571	00:27:00	1620	00:00:49	49	0.0000	00:00:42
nopath	3	1	1	1	351	00:26:22	1582	00:27:04	1624	00:00:42	42	0.0000
nopath	1	2	1	1	327	00:26:27	1587	00:27:10	1630	00:00:43	43	0.0000
nopath	2	1	12	14	327	00:26:43	1603	00:27:12	1632	00:00:29	29	0.0000
nopath	1	2	14	16	327	00:26:31	1591	00:27:13	1633	00:00:42	42	0.0000
nopath	1	2	1	1	327	00:26:45	1605	00:27:15	1635	00:00:30	30	0.0000
nopath	2	1	1	1	327	00:26:54	1614	00:27:20	1640	00:00:26	26	0.0000
nopath	2	1	12	14	327	00:26:53	1613	00:27:20	1640	00:00:27	27	0.0000
nopath	2	1	12	14	327	00:26:57	1617	00:27:24	1644	00:00:27	27	0.0000
nopath	2	1	3	1	327	00:27:04	1624	00:27:30	1650	00:00:26	26	0.0000
nopath	2	1	1	1	327	00:27:09	1629	00:27:34	1654	00:00:25	25	0.0000
nopath	3	1	12	14	351	00:26:58	1618	00:27:42	1662	00:00:44	44	0.0000
nopath	3	2	1	1	311	00:27:01	1621	00:27:43	1663	00:00:42	42	0.0000
nopath	3	1	12	14	351	00:27:07	1627	00:27:47	1667	00:00:40	40	0.0000
nopath	1	2	1	1	327	00:27:06	1626	00:27:50	1670	00:00:44	44	0.0000
nopath	1	2	1	1	327	00:27:09	1629	00:27:51	1671	00:00:42	42	0.0000
nopath	1	2	2	1	327	00:27:10	1630	00:27:53	1673	00:00:43	43	0.0000
nopath	2	1	12	14	327	00:27:26	1646	00:27:53	1673	00:00:27	27	0.0000
nopath	1	2	1	1	327	00:27:12	1632	00:27:54	1674	00:00:42	42	0.0000
nopath	1	2	12	14	327	00:27:22	1642	00:27:56	1676	00:00:34	34	0.0000
nopath	1	2	1	1	327	00:27:23	1643	00:27:59	1679	00:00:36	36	0.0000
nopath	1	2	12	14	327	00:27:28	1648	00:28:00	1680	00:00:32	32	0.0000	00:00:36
nopath	2	1	3	1	327	00:27:44	1664	00:28:09	1689	00:00:25	25	0.0000
nopath	2	1	12	14	327	00:27:45	1665	00:28:11	1691	00:00:26	26	0.0000
nopath	3	1	1	1	351	00:27:41	1661	00:28:22	1702	00:00:41	41	0.0000
nopath	1	2	1	1	327	00:28:04	1684	00:28:31	1711	00:00:27	27	0.0000
nopath	2	1	1	1	327	00:28:02	1682	00:28:32	1712	00:00:30	30	0.0000
nopath	2	1	1	1	327	00:27:57	1677	00:28:33	1713	00:00:36	36	0.0000
nopath	2	1	1	1	327	00:28:00	1680	00:28:35	1715	00:00:35	35	0.0000
nopath	2	1	5	1	327	00:28:10	1690	00:28:37	1717	00:00:27	27	0.0000
nopath	1	2	12	14	327	00:28:11	1691	00:28:39	1719	00:00:28	28	0.0000
nopath	2	1	1	1	327	00:28:14	1694	00:28:42	1722	00:00:28	28	0.0000
nopath	1	3	1	1	351	00:28:06	1686	00:28:44	1724	00:00:38	38	0.0000
nopath	1	2	1	1	327	00:28:18	1698	00:28:46	1726	00:00:28	28	0.0000
nopath	2	1	12	14	327	00:28:23	1703	00:28:49	1729	00:00:26	26	0.0000
nopath	2	3	1	1	311	00:28:30	1710	00:28:58	1738	00:00:28	28	0.0000
nopath	2	1	1	1	327	00:28:34	1714	00:29:01	1741	00:00:27	27	0.0000	00:00:28
nopath	1	3	1	1	351	00:28:27	1707	00:29:03	1743	00:00:36	36	0.0000
nopath	1	3	1	1	351	00:28:32	1712	00:29:09	1749	00:00:37	37	0.0000
nopath	1	2	8	1	327	00:28:43	1723	00:29:11	1751	00:00:28	28	0.0000
nopath	1	3	5	1	351	00:28:34	1714	00:29:12	1752	00:00:38	38	0.0000
nopath	2	1	1	1	327	00:28:49	1729	00:29:15	1755	00:00:26	26	0.0000
nopath	1	3	1	1	351	00:28:37	1717	00:29:17	1757	00:00:40	40	0.0000
nopath	1	2	1	1	327	00:28:49	1729	00:29:17	1757	00:00:28	28	0.0000
nopath	2	1	1	1	327	00:28:56	1736	00:29:21	1761	00:00:25	25	0.0000
nopath	2	1	14	16	327	00:28:59	1739	00:29:26	1766	00:00:27	27	0.0000
nopath	2	1	12	14	327	00:29:02	1742	00:29:29	1769	00:00:27	27	0.0000
nopath	2	1	1	1	327	00:29:06	1746	00:29:32	1772	00:00:26	26	0.0000
nopath	3	2	1	1	311	00:28:35	1715	00:29:40	1780	00:01:05	65	0.0000
nopath	1	2	2	1	327	00:29:07	1747	00:29:50	1790	00:00:43	43	0.0000
nopath	1	2	3	1	327	00:29:14	1754	00:29:51	1791	00:00:37	37	0.0000
nopath	2	1	1	1	327	00:29:28	1768	00:29:53	1793	00:00:25	25	0.0000
nopath	2	1	1	1	327	00:29:16	1756	00:29:53	1793	00:00:37	37	0.0000
nopath	1	3	1	1	351	00:29:16	1756	00:29:56	1796	00:00:40	40	0.0000
nopath	2	1	1	1	327	00:29:33	1773	00:29:59	1799	00:00:26	26	0.0000
nopath	2	1	1	1	327	00:29:35	1775	00:30:02	1802	00:00:27	27	0.0000	00:00:27
nopath	1	2	1	1	327	00:29:36	1776	00:30:06	1806	00:00:30	30	0.0000
nopath	2	1	6	1	327	00:29:41	1781	00:30:06	1806	00:00:25	25	0.0000
nopath	1	2	1	1	327	00:29:44	1784	00:30:12	1812	00:00:28	28	0.0000
nopath	1	3	15	17	351	00:29:35	1775	00:30:15	1815	00:00:40	40	0.0000
nopath	3	2	1	1	311	00:29:25	1765	00:30:20	1820	00:00:55	55	0.0000
nopath	3	2	1	1	311	00:29:47	1787	00:30:24	1824	00:00:37	37	0.0000
nopath	1	2	1	1	327	00:30:02	1802	00:30:29	1829	00:00:27	27	0.0000
nopath	2	1	1	1	327	00:29:52	1792	00:30:33	1833	00:00:41	41	0.0000
nopath	2	1	1	1	327	00:29:59	1799	00:30:33	1833	00:00:34	34	0.0000
nopath	1	2	12	14	327	00:30:07	1807	00:30:34	1834	00:00:27	27	0.0000
nopath	2	1	1	1	327	00:29:56	1796	00:30:35	1835	00:00:39	39	0.0000
nopath	2	1	1	1	327	00:30:01	1801	00:30:35	1835	00:00:34	34	0.0000
nopath	2	1	1	1	327	00:30:00	1800	00:30:36	1836	00:00:36	36	0.0000
nopath	1	2	3	1	327	00:30:13	1813	00:30:41	1841	00:00:28	28	0.0000
nopath	2	1	5	1	327	00:30:18	1818	00:30:45	1845	00:00:27	27	0.0000
nopath	2	1	12	14	327	00:30:22	1822	00:30:48	1848	00:00:26	26	0.0000
nopath	2	1	12	14	327	00:30:27	1827	00:30:53	1853	00:00:26	26	0.0000
nopath	1	2	12	14	327	00:30:27	1827	00:30:56	1856	00:00:29	29	0.0000
nopath	2	1	1	1	327	00:30:30	1830	00:30:57	1857	00:00:27	27	0.0000
nopath	1	3	9	1	351	00:30:07	1807	00:30:58	1858	00:00:51	51	0.0000
nopath	1	2	1	1	327	00:30:31	1831	00:30:59	1859	00:00:28	28	0.0000
nopath	1	3	1	1	351	00:30:09	1809	00:31:00	1860	00:00:51	51	0.0000	00:00:42
nopath	3	1	1	1	351	00:30:13	1813	00:31:14	1874	00:01:01	61	0.0000
nopath	3	2	13	15	311	00:30:16	1816	00:31:16	1876	00:01:00	60	0.0000
nopath	3	1	1	1	351	00:30:21	1821	00:31:20	1880	00:00:59	59	0.0000
nopath	3	1	1	1	351	00:30:31	1831	00:31:22	1882	00:00:51	51	0.0000
nopath	3	2	12	14	311	00:30:32	1832	00:31:23	1883	00:00:51	51	0.0000
nopath	1	2	1	1	327	00:30:42	1842	00:31:30	1890	00:00:48	48	0.0000
nopath	1	2	1	1	327	00:30:46	1846	00:31:31	1891	00:00:45	45	0.0000
nopath	1	2	1	1	327	00:30:58	1858	00:31:33	1893	00:00:35	35	0.0000
nopath	2	1	9	1	327	00:30:54	1854	00:31:33	1893	00:00:39	39	0.0000
nopath	1	3	1	1	351	00:30:56	1856	00:31:36	1896	00:00:40	40	0.0000
nopath	1	2	12	14	327	00:31:12	1872	00:31:42	1902	00:00:30	30	0.0000
nopath	2	1	12	14	327	00:31:24	1884	00:31:50	1910	00:00:26	26	0.0000
nopath	1	2	15	17	327	00:31:23	1883	00:31:52	1912	00:00:29	29	0.0000
nopath	2	1	3	1	327	00:31:28	1888	00:31:53	1913	00:00:25	25	0.0000
nopath	1	2	7	1	327	00:31:24	1884	00:31:54	1914	00:00:30	30	0.0000
nopath	1	2	1	1	327	00:31:33	1893	00:32:01	1921	00:00:28	28	0.0000	00:00:31
nopath	2	3	1	1	311	00:31:32	1892	00:32:01	1921	00:00:29	29	0.0000
nopath	2	1	12	14	327	00:31:46	1906	00:32:13	1933	00:00:27	27	0.0000
nopath	2	1	1	1	327	00:31:49	1909	00:32:15	1935	00:00:26	26	0.0000
nopath	2	1	1	1	327	00:31:51	1911	00:32:16	1936	00:00:25	25	0.0000
nopath	3	1	1	1	351	00:31:27	1887	00:32:22	1942	00:00:55	55	0.0000
nopath	3	1	1	1	351	00:31:41	1901	00:32:24	1944	00:00:43	43	0.0000
nopath	1	2	13	15	327	00:32:04	1924	00:32:33	1953	00:00:29	29	0.0000
nopath	1	2	14	16	327	00:32:05	1925	00:32:34	1954	00:00:29	29	0.0000
nopath	2	1	1	1	327	00:32:09	1929	00:32:35	1955	00:00:26	26	0.0000
nopath	2	1	1	1	327	00:32:10	1930	00:32:35	1955	00:00:25	25	0.0000
nopath	2	1	1	1	327	00:32:12	1932	00:32:38	1958	00:00:26	26	0.0000
nopath	1	2	1	1	327	00:32:12	1932	00:32:39	1959	00:00:27	27	0.0000
nopath	2	1	3	1	327	00:32:22	1942	00:32:48	1968	00:00:26	26	0.0000
nopath	2	1	1	1	327	00:32:26	1946	00:32:52	1972	00:00:26	26	0.0000
nopath	2	1	12	14	327	00:32:27	1947	00:32:54	1974	00:00:27	27	0.0000
nopath	1	3	6	1	351	00:32:26	1946	00:33:02	1982	00:00:36	36	0.0000	00:00:38
nopath	1	2	5	1	327	00:32:34	1954	00:33:02	1982	00:00:28	28	0.0000
nopath	1	2	1	1	327	00:32:36	1956	00:33:04	1984	00:00:28	28	0.0000
nopath	2	1	15	17	327	00:32:37	1957	00:33:04	1984	00:00:27	27	0.0000
nopath	2	1	5	1	327	00:32:42	1962	00:33:07	1987	00:00:25	25	0.0000
nopath	3	2	10	1	311	00:32:49	1969	00:33:30	2010	00:00:41	41	0.0000
nopath	1	2	1	1	327	00:32:57	1977	00:33:40	2020	00:00:43	43	0.0000
nopath	1	2	1	1	327	00:33:06	1986	00:33:41	2021	00:00:35	35	0.0000
nopath	2	1	1	1	327	00:33:03	1983	00:33:43	2023	00:00:40	40	0.0000
nopath	2	1	12	14	327	00:33:06	1986	00:33:44	2024	00:00:38	38	0.0000
nopath	1	3	3	1	351	00:33:11	1991	00:33:48	2028	00:00:37	37	0.0000
nopath	1	2	1	1	327	00:33:22	2002	00:33:53	2033	00:00:31	31	0.0000
nopath	1	2	1	1	327	00:33:32	2012	00:34:00	2040	00:00:28	28	0.0000	00:00:30
nopath	1	2	5	1	327	00:33:33	2013	00:34:03	2043	00:00:30	30	0.0000
nopath	2	1	3	1	327	00:33:41	2021	00:34:08	2048	00:00:27	27	0.0000
nopath	3	2	1	1	311	00:33:36	2016	00:34:10	2050	00:00:34	34	0.0000
nopath	1	2	1	1	327	00:33:42	2022	00:34:20	2060	00:00:38	38	0.0000
nopath	1	2	1	1	327	00:33:49	2029	00:34:22	2062	00:00:33	33	0.0000
nopath	2	1	1	1	327	00:33:56	2036	00:34:22	2062	00:00:26	26	0.0000
nopath	1	2	1	1	327	00:33:55	2035	00:34:24	2064	00:00:29	29	0.0000
nopath	2	1	1	1	327	00:34:00	2040	00:34:25	2065	00:00:25	25	0.0000
nopath	1	3	1	1	351	00:33:52	2032	00:34:28	2068	00:00:36	36	0.0000
nopath	1	2	1	1	327	00:34:07	2047	00:34:35	2075	00:00:28	28	0.0000
nopath	2	1	3	1	327	00:34:09	2049	00:34:35	2075	00:00:26	26	0.0000
nopath	2	1	1	1	327	00:34:12	2052	00:34:38	2078	00:00:26	26	0.0000
nopath	1	2	1	1	327	00:34:14	2054	00:34:42	2082	00:00:28	28	0.0000
nopath	2	1	12	14	327	00:34:19	2059	00:34:46	2086	00:00:27	27	0.0000
nopath	2	1	9	1	327	00:34:23	2063	00:34:48	2088	00:00:25	25	0.0000
nopath	1	3	1	1	351	00:34:15	2055	00:34:51	2091	00:00:36	36	0.0000
nopath	3	1	1	1	351	00:34:18	2058	00:35:02	2102	00:00:44	44	0.0000	00:00:46
nopath	1	2	12	14	327	00:34:31	2071	00:35:11	2111	00:00:40	40	0.0000
nopath	2	1	1	1	327	00:34:35	2075	00:35:13	2113	00:00:38	38	0.0000
nopath	2	1	1	1	327	00:34:37	2077	00:35:13	2113	00:00:36	36	0.0000
nopath	1	2	12	14	327	00:34:45	2085	00:35:14	2114	00:00:29	29	0.0000
nopath	2	3	1	1	311	00:34:37	2077	00:35:15	2115	00:00:38	38	0.0000
nopath	2	1	1	1	327	00:34:42	2082	00:35:15	2115	00:00:33	33	0.0000
nopath	2	1	13	15	327	00:34:40	2080	00:35:16	2116	00:00:36	36	0.0000
nopath	2	1	3	1	327	00:34:46	2086	00:35:17	2117	00:00:31	31	0.0000
nopath	2	1	1	1	327	00:34:49	2089	00:35:19	2119	00:00:30	30	0.0000
nopath	2	1	1	1	327	00:34:51	2091	00:35:20	2120	00:00:29	29	0.0000
nopath	1	3	3	1	351	00:34:46	2086	00:35:23	2123	00:00:37	37	0.0000
nopath	3	2	1	1	311	00:34:52	2092	00:35:30	2130	00:00:38	38	0.0000
nopath	3	2	9	1	311	00:34:53	2093	00:35:32	2132	00:00:39	39	0.0000
nopath	1	2	9	1	327	00:35:00	2100	00:35:40	2140	00:00:40	40	0.0000
nopath	1	2	1	1	327	00:35:08	2108	00:35:41	2141	00:00:33	33	0.0000
nopath	2	3	1	1	311	00:35:12	2112	00:35:42	2142	00:00:30	30	0.0000
nopath	1	2	1	1	327	00:35:11	2111	00:35:43	2143	00:00:32	32	0.0000
nopath	2	1	1	1	327	00:35:09	2109	00:35:43	2143	00:00:34	34	0.0000
nopath	2	1	5	1	327	00:35:23	2123	00:35:50	2150	00:00:27	27	0.0000
nopath	2	1	1	1	327	00:35:26	2126	00:35:52	2152	00:00:26	26	0.0000
nopath	1	3	1	1	351	00:35:18	2118	00:35:54	2154	00:00:36	36	0.0000
nopath	3	2	1	1	311	00:35:22	2122	00:36:00	2160	00:00:38	38	0.0000	00:00:45
nopath	1	3	1	1	351	00:35:27	2127	00:36:01	2161	00:00:34	34	0.0000
nopath	3	2	1	1	311	00:35:25	2125	00:36:02	2162	00:00:37	37	0.0000
nopath	1	2	12	14	327	00:35:27	2127	00:36:11	2171	00:00:44	44	0.0000
nopath	2	1	5	1	327	00:35:44	2144	00:36:12	2172	00:00:28	28	0.0000
nopath	1	2	12	14	327	00:35:34	2134	00:36:13	2173	00:00:39	39	0.0000
nopath	2	1	13	15	327	00:35:37	2137	00:36:16	2176	00:00:39	39	0.0000
nopath	2	1	1	1	327	00:35:48	2148	00:36:17	2177	00:00:29	29	0.0000
nopath	1	2	9	1	327	00:35:49	2149	00:36:18	2178	00:00:29	29	0.0000
nopath	1	2	1	1	327	00:35:51	2151	00:36:19	2179	00:00:28	28	0.0000
nopath	2	1	1	1	327	00:35:53	2153	00:36:19	2179	00:00:26	26	0.0000
nopath	2	1	1	1	327	00:35:54	2154	00:36:21	2181	00:00:27	27	0.0000
nopath	1	2	5	1	327	00:35:53	2153	00:36:21	2181	00:00:28	28	0.0000
nopath	1	2	1	1	327	00:35:54	2154	00:36:25	2185	00:00:31	31	0.0000
nopath	2	1	1	1	327	00:36:02	2162	00:36:27	2187	00:00:25	25	0.0000
nopath	1	2	1	1	327	00:36:00	2160	00:36:28	2188	00:00:28	28	0.0000
nopath	1	2	12	14	327	00:36:05	2165	00:36:34	2194	00:00:29	29	0.0000
nopath	2	1	13	15	327	00:36:15	2175	00:36:43	2203	00:00:28	28	0.0000
nopath	1	2	1	1	327	00:36:16	2176	00:36:44	2204	00:00:28	28	0.0000
nopath	1	2	1	1	327	00:36:20	2180	00:36:48	2208	00:00:28	28	0.0000
nopath	2	1	1	1	327	00:36:24	2184	00:36:50	2210	00:00:26	26	0.0000
nopath	1	2	1	1	327	00:36:23	2183	00:36:51	2211	00:00:28	28	0.0000
nopath	2	1	1	1	327	00:36:28	2188	00:36:53	2213	00:00:25	25	0.0000
nopath	1	2	3	1	327	00:36:29	2189	00:36:57	2217	00:00:28	28	0.0000
nopath	2	1	3	1	327	00:36:39	2199	00:37:04	2224	00:00:25	25	0.0000	00:00:29
nopath	3	1	1	1	351	00:36:04	2164	00:37:12	2232	00:01:08	68	0.0000
nopath	3	1	1	1	351	00:36:34	2194	00:37:15	2235	00:00:41	41	0.0000
nopath	3	2	3	1	311	00:36:36	2196	00:37:17	2237	00:00:41	41	0.0000
nopath	3	1	1	1	351	00:36:39	2199	00:37:21	2241	00:00:42	42	0.0000
nopath	1	2	12	14	327	00:36:47	2207	00:37:31	2251	00:00:44	44	0.0000
nopath	2	1	1	1	327	00:36:50	2210	00:37:33	2253	00:00:43	43	0.0000
nopath	2	1	1	1	327	00:37:07	2227	00:37:35	2255	00:00:28	28	0.0000
nopath	2	1	1	1	327	00:37:13	2233	00:37:39	2259	00:00:26	26	0.0000
nopath	1	3	5	1	351	00:37:00	2220	00:37:41	2261	00:00:41	41	0.0000
nopath	1	3	1	1	351	00:37:01	2221	00:37:46	2266	00:00:45	45	0.0000
nopath	1	2	1	1	327	00:37:20	2240	00:37:48	2268	00:00:28	28	0.0000
nopath	2	1	1	1	327	00:37:25	2245	00:37:50	2270	00:00:25	25	0.0000
nopath	1	2	1	1	327	00:37:25	2245	00:37:53	2273	00:00:28	28	0.0000
nopath	2	1	1	1	327	00:37:39	2259	00:38:04	2284	00:00:25	25	0.0000	00:00:29
nopath	2	1	12	14	327	00:37:41	2261	00:38:07	2287	00:00:26	26	0.0000
nopath	2	1	1	1	327	00:37:47	2267	00:38:13	2293	00:00:26	26	0.0000
nopath	3	2	3	1	311	00:37:44	2264	00:38:20	2300	00:00:36	36	0.0000
nopath	1	2	1	1	327	00:37:52	2272	00:38:30	2310	00:00:38	38	0.0000
nopath	2	1	3	1	327	00:38:00	2280	00:38:33	2313	00:00:33	33	0.0000
nopath	2	1	1	1	327	00:37:53	2273	00:38:33	2313	00:00:40	40	0.0000
nopath	2	1	1	1	327	00:37:58	2278	00:38:35	2315	00:00:37	37	0.0000
nopath	2	1	1	1	327	00:38:09	2289	00:38:38	2318	00:00:29	29	0.0000
nopath	2	3	1	1	311	00:38:08	2288	00:38:38	2318	00:00:30	30	0.0000
nopath	2	1	12	14	327	00:38:15	2295	00:38:44	2324	00:00:29	29	0.0000
nopath	1	3	5	1	351	00:38:05	2285	00:38:46	2326	00:00:41	41	0.0000
nopath	2	1	1	1	327	00:38:25	2305	00:38:51	2331	00:00:26	26	0.0000
nopath	3	2	1	1	311	00:38:22	2302	00:39:00	2340	00:00:38	38	0.0000	00:00:38
nopath	3	2	1	1	311	00:38:28	2308	00:39:03	2343	00:00:35	35	0.0000
nopath	1	2	3	1	327	00:38:38	2318	00:39:10	2350	00:00:32	32	0.0000
nopath	2	1	1	1	327	00:38:45	2325	00:39:11	2351	00:00:26	26	0.0000
nopath	1	2	1	1	327	00:38:42	2322	00:39:12	2352	00:00:30	30	0.0000
nopath	1	2	1	1	327	00:38:43	2323	00:39:13	2353	00:00:30	30	0.0000
nopath	1	3	3	1	351	00:38:36	2316	00:39:14	2354	00:00:38	38	0.0000
nopath	1	2	2	1	327	00:38:45	2325	00:39:15	2355	00:00:30	30	0.0000
nopath	1	2	1	1	327	00:38:58	2338	00:39:26	2366	00:00:28	28	0.0000
nopath	2	1	9	1	327	00:39:05	2345	00:39:30	2370	00:00:25	25	0.0000
nopath	2	1	1	1	327	00:39:07	2347	00:39:32	2372	00:00:25	25	0.0000
nopath	1	2	9	1	327	00:39:11	2351	00:39:39	2379	00:00:28	28	0.0000
nopath	2	1	1	1	327	00:39:14	2354	00:39:40	2380	00:00:26	26	0.0000
nopath	1	2	12	14	327	00:39:14	2354	00:39:43	2383	00:00:29	29	0.0000
nopath	2	1	12	14	327	00:39:17	2357	00:39:44	2384	00:00:27	27	0.0000
nopath	2	1	3	1	327	00:39:21	2361	00:39:46	2386	00:00:25	25	0.0000
nopath	2	1	1	1	327	00:39:26	2366	00:39:51	2391	00:00:25	25	0.0000
nopath	1	2	1	1	327	00:39:25	2365	00:39:53	2393	00:00:28	28	0.0000
nopath	1	2	1	1	327	00:39:31	2371	00:39:59	2399	00:00:28	28	0.0000
nopath	1	2	3	1	327	00:39:32	2372	00:40:02	2402	00:00:30	30	0.0000	00:00:31
nopath	2	1	1	1	327	00:39:36	2376	00:40:02	2402	00:00:26	26	0.0000
nopath	2	1	1	1	327	00:39:37	2377	00:40:03	2403	00:00:26	26	0.0000
nopath	2	1	5	1	327	00:39:42	2382	00:40:07	2407	00:00:25	25	0.0000
nopath	2	1	3	1	327	00:39:45	2385	00:40:10	2410	00:00:25	25	0.0000
nopath	3	2	10	1	311	00:39:40	2380	00:40:20	2420	00:00:40	40	0.0000
nopath	3	1	9	1	351	00:39:40	2380	00:40:24	2424	00:00:44	44	0.0000
nopath	3	1	3	1	351	00:39:50	2390	00:40:28	2428	00:00:38	38	0.0000
nopath	3	1	15	17	351	00:39:57	2397	00:40:35	2435	00:00:38	38	0.0000
nopath	1	2	1	1	327	00:40:01	2401	00:40:40	2440	00:00:39	39	0.0000
nopath	1	2	12	14	327	00:40:03	2403	00:40:42	2442	00:00:39	39	0.0000
nopath	2	1	1	1	327	00:40:05	2405	00:40:43	2443	00:00:38	38	0.0000
nopath	1	2	1	1	327	00:40:07	2407	00:40:44	2444	00:00:37	37	0.0000
nopath	1	2	1	1	327	00:40:11	2411	00:40:45	2445	00:00:34	34	0.0000
nopath	2	1	1	1	327	00:40:16	2416	00:40:45	2445	00:00:29	29	0.0000
nopath	2	1	1	1	327	00:40:19	2419	00:40:45	2445	00:00:26	26	0.0000
nopath	1	2	1	1	327	00:40:12	2412	00:40:47	2447	00:00:35	35	0.0000
nopath	1	2	10	1	327	00:40:15	2415	00:40:49	2449	00:00:34	34	0.0000
nopath	2	1	1	1	327	00:40:22	2422	00:40:49	2449	00:00:27	27	0.0000
nopath	2	1	1	1	327	00:40:23	2423	00:40:49	2449	00:00:26	26	0.0000
nopath	1	2	12	14	327	00:40:16	2416	00:40:51	2451	00:00:35	35	0.0000
nopath	1	3	1	1	351	00:39:58	2398	00:40:53	2453	00:00:55	55	0.0000
nopath	1	2	1	1	327	00:40:20	2420	00:40:53	2453	00:00:33	33	0.0000
nopath	1	2	12	14	327	00:40:22	2422	00:40:55	2455	00:00:33	33	0.0000
nopath	2	1	1	1	327	00:40:32	2432	00:40:58	2458	00:00:26	26	0.0000
nopath	2	1	1	1	327	00:40:33	2433	00:40:59	2459	00:00:26	26	0.0000
nopath	2	1	12	14	327	00:40:36	2436	00:41:03	2463	00:00:27	27	0.0000	00:00:27
nopath	2	1	14	16	327	00:40:37	2437	00:41:04	2464	00:00:27	27	0.0000
nopath	2	1	6	1	327	00:40:40	2440	00:41:06	2466	00:00:26	26	0.0000
nopath	1	3	1	1	351	00:40:01	2401	00:41:08	2468	00:01:07	67	0.0000
nopath	1	3	10	1	351	00:40:05	2405	00:41:11	2471	00:01:06	66	0.0000
nopath	1	3	3	1	351	00:40:19	2419	00:41:14	2474	00:00:55	55	0.0000
nopath	3	1	1	1	351	00:40:13	2413	00:41:24	2484	00:01:11	71	0.0000
nopath	3	1	1	1	351	00:40:18	2418	00:41:26	2486	00:01:08	68	0.0000
nopath	3	2	5	1	311	00:40:29	2429	00:41:27	2487	00:00:58	58	0.0000
nopath	3	1	1	1	351	00:40:51	2451	00:41:31	2491	00:00:40	40	0.0000
nopath	3	2	10	1	311	00:40:58	2458	00:41:33	2493	00:00:35	35	0.0000
nopath	1	2	4	1	327	00:40:59	2459	00:41:40	2500	00:00:41	41	0.0000
nopath	1	2	12	14	327	00:41:00	2460	00:41:42	2502	00:00:42	42	0.0000
nopath	2	1	1	1	327	00:40:51	2451	00:41:43	2503	00:00:52	52	0.0000
nopath	1	2	1	1	327	00:41:06	2466	00:41:44	2504	00:00:38	38	0.0000
nopath	2	1	12	14	327	00:40:48	2448	00:41:44	2504	00:00:56	56	0.0000
nopath	2	1	1	1	327	00:40:54	2454	00:41:45	2505	00:00:51	51	0.0000
nopath	2	1	5	1	327	00:40:53	2453	00:41:45	2505	00:00:52	52	0.0000
nopath	1	2	1	1	327	00:41:17	2477	00:41:46	2506	00:00:29	29	0.0000
nopath	2	1	1	1	327	00:40:58	2458	00:41:47	2507	00:00:49	49	0.0000
nopath	2	1	1	1	327	00:41:01	2461	00:41:47	2507	00:00:46	46	0.0000
nopath	2	1	5	1	327	00:41:15	2475	00:41:49	2509	00:00:34	34	0.0000
nopath	2	1	1	1	327	00:41:08	2468	00:41:49	2509	00:00:41	41	0.0000
nopath	2	1	1	1	327	00:41:19	2479	00:41:50	2510	00:00:31	31	0.0000
nopath	2	1	1	1	327	00:41:12	2472	00:41:50	2510	00:00:38	38	0.0000
nopath	1	2	3	1	327	00:41:18	2478	00:41:52	2512	00:00:34	34	0.0000
nopath	2	1	5	1	327	00:41:24	2484	00:41:53	2513	00:00:29	29	0.0000
nopath	2	1	1	1	327	00:41:25	2485	00:41:55	2515	00:00:30	30	0.0000
nopath	2	1	5	1	327	00:41:27	2487	00:41:57	2517	00:00:30	30	0.0000
nopath	2	3	12	14	311	00:41:23	2483	00:41:57	2517	00:00:34	34	0.0000
nopath	1	2	3	1	327	00:41:31	2491	00:41:59	2519	00:00:28	28	0.0000
nopath	2	1	1	1	327	00:41:36	2496	00:42:01	2521	00:00:25	25	0.0000	00:00:38
nopath	1	2	14	16	327	00:41:33	2493	00:42:02	2522	00:00:29	29	0.0000
nopath	1	3	3	1	351	00:41:05	2465	00:42:05	2525	00:01:00	60	0.0000
nopath	1	2	1	1	327	00:41:41	2501	00:42:09	2529	00:00:28	28	0.0000
nopath	1	3	2	1	351	00:41:31	2491	00:42:10	2530	00:00:39	39	0.0000
nopath	1	3	1	1	351	00:41:35	2495	00:42:13	2533	00:00:38	38	0.0000
nopath	3	2	1	1	311	00:41:01	2461	00:42:22	2542	00:01:21	81	0.0000
nopath	3	2	3	1	311	00:41:28	2488	00:42:26	2546	00:00:58	58	0.0000
nopath	3	1	3	1	351	00:41:17	2477	00:42:26	2546	00:01:09	69	0.0000
nopath	3	1	6	1	351	00:41:52	2512	00:42:32	2552	00:00:40	40	0.0000
nopath	1	2	3	1	327	00:41:47	2507	00:42:40	2560	00:00:53	53	0.0000
nopath	1	2	1	1	327	00:41:49	2509	00:42:41	2561	00:00:52	52	0.0000
nopath	1	2	1	1	327	00:41:55	2515	00:42:43	2563	00:00:48	48	0.0000
nopath	2	1	1	1	327	00:41:43	2503	00:42:43	2563	00:01:00	60	0.0000
nopath	2	1	1	1	327	00:41:51	2511	00:42:43	2563	00:00:52	52	0.0000
nopath	2	1	1	1	327	00:41:52	2512	00:42:44	2564	00:00:52	52	0.0000
nopath	2	1	12	14	327	00:41:49	2509	00:42:45	2565	00:00:56	56	0.0000
nopath	1	2	1	1	327	00:42:01	2521	00:42:45	2565	00:00:44	44	0.0000
nopath	2	1	10	1	327	00:41:58	2518	00:42:47	2567	00:00:49	49	0.0000
nopath	1	2	9	1	327	00:42:06	2526	00:42:47	2567	00:00:41	41	0.0000
nopath	2	1	1	1	327	00:42:22	2542	00:42:49	2569	00:00:27	27	0.0000
nopath	2	1	1	1	327	00:42:19	2539	00:42:49	2569	00:00:30	30	0.0000
nopath	2	1	14	16	327	00:42:23	2543	00:42:54	2574	00:00:31	31	0.0000
nopath	1	2	1	1	327	00:42:24	2544	00:42:55	2575	00:00:31	31	0.0000
nopath	2	1	7	1	327	00:42:26	2546	00:42:56	2576	00:00:30	30	0.0000
nopath	2	1	10	1	327	00:42:29	2549	00:42:56	2576	00:00:27	27	0.0000
nopath	2	3	12	14	311	00:42:24	2544	00:42:56	2576	00:00:32	32	0.0000
nopath	1	3	1	1	351	00:41:52	2512	00:43:00	2580	00:01:08	68	0.0000	00:00:46
nopath	3	1	1	1	351	00:42:25	2545	00:43:12	2592	00:00:47	47	0.0000
nopath	3	2	12	14	311	00:42:29	2549	00:43:12	2592	00:00:43	43	0.0000
nopath	3	2	2	1	311	00:42:44	2564	00:43:18	2598	00:00:34	34	0.0000
nopath	3	2	2	1	311	00:42:45	2565	00:43:21	2601	00:00:36	36	0.0000
nopath	1	2	1	1	327	00:42:38	2558	00:43:30	2610	00:00:52	52	0.0000
nopath	1	2	1	1	327	00:42:53	2573	00:43:31	2611	00:00:38	38	0.0000
nopath	2	1	1	1	327	00:42:44	2564	00:43:33	2613	00:00:49	49	0.0000
nopath	2	1	8	1	327	00:42:45	2565	00:43:33	2613	00:00:48	48	0.0000
nopath	1	2	3	1	327	00:43:03	2583	00:43:34	2614	00:00:31	31	0.0000
nopath	2	1	1	1	327	00:42:51	2571	00:43:34	2614	00:00:43	43	0.0000
nopath	2	1	1	1	327	00:43:01	2581	00:43:35	2615	00:00:34	34	0.0000
nopath	2	1	1	1	327	00:42:57	2577	00:43:36	2616	00:00:39	39	0.0000
nopath	1	2	1	1	327	00:43:08	2588	00:43:39	2619	00:00:31	31	0.0000
nopath	2	1	1	1	327	00:43:15	2595	00:43:42	2622	00:00:27	27	0.0000
nopath	1	2	3	1	327	00:43:16	2596	00:43:44	2624	00:00:28	28	0.0000
nopath	1	3	7	1	351	00:43:08	2588	00:43:44	2624	00:00:36	36	0.0000
nopath	1	2	1	1	327	00:43:18	2598	00:43:46	2626	00:00:28	28	0.0000
nopath	1	3	1	1	351	00:43:23	2603	00:44:00	2640	00:00:37	37	0.0000	00:00:36
nopath	1	2	10	1	327	00:43:37	2617	00:44:05	2645	00:00:28	28	0.0000
nopath	2	1	1	1	327	00:43:41	2621	00:44:06	2646	00:00:25	25	0.0000
nopath	1	2	2	1	327	00:43:43	2623	00:44:11	2651	00:00:28	28	0.0000
nopath	1	2	10	1	327	00:43:48	2628	00:44:16	2656	00:00:28	28	0.0000
nopath	2	1	13	15	327	00:43:50	2630	00:44:17	2657	00:00:27	27	0.0000
nopath	2	1	9	1	327	00:43:53	2633	00:44:19	2659	00:00:26	26	0.0000
nopath	1	2	13	15	327	00:43:52	2632	00:44:22	2662	00:00:30	30	0.0000
nopath	2	1	1	1	327	00:43:58	2638	00:44:23	2663	00:00:25	25	0.0000
nopath	2	1	1	1	327	00:44:00	2640	00:44:25	2665	00:00:25	25	0.0000
nopath	2	1	12	14	327	00:44:02	2642	00:44:28	2668	00:00:26	26	0.0000
nopath	2	1	1	1	327	00:44:04	2644	00:44:31	2671	00:00:27	27	0.0000
nopath	1	3	1	1	351	00:43:51	2631	00:44:33	2673	00:00:42	42	0.0000
nopath	1	2	1	1	327	00:44:05	2645	00:44:33	2673	00:00:28	28	0.0000
nopath	1	2	1	1	327	00:44:07	2647	00:44:35	2675	00:00:28	28	0.0000
nopath	1	2	5	1	327	00:44:15	2655	00:44:44	2684	00:00:29	29	0.0000
nopath	2	1	1	1	327	00:44:20	2660	00:44:46	2686	00:00:26	26	0.0000
nopath	3	2	12	14	311	00:43:44	2624	00:44:50	2690	00:01:06	66	0.0000
nopath	1	3	10	1	351	00:44:17	2657	00:44:50	2690	00:00:33	33	0.0000
nopath	3	2	1	1	311	00:43:49	2629	00:44:52	2692	00:01:03	63	0.0000
nopath	3	1	1	1	351	00:44:19	2659	00:44:57	2697	00:00:38	38	0.0000
nopath	1	2	3	1	327	00:44:21	2661	00:45:00	2700	00:00:39	39	0.0000	00:00:35
nopath	1	2	12	14	327	00:44:26	2666	00:45:01	2701	00:00:35	35	0.0000
nopath	1	2	1	1	327	00:44:30	2670	00:45:03	2703	00:00:33	33	0.0000
nopath	2	1	3	1	327	00:44:38	2678	00:45:04	2704	00:00:26	26	0.0000
nopath	2	1	3	1	327	00:44:39	2679	00:45:05	2705	00:00:26	26	0.0000
nopath	2	1	3	1	327	00:44:42	2682	00:45:07	2707	00:00:25	25	0.0000
nopath	3	1	3	1	351	00:44:35	2675	00:45:22	2722	00:00:47	47	0.0000
nopath	3	1	1	1	351	00:44:46	2686	00:45:25	2725	00:00:39	39	0.0000
nopath	1	2	1	1	327	00:44:56	2696	00:45:30	2730	00:00:34	34	0.0000
nopath	1	2	2	1	327	00:44:59	2699	00:45:31	2731	00:00:32	32	0.0000
nopath	2	1	1	1	327	00:45:04	2704	00:45:31	2731	00:00:27	27	0.0000
nopath	1	2	9	1	327	00:45:01	2701	00:45:34	2734	00:00:33	33	0.0000
nopath	2	1	15	17	327	00:44:53	2693	00:45:35	2735	00:00:42	42	0.0000
nopath	2	1	12	14	327	00:45:08	2708	00:45:37	2737	00:00:29	29	0.0000
nopath	1	2	5	1	327	00:45:10	2710	00:45:38	2738	00:00:28	28	0.0000
nopath	2	1	1	1	327	00:45:10	2710	00:45:38	2738	00:00:28	28	0.0000
nopath	2	1	5	1	327	00:45:13	2713	00:45:40	2740	00:00:27	27	0.0000
nopath	1	2	1	1	327	00:45:11	2711	00:45:42	2742	00:00:31	31	0.0000
nopath	2	1	1	1	327	00:45:18	2718	00:45:43	2743	00:00:25	25	0.0000
nopath	1	2	1	1	327	00:45:12	2712	00:45:44	2744	00:00:32	32	0.0000
nopath	2	1	1	1	327	00:45:19	2719	00:45:45	2745	00:00:26	26	0.0000
nopath	1	2	12	14	327	00:45:16	2716	00:45:46	2746	00:00:30	30	0.0000
nopath	1	2	1	1	327	00:45:17	2717	00:45:47	2747	00:00:30	30	0.0000
nopath	2	1	3	1	327	00:45:22	2722	00:45:48	2748	00:00:26	26	0.0000
nopath	1	3	1	1	351	00:45:04	2704	00:45:49	2749	00:00:45	45	0.0000
nopath	1	2	1	1	327	00:45:27	2727	00:45:55	2755	00:00:28	28	0.0000
nopath	2	1	1	1	327	00:45:32	2732	00:45:59	2759	00:00:27	27	0.0000
nopath	2	1	1	1	327	00:45:35	2735	00:46:00	2760	00:00:25	25	0.0000	00:00:32
nopath	2	1	10	1	327	00:45:34	2734	00:46:01	2761	00:00:27	27	0.0000
nopath	1	2	1	1	327	00:45:36	2736	00:46:04	2764	00:00:28	28	0.0000
nopath	2	3	1	1	311	00:45:36	2736	00:46:05	2765	00:00:29	29	0.0000
nopath	2	1	1	1	327	00:45:40	2740	00:46:06	2766	00:00:26	26	0.0000
nopath	2	1	1	1	327	00:45:41	2741	00:46:06	2766	00:00:25	25	0.0000
nopath	1	3	12	14	351	00:45:28	2728	00:46:09	2769	00:00:41	41	0.0000
nopath	1	2	1	1	327	00:45:43	2743	00:46:11	2771	00:00:28	28	0.0000
nopath	1	3	14	16	351	00:45:33	2733	00:46:12	2772	00:00:39	39	0.0000
nopath	1	2	1	1	327	00:45:45	2745	00:46:13	2773	00:00:28	28	0.0000
nopath	1	2	1	1	327	00:45:47	2747	00:46:15	2775	00:00:28	28	0.0000
nopath	1	2	1	1	327	00:45:48	2748	00:46:18	2778	00:00:30	30	0.0000
nopath	1	2	14	16	327	00:45:50	2750	00:46:19	2779	00:00:29	29	0.0000
nopath	1	3	9	1	351	00:45:47	2747	00:46:22	2782	00:00:35	35	0.0000
nopath	1	2	2	1	327	00:45:55	2755	00:46:24	2784	00:00:29	29	0.0000
nopath	1	3	1	1	351	00:45:52	2752	00:46:26	2786	00:00:34	34	0.0000
nopath	3	1	1	1	351	00:45:00	2700	00:46:34	2794	00:01:34	94	0.0000
nopath	3	1	1	1	351	00:45:05	2705	00:46:36	2796	00:01:31	91	0.0000
nopath	3	1	1	1	351	00:45:33	2733	00:46:39	2799	00:01:06	66	0.0000
nopath	3	1	3	1	351	00:45:38	2738	00:46:42	2802	00:01:04	64	0.0000
nopath	3	2	1	1	311	00:46:11	2771	00:46:45	2805	00:00:34	34	0.0000
nopath	3	2	12	14	311	00:46:20	2780	00:46:53	2813	00:00:33	33	0.0000
nopath	1	2	1	1	327	00:45:56	2756	00:47:00	2820	00:01:04	64	0.0000	00:00:32
nopath	1	2	1	1	327	00:46:02	2762	00:47:01	2821	00:00:59	59	0.0000
nopath	1	2	3	1	327	00:46:11	2771	00:47:03	2823	00:00:52	52	0.0000
nopath	2	1	1	1	327	00:45:47	2747	00:47:03	2823	00:01:16	76	0.0000
nopath	2	1	1	1	327	00:45:55	2755	00:47:03	2823	00:01:08	68	0.0000
nopath	2	1	1	1	327	00:45:56	2756	00:47:04	2824	00:01:08	68	0.0000
nopath	2	3	1	1	311	00:45:54	2754	00:47:05	2825	00:01:11	71	0.0000
nopath	1	2	1	1	327	00:46:13	2773	00:47:05	2825	00:00:52	52	0.0000
nopath	2	1	1	1	327	00:45:58	2758	00:47:06	2826	00:01:08	68	0.0000
nopath	2	1	1	1	327	00:46:05	2765	00:47:06	2826	00:01:01	61	0.0000
nopath	1	2	1	1	327	00:46:16	2776	00:47:07	2827	00:00:51	51	0.0000
nopath	2	1	1	1	327	00:46:18	2778	00:47:08	2828	00:00:50	50	0.0000
nopath	2	1	12	14	327	00:46:22	2782	00:47:08	2828	00:00:46	46	0.0000
nopath	1	2	3	1	327	00:46:17	2777	00:47:09	2829	00:00:52	52	0.0000
nopath	2	1	1	1	327	00:46:20	2780	00:47:10	2830	00:00:50	50	0.0000
nopath	1	2	14	16	327	00:46:21	2781	00:47:12	2832	00:00:51	51	0.0000
nopath	2	1	1	1	327	00:46:31	2791	00:47:12	2832	00:00:41	41	0.0000
nopath	2	3	3	1	311	00:46:24	2784	00:47:12	2832	00:00:48	48	0.0000
nopath	2	1	12	14	327	00:46:38	2798	00:47:13	2833	00:00:35	35	0.0000
nopath	1	2	1	1	327	00:46:28	2788	00:47:15	2835	00:00:47	47	0.0000
nopath	2	1	12	14	327	00:46:45	2805	00:47:15	2835	00:00:30	30	0.0000
nopath	1	2	1	1	327	00:46:39	2799	00:47:16	2836	00:00:37	37	0.0000
nopath	2	1	1	1	327	00:46:51	2811	00:47:16	2836	00:00:25	25	0.0000
nopath	1	2	1	1	327	00:46:44	2804	00:47:18	2838	00:00:34	34	0.0000
nopath	2	1	14	16	327	00:46:50	2810	00:47:18	2838	00:00:28	28	0.0000
nopath	2	1	1	1	327	00:46:55	2815	00:47:20	2840	00:00:25	25	0.0000
nopath	2	1	1	1	327	00:46:56	2816	00:47:21	2841	00:00:25	25	0.0000
nopath	2	1	1	1	327	00:46:57	2817	00:47:24	2844	00:00:27	27	0.0000
nopath	2	1	6	1	327	00:47:00	2820	00:47:25	2845	00:00:25	25	0.0000
nopath	1	3	14	16	351	00:46:11	2771	00:47:30	2850	00:01:19	79	0.0000
nopath	1	3	1	1	351	00:46:37	2797	00:47:33	2853	00:00:56	56	0.0000
nopath	1	3	2	1	351	00:46:40	2800	00:47:35	2855	00:00:55	55	0.0000
nopath	1	3	1	1	351	00:47:03	2823	00:47:40	2860	00:00:37	37	0.0000
nopath	1	2	15	17	327	00:47:11	2831	00:47:40	2860	00:00:29	29	0.0000
nopath	1	2	12	14	327	00:47:14	2834	00:47:43	2863	00:00:29	29	0.0000
nopath	1	3	9	1	351	00:47:04	2824	00:47:44	2864	00:00:40	40	0.0000
nopath	3	2	1	1	311	00:46:30	2790	00:47:52	2872	00:01:22	82	0.0000
nopath	3	2	1	1	311	00:47:04	2824	00:47:53	2873	00:00:49	49	0.0000
nopath	3	1	2	1	351	00:47:10	2830	00:47:59	2879	00:00:49	49	0.0000
nopath	1	2	9	1	327	00:47:21	2841	00:48:00	2880	00:00:39	39	0.0000	00:00:44
nopath	1	2	1	1	327	00:47:27	2847	00:48:02	2882	00:00:35	35	0.0000
nopath	2	1	1	1	327	00:47:04	2824	00:48:03	2883	00:00:59	59	0.0000
nopath	2	1	1	1	327	00:47:07	2827	00:48:03	2883	00:00:56	56	0.0000
nopath	2	1	3	1	327	00:47:19	2839	00:48:05	2885	00:00:46	46	0.0000
nopath	2	1	1	1	327	00:47:15	2835	00:48:05	2885	00:00:50	50	0.0000
nopath	2	1	1	1	327	00:47:39	2859	00:48:07	2887	00:00:28	28	0.0000
nopath	1	2	3	1	327	00:47:40	2860	00:48:08	2888	00:00:28	28	0.0000
nopath	2	1	1	1	327	00:47:40	2860	00:48:11	2891	00:00:31	31	0.0000
nopath	1	2	3	1	327	00:47:42	2862	00:48:12	2892	00:00:30	30	0.0000
nopath	2	1	1	1	327	00:47:44	2864	00:48:12	2892	00:00:28	28	0.0000
nopath	2	1	1	1	327	00:47:46	2866	00:48:14	2894	00:00:28	28	0.0000
nopath	2	1	12	14	327	00:47:48	2868	00:48:16	2896	00:00:28	28	0.0000
nopath	2	1	3	1	327	00:47:50	2870	00:48:18	2898	00:00:28	28	0.0000
nopath	1	2	3	1	327	00:47:51	2871	00:48:19	2899	00:00:28	28	0.0000
nopath	2	1	12	14	327	00:47:56	2876	00:48:23	2903	00:00:27	27	0.0000
nopath	1	2	5	1	327	00:47:55	2875	00:48:23	2903	00:00:28	28	0.0000
nopath	2	1	2	1	327	00:47:58	2878	00:48:25	2905	00:00:27	27	0.0000
nopath	1	2	1	1	327	00:48:01	2881	00:48:29	2909	00:00:28	28	0.0000
nopath	2	1	13	15	327	00:48:02	2882	00:48:30	2910	00:00:28	28	0.0000
nopath	2	1	1	1	327	00:48:09	2889	00:48:34	2914	00:00:25	25	0.0000
nopath	1	2	1	1	327	00:48:08	2888	00:48:36	2916	00:00:28	28	0.0000
nopath	1	2	1	1	327	00:48:09	2889	00:48:38	2918	00:00:29	29	0.0000
nopath	2	1	1	1	327	00:48:13	2893	00:48:38	2918	00:00:25	25	0.0000
nopath	2	1	1	1	327	00:48:14	2894	00:48:40	2920	00:00:26	26	0.0000
nopath	2	1	5	1	327	00:48:21	2901	00:48:46	2926	00:00:25	25	0.0000
nopath	2	1	1	1	327	00:48:24	2904	00:48:50	2930	00:00:26	26	0.0000
nopath	2	1	3	1	327	00:48:25	2905	00:48:51	2931	00:00:26	26	0.0000
nopath	2	1	1	1	327	00:48:29	2909	00:48:55	2935	00:00:26	26	0.0000
nopath	2	1	1	1	327	00:48:30	2910	00:48:55	2935	00:00:25	25	0.0000
nopath	3	2	1	1	311	00:48:13	2893	00:49:02	2942	00:00:49	49	0.0000	00:00:49
nopath	3	1	1	1	351	00:47:51	2871	00:49:02	2942	00:01:11	71	0.0000
nopath	3	1	1	1	351	00:48:29	2909	00:49:08	2948	00:00:39	39	0.0000
nopath	3	2	5	1	311	00:48:45	2925	00:49:18	2958	00:00:33	33	0.0000
nopath	1	2	1	1	327	00:48:27	2907	00:49:20	2960	00:00:53	53	0.0000
nopath	1	2	1	1	327	00:48:28	2908	00:49:21	2961	00:00:53	53	0.0000
nopath	1	2	1	1	327	00:48:29	2909	00:49:23	2963	00:00:54	54	0.0000
nopath	1	3	1	1	351	00:48:36	2916	00:49:24	2964	00:00:48	48	0.0000
nopath	1	2	1	1	327	00:49:00	2940	00:49:28	2968	00:00:28	28	0.0000
nopath	1	3	12	14	351	00:48:49	2929	00:49:28	2968	00:00:39	39	0.0000
nopath	2	1	1	1	327	00:48:50	2930	00:49:33	2973	00:00:43	43	0.0000
nopath	2	1	1	1	327	00:48:49	2929	00:49:33	2973	00:00:44	44	0.0000
nopath	2	1	1	1	327	00:49:04	2944	00:49:35	2975	00:00:31	31	0.0000
nopath	2	1	1	1	327	00:48:51	2931	00:49:35	2975	00:00:44	44	0.0000
nopath	1	2	1	1	327	00:49:08	2948	00:49:36	2976	00:00:28	28	0.0000
nopath	2	1	1	1	327	00:49:12	2952	00:49:39	2979	00:00:27	27	0.0000
nopath	2	1	3	1	327	00:49:11	2951	00:49:39	2979	00:00:28	28	0.0000
nopath	1	2	1	1	327	00:49:13	2953	00:49:41	2981	00:00:28	28	0.0000
nopath	2	1	1	1	327	00:49:14	2954	00:49:41	2981	00:00:27	27	0.0000
nopath	2	1	9	1	327	00:49:23	2963	00:49:49	2989	00:00:26	26	0.0000
nopath	2	1	3	1	327	00:49:26	2966	00:49:52	2992	00:00:26	26	0.0000
nopath	1	3	1	1	351	00:49:20	2960	00:49:56	2996	00:00:36	36	0.0000
nopath	3	2	1	1	311	00:48:55	2935	00:50:02	3002	00:01:07	67	0.0000	00:00:50
nopath	3	1	1	1	351	00:48:46	2926	00:50:02	3002	00:01:16	76	0.0000
nopath	3	2	1	1	311	00:49:07	2947	00:50:04	3004	00:00:57	57	0.0000
nopath	3	1	3	1	351	00:49:22	2962	00:50:09	3009	00:00:47	47	0.0000
nopath	3	2	12	14	311	00:49:37	2977	00:50:11	3011	00:00:34	34	0.0000
nopath	3	2	3	1	311	00:49:42	2982	00:50:15	3015	00:00:33	33	0.0000
nopath	1	2	1	1	327	00:49:28	2968	00:50:20	3020	00:00:52	52	0.0000
nopath	1	2	1	1	327	00:49:34	2974	00:50:21	3021	00:00:47	47	0.0000
nopath	1	2	12	14	327	00:49:35	2975	00:50:24	3024	00:00:49	49	0.0000
nopath	1	3	1	1	351	00:49:34	2974	00:50:24	3024	00:00:50	50	0.0000
nopath	1	2	1	1	327	00:49:36	2976	00:50:25	3025	00:00:49	49	0.0000
nopath	1	2	12	14	327	00:49:44	2984	00:50:27	3027	00:00:43	43	0.0000
nopath	1	2	5	1	327	00:49:46	2986	00:50:29	3029	00:00:43	43	0.0000
nopath	1	2	1	1	327	00:49:50	2990	00:50:31	3031	00:00:41	41	0.0000
nopath	1	2	1	1	327	00:49:54	2994	00:50:32	3032	00:00:38	38	0.0000
nopath	2	1	1	1	327	00:49:32	2972	00:50:33	3033	00:01:01	61	0.0000
nopath	2	1	1	1	327	00:49:34	2974	00:50:33	3033	00:00:59	59	0.0000
nopath	1	2	1	1	327	00:49:56	2996	00:50:34	3034	00:00:38	38	0.0000
nopath	2	1	1	1	327	00:49:40	2980	00:50:35	3035	00:00:55	55	0.0000
nopath	2	1	12	14	327	00:49:39	2979	00:50:35	3035	00:00:56	56	0.0000
nopath	1	2	1	1	327	00:49:58	2998	00:50:36	3036	00:00:38	38	0.0000
nopath	2	1	1	1	327	00:49:41	2981	00:50:37	3037	00:00:56	56	0.0000
nopath	2	3	1	1	311	00:49:43	2983	00:50:37	3037	00:00:54	54	0.0000
nopath	1	2	6	1	327	00:50:00	3000	00:50:38	3038	00:00:38	38	0.0000
nopath	2	1	3	1	327	00:50:02	3002	00:50:38	3038	00:00:36	36	0.0000
nopath	2	1	1	1	327	00:49:44	2984	00:50:38	3038	00:00:54	54	0.0000
nopath	2	1	1	1	327	00:50:06	3006	00:50:39	3039	00:00:33	33	0.0000
nopath	1	2	3	1	327	00:50:01	3001	00:50:40	3040	00:00:39	39	0.0000
nopath	2	1	3	1	327	00:50:01	3001	00:50:40	3040	00:00:39	39	0.0000
nopath	2	1	1	1	327	00:50:03	3003	00:50:41	3041	00:00:38	38	0.0000
nopath	2	1	1	1	327	00:50:10	3010	00:50:42	3042	00:00:32	32	0.0000
nopath	1	2	1	1	327	00:50:12	3012	00:50:42	3042	00:00:30	30	0.0000
nopath	2	1	12	14	327	00:50:16	3016	00:50:45	3045	00:00:29	29	0.0000
nopath	2	1	13	15	327	00:50:05	3005	00:50:45	3045	00:00:40	40	0.0000
nopath	1	2	1	1	327	00:50:17	3017	00:50:46	3046	00:00:29	29	0.0000
nopath	2	1	12	14	327	00:50:20	3020	00:50:48	3048	00:00:28	28	0.0000
nopath	2	1	12	14	327	00:50:18	3018	00:50:48	3048	00:00:30	30	0.0000
nopath	1	2	1	1	327	00:50:21	3021	00:50:49	3049	00:00:28	28	0.0000
nopath	2	1	1	1	327	00:50:24	3024	00:50:49	3049	00:00:25	25	0.0000
nopath	1	2	1	1	327	00:50:22	3022	00:50:52	3052	00:00:30	30	0.0000
nopath	1	2	12	14	327	00:50:24	3024	00:50:53	3053	00:00:29	29	0.0000
nopath	2	1	1	1	327	00:50:27	3027	00:50:53	3053	00:00:26	26	0.0000
nopath	1	2	3	1	327	00:50:28	3028	00:50:56	3056	00:00:28	28	0.0000
nopath	2	1	1	1	327	00:50:32	3032	00:50:57	3057	00:00:25	25	0.0000
nopath	1	3	12	14	351	00:50:00	3000	00:51:00	3060	00:01:00	60	0.0000	00:00:45
nopath	2	1	5	1	327	00:50:38	3038	00:51:03	3063	00:00:25	25	0.0000
nopath	3	1	1	1	351	00:49:53	2993	00:51:12	3072	00:01:19	79	0.0000
nopath	2	1	1	1	327	00:50:42	3042	00:51:13	3073	00:00:31	31	0.0000
nopath	3	1	1	1	351	00:49:55	2995	00:51:15	3075	00:01:20	80	0.0000
nopath	1	2	1	1	327	00:50:37	3037	00:51:20	3080	00:00:43	43	0.0000
nopath	1	2	1	1	327	00:50:44	3044	00:51:21	3081	00:00:37	37	0.0000
nopath	1	2	1	1	327	00:50:45	3045	00:51:23	3083	00:00:38	38	0.0000
nopath	1	3	3	1	351	00:50:15	3015	00:51:24	3084	00:01:09	69	0.0000
nopath	1	3	1	1	351	00:50:39	3039	00:51:26	3086	00:00:47	47	0.0000
nopath	1	3	8	1	351	00:50:46	3046	00:51:29	3089	00:00:43	43	0.0000
nopath	2	1	1	1	327	00:50:46	3046	00:51:33	3093	00:00:47	47	0.0000
nopath	2	1	1	1	327	00:50:47	3047	00:51:33	3093	00:00:46	46	0.0000
nopath	1	2	1	1	327	00:51:04	3064	00:51:34	3094	00:00:30	30	0.0000
nopath	2	1	1	1	327	00:50:49	3049	00:51:35	3095	00:00:46	46	0.0000
nopath	2	3	2	1	311	00:50:49	3049	00:51:35	3095	00:00:46	46	0.0000
nopath	2	1	2	1	327	00:50:51	3051	00:51:36	3096	00:00:45	45	0.0000
nopath	2	1	1	1	327	00:50:53	3053	00:51:37	3097	00:00:44	44	0.0000
nopath	2	1	10	1	327	00:50:56	3056	00:51:38	3098	00:00:42	42	0.0000
nopath	2	1	1	1	327	00:50:57	3057	00:51:39	3099	00:00:42	42	0.0000
nopath	1	2	5	1	327	00:51:11	3071	00:51:39	3099	00:00:28	28	0.0000
nopath	2	1	1	1	327	00:51:00	3060	00:51:40	3100	00:00:40	40	0.0000
nopath	2	1	1	1	327	00:50:59	3059	00:51:40	3100	00:00:41	41	0.0000
nopath	2	1	1	1	327	00:51:05	3065	00:51:42	3102	00:00:37	37	0.0000
nopath	2	1	1	1	327	00:51:03	3063	00:51:42	3102	00:00:39	39	0.0000
nopath	2	1	14	16	327	00:51:11	3071	00:51:45	3105	00:00:34	34	0.0000
nopath	1	2	9	1	327	00:51:18	3078	00:51:46	3106	00:00:28	28	0.0000
nopath	2	1	1	1	327	00:51:17	3077	00:51:48	3108	00:00:31	31	0.0000
nopath	1	2	10	1	327	00:51:19	3079	00:51:49	3109	00:00:30	30	0.0000
nopath	2	1	1	1	327	00:51:23	3083	00:51:49	3109	00:00:26	26	0.0000
nopath	1	2	1	1	327	00:51:20	3080	00:51:50	3110	00:00:30	30	0.0000
nopath	2	1	3	1	327	00:51:27	3087	00:51:52	3112	00:00:25	25	0.0000
nopath	2	1	1	1	327	00:51:28	3088	00:51:54	3114	00:00:26	26	0.0000
nopath	2	1	3	1	327	00:51:29	3089	00:51:54	3114	00:00:25	25	0.0000
nopath	1	2	1	1	327	00:51:27	3087	00:51:55	3115	00:00:28	28	0.0000
nopath	1	2	1	1	327	00:51:31	3091	00:51:59	3119	00:00:28	28	0.0000
nopath	2	1	1	1	327	00:51:34	3094	00:51:59	3119	00:00:25	25	0.0000
nopath	1	2	2	1	327	00:51:32	3092	00:52:02	3122	00:00:30	30	0.0000	00:00:35
nopath	1	2	8	1	327	00:51:33	3093	00:52:04	3124	00:00:31	31	0.0000
nopath	2	1	5	1	327	00:51:38	3098	00:52:04	3124	00:00:26	26	0.0000
nopath	1	3	1	1	351	00:51:09	3069	00:52:06	3126	00:00:57	57	0.0000
nopath	3	2	1	1	311	00:50:54	3054	00:52:12	3132	00:01:18	78	0.0000
nopath	3	1	1	1	351	00:50:31	3031	00:52:12	3132	00:01:41	101	0.0000
nopath	3	1	1	1	351	00:51:01	3061	00:52:17	3137	00:01:16	76	0.0000
nopath	3	2	9	1	311	00:51:22	3082	00:52:18	3138	00:00:56	56	0.0000
nopath	3	2	1	1	311	00:51:27	3087	00:52:19	3139	00:00:52	52	0.0000
nopath	3	2	2	1	311	00:51:30	3090	00:52:22	3142	00:00:52	52	0.0000
nopath	3	2	3	1	311	00:51:31	3091	00:52:25	3145	00:00:54	54	0.0000
nopath	3	2	12	14	311	00:51:50	3110	00:52:29	3149	00:00:39	39	0.0000
nopath	1	2	1	1	327	00:51:38	3098	00:52:40	3160	00:01:02	62	0.0000
nopath	1	2	1	1	327	00:51:42	3102	00:52:42	3162	00:01:00	60	0.0000
nopath	1	2	1	1	327	00:51:48	3108	00:52:43	3163	00:00:55	55	0.0000
nopath	1	3	10	1	351	00:51:50	3110	00:52:44	3164	00:00:54	54	0.0000
nopath	1	2	1	1	327	00:51:51	3111	00:52:45	3165	00:00:54	54	0.0000
nopath	1	2	1	1	327	00:51:55	3115	00:52:47	3167	00:00:52	52	0.0000
nopath	1	3	1	1	351	00:52:09	3129	00:52:48	3168	00:00:39	39	0.0000
nopath	1	2	12	14	327	00:52:07	3127	00:52:49	3169	00:00:42	42	0.0000
nopath	1	2	1	1	327	00:52:13	3133	00:52:51	3171	00:00:38	38	0.0000
nopath	2	1	1	1	327	00:51:49	3109	00:52:53	3173	00:01:04	64	0.0000
nopath	1	2	1	1	327	00:52:16	3136	00:52:53	3173	00:00:37	37	0.0000
nopath	2	1	1	1	327	00:51:45	3105	00:52:53	3173	00:01:08	68	0.0000
nopath	2	1	1	1	327	00:51:54	3114	00:52:54	3174	00:01:00	60	0.0000
nopath	1	2	1	1	327	00:52:17	3137	00:52:55	3175	00:00:38	38	0.0000
nopath	2	1	1	1	327	00:51:58	3118	00:52:55	3175	00:00:57	57	0.0000
nopath	2	1	12	14	327	00:51:56	3116	00:52:56	3176	00:01:00	60	0.0000
nopath	1	2	1	1	327	00:52:20	3140	00:52:57	3177	00:00:37	37	0.0000
nopath	2	1	1	1	327	00:51:59	3119	00:52:58	3178	00:00:59	59	0.0000
nopath	1	2	1	1	327	00:52:23	3143	00:52:59	3179	00:00:36	36	0.0000
nopath	2	1	9	1	327	00:52:07	3127	00:52:59	3179	00:00:52	52	0.0000
nopath	2	1	1	1	327	00:52:05	3125	00:52:59	3179	00:00:54	54	0.0000
nopath	1	2	1	1	327	00:52:24	3144	00:53:00	3180	00:00:36	36	0.0000	00:00:44
nopath	2	1	1	1	327	00:52:16	3136	00:53:00	3180	00:00:44	44	0.0000
nopath	2	1	1	1	327	00:52:09	3129	00:53:01	3181	00:00:52	52	0.0000
nopath	2	1	1	1	327	00:52:21	3141	00:53:02	3182	00:00:41	41	0.0000
nopath	1	2	7	1	327	00:52:26	3146	00:53:02	3182	00:00:36	36	0.0000
nopath	2	1	1	1	327	00:52:18	3138	00:53:03	3183	00:00:45	45	0.0000
nopath	1	2	1	1	327	00:52:31	3151	00:53:04	3184	00:00:33	33	0.0000
nopath	2	1	14	16	327	00:52:24	3144	00:53:05	3185	00:00:41	41	0.0000
nopath	2	1	1	1	327	00:52:23	3143	00:53:05	3185	00:00:42	42	0.0000
nopath	1	2	1	1	327	00:52:33	3153	00:53:06	3186	00:00:33	33	0.0000
nopath	2	1	9	1	327	00:52:30	3150	00:53:07	3187	00:00:37	37	0.0000
nopath	1	2	9	1	327	00:52:37	3157	00:53:07	3187	00:00:30	30	0.0000
nopath	2	1	12	14	327	00:52:29	3149	00:53:07	3187	00:00:38	38	0.0000
nopath	2	1	1	1	327	00:52:33	3153	00:53:08	3188	00:00:35	35	0.0000
nopath	1	2	5	1	327	00:52:39	3159	00:53:09	3189	00:00:30	30	0.0000
nopath	2	1	1	1	327	00:52:39	3159	00:53:10	3190	00:00:31	31	0.0000
nopath	1	2	14	16	327	00:52:42	3162	00:53:12	3192	00:00:30	30	0.0000
nopath	2	1	14	16	327	00:52:42	3162	00:53:12	3192	00:00:30	30	0.0000
nopath	2	3	1	1	311	00:52:39	3159	00:53:12	3192	00:00:33	33	0.0000
nopath	2	1	1	1	327	00:52:47	3167	00:53:14	3194	00:00:27	27	0.0000
nopath	1	2	15	17	327	00:52:45	3165	00:53:15	3195	00:00:30	30	0.0000
nopath	2	1	1	1	327	00:52:53	3173	00:53:18	3198	00:00:25	25	0.0000
nopath	1	2	10	1	327	00:52:54	3174	00:53:22	3202	00:00:28	28	0.0000
nopath	2	1	5	1	327	00:52:58	3178	00:53:24	3204	00:00:26	26	0.0000
nopath	1	3	9	1	351	00:52:36	3156	00:53:26	3206	00:00:50	50	0.0000
nopath	3	2	1	1	311	00:52:05	3125	00:53:30	3210	00:01:25	85	0.0000
nopath	3	1	5	1	351	00:52:05	3125	00:53:34	3214	00:01:29	89	0.0000
nopath	3	1	1	1	351	00:52:11	3131	00:53:37	3217	00:01:26	86	0.0000
nopath	3	1	1	1	351	00:52:21	3141	00:53:40	3220	00:01:19	79	0.0000
nopath	3	1	1	1	351	00:52:29	3149	00:53:44	3224	00:01:15	75	0.0000
nopath	3	2	1	1	311	00:52:37	3157	00:53:44	3224	00:01:07	67	0.0000
nopath	3	1	3	1	351	00:52:47	3167	00:53:49	3229	00:01:02	62	0.0000
nopath	3	2	12	14	311	00:52:54	3174	00:53:50	3230	00:00:56	56	0.0000
nopath	3	2	5	1	311	00:53:01	3181	00:53:52	3232	00:00:51	51	0.0000
nopath	3	2	1	1	311	00:53:06	3186	00:53:55	3235	00:00:49	49	0.0000
nopath	1	2	1	1	327	00:52:56	3176	00:54:00	3240	00:01:04	64	0.0000	00:00:34
nopath	1	2	1	1	327	00:52:58	3178	00:54:01	3241	00:01:03	63	0.0000
nopath	1	2	1	1	327	00:53:01	3181	00:54:03	3243	00:01:02	62	0.0000
nopath	1	2	1	1	327	00:53:02	3182	00:54:04	3244	00:01:02	62	0.0000
nopath	1	3	9	1	351	00:52:40	3160	00:54:04	3244	00:01:24	84	0.0000
nopath	1	2	6	1	327	00:53:08	3188	00:54:06	3246	00:00:58	58	0.0000
nopath	1	3	1	1	351	00:52:46	3166	00:54:06	3246	00:01:20	80	0.0000
nopath	1	2	3	1	327	00:53:17	3197	00:54:08	3248	00:00:51	51	0.0000
nopath	1	2	5	1	327	00:53:24	3204	00:54:09	3249	00:00:45	45	0.0000
nopath	1	3	1	1	351	00:53:07	3187	00:54:10	3250	00:01:03	63	0.0000
nopath	1	3	1	1	351	00:53:08	3188	00:54:11	3251	00:01:03	63	0.0000
nopath	1	2	13	15	327	00:53:28	3208	00:54:13	3253	00:00:45	45	0.0000
nopath	1	3	12	14	351	00:53:30	3210	00:54:14	3254	00:00:44	44	0.0000
nopath	1	2	1	1	327	00:53:30	3210	00:54:15	3255	00:00:45	45	0.0000
nopath	1	2	1	1	327	00:53:31	3211	00:54:17	3257	00:00:46	46	0.0000
nopath	1	2	1	1	327	00:53:33	3213	00:54:19	3259	00:00:46	46	0.0000
nopath	1	2	1	1	327	00:53:35	3215	00:54:21	3261	00:00:46	46	0.0000
nopath	1	2	1	1	327	00:53:36	3216	00:54:22	3262	00:00:46	46	0.0000
nopath	2	1	5	1	327	00:53:05	3185	00:54:23	3263	00:01:18	78	0.0000
nopath	2	1	12	14	327	00:53:04	3184	00:54:24	3264	00:01:20	80	0.0000
nopath	1	2	3	1	327	00:53:44	3224	00:54:24	3264	00:00:40	40	0.0000
nopath	2	1	1	1	327	00:53:14	3194	00:54:25	3265	00:01:11	71	0.0000
nopath	1	2	7	1	327	00:53:50	3230	00:54:26	3266	00:00:36	36	0.0000
nopath	2	1	1	1	327	00:53:21	3201	00:54:26	3266	00:01:05	65	0.0000
nopath	2	1	3	1	327	00:53:34	3214	00:54:27	3267	00:00:53	53	0.0000
nopath	1	2	3	1	327	00:53:53	3233	00:54:28	3268	00:00:35	35	0.0000
nopath	2	1	1	1	327	00:53:37	3217	00:54:28	3268	00:00:51	51	0.0000
nopath	2	1	1	1	327	00:53:46	3226	00:54:29	3269	00:00:43	43	0.0000
nopath	2	1	9	1	327	00:53:45	3225	00:54:30	3270	00:00:45	45	0.0000
nopath	1	2	5	1	327	00:54:01	3241	00:54:31	3271	00:00:30	30	0.0000
nopath	2	1	10	1	327	00:53:54	3234	00:54:31	3271	00:00:37	37	0.0000
nopath	2	1	12	14	327	00:53:48	3228	00:54:32	3272	00:00:44	44	0.0000
nopath	2	1	3	1	327	00:54:00	3240	00:54:32	3272	00:00:32	32	0.0000
nopath	2	1	12	14	327	00:53:59	3239	00:54:34	3274	00:00:35	35	0.0000
nopath	2	1	1	1	327	00:54:06	3246	00:54:35	3275	00:00:29	29	0.0000
nopath	2	1	1	1	327	00:54:08	3248	00:54:36	3276	00:00:28	28	0.0000
nopath	2	1	1	1	327	00:54:12	3252	00:54:39	3279	00:00:27	27	0.0000
nopath	1	2	1	1	327	00:54:11	3251	00:54:39	3279	00:00:28	28	0.0000
nopath	2	1	1	1	327	00:54:13	3253	00:54:40	3280	00:00:27	27	0.0000
nopath	2	1	1	1	327	00:54:14	3254	00:54:40	3280	00:00:26	26	0.0000
nopath	2	1	1	1	327	00:54:15	3255	00:54:42	3282	00:00:27	27	0.0000
nopath	1	2	3	1	327	00:54:14	3254	00:54:42	3282	00:00:28	28	0.0000
nopath	2	1	1	1	327	00:54:18	3258	00:54:44	3284	00:00:26	26	0.0000
nopath	1	3	1	1	351	00:54:00	3240	00:54:46	3286	00:00:46	46	0.0000
nopath	1	3	1	1	351	00:54:01	3241	00:54:50	3290	00:00:49	49	0.0000
nopath	2	1	1	1	327	00:54:27	3267	00:54:52	3292	00:00:25	25	0.0000
nopath	2	3	1	1	311	00:54:28	3268	00:54:57	3297	00:00:29	29	0.0000
nopath	2	1	1	1	327	00:54:31	3271	00:54:57	3297	00:00:26	26	0.0000
nopath	1	2	3	1	327	00:54:31	3271	00:54:59	3299	00:00:28	28	0.0000
nopath	1	3	3	1	351	00:54:21	3261	00:55:01	3301	00:00:40	40	0.0000	00:00:55
nopath	1	2	1	1	327	00:54:32	3272	00:55:02	3302	00:00:30	30	0.0000
nopath	1	2	12	14	327	00:54:33	3273	00:55:02	3302	00:00:29	29	0.0000
nopath	2	1	13	15	327	00:54:36	3276	00:55:04	3304	00:00:28	28	0.0000
nopath	2	1	12	14	327	00:54:38	3278	00:55:06	3306	00:00:28	28	0.0000
nopath	2	1	1	1	327	00:54:43	3283	00:55:09	3309	00:00:26	26	0.0000
nopath	1	2	1	1	327	00:54:43	3283	00:55:11	3311	00:00:28	28	0.0000
nopath	2	1	1	1	327	00:54:47	3287	00:55:12	3312	00:00:25	25	0.0000
nopath	1	2	7	1	327	00:54:44	3284	00:55:13	3313	00:00:29	29	0.0000
nopath	2	1	1	1	327	00:54:48	3288	00:55:13	3313	00:00:25	25	0.0000
nopath	2	1	1	1	327	00:54:50	3290	00:55:15	3315	00:00:25	25	0.0000
nopath	2	1	1	1	327	00:54:51	3291	00:55:17	3317	00:00:26	26	0.0000
nopath	3	2	12	14	311	00:53:43	3223	00:55:22	3322	00:01:39	99	0.0000
nopath	3	1	1	1	351	00:53:42	3222	00:55:22	3322	00:01:40	100	0.0000
nopath	3	1	1	1	351	00:53:48	3228	00:55:27	3327	00:01:39	99	0.0000
nopath	3	1	6	1	351	00:53:54	3234	00:55:31	3331	00:01:37	97	0.0000
nopath	3	1	3	1	351	00:53:55	3235	00:55:34	3334	00:01:39	99	0.0000
nopath	3	1	13	15	351	00:54:05	3245	00:55:40	3340	00:01:35	95	0.0000
nopath	3	1	1	1	351	00:54:07	3247	00:55:41	3341	00:01:34	94	0.0000
nopath	3	1	5	1	351	00:54:23	3263	00:55:45	3345	00:01:22	82	0.0000
nopath	3	2	3	1	311	00:54:31	3271	00:55:46	3346	00:01:15	75	0.0000
nopath	3	2	1	1	311	00:54:52	3292	00:55:48	3348	00:00:56	56	0.0000
nopath	3	1	2	1	351	00:54:56	3296	00:55:51	3351	00:00:55	55	0.0000
nopath	3	2	1	1	311	00:54:59	3299	00:55:52	3352	00:00:53	53	0.0000
nopath	3	2	1	1	311	00:55:05	3305	00:55:54	3354	00:00:49	49	0.0000
nopath	1	2	1	1	327	00:54:49	3289	00:56:03	3363	00:01:14	74	0.0000	00:00:42
nopath	1	2	13	15	327	00:54:45	3285	00:56:03	3363	00:01:18	78	0.0000
nopath	1	3	12	14	351	00:54:23	3263	00:56:04	3364	00:01:41	101	0.0000
nopath	1	2	1	1	327	00:54:50	3290	00:56:05	3365	00:01:15	75	0.0000
nopath	1	3	1	1	351	00:54:25	3265	00:56:07	3367	00:01:42	102	0.0000
nopath	1	2	13	15	327	00:54:58	3298	00:56:08	3368	00:01:10	70	0.0000
nopath	1	3	1	1	351	00:55:02	3302	00:56:09	3369	00:01:07	67	0.0000
nopath	1	2	1	1	327	00:55:00	3300	00:56:10	3370	00:01:10	70	0.0000
nopath	1	2	10	1	327	00:55:02	3302	00:56:11	3371	00:01:09	69	0.0000
nopath	1	3	5	1	351	00:55:15	3315	00:56:11	3371	00:00:56	56	0.0000
nopath	1	2	1	1	327	00:55:03	3303	00:56:13	3373	00:01:10	70	0.0000
nopath	1	3	1	1	351	00:55:18	3318	00:56:13	3373	00:00:55	55	0.0000
nopath	1	2	14	16	327	00:55:05	3305	00:56:15	3375	00:01:10	70	0.0000
nopath	1	3	1	1	351	00:55:30	3330	00:56:16	3376	00:00:46	46	0.0000
nopath	1	2	6	1	327	00:55:20	3320	00:56:18	3378	00:00:58	58	0.0000
nopath	1	2	1	1	327	00:55:21	3321	00:56:19	3379	00:00:58	58	0.0000
nopath	1	3	2	1	351	00:55:33	3333	00:56:19	3379	00:00:46	46	0.0000
nopath	1	2	12	14	327	00:55:22	3322	00:56:21	3381	00:00:59	59	0.0000
nopath	1	3	1	1	351	00:55:38	3338	00:56:21	3381	00:00:43	43	0.0000
nopath	1	2	1	1	327	00:55:25	3325	00:56:23	3383	00:00:58	58	0.0000
nopath	2	1	1	1	327	00:54:52	3292	00:56:23	3383	00:01:31	91	0.0000
nopath	2	1	1	1	327	00:54:53	3293	00:56:23	3383	00:01:30	90	0.0000
nopath	1	2	1	1	327	00:55:27	3327	00:56:25	3385	00:00:58	58	0.0000
nopath	2	1	1	1	327	00:55:01	3301	00:56:25	3385	00:01:24	84	0.0000
nopath	2	3	3	1	311	00:54:53	3293	00:56:25	3385	00:01:32	92	0.0000
nopath	1	2	3	1	327	00:55:28	3328	00:56:26	3386	00:00:58	58	0.0000
nopath	2	1	1	1	327	00:55:00	3300	00:56:26	3386	00:01:26	86	0.0000
nopath	2	1	5	1	327	00:55:04	3304	00:56:26	3386	00:01:22	82	0.0000
nopath	1	2	1	1	327	00:55:30	3330	00:56:28	3388	00:00:58	58	0.0000
nopath	2	1	1	1	327	00:55:12	3312	00:56:29	3389	00:01:17	77	0.0000
nopath	2	1	1	1	327	00:55:09	3309	00:56:29	3389	00:01:20	80	0.0000
nopath	1	2	1	1	327	00:55:33	3333	00:56:30	3390	00:00:57	57	0.0000
nopath	2	1	6	1	327	00:55:15	3315	00:56:30	3390	00:01:15	75	0.0000
nopath	2	1	1	1	327	00:55:25	3325	00:56:31	3391	00:01:06	66	0.0000
nopath	1	2	1	1	327	00:55:37	3337	00:56:32	3392	00:00:55	55	0.0000
nopath	2	1	1	1	327	00:55:20	3320	00:56:33	3393	00:01:13	73	0.0000
nopath	2	3	1	1	311	00:55:17	3317	00:56:33	3393	00:01:16	76	0.0000
nopath	1	2	1	1	327	00:55:45	3345	00:56:34	3394	00:00:49	49	0.0000
nopath	2	1	12	14	327	00:55:29	3329	00:56:34	3394	00:01:05	65	0.0000
nopath	2	1	1	1	327	00:55:30	3330	00:56:34	3394	00:01:04	64	0.0000
nopath	1	2	1	1	327	00:55:51	3351	00:56:35	3395	00:00:44	44	0.0000
nopath	2	1	1	1	327	00:55:36	3336	00:56:35	3395	00:00:59	59	0.0000
nopath	2	1	3	1	327	00:55:33	3333	00:56:37	3397	00:01:04	64	0.0000
nopath	1	2	5	1	327	00:55:52	3352	00:56:37	3397	00:00:45	45	0.0000
nopath	2	1	3	1	327	00:55:42	3342	00:56:37	3397	00:00:55	55	0.0000
nopath	2	1	1	1	327	00:55:35	3335	00:56:38	3398	00:01:03	63	0.0000
nopath	1	2	9	1	327	00:55:59	3359	00:56:39	3399	00:00:40	40	0.0000
nopath	2	1	5	1	327	00:55:48	3348	00:56:39	3399	00:00:51	51	0.0000
nopath	2	1	1	1	327	00:55:47	3347	00:56:40	3400	00:00:53	53	0.0000
nopath	1	2	1	1	327	00:56:00	3360	00:56:41	3401	00:00:41	41	0.0000
nopath	2	1	1	1	327	00:55:56	3356	00:56:41	3401	00:00:45	45	0.0000
nopath	2	1	6	1	327	00:55:55	3355	00:56:42	3402	00:00:47	47	0.0000
nopath	1	2	9	1	327	00:56:08	3368	00:56:43	3403	00:00:35	35	0.0000
nopath	2	1	3	1	327	00:55:58	3358	00:56:43	3403	00:00:45	45	0.0000
nopath	2	1	1	1	327	00:56:04	3364	00:56:44	3404	00:00:40	40	0.0000
nopath	1	2	1	1	327	00:56:11	3371	00:56:45	3405	00:00:34	34	0.0000
nopath	2	1	5	1	327	00:56:14	3374	00:56:45	3405	00:00:31	31	0.0000
nopath	2	1	1	1	327	00:56:19	3379	00:56:46	3406	00:00:27	27	0.0000
nopath	1	2	6	1	327	00:56:16	3376	00:56:47	3407	00:00:31	31	0.0000
nopath	1	2	1	1	327	00:56:18	3378	00:56:49	3409	00:00:31	31	0.0000
nopath	2	1	1	1	327	00:56:23	3383	00:56:49	3409	00:00:26	26	0.0000
nopath	2	1	1	1	327	00:56:24	3384	00:56:50	3410	00:00:26	26	0.0000
nopath	1	2	1	1	327	00:56:19	3379	00:56:50	3410	00:00:31	31	0.0000
nopath	1	3	1	1	351	00:55:43	3343	00:56:53	3413	00:01:10	70	0.0000
nopath	2	1	1	1	327	00:56:31	3391	00:56:57	3417	00:00:26	26	0.0000
nopath	2	1	3	1	327	00:56:32	3392	00:56:58	3418	00:00:26	26	0.0000
nopath	1	2	14	16	327	00:56:29	3389	00:56:58	3418	00:00:29	29	0.0000
nopath	1	2	1	1	327	00:56:31	3391	00:57:00	3420	00:00:29	29	0.0000	00:00:52
nopath	1	2	1	1	327	00:56:32	3392	00:57:02	3422	00:00:30	30	0.0000
nopath	2	1	1	1	327	00:56:38	3398	00:57:04	3424	00:00:26	26	0.0000
nopath	2	1	1	1	327	00:56:41	3401	00:57:07	3427	00:00:26	26	0.0000
nopath	3	2	1	1	311	00:55:23	3323	00:57:10	3430	00:01:47	107	0.0000
nopath	3	2	3	1	311	00:55:40	3340	00:57:14	3434	00:01:34	94	0.0000
nopath	3	1	1	1	351	00:55:39	3339	00:57:14	3434	00:01:35	95	0.0000
nopath	3	1	1	1	351	00:55:41	3341	00:57:19	3439	00:01:38	98	0.0000
nopath	3	1	14	16	351	00:55:57	3357	00:57:24	3444	00:01:27	87	0.0000
nopath	3	1	12	14	351	00:55:58	3358	00:57:27	3447	00:01:29	89	0.0000
nopath	3	2	12	14	311	00:56:04	3364	00:57:28	3448	00:01:24	84	0.0000
nopath	3	1	13	15	351	00:56:11	3371	00:57:35	3455	00:01:24	84	0.0000
nopath	3	1	1	1	351	00:56:15	3375	00:57:37	3457	00:01:22	82	0.0000
nopath	3	2	9	1	311	00:56:49	3409	00:57:40	3460	00:00:51	51	0.0000
nopath	3	1	1	1	351	00:56:30	3390	00:57:40	3460	00:01:10	70	0.0000
nopath	3	2	1	1	311	00:56:56	3416	00:57:43	3463	00:00:47	47	0.0000
nopath	3	1	1	1	351	00:56:55	3415	00:57:44	3464	00:00:49	49	0.0000
nopath	3	1	1	1	351	00:57:10	3430	00:57:48	3468	00:00:38	38	0.0000
nopath	1	2	13	15	327	00:56:44	3404	00:57:53	3473	00:01:09	69	0.0000
nopath	1	3	9	1	351	00:55:44	3344	00:57:54	3474	00:02:10	130	0.0000
nopath	1	2	1	1	327	00:56:46	3406	00:57:54	3474	00:01:08	68	0.0000
nopath	1	2	3	1	327	00:56:51	3411	00:57:55	3475	00:01:04	64	0.0000
nopath	1	3	5	1	351	00:56:19	3379	00:57:56	3476	00:01:37	97	0.0000
nopath	1	2	1	1	327	00:56:59	3419	00:57:57	3477	00:00:58	58	0.0000
nopath	1	2	1	1	327	00:57:17	3437	00:57:59	3479	00:00:42	42	0.0000
nopath	1	3	14	16	351	00:56:20	3380	00:58:00	3480	00:01:40	100	0.0000	00:01:16
nopath	1	2	10	1	327	00:57:18	3438	00:58:00	3480	00:00:42	42	0.0000
nopath	1	2	1	1	327	00:57:23	3443	00:58:02	3482	00:00:39	39	0.0000
nopath	1	3	1	1	351	00:56:28	3388	00:58:03	3483	00:01:35	95	0.0000
nopath	1	2	14	16	327	00:57:24	3444	00:58:04	3484	00:00:40	40	0.0000
nopath	1	3	1	1	351	00:56:38	3398	00:58:06	3486	00:01:28	88	0.0000
nopath	1	2	3	1	327	00:57:25	3445	00:58:06	3486	00:00:41	41	0.0000
nopath	1	2	2	1	327	00:57:27	3447	00:58:08	3488	00:00:41	41	0.0000
nopath	1	3	1	1	351	00:57:08	3428	00:58:08	3488	00:01:00	60	0.0000
nopath	1	2	1	1	327	00:57:31	3451	00:58:10	3490	00:00:39	39	0.0000
nopath	1	2	1	1	327	00:57:34	3454	00:58:11	3491	00:00:37	37	0.0000
nopath	2	1	1	1	327	00:56:42	3402	00:58:13	3493	00:01:31	91	0.0000
nopath	1	2	1	1	327	00:57:35	3455	00:58:13	3493	00:00:38	38	0.0000
nopath	2	1	5	1	327	00:56:43	3403	00:58:13	3493	00:01:30	90	0.0000
nopath	1	2	1	1	327	00:57:36	3456	00:58:15	3495	00:00:39	39	0.0000
nopath	2	1	1	1	327	00:56:47	3407	00:58:15	3495	00:01:28	88	0.0000
nopath	2	3	1	1	311	00:56:45	3405	00:58:15	3495	00:01:30	90	0.0000
nopath	2	1	6	1	327	00:56:46	3406	00:58:16	3496	00:01:30	90	0.0000
nopath	2	1	1	1	327	00:56:49	3409	00:58:16	3496	00:01:27	87	0.0000
nopath	1	2	1	1	327	00:57:42	3462	00:58:17	3497	00:00:35	35	0.0000
nopath	2	1	1	1	327	00:56:50	3410	00:58:18	3498	00:01:28	88	0.0000
nopath	2	1	1	1	327	00:56:57	3417	00:58:18	3498	00:01:21	81	0.0000
nopath	2	1	5	1	327	00:57:01	3421	00:58:19	3499	00:01:18	78	0.0000
nopath	2	1	12	14	327	00:56:52	3412	00:58:21	3501	00:01:29	89	0.0000
nopath	2	1	6	1	327	00:57:05	3425	00:58:22	3502	00:01:17	77	0.0000
nopath	2	1	1	1	327	00:57:12	3432	00:58:23	3503	00:01:11	71	0.0000
nopath	2	1	1	1	327	00:56:58	3418	00:58:24	3504	00:01:26	86	0.0000
nopath	2	1	1	1	327	00:57:18	3438	00:58:25	3505	00:01:07	67	0.0000
nopath	2	1	12	14	327	00:57:15	3435	00:58:25	3505	00:01:10	70	0.0000
nopath	1	2	1	1	327	00:57:57	3477	00:58:25	3505	00:00:28	28	0.0000
nopath	2	1	1	1	327	00:57:24	3444	00:58:28	3508	00:01:04	64	0.0000
nopath	1	2	1	1	327	00:58:00	3480	00:58:28	3508	00:00:28	28	0.0000
nopath	2	1	13	15	327	00:57:14	3434	00:58:29	3509	00:01:15	75	0.0000
nopath	2	1	12	14	327	00:57:28	3448	00:58:29	3509	00:01:01	61	0.0000
nopath	2	1	1	1	327	00:57:22	3442	00:58:31	3511	00:01:09	69	0.0000
nopath	2	1	12	14	327	00:57:30	3450	00:58:32	3512	00:01:02	62	0.0000
nopath	2	1	6	1	327	00:57:33	3453	00:58:33	3513	00:01:00	60	0.0000
nopath	2	1	1	1	327	00:57:34	3454	00:58:33	3513	00:00:59	59	0.0000
nopath	1	2	1	1	327	00:58:06	3486	00:58:34	3514	00:00:28	28	0.0000
nopath	2	1	5	1	327	00:57:38	3458	00:58:35	3515	00:00:57	57	0.0000
nopath	2	1	14	16	327	00:57:39	3459	00:58:35	3515	00:00:56	56	0.0000
nopath	1	2	1	1	327	00:58:08	3488	00:58:36	3516	00:00:28	28	0.0000
nopath	2	1	3	1	327	00:57:42	3462	00:58:37	3517	00:00:55	55	0.0000
nopath	2	1	1	1	327	00:57:41	3461	00:58:37	3517	00:00:56	56	0.0000
nopath	1	2	1	1	327	00:58:09	3489	00:58:39	3519	00:00:30	30	0.0000
nopath	2	1	1	1	327	00:57:44	3464	00:58:39	3519	00:00:55	55	0.0000
nopath	2	1	6	1	327	00:57:43	3463	00:58:39	3519	00:00:56	56	0.0000
nopath	1	2	9	1	327	00:58:10	3490	00:58:40	3520	00:00:30	30	0.0000
nopath	2	1	15	17	327	00:57:46	3466	00:58:40	3520	00:00:54	54	0.0000
nopath	1	2	1	1	327	00:58:11	3491	00:58:41	3521	00:00:30	30	0.0000
nopath	2	1	13	15	327	00:57:50	3470	00:58:41	3521	00:00:51	51	0.0000
nopath	1	2	1	1	327	00:58:13	3493	00:58:42	3522	00:00:29	29	0.0000
nopath	2	1	1	1	327	00:57:54	3474	00:58:43	3523	00:00:49	49	0.0000
nopath	2	1	5	1	327	00:57:52	3472	00:58:43	3523	00:00:51	51	0.0000
nopath	1	2	1	1	327	00:58:14	3494	00:58:44	3524	00:00:30	30	0.0000
nopath	2	1	1	1	327	00:58:06	3486	00:58:45	3525	00:00:39	39	0.0000
nopath	2	1	13	15	327	00:57:59	3479	00:58:46	3526	00:00:47	47	0.0000
nopath	1	2	14	16	327	00:58:18	3498	00:58:47	3527	00:00:29	29	0.0000
nopath	2	1	1	1	327	00:58:05	3485	00:58:47	3527	00:00:42	42	0.0000
nopath	2	1	1	1	327	00:58:11	3491	00:58:48	3528	00:00:37	37	0.0000
nopath	2	1	1	1	327	00:58:13	3493	00:58:49	3529	00:00:36	36	0.0000
nopath	2	1	14	16	327	00:58:10	3490	00:58:50	3530	00:00:40	40	0.0000
nopath	2	1	1	1	327	00:58:21	3501	00:58:51	3531	00:00:30	30	0.0000
nopath	2	1	1	1	327	00:58:18	3498	00:58:52	3532	00:00:34	34	0.0000
nopath	1	2	1	1	327	00:58:24	3504	00:58:52	3532	00:00:28	28	0.0000
nopath	1	3	5	1	351	00:57:51	3471	00:58:54	3534	00:01:03	63	0.0000
nopath	2	1	13	15	327	00:58:30	3510	00:58:58	3538	00:00:28	28	0.0000
nopath	3	2	1	1	311	00:57:15	3435	00:59:00	3540	00:01:45	105	0.0000	00:01:03
nopath	3	2	10	1	311	00:57:41	3461	00:59:02	3542	00:01:21	81	0.0000
nopath	3	1	1	1	351	00:57:57	3477	00:59:06	3546	00:01:09	69	0.0000
nopath	1	2	1	1	327	00:58:34	3514	00:59:10	3550	00:00:36	36	0.0000
nopath	1	2	1	1	327	00:58:41	3521	00:59:12	3552	00:00:31	31	0.0000
nopath	1	2	1	1	327	00:58:44	3524	00:59:14	3554	00:00:30	30	0.0000
nopath	1	3	1	1	351	00:58:01	3481	00:59:14	3554	00:01:13	73	0.0000
nopath	1	3	1	1	351	00:58:07	3487	00:59:16	3556	00:01:09	69	0.0000
nopath	1	2	1	1	327	00:58:51	3531	00:59:19	3559	00:00:28	28	0.0000
nopath	1	3	10	1	351	00:58:41	3521	00:59:20	3560	00:00:39	39	0.0000
nopath	2	1	10	1	327	00:58:40	3520	00:59:23	3563	00:00:43	43	0.0000
nopath	1	2	3	1	327	00:58:52	3532	00:59:23	3563	00:00:31	31	0.0000
nopath	2	1	1	1	327	00:58:37	3517	00:59:23	3563	00:00:46	46	0.0000
nopath	1	2	1	1	327	00:58:53	3533	00:59:24	3564	00:00:31	31	0.0000
nopath	2	1	1	1	327	00:58:47	3527	00:59:24	3564	00:00:37	37	0.0000
nopath	2	3	1	1	311	00:58:43	3523	00:59:24	3564	00:00:41	41	0.0000
nopath	1	2	1	1	327	00:58:55	3535	00:59:26	3566	00:00:31	31	0.0000
nopath	2	1	1	1	327	00:58:46	3526	00:59:26	3566	00:00:40	40	0.0000
nopath	1	2	9	1	327	00:58:57	3537	00:59:27	3567	00:00:30	30	0.0000
nopath	2	1	1	1	327	00:58:49	3529	00:59:27	3567	00:00:38	38	0.0000
nopath	2	1	2	1	327	00:58:48	3528	00:59:28	3568	00:00:40	40	0.0000
nopath	2	1	1	1	327	00:58:58	3538	00:59:30	3570	00:00:32	32	0.0000
nopath	2	1	13	15	327	00:58:52	3532	00:59:30	3570	00:00:38	38	0.0000
nopath	2	1	14	16	327	00:59:03	3543	00:59:32	3572	00:00:29	29	0.0000
nopath	1	2	13	15	327	00:59:03	3543	00:59:33	3573	00:00:30	30	0.0000
nopath	1	2	3	1	327	00:59:06	3546	00:59:35	3575	00:00:29	29	0.0000
nopath	2	1	12	14	327	00:59:05	3545	00:59:35	3575	00:00:30	30	0.0000
nopath	2	3	14	16	311	00:58:56	3536	00:59:36	3576	00:00:40	40	0.0000
nopath	2	1	1	1	327	00:59:04	3544	00:59:37	3577	00:00:33	33	0.0000
nopath	1	2	1	1	327	00:59:13	3553	00:59:41	3581	00:00:28	28	0.0000
nopath	2	1	2	1	327	00:59:15	3555	00:59:41	3581	00:00:26	26	0.0000
nopath	1	2	15	17	327	00:59:14	3554	00:59:44	3584	00:00:30	30	0.0000
nopath	2	1	3	1	327	00:59:18	3558	00:59:45	3585	00:00:27	27	0.0000
nopath	2	1	3	1	327	00:59:20	3560	00:59:46	3586	00:00:26	26	0.0000
nopath	2	1	12	14	327	00:59:19	3559	00:59:46	3586	00:00:27	27	0.0000
nopath	2	1	1	1	327	00:59:22	3562	00:59:48	3588	00:00:26	26	0.0000
nopath	1	2	12	14	327	00:59:21	3561	00:59:50	3590	00:00:29	29	0.0000
nopath	1	2	1	1	327	00:59:26	3566	00:59:54	3594	00:00:28	28	0.0000
nopath	2	1	1	1	327	00:59:28	3568	00:59:54	3594	00:00:26	26	0.0000
nopath	3	2	1	1	311	00:58:50	3530	01:00:02	3602	00:01:12	72	0.0000	00:01:16
nopath	3	1	13	15	351	00:58:42	3522	01:00:03	3603	00:01:21	81	0.0000
nopath	3	2	9	1	311	00:58:53	3533	01:00:05	3605	00:01:12	72	0.0000
nopath	3	2	1	1	311	00:58:56	3536	01:00:08	3608	00:01:12	72	0.0000
nopath	3	1	10	1	351	00:58:56	3536	01:00:12	3612	00:01:16	76	0.0000
nopath	3	2	3	1	311	00:58:58	3538	01:00:13	3613	00:01:15	75	0.0000
nopath	3	1	1	1	351	00:59:00	3540	01:00:17	3617	00:01:17	77	0.0000
nopath	3	2	1	1	311	00:59:08	3548	01:00:18	3618	00:01:10	70	0.0000
nopath	3	1	3	1	351	00:59:16	3556	01:00:22	3622	00:01:06	66	0.0000
nopath	3	2	9	1	311	00:59:26	3566	01:00:22	3622	00:00:56	56	0.0000
nopath	3	2	14	16	311	00:59:30	3570	01:00:25	3625	00:00:55	55	0.0000
nopath	1	2	1	1	327	00:59:27	3567	01:00:30	3630	00:01:03	63	0.0000
nopath	3	1	1	1	351	00:59:34	3574	01:00:30	3630	00:00:56	56	0.0000
nopath	1	2	1	1	327	00:59:31	3571	01:00:31	3631	00:01:00	60	0.0000
nopath	1	2	9	1	327	00:59:32	3572	01:00:32	3632	00:01:00	60	0.0000
nopath	1	3	1	1	351	00:59:43	3583	01:00:34	3634	00:00:51	51	0.0000
nopath	1	2	1	1	327	00:59:47	3587	01:00:34	3634	00:00:47	47	0.0000
nopath	1	3	1	1	351	00:59:50	3590	01:00:36	3636	00:00:46	46	0.0000
nopath	1	2	1	1	327	00:59:49	3589	01:00:37	3637	00:00:48	48	0.0000
nopath	1	2	9	1	327	00:59:56	3596	01:00:39	3639	00:00:43	43	0.0000
nopath	1	2	1	1	327	00:59:58	3598	01:00:41	3641	00:00:43	43	0.0000
nopath	1	2	1	1	327	01:00:10	3610	01:00:43	3643	00:00:33	33	0.0000
nopath	2	1	1	1	327	00:59:33	3573	01:00:43	3643	00:01:10	70	0.0000
nopath	2	1	12	14	327	00:59:35	3575	01:00:44	3644	00:01:09	69	0.0000
nopath	2	1	1	1	327	00:59:41	3581	01:00:44	3644	00:01:03	63	0.0000
nopath	1	2	1	1	327	01:00:12	3612	01:00:45	3645	00:00:33	33	0.0000
nopath	1	2	1	1	327	01:00:13	3613	01:00:46	3646	00:00:33	33	0.0000
nopath	2	1	1	1	327	00:59:40	3580	01:00:46	3646	00:01:06	66	0.0000
nopath	2	1	1	1	327	00:59:47	3587	01:00:46	3646	00:00:59	59	0.0000
nopath	2	1	9	1	327	00:59:42	3582	01:00:48	3648	00:01:06	66	0.0000
nopath	2	1	1	1	327	00:59:45	3585	01:00:48	3648	00:01:03	63	0.0000
nopath	1	2	5	1	327	01:00:14	3614	01:00:48	3648	00:00:34	34	0.0000
nopath	2	1	1	1	327	01:00:01	3601	01:00:49	3649	00:00:48	48	0.0000
nopath	1	2	1	1	327	01:00:17	3617	01:00:50	3650	00:00:33	33	0.0000
nopath	2	1	9	1	327	00:59:58	3598	01:00:50	3650	00:00:52	52	0.0000
nopath	2	1	1	1	327	01:00:03	3603	01:00:51	3651	00:00:48	48	0.0000
nopath	1	2	9	1	327	01:00:18	3618	01:00:52	3652	00:00:34	34	0.0000
nopath	2	1	14	16	327	01:00:08	3608	01:00:53	3653	00:00:45	45	0.0000
nopath	1	2	3	1	327	01:00:19	3619	01:00:54	3654	00:00:35	35	0.0000
nopath	2	3	1	1	311	00:59:59	3599	01:00:54	3654	00:00:55	55	0.0000
nopath	1	2	1	1	327	01:00:20	3620	01:00:55	3655	00:00:35	35	0.0000
nopath	2	1	1	1	327	01:00:04	3604	01:00:55	3655	00:00:51	51	0.0000
nopath	1	2	2	1	327	01:00:21	3621	01:00:56	3656	00:00:35	35	0.0000
nopath	2	1	3	1	327	01:00:15	3615	01:00:56	3656	00:00:41	41	0.0000
nopath	2	1	1	1	327	01:00:06	3606	01:00:57	3657	00:00:51	51	0.0000
nopath	2	1	1	1	327	01:00:21	3621	01:00:58	3658	00:00:37	37	0.0000
nopath	2	1	1	1	327	01:00:12	3612	01:00:59	3659	00:00:47	47	0.0000
nopath	1	2	1	1	327	01:00:30	3630	01:00:59	3659	00:00:29	29	0.0000
nopath	2	1	1	1	327	01:00:23	3623	01:00:59	3659	00:00:36	36	0.0000
nopath	2	1	1	1	327	01:00:27	3627	01:01:01	3661	00:00:34	34	0.0000	00:00:44
nopath	2	1	1	1	327	01:00:16	3616	01:01:01	3661	00:00:45	45	0.0000
nopath	2	1	1	1	327	01:00:29	3629	01:01:02	3662	00:00:33	33	0.0000
nopath	2	1	1	1	327	01:00:20	3620	01:01:03	3663	00:00:43	43	0.0000
nopath	2	1	1	1	327	01:00:25	3625	01:01:04	3664	00:00:39	39	0.0000
nopath	2	1	1	1	327	01:00:31	3631	01:01:04	3664	00:00:33	33	0.0000
nopath	1	2	14	16	327	01:00:36	3636	01:01:05	3665	00:00:29	29	0.0000
nopath	2	1	3	1	327	01:00:26	3626	01:01:07	3667	00:00:41	41	0.0000
nopath	2	1	6	1	327	01:00:32	3632	01:01:08	3668	00:00:36	36	0.0000
nopath	1	2	1	1	327	01:00:40	3640	01:01:08	3668	00:00:28	28	0.0000
nopath	2	1	3	1	327	01:00:37	3637	01:01:08	3668	00:00:31	31	0.0000
nopath	2	1	1	1	327	01:00:36	3636	01:01:10	3670	00:00:34	34	0.0000
nopath	2	1	1	1	327	01:00:34	3634	01:01:11	3671	00:00:37	37	0.0000
nopath	1	2	12	14	327	01:00:42	3642	01:01:11	3671	00:00:29	29	0.0000
nopath	1	2	5	1	327	01:00:45	3645	01:01:13	3673	00:00:28	28	0.0000
nopath	2	1	14	16	327	01:00:46	3646	01:01:14	3674	00:00:28	28	0.0000
nopath	1	2	1	1	327	01:00:47	3647	01:01:15	3675	00:00:28	28	0.0000
nopath	2	1	1	1	327	01:00:51	3651	01:01:17	3677	00:00:26	26	0.0000
nopath	1	2	1	1	327	01:00:50	3650	01:01:18	3678	00:00:28	28	0.0000
nopath	2	1	13	15	327	01:00:50	3650	01:01:18	3678	00:00:28	28	0.0000
nopath	2	1	1	1	327	01:00:53	3653	01:01:18	3678	00:00:25	25	0.0000
nopath	1	2	1	1	327	01:00:52	3652	01:01:20	3680	00:00:28	28	0.0000
nopath	2	1	1	1	327	01:00:52	3652	01:01:20	3680	00:00:28	28	0.0000
nopath	2	1	3	1	327	01:00:56	3656	01:01:21	3681	00:00:25	25	0.0000
nopath	2	1	1	1	327	01:00:55	3655	01:01:21	3681	00:00:26	26	0.0000
nopath	2	1	7	1	327	01:00:59	3659	01:01:25	3685	00:00:26	26	0.0000
nopath	2	3	1	1	311	01:00:58	3658	01:01:27	3687	00:00:29	29	0.0000
nopath	3	2	1	1	311	01:00:04	3604	01:01:30	3690	00:01:26	86	0.0000
nopath	3	1	1	1	351	01:00:18	3618	01:01:34	3694	00:01:16	76	0.0000
nopath	3	2	1	1	311	01:00:21	3621	01:01:35	3695	00:01:14	74	0.0000
nopath	3	2	1	1	311	01:00:35	3635	01:01:36	3696	00:01:01	61	0.0000
nopath	3	2	12	14	311	01:00:53	3653	01:01:39	3699	00:00:46	46	0.0000
nopath	1	2	3	1	327	01:01:00	3660	01:01:50	3710	00:00:50	50	0.0000
nopath	1	2	3	1	327	01:01:01	3661	01:01:52	3712	00:00:51	51	0.0000
nopath	1	2	1	1	327	01:01:03	3663	01:01:53	3713	00:00:50	50	0.0000
nopath	1	3	3	1	351	01:00:23	3623	01:01:54	3714	00:01:31	91	0.0000
nopath	1	2	3	1	327	01:01:06	3666	01:01:55	3715	00:00:49	49	0.0000
nopath	1	2	1	1	327	01:01:09	3669	01:01:56	3716	00:00:47	47	0.0000
nopath	1	3	5	1	351	01:01:10	3670	01:01:56	3716	00:00:46	46	0.0000
nopath	1	2	15	17	327	01:01:12	3672	01:02:00	3720	00:00:48	48	0.0000	00:00:37
nopath	1	2	3	1	327	01:01:17	3677	01:02:01	3721	00:00:44	44	0.0000
nopath	2	1	3	1	327	01:01:02	3662	01:02:03	3723	00:01:01	61	0.0000
nopath	1	2	12	14	327	01:01:21	3681	01:02:03	3723	00:00:42	42	0.0000
nopath	2	1	1	1	327	01:01:07	3667	01:02:03	3723	00:00:56	56	0.0000
nopath	2	1	3	1	327	01:01:06	3666	01:02:04	3724	00:00:58	58	0.0000
nopath	2	1	1	1	327	01:01:13	3673	01:02:04	3724	00:00:51	51	0.0000
nopath	1	2	12	14	327	01:01:25	3685	01:02:05	3725	00:00:40	40	0.0000
nopath	2	1	1	1	327	01:01:14	3674	01:02:06	3726	00:00:52	52	0.0000
nopath	2	1	1	1	327	01:01:17	3677	01:02:06	3726	00:00:49	49	0.0000
nopath	1	2	9	1	327	01:01:28	3688	01:02:07	3727	00:00:39	39	0.0000
nopath	1	2	1	1	327	01:01:30	3690	01:02:08	3728	00:00:38	38	0.0000
nopath	2	1	1	1	327	01:01:22	3682	01:02:08	3728	00:00:46	46	0.0000
nopath	2	1	1	1	327	01:01:31	3691	01:02:09	3729	00:00:38	38	0.0000
nopath	1	2	3	1	327	01:01:39	3699	01:02:10	3730	00:00:31	31	0.0000
nopath	2	1	1	1	327	01:01:26	3686	01:02:10	3730	00:00:44	44	0.0000
nopath	2	1	1	1	327	01:01:28	3688	01:02:11	3731	00:00:43	43	0.0000
nopath	1	2	9	1	327	01:01:40	3700	01:02:12	3732	00:00:32	32	0.0000
nopath	2	1	15	17	327	01:01:35	3695	01:02:13	3733	00:00:38	38	0.0000
nopath	2	1	12	14	327	01:01:32	3692	01:02:13	3733	00:00:41	41	0.0000
nopath	1	2	12	14	327	01:01:42	3702	01:02:13	3733	00:00:31	31	0.0000
nopath	1	2	1	1	327	01:01:45	3705	01:02:15	3735	00:00:30	30	0.0000
nopath	2	1	3	1	327	01:01:42	3702	01:02:15	3735	00:00:33	33	0.0000
nopath	1	2	1	1	327	01:01:46	3706	01:02:17	3737	00:00:31	31	0.0000
nopath	2	1	1	1	327	01:01:46	3706	01:02:17	3737	00:00:31	31	0.0000
nopath	2	1	13	15	327	01:01:33	3693	01:02:17	3737	00:00:44	44	0.0000
nopath	2	1	1	1	327	01:01:39	3699	01:02:18	3738	00:00:39	39	0.0000
nopath	2	1	12	14	327	01:01:50	3710	01:02:19	3739	00:00:29	29	0.0000
nopath	2	1	1	1	327	01:01:43	3703	01:02:20	3740	00:00:37	37	0.0000
nopath	2	1	1	1	327	01:01:56	3716	01:02:23	3743	00:00:27	27	0.0000
nopath	2	1	10	1	327	01:01:55	3715	01:02:23	3743	00:00:28	28	0.0000
nopath	2	1	3	1	327	01:01:57	3717	01:02:24	3744	00:00:27	27	0.0000
nopath	3	1	1	1	351	01:01:18	3678	01:02:32	3752	00:01:14	74	0.0000
nopath	3	1	3	1	351	01:01:19	3679	01:02:34	3754	00:01:15	75	0.0000
nopath	3	1	1	1	351	01:01:22	3682	01:02:37	3757	00:01:15	75	0.0000
nopath	3	2	1	1	311	01:01:27	3687	01:02:38	3758	00:01:11	71	0.0000
nopath	3	2	1	1	311	01:01:35	3695	01:02:43	3763	00:01:08	68	0.0000
nopath	3	1	12	14	351	01:01:29	3689	01:02:43	3763	00:01:14	74	0.0000
nopath	3	2	1	1	311	01:01:38	3698	01:02:44	3764	00:01:06	66	0.0000
nopath	3	2	9	1	311	01:01:52	3712	01:02:50	3770	00:00:58	58	0.0000
nopath	3	1	12	14	351	01:01:47	3707	01:02:50	3770	00:01:03	63	0.0000
nopath	3	1	1	1	351	01:01:58	3718	01:02:55	3775	00:00:57	57	0.0000
nopath	3	1	3	1	351	01:02:06	3726	01:02:58	3778	00:00:52	52	0.0000
nopath	3	2	1	1	311	01:02:15	3735	01:03:02	3782	00:00:47	47	0.0000	00:01:05
nopath	3	1	12	14	351	01:02:13	3733	01:03:02	3782	00:00:49	49	0.0000
nopath	3	2	1	1	311	01:02:18	3738	01:03:03	3783	00:00:45	45	0.0000
nopath	3	1	1	1	351	01:02:21	3741	01:03:08	3788	00:00:47	47	0.0000
nopath	1	2	1	1	327	01:01:59	3719	01:03:10	3790	00:01:11	71	0.0000
nopath	1	2	4	1	327	01:02:04	3724	01:03:11	3791	00:01:07	67	0.0000
nopath	1	3	1	1	351	01:01:26	3686	01:03:14	3794	00:01:48	108	0.0000
nopath	1	2	1	1	327	01:02:11	3731	01:03:16	3796	00:01:05	65	0.0000
nopath	1	2	13	15	327	01:02:10	3730	01:03:16	3796	00:01:06	66	0.0000
nopath	1	3	1	1	351	01:01:28	3688	01:03:16	3796	00:01:48	108	0.0000
nopath	1	2	12	14	327	01:02:20	3740	01:03:18	3798	00:00:58	58	0.0000
nopath	1	3	5	1	351	01:01:30	3690	01:03:19	3799	00:01:49	109	0.0000
nopath	1	2	1	1	327	01:02:21	3741	01:03:20	3800	00:00:59	59	0.0000
nopath	1	2	1	1	327	01:02:23	3743	01:03:21	3801	00:00:58	58	0.0000
nopath	1	3	12	14	351	01:01:41	3701	01:03:21	3801	00:01:40	100	0.0000
nopath	1	2	5	1	327	01:02:24	3744	01:03:23	3803	00:00:59	59	0.0000
nopath	1	3	1	1	351	01:01:42	3702	01:03:24	3804	00:01:42	102	0.0000
nopath	1	2	1	1	327	01:02:26	3746	01:03:25	3805	00:00:59	59	0.0000
nopath	1	2	9	1	327	01:02:33	3753	01:03:26	3806	00:00:53	53	0.0000
nopath	1	3	1	1	351	01:02:02	3722	01:03:27	3807	00:01:25	85	0.0000
nopath	1	3	1	1	351	01:02:13	3733	01:03:28	3808	00:01:15	75	0.0000
nopath	1	2	1	1	327	01:02:36	3756	01:03:28	3808	00:00:52	52	0.0000
nopath	1	2	1	1	327	01:02:38	3758	01:03:30	3810	00:00:52	52	0.0000
nopath	1	3	1	1	351	01:02:35	3755	01:03:31	3811	00:00:56	56	0.0000
nopath	1	2	1	1	327	01:02:39	3759	01:03:33	3813	00:00:54	54	0.0000
nopath	2	1	5	1	327	01:02:02	3722	01:03:33	3813	00:01:31	91	0.0000
nopath	2	1	1	1	327	01:02:07	3727	01:03:33	3813	00:01:26	86	0.0000
nopath	1	2	1	1	327	01:02:40	3760	01:03:34	3814	00:00:54	54	0.0000
nopath	2	1	9	1	327	01:02:06	3726	01:03:34	3814	00:01:28	88	0.0000
nopath	1	2	1	1	327	01:02:41	3761	01:03:36	3816	00:00:55	55	0.0000
nopath	2	1	1	1	327	01:02:17	3737	01:03:36	3816	00:01:19	79	0.0000
nopath	2	1	14	16	327	01:02:18	3738	01:03:37	3817	00:01:19	79	0.0000
nopath	1	2	12	14	327	01:02:43	3763	01:03:38	3818	00:00:55	55	0.0000
nopath	2	1	1	1	327	01:02:20	3740	01:03:39	3819	00:01:19	79	0.0000
nopath	1	2	13	15	327	01:02:48	3768	01:03:40	3820	00:00:52	52	0.0000
nopath	2	1	13	15	327	01:02:23	3743	01:03:40	3820	00:01:17	77	0.0000
nopath	2	3	1	1	311	01:02:27	3747	01:03:42	3822	00:01:15	75	0.0000
nopath	1	2	1	1	327	01:02:49	3769	01:03:42	3822	00:00:53	53	0.0000
nopath	2	1	1	1	327	01:02:26	3746	01:03:42	3822	00:01:16	76	0.0000
nopath	2	1	1	1	327	01:02:34	3754	01:03:43	3823	00:01:09	69	0.0000
nopath	2	1	1	1	327	01:02:31	3751	01:03:43	3823	00:01:12	72	0.0000
nopath	1	2	3	1	327	01:02:58	3778	01:03:44	3824	00:00:46	46	0.0000
nopath	2	1	3	1	327	01:02:36	3756	01:03:44	3824	00:01:08	68	0.0000
nopath	2	1	1	1	327	01:02:37	3757	01:03:45	3825	00:01:08	68	0.0000
nopath	1	2	1	1	327	01:03:01	3781	01:03:46	3826	00:00:45	45	0.0000
nopath	2	1	1	1	327	01:02:38	3758	01:03:46	3826	00:01:08	68	0.0000
nopath	2	1	3	1	327	01:02:41	3761	01:03:46	3826	00:01:05	65	0.0000
nopath	1	2	1	1	327	01:03:02	3782	01:03:47	3827	00:00:45	45	0.0000
nopath	2	1	1	1	327	01:02:42	3762	01:03:48	3828	00:01:06	66	0.0000
nopath	2	1	1	1	327	01:02:49	3769	01:03:48	3828	00:00:59	59	0.0000
nopath	1	2	3	1	327	01:03:05	3785	01:03:49	3829	00:00:44	44	0.0000
nopath	2	1	1	1	327	01:02:48	3768	01:03:50	3830	00:01:02	62	0.0000
nopath	2	1	1	1	327	01:02:53	3773	01:03:50	3830	00:00:57	57	0.0000
nopath	1	2	1	1	327	01:03:08	3788	01:03:51	3831	00:00:43	43	0.0000
nopath	2	1	1	1	327	01:02:55	3775	01:03:52	3832	00:00:57	57	0.0000
nopath	2	1	3	1	327	01:02:52	3772	01:03:52	3832	00:01:00	60	0.0000
nopath	1	2	1	1	327	01:03:10	3790	01:03:53	3833	00:00:43	43	0.0000
nopath	2	1	15	17	327	01:03:03	3783	01:03:53	3833	00:00:50	50	0.0000
nopath	2	1	1	1	327	01:03:02	3782	01:03:54	3834	00:00:52	52	0.0000
nopath	1	2	1	1	327	01:03:12	3792	01:03:55	3835	00:00:43	43	0.0000
nopath	2	1	1	1	327	01:03:12	3792	01:03:56	3836	00:00:44	44	0.0000
nopath	1	2	1	1	327	01:03:17	3797	01:03:56	3836	00:00:39	39	0.0000
nopath	2	1	3	1	327	01:03:13	3793	01:03:56	3836	00:00:43	43	0.0000
nopath	2	1	12	14	327	01:03:14	3794	01:03:58	3838	00:00:44	44	0.0000
nopath	2	1	1	1	327	01:03:15	3795	01:03:58	3838	00:00:43	43	0.0000
nopath	1	2	2	1	327	01:03:23	3803	01:03:59	3839	00:00:36	36	0.0000
nopath	2	1	3	1	327	01:03:18	3798	01:03:59	3839	00:00:41	41	0.0000
nopath	1	2	1	1	327	01:03:28	3808	01:04:01	3841	00:00:33	33	0.0000	00:00:47
nopath	2	1	3	1	327	01:03:31	3811	01:04:01	3841	00:00:30	30	0.0000
nopath	1	2	12	14	327	01:03:32	3812	01:04:02	3842	00:00:30	30	0.0000
nopath	2	3	1	1	311	01:03:16	3796	01:04:02	3842	00:00:46	46	0.0000
nopath	2	1	1	1	327	01:03:26	3806	01:04:04	3844	00:00:38	38	0.0000
nopath	1	2	12	14	327	01:03:34	3814	01:04:04	3844	00:00:30	30	0.0000
nopath	2	1	1	1	327	01:03:38	3818	01:04:06	3846	00:00:28	28	0.0000
nopath	1	2	1	1	327	01:03:35	3815	01:04:06	3846	00:00:31	31	0.0000
nopath	2	3	1	1	311	01:03:28	3808	01:04:07	3847	00:00:39	39	0.0000
nopath	1	2	3	1	327	01:03:37	3817	01:04:07	3847	00:00:30	30	0.0000
nopath	1	2	1	1	327	01:03:39	3819	01:04:09	3849	00:00:30	30	0.0000
nopath	1	3	12	14	351	01:02:49	3769	01:04:10	3850	00:01:21	81	0.0000
nopath	1	2	5	1	327	01:03:42	3822	01:04:11	3851	00:00:29	29	0.0000
nopath	1	2	1	1	327	01:03:44	3824	01:04:12	3852	00:00:28	28	0.0000
nopath	1	3	1	1	351	01:03:00	3780	01:04:12	3852	00:01:12	72	0.0000
nopath	1	2	1	1	327	01:03:46	3826	01:04:14	3854	00:00:28	28	0.0000
nopath	1	3	1	1	351	01:03:03	3783	01:04:15	3855	00:01:12	72	0.0000
nopath	1	2	5	1	327	01:03:47	3827	01:04:17	3857	00:00:30	30	0.0000
nopath	1	3	1	1	351	01:03:04	3784	01:04:17	3857	00:01:13	73	0.0000
nopath	1	2	15	17	327	01:03:49	3829	01:04:19	3859	00:00:30	30	0.0000
nopath	1	3	1	1	351	01:03:17	3797	01:04:20	3860	00:01:03	63	0.0000
nopath	1	2	1	1	327	01:03:54	3834	01:04:22	3862	00:00:28	28	0.0000
nopath	1	3	1	1	351	01:03:22	3802	01:04:22	3862	00:01:00	60	0.0000
nopath	1	3	1	1	351	01:03:24	3804	01:04:24	3864	00:01:00	60	0.0000
nopath	1	3	3	1	351	01:03:27	3807	01:04:27	3867	00:01:00	60	0.0000
nopath	3	2	5	1	311	01:02:38	3758	01:04:32	3872	00:01:54	114	0.0000
nopath	3	2	1	1	311	01:02:45	3765	01:04:36	3876	00:01:51	111	0.0000
nopath	3	1	1	1	351	01:02:42	3762	01:04:36	3876	00:01:54	114	0.0000
nopath	3	2	1	1	311	01:02:47	3767	01:04:39	3879	00:01:52	112	0.0000
nopath	3	2	12	14	311	01:02:56	3776	01:04:41	3881	00:01:45	105	0.0000
nopath	3	1	12	14	351	01:02:59	3779	01:04:46	3886	00:01:47	107	0.0000
nopath	3	1	1	1	351	01:03:06	3786	01:04:49	3889	00:01:43	103	0.0000
nopath	3	2	2	1	311	01:03:07	3787	01:04:50	3890	00:01:43	103	0.0000
nopath	3	1	1	1	351	01:03:12	3792	01:04:54	3894	00:01:42	102	0.0000
nopath	3	1	1	1	351	01:03:21	3801	01:04:57	3897	00:01:36	96	0.0000
nopath	3	2	1	1	311	01:03:50	3830	01:04:58	3898	00:01:08	68	0.0000
nopath	3	2	12	14	311	01:03:53	3833	01:05:00	3900	00:01:07	67	0.0000	00:01:30
nopath	3	1	9	1	351	01:03:56	3836	01:05:04	3904	00:01:08	68	0.0000
nopath	3	1	1	1	351	01:04:02	3842	01:05:08	3908	00:01:06	66	0.0000
nopath	3	2	12	14	311	01:04:05	3845	01:05:09	3909	00:01:04	64	0.0000
nopath	3	2	1	1	311	01:04:06	3846	01:05:11	3911	00:01:05	65	0.0000
nopath	3	1	3	1	351	01:04:23	3863	01:05:16	3916	00:00:53	53	0.0000
nopath	1	2	5	1	327	01:03:55	3835	01:05:20	3920	00:01:25	85	0.0000
nopath	2	1	1	1	327	01:03:34	3814	01:05:23	3923	00:01:49	109	0.0000
nopath	1	2	14	16	327	01:04:01	3841	01:05:23	3923	00:01:22	82	0.0000
nopath	2	1	1	1	327	01:03:42	3822	01:05:23	3923	00:01:41	101	0.0000
nopath	1	2	1	1	327	01:04:03	3843	01:05:24	3924	00:01:21	81	0.0000
nopath	2	1	1	1	327	01:03:47	3827	01:05:25	3925	00:01:38	98	0.0000
nopath	1	2	1	1	327	01:04:07	3847	01:05:26	3926	00:01:19	79	0.0000
nopath	2	1	1	1	327	01:03:51	3831	01:05:27	3927	00:01:36	96	0.0000
nopath	2	1	13	15	327	01:03:40	3820	01:05:27	3927	00:01:47	107	0.0000
nopath	1	2	12	14	327	01:04:09	3849	01:05:29	3929	00:01:20	80	0.0000
nopath	2	1	13	15	327	01:03:45	3825	01:05:30	3930	00:01:45	105	0.0000
nopath	1	2	1	1	327	01:04:11	3851	01:05:30	3930	00:01:19	79	0.0000
nopath	2	1	1	1	327	01:03:48	3828	01:05:31	3931	00:01:43	103	0.0000
nopath	2	1	1	1	327	01:03:50	3830	01:05:31	3931	00:01:41	101	0.0000
nopath	1	2	5	1	327	01:04:15	3855	01:05:32	3932	00:01:17	77	0.0000
nopath	2	1	1	1	327	01:03:53	3833	01:05:33	3933	00:01:40	100	0.0000
nopath	2	1	1	1	327	01:03:58	3838	01:05:34	3934	00:01:36	96	0.0000
nopath	1	2	1	1	327	01:04:17	3857	01:05:34	3934	00:01:17	77	0.0000
nopath	2	1	1	1	327	01:03:52	3832	01:05:34	3934	00:01:42	102	0.0000
nopath	1	2	1	1	327	01:04:24	3864	01:05:36	3936	00:01:12	72	0.0000
nopath	2	1	1	1	327	01:04:03	3843	01:05:36	3936	00:01:33	93	0.0000
nopath	2	3	12	14	311	01:03:54	3834	01:05:37	3937	00:01:43	103	0.0000
nopath	1	2	1	1	327	01:04:26	3866	01:05:38	3938	00:01:12	72	0.0000
nopath	2	1	12	14	327	01:03:56	3836	01:05:38	3938	00:01:42	102	0.0000
nopath	2	1	1	1	327	01:04:05	3845	01:05:39	3939	00:01:34	94	0.0000
nopath	1	2	1	1	327	01:04:27	3867	01:05:40	3940	00:01:13	73	0.0000
nopath	2	1	1	1	327	01:04:07	3847	01:05:40	3940	00:01:33	93	0.0000
nopath	2	1	9	1	327	01:04:10	3850	01:05:42	3942	00:01:32	92	0.0000
nopath	1	2	1	1	327	01:04:32	3872	01:05:42	3942	00:01:10	70	0.0000
nopath	2	3	1	1	311	01:04:02	3842	01:05:42	3942	00:01:40	100	0.0000
nopath	2	1	1	1	327	01:04:13	3853	01:05:43	3943	00:01:30	90	0.0000
nopath	2	1	6	1	327	01:04:06	3846	01:05:43	3943	00:01:37	97	0.0000
nopath	1	2	1	1	327	01:04:35	3875	01:05:44	3944	00:01:09	69	0.0000
nopath	2	1	3	1	327	01:04:08	3848	01:05:45	3945	00:01:37	97	0.0000
nopath	2	1	5	1	327	01:04:17	3857	01:05:46	3946	00:01:29	89	0.0000
nopath	1	2	2	1	327	01:04:43	3883	01:05:47	3947	00:01:04	64	0.0000
nopath	2	1	1	1	327	01:04:11	3851	01:05:47	3947	00:01:36	96	0.0000
nopath	2	1	1	1	327	01:04:19	3859	01:05:47	3947	00:01:28	88	0.0000
nopath	1	2	1	1	327	01:04:44	3884	01:05:49	3949	00:01:05	65	0.0000
nopath	2	1	3	1	327	01:04:14	3854	01:05:49	3949	00:01:35	95	0.0000
nopath	2	1	9	1	327	01:04:21	3861	01:05:49	3949	00:01:28	88	0.0000
nopath	2	1	1	1	327	01:04:26	3866	01:05:50	3950	00:01:24	84	0.0000
nopath	2	1	1	1	327	01:04:22	3862	01:05:51	3951	00:01:29	89	0.0000
nopath	1	2	13	15	327	01:04:45	3885	01:05:52	3952	00:01:07	67	0.0000
nopath	2	1	9	1	327	01:04:24	3864	01:05:52	3952	00:01:28	88	0.0000
nopath	2	1	1	1	327	01:04:33	3873	01:05:52	3952	00:01:19	79	0.0000
nopath	2	1	3	1	327	01:04:47	3887	01:05:53	3953	00:01:06	66	0.0000
nopath	1	2	1	1	327	01:04:49	3889	01:05:54	3954	00:01:05	65	0.0000
nopath	2	1	6	1	327	01:04:31	3871	01:05:55	3955	00:01:24	84	0.0000
nopath	1	2	10	1	327	01:04:52	3892	01:05:55	3955	00:01:03	63	0.0000
nopath	2	1	1	1	327	01:04:51	3891	01:05:55	3955	00:01:04	64	0.0000
nopath	2	1	1	1	327	01:04:32	3872	01:05:56	3956	00:01:24	84	0.0000
nopath	1	2	12	14	327	01:04:53	3893	01:05:57	3957	00:01:04	64	0.0000
nopath	2	1	2	1	327	01:04:57	3897	01:05:57	3957	00:01:00	60	0.0000
nopath	2	1	3	1	327	01:04:36	3876	01:05:58	3958	00:01:22	82	0.0000
nopath	2	1	12	14	327	01:04:59	3899	01:05:59	3959	00:01:00	60	0.0000
nopath	1	2	13	15	327	01:04:54	3894	01:06:00	3960	00:01:06	66	0.0000	00:00:57
nopath	2	1	6	1	327	01:04:49	3889	01:06:00	3960	00:01:11	71	0.0000
nopath	2	1	1	1	327	01:05:05	3905	01:06:00	3960	00:00:55	55	0.0000
nopath	2	1	1	1	327	01:04:52	3892	01:06:01	3961	00:01:09	69	0.0000
nopath	1	2	6	1	327	01:05:01	3901	01:06:02	3962	00:01:01	61	0.0000
nopath	2	1	1	1	327	01:05:03	3903	01:06:02	3962	00:00:59	59	0.0000
nopath	2	1	1	1	327	01:05:07	3907	01:06:03	3963	00:00:56	56	0.0000
nopath	1	2	1	1	327	01:05:07	3907	01:06:03	3963	00:00:56	56	0.0000
nopath	2	1	9	1	327	01:05:06	3906	01:06:04	3964	00:00:58	58	0.0000
nopath	2	1	1	1	327	01:05:13	3913	01:06:04	3964	00:00:51	51	0.0000
nopath	1	2	8	1	327	01:05:10	3910	01:06:05	3965	00:00:55	55	0.0000
nopath	2	1	1	1	327	01:05:09	3909	01:06:05	3965	00:00:56	56	0.0000
nopath	1	2	1	1	327	01:05:14	3914	01:06:06	3966	00:00:52	52	0.0000
nopath	2	1	5	1	327	01:05:18	3918	01:06:06	3966	00:00:48	48	0.0000
nopath	2	1	1	1	327	01:05:20	3920	01:06:07	3967	00:00:47	47	0.0000
nopath	2	1	13	15	327	01:05:08	3908	01:06:08	3968	00:01:00	60	0.0000
nopath	1	2	1	1	327	01:05:15	3915	01:06:08	3968	00:00:53	53	0.0000
nopath	2	1	5	1	327	01:05:24	3924	01:06:09	3969	00:00:45	45	0.0000
nopath	2	1	1	1	327	01:05:10	3910	01:06:10	3970	00:01:00	60	0.0000
nopath	1	2	1	1	327	01:05:17	3917	01:06:10	3970	00:00:53	53	0.0000
nopath	2	1	1	1	327	01:05:32	3932	01:06:11	3971	00:00:39	39	0.0000
nopath	2	1	2	1	327	01:05:14	3914	01:06:11	3971	00:00:57	57	0.0000
nopath	1	2	15	17	327	01:05:24	3924	01:06:12	3972	00:00:48	48	0.0000
nopath	2	1	1	1	327	01:05:35	3935	01:06:12	3972	00:00:37	37	0.0000
nopath	2	1	1	1	327	01:05:37	3937	01:06:13	3973	00:00:36	36	0.0000
nopath	1	2	1	1	327	01:05:29	3929	01:06:14	3974	00:00:45	45	0.0000
nopath	2	1	9	1	327	01:05:28	3928	01:06:14	3974	00:00:46	46	0.0000
nopath	2	1	1	1	327	01:05:38	3938	01:06:15	3975	00:00:37	37	0.0000
nopath	2	1	1	1	327	01:05:30	3930	01:06:16	3976	00:00:46	46	0.0000
nopath	1	2	9	1	327	01:05:39	3939	01:06:16	3976	00:00:37	37	0.0000
nopath	2	1	1	1	327	01:05:49	3949	01:06:16	3976	00:00:27	27	0.0000
nopath	2	1	1	1	327	01:05:36	3936	01:06:17	3977	00:00:41	41	0.0000
nopath	1	2	5	1	327	01:05:43	3943	01:06:18	3978	00:00:35	35	0.0000
nopath	2	1	1	1	327	01:05:40	3940	01:06:18	3978	00:00:38	38	0.0000
nopath	2	1	5	1	327	01:05:48	3948	01:06:19	3979	00:00:31	31	0.0000
nopath	1	2	3	1	327	01:05:48	3948	01:06:19	3979	00:00:31	31	0.0000
nopath	1	2	1	1	327	01:05:51	3951	01:06:21	3981	00:00:30	30	0.0000
nopath	2	1	10	1	327	01:05:56	3956	01:06:22	3982	00:00:26	26	0.0000
nopath	2	3	1	1	311	01:05:54	3954	01:06:24	3984	00:00:30	30	0.0000
nopath	3	1	1	1	351	01:04:25	3865	01:06:32	3992	00:02:07	127	0.0000
nopath	3	1	1	1	351	01:04:32	3872	01:06:34	3994	00:02:02	122	0.0000
nopath	3	2	14	16	311	01:04:59	3899	01:06:36	3996	00:01:37	97	0.0000
nopath	3	2	14	16	311	01:05:02	3902	01:06:39	3999	00:01:37	97	0.0000
nopath	3	2	2	1	311	01:05:25	3925	01:06:42	4002	00:01:17	77	0.0000
nopath	3	2	5	1	311	01:05:44	3944	01:06:44	4004	00:01:00	60	0.0000
nopath	3	2	1	1	311	01:05:50	3950	01:06:46	4006	00:00:56	56	0.0000
nopath	3	2	1	1	311	01:05:56	3956	01:06:49	4009	00:00:53	53	0.0000
nopath	3	1	1	1	351	01:05:56	3956	01:06:54	4014	00:00:58	58	0.0000
nopath	3	2	13	15	311	01:06:03	3963	01:06:56	4016	00:00:53	53	0.0000
nopath	1	2	1	1	327	01:05:58	3958	01:07:03	4023	00:01:05	65	0.0000	00:00:47
nopath	1	2	13	15	327	01:05:57	3957	01:07:03	4023	00:01:06	66	0.0000
nopath	1	2	10	1	327	01:06:02	3962	01:07:04	4024	00:01:02	62	0.0000
nopath	1	3	13	15	351	01:03:49	3829	01:07:05	4025	00:03:16	196	0.0000
nopath	1	2	3	1	327	01:06:03	3963	01:07:06	4026	00:01:03	63	0.0000
nopath	1	2	9	1	327	01:06:04	3964	01:07:08	4028	00:01:04	64	0.0000
nopath	1	3	9	1	351	01:04:06	3846	01:07:08	4028	00:03:02	182	0.0000
nopath	1	2	1	1	327	01:06:06	3966	01:07:10	4030	00:01:04	64	0.0000
nopath	1	3	1	1	351	01:04:24	3864	01:07:11	4031	00:02:47	167	0.0000
nopath	1	2	1	1	327	01:06:11	3971	01:07:11	4031	00:01:00	60	0.0000
nopath	1	2	1	1	327	01:06:24	3984	01:07:13	4033	00:00:49	49	0.0000
nopath	1	3	5	1	351	01:04:27	3867	01:07:13	4033	00:02:46	166	0.0000
nopath	1	2	1	1	327	01:06:25	3985	01:07:15	4035	00:00:50	50	0.0000
nopath	1	3	1	1	351	01:04:28	3868	01:07:15	4035	00:02:47	167	0.0000
nopath	1	2	12	14	327	01:06:32	3992	01:07:17	4037	00:00:45	45	0.0000
nopath	1	3	1	1	351	01:04:34	3874	01:07:18	4038	00:02:44	164	0.0000
nopath	1	2	1	1	327	01:06:36	3996	01:07:20	4040	00:00:44	44	0.0000
nopath	1	3	12	14	351	01:04:48	3888	01:07:20	4040	00:02:32	152	0.0000
nopath	1	2	13	15	327	01:06:38	3998	01:07:22	4042	00:00:44	44	0.0000
nopath	1	3	5	1	351	01:05:13	3913	01:07:22	4042	00:02:09	129	0.0000
nopath	1	2	1	1	327	01:06:41	4001	01:07:24	4044	00:00:43	43	0.0000
nopath	1	3	1	1	351	01:05:35	3935	01:07:24	4044	00:01:49	109	0.0000
nopath	1	2	1	1	327	01:06:43	4003	01:07:26	4046	00:00:43	43	0.0000
nopath	1	3	6	1	351	01:05:43	3943	01:07:27	4047	00:01:44	104	0.0000
nopath	1	2	5	1	327	01:06:46	4006	01:07:28	4048	00:00:42	42	0.0000
nopath	1	3	1	1	351	01:05:49	3949	01:07:29	4049	00:01:40	100	0.0000
nopath	1	2	1	1	327	01:06:54	4014	01:07:30	4050	00:00:36	36	0.0000
nopath	1	3	1	1	351	01:05:57	3957	01:07:31	4051	00:01:34	94	0.0000
nopath	1	2	12	14	327	01:06:59	4019	01:07:32	4052	00:00:33	33	0.0000
nopath	1	3	1	1	351	01:06:04	3964	01:07:33	4053	00:01:29	89	0.0000
nopath	1	2	1	1	327	01:07:00	4020	01:07:34	4054	00:00:34	34	0.0000
nopath	1	3	1	1	351	01:06:13	3973	01:07:35	4055	00:01:22	82	0.0000
nopath	1	2	3	1	327	01:07:02	4022	01:07:35	4055	00:00:33	33	0.0000
nopath	1	2	1	1	327	01:07:05	4025	01:07:37	4057	00:00:32	32	0.0000
nopath	1	3	1	1	351	01:06:15	3975	01:07:38	4058	00:01:23	83	0.0000
nopath	1	2	1	1	327	01:07:08	4028	01:07:38	4058	00:00:30	30	0.0000
nopath	1	3	14	16	351	01:06:57	4017	01:07:41	4061	00:00:44	44	0.0000
nopath	2	1	5	1	327	01:06:04	3964	01:07:43	4063	00:01:39	99	0.0000
nopath	1	2	12	14	327	01:07:14	4034	01:07:43	4063	00:00:29	29	0.0000
nopath	2	1	1	1	327	01:06:05	3965	01:07:43	4063	00:01:38	98	0.0000
nopath	2	1	1	1	327	01:06:10	3970	01:07:44	4064	00:01:34	94	0.0000
nopath	1	2	3	1	327	01:07:16	4036	01:07:45	4065	00:00:29	29	0.0000
nopath	2	1	5	1	327	01:06:14	3974	01:07:46	4066	00:01:32	92	0.0000
nopath	2	1	13	15	327	01:06:09	3969	01:07:47	4067	00:01:38	98	0.0000
nopath	2	1	1	1	327	01:06:24	3984	01:07:47	4067	00:01:23	83	0.0000
nopath	2	1	1	1	327	01:06:25	3985	01:07:49	4069	00:01:24	84	0.0000
nopath	1	2	1	1	327	01:07:22	4042	01:07:50	4070	00:00:28	28	0.0000
nopath	2	1	14	16	327	01:06:26	3986	01:07:51	4071	00:01:25	85	0.0000
nopath	2	1	1	1	327	01:06:28	3988	01:07:51	4071	00:01:23	83	0.0000
nopath	2	1	1	1	327	01:06:29	3989	01:07:52	4072	00:01:23	83	0.0000
nopath	2	1	1	1	327	01:06:36	3996	01:07:53	4073	00:01:17	77	0.0000
nopath	2	1	1	1	327	01:06:32	3992	01:07:54	4074	00:01:22	82	0.0000
nopath	2	1	1	1	327	01:06:35	3995	01:07:55	4075	00:01:20	80	0.0000
nopath	2	1	15	17	327	01:06:34	3994	01:07:56	4076	00:01:22	82	0.0000
nopath	1	2	5	1	327	01:07:29	4049	01:07:57	4077	00:00:28	28	0.0000
nopath	2	1	1	1	327	01:06:44	4004	01:07:59	4079	00:01:15	75	0.0000
nopath	2	3	1	1	311	01:06:42	4002	01:07:59	4079	00:01:17	77	0.0000
nopath	2	1	1	1	327	01:06:48	4008	01:08:00	4080	00:01:12	72	0.0000	00:01:02
nopath	2	1	14	16	327	01:06:55	4015	01:08:01	4081	00:01:06	66	0.0000
nopath	2	1	1	1	327	01:06:58	4018	01:08:02	4082	00:01:04	64	0.0000
nopath	2	1	1	1	327	01:07:03	4023	01:08:02	4082	00:00:59	59	0.0000
nopath	2	1	9	1	327	01:07:09	4029	01:08:03	4083	00:00:54	54	0.0000
nopath	2	1	3	1	327	01:07:05	4025	01:08:05	4085	00:01:00	60	0.0000
nopath	2	1	1	1	327	01:07:14	4034	01:08:05	4085	00:00:51	51	0.0000
nopath	2	1	1	1	327	01:07:08	4028	01:08:06	4086	00:00:58	58	0.0000
nopath	2	1	10	1	327	01:07:17	4037	01:08:07	4087	00:00:50	50	0.0000
nopath	2	1	1	1	327	01:07:20	4040	01:08:08	4088	00:00:48	48	0.0000
nopath	2	1	1	1	327	01:07:10	4030	01:08:09	4089	00:00:59	59	0.0000
nopath	2	1	1	1	327	01:07:31	4051	01:08:10	4090	00:00:39	39	0.0000
nopath	2	1	1	1	327	01:07:28	4048	01:08:10	4090	00:00:42	42	0.0000
nopath	1	2	1	1	327	01:07:43	4063	01:08:11	4091	00:00:28	28	0.0000
nopath	2	1	1	1	327	01:07:35	4055	01:08:12	4092	00:00:37	37	0.0000
nopath	1	2	1	1	327	01:07:44	4064	01:08:13	4093	00:00:29	29	0.0000
nopath	2	1	13	15	327	01:07:39	4059	01:08:13	4093	00:00:34	34	0.0000
nopath	2	1	1	1	327	01:07:38	4058	01:08:14	4094	00:00:36	36	0.0000
nopath	1	2	1	1	327	01:07:47	4067	01:08:15	4095	00:00:28	28	0.0000
nopath	2	1	13	15	327	01:07:43	4063	01:08:15	4095	00:00:32	32	0.0000
nopath	2	1	10	1	327	01:07:42	4062	01:08:16	4096	00:00:34	34	0.0000
nopath	2	1	12	14	327	01:07:45	4065	01:08:17	4097	00:00:32	32	0.0000
nopath	1	2	1	1	327	01:07:49	4069	01:08:17	4097	00:00:28	28	0.0000
nopath	2	1	1	1	327	01:07:48	4068	01:08:18	4098	00:00:30	30	0.0000
nopath	2	1	1	1	327	01:07:50	4070	01:08:19	4099	00:00:29	29	0.0000
nopath	2	1	1	1	327	01:07:52	4072	01:08:19	4099	00:00:27	27	0.0000
nopath	1	2	1	1	327	01:07:53	4073	01:08:21	4101	00:00:28	28	0.0000
nopath	2	1	10	1	327	01:07:56	4076	01:08:21	4101	00:00:25	25	0.0000
nopath	2	1	3	1	327	01:07:57	4077	01:08:22	4102	00:00:25	25	0.0000
nopath	2	1	13	15	327	01:07:58	4078	01:08:26	4106	00:00:28	28	0.0000
nopath	3	2	14	16	311	01:06:36	3996	01:08:31	4111	00:01:55	115	0.0000
nopath	3	1	1	1	351	01:06:39	3999	01:08:36	4116	00:01:57	117	0.0000
nopath	3	2	5	1	311	01:07:02	4022	01:08:38	4118	00:01:36	96	0.0000
nopath	3	1	1	1	351	01:06:55	4015	01:08:38	4118	00:01:43	103	0.0000
nopath	3	2	1	1	311	01:07:05	4025	01:08:43	4123	00:01:38	98	0.0000
nopath	3	1	1	1	351	01:07:02	4022	01:08:43	4123	00:01:41	101	0.0000
nopath	3	2	10	1	311	01:07:11	4031	01:08:46	4126	00:01:35	95	0.0000
nopath	3	2	1	1	311	01:07:21	4041	01:08:48	4128	00:01:27	87	0.0000
nopath	3	1	7	1	351	01:07:26	4046	01:08:52	4132	00:01:26	86	0.0000
nopath	3	2	5	1	311	01:07:41	4061	01:08:53	4133	00:01:12	72	0.0000
nopath	3	2	1	1	311	01:07:47	4067	01:08:54	4134	00:01:07	67	0.0000
nopath	3	2	1	1	311	01:07:50	4070	01:08:59	4139	00:01:09	69	0.0000
nopath	3	1	4	1	351	01:07:49	4069	01:08:59	4139	00:01:10	70	0.0000
nopath	3	2	1	1	311	01:07:56	4076	01:09:02	4142	00:01:06	66	0.0000	00:01:17
nopath	3	2	3	1	311	01:08:04	4084	01:09:03	4143	00:00:59	59	0.0000
nopath	3	1	1	1	351	01:08:16	4096	01:09:09	4149	00:00:53	53	0.0000
nopath	3	1	1	1	351	01:08:29	4109	01:09:11	4151	00:00:42	42	0.0000
nopath	3	2	1	1	311	01:08:30	4110	01:09:12	4152	00:00:42	42	0.0000
nopath	3	1	2	1	351	01:08:37	4117	01:09:16	4156	00:00:39	39	0.0000
nopath	1	2	1	1	327	01:08:01	4081	01:09:20	4160	00:01:19	79	0.0000
nopath	1	2	1	1	327	01:08:07	4087	01:09:21	4161	00:01:14	74	0.0000
nopath	1	3	1	1	351	01:07:07	4027	01:09:24	4164	00:02:17	137	0.0000
nopath	1	2	12	14	327	01:08:10	4090	01:09:24	4164	00:01:14	74	0.0000
nopath	1	2	12	14	327	01:08:16	4096	01:09:25	4165	00:01:09	69	0.0000
nopath	1	3	1	1	351	01:07:09	4029	01:09:25	4165	00:02:16	136	0.0000
nopath	1	3	10	1	351	01:07:41	4061	01:09:28	4168	00:01:47	107	0.0000
nopath	1	2	15	17	327	01:08:21	4101	01:09:29	4169	00:01:08	68	0.0000
nopath	1	3	3	1	351	01:07:49	4069	01:09:30	4170	00:01:41	101	0.0000
nopath	1	2	14	16	327	01:08:23	4103	01:09:32	4172	00:01:09	69	0.0000
nopath	1	3	12	14	351	01:08:02	4082	01:09:33	4173	00:01:31	91	0.0000
nopath	1	2	1	1	327	01:08:28	4108	01:09:34	4174	00:01:06	66	0.0000
nopath	1	2	10	1	327	01:08:32	4112	01:09:36	4176	00:01:04	64	0.0000
nopath	1	3	3	1	351	01:08:15	4095	01:09:36	4176	00:01:21	81	0.0000
nopath	1	2	1	1	327	01:08:33	4113	01:09:38	4178	00:01:05	65	0.0000
nopath	1	3	12	14	351	01:09:01	4141	01:09:39	4179	00:00:38	38	0.0000
nopath	1	2	3	1	327	01:08:34	4114	01:09:40	4180	00:01:06	66	0.0000
nopath	1	2	14	16	327	01:08:37	4117	01:09:42	4182	00:01:05	65	0.0000
nopath	2	1	3	1	327	01:08:02	4082	01:09:43	4183	00:01:41	101	0.0000
nopath	2	1	5	1	327	01:07:59	4079	01:09:43	4183	00:01:44	104	0.0000
nopath	1	3	1	1	351	01:09:02	4142	01:09:43	4183	00:00:41	41	0.0000
nopath	1	2	12	14	327	01:08:38	4118	01:09:44	4184	00:01:06	66	0.0000
nopath	2	1	1	1	327	01:08:06	4086	01:09:45	4185	00:01:39	99	0.0000
nopath	2	3	1	1	311	01:08:08	4088	01:09:45	4185	00:01:37	97	0.0000
nopath	2	1	2	1	327	01:08:14	4094	01:09:45	4185	00:01:31	91	0.0000
nopath	1	2	1	1	327	01:08:39	4119	01:09:46	4186	00:01:07	67	0.0000
nopath	2	1	10	1	327	01:08:17	4097	01:09:46	4186	00:01:29	89	0.0000
nopath	1	2	1	1	327	01:08:41	4121	01:09:47	4187	00:01:06	66	0.0000
nopath	2	1	3	1	327	01:08:16	4096	01:09:47	4187	00:01:31	91	0.0000
nopath	2	1	5	1	327	01:08:18	4098	01:09:48	4188	00:01:30	90	0.0000
nopath	2	1	1	1	327	01:08:22	4102	01:09:49	4189	00:01:27	87	0.0000
nopath	1	2	13	15	327	01:08:43	4123	01:09:50	4190	00:01:07	67	0.0000
nopath	2	1	1	1	327	01:08:28	4108	01:09:51	4191	00:01:23	83	0.0000
nopath	2	1	1	1	327	01:08:27	4107	01:09:51	4191	00:01:24	84	0.0000
nopath	2	1	1	1	327	01:08:39	4119	01:09:52	4192	00:01:13	73	0.0000
nopath	1	2	1	1	327	01:08:44	4124	01:09:52	4192	00:01:08	68	0.0000
nopath	1	2	1	1	327	01:08:47	4127	01:09:54	4194	00:01:07	67	0.0000
nopath	2	1	2	1	327	01:08:43	4123	01:09:54	4194	00:01:11	71	0.0000
nopath	1	2	1	1	327	01:08:52	4132	01:09:56	4196	00:01:04	64	0.0000
nopath	2	1	13	15	327	01:08:30	4110	01:09:56	4196	00:01:26	86	0.0000
nopath	2	1	7	1	327	01:08:44	4124	01:09:56	4196	00:01:12	72	0.0000
nopath	1	2	1	1	327	01:08:53	4133	01:09:57	4197	00:01:04	64	0.0000
nopath	2	1	1	1	327	01:08:51	4131	01:09:58	4198	00:01:07	67	0.0000
nopath	1	2	9	1	327	01:08:55	4135	01:09:59	4199	00:01:04	64	0.0000
nopath	2	1	5	1	327	01:08:57	4137	01:10:00	4200	00:01:03	63	0.0000	00:00:59
nopath	1	2	6	1	327	01:09:03	4143	01:10:01	4201	00:00:58	58	0.0000
nopath	2	3	14	16	311	01:08:36	4116	01:10:01	4201	00:01:25	85	0.0000
nopath	2	1	5	1	327	01:08:48	4128	01:10:02	4202	00:01:14	74	0.0000
nopath	2	1	5	1	327	01:09:06	4146	01:10:02	4202	00:00:56	56	0.0000
nopath	1	2	6	1	327	01:09:12	4152	01:10:02	4202	00:00:50	50	0.0000
nopath	2	1	1	1	327	01:09:00	4140	01:10:03	4203	00:01:03	63	0.0000
nopath	2	1	1	1	327	01:09:11	4151	01:10:03	4203	00:00:52	52	0.0000
nopath	1	2	1	1	327	01:09:13	4153	01:10:04	4204	00:00:51	51	0.0000
nopath	2	1	5	1	327	01:09:13	4153	01:10:05	4205	00:00:52	52	0.0000
nopath	2	1	3	1	327	01:09:04	4144	01:10:05	4205	00:01:01	61	0.0000
nopath	1	2	1	1	327	01:09:16	4156	01:10:06	4206	00:00:50	50	0.0000
nopath	2	1	12	14	327	01:09:15	4155	01:10:07	4207	00:00:52	52	0.0000
nopath	1	2	10	1	327	01:09:17	4157	01:10:08	4208	00:00:51	51	0.0000
nopath	2	1	3	1	327	01:09:08	4148	01:10:08	4208	00:01:00	60	0.0000
nopath	2	1	1	1	327	01:09:10	4150	01:10:09	4209	00:00:59	59	0.0000
nopath	2	1	10	1	327	01:09:17	4157	01:10:09	4209	00:00:52	52	0.0000
nopath	1	2	5	1	327	01:09:18	4158	01:10:09	4209	00:00:51	51	0.0000
nopath	2	1	1	1	327	01:09:25	4165	01:10:10	4210	00:00:45	45	0.0000
nopath	1	2	9	1	327	01:09:20	4160	01:10:11	4211	00:00:51	51	0.0000
nopath	2	1	1	1	327	01:09:12	4152	01:10:11	4211	00:00:59	59	0.0000
nopath	1	2	12	14	327	01:09:23	4163	01:10:12	4212	00:00:49	49	0.0000
nopath	2	1	10	1	327	01:09:29	4169	01:10:12	4212	00:00:43	43	0.0000
nopath	2	1	1	1	327	01:09:18	4158	01:10:13	4213	00:00:55	55	0.0000
nopath	2	1	1	1	327	01:09:34	4174	01:10:14	4214	00:00:40	40	0.0000
nopath	1	2	14	16	327	01:09:28	4168	01:10:14	4214	00:00:46	46	0.0000
nopath	2	1	1	1	327	01:09:26	4166	01:10:14	4214	00:00:48	48	0.0000
nopath	2	1	12	14	327	01:09:32	4172	01:10:15	4215	00:00:43	43	0.0000
nopath	1	2	1	1	327	01:09:29	4169	01:10:16	4216	00:00:47	47	0.0000
nopath	2	1	12	14	327	01:09:50	4190	01:10:17	4217	00:00:27	27	0.0000
nopath	1	2	1	1	327	01:09:42	4182	01:10:18	4218	00:00:36	36	0.0000
nopath	1	2	2	1	327	01:09:43	4183	01:10:20	4220	00:00:37	37	0.0000
nopath	1	2	1	1	327	01:09:45	4185	01:10:21	4221	00:00:36	36	0.0000
nopath	2	1	13	15	327	01:09:54	4194	01:10:22	4222	00:00:28	28	0.0000
nopath	1	2	12	14	327	01:09:49	4189	01:10:22	4222	00:00:33	33	0.0000
nopath	1	2	1	1	327	01:09:52	4192	01:10:24	4224	00:00:32	32	0.0000
nopath	2	1	1	1	327	01:09:59	4199	01:10:25	4225	00:00:26	26	0.0000
nopath	1	2	1	1	327	01:09:58	4198	01:10:26	4226	00:00:28	28	0.0000
nopath	2	1	3	1	327	01:10:01	4201	01:10:27	4227	00:00:26	26	0.0000
nopath	2	3	12	14	311	01:09:56	4196	01:10:28	4228	00:00:32	32	0.0000
nopath	2	1	1	1	327	01:10:02	4202	01:10:28	4228	00:00:26	26	0.0000
nopath	2	1	1	1	327	01:10:05	4205	01:10:30	4230	00:00:25	25	0.0000
nopath	2	1	1	1	327	01:10:07	4207	01:10:33	4233	00:00:26	26	0.0000
nopath	2	1	1	1	327	01:10:10	4210	01:10:37	4237	00:00:27	27	0.0000
nopath	3	1	1	1	351	01:08:42	4122	01:10:42	4242	00:02:00	120	0.0000
nopath	3	1	3	1	351	01:08:48	4128	01:10:44	4244	00:01:56	116	0.0000
nopath	3	1	1	1	351	01:09:14	4154	01:10:47	4247	00:01:33	93	0.0000
nopath	3	1	1	1	351	01:09:49	4189	01:10:50	4250	00:01:01	61	0.0000
nopath	3	1	12	14	351	01:09:52	4192	01:10:53	4253	00:01:01	61	0.0000
nopath	3	1	13	15	351	01:09:53	4193	01:10:58	4258	00:01:05	65	0.0000
nopath	3	2	12	14	311	01:10:03	4203	01:11:00	4260	00:00:57	57	0.0000	00:00:52
nopath	3	1	3	1	351	01:09:55	4195	01:11:00	4260	00:01:05	65	0.0000
nopath	3	2	12	14	311	01:10:08	4208	01:11:03	4263	00:00:55	55	0.0000
nopath	3	1	1	1	351	01:10:16	4216	01:11:07	4267	00:00:51	51	0.0000
nopath	1	2	3	1	327	01:10:09	4209	01:11:10	4270	00:01:01	61	0.0000
nopath	1	2	2	1	327	01:10:11	4211	01:11:12	4272	00:01:01	61	0.0000
nopath	1	3	3	1	351	01:09:21	4161	01:11:14	4274	00:01:53	113	0.0000
nopath	1	2	15	17	327	01:10:15	4215	01:11:15	4275	00:01:00	60	0.0000
nopath	1	3	3	1	351	01:09:27	4167	01:11:15	4275	00:01:48	108	0.0000
nopath	1	2	1	1	327	01:10:17	4217	01:11:16	4276	00:00:59	59	0.0000
nopath	1	2	1	1	327	01:10:22	4222	01:11:18	4278	00:00:56	56	0.0000
nopath	1	3	1	1	351	01:09:52	4192	01:11:19	4279	00:01:27	87	0.0000
nopath	1	2	3	1	327	01:10:35	4235	01:11:20	4280	00:00:45	45	0.0000
nopath	1	3	9	1	351	01:09:58	4198	01:11:22	4282	00:01:24	84	0.0000
nopath	1	2	12	14	327	01:10:39	4239	01:11:23	4283	00:00:44	44	0.0000
nopath	1	2	3	1	327	01:10:40	4240	01:11:25	4285	00:00:45	45	0.0000
nopath	1	2	1	1	327	01:10:46	4246	01:11:26	4286	00:00:40	40	0.0000
nopath	1	3	13	15	351	01:10:30	4230	01:11:26	4286	00:00:56	56	0.0000
nopath	1	2	9	1	327	01:10:50	4250	01:11:28	4288	00:00:38	38	0.0000
nopath	1	3	1	1	351	01:10:31	4231	01:11:29	4289	00:00:58	58	0.0000
nopath	1	3	3	1	351	01:10:40	4240	01:11:31	4291	00:00:51	51	0.0000
nopath	1	2	3	1	327	01:11:02	4262	01:11:32	4292	00:00:30	30	0.0000
nopath	2	1	1	1	327	01:10:21	4221	01:11:33	4293	00:01:12	72	0.0000
nopath	2	1	1	1	327	01:10:14	4214	01:11:33	4293	00:01:19	79	0.0000
nopath	2	1	6	1	327	01:10:25	4225	01:11:34	4294	00:01:09	69	0.0000
nopath	1	2	13	15	327	01:11:07	4267	01:11:37	4297	00:00:30	30	0.0000
nopath	2	1	15	17	327	01:10:26	4226	01:11:37	4297	00:01:11	71	0.0000
nopath	2	1	1	1	327	01:10:27	4227	01:11:37	4297	00:01:10	70	0.0000
nopath	2	1	3	1	327	01:10:28	4228	01:11:38	4298	00:01:10	70	0.0000
nopath	1	2	1	1	327	01:11:08	4268	01:11:39	4299	00:00:31	31	0.0000
nopath	2	1	12	14	327	01:10:33	4233	01:11:39	4299	00:01:06	66	0.0000
nopath	1	2	1	1	327	01:11:10	4270	01:11:40	4300	00:00:30	30	0.0000
nopath	2	1	1	1	327	01:10:31	4231	01:11:40	4300	00:01:09	69	0.0000
nopath	2	1	1	1	327	01:10:35	4235	01:11:41	4301	00:01:06	66	0.0000
nopath	2	1	1	1	327	01:10:37	4237	01:11:41	4301	00:01:04	64	0.0000
nopath	1	2	3	1	327	01:11:14	4274	01:11:42	4302	00:00:28	28	0.0000
nopath	2	1	1	1	327	01:10:47	4247	01:11:43	4303	00:00:56	56	0.0000
nopath	2	1	1	1	327	01:10:52	4252	01:11:43	4303	00:00:51	51	0.0000
nopath	2	1	3	1	327	01:10:56	4256	01:11:45	4305	00:00:49	49	0.0000
nopath	2	1	1	1	327	01:10:53	4253	01:11:45	4305	00:00:52	52	0.0000
nopath	2	1	1	1	327	01:10:58	4258	01:11:47	4307	00:00:49	49	0.0000
nopath	2	1	5	1	327	01:10:57	4257	01:11:47	4307	00:00:50	50	0.0000
nopath	2	1	1	1	327	01:11:00	4260	01:11:49	4309	00:00:49	49	0.0000
nopath	2	1	3	1	327	01:11:03	4263	01:11:49	4309	00:00:46	46	0.0000
nopath	1	2	1	1	327	01:11:21	4281	01:11:49	4309	00:00:28	28	0.0000
nopath	2	1	1	1	327	01:11:14	4274	01:11:51	4311	00:00:37	37	0.0000
nopath	2	1	1	1	327	01:11:06	4266	01:11:51	4311	00:00:45	45	0.0000
nopath	1	2	12	14	327	01:11:22	4282	01:11:52	4312	00:00:30	30	0.0000
nopath	2	1	1	1	327	01:11:15	4275	01:11:53	4313	00:00:38	38	0.0000
nopath	2	1	2	1	327	01:11:28	4288	01:11:55	4315	00:00:27	27	0.0000
nopath	2	3	1	1	311	01:11:21	4281	01:11:55	4315	00:00:34	34	0.0000
nopath	2	1	1	1	327	01:11:33	4293	01:11:59	4319	00:00:26	26	0.0000
nopath	2	1	1	1	327	01:11:34	4294	01:12:00	4320	00:00:26	26	0.0000	00:00:49
nopath	2	1	3	1	327	01:11:35	4295	01:12:01	4321	00:00:26	26	0.0000
nopath	2	1	12	14	327	01:11:36	4296	01:12:02	4322	00:00:26	26	0.0000
nopath	2	1	1	1	327	01:11:38	4298	01:12:05	4325	00:00:27	27	0.0000
nopath	3	1	1	1	351	01:11:02	4262	01:12:12	4332	00:01:10	70	0.0000
nopath	3	2	1	1	311	01:11:18	4278	01:12:14	4334	00:00:56	56	0.0000
nopath	3	1	12	14	351	01:11:15	4275	01:12:15	4335	00:01:00	60	0.0000
nopath	1	2	3	1	327	01:11:36	4296	01:12:20	4340	00:00:44	44	0.0000
nopath	1	2	1	1	327	01:11:39	4299	01:12:21	4341	00:00:42	42	0.0000
nopath	1	2	13	15	327	01:11:48	4308	01:12:23	4343	00:00:35	35	0.0000
nopath	1	3	1	1	351	01:10:57	4257	01:12:24	4344	00:01:27	87	0.0000
nopath	1	3	1	1	351	01:11:35	4295	01:12:26	4346	00:00:51	51	0.0000
nopath	1	2	1	1	327	01:11:51	4311	01:12:27	4347	00:00:36	36	0.0000
nopath	1	2	1	1	327	01:11:52	4312	01:12:28	4348	00:00:36	36	0.0000
nopath	1	3	3	1	351	01:11:42	4302	01:12:29	4349	00:00:47	47	0.0000
nopath	1	2	12	14	327	01:11:55	4315	01:12:31	4351	00:00:36	36	0.0000
nopath	1	2	3	1	327	01:11:58	4318	01:12:33	4353	00:00:35	35	0.0000
nopath	2	1	1	1	327	01:11:48	4308	01:12:33	4353	00:00:45	45	0.0000
nopath	1	2	13	15	327	01:11:59	4319	01:12:34	4354	00:00:35	35	0.0000
nopath	2	1	13	15	327	01:11:41	4301	01:12:36	4356	00:00:55	55	0.0000
nopath	2	1	5	1	327	01:12:06	4326	01:12:36	4356	00:00:30	30	0.0000
nopath	1	2	3	1	327	01:12:00	4320	01:12:36	4356	00:00:36	36	0.0000
nopath	2	1	1	1	327	01:12:11	4331	01:12:39	4359	00:00:28	28	0.0000
nopath	1	2	6	1	327	01:12:16	4336	01:12:44	4364	00:00:28	28	0.0000
nopath	2	1	13	15	327	01:12:13	4333	01:12:44	4364	00:00:31	31	0.0000
nopath	1	2	6	1	327	01:12:18	4338	01:12:46	4366	00:00:28	28	0.0000
nopath	2	1	6	1	327	01:12:20	4340	01:12:46	4366	00:00:26	26	0.0000
nopath	2	1	1	1	327	01:12:15	4335	01:12:47	4367	00:00:32	32	0.0000
nopath	1	2	1	1	327	01:12:20	4340	01:12:48	4368	00:00:28	28	0.0000
nopath	2	1	9	1	327	01:12:16	4336	01:12:48	4368	00:00:32	32	0.0000
nopath	2	1	1	1	327	01:12:21	4341	01:12:50	4370	00:00:29	29	0.0000
nopath	2	1	3	1	327	01:12:25	4345	01:12:51	4371	00:00:26	26	0.0000
nopath	1	2	1	1	327	01:12:24	4344	01:12:52	4372	00:00:28	28	0.0000
nopath	1	2	1	1	327	01:12:25	4345	01:12:55	4375	00:00:30	30	0.0000
nopath	2	1	1	1	327	01:12:29	4349	01:12:55	4375	00:00:26	26	0.0000
nopath	2	1	12	14	327	01:12:30	4350	01:12:57	4377	00:00:27	27	0.0000
nopath	2	1	12	14	327	01:12:31	4351	01:12:58	4378	00:00:27	27	0.0000
nopath	2	1	1	1	327	01:12:33	4353	01:12:59	4379	00:00:26	26	0.0000
nopath	1	2	13	15	327	01:12:30	4350	01:13:00	4380	00:00:30	30	0.0000	00:00:46
nopath	1	2	14	16	327	01:12:32	4352	01:13:01	4381	00:00:29	29	0.0000
nopath	2	1	1	1	327	01:12:35	4355	01:13:02	4382	00:00:27	27	0.0000
nopath	1	2	12	14	327	01:12:36	4356	01:13:05	4385	00:00:29	29	0.0000
nopath	2	1	1	1	327	01:12:40	4360	01:13:06	4386	00:00:26	26	0.0000
nopath	2	1	5	1	327	01:12:43	4363	01:13:09	4389	00:00:26	26	0.0000
nopath	2	3	1	1	311	01:12:43	4363	01:13:12	4392	00:00:29	29	0.0000
nopath	2	1	1	1	327	01:12:49	4369	01:13:14	4394	00:00:25	25	0.0000
nopath	1	2	1	1	327	01:12:47	4367	01:13:15	4395	00:00:28	28	0.0000
nopath	2	1	10	1	327	01:12:50	4370	01:13:17	4397	00:00:27	27	0.0000
nopath	2	1	12	14	327	01:12:52	4372	01:13:20	4400	00:00:28	28	0.0000
nopath	1	2	1	1	327	01:12:53	4373	01:13:21	4401	00:00:28	28	0.0000
nopath	2	1	1	1	327	01:12:54	4374	01:13:21	4401	00:00:27	27	0.0000
nopath	2	1	1	1	327	01:12:58	4378	01:13:24	4404	00:00:26	26	0.0000
nopath	2	1	12	14	327	01:12:57	4377	01:13:24	4404	00:00:27	27	0.0000
nopath	1	3	1	1	351	01:12:04	4324	01:13:28	4408	00:01:24	84	0.0000
nopath	3	1	1	1	351	01:11:55	4315	01:13:32	4412	00:01:37	97	0.0000
nopath	3	1	1	1	351	01:12:37	4357	01:13:35	4415	00:00:58	58	0.0000
nopath	3	2	1	1	311	01:12:49	4369	01:13:35	4415	00:00:46	46	0.0000
nopath	3	2	1	1	311	01:12:52	4372	01:13:38	4418	00:00:46	46	0.0000
nopath	3	1	9	1	351	01:12:54	4374	01:13:42	4422	00:00:48	48	0.0000
nopath	3	2	1	1	311	01:12:56	4376	01:13:43	4423	00:00:47	47	0.0000
nopath	3	2	2	1	311	01:12:59	4379	01:13:44	4424	00:00:45	45	0.0000
nopath	3	2	1	1	311	01:13:02	4382	01:13:48	4428	00:00:46	46	0.0000
nopath	3	1	5	1	351	01:13:00	4380	01:13:49	4429	00:00:49	49	0.0000
nopath	3	1	1	1	351	01:13:02	4382	01:13:54	4434	00:00:52	52	0.0000
nopath	3	1	3	1	351	01:13:03	4383	01:13:56	4436	00:00:53	53	0.0000
nopath	1	2	10	1	327	01:12:56	4376	01:14:00	4440	00:01:04	64	0.0000	00:00:35
nopath	1	2	12	14	327	01:13:01	4381	01:14:02	4442	00:01:01	61	0.0000
nopath	1	2	1	1	327	01:13:04	4384	01:14:03	4443	00:00:59	59	0.0000
nopath	1	3	1	1	351	01:12:08	4328	01:14:04	4444	00:01:56	116	0.0000
nopath	1	2	3	1	327	01:13:07	4387	01:14:05	4445	00:00:58	58	0.0000
nopath	1	3	12	14	351	01:12:28	4348	01:14:06	4446	00:01:38	98	0.0000
nopath	1	2	1	1	327	01:13:13	4393	01:14:07	4447	00:00:54	54	0.0000
nopath	1	2	1	1	327	01:13:18	4398	01:14:08	4448	00:00:50	50	0.0000
nopath	1	3	12	14	351	01:12:38	4358	01:14:09	4449	00:01:31	91	0.0000
nopath	1	2	1	1	327	01:13:21	4401	01:14:11	4451	00:00:50	50	0.0000
nopath	1	3	1	1	351	01:12:45	4365	01:14:12	4452	00:01:27	87	0.0000
nopath	1	2	3	1	327	01:13:22	4402	01:14:13	4453	00:00:51	51	0.0000
nopath	1	3	12	14	351	01:12:58	4378	01:14:15	4455	00:01:17	77	0.0000
nopath	1	2	13	15	327	01:13:23	4403	01:14:16	4456	00:00:53	53	0.0000
nopath	1	3	1	1	351	01:13:02	4382	01:14:17	4457	00:01:15	75	0.0000
nopath	1	2	1	1	327	01:13:29	4409	01:14:18	4458	00:00:49	49	0.0000
nopath	1	2	3	1	327	01:13:34	4414	01:14:20	4460	00:00:46	46	0.0000
nopath	1	3	1	1	351	01:13:40	4420	01:14:20	4460	00:00:40	40	0.0000
nopath	1	2	13	15	327	01:13:50	4430	01:14:23	4463	00:00:33	33	0.0000
nopath	2	1	1	1	327	01:13:07	4387	01:14:23	4463	00:01:16	76	0.0000
nopath	2	1	1	1	327	01:13:10	4390	01:14:23	4463	00:01:13	73	0.0000
nopath	2	1	1	1	327	01:13:15	4395	01:14:24	4464	00:01:09	69	0.0000
nopath	2	3	1	1	311	01:13:13	4393	01:14:25	4465	00:01:12	72	0.0000
nopath	1	2	5	1	327	01:13:52	4432	01:14:25	4465	00:00:33	33	0.0000
nopath	2	1	1	1	327	01:13:20	4400	01:14:26	4466	00:01:06	66	0.0000
nopath	2	1	3	1	327	01:13:16	4396	01:14:26	4466	00:01:10	70	0.0000
nopath	1	2	12	14	327	01:13:58	4438	01:14:27	4467	00:00:29	29	0.0000
nopath	2	1	1	1	327	01:13:25	4405	01:14:28	4468	00:01:03	63	0.0000
nopath	1	2	1	1	327	01:13:59	4439	01:14:29	4469	00:00:30	30	0.0000
nopath	2	1	1	1	327	01:13:28	4408	01:14:29	4469	00:01:01	61	0.0000
nopath	2	1	9	1	327	01:13:36	4416	01:14:31	4471	00:00:55	55	0.0000
nopath	1	2	1	1	327	01:14:03	4443	01:14:31	4471	00:00:28	28	0.0000
nopath	2	3	12	14	311	01:13:25	4405	01:14:31	4471	00:01:06	66	0.0000
nopath	2	1	1	1	327	01:13:31	4411	01:14:33	4473	00:01:02	62	0.0000
nopath	2	1	1	1	327	01:13:40	4420	01:14:33	4473	00:00:53	53	0.0000
nopath	1	2	1	1	327	01:14:05	4445	01:14:33	4473	00:00:28	28	0.0000
nopath	2	1	3	1	327	01:13:34	4414	01:14:34	4474	00:01:00	60	0.0000
nopath	2	1	6	1	327	01:13:56	4436	01:14:35	4475	00:00:39	39	0.0000
nopath	2	1	1	1	327	01:13:38	4418	01:14:36	4476	00:00:58	58	0.0000
nopath	1	2	12	14	327	01:14:06	4446	01:14:37	4477	00:00:31	31	0.0000
nopath	2	1	9	1	327	01:13:58	4438	01:14:37	4477	00:00:39	39	0.0000
nopath	1	2	1	1	327	01:14:07	4447	01:14:39	4479	00:00:32	32	0.0000
nopath	2	1	1	1	327	01:13:55	4435	01:14:39	4479	00:00:44	44	0.0000
nopath	1	2	1	1	327	01:14:08	4448	01:14:40	4480	00:00:32	32	0.0000
nopath	2	1	13	15	327	01:13:53	4433	01:14:40	4480	00:00:47	47	0.0000
nopath	1	2	13	15	327	01:14:11	4451	01:14:42	4482	00:00:31	31	0.0000
nopath	2	1	13	15	327	01:14:05	4445	01:14:44	4484	00:00:39	39	0.0000
nopath	1	3	2	1	351	01:13:49	4429	01:14:48	4488	00:00:59	59	0.0000
nopath	3	2	12	14	311	01:13:43	4423	01:14:52	4492	00:01:09	69	0.0000
nopath	3	1	5	1	351	01:13:38	4418	01:14:52	4492	00:01:14	74	0.0000
nopath	3	2	5	1	311	01:13:47	4427	01:14:59	4499	00:01:12	72	0.0000
[truncated: 4,802 more rows]
