# Supplementary material for: Supervised learning from human performance at the computationally hard problem of optimal traffic signal control on a network of junctions
Source: R Soc Open Sci. 2014 Dec 24;1(4):140211. doi: 10.1098/rsos.140211 (PMC4448775; doi:10.1098/rsos.140211)
Supplement: 1. simulationData.zip - This zipped folder contains the simulation configuration files for the traffic microsimulation models used in the paper, as well as the raw data output from the simulations. The data are organised into a folder structure with README.txt files used to provide guidance on the c [file rsos140211supp1.zip › simulationData/tJunctionModel/HuTMaCcells/run-001/trips-ALL.csv]

Path	From Zone	To Zone	Vehicle Type	Base Vehicle Type	Distance (m)	Departure Time (HH:MM:SS)	Departure Time (s)	Arrival Time (HH:MM:SS)	Arrival Time (s)	Time Taken (HH:MM:SS)	Time Taken (s)	Fuel	Mean Time (HH:MM:SS)
nopath	3	1	1	1	351	00:00:03	3	00:00:42	42	00:00:39	39	0.0000
nopath	3	2	1	1	311	00:00:05	5	00:00:43	43	00:00:38	38	0.0000
nopath	1	2	3	1	327	00:00:22	22	00:00:49	49	00:00:27	27	0.0000
nopath	2	1	9	1	327	00:00:13	13	00:00:51	51	00:00:38	38	0.0000
nopath	1	3	1	1	351	00:00:10	10	00:00:54	54	00:00:44	44	0.0000
nopath	1	2	3	1	327	00:00:35	35	00:01:03	63	00:00:28	28	0.0000	00:00:27
nopath	1	3	5	1	351	00:00:29	29	00:01:06	66	00:00:37	37	0.0000
nopath	2	1	14	16	327	00:01:01	61	00:01:27	87	00:00:26	26	0.0000
nopath	1	2	6	1	327	00:01:00	60	00:01:28	88	00:00:28	28	0.0000
nopath	1	2	3	1	327	00:01:04	64	00:01:32	92	00:00:28	28	0.0000
nopath	2	1	12	14	327	00:01:13	73	00:01:40	100	00:00:27	27	0.0000
nopath	1	3	13	15	351	00:01:20	80	00:01:59	119	00:00:39	39	0.0000
nopath	3	1	3	1	351	00:01:20	80	00:02:02	122	00:00:42	42	0.0000	00:00:40
nopath	1	2	12	14	327	00:01:32	92	00:02:09	129	00:00:37	37	0.0000
nopath	1	2	1	1	327	00:01:41	101	00:02:11	131	00:00:30	30	0.0000
nopath	2	1	13	15	327	00:01:44	104	00:02:12	132	00:00:28	28	0.0000
nopath	2	1	1	1	327	00:01:49	109	00:02:15	135	00:00:26	26	0.0000
nopath	2	1	1	1	327	00:01:54	114	00:02:20	140	00:00:26	26	0.0000
nopath	1	3	1	1	351	00:01:46	106	00:02:22	142	00:00:36	36	0.0000
nopath	2	3	1	1	311	00:02:04	124	00:02:33	153	00:00:29	29	0.0000
nopath	3	2	1	1	311	00:01:58	118	00:02:40	160	00:00:42	42	0.0000
nopath	2	1	5	1	327	00:02:21	141	00:02:50	170	00:00:29	29	0.0000
nopath	2	1	1	1	327	00:02:33	153	00:02:59	179	00:00:26	26	0.0000
nopath	2	1	15	17	327	00:02:32	152	00:03:00	180	00:00:28	28	0.0000	00:00:28
nopath	1	2	1	1	327	00:02:49	169	00:03:17	197	00:00:28	28	0.0000
nopath	2	1	3	1	327	00:02:53	173	00:03:18	198	00:00:25	25	0.0000
nopath	2	1	1	1	327	00:03:02	182	00:03:28	208	00:00:26	26	0.0000
nopath	3	2	1	1	311	00:02:49	169	00:03:30	210	00:00:41	41	0.0000
nopath	3	1	3	1	351	00:03:02	182	00:03:37	217	00:00:35	35	0.0000
nopath	2	1	1	1	327	00:03:09	189	00:03:41	221	00:00:32	32	0.0000
nopath	2	1	3	1	327	00:03:26	206	00:03:52	232	00:00:26	26	0.0000
nopath	1	2	1	1	327	00:03:26	206	00:03:54	234	00:00:28	28	0.0000
nopath	2	1	10	1	327	00:03:48	228	00:04:13	253	00:00:25	25	0.0000	00:00:26
nopath	2	1	3	1	327	00:03:47	227	00:04:13	253	00:00:26	26	0.0000
nopath	1	2	5	1	327	00:03:50	230	00:04:18	258	00:00:28	28	0.0000
nopath	1	2	13	15	327	00:04:04	244	00:04:34	274	00:00:30	30	0.0000
nopath	2	1	1	1	327	00:04:11	251	00:04:36	276	00:00:25	25	0.0000
nopath	2	1	1	1	327	00:04:18	258	00:04:44	284	00:00:26	26	0.0000
nopath	1	3	1	1	351	00:04:22	262	00:04:59	299	00:00:37	37	0.0000
nopath	2	1	1	1	327	00:04:39	279	00:05:05	305	00:00:26	26	0.0000	00:00:25
nopath	2	1	5	1	327	00:04:41	281	00:05:06	306	00:00:25	25	0.0000
nopath	1	2	1	1	327	00:04:40	280	00:05:08	308	00:00:28	28	0.0000
nopath	2	1	3	1	327	00:04:51	291	00:05:17	317	00:00:26	26	0.0000
nopath	2	1	1	1	327	00:05:01	301	00:05:27	327	00:00:26	26	0.0000
nopath	1	2	5	1	327	00:05:03	303	00:05:31	331	00:00:28	28	0.0000
nopath	2	1	12	14	327	00:05:06	306	00:05:32	332	00:00:26	26	0.0000
nopath	1	3	6	1	351	00:05:01	301	00:05:38	338	00:00:37	37	0.0000
nopath	1	2	12	14	327	00:05:12	312	00:05:41	341	00:00:29	29	0.0000
nopath	1	3	1	1	351	00:05:09	309	00:05:46	346	00:00:37	37	0.0000
nopath	3	1	1	1	351	00:05:11	311	00:05:52	352	00:00:41	41	0.0000
nopath	1	2	1	1	327	00:05:32	332	00:05:59	359	00:00:27	27	0.0000
nopath	2	1	1	1	327	00:05:34	334	00:06:00	360	00:00:26	26	0.0000	00:00:25
nopath	1	3	7	1	351	00:05:10	310	00:06:02	362	00:00:52	52	0.0000
nopath	1	2	1	1	327	00:05:36	336	00:06:03	363	00:00:27	27	0.0000
nopath	1	2	1	1	327	00:05:40	340	00:06:07	367	00:00:27	27	0.0000
nopath	2	1	1	1	327	00:05:42	342	00:06:07	367	00:00:25	25	0.0000
nopath	2	1	1	1	327	00:05:46	346	00:06:12	372	00:00:26	26	0.0000
nopath	3	2	1	1	311	00:05:41	341	00:06:20	380	00:00:39	39	0.0000
nopath	1	2	3	1	327	00:05:52	352	00:06:28	388	00:00:36	36	0.0000
nopath	1	2	13	15	327	00:05:58	358	00:06:31	391	00:00:33	33	0.0000
nopath	1	3	1	1	351	00:05:51	351	00:06:31	391	00:00:40	40	0.0000
nopath	2	1	5	1	327	00:06:11	371	00:06:36	396	00:00:25	25	0.0000
nopath	1	3	9	1	351	00:06:09	369	00:06:47	407	00:00:38	38	0.0000
nopath	1	3	1	1	351	00:06:14	374	00:06:52	412	00:00:38	38	0.0000
nopath	1	3	1	1	351	00:06:18	378	00:06:55	415	00:00:37	37	0.0000
nopath	3	1	1	1	351	00:06:22	382	00:07:02	422	00:00:40	40	0.0000	00:00:38
nopath	1	2	12	14	327	00:06:30	390	00:07:09	429	00:00:39	39	0.0000
nopath	1	2	1	1	327	00:06:40	400	00:07:11	431	00:00:31	31	0.0000
nopath	2	1	1	1	327	00:06:32	392	00:07:11	431	00:00:39	39	0.0000
nopath	2	1	1	1	327	00:06:33	393	00:07:11	431	00:00:38	38	0.0000
nopath	1	3	1	1	351	00:06:32	392	00:07:14	434	00:00:42	42	0.0000
nopath	1	2	1	1	327	00:06:48	408	00:07:17	437	00:00:29	29	0.0000
nopath	2	1	1	1	327	00:06:52	412	00:07:18	438	00:00:26	26	0.0000
nopath	1	2	1	1	327	00:06:54	414	00:07:22	442	00:00:28	28	0.0000
nopath	1	2	12	14	327	00:07:05	425	00:07:38	458	00:00:33	33	0.0000
nopath	2	1	1	1	327	00:07:23	443	00:07:48	468	00:00:25	25	0.0000
nopath	1	2	1	1	327	00:07:21	441	00:07:50	470	00:00:29	29	0.0000
nopath	3	1	15	17	351	00:07:23	443	00:08:03	483	00:00:40	40	0.0000	00:00:40
nopath	2	1	12	14	327	00:07:31	451	00:08:04	484	00:00:33	33	0.0000
nopath	3	1	1	1	351	00:07:26	446	00:08:06	486	00:00:40	40	0.0000
nopath	2	1	15	17	327	00:07:53	473	00:08:20	500	00:00:27	27	0.0000
nopath	1	3	1	1	351	00:07:47	467	00:08:23	503	00:00:36	36	0.0000
nopath	1	2	1	1	327	00:08:07	487	00:08:35	515	00:00:28	28	0.0000
nopath	1	2	1	1	327	00:08:09	489	00:08:37	517	00:00:28	28	0.0000
nopath	1	2	1	1	327	00:08:12	492	00:08:40	520	00:00:28	28	0.0000
nopath	2	3	10	1	311	00:08:13	493	00:08:41	521	00:00:28	28	0.0000
nopath	1	2	1	1	327	00:08:13	493	00:08:42	522	00:00:29	29	0.0000
nopath	2	3	1	1	311	00:08:17	497	00:08:46	526	00:00:29	29	0.0000
nopath	2	1	1	1	327	00:08:22	502	00:08:49	529	00:00:27	27	0.0000
nopath	1	3	2	1	351	00:08:01	481	00:08:51	531	00:00:50	50	0.0000
nopath	1	2	10	1	327	00:08:27	507	00:08:55	535	00:00:28	28	0.0000
nopath	2	1	1	1	327	00:08:28	508	00:08:55	535	00:00:27	27	0.0000
nopath	2	1	14	16	327	00:08:36	516	00:09:02	542	00:00:26	26	0.0000	00:00:28
nopath	1	3	1	1	351	00:08:33	513	00:09:10	550	00:00:37	37	0.0000
nopath	2	1	14	16	327	00:08:49	529	00:09:16	556	00:00:27	27	0.0000
nopath	2	1	5	1	327	00:08:51	531	00:09:18	558	00:00:27	27	0.0000
nopath	3	2	13	15	311	00:08:45	525	00:09:21	561	00:00:36	36	0.0000
nopath	2	1	1	1	327	00:09:02	542	00:09:29	569	00:00:27	27	0.0000
nopath	2	1	1	1	327	00:08:54	534	00:09:31	571	00:00:37	37	0.0000
nopath	2	1	6	1	327	00:09:07	547	00:09:32	572	00:00:25	25	0.0000
nopath	2	1	3	1	327	00:09:00	540	00:09:33	573	00:00:33	33	0.0000
nopath	2	1	1	1	327	00:09:10	550	00:09:37	577	00:00:27	27	0.0000
nopath	1	2	1	1	327	00:09:11	551	00:09:38	578	00:00:27	27	0.0000
nopath	1	2	1	1	327	00:09:12	552	00:09:41	581	00:00:29	29	0.0000
nopath	1	3	3	1	351	00:09:00	540	00:09:41	581	00:00:41	41	0.0000
nopath	1	2	1	1	327	00:09:20	560	00:09:48	588	00:00:28	28	0.0000
nopath	1	3	5	1	351	00:09:14	554	00:09:50	590	00:00:36	36	0.0000
nopath	2	1	1	1	327	00:09:35	575	00:10:00	600	00:00:25	25	0.0000	00:00:28
nopath	1	2	1	1	327	00:09:36	576	00:10:04	604	00:00:28	28	0.0000
nopath	2	1	3	1	327	00:09:41	581	00:10:06	606	00:00:25	25	0.0000
nopath	3	1	1	1	351	00:09:32	572	00:10:12	612	00:00:40	40	0.0000
nopath	2	1	12	14	327	00:09:54	594	00:10:21	621	00:00:27	27	0.0000
nopath	2	1	9	1	327	00:09:57	597	00:10:22	622	00:00:25	25	0.0000
nopath	1	2	3	1	327	00:10:02	602	00:10:30	630	00:00:28	28	0.0000
nopath	1	2	1	1	327	00:10:04	604	00:10:32	632	00:00:28	28	0.0000
nopath	1	2	1	1	327	00:10:19	619	00:10:47	647	00:00:28	28	0.0000
nopath	1	3	1	1	351	00:10:14	614	00:10:50	650	00:00:36	36	0.0000
nopath	3	1	1	1	351	00:10:23	623	00:11:02	662	00:00:39	39	0.0000	00:00:39
nopath	1	2	12	14	327	00:10:37	637	00:11:07	667	00:00:30	30	0.0000
nopath	2	1	1	1	327	00:10:36	636	00:11:11	671	00:00:35	35	0.0000
nopath	1	2	3	1	327	00:10:46	646	00:11:13	673	00:00:27	27	0.0000
nopath	1	3	1	1	351	00:10:38	638	00:11:14	674	00:00:36	36	0.0000
nopath	1	2	5	1	327	00:10:50	650	00:11:18	678	00:00:28	28	0.0000
nopath	1	3	1	1	351	00:10:42	642	00:11:20	680	00:00:38	38	0.0000
nopath	2	1	1	1	327	00:10:58	658	00:11:23	683	00:00:25	25	0.0000
nopath	1	2	1	1	327	00:10:57	657	00:11:38	698	00:00:41	41	0.0000
nopath	2	1	13	15	327	00:11:17	677	00:11:45	705	00:00:28	28	0.0000
nopath	1	2	1	1	327	00:11:24	684	00:11:52	712	00:00:28	28	0.0000
nopath	2	1	3	1	327	00:11:27	687	00:11:52	712	00:00:25	25	0.0000
nopath	1	3	1	1	351	00:11:22	682	00:11:56	716	00:00:34	34	0.0000
nopath	1	2	12	14	327	00:11:40	700	00:12:09	729	00:00:29	29	0.0000	00:00:29
nopath	2	1	12	14	327	00:11:51	711	00:12:18	738	00:00:27	27	0.0000
nopath	1	3	1	1	351	00:11:44	704	00:12:21	741	00:00:37	37	0.0000
nopath	1	2	15	17	327	00:12:04	724	00:12:33	753	00:00:29	29	0.0000
nopath	2	1	1	1	327	00:12:07	727	00:12:33	753	00:00:26	26	0.0000
nopath	2	1	12	14	327	00:12:09	729	00:12:36	756	00:00:27	27	0.0000
nopath	1	2	1	1	327	00:12:13	733	00:12:48	768	00:00:35	35	0.0000
nopath	2	1	1	1	327	00:12:25	745	00:12:50	770	00:00:25	25	0.0000
nopath	2	1	1	1	327	00:12:15	735	00:12:51	771	00:00:36	36	0.0000
nopath	1	2	13	15	327	00:12:14	734	00:12:52	772	00:00:38	38	0.0000
nopath	2	1	1	1	327	00:12:28	748	00:12:56	776	00:00:28	28	0.0000
nopath	1	3	1	1	351	00:11:57	717	00:12:59	779	00:01:02	62	0.0000
nopath	2	1	6	1	327	00:12:37	757	00:13:03	783	00:00:26	26	0.0000	00:00:27
nopath	2	1	4	1	327	00:12:41	761	00:13:07	787	00:00:26	26	0.0000
nopath	1	3	1	1	351	00:12:16	736	00:13:09	789	00:00:53	53	0.0000
nopath	3	2	3	1	311	00:12:44	764	00:13:20	800	00:00:36	36	0.0000
nopath	2	1	1	1	327	00:12:55	775	00:13:31	811	00:00:36	36	0.0000
nopath	2	1	1	1	327	00:12:58	778	00:13:31	811	00:00:33	33	0.0000
nopath	2	1	1	1	327	00:13:03	783	00:13:32	812	00:00:29	29	0.0000
nopath	1	2	3	1	327	00:13:10	790	00:13:38	818	00:00:28	28	0.0000
nopath	3	1	1	1	351	00:13:06	786	00:13:52	832	00:00:46	46	0.0000
nopath	1	2	1	1	327	00:13:17	797	00:13:58	838	00:00:41	41	0.0000
nopath	1	2	1	1	327	00:13:22	802	00:14:00	840	00:00:38	38	0.0000	00:00:34
nopath	2	1	1	1	327	00:13:34	814	00:14:00	840	00:00:26	26	0.0000
nopath	1	2	1	1	327	00:13:31	811	00:14:01	841	00:00:30	30	0.0000
nopath	2	1	1	1	327	00:13:30	810	00:14:01	841	00:00:31	31	0.0000
nopath	1	3	12	14	351	00:13:26	806	00:14:05	845	00:00:39	39	0.0000
nopath	1	2	9	1	327	00:13:40	820	00:14:09	849	00:00:29	29	0.0000
nopath	1	2	1	1	327	00:13:45	825	00:14:14	854	00:00:29	29	0.0000
nopath	3	2	12	14	311	00:13:46	826	00:14:20	860	00:00:34	34	0.0000
nopath	2	1	1	1	327	00:14:02	842	00:14:30	870	00:00:28	28	0.0000
nopath	1	2	1	1	327	00:14:03	843	00:14:30	870	00:00:27	27	0.0000
nopath	2	1	10	1	327	00:14:12	852	00:14:38	878	00:00:26	26	0.0000
nopath	2	1	1	1	327	00:14:16	856	00:14:42	882	00:00:26	26	0.0000
nopath	1	2	1	1	327	00:14:15	855	00:14:43	883	00:00:28	28	0.0000
nopath	2	1	3	1	327	00:14:20	860	00:14:46	886	00:00:26	26	0.0000
nopath	1	2	8	1	327	00:14:21	861	00:14:49	889	00:00:28	28	0.0000
nopath	2	1	3	1	327	00:14:31	871	00:14:58	898	00:00:27	27	0.0000
nopath	2	1	14	16	327	00:14:39	879	00:15:06	906	00:00:27	27	0.0000	00:00:28
nopath	2	1	13	15	327	00:14:47	887	00:15:15	915	00:00:28	28	0.0000
nopath	1	2	12	14	327	00:14:47	887	00:15:16	916	00:00:29	29	0.0000
nopath	1	2	1	1	327	00:14:51	891	00:15:19	919	00:00:28	28	0.0000
nopath	2	1	1	1	327	00:15:02	902	00:15:27	927	00:00:25	25	0.0000
nopath	2	1	2	1	327	00:15:03	903	00:15:29	929	00:00:26	26	0.0000
nopath	1	2	1	1	327	00:15:03	903	00:15:31	931	00:00:28	28	0.0000
nopath	3	1	1	1	351	00:15:01	901	00:15:42	942	00:00:41	41	0.0000
nopath	3	1	1	1	351	00:15:04	904	00:15:45	945	00:00:41	41	0.0000
nopath	1	2	1	1	327	00:15:04	904	00:15:48	948	00:00:44	44	0.0000
nopath	2	1	1	1	327	00:15:18	918	00:15:51	951	00:00:33	33	0.0000
nopath	2	1	5	1	327	00:15:13	913	00:15:51	951	00:00:38	38	0.0000
nopath	2	1	1	1	327	00:15:37	937	00:16:02	962	00:00:25	25	0.0000	00:00:29
nopath	2	1	10	1	327	00:15:36	936	00:16:03	963	00:00:27	27	0.0000
nopath	1	3	1	1	351	00:15:35	935	00:16:09	969	00:00:34	34	0.0000
nopath	3	1	1	1	351	00:15:18	918	00:16:12	972	00:00:54	54	0.0000
nopath	3	2	1	1	311	00:15:35	935	00:16:13	973	00:00:38	38	0.0000
nopath	1	2	1	1	327	00:15:40	940	00:16:18	978	00:00:38	38	0.0000
nopath	2	1	1	1	327	00:15:51	951	00:16:20	980	00:00:29	29	0.0000
nopath	1	2	12	14	327	00:15:59	959	00:16:29	989	00:00:30	30	0.0000
nopath	1	3	6	1	351	00:15:55	955	00:16:31	991	00:00:36	36	0.0000
nopath	1	3	1	1	351	00:15:58	958	00:16:35	995	00:00:37	37	0.0000
nopath	2	1	1	1	327	00:16:11	971	00:16:37	997	00:00:26	26	0.0000
nopath	3	1	2	1	351	00:15:58	958	00:16:42	1002	00:00:44	44	0.0000
nopath	1	2	12	14	327	00:16:05	965	00:16:49	1009	00:00:44	44	0.0000
nopath	2	1	12	14	327	00:16:25	985	00:16:51	1011	00:00:26	26	0.0000
nopath	2	1	14	16	327	00:16:14	974	00:16:53	1013	00:00:39	39	0.0000
nopath	2	1	12	14	327	00:16:29	989	00:16:56	1016	00:00:27	27	0.0000
nopath	2	3	1	1	311	00:16:45	1005	00:17:14	1034	00:00:29	29	0.0000	00:00:28
nopath	1	2	9	1	327	00:16:52	1012	00:17:20	1040	00:00:28	28	0.0000
nopath	2	1	1	1	327	00:16:59	1019	00:17:25	1045	00:00:26	26	0.0000
nopath	3	1	1	1	351	00:16:56	1016	00:17:32	1052	00:00:36	36	0.0000
nopath	1	2	1	1	327	00:17:02	1022	00:17:38	1058	00:00:36	36	0.0000
nopath	1	2	15	17	327	00:17:06	1026	00:17:40	1060	00:00:34	34	0.0000
nopath	1	3	1	1	351	00:17:09	1029	00:17:45	1065	00:00:36	36	0.0000
nopath	2	1	1	1	327	00:17:30	1050	00:17:55	1075	00:00:25	25	0.0000
nopath	3	1	3	1	351	00:17:24	1044	00:18:02	1082	00:00:38	38	0.0000	00:00:42
nopath	1	2	1	1	327	00:17:41	1061	00:18:07	1087	00:00:26	26	0.0000
nopath	2	1	9	1	327	00:17:42	1062	00:18:10	1090	00:00:28	28	0.0000
nopath	1	3	3	1	351	00:17:21	1041	00:18:13	1093	00:00:52	52	0.0000
nopath	1	2	12	14	327	00:17:49	1069	00:18:17	1097	00:00:28	28	0.0000
nopath	2	1	1	1	327	00:17:52	1072	00:18:17	1097	00:00:25	25	0.0000
nopath	1	3	10	1	351	00:17:29	1049	00:18:20	1100	00:00:51	51	0.0000
nopath	2	1	1	1	327	00:17:58	1078	00:18:23	1103	00:00:25	25	0.0000
nopath	3	2	1	1	311	00:17:40	1060	00:18:30	1110	00:00:50	50	0.0000
nopath	3	2	1	1	311	00:17:53	1073	00:18:33	1113	00:00:40	40	0.0000
nopath	1	2	1	1	327	00:18:02	1082	00:18:38	1118	00:00:36	36	0.0000
nopath	2	1	5	1	327	00:18:02	1082	00:18:41	1121	00:00:39	39	0.0000
nopath	1	2	9	1	327	00:18:13	1093	00:18:41	1121	00:00:28	28	0.0000
nopath	2	1	14	16	327	00:18:08	1088	00:18:44	1124	00:00:36	36	0.0000
nopath	1	2	12	14	327	00:18:17	1097	00:18:47	1127	00:00:30	30	0.0000
nopath	1	2	5	1	327	00:18:19	1099	00:18:51	1131	00:00:32	32	0.0000
nopath	1	2	1	1	327	00:18:23	1103	00:18:53	1133	00:00:30	30	0.0000
nopath	3	2	1	1	311	00:18:11	1091	00:19:00	1140	00:00:49	49	0.0000	00:00:40
nopath	1	2	3	1	327	00:18:26	1106	00:19:08	1148	00:00:42	42	0.0000
nopath	1	2	9	1	327	00:18:29	1109	00:19:10	1150	00:00:41	41	0.0000
nopath	2	1	9	1	327	00:18:41	1121	00:19:10	1150	00:00:29	29	0.0000
nopath	1	2	1	1	327	00:18:38	1118	00:19:11	1151	00:00:33	33	0.0000
nopath	2	1	12	14	327	00:18:38	1118	00:19:12	1152	00:00:34	34	0.0000
nopath	1	2	1	1	327	00:18:40	1120	00:19:14	1154	00:00:34	34	0.0000
nopath	2	1	12	14	327	00:18:42	1122	00:19:14	1154	00:00:32	32	0.0000
nopath	2	1	1	1	327	00:18:48	1128	00:19:15	1155	00:00:27	27	0.0000
nopath	1	2	3	1	327	00:18:56	1136	00:19:24	1164	00:00:28	28	0.0000
nopath	2	1	1	1	327	00:18:59	1139	00:19:26	1166	00:00:27	27	0.0000
nopath	3	1	1	1	351	00:18:46	1126	00:19:32	1172	00:00:46	46	0.0000
nopath	3	1	1	1	351	00:18:53	1133	00:19:35	1175	00:00:42	42	0.0000
nopath	1	2	1	1	327	00:19:08	1148	00:19:37	1177	00:00:29	29	0.0000
nopath	1	3	9	1	351	00:19:04	1144	00:19:41	1181	00:00:37	37	0.0000
nopath	1	2	1	1	327	00:19:18	1158	00:19:46	1186	00:00:28	28	0.0000
nopath	2	1	1	1	327	00:19:22	1162	00:19:47	1187	00:00:25	25	0.0000
nopath	2	1	1	1	327	00:19:23	1163	00:19:49	1189	00:00:26	26	0.0000
nopath	2	1	1	1	327	00:19:26	1166	00:19:51	1191	00:00:25	25	0.0000
nopath	2	1	1	1	327	00:19:30	1170	00:19:57	1197	00:00:27	27	0.0000
nopath	1	2	1	1	327	00:19:29	1169	00:19:57	1197	00:00:28	28	0.0000
nopath	1	3	1	1	351	00:19:20	1160	00:19:58	1198	00:00:38	38	0.0000
nopath	1	3	9	1	351	00:19:23	1163	00:20:03	1203	00:00:40	40	0.0000	00:00:40
nopath	2	1	1	1	327	00:19:40	1180	00:20:06	1206	00:00:26	26	0.0000
nopath	3	1	2	1	351	00:19:40	1180	00:20:15	1215	00:00:35	35	0.0000
nopath	3	2	9	1	311	00:19:46	1186	00:20:19	1219	00:00:33	33	0.0000
nopath	1	2	12	14	327	00:19:46	1186	00:20:29	1229	00:00:43	43	0.0000
nopath	1	2	1	1	327	00:19:47	1187	00:20:30	1230	00:00:43	43	0.0000
nopath	2	1	1	1	327	00:19:50	1190	00:20:31	1231	00:00:41	41	0.0000
nopath	2	1	1	1	327	00:19:43	1183	00:20:31	1231	00:00:48	48	0.0000
nopath	1	2	1	1	327	00:20:02	1202	00:20:32	1232	00:00:30	30	0.0000
nopath	2	1	1	1	327	00:19:52	1192	00:20:32	1232	00:00:40	40	0.0000
nopath	1	2	1	1	327	00:20:03	1203	00:20:36	1236	00:00:33	33	0.0000
nopath	1	2	15	17	327	00:20:07	1207	00:20:40	1240	00:00:33	33	0.0000
nopath	2	1	12	14	327	00:20:13	1213	00:20:40	1240	00:00:27	27	0.0000
nopath	1	2	1	1	327	00:20:11	1211	00:20:42	1242	00:00:31	31	0.0000
nopath	3	1	1	1	351	00:19:55	1195	00:21:02	1262	00:01:07	67	0.0000	00:00:47
nopath	3	1	1	1	351	00:20:26	1226	00:21:06	1266	00:00:40	40	0.0000
nopath	2	1	1	1	327	00:20:43	1243	00:21:09	1269	00:00:26	26	0.0000
nopath	2	1	1	1	327	00:20:51	1251	00:21:17	1277	00:00:26	26	0.0000
nopath	1	2	1	1	327	00:20:51	1251	00:21:19	1279	00:00:28	28	0.0000
nopath	2	1	1	1	327	00:20:56	1256	00:21:21	1281	00:00:25	25	0.0000
nopath	2	1	1	1	327	00:21:00	1260	00:21:26	1286	00:00:26	26	0.0000
nopath	3	2	5	1	311	00:20:37	1237	00:21:30	1290	00:00:53	53	0.0000
nopath	1	2	12	14	327	00:21:00	1260	00:21:39	1299	00:00:39	39	0.0000
nopath	1	2	12	14	327	00:21:01	1261	00:21:40	1300	00:00:39	39	0.0000
nopath	1	2	1	1	327	00:21:09	1269	00:21:42	1302	00:00:33	33	0.0000
nopath	2	1	1	1	327	00:21:21	1281	00:21:46	1306	00:00:25	25	0.0000
nopath	1	2	3	1	327	00:21:20	1280	00:21:50	1310	00:00:30	30	0.0000
nopath	2	1	1	1	327	00:21:26	1286	00:21:51	1311	00:00:25	25	0.0000
nopath	3	2	1	1	311	00:21:21	1281	00:22:00	1320	00:00:39	39	0.0000	00:00:41
nopath	1	2	9	1	327	00:21:27	1287	00:22:08	1328	00:00:41	41	0.0000
nopath	2	1	1	1	327	00:21:38	1298	00:22:11	1331	00:00:33	33	0.0000
nopath	1	2	5	1	327	00:21:44	1304	00:22:12	1332	00:00:28	28	0.0000
nopath	2	1	12	14	327	00:21:53	1313	00:22:20	1340	00:00:27	27	0.0000
nopath	2	1	8	1	327	00:22:00	1320	00:22:25	1345	00:00:25	25	0.0000
nopath	3	1	9	1	351	00:21:37	1297	00:22:32	1352	00:00:55	55	0.0000
nopath	3	1	3	1	351	00:21:44	1304	00:22:34	1354	00:00:50	50	0.0000
nopath	1	3	3	1	351	00:22:03	1323	00:22:41	1361	00:00:38	38	0.0000
nopath	2	1	1	1	327	00:22:22	1342	00:22:47	1367	00:00:25	25	0.0000
nopath	1	2	1	1	327	00:22:21	1341	00:22:49	1369	00:00:28	28	0.0000
nopath	2	1	1	1	327	00:22:31	1351	00:22:56	1376	00:00:25	25	0.0000
nopath	1	2	1	1	327	00:22:31	1351	00:22:59	1379	00:00:28	28	0.0000
nopath	1	2	1	1	327	00:22:32	1352	00:23:01	1381	00:00:29	29	0.0000	00:00:32
nopath	2	1	1	1	327	00:22:36	1356	00:23:01	1381	00:00:25	25	0.0000
nopath	2	1	1	1	327	00:22:35	1355	00:23:02	1382	00:00:27	27	0.0000
nopath	1	2	13	15	327	00:22:35	1355	00:23:05	1385	00:00:30	30	0.0000
nopath	1	2	1	1	327	00:22:41	1361	00:23:09	1389	00:00:28	28	0.0000
nopath	2	1	1	1	327	00:22:48	1368	00:23:14	1394	00:00:26	26	0.0000
nopath	1	2	9	1	327	00:22:47	1367	00:23:15	1395	00:00:28	28	0.0000
nopath	2	1	1	1	327	00:23:02	1382	00:23:27	1407	00:00:25	25	0.0000
nopath	3	2	1	1	311	00:22:43	1363	00:23:32	1412	00:00:49	49	0.0000
nopath	3	1	1	1	351	00:22:14	1334	00:23:32	1412	00:01:18	78	0.0000
nopath	3	2	1	1	311	00:22:54	1374	00:23:34	1414	00:00:40	40	0.0000
nopath	1	2	1	1	327	00:23:01	1381	00:23:38	1418	00:00:37	37	0.0000
nopath	2	1	12	14	327	00:23:06	1386	00:23:42	1422	00:00:36	36	0.0000
nopath	2	1	1	1	327	00:23:17	1397	00:23:43	1423	00:00:26	26	0.0000
nopath	2	3	1	1	311	00:23:13	1393	00:23:44	1424	00:00:31	31	0.0000
nopath	2	1	1	1	327	00:23:21	1401	00:23:47	1427	00:00:26	26	0.0000
nopath	1	2	12	14	327	00:23:25	1405	00:23:54	1434	00:00:29	29	0.0000
nopath	2	1	9	1	327	00:23:28	1408	00:23:55	1435	00:00:27	27	0.0000
nopath	2	1	3	1	327	00:23:29	1409	00:23:55	1435	00:00:26	26	0.0000
nopath	2	1	1	1	327	00:23:34	1414	00:24:00	1440	00:00:26	26	0.0000	00:00:28
nopath	3	2	1	1	311	00:23:03	1383	00:24:10	1450	00:01:07	67	0.0000
nopath	3	2	1	1	311	00:23:28	1408	00:24:12	1452	00:00:44	44	0.0000
nopath	3	1	3	1	351	00:23:34	1414	00:24:17	1457	00:00:43	43	0.0000
nopath	3	1	9	1	351	00:23:41	1421	00:24:21	1461	00:00:40	40	0.0000
nopath	1	2	1	1	327	00:23:39	1419	00:24:28	1468	00:00:49	49	0.0000
nopath	1	2	1	1	327	00:23:58	1438	00:24:30	1470	00:00:32	32	0.0000
nopath	2	1	1	1	327	00:23:43	1423	00:24:31	1471	00:00:48	48	0.0000
nopath	2	1	1	1	327	00:23:58	1438	00:24:31	1471	00:00:33	33	0.0000
nopath	2	1	1	1	327	00:23:53	1433	00:24:32	1472	00:00:39	39	0.0000
nopath	2	1	1	1	327	00:23:56	1436	00:24:34	1474	00:00:38	38	0.0000
nopath	1	2	5	1	327	00:24:00	1440	00:24:35	1475	00:00:35	35	0.0000
nopath	2	1	1	1	327	00:24:02	1442	00:24:35	1475	00:00:33	33	0.0000
nopath	1	3	1	1	351	00:23:31	1411	00:24:38	1478	00:01:07	67	0.0000
nopath	1	2	12	14	327	00:24:05	1445	00:24:39	1479	00:00:34	34	0.0000
nopath	1	3	1	1	351	00:23:33	1413	00:24:42	1482	00:01:09	69	0.0000
nopath	2	1	1	1	327	00:24:22	1462	00:24:48	1488	00:00:26	26	0.0000
nopath	3	2	1	1	311	00:24:09	1449	00:24:50	1490	00:00:41	41	0.0000
nopath	1	2	9	1	327	00:24:24	1464	00:24:58	1498	00:00:34	34	0.0000
nopath	1	3	1	1	351	00:24:06	1446	00:25:01	1501	00:00:55	55	0.0000	00:00:57
nopath	1	3	1	1	351	00:24:33	1473	00:25:09	1509	00:00:36	36	0.0000
nopath	2	1	13	15	327	00:24:49	1489	00:25:17	1517	00:00:28	28	0.0000
nopath	3	1	6	1	351	00:24:36	1476	00:25:22	1522	00:00:46	46	0.0000
nopath	3	2	10	1	311	00:24:51	1491	00:25:25	1525	00:00:34	34	0.0000
nopath	1	2	3	1	327	00:24:50	1490	00:25:28	1528	00:00:38	38	0.0000
nopath	2	1	9	1	327	00:25:02	1502	00:25:30	1530	00:00:28	28	0.0000
nopath	2	1	9	1	327	00:24:58	1498	00:25:31	1531	00:00:33	33	0.0000
nopath	2	1	14	16	327	00:25:03	1503	00:25:34	1534	00:00:31	31	0.0000
nopath	2	1	1	1	327	00:25:18	1518	00:25:44	1544	00:00:26	26	0.0000
nopath	2	1	3	1	327	00:25:33	1533	00:25:59	1559	00:00:26	26	0.0000
nopath	2	3	1	1	311	00:25:44	1544	00:26:13	1573	00:00:29	29	0.0000	00:00:30
nopath	1	3	1	1	351	00:25:31	1531	00:26:16	1576	00:00:45	45	0.0000
nopath	1	2	12	14	327	00:25:48	1548	00:26:17	1577	00:00:29	29	0.0000
nopath	1	2	5	1	327	00:25:50	1550	00:26:18	1578	00:00:28	28	0.0000
nopath	2	1	1	1	327	00:25:53	1553	00:26:19	1579	00:00:26	26	0.0000
nopath	2	1	12	14	327	00:25:54	1554	00:26:21	1581	00:00:27	27	0.0000
nopath	2	1	1	1	327	00:25:57	1557	00:26:23	1583	00:00:26	26	0.0000
nopath	3	1	12	14	351	00:25:53	1553	00:26:32	1592	00:00:39	39	0.0000
nopath	3	1	5	1	351	00:26:00	1560	00:26:36	1596	00:00:36	36	0.0000
nopath	1	2	1	1	327	00:26:09	1569	00:26:37	1597	00:00:28	28	0.0000
nopath	2	1	1	1	327	00:26:19	1579	00:26:45	1605	00:00:26	26	0.0000
nopath	2	1	1	1	327	00:26:32	1592	00:26:58	1618	00:00:26	26	0.0000
nopath	3	2	1	1	311	00:26:15	1575	00:27:00	1620	00:00:45	45	0.0000	00:00:45
nopath	3	2	1	1	311	00:26:24	1584	00:27:02	1622	00:00:38	38	0.0000
nopath	1	2	1	1	327	00:26:34	1594	00:27:08	1628	00:00:34	34	0.0000
nopath	1	2	1	1	327	00:26:40	1600	00:27:09	1629	00:00:29	29	0.0000
nopath	2	1	1	1	327	00:26:38	1598	00:27:11	1631	00:00:33	33	0.0000
nopath	2	1	12	14	327	00:26:37	1597	00:27:12	1632	00:00:35	35	0.0000
nopath	1	2	5	1	327	00:26:46	1606	00:27:14	1634	00:00:28	28	0.0000
nopath	2	1	14	16	327	00:26:47	1607	00:27:15	1635	00:00:28	28	0.0000
nopath	2	1	1	1	327	00:26:52	1612	00:27:18	1638	00:00:26	26	0.0000
nopath	2	1	3	1	327	00:26:54	1614	00:27:21	1641	00:00:27	27	0.0000
nopath	1	3	1	1	351	00:26:28	1588	00:27:24	1644	00:00:56	56	0.0000
nopath	3	1	1	1	351	00:26:47	1607	00:27:32	1652	00:00:45	45	0.0000
nopath	1	2	1	1	327	00:26:59	1619	00:27:38	1658	00:00:39	39	0.0000
nopath	1	2	1	1	327	00:27:08	1628	00:27:40	1660	00:00:32	32	0.0000
nopath	1	2	12	14	327	00:27:15	1635	00:27:45	1665	00:00:30	30	0.0000
nopath	1	3	1	1	351	00:27:18	1638	00:27:53	1673	00:00:35	35	0.0000
nopath	3	1	3	1	351	00:27:17	1637	00:28:02	1682	00:00:45	45	0.0000	00:00:47
nopath	3	2	13	15	311	00:27:25	1645	00:28:05	1685	00:00:40	40	0.0000
nopath	3	1	1	1	351	00:27:35	1655	00:28:11	1691	00:00:36	36	0.0000
nopath	1	2	12	14	327	00:27:45	1665	00:28:19	1699	00:00:34	34	0.0000
nopath	2	3	1	1	311	00:27:33	1653	00:28:20	1700	00:00:47	47	0.0000
nopath	2	1	1	1	327	00:27:35	1655	00:28:21	1701	00:00:46	46	0.0000
nopath	2	1	3	1	327	00:27:36	1656	00:28:22	1702	00:00:46	46	0.0000
nopath	2	1	1	1	327	00:27:43	1663	00:28:22	1702	00:00:39	39	0.0000
nopath	2	1	1	1	327	00:27:52	1672	00:28:24	1704	00:00:32	32	0.0000
nopath	2	1	14	16	327	00:27:55	1675	00:28:29	1709	00:00:34	34	0.0000
nopath	2	1	1	1	327	00:27:59	1679	00:28:31	1711	00:00:32	32	0.0000
nopath	2	1	3	1	327	00:28:08	1688	00:28:33	1713	00:00:25	25	0.0000
nopath	2	1	13	15	327	00:28:02	1682	00:28:36	1716	00:00:34	34	0.0000
nopath	3	2	5	1	311	00:27:56	1676	00:28:40	1720	00:00:44	44	0.0000
nopath	3	2	1	1	311	00:27:58	1678	00:28:42	1722	00:00:44	44	0.0000
nopath	2	3	1	1	311	00:28:17	1697	00:28:50	1730	00:00:33	33	0.0000
nopath	1	3	1	1	351	00:27:25	1645	00:28:53	1733	00:01:28	88	0.0000
nopath	2	1	3	1	327	00:28:30	1710	00:28:58	1738	00:00:28	28	0.0000
nopath	3	2	1	1	311	00:28:22	1702	00:29:00	1740	00:00:38	38	0.0000	00:00:40
nopath	3	2	1	1	311	00:28:29	1709	00:29:06	1746	00:00:37	37	0.0000
nopath	3	1	13	15	351	00:28:24	1704	00:29:07	1747	00:00:43	43	0.0000
nopath	1	2	3	1	327	00:28:30	1710	00:29:18	1758	00:00:48	48	0.0000
nopath	1	2	12	14	327	00:28:32	1712	00:29:20	1760	00:00:48	48	0.0000
nopath	2	1	1	1	327	00:28:37	1717	00:29:21	1761	00:00:44	44	0.0000
nopath	2	1	1	1	327	00:28:42	1722	00:29:21	1761	00:00:39	39	0.0000
nopath	1	2	1	1	327	00:28:51	1731	00:29:22	1762	00:00:31	31	0.0000
nopath	2	1	12	14	327	00:28:52	1732	00:29:23	1763	00:00:31	31	0.0000
nopath	1	2	10	1	327	00:28:54	1734	00:29:26	1766	00:00:32	32	0.0000
nopath	1	3	9	1	351	00:27:47	1667	00:29:26	1766	00:01:39	99	0.0000
nopath	1	3	1	1	351	00:27:53	1673	00:29:30	1770	00:01:37	97	0.0000
nopath	2	1	1	1	327	00:29:07	1747	00:29:32	1772	00:00:25	25	0.0000
nopath	1	3	9	1	351	00:28:33	1713	00:29:35	1775	00:01:02	62	0.0000
nopath	1	3	1	1	351	00:28:44	1724	00:29:37	1777	00:00:53	53	0.0000
nopath	3	2	1	1	311	00:28:55	1735	00:29:40	1780	00:00:45	45	0.0000
nopath	3	2	1	1	311	00:29:14	1754	00:29:48	1788	00:00:34	34	0.0000
nopath	1	2	1	1	327	00:29:07	1747	00:29:58	1798	00:00:51	51	0.0000
nopath	2	1	1	1	327	00:29:17	1757	00:30:01	1801	00:00:44	44	0.0000	00:00:32
nopath	2	1	1	1	327	00:29:20	1760	00:30:01	1801	00:00:41	41	0.0000
nopath	2	1	1	1	327	00:29:32	1772	00:30:03	1803	00:00:31	31	0.0000
nopath	2	1	14	16	327	00:29:37	1777	00:30:07	1807	00:00:30	30	0.0000
nopath	2	1	1	1	327	00:29:45	1785	00:30:11	1811	00:00:26	26	0.0000
nopath	1	3	1	1	351	00:30:08	1808	00:30:43	1843	00:00:35	35	0.0000
nopath	2	1	1	1	327	00:30:21	1821	00:30:47	1847	00:00:26	26	0.0000
nopath	2	1	1	1	327	00:30:25	1825	00:30:51	1851	00:00:26	26	0.0000
nopath	2	1	5	1	327	00:30:27	1827	00:30:52	1852	00:00:25	25	0.0000
nopath	2	1	15	17	327	00:30:29	1829	00:30:56	1856	00:00:27	27	0.0000
nopath	1	3	9	1	351	00:30:23	1823	00:31:00	1860	00:00:37	37	0.0000	00:00:58
nopath	1	2	15	17	327	00:30:34	1834	00:31:03	1863	00:00:29	29	0.0000
nopath	2	1	14	16	327	00:30:37	1837	00:31:03	1863	00:00:26	26	0.0000
nopath	2	1	1	1	327	00:30:49	1849	00:31:15	1875	00:00:26	26	0.0000
nopath	3	2	9	1	311	00:30:44	1844	00:31:20	1880	00:00:36	36	0.0000
nopath	1	2	1	1	327	00:30:53	1853	00:31:28	1888	00:00:35	35	0.0000
nopath	1	3	9	1	351	00:30:42	1842	00:31:31	1891	00:00:49	49	0.0000
nopath	1	2	1	1	327	00:31:04	1864	00:31:32	1892	00:00:28	28	0.0000
nopath	2	3	7	1	311	00:31:11	1871	00:31:40	1900	00:00:29	29	0.0000
nopath	1	2	1	1	327	00:31:10	1870	00:31:40	1900	00:00:30	30	0.0000
nopath	2	1	1	1	327	00:31:15	1875	00:31:40	1900	00:00:25	25	0.0000
nopath	2	1	10	1	327	00:31:14	1874	00:31:41	1901	00:00:27	27	0.0000
nopath	1	3	1	1	351	00:31:03	1863	00:31:44	1904	00:00:41	41	0.0000
nopath	1	2	1	1	327	00:31:19	1879	00:31:47	1907	00:00:28	28	0.0000
nopath	2	1	1	1	327	00:31:22	1882	00:31:49	1909	00:00:27	27	0.0000
nopath	2	1	1	1	327	00:31:24	1884	00:31:51	1911	00:00:27	27	0.0000
nopath	2	1	5	1	327	00:31:25	1885	00:31:52	1912	00:00:27	27	0.0000
nopath	1	2	5	1	327	00:31:26	1886	00:31:54	1914	00:00:28	28	0.0000
nopath	3	1	1	1	351	00:31:25	1885	00:32:02	1922	00:00:37	37	0.0000	00:00:38
nopath	1	2	1	1	327	00:31:35	1895	00:32:08	1928	00:00:33	33	0.0000
nopath	2	1	1	1	327	00:31:33	1893	00:32:11	1931	00:00:38	38	0.0000
nopath	2	1	5	1	327	00:31:39	1899	00:32:11	1931	00:00:32	32	0.0000
nopath	2	1	12	14	327	00:31:40	1900	00:32:13	1933	00:00:33	33	0.0000
nopath	2	1	1	1	327	00:31:55	1915	00:32:20	1940	00:00:25	25	0.0000
nopath	1	2	1	1	327	00:31:55	1915	00:32:24	1944	00:00:29	29	0.0000
nopath	1	3	1	1	351	00:31:50	1910	00:32:25	1945	00:00:35	35	0.0000
nopath	2	1	3	1	327	00:32:02	1922	00:32:27	1947	00:00:25	25	0.0000
nopath	3	2	1	1	311	00:31:50	1910	00:32:30	1950	00:00:40	40	0.0000
nopath	3	2	1	1	311	00:31:59	1919	00:32:34	1954	00:00:35	35	0.0000
nopath	1	2	14	16	327	00:32:10	1930	00:32:38	1958	00:00:28	28	0.0000
nopath	1	2	1	1	327	00:32:13	1933	00:32:41	1961	00:00:28	28	0.0000
nopath	2	1	6	1	327	00:32:33	1953	00:32:59	1979	00:00:26	26	0.0000
nopath	1	2	12	14	327	00:32:30	1950	00:32:59	1979	00:00:29	29	0.0000
nopath	2	1	14	16	327	00:32:35	1955	00:33:01	1981	00:00:26	26	0.0000	00:00:28
nopath	2	1	1	1	327	00:32:36	1956	00:33:02	1982	00:00:26	26	0.0000
nopath	2	1	1	1	327	00:32:41	1961	00:33:06	1986	00:00:25	25	0.0000
nopath	1	2	14	16	327	00:32:42	1962	00:33:11	1991	00:00:29	29	0.0000
nopath	1	2	12	14	327	00:32:43	1963	00:33:13	1993	00:00:30	30	0.0000
nopath	1	2	1	1	327	00:32:46	1966	00:33:15	1995	00:00:29	29	0.0000
nopath	1	2	1	1	327	00:32:54	1974	00:33:22	2002	00:00:28	28	0.0000
nopath	2	1	5	1	327	00:32:57	1977	00:33:22	2002	00:00:25	25	0.0000
nopath	1	2	3	1	327	00:32:56	1976	00:33:24	2004	00:00:28	28	0.0000
nopath	1	2	1	1	327	00:33:01	1981	00:33:29	2009	00:00:28	28	0.0000
nopath	2	1	3	1	327	00:33:05	1985	00:33:30	2010	00:00:25	25	0.0000
nopath	1	3	1	1	351	00:32:53	1973	00:33:33	2013	00:00:40	40	0.0000
nopath	1	2	1	1	327	00:33:05	1985	00:33:33	2013	00:00:28	28	0.0000
nopath	1	2	7	1	327	00:33:06	1986	00:33:36	2016	00:00:30	30	0.0000
nopath	1	2	1	1	327	00:33:10	1990	00:33:38	2018	00:00:28	28	0.0000
nopath	2	1	1	1	327	00:33:16	1996	00:33:43	2023	00:00:27	27	0.0000
nopath	1	2	1	1	327	00:33:15	1995	00:33:43	2023	00:00:28	28	0.0000
nopath	2	1	1	1	327	00:33:22	2002	00:33:48	2028	00:00:26	26	0.0000
nopath	2	1	9	1	327	00:33:26	2006	00:33:52	2032	00:00:26	26	0.0000
nopath	2	1	1	1	327	00:33:30	2010	00:33:55	2035	00:00:25	25	0.0000
nopath	1	2	1	1	327	00:33:31	2011	00:33:59	2039	00:00:28	28	0.0000
nopath	2	1	1	1	327	00:33:34	2014	00:33:59	2039	00:00:25	25	0.0000
nopath	2	1	1	1	327	00:33:37	2017	00:34:04	2044	00:00:27	27	0.0000	00:00:25
nopath	2	1	13	15	327	00:33:40	2020	00:34:08	2048	00:00:28	28	0.0000
nopath	3	1	5	1	351	00:32:48	1968	00:34:12	2052	00:01:24	84	0.0000
nopath	3	2	1	1	311	00:33:31	2011	00:34:12	2052	00:00:41	41	0.0000
nopath	1	2	9	1	327	00:33:44	2024	00:34:18	2058	00:00:34	34	0.0000
nopath	1	2	1	1	327	00:33:56	2036	00:34:23	2063	00:00:27	27	0.0000
nopath	2	1	1	1	327	00:34:01	2041	00:34:28	2068	00:00:27	27	0.0000
nopath	1	2	1	1	327	00:34:00	2040	00:34:30	2070	00:00:30	30	0.0000
nopath	1	2	5	1	327	00:34:05	2045	00:34:33	2073	00:00:28	28	0.0000
nopath	2	3	9	1	311	00:34:05	2045	00:34:34	2074	00:00:29	29	0.0000
nopath	1	3	1	1	351	00:33:54	2034	00:34:37	2077	00:00:43	43	0.0000
nopath	1	3	3	1	351	00:34:07	2047	00:34:45	2085	00:00:38	38	0.0000
nopath	1	2	1	1	327	00:34:19	2059	00:34:47	2087	00:00:28	28	0.0000
nopath	2	1	3	1	327	00:34:23	2063	00:34:49	2089	00:00:26	26	0.0000
nopath	1	2	4	1	327	00:34:22	2062	00:34:50	2090	00:00:28	28	0.0000
nopath	2	1	1	1	327	00:34:24	2064	00:34:50	2090	00:00:26	26	0.0000
nopath	1	2	12	14	327	00:34:23	2063	00:34:53	2093	00:00:30	30	0.0000
nopath	2	1	1	1	327	00:34:27	2067	00:34:53	2093	00:00:26	26	0.0000
nopath	1	2	15	17	327	00:34:26	2066	00:34:55	2095	00:00:29	29	0.0000
nopath	2	1	5	1	327	00:34:33	2073	00:34:59	2099	00:00:26	26	0.0000
nopath	1	2	1	1	327	00:34:32	2072	00:35:00	2100	00:00:28	28	0.0000	00:00:31
nopath	1	3	3	1	351	00:34:08	2048	00:35:01	2101	00:00:53	53	0.0000
nopath	1	2	12	14	327	00:34:34	2074	00:35:03	2103	00:00:29	29	0.0000
nopath	1	3	1	1	351	00:34:14	2054	00:35:04	2104	00:00:50	50	0.0000
nopath	2	1	3	1	327	00:34:54	2094	00:35:20	2120	00:00:26	26	0.0000
nopath	1	3	1	1	351	00:34:45	2085	00:35:22	2122	00:00:37	37	0.0000
nopath	1	3	1	1	351	00:34:49	2089	00:35:26	2126	00:00:37	37	0.0000
nopath	1	2	1	1	327	00:34:59	2099	00:35:27	2127	00:00:28	28	0.0000
nopath	1	2	13	15	327	00:35:19	2119	00:35:48	2148	00:00:29	29	0.0000
nopath	1	2	6	1	327	00:35:22	2122	00:35:49	2149	00:00:27	27	0.0000
nopath	2	1	1	1	327	00:35:16	2116	00:35:51	2151	00:00:35	35	0.0000
nopath	2	1	5	1	327	00:35:17	2117	00:35:51	2151	00:00:34	34	0.0000
nopath	1	2	8	1	327	00:35:26	2126	00:35:53	2153	00:00:27	27	0.0000
nopath	2	1	13	15	327	00:35:23	2123	00:35:54	2154	00:00:31	31	0.0000
nopath	2	1	1	1	327	00:35:29	2129	00:35:57	2157	00:00:28	28	0.0000
nopath	2	1	1	1	327	00:35:34	2134	00:36:00	2160	00:00:26	26	0.0000	00:00:28
nopath	2	1	1	1	327	00:35:36	2136	00:36:01	2161	00:00:25	25	0.0000
nopath	2	1	12	14	327	00:35:35	2135	00:36:02	2162	00:00:27	27	0.0000
nopath	1	2	1	1	327	00:35:37	2137	00:36:05	2165	00:00:28	28	0.0000
nopath	1	3	1	1	351	00:35:08	2108	00:36:06	2166	00:00:58	58	0.0000
nopath	2	1	5	1	327	00:35:45	2145	00:36:10	2170	00:00:25	25	0.0000
nopath	1	2	1	1	327	00:35:46	2146	00:36:14	2174	00:00:28	28	0.0000
nopath	3	2	1	1	311	00:35:46	2146	00:36:30	2190	00:00:44	44	0.0000
nopath	1	2	13	15	327	00:36:08	2168	00:36:37	2197	00:00:29	29	0.0000
nopath	2	1	3	1	327	00:36:14	2174	00:36:40	2200	00:00:26	26	0.0000
nopath	2	1	3	1	327	00:36:22	2182	00:36:47	2207	00:00:25	25	0.0000
nopath	3	1	4	1	351	00:36:12	2172	00:37:02	2222	00:00:50	50	0.0000	00:01:07
nopath	1	2	5	1	327	00:36:33	2193	00:37:08	2228	00:00:35	35	0.0000
nopath	1	2	1	1	327	00:36:40	2200	00:37:09	2229	00:00:29	29	0.0000
nopath	2	1	1	1	327	00:36:34	2194	00:37:11	2231	00:00:37	37	0.0000
nopath	2	1	1	1	327	00:36:38	2198	00:37:11	2231	00:00:33	33	0.0000
nopath	1	2	3	1	327	00:36:46	2206	00:37:13	2233	00:00:27	27	0.0000
nopath	2	1	1	1	327	00:36:47	2207	00:37:14	2234	00:00:27	27	0.0000
nopath	2	1	6	1	327	00:36:48	2208	00:37:16	2236	00:00:28	28	0.0000
nopath	2	1	1	1	327	00:36:51	2211	00:37:18	2238	00:00:27	27	0.0000
nopath	2	1	1	1	327	00:36:54	2214	00:37:20	2240	00:00:26	26	0.0000
nopath	2	1	1	1	327	00:36:57	2217	00:37:23	2243	00:00:26	26	0.0000
nopath	1	2	1	1	327	00:37:01	2221	00:37:29	2249	00:00:28	28	0.0000
nopath	1	2	1	1	327	00:37:02	2222	00:37:32	2252	00:00:30	30	0.0000
nopath	2	1	3	1	327	00:37:08	2228	00:37:33	2253	00:00:25	25	0.0000
nopath	1	2	1	1	327	00:37:14	2234	00:37:42	2262	00:00:28	28	0.0000
nopath	2	1	1	1	327	00:37:17	2237	00:37:42	2262	00:00:25	25	0.0000
nopath	1	3	12	14	351	00:37:09	2229	00:37:47	2267	00:00:38	38	0.0000
nopath	3	2	9	1	311	00:36:36	2196	00:37:50	2270	00:01:14	74	0.0000
nopath	3	1	1	1	351	00:37:10	2230	00:37:54	2274	00:00:44	44	0.0000
nopath	1	2	3	1	327	00:37:24	2244	00:37:58	2278	00:00:34	34	0.0000
nopath	1	2	3	1	327	00:37:26	2246	00:38:00	2280	00:00:34	34	0.0000	00:00:29
nopath	1	2	1	1	327	00:37:35	2255	00:38:03	2283	00:00:28	28	0.0000
nopath	1	3	1	1	351	00:37:29	2249	00:38:05	2285	00:00:36	36	0.0000
nopath	2	1	3	1	327	00:37:51	2271	00:38:16	2296	00:00:25	25	0.0000
nopath	3	1	12	14	351	00:37:29	2249	00:38:22	2302	00:00:53	53	0.0000
nopath	1	2	9	1	327	00:37:51	2271	00:38:28	2308	00:00:37	37	0.0000
nopath	1	2	1	1	327	00:37:55	2275	00:38:29	2309	00:00:34	34	0.0000
nopath	1	2	1	1	327	00:38:01	2281	00:38:31	2311	00:00:30	30	0.0000
nopath	2	1	1	1	327	00:37:57	2277	00:38:31	2311	00:00:34	34	0.0000
nopath	2	1	5	1	327	00:38:12	2292	00:38:37	2317	00:00:25	25	0.0000
nopath	2	1	1	1	327	00:38:14	2294	00:38:41	2321	00:00:27	27	0.0000
nopath	1	2	1	1	327	00:38:16	2296	00:38:44	2324	00:00:28	28	0.0000
nopath	1	2	1	1	327	00:38:26	2306	00:38:54	2334	00:00:28	28	0.0000
nopath	1	2	1	1	327	00:38:28	2308	00:38:56	2336	00:00:28	28	0.0000
nopath	1	2	5	1	327	00:38:35	2315	00:39:04	2344	00:00:29	29	0.0000	00:00:30
nopath	3	2	12	14	311	00:38:28	2308	00:39:10	2350	00:00:42	42	0.0000
nopath	1	2	1	1	327	00:38:38	2318	00:39:18	2358	00:00:40	40	0.0000
nopath	1	2	1	1	327	00:38:50	2330	00:39:20	2360	00:00:30	30	0.0000
nopath	2	1	9	1	327	00:38:44	2324	00:39:21	2361	00:00:37	37	0.0000
nopath	2	1	14	16	327	00:38:46	2326	00:39:23	2363	00:00:37	37	0.0000
nopath	2	1	1	1	327	00:38:57	2337	00:39:24	2364	00:00:27	27	0.0000
nopath	1	2	1	1	327	00:39:08	2348	00:39:36	2376	00:00:28	28	0.0000
nopath	1	2	9	1	327	00:39:10	2350	00:39:38	2378	00:00:28	28	0.0000
nopath	1	3	10	1	351	00:39:09	2349	00:39:44	2384	00:00:35	35	0.0000
nopath	2	1	2	1	327	00:39:23	2363	00:39:48	2388	00:00:25	25	0.0000
nopath	1	2	12	14	327	00:39:21	2361	00:39:50	2390	00:00:29	29	0.0000
nopath	2	1	1	1	327	00:39:30	2370	00:39:56	2396	00:00:26	26	0.0000
nopath	1	3	3	1	351	00:39:19	2359	00:39:58	2398	00:00:39	39	0.0000
nopath	2	1	1	1	327	00:39:37	2377	00:40:03	2403	00:00:26	26	0.0000	00:00:27
nopath	1	2	12	14	327	00:39:35	2375	00:40:04	2404	00:00:29	29	0.0000
nopath	2	1	3	1	327	00:39:38	2378	00:40:04	2404	00:00:26	26	0.0000
nopath	1	2	12	14	327	00:39:37	2377	00:40:06	2406	00:00:29	29	0.0000
nopath	2	1	1	1	327	00:39:46	2386	00:40:11	2411	00:00:25	25	0.0000
nopath	1	2	3	1	327	00:39:46	2386	00:40:14	2414	00:00:28	28	0.0000
nopath	2	1	15	17	327	00:39:47	2387	00:40:14	2414	00:00:27	27	0.0000
nopath	1	3	1	1	351	00:39:39	2379	00:40:18	2418	00:00:39	39	0.0000
nopath	1	2	1	1	327	00:39:54	2394	00:40:22	2422	00:00:28	28	0.0000
nopath	1	3	1	1	351	00:39:44	2384	00:40:23	2423	00:00:39	39	0.0000
nopath	3	1	1	1	351	00:39:59	2399	00:40:34	2434	00:00:35	35	0.0000
nopath	1	2	3	1	327	00:40:02	2402	00:40:38	2438	00:00:36	36	0.0000
nopath	1	2	1	1	327	00:40:07	2407	00:40:40	2440	00:00:33	33	0.0000
nopath	1	2	3	1	327	00:40:13	2413	00:40:42	2442	00:00:29	29	0.0000
nopath	2	1	14	16	327	00:40:07	2407	00:40:43	2443	00:00:36	36	0.0000
nopath	1	2	1	1	327	00:40:18	2418	00:40:47	2447	00:00:29	29	0.0000
nopath	2	1	1	1	327	00:40:25	2425	00:40:51	2451	00:00:26	26	0.0000
nopath	2	1	12	14	327	00:40:28	2428	00:40:54	2454	00:00:26	26	0.0000
nopath	2	1	1	1	327	00:40:29	2429	00:40:55	2455	00:00:26	26	0.0000
nopath	2	1	3	1	327	00:40:31	2431	00:40:57	2457	00:00:26	26	0.0000
nopath	2	1	1	1	327	00:40:33	2433	00:40:58	2458	00:00:25	25	0.0000
nopath	1	3	13	15	351	00:40:17	2417	00:41:01	2461	00:00:44	44	0.0000	00:00:41
nopath	1	2	1	1	327	00:40:36	2436	00:41:04	2464	00:00:28	28	0.0000
nopath	2	1	13	15	327	00:40:42	2442	00:41:10	2470	00:00:28	28	0.0000
nopath	2	1	1	1	327	00:40:45	2445	00:41:10	2470	00:00:25	25	0.0000
nopath	2	1	12	14	327	00:40:44	2444	00:41:12	2472	00:00:28	28	0.0000
nopath	1	2	2	1	327	00:40:44	2444	00:41:12	2472	00:00:28	28	0.0000
nopath	2	1	12	14	327	00:40:56	2456	00:41:23	2483	00:00:27	27	0.0000
nopath	2	1	1	1	327	00:40:58	2458	00:41:24	2484	00:00:26	26	0.0000
nopath	1	2	1	1	327	00:40:59	2459	00:41:27	2487	00:00:28	28	0.0000
nopath	2	1	13	15	327	00:41:01	2461	00:41:29	2489	00:00:28	28	0.0000
nopath	1	2	1	1	327	00:41:02	2462	00:41:30	2490	00:00:28	28	0.0000
nopath	1	3	1	1	351	00:40:55	2455	00:41:31	2491	00:00:36	36	0.0000
nopath	2	1	12	14	327	00:41:07	2467	00:41:34	2494	00:00:27	27	0.0000
nopath	3	2	12	14	311	00:40:54	2454	00:41:40	2500	00:00:46	46	0.0000
nopath	3	1	1	1	351	00:40:56	2456	00:41:44	2504	00:00:48	48	0.0000
nopath	1	2	1	1	327	00:41:11	2471	00:41:58	2518	00:00:47	47	0.0000
nopath	1	2	1	1	327	00:41:12	2472	00:41:59	2519	00:00:47	47	0.0000
nopath	1	2	1	1	327	00:41:15	2475	00:42:01	2521	00:00:46	46	0.0000	00:00:32
nopath	2	1	1	1	327	00:41:13	2473	00:42:01	2521	00:00:48	48	0.0000
nopath	1	2	5	1	327	00:41:18	2478	00:42:02	2522	00:00:44	44	0.0000
nopath	2	1	14	16	327	00:41:22	2482	00:42:03	2523	00:00:41	41	0.0000
nopath	1	2	9	1	327	00:41:20	2480	00:42:04	2524	00:00:44	44	0.0000
nopath	1	3	1	1	351	00:41:27	2487	00:42:05	2525	00:00:38	38	0.0000
nopath	1	2	1	1	327	00:41:23	2483	00:42:07	2527	00:00:44	44	0.0000
nopath	1	2	3	1	327	00:41:26	2486	00:42:08	2528	00:00:42	42	0.0000
nopath	1	2	3	1	327	00:41:29	2489	00:42:10	2530	00:00:41	41	0.0000
nopath	1	2	12	14	327	00:41:34	2494	00:42:12	2532	00:00:38	38	0.0000
nopath	3	1	1	1	351	00:41:25	2485	00:42:22	2542	00:00:57	57	0.0000
nopath	3	1	9	1	351	00:41:42	2502	00:42:25	2545	00:00:43	43	0.0000
nopath	1	2	3	1	327	00:41:38	2498	00:42:28	2548	00:00:50	50	0.0000
nopath	1	2	12	14	327	00:41:39	2499	00:42:30	2550	00:00:51	51	0.0000
nopath	2	1	1	1	327	00:42:00	2520	00:42:31	2551	00:00:31	31	0.0000
nopath	1	2	1	1	327	00:41:40	2500	00:42:31	2551	00:00:51	51	0.0000
nopath	2	1	1	1	327	00:41:57	2517	00:42:31	2551	00:00:34	34	0.0000
nopath	2	1	1	1	327	00:41:59	2519	00:42:32	2552	00:00:33	33	0.0000
nopath	1	2	5	1	327	00:41:44	2504	00:42:33	2553	00:00:49	49	0.0000
nopath	2	1	1	1	327	00:42:04	2524	00:42:33	2553	00:00:29	29	0.0000
nopath	2	1	2	1	327	00:42:03	2523	00:42:34	2554	00:00:31	31	0.0000
nopath	1	2	1	1	327	00:41:50	2510	00:42:35	2555	00:00:45	45	0.0000
nopath	2	1	5	1	327	00:42:06	2526	00:42:36	2556	00:00:30	30	0.0000
nopath	1	2	1	1	327	00:41:55	2515	00:42:36	2556	00:00:41	41	0.0000
nopath	2	1	1	1	327	00:42:08	2528	00:42:38	2558	00:00:30	30	0.0000
nopath	1	3	9	1	351	00:42:06	2526	00:42:41	2561	00:00:35	35	0.0000
nopath	3	2	5	1	311	00:42:00	2520	00:42:50	2570	00:00:50	50	0.0000
nopath	1	2	1	1	327	00:42:29	2549	00:42:57	2577	00:00:28	28	0.0000
nopath	2	1	12	14	327	00:42:31	2551	00:43:00	2580	00:00:29	29	0.0000	00:00:29
nopath	2	1	5	1	327	00:42:25	2545	00:43:01	2581	00:00:36	36	0.0000
nopath	1	2	1	1	327	00:42:34	2554	00:43:02	2582	00:00:28	28	0.0000
nopath	1	3	1	1	351	00:42:15	2535	00:43:04	2584	00:00:49	49	0.0000
nopath	1	2	1	1	327	00:42:37	2557	00:43:04	2584	00:00:27	27	0.0000
nopath	1	2	1	1	327	00:42:40	2560	00:43:07	2587	00:00:27	27	0.0000
nopath	2	1	10	1	327	00:42:41	2561	00:43:07	2587	00:00:26	26	0.0000
nopath	2	1	1	1	327	00:42:42	2562	00:43:08	2588	00:00:26	26	0.0000
nopath	2	1	1	1	327	00:42:51	2571	00:43:17	2597	00:00:26	26	0.0000
nopath	3	1	5	1	351	00:42:33	2553	00:43:22	2602	00:00:49	49	0.0000
nopath	3	1	10	1	351	00:42:42	2562	00:43:25	2605	00:00:43	43	0.0000
nopath	1	2	1	1	327	00:42:53	2573	00:43:28	2608	00:00:35	35	0.0000
nopath	1	2	1	1	327	00:42:55	2575	00:43:29	2609	00:00:34	34	0.0000
nopath	1	2	6	1	327	00:43:01	2581	00:43:30	2610	00:00:29	29	0.0000
nopath	2	1	1	1	327	00:42:56	2576	00:43:31	2611	00:00:35	35	0.0000
nopath	1	2	1	1	327	00:43:02	2582	00:43:32	2612	00:00:30	30	0.0000
nopath	1	2	12	14	327	00:43:08	2588	00:43:36	2616	00:00:28	28	0.0000
nopath	2	1	1	1	327	00:43:14	2594	00:43:39	2619	00:00:25	25	0.0000
nopath	1	2	1	1	327	00:43:09	2589	00:43:40	2620	00:00:31	31	0.0000
nopath	2	1	12	14	327	00:43:15	2595	00:43:42	2622	00:00:27	27	0.0000
nopath	1	2	1	1	327	00:43:15	2595	00:43:43	2623	00:00:28	28	0.0000
nopath	2	1	6	1	327	00:43:18	2598	00:43:44	2624	00:00:26	26	0.0000
nopath	1	2	14	16	327	00:43:16	2596	00:43:45	2625	00:00:29	29	0.0000
nopath	2	1	5	1	327	00:43:20	2600	00:43:45	2625	00:00:25	25	0.0000
nopath	2	1	9	1	327	00:43:28	2608	00:43:55	2635	00:00:27	27	0.0000
nopath	2	3	1	1	311	00:43:27	2607	00:43:56	2636	00:00:29	29	0.0000
nopath	1	2	1	1	327	00:43:33	2613	00:44:01	2641	00:00:28	28	0.0000	00:00:36
nopath	2	1	5	1	327	00:43:36	2616	00:44:03	2643	00:00:27	27	0.0000
nopath	3	1	6	1	351	00:42:53	2573	00:44:12	2652	00:01:19	79	0.0000
nopath	3	1	1	1	351	00:43:31	2611	00:44:15	2655	00:00:44	44	0.0000
nopath	1	2	1	1	327	00:43:48	2628	00:44:17	2657	00:00:29	29	0.0000
nopath	1	2	3	1	327	00:43:51	2631	00:44:19	2659	00:00:28	28	0.0000
nopath	2	1	1	1	327	00:43:44	2624	00:44:21	2661	00:00:37	37	0.0000
nopath	1	2	1	1	327	00:43:55	2635	00:44:22	2662	00:00:27	27	0.0000
nopath	2	3	14	16	311	00:43:45	2625	00:44:24	2664	00:00:39	39	0.0000
nopath	2	1	1	1	327	00:44:07	2647	00:44:33	2673	00:00:26	26	0.0000
nopath	2	1	1	1	327	00:44:10	2650	00:44:36	2676	00:00:26	26	0.0000
nopath	3	1	1	1	351	00:43:45	2625	00:44:42	2682	00:00:57	57	0.0000
nopath	3	1	2	1	351	00:43:51	2631	00:44:44	2684	00:00:53	53	0.0000
nopath	3	2	9	1	311	00:43:56	2636	00:44:45	2685	00:00:49	49	0.0000
nopath	1	2	1	1	327	00:44:08	2648	00:44:48	2688	00:00:40	40	0.0000
nopath	2	1	1	1	327	00:44:16	2656	00:44:51	2691	00:00:35	35	0.0000
nopath	2	1	3	1	327	00:44:14	2654	00:44:51	2691	00:00:37	37	0.0000
nopath	1	2	1	1	327	00:44:23	2663	00:44:52	2692	00:00:29	29	0.0000
nopath	2	1	9	1	327	00:44:30	2670	00:44:57	2697	00:00:27	27	0.0000
nopath	1	3	1	1	351	00:43:59	2639	00:44:59	2699	00:01:00	60	0.0000
nopath	1	3	1	1	351	00:44:20	2660	00:45:05	2705	00:00:45	45	0.0000	00:00:43
nopath	1	2	6	1	327	00:44:40	2680	00:45:08	2708	00:00:28	28	0.0000
nopath	2	1	12	14	327	00:44:41	2681	00:45:08	2708	00:00:27	27	0.0000
nopath	2	1	3	1	327	00:44:46	2686	00:45:12	2712	00:00:26	26	0.0000
nopath	1	3	12	14	351	00:44:37	2677	00:45:15	2715	00:00:38	38	0.0000
nopath	3	1	1	1	351	00:44:08	2648	00:45:22	2722	00:01:14	74	0.0000
nopath	3	2	3	1	311	00:44:53	2693	00:45:26	2726	00:00:33	33	0.0000
nopath	1	2	1	1	327	00:44:59	2699	00:45:27	2727	00:00:28	28	0.0000
nopath	1	2	1	1	327	00:45:00	2700	00:45:29	2729	00:00:29	29	0.0000
nopath	2	1	1	1	327	00:44:54	2694	00:45:31	2731	00:00:37	37	0.0000
nopath	2	1	5	1	327	00:44:59	2699	00:45:31	2731	00:00:32	32	0.0000
nopath	2	1	1	1	327	00:45:02	2702	00:45:33	2733	00:00:31	31	0.0000
nopath	2	1	1	1	327	00:45:07	2707	00:45:33	2733	00:00:26	26	0.0000
nopath	1	2	1	1	327	00:45:08	2708	00:45:36	2736	00:00:28	28	0.0000
nopath	2	3	3	1	311	00:45:08	2708	00:45:39	2739	00:00:31	31	0.0000
nopath	1	2	9	1	327	00:45:13	2713	00:45:41	2741	00:00:28	28	0.0000
nopath	2	1	1	1	327	00:45:21	2721	00:45:46	2746	00:00:25	25	0.0000
nopath	1	2	1	1	327	00:45:19	2719	00:45:47	2747	00:00:28	28	0.0000
nopath	2	1	1	1	327	00:45:23	2723	00:45:48	2748	00:00:25	25	0.0000
nopath	2	1	1	1	327	00:45:26	2726	00:45:52	2752	00:00:26	26	0.0000
nopath	2	3	5	1	311	00:45:24	2724	00:45:54	2754	00:00:30	30	0.0000
nopath	1	2	9	1	327	00:45:27	2727	00:45:55	2755	00:00:28	28	0.0000
nopath	2	1	1	1	327	00:45:31	2731	00:45:57	2757	00:00:26	26	0.0000
nopath	1	2	1	1	327	00:45:28	2728	00:45:57	2757	00:00:29	29	0.0000
nopath	1	2	1	1	327	00:45:30	2730	00:46:00	2760	00:00:30	30	0.0000	00:00:29
nopath	3	2	1	1	311	00:45:21	2721	00:46:10	2770	00:00:49	49	0.0000
nopath	3	2	1	1	311	00:45:33	2733	00:46:13	2773	00:00:40	40	0.0000
nopath	1	2	1	1	327	00:45:38	2738	00:46:18	2778	00:00:40	40	0.0000
nopath	3	1	3	1	351	00:45:37	2737	00:46:19	2779	00:00:42	42	0.0000
nopath	1	2	14	16	327	00:45:39	2739	00:46:21	2781	00:00:42	42	0.0000
nopath	2	1	1	1	327	00:45:42	2742	00:46:21	2781	00:00:39	39	0.0000
nopath	1	2	1	1	327	00:45:40	2740	00:46:22	2782	00:00:42	42	0.0000
nopath	2	1	12	14	327	00:45:43	2743	00:46:22	2782	00:00:39	39	0.0000
nopath	1	2	1	1	327	00:45:52	2752	00:46:24	2784	00:00:32	32	0.0000
nopath	2	1	6	1	327	00:45:55	2755	00:46:24	2784	00:00:29	29	0.0000
nopath	2	3	12	14	311	00:45:50	2750	00:46:25	2785	00:00:35	35	0.0000
nopath	1	2	1	1	327	00:45:56	2756	00:46:27	2787	00:00:31	31	0.0000
nopath	1	2	1	1	327	00:45:58	2758	00:46:29	2789	00:00:31	31	0.0000
nopath	2	1	12	14	327	00:46:01	2761	00:46:29	2789	00:00:28	28	0.0000
nopath	2	1	12	14	327	00:46:06	2766	00:46:33	2793	00:00:27	27	0.0000
nopath	1	2	12	14	327	00:46:05	2765	00:46:34	2794	00:00:29	29	0.0000
nopath	2	1	1	1	327	00:46:08	2768	00:46:36	2796	00:00:28	28	0.0000
nopath	1	3	1	1	351	00:45:50	2750	00:46:38	2798	00:00:48	48	0.0000
nopath	1	2	1	1	327	00:46:11	2771	00:46:39	2799	00:00:28	28	0.0000
nopath	1	3	1	1	351	00:45:51	2751	00:46:40	2800	00:00:49	49	0.0000
nopath	1	2	1	1	327	00:46:14	2774	00:46:42	2802	00:00:28	28	0.0000
nopath	1	3	9	1	351	00:46:01	2761	00:46:44	2804	00:00:43	43	0.0000
nopath	1	3	1	1	351	00:46:13	2773	00:46:48	2808	00:00:35	35	0.0000
nopath	3	2	3	1	311	00:45:40	2740	00:46:50	2810	00:01:10	70	0.0000
nopath	3	2	1	1	311	00:45:43	2743	00:46:52	2812	00:01:09	69	0.0000
nopath	3	2	1	1	311	00:46:05	2765	00:46:58	2818	00:00:53	53	0.0000
nopath	3	1	13	15	351	00:45:44	2744	00:46:59	2819	00:01:15	75	0.0000
nopath	3	1	1	1	351	00:46:06	2766	00:47:02	2822	00:00:56	56	0.0000	00:00:53
nopath	1	2	1	1	327	00:46:19	2779	00:47:08	2828	00:00:49	49	0.0000
nopath	1	2	1	1	327	00:46:32	2792	00:47:10	2830	00:00:38	38	0.0000
nopath	2	1	9	1	327	00:46:43	2803	00:47:10	2830	00:00:27	27	0.0000
nopath	1	2	12	14	327	00:46:33	2793	00:47:12	2832	00:00:39	39	0.0000
nopath	3	1	13	15	351	00:46:33	2793	00:47:13	2833	00:00:40	40	0.0000
nopath	2	1	1	1	327	00:46:47	2807	00:47:13	2833	00:00:26	26	0.0000
nopath	2	3	1	1	311	00:46:29	2789	00:47:14	2834	00:00:45	45	0.0000
nopath	2	1	13	15	327	00:46:13	2773	00:47:15	2835	00:01:02	62	0.0000
nopath	1	3	1	1	351	00:46:30	2790	00:47:17	2837	00:00:47	47	0.0000
nopath	1	2	1	1	327	00:46:48	2808	00:47:17	2837	00:00:29	29	0.0000
nopath	2	1	2	1	327	00:46:54	2814	00:47:21	2841	00:00:27	27	0.0000
nopath	1	2	9	1	327	00:46:54	2814	00:47:22	2842	00:00:28	28	0.0000
nopath	2	1	1	1	327	00:46:56	2816	00:47:23	2843	00:00:27	27	0.0000
nopath	2	1	1	1	327	00:46:57	2817	00:47:24	2844	00:00:27	27	0.0000
nopath	2	1	10	1	327	00:46:58	2818	00:47:25	2845	00:00:27	27	0.0000
nopath	2	1	3	1	327	00:46:59	2819	00:47:25	2845	00:00:26	26	0.0000
nopath	3	2	1	1	311	00:46:41	2801	00:47:30	2850	00:00:49	49	0.0000
nopath	3	2	1	1	311	00:46:42	2802	00:47:32	2852	00:00:50	50	0.0000
nopath	3	2	6	1	311	00:46:47	2807	00:47:35	2855	00:00:48	48	0.0000
nopath	3	2	1	1	311	00:46:49	2809	00:47:38	2858	00:00:49	49	0.0000
nopath	3	1	12	14	351	00:47:06	2826	00:47:44	2864	00:00:38	38	0.0000
nopath	1	2	5	1	327	00:47:02	2822	00:47:48	2868	00:00:46	46	0.0000
nopath	3	1	12	14	351	00:47:12	2832	00:47:49	2869	00:00:37	37	0.0000
nopath	1	2	1	1	327	00:47:16	2836	00:47:50	2870	00:00:34	34	0.0000
nopath	2	1	1	1	327	00:47:12	2832	00:47:51	2871	00:00:39	39	0.0000
nopath	2	1	1	1	327	00:47:05	2825	00:47:51	2871	00:00:46	46	0.0000
nopath	1	2	1	1	327	00:47:19	2839	00:47:52	2872	00:00:33	33	0.0000
nopath	2	1	4	1	327	00:47:18	2838	00:47:53	2873	00:00:35	35	0.0000
nopath	2	1	1	1	327	00:47:19	2839	00:47:53	2873	00:00:34	34	0.0000
nopath	2	1	1	1	327	00:47:28	2848	00:47:57	2877	00:00:29	29	0.0000
nopath	1	3	1	1	351	00:46:39	2799	00:47:58	2878	00:01:19	79	0.0000
nopath	1	2	1	1	327	00:47:31	2851	00:48:00	2880	00:00:29	29	0.0000	00:00:34
nopath	1	2	1	1	327	00:47:33	2853	00:48:01	2881	00:00:28	28	0.0000
nopath	2	1	1	1	327	00:47:36	2856	00:48:01	2881	00:00:25	25	0.0000
nopath	2	1	1	1	327	00:47:37	2857	00:48:03	2883	00:00:26	26	0.0000
nopath	2	1	3	1	327	00:47:40	2860	00:48:05	2885	00:00:25	25	0.0000
nopath	3	2	1	1	311	00:47:20	2840	00:48:10	2890	00:00:50	50	0.0000
nopath	3	1	1	1	351	00:47:24	2844	00:48:14	2894	00:00:50	50	0.0000
nopath	3	1	7	1	351	00:47:32	2852	00:48:17	2897	00:00:45	45	0.0000
nopath	3	2	12	14	311	00:47:45	2865	00:48:20	2900	00:00:35	35	0.0000
nopath	1	2	1	1	327	00:47:42	2862	00:48:28	2908	00:00:46	46	0.0000
nopath	1	2	2	1	327	00:47:46	2866	00:48:30	2910	00:00:44	44	0.0000
nopath	2	1	8	1	327	00:47:44	2864	00:48:31	2911	00:00:47	47	0.0000
nopath	1	2	1	1	327	00:47:53	2873	00:48:31	2911	00:00:38	38	0.0000
nopath	2	1	1	1	327	00:47:57	2877	00:48:31	2911	00:00:34	34	0.0000
nopath	2	1	6	1	327	00:47:55	2875	00:48:32	2912	00:00:37	37	0.0000
nopath	2	1	1	1	327	00:47:59	2879	00:48:32	2912	00:00:33	33	0.0000
nopath	1	2	1	1	327	00:47:55	2875	00:48:33	2913	00:00:38	38	0.0000
nopath	2	1	5	1	327	00:48:00	2880	00:48:34	2914	00:00:34	34	0.0000
nopath	2	1	1	1	327	00:48:01	2881	00:48:34	2914	00:00:33	33	0.0000
nopath	1	2	12	14	327	00:48:02	2882	00:48:35	2915	00:00:33	33	0.0000
nopath	2	1	1	1	327	00:48:05	2885	00:48:36	2916	00:00:31	31	0.0000
nopath	1	2	1	1	327	00:48:03	2883	00:48:37	2917	00:00:34	34	0.0000
nopath	1	2	3	1	327	00:48:11	2891	00:48:40	2920	00:00:29	29	0.0000
nopath	2	1	12	14	327	00:48:15	2895	00:48:41	2921	00:00:26	26	0.0000
nopath	1	2	9	1	327	00:48:15	2895	00:48:44	2924	00:00:29	29	0.0000
nopath	1	3	1	1	351	00:46:59	2819	00:48:44	2924	00:01:45	105	0.0000
nopath	2	1	9	1	327	00:48:21	2901	00:48:47	2927	00:00:26	26	0.0000
nopath	3	2	9	1	311	00:48:03	2883	00:48:50	2930	00:00:47	47	0.0000
nopath	1	2	1	1	327	00:48:24	2904	00:48:58	2938	00:00:34	34	0.0000
nopath	2	1	3	1	327	00:48:33	2913	00:48:59	2939	00:00:26	26	0.0000
nopath	2	1	9	1	327	00:48:35	2915	00:49:00	2940	00:00:25	25	0.0000	00:00:30
nopath	2	1	1	1	327	00:48:40	2920	00:49:06	2946	00:00:26	26	0.0000
nopath	2	1	1	1	327	00:48:42	2922	00:49:08	2948	00:00:26	26	0.0000
nopath	2	1	3	1	327	00:48:45	2925	00:49:10	2950	00:00:25	25	0.0000
nopath	1	2	5	1	327	00:48:43	2923	00:49:13	2953	00:00:30	30	0.0000
nopath	1	3	1	1	351	00:47:20	2840	00:49:14	2954	00:01:54	114	0.0000
nopath	1	2	1	1	327	00:48:46	2926	00:49:14	2954	00:00:28	28	0.0000
nopath	1	3	1	1	351	00:48:00	2880	00:49:18	2958	00:01:18	78	0.0000
nopath	1	2	12	14	327	00:48:50	2930	00:49:19	2959	00:00:29	29	0.0000
nopath	1	3	12	14	351	00:48:23	2903	00:49:21	2961	00:00:58	58	0.0000
nopath	1	3	12	14	351	00:48:38	2918	00:49:24	2964	00:00:46	46	0.0000
nopath	1	2	1	1	327	00:48:57	2937	00:49:25	2965	00:00:28	28	0.0000
nopath	1	3	3	1	351	00:48:41	2921	00:49:28	2968	00:00:47	47	0.0000
nopath	1	2	2	1	327	00:49:02	2942	00:49:30	2970	00:00:28	28	0.0000
nopath	1	3	9	1	351	00:48:45	2925	00:49:30	2970	00:00:45	45	0.0000
nopath	1	3	1	1	351	00:48:48	2928	00:49:33	2973	00:00:45	45	0.0000
nopath	1	3	1	1	351	00:48:52	2932	00:49:35	2975	00:00:43	43	0.0000
nopath	1	3	1	1	351	00:49:00	2940	00:49:38	2978	00:00:38	38	0.0000
nopath	3	1	6	1	351	00:48:28	2908	00:49:42	2982	00:01:14	74	0.0000
nopath	3	1	2	1	351	00:48:32	2912	00:49:45	2985	00:01:13	73	0.0000
nopath	3	2	2	1	311	00:48:54	2934	00:49:47	2987	00:00:53	53	0.0000
nopath	3	1	1	1	351	00:48:41	2921	00:49:48	2988	00:01:07	67	0.0000
nopath	3	2	1	1	311	00:49:03	2943	00:49:51	2991	00:00:48	48	0.0000
nopath	3	2	1	1	311	00:49:17	2957	00:49:53	2993	00:00:36	36	0.0000
nopath	1	2	1	1	327	00:49:09	2949	00:49:58	2998	00:00:49	49	0.0000
nopath	3	1	12	14	351	00:49:19	2959	00:49:58	2998	00:00:39	39	0.0000
nopath	2	3	9	1	311	00:48:53	2933	00:50:00	3000	00:01:07	67	0.0000	00:00:37
nopath	2	1	1	1	327	00:49:09	2949	00:50:01	3001	00:00:52	52	0.0000
nopath	2	1	12	14	327	00:49:17	2957	00:50:03	3003	00:00:46	46	0.0000
nopath	2	3	1	1	311	00:49:00	2940	00:50:04	3004	00:01:04	64	0.0000
nopath	2	1	1	1	327	00:49:23	2963	00:50:05	3005	00:00:42	42	0.0000
nopath	1	2	9	1	327	00:49:37	2977	00:50:05	3005	00:00:28	28	0.0000
nopath	2	1	13	15	327	00:49:25	2965	00:50:06	3006	00:00:41	41	0.0000
nopath	2	1	1	1	327	00:49:29	2969	00:50:06	3006	00:00:37	37	0.0000
nopath	2	1	6	1	327	00:49:32	2972	00:50:08	3008	00:00:36	36	0.0000
nopath	2	1	1	1	327	00:49:31	2971	00:50:08	3008	00:00:37	37	0.0000
nopath	2	1	15	17	327	00:49:38	2978	00:50:10	3010	00:00:32	32	0.0000
nopath	2	1	1	1	327	00:49:39	2979	00:50:10	3010	00:00:31	31	0.0000
nopath	2	1	3	1	327	00:49:41	2981	00:50:12	3012	00:00:31	31	0.0000
nopath	2	1	1	1	327	00:49:40	2980	00:50:13	3013	00:00:33	33	0.0000
nopath	2	1	1	1	327	00:49:44	2984	00:50:15	3015	00:00:31	31	0.0000
nopath	2	1	1	1	327	00:49:47	2987	00:50:15	3015	00:00:28	28	0.0000
nopath	2	1	12	14	327	00:49:49	2989	00:50:17	3017	00:00:28	28	0.0000
nopath	3	1	1	1	351	00:49:31	2971	00:50:22	3022	00:00:51	51	0.0000
nopath	3	1	10	1	351	00:49:36	2976	00:50:24	3024	00:00:48	48	0.0000
nopath	1	2	1	1	327	00:49:52	2992	00:50:28	3028	00:00:36	36	0.0000
nopath	1	2	1	1	327	00:49:54	2994	00:50:29	3029	00:00:35	35	0.0000
nopath	1	2	1	1	327	00:49:58	2998	00:50:30	3030	00:00:32	32	0.0000
nopath	2	1	2	1	327	00:49:51	2991	00:50:31	3031	00:00:40	40	0.0000
nopath	2	1	1	1	327	00:49:56	2996	00:50:31	3031	00:00:35	35	0.0000
nopath	1	2	1	1	327	00:50:03	3003	00:50:32	3032	00:00:29	29	0.0000
nopath	2	1	1	1	327	00:50:03	3003	00:50:33	3033	00:00:30	30	0.0000
nopath	2	1	1	1	327	00:50:07	3007	00:50:35	3035	00:00:28	28	0.0000
nopath	2	1	1	1	327	00:50:08	3008	00:50:37	3037	00:00:29	29	0.0000
nopath	2	1	12	14	327	00:50:12	3012	00:50:39	3039	00:00:27	27	0.0000
nopath	2	1	1	1	327	00:50:14	3014	00:50:42	3042	00:00:28	28	0.0000
nopath	2	1	1	1	327	00:50:18	3018	00:50:43	3043	00:00:25	25	0.0000
nopath	1	2	2	1	327	00:50:18	3018	00:50:46	3046	00:00:28	28	0.0000
nopath	2	1	1	1	327	00:50:22	3022	00:50:48	3048	00:00:26	26	0.0000
nopath	1	3	9	1	351	00:49:26	2966	00:50:50	3050	00:01:24	84	0.0000
nopath	1	2	1	1	327	00:50:23	3023	00:50:51	3051	00:00:28	28	0.0000
nopath	2	1	1	1	327	00:50:29	3029	00:50:55	3055	00:00:26	26	0.0000
nopath	2	1	1	1	327	00:50:31	3031	00:50:56	3056	00:00:25	25	0.0000
nopath	1	2	1	1	327	00:50:29	3029	00:50:57	3057	00:00:28	28	0.0000
nopath	1	3	1	1	351	00:50:00	3000	00:50:59	3059	00:00:59	59	0.0000
nopath	1	3	5	1	351	00:50:08	3008	00:51:02	3062	00:00:54	54	0.0000	00:00:57
nopath	1	2	1	1	327	00:50:35	3035	00:51:04	3064	00:00:29	29	0.0000
nopath	2	1	1	1	327	00:50:41	3041	00:51:07	3067	00:00:26	26	0.0000
nopath	3	2	1	1	311	00:50:00	3000	00:51:10	3070	00:01:10	70	0.0000
nopath	3	2	1	1	311	00:50:01	3001	00:51:12	3072	00:01:11	71	0.0000
nopath	3	2	1	1	311	00:50:24	3024	00:51:15	3075	00:00:51	51	0.0000
nopath	3	1	1	1	351	00:50:25	3025	00:51:18	3078	00:00:53	53	0.0000
nopath	3	1	1	1	351	00:50:28	3028	00:51:21	3081	00:00:53	53	0.0000
nopath	3	1	3	1	351	00:50:30	3030	00:51:24	3084	00:00:54	54	0.0000
nopath	3	1	1	1	351	00:50:42	3042	00:51:27	3087	00:00:45	45	0.0000
nopath	1	2	1	1	327	00:50:36	3036	00:51:28	3088	00:00:52	52	0.0000
nopath	1	2	12	14	327	00:50:41	3041	00:51:30	3090	00:00:49	49	0.0000
nopath	2	3	1	1	311	00:50:46	3046	00:51:30	3090	00:00:44	44	0.0000
nopath	1	2	1	1	327	00:50:43	3043	00:51:31	3091	00:00:48	48	0.0000
nopath	2	1	2	1	327	00:50:51	3051	00:51:31	3091	00:00:40	40	0.0000
nopath	2	1	1	1	327	00:50:55	3055	00:51:32	3092	00:00:37	37	0.0000
nopath	1	2	1	1	327	00:50:45	3045	00:51:33	3093	00:00:48	48	0.0000
nopath	2	1	5	1	327	00:51:02	3062	00:51:33	3093	00:00:31	31	0.0000
nopath	1	2	1	1	327	00:50:46	3046	00:51:35	3095	00:00:49	49	0.0000
nopath	2	1	1	1	327	00:51:04	3064	00:51:35	3095	00:00:31	31	0.0000
nopath	1	2	3	1	327	00:51:02	3062	00:51:37	3097	00:00:35	35	0.0000
nopath	2	1	1	1	327	00:51:06	3066	00:51:37	3097	00:00:31	31	0.0000
nopath	2	1	1	1	327	00:51:07	3067	00:51:37	3097	00:00:30	30	0.0000
nopath	1	2	1	1	327	00:51:03	3063	00:51:38	3098	00:00:35	35	0.0000
nopath	2	1	1	1	327	00:51:08	3068	00:51:39	3099	00:00:31	31	0.0000
nopath	2	1	1	1	327	00:51:11	3071	00:51:39	3099	00:00:28	28	0.0000
nopath	2	1	4	1	327	00:51:10	3070	00:51:40	3100	00:00:30	30	0.0000
nopath	1	2	1	1	327	00:51:04	3064	00:51:40	3100	00:00:36	36	0.0000
nopath	1	2	1	1	327	00:51:05	3065	00:51:42	3102	00:00:37	37	0.0000
nopath	2	1	1	1	327	00:51:12	3072	00:51:42	3102	00:00:30	30	0.0000
nopath	1	2	2	1	327	00:51:06	3066	00:51:43	3103	00:00:37	37	0.0000
nopath	2	1	10	1	327	00:51:18	3078	00:51:44	3104	00:00:26	26	0.0000
nopath	1	2	1	1	327	00:51:16	3076	00:51:46	3106	00:00:30	30	0.0000
nopath	2	1	1	1	327	00:51:21	3081	00:51:46	3106	00:00:25	25	0.0000
nopath	1	2	1	1	327	00:51:21	3081	00:51:49	3109	00:00:28	28	0.0000
nopath	2	1	1	1	327	00:51:25	3085	00:51:50	3110	00:00:25	25	0.0000
nopath	1	2	1	1	327	00:51:22	3082	00:51:52	3112	00:00:30	30	0.0000
nopath	1	2	12	14	327	00:51:24	3084	00:51:53	3113	00:00:29	29	0.0000
nopath	2	1	1	1	327	00:51:27	3087	00:51:53	3113	00:00:26	26	0.0000
nopath	2	3	15	17	311	00:51:23	3083	00:51:55	3115	00:00:32	32	0.0000
nopath	1	2	10	1	327	00:51:29	3089	00:51:57	3117	00:00:28	28	0.0000
nopath	2	1	1	1	327	00:51:32	3092	00:51:58	3118	00:00:26	26	0.0000
nopath	2	1	1	1	327	00:51:33	3093	00:51:59	3119	00:00:26	26	0.0000
nopath	2	1	1	1	327	00:51:34	3094	00:52:01	3121	00:00:27	27	0.0000	00:00:31
nopath	1	2	1	1	327	00:51:34	3094	00:52:02	3122	00:00:28	28	0.0000
nopath	2	1	9	1	327	00:51:37	3097	00:52:03	3123	00:00:26	26	0.0000
nopath	1	2	9	1	327	00:51:37	3097	00:52:05	3125	00:00:28	28	0.0000
nopath	2	1	9	1	327	00:51:40	3100	00:52:05	3125	00:00:25	25	0.0000
nopath	2	1	10	1	327	00:51:42	3102	00:52:09	3129	00:00:27	27	0.0000
nopath	2	1	6	1	327	00:51:45	3105	00:52:11	3131	00:00:26	26	0.0000
nopath	1	2	15	17	327	00:51:43	3103	00:52:12	3132	00:00:29	29	0.0000
nopath	2	1	9	1	327	00:51:46	3106	00:52:12	3132	00:00:26	26	0.0000
nopath	2	1	1	1	327	00:51:48	3108	00:52:14	3134	00:00:26	26	0.0000
nopath	2	1	14	16	327	00:51:51	3111	00:52:18	3138	00:00:27	27	0.0000
nopath	1	2	5	1	327	00:51:51	3111	00:52:19	3139	00:00:28	28	0.0000
nopath	2	1	15	17	327	00:51:52	3112	00:52:20	3140	00:00:28	28	0.0000
nopath	1	2	1	1	327	00:51:52	3112	00:52:22	3142	00:00:30	30	0.0000
nopath	2	1	1	1	327	00:51:57	3117	00:52:23	3143	00:00:26	26	0.0000
nopath	1	2	3	1	327	00:51:57	3117	00:52:25	3145	00:00:28	28	0.0000
nopath	2	3	1	1	311	00:51:55	3115	00:52:25	3145	00:00:30	30	0.0000
nopath	2	1	1	1	327	00:51:56	3116	00:52:26	3146	00:00:30	30	0.0000
nopath	2	1	1	1	327	00:51:58	3118	00:52:28	3148	00:00:30	30	0.0000
nopath	1	3	1	1	351	00:50:19	3019	00:52:30	3150	00:02:11	131	0.0000
nopath	1	2	1	1	327	00:52:06	3126	00:52:34	3154	00:00:28	28	0.0000
nopath	2	1	9	1	327	00:52:10	3130	00:52:36	3156	00:00:26	26	0.0000
nopath	3	2	1	1	311	00:50:55	3055	00:52:40	3160	00:01:45	105	0.0000
nopath	3	1	1	1	351	00:50:56	3056	00:52:44	3164	00:01:48	108	0.0000
nopath	3	2	3	1	311	00:51:01	3061	00:52:45	3165	00:01:44	104	0.0000
nopath	3	2	1	1	311	00:51:15	3075	00:52:47	3167	00:01:32	92	0.0000
nopath	3	2	1	1	311	00:51:20	3080	00:52:49	3169	00:01:29	89	0.0000
nopath	3	2	1	1	311	00:51:25	3085	00:52:51	3171	00:01:26	86	0.0000
nopath	3	2	1	1	311	00:51:32	3092	00:52:55	3175	00:01:23	83	0.0000
nopath	3	1	1	1	351	00:51:27	3087	00:52:56	3176	00:01:29	89	0.0000
nopath	1	2	1	1	327	00:52:11	3131	00:52:58	3178	00:00:47	47	0.0000
nopath	1	2	9	1	327	00:52:12	3132	00:52:59	3179	00:00:47	47	0.0000
nopath	2	1	1	1	327	00:52:23	3143	00:53:01	3181	00:00:38	38	0.0000	00:00:27
nopath	1	2	12	14	327	00:52:13	3133	00:53:01	3181	00:00:48	48	0.0000
nopath	1	2	3	1	327	00:52:16	3136	00:53:03	3183	00:00:47	47	0.0000
nopath	2	1	1	1	327	00:52:28	3148	00:53:03	3183	00:00:35	35	0.0000
nopath	2	1	14	16	327	00:52:27	3147	00:53:03	3183	00:00:36	36	0.0000
nopath	1	2	10	1	327	00:52:18	3138	00:53:04	3184	00:00:46	46	0.0000
nopath	2	1	1	1	327	00:52:30	3150	00:53:05	3185	00:00:35	35	0.0000
nopath	1	2	1	1	327	00:52:20	3140	00:53:06	3186	00:00:46	46	0.0000
nopath	2	3	1	1	311	00:52:31	3151	00:53:06	3186	00:00:35	35	0.0000
nopath	2	1	1	1	327	00:52:33	3153	00:53:07	3187	00:00:34	34	0.0000
nopath	2	1	5	1	327	00:52:36	3156	00:53:07	3187	00:00:31	31	0.0000
nopath	1	2	1	1	327	00:52:25	3145	00:53:08	3188	00:00:43	43	0.0000
nopath	2	1	1	1	327	00:52:37	3157	00:53:08	3188	00:00:31	31	0.0000
nopath	2	1	1	1	327	00:52:34	3154	00:53:08	3188	00:00:34	34	0.0000
nopath	1	2	1	1	327	00:52:28	3148	00:53:10	3190	00:00:42	42	0.0000
nopath	2	1	7	1	327	00:52:42	3162	00:53:11	3191	00:00:29	29	0.0000
nopath	2	1	1	1	327	00:52:43	3163	00:53:11	3191	00:00:28	28	0.0000
nopath	1	2	7	1	327	00:52:34	3154	00:53:12	3192	00:00:38	38	0.0000
nopath	1	2	1	1	327	00:52:35	3155	00:53:14	3194	00:00:39	39	0.0000
nopath	2	1	1	1	327	00:52:48	3168	00:53:14	3194	00:00:26	26	0.0000
nopath	1	2	1	1	327	00:52:39	3159	00:53:15	3195	00:00:36	36	0.0000
nopath	1	3	1	1	351	00:50:25	3025	00:53:16	3196	00:02:51	171	0.0000
nopath	1	2	1	1	327	00:52:42	3162	00:53:18	3198	00:00:36	36	0.0000
nopath	1	2	1	1	327	00:52:50	3170	00:53:20	3200	00:00:30	30	0.0000
nopath	1	3	6	1	351	00:50:30	3030	00:53:20	3200	00:02:50	170	0.0000
nopath	1	3	1	1	351	00:51:19	3079	00:53:21	3201	00:02:02	122	0.0000
nopath	1	2	2	1	327	00:52:55	3175	00:53:24	3204	00:00:29	29	0.0000
nopath	1	3	1	1	351	00:51:45	3105	00:53:24	3204	00:01:39	99	0.0000
nopath	1	3	1	1	351	00:52:03	3123	00:53:26	3206	00:01:23	83	0.0000
nopath	3	1	9	1	351	00:51:53	3113	00:53:32	3212	00:01:39	99	0.0000
nopath	3	2	1	1	311	00:52:19	3139	00:53:34	3214	00:01:15	75	0.0000
nopath	3	1	1	1	351	00:52:08	3128	00:53:34	3214	00:01:26	86	0.0000
nopath	3	1	1	1	351	00:52:28	3148	00:53:39	3219	00:01:11	71	0.0000
nopath	3	1	1	1	351	00:52:32	3152	00:53:41	3221	00:01:09	69	0.0000
nopath	3	2	3	1	311	00:52:33	3153	00:53:43	3223	00:01:10	70	0.0000
nopath	3	1	12	14	351	00:52:40	3160	00:53:48	3228	00:01:08	68	0.0000
nopath	3	1	9	1	351	00:52:45	3165	00:53:50	3230	00:01:05	65	0.0000
nopath	3	2	13	15	311	00:52:59	3179	00:53:53	3233	00:00:54	54	0.0000
nopath	3	2	1	1	311	00:53:06	3186	00:53:54	3234	00:00:48	48	0.0000
nopath	1	2	1	1	327	00:53:00	3180	00:53:58	3238	00:00:58	58	0.0000
nopath	1	2	14	16	327	00:53:03	3183	00:54:01	3241	00:00:58	58	0.0000	00:00:36
nopath	2	1	1	1	327	00:52:55	3175	00:54:01	3241	00:01:06	66	0.0000
nopath	1	2	1	1	327	00:53:04	3184	00:54:02	3242	00:00:58	58	0.0000
nopath	2	1	1	1	327	00:53:04	3184	00:54:03	3243	00:00:59	59	0.0000
nopath	1	2	5	1	327	00:53:11	3191	00:54:03	3243	00:00:52	52	0.0000
nopath	2	1	13	15	327	00:53:05	3185	00:54:04	3244	00:00:59	59	0.0000
nopath	2	1	1	1	327	00:53:16	3196	00:54:04	3244	00:00:48	48	0.0000
nopath	2	1	1	1	327	00:53:06	3186	00:54:06	3246	00:01:00	60	0.0000
nopath	1	2	14	16	327	00:53:12	3192	00:54:06	3246	00:00:54	54	0.0000
nopath	2	1	1	1	327	00:53:24	3204	00:54:06	3246	00:00:42	42	0.0000
nopath	2	1	1	1	327	00:53:25	3205	00:54:07	3247	00:00:42	42	0.0000
nopath	2	1	12	14	327	00:53:26	3206	00:54:08	3248	00:00:42	42	0.0000
nopath	1	2	3	1	327	00:53:13	3193	00:54:08	3248	00:00:55	55	0.0000
nopath	2	1	1	1	327	00:53:29	3209	00:54:09	3249	00:00:40	40	0.0000
nopath	1	2	9	1	327	00:53:19	3199	00:54:10	3250	00:00:51	51	0.0000
nopath	2	1	1	1	327	00:53:34	3214	00:54:10	3250	00:00:36	36	0.0000
nopath	2	1	3	1	327	00:53:33	3213	00:54:10	3250	00:00:37	37	0.0000
nopath	2	1	1	1	327	00:53:35	3215	00:54:11	3251	00:00:36	36	0.0000
nopath	1	2	1	1	327	00:53:26	3206	00:54:12	3252	00:00:46	46	0.0000
nopath	2	1	3	1	327	00:53:37	3217	00:54:12	3252	00:00:35	35	0.0000
nopath	2	1	1	1	327	00:53:38	3218	00:54:13	3253	00:00:35	35	0.0000
nopath	1	2	1	1	327	00:53:35	3215	00:54:14	3254	00:00:39	39	0.0000
nopath	2	1	1	1	327	00:53:44	3224	00:54:14	3254	00:00:30	30	0.0000
nopath	2	1	9	1	327	00:53:43	3223	00:54:15	3255	00:00:32	32	0.0000
nopath	1	2	1	1	327	00:53:46	3226	00:54:16	3256	00:00:30	30	0.0000
nopath	2	1	3	1	327	00:53:47	3227	00:54:16	3256	00:00:29	29	0.0000
nopath	1	2	1	1	327	00:53:47	3227	00:54:18	3258	00:00:31	31	0.0000
nopath	1	2	13	15	327	00:53:48	3228	00:54:20	3260	00:00:32	32	0.0000
nopath	2	1	14	16	327	00:53:53	3233	00:54:20	3260	00:00:27	27	0.0000
nopath	1	3	3	1	351	00:52:07	3127	00:54:23	3263	00:02:16	136	0.0000
nopath	1	2	1	1	327	00:53:55	3235	00:54:23	3263	00:00:28	28	0.0000
nopath	2	1	5	1	327	00:53:59	3239	00:54:26	3266	00:00:27	27	0.0000
nopath	2	1	1	1	327	00:54:00	3240	00:54:26	3266	00:00:26	26	0.0000
nopath	2	1	1	1	327	00:54:02	3242	00:54:27	3267	00:00:25	25	0.0000
nopath	2	1	10	1	327	00:54:01	3241	00:54:27	3267	00:00:26	26	0.0000
nopath	1	3	3	1	351	00:52:10	3130	00:54:31	3271	00:02:21	141	0.0000
nopath	1	2	10	1	327	00:54:04	3244	00:54:32	3272	00:00:28	28	0.0000
nopath	2	1	1	1	327	00:54:09	3249	00:54:35	3275	00:00:26	26	0.0000
nopath	1	3	5	1	351	00:52:19	3139	00:54:39	3279	00:02:20	140	0.0000
nopath	1	3	12	14	351	00:52:53	3173	00:54:41	3281	00:01:48	108	0.0000
nopath	1	2	5	1	327	00:54:14	3254	00:54:42	3282	00:00:28	28	0.0000
nopath	1	3	1	1	351	00:52:58	3178	00:54:45	3285	00:01:47	107	0.0000
nopath	3	1	1	1	351	00:53:10	3190	00:54:52	3292	00:01:42	102	0.0000
nopath	3	2	13	15	311	00:53:20	3200	00:54:54	3294	00:01:34	94	0.0000
nopath	3	2	1	1	311	00:53:47	3227	00:54:56	3296	00:01:09	69	0.0000
nopath	3	1	1	1	351	00:54:01	3241	00:55:00	3300	00:00:59	59	0.0000	00:01:03
nopath	3	2	2	1	311	00:54:04	3244	00:55:01	3301	00:00:57	57	0.0000
nopath	3	1	1	1	351	00:54:05	3245	00:55:04	3304	00:00:59	59	0.0000
nopath	3	2	3	1	311	00:54:12	3252	00:55:05	3305	00:00:53	53	0.0000
nopath	3	2	1	1	311	00:54:20	3260	00:55:10	3310	00:00:50	50	0.0000
nopath	3	1	1	1	351	00:54:19	3259	00:55:10	3310	00:00:51	51	0.0000
nopath	3	2	5	1	311	00:54:26	3266	00:55:14	3314	00:00:48	48	0.0000
nopath	1	2	5	1	327	00:54:16	3256	00:55:18	3318	00:01:02	62	0.0000
nopath	3	1	3	1	351	00:54:35	3275	00:55:18	3318	00:00:43	43	0.0000
nopath	1	2	1	1	327	00:54:22	3262	00:55:19	3319	00:00:57	57	0.0000
nopath	1	2	1	1	327	00:54:28	3268	00:55:21	3321	00:00:53	53	0.0000
nopath	2	1	1	1	327	00:54:16	3256	00:55:21	3321	00:01:05	65	0.0000
nopath	2	1	1	1	327	00:54:13	3253	00:55:21	3321	00:01:08	68	0.0000
nopath	1	2	3	1	327	00:54:29	3269	00:55:23	3323	00:00:54	54	0.0000
nopath	2	1	1	1	327	00:54:20	3260	00:55:23	3323	00:01:03	63	0.0000
nopath	2	1	1	1	327	00:54:17	3257	00:55:23	3323	00:01:06	66	0.0000
nopath	2	1	1	1	327	00:54:26	3266	00:55:24	3324	00:00:58	58	0.0000
nopath	1	2	1	1	327	00:54:31	3271	00:55:25	3325	00:00:54	54	0.0000
nopath	2	1	9	1	327	00:54:44	3284	00:55:25	3325	00:00:41	41	0.0000
nopath	2	1	1	1	327	00:54:48	3288	00:55:26	3326	00:00:38	38	0.0000
nopath	2	1	12	14	327	00:54:32	3272	00:55:26	3326	00:00:54	54	0.0000
nopath	1	2	3	1	327	00:54:32	3272	00:55:27	3327	00:00:55	55	0.0000
nopath	2	1	1	1	327	00:54:53	3293	00:55:29	3329	00:00:36	36	0.0000
nopath	1	2	1	1	327	00:54:36	3276	00:55:29	3329	00:00:53	53	0.0000
nopath	2	1	13	15	327	00:54:49	3289	00:55:29	3329	00:00:40	40	0.0000
nopath	2	1	13	15	327	00:54:56	3296	00:55:31	3331	00:00:35	35	0.0000
nopath	1	2	12	14	327	00:54:37	3277	00:55:32	3332	00:00:55	55	0.0000
nopath	2	1	5	1	327	00:54:55	3295	00:55:32	3332	00:00:37	37	0.0000
nopath	1	2	1	1	327	00:54:40	3280	00:55:33	3333	00:00:53	53	0.0000
nopath	2	1	2	1	327	00:55:01	3301	00:55:33	3333	00:00:32	32	0.0000
nopath	2	1	15	17	327	00:55:07	3307	00:55:35	3335	00:00:28	28	0.0000
nopath	1	2	3	1	327	00:54:41	3281	00:55:35	3335	00:00:54	54	0.0000
nopath	2	1	1	1	327	00:55:05	3305	00:55:35	3335	00:00:30	30	0.0000
nopath	1	2	1	1	327	00:54:54	3294	00:55:37	3337	00:00:43	43	0.0000
nopath	2	1	12	14	327	00:55:10	3310	00:55:37	3337	00:00:27	27	0.0000
nopath	2	1	12	14	327	00:55:09	3309	00:55:37	3337	00:00:28	28	0.0000
nopath	1	2	10	1	327	00:54:55	3295	00:55:39	3339	00:00:44	44	0.0000
nopath	1	3	3	1	351	00:53:27	3207	00:55:41	3341	00:02:14	134	0.0000
nopath	1	2	1	1	327	00:54:56	3296	00:55:41	3341	00:00:45	45	0.0000
nopath	1	2	5	1	327	00:54:57	3297	00:55:43	3343	00:00:46	46	0.0000
nopath	1	2	14	16	327	00:54:58	3298	00:55:45	3345	00:00:47	47	0.0000
nopath	2	1	1	1	327	00:55:19	3319	00:55:45	3345	00:00:26	26	0.0000
nopath	2	1	1	1	327	00:55:20	3320	00:55:46	3346	00:00:26	26	0.0000
nopath	1	2	15	17	327	00:55:01	3301	00:55:48	3348	00:00:47	47	0.0000
nopath	1	3	1	1	351	00:53:37	3217	00:55:48	3348	00:02:11	131	0.0000
nopath	1	2	9	1	327	00:55:04	3304	00:55:50	3350	00:00:46	46	0.0000
nopath	2	1	1	1	327	00:55:25	3325	00:55:51	3351	00:00:26	26	0.0000
nopath	1	2	1	1	327	00:55:09	3309	00:55:52	3352	00:00:43	43	0.0000
nopath	2	1	13	15	327	00:55:26	3326	00:55:54	3354	00:00:28	28	0.0000
nopath	2	1	2	1	327	00:55:30	3330	00:55:56	3356	00:00:26	26	0.0000
nopath	2	1	1	1	327	00:55:31	3331	00:55:56	3356	00:00:25	25	0.0000
nopath	3	1	1	1	351	00:55:02	3302	00:56:02	3362	00:01:00	60	0.0000	00:00:53
nopath	3	1	2	1	351	00:55:05	3305	00:56:04	3364	00:00:59	59	0.0000
nopath	3	2	1	1	311	00:55:16	3316	00:56:07	3367	00:00:51	51	0.0000
nopath	3	1	1	1	351	00:55:14	3314	00:56:07	3367	00:00:53	53	0.0000
nopath	1	2	1	1	327	00:55:10	3310	00:56:18	3378	00:01:08	68	0.0000
nopath	1	2	1	1	327	00:55:11	3311	00:56:20	3380	00:01:09	69	0.0000
nopath	2	1	1	1	327	00:55:38	3338	00:56:21	3381	00:00:43	43	0.0000
nopath	2	1	12	14	327	00:55:33	3333	00:56:22	3382	00:00:49	49	0.0000
nopath	2	1	12	14	327	00:55:44	3344	00:56:22	3382	00:00:38	38	0.0000
nopath	1	2	14	16	327	00:55:12	3312	00:56:23	3383	00:01:11	71	0.0000
nopath	2	1	12	14	327	00:55:40	3340	00:56:23	3383	00:00:43	43	0.0000
nopath	1	2	1	1	327	00:55:15	3315	00:56:24	3384	00:01:09	69	0.0000
nopath	2	1	12	14	327	00:55:47	3347	00:56:25	3385	00:00:38	38	0.0000
nopath	1	2	5	1	327	00:55:16	3316	00:56:26	3386	00:01:10	70	0.0000
nopath	1	2	9	1	327	00:55:20	3320	00:56:28	3388	00:01:08	68	0.0000
nopath	2	1	1	1	327	00:55:54	3354	00:56:28	3388	00:00:34	34	0.0000
nopath	2	1	5	1	327	00:56:00	3360	00:56:30	3390	00:00:30	30	0.0000
nopath	1	2	12	14	327	00:55:21	3321	00:56:30	3390	00:01:09	69	0.0000
nopath	2	1	1	1	327	00:56:03	3363	00:56:31	3391	00:00:28	28	0.0000
nopath	1	2	9	1	327	00:55:28	3328	00:56:32	3392	00:01:04	64	0.0000
nopath	2	1	1	1	327	00:56:06	3366	00:56:32	3392	00:00:26	26	0.0000
nopath	2	1	12	14	327	00:56:05	3365	00:56:33	3393	00:00:28	28	0.0000
nopath	1	2	12	14	327	00:55:31	3331	00:56:34	3394	00:01:03	63	0.0000
nopath	2	1	12	14	327	00:56:07	3367	00:56:34	3394	00:00:27	27	0.0000
nopath	1	2	1	1	327	00:55:33	3333	00:56:36	3396	00:01:03	63	0.0000
nopath	2	1	1	1	327	00:56:11	3371	00:56:37	3397	00:00:26	26	0.0000
nopath	1	2	1	1	327	00:55:41	3341	00:56:38	3398	00:00:57	57	0.0000
nopath	2	1	9	1	327	00:56:12	3372	00:56:38	3398	00:00:26	26	0.0000
nopath	1	2	14	16	327	00:55:43	3343	00:56:40	3400	00:00:57	57	0.0000
nopath	1	3	1	1	351	00:53:38	3218	00:56:41	3401	00:03:03	183	0.0000
nopath	1	2	1	1	327	00:55:44	3344	00:56:42	3402	00:00:58	58	0.0000
nopath	1	2	1	1	327	00:55:49	3349	00:56:44	3404	00:00:55	55	0.0000
nopath	2	1	1	1	327	00:56:19	3379	00:56:45	3405	00:00:26	26	0.0000
nopath	1	2	1	1	327	00:56:01	3361	00:56:45	3405	00:00:44	44	0.0000
nopath	1	2	5	1	327	00:56:09	3369	00:56:48	3408	00:00:39	39	0.0000
nopath	2	1	12	14	327	00:56:22	3382	00:56:49	3409	00:00:27	27	0.0000
nopath	2	1	1	1	327	00:56:25	3385	00:56:51	3411	00:00:26	26	0.0000
nopath	2	1	1	1	327	00:56:27	3387	00:56:52	3412	00:00:25	25	0.0000
nopath	1	2	2	1	327	00:56:25	3385	00:56:55	3415	00:00:30	30	0.0000
nopath	2	1	1	1	327	00:56:30	3390	00:56:56	3416	00:00:26	26	0.0000
nopath	1	2	1	1	327	00:56:28	3388	00:56:57	3417	00:00:29	29	0.0000
nopath	2	1	3	1	327	00:56:34	3394	00:56:59	3419	00:00:25	25	0.0000
nopath	1	2	3	1	327	00:56:35	3395	00:57:03	3423	00:00:28	28	0.0000	00:00:50
nopath	2	1	1	1	327	00:56:37	3397	00:57:03	3423	00:00:26	26	0.0000
nopath	1	2	1	1	327	00:56:36	3396	00:57:07	3427	00:00:31	31	0.0000
nopath	1	3	1	1	351	00:53:59	3239	00:57:08	3428	00:03:09	189	0.0000
nopath	1	2	5	1	327	00:56:41	3401	00:57:09	3429	00:00:28	28	0.0000
nopath	1	3	1	1	351	00:56:03	3363	00:57:10	3430	00:01:07	67	0.0000
nopath	1	2	1	1	327	00:56:45	3405	00:57:13	3433	00:00:28	28	0.0000
nopath	1	3	3	1	351	00:56:12	3372	00:57:14	3434	00:01:02	62	0.0000
nopath	1	2	1	1	327	00:56:47	3407	00:57:15	3435	00:00:28	28	0.0000
nopath	1	3	1	1	351	00:56:18	3378	00:57:16	3436	00:00:58	58	0.0000
nopath	1	2	9	1	327	00:56:50	3410	00:57:18	3438	00:00:28	28	0.0000
nopath	1	3	12	14	351	00:56:31	3391	00:57:18	3438	00:00:47	47	0.0000
nopath	1	3	1	1	351	00:56:39	3399	00:57:22	3442	00:00:43	43	0.0000
nopath	1	3	9	1	351	00:56:40	3400	00:57:24	3444	00:00:44	44	0.0000
nopath	1	3	1	1	351	00:56:42	3402	00:57:26	3446	00:00:44	44	0.0000
nopath	3	2	1	1	311	00:55:46	3346	00:57:30	3450	00:01:44	104	0.0000
nopath	3	2	3	1	311	00:55:58	3358	00:57:32	3452	00:01:34	94	0.0000
nopath	3	2	5	1	311	00:56:01	3361	00:57:34	3454	00:01:33	93	0.0000
nopath	3	2	1	1	311	00:56:15	3375	00:57:36	3456	00:01:21	81	0.0000
nopath	3	1	5	1	351	00:57:00	3420	00:57:41	3461	00:00:41	41	0.0000
nopath	1	2	1	1	327	00:56:56	3416	00:57:48	3468	00:00:52	52	0.0000
nopath	1	2	12	14	327	00:57:00	3420	00:57:51	3471	00:00:51	51	0.0000
nopath	2	1	1	1	327	00:56:43	3403	00:57:51	3471	00:01:08	68	0.0000
nopath	2	1	5	1	327	00:56:47	3407	00:57:51	3471	00:01:04	64	0.0000
nopath	1	2	1	1	327	00:57:02	3422	00:57:52	3472	00:00:50	50	0.0000
nopath	2	1	3	1	327	00:56:52	3412	00:57:52	3472	00:01:00	60	0.0000
nopath	2	1	12	14	327	00:56:54	3414	00:57:53	3473	00:00:59	59	0.0000
nopath	1	2	5	1	327	00:57:03	3423	00:57:54	3474	00:00:51	51	0.0000
nopath	2	1	1	1	327	00:56:57	3417	00:57:55	3475	00:00:58	58	0.0000
nopath	1	2	1	1	327	00:57:04	3424	00:57:55	3475	00:00:51	51	0.0000
nopath	2	3	1	1	311	00:56:58	3418	00:57:56	3476	00:00:58	58	0.0000
nopath	1	2	1	1	327	00:57:11	3431	00:57:57	3477	00:00:46	46	0.0000
nopath	2	1	13	15	327	00:57:11	3431	00:57:58	3478	00:00:47	47	0.0000
nopath	1	2	1	1	327	00:57:12	3432	00:57:59	3479	00:00:47	47	0.0000
nopath	2	3	12	14	311	00:57:09	3429	00:57:59	3479	00:00:50	50	0.0000
nopath	2	1	1	1	327	00:57:12	3432	00:58:00	3480	00:00:48	48	0.0000	00:00:37
nopath	2	1	1	1	327	00:57:13	3433	00:58:00	3480	00:00:47	47	0.0000
nopath	1	2	3	1	327	00:57:13	3433	00:58:01	3481	00:00:48	48	0.0000
nopath	2	1	5	1	327	00:57:17	3437	00:58:01	3481	00:00:44	44	0.0000
nopath	2	1	1	1	327	00:57:16	3436	00:58:02	3482	00:00:46	46	0.0000
nopath	1	2	1	1	327	00:57:14	3434	00:58:03	3483	00:00:49	49	0.0000
nopath	2	1	1	1	327	00:57:34	3454	00:58:04	3484	00:00:30	30	0.0000
nopath	1	2	1	1	327	00:57:17	3437	00:58:05	3485	00:00:48	48	0.0000
nopath	2	1	1	1	327	00:57:39	3459	00:58:05	3485	00:00:26	26	0.0000
nopath	1	2	1	1	327	00:57:19	3439	00:58:07	3487	00:00:48	48	0.0000
nopath	1	2	1	1	327	00:57:20	3440	00:58:08	3488	00:00:48	48	0.0000
nopath	1	2	1	1	327	00:57:32	3452	00:58:10	3490	00:00:38	38	0.0000
nopath	2	1	1	1	327	00:57:44	3464	00:58:10	3490	00:00:26	26	0.0000
nopath	1	2	1	1	327	00:57:34	3454	00:58:12	3492	00:00:38	38	0.0000
nopath	2	1	1	1	327	00:57:46	3466	00:58:13	3493	00:00:27	27	0.0000
nopath	1	2	3	1	327	00:57:35	3455	00:58:13	3493	00:00:38	38	0.0000
nopath	2	1	1	1	327	00:57:48	3468	00:58:14	3494	00:00:26	26	0.0000
nopath	1	2	1	1	327	00:57:38	3458	00:58:15	3495	00:00:37	37	0.0000
nopath	2	1	1	1	327	00:57:51	3471	00:58:16	3496	00:00:25	25	0.0000
nopath	1	2	3	1	327	00:57:41	3461	00:58:17	3497	00:00:36	36	0.0000
nopath	2	1	1	1	327	00:57:54	3474	00:58:19	3499	00:00:25	25	0.0000
nopath	1	2	1	1	327	00:57:43	3463	00:58:20	3500	00:00:37	37	0.0000
nopath	1	3	1	1	351	00:57:36	3456	00:58:22	3502	00:00:46	46	0.0000
nopath	1	2	1	1	327	00:57:52	3472	00:58:22	3502	00:00:30	30	0.0000
nopath	1	2	1	1	327	00:57:57	3477	00:58:25	3505	00:00:28	28	0.0000
nopath	2	1	6	1	327	00:58:01	3481	00:58:27	3507	00:00:26	26	0.0000
nopath	1	2	12	14	327	00:57:59	3479	00:58:28	3508	00:00:29	29	0.0000
nopath	2	1	1	1	327	00:58:04	3484	00:58:30	3510	00:00:26	26	0.0000
nopath	2	1	1	1	327	00:58:06	3486	00:58:31	3511	00:00:25	25	0.0000
nopath	2	1	3	1	327	00:58:07	3487	00:58:33	3513	00:00:26	26	0.0000
nopath	1	2	1	1	327	00:58:07	3487	00:58:35	3515	00:00:28	28	0.0000
nopath	2	1	1	1	327	00:58:12	3492	00:58:37	3517	00:00:25	25	0.0000
nopath	1	2	1	1	327	00:58:11	3491	00:58:39	3519	00:00:28	28	0.0000
nopath	2	1	1	1	327	00:58:15	3495	00:58:40	3520	00:00:25	25	0.0000
nopath	1	3	1	1	351	00:57:40	3460	00:58:43	3523	00:01:03	63	0.0000
nopath	1	2	12	14	327	00:58:14	3494	00:58:43	3523	00:00:29	29	0.0000
nopath	1	2	1	1	327	00:58:16	3496	00:58:44	3524	00:00:28	28	0.0000
nopath	2	1	9	1	327	00:58:21	3501	00:58:46	3526	00:00:25	25	0.0000
nopath	2	1	10	1	327	00:58:22	3502	00:58:47	3527	00:00:25	25	0.0000
nopath	1	2	3	1	327	00:58:21	3501	00:58:49	3529	00:00:28	28	0.0000
nopath	1	3	1	1	351	00:57:46	3466	00:58:50	3530	00:01:04	64	0.0000
nopath	1	2	1	1	327	00:58:22	3502	00:58:52	3532	00:00:30	30	0.0000
nopath	2	1	1	1	327	00:58:28	3508	00:58:53	3533	00:00:25	25	0.0000
nopath	1	2	1	1	327	00:58:23	3503	00:58:54	3534	00:00:31	31	0.0000
nopath	2	1	1	1	327	00:58:30	3510	00:58:56	3536	00:00:26	26	0.0000
nopath	3	1	1	1	351	00:57:16	3436	00:59:02	3542	00:01:46	106	0.0000	00:01:04
nopath	3	1	10	1	351	00:57:44	3464	00:59:04	3544	00:01:20	80	0.0000
nopath	3	2	3	1	311	00:58:00	3480	00:59:05	3545	00:01:05	65	0.0000
nopath	3	2	1	1	311	00:58:15	3495	00:59:07	3547	00:00:52	52	0.0000
nopath	3	1	1	1	351	00:58:21	3501	00:59:12	3552	00:00:51	51	0.0000
nopath	3	1	10	1	351	00:58:29	3509	00:59:15	3555	00:00:46	46	0.0000
nopath	1	2	1	1	327	00:58:24	3504	00:59:18	3558	00:00:54	54	0.0000
nopath	1	2	5	1	327	00:58:43	3523	00:59:20	3560	00:00:37	37	0.0000
nopath	3	1	14	16	351	00:58:36	3516	00:59:20	3560	00:00:44	44	0.0000
nopath	2	1	1	1	327	00:58:32	3512	00:59:21	3561	00:00:49	49	0.0000
nopath	2	1	1	1	327	00:58:33	3513	00:59:22	3562	00:00:49	49	0.0000
nopath	1	2	10	1	327	00:58:50	3530	00:59:22	3562	00:00:32	32	0.0000
nopath	2	1	1	1	327	00:58:40	3520	00:59:22	3562	00:00:42	42	0.0000
nopath	2	1	5	1	327	00:58:35	3515	00:59:24	3564	00:00:49	49	0.0000
nopath	2	1	1	1	327	00:58:42	3522	00:59:24	3564	00:00:42	42	0.0000
nopath	2	1	1	1	327	00:58:37	3517	00:59:25	3565	00:00:48	48	0.0000
nopath	2	1	1	1	327	00:58:41	3521	00:59:27	3567	00:00:46	46	0.0000
nopath	1	2	1	1	327	00:58:58	3538	00:59:28	3568	00:00:30	30	0.0000
nopath	2	3	1	1	311	00:58:43	3523	00:59:28	3568	00:00:45	45	0.0000
nopath	2	1	1	1	327	00:58:49	3529	00:59:29	3569	00:00:40	40	0.0000
nopath	1	2	1	1	327	00:59:02	3542	00:59:31	3571	00:00:29	29	0.0000
nopath	2	1	3	1	327	00:58:54	3534	00:59:31	3571	00:00:37	37	0.0000
nopath	2	1	14	16	327	00:59:00	3540	00:59:32	3572	00:00:32	32	0.0000
nopath	2	1	14	16	327	00:58:56	3536	00:59:33	3573	00:00:37	37	0.0000
nopath	2	1	1	1	327	00:59:05	3545	00:59:34	3574	00:00:29	29	0.0000
nopath	2	1	1	1	327	00:59:02	3542	00:59:37	3577	00:00:35	35	0.0000
nopath	1	2	12	14	327	00:59:09	3549	00:59:38	3578	00:00:29	29	0.0000
nopath	1	3	1	1	351	00:57:50	3470	00:59:38	3578	00:01:48	108	0.0000
nopath	1	3	1	1	351	00:58:01	3481	00:59:41	3581	00:01:40	100	0.0000
nopath	1	3	9	1	351	00:58:04	3484	00:59:44	3584	00:01:40	100	0.0000
nopath	1	3	5	1	351	00:58:08	3488	00:59:46	3586	00:01:38	98	0.0000
nopath	1	3	5	1	351	00:58:31	3511	00:59:49	3589	00:01:18	78	0.0000
nopath	1	3	1	1	351	00:58:32	3512	00:59:51	3591	00:01:19	79	0.0000
nopath	1	2	15	17	327	00:59:22	3562	00:59:51	3591	00:00:29	29	0.0000
nopath	1	2	3	1	327	00:59:23	3563	00:59:54	3594	00:00:31	31	0.0000
nopath	1	3	1	1	351	00:58:34	3514	00:59:54	3594	00:01:20	80	0.0000
nopath	1	3	12	14	351	00:58:57	3537	00:59:57	3597	00:01:00	60	0.0000
nopath	3	1	7	1	351	00:58:45	3525	01:00:02	3602	00:01:17	77	0.0000	00:00:59
nopath	3	2	3	1	311	00:58:56	3536	01:00:04	3604	00:01:08	68	0.0000
nopath	3	1	1	1	351	00:58:53	3533	01:00:04	3604	00:01:11	71	0.0000
nopath	3	2	1	1	311	00:58:57	3537	01:00:06	3606	00:01:09	69	0.0000
nopath	3	1	1	1	351	00:58:59	3539	01:00:11	3611	00:01:12	72	0.0000
nopath	3	2	2	1	311	00:59:06	3546	01:00:11	3611	00:01:05	65	0.0000
nopath	3	2	12	14	311	00:59:38	3578	01:00:14	3614	00:00:36	36	0.0000
nopath	1	2	1	1	327	00:59:24	3564	01:00:18	3618	00:00:54	54	0.0000
nopath	1	2	10	1	327	00:59:25	3565	01:00:19	3619	00:00:54	54	0.0000
nopath	1	2	1	1	327	00:59:29	3569	01:00:21	3621	00:00:52	52	0.0000
nopath	2	1	5	1	327	00:59:12	3552	01:00:21	3621	00:01:09	69	0.0000
nopath	2	1	9	1	327	00:59:11	3551	01:00:21	3621	00:01:10	70	0.0000
nopath	2	1	3	1	327	00:59:14	3554	01:00:23	3623	00:01:09	69	0.0000
nopath	1	2	1	1	327	00:59:30	3570	01:00:23	3623	00:00:53	53	0.0000
nopath	2	1	1	1	327	00:59:31	3571	01:00:24	3624	00:00:53	53	0.0000
nopath	1	2	2	1	327	00:59:31	3571	01:00:25	3625	00:00:54	54	0.0000
nopath	2	1	13	15	327	00:59:13	3553	01:00:25	3625	00:01:12	72	0.0000
nopath	1	2	1	1	327	00:59:33	3573	01:00:27	3627	00:00:54	54	0.0000
nopath	2	1	1	1	327	00:59:34	3574	01:00:27	3627	00:00:53	53	0.0000
nopath	2	1	1	1	327	00:59:17	3557	01:00:27	3627	00:01:10	70	0.0000
nopath	2	1	12	14	327	00:59:49	3589	01:00:28	3628	00:00:39	39	0.0000
nopath	1	2	1	1	327	00:59:35	3575	01:00:29	3629	00:00:54	54	0.0000
nopath	2	1	9	1	327	00:59:38	3578	01:00:29	3629	00:00:51	51	0.0000
nopath	1	2	1	1	327	00:59:37	3577	01:00:30	3630	00:00:53	53	0.0000
nopath	2	1	5	1	327	00:59:55	3595	01:00:30	3630	00:00:35	35	0.0000
nopath	2	1	6	1	327	00:59:40	3580	01:00:30	3630	00:00:50	50	0.0000
nopath	2	1	5	1	327	00:59:59	3599	01:00:32	3632	00:00:33	33	0.0000
nopath	1	2	13	15	327	00:59:38	3578	01:00:33	3633	00:00:55	55	0.0000
nopath	2	1	5	1	327	00:59:57	3597	01:00:33	3633	00:00:36	36	0.0000
nopath	2	1	1	1	327	01:00:03	3603	01:00:34	3634	00:00:31	31	0.0000
nopath	1	2	3	1	327	00:59:43	3583	01:00:34	3634	00:00:51	51	0.0000
nopath	2	1	12	14	327	01:00:04	3604	01:00:34	3634	00:00:30	30	0.0000
nopath	1	2	1	1	327	00:59:48	3588	01:00:36	3636	00:00:48	48	0.0000
nopath	2	1	1	1	327	01:00:06	3606	01:00:36	3636	00:00:30	30	0.0000
nopath	2	1	1	1	327	01:00:10	3610	01:00:38	3638	00:00:28	28	0.0000
nopath	2	1	13	15	327	01:00:09	3609	01:00:38	3638	00:00:29	29	0.0000
nopath	1	2	1	1	327	00:59:50	3590	01:00:39	3639	00:00:49	49	0.0000
nopath	2	1	1	1	327	01:00:12	3612	01:00:40	3640	00:00:28	28	0.0000
nopath	2	1	1	1	327	01:00:14	3614	01:00:40	3640	00:00:26	26	0.0000
nopath	1	2	1	1	327	00:59:51	3591	01:00:41	3641	00:00:50	50	0.0000
nopath	2	1	1	1	327	01:00:15	3615	01:00:42	3642	00:00:27	27	0.0000
nopath	1	2	3	1	327	01:00:00	3600	01:00:42	3642	00:00:42	42	0.0000
nopath	2	1	5	1	327	01:00:18	3618	01:00:44	3644	00:00:26	26	0.0000
nopath	2	1	3	1	327	01:00:17	3617	01:00:44	3644	00:00:27	27	0.0000
nopath	1	2	1	1	327	01:00:02	3602	01:00:45	3645	00:00:43	43	0.0000
nopath	2	1	1	1	327	01:00:20	3620	01:00:45	3645	00:00:25	25	0.0000
nopath	1	2	9	1	327	01:00:08	3608	01:00:46	3646	00:00:38	38	0.0000
nopath	2	1	1	1	327	01:00:21	3621	01:00:47	3647	00:00:26	26	0.0000
nopath	1	2	5	1	327	01:00:12	3612	01:00:48	3648	00:00:36	36	0.0000
nopath	2	1	1	1	327	01:00:23	3623	01:00:49	3649	00:00:26	26	0.0000
nopath	1	2	5	1	327	01:00:18	3618	01:00:50	3650	00:00:32	32	0.0000
nopath	2	1	1	1	327	01:00:24	3624	01:00:50	3650	00:00:26	26	0.0000
nopath	1	2	1	1	327	01:00:24	3624	01:00:53	3653	00:00:29	29	0.0000
nopath	2	1	1	1	327	01:00:27	3627	01:00:53	3653	00:00:26	26	0.0000
nopath	2	1	1	1	327	01:00:31	3631	01:00:56	3656	00:00:25	25	0.0000
nopath	1	3	1	1	351	00:58:59	3539	01:00:59	3659	00:02:00	120	0.0000
nopath	1	2	1	1	327	01:00:31	3631	01:00:59	3659	00:00:28	28	0.0000
nopath	1	2	1	1	327	01:00:32	3632	01:01:02	3662	00:00:30	30	0.0000	00:00:39
nopath	2	1	12	14	327	01:00:37	3637	01:01:03	3663	00:00:26	26	0.0000
nopath	1	2	1	1	327	01:00:35	3635	01:01:04	3664	00:00:29	29	0.0000
nopath	2	1	5	1	327	01:00:40	3640	01:01:05	3665	00:00:25	25	0.0000
nopath	2	1	9	1	327	01:00:39	3639	01:01:06	3666	00:00:27	27	0.0000
nopath	3	2	1	1	311	01:00:01	3601	01:01:12	3672	00:01:11	71	0.0000
nopath	3	1	1	1	351	00:59:47	3587	01:01:12	3672	00:01:25	85	0.0000
nopath	3	2	1	1	311	01:00:05	3605	01:01:16	3676	00:01:11	71	0.0000
nopath	3	1	1	1	351	01:00:03	3603	01:01:16	3676	00:01:13	73	0.0000
nopath	3	2	1	1	311	01:00:14	3614	01:01:19	3679	00:01:05	65	0.0000
nopath	3	2	9	1	311	01:00:18	3618	01:01:21	3681	00:01:03	63	0.0000
nopath	3	2	5	1	311	01:00:21	3621	01:01:24	3684	00:01:03	63	0.0000
nopath	1	2	5	1	327	01:00:39	3639	01:01:28	3688	00:00:49	49	0.0000
nopath	3	2	14	16	311	01:00:23	3623	01:01:28	3688	00:01:05	65	0.0000
nopath	1	2	1	1	327	01:00:40	3640	01:01:29	3689	00:00:49	49	0.0000
nopath	2	1	1	1	327	01:00:44	3644	01:01:31	3691	00:00:47	47	0.0000
nopath	1	2	1	1	327	01:00:42	3642	01:01:31	3691	00:00:49	49	0.0000
nopath	2	1	1	1	327	01:00:46	3646	01:01:31	3691	00:00:45	45	0.0000
nopath	1	2	1	1	327	01:00:48	3648	01:01:32	3692	00:00:44	44	0.0000
nopath	2	1	10	1	327	01:00:49	3649	01:01:32	3692	00:00:43	43	0.0000
nopath	2	1	1	1	327	01:00:50	3650	01:01:33	3693	00:00:43	43	0.0000
nopath	1	2	1	1	327	01:00:52	3652	01:01:34	3694	00:00:42	42	0.0000
nopath	2	1	1	1	327	01:00:54	3654	01:01:34	3694	00:00:40	40	0.0000
nopath	2	1	5	1	327	01:00:53	3653	01:01:34	3694	00:00:41	41	0.0000
nopath	2	1	9	1	327	01:01:00	3660	01:01:35	3695	00:00:35	35	0.0000
nopath	1	2	1	1	327	01:00:54	3654	01:01:36	3696	00:00:42	42	0.0000
nopath	2	1	1	1	327	01:01:05	3665	01:01:37	3697	00:00:32	32	0.0000
nopath	2	3	9	1	311	01:00:57	3657	01:01:37	3697	00:00:40	40	0.0000
nopath	1	2	1	1	327	01:00:55	3655	01:01:38	3698	00:00:43	43	0.0000
nopath	1	3	1	1	351	00:59:04	3544	01:01:40	3700	00:02:36	156	0.0000
nopath	1	2	5	1	327	01:01:02	3662	01:01:41	3701	00:00:39	39	0.0000
nopath	1	2	12	14	327	01:01:05	3665	01:01:42	3702	00:00:37	37	0.0000
nopath	1	3	1	1	351	00:59:15	3555	01:01:44	3704	00:02:29	149	0.0000
nopath	1	2	1	1	327	01:01:06	3666	01:01:44	3704	00:00:38	38	0.0000
nopath	1	2	1	1	327	01:01:07	3667	01:01:46	3706	00:00:39	39	0.0000
nopath	2	1	1	1	327	01:01:20	3680	01:01:46	3706	00:00:26	26	0.0000
nopath	1	2	12	14	327	01:01:11	3671	01:01:48	3708	00:00:37	37	0.0000
nopath	1	3	1	1	351	00:59:32	3572	01:01:48	3708	00:02:16	136	0.0000
nopath	1	2	1	1	327	01:01:13	3673	01:01:50	3710	00:00:37	37	0.0000
nopath	1	2	3	1	327	01:01:17	3677	01:01:51	3711	00:00:34	34	0.0000
nopath	1	3	12	14	351	01:00:06	3606	01:01:51	3711	00:01:45	105	0.0000
nopath	1	3	2	1	351	01:00:47	3647	01:01:54	3714	00:01:07	67	0.0000
nopath	1	3	1	1	351	01:00:58	3658	01:01:57	3717	00:00:59	59	0.0000
nopath	1	3	5	1	351	01:01:03	3663	01:01:59	3719	00:00:56	56	0.0000
nopath	3	2	1	1	311	01:00:41	3641	01:02:02	3722	00:01:21	81	0.0000	00:01:00
nopath	3	1	13	15	351	01:00:24	3624	01:02:03	3723	00:01:39	99	0.0000
nopath	3	2	12	14	311	01:00:44	3644	01:02:06	3726	00:01:22	82	0.0000
nopath	3	2	3	1	311	01:01:06	3666	01:02:10	3730	00:01:04	64	0.0000
nopath	3	1	1	1	351	01:00:48	3648	01:02:10	3730	00:01:22	82	0.0000
nopath	3	2	1	1	311	01:01:09	3669	01:02:13	3733	00:01:04	64	0.0000
nopath	3	2	1	1	311	01:01:12	3672	01:02:19	3739	00:01:07	67	0.0000
nopath	3	1	13	15	351	01:01:11	3671	01:02:21	3741	00:01:10	70	0.0000
nopath	3	1	1	1	351	01:01:20	3680	01:02:24	3744	00:01:04	64	0.0000
nopath	3	2	1	1	311	01:01:24	3684	01:02:24	3744	00:01:00	60	0.0000
nopath	3	2	1	1	311	01:01:28	3688	01:02:25	3745	00:00:57	57	0.0000
nopath	2	3	5	1	311	01:01:21	3681	01:02:30	3750	00:01:09	69	0.0000
nopath	1	2	13	15	327	01:01:26	3686	01:02:31	3751	00:01:05	65	0.0000
nopath	2	1	1	1	327	01:01:26	3686	01:02:31	3751	00:01:05	65	0.0000
nopath	1	2	1	1	327	01:01:27	3687	01:02:32	3752	00:01:05	65	0.0000
nopath	2	1	1	1	327	01:01:29	3689	01:02:32	3752	00:01:03	63	0.0000
nopath	2	1	1	1	327	01:01:31	3691	01:02:33	3753	00:01:02	62	0.0000
nopath	1	2	12	14	327	01:01:28	3688	01:02:33	3753	00:01:05	65	0.0000
nopath	1	2	1	1	327	01:01:30	3690	01:02:35	3755	00:01:05	65	0.0000
nopath	2	1	10	1	327	01:01:30	3690	01:02:35	3755	00:01:05	65	0.0000
nopath	2	1	1	1	327	01:01:32	3692	01:02:35	3755	00:01:03	63	0.0000
nopath	2	1	1	1	327	01:01:55	3715	01:02:36	3756	00:00:41	41	0.0000
nopath	1	2	3	1	327	01:01:33	3693	01:02:37	3757	00:01:04	64	0.0000
nopath	1	2	1	1	327	01:01:36	3696	01:02:37	3757	00:01:01	61	0.0000
nopath	2	1	2	1	327	01:01:59	3719	01:02:38	3758	00:00:39	39	0.0000
nopath	2	3	9	1	311	01:01:33	3693	01:02:38	3758	00:01:05	65	0.0000
nopath	2	1	1	1	327	01:02:00	3720	01:02:40	3760	00:00:40	40	0.0000
nopath	1	2	13	15	327	01:01:38	3698	01:02:41	3761	00:01:03	63	0.0000
nopath	2	1	1	1	327	01:02:11	3731	01:02:41	3761	00:00:30	30	0.0000
nopath	2	1	14	16	327	01:02:06	3726	01:02:42	3762	00:00:36	36	0.0000
nopath	1	2	1	1	327	01:01:40	3700	01:02:43	3763	00:01:03	63	0.0000
nopath	2	1	1	1	327	01:02:13	3733	01:02:43	3763	00:00:30	30	0.0000
nopath	1	2	1	1	327	01:01:48	3708	01:02:44	3764	00:00:56	56	0.0000
nopath	2	1	1	1	327	01:02:15	3735	01:02:44	3764	00:00:29	29	0.0000
nopath	2	1	9	1	327	01:02:14	3734	01:02:45	3765	00:00:31	31	0.0000
nopath	1	2	2	1	327	01:01:51	3711	01:02:46	3766	00:00:55	55	0.0000
nopath	2	1	1	1	327	01:02:19	3739	01:02:46	3766	00:00:27	27	0.0000
nopath	2	1	3	1	327	01:02:22	3742	01:02:48	3768	00:00:26	26	0.0000
nopath	1	2	1	1	327	01:01:52	3712	01:02:48	3768	00:00:56	56	0.0000
nopath	2	1	1	1	327	01:02:21	3741	01:02:48	3768	00:00:27	27	0.0000
nopath	1	2	1	1	327	01:01:54	3714	01:02:50	3770	00:00:56	56	0.0000
nopath	1	2	1	1	327	01:01:59	3719	01:02:52	3772	00:00:53	53	0.0000
nopath	2	3	1	1	311	01:02:25	3745	01:02:53	3773	00:00:28	28	0.0000
nopath	1	2	1	1	327	01:02:01	3721	01:02:54	3774	00:00:53	53	0.0000
nopath	2	1	1	1	327	01:02:28	3748	01:02:55	3775	00:00:27	27	0.0000
nopath	1	2	12	14	327	01:02:05	3725	01:02:55	3775	00:00:50	50	0.0000
nopath	2	1	1	1	327	01:02:29	3749	01:02:55	3775	00:00:26	26	0.0000
nopath	1	2	1	1	327	01:02:08	3728	01:02:57	3777	00:00:49	49	0.0000
nopath	2	1	1	1	327	01:02:30	3750	01:02:57	3777	00:00:27	27	0.0000
nopath	1	2	1	1	327	01:02:09	3729	01:02:58	3778	00:00:49	49	0.0000
nopath	2	1	12	14	327	01:02:31	3751	01:02:58	3778	00:00:27	27	0.0000
nopath	2	1	1	1	327	01:02:33	3753	01:03:00	3780	00:00:27	27	0.0000	00:00:36
nopath	1	2	1	1	327	01:02:10	3730	01:03:00	3780	00:00:50	50	0.0000
nopath	2	1	1	1	327	01:02:34	3754	01:03:00	3780	00:00:26	26	0.0000
nopath	1	2	12	14	327	01:02:15	3735	01:03:02	3782	00:00:47	47	0.0000
nopath	1	2	1	1	327	01:02:18	3738	01:03:04	3784	00:00:46	46	0.0000
nopath	2	1	1	1	327	01:02:38	3758	01:03:04	3784	00:00:26	26	0.0000
nopath	1	2	1	1	327	01:02:29	3749	01:03:05	3785	00:00:36	36	0.0000
nopath	2	1	1	1	327	01:02:40	3760	01:03:05	3785	00:00:25	25	0.0000
nopath	2	1	1	1	327	01:02:39	3759	01:03:05	3785	00:00:26	26	0.0000
nopath	1	2	1	1	327	01:02:31	3751	01:03:07	3787	00:00:36	36	0.0000
nopath	1	2	1	1	327	01:02:37	3757	01:03:09	3789	00:00:32	32	0.0000
nopath	2	1	1	1	327	01:02:43	3763	01:03:09	3789	00:00:26	26	0.0000
nopath	2	3	1	1	311	01:02:42	3762	01:03:10	3790	00:00:28	28	0.0000
nopath	1	2	3	1	327	01:02:38	3758	01:03:11	3791	00:00:33	33	0.0000
nopath	1	2	3	1	327	01:02:44	3764	01:03:13	3793	00:00:29	29	0.0000
nopath	2	1	1	1	327	01:02:48	3768	01:03:13	3793	00:00:25	25	0.0000
nopath	1	2	1	1	327	01:02:47	3767	01:03:16	3796	00:00:29	29	0.0000
nopath	2	1	3	1	327	01:02:50	3770	01:03:16	3796	00:00:26	26	0.0000
nopath	2	1	1	1	327	01:02:51	3771	01:03:17	3797	00:00:26	26	0.0000
nopath	2	1	1	1	327	01:02:53	3773	01:03:19	3799	00:00:26	26	0.0000
nopath	2	1	1	1	327	01:02:52	3772	01:03:20	3800	00:00:28	28	0.0000
nopath	1	2	1	1	327	01:02:55	3775	01:03:23	3803	00:00:28	28	0.0000
nopath	2	1	4	1	327	01:02:58	3778	01:03:24	3804	00:00:26	26	0.0000
nopath	2	1	1	1	327	01:03:00	3780	01:03:25	3805	00:00:25	25	0.0000
nopath	1	2	3	1	327	01:02:56	3776	01:03:26	3806	00:00:30	30	0.0000
nopath	1	2	1	1	327	01:02:57	3777	01:03:26	3806	00:00:29	29	0.0000
nopath	2	1	1	1	327	01:03:01	3781	01:03:27	3807	00:00:26	26	0.0000
nopath	1	2	1	1	327	01:03:00	3780	01:03:28	3808	00:00:28	28	0.0000
nopath	1	3	1	1	351	01:01:24	3684	01:03:28	3808	00:02:04	124	0.0000
nopath	1	2	9	1	327	01:03:02	3782	01:03:30	3810	00:00:28	28	0.0000
nopath	1	3	1	1	351	01:01:44	3704	01:03:31	3811	00:01:47	107	0.0000
nopath	1	2	13	15	327	01:03:04	3784	01:03:34	3814	00:00:30	30	0.0000
nopath	1	3	1	1	351	01:01:57	3717	01:03:34	3814	00:01:37	97	0.0000
nopath	1	2	1	1	327	01:03:06	3786	01:03:36	3816	00:00:30	30	0.0000
nopath	1	3	13	15	351	01:02:12	3732	01:03:38	3818	00:01:26	86	0.0000
nopath	1	2	15	17	327	01:03:09	3789	01:03:38	3818	00:00:29	29	0.0000
nopath	1	3	6	1	351	01:02:21	3741	01:03:40	3820	00:01:19	79	0.0000
nopath	1	3	1	1	351	01:02:48	3768	01:03:41	3821	00:00:53	53	0.0000
nopath	1	2	1	1	327	01:03:14	3794	01:03:42	3822	00:00:28	28	0.0000
nopath	1	3	1	1	351	01:02:59	3779	01:03:44	3824	00:00:45	45	0.0000
nopath	1	3	1	1	351	01:03:08	3788	01:03:47	3827	00:00:39	39	0.0000
nopath	3	2	13	15	311	01:01:40	3700	01:03:52	3832	00:02:12	132	0.0000
nopath	3	1	12	14	351	01:02:03	3723	01:03:55	3835	00:01:52	112	0.0000
nopath	3	1	1	1	351	01:02:07	3727	01:03:58	3838	00:01:51	111	0.0000
nopath	3	2	2	1	311	01:02:26	3746	01:03:59	3839	00:01:33	93	0.0000
nopath	3	1	9	1	351	01:02:33	3753	01:04:03	3843	00:01:30	90	0.0000	00:01:24
nopath	3	1	10	1	351	01:02:40	3760	01:04:06	3846	00:01:26	86	0.0000
nopath	1	2	1	1	327	01:03:18	3798	01:04:08	3848	00:00:50	50	0.0000
nopath	1	2	1	1	327	01:03:23	3803	01:04:10	3850	00:00:47	47	0.0000
nopath	2	1	3	1	327	01:03:02	3782	01:04:11	3851	00:01:09	69	0.0000
nopath	1	2	1	1	327	01:03:26	3806	01:04:11	3851	00:00:45	45	0.0000
nopath	2	1	1	1	327	01:03:05	3785	01:04:11	3851	00:01:06	66	0.0000
nopath	2	1	1	1	327	01:03:07	3787	01:04:12	3852	00:01:05	65	0.0000
nopath	2	1	1	1	327	01:03:17	3797	01:04:12	3852	00:00:55	55	0.0000
nopath	1	2	12	14	327	01:03:30	3810	01:04:13	3853	00:00:43	43	0.0000
nopath	2	1	10	1	327	01:03:20	3800	01:04:14	3854	00:00:54	54	0.0000
nopath	1	2	1	1	327	01:03:31	3811	01:04:15	3855	00:00:44	44	0.0000
nopath	2	1	1	1	327	01:03:21	3801	01:04:16	3856	00:00:55	55	0.0000
nopath	2	1	15	17	327	01:03:18	3798	01:04:16	3856	00:00:58	58	0.0000
nopath	1	2	1	1	327	01:03:33	3813	01:04:17	3857	00:00:44	44	0.0000
nopath	2	1	1	1	327	01:03:23	3803	01:04:17	3857	00:00:54	54	0.0000
nopath	2	1	1	1	327	01:03:22	3802	01:04:18	3858	00:00:56	56	0.0000
nopath	2	1	3	1	327	01:03:27	3807	01:04:19	3859	00:00:52	52	0.0000
nopath	1	2	4	1	327	01:03:34	3814	01:04:20	3860	00:00:46	46	0.0000
nopath	1	2	1	1	327	01:03:41	3821	01:04:21	3861	00:00:40	40	0.0000
nopath	2	3	9	1	311	01:03:25	3805	01:04:21	3861	00:00:56	56	0.0000
nopath	2	1	1	1	327	01:03:33	3813	01:04:22	3862	00:00:49	49	0.0000
nopath	2	1	3	1	327	01:03:36	3816	01:04:23	3863	00:00:47	47	0.0000
nopath	1	2	9	1	327	01:03:43	3823	01:04:23	3863	00:00:40	40	0.0000
nopath	2	1	13	15	327	01:03:26	3806	01:04:23	3863	00:00:57	57	0.0000
nopath	1	2	6	1	327	01:03:46	3826	01:04:25	3865	00:00:39	39	0.0000
nopath	2	1	1	1	327	01:03:28	3808	01:04:25	3865	00:00:57	57	0.0000
nopath	2	1	1	1	327	01:03:45	3825	01:04:25	3865	00:00:40	40	0.0000
nopath	1	2	1	1	327	01:03:47	3827	01:04:27	3867	00:00:40	40	0.0000
nopath	2	1	1	1	327	01:03:49	3829	01:04:28	3868	00:00:39	39	0.0000
nopath	1	2	1	1	327	01:03:53	3833	01:04:29	3869	00:00:36	36	0.0000
nopath	2	1	1	1	327	01:03:51	3831	01:04:29	3869	00:00:38	38	0.0000
nopath	2	3	1	1	311	01:03:31	3811	01:04:29	3869	00:00:58	58	0.0000
nopath	1	2	1	1	327	01:03:54	3834	01:04:31	3871	00:00:37	37	0.0000
nopath	2	1	3	1	327	01:03:44	3824	01:04:31	3871	00:00:47	47	0.0000
nopath	2	1	1	1	327	01:03:52	3832	01:04:31	3871	00:00:39	39	0.0000
nopath	1	2	1	1	327	01:03:56	3836	01:04:33	3873	00:00:37	37	0.0000
nopath	2	1	1	1	327	01:03:46	3826	01:04:33	3873	00:00:47	47	0.0000
nopath	2	1	12	14	327	01:03:50	3830	01:04:34	3874	00:00:44	44	0.0000
nopath	1	2	1	1	327	01:03:58	3838	01:04:35	3875	00:00:37	37	0.0000
nopath	2	1	1	1	327	01:04:06	3846	01:04:36	3876	00:00:30	30	0.0000
nopath	2	1	1	1	327	01:04:09	3849	01:04:36	3876	00:00:27	27	0.0000
nopath	1	2	1	1	327	01:03:59	3839	01:04:37	3877	00:00:38	38	0.0000
nopath	1	3	3	1	351	01:03:10	3790	01:04:38	3878	00:01:28	88	0.0000
nopath	1	2	14	16	327	01:04:01	3841	01:04:40	3880	00:00:39	39	0.0000
nopath	1	3	6	1	351	01:03:20	3800	01:04:41	3881	00:01:21	81	0.0000
nopath	1	2	1	1	327	01:04:02	3842	01:04:42	3882	00:00:40	40	0.0000
nopath	1	3	12	14	351	01:03:29	3809	01:04:44	3884	00:01:15	75	0.0000
nopath	1	3	12	14	351	01:03:36	3816	01:04:47	3887	00:01:11	71	0.0000
nopath	3	2	12	14	311	01:02:53	3773	01:04:50	3890	00:01:57	117	0.0000
nopath	3	1	1	1	351	01:02:59	3779	01:04:54	3894	00:01:55	115	0.0000
nopath	3	2	5	1	311	01:03:10	3790	01:04:55	3895	00:01:45	105	0.0000
nopath	3	1	1	1	351	01:03:20	3800	01:04:59	3899	00:01:39	99	0.0000
nopath	3	1	1	1	351	01:03:31	3811	01:05:02	3902	00:01:31	91	0.0000	00:01:37
nopath	3	2	15	17	311	01:03:33	3813	01:05:04	3904	00:01:31	91	0.0000
nopath	3	1	5	1	351	01:03:40	3820	01:05:08	3908	00:01:28	88	0.0000
nopath	3	1	1	1	351	01:03:47	3827	01:05:12	3912	00:01:25	85	0.0000
nopath	3	1	1	1	351	01:04:09	3849	01:05:16	3916	00:01:07	67	0.0000
nopath	3	2	1	1	311	01:04:12	3852	01:05:17	3917	00:01:05	65	0.0000
nopath	1	2	5	1	327	01:04:03	3843	01:05:18	3918	00:01:15	75	0.0000
nopath	1	2	1	1	327	01:04:07	3847	01:05:19	3919	00:01:12	72	0.0000
nopath	2	1	3	1	327	01:04:08	3848	01:05:21	3921	00:01:13	73	0.0000
nopath	1	2	1	1	327	01:04:08	3848	01:05:21	3921	00:01:13	73	0.0000
nopath	2	1	1	1	327	01:04:10	3850	01:05:21	3921	00:01:11	71	0.0000
nopath	2	1	1	1	327	01:04:13	3853	01:05:22	3922	00:01:09	69	0.0000
nopath	1	2	1	1	327	01:04:17	3857	01:05:23	3923	00:01:06	66	0.0000
nopath	2	3	1	1	311	01:04:15	3855	01:05:23	3923	00:01:08	68	0.0000
nopath	2	1	8	1	327	01:04:20	3860	01:05:24	3924	00:01:04	64	0.0000
nopath	2	1	1	1	327	01:04:17	3857	01:05:24	3924	00:01:07	67	0.0000
nopath	1	2	1	1	327	01:04:26	3866	01:05:25	3925	00:00:59	59	0.0000
nopath	2	1	1	1	327	01:04:24	3864	01:05:26	3926	00:01:02	62	0.0000
nopath	2	1	1	1	327	01:04:29	3869	01:05:26	3926	00:00:57	57	0.0000
nopath	1	2	1	1	327	01:04:27	3867	01:05:27	3927	00:01:00	60	0.0000
nopath	2	1	1	1	327	01:04:36	3876	01:05:28	3928	00:00:52	52	0.0000
nopath	2	1	5	1	327	01:04:30	3870	01:05:28	3928	00:00:58	58	0.0000
nopath	1	2	1	1	327	01:04:28	3868	01:05:28	3928	00:01:00	60	0.0000
nopath	2	1	1	1	327	01:04:32	3872	01:05:29	3929	00:00:57	57	0.0000
nopath	2	1	1	1	327	01:04:40	3880	01:05:30	3930	00:00:50	50	0.0000
nopath	1	2	1	1	327	01:04:34	3874	01:05:30	3930	00:00:56	56	0.0000
nopath	2	1	1	1	327	01:04:33	3873	01:05:32	3932	00:00:59	59	0.0000
nopath	2	1	1	1	327	01:04:41	3881	01:05:32	3932	00:00:51	51	0.0000
nopath	1	2	15	17	327	01:04:35	3875	01:05:34	3934	00:00:59	59	0.0000
nopath	2	1	3	1	327	01:04:44	3884	01:05:34	3934	00:00:50	50	0.0000
nopath	2	1	1	1	327	01:04:37	3877	01:05:34	3934	00:00:57	57	0.0000
nopath	1	2	1	1	327	01:04:37	3877	01:05:36	3936	00:00:59	59	0.0000
nopath	2	1	1	1	327	01:04:46	3886	01:05:36	3936	00:00:50	50	0.0000
nopath	2	1	14	16	327	01:04:43	3883	01:05:36	3936	00:00:53	53	0.0000
nopath	2	1	1	1	327	01:04:49	3889	01:05:37	3937	00:00:48	48	0.0000
nopath	1	2	5	1	327	01:04:38	3878	01:05:38	3938	00:01:00	60	0.0000
nopath	2	1	1	1	327	01:04:52	3892	01:05:39	3939	00:00:47	47	0.0000
nopath	2	1	1	1	327	01:04:45	3885	01:05:39	3939	00:00:54	54	0.0000
nopath	1	2	13	15	327	01:04:41	3881	01:05:40	3940	00:00:59	59	0.0000
nopath	2	1	1	1	327	01:04:47	3887	01:05:41	3941	00:00:54	54	0.0000
nopath	2	1	1	1	327	01:04:54	3894	01:05:42	3942	00:00:48	48	0.0000
nopath	1	2	1	1	327	01:04:42	3882	01:05:42	3942	00:01:00	60	0.0000
nopath	2	1	1	1	327	01:04:51	3891	01:05:43	3943	00:00:52	52	0.0000
nopath	1	2	1	1	327	01:04:46	3886	01:05:44	3944	00:00:58	58	0.0000
nopath	2	1	12	14	327	01:04:56	3896	01:05:45	3945	00:00:49	49	0.0000
nopath	1	2	1	1	327	01:04:49	3889	01:05:45	3945	00:00:56	56	0.0000
nopath	2	3	1	1	311	01:04:59	3899	01:05:46	3946	00:00:47	47	0.0000
nopath	1	2	1	1	327	01:04:53	3893	01:05:47	3947	00:00:54	54	0.0000
nopath	2	1	1	1	327	01:05:09	3909	01:05:47	3947	00:00:38	38	0.0000
nopath	2	1	1	1	327	01:05:06	3906	01:05:47	3947	00:00:41	41	0.0000
nopath	1	2	1	1	327	01:04:56	3896	01:05:48	3948	00:00:52	52	0.0000
nopath	2	1	1	1	327	01:05:08	3908	01:05:49	3949	00:00:41	41	0.0000
nopath	2	1	1	1	327	01:05:21	3921	01:05:49	3949	00:00:28	28	0.0000
nopath	1	2	5	1	327	01:04:58	3898	01:05:50	3950	00:00:52	52	0.0000
nopath	2	1	1	1	327	01:05:23	3923	01:05:50	3950	00:00:27	27	0.0000
nopath	2	1	1	1	327	01:05:18	3918	01:05:51	3951	00:00:33	33	0.0000
nopath	1	2	10	1	327	01:04:59	3899	01:05:52	3952	00:00:53	53	0.0000
nopath	1	2	13	15	327	01:05:02	3902	01:05:54	3954	00:00:52	52	0.0000
nopath	2	3	12	14	311	01:05:22	3922	01:05:55	3955	00:00:33	33	0.0000
nopath	1	2	1	1	327	01:05:04	3904	01:05:56	3956	00:00:52	52	0.0000
nopath	2	1	13	15	327	01:05:28	3928	01:05:56	3956	00:00:28	28	0.0000
nopath	1	2	1	1	327	01:05:10	3910	01:05:58	3958	00:00:48	48	0.0000
nopath	2	3	1	1	311	01:05:26	3926	01:05:59	3959	00:00:33	33	0.0000
nopath	1	2	1	1	327	01:05:14	3914	01:06:00	3960	00:00:46	46	0.0000	00:00:47
nopath	1	2	1	1	327	01:05:18	3918	01:06:02	3962	00:00:44	44	0.0000
nopath	1	3	1	1	351	01:03:42	3822	01:06:02	3962	00:02:20	140	0.0000
nopath	1	2	1	1	327	01:05:19	3919	01:06:03	3963	00:00:44	44	0.0000
nopath	1	2	1	1	327	01:05:21	3921	01:06:05	3965	00:00:44	44	0.0000
nopath	1	3	12	14	351	01:03:44	3824	01:06:05	3965	00:02:21	141	0.0000
nopath	1	2	1	1	327	01:05:26	3926	01:06:07	3967	00:00:41	41	0.0000
nopath	1	2	1	1	327	01:05:34	3934	01:06:09	3969	00:00:35	35	0.0000
nopath	1	3	1	1	351	01:04:05	3845	01:06:10	3970	00:02:05	125	0.0000
nopath	1	2	1	1	327	01:05:39	3939	01:06:10	3970	00:00:31	31	0.0000
nopath	1	3	3	1	351	01:04:24	3864	01:06:11	3971	00:01:47	107	0.0000
nopath	1	2	12	14	327	01:05:42	3942	01:06:12	3972	00:00:30	30	0.0000
nopath	1	3	1	1	351	01:04:39	3879	01:06:15	3975	00:01:36	96	0.0000
nopath	1	3	1	1	351	01:04:44	3884	01:06:18	3978	00:01:34	94	0.0000
nopath	3	2	3	1	311	01:04:21	3861	01:06:21	3981	00:02:00	120	0.0000
nopath	3	1	3	1	351	01:04:16	3856	01:06:22	3982	00:02:06	126	0.0000
nopath	3	2	12	14	311	01:04:24	3864	01:06:25	3985	00:02:01	121	0.0000
nopath	3	2	5	1	311	01:04:42	3882	01:06:29	3989	00:01:47	107	0.0000
nopath	3	1	2	1	351	01:04:35	3875	01:06:29	3989	00:01:54	114	0.0000
nopath	3	1	1	1	351	01:04:44	3884	01:06:33	3993	00:01:49	109	0.0000
nopath	3	1	14	16	351	01:05:00	3900	01:06:38	3998	00:01:38	98	0.0000
nopath	3	1	12	14	351	01:05:21	3921	01:06:43	4003	00:01:22	82	0.0000
nopath	3	1	7	1	351	01:05:39	3939	01:06:46	4006	00:01:07	67	0.0000
nopath	1	2	1	1	327	01:05:43	3943	01:06:48	4008	00:01:05	65	0.0000
nopath	1	2	9	1	327	01:05:44	3944	01:06:50	4010	00:01:06	66	0.0000
nopath	3	1	14	16	351	01:05:43	3943	01:06:51	4011	00:01:08	68	0.0000
nopath	1	2	1	1	327	01:05:45	3945	01:06:51	4011	00:01:06	66	0.0000
nopath	2	1	1	1	327	01:05:48	3948	01:06:51	4011	00:01:03	63	0.0000
nopath	1	2	2	1	327	01:05:54	3954	01:06:53	4013	00:00:59	59	0.0000
nopath	2	1	1	1	327	01:05:50	3950	01:06:53	4013	00:01:03	63	0.0000
nopath	2	1	12	14	327	01:05:49	3949	01:06:53	4013	00:01:04	64	0.0000
nopath	2	1	10	1	327	01:05:54	3954	01:06:54	4014	00:01:00	60	0.0000
nopath	2	1	1	1	327	01:05:55	3955	01:06:54	4014	00:00:59	59	0.0000
nopath	1	2	1	1	327	01:05:55	3955	01:06:55	4015	00:01:00	60	0.0000
nopath	2	1	1	1	327	01:06:00	3960	01:06:55	4015	00:00:55	55	0.0000
nopath	2	1	1	1	327	01:06:03	3963	01:06:56	4016	00:00:53	53	0.0000
nopath	1	2	1	1	327	01:06:00	3960	01:06:57	4017	00:00:57	57	0.0000
nopath	2	1	1	1	327	01:06:07	3967	01:06:57	4017	00:00:50	50	0.0000
nopath	2	1	1	1	327	01:06:10	3970	01:06:58	4018	00:00:48	48	0.0000
nopath	1	2	1	1	327	01:06:03	3963	01:06:59	4019	00:00:56	56	0.0000
nopath	2	1	1	1	327	01:06:13	3973	01:06:59	4019	00:00:46	46	0.0000
nopath	2	1	1	1	327	01:06:14	3974	01:06:59	4019	00:00:45	45	0.0000
nopath	1	2	10	1	327	01:06:09	3969	01:07:01	4021	00:00:52	52	0.0000	00:00:50
nopath	2	1	1	1	327	01:06:20	3980	01:07:01	4021	00:00:41	41	0.0000
nopath	2	1	13	15	327	01:06:19	3979	01:07:02	4022	00:00:43	43	0.0000
nopath	1	2	3	1	327	01:06:11	3971	01:07:02	4022	00:00:51	51	0.0000
nopath	2	1	1	1	327	01:06:22	3982	01:07:02	4022	00:00:40	40	0.0000
nopath	2	1	1	1	327	01:06:24	3984	01:07:04	4024	00:00:40	40	0.0000
nopath	2	1	1	1	327	01:06:21	3981	01:07:04	4024	00:00:43	43	0.0000
nopath	1	2	1	1	327	01:06:13	3973	01:07:05	4025	00:00:52	52	0.0000
nopath	2	1	1	1	327	01:06:31	3991	01:07:05	4025	00:00:34	34	0.0000
nopath	2	1	1	1	327	01:06:34	3994	01:07:06	4026	00:00:32	32	0.0000
nopath	1	2	9	1	327	01:06:17	3977	01:07:07	4027	00:00:50	50	0.0000
nopath	2	1	1	1	327	01:06:33	3993	01:07:07	4027	00:00:34	34	0.0000
nopath	1	2	5	1	327	01:06:27	3987	01:07:09	4029	00:00:42	42	0.0000
nopath	2	1	14	16	327	01:06:36	3996	01:07:09	4029	00:00:33	33	0.0000
nopath	2	1	1	1	327	01:06:37	3997	01:07:09	4029	00:00:32	32	0.0000
nopath	1	2	1	1	327	01:06:35	3995	01:07:11	4031	00:00:36	36	0.0000
nopath	2	1	1	1	327	01:06:39	3999	01:07:11	4031	00:00:32	32	0.0000
nopath	2	1	1	1	327	01:06:38	3998	01:07:11	4031	00:00:33	33	0.0000
nopath	1	2	1	1	327	01:06:38	3998	01:07:13	4033	00:00:35	35	0.0000
nopath	2	1	1	1	327	01:06:46	4006	01:07:14	4034	00:00:28	28	0.0000
nopath	1	2	1	1	327	01:06:39	3999	01:07:14	4034	00:00:35	35	0.0000
nopath	2	1	5	1	327	01:06:48	4008	01:07:14	4034	00:00:26	26	0.0000
nopath	2	1	1	1	327	01:06:49	4009	01:07:16	4036	00:00:27	27	0.0000
nopath	1	2	1	1	327	01:06:40	4000	01:07:16	4036	00:00:36	36	0.0000
nopath	2	1	1	1	327	01:06:52	4012	01:07:17	4037	00:00:25	25	0.0000
nopath	2	1	1	1	327	01:06:51	4011	01:07:17	4037	00:00:26	26	0.0000
nopath	1	2	12	14	327	01:06:42	4002	01:07:18	4038	00:00:36	36	0.0000
nopath	1	2	9	1	327	01:06:50	4010	01:07:21	4041	00:00:31	31	0.0000
nopath	1	2	1	1	327	01:06:52	4012	01:07:22	4042	00:00:30	30	0.0000
nopath	2	1	14	16	327	01:06:56	4016	01:07:22	4042	00:00:26	26	0.0000
nopath	2	1	1	1	327	01:06:58	4018	01:07:24	4044	00:00:26	26	0.0000
nopath	1	2	3	1	327	01:06:56	4016	01:07:25	4045	00:00:29	29	0.0000
nopath	2	1	1	1	327	01:06:59	4019	01:07:25	4045	00:00:26	26	0.0000
nopath	1	2	1	1	327	01:06:58	4018	01:07:26	4046	00:00:28	28	0.0000
nopath	2	1	1	1	327	01:07:00	4020	01:07:26	4046	00:00:26	26	0.0000
nopath	1	3	2	1	351	01:05:29	3929	01:07:29	4049	00:02:00	120	0.0000
nopath	2	1	1	1	327	01:07:07	4027	01:07:32	4052	00:00:25	25	0.0000
nopath	1	2	12	14	327	01:07:04	4024	01:07:33	4053	00:00:29	29	0.0000
nopath	1	2	12	14	327	01:07:06	4026	01:07:35	4055	00:00:29	29	0.0000
nopath	1	3	1	1	351	01:05:46	3946	01:07:36	4056	00:01:50	110	0.0000
nopath	1	2	1	1	327	01:07:07	4027	01:07:37	4057	00:00:30	30	0.0000
nopath	1	2	1	1	327	01:07:08	4028	01:07:38	4058	00:00:30	30	0.0000
nopath	2	1	1	1	327	01:07:13	4033	01:07:39	4059	00:00:26	26	0.0000
nopath	2	1	1	1	327	01:07:14	4034	01:07:40	4060	00:00:26	26	0.0000
nopath	2	1	1	1	327	01:07:15	4035	01:07:41	4061	00:00:26	26	0.0000
nopath	1	2	12	14	327	01:07:12	4032	01:07:41	4061	00:00:29	29	0.0000
nopath	2	1	1	1	327	01:07:19	4039	01:07:45	4065	00:00:26	26	0.0000
nopath	2	3	5	1	311	01:07:21	4041	01:07:50	4070	00:00:29	29	0.0000
nopath	3	2	1	1	311	01:05:54	3954	01:07:50	4070	00:01:56	116	0.0000
nopath	3	2	3	1	311	01:06:02	3962	01:07:51	4071	00:01:49	109	0.0000
nopath	3	2	7	1	311	01:06:07	3967	01:07:54	4074	00:01:47	107	0.0000
nopath	3	1	1	1	351	01:06:12	3972	01:07:58	4078	00:01:46	106	0.0000
nopath	3	1	5	1	351	01:06:23	3983	01:08:01	4081	00:01:38	98	0.0000	00:01:32
nopath	3	1	9	1	351	01:06:34	3994	01:08:04	4084	00:01:30	90	0.0000
nopath	1	2	5	1	327	01:07:18	4038	01:08:08	4088	00:00:50	50	0.0000
nopath	3	1	12	14	351	01:06:41	4001	01:08:08	4088	00:01:27	87	0.0000
nopath	1	2	1	1	327	01:07:20	4040	01:08:09	4089	00:00:49	49	0.0000
nopath	1	2	1	1	327	01:07:24	4044	01:08:11	4091	00:00:47	47	0.0000
nopath	2	1	3	1	327	01:07:28	4048	01:08:11	4091	00:00:43	43	0.0000
nopath	2	1	1	1	327	01:07:29	4049	01:08:11	4091	00:00:42	42	0.0000
nopath	1	2	1	1	327	01:07:28	4048	01:08:12	4092	00:00:44	44	0.0000
nopath	2	1	1	1	327	01:07:30	4050	01:08:12	4092	00:00:42	42	0.0000
nopath	2	3	1	1	311	01:07:31	4051	01:08:13	4093	00:00:42	42	0.0000
nopath	1	2	1	1	327	01:07:39	4059	01:08:14	4094	00:00:35	35	0.0000
nopath	2	1	3	1	327	01:07:33	4053	01:08:14	4094	00:00:41	41	0.0000
nopath	2	1	13	15	327	01:07:35	4055	01:08:16	4096	00:00:41	41	0.0000
nopath	2	1	1	1	327	01:07:37	4057	01:08:16	4096	00:00:39	39	0.0000
nopath	1	2	2	1	327	01:07:40	4060	01:08:16	4096	00:00:36	36	0.0000
nopath	2	1	10	1	327	01:07:45	4065	01:08:17	4097	00:00:32	32	0.0000
nopath	1	2	1	1	327	01:07:45	4065	01:08:18	4098	00:00:33	33	0.0000
nopath	2	1	1	1	327	01:07:46	4066	01:08:18	4098	00:00:32	32	0.0000
nopath	1	2	5	1	327	01:07:46	4066	01:08:20	4100	00:00:34	34	0.0000
nopath	2	1	13	15	327	01:07:47	4067	01:08:20	4100	00:00:33	33	0.0000
nopath	2	1	1	1	327	01:07:51	4071	01:08:20	4100	00:00:29	29	0.0000
nopath	1	2	10	1	327	01:07:48	4068	01:08:22	4102	00:00:34	34	0.0000
nopath	2	1	1	1	327	01:07:53	4073	01:08:22	4102	00:00:29	29	0.0000
nopath	2	1	1	1	327	01:07:49	4069	01:08:23	4103	00:00:34	34	0.0000
nopath	1	2	2	1	327	01:07:55	4075	01:08:24	4104	00:00:29	29	0.0000
nopath	2	1	1	1	327	01:07:54	4074	01:08:24	4104	00:00:30	30	0.0000
nopath	2	1	2	1	327	01:07:50	4070	01:08:25	4105	00:00:35	35	0.0000
nopath	2	1	5	1	327	01:07:56	4076	01:08:26	4106	00:00:30	30	0.0000
nopath	1	2	1	1	327	01:08:01	4081	01:08:29	4109	00:00:28	28	0.0000
nopath	1	3	10	1	351	01:06:49	4009	01:08:30	4110	00:01:41	101	0.0000
nopath	2	1	2	1	327	01:08:08	4088	01:08:34	4114	00:00:26	26	0.0000
nopath	1	2	5	1	327	01:08:06	4086	01:08:34	4114	00:00:28	28	0.0000
nopath	2	1	3	1	327	01:08:11	4091	01:08:37	4117	00:00:26	26	0.0000
nopath	1	3	1	1	351	01:07:29	4049	01:08:38	4118	00:01:09	69	0.0000
nopath	1	2	1	1	327	01:08:12	4092	01:08:40	4120	00:00:28	28	0.0000
nopath	1	3	7	1	351	01:07:56	4076	01:08:40	4120	00:00:44	44	0.0000
nopath	1	3	3	1	351	01:07:58	4078	01:08:44	4124	00:00:46	46	0.0000
nopath	1	3	1	1	351	01:08:10	4090	01:08:46	4126	00:00:36	36	0.0000
nopath	3	2	5	1	311	01:07:11	4031	01:08:52	4132	00:01:41	101	0.0000
nopath	3	1	2	1	351	01:06:56	4016	01:08:52	4132	00:01:56	116	0.0000
nopath	3	2	12	14	311	01:07:13	4033	01:08:54	4134	00:01:41	101	0.0000
nopath	3	2	1	1	311	01:07:16	4036	01:08:57	4137	00:01:41	101	0.0000
nopath	3	1	5	1	351	01:07:19	4039	01:09:01	4141	00:01:42	102	0.0000	00:01:38
nopath	3	1	1	1	351	01:07:26	4046	01:09:05	4145	00:01:39	99	0.0000
nopath	3	1	1	1	351	01:07:42	4062	01:09:08	4148	00:01:26	86	0.0000
nopath	3	1	3	1	351	01:07:56	4076	01:09:11	4151	00:01:15	75	0.0000
nopath	3	2	1	1	311	01:08:05	4085	01:09:12	4152	00:01:07	67	0.0000
nopath	3	2	1	1	311	01:08:28	4108	01:09:14	4154	00:00:46	46	0.0000
nopath	1	2	1	1	327	01:08:16	4096	01:09:18	4158	00:01:02	62	0.0000
nopath	1	2	1	1	327	01:08:18	4098	01:09:19	4159	00:01:01	61	0.0000
nopath	2	1	1	1	327	01:08:15	4095	01:09:21	4161	00:01:06	66	0.0000
nopath	2	1	1	1	327	01:08:23	4103	01:09:21	4161	00:00:58	58	0.0000
nopath	1	2	12	14	327	01:08:25	4105	01:09:22	4162	00:00:57	57	0.0000
nopath	2	1	1	1	327	01:08:21	4101	01:09:22	4162	00:01:01	61	0.0000
nopath	2	1	1	1	327	01:08:24	4104	01:09:23	4163	00:00:59	59	0.0000
nopath	1	2	12	14	327	01:08:27	4107	01:09:24	4164	00:00:57	57	0.0000
nopath	2	1	1	1	327	01:08:28	4108	01:09:24	4164	00:00:56	56	0.0000
nopath	2	1	1	1	327	01:08:27	4107	01:09:24	4164	00:00:57	57	0.0000
nopath	2	1	1	1	327	01:08:38	4118	01:09:25	4165	00:00:47	47	0.0000
nopath	2	1	1	1	327	01:08:34	4114	01:09:26	4166	00:00:52	52	0.0000
nopath	1	2	1	1	327	01:08:37	4117	01:09:27	4167	00:00:50	50	0.0000
nopath	2	1	3	1	327	01:08:44	4124	01:09:27	4167	00:00:43	43	0.0000
nopath	2	1	1	1	327	01:08:43	4123	01:09:28	4168	00:00:45	45	0.0000
nopath	1	2	1	1	327	01:08:49	4129	01:09:29	4169	00:00:40	40	0.0000
nopath	2	1	1	1	327	01:08:48	4128	01:09:29	4169	00:00:41	41	0.0000
nopath	1	2	1	1	327	01:08:51	4131	01:09:30	4170	00:00:39	39	0.0000
nopath	2	1	1	1	327	01:08:51	4131	01:09:31	4171	00:00:40	40	0.0000
nopath	1	2	1	1	327	01:08:57	4137	01:09:32	4172	00:00:35	35	0.0000
nopath	2	3	1	1	311	01:08:47	4127	01:09:32	4172	00:00:45	45	0.0000
nopath	2	1	1	1	327	01:08:58	4138	01:09:33	4173	00:00:35	35	0.0000
nopath	2	1	1	1	327	01:08:56	4136	01:09:34	4174	00:00:38	38	0.0000
nopath	2	1	1	1	327	01:09:00	4140	01:09:34	4174	00:00:34	34	0.0000
nopath	1	2	13	15	327	01:08:58	4138	01:09:35	4175	00:00:37	37	0.0000
nopath	2	1	1	1	327	01:09:01	4141	01:09:36	4176	00:00:35	35	0.0000
nopath	2	1	1	1	327	01:09:07	4147	01:09:37	4177	00:00:30	30	0.0000
nopath	1	2	5	1	327	01:09:02	4142	01:09:37	4177	00:00:35	35	0.0000
nopath	2	1	9	1	327	01:09:03	4143	01:09:38	4178	00:00:35	35	0.0000
nopath	2	1	1	1	327	01:09:10	4150	01:09:39	4179	00:00:29	29	0.0000
nopath	1	2	1	1	327	01:09:03	4143	01:09:39	4179	00:00:36	36	0.0000
nopath	1	2	9	1	327	01:09:09	4149	01:09:41	4181	00:00:32	32	0.0000
nopath	2	1	12	14	327	01:09:12	4152	01:09:41	4181	00:00:29	29	0.0000
nopath	1	2	12	14	327	01:09:12	4152	01:09:42	4182	00:00:30	30	0.0000
nopath	2	1	1	1	327	01:09:16	4156	01:09:42	4182	00:00:26	26	0.0000
nopath	2	1	13	15	327	01:09:15	4155	01:09:43	4183	00:00:28	28	0.0000
nopath	2	1	1	1	327	01:09:18	4158	01:09:44	4184	00:00:26	26	0.0000
nopath	1	2	1	1	327	01:09:13	4153	01:09:45	4185	00:00:32	32	0.0000
nopath	2	1	10	1	327	01:09:17	4157	01:09:45	4185	00:00:28	28	0.0000
nopath	1	2	1	1	327	01:09:14	4154	01:09:46	4186	00:00:32	32	0.0000
nopath	2	1	1	1	327	01:09:22	4162	01:09:47	4187	00:00:25	25	0.0000
nopath	1	2	1	1	327	01:09:18	4158	01:09:48	4188	00:00:30	30	0.0000
nopath	2	1	1	1	327	01:09:23	4163	01:09:49	4189	00:00:26	26	0.0000
nopath	1	2	1	1	327	01:09:24	4164	01:09:52	4192	00:00:28	28	0.0000
nopath	1	3	1	1	351	01:08:24	4104	01:09:52	4192	00:01:28	88	0.0000
nopath	1	2	5	1	327	01:09:27	4167	01:09:55	4195	00:00:28	28	0.0000
nopath	2	1	1	1	327	01:09:30	4170	01:09:56	4196	00:00:26	26	0.0000
nopath	2	1	10	1	327	01:09:32	4172	01:09:58	4198	00:00:26	26	0.0000
nopath	2	1	5	1	327	01:09:34	4174	01:09:59	4199	00:00:25	25	0.0000
nopath	2	1	1	1	327	01:09:36	4176	01:10:01	4201	00:00:25	25	0.0000	00:00:41
nopath	1	2	1	1	327	01:09:36	4176	01:10:04	4204	00:00:28	28	0.0000
nopath	2	1	1	1	327	01:09:40	4180	01:10:05	4205	00:00:25	25	0.0000
nopath	3	2	1	1	311	01:08:51	4131	01:10:10	4210	00:01:19	79	0.0000
nopath	3	2	1	1	311	01:09:22	4162	01:10:14	4214	00:00:52	52	0.0000
nopath	3	1	2	1	351	01:09:03	4143	01:10:14	4214	00:01:11	71	0.0000
nopath	1	2	3	1	327	01:09:42	4182	01:10:18	4218	00:00:36	36	0.0000
nopath	3	2	13	15	311	01:09:38	4178	01:10:18	4218	00:00:40	40	0.0000
nopath	1	2	1	1	327	01:09:43	4183	01:10:19	4219	00:00:36	36	0.0000
nopath	2	1	3	1	327	01:09:44	4184	01:10:21	4221	00:00:37	37	0.0000
nopath	1	2	1	1	327	01:09:45	4185	01:10:21	4221	00:00:36	36	0.0000
nopath	2	1	1	1	327	01:09:46	4186	01:10:21	4221	00:00:35	35	0.0000
nopath	2	1	1	1	327	01:09:48	4188	01:10:23	4223	00:00:35	35	0.0000
nopath	1	2	1	1	327	01:09:46	4186	01:10:23	4223	00:00:37	37	0.0000
nopath	2	1	3	1	327	01:09:54	4194	01:10:23	4223	00:00:29	29	0.0000
nopath	1	2	1	1	327	01:09:47	4187	01:10:25	4225	00:00:38	38	0.0000
nopath	1	2	1	1	327	01:09:49	4189	01:10:27	4227	00:00:38	38	0.0000
nopath	2	3	1	1	311	01:09:49	4189	01:10:27	4227	00:00:38	38	0.0000
nopath	2	1	12	14	327	01:09:52	4192	01:10:28	4228	00:00:36	36	0.0000
nopath	1	2	1	1	327	01:09:52	4192	01:10:29	4229	00:00:37	37	0.0000
nopath	1	2	1	1	327	01:09:53	4193	01:10:30	4230	00:00:37	37	0.0000
nopath	2	1	14	16	327	01:10:02	4202	01:10:32	4232	00:00:30	30	0.0000
nopath	2	3	1	1	311	01:09:57	4197	01:10:32	4232	00:00:35	35	0.0000
nopath	1	2	1	1	327	01:09:54	4194	01:10:32	4232	00:00:38	38	0.0000
nopath	1	2	3	1	327	01:09:57	4197	01:10:34	4234	00:00:37	37	0.0000
nopath	1	2	1	1	327	01:09:58	4198	01:10:35	4235	00:00:37	37	0.0000
nopath	2	1	1	1	327	01:10:08	4208	01:10:36	4236	00:00:28	28	0.0000
nopath	1	2	1	1	327	01:09:59	4199	01:10:37	4237	00:00:38	38	0.0000
nopath	2	1	1	1	327	01:10:13	4213	01:10:38	4238	00:00:25	25	0.0000
nopath	1	2	12	14	327	01:10:00	4200	01:10:39	4239	00:00:39	39	0.0000
nopath	2	1	7	1	327	01:10:12	4212	01:10:40	4240	00:00:28	28	0.0000
nopath	1	2	1	1	327	01:10:03	4203	01:10:41	4241	00:00:38	38	0.0000
nopath	1	2	1	1	327	01:10:09	4209	01:10:42	4242	00:00:33	33	0.0000
nopath	1	2	1	1	327	01:10:11	4211	01:10:44	4244	00:00:33	33	0.0000
nopath	2	1	9	1	327	01:10:19	4219	01:10:45	4245	00:00:26	26	0.0000
nopath	1	2	12	14	327	01:10:16	4216	01:10:46	4246	00:00:30	30	0.0000
nopath	2	1	1	1	327	01:10:20	4220	01:10:46	4246	00:00:26	26	0.0000
nopath	1	2	1	1	327	01:10:17	4217	01:10:47	4247	00:00:30	30	0.0000
nopath	2	1	1	1	327	01:10:21	4221	01:10:47	4247	00:00:26	26	0.0000
nopath	2	1	1	1	327	01:10:23	4223	01:10:49	4249	00:00:26	26	0.0000
nopath	1	2	1	1	327	01:10:21	4221	01:10:49	4249	00:00:28	28	0.0000
nopath	1	2	1	1	327	01:10:24	4224	01:10:52	4252	00:00:28	28	0.0000
nopath	1	3	1	1	351	01:08:40	4120	01:10:52	4252	00:02:12	132	0.0000
nopath	2	1	1	1	327	01:10:31	4231	01:10:56	4256	00:00:25	25	0.0000
nopath	2	1	1	1	327	01:10:32	4232	01:10:57	4257	00:00:25	25	0.0000
nopath	3	2	10	1	311	01:10:03	4203	01:11:00	4260	00:00:57	57	0.0000	00:01:25
nopath	3	1	14	16	351	01:10:06	4206	01:11:05	4265	00:00:59	59	0.0000
nopath	3	1	1	1	351	01:10:15	4215	01:11:09	4269	00:00:54	54	0.0000
nopath	3	1	1	1	351	01:10:25	4225	01:11:12	4272	00:00:47	47	0.0000
nopath	3	1	14	16	351	01:10:29	4229	01:11:16	4276	00:00:47	47	0.0000
nopath	1	2	1	1	327	01:10:28	4228	01:11:18	4278	00:00:50	50	0.0000
nopath	1	2	1	1	327	01:10:32	4232	01:11:19	4279	00:00:47	47	0.0000
nopath	2	3	1	1	311	01:10:42	4242	01:11:20	4280	00:00:38	38	0.0000
nopath	1	2	1	1	327	01:10:35	4235	01:11:21	4281	00:00:46	46	0.0000
nopath	2	1	8	1	327	01:10:50	4250	01:11:22	4282	00:00:32	32	0.0000
nopath	2	1	12	14	327	01:10:41	4241	01:11:22	4282	00:00:41	41	0.0000
nopath	2	1	3	1	327	01:10:47	4247	01:11:23	4283	00:00:36	36	0.0000
nopath	2	1	1	1	327	01:10:55	4255	01:11:25	4285	00:00:30	30	0.0000
nopath	1	2	9	1	327	01:10:55	4255	01:11:25	4285	00:00:30	30	0.0000
nopath	2	1	9	1	327	01:11:02	4262	01:11:29	4289	00:00:27	27	0.0000
nopath	1	2	1	1	327	01:10:58	4258	01:11:31	4291	00:00:33	33	0.0000
nopath	2	1	1	1	327	01:11:06	4266	01:11:31	4291	00:00:25	25	0.0000
nopath	1	2	1	1	327	01:10:59	4259	01:11:33	4293	00:00:34	34	0.0000
nopath	1	2	6	1	327	01:11:02	4262	01:11:35	4295	00:00:33	33	0.0000
nopath	1	2	12	14	327	01:11:05	4265	01:11:36	4296	00:00:31	31	0.0000
nopath	2	1	2	1	327	01:11:10	4270	01:11:36	4296	00:00:26	26	0.0000
nopath	1	3	1	1	351	01:10:06	4206	01:11:38	4298	00:01:32	92	0.0000
nopath	1	3	1	1	351	01:10:40	4240	01:11:41	4301	00:01:01	61	0.0000
nopath	1	3	1	1	351	01:10:46	4246	01:11:43	4303	00:00:57	57	0.0000
nopath	1	3	1	1	351	01:10:47	4247	01:11:45	4305	00:00:58	58	0.0000
nopath	3	1	12	14	351	01:10:32	4232	01:11:52	4312	00:01:20	80	0.0000
nopath	3	2	1	1	311	01:10:33	4233	01:11:53	4313	00:01:20	80	0.0000
nopath	3	2	9	1	311	01:10:35	4235	01:11:55	4315	00:01:20	80	0.0000
nopath	3	1	10	1	351	01:10:39	4239	01:11:59	4319	00:01:20	80	0.0000
nopath	3	1	1	1	351	01:11:09	4269	01:12:02	4322	00:00:53	53	0.0000	00:01:08
nopath	3	2	12	14	311	01:11:10	4270	01:12:03	4323	00:00:53	53	0.0000
nopath	3	1	1	1	351	01:11:11	4271	01:12:07	4327	00:00:56	56	0.0000
nopath	3	1	1	1	351	01:11:12	4272	01:12:09	4329	00:00:57	57	0.0000
nopath	3	2	1	1	311	01:11:16	4276	01:12:10	4330	00:00:54	54	0.0000
nopath	3	1	1	1	351	01:11:38	4298	01:12:15	4335	00:00:37	37	0.0000
nopath	1	2	5	1	327	01:11:16	4276	01:12:18	4338	00:01:02	62	0.0000
nopath	1	2	1	1	327	01:11:20	4280	01:12:19	4339	00:00:59	59	0.0000
nopath	2	3	12	14	311	01:11:11	4271	01:12:21	4341	00:01:10	70	0.0000
nopath	1	2	12	14	327	01:11:21	4281	01:12:22	4342	00:01:01	61	0.0000
nopath	2	1	1	1	327	01:11:12	4272	01:12:22	4342	00:01:10	70	0.0000
nopath	1	2	1	1	327	01:11:23	4283	01:12:23	4343	00:01:00	60	0.0000
nopath	2	1	13	15	327	01:11:13	4273	01:12:24	4344	00:01:11	71	0.0000
nopath	2	1	3	1	327	01:11:18	4278	01:12:24	4344	00:01:06	66	0.0000
nopath	1	2	1	1	327	01:11:27	4287	01:12:25	4345	00:00:58	58	0.0000
nopath	2	1	1	1	327	01:11:30	4290	01:12:25	4345	00:00:55	55	0.0000
nopath	2	1	1	1	327	01:11:15	4275	01:12:26	4346	00:01:11	71	0.0000
nopath	1	2	8	1	327	01:11:30	4290	01:12:26	4346	00:00:56	56	0.0000
nopath	2	1	1	1	327	01:11:21	4281	01:12:27	4347	00:01:06	66	0.0000
nopath	2	1	1	1	327	01:11:47	4307	01:12:28	4348	00:00:41	41	0.0000
nopath	1	2	1	1	327	01:11:34	4294	01:12:28	4348	00:00:54	54	0.0000
nopath	2	1	9	1	327	01:11:52	4312	01:12:29	4349	00:00:37	37	0.0000
nopath	2	1	14	16	327	01:11:34	4294	01:12:29	4349	00:00:55	55	0.0000
nopath	1	2	1	1	327	01:11:35	4295	01:12:30	4350	00:00:55	55	0.0000
nopath	2	1	1	1	327	01:11:35	4295	01:12:31	4351	00:00:56	56	0.0000
nopath	1	2	1	1	327	01:11:41	4301	01:12:32	4352	00:00:51	51	0.0000
nopath	2	1	14	16	327	01:11:59	4319	01:12:32	4352	00:00:33	33	0.0000
nopath	2	1	12	14	327	01:11:41	4301	01:12:33	4353	00:00:52	52	0.0000
nopath	1	2	1	1	327	01:11:43	4303	01:12:33	4353	00:00:50	50	0.0000
nopath	2	1	1	1	327	01:12:04	4324	01:12:34	4354	00:00:30	30	0.0000
nopath	2	1	1	1	327	01:11:56	4316	01:12:35	4355	00:00:39	39	0.0000
nopath	1	2	5	1	327	01:11:48	4308	01:12:36	4356	00:00:48	48	0.0000
nopath	2	1	1	1	327	01:12:07	4327	01:12:36	4356	00:00:29	29	0.0000
nopath	2	1	1	1	327	01:12:01	4321	01:12:37	4357	00:00:36	36	0.0000
nopath	1	2	3	1	327	01:11:49	4309	01:12:38	4358	00:00:49	49	0.0000
nopath	2	1	3	1	327	01:12:05	4325	01:12:38	4358	00:00:33	33	0.0000
nopath	1	2	3	1	327	01:11:54	4314	01:12:40	4360	00:00:46	46	0.0000
nopath	2	1	12	14	327	01:12:13	4333	01:12:41	4361	00:00:28	28	0.0000
nopath	1	2	5	1	327	01:11:59	4319	01:12:41	4361	00:00:42	42	0.0000
nopath	1	2	1	1	327	01:12:00	4320	01:12:43	4363	00:00:43	43	0.0000
nopath	2	1	1	1	327	01:12:17	4337	01:12:43	4363	00:00:26	26	0.0000
nopath	2	1	5	1	327	01:12:18	4338	01:12:44	4364	00:00:26	26	0.0000
nopath	1	2	1	1	327	01:12:05	4325	01:12:45	4365	00:00:40	40	0.0000
nopath	1	2	12	14	327	01:12:06	4326	01:12:47	4367	00:00:41	41	0.0000
nopath	2	1	1	1	327	01:12:22	4342	01:12:47	4367	00:00:25	25	0.0000
nopath	1	2	14	16	327	01:12:08	4328	01:12:50	4370	00:00:42	42	0.0000
nopath	1	2	1	1	327	01:12:09	4329	01:12:52	4372	00:00:43	43	0.0000
nopath	1	2	1	1	327	01:12:10	4330	01:12:54	4374	00:00:44	44	0.0000
nopath	1	2	1	1	327	01:12:13	4333	01:12:55	4375	00:00:42	42	0.0000
nopath	2	1	1	1	327	01:12:30	4350	01:12:57	4377	00:00:27	27	0.0000
nopath	2	3	13	15	311	01:12:23	4343	01:12:57	4377	00:00:34	34	0.0000
nopath	1	2	1	1	327	01:12:15	4335	01:12:57	4377	00:00:42	42	0.0000
nopath	2	1	1	1	327	01:12:31	4351	01:12:57	4377	00:00:26	26	0.0000
nopath	1	2	1	1	327	01:12:27	4347	01:12:59	4379	00:00:32	32	0.0000
nopath	1	2	1	1	327	01:12:32	4352	01:13:01	4381	00:00:29	29	0.0000	00:00:39
nopath	2	1	1	1	327	01:12:35	4355	01:13:01	4381	00:00:26	26	0.0000
nopath	1	2	1	1	327	01:12:36	4356	01:13:04	4384	00:00:28	28	0.0000
nopath	2	1	1	1	327	01:12:40	4360	01:13:06	4386	00:00:26	26	0.0000
nopath	1	2	1	1	327	01:12:37	4357	01:13:07	4387	00:00:30	30	0.0000
nopath	2	1	7	1	327	01:12:42	4362	01:13:08	4388	00:00:26	26	0.0000
nopath	2	1	7	1	327	01:12:43	4363	01:13:09	4389	00:00:26	26	0.0000
nopath	1	2	9	1	327	01:12:45	4365	01:13:13	4393	00:00:28	28	0.0000
nopath	2	1	3	1	327	01:12:47	4367	01:13:13	4393	00:00:26	26	0.0000
nopath	1	2	1	1	327	01:12:48	4368	01:13:16	4396	00:00:28	28	0.0000
nopath	1	3	9	1	351	01:11:14	4274	01:13:17	4397	00:02:03	123	0.0000
nopath	1	3	1	1	351	01:11:38	4298	01:13:19	4399	00:01:41	101	0.0000
nopath	1	3	1	1	351	01:12:01	4321	01:13:22	4402	00:01:21	81	0.0000
nopath	1	3	12	14	351	01:12:04	4324	01:13:24	4404	00:01:20	80	0.0000
nopath	1	3	3	1	351	01:12:12	4332	01:13:27	4407	00:01:15	75	0.0000
nopath	3	2	1	1	311	01:11:55	4315	01:13:30	4410	00:01:35	95	0.0000
nopath	3	2	1	1	311	01:12:32	4352	01:13:32	4412	00:01:00	60	0.0000
nopath	3	2	12	14	311	01:12:33	4353	01:13:34	4414	00:01:01	61	0.0000
nopath	3	2	1	1	311	01:12:41	4361	01:13:38	4418	00:00:57	57	0.0000
nopath	3	2	12	14	311	01:13:00	4380	01:13:40	4420	00:00:40	40	0.0000
nopath	3	1	10	1	351	01:13:04	4384	01:13:44	4424	00:00:40	40	0.0000
nopath	3	1	3	1	351	01:13:09	4389	01:13:47	4427	00:00:38	38	0.0000
nopath	1	2	1	1	327	01:12:57	4377	01:13:48	4428	00:00:51	51	0.0000
nopath	1	2	5	1	327	01:13:00	4380	01:13:50	4430	00:00:50	50	0.0000
nopath	2	1	14	16	327	01:12:54	4374	01:13:53	4433	00:00:59	59	0.0000
nopath	2	1	13	15	327	01:12:53	4373	01:13:54	4434	00:01:01	61	0.0000
nopath	1	2	13	15	327	01:13:01	4381	01:13:54	4434	00:00:53	53	0.0000
nopath	1	2	3	1	327	01:13:03	4383	01:13:55	4435	00:00:52	52	0.0000
nopath	2	3	14	16	311	01:13:05	4385	01:13:55	4435	00:00:50	50	0.0000
nopath	2	1	1	1	327	01:13:10	4390	01:13:56	4436	00:00:46	46	0.0000
nopath	2	1	1	1	327	01:12:57	4377	01:13:56	4436	00:00:59	59	0.0000
nopath	1	2	9	1	327	01:13:14	4394	01:13:57	4437	00:00:43	43	0.0000
nopath	2	1	1	1	327	01:12:59	4379	01:13:57	4437	00:00:58	58	0.0000
nopath	2	1	1	1	327	01:13:12	4392	01:13:58	4438	00:00:46	46	0.0000
nopath	1	2	15	17	327	01:13:16	4396	01:13:59	4439	00:00:43	43	0.0000
nopath	2	1	8	1	327	01:13:01	4381	01:13:59	4439	00:00:58	58	0.0000
nopath	2	1	1	1	327	01:13:19	4399	01:14:00	4440	00:00:41	41	0.0000	00:00:37
nopath	2	1	13	15	327	01:13:11	4391	01:14:01	4441	00:00:50	50	0.0000
nopath	1	2	1	1	327	01:13:18	4398	01:14:02	4442	00:00:44	44	0.0000
nopath	2	1	10	1	327	01:13:34	4414	01:14:03	4443	00:00:29	29	0.0000
nopath	2	1	1	1	327	01:13:22	4402	01:14:03	4443	00:00:41	41	0.0000
nopath	1	2	1	1	327	01:13:20	4400	01:14:04	4444	00:00:44	44	0.0000
nopath	1	2	1	1	327	01:13:25	4405	01:14:06	4446	00:00:41	41	0.0000
nopath	2	1	3	1	327	01:13:37	4417	01:14:06	4446	00:00:29	29	0.0000
nopath	1	2	12	14	327	01:13:28	4408	01:14:07	4447	00:00:39	39	0.0000
nopath	2	1	1	1	327	01:13:39	4419	01:14:07	4447	00:00:28	28	0.0000
nopath	1	2	9	1	327	01:13:32	4412	01:14:11	4451	00:00:39	39	0.0000
nopath	2	1	13	15	327	01:13:43	4423	01:14:11	4451	00:00:28	28	0.0000
nopath	1	2	1	1	327	01:13:34	4414	01:14:12	4452	00:00:38	38	0.0000
nopath	1	2	1	1	327	01:13:44	4424	01:14:14	4454	00:00:30	30	0.0000
nopath	2	1	1	1	327	01:13:48	4428	01:14:14	4454	00:00:26	26	0.0000
nopath	1	2	1	1	327	01:13:46	4426	01:14:16	4456	00:00:30	30	0.0000
nopath	1	3	1	1	351	01:12:14	4334	01:14:16	4456	00:02:02	122	0.0000
nopath	1	2	3	1	327	01:13:50	4430	01:14:18	4458	00:00:28	28	0.0000
nopath	1	3	1	1	351	01:12:39	4359	01:14:20	4460	00:01:41	101	0.0000
nopath	2	1	1	1	327	01:13:58	4438	01:14:23	4463	00:00:25	25	0.0000
nopath	2	1	1	1	327	01:13:59	4439	01:14:24	4464	00:00:25	25	0.0000
nopath	2	1	1	1	327	01:14:00	4440	01:14:26	4466	00:00:26	26	0.0000
nopath	1	2	1	1	327	01:14:00	4440	01:14:28	4468	00:00:28	28	0.0000
nopath	2	3	1	1	311	01:14:02	4442	01:14:31	4471	00:00:29	29	0.0000
nopath	1	2	1	1	327	01:14:03	4443	01:14:31	4471	00:00:28	28	0.0000
nopath	2	1	1	1	327	01:14:05	4445	01:14:31	4471	00:00:26	26	0.0000
nopath	2	1	1	1	327	01:14:09	4449	01:14:35	4475	00:00:26	26	0.0000
nopath	1	3	1	1	351	01:13:05	4385	01:14:37	4477	00:01:32	92	0.0000
nopath	1	2	1	1	327	01:14:09	4449	01:14:37	4477	00:00:28	28	0.0000
nopath	1	3	1	1	351	01:13:31	4411	01:14:39	4479	00:01:08	68	0.0000
nopath	1	2	6	1	327	01:14:13	4453	01:14:41	4481	00:00:28	28	0.0000
nopath	1	3	3	1	351	01:13:37	4417	01:14:43	4483	00:01:06	66	0.0000
nopath	1	3	1	1	351	01:13:48	4428	01:14:45	4485	00:00:57	57	0.0000
nopath	1	3	9	1	351	01:14:05	4445	01:14:48	4488	00:00:43	43	0.0000
nopath	3	1	1	1	351	01:13:17	4397	01:14:52	4492	00:01:35	95	0.0000
nopath	3	2	1	1	311	01:13:25	4405	01:14:54	4494	00:01:29	89	0.0000
nopath	3	1	1	1	351	01:13:20	4400	01:14:54	4494	00:01:34	94	0.0000
nopath	3	1	1	1	351	01:13:43	4423	01:14:59	4499	00:01:16	76	0.0000
nopath	3	2	3	1	311	01:13:48	4428	01:14:59	4499	00:01:11	71	0.0000
nopath	3	1	1	1	351	01:13:57	4437	01:15:05	4505	00:01:08	68	0.0000	00:01:02
nopath	1	2	1	1	327	01:14:14	4454	01:15:08	4508	00:00:54	54	0.0000
nopath	1	2	9	1	327	01:14:22	4462	01:15:09	4509	00:00:47	47	0.0000
nopath	1	2	10	1	327	01:14:28	4468	01:15:11	4511	00:00:43	43	0.0000
nopath	2	1	1	1	327	01:14:14	4454	01:15:11	4511	00:00:57	57	0.0000
nopath	2	1	7	1	327	01:14:17	4457	01:15:11	4511	00:00:54	54	0.0000
nopath	2	1	10	1	327	01:14:16	4456	01:15:12	4512	00:00:56	56	0.0000
nopath	1	2	1	1	327	01:14:33	4473	01:15:13	4513	00:00:40	40	0.0000
nopath	2	1	1	1	327	01:14:19	4459	01:15:13	4513	00:00:54	54	0.0000
nopath	2	1	1	1	327	01:14:18	4458	01:15:14	4514	00:00:56	56	0.0000
nopath	2	1	1	1	327	01:14:27	4467	01:15:14	4514	00:00:47	47	0.0000
nopath	1	2	1	1	327	01:14:46	4486	01:15:16	4516	00:00:30	30	0.0000
nopath	2	1	3	1	327	01:14:25	4465	01:15:16	4516	00:00:51	51	0.0000
nopath	2	1	14	16	327	01:14:35	4475	01:15:17	4517	00:00:42	42	0.0000
nopath	2	1	10	1	327	01:14:32	4472	01:15:18	4518	00:00:46	46	0.0000
nopath	2	1	12	14	327	01:14:34	4474	01:15:19	4519	00:00:45	45	0.0000
nopath	1	2	1	1	327	01:14:52	4492	01:15:20	4520	00:00:28	28	0.0000
nopath	2	1	1	1	327	01:14:38	4478	01:15:21	4521	00:00:43	43	0.0000
nopath	2	1	1	1	327	01:14:37	4477	01:15:21	4521	00:00:44	44	0.0000
nopath	2	1	10	1	327	01:14:41	4481	01:15:22	4522	00:00:41	41	0.0000
nopath	2	1	1	1	327	01:14:43	4483	01:15:23	4523	00:00:40	40	0.0000
nopath	1	2	14	16	327	01:14:53	4493	01:15:23	4523	00:00:30	30	0.0000
nopath	2	1	2	1	327	01:14:45	4485	01:15:24	4524	00:00:39	39	0.0000
nopath	2	1	1	1	327	01:14:52	4492	01:15:25	4525	00:00:33	33	0.0000
nopath	2	1	1	1	327	01:14:55	4495	01:15:25	4525	00:00:30	30	0.0000
nopath	2	1	1	1	327	01:14:48	4488	01:15:26	4526	00:00:38	38	0.0000
nopath	2	1	3	1	327	01:14:54	4494	01:15:28	4528	00:00:34	34	0.0000
nopath	2	1	1	1	327	01:15:01	4501	01:15:28	4528	00:00:27	27	0.0000
nopath	2	1	3	1	327	01:15:00	4500	01:15:30	4530	00:00:30	30	0.0000
nopath	2	1	1	1	327	01:15:03	4503	01:15:31	4531	00:00:28	28	0.0000
nopath	2	1	13	15	327	01:15:05	4505	01:15:35	4535	00:00:30	30	0.0000
nopath	2	1	12	14	327	01:15:10	4510	01:15:36	4536	00:00:26	26	0.0000
nopath	1	2	1	1	327	01:15:11	4511	01:15:39	4539	00:00:28	28	0.0000
nopath	1	3	3	1	351	01:14:11	4451	01:15:40	4540	00:01:29	89	0.0000
nopath	1	2	1	1	327	01:15:12	4512	01:15:41	4541	00:00:29	29	0.0000
nopath	1	3	1	1	351	01:14:17	4457	01:15:44	4544	00:01:27	87	0.0000
nopath	2	1	1	1	327	01:15:20	4520	01:15:46	4546	00:00:26	26	0.0000
nopath	1	3	1	1	351	01:14:19	4459	01:15:48	4548	00:01:29	89	0.0000
nopath	1	2	1	1	327	01:15:21	4521	01:15:49	4549	00:00:28	28	0.0000
nopath	1	3	3	1	351	01:14:24	4464	01:15:51	4551	00:01:27	87	0.0000
nopath	1	3	1	1	351	01:15:02	4502	01:15:54	4554	00:00:52	52	0.0000
nopath	1	3	13	15	351	01:15:06	4506	01:15:58	4558	00:00:52	52	0.0000
nopath	3	2	1	1	311	01:14:39	4479	01:16:02	4562	00:01:23	83	0.0000	00:01:08
nopath	3	1	9	1	351	01:14:21	4461	01:16:02	4562	00:01:41	101	0.0000
nopath	3	1	1	1	351	01:14:41	4481	01:16:06	4566	00:01:25	85	0.0000
nopath	3	2	1	1	311	01:14:57	4497	01:16:07	4567	00:01:10	70	0.0000
nopath	3	2	1	1	311	01:15:30	4530	01:16:13	4573	00:00:43	43	0.0000
nopath	3	1	13	15	351	01:14:59	4499	01:16:14	4574	00:01:15	75	0.0000
nopath	3	1	1	1	351	01:15:32	4532	01:16:17	4577	00:00:45	45	0.0000
nopath	3	1	12	14	351	01:15:46	4546	01:16:23	4583	00:00:37	37	0.0000
nopath	3	2	13	15	311	01:15:47	4547	01:16:25	4585	00:00:38	38	0.0000
nopath	1	2	1	1	327	01:15:28	4528	01:16:28	4588	00:01:00	60	0.0000
nopath	3	1	1	1	351	01:15:53	4553	01:16:29	4589	00:00:36	36	0.0000
nopath	1	2	5	1	327	01:15:29	4529	01:16:30	4590	00:01:01	61	0.0000
nopath	2	1	1	1	327	01:15:22	4522	01:16:31	4591	00:01:09	69	0.0000
nopath	1	2	10	1	327	01:15:35	4535	01:16:32	4592	00:00:57	57	0.0000
nopath	2	1	1	1	327	01:15:27	4527	01:16:32	4592	00:01:05	65	0.0000
nopath	1	2	1	1	327	01:15:36	4536	01:16:33	4593	00:00:57	57	0.0000
nopath	2	1	15	17	327	01:15:21	4521	01:16:33	4593	00:01:12	72	0.0000
nopath	2	1	1	1	327	01:15:48	4548	01:16:34	4594	00:00:46	46	0.0000
nopath	2	1	1	1	327	01:15:53	4553	01:16:35	4595	00:00:42	42	0.0000
nopath	2	1	1	1	327	01:15:23	4523	01:16:35	4595	00:01:12	72	0.0000
nopath	2	1	3	1	327	01:15:43	4543	01:16:37	4597	00:00:54	54	0.0000
nopath	1	2	15	17	327	01:15:38	4538	01:16:37	4597	00:00:59	59	0.0000
nopath	2	1	14	16	327	01:15:50	4550	01:16:39	4599	00:00:49	49	0.0000
nopath	2	1	5	1	327	01:15:51	4551	01:16:39	4599	00:00:48	48	0.0000
nopath	1	2	1	1	327	01:15:49	4549	01:16:40	4600	00:00:51	51	0.0000
nopath	2	1	1	1	327	01:15:56	4556	01:16:40	4600	00:00:44	44	0.0000
nopath	1	2	1	1	327	01:15:51	4551	01:16:41	4601	00:00:50	50	0.0000
nopath	2	1	1	1	327	01:16:09	4569	01:16:42	4602	00:00:33	33	0.0000
nopath	1	2	5	1	327	01:15:53	4553	01:16:42	4602	00:00:49	49	0.0000
nopath	1	2	1	1	327	01:16:09	4569	01:16:44	4604	00:00:35	35	0.0000
nopath	2	1	1	1	327	01:16:18	4578	01:16:44	4604	00:00:26	26	0.0000
nopath	2	1	14	16	327	01:16:21	4581	01:16:47	4607	00:00:26	26	0.0000
[truncated: 4,801 more rows]
