# Supplementary material for: Supervised learning from human performance at the computationally hard problem of optimal traffic signal control on a network of junctions
Source: R Soc Open Sci. 2014 Dec 24;1(4):140211. doi: 10.1098/rsos.140211 (PMC4448775; doi:10.1098/rsos.140211)
Supplement: 1. simulationData.zip - This zipped folder contains the simulation configuration files for the traffic microsimulation models used in the paper, as well as the raw data output from the simulations. The data are organised into a folder structure with README.txt files used to provide guidance on the c [file rsos140211supp1.zip › simulationData/tJunctionModel/HuTMaCcells/run-002/trips-ALL.csv]

Path	From Zone	To Zone	Vehicle Type	Base Vehicle Type	Distance (m)	Departure Time (HH:MM:SS)	Departure Time (s)	Arrival Time (HH:MM:SS)	Arrival Time (s)	Time Taken (HH:MM:SS)	Time Taken (s)	Fuel	Mean Time (HH:MM:SS)
nopath	2	1	1	1	327	00:00:08	8	00:00:34	34	00:00:26	26	0.0000
nopath	1	2	1	1	327	00:00:24	24	00:00:52	52	00:00:28	28	0.0000
nopath	2	1	1	1	327	00:00:43	43	00:01:09	69	00:00:26	26	0.0000	00:00:26
nopath	2	3	3	1	311	00:00:55	55	00:01:24	84	00:00:29	29	0.0000
nopath	2	1	1	1	327	00:01:01	61	00:01:27	87	00:00:26	26	0.0000
nopath	2	1	6	1	327	00:01:06	66	00:01:33	93	00:00:27	27	0.0000
nopath	1	2	1	1	327	00:01:17	77	00:01:45	105	00:00:28	28	0.0000
nopath	1	3	3	1	351	00:01:11	71	00:01:46	106	00:00:35	35	0.0000
nopath	3	2	1	1	311	00:01:21	81	00:02:00	120	00:00:39	39	0.0000	00:00:39
nopath	1	2	1	1	327	00:01:35	95	00:02:08	128	00:00:33	33	0.0000
nopath	2	1	14	16	327	00:01:40	100	00:02:11	131	00:00:31	31	0.0000
nopath	2	1	1	1	327	00:01:47	107	00:02:13	133	00:00:26	26	0.0000
nopath	2	1	13	15	327	00:01:50	110	00:02:18	138	00:00:28	28	0.0000
nopath	2	1	1	1	327	00:01:52	112	00:02:19	139	00:00:27	27	0.0000
nopath	1	2	9	1	327	00:01:51	111	00:02:20	140	00:00:29	29	0.0000
nopath	2	1	1	1	327	00:02:05	125	00:02:31	151	00:00:26	26	0.0000
nopath	3	1	1	1	351	00:02:07	127	00:02:41	161	00:00:34	34	0.0000
nopath	1	2	1	1	327	00:02:09	129	00:02:48	168	00:00:39	39	0.0000
nopath	1	2	1	1	327	00:02:18	138	00:02:49	169	00:00:31	31	0.0000
nopath	2	1	5	1	327	00:02:20	140	00:02:51	171	00:00:31	31	0.0000
nopath	2	1	1	1	327	00:02:26	146	00:02:53	173	00:00:27	27	0.0000
nopath	2	1	12	14	327	00:02:24	144	00:02:54	174	00:00:30	30	0.0000
nopath	2	1	1	1	327	00:02:31	151	00:02:57	177	00:00:26	26	0.0000
nopath	2	1	1	1	327	00:02:42	162	00:03:08	188	00:00:26	26	0.0000	00:00:27
nopath	3	2	1	1	311	00:02:29	149	00:03:10	190	00:00:41	41	0.0000
nopath	3	2	12	14	311	00:02:43	163	00:03:17	197	00:00:34	34	0.0000
nopath	1	2	2	1	327	00:02:45	165	00:03:18	198	00:00:33	33	0.0000
nopath	2	1	1	1	327	00:02:52	172	00:03:20	200	00:00:28	28	0.0000
nopath	1	2	4	1	327	00:02:47	167	00:03:20	200	00:00:33	33	0.0000
nopath	2	1	1	1	327	00:02:55	175	00:03:20	200	00:00:25	25	0.0000
nopath	1	3	2	1	351	00:02:42	162	00:03:23	203	00:00:41	41	0.0000
nopath	2	1	13	15	327	00:03:03	183	00:03:31	211	00:00:28	28	0.0000
nopath	1	2	13	15	327	00:03:03	183	00:03:33	213	00:00:30	30	0.0000
nopath	2	1	1	1	327	00:03:09	189	00:03:34	214	00:00:25	25	0.0000
nopath	3	2	1	1	311	00:03:06	186	00:03:40	220	00:00:34	34	0.0000
nopath	1	2	1	1	327	00:03:20	200	00:03:47	227	00:00:27	27	0.0000
nopath	3	1	3	1	351	00:03:11	191	00:03:47	227	00:00:36	36	0.0000
nopath	1	2	1	1	327	00:03:24	204	00:03:51	231	00:00:27	27	0.0000
nopath	2	1	1	1	327	00:03:14	194	00:03:51	231	00:00:37	37	0.0000
nopath	2	1	1	1	327	00:03:15	195	00:03:51	231	00:00:36	36	0.0000
nopath	2	1	3	1	327	00:03:20	200	00:03:53	233	00:00:33	33	0.0000
nopath	2	1	1	1	327	00:03:24	204	00:03:55	235	00:00:31	31	0.0000
nopath	2	1	1	1	327	00:03:31	211	00:03:58	238	00:00:27	27	0.0000
nopath	2	1	1	1	327	00:03:34	214	00:04:01	241	00:00:27	27	0.0000	00:00:29
nopath	2	1	14	16	327	00:03:37	217	00:04:04	244	00:00:27	27	0.0000
nopath	1	2	1	1	327	00:03:37	217	00:04:05	245	00:00:28	28	0.0000
nopath	1	2	1	1	327	00:03:41	221	00:04:09	249	00:00:28	28	0.0000
nopath	2	1	1	1	327	00:03:56	236	00:04:21	261	00:00:25	25	0.0000
nopath	1	2	12	14	327	00:03:55	235	00:04:24	264	00:00:29	29	0.0000
nopath	2	1	1	1	327	00:04:05	245	00:04:31	271	00:00:26	26	0.0000
nopath	2	1	3	1	327	00:04:07	247	00:04:33	273	00:00:26	26	0.0000
nopath	1	2	1	1	327	00:04:08	248	00:04:36	276	00:00:28	28	0.0000
nopath	2	1	7	1	327	00:04:13	253	00:04:38	278	00:00:25	25	0.0000
nopath	1	3	3	1	351	00:03:58	238	00:04:41	281	00:00:43	43	0.0000
nopath	3	2	5	1	311	00:03:26	206	00:04:50	290	00:01:24	84	0.0000
nopath	1	2	1	1	327	00:04:24	264	00:04:58	298	00:00:34	34	0.0000
nopath	1	2	1	1	327	00:04:29	269	00:05:00	300	00:00:31	31	0.0000	00:00:30
nopath	1	2	1	1	327	00:04:35	275	00:05:03	303	00:00:28	28	0.0000
nopath	1	2	1	1	327	00:04:48	288	00:05:16	316	00:00:28	28	0.0000
nopath	1	2	1	1	327	00:05:08	308	00:05:36	336	00:00:28	28	0.0000
nopath	2	1	15	17	327	00:05:10	310	00:05:37	337	00:00:27	27	0.0000
nopath	2	1	1	1	327	00:05:24	324	00:05:50	350	00:00:26	26	0.0000
nopath	2	1	12	14	327	00:05:26	326	00:05:52	352	00:00:26	26	0.0000
nopath	3	1	12	14	351	00:04:26	266	00:06:02	362	00:01:36	96	0.0000	00:00:55
nopath	3	2	10	1	311	00:05:17	317	00:06:03	363	00:00:46	46	0.0000
nopath	3	2	1	1	311	00:05:23	323	00:06:06	366	00:00:43	43	0.0000
nopath	1	2	10	1	327	00:05:43	343	00:06:10	370	00:00:27	27	0.0000
nopath	2	1	1	1	327	00:05:36	336	00:06:11	371	00:00:35	35	0.0000
nopath	2	1	1	1	327	00:05:48	348	00:06:13	373	00:00:25	25	0.0000
nopath	1	2	1	1	327	00:05:48	348	00:06:15	375	00:00:27	27	0.0000
nopath	1	2	12	14	327	00:05:49	349	00:06:17	377	00:00:28	28	0.0000
nopath	2	1	5	1	327	00:05:56	356	00:06:22	382	00:00:26	26	0.0000
nopath	1	2	9	1	327	00:05:55	355	00:06:23	383	00:00:28	28	0.0000
nopath	1	2	2	1	327	00:05:57	357	00:06:25	385	00:00:28	28	0.0000
nopath	2	1	1	1	327	00:06:02	362	00:06:28	388	00:00:26	26	0.0000
nopath	1	2	10	1	327	00:06:02	362	00:06:30	390	00:00:28	28	0.0000
nopath	1	2	1	1	327	00:06:07	367	00:06:35	395	00:00:28	28	0.0000
nopath	2	1	3	1	327	00:06:17	377	00:06:43	403	00:00:26	26	0.0000
nopath	1	3	9	1	351	00:06:15	375	00:06:48	408	00:00:33	33	0.0000
nopath	3	2	3	1	311	00:06:09	369	00:06:50	410	00:00:41	41	0.0000
nopath	1	2	1	1	327	00:06:21	381	00:06:58	418	00:00:37	37	0.0000
nopath	2	1	3	1	327	00:06:33	393	00:06:59	419	00:00:26	26	0.0000
nopath	1	2	1	1	327	00:06:36	396	00:07:04	424	00:00:28	28	0.0000	00:00:28
nopath	2	1	1	1	327	00:06:45	405	00:07:11	431	00:00:26	26	0.0000
nopath	3	2	1	1	311	00:06:47	407	00:07:20	440	00:00:33	33	0.0000
nopath	2	1	14	16	327	00:07:05	425	00:07:31	451	00:00:26	26	0.0000
nopath	1	3	13	15	351	00:06:54	414	00:07:35	455	00:00:41	41	0.0000
nopath	1	2	9	1	327	00:07:09	429	00:07:36	456	00:00:27	27	0.0000
nopath	2	1	1	1	327	00:07:13	433	00:07:38	458	00:00:25	25	0.0000
nopath	2	1	1	1	327	00:07:15	435	00:07:41	461	00:00:26	26	0.0000
nopath	2	1	3	1	327	00:07:19	439	00:07:44	464	00:00:25	25	0.0000
nopath	3	2	1	1	311	00:07:16	436	00:07:50	470	00:00:34	34	0.0000
nopath	1	2	10	1	327	00:07:23	443	00:07:58	478	00:00:35	35	0.0000
nopath	1	2	1	1	327	00:07:31	451	00:08:00	480	00:00:29	29	0.0000	00:00:30
nopath	2	1	1	1	327	00:07:27	447	00:08:01	481	00:00:34	34	0.0000
nopath	2	1	1	1	327	00:07:35	455	00:08:04	484	00:00:29	29	0.0000
nopath	2	1	3	1	327	00:07:37	457	00:08:05	485	00:00:28	28	0.0000
nopath	1	2	14	16	327	00:07:36	456	00:08:06	486	00:00:30	30	0.0000
nopath	1	3	12	14	351	00:07:18	438	00:08:07	487	00:00:49	49	0.0000
nopath	3	1	1	1	351	00:07:34	454	00:08:22	502	00:00:48	48	0.0000
nopath	2	1	1	1	327	00:07:52	472	00:08:31	511	00:00:39	39	0.0000
nopath	1	2	3	1	327	00:08:06	486	00:08:33	513	00:00:27	27	0.0000
nopath	1	2	1	1	327	00:08:09	489	00:08:35	515	00:00:26	26	0.0000
nopath	2	1	1	1	327	00:08:14	494	00:08:39	519	00:00:25	25	0.0000
nopath	2	1	1	1	327	00:08:15	495	00:08:41	521	00:00:26	26	0.0000
nopath	2	1	1	1	327	00:08:17	497	00:08:42	522	00:00:25	25	0.0000
nopath	1	2	1	1	327	00:08:27	507	00:08:55	535	00:00:28	28	0.0000
nopath	1	2	1	1	327	00:08:29	509	00:08:57	537	00:00:28	28	0.0000
nopath	2	1	1	1	327	00:08:37	517	00:09:02	542	00:00:25	25	0.0000	00:00:27
nopath	2	1	3	1	327	00:08:44	524	00:09:10	550	00:00:26	26	0.0000
nopath	2	1	1	1	327	00:08:49	529	00:09:15	555	00:00:26	26	0.0000
nopath	1	2	12	14	327	00:08:49	529	00:09:18	558	00:00:29	29	0.0000
nopath	2	1	12	14	327	00:09:14	554	00:09:40	580	00:00:26	26	0.0000
nopath	2	1	1	1	327	00:09:15	555	00:09:41	581	00:00:26	26	0.0000
nopath	2	1	1	1	327	00:09:19	559	00:09:45	585	00:00:26	26	0.0000
nopath	1	2	1	1	327	00:09:18	558	00:09:46	586	00:00:28	28	0.0000
nopath	2	1	1	1	327	00:09:25	565	00:09:50	590	00:00:25	25	0.0000
nopath	2	1	1	1	327	00:09:26	566	00:09:53	593	00:00:27	27	0.0000
nopath	3	2	10	1	311	00:09:19	559	00:10:00	600	00:00:41	41	0.0000	00:00:43
nopath	3	2	10	1	311	00:09:32	572	00:10:05	605	00:00:33	33	0.0000
nopath	1	2	1	1	327	00:09:38	578	00:10:07	607	00:00:29	29	0.0000
nopath	2	1	3	1	327	00:09:35	575	00:10:11	611	00:00:36	36	0.0000
nopath	2	1	9	1	327	00:09:39	579	00:10:11	611	00:00:32	32	0.0000
nopath	2	1	10	1	327	00:09:45	585	00:10:14	614	00:00:29	29	0.0000
nopath	1	2	1	1	327	00:09:49	589	00:10:16	616	00:00:27	27	0.0000
nopath	1	3	12	14	351	00:09:44	584	00:10:21	621	00:00:37	37	0.0000
nopath	1	2	12	14	327	00:09:55	595	00:10:24	624	00:00:29	29	0.0000
nopath	1	2	1	1	327	00:10:01	601	00:10:29	629	00:00:28	28	0.0000
nopath	2	1	3	1	327	00:10:07	607	00:10:32	632	00:00:25	25	0.0000
nopath	3	2	1	1	311	00:10:07	607	00:10:40	640	00:00:33	33	0.0000
nopath	1	2	5	1	327	00:10:07	607	00:10:48	648	00:00:41	41	0.0000
nopath	2	1	1	1	327	00:10:15	615	00:10:51	651	00:00:36	36	0.0000
nopath	2	1	12	14	327	00:10:20	620	00:10:51	651	00:00:31	31	0.0000
nopath	2	1	1	1	327	00:10:27	627	00:10:54	654	00:00:27	27	0.0000
nopath	2	1	5	1	327	00:10:32	632	00:10:59	659	00:00:27	27	0.0000
nopath	2	1	1	1	327	00:10:34	634	00:11:01	661	00:00:27	27	0.0000	00:00:28
nopath	2	1	1	1	327	00:10:41	641	00:11:07	667	00:00:26	26	0.0000
nopath	1	2	1	1	327	00:10:56	656	00:11:24	684	00:00:28	28	0.0000
nopath	2	3	1	1	311	00:10:56	656	00:11:24	684	00:00:28	28	0.0000
nopath	2	1	1	1	327	00:11:01	661	00:11:27	687	00:00:26	26	0.0000
nopath	2	1	9	1	327	00:11:12	672	00:11:38	698	00:00:26	26	0.0000
nopath	1	2	2	1	327	00:11:15	675	00:11:43	703	00:00:28	28	0.0000
nopath	2	3	1	1	311	00:11:15	675	00:11:44	704	00:00:29	29	0.0000
nopath	1	2	3	1	327	00:11:16	676	00:11:45	705	00:00:29	29	0.0000
nopath	1	3	12	14	351	00:11:08	668	00:11:47	707	00:00:39	39	0.0000
nopath	2	1	1	1	327	00:11:26	686	00:11:53	713	00:00:27	27	0.0000
nopath	2	1	1	1	327	00:11:28	688	00:11:56	716	00:00:28	28	0.0000
nopath	3	2	10	1	311	00:11:18	678	00:12:00	720	00:00:42	42	0.0000	00:00:36
nopath	1	2	1	1	327	00:11:36	696	00:12:08	728	00:00:32	32	0.0000
nopath	3	1	12	14	351	00:11:31	691	00:12:08	728	00:00:37	37	0.0000
nopath	2	1	1	1	327	00:11:38	698	00:12:11	731	00:00:33	33	0.0000
nopath	2	1	1	1	327	00:11:50	710	00:12:15	735	00:00:25	25	0.0000
nopath	1	2	1	1	327	00:11:57	717	00:12:27	747	00:00:30	30	0.0000
nopath	2	1	1	1	327	00:11:55	715	00:12:31	751	00:00:36	36	0.0000
nopath	2	1	13	15	327	00:11:53	713	00:12:34	754	00:00:41	41	0.0000
nopath	1	3	1	1	351	00:11:24	684	00:12:35	755	00:01:11	71	0.0000
nopath	1	2	13	15	327	00:12:07	727	00:12:36	756	00:00:29	29	0.0000
nopath	1	2	1	1	327	00:12:08	728	00:12:40	760	00:00:32	32	0.0000
nopath	2	1	1	1	327	00:12:15	735	00:12:40	760	00:00:25	25	0.0000
nopath	1	3	1	1	351	00:11:54	714	00:12:43	763	00:00:49	49	0.0000
nopath	1	2	1	1	327	00:12:18	738	00:12:46	766	00:00:28	28	0.0000
nopath	2	1	13	15	327	00:12:48	768	00:13:16	796	00:00:28	28	0.0000	00:00:29
nopath	2	1	1	1	327	00:12:50	770	00:13:18	798	00:00:28	28	0.0000
nopath	2	1	1	1	327	00:12:52	772	00:13:19	799	00:00:27	27	0.0000
nopath	1	3	1	1	351	00:12:46	766	00:13:22	802	00:00:36	36	0.0000
nopath	1	2	3	1	327	00:13:01	781	00:13:29	809	00:00:28	28	0.0000
nopath	3	1	1	1	351	00:13:08	788	00:13:43	823	00:00:35	35	0.0000
nopath	1	2	3	1	327	00:13:12	792	00:13:48	828	00:00:36	36	0.0000
nopath	1	2	1	1	327	00:13:25	805	00:13:52	832	00:00:27	27	0.0000
nopath	2	1	1	1	327	00:13:42	822	00:14:08	848	00:00:26	26	0.0000	00:00:27
nopath	3	2	1	1	311	00:13:29	809	00:14:20	860	00:00:51	51	0.0000
nopath	2	1	9	1	327	00:14:09	849	00:14:35	875	00:00:26	26	0.0000
nopath	1	2	1	1	327	00:14:15	855	00:14:44	884	00:00:29	29	0.0000
nopath	3	2	1	1	311	00:14:03	843	00:14:50	890	00:00:47	47	0.0000
nopath	3	2	1	1	311	00:14:06	846	00:14:51	891	00:00:45	45	0.0000
nopath	3	2	5	1	311	00:14:18	858	00:14:57	897	00:00:39	39	0.0000
nopath	3	1	12	14	351	00:14:08	848	00:14:57	897	00:00:49	49	0.0000
nopath	3	2	9	1	311	00:14:26	866	00:15:00	900	00:00:34	34	0.0000	00:00:43
nopath	1	2	1	1	327	00:14:23	863	00:15:08	908	00:00:45	45	0.0000
nopath	1	2	9	1	327	00:14:27	867	00:15:09	909	00:00:42	42	0.0000
nopath	1	2	5	1	327	00:14:39	879	00:15:11	911	00:00:32	32	0.0000
nopath	2	1	1	1	327	00:14:26	866	00:15:11	911	00:00:45	45	0.0000
nopath	2	1	1	1	327	00:14:24	864	00:15:11	911	00:00:47	47	0.0000
nopath	2	1	1	1	327	00:14:32	872	00:15:12	912	00:00:40	40	0.0000
nopath	2	1	5	1	327	00:14:47	887	00:15:16	916	00:00:29	29	0.0000
nopath	2	1	9	1	327	00:15:02	902	00:15:27	927	00:00:25	25	0.0000
nopath	2	1	3	1	327	00:15:03	903	00:15:29	929	00:00:26	26	0.0000
nopath	1	2	1	1	327	00:15:02	902	00:15:30	930	00:00:28	28	0.0000
nopath	2	1	1	1	327	00:15:10	910	00:15:35	935	00:00:25	25	0.0000
nopath	2	1	4	1	327	00:15:25	925	00:15:50	950	00:00:25	25	0.0000
nopath	1	2	3	1	327	00:15:23	923	00:15:51	951	00:00:28	28	0.0000
nopath	1	2	12	14	327	00:15:31	931	00:16:00	960	00:00:29	29	0.0000	00:00:30
nopath	1	2	1	1	327	00:15:32	932	00:16:02	962	00:00:30	30	0.0000
nopath	1	2	1	1	327	00:15:33	933	00:16:03	963	00:00:30	30	0.0000
nopath	2	1	1	1	327	00:15:40	940	00:16:06	966	00:00:26	26	0.0000
nopath	1	2	1	1	327	00:15:42	942	00:16:10	970	00:00:28	28	0.0000
nopath	2	1	1	1	327	00:15:44	944	00:16:10	970	00:00:26	26	0.0000
nopath	3	1	1	1	351	00:15:37	937	00:16:22	982	00:00:45	45	0.0000
nopath	3	1	1	1	351	00:15:50	950	00:16:26	986	00:00:36	36	0.0000
nopath	2	1	12	14	327	00:16:04	964	00:16:31	991	00:00:27	27	0.0000
nopath	1	2	1	1	327	00:16:09	969	00:16:36	996	00:00:27	27	0.0000
nopath	2	1	1	1	327	00:16:22	982	00:16:47	1007	00:00:25	25	0.0000
nopath	3	1	1	1	351	00:15:53	953	00:16:52	1012	00:00:59	59	0.0000
nopath	3	2	1	1	311	00:16:12	972	00:16:52	1012	00:00:40	40	0.0000
nopath	1	2	1	1	327	00:16:17	977	00:16:58	1018	00:00:41	41	0.0000
nopath	2	1	7	1	327	00:16:35	995	00:17:00	1020	00:00:25	25	0.0000	00:00:29
nopath	2	1	1	1	327	00:16:29	989	00:17:01	1021	00:00:32	32	0.0000
nopath	2	1	1	1	327	00:16:39	999	00:17:05	1025	00:00:26	26	0.0000
nopath	2	1	1	1	327	00:16:42	1002	00:17:09	1029	00:00:27	27	0.0000
nopath	3	2	5	1	311	00:16:33	993	00:17:20	1040	00:00:47	47	0.0000
nopath	3	1	5	1	351	00:16:44	1004	00:17:25	1045	00:00:41	41	0.0000
nopath	1	2	1	1	327	00:17:00	1020	00:17:27	1047	00:00:27	27	0.0000
nopath	1	2	1	1	327	00:17:01	1021	00:17:29	1049	00:00:28	28	0.0000
nopath	3	1	1	1	351	00:16:49	1009	00:17:29	1049	00:00:40	40	0.0000
nopath	2	1	1	1	327	00:17:05	1025	00:17:30	1050	00:00:25	25	0.0000
nopath	2	1	12	14	327	00:16:58	1018	00:17:32	1052	00:00:34	34	0.0000
nopath	1	3	3	1	351	00:16:56	1016	00:17:34	1054	00:00:38	38	0.0000
nopath	1	2	12	14	327	00:17:12	1032	00:17:41	1061	00:00:29	29	0.0000
nopath	3	2	15	17	311	00:16:55	1015	00:17:52	1072	00:00:57	57	0.0000
nopath	3	2	15	17	311	00:17:06	1026	00:17:55	1075	00:00:49	49	0.0000
nopath	1	2	1	1	327	00:17:27	1047	00:17:57	1077	00:00:30	30	0.0000
nopath	2	1	1	1	327	00:17:33	1053	00:17:59	1079	00:00:26	26	0.0000
nopath	1	2	1	1	327	00:17:35	1055	00:18:02	1082	00:00:27	27	0.0000	00:00:29
nopath	1	3	1	1	351	00:17:31	1051	00:18:08	1088	00:00:37	37	0.0000
nopath	3	2	14	16	311	00:17:24	1044	00:18:21	1101	00:00:57	57	0.0000
nopath	3	1	1	1	351	00:17:27	1047	00:18:26	1106	00:00:59	59	0.0000
nopath	1	2	3	1	327	00:18:00	1080	00:18:27	1107	00:00:27	27	0.0000
nopath	2	1	3	1	327	00:17:56	1076	00:18:31	1111	00:00:35	35	0.0000
nopath	2	1	1	1	327	00:17:55	1075	00:18:31	1111	00:00:36	36	0.0000
nopath	2	1	10	1	327	00:18:06	1086	00:18:34	1114	00:00:28	28	0.0000
nopath	2	1	1	1	327	00:18:11	1091	00:18:39	1119	00:00:28	28	0.0000
nopath	1	2	3	1	327	00:18:13	1093	00:18:41	1121	00:00:28	28	0.0000
nopath	2	1	9	1	327	00:18:18	1098	00:18:44	1124	00:00:26	26	0.0000
nopath	2	1	3	1	327	00:18:21	1101	00:18:47	1127	00:00:26	26	0.0000
nopath	1	2	1	1	327	00:18:19	1099	00:18:47	1127	00:00:28	28	0.0000
nopath	1	2	1	1	327	00:18:24	1104	00:18:52	1132	00:00:28	28	0.0000
nopath	2	1	9	1	327	00:18:27	1107	00:18:53	1133	00:00:26	26	0.0000
nopath	2	1	1	1	327	00:18:32	1112	00:18:57	1137	00:00:25	25	0.0000
nopath	2	1	1	1	327	00:18:33	1113	00:18:59	1139	00:00:26	26	0.0000
nopath	1	2	9	1	327	00:18:41	1121	00:19:09	1149	00:00:28	28	0.0000	00:00:27
nopath	2	3	1	1	311	00:18:50	1130	00:19:18	1158	00:00:28	28	0.0000
nopath	2	1	1	1	327	00:18:54	1134	00:19:21	1161	00:00:27	27	0.0000
nopath	1	3	3	1	351	00:18:43	1123	00:19:22	1162	00:00:39	39	0.0000
nopath	2	1	1	1	327	00:19:00	1140	00:19:27	1167	00:00:27	27	0.0000
nopath	3	2	1	1	311	00:18:41	1121	00:19:32	1172	00:00:51	51	0.0000
nopath	3	1	1	1	351	00:17:35	1055	00:19:32	1172	00:01:57	117	0.0000
nopath	3	1	1	1	351	00:18:57	1137	00:19:37	1177	00:00:40	40	0.0000
nopath	1	2	3	1	327	00:18:58	1138	00:19:48	1188	00:00:50	50	0.0000
nopath	1	2	1	1	327	00:19:09	1149	00:19:50	1190	00:00:41	41	0.0000
nopath	2	1	1	1	327	00:19:22	1162	00:19:50	1190	00:00:28	28	0.0000
nopath	1	2	1	1	327	00:19:10	1150	00:19:51	1191	00:00:41	41	0.0000
nopath	2	1	1	1	327	00:19:25	1165	00:19:51	1191	00:00:26	26	0.0000
nopath	1	2	1	1	327	00:19:11	1151	00:19:53	1193	00:00:42	42	0.0000
nopath	1	3	1	1	351	00:19:00	1140	00:19:54	1194	00:00:54	54	0.0000
nopath	1	2	1	1	327	00:19:24	1164	00:19:55	1195	00:00:31	31	0.0000
nopath	1	2	1	1	327	00:19:30	1170	00:19:59	1199	00:00:29	29	0.0000
nopath	2	1	1	1	327	00:19:35	1175	00:20:01	1201	00:00:26	26	0.0000	00:00:28
nopath	1	2	15	17	327	00:19:41	1181	00:20:10	1210	00:00:29	29	0.0000
nopath	2	3	6	1	311	00:19:48	1188	00:20:17	1217	00:00:29	29	0.0000
nopath	1	2	12	14	327	00:19:48	1188	00:20:17	1217	00:00:29	29	0.0000
nopath	1	2	1	1	327	00:19:50	1190	00:20:18	1218	00:00:28	28	0.0000
nopath	1	2	1	1	327	00:19:52	1192	00:20:20	1220	00:00:28	28	0.0000
nopath	2	1	5	1	327	00:19:56	1196	00:20:22	1222	00:00:26	26	0.0000
nopath	2	1	1	1	327	00:19:59	1199	00:20:25	1225	00:00:26	26	0.0000
nopath	1	3	1	1	351	00:19:34	1174	00:20:28	1228	00:00:54	54	0.0000
nopath	1	2	1	1	327	00:20:00	1200	00:20:28	1228	00:00:28	28	0.0000
nopath	2	1	1	1	327	00:20:07	1207	00:20:32	1232	00:00:25	25	0.0000
nopath	2	1	1	1	327	00:20:14	1214	00:20:39	1239	00:00:25	25	0.0000
nopath	1	2	1	1	327	00:20:12	1212	00:20:40	1240	00:00:28	28	0.0000
nopath	1	3	1	1	351	00:20:07	1207	00:20:44	1244	00:00:37	37	0.0000
nopath	2	1	1	1	327	00:20:22	1222	00:20:48	1248	00:00:26	26	0.0000
nopath	1	3	1	1	351	00:20:14	1214	00:20:49	1249	00:00:35	35	0.0000
nopath	3	2	6	1	311	00:19:14	1154	00:20:50	1250	00:01:36	96	0.0000
nopath	3	2	1	1	311	00:19:59	1199	00:20:51	1251	00:00:52	52	0.0000
nopath	3	1	3	1	351	00:20:06	1206	00:20:56	1256	00:00:50	50	0.0000
nopath	1	2	1	1	327	00:20:33	1233	00:21:08	1268	00:00:35	35	0.0000	00:00:33
nopath	1	2	1	1	327	00:20:37	1237	00:21:09	1269	00:00:32	32	0.0000
nopath	1	2	12	14	327	00:20:41	1241	00:21:11	1271	00:00:30	30	0.0000
nopath	2	1	1	1	327	00:20:24	1224	00:21:11	1271	00:00:47	47	0.0000
nopath	2	1	9	1	327	00:20:48	1248	00:21:13	1273	00:00:25	25	0.0000
nopath	1	2	1	1	327	00:20:42	1242	00:21:14	1274	00:00:32	32	0.0000
nopath	2	1	1	1	327	00:20:47	1247	00:21:15	1275	00:00:28	28	0.0000
nopath	1	2	1	1	327	00:20:44	1244	00:21:18	1278	00:00:34	34	0.0000
nopath	1	2	3	1	327	00:20:55	1255	00:21:23	1283	00:00:28	28	0.0000
nopath	2	1	1	1	327	00:21:09	1269	00:21:34	1294	00:00:25	25	0.0000
nopath	2	1	2	1	327	00:21:13	1273	00:21:38	1298	00:00:25	25	0.0000
nopath	2	1	1	1	327	00:21:19	1279	00:21:44	1304	00:00:25	25	0.0000
nopath	2	1	1	1	327	00:21:20	1280	00:21:46	1306	00:00:26	26	0.0000
nopath	2	3	10	1	311	00:21:22	1282	00:21:51	1311	00:00:29	29	0.0000
nopath	2	1	1	1	327	00:21:27	1287	00:21:52	1312	00:00:25	25	0.0000
nopath	3	2	1	1	311	00:20:42	1242	00:22:10	1330	00:01:28	88	0.0000	00:00:59
nopath	3	2	7	1	311	00:21:35	1295	00:22:13	1333	00:00:38	38	0.0000
nopath	1	2	1	1	327	00:21:39	1299	00:22:18	1338	00:00:39	39	0.0000
nopath	3	1	5	1	351	00:21:37	1297	00:22:19	1339	00:00:42	42	0.0000
nopath	1	2	12	14	327	00:21:51	1311	00:22:21	1341	00:00:30	30	0.0000
nopath	2	1	12	14	327	00:21:43	1303	00:22:22	1342	00:00:39	39	0.0000
nopath	1	2	1	1	327	00:21:53	1313	00:22:26	1346	00:00:33	33	0.0000
nopath	2	1	1	1	327	00:22:06	1326	00:22:31	1351	00:00:25	25	0.0000
nopath	3	2	3	1	311	00:21:52	1312	00:22:40	1360	00:00:48	48	0.0000
nopath	3	1	1	1	351	00:21:59	1319	00:22:44	1364	00:00:45	45	0.0000
nopath	1	2	1	1	327	00:22:09	1329	00:22:48	1368	00:00:39	39	0.0000
nopath	2	1	9	1	327	00:22:16	1336	00:22:51	1371	00:00:35	35	0.0000
nopath	2	1	3	1	327	00:22:24	1344	00:22:51	1371	00:00:27	27	0.0000
nopath	1	2	1	1	327	00:22:25	1345	00:22:53	1373	00:00:28	28	0.0000
nopath	1	2	1	1	327	00:22:29	1349	00:22:59	1379	00:00:30	30	0.0000
nopath	2	1	1	1	327	00:22:37	1357	00:23:03	1383	00:00:26	26	0.0000	00:00:28
nopath	2	1	1	1	327	00:22:39	1359	00:23:04	1384	00:00:25	25	0.0000
nopath	3	2	3	1	311	00:22:18	1338	00:23:10	1390	00:00:52	52	0.0000
nopath	3	1	3	1	351	00:22:27	1347	00:23:14	1394	00:00:47	47	0.0000
nopath	3	1	9	1	351	00:22:31	1351	00:23:17	1397	00:00:46	46	0.0000
nopath	1	2	1	1	327	00:22:38	1358	00:23:18	1398	00:00:40	40	0.0000
nopath	1	2	1	1	327	00:22:40	1360	00:23:19	1399	00:00:39	39	0.0000
nopath	1	2	10	1	327	00:22:50	1370	00:23:21	1401	00:00:31	31	0.0000
nopath	2	1	13	15	327	00:22:42	1362	00:23:24	1404	00:00:42	42	0.0000
nopath	2	1	1	1	327	00:23:06	1386	00:23:31	1411	00:00:25	25	0.0000
nopath	2	1	1	1	327	00:23:05	1385	00:23:31	1411	00:00:26	26	0.0000
nopath	3	2	1	1	311	00:22:56	1376	00:23:40	1420	00:00:44	44	0.0000
nopath	2	1	1	1	327	00:23:19	1399	00:23:51	1431	00:00:32	32	0.0000
nopath	2	1	14	16	327	00:23:18	1398	00:23:53	1433	00:00:35	35	0.0000
nopath	2	1	3	1	327	00:23:26	1406	00:23:54	1434	00:00:28	28	0.0000
nopath	2	1	3	1	327	00:23:22	1402	00:23:55	1435	00:00:33	33	0.0000
nopath	1	2	1	1	327	00:23:29	1409	00:23:56	1436	00:00:27	27	0.0000
nopath	2	1	12	14	327	00:23:30	1410	00:23:58	1438	00:00:28	28	0.0000
nopath	1	3	1	1	351	00:23:26	1406	00:24:03	1443	00:00:37	37	0.0000	00:00:42
nopath	3	1	1	1	351	00:23:17	1397	00:24:12	1452	00:00:55	55	0.0000
nopath	1	2	3	1	327	00:23:40	1420	00:24:18	1458	00:00:38	38	0.0000
nopath	1	2	1	1	327	00:23:47	1427	00:24:20	1460	00:00:33	33	0.0000
nopath	2	1	13	15	327	00:23:43	1423	00:24:24	1464	00:00:41	41	0.0000
nopath	2	1	1	1	327	00:24:13	1453	00:24:39	1479	00:00:26	26	0.0000
nopath	2	1	3	1	327	00:24:17	1457	00:24:42	1482	00:00:25	25	0.0000
nopath	2	1	5	1	327	00:24:20	1460	00:24:46	1486	00:00:26	26	0.0000
nopath	2	1	9	1	327	00:24:21	1461	00:24:47	1487	00:00:26	26	0.0000
nopath	1	3	9	1	351	00:24:05	1445	00:24:51	1491	00:00:46	46	0.0000
nopath	1	2	1	1	327	00:24:25	1465	00:24:53	1493	00:00:28	28	0.0000
nopath	1	2	12	14	327	00:24:28	1468	00:24:57	1497	00:00:29	29	0.0000
nopath	1	2	1	1	327	00:24:30	1470	00:24:59	1499	00:00:29	29	0.0000
nopath	2	1	5	1	327	00:24:35	1475	00:25:00	1500	00:00:25	25	0.0000	00:00:29
nopath	1	3	9	1	351	00:24:22	1462	00:25:03	1503	00:00:41	41	0.0000
nopath	1	2	12	14	327	00:24:39	1479	00:25:08	1508	00:00:29	29	0.0000
nopath	1	2	1	1	327	00:24:41	1481	00:25:09	1509	00:00:28	28	0.0000
nopath	2	1	1	1	327	00:24:53	1493	00:25:18	1518	00:00:25	25	0.0000
nopath	1	2	9	1	327	00:24:52	1492	00:25:20	1520	00:00:28	28	0.0000
nopath	3	2	1	1	311	00:24:48	1488	00:25:30	1530	00:00:42	42	0.0000
nopath	3	1	1	1	351	00:25:01	1501	00:25:37	1537	00:00:36	36	0.0000
nopath	1	2	1	1	327	00:25:03	1503	00:25:38	1538	00:00:35	35	0.0000
nopath	1	2	12	14	327	00:25:08	1508	00:25:40	1540	00:00:32	32	0.0000
nopath	1	2	15	17	327	00:25:11	1511	00:25:42	1542	00:00:31	31	0.0000
nopath	1	2	1	1	327	00:25:14	1514	00:25:45	1545	00:00:31	31	0.0000
nopath	2	1	1	1	327	00:25:19	1519	00:25:45	1545	00:00:26	26	0.0000
nopath	2	1	1	1	327	00:25:25	1525	00:25:51	1551	00:00:26	26	0.0000
nopath	1	2	1	1	327	00:25:24	1524	00:25:52	1552	00:00:28	28	0.0000
nopath	2	1	1	1	327	00:25:26	1526	00:25:52	1552	00:00:26	26	0.0000
nopath	2	1	1	1	327	00:25:30	1530	00:25:56	1556	00:00:26	26	0.0000
nopath	3	1	1	1	351	00:25:14	1514	00:26:02	1562	00:00:48	48	0.0000	00:00:48
nopath	3	1	3	1	351	00:25:19	1519	00:26:05	1565	00:00:46	46	0.0000
nopath	1	2	9	1	327	00:25:30	1530	00:26:08	1568	00:00:38	38	0.0000
nopath	2	1	3	1	327	00:25:36	1536	00:26:11	1571	00:00:35	35	0.0000
nopath	2	1	12	14	327	00:25:46	1546	00:26:14	1574	00:00:28	28	0.0000
nopath	2	3	1	1	311	00:25:52	1552	00:26:23	1583	00:00:31	31	0.0000
nopath	3	2	1	1	311	00:25:46	1546	00:26:30	1590	00:00:44	44	0.0000
nopath	1	2	1	1	327	00:26:00	1560	00:26:38	1598	00:00:38	38	0.0000
nopath	1	2	3	1	327	00:26:11	1571	00:26:40	1600	00:00:29	29	0.0000
nopath	1	2	13	15	327	00:26:16	1576	00:26:46	1606	00:00:30	30	0.0000
nopath	1	2	10	1	327	00:26:19	1579	00:26:50	1610	00:00:31	31	0.0000
nopath	2	1	2	1	327	00:26:27	1587	00:26:53	1613	00:00:26	26	0.0000
nopath	2	1	1	1	327	00:26:31	1591	00:26:56	1616	00:00:25	25	0.0000
nopath	3	1	1	1	351	00:26:24	1584	00:27:02	1622	00:00:38	38	0.0000	00:00:42
nopath	1	2	5	1	327	00:26:34	1594	00:27:08	1628	00:00:34	34	0.0000
nopath	1	2	1	1	327	00:26:36	1596	00:27:09	1629	00:00:33	33	0.0000
nopath	1	2	7	1	327	00:26:42	1602	00:27:11	1631	00:00:29	29	0.0000
nopath	2	1	1	1	327	00:26:38	1598	00:27:11	1631	00:00:33	33	0.0000
nopath	2	1	1	1	327	00:26:35	1595	00:27:11	1631	00:00:36	36	0.0000
nopath	2	1	1	1	327	00:26:40	1600	00:27:13	1633	00:00:33	33	0.0000
nopath	2	1	14	16	327	00:26:44	1604	00:27:14	1634	00:00:30	30	0.0000
nopath	1	3	12	14	351	00:26:15	1575	00:27:18	1638	00:01:03	63	0.0000
nopath	1	2	12	14	327	00:26:52	1612	00:27:21	1641	00:00:29	29	0.0000
nopath	2	1	13	15	327	00:26:54	1614	00:27:22	1642	00:00:28	28	0.0000
nopath	1	3	1	1	351	00:26:29	1589	00:27:24	1644	00:00:55	55	0.0000
nopath	3	2	1	1	311	00:26:39	1599	00:27:30	1650	00:00:51	51	0.0000
nopath	1	2	1	1	327	00:27:07	1627	00:27:37	1657	00:00:30	30	0.0000
nopath	2	1	3	1	327	00:27:06	1626	00:27:41	1661	00:00:35	35	0.0000
nopath	2	1	1	1	327	00:27:04	1624	00:27:41	1661	00:00:37	37	0.0000
nopath	1	2	1	1	327	00:27:14	1634	00:27:42	1662	00:00:28	28	0.0000
nopath	1	2	3	1	327	00:27:15	1635	00:27:45	1665	00:00:30	30	0.0000
nopath	2	1	15	17	327	00:27:09	1629	00:27:45	1665	00:00:36	36	0.0000
nopath	2	1	12	14	327	00:27:20	1640	00:27:47	1667	00:00:27	27	0.0000
nopath	1	2	7	1	327	00:27:23	1643	00:27:52	1672	00:00:29	29	0.0000
nopath	1	3	14	16	351	00:27:18	1638	00:27:57	1677	00:00:39	39	0.0000
nopath	1	2	9	1	327	00:27:29	1649	00:27:57	1677	00:00:28	28	0.0000
nopath	2	1	5	1	327	00:27:34	1654	00:27:59	1679	00:00:25	25	0.0000
nopath	2	1	1	1	327	00:27:38	1658	00:28:03	1683	00:00:25	25	0.0000	00:00:29
nopath	1	2	9	1	327	00:27:44	1664	00:28:12	1692	00:00:28	28	0.0000
nopath	2	1	1	1	327	00:27:47	1667	00:28:12	1692	00:00:25	25	0.0000
nopath	3	1	1	1	351	00:27:40	1660	00:28:22	1702	00:00:42	42	0.0000
nopath	2	1	1	1	327	00:27:59	1679	00:28:31	1711	00:00:32	32	0.0000
nopath	2	1	2	1	327	00:27:54	1674	00:28:31	1711	00:00:37	37	0.0000
nopath	2	1	10	1	327	00:28:01	1681	00:28:32	1712	00:00:31	31	0.0000
nopath	2	1	1	1	327	00:28:03	1683	00:28:33	1713	00:00:30	30	0.0000
nopath	2	1	6	1	327	00:28:07	1687	00:28:36	1716	00:00:29	29	0.0000
nopath	1	2	3	1	327	00:28:10	1690	00:28:37	1717	00:00:27	27	0.0000
nopath	2	1	1	1	327	00:28:10	1690	00:28:38	1718	00:00:28	28	0.0000
nopath	2	1	1	1	327	00:28:13	1693	00:28:40	1720	00:00:27	27	0.0000
nopath	3	1	10	1	351	00:28:17	1697	00:28:52	1732	00:00:35	35	0.0000
nopath	1	2	1	1	327	00:28:29	1709	00:28:57	1737	00:00:28	28	0.0000
nopath	2	1	3	1	327	00:28:26	1706	00:29:01	1741	00:00:35	35	0.0000	00:00:30
nopath	2	1	12	14	327	00:28:28	1708	00:29:02	1742	00:00:34	34	0.0000
nopath	2	1	1	1	327	00:28:34	1714	00:29:03	1743	00:00:29	29	0.0000
nopath	2	1	7	1	327	00:28:45	1725	00:29:11	1751	00:00:26	26	0.0000
nopath	2	1	1	1	327	00:28:48	1728	00:29:13	1753	00:00:25	25	0.0000
nopath	2	1	1	1	327	00:28:47	1727	00:29:13	1753	00:00:26	26	0.0000
nopath	2	1	1	1	327	00:28:51	1731	00:29:17	1757	00:00:26	26	0.0000
nopath	1	3	1	1	351	00:28:40	1720	00:29:21	1761	00:00:41	41	0.0000
nopath	2	1	1	1	327	00:28:58	1738	00:29:24	1764	00:00:26	26	0.0000
nopath	3	2	1	1	311	00:28:49	1729	00:29:30	1770	00:00:41	41	0.0000
nopath	3	1	5	1	351	00:28:55	1735	00:29:35	1775	00:00:40	40	0.0000
nopath	1	2	1	1	327	00:29:10	1750	00:29:37	1777	00:00:27	27	0.0000
nopath	2	1	1	1	327	00:29:09	1749	00:29:41	1781	00:00:32	32	0.0000
nopath	2	1	1	1	327	00:29:17	1757	00:29:43	1783	00:00:26	26	0.0000
nopath	2	1	1	1	327	00:29:15	1755	00:29:43	1783	00:00:28	28	0.0000
nopath	1	3	1	1	351	00:28:54	1734	00:29:46	1786	00:00:52	52	0.0000
nopath	1	2	14	16	327	00:29:20	1760	00:29:49	1789	00:00:29	29	0.0000
nopath	2	1	1	1	327	00:29:24	1764	00:29:51	1791	00:00:27	27	0.0000
nopath	1	2	1	1	327	00:29:23	1763	00:29:51	1791	00:00:28	28	0.0000
nopath	1	2	12	14	327	00:29:28	1768	00:29:57	1797	00:00:29	29	0.0000
nopath	2	1	5	1	327	00:29:33	1773	00:29:58	1798	00:00:25	25	0.0000
nopath	1	2	1	1	327	00:29:30	1770	00:29:59	1799	00:00:29	29	0.0000
nopath	1	2	1	1	327	00:29:32	1772	00:30:00	1800	00:00:28	28	0.0000	00:00:30
nopath	1	2	1	1	327	00:29:34	1774	00:30:02	1802	00:00:28	28	0.0000
nopath	1	2	1	1	327	00:29:37	1777	00:30:05	1805	00:00:28	28	0.0000
nopath	2	1	15	17	327	00:29:45	1785	00:30:12	1812	00:00:27	27	0.0000
nopath	2	1	3	1	327	00:29:50	1790	00:30:16	1816	00:00:26	26	0.0000
nopath	3	2	13	15	311	00:29:31	1771	00:30:22	1822	00:00:51	51	0.0000
nopath	1	2	1	1	327	00:29:52	1792	00:30:28	1828	00:00:36	36	0.0000
nopath	1	2	1	1	327	00:29:55	1795	00:30:29	1829	00:00:34	34	0.0000
nopath	1	2	3	1	327	00:29:56	1796	00:30:31	1831	00:00:35	35	0.0000
nopath	2	1	9	1	327	00:29:56	1796	00:30:31	1831	00:00:35	35	0.0000
nopath	2	1	12	14	327	00:30:15	1815	00:30:42	1842	00:00:27	27	0.0000
nopath	2	1	2	1	327	00:30:22	1822	00:30:48	1848	00:00:26	26	0.0000
nopath	1	2	1	1	327	00:30:37	1837	00:31:05	1865	00:00:28	28	0.0000	00:00:31
nopath	2	1	1	1	327	00:30:45	1845	00:31:11	1871	00:00:26	26	0.0000
nopath	1	2	12	14	327	00:30:44	1844	00:31:13	1873	00:00:29	29	0.0000
nopath	1	2	1	1	327	00:30:45	1845	00:31:15	1875	00:00:30	30	0.0000
nopath	1	2	10	1	327	00:30:48	1848	00:31:16	1876	00:00:28	28	0.0000
nopath	1	2	1	1	327	00:30:49	1849	00:31:19	1879	00:00:30	30	0.0000
nopath	1	2	1	1	327	00:30:52	1852	00:31:20	1880	00:00:28	28	0.0000
nopath	2	1	1	1	327	00:31:06	1866	00:31:31	1891	00:00:25	25	0.0000
nopath	2	1	1	1	327	00:31:10	1870	00:31:35	1895	00:00:25	25	0.0000
nopath	1	3	5	1	351	00:31:01	1861	00:31:37	1897	00:00:36	36	0.0000
nopath	1	2	9	1	327	00:31:10	1870	00:31:38	1898	00:00:28	28	0.0000
nopath	1	2	1	1	327	00:31:12	1872	00:31:40	1900	00:00:28	28	0.0000
nopath	2	1	1	1	327	00:31:16	1876	00:31:42	1902	00:00:26	26	0.0000
nopath	2	1	1	1	327	00:31:18	1878	00:31:45	1905	00:00:27	27	0.0000
nopath	2	1	1	1	327	00:31:23	1883	00:31:49	1909	00:00:26	26	0.0000
nopath	2	1	3	1	327	00:31:25	1885	00:31:50	1910	00:00:25	25	0.0000
nopath	1	2	1	1	327	00:31:23	1883	00:31:51	1911	00:00:28	28	0.0000
nopath	1	3	1	1	351	00:31:08	1868	00:31:52	1912	00:00:44	44	0.0000
nopath	2	1	3	1	327	00:31:33	1893	00:32:00	1920	00:00:27	27	0.0000	00:00:27
nopath	1	3	12	14	351	00:31:17	1877	00:32:02	1922	00:00:45	45	0.0000
nopath	1	3	6	1	351	00:31:24	1884	00:32:07	1927	00:00:43	43	0.0000
nopath	3	2	3	1	311	00:31:26	1886	00:32:12	1932	00:00:46	46	0.0000
nopath	3	1	3	1	351	00:31:25	1885	00:32:12	1932	00:00:47	47	0.0000
nopath	3	1	12	14	351	00:31:40	1900	00:32:18	1938	00:00:38	38	0.0000
nopath	3	2	12	14	311	00:31:45	1905	00:32:21	1941	00:00:36	36	0.0000
nopath	1	2	12	14	327	00:31:47	1907	00:32:29	1949	00:00:42	42	0.0000
nopath	3	1	1	1	351	00:31:55	1915	00:32:30	1950	00:00:35	35	0.0000
nopath	1	2	1	1	327	00:32:02	1922	00:32:31	1951	00:00:29	29	0.0000
nopath	2	1	1	1	327	00:31:49	1909	00:32:31	1951	00:00:42	42	0.0000
nopath	2	1	1	1	327	00:31:44	1904	00:32:32	1952	00:00:48	48	0.0000
nopath	2	1	12	14	327	00:31:50	1910	00:32:33	1953	00:00:43	43	0.0000
nopath	2	1	3	1	327	00:32:16	1936	00:32:43	1963	00:00:27	27	0.0000
nopath	2	1	3	1	327	00:32:20	1940	00:32:45	1965	00:00:25	25	0.0000
nopath	2	1	1	1	327	00:32:19	1939	00:32:45	1965	00:00:26	26	0.0000
nopath	3	2	14	16	311	00:32:13	1933	00:32:51	1971	00:00:38	38	0.0000
nopath	1	2	3	1	327	00:32:19	1939	00:32:58	1978	00:00:39	39	0.0000
nopath	1	2	1	1	327	00:32:21	1941	00:32:59	1979	00:00:38	38	0.0000
nopath	2	1	10	1	327	00:32:24	1944	00:33:01	1981	00:00:37	37	0.0000	00:00:35
nopath	1	2	1	1	327	00:32:25	1945	00:33:01	1981	00:00:36	36	0.0000
nopath	2	1	12	14	327	00:32:23	1943	00:33:02	1982	00:00:39	39	0.0000
nopath	2	1	1	1	327	00:32:25	1945	00:33:03	1983	00:00:38	38	0.0000
nopath	2	1	1	1	327	00:32:29	1949	00:33:03	1983	00:00:34	34	0.0000
nopath	2	1	1	1	327	00:32:30	1950	00:33:05	1985	00:00:35	35	0.0000
nopath	1	2	14	16	327	00:32:36	1956	00:33:05	1985	00:00:29	29	0.0000
nopath	2	1	1	1	327	00:32:37	1957	00:33:06	1986	00:00:29	29	0.0000
nopath	1	2	12	14	327	00:32:41	1961	00:33:10	1990	00:00:29	29	0.0000
nopath	2	1	1	1	327	00:32:49	1969	00:33:14	1994	00:00:25	25	0.0000
nopath	2	1	1	1	327	00:32:52	1972	00:33:17	1997	00:00:25	25	0.0000
nopath	3	1	1	1	351	00:32:26	1946	00:33:22	2002	00:00:56	56	0.0000
nopath	3	1	12	14	351	00:32:34	1954	00:33:25	2005	00:00:51	51	0.0000
nopath	1	2	1	1	327	00:32:51	1971	00:33:28	2008	00:00:37	37	0.0000
nopath	2	1	7	1	327	00:32:54	1974	00:33:31	2011	00:00:37	37	0.0000
nopath	2	1	1	1	327	00:32:57	1977	00:33:31	2011	00:00:34	34	0.0000
nopath	2	1	1	1	327	00:33:09	1989	00:33:36	2016	00:00:27	27	0.0000
nopath	1	3	1	1	351	00:32:58	1978	00:33:39	2019	00:00:41	41	0.0000
nopath	2	1	1	1	327	00:33:19	1999	00:33:45	2025	00:00:26	26	0.0000
nopath	1	2	1	1	327	00:33:18	1998	00:33:46	2026	00:00:28	28	0.0000
nopath	2	1	1	1	327	00:33:24	2004	00:33:50	2030	00:00:26	26	0.0000
nopath	2	1	10	1	327	00:33:28	2008	00:33:53	2033	00:00:25	25	0.0000
nopath	1	3	12	14	351	00:32:59	1979	00:33:57	2037	00:00:58	58	0.0000
nopath	3	2	1	1	311	00:33:23	2003	00:34:00	2040	00:00:37	37	0.0000	00:00:43
nopath	1	2	1	1	327	00:33:27	2007	00:34:08	2048	00:00:41	41	0.0000
nopath	1	2	1	1	327	00:33:38	2018	00:34:09	2049	00:00:31	31	0.0000
nopath	2	1	1	1	327	00:33:35	2015	00:34:11	2051	00:00:36	36	0.0000
nopath	2	1	1	1	327	00:33:37	2017	00:34:11	2051	00:00:34	34	0.0000
nopath	2	1	1	1	327	00:33:45	2025	00:34:13	2053	00:00:28	28	0.0000
nopath	1	2	12	14	327	00:33:43	2023	00:34:14	2054	00:00:31	31	0.0000
nopath	2	1	9	1	327	00:33:53	2033	00:34:19	2059	00:00:26	26	0.0000
nopath	2	1	1	1	327	00:33:58	2038	00:34:23	2063	00:00:25	25	0.0000
nopath	2	1	1	1	327	00:34:01	2041	00:34:26	2066	00:00:25	25	0.0000
nopath	2	1	3	1	327	00:34:03	2043	00:34:29	2069	00:00:26	26	0.0000
nopath	1	2	1	1	327	00:34:05	2045	00:34:34	2074	00:00:29	29	0.0000
nopath	3	1	1	1	351	00:33:42	2022	00:34:42	2082	00:01:00	60	0.0000
nopath	3	2	13	15	311	00:34:02	2042	00:34:44	2084	00:00:42	42	0.0000
nopath	3	1	1	1	351	00:34:13	2053	00:34:50	2090	00:00:37	37	0.0000
nopath	3	1	1	1	351	00:34:17	2057	00:34:53	2093	00:00:36	36	0.0000
nopath	2	1	1	1	327	00:34:34	2074	00:35:00	2100	00:00:26	26	0.0000	00:00:29
nopath	1	2	13	15	327	00:34:07	2047	00:35:01	2101	00:00:54	54	0.0000
nopath	2	1	3	1	327	00:34:36	2076	00:35:01	2101	00:00:25	25	0.0000
nopath	1	2	1	1	327	00:34:15	2055	00:35:02	2102	00:00:47	47	0.0000
nopath	1	3	1	1	351	00:34:22	2062	00:35:04	2104	00:00:42	42	0.0000
nopath	1	3	1	1	351	00:34:24	2064	00:35:07	2107	00:00:43	43	0.0000
nopath	3	2	1	1	311	00:34:35	2075	00:35:10	2110	00:00:35	35	0.0000
nopath	1	2	1	1	327	00:34:34	2074	00:35:18	2118	00:00:44	44	0.0000
nopath	2	1	1	1	327	00:34:48	2088	00:35:21	2121	00:00:33	33	0.0000
nopath	2	1	13	15	327	00:34:42	2082	00:35:24	2124	00:00:42	42	0.0000
nopath	2	1	4	1	327	00:34:58	2098	00:35:26	2126	00:00:28	28	0.0000
nopath	2	1	1	1	327	00:34:57	2097	00:35:26	2126	00:00:29	29	0.0000
nopath	1	3	1	1	351	00:34:49	2089	00:35:29	2129	00:00:40	40	0.0000
nopath	1	2	1	1	327	00:35:02	2102	00:35:31	2131	00:00:29	29	0.0000
nopath	1	3	1	1	351	00:34:50	2090	00:35:31	2131	00:00:41	41	0.0000
nopath	2	1	1	1	327	00:35:12	2112	00:35:38	2138	00:00:26	26	0.0000
nopath	2	3	1	1	311	00:35:13	2113	00:35:42	2142	00:00:29	29	0.0000
nopath	2	1	1	1	327	00:35:17	2117	00:35:43	2143	00:00:26	26	0.0000
nopath	1	2	1	1	327	00:35:16	2116	00:35:44	2144	00:00:28	28	0.0000
nopath	2	1	1	1	327	00:35:21	2121	00:35:47	2147	00:00:26	26	0.0000
nopath	1	2	1	1	327	00:35:20	2120	00:35:48	2148	00:00:28	28	0.0000
nopath	2	1	3	1	327	00:35:23	2123	00:35:49	2149	00:00:26	26	0.0000
nopath	2	1	1	1	327	00:35:22	2122	00:35:50	2150	00:00:28	28	0.0000
nopath	1	2	3	1	327	00:35:23	2123	00:35:51	2151	00:00:28	28	0.0000
nopath	2	1	1	1	327	00:35:25	2125	00:35:51	2151	00:00:26	26	0.0000
nopath	2	1	12	14	327	00:35:24	2124	00:35:53	2153	00:00:29	29	0.0000
nopath	2	1	1	1	327	00:35:29	2129	00:35:54	2154	00:00:25	25	0.0000
nopath	1	3	1	1	351	00:34:59	2099	00:35:57	2157	00:00:58	58	0.0000
nopath	2	1	1	1	327	00:35:36	2136	00:36:02	2162	00:00:26	26	0.0000	00:00:28
nopath	2	1	3	1	327	00:35:40	2140	00:36:05	2165	00:00:25	25	0.0000
nopath	2	1	1	1	327	00:35:42	2142	00:36:07	2167	00:00:25	25	0.0000
nopath	3	1	1	1	351	00:35:33	2133	00:36:12	2172	00:00:39	39	0.0000
nopath	1	2	1	1	327	00:35:42	2142	00:36:18	2178	00:00:36	36	0.0000
nopath	2	1	5	1	327	00:35:54	2154	00:36:20	2180	00:00:26	26	0.0000
nopath	1	2	9	1	327	00:35:56	2156	00:36:23	2183	00:00:27	27	0.0000
nopath	2	1	1	1	327	00:35:59	2159	00:36:24	2184	00:00:25	25	0.0000
nopath	1	3	1	1	351	00:35:11	2111	00:36:28	2188	00:01:17	77	0.0000
nopath	2	1	3	1	327	00:36:05	2165	00:36:30	2190	00:00:25	25	0.0000
nopath	2	1	1	1	327	00:36:06	2166	00:36:31	2191	00:00:25	25	0.0000
nopath	1	3	1	1	351	00:35:51	2151	00:36:34	2194	00:00:43	43	0.0000
nopath	1	2	1	1	327	00:36:07	2167	00:36:35	2195	00:00:28	28	0.0000
nopath	2	1	1	1	327	00:36:13	2173	00:36:39	2199	00:00:26	26	0.0000
nopath	1	2	1	1	327	00:36:14	2174	00:36:42	2202	00:00:28	28	0.0000
nopath	3	2	1	1	311	00:36:11	2171	00:36:50	2210	00:00:39	39	0.0000
nopath	3	2	12	14	311	00:36:21	2181	00:36:56	2216	00:00:35	35	0.0000
nopath	1	2	1	1	327	00:36:21	2181	00:36:58	2218	00:00:37	37	0.0000
nopath	2	1	5	1	327	00:36:30	2190	00:37:01	2221	00:00:31	31	0.0000	00:00:26
nopath	1	3	1	1	351	00:36:19	2179	00:37:04	2224	00:00:45	45	0.0000
nopath	1	3	1	1	351	00:36:23	2183	00:37:08	2228	00:00:45	45	0.0000
nopath	2	1	12	14	327	00:36:43	2203	00:37:10	2230	00:00:27	27	0.0000
nopath	1	2	3	1	327	00:36:44	2204	00:37:12	2232	00:00:28	28	0.0000
nopath	1	3	6	1	351	00:36:38	2198	00:37:14	2234	00:00:36	36	0.0000
nopath	1	3	14	16	351	00:36:41	2201	00:37:20	2240	00:00:39	39	0.0000
nopath	1	3	1	1	351	00:36:46	2206	00:37:23	2243	00:00:37	37	0.0000
nopath	3	2	10	1	311	00:36:26	2186	00:37:30	2250	00:01:04	64	0.0000
nopath	3	2	9	1	311	00:36:32	2192	00:37:32	2252	00:01:00	60	0.0000
nopath	3	2	12	14	311	00:36:47	2207	00:37:35	2255	00:00:48	48	0.0000
nopath	3	2	1	1	311	00:37:01	2221	00:37:38	2258	00:00:37	37	0.0000
nopath	3	1	9	1	351	00:37:02	2222	00:37:44	2264	00:00:42	42	0.0000
nopath	1	2	5	1	327	00:36:58	2218	00:37:48	2268	00:00:50	50	0.0000
nopath	3	1	1	1	351	00:37:12	2232	00:37:48	2268	00:00:36	36	0.0000
nopath	1	2	1	1	327	00:37:04	2224	00:37:49	2269	00:00:45	45	0.0000
nopath	1	2	3	1	327	00:37:08	2228	00:37:50	2270	00:00:42	42	0.0000
nopath	2	1	1	1	327	00:36:56	2216	00:37:51	2271	00:00:55	55	0.0000
nopath	2	1	12	14	327	00:36:58	2218	00:37:52	2272	00:00:54	54	0.0000
nopath	2	1	1	1	327	00:37:08	2228	00:37:52	2272	00:00:44	44	0.0000
nopath	2	1	1	1	327	00:37:07	2227	00:37:54	2274	00:00:47	47	0.0000
nopath	1	2	1	1	327	00:37:25	2245	00:37:54	2274	00:00:29	29	0.0000
nopath	2	3	1	1	311	00:37:24	2244	00:37:57	2277	00:00:33	33	0.0000
nopath	1	2	3	1	327	00:37:31	2251	00:38:01	2281	00:00:30	30	0.0000	00:00:33
nopath	2	1	9	1	327	00:37:36	2256	00:38:02	2282	00:00:26	26	0.0000
nopath	1	2	12	14	327	00:37:37	2257	00:38:06	2286	00:00:29	29	0.0000
nopath	2	1	1	1	327	00:37:41	2261	00:38:07	2287	00:00:26	26	0.0000
nopath	1	2	1	1	327	00:37:38	2258	00:38:08	2288	00:00:30	30	0.0000
nopath	1	2	13	15	327	00:37:41	2261	00:38:11	2291	00:00:30	30	0.0000
nopath	1	2	1	1	327	00:37:45	2265	00:38:13	2293	00:00:28	28	0.0000
nopath	2	1	13	15	327	00:37:45	2265	00:38:13	2293	00:00:28	28	0.0000
nopath	2	1	10	1	327	00:37:48	2268	00:38:15	2295	00:00:27	27	0.0000
nopath	3	1	1	1	351	00:37:51	2271	00:38:32	2312	00:00:41	41	0.0000
nopath	1	2	5	1	327	00:37:58	2278	00:38:38	2318	00:00:40	40	0.0000
nopath	1	2	1	1	327	00:38:04	2284	00:38:40	2320	00:00:36	36	0.0000
nopath	1	2	1	1	327	00:38:11	2291	00:38:41	2321	00:00:30	30	0.0000
nopath	2	3	2	1	311	00:38:17	2297	00:38:46	2326	00:00:29	29	0.0000
nopath	1	2	9	1	327	00:38:24	2304	00:38:53	2333	00:00:29	29	0.0000
nopath	2	1	12	14	327	00:38:28	2308	00:38:55	2335	00:00:27	27	0.0000
nopath	2	3	1	1	311	00:38:37	2317	00:39:06	2346	00:00:29	29	0.0000	00:00:29
nopath	1	3	1	1	351	00:38:27	2307	00:39:09	2349	00:00:42	42	0.0000
nopath	1	3	1	1	351	00:38:36	2316	00:39:15	2355	00:00:39	39	0.0000
nopath	3	2	10	1	311	00:38:26	2306	00:39:20	2360	00:00:54	54	0.0000
nopath	3	1	5	1	351	00:38:39	2319	00:39:24	2364	00:00:45	45	0.0000
nopath	3	1	5	1	351	00:38:43	2323	00:39:28	2368	00:00:45	45	0.0000
nopath	1	2	1	1	327	00:38:50	2330	00:39:38	2378	00:00:48	48	0.0000
nopath	1	2	1	1	327	00:38:52	2332	00:39:39	2379	00:00:47	47	0.0000
nopath	2	1	1	1	327	00:39:03	2343	00:39:41	2381	00:00:38	38	0.0000
nopath	2	1	12	14	327	00:39:07	2347	00:39:41	2381	00:00:34	34	0.0000
nopath	1	2	1	1	327	00:38:55	2335	00:39:42	2382	00:00:47	47	0.0000
nopath	1	3	9	1	351	00:39:00	2340	00:39:44	2384	00:00:44	44	0.0000
nopath	1	2	15	17	327	00:38:56	2336	00:39:46	2386	00:00:50	50	0.0000
nopath	1	2	14	16	327	00:39:13	2353	00:39:47	2387	00:00:34	34	0.0000
nopath	1	2	1	1	327	00:39:32	2372	00:40:00	2400	00:00:28	28	0.0000	00:00:36
nopath	1	2	1	1	327	00:39:33	2373	00:40:03	2403	00:00:30	30	0.0000
nopath	2	1	1	1	327	00:39:39	2379	00:40:05	2405	00:00:26	26	0.0000
nopath	1	2	12	14	327	00:39:39	2379	00:40:08	2408	00:00:29	29	0.0000
nopath	1	2	1	1	327	00:39:42	2382	00:40:10	2410	00:00:28	28	0.0000
nopath	2	1	14	16	327	00:39:47	2387	00:40:14	2414	00:00:27	27	0.0000
nopath	1	3	1	1	351	00:39:40	2380	00:40:18	2418	00:00:38	38	0.0000
nopath	2	1	1	1	327	00:39:55	2395	00:40:21	2421	00:00:26	26	0.0000
nopath	1	2	1	1	327	00:39:53	2393	00:40:21	2421	00:00:28	28	0.0000
nopath	2	1	1	1	327	00:39:59	2399	00:40:25	2425	00:00:26	26	0.0000
nopath	2	1	9	1	327	00:40:02	2402	00:40:27	2427	00:00:25	25	0.0000
nopath	3	1	1	1	351	00:39:39	2379	00:40:32	2432	00:00:53	53	0.0000
nopath	1	2	2	1	327	00:40:11	2411	00:40:38	2438	00:00:27	27	0.0000
nopath	2	1	1	1	327	00:40:06	2406	00:40:41	2441	00:00:35	35	0.0000
nopath	2	1	1	1	327	00:40:15	2415	00:40:43	2443	00:00:28	28	0.0000
nopath	1	2	1	1	327	00:40:20	2420	00:40:47	2447	00:00:27	27	0.0000
nopath	2	1	10	1	327	00:40:20	2420	00:40:48	2448	00:00:28	28	0.0000
nopath	2	3	12	14	311	00:40:19	2419	00:40:51	2451	00:00:32	32	0.0000
nopath	2	1	1	1	327	00:40:24	2424	00:40:51	2451	00:00:27	27	0.0000
nopath	2	1	1	1	327	00:40:25	2425	00:40:51	2451	00:00:26	26	0.0000
nopath	2	1	1	1	327	00:40:29	2429	00:40:55	2455	00:00:26	26	0.0000
nopath	2	1	1	1	327	00:40:31	2431	00:40:56	2456	00:00:25	25	0.0000
nopath	1	2	1	1	327	00:40:30	2430	00:40:58	2458	00:00:28	28	0.0000
nopath	1	3	1	1	351	00:39:45	2385	00:41:00	2460	00:01:15	75	0.0000	00:00:46
nopath	1	2	1	1	327	00:40:36	2436	00:41:04	2464	00:00:28	28	0.0000
nopath	1	3	1	1	351	00:40:26	2426	00:41:06	2466	00:00:40	40	0.0000
nopath	1	2	1	1	327	00:40:39	2439	00:41:07	2467	00:00:28	28	0.0000
nopath	2	1	1	1	327	00:40:42	2442	00:41:07	2467	00:00:25	25	0.0000
nopath	1	2	14	16	327	00:40:43	2443	00:41:12	2472	00:00:29	29	0.0000
nopath	3	2	1	1	311	00:40:47	2447	00:41:20	2480	00:00:33	33	0.0000
nopath	1	2	3	1	327	00:40:47	2447	00:41:28	2488	00:00:41	41	0.0000
nopath	1	2	1	1	327	00:40:51	2451	00:41:30	2490	00:00:39	39	0.0000
nopath	2	1	3	1	327	00:40:56	2456	00:41:31	2491	00:00:35	35	0.0000
nopath	2	1	1	1	327	00:40:58	2458	00:41:31	2491	00:00:33	33	0.0000
nopath	2	1	9	1	327	00:41:05	2465	00:41:34	2494	00:00:29	29	0.0000
nopath	2	1	1	1	327	00:41:06	2466	00:41:34	2494	00:00:28	28	0.0000
nopath	2	1	1	1	327	00:41:10	2470	00:41:38	2498	00:00:28	28	0.0000
nopath	1	2	5	1	327	00:41:10	2470	00:41:40	2500	00:00:30	30	0.0000
nopath	2	1	15	17	327	00:41:09	2469	00:41:40	2500	00:00:31	31	0.0000
nopath	2	3	9	1	311	00:41:13	2473	00:41:42	2502	00:00:29	29	0.0000
nopath	1	2	3	1	327	00:41:11	2471	00:41:43	2503	00:00:32	32	0.0000
nopath	1	2	1	1	327	00:41:12	2472	00:41:44	2504	00:00:32	32	0.0000
nopath	2	1	1	1	327	00:41:20	2480	00:41:45	2505	00:00:25	25	0.0000
nopath	1	2	1	1	327	00:41:15	2475	00:41:46	2506	00:00:31	31	0.0000
nopath	1	2	3	1	327	00:41:16	2476	00:41:47	2507	00:00:31	31	0.0000
nopath	1	2	6	1	327	00:41:17	2477	00:41:49	2509	00:00:32	32	0.0000
nopath	1	3	1	1	351	00:41:05	2465	00:41:49	2509	00:00:44	44	0.0000
nopath	2	1	12	14	327	00:41:25	2485	00:41:52	2512	00:00:27	27	0.0000
nopath	2	1	1	1	327	00:41:30	2490	00:41:56	2516	00:00:26	26	0.0000
nopath	3	1	1	1	351	00:40:56	2456	00:42:02	2522	00:01:06	66	0.0000	00:00:44
nopath	3	1	1	1	351	00:41:24	2484	00:42:05	2525	00:00:41	41	0.0000
nopath	1	2	1	1	327	00:41:28	2488	00:42:08	2528	00:00:40	40	0.0000
nopath	1	2	1	1	327	00:41:35	2495	00:42:09	2529	00:00:34	34	0.0000
nopath	1	2	3	1	327	00:41:39	2499	00:42:11	2531	00:00:32	32	0.0000
nopath	2	1	6	1	327	00:41:47	2507	00:42:12	2532	00:00:25	25	0.0000
nopath	1	2	1	1	327	00:41:40	2500	00:42:13	2533	00:00:33	33	0.0000
nopath	1	2	1	1	327	00:41:41	2501	00:42:16	2536	00:00:35	35	0.0000
nopath	2	1	1	1	327	00:41:51	2511	00:42:17	2537	00:00:26	26	0.0000
nopath	1	3	1	1	351	00:41:29	2489	00:42:19	2539	00:00:50	50	0.0000
nopath	1	2	1	1	327	00:41:50	2510	00:42:19	2539	00:00:29	29	0.0000
nopath	1	2	12	14	327	00:41:51	2511	00:42:21	2541	00:00:30	30	0.0000
nopath	2	1	1	1	327	00:41:56	2516	00:42:22	2542	00:00:26	26	0.0000
nopath	2	1	2	1	327	00:42:00	2520	00:42:25	2545	00:00:25	25	0.0000
nopath	1	3	1	1	351	00:41:52	2512	00:42:29	2549	00:00:37	37	0.0000
nopath	1	2	1	1	327	00:42:04	2524	00:42:32	2552	00:00:28	28	0.0000
nopath	2	1	12	14	327	00:42:07	2527	00:42:34	2554	00:00:27	27	0.0000
nopath	1	3	1	1	351	00:41:56	2516	00:42:36	2556	00:00:40	40	0.0000
nopath	3	1	13	15	351	00:41:47	2507	00:42:43	2563	00:00:56	56	0.0000
nopath	3	1	5	1	351	00:41:57	2517	00:42:46	2566	00:00:49	49	0.0000
nopath	3	1	12	14	351	00:42:01	2521	00:42:49	2569	00:00:48	48	0.0000
nopath	1	2	1	1	327	00:42:10	2530	00:42:58	2578	00:00:48	48	0.0000
nopath	1	2	3	1	327	00:42:18	2538	00:43:00	2580	00:00:42	42	0.0000	00:00:32
nopath	1	2	1	1	327	00:42:22	2542	00:43:01	2581	00:00:39	39	0.0000
nopath	2	1	6	1	327	00:42:15	2535	00:43:01	2581	00:00:46	46	0.0000
nopath	2	1	12	14	327	00:42:28	2548	00:43:02	2582	00:00:34	34	0.0000
nopath	1	2	3	1	327	00:42:24	2544	00:43:03	2583	00:00:39	39	0.0000
nopath	2	1	1	1	327	00:42:30	2550	00:43:03	2583	00:00:33	33	0.0000
nopath	2	1	12	14	327	00:42:35	2555	00:43:04	2584	00:00:29	29	0.0000
nopath	2	1	9	1	327	00:42:43	2563	00:43:10	2590	00:00:27	27	0.0000
nopath	2	1	1	1	327	00:42:44	2564	00:43:12	2592	00:00:28	28	0.0000
nopath	2	1	3	1	327	00:42:47	2567	00:43:13	2593	00:00:26	26	0.0000
nopath	2	1	1	1	327	00:42:49	2569	00:43:14	2594	00:00:25	25	0.0000
nopath	3	1	1	1	351	00:42:24	2544	00:43:22	2602	00:00:58	58	0.0000
nopath	3	1	1	1	351	00:42:30	2550	00:43:24	2604	00:00:54	54	0.0000
nopath	3	1	3	1	351	00:42:31	2551	00:43:27	2607	00:00:56	56	0.0000
nopath	1	2	14	16	327	00:42:54	2574	00:43:30	2610	00:00:36	36	0.0000
nopath	2	1	5	1	327	00:42:54	2574	00:43:31	2611	00:00:37	37	0.0000
nopath	1	2	1	1	327	00:42:59	2579	00:43:31	2611	00:00:32	32	0.0000
nopath	1	2	1	1	327	00:43:01	2581	00:43:32	2612	00:00:31	31	0.0000
nopath	1	2	1	1	327	00:43:05	2585	00:43:34	2614	00:00:29	29	0.0000
nopath	2	1	1	1	327	00:43:08	2588	00:43:35	2615	00:00:27	27	0.0000
nopath	1	2	3	1	327	00:43:11	2591	00:43:39	2619	00:00:28	28	0.0000
nopath	1	3	5	1	351	00:42:29	2549	00:43:39	2619	00:01:10	70	0.0000
nopath	1	3	12	14	351	00:42:41	2561	00:43:43	2623	00:01:02	62	0.0000
nopath	3	1	10	1	351	00:43:03	2583	00:43:52	2632	00:00:49	49	0.0000
nopath	3	1	3	1	351	00:43:17	2597	00:43:55	2635	00:00:38	38	0.0000
nopath	3	2	1	1	311	00:43:32	2612	00:44:07	2647	00:00:35	35	0.0000	00:00:43
nopath	1	2	1	1	327	00:43:21	2601	00:44:08	2648	00:00:47	47	0.0000
nopath	1	2	1	1	327	00:43:23	2603	00:44:09	2649	00:00:46	46	0.0000
nopath	2	3	1	1	311	00:43:25	2605	00:44:10	2650	00:00:45	45	0.0000
nopath	2	1	7	1	327	00:43:24	2604	00:44:11	2651	00:00:47	47	0.0000
nopath	1	2	1	1	327	00:43:24	2604	00:44:12	2652	00:00:48	48	0.0000
nopath	2	1	3	1	327	00:43:35	2615	00:44:12	2652	00:00:37	37	0.0000
nopath	2	1	7	1	327	00:43:26	2606	00:44:12	2652	00:00:46	46	0.0000
nopath	1	2	9	1	327	00:43:26	2606	00:44:13	2653	00:00:47	47	0.0000
nopath	2	1	1	1	327	00:43:41	2621	00:44:14	2654	00:00:33	33	0.0000
nopath	2	1	1	1	327	00:43:39	2619	00:44:14	2654	00:00:35	35	0.0000
nopath	2	1	1	1	327	00:43:38	2618	00:44:16	2656	00:00:38	38	0.0000
nopath	1	2	13	15	327	00:43:34	2614	00:44:16	2656	00:00:42	42	0.0000
nopath	2	1	7	1	327	00:43:47	2627	00:44:16	2656	00:00:29	29	0.0000
nopath	1	2	15	17	327	00:43:39	2619	00:44:18	2658	00:00:39	39	0.0000
nopath	2	1	3	1	327	00:43:40	2620	00:44:18	2658	00:00:38	38	0.0000
nopath	2	1	1	1	327	00:43:51	2631	00:44:19	2659	00:00:28	28	0.0000
nopath	2	1	10	1	327	00:43:52	2632	00:44:21	2661	00:00:29	29	0.0000
nopath	1	2	1	1	327	00:43:54	2634	00:44:24	2664	00:00:30	30	0.0000
nopath	1	3	3	1	351	00:43:17	2597	00:44:24	2664	00:01:07	67	0.0000
nopath	1	2	5	1	327	00:44:04	2644	00:44:38	2678	00:00:34	34	0.0000
nopath	3	1	1	1	351	00:44:03	2643	00:44:38	2678	00:00:35	35	0.0000
nopath	1	2	12	14	327	00:44:08	2648	00:44:40	2680	00:00:32	32	0.0000
nopath	2	1	1	1	327	00:44:04	2644	00:44:41	2681	00:00:37	37	0.0000
nopath	2	1	1	1	327	00:44:05	2645	00:44:41	2681	00:00:36	36	0.0000
nopath	2	1	1	1	327	00:44:09	2649	00:44:42	2682	00:00:33	33	0.0000
nopath	2	1	1	1	327	00:44:11	2651	00:44:42	2682	00:00:31	31	0.0000
nopath	2	1	1	1	327	00:44:15	2655	00:44:45	2685	00:00:30	30	0.0000
nopath	2	1	1	1	327	00:44:17	2657	00:44:46	2686	00:00:29	29	0.0000
nopath	1	2	14	16	327	00:44:18	2658	00:44:46	2686	00:00:28	28	0.0000
nopath	2	1	6	1	327	00:44:20	2660	00:44:48	2688	00:00:28	28	0.0000
nopath	2	1	1	1	327	00:44:22	2662	00:44:49	2689	00:00:27	27	0.0000
nopath	2	3	1	1	311	00:44:23	2663	00:44:52	2692	00:00:29	29	0.0000
nopath	1	2	12	14	327	00:44:25	2665	00:44:54	2694	00:00:29	29	0.0000
nopath	2	1	12	14	327	00:44:27	2667	00:44:54	2694	00:00:27	27	0.0000
nopath	2	1	1	1	327	00:44:29	2669	00:44:56	2696	00:00:27	27	0.0000
nopath	1	3	1	1	351	00:43:20	2600	00:44:59	2699	00:01:39	99	0.0000
nopath	2	1	6	1	327	00:44:34	2674	00:45:02	2702	00:00:28	28	0.0000	00:00:31
nopath	2	1	5	1	327	00:44:37	2677	00:45:03	2703	00:00:26	26	0.0000
nopath	3	2	1	1	311	00:44:19	2659	00:45:10	2710	00:00:51	51	0.0000
nopath	3	2	1	1	311	00:44:20	2660	00:45:12	2712	00:00:52	52	0.0000
nopath	1	2	1	1	327	00:44:42	2682	00:45:18	2718	00:00:36	36	0.0000
nopath	2	1	3	1	327	00:44:44	2684	00:45:21	2721	00:00:37	37	0.0000
nopath	2	1	3	1	327	00:44:51	2691	00:45:21	2721	00:00:30	30	0.0000
nopath	2	1	1	1	327	00:44:54	2694	00:45:23	2723	00:00:29	29	0.0000
nopath	2	1	5	1	327	00:44:56	2696	00:45:23	2723	00:00:27	27	0.0000
nopath	2	1	1	1	327	00:45:04	2704	00:45:31	2731	00:00:27	27	0.0000
nopath	2	3	12	14	311	00:45:03	2703	00:45:34	2734	00:00:31	31	0.0000
nopath	2	1	2	1	327	00:45:09	2709	00:45:36	2736	00:00:27	27	0.0000
nopath	1	3	1	1	351	00:44:01	2641	00:45:37	2737	00:01:36	96	0.0000
nopath	3	2	1	1	311	00:44:44	2684	00:45:40	2740	00:00:56	56	0.0000
nopath	3	2	1	1	311	00:44:50	2690	00:45:42	2742	00:00:52	52	0.0000
nopath	3	2	2	1	311	00:44:53	2693	00:45:44	2744	00:00:51	51	0.0000
nopath	1	2	1	1	327	00:45:21	2721	00:45:48	2748	00:00:27	27	0.0000
nopath	2	3	1	1	311	00:45:18	2718	00:45:50	2750	00:00:32	32	0.0000
nopath	1	2	9	1	327	00:45:24	2724	00:45:51	2751	00:00:27	27	0.0000
nopath	2	1	10	1	327	00:45:21	2721	00:45:51	2751	00:00:30	30	0.0000
nopath	2	1	10	1	327	00:45:28	2728	00:45:55	2755	00:00:27	27	0.0000
nopath	2	1	15	17	327	00:45:27	2727	00:45:55	2755	00:00:28	28	0.0000
nopath	2	1	1	1	327	00:45:31	2731	00:45:58	2758	00:00:27	27	0.0000
nopath	1	3	1	1	351	00:44:02	2642	00:46:02	2762	00:02:00	120	0.0000	00:01:05
nopath	2	1	1	1	327	00:45:40	2740	00:46:06	2766	00:00:26	26	0.0000
nopath	1	2	5	1	327	00:45:40	2740	00:46:08	2768	00:00:28	28	0.0000
nopath	1	3	12	14	351	00:44:19	2659	00:46:09	2769	00:01:50	110	0.0000
nopath	1	3	1	1	351	00:45:17	2717	00:46:11	2771	00:00:54	54	0.0000
nopath	1	2	1	1	327	00:45:45	2745	00:46:14	2774	00:00:29	29	0.0000
nopath	1	3	14	16	351	00:45:23	2723	00:46:15	2775	00:00:52	52	0.0000
nopath	3	1	13	15	351	00:45:27	2727	00:46:23	2783	00:00:56	56	0.0000
nopath	1	2	1	1	327	00:45:47	2747	00:46:28	2788	00:00:41	41	0.0000
nopath	1	2	6	1	327	00:46:02	2762	00:46:31	2791	00:00:29	29	0.0000
nopath	2	1	1	1	327	00:45:44	2744	00:46:31	2791	00:00:47	47	0.0000
nopath	2	1	9	1	327	00:45:55	2755	00:46:32	2792	00:00:37	37	0.0000
nopath	2	1	14	16	327	00:45:47	2747	00:46:33	2793	00:00:46	46	0.0000
nopath	2	1	10	1	327	00:45:54	2754	00:46:35	2795	00:00:41	41	0.0000
nopath	2	1	12	14	327	00:46:03	2763	00:46:35	2795	00:00:32	32	0.0000
nopath	2	1	3	1	327	00:45:59	2759	00:46:37	2797	00:00:38	38	0.0000
nopath	1	2	12	14	327	00:46:08	2768	00:46:39	2799	00:00:31	31	0.0000
nopath	2	1	9	1	327	00:46:07	2767	00:46:39	2799	00:00:32	32	0.0000
nopath	2	1	9	1	327	00:46:12	2772	00:46:39	2799	00:00:27	27	0.0000
nopath	2	1	1	1	327	00:46:14	2774	00:46:40	2800	00:00:26	26	0.0000
nopath	1	2	14	16	327	00:46:10	2770	00:46:42	2802	00:00:32	32	0.0000
nopath	2	1	1	1	327	00:46:18	2778	00:46:44	2804	00:00:26	26	0.0000
nopath	2	1	1	1	327	00:46:19	2779	00:46:45	2805	00:00:26	26	0.0000
nopath	3	2	1	1	311	00:46:05	2765	00:46:50	2810	00:00:45	45	0.0000
nopath	3	2	3	1	311	00:46:07	2767	00:46:52	2812	00:00:45	45	0.0000
nopath	3	2	1	1	311	00:46:15	2775	00:46:55	2815	00:00:40	40	0.0000
nopath	1	2	5	1	327	00:46:11	2771	00:46:58	2818	00:00:47	47	0.0000
nopath	1	2	1	1	327	00:46:17	2777	00:46:59	2819	00:00:42	42	0.0000
nopath	1	2	1	1	327	00:46:25	2785	00:47:01	2821	00:00:36	36	0.0000	00:00:35
nopath	2	1	1	1	327	00:46:25	2785	00:47:01	2821	00:00:36	36	0.0000
nopath	2	1	1	1	327	00:46:23	2783	00:47:01	2821	00:00:38	38	0.0000
nopath	2	1	1	1	327	00:46:27	2787	00:47:02	2822	00:00:35	35	0.0000
nopath	1	2	1	1	327	00:46:26	2786	00:47:03	2823	00:00:37	37	0.0000
nopath	2	1	3	1	327	00:46:29	2789	00:47:04	2824	00:00:35	35	0.0000
nopath	2	1	1	1	327	00:46:34	2794	00:47:05	2825	00:00:31	31	0.0000
nopath	1	2	1	1	327	00:46:37	2797	00:47:06	2826	00:00:29	29	0.0000
nopath	2	1	1	1	327	00:46:37	2797	00:47:08	2828	00:00:31	31	0.0000
nopath	1	2	1	1	327	00:46:38	2798	00:47:10	2830	00:00:32	32	0.0000
nopath	2	1	9	1	327	00:46:51	2811	00:47:17	2837	00:00:26	26	0.0000
nopath	3	1	1	1	351	00:46:47	2807	00:47:23	2843	00:00:36	36	0.0000
nopath	1	2	14	16	327	00:46:46	2806	00:47:30	2850	00:00:44	44	0.0000
nopath	2	3	1	1	311	00:46:57	2817	00:47:30	2850	00:00:33	33	0.0000
nopath	1	2	1	1	327	00:46:47	2807	00:47:31	2851	00:00:44	44	0.0000
nopath	2	1	8	1	327	00:46:59	2819	00:47:31	2851	00:00:32	32	0.0000
nopath	1	2	1	1	327	00:46:50	2810	00:47:33	2853	00:00:43	43	0.0000
nopath	2	1	1	1	327	00:47:07	2827	00:47:34	2854	00:00:27	27	0.0000
nopath	1	2	1	1	327	00:46:52	2812	00:47:35	2855	00:00:43	43	0.0000
nopath	1	2	1	1	327	00:46:55	2815	00:47:36	2856	00:00:41	41	0.0000
nopath	1	2	1	1	327	00:46:59	2819	00:47:38	2858	00:00:39	39	0.0000
nopath	1	3	1	1	351	00:47:03	2823	00:47:38	2858	00:00:35	35	0.0000
nopath	1	2	1	1	327	00:47:00	2820	00:47:40	2860	00:00:40	40	0.0000
nopath	1	2	3	1	327	00:47:12	2832	00:47:42	2862	00:00:30	30	0.0000
nopath	2	1	1	1	327	00:47:18	2838	00:47:44	2864	00:00:26	26	0.0000
nopath	2	1	1	1	327	00:47:20	2840	00:47:45	2865	00:00:25	25	0.0000
nopath	1	2	1	1	327	00:47:15	2835	00:47:46	2866	00:00:31	31	0.0000
nopath	1	2	1	1	327	00:47:18	2838	00:47:48	2868	00:00:30	30	0.0000
nopath	2	1	1	1	327	00:47:22	2842	00:47:48	2868	00:00:26	26	0.0000
nopath	1	2	1	1	327	00:47:21	2841	00:47:50	2870	00:00:29	29	0.0000
nopath	3	2	1	1	311	00:47:14	2834	00:48:00	2880	00:00:46	46	0.0000	00:00:48
nopath	3	2	3	1	311	00:47:25	2845	00:48:02	2882	00:00:37	37	0.0000
nopath	1	2	1	1	327	00:47:28	2848	00:48:08	2888	00:00:40	40	0.0000
nopath	1	2	1	1	327	00:47:33	2853	00:48:09	2889	00:00:36	36	0.0000
nopath	2	1	1	1	327	00:47:36	2856	00:48:11	2891	00:00:35	35	0.0000
nopath	1	2	1	1	327	00:47:36	2856	00:48:11	2891	00:00:35	35	0.0000
nopath	2	1	1	1	327	00:47:35	2855	00:48:11	2891	00:00:36	36	0.0000
nopath	2	1	9	1	327	00:47:43	2863	00:48:12	2892	00:00:29	29	0.0000
nopath	2	1	1	1	327	00:47:44	2864	00:48:13	2893	00:00:29	29	0.0000
nopath	1	2	1	1	327	00:47:40	2860	00:48:13	2893	00:00:33	33	0.0000
nopath	1	2	6	1	327	00:47:44	2864	00:48:15	2895	00:00:31	31	0.0000
nopath	1	2	1	1	327	00:47:45	2865	00:48:17	2897	00:00:32	32	0.0000
nopath	2	1	5	1	327	00:47:50	2870	00:48:18	2898	00:00:28	28	0.0000
nopath	1	3	10	1	351	00:47:47	2867	00:48:22	2902	00:00:35	35	0.0000
nopath	1	2	5	1	327	00:47:54	2874	00:48:23	2903	00:00:29	29	0.0000
nopath	1	2	1	1	327	00:47:55	2875	00:48:25	2905	00:00:30	30	0.0000
nopath	2	1	1	1	327	00:48:00	2880	00:48:26	2906	00:00:26	26	0.0000
nopath	1	2	13	15	327	00:47:59	2879	00:48:29	2909	00:00:30	30	0.0000
nopath	2	1	1	1	327	00:48:03	2883	00:48:29	2909	00:00:26	26	0.0000
nopath	2	1	1	1	327	00:48:04	2884	00:48:30	2910	00:00:26	26	0.0000
nopath	1	2	3	1	327	00:48:01	2881	00:48:31	2911	00:00:30	30	0.0000
nopath	1	2	3	1	327	00:48:02	2882	00:48:32	2912	00:00:30	30	0.0000
nopath	1	3	5	1	351	00:47:50	2870	00:48:33	2913	00:00:43	43	0.0000
nopath	3	2	13	15	311	00:48:03	2883	00:48:42	2922	00:00:39	39	0.0000
nopath	1	2	1	1	327	00:48:03	2883	00:48:48	2928	00:00:45	45	0.0000
nopath	3	1	1	1	351	00:48:13	2893	00:48:48	2928	00:00:35	35	0.0000
nopath	1	2	1	1	327	00:48:06	2886	00:48:49	2929	00:00:43	43	0.0000
nopath	2	1	3	1	327	00:48:18	2898	00:48:51	2931	00:00:33	33	0.0000
nopath	2	1	1	1	327	00:48:19	2899	00:48:51	2931	00:00:32	32	0.0000
nopath	2	1	1	1	327	00:48:24	2904	00:48:53	2933	00:00:29	29	0.0000
nopath	2	1	13	15	327	00:48:23	2903	00:48:54	2934	00:00:31	31	0.0000
nopath	2	1	1	1	327	00:48:30	2910	00:48:56	2936	00:00:26	26	0.0000
nopath	2	1	1	1	327	00:48:25	2905	00:48:56	2936	00:00:31	31	0.0000
nopath	1	3	1	1	351	00:48:13	2893	00:49:00	2940	00:00:47	47	0.0000	00:00:53
nopath	1	2	1	1	327	00:48:35	2915	00:49:04	2944	00:00:29	29	0.0000
nopath	2	1	12	14	327	00:48:39	2919	00:49:05	2945	00:00:26	26	0.0000
nopath	2	1	1	1	327	00:48:41	2921	00:49:08	2948	00:00:27	27	0.0000
nopath	3	2	1	1	311	00:48:29	2909	00:49:10	2950	00:00:41	41	0.0000
nopath	3	2	10	1	311	00:48:32	2912	00:49:13	2953	00:00:41	41	0.0000
nopath	2	1	1	1	327	00:48:45	2925	00:49:21	2961	00:00:36	36	0.0000
nopath	1	2	14	16	327	00:48:54	2934	00:49:22	2962	00:00:28	28	0.0000
nopath	2	1	12	14	327	00:48:44	2924	00:49:22	2962	00:00:38	38	0.0000
nopath	2	1	1	1	327	00:48:47	2927	00:49:23	2963	00:00:36	36	0.0000
nopath	1	2	14	16	327	00:48:55	2935	00:49:25	2965	00:00:30	30	0.0000
nopath	2	1	1	1	327	00:48:58	2938	00:49:25	2965	00:00:27	27	0.0000
nopath	2	1	1	1	327	00:48:54	2934	00:49:26	2966	00:00:32	32	0.0000
nopath	2	1	13	15	327	00:49:03	2943	00:49:31	2971	00:00:28	28	0.0000
nopath	2	1	1	1	327	00:49:07	2947	00:49:33	2973	00:00:26	26	0.0000
nopath	2	1	1	1	327	00:49:06	2946	00:49:34	2974	00:00:28	28	0.0000
nopath	1	2	3	1	327	00:49:08	2948	00:49:36	2976	00:00:28	28	0.0000
nopath	2	1	12	14	327	00:49:10	2950	00:49:36	2976	00:00:26	26	0.0000
nopath	2	1	1	1	327	00:49:09	2949	00:49:37	2977	00:00:28	28	0.0000
nopath	1	2	1	1	327	00:49:10	2950	00:49:38	2978	00:00:28	28	0.0000
nopath	1	3	2	1	351	00:48:41	2921	00:49:40	2980	00:00:59	59	0.0000
nopath	1	2	1	1	327	00:49:11	2951	00:49:41	2981	00:00:30	30	0.0000
nopath	1	2	5	1	327	00:49:12	2952	00:49:41	2981	00:00:29	29	0.0000
nopath	2	1	5	1	327	00:49:17	2957	00:49:43	2983	00:00:26	26	0.0000
nopath	1	2	9	1	327	00:49:16	2956	00:49:44	2984	00:00:28	28	0.0000
nopath	1	2	5	1	327	00:49:17	2957	00:49:46	2986	00:00:29	29	0.0000
nopath	1	3	13	15	351	00:48:58	2938	00:49:47	2987	00:00:49	49	0.0000
nopath	1	2	1	1	327	00:49:18	2958	00:49:49	2989	00:00:31	31	0.0000
nopath	2	1	1	1	327	00:49:24	2964	00:49:50	2990	00:00:26	26	0.0000
nopath	1	2	1	1	327	00:49:23	2963	00:49:51	2991	00:00:28	28	0.0000
nopath	2	1	1	1	327	00:49:26	2966	00:49:51	2991	00:00:25	25	0.0000
nopath	1	2	1	1	327	00:49:24	2964	00:49:53	2993	00:00:29	29	0.0000
nopath	2	1	1	1	327	00:49:31	2971	00:49:56	2996	00:00:25	25	0.0000
nopath	3	2	1	1	311	00:48:47	2927	00:50:00	3000	00:01:13	73	0.0000	00:00:46
nopath	3	2	1	1	311	00:49:16	2956	00:50:01	3001	00:00:45	45	0.0000
nopath	1	2	10	1	327	00:49:29	2969	00:50:08	3008	00:00:39	39	0.0000
nopath	3	1	15	17	351	00:49:25	2965	00:50:09	3009	00:00:44	44	0.0000
nopath	1	2	3	1	327	00:49:39	2979	00:50:10	3010	00:00:31	31	0.0000
nopath	2	1	5	1	327	00:49:34	2974	00:50:11	3011	00:00:37	37	0.0000
nopath	2	1	3	1	327	00:49:35	2975	00:50:11	3011	00:00:36	36	0.0000
nopath	2	1	1	1	327	00:49:37	2977	00:50:13	3013	00:00:36	36	0.0000
nopath	1	2	1	1	327	00:49:46	2986	00:50:15	3015	00:00:29	29	0.0000
nopath	1	2	1	1	327	00:49:50	2990	00:50:19	3019	00:00:29	29	0.0000
nopath	2	1	9	1	327	00:49:52	2992	00:50:19	3019	00:00:27	27	0.0000
nopath	2	1	3	1	327	00:49:55	2995	00:50:20	3020	00:00:25	25	0.0000
nopath	1	2	1	1	327	00:49:54	2994	00:50:22	3022	00:00:28	28	0.0000
nopath	1	3	9	1	351	00:49:02	2942	00:50:24	3024	00:01:22	82	0.0000
nopath	1	2	1	1	327	00:49:58	2998	00:50:26	3026	00:00:28	28	0.0000
nopath	1	3	10	1	351	00:49:09	2949	00:50:28	3028	00:01:19	79	0.0000
nopath	1	2	1	1	327	00:50:01	3001	00:50:29	3029	00:00:28	28	0.0000
nopath	1	3	7	1	351	00:49:32	2972	00:50:31	3031	00:00:59	59	0.0000
nopath	1	3	1	1	351	00:49:35	2975	00:50:34	3034	00:00:59	59	0.0000
nopath	1	3	3	1	351	00:49:42	2982	00:50:36	3036	00:00:54	54	0.0000
nopath	3	2	1	1	311	00:49:47	2987	00:50:40	3040	00:00:53	53	0.0000
nopath	3	2	12	14	311	00:49:51	2991	00:50:42	3042	00:00:51	51	0.0000
nopath	3	1	5	1	351	00:49:54	2994	00:50:47	3047	00:00:53	53	0.0000
nopath	1	2	1	1	327	00:50:14	3014	00:50:58	3058	00:00:44	44	0.0000
nopath	1	2	1	1	327	00:50:16	3016	00:50:59	3059	00:00:43	43	0.0000
nopath	2	1	1	1	327	00:50:08	3008	00:51:01	3061	00:00:53	53	0.0000	00:00:30
nopath	1	2	1	1	327	00:50:18	3018	00:51:01	3061	00:00:43	43	0.0000
nopath	2	1	5	1	327	00:50:03	3003	00:51:01	3061	00:00:58	58	0.0000
nopath	2	1	1	1	327	00:50:20	3020	00:51:02	3062	00:00:42	42	0.0000
nopath	1	2	1	1	327	00:50:20	3020	00:51:03	3063	00:00:43	43	0.0000
nopath	2	1	12	14	327	00:50:05	3005	00:51:03	3063	00:00:58	58	0.0000
nopath	2	1	3	1	327	00:50:24	3024	00:51:04	3064	00:00:40	40	0.0000
nopath	2	1	1	1	327	00:50:23	3023	00:51:05	3065	00:00:42	42	0.0000
nopath	1	2	1	1	327	00:50:21	3021	00:51:06	3066	00:00:45	45	0.0000
nopath	2	1	12	14	327	00:50:27	3027	00:51:07	3067	00:00:40	40	0.0000
nopath	1	2	1	1	327	00:50:22	3022	00:51:07	3067	00:00:45	45	0.0000
nopath	2	3	9	1	311	00:50:25	3025	00:51:08	3068	00:00:43	43	0.0000
nopath	1	2	5	1	327	00:50:27	3027	00:51:09	3069	00:00:42	42	0.0000
nopath	2	1	1	1	327	00:50:28	3028	00:51:09	3069	00:00:41	41	0.0000
nopath	2	1	1	1	327	00:50:31	3031	00:51:09	3069	00:00:38	38	0.0000
nopath	2	1	3	1	327	00:50:43	3043	00:51:11	3071	00:00:28	28	0.0000
nopath	1	2	14	16	327	00:50:28	3028	00:51:12	3072	00:00:44	44	0.0000
nopath	2	1	13	15	327	00:50:29	3029	00:51:12	3072	00:00:43	43	0.0000
nopath	2	1	2	1	327	00:50:45	3045	00:51:13	3073	00:00:28	28	0.0000
nopath	1	2	5	1	327	00:50:32	3032	00:51:14	3074	00:00:42	42	0.0000
nopath	2	1	1	1	327	00:50:34	3034	00:51:14	3074	00:00:40	40	0.0000
nopath	2	1	12	14	327	00:50:48	3048	00:51:15	3075	00:00:27	27	0.0000
nopath	1	2	1	1	327	00:50:37	3037	00:51:16	3076	00:00:39	39	0.0000
nopath	2	1	13	15	327	00:50:35	3035	00:51:17	3077	00:00:42	42	0.0000
nopath	2	1	1	1	327	00:50:39	3039	00:51:18	3078	00:00:39	39	0.0000
nopath	2	1	1	1	327	00:50:37	3037	00:51:18	3078	00:00:41	41	0.0000
nopath	1	2	15	17	327	00:50:38	3038	00:51:19	3079	00:00:41	41	0.0000
nopath	1	2	1	1	327	00:50:39	3039	00:51:21	3081	00:00:42	42	0.0000
nopath	2	1	3	1	327	00:50:41	3041	00:51:21	3081	00:00:40	40	0.0000
nopath	2	1	1	1	327	00:50:46	3046	00:51:22	3082	00:00:36	36	0.0000
nopath	1	2	10	1	327	00:50:40	3040	00:51:23	3083	00:00:43	43	0.0000
nopath	2	1	1	1	327	00:50:44	3044	00:51:24	3084	00:00:40	40	0.0000
nopath	2	1	2	1	327	00:50:57	3057	00:51:24	3084	00:00:27	27	0.0000
nopath	1	2	12	14	327	00:50:46	3046	00:51:25	3085	00:00:39	39	0.0000
nopath	2	1	1	1	327	00:50:59	3059	00:51:26	3086	00:00:27	27	0.0000
nopath	1	2	12	14	327	00:50:55	3055	00:51:27	3087	00:00:32	32	0.0000
nopath	2	1	2	1	327	00:50:56	3056	00:51:27	3087	00:00:31	31	0.0000
nopath	2	3	1	1	311	00:50:49	3049	00:51:28	3088	00:00:39	39	0.0000
nopath	2	1	13	15	327	00:50:50	3050	00:51:31	3091	00:00:41	41	0.0000
nopath	2	1	3	1	327	00:51:05	3065	00:51:31	3091	00:00:26	26	0.0000
nopath	2	1	1	1	327	00:51:06	3066	00:51:34	3094	00:00:28	28	0.0000
nopath	2	3	3	1	311	00:51:00	3060	00:51:34	3094	00:00:34	34	0.0000
nopath	1	2	2	1	327	00:51:09	3069	00:51:37	3097	00:00:28	28	0.0000
nopath	2	1	1	1	327	00:51:13	3073	00:51:38	3098	00:00:25	25	0.0000
nopath	2	1	10	1	327	00:51:14	3074	00:51:40	3100	00:00:26	26	0.0000
nopath	2	1	2	1	327	00:51:17	3077	00:51:42	3102	00:00:25	25	0.0000
nopath	1	2	13	15	327	00:51:14	3074	00:51:44	3104	00:00:30	30	0.0000
nopath	2	1	1	1	327	00:51:19	3079	00:51:44	3104	00:00:25	25	0.0000
nopath	2	1	3	1	327	00:51:20	3080	00:51:46	3106	00:00:26	26	0.0000
nopath	1	2	14	16	327	00:51:19	3079	00:51:48	3108	00:00:29	29	0.0000
nopath	1	2	9	1	327	00:51:20	3080	00:51:50	3110	00:00:30	30	0.0000
nopath	2	1	12	14	327	00:51:24	3084	00:51:51	3111	00:00:27	27	0.0000
nopath	1	2	1	1	327	00:51:21	3081	00:51:51	3111	00:00:30	30	0.0000
nopath	2	1	1	1	327	00:51:26	3086	00:51:52	3112	00:00:26	26	0.0000
nopath	1	2	1	1	327	00:51:24	3084	00:51:53	3113	00:00:29	29	0.0000
nopath	1	3	15	17	351	00:49:43	2983	00:51:55	3115	00:02:12	132	0.0000
nopath	2	1	5	1	327	00:51:34	3094	00:52:00	3120	00:00:26	26	0.0000	00:00:34
nopath	3	2	1	1	311	00:51:11	3071	00:52:12	3132	00:01:01	61	0.0000
nopath	3	1	1	1	351	00:50:26	3026	00:52:12	3132	00:01:46	106	0.0000
nopath	3	1	14	16	351	00:51:19	3079	00:52:19	3139	00:01:00	60	0.0000
nopath	3	1	1	1	351	00:51:37	3097	00:52:23	3143	00:00:46	46	0.0000
nopath	3	2	15	17	311	00:51:41	3101	00:52:25	3145	00:00:44	44	0.0000
nopath	1	2	1	1	327	00:51:47	3107	00:52:28	3148	00:00:41	41	0.0000
nopath	1	2	1	1	327	00:51:52	3112	00:52:29	3149	00:00:37	37	0.0000
nopath	2	1	1	1	327	00:51:46	3106	00:52:31	3151	00:00:45	45	0.0000
nopath	2	1	1	1	327	00:51:56	3116	00:52:33	3153	00:00:37	37	0.0000
nopath	2	1	15	17	327	00:51:42	3102	00:52:33	3153	00:00:51	51	0.0000
nopath	2	1	9	1	327	00:52:00	3120	00:52:35	3155	00:00:35	35	0.0000
nopath	2	1	1	1	327	00:51:47	3107	00:52:35	3155	00:00:48	48	0.0000
nopath	2	1	1	1	327	00:52:01	3121	00:52:37	3157	00:00:36	36	0.0000
nopath	2	1	12	14	327	00:52:10	3130	00:52:39	3159	00:00:29	29	0.0000
nopath	2	1	13	15	327	00:52:11	3131	00:52:41	3161	00:00:30	30	0.0000
nopath	1	2	1	1	327	00:52:11	3131	00:52:42	3162	00:00:31	31	0.0000
nopath	2	1	1	1	327	00:52:15	3135	00:52:42	3162	00:00:27	27	0.0000
nopath	1	2	5	1	327	00:52:13	3133	00:52:44	3164	00:00:31	31	0.0000
nopath	1	2	1	1	327	00:52:17	3137	00:52:46	3166	00:00:29	29	0.0000
nopath	2	1	1	1	327	00:52:21	3141	00:52:47	3167	00:00:26	26	0.0000
nopath	1	2	1	1	327	00:52:19	3139	00:52:47	3167	00:00:28	28	0.0000
nopath	2	1	1	1	327	00:52:23	3143	00:52:49	3169	00:00:26	26	0.0000
nopath	1	2	1	1	327	00:52:22	3142	00:52:50	3170	00:00:28	28	0.0000
nopath	2	1	6	1	327	00:52:24	3144	00:52:51	3171	00:00:27	27	0.0000
nopath	1	2	1	1	327	00:52:24	3144	00:52:52	3172	00:00:28	28	0.0000
nopath	2	1	9	1	327	00:52:28	3148	00:52:54	3174	00:00:26	26	0.0000
nopath	1	3	1	1	351	00:51:49	3109	00:52:56	3176	00:01:07	67	0.0000
nopath	1	3	5	1	351	00:52:14	3134	00:53:00	3180	00:00:46	46	0.0000	00:01:08
nopath	1	2	1	1	327	00:52:32	3152	00:53:00	3180	00:00:28	28	0.0000
nopath	1	2	1	1	327	00:52:33	3153	00:53:03	3183	00:00:30	30	0.0000
nopath	1	2	14	16	327	00:52:34	3154	00:53:04	3184	00:00:30	30	0.0000
nopath	2	1	1	1	327	00:52:38	3158	00:53:04	3184	00:00:26	26	0.0000
nopath	2	1	12	14	327	00:52:37	3157	00:53:04	3184	00:00:27	27	0.0000
nopath	1	2	1	1	327	00:52:39	3159	00:53:07	3187	00:00:28	28	0.0000
nopath	2	1	1	1	327	00:52:42	3162	00:53:07	3187	00:00:25	25	0.0000
nopath	1	2	1	1	327	00:52:40	3160	00:53:09	3189	00:00:29	29	0.0000
nopath	2	1	3	1	327	00:52:43	3163	00:53:09	3189	00:00:26	26	0.0000
nopath	1	2	1	1	327	00:52:42	3162	00:53:11	3191	00:00:29	29	0.0000
nopath	2	1	9	1	327	00:52:47	3167	00:53:13	3193	00:00:26	26	0.0000
nopath	2	1	1	1	327	00:52:52	3172	00:53:17	3197	00:00:25	25	0.0000
nopath	1	2	1	1	327	00:52:50	3170	00:53:18	3198	00:00:28	28	0.0000
nopath	2	1	1	1	327	00:52:53	3173	00:53:18	3198	00:00:25	25	0.0000
nopath	2	1	9	1	327	00:52:56	3176	00:53:22	3202	00:00:26	26	0.0000
nopath	2	1	1	1	327	00:53:00	3180	00:53:26	3206	00:00:26	26	0.0000
nopath	3	2	1	1	311	00:51:59	3119	00:53:30	3210	00:01:31	91	0.0000
nopath	3	1	5	1	351	00:52:07	3127	00:53:34	3214	00:01:27	87	0.0000
nopath	3	1	1	1	351	00:52:45	3165	00:53:37	3217	00:00:52	52	0.0000
nopath	1	2	1	1	327	00:53:01	3181	00:53:38	3218	00:00:37	37	0.0000
nopath	1	2	1	1	327	00:53:06	3186	00:53:39	3219	00:00:33	33	0.0000
nopath	2	1	6	1	327	00:53:12	3192	00:53:40	3220	00:00:28	28	0.0000
nopath	1	2	1	1	327	00:53:07	3187	00:53:41	3221	00:00:34	34	0.0000
nopath	2	1	1	1	327	00:53:09	3189	00:53:41	3221	00:00:32	32	0.0000
nopath	1	2	1	1	327	00:53:09	3189	00:53:43	3223	00:00:34	34	0.0000
nopath	2	1	1	1	327	00:53:16	3196	00:53:43	3223	00:00:27	27	0.0000
nopath	1	2	1	1	327	00:53:11	3191	00:53:45	3225	00:00:34	34	0.0000
nopath	2	1	1	1	327	00:53:20	3200	00:53:46	3226	00:00:26	26	0.0000
nopath	2	1	1	1	327	00:53:19	3199	00:53:46	3226	00:00:27	27	0.0000
nopath	1	2	1	1	327	00:53:13	3193	00:53:47	3227	00:00:34	34	0.0000
nopath	1	2	1	1	327	00:53:17	3197	00:53:49	3229	00:00:32	32	0.0000
nopath	2	1	1	1	327	00:53:24	3204	00:53:50	3230	00:00:26	26	0.0000
nopath	1	2	1	1	327	00:53:20	3200	00:53:51	3231	00:00:31	31	0.0000
nopath	2	1	1	1	327	00:53:26	3206	00:53:51	3231	00:00:25	25	0.0000
nopath	1	3	1	1	351	00:52:28	3148	00:53:54	3234	00:01:26	86	0.0000
nopath	1	2	5	1	327	00:53:26	3206	00:53:55	3235	00:00:29	29	0.0000
nopath	2	1	13	15	327	00:53:29	3209	00:53:57	3237	00:00:28	28	0.0000
nopath	1	2	1	1	327	00:53:27	3207	00:53:58	3238	00:00:31	31	0.0000
nopath	2	1	14	16	327	00:53:31	3211	00:53:59	3239	00:00:28	28	0.0000
nopath	2	1	1	1	327	00:53:32	3212	00:53:59	3239	00:00:27	27	0.0000
nopath	1	2	1	1	327	00:53:32	3212	00:54:00	3240	00:00:28	28	0.0000	00:00:33
nopath	2	1	1	1	327	00:53:37	3217	00:54:03	3243	00:00:26	26	0.0000
nopath	1	2	5	1	327	00:53:37	3217	00:54:05	3245	00:00:28	28	0.0000
nopath	2	1	5	1	327	00:53:39	3219	00:54:05	3245	00:00:26	26	0.0000
nopath	2	1	1	1	327	00:53:40	3220	00:54:06	3246	00:00:26	26	0.0000
nopath	2	1	5	1	327	00:53:41	3221	00:54:07	3247	00:00:26	26	0.0000
nopath	2	1	10	1	327	00:53:42	3222	00:54:08	3248	00:00:26	26	0.0000
nopath	2	1	3	1	327	00:53:45	3225	00:54:11	3251	00:00:26	26	0.0000
nopath	1	2	1	1	327	00:53:44	3224	00:54:12	3252	00:00:28	28	0.0000
nopath	2	1	1	1	327	00:53:46	3226	00:54:12	3252	00:00:26	26	0.0000
nopath	2	1	1	1	327	00:53:49	3229	00:54:14	3254	00:00:25	25	0.0000
nopath	1	2	1	1	327	00:53:45	3225	00:54:15	3255	00:00:30	30	0.0000
nopath	1	2	1	1	327	00:53:49	3229	00:54:17	3257	00:00:28	28	0.0000
nopath	2	1	1	1	327	00:53:51	3231	00:54:17	3257	00:00:26	26	0.0000
nopath	1	3	12	14	351	00:53:00	3180	00:54:19	3259	00:01:19	79	0.0000
nopath	1	3	3	1	351	00:53:10	3190	00:54:21	3261	00:01:11	71	0.0000
nopath	1	3	1	1	351	00:53:23	3203	00:54:23	3263	00:01:00	60	0.0000
nopath	1	3	13	15	351	00:53:28	3208	00:54:29	3269	00:01:01	61	0.0000
nopath	3	2	1	1	311	00:52:56	3176	00:54:30	3270	00:01:34	94	0.0000
nopath	3	2	1	1	311	00:53:17	3197	00:54:35	3275	00:01:18	78	0.0000
nopath	3	1	15	17	351	00:53:04	3184	00:54:36	3276	00:01:32	92	0.0000
nopath	3	1	6	1	351	00:53:27	3207	00:54:40	3280	00:01:13	73	0.0000
nopath	3	1	1	1	351	00:53:51	3231	00:54:43	3283	00:00:52	52	0.0000
nopath	3	1	2	1	351	00:54:02	3242	00:54:47	3287	00:00:45	45	0.0000
nopath	1	2	1	1	327	00:53:58	3238	00:54:48	3288	00:00:50	50	0.0000
nopath	1	2	1	1	327	00:54:03	3243	00:54:49	3289	00:00:46	46	0.0000
nopath	2	1	1	1	327	00:53:54	3234	00:54:51	3291	00:00:57	57	0.0000
nopath	1	2	1	1	327	00:54:04	3244	00:54:51	3291	00:00:47	47	0.0000
nopath	2	1	1	1	327	00:53:55	3235	00:54:51	3291	00:00:56	56	0.0000
nopath	1	2	2	1	327	00:54:05	3245	00:54:52	3292	00:00:47	47	0.0000
nopath	2	1	5	1	327	00:54:01	3241	00:54:53	3293	00:00:52	52	0.0000
nopath	2	1	12	14	327	00:53:56	3236	00:54:53	3293	00:00:57	57	0.0000
nopath	2	1	2	1	327	00:54:04	3244	00:54:54	3294	00:00:50	50	0.0000
nopath	2	1	1	1	327	00:54:02	3242	00:54:55	3295	00:00:53	53	0.0000
nopath	1	2	1	1	327	00:54:26	3266	00:54:56	3296	00:00:30	30	0.0000
nopath	2	1	7	1	327	00:54:07	3247	00:54:56	3296	00:00:49	49	0.0000
nopath	2	1	1	1	327	00:54:10	3250	00:54:57	3297	00:00:47	47	0.0000
nopath	2	1	9	1	327	00:54:11	3251	00:54:57	3297	00:00:46	46	0.0000
nopath	2	1	1	1	327	00:54:14	3254	00:54:58	3298	00:00:44	44	0.0000
nopath	2	1	1	1	327	00:54:13	3253	00:55:00	3300	00:00:47	47	0.0000	00:00:33
nopath	2	1	1	1	327	00:54:18	3258	00:55:01	3301	00:00:43	43	0.0000
nopath	2	1	13	15	327	00:54:20	3260	00:55:01	3301	00:00:41	41	0.0000
nopath	1	2	15	17	327	00:54:30	3270	00:55:02	3302	00:00:32	32	0.0000
nopath	2	1	3	1	327	00:54:24	3264	00:55:02	3302	00:00:38	38	0.0000
nopath	2	1	1	1	327	00:54:22	3262	00:55:03	3303	00:00:41	41	0.0000
nopath	2	1	9	1	327	00:54:29	3269	00:55:04	3304	00:00:35	35	0.0000
nopath	1	2	9	1	327	00:54:31	3271	00:55:04	3304	00:00:33	33	0.0000
nopath	2	1	13	15	327	00:54:31	3271	00:55:05	3305	00:00:34	34	0.0000
nopath	1	2	12	14	327	00:54:35	3275	00:55:06	3306	00:00:31	31	0.0000
nopath	2	1	1	1	327	00:54:37	3277	00:55:07	3307	00:00:30	30	0.0000
nopath	1	2	6	1	327	00:54:37	3277	00:55:08	3308	00:00:31	31	0.0000
nopath	2	1	1	1	327	00:54:39	3279	00:55:08	3308	00:00:29	29	0.0000
nopath	2	1	5	1	327	00:54:42	3282	00:55:09	3309	00:00:27	27	0.0000
nopath	1	2	1	1	327	00:54:39	3279	00:55:10	3310	00:00:31	31	0.0000
nopath	2	1	1	1	327	00:54:44	3284	00:55:11	3311	00:00:27	27	0.0000
nopath	1	2	1	1	327	00:54:43	3283	00:55:12	3312	00:00:29	29	0.0000
nopath	2	1	1	1	327	00:54:45	3285	00:55:12	3312	00:00:27	27	0.0000
nopath	2	1	10	1	327	00:54:46	3286	00:55:13	3313	00:00:27	27	0.0000
nopath	2	1	1	1	327	00:54:47	3287	00:55:14	3314	00:00:27	27	0.0000
nopath	2	1	3	1	327	00:54:48	3288	00:55:15	3315	00:00:27	27	0.0000
nopath	2	1	1	1	327	00:54:52	3292	00:55:18	3318	00:00:26	26	0.0000
nopath	2	1	9	1	327	00:54:56	3296	00:55:21	3321	00:00:25	25	0.0000
nopath	2	1	12	14	327	00:54:55	3295	00:55:22	3322	00:00:27	27	0.0000
nopath	2	1	3	1	327	00:54:57	3297	00:55:24	3324	00:00:27	27	0.0000
nopath	1	2	12	14	327	00:54:56	3296	00:55:25	3325	00:00:29	29	0.0000
nopath	1	2	1	1	327	00:54:58	3298	00:55:27	3327	00:00:29	29	0.0000
nopath	1	3	9	1	351	00:53:35	3215	00:55:28	3328	00:01:53	113	0.0000
nopath	1	2	1	1	327	00:54:59	3299	00:55:29	3329	00:00:30	30	0.0000
nopath	1	2	12	14	327	00:55:00	3300	00:55:31	3331	00:00:31	31	0.0000
nopath	2	1	1	1	327	00:55:07	3307	00:55:32	3332	00:00:25	25	0.0000
nopath	1	2	1	1	327	00:55:05	3305	00:55:33	3333	00:00:28	28	0.0000
nopath	2	1	12	14	327	00:55:06	3306	00:55:33	3333	00:00:27	27	0.0000
nopath	2	1	1	1	327	00:55:10	3310	00:55:35	3335	00:00:25	25	0.0000
nopath	2	1	1	1	327	00:55:11	3311	00:55:37	3337	00:00:26	26	0.0000
nopath	1	2	5	1	327	00:55:10	3310	00:55:38	3338	00:00:28	28	0.0000
nopath	1	3	1	1	351	00:53:43	3223	00:55:38	3338	00:01:55	115	0.0000
nopath	1	3	1	1	351	00:53:50	3230	00:55:40	3340	00:01:50	110	0.0000
nopath	1	2	13	15	327	00:55:12	3312	00:55:42	3342	00:00:30	30	0.0000
nopath	1	3	1	1	351	00:54:11	3251	00:55:44	3344	00:01:33	93	0.0000
nopath	1	3	8	1	351	00:54:18	3258	00:55:46	3346	00:01:28	88	0.0000
nopath	1	3	1	1	351	00:54:23	3263	00:55:48	3348	00:01:25	85	0.0000
nopath	3	2	1	1	311	00:54:35	3275	00:55:52	3352	00:01:17	77	0.0000
nopath	3	1	1	1	351	00:54:28	3268	00:55:52	3352	00:01:24	84	0.0000
nopath	3	2	1	1	311	00:54:53	3293	00:55:54	3354	00:01:01	61	0.0000
nopath	3	1	1	1	351	00:55:02	3302	00:55:59	3359	00:00:57	57	0.0000
nopath	3	1	1	1	351	00:55:09	3309	00:56:01	3361	00:00:52	52	0.0000	00:00:56
nopath	3	2	1	1	311	00:55:24	3324	00:56:05	3365	00:00:41	41	0.0000
nopath	3	1	5	1	351	00:55:16	3316	00:56:05	3365	00:00:49	49	0.0000
nopath	1	2	1	1	327	00:55:16	3316	00:56:08	3368	00:00:52	52	0.0000
nopath	1	2	1	1	327	00:55:23	3323	00:56:10	3370	00:00:47	47	0.0000
nopath	2	1	1	1	327	00:55:13	3313	00:56:11	3371	00:00:58	58	0.0000
nopath	1	2	1	1	327	00:55:33	3333	00:56:12	3372	00:00:39	39	0.0000
nopath	2	1	12	14	327	00:55:17	3317	00:56:12	3372	00:00:55	55	0.0000
nopath	2	1	9	1	327	00:55:15	3315	00:56:12	3372	00:00:57	57	0.0000
nopath	1	2	1	1	327	00:55:37	3337	00:56:13	3373	00:00:36	36	0.0000
nopath	2	1	1	1	327	00:55:18	3318	00:56:14	3374	00:00:56	56	0.0000
nopath	2	1	1	1	327	00:55:24	3324	00:56:15	3375	00:00:51	51	0.0000
nopath	1	2	1	1	327	00:55:42	3342	00:56:15	3375	00:00:33	33	0.0000
nopath	2	1	14	16	327	00:55:23	3323	00:56:16	3376	00:00:53	53	0.0000
nopath	2	1	1	1	327	00:55:28	3328	00:56:17	3377	00:00:49	49	0.0000
nopath	2	1	1	1	327	00:55:25	3325	00:56:18	3378	00:00:53	53	0.0000
nopath	1	2	13	15	327	00:55:48	3348	00:56:19	3379	00:00:31	31	0.0000
nopath	2	1	1	1	327	00:55:33	3333	00:56:20	3380	00:00:47	47	0.0000
nopath	2	3	1	1	311	00:55:31	3331	00:56:20	3380	00:00:49	49	0.0000
nopath	2	1	5	1	327	00:55:37	3337	00:56:21	3381	00:00:44	44	0.0000
nopath	1	2	1	1	327	00:55:54	3354	00:56:22	3382	00:00:28	28	0.0000
nopath	2	1	1	1	327	00:55:42	3342	00:56:22	3382	00:00:40	40	0.0000
nopath	2	1	13	15	327	00:55:35	3335	00:56:23	3383	00:00:48	48	0.0000
nopath	2	1	1	1	327	00:55:39	3339	00:56:24	3384	00:00:45	45	0.0000
nopath	2	1	10	1	327	00:55:47	3347	00:56:27	3387	00:00:40	40	0.0000
nopath	2	3	1	1	311	00:55:45	3345	00:56:27	3387	00:00:42	42	0.0000
nopath	2	1	1	1	327	00:55:46	3346	00:56:28	3388	00:00:42	42	0.0000
nopath	1	2	1	1	327	00:56:00	3360	00:56:28	3388	00:00:28	28	0.0000
nopath	2	1	1	1	327	00:55:49	3349	00:56:28	3388	00:00:39	39	0.0000
nopath	2	1	3	1	327	00:55:52	3352	00:56:29	3389	00:00:37	37	0.0000
nopath	1	2	9	1	327	00:56:01	3361	00:56:30	3390	00:00:29	29	0.0000
nopath	2	1	1	1	327	00:55:50	3350	00:56:30	3390	00:00:40	40	0.0000
nopath	1	2	3	1	327	00:56:02	3362	00:56:31	3391	00:00:29	29	0.0000
nopath	2	1	1	1	327	00:55:53	3353	00:56:31	3391	00:00:38	38	0.0000
nopath	2	1	1	1	327	00:55:56	3356	00:56:32	3392	00:00:36	36	0.0000
nopath	2	1	1	1	327	00:56:05	3365	00:56:34	3394	00:00:29	29	0.0000
nopath	1	2	13	15	327	00:56:04	3364	00:56:34	3394	00:00:30	30	0.0000
nopath	2	1	15	17	327	00:56:04	3364	00:56:35	3395	00:00:31	31	0.0000
nopath	2	1	3	1	327	00:56:09	3369	00:56:36	3396	00:00:27	27	0.0000
nopath	1	2	1	1	327	00:56:08	3368	00:56:36	3396	00:00:28	28	0.0000
nopath	2	1	14	16	327	00:56:07	3367	00:56:37	3397	00:00:30	30	0.0000
nopath	2	1	1	1	327	00:56:10	3370	00:56:39	3399	00:00:29	29	0.0000
nopath	1	2	1	1	327	00:56:11	3371	00:56:39	3399	00:00:28	28	0.0000
nopath	2	1	1	1	327	00:56:13	3373	00:56:40	3400	00:00:27	27	0.0000
nopath	2	1	1	1	327	00:56:15	3375	00:56:42	3402	00:00:27	27	0.0000
nopath	2	3	10	1	311	00:56:11	3371	00:56:42	3402	00:00:31	31	0.0000
nopath	1	2	12	14	327	00:56:14	3374	00:56:43	3403	00:00:29	29	0.0000
nopath	2	1	3	1	327	00:56:14	3374	00:56:45	3405	00:00:31	31	0.0000
nopath	2	1	3	1	327	00:56:16	3376	00:56:46	3406	00:00:30	30	0.0000
nopath	2	1	1	1	327	00:56:24	3384	00:56:50	3410	00:00:26	26	0.0000
nopath	1	2	1	1	327	00:56:23	3383	00:56:51	3411	00:00:28	28	0.0000
nopath	2	1	1	1	327	00:56:25	3385	00:56:51	3411	00:00:26	26	0.0000
nopath	1	2	1	1	327	00:56:24	3384	00:56:54	3414	00:00:30	30	0.0000
nopath	1	2	1	1	327	00:56:25	3385	00:56:55	3415	00:00:30	30	0.0000
nopath	2	1	1	1	327	00:56:32	3392	00:56:57	3417	00:00:25	25	0.0000
nopath	1	2	1	1	327	00:56:30	3390	00:56:58	3418	00:00:28	28	0.0000
nopath	1	3	3	1	351	00:54:44	3284	00:56:58	3418	00:02:14	134	0.0000
nopath	1	3	15	17	351	00:54:46	3286	00:57:02	3422	00:02:16	136	0.0000	00:01:34
nopath	1	3	15	17	351	00:54:49	3289	00:57:07	3427	00:02:18	138	0.0000
nopath	3	1	10	1	351	00:55:45	3345	00:57:12	3432	00:01:27	87	0.0000
nopath	3	1	3	1	351	00:56:11	3371	00:57:15	3435	00:01:04	64	0.0000
nopath	3	2	1	1	311	00:56:12	3372	00:57:15	3435	00:01:03	63	0.0000
nopath	3	1	1	1	351	00:56:13	3373	00:57:20	3440	00:01:07	67	0.0000
nopath	3	2	1	1	311	00:56:26	3386	00:57:20	3440	00:00:54	54	0.0000
nopath	3	2	1	1	311	00:56:36	3396	00:57:21	3441	00:00:45	45	0.0000
nopath	3	1	1	1	351	00:56:44	3404	00:57:26	3446	00:00:42	42	0.0000
nopath	1	2	3	1	327	00:56:37	3397	00:57:28	3448	00:00:51	51	0.0000
nopath	2	1	1	1	327	00:56:34	3394	00:57:31	3451	00:00:57	57	0.0000
nopath	2	1	12	14	327	00:56:39	3399	00:57:32	3452	00:00:53	53	0.0000
nopath	1	2	13	15	327	00:56:41	3401	00:57:32	3452	00:00:51	51	0.0000
nopath	2	1	1	1	327	00:56:44	3404	00:57:32	3452	00:00:48	48	0.0000
nopath	1	2	9	1	327	00:56:42	3402	00:57:34	3454	00:00:52	52	0.0000
nopath	2	1	14	16	327	00:56:43	3403	00:57:34	3454	00:00:51	51	0.0000
nopath	1	2	12	14	327	00:56:49	3409	00:57:35	3455	00:00:46	46	0.0000
nopath	2	3	3	1	311	00:56:52	3412	00:57:36	3456	00:00:44	44	0.0000
nopath	1	2	1	1	327	00:56:53	3413	00:57:36	3456	00:00:43	43	0.0000
nopath	2	1	3	1	327	00:56:46	3406	00:57:36	3456	00:00:50	50	0.0000
nopath	2	1	1	1	327	00:57:01	3421	00:57:37	3457	00:00:36	36	0.0000
nopath	2	1	3	1	327	00:56:58	3418	00:57:37	3457	00:00:39	39	0.0000
nopath	1	2	5	1	327	00:56:55	3415	00:57:38	3458	00:00:43	43	0.0000
nopath	2	1	10	1	327	00:57:04	3424	00:57:38	3458	00:00:34	34	0.0000
nopath	2	1	1	1	327	00:57:03	3423	00:57:39	3459	00:00:36	36	0.0000
nopath	2	1	6	1	327	00:57:06	3426	00:57:40	3460	00:00:34	34	0.0000
nopath	1	2	14	16	327	00:57:02	3422	00:57:40	3460	00:00:38	38	0.0000
nopath	2	1	10	1	327	00:57:08	3428	00:57:41	3461	00:00:33	33	0.0000
nopath	2	1	2	1	327	00:57:11	3431	00:57:41	3461	00:00:30	30	0.0000
nopath	2	1	3	1	327	00:57:15	3435	00:57:42	3462	00:00:27	27	0.0000
nopath	1	2	1	1	327	00:57:07	3427	00:57:43	3463	00:00:36	36	0.0000
nopath	2	1	1	1	327	00:57:10	3430	00:57:43	3463	00:00:33	33	0.0000
nopath	1	2	1	1	327	00:57:09	3429	00:57:45	3465	00:00:36	36	0.0000
nopath	2	1	1	1	327	00:57:12	3432	00:57:45	3465	00:00:33	33	0.0000
nopath	1	2	1	1	327	00:57:13	3433	00:57:47	3467	00:00:34	34	0.0000
nopath	2	1	1	1	327	00:57:20	3440	00:57:47	3467	00:00:27	27	0.0000
nopath	1	2	15	17	327	00:57:14	3434	00:57:49	3469	00:00:35	35	0.0000
nopath	2	1	1	1	327	00:57:25	3445	00:57:50	3470	00:00:25	25	0.0000
nopath	2	1	2	1	327	00:57:26	3446	00:57:51	3471	00:00:25	25	0.0000
nopath	1	2	5	1	327	00:57:21	3441	00:57:52	3472	00:00:31	31	0.0000
nopath	2	1	1	1	327	00:57:27	3447	00:57:53	3473	00:00:26	26	0.0000
nopath	1	2	1	1	327	00:57:26	3446	00:57:54	3474	00:00:28	28	0.0000
nopath	2	1	1	1	327	00:57:29	3449	00:57:55	3475	00:00:26	26	0.0000
nopath	2	1	3	1	327	00:57:30	3450	00:57:56	3476	00:00:26	26	0.0000
nopath	2	1	1	1	327	00:57:34	3454	00:57:59	3479	00:00:25	25	0.0000
nopath	2	1	1	1	327	00:57:33	3453	00:57:59	3479	00:00:26	26	0.0000
nopath	2	1	14	16	327	00:57:38	3458	00:58:04	3484	00:00:26	26	0.0000	00:00:35
nopath	2	1	1	1	327	00:57:39	3459	00:58:05	3485	00:00:26	26	0.0000
nopath	1	2	10	1	327	00:57:39	3459	00:58:07	3487	00:00:28	28	0.0000
nopath	2	1	1	1	327	00:57:41	3461	00:58:07	3487	00:00:26	26	0.0000
nopath	2	1	13	15	327	00:57:40	3460	00:58:08	3488	00:00:28	28	0.0000
nopath	1	2	6	1	327	00:57:42	3462	00:58:10	3490	00:00:28	28	0.0000
nopath	1	2	9	1	327	00:57:44	3464	00:58:12	3492	00:00:28	28	0.0000
nopath	2	1	1	1	327	00:57:46	3466	00:58:13	3493	00:00:27	27	0.0000
nopath	2	1	1	1	327	00:57:47	3467	00:58:13	3493	00:00:26	26	0.0000
nopath	1	2	1	1	327	00:57:46	3466	00:58:14	3494	00:00:28	28	0.0000
nopath	1	2	6	1	327	00:57:48	3468	00:58:16	3496	00:00:28	28	0.0000
nopath	1	2	1	1	327	00:57:49	3469	00:58:18	3498	00:00:29	29	0.0000
nopath	2	3	12	14	311	00:57:49	3469	00:58:20	3500	00:00:31	31	0.0000
nopath	1	3	1	1	351	00:55:29	3329	00:58:22	3502	00:02:53	173	0.0000
nopath	1	2	13	15	327	00:57:53	3473	00:58:23	3503	00:00:30	30	0.0000
nopath	1	3	12	14	351	00:55:46	3346	00:58:24	3504	00:02:38	158	0.0000
nopath	1	2	1	1	327	00:57:55	3475	00:58:25	3505	00:00:30	30	0.0000
nopath	1	3	1	1	351	00:55:51	3351	00:58:27	3507	00:02:36	156	0.0000
nopath	1	2	1	1	327	00:58:00	3480	00:58:28	3508	00:00:28	28	0.0000
nopath	1	3	1	1	351	00:56:07	3367	00:58:29	3509	00:02:22	142	0.0000
nopath	1	3	1	1	351	00:56:43	3403	00:58:32	3512	00:01:49	109	0.0000
nopath	1	2	5	1	327	00:58:04	3484	00:58:32	3512	00:00:28	28	0.0000
nopath	1	3	12	14	351	00:57:18	3438	00:58:34	3514	00:01:16	76	0.0000
nopath	1	3	1	1	351	00:57:27	3447	00:58:37	3517	00:01:10	70	0.0000
nopath	3	2	1	1	311	00:56:51	3411	00:58:40	3520	00:01:49	109	0.0000
nopath	3	2	1	1	311	00:56:53	3413	00:58:41	3521	00:01:48	108	0.0000
nopath	3	1	1	1	351	00:57:13	3433	00:58:47	3527	00:01:34	94	0.0000
nopath	3	1	1	1	351	00:57:16	3436	00:58:50	3530	00:01:34	94	0.0000
nopath	3	1	6	1	351	00:57:19	3439	00:58:53	3533	00:01:34	94	0.0000
nopath	3	2	13	15	311	00:57:20	3440	00:58:56	3536	00:01:36	96	0.0000
nopath	3	2	1	1	311	00:57:23	3443	00:58:58	3538	00:01:35	95	0.0000
nopath	3	2	5	1	311	00:58:00	3480	00:59:02	3542	00:01:02	62	0.0000	00:01:09
nopath	3	1	1	1	351	00:57:39	3459	00:59:02	3542	00:01:23	83	0.0000
nopath	3	1	1	1	351	00:58:02	3482	00:59:07	3547	00:01:05	65	0.0000
nopath	1	2	1	1	327	00:58:12	3492	00:59:08	3548	00:00:56	56	0.0000
nopath	1	2	3	1	327	00:58:25	3505	00:59:10	3550	00:00:45	45	0.0000
nopath	2	1	1	1	327	00:57:58	3478	00:59:11	3551	00:01:13	73	0.0000
nopath	2	1	1	1	327	00:57:53	3473	00:59:11	3551	00:01:18	78	0.0000
nopath	1	2	1	1	327	00:58:30	3510	00:59:12	3552	00:00:42	42	0.0000
nopath	2	1	1	1	327	00:58:07	3487	00:59:12	3552	00:01:05	65	0.0000
nopath	1	2	1	1	327	00:58:38	3518	00:59:13	3553	00:00:35	35	0.0000
nopath	2	1	1	1	327	00:58:10	3490	00:59:14	3554	00:01:04	64	0.0000
nopath	2	3	14	16	311	00:58:06	3486	00:59:14	3554	00:01:08	68	0.0000
nopath	2	1	3	1	327	00:58:19	3499	00:59:14	3554	00:00:55	55	0.0000
nopath	1	2	1	1	327	00:58:43	3523	00:59:15	3555	00:00:32	32	0.0000
nopath	2	1	1	1	327	00:58:12	3492	00:59:16	3556	00:01:04	64	0.0000
nopath	2	1	5	1	327	00:58:22	3502	00:59:16	3556	00:00:54	54	0.0000
nopath	1	2	5	1	327	00:58:44	3524	00:59:17	3557	00:00:33	33	0.0000
nopath	2	1	1	1	327	00:58:16	3496	00:59:18	3558	00:01:02	62	0.0000
nopath	1	2	2	1	327	00:58:45	3525	00:59:19	3559	00:00:34	34	0.0000
nopath	2	1	1	1	327	00:58:24	3504	00:59:19	3559	00:00:55	55	0.0000
nopath	2	1	14	16	327	00:58:15	3495	00:59:20	3560	00:01:05	65	0.0000
nopath	2	1	1	1	327	00:58:28	3508	00:59:20	3560	00:00:52	52	0.0000
nopath	1	2	1	1	327	00:58:46	3526	00:59:21	3561	00:00:35	35	0.0000
nopath	1	2	3	1	327	00:58:48	3528	00:59:22	3562	00:00:34	34	0.0000
nopath	2	1	12	14	327	00:58:30	3510	00:59:22	3562	00:00:52	52	0.0000
nopath	2	1	1	1	327	00:58:21	3501	00:59:22	3562	00:01:01	61	0.0000
nopath	1	2	3	1	327	00:58:49	3529	00:59:24	3564	00:00:35	35	0.0000
nopath	2	1	1	1	327	00:58:23	3503	00:59:24	3564	00:01:01	61	0.0000
nopath	2	1	1	1	327	00:58:32	3512	00:59:25	3565	00:00:53	53	0.0000
nopath	2	1	1	1	327	00:58:29	3509	00:59:25	3565	00:00:56	56	0.0000
nopath	1	2	14	16	327	00:58:51	3531	00:59:26	3566	00:00:35	35	0.0000
nopath	2	1	1	1	327	00:58:35	3515	00:59:26	3566	00:00:51	51	0.0000
nopath	2	1	3	1	327	00:58:38	3518	00:59:28	3568	00:00:50	50	0.0000
nopath	2	1	15	17	327	00:58:33	3513	00:59:28	3568	00:00:55	55	0.0000
nopath	2	1	1	1	327	00:58:39	3519	00:59:30	3570	00:00:51	51	0.0000
nopath	2	1	3	1	327	00:58:42	3522	00:59:30	3570	00:00:48	48	0.0000
nopath	2	1	1	1	327	00:58:54	3534	00:59:31	3571	00:00:37	37	0.0000
nopath	2	1	1	1	327	00:58:47	3527	00:59:32	3572	00:00:45	45	0.0000
nopath	2	1	1	1	327	00:59:04	3544	00:59:34	3574	00:00:30	30	0.0000
nopath	2	1	12	14	327	00:58:49	3529	00:59:34	3574	00:00:45	45	0.0000
nopath	1	2	1	1	327	00:59:06	3546	00:59:34	3574	00:00:28	28	0.0000
nopath	2	1	1	1	327	00:58:56	3536	00:59:35	3575	00:00:39	39	0.0000
nopath	1	2	1	1	327	00:59:08	3548	00:59:36	3576	00:00:28	28	0.0000
nopath	2	1	14	16	327	00:59:09	3549	00:59:37	3577	00:00:28	28	0.0000
nopath	2	1	1	1	327	00:59:11	3551	00:59:38	3578	00:00:27	27	0.0000
nopath	1	2	13	15	327	00:59:09	3549	00:59:39	3579	00:00:30	30	0.0000
nopath	2	1	1	1	327	00:59:14	3554	00:59:39	3579	00:00:25	25	0.0000
nopath	1	2	1	1	327	00:59:10	3550	00:59:40	3580	00:00:30	30	0.0000
nopath	2	1	3	1	327	00:59:13	3553	00:59:40	3580	00:00:27	27	0.0000
nopath	1	2	1	1	327	00:59:11	3551	00:59:42	3582	00:00:31	31	0.0000
nopath	2	1	3	1	327	00:59:17	3557	00:59:42	3582	00:00:25	25	0.0000
nopath	1	2	1	1	327	00:59:13	3553	00:59:43	3583	00:00:30	30	0.0000
nopath	1	2	1	1	327	00:59:15	3555	00:59:45	3585	00:00:30	30	0.0000
nopath	1	3	1	1	351	00:57:28	3448	00:59:45	3585	00:02:17	137	0.0000
nopath	1	3	1	1	351	00:57:51	3471	00:59:48	3588	00:01:57	117	0.0000
nopath	1	3	1	1	351	00:58:52	3532	00:59:51	3591	00:00:59	59	0.0000
nopath	1	2	1	1	327	00:59:24	3564	00:59:52	3592	00:00:28	28	0.0000
nopath	1	3	1	1	351	00:58:55	3535	00:59:53	3593	00:00:58	58	0.0000
nopath	3	2	1	1	311	00:58:05	3485	01:00:02	3602	00:01:57	117	0.0000	00:01:57
nopath	3	1	1	1	351	00:58:03	3483	01:00:02	3602	00:01:59	119	0.0000
nopath	3	2	1	1	311	00:58:13	3493	01:00:05	3605	00:01:52	112	0.0000
nopath	3	2	5	1	311	00:58:18	3498	01:00:07	3607	00:01:49	109	0.0000
nopath	3	2	1	1	311	00:58:30	3510	01:00:09	3609	00:01:39	99	0.0000
nopath	3	2	1	1	311	00:58:38	3518	01:00:11	3611	00:01:33	93	0.0000
nopath	3	1	1	1	351	00:58:41	3521	01:00:16	3616	00:01:35	95	0.0000
nopath	3	1	3	1	351	00:58:46	3526	01:00:19	3619	00:01:33	93	0.0000
nopath	3	1	1	1	351	00:58:58	3538	01:00:22	3622	00:01:24	84	0.0000
nopath	3	2	1	1	311	00:59:04	3544	01:00:22	3622	00:01:18	78	0.0000
nopath	3	2	12	14	311	00:59:07	3547	01:00:25	3625	00:01:18	78	0.0000
nopath	1	2	1	1	327	00:59:26	3566	01:00:28	3628	00:01:02	62	0.0000
nopath	1	2	12	14	327	00:59:28	3568	01:00:30	3630	00:01:02	62	0.0000
nopath	1	2	1	1	327	00:59:30	3570	01:00:31	3631	00:01:01	61	0.0000
nopath	2	1	7	1	327	00:59:25	3565	01:00:31	3631	00:01:06	66	0.0000
nopath	2	1	1	1	327	00:59:24	3564	01:00:31	3631	00:01:07	67	0.0000
nopath	2	1	1	1	327	00:59:27	3567	01:00:32	3632	00:01:05	65	0.0000
nopath	2	1	1	1	327	00:59:32	3572	01:00:32	3632	00:01:00	60	0.0000
nopath	1	2	1	1	327	00:59:41	3581	01:00:33	3633	00:00:52	52	0.0000
nopath	1	2	1	1	327	00:59:45	3585	01:00:34	3634	00:00:49	49	0.0000
nopath	2	1	1	1	327	00:59:33	3573	01:00:34	3634	00:01:01	61	0.0000
nopath	2	1	6	1	327	00:59:39	3579	01:00:34	3634	00:00:55	55	0.0000
nopath	2	1	1	1	327	00:59:41	3581	01:00:36	3636	00:00:55	55	0.0000
nopath	1	2	1	1	327	00:59:55	3595	01:00:37	3637	00:00:42	42	0.0000
nopath	2	1	15	17	327	00:59:42	3582	01:00:38	3638	00:00:56	56	0.0000
nopath	2	1	1	1	327	00:59:47	3587	01:00:38	3638	00:00:51	51	0.0000
nopath	1	2	1	1	327	01:00:01	3601	01:00:38	3638	00:00:37	37	0.0000
nopath	2	1	1	1	327	00:59:48	3588	01:00:39	3639	00:00:51	51	0.0000
nopath	2	1	3	1	327	00:59:46	3586	01:00:40	3640	00:00:54	54	0.0000
nopath	1	2	1	1	327	01:00:06	3606	01:00:41	3641	00:00:35	35	0.0000
nopath	2	1	1	1	327	00:59:55	3595	01:00:41	3641	00:00:46	46	0.0000
nopath	2	1	3	1	327	00:59:50	3590	01:00:42	3642	00:00:52	52	0.0000
nopath	1	2	1	1	327	01:00:07	3607	01:00:43	3643	00:00:36	36	0.0000
nopath	2	1	1	1	327	00:59:58	3598	01:00:43	3643	00:00:45	45	0.0000
nopath	2	1	12	14	327	01:00:00	3600	01:00:43	3643	00:00:43	43	0.0000
nopath	1	2	14	16	327	01:00:11	3611	01:00:45	3645	00:00:34	34	0.0000
nopath	2	1	3	1	327	01:00:01	3601	01:00:45	3645	00:00:44	44	0.0000
nopath	2	1	9	1	327	01:00:05	3605	01:00:45	3645	00:00:40	40	0.0000
nopath	2	1	12	14	327	01:00:06	3606	01:00:46	3646	00:00:40	40	0.0000
nopath	2	1	1	1	327	01:00:11	3611	01:00:47	3647	00:00:36	36	0.0000
nopath	2	1	3	1	327	01:00:08	3608	01:00:48	3648	00:00:40	40	0.0000
nopath	2	1	1	1	327	01:00:10	3610	01:00:50	3650	00:00:40	40	0.0000
nopath	2	1	1	1	327	01:00:17	3617	01:00:50	3650	00:00:33	33	0.0000
nopath	2	1	1	1	327	01:00:14	3614	01:00:52	3652	00:00:38	38	0.0000
nopath	2	1	1	1	327	01:00:23	3623	01:00:52	3652	00:00:29	29	0.0000
nopath	2	1	1	1	327	01:00:18	3618	01:00:54	3654	00:00:36	36	0.0000
nopath	2	1	1	1	327	01:00:25	3625	01:00:54	3654	00:00:29	29	0.0000
nopath	1	2	1	1	327	01:00:26	3626	01:00:55	3655	00:00:29	29	0.0000
nopath	2	1	1	1	327	01:00:24	3624	01:00:55	3655	00:00:31	31	0.0000
nopath	2	1	1	1	327	01:00:29	3629	01:00:56	3656	00:00:27	27	0.0000
nopath	2	1	4	1	327	01:00:31	3631	01:00:58	3658	00:00:27	27	0.0000
nopath	1	2	1	1	327	01:00:30	3630	01:00:58	3658	00:00:28	28	0.0000
nopath	2	1	10	1	327	01:00:34	3634	01:01:00	3660	00:00:26	26	0.0000	00:00:45
nopath	2	1	9	1	327	01:00:36	3636	01:01:03	3663	00:00:27	27	0.0000
nopath	2	1	1	1	327	01:00:38	3638	01:01:05	3665	00:00:27	27	0.0000
nopath	1	2	3	1	327	01:00:37	3637	01:01:05	3665	00:00:28	28	0.0000
nopath	1	3	1	1	351	01:00:03	3603	01:01:06	3666	00:01:03	63	0.0000
nopath	1	2	3	1	327	01:00:41	3641	01:01:09	3669	00:00:28	28	0.0000
nopath	1	3	1	1	351	01:00:13	3613	01:01:10	3670	00:00:57	57	0.0000
nopath	1	2	5	1	327	01:00:43	3643	01:01:11	3671	00:00:28	28	0.0000
nopath	2	1	1	1	327	01:00:50	3650	01:01:16	3676	00:00:26	26	0.0000
nopath	2	1	14	16	327	01:00:49	3649	01:01:16	3676	00:00:27	27	0.0000
nopath	3	1	1	1	351	00:59:30	3570	01:01:22	3682	00:01:52	112	0.0000
nopath	3	1	1	1	351	01:00:04	3604	01:01:24	3684	00:01:20	80	0.0000
nopath	3	1	5	1	351	01:00:07	3607	01:01:27	3687	00:01:20	80	0.0000
nopath	3	2	1	1	311	01:00:20	3620	01:01:27	3687	00:01:07	67	0.0000
nopath	3	2	1	1	311	01:00:25	3625	01:01:29	3689	00:01:04	64	0.0000
nopath	3	2	13	15	311	01:00:35	3635	01:01:33	3693	00:00:58	58	0.0000
nopath	3	2	15	17	311	01:00:51	3651	01:01:36	3696	00:00:45	45	0.0000
nopath	1	2	13	15	327	01:00:49	3649	01:01:41	3701	00:00:52	52	0.0000
nopath	2	1	1	1	327	01:00:56	3656	01:01:41	3701	00:00:45	45	0.0000
nopath	2	1	1	1	327	01:00:55	3655	01:01:41	3701	00:00:46	46	0.0000
nopath	1	2	1	1	327	01:00:50	3650	01:01:42	3702	00:00:52	52	0.0000
nopath	2	1	3	1	327	01:01:07	3667	01:01:43	3703	00:00:36	36	0.0000
nopath	2	1	3	1	327	01:01:02	3662	01:01:43	3703	00:00:41	41	0.0000
nopath	1	2	14	16	327	01:00:53	3653	01:01:44	3704	00:00:51	51	0.0000
nopath	2	1	6	1	327	01:01:10	3670	01:01:45	3705	00:00:35	35	0.0000
nopath	2	1	1	1	327	01:01:05	3665	01:01:45	3705	00:00:40	40	0.0000
nopath	1	2	2	1	327	01:00:54	3654	01:01:46	3706	00:00:52	52	0.0000
nopath	2	1	9	1	327	01:01:12	3672	01:01:46	3706	00:00:34	34	0.0000
nopath	2	1	1	1	327	01:01:13	3673	01:01:46	3706	00:00:33	33	0.0000
nopath	1	2	2	1	327	01:00:55	3655	01:01:48	3708	00:00:53	53	0.0000
nopath	2	1	5	1	327	01:01:17	3677	01:01:48	3708	00:00:31	31	0.0000
nopath	1	2	14	16	327	01:00:59	3659	01:01:49	3709	00:00:50	50	0.0000
nopath	2	1	3	1	327	01:01:14	3674	01:01:49	3709	00:00:35	35	0.0000
nopath	2	1	3	1	327	01:01:16	3676	01:01:51	3711	00:00:35	35	0.0000
nopath	1	2	3	1	327	01:01:02	3662	01:01:52	3712	00:00:50	50	0.0000
nopath	2	1	1	1	327	01:01:20	3680	01:01:52	3712	00:00:32	32	0.0000
nopath	1	2	1	1	327	01:01:08	3668	01:01:53	3713	00:00:45	45	0.0000
nopath	2	1	1	1	327	01:01:28	3688	01:01:54	3714	00:00:26	26	0.0000
nopath	1	2	2	1	327	01:01:10	3670	01:01:55	3715	00:00:45	45	0.0000
nopath	1	2	5	1	327	01:01:11	3671	01:01:57	3717	00:00:46	46	0.0000
nopath	2	1	5	1	327	01:01:32	3692	01:01:59	3719	00:00:27	27	0.0000
nopath	1	2	1	1	327	01:01:12	3672	01:01:59	3719	00:00:47	47	0.0000
nopath	2	1	12	14	327	01:01:34	3694	01:02:00	3720	00:00:26	26	0.0000	00:00:33
nopath	1	2	13	15	327	01:01:14	3674	01:02:02	3722	00:00:48	48	0.0000
nopath	1	2	1	1	327	01:01:15	3675	01:02:04	3724	00:00:49	49	0.0000
nopath	1	2	1	1	327	01:01:19	3679	01:02:05	3725	00:00:46	46	0.0000
nopath	2	1	3	1	327	01:01:40	3700	01:02:05	3725	00:00:25	25	0.0000
nopath	1	2	9	1	327	01:01:21	3681	01:02:07	3727	00:00:46	46	0.0000
nopath	2	1	10	1	327	01:01:42	3702	01:02:07	3727	00:00:25	25	0.0000
nopath	1	2	5	1	327	01:01:25	3685	01:02:08	3728	00:00:43	43	0.0000
nopath	1	2	1	1	327	01:01:27	3687	01:02:10	3730	00:00:43	43	0.0000
nopath	2	1	12	14	327	01:01:44	3704	01:02:11	3731	00:00:27	27	0.0000
nopath	1	2	1	1	327	01:01:28	3688	01:02:12	3732	00:00:44	44	0.0000
nopath	1	2	5	1	327	01:01:29	3689	01:02:13	3733	00:00:44	44	0.0000
nopath	2	1	1	1	327	01:01:46	3706	01:02:13	3733	00:00:27	27	0.0000
nopath	1	2	1	1	327	01:01:32	3692	01:02:15	3735	00:00:43	43	0.0000
nopath	2	1	8	1	327	01:01:50	3710	01:02:16	3736	00:00:26	26	0.0000
nopath	1	2	1	1	327	01:01:33	3693	01:02:17	3737	00:00:44	44	0.0000
nopath	1	2	1	1	327	01:01:40	3700	01:02:18	3738	00:00:38	38	0.0000
nopath	1	3	3	1	351	01:00:16	3616	01:02:18	3738	00:02:02	122	0.0000
nopath	1	2	1	1	327	01:01:41	3701	01:02:20	3740	00:00:39	39	0.0000
nopath	1	2	1	1	327	01:01:45	3705	01:02:21	3741	00:00:36	36	0.0000
nopath	1	3	1	1	351	01:00:27	3627	01:02:21	3741	00:01:54	114	0.0000
nopath	1	2	1	1	327	01:01:54	3714	01:02:24	3744	00:00:30	30	0.0000
nopath	1	3	3	1	351	01:00:33	3633	01:02:24	3744	00:01:51	111	0.0000
nopath	1	3	1	1	351	01:01:06	3666	01:02:27	3747	00:01:21	81	0.0000
nopath	3	1	10	1	351	01:00:54	3654	01:02:32	3752	00:01:38	98	0.0000
nopath	3	2	13	15	311	01:01:18	3678	01:02:34	3754	00:01:16	76	0.0000
nopath	3	1	1	1	351	01:01:25	3685	01:02:38	3758	00:01:13	73	0.0000
nopath	3	1	1	1	351	01:01:29	3689	01:02:41	3761	00:01:12	72	0.0000
nopath	3	1	1	1	351	01:01:36	3696	01:02:44	3764	00:01:08	68	0.0000
nopath	3	1	9	1	351	01:01:41	3701	01:02:47	3767	00:01:06	66	0.0000
nopath	1	2	1	1	327	01:01:56	3716	01:02:48	3768	00:00:52	52	0.0000
nopath	1	2	12	14	327	01:01:57	3717	01:02:51	3771	00:00:54	54	0.0000
nopath	2	1	1	1	327	01:01:54	3714	01:02:51	3771	00:00:57	57	0.0000
nopath	2	1	1	1	327	01:02:00	3720	01:02:52	3772	00:00:52	52	0.0000
nopath	2	1	1	1	327	01:02:04	3724	01:02:54	3774	00:00:50	50	0.0000
nopath	2	1	13	15	327	01:01:53	3713	01:02:54	3774	00:01:01	61	0.0000
nopath	1	2	1	1	327	01:02:03	3723	01:02:55	3775	00:00:52	52	0.0000
nopath	1	2	13	15	327	01:02:00	3720	01:02:55	3775	00:00:55	55	0.0000
nopath	2	1	1	1	327	01:02:06	3726	01:02:55	3775	00:00:49	49	0.0000
nopath	2	1	1	1	327	01:01:55	3715	01:02:56	3776	00:01:01	61	0.0000
nopath	1	2	1	1	327	01:02:04	3724	01:02:57	3777	00:00:53	53	0.0000
nopath	2	1	1	1	327	01:02:05	3725	01:02:57	3777	00:00:52	52	0.0000
nopath	2	1	1	1	327	01:02:08	3728	01:02:57	3777	00:00:49	49	0.0000
nopath	1	2	3	1	327	01:02:05	3725	01:02:58	3778	00:00:53	53	0.0000
nopath	2	1	1	1	327	01:02:07	3727	01:02:59	3779	00:00:52	52	0.0000
nopath	2	1	1	1	327	01:02:14	3734	01:03:00	3780	00:00:46	46	0.0000	00:00:43
nopath	2	1	1	1	327	01:02:23	3743	01:03:00	3780	00:00:37	37	0.0000
nopath	1	2	1	1	327	01:02:07	3727	01:03:01	3781	00:00:54	54	0.0000
nopath	2	1	1	1	327	01:02:18	3738	01:03:01	3781	00:00:43	43	0.0000
nopath	2	1	1	1	327	01:02:27	3747	01:03:02	3782	00:00:35	35	0.0000
nopath	1	2	13	15	327	01:02:09	3729	01:03:03	3783	00:00:54	54	0.0000
nopath	2	1	3	1	327	01:02:20	3740	01:03:03	3783	00:00:43	43	0.0000
nopath	2	1	1	1	327	01:02:29	3749	01:03:03	3783	00:00:34	34	0.0000
nopath	2	1	1	1	327	01:02:31	3751	01:03:05	3785	00:00:34	34	0.0000
nopath	1	2	1	1	327	01:02:12	3732	01:03:05	3785	00:00:53	53	0.0000
nopath	2	1	9	1	327	01:02:24	3744	01:03:06	3786	00:00:42	42	0.0000
nopath	1	2	1	1	327	01:02:13	3733	01:03:07	3787	00:00:54	54	0.0000
nopath	1	3	5	1	351	01:01:16	3676	01:03:08	3788	00:01:52	112	0.0000
nopath	1	2	1	1	327	01:02:18	3738	01:03:09	3789	00:00:51	51	0.0000
nopath	1	2	5	1	327	01:02:21	3741	01:03:11	3791	00:00:50	50	0.0000
nopath	1	3	1	1	351	01:01:24	3684	01:03:11	3791	00:01:47	107	0.0000
nopath	1	2	3	1	327	01:02:22	3742	01:03:13	3793	00:00:51	51	0.0000
nopath	1	3	12	14	351	01:01:46	3706	01:03:14	3794	00:01:28	88	0.0000
nopath	1	2	1	1	327	01:02:25	3745	01:03:14	3794	00:00:49	49	0.0000
nopath	1	2	1	1	327	01:02:28	3748	01:03:15	3795	00:00:47	47	0.0000
nopath	1	2	1	1	327	01:02:34	3754	01:03:17	3797	00:00:43	43	0.0000
nopath	1	3	3	1	351	01:02:01	3721	01:03:17	3797	00:01:16	76	0.0000
nopath	1	3	5	1	351	01:02:08	3728	01:03:18	3798	00:01:10	70	0.0000
nopath	1	2	5	1	327	01:02:36	3756	01:03:20	3800	00:00:44	44	0.0000
nopath	1	2	5	1	327	01:02:41	3761	01:03:21	3801	00:00:40	40	0.0000
nopath	1	3	12	14	351	01:02:11	3731	01:03:21	3801	00:01:10	70	0.0000
nopath	1	2	1	1	327	01:02:42	3762	01:03:23	3803	00:00:41	41	0.0000
nopath	1	3	1	1	351	01:02:26	3746	01:03:23	3803	00:00:57	57	0.0000
nopath	1	3	12	14	351	01:02:43	3763	01:03:27	3807	00:00:44	44	0.0000
nopath	3	1	1	1	351	01:01:48	3708	01:03:32	3812	00:01:44	104	0.0000
nopath	3	1	1	1	351	01:01:55	3715	01:03:34	3814	00:01:39	99	0.0000
nopath	3	1	1	1	351	01:01:58	3718	01:03:37	3817	00:01:39	99	0.0000
nopath	3	1	3	1	351	01:02:00	3720	01:03:40	3820	00:01:40	100	0.0000
nopath	3	2	1	1	311	01:02:03	3723	01:03:41	3821	00:01:38	98	0.0000
nopath	3	2	13	15	311	01:02:07	3727	01:03:44	3824	00:01:37	97	0.0000
nopath	3	1	9	1	351	01:02:18	3738	01:03:47	3827	00:01:29	89	0.0000
nopath	1	2	1	1	327	01:02:44	3764	01:03:48	3828	00:01:04	64	0.0000
nopath	1	2	9	1	327	01:02:47	3767	01:03:49	3829	00:01:02	62	0.0000
nopath	1	2	1	1	327	01:02:50	3770	01:03:51	3831	00:01:01	61	0.0000
nopath	2	1	1	1	327	01:02:35	3755	01:03:51	3831	00:01:16	76	0.0000
nopath	1	2	1	1	327	01:02:51	3771	01:03:53	3833	00:01:02	62	0.0000
nopath	2	3	12	14	311	01:02:38	3758	01:03:53	3833	00:01:15	75	0.0000
nopath	2	1	13	15	327	01:02:37	3757	01:03:54	3834	00:01:17	77	0.0000
nopath	1	2	1	1	327	01:02:52	3772	01:03:55	3835	00:01:03	63	0.0000
nopath	2	1	1	1	327	01:02:41	3761	01:03:55	3835	00:01:14	74	0.0000
nopath	1	2	1	1	327	01:02:56	3776	01:03:56	3836	00:01:00	60	0.0000
nopath	2	3	1	1	311	01:02:42	3762	01:03:56	3836	00:01:14	74	0.0000
nopath	2	1	10	1	327	01:02:43	3763	01:03:57	3837	00:01:14	74	0.0000
nopath	2	1	12	14	327	01:02:44	3764	01:03:58	3838	00:01:14	74	0.0000
nopath	1	2	1	1	327	01:03:00	3780	01:03:58	3838	00:00:58	58	0.0000
nopath	2	1	2	1	327	01:02:45	3765	01:03:59	3839	00:01:14	74	0.0000
nopath	2	1	1	1	327	01:02:50	3770	01:04:00	3840	00:01:10	70	0.0000	00:00:56
nopath	1	2	1	1	327	01:03:01	3781	01:04:00	3840	00:00:59	59	0.0000
nopath	2	1	1	1	327	01:02:47	3767	01:04:00	3840	00:01:13	73	0.0000
nopath	1	2	1	1	327	01:03:02	3782	01:04:02	3842	00:01:00	60	0.0000
nopath	2	1	1	1	327	01:02:51	3771	01:04:02	3842	00:01:11	71	0.0000
nopath	1	2	1	1	327	01:03:03	3783	01:04:04	3844	00:01:01	61	0.0000
nopath	2	1	1	1	327	01:02:56	3776	01:04:04	3844	00:01:08	68	0.0000
nopath	1	2	1	1	327	01:03:07	3787	01:04:05	3845	00:00:58	58	0.0000
nopath	2	1	1	1	327	01:03:00	3780	01:04:06	3846	00:01:06	66	0.0000
nopath	1	2	1	1	327	01:03:08	3788	01:04:07	3847	00:00:59	59	0.0000
nopath	2	1	13	15	327	01:02:58	3778	01:04:08	3848	00:01:10	70	0.0000
nopath	2	1	14	16	327	01:03:03	3783	01:04:09	3849	00:01:06	66	0.0000
nopath	1	2	10	1	327	01:03:13	3793	01:04:09	3849	00:00:56	56	0.0000
nopath	2	1	5	1	327	01:03:06	3786	01:04:10	3850	00:01:04	64	0.0000
nopath	1	2	5	1	327	01:03:15	3795	01:04:11	3851	00:00:56	56	0.0000
nopath	2	1	12	14	327	01:03:05	3785	01:04:11	3851	00:01:06	66	0.0000
nopath	2	3	2	1	311	01:03:12	3792	01:04:12	3852	00:01:00	60	0.0000
nopath	2	1	3	1	327	01:03:09	3789	01:04:13	3853	00:01:04	64	0.0000
nopath	2	1	1	1	327	01:03:13	3793	01:04:13	3853	00:01:00	60	0.0000
nopath	1	2	14	16	327	01:03:17	3797	01:04:14	3854	00:00:57	57	0.0000
nopath	2	1	1	1	327	01:03:14	3794	01:04:15	3855	00:01:01	61	0.0000
nopath	2	1	14	16	327	01:03:17	3797	01:04:16	3856	00:00:59	59	0.0000
nopath	1	2	1	1	327	01:03:19	3799	01:04:17	3857	00:00:58	58	0.0000
nopath	2	1	1	1	327	01:03:18	3798	01:04:17	3857	00:00:59	59	0.0000
nopath	2	1	8	1	327	01:03:19	3799	01:04:18	3858	00:00:59	59	0.0000
nopath	2	1	9	1	327	01:03:24	3804	01:04:18	3858	00:00:54	54	0.0000
nopath	1	2	1	1	327	01:03:21	3801	01:04:19	3859	00:00:58	58	0.0000
nopath	2	1	1	1	327	01:03:25	3805	01:04:19	3859	00:00:54	54	0.0000
nopath	1	2	5	1	327	01:03:23	3803	01:04:20	3860	00:00:57	57	0.0000
nopath	2	1	13	15	327	01:03:30	3810	01:04:21	3861	00:00:51	51	0.0000
nopath	2	1	5	1	327	01:03:29	3809	01:04:21	3861	00:00:52	52	0.0000
nopath	1	2	1	1	327	01:03:29	3809	01:04:22	3862	00:00:53	53	0.0000
nopath	2	1	1	1	327	01:03:36	3816	01:04:23	3863	00:00:47	47	0.0000
nopath	2	1	12	14	327	01:03:33	3813	01:04:23	3863	00:00:50	50	0.0000
nopath	1	2	3	1	327	01:03:38	3818	01:04:24	3864	00:00:46	46	0.0000
nopath	2	1	1	1	327	01:03:42	3822	01:04:24	3864	00:00:42	42	0.0000
nopath	2	1	14	16	327	01:03:35	3815	01:04:24	3864	00:00:49	49	0.0000
nopath	1	2	1	1	327	01:03:40	3820	01:04:26	3866	00:00:46	46	0.0000
nopath	2	1	1	1	327	01:03:39	3819	01:04:27	3867	00:00:48	48	0.0000
nopath	1	2	1	1	327	01:03:41	3821	01:04:28	3868	00:00:47	47	0.0000
nopath	2	1	5	1	327	01:03:43	3823	01:04:29	3869	00:00:46	46	0.0000
nopath	2	3	3	1	311	01:03:44	3824	01:04:29	3869	00:00:45	45	0.0000
nopath	1	2	3	1	327	01:03:42	3822	01:04:29	3869	00:00:47	47	0.0000
nopath	2	1	5	1	327	01:03:48	3828	01:04:30	3870	00:00:42	42	0.0000
nopath	2	1	1	1	327	01:03:47	3827	01:04:30	3870	00:00:43	43	0.0000
nopath	1	2	1	1	327	01:03:46	3826	01:04:31	3871	00:00:45	45	0.0000
nopath	2	1	1	1	327	01:03:53	3833	01:04:32	3872	00:00:39	39	0.0000
nopath	2	1	9	1	327	01:03:58	3838	01:04:32	3872	00:00:34	34	0.0000
nopath	2	1	1	1	327	01:03:57	3837	01:04:33	3873	00:00:36	36	0.0000
nopath	1	2	12	14	327	01:03:47	3827	01:04:33	3873	00:00:46	46	0.0000
nopath	2	1	15	17	327	01:04:03	3843	01:04:35	3875	00:00:32	32	0.0000
nopath	1	2	6	1	327	01:03:49	3829	01:04:35	3875	00:00:46	46	0.0000
nopath	2	3	1	1	311	01:04:00	3840	01:04:35	3875	00:00:35	35	0.0000
nopath	1	2	5	1	327	01:03:50	3830	01:04:37	3877	00:00:47	47	0.0000
nopath	2	1	1	1	327	01:04:04	3844	01:04:37	3877	00:00:33	33	0.0000
nopath	2	1	1	1	327	01:04:07	3847	01:04:37	3877	00:00:30	30	0.0000
nopath	1	2	1	1	327	01:03:58	3838	01:04:38	3878	00:00:40	40	0.0000
nopath	2	1	1	1	327	01:04:13	3853	01:04:40	3880	00:00:27	27	0.0000
nopath	2	3	10	1	311	01:04:09	3849	01:04:40	3880	00:00:31	31	0.0000
nopath	1	2	14	16	327	01:03:59	3839	01:04:40	3880	00:00:41	41	0.0000
nopath	2	1	1	1	327	01:04:12	3852	01:04:40	3880	00:00:28	28	0.0000
nopath	1	2	1	1	327	01:04:05	3845	01:04:42	3882	00:00:37	37	0.0000
nopath	1	3	2	1	351	01:02:55	3775	01:04:43	3883	00:01:48	108	0.0000
nopath	1	2	1	1	327	01:04:07	3847	01:04:44	3884	00:00:37	37	0.0000
nopath	1	2	12	14	327	01:04:16	3856	01:04:46	3886	00:00:30	30	0.0000
nopath	1	2	1	1	327	01:04:17	3857	01:04:48	3888	00:00:31	31	0.0000
nopath	1	3	5	1	351	01:03:04	3784	01:04:48	3888	00:01:44	104	0.0000
nopath	1	2	1	1	327	01:04:18	3858	01:04:49	3889	00:00:31	31	0.0000
nopath	1	3	5	1	351	01:03:05	3785	01:04:50	3890	00:01:45	105	0.0000
nopath	1	2	1	1	327	01:04:20	3860	01:04:51	3891	00:00:31	31	0.0000
nopath	1	2	1	1	327	01:04:22	3862	01:04:53	3893	00:00:31	31	0.0000
nopath	1	3	1	1	351	01:03:31	3811	01:04:54	3894	00:01:23	83	0.0000
nopath	1	3	10	1	351	01:03:37	3817	01:04:55	3895	00:01:18	78	0.0000
nopath	3	1	1	1	351	01:02:22	3742	01:05:02	3902	00:02:40	160	0.0000	00:01:26
nopath	3	1	12	14	351	01:02:28	3748	01:05:05	3905	00:02:37	157	0.0000
nopath	3	1	1	1	351	01:02:33	3753	01:05:07	3907	00:02:34	154	0.0000
nopath	3	1	1	1	351	01:02:35	3755	01:05:10	3910	00:02:35	155	0.0000
nopath	3	2	1	1	311	01:02:47	3767	01:05:12	3912	00:02:25	145	0.0000
nopath	3	1	1	1	351	01:02:40	3760	01:05:13	3913	00:02:33	153	0.0000
nopath	3	2	1	1	311	01:02:51	3771	01:05:16	3916	00:02:25	145	0.0000
nopath	3	1	10	1	351	01:02:55	3775	01:05:20	3920	00:02:25	145	0.0000
nopath	3	2	1	1	311	01:03:12	3792	01:05:21	3921	00:02:09	129	0.0000
nopath	3	2	1	1	311	01:03:31	3811	01:05:23	3923	00:01:52	112	0.0000
nopath	3	1	12	14	351	01:03:40	3820	01:05:27	3927	00:01:47	107	0.0000
nopath	1	2	1	1	327	01:04:24	3864	01:05:28	3928	00:01:04	64	0.0000
nopath	1	2	1	1	327	01:04:27	3867	01:05:29	3929	00:01:02	62	0.0000
nopath	2	1	1	1	327	01:04:21	3861	01:05:31	3931	00:01:10	70	0.0000
nopath	1	2	2	1	327	01:04:34	3874	01:05:31	3931	00:00:57	57	0.0000
nopath	2	1	1	1	327	01:04:23	3863	01:05:31	3931	00:01:08	68	0.0000
nopath	2	1	1	1	327	01:04:26	3866	01:05:32	3932	00:01:06	66	0.0000
nopath	2	1	1	1	327	01:04:29	3869	01:05:32	3932	00:01:03	63	0.0000
nopath	1	2	3	1	327	01:04:42	3882	01:05:33	3933	00:00:51	51	0.0000
nopath	1	2	1	1	327	01:04:43	3883	01:05:34	3934	00:00:51	51	0.0000
nopath	2	1	1	1	327	01:04:33	3873	01:05:34	3934	00:01:01	61	0.0000
nopath	2	1	1	1	327	01:04:41	3881	01:05:36	3936	00:00:55	55	0.0000
nopath	1	2	3	1	327	01:04:46	3886	01:05:36	3936	00:00:50	50	0.0000
nopath	2	1	6	1	327	01:04:42	3882	01:05:36	3936	00:00:54	54	0.0000
nopath	2	3	12	14	311	01:04:38	3878	01:05:36	3936	00:00:58	58	0.0000
nopath	2	1	6	1	327	01:04:43	3883	01:05:38	3938	00:00:55	55	0.0000
nopath	2	1	3	1	327	01:04:47	3887	01:05:39	3939	00:00:52	52	0.0000
nopath	1	2	13	15	327	01:04:47	3887	01:05:40	3940	00:00:53	53	0.0000
nopath	2	3	3	1	311	01:04:44	3884	01:05:40	3940	00:00:56	56	0.0000
nopath	1	2	3	1	327	01:04:49	3889	01:05:41	3941	00:00:52	52	0.0000
nopath	2	1	1	1	327	01:04:59	3899	01:05:42	3942	00:00:43	43	0.0000
nopath	1	2	12	14	327	01:04:50	3890	01:05:43	3943	00:00:53	53	0.0000
nopath	2	1	9	1	327	01:05:03	3903	01:05:44	3944	00:00:41	41	0.0000
nopath	2	3	1	1	311	01:04:45	3885	01:05:44	3944	00:00:59	59	0.0000
nopath	1	2	1	1	327	01:04:53	3893	01:05:45	3945	00:00:52	52	0.0000
nopath	2	1	9	1	327	01:04:48	3888	01:05:45	3945	00:00:57	57	0.0000
nopath	2	1	1	1	327	01:05:07	3907	01:05:46	3946	00:00:39	39	0.0000
nopath	1	2	3	1	327	01:04:54	3894	01:05:47	3947	00:00:53	53	0.0000
nopath	2	1	1	1	327	01:04:50	3890	01:05:47	3947	00:00:57	57	0.0000
nopath	2	1	1	1	327	01:05:10	3910	01:05:48	3948	00:00:38	38	0.0000
nopath	1	2	5	1	327	01:04:57	3897	01:05:49	3949	00:00:52	52	0.0000
nopath	1	2	1	1	327	01:05:01	3901	01:05:50	3950	00:00:49	49	0.0000
nopath	2	1	1	1	327	01:05:04	3904	01:05:51	3951	00:00:47	47	0.0000
nopath	2	3	5	1	311	01:04:57	3897	01:05:52	3952	00:00:55	55	0.0000
nopath	1	2	9	1	327	01:05:03	3903	01:05:53	3953	00:00:50	50	0.0000
nopath	2	1	1	1	327	01:05:12	3912	01:05:53	3953	00:00:41	41	0.0000
nopath	2	1	1	1	327	01:05:02	3902	01:05:54	3954	00:00:52	52	0.0000
nopath	1	2	1	1	327	01:05:05	3905	01:05:55	3955	00:00:50	50	0.0000
nopath	2	1	1	1	327	01:05:18	3918	01:05:55	3955	00:00:37	37	0.0000
nopath	1	2	1	1	327	01:05:06	3906	01:05:56	3956	00:00:50	50	0.0000
nopath	2	1	3	1	327	01:05:30	3930	01:05:57	3957	00:00:27	27	0.0000
nopath	2	1	1	1	327	01:05:29	3929	01:05:57	3957	00:00:28	28	0.0000
nopath	1	2	1	1	327	01:05:08	3908	01:05:58	3958	00:00:50	50	0.0000
nopath	1	3	1	1	351	01:03:39	3819	01:05:58	3958	00:02:19	139	0.0000
nopath	1	2	14	16	327	01:05:13	3913	01:06:01	3961	00:00:48	48	0.0000	00:00:42
nopath	1	3	1	1	351	01:04:06	3846	01:06:01	3961	00:01:55	115	0.0000
nopath	1	2	1	1	327	01:05:14	3914	01:06:03	3963	00:00:49	49	0.0000
nopath	1	3	12	14	351	01:04:08	3848	01:06:04	3964	00:01:56	116	0.0000
nopath	1	2	7	1	327	01:05:17	3917	01:06:05	3965	00:00:48	48	0.0000
nopath	1	3	2	1	351	01:04:45	3885	01:06:06	3966	00:01:21	81	0.0000
nopath	1	2	6	1	327	01:05:25	3925	01:06:07	3967	00:00:42	42	0.0000
nopath	1	2	1	1	327	01:05:28	3928	01:06:08	3968	00:00:40	40	0.0000
nopath	1	3	3	1	351	01:04:51	3891	01:06:08	3968	00:01:17	77	0.0000
nopath	1	2	3	1	327	01:05:29	3929	01:06:10	3970	00:00:41	41	0.0000
nopath	1	3	1	1	351	01:04:59	3899	01:06:11	3971	00:01:12	72	0.0000
nopath	1	2	1	1	327	01:05:39	3939	01:06:12	3972	00:00:33	33	0.0000
nopath	1	2	1	1	327	01:05:41	3941	01:06:14	3974	00:00:33	33	0.0000
nopath	1	3	13	15	351	01:05:02	3902	01:06:15	3975	00:01:13	73	0.0000
nopath	1	3	10	1	351	01:05:24	3924	01:06:17	3977	00:00:53	53	0.0000
nopath	3	2	3	1	311	01:03:46	3826	01:06:23	3983	00:02:37	157	0.0000
nopath	3	1	14	16	351	01:03:45	3825	01:06:23	3983	00:02:38	158	0.0000
nopath	3	1	1	1	351	01:03:48	3828	01:06:27	3987	00:02:39	159	0.0000
nopath	3	2	9	1	311	01:03:55	3835	01:06:28	3988	00:02:33	153	0.0000
nopath	3	1	1	1	351	01:04:16	3856	01:06:32	3992	00:02:16	136	0.0000
nopath	3	1	1	1	351	01:04:23	3863	01:06:35	3995	00:02:12	132	0.0000
nopath	3	1	1	1	351	01:04:25	3865	01:06:38	3998	00:02:13	133	0.0000
nopath	3	2	1	1	311	01:04:29	3869	01:06:39	3999	00:02:10	130	0.0000
nopath	3	2	3	1	311	01:04:33	3873	01:06:40	4000	00:02:07	127	0.0000
nopath	3	2	1	1	311	01:04:41	3881	01:06:43	4003	00:02:02	122	0.0000
nopath	3	2	1	1	311	01:04:48	3888	01:06:45	4005	00:01:57	117	0.0000
nopath	1	2	1	1	327	01:05:52	3952	01:06:48	4008	00:00:56	56	0.0000
nopath	1	2	1	1	327	01:05:53	3953	01:06:49	4009	00:00:56	56	0.0000
nopath	1	2	1	1	327	01:06:01	3961	01:06:50	4010	00:00:49	49	0.0000
nopath	2	1	1	1	327	01:05:32	3932	01:06:51	4011	00:01:19	79	0.0000
nopath	2	1	5	1	327	01:05:33	3933	01:06:51	4011	00:01:18	78	0.0000
nopath	1	2	9	1	327	01:06:06	3966	01:06:52	4012	00:00:46	46	0.0000
nopath	2	1	12	14	327	01:05:36	3936	01:06:53	4013	00:01:17	77	0.0000
nopath	1	2	8	1	327	01:06:16	3976	01:06:54	4014	00:00:38	38	0.0000
nopath	2	1	14	16	327	01:05:35	3935	01:06:54	4014	00:01:19	79	0.0000
nopath	2	1	1	1	327	01:05:42	3942	01:06:55	4015	00:01:13	73	0.0000
nopath	1	2	1	1	327	01:06:19	3979	01:06:56	4016	00:00:37	37	0.0000
nopath	2	1	1	1	327	01:05:39	3939	01:06:56	4016	00:01:17	77	0.0000
nopath	2	1	1	1	327	01:05:44	3944	01:06:57	4017	00:01:13	73	0.0000
nopath	2	1	1	1	327	01:05:52	3952	01:06:57	4017	00:01:05	65	0.0000
nopath	1	2	3	1	327	01:06:20	3980	01:06:58	4018	00:00:38	38	0.0000
nopath	2	1	1	1	327	01:05:59	3959	01:06:59	4019	00:01:00	60	0.0000
nopath	1	2	1	1	327	01:06:27	3987	01:07:00	4020	00:00:33	33	0.0000	00:00:42
nopath	2	3	3	1	311	01:05:50	3950	01:07:00	4020	00:01:10	70	0.0000
nopath	2	1	12	14	327	01:06:03	3963	01:07:01	4021	00:00:58	58	0.0000
nopath	2	1	6	1	327	01:05:56	3956	01:07:02	4022	00:01:06	66	0.0000
nopath	1	2	13	15	327	01:06:31	3991	01:07:02	4022	00:00:31	31	0.0000
nopath	2	1	1	1	327	01:06:11	3971	01:07:03	4023	00:00:52	52	0.0000
nopath	1	2	1	1	327	01:06:33	3993	01:07:04	4024	00:00:31	31	0.0000
nopath	2	1	1	1	327	01:05:58	3958	01:07:04	4024	00:01:06	66	0.0000
nopath	2	1	9	1	327	01:06:17	3977	01:07:05	4025	00:00:48	48	0.0000
nopath	1	2	1	1	327	01:06:37	3997	01:07:06	4026	00:00:29	29	0.0000
nopath	2	1	1	1	327	01:06:00	3960	01:07:06	4026	00:01:06	66	0.0000
nopath	2	1	3	1	327	01:06:18	3978	01:07:07	4027	00:00:49	49	0.0000
nopath	2	1	5	1	327	01:06:06	3966	01:07:08	4028	00:01:02	62	0.0000
nopath	2	1	1	1	327	01:06:20	3980	01:07:09	4029	00:00:49	49	0.0000
nopath	1	2	1	1	327	01:06:41	4001	01:07:09	4029	00:00:28	28	0.0000
nopath	2	1	1	1	327	01:06:12	3972	01:07:10	4030	00:00:58	58	0.0000
nopath	2	1	6	1	327	01:06:21	3981	01:07:10	4030	00:00:49	49	0.0000
nopath	2	1	1	1	327	01:06:24	3984	01:07:12	4032	00:00:48	48	0.0000
nopath	2	1	9	1	327	01:06:45	4005	01:07:14	4034	00:00:29	29	0.0000
nopath	2	3	1	1	311	01:06:19	3979	01:07:15	4035	00:00:56	56	0.0000
nopath	2	1	13	15	327	01:06:22	3982	01:07:16	4036	00:00:54	54	0.0000
nopath	1	2	2	1	327	01:06:49	4009	01:07:17	4037	00:00:28	28	0.0000
nopath	2	1	3	1	327	01:06:32	3992	01:07:17	4037	00:00:45	45	0.0000
nopath	2	1	12	14	327	01:06:46	4006	01:07:19	4039	00:00:33	33	0.0000
nopath	1	2	1	1	327	01:06:52	4012	01:07:20	4040	00:00:28	28	0.0000
nopath	2	3	5	1	311	01:06:23	3983	01:07:20	4040	00:00:57	57	0.0000
nopath	2	1	6	1	327	01:06:53	4013	01:07:21	4041	00:00:28	28	0.0000
nopath	2	1	1	1	327	01:06:28	3988	01:07:22	4042	00:00:54	54	0.0000
nopath	1	2	2	1	327	01:06:54	4014	01:07:22	4042	00:00:28	28	0.0000
nopath	2	1	1	1	327	01:06:51	4011	01:07:24	4044	00:00:33	33	0.0000
nopath	2	1	9	1	327	01:06:57	4017	01:07:25	4045	00:00:28	28	0.0000
nopath	1	2	1	1	327	01:06:57	4017	01:07:25	4045	00:00:28	28	0.0000
nopath	2	1	14	16	327	01:06:55	4015	01:07:26	4046	00:00:31	31	0.0000
nopath	2	1	1	1	327	01:06:58	4018	01:07:27	4047	00:00:29	29	0.0000
nopath	2	1	1	1	327	01:07:02	4022	01:07:30	4050	00:00:28	28	0.0000
nopath	2	1	3	1	327	01:07:06	4026	01:07:32	4052	00:00:26	26	0.0000
nopath	2	1	3	1	327	01:07:08	4028	01:07:34	4054	00:00:26	26	0.0000
nopath	2	1	3	1	327	01:07:09	4029	01:07:35	4055	00:00:26	26	0.0000
nopath	1	2	1	1	327	01:07:09	4029	01:07:37	4057	00:00:28	28	0.0000
nopath	1	3	1	1	351	01:05:27	3927	01:07:39	4059	00:02:12	132	0.0000
nopath	1	2	1	1	327	01:07:11	4031	01:07:39	4059	00:00:28	28	0.0000
nopath	1	2	2	1	327	01:07:13	4033	01:07:41	4061	00:00:28	28	0.0000
nopath	1	3	12	14	351	01:06:05	3965	01:07:41	4061	00:01:36	96	0.0000
nopath	1	3	1	1	351	01:06:15	3975	01:07:44	4064	00:01:29	89	0.0000
nopath	1	3	1	1	351	01:06:44	4004	01:07:47	4067	00:01:03	63	0.0000
nopath	3	2	1	1	311	01:05:10	3910	01:07:51	4071	00:02:41	161	0.0000
nopath	3	1	1	1	351	01:05:09	3909	01:07:52	4072	00:02:43	163	0.0000
nopath	3	2	10	1	311	01:05:16	3916	01:07:54	4074	00:02:38	158	0.0000
nopath	3	2	1	1	311	01:05:39	3939	01:07:58	4078	00:02:19	139	0.0000
nopath	3	1	9	1	351	01:05:23	3923	01:07:58	4078	00:02:35	155	0.0000
nopath	3	2	1	1	311	01:05:42	3942	01:08:02	4082	00:02:20	140	0.0000	00:01:51
nopath	3	1	1	1	351	01:05:40	3940	01:08:03	4083	00:02:23	143	0.0000
nopath	3	2	1	1	311	01:05:54	3954	01:08:06	4086	00:02:12	132	0.0000
nopath	3	2	12	14	311	01:06:09	3969	01:08:08	4088	00:01:59	119	0.0000
nopath	3	2	2	1	311	01:06:21	3981	01:08:12	4092	00:01:51	111	0.0000
nopath	3	1	9	1	351	01:06:29	3989	01:08:16	4096	00:01:47	107	0.0000
nopath	1	2	1	1	327	01:07:14	4034	01:08:18	4098	00:01:04	64	0.0000
nopath	3	2	12	14	311	01:06:33	3993	01:08:18	4098	00:01:45	105	0.0000
nopath	1	2	1	1	327	01:07:15	4035	01:08:19	4099	00:01:04	64	0.0000
nopath	2	1	1	1	327	01:07:15	4035	01:08:21	4101	00:01:06	66	0.0000
nopath	1	2	3	1	327	01:07:16	4036	01:08:21	4101	00:01:05	65	0.0000
nopath	2	1	3	1	327	01:07:19	4039	01:08:21	4101	00:01:02	62	0.0000
nopath	1	2	1	1	327	01:07:17	4037	01:08:22	4102	00:01:05	65	0.0000
nopath	2	1	1	1	327	01:07:21	4041	01:08:22	4102	00:01:01	61	0.0000
nopath	2	1	5	1	327	01:07:22	4042	01:08:23	4103	00:01:01	61	0.0000
nopath	2	1	1	1	327	01:07:23	4043	01:08:24	4104	00:01:01	61	0.0000
nopath	1	2	1	1	327	01:07:20	4040	01:08:24	4104	00:01:04	64	0.0000
nopath	2	1	12	14	327	01:07:26	4046	01:08:26	4106	00:01:00	60	0.0000
nopath	2	3	1	1	311	01:07:28	4048	01:08:26	4106	00:00:58	58	0.0000
nopath	1	2	3	1	327	01:07:21	4041	01:08:26	4106	00:01:05	65	0.0000
nopath	1	2	1	1	327	01:07:28	4048	01:08:28	4108	00:01:00	60	0.0000
nopath	2	1	1	1	327	01:07:33	4053	01:08:28	4108	00:00:55	55	0.0000
nopath	2	3	3	1	311	01:07:35	4055	01:08:29	4109	00:00:54	54	0.0000
nopath	2	1	1	1	327	01:07:36	4056	01:08:30	4110	00:00:54	54	0.0000
nopath	1	2	1	1	327	01:07:38	4058	01:08:31	4111	00:00:53	53	0.0000
nopath	2	1	3	1	327	01:07:37	4057	01:08:31	4111	00:00:54	54	0.0000
nopath	2	1	9	1	327	01:07:45	4065	01:08:32	4112	00:00:47	47	0.0000
nopath	2	1	1	1	327	01:07:38	4058	01:08:32	4112	00:00:54	54	0.0000
nopath	1	2	1	1	327	01:07:43	4063	01:08:33	4113	00:00:50	50	0.0000
nopath	2	1	2	1	327	01:07:47	4067	01:08:34	4114	00:00:47	47	0.0000
nopath	1	2	1	1	327	01:07:48	4068	01:08:35	4115	00:00:47	47	0.0000
nopath	2	1	12	14	327	01:07:42	4062	01:08:35	4115	00:00:53	53	0.0000
nopath	2	1	1	1	327	01:07:58	4078	01:08:36	4116	00:00:38	38	0.0000
nopath	1	2	1	1	327	01:08:03	4083	01:08:36	4116	00:00:33	33	0.0000
nopath	2	1	5	1	327	01:07:44	4064	01:08:37	4117	00:00:53	53	0.0000
nopath	2	1	1	1	327	01:07:46	4066	01:08:38	4118	00:00:52	52	0.0000
nopath	1	2	1	1	327	01:08:04	4084	01:08:39	4119	00:00:35	35	0.0000
nopath	2	1	14	16	327	01:08:08	4088	01:08:40	4120	00:00:32	32	0.0000
nopath	1	2	12	14	327	01:08:07	4087	01:08:41	4121	00:00:34	34	0.0000
nopath	2	1	1	1	327	01:08:14	4094	01:08:42	4122	00:00:28	28	0.0000
nopath	2	1	1	1	327	01:08:12	4092	01:08:42	4122	00:00:30	30	0.0000
nopath	1	2	9	1	327	01:08:09	4089	01:08:43	4123	00:00:34	34	0.0000
nopath	1	2	10	1	327	01:08:10	4090	01:08:45	4125	00:00:35	35	0.0000
nopath	2	1	1	1	327	01:08:20	4100	01:08:46	4126	00:00:26	26	0.0000
nopath	1	2	1	1	327	01:08:13	4093	01:08:47	4127	00:00:34	34	0.0000
nopath	1	3	5	1	351	01:07:02	4022	01:08:48	4128	00:01:46	106	0.0000
nopath	1	2	3	1	327	01:08:15	4095	01:08:49	4129	00:00:34	34	0.0000
nopath	1	2	1	1	327	01:08:16	4096	01:08:50	4130	00:00:34	34	0.0000
nopath	1	3	3	1	351	01:07:08	4028	01:08:51	4131	00:01:43	103	0.0000
nopath	1	2	1	1	327	01:08:17	4097	01:08:52	4132	00:00:35	35	0.0000
nopath	1	3	1	1	351	01:07:37	4057	01:08:53	4133	00:01:16	76	0.0000
nopath	1	2	1	1	327	01:08:21	4101	01:08:54	4134	00:00:33	33	0.0000
nopath	1	2	1	1	327	01:08:26	4106	01:08:55	4135	00:00:29	29	0.0000
nopath	1	3	12	14	351	01:07:39	4059	01:08:56	4136	00:01:17	77	0.0000
nopath	1	2	9	1	327	01:08:30	4110	01:08:58	4138	00:00:28	28	0.0000
nopath	1	3	1	1	351	01:07:44	4064	01:08:58	4138	00:01:14	74	0.0000
nopath	1	3	1	1	351	01:07:56	4076	01:09:02	4142	00:01:06	66	0.0000	00:01:34
nopath	1	3	1	1	351	01:07:57	4077	01:09:04	4144	00:01:07	67	0.0000
nopath	1	2	1	1	327	01:08:36	4116	01:09:04	4144	00:00:28	28	0.0000
nopath	1	3	1	1	351	01:08:02	4082	01:09:06	4146	00:01:04	64	0.0000
nopath	3	1	1	1	351	01:06:36	3996	01:09:12	4152	00:02:36	156	0.0000
nopath	3	1	1	1	351	01:06:37	3997	01:09:15	4155	00:02:38	158	0.0000
nopath	3	1	14	16	351	01:06:40	4000	01:09:19	4159	00:02:39	159	0.0000
nopath	3	2	12	14	311	01:06:41	4001	01:09:20	4160	00:02:39	159	0.0000
nopath	3	1	14	16	351	01:07:10	4030	01:09:26	4166	00:02:16	136	0.0000
nopath	3	2	1	1	311	01:07:17	4037	01:09:27	4167	00:02:10	130	0.0000
nopath	3	1	3	1	351	01:07:44	4064	01:09:31	4171	00:01:47	107	0.0000
nopath	3	1	1	1	351	01:07:52	4072	01:09:34	4174	00:01:42	102	0.0000
nopath	3	2	1	1	311	01:08:00	4080	01:09:34	4174	00:01:34	94	0.0000
nopath	1	2	10	1	327	01:08:46	4126	01:09:38	4178	00:00:52	52	0.0000
nopath	1	2	5	1	327	01:08:47	4127	01:09:40	4180	00:00:53	53	0.0000
nopath	2	1	1	1	327	01:08:22	4102	01:09:41	4181	00:01:19	79	0.0000
nopath	2	1	1	1	327	01:08:26	4106	01:09:41	4181	00:01:15	75	0.0000
nopath	1	2	1	1	327	01:08:49	4129	01:09:42	4182	00:00:53	53	0.0000
nopath	2	3	1	1	311	01:08:28	4108	01:09:43	4183	00:01:15	75	0.0000
nopath	2	1	14	16	327	01:08:30	4110	01:09:44	4184	00:01:14	74	0.0000
nopath	1	2	12	14	327	01:08:56	4136	01:09:44	4184	00:00:48	48	0.0000
nopath	1	2	12	14	327	01:09:00	4140	01:09:46	4186	00:00:46	46	0.0000
nopath	2	1	2	1	327	01:08:37	4117	01:09:46	4186	00:01:09	69	0.0000
nopath	2	3	1	1	311	01:08:31	4111	01:09:46	4186	00:01:15	75	0.0000
nopath	2	1	1	1	327	01:08:36	4116	01:09:47	4187	00:01:11	71	0.0000
nopath	1	2	1	1	327	01:09:03	4143	01:09:48	4188	00:00:45	45	0.0000
nopath	2	1	3	1	327	01:08:41	4121	01:09:48	4188	00:01:07	67	0.0000
nopath	2	1	3	1	327	01:08:38	4118	01:09:48	4188	00:01:10	70	0.0000
nopath	2	1	1	1	327	01:08:50	4130	01:09:49	4189	00:00:59	59	0.0000
nopath	1	2	1	1	327	01:09:09	4149	01:09:50	4190	00:00:41	41	0.0000
nopath	1	2	3	1	327	01:09:10	4150	01:09:51	4191	00:00:41	41	0.0000
nopath	2	1	2	1	327	01:08:46	4126	01:09:51	4191	00:01:05	65	0.0000
nopath	2	1	1	1	327	01:08:53	4133	01:09:51	4191	00:00:58	58	0.0000
nopath	2	1	12	14	327	01:08:56	4136	01:09:52	4192	00:00:56	56	0.0000
nopath	1	2	9	1	327	01:09:14	4154	01:09:53	4193	00:00:39	39	0.0000
nopath	2	1	1	1	327	01:09:00	4140	01:09:53	4193	00:00:53	53	0.0000
nopath	1	2	1	1	327	01:09:17	4157	01:09:54	4194	00:00:37	37	0.0000
nopath	2	1	3	1	327	01:09:05	4145	01:09:54	4194	00:00:49	49	0.0000
nopath	2	1	15	17	327	01:09:02	4142	01:09:55	4195	00:00:53	53	0.0000
nopath	2	1	1	1	327	01:09:11	4151	01:09:56	4196	00:00:45	45	0.0000
nopath	1	2	13	15	327	01:09:20	4160	01:09:57	4197	00:00:37	37	0.0000
nopath	2	1	15	17	327	01:09:10	4150	01:09:58	4198	00:00:48	48	0.0000
nopath	2	1	1	1	327	01:09:19	4159	01:09:58	4198	00:00:39	39	0.0000
nopath	2	1	14	16	327	01:09:13	4153	01:10:00	4200	00:00:47	47	0.0000	00:00:52
nopath	2	1	3	1	327	01:09:21	4161	01:10:00	4200	00:00:39	39	0.0000
nopath	2	1	9	1	327	01:09:26	4166	01:10:01	4201	00:00:35	35	0.0000
nopath	2	1	1	1	327	01:09:22	4162	01:10:03	4203	00:00:41	41	0.0000
nopath	2	1	1	1	327	01:09:33	4173	01:10:03	4203	00:00:30	30	0.0000
nopath	2	1	1	1	327	01:09:30	4170	01:10:05	4205	00:00:35	35	0.0000
nopath	2	1	1	1	327	01:09:34	4174	01:10:06	4206	00:00:32	32	0.0000
nopath	2	1	3	1	327	01:09:41	4181	01:10:07	4207	00:00:26	26	0.0000
nopath	1	2	12	14	327	01:09:38	4178	01:10:07	4207	00:00:29	29	0.0000
nopath	1	3	1	1	351	01:08:11	4091	01:10:08	4208	00:01:57	117	0.0000
nopath	1	2	1	1	327	01:09:42	4182	01:10:10	4210	00:00:28	28	0.0000
nopath	1	3	1	1	351	01:08:20	4100	01:10:11	4211	00:01:51	111	0.0000
nopath	1	3	5	1	351	01:08:35	4115	01:10:13	4213	00:01:38	98	0.0000
nopath	1	2	1	1	327	01:09:46	4186	01:10:14	4214	00:00:28	28	0.0000
nopath	1	3	1	1	351	01:09:13	4153	01:10:16	4216	00:01:03	63	0.0000
nopath	3	2	1	1	311	01:08:02	4082	01:10:20	4220	00:02:18	138	0.0000
nopath	3	2	12	14	311	01:08:08	4088	01:10:24	4224	00:02:16	136	0.0000
nopath	3	1	3	1	351	01:08:07	4087	01:10:24	4224	00:02:17	137	0.0000
nopath	3	1	1	1	351	01:08:16	4096	01:10:29	4229	00:02:13	133	0.0000
nopath	3	1	1	1	351	01:09:08	4148	01:10:31	4231	00:01:23	83	0.0000
nopath	3	1	1	1	351	01:09:18	4158	01:10:34	4234	00:01:16	76	0.0000
nopath	3	1	1	1	351	01:09:22	4162	01:10:37	4237	00:01:15	75	0.0000
nopath	1	2	1	1	327	01:09:51	4191	01:10:38	4238	00:00:47	47	0.0000
nopath	1	2	5	1	327	01:09:53	4193	01:10:39	4239	00:00:46	46	0.0000
nopath	2	1	1	1	327	01:09:40	4180	01:10:41	4241	00:01:01	61	0.0000
nopath	1	2	1	1	327	01:09:57	4197	01:10:41	4241	00:00:44	44	0.0000
nopath	2	1	1	1	327	01:09:43	4183	01:10:41	4241	00:00:58	58	0.0000
nopath	2	1	1	1	327	01:09:44	4184	01:10:42	4242	00:00:58	58	0.0000
nopath	1	2	1	1	327	01:09:59	4199	01:10:43	4243	00:00:44	44	0.0000
nopath	2	1	12	14	327	01:09:51	4191	01:10:43	4243	00:00:52	52	0.0000
nopath	2	1	1	1	327	01:09:55	4195	01:10:44	4244	00:00:49	49	0.0000
nopath	2	1	1	1	327	01:09:49	4189	01:10:44	4244	00:00:55	55	0.0000
nopath	1	2	1	1	327	01:10:01	4201	01:10:45	4245	00:00:44	44	0.0000
nopath	2	1	1	1	327	01:09:57	4197	01:10:46	4246	00:00:49	49	0.0000
nopath	1	2	1	1	327	01:10:06	4206	01:10:47	4247	00:00:41	41	0.0000
nopath	2	1	1	1	327	01:09:58	4198	01:10:47	4247	00:00:49	49	0.0000
nopath	2	1	5	1	327	01:10:10	4210	01:10:48	4248	00:00:38	38	0.0000
nopath	1	2	1	1	327	01:10:08	4208	01:10:49	4249	00:00:41	41	0.0000
nopath	2	1	2	1	327	01:10:03	4203	01:10:49	4249	00:00:46	46	0.0000
nopath	2	1	1	1	327	01:10:16	4216	01:10:50	4250	00:00:34	34	0.0000
nopath	1	2	9	1	327	01:10:12	4212	01:10:50	4250	00:00:38	38	0.0000
nopath	1	2	1	1	327	01:10:13	4213	01:10:53	4253	00:00:40	40	0.0000
nopath	1	2	1	1	327	01:10:22	4222	01:10:54	4254	00:00:32	32	0.0000
nopath	2	1	1	1	327	01:10:24	4224	01:10:55	4255	00:00:31	31	0.0000
nopath	2	3	10	1	311	01:10:23	4223	01:10:55	4255	00:00:32	32	0.0000
nopath	1	2	1	1	327	01:10:26	4226	01:10:57	4257	00:00:31	31	0.0000
nopath	1	3	3	1	351	01:09:15	4155	01:10:58	4258	00:01:43	103	0.0000
nopath	1	2	1	1	327	01:10:31	4231	01:11:00	4260	00:00:29	29	0.0000	00:00:39
nopath	1	3	7	1	351	01:09:24	4164	01:11:00	4260	00:01:36	96	0.0000
nopath	1	3	12	14	351	01:09:26	4166	01:11:04	4264	00:01:38	98	0.0000
nopath	1	2	1	1	327	01:10:37	4237	01:11:05	4265	00:00:28	28	0.0000
nopath	1	3	6	1	351	01:09:41	4181	01:11:06	4266	00:01:25	85	0.0000
nopath	1	2	1	1	327	01:10:38	4238	01:11:08	4268	00:00:30	30	0.0000
nopath	1	3	1	1	351	01:09:48	4188	01:11:09	4269	00:01:21	81	0.0000
nopath	1	3	1	1	351	01:09:52	4192	01:11:11	4271	00:01:19	79	0.0000
nopath	1	3	10	1	351	01:09:56	4196	01:11:13	4273	00:01:17	77	0.0000
nopath	1	3	1	1	351	01:10:02	4202	01:11:16	4276	00:01:14	74	0.0000
nopath	1	3	1	1	351	01:10:17	4217	01:11:17	4277	00:01:00	60	0.0000
nopath	3	2	1	1	311	01:09:29	4169	01:11:20	4280	00:01:51	111	0.0000
nopath	3	2	1	1	311	01:09:47	4187	01:11:22	4282	00:01:35	95	0.0000
nopath	3	1	3	1	351	01:09:52	4192	01:11:26	4286	00:01:34	94	0.0000
nopath	3	1	7	1	351	01:09:57	4197	01:11:29	4289	00:01:32	92	0.0000
nopath	3	1	1	1	351	01:10:13	4213	01:11:32	4292	00:01:19	79	0.0000
nopath	3	2	14	16	311	01:10:30	4230	01:11:33	4293	00:01:03	63	0.0000
nopath	3	1	6	1	351	01:10:36	4236	01:11:38	4298	00:01:02	62	0.0000
nopath	3	2	1	1	311	01:10:43	4243	01:11:42	4302	00:00:59	59	0.0000
nopath	3	1	13	15	351	01:10:38	4238	01:11:44	4304	00:01:06	66	0.0000
nopath	3	1	3	1	351	01:10:46	4246	01:11:47	4307	00:01:01	61	0.0000
nopath	1	2	14	16	327	01:10:47	4247	01:11:50	4310	00:01:03	63	0.0000
nopath	1	2	6	1	327	01:10:49	4249	01:11:51	4311	00:01:02	62	0.0000
nopath	2	1	3	1	327	01:10:30	4230	01:11:51	4311	00:01:21	81	0.0000
nopath	2	1	5	1	327	01:10:33	4233	01:11:51	4311	00:01:18	78	0.0000
nopath	1	2	10	1	327	01:10:57	4257	01:11:52	4312	00:00:55	55	0.0000
nopath	2	1	1	1	327	01:10:36	4236	01:11:52	4312	00:01:16	76	0.0000
nopath	2	1	12	14	327	01:10:41	4241	01:11:53	4313	00:01:12	72	0.0000
nopath	1	2	10	1	327	01:10:59	4259	01:11:54	4314	00:00:55	55	0.0000
nopath	2	1	12	14	327	01:10:40	4240	01:11:55	4315	00:01:15	75	0.0000
nopath	2	1	9	1	327	01:10:43	4243	01:11:55	4315	00:01:12	72	0.0000
nopath	1	2	1	1	327	01:11:09	4269	01:11:56	4316	00:00:47	47	0.0000
nopath	2	1	1	1	327	01:10:50	4250	01:11:57	4317	00:01:07	67	0.0000
nopath	2	1	1	1	327	01:10:47	4247	01:11:57	4317	00:01:10	70	0.0000
nopath	1	2	5	1	327	01:11:10	4270	01:11:58	4318	00:00:48	48	0.0000
nopath	2	1	1	1	327	01:10:56	4256	01:11:59	4319	00:01:03	63	0.0000
nopath	2	1	1	1	327	01:10:52	4252	01:11:59	4319	00:01:07	67	0.0000
nopath	1	2	3	1	327	01:11:13	4273	01:12:00	4320	00:00:47	47	0.0000	00:00:48
nopath	2	1	1	1	327	01:10:59	4259	01:12:00	4320	00:01:01	61	0.0000
nopath	2	1	1	1	327	01:11:01	4261	01:12:01	4321	00:01:00	60	0.0000
nopath	1	2	1	1	327	01:11:18	4278	01:12:02	4322	00:00:44	44	0.0000
nopath	2	3	12	14	311	01:10:57	4257	01:12:03	4323	00:01:06	66	0.0000
nopath	1	2	1	1	327	01:11:20	4280	01:12:04	4324	00:00:44	44	0.0000
nopath	2	1	1	1	327	01:11:07	4267	01:12:04	4324	00:00:57	57	0.0000
nopath	2	1	5	1	327	01:10:58	4258	01:12:05	4325	00:01:07	67	0.0000
nopath	1	2	9	1	327	01:11:23	4283	01:12:06	4326	00:00:43	43	0.0000
nopath	2	1	1	1	327	01:11:17	4277	01:12:06	4326	00:00:49	49	0.0000
nopath	2	1	1	1	327	01:11:00	4260	01:12:06	4326	00:01:06	66	0.0000
nopath	1	2	1	1	327	01:11:24	4284	01:12:07	4327	00:00:43	43	0.0000
nopath	2	1	1	1	327	01:11:20	4280	01:12:07	4327	00:00:47	47	0.0000
nopath	2	1	3	1	327	01:11:18	4278	01:12:08	4328	00:00:50	50	0.0000
nopath	2	1	2	1	327	01:11:21	4281	01:12:09	4329	00:00:48	48	0.0000
nopath	1	2	1	1	327	01:11:30	4290	01:12:10	4330	00:00:40	40	0.0000
nopath	2	1	1	1	327	01:11:31	4291	01:12:10	4330	00:00:39	39	0.0000
nopath	2	1	9	1	327	01:11:26	4286	01:12:11	4331	00:00:45	45	0.0000
nopath	1	2	1	1	327	01:11:31	4291	01:12:11	4331	00:00:40	40	0.0000
nopath	2	1	9	1	327	01:11:30	4290	01:12:12	4332	00:00:42	42	0.0000
nopath	2	1	1	1	327	01:11:44	4304	01:12:12	4332	00:00:28	28	0.0000
nopath	1	2	3	1	327	01:11:38	4298	01:12:13	4333	00:00:35	35	0.0000
nopath	1	2	1	1	327	01:11:41	4301	01:12:14	4334	00:00:33	33	0.0000
nopath	2	1	5	1	327	01:11:36	4296	01:12:14	4334	00:00:38	38	0.0000
nopath	1	2	12	14	327	01:11:44	4304	01:12:16	4336	00:00:32	32	0.0000
nopath	2	1	1	1	327	01:11:50	4310	01:12:18	4338	00:00:28	28	0.0000
nopath	1	3	9	1	351	01:10:24	4224	01:12:18	4338	00:01:54	114	0.0000
nopath	1	2	14	16	327	01:11:45	4305	01:12:19	4339	00:00:34	34	0.0000
nopath	1	2	1	1	327	01:11:47	4307	01:12:21	4341	00:00:34	34	0.0000
nopath	1	3	1	1	351	01:10:33	4233	01:12:21	4341	00:01:48	108	0.0000
nopath	1	2	1	1	327	01:11:52	4312	01:12:23	4343	00:00:31	31	0.0000
nopath	1	3	1	1	351	01:10:48	4248	01:12:24	4344	00:01:36	96	0.0000
nopath	1	2	6	1	327	01:11:53	4313	01:12:24	4344	00:00:31	31	0.0000
nopath	1	2	1	1	327	01:11:57	4317	01:12:26	4346	00:00:29	29	0.0000
nopath	1	3	10	1	351	01:10:56	4256	01:12:26	4346	00:01:30	90	0.0000
nopath	1	3	5	1	351	01:11:01	4261	01:12:28	4348	00:01:27	87	0.0000
nopath	1	2	1	1	327	01:12:01	4321	01:12:30	4350	00:00:29	29	0.0000
nopath	1	3	12	14	351	01:11:14	4274	01:12:30	4350	00:01:16	76	0.0000
nopath	1	3	1	1	351	01:11:33	4293	01:12:34	4354	00:01:01	61	0.0000
nopath	1	3	14	16	351	01:11:42	4302	01:12:37	4357	00:00:55	55	0.0000
nopath	3	2	1	1	311	01:10:48	4248	01:12:40	4360	00:01:52	112	0.0000
nopath	3	1	3	1	351	01:10:50	4250	01:12:44	4364	00:01:54	114	0.0000
nopath	3	2	1	1	311	01:10:58	4258	01:12:47	4367	00:01:49	109	0.0000
nopath	3	1	1	1	351	01:10:55	4255	01:12:47	4367	00:01:52	112	0.0000
nopath	3	1	1	1	351	01:11:06	4266	01:12:52	4372	00:01:46	106	0.0000
nopath	3	1	1	1	351	01:11:23	4283	01:12:55	4375	00:01:32	92	0.0000
nopath	1	2	13	15	327	01:12:09	4329	01:13:01	4381	00:00:52	52	0.0000	00:00:37
nopath	2	1	1	1	327	01:12:01	4321	01:13:01	4381	00:01:00	60	0.0000
nopath	2	1	12	14	327	01:11:53	4313	01:13:02	4382	00:01:09	69	0.0000
nopath	2	1	1	1	327	01:12:07	4327	01:13:02	4382	00:00:55	55	0.0000
nopath	1	2	1	1	327	01:12:13	4333	01:13:03	4383	00:00:50	50	0.0000
nopath	1	2	1	1	327	01:12:18	4338	01:13:03	4383	00:00:45	45	0.0000
nopath	2	1	1	1	327	01:11:57	4317	01:13:03	4383	00:01:06	66	0.0000
nopath	2	1	1	1	327	01:12:18	4338	01:13:04	4384	00:00:46	46	0.0000
nopath	1	2	1	1	327	01:12:23	4343	01:13:04	4384	00:00:41	41	0.0000
nopath	2	1	9	1	327	01:12:19	4339	01:13:05	4385	00:00:46	46	0.0000
nopath	1	2	12	14	327	01:12:25	4345	01:13:06	4386	00:00:41	41	0.0000
nopath	2	1	1	1	327	01:12:22	4342	01:13:06	4386	00:00:44	44	0.0000
nopath	2	1	1	1	327	01:12:26	4346	01:13:06	4386	00:00:40	40	0.0000
nopath	2	1	1	1	327	01:12:30	4350	01:13:07	4387	00:00:37	37	0.0000
nopath	2	1	1	1	327	01:12:31	4351	01:13:08	4388	00:00:37	37	0.0000
nopath	1	2	5	1	327	01:12:35	4355	01:13:08	4388	00:00:33	33	0.0000
nopath	2	1	1	1	327	01:12:32	4352	01:13:09	4389	00:00:37	37	0.0000
nopath	2	1	1	1	327	01:12:33	4353	01:13:09	4389	00:00:36	36	0.0000
nopath	2	1	5	1	327	01:12:37	4357	01:13:10	4390	00:00:33	33	0.0000
nopath	2	1	1	1	327	01:12:43	4363	01:13:13	4393	00:00:30	30	0.0000
nopath	2	3	1	1	311	01:12:36	4356	01:13:13	4393	00:00:37	37	0.0000
nopath	1	2	1	1	327	01:12:44	4364	01:13:14	4394	00:00:30	30	0.0000
nopath	2	1	1	1	327	01:12:42	4362	01:13:14	4394	00:00:32	32	0.0000
nopath	2	1	12	14	327	01:12:47	4367	01:13:15	4395	00:00:28	28	0.0000
nopath	2	1	1	1	327	01:12:48	4368	01:13:17	4397	00:00:29	29	0.0000
nopath	1	2	1	1	327	01:12:47	4367	01:13:17	4397	00:00:30	30	0.0000
nopath	2	1	3	1	327	01:12:51	4371	01:13:18	4398	00:00:27	27	0.0000
nopath	2	1	6	1	327	01:12:53	4373	01:13:20	4400	00:00:27	27	0.0000
nopath	2	3	6	1	311	01:12:50	4370	01:13:20	4400	00:00:30	30	0.0000
nopath	1	2	1	1	327	01:12:53	4373	01:13:21	4401	00:00:28	28	0.0000
nopath	2	1	1	1	327	01:12:52	4372	01:13:22	4402	00:00:30	30	0.0000
nopath	2	1	15	17	327	01:12:55	4375	01:13:24	4404	00:00:29	29	0.0000
nopath	1	2	3	1	327	01:12:57	4377	01:13:25	4405	00:00:28	28	0.0000
nopath	1	2	10	1	327	01:12:59	4379	01:13:27	4407	00:00:28	28	0.0000
nopath	1	2	1	1	327	01:13:01	4381	01:13:29	4409	00:00:28	28	0.0000
nopath	2	1	12	14	327	01:13:02	4382	01:13:30	4410	00:00:28	28	0.0000
nopath	2	1	6	1	327	01:13:04	4384	01:13:31	4411	00:00:27	27	0.0000
nopath	1	2	1	1	327	01:13:05	4385	01:13:33	4413	00:00:28	28	0.0000
nopath	2	1	3	1	327	01:13:09	4389	01:13:34	4414	00:00:25	25	0.0000
nopath	2	1	1	1	327	01:13:10	4390	01:13:36	4416	00:00:26	26	0.0000
nopath	2	1	3	1	327	01:13:12	4392	01:13:37	4417	00:00:25	25	0.0000
[truncated: 4,872 more rows]
