# Supplementary material for: Supervised learning from human performance at the computationally hard problem of optimal traffic signal control on a network of junctions
Source: R Soc Open Sci. 2014 Dec 24;1(4):140211. doi: 10.1098/rsos.140211 (PMC4448775; doi:10.1098/rsos.140211)
Supplement: 1. simulationData.zip - This zipped folder contains the simulation configuration files for the traffic microsimulation models used in the paper, as well as the raw data output from the simulations. The data are organised into a folder structure with README.txt files used to provide guidance on the c [file rsos140211supp1.zip › simulationData/tJunctionModel/HuTMaCcells/run-003/trips-ALL.csv]

Path	From Zone	To Zone	Vehicle Type	Base Vehicle Type	Distance (m)	Departure Time (HH:MM:SS)	Departure Time (s)	Arrival Time (HH:MM:SS)	Arrival Time (s)	Time Taken (HH:MM:SS)	Time Taken (s)	Fuel	Mean Time (HH:MM:SS)
nopath	1	2	6	1	327	00:00:02	2	00:00:30	30	00:00:28	28	0.0000
nopath	2	1	1	1	327	00:00:11	11	00:00:36	36	00:00:25	25	0.0000
nopath	2	3	1	1	311	00:00:08	8	00:00:37	37	00:00:29	29	0.0000
nopath	3	1	1	1	351	00:00:06	6	00:00:52	52	00:00:46	46	0.0000
nopath	3	1	14	16	351	00:00:13	13	00:00:56	56	00:00:43	43	0.0000
nopath	1	2	1	1	327	00:00:19	19	00:00:58	58	00:00:39	39	0.0000
nopath	1	2	1	1	327	00:00:31	31	00:01:00	60	00:00:29	29	0.0000	00:00:32
nopath	2	1	15	17	327	00:00:28	28	00:01:03	63	00:00:35	35	0.0000
nopath	1	2	1	1	327	00:00:34	34	00:01:05	65	00:00:31	31	0.0000
nopath	3	1	14	16	351	00:00:23	23	00:01:23	83	00:01:00	60	0.0000
nopath	1	2	1	1	327	00:00:56	56	00:01:28	88	00:00:32	32	0.0000
nopath	1	2	1	1	327	00:00:57	57	00:01:30	90	00:00:33	33	0.0000
nopath	2	1	1	1	327	00:01:00	60	00:01:31	91	00:00:31	31	0.0000
nopath	1	3	12	14	351	00:00:49	49	00:01:34	94	00:00:45	45	0.0000
nopath	1	3	1	1	351	00:01:09	69	00:01:46	106	00:00:37	37	0.0000
nopath	1	2	13	15	327	00:01:23	83	00:01:53	113	00:00:30	30	0.0000
nopath	2	1	9	1	327	00:01:29	89	00:01:55	115	00:00:26	26	0.0000
nopath	2	1	1	1	327	00:01:36	96	00:02:01	121	00:00:25	25	0.0000	00:00:28
nopath	1	2	14	16	327	00:01:33	93	00:02:02	122	00:00:29	29	0.0000
nopath	2	1	1	1	327	00:01:38	98	00:02:03	123	00:00:25	25	0.0000
nopath	2	1	1	1	327	00:01:54	114	00:02:19	139	00:00:25	25	0.0000
nopath	2	1	1	1	327	00:01:56	116	00:02:21	141	00:00:25	25	0.0000
nopath	1	3	1	1	351	00:01:55	115	00:02:32	152	00:00:37	37	0.0000
nopath	1	3	14	16	351	00:01:56	116	00:02:36	156	00:00:40	40	0.0000
nopath	1	2	3	1	327	00:02:22	142	00:02:58	178	00:00:36	36	0.0000
nopath	1	2	1	1	327	00:02:23	143	00:02:59	179	00:00:36	36	0.0000
nopath	3	1	1	1	351	00:02:25	145	00:02:59	179	00:00:34	34	0.0000
nopath	2	3	1	1	311	00:02:40	160	00:03:08	188	00:00:28	28	0.0000	00:00:28
nopath	2	1	1	1	327	00:02:47	167	00:03:12	192	00:00:25	25	0.0000
nopath	2	1	1	1	327	00:02:51	171	00:03:16	196	00:00:25	25	0.0000
nopath	1	3	6	1	351	00:02:35	155	00:03:19	199	00:00:44	44	0.0000
nopath	2	1	1	1	327	00:02:58	178	00:03:24	204	00:00:26	26	0.0000
nopath	1	2	1	1	327	00:02:58	178	00:03:26	206	00:00:28	28	0.0000
nopath	2	1	1	1	327	00:03:13	193	00:03:39	219	00:00:26	26	0.0000
nopath	1	2	1	1	327	00:03:12	192	00:03:40	220	00:00:28	28	0.0000
nopath	2	1	14	16	327	00:03:15	195	00:03:41	221	00:00:26	26	0.0000
nopath	1	2	3	1	327	00:03:13	193	00:03:43	223	00:00:30	30	0.0000
nopath	1	2	1	1	327	00:03:17	197	00:03:45	225	00:00:28	28	0.0000
nopath	1	2	1	1	327	00:03:22	202	00:03:50	230	00:00:28	28	0.0000
nopath	2	1	1	1	327	00:03:26	206	00:03:52	232	00:00:26	26	0.0000
nopath	1	3	1	1	351	00:03:18	198	00:03:55	235	00:00:37	37	0.0000
nopath	3	2	9	1	311	00:03:13	193	00:04:00	240	00:00:47	47	0.0000	00:00:47
nopath	1	2	1	1	327	00:03:34	214	00:04:08	248	00:00:34	34	0.0000
nopath	2	1	1	1	327	00:03:48	228	00:04:14	254	00:00:26	26	0.0000
nopath	2	1	1	1	327	00:03:49	229	00:04:14	254	00:00:25	25	0.0000
nopath	2	1	5	1	327	00:03:51	231	00:04:16	256	00:00:25	25	0.0000
nopath	1	2	1	1	327	00:03:50	230	00:04:19	259	00:00:29	29	0.0000
nopath	2	1	3	1	327	00:03:56	236	00:04:21	261	00:00:25	25	0.0000
nopath	1	3	1	1	351	00:03:38	218	00:04:24	264	00:00:46	46	0.0000
nopath	2	1	12	14	327	00:04:02	242	00:04:29	269	00:00:27	27	0.0000
nopath	1	2	3	1	327	00:04:01	241	00:04:29	269	00:00:28	28	0.0000
nopath	1	2	1	1	327	00:04:02	242	00:04:31	271	00:00:29	29	0.0000
nopath	1	3	12	14	351	00:03:42	222	00:04:32	272	00:00:50	50	0.0000
nopath	2	1	1	1	327	00:04:12	252	00:04:38	278	00:00:26	26	0.0000
nopath	1	2	1	1	327	00:04:21	261	00:04:49	289	00:00:28	28	0.0000
nopath	1	3	3	1	351	00:04:14	254	00:04:50	290	00:00:36	36	0.0000
nopath	1	2	1	1	327	00:04:26	266	00:04:54	294	00:00:28	28	0.0000
nopath	1	2	3	1	327	00:04:28	268	00:04:56	296	00:00:28	28	0.0000
nopath	2	1	1	1	327	00:04:33	273	00:04:58	298	00:00:25	25	0.0000
nopath	2	1	1	1	327	00:04:40	280	00:05:05	305	00:00:25	25	0.0000	00:00:25
nopath	2	1	1	1	327	00:04:41	281	00:05:07	307	00:00:26	26	0.0000
nopath	2	1	3	1	327	00:04:45	285	00:05:11	311	00:00:26	26	0.0000
nopath	2	1	7	1	327	00:04:47	287	00:05:13	313	00:00:26	26	0.0000
nopath	1	3	1	1	351	00:04:32	272	00:05:17	317	00:00:45	45	0.0000
nopath	1	2	12	14	327	00:04:50	290	00:05:19	319	00:00:29	29	0.0000
nopath	3	1	1	1	351	00:04:50	290	00:05:32	332	00:00:42	42	0.0000
nopath	3	2	1	1	311	00:04:58	298	00:05:34	334	00:00:36	36	0.0000
nopath	1	2	12	14	327	00:05:04	304	00:05:49	349	00:00:45	45	0.0000
nopath	1	2	1	1	327	00:05:06	306	00:05:51	351	00:00:45	45	0.0000
nopath	2	1	1	1	327	00:05:09	309	00:05:51	351	00:00:42	42	0.0000
nopath	1	2	12	14	327	00:05:08	308	00:05:53	353	00:00:45	45	0.0000
nopath	1	3	12	14	351	00:04:57	297	00:05:54	354	00:00:57	57	0.0000
nopath	1	2	1	1	327	00:05:22	322	00:05:55	355	00:00:33	33	0.0000
nopath	1	2	1	1	327	00:05:33	333	00:06:02	362	00:00:29	29	0.0000	00:00:31
nopath	1	2	15	17	327	00:05:40	340	00:06:09	369	00:00:29	29	0.0000
nopath	2	1	1	1	327	00:05:45	345	00:06:10	370	00:00:25	25	0.0000
nopath	2	1	1	1	327	00:05:53	353	00:06:19	379	00:00:26	26	0.0000
nopath	1	2	14	16	327	00:05:57	357	00:06:26	386	00:00:29	29	0.0000
nopath	1	2	1	1	327	00:06:01	361	00:06:29	389	00:00:28	28	0.0000
nopath	3	1	1	1	351	00:05:54	354	00:06:42	402	00:00:48	48	0.0000
nopath	1	2	1	1	327	00:06:20	380	00:06:47	407	00:00:27	27	0.0000
nopath	2	1	1	1	327	00:06:16	376	00:06:51	411	00:00:35	35	0.0000
nopath	2	1	1	1	327	00:06:19	379	00:06:51	411	00:00:32	32	0.0000
nopath	2	1	5	1	327	00:06:24	384	00:06:53	413	00:00:29	29	0.0000
nopath	2	1	1	1	327	00:06:31	391	00:06:59	419	00:00:28	28	0.0000
nopath	1	2	15	17	327	00:06:38	398	00:07:07	427	00:00:29	29	0.0000	00:00:28
nopath	1	2	15	17	327	00:06:39	399	00:07:09	429	00:00:30	30	0.0000
nopath	1	2	1	1	327	00:06:40	400	00:07:11	431	00:00:31	31	0.0000
nopath	2	1	1	1	327	00:06:46	406	00:07:11	431	00:00:25	25	0.0000
nopath	1	2	14	16	327	00:06:44	404	00:07:13	433	00:00:29	29	0.0000
nopath	1	3	1	1	351	00:06:46	406	00:07:22	442	00:00:36	36	0.0000
nopath	3	2	1	1	311	00:06:42	402	00:07:30	450	00:00:48	48	0.0000
nopath	3	2	1	1	311	00:06:53	413	00:07:32	452	00:00:39	39	0.0000
nopath	1	2	1	1	327	00:07:05	425	00:07:38	458	00:00:33	33	0.0000
nopath	1	2	1	1	327	00:07:06	426	00:07:40	460	00:00:34	34	0.0000
nopath	2	1	12	14	327	00:07:11	431	00:07:40	460	00:00:29	29	0.0000
nopath	2	1	1	1	327	00:07:13	433	00:07:40	460	00:00:27	27	0.0000
nopath	1	2	1	1	327	00:07:07	427	00:07:41	461	00:00:34	34	0.0000
nopath	1	2	12	14	327	00:07:23	443	00:07:52	472	00:00:29	29	0.0000
nopath	2	1	5	1	327	00:07:32	452	00:07:57	477	00:00:25	25	0.0000
nopath	3	2	1	1	311	00:07:08	428	00:08:00	480	00:00:52	52	0.0000	00:00:43
nopath	3	2	1	1	311	00:07:15	435	00:08:02	482	00:00:47	47	0.0000
nopath	3	1	1	1	351	00:07:23	443	00:08:07	487	00:00:44	44	0.0000
nopath	1	2	2	1	327	00:07:33	453	00:08:08	488	00:00:35	35	0.0000
nopath	2	1	3	1	327	00:07:45	465	00:08:10	490	00:00:25	25	0.0000
nopath	2	1	6	1	327	00:07:39	459	00:08:11	491	00:00:32	32	0.0000
nopath	1	2	1	1	327	00:07:48	468	00:08:17	497	00:00:29	29	0.0000
nopath	1	2	1	1	327	00:07:54	474	00:08:22	502	00:00:28	28	0.0000
nopath	3	1	1	1	351	00:07:46	466	00:08:32	512	00:00:46	46	0.0000
nopath	1	2	1	1	327	00:07:57	477	00:08:38	518	00:00:41	41	0.0000
nopath	1	2	1	1	327	00:08:06	486	00:08:40	520	00:00:34	34	0.0000
nopath	2	1	15	17	327	00:08:10	490	00:08:41	521	00:00:31	31	0.0000
nopath	2	1	10	1	327	00:08:30	510	00:08:55	535	00:00:25	25	0.0000
nopath	3	2	5	1	311	00:08:13	493	00:09:00	540	00:00:47	47	0.0000	00:00:47
nopath	3	2	1	1	311	00:08:29	509	00:09:04	544	00:00:35	35	0.0000
nopath	1	2	1	1	327	00:08:26	506	00:09:08	548	00:00:42	42	0.0000
nopath	2	1	1	1	327	00:08:38	518	00:09:11	551	00:00:33	33	0.0000
nopath	2	1	12	14	327	00:08:33	513	00:09:12	552	00:00:39	39	0.0000
nopath	2	1	1	1	327	00:08:39	519	00:09:13	553	00:00:34	34	0.0000
nopath	2	1	3	1	327	00:08:37	517	00:09:14	554	00:00:37	37	0.0000
nopath	2	1	1	1	327	00:08:44	524	00:09:14	554	00:00:30	30	0.0000
nopath	2	1	1	1	327	00:08:55	535	00:09:20	560	00:00:25	25	0.0000
nopath	1	2	3	1	327	00:08:57	537	00:09:25	565	00:00:28	28	0.0000
nopath	1	2	14	16	327	00:08:58	538	00:09:27	567	00:00:29	29	0.0000
nopath	2	1	1	1	327	00:09:06	546	00:09:32	572	00:00:26	26	0.0000
nopath	2	1	1	1	327	00:09:09	549	00:09:34	574	00:00:25	25	0.0000
nopath	2	1	3	1	327	00:09:13	553	00:09:39	579	00:00:26	26	0.0000
nopath	2	1	1	1	327	00:09:18	558	00:09:44	584	00:00:26	26	0.0000
nopath	1	3	1	1	351	00:09:07	547	00:09:46	586	00:00:39	39	0.0000
nopath	3	2	12	14	311	00:09:10	550	00:09:50	590	00:00:40	40	0.0000
nopath	1	2	12	14	327	00:09:18	558	00:09:59	599	00:00:41	41	0.0000
nopath	1	2	1	1	327	00:09:36	576	00:10:04	604	00:00:28	28	0.0000	00:00:32
nopath	2	1	1	1	327	00:09:43	583	00:10:08	608	00:00:25	25	0.0000
nopath	2	1	12	14	327	00:09:45	585	00:10:12	612	00:00:27	27	0.0000
nopath	1	3	1	1	351	00:09:40	580	00:10:16	616	00:00:36	36	0.0000
nopath	3	2	15	17	311	00:09:33	573	00:10:22	622	00:00:49	49	0.0000
nopath	1	2	5	1	327	00:10:00	600	00:10:27	627	00:00:27	27	0.0000
nopath	2	1	1	1	327	00:09:56	596	00:10:31	631	00:00:35	35	0.0000
nopath	1	2	9	1	327	00:10:04	604	00:10:31	631	00:00:27	27	0.0000
nopath	1	3	2	1	351	00:09:58	598	00:10:35	635	00:00:37	37	0.0000
nopath	3	2	1	1	311	00:10:08	608	00:10:50	650	00:00:42	42	0.0000
nopath	2	1	12	14	327	00:10:21	621	00:11:02	662	00:00:41	41	0.0000	00:00:29
nopath	2	1	1	1	327	00:10:34	634	00:11:04	664	00:00:30	30	0.0000
nopath	2	1	13	15	327	00:10:37	637	00:11:07	667	00:00:30	30	0.0000
nopath	2	1	12	14	327	00:10:44	644	00:11:10	670	00:00:26	26	0.0000
nopath	1	3	5	1	351	00:10:34	634	00:11:13	673	00:00:39	39	0.0000
nopath	1	2	1	1	327	00:10:46	646	00:11:14	674	00:00:28	28	0.0000
nopath	2	1	1	1	327	00:10:58	658	00:11:24	684	00:00:26	26	0.0000
nopath	3	2	1	1	311	00:10:35	635	00:11:30	690	00:00:55	55	0.0000
nopath	1	2	1	1	327	00:11:13	673	00:11:40	700	00:00:27	27	0.0000
nopath	1	2	3	1	327	00:11:23	683	00:11:51	711	00:00:28	28	0.0000
nopath	1	3	1	1	351	00:11:18	678	00:11:54	714	00:00:36	36	0.0000
nopath	2	1	1	1	327	00:11:31	691	00:11:57	717	00:00:26	26	0.0000
nopath	2	1	9	1	327	00:11:33	693	00:11:58	718	00:00:25	25	0.0000
nopath	1	3	10	1	351	00:11:26	686	00:12:03	723	00:00:37	37	0.0000	00:00:40
nopath	3	1	1	1	351	00:11:13	673	00:12:12	732	00:00:59	59	0.0000
nopath	3	1	5	1	351	00:11:38	698	00:12:16	736	00:00:38	38	0.0000
nopath	1	3	3	1	351	00:11:54	714	00:12:30	750	00:00:36	36	0.0000
nopath	3	1	1	1	351	00:12:00	720	00:12:42	762	00:00:42	42	0.0000
nopath	2	1	1	1	327	00:12:16	736	00:12:51	771	00:00:35	35	0.0000
nopath	1	2	3	1	327	00:12:26	746	00:12:53	773	00:00:27	27	0.0000
nopath	1	3	6	1	351	00:12:12	732	00:12:54	774	00:00:42	42	0.0000
nopath	2	1	1	1	327	00:12:34	754	00:13:00	780	00:00:26	26	0.0000	00:00:28
nopath	1	3	1	1	351	00:12:21	741	00:13:02	782	00:00:41	41	0.0000
nopath	1	2	9	1	327	00:12:34	754	00:13:02	782	00:00:28	28	0.0000
nopath	2	1	1	1	327	00:12:39	759	00:13:04	784	00:00:25	25	0.0000
nopath	2	1	9	1	327	00:12:51	771	00:13:20	800	00:00:29	29	0.0000
nopath	2	1	1	1	327	00:12:55	775	00:13:21	801	00:00:26	26	0.0000
nopath	2	1	1	1	327	00:12:57	777	00:13:22	802	00:00:25	25	0.0000
nopath	1	2	3	1	327	00:12:59	779	00:13:27	807	00:00:28	28	0.0000
nopath	2	1	1	1	327	00:13:01	781	00:13:27	807	00:00:26	26	0.0000
nopath	2	3	1	1	311	00:12:59	779	00:13:28	808	00:00:29	29	0.0000
nopath	2	1	12	14	327	00:13:09	789	00:13:35	815	00:00:26	26	0.0000
nopath	2	1	3	1	327	00:13:32	812	00:13:57	837	00:00:25	25	0.0000
nopath	1	2	1	1	327	00:13:37	817	00:14:05	845	00:00:28	28	0.0000	00:00:27
nopath	2	1	12	14	327	00:13:48	828	00:14:15	855	00:00:27	27	0.0000
nopath	1	3	1	1	351	00:13:41	821	00:14:17	857	00:00:36	36	0.0000
nopath	3	2	1	1	311	00:13:35	815	00:14:20	860	00:00:45	45	0.0000
nopath	3	1	13	15	351	00:13:43	823	00:14:27	867	00:00:44	44	0.0000
nopath	3	1	12	14	351	00:13:55	835	00:14:32	872	00:00:37	37	0.0000
nopath	3	2	3	1	311	00:14:03	843	00:14:36	876	00:00:33	33	0.0000
nopath	1	2	5	1	327	00:13:55	835	00:14:38	878	00:00:43	43	0.0000
nopath	1	2	1	1	327	00:14:01	841	00:14:40	880	00:00:39	39	0.0000
nopath	2	1	1	1	327	00:14:04	844	00:14:41	881	00:00:37	37	0.0000
nopath	2	1	1	1	327	00:14:18	858	00:14:45	885	00:00:27	27	0.0000
nopath	2	1	1	1	327	00:14:24	864	00:14:49	889	00:00:25	25	0.0000
nopath	1	3	1	1	351	00:13:47	827	00:14:52	892	00:01:05	65	0.0000
nopath	1	3	1	1	351	00:14:03	843	00:14:55	895	00:00:52	52	0.0000
nopath	2	1	1	1	327	00:14:34	874	00:14:59	899	00:00:25	25	0.0000
nopath	2	1	12	14	327	00:14:33	873	00:15:00	900	00:00:27	27	0.0000	00:00:26
nopath	2	1	14	16	327	00:14:42	882	00:15:09	909	00:00:27	27	0.0000
nopath	1	2	12	14	327	00:14:52	892	00:15:21	921	00:00:29	29	0.0000
nopath	2	1	3	1	327	00:14:58	898	00:15:24	924	00:00:26	26	0.0000
nopath	2	1	1	1	327	00:15:02	902	00:15:27	927	00:00:25	25	0.0000
nopath	2	1	1	1	327	00:15:05	905	00:15:30	930	00:00:25	25	0.0000
nopath	1	2	12	14	327	00:15:03	903	00:15:32	932	00:00:29	29	0.0000
nopath	1	2	1	1	327	00:15:07	907	00:15:35	935	00:00:28	28	0.0000
nopath	1	2	1	1	327	00:15:08	908	00:15:39	939	00:00:31	31	0.0000
nopath	2	1	15	17	327	00:15:13	913	00:15:41	941	00:00:28	28	0.0000
nopath	2	3	1	1	311	00:15:12	912	00:15:41	941	00:00:29	29	0.0000
nopath	2	1	1	1	327	00:15:14	914	00:15:41	941	00:00:27	27	0.0000
nopath	2	1	12	14	327	00:15:16	916	00:15:44	944	00:00:28	28	0.0000
nopath	1	2	12	14	327	00:15:17	917	00:15:46	946	00:00:29	29	0.0000
nopath	3	2	2	1	311	00:15:15	915	00:16:00	960	00:00:45	45	0.0000	00:00:43
nopath	3	1	1	1	351	00:15:22	922	00:16:04	964	00:00:42	42	0.0000
nopath	1	2	2	1	327	00:15:30	930	00:16:08	968	00:00:38	38	0.0000
nopath	1	2	1	1	327	00:15:32	932	00:16:09	969	00:00:37	37	0.0000
nopath	2	1	9	1	327	00:15:42	942	00:16:10	970	00:00:28	28	0.0000
nopath	1	3	1	1	351	00:15:23	923	00:16:13	973	00:00:50	50	0.0000
nopath	1	2	3	1	327	00:15:48	948	00:16:16	976	00:00:28	28	0.0000
nopath	2	1	1	1	327	00:15:51	951	00:16:17	977	00:00:26	26	0.0000
nopath	1	2	7	1	327	00:15:56	956	00:16:24	984	00:00:28	28	0.0000
nopath	2	1	1	1	327	00:16:04	964	00:16:30	990	00:00:26	26	0.0000
nopath	1	2	6	1	327	00:16:06	966	00:16:34	994	00:00:28	28	0.0000
nopath	2	1	1	1	327	00:16:09	969	00:16:34	994	00:00:25	25	0.0000
nopath	3	2	3	1	311	00:15:54	954	00:16:40	1000	00:00:46	46	0.0000
nopath	3	1	1	1	351	00:16:09	969	00:16:46	1006	00:00:37	37	0.0000
nopath	1	2	2	1	327	00:16:21	981	00:16:49	1009	00:00:28	28	0.0000
nopath	1	2	6	1	327	00:16:23	983	00:16:50	1010	00:00:27	27	0.0000
nopath	2	3	3	1	311	00:16:18	978	00:16:50	1010	00:00:32	32	0.0000
nopath	2	1	12	14	327	00:16:19	979	00:16:52	1012	00:00:33	33	0.0000
nopath	1	3	1	1	351	00:16:16	976	00:16:55	1015	00:00:39	39	0.0000
nopath	2	1	13	15	327	00:16:32	992	00:17:00	1020	00:00:28	28	0.0000	00:00:27
nopath	1	3	12	14	351	00:16:25	985	00:17:04	1024	00:00:39	39	0.0000
nopath	3	1	5	1	351	00:16:20	980	00:17:12	1032	00:00:52	52	0.0000
nopath	1	2	1	1	327	00:16:44	1004	00:17:18	1038	00:00:34	34	0.0000
nopath	2	1	5	1	327	00:16:53	1013	00:17:20	1040	00:00:27	27	0.0000
nopath	2	1	1	1	327	00:16:50	1010	00:17:21	1041	00:00:31	31	0.0000
nopath	2	1	1	1	327	00:17:02	1022	00:17:29	1049	00:00:27	27	0.0000
nopath	2	1	1	1	327	00:17:12	1032	00:17:38	1058	00:00:26	26	0.0000
nopath	2	1	1	1	327	00:17:22	1042	00:17:48	1068	00:00:26	26	0.0000
nopath	2	1	1	1	327	00:17:31	1051	00:17:56	1076	00:00:25	25	0.0000
nopath	2	3	1	1	311	00:17:29	1049	00:17:57	1077	00:00:28	28	0.0000
nopath	1	3	1	1	351	00:17:12	1032	00:18:01	1081	00:00:49	49	0.0000	00:00:44
nopath	1	2	1	1	327	00:17:39	1059	00:18:07	1087	00:00:28	28	0.0000
nopath	2	1	5	1	327	00:17:43	1063	00:18:09	1089	00:00:26	26	0.0000
nopath	2	3	1	1	311	00:17:39	1059	00:18:09	1089	00:00:30	30	0.0000
nopath	1	2	1	1	327	00:17:40	1060	00:18:10	1090	00:00:30	30	0.0000
nopath	2	1	14	16	327	00:17:47	1067	00:18:14	1094	00:00:27	27	0.0000
nopath	1	3	12	14	351	00:17:43	1063	00:18:21	1101	00:00:38	38	0.0000
nopath	3	2	9	1	311	00:17:54	1074	00:18:30	1110	00:00:36	36	0.0000
nopath	1	2	1	1	327	00:18:03	1083	00:18:38	1118	00:00:35	35	0.0000
nopath	2	1	1	1	327	00:18:08	1088	00:18:41	1121	00:00:33	33	0.0000
nopath	1	2	1	1	327	00:18:19	1099	00:18:47	1127	00:00:28	28	0.0000
nopath	1	2	1	1	327	00:18:25	1105	00:18:54	1134	00:00:29	29	0.0000
nopath	1	3	1	1	351	00:18:22	1102	00:18:57	1137	00:00:35	35	0.0000
nopath	3	1	1	1	351	00:18:06	1086	00:19:02	1142	00:00:56	56	0.0000	00:00:45
nopath	3	1	1	1	351	00:18:12	1092	00:19:05	1145	00:00:53	53	0.0000
nopath	1	2	1	1	327	00:18:38	1118	00:19:07	1147	00:00:29	29	0.0000
nopath	3	1	1	1	351	00:18:26	1106	00:19:07	1147	00:00:41	41	0.0000
nopath	2	1	1	1	327	00:18:35	1115	00:19:11	1151	00:00:36	36	0.0000
nopath	1	2	13	15	327	00:18:45	1125	00:19:14	1154	00:00:29	29	0.0000
nopath	2	1	1	1	327	00:18:58	1138	00:19:24	1164	00:00:26	26	0.0000
nopath	2	1	1	1	327	00:19:00	1140	00:19:26	1166	00:00:26	26	0.0000
nopath	1	2	1	1	327	00:19:03	1143	00:19:31	1171	00:00:28	28	0.0000
nopath	1	3	1	1	351	00:18:57	1137	00:19:33	1173	00:00:36	36	0.0000
nopath	3	1	1	1	351	00:19:03	1143	00:19:42	1182	00:00:39	39	0.0000
nopath	1	2	1	1	327	00:19:13	1153	00:19:48	1188	00:00:35	35	0.0000
nopath	1	2	9	1	327	00:19:15	1155	00:19:49	1189	00:00:34	34	0.0000
nopath	2	1	1	1	327	00:19:12	1152	00:19:51	1191	00:00:39	39	0.0000
nopath	1	2	1	1	327	00:19:23	1163	00:19:52	1192	00:00:29	29	0.0000
nopath	2	1	3	1	327	00:19:30	1170	00:19:56	1196	00:00:26	26	0.0000
nopath	1	2	1	1	327	00:19:29	1169	00:19:58	1198	00:00:29	29	0.0000
nopath	1	2	1	1	327	00:19:34	1174	00:20:02	1202	00:00:28	28	0.0000	00:00:30
nopath	2	1	1	1	327	00:19:39	1179	00:20:05	1205	00:00:26	26	0.0000
nopath	3	2	1	1	311	00:19:24	1164	00:20:10	1210	00:00:46	46	0.0000
nopath	1	2	1	1	327	00:19:52	1192	00:20:19	1219	00:00:27	27	0.0000
nopath	2	1	1	1	327	00:19:57	1197	00:20:22	1222	00:00:25	25	0.0000
nopath	2	1	5	1	327	00:20:29	1229	00:20:54	1254	00:00:25	25	0.0000
nopath	2	1	2	1	327	00:20:31	1231	00:20:57	1257	00:00:26	26	0.0000
nopath	1	2	1	1	327	00:20:45	1245	00:21:13	1273	00:00:28	28	0.0000	00:00:27
nopath	2	3	1	1	311	00:20:48	1248	00:21:17	1277	00:00:29	29	0.0000
nopath	1	2	1	1	327	00:20:59	1259	00:21:27	1287	00:00:28	28	0.0000
nopath	2	1	12	14	327	00:21:00	1260	00:21:27	1287	00:00:27	27	0.0000
nopath	2	1	13	15	327	00:21:10	1270	00:21:38	1298	00:00:28	28	0.0000
nopath	2	1	1	1	327	00:21:12	1272	00:21:39	1299	00:00:27	27	0.0000
nopath	1	2	1	1	327	00:21:13	1273	00:21:41	1301	00:00:28	28	0.0000
nopath	2	1	6	1	327	00:21:18	1278	00:21:44	1304	00:00:26	26	0.0000
nopath	2	1	1	1	327	00:21:19	1279	00:21:44	1304	00:00:25	25	0.0000
nopath	2	1	1	1	327	00:21:20	1280	00:21:46	1306	00:00:26	26	0.0000
nopath	1	2	10	1	327	00:21:18	1278	00:21:46	1306	00:00:28	28	0.0000
nopath	2	1	1	1	327	00:21:23	1283	00:21:49	1309	00:00:26	26	0.0000
nopath	1	2	1	1	327	00:21:24	1284	00:21:52	1312	00:00:28	28	0.0000
nopath	1	3	5	1	351	00:21:07	1267	00:21:52	1312	00:00:45	45	0.0000
nopath	1	2	1	1	327	00:21:25	1285	00:21:55	1315	00:00:30	30	0.0000
nopath	1	3	1	1	351	00:21:33	1293	00:22:08	1328	00:00:35	35	0.0000	00:00:37
nopath	3	1	6	1	351	00:19:47	1187	00:22:12	1332	00:02:25	145	0.0000
nopath	3	2	1	1	311	00:21:30	1290	00:22:12	1332	00:00:42	42	0.0000
nopath	1	2	1	1	327	00:21:47	1307	00:22:17	1337	00:00:30	30	0.0000
nopath	2	3	6	1	311	00:21:52	1312	00:22:20	1340	00:00:28	28	0.0000
nopath	1	2	1	1	327	00:21:57	1317	00:22:24	1344	00:00:27	27	0.0000
nopath	2	1	14	16	327	00:21:58	1318	00:22:25	1345	00:00:27	27	0.0000
nopath	2	1	1	1	327	00:22:04	1324	00:22:31	1351	00:00:27	27	0.0000
nopath	3	2	1	1	311	00:21:51	1311	00:22:40	1360	00:00:49	49	0.0000
nopath	1	2	1	1	327	00:22:12	1332	00:22:48	1368	00:00:36	36	0.0000
nopath	1	2	1	1	327	00:22:21	1341	00:22:50	1370	00:00:29	29	0.0000
nopath	2	1	9	1	327	00:22:17	1337	00:22:51	1371	00:00:34	34	0.0000
nopath	2	1	1	1	327	00:22:20	1340	00:22:51	1371	00:00:31	31	0.0000
nopath	2	1	1	1	327	00:22:24	1344	00:22:53	1373	00:00:29	29	0.0000
nopath	2	1	1	1	327	00:22:30	1350	00:22:57	1377	00:00:27	27	0.0000
nopath	1	2	1	1	327	00:22:32	1352	00:23:01	1381	00:00:29	29	0.0000	00:00:29
nopath	2	1	1	1	327	00:22:35	1355	00:23:02	1382	00:00:27	27	0.0000
nopath	2	1	1	1	327	00:22:38	1358	00:23:03	1383	00:00:25	25	0.0000
nopath	2	1	3	1	327	00:22:41	1361	00:23:07	1387	00:00:26	26	0.0000
nopath	2	1	12	14	327	00:22:40	1360	00:23:07	1387	00:00:27	27	0.0000
nopath	1	3	13	15	351	00:22:23	1343	00:23:10	1390	00:00:47	47	0.0000
nopath	1	3	3	1	351	00:22:24	1344	00:23:14	1394	00:00:50	50	0.0000
nopath	2	1	6	1	327	00:22:59	1379	00:23:31	1411	00:00:32	32	0.0000
nopath	1	2	1	1	327	00:23:08	1388	00:23:35	1415	00:00:27	27	0.0000
nopath	2	1	1	1	327	00:23:09	1389	00:23:35	1415	00:00:26	26	0.0000
nopath	1	2	1	1	327	00:23:11	1391	00:23:38	1418	00:00:27	27	0.0000
nopath	2	1	5	1	327	00:23:14	1394	00:23:40	1420	00:00:26	26	0.0000
nopath	1	2	3	1	327	00:23:16	1396	00:23:44	1424	00:00:28	28	0.0000
nopath	2	1	1	1	327	00:23:19	1399	00:23:44	1424	00:00:25	25	0.0000
nopath	3	1	2	1	351	00:23:08	1388	00:23:52	1432	00:00:44	44	0.0000
nopath	3	1	9	1	351	00:23:11	1391	00:23:54	1434	00:00:43	43	0.0000
nopath	3	2	1	1	311	00:23:32	1412	00:24:06	1446	00:00:34	34	0.0000	00:00:42
nopath	1	2	1	1	327	00:23:29	1409	00:24:08	1448	00:00:39	39	0.0000
nopath	2	1	1	1	327	00:23:24	1404	00:24:11	1451	00:00:47	47	0.0000
nopath	2	1	13	15	327	00:23:26	1406	00:24:14	1454	00:00:48	48	0.0000
nopath	1	3	5	1	351	00:23:19	1399	00:24:15	1455	00:00:56	56	0.0000
nopath	1	2	1	1	327	00:23:53	1433	00:24:22	1462	00:00:29	29	0.0000
nopath	1	2	1	1	327	00:23:55	1435	00:24:24	1464	00:00:29	29	0.0000
nopath	1	3	3	1	351	00:23:52	1432	00:24:29	1469	00:00:37	37	0.0000
nopath	1	2	1	1	327	00:24:04	1444	00:24:32	1472	00:00:28	28	0.0000
nopath	3	2	1	1	311	00:23:38	1418	00:24:40	1480	00:01:02	62	0.0000
nopath	3	2	1	1	311	00:23:57	1437	00:24:42	1482	00:00:45	45	0.0000
nopath	3	2	1	1	311	00:24:03	1443	00:24:45	1485	00:00:42	42	0.0000
nopath	3	1	1	1	351	00:24:20	1460	00:24:56	1496	00:00:36	36	0.0000
nopath	1	2	1	1	327	00:24:11	1451	00:24:58	1498	00:00:47	47	0.0000
nopath	1	2	9	1	327	00:24:25	1465	00:25:00	1500	00:00:35	35	0.0000	00:00:32
nopath	2	3	6	1	311	00:24:10	1450	00:25:00	1500	00:00:50	50	0.0000
nopath	2	1	3	1	327	00:24:16	1456	00:25:01	1501	00:00:45	45	0.0000
nopath	2	1	1	1	327	00:24:21	1461	00:25:02	1502	00:00:41	41	0.0000
nopath	2	1	1	1	327	00:24:39	1479	00:25:06	1506	00:00:27	27	0.0000
nopath	1	3	1	1	351	00:24:09	1449	00:25:10	1510	00:01:01	61	0.0000
nopath	1	3	1	1	351	00:24:24	1464	00:25:13	1513	00:00:49	49	0.0000
nopath	2	1	1	1	327	00:24:51	1491	00:25:17	1517	00:00:26	26	0.0000
nopath	1	2	13	15	327	00:24:48	1488	00:25:18	1518	00:00:30	30	0.0000
nopath	1	3	9	1	351	00:24:33	1473	00:25:19	1519	00:00:46	46	0.0000
nopath	3	1	2	1	351	00:24:54	1494	00:25:32	1532	00:00:38	38	0.0000
nopath	1	2	1	1	327	00:25:04	1504	00:25:38	1538	00:00:34	34	0.0000
nopath	1	2	1	1	327	00:25:12	1512	00:25:40	1540	00:00:28	28	0.0000
nopath	2	1	1	1	327	00:25:06	1506	00:25:41	1541	00:00:35	35	0.0000
nopath	2	1	12	14	327	00:25:08	1508	00:25:42	1542	00:00:34	34	0.0000
nopath	1	2	1	1	327	00:25:16	1516	00:25:44	1544	00:00:28	28	0.0000
nopath	2	1	1	1	327	00:25:18	1518	00:25:45	1545	00:00:27	27	0.0000
nopath	2	1	1	1	327	00:25:21	1521	00:25:49	1549	00:00:28	28	0.0000
nopath	3	1	1	1	351	00:25:14	1514	00:26:02	1562	00:00:48	48	0.0000	00:00:54
nopath	1	2	1	1	327	00:25:27	1527	00:26:08	1568	00:00:41	41	0.0000
nopath	1	2	1	1	327	00:25:37	1537	00:26:09	1569	00:00:32	32	0.0000
nopath	1	3	1	1	351	00:25:33	1533	00:26:11	1571	00:00:38	38	0.0000
nopath	1	2	1	1	327	00:25:54	1554	00:26:24	1584	00:00:30	30	0.0000
nopath	1	3	12	14	351	00:25:49	1549	00:26:26	1586	00:00:37	37	0.0000
nopath	3	2	5	1	311	00:25:43	1543	00:26:30	1590	00:00:47	47	0.0000
nopath	1	2	1	1	327	00:26:06	1566	00:26:38	1598	00:00:32	32	0.0000
nopath	1	2	1	1	327	00:26:10	1570	00:26:40	1600	00:00:30	30	0.0000
nopath	2	1	1	1	327	00:26:08	1568	00:26:41	1601	00:00:33	33	0.0000
nopath	2	1	1	1	327	00:26:07	1567	00:26:41	1601	00:00:34	34	0.0000
nopath	1	2	2	1	327	00:26:14	1574	00:26:42	1602	00:00:28	28	0.0000
nopath	2	1	1	1	327	00:26:12	1572	00:26:42	1602	00:00:30	30	0.0000
nopath	2	1	1	1	327	00:26:18	1578	00:26:45	1605	00:00:27	27	0.0000
nopath	1	3	1	1	351	00:26:12	1572	00:26:49	1609	00:00:37	37	0.0000
nopath	1	2	1	1	327	00:26:23	1583	00:26:51	1611	00:00:28	28	0.0000
nopath	2	1	5	1	327	00:26:28	1588	00:26:53	1613	00:00:25	25	0.0000
nopath	2	1	6	1	327	00:26:30	1590	00:26:56	1616	00:00:26	26	0.0000
nopath	1	2	1	1	327	00:26:30	1590	00:26:58	1618	00:00:28	28	0.0000
nopath	1	2	1	1	327	00:26:36	1596	00:27:04	1624	00:00:28	28	0.0000	00:00:30
nopath	3	1	1	1	351	00:26:32	1592	00:27:12	1632	00:00:40	40	0.0000
nopath	2	1	1	1	327	00:26:58	1618	00:27:23	1643	00:00:25	25	0.0000
nopath	2	1	3	1	327	00:27:02	1622	00:27:27	1647	00:00:25	25	0.0000
nopath	2	1	3	1	327	00:27:06	1626	00:27:32	1652	00:00:26	26	0.0000
nopath	2	3	6	1	311	00:27:04	1624	00:27:33	1653	00:00:29	29	0.0000
nopath	2	1	3	1	327	00:27:09	1629	00:27:35	1655	00:00:26	26	0.0000
nopath	2	1	10	1	327	00:27:12	1632	00:27:38	1658	00:00:26	26	0.0000
nopath	2	3	1	1	311	00:27:13	1633	00:27:43	1663	00:00:30	30	0.0000
nopath	2	1	9	1	327	00:27:19	1639	00:27:45	1665	00:00:26	26	0.0000
nopath	1	3	1	1	351	00:26:44	1604	00:27:47	1667	00:01:03	63	0.0000
nopath	2	1	1	1	327	00:27:27	1647	00:27:52	1672	00:00:25	25	0.0000
nopath	2	1	3	1	327	00:27:29	1649	00:27:55	1675	00:00:26	26	0.0000
nopath	2	3	1	1	311	00:27:28	1648	00:27:57	1677	00:00:29	29	0.0000
nopath	1	3	1	1	351	00:26:46	1606	00:28:01	1681	00:01:15	75	0.0000	00:00:49
nopath	1	2	14	16	327	00:27:35	1655	00:28:04	1684	00:00:29	29	0.0000
nopath	1	3	1	1	351	00:26:59	1619	00:28:04	1684	00:01:05	65	0.0000
nopath	3	1	3	1	351	00:27:07	1627	00:28:12	1692	00:01:05	65	0.0000
nopath	3	1	12	14	351	00:27:33	1653	00:28:16	1696	00:00:43	43	0.0000
nopath	1	2	1	1	327	00:27:59	1679	00:28:27	1707	00:00:28	28	0.0000
nopath	3	1	1	1	351	00:27:51	1671	00:28:29	1709	00:00:38	38	0.0000
nopath	2	1	1	1	327	00:27:43	1663	00:28:31	1711	00:00:48	48	0.0000
nopath	2	1	12	14	327	00:27:57	1677	00:28:33	1713	00:00:36	36	0.0000
nopath	1	3	1	1	351	00:27:15	1635	00:28:36	1716	00:01:21	81	0.0000
nopath	1	2	1	1	327	00:28:09	1689	00:28:36	1716	00:00:27	27	0.0000
nopath	1	2	1	1	327	00:28:10	1690	00:28:40	1720	00:00:30	30	0.0000
nopath	1	2	12	14	327	00:28:11	1691	00:28:42	1722	00:00:31	31	0.0000
nopath	1	3	1	1	351	00:28:06	1686	00:28:44	1724	00:00:38	38	0.0000
nopath	3	2	12	14	311	00:28:00	1680	00:28:50	1730	00:00:50	50	0.0000
nopath	1	2	1	1	327	00:28:17	1697	00:28:58	1738	00:00:41	41	0.0000
nopath	1	2	1	1	327	00:28:19	1699	00:28:59	1739	00:00:40	40	0.0000
nopath	2	1	1	1	327	00:28:31	1711	00:29:00	1740	00:00:29	29	0.0000	00:00:29
nopath	2	1	1	1	327	00:28:25	1705	00:29:01	1741	00:00:36	36	0.0000
nopath	1	2	5	1	327	00:28:28	1708	00:29:01	1741	00:00:33	33	0.0000
nopath	1	2	1	1	327	00:28:29	1709	00:29:03	1743	00:00:34	34	0.0000
nopath	1	3	9	1	351	00:28:16	1696	00:29:04	1744	00:00:48	48	0.0000
nopath	2	1	1	1	327	00:28:49	1729	00:29:15	1755	00:00:26	26	0.0000
nopath	2	1	1	1	327	00:28:50	1730	00:29:16	1756	00:00:26	26	0.0000
nopath	3	2	10	1	311	00:28:45	1725	00:29:22	1762	00:00:37	37	0.0000
nopath	3	1	1	1	351	00:28:42	1722	00:29:22	1762	00:00:40	40	0.0000
nopath	1	2	1	1	327	00:28:56	1736	00:29:28	1768	00:00:32	32	0.0000
nopath	2	1	15	17	327	00:29:02	1742	00:29:30	1770	00:00:28	28	0.0000
nopath	1	3	1	1	351	00:29:03	1743	00:29:40	1780	00:00:37	37	0.0000
nopath	1	2	5	1	327	00:29:13	1753	00:29:43	1783	00:00:30	30	0.0000
nopath	1	3	1	1	351	00:29:11	1751	00:29:48	1788	00:00:37	37	0.0000
nopath	1	2	1	1	327	00:29:24	1764	00:29:52	1792	00:00:28	28	0.0000
nopath	2	1	1	1	327	00:29:45	1785	00:30:10	1810	00:00:25	25	0.0000	00:00:28
nopath	2	1	10	1	327	00:29:38	1778	00:30:11	1811	00:00:33	33	0.0000
nopath	2	1	1	1	327	00:29:46	1786	00:30:14	1814	00:00:28	28	0.0000
nopath	1	3	1	1	351	00:29:30	1770	00:30:17	1817	00:00:47	47	0.0000
nopath	3	2	1	1	311	00:29:41	1781	00:30:30	1830	00:00:49	49	0.0000
nopath	3	2	2	1	311	00:29:56	1796	00:30:33	1833	00:00:37	37	0.0000
nopath	2	1	9	1	327	00:30:12	1812	00:30:40	1840	00:00:28	28	0.0000
nopath	1	2	1	1	327	00:30:13	1813	00:30:40	1840	00:00:27	27	0.0000
nopath	1	2	1	1	327	00:30:15	1815	00:30:42	1842	00:00:27	27	0.0000
nopath	2	1	14	16	327	00:30:13	1813	00:30:42	1842	00:00:29	29	0.0000
nopath	1	3	12	14	351	00:30:04	1804	00:30:45	1845	00:00:41	41	0.0000
nopath	2	1	12	14	327	00:30:22	1822	00:30:49	1849	00:00:27	27	0.0000
nopath	2	1	5	1	327	00:30:26	1826	00:30:51	1851	00:00:25	25	0.0000
nopath	1	2	1	1	327	00:30:25	1825	00:30:54	1854	00:00:29	29	0.0000
nopath	1	3	1	1	351	00:30:09	1809	00:30:54	1854	00:00:45	45	0.0000
nopath	3	2	1	1	311	00:29:57	1797	00:31:00	1860	00:01:03	63	0.0000	00:00:48
nopath	3	2	1	1	311	00:30:07	1807	00:31:02	1862	00:00:55	55	0.0000
nopath	1	2	1	1	327	00:30:30	1830	00:31:08	1868	00:00:38	38	0.0000
nopath	1	2	1	1	327	00:30:31	1831	00:31:10	1870	00:00:39	39	0.0000
nopath	2	1	1	1	327	00:30:45	1845	00:31:10	1870	00:00:25	25	0.0000
nopath	1	2	5	1	327	00:30:38	1838	00:31:11	1871	00:00:33	33	0.0000
nopath	2	1	10	1	327	00:30:36	1836	00:31:11	1871	00:00:35	35	0.0000
nopath	2	1	2	1	327	00:30:48	1848	00:31:15	1875	00:00:27	27	0.0000
nopath	2	1	9	1	327	00:30:53	1853	00:31:19	1879	00:00:26	26	0.0000
nopath	2	1	1	1	327	00:30:55	1855	00:31:21	1881	00:00:26	26	0.0000
nopath	1	2	3	1	327	00:30:56	1856	00:31:24	1884	00:00:28	28	0.0000
nopath	2	1	1	1	327	00:31:00	1860	00:31:25	1885	00:00:25	25	0.0000
nopath	2	1	1	1	327	00:31:02	1862	00:31:27	1887	00:00:25	25	0.0000
nopath	1	2	3	1	327	00:31:01	1861	00:31:29	1889	00:00:28	28	0.0000
nopath	1	2	1	1	327	00:31:18	1878	00:31:46	1906	00:00:28	28	0.0000
nopath	2	1	3	1	327	00:31:29	1889	00:31:55	1915	00:00:26	26	0.0000
nopath	2	1	12	14	327	00:31:30	1890	00:31:57	1917	00:00:27	27	0.0000
nopath	3	2	9	1	311	00:31:28	1888	00:32:10	1930	00:00:42	42	0.0000	00:00:48
nopath	3	2	9	1	311	00:31:29	1889	00:32:12	1932	00:00:43	43	0.0000
nopath	3	2	1	1	311	00:31:38	1898	00:32:15	1935	00:00:37	37	0.0000
nopath	1	2	1	1	327	00:31:48	1908	00:32:17	1937	00:00:29	29	0.0000
nopath	2	1	15	17	327	00:31:54	1914	00:32:21	1941	00:00:27	27	0.0000
nopath	2	1	12	14	327	00:31:45	1905	00:32:22	1942	00:00:37	37	0.0000
nopath	1	3	1	1	351	00:31:46	1906	00:32:25	1945	00:00:39	39	0.0000
nopath	1	3	1	1	351	00:31:53	1913	00:32:31	1951	00:00:38	38	0.0000
nopath	1	2	1	1	327	00:32:03	1923	00:32:33	1953	00:00:30	30	0.0000
nopath	1	3	5	1	351	00:31:58	1918	00:32:37	1957	00:00:39	39	0.0000
nopath	1	3	1	1	351	00:32:04	1924	00:32:39	1959	00:00:35	35	0.0000
nopath	1	2	14	16	327	00:32:11	1931	00:32:50	1970	00:00:39	39	0.0000
nopath	1	2	1	1	327	00:32:17	1937	00:32:52	1972	00:00:35	35	0.0000
nopath	1	2	1	1	327	00:32:24	1944	00:32:53	1973	00:00:29	29	0.0000
nopath	1	2	5	1	327	00:32:26	1946	00:32:56	1976	00:00:30	30	0.0000
nopath	2	1	9	1	327	00:32:31	1951	00:32:56	1976	00:00:25	25	0.0000
nopath	3	2	5	1	311	00:32:29	1949	00:33:12	1992	00:00:43	43	0.0000	00:00:41
nopath	3	1	1	1	351	00:32:26	1946	00:33:12	1992	00:00:46	46	0.0000
nopath	1	2	1	1	327	00:32:39	1959	00:33:18	1998	00:00:39	39	0.0000
nopath	2	1	1	1	327	00:32:56	1976	00:33:21	2001	00:00:25	25	0.0000
nopath	2	1	1	1	327	00:32:58	1978	00:33:23	2003	00:00:25	25	0.0000
nopath	2	1	1	1	327	00:32:59	1979	00:33:25	2005	00:00:26	26	0.0000
nopath	1	2	1	1	327	00:32:59	1979	00:33:27	2007	00:00:28	28	0.0000
nopath	2	1	1	1	327	00:33:04	1984	00:33:29	2009	00:00:25	25	0.0000
nopath	2	1	1	1	327	00:33:06	1986	00:33:31	2011	00:00:25	25	0.0000
nopath	1	3	1	1	351	00:32:57	1977	00:33:34	2014	00:00:37	37	0.0000
nopath	1	2	1	1	327	00:33:06	1986	00:33:34	2014	00:00:28	28	0.0000
nopath	1	2	1	1	327	00:33:07	1987	00:33:36	2016	00:00:29	29	0.0000
nopath	2	1	1	1	327	00:33:19	1999	00:33:45	2025	00:00:26	26	0.0000
nopath	3	1	1	1	351	00:33:04	1984	00:33:52	2032	00:00:48	48	0.0000
nopath	3	2	12	14	311	00:33:08	1988	00:33:52	2032	00:00:44	44	0.0000
nopath	1	2	1	1	327	00:33:21	2001	00:33:58	2038	00:00:37	37	0.0000
nopath	1	2	9	1	327	00:33:27	2007	00:34:00	2040	00:00:33	33	0.0000	00:00:31
nopath	1	2	1	1	327	00:33:28	2008	00:34:01	2041	00:00:33	33	0.0000
nopath	2	1	3	1	327	00:33:23	2003	00:34:01	2041	00:00:38	38	0.0000
nopath	2	1	12	14	327	00:33:31	2011	00:34:03	2043	00:00:32	32	0.0000
nopath	1	2	3	1	327	00:33:29	2009	00:34:04	2044	00:00:35	35	0.0000
nopath	1	2	13	15	327	00:33:34	2014	00:34:06	2046	00:00:32	32	0.0000
nopath	1	2	2	1	327	00:33:38	2018	00:34:08	2048	00:00:30	30	0.0000
nopath	2	1	1	1	327	00:33:41	2021	00:34:10	2050	00:00:29	29	0.0000
nopath	1	2	1	1	327	00:33:39	2019	00:34:10	2050	00:00:31	31	0.0000
nopath	2	1	1	1	327	00:33:45	2025	00:34:11	2051	00:00:26	26	0.0000
nopath	1	2	14	16	327	00:33:43	2023	00:34:12	2052	00:00:29	29	0.0000
nopath	1	2	1	1	327	00:33:45	2025	00:34:15	2055	00:00:30	30	0.0000
nopath	1	3	1	1	351	00:33:42	2022	00:34:18	2058	00:00:36	36	0.0000
nopath	2	1	10	1	327	00:34:01	2041	00:34:27	2067	00:00:26	26	0.0000
nopath	1	3	1	1	351	00:34:00	2040	00:34:37	2077	00:00:37	37	0.0000
nopath	3	1	1	1	351	00:34:07	2047	00:34:43	2083	00:00:36	36	0.0000
nopath	2	1	1	1	327	00:34:22	2062	00:34:50	2090	00:00:28	28	0.0000
nopath	2	1	3	1	327	00:34:14	2054	00:34:51	2091	00:00:37	37	0.0000
nopath	1	2	1	1	327	00:34:25	2065	00:34:52	2092	00:00:27	27	0.0000
nopath	2	1	12	14	327	00:34:26	2066	00:34:54	2094	00:00:28	28	0.0000
nopath	1	2	5	1	327	00:34:26	2066	00:34:55	2095	00:00:29	29	0.0000
nopath	2	1	3	1	327	00:34:34	2074	00:35:00	2100	00:00:26	26	0.0000	00:00:27
nopath	2	1	1	1	327	00:34:37	2077	00:35:03	2103	00:00:26	26	0.0000
nopath	1	2	1	1	327	00:34:35	2075	00:35:04	2104	00:00:29	29	0.0000
nopath	3	2	1	1	311	00:34:21	2061	00:35:10	2110	00:00:49	49	0.0000
nopath	3	2	1	1	311	00:34:24	2064	00:35:11	2111	00:00:47	47	0.0000
nopath	1	2	1	1	327	00:34:38	2078	00:35:18	2118	00:00:40	40	0.0000
nopath	1	2	1	1	327	00:34:41	2081	00:35:19	2119	00:00:38	38	0.0000
nopath	2	3	1	1	311	00:34:41	2081	00:35:20	2120	00:00:39	39	0.0000
nopath	1	2	1	1	327	00:34:45	2085	00:35:21	2121	00:00:36	36	0.0000
nopath	2	1	1	1	327	00:34:47	2087	00:35:21	2121	00:00:34	34	0.0000
nopath	2	1	1	1	327	00:34:49	2089	00:35:22	2122	00:00:33	33	0.0000
nopath	1	2	1	1	327	00:34:58	2098	00:35:26	2126	00:00:28	28	0.0000
nopath	2	1	5	1	327	00:35:09	2109	00:35:34	2134	00:00:25	25	0.0000
nopath	2	1	1	1	327	00:35:16	2116	00:35:42	2142	00:00:26	26	0.0000
nopath	3	1	15	17	351	00:35:12	2112	00:35:53	2153	00:00:41	41	0.0000
nopath	2	1	3	1	327	00:35:22	2122	00:36:01	2161	00:00:39	39	0.0000	00:00:30
nopath	2	1	3	1	327	00:35:24	2124	00:36:01	2161	00:00:37	37	0.0000
nopath	2	1	1	1	327	00:35:32	2132	00:36:03	2163	00:00:31	31	0.0000
nopath	1	2	1	1	327	00:35:38	2138	00:36:06	2166	00:00:28	28	0.0000
nopath	2	1	1	1	327	00:35:41	2141	00:36:09	2169	00:00:28	28	0.0000
nopath	1	2	5	1	327	00:35:43	2143	00:36:11	2171	00:00:28	28	0.0000
nopath	2	1	14	16	327	00:35:44	2144	00:36:11	2171	00:00:27	27	0.0000
nopath	1	2	3	1	327	00:35:49	2149	00:36:17	2177	00:00:28	28	0.0000
nopath	2	1	1	1	327	00:35:52	2152	00:36:18	2178	00:00:26	26	0.0000
nopath	2	3	3	1	311	00:35:53	2153	00:36:23	2183	00:00:30	30	0.0000
nopath	3	1	9	1	351	00:35:40	2140	00:36:32	2192	00:00:52	52	0.0000
nopath	3	2	15	17	311	00:35:56	2156	00:36:35	2195	00:00:39	39	0.0000
nopath	1	2	1	1	327	00:35:57	2157	00:36:38	2198	00:00:41	41	0.0000
nopath	2	3	1	1	311	00:36:07	2167	00:36:40	2200	00:00:33	33	0.0000
nopath	1	2	10	1	327	00:36:12	2172	00:36:41	2201	00:00:29	29	0.0000
nopath	1	3	1	1	351	00:36:07	2167	00:36:43	2203	00:00:36	36	0.0000
nopath	1	2	1	1	327	00:36:16	2176	00:36:47	2207	00:00:31	31	0.0000
nopath	1	2	8	1	327	00:36:19	2179	00:36:51	2211	00:00:32	32	0.0000
nopath	3	1	5	1	351	00:35:57	2157	00:37:02	2222	00:01:05	65	0.0000	00:00:46
nopath	3	1	1	1	351	00:35:58	2158	00:37:04	2224	00:01:06	66	0.0000
nopath	3	1	1	1	351	00:36:10	2170	00:37:07	2227	00:00:57	57	0.0000
nopath	2	1	3	1	327	00:36:38	2198	00:37:11	2231	00:00:33	33	0.0000
nopath	1	2	1	1	327	00:36:47	2207	00:37:14	2234	00:00:27	27	0.0000
nopath	2	1	3	1	327	00:36:59	2219	00:37:25	2245	00:00:26	26	0.0000
nopath	3	1	5	1	351	00:36:21	2181	00:37:32	2252	00:01:11	71	0.0000
nopath	3	1	15	17	351	00:36:42	2202	00:37:36	2256	00:00:54	54	0.0000
nopath	1	2	1	1	327	00:36:57	2217	00:37:38	2258	00:00:41	41	0.0000
nopath	1	2	1	1	327	00:37:12	2232	00:37:40	2260	00:00:28	28	0.0000
nopath	2	1	1	1	327	00:37:12	2232	00:37:40	2260	00:00:28	28	0.0000
nopath	2	1	1	1	327	00:37:03	2223	00:37:41	2261	00:00:38	38	0.0000
nopath	2	3	4	1	311	00:37:06	2226	00:37:42	2262	00:00:36	36	0.0000
nopath	2	1	1	1	327	00:37:31	2251	00:37:56	2276	00:00:25	25	0.0000
nopath	2	1	3	1	327	00:37:34	2254	00:38:00	2280	00:00:26	26	0.0000	00:00:29
nopath	2	1	1	1	327	00:37:39	2259	00:38:04	2284	00:00:25	25	0.0000
nopath	1	2	3	1	327	00:37:37	2257	00:38:05	2285	00:00:28	28	0.0000
nopath	2	1	1	1	327	00:37:40	2260	00:38:05	2285	00:00:25	25	0.0000
nopath	2	1	2	1	327	00:37:41	2261	00:38:07	2287	00:00:26	26	0.0000
nopath	2	1	5	1	327	00:37:42	2262	00:38:07	2287	00:00:25	25	0.0000
nopath	1	2	1	1	327	00:37:40	2260	00:38:08	2288	00:00:28	28	0.0000
nopath	1	3	10	1	351	00:37:30	2250	00:38:10	2290	00:00:40	40	0.0000
nopath	1	2	15	17	327	00:37:49	2269	00:38:18	2298	00:00:29	29	0.0000
nopath	2	1	3	1	327	00:37:55	2275	00:38:20	2300	00:00:25	25	0.0000
nopath	2	1	1	1	327	00:37:56	2276	00:38:22	2302	00:00:26	26	0.0000
nopath	1	3	9	1	351	00:37:43	2263	00:38:24	2304	00:00:41	41	0.0000
nopath	3	1	1	1	351	00:37:24	2244	00:38:32	2312	00:01:08	68	0.0000
nopath	3	2	1	1	311	00:37:48	2268	00:38:33	2313	00:00:45	45	0.0000
nopath	3	1	1	1	351	00:37:58	2278	00:38:38	2318	00:00:40	40	0.0000
nopath	3	2	1	1	311	00:38:03	2283	00:38:40	2320	00:00:37	37	0.0000
nopath	1	2	2	1	327	00:38:00	2280	00:38:48	2328	00:00:48	48	0.0000
nopath	1	2	3	1	327	00:38:05	2285	00:38:49	2329	00:00:44	44	0.0000
nopath	2	1	1	1	327	00:38:05	2285	00:38:51	2331	00:00:46	46	0.0000
nopath	1	2	1	1	327	00:38:15	2295	00:38:51	2331	00:00:36	36	0.0000
nopath	2	1	1	1	327	00:38:07	2287	00:38:51	2331	00:00:44	44	0.0000
nopath	2	1	1	1	327	00:38:12	2292	00:38:52	2332	00:00:40	40	0.0000
nopath	2	1	6	1	327	00:38:16	2296	00:38:52	2332	00:00:36	36	0.0000
nopath	1	2	1	1	327	00:38:20	2300	00:38:53	2333	00:00:33	33	0.0000
nopath	2	1	1	1	327	00:38:22	2302	00:38:55	2335	00:00:33	33	0.0000
nopath	1	2	1	1	327	00:38:30	2310	00:38:57	2337	00:00:27	27	0.0000
nopath	2	1	1	1	327	00:38:25	2305	00:38:58	2338	00:00:33	33	0.0000
nopath	2	1	1	1	327	00:38:36	2316	00:39:01	2341	00:00:25	25	0.0000	00:00:31
nopath	2	1	3	1	327	00:38:35	2315	00:39:01	2341	00:00:26	26	0.0000
nopath	1	2	14	16	327	00:38:32	2312	00:39:02	2342	00:00:30	30	0.0000
nopath	2	1	1	1	327	00:38:41	2321	00:39:06	2346	00:00:25	25	0.0000
nopath	2	1	1	1	327	00:38:42	2322	00:39:07	2347	00:00:25	25	0.0000
nopath	1	3	1	1	351	00:38:14	2294	00:39:10	2350	00:00:56	56	0.0000
nopath	2	1	13	15	327	00:38:47	2327	00:39:15	2355	00:00:28	28	0.0000
nopath	1	3	1	1	351	00:38:23	2303	00:39:17	2357	00:00:54	54	0.0000
nopath	2	1	1	1	327	00:38:56	2336	00:39:21	2361	00:00:25	25	0.0000
nopath	2	1	13	15	327	00:38:57	2337	00:39:25	2365	00:00:28	28	0.0000
nopath	2	1	10	1	327	00:39:01	2341	00:39:27	2367	00:00:26	26	0.0000
nopath	3	2	1	1	311	00:38:18	2298	00:39:30	2370	00:01:12	72	0.0000
nopath	1	2	12	14	327	00:39:06	2346	00:39:38	2378	00:00:32	32	0.0000
nopath	2	1	1	1	327	00:39:06	2346	00:39:41	2381	00:00:35	35	0.0000
nopath	2	1	1	1	327	00:39:07	2347	00:39:41	2381	00:00:34	34	0.0000
nopath	1	2	1	1	327	00:39:16	2356	00:39:43	2383	00:00:27	27	0.0000
nopath	2	1	1	1	327	00:39:17	2357	00:39:44	2384	00:00:27	27	0.0000
nopath	2	1	1	1	327	00:39:19	2359	00:39:48	2388	00:00:29	29	0.0000
nopath	2	1	4	1	327	00:39:20	2360	00:39:48	2388	00:00:28	28	0.0000
nopath	1	2	12	14	327	00:39:20	2360	00:39:50	2390	00:00:30	30	0.0000
nopath	1	2	1	1	327	00:39:22	2362	00:39:51	2391	00:00:29	29	0.0000
nopath	1	3	1	1	351	00:38:33	2313	00:39:51	2391	00:01:18	78	0.0000
nopath	2	1	6	1	327	00:39:32	2372	00:39:58	2398	00:00:26	26	0.0000
nopath	1	2	1	1	327	00:39:30	2370	00:39:58	2398	00:00:28	28	0.0000
nopath	1	2	1	1	327	00:39:35	2375	00:40:04	2404	00:00:29	29	0.0000	00:00:31
nopath	2	1	1	1	327	00:39:40	2380	00:40:06	2406	00:00:26	26	0.0000
nopath	1	3	1	1	351	00:39:27	2367	00:40:08	2408	00:00:41	41	0.0000
nopath	3	1	12	14	351	00:39:05	2345	00:40:12	2412	00:01:07	67	0.0000
nopath	3	1	1	1	351	00:39:28	2368	00:40:16	2416	00:00:48	48	0.0000
nopath	1	2	1	1	327	00:39:38	2378	00:40:28	2428	00:00:50	50	0.0000
nopath	1	2	14	16	327	00:39:50	2390	00:40:30	2430	00:00:40	40	0.0000
nopath	2	1	1	1	327	00:39:46	2386	00:40:31	2431	00:00:45	45	0.0000
nopath	2	1	12	14	327	00:39:44	2384	00:40:32	2432	00:00:48	48	0.0000
nopath	1	2	9	1	327	00:39:53	2393	00:40:32	2432	00:00:39	39	0.0000
nopath	2	1	15	17	327	00:40:05	2405	00:40:35	2435	00:00:30	30	0.0000
nopath	1	2	1	1	327	00:40:05	2405	00:40:36	2436	00:00:31	31	0.0000
nopath	1	2	1	1	327	00:40:07	2407	00:40:38	2438	00:00:31	31	0.0000
nopath	2	3	1	1	311	00:40:10	2410	00:40:40	2440	00:00:30	30	0.0000
nopath	2	1	1	1	327	00:40:14	2414	00:40:41	2441	00:00:27	27	0.0000
nopath	2	1	9	1	327	00:40:15	2415	00:40:41	2441	00:00:26	26	0.0000
nopath	1	2	13	15	327	00:40:13	2413	00:40:43	2443	00:00:30	30	0.0000
nopath	2	1	9	1	327	00:40:16	2416	00:40:43	2443	00:00:27	27	0.0000
nopath	1	2	1	1	327	00:40:14	2414	00:40:45	2445	00:00:31	31	0.0000
nopath	1	3	1	1	351	00:39:39	2379	00:40:45	2445	00:01:06	66	0.0000
nopath	2	1	1	1	327	00:40:22	2422	00:40:47	2447	00:00:25	25	0.0000
nopath	1	2	1	1	327	00:40:20	2420	00:40:48	2448	00:00:28	28	0.0000
nopath	1	2	6	1	327	00:40:21	2421	00:40:51	2451	00:00:30	30	0.0000
nopath	1	3	2	1	351	00:39:51	2391	00:40:51	2451	00:01:00	60	0.0000
nopath	2	1	1	1	327	00:40:29	2429	00:40:55	2455	00:00:26	26	0.0000
nopath	2	1	13	15	327	00:40:31	2431	00:40:59	2459	00:00:28	28	0.0000
nopath	2	1	1	1	327	00:40:33	2433	00:41:01	2461	00:00:28	28	0.0000	00:00:29
nopath	2	1	3	1	327	00:40:35	2435	00:41:02	2462	00:00:27	27	0.0000
nopath	1	2	14	16	327	00:40:34	2434	00:41:03	2463	00:00:29	29	0.0000
nopath	1	2	1	1	327	00:40:38	2438	00:41:06	2466	00:00:28	28	0.0000
nopath	2	1	12	14	327	00:40:39	2439	00:41:06	2466	00:00:27	27	0.0000
nopath	1	3	1	1	351	00:39:57	2397	00:41:08	2468	00:01:11	71	0.0000
nopath	1	3	13	15	351	00:40:18	2418	00:41:13	2473	00:00:55	55	0.0000
nopath	1	2	1	1	327	00:40:46	2446	00:41:14	2474	00:00:28	28	0.0000
nopath	1	3	12	14	351	00:40:28	2428	00:41:15	2475	00:00:47	47	0.0000
nopath	3	1	5	1	351	00:40:04	2404	00:41:22	2482	00:01:18	78	0.0000
nopath	3	1	1	1	351	00:40:06	2406	00:41:24	2484	00:01:18	78	0.0000
nopath	3	1	1	1	351	00:40:16	2416	00:41:27	2487	00:01:11	71	0.0000
nopath	3	1	10	1	351	00:40:33	2433	00:41:30	2490	00:00:57	57	0.0000
nopath	3	2	14	16	311	00:40:41	2441	00:41:33	2493	00:00:52	52	0.0000
nopath	1	2	5	1	327	00:41:05	2465	00:41:38	2498	00:00:33	33	0.0000
nopath	2	1	1	1	327	00:40:54	2454	00:41:41	2501	00:00:47	47	0.0000
nopath	1	2	1	1	327	00:41:13	2473	00:41:41	2501	00:00:28	28	0.0000
nopath	2	1	1	1	327	00:40:53	2453	00:41:41	2501	00:00:48	48	0.0000
nopath	2	1	1	1	327	00:41:00	2460	00:41:42	2502	00:00:42	42	0.0000
nopath	2	1	14	16	327	00:40:59	2459	00:41:44	2504	00:00:45	45	0.0000
nopath	2	1	1	1	327	00:41:02	2462	00:41:44	2504	00:00:42	42	0.0000
nopath	2	1	10	1	327	00:41:01	2461	00:41:46	2506	00:00:45	45	0.0000
nopath	2	1	1	1	327	00:41:15	2475	00:41:46	2506	00:00:31	31	0.0000
nopath	2	1	1	1	327	00:41:13	2473	00:41:48	2508	00:00:35	35	0.0000
nopath	2	1	1	1	327	00:41:20	2480	00:41:48	2508	00:00:28	28	0.0000
nopath	1	3	3	1	351	00:41:16	2476	00:41:53	2513	00:00:37	37	0.0000
nopath	1	3	1	1	351	00:41:18	2478	00:41:57	2517	00:00:39	39	0.0000
nopath	3	1	1	1	351	00:41:04	2464	00:42:02	2522	00:00:58	58	0.0000	00:01:02
nopath	3	1	1	1	351	00:41:10	2470	00:42:04	2524	00:00:54	54	0.0000
nopath	1	2	12	14	327	00:41:27	2487	00:42:09	2529	00:00:42	42	0.0000
nopath	1	2	9	1	327	00:41:41	2501	00:42:11	2531	00:00:30	30	0.0000
nopath	2	1	1	1	327	00:41:39	2499	00:42:11	2531	00:00:32	32	0.0000
nopath	2	1	1	1	327	00:41:37	2497	00:42:11	2531	00:00:34	34	0.0000
nopath	1	2	3	1	327	00:41:43	2503	00:42:14	2534	00:00:31	31	0.0000
nopath	2	1	15	17	327	00:41:44	2504	00:42:14	2534	00:00:30	30	0.0000
nopath	1	2	2	1	327	00:41:46	2506	00:42:17	2537	00:00:31	31	0.0000
nopath	2	1	12	14	327	00:41:52	2512	00:42:19	2539	00:00:27	27	0.0000
nopath	2	1	3	1	327	00:41:54	2514	00:42:21	2541	00:00:27	27	0.0000
nopath	1	2	1	1	327	00:41:57	2517	00:42:25	2545	00:00:28	28	0.0000
nopath	2	1	3	1	327	00:42:00	2520	00:42:26	2546	00:00:26	26	0.0000
nopath	2	3	1	1	311	00:42:02	2522	00:42:31	2551	00:00:29	29	0.0000
nopath	2	1	5	1	327	00:42:09	2529	00:42:35	2555	00:00:26	26	0.0000
nopath	1	3	1	1	351	00:42:01	2521	00:42:38	2558	00:00:37	37	0.0000
nopath	3	2	1	1	311	00:41:46	2506	00:42:40	2560	00:00:54	54	0.0000
nopath	3	2	1	1	311	00:41:58	2518	00:42:43	2563	00:00:45	45	0.0000
nopath	1	2	5	1	327	00:42:08	2528	00:42:48	2568	00:00:40	40	0.0000
nopath	1	2	1	1	327	00:42:11	2531	00:42:50	2570	00:00:39	39	0.0000
nopath	2	1	10	1	327	00:42:21	2541	00:42:50	2570	00:00:29	29	0.0000
nopath	1	2	1	1	327	00:42:19	2539	00:42:51	2571	00:00:32	32	0.0000
nopath	2	1	9	1	327	00:42:27	2547	00:42:53	2573	00:00:26	26	0.0000
nopath	1	2	13	15	327	00:42:26	2546	00:42:56	2576	00:00:30	30	0.0000
nopath	2	1	1	1	327	00:42:33	2553	00:42:58	2578	00:00:25	25	0.0000
nopath	1	3	1	1	351	00:42:14	2534	00:43:01	2581	00:00:47	47	0.0000	00:00:47
nopath	2	1	1	1	327	00:42:43	2563	00:43:21	2601	00:00:38	38	0.0000
nopath	2	1	1	1	327	00:42:45	2565	00:43:21	2601	00:00:36	36	0.0000
nopath	2	1	1	1	327	00:42:49	2569	00:43:22	2602	00:00:33	33	0.0000
nopath	2	1	1	1	327	00:42:52	2572	00:43:23	2603	00:00:31	31	0.0000
nopath	2	1	1	1	327	00:42:58	2578	00:43:26	2606	00:00:28	28	0.0000
nopath	2	1	1	1	327	00:43:01	2581	00:43:28	2608	00:00:27	27	0.0000
nopath	2	1	1	1	327	00:43:00	2580	00:43:28	2608	00:00:28	28	0.0000
nopath	2	1	1	1	327	00:43:03	2583	00:43:30	2610	00:00:27	27	0.0000
nopath	2	1	14	16	327	00:43:02	2582	00:43:31	2611	00:00:29	29	0.0000
nopath	2	1	1	1	327	00:43:04	2584	00:43:33	2613	00:00:29	29	0.0000
nopath	1	2	1	1	327	00:43:06	2586	00:43:34	2614	00:00:28	28	0.0000
nopath	3	2	10	1	311	00:42:53	2573	00:43:40	2620	00:00:47	47	0.0000
nopath	1	2	10	1	327	00:43:08	2588	00:43:48	2628	00:00:40	40	0.0000
nopath	1	2	1	1	327	00:43:14	2594	00:43:49	2629	00:00:35	35	0.0000
nopath	2	1	15	17	327	00:43:20	2600	00:43:51	2631	00:00:31	31	0.0000
nopath	1	2	1	1	327	00:43:20	2600	00:43:51	2631	00:00:31	31	0.0000
nopath	2	1	1	1	327	00:43:15	2595	00:43:51	2631	00:00:36	36	0.0000
nopath	2	1	1	1	327	00:43:19	2599	00:43:52	2632	00:00:33	33	0.0000
nopath	2	1	1	1	327	00:43:26	2606	00:43:53	2633	00:00:27	27	0.0000
nopath	1	2	1	1	327	00:43:28	2608	00:43:57	2637	00:00:29	29	0.0000
nopath	2	1	1	1	327	00:43:31	2611	00:43:59	2639	00:00:28	28	0.0000
nopath	1	2	1	1	327	00:43:31	2611	00:44:00	2640	00:00:29	29	0.0000	00:00:32
nopath	3	2	1	1	311	00:43:34	2614	00:44:10	2650	00:00:36	36	0.0000
nopath	1	2	1	1	327	00:43:39	2619	00:44:18	2658	00:00:39	39	0.0000
nopath	1	2	5	1	327	00:43:43	2623	00:44:19	2659	00:00:36	36	0.0000
nopath	2	3	1	1	311	00:43:49	2629	00:44:20	2660	00:00:31	31	0.0000
nopath	2	1	1	1	327	00:43:50	2630	00:44:21	2661	00:00:31	31	0.0000
nopath	2	1	1	1	327	00:43:54	2634	00:44:22	2662	00:00:28	28	0.0000
nopath	2	1	3	1	327	00:43:57	2637	00:44:24	2664	00:00:27	27	0.0000
nopath	2	1	1	1	327	00:43:56	2636	00:44:25	2665	00:00:29	29	0.0000
nopath	2	1	5	1	327	00:44:00	2640	00:44:27	2667	00:00:27	27	0.0000
nopath	2	1	1	1	327	00:44:01	2641	00:44:27	2667	00:00:26	26	0.0000
nopath	2	1	10	1	327	00:44:02	2642	00:44:29	2669	00:00:27	27	0.0000
nopath	1	2	13	15	327	00:44:00	2640	00:44:30	2670	00:00:30	30	0.0000
nopath	1	3	1	1	351	00:43:44	2624	00:44:32	2672	00:00:48	48	0.0000
nopath	1	2	5	1	327	00:44:05	2645	00:44:34	2674	00:00:29	29	0.0000
nopath	2	1	3	1	327	00:44:11	2651	00:44:36	2676	00:00:25	25	0.0000
nopath	3	2	1	1	311	00:43:48	2628	00:44:40	2680	00:00:52	52	0.0000
nopath	3	2	2	1	311	00:43:52	2632	00:44:42	2682	00:00:50	50	0.0000
nopath	3	1	1	1	351	00:44:10	2650	00:44:48	2688	00:00:38	38	0.0000
nopath	1	2	5	1	327	00:44:06	2646	00:44:58	2698	00:00:52	52	0.0000
nopath	1	2	12	14	327	00:44:10	2650	00:45:00	2700	00:00:50	50	0.0000	00:00:39
nopath	2	1	1	1	327	00:44:35	2675	00:45:00	2700	00:00:25	25	0.0000
nopath	2	1	1	1	327	00:44:20	2660	00:45:01	2701	00:00:41	41	0.0000
nopath	1	2	14	16	327	00:44:13	2653	00:45:02	2702	00:00:49	49	0.0000
nopath	1	2	1	1	327	00:44:19	2659	00:45:04	2704	00:00:45	45	0.0000
nopath	2	1	13	15	327	00:44:21	2661	00:45:05	2705	00:00:44	44	0.0000
nopath	1	2	1	1	327	00:44:23	2663	00:45:06	2706	00:00:43	43	0.0000
nopath	1	2	3	1	327	00:44:26	2666	00:45:07	2707	00:00:41	41	0.0000
nopath	2	1	12	14	327	00:44:39	2679	00:45:07	2707	00:00:28	28	0.0000
nopath	1	2	3	1	327	00:44:27	2667	00:45:09	2709	00:00:42	42	0.0000
nopath	2	1	9	1	327	00:44:42	2682	00:45:09	2709	00:00:27	27	0.0000
nopath	1	2	3	1	327	00:44:41	2681	00:45:11	2711	00:00:30	30	0.0000
nopath	2	1	9	1	327	00:44:49	2689	00:45:15	2715	00:00:26	26	0.0000
nopath	1	2	1	1	327	00:44:48	2688	00:45:16	2716	00:00:28	28	0.0000
nopath	2	1	1	1	327	00:44:50	2690	00:45:17	2717	00:00:27	27	0.0000
nopath	2	1	1	1	327	00:44:52	2692	00:45:18	2718	00:00:26	26	0.0000
nopath	1	2	12	14	327	00:44:50	2690	00:45:19	2719	00:00:29	29	0.0000
nopath	2	1	2	1	327	00:44:53	2693	00:45:19	2719	00:00:26	26	0.0000
nopath	2	1	9	1	327	00:44:54	2694	00:45:20	2720	00:00:26	26	0.0000
nopath	1	2	1	1	327	00:44:52	2692	00:45:21	2721	00:00:29	29	0.0000
nopath	1	3	1	1	351	00:43:50	2630	00:45:23	2723	00:01:33	93	0.0000
nopath	2	1	1	1	327	00:45:01	2701	00:45:27	2727	00:00:26	26	0.0000
nopath	1	3	1	1	351	00:44:24	2664	00:45:28	2728	00:01:04	64	0.0000
nopath	1	3	1	1	351	00:44:33	2673	00:45:33	2733	00:01:00	60	0.0000
nopath	1	2	5	1	327	00:45:06	2706	00:45:34	2734	00:00:28	28	0.0000
nopath	1	3	3	1	351	00:44:43	2683	00:45:36	2736	00:00:53	53	0.0000
nopath	3	2	9	1	311	00:44:58	2698	00:45:42	2742	00:00:44	44	0.0000
nopath	3	1	9	1	351	00:44:29	2669	00:45:42	2742	00:01:13	73	0.0000
nopath	1	2	1	1	327	00:45:19	2719	00:45:58	2758	00:00:39	39	0.0000
nopath	1	2	1	1	327	00:45:20	2720	00:45:59	2759	00:00:39	39	0.0000
nopath	1	2	3	1	327	00:45:21	2721	00:46:01	2761	00:00:40	40	0.0000	00:00:37
nopath	2	1	7	1	327	00:45:16	2716	00:46:01	2761	00:00:45	45	0.0000
nopath	2	1	1	1	327	00:45:13	2713	00:46:01	2761	00:00:48	48	0.0000
nopath	2	1	1	1	327	00:45:23	2723	00:46:02	2762	00:00:39	39	0.0000
nopath	2	1	1	1	327	00:45:25	2725	00:46:02	2762	00:00:37	37	0.0000
nopath	1	2	12	14	327	00:45:23	2723	00:46:03	2763	00:00:40	40	0.0000
nopath	2	1	1	1	327	00:45:27	2727	00:46:04	2764	00:00:37	37	0.0000
nopath	2	1	12	14	327	00:45:26	2726	00:46:04	2764	00:00:38	38	0.0000
nopath	1	2	1	1	327	00:45:24	2724	00:46:05	2765	00:00:41	41	0.0000
nopath	2	1	2	1	327	00:45:31	2731	00:46:06	2766	00:00:35	35	0.0000
nopath	2	1	1	1	327	00:45:39	2739	00:46:08	2768	00:00:29	29	0.0000
nopath	1	2	13	15	327	00:45:27	2727	00:46:08	2768	00:00:41	41	0.0000
nopath	2	1	13	15	327	00:45:40	2740	00:46:09	2769	00:00:29	29	0.0000
nopath	1	2	2	1	327	00:45:28	2728	00:46:10	2770	00:00:42	42	0.0000
nopath	1	2	1	1	327	00:45:30	2730	00:46:11	2771	00:00:41	41	0.0000
nopath	2	1	1	1	327	00:45:45	2745	00:46:11	2771	00:00:26	26	0.0000
nopath	2	1	12	14	327	00:45:43	2743	00:46:11	2771	00:00:28	28	0.0000
nopath	2	1	1	1	327	00:45:47	2747	00:46:12	2772	00:00:25	25	0.0000
nopath	1	2	1	1	327	00:45:35	2735	00:46:13	2773	00:00:38	38	0.0000
nopath	1	2	1	1	327	00:45:36	2736	00:46:15	2775	00:00:39	39	0.0000
nopath	2	1	3	1	327	00:45:49	2749	00:46:15	2775	00:00:26	26	0.0000
nopath	1	2	3	1	327	00:45:47	2747	00:46:17	2777	00:00:30	30	0.0000
nopath	2	1	1	1	327	00:45:54	2754	00:46:20	2780	00:00:26	26	0.0000
nopath	1	3	12	14	351	00:44:47	2687	00:46:23	2783	00:01:36	96	0.0000
nopath	1	3	5	1	351	00:45:05	2705	00:46:27	2787	00:01:22	82	0.0000
nopath	3	2	3	1	311	00:45:27	2727	00:46:30	2790	00:01:03	63	0.0000
nopath	1	2	3	1	327	00:45:57	2757	00:46:38	2798	00:00:41	41	0.0000
nopath	1	2	9	1	327	00:46:04	2764	00:46:39	2799	00:00:35	35	0.0000
nopath	1	2	3	1	327	00:46:06	2766	00:46:41	2801	00:00:35	35	0.0000
nopath	2	1	1	1	327	00:46:10	2770	00:46:41	2801	00:00:31	31	0.0000
nopath	2	1	12	14	327	00:46:05	2765	00:46:42	2802	00:00:37	37	0.0000
nopath	2	1	3	1	327	00:46:14	2774	00:46:43	2803	00:00:29	29	0.0000
nopath	2	1	5	1	327	00:46:15	2775	00:46:44	2804	00:00:29	29	0.0000
nopath	2	1	1	1	327	00:46:18	2778	00:46:46	2806	00:00:28	28	0.0000
nopath	2	1	1	1	327	00:46:25	2785	00:46:51	2811	00:00:26	26	0.0000
nopath	2	1	1	1	327	00:46:27	2787	00:46:53	2813	00:00:26	26	0.0000
nopath	1	2	1	1	327	00:46:24	2784	00:46:54	2814	00:00:30	30	0.0000
nopath	1	2	1	1	327	00:46:25	2785	00:46:55	2815	00:00:30	30	0.0000
nopath	2	1	12	14	327	00:46:32	2792	00:46:59	2819	00:00:27	27	0.0000
nopath	1	2	1	1	327	00:46:32	2792	00:47:00	2820	00:00:28	28	0.0000	00:00:36
nopath	2	1	9	1	327	00:46:35	2795	00:47:01	2821	00:00:26	26	0.0000
nopath	2	1	1	1	327	00:46:37	2797	00:47:03	2823	00:00:26	26	0.0000
nopath	2	1	3	1	327	00:46:38	2798	00:47:03	2823	00:00:25	25	0.0000
nopath	2	1	1	1	327	00:46:41	2801	00:47:07	2827	00:00:26	26	0.0000
nopath	2	1	1	1	327	00:46:42	2802	00:47:08	2828	00:00:26	26	0.0000
nopath	2	1	1	1	327	00:46:45	2805	00:47:11	2831	00:00:26	26	0.0000
nopath	1	2	1	1	327	00:46:45	2805	00:47:13	2833	00:00:28	28	0.0000
nopath	2	1	2	1	327	00:46:48	2808	00:47:13	2833	00:00:25	25	0.0000
nopath	1	3	1	1	351	00:45:07	2707	00:47:17	2837	00:02:10	130	0.0000
nopath	1	3	1	1	351	00:46:00	2760	00:47:21	2841	00:01:21	81	0.0000
nopath	1	2	13	15	327	00:46:53	2813	00:47:23	2843	00:00:30	30	0.0000
nopath	3	2	1	1	311	00:46:34	2794	00:47:30	2850	00:00:56	56	0.0000
nopath	1	2	1	1	327	00:47:05	2825	00:47:38	2858	00:00:33	33	0.0000
nopath	1	2	6	1	327	00:47:11	2831	00:47:40	2860	00:00:29	29	0.0000
nopath	2	1	1	1	327	00:47:04	2824	00:47:41	2861	00:00:37	37	0.0000
nopath	2	1	12	14	327	00:47:09	2829	00:47:42	2862	00:00:33	33	0.0000
nopath	1	2	1	1	327	00:47:12	2832	00:47:43	2863	00:00:31	31	0.0000
nopath	1	3	1	1	351	00:47:09	2829	00:47:44	2864	00:00:35	35	0.0000
nopath	1	2	1	1	327	00:47:17	2837	00:47:45	2865	00:00:28	28	0.0000
nopath	1	2	1	1	327	00:47:20	2840	00:47:47	2867	00:00:27	27	0.0000
nopath	2	1	1	1	327	00:47:22	2842	00:47:48	2868	00:00:26	26	0.0000
nopath	2	1	6	1	327	00:47:26	2846	00:47:52	2872	00:00:26	26	0.0000
nopath	1	3	1	1	351	00:47:19	2839	00:47:55	2875	00:00:36	36	0.0000
nopath	1	2	3	1	327	00:47:29	2849	00:48:08	2888	00:00:39	39	0.0000	00:00:30
nopath	1	2	1	1	327	00:47:31	2851	00:48:10	2890	00:00:39	39	0.0000
nopath	1	2	5	1	327	00:47:33	2853	00:48:11	2891	00:00:38	38	0.0000
nopath	2	1	1	1	327	00:47:35	2855	00:48:11	2891	00:00:36	36	0.0000
nopath	3	1	14	16	351	00:47:36	2856	00:48:12	2892	00:00:36	36	0.0000
nopath	1	2	1	1	327	00:47:35	2855	00:48:13	2893	00:00:38	38	0.0000
nopath	2	1	1	1	327	00:47:39	2859	00:48:13	2893	00:00:34	34	0.0000
nopath	1	2	1	1	327	00:47:40	2860	00:48:15	2895	00:00:35	35	0.0000
nopath	2	1	10	1	327	00:47:46	2866	00:48:15	2895	00:00:29	29	0.0000
nopath	1	2	1	1	327	00:47:42	2862	00:48:17	2897	00:00:35	35	0.0000
nopath	1	3	5	1	351	00:47:37	2857	00:48:17	2897	00:00:40	40	0.0000
nopath	2	1	13	15	327	00:47:52	2872	00:48:19	2899	00:00:27	27	0.0000
nopath	2	1	1	1	327	00:47:57	2877	00:48:22	2902	00:00:25	25	0.0000
nopath	1	2	1	1	327	00:47:55	2875	00:48:24	2904	00:00:29	29	0.0000
nopath	3	2	1	1	311	00:47:42	2862	00:48:32	2912	00:00:50	50	0.0000
nopath	3	1	9	1	351	00:47:41	2861	00:48:32	2912	00:00:51	51	0.0000
nopath	1	2	1	1	327	00:47:59	2879	00:48:38	2918	00:00:39	39	0.0000
nopath	1	2	1	1	327	00:48:06	2886	00:48:39	2919	00:00:33	33	0.0000
nopath	2	1	9	1	327	00:48:09	2889	00:48:41	2921	00:00:32	32	0.0000
nopath	1	2	9	1	327	00:48:11	2891	00:48:41	2921	00:00:30	30	0.0000
nopath	2	1	1	1	327	00:48:14	2894	00:48:43	2923	00:00:29	29	0.0000
nopath	1	2	6	1	327	00:48:12	2892	00:48:44	2924	00:00:32	32	0.0000
nopath	2	1	1	1	327	00:48:21	2901	00:48:47	2927	00:00:26	26	0.0000
nopath	2	1	9	1	327	00:48:24	2904	00:48:50	2930	00:00:26	26	0.0000
nopath	2	1	1	1	327	00:48:22	2902	00:48:50	2930	00:00:28	28	0.0000
nopath	2	1	1	1	327	00:48:25	2905	00:48:51	2931	00:00:26	26	0.0000
nopath	2	1	3	1	327	00:48:28	2908	00:48:53	2933	00:00:25	25	0.0000
nopath	1	2	1	1	327	00:48:28	2908	00:48:56	2936	00:00:28	28	0.0000
nopath	2	1	1	1	327	00:48:32	2912	00:48:58	2938	00:00:26	26	0.0000
nopath	2	1	3	1	327	00:48:33	2913	00:48:58	2938	00:00:25	25	0.0000
nopath	2	1	5	1	327	00:48:34	2914	00:49:00	2940	00:00:26	26	0.0000	00:00:30
nopath	1	3	10	1	351	00:48:01	2881	00:49:02	2942	00:01:01	61	0.0000
nopath	2	1	1	1	327	00:48:39	2919	00:49:05	2945	00:00:26	26	0.0000
nopath	2	1	1	1	327	00:48:41	2921	00:49:06	2946	00:00:25	25	0.0000
nopath	1	3	12	14	351	00:48:23	2903	00:49:09	2949	00:00:46	46	0.0000
nopath	1	2	12	14	327	00:48:40	2920	00:49:09	2949	00:00:29	29	0.0000
nopath	1	2	1	1	327	00:48:41	2921	00:49:11	2951	00:00:30	30	0.0000
nopath	1	2	1	1	327	00:48:43	2923	00:49:12	2952	00:00:29	29	0.0000
nopath	1	3	1	1	351	00:48:26	2906	00:49:12	2952	00:00:46	46	0.0000
nopath	1	3	5	1	351	00:48:39	2919	00:49:15	2955	00:00:36	36	0.0000
nopath	1	3	3	1	351	00:48:45	2925	00:49:20	2960	00:00:35	35	0.0000
nopath	3	1	12	14	351	00:48:08	2888	00:49:22	2962	00:01:14	74	0.0000
nopath	3	2	1	1	311	00:48:12	2892	00:49:23	2963	00:01:11	71	0.0000
nopath	3	2	13	15	311	00:48:13	2893	00:49:27	2967	00:01:14	74	0.0000
nopath	3	1	1	1	351	00:48:16	2896	00:49:30	2970	00:01:14	74	0.0000
nopath	3	2	1	1	311	00:48:49	2929	00:49:33	2973	00:00:44	44	0.0000
nopath	3	1	12	14	351	00:48:22	2902	00:49:34	2974	00:01:12	72	0.0000
nopath	1	2	6	1	327	00:48:44	2924	00:49:38	2978	00:00:54	54	0.0000
nopath	1	2	9	1	327	00:48:51	2931	00:49:40	2980	00:00:49	49	0.0000
nopath	2	1	10	1	327	00:48:45	2925	00:49:41	2981	00:00:56	56	0.0000
nopath	1	2	1	1	327	00:48:53	2933	00:49:41	2981	00:00:48	48	0.0000
nopath	2	1	1	1	327	00:48:53	2933	00:49:41	2981	00:00:48	48	0.0000
nopath	2	1	1	1	327	00:48:55	2935	00:49:42	2982	00:00:47	47	0.0000
nopath	2	1	1	1	327	00:48:58	2938	00:49:42	2982	00:00:44	44	0.0000
nopath	1	2	1	1	327	00:48:59	2939	00:49:43	2983	00:00:44	44	0.0000
nopath	2	1	5	1	327	00:49:04	2944	00:49:44	2984	00:00:40	40	0.0000
nopath	2	1	9	1	327	00:49:05	2945	00:49:45	2985	00:00:40	40	0.0000
nopath	2	1	1	1	327	00:49:11	2951	00:49:47	2987	00:00:36	36	0.0000
nopath	2	1	3	1	327	00:49:18	2958	00:49:47	2987	00:00:29	29	0.0000
nopath	2	1	2	1	327	00:49:23	2963	00:49:50	2990	00:00:27	27	0.0000
nopath	2	1	12	14	327	00:49:21	2961	00:49:50	2990	00:00:29	29	0.0000
nopath	2	1	1	1	327	00:49:26	2966	00:49:52	2992	00:00:26	26	0.0000
nopath	1	2	13	15	327	00:49:23	2963	00:49:53	2993	00:00:30	30	0.0000
nopath	2	1	1	1	327	00:49:29	2969	00:49:55	2995	00:00:26	26	0.0000
nopath	3	1	1	1	351	00:49:08	2948	00:50:02	3002	00:00:54	54	0.0000	00:00:58
nopath	3	1	1	1	351	00:49:11	2951	00:50:05	3005	00:00:54	54	0.0000
nopath	1	2	3	1	327	00:49:28	2968	00:50:08	3008	00:00:40	40	0.0000
nopath	1	2	5	1	327	00:49:29	2969	00:50:09	3009	00:00:40	40	0.0000
nopath	2	1	1	1	327	00:49:34	2974	00:50:11	3011	00:00:37	37	0.0000
nopath	2	1	1	1	327	00:49:33	2973	00:50:11	3011	00:00:38	38	0.0000
nopath	2	1	1	1	327	00:49:41	2981	00:50:12	3012	00:00:31	31	0.0000
nopath	2	1	1	1	327	00:49:38	2978	00:50:12	3012	00:00:34	34	0.0000
nopath	1	2	14	16	327	00:49:30	2970	00:50:13	3013	00:00:43	43	0.0000
nopath	1	2	1	1	327	00:49:32	2972	00:50:15	3015	00:00:43	43	0.0000
nopath	2	1	12	14	327	00:49:42	2982	00:50:16	3016	00:00:34	34	0.0000
nopath	1	2	12	14	327	00:49:39	2979	00:50:16	3016	00:00:37	37	0.0000
nopath	1	2	9	1	327	00:49:43	2983	00:50:18	3018	00:00:35	35	0.0000
nopath	1	3	3	1	351	00:49:08	2948	00:50:18	3018	00:01:10	70	0.0000
nopath	1	2	5	1	327	00:49:47	2987	00:50:20	3020	00:00:33	33	0.0000
nopath	2	1	1	1	327	00:49:53	2993	00:50:20	3020	00:00:27	27	0.0000
nopath	1	2	1	1	327	00:49:49	2989	00:50:22	3022	00:00:33	33	0.0000
nopath	2	1	5	1	327	00:50:00	3000	00:50:25	3025	00:00:25	25	0.0000
nopath	2	1	14	16	327	00:49:59	2999	00:50:26	3026	00:00:27	27	0.0000
nopath	3	2	1	1	311	00:49:24	2964	00:50:32	3032	00:01:08	68	0.0000
nopath	3	1	10	1	351	00:49:23	2963	00:50:32	3032	00:01:09	69	0.0000
nopath	3	2	1	1	311	00:49:25	2965	00:50:35	3035	00:01:10	70	0.0000
nopath	3	2	12	14	311	00:49:37	2977	00:50:37	3037	00:01:00	60	0.0000
nopath	1	2	1	1	327	00:49:55	2995	00:50:38	3038	00:00:43	43	0.0000
nopath	1	2	2	1	327	00:49:57	2997	00:50:40	3040	00:00:43	43	0.0000
nopath	2	1	1	1	327	00:50:04	3004	00:50:41	3041	00:00:37	37	0.0000
nopath	2	1	10	1	327	00:50:03	3003	00:50:41	3041	00:00:38	38	0.0000
nopath	1	2	5	1	327	00:49:58	2998	00:50:42	3042	00:00:44	44	0.0000
nopath	2	1	1	1	327	00:50:05	3005	00:50:43	3043	00:00:38	38	0.0000
nopath	1	2	12	14	327	00:49:59	2999	00:50:43	3043	00:00:44	44	0.0000
nopath	2	1	10	1	327	00:50:08	3008	00:50:43	3043	00:00:35	35	0.0000
nopath	2	1	9	1	327	00:50:07	3007	00:50:45	3045	00:00:38	38	0.0000
nopath	1	2	1	1	327	00:50:01	3001	00:50:45	3045	00:00:44	44	0.0000
nopath	2	1	1	1	327	00:50:10	3010	00:50:45	3045	00:00:35	35	0.0000
nopath	1	2	1	1	327	00:50:02	3002	00:50:47	3047	00:00:45	45	0.0000
nopath	2	1	3	1	327	00:50:15	3015	00:50:47	3047	00:00:32	32	0.0000
nopath	1	2	1	1	327	00:50:04	3004	00:50:49	3049	00:00:45	45	0.0000
nopath	2	3	1	1	311	00:50:13	3013	00:50:49	3049	00:00:36	36	0.0000
nopath	1	2	1	1	327	00:50:08	3008	00:50:50	3050	00:00:42	42	0.0000
nopath	2	1	3	1	327	00:50:21	3021	00:50:50	3050	00:00:29	29	0.0000
nopath	2	1	12	14	327	00:50:23	3023	00:50:51	3051	00:00:28	28	0.0000
nopath	1	2	13	15	327	00:50:12	3012	00:50:53	3053	00:00:41	41	0.0000
nopath	1	3	1	1	351	00:49:25	2965	00:50:54	3054	00:01:29	89	0.0000
nopath	1	2	1	1	327	00:50:18	3018	00:50:55	3055	00:00:37	37	0.0000
nopath	1	2	1	1	327	00:50:19	3019	00:50:57	3057	00:00:38	38	0.0000
nopath	1	3	1	1	351	00:50:05	3005	00:50:57	3057	00:00:52	52	0.0000
nopath	1	2	10	1	327	00:50:28	3028	00:50:59	3059	00:00:31	31	0.0000
nopath	1	2	9	1	327	00:50:29	3029	00:51:01	3061	00:00:32	32	0.0000	00:00:38
nopath	1	3	13	15	351	00:50:07	3007	00:51:01	3061	00:00:54	54	0.0000
nopath	1	2	12	14	327	00:50:30	3030	00:51:02	3062	00:00:32	32	0.0000
nopath	1	3	1	1	351	00:50:11	3011	00:51:03	3063	00:00:52	52	0.0000
nopath	3	2	1	1	311	00:50:06	3006	00:51:12	3072	00:01:06	66	0.0000
nopath	3	1	5	1	351	00:49:39	2979	00:51:12	3072	00:01:33	93	0.0000
nopath	3	2	1	1	311	00:50:08	3008	00:51:15	3075	00:01:07	67	0.0000
nopath	3	1	1	1	351	00:50:13	3013	00:51:19	3079	00:01:06	66	0.0000
nopath	1	2	13	15	327	00:50:38	3038	00:51:21	3081	00:00:43	43	0.0000
nopath	2	1	3	1	327	00:50:34	3034	00:51:21	3081	00:00:47	47	0.0000
nopath	2	1	1	1	327	00:50:37	3037	00:51:21	3081	00:00:44	44	0.0000
nopath	1	2	13	15	327	00:50:49	3049	00:51:22	3082	00:00:33	33	0.0000
nopath	2	1	1	1	327	00:50:41	3041	00:51:22	3082	00:00:41	41	0.0000
nopath	2	1	12	14	327	00:50:42	3042	00:51:23	3083	00:00:41	41	0.0000
nopath	2	1	9	1	327	00:50:46	3046	00:51:25	3085	00:00:39	39	0.0000
nopath	2	1	12	14	327	00:50:49	3049	00:51:25	3085	00:00:36	36	0.0000
nopath	1	2	1	1	327	00:50:50	3050	00:51:25	3085	00:00:35	35	0.0000
nopath	2	1	1	1	327	00:50:48	3048	00:51:27	3087	00:00:39	39	0.0000
nopath	2	1	1	1	327	00:50:50	3050	00:51:27	3087	00:00:37	37	0.0000
nopath	1	2	1	1	327	00:50:53	3053	00:51:28	3088	00:00:35	35	0.0000
nopath	2	1	9	1	327	00:50:56	3056	00:51:29	3089	00:00:33	33	0.0000
nopath	1	2	2	1	327	00:50:54	3054	00:51:30	3090	00:00:36	36	0.0000
nopath	2	1	1	1	327	00:51:03	3063	00:51:31	3091	00:00:28	28	0.0000
nopath	1	2	1	1	327	00:50:57	3057	00:51:32	3092	00:00:35	35	0.0000
nopath	2	1	1	1	327	00:51:05	3065	00:51:33	3093	00:00:28	28	0.0000
nopath	1	2	13	15	327	00:50:58	3058	00:51:34	3094	00:00:36	36	0.0000
nopath	2	1	1	1	327	00:51:10	3070	00:51:36	3096	00:00:26	26	0.0000
nopath	3	2	3	1	311	00:50:46	3046	00:51:42	3102	00:00:56	56	0.0000
nopath	3	1	1	1	351	00:50:26	3026	00:51:42	3102	00:01:16	76	0.0000
nopath	3	1	3	1	351	00:50:48	3048	00:51:47	3107	00:00:59	59	0.0000
nopath	1	2	1	1	327	00:51:01	3061	00:51:48	3108	00:00:47	47	0.0000
nopath	1	2	1	1	327	00:51:06	3066	00:51:49	3109	00:00:43	43	0.0000
nopath	2	1	1	1	327	00:51:12	3072	00:51:51	3111	00:00:39	39	0.0000
nopath	1	2	5	1	327	00:51:08	3068	00:51:51	3111	00:00:43	43	0.0000
nopath	2	1	1	1	327	00:51:18	3078	00:51:51	3111	00:00:33	33	0.0000
nopath	1	2	5	1	327	00:51:11	3071	00:51:53	3113	00:00:42	42	0.0000
nopath	2	1	1	1	327	00:51:23	3083	00:51:53	3113	00:00:30	30	0.0000
nopath	1	2	1	1	327	00:51:16	3076	00:51:54	3114	00:00:38	38	0.0000
nopath	2	3	3	1	311	00:51:21	3081	00:51:55	3115	00:00:34	34	0.0000
nopath	1	2	3	1	327	00:51:22	3082	00:51:56	3116	00:00:34	34	0.0000
nopath	2	1	1	1	327	00:51:27	3087	00:51:57	3117	00:00:30	30	0.0000
nopath	1	2	1	1	327	00:51:28	3088	00:51:58	3118	00:00:30	30	0.0000
nopath	2	1	1	1	327	00:51:32	3092	00:52:00	3120	00:00:28	28	0.0000	00:00:34
nopath	1	2	14	16	327	00:51:29	3089	00:52:01	3121	00:00:32	32	0.0000
nopath	2	1	1	1	327	00:51:34	3094	00:52:02	3122	00:00:28	28	0.0000
nopath	1	2	3	1	327	00:51:30	3090	00:52:04	3124	00:00:34	34	0.0000
nopath	2	1	3	1	327	00:51:38	3098	00:52:04	3124	00:00:26	26	0.0000
nopath	1	2	1	1	327	00:51:34	3094	00:52:05	3125	00:00:31	31	0.0000
nopath	2	1	1	1	327	00:51:39	3099	00:52:05	3125	00:00:26	26	0.0000
nopath	2	1	1	1	327	00:51:40	3100	00:52:06	3126	00:00:26	26	0.0000
nopath	1	2	1	1	327	00:51:37	3097	00:52:07	3127	00:00:30	30	0.0000
nopath	2	1	1	1	327	00:51:42	3102	00:52:08	3128	00:00:26	26	0.0000
nopath	1	2	12	14	327	00:51:38	3098	00:52:09	3129	00:00:31	31	0.0000
nopath	2	1	1	1	327	00:51:45	3105	00:52:11	3131	00:00:26	26	0.0000
nopath	2	3	1	1	311	00:51:44	3104	00:52:12	3132	00:00:28	28	0.0000
nopath	1	2	1	1	327	00:51:48	3108	00:52:16	3136	00:00:28	28	0.0000
nopath	2	1	1	1	327	00:51:50	3110	00:52:17	3137	00:00:27	27	0.0000
nopath	2	1	1	1	327	00:51:53	3113	00:52:19	3139	00:00:26	26	0.0000
nopath	2	1	1	1	327	00:51:55	3115	00:52:21	3141	00:00:26	26	0.0000
nopath	1	2	13	15	327	00:51:52	3112	00:52:22	3142	00:00:30	30	0.0000
nopath	2	1	3	1	327	00:51:58	3118	00:52:23	3143	00:00:25	25	0.0000
nopath	1	3	9	1	351	00:50:48	3048	00:52:26	3146	00:01:38	98	0.0000
nopath	1	2	9	1	327	00:52:01	3121	00:52:29	3149	00:00:28	28	0.0000
nopath	1	3	1	1	351	00:51:13	3073	00:52:29	3149	00:01:16	76	0.0000
nopath	1	3	12	14	351	00:51:32	3092	00:52:31	3151	00:00:59	59	0.0000
nopath	1	2	1	1	327	00:52:02	3122	00:52:32	3152	00:00:30	30	0.0000
nopath	1	3	14	16	351	00:51:55	3115	00:52:36	3156	00:00:41	41	0.0000
nopath	3	2	9	1	311	00:50:54	3054	00:52:40	3160	00:01:46	106	0.0000
nopath	3	1	1	1	351	00:51:06	3066	00:52:44	3164	00:01:38	98	0.0000
nopath	3	2	1	1	311	00:51:11	3071	00:52:45	3165	00:01:34	94	0.0000
nopath	3	2	9	1	311	00:51:24	3084	00:52:46	3166	00:01:22	82	0.0000
nopath	3	2	9	1	311	00:51:36	3096	00:52:50	3170	00:01:14	74	0.0000
nopath	3	2	9	1	311	00:51:40	3100	00:52:51	3171	00:01:11	71	0.0000
nopath	3	2	12	14	311	00:51:53	3113	00:52:54	3174	00:01:01	61	0.0000
nopath	1	2	14	16	327	00:52:16	3136	00:53:00	3180	00:00:44	44	0.0000	00:00:35
nopath	1	2	1	1	327	00:52:20	3140	00:53:00	3180	00:00:40	40	0.0000
nopath	1	2	13	15	327	00:52:24	3144	00:53:04	3184	00:00:40	40	0.0000
nopath	2	1	13	15	327	00:52:04	3124	00:53:04	3184	00:01:00	60	0.0000
nopath	2	1	13	15	327	00:52:02	3122	00:53:04	3184	00:01:02	62	0.0000
nopath	1	2	7	1	327	00:52:28	3148	00:53:05	3185	00:00:37	37	0.0000
nopath	2	1	1	1	327	00:52:10	3130	00:53:06	3186	00:00:56	56	0.0000
nopath	2	1	9	1	327	00:52:05	3125	00:53:06	3186	00:01:01	61	0.0000
nopath	1	2	1	1	327	00:52:34	3154	00:53:07	3187	00:00:33	33	0.0000
nopath	2	1	1	1	327	00:52:17	3137	00:53:07	3187	00:00:50	50	0.0000
nopath	2	1	1	1	327	00:52:20	3140	00:53:08	3188	00:00:48	48	0.0000
nopath	2	1	1	1	327	00:52:23	3143	00:53:09	3189	00:00:46	46	0.0000
nopath	1	2	12	14	327	00:52:38	3158	00:53:09	3189	00:00:31	31	0.0000
nopath	2	1	1	1	327	00:52:27	3147	00:53:09	3189	00:00:42	42	0.0000
nopath	2	1	9	1	327	00:52:25	3145	00:53:10	3190	00:00:45	45	0.0000
nopath	1	2	1	1	327	00:52:43	3163	00:53:11	3191	00:00:28	28	0.0000
nopath	2	1	1	1	327	00:52:24	3144	00:53:11	3191	00:00:47	47	0.0000
nopath	2	1	1	1	327	00:52:36	3156	00:53:12	3192	00:00:36	36	0.0000
nopath	2	1	1	1	327	00:52:38	3158	00:53:13	3193	00:00:35	35	0.0000
nopath	2	1	1	1	327	00:52:45	3165	00:53:14	3194	00:00:29	29	0.0000
nopath	2	1	1	1	327	00:52:46	3166	00:53:15	3195	00:00:29	29	0.0000
nopath	1	2	1	1	327	00:52:47	3167	00:53:15	3195	00:00:28	28	0.0000
nopath	2	1	2	1	327	00:52:51	3171	00:53:17	3197	00:00:26	26	0.0000
nopath	2	1	1	1	327	00:52:54	3174	00:53:20	3200	00:00:26	26	0.0000
nopath	1	2	1	1	327	00:52:52	3172	00:53:20	3200	00:00:28	28	0.0000
nopath	2	1	1	1	327	00:52:55	3175	00:53:21	3201	00:00:26	26	0.0000
nopath	2	1	3	1	327	00:53:00	3180	00:53:26	3206	00:00:26	26	0.0000
nopath	2	1	14	16	327	00:52:59	3179	00:53:26	3206	00:00:27	27	0.0000
nopath	2	1	1	1	327	00:53:02	3182	00:53:28	3208	00:00:26	26	0.0000
nopath	2	1	1	1	327	00:53:01	3181	00:53:28	3208	00:00:27	27	0.0000
nopath	1	2	13	15	327	00:52:59	3179	00:53:29	3209	00:00:30	30	0.0000
nopath	2	1	1	1	327	00:53:06	3186	00:53:31	3211	00:00:25	25	0.0000
nopath	2	1	1	1	327	00:53:05	3185	00:53:31	3211	00:00:26	26	0.0000
nopath	1	2	1	1	327	00:53:04	3184	00:53:32	3212	00:00:28	28	0.0000
nopath	2	1	3	1	327	00:53:07	3187	00:53:33	3213	00:00:26	26	0.0000
nopath	1	2	13	15	327	00:53:06	3186	00:53:36	3216	00:00:30	30	0.0000
nopath	2	1	1	1	327	00:53:12	3192	00:53:37	3217	00:00:25	25	0.0000
nopath	1	2	1	1	327	00:53:07	3187	00:53:38	3218	00:00:31	31	0.0000
nopath	2	1	1	1	327	00:53:13	3193	00:53:39	3219	00:00:26	26	0.0000
nopath	1	2	1	1	327	00:53:08	3188	00:53:40	3220	00:00:32	32	0.0000
nopath	2	1	1	1	327	00:53:17	3197	00:53:42	3222	00:00:25	25	0.0000
nopath	1	2	1	1	327	00:53:18	3198	00:53:46	3226	00:00:28	28	0.0000
nopath	2	1	1	1	327	00:53:20	3200	00:53:46	3226	00:00:26	26	0.0000
nopath	1	2	1	1	327	00:53:20	3200	00:53:48	3228	00:00:28	28	0.0000
nopath	2	1	1	1	327	00:53:24	3204	00:53:50	3230	00:00:26	26	0.0000
nopath	1	2	12	14	327	00:53:23	3203	00:53:52	3232	00:00:29	29	0.0000
nopath	1	3	1	1	351	00:52:06	3126	00:53:53	3233	00:01:47	107	0.0000
nopath	3	2	1	1	311	00:52:03	3123	00:54:02	3242	00:01:59	119	0.0000	00:01:00
nopath	3	1	1	1	351	00:52:01	3121	00:54:02	3242	00:02:01	121	0.0000
nopath	3	1	3	1	351	00:52:05	3125	00:54:07	3247	00:02:02	122	0.0000
nopath	3	1	9	1	351	00:52:27	3147	00:54:10	3250	00:01:43	103	0.0000
nopath	3	2	1	1	311	00:52:28	3148	00:54:10	3250	00:01:42	102	0.0000
nopath	3	2	1	1	311	00:52:35	3155	00:54:13	3253	00:01:38	98	0.0000
nopath	3	1	1	1	351	00:52:43	3163	00:54:17	3257	00:01:34	94	0.0000
nopath	1	2	1	1	327	00:53:25	3205	00:54:18	3258	00:00:53	53	0.0000
nopath	1	2	1	1	327	00:53:29	3209	00:54:19	3259	00:00:50	50	0.0000
nopath	2	1	1	1	327	00:53:32	3212	00:54:21	3261	00:00:49	49	0.0000
nopath	1	2	1	1	327	00:53:30	3210	00:54:21	3261	00:00:51	51	0.0000
nopath	2	1	5	1	327	00:53:31	3211	00:54:21	3261	00:00:50	50	0.0000
nopath	2	1	6	1	327	00:53:38	3218	00:54:22	3262	00:00:44	44	0.0000
nopath	2	1	1	1	327	00:53:41	3221	00:54:23	3263	00:00:42	42	0.0000
nopath	1	2	1	1	327	00:53:36	3216	00:54:23	3263	00:00:47	47	0.0000
nopath	2	1	1	1	327	00:53:40	3220	00:54:24	3264	00:00:44	44	0.0000
nopath	2	1	14	16	327	00:53:49	3229	00:54:25	3265	00:00:36	36	0.0000
nopath	1	2	9	1	327	00:53:40	3220	00:54:26	3266	00:00:46	46	0.0000
nopath	2	1	1	1	327	00:53:42	3222	00:54:26	3266	00:00:44	44	0.0000
nopath	1	2	3	1	327	00:53:48	3228	00:54:27	3267	00:00:39	39	0.0000
nopath	2	1	1	1	327	00:53:46	3226	00:54:28	3268	00:00:42	42	0.0000
nopath	2	1	12	14	327	00:53:57	3237	00:54:28	3268	00:00:31	31	0.0000
nopath	1	2	2	1	327	00:53:55	3235	00:54:29	3269	00:00:34	34	0.0000
nopath	2	1	1	1	327	00:53:56	3236	00:54:30	3270	00:00:34	34	0.0000
nopath	2	1	5	1	327	00:54:05	3245	00:54:32	3272	00:00:27	27	0.0000
nopath	2	3	1	1	311	00:53:47	3227	00:54:32	3272	00:00:45	45	0.0000
nopath	2	1	1	1	327	00:54:00	3240	00:54:33	3273	00:00:33	33	0.0000
nopath	2	1	1	1	327	00:54:08	3248	00:54:36	3276	00:00:28	28	0.0000
nopath	2	1	14	16	327	00:54:10	3250	00:54:37	3277	00:00:27	27	0.0000
nopath	2	1	13	15	327	00:54:13	3253	00:54:41	3281	00:00:28	28	0.0000
nopath	2	1	1	1	327	00:54:15	3255	00:54:42	3282	00:00:27	27	0.0000
nopath	2	1	1	1	327	00:54:16	3256	00:54:43	3283	00:00:27	27	0.0000
nopath	2	1	1	1	327	00:54:20	3260	00:54:46	3286	00:00:26	26	0.0000
nopath	2	1	14	16	327	00:54:21	3261	00:54:48	3288	00:00:27	27	0.0000
nopath	2	1	1	1	327	00:54:24	3264	00:54:51	3291	00:00:27	27	0.0000
nopath	1	3	5	1	351	00:52:14	3134	00:54:53	3293	00:02:39	159	0.0000
nopath	1	2	3	1	327	00:54:27	3267	00:54:55	3295	00:00:28	28	0.0000
nopath	1	2	4	1	327	00:54:29	3269	00:54:57	3297	00:00:28	28	0.0000
nopath	1	3	3	1	351	00:52:18	3138	00:54:58	3298	00:02:40	160	0.0000
nopath	1	2	1	1	327	00:54:31	3271	00:54:59	3299	00:00:28	28	0.0000
nopath	1	3	1	1	351	00:53:39	3219	00:55:00	3300	00:01:21	81	0.0000	00:01:11
nopath	1	2	1	1	327	00:54:32	3272	00:55:01	3301	00:00:29	29	0.0000
nopath	1	3	1	1	351	00:53:41	3221	00:55:03	3303	00:01:22	82	0.0000
nopath	1	3	1	1	351	00:53:56	3236	00:55:07	3307	00:01:11	71	0.0000
nopath	1	3	12	14	351	00:54:10	3250	00:55:09	3309	00:00:59	59	0.0000
nopath	1	3	10	1	351	00:54:13	3253	00:55:11	3311	00:00:58	58	0.0000
nopath	1	2	1	1	327	00:54:44	3284	00:55:12	3312	00:00:28	28	0.0000
nopath	1	3	3	1	351	00:54:19	3259	00:55:14	3314	00:00:55	55	0.0000
nopath	1	3	1	1	351	00:54:22	3262	00:55:15	3315	00:00:53	53	0.0000
nopath	3	1	9	1	351	00:53:15	3195	00:55:22	3322	00:02:07	127	0.0000
nopath	3	1	1	1	351	00:53:39	3219	00:55:24	3324	00:01:45	105	0.0000
nopath	3	1	1	1	351	00:53:53	3233	00:55:28	3328	00:01:35	95	0.0000
nopath	3	1	1	1	351	00:54:15	3255	00:55:30	3330	00:01:15	75	0.0000
nopath	3	1	3	1	351	00:54:21	3261	00:55:33	3333	00:01:12	72	0.0000
nopath	3	2	13	15	311	00:54:29	3269	00:55:34	3334	00:01:05	65	0.0000
nopath	1	2	12	14	327	00:54:48	3288	00:55:39	3339	00:00:51	51	0.0000
nopath	1	2	1	1	327	00:54:49	3289	00:55:40	3340	00:00:51	51	0.0000
nopath	2	1	1	1	327	00:54:32	3272	00:55:41	3341	00:01:09	69	0.0000
nopath	2	1	12	14	327	00:54:38	3278	00:55:42	3342	00:01:04	64	0.0000
nopath	1	2	1	1	327	00:54:51	3291	00:55:42	3342	00:00:51	51	0.0000
nopath	1	2	1	1	327	00:54:53	3293	00:55:44	3344	00:00:51	51	0.0000
nopath	2	1	12	14	327	00:54:46	3286	00:55:44	3344	00:00:58	58	0.0000
nopath	2	1	14	16	327	00:54:34	3274	00:55:44	3344	00:01:10	70	0.0000
nopath	1	2	1	1	327	00:55:00	3300	00:55:46	3346	00:00:46	46	0.0000
nopath	2	1	1	1	327	00:54:43	3283	00:55:46	3346	00:01:03	63	0.0000
nopath	2	1	1	1	327	00:54:37	3277	00:55:46	3346	00:01:09	69	0.0000
nopath	2	1	14	16	327	00:54:56	3296	00:55:48	3348	00:00:52	52	0.0000
nopath	2	1	12	14	327	00:54:39	3279	00:55:48	3348	00:01:09	69	0.0000
nopath	1	2	15	17	327	00:55:01	3301	00:55:50	3350	00:00:49	49	0.0000
nopath	2	1	5	1	327	00:55:00	3300	00:55:50	3350	00:00:50	50	0.0000
nopath	2	1	1	1	327	00:54:41	3281	00:55:50	3350	00:01:09	69	0.0000
nopath	2	1	3	1	327	00:55:04	3304	00:55:51	3351	00:00:47	47	0.0000
nopath	1	2	1	1	327	00:55:02	3302	00:55:52	3352	00:00:50	50	0.0000
nopath	2	1	9	1	327	00:54:55	3295	00:55:52	3352	00:00:57	57	0.0000
nopath	2	1	1	1	327	00:54:57	3297	00:55:53	3353	00:00:56	56	0.0000
nopath	2	1	2	1	327	00:55:06	3306	00:55:54	3354	00:00:48	48	0.0000
nopath	1	2	14	16	327	00:55:03	3303	00:55:54	3354	00:00:51	51	0.0000
nopath	2	1	1	1	327	00:54:59	3299	00:55:55	3355	00:00:56	56	0.0000
nopath	2	1	7	1	327	00:55:08	3308	00:55:56	3356	00:00:48	48	0.0000
nopath	2	1	12	14	327	00:55:01	3301	00:55:56	3356	00:00:55	55	0.0000
nopath	1	2	1	1	327	00:55:08	3308	00:55:57	3357	00:00:49	49	0.0000
nopath	2	1	1	1	327	00:55:09	3309	00:55:57	3357	00:00:48	48	0.0000
nopath	1	2	5	1	327	00:55:22	3322	00:55:58	3358	00:00:36	36	0.0000
nopath	2	1	1	1	327	00:55:03	3303	00:55:58	3358	00:00:55	55	0.0000
nopath	2	1	1	1	327	00:55:12	3312	00:55:59	3359	00:00:47	47	0.0000
nopath	1	2	1	1	327	00:55:24	3324	00:55:59	3359	00:00:35	35	0.0000
nopath	2	1	1	1	327	00:55:21	3321	00:56:00	3360	00:00:39	39	0.0000	00:00:39
nopath	2	1	1	1	327	00:55:15	3315	00:56:01	3361	00:00:46	46	0.0000
nopath	1	2	3	1	327	00:55:25	3325	00:56:01	3361	00:00:36	36	0.0000
nopath	2	1	1	1	327	00:55:24	3324	00:56:01	3361	00:00:37	37	0.0000
nopath	1	2	1	1	327	00:55:26	3326	00:56:03	3363	00:00:37	37	0.0000
nopath	2	1	1	1	327	00:55:30	3330	00:56:03	3363	00:00:33	33	0.0000
nopath	2	1	1	1	327	00:55:34	3334	00:56:04	3364	00:00:30	30	0.0000
nopath	2	1	1	1	327	00:55:37	3337	00:56:05	3365	00:00:28	28	0.0000
nopath	1	2	13	15	327	00:55:27	3327	00:56:06	3366	00:00:39	39	0.0000
nopath	2	1	1	1	327	00:55:36	3336	00:56:06	3366	00:00:30	30	0.0000
nopath	1	2	1	1	327	00:55:28	3328	00:56:08	3368	00:00:40	40	0.0000
nopath	2	1	9	1	327	00:55:41	3341	00:56:08	3368	00:00:27	27	0.0000
nopath	1	2	3	1	327	00:55:32	3332	00:56:10	3370	00:00:38	38	0.0000
nopath	1	2	10	1	327	00:55:42	3342	00:56:12	3372	00:00:30	30	0.0000
nopath	2	1	1	1	327	00:55:47	3347	00:56:12	3372	00:00:25	25	0.0000
nopath	2	1	1	1	327	00:55:48	3348	00:56:13	3373	00:00:25	25	0.0000
nopath	1	2	1	1	327	00:55:43	3343	00:56:14	3374	00:00:31	31	0.0000
nopath	2	1	9	1	327	00:55:50	3350	00:56:17	3377	00:00:27	27	0.0000
nopath	2	3	10	1	311	00:55:49	3349	00:56:19	3379	00:00:30	30	0.0000
nopath	2	1	1	1	327	00:55:55	3355	00:56:21	3381	00:00:26	26	0.0000
nopath	1	2	14	16	327	00:55:53	3353	00:56:22	3382	00:00:29	29	0.0000
nopath	2	1	1	1	327	00:55:58	3358	00:56:24	3384	00:00:26	26	0.0000
nopath	1	2	1	1	327	00:56:00	3360	00:56:28	3388	00:00:28	28	0.0000
nopath	1	3	12	14	351	00:55:23	3323	00:56:29	3389	00:01:06	66	0.0000
nopath	1	2	13	15	327	00:56:01	3361	00:56:31	3391	00:00:30	30	0.0000
nopath	1	3	12	14	351	00:55:45	3345	00:56:32	3392	00:00:47	47	0.0000
nopath	1	2	1	1	327	00:56:03	3363	00:56:33	3393	00:00:30	30	0.0000
nopath	1	3	1	1	351	00:55:46	3346	00:56:34	3394	00:00:48	48	0.0000
nopath	3	2	1	1	311	00:54:35	3275	00:56:40	3400	00:02:05	125	0.0000
nopath	3	2	1	1	311	00:54:42	3282	00:56:42	3402	00:02:00	120	0.0000
nopath	3	2	1	1	311	00:54:52	3292	00:56:47	3407	00:01:55	115	0.0000
nopath	3	1	14	16	351	00:54:47	3287	00:56:48	3408	00:02:01	121	0.0000
nopath	3	2	3	1	311	00:55:00	3300	00:56:52	3412	00:01:52	112	0.0000
nopath	3	1	1	1	351	00:54:56	3296	00:56:52	3412	00:01:56	116	0.0000
nopath	3	2	1	1	311	00:55:26	3326	00:56:54	3414	00:01:28	88	0.0000
nopath	3	2	3	1	311	00:55:31	3331	00:56:57	3417	00:01:26	86	0.0000
nopath	3	2	1	1	311	00:55:52	3352	00:57:02	3422	00:01:10	70	0.0000	00:01:38
nopath	3	1	1	1	351	00:55:35	3335	00:57:02	3422	00:01:27	87	0.0000
nopath	3	2	12	14	311	00:56:06	3366	00:57:05	3425	00:00:59	59	0.0000
nopath	3	1	1	1	351	00:56:07	3367	00:57:10	3430	00:01:03	63	0.0000
nopath	3	2	15	17	311	00:56:18	3378	00:57:12	3432	00:00:54	54	0.0000
nopath	3	1	12	14	351	00:56:22	3382	00:57:17	3437	00:00:55	55	0.0000
nopath	1	2	3	1	327	00:56:06	3366	00:57:18	3438	00:01:12	72	0.0000
nopath	1	2	5	1	327	00:56:11	3371	00:57:20	3440	00:01:09	69	0.0000
nopath	1	2	2	1	327	00:56:21	3381	00:57:21	3441	00:01:00	60	0.0000
nopath	2	1	1	1	327	00:56:00	3360	00:57:21	3441	00:01:21	81	0.0000
nopath	2	1	1	1	327	00:56:04	3364	00:57:21	3441	00:01:17	77	0.0000
nopath	2	1	5	1	327	00:56:05	3365	00:57:22	3442	00:01:17	77	0.0000
nopath	1	2	1	1	327	00:56:25	3385	00:57:23	3443	00:00:58	58	0.0000
nopath	2	1	1	1	327	00:56:06	3366	00:57:23	3443	00:01:17	77	0.0000
nopath	1	2	9	1	327	00:56:30	3390	00:57:25	3445	00:00:55	55	0.0000
nopath	2	1	1	1	327	00:56:08	3368	00:57:25	3445	00:01:17	77	0.0000
nopath	2	1	1	1	327	00:56:07	3367	00:57:25	3445	00:01:18	78	0.0000
nopath	2	1	1	1	327	00:56:10	3370	00:57:26	3446	00:01:16	76	0.0000
nopath	2	1	5	1	327	00:56:12	3372	00:57:27	3447	00:01:15	75	0.0000
nopath	2	1	1	1	327	00:56:14	3374	00:57:28	3448	00:01:14	74	0.0000
nopath	2	1	1	1	327	00:56:15	3375	00:57:28	3448	00:01:13	73	0.0000
nopath	1	2	13	15	327	00:56:31	3391	00:57:29	3449	00:00:58	58	0.0000
nopath	2	1	1	1	327	00:56:24	3384	00:57:29	3449	00:01:05	65	0.0000
nopath	2	1	1	1	327	00:56:25	3385	00:57:30	3450	00:01:05	65	0.0000
nopath	1	2	1	1	327	00:56:33	3393	00:57:30	3450	00:00:57	57	0.0000
nopath	1	2	1	1	327	00:56:34	3394	00:57:32	3452	00:00:58	58	0.0000
nopath	2	1	3	1	327	00:56:30	3390	00:57:32	3452	00:01:02	62	0.0000
nopath	2	3	1	1	311	00:56:26	3386	00:57:33	3453	00:01:07	67	0.0000
nopath	1	2	1	1	327	00:56:40	3400	00:57:34	3454	00:00:54	54	0.0000
nopath	2	1	1	1	327	00:56:44	3404	00:57:34	3454	00:00:50	50	0.0000
nopath	2	1	1	1	327	00:56:37	3397	00:57:35	3455	00:00:58	58	0.0000
nopath	1	2	1	1	327	00:56:42	3402	00:57:35	3455	00:00:53	53	0.0000
nopath	2	1	3	1	327	00:56:49	3409	00:57:36	3456	00:00:47	47	0.0000
nopath	1	2	1	1	327	00:56:46	3406	00:57:37	3457	00:00:51	51	0.0000
nopath	2	1	9	1	327	00:56:52	3412	00:57:38	3458	00:00:46	46	0.0000
nopath	1	2	1	1	327	00:56:55	3415	00:57:39	3459	00:00:44	44	0.0000
nopath	2	1	1	1	327	00:56:53	3413	00:57:39	3459	00:00:46	46	0.0000
nopath	2	1	1	1	327	00:56:59	3419	00:57:40	3460	00:00:41	41	0.0000
nopath	1	2	1	1	327	00:56:56	3416	00:57:41	3461	00:00:45	45	0.0000
nopath	2	3	14	16	311	00:56:50	3410	00:57:41	3461	00:00:51	51	0.0000
nopath	2	1	5	1	327	00:56:56	3416	00:57:41	3461	00:00:45	45	0.0000
nopath	2	1	1	1	327	00:57:02	3422	00:57:42	3462	00:00:40	40	0.0000
nopath	1	2	1	1	327	00:56:57	3417	00:57:43	3463	00:00:46	46	0.0000
nopath	2	1	1	1	327	00:57:00	3420	00:57:44	3464	00:00:44	44	0.0000
nopath	2	1	1	1	327	00:57:12	3432	00:57:44	3464	00:00:32	32	0.0000
nopath	1	2	1	1	327	00:57:05	3425	00:57:45	3465	00:00:40	40	0.0000
nopath	2	1	1	1	327	00:57:06	3426	00:57:46	3466	00:00:40	40	0.0000
nopath	2	1	5	1	327	00:57:09	3429	00:57:47	3467	00:00:38	38	0.0000
nopath	1	2	3	1	327	00:57:17	3437	00:57:47	3467	00:00:30	30	0.0000
nopath	2	1	2	1	327	00:57:13	3433	00:57:48	3468	00:00:35	35	0.0000
nopath	1	2	1	1	327	00:57:20	3440	00:57:49	3469	00:00:29	29	0.0000
nopath	1	2	5	1	327	00:57:21	3441	00:57:50	3470	00:00:29	29	0.0000
nopath	2	1	1	1	327	00:57:23	3443	00:57:50	3470	00:00:27	27	0.0000
nopath	1	2	3	1	327	00:57:26	3446	00:57:54	3474	00:00:28	28	0.0000
nopath	2	1	10	1	327	00:57:29	3449	00:57:55	3475	00:00:26	26	0.0000
nopath	1	2	1	1	327	00:57:28	3448	00:57:56	3476	00:00:28	28	0.0000
nopath	2	1	3	1	327	00:57:31	3451	00:57:57	3477	00:00:26	26	0.0000
nopath	2	1	1	1	327	00:57:33	3453	00:57:59	3479	00:00:26	26	0.0000
nopath	2	3	1	1	311	00:57:34	3454	00:58:03	3483	00:00:29	29	0.0000	00:00:34
nopath	2	1	1	1	327	00:57:39	3459	00:58:05	3485	00:00:26	26	0.0000
nopath	2	1	9	1	327	00:57:40	3460	00:58:06	3486	00:00:26	26	0.0000
nopath	3	2	1	1	311	00:56:41	3401	00:58:12	3492	00:01:31	91	0.0000
nopath	3	1	3	1	351	00:56:34	3394	00:58:12	3492	00:01:38	98	0.0000
nopath	3	2	3	1	311	00:57:03	3423	00:58:14	3494	00:01:11	71	0.0000
nopath	1	2	1	1	327	00:57:40	3460	00:58:18	3498	00:00:38	38	0.0000
nopath	3	1	5	1	351	00:57:10	3430	00:58:19	3499	00:01:09	69	0.0000
nopath	2	1	1	1	327	00:57:50	3470	00:58:21	3501	00:00:31	31	0.0000
nopath	2	1	1	1	327	00:57:42	3462	00:58:21	3501	00:00:39	39	0.0000
nopath	2	1	1	1	327	00:57:54	3474	00:58:23	3503	00:00:29	29	0.0000
nopath	1	2	1	1	327	00:57:55	3475	00:58:23	3503	00:00:28	28	0.0000
nopath	2	1	13	15	327	00:57:49	3469	00:58:24	3504	00:00:35	35	0.0000
nopath	2	1	1	1	327	00:57:56	3476	00:58:25	3505	00:00:29	29	0.0000
nopath	2	1	10	1	327	00:57:51	3471	00:58:27	3507	00:00:36	36	0.0000
nopath	2	1	1	1	327	00:58:04	3484	00:58:30	3510	00:00:26	26	0.0000
nopath	1	3	1	1	351	00:56:50	3410	00:58:32	3512	00:01:42	102	0.0000
nopath	1	2	1	1	327	00:58:02	3482	00:58:32	3512	00:00:30	30	0.0000
nopath	3	2	9	1	311	00:57:19	3439	00:58:40	3520	00:01:21	81	0.0000
nopath	3	2	1	1	311	00:57:38	3458	00:58:44	3524	00:01:06	66	0.0000
nopath	3	1	3	1	351	00:57:26	3446	00:58:44	3524	00:01:18	78	0.0000
nopath	3	2	1	1	311	00:57:48	3468	00:58:47	3527	00:00:59	59	0.0000
nopath	3	2	5	1	311	00:57:50	3470	00:58:50	3530	00:01:00	60	0.0000
nopath	3	2	12	14	311	00:57:59	3479	00:58:52	3532	00:00:53	53	0.0000
nopath	3	2	3	1	311	00:58:05	3485	00:58:55	3535	00:00:50	50	0.0000
nopath	1	2	9	1	327	00:58:04	3484	00:58:58	3538	00:00:54	54	0.0000
nopath	1	2	1	1	327	00:58:06	3486	00:58:59	3539	00:00:53	53	0.0000
nopath	1	2	1	1	327	00:58:15	3495	00:59:00	3540	00:00:45	45	0.0000	00:00:40
nopath	2	1	1	1	327	00:58:15	3495	00:59:01	3541	00:00:46	46	0.0000
nopath	2	1	1	1	327	00:58:11	3491	00:59:01	3541	00:00:50	50	0.0000
nopath	2	1	1	1	327	00:58:18	3498	00:59:02	3542	00:00:44	44	0.0000
nopath	1	2	3	1	327	00:58:18	3498	00:59:03	3543	00:00:45	45	0.0000
nopath	2	1	1	1	327	00:58:20	3500	00:59:03	3543	00:00:43	43	0.0000
nopath	2	1	1	1	327	00:58:21	3501	00:59:04	3544	00:00:43	43	0.0000
nopath	1	2	1	1	327	00:58:22	3502	00:59:05	3545	00:00:43	43	0.0000
nopath	2	1	1	1	327	00:58:24	3504	00:59:05	3545	00:00:41	41	0.0000
nopath	2	1	3	1	327	00:58:25	3505	00:59:06	3546	00:00:41	41	0.0000
nopath	1	2	1	1	327	00:58:28	3508	00:59:07	3547	00:00:39	39	0.0000
nopath	2	1	3	1	327	00:58:26	3506	00:59:07	3547	00:00:41	41	0.0000
nopath	2	1	1	1	327	00:58:33	3513	00:59:08	3548	00:00:35	35	0.0000
nopath	2	1	1	1	327	00:58:29	3509	00:59:08	3548	00:00:39	39	0.0000
nopath	1	2	3	1	327	00:58:36	3516	00:59:09	3549	00:00:33	33	0.0000
nopath	1	2	1	1	327	00:58:39	3519	00:59:10	3550	00:00:31	31	0.0000
nopath	2	1	1	1	327	00:58:42	3522	00:59:10	3550	00:00:28	28	0.0000
nopath	2	1	12	14	327	00:58:46	3526	00:59:12	3552	00:00:26	26	0.0000
nopath	1	2	15	17	327	00:58:46	3526	00:59:15	3555	00:00:29	29	0.0000
nopath	1	3	1	1	351	00:56:53	3413	00:59:16	3556	00:02:23	143	0.0000
nopath	2	1	1	1	327	00:58:53	3533	00:59:19	3559	00:00:26	26	0.0000
nopath	1	2	15	17	327	00:58:50	3530	00:59:20	3560	00:00:30	30	0.0000
nopath	1	2	1	1	327	00:58:54	3534	00:59:23	3563	00:00:29	29	0.0000
nopath	1	2	5	1	327	00:58:56	3536	00:59:24	3564	00:00:28	28	0.0000
nopath	2	1	1	1	327	00:59:00	3540	00:59:25	3565	00:00:25	25	0.0000
nopath	1	2	1	1	327	00:59:00	3540	00:59:28	3568	00:00:28	28	0.0000
nopath	2	1	1	1	327	00:59:02	3542	00:59:28	3568	00:00:26	26	0.0000
nopath	2	1	1	1	327	00:59:04	3544	00:59:30	3570	00:00:26	26	0.0000
nopath	1	2	1	1	327	00:59:03	3543	00:59:31	3571	00:00:28	28	0.0000
nopath	2	1	1	1	327	00:59:06	3546	00:59:33	3573	00:00:27	27	0.0000
nopath	1	2	1	1	327	00:59:04	3544	00:59:34	3574	00:00:30	30	0.0000
nopath	2	1	1	1	327	00:59:09	3549	00:59:35	3575	00:00:26	26	0.0000
nopath	1	3	14	16	351	00:57:46	3466	00:59:38	3578	00:01:52	112	0.0000
nopath	1	3	1	1	351	00:58:07	3487	00:59:41	3581	00:01:34	94	0.0000
nopath	1	2	1	1	327	00:59:14	3554	00:59:42	3582	00:00:28	28	0.0000
nopath	1	3	1	1	351	00:58:09	3489	00:59:43	3583	00:01:34	94	0.0000
nopath	1	3	1	1	351	00:58:42	3522	00:59:45	3585	00:01:03	63	0.0000
nopath	1	3	1	1	351	00:58:51	3531	00:59:48	3588	00:00:57	57	0.0000
nopath	3	1	1	1	351	00:58:07	3487	00:59:52	3592	00:01:45	105	0.0000
nopath	3	2	1	1	311	00:58:42	3522	00:59:55	3595	00:01:13	73	0.0000
nopath	3	1	6	1	351	00:58:15	3495	00:59:55	3595	00:01:40	100	0.0000
nopath	3	2	1	1	311	00:58:45	3525	00:59:58	3598	00:01:13	73	0.0000
nopath	3	2	9	1	311	00:59:14	3554	01:00:02	3602	00:00:48	48	0.0000	00:01:04
nopath	3	1	1	1	351	00:59:11	3551	01:00:02	3602	00:00:51	51	0.0000
nopath	3	2	7	1	311	00:59:20	3560	01:00:04	3604	00:00:44	44	0.0000
nopath	1	2	1	1	327	00:59:16	3556	01:00:08	3608	00:00:52	52	0.0000
nopath	1	2	14	16	327	00:59:17	3557	01:00:11	3611	00:00:54	54	0.0000
nopath	1	2	1	1	327	00:59:19	3559	01:00:12	3612	00:00:53	53	0.0000
nopath	2	1	12	14	327	00:59:24	3564	01:00:12	3612	00:00:48	48	0.0000
nopath	2	1	1	1	327	00:59:29	3569	01:00:13	3613	00:00:44	44	0.0000
nopath	1	2	1	1	327	00:59:22	3562	01:00:14	3614	00:00:52	52	0.0000
nopath	2	1	13	15	327	00:59:21	3561	01:00:14	3614	00:00:53	53	0.0000
nopath	2	1	1	1	327	00:59:32	3572	01:00:14	3614	00:00:42	42	0.0000
nopath	2	1	1	1	327	00:59:30	3570	01:00:16	3616	00:00:46	46	0.0000
nopath	1	2	1	1	327	00:59:23	3563	01:00:16	3616	00:00:53	53	0.0000
nopath	2	1	1	1	327	00:59:37	3577	01:00:16	3616	00:00:39	39	0.0000
nopath	2	1	12	14	327	00:59:36	3576	01:00:17	3617	00:00:41	41	0.0000
nopath	2	1	5	1	327	00:59:47	3587	01:00:18	3618	00:00:31	31	0.0000
nopath	1	2	12	14	327	00:59:24	3564	01:00:19	3619	00:00:55	55	0.0000
nopath	2	1	15	17	327	00:59:42	3582	01:00:19	3619	00:00:37	37	0.0000
nopath	2	1	1	1	327	00:59:51	3591	01:00:20	3620	00:00:29	29	0.0000
nopath	1	2	1	1	327	00:59:33	3573	01:00:21	3621	00:00:48	48	0.0000
nopath	2	1	14	16	327	00:59:46	3586	01:00:21	3621	00:00:35	35	0.0000
nopath	2	1	9	1	327	00:59:53	3593	01:00:22	3622	00:00:29	29	0.0000
nopath	1	2	1	1	327	00:59:35	3575	01:00:23	3623	00:00:48	48	0.0000
nopath	1	2	1	1	327	00:59:37	3577	01:00:24	3624	00:00:47	47	0.0000
nopath	2	1	3	1	327	00:59:56	3596	01:00:24	3624	00:00:28	28	0.0000
nopath	2	1	1	1	327	00:59:55	3595	01:00:24	3624	00:00:29	29	0.0000
nopath	1	2	5	1	327	00:59:43	3583	01:00:26	3626	00:00:43	43	0.0000
nopath	2	1	15	17	327	00:59:57	3597	01:00:26	3626	00:00:29	29	0.0000
nopath	2	1	1	1	327	00:59:59	3599	01:00:27	3627	00:00:28	28	0.0000
nopath	1	2	1	1	327	00:59:44	3584	01:00:28	3628	00:00:44	44	0.0000
nopath	1	2	1	1	327	00:59:52	3592	01:00:30	3630	00:00:38	38	0.0000
nopath	1	2	1	1	327	00:59:57	3597	01:00:32	3632	00:00:35	35	0.0000
nopath	2	1	12	14	327	01:00:06	3606	01:00:32	3632	00:00:26	26	0.0000
nopath	1	2	1	1	327	01:00:03	3603	01:00:34	3634	00:00:31	31	0.0000
nopath	1	3	1	1	351	00:58:55	3535	01:00:35	3635	00:01:40	100	0.0000
nopath	1	2	1	1	327	01:00:08	3608	01:00:37	3637	00:00:29	29	0.0000
nopath	1	3	1	1	351	00:58:57	3537	01:00:38	3638	00:01:41	101	0.0000
nopath	1	2	1	1	327	01:00:11	3611	01:00:39	3639	00:00:28	28	0.0000
nopath	1	3	1	1	351	00:59:01	3541	01:00:40	3640	00:01:39	99	0.0000
nopath	1	2	1	1	327	01:00:13	3613	01:00:41	3641	00:00:28	28	0.0000
nopath	1	3	1	1	351	00:59:05	3545	01:00:43	3643	00:01:38	98	0.0000
nopath	1	3	3	1	351	00:59:15	3555	01:00:46	3646	00:01:31	91	0.0000
nopath	3	1	1	1	351	00:59:30	3570	01:00:52	3652	00:01:22	82	0.0000
nopath	3	1	1	1	351	00:59:37	3577	01:00:55	3655	00:01:18	78	0.0000
nopath	3	2	5	1	311	00:59:43	3583	01:00:57	3657	00:01:14	74	0.0000
nopath	3	1	1	1	351	00:59:41	3581	01:00:58	3658	00:01:17	77	0.0000
nopath	3	1	9	1	351	00:59:46	3586	01:01:02	3662	00:01:16	76	0.0000	00:01:26
nopath	3	2	1	1	311	01:00:08	3608	01:01:03	3663	00:00:55	55	0.0000
nopath	3	2	12	14	311	01:00:19	3619	01:01:06	3666	00:00:47	47	0.0000
nopath	1	2	1	1	327	01:00:18	3618	01:01:11	3671	00:00:53	53	0.0000
nopath	1	2	13	15	327	01:00:17	3617	01:01:11	3671	00:00:54	54	0.0000
nopath	2	1	1	1	327	01:00:28	3628	01:01:11	3671	00:00:43	43	0.0000
nopath	2	1	1	1	327	01:00:14	3614	01:01:11	3671	00:00:57	57	0.0000
nopath	1	2	1	1	327	01:00:19	3619	01:01:12	3672	00:00:53	53	0.0000
nopath	2	1	9	1	327	01:00:36	3636	01:01:12	3672	00:00:36	36	0.0000
nopath	2	1	5	1	327	01:00:32	3632	01:01:12	3672	00:00:40	40	0.0000
nopath	1	2	1	1	327	01:00:23	3623	01:01:14	3674	00:00:51	51	0.0000
nopath	2	1	1	1	327	01:00:31	3631	01:01:14	3674	00:00:43	43	0.0000
nopath	1	2	1	1	327	01:00:25	3625	01:01:15	3675	00:00:50	50	0.0000
nopath	2	3	5	1	311	01:00:39	3639	01:01:16	3676	00:00:37	37	0.0000
nopath	1	2	5	1	327	01:00:27	3627	01:01:17	3677	00:00:50	50	0.0000
nopath	2	1	14	16	327	01:00:34	3634	01:01:17	3677	00:00:43	43	0.0000
nopath	1	2	1	1	327	01:00:28	3628	01:01:19	3679	00:00:51	51	0.0000
nopath	2	3	1	1	311	01:00:40	3640	01:01:19	3679	00:00:39	39	0.0000
nopath	2	1	1	1	327	01:00:47	3647	01:01:19	3679	00:00:32	32	0.0000
nopath	2	1	14	16	327	01:00:35	3635	01:01:19	3679	00:00:44	44	0.0000
nopath	1	2	6	1	327	01:00:29	3629	01:01:20	3680	00:00:51	51	0.0000
nopath	2	1	1	1	327	01:00:37	3637	01:01:21	3681	00:00:44	44	0.0000
nopath	1	2	1	1	327	01:00:31	3631	01:01:22	3682	00:00:51	51	0.0000
nopath	2	1	1	1	327	01:00:50	3650	01:01:22	3682	00:00:32	32	0.0000
nopath	2	1	1	1	327	01:00:45	3645	01:01:22	3682	00:00:37	37	0.0000
nopath	2	1	1	1	327	01:00:52	3652	01:01:23	3683	00:00:31	31	0.0000
nopath	1	2	1	1	327	01:00:33	3633	01:01:24	3684	00:00:51	51	0.0000
nopath	2	1	1	1	327	01:00:51	3651	01:01:24	3684	00:00:33	33	0.0000
nopath	1	2	1	1	327	01:00:36	3636	01:01:26	3686	00:00:50	50	0.0000
nopath	2	1	1	1	327	01:00:55	3655	01:01:26	3686	00:00:31	31	0.0000
nopath	2	1	1	1	327	01:01:00	3660	01:01:27	3687	00:00:27	27	0.0000
nopath	1	2	1	1	327	01:00:46	3646	01:01:28	3688	00:00:42	42	0.0000
nopath	2	1	1	1	327	01:01:02	3662	01:01:28	3688	00:00:26	26	0.0000
nopath	2	1	3	1	327	01:01:01	3661	01:01:28	3688	00:00:27	27	0.0000
nopath	1	2	3	1	327	01:00:51	3651	01:01:30	3690	00:00:39	39	0.0000
nopath	2	1	1	1	327	01:01:05	3665	01:01:30	3690	00:00:25	25	0.0000
nopath	1	2	3	1	327	01:00:57	3657	01:01:31	3691	00:00:34	34	0.0000
nopath	2	1	3	1	327	01:01:06	3666	01:01:31	3691	00:00:25	25	0.0000
nopath	1	2	1	1	327	01:00:59	3659	01:01:33	3693	00:00:34	34	0.0000
nopath	2	1	1	1	327	01:01:08	3668	01:01:33	3693	00:00:25	25	0.0000
nopath	1	2	1	1	327	01:01:02	3662	01:01:35	3695	00:00:33	33	0.0000
nopath	2	1	1	1	327	01:01:09	3669	01:01:35	3695	00:00:26	26	0.0000
nopath	1	2	15	17	327	01:01:09	3669	01:01:38	3698	00:00:29	29	0.0000
nopath	2	1	1	1	327	01:01:13	3673	01:01:38	3698	00:00:25	25	0.0000
nopath	1	2	12	14	327	01:01:10	3670	01:01:40	3700	00:00:30	30	0.0000
nopath	2	1	1	1	327	01:01:16	3676	01:01:41	3701	00:00:25	25	0.0000
nopath	1	2	10	1	327	01:01:11	3671	01:01:42	3702	00:00:31	31	0.0000
nopath	1	2	1	1	327	01:01:17	3677	01:01:45	3705	00:00:28	28	0.0000
nopath	2	1	2	1	327	01:01:20	3680	01:01:46	3706	00:00:26	26	0.0000
nopath	2	1	5	1	327	01:01:19	3679	01:01:46	3706	00:00:27	27	0.0000
nopath	2	1	1	1	327	01:01:22	3682	01:01:47	3707	00:00:25	25	0.0000
nopath	1	2	1	1	327	01:01:18	3678	01:01:48	3708	00:00:30	30	0.0000
nopath	2	1	1	1	327	01:01:21	3681	01:01:48	3708	00:00:27	27	0.0000
nopath	2	1	9	1	327	01:01:23	3683	01:01:50	3710	00:00:27	27	0.0000
nopath	2	1	1	1	327	01:01:24	3684	01:01:50	3710	00:00:26	26	0.0000
nopath	1	2	1	1	327	01:01:23	3683	01:01:51	3711	00:00:28	28	0.0000
nopath	2	1	1	1	327	01:01:25	3685	01:01:51	3711	00:00:26	26	0.0000
nopath	1	2	1	1	327	01:01:25	3685	01:01:53	3713	00:00:28	28	0.0000
nopath	2	1	3	1	327	01:01:27	3687	01:01:54	3714	00:00:27	27	0.0000
nopath	1	2	5	1	327	01:01:29	3689	01:01:57	3717	00:00:28	28	0.0000
nopath	2	3	1	1	311	01:01:30	3690	01:01:59	3719	00:00:29	29	0.0000
nopath	1	2	3	1	327	01:01:31	3691	01:01:59	3719	00:00:28	28	0.0000
nopath	1	3	8	1	351	00:59:32	3572	01:02:01	3721	00:02:29	149	0.0000	00:01:23
nopath	1	2	1	1	327	01:01:34	3694	01:02:02	3722	00:00:28	28	0.0000
nopath	1	3	8	1	351	00:59:34	3574	01:02:04	3724	00:02:30	150	0.0000
nopath	1	2	1	1	327	01:01:37	3697	01:02:05	3725	00:00:28	28	0.0000
nopath	1	3	9	1	351	00:59:47	3587	01:02:06	3726	00:02:19	139	0.0000
nopath	1	3	12	14	351	00:59:56	3596	01:02:09	3729	00:02:13	133	0.0000
nopath	1	2	12	14	327	01:01:40	3700	01:02:09	3729	00:00:29	29	0.0000
nopath	1	2	1	1	327	01:01:43	3703	01:02:11	3731	00:00:28	28	0.0000
nopath	1	3	1	1	351	01:00:48	3648	01:02:12	3732	00:01:24	84	0.0000
nopath	1	3	1	1	351	01:00:54	3654	01:02:14	3734	00:01:20	80	0.0000
nopath	1	3	1	1	351	01:01:21	3681	01:02:16	3736	00:00:55	55	0.0000
nopath	1	2	12	14	327	01:01:50	3710	01:02:19	3739	00:00:29	29	0.0000
nopath	1	2	1	1	327	01:01:52	3712	01:02:20	3740	00:00:28	28	0.0000
nopath	2	3	6	1	311	01:01:34	3694	01:02:20	3740	00:00:46	46	0.0000
nopath	2	1	3	1	327	01:01:35	3695	01:02:21	3741	00:00:46	46	0.0000
nopath	2	1	1	1	327	01:01:36	3696	01:02:22	3742	00:00:46	46	0.0000
nopath	1	3	5	1	351	01:01:22	3682	01:02:22	3742	00:01:00	60	0.0000
nopath	2	1	12	14	327	01:01:38	3698	01:02:23	3743	00:00:45	45	0.0000
nopath	1	2	12	14	327	01:01:54	3714	01:02:23	3743	00:00:29	29	0.0000
nopath	2	1	9	1	327	01:01:41	3701	01:02:25	3745	00:00:44	44	0.0000
nopath	2	1	13	15	327	01:01:40	3700	01:02:26	3746	00:00:46	46	0.0000
nopath	3	2	1	1	311	01:00:41	3641	01:02:32	3752	00:01:51	111	0.0000
nopath	3	1	1	1	351	01:00:28	3628	01:02:32	3752	00:02:04	124	0.0000
nopath	3	2	1	1	311	01:00:46	3646	01:02:35	3755	00:01:49	109	0.0000
nopath	3	2	3	1	311	01:00:49	3649	01:02:37	3757	00:01:48	108	0.0000
nopath	3	1	3	1	351	01:01:24	3684	01:02:41	3761	00:01:17	77	0.0000
nopath	3	2	1	1	311	01:01:30	3690	01:02:42	3762	00:01:12	72	0.0000
nopath	3	2	2	1	311	01:01:33	3693	01:02:44	3764	00:01:11	71	0.0000
nopath	1	2	1	1	327	01:01:55	3715	01:02:48	3768	00:00:53	53	0.0000
nopath	1	2	3	1	327	01:02:00	3720	01:02:49	3769	00:00:49	49	0.0000
nopath	1	2	1	1	327	01:02:01	3721	01:02:51	3771	00:00:50	50	0.0000
nopath	2	1	1	1	327	01:01:42	3702	01:02:51	3771	00:01:09	69	0.0000
nopath	2	1	12	14	327	01:01:46	3706	01:02:52	3772	00:01:06	66	0.0000
nopath	1	2	6	1	327	01:02:02	3722	01:02:53	3773	00:00:51	51	0.0000
nopath	2	1	1	1	327	01:01:52	3712	01:02:54	3774	00:01:02	62	0.0000
nopath	1	2	5	1	327	01:02:03	3723	01:02:55	3775	00:00:52	52	0.0000
nopath	2	1	2	1	327	01:01:54	3714	01:02:55	3775	00:01:01	61	0.0000
nopath	2	1	13	15	327	01:01:45	3705	01:02:55	3775	00:01:10	70	0.0000
nopath	2	1	1	1	327	01:01:53	3713	01:02:57	3777	00:01:04	64	0.0000
nopath	2	1	9	1	327	01:01:48	3708	01:02:57	3777	00:01:09	69	0.0000
nopath	1	2	1	1	327	01:02:04	3724	01:02:57	3777	00:00:53	53	0.0000
nopath	2	1	3	1	327	01:02:02	3722	01:02:59	3779	00:00:57	57	0.0000
nopath	2	1	1	1	327	01:01:51	3711	01:02:59	3779	00:01:08	68	0.0000
nopath	1	2	1	1	327	01:02:05	3725	01:02:59	3779	00:00:54	54	0.0000
nopath	2	1	1	1	327	01:02:06	3726	01:03:00	3780	00:00:54	54	0.0000	00:00:40
nopath	2	1	1	1	327	01:02:01	3721	01:03:00	3780	00:00:59	59	0.0000
nopath	1	2	1	1	327	01:02:06	3726	01:03:01	3781	00:00:55	55	0.0000
nopath	2	1	1	1	327	01:02:12	3732	01:03:01	3781	00:00:49	49	0.0000
nopath	1	2	1	1	327	01:02:07	3727	01:03:02	3782	00:00:55	55	0.0000
nopath	2	1	1	1	327	01:02:05	3725	01:03:02	3782	00:00:57	57	0.0000
nopath	2	1	1	1	327	01:02:14	3734	01:03:03	3783	00:00:49	49	0.0000
nopath	2	1	1	1	327	01:02:07	3727	01:03:04	3784	00:00:57	57	0.0000
nopath	1	2	3	1	327	01:02:09	3729	01:03:04	3784	00:00:55	55	0.0000
nopath	2	1	1	1	327	01:02:18	3738	01:03:05	3785	00:00:47	47	0.0000
nopath	2	1	1	1	327	01:02:15	3735	01:03:05	3785	00:00:50	50	0.0000
nopath	1	2	10	1	327	01:02:11	3731	01:03:06	3786	00:00:55	55	0.0000
nopath	1	2	1	1	327	01:02:15	3735	01:03:08	3788	00:00:53	53	0.0000
nopath	1	3	1	1	351	01:01:27	3687	01:03:09	3789	00:01:42	102	0.0000
nopath	1	2	3	1	327	01:02:17	3737	01:03:10	3790	00:00:53	53	0.0000
nopath	1	3	5	1	351	01:01:32	3692	01:03:11	3791	00:01:39	99	0.0000
nopath	1	2	3	1	327	01:02:31	3751	01:03:12	3792	00:00:41	41	0.0000
nopath	1	2	10	1	327	01:02:36	3756	01:03:13	3793	00:00:37	37	0.0000
nopath	1	3	1	1	351	01:01:38	3698	01:03:13	3793	00:01:35	95	0.0000
nopath	1	2	3	1	327	01:02:39	3759	01:03:15	3795	00:00:36	36	0.0000
nopath	1	3	1	1	351	01:01:48	3708	01:03:16	3796	00:01:28	88	0.0000
nopath	1	2	1	1	327	01:02:41	3761	01:03:17	3797	00:00:36	36	0.0000
nopath	1	2	1	1	327	01:02:45	3765	01:03:19	3799	00:00:34	34	0.0000
nopath	1	3	1	1	351	01:01:51	3711	01:03:19	3799	00:01:28	88	0.0000
nopath	1	2	1	1	327	01:02:46	3766	01:03:20	3800	00:00:34	34	0.0000
nopath	1	2	15	17	327	01:02:48	3768	01:03:22	3802	00:00:34	34	0.0000
nopath	1	3	13	15	351	01:01:59	3719	01:03:23	3803	00:01:24	84	0.0000
nopath	1	3	12	14	351	01:02:22	3742	01:03:25	3805	00:01:03	63	0.0000
nopath	1	3	1	1	351	01:02:24	3744	01:03:27	3807	00:01:03	63	0.0000
nopath	3	2	1	1	311	01:01:36	3696	01:03:30	3810	00:01:54	114	0.0000
nopath	3	2	1	1	311	01:01:41	3701	01:03:34	3814	00:01:53	113	0.0000
nopath	3	1	3	1	351	01:01:37	3697	01:03:34	3814	00:01:57	117	0.0000
nopath	3	2	12	14	311	01:01:43	3703	01:03:37	3817	00:01:54	114	0.0000
nopath	3	1	3	1	351	01:01:51	3711	01:03:41	3821	00:01:50	110	0.0000
nopath	3	2	1	1	311	01:02:13	3733	01:03:42	3822	00:01:29	89	0.0000
nopath	3	2	2	1	311	01:02:21	3741	01:03:45	3825	00:01:24	84	0.0000
nopath	3	1	1	1	351	01:02:15	3735	01:03:45	3825	00:01:30	90	0.0000
nopath	1	2	10	1	327	01:02:49	3769	01:03:48	3828	00:00:59	59	0.0000
nopath	1	2	9	1	327	01:02:51	3771	01:03:49	3829	00:00:58	58	0.0000
nopath	1	2	5	1	327	01:02:57	3777	01:03:51	3831	00:00:54	54	0.0000
nopath	2	1	1	1	327	01:02:22	3742	01:03:51	3831	00:01:29	89	0.0000
nopath	2	1	1	1	327	01:02:17	3737	01:03:51	3831	00:01:34	94	0.0000
nopath	1	2	1	1	327	01:02:59	3779	01:03:52	3832	00:00:53	53	0.0000
nopath	2	1	3	1	327	01:02:34	3754	01:03:52	3832	00:01:18	78	0.0000
nopath	2	1	3	1	327	01:02:24	3744	01:03:52	3832	00:01:28	88	0.0000
nopath	2	1	9	1	327	01:02:40	3760	01:03:54	3834	00:01:14	74	0.0000
nopath	2	1	12	14	327	01:02:27	3747	01:03:54	3834	00:01:27	87	0.0000
nopath	1	2	9	1	327	01:03:03	3783	01:03:55	3835	00:00:52	52	0.0000
nopath	2	1	1	1	327	01:02:45	3765	01:03:56	3836	00:01:11	71	0.0000
nopath	1	2	1	1	327	01:03:05	3785	01:03:57	3837	00:00:52	52	0.0000
nopath	2	1	12	14	327	01:02:31	3751	01:03:57	3837	00:01:26	86	0.0000
nopath	2	1	3	1	327	01:02:37	3757	01:03:58	3838	00:01:21	81	0.0000
nopath	2	1	1	1	327	01:02:41	3761	01:03:58	3838	00:01:17	77	0.0000
nopath	1	2	2	1	327	01:03:10	3790	01:03:59	3839	00:00:49	49	0.0000
nopath	2	1	1	1	327	01:02:56	3776	01:03:59	3839	00:01:03	63	0.0000
nopath	2	1	1	1	327	01:02:51	3771	01:04:00	3840	00:01:09	69	0.0000	00:01:09
nopath	1	2	1	1	327	01:03:13	3793	01:04:00	3840	00:00:47	47	0.0000
nopath	2	1	1	1	327	01:02:54	3774	01:04:02	3842	00:01:08	68	0.0000
nopath	2	1	1	1	327	01:02:59	3779	01:04:02	3842	00:01:03	63	0.0000
nopath	1	2	1	1	327	01:03:22	3802	01:04:02	3842	00:00:40	40	0.0000
nopath	2	1	1	1	327	01:02:58	3778	01:04:03	3843	00:01:05	65	0.0000
nopath	2	1	1	1	327	01:03:05	3785	01:04:03	3843	00:00:58	58	0.0000
nopath	1	2	1	1	327	01:03:24	3804	01:04:04	3844	00:00:40	40	0.0000
nopath	2	1	14	16	327	01:03:00	3780	01:04:05	3845	00:01:05	65	0.0000
nopath	2	1	1	1	327	01:03:17	3797	01:04:05	3845	00:00:48	48	0.0000
nopath	1	2	5	1	327	01:03:29	3809	01:04:06	3846	00:00:37	37	0.0000
nopath	2	1	1	1	327	01:03:21	3801	01:04:07	3847	00:00:46	46	0.0000
nopath	1	2	1	1	327	01:03:38	3818	01:04:08	3848	00:00:30	30	0.0000
nopath	2	1	12	14	327	01:03:16	3796	01:04:09	3849	00:00:53	53	0.0000
nopath	2	1	1	1	327	01:03:27	3807	01:04:09	3849	00:00:42	42	0.0000
nopath	1	2	1	1	327	01:03:40	3820	01:04:10	3850	00:00:30	30	0.0000
nopath	2	1	1	1	327	01:03:20	3800	01:04:10	3850	00:00:50	50	0.0000
nopath	2	1	1	1	327	01:03:33	3813	01:04:11	3851	00:00:38	38	0.0000
nopath	2	1	1	1	327	01:03:26	3806	01:04:12	3852	00:00:46	46	0.0000
nopath	1	2	3	1	327	01:03:44	3824	01:04:12	3852	00:00:28	28	0.0000
nopath	2	1	9	1	327	01:03:37	3817	01:04:12	3852	00:00:35	35	0.0000
nopath	2	1	1	1	327	01:03:39	3819	01:04:14	3854	00:00:35	35	0.0000
nopath	1	2	1	1	327	01:03:46	3826	01:04:14	3854	00:00:28	28	0.0000
nopath	2	1	3	1	327	01:03:30	3810	01:04:14	3854	00:00:44	44	0.0000
nopath	2	1	1	1	327	01:03:40	3820	01:04:15	3855	00:00:35	35	0.0000
nopath	2	1	1	1	327	01:03:35	3815	01:04:16	3856	00:00:41	41	0.0000
nopath	1	2	7	1	327	01:03:47	3827	01:04:17	3857	00:00:30	30	0.0000
nopath	2	1	3	1	327	01:03:45	3825	01:04:17	3857	00:00:32	32	0.0000
nopath	2	1	9	1	327	01:03:38	3818	01:04:18	3858	00:00:40	40	0.0000
nopath	2	1	1	1	327	01:03:46	3826	01:04:19	3859	00:00:33	33	0.0000
nopath	2	1	12	14	327	01:03:49	3829	01:04:19	3859	00:00:30	30	0.0000
nopath	1	2	15	17	327	01:03:51	3831	01:04:20	3860	00:00:29	29	0.0000
nopath	2	1	10	1	327	01:03:53	3833	01:04:21	3861	00:00:28	28	0.0000
nopath	2	1	1	1	327	01:03:52	3832	01:04:22	3862	00:00:30	30	0.0000
nopath	2	3	10	1	311	01:03:50	3830	01:04:24	3864	00:00:34	34	0.0000
nopath	1	2	12	14	327	01:03:55	3835	01:04:24	3864	00:00:29	29	0.0000
nopath	2	1	1	1	327	01:03:55	3835	01:04:25	3865	00:00:30	30	0.0000
nopath	1	2	9	1	327	01:03:57	3837	01:04:26	3866	00:00:29	29	0.0000
nopath	1	2	1	1	327	01:04:00	3840	01:04:28	3868	00:00:28	28	0.0000
nopath	1	3	5	1	351	01:02:53	3773	01:04:28	3868	00:01:35	95	0.0000
nopath	1	3	1	1	351	01:03:01	3781	01:04:30	3870	00:01:29	89	0.0000
nopath	1	2	1	1	327	01:04:01	3841	01:04:31	3871	00:00:30	30	0.0000
nopath	1	2	1	1	327	01:04:03	3843	01:04:32	3872	00:00:29	29	0.0000
nopath	1	3	1	1	351	01:03:08	3788	01:04:33	3873	00:01:25	85	0.0000
nopath	1	2	7	1	327	01:04:04	3844	01:04:34	3874	00:00:30	30	0.0000
nopath	1	2	5	1	327	01:04:06	3846	01:04:35	3875	00:00:29	29	0.0000
nopath	1	3	1	1	351	01:03:15	3795	01:04:35	3875	00:01:20	80	0.0000
nopath	1	2	1	1	327	01:04:08	3848	01:04:36	3876	00:00:28	28	0.0000
nopath	1	3	1	1	351	01:03:17	3797	01:04:37	3877	00:01:20	80	0.0000
nopath	1	2	6	1	327	01:04:12	3852	01:04:40	3880	00:00:28	28	0.0000
nopath	1	3	12	14	351	01:03:18	3798	01:04:41	3881	00:01:23	83	0.0000
nopath	1	2	9	1	327	01:04:13	3853	01:04:43	3883	00:00:30	30	0.0000
nopath	1	3	1	1	351	01:03:25	3805	01:04:43	3883	00:01:18	78	0.0000
nopath	1	3	1	1	351	01:03:35	3815	01:04:45	3885	00:01:10	70	0.0000
nopath	3	2	1	1	311	01:02:26	3746	01:04:50	3890	00:02:24	144	0.0000
nopath	3	1	9	1	351	01:02:35	3755	01:04:54	3894	00:02:19	139	0.0000
nopath	3	2	5	1	311	01:02:44	3764	01:04:58	3898	00:02:14	134	0.0000
nopath	3	1	14	16	351	01:02:42	3762	01:04:58	3898	00:02:16	136	0.0000
nopath	3	2	1	1	311	01:02:54	3774	01:05:00	3900	00:02:06	126	0.0000	00:01:34
nopath	3	1	1	1	351	01:02:55	3775	01:05:05	3905	00:02:10	130	0.0000
nopath	3	2	1	1	311	01:03:06	3786	01:05:09	3909	00:02:03	123	0.0000
nopath	3	1	1	1	351	01:03:00	3780	01:05:09	3909	00:02:09	129	0.0000
nopath	3	1	1	1	351	01:03:09	3789	01:05:15	3915	00:02:06	126	0.0000
nopath	3	2	1	1	311	01:03:17	3797	01:05:16	3916	00:01:59	119	0.0000
nopath	1	2	5	1	327	01:04:14	3854	01:05:18	3918	00:01:04	64	0.0000
nopath	1	2	10	1	327	01:04:19	3859	01:05:20	3920	00:01:01	61	0.0000
nopath	2	1	10	1	327	01:04:17	3857	01:05:21	3921	00:01:04	64	0.0000
nopath	1	2	1	1	327	01:04:22	3862	01:05:22	3922	00:01:00	60	0.0000
nopath	2	1	14	16	327	01:04:01	3841	01:05:23	3923	00:01:22	82	0.0000
nopath	1	2	1	1	327	01:04:24	3864	01:05:23	3923	00:00:59	59	0.0000
nopath	2	1	1	1	327	01:04:21	3861	01:05:25	3925	00:01:04	64	0.0000
nopath	1	2	1	1	327	01:04:28	3868	01:05:25	3925	00:00:57	57	0.0000
nopath	2	1	15	17	327	01:04:18	3858	01:05:25	3925	00:01:07	67	0.0000
nopath	2	1	1	1	327	01:04:22	3862	01:05:26	3926	00:01:04	64	0.0000
nopath	1	2	1	1	327	01:04:31	3871	01:05:27	3927	00:00:56	56	0.0000
nopath	2	1	1	1	327	01:04:19	3859	01:05:27	3927	00:01:08	68	0.0000
nopath	2	1	2	1	327	01:04:27	3867	01:05:28	3928	00:01:01	61	0.0000
nopath	1	2	1	1	327	01:04:35	3875	01:05:29	3929	00:00:54	54	0.0000
nopath	2	3	1	1	311	01:04:25	3865	01:05:29	3929	00:01:04	64	0.0000
nopath	2	1	1	1	327	01:04:31	3871	01:05:30	3930	00:00:59	59	0.0000
nopath	1	2	6	1	327	01:04:36	3876	01:05:31	3931	00:00:55	55	0.0000
nopath	2	1	1	1	327	01:04:28	3868	01:05:31	3931	00:01:03	63	0.0000
nopath	2	1	2	1	327	01:04:37	3877	01:05:32	3932	00:00:55	55	0.0000
nopath	2	1	1	1	327	01:04:30	3870	01:05:33	3933	00:01:03	63	0.0000
nopath	1	2	14	16	327	01:04:41	3881	01:05:33	3933	00:00:52	52	0.0000
nopath	2	1	1	1	327	01:04:39	3879	01:05:34	3934	00:00:55	55	0.0000
nopath	1	2	1	1	327	01:04:45	3885	01:05:35	3935	00:00:50	50	0.0000
nopath	2	1	9	1	327	01:04:32	3872	01:05:35	3935	00:01:03	63	0.0000
nopath	2	1	1	1	327	01:04:47	3887	01:05:35	3935	00:00:48	48	0.0000
nopath	2	1	3	1	327	01:04:51	3891	01:05:37	3937	00:00:46	46	0.0000
nopath	1	2	5	1	327	01:04:48	3888	01:05:37	3937	00:00:49	49	0.0000
nopath	2	1	1	1	327	01:04:40	3880	01:05:37	3937	00:00:57	57	0.0000
nopath	1	2	4	1	327	01:04:49	3889	01:05:39	3939	00:00:50	50	0.0000
nopath	2	1	14	16	327	01:04:42	3882	01:05:39	3939	00:00:57	57	0.0000
nopath	2	1	1	1	327	01:04:48	3888	01:05:39	3939	00:00:51	51	0.0000
nopath	1	2	6	1	327	01:04:53	3893	01:05:40	3940	00:00:47	47	0.0000
nopath	2	1	14	16	327	01:04:57	3897	01:05:41	3941	00:00:44	44	0.0000
nopath	2	1	1	1	327	01:04:50	3890	01:05:41	3941	00:00:51	51	0.0000
nopath	1	2	1	1	327	01:04:56	3896	01:05:42	3942	00:00:46	46	0.0000
nopath	2	1	1	1	327	01:04:52	3892	01:05:43	3943	00:00:51	51	0.0000
nopath	2	1	5	1	327	01:04:59	3899	01:05:44	3944	00:00:45	45	0.0000
nopath	1	2	1	1	327	01:04:58	3898	01:05:44	3944	00:00:46	46	0.0000
nopath	2	1	3	1	327	01:05:05	3905	01:05:45	3945	00:00:40	40	0.0000
nopath	2	1	1	1	327	01:05:02	3902	01:05:46	3946	00:00:44	44	0.0000
nopath	1	2	1	1	327	01:05:01	3901	01:05:46	3946	00:00:45	45	0.0000
nopath	2	1	12	14	327	01:05:08	3908	01:05:47	3947	00:00:39	39	0.0000
nopath	2	1	6	1	327	01:05:09	3909	01:05:47	3947	00:00:38	38	0.0000
nopath	1	2	1	1	327	01:05:09	3909	01:05:48	3948	00:00:39	39	0.0000
nopath	2	1	1	1	327	01:05:14	3914	01:05:49	3949	00:00:35	35	0.0000
nopath	2	1	1	1	327	01:05:19	3919	01:05:49	3949	00:00:30	30	0.0000
nopath	1	2	1	1	327	01:05:10	3910	01:05:50	3950	00:00:40	40	0.0000
nopath	2	1	5	1	327	01:05:15	3915	01:05:51	3951	00:00:36	36	0.0000
nopath	2	1	1	1	327	01:05:21	3921	01:05:52	3952	00:00:31	31	0.0000
nopath	1	2	3	1	327	01:05:23	3923	01:05:53	3953	00:00:30	30	0.0000
nopath	2	1	1	1	327	01:05:26	3926	01:05:55	3955	00:00:29	29	0.0000
nopath	2	1	1	1	327	01:05:31	3931	01:05:56	3956	00:00:25	25	0.0000
nopath	2	1	1	1	327	01:05:33	3933	01:05:58	3958	00:00:25	25	0.0000
nopath	1	2	1	1	327	01:05:33	3933	01:06:01	3961	00:00:28	28	0.0000	00:00:41
nopath	2	1	1	1	327	01:05:36	3936	01:06:01	3961	00:00:25	25	0.0000
nopath	2	1	1	1	327	01:05:35	3935	01:06:01	3961	00:00:26	26	0.0000
nopath	2	1	1	1	327	01:05:39	3939	01:06:05	3965	00:00:26	26	0.0000
nopath	1	3	1	1	351	01:03:36	3816	01:06:09	3969	00:02:33	153	0.0000
nopath	1	2	1	1	327	01:05:43	3943	01:06:11	3971	00:00:28	28	0.0000
nopath	1	3	5	1	351	01:03:52	3832	01:06:11	3971	00:02:19	139	0.0000
nopath	1	3	3	1	351	01:03:54	3834	01:06:14	3974	00:02:20	140	0.0000
nopath	1	3	1	1	351	01:04:23	3863	01:06:16	3976	00:01:53	113	0.0000
nopath	1	3	1	1	351	01:05:05	3905	01:06:18	3978	00:01:13	73	0.0000
nopath	1	3	13	15	351	01:05:16	3916	01:06:22	3982	00:01:06	66	0.0000
nopath	1	2	1	1	327	01:05:55	3955	01:06:24	3984	00:00:29	29	0.0000
nopath	1	3	1	1	351	01:05:20	3920	01:06:24	3984	00:01:04	64	0.0000
nopath	1	3	1	1	351	01:05:25	3925	01:06:26	3986	00:01:01	61	0.0000
nopath	3	1	10	1	351	01:03:19	3799	01:06:32	3992	00:03:13	193	0.0000
nopath	3	1	1	1	351	01:03:34	3814	01:06:34	3994	00:03:00	180	0.0000
nopath	3	1	9	1	351	01:03:40	3820	01:06:37	3997	00:02:57	177	0.0000
nopath	3	1	1	1	351	01:03:43	3823	01:06:40	4000	00:02:57	177	0.0000
nopath	3	2	1	1	311	01:03:47	3827	01:06:43	4003	00:02:56	176	0.0000
nopath	3	1	12	14	351	01:03:45	3825	01:06:43	4003	00:02:58	178	0.0000
nopath	3	1	1	1	351	01:03:58	3838	01:06:47	4007	00:02:49	169	0.0000
nopath	3	1	9	1	351	01:04:05	3845	01:06:50	4010	00:02:45	165	0.0000
nopath	3	2	1	1	311	01:04:07	3847	01:06:50	4010	00:02:43	163	0.0000
nopath	3	2	1	1	311	01:04:18	3858	01:06:55	4015	00:02:37	157	0.0000
nopath	3	1	12	14	351	01:04:16	3856	01:06:56	4016	00:02:40	160	0.0000
nopath	1	2	13	15	327	01:05:56	3956	01:07:01	4021	00:01:05	65	0.0000	00:00:40
nopath	2	3	12	14	311	01:05:40	3940	01:07:01	4021	00:01:21	81	0.0000
nopath	2	1	1	1	327	01:05:41	3941	01:07:01	4021	00:01:20	80	0.0000
nopath	1	2	1	1	327	01:06:00	3960	01:07:02	4022	00:01:02	62	0.0000
nopath	2	1	1	1	327	01:05:42	3942	01:07:02	4022	00:01:20	80	0.0000
nopath	2	1	12	14	327	01:05:44	3944	01:07:03	4023	00:01:19	79	0.0000
nopath	1	2	1	1	327	01:06:05	3965	01:07:03	4023	00:00:58	58	0.0000
nopath	2	1	10	1	327	01:05:47	3947	01:07:04	4024	00:01:17	77	0.0000
nopath	1	2	12	14	327	01:06:06	3966	01:07:05	4025	00:00:59	59	0.0000
nopath	2	1	14	16	327	01:05:50	3950	01:07:06	4026	00:01:16	76	0.0000
nopath	1	2	1	1	327	01:06:13	3973	01:07:06	4026	00:00:53	53	0.0000
nopath	2	1	12	14	327	01:05:52	3952	01:07:08	4028	00:01:16	76	0.0000
nopath	1	2	3	1	327	01:06:15	3975	01:07:08	4028	00:00:53	53	0.0000
nopath	2	1	13	15	327	01:05:49	3949	01:07:09	4029	00:01:20	80	0.0000
nopath	1	2	1	1	327	01:06:26	3986	01:07:10	4030	00:00:44	44	0.0000
nopath	2	1	1	1	327	01:05:51	3951	01:07:11	4031	00:01:20	80	0.0000
nopath	2	1	13	15	327	01:05:57	3957	01:07:11	4031	00:01:14	74	0.0000
nopath	1	2	12	14	327	01:06:32	3992	01:07:12	4032	00:00:40	40	0.0000
nopath	2	1	1	1	327	01:05:54	3954	01:07:12	4032	00:01:18	78	0.0000
nopath	2	1	1	1	327	01:05:56	3956	01:07:13	4033	00:01:17	77	0.0000
nopath	1	2	9	1	327	01:06:39	3999	01:07:14	4034	00:00:35	35	0.0000
nopath	2	1	12	14	327	01:06:01	3961	01:07:14	4034	00:01:13	73	0.0000
nopath	2	1	1	1	327	01:06:03	3963	01:07:14	4034	00:01:11	71	0.0000
nopath	2	1	10	1	327	01:06:04	3964	01:07:16	4036	00:01:12	72	0.0000
nopath	2	1	1	1	327	01:06:08	3968	01:07:16	4036	00:01:08	68	0.0000
nopath	1	2	13	15	327	01:06:41	4001	01:07:16	4036	00:00:35	35	0.0000
nopath	2	1	1	1	327	01:06:15	3975	01:07:18	4038	00:01:03	63	0.0000
nopath	2	1	1	1	327	01:06:16	3976	01:07:18	4038	00:01:02	62	0.0000
nopath	1	2	1	1	327	01:06:45	4005	01:07:19	4039	00:00:34	34	0.0000
nopath	2	1	3	1	327	01:06:19	3979	01:07:19	4039	00:01:00	60	0.0000
nopath	2	1	10	1	327	01:06:20	3980	01:07:20	4040	00:01:00	60	0.0000
nopath	1	2	1	1	327	01:06:48	4008	01:07:20	4040	00:00:32	32	0.0000
nopath	2	1	1	1	327	01:06:21	3981	01:07:21	4041	00:01:00	60	0.0000
nopath	1	2	1	1	327	01:06:49	4009	01:07:22	4042	00:00:33	33	0.0000
nopath	2	1	1	1	327	01:06:26	3986	01:07:22	4042	00:00:56	56	0.0000
nopath	2	1	1	1	327	01:06:31	3991	01:07:23	4043	00:00:52	52	0.0000
nopath	1	2	1	1	327	01:06:52	4012	01:07:24	4044	00:00:32	32	0.0000
nopath	2	1	6	1	327	01:06:30	3990	01:07:24	4044	00:00:54	54	0.0000
nopath	2	1	1	1	327	01:06:35	3995	01:07:25	4045	00:00:50	50	0.0000
nopath	1	2	5	1	327	01:06:53	4013	01:07:26	4046	00:00:33	33	0.0000
nopath	2	1	3	1	327	01:06:46	4006	01:07:26	4046	00:00:40	40	0.0000
nopath	1	2	2	1	327	01:06:56	4016	01:07:28	4048	00:00:32	32	0.0000
nopath	2	3	5	1	311	01:06:33	3993	01:07:28	4048	00:00:55	55	0.0000
nopath	2	1	1	1	327	01:06:58	4018	01:07:29	4049	00:00:31	31	0.0000
nopath	1	2	5	1	327	01:06:58	4018	01:07:29	4049	00:00:31	31	0.0000
nopath	2	1	1	1	327	01:06:36	3996	01:07:30	4050	00:00:54	54	0.0000
nopath	2	1	1	1	327	01:07:02	4022	01:07:31	4051	00:00:29	29	0.0000
nopath	1	2	1	1	327	01:07:00	4020	01:07:31	4051	00:00:31	31	0.0000
nopath	2	1	6	1	327	01:07:05	4025	01:07:32	4052	00:00:27	27	0.0000
nopath	1	2	1	1	327	01:07:02	4022	01:07:33	4053	00:00:31	31	0.0000
nopath	2	1	13	15	327	01:06:52	4012	01:07:33	4053	00:00:41	41	0.0000
nopath	1	2	1	1	327	01:07:03	4023	01:07:34	4054	00:00:31	31	0.0000
nopath	2	1	9	1	327	01:06:54	4014	01:07:34	4054	00:00:40	40	0.0000
nopath	2	1	15	17	327	01:07:07	4027	01:07:35	4055	00:00:28	28	0.0000
nopath	2	1	7	1	327	01:07:00	4020	01:07:36	4056	00:00:36	36	0.0000
nopath	2	1	3	1	327	01:07:11	4031	01:07:36	4056	00:00:25	25	0.0000
nopath	2	1	13	15	327	01:07:06	4026	01:07:38	4058	00:00:32	32	0.0000
nopath	1	2	14	16	327	01:07:10	4030	01:07:39	4059	00:00:29	29	0.0000
nopath	2	1	1	1	327	01:07:13	4033	01:07:39	4059	00:00:26	26	0.0000
nopath	2	1	1	1	327	01:07:08	4028	01:07:40	4060	00:00:32	32	0.0000
nopath	1	2	12	14	327	01:07:11	4031	01:07:41	4061	00:00:30	30	0.0000
nopath	2	1	1	1	327	01:07:14	4034	01:07:42	4062	00:00:28	28	0.0000
nopath	2	1	1	1	327	01:07:17	4037	01:07:43	4063	00:00:26	26	0.0000
nopath	2	1	1	1	327	01:07:18	4038	01:07:45	4065	00:00:27	27	0.0000
nopath	1	2	8	1	327	01:07:19	4039	01:07:47	4067	00:00:28	28	0.0000
nopath	2	1	13	15	327	01:07:19	4039	01:07:47	4067	00:00:28	28	0.0000
nopath	1	3	2	1	351	01:06:21	3981	01:07:50	4070	00:01:29	89	0.0000
nopath	1	2	1	1	327	01:07:22	4042	01:07:50	4070	00:00:28	28	0.0000
nopath	1	2	1	1	327	01:07:24	4044	01:07:52	4072	00:00:28	28	0.0000
nopath	1	3	9	1	351	01:06:30	3990	01:07:53	4073	00:01:23	83	0.0000
nopath	2	1	13	15	327	01:07:28	4048	01:07:56	4076	00:00:28	28	0.0000
nopath	3	2	1	1	311	01:04:45	3885	01:08:02	4082	00:03:17	197	0.0000	00:02:35
nopath	3	1	3	1	351	01:04:23	3863	01:08:02	4082	00:03:39	219	0.0000
nopath	3	1	12	14	351	01:04:46	3886	01:08:07	4087	00:03:21	201	0.0000
nopath	3	1	1	1	351	01:04:55	3895	01:08:10	4090	00:03:15	195	0.0000
nopath	3	2	10	1	311	01:04:58	3898	01:08:11	4091	00:03:13	193	0.0000
nopath	3	1	12	14	351	01:04:59	3899	01:08:16	4096	00:03:17	197	0.0000
nopath	3	1	1	1	351	01:05:01	3901	01:08:18	4098	00:03:17	197	0.0000
nopath	3	2	1	1	311	01:05:07	3907	01:08:19	4099	00:03:12	192	0.0000
nopath	3	1	1	1	351	01:05:13	3913	01:08:23	4103	00:03:10	190	0.0000
nopath	3	1	1	1	351	01:05:27	3927	01:08:26	4106	00:02:59	179	0.0000
nopath	1	2	1	1	327	01:07:25	4045	01:08:28	4108	00:01:03	63	0.0000
nopath	3	1	1	1	351	01:05:28	3928	01:08:29	4109	00:03:01	181	0.0000
nopath	1	2	1	1	327	01:07:27	4047	01:08:30	4110	00:01:03	63	0.0000
nopath	2	3	5	1	311	01:07:38	4058	01:08:30	4110	00:00:52	52	0.0000
nopath	2	1	5	1	327	01:07:42	4062	01:08:31	4111	00:00:49	49	0.0000
nopath	2	1	1	1	327	01:07:52	4072	01:08:32	4112	00:00:40	40	0.0000
nopath	2	1	1	1	327	01:07:44	4064	01:08:32	4112	00:00:48	48	0.0000
nopath	1	2	14	16	327	01:07:30	4050	01:08:33	4113	00:01:03	63	0.0000
nopath	2	1	1	1	327	01:07:51	4071	01:08:34	4114	00:00:43	43	0.0000
nopath	1	2	3	1	327	01:07:32	4052	01:08:34	4114	00:01:02	62	0.0000
nopath	2	1	1	1	327	01:07:49	4069	01:08:34	4114	00:00:45	45	0.0000
nopath	1	2	1	1	327	01:07:35	4055	01:08:36	4116	00:01:01	61	0.0000
nopath	2	1	1	1	327	01:07:54	4074	01:08:36	4116	00:00:42	42	0.0000
nopath	2	1	1	1	327	01:07:53	4073	01:08:36	4116	00:00:43	43	0.0000
nopath	2	1	1	1	327	01:07:59	4079	01:08:37	4117	00:00:38	38	0.0000
nopath	1	2	3	1	327	01:07:40	4060	01:08:38	4118	00:00:58	58	0.0000
nopath	2	1	1	1	327	01:07:56	4076	01:08:38	4118	00:00:42	42	0.0000
nopath	2	1	1	1	327	01:08:01	4081	01:08:38	4118	00:00:37	37	0.0000
nopath	2	1	5	1	327	01:08:02	4082	01:08:39	4119	00:00:37	37	0.0000
nopath	1	2	2	1	327	01:07:44	4064	01:08:40	4120	00:00:56	56	0.0000
nopath	1	2	1	1	327	01:07:46	4066	01:08:41	4121	00:00:55	55	0.0000
nopath	2	1	5	1	327	01:08:10	4090	01:08:41	4121	00:00:31	31	0.0000
nopath	1	2	4	1	327	01:07:47	4067	01:08:43	4123	00:00:56	56	0.0000
nopath	2	1	1	1	327	01:08:16	4096	01:08:44	4124	00:00:28	28	0.0000
nopath	1	2	7	1	327	01:07:48	4068	01:08:45	4125	00:00:57	57	0.0000
nopath	2	1	5	1	327	01:08:19	4099	01:08:45	4125	00:00:26	26	0.0000
nopath	1	2	1	1	327	01:07:51	4071	01:08:47	4127	00:00:56	56	0.0000
nopath	2	3	1	1	311	01:08:20	4100	01:08:48	4128	00:00:28	28	0.0000
nopath	1	2	9	1	327	01:08:01	4081	01:08:49	4129	00:00:48	48	0.0000
nopath	1	2	1	1	327	01:08:03	4083	01:08:51	4131	00:00:48	48	0.0000
nopath	2	1	1	1	327	01:08:26	4106	01:08:52	4132	00:00:26	26	0.0000
nopath	1	2	12	14	327	01:08:05	4085	01:08:53	4133	00:00:48	48	0.0000
nopath	2	1	3	1	327	01:08:28	4108	01:08:54	4134	00:00:26	26	0.0000
nopath	1	2	1	1	327	01:08:09	4089	01:08:55	4135	00:00:46	46	0.0000
nopath	2	1	1	1	327	01:08:29	4109	01:08:55	4135	00:00:26	26	0.0000
nopath	1	2	9	1	327	01:08:16	4096	01:08:57	4137	00:00:41	41	0.0000
nopath	2	1	1	1	327	01:08:30	4110	01:08:57	4137	00:00:27	27	0.0000
nopath	2	1	12	14	327	01:08:31	4111	01:08:58	4138	00:00:27	27	0.0000
nopath	1	2	12	14	327	01:08:18	4098	01:08:59	4139	00:00:41	41	0.0000
nopath	2	1	1	1	327	01:08:33	4113	01:09:00	4140	00:00:27	27	0.0000	00:00:46
nopath	2	1	1	1	327	01:08:34	4114	01:09:00	4140	00:00:26	26	0.0000
nopath	1	2	1	1	327	01:08:25	4105	01:09:01	4141	00:00:36	36	0.0000
nopath	1	2	1	1	327	01:08:26	4106	01:09:02	4142	00:00:36	36	0.0000
nopath	1	3	10	1	351	01:07:08	4028	01:09:03	4143	00:01:55	115	0.0000
nopath	3	1	14	16	351	01:05:40	3940	01:09:13	4153	00:03:33	213	0.0000
nopath	3	1	1	1	351	01:05:50	3950	01:09:16	4156	00:03:26	206	0.0000
nopath	3	2	1	1	311	01:05:53	3953	01:09:17	4157	00:03:24	204	0.0000
nopath	3	2	1	1	311	01:06:14	3974	01:09:18	4158	00:03:04	184	0.0000
nopath	3	2	3	1	311	01:06:55	4015	01:09:24	4164	00:02:29	149	0.0000
nopath	3	1	1	1	351	01:06:32	3992	01:09:24	4164	00:02:52	172	0.0000
nopath	1	2	9	1	327	01:08:27	4107	01:09:28	4168	00:01:01	61	0.0000
nopath	3	1	3	1	351	01:07:08	4028	01:09:29	4169	00:02:21	141	0.0000
nopath	1	2	1	1	327	01:08:36	4116	01:09:29	4169	00:00:53	53	0.0000
nopath	1	2	1	1	327	01:08:37	4117	01:09:31	4171	00:00:54	54	0.0000
nopath	2	1	9	1	327	01:08:42	4122	01:09:31	4171	00:00:49	49	0.0000
nopath	2	1	1	1	327	01:08:45	4125	01:09:31	4171	00:00:46	46	0.0000
nopath	2	1	5	1	327	01:08:48	4128	01:09:32	4172	00:00:44	44	0.0000
nopath	2	1	1	1	327	01:08:51	4131	01:09:32	4172	00:00:41	41	0.0000
nopath	1	2	12	14	327	01:08:39	4119	01:09:34	4174	00:00:55	55	0.0000
nopath	2	1	1	1	327	01:08:54	4134	01:09:34	4174	00:00:40	40	0.0000
nopath	2	1	1	1	327	01:08:59	4139	01:09:34	4174	00:00:35	35	0.0000
nopath	1	2	2	1	327	01:08:46	4126	01:09:35	4175	00:00:49	49	0.0000
nopath	2	1	3	1	327	01:09:03	4143	01:09:36	4176	00:00:33	33	0.0000
nopath	1	2	1	1	327	01:08:47	4127	01:09:37	4177	00:00:50	50	0.0000
nopath	2	1	1	1	327	01:09:10	4150	01:09:38	4178	00:00:28	28	0.0000
nopath	1	2	12	14	327	01:08:52	4132	01:09:39	4179	00:00:47	47	0.0000
nopath	2	1	1	1	327	01:09:14	4154	01:09:40	4180	00:00:26	26	0.0000
nopath	2	1	1	1	327	01:09:13	4153	01:09:40	4180	00:00:27	27	0.0000
nopath	1	2	1	1	327	01:09:03	4143	01:09:42	4182	00:00:39	39	0.0000
nopath	2	1	1	1	327	01:09:15	4155	01:09:42	4182	00:00:27	27	0.0000
nopath	2	1	1	1	327	01:09:18	4158	01:09:43	4183	00:00:25	25	0.0000
nopath	1	2	9	1	327	01:09:10	4150	01:09:44	4184	00:00:34	34	0.0000
nopath	2	1	1	1	327	01:09:19	4159	01:09:44	4184	00:00:25	25	0.0000
nopath	2	1	1	1	327	01:09:22	4162	01:09:48	4188	00:00:26	26	0.0000
nopath	1	3	1	1	351	01:08:06	4086	01:09:48	4188	00:01:42	102	0.0000
nopath	1	2	13	15	327	01:09:20	4160	01:09:50	4190	00:00:30	30	0.0000
nopath	1	2	1	1	327	01:09:21	4161	01:09:52	4192	00:00:31	31	0.0000
nopath	1	3	14	16	351	01:08:40	4120	01:09:52	4192	00:01:12	72	0.0000
nopath	1	2	1	1	327	01:09:24	4164	01:09:53	4193	00:00:29	29	0.0000
nopath	1	3	14	16	351	01:08:55	4135	01:09:57	4197	00:01:02	62	0.0000
nopath	1	3	1	1	351	01:09:02	4142	01:10:00	4200	00:00:58	58	0.0000	00:01:30
nopath	1	2	1	1	327	01:09:33	4173	01:10:01	4201	00:00:28	28	0.0000
nopath	1	3	6	1	351	01:09:04	4144	01:10:03	4203	00:00:59	59	0.0000
nopath	1	3	1	1	351	01:09:09	4149	01:10:05	4205	00:00:56	56	0.0000
nopath	3	1	1	1	351	01:07:20	4040	01:10:12	4212	00:02:52	172	0.0000
nopath	3	1	5	1	351	01:07:29	4049	01:10:14	4214	00:02:45	165	0.0000
nopath	3	2	1	1	311	01:07:50	4070	01:10:17	4217	00:02:27	147	0.0000
nopath	3	1	1	1	351	01:07:39	4059	01:10:17	4217	00:02:38	158	0.0000
nopath	3	2	1	1	311	01:07:56	4076	01:10:19	4219	00:02:23	143	0.0000
nopath	3	2	1	1	311	01:07:57	4077	01:10:21	4221	00:02:24	144	0.0000
nopath	3	1	1	1	351	01:08:00	4080	01:10:26	4226	00:02:26	146	0.0000
nopath	3	2	1	1	311	01:08:07	4087	01:10:27	4227	00:02:20	140	0.0000
nopath	3	1	1	1	351	01:08:10	4090	01:10:30	4230	00:02:20	140	0.0000
nopath	3	1	9	1	351	01:08:25	4105	01:10:33	4233	00:02:08	128	0.0000
nopath	3	2	2	1	311	01:08:41	4121	01:10:34	4234	00:01:53	113	0.0000
nopath	3	1	1	1	351	01:08:57	4137	01:10:38	4238	00:01:41	101	0.0000
nopath	1	2	13	15	327	01:09:37	4177	01:10:41	4241	00:01:04	64	0.0000
nopath	2	1	1	1	327	01:09:25	4165	01:10:41	4241	00:01:16	76	0.0000
nopath	1	2	1	1	327	01:09:43	4183	01:10:42	4242	00:00:59	59	0.0000
nopath	1	2	10	1	327	01:09:46	4186	01:10:43	4243	00:00:57	57	0.0000
nopath	2	1	5	1	327	01:09:27	4167	01:10:43	4243	00:01:16	76	0.0000
nopath	2	1	13	15	327	01:09:23	4163	01:10:44	4244	00:01:21	81	0.0000
nopath	1	2	1	1	327	01:09:50	4190	01:10:44	4244	00:00:54	54	0.0000
nopath	2	1	3	1	327	01:09:28	4168	01:10:44	4244	00:01:16	76	0.0000
nopath	1	2	9	1	327	01:09:52	4192	01:10:46	4246	00:00:54	54	0.0000
nopath	2	1	3	1	327	01:09:26	4166	01:10:46	4246	00:01:20	80	0.0000
nopath	2	1	1	1	327	01:09:39	4179	01:10:46	4246	00:01:07	67	0.0000
nopath	2	1	1	1	327	01:09:32	4172	01:10:47	4247	00:01:15	75	0.0000
nopath	1	2	1	1	327	01:09:56	4196	01:10:47	4247	00:00:51	51	0.0000
nopath	2	1	1	1	327	01:09:42	4182	01:10:47	4247	00:01:05	65	0.0000
nopath	2	1	10	1	327	01:09:54	4194	01:10:48	4248	00:00:54	54	0.0000
nopath	2	1	1	1	327	01:09:43	4183	01:10:49	4249	00:01:06	66	0.0000
nopath	1	2	1	1	327	01:09:59	4199	01:10:49	4249	00:00:50	50	0.0000
nopath	2	1	3	1	327	01:09:59	4199	01:10:50	4250	00:00:51	51	0.0000
nopath	1	2	12	14	327	01:10:00	4200	01:10:51	4251	00:00:51	51	0.0000
nopath	2	1	1	1	327	01:09:57	4197	01:10:51	4251	00:00:54	54	0.0000
nopath	2	1	1	1	327	01:09:58	4198	01:10:52	4252	00:00:54	54	0.0000
nopath	1	2	3	1	327	01:10:14	4214	01:10:53	4253	00:00:39	39	0.0000
nopath	2	1	10	1	327	01:10:00	4200	01:10:53	4253	00:00:53	53	0.0000
nopath	2	1	9	1	327	01:10:05	4205	01:10:53	4253	00:00:48	48	0.0000
nopath	2	1	1	1	327	01:10:01	4201	01:10:54	4254	00:00:53	53	0.0000
nopath	1	2	1	1	327	01:10:16	4216	01:10:55	4255	00:00:39	39	0.0000
nopath	2	1	1	1	327	01:10:07	4207	01:10:55	4255	00:00:48	48	0.0000
nopath	2	1	1	1	327	01:10:06	4206	01:10:56	4256	00:00:50	50	0.0000
nopath	2	1	12	14	327	01:10:21	4221	01:10:57	4257	00:00:36	36	0.0000
nopath	1	2	13	15	327	01:10:19	4219	01:10:58	4258	00:00:39	39	0.0000
nopath	2	1	1	1	327	01:10:17	4217	01:10:58	4258	00:00:41	41	0.0000
nopath	2	1	1	1	327	01:10:26	4226	01:11:00	4260	00:00:34	34	0.0000	00:00:48
nopath	1	2	1	1	327	01:10:20	4220	01:11:00	4260	00:00:40	40	0.0000
nopath	1	2	1	1	327	01:10:24	4224	01:11:02	4262	00:00:38	38	0.0000
nopath	2	1	9	1	327	01:10:35	4235	01:11:02	4262	00:00:27	27	0.0000
nopath	1	2	9	1	327	01:10:27	4227	01:11:03	4263	00:00:36	36	0.0000
nopath	2	3	1	1	311	01:10:34	4234	01:11:04	4264	00:00:30	30	0.0000
nopath	1	2	1	1	327	01:10:29	4229	01:11:05	4265	00:00:36	36	0.0000
nopath	2	1	1	1	327	01:10:38	4238	01:11:06	4266	00:00:28	28	0.0000
nopath	2	1	3	1	327	01:10:41	4241	01:11:06	4266	00:00:25	25	0.0000
nopath	1	3	1	1	351	01:09:34	4174	01:11:08	4268	00:01:34	94	0.0000
nopath	1	3	5	1	351	01:09:35	4175	01:11:11	4271	00:01:36	96	0.0000
nopath	1	3	2	1	351	01:09:57	4197	01:11:13	4273	00:01:16	76	0.0000
nopath	1	3	1	1	351	01:09:58	4198	01:11:17	4277	00:01:19	79	0.0000
nopath	3	2	1	1	311	01:09:07	4147	01:11:22	4282	00:02:15	135	0.0000
nopath	3	1	1	1	351	01:09:04	4144	01:11:22	4282	00:02:18	138	0.0000
nopath	3	2	3	1	311	01:09:17	4157	01:11:24	4284	00:02:07	127	0.0000
nopath	3	2	1	1	311	01:09:21	4161	01:11:26	4286	00:02:05	125	0.0000
nopath	3	1	1	1	351	01:09:24	4164	01:11:31	4291	00:02:07	127	0.0000
nopath	3	2	1	1	311	01:09:57	4197	01:11:34	4294	00:01:37	97	0.0000
nopath	3	1	1	1	351	01:09:47	4187	01:11:34	4294	00:01:47	107	0.0000
nopath	3	1	1	1	351	01:10:00	4200	01:11:38	4298	00:01:38	98	0.0000
nopath	3	2	12	14	311	01:10:02	4202	01:11:39	4299	00:01:37	97	0.0000
nopath	3	2	14	16	311	01:10:33	4233	01:11:43	4303	00:01:10	70	0.0000
nopath	1	2	1	1	327	01:10:48	4248	01:11:48	4308	00:01:00	60	0.0000
nopath	1	2	10	1	327	01:10:50	4250	01:11:50	4310	00:01:00	60	0.0000
nopath	2	1	1	1	327	01:10:47	4247	01:11:51	4311	00:01:04	64	0.0000
nopath	1	2	1	1	327	01:10:56	4256	01:11:51	4311	00:00:55	55	0.0000
nopath	2	1	1	1	327	01:10:48	4248	01:11:53	4313	00:01:05	65	0.0000
nopath	1	2	5	1	327	01:10:57	4257	01:11:53	4313	00:00:56	56	0.0000
nopath	2	1	13	15	327	01:10:42	4242	01:11:54	4314	00:01:12	72	0.0000
nopath	2	1	1	1	327	01:10:51	4251	01:11:55	4315	00:01:04	64	0.0000
nopath	1	2	1	1	327	01:11:00	4260	01:11:55	4315	00:00:55	55	0.0000
nopath	2	1	1	1	327	01:10:44	4244	01:11:56	4316	00:01:12	72	0.0000
nopath	1	2	3	1	327	01:11:10	4270	01:11:57	4317	00:00:47	47	0.0000
nopath	2	1	1	1	327	01:10:49	4249	01:11:58	4318	00:01:09	69	0.0000
nopath	2	3	1	1	311	01:10:56	4256	01:11:58	4318	00:01:02	62	0.0000
nopath	1	2	12	14	327	01:11:11	4271	01:12:00	4320	00:00:49	49	0.0000	00:00:45
nopath	2	1	1	1	327	01:11:00	4260	01:12:00	4320	00:01:00	60	0.0000
nopath	2	1	6	1	327	01:11:04	4264	01:12:00	4320	00:00:56	56	0.0000
nopath	2	1	14	16	327	01:11:22	4282	01:12:01	4321	00:00:39	39	0.0000
nopath	1	2	12	14	327	01:11:23	4283	01:12:02	4322	00:00:39	39	0.0000
nopath	2	1	5	1	327	01:11:02	4262	01:12:02	4322	00:01:00	60	0.0000
nopath	2	1	5	1	327	01:11:23	4283	01:12:03	4323	00:00:40	40	0.0000
nopath	2	1	1	1	327	01:11:08	4268	01:12:04	4324	00:00:56	56	0.0000
nopath	1	2	1	1	327	01:11:25	4285	01:12:04	4324	00:00:39	39	0.0000
nopath	2	1	1	1	327	01:11:27	4287	01:12:05	4325	00:00:38	38	0.0000
nopath	1	2	1	1	327	01:11:29	4289	01:12:06	4326	00:00:37	37	0.0000
nopath	2	1	3	1	327	01:11:31	4291	01:12:07	4327	00:00:36	36	0.0000
nopath	2	1	9	1	327	01:11:37	4297	01:12:08	4328	00:00:31	31	0.0000
nopath	1	2	2	1	327	01:11:40	4300	01:12:09	4329	00:00:29	29	0.0000
nopath	2	3	1	1	311	01:11:14	4274	01:12:09	4329	00:00:55	55	0.0000
nopath	2	1	6	1	327	01:11:39	4299	01:12:10	4330	00:00:31	31	0.0000
nopath	2	1	13	15	327	01:11:13	4273	01:12:12	4332	00:00:59	59	0.0000
nopath	2	1	1	1	327	01:11:43	4303	01:12:12	4332	00:00:29	29	0.0000
nopath	2	1	5	1	327	01:11:40	4300	01:12:14	4334	00:00:34	34	0.0000
nopath	1	2	1	1	327	01:11:46	4306	01:12:14	4334	00:00:28	28	0.0000
nopath	2	1	6	1	327	01:11:20	4280	01:12:14	4334	00:00:54	54	0.0000
nopath	2	1	1	1	327	01:11:42	4302	01:12:15	4335	00:00:33	33	0.0000
nopath	1	2	1	1	327	01:11:48	4308	01:12:16	4336	00:00:28	28	0.0000
nopath	2	1	1	1	327	01:11:44	4304	01:12:17	4337	00:00:33	33	0.0000
nopath	1	2	9	1	327	01:11:50	4310	01:12:18	4338	00:00:28	28	0.0000
nopath	2	3	1	1	311	01:11:26	4286	01:12:19	4339	00:00:53	53	0.0000
nopath	1	2	1	1	327	01:11:51	4311	01:12:20	4340	00:00:29	29	0.0000
nopath	1	3	1	1	351	01:10:11	4211	01:12:21	4341	00:02:10	130	0.0000
nopath	1	2	1	1	327	01:11:53	4313	01:12:22	4342	00:00:29	29	0.0000
nopath	1	3	1	1	351	01:10:13	4213	01:12:25	4345	00:02:12	132	0.0000
nopath	1	3	6	1	351	01:10:22	4222	01:12:27	4347	00:02:05	125	0.0000
nopath	3	2	1	1	311	01:10:36	4236	01:12:30	4350	00:01:54	114	0.0000
nopath	3	1	13	15	351	01:10:39	4239	01:12:37	4357	00:01:58	118	0.0000
nopath	3	1	13	15	351	01:10:42	4242	01:12:41	4361	00:01:59	119	0.0000
nopath	3	1	3	1	351	01:10:48	4248	01:12:43	4363	00:01:55	115	0.0000
nopath	3	1	1	1	351	01:10:52	4252	01:12:45	4365	00:01:53	113	0.0000
nopath	3	2	1	1	311	01:11:01	4261	01:12:46	4366	00:01:45	105	0.0000
nopath	3	1	12	14	351	01:11:30	4290	01:12:51	4371	00:01:21	81	0.0000
nopath	3	1	12	14	351	01:11:31	4291	01:12:54	4374	00:01:23	83	0.0000
nopath	3	1	1	1	351	01:11:58	4318	01:12:57	4377	00:00:59	59	0.0000
nopath	1	2	9	1	327	01:11:59	4319	01:12:58	4378	00:00:59	59	0.0000
nopath	1	2	1	1	327	01:12:01	4321	01:12:59	4379	00:00:58	58	0.0000
nopath	2	1	1	1	327	01:11:28	4288	01:13:01	4381	00:01:33	93	0.0000	00:00:48
nopath	1	2	1	1	327	01:12:05	4325	01:13:01	4381	00:00:56	56	0.0000
nopath	2	1	1	1	327	01:11:49	4309	01:13:01	4381	00:01:12	72	0.0000
nopath	2	1	3	1	327	01:11:30	4290	01:13:02	4382	00:01:32	92	0.0000
nopath	1	2	1	1	327	01:12:11	4331	01:13:03	4383	00:00:52	52	0.0000
nopath	2	1	1	1	327	01:11:38	4298	01:13:03	4383	00:01:25	85	0.0000
nopath	2	1	3	1	327	01:12:00	4320	01:13:04	4384	00:01:04	64	0.0000
nopath	1	2	1	1	327	01:12:13	4333	01:13:05	4385	00:00:52	52	0.0000
nopath	2	1	1	1	327	01:12:07	4327	01:13:05	4385	00:00:58	58	0.0000
nopath	2	1	5	1	327	01:12:19	4339	01:13:06	4386	00:00:47	47	0.0000
nopath	1	2	1	1	327	01:12:33	4353	01:13:07	4387	00:00:34	34	0.0000
nopath	2	1	1	1	327	01:12:18	4338	01:13:07	4387	00:00:49	49	0.0000
nopath	2	3	1	1	311	01:12:10	4330	01:13:07	4387	00:00:57	57	0.0000
nopath	2	1	1	1	327	01:12:20	4340	01:13:08	4388	00:00:48	48	0.0000
nopath	2	1	3	1	327	01:12:25	4345	01:13:09	4389	00:00:44	44	0.0000
nopath	1	2	12	14	327	01:12:40	4360	01:13:10	4390	00:00:30	30	0.0000
nopath	2	1	1	1	327	01:12:28	4348	01:13:10	4390	00:00:42	42	0.0000
nopath	2	1	1	1	327	01:12:36	4356	01:13:11	4391	00:00:35	35	0.0000
nopath	2	1	1	1	327	01:12:27	4347	01:13:12	4392	00:00:45	45	0.0000
nopath	1	2	1	1	327	01:12:43	4363	01:13:13	4393	00:00:30	30	0.0000
nopath	2	1	5	1	327	01:12:35	4355	01:13:13	4393	00:00:38	38	0.0000
nopath	2	1	1	1	327	01:12:38	4358	01:13:14	4394	00:00:36	36	0.0000
nopath	1	2	1	1	327	01:12:45	4365	01:13:14	4394	00:00:29	29	0.0000
nopath	2	1	1	1	327	01:12:41	4361	01:13:15	4395	00:00:34	34	0.0000
nopath	2	1	1	1	327	01:12:45	4365	01:13:16	4396	00:00:31	31	0.0000
nopath	2	1	12	14	327	01:12:51	4371	01:13:19	4399	00:00:28	28	0.0000
nopath	1	2	10	1	327	01:12:51	4371	01:13:19	4399	00:00:28	28	0.0000
nopath	1	2	1	1	327	01:12:56	4376	01:13:24	4404	00:00:28	28	0.0000
nopath	2	3	1	1	311	01:12:54	4374	01:13:24	4404	00:00:30	30	0.0000
nopath	2	1	9	1	327	01:12:56	4376	01:13:26	4406	00:00:30	30	0.0000
nopath	1	2	3	1	327	01:12:59	4379	01:13:27	4407	00:00:28	28	0.0000
nopath	2	1	3	1	327	01:13:01	4381	01:13:27	4407	00:00:26	26	0.0000
nopath	2	1	1	1	327	01:13:00	4380	01:13:28	4408	00:00:28	28	0.0000
nopath	1	2	1	1	327	01:13:01	4381	01:13:29	4409	00:00:28	28	0.0000
nopath	2	1	1	1	327	01:13:02	4382	01:13:29	4409	00:00:27	27	0.0000
nopath	1	2	1	1	327	01:13:04	4384	01:13:32	4412	00:00:28	28	0.0000
nopath	2	3	1	1	311	01:13:03	4383	01:13:33	4413	00:00:30	30	0.0000
nopath	2	1	1	1	327	01:13:09	4389	01:13:35	4415	00:00:26	26	0.0000
nopath	2	1	1	1	327	01:13:12	4392	01:13:38	4418	00:00:26	26	0.0000
nopath	1	2	12	14	327	01:13:12	4392	01:13:41	4421	00:00:29	29	0.0000
nopath	2	1	14	16	327	01:13:17	4397	01:13:44	4424	00:00:27	27	0.0000
nopath	2	1	1	1	327	01:13:20	4400	01:13:46	4426	00:00:26	26	0.0000
nopath	2	1	1	1	327	01:13:21	4401	01:13:47	4427	00:00:26	26	0.0000
nopath	3	2	1	1	311	01:12:08	4328	01:13:52	4432	00:01:44	104	0.0000
nopath	3	1	1	1	351	01:12:01	4321	01:13:52	4432	00:01:51	111	0.0000
nopath	3	1	1	1	351	01:12:15	4335	01:13:56	4436	00:01:41	101	0.0000
nopath	3	2	1	1	311	01:12:17	4337	01:13:57	4437	00:01:40	100	0.0000
nopath	3	1	1	1	351	01:12:40	4360	01:14:01	4441	00:01:21	81	0.0000	00:02:23
nopath	3	2	1	1	311	01:13:01	4381	01:14:05	4445	00:01:04	64	0.0000
nopath	3	1	12	14	351	01:12:51	4371	01:14:05	4445	00:01:14	74	0.0000
nopath	1	2	12	14	327	01:13:20	4400	01:14:09	4449	00:00:49	49	0.0000
nopath	1	2	1	1	327	01:13:30	4410	01:14:10	4450	00:00:40	40	0.0000
nopath	2	1	1	1	327	01:13:24	4404	01:14:11	4451	00:00:47	47	0.0000
nopath	2	1	1	1	327	01:13:25	4405	01:14:11	4451	00:00:46	46	0.0000
nopath	1	2	7	1	327	01:13:39	4419	01:14:12	4452	00:00:33	33	0.0000
nopath	2	1	14	16	327	01:13:36	4416	01:14:13	4453	00:00:37	37	0.0000
nopath	2	1	5	1	327	01:13:29	4409	01:14:13	4453	00:00:44	44	0.0000
nopath	2	1	1	1	327	01:13:35	4415	01:14:14	4454	00:00:39	39	0.0000
nopath	1	2	5	1	327	01:13:43	4423	01:14:15	4455	00:00:32	32	0.0000
nopath	2	1	10	1	327	01:13:38	4418	01:14:15	4455	00:00:37	37	0.0000
nopath	2	1	1	1	327	01:13:37	4417	01:14:16	4456	00:00:39	39	0.0000
nopath	1	2	9	1	327	01:13:45	4425	01:14:17	4457	00:00:32	32	0.0000
nopath	2	1	14	16	327	01:13:47	4427	01:14:18	4458	00:00:31	31	0.0000
nopath	2	1	9	1	327	01:13:41	4421	01:14:18	4458	00:00:37	37	0.0000
nopath	1	2	1	1	327	01:13:47	4427	01:14:19	4459	00:00:32	32	0.0000
nopath	2	1	10	1	327	01:13:43	4423	01:14:20	4460	00:00:37	37	0.0000
nopath	2	1	1	1	327	01:13:54	4434	01:14:21	4461	00:00:27	27	0.0000
nopath	1	2	13	15	327	01:13:48	4428	01:14:22	4462	00:00:34	34	0.0000
nopath	2	1	1	1	327	01:13:58	4438	01:14:24	4464	00:00:26	26	0.0000
nopath	3	2	7	1	311	01:13:05	4385	01:14:30	4470	00:01:25	85	0.0000
nopath	3	2	1	1	311	01:13:06	4386	01:14:32	4472	00:01:26	86	0.0000
nopath	3	2	1	1	311	01:13:13	4393	01:14:36	4476	00:01:23	83	0.0000
nopath	1	2	1	1	327	01:13:49	4429	01:14:38	4478	00:00:49	49	0.0000
nopath	1	2	1	1	327	01:13:51	4431	01:14:39	4479	00:00:48	48	0.0000
[truncated: 4,935 more rows]
