# Supplementary material for: Supervised learning from human performance at the computationally hard problem of optimal traffic signal control on a network of junctions
Source: R Soc Open Sci. 2014 Dec 24;1(4):140211. doi: 10.1098/rsos.140211 (PMC4448775; doi:10.1098/rsos.140211)
Supplement: 1. simulationData.zip - This zipped folder contains the simulation configuration files for the traffic microsimulation models used in the paper, as well as the raw data output from the simulations. The data are organised into a folder structure with README.txt files used to provide guidance on the c [file rsos140211supp1.zip › simulationData/tJunctionModel/HuTMaCcells/run-004/trips-ALL.csv]

Path	From Zone	To Zone	Vehicle Type	Base Vehicle Type	Distance (m)	Departure Time (HH:MM:SS)	Departure Time (s)	Arrival Time (HH:MM:SS)	Arrival Time (s)	Time Taken (HH:MM:SS)	Time Taken (s)	Fuel	Mean Time (HH:MM:SS)
nopath	1	2	1	1	327	00:00:01	1	00:00:29	29	00:00:28	28	0.0000
nopath	1	2	1	1	327	00:00:04	4	00:00:32	32	00:00:28	28	0.0000
nopath	1	2	12	14	327	00:00:24	24	00:00:53	53	00:00:29	29	0.0000
nopath	2	1	1	1	327	00:00:27	27	00:00:53	53	00:00:26	26	0.0000
nopath	1	2	1	1	327	00:00:25	25	00:00:55	55	00:00:30	30	0.0000
nopath	1	2	1	1	327	00:01:03	63	00:01:31	91	00:00:28	28	0.0000	00:00:28
nopath	2	1	1	1	327	00:01:12	72	00:01:37	97	00:00:25	25	0.0000
nopath	2	1	1	1	327	00:01:18	78	00:01:44	104	00:00:26	26	0.0000
nopath	2	1	3	1	327	00:01:28	88	00:01:53	113	00:00:25	25	0.0000
nopath	2	1	1	1	327	00:01:27	87	00:01:53	113	00:00:26	26	0.0000
nopath	1	3	3	1	351	00:01:24	84	00:01:59	119	00:00:35	35	0.0000
nopath	1	3	1	1	351	00:01:27	87	00:02:05	125	00:00:38	38	0.0000	00:00:36
nopath	1	3	9	1	351	00:01:33	93	00:02:11	131	00:00:38	38	0.0000
nopath	1	2	12	14	327	00:01:55	115	00:02:29	149	00:00:34	34	0.0000
nopath	2	1	1	1	327	00:01:53	113	00:02:31	151	00:00:38	38	0.0000
nopath	2	1	1	1	327	00:01:58	118	00:02:31	151	00:00:33	33	0.0000
nopath	1	2	1	1	327	00:02:05	125	00:02:32	152	00:00:27	27	0.0000
nopath	2	1	14	16	327	00:02:06	126	00:02:35	155	00:00:29	29	0.0000
nopath	2	3	5	1	311	00:02:09	129	00:02:43	163	00:00:34	34	0.0000
nopath	1	3	1	1	351	00:01:51	111	00:02:46	166	00:00:55	55	0.0000
nopath	1	2	1	1	327	00:02:19	139	00:02:58	178	00:00:39	39	0.0000
nopath	1	2	14	16	327	00:02:22	142	00:03:01	181	00:00:39	39	0.0000	00:00:34
nopath	1	2	3	1	327	00:02:33	153	00:03:02	182	00:00:29	29	0.0000
nopath	2	1	1	1	327	00:02:38	158	00:03:03	183	00:00:25	25	0.0000
nopath	1	2	14	16	327	00:02:38	158	00:03:08	188	00:00:30	30	0.0000
nopath	2	1	12	14	327	00:02:42	162	00:03:08	188	00:00:26	26	0.0000
nopath	2	1	1	1	327	00:02:44	164	00:03:10	190	00:00:26	26	0.0000
nopath	2	1	1	1	327	00:02:51	171	00:03:16	196	00:00:25	25	0.0000
nopath	1	3	3	1	351	00:02:42	162	00:03:19	199	00:00:37	37	0.0000
nopath	2	1	1	1	327	00:03:00	180	00:03:26	206	00:00:26	26	0.0000
nopath	2	1	1	1	327	00:03:04	184	00:03:30	210	00:00:26	26	0.0000
nopath	1	2	2	1	327	00:03:07	187	00:03:35	215	00:00:28	28	0.0000
nopath	1	2	1	1	327	00:03:10	190	00:03:38	218	00:00:28	28	0.0000
nopath	2	3	1	1	311	00:03:16	196	00:03:44	224	00:00:28	28	0.0000
nopath	1	2	3	1	327	00:03:25	205	00:03:53	233	00:00:28	28	0.0000
nopath	1	2	1	1	327	00:03:26	206	00:03:56	236	00:00:30	30	0.0000
nopath	1	2	9	1	327	00:03:34	214	00:04:02	242	00:00:28	28	0.0000	00:00:28
nopath	2	1	1	1	327	00:04:09	249	00:04:35	275	00:00:26	26	0.0000
nopath	2	1	1	1	327	00:04:11	251	00:04:38	278	00:00:27	27	0.0000
nopath	1	3	1	1	351	00:04:08	248	00:04:43	283	00:00:35	35	0.0000
nopath	2	1	1	1	327	00:04:35	275	00:05:00	300	00:00:25	25	0.0000	00:00:27
nopath	2	1	10	1	327	00:04:36	276	00:05:01	301	00:00:25	25	0.0000
nopath	2	1	1	1	327	00:04:37	277	00:05:03	303	00:00:26	26	0.0000
nopath	1	3	14	16	351	00:04:35	275	00:05:13	313	00:00:38	38	0.0000
nopath	1	2	1	1	327	00:04:50	290	00:05:18	318	00:00:28	28	0.0000
nopath	3	2	1	1	311	00:03:18	198	00:05:30	330	00:02:12	132	0.0000
nopath	3	1	2	1	351	00:04:44	284	00:05:34	334	00:00:50	50	0.0000
nopath	3	1	1	1	351	00:04:49	289	00:05:37	337	00:00:48	48	0.0000
nopath	2	1	9	1	327	00:05:18	318	00:05:45	345	00:00:27	27	0.0000
nopath	2	3	1	1	311	00:05:21	321	00:05:49	349	00:00:28	28	0.0000
nopath	2	1	10	1	327	00:05:22	322	00:05:50	350	00:00:28	28	0.0000
nopath	2	1	3	1	327	00:05:30	330	00:05:55	355	00:00:25	25	0.0000
nopath	2	1	1	1	327	00:05:32	332	00:05:59	359	00:00:27	27	0.0000
nopath	1	2	1	1	327	00:05:32	332	00:06:00	360	00:00:28	28	0.0000	00:00:28
nopath	2	1	1	1	327	00:05:34	334	00:06:01	361	00:00:27	27	0.0000
nopath	1	2	5	1	327	00:05:34	334	00:06:02	362	00:00:28	28	0.0000
nopath	1	3	12	14	351	00:05:28	328	00:06:05	365	00:00:37	37	0.0000
nopath	2	1	1	1	327	00:05:46	346	00:06:12	372	00:00:26	26	0.0000
nopath	1	2	1	1	327	00:05:50	350	00:06:18	378	00:00:28	28	0.0000
nopath	2	1	15	17	327	00:05:51	351	00:06:18	378	00:00:27	27	0.0000
nopath	1	2	3	1	327	00:05:58	358	00:06:26	386	00:00:28	28	0.0000
nopath	1	3	1	1	351	00:05:53	353	00:06:30	390	00:00:37	37	0.0000
nopath	3	1	1	1	351	00:06:03	363	00:06:42	402	00:00:39	39	0.0000
nopath	3	1	3	1	351	00:06:07	367	00:06:45	405	00:00:38	38	0.0000
nopath	1	2	1	1	327	00:06:12	372	00:06:58	418	00:00:46	46	0.0000
nopath	1	2	1	1	327	00:06:30	390	00:07:00	420	00:00:30	30	0.0000	00:00:32
nopath	2	1	1	1	327	00:06:13	373	00:07:01	421	00:00:48	48	0.0000
nopath	1	2	12	14	327	00:06:33	393	00:07:05	425	00:00:32	32	0.0000
nopath	2	1	9	1	327	00:06:52	412	00:07:19	439	00:00:27	27	0.0000
nopath	2	1	9	1	327	00:06:57	417	00:07:23	443	00:00:26	26	0.0000
nopath	1	2	1	1	327	00:06:59	419	00:07:27	447	00:00:28	28	0.0000
nopath	2	1	1	1	327	00:07:04	424	00:07:30	450	00:00:26	26	0.0000
nopath	1	2	1	1	327	00:07:05	425	00:07:33	453	00:00:28	28	0.0000
nopath	1	2	15	17	327	00:07:08	428	00:07:37	457	00:00:29	29	0.0000
nopath	2	1	5	1	327	00:07:12	432	00:07:38	458	00:00:26	26	0.0000
nopath	1	2	5	1	327	00:07:15	435	00:07:44	464	00:00:29	29	0.0000
nopath	3	1	3	1	351	00:06:56	416	00:07:52	472	00:00:56	56	0.0000
nopath	3	1	1	1	351	00:07:13	433	00:07:55	475	00:00:42	42	0.0000
nopath	1	2	1	1	327	00:07:27	447	00:07:57	477	00:00:30	30	0.0000
nopath	2	1	10	1	327	00:07:34	454	00:08:00	480	00:00:26	26	0.0000	00:00:27
nopath	2	1	1	1	327	00:07:37	457	00:08:03	483	00:00:26	26	0.0000
nopath	2	1	5	1	327	00:07:46	466	00:08:11	491	00:00:25	25	0.0000
nopath	3	1	1	1	351	00:07:23	443	00:08:22	502	00:00:59	59	0.0000
nopath	3	1	5	1	351	00:07:40	460	00:08:25	505	00:00:45	45	0.0000
nopath	1	2	1	1	327	00:08:02	482	00:08:29	509	00:00:27	27	0.0000
nopath	2	1	1	1	327	00:07:59	479	00:08:31	511	00:00:32	32	0.0000
nopath	2	1	1	1	327	00:08:07	487	00:08:32	512	00:00:25	25	0.0000
nopath	1	3	10	1	351	00:08:05	485	00:08:41	521	00:00:36	36	0.0000
nopath	1	2	13	15	327	00:08:23	503	00:08:53	533	00:00:30	30	0.0000
nopath	1	2	1	1	327	00:08:25	505	00:08:55	535	00:00:30	30	0.0000
nopath	1	2	15	17	327	00:08:27	507	00:08:56	536	00:00:29	29	0.0000
nopath	2	1	1	1	327	00:08:31	511	00:08:57	537	00:00:26	26	0.0000
nopath	1	2	13	15	327	00:08:28	508	00:08:59	539	00:00:31	31	0.0000
nopath	2	1	1	1	327	00:08:34	514	00:08:59	539	00:00:25	25	0.0000
nopath	1	3	1	1	351	00:08:30	510	00:09:07	547	00:00:37	37	0.0000	00:00:38
nopath	3	2	1	1	311	00:08:34	514	00:09:10	550	00:00:36	36	0.0000
nopath	1	2	1	1	327	00:08:49	529	00:09:17	557	00:00:28	28	0.0000
nopath	2	1	1	1	327	00:08:49	529	00:09:21	561	00:00:32	32	0.0000
nopath	1	2	1	1	327	00:08:55	535	00:09:21	561	00:00:26	26	0.0000
nopath	1	2	1	1	327	00:09:01	541	00:09:28	568	00:00:27	27	0.0000
nopath	1	2	12	14	327	00:09:02	542	00:09:32	572	00:00:30	30	0.0000
nopath	2	1	3	1	327	00:09:07	547	00:09:33	573	00:00:26	26	0.0000
nopath	3	2	1	1	311	00:08:58	538	00:09:40	580	00:00:42	42	0.0000
nopath	3	1	13	15	351	00:09:08	548	00:09:49	589	00:00:41	41	0.0000
nopath	2	1	2	1	327	00:09:24	564	00:09:51	591	00:00:27	27	0.0000
nopath	2	1	1	1	327	00:09:29	569	00:09:54	594	00:00:25	25	0.0000
nopath	1	2	3	1	327	00:09:32	572	00:10:00	600	00:00:28	28	0.0000	00:00:28
nopath	1	2	10	1	327	00:09:38	578	00:10:06	606	00:00:28	28	0.0000
nopath	1	2	9	1	327	00:09:46	586	00:10:14	614	00:00:28	28	0.0000
nopath	1	3	13	15	351	00:09:35	575	00:10:15	615	00:00:40	40	0.0000
nopath	1	2	1	1	327	00:09:48	588	00:10:16	616	00:00:28	28	0.0000
nopath	2	1	13	15	327	00:09:50	590	00:10:17	617	00:00:27	27	0.0000
nopath	2	1	1	1	327	00:09:53	593	00:10:20	620	00:00:27	27	0.0000
nopath	2	1	1	1	327	00:09:56	596	00:10:22	622	00:00:26	26	0.0000
nopath	2	1	5	1	327	00:09:57	597	00:10:22	622	00:00:25	25	0.0000
nopath	1	2	9	1	327	00:09:56	596	00:10:24	624	00:00:28	28	0.0000
nopath	3	2	1	1	311	00:09:25	565	00:10:30	630	00:01:05	65	0.0000
nopath	3	2	1	1	311	00:09:41	581	00:10:32	632	00:00:51	51	0.0000
nopath	3	1	1	1	351	00:09:58	598	00:10:37	637	00:00:39	39	0.0000
nopath	1	2	1	1	327	00:09:57	597	00:10:38	638	00:00:41	41	0.0000
nopath	1	3	15	17	351	00:10:00	600	00:10:43	643	00:00:43	43	0.0000
nopath	2	1	1	1	327	00:10:25	625	00:10:50	650	00:00:25	25	0.0000
nopath	1	2	5	1	327	00:10:23	623	00:10:52	652	00:00:29	29	0.0000
nopath	2	1	1	1	327	00:10:32	632	00:10:57	657	00:00:25	25	0.0000
nopath	2	1	5	1	327	00:10:37	637	00:11:02	662	00:00:25	25	0.0000	00:00:26
nopath	2	1	1	1	327	00:10:39	639	00:11:05	665	00:00:26	26	0.0000
nopath	1	2	5	1	327	00:10:39	639	00:11:07	667	00:00:28	28	0.0000
nopath	2	1	1	1	327	00:10:47	647	00:11:12	672	00:00:25	25	0.0000
nopath	2	1	9	1	327	00:10:53	653	00:11:18	678	00:00:25	25	0.0000
nopath	1	2	3	1	327	00:10:56	656	00:11:24	684	00:00:28	28	0.0000
nopath	1	2	12	14	327	00:11:04	664	00:11:33	693	00:00:29	29	0.0000
nopath	2	1	12	14	327	00:11:07	667	00:11:33	693	00:00:26	26	0.0000
nopath	1	3	1	1	351	00:10:57	657	00:11:36	696	00:00:39	39	0.0000
nopath	3	2	1	1	311	00:10:09	609	00:11:40	700	00:01:31	91	0.0000
nopath	3	1	1	1	351	00:10:42	642	00:11:44	704	00:01:02	62	0.0000
nopath	2	1	6	1	327	00:11:22	682	00:11:50	710	00:00:28	28	0.0000
nopath	2	1	9	1	327	00:11:16	676	00:11:51	711	00:00:35	35	0.0000
nopath	1	3	1	1	351	00:11:12	672	00:11:54	714	00:00:42	42	0.0000
nopath	2	1	1	1	327	00:11:41	701	00:12:06	726	00:00:25	25	0.0000	00:00:27
nopath	3	2	1	1	311	00:11:34	694	00:12:10	730	00:00:36	36	0.0000
nopath	2	1	1	1	327	00:11:52	712	00:12:20	740	00:00:28	28	0.0000
nopath	1	3	1	1	351	00:11:36	696	00:12:23	743	00:00:47	47	0.0000
nopath	2	1	2	1	327	00:12:02	722	00:12:29	749	00:00:27	27	0.0000
nopath	1	2	1	1	327	00:12:02	722	00:12:30	750	00:00:28	28	0.0000
nopath	1	2	1	1	327	00:12:04	724	00:12:32	752	00:00:28	28	0.0000
nopath	2	1	1	1	327	00:12:09	729	00:12:35	755	00:00:26	26	0.0000
nopath	3	2	3	1	311	00:11:48	708	00:12:40	760	00:00:52	52	0.0000
nopath	3	2	1	1	311	00:12:13	733	00:12:47	767	00:00:34	34	0.0000
nopath	2	1	1	1	327	00:12:26	746	00:12:54	774	00:00:28	28	0.0000
nopath	2	1	13	15	327	00:12:16	736	00:12:54	774	00:00:38	38	0.0000
nopath	1	3	1	1	351	00:12:14	734	00:12:56	776	00:00:42	42	0.0000
nopath	2	1	9	1	327	00:12:32	752	00:12:59	779	00:00:27	27	0.0000
nopath	1	2	5	1	327	00:12:36	756	00:13:04	784	00:00:28	28	0.0000	00:00:29
nopath	1	2	1	1	327	00:12:37	757	00:13:07	787	00:00:30	30	0.0000
nopath	1	3	12	14	351	00:12:34	754	00:13:11	791	00:00:37	37	0.0000
nopath	2	1	13	15	327	00:12:49	769	00:13:16	796	00:00:27	27	0.0000
nopath	3	1	1	1	351	00:12:37	757	00:13:22	802	00:00:45	45	0.0000
nopath	1	2	1	1	327	00:12:50	770	00:13:28	808	00:00:38	38	0.0000
nopath	2	3	1	1	311	00:12:58	778	00:13:30	810	00:00:32	32	0.0000
nopath	2	1	1	1	327	00:12:59	779	00:13:31	811	00:00:32	32	0.0000
nopath	2	1	1	1	327	00:13:06	786	00:13:34	814	00:00:28	28	0.0000
nopath	2	1	1	1	327	00:13:09	789	00:13:36	816	00:00:27	27	0.0000
nopath	2	1	1	1	327	00:13:12	792	00:13:39	819	00:00:27	27	0.0000
nopath	2	1	9	1	327	00:13:14	794	00:13:40	820	00:00:26	26	0.0000
nopath	1	2	3	1	327	00:13:12	792	00:13:41	821	00:00:29	29	0.0000
nopath	2	1	1	1	327	00:13:15	795	00:13:41	821	00:00:26	26	0.0000
nopath	2	1	1	1	327	00:13:17	797	00:13:43	823	00:00:26	26	0.0000
nopath	1	3	14	16	351	00:12:39	759	00:13:46	826	00:01:07	67	0.0000
nopath	1	3	1	1	351	00:12:56	776	00:13:51	831	00:00:55	55	0.0000
nopath	1	2	1	1	327	00:13:26	806	00:13:54	834	00:00:28	28	0.0000
nopath	3	2	1	1	311	00:13:26	806	00:13:59	839	00:00:33	33	0.0000
nopath	2	1	9	1	327	00:13:37	817	00:14:11	851	00:00:34	34	0.0000	00:00:28
nopath	2	1	1	1	327	00:13:41	821	00:14:11	851	00:00:30	30	0.0000
nopath	2	1	1	1	327	00:13:40	820	00:14:13	853	00:00:33	33	0.0000
nopath	2	1	1	1	327	00:13:44	824	00:14:14	854	00:00:30	30	0.0000
nopath	1	2	1	1	327	00:13:48	828	00:14:15	855	00:00:27	27	0.0000
nopath	1	3	1	1	351	00:13:35	815	00:14:18	858	00:00:43	43	0.0000
nopath	2	1	1	1	327	00:13:55	835	00:14:21	861	00:00:26	26	0.0000
nopath	2	1	1	1	327	00:13:59	839	00:14:24	864	00:00:25	25	0.0000
nopath	2	1	1	1	327	00:14:00	840	00:14:25	865	00:00:25	25	0.0000
nopath	3	2	1	1	311	00:13:44	824	00:14:30	870	00:00:46	46	0.0000
nopath	3	2	1	1	311	00:13:47	827	00:14:31	871	00:00:44	44	0.0000
nopath	3	2	1	1	311	00:13:58	838	00:14:35	875	00:00:37	37	0.0000
nopath	1	2	1	1	327	00:14:02	842	00:14:38	878	00:00:36	36	0.0000
nopath	1	2	1	1	327	00:14:05	845	00:14:40	880	00:00:35	35	0.0000
nopath	2	1	1	1	327	00:14:06	846	00:14:41	881	00:00:35	35	0.0000
nopath	1	2	1	1	327	00:14:07	847	00:14:41	881	00:00:34	34	0.0000
nopath	2	1	1	1	327	00:14:09	849	00:14:41	881	00:00:32	32	0.0000
nopath	1	2	1	1	327	00:14:14	854	00:14:44	884	00:00:30	30	0.0000
nopath	2	1	3	1	327	00:14:19	859	00:14:46	886	00:00:27	27	0.0000
nopath	2	1	1	1	327	00:14:32	872	00:14:57	897	00:00:25	25	0.0000
nopath	3	2	1	1	311	00:14:18	858	00:15:02	902	00:00:44	44	0.0000	00:00:53
nopath	3	1	13	15	351	00:14:17	857	00:15:03	903	00:00:46	46	0.0000
nopath	1	2	1	1	327	00:14:40	880	00:15:07	907	00:00:27	27	0.0000
nopath	1	2	1	1	327	00:14:45	885	00:15:12	912	00:00:27	27	0.0000
nopath	2	1	1	1	327	00:14:48	888	00:15:13	913	00:00:25	25	0.0000
nopath	2	1	1	1	327	00:14:52	892	00:15:18	918	00:00:26	26	0.0000
nopath	3	1	6	1	351	00:14:54	894	00:15:32	932	00:00:38	38	0.0000
nopath	1	2	1	1	327	00:15:08	908	00:15:36	936	00:00:28	28	0.0000
nopath	2	1	1	1	327	00:15:06	906	00:15:41	941	00:00:35	35	0.0000
nopath	2	1	1	1	327	00:15:05	905	00:15:41	941	00:00:36	36	0.0000
nopath	1	2	1	1	327	00:15:17	917	00:15:44	944	00:00:27	27	0.0000
nopath	2	1	1	1	327	00:15:18	918	00:15:45	945	00:00:27	27	0.0000
nopath	2	1	3	1	327	00:15:26	926	00:15:51	951	00:00:25	25	0.0000
nopath	1	2	1	1	327	00:15:24	924	00:15:52	952	00:00:28	28	0.0000
nopath	1	2	9	1	327	00:15:25	925	00:15:54	954	00:00:29	29	0.0000
nopath	1	2	3	1	327	00:15:30	930	00:15:58	958	00:00:28	28	0.0000
nopath	2	1	3	1	327	00:15:35	935	00:16:01	961	00:00:26	26	0.0000	00:00:28
nopath	2	1	1	1	327	00:15:42	942	00:16:07	967	00:00:25	25	0.0000
nopath	1	2	1	1	327	00:15:44	944	00:16:12	972	00:00:28	28	0.0000
nopath	2	1	5	1	327	00:15:51	951	00:16:17	977	00:00:26	26	0.0000
nopath	3	2	1	1	311	00:15:36	936	00:16:20	980	00:00:44	44	0.0000
nopath	3	2	3	1	311	00:15:44	944	00:16:23	983	00:00:39	39	0.0000
nopath	1	2	1	1	327	00:15:45	945	00:16:28	988	00:00:43	43	0.0000
nopath	3	2	1	1	311	00:15:53	953	00:16:28	988	00:00:35	35	0.0000
nopath	2	1	1	1	327	00:15:53	953	00:16:31	991	00:00:38	38	0.0000
nopath	2	1	3	1	327	00:15:57	957	00:16:31	991	00:00:34	34	0.0000
nopath	2	1	12	14	327	00:16:03	963	00:16:33	993	00:00:30	30	0.0000
nopath	1	2	15	17	327	00:16:05	965	00:16:34	994	00:00:29	29	0.0000
nopath	2	1	1	1	327	00:16:11	971	00:16:37	997	00:00:26	26	0.0000
nopath	2	1	13	15	327	00:16:15	975	00:16:43	1003	00:00:28	28	0.0000
nopath	2	1	1	1	327	00:16:16	976	00:16:44	1004	00:00:28	28	0.0000
nopath	2	1	1	1	327	00:16:19	979	00:16:45	1005	00:00:26	26	0.0000
nopath	2	1	1	1	327	00:16:21	981	00:16:46	1006	00:00:25	25	0.0000
nopath	1	2	4	1	327	00:16:20	980	00:16:48	1008	00:00:28	28	0.0000
nopath	1	3	1	1	351	00:15:42	942	00:16:49	1009	00:01:07	67	0.0000
nopath	1	2	1	1	327	00:16:22	982	00:16:50	1010	00:00:28	28	0.0000
nopath	1	3	9	1	351	00:16:00	960	00:16:52	1012	00:00:52	52	0.0000
nopath	1	2	12	14	327	00:16:26	986	00:16:55	1015	00:00:29	29	0.0000
nopath	1	3	5	1	351	00:16:01	961	00:16:56	1016	00:00:55	55	0.0000
nopath	1	3	1	1	351	00:16:23	983	00:17:02	1022	00:00:39	39	0.0000	00:00:47
nopath	1	2	1	1	327	00:16:51	1011	00:17:18	1038	00:00:27	27	0.0000
nopath	2	1	1	1	327	00:16:43	1003	00:17:21	1041	00:00:38	38	0.0000
nopath	1	2	1	1	327	00:16:54	1014	00:17:22	1042	00:00:28	28	0.0000
nopath	2	1	12	14	327	00:16:57	1017	00:17:25	1045	00:00:28	28	0.0000
nopath	2	1	1	1	327	00:16:59	1019	00:17:26	1046	00:00:27	27	0.0000
nopath	1	2	1	1	327	00:17:01	1021	00:17:28	1048	00:00:27	27	0.0000
nopath	2	1	1	1	327	00:17:01	1021	00:17:29	1049	00:00:28	28	0.0000
nopath	2	1	3	1	327	00:17:04	1024	00:17:30	1050	00:00:26	26	0.0000
nopath	2	3	1	1	311	00:17:07	1027	00:17:36	1056	00:00:29	29	0.0000
nopath	3	2	3	1	311	00:17:05	1025	00:17:42	1062	00:00:37	37	0.0000
nopath	3	1	12	14	351	00:17:04	1024	00:17:42	1062	00:00:38	38	0.0000
nopath	1	2	1	1	327	00:17:12	1032	00:17:48	1068	00:00:36	36	0.0000
nopath	1	2	1	1	327	00:17:21	1041	00:17:50	1070	00:00:29	29	0.0000
nopath	2	3	1	1	311	00:17:18	1038	00:17:50	1070	00:00:32	32	0.0000
nopath	2	1	9	1	327	00:17:19	1039	00:17:51	1071	00:00:32	32	0.0000
nopath	2	1	1	1	327	00:17:20	1040	00:17:52	1072	00:00:32	32	0.0000
nopath	2	1	13	15	327	00:17:24	1044	00:17:55	1075	00:00:31	31	0.0000
nopath	2	1	1	1	327	00:17:28	1048	00:17:55	1075	00:00:27	27	0.0000
nopath	1	3	1	1	351	00:16:36	996	00:17:58	1078	00:01:22	82	0.0000
nopath	1	3	12	14	351	00:16:41	1001	00:18:02	1082	00:01:21	81	0.0000	00:01:21
nopath	1	2	1	1	327	00:17:35	1055	00:18:03	1083	00:00:28	28	0.0000
nopath	2	1	1	1	327	00:17:41	1061	00:18:06	1086	00:00:25	25	0.0000
nopath	1	2	1	1	327	00:17:43	1063	00:18:11	1091	00:00:28	28	0.0000
nopath	1	2	1	1	327	00:17:46	1066	00:18:14	1094	00:00:28	28	0.0000
nopath	1	3	1	1	351	00:17:41	1061	00:18:17	1097	00:00:36	36	0.0000
nopath	1	2	1	1	327	00:18:04	1084	00:18:32	1112	00:00:28	28	0.0000
nopath	1	2	1	1	327	00:18:07	1087	00:18:35	1115	00:00:28	28	0.0000
nopath	2	1	1	1	327	00:18:15	1095	00:18:40	1120	00:00:25	25	0.0000
nopath	1	2	1	1	327	00:18:15	1095	00:18:43	1123	00:00:28	28	0.0000
nopath	2	1	9	1	327	00:18:39	1119	00:19:04	1144	00:00:25	25	0.0000	00:00:28
nopath	1	2	1	1	327	00:18:37	1117	00:19:05	1145	00:00:28	28	0.0000
nopath	1	2	9	1	327	00:18:46	1126	00:19:14	1154	00:00:28	28	0.0000
nopath	2	1	15	17	327	00:18:48	1128	00:19:16	1156	00:00:28	28	0.0000
nopath	1	3	1	1	351	00:18:41	1121	00:19:19	1159	00:00:38	38	0.0000
nopath	1	2	1	1	327	00:18:52	1132	00:19:20	1160	00:00:28	28	0.0000
nopath	3	2	1	1	311	00:18:49	1129	00:19:30	1170	00:00:41	41	0.0000
nopath	1	2	1	1	327	00:18:58	1138	00:19:38	1178	00:00:40	40	0.0000
nopath	1	2	1	1	327	00:19:01	1141	00:19:39	1179	00:00:38	38	0.0000
nopath	2	3	9	1	311	00:19:09	1149	00:19:40	1180	00:00:31	31	0.0000
nopath	1	2	1	1	327	00:19:04	1144	00:19:41	1181	00:00:37	37	0.0000
nopath	1	2	1	1	327	00:19:06	1146	00:19:43	1183	00:00:37	37	0.0000
nopath	1	2	9	1	327	00:19:13	1153	00:19:45	1185	00:00:32	32	0.0000
nopath	1	2	1	1	327	00:19:18	1158	00:19:47	1187	00:00:29	29	0.0000
nopath	1	2	1	1	327	00:19:22	1162	00:19:51	1191	00:00:29	29	0.0000
nopath	1	2	1	1	327	00:19:23	1163	00:19:54	1194	00:00:31	31	0.0000
nopath	2	1	1	1	327	00:19:32	1172	00:19:58	1198	00:00:26	26	0.0000
nopath	1	2	1	1	327	00:19:32	1172	00:20:00	1200	00:00:28	28	0.0000	00:00:30
nopath	1	3	1	1	351	00:19:26	1166	00:20:03	1203	00:00:37	37	0.0000
nopath	1	2	3	1	327	00:19:36	1176	00:20:04	1204	00:00:28	28	0.0000
nopath	2	1	1	1	327	00:19:41	1181	00:20:06	1206	00:00:25	25	0.0000
nopath	2	1	2	1	327	00:19:42	1182	00:20:08	1208	00:00:26	26	0.0000
nopath	1	2	1	1	327	00:19:40	1180	00:20:08	1208	00:00:28	28	0.0000
nopath	1	3	1	1	351	00:19:33	1173	00:20:11	1211	00:00:38	38	0.0000
nopath	1	3	3	1	351	00:19:34	1174	00:20:15	1215	00:00:41	41	0.0000
nopath	3	2	1	1	311	00:19:29	1169	00:20:20	1220	00:00:51	51	0.0000
nopath	1	2	1	1	327	00:19:57	1197	00:20:27	1227	00:00:30	30	0.0000
nopath	1	2	12	14	327	00:20:02	1202	00:20:30	1230	00:00:28	28	0.0000
nopath	2	1	1	1	327	00:19:56	1196	00:20:31	1231	00:00:35	35	0.0000
nopath	2	1	12	14	327	00:19:59	1199	00:20:32	1232	00:00:33	33	0.0000
nopath	2	1	1	1	327	00:20:04	1204	00:20:34	1234	00:00:30	30	0.0000
nopath	1	2	5	1	327	00:20:10	1210	00:20:37	1237	00:00:27	27	0.0000
nopath	1	2	2	1	327	00:20:15	1215	00:20:43	1243	00:00:28	28	0.0000
nopath	1	2	1	1	327	00:20:17	1217	00:20:45	1245	00:00:28	28	0.0000
nopath	1	2	1	1	327	00:20:19	1219	00:20:47	1247	00:00:28	28	0.0000
nopath	1	3	1	1	351	00:20:27	1227	00:21:03	1263	00:00:36	36	0.0000	00:00:37
nopath	2	1	9	1	327	00:20:42	1242	00:21:08	1268	00:00:26	26	0.0000
nopath	2	1	5	1	327	00:20:45	1245	00:21:10	1270	00:00:25	25	0.0000
nopath	1	2	1	1	327	00:20:43	1243	00:21:11	1271	00:00:28	28	0.0000
nopath	1	3	1	1	351	00:20:38	1238	00:21:15	1275	00:00:37	37	0.0000
nopath	2	1	1	1	327	00:20:54	1254	00:21:20	1280	00:00:26	26	0.0000
nopath	2	1	1	1	327	00:20:55	1255	00:21:20	1280	00:00:25	25	0.0000
nopath	3	2	10	1	311	00:20:51	1251	00:21:30	1290	00:00:39	39	0.0000
nopath	2	1	1	1	327	00:21:06	1266	00:21:41	1301	00:00:35	35	0.0000
nopath	2	1	1	1	327	00:21:13	1273	00:21:43	1303	00:00:30	30	0.0000
nopath	1	2	1	1	327	00:21:18	1278	00:21:45	1305	00:00:27	27	0.0000
nopath	1	2	1	1	327	00:21:22	1282	00:21:50	1310	00:00:28	28	0.0000
nopath	3	1	3	1	351	00:21:24	1284	00:22:02	1322	00:00:38	38	0.0000	00:00:45
nopath	1	2	12	14	327	00:21:28	1288	00:22:09	1329	00:00:41	41	0.0000
nopath	1	2	1	1	327	00:21:36	1296	00:22:10	1330	00:00:34	34	0.0000
nopath	2	1	1	1	327	00:21:36	1296	00:22:11	1331	00:00:35	35	0.0000
nopath	2	1	2	1	327	00:21:35	1295	00:22:11	1331	00:00:36	36	0.0000
nopath	2	1	1	1	327	00:21:37	1297	00:22:13	1333	00:00:36	36	0.0000
nopath	1	2	9	1	327	00:21:46	1306	00:22:15	1335	00:00:29	29	0.0000
nopath	2	1	1	1	327	00:21:55	1315	00:22:21	1341	00:00:26	26	0.0000
nopath	3	2	1	1	311	00:21:42	1302	00:22:30	1350	00:00:48	48	0.0000
nopath	3	2	1	1	311	00:21:44	1304	00:22:32	1352	00:00:48	48	0.0000
nopath	1	2	3	1	327	00:22:06	1326	00:22:38	1358	00:00:32	32	0.0000
nopath	1	3	1	1	351	00:22:13	1333	00:22:50	1370	00:00:37	37	0.0000
nopath	3	1	1	1	351	00:22:33	1353	00:23:12	1392	00:00:39	39	0.0000	00:00:39
nopath	3	2	1	1	311	00:22:43	1363	00:23:16	1396	00:00:33	33	0.0000
nopath	1	2	3	1	327	00:22:41	1361	00:23:18	1398	00:00:37	37	0.0000
nopath	2	1	1	1	327	00:22:52	1372	00:23:20	1400	00:00:28	28	0.0000
nopath	2	1	1	1	327	00:22:55	1375	00:23:21	1401	00:00:26	26	0.0000
nopath	1	2	1	1	327	00:22:54	1374	00:23:22	1402	00:00:28	28	0.0000
nopath	1	2	1	1	327	00:23:04	1384	00:23:32	1412	00:00:28	28	0.0000
nopath	3	2	1	1	311	00:23:02	1382	00:23:40	1420	00:00:38	38	0.0000
nopath	1	2	1	1	327	00:23:20	1400	00:23:47	1427	00:00:27	27	0.0000
nopath	2	1	12	14	327	00:23:16	1396	00:23:52	1432	00:00:36	36	0.0000
nopath	2	1	12	14	327	00:23:17	1397	00:23:52	1432	00:00:35	35	0.0000
nopath	2	1	12	14	327	00:23:28	1408	00:23:56	1436	00:00:28	28	0.0000
nopath	2	1	5	1	327	00:23:32	1412	00:23:58	1438	00:00:26	26	0.0000
nopath	1	3	3	1	351	00:23:22	1402	00:24:00	1440	00:00:38	38	0.0000	00:00:37
nopath	2	1	6	1	327	00:23:39	1419	00:24:05	1445	00:00:26	26	0.0000
nopath	2	1	1	1	327	00:23:41	1421	00:24:07	1447	00:00:26	26	0.0000
nopath	2	3	1	1	311	00:23:49	1429	00:24:18	1458	00:00:29	29	0.0000
nopath	1	2	1	1	327	00:23:47	1427	00:24:28	1468	00:00:41	41	0.0000
nopath	1	2	1	1	327	00:23:49	1429	00:24:30	1470	00:00:41	41	0.0000
nopath	2	1	1	1	327	00:23:59	1439	00:24:31	1471	00:00:32	32	0.0000
nopath	2	1	12	14	327	00:23:53	1433	00:24:32	1472	00:00:39	39	0.0000
nopath	2	1	1	1	327	00:24:00	1440	00:24:32	1472	00:00:32	32	0.0000
nopath	1	2	14	16	327	00:23:52	1432	00:24:33	1473	00:00:41	41	0.0000
nopath	2	1	1	1	327	00:24:04	1444	00:24:34	1474	00:00:30	30	0.0000
nopath	1	2	1	1	327	00:23:59	1439	00:24:35	1475	00:00:36	36	0.0000
nopath	2	1	3	1	327	00:24:13	1453	00:24:39	1479	00:00:26	26	0.0000
nopath	1	3	1	1	351	00:23:28	1408	00:24:41	1481	00:01:13	73	0.0000
nopath	2	1	1	1	327	00:24:27	1467	00:24:53	1493	00:00:26	26	0.0000
nopath	1	2	1	1	327	00:24:27	1467	00:24:55	1495	00:00:28	28	0.0000
nopath	1	2	1	1	327	00:24:28	1468	00:24:58	1498	00:00:30	30	0.0000
nopath	2	3	1	1	311	00:24:33	1473	00:25:02	1502	00:00:29	29	0.0000	00:00:30
nopath	1	2	1	1	327	00:24:41	1481	00:25:09	1509	00:00:28	28	0.0000
nopath	1	2	13	15	327	00:24:46	1486	00:25:16	1516	00:00:30	30	0.0000
nopath	1	2	1	1	327	00:24:54	1494	00:25:22	1522	00:00:28	28	0.0000
nopath	2	1	1	1	327	00:25:01	1501	00:25:27	1527	00:00:26	26	0.0000
nopath	1	2	1	1	327	00:25:00	1500	00:25:28	1528	00:00:28	28	0.0000
nopath	2	1	1	1	327	00:25:04	1504	00:25:29	1529	00:00:25	25	0.0000
nopath	3	2	1	1	311	00:25:00	1500	00:25:40	1540	00:00:40	40	0.0000
nopath	3	2	14	16	311	00:25:04	1504	00:25:43	1543	00:00:39	39	0.0000
nopath	1	2	1	1	327	00:25:15	1515	00:25:48	1548	00:00:33	33	0.0000
nopath	1	2	1	1	327	00:25:23	1523	00:25:51	1551	00:00:28	28	0.0000
nopath	2	1	1	1	327	00:25:11	1511	00:25:51	1551	00:00:40	40	0.0000
nopath	2	1	6	1	327	00:25:14	1514	00:25:51	1551	00:00:37	37	0.0000
nopath	2	1	1	1	327	00:25:27	1527	00:25:54	1554	00:00:27	27	0.0000
nopath	1	2	12	14	327	00:25:29	1529	00:25:58	1558	00:00:29	29	0.0000
nopath	2	1	1	1	327	00:25:33	1533	00:26:00	1560	00:00:27	27	0.0000	00:00:29
nopath	3	2	1	1	311	00:25:19	1519	00:26:10	1570	00:00:51	51	0.0000
nopath	3	1	12	14	351	00:25:29	1529	00:26:15	1575	00:00:46	46	0.0000
nopath	3	2	3	1	311	00:25:37	1537	00:26:15	1575	00:00:38	38	0.0000
nopath	3	2	9	1	311	00:25:38	1538	00:26:18	1578	00:00:40	40	0.0000
nopath	1	2	14	16	327	00:25:56	1556	00:26:28	1588	00:00:32	32	0.0000
nopath	2	1	1	1	327	00:25:58	1558	00:26:31	1591	00:00:33	33	0.0000
nopath	2	1	12	14	327	00:25:54	1554	00:26:32	1592	00:00:38	38	0.0000
nopath	1	2	3	1	327	00:26:06	1566	00:26:34	1594	00:00:28	28	0.0000
nopath	2	1	1	1	327	00:26:09	1569	00:26:37	1597	00:00:28	28	0.0000
nopath	2	1	6	1	327	00:26:15	1575	00:26:40	1600	00:00:25	25	0.0000
nopath	1	3	1	1	351	00:26:00	1560	00:26:43	1603	00:00:43	43	0.0000
nopath	2	1	2	1	327	00:26:21	1581	00:26:46	1606	00:00:25	25	0.0000
nopath	1	2	1	1	327	00:26:21	1581	00:26:49	1609	00:00:28	28	0.0000
nopath	2	1	5	1	327	00:26:23	1583	00:26:49	1609	00:00:26	26	0.0000
nopath	1	2	1	1	327	00:26:27	1587	00:26:55	1615	00:00:28	28	0.0000
nopath	2	1	12	14	327	00:26:34	1594	00:27:00	1620	00:00:26	26	0.0000	00:00:28
nopath	3	2	3	1	311	00:26:36	1596	00:27:10	1630	00:00:34	34	0.0000
nopath	2	1	1	1	327	00:26:46	1606	00:27:21	1641	00:00:35	35	0.0000
nopath	1	2	10	1	327	00:26:56	1616	00:27:23	1643	00:00:27	27	0.0000
nopath	2	1	1	1	327	00:27:01	1621	00:27:26	1646	00:00:25	25	0.0000
nopath	1	3	5	1	351	00:26:47	1607	00:27:29	1649	00:00:42	42	0.0000
nopath	3	2	13	15	311	00:26:49	1609	00:27:42	1662	00:00:53	53	0.0000
nopath	3	2	12	14	311	00:27:02	1622	00:27:43	1663	00:00:41	41	0.0000
nopath	1	2	1	1	327	00:27:10	1630	00:27:48	1668	00:00:38	38	0.0000
nopath	1	2	1	1	327	00:27:16	1636	00:27:50	1670	00:00:34	34	0.0000
nopath	2	1	1	1	327	00:27:19	1639	00:27:51	1671	00:00:32	32	0.0000
nopath	2	1	9	1	327	00:27:26	1646	00:27:54	1674	00:00:28	28	0.0000
nopath	1	2	1	1	327	00:27:39	1659	00:28:07	1687	00:00:28	28	0.0000	00:00:30
nopath	2	1	1	1	327	00:27:44	1664	00:28:10	1690	00:00:26	26	0.0000
nopath	1	2	12	14	327	00:27:42	1662	00:28:11	1691	00:00:29	29	0.0000
nopath	2	3	1	1	311	00:27:43	1663	00:28:11	1691	00:00:28	28	0.0000
nopath	1	2	1	1	327	00:27:46	1666	00:28:14	1694	00:00:28	28	0.0000
nopath	1	2	2	1	327	00:27:49	1669	00:28:17	1697	00:00:28	28	0.0000
nopath	2	1	1	1	327	00:27:51	1671	00:28:17	1697	00:00:26	26	0.0000
nopath	2	1	3	1	327	00:27:59	1679	00:28:24	1704	00:00:25	25	0.0000
nopath	2	3	1	1	311	00:28:01	1681	00:28:30	1710	00:00:29	29	0.0000
nopath	3	2	1	1	311	00:27:46	1666	00:28:30	1710	00:00:44	44	0.0000
nopath	3	2	3	1	311	00:27:49	1669	00:28:32	1712	00:00:43	43	0.0000
nopath	3	1	1	1	351	00:27:57	1677	00:28:37	1717	00:00:40	40	0.0000
nopath	1	2	1	1	327	00:27:59	1679	00:28:38	1718	00:00:39	39	0.0000
nopath	1	2	3	1	327	00:28:02	1682	00:28:40	1720	00:00:38	38	0.0000
nopath	2	1	1	1	327	00:28:05	1685	00:28:41	1721	00:00:36	36	0.0000
nopath	2	1	5	1	327	00:28:02	1682	00:28:41	1721	00:00:39	39	0.0000
nopath	2	1	1	1	327	00:28:16	1696	00:28:44	1724	00:00:28	28	0.0000
nopath	1	2	1	1	327	00:28:16	1696	00:28:45	1725	00:00:29	29	0.0000
nopath	2	1	1	1	327	00:28:23	1703	00:28:50	1730	00:00:27	27	0.0000
nopath	1	2	1	1	327	00:28:24	1704	00:28:52	1732	00:00:28	28	0.0000
nopath	2	1	1	1	327	00:28:27	1707	00:28:53	1733	00:00:26	26	0.0000
nopath	3	1	12	14	351	00:28:01	1681	00:29:02	1742	00:01:01	61	0.0000	00:00:49
nopath	3	2	1	1	311	00:28:11	1691	00:29:03	1743	00:00:52	52	0.0000
nopath	3	2	1	1	311	00:28:22	1702	00:29:05	1745	00:00:43	43	0.0000
nopath	1	2	15	17	327	00:28:33	1713	00:29:11	1751	00:00:38	38	0.0000
nopath	2	1	1	1	327	00:28:48	1728	00:29:14	1754	00:00:26	26	0.0000
nopath	1	2	5	1	327	00:28:49	1729	00:29:17	1757	00:00:28	28	0.0000
nopath	1	3	1	1	351	00:28:38	1718	00:29:17	1757	00:00:39	39	0.0000
nopath	2	1	13	15	327	00:28:56	1736	00:29:24	1764	00:00:28	28	0.0000
nopath	2	1	1	1	327	00:28:58	1738	00:29:26	1766	00:00:28	28	0.0000
nopath	1	2	1	1	327	00:29:00	1740	00:29:28	1768	00:00:28	28	0.0000
nopath	1	2	6	1	327	00:29:02	1742	00:29:30	1770	00:00:28	28	0.0000
nopath	2	1	4	1	327	00:29:06	1746	00:29:31	1771	00:00:25	25	0.0000
nopath	1	2	1	1	327	00:29:04	1744	00:29:32	1772	00:00:28	28	0.0000
nopath	2	1	1	1	327	00:29:07	1747	00:29:32	1772	00:00:25	25	0.0000
nopath	2	1	12	14	327	00:29:10	1750	00:29:37	1777	00:00:27	27	0.0000
nopath	2	1	1	1	327	00:29:13	1753	00:29:39	1779	00:00:26	26	0.0000
nopath	2	1	10	1	327	00:29:15	1755	00:29:41	1781	00:00:26	26	0.0000
nopath	1	2	1	1	327	00:29:17	1757	00:29:45	1785	00:00:28	28	0.0000
nopath	1	2	1	1	327	00:29:19	1759	00:29:47	1787	00:00:28	28	0.0000
nopath	1	3	1	1	351	00:29:12	1752	00:29:47	1787	00:00:35	35	0.0000
nopath	1	2	1	1	327	00:29:21	1761	00:29:49	1789	00:00:28	28	0.0000
nopath	2	1	1	1	327	00:29:27	1767	00:29:53	1793	00:00:26	26	0.0000
nopath	2	1	6	1	327	00:29:29	1769	00:29:55	1795	00:00:26	26	0.0000
nopath	2	1	9	1	327	00:29:32	1772	00:29:57	1797	00:00:25	25	0.0000
nopath	3	1	12	14	351	00:29:02	1742	00:30:02	1802	00:01:00	60	0.0000	00:01:00
nopath	3	1	1	1	351	00:29:18	1758	00:30:05	1805	00:00:47	47	0.0000
nopath	3	2	1	1	311	00:29:27	1767	00:30:06	1806	00:00:39	39	0.0000
nopath	1	2	10	1	327	00:29:32	1772	00:30:08	1808	00:00:36	36	0.0000
nopath	1	2	1	1	327	00:29:35	1775	00:30:09	1809	00:00:34	34	0.0000
nopath	2	1	1	1	327	00:29:37	1777	00:30:11	1811	00:00:34	34	0.0000
nopath	2	1	1	1	327	00:29:35	1775	00:30:11	1811	00:00:36	36	0.0000
nopath	2	1	5	1	327	00:29:42	1782	00:30:13	1813	00:00:31	31	0.0000
nopath	2	1	3	1	327	00:29:45	1785	00:30:13	1813	00:00:28	28	0.0000
nopath	2	1	9	1	327	00:29:54	1794	00:30:21	1821	00:00:27	27	0.0000
nopath	1	2	1	1	327	00:29:53	1793	00:30:23	1823	00:00:30	30	0.0000
nopath	2	3	15	17	311	00:29:51	1791	00:30:24	1824	00:00:33	33	0.0000
nopath	1	3	3	1	351	00:29:44	1784	00:30:26	1826	00:00:42	42	0.0000
nopath	3	1	1	1	351	00:29:42	1782	00:30:32	1832	00:00:50	50	0.0000
nopath	3	2	5	1	311	00:29:58	1798	00:30:34	1834	00:00:36	36	0.0000
nopath	1	2	14	16	327	00:29:57	1797	00:30:40	1840	00:00:43	43	0.0000
nopath	2	1	1	1	327	00:30:10	1810	00:30:41	1841	00:00:31	31	0.0000
nopath	1	2	13	15	327	00:30:14	1814	00:30:44	1844	00:00:30	30	0.0000
nopath	1	2	1	1	327	00:30:15	1815	00:30:49	1849	00:00:34	34	0.0000
nopath	1	3	12	14	351	00:30:13	1813	00:30:50	1850	00:00:37	37	0.0000
nopath	1	2	3	1	327	00:30:21	1821	00:30:52	1852	00:00:31	31	0.0000
nopath	3	2	3	1	311	00:30:14	1814	00:31:00	1860	00:00:46	46	0.0000	00:00:42
nopath	1	2	1	1	327	00:30:32	1832	00:31:08	1868	00:00:36	36	0.0000
nopath	1	2	1	1	327	00:30:34	1834	00:31:09	1869	00:00:35	35	0.0000
nopath	1	2	1	1	327	00:30:35	1835	00:31:10	1870	00:00:35	35	0.0000
nopath	2	1	1	1	327	00:30:40	1840	00:31:11	1871	00:00:31	31	0.0000
nopath	2	1	1	1	327	00:30:34	1834	00:31:11	1871	00:00:37	37	0.0000
nopath	2	1	1	1	327	00:30:37	1837	00:31:12	1872	00:00:35	35	0.0000
nopath	2	1	9	1	327	00:30:44	1844	00:31:13	1873	00:00:29	29	0.0000
nopath	1	2	3	1	327	00:30:51	1851	00:31:20	1880	00:00:29	29	0.0000
nopath	2	1	1	1	327	00:30:56	1856	00:31:22	1882	00:00:26	26	0.0000
nopath	2	1	12	14	327	00:30:59	1859	00:31:26	1886	00:00:27	27	0.0000
nopath	3	2	1	1	311	00:30:37	1837	00:31:30	1890	00:00:53	53	0.0000
nopath	3	1	1	1	351	00:30:41	1841	00:31:34	1894	00:00:53	53	0.0000
nopath	1	2	1	1	327	00:31:08	1868	00:31:37	1897	00:00:29	29	0.0000
nopath	1	2	1	1	327	00:31:10	1870	00:31:38	1898	00:00:28	28	0.0000
nopath	1	2	1	1	327	00:31:12	1872	00:31:41	1901	00:00:29	29	0.0000
nopath	2	1	1	1	327	00:31:03	1863	00:31:41	1901	00:00:38	38	0.0000
nopath	2	1	12	14	327	00:31:05	1865	00:31:42	1902	00:00:37	37	0.0000
nopath	2	1	1	1	327	00:31:14	1874	00:31:44	1904	00:00:30	30	0.0000
nopath	2	1	1	1	327	00:31:20	1880	00:31:48	1908	00:00:28	28	0.0000
nopath	1	2	1	1	327	00:31:21	1881	00:31:49	1909	00:00:28	28	0.0000
nopath	2	1	1	1	327	00:31:23	1883	00:31:49	1909	00:00:26	26	0.0000
nopath	1	2	1	1	327	00:31:22	1882	00:31:51	1911	00:00:29	29	0.0000
nopath	2	1	1	1	327	00:31:25	1885	00:31:52	1912	00:00:27	27	0.0000
nopath	1	2	1	1	327	00:31:30	1890	00:31:58	1918	00:00:28	28	0.0000
nopath	2	1	5	1	327	00:31:33	1893	00:31:59	1919	00:00:26	26	0.0000
nopath	1	3	6	1	351	00:31:28	1888	00:32:04	1924	00:00:36	36	0.0000	00:00:43
nopath	3	2	1	1	311	00:31:09	1869	00:32:12	1932	00:01:03	63	0.0000
nopath	3	1	1	1	351	00:31:05	1865	00:32:12	1932	00:01:07	67	0.0000
nopath	3	1	7	1	351	00:31:18	1878	00:32:17	1937	00:00:59	59	0.0000
nopath	1	2	1	1	327	00:31:46	1906	00:32:18	1938	00:00:32	32	0.0000
nopath	1	2	1	1	327	00:31:47	1907	00:32:20	1940	00:00:33	33	0.0000
nopath	2	1	1	1	327	00:31:50	1910	00:32:21	1941	00:00:31	31	0.0000
nopath	2	1	1	1	327	00:31:46	1906	00:32:21	1941	00:00:35	35	0.0000
nopath	2	1	1	1	327	00:31:49	1909	00:32:22	1942	00:00:33	33	0.0000
nopath	1	2	13	15	327	00:32:02	1922	00:32:32	1952	00:00:30	30	0.0000
nopath	1	2	1	1	327	00:32:04	1924	00:32:34	1954	00:00:30	30	0.0000
nopath	1	2	14	16	327	00:32:11	1931	00:32:40	1960	00:00:29	29	0.0000
nopath	2	1	1	1	327	00:32:18	1938	00:32:44	1964	00:00:26	26	0.0000
nopath	2	1	1	1	327	00:32:21	1941	00:32:47	1967	00:00:26	26	0.0000
nopath	2	1	3	1	327	00:32:22	1942	00:32:48	1968	00:00:26	26	0.0000
nopath	2	1	1	1	327	00:32:25	1945	00:32:50	1970	00:00:25	25	0.0000
nopath	1	2	1	1	327	00:32:25	1945	00:32:54	1974	00:00:29	29	0.0000
nopath	1	3	1	1	351	00:32:17	1937	00:32:54	1974	00:00:37	37	0.0000
nopath	3	2	14	16	311	00:32:21	1941	00:33:01	1981	00:00:40	40	0.0000	00:00:52
nopath	3	1	1	1	351	00:32:22	1942	00:33:06	1986	00:00:44	44	0.0000
nopath	3	1	3	1	351	00:32:39	1959	00:33:15	1995	00:00:36	36	0.0000
nopath	1	2	5	1	327	00:32:38	1958	00:33:18	1998	00:00:40	40	0.0000
nopath	1	2	3	1	327	00:32:39	1959	00:33:20	2000	00:00:41	41	0.0000
nopath	2	1	12	14	327	00:32:38	1958	00:33:22	2002	00:00:44	44	0.0000
nopath	2	1	1	1	327	00:32:41	1961	00:33:23	2003	00:00:42	42	0.0000
nopath	2	1	13	15	327	00:32:40	1960	00:33:24	2004	00:00:44	44	0.0000
nopath	2	1	5	1	327	00:32:43	1963	00:33:25	2005	00:00:42	42	0.0000
nopath	2	1	1	1	327	00:33:07	1987	00:33:32	2012	00:00:25	25	0.0000
nopath	3	2	1	1	311	00:32:56	1976	00:33:40	2020	00:00:44	44	0.0000
nopath	3	2	1	1	311	00:33:03	1983	00:33:42	2022	00:00:39	39	0.0000
nopath	1	2	1	1	327	00:33:04	1984	00:33:48	2028	00:00:44	44	0.0000
nopath	1	2	1	1	327	00:33:19	1999	00:33:50	2030	00:00:31	31	0.0000
nopath	2	3	1	1	311	00:33:15	1995	00:33:50	2030	00:00:35	35	0.0000
nopath	2	1	1	1	327	00:33:21	2001	00:33:51	2031	00:00:30	30	0.0000
nopath	2	1	7	1	327	00:33:19	1999	00:33:52	2032	00:00:33	33	0.0000
nopath	2	1	1	1	327	00:33:34	2014	00:34:01	2041	00:00:27	27	0.0000	00:00:30
nopath	1	2	1	1	327	00:33:32	2012	00:34:02	2042	00:00:30	30	0.0000
nopath	1	2	1	1	327	00:33:33	2013	00:34:04	2044	00:00:31	31	0.0000
nopath	1	2	10	1	327	00:33:37	2017	00:34:05	2045	00:00:28	28	0.0000
nopath	1	2	1	1	327	00:33:42	2022	00:34:10	2050	00:00:28	28	0.0000
nopath	2	1	1	1	327	00:33:48	2028	00:34:13	2053	00:00:25	25	0.0000
nopath	1	3	12	14	351	00:33:44	2024	00:34:21	2061	00:00:37	37	0.0000
nopath	3	2	1	1	311	00:33:17	1997	00:34:30	2070	00:01:13	73	0.0000
nopath	3	2	10	1	311	00:33:49	2029	00:34:33	2073	00:00:44	44	0.0000
nopath	3	2	1	1	311	00:33:52	2032	00:34:35	2075	00:00:43	43	0.0000
nopath	3	1	1	1	351	00:33:59	2039	00:34:42	2082	00:00:43	43	0.0000
nopath	3	1	2	1	351	00:34:06	2046	00:34:45	2085	00:00:39	39	0.0000
nopath	1	2	1	1	327	00:34:11	2051	00:34:48	2088	00:00:37	37	0.0000
nopath	1	2	1	1	327	00:34:22	2062	00:34:51	2091	00:00:29	29	0.0000
nopath	2	1	1	1	327	00:34:03	2043	00:34:51	2091	00:00:48	48	0.0000
nopath	2	3	1	1	311	00:34:12	2052	00:34:52	2092	00:00:40	40	0.0000
nopath	2	1	13	15	327	00:34:22	2062	00:34:55	2095	00:00:33	33	0.0000
nopath	2	1	1	1	327	00:34:30	2070	00:34:57	2097	00:00:27	27	0.0000
nopath	2	1	5	1	327	00:34:31	2071	00:34:57	2097	00:00:26	26	0.0000
nopath	1	2	1	1	327	00:34:30	2070	00:35:01	2101	00:00:31	31	0.0000	00:00:31
nopath	1	2	1	1	327	00:34:33	2073	00:35:03	2103	00:00:30	30	0.0000
nopath	2	1	1	1	327	00:34:44	2084	00:35:09	2109	00:00:25	25	0.0000
nopath	2	1	1	1	327	00:34:48	2088	00:35:13	2113	00:00:25	25	0.0000
nopath	2	1	1	1	327	00:34:49	2089	00:35:14	2114	00:00:25	25	0.0000
nopath	3	1	1	1	351	00:34:37	2077	00:35:22	2122	00:00:45	45	0.0000
nopath	3	1	1	1	351	00:34:51	2091	00:35:28	2128	00:00:37	37	0.0000
nopath	1	2	13	15	327	00:34:53	2093	00:35:31	2131	00:00:38	38	0.0000
nopath	1	2	13	15	327	00:35:01	2101	00:35:33	2133	00:00:32	32	0.0000
nopath	1	2	1	1	327	00:35:05	2105	00:35:35	2135	00:00:30	30	0.0000
nopath	2	1	1	1	327	00:35:09	2109	00:35:35	2135	00:00:26	26	0.0000
nopath	2	1	1	1	327	00:35:10	2110	00:35:37	2137	00:00:27	27	0.0000
nopath	2	1	1	1	327	00:35:11	2111	00:35:37	2137	00:00:26	26	0.0000
nopath	1	2	1	1	327	00:35:22	2122	00:35:50	2150	00:00:28	28	0.0000
nopath	2	1	5	1	327	00:35:29	2129	00:35:54	2154	00:00:25	25	0.0000
nopath	1	2	1	1	327	00:35:41	2141	00:36:09	2169	00:00:28	28	0.0000	00:00:31
nopath	2	1	1	1	327	00:35:44	2144	00:36:09	2169	00:00:25	25	0.0000
nopath	1	2	1	1	327	00:35:43	2143	00:36:11	2171	00:00:28	28	0.0000
nopath	2	1	3	1	327	00:35:51	2151	00:36:17	2177	00:00:26	26	0.0000
nopath	2	1	1	1	327	00:35:54	2154	00:36:20	2180	00:00:26	26	0.0000
nopath	2	1	6	1	327	00:35:58	2158	00:36:23	2183	00:00:25	25	0.0000
nopath	1	2	3	1	327	00:36:06	2166	00:36:34	2194	00:00:28	28	0.0000
nopath	1	3	1	1	351	00:35:58	2158	00:36:34	2194	00:00:36	36	0.0000
nopath	1	3	3	1	351	00:36:03	2163	00:36:40	2200	00:00:37	37	0.0000
nopath	2	1	3	1	327	00:36:16	2176	00:36:42	2202	00:00:26	26	0.0000
nopath	2	1	13	15	327	00:36:19	2179	00:36:46	2206	00:00:27	27	0.0000
nopath	1	3	1	1	351	00:36:25	2185	00:37:00	2220	00:00:35	35	0.0000	00:00:36
nopath	2	1	2	1	327	00:36:38	2198	00:37:04	2224	00:00:26	26	0.0000
nopath	1	2	1	1	327	00:36:47	2207	00:37:15	2235	00:00:28	28	0.0000
nopath	2	1	1	1	327	00:36:52	2212	00:37:18	2238	00:00:26	26	0.0000
nopath	1	2	1	1	327	00:36:55	2215	00:37:23	2243	00:00:28	28	0.0000
nopath	2	1	12	14	327	00:36:59	2219	00:37:26	2246	00:00:27	27	0.0000
nopath	2	1	1	1	327	00:37:04	2224	00:37:30	2250	00:00:26	26	0.0000
nopath	3	1	1	1	351	00:36:53	2213	00:37:42	2262	00:00:49	49	0.0000
nopath	1	2	3	1	327	00:37:14	2234	00:37:48	2268	00:00:34	34	0.0000
nopath	1	2	1	1	327	00:37:16	2236	00:37:49	2269	00:00:33	33	0.0000
nopath	1	2	2	1	327	00:37:22	2242	00:37:51	2271	00:00:29	29	0.0000
nopath	2	1	1	1	327	00:37:14	2234	00:37:51	2271	00:00:37	37	0.0000
nopath	2	1	1	1	327	00:37:37	2257	00:38:02	2282	00:00:25	25	0.0000	00:00:27
nopath	3	1	1	1	351	00:37:19	2239	00:38:12	2292	00:00:53	53	0.0000
nopath	1	2	10	1	327	00:37:39	2259	00:38:18	2298	00:00:39	39	0.0000
nopath	1	2	1	1	327	00:37:51	2271	00:38:20	2300	00:00:29	29	0.0000
nopath	2	1	1	1	327	00:37:50	2270	00:38:21	2301	00:00:31	31	0.0000
nopath	2	1	12	14	327	00:37:55	2275	00:38:24	2304	00:00:29	29	0.0000
nopath	2	1	12	14	327	00:37:53	2273	00:38:24	2304	00:00:31	31	0.0000
nopath	1	2	1	1	327	00:37:59	2279	00:38:30	2310	00:00:31	31	0.0000
nopath	1	2	1	1	327	00:38:02	2282	00:38:33	2313	00:00:31	31	0.0000
nopath	2	1	1	1	327	00:38:07	2287	00:38:34	2314	00:00:27	27	0.0000
nopath	2	1	1	1	327	00:38:10	2290	00:38:36	2316	00:00:26	26	0.0000
nopath	3	2	10	1	311	00:38:11	2291	00:38:50	2330	00:00:39	39	0.0000
nopath	1	2	1	1	327	00:38:24	2304	00:38:58	2338	00:00:34	34	0.0000
nopath	2	1	1	1	327	00:38:28	2308	00:39:01	2341	00:00:33	33	0.0000	00:00:29
nopath	2	1	1	1	327	00:38:31	2311	00:39:01	2341	00:00:30	30	0.0000
nopath	2	1	12	14	327	00:38:30	2310	00:39:03	2343	00:00:33	33	0.0000
nopath	1	2	1	1	327	00:38:38	2318	00:39:06	2346	00:00:28	28	0.0000
nopath	1	3	5	1	351	00:38:21	2301	00:39:06	2346	00:00:45	45	0.0000
nopath	1	2	1	1	327	00:38:40	2320	00:39:11	2351	00:00:31	31	0.0000
nopath	2	1	14	16	327	00:38:48	2328	00:39:15	2355	00:00:27	27	0.0000
nopath	3	1	1	1	351	00:38:45	2325	00:39:22	2362	00:00:37	37	0.0000
nopath	2	1	1	1	327	00:39:08	2348	00:39:34	2374	00:00:26	26	0.0000
nopath	1	2	9	1	327	00:39:11	2351	00:39:38	2378	00:00:27	27	0.0000
nopath	3	1	1	1	351	00:39:02	2342	00:39:52	2392	00:00:50	50	0.0000
nopath	1	2	1	1	327	00:39:30	2370	00:39:57	2397	00:00:27	27	0.0000
nopath	2	1	1	1	327	00:39:27	2367	00:40:01	2401	00:00:34	34	0.0000	00:00:30
nopath	2	1	14	16	327	00:39:36	2376	00:40:04	2404	00:00:28	28	0.0000
nopath	2	1	1	1	327	00:39:39	2379	00:40:06	2406	00:00:27	27	0.0000
nopath	1	2	5	1	327	00:39:40	2380	00:40:07	2407	00:00:27	27	0.0000
nopath	1	3	1	1	351	00:39:27	2367	00:40:10	2410	00:00:43	43	0.0000
nopath	2	1	12	14	327	00:39:47	2387	00:40:14	2414	00:00:27	27	0.0000
nopath	1	2	14	16	327	00:39:45	2385	00:40:14	2414	00:00:29	29	0.0000
nopath	2	1	13	15	327	00:39:49	2389	00:40:17	2417	00:00:28	28	0.0000
nopath	3	2	7	1	311	00:39:40	2380	00:40:20	2420	00:00:40	40	0.0000
nopath	2	1	1	1	327	00:39:56	2396	00:40:31	2431	00:00:35	35	0.0000
nopath	2	1	1	1	327	00:39:57	2397	00:40:31	2431	00:00:34	34	0.0000
nopath	2	1	1	1	327	00:40:05	2405	00:40:33	2433	00:00:28	28	0.0000
nopath	1	2	1	1	327	00:40:07	2407	00:40:35	2435	00:00:28	28	0.0000
nopath	1	2	1	1	327	00:40:11	2411	00:40:39	2439	00:00:28	28	0.0000
nopath	1	2	1	1	327	00:40:13	2413	00:40:41	2441	00:00:28	28	0.0000
nopath	2	1	1	1	327	00:40:17	2417	00:40:43	2443	00:00:26	26	0.0000
nopath	2	1	3	1	327	00:40:19	2419	00:40:46	2446	00:00:27	27	0.0000
nopath	3	1	1	1	351	00:40:11	2411	00:40:52	2452	00:00:41	41	0.0000
nopath	3	1	1	1	351	00:40:12	2412	00:40:54	2454	00:00:42	42	0.0000
nopath	1	2	1	1	327	00:40:16	2416	00:40:58	2458	00:00:42	42	0.0000
nopath	1	2	1	1	327	00:40:31	2431	00:41:01	2461	00:00:30	30	0.0000	00:00:30
nopath	2	1	1	1	327	00:40:24	2424	00:41:01	2461	00:00:37	37	0.0000
nopath	1	3	1	1	351	00:40:26	2426	00:41:04	2464	00:00:38	38	0.0000
nopath	1	2	1	1	327	00:40:36	2436	00:41:06	2466	00:00:30	30	0.0000
nopath	2	1	14	16	327	00:40:41	2441	00:41:09	2469	00:00:28	28	0.0000
nopath	1	2	10	1	327	00:40:39	2439	00:41:09	2469	00:00:30	30	0.0000
nopath	2	1	1	1	327	00:40:43	2443	00:41:11	2471	00:00:28	28	0.0000
nopath	1	2	1	1	327	00:40:40	2440	00:41:11	2471	00:00:31	31	0.0000
nopath	1	2	1	1	327	00:40:43	2443	00:41:13	2473	00:00:30	30	0.0000
nopath	2	1	5	1	327	00:40:45	2445	00:41:14	2474	00:00:29	29	0.0000
nopath	2	1	13	15	327	00:40:46	2446	00:41:14	2474	00:00:28	28	0.0000
nopath	1	2	1	1	327	00:40:46	2446	00:41:15	2475	00:00:29	29	0.0000
nopath	2	1	3	1	327	00:40:50	2450	00:41:16	2476	00:00:26	26	0.0000
nopath	1	2	1	1	327	00:40:50	2450	00:41:18	2478	00:00:28	28	0.0000
nopath	2	1	1	1	327	00:40:54	2454	00:41:19	2479	00:00:25	25	0.0000
nopath	1	2	1	1	327	00:40:52	2452	00:41:20	2480	00:00:28	28	0.0000
nopath	1	2	3	1	327	00:40:59	2459	00:41:27	2487	00:00:28	28	0.0000
nopath	2	1	1	1	327	00:41:03	2463	00:41:29	2489	00:00:26	26	0.0000
nopath	2	1	13	15	327	00:41:02	2462	00:41:30	2490	00:00:28	28	0.0000
nopath	2	1	12	14	327	00:41:04	2464	00:41:32	2492	00:00:28	28	0.0000
nopath	2	1	1	1	327	00:41:08	2468	00:41:33	2493	00:00:25	25	0.0000
nopath	2	1	10	1	327	00:41:06	2466	00:41:34	2494	00:00:28	28	0.0000
nopath	1	2	12	14	327	00:41:07	2467	00:41:36	2496	00:00:29	29	0.0000
nopath	2	1	1	1	327	00:41:12	2472	00:41:38	2498	00:00:26	26	0.0000
nopath	1	2	1	1	327	00:41:11	2471	00:41:39	2499	00:00:28	28	0.0000
nopath	2	1	1	1	327	00:41:14	2474	00:41:40	2500	00:00:26	26	0.0000
nopath	1	2	5	1	327	00:41:13	2473	00:41:41	2501	00:00:28	28	0.0000
nopath	2	1	1	1	327	00:41:18	2478	00:41:44	2504	00:00:26	26	0.0000
nopath	2	1	1	1	327	00:41:20	2480	00:41:45	2505	00:00:25	25	0.0000
nopath	2	1	3	1	327	00:41:23	2483	00:41:48	2508	00:00:25	25	0.0000
nopath	1	2	1	1	327	00:41:21	2481	00:41:49	2509	00:00:28	28	0.0000
nopath	1	2	1	1	327	00:41:22	2482	00:41:52	2512	00:00:30	30	0.0000
nopath	1	2	1	1	327	00:41:26	2486	00:41:54	2514	00:00:28	28	0.0000
nopath	2	3	9	1	311	00:41:31	2491	00:42:00	2520	00:00:29	29	0.0000	00:00:32
nopath	3	2	2	1	311	00:40:49	2449	00:42:00	2520	00:01:11	71	0.0000
nopath	3	2	6	1	311	00:40:52	2452	00:42:02	2522	00:01:10	70	0.0000
nopath	3	1	1	1	351	00:41:08	2468	00:42:07	2527	00:00:59	59	0.0000
nopath	3	2	5	1	311	00:41:12	2472	00:42:07	2527	00:00:55	55	0.0000
nopath	3	2	3	1	311	00:41:13	2473	00:42:10	2530	00:00:57	57	0.0000
nopath	3	1	1	1	351	00:41:15	2475	00:42:14	2534	00:00:59	59	0.0000
nopath	1	2	1	1	327	00:41:32	2492	00:42:18	2538	00:00:46	46	0.0000
nopath	1	2	1	1	327	00:41:34	2494	00:42:19	2539	00:00:45	45	0.0000
nopath	2	3	1	1	311	00:41:38	2498	00:42:20	2540	00:00:42	42	0.0000
nopath	1	2	1	1	327	00:41:35	2495	00:42:21	2541	00:00:46	46	0.0000
nopath	2	1	1	1	327	00:41:32	2492	00:42:21	2541	00:00:49	49	0.0000
nopath	2	1	3	1	327	00:41:46	2506	00:42:22	2542	00:00:36	36	0.0000
nopath	1	2	1	1	327	00:41:36	2496	00:42:22	2542	00:00:46	46	0.0000
nopath	2	1	1	1	327	00:41:43	2503	00:42:23	2543	00:00:40	40	0.0000
nopath	1	2	1	1	327	00:41:51	2511	00:42:24	2544	00:00:33	33	0.0000
nopath	2	1	5	1	327	00:41:45	2505	00:42:24	2544	00:00:39	39	0.0000
nopath	1	2	6	1	327	00:41:52	2512	00:42:26	2546	00:00:34	34	0.0000
nopath	2	1	1	1	327	00:41:58	2518	00:42:27	2547	00:00:29	29	0.0000
nopath	1	2	12	14	327	00:41:53	2513	00:42:28	2548	00:00:35	35	0.0000
nopath	2	1	12	14	327	00:41:59	2519	00:42:28	2548	00:00:29	29	0.0000
nopath	2	1	3	1	327	00:42:01	2521	00:42:29	2549	00:00:28	28	0.0000
nopath	2	1	3	1	327	00:42:02	2522	00:42:30	2550	00:00:28	28	0.0000
nopath	1	2	1	1	327	00:41:57	2517	00:42:30	2550	00:00:33	33	0.0000
nopath	1	2	2	1	327	00:41:59	2519	00:42:31	2551	00:00:32	32	0.0000
nopath	2	1	9	1	327	00:42:04	2524	00:42:32	2552	00:00:28	28	0.0000
nopath	1	2	1	1	327	00:42:00	2520	00:42:33	2553	00:00:33	33	0.0000
nopath	1	2	10	1	327	00:42:03	2523	00:42:35	2555	00:00:32	32	0.0000
nopath	2	1	12	14	327	00:42:10	2530	00:42:37	2557	00:00:27	27	0.0000
nopath	1	2	1	1	327	00:42:11	2531	00:42:40	2560	00:00:29	29	0.0000
nopath	2	1	3	1	327	00:42:15	2535	00:42:40	2560	00:00:25	25	0.0000
nopath	2	1	1	1	327	00:42:17	2537	00:42:43	2563	00:00:26	26	0.0000
nopath	1	2	1	1	327	00:42:19	2539	00:42:47	2567	00:00:28	28	0.0000
nopath	2	1	13	15	327	00:42:21	2541	00:42:49	2569	00:00:28	28	0.0000
nopath	1	3	10	1	351	00:41:19	2479	00:42:51	2571	00:01:32	92	0.0000
nopath	2	1	1	1	327	00:42:29	2549	00:42:55	2575	00:00:26	26	0.0000
nopath	1	3	1	1	351	00:41:38	2498	00:42:57	2577	00:01:19	79	0.0000
nopath	3	2	1	1	311	00:41:49	2509	00:43:00	2580	00:01:11	71	0.0000	00:00:53
nopath	3	1	5	1	351	00:42:04	2524	00:43:04	2584	00:01:00	60	0.0000
nopath	3	1	1	1	351	00:42:15	2535	00:43:07	2587	00:00:52	52	0.0000
nopath	3	1	5	1	351	00:42:20	2540	00:43:10	2590	00:00:50	50	0.0000
nopath	3	2	10	1	311	00:42:34	2554	00:43:11	2591	00:00:37	37	0.0000
nopath	1	2	1	1	327	00:42:28	2548	00:43:18	2598	00:00:50	50	0.0000
nopath	1	2	9	1	327	00:42:29	2549	00:43:20	2600	00:00:51	51	0.0000
nopath	2	1	1	1	327	00:42:40	2560	00:43:21	2601	00:00:41	41	0.0000
nopath	2	1	1	1	327	00:42:34	2554	00:43:21	2601	00:00:47	47	0.0000
nopath	1	2	3	1	327	00:42:34	2554	00:43:22	2602	00:00:48	48	0.0000
nopath	1	2	3	1	327	00:42:36	2556	00:43:23	2603	00:00:47	47	0.0000
nopath	2	1	1	1	327	00:42:44	2564	00:43:23	2603	00:00:39	39	0.0000
nopath	2	1	1	1	327	00:42:52	2572	00:43:24	2604	00:00:32	32	0.0000
nopath	1	2	6	1	327	00:42:45	2565	00:43:25	2605	00:00:40	40	0.0000
nopath	2	1	1	1	327	00:42:56	2576	00:43:26	2606	00:00:30	30	0.0000
nopath	2	1	13	15	327	00:42:38	2558	00:43:26	2606	00:00:48	48	0.0000
nopath	2	1	3	1	327	00:42:39	2559	00:43:27	2607	00:00:48	48	0.0000
nopath	1	2	1	1	327	00:42:57	2577	00:43:28	2608	00:00:31	31	0.0000
nopath	2	1	6	1	327	00:43:00	2580	00:43:29	2609	00:00:29	29	0.0000
nopath	2	1	1	1	327	00:42:55	2575	00:43:29	2609	00:00:34	34	0.0000
nopath	2	1	12	14	327	00:42:57	2577	00:43:31	2611	00:00:34	34	0.0000
nopath	2	1	12	14	327	00:43:05	2585	00:43:33	2613	00:00:28	28	0.0000
nopath	1	3	13	15	351	00:41:56	2516	00:43:36	2616	00:01:40	100	0.0000
nopath	3	2	3	1	311	00:42:49	2569	00:43:41	2621	00:00:52	52	0.0000
nopath	3	1	1	1	351	00:42:48	2568	00:43:42	2622	00:00:54	54	0.0000
nopath	3	2	1	1	311	00:42:52	2572	00:43:44	2624	00:00:52	52	0.0000
nopath	1	2	1	1	327	00:43:10	2590	00:43:48	2628	00:00:38	38	0.0000
nopath	1	2	1	1	327	00:43:20	2600	00:43:50	2630	00:00:30	30	0.0000
nopath	2	1	1	1	327	00:43:17	2597	00:43:51	2631	00:00:34	34	0.0000
nopath	2	1	1	1	327	00:43:15	2595	00:43:51	2631	00:00:36	36	0.0000
nopath	1	2	3	1	327	00:43:23	2603	00:43:52	2632	00:00:29	29	0.0000
nopath	2	1	1	1	327	00:43:19	2599	00:43:53	2633	00:00:34	34	0.0000
nopath	2	1	1	1	327	00:43:27	2607	00:43:55	2635	00:00:28	28	0.0000
nopath	1	3	12	14	351	00:42:38	2558	00:43:56	2636	00:01:18	78	0.0000
nopath	1	2	9	1	327	00:43:29	2609	00:43:57	2637	00:00:28	28	0.0000
nopath	1	2	1	1	327	00:43:32	2612	00:44:00	2640	00:00:28	28	0.0000	00:00:34
nopath	2	1	3	1	327	00:43:37	2617	00:44:02	2642	00:00:25	25	0.0000
nopath	1	2	12	14	327	00:43:34	2614	00:44:03	2643	00:00:29	29	0.0000
nopath	3	2	1	1	311	00:43:23	2603	00:44:12	2652	00:00:49	49	0.0000
nopath	3	1	9	1	351	00:43:15	2595	00:44:12	2652	00:00:57	57	0.0000
nopath	1	2	1	1	327	00:43:39	2619	00:44:18	2658	00:00:39	39	0.0000
nopath	3	1	1	1	351	00:43:42	2622	00:44:20	2660	00:00:38	38	0.0000
nopath	1	2	1	1	327	00:43:53	2633	00:44:21	2661	00:00:28	28	0.0000
nopath	2	1	1	1	327	00:43:47	2627	00:44:21	2661	00:00:34	34	0.0000
nopath	2	1	1	1	327	00:43:48	2628	00:44:22	2662	00:00:34	34	0.0000
nopath	2	1	1	1	327	00:43:57	2637	00:44:24	2664	00:00:27	27	0.0000
nopath	2	1	14	16	327	00:44:02	2642	00:44:30	2670	00:00:28	28	0.0000
nopath	2	1	1	1	327	00:44:03	2643	00:44:30	2670	00:00:27	27	0.0000
nopath	1	2	1	1	327	00:44:02	2642	00:44:32	2672	00:00:30	30	0.0000
nopath	1	2	3	1	327	00:44:03	2643	00:44:34	2674	00:00:31	31	0.0000
nopath	1	2	1	1	327	00:44:06	2646	00:44:35	2675	00:00:29	29	0.0000
nopath	2	1	1	1	327	00:44:10	2650	00:44:35	2675	00:00:25	25	0.0000
nopath	2	1	1	1	327	00:44:09	2649	00:44:35	2675	00:00:26	26	0.0000
nopath	1	3	1	1	351	00:44:05	2645	00:44:41	2681	00:00:36	36	0.0000
nopath	3	1	1	1	351	00:44:02	2642	00:44:52	2692	00:00:50	50	0.0000
nopath	1	2	7	1	327	00:44:17	2657	00:44:58	2698	00:00:41	41	0.0000
nopath	1	2	1	1	327	00:44:18	2658	00:44:59	2699	00:00:41	41	0.0000
nopath	1	2	3	1	327	00:44:21	2661	00:45:01	2701	00:00:40	40	0.0000	00:00:34
nopath	1	2	1	1	327	00:44:28	2668	00:45:03	2703	00:00:35	35	0.0000
nopath	1	2	1	1	327	00:44:32	2672	00:45:05	2705	00:00:33	33	0.0000
nopath	1	2	13	15	327	00:44:35	2675	00:45:08	2708	00:00:33	33	0.0000
nopath	2	1	1	1	327	00:44:44	2684	00:45:09	2709	00:00:25	25	0.0000
nopath	1	2	12	14	327	00:44:39	2679	00:45:10	2710	00:00:31	31	0.0000
nopath	2	1	10	1	327	00:44:45	2685	00:45:10	2710	00:00:25	25	0.0000
nopath	2	1	1	1	327	00:44:49	2689	00:45:15	2715	00:00:26	26	0.0000
nopath	2	3	1	1	311	00:44:50	2690	00:45:18	2718	00:00:28	28	0.0000
nopath	3	1	1	1	351	00:44:34	2674	00:45:22	2722	00:00:48	48	0.0000
nopath	3	1	6	1	351	00:44:36	2676	00:45:24	2724	00:00:48	48	0.0000
nopath	3	1	3	1	351	00:44:47	2687	00:45:27	2727	00:00:40	40	0.0000
nopath	1	2	6	1	327	00:45:01	2701	00:45:28	2728	00:00:27	27	0.0000
nopath	1	2	1	1	327	00:45:03	2703	00:45:30	2730	00:00:27	27	0.0000
nopath	2	1	1	1	327	00:45:03	2703	00:45:30	2730	00:00:27	27	0.0000
nopath	1	3	1	1	351	00:44:53	2693	00:45:32	2732	00:00:39	39	0.0000
nopath	2	1	3	1	327	00:45:18	2718	00:45:44	2744	00:00:26	26	0.0000
nopath	3	2	9	1	311	00:44:56	2696	00:45:50	2750	00:00:54	54	0.0000
nopath	3	2	1	1	311	00:45:10	2710	00:45:53	2753	00:00:43	43	0.0000
nopath	1	2	1	1	327	00:45:18	2718	00:45:58	2758	00:00:40	40	0.0000
nopath	2	1	3	1	327	00:45:33	2733	00:45:59	2759	00:00:26	26	0.0000
nopath	1	2	2	1	327	00:45:20	2720	00:46:00	2760	00:00:40	40	0.0000	00:00:33
nopath	1	2	1	1	327	00:45:27	2727	00:46:01	2761	00:00:34	34	0.0000
nopath	1	2	1	1	327	00:45:29	2729	00:46:03	2763	00:00:34	34	0.0000
nopath	2	1	14	16	327	00:45:26	2726	00:46:03	2763	00:00:37	37	0.0000
nopath	1	2	1	1	327	00:45:33	2733	00:46:04	2764	00:00:31	31	0.0000
nopath	1	2	1	1	327	00:45:36	2736	00:46:07	2767	00:00:31	31	0.0000
nopath	1	2	13	15	327	00:45:37	2737	00:46:11	2771	00:00:34	34	0.0000
nopath	1	3	14	16	351	00:45:42	2742	00:46:18	2778	00:00:36	36	0.0000
nopath	3	1	1	1	351	00:45:40	2740	00:46:22	2782	00:00:42	42	0.0000
nopath	3	2	13	15	311	00:45:43	2743	00:46:24	2784	00:00:41	41	0.0000
nopath	1	2	14	16	327	00:45:49	2749	00:46:30	2790	00:00:41	41	0.0000
nopath	2	1	1	1	327	00:46:00	2760	00:46:31	2791	00:00:31	31	0.0000
nopath	2	1	1	1	327	00:45:52	2752	00:46:31	2791	00:00:39	39	0.0000
nopath	1	2	13	15	327	00:45:50	2750	00:46:33	2793	00:00:43	43	0.0000
nopath	2	1	1	1	327	00:46:04	2764	00:46:33	2793	00:00:29	29	0.0000
nopath	2	1	1	1	327	00:46:08	2768	00:46:35	2795	00:00:27	27	0.0000
nopath	1	2	1	1	327	00:46:10	2770	00:46:40	2800	00:00:30	30	0.0000
nopath	2	1	13	15	327	00:46:10	2770	00:46:40	2800	00:00:30	30	0.0000
nopath	1	3	1	1	351	00:45:58	2758	00:46:43	2803	00:00:45	45	0.0000
nopath	2	1	12	14	327	00:46:19	2779	00:46:46	2806	00:00:27	27	0.0000
nopath	3	2	1	1	311	00:45:57	2757	00:46:50	2810	00:00:53	53	0.0000
nopath	3	1	1	1	351	00:46:16	2776	00:46:56	2816	00:00:40	40	0.0000
nopath	1	2	1	1	327	00:46:20	2780	00:46:58	2818	00:00:38	38	0.0000
nopath	1	2	1	1	327	00:46:21	2781	00:46:59	2819	00:00:38	38	0.0000
nopath	2	1	1	1	327	00:46:33	2793	00:47:00	2820	00:00:27	27	0.0000	00:00:30
nopath	2	1	1	1	327	00:46:29	2789	00:47:01	2821	00:00:32	32	0.0000
nopath	1	2	1	1	327	00:46:31	2791	00:47:01	2821	00:00:30	30	0.0000
nopath	2	1	1	1	327	00:46:36	2796	00:47:04	2824	00:00:28	28	0.0000
nopath	1	2	3	1	327	00:46:37	2797	00:47:06	2826	00:00:29	29	0.0000
nopath	2	1	1	1	327	00:46:46	2806	00:47:12	2832	00:00:26	26	0.0000
nopath	1	2	1	1	327	00:46:45	2805	00:47:13	2833	00:00:28	28	0.0000
nopath	2	1	1	1	327	00:46:49	2809	00:47:14	2834	00:00:25	25	0.0000
nopath	2	1	3	1	327	00:46:53	2813	00:47:18	2838	00:00:25	25	0.0000
nopath	1	2	1	1	327	00:46:55	2815	00:47:24	2844	00:00:29	29	0.0000
nopath	2	1	1	1	327	00:46:59	2819	00:47:25	2845	00:00:26	26	0.0000
nopath	2	1	6	1	327	00:47:02	2822	00:47:27	2847	00:00:25	25	0.0000
nopath	3	2	1	1	311	00:46:39	2799	00:47:30	2850	00:00:51	51	0.0000
nopath	3	2	12	14	311	00:46:54	2814	00:47:33	2853	00:00:39	39	0.0000
nopath	1	2	12	14	327	00:46:59	2819	00:47:39	2859	00:00:40	40	0.0000
nopath	1	2	9	1	327	00:47:02	2822	00:47:40	2860	00:00:38	38	0.0000
nopath	2	1	1	1	327	00:47:06	2826	00:47:41	2861	00:00:35	35	0.0000
nopath	2	1	1	1	327	00:47:01	2821	00:47:41	2861	00:00:40	40	0.0000
nopath	1	2	2	1	327	00:47:13	2833	00:47:42	2862	00:00:29	29	0.0000
nopath	2	1	1	1	327	00:47:03	2823	00:47:42	2862	00:00:39	39	0.0000
nopath	2	1	1	1	327	00:47:08	2828	00:47:44	2864	00:00:36	36	0.0000
nopath	2	1	1	1	327	00:47:18	2838	00:47:46	2866	00:00:28	28	0.0000
nopath	1	2	1	1	327	00:47:14	2834	00:47:47	2867	00:00:33	33	0.0000
nopath	2	1	2	1	327	00:47:20	2840	00:47:49	2869	00:00:29	29	0.0000
nopath	1	2	1	1	327	00:47:20	2840	00:47:50	2870	00:00:30	30	0.0000
nopath	2	1	3	1	327	00:47:29	2849	00:47:55	2875	00:00:26	26	0.0000
nopath	3	2	1	1	311	00:47:13	2833	00:48:02	2882	00:00:49	49	0.0000	00:00:47
nopath	3	1	1	1	351	00:47:12	2832	00:48:02	2882	00:00:50	50	0.0000
nopath	3	2	1	1	311	00:47:15	2835	00:48:04	2884	00:00:49	49	0.0000
nopath	1	2	1	1	327	00:47:35	2855	00:48:08	2888	00:00:33	33	0.0000
nopath	1	2	1	1	327	00:47:36	2856	00:48:09	2889	00:00:33	33	0.0000
nopath	1	2	1	1	327	00:47:42	2862	00:48:11	2891	00:00:29	29	0.0000
nopath	2	1	12	14	327	00:47:32	2852	00:48:12	2892	00:00:40	40	0.0000
nopath	2	1	15	17	327	00:47:30	2850	00:48:13	2893	00:00:43	43	0.0000
nopath	1	2	2	1	327	00:47:45	2865	00:48:14	2894	00:00:29	29	0.0000
nopath	2	1	14	16	327	00:47:38	2858	00:48:14	2894	00:00:36	36	0.0000
nopath	2	1	3	1	327	00:47:36	2856	00:48:15	2895	00:00:39	39	0.0000
nopath	2	1	1	1	327	00:47:43	2863	00:48:16	2896	00:00:33	33	0.0000
nopath	2	1	1	1	327	00:47:41	2861	00:48:17	2897	00:00:36	36	0.0000
nopath	2	1	1	1	327	00:47:47	2867	00:48:17	2897	00:00:30	30	0.0000
nopath	2	1	1	1	327	00:47:50	2870	00:48:19	2899	00:00:29	29	0.0000
nopath	2	1	1	1	327	00:47:45	2865	00:48:19	2899	00:00:34	34	0.0000
nopath	2	1	9	1	327	00:47:51	2871	00:48:20	2900	00:00:29	29	0.0000
nopath	1	2	1	1	327	00:47:53	2873	00:48:22	2902	00:00:29	29	0.0000
nopath	2	1	12	14	327	00:47:56	2876	00:48:23	2903	00:00:27	27	0.0000
nopath	1	2	1	1	327	00:47:54	2874	00:48:24	2904	00:00:30	30	0.0000
nopath	1	2	1	1	327	00:47:57	2877	00:48:25	2905	00:00:28	28	0.0000
nopath	2	1	12	14	327	00:48:00	2880	00:48:26	2906	00:00:26	26	0.0000
nopath	2	1	1	1	327	00:48:02	2882	00:48:29	2909	00:00:27	27	0.0000
nopath	1	2	1	1	327	00:48:02	2882	00:48:30	2910	00:00:28	28	0.0000
nopath	2	1	1	1	327	00:48:07	2887	00:48:32	2912	00:00:25	25	0.0000
nopath	3	1	1	1	351	00:47:16	2836	00:48:42	2922	00:01:26	86	0.0000
nopath	3	1	1	1	351	00:47:21	2841	00:48:44	2924	00:01:23	83	0.0000
nopath	3	1	3	1	351	00:47:42	2862	00:48:47	2927	00:01:05	65	0.0000
nopath	1	2	3	1	327	00:48:06	2886	00:48:48	2928	00:00:42	42	0.0000
nopath	2	1	1	1	327	00:48:17	2897	00:48:51	2931	00:00:34	34	0.0000
nopath	2	1	8	1	327	00:48:11	2891	00:48:51	2931	00:00:40	40	0.0000
nopath	1	2	9	1	327	00:48:24	2904	00:48:53	2933	00:00:29	29	0.0000
nopath	1	3	1	1	351	00:46:49	2809	00:48:54	2934	00:02:05	125	0.0000
nopath	1	3	1	1	351	00:47:09	2829	00:48:58	2938	00:01:49	109	0.0000
nopath	1	2	1	1	327	00:48:30	2910	00:49:01	2941	00:00:31	31	0.0000	00:00:32
nopath	1	2	1	1	327	00:48:33	2913	00:49:02	2942	00:00:29	29	0.0000
nopath	2	1	1	1	327	00:48:41	2921	00:49:06	2946	00:00:25	25	0.0000
nopath	3	2	1	1	311	00:48:02	2882	00:49:12	2952	00:01:10	70	0.0000
nopath	3	1	1	1	351	00:47:54	2874	00:49:12	2952	00:01:18	78	0.0000
nopath	3	1	12	14	351	00:48:05	2885	00:49:17	2957	00:01:12	72	0.0000
nopath	1	2	1	1	327	00:48:38	2918	00:49:18	2958	00:00:40	40	0.0000
nopath	1	2	1	1	327	00:48:41	2921	00:49:19	2959	00:00:38	38	0.0000
nopath	1	2	1	1	327	00:48:43	2923	00:49:21	2961	00:00:38	38	0.0000
nopath	1	2	5	1	327	00:48:48	2928	00:49:23	2963	00:00:35	35	0.0000
nopath	2	1	13	15	327	00:48:46	2926	00:49:24	2964	00:00:38	38	0.0000
nopath	2	1	13	15	327	00:48:45	2925	00:49:24	2964	00:00:39	39	0.0000
nopath	1	2	1	1	327	00:48:57	2937	00:49:26	2966	00:00:29	29	0.0000
nopath	2	1	14	16	327	00:48:49	2929	00:49:26	2966	00:00:37	37	0.0000
nopath	2	1	1	1	327	00:48:54	2934	00:49:26	2966	00:00:32	32	0.0000
nopath	1	2	3	1	327	00:48:59	2939	00:49:28	2968	00:00:29	29	0.0000
nopath	2	1	1	1	327	00:48:57	2937	00:49:28	2968	00:00:31	31	0.0000
nopath	1	2	1	1	327	00:49:01	2941	00:49:30	2970	00:00:29	29	0.0000
nopath	2	1	1	1	327	00:49:02	2942	00:49:30	2970	00:00:28	28	0.0000
nopath	2	1	12	14	327	00:49:06	2946	00:49:32	2972	00:00:26	26	0.0000
nopath	2	1	1	1	327	00:49:10	2950	00:49:36	2976	00:00:26	26	0.0000
nopath	1	2	1	1	327	00:49:09	2949	00:49:37	2977	00:00:28	28	0.0000
nopath	2	1	1	1	327	00:49:12	2952	00:49:38	2978	00:00:26	26	0.0000
nopath	2	1	3	1	327	00:49:14	2954	00:49:40	2980	00:00:26	26	0.0000
nopath	2	3	1	1	311	00:49:15	2955	00:49:44	2984	00:00:29	29	0.0000
nopath	2	1	1	1	327	00:49:19	2959	00:49:45	2985	00:00:26	26	0.0000
nopath	1	2	2	1	327	00:49:18	2958	00:49:46	2986	00:00:28	28	0.0000
nopath	1	2	3	1	327	00:49:19	2959	00:49:49	2989	00:00:30	30	0.0000
nopath	1	3	1	1	351	00:49:14	2954	00:49:49	2989	00:00:35	35	0.0000
nopath	1	2	1	1	327	00:49:21	2961	00:49:50	2990	00:00:29	29	0.0000
nopath	1	2	1	1	327	00:49:26	2966	00:49:54	2994	00:00:28	28	0.0000
nopath	1	2	1	1	327	00:49:32	2972	00:50:00	3000	00:00:28	28	0.0000	00:00:31
nopath	1	3	1	1	351	00:49:27	2967	00:50:04	3004	00:00:37	37	0.0000
nopath	2	1	1	1	327	00:49:40	2980	00:50:05	3005	00:00:25	25	0.0000
nopath	3	1	1	1	351	00:48:46	2926	00:50:12	3012	00:01:26	86	0.0000
nopath	3	2	5	1	311	00:49:29	2969	00:50:12	3012	00:00:43	43	0.0000
nopath	3	2	1	1	311	00:49:41	2981	00:50:17	3017	00:00:36	36	0.0000
nopath	3	1	1	1	351	00:49:43	2983	00:50:20	3020	00:00:37	37	0.0000
nopath	3	1	1	1	351	00:49:51	2991	00:50:26	3026	00:00:35	35	0.0000
nopath	1	2	10	1	327	00:49:37	2977	00:50:28	3028	00:00:51	51	0.0000
nopath	1	2	1	1	327	00:49:42	2982	00:50:29	3029	00:00:47	47	0.0000
nopath	2	3	1	1	311	00:49:43	2983	00:50:30	3030	00:00:47	47	0.0000
nopath	1	2	1	1	327	00:49:46	2986	00:50:32	3032	00:00:46	46	0.0000
nopath	2	1	1	1	327	00:50:00	3000	00:50:33	3033	00:00:33	33	0.0000
nopath	2	1	14	16	327	00:49:49	2989	00:50:33	3033	00:00:44	44	0.0000
nopath	1	2	1	1	327	00:49:48	2988	00:50:33	3033	00:00:45	45	0.0000
nopath	1	2	1	1	327	00:49:54	2994	00:50:35	3035	00:00:41	41	0.0000
nopath	2	1	15	17	327	00:49:48	2988	00:50:36	3036	00:00:48	48	0.0000
nopath	1	2	5	1	327	00:49:57	2997	00:50:37	3037	00:00:40	40	0.0000
nopath	2	1	12	14	327	00:49:54	2994	00:50:37	3037	00:00:43	43	0.0000
nopath	2	1	13	15	327	00:50:10	3010	00:50:39	3039	00:00:29	29	0.0000
nopath	1	2	3	1	327	00:50:07	3007	00:50:39	3039	00:00:32	32	0.0000
nopath	2	1	1	1	327	00:50:05	3005	00:50:39	3039	00:00:34	34	0.0000
nopath	2	1	1	1	327	00:50:09	3009	00:50:40	3040	00:00:31	31	0.0000
nopath	2	1	13	15	327	00:50:14	3014	00:50:42	3042	00:00:28	28	0.0000
nopath	2	1	1	1	327	00:50:13	3013	00:50:43	3043	00:00:30	30	0.0000
nopath	2	1	1	1	327	00:50:16	3016	00:50:45	3045	00:00:29	29	0.0000
nopath	2	1	1	1	327	00:50:21	3021	00:50:47	3047	00:00:26	26	0.0000
nopath	1	2	1	1	327	00:50:19	3019	00:50:48	3048	00:00:29	29	0.0000
nopath	1	3	5	1	351	00:50:14	3014	00:50:51	3051	00:00:37	37	0.0000
nopath	2	1	13	15	327	00:50:28	3028	00:50:56	3056	00:00:28	28	0.0000
nopath	2	1	5	1	327	00:50:31	3031	00:50:57	3057	00:00:26	26	0.0000
nopath	3	1	5	1	351	00:49:59	2999	00:51:02	3062	00:01:03	63	0.0000	00:00:52
nopath	3	2	1	1	311	00:50:03	3003	00:51:06	3066	00:01:03	63	0.0000
nopath	3	1	13	15	351	00:50:02	3002	00:51:07	3067	00:01:05	65	0.0000
nopath	3	2	12	14	311	00:50:19	3019	00:51:09	3069	00:00:50	50	0.0000
nopath	3	1	1	1	351	00:50:41	3041	00:51:17	3077	00:00:36	36	0.0000
nopath	1	2	1	1	327	00:50:26	3026	00:51:18	3078	00:00:52	52	0.0000
nopath	1	2	1	1	327	00:50:32	3032	00:51:19	3079	00:00:47	47	0.0000
nopath	1	2	12	14	327	00:50:47	3047	00:51:21	3081	00:00:34	34	0.0000
nopath	2	1	1	1	327	00:50:30	3030	00:51:21	3081	00:00:51	51	0.0000
nopath	2	1	1	1	327	00:50:34	3034	00:51:21	3081	00:00:47	47	0.0000
nopath	2	1	1	1	327	00:50:41	3041	00:51:22	3082	00:00:41	41	0.0000
nopath	2	1	1	1	327	00:50:32	3032	00:51:23	3083	00:00:51	51	0.0000
nopath	1	2	9	1	327	00:50:52	3052	00:51:23	3083	00:00:31	31	0.0000
nopath	2	1	10	1	327	00:50:49	3049	00:51:24	3084	00:00:35	35	0.0000
nopath	2	1	3	1	327	00:50:38	3038	00:51:25	3085	00:00:47	47	0.0000
nopath	2	1	10	1	327	00:50:53	3053	00:51:26	3086	00:00:33	33	0.0000
nopath	1	2	12	14	327	00:50:54	3054	00:51:27	3087	00:00:33	33	0.0000
nopath	2	1	1	1	327	00:50:46	3046	00:51:27	3087	00:00:41	41	0.0000
nopath	2	1	1	1	327	00:50:55	3055	00:51:27	3087	00:00:32	32	0.0000
nopath	2	1	12	14	327	00:50:52	3052	00:51:28	3088	00:00:36	36	0.0000
nopath	2	1	12	14	327	00:50:58	3058	00:51:29	3089	00:00:31	31	0.0000
nopath	1	2	1	1	327	00:51:02	3062	00:51:32	3092	00:00:30	30	0.0000
nopath	2	3	1	1	311	00:50:57	3057	00:51:33	3093	00:00:36	36	0.0000
nopath	1	2	1	1	327	00:51:03	3063	00:51:33	3093	00:00:30	30	0.0000
nopath	1	2	1	1	327	00:51:08	3068	00:51:36	3096	00:00:28	28	0.0000
nopath	2	1	1	1	327	00:51:11	3071	00:51:37	3097	00:00:26	26	0.0000
nopath	2	1	1	1	327	00:51:15	3075	00:51:41	3101	00:00:26	26	0.0000
nopath	2	1	1	1	327	00:51:16	3076	00:51:43	3103	00:00:27	27	0.0000
nopath	2	1	9	1	327	00:51:21	3081	00:51:47	3107	00:00:26	26	0.0000
nopath	2	3	12	14	311	00:51:17	3077	00:51:48	3108	00:00:31	31	0.0000
nopath	1	3	3	1	351	00:50:16	3016	00:51:49	3109	00:01:33	93	0.0000
nopath	1	3	1	1	351	00:50:36	3036	00:51:52	3112	00:01:16	76	0.0000
nopath	1	3	3	1	351	00:50:53	3053	00:51:54	3114	00:01:01	61	0.0000
nopath	1	3	1	1	351	00:50:55	3055	00:51:57	3117	00:01:02	62	0.0000
nopath	3	1	3	1	351	00:50:50	3050	00:52:02	3122	00:01:12	72	0.0000	00:00:57
nopath	3	1	6	1	351	00:51:11	3071	00:52:04	3124	00:00:53	53	0.0000
nopath	3	1	1	1	351	00:51:22	3082	00:52:07	3127	00:00:45	45	0.0000
nopath	3	2	1	1	311	00:51:25	3085	00:52:08	3128	00:00:43	43	0.0000
nopath	3	2	1	1	311	00:51:28	3088	00:52:10	3130	00:00:42	42	0.0000
nopath	3	2	1	1	311	00:51:35	3095	00:52:14	3134	00:00:39	39	0.0000
nopath	1	2	3	1	327	00:51:29	3089	00:52:18	3138	00:00:49	49	0.0000
nopath	1	2	1	1	327	00:51:30	3090	00:52:19	3139	00:00:49	49	0.0000
nopath	2	1	1	1	327	00:51:36	3096	00:52:21	3141	00:00:45	45	0.0000
nopath	1	2	12	14	327	00:51:31	3091	00:52:22	3142	00:00:51	51	0.0000
nopath	2	1	12	14	327	00:51:23	3083	00:52:22	3142	00:00:59	59	0.0000
nopath	1	2	12	14	327	00:51:45	3105	00:52:23	3143	00:00:38	38	0.0000
nopath	2	1	1	1	327	00:51:40	3100	00:52:23	3143	00:00:43	43	0.0000
nopath	2	1	1	1	327	00:51:25	3085	00:52:24	3144	00:00:59	59	0.0000
nopath	2	1	1	1	327	00:51:44	3104	00:52:25	3145	00:00:41	41	0.0000
nopath	1	2	6	1	327	00:51:51	3111	00:52:25	3145	00:00:34	34	0.0000
nopath	2	1	1	1	327	00:51:31	3091	00:52:25	3145	00:00:54	54	0.0000
nopath	2	1	1	1	327	00:51:41	3101	00:52:26	3146	00:00:45	45	0.0000
nopath	2	1	9	1	327	00:51:35	3095	00:52:28	3148	00:00:53	53	0.0000
nopath	1	2	1	1	327	00:51:55	3115	00:52:29	3149	00:00:34	34	0.0000
nopath	2	1	10	1	327	00:51:50	3110	00:52:29	3149	00:00:39	39	0.0000
nopath	2	1	1	1	327	00:51:37	3097	00:52:29	3149	00:00:52	52	0.0000
nopath	1	2	10	1	327	00:51:59	3119	00:52:30	3150	00:00:31	31	0.0000
nopath	2	1	1	1	327	00:51:58	3118	00:52:30	3150	00:00:32	32	0.0000
nopath	2	1	1	1	327	00:51:59	3119	00:52:31	3151	00:00:32	32	0.0000
nopath	2	1	1	1	327	00:52:02	3122	00:52:33	3153	00:00:31	31	0.0000
nopath	2	1	12	14	327	00:52:01	3121	00:52:34	3154	00:00:33	33	0.0000
nopath	1	2	1	1	327	00:52:05	3125	00:52:34	3154	00:00:29	29	0.0000
nopath	2	1	1	1	327	00:52:05	3125	00:52:35	3155	00:00:30	30	0.0000
nopath	2	1	1	1	327	00:52:08	3128	00:52:36	3156	00:00:28	28	0.0000
nopath	2	1	1	1	327	00:52:09	3129	00:52:36	3156	00:00:27	27	0.0000
nopath	1	2	13	15	327	00:52:08	3128	00:52:38	3158	00:00:30	30	0.0000
nopath	2	1	1	1	327	00:52:13	3133	00:52:39	3159	00:00:26	26	0.0000
nopath	1	2	10	1	327	00:52:10	3130	00:52:40	3160	00:00:30	30	0.0000
nopath	1	3	12	14	351	00:51:05	3065	00:52:41	3161	00:01:36	96	0.0000
nopath	2	1	14	16	327	00:52:17	3137	00:52:44	3164	00:00:27	27	0.0000
nopath	2	1	13	15	327	00:52:18	3138	00:52:46	3166	00:00:28	28	0.0000
nopath	3	2	1	1	311	00:52:00	3120	00:52:52	3172	00:00:52	52	0.0000
nopath	3	1	6	1	351	00:51:47	3107	00:52:52	3172	00:01:05	65	0.0000
nopath	3	1	1	1	351	00:52:02	3122	00:52:56	3176	00:00:54	54	0.0000
nopath	3	2	3	1	311	00:52:04	3124	00:52:58	3178	00:00:54	54	0.0000
nopath	3	2	1	1	311	00:52:21	3141	00:53:00	3180	00:00:39	39	0.0000	00:00:48
nopath	3	1	1	1	351	00:52:30	3150	00:53:05	3185	00:00:35	35	0.0000
nopath	2	3	1	1	311	00:52:19	3139	00:53:10	3190	00:00:51	51	0.0000
nopath	1	2	15	17	327	00:52:18	3138	00:53:11	3191	00:00:53	53	0.0000
nopath	2	1	3	1	327	00:52:22	3142	00:53:11	3191	00:00:49	49	0.0000
nopath	1	2	1	1	327	00:52:25	3145	00:53:12	3192	00:00:47	47	0.0000
nopath	2	1	1	1	327	00:52:28	3148	00:53:12	3192	00:00:44	44	0.0000
nopath	2	1	1	1	327	00:52:27	3147	00:53:12	3192	00:00:45	45	0.0000
nopath	1	2	1	1	327	00:52:26	3146	00:53:13	3193	00:00:47	47	0.0000
nopath	1	2	1	1	327	00:52:31	3151	00:53:14	3194	00:00:43	43	0.0000
nopath	2	1	12	14	327	00:52:36	3156	00:53:14	3194	00:00:38	38	0.0000
nopath	2	1	3	1	327	00:52:29	3149	00:53:14	3194	00:00:45	45	0.0000
nopath	1	2	9	1	327	00:52:33	3153	00:53:15	3195	00:00:42	42	0.0000
nopath	2	1	5	1	327	00:52:43	3163	00:53:16	3196	00:00:33	33	0.0000
nopath	1	2	1	1	327	00:52:44	3164	00:53:17	3197	00:00:33	33	0.0000
nopath	2	1	1	1	327	00:52:49	3169	00:53:19	3199	00:00:30	30	0.0000
nopath	2	1	5	1	327	00:52:45	3165	00:53:20	3200	00:00:35	35	0.0000
nopath	2	3	12	14	311	00:52:44	3164	00:53:20	3200	00:00:36	36	0.0000
nopath	2	1	2	1	327	00:52:51	3171	00:53:21	3201	00:00:30	30	0.0000
nopath	2	1	2	1	327	00:52:52	3172	00:53:22	3202	00:00:30	30	0.0000
nopath	2	1	3	1	327	00:52:46	3166	00:53:23	3203	00:00:37	37	0.0000
nopath	2	1	10	1	327	00:52:50	3170	00:53:24	3204	00:00:34	34	0.0000
nopath	2	1	1	1	327	00:52:56	3176	00:53:26	3206	00:00:30	30	0.0000
nopath	1	2	1	1	327	00:52:59	3179	00:53:27	3207	00:00:28	28	0.0000
nopath	2	1	1	1	327	00:53:00	3180	00:53:28	3208	00:00:28	28	0.0000
nopath	2	1	1	1	327	00:53:02	3182	00:53:29	3209	00:00:27	27	0.0000
nopath	2	1	14	16	327	00:53:05	3185	00:53:31	3211	00:00:26	26	0.0000
nopath	2	1	2	1	327	00:53:07	3187	00:53:34	3214	00:00:27	27	0.0000
nopath	1	2	1	1	327	00:53:07	3187	00:53:35	3215	00:00:28	28	0.0000
nopath	2	1	12	14	327	00:53:09	3189	00:53:35	3215	00:00:26	26	0.0000
nopath	1	2	3	1	327	00:53:09	3189	00:53:37	3217	00:00:28	28	0.0000
nopath	2	1	3	1	327	00:53:16	3196	00:53:42	3222	00:00:26	26	0.0000
nopath	1	2	12	14	327	00:53:14	3194	00:53:43	3223	00:00:29	29	0.0000
nopath	2	1	1	1	327	00:53:17	3197	00:53:43	3223	00:00:26	26	0.0000
nopath	1	2	1	1	327	00:53:17	3197	00:53:45	3225	00:00:28	28	0.0000
nopath	1	2	1	1	327	00:53:18	3198	00:53:47	3227	00:00:29	29	0.0000
nopath	1	3	13	15	351	00:51:06	3066	00:53:47	3227	00:02:41	161	0.0000
nopath	1	3	12	14	351	00:51:34	3094	00:53:50	3230	00:02:16	136	0.0000
nopath	1	3	1	1	351	00:51:42	3102	00:53:53	3233	00:02:11	131	0.0000
nopath	1	3	3	1	351	00:51:46	3106	00:53:55	3235	00:02:09	129	0.0000
nopath	1	3	1	1	351	00:51:56	3116	00:53:58	3238	00:02:02	122	0.0000
nopath	3	2	1	1	311	00:52:44	3164	00:54:00	3240	00:01:16	76	0.0000	00:01:16
nopath	3	1	1	1	351	00:52:45	3165	00:54:04	3244	00:01:19	79	0.0000
nopath	3	1	1	1	351	00:53:06	3186	00:54:07	3247	00:01:01	61	0.0000
nopath	3	2	3	1	311	00:53:18	3198	00:54:09	3249	00:00:51	51	0.0000
nopath	3	1	9	1	351	00:53:08	3188	00:54:09	3249	00:01:01	61	0.0000
nopath	3	2	1	1	311	00:53:19	3199	00:54:12	3252	00:00:53	53	0.0000
nopath	3	1	14	16	351	00:53:20	3200	00:54:18	3258	00:00:58	58	0.0000
nopath	3	2	1	1	311	00:53:29	3209	00:54:22	3262	00:00:53	53	0.0000
nopath	3	1	1	1	351	00:53:22	3202	00:54:22	3262	00:01:00	60	0.0000
nopath	3	1	1	1	351	00:53:30	3210	00:54:26	3266	00:00:56	56	0.0000
nopath	1	2	1	1	327	00:53:28	3208	00:54:28	3268	00:01:00	60	0.0000
nopath	1	2	3	1	327	00:53:34	3214	00:54:30	3270	00:00:56	56	0.0000
nopath	2	1	9	1	327	00:53:34	3214	00:54:31	3271	00:00:57	57	0.0000
nopath	1	2	1	1	327	00:53:36	3216	00:54:31	3271	00:00:55	55	0.0000
nopath	2	1	1	1	327	00:53:33	3213	00:54:31	3271	00:00:58	58	0.0000
nopath	2	1	1	1	327	00:53:38	3218	00:54:32	3272	00:00:54	54	0.0000
nopath	2	1	1	1	327	00:53:36	3216	00:54:33	3273	00:00:57	57	0.0000
nopath	1	2	12	14	327	00:53:37	3217	00:54:33	3273	00:00:56	56	0.0000
nopath	2	1	1	1	327	00:53:47	3227	00:54:34	3274	00:00:47	47	0.0000
nopath	1	2	1	1	327	00:53:39	3219	00:54:35	3275	00:00:56	56	0.0000
nopath	2	1	1	1	327	00:53:39	3219	00:54:35	3275	00:00:56	56	0.0000
nopath	2	1	3	1	327	00:53:52	3232	00:54:36	3276	00:00:44	44	0.0000
nopath	1	2	1	1	327	00:53:46	3226	00:54:37	3277	00:00:51	51	0.0000
nopath	2	1	3	1	327	00:53:57	3237	00:54:37	3277	00:00:40	40	0.0000
nopath	2	1	1	1	327	00:53:41	3221	00:54:37	3277	00:00:56	56	0.0000
nopath	1	2	1	1	327	00:53:55	3235	00:54:38	3278	00:00:43	43	0.0000
nopath	2	1	12	14	327	00:53:43	3223	00:54:39	3279	00:00:56	56	0.0000
nopath	1	2	1	1	327	00:53:56	3236	00:54:40	3280	00:00:44	44	0.0000
nopath	2	1	1	1	327	00:53:45	3225	00:54:41	3281	00:00:56	56	0.0000
nopath	2	3	1	1	311	00:53:58	3238	00:54:41	3281	00:00:43	43	0.0000
nopath	1	2	1	1	327	00:53:58	3238	00:54:42	3282	00:00:44	44	0.0000
nopath	2	1	1	1	327	00:53:51	3231	00:54:42	3282	00:00:51	51	0.0000
nopath	1	2	6	1	327	00:54:09	3249	00:54:44	3284	00:00:35	35	0.0000
nopath	2	1	1	1	327	00:54:01	3241	00:54:45	3285	00:00:44	44	0.0000
nopath	1	2	3	1	327	00:54:13	3253	00:54:46	3286	00:00:33	33	0.0000
nopath	2	1	13	15	327	00:54:17	3257	00:54:46	3286	00:00:29	29	0.0000
nopath	1	2	1	1	327	00:54:14	3254	00:54:48	3288	00:00:34	34	0.0000
nopath	1	2	5	1	327	00:54:16	3256	00:54:49	3289	00:00:33	33	0.0000
nopath	1	3	1	1	351	00:52:45	3165	00:54:49	3289	00:02:04	124	0.0000
nopath	1	3	6	1	351	00:52:56	3176	00:54:53	3293	00:01:57	117	0.0000
nopath	1	3	3	1	351	00:53:11	3191	00:54:57	3297	00:01:46	106	0.0000
nopath	3	1	3	1	351	00:53:44	3224	00:55:02	3302	00:01:18	78	0.0000	00:00:58
nopath	3	1	1	1	351	00:53:46	3226	00:55:04	3304	00:01:18	78	0.0000
nopath	3	2	5	1	311	00:53:57	3237	00:55:07	3307	00:01:10	70	0.0000
nopath	3	1	1	1	351	00:53:49	3229	00:55:07	3307	00:01:18	78	0.0000
nopath	3	1	1	1	351	00:54:35	3275	00:55:13	3313	00:00:38	38	0.0000
nopath	1	2	5	1	327	00:54:31	3271	00:55:18	3318	00:00:47	47	0.0000
nopath	3	1	12	14	351	00:54:39	3279	00:55:18	3318	00:00:39	39	0.0000
nopath	1	2	14	16	327	00:54:32	3272	00:55:21	3321	00:00:49	49	0.0000
nopath	2	1	1	1	327	00:54:36	3276	00:55:21	3321	00:00:45	45	0.0000
nopath	1	2	1	1	327	00:54:34	3274	00:55:22	3322	00:00:48	48	0.0000
nopath	2	1	12	14	327	00:54:38	3278	00:55:22	3322	00:00:44	44	0.0000
nopath	2	1	1	1	327	00:54:49	3289	00:55:23	3323	00:00:34	34	0.0000
nopath	1	2	1	1	327	00:54:37	3277	00:55:23	3323	00:00:46	46	0.0000
nopath	2	1	5	1	327	00:54:42	3282	00:55:23	3323	00:00:41	41	0.0000
nopath	1	2	10	1	327	00:54:41	3281	00:55:25	3325	00:00:44	44	0.0000
nopath	2	1	1	1	327	00:54:51	3291	00:55:25	3325	00:00:34	34	0.0000
nopath	2	1	10	1	327	00:54:50	3290	00:55:26	3326	00:00:36	36	0.0000
nopath	1	2	5	1	327	00:54:43	3283	00:55:27	3327	00:00:44	44	0.0000
nopath	2	1	6	1	327	00:54:59	3299	00:55:28	3328	00:00:29	29	0.0000
nopath	1	2	3	1	327	00:54:47	3287	00:55:29	3329	00:00:42	42	0.0000
nopath	2	1	1	1	327	00:55:01	3301	00:55:30	3330	00:00:29	29	0.0000
nopath	1	2	1	1	327	00:54:55	3295	00:55:31	3331	00:00:36	36	0.0000
nopath	2	1	1	1	327	00:55:02	3302	00:55:31	3331	00:00:29	29	0.0000
nopath	1	2	1	1	327	00:54:56	3296	00:55:32	3332	00:00:36	36	0.0000
nopath	2	1	3	1	327	00:55:05	3305	00:55:32	3332	00:00:27	27	0.0000
nopath	2	1	1	1	327	00:55:07	3307	00:55:32	3332	00:00:25	25	0.0000
nopath	1	2	1	1	327	00:54:57	3297	00:55:34	3334	00:00:37	37	0.0000
nopath	1	2	1	1	327	00:55:00	3300	00:55:36	3336	00:00:36	36	0.0000
nopath	2	1	5	1	327	00:55:11	3311	00:55:36	3336	00:00:25	25	0.0000
nopath	1	2	1	1	327	00:55:05	3305	00:55:38	3338	00:00:33	33	0.0000
nopath	1	2	1	1	327	00:55:08	3308	00:55:40	3340	00:00:32	32	0.0000
nopath	2	1	1	1	327	00:55:15	3315	00:55:40	3340	00:00:25	25	0.0000
nopath	1	2	3	1	327	00:55:09	3309	00:55:41	3341	00:00:32	32	0.0000
nopath	2	3	3	1	311	00:55:13	3313	00:55:42	3342	00:00:29	29	0.0000
nopath	1	2	1	1	327	00:55:12	3312	00:55:43	3343	00:00:31	31	0.0000
nopath	2	1	7	1	327	00:55:18	3318	00:55:45	3345	00:00:27	27	0.0000
nopath	1	3	9	1	351	00:54:22	3262	00:55:46	3346	00:01:24	84	0.0000
nopath	1	3	1	1	351	00:55:02	3302	00:55:50	3350	00:00:48	48	0.0000
nopath	1	2	1	1	327	00:55:23	3323	00:55:51	3351	00:00:28	28	0.0000
nopath	1	2	1	1	327	00:55:24	3324	00:55:53	3353	00:00:29	29	0.0000
nopath	1	3	1	1	351	00:55:14	3314	00:55:55	3355	00:00:41	41	0.0000
nopath	2	1	1	1	327	00:55:31	3331	00:55:57	3357	00:00:26	26	0.0000
nopath	3	1	1	1	351	00:54:52	3292	00:56:02	3362	00:01:10	70	0.0000	00:01:00
nopath	3	1	13	15	351	00:54:56	3296	00:56:07	3367	00:01:11	71	0.0000
nopath	3	1	1	1	351	00:54:57	3297	00:56:09	3369	00:01:12	72	0.0000
nopath	3	1	1	1	351	00:55:09	3309	00:56:12	3372	00:01:03	63	0.0000
nopath	3	1	1	1	351	00:55:38	3338	00:56:16	3376	00:00:38	38	0.0000
nopath	1	2	1	1	327	00:55:34	3334	00:56:18	3378	00:00:44	44	0.0000
nopath	1	2	9	1	327	00:55:37	3337	00:56:20	3380	00:00:43	43	0.0000
nopath	1	2	1	1	327	00:55:43	3343	00:56:21	3381	00:00:38	38	0.0000
nopath	2	1	1	1	327	00:55:34	3334	00:56:21	3381	00:00:47	47	0.0000
nopath	2	1	9	1	327	00:55:43	3343	00:56:21	3381	00:00:38	38	0.0000
nopath	2	1	3	1	327	00:55:40	3340	00:56:23	3383	00:00:43	43	0.0000
nopath	2	1	14	16	327	00:55:37	3337	00:56:24	3384	00:00:47	47	0.0000
nopath	1	2	13	15	327	00:55:52	3352	00:56:24	3384	00:00:32	32	0.0000
nopath	2	1	1	1	327	00:55:49	3349	00:56:25	3385	00:00:36	36	0.0000
nopath	2	1	13	15	327	00:55:51	3351	00:56:26	3386	00:00:35	35	0.0000
nopath	2	1	1	1	327	00:55:52	3352	00:56:27	3387	00:00:35	35	0.0000
nopath	2	1	12	14	327	00:55:55	3355	00:56:28	3388	00:00:33	33	0.0000
nopath	1	2	1	1	327	00:55:56	3356	00:56:28	3388	00:00:32	32	0.0000
nopath	2	1	1	1	327	00:56:00	3360	00:56:30	3390	00:00:30	30	0.0000
nopath	2	1	12	14	327	00:56:02	3362	00:56:31	3391	00:00:29	29	0.0000
nopath	2	1	1	1	327	00:56:05	3365	00:56:33	3393	00:00:28	28	0.0000
nopath	1	2	1	1	327	00:56:06	3366	00:56:34	3394	00:00:28	28	0.0000
nopath	2	1	1	1	327	00:56:07	3367	00:56:34	3394	00:00:27	27	0.0000
nopath	2	3	1	1	311	00:56:04	3364	00:56:36	3396	00:00:32	32	0.0000
nopath	2	1	1	1	327	00:56:10	3370	00:56:37	3397	00:00:27	27	0.0000
nopath	2	1	1	1	327	00:56:12	3372	00:56:39	3399	00:00:27	27	0.0000
nopath	1	2	1	1	327	00:56:12	3372	00:56:40	3400	00:00:28	28	0.0000
nopath	2	1	3	1	327	00:56:14	3374	00:56:41	3401	00:00:27	27	0.0000
nopath	1	2	1	1	327	00:56:13	3373	00:56:42	3402	00:00:29	29	0.0000
nopath	2	1	1	1	327	00:56:18	3378	00:56:44	3404	00:00:26	26	0.0000
nopath	1	2	12	14	327	00:56:16	3376	00:56:45	3405	00:00:29	29	0.0000
nopath	2	1	1	1	327	00:56:21	3381	00:56:47	3407	00:00:26	26	0.0000
nopath	1	2	1	1	327	00:56:19	3379	00:56:47	3407	00:00:28	28	0.0000
nopath	2	1	3	1	327	00:56:22	3382	00:56:47	3407	00:00:25	25	0.0000
nopath	2	1	12	14	327	00:56:24	3384	00:56:51	3411	00:00:27	27	0.0000
nopath	1	3	1	1	351	00:55:31	3331	00:56:53	3413	00:01:22	82	0.0000
nopath	1	3	1	1	351	00:55:33	3333	00:56:57	3417	00:01:24	84	0.0000
nopath	1	3	14	16	351	00:55:39	3339	00:57:02	3422	00:01:23	83	0.0000	00:01:20
nopath	1	3	1	1	351	00:56:04	3364	00:57:07	3427	00:01:03	63	0.0000
nopath	3	2	1	1	311	00:55:56	3356	00:57:10	3430	00:01:14	74	0.0000
nopath	3	2	5	1	311	00:56:40	3400	00:57:15	3435	00:00:35	35	0.0000
nopath	3	2	10	1	311	00:56:41	3401	00:57:20	3440	00:00:39	39	0.0000
nopath	1	2	1	1	327	00:56:48	3408	00:57:28	3448	00:00:40	40	0.0000
nopath	1	2	5	1	327	00:56:54	3414	00:57:29	3449	00:00:35	35	0.0000
nopath	2	1	1	1	327	00:56:44	3404	00:57:31	3451	00:00:47	47	0.0000
nopath	2	1	1	1	327	00:56:45	3405	00:57:31	3451	00:00:46	46	0.0000
nopath	2	1	1	1	327	00:56:50	3410	00:57:33	3453	00:00:43	43	0.0000
nopath	2	1	1	1	327	00:56:53	3413	00:57:33	3453	00:00:40	40	0.0000
nopath	1	2	4	1	327	00:57:07	3427	00:57:34	3454	00:00:27	27	0.0000
nopath	2	1	3	1	327	00:56:59	3419	00:57:35	3455	00:00:36	36	0.0000
nopath	2	3	1	1	311	00:56:51	3411	00:57:36	3456	00:00:45	45	0.0000
nopath	2	1	10	1	327	00:57:01	3421	00:57:38	3458	00:00:37	37	0.0000
nopath	1	2	10	1	327	00:57:11	3431	00:57:38	3458	00:00:27	27	0.0000
nopath	2	1	1	1	327	00:57:03	3423	00:57:39	3459	00:00:36	36	0.0000
nopath	2	3	5	1	311	00:57:06	3426	00:57:40	3460	00:00:34	34	0.0000
nopath	2	1	5	1	327	00:57:10	3430	00:57:40	3460	00:00:30	30	0.0000
nopath	1	2	12	14	327	00:57:12	3432	00:57:42	3462	00:00:30	30	0.0000
nopath	2	1	5	1	327	00:57:13	3433	00:57:42	3462	00:00:29	29	0.0000
nopath	1	2	1	1	327	00:57:17	3437	00:57:45	3465	00:00:28	28	0.0000
nopath	2	3	3	1	311	00:57:17	3437	00:57:46	3466	00:00:29	29	0.0000
nopath	1	3	3	1	351	00:56:24	3384	00:57:50	3470	00:01:26	86	0.0000
nopath	1	3	1	1	351	00:56:30	3390	00:57:51	3471	00:01:21	81	0.0000
nopath	1	3	1	1	351	00:56:33	3393	00:57:55	3475	00:01:22	82	0.0000
nopath	1	3	10	1	351	00:56:50	3410	00:57:57	3477	00:01:07	67	0.0000
nopath	3	1	15	17	351	00:56:59	3419	00:58:03	3483	00:01:04	64	0.0000	00:01:01
nopath	3	1	1	1	351	00:57:00	3420	00:58:06	3486	00:01:06	66	0.0000
nopath	3	1	12	14	351	00:57:01	3421	00:58:09	3489	00:01:08	68	0.0000
nopath	3	2	5	1	311	00:57:17	3437	00:58:09	3489	00:00:52	52	0.0000
nopath	3	1	3	1	351	00:57:20	3440	00:58:14	3494	00:00:54	54	0.0000
nopath	1	2	1	1	327	00:57:29	3449	00:58:18	3498	00:00:49	49	0.0000
nopath	1	2	12	14	327	00:57:33	3453	00:58:20	3500	00:00:47	47	0.0000
nopath	2	3	6	1	311	00:57:26	3446	00:58:20	3500	00:00:54	54	0.0000
nopath	2	1	1	1	327	00:57:30	3450	00:58:21	3501	00:00:51	51	0.0000
nopath	1	2	1	1	327	00:57:37	3457	00:58:22	3502	00:00:45	45	0.0000
nopath	2	1	1	1	327	00:57:32	3452	00:58:22	3502	00:00:50	50	0.0000
nopath	2	1	12	14	327	00:57:33	3453	00:58:23	3503	00:00:50	50	0.0000
nopath	1	2	1	1	327	00:57:38	3458	00:58:24	3504	00:00:46	46	0.0000
nopath	2	1	1	1	327	00:57:38	3458	00:58:24	3504	00:00:46	46	0.0000
nopath	2	1	1	1	327	00:57:39	3459	00:58:25	3505	00:00:46	46	0.0000
nopath	1	2	1	1	327	00:57:39	3459	00:58:25	3505	00:00:46	46	0.0000
nopath	2	1	3	1	327	00:57:43	3463	00:58:26	3506	00:00:43	43	0.0000
nopath	1	2	1	1	327	00:57:46	3466	00:58:27	3507	00:00:41	41	0.0000
nopath	2	1	1	1	327	00:57:45	3465	00:58:27	3507	00:00:42	42	0.0000
nopath	2	1	1	1	327	00:57:46	3466	00:58:27	3507	00:00:41	41	0.0000
nopath	1	2	1	1	327	00:57:48	3468	00:58:29	3509	00:00:41	41	0.0000
nopath	2	1	10	1	327	00:57:47	3467	00:58:29	3509	00:00:42	42	0.0000
nopath	2	1	1	1	327	00:57:48	3468	00:58:29	3509	00:00:41	41	0.0000
nopath	2	1	12	14	327	00:57:54	3474	00:58:30	3510	00:00:36	36	0.0000
nopath	1	2	1	1	327	00:57:57	3477	00:58:31	3511	00:00:34	34	0.0000
nopath	2	1	5	1	327	00:57:58	3478	00:58:32	3512	00:00:34	34	0.0000
nopath	2	1	13	15	327	00:57:56	3476	00:58:32	3512	00:00:36	36	0.0000
nopath	1	2	14	16	327	00:57:59	3479	00:58:33	3513	00:00:34	34	0.0000
nopath	2	1	12	14	327	00:57:59	3479	00:58:33	3513	00:00:34	34	0.0000
nopath	1	2	1	1	327	00:58:03	3483	00:58:35	3515	00:00:32	32	0.0000
nopath	2	1	3	1	327	00:58:04	3484	00:58:35	3515	00:00:31	31	0.0000
nopath	2	1	12	14	327	00:58:03	3483	00:58:36	3516	00:00:33	33	0.0000
nopath	2	1	3	1	327	00:58:01	3481	00:58:36	3516	00:00:35	35	0.0000
nopath	1	2	1	1	327	00:58:07	3487	00:58:37	3517	00:00:30	30	0.0000
nopath	2	1	1	1	327	00:58:13	3493	00:58:39	3519	00:00:26	26	0.0000
nopath	2	1	14	16	327	00:58:15	3495	00:58:43	3523	00:00:28	28	0.0000
nopath	2	1	5	1	327	00:58:17	3497	00:58:44	3524	00:00:27	27	0.0000
nopath	2	1	12	14	327	00:58:18	3498	00:58:45	3525	00:00:27	27	0.0000
nopath	2	1	5	1	327	00:58:20	3500	00:58:47	3527	00:00:27	27	0.0000
nopath	2	1	1	1	327	00:58:21	3501	00:58:47	3527	00:00:26	26	0.0000
nopath	1	2	12	14	327	00:58:21	3501	00:58:50	3530	00:00:29	29	0.0000
nopath	2	1	13	15	327	00:58:23	3503	00:58:51	3531	00:00:28	28	0.0000
nopath	2	1	9	1	327	00:58:26	3506	00:58:52	3532	00:00:26	26	0.0000
nopath	1	2	2	1	327	00:58:25	3505	00:58:53	3533	00:00:28	28	0.0000
nopath	2	1	1	1	327	00:58:28	3508	00:58:53	3533	00:00:25	25	0.0000
nopath	2	1	1	1	327	00:58:27	3507	00:58:54	3534	00:00:27	27	0.0000
nopath	2	1	1	1	327	00:58:29	3509	00:58:55	3535	00:00:26	26	0.0000
nopath	1	2	12	14	327	00:58:30	3510	00:58:59	3539	00:00:29	29	0.0000
nopath	2	1	1	1	327	00:58:33	3513	00:58:59	3539	00:00:26	26	0.0000
nopath	1	2	9	1	327	00:58:33	3513	00:59:01	3541	00:00:28	28	0.0000	00:00:37
nopath	1	2	5	1	327	00:58:35	3515	00:59:03	3543	00:00:28	28	0.0000
nopath	2	1	1	1	327	00:58:38	3518	00:59:05	3545	00:00:27	27	0.0000
nopath	2	1	1	1	327	00:58:39	3519	00:59:05	3545	00:00:26	26	0.0000
nopath	1	3	1	1	351	00:57:04	3424	00:59:09	3549	00:02:05	125	0.0000
nopath	1	2	12	14	327	00:58:41	3521	00:59:10	3550	00:00:29	29	0.0000
nopath	1	2	1	1	327	00:58:44	3524	00:59:12	3552	00:00:28	28	0.0000
nopath	1	3	1	1	351	00:57:36	3456	00:59:12	3552	00:01:36	96	0.0000
nopath	2	1	3	1	327	00:58:50	3530	00:59:16	3556	00:00:26	26	0.0000
nopath	3	1	12	14	351	00:57:54	3474	00:59:22	3562	00:01:28	88	0.0000
nopath	3	1	1	1	351	00:58:09	3489	00:59:25	3565	00:01:16	76	0.0000
nopath	1	2	1	1	327	00:58:51	3531	00:59:28	3568	00:00:37	37	0.0000
nopath	1	2	1	1	327	00:59:02	3542	00:59:31	3571	00:00:29	29	0.0000
nopath	2	1	2	1	327	00:58:57	3537	00:59:31	3571	00:00:34	34	0.0000
nopath	2	1	10	1	327	00:58:54	3534	00:59:31	3571	00:00:37	37	0.0000
nopath	2	1	1	1	327	00:59:01	3541	00:59:33	3573	00:00:32	32	0.0000
nopath	2	1	3	1	327	00:58:55	3535	00:59:33	3573	00:00:38	38	0.0000
nopath	2	1	1	1	327	00:59:07	3547	00:59:35	3575	00:00:28	28	0.0000
nopath	2	1	1	1	327	00:59:09	3549	00:59:36	3576	00:00:27	27	0.0000
nopath	1	2	5	1	327	00:59:07	3547	00:59:36	3576	00:00:29	29	0.0000
nopath	1	2	1	1	327	00:59:10	3550	00:59:39	3579	00:00:29	29	0.0000
nopath	2	1	1	1	327	00:59:14	3554	00:59:40	3580	00:00:26	26	0.0000
nopath	2	1	1	1	327	00:59:18	3558	00:59:43	3583	00:00:25	25	0.0000
nopath	1	2	1	1	327	00:59:16	3556	00:59:44	3584	00:00:28	28	0.0000
nopath	2	1	12	14	327	00:59:19	3559	00:59:45	3585	00:00:26	26	0.0000
nopath	1	2	1	1	327	00:59:17	3557	00:59:47	3587	00:00:30	30	0.0000
nopath	2	1	3	1	327	00:59:22	3562	00:59:48	3588	00:00:26	26	0.0000
nopath	2	1	1	1	327	00:59:23	3563	00:59:49	3589	00:00:26	26	0.0000
nopath	2	1	3	1	327	00:59:26	3566	00:59:52	3592	00:00:26	26	0.0000
nopath	2	1	14	16	327	00:59:27	3567	00:59:54	3594	00:00:27	27	0.0000
nopath	2	1	1	1	327	00:59:32	3572	00:59:58	3598	00:00:26	26	0.0000
nopath	2	1	1	1	327	00:59:35	3575	01:00:00	3600	00:00:25	25	0.0000	00:00:34
nopath	2	1	3	1	327	00:59:37	3577	01:00:03	3603	00:00:26	26	0.0000
nopath	2	1	1	1	327	00:59:38	3578	01:00:03	3603	00:00:25	25	0.0000
nopath	1	2	5	1	327	00:59:37	3577	01:00:05	3605	00:00:28	28	0.0000
nopath	1	3	1	1	351	00:58:00	3480	01:00:06	3606	00:02:06	126	0.0000
nopath	1	2	1	1	327	00:59:40	3580	01:00:08	3608	00:00:28	28	0.0000
nopath	1	3	1	1	351	00:58:40	3520	01:00:09	3609	00:01:29	89	0.0000
nopath	1	2	5	1	327	00:59:43	3583	01:00:11	3611	00:00:28	28	0.0000
nopath	1	3	1	1	351	00:58:43	3523	01:00:11	3611	00:01:28	88	0.0000
nopath	1	3	1	1	351	00:59:04	3544	01:00:14	3614	00:01:10	70	0.0000
nopath	1	2	3	1	327	00:59:47	3587	01:00:15	3615	00:00:28	28	0.0000
nopath	1	3	13	15	351	00:59:09	3549	01:00:17	3617	00:01:08	68	0.0000
nopath	1	2	1	1	327	00:59:51	3591	01:00:19	3619	00:00:28	28	0.0000
nopath	1	3	2	1	351	00:59:14	3554	01:00:20	3620	00:01:06	66	0.0000
nopath	1	2	1	1	327	00:59:53	3593	01:00:21	3621	00:00:28	28	0.0000
nopath	1	3	5	1	351	00:59:27	3567	01:00:22	3622	00:00:55	55	0.0000
nopath	1	3	9	1	351	00:59:33	3573	01:00:24	3624	00:00:51	51	0.0000
nopath	3	1	1	1	351	00:58:29	3509	01:00:32	3632	00:02:03	123	0.0000
nopath	3	1	1	1	351	00:59:18	3558	01:00:34	3634	00:01:16	76	0.0000
nopath	3	2	1	1	311	00:59:28	3568	01:00:37	3637	00:01:09	69	0.0000
nopath	3	1	10	1	351	00:59:23	3563	01:00:37	3637	00:01:14	74	0.0000
nopath	3	1	2	1	351	00:59:30	3570	01:00:41	3641	00:01:11	71	0.0000
nopath	3	1	1	1	351	00:59:31	3571	01:00:44	3644	00:01:13	73	0.0000
nopath	3	1	4	1	351	00:59:43	3583	01:00:47	3647	00:01:04	64	0.0000
nopath	1	2	1	1	327	01:00:00	3600	01:00:48	3648	00:00:48	48	0.0000
nopath	1	2	1	1	327	01:00:07	3607	01:00:49	3649	00:00:42	42	0.0000
nopath	2	1	1	1	327	00:59:53	3593	01:00:51	3651	00:00:58	58	0.0000
nopath	2	1	1	1	327	00:59:44	3584	01:00:51	3651	00:01:07	67	0.0000
nopath	1	2	12	14	327	01:00:08	3608	01:00:52	3652	00:00:44	44	0.0000
nopath	2	1	2	1	327	00:59:49	3589	01:00:53	3653	00:01:04	64	0.0000
nopath	2	1	1	1	327	00:59:51	3591	01:00:55	3655	00:01:04	64	0.0000
nopath	1	2	14	16	327	01:00:11	3611	01:00:55	3655	00:00:44	44	0.0000
nopath	2	1	13	15	327	01:00:02	3602	01:00:55	3655	00:00:53	53	0.0000
nopath	1	2	1	1	327	01:00:20	3620	01:00:57	3657	00:00:37	37	0.0000
nopath	2	1	3	1	327	01:00:03	3603	01:00:57	3657	00:00:54	54	0.0000
nopath	2	1	3	1	327	01:00:04	3604	01:00:58	3658	00:00:54	54	0.0000
nopath	2	1	1	1	327	01:00:06	3606	01:00:58	3658	00:00:52	52	0.0000
nopath	1	2	1	1	327	01:00:22	3622	01:00:59	3659	00:00:37	37	0.0000
nopath	2	1	1	1	327	01:00:17	3617	01:01:00	3660	00:00:43	43	0.0000	00:00:50
nopath	2	1	1	1	327	01:00:09	3609	01:01:00	3660	00:00:51	51	0.0000
nopath	1	2	1	1	327	01:00:25	3625	01:01:00	3660	00:00:35	35	0.0000
nopath	2	1	12	14	327	01:00:14	3614	01:01:01	3661	00:00:47	47	0.0000
nopath	1	2	5	1	327	01:00:27	3627	01:01:02	3662	00:00:35	35	0.0000
nopath	2	1	3	1	327	01:00:11	3611	01:01:02	3662	00:00:51	51	0.0000
nopath	2	1	1	1	327	01:00:22	3622	01:01:03	3663	00:00:41	41	0.0000
nopath	2	1	1	1	327	01:00:15	3615	01:01:03	3663	00:00:48	48	0.0000
nopath	1	2	3	1	327	01:00:29	3629	01:01:04	3664	00:00:35	35	0.0000
nopath	2	1	1	1	327	01:00:18	3618	01:01:05	3665	00:00:47	47	0.0000
nopath	1	2	14	16	327	01:00:31	3631	01:01:06	3666	00:00:35	35	0.0000
nopath	2	1	13	15	327	01:00:29	3629	01:01:06	3666	00:00:37	37	0.0000
nopath	2	1	12	14	327	01:00:28	3628	01:01:07	3667	00:00:39	39	0.0000
nopath	2	1	1	1	327	01:00:32	3632	01:01:08	3668	00:00:36	36	0.0000
nopath	2	1	5	1	327	01:00:31	3631	01:01:08	3668	00:00:37	37	0.0000
nopath	1	2	1	1	327	01:00:33	3633	01:01:08	3668	00:00:35	35	0.0000
nopath	1	2	12	14	327	01:00:34	3634	01:01:10	3670	00:00:36	36	0.0000
nopath	2	1	1	1	327	01:00:34	3634	01:01:10	3670	00:00:36	36	0.0000
nopath	2	1	9	1	327	01:00:33	3633	01:01:10	3670	00:00:37	37	0.0000
nopath	1	2	5	1	327	01:00:35	3635	01:01:12	3672	00:00:37	37	0.0000
nopath	2	1	1	1	327	01:00:37	3637	01:01:12	3672	00:00:35	35	0.0000
nopath	2	1	14	16	327	01:00:36	3636	01:01:13	3673	00:00:37	37	0.0000
nopath	2	1	1	1	327	01:00:41	3641	01:01:13	3673	00:00:32	32	0.0000
nopath	1	2	13	15	327	01:00:36	3636	01:01:14	3674	00:00:38	38	0.0000
nopath	2	1	1	1	327	01:00:40	3640	01:01:15	3675	00:00:35	35	0.0000
nopath	2	1	1	1	327	01:00:43	3643	01:01:15	3675	00:00:32	32	0.0000
nopath	1	2	1	1	327	01:00:37	3637	01:01:16	3676	00:00:39	39	0.0000
nopath	2	1	1	1	327	01:00:47	3647	01:01:17	3677	00:00:30	30	0.0000
nopath	1	2	1	1	327	01:00:41	3641	01:01:17	3677	00:00:36	36	0.0000
nopath	2	1	2	1	327	01:00:48	3648	01:01:17	3677	00:00:29	29	0.0000
nopath	2	1	1	1	327	01:00:49	3649	01:01:18	3678	00:00:29	29	0.0000
nopath	1	2	3	1	327	01:00:42	3642	01:01:19	3679	00:00:37	37	0.0000
nopath	2	1	12	14	327	01:00:51	3651	01:01:19	3679	00:00:28	28	0.0000
nopath	1	2	1	1	327	01:00:45	3645	01:01:20	3680	00:00:35	35	0.0000
nopath	2	1	12	14	327	01:00:52	3652	01:01:20	3680	00:00:28	28	0.0000
nopath	1	2	9	1	327	01:00:46	3646	01:01:22	3682	00:00:36	36	0.0000
nopath	2	1	1	1	327	01:00:53	3653	01:01:22	3682	00:00:29	29	0.0000
nopath	2	1	1	1	327	01:00:54	3654	01:01:22	3682	00:00:28	28	0.0000
nopath	1	2	1	1	327	01:00:48	3648	01:01:23	3683	00:00:35	35	0.0000
nopath	2	1	9	1	327	01:00:55	3655	01:01:23	3683	00:00:28	28	0.0000
nopath	2	1	2	1	327	01:00:57	3657	01:01:24	3684	00:00:27	27	0.0000
nopath	1	2	1	1	327	01:00:49	3649	01:01:25	3685	00:00:36	36	0.0000
nopath	1	3	1	1	351	00:59:38	3578	01:01:27	3687	00:01:49	109	0.0000
nopath	1	2	9	1	327	01:00:57	3657	01:01:28	3688	00:00:31	31	0.0000
nopath	1	2	1	1	327	01:00:58	3658	01:01:29	3689	00:00:31	31	0.0000
nopath	2	1	6	1	327	01:01:04	3664	01:01:30	3690	00:00:26	26	0.0000
nopath	1	2	12	14	327	01:01:00	3660	01:01:31	3691	00:00:31	31	0.0000
nopath	1	2	9	1	327	01:01:02	3662	01:01:33	3693	00:00:31	31	0.0000
nopath	2	1	1	1	327	01:01:06	3666	01:01:33	3693	00:00:27	27	0.0000
nopath	2	1	14	16	327	01:01:08	3668	01:01:35	3695	00:00:27	27	0.0000
nopath	1	2	1	1	327	01:01:07	3667	01:01:36	3696	00:00:29	29	0.0000
nopath	2	1	1	1	327	01:01:10	3670	01:01:36	3696	00:00:26	26	0.0000
nopath	2	1	1	1	327	01:01:14	3674	01:01:39	3699	00:00:25	25	0.0000
nopath	2	1	1	1	327	01:01:13	3673	01:01:39	3699	00:00:26	26	0.0000
nopath	1	2	1	1	327	01:01:12	3672	01:01:40	3700	00:00:28	28	0.0000
nopath	2	1	1	1	327	01:01:16	3676	01:01:41	3701	00:00:25	25	0.0000
nopath	1	2	1	1	327	01:01:13	3673	01:01:43	3703	00:00:30	30	0.0000
nopath	1	2	6	1	327	01:01:14	3674	01:01:43	3703	00:00:29	29	0.0000
nopath	2	1	9	1	327	01:01:20	3680	01:01:45	3705	00:00:25	25	0.0000
nopath	2	1	6	1	327	01:01:19	3679	01:01:45	3705	00:00:26	26	0.0000
nopath	1	2	1	1	327	01:01:16	3676	01:01:46	3706	00:00:30	30	0.0000
nopath	1	2	1	1	327	01:01:19	3679	01:01:47	3707	00:00:28	28	0.0000
nopath	2	1	1	1	327	01:01:21	3681	01:01:47	3707	00:00:26	26	0.0000
nopath	1	2	1	1	327	01:01:21	3681	01:01:49	3709	00:00:28	28	0.0000
nopath	1	2	9	1	327	01:01:24	3684	01:01:52	3712	00:00:28	28	0.0000
nopath	2	1	1	1	327	01:01:27	3687	01:01:52	3712	00:00:25	25	0.0000
nopath	1	2	1	1	327	01:01:27	3687	01:01:55	3715	00:00:28	28	0.0000
nopath	2	1	12	14	327	01:01:28	3688	01:01:55	3715	00:00:27	27	0.0000
nopath	1	2	1	1	327	01:01:29	3689	01:01:57	3717	00:00:28	28	0.0000
nopath	1	3	1	1	351	00:59:45	3585	01:01:58	3718	00:02:13	133	0.0000
nopath	1	2	1	1	327	01:01:33	3693	01:02:01	3721	00:00:28	28	0.0000	00:00:32
nopath	1	3	1	1	351	00:59:49	3589	01:02:01	3721	00:02:12	132	0.0000
nopath	1	3	1	1	351	01:00:23	3623	01:02:04	3724	00:01:41	101	0.0000
nopath	1	3	3	1	351	01:01:05	3665	01:02:06	3726	00:01:01	61	0.0000
nopath	3	2	3	1	311	01:00:14	3614	01:02:11	3731	00:01:57	117	0.0000
nopath	3	1	3	1	351	01:00:07	3607	01:02:12	3732	00:02:05	125	0.0000
nopath	3	2	1	1	311	01:00:39	3639	01:02:16	3736	00:01:37	97	0.0000
nopath	3	1	1	1	351	01:00:27	3627	01:02:16	3736	00:01:49	109	0.0000
nopath	3	2	1	1	311	01:00:41	3641	01:02:18	3738	00:01:37	97	0.0000
nopath	3	2	1	1	311	01:00:50	3650	01:02:21	3741	00:01:31	91	0.0000
nopath	3	1	1	1	351	01:01:01	3661	01:02:25	3745	00:01:24	84	0.0000
nopath	1	2	1	1	327	01:01:34	3694	01:02:28	3748	00:00:54	54	0.0000
nopath	1	2	1	1	327	01:01:35	3695	01:02:30	3750	00:00:55	55	0.0000
nopath	2	1	3	1	327	01:01:30	3690	01:02:31	3751	00:01:01	61	0.0000
nopath	2	1	1	1	327	01:01:33	3693	01:02:31	3751	00:00:58	58	0.0000
nopath	1	2	12	14	327	01:01:36	3696	01:02:32	3752	00:00:56	56	0.0000
nopath	2	1	1	1	327	01:01:34	3694	01:02:32	3752	00:00:58	58	0.0000
nopath	1	2	3	1	327	01:01:38	3698	01:02:33	3753	00:00:55	55	0.0000
nopath	2	1	1	1	327	01:01:37	3697	01:02:34	3754	00:00:57	57	0.0000
nopath	1	2	1	1	327	01:01:44	3704	01:02:35	3755	00:00:51	51	0.0000
nopath	2	1	13	15	327	01:01:32	3692	01:02:35	3755	00:01:03	63	0.0000
nopath	2	1	1	1	327	01:01:41	3701	01:02:36	3756	00:00:55	55	0.0000
nopath	2	1	1	1	327	01:01:47	3707	01:02:37	3757	00:00:50	50	0.0000
nopath	1	2	1	1	327	01:01:47	3707	01:02:37	3757	00:00:50	50	0.0000
nopath	2	1	1	1	327	01:01:42	3702	01:02:37	3757	00:00:55	55	0.0000
nopath	2	1	1	1	327	01:01:44	3704	01:02:39	3759	00:00:55	55	0.0000
nopath	1	2	1	1	327	01:01:48	3708	01:02:39	3759	00:00:51	51	0.0000
nopath	2	1	1	1	327	01:01:49	3709	01:02:40	3760	00:00:51	51	0.0000
nopath	2	1	13	15	327	01:01:48	3708	01:02:40	3760	00:00:52	52	0.0000
nopath	1	2	12	14	327	01:01:49	3709	01:02:41	3761	00:00:52	52	0.0000
nopath	2	1	1	1	327	01:01:53	3713	01:02:41	3761	00:00:48	48	0.0000
nopath	2	1	10	1	327	01:01:56	3716	01:02:42	3762	00:00:46	46	0.0000
nopath	2	1	1	1	327	01:01:59	3719	01:02:43	3763	00:00:44	44	0.0000
nopath	1	2	12	14	327	01:01:55	3715	01:02:43	3763	00:00:48	48	0.0000
nopath	2	1	1	1	327	01:02:00	3720	01:02:43	3763	00:00:43	43	0.0000
nopath	2	1	1	1	327	01:02:01	3721	01:02:45	3765	00:00:44	44	0.0000
nopath	1	2	12	14	327	01:02:04	3724	01:02:45	3765	00:00:41	41	0.0000
nopath	2	1	13	15	327	01:02:02	3722	01:02:45	3765	00:00:43	43	0.0000
nopath	2	1	1	1	327	01:02:03	3723	01:02:47	3767	00:00:44	44	0.0000
nopath	2	1	1	1	327	01:02:06	3726	01:02:47	3767	00:00:41	41	0.0000
nopath	1	2	1	1	327	01:02:06	3726	01:02:48	3768	00:00:42	42	0.0000
nopath	2	1	15	17	327	01:02:04	3724	01:02:48	3768	00:00:44	44	0.0000
nopath	1	2	14	16	327	01:02:15	3735	01:02:50	3770	00:00:35	35	0.0000
nopath	2	1	2	1	327	01:02:11	3731	01:02:50	3770	00:00:39	39	0.0000
nopath	2	1	12	14	327	01:02:16	3736	01:02:51	3771	00:00:35	35	0.0000
nopath	2	1	13	15	327	01:02:17	3737	01:02:51	3771	00:00:34	34	0.0000
nopath	1	2	1	1	327	01:02:16	3736	01:02:52	3772	00:00:36	36	0.0000
nopath	2	1	1	1	327	01:02:18	3738	01:02:52	3772	00:00:34	34	0.0000
nopath	1	2	1	1	327	01:02:21	3741	01:02:53	3773	00:00:32	32	0.0000
nopath	2	1	1	1	327	01:02:19	3739	01:02:53	3773	00:00:34	34	0.0000
nopath	2	1	2	1	327	01:02:22	3742	01:02:54	3774	00:00:32	32	0.0000
nopath	1	2	15	17	327	01:02:24	3744	01:02:56	3776	00:00:32	32	0.0000
nopath	2	1	1	1	327	01:02:28	3748	01:02:57	3777	00:00:29	29	0.0000
nopath	1	2	1	1	327	01:02:27	3747	01:02:58	3778	00:00:31	31	0.0000
nopath	2	1	2	1	327	01:02:30	3750	01:02:59	3779	00:00:29	29	0.0000
nopath	1	2	1	1	327	01:02:28	3748	01:02:59	3779	00:00:31	31	0.0000
nopath	2	1	1	1	327	01:02:35	3755	01:03:00	3780	00:00:25	25	0.0000	00:00:38
nopath	2	1	1	1	327	01:02:34	3754	01:03:01	3781	00:00:27	27	0.0000
nopath	1	2	1	1	327	01:02:30	3750	01:03:01	3781	00:00:31	31	0.0000
nopath	2	1	1	1	327	01:02:36	3756	01:03:02	3782	00:00:26	26	0.0000
nopath	1	2	1	1	327	01:02:31	3751	01:03:03	3783	00:00:32	32	0.0000
nopath	1	2	1	1	327	01:02:32	3752	01:03:05	3785	00:00:33	33	0.0000
nopath	2	1	15	17	327	01:02:37	3757	01:03:05	3785	00:00:28	28	0.0000
nopath	2	1	1	1	327	01:02:40	3760	01:03:05	3785	00:00:25	25	0.0000
nopath	1	2	1	1	327	01:02:34	3754	01:03:06	3786	00:00:32	32	0.0000
nopath	2	1	1	1	327	01:02:39	3759	01:03:07	3787	00:00:28	28	0.0000
nopath	1	2	1	1	327	01:02:41	3761	01:03:10	3790	00:00:29	29	0.0000
nopath	2	1	1	1	327	01:02:44	3764	01:03:10	3790	00:00:26	26	0.0000
nopath	1	2	9	1	327	01:02:42	3762	01:03:11	3791	00:00:29	29	0.0000
nopath	2	3	2	1	311	01:02:43	3763	01:03:12	3792	00:00:29	29	0.0000
nopath	1	2	12	14	327	01:02:43	3763	01:03:13	3793	00:00:30	30	0.0000
nopath	2	1	12	14	327	01:02:49	3769	01:03:16	3796	00:00:27	27	0.0000
nopath	1	2	1	1	327	01:02:48	3768	01:03:16	3796	00:00:28	28	0.0000
nopath	1	3	12	14	351	01:01:11	3671	01:03:19	3799	00:02:08	128	0.0000
nopath	1	2	10	1	327	01:02:51	3771	01:03:19	3799	00:00:28	28	0.0000
nopath	1	3	3	1	351	01:01:30	3690	01:03:22	3802	00:01:52	112	0.0000
nopath	1	3	1	1	351	01:01:52	3712	01:03:24	3804	00:01:32	92	0.0000
nopath	1	3	1	1	351	01:01:56	3716	01:03:27	3807	00:01:31	91	0.0000
nopath	3	2	1	1	311	01:01:09	3669	01:03:32	3812	00:02:23	143	0.0000
nopath	3	1	1	1	351	01:01:02	3662	01:03:32	3812	00:02:30	150	0.0000
nopath	3	2	1	1	311	01:01:25	3685	01:03:35	3815	00:02:10	130	0.0000
nopath	3	2	7	1	311	01:01:27	3687	01:03:37	3817	00:02:10	130	0.0000
nopath	3	1	1	1	351	01:01:32	3692	01:03:41	3821	00:02:09	129	0.0000
nopath	3	1	1	1	351	01:01:34	3694	01:03:44	3824	00:02:10	130	0.0000
nopath	3	1	1	1	351	01:01:50	3710	01:03:47	3827	00:01:57	117	0.0000
nopath	3	2	5	1	311	01:01:52	3712	01:03:48	3828	00:01:56	116	0.0000
nopath	3	1	5	1	351	01:01:58	3718	01:03:51	3831	00:01:53	113	0.0000
nopath	3	2	1	1	311	01:02:01	3721	01:03:52	3832	00:01:51	111	0.0000
nopath	3	1	1	1	351	01:02:13	3733	01:03:57	3837	00:01:44	104	0.0000
nopath	1	2	1	1	327	01:03:00	3780	01:03:58	3838	00:00:58	58	0.0000
nopath	1	2	1	1	327	01:03:02	3782	01:03:59	3839	00:00:57	57	0.0000
nopath	1	2	8	1	327	01:03:05	3785	01:04:01	3841	00:00:56	56	0.0000	00:00:41
nopath	2	1	1	1	327	01:02:56	3776	01:04:01	3841	00:01:05	65	0.0000
nopath	2	1	1	1	327	01:02:52	3772	01:04:01	3841	00:01:09	69	0.0000
nopath	2	1	1	1	327	01:02:58	3778	01:04:03	3843	00:01:05	65	0.0000
nopath	2	1	1	1	327	01:02:57	3777	01:04:03	3843	00:01:06	66	0.0000
nopath	1	2	14	16	327	01:03:07	3787	01:04:04	3844	00:00:57	57	0.0000
nopath	2	1	1	1	327	01:03:10	3790	01:04:05	3845	00:00:55	55	0.0000
nopath	2	1	9	1	327	01:03:01	3781	01:04:05	3845	00:01:04	64	0.0000
nopath	1	2	1	1	327	01:03:08	3788	01:04:06	3846	00:00:58	58	0.0000
nopath	2	1	1	1	327	01:03:11	3791	01:04:06	3846	00:00:55	55	0.0000
nopath	2	1	12	14	327	01:03:08	3788	01:04:07	3847	00:00:59	59	0.0000
nopath	2	1	1	1	327	01:03:14	3794	01:04:07	3847	00:00:53	53	0.0000
nopath	1	2	1	1	327	01:03:10	3790	01:04:08	3848	00:00:58	58	0.0000
nopath	2	1	1	1	327	01:03:18	3798	01:04:09	3849	00:00:51	51	0.0000
nopath	2	1	5	1	327	01:03:09	3789	01:04:09	3849	00:01:00	60	0.0000
nopath	1	2	1	1	327	01:03:14	3794	01:04:10	3850	00:00:56	56	0.0000
nopath	2	1	1	1	327	01:03:17	3797	01:04:10	3850	00:00:53	53	0.0000
nopath	2	1	10	1	327	01:03:20	3800	01:04:11	3851	00:00:51	51	0.0000
nopath	1	2	3	1	327	01:03:20	3800	01:04:12	3852	00:00:52	52	0.0000
nopath	2	1	1	1	327	01:03:19	3799	01:04:12	3852	00:00:53	53	0.0000
nopath	2	1	1	1	327	01:03:23	3803	01:04:13	3853	00:00:50	50	0.0000
nopath	1	2	1	1	327	01:03:21	3801	01:04:14	3854	00:00:53	53	0.0000
nopath	2	1	13	15	327	01:03:22	3802	01:04:14	3854	00:00:52	52	0.0000
nopath	1	2	10	1	327	01:03:30	3810	01:04:16	3856	00:00:46	46	0.0000
nopath	2	1	1	1	327	01:03:25	3805	01:04:16	3856	00:00:51	51	0.0000
nopath	2	1	1	1	327	01:03:24	3804	01:04:17	3857	00:00:53	53	0.0000
nopath	1	2	9	1	327	01:03:33	3813	01:04:18	3858	00:00:45	45	0.0000
nopath	1	3	1	1	351	01:01:59	3719	01:04:18	3858	00:02:19	139	0.0000
nopath	1	2	14	16	327	01:03:34	3814	01:04:20	3860	00:00:46	46	0.0000
nopath	1	2	1	1	327	01:03:36	3816	01:04:22	3862	00:00:46	46	0.0000
nopath	1	3	14	16	351	01:02:01	3721	01:04:22	3862	00:02:21	141	0.0000
nopath	1	2	15	17	327	01:03:39	3819	01:04:24	3864	00:00:45	45	0.0000
nopath	1	3	1	1	351	01:02:23	3743	01:04:26	3866	00:02:03	123	0.0000
nopath	1	2	1	1	327	01:03:41	3821	01:04:27	3867	00:00:46	46	0.0000
nopath	1	3	1	1	351	01:02:39	3759	01:04:27	3867	00:01:48	108	0.0000
nopath	1	2	3	1	327	01:03:43	3823	01:04:29	3869	00:00:46	46	0.0000
nopath	1	2	3	1	327	01:03:45	3825	01:04:31	3871	00:00:46	46	0.0000
nopath	1	3	12	14	351	01:02:59	3779	01:04:31	3871	00:01:32	92	0.0000
nopath	1	2	9	1	327	01:03:49	3829	01:04:32	3872	00:00:43	43	0.0000
nopath	1	3	1	1	351	01:03:16	3796	01:04:34	3874	00:01:18	78	0.0000
nopath	1	2	1	1	327	01:03:51	3831	01:04:34	3874	00:00:43	43	0.0000
nopath	1	2	1	1	327	01:03:52	3832	01:04:36	3876	00:00:44	44	0.0000
nopath	1	3	3	1	351	01:03:32	3812	01:04:36	3876	00:01:04	64	0.0000
nopath	1	2	3	1	327	01:03:56	3836	01:04:38	3878	00:00:42	42	0.0000
nopath	1	3	1	1	351	01:03:35	3815	01:04:39	3879	00:01:04	64	0.0000
nopath	1	2	5	1	327	01:03:58	3838	01:04:39	3879	00:00:41	41	0.0000
nopath	1	2	1	1	327	01:04:00	3840	01:04:41	3881	00:00:41	41	0.0000
nopath	2	1	3	1	327	01:03:34	3814	01:04:41	3881	00:01:07	67	0.0000
nopath	2	1	2	1	327	01:03:29	3809	01:04:41	3881	00:01:12	72	0.0000
nopath	1	2	14	16	327	01:04:02	3842	01:04:43	3883	00:00:41	41	0.0000
nopath	2	1	1	1	327	01:03:26	3806	01:04:43	3883	00:01:17	77	0.0000
nopath	2	3	3	1	311	01:03:36	3816	01:04:43	3883	00:01:07	67	0.0000
nopath	1	2	1	1	327	01:04:05	3845	01:04:45	3885	00:00:40	40	0.0000
nopath	2	1	1	1	327	01:03:38	3818	01:04:45	3885	00:01:07	67	0.0000
nopath	2	1	1	1	327	01:03:37	3817	01:04:45	3885	00:01:08	68	0.0000
nopath	2	1	5	1	327	01:03:39	3819	01:04:46	3886	00:01:07	67	0.0000
nopath	1	2	1	1	327	01:04:11	3851	01:04:47	3887	00:00:36	36	0.0000
nopath	2	1	1	1	327	01:03:42	3822	01:04:47	3887	00:01:05	65	0.0000
nopath	1	2	1	1	327	01:04:17	3857	01:04:48	3888	00:00:31	31	0.0000
nopath	2	1	12	14	327	01:03:44	3824	01:04:48	3888	00:01:04	64	0.0000
nopath	2	1	2	1	327	01:03:45	3825	01:04:48	3888	00:01:03	63	0.0000
nopath	1	2	1	1	327	01:04:18	3858	01:04:50	3890	00:00:32	32	0.0000
nopath	2	1	1	1	327	01:03:47	3827	01:04:50	3890	00:01:03	63	0.0000
nopath	2	1	1	1	327	01:03:53	3833	01:04:51	3891	00:00:58	58	0.0000
nopath	2	1	1	1	327	01:03:55	3835	01:04:52	3892	00:00:57	57	0.0000
nopath	2	1	1	1	327	01:03:57	3837	01:04:52	3892	00:00:55	55	0.0000
nopath	1	2	1	1	327	01:04:23	3863	01:04:52	3892	00:00:29	29	0.0000
nopath	1	2	1	1	327	01:04:25	3865	01:04:54	3894	00:00:29	29	0.0000
nopath	2	1	1	1	327	01:03:59	3839	01:04:54	3894	00:00:55	55	0.0000
nopath	2	1	3	1	327	01:04:01	3841	01:04:54	3894	00:00:53	53	0.0000
nopath	1	2	1	1	327	01:04:27	3867	01:04:55	3895	00:00:28	28	0.0000
nopath	2	1	1	1	327	01:04:00	3840	01:04:55	3895	00:00:55	55	0.0000
nopath	2	1	1	1	327	01:04:03	3843	01:04:56	3896	00:00:53	53	0.0000
nopath	1	2	1	1	327	01:04:28	3868	01:04:58	3898	00:00:30	30	0.0000
nopath	1	3	1	1	351	01:03:38	3818	01:04:58	3898	00:01:20	80	0.0000
nopath	1	2	3	1	327	01:04:33	3873	01:05:01	3901	00:00:28	28	0.0000	00:00:42
nopath	1	3	1	1	351	01:03:40	3820	01:05:01	3901	00:01:21	81	0.0000
nopath	1	2	1	1	327	01:04:35	3875	01:05:04	3904	00:00:29	29	0.0000
nopath	1	3	3	1	351	01:03:46	3826	01:05:04	3904	00:01:18	78	0.0000
nopath	1	3	14	16	351	01:03:50	3830	01:05:07	3907	00:01:17	77	0.0000
nopath	3	2	1	1	311	01:02:17	3737	01:05:12	3912	00:02:55	175	0.0000
nopath	3	1	1	1	351	01:02:14	3734	01:05:12	3912	00:02:58	178	0.0000
nopath	3	2	1	1	311	01:02:31	3751	01:05:14	3914	00:02:43	163	0.0000
nopath	3	2	1	1	311	01:02:32	3752	01:05:16	3916	00:02:44	164	0.0000
nopath	3	1	9	1	351	01:02:35	3755	01:05:21	3921	00:02:46	166	0.0000
nopath	3	1	6	1	351	01:02:40	3760	01:05:24	3924	00:02:44	164	0.0000
nopath	3	1	1	1	351	01:02:56	3776	01:05:26	3926	00:02:30	150	0.0000
nopath	3	2	1	1	311	01:03:02	3782	01:05:27	3927	00:02:25	145	0.0000
nopath	1	2	1	1	327	01:04:36	3876	01:05:28	3928	00:00:52	52	0.0000
nopath	1	2	1	1	327	01:04:40	3880	01:05:29	3929	00:00:49	49	0.0000
nopath	1	2	5	1	327	01:04:41	3881	01:05:31	3931	00:00:50	50	0.0000
nopath	2	1	1	1	327	01:04:09	3849	01:05:31	3931	00:01:22	82	0.0000
nopath	1	2	3	1	327	01:04:43	3883	01:05:32	3932	00:00:49	49	0.0000
nopath	2	1	1	1	327	01:04:12	3852	01:05:33	3933	00:01:21	81	0.0000
nopath	2	1	13	15	327	01:04:06	3846	01:05:34	3934	00:01:28	88	0.0000
nopath	1	2	1	1	327	01:04:45	3885	01:05:34	3934	00:00:49	49	0.0000
nopath	2	1	1	1	327	01:04:15	3855	01:05:35	3935	00:01:20	80	0.0000
nopath	2	1	12	14	327	01:04:10	3850	01:05:36	3936	00:01:26	86	0.0000
nopath	1	2	1	1	327	01:04:47	3887	01:05:36	3936	00:00:49	49	0.0000
nopath	2	1	1	1	327	01:04:20	3860	01:05:37	3937	00:01:17	77	0.0000
nopath	1	2	3	1	327	01:04:49	3889	01:05:38	3938	00:00:49	49	0.0000
nopath	2	1	9	1	327	01:04:26	3866	01:05:39	3939	00:01:13	73	0.0000
nopath	2	1	13	15	327	01:04:25	3865	01:05:39	3939	00:01:14	74	0.0000
nopath	2	1	3	1	327	01:04:30	3870	01:05:40	3940	00:01:10	70	0.0000
nopath	1	2	1	1	327	01:04:54	3894	01:05:41	3941	00:00:47	47	0.0000
nopath	2	1	1	1	327	01:04:29	3869	01:05:41	3941	00:01:12	72	0.0000
nopath	1	2	1	1	327	01:04:59	3899	01:05:42	3942	00:00:43	43	0.0000
nopath	2	1	1	1	327	01:04:32	3872	01:05:42	3942	00:01:10	70	0.0000
nopath	2	1	12	14	327	01:04:34	3874	01:05:42	3942	00:01:08	68	0.0000
nopath	2	1	13	15	327	01:04:37	3877	01:05:44	3944	00:01:07	67	0.0000
nopath	1	2	1	1	327	01:05:12	3912	01:05:44	3944	00:00:32	32	0.0000
nopath	2	1	15	17	327	01:04:38	3878	01:05:44	3944	00:01:06	66	0.0000
nopath	2	1	12	14	327	01:04:41	3881	01:05:46	3946	00:01:05	65	0.0000
nopath	2	1	15	17	327	01:04:40	3880	01:05:47	3947	00:01:07	67	0.0000
nopath	1	3	1	1	351	01:03:57	3837	01:05:48	3948	00:01:51	111	0.0000
nopath	1	2	1	1	327	01:05:20	3920	01:05:49	3949	00:00:29	29	0.0000
nopath	1	3	5	1	351	01:04:07	3847	01:05:50	3950	00:01:43	103	0.0000
nopath	1	2	1	1	327	01:05:21	3921	01:05:51	3951	00:00:30	30	0.0000
nopath	1	2	6	1	327	01:05:24	3924	01:05:53	3953	00:00:29	29	0.0000
nopath	1	3	13	15	351	01:04:13	3853	01:05:56	3956	00:01:43	103	0.0000
nopath	1	2	2	1	327	01:05:29	3929	01:05:57	3957	00:00:28	28	0.0000
nopath	1	3	2	1	351	01:04:14	3854	01:05:58	3958	00:01:44	104	0.0000
nopath	1	2	12	14	327	01:05:30	3930	01:06:00	3960	00:00:30	30	0.0000	00:00:40
nopath	2	1	9	1	327	01:04:46	3886	01:06:01	3961	00:01:15	75	0.0000
nopath	2	1	10	1	327	01:04:42	3882	01:06:01	3961	00:01:19	79	0.0000
nopath	1	2	1	1	327	01:05:31	3931	01:06:02	3962	00:00:31	31	0.0000
nopath	2	1	10	1	327	01:04:48	3888	01:06:02	3962	00:01:14	74	0.0000
nopath	1	2	15	17	327	01:05:33	3933	01:06:03	3963	00:00:30	30	0.0000
nopath	2	1	12	14	327	01:04:45	3885	01:06:03	3963	00:01:18	78	0.0000
nopath	2	1	5	1	327	01:04:47	3887	01:06:04	3964	00:01:17	77	0.0000
nopath	1	2	1	1	327	01:05:34	3934	01:06:05	3965	00:00:31	31	0.0000
nopath	2	3	1	1	311	01:04:52	3892	01:06:05	3965	00:01:13	73	0.0000
nopath	2	1	1	1	327	01:04:58	3898	01:06:06	3966	00:01:08	68	0.0000
nopath	2	1	1	1	327	01:05:00	3900	01:06:08	3968	00:01:08	68	0.0000
nopath	2	1	13	15	327	01:04:57	3897	01:06:08	3968	00:01:11	71	0.0000
nopath	1	2	1	1	327	01:05:41	3941	01:06:09	3969	00:00:28	28	0.0000
nopath	2	1	1	1	327	01:05:02	3902	01:06:09	3969	00:01:07	67	0.0000
nopath	2	1	1	1	327	01:04:59	3899	01:06:10	3970	00:01:11	71	0.0000
nopath	1	2	1	1	327	01:05:43	3943	01:06:11	3971	00:00:28	28	0.0000
nopath	2	1	1	1	327	01:05:06	3906	01:06:12	3972	00:01:06	66	0.0000
nopath	2	1	1	1	327	01:05:19	3919	01:06:12	3972	00:00:53	53	0.0000
nopath	2	1	1	1	327	01:05:16	3916	01:06:13	3973	00:00:57	57	0.0000
nopath	2	1	3	1	327	01:05:23	3923	01:06:13	3973	00:00:50	50	0.0000
nopath	1	2	1	1	327	01:05:46	3946	01:06:14	3974	00:00:28	28	0.0000
nopath	2	1	12	14	327	01:05:25	3925	01:06:15	3975	00:00:50	50	0.0000
nopath	2	1	5	1	327	01:05:24	3924	01:06:16	3976	00:00:52	52	0.0000
nopath	1	3	1	1	351	01:04:44	3884	01:06:19	3979	00:01:35	95	0.0000
nopath	1	2	1	1	327	01:05:51	3951	01:06:19	3979	00:00:28	28	0.0000
nopath	1	3	1	1	351	01:05:02	3902	01:06:21	3981	00:01:19	79	0.0000
nopath	1	3	13	15	351	01:05:14	3914	01:06:26	3986	00:01:12	72	0.0000
nopath	1	3	1	1	351	01:05:27	3927	01:06:28	3988	00:01:01	61	0.0000
nopath	3	2	1	1	311	01:03:16	3796	01:06:30	3990	00:03:14	194	0.0000
nopath	3	2	12	14	311	01:03:19	3799	01:06:32	3992	00:03:13	193	0.0000
nopath	3	2	1	1	311	01:03:35	3815	01:06:35	3995	00:03:00	180	0.0000
nopath	3	1	8	1	351	01:03:44	3824	01:06:39	3999	00:02:55	175	0.0000
nopath	3	1	1	1	351	01:03:54	3834	01:06:43	4003	00:02:49	169	0.0000
nopath	3	2	10	1	311	01:03:55	3835	01:06:43	4003	00:02:48	168	0.0000
nopath	3	1	5	1	351	01:04:05	3845	01:06:47	4007	00:02:42	162	0.0000
nopath	3	1	1	1	351	01:04:06	3846	01:06:50	4010	00:02:44	164	0.0000
nopath	3	2	1	1	311	01:04:08	3848	01:06:52	4012	00:02:44	164	0.0000
nopath	3	2	1	1	311	01:04:13	3853	01:06:54	4014	00:02:41	161	0.0000
nopath	3	2	3	1	311	01:04:19	3859	01:06:57	4017	00:02:38	158	0.0000
nopath	1	2	12	14	327	01:05:56	3956	01:06:59	4019	00:01:03	63	0.0000
nopath	1	2	3	1	327	01:05:57	3957	01:07:01	4021	00:01:04	64	0.0000	00:00:36
nopath	2	1	9	1	327	01:05:28	3928	01:07:01	4021	00:01:33	93	0.0000
nopath	1	2	3	1	327	01:06:00	3960	01:07:01	4021	00:01:01	61	0.0000
nopath	2	1	1	1	327	01:05:29	3929	01:07:01	4021	00:01:32	92	0.0000
nopath	2	1	1	1	327	01:05:34	3934	01:07:02	4022	00:01:28	88	0.0000
nopath	1	2	9	1	327	01:06:02	3962	01:07:03	4023	00:01:01	61	0.0000
nopath	2	1	12	14	327	01:05:30	3930	01:07:03	4023	00:01:33	93	0.0000
nopath	2	1	1	1	327	01:05:45	3945	01:07:04	4024	00:01:19	79	0.0000
nopath	2	1	1	1	327	01:05:33	3933	01:07:04	4024	00:01:31	91	0.0000
nopath	1	2	1	1	327	01:06:19	3979	01:07:05	4025	00:00:46	46	0.0000
nopath	1	2	3	1	327	01:06:25	3985	01:07:06	4026	00:00:41	41	0.0000
nopath	2	1	3	1	327	01:05:48	3948	01:07:06	4026	00:01:18	78	0.0000
nopath	2	1	1	1	327	01:05:35	3935	01:07:06	4026	00:01:31	91	0.0000
nopath	2	1	1	1	327	01:05:49	3949	01:07:08	4028	00:01:19	79	0.0000
nopath	1	2	2	1	327	01:06:27	3987	01:07:08	4028	00:00:41	41	0.0000
nopath	2	1	1	1	327	01:05:52	3952	01:07:08	4028	00:01:16	76	0.0000
nopath	2	1	1	1	327	01:05:54	3954	01:07:09	4029	00:01:15	75	0.0000
nopath	1	2	1	1	327	01:06:30	3990	01:07:10	4030	00:00:40	40	0.0000
nopath	2	1	1	1	327	01:06:02	3962	01:07:10	4030	00:01:08	68	0.0000
nopath	2	1	1	1	327	01:06:07	3967	01:07:11	4031	00:01:04	64	0.0000
nopath	2	1	3	1	327	01:06:01	3961	01:07:11	4031	00:01:10	70	0.0000
nopath	1	2	13	15	327	01:06:37	3997	01:07:12	4032	00:00:35	35	0.0000
nopath	2	1	1	1	327	01:06:03	3963	01:07:12	4032	00:01:09	69	0.0000
nopath	2	1	1	1	327	01:06:13	3973	01:07:14	4034	00:01:01	61	0.0000
nopath	1	2	3	1	327	01:06:43	4003	01:07:14	4034	00:00:31	31	0.0000
nopath	2	1	1	1	327	01:06:20	3980	01:07:15	4035	00:00:55	55	0.0000
nopath	1	2	1	1	327	01:06:46	4006	01:07:16	4036	00:00:30	30	0.0000
nopath	2	1	3	1	327	01:06:29	3989	01:07:16	4036	00:00:47	47	0.0000
nopath	2	1	1	1	327	01:06:34	3994	01:07:18	4038	00:00:44	44	0.0000
nopath	2	3	2	1	311	01:06:22	3982	01:07:18	4038	00:00:56	56	0.0000
nopath	2	1	1	1	327	01:06:25	3985	01:07:19	4039	00:00:54	54	0.0000
nopath	2	1	3	1	327	01:06:45	4005	01:07:20	4040	00:00:35	35	0.0000
nopath	2	1	1	1	327	01:06:26	3986	01:07:21	4041	00:00:55	55	0.0000
nopath	2	1	3	1	327	01:06:36	3996	01:07:22	4042	00:00:46	46	0.0000
nopath	2	1	9	1	327	01:06:46	4006	01:07:22	4042	00:00:36	36	0.0000
nopath	2	1	14	16	327	01:06:49	4009	01:07:24	4044	00:00:35	35	0.0000
nopath	2	1	1	1	327	01:06:38	3998	01:07:25	4045	00:00:47	47	0.0000
nopath	2	1	1	1	327	01:06:50	4010	01:07:26	4046	00:00:36	36	0.0000
nopath	1	2	1	1	327	01:06:58	4018	01:07:26	4046	00:00:28	28	0.0000
nopath	2	1	5	1	327	01:06:56	4016	01:07:27	4047	00:00:31	31	0.0000
nopath	2	1	1	1	327	01:06:54	4014	01:07:28	4048	00:00:34	34	0.0000
nopath	2	1	1	1	327	01:06:59	4019	01:07:28	4048	00:00:29	29	0.0000
nopath	1	2	1	1	327	01:06:59	4019	01:07:29	4049	00:00:30	30	0.0000
nopath	1	2	1	1	327	01:07:01	4021	01:07:30	4050	00:00:29	29	0.0000
nopath	2	1	1	1	327	01:06:58	4018	01:07:30	4050	00:00:32	32	0.0000
nopath	2	1	12	14	327	01:07:01	4021	01:07:30	4050	00:00:29	29	0.0000
nopath	2	1	1	1	327	01:07:02	4022	01:07:32	4052	00:00:30	30	0.0000
nopath	1	2	1	1	327	01:07:04	4024	01:07:32	4052	00:00:28	28	0.0000
nopath	2	1	1	1	327	01:07:10	4030	01:07:36	4056	00:00:26	26	0.0000
nopath	1	3	12	14	351	01:05:55	3955	01:07:39	4059	00:01:44	104	0.0000
nopath	1	2	1	1	327	01:07:12	4032	01:07:40	4060	00:00:28	28	0.0000
nopath	1	3	3	1	351	01:06:06	3966	01:07:42	4062	00:01:36	96	0.0000
nopath	1	3	1	1	351	01:06:15	3975	01:07:44	4064	00:01:29	89	0.0000
nopath	1	3	1	1	351	01:06:22	3982	01:07:46	4066	00:01:24	84	0.0000
nopath	3	2	1	1	311	01:04:29	3869	01:07:50	4070	00:03:21	201	0.0000
nopath	3	1	1	1	351	01:04:32	3872	01:07:54	4074	00:03:22	202	0.0000
nopath	3	1	1	1	351	01:04:46	3886	01:07:57	4077	00:03:11	191	0.0000
nopath	3	1	12	14	351	01:04:55	3895	01:08:00	4080	00:03:05	185	0.0000	00:02:02
nopath	3	1	1	1	351	01:05:20	3920	01:08:03	4083	00:02:43	163	0.0000
nopath	3	1	1	1	351	01:05:26	3926	01:08:06	4086	00:02:40	160	0.0000
nopath	3	2	1	1	311	01:05:33	3933	01:08:07	4087	00:02:34	154	0.0000
nopath	3	2	1	1	311	01:05:47	3947	01:08:12	4092	00:02:25	145	0.0000
nopath	3	1	13	15	351	01:05:45	3945	01:08:13	4093	00:02:28	148	0.0000
nopath	3	2	1	1	311	01:06:12	3972	01:08:15	4095	00:02:03	123	0.0000
nopath	3	1	1	1	351	01:05:51	3951	01:08:16	4096	00:02:25	145	0.0000
nopath	1	2	1	1	327	01:07:16	4036	01:08:18	4098	00:01:02	62	0.0000
nopath	1	2	1	1	327	01:07:18	4038	01:08:19	4099	00:01:01	61	0.0000
nopath	2	1	1	1	327	01:07:14	4034	01:08:21	4101	00:01:07	67	0.0000
nopath	1	2	1	1	327	01:07:20	4040	01:08:21	4101	00:01:01	61	0.0000
nopath	2	1	1	1	327	01:07:23	4043	01:08:21	4101	00:00:58	58	0.0000
nopath	1	2	1	1	327	01:07:23	4043	01:08:22	4102	00:00:59	59	0.0000
nopath	2	1	1	1	327	01:07:22	4042	01:08:22	4102	00:01:00	60	0.0000
nopath	2	1	1	1	327	01:07:24	4044	01:08:23	4103	00:00:59	59	0.0000
nopath	1	2	9	1	327	01:07:27	4047	01:08:25	4105	00:00:58	58	0.0000
nopath	2	1	1	1	327	01:07:26	4046	01:08:25	4105	00:00:59	59	0.0000
nopath	2	3	1	1	311	01:07:27	4047	01:08:25	4105	00:00:58	58	0.0000
nopath	2	1	1	1	327	01:07:34	4054	01:08:26	4106	00:00:52	52	0.0000
nopath	2	1	1	1	327	01:07:28	4048	01:08:26	4106	00:00:58	58	0.0000
nopath	2	1	1	1	327	01:07:38	4058	01:08:27	4107	00:00:49	49	0.0000
nopath	1	2	14	16	327	01:07:33	4053	01:08:28	4108	00:00:55	55	0.0000
nopath	2	1	3	1	327	01:07:33	4053	01:08:28	4108	00:00:55	55	0.0000
nopath	1	2	3	1	327	01:07:34	4054	01:08:30	4110	00:00:56	56	0.0000
nopath	2	1	1	1	327	01:07:39	4059	01:08:30	4110	00:00:51	51	0.0000
nopath	2	1	1	1	327	01:07:42	4062	01:08:30	4110	00:00:48	48	0.0000
nopath	1	2	10	1	327	01:07:35	4055	01:08:32	4112	00:00:57	57	0.0000
nopath	2	1	1	1	327	01:07:48	4068	01:08:32	4112	00:00:44	44	0.0000
nopath	2	1	1	1	327	01:07:50	4070	01:08:32	4112	00:00:42	42	0.0000
nopath	1	2	1	1	327	01:07:36	4056	01:08:34	4114	00:00:58	58	0.0000
nopath	2	1	5	1	327	01:07:54	4074	01:08:34	4114	00:00:40	40	0.0000
nopath	2	1	3	1	327	01:07:55	4075	01:08:34	4114	00:00:39	39	0.0000
nopath	1	2	3	1	327	01:07:43	4063	01:08:36	4116	00:00:53	53	0.0000
nopath	2	1	1	1	327	01:08:05	4085	01:08:36	4116	00:00:31	31	0.0000
nopath	1	2	5	1	327	01:07:44	4064	01:08:37	4117	00:00:53	53	0.0000
nopath	2	3	3	1	311	01:08:00	4080	01:08:37	4117	00:00:37	37	0.0000
nopath	1	3	1	1	351	01:06:36	3996	01:08:39	4119	00:02:03	123	0.0000
nopath	1	2	1	1	327	01:07:49	4069	01:08:40	4120	00:00:51	51	0.0000
nopath	1	3	1	1	351	01:06:41	4001	01:08:41	4121	00:02:00	120	0.0000
nopath	1	2	13	15	327	01:07:50	4070	01:08:42	4122	00:00:52	52	0.0000
nopath	1	3	9	1	351	01:06:50	4010	01:08:44	4124	00:01:54	114	0.0000
nopath	1	3	5	1	351	01:07:00	4020	01:08:46	4126	00:01:46	106	0.0000
nopath	3	2	14	16	311	01:06:14	3974	01:08:51	4131	00:02:37	157	0.0000
nopath	3	2	1	1	311	01:07:19	4039	01:08:56	4136	00:01:37	97	0.0000
nopath	3	1	9	1	351	01:07:07	4027	01:08:56	4136	00:01:49	109	0.0000
nopath	3	2	3	1	311	01:07:26	4046	01:08:57	4137	00:01:31	91	0.0000
nopath	3	1	5	1	351	01:07:36	4056	01:09:02	4142	00:01:26	86	0.0000	00:02:15
nopath	3	1	3	1	351	01:07:37	4057	01:09:05	4145	00:01:28	88	0.0000
nopath	3	2	1	1	311	01:08:00	4080	01:09:06	4146	00:01:06	66	0.0000
nopath	3	2	5	1	311	01:08:05	4085	01:09:07	4147	00:01:02	62	0.0000
nopath	3	2	1	1	311	01:08:08	4088	01:09:10	4150	00:01:02	62	0.0000
nopath	3	1	3	1	351	01:08:10	4090	01:09:14	4154	00:01:04	64	0.0000
nopath	3	1	1	1	351	01:08:17	4097	01:09:17	4157	00:01:00	60	0.0000
nopath	1	2	1	1	327	01:07:52	4072	01:09:18	4158	00:01:26	86	0.0000
nopath	1	2	9	1	327	01:07:55	4075	01:09:19	4159	00:01:24	84	0.0000
nopath	2	3	2	1	311	01:08:15	4095	01:09:20	4160	00:01:05	65	0.0000
nopath	2	1	1	1	327	01:08:17	4097	01:09:21	4161	00:01:04	64	0.0000
nopath	1	2	12	14	327	01:07:57	4077	01:09:22	4162	00:01:25	85	0.0000
nopath	2	1	9	1	327	01:08:18	4098	01:09:22	4162	00:01:04	64	0.0000
nopath	2	1	9	1	327	01:08:19	4099	01:09:23	4163	00:01:04	64	0.0000
nopath	1	2	10	1	327	01:07:59	4079	01:09:24	4164	00:01:25	85	0.0000
nopath	2	1	1	1	327	01:08:22	4102	01:09:24	4164	00:01:02	62	0.0000
nopath	2	1	12	14	327	01:08:24	4104	01:09:25	4165	00:01:01	61	0.0000
nopath	1	2	1	1	327	01:08:06	4086	01:09:25	4165	00:01:19	79	0.0000
nopath	2	1	1	1	327	01:08:29	4109	01:09:26	4166	00:00:57	57	0.0000
nopath	2	1	1	1	327	01:08:26	4106	01:09:27	4167	00:01:01	61	0.0000
nopath	1	2	9	1	327	01:08:10	4090	01:09:28	4168	00:01:18	78	0.0000
nopath	2	1	12	14	327	01:08:30	4110	01:09:28	4168	00:00:58	58	0.0000
nopath	2	1	1	1	327	01:08:27	4107	01:09:29	4169	00:01:02	62	0.0000
nopath	1	2	7	1	327	01:08:16	4096	01:09:30	4170	00:01:14	74	0.0000
nopath	2	1	2	1	327	01:08:33	4113	01:09:30	4170	00:00:57	57	0.0000
nopath	2	1	3	1	327	01:08:32	4112	01:09:31	4171	00:00:59	59	0.0000
nopath	1	2	1	1	327	01:08:20	4100	01:09:32	4172	00:01:12	72	0.0000
nopath	2	1	5	1	327	01:08:36	4116	01:09:32	4172	00:00:56	56	0.0000
nopath	2	1	5	1	327	01:08:35	4115	01:09:32	4172	00:00:57	57	0.0000
nopath	1	2	3	1	327	01:08:22	4102	01:09:34	4174	00:01:12	72	0.0000
nopath	2	1	10	1	327	01:08:48	4128	01:09:34	4174	00:00:46	46	0.0000
nopath	2	1	8	1	327	01:08:39	4119	01:09:34	4174	00:00:55	55	0.0000
nopath	1	2	1	1	327	01:08:25	4105	01:09:36	4176	00:01:11	71	0.0000
nopath	2	1	1	1	327	01:08:47	4127	01:09:36	4176	00:00:49	49	0.0000
nopath	2	1	3	1	327	01:08:50	4130	01:09:36	4176	00:00:46	46	0.0000
nopath	2	1	1	1	327	01:08:51	4131	01:09:37	4177	00:00:46	46	0.0000
nopath	1	2	1	1	327	01:08:27	4107	01:09:38	4178	00:01:11	71	0.0000
nopath	2	1	1	1	327	01:08:55	4135	01:09:38	4178	00:00:43	43	0.0000
nopath	2	1	3	1	327	01:08:59	4139	01:09:39	4179	00:00:40	40	0.0000
nopath	1	2	3	1	327	01:08:30	4110	01:09:39	4179	00:01:09	69	0.0000
nopath	2	1	1	1	327	01:08:58	4138	01:09:39	4179	00:00:41	41	0.0000
nopath	2	1	9	1	327	01:09:11	4151	01:09:41	4181	00:00:30	30	0.0000
nopath	1	2	1	1	327	01:08:32	4112	01:09:42	4182	00:01:10	70	0.0000
nopath	1	2	1	1	327	01:08:33	4113	01:09:44	4184	00:01:11	71	0.0000
nopath	2	1	3	1	327	01:09:16	4156	01:09:44	4184	00:00:28	28	0.0000
nopath	2	1	1	1	327	01:09:18	4158	01:09:45	4185	00:00:27	27	0.0000
nopath	2	1	9	1	327	01:09:19	4159	01:09:45	4185	00:00:26	26	0.0000
nopath	1	2	1	1	327	01:08:36	4116	01:09:46	4186	00:01:10	70	0.0000
nopath	2	1	1	1	327	01:09:20	4160	01:09:47	4187	00:00:27	27	0.0000
nopath	2	1	1	1	327	01:09:21	4161	01:09:47	4187	00:00:26	26	0.0000
nopath	1	2	1	1	327	01:08:41	4121	01:09:48	4188	00:01:07	67	0.0000
nopath	2	1	1	1	327	01:09:22	4162	01:09:48	4188	00:00:26	26	0.0000
nopath	1	2	12	14	327	01:08:45	4125	01:09:49	4189	00:01:04	64	0.0000
nopath	2	1	3	1	327	01:09:24	4164	01:09:50	4190	00:00:26	26	0.0000
nopath	2	1	1	1	327	01:09:25	4165	01:09:51	4191	00:00:26	26	0.0000
nopath	1	2	1	1	327	01:08:48	4128	01:09:52	4192	00:01:04	64	0.0000
nopath	1	2	1	1	327	01:08:49	4129	01:09:54	4194	00:01:05	65	0.0000
nopath	1	2	1	1	327	01:08:55	4135	01:09:56	4196	00:01:01	61	0.0000
nopath	1	2	9	1	327	01:08:59	4139	01:09:58	4198	00:00:59	59	0.0000
nopath	2	3	5	1	311	01:09:30	4170	01:09:59	4199	00:00:29	29	0.0000
nopath	1	2	1	1	327	01:09:00	4140	01:10:00	4200	00:01:00	60	0.0000	00:00:58
nopath	2	1	12	14	327	01:09:32	4172	01:10:00	4200	00:00:28	28	0.0000
nopath	2	1	12	14	327	01:09:33	4173	01:10:00	4200	00:00:27	27	0.0000
nopath	1	2	1	1	327	01:09:04	4144	01:10:02	4202	00:00:58	58	0.0000
nopath	2	1	1	1	327	01:09:34	4174	01:10:03	4203	00:00:29	29	0.0000
nopath	1	2	1	1	327	01:09:05	4145	01:10:03	4203	00:00:58	58	0.0000
nopath	2	1	3	1	327	01:09:37	4177	01:10:03	4203	00:00:26	26	0.0000
nopath	1	2	1	1	327	01:09:08	4148	01:10:05	4205	00:00:57	57	0.0000
nopath	2	1	1	1	327	01:09:36	4176	01:10:05	4205	00:00:29	29	0.0000
nopath	1	2	1	1	327	01:09:13	4153	01:10:07	4207	00:00:54	54	0.0000
nopath	2	1	1	1	327	01:09:42	4182	01:10:08	4208	00:00:26	26	0.0000
nopath	1	2	5	1	327	01:09:14	4154	01:10:09	4209	00:00:55	55	0.0000
nopath	2	1	1	1	327	01:09:44	4184	01:10:09	4209	00:00:25	25	0.0000
nopath	2	1	1	1	327	01:09:43	4183	01:10:10	4210	00:00:27	27	0.0000
nopath	1	2	3	1	327	01:09:17	4157	01:10:11	4211	00:00:54	54	0.0000
nopath	1	2	1	1	327	01:09:28	4168	01:10:12	4212	00:00:44	44	0.0000
nopath	2	1	12	14	327	01:09:45	4185	01:10:12	4212	00:00:27	27	0.0000
nopath	1	2	1	1	327	01:09:29	4169	01:10:14	4214	00:00:45	45	0.0000
nopath	2	1	12	14	327	01:09:49	4189	01:10:15	4215	00:00:26	26	0.0000
nopath	1	2	12	14	327	01:09:33	4173	01:10:16	4216	00:00:43	43	0.0000
nopath	1	2	9	1	327	01:09:36	4176	01:10:18	4218	00:00:42	42	0.0000
nopath	2	1	12	14	327	01:09:51	4191	01:10:18	4218	00:00:27	27	0.0000
nopath	1	3	1	1	351	01:07:11	4031	01:10:18	4218	00:03:07	187	0.0000
nopath	1	2	1	1	327	01:09:43	4183	01:10:20	4220	00:00:37	37	0.0000
nopath	1	3	1	1	351	01:07:40	4060	01:10:21	4221	00:02:41	161	0.0000
nopath	1	2	3	1	327	01:09:47	4187	01:10:22	4222	00:00:35	35	0.0000
nopath	1	3	1	1	351	01:07:45	4065	01:10:24	4224	00:02:39	159	0.0000
nopath	1	3	1	1	351	01:07:58	4078	01:10:26	4226	00:02:28	148	0.0000
nopath	3	1	12	14	351	01:08:18	4098	01:10:32	4232	00:02:14	134	0.0000
nopath	3	2	3	1	311	01:08:38	4118	01:10:33	4233	00:01:55	115	0.0000
nopath	3	2	1	1	311	01:08:43	4123	01:10:37	4237	00:01:54	114	0.0000
nopath	3	1	1	1	351	01:08:39	4119	01:10:37	4237	00:01:58	118	0.0000
nopath	3	1	2	1	351	01:08:58	4138	01:10:41	4241	00:01:43	103	0.0000
nopath	3	1	1	1	351	01:09:01	4141	01:10:44	4244	00:01:43	103	0.0000
nopath	3	1	10	1	351	01:09:13	4153	01:10:48	4248	00:01:35	95	0.0000
nopath	3	1	5	1	351	01:09:20	4160	01:10:51	4251	00:01:31	91	0.0000
nopath	3	1	1	1	351	01:09:22	4162	01:10:55	4255	00:01:33	93	0.0000
nopath	1	2	1	1	327	01:09:48	4188	01:10:58	4258	00:01:10	70	0.0000
nopath	1	2	1	1	327	01:09:51	4191	01:10:59	4259	00:01:08	68	0.0000
nopath	1	2	1	1	327	01:09:55	4195	01:11:00	4260	00:01:05	65	0.0000	00:00:52
nopath	2	1	7	1	327	01:09:55	4195	01:11:01	4261	00:01:06	66	0.0000
nopath	2	1	1	1	327	01:09:59	4199	01:11:01	4261	00:01:02	62	0.0000
nopath	1	2	1	1	327	01:09:56	4196	01:11:02	4262	00:01:06	66	0.0000
nopath	2	1	1	1	327	01:10:01	4201	01:11:02	4262	00:01:01	61	0.0000
nopath	2	1	1	1	327	01:09:58	4198	01:11:03	4263	00:01:05	65	0.0000
nopath	1	2	1	1	327	01:09:59	4199	01:11:04	4264	00:01:05	65	0.0000
nopath	2	1	1	1	327	01:10:04	4204	01:11:04	4264	00:01:00	60	0.0000
nopath	2	1	3	1	327	01:10:06	4206	01:11:05	4265	00:00:59	59	0.0000
nopath	1	2	1	1	327	01:10:02	4202	01:11:06	4266	00:01:04	64	0.0000
nopath	2	1	9	1	327	01:10:13	4213	01:11:06	4266	00:00:53	53	0.0000
nopath	2	1	1	1	327	01:10:12	4212	01:11:07	4267	00:00:55	55	0.0000
nopath	1	2	1	1	327	01:10:03	4203	01:11:08	4268	00:01:05	65	0.0000
nopath	2	1	1	1	327	01:10:20	4220	01:11:08	4268	00:00:48	48	0.0000
nopath	2	1	3	1	327	01:10:19	4219	01:11:08	4268	00:00:49	49	0.0000
nopath	1	2	1	1	327	01:10:07	4207	01:11:10	4270	00:01:03	63	0.0000
nopath	2	1	2	1	327	01:10:25	4225	01:11:10	4270	00:00:45	45	0.0000
nopath	2	1	1	1	327	01:10:29	4229	01:11:11	4271	00:00:42	42	0.0000
nopath	1	2	1	1	327	01:10:08	4208	01:11:12	4272	00:01:04	64	0.0000
nopath	1	2	1	1	327	01:10:24	4224	01:11:14	4274	00:00:50	50	0.0000
nopath	2	1	1	1	327	01:10:31	4231	01:11:14	4274	00:00:43	43	0.0000
nopath	2	3	14	16	311	01:10:24	4224	01:11:14	4274	00:00:50	50	0.0000
nopath	2	1	1	1	327	01:10:38	4238	01:11:15	4275	00:00:37	37	0.0000
nopath	1	2	6	1	327	01:10:38	4238	01:11:16	4276	00:00:38	38	0.0000
nopath	1	2	3	1	327	01:10:43	4243	01:11:18	4278	00:00:35	35	0.0000
nopath	1	3	1	1	351	01:08:39	4119	01:11:18	4278	00:02:39	159	0.0000
nopath	1	3	14	16	351	01:09:27	4167	01:11:22	4282	00:01:55	115	0.0000
nopath	1	2	1	1	327	01:10:54	4254	01:11:22	4282	00:00:28	28	0.0000
nopath	1	3	13	15	351	01:09:58	4198	01:11:27	4287	00:01:29	89	0.0000
nopath	3	1	1	1	351	01:09:36	4176	01:11:32	4292	00:01:56	116	0.0000
nopath	3	2	13	15	311	01:09:37	4177	01:11:34	4294	00:01:57	117	0.0000
nopath	3	2	1	1	311	01:09:40	4180	01:11:36	4296	00:01:56	116	0.0000
nopath	3	2	1	1	311	01:09:58	4198	01:11:41	4301	00:01:43	103	0.0000
nopath	3	1	12	14	351	01:09:47	4187	01:11:41	4301	00:01:54	114	0.0000
nopath	3	1	1	1	351	01:10:07	4207	01:11:45	4305	00:01:38	98	0.0000
nopath	1	2	3	1	327	01:10:56	4256	01:11:48	4308	00:00:52	52	0.0000
nopath	3	2	13	15	311	01:10:09	4209	01:11:48	4308	00:01:39	99	0.0000
nopath	1	2	1	1	327	01:10:59	4259	01:11:50	4310	00:00:51	51	0.0000
nopath	2	1	1	1	327	01:10:40	4240	01:11:51	4311	00:01:11	71	0.0000
nopath	2	1	2	1	327	01:10:39	4239	01:11:51	4311	00:01:12	72	0.0000
nopath	2	1	3	1	327	01:10:57	4257	01:11:53	4313	00:00:56	56	0.0000
nopath	1	2	15	17	327	01:11:02	4262	01:11:54	4314	00:00:52	52	0.0000
nopath	2	1	10	1	327	01:10:56	4256	01:11:54	4314	00:00:58	58	0.0000
nopath	2	1	13	15	327	01:10:50	4250	01:11:55	4315	00:01:05	65	0.0000
nopath	1	2	3	1	327	01:11:04	4264	01:11:56	4316	00:00:52	52	0.0000
nopath	2	1	12	14	327	01:10:59	4259	01:11:56	4316	00:00:57	57	0.0000
nopath	2	1	1	1	327	01:11:02	4262	01:11:57	4317	00:00:55	55	0.0000
nopath	1	2	12	14	327	01:11:17	4277	01:11:58	4318	00:00:41	41	0.0000
nopath	2	1	1	1	327	01:11:01	4261	01:11:58	4318	00:00:57	57	0.0000
nopath	2	1	1	1	327	01:11:07	4267	01:11:59	4319	00:00:52	52	0.0000
nopath	1	2	1	1	327	01:11:19	4279	01:11:59	4319	00:00:40	40	0.0000
nopath	2	1	4	1	327	01:11:11	4271	01:12:00	4320	00:00:49	49	0.0000	00:00:54
nopath	2	1	3	1	327	01:11:10	4270	01:12:00	4320	00:00:50	50	0.0000
nopath	1	2	12	14	327	01:11:22	4282	01:12:01	4321	00:00:39	39	0.0000
nopath	2	1	14	16	327	01:11:14	4274	01:12:02	4322	00:00:48	48	0.0000
nopath	2	1	12	14	327	01:11:23	4283	01:12:02	4322	00:00:39	39	0.0000
nopath	1	2	5	1	327	01:11:24	4284	01:12:03	4323	00:00:39	39	0.0000
nopath	2	1	1	1	327	01:11:16	4276	01:12:05	4325	00:00:49	49	0.0000
nopath	1	2	1	1	327	01:11:29	4289	01:12:05	4325	00:00:36	36	0.0000
nopath	1	2	5	1	327	01:11:36	4296	01:12:07	4327	00:00:31	31	0.0000
nopath	1	3	1	1	351	01:10:14	4214	01:12:08	4328	00:01:54	114	0.0000
nopath	1	2	1	1	327	01:11:40	4300	01:12:10	4330	00:00:30	30	0.0000
nopath	1	3	5	1	351	01:10:40	4240	01:12:10	4330	00:01:30	90	0.0000
nopath	1	2	1	1	327	01:11:43	4303	01:12:12	4332	00:00:29	29	0.0000
nopath	1	3	5	1	351	01:11:01	4261	01:12:14	4334	00:01:13	73	0.0000
nopath	1	3	3	1	351	01:11:12	4272	01:12:16	4336	00:01:04	64	0.0000
nopath	1	3	1	1	351	01:11:25	4285	01:12:19	4339	00:00:54	54	0.0000
nopath	3	1	1	1	351	01:10:11	4211	01:12:22	4342	00:02:11	131	0.0000
nopath	3	1	12	14	351	01:10:15	4215	01:12:24	4344	00:02:09	129	0.0000
nopath	3	2	13	15	311	01:10:32	4232	01:12:26	4346	00:01:54	114	0.0000
nopath	3	1	13	15	351	01:10:43	4243	01:12:33	4353	00:01:50	110	0.0000
nopath	3	1	3	1	351	01:11:11	4271	01:12:35	4355	00:01:24	84	0.0000
nopath	3	1	12	14	351	01:11:15	4275	01:12:38	4358	00:01:23	83	0.0000
nopath	3	1	1	1	351	01:11:27	4287	01:12:41	4361	00:01:14	74	0.0000
nopath	3	1	1	1	351	01:11:33	4293	01:12:44	4364	00:01:11	71	0.0000
nopath	3	1	1	1	351	01:11:34	4294	01:12:47	4367	00:01:13	73	0.0000
nopath	1	2	7	1	327	01:11:51	4311	01:12:48	4368	00:00:57	57	0.0000
nopath	1	2	1	1	327	01:11:52	4312	01:12:50	4370	00:00:58	58	0.0000
nopath	2	1	6	1	327	01:11:28	4288	01:12:51	4371	00:01:23	83	0.0000
nopath	2	1	1	1	327	01:11:34	4294	01:12:51	4371	00:01:17	77	0.0000
nopath	1	2	1	1	327	01:11:55	4315	01:12:52	4372	00:00:57	57	0.0000
nopath	2	1	12	14	327	01:11:46	4306	01:12:53	4373	00:01:07	67	0.0000
nopath	1	2	1	1	327	01:11:58	4318	01:12:54	4374	00:00:56	56	0.0000
nopath	2	1	14	16	327	01:11:47	4307	01:12:54	4374	00:01:07	67	0.0000
nopath	2	1	1	1	327	01:11:53	4313	01:12:54	4374	00:01:01	61	0.0000
nopath	2	1	1	1	327	01:11:54	4314	01:12:56	4376	00:01:02	62	0.0000
nopath	1	2	12	14	327	01:11:59	4319	01:12:56	4376	00:00:57	57	0.0000
nopath	2	1	3	1	327	01:12:04	4324	01:12:56	4376	00:00:52	52	0.0000
nopath	2	1	1	1	327	01:11:59	4319	01:12:58	4378	00:00:59	59	0.0000
nopath	1	2	1	1	327	01:12:06	4326	01:12:58	4378	00:00:52	52	0.0000
nopath	2	1	1	1	327	01:12:07	4327	01:12:59	4379	00:00:52	52	0.0000
nopath	2	1	3	1	327	01:12:10	4330	01:12:59	4379	00:00:49	49	0.0000
nopath	1	2	1	1	327	01:12:11	4331	01:13:00	4380	00:00:49	49	0.0000	00:00:48
nopath	2	1	3	1	327	01:12:11	4331	01:13:00	4380	00:00:49	49	0.0000
nopath	2	1	1	1	327	01:12:17	4337	01:13:02	4382	00:00:45	45	0.0000
nopath	1	2	12	14	327	01:12:17	4337	01:13:02	4382	00:00:45	45	0.0000
nopath	2	1	13	15	327	01:12:14	4334	01:13:03	4383	00:00:49	49	0.0000
nopath	2	1	1	1	327	01:12:23	4343	01:13:03	4383	00:00:40	40	0.0000
nopath	1	2	1	1	327	01:12:23	4343	01:13:05	4385	00:00:42	42	0.0000
nopath	2	1	1	1	327	01:12:20	4340	01:13:05	4385	00:00:45	45	0.0000
nopath	2	1	9	1	327	01:12:37	4357	01:13:05	4385	00:00:28	28	0.0000
nopath	1	2	3	1	327	01:12:24	4344	01:13:06	4386	00:00:42	42	0.0000
nopath	1	2	1	1	327	01:12:26	4346	01:13:08	4388	00:00:42	42	0.0000
nopath	1	3	1	1	351	01:11:37	4297	01:13:08	4388	00:01:31	91	0.0000
nopath	1	2	13	15	327	01:12:37	4357	01:13:11	4391	00:00:34	34	0.0000
nopath	1	3	12	14	351	01:11:46	4306	01:13:11	4391	00:01:25	85	0.0000
nopath	1	2	1	1	327	01:12:43	4363	01:13:14	4394	00:00:31	31	0.0000
nopath	1	3	1	1	351	01:11:47	4307	01:13:14	4394	00:01:27	87	0.0000
nopath	1	3	1	1	351	01:11:50	4310	01:13:17	4397	00:01:27	87	0.0000
nopath	3	1	13	15	351	01:11:43	4303	01:13:23	4403	00:01:40	100	0.0000
nopath	3	2	5	1	311	01:12:05	4325	01:13:25	4405	00:01:20	80	0.0000
nopath	3	1	2	1	351	01:11:55	4315	01:13:26	4406	00:01:31	91	0.0000
nopath	3	1	1	1	351	01:12:23	4343	01:13:30	4410	00:01:07	67	0.0000
nopath	3	2	5	1	311	01:12:24	4344	01:13:30	4410	00:01:06	66	0.0000
nopath	3	1	1	1	351	01:12:25	4345	01:13:34	4414	00:01:09	69	0.0000
nopath	3	2	3	1	311	01:12:31	4351	01:13:35	4415	00:01:04	64	0.0000
nopath	3	2	1	1	311	01:12:33	4353	01:13:36	4416	00:01:03	63	0.0000
nopath	3	2	1	1	311	01:12:38	4358	01:13:39	4419	00:01:01	61	0.0000
nopath	3	1	5	1	351	01:12:42	4362	01:13:44	4424	00:01:02	62	0.0000
nopath	3	1	1	1	351	01:13:02	4382	01:13:47	4427	00:00:45	45	0.0000
nopath	1	2	1	1	327	01:12:45	4365	01:13:48	4428	00:01:03	63	0.0000
nopath	1	2	1	1	327	01:12:50	4370	01:13:50	4430	00:01:00	60	0.0000
nopath	2	1	1	1	327	01:12:31	4351	01:13:51	4431	00:01:20	80	0.0000
nopath	1	2	1	1	327	01:12:51	4371	01:13:51	4431	00:01:00	60	0.0000
nopath	2	1	1	1	327	01:12:43	4363	01:13:51	4431	00:01:08	68	0.0000
nopath	2	1	1	1	327	01:12:44	4364	01:13:52	4432	00:01:08	68	0.0000
nopath	1	2	1	1	327	01:12:55	4375	01:13:53	4433	00:00:58	58	0.0000
nopath	2	3	1	1	311	01:12:32	4352	01:13:53	4433	00:01:21	81	0.0000
nopath	1	2	1	1	327	01:12:59	4379	01:13:54	4434	00:00:55	55	0.0000
nopath	2	1	1	1	327	01:12:52	4372	01:13:54	4434	00:01:02	62	0.0000
nopath	2	1	1	1	327	01:12:48	4368	01:13:54	4434	00:01:06	66	0.0000
nopath	1	2	1	1	327	01:13:03	4383	01:13:57	4437	00:00:54	54	0.0000
nopath	2	1	1	1	327	01:13:02	4382	01:13:57	4437	00:00:55	55	0.0000
nopath	2	1	14	16	327	01:12:53	4373	01:13:57	4437	00:01:04	64	0.0000
nopath	2	1	1	1	327	01:13:05	4385	01:13:58	4438	00:00:53	53	0.0000
nopath	1	2	1	1	327	01:13:05	4385	01:13:59	4439	00:00:54	54	0.0000
nopath	2	1	1	1	327	01:13:09	4389	01:13:59	4439	00:00:50	50	0.0000
nopath	2	1	1	1	327	01:12:57	4377	01:14:00	4440	00:01:03	63	0.0000	00:00:56
nopath	1	2	3	1	327	01:13:08	4388	01:14:00	4440	00:00:52	52	0.0000
nopath	2	1	1	1	327	01:13:18	4398	01:14:01	4441	00:00:43	43	0.0000
nopath	2	1	9	1	327	01:13:11	4391	01:14:01	4441	00:00:50	50	0.0000
nopath	1	2	1	1	327	01:13:17	4397	01:14:02	4442	00:00:45	45	0.0000
nopath	2	1	1	1	327	01:13:25	4405	01:14:03	4443	00:00:38	38	0.0000
nopath	2	1	1	1	327	01:13:26	4406	01:14:04	4444	00:00:38	38	0.0000
nopath	1	2	14	16	327	01:13:27	4407	01:14:05	4445	00:00:38	38	0.0000
nopath	2	1	1	1	327	01:13:31	4411	01:14:05	4445	00:00:34	34	0.0000
nopath	2	1	14	16	327	01:13:28	4408	01:14:07	4447	00:00:39	39	0.0000
nopath	2	1	3	1	327	01:13:36	4416	01:14:07	4447	00:00:31	31	0.0000
nopath	1	2	14	16	327	01:13:30	4410	01:14:08	4448	00:00:38	38	0.0000
nopath	2	1	1	1	327	01:13:33	4413	01:14:08	4448	00:00:35	35	0.0000
nopath	2	1	1	1	327	01:13:37	4417	01:14:08	4448	00:00:31	31	0.0000
nopath	2	1	3	1	327	01:13:41	4421	01:14:10	4450	00:00:29	29	0.0000
nopath	1	2	1	1	327	01:13:34	4414	01:14:11	4451	00:00:37	37	0.0000
nopath	2	1	1	1	327	01:13:38	4418	01:14:11	4451	00:00:33	33	0.0000
nopath	2	1	1	1	327	01:13:40	4420	01:14:12	4452	00:00:32	32	0.0000
nopath	2	1	1	1	327	01:13:43	4423	01:14:12	4452	00:00:29	29	0.0000
nopath	1	2	15	17	327	01:13:39	4419	01:14:12	4452	00:00:33	33	0.0000
nopath	2	1	5	1	327	01:13:45	4425	01:14:13	4453	00:00:28	28	0.0000
nopath	1	2	1	1	327	01:13:47	4427	01:14:17	4457	00:00:30	30	0.0000
nopath	2	1	1	1	327	01:13:52	4432	01:14:18	4458	00:00:26	26	0.0000
nopath	1	2	1	1	327	01:13:50	4430	01:14:18	4458	00:00:28	28	0.0000
nopath	2	1	3	1	327	01:13:55	4435	01:14:21	4461	00:00:26	26	0.0000
nopath	1	2	1	1	327	01:13:56	4436	01:14:24	4464	00:00:28	28	0.0000
nopath	2	1	1	1	327	01:14:01	4441	01:14:27	4467	00:00:26	26	0.0000
nopath	1	3	12	14	351	01:12:12	4332	01:14:28	4468	00:02:16	136	0.0000
nopath	1	2	1	1	327	01:14:02	4442	01:14:30	4470	00:00:28	28	0.0000
nopath	1	3	9	1	351	01:12:47	4367	01:14:30	4470	00:01:43	103	0.0000
nopath	1	2	9	1	327	01:14:03	4443	01:14:32	4472	00:00:29	29	0.0000
nopath	1	3	14	16	351	01:13:35	4415	01:14:34	4474	00:00:59	59	0.0000
nopath	1	2	1	1	327	01:14:04	4444	01:14:35	4475	00:00:31	31	0.0000
nopath	1	2	1	1	327	01:14:05	4445	01:14:36	4476	00:00:31	31	0.0000
nopath	1	2	1	1	327	01:14:06	4446	01:14:38	4478	00:00:32	32	0.0000
nopath	1	3	1	1	351	01:13:42	4422	01:14:38	4478	00:00:56	56	0.0000
nopath	1	3	1	1	351	01:13:48	4428	01:14:39	4479	00:00:51	51	0.0000
nopath	1	3	1	1	351	01:13:49	4429	01:14:42	4482	00:00:53	53	0.0000
nopath	1	3	1	1	351	01:13:51	4431	01:14:44	4484	00:00:53	53	0.0000
[truncated: 4,911 more rows]
