# Supplementary material for: Supervised learning from human performance at the computationally hard problem of optimal traffic signal control on a network of junctions
Source: R Soc Open Sci. 2014 Dec 24;1(4):140211. doi: 10.1098/rsos.140211 (PMC4448775; doi:10.1098/rsos.140211)
Supplement: 1. simulationData.zip - This zipped folder contains the simulation configuration files for the traffic microsimulation models used in the paper, as well as the raw data output from the simulations. The data are organised into a folder structure with README.txt files used to provide guidance on the c [file rsos140211supp1.zip › simulationData/tJunctionModel/HuTMaCcells/run-005/trips-ALL.csv]

Path	From Zone	To Zone	Vehicle Type	Base Vehicle Type	Distance (m)	Departure Time (HH:MM:SS)	Departure Time (s)	Arrival Time (HH:MM:SS)	Arrival Time (s)	Time Taken (HH:MM:SS)	Time Taken (s)	Fuel	Mean Time (HH:MM:SS)
nopath	1	2	1	1	327	00:00:12	12	00:00:40	40	00:00:28	28	0.0000
nopath	1	2	1	1	327	00:00:13	13	00:00:42	42	00:00:29	29	0.0000
nopath	1	3	1	1	351	00:00:08	8	00:00:45	45	00:00:37	37	0.0000
nopath	1	2	1	1	327	00:00:20	20	00:00:48	48	00:00:28	28	0.0000
nopath	2	1	1	1	327	00:00:29	29	00:00:55	55	00:00:26	26	0.0000
nopath	2	1	1	1	327	00:00:31	31	00:00:56	56	00:00:25	25	0.0000
nopath	2	1	1	1	327	00:00:34	34	00:01:00	60	00:00:26	26	0.0000	00:00:25
nopath	1	2	1	1	327	00:00:33	33	00:01:01	61	00:00:28	28	0.0000
nopath	2	1	3	1	327	00:00:35	35	00:01:01	61	00:00:26	26	0.0000
nopath	2	1	1	1	327	00:00:50	50	00:01:16	76	00:00:26	26	0.0000
nopath	3	1	1	1	351	00:00:37	37	00:01:22	82	00:00:45	45	0.0000
nopath	2	1	12	14	327	00:01:04	64	00:01:31	91	00:00:27	27	0.0000
nopath	2	1	13	15	327	00:01:07	67	00:01:35	95	00:00:28	28	0.0000
nopath	2	1	1	1	327	00:01:14	74	00:01:39	99	00:00:25	25	0.0000
nopath	1	3	3	1	351	00:00:44	44	00:01:43	103	00:00:59	59	0.0000
nopath	3	1	14	16	351	00:01:09	69	00:01:53	113	00:00:44	44	0.0000
nopath	1	2	1	1	327	00:01:24	84	00:01:58	118	00:00:34	34	0.0000
nopath	2	1	1	1	327	00:01:25	85	00:02:01	121	00:00:36	36	0.0000	00:00:28
nopath	2	1	1	1	327	00:01:27	87	00:02:01	121	00:00:34	34	0.0000
nopath	2	1	1	1	327	00:01:31	91	00:02:02	122	00:00:31	31	0.0000
nopath	2	1	13	15	327	00:01:30	90	00:02:04	124	00:00:34	34	0.0000
nopath	2	1	1	1	327	00:01:45	105	00:02:11	131	00:00:26	26	0.0000
nopath	2	1	1	1	327	00:01:46	106	00:02:13	133	00:00:27	27	0.0000
nopath	2	1	1	1	327	00:02:15	135	00:02:41	161	00:00:26	26	0.0000
nopath	3	2	13	15	311	00:02:08	128	00:02:52	172	00:00:44	44	0.0000
nopath	1	2	14	16	327	00:02:30	150	00:02:58	178	00:00:28	28	0.0000
nopath	2	1	3	1	327	00:02:29	149	00:03:01	181	00:00:32	32	0.0000	00:00:30
nopath	2	3	9	1	311	00:02:39	159	00:03:09	189	00:00:30	30	0.0000
nopath	1	2	14	16	327	00:02:42	162	00:03:11	191	00:00:29	29	0.0000
nopath	2	1	1	1	327	00:02:46	166	00:03:11	191	00:00:25	25	0.0000
nopath	3	1	1	1	351	00:02:33	153	00:03:22	202	00:00:49	49	0.0000
nopath	3	1	12	14	351	00:02:34	154	00:03:24	204	00:00:50	50	0.0000
nopath	1	2	9	1	327	00:02:52	172	00:03:28	208	00:00:36	36	0.0000
nopath	2	1	1	1	327	00:02:51	171	00:03:31	211	00:00:40	40	0.0000
nopath	2	1	15	17	327	00:03:06	186	00:03:34	214	00:00:28	28	0.0000
nopath	1	2	1	1	327	00:03:18	198	00:03:46	226	00:00:28	28	0.0000
nopath	2	1	1	1	327	00:03:28	208	00:03:54	234	00:00:26	26	0.0000
nopath	2	1	1	1	327	00:03:48	228	00:04:13	253	00:00:25	25	0.0000	00:00:28
nopath	2	1	5	1	327	00:03:50	230	00:04:16	256	00:00:26	26	0.0000
nopath	2	1	1	1	327	00:03:53	233	00:04:19	259	00:00:26	26	0.0000
nopath	2	1	1	1	327	00:03:58	238	00:04:23	263	00:00:25	25	0.0000
nopath	2	1	1	1	327	00:03:57	237	00:04:23	263	00:00:26	26	0.0000
nopath	1	2	15	17	327	00:03:58	238	00:04:27	267	00:00:29	29	0.0000
nopath	2	1	1	1	327	00:04:02	242	00:04:27	267	00:00:25	25	0.0000
nopath	2	1	14	16	327	00:04:07	247	00:04:34	274	00:00:27	27	0.0000
nopath	3	2	1	1	311	00:04:00	240	00:04:42	282	00:00:42	42	0.0000
nopath	3	1	1	1	351	00:03:56	236	00:04:42	282	00:00:46	46	0.0000
nopath	2	1	1	1	327	00:04:16	256	00:04:51	291	00:00:35	35	0.0000
nopath	2	1	12	14	327	00:04:12	252	00:04:52	292	00:00:40	40	0.0000
nopath	1	3	9	1	351	00:03:56	236	00:04:54	294	00:00:58	58	0.0000
nopath	1	2	5	1	327	00:04:30	270	00:04:57	297	00:00:27	27	0.0000
nopath	1	2	6	1	327	00:04:32	272	00:05:00	300	00:00:28	28	0.0000	00:00:29
nopath	2	1	3	1	327	00:04:35	275	00:05:00	300	00:00:25	25	0.0000
nopath	2	3	1	1	311	00:04:34	274	00:05:02	302	00:00:28	28	0.0000
nopath	1	2	12	14	327	00:04:33	273	00:05:03	303	00:00:30	30	0.0000
nopath	3	1	1	1	351	00:04:23	263	00:05:12	312	00:00:49	49	0.0000
nopath	2	1	1	1	327	00:04:50	290	00:05:21	321	00:00:31	31	0.0000
nopath	2	1	1	1	327	00:04:57	297	00:05:22	322	00:00:25	25	0.0000
nopath	1	2	1	1	327	00:05:00	300	00:05:27	327	00:00:27	27	0.0000
nopath	3	1	3	1	351	00:04:49	289	00:05:42	342	00:00:53	53	0.0000
nopath	3	2	3	1	311	00:05:01	301	00:05:42	342	00:00:41	41	0.0000
nopath	1	2	1	1	327	00:05:14	314	00:05:48	348	00:00:34	34	0.0000
nopath	3	1	14	16	351	00:05:11	311	00:05:50	350	00:00:39	39	0.0000
nopath	1	2	1	1	327	00:05:23	323	00:05:51	351	00:00:28	28	0.0000
nopath	2	1	1	1	327	00:05:24	324	00:05:51	351	00:00:27	27	0.0000
nopath	1	2	14	16	327	00:05:25	325	00:05:56	356	00:00:31	31	0.0000
nopath	1	2	1	1	327	00:05:40	340	00:06:08	368	00:00:28	28	0.0000	00:00:29
nopath	1	2	10	1	327	00:05:43	343	00:06:11	371	00:00:28	28	0.0000
nopath	2	1	1	1	327	00:05:46	346	00:06:11	371	00:00:25	25	0.0000
nopath	2	1	1	1	327	00:05:49	349	00:06:14	374	00:00:25	25	0.0000
nopath	1	3	1	1	351	00:05:37	337	00:06:17	377	00:00:40	40	0.0000
nopath	1	2	1	1	327	00:05:57	357	00:06:25	385	00:00:28	28	0.0000
nopath	2	1	1	1	327	00:05:59	359	00:06:25	385	00:00:26	26	0.0000
nopath	1	3	1	1	351	00:05:55	355	00:06:32	392	00:00:37	37	0.0000
nopath	1	2	1	1	327	00:06:13	373	00:06:41	401	00:00:28	28	0.0000
nopath	2	1	12	14	327	00:06:43	403	00:07:09	429	00:00:26	26	0.0000	00:00:27
nopath	2	1	1	1	327	00:06:51	411	00:07:16	436	00:00:25	25	0.0000
nopath	2	1	1	1	327	00:06:53	413	00:07:18	438	00:00:25	25	0.0000
nopath	1	2	1	1	327	00:06:54	414	00:07:22	442	00:00:28	28	0.0000
nopath	2	1	12	14	327	00:06:59	419	00:07:26	446	00:00:27	27	0.0000
nopath	3	2	1	1	311	00:06:51	411	00:07:30	450	00:00:39	39	0.0000
nopath	1	2	10	1	327	00:07:14	434	00:07:41	461	00:00:27	27	0.0000
nopath	1	2	1	1	327	00:07:23	443	00:07:51	471	00:00:28	28	0.0000
nopath	1	2	1	1	327	00:07:25	445	00:07:53	473	00:00:28	28	0.0000
nopath	2	1	1	1	327	00:07:28	448	00:07:53	473	00:00:25	25	0.0000
nopath	2	1	1	1	327	00:07:29	449	00:07:55	475	00:00:26	26	0.0000
nopath	1	2	7	1	327	00:07:29	449	00:07:57	477	00:00:28	28	0.0000
nopath	3	1	1	1	351	00:07:08	428	00:08:22	502	00:01:14	74	0.0000	00:00:49
nopath	3	2	1	1	311	00:07:43	463	00:08:22	502	00:00:39	39	0.0000
nopath	1	2	1	1	327	00:07:57	477	00:08:27	507	00:00:30	30	0.0000
nopath	2	1	3	1	327	00:08:03	483	00:08:29	509	00:00:26	26	0.0000
nopath	2	1	1	1	327	00:08:09	489	00:08:34	514	00:00:25	25	0.0000
nopath	3	1	1	1	351	00:08:17	497	00:08:52	532	00:00:35	35	0.0000
nopath	1	2	1	1	327	00:08:26	506	00:08:58	538	00:00:32	32	0.0000
nopath	1	2	2	1	327	00:08:39	519	00:09:06	546	00:00:27	27	0.0000	00:00:28
nopath	2	1	1	1	327	00:08:41	521	00:09:07	547	00:00:26	26	0.0000
nopath	1	2	3	1	327	00:08:55	535	00:09:23	563	00:00:28	28	0.0000
nopath	2	1	3	1	327	00:09:00	540	00:09:26	566	00:00:26	26	0.0000
nopath	3	1	1	1	351	00:08:58	538	00:09:42	582	00:00:44	44	0.0000
nopath	1	2	8	1	327	00:09:13	553	00:09:48	588	00:00:35	35	0.0000
nopath	1	2	13	15	327	00:09:41	581	00:10:11	611	00:00:30	30	0.0000	00:00:31
nopath	2	1	1	1	327	00:09:50	590	00:10:16	616	00:00:26	26	0.0000
nopath	2	1	14	16	327	00:09:54	594	00:10:20	620	00:00:26	26	0.0000
nopath	1	3	13	15	351	00:10:04	604	00:10:44	644	00:00:40	40	0.0000
nopath	3	1	1	1	351	00:10:04	604	00:10:52	652	00:00:48	48	0.0000
nopath	2	1	1	1	327	00:10:37	637	00:11:03	663	00:00:26	26	0.0000	00:00:25
nopath	1	3	3	1	351	00:10:23	623	00:11:04	664	00:00:41	41	0.0000
nopath	1	2	1	1	327	00:10:39	639	00:11:06	666	00:00:27	27	0.0000
nopath	2	1	12	14	327	00:10:43	643	00:11:09	669	00:00:26	26	0.0000
nopath	3	1	1	1	351	00:10:25	625	00:11:22	682	00:00:57	57	0.0000
nopath	1	2	9	1	327	00:10:51	651	00:11:28	688	00:00:37	37	0.0000
nopath	1	3	10	1	351	00:10:54	654	00:11:31	691	00:00:37	37	0.0000
nopath	2	1	1	1	327	00:11:12	672	00:11:38	698	00:00:26	26	0.0000
nopath	2	1	1	1	327	00:11:14	674	00:11:39	699	00:00:25	25	0.0000
nopath	2	1	3	1	327	00:11:16	676	00:11:41	701	00:00:25	25	0.0000
nopath	2	1	12	14	327	00:11:19	679	00:11:46	706	00:00:27	27	0.0000
nopath	3	2	1	1	311	00:10:56	656	00:11:50	710	00:00:54	54	0.0000
nopath	1	2	5	1	327	00:11:25	685	00:11:58	718	00:00:33	33	0.0000
nopath	1	2	1	1	327	00:11:27	687	00:11:59	719	00:00:32	32	0.0000
nopath	2	1	1	1	327	00:11:35	695	00:12:00	720	00:00:25	25	0.0000	00:00:25
nopath	1	2	9	1	327	00:11:37	697	00:12:04	724	00:00:27	27	0.0000
nopath	2	1	1	1	327	00:11:45	705	00:12:10	730	00:00:25	25	0.0000
nopath	2	1	1	1	327	00:11:47	707	00:12:12	732	00:00:25	25	0.0000
nopath	1	2	1	1	327	00:11:44	704	00:12:14	734	00:00:30	30	0.0000
nopath	2	1	1	1	327	00:11:55	715	00:12:21	741	00:00:26	26	0.0000
nopath	2	1	1	1	327	00:12:03	723	00:12:28	748	00:00:25	25	0.0000
nopath	2	1	3	1	327	00:12:10	730	00:12:35	755	00:00:25	25	0.0000
nopath	2	1	1	1	327	00:12:14	734	00:12:40	760	00:00:26	26	0.0000
nopath	1	2	2	1	327	00:12:25	745	00:12:53	773	00:00:28	28	0.0000
nopath	1	3	1	1	351	00:12:19	739	00:12:55	775	00:00:36	36	0.0000
nopath	2	1	1	1	327	00:12:38	758	00:13:03	783	00:00:25	25	0.0000	00:00:25
nopath	2	1	5	1	327	00:12:42	762	00:13:07	787	00:00:25	25	0.0000
nopath	3	2	5	1	311	00:12:35	755	00:13:10	790	00:00:35	35	0.0000
nopath	2	1	1	1	327	00:12:53	773	00:13:19	799	00:00:26	26	0.0000
nopath	1	2	1	1	327	00:12:43	763	00:13:20	800	00:00:37	37	0.0000
nopath	1	2	15	17	327	00:12:40	760	00:13:21	801	00:00:41	41	0.0000
nopath	1	2	1	1	327	00:12:53	773	00:13:22	802	00:00:29	29	0.0000
nopath	2	1	13	15	327	00:12:57	777	00:13:25	805	00:00:28	28	0.0000
nopath	1	2	1	1	327	00:12:57	777	00:13:27	807	00:00:30	30	0.0000
nopath	2	1	5	1	327	00:13:06	786	00:13:32	812	00:00:26	26	0.0000
nopath	2	1	1	1	327	00:13:10	790	00:13:35	815	00:00:25	25	0.0000
nopath	3	1	3	1	351	00:12:57	777	00:13:42	822	00:00:45	45	0.0000
nopath	1	2	12	14	327	00:13:19	799	00:13:47	827	00:00:28	28	0.0000
nopath	2	1	1	1	327	00:13:17	797	00:13:51	831	00:00:34	34	0.0000
nopath	1	2	1	1	327	00:13:25	805	00:13:51	831	00:00:26	26	0.0000
nopath	2	1	10	1	327	00:13:42	822	00:14:07	847	00:00:25	25	0.0000	00:00:27
nopath	2	1	1	1	327	00:13:55	835	00:14:21	861	00:00:26	26	0.0000
nopath	2	1	1	1	327	00:14:01	841	00:14:27	867	00:00:26	26	0.0000
nopath	1	2	2	1	327	00:14:00	840	00:14:28	868	00:00:28	28	0.0000
nopath	2	1	3	1	327	00:14:07	847	00:14:33	873	00:00:26	26	0.0000
nopath	2	1	1	1	327	00:14:12	852	00:14:39	879	00:00:27	27	0.0000
nopath	1	2	5	1	327	00:14:15	855	00:14:44	884	00:00:29	29	0.0000
nopath	3	2	1	1	311	00:14:12	852	00:14:52	892	00:00:40	40	0.0000
nopath	3	1	1	1	351	00:14:10	850	00:14:52	892	00:00:42	42	0.0000
nopath	3	2	1	1	311	00:14:24	864	00:14:58	898	00:00:34	34	0.0000
nopath	1	2	1	1	327	00:14:18	858	00:15:08	908	00:00:50	50	0.0000	00:00:32
nopath	1	2	3	1	327	00:14:24	864	00:15:09	909	00:00:45	45	0.0000
nopath	1	2	1	1	327	00:14:34	874	00:15:11	911	00:00:37	37	0.0000
nopath	2	1	3	1	327	00:14:29	869	00:15:11	911	00:00:42	42	0.0000
nopath	2	1	9	1	327	00:14:25	865	00:15:11	911	00:00:46	46	0.0000
nopath	2	1	1	1	327	00:14:35	875	00:15:12	912	00:00:37	37	0.0000
nopath	2	3	1	1	311	00:14:36	876	00:15:13	913	00:00:37	37	0.0000
nopath	2	1	1	1	327	00:14:44	884	00:15:15	915	00:00:31	31	0.0000
nopath	1	2	1	1	327	00:14:48	888	00:15:16	916	00:00:28	28	0.0000
nopath	3	1	1	1	351	00:15:01	901	00:15:42	942	00:00:41	41	0.0000
nopath	1	2	1	1	327	00:15:14	914	00:15:48	948	00:00:34	34	0.0000
nopath	1	2	1	1	327	00:15:18	918	00:15:50	950	00:00:32	32	0.0000
nopath	2	1	1	1	327	00:15:18	918	00:15:51	951	00:00:33	33	0.0000
nopath	2	1	1	1	327	00:15:21	921	00:15:51	951	00:00:30	30	0.0000
nopath	1	2	1	1	327	00:15:21	921	00:15:51	951	00:00:30	30	0.0000
nopath	2	1	9	1	327	00:15:30	930	00:15:58	958	00:00:28	28	0.0000
nopath	1	2	14	16	327	00:15:34	934	00:16:03	963	00:00:29	29	0.0000	00:00:33
nopath	2	1	1	1	327	00:15:40	940	00:16:05	965	00:00:25	25	0.0000
nopath	2	1	12	14	327	00:15:39	939	00:16:05	965	00:00:26	26	0.0000
nopath	3	1	9	1	351	00:15:34	934	00:16:12	972	00:00:38	38	0.0000
nopath	2	1	9	1	327	00:15:46	946	00:16:21	981	00:00:35	35	0.0000
nopath	3	2	5	1	311	00:16:05	965	00:16:40	1000	00:00:35	35	0.0000
nopath	3	2	1	1	311	00:16:07	967	00:16:43	1003	00:00:36	36	0.0000
nopath	1	2	1	1	327	00:16:09	969	00:16:48	1008	00:00:39	39	0.0000
nopath	1	2	1	1	327	00:16:16	976	00:16:49	1009	00:00:33	33	0.0000
nopath	2	1	1	1	327	00:16:15	975	00:16:51	1011	00:00:36	36	0.0000
nopath	1	2	14	16	327	00:16:20	980	00:16:52	1012	00:00:32	32	0.0000
nopath	2	1	3	1	327	00:16:26	986	00:16:54	1014	00:00:28	28	0.0000
nopath	2	1	15	17	327	00:16:33	993	00:17:00	1020	00:00:27	27	0.0000	00:00:31
nopath	1	2	1	1	327	00:16:32	992	00:17:02	1022	00:00:30	30	0.0000
nopath	3	2	5	1	311	00:16:33	993	00:17:10	1030	00:00:37	37	0.0000
nopath	3	2	1	1	311	00:16:41	1001	00:17:15	1035	00:00:34	34	0.0000
nopath	1	2	3	1	327	00:16:47	1007	00:17:17	1037	00:00:30	30	0.0000
nopath	1	2	3	1	327	00:16:50	1010	00:17:18	1038	00:00:28	28	0.0000
nopath	2	1	1	1	327	00:16:46	1006	00:17:21	1041	00:00:35	35	0.0000
nopath	2	1	1	1	327	00:16:56	1016	00:17:22	1042	00:00:26	26	0.0000
nopath	1	2	1	1	327	00:16:56	1016	00:17:23	1043	00:00:27	27	0.0000
nopath	2	1	1	1	327	00:17:02	1022	00:17:27	1047	00:00:25	25	0.0000
nopath	1	3	3	1	351	00:16:53	1013	00:17:30	1050	00:00:37	37	0.0000
nopath	3	2	1	1	311	00:17:05	1025	00:17:40	1060	00:00:35	35	0.0000
nopath	1	2	9	1	327	00:17:20	1040	00:17:48	1068	00:00:28	28	0.0000
nopath	1	2	3	1	327	00:17:22	1042	00:17:50	1070	00:00:28	28	0.0000
nopath	2	1	3	1	327	00:17:14	1034	00:17:51	1071	00:00:37	37	0.0000
nopath	1	2	12	14	327	00:17:24	1044	00:17:53	1073	00:00:29	29	0.0000
nopath	2	1	1	1	327	00:17:25	1045	00:17:54	1074	00:00:29	29	0.0000
nopath	1	2	1	1	327	00:17:32	1052	00:18:00	1080	00:00:28	28	0.0000	00:00:30
nopath	2	3	1	1	311	00:17:33	1053	00:18:02	1082	00:00:29	29	0.0000
nopath	1	2	1	1	327	00:17:34	1054	00:18:02	1082	00:00:28	28	0.0000
nopath	2	1	14	16	327	00:17:35	1055	00:18:02	1082	00:00:27	27	0.0000
nopath	2	1	9	1	327	00:17:37	1057	00:18:03	1083	00:00:26	26	0.0000
nopath	1	3	5	1	351	00:17:09	1029	00:18:07	1087	00:00:58	58	0.0000
nopath	1	2	3	1	327	00:17:40	1060	00:18:08	1088	00:00:28	28	0.0000
nopath	1	2	1	1	327	00:17:44	1064	00:18:12	1092	00:00:28	28	0.0000
nopath	2	1	1	1	327	00:17:50	1070	00:18:16	1096	00:00:26	26	0.0000
nopath	2	1	12	14	327	00:17:51	1071	00:18:18	1098	00:00:27	27	0.0000
nopath	1	3	3	1	351	00:17:36	1056	00:18:22	1102	00:00:46	46	0.0000
nopath	1	2	10	1	327	00:17:54	1074	00:18:22	1102	00:00:28	28	0.0000
nopath	2	1	1	1	327	00:18:01	1081	00:18:26	1106	00:00:25	25	0.0000
nopath	3	2	9	1	311	00:17:58	1078	00:18:31	1111	00:00:33	33	0.0000
nopath	3	1	1	1	351	00:17:55	1075	00:18:32	1112	00:00:37	37	0.0000
nopath	1	2	1	1	327	00:18:13	1093	00:18:40	1120	00:00:27	27	0.0000
nopath	2	1	1	1	327	00:18:09	1089	00:18:41	1121	00:00:32	32	0.0000
nopath	2	1	14	16	327	00:18:15	1095	00:18:42	1122	00:00:27	27	0.0000
nopath	1	2	1	1	327	00:18:17	1097	00:18:44	1124	00:00:27	27	0.0000
nopath	2	1	13	15	327	00:18:12	1092	00:18:44	1124	00:00:32	32	0.0000
nopath	1	3	1	1	351	00:17:37	1057	00:18:47	1127	00:01:10	70	0.0000
nopath	1	2	13	15	327	00:18:20	1100	00:18:50	1130	00:00:30	30	0.0000
nopath	1	3	1	1	351	00:18:02	1082	00:18:51	1131	00:00:49	49	0.0000
nopath	1	3	1	1	351	00:18:03	1083	00:18:55	1135	00:00:52	52	0.0000
nopath	1	2	3	1	327	00:18:28	1108	00:18:56	1136	00:00:28	28	0.0000
nopath	1	3	13	15	351	00:18:11	1091	00:19:01	1141	00:00:50	50	0.0000	00:00:46
nopath	2	1	14	16	327	00:18:37	1117	00:19:03	1143	00:00:26	26	0.0000
nopath	3	2	9	1	311	00:18:09	1089	00:19:10	1150	00:01:01	61	0.0000
nopath	3	1	9	1	351	00:18:27	1107	00:19:14	1154	00:00:47	47	0.0000
nopath	3	1	1	1	351	00:18:41	1121	00:19:19	1159	00:00:38	38	0.0000
nopath	3	1	3	1	351	00:18:46	1126	00:19:22	1162	00:00:36	36	0.0000
nopath	1	2	1	1	327	00:18:43	1123	00:19:28	1168	00:00:45	45	0.0000
nopath	1	2	1	1	327	00:19:01	1141	00:19:31	1171	00:00:30	30	0.0000
nopath	2	1	1	1	327	00:18:59	1139	00:19:31	1171	00:00:32	32	0.0000
nopath	2	1	1	1	327	00:19:08	1148	00:19:36	1176	00:00:28	28	0.0000
nopath	1	2	10	1	327	00:19:11	1151	00:19:41	1181	00:00:30	30	0.0000
nopath	2	1	1	1	327	00:19:18	1158	00:19:43	1183	00:00:25	25	0.0000
nopath	1	2	1	1	327	00:19:15	1155	00:19:44	1184	00:00:29	29	0.0000
nopath	3	2	12	14	311	00:19:02	1142	00:19:50	1190	00:00:48	48	0.0000
nopath	3	2	5	1	311	00:19:14	1154	00:19:53	1193	00:00:39	39	0.0000
nopath	2	1	1	1	327	00:19:25	1165	00:20:01	1201	00:00:36	36	0.0000	00:00:28
nopath	2	1	5	1	327	00:19:32	1172	00:20:03	1203	00:00:31	31	0.0000
nopath	2	1	1	1	327	00:19:40	1180	00:20:08	1208	00:00:28	28	0.0000
nopath	2	1	1	1	327	00:19:42	1182	00:20:10	1210	00:00:28	28	0.0000
nopath	2	1	3	1	327	00:19:48	1188	00:20:13	1213	00:00:25	25	0.0000
nopath	2	1	1	1	327	00:19:47	1187	00:20:14	1214	00:00:27	27	0.0000
nopath	2	1	1	1	327	00:19:50	1190	00:20:16	1216	00:00:26	26	0.0000
nopath	1	2	1	1	327	00:19:48	1188	00:20:16	1216	00:00:28	28	0.0000
nopath	1	3	14	16	351	00:19:45	1185	00:20:23	1223	00:00:38	38	0.0000
nopath	3	2	1	1	311	00:19:40	1180	00:20:30	1230	00:00:50	50	0.0000
nopath	3	1	1	1	351	00:19:50	1190	00:20:35	1235	00:00:45	45	0.0000
nopath	1	2	1	1	327	00:19:58	1198	00:20:38	1238	00:00:40	40	0.0000
nopath	2	1	1	1	327	00:20:15	1215	00:20:40	1240	00:00:25	25	0.0000
nopath	1	2	1	1	327	00:20:16	1216	00:20:44	1244	00:00:28	28	0.0000
nopath	2	1	12	14	327	00:20:23	1223	00:20:50	1250	00:00:27	27	0.0000
nopath	1	2	1	1	327	00:20:29	1229	00:20:57	1257	00:00:28	28	0.0000
nopath	2	1	6	1	327	00:20:34	1234	00:21:00	1260	00:00:26	26	0.0000	00:00:27
nopath	1	2	1	1	327	00:20:35	1235	00:21:03	1263	00:00:28	28	0.0000
nopath	2	1	1	1	327	00:20:52	1252	00:21:17	1277	00:00:25	25	0.0000
nopath	2	1	14	16	327	00:20:54	1254	00:21:21	1281	00:00:27	27	0.0000
nopath	2	1	1	1	327	00:20:57	1257	00:21:23	1283	00:00:26	26	0.0000
nopath	2	1	9	1	327	00:20:56	1256	00:21:23	1283	00:00:27	27	0.0000
nopath	2	1	13	15	327	00:20:58	1258	00:21:26	1286	00:00:28	28	0.0000
nopath	1	2	1	1	327	00:21:01	1261	00:21:29	1289	00:00:28	28	0.0000
nopath	1	2	12	14	327	00:21:06	1266	00:21:35	1295	00:00:29	29	0.0000
nopath	2	1	1	1	327	00:21:19	1279	00:21:44	1304	00:00:25	25	0.0000
nopath	1	2	12	14	327	00:21:16	1276	00:21:45	1305	00:00:29	29	0.0000
nopath	1	2	1	1	327	00:21:22	1282	00:21:50	1310	00:00:28	28	0.0000
nopath	3	2	9	1	311	00:20:51	1251	00:22:00	1320	00:01:09	69	0.0000	00:00:42
nopath	3	1	1	1	351	00:21:16	1276	00:22:04	1324	00:00:48	48	0.0000
nopath	2	1	3	1	327	00:21:38	1298	00:22:11	1331	00:00:33	33	0.0000
nopath	2	1	1	1	327	00:21:37	1297	00:22:11	1331	00:00:34	34	0.0000
nopath	2	3	1	1	311	00:21:41	1301	00:22:13	1333	00:00:32	32	0.0000
nopath	2	1	1	1	327	00:21:48	1308	00:22:14	1334	00:00:26	26	0.0000
nopath	1	2	1	1	327	00:21:54	1314	00:22:22	1342	00:00:28	28	0.0000
nopath	2	1	1	1	327	00:21:57	1317	00:22:22	1342	00:00:25	25	0.0000
nopath	3	2	1	1	311	00:21:52	1312	00:22:32	1352	00:00:40	40	0.0000
nopath	3	1	1	1	351	00:21:47	1307	00:22:32	1352	00:00:45	45	0.0000
nopath	3	1	12	14	351	00:21:55	1315	00:22:37	1357	00:00:42	42	0.0000
nopath	3	1	12	14	351	00:21:58	1318	00:22:41	1361	00:00:43	43	0.0000
nopath	3	1	2	1	351	00:21:59	1319	00:22:44	1364	00:00:45	45	0.0000
nopath	1	2	1	1	327	00:22:05	1325	00:22:48	1368	00:00:43	43	0.0000
nopath	1	2	1	1	327	00:22:16	1336	00:22:50	1370	00:00:34	34	0.0000
nopath	2	1	1	1	327	00:22:12	1332	00:22:51	1371	00:00:39	39	0.0000
nopath	2	1	1	1	327	00:22:15	1335	00:22:51	1371	00:00:36	36	0.0000
nopath	2	1	1	1	327	00:22:14	1334	00:22:53	1373	00:00:39	39	0.0000
nopath	2	1	3	1	327	00:22:21	1341	00:22:53	1373	00:00:32	32	0.0000
nopath	1	3	1	1	351	00:21:59	1319	00:22:56	1376	00:00:57	57	0.0000
nopath	1	2	1	1	327	00:22:28	1348	00:22:57	1377	00:00:29	29	0.0000
nopath	1	3	5	1	351	00:22:01	1321	00:23:00	1380	00:00:59	59	0.0000	00:00:51
nopath	1	3	1	1	351	00:22:02	1322	00:23:04	1384	00:01:02	62	0.0000
nopath	2	1	13	15	327	00:22:38	1358	00:23:06	1386	00:00:28	28	0.0000
nopath	1	2	1	1	327	00:22:51	1371	00:23:18	1398	00:00:27	27	0.0000
nopath	1	2	5	1	327	00:22:52	1372	00:23:20	1400	00:00:28	28	0.0000
nopath	2	1	12	14	327	00:22:53	1373	00:23:20	1400	00:00:27	27	0.0000
nopath	2	1	3	1	327	00:22:47	1367	00:23:21	1401	00:00:34	34	0.0000
nopath	2	1	14	16	327	00:22:49	1369	00:23:24	1404	00:00:35	35	0.0000
nopath	2	1	2	1	327	00:22:57	1377	00:23:25	1405	00:00:28	28	0.0000
nopath	2	1	1	1	327	00:22:59	1379	00:23:26	1406	00:00:27	27	0.0000
nopath	2	1	12	14	327	00:23:02	1382	00:23:29	1409	00:00:27	27	0.0000
nopath	2	1	12	14	327	00:23:05	1385	00:23:32	1412	00:00:27	27	0.0000
nopath	2	1	1	1	327	00:23:07	1387	00:23:33	1413	00:00:26	26	0.0000
nopath	1	2	1	1	327	00:23:09	1389	00:23:37	1417	00:00:28	28	0.0000
nopath	2	1	5	1	327	00:23:19	1399	00:23:44	1424	00:00:25	25	0.0000
nopath	2	3	1	1	311	00:23:15	1395	00:23:44	1424	00:00:29	29	0.0000
nopath	3	2	3	1	311	00:23:05	1385	00:23:50	1430	00:00:45	45	0.0000
nopath	3	2	7	1	311	00:23:08	1388	00:23:52	1432	00:00:44	44	0.0000
nopath	1	2	1	1	327	00:23:32	1412	00:23:59	1439	00:00:27	27	0.0000
nopath	2	1	1	1	327	00:23:27	1407	00:24:01	1441	00:00:34	34	0.0000	00:00:29
nopath	1	2	1	1	327	00:23:44	1424	00:24:12	1452	00:00:28	28	0.0000
nopath	2	1	5	1	327	00:23:48	1428	00:24:14	1454	00:00:26	26	0.0000
nopath	3	1	1	1	351	00:23:28	1408	00:24:22	1462	00:00:54	54	0.0000
nopath	3	1	6	1	351	00:23:29	1409	00:24:24	1464	00:00:55	55	0.0000
nopath	3	2	12	14	311	00:23:38	1418	00:24:25	1465	00:00:47	47	0.0000
nopath	3	2	1	1	311	00:23:40	1420	00:24:27	1467	00:00:47	47	0.0000
nopath	3	2	1	1	311	00:23:42	1422	00:24:30	1470	00:00:48	48	0.0000
nopath	3	2	1	1	311	00:23:56	1436	00:24:32	1472	00:00:36	36	0.0000
nopath	1	2	1	1	327	00:23:54	1434	00:24:38	1478	00:00:44	44	0.0000
nopath	2	1	1	1	327	00:23:54	1434	00:24:41	1481	00:00:47	47	0.0000
nopath	2	1	1	1	327	00:24:01	1441	00:24:42	1482	00:00:41	41	0.0000
nopath	2	1	1	1	327	00:24:18	1458	00:24:46	1486	00:00:28	28	0.0000
nopath	1	3	1	1	351	00:24:19	1459	00:24:54	1494	00:00:35	35	0.0000
nopath	3	1	1	1	351	00:24:14	1454	00:25:02	1502	00:00:48	48	0.0000	00:00:44
nopath	1	2	1	1	327	00:24:41	1481	00:25:08	1508	00:00:27	27	0.0000
nopath	2	1	2	1	327	00:24:35	1475	00:25:11	1511	00:00:36	36	0.0000
nopath	2	1	14	16	327	00:24:49	1489	00:25:16	1516	00:00:27	27	0.0000
nopath	2	1	3	1	327	00:24:53	1493	00:25:19	1519	00:00:26	26	0.0000
nopath	2	1	1	1	327	00:24:58	1498	00:25:24	1524	00:00:26	26	0.0000
nopath	1	3	9	1	351	00:24:46	1486	00:25:25	1525	00:00:39	39	0.0000
nopath	2	1	12	14	327	00:25:01	1501	00:25:28	1528	00:00:27	27	0.0000
nopath	1	2	12	14	327	00:25:02	1502	00:25:31	1531	00:00:29	29	0.0000
nopath	2	1	1	1	327	00:25:10	1510	00:25:36	1536	00:00:26	26	0.0000
nopath	2	1	1	1	327	00:25:12	1512	00:25:38	1538	00:00:26	26	0.0000
nopath	1	2	1	1	327	00:25:10	1510	00:25:38	1538	00:00:28	28	0.0000
nopath	1	2	1	1	327	00:25:15	1515	00:25:43	1543	00:00:28	28	0.0000
nopath	1	2	12	14	327	00:25:18	1518	00:25:47	1547	00:00:29	29	0.0000
nopath	2	1	3	1	327	00:25:25	1525	00:25:51	1551	00:00:26	26	0.0000
nopath	2	1	1	1	327	00:25:26	1526	00:25:52	1552	00:00:26	26	0.0000
nopath	2	1	2	1	327	00:25:31	1531	00:25:57	1557	00:00:26	26	0.0000
nopath	2	1	1	1	327	00:25:35	1535	00:26:01	1561	00:00:26	26	0.0000	00:00:29
nopath	1	2	14	16	327	00:25:32	1532	00:26:01	1561	00:00:29	29	0.0000
nopath	2	1	1	1	327	00:25:39	1539	00:26:05	1565	00:00:26	26	0.0000
nopath	2	1	1	1	327	00:25:41	1541	00:26:06	1566	00:00:25	25	0.0000
nopath	2	1	3	1	327	00:25:45	1545	00:26:10	1570	00:00:25	25	0.0000
nopath	1	3	13	15	351	00:25:24	1524	00:26:13	1573	00:00:49	49	0.0000
nopath	1	2	10	1	327	00:25:45	1545	00:26:14	1574	00:00:29	29	0.0000
nopath	2	1	3	1	327	00:25:51	1551	00:26:17	1577	00:00:26	26	0.0000
nopath	3	1	1	1	351	00:25:32	1532	00:26:22	1582	00:00:50	50	0.0000
nopath	3	1	12	14	351	00:25:34	1534	00:26:25	1585	00:00:51	51	0.0000
nopath	3	2	12	14	311	00:25:44	1544	00:26:25	1585	00:00:41	41	0.0000
nopath	1	2	10	1	327	00:25:50	1550	00:26:38	1598	00:00:48	48	0.0000
nopath	1	2	1	1	327	00:25:55	1555	00:26:39	1599	00:00:44	44	0.0000
nopath	3	1	1	1	351	00:26:03	1563	00:26:39	1599	00:00:36	36	0.0000
nopath	1	2	1	1	327	00:25:59	1559	00:26:41	1601	00:00:42	42	0.0000
nopath	2	1	1	1	327	00:26:12	1572	00:26:42	1602	00:00:30	30	0.0000
nopath	2	1	13	15	327	00:26:03	1563	00:26:44	1604	00:00:41	41	0.0000
nopath	1	3	1	1	351	00:25:38	1538	00:26:45	1605	00:01:07	67	0.0000
nopath	2	1	4	1	327	00:26:27	1587	00:26:52	1612	00:00:25	25	0.0000
nopath	2	1	1	1	327	00:26:29	1589	00:26:54	1614	00:00:25	25	0.0000
nopath	3	1	14	16	351	00:26:04	1564	00:27:03	1623	00:00:59	59	0.0000	00:00:49
nopath	3	2	1	1	311	00:26:07	1567	00:27:03	1623	00:00:56	56	0.0000
nopath	3	2	1	1	311	00:26:21	1581	00:27:06	1626	00:00:45	45	0.0000
nopath	2	1	3	1	327	00:26:45	1605	00:27:10	1630	00:00:25	25	0.0000
nopath	2	1	5	1	327	00:26:48	1608	00:27:13	1633	00:00:25	25	0.0000
nopath	1	2	1	1	327	00:26:48	1608	00:27:15	1635	00:00:27	27	0.0000
nopath	2	1	5	1	327	00:26:52	1612	00:27:17	1637	00:00:25	25	0.0000
nopath	1	3	5	1	351	00:26:19	1579	00:27:20	1640	00:01:01	61	0.0000
nopath	1	2	1	1	327	00:26:58	1618	00:27:26	1646	00:00:28	28	0.0000
nopath	2	1	10	1	327	00:27:03	1623	00:27:28	1648	00:00:25	25	0.0000
nopath	2	1	1	1	327	00:27:08	1628	00:27:34	1654	00:00:26	26	0.0000
nopath	1	2	1	1	327	00:27:06	1626	00:27:34	1654	00:00:28	28	0.0000
nopath	1	2	1	1	327	00:27:08	1628	00:27:36	1656	00:00:28	28	0.0000
nopath	2	1	13	15	327	00:27:15	1635	00:27:43	1663	00:00:28	28	0.0000
nopath	2	1	1	1	327	00:27:16	1636	00:27:43	1663	00:00:27	27	0.0000
nopath	3	1	1	1	351	00:26:39	1599	00:27:52	1672	00:01:13	73	0.0000
nopath	3	1	3	1	351	00:27:03	1623	00:27:55	1675	00:00:52	52	0.0000
nopath	1	2	1	1	327	00:27:17	1637	00:27:58	1678	00:00:41	41	0.0000
nopath	1	2	2	1	327	00:27:22	1642	00:27:59	1679	00:00:37	37	0.0000
nopath	2	1	13	15	327	00:27:31	1651	00:28:00	1680	00:00:29	29	0.0000	00:00:27
nopath	1	2	3	1	327	00:27:23	1643	00:28:02	1682	00:00:39	39	0.0000
nopath	1	2	10	1	327	00:27:29	1649	00:28:03	1683	00:00:34	34	0.0000
nopath	2	1	14	16	327	00:27:37	1657	00:28:04	1684	00:00:27	27	0.0000
nopath	1	2	5	1	327	00:27:32	1652	00:28:05	1685	00:00:33	33	0.0000
nopath	2	1	1	1	327	00:27:40	1660	00:28:07	1687	00:00:27	27	0.0000
nopath	2	1	1	1	327	00:27:44	1664	00:28:10	1690	00:00:26	26	0.0000
nopath	1	3	1	1	351	00:27:19	1639	00:28:12	1692	00:00:53	53	0.0000
nopath	1	2	1	1	327	00:27:44	1664	00:28:13	1693	00:00:29	29	0.0000
nopath	1	2	9	1	327	00:27:45	1665	00:28:15	1695	00:00:30	30	0.0000
nopath	1	2	1	1	327	00:27:46	1666	00:28:16	1696	00:00:30	30	0.0000
nopath	2	1	14	16	327	00:27:50	1670	00:28:17	1697	00:00:27	27	0.0000
nopath	1	2	3	1	327	00:27:47	1667	00:28:18	1698	00:00:31	31	0.0000
nopath	1	2	1	1	327	00:27:49	1669	00:28:19	1699	00:00:30	30	0.0000
nopath	2	1	14	16	327	00:27:54	1674	00:28:21	1701	00:00:27	27	0.0000
nopath	1	2	1	1	327	00:27:59	1679	00:28:27	1707	00:00:28	28	0.0000
nopath	2	1	13	15	327	00:28:02	1682	00:28:29	1709	00:00:27	27	0.0000
nopath	1	2	1	1	327	00:28:02	1682	00:28:30	1710	00:00:28	28	0.0000
nopath	2	1	1	1	327	00:28:08	1688	00:28:34	1714	00:00:26	26	0.0000
nopath	1	3	10	1	351	00:27:53	1673	00:28:36	1716	00:00:43	43	0.0000
nopath	3	1	1	1	351	00:27:56	1676	00:28:42	1722	00:00:46	46	0.0000
nopath	2	1	12	14	327	00:28:30	1710	00:28:57	1737	00:00:27	27	0.0000
nopath	1	2	1	1	327	00:28:30	1710	00:28:58	1738	00:00:28	28	0.0000
nopath	2	1	1	1	327	00:28:41	1721	00:29:06	1746	00:00:25	25	0.0000	00:00:26
nopath	3	1	1	1	351	00:28:28	1708	00:29:12	1752	00:00:44	44	0.0000
nopath	3	1	1	1	351	00:28:33	1713	00:29:15	1755	00:00:42	42	0.0000
nopath	1	2	14	16	327	00:28:42	1722	00:29:20	1760	00:00:38	38	0.0000
nopath	2	1	1	1	327	00:28:46	1726	00:29:22	1762	00:00:36	36	0.0000
nopath	3	1	13	15	351	00:28:43	1723	00:29:23	1763	00:00:40	40	0.0000
nopath	2	1	1	1	327	00:28:56	1736	00:29:25	1765	00:00:29	29	0.0000
nopath	2	1	13	15	327	00:29:00	1740	00:29:29	1769	00:00:29	29	0.0000
nopath	1	2	1	1	327	00:29:00	1740	00:29:30	1770	00:00:30	30	0.0000
nopath	1	3	13	15	351	00:28:48	1728	00:29:33	1773	00:00:45	45	0.0000
nopath	3	2	1	1	311	00:28:51	1731	00:29:40	1780	00:00:49	49	0.0000
nopath	3	1	3	1	351	00:29:07	1747	00:29:45	1785	00:00:38	38	0.0000
nopath	3	1	9	1	351	00:29:11	1751	00:29:50	1790	00:00:39	39	0.0000
nopath	2	1	6	1	327	00:29:12	1752	00:29:51	1791	00:00:39	39	0.0000
nopath	2	1	1	1	327	00:29:16	1756	00:29:51	1791	00:00:35	35	0.0000
nopath	2	1	1	1	327	00:29:18	1758	00:29:53	1793	00:00:35	35	0.0000
nopath	2	1	1	1	327	00:29:24	1764	00:29:54	1794	00:00:30	30	0.0000
nopath	1	2	1	1	327	00:29:27	1767	00:29:54	1794	00:00:27	27	0.0000
nopath	2	1	3	1	327	00:29:33	1773	00:30:00	1800	00:00:27	27	0.0000	00:00:32
nopath	2	1	1	1	327	00:29:39	1779	00:30:05	1805	00:00:26	26	0.0000
nopath	3	2	12	14	311	00:29:20	1760	00:30:10	1810	00:00:50	50	0.0000
nopath	1	2	5	1	327	00:29:46	1786	00:30:18	1818	00:00:32	32	0.0000
nopath	2	1	1	1	327	00:29:42	1782	00:30:21	1821	00:00:39	39	0.0000
nopath	2	1	15	17	327	00:29:49	1789	00:30:24	1824	00:00:35	35	0.0000
nopath	2	1	13	15	327	00:29:46	1786	00:30:24	1824	00:00:38	38	0.0000
nopath	1	3	12	14	351	00:29:26	1766	00:30:27	1827	00:01:01	61	0.0000
nopath	1	3	6	1	351	00:29:40	1780	00:30:30	1830	00:00:50	50	0.0000
nopath	1	3	1	1	351	00:29:43	1783	00:30:34	1834	00:00:51	51	0.0000
nopath	1	3	1	1	351	00:29:50	1790	00:30:38	1838	00:00:48	48	0.0000
nopath	3	1	7	1	351	00:29:46	1786	00:30:42	1842	00:00:56	56	0.0000
nopath	3	2	9	1	311	00:30:07	1807	00:30:44	1844	00:00:37	37	0.0000
nopath	1	2	1	1	327	00:30:07	1807	00:30:48	1848	00:00:41	41	0.0000
nopath	1	3	1	1	351	00:29:55	1795	00:30:51	1851	00:00:56	56	0.0000
nopath	2	1	3	1	327	00:30:32	1832	00:30:57	1857	00:00:25	25	0.0000
nopath	3	2	14	16	311	00:30:08	1808	00:31:01	1861	00:00:53	53	0.0000	00:00:45
nopath	3	1	5	1	351	00:30:16	1816	00:31:05	1865	00:00:49	49	0.0000
nopath	1	2	1	1	327	00:30:50	1850	00:31:17	1877	00:00:27	27	0.0000
nopath	1	2	1	1	327	00:30:52	1852	00:31:19	1879	00:00:27	27	0.0000
nopath	2	1	1	1	327	00:30:44	1844	00:31:21	1881	00:00:37	37	0.0000
nopath	2	1	1	1	327	00:30:33	1833	00:31:21	1881	00:00:48	48	0.0000
nopath	2	1	14	16	327	00:30:50	1850	00:31:23	1883	00:00:33	33	0.0000
nopath	2	1	12	14	327	00:30:39	1839	00:31:23	1883	00:00:44	44	0.0000
nopath	2	1	1	1	327	00:30:54	1854	00:31:25	1885	00:00:31	31	0.0000
nopath	2	1	1	1	327	00:30:56	1856	00:31:26	1886	00:00:30	30	0.0000
nopath	1	3	15	17	351	00:30:03	1803	00:31:29	1889	00:01:26	86	0.0000
nopath	1	3	1	1	351	00:30:42	1842	00:31:34	1894	00:00:52	52	0.0000
nopath	3	2	1	1	311	00:30:46	1846	00:31:40	1900	00:00:54	54	0.0000
nopath	3	1	12	14	351	00:31:01	1861	00:31:45	1905	00:00:44	44	0.0000
nopath	1	2	12	14	327	00:31:22	1882	00:31:59	1919	00:00:37	37	0.0000
nopath	2	1	3	1	327	00:31:28	1888	00:32:00	1920	00:00:32	32	0.0000	00:00:34
nopath	1	2	3	1	327	00:31:29	1889	00:32:01	1921	00:00:32	32	0.0000
nopath	2	1	1	1	327	00:31:26	1886	00:32:01	1921	00:00:35	35	0.0000
nopath	1	2	12	14	327	00:31:30	1890	00:32:02	1922	00:00:32	32	0.0000
nopath	1	2	5	1	327	00:31:31	1891	00:32:04	1924	00:00:33	33	0.0000
nopath	1	2	12	14	327	00:31:36	1896	00:32:06	1926	00:00:30	30	0.0000
nopath	2	1	1	1	327	00:31:40	1900	00:32:06	1926	00:00:26	26	0.0000
nopath	1	3	1	1	351	00:31:08	1868	00:32:09	1929	00:01:01	61	0.0000
nopath	2	1	1	1	327	00:31:48	1908	00:32:13	1933	00:00:25	25	0.0000
nopath	3	2	5	1	311	00:31:42	1902	00:32:20	1940	00:00:38	38	0.0000
nopath	1	2	1	1	327	00:31:57	1917	00:32:27	1947	00:00:30	30	0.0000
nopath	2	1	1	1	327	00:32:02	1922	00:32:30	1950	00:00:28	28	0.0000
nopath	1	2	1	1	327	00:32:03	1923	00:32:30	1950	00:00:27	27	0.0000
nopath	2	1	1	1	327	00:31:56	1916	00:32:31	1951	00:00:35	35	0.0000
nopath	2	1	1	1	327	00:32:07	1927	00:32:34	1954	00:00:27	27	0.0000
nopath	2	1	1	1	327	00:32:24	1944	00:32:50	1970	00:00:26	26	0.0000
nopath	2	1	12	14	327	00:32:23	1943	00:32:50	1970	00:00:27	27	0.0000
nopath	1	2	12	14	327	00:32:22	1942	00:32:51	1971	00:00:29	29	0.0000
nopath	1	2	1	1	327	00:32:24	1944	00:32:53	1973	00:00:29	29	0.0000
nopath	1	2	6	1	327	00:32:29	1949	00:32:57	1977	00:00:28	28	0.0000
nopath	2	1	6	1	327	00:32:32	1952	00:32:57	1977	00:00:25	25	0.0000
nopath	2	1	1	1	327	00:32:37	1957	00:33:02	1982	00:00:25	25	0.0000	00:00:27
nopath	2	1	1	1	327	00:32:43	1963	00:33:08	1988	00:00:25	25	0.0000
nopath	1	2	1	1	327	00:32:43	1963	00:33:11	1991	00:00:28	28	0.0000
nopath	1	3	1	1	351	00:32:36	1956	00:33:11	1991	00:00:35	35	0.0000
nopath	1	2	14	16	327	00:32:44	1964	00:33:13	1993	00:00:29	29	0.0000
nopath	2	1	1	1	327	00:32:47	1967	00:33:14	1994	00:00:27	27	0.0000
nopath	1	2	13	15	327	00:32:49	1969	00:33:19	1999	00:00:30	30	0.0000
nopath	3	1	1	1	351	00:32:46	1966	00:33:32	2012	00:00:46	46	0.0000
nopath	3	1	3	1	351	00:32:51	1971	00:33:35	2015	00:00:44	44	0.0000
nopath	1	2	1	1	327	00:32:58	1978	00:33:38	2018	00:00:40	40	0.0000
nopath	1	2	1	1	327	00:32:59	1979	00:33:40	2020	00:00:41	41	0.0000
nopath	1	2	1	1	327	00:33:14	1994	00:33:43	2023	00:00:29	29	0.0000
nopath	2	3	1	1	311	00:33:19	1999	00:33:47	2027	00:00:28	28	0.0000
nopath	1	2	1	1	327	00:33:16	1996	00:33:48	2028	00:00:32	32	0.0000
nopath	2	1	3	1	327	00:33:20	2000	00:33:48	2028	00:00:28	28	0.0000
nopath	2	1	5	1	327	00:33:25	2005	00:33:51	2031	00:00:26	26	0.0000
nopath	2	1	1	1	327	00:33:26	2006	00:33:52	2032	00:00:26	26	0.0000
nopath	2	1	5	1	327	00:33:32	2012	00:33:58	2038	00:00:26	26	0.0000
nopath	1	2	1	1	327	00:33:31	2011	00:33:59	2039	00:00:28	28	0.0000
nopath	2	1	1	1	327	00:33:36	2016	00:34:02	2042	00:00:26	26	0.0000	00:00:26
nopath	2	1	1	1	327	00:33:38	2018	00:34:04	2044	00:00:26	26	0.0000
nopath	3	2	14	16	311	00:33:33	2013	00:34:11	2051	00:00:38	38	0.0000
nopath	1	2	1	1	327	00:33:52	2032	00:34:19	2059	00:00:27	27	0.0000
nopath	2	1	3	1	327	00:33:50	2030	00:34:21	2061	00:00:31	31	0.0000
nopath	2	1	1	1	327	00:33:57	2037	00:34:22	2062	00:00:25	25	0.0000
nopath	2	1	1	1	327	00:34:01	2041	00:34:29	2069	00:00:28	28	0.0000
nopath	2	1	1	1	327	00:34:03	2043	00:34:29	2069	00:00:26	26	0.0000
nopath	2	1	1	1	327	00:34:07	2047	00:34:33	2073	00:00:26	26	0.0000
nopath	2	1	6	1	327	00:34:11	2051	00:34:37	2077	00:00:26	26	0.0000
nopath	1	2	1	1	327	00:34:14	2054	00:34:42	2082	00:00:28	28	0.0000
nopath	2	1	5	1	327	00:34:20	2060	00:34:45	2085	00:00:25	25	0.0000
nopath	1	2	1	1	327	00:34:15	2055	00:34:46	2086	00:00:31	31	0.0000
nopath	1	2	1	1	327	00:34:21	2061	00:34:49	2089	00:00:28	28	0.0000
nopath	2	1	1	1	327	00:34:23	2063	00:34:49	2089	00:00:26	26	0.0000
nopath	2	1	3	1	327	00:34:30	2070	00:34:56	2096	00:00:26	26	0.0000
nopath	3	1	1	1	351	00:33:45	2025	00:35:02	2102	00:01:17	77	0.0000	00:00:49
nopath	3	1	9	1	351	00:34:12	2052	00:35:04	2104	00:00:52	52	0.0000
nopath	1	2	1	1	327	00:34:29	2069	00:35:08	2108	00:00:39	39	0.0000
nopath	1	2	5	1	327	00:34:37	2077	00:35:09	2109	00:00:32	32	0.0000
nopath	2	1	1	1	327	00:34:34	2074	00:35:11	2111	00:00:37	37	0.0000
nopath	2	1	1	1	327	00:34:33	2073	00:35:11	2111	00:00:38	38	0.0000
nopath	1	2	1	1	327	00:34:41	2081	00:35:12	2112	00:00:31	31	0.0000
nopath	1	2	1	1	327	00:34:44	2084	00:35:13	2113	00:00:29	29	0.0000
nopath	1	2	1	1	327	00:34:45	2085	00:35:16	2116	00:00:31	31	0.0000
nopath	2	1	1	1	327	00:34:48	2088	00:35:16	2116	00:00:28	28	0.0000
nopath	1	3	1	1	351	00:34:22	2062	00:35:17	2117	00:00:55	55	0.0000
nopath	1	2	1	1	327	00:34:47	2087	00:35:18	2118	00:00:31	31	0.0000
nopath	1	2	1	1	327	00:34:51	2091	00:35:20	2120	00:00:29	29	0.0000
nopath	2	1	1	1	327	00:34:55	2095	00:35:20	2120	00:00:25	25	0.0000
nopath	1	3	5	1	351	00:34:32	2072	00:35:24	2124	00:00:52	52	0.0000
nopath	1	2	1	1	327	00:34:59	2099	00:35:38	2138	00:00:39	39	0.0000
nopath	1	2	1	1	327	00:35:05	2105	00:35:40	2140	00:00:35	35	0.0000
nopath	2	1	1	1	327	00:35:07	2107	00:35:41	2141	00:00:34	34	0.0000
nopath	1	2	7	1	327	00:35:12	2112	00:35:42	2142	00:00:30	30	0.0000
nopath	2	1	1	1	327	00:35:17	2117	00:35:43	2143	00:00:26	26	0.0000
nopath	1	2	3	1	327	00:35:14	2114	00:35:44	2144	00:00:30	30	0.0000
nopath	1	2	1	1	327	00:35:15	2115	00:35:47	2147	00:00:32	32	0.0000
nopath	1	2	7	1	327	00:35:18	2118	00:35:49	2149	00:00:31	31	0.0000
nopath	2	1	9	1	327	00:35:22	2122	00:35:49	2149	00:00:27	27	0.0000
nopath	2	1	3	1	327	00:35:25	2125	00:35:50	2150	00:00:25	25	0.0000
nopath	2	1	1	1	327	00:35:26	2126	00:35:51	2151	00:00:25	25	0.0000
nopath	2	1	6	1	327	00:35:31	2131	00:35:57	2157	00:00:26	26	0.0000
nopath	3	1	10	1	351	00:35:06	2106	00:36:02	2162	00:00:56	56	0.0000	00:00:54
nopath	3	2	1	1	311	00:35:19	2119	00:36:03	2163	00:00:44	44	0.0000
nopath	2	1	1	1	327	00:35:37	2137	00:36:11	2171	00:00:34	34	0.0000
nopath	2	1	1	1	327	00:35:40	2140	00:36:11	2171	00:00:31	31	0.0000
nopath	1	2	1	1	327	00:35:48	2148	00:36:16	2176	00:00:28	28	0.0000
nopath	1	2	1	1	327	00:35:53	2153	00:36:21	2181	00:00:28	28	0.0000
nopath	2	1	12	14	327	00:35:56	2156	00:36:23	2183	00:00:27	27	0.0000
nopath	2	1	9	1	327	00:35:58	2158	00:36:25	2185	00:00:27	27	0.0000
nopath	1	2	1	1	327	00:35:58	2158	00:36:26	2186	00:00:28	28	0.0000
nopath	2	1	1	1	327	00:36:02	2162	00:36:28	2188	00:00:26	26	0.0000
nopath	2	1	1	1	327	00:36:03	2163	00:36:28	2188	00:00:25	25	0.0000
nopath	2	1	3	1	327	00:36:07	2167	00:36:33	2193	00:00:26	26	0.0000
nopath	3	2	1	1	311	00:35:58	2158	00:36:40	2200	00:00:42	42	0.0000
nopath	3	2	1	1	311	00:36:05	2165	00:36:43	2203	00:00:38	38	0.0000
nopath	1	2	14	16	327	00:36:13	2173	00:36:50	2210	00:00:37	37	0.0000
nopath	2	1	1	1	327	00:36:21	2181	00:36:50	2210	00:00:29	29	0.0000
nopath	1	2	12	14	327	00:36:23	2183	00:36:52	2212	00:00:29	29	0.0000
nopath	1	3	12	14	351	00:36:17	2177	00:36:55	2215	00:00:38	38	0.0000
nopath	1	2	1	1	327	00:36:35	2195	00:37:04	2224	00:00:29	29	0.0000	00:00:31
nopath	2	1	1	1	327	00:36:40	2200	00:37:06	2226	00:00:26	26	0.0000
nopath	3	2	1	1	311	00:36:25	2185	00:37:10	2230	00:00:45	45	0.0000
nopath	3	2	1	1	311	00:36:32	2192	00:37:12	2232	00:00:40	40	0.0000
nopath	1	2	6	1	327	00:36:43	2203	00:37:18	2238	00:00:35	35	0.0000
nopath	1	2	1	1	327	00:36:45	2205	00:37:19	2239	00:00:34	34	0.0000
nopath	1	2	6	1	327	00:36:47	2207	00:37:21	2241	00:00:34	34	0.0000
nopath	1	2	1	1	327	00:36:48	2208	00:37:22	2242	00:00:34	34	0.0000
nopath	1	2	1	1	327	00:36:53	2213	00:37:24	2244	00:00:31	31	0.0000
nopath	2	1	10	1	327	00:37:01	2221	00:37:26	2246	00:00:25	25	0.0000
nopath	2	1	1	1	327	00:37:06	2226	00:37:32	2252	00:00:26	26	0.0000
nopath	1	2	14	16	327	00:37:04	2224	00:37:33	2253	00:00:29	29	0.0000
nopath	3	1	3	1	351	00:36:49	2209	00:37:42	2262	00:00:53	53	0.0000
nopath	3	2	1	1	311	00:37:10	2230	00:37:45	2265	00:00:35	35	0.0000
nopath	1	2	10	1	327	00:37:05	2225	00:37:48	2268	00:00:43	43	0.0000
nopath	2	1	1	1	327	00:37:24	2244	00:37:50	2270	00:00:26	26	0.0000
nopath	1	2	14	16	327	00:37:12	2232	00:37:51	2271	00:00:39	39	0.0000
nopath	1	2	3	1	327	00:37:22	2242	00:37:52	2272	00:00:30	30	0.0000
nopath	1	2	1	1	327	00:37:25	2245	00:37:55	2275	00:00:30	30	0.0000
nopath	2	1	1	1	327	00:37:33	2253	00:37:58	2278	00:00:25	25	0.0000
nopath	1	2	15	17	327	00:37:30	2250	00:37:59	2279	00:00:29	29	0.0000
nopath	1	2	12	14	327	00:37:31	2251	00:38:02	2282	00:00:31	31	0.0000	00:00:33
nopath	1	2	3	1	327	00:37:44	2264	00:38:12	2292	00:00:28	28	0.0000
nopath	2	1	3	1	327	00:37:48	2268	00:38:13	2293	00:00:25	25	0.0000
nopath	2	1	3	1	327	00:37:51	2271	00:38:17	2297	00:00:26	26	0.0000
nopath	3	1	3	1	351	00:37:26	2246	00:38:22	2302	00:00:56	56	0.0000
nopath	3	1	1	1	351	00:37:42	2262	00:38:25	2305	00:00:43	43	0.0000
nopath	1	2	1	1	327	00:37:56	2276	00:38:28	2308	00:00:32	32	0.0000
nopath	1	2	1	1	327	00:38:03	2283	00:38:30	2310	00:00:27	27	0.0000
nopath	2	1	12	14	327	00:37:59	2279	00:38:32	2312	00:00:33	33	0.0000
nopath	1	2	1	1	327	00:38:07	2287	00:38:35	2315	00:00:28	28	0.0000
nopath	2	1	1	1	327	00:38:08	2288	00:38:35	2315	00:00:27	27	0.0000
nopath	2	1	1	1	327	00:38:15	2295	00:38:41	2321	00:00:26	26	0.0000
nopath	1	2	1	1	327	00:38:14	2294	00:38:42	2322	00:00:28	28	0.0000
nopath	1	2	1	1	327	00:38:20	2300	00:38:48	2328	00:00:28	28	0.0000
nopath	1	2	1	1	327	00:38:24	2304	00:38:52	2332	00:00:28	28	0.0000
nopath	2	1	5	1	327	00:38:27	2307	00:38:53	2333	00:00:26	26	0.0000
nopath	2	1	1	1	327	00:38:30	2310	00:38:56	2336	00:00:26	26	0.0000
nopath	1	3	14	16	351	00:38:17	2297	00:38:58	2338	00:00:41	41	0.0000
nopath	1	2	3	1	327	00:38:33	2313	00:39:01	2341	00:00:28	28	0.0000	00:00:28
nopath	1	3	1	1	351	00:38:28	2308	00:39:06	2346	00:00:38	38	0.0000
nopath	3	2	1	1	311	00:38:08	2288	00:39:10	2350	00:01:02	62	0.0000
nopath	3	1	1	1	351	00:38:24	2304	00:39:14	2354	00:00:50	50	0.0000
nopath	3	1	1	1	351	00:38:35	2315	00:39:17	2357	00:00:42	42	0.0000
nopath	3	1	1	1	351	00:38:41	2321	00:39:20	2360	00:00:39	39	0.0000
nopath	1	2	1	1	327	00:38:52	2332	00:39:28	2368	00:00:36	36	0.0000
nopath	1	2	1	1	327	00:38:53	2333	00:39:29	2369	00:00:36	36	0.0000
nopath	1	2	1	1	327	00:38:55	2335	00:39:31	2371	00:00:36	36	0.0000
nopath	2	1	3	1	327	00:38:43	2323	00:39:31	2371	00:00:48	48	0.0000
nopath	2	1	1	1	327	00:38:53	2333	00:39:32	2372	00:00:39	39	0.0000
nopath	2	1	15	17	327	00:38:55	2335	00:39:33	2373	00:00:38	38	0.0000
nopath	1	2	10	1	327	00:39:07	2347	00:39:35	2375	00:00:28	28	0.0000
nopath	2	1	2	1	327	00:39:11	2351	00:39:36	2376	00:00:25	25	0.0000
nopath	1	2	8	1	327	00:39:09	2349	00:39:38	2378	00:00:29	29	0.0000
nopath	2	1	1	1	327	00:39:12	2352	00:39:40	2380	00:00:28	28	0.0000
nopath	2	1	1	1	327	00:39:18	2358	00:39:44	2384	00:00:26	26	0.0000
nopath	2	1	12	14	327	00:39:17	2357	00:39:44	2384	00:00:27	27	0.0000
nopath	2	1	13	15	327	00:39:20	2360	00:39:48	2388	00:00:28	28	0.0000
nopath	3	1	1	1	351	00:39:08	2348	00:39:52	2392	00:00:44	44	0.0000
nopath	3	2	3	1	311	00:39:20	2360	00:39:55	2395	00:00:35	35	0.0000
nopath	1	2	15	17	327	00:39:19	2359	00:40:01	2401	00:00:42	42	0.0000	00:00:34
nopath	2	1	1	1	327	00:39:29	2369	00:40:01	2401	00:00:32	32	0.0000
nopath	2	1	1	1	327	00:39:23	2363	00:40:01	2401	00:00:38	38	0.0000
nopath	1	2	9	1	327	00:39:31	2371	00:40:02	2402	00:00:31	31	0.0000
nopath	2	1	1	1	327	00:39:35	2375	00:40:03	2403	00:00:28	28	0.0000
nopath	1	2	1	1	327	00:39:37	2377	00:40:05	2405	00:00:28	28	0.0000
nopath	1	2	1	1	327	00:39:45	2385	00:40:13	2413	00:00:28	28	0.0000
nopath	1	2	1	1	327	00:39:50	2390	00:40:18	2418	00:00:28	28	0.0000
nopath	2	1	1	1	327	00:39:57	2397	00:40:22	2422	00:00:25	25	0.0000
nopath	2	1	1	1	327	00:39:59	2399	00:40:25	2425	00:00:26	26	0.0000
nopath	2	1	5	1	327	00:40:00	2400	00:40:26	2426	00:00:26	26	0.0000
nopath	2	1	1	1	327	00:40:01	2401	00:40:27	2427	00:00:26	26	0.0000
nopath	2	1	1	1	327	00:40:03	2403	00:40:29	2429	00:00:26	26	0.0000
nopath	1	2	1	1	327	00:40:02	2402	00:40:30	2430	00:00:28	28	0.0000
nopath	2	1	13	15	327	00:40:04	2404	00:40:32	2432	00:00:28	28	0.0000
nopath	1	2	1	1	327	00:40:03	2403	00:40:33	2433	00:00:30	30	0.0000
nopath	2	1	1	1	327	00:40:06	2406	00:40:34	2434	00:00:28	28	0.0000
nopath	1	2	12	14	327	00:40:05	2405	00:40:34	2434	00:00:29	29	0.0000
nopath	2	1	1	1	327	00:40:17	2417	00:40:43	2443	00:00:26	26	0.0000
nopath	1	2	1	1	327	00:40:17	2417	00:40:45	2445	00:00:28	28	0.0000
nopath	2	1	1	1	327	00:40:22	2422	00:40:47	2447	00:00:25	25	0.0000
nopath	2	1	15	17	327	00:40:24	2424	00:40:51	2451	00:00:27	27	0.0000
nopath	2	1	1	1	327	00:40:25	2425	00:40:51	2451	00:00:26	26	0.0000
nopath	1	2	1	1	327	00:40:26	2426	00:40:54	2454	00:00:28	28	0.0000
nopath	1	2	3	1	327	00:40:30	2430	00:40:58	2458	00:00:28	28	0.0000
nopath	1	3	12	14	351	00:40:22	2422	00:40:59	2459	00:00:37	37	0.0000
nopath	3	1	5	1	351	00:40:32	2432	00:41:12	2472	00:00:40	40	0.0000	00:00:45
nopath	1	2	1	1	327	00:40:44	2444	00:41:18	2478	00:00:34	34	0.0000
nopath	1	2	1	1	327	00:40:54	2454	00:41:22	2482	00:00:28	28	0.0000
nopath	1	2	5	1	327	00:41:02	2462	00:41:32	2492	00:00:30	30	0.0000
nopath	2	1	1	1	327	00:41:11	2471	00:41:36	2496	00:00:25	25	0.0000
nopath	1	2	1	1	327	00:41:13	2473	00:41:41	2501	00:00:28	28	0.0000
nopath	2	1	1	1	327	00:41:16	2476	00:41:41	2501	00:00:25	25	0.0000
nopath	2	1	1	1	327	00:41:17	2477	00:41:42	2502	00:00:25	25	0.0000
nopath	2	1	1	1	327	00:41:24	2484	00:41:50	2510	00:00:26	26	0.0000
nopath	2	1	3	1	327	00:41:27	2487	00:41:52	2512	00:00:25	25	0.0000
nopath	3	2	3	1	311	00:41:21	2481	00:42:00	2520	00:00:39	39	0.0000	00:00:42
nopath	1	2	1	1	327	00:41:26	2486	00:42:08	2528	00:00:42	42	0.0000
nopath	1	2	1	1	327	00:41:31	2491	00:42:09	2529	00:00:38	38	0.0000
nopath	2	3	9	1	311	00:41:34	2494	00:42:10	2530	00:00:36	36	0.0000
nopath	1	2	3	1	327	00:41:35	2495	00:42:12	2532	00:00:37	37	0.0000
nopath	1	2	1	1	327	00:41:37	2497	00:42:14	2534	00:00:37	37	0.0000
nopath	2	1	14	16	327	00:41:35	2495	00:42:14	2534	00:00:39	39	0.0000
nopath	1	2	1	1	327	00:41:46	2506	00:42:16	2536	00:00:30	30	0.0000
nopath	2	1	12	14	327	00:41:50	2510	00:42:17	2537	00:00:27	27	0.0000
nopath	2	1	5	1	327	00:41:54	2514	00:42:20	2540	00:00:26	26	0.0000
nopath	1	2	1	1	327	00:41:53	2513	00:42:21	2541	00:00:28	28	0.0000
nopath	2	1	1	1	327	00:41:57	2517	00:42:22	2542	00:00:25	25	0.0000
nopath	1	3	1	1	351	00:41:12	2472	00:42:26	2546	00:01:14	74	0.0000
nopath	1	2	1	1	327	00:42:01	2521	00:42:29	2549	00:00:28	28	0.0000
nopath	1	3	1	1	351	00:41:41	2501	00:42:30	2550	00:00:49	49	0.0000
nopath	2	1	3	1	327	00:42:09	2529	00:42:35	2555	00:00:26	26	0.0000
nopath	1	3	5	1	351	00:42:05	2525	00:42:40	2560	00:00:35	35	0.0000
nopath	3	2	1	1	311	00:42:04	2524	00:42:40	2560	00:00:36	36	0.0000
nopath	3	1	5	1	351	00:42:14	2534	00:42:49	2569	00:00:35	35	0.0000
nopath	1	2	10	1	327	00:42:07	2527	00:42:58	2578	00:00:51	51	0.0000
nopath	1	2	3	1	327	00:42:10	2530	00:43:00	2580	00:00:50	50	0.0000	00:00:32
nopath	2	1	1	1	327	00:42:20	2540	00:43:01	2581	00:00:41	41	0.0000
nopath	2	1	1	1	327	00:42:17	2537	00:43:01	2581	00:00:44	44	0.0000
nopath	1	2	1	1	327	00:42:19	2539	00:43:02	2582	00:00:43	43	0.0000
nopath	2	1	1	1	327	00:42:29	2549	00:43:03	2583	00:00:34	34	0.0000
nopath	1	2	9	1	327	00:42:21	2541	00:43:04	2584	00:00:43	43	0.0000
nopath	2	1	13	15	327	00:42:26	2546	00:43:04	2584	00:00:38	38	0.0000
nopath	2	1	1	1	327	00:42:30	2550	00:43:05	2585	00:00:35	35	0.0000
nopath	1	2	5	1	327	00:42:26	2546	00:43:06	2586	00:00:40	40	0.0000
nopath	2	1	3	1	327	00:42:31	2551	00:43:06	2586	00:00:35	35	0.0000
nopath	2	1	1	1	327	00:42:32	2552	00:43:07	2587	00:00:35	35	0.0000
nopath	2	1	1	1	327	00:42:42	2562	00:43:08	2588	00:00:26	26	0.0000
nopath	1	2	1	1	327	00:42:40	2560	00:43:09	2589	00:00:29	29	0.0000
nopath	2	1	1	1	327	00:42:46	2566	00:43:12	2592	00:00:26	26	0.0000
nopath	1	2	1	1	327	00:42:43	2563	00:43:13	2593	00:00:30	30	0.0000
nopath	1	3	6	1	351	00:42:27	2547	00:43:14	2594	00:00:47	47	0.0000
nopath	1	2	1	1	327	00:42:49	2569	00:43:17	2597	00:00:28	28	0.0000
nopath	2	1	9	1	327	00:42:52	2572	00:43:18	2598	00:00:26	26	0.0000
nopath	1	2	3	1	327	00:42:51	2571	00:43:19	2599	00:00:28	28	0.0000
nopath	2	1	1	1	327	00:42:57	2577	00:43:22	2602	00:00:25	25	0.0000
nopath	2	1	2	1	327	00:42:59	2579	00:43:24	2604	00:00:25	25	0.0000
nopath	1	2	1	1	327	00:43:00	2580	00:43:28	2608	00:00:28	28	0.0000
nopath	1	3	1	1	351	00:42:36	2556	00:43:28	2608	00:00:52	52	0.0000
nopath	1	2	1	1	327	00:43:01	2581	00:43:31	2611	00:00:30	30	0.0000
nopath	1	3	6	1	351	00:42:45	2565	00:43:31	2611	00:00:46	46	0.0000
nopath	1	2	1	1	327	00:43:06	2586	00:43:34	2614	00:00:28	28	0.0000
nopath	1	3	7	1	351	00:42:54	2574	00:43:36	2616	00:00:42	42	0.0000
nopath	3	1	1	1	351	00:42:51	2571	00:43:42	2622	00:00:51	51	0.0000
nopath	3	1	1	1	351	00:42:59	2579	00:43:45	2625	00:00:46	46	0.0000
nopath	3	1	10	1	351	00:43:06	2586	00:43:48	2628	00:00:42	42	0.0000
nopath	3	1	1	1	351	00:43:07	2587	00:43:51	2631	00:00:44	44	0.0000
nopath	3	2	6	1	311	00:43:14	2594	00:43:51	2631	00:00:37	37	0.0000
nopath	1	2	5	1	327	00:43:09	2589	00:43:58	2638	00:00:49	49	0.0000
nopath	1	2	1	1	327	00:43:14	2594	00:43:59	2639	00:00:45	45	0.0000
nopath	1	2	1	1	327	00:43:20	2600	00:44:01	2641	00:00:41	41	0.0000	00:00:35
nopath	2	1	3	1	327	00:43:13	2593	00:44:01	2641	00:00:48	48	0.0000
nopath	2	1	1	1	327	00:43:22	2602	00:44:01	2641	00:00:39	39	0.0000
nopath	2	1	1	1	327	00:43:26	2606	00:44:02	2642	00:00:36	36	0.0000
nopath	2	3	5	1	311	00:43:17	2597	00:44:02	2642	00:00:45	45	0.0000
nopath	1	2	1	1	327	00:43:25	2605	00:44:03	2643	00:00:38	38	0.0000
nopath	2	1	1	1	327	00:43:31	2611	00:44:05	2645	00:00:34	34	0.0000
nopath	2	1	13	15	327	00:43:18	2598	00:44:06	2646	00:00:48	48	0.0000
nopath	1	2	9	1	327	00:43:39	2619	00:44:08	2648	00:00:29	29	0.0000
nopath	2	1	1	1	327	00:43:40	2620	00:44:08	2648	00:00:28	28	0.0000
nopath	2	1	1	1	327	00:43:35	2615	00:44:08	2648	00:00:33	33	0.0000
nopath	2	1	3	1	327	00:43:44	2624	00:44:10	2650	00:00:26	26	0.0000
nopath	2	1	1	1	327	00:43:39	2619	00:44:10	2650	00:00:31	31	0.0000
nopath	2	1	3	1	327	00:43:41	2621	00:44:12	2652	00:00:31	31	0.0000
nopath	2	1	3	1	327	00:43:45	2625	00:44:12	2652	00:00:27	27	0.0000
nopath	2	1	1	1	327	00:43:51	2631	00:44:18	2658	00:00:27	27	0.0000
nopath	3	2	9	1	311	00:43:29	2609	00:44:20	2660	00:00:51	51	0.0000
nopath	3	1	5	1	351	00:43:32	2612	00:44:24	2664	00:00:52	52	0.0000
nopath	1	2	1	1	327	00:44:01	2641	00:44:27	2667	00:00:26	26	0.0000
nopath	2	1	7	1	327	00:43:56	2636	00:44:31	2671	00:00:35	35	0.0000
nopath	2	1	5	1	327	00:43:55	2635	00:44:31	2671	00:00:36	36	0.0000
nopath	2	1	5	1	327	00:43:58	2638	00:44:32	2672	00:00:34	34	0.0000
nopath	1	2	1	1	327	00:44:06	2646	00:44:33	2673	00:00:27	27	0.0000
nopath	1	3	9	1	351	00:43:59	2639	00:44:36	2676	00:00:37	37	0.0000
nopath	1	2	1	1	327	00:44:13	2653	00:44:41	2681	00:00:28	28	0.0000
nopath	1	2	3	1	327	00:44:16	2656	00:44:44	2684	00:00:28	28	0.0000
nopath	2	1	12	14	327	00:44:17	2657	00:44:44	2684	00:00:27	27	0.0000
nopath	3	2	10	1	311	00:43:59	2639	00:44:50	2690	00:00:51	51	0.0000
nopath	3	2	1	1	311	00:44:05	2645	00:44:52	2692	00:00:47	47	0.0000
nopath	3	1	1	1	351	00:44:10	2650	00:44:56	2696	00:00:46	46	0.0000
nopath	3	2	1	1	311	00:44:19	2659	00:44:59	2699	00:00:40	40	0.0000
nopath	3	1	5	1	351	00:44:18	2658	00:45:00	2700	00:00:42	42	0.0000	00:00:44
nopath	3	2	12	14	311	00:44:20	2660	00:45:03	2703	00:00:43	43	0.0000
nopath	1	2	1	1	327	00:44:20	2660	00:45:08	2708	00:00:48	48	0.0000
nopath	2	1	1	1	327	00:44:34	2674	00:45:11	2711	00:00:37	37	0.0000
nopath	2	1	1	1	327	00:44:23	2663	00:45:11	2711	00:00:48	48	0.0000
nopath	1	2	13	15	327	00:44:25	2665	00:45:12	2712	00:00:47	47	0.0000
nopath	2	1	9	1	327	00:44:32	2672	00:45:12	2712	00:00:40	40	0.0000
nopath	1	2	12	14	327	00:44:31	2671	00:45:13	2713	00:00:42	42	0.0000
nopath	2	1	15	17	327	00:44:46	2686	00:45:14	2714	00:00:28	28	0.0000
nopath	1	2	12	14	327	00:44:38	2678	00:45:15	2715	00:00:37	37	0.0000
nopath	1	2	3	1	327	00:44:40	2680	00:45:16	2716	00:00:36	36	0.0000
nopath	1	2	1	1	327	00:44:44	2684	00:45:18	2718	00:00:34	34	0.0000
nopath	2	1	1	1	327	00:44:59	2699	00:45:25	2725	00:00:26	26	0.0000
nopath	2	1	1	1	327	00:45:02	2702	00:45:28	2728	00:00:26	26	0.0000
nopath	1	2	5	1	327	00:45:01	2701	00:45:29	2729	00:00:28	28	0.0000
nopath	2	1	12	14	327	00:45:03	2703	00:45:29	2729	00:00:26	26	0.0000
nopath	2	1	12	14	327	00:45:04	2704	00:45:31	2731	00:00:27	27	0.0000
nopath	2	1	5	1	327	00:45:08	2708	00:45:34	2734	00:00:26	26	0.0000
nopath	2	1	1	1	327	00:45:11	2711	00:45:37	2737	00:00:26	26	0.0000
nopath	3	1	1	1	351	00:44:48	2688	00:45:42	2742	00:00:54	54	0.0000
nopath	3	1	1	1	351	00:45:07	2707	00:45:46	2746	00:00:39	39	0.0000
nopath	1	2	3	1	327	00:45:14	2714	00:45:48	2748	00:00:34	34	0.0000
nopath	1	2	12	14	327	00:45:16	2716	00:45:50	2750	00:00:34	34	0.0000
nopath	1	2	1	1	327	00:45:19	2719	00:45:51	2751	00:00:32	32	0.0000
nopath	2	1	1	1	327	00:45:14	2714	00:45:51	2751	00:00:37	37	0.0000
nopath	2	1	1	1	327	00:45:20	2720	00:45:51	2751	00:00:31	31	0.0000
nopath	1	2	1	1	327	00:45:20	2720	00:45:53	2753	00:00:33	33	0.0000
nopath	2	1	1	1	327	00:45:27	2727	00:45:54	2754	00:00:27	27	0.0000
nopath	1	2	1	1	327	00:45:21	2721	00:45:54	2754	00:00:33	33	0.0000
nopath	2	3	12	14	311	00:45:22	2722	00:45:56	2756	00:00:34	34	0.0000
nopath	1	2	12	14	327	00:45:24	2724	00:45:56	2756	00:00:32	32	0.0000
nopath	2	1	9	1	327	00:45:24	2724	00:45:56	2756	00:00:32	32	0.0000
nopath	2	1	5	1	327	00:45:32	2732	00:45:59	2759	00:00:27	27	0.0000
nopath	1	2	14	16	327	00:45:27	2727	00:45:59	2759	00:00:32	32	0.0000
nopath	2	1	6	1	327	00:45:39	2739	00:46:05	2765	00:00:26	26	0.0000	00:00:29
nopath	2	1	1	1	327	00:45:40	2740	00:46:05	2765	00:00:25	25	0.0000
nopath	2	1	1	1	327	00:45:42	2742	00:46:09	2769	00:00:27	27	0.0000
nopath	2	3	3	1	311	00:45:41	2741	00:46:11	2771	00:00:30	30	0.0000
nopath	2	1	1	1	327	00:45:44	2744	00:46:12	2772	00:00:28	28	0.0000
nopath	2	1	1	1	327	00:45:51	2751	00:46:16	2776	00:00:25	25	0.0000
nopath	1	2	14	16	327	00:45:49	2749	00:46:18	2778	00:00:29	29	0.0000
nopath	1	3	1	1	351	00:44:48	2688	00:46:18	2778	00:01:30	90	0.0000
nopath	1	3	3	1	351	00:44:55	2695	00:46:20	2780	00:01:25	85	0.0000
nopath	1	3	5	1	351	00:45:10	2710	00:46:23	2783	00:01:13	73	0.0000
nopath	1	3	1	1	351	00:45:17	2717	00:46:26	2786	00:01:09	69	0.0000
nopath	3	2	1	1	311	00:45:28	2728	00:46:30	2790	00:01:02	62	0.0000
nopath	3	1	1	1	351	00:45:37	2737	00:46:34	2794	00:00:57	57	0.0000
nopath	3	1	9	1	351	00:46:11	2771	00:46:47	2807	00:00:36	36	0.0000
nopath	1	2	1	1	327	00:46:02	2762	00:46:48	2808	00:00:46	46	0.0000
nopath	1	2	1	1	327	00:46:03	2763	00:46:49	2809	00:00:46	46	0.0000
nopath	1	2	1	1	327	00:46:07	2767	00:46:51	2811	00:00:44	44	0.0000
nopath	2	1	1	1	327	00:46:00	2760	00:46:51	2811	00:00:51	51	0.0000
nopath	2	1	1	1	327	00:45:59	2759	00:46:51	2811	00:00:52	52	0.0000
nopath	1	2	1	1	327	00:46:09	2769	00:46:52	2812	00:00:43	43	0.0000
nopath	2	1	1	1	327	00:46:05	2765	00:46:52	2812	00:00:47	47	0.0000
nopath	2	3	1	1	311	00:46:04	2764	00:46:52	2812	00:00:48	48	0.0000
nopath	1	2	3	1	327	00:46:12	2772	00:46:54	2814	00:00:42	42	0.0000
nopath	2	1	1	1	327	00:46:08	2768	00:46:54	2814	00:00:46	46	0.0000
nopath	2	1	1	1	327	00:46:07	2767	00:46:54	2814	00:00:47	47	0.0000
nopath	2	1	1	1	327	00:46:19	2779	00:46:55	2815	00:00:36	36	0.0000
nopath	1	2	1	1	327	00:46:23	2783	00:46:56	2816	00:00:33	33	0.0000
nopath	2	1	12	14	327	00:46:28	2788	00:46:57	2817	00:00:29	29	0.0000
nopath	1	2	1	1	327	00:46:27	2787	00:46:59	2819	00:00:32	32	0.0000
nopath	2	1	1	1	327	00:46:29	2789	00:47:00	2820	00:00:31	31	0.0000	00:00:37
nopath	1	2	5	1	327	00:46:31	2791	00:47:01	2821	00:00:30	30	0.0000
nopath	2	1	3	1	327	00:46:34	2794	00:47:02	2822	00:00:28	28	0.0000
nopath	1	2	1	1	327	00:46:33	2793	00:47:02	2822	00:00:29	29	0.0000
nopath	2	1	5	1	327	00:46:37	2797	00:47:02	2822	00:00:25	25	0.0000
nopath	1	2	8	1	327	00:46:40	2800	00:47:08	2828	00:00:28	28	0.0000
nopath	1	3	1	1	351	00:45:30	2730	00:47:08	2828	00:01:38	98	0.0000
nopath	1	3	15	17	351	00:45:52	2752	00:47:12	2832	00:01:20	80	0.0000
nopath	1	3	12	14	351	00:45:57	2757	00:47:16	2836	00:01:19	79	0.0000
nopath	3	1	12	14	351	00:46:15	2775	00:47:22	2842	00:01:07	67	0.0000
nopath	3	1	12	14	351	00:46:16	2776	00:47:26	2846	00:01:10	70	0.0000
nopath	3	2	3	1	311	00:46:25	2785	00:47:26	2846	00:01:01	61	0.0000
nopath	3	2	1	1	311	00:46:44	2804	00:47:28	2848	00:00:44	44	0.0000
nopath	3	1	1	1	351	00:46:52	2812	00:47:33	2853	00:00:41	41	0.0000
nopath	3	2	1	1	311	00:46:57	2817	00:47:34	2854	00:00:37	37	0.0000
nopath	1	2	1	1	327	00:46:50	2810	00:47:38	2858	00:00:48	48	0.0000
nopath	1	2	1	1	327	00:47:07	2827	00:47:39	2859	00:00:32	32	0.0000
nopath	2	1	1	1	327	00:46:41	2801	00:47:41	2861	00:01:00	60	0.0000
nopath	2	1	1	1	327	00:46:46	2806	00:47:41	2861	00:00:55	55	0.0000
nopath	2	1	1	1	327	00:46:54	2814	00:47:42	2862	00:00:48	48	0.0000
nopath	2	1	1	1	327	00:46:51	2811	00:47:43	2863	00:00:52	52	0.0000
nopath	1	2	1	1	327	00:47:09	2829	00:47:44	2864	00:00:35	35	0.0000
nopath	2	1	1	1	327	00:46:57	2817	00:47:45	2865	00:00:48	48	0.0000
nopath	2	1	13	15	327	00:47:03	2823	00:47:45	2865	00:00:42	42	0.0000
nopath	2	1	1	1	327	00:46:59	2819	00:47:47	2867	00:00:48	48	0.0000
nopath	2	1	1	1	327	00:47:12	2832	00:47:47	2867	00:00:35	35	0.0000
nopath	1	2	9	1	327	00:47:21	2841	00:47:48	2868	00:00:27	27	0.0000
nopath	2	1	3	1	327	00:47:17	2837	00:47:48	2868	00:00:31	31	0.0000
nopath	2	1	1	1	327	00:47:13	2833	00:47:49	2869	00:00:36	36	0.0000
nopath	2	1	5	1	327	00:47:19	2839	00:47:51	2871	00:00:32	32	0.0000
nopath	2	1	1	1	327	00:47:22	2842	00:47:51	2871	00:00:29	29	0.0000
nopath	1	2	1	1	327	00:47:22	2842	00:47:52	2872	00:00:30	30	0.0000
nopath	2	1	12	14	327	00:47:29	2849	00:47:56	2876	00:00:27	27	0.0000
nopath	2	1	1	1	327	00:47:31	2851	00:47:58	2878	00:00:27	27	0.0000
nopath	2	1	13	15	327	00:47:34	2854	00:48:01	2881	00:00:27	27	0.0000	00:00:38
nopath	2	1	1	1	327	00:47:36	2856	00:48:03	2883	00:00:27	27	0.0000
nopath	2	1	5	1	327	00:47:35	2855	00:48:03	2883	00:00:28	28	0.0000
nopath	1	2	3	1	327	00:47:37	2857	00:48:05	2885	00:00:28	28	0.0000
nopath	2	1	1	1	327	00:47:40	2860	00:48:05	2885	00:00:25	25	0.0000
nopath	2	1	1	1	327	00:47:43	2863	00:48:09	2889	00:00:26	26	0.0000
nopath	2	1	1	1	327	00:47:45	2865	00:48:10	2890	00:00:25	25	0.0000
nopath	2	1	9	1	327	00:47:49	2869	00:48:14	2894	00:00:25	25	0.0000
nopath	2	1	1	1	327	00:47:50	2870	00:48:16	2896	00:00:26	26	0.0000
nopath	2	1	5	1	327	00:47:51	2871	00:48:17	2897	00:00:26	26	0.0000
nopath	1	3	3	1	351	00:46:20	2780	00:48:20	2900	00:02:00	120	0.0000
nopath	2	1	1	1	327	00:47:58	2878	00:48:23	2903	00:00:25	25	0.0000
nopath	1	2	12	14	327	00:47:55	2875	00:48:24	2904	00:00:29	29	0.0000
nopath	1	3	9	1	351	00:46:44	2804	00:48:26	2906	00:01:42	102	0.0000
nopath	1	2	1	1	327	00:47:56	2876	00:48:27	2907	00:00:31	31	0.0000
nopath	1	2	3	1	327	00:48:00	2880	00:48:28	2908	00:00:28	28	0.0000
nopath	2	1	5	1	327	00:48:03	2883	00:48:28	2908	00:00:25	25	0.0000
nopath	2	1	9	1	327	00:48:08	2888	00:48:34	2914	00:00:26	26	0.0000
nopath	2	3	2	1	311	00:48:10	2890	00:48:39	2919	00:00:29	29	0.0000
nopath	1	3	12	14	351	00:47:26	2846	00:48:41	2921	00:01:15	75	0.0000
nopath	1	2	3	1	327	00:48:13	2893	00:48:41	2921	00:00:28	28	0.0000
nopath	2	1	3	1	327	00:48:18	2898	00:48:44	2924	00:00:26	26	0.0000
nopath	1	2	1	1	327	00:48:17	2897	00:48:45	2925	00:00:28	28	0.0000
nopath	2	1	1	1	327	00:48:22	2902	00:48:48	2928	00:00:26	26	0.0000
nopath	1	2	9	1	327	00:48:20	2900	00:48:48	2928	00:00:28	28	0.0000
nopath	2	1	5	1	327	00:48:20	2900	00:48:49	2929	00:00:29	29	0.0000
nopath	1	2	3	1	327	00:48:22	2902	00:48:50	2930	00:00:28	28	0.0000
nopath	2	1	3	1	327	00:48:23	2903	00:48:50	2930	00:00:27	27	0.0000
nopath	1	2	5	1	327	00:48:26	2906	00:48:54	2934	00:00:28	28	0.0000
nopath	2	1	1	1	327	00:48:30	2910	00:48:56	2936	00:00:26	26	0.0000
nopath	1	3	3	1	351	00:47:35	2855	00:48:58	2938	00:01:23	83	0.0000
nopath	2	1	1	1	327	00:48:35	2915	00:49:01	2941	00:00:26	26	0.0000	00:00:26
nopath	1	3	12	14	351	00:47:54	2874	00:49:03	2943	00:01:09	69	0.0000
nopath	3	2	1	1	311	00:47:31	2851	00:49:10	2950	00:01:39	99	0.0000
nopath	3	1	12	14	351	00:48:24	2904	00:49:15	2955	00:00:51	51	0.0000
nopath	3	1	1	1	351	00:48:28	2908	00:49:18	2958	00:00:50	50	0.0000
nopath	3	2	1	1	311	00:48:42	2922	00:49:18	2958	00:00:36	36	0.0000
nopath	3	2	1	1	311	00:48:47	2927	00:49:20	2960	00:00:33	33	0.0000
nopath	3	2	1	1	311	00:48:53	2933	00:49:26	2966	00:00:33	33	0.0000
nopath	1	2	1	1	327	00:48:38	2918	00:49:28	2968	00:00:50	50	0.0000
nopath	1	2	1	1	327	00:48:40	2920	00:49:30	2970	00:00:50	50	0.0000
nopath	2	1	9	1	327	00:48:43	2923	00:49:31	2971	00:00:48	48	0.0000
nopath	2	1	1	1	327	00:48:49	2929	00:49:31	2971	00:00:42	42	0.0000
nopath	2	1	1	1	327	00:48:48	2928	00:49:32	2972	00:00:44	44	0.0000
nopath	2	1	1	1	327	00:48:51	2931	00:49:32	2972	00:00:41	41	0.0000
nopath	1	2	9	1	327	00:48:54	2934	00:49:34	2974	00:00:40	40	0.0000
nopath	1	2	13	15	327	00:48:43	2923	00:49:34	2974	00:00:51	51	0.0000
nopath	2	1	1	1	327	00:48:57	2937	00:49:34	2974	00:00:37	37	0.0000
nopath	2	1	5	1	327	00:49:05	2945	00:49:35	2975	00:00:30	30	0.0000
nopath	1	2	14	16	327	00:49:00	2940	00:49:37	2977	00:00:37	37	0.0000
nopath	2	3	1	1	311	00:49:00	2940	00:49:37	2977	00:00:37	37	0.0000
nopath	2	1	1	1	327	00:49:11	2951	00:49:38	2978	00:00:27	27	0.0000
nopath	1	2	9	1	327	00:49:04	2944	00:49:39	2979	00:00:35	35	0.0000
nopath	1	2	1	1	327	00:49:07	2947	00:49:41	2981	00:00:34	34	0.0000
nopath	1	2	10	1	327	00:49:08	2948	00:49:42	2982	00:00:34	34	0.0000
nopath	2	3	1	1	311	00:49:15	2955	00:49:45	2985	00:00:30	30	0.0000
nopath	1	3	9	1	351	00:48:03	2883	00:49:49	2989	00:01:46	106	0.0000
nopath	2	1	1	1	327	00:49:26	2966	00:49:52	2992	00:00:26	26	0.0000
nopath	1	2	1	1	327	00:49:27	2967	00:49:55	2995	00:00:28	28	0.0000
nopath	2	1	1	1	327	00:49:32	2972	00:49:57	2997	00:00:25	25	0.0000
nopath	1	2	1	1	327	00:49:33	2973	00:50:01	3001	00:00:28	28	0.0000	00:00:34
nopath	1	3	12	14	351	00:48:06	2886	00:50:03	3003	00:01:57	117	0.0000
nopath	2	3	1	1	311	00:49:36	2976	00:50:05	3005	00:00:29	29	0.0000
nopath	1	3	1	1	351	00:48:24	2904	00:50:08	3008	00:01:44	104	0.0000
nopath	1	3	1	1	351	00:48:31	2911	00:50:13	3013	00:01:42	102	0.0000
nopath	1	2	1	1	327	00:49:47	2987	00:50:15	3015	00:00:28	28	0.0000
nopath	2	1	1	1	327	00:49:48	2988	00:50:16	3016	00:00:28	28	0.0000
nopath	2	1	3	1	327	00:49:50	2990	00:50:17	3017	00:00:27	27	0.0000
nopath	2	1	13	15	327	00:49:51	2991	00:50:19	3019	00:00:28	28	0.0000
nopath	1	2	12	14	327	00:49:52	2992	00:50:21	3021	00:00:29	29	0.0000
nopath	1	3	1	1	351	00:49:19	2959	00:50:22	3022	00:01:03	63	0.0000
nopath	1	2	12	14	327	00:49:53	2993	00:50:23	3023	00:00:30	30	0.0000
nopath	2	1	1	1	327	00:49:59	2999	00:50:25	3025	00:00:26	26	0.0000
nopath	3	1	5	1	351	00:48:54	2934	00:50:32	3032	00:01:38	98	0.0000
nopath	3	1	2	1	351	00:49:01	2941	00:50:34	3034	00:01:33	93	0.0000
nopath	3	1	1	1	351	00:49:50	2990	00:50:37	3037	00:00:47	47	0.0000
nopath	3	1	12	14	351	00:49:55	2995	00:50:40	3040	00:00:45	45	0.0000
nopath	3	1	1	1	351	00:49:57	2997	00:50:44	3044	00:00:47	47	0.0000
nopath	3	1	5	1	351	00:50:01	3001	00:50:47	3047	00:00:46	46	0.0000
nopath	1	2	9	1	327	00:50:04	3004	00:50:48	3048	00:00:44	44	0.0000
nopath	1	2	1	1	327	00:50:06	3006	00:50:49	3049	00:00:43	43	0.0000
nopath	2	3	1	1	311	00:50:04	3004	00:50:50	3050	00:00:46	46	0.0000
nopath	1	2	2	1	327	00:50:07	3007	00:50:51	3051	00:00:44	44	0.0000
nopath	2	1	1	1	327	00:50:03	3003	00:50:51	3051	00:00:48	48	0.0000
nopath	1	2	1	1	327	00:50:08	3008	00:50:53	3053	00:00:45	45	0.0000
nopath	2	1	2	1	327	00:50:20	3020	00:50:53	3053	00:00:33	33	0.0000
nopath	2	1	1	1	327	00:50:17	3017	00:50:53	3053	00:00:36	36	0.0000
nopath	2	1	12	14	327	00:50:23	3023	00:50:56	3056	00:00:33	33	0.0000
nopath	2	1	14	16	327	00:50:22	3022	00:50:57	3057	00:00:35	35	0.0000
nopath	1	2	13	15	327	00:50:11	3011	00:50:57	3057	00:00:46	46	0.0000
nopath	2	1	12	14	327	00:50:25	3025	00:50:59	3059	00:00:34	34	0.0000
nopath	1	2	1	1	327	00:50:12	3012	00:50:59	3059	00:00:47	47	0.0000
nopath	2	1	1	1	327	00:50:30	3030	00:50:59	3059	00:00:29	29	0.0000
nopath	1	2	9	1	327	00:50:16	3016	00:51:00	3060	00:00:44	44	0.0000	00:00:40
nopath	2	1	1	1	327	00:50:31	3031	00:51:01	3061	00:00:30	30	0.0000
nopath	1	2	1	1	327	00:50:32	3032	00:51:02	3062	00:00:30	30	0.0000
nopath	2	1	13	15	327	00:50:34	3034	00:51:02	3062	00:00:28	28	0.0000
nopath	2	1	1	1	327	00:50:36	3036	00:51:03	3063	00:00:27	27	0.0000
nopath	2	1	1	1	327	00:50:37	3037	00:51:04	3064	00:00:27	27	0.0000
nopath	1	2	1	1	327	00:50:33	3033	00:51:06	3066	00:00:33	33	0.0000
nopath	2	1	12	14	327	00:50:40	3040	00:51:07	3067	00:00:27	27	0.0000
nopath	2	1	9	1	327	00:50:42	3042	00:51:08	3068	00:00:26	26	0.0000
nopath	1	2	1	1	327	00:50:38	3038	00:51:09	3069	00:00:31	31	0.0000
nopath	2	1	1	1	327	00:50:46	3046	00:51:12	3072	00:00:26	26	0.0000
nopath	1	2	3	1	327	00:50:45	3045	00:51:13	3073	00:00:28	28	0.0000
nopath	2	1	5	1	327	00:50:48	3048	00:51:14	3074	00:00:26	26	0.0000
nopath	2	1	5	1	327	00:50:51	3051	00:51:16	3076	00:00:25	25	0.0000
nopath	2	1	1	1	327	00:50:52	3052	00:51:18	3078	00:00:26	26	0.0000
nopath	1	3	3	1	351	00:49:23	2963	00:51:20	3080	00:01:57	117	0.0000
nopath	2	1	12	14	327	00:50:56	3056	00:51:22	3082	00:00:26	26	0.0000
nopath	2	1	1	1	327	00:50:57	3057	00:51:24	3084	00:00:27	27	0.0000
nopath	1	3	12	14	351	00:49:25	2965	00:51:26	3086	00:02:01	121	0.0000
nopath	3	2	5	1	311	00:50:15	3015	00:51:30	3090	00:01:15	75	0.0000
nopath	3	2	2	1	311	00:50:20	3020	00:51:31	3091	00:01:11	71	0.0000
nopath	3	2	1	1	311	00:50:29	3029	00:51:34	3094	00:01:05	65	0.0000
nopath	3	2	12	14	311	00:50:32	3032	00:51:38	3098	00:01:06	66	0.0000
nopath	3	2	3	1	311	00:50:42	3042	00:51:40	3100	00:00:58	58	0.0000
nopath	3	1	14	16	351	00:51:00	3060	00:51:46	3106	00:00:46	46	0.0000
nopath	1	2	5	1	327	00:51:01	3061	00:51:48	3108	00:00:47	47	0.0000
nopath	1	2	1	1	327	00:51:05	3065	00:51:49	3109	00:00:44	44	0.0000
nopath	2	1	1	1	327	00:51:09	3069	00:51:51	3111	00:00:42	42	0.0000
nopath	1	2	3	1	327	00:51:06	3066	00:51:51	3111	00:00:45	45	0.0000
nopath	2	1	3	1	327	00:51:06	3066	00:51:51	3111	00:00:45	45	0.0000
nopath	1	2	9	1	327	00:51:07	3067	00:51:53	3113	00:00:46	46	0.0000
nopath	2	1	1	1	327	00:51:11	3071	00:51:53	3113	00:00:42	42	0.0000
nopath	2	1	3	1	327	00:51:14	3074	00:51:54	3114	00:00:40	40	0.0000
nopath	1	2	3	1	327	00:51:08	3068	00:51:55	3115	00:00:47	47	0.0000
nopath	2	1	13	15	327	00:51:10	3070	00:51:55	3115	00:00:45	45	0.0000
nopath	2	1	1	1	327	00:51:20	3080	00:51:56	3116	00:00:36	36	0.0000
nopath	2	1	1	1	327	00:51:18	3078	00:51:57	3117	00:00:39	39	0.0000
nopath	1	2	1	1	327	00:51:24	3084	00:51:57	3117	00:00:33	33	0.0000
nopath	2	1	1	1	327	00:51:21	3081	00:51:58	3118	00:00:37	37	0.0000
nopath	2	1	1	1	327	00:51:22	3082	00:51:59	3119	00:00:37	37	0.0000
nopath	2	1	3	1	327	00:51:26	3086	00:52:00	3120	00:00:34	34	0.0000	00:00:33
nopath	1	2	1	1	327	00:51:31	3091	00:52:00	3120	00:00:29	29	0.0000
nopath	1	2	1	1	327	00:51:32	3092	00:52:03	3123	00:00:31	31	0.0000
nopath	2	1	1	1	327	00:51:39	3099	00:52:05	3125	00:00:26	26	0.0000
nopath	1	2	3	1	327	00:51:40	3100	00:52:08	3128	00:00:28	28	0.0000
nopath	1	3	3	1	351	00:49:28	2968	00:52:08	3128	00:02:40	160	0.0000
nopath	1	2	1	1	327	00:51:42	3102	00:52:10	3130	00:00:28	28	0.0000
nopath	1	3	5	1	351	00:49:39	2979	00:52:11	3131	00:02:32	152	0.0000
nopath	1	3	6	1	351	00:49:40	2980	00:52:14	3134	00:02:34	154	0.0000
nopath	1	3	1	1	351	00:50:54	3054	00:52:16	3136	00:01:22	82	0.0000
nopath	1	2	1	1	327	00:51:49	3109	00:52:17	3137	00:00:28	28	0.0000
nopath	1	2	1	1	327	00:51:51	3111	00:52:19	3139	00:00:28	28	0.0000
nopath	1	3	6	1	351	00:50:59	3059	00:52:19	3139	00:01:20	80	0.0000
nopath	1	3	2	1	351	00:51:02	3062	00:52:21	3141	00:01:19	79	0.0000
nopath	1	3	3	1	351	00:51:10	3070	00:52:24	3144	00:01:14	74	0.0000
nopath	1	3	1	1	351	00:51:13	3073	00:52:26	3146	00:01:13	73	0.0000
nopath	3	2	3	1	311	00:51:06	3066	00:52:30	3150	00:01:24	84	0.0000
nopath	3	1	10	1	351	00:51:16	3076	00:52:34	3154	00:01:18	78	0.0000
nopath	3	1	3	1	351	00:51:19	3079	00:52:37	3157	00:01:18	78	0.0000
nopath	3	1	1	1	351	00:51:22	3082	00:52:40	3160	00:01:18	78	0.0000
nopath	3	1	1	1	351	00:51:34	3094	00:52:43	3163	00:01:09	69	0.0000
nopath	3	1	1	1	351	00:51:41	3101	00:52:46	3166	00:01:05	65	0.0000
nopath	1	2	3	1	327	00:51:56	3116	00:52:48	3168	00:00:52	52	0.0000
nopath	1	2	1	1	327	00:51:57	3117	00:52:50	3170	00:00:53	53	0.0000
nopath	2	1	2	1	327	00:51:42	3102	00:52:51	3171	00:01:09	69	0.0000
nopath	1	2	1	1	327	00:51:59	3119	00:52:51	3171	00:00:52	52	0.0000
nopath	2	1	1	1	327	00:51:53	3113	00:52:51	3171	00:00:58	58	0.0000
nopath	2	1	1	1	327	00:51:55	3115	00:52:52	3172	00:00:57	57	0.0000
nopath	2	3	1	1	311	00:51:43	3103	00:52:53	3173	00:01:10	70	0.0000
nopath	1	2	1	1	327	00:52:01	3121	00:52:53	3173	00:00:52	52	0.0000
nopath	2	1	12	14	327	00:52:02	3122	00:52:54	3174	00:00:52	52	0.0000
nopath	2	1	1	1	327	00:51:52	3112	00:52:54	3174	00:01:02	62	0.0000
nopath	1	2	1	1	327	00:52:10	3130	00:52:55	3175	00:00:45	45	0.0000
nopath	2	1	1	1	327	00:52:06	3126	00:52:56	3176	00:00:50	50	0.0000
nopath	2	1	9	1	327	00:51:58	3118	00:52:56	3176	00:00:58	58	0.0000
nopath	1	2	1	1	327	00:52:21	3141	00:52:57	3177	00:00:36	36	0.0000
nopath	2	1	1	1	327	00:52:10	3130	00:52:58	3178	00:00:48	48	0.0000
nopath	2	1	1	1	327	00:52:01	3121	00:52:58	3178	00:00:57	57	0.0000
nopath	1	2	12	14	327	00:52:24	3144	00:52:59	3179	00:00:35	35	0.0000
nopath	2	1	1	1	327	00:52:15	3135	00:52:59	3179	00:00:44	44	0.0000
nopath	2	1	1	1	327	00:52:13	3133	00:53:00	3180	00:00:47	47	0.0000	00:00:52
nopath	1	2	13	15	327	00:52:25	3145	00:53:02	3182	00:00:37	37	0.0000
nopath	2	1	1	1	327	00:52:17	3137	00:53:02	3182	00:00:45	45	0.0000
nopath	2	1	1	1	327	00:52:16	3136	00:53:02	3182	00:00:46	46	0.0000
nopath	2	1	1	1	327	00:52:22	3142	00:53:03	3183	00:00:41	41	0.0000
nopath	1	2	3	1	327	00:52:30	3150	00:53:04	3184	00:00:34	34	0.0000
nopath	2	1	1	1	327	00:52:27	3147	00:53:04	3184	00:00:37	37	0.0000
nopath	2	1	1	1	327	00:52:28	3148	00:53:05	3185	00:00:37	37	0.0000
nopath	1	2	10	1	327	00:52:34	3154	00:53:05	3185	00:00:31	31	0.0000
nopath	2	1	5	1	327	00:52:30	3150	00:53:06	3186	00:00:36	36	0.0000
nopath	2	1	1	1	327	00:52:29	3149	00:53:06	3186	00:00:37	37	0.0000
nopath	2	1	3	1	327	00:52:31	3151	00:53:07	3187	00:00:36	36	0.0000
nopath	1	2	1	1	327	00:52:39	3159	00:53:08	3188	00:00:29	29	0.0000
nopath	2	1	6	1	327	00:52:32	3152	00:53:09	3189	00:00:37	37	0.0000
nopath	2	1	1	1	327	00:52:33	3153	00:53:09	3189	00:00:36	36	0.0000
nopath	2	1	1	1	327	00:52:36	3156	00:53:10	3190	00:00:34	34	0.0000
nopath	2	1	7	1	327	00:52:37	3157	00:53:11	3191	00:00:34	34	0.0000
nopath	1	2	5	1	327	00:52:43	3163	00:53:11	3191	00:00:28	28	0.0000
nopath	2	1	1	1	327	00:52:40	3160	00:53:12	3192	00:00:32	32	0.0000
nopath	2	1	12	14	327	00:52:38	3158	00:53:12	3192	00:00:34	34	0.0000
nopath	1	2	1	1	327	00:52:44	3164	00:53:14	3194	00:00:30	30	0.0000
nopath	2	1	12	14	327	00:52:41	3161	00:53:14	3194	00:00:33	33	0.0000
nopath	1	2	1	1	327	00:52:45	3165	00:53:14	3194	00:00:29	29	0.0000
nopath	2	1	1	1	327	00:52:47	3167	00:53:15	3195	00:00:28	28	0.0000
nopath	1	2	1	1	327	00:52:46	3166	00:53:16	3196	00:00:30	30	0.0000
nopath	1	2	1	1	327	00:52:49	3169	00:53:17	3197	00:00:28	28	0.0000
nopath	2	1	5	1	327	00:52:50	3170	00:53:18	3198	00:00:28	28	0.0000
nopath	2	1	10	1	327	00:52:54	3174	00:53:19	3199	00:00:25	25	0.0000
nopath	2	1	1	1	327	00:52:56	3176	00:53:21	3201	00:00:25	25	0.0000
nopath	2	1	13	15	327	00:52:53	3173	00:53:21	3201	00:00:28	28	0.0000
nopath	1	3	12	14	351	00:51:28	3088	00:53:25	3205	00:01:57	117	0.0000
nopath	1	3	1	1	351	00:51:41	3101	00:53:30	3210	00:01:49	109	0.0000
nopath	1	3	13	15	351	00:52:02	3122	00:53:34	3214	00:01:32	92	0.0000
nopath	1	3	1	1	351	00:52:08	3128	00:53:36	3216	00:01:28	88	0.0000
nopath	3	2	12	14	311	00:51:48	3108	00:53:40	3220	00:01:52	112	0.0000
nopath	3	2	5	1	311	00:52:18	3138	00:53:42	3222	00:01:24	84	0.0000
nopath	3	1	13	15	351	00:52:31	3151	00:53:50	3230	00:01:19	79	0.0000
nopath	3	1	9	1	351	00:52:38	3158	00:53:52	3232	00:01:14	74	0.0000
nopath	3	1	1	1	351	00:52:57	3177	00:53:55	3235	00:00:58	58	0.0000
nopath	3	1	9	1	351	00:53:04	3184	00:53:57	3237	00:00:53	53	0.0000
nopath	1	2	13	15	327	00:53:05	3185	00:54:01	3241	00:00:56	56	0.0000	00:00:36
nopath	2	1	1	1	327	00:53:05	3185	00:54:01	3241	00:00:56	56	0.0000
nopath	2	1	5	1	327	00:53:11	3191	00:54:02	3242	00:00:51	51	0.0000
nopath	1	2	9	1	327	00:53:06	3186	00:54:03	3243	00:00:57	57	0.0000
nopath	2	1	14	16	327	00:53:07	3187	00:54:03	3243	00:00:56	56	0.0000
nopath	1	2	1	1	327	00:53:17	3197	00:54:04	3244	00:00:47	47	0.0000
nopath	2	1	1	1	327	00:53:15	3195	00:54:04	3244	00:00:49	49	0.0000
nopath	2	1	5	1	327	00:53:12	3192	00:54:05	3245	00:00:53	53	0.0000
nopath	1	2	1	1	327	00:53:36	3216	00:54:06	3246	00:00:30	30	0.0000
nopath	2	1	1	1	327	00:53:14	3194	00:54:06	3246	00:00:52	52	0.0000
nopath	2	1	1	1	327	00:53:31	3211	00:54:06	3246	00:00:35	35	0.0000
nopath	2	1	1	1	327	00:53:17	3197	00:54:08	3248	00:00:51	51	0.0000
nopath	2	1	1	1	327	00:53:39	3219	00:54:09	3249	00:00:30	30	0.0000
nopath	1	2	1	1	327	00:53:41	3221	00:54:09	3249	00:00:28	28	0.0000
nopath	2	1	1	1	327	00:53:44	3224	00:54:11	3251	00:00:27	27	0.0000
nopath	2	1	1	1	327	00:53:43	3223	00:54:11	3251	00:00:28	28	0.0000
nopath	2	1	1	1	327	00:53:45	3225	00:54:12	3252	00:00:27	27	0.0000
nopath	2	1	6	1	327	00:53:46	3226	00:54:13	3253	00:00:27	27	0.0000
nopath	1	2	9	1	327	00:53:46	3226	00:54:14	3254	00:00:28	28	0.0000
nopath	2	1	14	16	327	00:53:47	3227	00:54:15	3255	00:00:28	28	0.0000
nopath	1	2	6	1	327	00:53:49	3229	00:54:17	3257	00:00:28	28	0.0000
nopath	1	3	5	1	351	00:52:14	3134	00:54:19	3259	00:02:05	125	0.0000
nopath	1	3	1	1	351	00:52:15	3135	00:54:20	3260	00:02:05	125	0.0000
nopath	1	2	1	1	327	00:53:55	3235	00:54:23	3263	00:00:28	28	0.0000
nopath	1	3	3	1	351	00:52:29	3149	00:54:24	3264	00:01:55	115	0.0000
nopath	1	3	10	1	351	00:52:33	3153	00:54:26	3266	00:01:53	113	0.0000
nopath	1	3	1	1	351	00:52:51	3171	00:54:29	3269	00:01:38	98	0.0000
nopath	1	2	15	17	327	00:54:00	3240	00:54:29	3269	00:00:29	29	0.0000
nopath	1	3	5	1	351	00:53:08	3188	00:54:30	3270	00:01:22	82	0.0000
nopath	1	2	14	16	327	00:54:01	3241	00:54:31	3271	00:00:30	30	0.0000
nopath	1	3	1	1	351	00:53:15	3195	00:54:33	3273	00:01:18	78	0.0000
nopath	1	2	1	1	327	00:54:03	3243	00:54:34	3274	00:00:31	31	0.0000
nopath	1	3	3	1	351	00:53:26	3206	00:54:36	3276	00:01:10	70	0.0000
nopath	3	2	1	1	311	00:53:13	3193	00:54:42	3282	00:01:29	89	0.0000
nopath	3	1	1	1	351	00:53:05	3185	00:54:42	3282	00:01:37	97	0.0000
nopath	3	1	1	1	351	00:53:35	3215	00:54:46	3286	00:01:11	71	0.0000
nopath	3	1	1	1	351	00:53:59	3239	00:54:50	3290	00:00:51	51	0.0000
nopath	3	2	1	1	311	00:54:08	3248	00:54:52	3292	00:00:44	44	0.0000
nopath	3	1	1	1	351	00:54:07	3247	00:54:53	3293	00:00:46	46	0.0000
nopath	3	2	1	1	311	00:54:19	3259	00:54:56	3296	00:00:37	37	0.0000
nopath	3	1	9	1	351	00:54:13	3253	00:54:57	3297	00:00:44	44	0.0000
nopath	1	2	13	15	327	00:54:04	3244	00:55:01	3301	00:00:57	57	0.0000	00:00:35
nopath	2	1	1	1	327	00:53:53	3233	00:55:01	3301	00:01:08	68	0.0000
nopath	2	1	1	1	327	00:54:01	3241	00:55:01	3301	00:01:00	60	0.0000
nopath	1	2	1	1	327	00:54:14	3254	00:55:02	3302	00:00:48	48	0.0000
nopath	2	1	1	1	327	00:54:12	3252	00:55:02	3302	00:00:50	50	0.0000
nopath	2	1	3	1	327	00:53:57	3237	00:55:02	3302	00:01:05	65	0.0000
nopath	1	2	1	1	327	00:54:16	3256	00:55:04	3304	00:00:48	48	0.0000
nopath	2	1	7	1	327	00:54:06	3246	00:55:04	3304	00:00:58	58	0.0000
nopath	2	1	1	1	327	00:54:20	3260	00:55:04	3304	00:00:44	44	0.0000
nopath	1	2	1	1	327	00:54:17	3257	00:55:05	3305	00:00:48	48	0.0000
nopath	1	2	3	1	327	00:54:19	3259	00:55:06	3306	00:00:47	47	0.0000
nopath	2	1	1	1	327	00:54:18	3258	00:55:06	3306	00:00:48	48	0.0000
nopath	1	2	1	1	327	00:54:23	3263	00:55:08	3308	00:00:45	45	0.0000
nopath	2	1	15	17	327	00:54:22	3262	00:55:08	3308	00:00:46	46	0.0000
nopath	2	1	3	1	327	00:54:25	3265	00:55:08	3308	00:00:43	43	0.0000
nopath	2	1	1	1	327	00:54:27	3267	00:55:09	3309	00:00:42	42	0.0000
nopath	1	2	3	1	327	00:54:24	3264	00:55:09	3309	00:00:45	45	0.0000
nopath	2	1	15	17	327	00:54:24	3264	00:55:09	3309	00:00:45	45	0.0000
nopath	1	2	3	1	327	00:54:26	3266	00:55:11	3311	00:00:45	45	0.0000
nopath	2	1	1	1	327	00:54:35	3275	00:55:11	3311	00:00:36	36	0.0000
nopath	1	2	3	1	327	00:54:29	3269	00:55:12	3312	00:00:43	43	0.0000
nopath	2	1	6	1	327	00:54:26	3266	00:55:12	3312	00:00:46	46	0.0000
nopath	2	1	1	1	327	00:54:41	3281	00:55:13	3313	00:00:32	32	0.0000
nopath	2	1	1	1	327	00:54:34	3274	00:55:14	3314	00:00:40	40	0.0000
nopath	1	2	1	1	327	00:54:30	3270	00:55:15	3315	00:00:45	45	0.0000
nopath	2	1	1	1	327	00:54:45	3285	00:55:15	3315	00:00:30	30	0.0000
nopath	2	1	10	1	327	00:54:42	3282	00:55:16	3316	00:00:34	34	0.0000
nopath	1	2	1	1	327	00:54:40	3280	00:55:16	3316	00:00:36	36	0.0000
nopath	2	1	9	1	327	00:54:49	3289	00:55:16	3316	00:00:27	27	0.0000
nopath	1	2	1	1	327	00:54:45	3285	00:55:18	3318	00:00:33	33	0.0000
nopath	2	1	9	1	327	00:54:48	3288	00:55:18	3318	00:00:30	30	0.0000
nopath	2	1	1	1	327	00:54:52	3292	00:55:20	3320	00:00:28	28	0.0000
nopath	1	2	1	1	327	00:54:46	3286	00:55:20	3320	00:00:34	34	0.0000
nopath	2	1	12	14	327	00:54:53	3293	00:55:20	3320	00:00:27	27	0.0000
nopath	1	2	5	1	327	00:54:52	3292	00:55:22	3322	00:00:30	30	0.0000
nopath	2	1	3	1	327	00:54:58	3298	00:55:24	3324	00:00:26	26	0.0000
nopath	1	2	1	1	327	00:54:53	3293	00:55:24	3324	00:00:31	31	0.0000
nopath	1	2	14	16	327	00:54:55	3295	00:55:27	3327	00:00:32	32	0.0000
nopath	2	1	1	1	327	00:55:02	3302	00:55:27	3327	00:00:25	25	0.0000
nopath	2	1	6	1	327	00:55:01	3301	00:55:27	3327	00:00:26	26	0.0000
nopath	2	1	1	1	327	00:55:03	3303	00:55:29	3329	00:00:26	26	0.0000
nopath	2	1	9	1	327	00:55:05	3305	00:55:31	3331	00:00:26	26	0.0000
nopath	1	2	9	1	327	00:55:04	3304	00:55:32	3332	00:00:28	28	0.0000
nopath	2	1	1	1	327	00:55:06	3306	00:55:32	3332	00:00:26	26	0.0000
nopath	1	2	1	1	327	00:55:06	3306	00:55:34	3334	00:00:28	28	0.0000
nopath	2	1	12	14	327	00:55:10	3310	00:55:37	3337	00:00:27	27	0.0000
nopath	2	1	3	1	327	00:55:11	3311	00:55:37	3337	00:00:26	26	0.0000
nopath	1	3	1	1	351	00:53:34	3214	00:55:38	3338	00:02:04	124	0.0000
nopath	1	3	9	1	351	00:53:35	3215	00:55:40	3340	00:02:05	125	0.0000
nopath	1	3	1	1	351	00:53:48	3228	00:55:44	3344	00:01:56	116	0.0000
nopath	1	3	5	1	351	00:54:32	3272	00:55:46	3346	00:01:14	74	0.0000
nopath	3	2	1	1	311	00:54:26	3266	00:55:52	3352	00:01:26	86	0.0000
nopath	3	1	9	1	351	00:54:23	3263	00:55:52	3352	00:01:29	89	0.0000
nopath	3	2	1	1	311	00:54:32	3272	00:55:57	3357	00:01:25	85	0.0000
nopath	3	1	12	14	351	00:54:29	3269	00:55:57	3357	00:01:28	88	0.0000
nopath	3	1	1	1	351	00:54:33	3273	00:56:02	3362	00:01:29	89	0.0000	00:01:03
nopath	3	1	3	1	351	00:54:39	3279	00:56:05	3365	00:01:26	86	0.0000
nopath	3	1	1	1	351	00:54:55	3295	00:56:08	3368	00:01:13	73	0.0000
nopath	1	2	15	17	327	00:55:19	3319	00:56:11	3371	00:00:52	52	0.0000
nopath	2	1	2	1	327	00:55:19	3319	00:56:11	3371	00:00:52	52	0.0000
nopath	2	1	1	1	327	00:55:25	3325	00:56:11	3371	00:00:46	46	0.0000
nopath	1	2	1	1	327	00:55:21	3321	00:56:12	3372	00:00:51	51	0.0000
nopath	2	1	2	1	327	00:55:23	3323	00:56:12	3372	00:00:49	49	0.0000
nopath	2	1	1	1	327	00:55:27	3327	00:56:13	3373	00:00:46	46	0.0000
nopath	1	2	13	15	327	00:55:22	3322	00:56:14	3374	00:00:52	52	0.0000
nopath	2	1	1	1	327	00:55:26	3326	00:56:15	3375	00:00:49	49	0.0000
nopath	2	1	1	1	327	00:55:42	3342	00:56:15	3375	00:00:33	33	0.0000
nopath	1	2	10	1	327	00:55:27	3327	00:56:16	3376	00:00:49	49	0.0000
nopath	2	1	6	1	327	00:55:47	3347	00:56:17	3377	00:00:30	30	0.0000
nopath	1	2	1	1	327	00:55:29	3329	00:56:18	3378	00:00:49	49	0.0000
nopath	2	1	1	1	327	00:55:52	3352	00:56:19	3379	00:00:27	27	0.0000
nopath	1	2	1	1	327	00:55:36	3336	00:56:20	3380	00:00:44	44	0.0000
nopath	2	1	1	1	327	00:55:57	3357	00:56:23	3383	00:00:26	26	0.0000
nopath	1	2	1	1	327	00:55:57	3357	00:56:26	3386	00:00:29	29	0.0000
nopath	2	1	2	1	327	00:56:01	3361	00:56:27	3387	00:00:26	26	0.0000
nopath	1	2	1	1	327	00:56:00	3360	00:56:28	3388	00:00:28	28	0.0000
nopath	1	3	1	1	351	00:54:33	3273	00:56:28	3388	00:01:55	115	0.0000
nopath	1	3	10	1	351	00:54:36	3276	00:56:30	3390	00:01:54	114	0.0000
nopath	1	2	10	1	327	00:56:01	3361	00:56:31	3391	00:00:30	30	0.0000
nopath	1	2	13	15	327	00:56:03	3363	00:56:33	3393	00:00:30	30	0.0000
nopath	1	3	1	1	351	00:55:32	3332	00:56:34	3394	00:01:02	62	0.0000
nopath	1	3	1	1	351	00:55:44	3344	00:56:35	3395	00:00:51	51	0.0000
nopath	3	2	1	1	311	00:54:59	3299	00:56:42	3402	00:01:43	103	0.0000
nopath	3	1	5	1	351	00:54:57	3297	00:56:42	3402	00:01:45	105	0.0000
nopath	3	2	1	1	311	00:55:16	3316	00:56:44	3404	00:01:28	88	0.0000
nopath	3	1	1	1	351	00:55:17	3317	00:56:48	3408	00:01:31	91	0.0000
nopath	3	1	1	1	351	00:55:33	3333	00:56:52	3412	00:01:19	79	0.0000
nopath	3	2	14	16	311	00:56:01	3361	00:56:53	3413	00:00:52	52	0.0000
nopath	1	2	1	1	327	00:56:07	3367	00:56:58	3418	00:00:51	51	0.0000
nopath	3	1	1	1	351	00:56:08	3368	00:56:58	3418	00:00:50	50	0.0000
nopath	1	2	10	1	327	00:56:14	3374	00:56:59	3419	00:00:45	45	0.0000
nopath	2	1	1	1	327	00:56:06	3366	00:57:01	3421	00:00:55	55	0.0000	00:00:37
nopath	1	2	15	17	327	00:56:15	3375	00:57:03	3423	00:00:48	48	0.0000
nopath	2	1	14	16	327	00:56:07	3367	00:57:03	3423	00:00:56	56	0.0000
nopath	2	1	12	14	327	00:56:08	3368	00:57:03	3423	00:00:55	55	0.0000
nopath	1	2	1	1	327	00:56:16	3376	00:57:04	3424	00:00:48	48	0.0000
nopath	2	1	12	14	327	00:56:11	3371	00:57:05	3425	00:00:54	54	0.0000
nopath	1	2	12	14	327	00:56:26	3386	00:57:05	3425	00:00:39	39	0.0000
nopath	2	1	14	16	327	00:56:10	3370	00:57:06	3426	00:00:56	56	0.0000
nopath	2	1	2	1	327	00:56:15	3375	00:57:06	3426	00:00:51	51	0.0000
nopath	1	2	3	1	327	00:56:29	3389	00:57:07	3427	00:00:38	38	0.0000
nopath	2	1	1	1	327	00:56:17	3377	00:57:08	3428	00:00:51	51	0.0000
nopath	2	1	1	1	327	00:56:12	3372	00:57:09	3429	00:00:57	57	0.0000
nopath	1	2	1	1	327	00:56:40	3400	00:57:10	3430	00:00:30	30	0.0000
nopath	2	1	15	17	327	00:56:26	3386	00:57:10	3430	00:00:44	44	0.0000
nopath	2	1	1	1	327	00:56:20	3380	00:57:11	3431	00:00:51	51	0.0000
nopath	1	2	1	1	327	00:56:42	3402	00:57:11	3431	00:00:29	29	0.0000
nopath	2	1	3	1	327	00:56:28	3388	00:57:12	3432	00:00:44	44	0.0000
nopath	2	1	1	1	327	00:56:29	3389	00:57:12	3432	00:00:43	43	0.0000
nopath	2	1	3	1	327	00:56:35	3395	00:57:13	3433	00:00:38	38	0.0000
nopath	2	1	3	1	327	00:56:30	3390	00:57:13	3433	00:00:43	43	0.0000
nopath	2	1	1	1	327	00:56:41	3401	00:57:15	3435	00:00:34	34	0.0000
nopath	2	1	1	1	327	00:56:37	3397	00:57:16	3436	00:00:39	39	0.0000
nopath	2	1	1	1	327	00:56:43	3403	00:57:17	3437	00:00:34	34	0.0000
nopath	2	1	1	1	327	00:56:42	3402	00:57:18	3438	00:00:36	36	0.0000
nopath	1	2	1	1	327	00:56:50	3410	00:57:18	3438	00:00:28	28	0.0000
nopath	2	1	8	1	327	00:56:49	3409	00:57:19	3439	00:00:30	30	0.0000
nopath	2	1	1	1	327	00:56:45	3405	00:57:19	3439	00:00:34	34	0.0000
nopath	1	2	10	1	327	00:56:52	3412	00:57:20	3440	00:00:28	28	0.0000
nopath	2	1	9	1	327	00:56:54	3414	00:57:21	3441	00:00:27	27	0.0000
nopath	2	1	14	16	327	00:56:53	3413	00:57:21	3441	00:00:28	28	0.0000
nopath	2	1	1	1	327	00:56:57	3417	00:57:24	3444	00:00:27	27	0.0000
nopath	2	1	1	1	327	00:56:59	3419	00:57:24	3444	00:00:25	25	0.0000
nopath	2	1	12	14	327	00:57:00	3420	00:57:26	3446	00:00:26	26	0.0000
nopath	1	3	12	14	351	00:55:49	3349	00:57:29	3449	00:01:40	100	0.0000
nopath	1	3	1	1	351	00:56:05	3365	00:57:32	3452	00:01:27	87	0.0000
nopath	1	3	1	1	351	00:56:21	3381	00:57:36	3456	00:01:15	75	0.0000
nopath	3	1	1	1	351	00:56:10	3370	00:57:42	3462	00:01:32	92	0.0000
nopath	3	1	2	1	351	00:56:14	3374	00:57:44	3464	00:01:30	90	0.0000
nopath	3	2	5	1	311	00:56:39	3399	00:57:48	3468	00:01:09	69	0.0000
nopath	3	1	14	16	351	00:56:36	3396	00:57:48	3468	00:01:12	72	0.0000
nopath	3	1	10	1	351	00:56:52	3412	00:57:53	3473	00:01:01	61	0.0000
nopath	3	1	3	1	351	00:57:05	3425	00:57:55	3475	00:00:50	50	0.0000
nopath	3	1	12	14	351	00:57:17	3437	00:57:59	3479	00:00:42	42	0.0000
nopath	3	1	1	1	351	00:57:18	3438	00:58:03	3483	00:00:45	45	0.0000	00:01:12
nopath	3	2	13	15	311	00:57:20	3440	00:58:03	3483	00:00:43	43	0.0000
nopath	1	2	9	1	327	00:57:09	3429	00:58:08	3488	00:00:59	59	0.0000
nopath	1	2	1	1	327	00:57:10	3430	00:58:09	3489	00:00:59	59	0.0000
nopath	2	1	1	1	327	00:57:18	3438	00:58:11	3491	00:00:53	53	0.0000
nopath	2	1	3	1	327	00:57:19	3439	00:58:11	3491	00:00:52	52	0.0000
nopath	1	2	1	1	327	00:57:13	3433	00:58:12	3492	00:00:59	59	0.0000
nopath	2	1	1	1	327	00:57:29	3449	00:58:12	3492	00:00:43	43	0.0000
nopath	2	3	1	1	311	00:57:28	3448	00:58:12	3492	00:00:44	44	0.0000
nopath	1	2	1	1	327	00:57:26	3446	00:58:13	3493	00:00:47	47	0.0000
nopath	2	1	1	1	327	00:57:30	3450	00:58:13	3493	00:00:43	43	0.0000
nopath	2	1	3	1	327	00:57:34	3454	00:58:15	3495	00:00:41	41	0.0000
nopath	1	2	10	1	327	00:57:28	3448	00:58:15	3495	00:00:47	47	0.0000
nopath	2	1	1	1	327	00:57:32	3452	00:58:16	3496	00:00:44	44	0.0000
nopath	2	1	1	1	327	00:57:41	3461	00:58:17	3497	00:00:36	36	0.0000
nopath	1	2	3	1	327	00:57:46	3466	00:58:18	3498	00:00:32	32	0.0000
nopath	1	2	2	1	327	00:57:49	3469	00:58:20	3500	00:00:31	31	0.0000
nopath	2	1	1	1	327	00:57:47	3467	00:58:20	3500	00:00:33	33	0.0000
nopath	2	3	1	1	311	00:57:38	3458	00:58:20	3500	00:00:42	42	0.0000
nopath	2	1	10	1	327	00:57:51	3471	00:58:21	3501	00:00:30	30	0.0000
nopath	1	2	12	14	327	00:57:52	3472	00:58:22	3502	00:00:30	30	0.0000
nopath	2	1	1	1	327	00:57:46	3466	00:58:22	3502	00:00:36	36	0.0000
nopath	2	3	1	1	311	00:57:40	3460	00:58:23	3503	00:00:43	43	0.0000
nopath	2	1	1	1	327	00:57:42	3462	00:58:24	3504	00:00:42	42	0.0000
nopath	2	1	1	1	327	00:57:53	3473	00:58:25	3505	00:00:32	32	0.0000
nopath	2	1	9	1	327	00:57:48	3468	00:58:26	3506	00:00:38	38	0.0000
nopath	2	1	1	1	327	00:57:56	3476	00:58:27	3507	00:00:31	31	0.0000
nopath	2	1	12	14	327	00:57:52	3472	00:58:28	3508	00:00:36	36	0.0000
nopath	2	1	3	1	327	00:58:01	3481	00:58:29	3509	00:00:28	28	0.0000
nopath	2	1	1	1	327	00:57:54	3474	00:58:30	3510	00:00:36	36	0.0000
nopath	1	2	12	14	327	00:58:02	3482	00:58:31	3511	00:00:29	29	0.0000
nopath	2	1	14	16	327	00:57:58	3478	00:58:32	3512	00:00:34	34	0.0000
nopath	1	2	1	1	327	00:58:03	3483	00:58:33	3513	00:00:30	30	0.0000
nopath	2	1	1	1	327	00:58:07	3487	00:58:33	3513	00:00:26	26	0.0000
nopath	1	2	10	1	327	00:58:06	3486	00:58:34	3514	00:00:28	28	0.0000
nopath	2	1	1	1	327	00:58:04	3484	00:58:34	3514	00:00:30	30	0.0000
nopath	2	1	1	1	327	00:58:09	3489	00:58:34	3514	00:00:25	25	0.0000
nopath	2	1	1	1	327	00:58:10	3490	00:58:38	3518	00:00:28	28	0.0000
nopath	2	1	3	1	327	00:58:17	3497	00:58:43	3523	00:00:26	26	0.0000
nopath	1	3	1	1	351	00:56:25	3385	00:58:45	3525	00:02:20	140	0.0000
nopath	2	1	1	1	327	00:58:22	3502	00:58:47	3527	00:00:25	25	0.0000
nopath	1	3	1	1	351	00:57:08	3428	00:58:48	3528	00:01:40	100	0.0000
nopath	1	3	12	14	351	00:57:38	3458	00:58:52	3532	00:01:14	74	0.0000
nopath	1	2	5	1	327	00:58:24	3504	00:58:52	3532	00:00:28	28	0.0000
nopath	1	3	1	1	351	00:57:44	3464	00:58:55	3535	00:01:11	71	0.0000
nopath	1	3	1	1	351	00:57:47	3467	00:58:56	3536	00:01:09	69	0.0000
nopath	1	3	1	1	351	00:57:51	3471	00:58:59	3539	00:01:08	68	0.0000
nopath	1	3	1	1	351	00:58:00	3480	00:59:02	3542	00:01:02	62	0.0000	00:01:19
nopath	1	3	5	1	351	00:58:09	3489	00:59:03	3543	00:00:54	54	0.0000
nopath	3	1	5	1	351	00:57:42	3462	00:59:12	3552	00:01:30	90	0.0000
nopath	3	2	1	1	311	00:57:53	3473	00:59:14	3554	00:01:21	81	0.0000
nopath	3	1	2	1	351	00:57:51	3471	00:59:14	3554	00:01:23	83	0.0000
nopath	3	2	1	1	311	00:57:56	3476	00:59:17	3557	00:01:21	81	0.0000
nopath	3	2	1	1	311	00:58:19	3499	00:59:19	3559	00:01:00	60	0.0000
nopath	3	1	1	1	351	00:58:26	3506	00:59:24	3564	00:00:58	58	0.0000
nopath	3	1	1	1	351	00:58:29	3509	00:59:27	3567	00:00:58	58	0.0000
nopath	1	2	1	1	327	00:58:37	3517	00:59:28	3568	00:00:51	51	0.0000
nopath	1	2	1	1	327	00:58:40	3520	00:59:30	3570	00:00:50	50	0.0000
nopath	1	2	5	1	327	00:58:41	3521	00:59:31	3571	00:00:50	50	0.0000
nopath	2	1	1	1	327	00:58:30	3510	00:59:31	3571	00:01:01	61	0.0000
nopath	2	1	5	1	327	00:58:25	3505	00:59:31	3571	00:01:06	66	0.0000
nopath	2	1	3	1	327	00:58:27	3507	00:59:32	3572	00:01:05	65	0.0000
nopath	2	1	3	1	327	00:58:34	3514	00:59:33	3573	00:00:59	59	0.0000
nopath	1	2	1	1	327	00:58:42	3522	00:59:33	3573	00:00:51	51	0.0000
nopath	2	1	10	1	327	00:58:39	3519	00:59:35	3575	00:00:56	56	0.0000
nopath	1	2	3	1	327	00:58:45	3525	00:59:35	3575	00:00:50	50	0.0000
nopath	2	1	15	17	327	00:58:35	3515	00:59:37	3577	00:01:02	62	0.0000
nopath	2	1	1	1	327	00:58:45	3525	00:59:37	3577	00:00:52	52	0.0000
nopath	1	2	1	1	327	00:58:49	3529	00:59:37	3577	00:00:48	48	0.0000
nopath	2	1	2	1	327	00:58:48	3528	00:59:38	3578	00:00:50	50	0.0000
nopath	2	1	2	1	327	00:58:40	3520	00:59:39	3579	00:00:59	59	0.0000
nopath	1	2	1	1	327	00:58:52	3532	00:59:39	3579	00:00:47	47	0.0000
nopath	2	1	1	1	327	00:58:47	3527	00:59:39	3579	00:00:52	52	0.0000
nopath	1	2	1	1	327	00:58:53	3533	00:59:41	3581	00:00:48	48	0.0000
nopath	2	1	13	15	327	00:58:41	3521	00:59:41	3581	00:01:00	60	0.0000
nopath	2	1	1	1	327	00:58:49	3529	00:59:42	3582	00:00:53	53	0.0000
nopath	1	2	6	1	327	00:59:01	3541	00:59:43	3583	00:00:42	42	0.0000
nopath	2	1	1	1	327	00:58:54	3534	00:59:43	3583	00:00:49	49	0.0000
nopath	2	1	3	1	327	00:58:51	3531	00:59:43	3583	00:00:52	52	0.0000
nopath	2	1	1	1	327	00:58:56	3536	00:59:45	3585	00:00:49	49	0.0000
nopath	2	1	12	14	327	00:58:53	3533	00:59:45	3585	00:00:52	52	0.0000
nopath	2	1	12	14	327	00:58:58	3538	00:59:47	3587	00:00:49	49	0.0000
nopath	2	1	13	15	327	00:58:55	3535	00:59:47	3587	00:00:52	52	0.0000
nopath	1	2	8	1	327	00:59:18	3558	00:59:48	3588	00:00:30	30	0.0000
nopath	2	1	13	15	327	00:59:00	3540	00:59:49	3589	00:00:49	49	0.0000
nopath	2	1	12	14	327	00:58:59	3539	00:59:50	3590	00:00:51	51	0.0000
nopath	2	1	1	1	327	00:59:02	3542	00:59:52	3592	00:00:50	50	0.0000
nopath	2	1	14	16	327	00:59:05	3545	00:59:52	3592	00:00:47	47	0.0000
nopath	1	2	14	16	327	00:59:23	3563	00:59:52	3592	00:00:29	29	0.0000
nopath	2	1	1	1	327	00:59:04	3544	00:59:53	3593	00:00:49	49	0.0000
nopath	1	2	10	1	327	00:59:24	3564	00:59:54	3594	00:00:30	30	0.0000
nopath	2	1	1	1	327	00:59:07	3547	00:59:55	3595	00:00:48	48	0.0000
nopath	2	1	1	1	327	00:59:12	3552	00:59:56	3596	00:00:44	44	0.0000
nopath	2	1	1	1	327	00:59:13	3553	00:59:56	3596	00:00:43	43	0.0000
nopath	1	2	2	1	327	00:59:29	3569	00:59:57	3597	00:00:28	28	0.0000
nopath	2	1	1	1	327	00:59:11	3551	00:59:58	3598	00:00:47	47	0.0000
nopath	2	1	1	1	327	00:59:15	3555	00:59:58	3598	00:00:43	43	0.0000
nopath	2	1	3	1	327	00:59:27	3567	00:59:58	3598	00:00:31	31	0.0000
nopath	2	1	1	1	327	00:59:24	3564	01:00:00	3600	00:00:36	36	0.0000	00:00:43
nopath	2	1	1	1	327	00:59:26	3566	01:00:01	3601	00:00:35	35	0.0000
nopath	2	1	12	14	327	00:59:30	3570	01:00:02	3602	00:00:32	32	0.0000
nopath	2	1	3	1	327	00:59:32	3572	01:00:02	3602	00:00:30	30	0.0000
nopath	2	1	1	1	327	00:59:33	3573	01:00:04	3604	00:00:31	31	0.0000
nopath	2	1	1	1	327	00:59:38	3578	01:00:05	3605	00:00:27	27	0.0000
nopath	1	2	10	1	327	00:59:38	3578	01:00:06	3606	00:00:28	28	0.0000
nopath	2	1	12	14	327	00:59:40	3580	01:00:07	3607	00:00:27	27	0.0000
nopath	2	1	1	1	327	00:59:41	3581	01:00:07	3607	00:00:26	26	0.0000
nopath	2	1	5	1	327	00:59:42	3582	01:00:09	3609	00:00:27	27	0.0000
nopath	2	1	5	1	327	00:59:45	3585	01:00:11	3611	00:00:26	26	0.0000
nopath	1	2	10	1	327	00:59:44	3584	01:00:12	3612	00:00:28	28	0.0000
nopath	2	1	1	1	327	00:59:47	3587	01:00:13	3613	00:00:26	26	0.0000
nopath	1	2	2	1	327	00:59:47	3587	01:00:15	3615	00:00:28	28	0.0000
nopath	2	1	13	15	327	00:59:49	3589	01:00:18	3618	00:00:29	29	0.0000
nopath	1	3	14	16	351	00:58:59	3539	01:00:20	3620	00:01:21	81	0.0000
nopath	1	2	3	1	327	00:59:55	3595	01:00:24	3624	00:00:29	29	0.0000
nopath	1	3	9	1	351	00:59:42	3582	01:00:24	3624	00:00:42	42	0.0000
nopath	3	2	1	1	311	00:58:52	3532	01:00:32	3632	00:01:40	100	0.0000
nopath	3	1	10	1	351	00:58:30	3510	01:00:32	3632	00:02:02	122	0.0000
nopath	3	2	13	15	311	00:58:54	3534	01:00:37	3637	00:01:43	103	0.0000
nopath	3	2	14	16	311	00:59:11	3551	01:00:40	3640	00:01:29	89	0.0000
nopath	3	2	1	1	311	00:59:22	3562	01:00:42	3642	00:01:20	80	0.0000
nopath	1	2	9	1	327	00:59:57	3597	01:00:48	3648	00:00:51	51	0.0000
nopath	1	2	1	1	327	01:00:00	3600	01:00:49	3649	00:00:49	49	0.0000
nopath	3	1	13	15	351	00:59:28	3568	01:00:50	3650	00:01:22	82	0.0000
nopath	1	2	1	1	327	01:00:04	3604	01:00:51	3651	00:00:47	47	0.0000
nopath	2	1	9	1	327	01:00:02	3602	01:00:51	3651	00:00:49	49	0.0000
nopath	2	1	1	1	327	00:59:53	3593	01:00:51	3651	00:00:58	58	0.0000
nopath	2	1	5	1	327	01:00:04	3604	01:00:53	3653	00:00:49	49	0.0000
nopath	2	1	12	14	327	01:00:00	3600	01:00:53	3653	00:00:53	53	0.0000
nopath	1	2	12	14	327	01:00:05	3605	01:00:54	3654	00:00:49	49	0.0000
nopath	2	1	1	1	327	01:00:14	3614	01:00:54	3654	00:00:40	40	0.0000
nopath	2	1	1	1	327	01:00:06	3606	01:00:55	3655	00:00:49	49	0.0000
nopath	1	2	1	1	327	01:00:15	3615	01:00:56	3656	00:00:41	41	0.0000
nopath	2	1	7	1	327	01:00:17	3617	01:00:56	3656	00:00:39	39	0.0000
nopath	2	1	1	1	327	01:00:15	3615	01:00:57	3657	00:00:42	42	0.0000
nopath	1	2	1	1	327	01:00:23	3623	01:00:58	3658	00:00:35	35	0.0000
nopath	2	1	12	14	327	01:00:21	3621	01:00:58	3658	00:00:37	37	0.0000
nopath	1	2	1	1	327	01:00:26	3626	01:00:59	3659	00:00:33	33	0.0000
nopath	2	1	14	16	327	01:00:16	3616	01:00:59	3659	00:00:43	43	0.0000
nopath	2	1	12	14	327	01:00:23	3623	01:01:00	3660	00:00:37	37	0.0000	00:00:36
nopath	1	2	1	1	327	01:00:29	3629	01:01:01	3661	00:00:32	32	0.0000
nopath	2	1	1	1	327	01:00:18	3618	01:01:01	3661	00:00:43	43	0.0000
nopath	2	1	1	1	327	01:00:27	3627	01:01:02	3662	00:00:35	35	0.0000
nopath	1	2	1	1	327	01:00:32	3632	01:01:03	3663	00:00:31	31	0.0000
nopath	2	1	1	1	327	01:00:22	3622	01:01:03	3663	00:00:41	41	0.0000
nopath	2	1	1	1	327	01:00:29	3629	01:01:03	3663	00:00:34	34	0.0000
nopath	1	2	12	14	327	01:00:34	3634	01:01:04	3664	00:00:30	30	0.0000
nopath	2	1	5	1	327	01:00:31	3631	01:01:05	3665	00:00:34	34	0.0000
nopath	2	1	15	17	327	01:00:24	3624	01:01:05	3665	00:00:41	41	0.0000
nopath	1	2	1	1	327	01:00:36	3636	01:01:06	3666	00:00:30	30	0.0000
nopath	2	1	1	1	327	01:00:33	3633	01:01:07	3667	00:00:34	34	0.0000
nopath	1	2	1	1	327	01:00:39	3639	01:01:08	3668	00:00:29	29	0.0000
nopath	2	1	13	15	327	01:00:28	3628	01:01:08	3668	00:00:40	40	0.0000
nopath	2	1	1	1	327	01:00:39	3639	01:01:09	3669	00:00:30	30	0.0000
nopath	2	1	1	1	327	01:00:30	3630	01:01:10	3670	00:00:40	40	0.0000
nopath	2	1	3	1	327	01:00:42	3642	01:01:10	3670	00:00:28	28	0.0000
nopath	1	2	1	1	327	01:00:43	3643	01:01:11	3671	00:00:28	28	0.0000
nopath	2	1	3	1	327	01:00:32	3632	01:01:11	3671	00:00:39	39	0.0000
nopath	2	1	1	1	327	01:00:43	3643	01:01:12	3672	00:00:29	29	0.0000
nopath	2	1	5	1	327	01:00:38	3638	01:01:13	3673	00:00:35	35	0.0000
nopath	2	1	1	1	327	01:00:46	3646	01:01:13	3673	00:00:27	27	0.0000
nopath	1	2	1	1	327	01:00:44	3644	01:01:14	3674	00:00:30	30	0.0000
nopath	2	1	2	1	327	01:00:40	3640	01:01:14	3674	00:00:34	34	0.0000
nopath	2	1	1	1	327	01:00:44	3644	01:01:16	3676	00:00:32	32	0.0000
nopath	2	1	3	1	327	01:00:51	3651	01:01:17	3677	00:00:26	26	0.0000
nopath	1	2	1	1	327	01:00:50	3650	01:01:18	3678	00:00:28	28	0.0000
nopath	2	1	1	1	327	01:00:50	3650	01:01:18	3678	00:00:28	28	0.0000
nopath	1	3	1	1	351	01:00:18	3618	01:01:21	3681	00:01:03	63	0.0000
nopath	1	2	9	1	327	01:00:53	3653	01:01:21	3681	00:00:28	28	0.0000
nopath	1	2	3	1	327	01:00:56	3656	01:01:24	3684	00:00:28	28	0.0000
nopath	2	1	3	1	327	01:00:58	3658	01:01:24	3684	00:00:26	26	0.0000
nopath	2	1	1	1	327	01:01:00	3660	01:01:26	3686	00:00:26	26	0.0000
nopath	1	2	1	1	327	01:00:57	3657	01:01:27	3687	00:00:30	30	0.0000
nopath	2	1	1	1	327	01:01:01	3661	01:01:28	3688	00:00:27	27	0.0000
nopath	1	2	1	1	327	01:00:59	3659	01:01:28	3688	00:00:29	29	0.0000
nopath	1	3	1	1	351	01:00:22	3622	01:01:28	3688	00:01:06	66	0.0000
nopath	1	2	12	14	327	01:01:00	3660	01:01:30	3690	00:00:30	30	0.0000
nopath	1	3	9	1	351	01:00:48	3648	01:01:31	3691	00:00:43	43	0.0000
nopath	1	2	1	1	327	01:01:02	3662	01:01:32	3692	00:00:30	30	0.0000
nopath	3	1	1	1	351	00:59:34	3574	01:01:42	3702	00:02:08	128	0.0000
nopath	3	1	1	1	351	00:59:38	3578	01:01:45	3705	00:02:07	127	0.0000
nopath	3	2	5	1	311	00:59:43	3583	01:01:45	3705	00:02:02	122	0.0000
nopath	3	2	1	1	311	01:00:12	3612	01:01:47	3707	00:01:35	95	0.0000
nopath	3	1	1	1	351	01:00:13	3613	01:01:52	3712	00:01:39	99	0.0000
nopath	3	2	15	17	311	01:00:19	3619	01:01:54	3714	00:01:35	95	0.0000
nopath	1	2	2	1	327	01:01:09	3669	01:01:58	3718	00:00:49	49	0.0000
nopath	3	1	12	14	351	01:00:24	3624	01:01:59	3719	00:01:35	95	0.0000
nopath	1	2	1	1	327	01:01:11	3671	01:01:59	3719	00:00:48	48	0.0000
nopath	1	2	1	1	327	01:01:12	3672	01:02:01	3721	00:00:49	49	0.0000	00:00:38
nopath	2	1	1	1	327	01:01:07	3667	01:02:01	3721	00:00:54	54	0.0000
nopath	2	1	9	1	327	01:01:03	3663	01:02:01	3721	00:00:58	58	0.0000
nopath	2	1	3	1	327	01:01:08	3668	01:02:02	3722	00:00:54	54	0.0000
nopath	2	1	3	1	327	01:01:11	3671	01:02:03	3723	00:00:52	52	0.0000
nopath	1	2	14	16	327	01:01:14	3674	01:02:04	3724	00:00:50	50	0.0000
nopath	2	1	3	1	327	01:01:17	3677	01:02:04	3724	00:00:47	47	0.0000
nopath	2	1	1	1	327	01:01:12	3672	01:02:05	3725	00:00:53	53	0.0000
nopath	1	2	1	1	327	01:01:18	3678	01:02:06	3726	00:00:48	48	0.0000
nopath	2	1	6	1	327	01:01:20	3680	01:02:06	3726	00:00:46	46	0.0000
nopath	1	2	10	1	327	01:01:21	3681	01:02:08	3728	00:00:47	47	0.0000
nopath	2	1	1	1	327	01:01:25	3685	01:02:08	3728	00:00:43	43	0.0000
nopath	2	3	1	1	311	01:01:14	3674	01:02:08	3728	00:00:54	54	0.0000
nopath	2	1	5	1	327	01:01:27	3687	01:02:09	3729	00:00:42	42	0.0000
nopath	1	2	3	1	327	01:01:22	3682	01:02:10	3730	00:00:48	48	0.0000
nopath	2	1	14	16	327	01:01:23	3683	01:02:11	3731	00:00:48	48	0.0000
nopath	2	1	12	14	327	01:01:29	3689	01:02:11	3731	00:00:42	42	0.0000
nopath	1	2	12	14	327	01:01:23	3683	01:02:12	3732	00:00:49	49	0.0000
nopath	2	1	1	1	327	01:01:31	3691	01:02:13	3733	00:00:42	42	0.0000
nopath	2	1	1	1	327	01:01:26	3686	01:02:13	3733	00:00:47	47	0.0000
nopath	1	2	1	1	327	01:01:25	3685	01:02:14	3734	00:00:49	49	0.0000
nopath	2	1	1	1	327	01:01:30	3690	01:02:14	3734	00:00:44	44	0.0000
nopath	2	1	10	1	327	01:01:33	3693	01:02:14	3734	00:00:41	41	0.0000
nopath	1	2	12	14	327	01:01:29	3689	01:02:15	3735	00:00:46	46	0.0000
nopath	2	1	1	1	327	01:01:32	3692	01:02:15	3735	00:00:43	43	0.0000
nopath	2	1	1	1	327	01:01:37	3697	01:02:16	3736	00:00:39	39	0.0000
nopath	2	1	1	1	327	01:01:34	3694	01:02:17	3737	00:00:43	43	0.0000
nopath	1	2	5	1	327	01:01:30	3690	01:02:17	3737	00:00:47	47	0.0000
nopath	2	1	14	16	327	01:01:43	3703	01:02:18	3738	00:00:35	35	0.0000
nopath	1	2	1	1	327	01:01:31	3691	01:02:19	3739	00:00:48	48	0.0000
nopath	2	1	12	14	327	01:01:42	3702	01:02:19	3739	00:00:37	37	0.0000
nopath	2	1	12	14	327	01:01:44	3704	01:02:21	3741	00:00:37	37	0.0000
nopath	2	1	1	1	327	01:01:46	3706	01:02:21	3741	00:00:35	35	0.0000
nopath	1	2	1	1	327	01:01:36	3696	01:02:22	3742	00:00:46	46	0.0000
nopath	2	1	1	1	327	01:01:51	3711	01:02:23	3743	00:00:32	32	0.0000
nopath	2	1	3	1	327	01:01:52	3712	01:02:23	3743	00:00:31	31	0.0000
nopath	1	2	1	1	327	01:01:46	3706	01:02:24	3744	00:00:38	38	0.0000
nopath	2	1	1	1	327	01:01:56	3716	01:02:24	3744	00:00:28	28	0.0000
nopath	1	2	1	1	327	01:01:47	3707	01:02:26	3746	00:00:39	39	0.0000
nopath	2	3	2	1	311	01:01:53	3713	01:02:27	3747	00:00:34	34	0.0000
nopath	1	2	1	1	327	01:01:48	3708	01:02:27	3747	00:00:39	39	0.0000
nopath	2	1	1	1	327	01:01:57	3717	01:02:28	3748	00:00:31	31	0.0000
nopath	2	1	1	1	327	01:02:01	3721	01:02:28	3748	00:00:27	27	0.0000
nopath	1	2	1	1	327	01:01:49	3709	01:02:29	3749	00:00:40	40	0.0000
nopath	2	1	3	1	327	01:02:02	3722	01:02:29	3749	00:00:27	27	0.0000
nopath	2	1	6	1	327	01:02:03	3723	01:02:29	3749	00:00:26	26	0.0000
nopath	1	2	13	15	327	01:01:51	3711	01:02:32	3752	00:00:41	41	0.0000
nopath	2	1	1	1	327	01:02:04	3724	01:02:32	3752	00:00:28	28	0.0000
nopath	1	2	1	1	327	01:01:52	3712	01:02:33	3753	00:00:41	41	0.0000
nopath	2	1	1	1	327	01:02:08	3728	01:02:34	3754	00:00:26	26	0.0000
nopath	1	2	14	16	327	01:01:57	3717	01:02:35	3755	00:00:38	38	0.0000
nopath	2	1	1	1	327	01:02:10	3730	01:02:36	3756	00:00:26	26	0.0000
nopath	1	2	1	1	327	01:01:58	3718	01:02:37	3757	00:00:39	39	0.0000
nopath	1	3	7	1	351	01:01:06	3666	01:02:38	3758	00:01:32	92	0.0000
nopath	1	2	1	1	327	01:02:02	3722	01:02:39	3759	00:00:37	37	0.0000
nopath	1	2	1	1	327	01:02:03	3723	01:02:40	3760	00:00:37	37	0.0000
nopath	1	3	1	1	351	01:01:08	3668	01:02:41	3761	00:01:33	93	0.0000
nopath	1	2	2	1	327	01:02:05	3725	01:02:42	3762	00:00:37	37	0.0000
nopath	1	3	1	1	351	01:01:17	3677	01:02:43	3763	00:01:26	86	0.0000
nopath	1	3	12	14	351	01:01:27	3687	01:02:45	3765	00:01:18	78	0.0000
nopath	3	1	2	1	351	01:00:28	3628	01:02:52	3772	00:02:24	144	0.0000
nopath	3	1	9	1	351	01:00:34	3634	01:02:54	3774	00:02:20	140	0.0000
nopath	3	2	1	1	311	01:00:38	3638	01:02:55	3775	00:02:17	137	0.0000
nopath	3	1	12	14	351	01:00:42	3642	01:03:00	3780	00:02:18	138	0.0000	00:01:44
nopath	3	1	1	1	351	01:00:45	3645	01:03:03	3783	00:02:18	138	0.0000
nopath	3	2	5	1	311	01:00:52	3652	01:03:06	3786	00:02:14	134	0.0000
nopath	3	1	1	1	351	01:00:50	3650	01:03:06	3786	00:02:16	136	0.0000
nopath	3	2	1	1	311	01:00:57	3657	01:03:09	3789	00:02:12	132	0.0000
nopath	3	2	10	1	311	01:01:03	3663	01:03:11	3791	00:02:08	128	0.0000
nopath	3	2	1	1	311	01:01:17	3677	01:03:14	3794	00:01:57	117	0.0000
nopath	3	2	1	1	311	01:01:26	3686	01:03:17	3797	00:01:51	111	0.0000
nopath	1	2	10	1	327	01:02:08	3728	01:03:18	3798	00:01:10	70	0.0000
nopath	1	2	1	1	327	01:02:10	3730	01:03:20	3800	00:01:10	70	0.0000
nopath	2	1	2	1	327	01:02:24	3744	01:03:21	3801	00:00:57	57	0.0000
nopath	2	1	1	1	327	01:02:19	3739	01:03:21	3801	00:01:02	62	0.0000
nopath	1	2	12	14	327	01:02:11	3731	01:03:22	3802	00:01:11	71	0.0000
nopath	2	1	5	1	327	01:02:25	3745	01:03:22	3802	00:00:57	57	0.0000
nopath	1	2	1	1	327	01:02:14	3734	01:03:23	3803	00:01:09	69	0.0000
nopath	2	1	1	1	327	01:02:27	3747	01:03:24	3804	00:00:57	57	0.0000
nopath	1	2	2	1	327	01:02:18	3738	01:03:25	3805	00:01:07	67	0.0000
nopath	2	1	13	15	327	01:02:26	3746	01:03:25	3805	00:00:59	59	0.0000
nopath	2	1	1	1	327	01:02:43	3763	01:03:26	3806	00:00:43	43	0.0000
nopath	2	1	1	1	327	01:02:28	3748	01:03:27	3807	00:00:59	59	0.0000
nopath	2	1	12	14	327	01:02:47	3767	01:03:27	3807	00:00:40	40	0.0000
nopath	2	1	1	1	327	01:02:29	3749	01:03:28	3808	00:00:59	59	0.0000
nopath	1	2	13	15	327	01:02:20	3740	01:03:29	3809	00:01:09	69	0.0000
nopath	1	2	1	1	327	01:02:21	3741	01:03:30	3810	00:01:09	69	0.0000
nopath	2	1	1	1	327	01:02:40	3760	01:03:30	3810	00:00:50	50	0.0000
nopath	2	1	1	1	327	01:02:49	3769	01:03:30	3810	00:00:41	41	0.0000
nopath	2	1	1	1	327	01:02:42	3762	01:03:32	3812	00:00:50	50	0.0000
nopath	2	1	1	1	327	01:02:55	3775	01:03:32	3812	00:00:37	37	0.0000
nopath	1	2	13	15	327	01:02:25	3745	01:03:33	3813	00:01:08	68	0.0000
nopath	2	1	1	1	327	01:02:59	3779	01:03:33	3813	00:00:34	34	0.0000
nopath	2	1	13	15	327	01:02:44	3764	01:03:34	3814	00:00:50	50	0.0000
nopath	2	1	1	1	327	01:03:01	3781	01:03:35	3815	00:00:34	34	0.0000
nopath	1	2	1	1	327	01:02:27	3747	01:03:35	3815	00:01:08	68	0.0000
nopath	1	2	1	1	327	01:02:28	3748	01:03:37	3817	00:01:09	69	0.0000
nopath	2	1	1	1	327	01:02:48	3768	01:03:37	3817	00:00:49	49	0.0000
nopath	1	3	5	1	351	01:01:32	3692	01:03:38	3818	00:02:06	126	0.0000
nopath	1	2	1	1	327	01:02:30	3750	01:03:39	3819	00:01:09	69	0.0000
nopath	1	2	1	1	327	01:02:31	3751	01:03:41	3821	00:01:10	70	0.0000
nopath	1	3	1	1	351	01:01:50	3710	01:03:41	3821	00:01:51	111	0.0000
nopath	1	2	1	1	327	01:02:32	3752	01:03:43	3823	00:01:11	71	0.0000
nopath	1	3	1	1	351	01:02:00	3720	01:03:43	3823	00:01:43	103	0.0000
nopath	1	2	12	14	327	01:02:37	3757	01:03:44	3824	00:01:07	67	0.0000
nopath	1	3	3	1	351	01:02:01	3721	01:03:46	3826	00:01:45	105	0.0000
nopath	1	2	3	1	327	01:02:43	3763	01:03:46	3826	00:01:03	63	0.0000
nopath	1	2	1	1	327	01:02:47	3767	01:03:48	3828	00:01:01	61	0.0000
nopath	1	2	10	1	327	01:02:50	3770	01:03:49	3829	00:00:59	59	0.0000
nopath	1	3	1	1	351	01:02:23	3743	01:03:49	3829	00:01:26	86	0.0000
nopath	1	2	1	1	327	01:02:53	3773	01:03:51	3831	00:00:58	58	0.0000
nopath	1	2	1	1	327	01:02:56	3776	01:03:53	3833	00:00:57	57	0.0000
nopath	1	3	13	15	351	01:02:41	3761	01:03:53	3833	00:01:12	72	0.0000
nopath	1	2	9	1	327	01:02:58	3778	01:03:54	3834	00:00:56	56	0.0000
nopath	1	3	3	1	351	01:02:45	3765	01:03:56	3836	00:01:11	71	0.0000
nopath	1	2	1	1	327	01:03:05	3785	01:03:56	3836	00:00:51	51	0.0000
nopath	1	2	1	1	327	01:03:19	3799	01:03:58	3838	00:00:39	39	0.0000
nopath	1	3	5	1	351	01:02:57	3777	01:03:58	3838	00:01:01	61	0.0000
nopath	1	2	1	1	327	01:03:20	3800	01:04:00	3840	00:00:40	40	0.0000	00:00:53
nopath	1	3	1	1	351	01:03:00	3780	01:04:00	3840	00:01:00	60	0.0000
nopath	1	2	12	14	327	01:03:25	3805	01:04:01	3841	00:00:36	36	0.0000
nopath	1	3	1	1	351	01:03:06	3786	01:04:03	3843	00:00:57	57	0.0000
nopath	1	3	1	1	351	01:03:10	3790	01:04:04	3844	00:00:54	54	0.0000
nopath	1	3	12	14	351	01:03:15	3795	01:04:07	3847	00:00:52	52	0.0000
nopath	3	1	1	1	351	01:01:47	3707	01:04:12	3852	00:02:25	145	0.0000
nopath	3	1	9	1	351	01:02:02	3722	01:04:15	3855	00:02:13	133	0.0000
nopath	3	2	1	1	311	01:02:03	3723	01:04:15	3855	00:02:12	132	0.0000
nopath	3	2	1	1	311	01:02:06	3726	01:04:22	3862	00:02:16	136	0.0000
nopath	3	1	15	17	351	01:02:04	3724	01:04:22	3862	00:02:18	138	0.0000
nopath	3	1	5	1	351	01:02:08	3728	01:04:26	3866	00:02:18	138	0.0000
nopath	1	2	1	1	327	01:03:28	3808	01:04:28	3868	00:01:00	60	0.0000
nopath	2	1	1	1	327	01:02:50	3770	01:04:31	3871	00:01:41	101	0.0000
nopath	1	2	14	16	327	01:03:34	3814	01:04:31	3871	00:00:57	57	0.0000
nopath	1	2	3	1	327	01:03:37	3817	01:04:32	3872	00:00:55	55	0.0000
nopath	2	1	1	1	327	01:02:52	3772	01:04:33	3873	00:01:41	101	0.0000
nopath	2	1	15	17	327	01:03:05	3785	01:04:33	3873	00:01:28	88	0.0000
nopath	1	2	1	1	327	01:03:42	3822	01:04:34	3874	00:00:52	52	0.0000
nopath	2	1	1	1	327	01:03:09	3789	01:04:35	3875	00:01:26	86	0.0000
nopath	2	3	1	1	311	01:02:53	3773	01:04:35	3875	00:01:42	102	0.0000
nopath	1	2	1	1	327	01:03:43	3823	01:04:36	3876	00:00:53	53	0.0000
nopath	2	1	12	14	327	01:03:06	3786	01:04:37	3877	00:01:31	91	0.0000
nopath	2	1	3	1	327	01:03:11	3791	01:04:37	3877	00:01:26	86	0.0000
nopath	1	2	1	1	327	01:03:44	3824	01:04:38	3878	00:00:54	54	0.0000
nopath	2	1	3	1	327	01:03:08	3788	01:04:39	3879	00:01:31	91	0.0000
nopath	1	2	1	1	327	01:03:49	3829	01:04:40	3880	00:00:51	51	0.0000
nopath	2	1	13	15	327	01:03:13	3793	01:04:40	3880	00:01:27	87	0.0000
nopath	2	1	1	1	327	01:03:12	3792	01:04:40	3880	00:01:28	88	0.0000
nopath	1	2	12	14	327	01:03:51	3831	01:04:42	3882	00:00:51	51	0.0000
nopath	2	1	1	1	327	01:03:16	3796	01:04:42	3882	00:01:26	86	0.0000
nopath	2	1	1	1	327	01:03:15	3795	01:04:43	3883	00:01:28	88	0.0000
nopath	2	1	3	1	327	01:03:21	3801	01:04:43	3883	00:01:22	82	0.0000
nopath	1	2	1	1	327	01:03:52	3832	01:04:44	3884	00:00:52	52	0.0000
nopath	2	1	3	1	327	01:03:23	3803	01:04:44	3884	00:01:21	81	0.0000
nopath	2	1	1	1	327	01:03:20	3800	01:04:45	3885	00:01:25	85	0.0000
nopath	1	2	4	1	327	01:03:55	3835	01:04:46	3886	00:00:51	51	0.0000
nopath	2	1	1	1	327	01:03:22	3802	01:04:46	3886	00:01:24	84	0.0000
nopath	2	1	1	1	327	01:03:27	3807	01:04:46	3886	00:01:19	79	0.0000
nopath	1	2	9	1	327	01:04:01	3841	01:04:48	3888	00:00:47	47	0.0000
nopath	2	1	1	1	327	01:03:25	3805	01:04:48	3888	00:01:23	83	0.0000
nopath	2	1	1	1	327	01:03:29	3809	01:04:48	3888	00:01:19	79	0.0000
nopath	1	2	1	1	327	01:04:03	3843	01:04:50	3890	00:00:47	47	0.0000
nopath	2	1	1	1	327	01:03:33	3813	01:04:50	3890	00:01:17	77	0.0000
nopath	2	1	1	1	327	01:03:40	3820	01:04:51	3891	00:01:11	71	0.0000
nopath	1	2	1	1	327	01:04:05	3845	01:04:51	3891	00:00:46	46	0.0000
nopath	2	1	3	1	327	01:03:39	3819	01:04:51	3891	00:01:12	72	0.0000
nopath	2	1	6	1	327	01:03:43	3823	01:04:52	3892	00:01:09	69	0.0000
nopath	1	2	1	1	327	01:04:06	3846	01:04:53	3893	00:00:47	47	0.0000
nopath	2	1	3	1	327	01:03:41	3821	01:04:53	3893	00:01:12	72	0.0000
nopath	2	1	1	1	327	01:03:49	3829	01:04:54	3894	00:01:05	65	0.0000
nopath	1	2	5	1	327	01:04:07	3847	01:04:55	3895	00:00:48	48	0.0000
nopath	2	1	12	14	327	01:03:46	3826	01:04:55	3895	00:01:09	69	0.0000
nopath	2	1	1	1	327	01:03:51	3831	01:04:56	3896	00:01:05	65	0.0000
nopath	1	2	1	1	327	01:04:08	3848	01:04:57	3897	00:00:49	49	0.0000
nopath	2	1	3	1	327	01:03:53	3833	01:04:58	3898	00:01:05	65	0.0000
nopath	2	1	13	15	327	01:03:52	3832	01:04:58	3898	00:01:06	66	0.0000
nopath	1	2	9	1	327	01:04:11	3851	01:04:59	3899	00:00:48	48	0.0000
nopath	2	1	3	1	327	01:03:55	3835	01:04:59	3899	00:01:04	64	0.0000
nopath	1	2	1	1	327	01:04:20	3860	01:05:00	3900	00:00:40	40	0.0000	00:00:49
nopath	2	1	3	1	327	01:03:59	3839	01:05:01	3901	00:01:02	62	0.0000
nopath	1	2	3	1	327	01:04:26	3866	01:05:02	3902	00:00:36	36	0.0000
nopath	2	1	1	1	327	01:04:06	3846	01:05:02	3902	00:00:56	56	0.0000
nopath	2	3	3	1	311	01:03:57	3837	01:05:03	3903	00:01:06	66	0.0000
nopath	2	1	3	1	327	01:04:02	3842	01:05:03	3903	00:01:01	61	0.0000
nopath	1	2	5	1	327	01:04:28	3868	01:05:04	3904	00:00:36	36	0.0000
nopath	2	1	3	1	327	01:04:22	3862	01:05:04	3904	00:00:42	42	0.0000
nopath	2	1	1	1	327	01:04:23	3863	01:05:05	3905	00:00:42	42	0.0000
nopath	1	2	14	16	327	01:04:29	3869	01:05:06	3906	00:00:37	37	0.0000
nopath	2	1	1	1	327	01:04:04	3844	01:05:06	3906	00:01:02	62	0.0000
nopath	2	1	1	1	327	01:04:15	3855	01:05:07	3907	00:00:52	52	0.0000
nopath	1	2	1	1	327	01:04:30	3870	01:05:07	3907	00:00:37	37	0.0000
nopath	2	1	12	14	327	01:04:37	3877	01:05:07	3907	00:00:30	30	0.0000
nopath	2	1	3	1	327	01:04:20	3860	01:05:08	3908	00:00:48	48	0.0000
nopath	1	2	1	1	327	01:04:33	3873	01:05:09	3909	00:00:36	36	0.0000
nopath	2	1	1	1	327	01:04:25	3865	01:05:09	3909	00:00:44	44	0.0000
nopath	1	2	1	1	327	01:04:38	3878	01:05:11	3911	00:00:33	33	0.0000
nopath	2	1	3	1	327	01:04:26	3866	01:05:11	3911	00:00:45	45	0.0000
nopath	2	1	1	1	327	01:04:45	3885	01:05:11	3911	00:00:26	26	0.0000
nopath	2	1	3	1	327	01:04:34	3874	01:05:12	3912	00:00:38	38	0.0000
nopath	1	2	1	1	327	01:04:43	3883	01:05:13	3913	00:00:30	30	0.0000
nopath	1	2	1	1	327	01:04:45	3885	01:05:15	3915	00:00:30	30	0.0000
nopath	2	1	1	1	327	01:04:48	3888	01:05:15	3915	00:00:27	27	0.0000
nopath	2	1	6	1	327	01:04:51	3891	01:05:16	3916	00:00:25	25	0.0000
nopath	1	2	1	1	327	01:04:47	3887	01:05:17	3917	00:00:30	30	0.0000
nopath	2	1	1	1	327	01:04:50	3890	01:05:17	3917	00:00:27	27	0.0000
nopath	2	1	1	1	327	01:04:54	3894	01:05:20	3920	00:00:26	26	0.0000
nopath	2	1	1	1	327	01:04:55	3895	01:05:21	3921	00:00:26	26	0.0000
nopath	2	1	5	1	327	01:04:59	3899	01:05:25	3925	00:00:26	26	0.0000
nopath	1	2	1	1	327	01:05:00	3900	01:05:28	3928	00:00:28	28	0.0000
nopath	1	3	1	1	351	01:03:21	3801	01:05:29	3929	00:02:08	128	0.0000
nopath	1	3	12	14	351	01:03:24	3804	01:05:32	3932	00:02:08	128	0.0000
nopath	1	3	10	1	351	01:04:00	3840	01:05:34	3934	00:01:34	94	0.0000
nopath	1	3	3	1	351	01:04:02	3842	01:05:37	3937	00:01:35	95	0.0000
nopath	3	2	10	1	311	01:02:09	3729	01:05:40	3940	00:03:31	211	0.0000
nopath	3	2	1	1	311	01:02:20	3740	01:05:42	3942	00:03:22	202	0.0000
nopath	3	1	1	1	351	01:02:22	3742	01:05:46	3946	00:03:24	204	0.0000
nopath	3	1	1	1	351	01:02:25	3745	01:05:50	3950	00:03:25	205	0.0000
nopath	3	1	5	1	351	01:02:37	3757	01:05:52	3952	00:03:15	195	0.0000
nopath	3	1	1	1	351	01:02:42	3762	01:05:56	3956	00:03:14	194	0.0000
nopath	3	1	1	1	351	01:02:49	3769	01:05:59	3959	00:03:10	190	0.0000
nopath	3	1	5	1	351	01:03:00	3780	01:06:01	3961	00:03:01	181	0.0000	00:02:46
nopath	3	2	1	1	311	01:03:05	3785	01:06:02	3962	00:02:57	177	0.0000
nopath	3	1	1	1	351	01:03:07	3787	01:06:05	3965	00:02:58	178	0.0000
nopath	1	2	1	1	327	01:05:14	3914	01:06:08	3968	00:00:54	54	0.0000
nopath	1	2	9	1	327	01:05:20	3920	01:06:09	3969	00:00:49	49	0.0000
nopath	1	2	3	1	327	01:05:24	3924	01:06:10	3970	00:00:46	46	0.0000
nopath	2	1	1	1	327	01:05:05	3905	01:06:11	3971	00:01:06	66	0.0000
nopath	2	1	12	14	327	01:05:09	3909	01:06:12	3972	00:01:03	63	0.0000
nopath	1	2	12	14	327	01:05:25	3925	01:06:12	3972	00:00:47	47	0.0000
nopath	2	1	1	1	327	01:05:08	3908	01:06:13	3973	00:01:05	65	0.0000
nopath	2	1	9	1	327	01:05:11	3911	01:06:13	3973	00:01:02	62	0.0000
nopath	2	1	5	1	327	01:05:12	3912	01:06:14	3974	00:01:02	62	0.0000
nopath	1	2	14	16	327	01:05:32	3932	01:06:15	3975	00:00:43	43	0.0000
nopath	2	1	1	1	327	01:05:13	3913	01:06:15	3975	00:01:02	62	0.0000
nopath	2	1	1	1	327	01:05:15	3915	01:06:17	3977	00:01:02	62	0.0000
nopath	2	1	1	1	327	01:05:16	3916	01:06:17	3977	00:01:01	61	0.0000
nopath	1	2	1	1	327	01:05:37	3937	01:06:17	3977	00:00:40	40	0.0000
nopath	2	1	10	1	327	01:05:18	3918	01:06:18	3978	00:01:00	60	0.0000
nopath	2	1	1	1	327	01:05:19	3919	01:06:18	3978	00:00:59	59	0.0000
nopath	1	2	1	1	327	01:05:47	3947	01:06:19	3979	00:00:32	32	0.0000
nopath	2	1	1	1	327	01:05:25	3925	01:06:20	3980	00:00:55	55	0.0000
nopath	2	1	1	1	327	01:05:26	3926	01:06:20	3980	00:00:54	54	0.0000
nopath	1	2	10	1	327	01:05:49	3949	01:06:21	3981	00:00:32	32	0.0000
nopath	2	1	1	1	327	01:05:28	3928	01:06:21	3981	00:00:53	53	0.0000
nopath	2	1	1	1	327	01:05:31	3931	01:06:22	3982	00:00:51	51	0.0000
nopath	1	2	1	1	327	01:05:50	3950	01:06:23	3983	00:00:33	33	0.0000
nopath	2	1	12	14	327	01:05:33	3933	01:06:24	3984	00:00:51	51	0.0000
nopath	2	1	13	15	327	01:05:37	3937	01:06:25	3985	00:00:48	48	0.0000
nopath	1	2	1	1	327	01:05:58	3958	01:06:26	3986	00:00:28	28	0.0000
nopath	1	3	1	1	351	01:04:22	3862	01:06:29	3989	00:02:07	127	0.0000
nopath	1	3	1	1	351	01:04:25	3865	01:06:31	3991	00:02:06	126	0.0000
nopath	1	3	1	1	351	01:04:37	3877	01:06:33	3993	00:01:56	116	0.0000
nopath	1	3	1	1	351	01:04:39	3879	01:06:37	3997	00:01:58	118	0.0000
nopath	3	1	1	1	351	01:03:16	3796	01:06:42	4002	00:03:26	206	0.0000
nopath	3	1	3	1	351	01:03:17	3797	01:06:44	4004	00:03:27	207	0.0000
nopath	3	2	1	1	311	01:03:23	3803	01:06:45	4005	00:03:22	202	0.0000
nopath	3	2	5	1	311	01:03:32	3812	01:06:46	4006	00:03:14	194	0.0000
nopath	3	2	1	1	311	01:03:46	3826	01:06:49	4009	00:03:03	183	0.0000
nopath	3	2	1	1	311	01:03:47	3827	01:06:52	4012	00:03:05	185	0.0000
nopath	3	1	1	1	351	01:03:48	3828	01:06:56	4016	00:03:08	188	0.0000
nopath	3	2	1	1	311	01:03:55	3835	01:06:56	4016	00:03:01	181	0.0000
nopath	1	2	3	1	327	01:06:11	3971	01:06:58	4018	00:00:47	47	0.0000
nopath	1	2	1	1	327	01:06:12	3972	01:06:59	4019	00:00:47	47	0.0000
nopath	1	2	1	1	327	01:06:19	3979	01:07:00	4020	00:00:41	41	0.0000	00:00:37
nopath	2	1	1	1	327	01:05:35	3935	01:07:01	4021	00:01:26	86	0.0000
nopath	2	1	3	1	327	01:05:41	3941	01:07:01	4021	00:01:20	80	0.0000
nopath	1	2	8	1	327	01:06:28	3988	01:07:02	4022	00:00:34	34	0.0000
nopath	2	1	1	1	327	01:05:49	3949	01:07:03	4023	00:01:14	74	0.0000
nopath	2	1	14	16	327	01:05:39	3939	01:07:04	4024	00:01:25	85	0.0000
nopath	2	1	1	1	327	01:05:53	3953	01:07:05	4025	00:01:12	72	0.0000
nopath	1	2	13	15	327	01:06:34	3994	01:07:05	4025	00:00:31	31	0.0000
nopath	2	1	12	14	327	01:05:48	3948	01:07:06	4026	00:01:18	78	0.0000
nopath	2	1	1	1	327	01:05:56	3956	01:07:07	4027	00:01:11	71	0.0000
nopath	2	1	10	1	327	01:05:52	3952	01:07:08	4028	00:01:16	76	0.0000
nopath	2	1	5	1	327	01:06:01	3961	01:07:09	4029	00:01:08	68	0.0000
nopath	1	2	1	1	327	01:06:37	3997	01:07:09	4029	00:00:32	32	0.0000
nopath	2	1	3	1	327	01:05:54	3954	01:07:10	4030	00:01:16	76	0.0000
nopath	2	1	1	1	327	01:06:05	3965	01:07:10	4030	00:01:05	65	0.0000
nopath	2	1	3	1	327	01:06:04	3964	01:07:12	4032	00:01:08	68	0.0000
nopath	2	1	2	1	327	01:06:07	3967	01:07:12	4032	00:01:05	65	0.0000
nopath	2	1	1	1	327	01:06:06	3966	01:07:13	4033	00:01:07	67	0.0000
nopath	1	2	15	17	327	01:06:45	4005	01:07:14	4034	00:00:29	29	0.0000
nopath	2	1	1	1	327	01:06:09	3969	01:07:14	4034	00:01:05	65	0.0000
nopath	1	2	2	1	327	01:06:46	4006	01:07:16	4036	00:00:30	30	0.0000
nopath	1	2	1	1	327	01:06:49	4009	01:07:18	4038	00:00:29	29	0.0000
nopath	2	3	1	1	311	01:06:08	3968	01:07:18	4038	00:01:10	70	0.0000
nopath	1	3	1	1	351	01:04:48	3888	01:07:19	4039	00:02:31	151	0.0000
nopath	1	2	12	14	327	01:06:50	4010	01:07:20	4040	00:00:30	30	0.0000
nopath	1	3	2	1	351	01:05:26	3926	01:07:22	4042	00:01:56	116	0.0000
nopath	1	2	1	1	327	01:06:54	4014	01:07:22	4042	00:00:28	28	0.0000
nopath	1	2	13	15	327	01:06:55	4015	01:07:25	4045	00:00:30	30	0.0000
nopath	1	3	13	15	351	01:05:45	3945	01:07:26	4046	00:01:41	101	0.0000
nopath	1	2	6	1	327	01:06:56	4016	01:07:27	4047	00:00:31	31	0.0000
nopath	1	2	1	1	327	01:06:59	4019	01:07:28	4048	00:00:29	29	0.0000
nopath	1	3	1	1	351	01:06:25	3985	01:07:28	4048	00:01:03	63	0.0000
nopath	2	1	1	1	327	01:06:12	3972	01:07:31	4051	00:01:19	79	0.0000
nopath	2	1	1	1	327	01:06:21	3981	01:07:31	4051	00:01:10	70	0.0000
nopath	1	2	1	1	327	01:07:04	4024	01:07:32	4052	00:00:28	28	0.0000
nopath	2	1	3	1	327	01:06:22	3982	01:07:32	4052	00:01:10	70	0.0000
nopath	2	1	1	1	327	01:06:20	3980	01:07:32	4052	00:01:12	72	0.0000
nopath	2	1	1	1	327	01:06:38	3998	01:07:34	4054	00:00:56	56	0.0000
nopath	2	1	1	1	327	01:06:29	3989	01:07:34	4054	00:01:05	65	0.0000
nopath	2	1	9	1	327	01:06:40	4000	01:07:36	4056	00:00:56	56	0.0000
nopath	2	1	12	14	327	01:06:37	3997	01:07:37	4057	00:01:00	60	0.0000
nopath	2	1	1	1	327	01:06:39	3999	01:07:38	4058	00:00:59	59	0.0000
nopath	2	1	15	17	327	01:06:48	4008	01:07:40	4060	00:00:52	52	0.0000
nopath	2	1	12	14	327	01:06:46	4006	01:07:40	4060	00:00:54	54	0.0000
nopath	2	1	1	1	327	01:06:50	4010	01:07:42	4062	00:00:52	52	0.0000
nopath	2	1	3	1	327	01:06:57	4017	01:07:42	4062	00:00:45	45	0.0000
nopath	2	1	3	1	327	01:06:58	4018	01:07:44	4064	00:00:46	46	0.0000
nopath	2	1	12	14	327	01:07:01	4021	01:07:44	4064	00:00:43	43	0.0000
nopath	2	1	1	1	327	01:07:00	4020	01:07:46	4066	00:00:46	46	0.0000
nopath	1	2	1	1	327	01:07:18	4038	01:07:46	4066	00:00:28	28	0.0000
nopath	1	3	12	14	351	01:06:26	3986	01:07:49	4069	00:01:23	83	0.0000
nopath	1	2	12	14	327	01:07:20	4040	01:07:49	4069	00:00:29	29	0.0000
nopath	1	2	1	1	327	01:07:22	4042	01:07:50	4070	00:00:28	28	0.0000
nopath	1	2	1	1	327	01:07:24	4044	01:07:52	4072	00:00:28	28	0.0000
nopath	1	3	13	15	351	01:06:27	3987	01:07:53	4073	00:01:26	86	0.0000
nopath	1	3	1	1	351	01:06:53	4013	01:07:55	4075	00:01:02	62	0.0000
nopath	1	2	1	1	327	01:07:28	4048	01:07:56	4076	00:00:28	28	0.0000
nopath	1	3	1	1	351	01:06:57	4017	01:07:57	4077	00:01:00	60	0.0000
nopath	1	2	1	1	327	01:07:29	4049	01:07:59	4079	00:00:30	30	0.0000
nopath	1	2	1	1	327	01:07:30	4050	01:07:59	4079	00:00:29	29	0.0000
nopath	1	2	1	1	327	01:07:31	4051	01:08:01	4081	00:00:30	30	0.0000	00:00:29
nopath	1	3	13	15	351	01:07:08	4028	01:08:02	4082	00:00:54	54	0.0000
nopath	1	2	1	1	327	01:07:34	4054	01:08:02	4082	00:00:28	28	0.0000
nopath	1	3	1	1	351	01:07:17	4037	01:08:04	4084	00:00:47	47	0.0000
nopath	3	2	12	14	311	01:03:56	3836	01:08:10	4090	00:04:14	254	0.0000
nopath	3	2	9	1	311	01:04:08	3848	01:08:14	4094	00:04:06	246	0.0000
nopath	3	1	1	1	351	01:03:59	3839	01:08:14	4094	00:04:15	255	0.0000
nopath	3	2	1	1	311	01:04:10	3850	01:08:18	4098	00:04:08	248	0.0000
nopath	3	2	1	1	311	01:04:16	3856	01:08:24	4104	00:04:08	248	0.0000
nopath	3	1	13	15	351	01:04:13	3853	01:08:25	4105	00:04:12	252	0.0000
nopath	1	2	1	1	327	01:07:36	4056	01:08:28	4108	00:00:52	52	0.0000
nopath	3	1	6	1	351	01:04:20	3860	01:08:28	4108	00:04:08	248	0.0000
nopath	1	2	1	1	327	01:07:38	4058	01:08:30	4110	00:00:52	52	0.0000
nopath	2	1	10	1	327	01:07:10	4030	01:08:31	4111	00:01:21	81	0.0000
nopath	2	1	1	1	327	01:07:11	4031	01:08:31	4111	00:01:20	80	0.0000
nopath	1	2	12	14	327	01:07:45	4065	01:08:32	4112	00:00:47	47	0.0000
nopath	2	1	1	1	327	01:07:15	4035	01:08:32	4112	00:01:17	77	0.0000
nopath	2	1	1	1	327	01:07:13	4033	01:08:32	4112	00:01:19	79	0.0000
nopath	1	2	1	1	327	01:07:48	4068	01:08:34	4114	00:00:46	46	0.0000
nopath	2	1	5	1	327	01:07:18	4038	01:08:34	4114	00:01:16	76	0.0000
nopath	2	1	1	1	327	01:07:16	4036	01:08:34	4114	00:01:18	78	0.0000
nopath	1	2	1	1	327	01:07:49	4069	01:08:36	4116	00:00:47	47	0.0000
nopath	2	1	1	1	327	01:07:20	4040	01:08:36	4116	00:01:16	76	0.0000
nopath	2	1	1	1	327	01:07:21	4041	01:08:36	4116	00:01:15	75	0.0000
nopath	1	2	1	1	327	01:07:51	4071	01:08:37	4117	00:00:46	46	0.0000
nopath	2	1	1	1	327	01:07:30	4050	01:08:38	4118	00:01:08	68	0.0000
nopath	2	1	12	14	327	01:07:23	4043	01:08:38	4118	00:01:15	75	0.0000
nopath	2	1	1	1	327	01:07:34	4054	01:08:39	4119	00:01:05	65	0.0000
nopath	1	2	14	16	327	01:07:54	4074	01:08:40	4120	00:00:46	46	0.0000
nopath	2	1	10	1	327	01:07:29	4049	01:08:40	4120	00:01:11	71	0.0000
nopath	2	1	2	1	327	01:07:36	4056	01:08:41	4121	00:01:05	65	0.0000
nopath	2	1	15	17	327	01:07:37	4057	01:08:42	4122	00:01:05	65	0.0000
nopath	1	2	1	1	327	01:07:57	4077	01:08:43	4123	00:00:46	46	0.0000
nopath	2	1	1	1	327	01:07:39	4059	01:08:43	4123	00:01:04	64	0.0000
nopath	2	1	3	1	327	01:07:38	4058	01:08:44	4124	00:01:06	66	0.0000
nopath	1	2	3	1	327	01:07:59	4079	01:08:44	4124	00:00:45	45	0.0000
nopath	2	1	1	1	327	01:07:40	4060	01:08:45	4125	00:01:05	65	0.0000
nopath	2	1	1	1	327	01:07:43	4063	01:08:45	4125	00:01:02	62	0.0000
nopath	1	2	1	1	327	01:08:00	4080	01:08:46	4126	00:00:46	46	0.0000
nopath	2	1	1	1	327	01:07:48	4068	01:08:47	4127	00:00:59	59	0.0000
nopath	2	1	1	1	327	01:07:49	4069	01:08:47	4127	00:00:58	58	0.0000
nopath	1	2	1	1	327	01:08:02	4082	01:08:48	4128	00:00:46	46	0.0000
nopath	2	1	1	1	327	01:07:59	4079	01:08:48	4128	00:00:49	49	0.0000
nopath	1	2	1	1	327	01:08:07	4087	01:08:49	4129	00:00:42	42	0.0000
nopath	2	1	9	1	327	01:08:00	4080	01:08:50	4130	00:00:50	50	0.0000
nopath	2	1	1	1	327	01:08:02	4082	01:08:51	4131	00:00:49	49	0.0000
nopath	2	1	1	1	327	01:08:01	4081	01:08:51	4131	00:00:50	50	0.0000
nopath	1	2	5	1	327	01:08:09	4089	01:08:51	4131	00:00:42	42	0.0000
nopath	2	1	3	1	327	01:08:06	4086	01:08:52	4132	00:00:46	46	0.0000
nopath	1	2	1	1	327	01:08:11	4091	01:08:53	4133	00:00:42	42	0.0000
nopath	2	1	5	1	327	01:08:20	4100	01:08:53	4133	00:00:33	33	0.0000
nopath	2	1	1	1	327	01:08:21	4101	01:08:54	4134	00:00:33	33	0.0000
nopath	1	2	1	1	327	01:08:15	4095	01:08:55	4135	00:00:40	40	0.0000
nopath	2	1	1	1	327	01:08:23	4103	01:08:55	4135	00:00:32	32	0.0000
nopath	1	2	1	1	327	01:08:17	4097	01:08:57	4137	00:00:40	40	0.0000
nopath	2	1	1	1	327	01:08:26	4106	01:08:57	4137	00:00:31	31	0.0000
nopath	1	2	13	15	327	01:08:20	4100	01:08:59	4139	00:00:39	39	0.0000
nopath	2	1	1	1	327	01:08:30	4110	01:08:59	4139	00:00:29	29	0.0000
nopath	2	1	1	1	327	01:08:33	4113	01:08:59	4139	00:00:26	26	0.0000
nopath	2	1	1	1	327	01:08:32	4112	01:09:01	4141	00:00:29	29	0.0000	00:00:54
nopath	1	2	1	1	327	01:08:21	4101	01:09:01	4141	00:00:40	40	0.0000
nopath	1	2	13	15	327	01:08:22	4102	01:09:03	4143	00:00:41	41	0.0000
nopath	1	2	1	1	327	01:08:32	4112	01:09:05	4145	00:00:33	33	0.0000
nopath	2	1	12	14	327	01:08:38	4118	01:09:05	4145	00:00:27	27	0.0000
nopath	2	1	1	1	327	01:08:40	4120	01:09:06	4146	00:00:26	26	0.0000
nopath	1	2	15	17	327	01:08:36	4116	01:09:07	4147	00:00:31	31	0.0000
nopath	1	3	3	1	351	01:08:14	4094	01:09:09	4149	00:00:55	55	0.0000
nopath	1	2	1	1	327	01:08:37	4117	01:09:09	4149	00:00:32	32	0.0000
nopath	1	2	1	1	327	01:08:38	4118	01:09:11	4151	00:00:33	33	0.0000
nopath	2	1	6	1	327	01:08:47	4127	01:09:13	4153	00:00:26	26	0.0000
nopath	2	1	1	1	327	01:08:48	4128	01:09:14	4154	00:00:26	26	0.0000
nopath	2	1	9	1	327	01:08:51	4131	01:09:17	4157	00:00:26	26	0.0000
nopath	1	3	4	1	351	01:08:27	4107	01:09:18	4158	00:00:51	51	0.0000
nopath	1	3	1	1	351	01:08:29	4109	01:09:20	4160	00:00:51	51	0.0000
nopath	1	2	3	1	327	01:08:53	4133	01:09:21	4161	00:00:28	28	0.0000
nopath	1	3	1	1	351	01:08:34	4114	01:09:23	4163	00:00:49	49	0.0000
nopath	1	3	1	1	351	01:08:44	4124	01:09:26	4166	00:00:42	42	0.0000
nopath	3	2	9	1	311	01:04:27	3867	01:09:31	4171	00:05:04	304	0.0000
nopath	3	1	1	1	351	01:04:25	3865	01:09:32	4172	00:05:07	307	0.0000
nopath	3	1	1	1	351	01:04:29	3869	01:09:36	4176	00:05:07	307	0.0000
nopath	3	1	1	1	351	01:04:30	3870	01:09:39	4179	00:05:09	309	0.0000
nopath	3	2	15	17	311	01:04:31	3871	01:09:40	4180	00:05:09	309	0.0000
nopath	3	1	1	1	351	01:04:32	3872	01:09:44	4184	00:05:12	312	0.0000
nopath	3	1	1	1	351	01:04:47	3887	01:09:47	4187	00:05:00	300	0.0000
nopath	1	2	1	1	327	01:08:57	4137	01:09:48	4188	00:00:51	51	0.0000
nopath	1	2	1	1	327	01:09:07	4147	01:09:49	4189	00:00:42	42	0.0000
nopath	2	3	1	1	311	01:08:55	4135	01:09:50	4190	00:00:55	55	0.0000
nopath	1	2	12	14	327	01:09:14	4154	01:09:51	4191	00:00:37	37	0.0000
nopath	2	1	1	1	327	01:08:53	4133	01:09:51	4191	00:00:58	58	0.0000
nopath	1	2	1	1	327	01:09:18	4158	01:09:53	4193	00:00:35	35	0.0000
nopath	2	1	12	14	327	01:08:57	4137	01:09:53	4193	00:00:56	56	0.0000
nopath	2	3	1	1	311	01:08:58	4138	01:09:53	4193	00:00:55	55	0.0000
nopath	1	2	1	1	327	01:09:19	4159	01:09:54	4194	00:00:35	35	0.0000
nopath	2	1	2	1	327	01:09:00	4140	01:09:55	4195	00:00:55	55	0.0000
nopath	2	1	1	1	327	01:09:05	4145	01:09:55	4195	00:00:50	50	0.0000
nopath	2	1	6	1	327	01:09:06	4146	01:09:56	4196	00:00:50	50	0.0000
nopath	1	2	1	1	327	01:09:25	4165	01:09:56	4196	00:00:31	31	0.0000
nopath	2	1	12	14	327	01:09:11	4151	01:09:57	4197	00:00:46	46	0.0000
nopath	2	1	1	1	327	01:09:10	4150	01:09:58	4198	00:00:48	48	0.0000
nopath	2	1	1	1	327	01:09:12	4152	01:09:59	4199	00:00:47	47	0.0000
nopath	2	1	14	16	327	01:09:22	4162	01:09:59	4199	00:00:37	37	0.0000
nopath	2	1	1	1	327	01:09:14	4154	01:10:02	4202	00:00:48	48	0.0000	00:00:41
nopath	1	2	12	14	327	01:09:33	4173	01:10:02	4202	00:00:29	29	0.0000
nopath	2	1	2	1	327	01:09:29	4169	01:10:03	4203	00:00:34	34	0.0000
nopath	2	3	1	1	311	01:09:13	4153	01:10:03	4203	00:00:50	50	0.0000
nopath	2	1	1	1	327	01:09:26	4166	01:10:04	4204	00:00:38	38	0.0000
nopath	2	1	3	1	327	01:09:31	4171	01:10:05	4205	00:00:34	34	0.0000
nopath	2	1	1	1	327	01:09:34	4174	01:10:06	4206	00:00:32	32	0.0000
nopath	1	3	9	1	351	01:09:02	4142	01:10:08	4208	00:01:06	66	0.0000
nopath	1	3	1	1	351	01:09:05	4145	01:10:10	4210	00:01:05	65	0.0000
nopath	1	3	1	1	351	01:09:06	4146	01:10:13	4213	00:01:07	67	0.0000
nopath	1	3	1	1	351	01:09:10	4150	01:10:16	4216	00:01:06	66	0.0000
nopath	1	3	1	1	351	01:09:17	4157	01:10:18	4218	00:01:01	61	0.0000
nopath	3	1	13	15	351	01:05:11	3911	01:10:23	4223	00:05:12	312	0.0000
nopath	3	1	12	14	351	01:05:14	3914	01:10:26	4226	00:05:12	312	0.0000
nopath	3	1	1	1	351	01:05:32	3932	01:10:29	4229	00:04:57	297	0.0000
nopath	3	1	1	1	351	01:05:39	3939	01:10:32	4232	00:04:53	293	0.0000
nopath	3	1	1	1	351	01:05:53	3953	01:10:35	4235	00:04:42	282	0.0000
nopath	1	2	1	1	327	01:09:47	4187	01:10:38	4238	00:00:51	51	0.0000
nopath	1	2	1	1	327	01:09:49	4189	01:10:40	4240	00:00:51	51	0.0000
nopath	2	1	1	1	327	01:09:36	4176	01:10:41	4241	00:01:05	65	0.0000
nopath	2	1	1	1	327	01:09:39	4179	01:10:41	4241	00:01:02	62	0.0000
nopath	1	2	1	1	327	01:09:50	4190	01:10:42	4242	00:00:52	52	0.0000
nopath	1	2	1	1	327	01:09:51	4191	01:10:43	4243	00:00:52	52	0.0000
nopath	2	1	1	1	327	01:09:41	4181	01:10:43	4243	00:01:02	62	0.0000
nopath	2	1	12	14	327	01:09:38	4178	01:10:43	4243	00:01:05	65	0.0000
nopath	2	1	1	1	327	01:09:44	4184	01:10:44	4244	00:01:00	60	0.0000
nopath	2	1	1	1	327	01:09:40	4180	01:10:45	4245	00:01:05	65	0.0000
nopath	1	2	5	1	327	01:09:57	4197	01:10:45	4245	00:00:48	48	0.0000
nopath	2	1	10	1	327	01:09:49	4189	01:10:46	4246	00:00:57	57	0.0000
nopath	2	1	12	14	327	01:09:47	4187	01:10:47	4247	00:01:00	60	0.0000
nopath	1	2	3	1	327	01:09:59	4199	01:10:47	4247	00:00:48	48	0.0000
nopath	2	1	1	1	327	01:09:50	4190	01:10:48	4248	00:00:58	58	0.0000
nopath	2	1	1	1	327	01:09:51	4191	01:10:48	4248	00:00:57	57	0.0000
nopath	1	2	1	1	327	01:10:01	4201	01:10:49	4249	00:00:48	48	0.0000
nopath	2	1	1	1	327	01:09:53	4193	01:10:49	4249	00:00:56	56	0.0000
nopath	2	1	12	14	327	01:09:52	4192	01:10:50	4250	00:00:58	58	0.0000
nopath	1	2	1	1	327	01:10:04	4204	01:10:51	4251	00:00:47	47	0.0000
nopath	2	1	1	1	327	01:10:00	4200	01:10:51	4251	00:00:51	51	0.0000
nopath	2	1	1	1	327	01:09:59	4199	01:10:52	4252	00:00:53	53	0.0000
nopath	1	2	1	1	327	01:10:07	4207	01:10:52	4252	00:00:45	45	0.0000
nopath	2	1	1	1	327	01:10:04	4204	01:10:54	4254	00:00:50	50	0.0000
nopath	2	1	1	1	327	01:10:17	4217	01:10:54	4254	00:00:37	37	0.0000
nopath	1	2	14	16	327	01:10:15	4215	01:10:55	4255	00:00:40	40	0.0000
nopath	2	1	3	1	327	01:10:10	4210	01:10:55	4255	00:00:45	45	0.0000
nopath	2	1	3	1	327	01:10:18	4218	01:10:56	4256	00:00:38	38	0.0000
nopath	1	2	5	1	327	01:10:24	4224	01:10:58	4258	00:00:34	34	0.0000
nopath	1	3	1	1	351	01:09:21	4161	01:10:58	4258	00:01:37	97	0.0000
nopath	1	2	1	1	327	01:10:25	4225	01:10:59	4259	00:00:34	34	0.0000
nopath	1	3	1	1	351	01:09:32	4172	01:11:00	4260	00:01:28	88	0.0000	00:01:20
nopath	1	2	1	1	327	01:10:28	4228	01:11:01	4261	00:00:33	33	0.0000
nopath	1	2	1	1	327	01:10:29	4229	01:11:03	4263	00:00:34	34	0.0000
nopath	1	3	7	1	351	01:09:36	4176	01:11:04	4264	00:01:28	88	0.0000
nopath	1	3	1	1	351	01:09:38	4178	01:11:06	4266	00:01:28	88	0.0000
nopath	1	3	3	1	351	01:09:53	4193	01:11:09	4269	00:01:16	76	0.0000
nopath	3	2	1	1	311	01:06:10	3970	01:11:12	4272	00:05:02	302	0.0000
nopath	3	1	2	1	351	01:06:00	3960	01:11:12	4272	00:05:12	312	0.0000
nopath	3	2	1	1	311	01:06:16	3976	01:11:14	4274	00:04:58	298	0.0000
nopath	3	1	1	1	351	01:06:21	3981	01:11:19	4279	00:04:58	298	0.0000
nopath	3	1	5	1	351	01:06:24	3984	01:11:21	4281	00:04:57	297	0.0000
nopath	3	1	4	1	351	01:06:39	3999	01:11:24	4284	00:04:45	285	0.0000
nopath	3	1	1	1	351	01:06:40	4000	01:11:27	4287	00:04:47	287	0.0000
nopath	3	1	3	1	351	01:06:41	4001	01:11:30	4290	00:04:49	289	0.0000
nopath	3	1	2	1	351	01:06:51	4011	01:11:33	4293	00:04:42	282	0.0000
nopath	3	1	1	1	351	01:06:57	4017	01:11:36	4296	00:04:39	279	0.0000
nopath	1	2	2	1	327	01:10:36	4236	01:11:38	4298	00:01:02	62	0.0000
nopath	1	2	12	14	327	01:10:37	4237	01:11:40	4300	00:01:03	63	0.0000
nopath	2	1	3	1	327	01:10:14	4214	01:11:41	4301	00:01:27	87	0.0000
nopath	1	2	1	1	327	01:10:40	4240	01:11:41	4301	00:01:01	61	0.0000
nopath	2	1	5	1	327	01:10:27	4227	01:11:41	4301	00:01:14	74	0.0000
nopath	1	2	9	1	327	01:10:42	4242	01:11:42	4302	00:01:00	60	0.0000
nopath	2	1	1	1	327	01:10:32	4232	01:11:42	4302	00:01:10	70	0.0000
nopath	2	1	1	1	327	01:10:39	4239	01:11:43	4303	00:01:04	64	0.0000
nopath	1	2	1	1	327	01:10:43	4243	01:11:44	4304	00:01:01	61	0.0000
nopath	2	1	3	1	327	01:10:43	4243	01:11:44	4304	00:01:01	61	0.0000
nopath	2	1	1	1	327	01:10:44	4244	01:11:45	4305	00:01:01	61	0.0000
nopath	1	2	1	1	327	01:10:44	4244	01:11:46	4306	00:01:02	62	0.0000
nopath	2	1	1	1	327	01:10:54	4254	01:11:46	4306	00:00:52	52	0.0000
nopath	2	1	3	1	327	01:10:48	4248	01:11:47	4307	00:00:59	59	0.0000
nopath	1	2	1	1	327	01:10:51	4251	01:11:48	4308	00:00:57	57	0.0000
nopath	2	1	1	1	327	01:11:03	4263	01:11:48	4308	00:00:45	45	0.0000
nopath	2	1	5	1	327	01:10:50	4250	01:11:49	4309	00:00:59	59	0.0000
nopath	2	1	1	1	327	01:11:05	4265	01:11:49	4309	00:00:44	44	0.0000
nopath	1	2	1	1	327	01:10:53	4253	01:11:50	4310	00:00:57	57	0.0000
nopath	2	1	1	1	327	01:11:04	4264	01:11:51	4311	00:00:47	47	0.0000
nopath	1	2	1	1	327	01:10:55	4255	01:11:52	4312	00:00:57	57	0.0000
nopath	2	1	1	1	327	01:11:20	4280	01:11:53	4313	00:00:33	33	0.0000
nopath	1	2	1	1	327	01:10:56	4256	01:11:53	4313	00:00:57	57	0.0000
nopath	2	1	1	1	327	01:11:09	4269	01:11:53	4313	00:00:44	44	0.0000
nopath	1	2	12	14	327	01:11:02	4262	01:11:55	4315	00:00:53	53	0.0000
nopath	2	1	1	1	327	01:11:28	4288	01:11:55	4315	00:00:27	27	0.0000
nopath	2	1	1	1	327	01:11:25	4285	01:11:55	4315	00:00:30	30	0.0000
nopath	1	2	1	1	327	01:11:04	4264	01:11:57	4317	00:00:53	53	0.0000
nopath	2	1	1	1	327	01:11:31	4291	01:11:57	4317	00:00:26	26	0.0000
nopath	2	1	1	1	327	01:11:32	4292	01:11:58	4318	00:00:26	26	0.0000
nopath	1	2	1	1	327	01:11:13	4273	01:11:59	4319	00:00:46	46	0.0000
nopath	1	3	1	1	351	01:09:55	4195	01:12:01	4321	00:02:06	126	0.0000	00:01:34
nopath	1	2	1	1	327	01:11:14	4274	01:12:01	4321	00:00:47	47	0.0000
nopath	1	2	1	1	327	01:11:20	4280	01:12:03	4323	00:00:43	43	0.0000
nopath	1	3	1	1	351	01:09:56	4196	01:12:04	4324	00:02:08	128	0.0000
nopath	1	3	3	1	351	01:10:06	4206	01:12:08	4328	00:02:02	122	0.0000
nopath	3	2	1	1	311	01:07:20	4040	01:12:12	4332	00:04:52	292	0.0000
nopath	3	1	1	1	351	01:06:59	4019	01:12:12	4332	00:05:13	313	0.0000
nopath	3	2	12	14	311	01:07:23	4043	01:12:15	4335	00:04:52	292	0.0000
nopath	3	2	1	1	311	01:07:44	4064	01:12:17	4337	00:04:33	273	0.0000
nopath	3	1	12	14	351	01:07:45	4065	01:12:22	4342	00:04:37	277	0.0000
nopath	3	2	1	1	311	01:07:46	4066	01:12:23	4343	00:04:37	277	0.0000
nopath	3	1	12	14	351	01:07:52	4072	01:12:28	4348	00:04:36	276	0.0000
nopath	3	2	1	1	311	01:07:58	4078	01:12:29	4349	00:04:31	271	0.0000
nopath	3	1	1	1	351	01:08:03	4083	01:12:33	4353	00:04:30	270	0.0000
nopath	3	2	1	1	311	01:08:06	4086	01:12:34	4354	00:04:28	268	0.0000
nopath	3	2	1	1	311	01:08:11	4091	01:12:39	4359	00:04:28	268	0.0000
nopath	3	1	1	1	351	01:08:08	4088	01:12:39	4359	00:04:31	271	0.0000
nopath	3	1	1	1	351	01:08:15	4095	01:12:44	4364	00:04:29	269	0.0000
nopath	3	1	7	1	351	01:08:17	4097	01:12:47	4367	00:04:30	270	0.0000
nopath	3	2	3	1	311	01:08:20	4100	01:12:49	4369	00:04:29	269	0.0000
nopath	3	1	1	1	351	01:08:23	4103	01:12:53	4373	00:04:30	270	0.0000
nopath	3	2	10	1	311	01:08:31	4111	01:12:53	4373	00:04:22	262	0.0000
nopath	3	2	1	1	311	01:08:44	4124	01:12:56	4376	00:04:12	252	0.0000
nopath	3	2	1	1	311	01:09:07	4147	01:12:58	4378	00:03:51	231	0.0000
nopath	3	2	10	1	311	01:09:28	4168	01:13:00	4380	00:03:32	212	0.0000	00:02:17
nopath	3	2	1	1	311	01:09:38	4178	01:13:02	4382	00:03:24	204	0.0000
nopath	3	1	1	1	351	01:09:47	4187	01:13:07	4387	00:03:20	200	0.0000
nopath	1	2	14	16	327	01:11:22	4282	01:13:10	4390	00:01:48	108	0.0000
nopath	1	2	1	1	327	01:11:23	4283	01:13:10	4390	00:01:47	107	0.0000
nopath	2	1	3	1	327	01:11:45	4305	01:13:11	4391	00:01:26	86	0.0000
nopath	2	1	12	14	327	01:11:51	4311	01:13:12	4392	00:01:21	81	0.0000
nopath	1	2	9	1	327	01:11:38	4298	01:13:12	4392	00:01:34	94	0.0000
nopath	2	1	1	1	327	01:12:02	4322	01:13:12	4392	00:01:10	70	0.0000
nopath	2	1	3	1	327	01:11:54	4314	01:13:13	4393	00:01:19	79	0.0000
nopath	1	2	1	1	327	01:11:59	4319	01:13:14	4394	00:01:15	75	0.0000
nopath	2	1	1	1	327	01:12:00	4320	01:13:15	4395	00:01:15	75	0.0000
nopath	2	1	1	1	327	01:12:03	4323	01:13:15	4395	00:01:12	72	0.0000
nopath	1	2	1	1	327	01:12:08	4328	01:13:16	4396	00:01:08	68	0.0000
nopath	2	1	1	1	327	01:12:28	4348	01:13:16	4396	00:00:48	48	0.0000
nopath	2	1	3	1	327	01:12:27	4347	01:13:16	4396	00:00:49	49	0.0000
nopath	2	1	1	1	327	01:12:29	4349	01:13:18	4398	00:00:49	49	0.0000
nopath	1	2	7	1	327	01:12:13	4333	01:13:19	4399	00:01:06	66	0.0000
nopath	2	1	13	15	327	01:12:46	4366	01:13:19	4399	00:00:33	33	0.0000
nopath	2	1	3	1	327	01:12:45	4365	01:13:20	4400	00:00:35	35	0.0000
nopath	1	2	12	14	327	01:12:16	4336	01:13:21	4401	00:01:05	65	0.0000
nopath	2	1	1	1	327	01:12:49	4369	01:13:22	4402	00:00:33	33	0.0000
nopath	2	1	12	14	327	01:12:47	4367	01:13:22	4402	00:00:35	35	0.0000
nopath	1	2	1	1	327	01:12:18	4338	01:13:23	4403	00:01:05	65	0.0000
nopath	2	1	1	1	327	01:12:56	4376	01:13:24	4404	00:00:28	28	0.0000
nopath	2	1	1	1	327	01:12:51	4371	01:13:24	4404	00:00:33	33	0.0000
nopath	1	2	1	1	327	01:12:23	4343	01:13:25	4405	00:01:02	62	0.0000
nopath	2	1	1	1	327	01:12:53	4373	01:13:25	4405	00:00:32	32	0.0000
nopath	2	1	12	14	327	01:13:00	4380	01:13:27	4407	00:00:27	27	0.0000
nopath	1	2	1	1	327	01:12:28	4348	01:13:27	4407	00:00:59	59	0.0000
nopath	2	1	1	1	327	01:12:55	4375	01:13:27	4407	00:00:32	32	0.0000
nopath	2	1	1	1	327	01:12:59	4379	01:13:29	4409	00:00:30	30	0.0000
nopath	1	2	1	1	327	01:12:34	4354	01:13:29	4409	00:00:55	55	0.0000
nopath	2	1	3	1	327	01:13:02	4382	01:13:30	4410	00:00:28	28	0.0000
nopath	1	2	9	1	327	01:12:37	4357	01:13:31	4411	00:00:54	54	0.0000
nopath	1	2	12	14	327	01:12:39	4359	01:13:33	4413	00:00:54	54	0.0000
nopath	1	3	1	1	351	01:10:45	4245	01:13:34	4414	00:02:49	169	0.0000
nopath	1	2	1	1	327	01:12:44	4364	01:13:35	4415	00:00:51	51	0.0000
nopath	1	2	1	1	327	01:12:50	4370	01:13:36	4416	00:00:46	46	0.0000
nopath	1	3	3	1	351	01:11:07	4267	01:13:37	4417	00:02:30	150	0.0000
nopath	1	2	3	1	327	01:12:52	4372	01:13:38	4418	00:00:46	46	0.0000
nopath	1	2	12	14	327	01:12:54	4374	01:13:40	4420	00:00:46	46	0.0000
nopath	1	3	1	1	351	01:11:16	4276	01:13:40	4420	00:02:24	144	0.0000
nopath	1	3	1	1	351	01:11:45	4305	01:13:41	4421	00:01:56	116	0.0000
nopath	1	2	12	14	327	01:12:59	4379	01:13:42	4422	00:00:43	43	0.0000
nopath	1	3	2	1	351	01:12:33	4353	01:13:44	4424	00:01:11	71	0.0000
nopath	1	3	1	1	351	01:12:58	4378	01:13:47	4427	00:00:49	49	0.0000
nopath	3	2	1	1	311	01:09:49	4189	01:13:52	4432	00:04:03	243	0.0000
nopath	3	1	1	1	351	01:09:48	4188	01:13:52	4432	00:04:04	244	0.0000
nopath	3	1	1	1	351	01:09:59	4199	01:13:56	4436	00:03:57	237	0.0000
nopath	3	1	3	1	351	01:10:04	4204	01:13:59	4439	00:03:55	235	0.0000
nopath	3	1	1	1	351	01:10:12	4212	01:14:02	4442	00:03:50	230	0.0000	00:04:29
[truncated: 4,867 more rows]
