# Supplementary material for: Supervised learning from human performance at the computationally hard problem of optimal traffic signal control on a network of junctions
Source: R Soc Open Sci. 2014 Dec 24;1(4):140211. doi: 10.1098/rsos.140211 (PMC4448775; doi:10.1098/rsos.140211)
Supplement: 1. simulationData.zip - This zipped folder contains the simulation configuration files for the traffic microsimulation models used in the paper, as well as the raw data output from the simulations. The data are organised into a folder structure with README.txt files used to provide guidance on the c [file rsos140211supp1.zip › simulationData/tJunctionModel/HuTMaCcells/run-006/trips-ALL.csv]

Path	From Zone	To Zone	Vehicle Type	Base Vehicle Type	Distance (m)	Departure Time (HH:MM:SS)	Departure Time (s)	Arrival Time (HH:MM:SS)	Arrival Time (s)	Time Taken (HH:MM:SS)	Time Taken (s)	Fuel	Mean Time (HH:MM:SS)
nopath	2	1	15	17	327	00:00:03	3	00:00:31	31	00:00:28	28	0.0000
nopath	1	2	1	1	327	00:00:07	7	00:00:35	35	00:00:28	28	0.0000
nopath	1	2	1	1	327	00:00:10	10	00:00:38	38	00:00:28	28	0.0000
nopath	2	1	5	1	327	00:00:21	21	00:00:47	47	00:00:26	26	0.0000
nopath	2	1	12	14	327	00:00:23	23	00:00:49	49	00:00:26	26	0.0000
nopath	1	2	1	1	327	00:00:23	23	00:00:51	51	00:00:28	28	0.0000
nopath	1	3	1	1	351	00:00:15	15	00:00:52	52	00:00:37	37	0.0000
nopath	1	2	1	1	327	00:00:26	26	00:00:54	54	00:00:28	28	0.0000
nopath	1	2	10	1	327	00:00:38	38	00:01:06	66	00:00:28	28	0.0000	00:00:28
nopath	1	2	5	1	327	00:00:41	41	00:01:09	69	00:00:28	28	0.0000
nopath	2	1	1	1	327	00:00:45	45	00:01:10	70	00:00:25	25	0.0000
nopath	1	2	1	1	327	00:00:44	44	00:01:12	72	00:00:28	28	0.0000
nopath	2	1	1	1	327	00:01:06	66	00:01:31	91	00:00:25	25	0.0000
nopath	2	1	1	1	327	00:01:13	73	00:01:39	99	00:00:26	26	0.0000
nopath	1	2	6	1	327	00:01:16	76	00:01:44	104	00:00:28	28	0.0000
nopath	2	1	1	1	327	00:01:22	82	00:01:48	108	00:00:26	26	0.0000
nopath	2	1	1	1	327	00:01:26	86	00:01:52	112	00:00:26	26	0.0000
nopath	3	1	1	1	351	00:01:17	77	00:02:02	122	00:00:45	45	0.0000	00:00:45
nopath	2	1	9	1	327	00:01:49	109	00:02:14	134	00:00:25	25	0.0000
nopath	1	2	7	1	327	00:01:49	109	00:02:16	136	00:00:27	27	0.0000
nopath	2	1	1	1	327	00:02:04	124	00:02:29	149	00:00:25	25	0.0000
nopath	2	3	1	1	311	00:02:16	136	00:02:45	165	00:00:29	29	0.0000
nopath	3	1	12	14	351	00:02:15	135	00:02:52	172	00:00:37	37	0.0000
nopath	2	1	3	1	327	00:02:26	146	00:03:01	181	00:00:35	35	0.0000	00:00:26
nopath	2	1	1	1	327	00:02:28	148	00:03:01	181	00:00:33	33	0.0000
nopath	2	1	1	1	327	00:02:45	165	00:03:11	191	00:00:26	26	0.0000
nopath	1	2	1	1	327	00:02:43	163	00:03:11	191	00:00:28	28	0.0000
nopath	1	2	1	1	327	00:02:49	169	00:03:17	197	00:00:28	28	0.0000
nopath	1	2	1	1	327	00:03:06	186	00:03:34	214	00:00:28	28	0.0000
nopath	3	2	1	1	311	00:02:58	178	00:03:40	220	00:00:42	42	0.0000
nopath	1	2	1	1	327	00:03:08	188	00:03:48	228	00:00:40	40	0.0000
nopath	1	2	10	1	327	00:03:09	189	00:03:49	229	00:00:40	40	0.0000
nopath	1	3	12	14	351	00:03:11	191	00:03:52	232	00:00:41	41	0.0000
nopath	2	1	1	1	327	00:03:30	210	00:03:55	235	00:00:25	25	0.0000
nopath	1	2	12	14	327	00:03:32	212	00:04:01	241	00:00:29	29	0.0000	00:00:30
nopath	2	1	12	14	327	00:03:38	218	00:04:04	244	00:00:26	26	0.0000
nopath	2	1	1	1	327	00:03:40	220	00:04:06	246	00:00:26	26	0.0000
nopath	3	2	5	1	311	00:03:21	201	00:04:10	250	00:00:49	49	0.0000
nopath	1	2	5	1	327	00:03:42	222	00:04:18	258	00:00:36	36	0.0000
nopath	1	2	1	1	327	00:03:46	226	00:04:20	260	00:00:34	34	0.0000
nopath	1	2	1	1	327	00:03:47	227	00:04:21	261	00:00:34	34	0.0000
nopath	2	1	5	1	327	00:04:14	254	00:04:40	280	00:00:26	26	0.0000
nopath	2	1	3	1	327	00:04:22	262	00:04:48	288	00:00:26	26	0.0000
nopath	3	2	10	1	311	00:04:22	262	00:05:02	302	00:00:40	40	0.0000	00:00:43
nopath	3	1	1	1	351	00:04:20	260	00:05:02	302	00:00:42	42	0.0000
nopath	3	2	10	1	311	00:04:34	274	00:05:07	307	00:00:33	33	0.0000
nopath	1	2	2	1	327	00:04:31	271	00:05:08	308	00:00:37	37	0.0000
nopath	2	1	1	1	327	00:04:36	276	00:05:11	311	00:00:35	35	0.0000
nopath	1	2	1	1	327	00:04:52	292	00:05:21	321	00:00:29	29	0.0000
nopath	2	1	1	1	327	00:05:06	306	00:05:32	332	00:00:26	26	0.0000
nopath	2	1	1	1	327	00:05:14	314	00:05:39	339	00:00:25	25	0.0000
nopath	1	2	14	16	327	00:05:13	313	00:05:42	342	00:00:29	29	0.0000
nopath	1	3	6	1	351	00:05:05	305	00:05:43	343	00:00:38	38	0.0000
nopath	1	2	3	1	327	00:05:17	317	00:05:45	345	00:00:28	28	0.0000
nopath	1	2	10	1	327	00:05:18	318	00:05:47	347	00:00:29	29	0.0000
nopath	1	2	13	15	327	00:05:20	320	00:05:50	350	00:00:30	30	0.0000
nopath	2	1	5	1	327	00:05:28	328	00:05:53	353	00:00:25	25	0.0000
nopath	3	2	1	1	311	00:05:33	333	00:06:10	370	00:00:37	37	0.0000	00:00:35
nopath	3	2	1	1	311	00:05:36	336	00:06:13	373	00:00:37	37	0.0000
nopath	1	2	1	1	327	00:05:39	339	00:06:18	378	00:00:39	39	0.0000
nopath	1	2	5	1	327	00:05:41	341	00:06:19	379	00:00:38	38	0.0000
nopath	2	1	1	1	327	00:05:55	355	00:06:20	380	00:00:25	25	0.0000
nopath	2	3	9	1	311	00:05:53	353	00:06:22	382	00:00:29	29	0.0000
nopath	2	1	13	15	327	00:05:58	358	00:06:26	386	00:00:28	28	0.0000
nopath	2	1	1	1	327	00:06:07	367	00:06:33	393	00:00:26	26	0.0000
nopath	1	2	5	1	327	00:06:05	365	00:06:33	393	00:00:28	28	0.0000
nopath	2	1	5	1	327	00:06:11	371	00:06:37	397	00:00:26	26	0.0000
nopath	2	1	1	1	327	00:06:12	372	00:06:38	398	00:00:26	26	0.0000
nopath	3	2	1	1	311	00:06:25	385	00:07:00	420	00:00:35	35	0.0000	00:00:36
nopath	2	1	3	1	327	00:06:36	396	00:07:11	431	00:00:35	35	0.0000
nopath	2	1	1	1	327	00:06:40	400	00:07:11	431	00:00:31	31	0.0000
nopath	1	2	1	1	327	00:06:45	405	00:07:12	432	00:00:27	27	0.0000
nopath	1	2	1	1	327	00:06:50	410	00:07:18	438	00:00:28	28	0.0000
nopath	1	3	1	1	351	00:06:48	408	00:07:24	444	00:00:36	36	0.0000
nopath	1	3	1	1	351	00:06:56	416	00:07:31	451	00:00:35	35	0.0000
nopath	2	1	3	1	327	00:07:10	430	00:07:36	456	00:00:26	26	0.0000
nopath	3	1	1	1	351	00:06:56	416	00:07:42	462	00:00:46	46	0.0000
nopath	2	1	1	1	327	00:07:15	435	00:07:51	471	00:00:36	36	0.0000
nopath	2	1	9	1	327	00:07:38	458	00:08:04	484	00:00:26	26	0.0000	00:00:27
nopath	3	2	1	1	311	00:07:25	445	00:08:10	490	00:00:45	45	0.0000
nopath	1	2	1	1	327	00:07:38	458	00:08:18	498	00:00:40	40	0.0000
nopath	2	1	5	1	327	00:07:45	465	00:08:21	501	00:00:36	36	0.0000
nopath	2	1	1	1	327	00:07:47	467	00:08:21	501	00:00:34	34	0.0000
nopath	1	2	1	1	327	00:07:55	475	00:08:23	503	00:00:28	28	0.0000
nopath	2	1	1	1	327	00:07:55	475	00:08:24	504	00:00:29	29	0.0000
nopath	1	3	1	1	351	00:07:40	460	00:08:26	506	00:00:46	46	0.0000
nopath	1	2	1	1	327	00:07:56	476	00:08:29	509	00:00:33	33	0.0000
nopath	2	1	3	1	327	00:08:01	481	00:08:29	509	00:00:28	28	0.0000
nopath	2	3	3	1	311	00:08:05	485	00:08:34	514	00:00:29	29	0.0000
nopath	2	1	5	1	327	00:08:10	490	00:08:37	517	00:00:27	27	0.0000
nopath	3	1	1	1	351	00:07:56	476	00:08:42	522	00:00:46	46	0.0000
nopath	1	2	3	1	327	00:08:20	500	00:08:47	527	00:00:27	27	0.0000
nopath	1	2	1	1	327	00:08:22	502	00:08:49	529	00:00:27	27	0.0000
nopath	2	1	3	1	327	00:08:16	496	00:08:51	531	00:00:35	35	0.0000
nopath	1	3	1	1	351	00:07:51	471	00:08:54	534	00:01:03	63	0.0000
nopath	1	3	10	1	351	00:08:17	497	00:09:00	540	00:00:43	43	0.0000	00:00:42
nopath	1	2	1	1	327	00:08:33	513	00:09:01	541	00:00:28	28	0.0000
nopath	2	1	1	1	327	00:08:41	521	00:09:07	547	00:00:26	26	0.0000
nopath	3	1	1	1	351	00:08:46	526	00:09:22	562	00:00:36	36	0.0000
nopath	3	1	1	1	351	00:08:52	532	00:09:27	567	00:00:35	35	0.0000
nopath	1	2	1	1	327	00:08:48	528	00:09:28	568	00:00:40	40	0.0000
nopath	2	1	13	15	327	00:09:00	540	00:09:30	570	00:00:30	30	0.0000
nopath	1	2	1	1	327	00:09:03	543	00:09:32	572	00:00:29	29	0.0000
nopath	2	1	15	17	327	00:09:04	544	00:09:32	572	00:00:28	28	0.0000
nopath	2	1	1	1	327	00:09:08	548	00:09:34	574	00:00:26	26	0.0000
nopath	1	2	1	1	327	00:09:15	555	00:09:44	584	00:00:29	29	0.0000
nopath	3	1	3	1	351	00:08:59	539	00:09:52	592	00:00:53	53	0.0000
nopath	1	2	6	1	327	00:09:25	565	00:09:58	598	00:00:33	33	0.0000
nopath	2	1	1	1	327	00:09:30	570	00:10:01	601	00:00:31	31	0.0000	00:00:30
nopath	2	1	1	1	327	00:09:29	569	00:10:01	601	00:00:32	32	0.0000
nopath	1	2	3	1	327	00:09:35	575	00:10:02	602	00:00:27	27	0.0000
nopath	2	1	9	1	327	00:09:34	574	00:10:03	603	00:00:29	29	0.0000
nopath	3	1	1	1	351	00:09:31	571	00:10:22	622	00:00:51	51	0.0000
nopath	3	2	5	1	311	00:09:52	592	00:10:26	626	00:00:34	34	0.0000
nopath	1	2	1	1	327	00:09:49	589	00:10:28	628	00:00:39	39	0.0000
nopath	1	2	1	1	327	00:09:54	594	00:10:29	629	00:00:35	35	0.0000
nopath	1	2	12	14	327	00:09:55	595	00:10:31	631	00:00:36	36	0.0000
nopath	1	3	3	1	351	00:09:57	597	00:10:33	633	00:00:36	36	0.0000
nopath	1	2	3	1	327	00:10:09	609	00:10:37	637	00:00:28	28	0.0000
nopath	2	1	1	1	327	00:10:14	614	00:10:40	640	00:00:26	26	0.0000
nopath	2	1	1	1	327	00:10:18	618	00:10:43	643	00:00:25	25	0.0000
nopath	3	2	1	1	311	00:09:56	596	00:10:50	650	00:00:54	54	0.0000
nopath	1	2	1	1	327	00:10:21	621	00:10:58	658	00:00:37	37	0.0000
nopath	1	2	1	1	327	00:10:28	628	00:11:00	660	00:00:32	32	0.0000	00:00:32
nopath	2	1	1	1	327	00:10:27	627	00:11:01	661	00:00:34	34	0.0000
nopath	2	1	1	1	327	00:10:24	624	00:11:01	661	00:00:37	37	0.0000
nopath	2	1	1	1	327	00:10:32	632	00:11:03	663	00:00:31	31	0.0000
nopath	1	3	1	1	351	00:10:35	635	00:11:11	671	00:00:36	36	0.0000
nopath	1	2	1	1	327	00:10:43	643	00:11:13	673	00:00:30	30	0.0000
nopath	2	1	1	1	327	00:10:49	649	00:11:14	674	00:00:25	25	0.0000
nopath	1	2	3	1	327	00:10:55	655	00:11:28	688	00:00:33	33	0.0000
nopath	2	1	9	1	327	00:11:09	669	00:11:34	694	00:00:25	25	0.0000
nopath	1	2	9	1	327	00:11:15	675	00:11:43	703	00:00:28	28	0.0000
nopath	2	1	12	14	327	00:11:20	680	00:11:47	707	00:00:27	27	0.0000
nopath	3	2	12	14	311	00:11:17	677	00:12:00	720	00:00:43	43	0.0000	00:00:44
nopath	3	1	13	15	351	00:11:20	680	00:12:07	727	00:00:47	47	0.0000
nopath	1	2	1	1	327	00:11:32	692	00:12:08	728	00:00:36	36	0.0000
nopath	1	2	6	1	327	00:11:38	698	00:12:10	730	00:00:32	32	0.0000
nopath	1	2	3	1	327	00:11:50	710	00:12:19	739	00:00:29	29	0.0000
nopath	1	2	1	1	327	00:11:52	712	00:12:22	742	00:00:30	30	0.0000
nopath	1	2	1	1	327	00:11:54	714	00:12:25	745	00:00:31	31	0.0000
nopath	1	2	1	1	327	00:12:01	721	00:12:29	749	00:00:28	28	0.0000
nopath	1	2	12	14	327	00:12:04	724	00:12:33	753	00:00:29	29	0.0000
nopath	1	3	6	1	351	00:12:09	729	00:12:44	764	00:00:35	35	0.0000
nopath	1	2	12	14	327	00:12:17	737	00:12:46	766	00:00:29	29	0.0000
nopath	1	2	1	1	327	00:12:18	738	00:12:48	768	00:00:30	30	0.0000
nopath	2	3	12	14	311	00:12:23	743	00:12:53	773	00:00:30	30	0.0000
nopath	3	2	1	1	311	00:12:22	742	00:13:00	780	00:00:38	38	0.0000	00:00:38
nopath	1	2	3	1	327	00:12:32	752	00:13:08	788	00:00:36	36	0.0000
nopath	3	1	1	1	351	00:12:34	754	00:13:09	789	00:00:35	35	0.0000
nopath	1	2	1	1	327	00:12:37	757	00:13:09	789	00:00:32	32	0.0000
nopath	2	1	1	1	327	00:12:42	762	00:13:10	790	00:00:28	28	0.0000
nopath	2	1	1	1	327	00:12:40	760	00:13:11	791	00:00:31	31	0.0000
nopath	1	2	1	1	327	00:12:51	771	00:13:20	800	00:00:29	29	0.0000
nopath	2	1	5	1	327	00:13:05	785	00:13:30	810	00:00:25	25	0.0000
nopath	2	1	1	1	327	00:13:09	789	00:13:35	815	00:00:26	26	0.0000
nopath	2	1	6	1	327	00:13:11	791	00:13:36	816	00:00:25	25	0.0000
nopath	3	1	1	1	351	00:12:59	779	00:13:42	822	00:00:43	43	0.0000
nopath	3	1	1	1	351	00:13:07	787	00:13:45	825	00:00:38	38	0.0000
nopath	1	2	1	1	327	00:13:15	795	00:13:48	828	00:00:33	33	0.0000
nopath	2	1	3	1	327	00:13:23	803	00:13:49	829	00:00:26	26	0.0000
nopath	1	2	1	1	327	00:13:20	800	00:13:50	830	00:00:30	30	0.0000
nopath	2	1	1	1	327	00:13:33	813	00:13:58	838	00:00:25	25	0.0000
nopath	2	1	1	1	327	00:13:32	812	00:13:59	839	00:00:27	27	0.0000
nopath	1	2	3	1	327	00:13:35	815	00:14:04	844	00:00:29	29	0.0000	00:00:30
nopath	3	2	1	1	311	00:13:30	810	00:14:10	850	00:00:40	40	0.0000
nopath	1	2	1	1	327	00:13:41	821	00:14:18	858	00:00:37	37	0.0000
nopath	3	1	6	1	351	00:13:43	823	00:14:18	858	00:00:35	35	0.0000
nopath	2	1	9	1	327	00:14:05	845	00:14:31	871	00:00:26	26	0.0000
nopath	3	1	1	1	351	00:14:02	842	00:14:42	882	00:00:40	40	0.0000
nopath	1	2	12	14	327	00:14:11	851	00:14:49	889	00:00:38	38	0.0000
nopath	1	2	14	16	327	00:14:18	858	00:14:51	891	00:00:33	33	0.0000
nopath	1	2	12	14	327	00:14:20	860	00:14:53	893	00:00:33	33	0.0000
nopath	2	1	1	1	327	00:14:38	878	00:15:03	903	00:00:25	25	0.0000	00:00:27
nopath	3	2	1	1	311	00:14:37	877	00:15:09	909	00:00:32	32	0.0000
nopath	1	2	3	1	327	00:14:42	882	00:15:18	918	00:00:36	36	0.0000
nopath	2	1	1	1	327	00:14:56	896	00:15:22	922	00:00:26	26	0.0000
nopath	1	2	1	1	327	00:15:04	904	00:15:32	932	00:00:28	28	0.0000
nopath	3	2	1	1	311	00:14:55	895	00:15:40	940	00:00:45	45	0.0000
nopath	1	2	1	1	327	00:15:10	910	00:15:48	948	00:00:38	38	0.0000
nopath	1	2	1	1	327	00:15:13	913	00:15:50	950	00:00:37	37	0.0000
nopath	2	1	9	1	327	00:15:18	918	00:15:51	951	00:00:33	33	0.0000
nopath	1	2	1	1	327	00:15:24	924	00:15:53	953	00:00:29	29	0.0000
nopath	2	1	1	1	327	00:15:30	930	00:15:55	955	00:00:25	25	0.0000
nopath	1	2	3	1	327	00:15:27	927	00:15:58	958	00:00:31	31	0.0000
nopath	1	2	14	16	327	00:15:32	932	00:16:01	961	00:00:29	29	0.0000	00:00:33
nopath	2	1	1	1	327	00:15:35	935	00:16:01	961	00:00:26	26	0.0000
nopath	2	1	1	1	327	00:15:37	937	00:16:02	962	00:00:25	25	0.0000
nopath	2	1	1	1	327	00:15:38	938	00:16:04	964	00:00:26	26	0.0000
nopath	1	2	1	1	327	00:15:34	934	00:16:04	964	00:00:30	30	0.0000
nopath	1	2	15	17	327	00:15:37	937	00:16:06	966	00:00:29	29	0.0000
nopath	2	1	13	15	327	00:15:39	939	00:16:07	967	00:00:28	28	0.0000
nopath	1	3	2	1	351	00:15:43	943	00:16:19	979	00:00:36	36	0.0000
nopath	1	2	9	1	327	00:15:52	952	00:16:20	980	00:00:28	28	0.0000
nopath	2	1	1	1	327	00:15:57	957	00:16:22	982	00:00:25	25	0.0000
nopath	2	1	1	1	327	00:16:01	961	00:16:26	986	00:00:25	25	0.0000
nopath	3	2	1	1	311	00:15:42	942	00:16:30	990	00:00:48	48	0.0000
nopath	1	2	1	1	327	00:16:04	964	00:16:38	998	00:00:34	34	0.0000
nopath	1	2	1	1	327	00:16:05	965	00:16:40	1000	00:00:35	35	0.0000
nopath	2	1	1	1	327	00:16:11	971	00:16:40	1000	00:00:29	29	0.0000
nopath	1	3	12	14	351	00:15:51	951	00:16:44	1004	00:00:53	53	0.0000
nopath	2	1	1	1	327	00:16:23	983	00:16:49	1009	00:00:26	26	0.0000
nopath	3	1	1	1	351	00:16:04	964	00:17:02	1022	00:00:58	58	0.0000	00:00:42
nopath	3	1	1	1	351	00:16:07	967	00:17:05	1025	00:00:58	58	0.0000
nopath	1	3	1	1	351	00:16:38	998	00:17:15	1035	00:00:37	37	0.0000
nopath	1	2	1	1	327	00:16:48	1008	00:17:15	1035	00:00:27	27	0.0000
nopath	1	2	3	1	327	00:16:50	1010	00:17:17	1037	00:00:27	27	0.0000
nopath	2	1	1	1	327	00:16:57	1017	00:17:22	1042	00:00:25	25	0.0000
nopath	3	2	1	1	311	00:16:39	999	00:17:30	1050	00:00:51	51	0.0000
nopath	1	2	1	1	327	00:16:57	1017	00:17:38	1058	00:00:41	41	0.0000
nopath	1	2	12	14	327	00:17:01	1021	00:17:40	1060	00:00:39	39	0.0000
nopath	2	1	1	1	327	00:17:11	1031	00:17:40	1060	00:00:29	29	0.0000
nopath	1	2	1	1	327	00:17:04	1024	00:17:41	1061	00:00:37	37	0.0000
nopath	2	1	10	1	327	00:17:10	1030	00:17:41	1061	00:00:31	31	0.0000
nopath	2	1	3	1	327	00:17:16	1036	00:17:43	1063	00:00:27	27	0.0000
nopath	1	2	1	1	327	00:17:18	1038	00:17:47	1067	00:00:29	29	0.0000
nopath	3	2	1	1	311	00:17:15	1035	00:18:02	1082	00:00:47	47	0.0000	00:00:43
nopath	3	1	5	1	351	00:17:12	1032	00:18:02	1082	00:00:50	50	0.0000
nopath	1	2	1	1	327	00:17:28	1048	00:18:08	1088	00:00:40	40	0.0000
nopath	3	2	14	16	311	00:17:34	1054	00:18:09	1089	00:00:35	35	0.0000
nopath	2	3	1	1	311	00:17:40	1060	00:18:10	1090	00:00:30	30	0.0000
nopath	1	2	1	1	327	00:17:42	1062	00:18:11	1091	00:00:29	29	0.0000
nopath	2	1	1	1	327	00:17:39	1059	00:18:11	1091	00:00:32	32	0.0000
nopath	2	1	1	1	327	00:17:44	1064	00:18:13	1093	00:00:29	29	0.0000
nopath	1	2	10	1	327	00:17:46	1066	00:18:16	1096	00:00:30	30	0.0000
nopath	1	3	3	1	351	00:17:32	1052	00:18:16	1096	00:00:44	44	0.0000
nopath	1	2	12	14	327	00:17:47	1067	00:18:19	1099	00:00:32	32	0.0000
nopath	2	1	1	1	327	00:17:54	1074	00:18:20	1100	00:00:26	26	0.0000
nopath	1	2	2	1	327	00:17:53	1073	00:18:22	1102	00:00:29	29	0.0000
nopath	1	2	12	14	327	00:17:57	1077	00:18:26	1106	00:00:29	29	0.0000
nopath	1	2	10	1	327	00:18:04	1084	00:18:32	1112	00:00:28	28	0.0000
nopath	2	1	1	1	327	00:18:07	1087	00:18:33	1113	00:00:26	26	0.0000
nopath	2	3	12	14	311	00:18:06	1086	00:18:36	1116	00:00:30	30	0.0000
nopath	2	1	1	1	327	00:18:11	1091	00:18:38	1118	00:00:27	27	0.0000
nopath	2	1	1	1	327	00:18:13	1093	00:18:39	1119	00:00:26	26	0.0000
nopath	1	2	1	1	327	00:18:18	1098	00:18:46	1126	00:00:28	28	0.0000
nopath	2	3	1	1	311	00:18:17	1097	00:18:47	1127	00:00:30	30	0.0000
nopath	1	3	12	14	351	00:17:54	1074	00:18:49	1129	00:00:55	55	0.0000
nopath	1	3	12	14	351	00:17:58	1078	00:18:51	1131	00:00:53	53	0.0000
nopath	2	1	1	1	327	00:18:29	1109	00:18:55	1135	00:00:26	26	0.0000
nopath	3	1	1	1	351	00:18:27	1107	00:19:02	1142	00:00:35	35	0.0000	00:00:47
nopath	3	1	1	1	351	00:18:31	1111	00:19:06	1146	00:00:35	35	0.0000
nopath	2	1	9	1	327	00:18:46	1126	00:19:11	1151	00:00:25	25	0.0000
nopath	1	2	1	1	327	00:18:50	1130	00:19:17	1157	00:00:27	27	0.0000
nopath	1	2	3	1	327	00:18:52	1132	00:19:20	1160	00:00:28	28	0.0000
nopath	1	2	1	1	327	00:18:53	1133	00:19:23	1163	00:00:30	30	0.0000
nopath	1	2	10	1	327	00:18:55	1135	00:19:24	1164	00:00:29	29	0.0000
nopath	1	3	14	16	351	00:18:51	1131	00:19:29	1169	00:00:38	38	0.0000
nopath	2	1	1	1	327	00:19:07	1147	00:19:33	1173	00:00:26	26	0.0000
nopath	1	3	3	1	351	00:19:00	1140	00:19:37	1177	00:00:37	37	0.0000
nopath	3	2	15	17	311	00:18:55	1135	00:19:42	1182	00:00:47	47	0.0000
nopath	1	2	1	1	327	00:19:16	1156	00:19:48	1188	00:00:32	32	0.0000
nopath	2	1	1	1	327	00:19:23	1163	00:19:49	1189	00:00:26	26	0.0000
nopath	2	1	1	1	327	00:19:17	1157	00:19:51	1191	00:00:34	34	0.0000
nopath	2	1	1	1	327	00:19:25	1165	00:19:52	1192	00:00:27	27	0.0000
nopath	2	1	1	1	327	00:19:22	1162	00:19:53	1193	00:00:31	31	0.0000
nopath	1	2	5	1	327	00:19:31	1171	00:20:00	1200	00:00:29	29	0.0000	00:00:31
nopath	3	2	1	1	311	00:19:24	1164	00:20:10	1210	00:00:46	46	0.0000
nopath	3	2	12	14	311	00:19:33	1173	00:20:13	1213	00:00:40	40	0.0000
nopath	1	2	12	14	327	00:19:39	1179	00:20:19	1219	00:00:40	40	0.0000
nopath	1	2	1	1	327	00:19:45	1185	00:20:20	1220	00:00:35	35	0.0000
nopath	2	1	1	1	327	00:19:48	1188	00:20:21	1221	00:00:33	33	0.0000
nopath	1	2	12	14	327	00:19:46	1186	00:20:22	1222	00:00:36	36	0.0000
nopath	2	1	3	1	327	00:19:51	1191	00:20:22	1222	00:00:31	31	0.0000
nopath	1	2	1	1	327	00:19:54	1194	00:20:24	1224	00:00:30	30	0.0000
nopath	2	3	5	1	311	00:19:55	1195	00:20:24	1224	00:00:29	29	0.0000
nopath	1	2	1	1	327	00:19:56	1196	00:20:26	1226	00:00:30	30	0.0000
nopath	1	3	1	1	351	00:19:50	1190	00:20:27	1227	00:00:37	37	0.0000
nopath	2	1	1	1	327	00:20:03	1203	00:20:31	1231	00:00:28	28	0.0000
nopath	3	2	15	17	311	00:19:53	1193	00:20:42	1242	00:00:49	49	0.0000
nopath	3	1	3	1	351	00:19:57	1197	00:20:45	1245	00:00:48	48	0.0000
nopath	1	2	1	1	327	00:20:11	1211	00:20:48	1248	00:00:37	37	0.0000
nopath	2	3	1	1	311	00:20:14	1214	00:20:50	1250	00:00:36	36	0.0000
nopath	2	1	1	1	327	00:20:19	1219	00:20:51	1251	00:00:32	32	0.0000
nopath	1	3	13	15	351	00:19:58	1198	00:20:56	1256	00:00:58	58	0.0000
nopath	1	2	1	1	327	00:20:35	1235	00:21:04	1264	00:00:29	29	0.0000	00:00:33
nopath	2	1	2	1	327	00:20:38	1238	00:21:04	1264	00:00:26	26	0.0000
nopath	1	3	1	1	351	00:20:27	1227	00:21:06	1266	00:00:39	39	0.0000
nopath	3	1	1	1	351	00:20:04	1204	00:21:12	1272	00:01:08	68	0.0000
nopath	3	1	1	1	351	00:20:18	1218	00:21:14	1274	00:00:56	56	0.0000
nopath	3	1	1	1	351	00:20:21	1221	00:21:17	1277	00:00:56	56	0.0000
nopath	1	2	1	1	327	00:20:40	1240	00:21:18	1278	00:00:38	38	0.0000
nopath	1	3	1	1	351	00:20:38	1238	00:21:21	1281	00:00:43	43	0.0000
nopath	1	2	1	1	327	00:20:55	1255	00:21:23	1283	00:00:28	28	0.0000
nopath	2	1	13	15	327	00:21:00	1260	00:21:28	1288	00:00:28	28	0.0000
nopath	1	3	1	1	351	00:20:45	1245	00:21:32	1292	00:00:47	47	0.0000
nopath	2	1	1	1	327	00:21:12	1272	00:21:38	1298	00:00:26	26	0.0000
nopath	1	3	1	1	351	00:20:48	1248	00:21:40	1300	00:00:52	52	0.0000
nopath	1	2	1	1	327	00:21:29	1289	00:21:57	1317	00:00:28	28	0.0000
nopath	3	1	12	14	351	00:21:21	1281	00:21:57	1317	00:00:36	36	0.0000
nopath	2	1	9	1	327	00:21:32	1292	00:22:00	1320	00:00:28	28	0.0000	00:00:27
nopath	2	1	1	1	327	00:21:36	1296	00:22:02	1322	00:00:26	26	0.0000
nopath	2	1	12	14	327	00:21:39	1299	00:22:05	1325	00:00:26	26	0.0000
nopath	1	3	1	1	351	00:21:34	1294	00:22:08	1328	00:00:34	34	0.0000
nopath	1	2	1	1	327	00:21:54	1314	00:22:22	1342	00:00:28	28	0.0000
nopath	2	1	12	14	327	00:21:57	1317	00:22:24	1344	00:00:27	27	0.0000
nopath	1	2	1	1	327	00:21:57	1317	00:22:25	1345	00:00:28	28	0.0000
nopath	1	2	1	1	327	00:22:03	1323	00:22:31	1351	00:00:28	28	0.0000
nopath	1	3	3	1	351	00:21:56	1316	00:22:32	1352	00:00:36	36	0.0000
nopath	3	2	5	1	311	00:22:16	1336	00:22:50	1370	00:00:34	34	0.0000
nopath	1	2	1	1	327	00:22:20	1340	00:22:58	1378	00:00:38	38	0.0000
nopath	1	3	1	1	351	00:22:17	1337	00:23:01	1381	00:00:44	44	0.0000	00:00:42
nopath	1	2	1	1	327	00:22:36	1356	00:23:04	1384	00:00:28	28	0.0000
nopath	1	2	1	1	327	00:22:38	1358	00:23:09	1389	00:00:31	31	0.0000
nopath	1	2	1	1	327	00:22:39	1359	00:23:12	1392	00:00:33	33	0.0000
nopath	1	2	12	14	327	00:22:43	1363	00:23:14	1394	00:00:31	31	0.0000
nopath	1	2	2	1	327	00:22:47	1367	00:23:16	1396	00:00:29	29	0.0000
nopath	2	1	9	1	327	00:22:51	1371	00:23:17	1397	00:00:26	26	0.0000
nopath	3	1	13	15	351	00:22:43	1363	00:23:33	1413	00:00:50	50	0.0000
nopath	3	2	5	1	311	00:23:00	1380	00:23:35	1415	00:00:35	35	0.0000
nopath	1	2	1	1	327	00:23:12	1392	00:23:39	1419	00:00:27	27	0.0000
nopath	2	1	1	1	327	00:23:15	1395	00:23:40	1420	00:00:25	25	0.0000
nopath	2	1	5	1	327	00:23:18	1398	00:23:44	1424	00:00:26	26	0.0000
nopath	1	2	3	1	327	00:23:19	1399	00:23:46	1426	00:00:27	27	0.0000
nopath	2	1	1	1	327	00:23:22	1402	00:23:47	1427	00:00:25	25	0.0000
nopath	1	3	1	1	351	00:23:17	1397	00:23:53	1433	00:00:36	36	0.0000
nopath	2	1	9	1	327	00:23:30	1410	00:23:56	1436	00:00:26	26	0.0000
nopath	1	2	3	1	327	00:23:29	1409	00:23:57	1437	00:00:28	28	0.0000
nopath	2	1	1	1	327	00:23:41	1421	00:24:07	1447	00:00:26	26	0.0000	00:00:25
nopath	3	1	5	1	351	00:23:04	1384	00:24:12	1452	00:01:08	68	0.0000
nopath	3	2	13	15	311	00:23:28	1408	00:24:14	1454	00:00:46	46	0.0000
nopath	1	2	5	1	327	00:24:04	1444	00:24:32	1472	00:00:28	28	0.0000
nopath	3	2	12	14	311	00:24:03	1443	00:24:40	1480	00:00:37	37	0.0000
nopath	1	2	1	1	327	00:24:16	1456	00:24:48	1488	00:00:32	32	0.0000
nopath	3	2	1	1	311	00:24:14	1454	00:24:48	1488	00:00:34	34	0.0000
nopath	1	2	5	1	327	00:24:21	1461	00:24:50	1490	00:00:29	29	0.0000
nopath	1	2	1	1	327	00:24:31	1471	00:25:00	1500	00:00:29	29	0.0000	00:00:29
nopath	2	1	1	1	327	00:24:35	1475	00:25:00	1500	00:00:25	25	0.0000
nopath	1	2	5	1	327	00:24:37	1477	00:25:05	1505	00:00:28	28	0.0000
nopath	2	1	2	1	327	00:24:40	1480	00:25:06	1506	00:00:26	26	0.0000
nopath	2	1	12	14	327	00:24:46	1486	00:25:12	1512	00:00:26	26	0.0000
nopath	1	2	13	15	327	00:24:45	1485	00:25:15	1515	00:00:30	30	0.0000
nopath	2	1	1	1	327	00:24:56	1496	00:25:22	1522	00:00:26	26	0.0000
nopath	2	1	3	1	327	00:25:01	1501	00:25:27	1527	00:00:26	26	0.0000
nopath	3	1	9	1	351	00:24:44	1484	00:25:32	1532	00:00:48	48	0.0000
nopath	2	1	12	14	327	00:25:12	1512	00:25:40	1540	00:00:28	28	0.0000
nopath	1	2	13	15	327	00:24:56	1496	00:25:41	1541	00:00:45	45	0.0000
nopath	1	2	1	1	327	00:25:07	1507	00:25:42	1542	00:00:35	35	0.0000
nopath	2	1	13	15	327	00:25:09	1509	00:25:42	1542	00:00:33	33	0.0000
nopath	1	2	3	1	327	00:25:09	1509	00:25:43	1543	00:00:34	34	0.0000
nopath	2	1	1	1	327	00:25:14	1514	00:25:43	1543	00:00:29	29	0.0000
nopath	1	2	13	15	327	00:25:15	1515	00:25:46	1546	00:00:31	31	0.0000
nopath	2	1	1	1	327	00:25:20	1520	00:25:47	1547	00:00:27	27	0.0000
nopath	1	2	12	14	327	00:25:22	1522	00:25:51	1551	00:00:29	29	0.0000
nopath	2	1	15	17	327	00:25:25	1525	00:25:53	1553	00:00:28	28	0.0000
nopath	2	1	1	1	327	00:25:34	1534	00:26:00	1560	00:00:26	26	0.0000	00:00:27
nopath	1	3	9	1	351	00:25:29	1529	00:26:05	1565	00:00:36	36	0.0000
nopath	3	2	12	14	311	00:25:09	1509	00:26:10	1570	00:01:01	61	0.0000
nopath	3	2	1	1	311	00:25:14	1514	00:26:12	1572	00:00:58	58	0.0000
nopath	3	2	13	15	311	00:25:27	1527	00:26:18	1578	00:00:51	51	0.0000
nopath	1	2	1	1	327	00:25:41	1541	00:26:28	1588	00:00:47	47	0.0000
nopath	1	2	1	1	327	00:25:51	1551	00:26:29	1589	00:00:38	38	0.0000
nopath	2	1	5	1	327	00:25:46	1546	00:26:31	1591	00:00:45	45	0.0000
nopath	2	1	5	1	327	00:25:55	1555	00:26:31	1591	00:00:36	36	0.0000
nopath	1	2	1	1	327	00:26:03	1563	00:26:33	1593	00:00:30	30	0.0000
nopath	2	1	5	1	327	00:26:00	1560	00:26:33	1593	00:00:33	33	0.0000
nopath	1	2	1	1	327	00:26:08	1568	00:26:38	1598	00:00:30	30	0.0000
nopath	2	1	1	1	327	00:26:12	1572	00:26:38	1598	00:00:26	26	0.0000
nopath	1	3	1	1	351	00:25:35	1535	00:26:41	1601	00:01:06	66	0.0000
nopath	1	3	1	1	351	00:25:42	1542	00:26:44	1604	00:01:02	62	0.0000
nopath	1	3	12	14	351	00:26:11	1571	00:26:49	1609	00:00:38	38	0.0000
nopath	3	1	3	1	351	00:26:10	1570	00:26:52	1612	00:00:42	42	0.0000
nopath	1	2	3	1	327	00:26:28	1588	00:26:57	1617	00:00:29	29	0.0000
nopath	2	1	1	1	327	00:26:25	1585	00:27:01	1621	00:00:36	36	0.0000	00:00:35
nopath	2	1	14	16	327	00:26:23	1583	00:27:03	1623	00:00:40	40	0.0000
nopath	2	1	7	1	327	00:26:40	1600	00:27:07	1627	00:00:27	27	0.0000
nopath	1	3	1	1	351	00:26:22	1582	00:27:09	1629	00:00:47	47	0.0000
nopath	3	1	1	1	351	00:26:40	1600	00:27:22	1642	00:00:42	42	0.0000
nopath	3	1	5	1	351	00:26:44	1604	00:27:25	1645	00:00:41	41	0.0000
nopath	1	2	1	1	327	00:26:54	1614	00:27:28	1648	00:00:34	34	0.0000
nopath	1	2	5	1	327	00:26:55	1615	00:27:29	1649	00:00:34	34	0.0000
nopath	2	1	1	1	327	00:26:55	1615	00:27:31	1651	00:00:36	36	0.0000
nopath	2	1	1	1	327	00:27:05	1625	00:27:31	1651	00:00:26	26	0.0000
nopath	1	2	1	1	327	00:27:05	1625	00:27:34	1654	00:00:29	29	0.0000
nopath	2	1	1	1	327	00:27:11	1631	00:27:38	1658	00:00:27	27	0.0000
nopath	1	3	1	1	351	00:26:52	1612	00:27:39	1659	00:00:47	47	0.0000
nopath	1	2	1	1	327	00:27:11	1631	00:27:40	1660	00:00:29	29	0.0000
nopath	1	2	1	1	327	00:27:16	1636	00:27:44	1664	00:00:28	28	0.0000
nopath	2	1	14	16	327	00:27:18	1638	00:27:45	1665	00:00:27	27	0.0000
nopath	1	2	1	1	327	00:27:22	1642	00:27:50	1670	00:00:28	28	0.0000
nopath	1	2	3	1	327	00:27:23	1643	00:27:52	1672	00:00:29	29	0.0000
nopath	2	1	1	1	327	00:27:27	1647	00:27:53	1673	00:00:26	26	0.0000
nopath	1	2	1	1	327	00:27:28	1648	00:27:56	1676	00:00:28	28	0.0000
nopath	2	1	1	1	327	00:27:41	1661	00:28:06	1686	00:00:25	25	0.0000	00:00:29
nopath	3	2	3	1	311	00:27:25	1645	00:28:10	1690	00:00:45	45	0.0000
nopath	1	2	2	1	327	00:27:39	1659	00:28:18	1698	00:00:39	39	0.0000
nopath	2	1	3	1	327	00:27:50	1670	00:28:21	1701	00:00:31	31	0.0000
nopath	2	1	9	1	327	00:27:45	1665	00:28:21	1701	00:00:36	36	0.0000
nopath	2	1	1	1	327	00:27:52	1672	00:28:22	1702	00:00:30	30	0.0000
nopath	2	1	1	1	327	00:27:51	1671	00:28:23	1703	00:00:32	32	0.0000
nopath	2	1	3	1	327	00:27:56	1676	00:28:25	1705	00:00:29	29	0.0000
nopath	2	1	1	1	327	00:28:00	1680	00:28:26	1706	00:00:26	26	0.0000
nopath	2	1	6	1	327	00:28:04	1684	00:28:30	1710	00:00:26	26	0.0000
nopath	3	2	1	1	311	00:27:49	1669	00:28:40	1720	00:00:51	51	0.0000
nopath	3	2	1	1	311	00:27:54	1674	00:28:42	1722	00:00:48	48	0.0000
nopath	3	1	5	1	351	00:27:58	1678	00:28:46	1726	00:00:48	48	0.0000
nopath	3	1	1	1	351	00:28:00	1680	00:28:49	1729	00:00:49	49	0.0000
nopath	3	1	3	1	351	00:28:01	1681	00:28:53	1733	00:00:52	52	0.0000
nopath	1	2	1	1	327	00:28:28	1708	00:28:56	1736	00:00:28	28	0.0000
nopath	1	2	1	1	327	00:28:32	1712	00:29:00	1740	00:00:28	28	0.0000	00:00:32
nopath	2	1	1	1	327	00:28:24	1704	00:29:01	1741	00:00:37	37	0.0000
nopath	2	1	1	1	327	00:28:21	1701	00:29:01	1741	00:00:40	40	0.0000
nopath	1	2	1	1	327	00:28:34	1714	00:29:03	1743	00:00:29	29	0.0000
nopath	1	2	3	1	327	00:28:36	1716	00:29:04	1744	00:00:28	28	0.0000
nopath	2	1	1	1	327	00:28:37	1717	00:29:04	1744	00:00:27	27	0.0000
nopath	1	2	1	1	327	00:28:37	1717	00:29:06	1746	00:00:29	29	0.0000
nopath	2	1	5	1	327	00:28:39	1719	00:29:08	1748	00:00:29	29	0.0000
nopath	1	2	1	1	327	00:28:42	1722	00:29:10	1750	00:00:28	28	0.0000
nopath	3	1	12	14	351	00:28:37	1717	00:29:22	1762	00:00:45	45	0.0000
nopath	3	1	1	1	351	00:28:51	1731	00:29:27	1767	00:00:36	36	0.0000
nopath	1	2	1	1	327	00:28:49	1729	00:29:28	1768	00:00:39	39	0.0000
nopath	1	2	1	1	327	00:28:50	1730	00:29:29	1769	00:00:39	39	0.0000
nopath	2	1	1	1	327	00:29:05	1745	00:29:30	1770	00:00:25	25	0.0000
nopath	1	2	1	1	327	00:28:58	1738	00:29:31	1771	00:00:33	33	0.0000
nopath	2	3	1	1	311	00:29:06	1746	00:29:35	1775	00:00:29	29	0.0000
nopath	2	1	1	1	327	00:29:10	1750	00:29:37	1777	00:00:27	27	0.0000
nopath	1	2	3	1	327	00:29:19	1759	00:29:47	1787	00:00:28	28	0.0000
nopath	2	1	5	1	327	00:29:22	1762	00:29:48	1788	00:00:26	26	0.0000
nopath	2	1	3	1	327	00:29:25	1765	00:29:51	1791	00:00:26	26	0.0000
nopath	1	2	1	1	327	00:29:30	1770	00:29:58	1798	00:00:28	28	0.0000
nopath	2	1	1	1	327	00:29:32	1772	00:29:58	1798	00:00:26	26	0.0000
nopath	2	1	2	1	327	00:29:34	1774	00:30:00	1800	00:00:26	26	0.0000	00:00:29
nopath	1	2	1	1	327	00:29:40	1780	00:30:08	1808	00:00:28	28	0.0000
nopath	1	2	12	14	327	00:29:43	1783	00:30:12	1812	00:00:29	29	0.0000
nopath	2	1	9	1	327	00:29:47	1787	00:30:12	1812	00:00:25	25	0.0000
nopath	1	2	13	15	327	00:29:46	1786	00:30:16	1816	00:00:30	30	0.0000
nopath	1	3	1	1	351	00:29:54	1794	00:30:31	1831	00:00:37	37	0.0000
nopath	2	1	1	1	327	00:30:08	1808	00:30:34	1834	00:00:26	26	0.0000
nopath	3	2	10	1	311	00:29:59	1799	00:30:40	1840	00:00:41	41	0.0000
nopath	3	1	1	1	351	00:30:01	1801	00:30:43	1843	00:00:42	42	0.0000
nopath	3	2	1	1	311	00:30:07	1807	00:30:44	1844	00:00:37	37	0.0000
nopath	3	1	1	1	351	00:30:18	1818	00:30:55	1855	00:00:37	37	0.0000
nopath	1	2	1	1	327	00:30:17	1817	00:30:58	1858	00:00:41	41	0.0000
nopath	2	1	10	1	327	00:30:25	1825	00:31:01	1861	00:00:36	36	0.0000	00:00:29
nopath	2	3	13	15	311	00:30:30	1830	00:31:07	1867	00:00:37	37	0.0000
nopath	2	1	1	1	327	00:30:45	1845	00:31:11	1871	00:00:26	26	0.0000
nopath	2	1	1	1	327	00:30:46	1846	00:31:13	1873	00:00:27	27	0.0000
nopath	1	3	1	1	351	00:30:26	1826	00:31:15	1875	00:00:49	49	0.0000
nopath	1	3	1	1	351	00:30:36	1836	00:31:18	1878	00:00:42	42	0.0000
nopath	3	1	5	1	351	00:30:47	1847	00:31:23	1883	00:00:36	36	0.0000
nopath	1	2	12	14	327	00:30:51	1851	00:31:29	1889	00:00:38	38	0.0000
nopath	1	2	9	1	327	00:30:56	1856	00:31:30	1890	00:00:34	34	0.0000
nopath	1	2	1	1	327	00:31:00	1860	00:31:31	1891	00:00:31	31	0.0000
nopath	2	1	3	1	327	00:31:05	1865	00:31:31	1891	00:00:26	26	0.0000
nopath	1	2	1	1	327	00:31:05	1865	00:31:33	1893	00:00:28	28	0.0000
nopath	2	1	2	1	327	00:31:08	1868	00:31:34	1894	00:00:26	26	0.0000
nopath	2	1	1	1	327	00:31:09	1869	00:31:35	1895	00:00:26	26	0.0000
nopath	1	2	1	1	327	00:31:11	1871	00:31:39	1899	00:00:28	28	0.0000
nopath	2	1	9	1	327	00:31:20	1880	00:31:46	1906	00:00:26	26	0.0000
nopath	2	1	1	1	327	00:31:24	1884	00:31:49	1909	00:00:25	25	0.0000
nopath	1	3	9	1	351	00:31:21	1881	00:31:57	1917	00:00:36	36	0.0000
nopath	3	1	9	1	351	00:31:09	1869	00:32:02	1922	00:00:53	53	0.0000	00:00:47
nopath	1	2	1	1	327	00:31:36	1896	00:32:08	1928	00:00:32	32	0.0000
nopath	2	1	1	1	327	00:31:40	1900	00:32:09	1929	00:00:29	29	0.0000
nopath	1	2	12	14	327	00:31:42	1902	00:32:11	1931	00:00:29	29	0.0000
nopath	2	1	1	1	327	00:31:37	1897	00:32:11	1931	00:00:34	34	0.0000
nopath	2	1	14	16	327	00:31:48	1908	00:32:15	1935	00:00:27	27	0.0000
nopath	2	1	9	1	327	00:31:59	1919	00:32:25	1945	00:00:26	26	0.0000
nopath	1	2	2	1	327	00:32:01	1921	00:32:29	1949	00:00:28	28	0.0000
nopath	1	3	12	14	351	00:31:53	1913	00:32:31	1951	00:00:38	38	0.0000
nopath	3	1	1	1	351	00:31:55	1915	00:32:42	1962	00:00:47	47	0.0000
nopath	1	2	1	1	327	00:32:16	1936	00:32:48	1968	00:00:32	32	0.0000
nopath	1	2	14	16	327	00:32:19	1939	00:32:50	1970	00:00:31	31	0.0000
nopath	2	1	1	1	327	00:32:19	1939	00:32:51	1971	00:00:32	32	0.0000
nopath	2	1	1	1	327	00:32:24	1944	00:32:51	1971	00:00:27	27	0.0000
nopath	1	2	1	1	327	00:32:23	1943	00:32:52	1972	00:00:29	29	0.0000
nopath	1	3	1	1	351	00:32:10	1930	00:32:55	1975	00:00:45	45	0.0000
nopath	2	1	12	14	327	00:32:33	1953	00:32:59	1979	00:00:26	26	0.0000
nopath	1	2	12	14	327	00:32:36	1956	00:33:05	1985	00:00:29	29	0.0000	00:00:31
nopath	1	2	1	1	327	00:32:40	1960	00:33:08	1988	00:00:28	28	0.0000
nopath	1	3	1	1	351	00:32:38	1958	00:33:15	1995	00:00:37	37	0.0000
nopath	3	1	1	1	351	00:32:40	1960	00:33:22	2002	00:00:42	42	0.0000
nopath	1	2	1	1	327	00:32:54	1974	00:33:28	2008	00:00:34	34	0.0000
nopath	1	2	1	1	327	00:32:55	1975	00:33:30	2010	00:00:35	35	0.0000
nopath	2	1	1	1	327	00:32:54	1974	00:33:31	2011	00:00:37	37	0.0000
nopath	2	1	9	1	327	00:32:53	1973	00:33:31	2011	00:00:38	38	0.0000
nopath	1	2	12	14	327	00:33:01	1981	00:33:32	2012	00:00:31	31	0.0000
nopath	2	3	3	1	311	00:32:56	1976	00:33:33	2013	00:00:37	37	0.0000
nopath	2	1	5	1	327	00:33:08	1988	00:33:35	2015	00:00:27	27	0.0000
nopath	2	1	3	1	327	00:33:12	1992	00:33:39	2019	00:00:27	27	0.0000
nopath	2	1	1	1	327	00:33:13	1993	00:33:39	2019	00:00:26	26	0.0000
nopath	1	2	3	1	327	00:33:12	1992	00:33:41	2021	00:00:29	29	0.0000
nopath	2	1	12	14	327	00:33:16	1996	00:33:43	2023	00:00:27	27	0.0000
nopath	1	2	15	17	327	00:33:25	2005	00:33:54	2034	00:00:29	29	0.0000
nopath	1	3	1	1	351	00:33:19	1999	00:33:55	2035	00:00:36	36	0.0000
nopath	1	2	1	1	327	00:33:32	2012	00:34:00	2040	00:00:28	28	0.0000	00:00:30
nopath	2	1	12	14	327	00:33:34	2014	00:34:01	2041	00:00:27	27	0.0000
nopath	2	1	1	1	327	00:33:55	2035	00:34:20	2060	00:00:25	25	0.0000
nopath	2	1	3	1	327	00:33:58	2038	00:34:23	2063	00:00:25	25	0.0000
nopath	1	3	1	1	351	00:33:48	2028	00:34:26	2066	00:00:38	38	0.0000
nopath	3	2	1	1	311	00:33:46	2026	00:34:32	2072	00:00:46	46	0.0000
nopath	3	1	1	1	351	00:32:59	1979	00:34:32	2072	00:01:33	93	0.0000
nopath	1	2	1	1	327	00:34:08	2048	00:34:37	2077	00:00:29	29	0.0000
nopath	1	2	7	1	327	00:34:09	2049	00:34:38	2078	00:00:29	29	0.0000
nopath	2	1	5	1	327	00:34:07	2047	00:34:41	2081	00:00:34	34	0.0000
nopath	2	1	7	1	327	00:34:13	2053	00:34:43	2083	00:00:30	30	0.0000
nopath	1	2	15	17	327	00:34:17	2057	00:34:45	2085	00:00:28	28	0.0000
nopath	1	2	1	1	327	00:34:21	2061	00:34:48	2088	00:00:27	27	0.0000
nopath	1	2	6	1	327	00:34:23	2063	00:34:52	2092	00:00:29	29	0.0000
nopath	2	1	1	1	327	00:34:32	2072	00:34:58	2098	00:00:26	26	0.0000
nopath	1	3	1	1	351	00:34:24	2064	00:35:01	2101	00:00:37	37	0.0000	00:00:42
nopath	1	2	3	1	327	00:34:35	2075	00:35:03	2103	00:00:28	28	0.0000
nopath	1	2	1	1	327	00:34:42	2082	00:35:10	2110	00:00:28	28	0.0000
nopath	1	2	1	1	327	00:34:46	2086	00:35:14	2114	00:00:28	28	0.0000
nopath	2	1	1	1	327	00:34:50	2090	00:35:16	2116	00:00:26	26	0.0000
nopath	1	2	14	16	327	00:34:51	2091	00:35:20	2120	00:00:29	29	0.0000
nopath	1	3	1	1	351	00:34:44	2084	00:35:21	2121	00:00:37	37	0.0000
nopath	2	1	3	1	327	00:34:59	2099	00:35:25	2125	00:00:26	26	0.0000
nopath	1	2	1	1	327	00:34:59	2099	00:35:27	2127	00:00:28	28	0.0000
nopath	2	1	13	15	327	00:35:02	2102	00:35:30	2130	00:00:28	28	0.0000
nopath	2	1	12	14	327	00:35:04	2104	00:35:31	2131	00:00:27	27	0.0000
nopath	1	3	9	1	351	00:34:55	2095	00:35:35	2135	00:00:40	40	0.0000
nopath	3	2	12	14	311	00:34:08	2048	00:35:40	2140	00:01:32	92	0.0000
nopath	1	3	1	1	351	00:35:05	2105	00:35:41	2141	00:00:36	36	0.0000
nopath	3	1	12	14	351	00:34:54	2094	00:35:45	2145	00:00:51	51	0.0000
nopath	3	1	1	1	351	00:35:03	2103	00:35:48	2148	00:00:45	45	0.0000
nopath	3	1	2	1	351	00:35:08	2108	00:35:51	2151	00:00:43	43	0.0000
nopath	1	2	1	1	327	00:35:07	2107	00:35:58	2158	00:00:51	51	0.0000
nopath	2	1	1	1	327	00:35:16	2116	00:36:01	2161	00:00:45	45	0.0000	00:00:28
nopath	2	1	1	1	327	00:35:21	2121	00:36:01	2161	00:00:40	40	0.0000
nopath	1	2	13	15	327	00:35:12	2112	00:36:02	2162	00:00:50	50	0.0000
nopath	2	1	1	1	327	00:35:18	2118	00:36:02	2162	00:00:44	44	0.0000
nopath	2	1	5	1	327	00:35:32	2132	00:36:03	2163	00:00:31	31	0.0000
nopath	1	2	5	1	327	00:35:13	2113	00:36:04	2164	00:00:51	51	0.0000
nopath	2	1	1	1	327	00:35:26	2126	00:36:04	2164	00:00:38	38	0.0000
nopath	1	2	1	1	327	00:35:18	2118	00:36:05	2165	00:00:47	47	0.0000
nopath	1	2	3	1	327	00:35:24	2124	00:36:07	2167	00:00:43	43	0.0000
nopath	1	2	1	1	327	00:35:32	2132	00:36:08	2168	00:00:36	36	0.0000
nopath	1	2	1	1	327	00:35:36	2136	00:36:10	2170	00:00:34	34	0.0000
nopath	1	2	1	1	327	00:35:43	2143	00:36:12	2172	00:00:29	29	0.0000
nopath	2	3	1	1	311	00:35:43	2143	00:36:14	2174	00:00:31	31	0.0000
nopath	1	2	1	1	327	00:35:47	2147	00:36:15	2175	00:00:28	28	0.0000
nopath	2	1	1	1	327	00:35:57	2157	00:36:22	2182	00:00:25	25	0.0000
nopath	2	1	1	1	327	00:35:59	2159	00:36:24	2184	00:00:25	25	0.0000
nopath	1	2	3	1	327	00:35:58	2158	00:36:26	2186	00:00:28	28	0.0000
nopath	1	2	12	14	327	00:36:00	2160	00:36:29	2189	00:00:29	29	0.0000
nopath	1	2	5	1	327	00:36:05	2165	00:36:33	2193	00:00:28	28	0.0000
nopath	3	2	1	1	311	00:36:16	2176	00:36:50	2210	00:00:34	34	0.0000
nopath	1	2	1	1	327	00:36:32	2192	00:36:58	2218	00:00:26	26	0.0000
nopath	2	1	1	1	327	00:36:35	2195	00:37:00	2220	00:00:25	25	0.0000	00:00:32
nopath	2	1	1	1	327	00:36:28	2188	00:37:01	2221	00:00:33	33	0.0000
nopath	1	3	1	1	351	00:36:29	2189	00:37:05	2225	00:00:36	36	0.0000
nopath	2	1	10	1	327	00:36:41	2201	00:37:07	2227	00:00:26	26	0.0000
nopath	2	1	1	1	327	00:36:44	2204	00:37:09	2229	00:00:25	25	0.0000
nopath	2	1	1	1	327	00:36:45	2205	00:37:10	2230	00:00:25	25	0.0000
nopath	2	1	1	1	327	00:36:46	2206	00:37:12	2232	00:00:26	26	0.0000
nopath	2	1	12	14	327	00:36:50	2210	00:37:16	2236	00:00:26	26	0.0000
nopath	3	2	1	1	311	00:36:35	2195	00:37:20	2240	00:00:45	45	0.0000
nopath	1	2	1	1	327	00:36:57	2217	00:37:27	2247	00:00:30	30	0.0000
nopath	1	2	1	1	327	00:37:01	2221	00:37:29	2249	00:00:28	28	0.0000
nopath	2	1	1	1	327	00:36:58	2218	00:37:31	2251	00:00:33	33	0.0000
nopath	2	1	9	1	327	00:37:03	2223	00:37:32	2252	00:00:29	29	0.0000
nopath	2	1	14	16	327	00:36:55	2215	00:37:33	2253	00:00:38	38	0.0000
nopath	2	1	14	16	327	00:36:59	2219	00:37:35	2255	00:00:36	36	0.0000
nopath	1	3	9	1	351	00:36:34	2194	00:37:38	2258	00:01:04	64	0.0000
nopath	2	1	1	1	327	00:37:26	2246	00:37:52	2272	00:00:26	26	0.0000
nopath	2	1	12	14	327	00:37:28	2248	00:37:54	2274	00:00:26	26	0.0000
nopath	3	2	1	1	311	00:37:26	2246	00:38:00	2280	00:00:34	34	0.0000	00:00:45
nopath	1	2	15	17	327	00:37:41	2261	00:38:09	2289	00:00:28	28	0.0000
nopath	2	1	1	1	327	00:37:38	2258	00:38:11	2291	00:00:33	33	0.0000
nopath	2	1	1	1	327	00:37:44	2264	00:38:13	2293	00:00:29	29	0.0000
nopath	2	1	3	1	327	00:37:47	2267	00:38:13	2293	00:00:26	26	0.0000
nopath	1	3	1	1	351	00:37:20	2240	00:38:16	2296	00:00:56	56	0.0000
nopath	2	1	1	1	327	00:37:56	2276	00:38:22	2302	00:00:26	26	0.0000
nopath	2	1	1	1	327	00:37:57	2277	00:38:23	2303	00:00:26	26	0.0000
nopath	3	2	12	14	311	00:37:54	2274	00:38:30	2310	00:00:36	36	0.0000
nopath	2	3	12	14	311	00:38:01	2281	00:38:32	2312	00:00:31	31	0.0000
nopath	2	1	14	16	327	00:38:12	2292	00:38:40	2320	00:00:28	28	0.0000
nopath	1	2	6	1	327	00:38:13	2293	00:38:41	2321	00:00:28	28	0.0000
nopath	1	2	13	15	327	00:38:03	2283	00:38:41	2321	00:00:38	38	0.0000
nopath	2	1	1	1	327	00:38:14	2294	00:38:44	2324	00:00:30	30	0.0000
nopath	1	3	5	1	351	00:37:45	2265	00:38:45	2325	00:01:00	60	0.0000
nopath	1	2	3	1	327	00:38:22	2302	00:38:52	2332	00:00:30	30	0.0000
nopath	1	2	9	1	327	00:38:23	2303	00:38:54	2334	00:00:31	31	0.0000
nopath	1	2	1	1	327	00:38:26	2306	00:38:56	2336	00:00:30	30	0.0000
nopath	2	3	1	1	311	00:38:30	2310	00:38:59	2339	00:00:29	29	0.0000
nopath	2	1	1	1	327	00:38:40	2320	00:39:07	2347	00:00:27	27	0.0000	00:00:28
nopath	2	3	1	1	311	00:38:46	2326	00:39:15	2355	00:00:29	29	0.0000
nopath	3	2	1	1	311	00:38:07	2287	00:39:20	2360	00:01:13	73	0.0000
nopath	3	2	1	1	311	00:38:44	2324	00:39:22	2362	00:00:38	38	0.0000
nopath	2	1	1	1	327	00:38:59	2339	00:39:31	2371	00:00:32	32	0.0000
nopath	2	1	1	1	327	00:38:55	2335	00:39:31	2371	00:00:36	36	0.0000
nopath	2	1	3	1	327	00:39:17	2357	00:39:43	2383	00:00:26	26	0.0000
nopath	2	1	1	1	327	00:39:22	2362	00:39:47	2387	00:00:25	25	0.0000
nopath	3	1	12	14	351	00:38:57	2337	00:39:52	2392	00:00:55	55	0.0000
nopath	1	2	1	1	327	00:39:19	2359	00:39:58	2398	00:00:39	39	0.0000
nopath	1	2	12	14	327	00:39:22	2362	00:40:00	2400	00:00:38	38	0.0000	00:00:32
nopath	1	3	12	14	351	00:39:18	2358	00:40:02	2402	00:00:44	44	0.0000
nopath	2	1	14	16	327	00:39:41	2381	00:40:08	2408	00:00:27	27	0.0000
nopath	1	2	12	14	327	00:39:46	2386	00:40:15	2415	00:00:29	29	0.0000
nopath	1	3	1	1	351	00:39:39	2379	00:40:15	2415	00:00:36	36	0.0000
nopath	1	2	1	1	327	00:39:52	2392	00:40:20	2420	00:00:28	28	0.0000
nopath	2	1	3	1	327	00:40:02	2402	00:40:28	2428	00:00:26	26	0.0000
nopath	1	2	1	1	327	00:40:02	2402	00:40:30	2430	00:00:28	28	0.0000
nopath	2	1	13	15	327	00:40:06	2406	00:40:33	2433	00:00:27	27	0.0000
nopath	2	1	1	1	327	00:40:08	2408	00:40:35	2435	00:00:27	27	0.0000
nopath	1	2	1	1	327	00:40:08	2408	00:40:36	2436	00:00:28	28	0.0000
nopath	2	1	9	1	327	00:40:14	2414	00:40:39	2439	00:00:25	25	0.0000
nopath	1	2	5	1	327	00:40:12	2412	00:40:40	2440	00:00:28	28	0.0000
nopath	1	3	1	1	351	00:40:06	2406	00:40:42	2442	00:00:36	36	0.0000
nopath	3	1	12	14	351	00:40:06	2406	00:40:52	2452	00:00:46	46	0.0000
nopath	3	1	1	1	351	00:40:20	2420	00:40:57	2457	00:00:37	37	0.0000
nopath	1	2	13	15	327	00:40:18	2418	00:41:01	2461	00:00:43	43	0.0000	00:00:30
nopath	2	1	1	1	327	00:40:27	2427	00:41:01	2461	00:00:34	34	0.0000
nopath	2	1	1	1	327	00:40:29	2429	00:41:01	2461	00:00:32	32	0.0000
nopath	1	2	1	1	327	00:40:23	2423	00:41:02	2462	00:00:39	39	0.0000
nopath	2	1	1	1	327	00:40:30	2430	00:41:02	2462	00:00:32	32	0.0000
nopath	2	1	1	1	327	00:40:35	2435	00:41:04	2464	00:00:29	29	0.0000
nopath	1	3	3	1	351	00:40:32	2432	00:41:07	2467	00:00:35	35	0.0000
nopath	1	2	13	15	327	00:40:43	2443	00:41:13	2473	00:00:30	30	0.0000
nopath	2	1	1	1	327	00:40:48	2448	00:41:14	2474	00:00:26	26	0.0000
nopath	3	1	1	1	351	00:40:32	2432	00:41:22	2482	00:00:50	50	0.0000
nopath	3	1	1	1	351	00:40:40	2440	00:41:25	2485	00:00:45	45	0.0000
nopath	3	2	3	1	311	00:40:47	2447	00:41:25	2485	00:00:38	38	0.0000
nopath	1	2	1	1	327	00:40:53	2453	00:41:38	2498	00:00:45	45	0.0000
nopath	1	2	1	1	327	00:40:57	2457	00:41:39	2499	00:00:42	42	0.0000
nopath	2	1	1	1	327	00:40:57	2457	00:41:41	2501	00:00:44	44	0.0000
nopath	2	1	1	1	327	00:41:03	2463	00:41:41	2501	00:00:38	38	0.0000
nopath	1	2	12	14	327	00:41:04	2464	00:41:42	2502	00:00:38	38	0.0000
nopath	2	1	1	1	327	00:41:01	2461	00:41:43	2503	00:00:42	42	0.0000
nopath	2	3	1	1	311	00:41:04	2464	00:41:45	2505	00:00:41	41	0.0000
nopath	2	1	1	1	327	00:41:17	2477	00:41:45	2505	00:00:28	28	0.0000
nopath	2	1	12	14	327	00:41:14	2474	00:41:47	2507	00:00:33	33	0.0000
nopath	2	3	7	1	311	00:41:09	2469	00:41:48	2508	00:00:39	39	0.0000
nopath	1	2	9	1	327	00:41:25	2485	00:41:54	2514	00:00:29	29	0.0000
nopath	2	1	1	1	327	00:41:28	2488	00:41:54	2514	00:00:26	26	0.0000
nopath	1	3	1	1	351	00:41:14	2474	00:41:56	2516	00:00:42	42	0.0000
nopath	3	2	1	1	311	00:41:24	2484	00:42:00	2520	00:00:36	36	0.0000	00:00:44
nopath	3	2	12	14	311	00:41:28	2488	00:42:04	2524	00:00:36	36	0.0000
nopath	3	1	1	1	351	00:41:39	2499	00:42:14	2534	00:00:35	35	0.0000
nopath	1	2	5	1	327	00:41:35	2495	00:42:18	2538	00:00:43	43	0.0000
nopath	1	2	3	1	327	00:41:36	2496	00:42:19	2539	00:00:43	43	0.0000
nopath	2	1	9	1	327	00:41:33	2493	00:42:21	2541	00:00:48	48	0.0000
nopath	1	2	1	1	327	00:41:41	2501	00:42:21	2541	00:00:40	40	0.0000
nopath	2	1	9	1	327	00:41:35	2495	00:42:21	2541	00:00:46	46	0.0000
nopath	1	2	3	1	327	00:41:52	2512	00:42:23	2543	00:00:31	31	0.0000
nopath	2	3	1	1	311	00:41:41	2501	00:42:23	2543	00:00:42	42	0.0000
nopath	2	1	1	1	327	00:41:43	2503	00:42:23	2543	00:00:40	40	0.0000
nopath	2	1	8	1	327	00:41:52	2512	00:42:25	2545	00:00:33	33	0.0000
nopath	2	1	3	1	327	00:41:51	2511	00:42:25	2545	00:00:34	34	0.0000
nopath	1	2	12	14	327	00:41:54	2514	00:42:27	2547	00:00:33	33	0.0000
nopath	1	2	1	1	327	00:42:03	2523	00:42:32	2552	00:00:29	29	0.0000
nopath	3	2	1	1	311	00:41:57	2517	00:42:40	2560	00:00:43	43	0.0000
nopath	3	1	1	1	351	00:41:59	2519	00:42:44	2564	00:00:45	45	0.0000
nopath	1	2	14	16	327	00:42:22	2542	00:42:50	2570	00:00:28	28	0.0000
nopath	2	1	1	1	327	00:42:14	2534	00:42:51	2571	00:00:37	37	0.0000
nopath	2	1	14	16	327	00:42:12	2532	00:42:53	2573	00:00:41	41	0.0000
nopath	1	2	1	1	327	00:42:26	2546	00:42:53	2573	00:00:27	27	0.0000
nopath	2	1	10	1	327	00:42:22	2542	00:42:53	2573	00:00:31	31	0.0000
nopath	1	2	3	1	327	00:42:29	2549	00:42:56	2576	00:00:27	27	0.0000
nopath	2	1	15	17	327	00:42:27	2547	00:42:57	2577	00:00:30	30	0.0000
nopath	1	2	1	1	327	00:42:30	2550	00:42:58	2578	00:00:28	28	0.0000
nopath	1	2	9	1	327	00:42:32	2552	00:43:00	2580	00:00:28	28	0.0000	00:00:34
nopath	2	1	1	1	327	00:42:37	2557	00:43:03	2583	00:00:26	26	0.0000
nopath	2	1	12	14	327	00:42:43	2563	00:43:09	2589	00:00:26	26	0.0000
nopath	2	1	3	1	327	00:42:45	2565	00:43:12	2592	00:00:27	27	0.0000
nopath	2	1	1	1	327	00:42:49	2569	00:43:14	2594	00:00:25	25	0.0000
nopath	2	1	1	1	327	00:42:50	2570	00:43:16	2596	00:00:26	26	0.0000
nopath	1	2	1	1	327	00:42:51	2571	00:43:19	2599	00:00:28	28	0.0000
nopath	2	1	3	1	327	00:42:54	2574	00:43:20	2600	00:00:26	26	0.0000
nopath	1	3	1	1	351	00:42:39	2559	00:43:22	2602	00:00:43	43	0.0000
nopath	2	1	3	1	327	00:43:00	2580	00:43:25	2605	00:00:25	25	0.0000
nopath	2	1	7	1	327	00:43:04	2584	00:43:30	2610	00:00:26	26	0.0000
nopath	2	1	15	17	327	00:43:10	2590	00:43:38	2618	00:00:28	28	0.0000
nopath	3	1	1	1	351	00:42:18	2538	00:43:42	2622	00:01:24	84	0.0000
nopath	3	2	7	1	311	00:42:58	2578	00:43:43	2623	00:00:45	45	0.0000
nopath	3	2	1	1	311	00:43:04	2584	00:43:45	2625	00:00:41	41	0.0000
nopath	1	2	9	1	327	00:43:16	2596	00:43:48	2628	00:00:32	32	0.0000
nopath	1	2	3	1	327	00:43:17	2597	00:43:50	2630	00:00:33	33	0.0000
nopath	2	1	1	1	327	00:43:11	2591	00:43:51	2631	00:00:40	40	0.0000
nopath	2	1	6	1	327	00:43:15	2595	00:43:51	2631	00:00:36	36	0.0000
nopath	1	2	1	1	327	00:43:19	2599	00:43:52	2632	00:00:33	33	0.0000
nopath	2	1	9	1	327	00:43:23	2603	00:43:53	2633	00:00:30	30	0.0000
nopath	2	1	1	1	327	00:43:24	2604	00:43:54	2634	00:00:30	30	0.0000
nopath	1	2	1	1	327	00:43:27	2607	00:43:55	2635	00:00:28	28	0.0000
nopath	2	3	1	1	311	00:43:27	2607	00:43:59	2639	00:00:32	32	0.0000
nopath	1	3	7	1	351	00:43:26	2606	00:44:02	2642	00:00:36	36	0.0000	00:00:42
nopath	2	1	1	1	327	00:43:41	2621	00:44:07	2647	00:00:26	26	0.0000
nopath	2	1	1	1	327	00:43:42	2622	00:44:09	2649	00:00:27	27	0.0000
nopath	2	1	1	1	327	00:43:43	2623	00:44:09	2649	00:00:26	26	0.0000
nopath	1	2	1	1	327	00:43:44	2624	00:44:12	2652	00:00:28	28	0.0000
nopath	2	1	1	1	327	00:43:51	2631	00:44:16	2656	00:00:25	25	0.0000
nopath	3	1	1	1	351	00:43:43	2623	00:44:22	2662	00:00:39	39	0.0000
nopath	1	2	12	14	327	00:43:51	2631	00:44:29	2669	00:00:38	38	0.0000
nopath	1	2	1	1	327	00:43:56	2636	00:44:30	2670	00:00:34	34	0.0000
nopath	2	1	9	1	327	00:43:54	2634	00:44:31	2671	00:00:37	37	0.0000
nopath	2	1	1	1	327	00:43:59	2639	00:44:31	2671	00:00:32	32	0.0000
nopath	1	2	1	1	327	00:43:57	2637	00:44:32	2672	00:00:35	35	0.0000
nopath	2	1	14	16	327	00:43:58	2638	00:44:33	2673	00:00:35	35	0.0000
nopath	1	2	1	1	327	00:44:00	2640	00:44:34	2674	00:00:34	34	0.0000
nopath	2	1	1	1	327	00:44:04	2644	00:44:34	2674	00:00:30	30	0.0000
nopath	2	1	1	1	327	00:44:05	2645	00:44:35	2675	00:00:30	30	0.0000
nopath	2	1	10	1	327	00:44:08	2648	00:44:37	2677	00:00:29	29	0.0000
nopath	1	2	1	1	327	00:44:08	2648	00:44:37	2677	00:00:29	29	0.0000
nopath	2	1	1	1	327	00:44:09	2649	00:44:38	2678	00:00:29	29	0.0000
nopath	1	2	2	1	327	00:44:10	2650	00:44:41	2681	00:00:31	31	0.0000
nopath	2	1	13	15	327	00:44:14	2654	00:44:42	2682	00:00:28	28	0.0000
nopath	2	1	9	1	327	00:44:16	2656	00:44:44	2684	00:00:28	28	0.0000
nopath	1	2	1	1	327	00:44:15	2655	00:44:44	2684	00:00:29	29	0.0000
nopath	1	2	1	1	327	00:44:16	2656	00:44:46	2686	00:00:30	30	0.0000
nopath	1	3	1	1	351	00:44:07	2647	00:44:47	2687	00:00:40	40	0.0000
nopath	1	2	1	1	327	00:44:20	2660	00:44:48	2688	00:00:28	28	0.0000
nopath	2	1	1	1	327	00:44:29	2669	00:44:55	2695	00:00:26	26	0.0000
nopath	3	2	1	1	311	00:44:28	2668	00:45:01	2701	00:00:33	33	0.0000	00:00:39
nopath	2	1	3	1	327	00:44:34	2674	00:45:11	2711	00:00:37	37	0.0000
nopath	2	1	1	1	327	00:44:37	2677	00:45:11	2711	00:00:34	34	0.0000
nopath	2	1	1	1	327	00:44:36	2676	00:45:12	2712	00:00:36	36	0.0000
nopath	2	1	9	1	327	00:44:39	2679	00:45:12	2712	00:00:33	33	0.0000
nopath	1	2	9	1	327	00:44:47	2687	00:45:14	2714	00:00:27	27	0.0000
nopath	2	1	1	1	327	00:44:40	2680	00:45:14	2714	00:00:34	34	0.0000
nopath	2	1	1	1	327	00:44:41	2681	00:45:14	2714	00:00:33	33	0.0000
nopath	2	1	12	14	327	00:44:46	2686	00:45:16	2716	00:00:30	30	0.0000
nopath	2	1	5	1	327	00:44:47	2687	00:45:16	2716	00:00:29	29	0.0000
nopath	2	1	1	1	327	00:44:48	2688	00:45:19	2719	00:00:31	31	0.0000
nopath	2	1	1	1	327	00:44:56	2696	00:45:22	2722	00:00:26	26	0.0000
nopath	1	2	5	1	327	00:44:58	2698	00:45:26	2726	00:00:28	28	0.0000
nopath	2	1	1	1	327	00:45:00	2700	00:45:26	2726	00:00:26	26	0.0000
nopath	1	2	1	1	327	00:45:01	2701	00:45:29	2729	00:00:28	28	0.0000
nopath	1	2	10	1	327	00:45:05	2705	00:45:34	2734	00:00:29	29	0.0000
nopath	2	1	1	1	327	00:45:11	2711	00:45:36	2736	00:00:25	25	0.0000
nopath	3	2	1	1	311	00:44:42	2682	00:45:40	2740	00:00:58	58	0.0000
nopath	3	2	3	1	311	00:45:06	2706	00:45:44	2744	00:00:38	38	0.0000
nopath	1	2	1	1	327	00:45:24	2724	00:45:51	2751	00:00:27	27	0.0000
nopath	2	1	3	1	327	00:45:13	2713	00:45:51	2751	00:00:38	38	0.0000
nopath	2	1	14	16	327	00:45:19	2719	00:45:52	2752	00:00:33	33	0.0000
nopath	1	2	1	1	327	00:45:25	2725	00:45:53	2753	00:00:28	28	0.0000
nopath	2	1	14	16	327	00:45:16	2716	00:45:54	2754	00:00:38	38	0.0000
nopath	2	1	1	1	327	00:45:22	2722	00:45:54	2754	00:00:32	32	0.0000
nopath	1	2	3	1	327	00:45:31	2731	00:45:58	2758	00:00:27	27	0.0000
nopath	2	1	1	1	327	00:45:32	2732	00:45:59	2759	00:00:27	27	0.0000
nopath	2	1	12	14	327	00:45:31	2731	00:46:00	2760	00:00:29	29	0.0000	00:00:31
nopath	2	1	2	1	327	00:45:36	2736	00:46:01	2761	00:00:25	25	0.0000
nopath	2	1	15	17	327	00:45:35	2735	00:46:03	2763	00:00:28	28	0.0000
nopath	1	3	3	1	351	00:45:02	2702	00:46:06	2766	00:01:04	64	0.0000
nopath	1	3	15	17	351	00:45:22	2722	00:46:11	2771	00:00:49	49	0.0000
nopath	1	3	13	15	351	00:45:34	2734	00:46:16	2776	00:00:42	42	0.0000
nopath	3	2	12	14	311	00:45:19	2719	00:46:20	2780	00:01:01	61	0.0000
nopath	3	1	1	1	351	00:45:29	2729	00:46:24	2784	00:00:55	55	0.0000
nopath	1	2	5	1	327	00:45:48	2748	00:46:28	2788	00:00:40	40	0.0000
nopath	1	2	12	14	327	00:45:50	2750	00:46:29	2789	00:00:39	39	0.0000
nopath	1	2	1	1	327	00:45:51	2751	00:46:31	2791	00:00:40	40	0.0000
nopath	2	1	5	1	327	00:45:47	2747	00:46:31	2791	00:00:44	44	0.0000
nopath	2	1	12	14	327	00:45:46	2746	00:46:32	2792	00:00:46	46	0.0000
nopath	1	2	5	1	327	00:45:53	2753	00:46:33	2793	00:00:40	40	0.0000
nopath	1	2	10	1	327	00:45:54	2754	00:46:35	2795	00:00:41	41	0.0000
nopath	2	1	1	1	327	00:46:08	2768	00:46:36	2796	00:00:28	28	0.0000
nopath	1	2	1	1	327	00:45:56	2756	00:46:36	2796	00:00:40	40	0.0000
nopath	1	2	3	1	327	00:45:57	2757	00:46:39	2799	00:00:42	42	0.0000
nopath	1	2	1	1	327	00:46:01	2761	00:46:41	2801	00:00:40	40	0.0000
nopath	2	3	10	1	311	00:46:09	2769	00:46:41	2801	00:00:32	32	0.0000
nopath	1	2	1	1	327	00:46:15	2775	00:46:45	2805	00:00:30	30	0.0000
nopath	2	1	1	1	327	00:46:20	2780	00:46:45	2805	00:00:25	25	0.0000
nopath	1	2	5	1	327	00:46:17	2777	00:46:47	2807	00:00:30	30	0.0000
nopath	2	1	1	1	327	00:46:22	2782	00:46:48	2808	00:00:26	26	0.0000
nopath	1	2	5	1	327	00:46:22	2782	00:46:50	2810	00:00:28	28	0.0000
nopath	1	2	1	1	327	00:46:25	2785	00:46:54	2814	00:00:29	29	0.0000
nopath	2	3	1	1	311	00:46:23	2783	00:46:54	2814	00:00:31	31	0.0000
nopath	3	1	12	14	351	00:46:00	2760	00:47:02	2822	00:01:02	62	0.0000	00:00:51
nopath	3	1	1	1	351	00:46:17	2777	00:47:06	2826	00:00:49	49	0.0000
nopath	1	2	1	1	327	00:46:36	2796	00:47:08	2828	00:00:32	32	0.0000
nopath	2	1	1	1	327	00:46:36	2796	00:47:11	2831	00:00:35	35	0.0000
nopath	2	1	1	1	327	00:46:35	2795	00:47:11	2831	00:00:36	36	0.0000
nopath	1	2	14	16	327	00:46:43	2803	00:47:12	2832	00:00:29	29	0.0000
nopath	2	1	1	1	327	00:46:40	2800	00:47:13	2833	00:00:33	33	0.0000
nopath	2	1	1	1	327	00:46:41	2801	00:47:13	2833	00:00:32	32	0.0000
nopath	2	1	1	1	327	00:46:42	2802	00:47:15	2835	00:00:33	33	0.0000
nopath	2	1	9	1	327	00:46:47	2807	00:47:16	2836	00:00:29	29	0.0000
nopath	2	1	1	1	327	00:46:48	2808	00:47:17	2837	00:00:29	29	0.0000
nopath	1	2	1	1	327	00:46:50	2810	00:47:18	2838	00:00:28	28	0.0000
nopath	2	1	4	1	327	00:46:52	2812	00:47:20	2840	00:00:28	28	0.0000
nopath	1	3	3	1	351	00:46:45	2805	00:47:22	2842	00:00:37	37	0.0000
nopath	1	3	6	1	351	00:46:47	2807	00:47:27	2847	00:00:40	40	0.0000
nopath	1	3	1	1	351	00:46:51	2811	00:47:30	2850	00:00:39	39	0.0000
nopath	1	3	1	1	351	00:47:06	2826	00:47:41	2861	00:00:35	35	0.0000
nopath	3	2	12	14	311	00:46:35	2795	00:47:42	2862	00:01:07	67	0.0000
nopath	3	1	1	1	351	00:46:21	2781	00:47:42	2862	00:01:21	81	0.0000
nopath	3	2	13	15	311	00:46:41	2801	00:47:47	2867	00:01:06	66	0.0000
nopath	3	1	3	1	351	00:46:45	2805	00:47:51	2871	00:01:06	66	0.0000
nopath	3	1	1	1	351	00:46:46	2806	00:47:53	2873	00:01:07	67	0.0000
nopath	3	2	12	14	311	00:46:59	2819	00:47:54	2874	00:00:55	55	0.0000
nopath	1	2	9	1	327	00:47:08	2828	00:47:58	2878	00:00:50	50	0.0000
nopath	3	1	1	1	351	00:47:08	2828	00:47:59	2879	00:00:51	51	0.0000
nopath	1	2	14	16	327	00:47:09	2829	00:48:01	2881	00:00:52	52	0.0000	00:00:33
nopath	2	1	10	1	327	00:47:10	2830	00:48:01	2881	00:00:51	51	0.0000
nopath	2	1	1	1	327	00:47:06	2826	00:48:01	2881	00:00:55	55	0.0000
nopath	2	1	1	1	327	00:47:12	2832	00:48:02	2882	00:00:50	50	0.0000
nopath	1	2	1	1	327	00:47:14	2834	00:48:03	2883	00:00:49	49	0.0000
nopath	2	1	1	1	327	00:47:11	2831	00:48:03	2883	00:00:52	52	0.0000
nopath	1	2	1	1	327	00:47:19	2839	00:48:04	2884	00:00:45	45	0.0000
nopath	2	1	1	1	327	00:47:15	2835	00:48:05	2885	00:00:50	50	0.0000
nopath	1	2	5	1	327	00:47:21	2841	00:48:06	2886	00:00:45	45	0.0000
nopath	2	3	1	1	311	00:47:13	2833	00:48:06	2886	00:00:53	53	0.0000
nopath	2	1	1	1	327	00:47:16	2836	00:48:07	2887	00:00:51	51	0.0000
nopath	1	2	1	1	327	00:47:26	2846	00:48:07	2887	00:00:41	41	0.0000
nopath	2	1	12	14	327	00:47:14	2834	00:48:07	2887	00:00:53	53	0.0000
nopath	1	2	3	1	327	00:47:28	2848	00:48:09	2889	00:00:41	41	0.0000
nopath	2	1	1	1	327	00:47:22	2842	00:48:09	2889	00:00:47	47	0.0000
nopath	2	3	1	1	311	00:47:21	2841	00:48:10	2890	00:00:49	49	0.0000
nopath	2	1	1	1	327	00:47:35	2855	00:48:11	2891	00:00:36	36	0.0000
nopath	2	1	1	1	327	00:47:23	2843	00:48:12	2892	00:00:49	49	0.0000
nopath	2	1	1	1	327	00:47:32	2852	00:48:13	2893	00:00:41	41	0.0000
nopath	2	1	3	1	327	00:47:24	2844	00:48:13	2893	00:00:49	49	0.0000
nopath	2	1	1	1	327	00:47:42	2862	00:48:16	2896	00:00:34	34	0.0000
nopath	2	1	1	1	327	00:47:34	2854	00:48:16	2896	00:00:42	42	0.0000
nopath	1	2	1	1	327	00:47:47	2867	00:48:17	2897	00:00:30	30	0.0000
nopath	2	1	3	1	327	00:47:43	2863	00:48:17	2897	00:00:34	34	0.0000
nopath	2	1	1	1	327	00:47:44	2864	00:48:18	2898	00:00:34	34	0.0000
nopath	1	2	1	1	327	00:47:48	2868	00:48:18	2898	00:00:30	30	0.0000
nopath	2	1	8	1	327	00:47:45	2865	00:48:19	2899	00:00:34	34	0.0000
nopath	2	1	15	17	327	00:47:47	2867	00:48:22	2902	00:00:35	35	0.0000
nopath	2	1	1	1	327	00:47:55	2875	00:48:24	2904	00:00:29	29	0.0000
nopath	1	2	1	1	327	00:47:56	2876	00:48:24	2904	00:00:28	28	0.0000
nopath	1	3	5	1	351	00:47:52	2872	00:48:28	2908	00:00:36	36	0.0000
nopath	2	1	3	1	327	00:48:08	2888	00:48:33	2913	00:00:25	25	0.0000
nopath	2	1	12	14	327	00:48:07	2887	00:48:35	2915	00:00:28	28	0.0000
nopath	2	1	3	1	327	00:48:10	2890	00:48:35	2915	00:00:25	25	0.0000
nopath	2	1	12	14	327	00:48:11	2891	00:48:38	2918	00:00:27	27	0.0000
nopath	3	2	1	1	311	00:47:15	2835	00:48:40	2920	00:01:25	85	0.0000
nopath	3	2	1	1	311	00:47:25	2845	00:48:44	2924	00:01:19	79	0.0000
nopath	3	1	5	1	351	00:47:22	2842	00:48:44	2924	00:01:22	82	0.0000
nopath	1	2	1	1	327	00:48:08	2888	00:48:48	2928	00:00:40	40	0.0000
nopath	3	1	1	1	351	00:47:36	2856	00:48:49	2929	00:01:13	73	0.0000
nopath	1	2	1	1	327	00:48:17	2897	00:48:50	2930	00:00:33	33	0.0000
nopath	2	1	1	1	327	00:48:22	2902	00:48:51	2931	00:00:29	29	0.0000
nopath	2	1	12	14	327	00:48:17	2897	00:48:52	2932	00:00:35	35	0.0000
nopath	1	2	1	1	327	00:48:21	2901	00:48:53	2933	00:00:32	32	0.0000
nopath	2	1	1	1	327	00:48:27	2907	00:48:54	2934	00:00:27	27	0.0000
nopath	2	1	1	1	327	00:48:29	2909	00:48:55	2935	00:00:26	26	0.0000
nopath	1	2	1	1	327	00:48:24	2904	00:48:57	2937	00:00:33	33	0.0000
nopath	1	2	1	1	327	00:48:31	2911	00:49:00	2940	00:00:29	29	0.0000	00:00:36
nopath	2	1	1	1	327	00:48:34	2914	00:49:01	2941	00:00:27	27	0.0000
nopath	2	3	1	1	311	00:48:33	2913	00:49:02	2942	00:00:29	29	0.0000
nopath	2	1	3	1	327	00:48:38	2918	00:49:04	2944	00:00:26	26	0.0000
nopath	1	3	1	1	351	00:48:18	2898	00:49:06	2946	00:00:48	48	0.0000
nopath	3	2	3	1	311	00:47:56	2876	00:49:10	2950	00:01:14	74	0.0000
nopath	3	1	1	1	351	00:47:59	2879	00:49:14	2954	00:01:15	75	0.0000
nopath	3	1	5	1	351	00:48:15	2895	00:49:17	2957	00:01:02	62	0.0000
nopath	1	2	1	1	327	00:48:41	2921	00:49:18	2958	00:00:37	37	0.0000
nopath	1	2	1	1	327	00:48:42	2922	00:49:19	2959	00:00:37	37	0.0000
nopath	2	1	1	1	327	00:48:44	2924	00:49:21	2961	00:00:37	37	0.0000
nopath	2	1	12	14	327	00:48:43	2923	00:49:22	2962	00:00:39	39	0.0000
nopath	2	1	1	1	327	00:48:52	2932	00:49:22	2962	00:00:30	30	0.0000
nopath	1	2	13	15	327	00:48:45	2925	00:49:23	2963	00:00:38	38	0.0000
nopath	1	2	1	1	327	00:48:51	2931	00:49:24	2964	00:00:33	33	0.0000
nopath	2	1	5	1	327	00:48:45	2925	00:49:24	2964	00:00:39	39	0.0000
nopath	2	1	12	14	327	00:48:56	2936	00:49:26	2966	00:00:30	30	0.0000
nopath	2	1	1	1	327	00:49:02	2942	00:49:29	2969	00:00:27	27	0.0000
nopath	1	3	1	1	351	00:48:46	2926	00:49:31	2971	00:00:45	45	0.0000
nopath	1	2	1	1	327	00:49:05	2945	00:49:34	2974	00:00:29	29	0.0000
nopath	3	1	14	16	351	00:48:23	2903	00:49:43	2983	00:01:20	80	0.0000
nopath	3	1	1	1	351	00:49:04	2944	00:49:46	2986	00:00:42	42	0.0000
nopath	1	2	1	1	327	00:49:06	2946	00:49:48	2988	00:00:42	42	0.0000
nopath	1	2	1	1	327	00:49:16	2956	00:49:49	2989	00:00:33	33	0.0000
nopath	2	1	3	1	327	00:49:21	2961	00:49:50	2990	00:00:29	29	0.0000
nopath	2	1	1	1	327	00:49:14	2954	00:49:51	2991	00:00:37	37	0.0000
nopath	1	2	12	14	327	00:49:24	2964	00:49:54	2994	00:00:30	30	0.0000
nopath	1	3	5	1	351	00:49:19	2959	00:49:54	2994	00:00:35	35	0.0000
nopath	2	1	1	1	327	00:49:33	2973	00:49:59	2999	00:00:26	26	0.0000
nopath	2	1	1	1	327	00:49:36	2976	00:50:03	3003	00:00:27	27	0.0000	00:00:35
nopath	2	1	1	1	327	00:49:40	2980	00:50:06	3006	00:00:26	26	0.0000
nopath	3	1	1	1	351	00:49:05	2945	00:50:12	3012	00:01:07	67	0.0000
nopath	3	1	5	1	351	00:49:11	2951	00:50:14	3014	00:01:03	63	0.0000
nopath	1	2	13	15	327	00:49:37	2977	00:50:21	3021	00:00:44	44	0.0000
nopath	2	1	5	1	327	00:49:48	2988	00:50:21	3021	00:00:33	33	0.0000
nopath	2	1	1	1	327	00:49:47	2987	00:50:21	3021	00:00:34	34	0.0000
nopath	1	2	5	1	327	00:49:39	2979	00:50:23	3023	00:00:44	44	0.0000
nopath	2	1	1	1	327	00:49:50	2990	00:50:23	3023	00:00:33	33	0.0000
nopath	2	1	1	1	327	00:49:55	2995	00:50:24	3024	00:00:29	29	0.0000
nopath	1	2	1	1	327	00:49:40	2980	00:50:25	3025	00:00:45	45	0.0000
nopath	1	2	1	1	327	00:49:55	2995	00:50:25	3025	00:00:30	30	0.0000
nopath	2	1	5	1	327	00:49:56	2996	00:50:26	3026	00:00:30	30	0.0000
nopath	1	2	9	1	327	00:49:56	2996	00:50:28	3028	00:00:32	32	0.0000
nopath	1	3	1	1	351	00:49:21	2961	00:50:28	3028	00:01:07	67	0.0000
nopath	1	2	1	1	327	00:50:00	3000	00:50:29	3029	00:00:29	29	0.0000
nopath	1	2	1	1	327	00:50:02	3002	00:50:31	3031	00:00:29	29	0.0000
nopath	2	1	1	1	327	00:50:04	3004	00:50:32	3032	00:00:28	28	0.0000
nopath	1	2	3	1	327	00:50:03	3003	00:50:33	3033	00:00:30	30	0.0000
nopath	2	1	9	1	327	00:50:09	3009	00:50:34	3034	00:00:25	25	0.0000
nopath	1	2	1	1	327	00:50:06	3006	00:50:35	3035	00:00:29	29	0.0000
nopath	2	1	1	1	327	00:50:11	3011	00:50:36	3036	00:00:25	25	0.0000
nopath	2	1	1	1	327	00:50:14	3014	00:50:39	3039	00:00:25	25	0.0000
nopath	1	2	15	17	327	00:50:11	3011	00:50:40	3040	00:00:29	29	0.0000
nopath	2	1	3	1	327	00:50:15	3015	00:50:41	3041	00:00:26	26	0.0000
nopath	2	1	9	1	327	00:50:19	3019	00:50:44	3044	00:00:25	25	0.0000
nopath	2	1	1	1	327	00:50:21	3021	00:50:46	3046	00:00:25	25	0.0000
nopath	1	2	5	1	327	00:50:19	3019	00:50:47	3047	00:00:28	28	0.0000
nopath	2	1	12	14	327	00:50:20	3020	00:50:47	3047	00:00:27	27	0.0000
nopath	2	1	1	1	327	00:50:22	3022	00:50:49	3049	00:00:27	27	0.0000
nopath	2	1	1	1	327	00:50:23	3023	00:50:49	3049	00:00:26	26	0.0000
nopath	2	1	12	14	327	00:50:30	3030	00:50:57	3057	00:00:27	27	0.0000
nopath	2	3	1	1	311	00:50:29	3029	00:50:58	3058	00:00:29	29	0.0000
nopath	2	1	13	15	327	00:50:34	3034	00:51:03	3063	00:00:29	29	0.0000	00:00:27
nopath	1	2	15	17	327	00:50:35	3035	00:51:04	3064	00:00:29	29	0.0000
nopath	2	1	9	1	327	00:50:36	3036	00:51:05	3065	00:00:29	29	0.0000
nopath	1	2	1	1	327	00:50:38	3038	00:51:07	3067	00:00:29	29	0.0000
nopath	2	1	14	16	327	00:50:38	3038	00:51:07	3067	00:00:29	29	0.0000
nopath	1	3	1	1	351	00:49:35	2975	00:51:08	3068	00:01:33	93	0.0000
nopath	1	2	1	1	327	00:50:40	3040	00:51:09	3069	00:00:29	29	0.0000
nopath	1	3	1	1	351	00:50:08	3008	00:51:10	3070	00:01:02	62	0.0000
nopath	1	3	1	1	351	00:50:10	3010	00:51:14	3074	00:01:04	64	0.0000
nopath	1	2	12	14	327	00:50:45	3045	00:51:14	3074	00:00:29	29	0.0000
nopath	1	3	1	1	351	00:50:32	3032	00:51:16	3076	00:00:44	44	0.0000
nopath	1	3	1	1	351	00:50:34	3034	00:51:20	3080	00:00:46	46	0.0000
nopath	2	1	1	1	327	00:50:46	3046	00:51:21	3081	00:00:35	35	0.0000
nopath	2	1	1	1	327	00:50:43	3043	00:51:21	3081	00:00:38	38	0.0000
nopath	2	1	1	1	327	00:50:45	3045	00:51:23	3083	00:00:38	38	0.0000
nopath	1	2	12	14	327	00:50:54	3054	00:51:23	3083	00:00:29	29	0.0000
nopath	2	1	14	16	327	00:50:50	3050	00:51:24	3084	00:00:34	34	0.0000
nopath	2	1	1	1	327	00:50:54	3054	00:51:26	3086	00:00:32	32	0.0000
nopath	2	1	13	15	327	00:50:49	3049	00:51:26	3086	00:00:37	37	0.0000
nopath	2	1	1	1	327	00:50:53	3053	00:51:27	3087	00:00:34	34	0.0000
nopath	2	1	1	1	327	00:50:58	3058	00:51:28	3088	00:00:30	30	0.0000
nopath	2	1	1	1	327	00:50:59	3059	00:51:29	3089	00:00:30	30	0.0000
nopath	2	1	9	1	327	00:50:55	3055	00:51:29	3089	00:00:34	34	0.0000
nopath	1	2	1	1	327	00:51:04	3064	00:51:32	3092	00:00:28	28	0.0000
nopath	2	1	1	1	327	00:51:06	3066	00:51:33	3093	00:00:27	27	0.0000
nopath	2	1	1	1	327	00:51:05	3065	00:51:34	3094	00:00:29	29	0.0000
nopath	2	1	2	1	327	00:51:10	3070	00:51:36	3096	00:00:26	26	0.0000
nopath	1	3	1	1	351	00:50:36	3036	00:51:38	3098	00:01:02	62	0.0000
nopath	1	3	3	1	351	00:50:39	3039	00:51:41	3101	00:01:02	62	0.0000
nopath	1	3	1	1	351	00:50:42	3042	00:51:44	3104	00:01:02	62	0.0000
nopath	1	2	3	1	327	00:51:16	3076	00:51:44	3104	00:00:28	28	0.0000
nopath	1	3	12	14	351	00:51:00	3060	00:51:46	3106	00:00:46	46	0.0000
nopath	3	1	1	1	351	00:50:11	3011	00:51:52	3112	00:01:41	101	0.0000
nopath	3	1	1	1	351	00:50:12	3012	00:51:54	3114	00:01:42	102	0.0000
nopath	3	2	13	15	311	00:50:20	3020	00:51:56	3116	00:01:36	96	0.0000
nopath	3	1	3	1	351	00:50:31	3031	00:52:00	3120	00:01:29	89	0.0000	00:01:11
nopath	3	2	10	1	311	00:50:49	3049	00:52:01	3121	00:01:12	72	0.0000
nopath	3	1	12	14	351	00:50:55	3055	00:52:06	3126	00:01:11	71	0.0000
nopath	3	1	10	1	351	00:50:56	3056	00:52:09	3129	00:01:13	73	0.0000
nopath	3	1	1	1	351	00:51:11	3071	00:52:12	3132	00:01:01	61	0.0000
nopath	3	1	14	16	351	00:51:18	3078	00:52:16	3136	00:00:58	58	0.0000
nopath	3	2	1	1	311	00:51:30	3090	00:52:16	3136	00:00:46	46	0.0000
nopath	3	2	14	16	311	00:51:35	3095	00:52:19	3139	00:00:44	44	0.0000
nopath	3	2	1	1	311	00:51:41	3101	00:52:22	3142	00:00:41	41	0.0000
nopath	3	2	1	1	311	00:51:45	3105	00:52:25	3145	00:00:40	40	0.0000
nopath	1	2	2	1	327	00:51:22	3082	00:52:28	3148	00:01:06	66	0.0000
nopath	1	2	1	1	327	00:51:23	3083	00:52:30	3150	00:01:07	67	0.0000
nopath	2	1	1	1	327	00:51:12	3072	00:52:31	3151	00:01:19	79	0.0000
nopath	2	1	1	1	327	00:51:13	3073	00:52:31	3151	00:01:18	78	0.0000
nopath	2	1	9	1	327	00:51:25	3085	00:52:32	3152	00:01:07	67	0.0000
nopath	2	1	1	1	327	00:51:28	3088	00:52:33	3153	00:01:05	65	0.0000
nopath	1	2	13	15	327	00:51:32	3092	00:52:34	3154	00:01:02	62	0.0000
nopath	2	1	1	1	327	00:51:30	3090	00:52:34	3154	00:01:04	64	0.0000
nopath	1	2	5	1	327	00:51:33	3093	00:52:35	3155	00:01:02	62	0.0000
nopath	2	1	1	1	327	00:51:37	3097	00:52:36	3156	00:00:59	59	0.0000
nopath	2	3	3	1	311	00:51:33	3093	00:52:36	3156	00:01:03	63	0.0000
nopath	2	1	6	1	327	00:51:44	3104	00:52:37	3157	00:00:53	53	0.0000
nopath	1	2	14	16	327	00:51:42	3102	00:52:38	3158	00:00:56	56	0.0000
nopath	2	1	1	1	327	00:51:41	3101	00:52:38	3158	00:00:57	57	0.0000
nopath	2	1	10	1	327	00:51:51	3111	00:52:38	3158	00:00:47	47	0.0000
nopath	2	1	1	1	327	00:51:43	3103	00:52:39	3159	00:00:56	56	0.0000
nopath	1	2	1	1	327	00:51:44	3104	00:52:40	3160	00:00:56	56	0.0000
nopath	2	1	1	1	327	00:51:52	3112	00:52:41	3161	00:00:49	49	0.0000
nopath	2	1	1	1	327	00:51:57	3117	00:52:41	3161	00:00:44	44	0.0000
nopath	1	2	1	1	327	00:51:51	3111	00:52:42	3162	00:00:51	51	0.0000
nopath	2	1	1	1	327	00:51:59	3119	00:52:43	3163	00:00:44	44	0.0000
nopath	2	1	1	1	327	00:52:02	3122	00:52:43	3163	00:00:41	41	0.0000
nopath	1	2	1	1	327	00:51:58	3118	00:52:44	3164	00:00:46	46	0.0000
nopath	2	1	3	1	327	00:52:17	3137	00:52:45	3165	00:00:28	28	0.0000
nopath	1	2	1	1	327	00:52:06	3126	00:52:46	3166	00:00:40	40	0.0000
nopath	2	1	1	1	327	00:52:19	3139	00:52:46	3166	00:00:27	27	0.0000
nopath	1	2	6	1	327	00:52:07	3127	00:52:48	3168	00:00:41	41	0.0000
nopath	2	1	1	1	327	00:52:21	3141	00:52:49	3169	00:00:28	28	0.0000
nopath	2	1	1	1	327	00:52:25	3145	00:52:50	3170	00:00:25	25	0.0000
nopath	1	2	13	15	327	00:52:08	3128	00:52:51	3171	00:00:43	43	0.0000
nopath	2	1	13	15	327	00:52:24	3144	00:52:52	3172	00:00:28	28	0.0000
nopath	1	2	12	14	327	00:52:09	3129	00:52:53	3173	00:00:44	44	0.0000
nopath	1	2	3	1	327	00:52:24	3144	00:52:55	3175	00:00:31	31	0.0000
nopath	2	1	12	14	327	00:52:28	3148	00:52:55	3175	00:00:27	27	0.0000
nopath	2	1	1	1	327	00:52:34	3154	00:52:59	3179	00:00:25	25	0.0000
nopath	1	2	1	1	327	00:52:32	3152	00:53:00	3180	00:00:28	28	0.0000	00:00:38
nopath	2	1	1	1	327	00:52:36	3156	00:53:02	3182	00:00:26	26	0.0000
nopath	2	1	12	14	327	00:52:35	3155	00:53:02	3182	00:00:27	27	0.0000
nopath	2	1	1	1	327	00:52:37	3157	00:53:04	3184	00:00:27	27	0.0000
nopath	2	1	5	1	327	00:52:40	3160	00:53:07	3187	00:00:27	27	0.0000
nopath	2	3	10	1	311	00:52:39	3159	00:53:08	3188	00:00:29	29	0.0000
nopath	1	3	2	1	351	00:51:15	3075	00:53:11	3191	00:01:56	116	0.0000
nopath	1	2	1	1	327	00:52:46	3166	00:53:14	3194	00:00:28	28	0.0000
nopath	1	3	9	1	351	00:51:28	3088	00:53:14	3194	00:01:46	106	0.0000
nopath	1	2	1	1	327	00:52:48	3168	00:53:16	3196	00:00:28	28	0.0000
nopath	2	1	1	1	327	00:52:50	3170	00:53:18	3198	00:00:28	28	0.0000
nopath	2	1	3	1	327	00:52:51	3171	00:53:18	3198	00:00:27	27	0.0000
nopath	1	3	1	1	351	00:51:47	3107	00:53:18	3198	00:01:31	91	0.0000
nopath	1	3	1	1	351	00:51:54	3114	00:53:21	3201	00:01:27	87	0.0000
nopath	1	3	1	1	351	00:52:02	3122	00:53:24	3204	00:01:22	82	0.0000
nopath	1	3	1	1	351	00:52:03	3123	00:53:25	3205	00:01:22	82	0.0000
nopath	3	2	13	15	311	00:52:10	3130	00:53:32	3212	00:01:22	82	0.0000
nopath	3	1	1	1	351	00:52:11	3131	00:53:35	3215	00:01:24	84	0.0000
nopath	3	2	14	16	311	00:52:29	3149	00:53:36	3216	00:01:07	67	0.0000
nopath	3	2	12	14	311	00:53:09	3189	00:53:43	3223	00:00:34	34	0.0000
nopath	1	2	12	14	327	00:53:07	3187	00:53:49	3229	00:00:42	42	0.0000
nopath	1	2	1	1	327	00:53:11	3191	00:53:51	3231	00:00:40	40	0.0000
nopath	2	1	6	1	327	00:52:54	3174	00:53:51	3231	00:00:57	57	0.0000
nopath	2	1	1	1	327	00:52:53	3173	00:53:51	3231	00:00:58	58	0.0000
nopath	1	2	3	1	327	00:53:16	3196	00:53:52	3232	00:00:36	36	0.0000
nopath	2	1	1	1	327	00:53:01	3181	00:53:52	3232	00:00:51	51	0.0000
nopath	2	1	1	1	327	00:52:58	3178	00:53:52	3232	00:00:54	54	0.0000
nopath	1	2	12	14	327	00:53:17	3197	00:53:53	3233	00:00:36	36	0.0000
nopath	2	1	1	1	327	00:53:05	3185	00:53:54	3234	00:00:49	49	0.0000
nopath	1	2	5	1	327	00:53:19	3199	00:53:55	3235	00:00:36	36	0.0000
nopath	2	1	1	1	327	00:53:21	3201	00:53:56	3236	00:00:35	35	0.0000
nopath	1	2	1	1	327	00:53:21	3201	00:53:57	3237	00:00:36	36	0.0000
nopath	2	1	15	17	327	00:53:08	3188	00:53:57	3237	00:00:49	49	0.0000
nopath	2	1	1	1	327	00:53:27	3207	00:53:58	3238	00:00:31	31	0.0000
nopath	1	2	1	1	327	00:53:24	3204	00:53:59	3239	00:00:35	35	0.0000
nopath	2	1	1	1	327	00:53:10	3190	00:53:59	3239	00:00:49	49	0.0000
nopath	2	1	1	1	327	00:53:20	3200	00:53:59	3239	00:00:39	39	0.0000
nopath	2	1	12	14	327	00:53:28	3208	00:54:01	3241	00:00:33	33	0.0000	00:00:40
nopath	1	2	15	17	327	00:53:27	3207	00:54:02	3242	00:00:35	35	0.0000
nopath	2	1	3	1	327	00:53:36	3216	00:54:03	3243	00:00:27	27	0.0000
nopath	2	1	1	1	327	00:53:32	3212	00:54:04	3244	00:00:32	32	0.0000
nopath	2	1	1	1	327	00:53:39	3219	00:54:05	3245	00:00:26	26	0.0000
nopath	1	2	1	1	327	00:53:37	3217	00:54:06	3246	00:00:29	29	0.0000
nopath	1	2	1	1	327	00:53:39	3219	00:54:08	3248	00:00:29	29	0.0000
nopath	2	3	10	1	311	00:53:40	3220	00:54:10	3250	00:00:30	30	0.0000
nopath	2	1	10	1	327	00:53:45	3225	00:54:11	3251	00:00:26	26	0.0000
nopath	2	1	1	1	327	00:53:42	3222	00:54:12	3252	00:00:30	30	0.0000
nopath	2	1	1	1	327	00:53:44	3224	00:54:13	3253	00:00:29	29	0.0000
nopath	1	2	1	1	327	00:53:46	3226	00:54:14	3254	00:00:28	28	0.0000
nopath	1	2	14	16	327	00:53:48	3228	00:54:17	3257	00:00:29	29	0.0000
nopath	2	1	1	1	327	00:53:50	3230	00:54:17	3257	00:00:27	27	0.0000
nopath	1	2	1	1	327	00:53:49	3229	00:54:19	3259	00:00:30	30	0.0000
nopath	2	1	3	1	327	00:53:53	3233	00:54:19	3259	00:00:26	26	0.0000
nopath	2	1	13	15	327	00:53:56	3236	00:54:24	3264	00:00:28	28	0.0000
nopath	1	3	3	1	351	00:52:26	3146	00:54:26	3266	00:02:00	120	0.0000
nopath	3	2	1	1	311	00:53:37	3217	00:54:32	3272	00:00:55	55	0.0000
nopath	3	1	1	1	351	00:53:13	3193	00:54:32	3272	00:01:19	79	0.0000
nopath	3	2	1	1	311	00:53:46	3226	00:54:35	3275	00:00:49	49	0.0000
nopath	3	2	1	1	311	00:53:51	3231	00:54:37	3277	00:00:46	46	0.0000
nopath	3	2	3	1	311	00:53:55	3235	00:54:39	3279	00:00:44	44	0.0000
nopath	3	1	1	1	351	00:54:01	3241	00:54:43	3283	00:00:42	42	0.0000
nopath	3	1	5	1	351	00:54:07	3247	00:54:46	3286	00:00:39	39	0.0000
nopath	1	2	1	1	327	00:54:00	3240	00:54:48	3288	00:00:48	48	0.0000
nopath	1	2	1	1	327	00:54:08	3248	00:54:50	3290	00:00:42	42	0.0000
nopath	1	2	1	1	327	00:54:14	3254	00:54:51	3291	00:00:37	37	0.0000
nopath	2	1	1	1	327	00:54:05	3245	00:54:51	3291	00:00:46	46	0.0000
nopath	2	1	1	1	327	00:54:19	3259	00:54:53	3293	00:00:34	34	0.0000
nopath	1	2	1	1	327	00:54:17	3257	00:54:53	3293	00:00:36	36	0.0000
nopath	2	1	13	15	327	00:54:02	3242	00:54:54	3294	00:00:52	52	0.0000
nopath	1	2	2	1	327	00:54:20	3260	00:54:55	3295	00:00:35	35	0.0000
nopath	2	1	9	1	327	00:54:23	3263	00:54:55	3295	00:00:32	32	0.0000
nopath	2	1	5	1	327	00:54:06	3246	00:54:56	3296	00:00:50	50	0.0000
nopath	2	3	5	1	311	00:54:10	3250	00:54:56	3296	00:00:46	46	0.0000
nopath	1	2	9	1	327	00:54:25	3265	00:54:57	3297	00:00:32	32	0.0000
nopath	2	1	1	1	327	00:54:25	3265	00:54:57	3297	00:00:32	32	0.0000
nopath	2	1	12	14	327	00:54:21	3261	00:54:58	3298	00:00:37	37	0.0000
nopath	2	1	1	1	327	00:54:26	3266	00:54:59	3299	00:00:33	33	0.0000
nopath	1	2	3	1	327	00:54:27	3267	00:54:59	3299	00:00:32	32	0.0000
nopath	2	1	1	1	327	00:54:22	3262	00:55:00	3300	00:00:38	38	0.0000	00:00:33
nopath	2	1	1	1	327	00:54:33	3273	00:55:02	3302	00:00:29	29	0.0000
nopath	1	3	1	1	351	00:52:33	3153	00:55:04	3304	00:02:31	151	0.0000
nopath	1	2	1	1	327	00:54:38	3278	00:55:06	3306	00:00:28	28	0.0000
nopath	1	3	1	1	351	00:54:01	3241	00:55:07	3307	00:01:06	66	0.0000
nopath	1	2	1	1	327	00:54:40	3280	00:55:08	3308	00:00:28	28	0.0000
nopath	2	1	1	1	327	00:54:44	3284	00:55:10	3310	00:00:26	26	0.0000
nopath	2	1	1	1	327	00:54:47	3287	00:55:12	3312	00:00:25	25	0.0000
nopath	2	1	3	1	327	00:54:49	3289	00:55:14	3314	00:00:25	25	0.0000
nopath	1	3	5	1	351	00:54:24	3264	00:55:17	3317	00:00:53	53	0.0000
nopath	3	2	5	1	311	00:54:29	3269	00:55:22	3322	00:00:53	53	0.0000
nopath	3	1	6	1	351	00:54:14	3254	00:55:22	3322	00:01:08	68	0.0000
nopath	1	2	1	1	327	00:54:49	3289	00:55:28	3328	00:00:39	39	0.0000
nopath	1	2	1	1	327	00:54:50	3290	00:55:29	3329	00:00:39	39	0.0000
nopath	1	2	1	1	327	00:54:57	3297	00:55:30	3330	00:00:33	33	0.0000
nopath	2	1	2	1	327	00:54:56	3296	00:55:31	3331	00:00:35	35	0.0000
nopath	2	1	1	1	327	00:54:54	3294	00:55:31	3331	00:00:37	37	0.0000
nopath	1	2	3	1	327	00:54:58	3298	00:55:32	3332	00:00:34	34	0.0000
nopath	2	1	1	1	327	00:54:58	3298	00:55:33	3333	00:00:35	35	0.0000
nopath	2	1	1	1	327	00:54:55	3295	00:55:33	3333	00:00:38	38	0.0000
nopath	1	2	3	1	327	00:55:01	3301	00:55:34	3334	00:00:33	33	0.0000
nopath	2	1	7	1	327	00:55:02	3302	00:55:34	3334	00:00:32	32	0.0000
nopath	2	1	2	1	327	00:54:57	3297	00:55:34	3334	00:00:37	37	0.0000
nopath	1	2	1	1	327	00:55:02	3302	00:55:36	3336	00:00:34	34	0.0000
nopath	2	1	1	1	327	00:55:03	3303	00:55:36	3336	00:00:33	33	0.0000
nopath	2	1	1	1	327	00:55:01	3301	00:55:36	3336	00:00:35	35	0.0000
nopath	2	1	3	1	327	00:55:07	3307	00:55:38	3338	00:00:31	31	0.0000
nopath	2	1	1	1	327	00:55:05	3305	00:55:38	3338	00:00:33	33	0.0000
nopath	2	1	1	1	327	00:55:09	3309	00:55:39	3339	00:00:30	30	0.0000
nopath	1	2	1	1	327	00:55:12	3312	00:55:41	3341	00:00:29	29	0.0000
nopath	2	1	13	15	327	00:55:13	3313	00:55:42	3342	00:00:29	29	0.0000
nopath	1	2	1	1	327	00:55:16	3316	00:55:44	3344	00:00:28	28	0.0000
nopath	1	2	14	16	327	00:55:17	3317	00:55:47	3347	00:00:30	30	0.0000
nopath	2	1	14	16	327	00:55:20	3320	00:55:47	3347	00:00:27	27	0.0000
nopath	2	1	1	1	327	00:55:21	3321	00:55:47	3347	00:00:26	26	0.0000
nopath	2	1	12	14	327	00:55:24	3324	00:55:50	3350	00:00:26	26	0.0000
nopath	1	2	3	1	327	00:55:24	3324	00:55:52	3352	00:00:28	28	0.0000
nopath	2	1	9	1	327	00:55:28	3328	00:55:54	3354	00:00:26	26	0.0000
nopath	1	2	12	14	327	00:55:26	3326	00:55:55	3355	00:00:29	29	0.0000
nopath	2	1	10	1	327	00:55:30	3330	00:55:56	3356	00:00:26	26	0.0000
nopath	1	2	1	1	327	00:55:27	3327	00:55:57	3357	00:00:30	30	0.0000
nopath	2	1	1	1	327	00:55:31	3331	00:55:57	3357	00:00:26	26	0.0000
nopath	2	1	1	1	327	00:55:32	3332	00:55:57	3357	00:00:25	25	0.0000
nopath	1	2	3	1	327	00:55:29	3329	00:55:58	3358	00:00:29	29	0.0000
nopath	2	1	1	1	327	00:55:34	3334	00:56:00	3360	00:00:26	26	0.0000	00:00:29
nopath	1	2	12	14	327	00:55:35	3335	00:56:04	3364	00:00:29	29	0.0000
nopath	1	2	13	15	327	00:55:37	3337	00:56:07	3367	00:00:30	30	0.0000
nopath	2	1	1	1	327	00:55:41	3341	00:56:07	3367	00:00:26	26	0.0000
nopath	2	3	1	1	311	00:55:39	3339	00:56:08	3368	00:00:29	29	0.0000
nopath	1	2	3	1	327	00:55:40	3340	00:56:09	3369	00:00:29	29	0.0000
nopath	2	1	1	1	327	00:55:42	3342	00:56:09	3369	00:00:27	27	0.0000
nopath	2	1	1	1	327	00:55:43	3343	00:56:09	3369	00:00:26	26	0.0000
nopath	2	1	1	1	327	00:55:46	3346	00:56:12	3372	00:00:26	26	0.0000
nopath	2	1	1	1	327	00:55:49	3349	00:56:15	3375	00:00:26	26	0.0000
nopath	1	2	1	1	327	00:55:49	3349	00:56:17	3377	00:00:28	28	0.0000
nopath	2	1	9	1	327	00:55:52	3352	00:56:18	3378	00:00:26	26	0.0000
nopath	1	2	9	1	327	00:55:50	3350	00:56:19	3379	00:00:29	29	0.0000
nopath	2	1	3	1	327	00:55:55	3355	00:56:21	3381	00:00:26	26	0.0000
nopath	2	1	1	1	327	00:55:57	3357	00:56:22	3382	00:00:25	25	0.0000
nopath	2	1	1	1	327	00:56:00	3360	00:56:25	3385	00:00:25	25	0.0000
nopath	2	1	3	1	327	00:55:59	3359	00:56:25	3385	00:00:26	26	0.0000
nopath	1	2	1	1	327	00:55:59	3359	00:56:27	3387	00:00:28	28	0.0000
nopath	1	3	1	1	351	00:54:35	3275	00:56:29	3389	00:01:54	114	0.0000
nopath	2	1	1	1	327	00:56:05	3365	00:56:31	3391	00:00:26	26	0.0000
nopath	1	3	1	1	351	00:54:43	3283	00:56:33	3393	00:01:50	110	0.0000
nopath	2	1	1	1	327	00:56:12	3372	00:56:37	3397	00:00:25	25	0.0000
nopath	2	1	1	1	327	00:56:11	3371	00:56:37	3397	00:00:26	26	0.0000
nopath	1	2	1	1	327	00:56:12	3372	00:56:40	3400	00:00:28	28	0.0000
nopath	2	1	1	1	327	00:56:16	3376	00:56:42	3402	00:00:26	26	0.0000
nopath	2	1	1	1	327	00:56:17	3377	00:56:42	3402	00:00:25	25	0.0000
nopath	2	1	1	1	327	00:56:20	3380	00:56:45	3405	00:00:25	25	0.0000
nopath	2	1	1	1	327	00:56:21	3381	00:56:47	3407	00:00:26	26	0.0000
nopath	1	2	5	1	327	00:56:20	3380	00:56:48	3408	00:00:28	28	0.0000
nopath	1	2	6	1	327	00:56:24	3384	00:56:52	3412	00:00:28	28	0.0000
nopath	1	2	1	1	327	00:56:27	3387	00:56:55	3415	00:00:28	28	0.0000
nopath	2	1	9	1	327	00:56:30	3390	00:56:57	3417	00:00:27	27	0.0000
nopath	2	1	1	1	327	00:56:31	3391	00:56:57	3417	00:00:26	26	0.0000
nopath	1	2	5	1	327	00:56:29	3389	00:56:57	3417	00:00:28	28	0.0000
nopath	2	1	1	1	327	00:56:33	3393	00:56:58	3418	00:00:25	25	0.0000
nopath	2	3	13	15	311	00:56:25	3385	00:56:58	3418	00:00:33	33	0.0000
nopath	1	2	1	1	327	00:56:32	3392	00:57:00	3420	00:00:28	28	0.0000	00:00:32
nopath	2	1	1	1	327	00:56:37	3397	00:57:03	3423	00:00:26	26	0.0000
nopath	1	2	1	1	327	00:56:36	3396	00:57:04	3424	00:00:28	28	0.0000
nopath	2	1	1	1	327	00:56:39	3399	00:57:06	3426	00:00:27	27	0.0000
nopath	2	1	1	1	327	00:56:40	3400	00:57:07	3427	00:00:27	27	0.0000
nopath	2	1	1	1	327	00:56:42	3402	00:57:08	3428	00:00:26	26	0.0000
nopath	2	1	3	1	327	00:56:43	3403	00:57:09	3429	00:00:26	26	0.0000
nopath	2	1	1	1	327	00:56:44	3404	00:57:10	3430	00:00:26	26	0.0000
nopath	2	1	1	1	327	00:56:46	3406	00:57:13	3433	00:00:27	27	0.0000
nopath	2	1	1	1	327	00:56:47	3407	00:57:13	3433	00:00:26	26	0.0000
nopath	1	2	5	1	327	00:56:47	3407	00:57:15	3435	00:00:28	28	0.0000
nopath	2	1	6	1	327	00:56:49	3409	00:57:15	3435	00:00:26	26	0.0000
nopath	2	1	12	14	327	00:56:53	3413	00:57:20	3440	00:00:27	27	0.0000
nopath	1	2	10	1	327	00:56:54	3414	00:57:22	3442	00:00:28	28	0.0000
nopath	2	1	12	14	327	00:56:55	3415	00:57:22	3442	00:00:27	27	0.0000
nopath	2	1	1	1	327	00:56:58	3418	00:57:24	3444	00:00:26	26	0.0000
nopath	1	2	3	1	327	00:56:56	3416	00:57:24	3444	00:00:28	28	0.0000
nopath	2	1	1	1	327	00:57:01	3421	00:57:27	3447	00:00:26	26	0.0000
nopath	1	3	9	1	351	00:55:00	3300	00:57:28	3448	00:02:28	148	0.0000
nopath	1	2	12	14	327	00:57:00	3420	00:57:29	3449	00:00:29	29	0.0000
nopath	1	3	6	1	351	00:55:08	3308	00:57:31	3451	00:02:23	143	0.0000
nopath	1	2	1	1	327	00:57:04	3424	00:57:32	3452	00:00:28	28	0.0000
nopath	1	3	1	1	351	00:55:41	3341	00:57:34	3454	00:01:53	113	0.0000
nopath	1	3	12	14	351	00:55:52	3352	00:57:36	3456	00:01:44	104	0.0000
nopath	3	2	1	1	311	00:54:54	3294	00:57:40	3460	00:02:46	166	0.0000
nopath	3	2	1	1	311	00:55:11	3311	00:57:44	3464	00:02:33	153	0.0000
nopath	3	1	6	1	351	00:54:55	3295	00:57:44	3464	00:02:49	169	0.0000
nopath	3	1	1	1	351	00:55:14	3314	00:57:49	3469	00:02:35	155	0.0000
nopath	3	2	1	1	311	00:55:22	3322	00:57:50	3470	00:02:28	148	0.0000
nopath	3	2	1	1	311	00:56:16	3376	00:57:53	3473	00:01:37	97	0.0000
nopath	3	1	5	1	351	00:56:36	3396	00:57:57	3477	00:01:21	81	0.0000
nopath	3	1	5	1	351	00:56:48	3408	00:57:59	3479	00:01:11	71	0.0000
nopath	1	2	13	15	327	00:57:17	3437	00:58:01	3481	00:00:44	44	0.0000	00:00:30
nopath	2	1	1	1	327	00:57:11	3431	00:58:01	3481	00:00:50	50	0.0000
nopath	1	2	1	1	327	00:57:18	3438	00:58:02	3482	00:00:44	44	0.0000
nopath	2	1	6	1	327	00:57:25	3445	00:58:03	3483	00:00:38	38	0.0000
nopath	1	2	1	1	327	00:57:19	3439	00:58:03	3483	00:00:44	44	0.0000
nopath	2	1	15	17	327	00:57:16	3436	00:58:03	3483	00:00:47	47	0.0000
nopath	2	1	1	1	327	00:57:33	3453	00:58:05	3485	00:00:32	32	0.0000
nopath	1	2	1	1	327	00:57:21	3441	00:58:05	3485	00:00:44	44	0.0000
nopath	2	1	1	1	327	00:57:27	3447	00:58:06	3486	00:00:39	39	0.0000
nopath	2	1	1	1	327	00:57:37	3457	00:58:06	3486	00:00:29	29	0.0000
nopath	1	2	1	1	327	00:57:26	3446	00:58:07	3487	00:00:41	41	0.0000
nopath	2	1	1	1	327	00:57:30	3450	00:58:07	3487	00:00:37	37	0.0000
nopath	1	2	1	1	327	00:57:30	3450	00:58:08	3488	00:00:38	38	0.0000
nopath	2	1	5	1	327	00:57:41	3461	00:58:09	3489	00:00:28	28	0.0000
nopath	2	1	1	1	327	00:57:39	3459	00:58:10	3490	00:00:31	31	0.0000
nopath	1	2	1	1	327	00:57:37	3457	00:58:10	3490	00:00:33	33	0.0000
nopath	1	3	1	1	351	00:55:55	3355	00:58:12	3492	00:02:17	137	0.0000
nopath	1	2	1	1	327	00:57:39	3459	00:58:13	3493	00:00:34	34	0.0000
nopath	1	2	1	1	327	00:57:41	3461	00:58:15	3495	00:00:34	34	0.0000
nopath	1	2	1	1	327	00:57:42	3462	00:58:17	3497	00:00:35	35	0.0000
nopath	2	1	12	14	327	00:57:50	3470	00:58:17	3497	00:00:27	27	0.0000
nopath	1	3	10	1	351	00:56:21	3381	00:58:18	3498	00:01:57	117	0.0000
nopath	1	2	1	1	327	00:57:48	3468	00:58:19	3499	00:00:31	31	0.0000
nopath	1	3	1	1	351	00:56:23	3383	00:58:21	3501	00:01:58	118	0.0000
nopath	1	3	3	1	351	00:56:39	3399	00:58:23	3503	00:01:44	104	0.0000
nopath	1	2	10	1	327	00:57:56	3476	00:58:24	3504	00:00:28	28	0.0000
nopath	1	3	10	1	351	00:57:06	3426	00:58:27	3507	00:01:21	81	0.0000
nopath	3	1	1	1	351	00:56:49	3409	00:58:32	3512	00:01:43	103	0.0000
nopath	3	1	1	1	351	00:57:00	3420	00:58:34	3514	00:01:34	94	0.0000
nopath	3	1	1	1	351	00:57:05	3425	00:58:37	3517	00:01:32	92	0.0000
nopath	3	1	2	1	351	00:57:12	3432	00:58:41	3521	00:01:29	89	0.0000
nopath	3	2	1	1	311	00:57:13	3433	00:58:41	3521	00:01:28	88	0.0000
nopath	3	2	5	1	311	00:57:24	3444	00:58:45	3525	00:01:21	81	0.0000
nopath	3	1	1	1	351	00:57:19	3439	00:58:45	3525	00:01:26	86	0.0000
nopath	3	2	1	1	311	00:57:35	3455	00:58:50	3530	00:01:15	75	0.0000
nopath	3	1	1	1	351	00:57:29	3449	00:58:50	3530	00:01:21	81	0.0000
nopath	3	1	1	1	351	00:57:43	3463	00:58:55	3535	00:01:12	72	0.0000
nopath	1	2	3	1	327	00:58:00	3480	00:58:58	3538	00:00:58	58	0.0000
nopath	1	2	1	1	327	00:58:03	3483	00:58:59	3539	00:00:56	56	0.0000
nopath	2	1	1	1	327	00:57:56	3476	00:59:01	3541	00:01:05	65	0.0000	00:00:29
nopath	2	1	1	1	327	00:57:52	3472	00:59:01	3541	00:01:09	69	0.0000
nopath	1	2	12	14	327	00:58:06	3486	00:59:02	3542	00:00:56	56	0.0000
nopath	2	1	1	1	327	00:57:53	3473	00:59:02	3542	00:01:09	69	0.0000
nopath	2	1	12	14	327	00:57:57	3477	00:59:03	3543	00:01:06	66	0.0000
nopath	1	2	1	1	327	00:58:10	3490	00:59:04	3544	00:00:54	54	0.0000
nopath	2	1	1	1	327	00:57:55	3475	00:59:04	3544	00:01:09	69	0.0000
nopath	1	2	1	1	327	00:58:13	3493	00:59:05	3545	00:00:52	52	0.0000
nopath	2	1	1	1	327	00:58:05	3485	00:59:06	3546	00:01:01	61	0.0000
nopath	1	2	9	1	327	00:58:14	3494	00:59:07	3547	00:00:53	53	0.0000
nopath	2	1	13	15	327	00:58:06	3486	00:59:07	3547	00:01:01	61	0.0000
nopath	2	1	10	1	327	00:58:09	3489	00:59:07	3547	00:00:58	58	0.0000
nopath	2	1	1	1	327	00:58:22	3502	00:59:08	3548	00:00:46	46	0.0000
nopath	1	2	1	1	327	00:58:15	3495	00:59:09	3549	00:00:54	54	0.0000
nopath	2	1	12	14	327	00:58:17	3497	00:59:09	3549	00:00:52	52	0.0000
nopath	2	1	1	1	327	00:58:30	3510	00:59:10	3550	00:00:40	40	0.0000
nopath	1	2	1	1	327	00:58:21	3501	00:59:11	3551	00:00:50	50	0.0000
nopath	2	1	2	1	327	00:58:27	3507	00:59:11	3551	00:00:44	44	0.0000
nopath	1	2	1	1	327	00:58:24	3504	00:59:12	3552	00:00:48	48	0.0000
nopath	2	1	5	1	327	00:58:46	3526	00:59:13	3553	00:00:27	27	0.0000
nopath	2	1	1	1	327	00:58:31	3511	00:59:14	3554	00:00:43	43	0.0000
nopath	2	1	1	1	327	00:58:48	3528	00:59:16	3556	00:00:28	28	0.0000
nopath	2	1	1	1	327	00:58:33	3513	00:59:16	3556	00:00:43	43	0.0000
nopath	1	2	13	15	327	00:58:33	3513	00:59:16	3556	00:00:43	43	0.0000
nopath	1	2	12	14	327	00:58:34	3514	00:59:18	3558	00:00:44	44	0.0000
nopath	1	3	9	1	351	00:57:08	3428	00:59:18	3558	00:02:10	130	0.0000
nopath	1	2	3	1	327	00:58:40	3520	00:59:20	3560	00:00:40	40	0.0000
nopath	1	3	3	1	351	00:57:09	3429	00:59:21	3561	00:02:12	132	0.0000
nopath	1	2	1	1	327	00:58:43	3523	00:59:22	3562	00:00:39	39	0.0000
nopath	1	3	1	1	351	00:57:27	3447	00:59:23	3563	00:01:56	116	0.0000
nopath	1	3	10	1	351	00:57:34	3454	00:59:26	3566	00:01:52	112	0.0000
nopath	3	1	3	1	351	00:57:44	3464	00:59:32	3572	00:01:48	108	0.0000
nopath	3	1	5	1	351	00:58:08	3488	00:59:34	3574	00:01:26	86	0.0000
nopath	3	1	1	1	351	00:58:22	3502	00:59:37	3577	00:01:15	75	0.0000
nopath	3	2	5	1	311	00:58:47	3527	00:59:38	3578	00:00:51	51	0.0000
nopath	3	2	1	1	311	00:58:56	3536	00:59:39	3579	00:00:43	43	0.0000
nopath	3	1	1	1	351	00:58:59	3539	00:59:44	3584	00:00:45	45	0.0000
nopath	3	1	1	1	351	00:59:07	3547	00:59:47	3587	00:00:40	40	0.0000
nopath	1	2	1	1	327	00:58:54	3534	00:59:48	3588	00:00:54	54	0.0000
nopath	1	2	1	1	327	00:58:57	3537	00:59:49	3589	00:00:52	52	0.0000
nopath	2	1	1	1	327	00:58:52	3532	00:59:51	3591	00:00:59	59	0.0000
nopath	1	2	1	1	327	00:59:00	3540	00:59:51	3591	00:00:51	51	0.0000
nopath	2	1	1	1	327	00:58:41	3521	00:59:51	3591	00:01:10	70	0.0000
nopath	2	1	9	1	327	00:58:54	3534	00:59:53	3593	00:00:59	59	0.0000
nopath	2	1	10	1	327	00:58:47	3527	00:59:53	3593	00:01:06	66	0.0000
nopath	1	2	1	1	327	00:59:03	3543	00:59:53	3593	00:00:50	50	0.0000
nopath	2	1	3	1	327	00:58:56	3536	00:59:54	3594	00:00:58	58	0.0000
nopath	2	1	10	1	327	00:58:51	3531	00:59:55	3595	00:01:04	64	0.0000
nopath	2	1	1	1	327	00:58:58	3538	00:59:57	3597	00:00:59	59	0.0000
nopath	2	1	12	14	327	00:58:53	3533	00:59:57	3597	00:01:04	64	0.0000
nopath	1	2	13	15	327	00:59:09	3549	00:59:58	3598	00:00:49	49	0.0000
nopath	2	1	3	1	327	00:59:06	3546	00:59:58	3598	00:00:52	52	0.0000
nopath	2	1	9	1	327	00:58:57	3537	00:59:59	3599	00:01:02	62	0.0000
nopath	2	1	1	1	327	00:59:12	3552	01:00:00	3600	00:00:48	48	0.0000	00:00:55
nopath	1	2	1	1	327	00:59:10	3550	01:00:00	3600	00:00:50	50	0.0000
nopath	1	2	3	1	327	00:59:16	3556	01:00:01	3601	00:00:45	45	0.0000
nopath	2	1	1	1	327	00:59:13	3553	01:00:01	3601	00:00:48	48	0.0000
nopath	2	1	13	15	327	00:59:10	3550	01:00:03	3603	00:00:53	53	0.0000
nopath	1	2	10	1	327	00:59:18	3558	01:00:03	3603	00:00:45	45	0.0000
nopath	2	1	1	1	327	00:59:16	3556	01:00:03	3603	00:00:47	47	0.0000
nopath	1	2	1	1	327	00:59:21	3561	01:00:05	3605	00:00:44	44	0.0000
nopath	2	1	1	1	327	00:59:18	3558	01:00:05	3605	00:00:47	47	0.0000
nopath	2	1	1	1	327	00:59:26	3566	01:00:05	3605	00:00:39	39	0.0000
nopath	1	2	1	1	327	00:59:23	3563	01:00:07	3607	00:00:44	44	0.0000
nopath	2	1	13	15	327	00:59:20	3560	01:00:07	3607	00:00:47	47	0.0000
nopath	2	1	13	15	327	00:59:34	3574	01:00:07	3607	00:00:33	33	0.0000
nopath	2	1	3	1	327	00:59:37	3577	01:00:08	3608	00:00:31	31	0.0000
nopath	1	2	1	1	327	00:59:36	3576	01:00:09	3609	00:00:33	33	0.0000
nopath	2	1	1	1	327	00:59:29	3569	01:00:09	3609	00:00:40	40	0.0000
nopath	1	2	12	14	327	00:59:37	3577	01:00:10	3610	00:00:33	33	0.0000
nopath	2	1	13	15	327	00:59:39	3579	01:00:11	3611	00:00:32	32	0.0000
nopath	2	1	1	1	327	00:59:38	3578	01:00:11	3611	00:00:33	33	0.0000
nopath	1	2	1	1	327	00:59:42	3582	01:00:12	3612	00:00:30	30	0.0000
nopath	2	1	1	1	327	00:59:43	3583	01:00:13	3613	00:00:30	30	0.0000
nopath	1	2	1	1	327	00:59:45	3585	01:00:14	3614	00:00:29	29	0.0000
nopath	2	1	3	1	327	00:59:46	3586	01:00:14	3614	00:00:28	28	0.0000
nopath	2	1	1	1	327	00:59:48	3588	01:00:16	3616	00:00:28	28	0.0000
nopath	1	2	14	16	327	00:59:47	3587	01:00:17	3617	00:00:30	30	0.0000
nopath	1	3	1	1	351	00:57:58	3478	01:00:18	3618	00:02:20	140	0.0000
nopath	1	3	1	1	351	00:58:08	3488	01:00:20	3620	00:02:12	132	0.0000
nopath	1	2	12	14	327	00:59:52	3592	01:00:21	3621	00:00:29	29	0.0000
nopath	1	2	1	1	327	00:59:53	3593	01:00:23	3623	00:00:30	30	0.0000
nopath	1	3	1	1	351	00:58:39	3519	01:00:23	3623	00:01:44	104	0.0000
nopath	1	3	3	1	351	00:58:56	3536	01:00:26	3626	00:01:30	90	0.0000
nopath	3	1	1	1	351	00:59:11	3551	01:00:32	3632	00:01:21	81	0.0000
nopath	3	1	1	1	351	00:59:28	3568	01:00:34	3634	00:01:06	66	0.0000
nopath	3	1	9	1	351	00:59:33	3573	01:00:37	3637	00:01:04	64	0.0000
nopath	3	2	1	1	311	00:59:35	3575	01:00:40	3640	00:01:05	65	0.0000
nopath	3	1	1	1	351	00:59:34	3574	01:00:40	3640	00:01:06	66	0.0000
nopath	3	2	5	1	311	00:59:42	3582	01:00:43	3643	00:01:01	61	0.0000
nopath	3	1	1	1	351	00:59:45	3585	01:00:47	3647	00:01:02	62	0.0000
nopath	1	2	2	1	327	01:00:00	3600	01:00:48	3648	00:00:48	48	0.0000
nopath	2	1	1	1	327	00:59:50	3590	01:00:51	3651	00:01:01	61	0.0000
nopath	1	2	15	17	327	01:00:02	3602	01:00:51	3651	00:00:49	49	0.0000
nopath	2	1	1	1	327	00:59:54	3594	01:00:51	3651	00:00:57	57	0.0000
nopath	1	2	1	1	327	01:00:03	3603	01:00:52	3652	00:00:49	49	0.0000
nopath	2	1	9	1	327	01:00:01	3601	01:00:52	3652	00:00:51	51	0.0000
nopath	2	1	12	14	327	00:59:59	3599	01:00:53	3653	00:00:54	54	0.0000
nopath	1	2	5	1	327	01:00:06	3606	01:00:54	3654	00:00:48	48	0.0000
nopath	2	1	3	1	327	01:00:04	3604	01:00:54	3654	00:00:50	50	0.0000
nopath	2	1	1	1	327	01:00:09	3609	01:00:54	3654	00:00:45	45	0.0000
nopath	1	2	12	14	327	01:00:09	3609	01:00:56	3656	00:00:47	47	0.0000
nopath	2	1	2	1	327	01:00:08	3608	01:00:56	3656	00:00:48	48	0.0000
nopath	2	1	13	15	327	01:00:15	3615	01:00:58	3658	00:00:43	43	0.0000
nopath	1	2	9	1	327	01:00:13	3613	01:00:58	3658	00:00:45	45	0.0000
nopath	2	1	14	16	327	01:00:10	3610	01:00:59	3659	00:00:49	49	0.0000
nopath	2	1	1	1	327	01:00:17	3617	01:01:00	3660	00:00:43	43	0.0000	00:00:43
nopath	1	2	3	1	327	01:00:23	3623	01:01:00	3660	00:00:37	37	0.0000
nopath	2	1	1	1	327	01:00:16	3616	01:01:01	3661	00:00:45	45	0.0000
nopath	1	2	1	1	327	01:00:26	3626	01:01:02	3662	00:00:36	36	0.0000
nopath	2	1	1	1	327	01:00:21	3621	01:01:02	3662	00:00:41	41	0.0000
nopath	2	1	1	1	327	01:00:29	3629	01:01:04	3664	00:00:35	35	0.0000
nopath	1	2	1	1	327	01:00:29	3629	01:01:04	3664	00:00:35	35	0.0000
nopath	2	3	14	16	311	01:00:14	3614	01:01:05	3665	00:00:51	51	0.0000
nopath	2	1	3	1	327	01:00:31	3631	01:01:06	3666	00:00:35	35	0.0000
nopath	2	1	6	1	327	01:00:19	3619	01:01:07	3667	00:00:48	48	0.0000
nopath	1	2	1	1	327	01:00:38	3638	01:01:07	3667	00:00:29	29	0.0000
nopath	1	3	1	1	351	00:58:59	3539	01:01:08	3668	00:02:09	129	0.0000
nopath	1	3	1	1	351	00:59:04	3544	01:01:11	3671	00:02:07	127	0.0000
nopath	1	2	1	1	327	01:00:46	3646	01:01:14	3674	00:00:28	28	0.0000
nopath	1	3	10	1	351	00:59:14	3554	01:01:14	3674	00:02:00	120	0.0000
nopath	1	3	1	1	351	00:59:17	3557	01:01:16	3676	00:01:59	119	0.0000
nopath	1	2	1	1	327	01:00:47	3647	01:01:17	3677	00:00:30	30	0.0000
nopath	1	2	1	1	327	01:00:49	3649	01:01:18	3678	00:00:29	29	0.0000
nopath	1	3	1	1	351	00:59:58	3598	01:01:19	3679	00:01:21	81	0.0000
nopath	1	2	1	1	327	01:00:51	3651	01:01:20	3680	00:00:29	29	0.0000
nopath	1	3	5	1	351	01:00:01	3601	01:01:21	3681	00:01:20	80	0.0000
nopath	1	3	12	14	351	01:00:07	3607	01:01:23	3683	00:01:16	76	0.0000
nopath	1	3	12	14	351	01:00:17	3617	01:01:25	3685	00:01:08	68	0.0000
nopath	1	3	1	1	351	01:00:34	3634	01:01:29	3689	00:00:55	55	0.0000
nopath	3	2	1	1	311	00:59:54	3594	01:01:32	3692	00:01:38	98	0.0000
nopath	3	1	1	1	351	00:59:50	3590	01:01:32	3692	00:01:42	102	0.0000
nopath	3	2	1	1	311	00:59:55	3595	01:01:35	3695	00:01:40	100	0.0000
nopath	3	2	1	1	311	01:00:09	3609	01:01:37	3697	00:01:28	88	0.0000
nopath	3	1	10	1	351	01:00:10	3610	01:01:41	3701	00:01:31	91	0.0000
nopath	3	2	10	1	311	01:00:19	3619	01:01:42	3702	00:01:23	83	0.0000
nopath	3	1	1	1	351	01:00:30	3630	01:01:45	3705	00:01:15	75	0.0000
nopath	3	2	9	1	311	01:00:39	3639	01:01:47	3707	00:01:08	68	0.0000
nopath	1	2	1	1	327	01:00:59	3659	01:01:48	3708	00:00:49	49	0.0000
nopath	1	2	1	1	327	01:01:02	3662	01:01:49	3709	00:00:47	47	0.0000
nopath	2	1	1	1	327	01:00:27	3627	01:01:51	3711	00:01:24	84	0.0000
nopath	1	2	2	1	327	01:01:06	3666	01:01:51	3711	00:00:45	45	0.0000
nopath	2	1	1	1	327	01:00:28	3628	01:01:51	3711	00:01:23	83	0.0000
nopath	1	2	1	1	327	01:01:07	3667	01:01:52	3712	00:00:45	45	0.0000
nopath	2	1	6	1	327	01:00:37	3637	01:01:52	3712	00:01:15	75	0.0000
nopath	1	2	1	1	327	01:01:09	3669	01:01:54	3714	00:00:45	45	0.0000
nopath	2	1	1	1	327	01:00:39	3639	01:01:54	3714	00:01:15	75	0.0000
nopath	2	1	13	15	327	01:00:32	3632	01:01:55	3715	00:01:23	83	0.0000
nopath	1	2	1	1	327	01:01:17	3677	01:01:56	3716	00:00:39	39	0.0000
nopath	2	1	12	14	327	01:00:44	3644	01:01:56	3716	00:01:12	72	0.0000
nopath	2	1	1	1	327	01:00:43	3643	01:01:57	3717	00:01:14	74	0.0000
nopath	2	1	5	1	327	01:00:54	3654	01:01:58	3718	00:01:04	64	0.0000
nopath	1	2	3	1	327	01:01:19	3679	01:01:58	3718	00:00:39	39	0.0000
nopath	2	1	13	15	327	01:00:46	3646	01:01:59	3719	00:01:13	73	0.0000
nopath	2	1	1	1	327	01:00:59	3659	01:02:00	3720	00:01:01	61	0.0000	00:01:03
nopath	1	2	1	1	327	01:01:22	3682	01:02:01	3721	00:00:39	39	0.0000
nopath	2	1	3	1	327	01:00:48	3648	01:02:01	3721	00:01:13	73	0.0000
nopath	2	1	1	1	327	01:00:57	3657	01:02:02	3722	00:01:05	65	0.0000
nopath	2	1	1	1	327	01:01:04	3664	01:02:02	3722	00:00:58	58	0.0000
nopath	1	2	3	1	327	01:01:23	3683	01:02:03	3723	00:00:40	40	0.0000
nopath	2	1	1	1	327	01:01:01	3661	01:02:04	3724	00:01:03	63	0.0000
nopath	2	1	1	1	327	01:01:07	3667	01:02:04	3724	00:00:57	57	0.0000
nopath	1	2	1	1	327	01:01:26	3686	01:02:05	3725	00:00:39	39	0.0000
nopath	2	1	1	1	327	01:01:06	3666	01:02:05	3725	00:00:59	59	0.0000
nopath	2	1	1	1	327	01:01:23	3683	01:02:05	3725	00:00:42	42	0.0000
nopath	1	2	12	14	327	01:01:27	3687	01:02:08	3728	00:00:41	41	0.0000
nopath	2	1	1	1	327	01:01:16	3676	01:02:08	3728	00:00:52	52	0.0000
nopath	2	1	3	1	327	01:01:33	3693	01:02:08	3728	00:00:35	35	0.0000
nopath	1	2	12	14	327	01:01:29	3689	01:02:10	3730	00:00:41	41	0.0000
nopath	2	1	10	1	327	01:01:35	3695	01:02:10	3730	00:00:35	35	0.0000
nopath	2	1	1	1	327	01:01:28	3688	01:02:11	3731	00:00:43	43	0.0000
nopath	1	2	1	1	327	01:01:30	3690	01:02:12	3732	00:00:42	42	0.0000
nopath	2	3	10	1	311	01:01:17	3677	01:02:12	3732	00:00:55	55	0.0000
nopath	2	1	9	1	327	01:01:22	3682	01:02:13	3733	00:00:51	51	0.0000
nopath	1	2	9	1	327	01:01:33	3693	01:02:14	3734	00:00:41	41	0.0000
nopath	2	1	15	17	327	01:01:43	3703	01:02:14	3734	00:00:31	31	0.0000
nopath	2	1	1	1	327	01:01:42	3702	01:02:15	3735	00:00:33	33	0.0000
nopath	1	2	1	1	327	01:01:35	3695	01:02:15	3735	00:00:40	40	0.0000
nopath	2	1	12	14	327	01:01:46	3706	01:02:16	3736	00:00:30	30	0.0000
nopath	1	2	3	1	327	01:01:38	3698	01:02:18	3738	00:00:40	40	0.0000
nopath	2	1	14	16	327	01:01:44	3704	01:02:18	3738	00:00:34	34	0.0000
nopath	2	1	1	1	327	01:01:51	3711	01:02:18	3738	00:00:27	27	0.0000
nopath	1	2	12	14	327	01:01:39	3699	01:02:19	3739	00:00:40	40	0.0000
nopath	1	2	1	1	327	01:01:40	3700	01:02:21	3741	00:00:41	41	0.0000
nopath	1	3	1	1	351	01:00:42	3642	01:02:21	3741	00:01:39	99	0.0000
nopath	1	2	1	1	327	01:01:46	3706	01:02:23	3743	00:00:37	37	0.0000
nopath	1	2	3	1	327	01:01:47	3707	01:02:25	3745	00:00:38	38	0.0000
nopath	2	1	10	1	327	01:01:59	3719	01:02:25	3745	00:00:26	26	0.0000
nopath	1	2	1	1	327	01:01:48	3708	01:02:26	3746	00:00:38	38	0.0000
nopath	2	1	1	1	327	01:02:01	3721	01:02:26	3746	00:00:25	25	0.0000
nopath	1	2	1	1	327	01:01:50	3710	01:02:28	3748	00:00:38	38	0.0000
nopath	1	3	1	1	351	01:00:52	3652	01:02:28	3748	00:01:36	96	0.0000
nopath	1	2	4	1	327	01:01:51	3711	01:02:30	3750	00:00:39	39	0.0000
nopath	1	3	1	1	351	01:01:04	3664	01:02:31	3751	00:01:27	87	0.0000
nopath	1	2	1	1	327	01:01:53	3713	01:02:31	3751	00:00:38	38	0.0000
nopath	1	3	1	1	351	01:01:15	3675	01:02:33	3753	00:01:18	78	0.0000
nopath	1	2	1	1	327	01:01:59	3719	01:02:34	3754	00:00:35	35	0.0000
nopath	1	3	3	1	351	01:01:32	3692	01:02:35	3755	00:01:03	63	0.0000
nopath	3	1	12	14	351	01:00:44	3644	01:02:42	3762	00:01:58	118	0.0000
nopath	3	2	1	1	311	01:00:46	3646	01:02:43	3763	00:01:57	117	0.0000
nopath	3	2	1	1	311	01:00:51	3651	01:02:46	3766	00:01:55	115	0.0000
nopath	3	2	1	1	311	01:00:55	3655	01:02:48	3768	00:01:53	113	0.0000
nopath	3	2	1	1	311	01:01:00	3660	01:02:50	3770	00:01:50	110	0.0000
nopath	3	2	15	17	311	01:01:10	3670	01:02:54	3774	00:01:44	104	0.0000
nopath	3	1	9	1	351	01:01:13	3673	01:02:58	3778	00:01:45	105	0.0000
nopath	3	1	1	1	351	01:01:16	3676	01:03:00	3780	00:01:44	104	0.0000	00:01:22
nopath	3	2	1	1	311	01:01:29	3689	01:03:01	3781	00:01:32	92	0.0000
nopath	3	1	1	1	351	01:01:54	3714	01:03:05	3785	00:01:11	71	0.0000
nopath	1	2	1	1	327	01:02:02	3722	01:03:08	3788	00:01:06	66	0.0000
nopath	3	1	1	1	351	01:02:07	3727	01:03:08	3788	00:01:01	61	0.0000
nopath	1	2	7	1	327	01:02:05	3725	01:03:09	3789	00:01:04	64	0.0000
nopath	1	2	3	1	327	01:02:07	3727	01:03:10	3790	00:01:03	63	0.0000
nopath	2	1	1	1	327	01:02:02	3722	01:03:11	3791	00:01:09	69	0.0000
nopath	2	1	5	1	327	01:02:05	3725	01:03:11	3791	00:01:06	66	0.0000
nopath	1	2	1	1	327	01:02:08	3728	01:03:12	3792	00:01:04	64	0.0000
nopath	2	1	1	1	327	01:02:06	3726	01:03:12	3792	00:01:06	66	0.0000
nopath	2	1	1	1	327	01:02:08	3728	01:03:13	3793	00:01:05	65	0.0000
nopath	1	2	1	1	327	01:02:10	3730	01:03:14	3794	00:01:04	64	0.0000
nopath	2	1	1	1	327	01:02:10	3730	01:03:15	3795	00:01:05	65	0.0000
nopath	2	1	1	1	327	01:02:09	3729	01:03:15	3795	00:01:06	66	0.0000
nopath	1	2	6	1	327	01:02:11	3731	01:03:16	3796	00:01:05	65	0.0000
nopath	2	1	5	1	327	01:02:12	3732	01:03:16	3796	00:01:04	64	0.0000
nopath	2	1	6	1	327	01:02:14	3734	01:03:17	3797	00:01:03	63	0.0000
nopath	2	1	1	1	327	01:02:22	3742	01:03:18	3798	00:00:56	56	0.0000
nopath	2	1	1	1	327	01:02:16	3736	01:03:18	3798	00:01:02	62	0.0000
nopath	2	1	1	1	327	01:02:24	3744	01:03:19	3799	00:00:55	55	0.0000
nopath	2	1	1	1	327	01:02:20	3740	01:03:20	3800	00:01:00	60	0.0000
nopath	1	2	13	15	327	01:02:16	3736	01:03:20	3800	00:01:04	64	0.0000
nopath	1	2	3	1	327	01:02:17	3737	01:03:22	3802	00:01:05	65	0.0000
nopath	2	1	1	1	327	01:02:33	3753	01:03:22	3802	00:00:49	49	0.0000
nopath	2	1	1	1	327	01:02:26	3746	01:03:22	3802	00:00:56	56	0.0000
nopath	2	1	12	14	327	01:02:45	3765	01:03:23	3803	00:00:38	38	0.0000
nopath	1	2	1	1	327	01:02:25	3745	01:03:24	3804	00:00:59	59	0.0000
nopath	2	1	1	1	327	01:02:38	3758	01:03:24	3804	00:00:46	46	0.0000
nopath	1	2	1	1	327	01:02:27	3747	01:03:25	3805	00:00:58	58	0.0000
nopath	2	1	1	1	327	01:02:42	3762	01:03:26	3806	00:00:44	44	0.0000
nopath	2	1	9	1	327	01:02:47	3767	01:03:26	3806	00:00:39	39	0.0000
nopath	1	2	1	1	327	01:02:28	3748	01:03:27	3807	00:00:59	59	0.0000
nopath	2	1	1	1	327	01:02:55	3775	01:03:27	3807	00:00:32	32	0.0000
nopath	2	1	1	1	327	01:02:44	3764	01:03:28	3808	00:00:44	44	0.0000
nopath	1	2	5	1	327	01:02:31	3751	01:03:29	3809	00:00:58	58	0.0000
nopath	2	1	1	1	327	01:02:59	3779	01:03:29	3809	00:00:30	30	0.0000
nopath	2	1	9	1	327	01:02:52	3772	01:03:30	3810	00:00:38	38	0.0000
nopath	1	2	1	1	327	01:02:32	3752	01:03:30	3810	00:00:58	58	0.0000
nopath	2	1	1	1	327	01:02:54	3774	01:03:31	3811	00:00:37	37	0.0000
nopath	1	2	5	1	327	01:02:34	3754	01:03:32	3812	00:00:58	58	0.0000
nopath	2	1	5	1	327	01:02:56	3776	01:03:33	3813	00:00:37	37	0.0000
nopath	2	1	1	1	327	01:02:58	3778	01:03:33	3813	00:00:35	35	0.0000
nopath	2	1	1	1	327	01:03:00	3780	01:03:33	3813	00:00:33	33	0.0000
nopath	1	2	12	14	327	01:02:36	3756	01:03:34	3814	00:00:58	58	0.0000
nopath	2	1	2	1	327	01:03:05	3785	01:03:34	3814	00:00:29	29	0.0000
nopath	1	2	14	16	327	01:02:47	3767	01:03:36	3816	00:00:49	49	0.0000
nopath	2	1	1	1	327	01:03:09	3789	01:03:36	3816	00:00:27	27	0.0000
nopath	1	2	12	14	327	01:02:54	3774	01:03:39	3819	00:00:45	45	0.0000
nopath	2	3	1	1	311	01:03:07	3787	01:03:39	3819	00:00:32	32	0.0000
nopath	1	2	1	1	327	01:03:00	3780	01:03:41	3821	00:00:41	41	0.0000
nopath	2	1	1	1	327	01:03:10	3790	01:03:41	3821	00:00:31	31	0.0000
nopath	2	1	2	1	327	01:03:08	3788	01:03:41	3821	00:00:33	33	0.0000
nopath	1	2	3	1	327	01:03:01	3781	01:03:42	3822	00:00:41	41	0.0000
nopath	2	1	12	14	327	01:03:15	3795	01:03:43	3823	00:00:28	28	0.0000
nopath	1	2	1	1	327	01:03:04	3784	01:03:44	3824	00:00:40	40	0.0000
nopath	2	1	1	1	327	01:03:17	3797	01:03:44	3824	00:00:27	27	0.0000
nopath	2	3	5	1	311	01:03:12	3792	01:03:45	3825	00:00:33	33	0.0000
nopath	1	2	1	1	327	01:03:05	3785	01:03:46	3826	00:00:41	41	0.0000
nopath	1	2	1	1	327	01:03:08	3788	01:03:48	3828	00:00:40	40	0.0000
nopath	1	3	2	1	351	01:01:42	3702	01:03:49	3829	00:02:07	127	0.0000
nopath	1	2	1	1	327	01:03:09	3789	01:03:50	3830	00:00:41	41	0.0000
nopath	1	3	9	1	351	01:01:43	3703	01:03:52	3832	00:02:09	129	0.0000
nopath	1	2	6	1	327	01:03:10	3790	01:03:52	3832	00:00:42	42	0.0000
nopath	1	2	3	1	327	01:03:13	3793	01:03:54	3834	00:00:41	41	0.0000
nopath	1	3	1	1	351	01:01:45	3705	01:03:55	3835	00:02:10	130	0.0000
nopath	1	2	12	14	327	01:03:17	3797	01:03:55	3835	00:00:38	38	0.0000
nopath	1	2	1	1	327	01:03:20	3800	01:03:57	3837	00:00:37	37	0.0000
nopath	1	3	1	1	351	01:01:49	3709	01:03:57	3837	00:02:08	128	0.0000
nopath	1	2	13	15	327	01:03:26	3806	01:04:00	3840	00:00:34	34	0.0000	00:00:44
nopath	1	3	12	14	351	01:01:57	3717	01:04:00	3840	00:02:03	123	0.0000
nopath	1	2	1	1	327	01:03:30	3810	01:04:02	3842	00:00:32	32	0.0000
nopath	1	3	1	1	351	01:02:29	3749	01:04:02	3842	00:01:33	93	0.0000
nopath	1	2	12	14	327	01:03:33	3813	01:04:04	3844	00:00:31	31	0.0000
nopath	1	3	1	1	351	01:02:52	3772	01:04:05	3845	00:01:13	73	0.0000
nopath	1	3	1	1	351	01:02:58	3778	01:04:07	3847	00:01:09	69	0.0000
nopath	3	1	1	1	351	01:02:36	3756	01:04:12	3852	00:01:36	96	0.0000
nopath	3	1	1	1	351	01:02:37	3757	01:04:15	3855	00:01:38	98	0.0000
nopath	3	2	1	1	311	01:02:44	3764	01:04:15	3855	00:01:31	91	0.0000
nopath	3	2	1	1	311	01:02:49	3769	01:04:19	3859	00:01:30	90	0.0000
nopath	3	1	1	1	351	01:02:48	3768	01:04:19	3859	00:01:31	91	0.0000
nopath	3	1	1	1	351	01:02:52	3772	01:04:23	3863	00:01:31	91	0.0000
nopath	3	2	1	1	311	01:02:56	3776	01:04:24	3864	00:01:28	88	0.0000
nopath	1	2	1	1	327	01:03:36	3816	01:04:28	3868	00:00:52	52	0.0000
nopath	1	2	1	1	327	01:03:37	3817	01:04:29	3869	00:00:52	52	0.0000
nopath	2	1	3	1	327	01:03:23	3803	01:04:31	3871	00:01:08	68	0.0000
nopath	1	2	1	1	327	01:03:39	3819	01:04:31	3871	00:00:52	52	0.0000
nopath	2	1	3	1	327	01:03:24	3804	01:04:31	3871	00:01:07	67	0.0000
nopath	1	2	1	1	327	01:03:43	3823	01:04:32	3872	00:00:49	49	0.0000
nopath	2	1	1	1	327	01:03:28	3808	01:04:33	3873	00:01:05	65	0.0000
nopath	2	1	12	14	327	01:03:31	3811	01:04:33	3873	00:01:02	62	0.0000
nopath	1	2	1	1	327	01:03:51	3831	01:04:34	3874	00:00:43	43	0.0000
nopath	2	1	1	1	327	01:03:33	3813	01:04:34	3874	00:01:01	61	0.0000
nopath	2	1	1	1	327	01:03:30	3810	01:04:35	3875	00:01:05	65	0.0000
nopath	2	1	5	1	327	01:03:39	3819	01:04:36	3876	00:00:57	57	0.0000
nopath	2	1	1	1	327	01:03:36	3816	01:04:37	3877	00:01:01	61	0.0000
nopath	2	1	1	1	327	01:03:40	3820	01:04:37	3877	00:00:57	57	0.0000
nopath	1	2	13	15	327	01:03:54	3834	01:04:39	3879	00:00:45	45	0.0000
nopath	2	1	1	1	327	01:03:38	3818	01:04:39	3879	00:01:01	61	0.0000
nopath	2	1	1	1	327	01:03:49	3829	01:04:39	3879	00:00:50	50	0.0000
nopath	1	2	1	1	327	01:03:58	3838	01:04:40	3880	00:00:42	42	0.0000
nopath	2	1	1	1	327	01:03:42	3822	01:04:40	3880	00:00:58	58	0.0000
nopath	2	1	3	1	327	01:03:53	3833	01:04:41	3881	00:00:48	48	0.0000
nopath	1	2	1	1	327	01:04:00	3840	01:04:42	3882	00:00:42	42	0.0000
nopath	2	1	1	1	327	01:03:50	3830	01:04:43	3883	00:00:53	53	0.0000
nopath	2	1	10	1	327	01:03:58	3838	01:04:43	3883	00:00:45	45	0.0000
nopath	1	2	1	1	327	01:04:09	3849	01:04:44	3884	00:00:35	35	0.0000
nopath	2	1	1	1	327	01:03:51	3831	01:04:44	3884	00:00:53	53	0.0000
nopath	2	1	1	1	327	01:04:11	3851	01:04:44	3884	00:00:33	33	0.0000
nopath	1	2	1	1	327	01:04:10	3850	01:04:45	3885	00:00:35	35	0.0000
nopath	2	1	1	1	327	01:04:10	3850	01:04:46	3886	00:00:36	36	0.0000
nopath	2	1	1	1	327	01:04:15	3855	01:04:46	3886	00:00:31	31	0.0000
nopath	1	2	12	14	327	01:04:11	3851	01:04:47	3887	00:00:36	36	0.0000
nopath	1	2	1	1	327	01:04:14	3854	01:04:49	3889	00:00:35	35	0.0000
nopath	2	1	1	1	327	01:04:21	3861	01:04:49	3889	00:00:28	28	0.0000
nopath	2	1	5	1	327	01:04:23	3863	01:04:50	3890	00:00:27	27	0.0000
nopath	1	2	1	1	327	01:04:15	3855	01:04:51	3891	00:00:36	36	0.0000
nopath	2	3	1	1	311	01:04:16	3856	01:04:51	3891	00:00:35	35	0.0000
nopath	2	1	1	1	327	01:04:20	3860	01:04:53	3893	00:00:33	33	0.0000
nopath	1	2	15	17	327	01:04:16	3856	01:04:53	3893	00:00:37	37	0.0000
nopath	2	1	6	1	327	01:04:22	3862	01:04:54	3894	00:00:32	32	0.0000
nopath	2	1	1	1	327	01:04:29	3869	01:04:55	3895	00:00:26	26	0.0000
nopath	1	2	12	14	327	01:04:19	3859	01:04:56	3896	00:00:37	37	0.0000
nopath	1	2	1	1	327	01:04:33	3873	01:05:01	3901	00:00:28	28	0.0000	00:00:39
nopath	2	1	5	1	327	01:04:34	3874	01:05:01	3901	00:00:27	27	0.0000
nopath	2	1	9	1	327	01:04:35	3875	01:05:01	3901	00:00:26	26	0.0000
nopath	1	2	1	1	327	01:04:35	3875	01:05:03	3903	00:00:28	28	0.0000
nopath	2	1	1	1	327	01:04:37	3877	01:05:03	3903	00:00:26	26	0.0000
nopath	2	1	1	1	327	01:04:39	3879	01:05:05	3905	00:00:26	26	0.0000
nopath	1	2	3	1	327	01:04:38	3878	01:05:06	3906	00:00:28	28	0.0000
nopath	2	3	3	1	311	01:04:40	3880	01:05:09	3909	00:00:29	29	0.0000
nopath	1	2	1	1	327	01:04:42	3882	01:05:10	3910	00:00:28	28	0.0000
nopath	1	3	8	1	351	01:02:59	3779	01:05:11	3911	00:02:12	132	0.0000
nopath	2	3	1	1	311	01:04:41	3881	01:05:14	3914	00:00:33	33	0.0000
nopath	1	2	1	1	327	01:04:48	3888	01:05:16	3916	00:00:28	28	0.0000
nopath	1	3	5	1	351	01:03:12	3792	01:05:17	3917	00:02:05	125	0.0000
nopath	1	2	1	1	327	01:04:49	3889	01:05:18	3918	00:00:29	29	0.0000
nopath	1	3	1	1	351	01:03:21	3801	01:05:19	3919	00:01:58	118	0.0000
nopath	1	2	10	1	327	01:04:52	3892	01:05:20	3920	00:00:28	28	0.0000
nopath	1	3	1	1	351	01:03:29	3809	01:05:21	3921	00:01:52	112	0.0000
nopath	1	3	3	1	351	01:03:41	3821	01:05:23	3923	00:01:42	102	0.0000
nopath	1	2	1	1	327	01:04:55	3895	01:05:24	3924	00:00:29	29	0.0000
nopath	1	3	5	1	351	01:04:07	3847	01:05:26	3926	00:01:19	79	0.0000
nopath	3	2	1	1	311	01:03:39	3819	01:05:32	3932	00:01:53	113	0.0000
nopath	3	1	3	1	351	01:03:14	3794	01:05:32	3932	00:02:18	138	0.0000
nopath	3	2	7	1	311	01:03:46	3826	01:05:35	3935	00:01:49	109	0.0000
nopath	3	1	1	1	351	01:04:07	3847	01:05:39	3939	00:01:32	92	0.0000
nopath	3	1	5	1	351	01:04:12	3852	01:05:42	3942	00:01:30	90	0.0000
nopath	3	2	1	1	311	01:04:15	3855	01:05:43	3943	00:01:28	88	0.0000
nopath	3	2	2	1	311	01:04:32	3872	01:05:45	3945	00:01:13	73	0.0000
nopath	3	1	1	1	351	01:04:36	3876	01:05:49	3949	00:01:13	73	0.0000
nopath	3	1	3	1	351	01:04:39	3879	01:05:52	3952	00:01:13	73	0.0000
nopath	3	2	1	1	311	01:04:46	3886	01:05:53	3953	00:01:07	67	0.0000
nopath	3	2	1	1	311	01:04:58	3898	01:05:56	3956	00:00:58	58	0.0000
nopath	1	2	5	1	327	01:05:20	3920	01:06:01	3961	00:00:41	41	0.0000	00:00:29
nopath	1	2	13	15	327	01:05:18	3918	01:06:01	3961	00:00:43	43	0.0000
nopath	2	1	1	1	327	01:04:42	3882	01:06:01	3961	00:01:19	79	0.0000
nopath	2	1	1	1	327	01:04:43	3883	01:06:01	3961	00:01:18	78	0.0000
nopath	1	2	5	1	327	01:05:21	3921	01:06:02	3962	00:00:41	41	0.0000
nopath	2	1	1	1	327	01:04:44	3884	01:06:02	3962	00:01:18	78	0.0000
nopath	2	1	3	1	327	01:04:50	3890	01:06:03	3963	00:01:13	73	0.0000
nopath	1	2	12	14	327	01:05:24	3924	01:06:04	3964	00:00:40	40	0.0000
nopath	2	1	12	14	327	01:04:49	3889	01:06:04	3964	00:01:15	75	0.0000
nopath	2	1	1	1	327	01:04:52	3892	01:06:05	3965	00:01:13	73	0.0000
nopath	1	2	14	16	327	01:05:29	3929	01:06:06	3966	00:00:37	37	0.0000
nopath	2	1	1	1	327	01:04:58	3898	01:06:07	3967	00:01:09	69	0.0000
nopath	2	1	14	16	327	01:04:55	3895	01:06:08	3968	00:01:13	73	0.0000
nopath	2	1	9	1	327	01:04:59	3899	01:06:08	3968	00:01:09	69	0.0000
nopath	1	2	2	1	327	01:05:34	3934	01:06:09	3969	00:00:35	35	0.0000
nopath	2	1	9	1	327	01:05:03	3903	01:06:10	3970	00:01:07	67	0.0000
nopath	2	1	1	1	327	01:05:00	3900	01:06:11	3971	00:01:11	71	0.0000
nopath	1	2	1	1	327	01:05:42	3942	01:06:11	3971	00:00:29	29	0.0000
nopath	2	1	1	1	327	01:05:04	3904	01:06:12	3972	00:01:08	68	0.0000
nopath	2	1	1	1	327	01:05:12	3912	01:06:12	3972	00:01:00	60	0.0000
nopath	2	1	1	1	327	01:05:17	3917	01:06:14	3974	00:00:57	57	0.0000
nopath	2	1	1	1	327	01:05:09	3909	01:06:15	3975	00:01:06	66	0.0000
nopath	2	1	1	1	327	01:05:35	3935	01:06:15	3975	00:00:40	40	0.0000
nopath	1	2	12	14	327	01:05:47	3947	01:06:16	3976	00:00:29	29	0.0000
nopath	2	1	6	1	327	01:05:13	3913	01:06:17	3977	00:01:04	64	0.0000
nopath	2	1	1	1	327	01:05:39	3939	01:06:17	3977	00:00:38	38	0.0000
nopath	1	2	1	1	327	01:05:48	3948	01:06:18	3978	00:00:30	30	0.0000
nopath	2	1	1	1	327	01:05:22	3922	01:06:18	3978	00:00:56	56	0.0000
nopath	2	1	1	1	327	01:05:43	3943	01:06:19	3979	00:00:36	36	0.0000
nopath	2	1	10	1	327	01:05:26	3926	01:06:20	3980	00:00:54	54	0.0000
nopath	2	1	1	1	327	01:05:47	3947	01:06:21	3981	00:00:34	34	0.0000
nopath	1	2	1	1	327	01:05:53	3953	01:06:21	3981	00:00:28	28	0.0000
nopath	2	1	1	1	327	01:05:46	3946	01:06:22	3982	00:00:36	36	0.0000
nopath	1	2	1	1	327	01:05:55	3955	01:06:23	3983	00:00:28	28	0.0000
nopath	2	1	2	1	327	01:05:50	3950	01:06:24	3984	00:00:34	34	0.0000
nopath	2	3	1	1	311	01:05:30	3930	01:06:24	3984	00:00:54	54	0.0000
nopath	2	1	1	1	327	01:05:53	3953	01:06:25	3985	00:00:32	32	0.0000
nopath	2	1	5	1	327	01:05:57	3957	01:06:26	3986	00:00:29	29	0.0000
nopath	2	3	1	1	311	01:05:31	3931	01:06:26	3986	00:00:55	55	0.0000
nopath	1	2	14	16	327	01:05:59	3959	01:06:28	3988	00:00:29	29	0.0000
nopath	2	1	1	1	327	01:05:59	3959	01:06:28	3988	00:00:29	29	0.0000
nopath	1	2	1	1	327	01:06:00	3960	01:06:30	3990	00:00:30	30	0.0000
nopath	2	1	1	1	327	01:05:54	3954	01:06:30	3990	00:00:36	36	0.0000
nopath	2	3	1	1	311	01:05:33	3933	01:06:30	3990	00:00:57	57	0.0000
nopath	2	1	1	1	327	01:06:05	3965	01:06:32	3992	00:00:27	27	0.0000
nopath	2	3	1	1	311	01:05:36	3936	01:06:33	3993	00:00:57	57	0.0000
nopath	1	2	14	16	327	01:06:05	3965	01:06:34	3994	00:00:29	29	0.0000
nopath	2	1	1	1	327	01:05:38	3938	01:06:35	3995	00:00:57	57	0.0000
nopath	2	1	1	1	327	01:06:09	3969	01:06:35	3995	00:00:26	26	0.0000
nopath	1	3	1	1	351	01:04:13	3853	01:06:39	3999	00:02:26	146	0.0000
nopath	1	3	1	1	351	01:04:18	3858	01:06:42	4002	00:02:24	144	0.0000
nopath	1	2	10	1	327	01:06:14	3974	01:06:42	4002	00:00:28	28	0.0000
nopath	1	3	1	1	351	01:04:41	3881	01:06:44	4004	00:02:03	123	0.0000
nopath	1	3	3	1	351	01:04:53	3893	01:06:47	4007	00:01:54	114	0.0000
nopath	3	2	1	1	311	01:05:22	3922	01:06:51	4011	00:01:29	89	0.0000
nopath	3	1	1	1	351	01:04:59	3899	01:06:52	4012	00:01:53	113	0.0000
nopath	3	2	1	1	311	01:05:36	3936	01:06:56	4016	00:01:20	80	0.0000
nopath	3	1	1	1	351	01:05:31	3931	01:06:56	4016	00:01:25	85	0.0000
nopath	3	2	1	1	311	01:05:52	3952	01:06:59	4019	00:01:07	67	0.0000
nopath	3	2	14	16	311	01:05:59	3959	01:07:01	4021	00:01:02	62	0.0000	00:01:18
nopath	3	2	1	1	311	01:06:05	3965	01:07:05	4025	00:01:00	60	0.0000
nopath	3	1	1	1	351	01:06:07	3967	01:07:08	4028	00:01:01	61	0.0000
nopath	3	1	1	1	351	01:06:14	3974	01:07:11	4031	00:00:57	57	0.0000
nopath	3	1	1	1	351	01:06:26	3986	01:07:15	4035	00:00:49	49	0.0000
nopath	3	2	13	15	311	01:06:33	3993	01:07:17	4037	00:00:44	44	0.0000
nopath	1	2	12	14	327	01:06:15	3975	01:07:19	4039	00:01:04	64	0.0000
nopath	1	2	1	1	327	01:06:17	3977	01:07:20	4040	00:01:03	63	0.0000
nopath	2	1	7	1	327	01:06:02	3962	01:07:21	4041	00:01:19	79	0.0000
nopath	1	2	3	1	327	01:06:20	3980	01:07:21	4041	00:01:01	61	0.0000
nopath	2	1	1	1	327	01:06:04	3964	01:07:21	4041	00:01:17	77	0.0000
nopath	2	1	1	1	327	01:06:14	3974	01:07:23	4043	00:01:09	69	0.0000
nopath	1	2	1	1	327	01:06:23	3983	01:07:23	4043	00:01:00	60	0.0000
nopath	2	1	12	14	327	01:06:15	3975	01:07:23	4043	00:01:08	68	0.0000
nopath	2	1	5	1	327	01:06:19	3979	01:07:25	4045	00:01:06	66	0.0000
nopath	2	1	1	1	327	01:06:24	3984	01:07:25	4045	00:01:01	61	0.0000
nopath	1	2	1	1	327	01:06:30	3990	01:07:25	4045	00:00:55	55	0.0000
nopath	2	1	1	1	327	01:06:40	4000	01:07:26	4046	00:00:46	46	0.0000
nopath	2	1	1	1	327	01:06:47	4007	01:07:26	4046	00:00:39	39	0.0000
nopath	1	2	1	1	327	01:06:35	3995	01:07:27	4047	00:00:52	52	0.0000
nopath	2	1	1	1	327	01:06:58	4018	01:07:29	4049	00:00:31	31	0.0000
nopath	2	3	1	1	311	01:06:43	4003	01:07:31	4051	00:00:48	48	0.0000
nopath	1	2	13	15	327	01:06:36	3996	01:07:31	4051	00:00:55	55	0.0000
nopath	2	1	14	16	327	01:06:50	4010	01:07:31	4051	00:00:41	41	0.0000
nopath	2	1	1	1	327	01:07:03	4023	01:07:31	4051	00:00:28	28	0.0000
nopath	1	2	1	1	327	01:06:40	4000	01:07:33	4053	00:00:53	53	0.0000
nopath	2	1	1	1	327	01:07:05	4025	01:07:33	4053	00:00:28	28	0.0000
nopath	2	1	6	1	327	01:07:00	4020	01:07:34	4054	00:00:34	34	0.0000
nopath	1	2	1	1	327	01:06:43	4003	01:07:34	4054	00:00:51	51	0.0000
nopath	2	1	1	1	327	01:07:07	4027	01:07:35	4055	00:00:28	28	0.0000
nopath	2	1	9	1	327	01:07:08	4028	01:07:36	4056	00:00:28	28	0.0000
nopath	1	2	15	17	327	01:06:44	4004	01:07:36	4056	00:00:52	52	0.0000
nopath	1	3	1	1	351	01:04:54	3894	01:07:38	4058	00:02:44	164	0.0000
nopath	1	2	3	1	327	01:06:48	4008	01:07:39	4059	00:00:51	51	0.0000
nopath	1	3	1	1	351	01:04:56	3896	01:07:40	4060	00:02:44	164	0.0000
nopath	1	2	1	1	327	01:06:51	4011	01:07:41	4061	00:00:50	50	0.0000
nopath	1	2	10	1	327	01:06:52	4012	01:07:42	4062	00:00:50	50	0.0000
nopath	1	3	1	1	351	01:05:02	3902	01:07:43	4063	00:02:41	161	0.0000
nopath	1	2	12	14	327	01:07:04	4024	01:07:44	4064	00:00:40	40	0.0000
nopath	1	3	1	1	351	01:05:19	3919	01:07:46	4066	00:02:27	147	0.0000
nopath	1	2	3	1	327	01:07:08	4028	01:07:46	4066	00:00:38	38	0.0000
nopath	1	3	1	1	351	01:05:22	3922	01:07:48	4068	00:02:26	146	0.0000
nopath	1	2	14	16	327	01:07:09	4029	01:07:49	4069	00:00:40	40	0.0000
nopath	1	2	10	1	327	01:07:14	4034	01:07:51	4071	00:00:37	37	0.0000
nopath	2	1	3	1	327	01:07:11	4031	01:07:51	4071	00:00:40	40	0.0000
nopath	1	2	3	1	327	01:07:18	4038	01:07:53	4073	00:00:35	35	0.0000
nopath	2	1	15	17	327	01:07:09	4029	01:07:53	4073	00:00:44	44	0.0000
nopath	2	1	1	1	327	01:07:13	4033	01:07:53	4073	00:00:40	40	0.0000
nopath	1	2	5	1	327	01:07:21	4041	01:07:54	4074	00:00:33	33	0.0000
nopath	2	1	1	1	327	01:07:21	4041	01:07:54	4074	00:00:33	33	0.0000
nopath	2	1	1	1	327	01:07:14	4034	01:07:55	4075	00:00:41	41	0.0000
nopath	1	2	1	1	327	01:07:27	4047	01:07:57	4077	00:00:30	30	0.0000
nopath	2	3	1	1	311	01:07:15	4035	01:07:57	4077	00:00:42	42	0.0000
nopath	2	1	3	1	327	01:07:29	4049	01:07:58	4078	00:00:29	29	0.0000
nopath	2	1	15	17	327	01:07:17	4037	01:07:58	4078	00:00:41	41	0.0000
nopath	2	1	12	14	327	01:07:31	4051	01:08:00	4080	00:00:29	29	0.0000	00:00:47
nopath	2	1	13	15	327	01:07:23	4043	01:08:01	4081	00:00:38	38	0.0000
nopath	1	2	12	14	327	01:07:33	4053	01:08:02	4082	00:00:29	29	0.0000
nopath	2	1	1	1	327	01:07:37	4057	01:08:03	4083	00:00:26	26	0.0000
nopath	2	1	1	1	327	01:07:34	4054	01:08:04	4084	00:00:30	30	0.0000
nopath	2	1	9	1	327	01:07:39	4059	01:08:05	4085	00:00:26	26	0.0000
nopath	2	1	12	14	327	01:07:38	4058	01:08:08	4088	00:00:30	30	0.0000
nopath	2	3	1	1	311	01:07:35	4055	01:08:08	4088	00:00:33	33	0.0000
nopath	2	1	1	1	327	01:07:36	4056	01:08:09	4089	00:00:33	33	0.0000
nopath	2	1	1	1	327	01:07:40	4060	01:08:10	4090	00:00:30	30	0.0000
nopath	1	2	1	1	327	01:07:42	4062	01:08:10	4090	00:00:28	28	0.0000
nopath	2	1	1	1	327	01:07:42	4062	01:08:12	4092	00:00:30	30	0.0000
nopath	2	1	1	1	327	01:07:47	4067	01:08:13	4093	00:00:26	26	0.0000
nopath	1	2	3	1	327	01:07:47	4067	01:08:15	4095	00:00:28	28	0.0000
nopath	2	1	1	1	327	01:07:51	4071	01:08:17	4097	00:00:26	26	0.0000
nopath	1	2	10	1	327	01:07:48	4068	01:08:18	4098	00:00:30	30	0.0000
nopath	1	2	10	1	327	01:07:49	4069	01:08:18	4098	00:00:29	29	0.0000
nopath	2	1	1	1	327	01:07:53	4073	01:08:18	4098	00:00:25	25	0.0000
nopath	1	2	1	1	327	01:07:51	4071	01:08:20	4100	00:00:29	29	0.0000
nopath	1	3	1	1	351	01:06:06	3966	01:08:21	4101	00:02:15	135	0.0000
nopath	1	2	1	1	327	01:07:53	4073	01:08:21	4101	00:00:28	28	0.0000
nopath	1	2	1	1	327	01:07:54	4074	01:08:24	4104	00:00:30	30	0.0000
nopath	2	1	1	1	327	01:08:01	4081	01:08:27	4107	00:00:26	26	0.0000
nopath	1	2	1	1	327	01:08:00	4080	01:08:28	4108	00:00:28	28	0.0000
nopath	2	3	1	1	311	01:08:00	4080	01:08:29	4109	00:00:29	29	0.0000
nopath	1	3	1	1	351	01:06:10	3970	01:08:31	4111	00:02:21	141	0.0000
nopath	1	3	13	15	351	01:06:13	3973	01:08:36	4116	00:02:23	143	0.0000
nopath	1	3	12	14	351	01:06:49	4009	01:08:38	4118	00:01:49	109	0.0000
nopath	1	3	1	1	351	01:06:50	4010	01:08:41	4121	00:01:51	111	0.0000
nopath	1	3	3	1	351	01:06:53	4013	01:08:42	4122	00:01:49	109	0.0000
nopath	1	2	9	1	327	01:08:15	4095	01:08:44	4124	00:00:29	29	0.0000
nopath	1	3	12	14	351	01:07:06	4026	01:08:45	4125	00:01:39	99	0.0000
nopath	3	2	2	1	311	01:06:50	4010	01:08:52	4132	00:02:02	122	0.0000
nopath	3	1	1	1	351	01:06:37	3997	01:08:52	4132	00:02:15	135	0.0000
nopath	3	2	1	1	311	01:07:13	4033	01:08:55	4135	00:01:42	102	0.0000
nopath	3	1	1	1	351	01:07:43	4063	01:08:59	4139	00:01:16	76	0.0000
nopath	3	1	2	1	351	01:07:49	4069	01:09:02	4142	00:01:13	73	0.0000	00:01:25
nopath	3	2	3	1	311	01:07:51	4071	01:09:03	4143	00:01:12	72	0.0000
nopath	3	2	12	14	311	01:08:02	4082	01:09:07	4147	00:01:05	65	0.0000
nopath	1	2	1	1	327	01:08:17	4097	01:09:08	4148	00:00:51	51	0.0000
nopath	1	2	1	1	327	01:08:19	4099	01:09:09	4149	00:00:50	50	0.0000
nopath	2	1	3	1	327	01:08:08	4088	01:09:11	4151	00:01:03	63	0.0000
nopath	1	2	1	1	327	01:08:23	4103	01:09:11	4151	00:00:48	48	0.0000
nopath	2	1	5	1	327	01:08:04	4084	01:09:11	4151	00:01:07	67	0.0000
nopath	1	2	1	1	327	01:08:27	4107	01:09:12	4152	00:00:45	45	0.0000
nopath	2	1	6	1	327	01:08:16	4096	01:09:12	4152	00:00:56	56	0.0000
nopath	2	1	1	1	327	01:08:12	4092	01:09:12	4152	00:01:00	60	0.0000
nopath	1	2	9	1	327	01:08:28	4108	01:09:14	4154	00:00:46	46	0.0000
nopath	2	1	1	1	327	01:08:22	4102	01:09:14	4154	00:00:52	52	0.0000
nopath	2	1	1	1	327	01:08:31	4111	01:09:14	4154	00:00:43	43	0.0000
nopath	2	1	1	1	327	01:08:24	4104	01:09:16	4156	00:00:52	52	0.0000
nopath	2	1	1	1	327	01:08:38	4118	01:09:16	4156	00:00:38	38	0.0000
nopath	2	1	1	1	327	01:08:32	4112	01:09:18	4158	00:00:46	46	0.0000
nopath	1	2	1	1	327	01:08:48	4128	01:09:18	4158	00:00:30	30	0.0000
nopath	2	1	5	1	327	01:08:44	4124	01:09:19	4159	00:00:35	35	0.0000
nopath	2	1	6	1	327	01:08:52	4132	01:09:20	4160	00:00:28	28	0.0000
nopath	2	1	10	1	327	01:08:51	4131	01:09:20	4160	00:00:29	29	0.0000
nopath	1	2	1	1	327	01:08:50	4130	01:09:21	4161	00:00:31	31	0.0000
nopath	2	1	3	1	327	01:08:57	4137	01:09:22	4162	00:00:25	25	0.0000
nopath	1	2	1	1	327	01:08:53	4133	01:09:24	4164	00:00:31	31	0.0000
nopath	1	2	1	1	327	01:08:58	4138	01:09:26	4166	00:00:28	28	0.0000
nopath	2	1	13	15	327	01:08:59	4139	01:09:26	4166	00:00:27	27	0.0000
nopath	1	2	1	1	327	01:08:59	4139	01:09:29	4169	00:00:30	30	0.0000
nopath	2	1	6	1	327	01:09:03	4143	01:09:29	4169	00:00:26	26	0.0000
nopath	1	2	1	1	327	01:09:01	4141	01:09:30	4170	00:00:29	29	0.0000
nopath	2	1	3	1	327	01:09:05	4145	01:09:31	4171	00:00:26	26	0.0000
nopath	2	1	1	1	327	01:09:07	4147	01:09:33	4173	00:00:26	26	0.0000
nopath	2	1	1	1	327	01:09:08	4148	01:09:34	4174	00:00:26	26	0.0000
nopath	1	3	1	1	351	01:07:12	4032	01:09:36	4176	00:02:24	144	0.0000
nopath	1	2	1	1	327	01:09:08	4148	01:09:36	4176	00:00:28	28	0.0000
nopath	1	2	1	1	327	01:09:11	4151	01:09:39	4179	00:00:28	28	0.0000
nopath	1	3	10	1	351	01:07:31	4051	01:09:40	4180	00:02:09	129	0.0000
nopath	1	2	1	1	327	01:09:14	4154	01:09:42	4182	00:00:28	28	0.0000
nopath	1	3	9	1	351	01:07:52	4072	01:09:43	4183	00:01:51	111	0.0000
nopath	1	2	3	1	327	01:09:16	4156	01:09:44	4184	00:00:28	28	0.0000
nopath	2	1	1	1	327	01:09:20	4160	01:09:46	4186	00:00:26	26	0.0000
nopath	2	1	12	14	327	01:09:19	4159	01:09:46	4186	00:00:27	27	0.0000
nopath	1	2	9	1	327	01:09:19	4159	01:09:47	4187	00:00:28	28	0.0000
nopath	1	3	6	1	351	01:08:01	4081	01:09:48	4188	00:01:47	107	0.0000
nopath	1	3	1	1	351	01:08:20	4100	01:09:51	4191	00:01:31	91	0.0000
nopath	1	3	1	1	351	01:08:37	4117	01:09:54	4194	00:01:17	77	0.0000
nopath	1	3	12	14	351	01:08:44	4124	01:09:57	4197	00:01:13	73	0.0000
nopath	3	2	1	1	311	01:08:08	4088	01:10:00	4200	00:01:52	112	0.0000	00:01:22
nopath	3	2	1	1	311	01:08:28	4108	01:10:02	4202	00:01:34	94	0.0000
nopath	3	1	1	1	351	01:08:57	4137	01:10:06	4206	00:01:09	69	0.0000
nopath	3	2	12	14	311	01:08:59	4139	01:10:07	4207	00:01:08	68	0.0000
nopath	3	2	1	1	311	01:09:01	4141	01:10:09	4209	00:01:08	68	0.0000
nopath	3	2	1	1	311	01:09:02	4142	01:10:13	4213	00:01:11	71	0.0000
nopath	3	1	9	1	351	01:09:17	4157	01:10:18	4218	00:01:01	61	0.0000
nopath	3	1	12	14	351	01:09:20	4160	01:10:22	4222	00:01:02	62	0.0000
nopath	3	2	3	1	311	01:09:37	4177	01:10:24	4224	00:00:47	47	0.0000
nopath	3	1	12	14	351	01:09:23	4163	01:10:25	4225	00:01:02	62	0.0000
nopath	1	2	1	1	327	01:09:28	4168	01:10:28	4228	00:01:00	60	0.0000
nopath	1	2	5	1	327	01:09:36	4176	01:10:29	4229	00:00:53	53	0.0000
nopath	1	2	1	1	327	01:09:39	4179	01:10:31	4231	00:00:52	52	0.0000
nopath	2	1	1	1	327	01:09:22	4162	01:10:31	4231	00:01:09	69	0.0000
nopath	2	1	1	1	327	01:09:21	4161	01:10:31	4231	00:01:10	70	0.0000
nopath	2	1	1	1	327	01:09:29	4169	01:10:32	4232	00:01:03	63	0.0000
nopath	2	1	2	1	327	01:09:33	4173	01:10:34	4234	00:01:01	61	0.0000
nopath	1	2	15	17	327	01:09:43	4183	01:10:35	4235	00:00:52	52	0.0000
nopath	2	1	13	15	327	01:09:27	4167	01:10:35	4235	00:01:08	68	0.0000
nopath	1	2	1	1	327	01:09:45	4185	01:10:36	4236	00:00:51	51	0.0000
nopath	1	2	1	1	327	01:09:47	4187	01:10:37	4237	00:00:50	50	0.0000
nopath	2	1	1	1	327	01:09:35	4175	01:10:37	4237	00:01:02	62	0.0000
nopath	2	1	1	1	327	01:09:38	4178	01:10:38	4238	00:01:00	60	0.0000
nopath	2	1	14	16	327	01:09:41	4181	01:10:38	4238	00:00:57	57	0.0000
nopath	1	2	12	14	327	01:09:52	4192	01:10:39	4239	00:00:47	47	0.0000
nopath	2	1	1	1	327	01:09:49	4189	01:10:40	4240	00:00:51	51	0.0000
nopath	2	1	6	1	327	01:09:42	4182	01:10:40	4240	00:00:58	58	0.0000
nopath	1	2	1	1	327	01:09:54	4194	01:10:41	4241	00:00:47	47	0.0000
nopath	2	1	2	1	327	01:09:51	4191	01:10:41	4241	00:00:50	50	0.0000
nopath	2	1	1	1	327	01:09:48	4188	01:10:42	4242	00:00:54	54	0.0000
nopath	1	2	1	1	327	01:09:55	4195	01:10:43	4243	00:00:48	48	0.0000
nopath	2	1	1	1	327	01:09:55	4195	01:10:43	4243	00:00:48	48	0.0000
nopath	2	1	1	1	327	01:09:57	4197	01:10:43	4243	00:00:46	46	0.0000
nopath	1	2	1	1	327	01:10:00	4200	01:10:45	4245	00:00:45	45	0.0000
nopath	2	1	1	1	327	01:10:06	4206	01:10:45	4245	00:00:39	39	0.0000
nopath	2	1	1	1	327	01:09:56	4196	01:10:45	4245	00:00:49	49	0.0000
nopath	2	1	1	1	327	01:10:09	4209	01:10:45	4245	00:00:36	36	0.0000
nopath	1	2	12	14	327	01:10:03	4203	01:10:46	4246	00:00:43	43	0.0000
nopath	2	1	3	1	327	01:10:00	4200	01:10:47	4247	00:00:47	47	0.0000
nopath	2	1	9	1	327	01:10:11	4211	01:10:48	4248	00:00:37	37	0.0000
nopath	1	2	1	1	327	01:10:04	4204	01:10:48	4248	00:00:44	44	0.0000
nopath	2	1	3	1	327	01:10:14	4214	01:10:49	4249	00:00:35	35	0.0000
nopath	2	1	1	1	327	01:10:15	4215	01:10:49	4249	00:00:34	34	0.0000
nopath	1	2	1	1	327	01:10:05	4205	01:10:50	4250	00:00:45	45	0.0000
nopath	2	1	3	1	327	01:10:18	4218	01:10:51	4251	00:00:33	33	0.0000
nopath	1	2	1	1	327	01:10:11	4211	01:10:52	4252	00:00:41	41	0.0000
nopath	2	1	1	1	327	01:10:20	4220	01:10:53	4253	00:00:33	33	0.0000
nopath	1	2	1	1	327	01:10:24	4224	01:10:55	4255	00:00:31	31	0.0000
nopath	2	1	1	1	327	01:10:22	4222	01:10:55	4255	00:00:33	33	0.0000
nopath	1	2	5	1	327	01:10:26	4226	01:10:56	4256	00:00:30	30	0.0000
nopath	1	3	1	1	351	01:08:52	4132	01:10:57	4257	00:02:05	125	0.0000
nopath	1	2	1	1	327	01:10:33	4233	01:11:01	4261	00:00:28	28	0.0000	00:00:39
nopath	2	1	1	1	327	01:10:36	4236	01:11:02	4262	00:00:26	26	0.0000
nopath	2	1	1	1	327	01:10:37	4237	01:11:03	4263	00:00:26	26	0.0000
nopath	2	1	1	1	327	01:10:38	4238	01:11:04	4264	00:00:26	26	0.0000
nopath	1	2	3	1	327	01:10:36	4236	01:11:04	4264	00:00:28	28	0.0000
nopath	1	2	13	15	327	01:10:37	4237	01:11:07	4267	00:00:30	30	0.0000
nopath	1	2	1	1	327	01:10:38	4238	01:11:08	4268	00:00:30	30	0.0000
nopath	2	1	1	1	327	01:10:42	4242	01:11:08	4268	00:00:26	26	0.0000
nopath	2	1	9	1	327	01:10:45	4245	01:11:10	4270	00:00:25	25	0.0000
nopath	1	2	1	1	327	01:10:47	4247	01:11:15	4275	00:00:28	28	0.0000
nopath	2	3	2	1	311	01:10:49	4249	01:11:18	4278	00:00:29	29	0.0000
nopath	1	3	3	1	351	01:09:04	4144	01:11:19	4279	00:02:15	135	0.0000
nopath	1	3	1	1	351	01:09:09	4149	01:11:21	4281	00:02:12	132	0.0000
nopath	1	3	1	1	351	01:10:09	4209	01:11:24	4284	00:01:15	75	0.0000
nopath	1	3	1	1	351	01:10:22	4222	01:11:27	4287	00:01:05	65	0.0000
nopath	3	2	6	1	311	01:09:38	4178	01:11:30	4290	00:01:52	112	0.0000
nopath	3	1	1	1	351	01:09:43	4183	01:11:34	4294	00:01:51	111	0.0000
nopath	3	2	1	1	311	01:09:50	4190	01:11:35	4295	00:01:45	105	0.0000
nopath	3	2	1	1	311	01:10:13	4213	01:11:36	4296	00:01:23	83	0.0000
nopath	3	2	1	1	311	01:10:22	4222	01:11:40	4300	00:01:18	78	0.0000
nopath	3	2	1	1	311	01:10:40	4240	01:11:44	4304	00:01:04	64	0.0000
nopath	3	1	12	14	351	01:10:38	4238	01:11:45	4305	00:01:07	67	0.0000
nopath	1	2	9	1	327	01:11:01	4261	01:11:48	4308	00:00:47	47	0.0000
nopath	1	2	1	1	327	01:11:06	4266	01:11:49	4309	00:00:43	43	0.0000
nopath	1	2	1	1	327	01:11:08	4268	01:11:51	4311	00:00:43	43	0.0000
nopath	2	1	5	1	327	01:10:51	4251	01:11:51	4311	00:01:00	60	0.0000
nopath	2	1	1	1	327	01:10:50	4250	01:11:51	4311	00:01:01	61	0.0000
nopath	1	2	1	1	327	01:11:09	4269	01:11:52	4312	00:00:43	43	0.0000
nopath	2	1	1	1	327	01:10:53	4253	01:11:52	4312	00:00:59	59	0.0000
nopath	2	1	2	1	327	01:10:55	4255	01:11:52	4312	00:00:57	57	0.0000
nopath	1	2	1	1	327	01:11:10	4270	01:11:54	4314	00:00:44	44	0.0000
nopath	2	1	1	1	327	01:11:02	4262	01:11:54	4314	00:00:52	52	0.0000
nopath	2	1	1	1	327	01:11:01	4261	01:11:55	4315	00:00:54	54	0.0000
nopath	1	2	1	1	327	01:11:21	4281	01:11:56	4316	00:00:35	35	0.0000
nopath	2	1	1	1	327	01:11:10	4270	01:11:56	4316	00:00:46	46	0.0000
nopath	2	1	1	1	327	01:11:06	4266	01:11:57	4317	00:00:51	51	0.0000
nopath	1	2	1	1	327	01:11:23	4283	01:11:57	4317	00:00:34	34	0.0000
nopath	2	1	15	17	327	01:11:13	4273	01:11:59	4319	00:00:46	46	0.0000
nopath	2	1	5	1	327	01:11:19	4279	01:11:59	4319	00:00:40	40	0.0000
nopath	1	2	1	1	327	01:11:27	4287	01:11:59	4319	00:00:32	32	0.0000
nopath	2	1	1	1	327	01:11:21	4281	01:12:00	4320	00:00:39	39	0.0000	00:00:41
nopath	1	2	12	14	327	01:11:29	4289	01:12:01	4321	00:00:32	32	0.0000
nopath	2	1	1	1	327	01:11:18	4278	01:12:01	4321	00:00:43	43	0.0000
nopath	2	1	1	1	327	01:11:31	4291	01:12:02	4322	00:00:31	31	0.0000
nopath	2	1	15	17	327	01:11:27	4287	01:12:03	4323	00:00:36	36	0.0000
nopath	1	2	1	1	327	01:11:34	4294	01:12:03	4323	00:00:29	29	0.0000
nopath	2	1	1	1	327	01:11:35	4295	01:12:03	4323	00:00:28	28	0.0000
nopath	2	1	7	1	327	01:11:30	4290	01:12:05	4325	00:00:35	35	0.0000
nopath	1	2	1	1	327	01:11:37	4297	01:12:06	4326	00:00:29	29	0.0000
nopath	2	1	9	1	327	01:11:41	4301	01:12:07	4327	00:00:26	26	0.0000
nopath	1	2	1	1	327	01:11:38	4298	01:12:08	4328	00:00:30	30	0.0000
nopath	1	2	1	1	327	01:11:41	4301	01:12:10	4330	00:00:29	29	0.0000
nopath	1	3	1	1	351	01:10:23	4223	01:12:10	4330	00:01:47	107	0.0000
nopath	1	2	1	1	327	01:11:44	4304	01:12:12	4332	00:00:28	28	0.0000
nopath	2	1	1	1	327	01:11:49	4309	01:12:15	4335	00:00:26	26	0.0000
nopath	1	2	1	1	327	01:11:50	4310	01:12:18	4338	00:00:28	28	0.0000
nopath	2	1	1	1	327	01:11:54	4314	01:12:19	4339	00:00:25	25	0.0000
nopath	2	1	3	1	327	01:11:59	4319	01:12:24	4344	00:00:25	25	0.0000
nopath	2	1	1	1	327	01:12:00	4320	01:12:26	4346	00:00:26	26	0.0000
nopath	1	3	1	1	351	01:10:42	4242	01:12:28	4348	00:01:46	106	0.0000
nopath	1	2	1	1	327	01:12:01	4321	01:12:29	4349	00:00:28	28	0.0000
nopath	1	3	1	1	351	01:11:48	4308	01:12:31	4351	00:00:43	43	0.0000
nopath	1	2	1	1	327	01:12:07	4327	01:12:35	4355	00:00:28	28	0.0000
nopath	1	3	14	16	351	01:11:53	4313	01:12:37	4357	00:00:44	44	0.0000
nopath	1	2	3	1	327	01:12:09	4329	01:12:37	4357	00:00:28	28	0.0000
nopath	1	2	1	1	327	01:12:11	4331	01:12:39	4359	00:00:28	28	0.0000
nopath	1	2	1	1	327	01:12:12	4332	01:12:41	4361	00:00:29	29	0.0000
nopath	1	3	13	15	351	01:11:55	4315	01:12:43	4363	00:00:48	48	0.0000
nopath	1	3	6	1	351	01:12:00	4320	01:12:45	4365	00:00:45	45	0.0000
nopath	3	2	3	1	311	01:11:13	4273	01:12:50	4370	00:01:37	97	0.0000
nopath	3	1	1	1	351	01:11:21	4281	01:12:54	4374	00:01:33	93	0.0000
nopath	3	2	1	1	311	01:11:41	4301	01:12:57	4377	00:01:16	76	0.0000
nopath	3	1	1	1	351	01:11:28	4288	01:12:57	4377	00:01:29	89	0.0000
nopath	3	1	1	1	351	01:11:47	4307	01:13:02	4382	00:01:15	75	0.0000	00:01:16
nopath	3	2	14	16	311	01:11:49	4309	01:13:03	4383	00:01:14	74	0.0000
nopath	1	2	1	1	327	01:12:14	4334	01:13:08	4388	00:00:54	54	0.0000
nopath	1	2	1	1	327	01:12:17	4337	01:13:09	4389	00:00:52	52	0.0000
nopath	2	1	1	1	327	01:12:18	4338	01:13:11	4391	00:00:53	53	0.0000
nopath	1	2	1	1	327	01:12:18	4338	01:13:11	4391	00:00:53	53	0.0000
nopath	2	1	1	1	327	01:12:17	4337	01:13:11	4391	00:00:54	54	0.0000
nopath	1	2	1	1	327	01:12:19	4339	01:13:12	4392	00:00:53	53	0.0000
nopath	2	1	1	1	327	01:12:21	4341	01:13:12	4392	00:00:51	51	0.0000
nopath	2	3	1	1	311	01:12:19	4339	01:13:13	4393	00:00:54	54	0.0000
nopath	2	1	1	1	327	01:12:22	4342	01:13:14	4394	00:00:52	52	0.0000
nopath	2	1	2	1	327	01:12:23	4343	01:13:14	4394	00:00:51	51	0.0000
nopath	1	2	12	14	327	01:12:23	4343	01:13:14	4394	00:00:51	51	0.0000
nopath	2	1	3	1	327	01:12:26	4346	01:13:16	4396	00:00:50	50	0.0000
nopath	2	1	1	1	327	01:12:36	4356	01:13:16	4396	00:00:40	40	0.0000
nopath	1	2	2	1	327	01:12:29	4349	01:13:16	4396	00:00:47	47	0.0000
nopath	2	1	1	1	327	01:12:28	4348	01:13:17	4397	00:00:49	49	0.0000
nopath	1	2	1	1	327	01:12:38	4358	01:13:18	4398	00:00:40	40	0.0000
nopath	2	1	3	1	327	01:12:41	4361	01:13:18	4398	00:00:37	37	0.0000
nopath	2	1	12	14	327	01:12:43	4363	01:13:19	4399	00:00:36	36	0.0000
nopath	2	1	6	1	327	01:12:38	4358	01:13:19	4399	00:00:41	41	0.0000
nopath	1	2	1	1	327	01:12:42	4362	01:13:20	4400	00:00:38	38	0.0000
nopath	2	1	5	1	327	01:12:44	4364	01:13:21	4401	00:00:37	37	0.0000
nopath	1	2	1	1	327	01:12:46	4366	01:13:22	4402	00:00:36	36	0.0000
nopath	2	1	12	14	327	01:12:47	4367	01:13:22	4402	00:00:35	35	0.0000
nopath	2	1	3	1	327	01:12:50	4370	01:13:23	4403	00:00:33	33	0.0000
nopath	1	2	13	15	327	01:12:54	4374	01:13:25	4405	00:00:31	31	0.0000
nopath	1	3	1	1	351	01:12:16	4336	01:13:25	4405	00:01:09	69	0.0000
nopath	2	1	1	1	327	01:13:02	4382	01:13:30	4410	00:00:28	28	0.0000
nopath	1	3	9	1	351	01:12:24	4344	01:13:31	4411	00:01:07	67	0.0000
nopath	1	2	12	14	327	01:13:04	4384	01:13:33	4413	00:00:29	29	0.0000
nopath	2	1	3	1	327	01:13:10	4390	01:13:35	4415	00:00:25	25	0.0000
nopath	3	2	1	1	311	01:12:02	4322	01:13:40	4420	00:01:38	98	0.0000
nopath	3	1	1	1	351	01:12:21	4341	01:13:44	4424	00:01:23	83	0.0000
nopath	3	2	1	1	311	01:12:44	4364	01:13:48	4428	00:01:04	64	0.0000
nopath	3	1	15	17	351	01:12:40	4360	01:13:49	4429	00:01:09	69	0.0000
nopath	3	2	1	1	311	01:12:56	4376	01:13:50	4430	00:00:54	54	0.0000
nopath	3	1	1	1	351	01:12:57	4377	01:13:55	4435	00:00:58	58	0.0000
nopath	1	2	1	1	327	01:13:09	4389	01:13:58	4438	00:00:49	49	0.0000
nopath	1	2	1	1	327	01:13:10	4390	01:14:00	4440	00:00:50	50	0.0000	00:00:36
nopath	2	1	1	1	327	01:13:18	4398	01:14:01	4441	00:00:43	43	0.0000
nopath	2	1	1	1	327	01:13:11	4391	01:14:01	4441	00:00:50	50	0.0000
nopath	1	2	12	14	327	01:13:13	4393	01:14:02	4442	00:00:49	49	0.0000
nopath	2	1	1	1	327	01:13:20	4400	01:14:03	4443	00:00:43	43	0.0000
nopath	2	1	1	1	327	01:13:16	4396	01:14:03	4443	00:00:47	47	0.0000
nopath	1	2	1	1	327	01:13:14	4394	01:14:04	4444	00:00:50	50	0.0000
nopath	2	1	12	14	327	01:13:22	4402	01:14:05	4445	00:00:43	43	0.0000
nopath	2	1	3	1	327	01:13:19	4399	01:14:05	4445	00:00:46	46	0.0000
nopath	1	2	1	1	327	01:13:19	4399	01:14:06	4446	00:00:47	47	0.0000
nopath	2	1	1	1	327	01:13:24	4404	01:14:07	4447	00:00:43	43	0.0000
nopath	1	2	5	1	327	01:13:20	4400	01:14:07	4447	00:00:47	47	0.0000
nopath	2	1	1	1	327	01:13:34	4414	01:14:07	4447	00:00:33	33	0.0000
nopath	2	1	3	1	327	01:13:36	4416	01:14:08	4448	00:00:32	32	0.0000
nopath	2	1	12	14	327	01:13:30	4410	01:14:09	4449	00:00:39	39	0.0000
nopath	1	2	3	1	327	01:13:30	4410	01:14:09	4449	00:00:39	39	0.0000
nopath	2	1	2	1	327	01:13:35	4415	01:14:10	4450	00:00:35	35	0.0000
nopath	1	2	1	1	327	01:13:32	4412	01:14:11	4451	00:00:39	39	0.0000
nopath	2	1	1	1	327	01:13:40	4420	01:14:11	4451	00:00:31	31	0.0000
nopath	2	1	1	1	327	01:13:39	4419	01:14:12	4452	00:00:33	33	0.0000
nopath	1	2	1	1	327	01:13:35	4415	01:14:12	4452	00:00:37	37	0.0000
nopath	2	1	9	1	327	01:13:42	4422	01:14:13	4453	00:00:31	31	0.0000
nopath	1	2	3	1	327	01:13:36	4416	01:14:13	4453	00:00:37	37	0.0000
nopath	2	1	3	1	327	01:13:41	4421	01:14:14	4454	00:00:33	33	0.0000
nopath	1	2	1	1	327	01:13:39	4419	01:14:16	4456	00:00:37	37	0.0000
nopath	2	1	1	1	327	01:13:47	4427	01:14:16	4456	00:00:29	29	0.0000
nopath	2	1	5	1	327	01:13:43	4423	01:14:16	4456	00:00:33	33	0.0000
nopath	2	1	1	1	327	01:13:49	4429	01:14:18	4458	00:00:29	29	0.0000
nopath	1	2	1	1	327	01:13:40	4420	01:14:18	4458	00:00:38	38	0.0000
nopath	1	2	1	1	327	01:13:44	4424	01:14:20	4460	00:00:36	36	0.0000
nopath	2	1	1	1	327	01:13:55	4435	01:14:21	4461	00:00:26	26	0.0000
nopath	1	2	1	1	327	01:13:50	4430	01:14:22	4462	00:00:32	32	0.0000
nopath	1	2	1	1	327	01:13:54	4434	01:14:24	4464	00:00:30	30	0.0000
nopath	2	3	1	1	311	01:13:58	4438	01:14:27	4467	00:00:29	29	0.0000
nopath	1	2	1	1	327	01:13:59	4439	01:14:27	4467	00:00:28	28	0.0000
nopath	1	2	1	1	327	01:14:01	4441	01:14:29	4469	00:00:28	28	0.0000
nopath	2	3	3	1	311	01:14:02	4442	01:14:30	4470	00:00:28	28	0.0000
nopath	2	1	1	1	327	01:14:05	4445	01:14:31	4471	00:00:26	26	0.0000
nopath	1	2	15	17	327	01:14:04	4444	01:14:33	4473	00:00:29	29	0.0000
nopath	2	1	1	1	327	01:14:09	4449	01:14:35	4475	00:00:26	26	0.0000
nopath	1	2	2	1	327	01:14:10	4450	01:14:38	4478	00:00:28	28	0.0000
nopath	2	1	1	1	327	01:14:13	4453	01:14:39	4479	00:00:26	26	0.0000
nopath	1	2	5	1	327	01:14:13	4453	01:14:41	4481	00:00:28	28	0.0000
nopath	1	3	12	14	351	01:13:53	4433	01:14:42	4482	00:00:49	49	0.0000
nopath	2	1	1	1	327	01:14:19	4459	01:14:45	4485	00:00:26	26	0.0000
nopath	3	1	1	1	351	01:12:59	4379	01:14:52	4492	00:01:53	113	0.0000
nopath	3	2	6	1	311	01:13:20	4400	01:14:54	4494	00:01:34	94	0.0000
nopath	3	1	6	1	351	01:13:00	4380	01:14:54	4494	00:01:54	114	0.0000
nopath	3	2	1	1	311	01:13:26	4406	01:14:57	4497	00:01:31	91	0.0000
nopath	3	2	2	1	311	01:13:42	4422	01:14:59	4499	00:01:17	77	0.0000
nopath	3	2	10	1	311	01:13:44	4424	01:15:02	4502	00:01:18	78	0.0000	00:01:19
nopath	3	1	1	1	351	01:13:51	4431	01:15:07	4507	00:01:16	76	0.0000
nopath	1	2	1	1	327	01:14:17	4457	01:15:08	4508	00:00:51	51	0.0000
nopath	1	2	12	14	327	01:14:20	4460	01:15:10	4510	00:00:50	50	0.0000
nopath	2	1	1	1	327	01:14:28	4468	01:15:11	4511	00:00:43	43	0.0000
nopath	2	1	2	1	327	01:14:25	4465	01:15:11	4511	00:00:46	46	0.0000
nopath	1	2	14	16	327	01:14:21	4461	01:15:13	4513	00:00:52	52	0.0000
nopath	2	1	1	1	327	01:14:30	4470	01:15:13	4513	00:00:43	43	0.0000
nopath	2	1	12	14	327	01:14:29	4469	01:15:13	4513	00:00:44	44	0.0000
nopath	2	1	1	1	327	01:14:33	4473	01:15:14	4514	00:00:41	41	0.0000
nopath	1	2	3	1	327	01:14:28	4468	01:15:15	4515	00:00:47	47	0.0000
nopath	2	1	3	1	327	01:14:35	4475	01:15:15	4515	00:00:40	40	0.0000
nopath	1	2	1	1	327	01:14:29	4469	01:15:17	4517	00:00:48	48	0.0000
nopath	2	1	1	1	327	01:14:41	4481	01:15:17	4517	00:00:36	36	0.0000
nopath	2	3	2	1	311	01:14:39	4479	01:15:17	4517	00:00:38	38	0.0000
nopath	2	1	9	1	327	01:14:44	4484	01:15:18	4518	00:00:34	34	0.0000
nopath	2	1	1	1	327	01:14:46	4486	01:15:18	4518	00:00:32	32	0.0000
nopath	1	2	14	16	327	01:14:33	4473	01:15:19	4519	00:00:46	46	0.0000
nopath	2	1	1	1	327	01:14:48	4488	01:15:20	4520	00:00:32	32	0.0000
nopath	1	2	1	1	327	01:14:36	4476	01:15:21	4521	00:00:45	45	0.0000
nopath	2	1	13	15	327	01:14:47	4487	01:15:22	4522	00:00:35	35	0.0000
nopath	1	2	12	14	327	01:14:45	4485	01:15:23	4523	00:00:38	38	0.0000
nopath	1	2	3	1	327	01:14:50	4490	01:15:25	4525	00:00:35	35	0.0000
nopath	2	1	3	1	327	01:14:59	4499	01:15:25	4525	00:00:26	26	0.0000
nopath	1	2	1	1	327	01:14:58	4498	01:15:28	4528	00:00:30	30	0.0000
nopath	2	1	13	15	327	01:15:00	4500	01:15:28	4528	00:00:28	28	0.0000
nopath	1	3	10	1	351	01:14:54	4494	01:15:30	4530	00:00:36	36	0.0000
nopath	2	1	1	1	327	01:15:08	4508	01:15:33	4533	00:00:25	25	0.0000
nopath	2	1	1	1	327	01:15:10	4510	01:15:36	4536	00:00:26	26	0.0000
nopath	1	2	1	1	327	01:15:09	4509	01:15:37	4537	00:00:28	28	0.0000
nopath	1	3	5	1	351	01:14:56	4496	01:15:38	4538	00:00:42	42	0.0000
[truncated: 4,744 more rows]
