# Supplementary material for: Supervised learning from human performance at the computationally hard problem of optimal traffic signal control on a network of junctions
Source: R Soc Open Sci. 2014 Dec 24;1(4):140211. doi: 10.1098/rsos.140211 (PMC4448775; doi:10.1098/rsos.140211)
Supplement: 1. simulationData.zip - This zipped folder contains the simulation configuration files for the traffic microsimulation models used in the paper, as well as the raw data output from the simulations. The data are organised into a folder structure with README.txt files used to provide guidance on the c [file rsos140211supp1.zip › simulationData/tJunctionModel/HuTMaCcells/run-007/trips-ALL.csv]

Path	From Zone	To Zone	Vehicle Type	Base Vehicle Type	Distance (m)	Departure Time (HH:MM:SS)	Departure Time (s)	Arrival Time (HH:MM:SS)	Arrival Time (s)	Time Taken (HH:MM:SS)	Time Taken (s)	Fuel	Mean Time (HH:MM:SS)
nopath	2	1	3	1	327	00:00:11	11	00:00:37	37	00:00:26	26	0.0000
nopath	2	1	1	1	327	00:00:15	15	00:00:40	40	00:00:25	25	0.0000
nopath	1	2	1	1	327	00:00:14	14	00:00:42	42	00:00:28	28	0.0000
nopath	2	1	7	1	327	00:00:27	27	00:00:52	52	00:00:25	25	0.0000
nopath	1	3	1	1	351	00:00:20	20	00:00:55	55	00:00:35	35	0.0000
nopath	1	2	1	1	327	00:00:44	44	00:01:12	72	00:00:28	28	0.0000	00:00:28
nopath	2	1	1	1	327	00:00:46	46	00:01:13	73	00:00:27	27	0.0000
nopath	1	2	1	1	327	00:00:48	48	00:01:16	76	00:00:28	28	0.0000
nopath	2	1	1	1	327	00:00:54	54	00:01:20	80	00:00:26	26	0.0000
nopath	2	1	1	1	327	00:01:04	64	00:01:30	90	00:00:26	26	0.0000
nopath	3	1	5	1	351	00:00:59	59	00:01:42	102	00:00:43	43	0.0000
nopath	1	2	3	1	327	00:01:07	67	00:01:48	108	00:00:41	41	0.0000
nopath	2	1	1	1	327	00:01:17	77	00:01:51	111	00:00:34	34	0.0000
nopath	2	1	1	1	327	00:01:29	89	00:01:55	115	00:00:26	26	0.0000
nopath	2	1	1	1	327	00:01:31	91	00:01:57	117	00:00:26	26	0.0000
nopath	2	1	1	1	327	00:01:39	99	00:02:05	125	00:00:26	26	0.0000	00:00:26
nopath	2	3	1	1	311	00:01:38	98	00:02:07	127	00:00:29	29	0.0000
nopath	3	2	1	1	311	00:01:21	81	00:02:10	130	00:00:49	49	0.0000
nopath	1	2	9	1	327	00:01:49	109	00:02:17	137	00:00:28	28	0.0000
nopath	2	1	3	1	327	00:01:50	110	00:02:20	140	00:00:30	30	0.0000
nopath	2	3	3	1	311	00:01:45	105	00:02:20	140	00:00:35	35	0.0000
nopath	2	3	3	1	311	00:01:49	109	00:02:24	144	00:00:35	35	0.0000
nopath	2	1	5	1	327	00:02:03	123	00:02:30	150	00:00:27	27	0.0000
nopath	1	2	1	1	327	00:02:03	123	00:02:31	151	00:00:28	28	0.0000
nopath	3	2	3	1	311	00:02:00	120	00:02:40	160	00:00:40	40	0.0000
nopath	3	2	1	1	311	00:02:04	124	00:02:43	163	00:00:39	39	0.0000
nopath	2	1	1	1	327	00:02:18	138	00:02:51	171	00:00:33	33	0.0000
nopath	2	1	9	1	327	00:02:26	146	00:02:53	173	00:00:27	27	0.0000
nopath	2	1	6	1	327	00:02:28	148	00:02:55	175	00:00:27	27	0.0000
nopath	2	1	1	1	327	00:02:34	154	00:03:00	180	00:00:26	26	0.0000	00:00:28
nopath	3	1	9	1	351	00:02:23	143	00:03:12	192	00:00:49	49	0.0000
nopath	3	2	1	1	311	00:02:33	153	00:03:12	192	00:00:39	39	0.0000
nopath	1	2	1	1	327	00:02:47	167	00:03:17	197	00:00:30	30	0.0000
nopath	1	2	5	1	327	00:02:50	170	00:03:19	199	00:00:29	29	0.0000
nopath	2	1	2	1	327	00:02:49	169	00:03:21	201	00:00:32	32	0.0000
nopath	1	2	1	1	327	00:02:57	177	00:03:24	204	00:00:27	27	0.0000
nopath	1	3	1	1	351	00:02:41	161	00:03:24	204	00:00:43	43	0.0000
nopath	1	2	3	1	327	00:03:03	183	00:03:31	211	00:00:28	28	0.0000
nopath	2	1	1	1	327	00:03:20	200	00:03:46	226	00:00:26	26	0.0000
nopath	3	1	13	15	351	00:03:09	189	00:03:53	233	00:00:44	44	0.0000
nopath	1	2	1	1	327	00:03:21	201	00:03:58	238	00:00:37	37	0.0000
nopath	2	1	1	1	327	00:03:24	204	00:04:01	241	00:00:37	37	0.0000	00:00:31
nopath	2	1	5	1	327	00:03:33	213	00:04:03	243	00:00:30	30	0.0000
nopath	1	3	1	1	351	00:03:17	197	00:04:06	246	00:00:49	49	0.0000
nopath	1	3	1	1	351	00:03:37	217	00:04:14	254	00:00:37	37	0.0000
nopath	3	2	9	1	311	00:03:30	210	00:04:20	260	00:00:50	50	0.0000
nopath	1	2	1	1	327	00:03:49	229	00:04:28	268	00:00:39	39	0.0000
nopath	1	2	1	1	327	00:03:59	239	00:04:30	270	00:00:31	31	0.0000
nopath	2	1	1	1	327	00:04:00	240	00:04:31	271	00:00:31	31	0.0000
nopath	2	1	1	1	327	00:03:57	237	00:04:31	271	00:00:34	34	0.0000
nopath	2	1	1	1	327	00:04:04	244	00:04:33	273	00:00:29	29	0.0000
nopath	2	1	1	1	327	00:04:24	264	00:04:50	290	00:00:26	26	0.0000
nopath	3	1	1	1	351	00:04:18	258	00:05:02	302	00:00:44	44	0.0000	00:00:45
nopath	3	2	10	1	311	00:04:30	270	00:05:05	305	00:00:35	35	0.0000
nopath	2	1	1	1	327	00:04:42	282	00:05:10	310	00:00:28	28	0.0000
nopath	2	1	5	1	327	00:04:35	275	00:05:11	311	00:00:36	36	0.0000
nopath	2	3	3	1	311	00:04:59	299	00:05:27	327	00:00:28	28	0.0000
nopath	2	1	1	1	327	00:05:04	304	00:05:31	331	00:00:27	27	0.0000
nopath	2	1	1	1	327	00:05:18	318	00:05:43	343	00:00:25	25	0.0000
nopath	1	3	1	1	351	00:05:16	316	00:05:51	351	00:00:35	35	0.0000
nopath	2	1	1	1	327	00:05:30	330	00:05:55	355	00:00:25	25	0.0000
nopath	2	1	3	1	327	00:05:31	331	00:05:57	357	00:00:26	26	0.0000
nopath	1	3	12	14	351	00:05:17	317	00:06:00	360	00:00:43	43	0.0000	00:00:40
nopath	2	1	1	1	327	00:05:38	338	00:06:04	364	00:00:26	26	0.0000
nopath	3	2	1	1	311	00:05:34	334	00:06:10	370	00:00:36	36	0.0000
nopath	1	2	10	1	327	00:05:42	342	00:06:18	378	00:00:36	36	0.0000
nopath	1	2	1	1	327	00:05:45	345	00:06:19	379	00:00:34	34	0.0000
nopath	2	3	1	1	311	00:05:43	343	00:06:20	380	00:00:37	37	0.0000
nopath	2	1	12	14	327	00:05:55	355	00:06:22	382	00:00:27	27	0.0000
nopath	1	2	1	1	327	00:05:58	358	00:06:26	386	00:00:28	28	0.0000
nopath	2	1	1	1	327	00:06:00	360	00:06:28	388	00:00:28	28	0.0000
nopath	2	1	3	1	327	00:06:03	363	00:06:29	389	00:00:26	26	0.0000
nopath	2	1	14	16	327	00:06:07	367	00:06:33	393	00:00:26	26	0.0000
nopath	1	2	1	1	327	00:06:05	365	00:06:34	394	00:00:29	29	0.0000
nopath	2	1	1	1	327	00:06:10	370	00:06:36	396	00:00:26	26	0.0000
nopath	3	2	5	1	311	00:05:47	347	00:06:40	400	00:00:53	53	0.0000
nopath	3	2	1	1	311	00:05:50	350	00:06:41	401	00:00:51	51	0.0000
nopath	3	2	1	1	311	00:06:00	360	00:06:45	405	00:00:45	45	0.0000
nopath	2	1	1	1	327	00:06:19	379	00:06:51	411	00:00:32	32	0.0000
nopath	1	2	1	1	327	00:06:24	384	00:06:52	412	00:00:28	28	0.0000
nopath	1	2	1	1	327	00:06:30	390	00:06:57	417	00:00:27	27	0.0000
nopath	2	1	1	1	327	00:06:33	393	00:06:58	418	00:00:25	25	0.0000
nopath	1	2	9	1	327	00:06:36	396	00:07:04	424	00:00:28	28	0.0000	00:00:30
nopath	2	1	14	16	327	00:06:45	405	00:07:12	432	00:00:27	27	0.0000
nopath	1	2	1	1	327	00:06:47	407	00:07:15	435	00:00:28	28	0.0000
nopath	2	1	3	1	327	00:06:52	412	00:07:17	437	00:00:25	25	0.0000
nopath	1	2	1	1	327	00:06:53	413	00:07:21	441	00:00:28	28	0.0000
nopath	2	1	1	1	327	00:06:55	415	00:07:21	441	00:00:26	26	0.0000
nopath	2	1	1	1	327	00:06:56	416	00:07:22	442	00:00:26	26	0.0000
nopath	2	1	12	14	327	00:07:00	420	00:07:26	446	00:00:26	26	0.0000
nopath	2	1	3	1	327	00:07:06	426	00:07:31	451	00:00:25	25	0.0000
nopath	1	3	1	1	351	00:06:52	412	00:07:34	454	00:00:42	42	0.0000
nopath	3	1	1	1	351	00:07:10	430	00:07:45	465	00:00:35	35	0.0000
nopath	2	1	1	1	327	00:07:11	431	00:07:51	471	00:00:40	40	0.0000
nopath	1	3	1	1	351	00:07:12	432	00:07:54	474	00:00:42	42	0.0000
nopath	2	1	5	1	327	00:07:32	452	00:07:58	478	00:00:26	26	0.0000
nopath	2	1	1	1	327	00:07:34	454	00:08:00	480	00:00:26	26	0.0000	00:00:27
nopath	1	2	12	14	327	00:07:34	454	00:08:03	483	00:00:29	29	0.0000
nopath	3	1	5	1	351	00:07:18	438	00:08:12	492	00:00:54	54	0.0000
nopath	1	2	1	1	327	00:07:38	458	00:08:18	498	00:00:40	40	0.0000
nopath	1	2	1	1	327	00:07:46	466	00:08:20	500	00:00:34	34	0.0000
nopath	2	1	1	1	327	00:07:59	479	00:08:25	505	00:00:26	26	0.0000
nopath	2	1	1	1	327	00:08:05	485	00:08:30	510	00:00:25	25	0.0000
nopath	1	2	10	1	327	00:08:05	485	00:08:33	513	00:00:28	28	0.0000
nopath	2	1	14	16	327	00:08:10	490	00:08:37	517	00:00:27	27	0.0000
nopath	2	1	3	1	327	00:08:14	494	00:08:40	520	00:00:26	26	0.0000
nopath	2	1	10	1	327	00:08:15	495	00:08:41	521	00:00:26	26	0.0000
nopath	3	1	1	1	351	00:08:12	492	00:08:52	532	00:00:40	40	0.0000
nopath	1	2	3	1	327	00:08:31	511	00:08:58	538	00:00:27	27	0.0000
nopath	2	1	3	1	327	00:08:28	508	00:09:01	541	00:00:33	33	0.0000	00:00:27
nopath	2	1	1	1	327	00:08:30	510	00:09:01	541	00:00:31	31	0.0000
nopath	2	1	1	1	327	00:08:43	523	00:09:10	550	00:00:27	27	0.0000
nopath	1	3	13	15	351	00:08:35	515	00:09:15	555	00:00:40	40	0.0000
nopath	1	3	1	1	351	00:08:48	528	00:09:24	564	00:00:36	36	0.0000
nopath	2	1	10	1	327	00:09:01	541	00:09:27	567	00:00:26	26	0.0000
nopath	1	2	1	1	327	00:08:59	539	00:09:27	567	00:00:28	28	0.0000
nopath	1	2	1	1	327	00:09:04	544	00:09:32	572	00:00:28	28	0.0000
nopath	2	1	9	1	327	00:09:10	550	00:09:35	575	00:00:25	25	0.0000
nopath	3	1	3	1	351	00:09:04	544	00:09:42	582	00:00:38	38	0.0000
nopath	1	2	1	1	327	00:09:23	563	00:09:50	590	00:00:27	27	0.0000
nopath	2	3	12	14	311	00:09:14	554	00:09:51	591	00:00:37	37	0.0000
nopath	2	1	9	1	327	00:09:17	557	00:09:52	592	00:00:35	35	0.0000
nopath	2	1	1	1	327	00:09:29	569	00:09:56	596	00:00:27	27	0.0000
nopath	2	3	1	1	311	00:09:20	560	00:09:56	596	00:00:36	36	0.0000
nopath	2	1	13	15	327	00:09:30	570	00:09:58	598	00:00:28	28	0.0000
nopath	1	2	1	1	327	00:09:34	574	00:10:02	602	00:00:28	28	0.0000	00:00:29
nopath	2	1	12	14	327	00:09:37	577	00:10:04	604	00:00:27	27	0.0000
nopath	1	2	3	1	327	00:09:39	579	00:10:07	607	00:00:28	28	0.0000
nopath	1	2	1	1	327	00:09:54	594	00:10:22	622	00:00:28	28	0.0000
nopath	2	3	3	1	311	00:10:00	600	00:10:29	629	00:00:29	29	0.0000
nopath	1	2	10	1	327	00:10:03	603	00:10:31	631	00:00:28	28	0.0000
nopath	1	3	3	1	351	00:09:56	596	00:10:32	632	00:00:36	36	0.0000
nopath	1	2	1	1	327	00:10:08	608	00:10:36	636	00:00:28	28	0.0000
nopath	2	1	1	1	327	00:10:10	610	00:10:37	637	00:00:27	27	0.0000
nopath	2	1	13	15	327	00:10:15	615	00:10:43	643	00:00:28	28	0.0000
nopath	2	1	5	1	327	00:10:18	618	00:10:44	644	00:00:26	26	0.0000
nopath	3	2	1	1	311	00:10:15	615	00:10:50	650	00:00:35	35	0.0000
nopath	3	2	1	1	311	00:10:19	619	00:10:52	652	00:00:33	33	0.0000
nopath	1	2	1	1	327	00:10:16	616	00:10:58	658	00:00:42	42	0.0000
nopath	1	2	1	1	327	00:10:23	623	00:11:00	660	00:00:37	37	0.0000	00:00:31
nopath	2	1	1	1	327	00:10:34	634	00:11:00	660	00:00:26	26	0.0000
nopath	2	1	1	1	327	00:10:35	635	00:11:01	661	00:00:26	26	0.0000
nopath	1	2	13	15	327	00:10:28	628	00:11:02	662	00:00:34	34	0.0000
nopath	2	1	14	16	327	00:10:38	638	00:11:04	664	00:00:26	26	0.0000
nopath	1	2	1	1	327	00:10:44	644	00:11:13	673	00:00:29	29	0.0000
nopath	2	1	1	1	327	00:10:50	650	00:11:16	676	00:00:26	26	0.0000
nopath	1	2	1	1	327	00:10:54	654	00:11:22	682	00:00:28	28	0.0000
nopath	2	1	1	1	327	00:11:00	660	00:11:26	686	00:00:26	26	0.0000
nopath	2	1	1	1	327	00:11:08	668	00:11:34	694	00:00:26	26	0.0000
nopath	1	3	1	1	351	00:11:02	662	00:11:37	697	00:00:35	35	0.0000
nopath	3	2	1	1	311	00:10:59	659	00:11:40	700	00:00:41	41	0.0000
nopath	3	1	9	1	351	00:11:00	660	00:11:44	704	00:00:44	44	0.0000
nopath	1	2	1	1	327	00:11:14	674	00:11:48	708	00:00:34	34	0.0000
nopath	1	2	9	1	327	00:11:21	681	00:11:50	710	00:00:29	29	0.0000
nopath	2	1	1	1	327	00:11:41	701	00:12:07	727	00:00:26	26	0.0000	00:00:27
nopath	2	1	3	1	327	00:11:52	712	00:12:18	738	00:00:26	26	0.0000
nopath	2	1	1	1	327	00:11:53	713	00:12:19	739	00:00:26	26	0.0000
nopath	1	2	1	1	327	00:12:01	721	00:12:29	749	00:00:28	28	0.0000
nopath	2	1	1	1	327	00:12:03	723	00:12:29	749	00:00:26	26	0.0000
nopath	1	3	5	1	351	00:11:54	714	00:12:31	751	00:00:37	37	0.0000
nopath	2	1	1	1	327	00:12:11	731	00:12:36	756	00:00:25	25	0.0000
nopath	3	2	1	1	311	00:11:54	714	00:12:40	760	00:00:46	46	0.0000
nopath	1	2	1	1	327	00:12:20	740	00:12:47	767	00:00:27	27	0.0000
nopath	1	2	1	1	327	00:12:24	744	00:12:51	771	00:00:27	27	0.0000
nopath	2	1	10	1	327	00:12:12	732	00:12:51	771	00:00:39	39	0.0000
nopath	2	1	3	1	327	00:12:15	735	00:12:51	771	00:00:36	36	0.0000
nopath	1	3	1	1	351	00:12:10	730	00:12:54	774	00:00:44	44	0.0000
nopath	1	2	10	1	327	00:12:29	749	00:12:56	776	00:00:27	27	0.0000
nopath	1	2	10	1	327	00:12:35	755	00:13:03	783	00:00:28	28	0.0000	00:00:29
nopath	2	3	1	1	311	00:12:36	756	00:13:04	784	00:00:28	28	0.0000
nopath	1	3	5	1	351	00:12:25	745	00:13:08	788	00:00:43	43	0.0000
nopath	2	1	1	1	327	00:12:47	767	00:13:12	792	00:00:25	25	0.0000
nopath	1	3	9	1	351	00:12:31	751	00:13:15	795	00:00:44	44	0.0000
nopath	3	1	3	1	351	00:12:28	748	00:13:22	802	00:00:54	54	0.0000
nopath	1	2	1	1	327	00:13:03	783	00:13:30	810	00:00:27	27	0.0000
nopath	1	2	1	1	327	00:13:09	789	00:13:37	817	00:00:28	28	0.0000
nopath	1	3	1	1	351	00:13:12	792	00:13:48	828	00:00:36	36	0.0000
nopath	1	2	1	1	327	00:13:22	802	00:13:50	830	00:00:28	28	0.0000
nopath	2	1	1	1	327	00:13:25	805	00:13:51	831	00:00:26	26	0.0000
nopath	2	1	4	1	327	00:13:29	809	00:13:54	834	00:00:25	25	0.0000
nopath	2	1	1	1	327	00:13:35	815	00:14:01	841	00:00:26	26	0.0000	00:00:28
nopath	1	2	1	1	327	00:13:40	820	00:14:08	848	00:00:28	28	0.0000
nopath	1	2	1	1	327	00:13:44	824	00:14:12	852	00:00:28	28	0.0000
nopath	2	1	1	1	327	00:13:47	827	00:14:13	853	00:00:26	26	0.0000
nopath	1	2	1	1	327	00:13:45	825	00:14:15	855	00:00:30	30	0.0000
nopath	2	1	14	16	327	00:13:49	829	00:14:15	855	00:00:26	26	0.0000
nopath	1	2	9	1	327	00:13:46	826	00:14:16	856	00:00:30	30	0.0000
nopath	2	1	1	1	327	00:13:55	835	00:14:21	861	00:00:26	26	0.0000
nopath	1	3	1	1	351	00:13:38	818	00:14:23	863	00:00:45	45	0.0000
nopath	1	2	1	1	327	00:14:07	847	00:14:35	875	00:00:28	28	0.0000
nopath	2	1	10	1	327	00:14:12	852	00:14:38	878	00:00:26	26	0.0000
nopath	2	1	1	1	327	00:14:25	865	00:14:50	890	00:00:25	25	0.0000
nopath	1	2	1	1	327	00:14:25	865	00:14:53	893	00:00:28	28	0.0000
nopath	2	1	1	1	327	00:14:29	869	00:14:55	895	00:00:26	26	0.0000
nopath	1	2	1	1	327	00:14:33	873	00:15:01	901	00:00:28	28	0.0000	00:00:28
nopath	2	1	6	1	327	00:14:38	878	00:15:03	903	00:00:25	25	0.0000
nopath	2	1	1	1	327	00:14:45	885	00:15:10	910	00:00:25	25	0.0000
nopath	2	1	1	1	327	00:14:50	890	00:15:16	916	00:00:26	26	0.0000
nopath	2	1	1	1	327	00:14:52	892	00:15:17	917	00:00:25	25	0.0000
nopath	1	3	1	1	351	00:14:47	887	00:15:22	922	00:00:35	35	0.0000
nopath	3	2	1	1	311	00:14:38	878	00:15:30	930	00:00:52	52	0.0000
nopath	3	1	2	1	351	00:14:41	881	00:15:33	933	00:00:52	52	0.0000
nopath	1	2	1	1	327	00:15:01	901	00:15:38	938	00:00:37	37	0.0000
nopath	2	1	1	1	327	00:15:06	906	00:15:41	941	00:00:35	35	0.0000
nopath	2	1	9	1	327	00:15:02	902	00:15:41	941	00:00:39	39	0.0000
nopath	1	2	13	15	327	00:15:13	913	00:15:43	943	00:00:30	30	0.0000
nopath	2	1	13	15	327	00:15:17	917	00:15:46	946	00:00:29	29	0.0000
nopath	2	1	3	1	327	00:15:19	919	00:15:49	949	00:00:30	30	0.0000
nopath	2	1	1	1	327	00:15:24	924	00:15:50	950	00:00:26	26	0.0000
nopath	2	1	1	1	327	00:15:35	935	00:16:01	961	00:00:26	26	0.0000	00:00:27
nopath	2	1	1	1	327	00:15:40	940	00:16:06	966	00:00:26	26	0.0000
nopath	3	2	5	1	311	00:15:25	925	00:16:12	972	00:00:47	47	0.0000
nopath	3	1	1	1	351	00:15:17	917	00:16:12	972	00:00:55	55	0.0000
nopath	1	2	10	1	327	00:15:37	937	00:16:18	978	00:00:41	41	0.0000
nopath	1	2	3	1	327	00:15:39	939	00:16:20	980	00:00:41	41	0.0000
nopath	2	1	1	1	327	00:15:44	944	00:16:21	981	00:00:37	37	0.0000
nopath	2	1	1	1	327	00:15:45	945	00:16:21	981	00:00:36	36	0.0000
nopath	1	2	3	1	327	00:15:55	955	00:16:24	984	00:00:29	29	0.0000
nopath	1	3	9	1	351	00:15:27	927	00:16:24	984	00:00:57	57	0.0000
nopath	2	1	1	1	327	00:16:04	964	00:16:30	990	00:00:26	26	0.0000
nopath	1	2	1	1	327	00:15:56	956	00:16:31	991	00:00:35	35	0.0000
nopath	1	2	1	1	327	00:15:57	957	00:16:33	993	00:00:36	36	0.0000
nopath	1	2	1	1	327	00:16:03	963	00:16:35	995	00:00:32	32	0.0000
nopath	2	1	1	1	327	00:16:10	970	00:16:36	996	00:00:26	26	0.0000
nopath	2	1	1	1	327	00:16:11	971	00:16:36	996	00:00:25	25	0.0000
nopath	1	2	1	1	327	00:16:07	967	00:16:37	997	00:00:30	30	0.0000
nopath	1	3	1	1	351	00:16:09	969	00:16:45	1005	00:00:36	36	0.0000
nopath	3	2	1	1	311	00:16:10	970	00:16:50	1010	00:00:40	40	0.0000
nopath	2	1	1	1	327	00:16:35	995	00:17:00	1020	00:00:25	25	0.0000	00:00:28
nopath	1	2	5	1	327	00:16:35	995	00:17:02	1022	00:00:27	27	0.0000
nopath	1	2	1	1	327	00:16:43	1003	00:17:11	1031	00:00:28	28	0.0000
nopath	2	1	3	1	327	00:16:54	1014	00:17:19	1039	00:00:25	25	0.0000
nopath	2	1	1	1	327	00:16:59	1019	00:17:25	1045	00:00:26	26	0.0000
nopath	1	3	2	1	351	00:16:51	1011	00:17:27	1047	00:00:36	36	0.0000
nopath	2	1	1	1	327	00:17:03	1023	00:17:29	1049	00:00:26	26	0.0000
nopath	1	2	3	1	327	00:17:01	1021	00:17:29	1049	00:00:28	28	0.0000
nopath	1	2	3	1	327	00:17:05	1025	00:17:33	1053	00:00:28	28	0.0000
nopath	2	1	12	14	327	00:17:09	1029	00:17:36	1056	00:00:27	27	0.0000
nopath	2	1	1	1	327	00:17:13	1033	00:17:39	1059	00:00:26	26	0.0000
nopath	1	2	5	1	327	00:17:14	1034	00:17:42	1062	00:00:28	28	0.0000
nopath	1	3	5	1	351	00:17:15	1035	00:17:51	1071	00:00:36	36	0.0000
nopath	2	1	1	1	327	00:17:35	1055	00:18:01	1081	00:00:26	26	0.0000	00:00:26
nopath	3	1	1	1	351	00:17:36	1056	00:18:11	1091	00:00:35	35	0.0000
nopath	1	2	1	1	327	00:17:46	1066	00:18:18	1098	00:00:32	32	0.0000
nopath	1	2	3	1	327	00:17:52	1072	00:18:20	1100	00:00:28	28	0.0000
nopath	2	1	1	1	327	00:17:52	1072	00:18:20	1100	00:00:28	28	0.0000
nopath	2	1	1	1	327	00:17:45	1065	00:18:21	1101	00:00:36	36	0.0000
nopath	2	3	12	14	311	00:17:56	1076	00:18:28	1108	00:00:32	32	0.0000
nopath	1	2	9	1	327	00:18:03	1083	00:18:32	1112	00:00:29	29	0.0000
nopath	3	1	12	14	351	00:17:50	1070	00:18:42	1122	00:00:52	52	0.0000
nopath	1	2	1	1	327	00:18:09	1089	00:18:48	1128	00:00:39	39	0.0000
nopath	2	1	1	1	327	00:18:23	1103	00:18:49	1129	00:00:26	26	0.0000
nopath	1	2	3	1	327	00:18:19	1099	00:18:50	1130	00:00:31	31	0.0000
nopath	2	1	1	1	327	00:18:13	1093	00:18:51	1131	00:00:38	38	0.0000
nopath	2	1	1	1	327	00:18:22	1102	00:18:53	1133	00:00:31	31	0.0000
nopath	1	2	1	1	327	00:18:23	1103	00:18:54	1134	00:00:31	31	0.0000
nopath	2	1	3	1	327	00:18:24	1104	00:18:55	1135	00:00:31	31	0.0000
nopath	2	1	14	16	327	00:18:26	1106	00:18:56	1136	00:00:30	30	0.0000
nopath	2	1	3	1	327	00:18:39	1119	00:19:05	1145	00:00:26	26	0.0000	00:00:30
nopath	2	3	1	1	311	00:18:38	1118	00:19:07	1147	00:00:29	29	0.0000
nopath	2	1	10	1	327	00:18:40	1120	00:19:08	1148	00:00:28	28	0.0000
nopath	1	2	2	1	327	00:18:44	1124	00:19:12	1152	00:00:28	28	0.0000
nopath	1	2	10	1	327	00:18:51	1131	00:19:19	1159	00:00:28	28	0.0000
nopath	3	2	3	1	311	00:18:58	1138	00:19:40	1180	00:00:42	42	0.0000
nopath	1	2	1	1	327	00:19:12	1152	00:19:48	1188	00:00:36	36	0.0000
nopath	2	1	1	1	327	00:19:20	1160	00:19:51	1191	00:00:31	31	0.0000
nopath	2	1	1	1	327	00:19:16	1156	00:19:51	1191	00:00:35	35	0.0000
nopath	1	2	12	14	327	00:19:22	1162	00:19:52	1192	00:00:30	30	0.0000
nopath	2	1	9	1	327	00:19:32	1172	00:20:00	1200	00:00:28	28	0.0000	00:00:30
nopath	1	2	1	1	327	00:19:31	1171	00:20:02	1202	00:00:31	31	0.0000
nopath	1	3	12	14	351	00:19:28	1168	00:20:05	1205	00:00:37	37	0.0000
nopath	3	1	14	16	351	00:19:27	1167	00:20:13	1213	00:00:46	46	0.0000
nopath	3	2	5	1	311	00:19:30	1170	00:20:13	1213	00:00:43	43	0.0000
nopath	1	2	13	15	327	00:19:50	1190	00:20:31	1231	00:00:41	41	0.0000
nopath	2	1	1	1	327	00:19:48	1188	00:20:31	1231	00:00:43	43	0.0000
nopath	2	1	3	1	327	00:19:47	1187	00:20:31	1231	00:00:44	44	0.0000
nopath	1	2	5	1	327	00:19:58	1198	00:20:32	1232	00:00:34	34	0.0000
nopath	2	1	1	1	327	00:19:57	1197	00:20:33	1233	00:00:36	36	0.0000
nopath	1	2	12	14	327	00:20:02	1202	00:20:34	1234	00:00:32	32	0.0000
nopath	2	1	12	14	327	00:20:10	1210	00:20:37	1237	00:00:27	27	0.0000
nopath	1	3	1	1	351	00:19:39	1179	00:20:40	1240	00:01:01	61	0.0000
nopath	1	2	1	1	327	00:20:12	1212	00:20:41	1241	00:00:29	29	0.0000
nopath	2	1	1	1	327	00:20:20	1220	00:20:46	1246	00:00:26	26	0.0000
nopath	1	3	2	1	351	00:19:59	1199	00:20:49	1249	00:00:50	50	0.0000
nopath	1	3	1	1	351	00:20:00	1200	00:20:51	1251	00:00:51	51	0.0000
nopath	2	1	9	1	327	00:20:30	1230	00:20:56	1256	00:00:26	26	0.0000
nopath	1	3	1	1	351	00:20:20	1220	00:20:58	1258	00:00:38	38	0.0000
nopath	3	2	12	14	311	00:20:16	1216	00:21:00	1260	00:00:44	44	0.0000	00:00:43
nopath	1	2	5	1	327	00:20:37	1237	00:21:07	1267	00:00:30	30	0.0000
nopath	1	2	1	1	327	00:20:45	1245	00:21:12	1272	00:00:27	27	0.0000
nopath	2	3	1	1	311	00:20:44	1244	00:21:12	1272	00:00:28	28	0.0000
nopath	2	1	1	1	327	00:20:53	1253	00:21:18	1278	00:00:25	25	0.0000
nopath	1	3	5	1	351	00:20:25	1225	00:21:21	1281	00:00:56	56	0.0000
nopath	1	3	14	16	351	00:20:38	1238	00:21:27	1287	00:00:49	49	0.0000
nopath	1	2	1	1	327	00:21:02	1262	00:21:30	1290	00:00:28	28	0.0000
nopath	2	1	1	1	327	00:21:06	1266	00:21:31	1291	00:00:25	25	0.0000
nopath	1	2	1	1	327	00:21:19	1279	00:21:47	1307	00:00:28	28	0.0000
nopath	1	2	1	1	327	00:21:28	1288	00:21:55	1315	00:00:27	27	0.0000
nopath	1	3	5	1	351	00:21:27	1287	00:22:04	1324	00:00:37	37	0.0000	00:00:42
nopath	1	2	10	1	327	00:21:37	1297	00:22:05	1325	00:00:28	28	0.0000
nopath	1	3	12	14	351	00:21:29	1289	00:22:08	1328	00:00:39	39	0.0000
nopath	1	3	1	1	351	00:21:40	1300	00:22:16	1336	00:00:36	36	0.0000
nopath	3	2	1	1	311	00:21:40	1300	00:22:20	1340	00:00:40	40	0.0000
nopath	3	2	14	16	311	00:21:46	1306	00:22:24	1344	00:00:38	38	0.0000
nopath	3	1	12	14	351	00:21:55	1315	00:22:32	1352	00:00:37	37	0.0000
nopath	1	2	1	1	327	00:21:54	1314	00:22:38	1358	00:00:44	44	0.0000
nopath	2	1	1	1	327	00:21:56	1316	00:22:41	1361	00:00:45	45	0.0000
nopath	1	2	13	15	327	00:21:57	1317	00:22:42	1362	00:00:45	45	0.0000
nopath	2	1	14	16	327	00:22:12	1332	00:22:42	1362	00:00:30	30	0.0000
nopath	1	2	3	1	327	00:22:01	1321	00:22:44	1364	00:00:43	43	0.0000
nopath	2	1	13	15	327	00:22:09	1329	00:22:44	1364	00:00:35	35	0.0000
nopath	1	3	1	1	351	00:22:06	1326	00:22:46	1366	00:00:40	40	0.0000
nopath	2	1	1	1	327	00:22:23	1343	00:22:48	1368	00:00:25	25	0.0000
nopath	2	1	6	1	327	00:22:24	1344	00:22:51	1371	00:00:27	27	0.0000
nopath	2	1	1	1	327	00:22:26	1346	00:22:52	1372	00:00:26	26	0.0000
nopath	3	2	1	1	311	00:22:14	1334	00:23:00	1380	00:00:46	46	0.0000	00:00:41
nopath	1	2	1	1	327	00:22:32	1352	00:23:08	1388	00:00:36	36	0.0000
nopath	2	1	1	1	327	00:22:38	1358	00:23:11	1391	00:00:33	33	0.0000
nopath	2	1	1	1	327	00:22:41	1361	00:23:12	1392	00:00:31	31	0.0000
nopath	2	1	14	16	327	00:22:32	1352	00:23:13	1393	00:00:41	41	0.0000
nopath	1	2	1	1	327	00:22:47	1367	00:23:15	1395	00:00:28	28	0.0000
nopath	2	1	9	1	327	00:22:35	1355	00:23:15	1395	00:00:40	40	0.0000
nopath	2	1	3	1	327	00:22:48	1368	00:23:16	1396	00:00:28	28	0.0000
nopath	2	1	2	1	327	00:22:58	1378	00:23:24	1404	00:00:26	26	0.0000
nopath	1	2	1	1	327	00:22:57	1377	00:23:25	1405	00:00:28	28	0.0000
nopath	1	2	1	1	327	00:23:08	1388	00:23:36	1416	00:00:28	28	0.0000
nopath	2	1	3	1	327	00:23:10	1390	00:23:36	1416	00:00:26	26	0.0000
nopath	2	1	9	1	327	00:23:12	1392	00:23:37	1417	00:00:25	25	0.0000
nopath	2	1	1	1	327	00:23:27	1407	00:23:53	1433	00:00:26	26	0.0000
nopath	2	1	3	1	327	00:23:28	1408	00:23:53	1433	00:00:25	25	0.0000
nopath	2	1	14	16	327	00:23:30	1410	00:23:56	1436	00:00:26	26	0.0000
nopath	3	2	5	1	311	00:23:23	1403	00:24:00	1440	00:00:37	37	0.0000	00:00:37
nopath	3	2	12	14	311	00:23:33	1413	00:24:07	1447	00:00:34	34	0.0000
nopath	1	2	5	1	327	00:23:31	1411	00:24:08	1448	00:00:37	37	0.0000
nopath	1	2	1	1	327	00:23:33	1413	00:24:09	1449	00:00:36	36	0.0000
nopath	2	1	13	15	327	00:23:49	1429	00:24:16	1456	00:00:27	27	0.0000
nopath	2	3	12	14	311	00:23:53	1433	00:24:23	1463	00:00:30	30	0.0000
nopath	2	1	14	16	327	00:23:59	1439	00:24:26	1466	00:00:27	27	0.0000
nopath	1	2	14	16	327	00:24:00	1440	00:24:29	1469	00:00:29	29	0.0000
nopath	1	2	1	1	327	00:24:09	1449	00:24:37	1477	00:00:28	28	0.0000
nopath	2	1	3	1	327	00:24:12	1452	00:24:37	1477	00:00:25	25	0.0000
nopath	2	1	1	1	327	00:24:14	1454	00:24:40	1480	00:00:26	26	0.0000
nopath	1	2	1	1	327	00:24:13	1453	00:24:41	1481	00:00:28	28	0.0000
nopath	1	3	1	1	351	00:24:16	1456	00:24:51	1491	00:00:35	35	0.0000
nopath	1	2	1	1	327	00:24:24	1464	00:24:52	1492	00:00:28	28	0.0000
nopath	1	3	1	1	351	00:24:18	1458	00:24:56	1496	00:00:38	38	0.0000
nopath	3	1	1	1	351	00:24:26	1466	00:25:02	1502	00:00:36	36	0.0000	00:00:44
nopath	1	2	12	14	327	00:24:51	1491	00:25:19	1519	00:00:28	28	0.0000
nopath	1	2	1	1	327	00:24:54	1494	00:25:21	1521	00:00:27	27	0.0000
nopath	2	1	3	1	327	00:24:35	1475	00:25:21	1521	00:00:46	46	0.0000
nopath	2	1	3	1	327	00:24:39	1479	00:25:21	1521	00:00:42	42	0.0000
nopath	1	2	12	14	327	00:24:56	1496	00:25:24	1524	00:00:28	28	0.0000
nopath	2	1	1	1	327	00:24:57	1497	00:25:24	1524	00:00:27	27	0.0000
nopath	1	3	5	1	351	00:24:28	1468	00:25:26	1526	00:00:58	58	0.0000
nopath	1	2	3	1	327	00:25:00	1500	00:25:28	1528	00:00:28	28	0.0000
nopath	3	2	10	1	311	00:24:49	1489	00:25:40	1540	00:00:51	51	0.0000
nopath	3	1	1	1	351	00:24:52	1492	00:25:44	1544	00:00:52	52	0.0000
nopath	1	2	1	1	327	00:25:12	1512	00:25:48	1548	00:00:36	36	0.0000
nopath	2	1	1	1	327	00:25:16	1516	00:25:51	1551	00:00:35	35	0.0000
nopath	2	1	1	1	327	00:25:15	1515	00:25:51	1551	00:00:36	36	0.0000
nopath	2	1	10	1	327	00:25:22	1522	00:25:53	1553	00:00:31	31	0.0000
nopath	2	1	1	1	327	00:25:26	1526	00:25:55	1555	00:00:29	29	0.0000
nopath	2	1	1	1	327	00:25:33	1533	00:26:00	1560	00:00:27	27	0.0000	00:00:30
nopath	1	2	15	17	327	00:25:35	1535	00:26:04	1564	00:00:29	29	0.0000
nopath	3	2	9	1	311	00:25:28	1528	00:26:10	1570	00:00:42	42	0.0000
nopath	1	2	1	1	327	00:25:37	1537	00:26:18	1578	00:00:41	41	0.0000
nopath	1	2	1	1	327	00:25:38	1538	00:26:19	1579	00:00:41	41	0.0000
nopath	1	2	1	1	327	00:25:41	1541	00:26:21	1581	00:00:40	40	0.0000
nopath	2	1	1	1	327	00:25:46	1546	00:26:21	1581	00:00:35	35	0.0000
nopath	2	1	1	1	327	00:25:50	1550	00:26:21	1581	00:00:31	31	0.0000
nopath	1	2	3	1	327	00:25:42	1542	00:26:23	1583	00:00:41	41	0.0000
nopath	2	1	2	1	327	00:25:52	1552	00:26:23	1583	00:00:31	31	0.0000
nopath	1	2	1	1	327	00:25:48	1548	00:26:24	1584	00:00:36	36	0.0000
nopath	1	2	6	1	327	00:25:55	1555	00:26:27	1587	00:00:32	32	0.0000
nopath	1	2	3	1	327	00:25:58	1558	00:26:29	1589	00:00:31	31	0.0000
nopath	2	1	5	1	327	00:26:03	1563	00:26:29	1589	00:00:26	26	0.0000
nopath	2	3	12	14	311	00:25:58	1558	00:26:30	1590	00:00:32	32	0.0000
nopath	1	3	14	16	351	00:25:49	1549	00:26:34	1594	00:00:45	45	0.0000
nopath	3	1	1	1	351	00:25:51	1551	00:26:42	1602	00:00:51	51	0.0000
nopath	3	1	15	17	351	00:25:57	1557	00:26:46	1606	00:00:49	49	0.0000
nopath	2	1	12	14	327	00:26:14	1574	00:26:52	1612	00:00:38	38	0.0000
nopath	2	1	1	1	327	00:26:29	1589	00:26:55	1615	00:00:26	26	0.0000
nopath	1	3	12	14	351	00:25:51	1551	00:26:58	1618	00:01:07	67	0.0000
nopath	2	1	1	1	327	00:26:36	1596	00:27:02	1622	00:00:26	26	0.0000	00:00:30
nopath	2	1	1	1	327	00:26:38	1598	00:27:03	1623	00:00:25	25	0.0000
nopath	3	1	3	1	351	00:26:24	1584	00:27:12	1632	00:00:48	48	0.0000
nopath	1	2	12	14	327	00:26:43	1603	00:27:19	1639	00:00:36	36	0.0000
nopath	3	2	1	1	311	00:26:45	1605	00:27:19	1639	00:00:34	34	0.0000
nopath	2	1	1	1	327	00:26:55	1615	00:27:20	1640	00:00:25	25	0.0000
nopath	2	1	1	1	327	00:26:58	1618	00:27:23	1643	00:00:25	25	0.0000
nopath	2	1	1	1	327	00:26:57	1617	00:27:23	1643	00:00:26	26	0.0000
nopath	2	1	1	1	327	00:27:06	1626	00:27:31	1651	00:00:25	25	0.0000
nopath	2	1	1	1	327	00:27:07	1627	00:27:32	1652	00:00:25	25	0.0000
nopath	3	2	1	1	311	00:26:47	1607	00:27:40	1660	00:00:53	53	0.0000
nopath	3	2	1	1	311	00:27:00	1620	00:27:42	1662	00:00:42	42	0.0000
nopath	1	2	5	1	327	00:27:07	1627	00:27:48	1668	00:00:41	41	0.0000
nopath	3	1	3	1	351	00:27:12	1632	00:27:49	1669	00:00:37	37	0.0000
nopath	1	2	1	1	327	00:27:14	1634	00:27:50	1670	00:00:36	36	0.0000
nopath	2	1	1	1	327	00:27:23	1643	00:27:51	1671	00:00:28	28	0.0000
nopath	1	2	1	1	327	00:27:16	1636	00:27:51	1671	00:00:35	35	0.0000
nopath	1	2	12	14	327	00:27:27	1647	00:27:56	1676	00:00:29	29	0.0000
nopath	1	2	1	1	327	00:27:29	1649	00:27:59	1679	00:00:30	30	0.0000
nopath	1	2	1	1	327	00:27:31	1651	00:28:01	1681	00:00:30	30	0.0000	00:00:32
nopath	2	1	1	1	327	00:27:34	1654	00:28:01	1681	00:00:27	27	0.0000
nopath	2	3	1	1	311	00:27:36	1656	00:28:05	1685	00:00:29	29	0.0000
nopath	3	1	1	1	351	00:27:26	1646	00:28:12	1692	00:00:46	46	0.0000
nopath	1	2	1	1	327	00:27:48	1668	00:28:17	1697	00:00:29	29	0.0000
nopath	1	2	5	1	327	00:27:52	1672	00:28:19	1699	00:00:27	27	0.0000
nopath	2	1	1	1	327	00:27:53	1673	00:28:19	1699	00:00:26	26	0.0000
nopath	2	1	5	1	327	00:27:54	1674	00:28:20	1700	00:00:26	26	0.0000
nopath	2	1	1	1	327	00:27:56	1676	00:28:22	1702	00:00:26	26	0.0000
nopath	2	1	1	1	327	00:27:57	1677	00:28:23	1703	00:00:26	26	0.0000
nopath	1	2	12	14	327	00:27:57	1677	00:28:25	1705	00:00:28	28	0.0000
nopath	2	1	1	1	327	00:28:01	1681	00:28:27	1707	00:00:26	26	0.0000
nopath	2	1	12	14	327	00:28:02	1682	00:28:29	1709	00:00:27	27	0.0000
nopath	1	3	6	1	351	00:28:02	1682	00:28:38	1718	00:00:36	36	0.0000
nopath	2	1	1	1	327	00:28:18	1698	00:28:43	1723	00:00:25	25	0.0000
nopath	2	1	12	14	327	00:28:17	1697	00:28:44	1724	00:00:27	27	0.0000
nopath	3	1	1	1	351	00:28:15	1695	00:28:52	1732	00:00:37	37	0.0000
nopath	1	2	1	1	327	00:28:16	1696	00:28:58	1738	00:00:42	42	0.0000
nopath	2	1	2	1	327	00:28:26	1706	00:29:01	1741	00:00:35	35	0.0000	00:00:26
nopath	2	1	1	1	327	00:28:25	1705	00:29:01	1741	00:00:36	36	0.0000
nopath	2	1	1	1	327	00:28:30	1710	00:29:03	1743	00:00:33	33	0.0000
nopath	2	1	12	14	327	00:28:39	1719	00:29:07	1747	00:00:28	28	0.0000
nopath	2	1	1	1	327	00:28:44	1724	00:29:11	1751	00:00:27	27	0.0000
nopath	2	1	1	1	327	00:28:45	1725	00:29:11	1751	00:00:26	26	0.0000
nopath	3	2	1	1	311	00:28:34	1714	00:29:20	1760	00:00:46	46	0.0000
nopath	1	2	10	1	327	00:28:51	1731	00:29:28	1768	00:00:37	37	0.0000
nopath	2	1	5	1	327	00:28:54	1734	00:29:31	1771	00:00:37	37	0.0000
nopath	1	2	5	1	327	00:29:04	1744	00:29:32	1772	00:00:28	28	0.0000
nopath	2	1	1	1	327	00:29:01	1741	00:29:33	1773	00:00:32	32	0.0000
nopath	2	1	13	15	327	00:28:53	1733	00:29:34	1774	00:00:41	41	0.0000
nopath	2	1	1	1	327	00:29:06	1746	00:29:35	1775	00:00:29	29	0.0000
nopath	2	1	3	1	327	00:29:05	1745	00:29:36	1776	00:00:31	31	0.0000
nopath	1	2	1	1	327	00:29:07	1747	00:29:38	1778	00:00:31	31	0.0000
nopath	2	1	1	1	327	00:29:09	1749	00:29:38	1778	00:00:29	29	0.0000
nopath	2	1	1	1	327	00:29:15	1755	00:29:41	1781	00:00:26	26	0.0000
nopath	1	2	1	1	327	00:29:15	1755	00:29:43	1783	00:00:28	28	0.0000
nopath	1	2	1	1	327	00:29:18	1758	00:29:46	1786	00:00:28	28	0.0000
nopath	2	1	1	1	327	00:29:22	1762	00:29:47	1787	00:00:25	25	0.0000
nopath	1	2	1	1	327	00:29:22	1762	00:29:50	1790	00:00:28	28	0.0000
nopath	1	2	13	15	327	00:29:24	1764	00:29:54	1794	00:00:30	30	0.0000
nopath	2	1	12	14	327	00:29:28	1768	00:29:55	1795	00:00:27	27	0.0000
nopath	1	2	1	1	327	00:29:31	1771	00:29:59	1799	00:00:28	28	0.0000
nopath	2	1	1	1	327	00:29:35	1775	00:30:01	1801	00:00:26	26	0.0000	00:00:30
nopath	1	2	1	1	327	00:29:42	1782	00:30:10	1810	00:00:28	28	0.0000
nopath	1	3	1	1	351	00:29:35	1775	00:30:11	1811	00:00:36	36	0.0000
nopath	1	2	1	1	327	00:29:45	1785	00:30:14	1814	00:00:29	29	0.0000
nopath	3	2	2	1	311	00:29:30	1770	00:30:20	1820	00:00:50	50	0.0000
nopath	1	2	1	1	327	00:29:46	1786	00:30:28	1828	00:00:42	42	0.0000
nopath	3	2	1	1	311	00:29:55	1795	00:30:29	1829	00:00:34	34	0.0000
nopath	1	2	12	14	327	00:29:59	1799	00:30:30	1830	00:00:31	31	0.0000
nopath	2	1	1	1	327	00:29:54	1794	00:30:31	1831	00:00:37	37	0.0000
nopath	2	1	3	1	327	00:29:59	1799	00:30:31	1831	00:00:32	32	0.0000
nopath	2	1	1	1	327	00:30:05	1805	00:30:32	1832	00:00:27	27	0.0000
nopath	2	1	1	1	327	00:30:03	1803	00:30:33	1833	00:00:30	30	0.0000
nopath	1	2	1	1	327	00:30:04	1804	00:30:35	1835	00:00:31	31	0.0000
nopath	2	1	1	1	327	00:30:12	1812	00:30:39	1839	00:00:27	27	0.0000
nopath	1	2	12	14	327	00:30:10	1810	00:30:40	1840	00:00:30	30	0.0000
nopath	1	2	10	1	327	00:30:11	1811	00:30:42	1842	00:00:31	31	0.0000
nopath	2	1	1	1	327	00:30:24	1824	00:30:49	1849	00:00:25	25	0.0000
nopath	2	1	1	1	327	00:30:23	1823	00:30:49	1849	00:00:26	26	0.0000
nopath	1	2	1	1	327	00:30:22	1822	00:30:50	1850	00:00:28	28	0.0000
nopath	2	1	1	1	327	00:30:27	1827	00:30:53	1853	00:00:26	26	0.0000
nopath	1	3	1	1	351	00:30:13	1813	00:30:57	1857	00:00:44	44	0.0000
nopath	3	2	1	1	311	00:30:13	1813	00:31:00	1860	00:00:47	47	0.0000	00:00:43
nopath	3	1	3	1	351	00:30:28	1828	00:31:06	1866	00:00:38	38	0.0000
nopath	1	2	5	1	327	00:30:37	1837	00:31:07	1867	00:00:30	30	0.0000
nopath	2	1	12	14	327	00:30:44	1844	00:31:10	1870	00:00:26	26	0.0000
nopath	1	2	5	1	327	00:30:44	1844	00:31:12	1872	00:00:28	28	0.0000
nopath	2	1	9	1	327	00:30:49	1849	00:31:14	1874	00:00:25	25	0.0000
nopath	1	2	1	1	327	00:30:50	1850	00:31:18	1878	00:00:28	28	0.0000
nopath	2	1	2	1	327	00:30:56	1856	00:31:21	1881	00:00:25	25	0.0000
nopath	3	2	1	1	311	00:30:37	1837	00:31:30	1890	00:00:53	53	0.0000
nopath	3	2	5	1	311	00:30:48	1848	00:31:33	1893	00:00:45	45	0.0000
nopath	2	1	1	1	327	00:31:15	1875	00:31:41	1901	00:00:26	26	0.0000
nopath	1	2	13	15	327	00:31:13	1873	00:31:42	1902	00:00:29	29	0.0000
nopath	1	2	1	1	327	00:31:27	1887	00:31:55	1915	00:00:28	28	0.0000
nopath	2	1	3	1	327	00:31:41	1901	00:32:07	1927	00:00:26	26	0.0000	00:00:27
nopath	2	1	1	1	327	00:31:45	1905	00:32:10	1930	00:00:25	25	0.0000
nopath	1	2	3	1	327	00:31:44	1904	00:32:12	1932	00:00:28	28	0.0000
nopath	1	2	3	1	327	00:31:47	1907	00:32:15	1935	00:00:28	28	0.0000
nopath	2	1	12	14	327	00:31:54	1914	00:32:21	1941	00:00:27	27	0.0000
nopath	2	1	6	1	327	00:31:58	1918	00:32:24	1944	00:00:26	26	0.0000
nopath	2	1	1	1	327	00:32:00	1920	00:32:26	1946	00:00:26	26	0.0000
nopath	1	2	3	1	327	00:32:01	1921	00:32:29	1949	00:00:28	28	0.0000
nopath	1	2	3	1	327	00:32:06	1926	00:32:34	1954	00:00:28	28	0.0000
nopath	2	1	1	1	327	00:32:12	1932	00:32:37	1957	00:00:25	25	0.0000
nopath	3	2	1	1	311	00:31:56	1916	00:32:40	1960	00:00:44	44	0.0000
nopath	3	2	12	14	311	00:32:06	1926	00:32:43	1963	00:00:37	37	0.0000
nopath	1	2	1	1	327	00:32:12	1932	00:32:48	1968	00:00:36	36	0.0000
nopath	1	2	12	14	327	00:32:18	1938	00:32:50	1970	00:00:32	32	0.0000
nopath	2	1	1	1	327	00:32:22	1942	00:32:50	1970	00:00:28	28	0.0000
nopath	2	1	1	1	327	00:32:25	1945	00:32:50	1970	00:00:25	25	0.0000
nopath	1	2	1	1	327	00:32:19	1939	00:32:52	1972	00:00:33	33	0.0000
nopath	2	1	14	16	327	00:32:26	1946	00:32:54	1974	00:00:28	28	0.0000
nopath	2	1	2	1	327	00:32:30	1950	00:32:57	1977	00:00:27	27	0.0000
nopath	3	2	1	1	311	00:32:23	1943	00:33:10	1990	00:00:47	47	0.0000	00:00:45
nopath	3	2	9	1	311	00:32:32	1952	00:33:12	1992	00:00:40	40	0.0000
nopath	3	1	12	14	351	00:32:37	1957	00:33:19	1999	00:00:42	42	0.0000
nopath	1	2	12	14	327	00:32:50	1970	00:33:29	2009	00:00:39	39	0.0000
nopath	1	2	12	14	327	00:33:00	1980	00:33:31	2011	00:00:31	31	0.0000
nopath	2	1	1	1	327	00:32:47	1967	00:33:31	2011	00:00:44	44	0.0000
nopath	2	1	1	1	327	00:33:07	1987	00:33:33	2013	00:00:26	26	0.0000
nopath	2	1	1	1	327	00:33:06	1986	00:33:34	2014	00:00:28	28	0.0000
nopath	1	2	1	1	327	00:33:04	1984	00:33:34	2014	00:00:30	30	0.0000
nopath	2	1	3	1	327	00:33:10	1990	00:33:38	2018	00:00:28	28	0.0000
nopath	2	1	5	1	327	00:33:11	1991	00:33:40	2020	00:00:29	29	0.0000
nopath	2	1	6	1	327	00:33:16	1996	00:33:41	2021	00:00:25	25	0.0000
nopath	2	1	1	1	327	00:33:15	1995	00:33:42	2022	00:00:27	27	0.0000
nopath	2	1	6	1	327	00:33:18	1998	00:33:43	2023	00:00:25	25	0.0000
nopath	2	1	3	1	327	00:33:19	1999	00:33:45	2025	00:00:26	26	0.0000
nopath	1	2	13	15	327	00:33:16	1996	00:33:46	2026	00:00:30	30	0.0000
nopath	1	3	1	1	351	00:32:38	1958	00:33:49	2029	00:01:11	71	0.0000
nopath	1	2	1	1	327	00:33:22	2002	00:33:50	2030	00:00:28	28	0.0000
nopath	2	1	1	1	327	00:33:27	2007	00:33:52	2032	00:00:25	25	0.0000
nopath	1	2	3	1	327	00:33:25	2005	00:33:53	2033	00:00:28	28	0.0000
nopath	1	3	1	1	351	00:32:46	1966	00:33:54	2034	00:01:08	68	0.0000
nopath	1	2	9	1	327	00:33:26	2006	00:33:56	2036	00:00:30	30	0.0000
nopath	1	2	12	14	327	00:33:27	2007	00:33:57	2037	00:00:30	30	0.0000
nopath	2	1	13	15	327	00:33:36	2016	00:34:04	2044	00:00:28	28	0.0000	00:00:27
nopath	3	1	1	1	351	00:33:35	2015	00:34:12	2052	00:00:37	37	0.0000
nopath	1	2	3	1	327	00:33:40	2020	00:34:18	2058	00:00:38	38	0.0000
nopath	1	2	2	1	327	00:33:45	2025	00:34:19	2059	00:00:34	34	0.0000
nopath	2	1	1	1	327	00:33:49	2029	00:34:21	2061	00:00:32	32	0.0000
nopath	2	1	1	1	327	00:33:54	2034	00:34:23	2063	00:00:29	29	0.0000
nopath	1	3	1	1	351	00:33:48	2028	00:34:25	2065	00:00:37	37	0.0000
nopath	3	2	12	14	311	00:33:46	2026	00:34:40	2080	00:00:54	54	0.0000
nopath	3	1	5	1	351	00:33:49	2029	00:34:44	2084	00:00:55	55	0.0000
nopath	1	2	12	14	327	00:34:18	2058	00:34:47	2087	00:00:29	29	0.0000
nopath	3	1	12	14	351	00:34:13	2053	00:34:50	2090	00:00:37	37	0.0000
nopath	2	1	1	1	327	00:34:19	2059	00:34:52	2092	00:00:33	33	0.0000
nopath	2	3	2	1	311	00:34:23	2063	00:34:52	2092	00:00:29	29	0.0000
nopath	1	2	1	1	327	00:34:26	2066	00:34:53	2093	00:00:27	27	0.0000
nopath	2	1	1	1	327	00:34:27	2067	00:34:54	2094	00:00:27	27	0.0000
nopath	2	1	13	15	327	00:34:31	2071	00:34:59	2099	00:00:28	28	0.0000
nopath	1	2	1	1	327	00:34:34	2074	00:35:02	2102	00:00:28	28	0.0000	00:00:30
nopath	2	1	1	1	327	00:34:38	2078	00:35:03	2103	00:00:25	25	0.0000
nopath	3	1	9	1	351	00:34:22	2062	00:35:12	2112	00:00:50	50	0.0000
nopath	1	2	1	1	327	00:34:42	2082	00:35:18	2118	00:00:36	36	0.0000
nopath	2	1	1	1	327	00:34:55	2095	00:35:21	2121	00:00:26	26	0.0000
nopath	2	1	2	1	327	00:35:01	2101	00:35:27	2127	00:00:26	26	0.0000
nopath	1	2	1	1	327	00:35:05	2105	00:35:34	2134	00:00:29	29	0.0000
nopath	3	1	13	15	351	00:34:50	2090	00:35:43	2143	00:00:53	53	0.0000
nopath	1	2	13	15	327	00:35:09	2109	00:35:51	2151	00:00:42	42	0.0000
nopath	2	1	1	1	327	00:35:17	2117	00:35:51	2151	00:00:34	34	0.0000
nopath	2	1	3	1	327	00:35:19	2119	00:35:53	2153	00:00:34	34	0.0000
nopath	2	1	14	16	327	00:35:32	2132	00:35:59	2159	00:00:27	27	0.0000
nopath	1	2	1	1	327	00:35:32	2132	00:36:01	2161	00:00:29	29	0.0000	00:00:34
nopath	2	1	1	1	327	00:35:37	2137	00:36:02	2162	00:00:25	25	0.0000
nopath	1	2	1	1	327	00:35:35	2135	00:36:03	2163	00:00:28	28	0.0000
nopath	2	1	1	1	327	00:35:38	2138	00:36:03	2163	00:00:25	25	0.0000
nopath	2	1	14	16	327	00:35:40	2140	00:36:07	2167	00:00:27	27	0.0000
nopath	2	1	1	1	327	00:35:45	2145	00:36:12	2172	00:00:27	27	0.0000
nopath	1	2	3	1	327	00:35:44	2144	00:36:12	2172	00:00:28	28	0.0000
nopath	2	1	1	1	327	00:35:47	2147	00:36:13	2173	00:00:26	26	0.0000
nopath	2	1	10	1	327	00:35:48	2148	00:36:14	2174	00:00:26	26	0.0000
nopath	2	1	12	14	327	00:35:49	2149	00:36:16	2176	00:00:27	27	0.0000
nopath	1	3	12	14	351	00:35:10	2110	00:36:19	2179	00:01:09	69	0.0000
nopath	1	2	1	1	327	00:35:55	2155	00:36:23	2183	00:00:28	28	0.0000
nopath	2	1	1	1	327	00:36:00	2160	00:36:25	2185	00:00:25	25	0.0000
nopath	2	1	1	1	327	00:36:01	2161	00:36:27	2187	00:00:26	26	0.0000
nopath	2	1	1	1	327	00:36:02	2162	00:36:28	2188	00:00:26	26	0.0000
nopath	1	2	3	1	327	00:36:03	2163	00:36:31	2191	00:00:28	28	0.0000
nopath	3	2	12	14	311	00:35:29	2129	00:36:40	2200	00:01:11	71	0.0000
nopath	3	1	1	1	351	00:35:54	2154	00:36:44	2204	00:00:50	50	0.0000
nopath	1	2	1	1	327	00:36:09	2169	00:36:48	2208	00:00:39	39	0.0000
nopath	1	2	9	1	327	00:36:10	2170	00:36:49	2209	00:00:39	39	0.0000
nopath	1	2	10	1	327	00:36:15	2175	00:36:51	2211	00:00:36	36	0.0000
nopath	2	1	1	1	327	00:36:13	2173	00:36:51	2211	00:00:38	38	0.0000
nopath	1	2	1	1	327	00:36:16	2176	00:36:52	2212	00:00:36	36	0.0000
nopath	1	2	9	1	327	00:36:20	2180	00:36:54	2214	00:00:34	34	0.0000
nopath	2	3	1	1	311	00:36:28	2188	00:36:58	2218	00:00:30	30	0.0000
nopath	1	2	1	1	327	00:36:32	2192	00:37:02	2222	00:00:30	30	0.0000	00:00:32
nopath	2	1	1	1	327	00:36:39	2199	00:37:05	2225	00:00:26	26	0.0000
nopath	1	2	10	1	327	00:36:44	2204	00:37:12	2232	00:00:28	28	0.0000
nopath	1	2	2	1	327	00:36:49	2209	00:37:17	2237	00:00:28	28	0.0000
nopath	1	2	1	1	327	00:36:53	2213	00:37:21	2241	00:00:28	28	0.0000
nopath	2	1	1	1	327	00:36:57	2217	00:37:23	2243	00:00:26	26	0.0000
nopath	1	2	1	1	327	00:36:54	2214	00:37:24	2244	00:00:30	30	0.0000
nopath	1	2	3	1	327	00:36:57	2217	00:37:25	2245	00:00:28	28	0.0000
nopath	2	1	1	1	327	00:37:01	2221	00:37:26	2246	00:00:25	25	0.0000
nopath	1	2	1	1	327	00:36:58	2218	00:37:27	2247	00:00:29	29	0.0000
nopath	2	1	12	14	327	00:37:04	2224	00:37:30	2250	00:00:26	26	0.0000
nopath	1	2	1	1	327	00:37:05	2225	00:37:33	2253	00:00:28	28	0.0000
nopath	1	2	1	1	327	00:37:06	2226	00:37:36	2256	00:00:30	30	0.0000
nopath	1	2	1	1	327	00:37:10	2230	00:37:38	2258	00:00:28	28	0.0000
nopath	2	1	12	14	327	00:37:14	2234	00:37:41	2261	00:00:27	27	0.0000
nopath	1	2	3	1	327	00:37:16	2236	00:37:44	2264	00:00:28	28	0.0000
nopath	2	1	13	15	327	00:37:17	2237	00:37:45	2265	00:00:28	28	0.0000
nopath	3	2	1	1	311	00:37:00	2220	00:37:50	2270	00:00:50	50	0.0000
nopath	3	1	5	1	351	00:37:20	2240	00:37:57	2277	00:00:37	37	0.0000
nopath	1	2	1	1	327	00:37:26	2246	00:37:58	2278	00:00:32	32	0.0000
nopath	1	2	6	1	327	00:37:33	2253	00:38:00	2280	00:00:27	27	0.0000	00:00:28
nopath	2	1	1	1	327	00:37:34	2254	00:38:00	2280	00:00:26	26	0.0000
nopath	2	1	12	14	327	00:37:24	2244	00:38:02	2282	00:00:38	38	0.0000
nopath	2	1	5	1	327	00:37:37	2257	00:38:03	2283	00:00:26	26	0.0000
nopath	2	1	10	1	327	00:37:38	2258	00:38:06	2286	00:00:28	28	0.0000
nopath	1	2	9	1	327	00:37:42	2262	00:38:11	2291	00:00:29	29	0.0000
nopath	2	1	1	1	327	00:37:46	2266	00:38:12	2292	00:00:26	26	0.0000
nopath	2	1	1	1	327	00:37:47	2267	00:38:13	2293	00:00:26	26	0.0000
nopath	2	1	1	1	327	00:37:52	2272	00:38:17	2297	00:00:25	25	0.0000
nopath	2	1	1	1	327	00:37:54	2274	00:38:19	2299	00:00:25	25	0.0000
nopath	2	1	6	1	327	00:37:53	2273	00:38:19	2299	00:00:26	26	0.0000
nopath	2	1	3	1	327	00:37:56	2276	00:38:21	2301	00:00:25	25	0.0000
nopath	1	3	1	1	351	00:37:29	2249	00:38:24	2304	00:00:55	55	0.0000
nopath	2	1	1	1	327	00:38:04	2284	00:38:29	2309	00:00:25	25	0.0000
nopath	1	2	1	1	327	00:38:18	2298	00:38:46	2326	00:00:28	28	0.0000
nopath	2	1	1	1	327	00:38:24	2304	00:38:50	2330	00:00:26	26	0.0000
nopath	2	1	6	1	327	00:38:29	2309	00:38:54	2334	00:00:25	25	0.0000
nopath	1	3	1	1	351	00:38:19	2299	00:38:57	2337	00:00:38	38	0.0000
nopath	2	1	1	1	327	00:38:33	2313	00:38:59	2339	00:00:26	26	0.0000
nopath	2	1	1	1	327	00:38:37	2317	00:39:03	2343	00:00:26	26	0.0000	00:00:27
nopath	2	1	1	1	327	00:38:40	2320	00:39:05	2345	00:00:25	25	0.0000
nopath	2	1	5	1	327	00:38:44	2324	00:39:09	2349	00:00:25	25	0.0000
nopath	2	1	1	1	327	00:38:51	2331	00:39:16	2356	00:00:25	25	0.0000
nopath	2	1	1	1	327	00:38:52	2332	00:39:17	2357	00:00:25	25	0.0000
nopath	2	1	1	1	327	00:38:54	2334	00:39:20	2360	00:00:26	26	0.0000
nopath	2	1	13	15	327	00:38:57	2337	00:39:25	2365	00:00:28	28	0.0000
nopath	2	1	3	1	327	00:38:59	2339	00:39:27	2367	00:00:28	28	0.0000
nopath	3	2	9	1	311	00:38:52	2332	00:39:30	2370	00:00:38	38	0.0000
nopath	1	2	1	1	327	00:39:01	2341	00:39:38	2378	00:00:37	37	0.0000
nopath	1	2	1	1	327	00:39:10	2350	00:39:40	2380	00:00:30	30	0.0000
nopath	2	1	1	1	327	00:39:15	2355	00:39:40	2380	00:00:25	25	0.0000
nopath	1	2	1	1	327	00:39:14	2354	00:39:43	2383	00:00:29	29	0.0000
nopath	2	1	3	1	327	00:39:18	2358	00:39:44	2384	00:00:26	26	0.0000
nopath	2	3	12	14	311	00:39:23	2363	00:39:54	2394	00:00:31	31	0.0000
nopath	1	2	1	1	327	00:39:31	2371	00:39:59	2399	00:00:28	28	0.0000
nopath	3	2	3	1	311	00:39:25	2365	00:40:10	2410	00:00:45	45	0.0000	00:00:49
nopath	1	2	1	1	327	00:39:50	2390	00:40:17	2417	00:00:27	27	0.0000
nopath	2	1	1	1	327	00:39:48	2388	00:40:21	2421	00:00:33	33	0.0000
nopath	2	1	1	1	327	00:39:51	2391	00:40:21	2421	00:00:30	30	0.0000
nopath	2	1	1	1	327	00:39:54	2394	00:40:23	2423	00:00:29	29	0.0000
nopath	2	1	3	1	327	00:39:58	2398	00:40:26	2426	00:00:28	28	0.0000
nopath	2	1	1	1	327	00:39:59	2399	00:40:26	2426	00:00:27	27	0.0000
nopath	2	1	1	1	327	00:40:00	2400	00:40:30	2430	00:00:30	30	0.0000
nopath	2	1	1	1	327	00:40:04	2404	00:40:31	2431	00:00:27	27	0.0000
nopath	1	3	1	1	351	00:39:39	2379	00:40:33	2433	00:00:54	54	0.0000
nopath	3	2	12	14	311	00:40:01	2401	00:40:40	2440	00:00:39	39	0.0000
nopath	3	2	1	1	311	00:40:13	2413	00:40:47	2447	00:00:34	34	0.0000
nopath	1	2	5	1	327	00:40:07	2407	00:40:48	2448	00:00:41	41	0.0000
nopath	1	2	1	1	327	00:40:12	2412	00:40:49	2449	00:00:37	37	0.0000
nopath	1	2	10	1	327	00:40:22	2422	00:40:51	2451	00:00:29	29	0.0000
nopath	2	1	1	1	327	00:40:16	2416	00:40:51	2451	00:00:35	35	0.0000
nopath	2	1	1	1	327	00:40:20	2420	00:40:52	2452	00:00:32	32	0.0000
nopath	2	3	13	15	311	00:40:12	2412	00:40:53	2453	00:00:41	41	0.0000
nopath	1	2	12	14	327	00:40:28	2428	00:40:57	2457	00:00:29	29	0.0000
nopath	1	2	1	1	327	00:40:31	2431	00:41:02	2462	00:00:31	31	0.0000	00:00:31
nopath	2	3	12	14	311	00:40:36	2436	00:41:06	2466	00:00:30	30	0.0000
nopath	2	1	1	1	327	00:40:42	2442	00:41:08	2468	00:00:26	26	0.0000
nopath	2	1	9	1	327	00:40:43	2443	00:41:09	2469	00:00:26	26	0.0000
nopath	2	1	1	1	327	00:40:44	2444	00:41:12	2472	00:00:28	28	0.0000
nopath	2	1	1	1	327	00:40:46	2446	00:41:13	2473	00:00:27	27	0.0000
nopath	2	1	2	1	327	00:40:53	2453	00:41:18	2478	00:00:25	25	0.0000
nopath	1	2	13	15	327	00:40:50	2450	00:41:20	2480	00:00:30	30	0.0000
nopath	2	1	1	1	327	00:40:56	2456	00:41:21	2481	00:00:25	25	0.0000
nopath	2	1	1	1	327	00:40:57	2457	00:41:23	2483	00:00:26	26	0.0000
nopath	1	3	14	16	351	00:40:36	2436	00:41:26	2486	00:00:50	50	0.0000
nopath	1	3	12	14	351	00:40:46	2446	00:41:30	2490	00:00:44	44	0.0000
nopath	1	3	5	1	351	00:40:57	2457	00:41:34	2494	00:00:37	37	0.0000
nopath	3	2	12	14	311	00:40:14	2414	00:41:40	2500	00:01:26	86	0.0000
nopath	3	2	3	1	311	00:40:34	2434	00:41:43	2503	00:01:09	69	0.0000
nopath	3	2	6	1	311	00:40:46	2446	00:41:46	2506	00:01:00	60	0.0000
nopath	1	2	1	1	327	00:41:11	2471	00:41:48	2508	00:00:37	37	0.0000
nopath	1	2	1	1	327	00:41:14	2474	00:41:49	2509	00:00:35	35	0.0000
nopath	2	1	5	1	327	00:41:07	2467	00:41:51	2511	00:00:44	44	0.0000
nopath	2	1	12	14	327	00:41:10	2470	00:41:52	2512	00:00:42	42	0.0000
nopath	2	1	3	1	327	00:41:14	2474	00:41:54	2514	00:00:40	40	0.0000
nopath	2	1	1	1	327	00:41:27	2487	00:41:54	2514	00:00:27	27	0.0000
nopath	2	1	1	1	327	00:41:33	2493	00:42:00	2520	00:00:27	27	0.0000	00:00:28
nopath	2	3	1	1	311	00:41:31	2491	00:42:01	2521	00:00:30	30	0.0000
nopath	1	2	6	1	327	00:41:35	2495	00:42:04	2524	00:00:29	29	0.0000
nopath	1	3	3	1	351	00:41:06	2466	00:42:04	2524	00:00:58	58	0.0000
nopath	3	1	1	1	351	00:41:32	2492	00:42:12	2532	00:00:40	40	0.0000
nopath	1	2	2	1	327	00:41:42	2502	00:42:28	2548	00:00:46	46	0.0000
nopath	1	2	1	1	327	00:41:49	2509	00:42:29	2549	00:00:40	40	0.0000
nopath	1	2	2	1	327	00:41:58	2518	00:42:31	2551	00:00:33	33	0.0000
nopath	2	1	3	1	327	00:41:51	2511	00:42:31	2551	00:00:40	40	0.0000
nopath	2	1	12	14	327	00:41:41	2501	00:42:32	2552	00:00:51	51	0.0000
nopath	2	1	1	1	327	00:41:59	2519	00:42:33	2553	00:00:34	34	0.0000
nopath	2	1	7	1	327	00:41:55	2515	00:42:34	2554	00:00:39	39	0.0000
nopath	2	1	5	1	327	00:42:01	2521	00:42:35	2555	00:00:34	34	0.0000
nopath	2	1	1	1	327	00:41:58	2518	00:42:36	2556	00:00:38	38	0.0000
nopath	1	3	1	1	351	00:41:12	2472	00:42:39	2559	00:01:27	87	0.0000
nopath	2	1	12	14	327	00:42:14	2534	00:42:42	2562	00:00:28	28	0.0000
nopath	1	2	9	1	327	00:42:13	2533	00:42:43	2563	00:00:30	30	0.0000
nopath	2	1	6	1	327	00:42:17	2537	00:42:43	2563	00:00:26	26	0.0000
nopath	3	2	1	1	311	00:42:06	2526	00:42:50	2570	00:00:44	44	0.0000
nopath	1	2	1	1	327	00:42:16	2536	00:42:58	2578	00:00:42	42	0.0000
nopath	1	2	10	1	327	00:42:19	2539	00:42:59	2579	00:00:40	40	0.0000
nopath	2	1	3	1	327	00:42:32	2552	00:43:00	2580	00:00:28	28	0.0000	00:00:35
nopath	1	2	1	1	327	00:42:21	2541	00:43:01	2581	00:00:40	40	0.0000
nopath	2	1	12	14	327	00:42:22	2542	00:43:02	2582	00:00:40	40	0.0000
nopath	1	2	3	1	327	00:42:32	2552	00:43:02	2582	00:00:30	30	0.0000
nopath	2	1	1	1	327	00:42:35	2555	00:43:03	2583	00:00:28	28	0.0000
nopath	1	2	1	1	327	00:42:36	2556	00:43:06	2586	00:00:30	30	0.0000
nopath	2	1	1	1	327	00:42:40	2560	00:43:06	2586	00:00:26	26	0.0000
nopath	1	3	1	1	351	00:41:53	2513	00:43:09	2589	00:01:16	76	0.0000
nopath	1	2	1	1	327	00:42:37	2557	00:43:09	2589	00:00:32	32	0.0000
nopath	1	2	1	1	327	00:42:46	2566	00:43:14	2594	00:00:28	28	0.0000
nopath	2	1	12	14	327	00:42:48	2568	00:43:15	2595	00:00:27	27	0.0000
nopath	3	1	9	1	351	00:42:37	2557	00:43:22	2602	00:00:45	45	0.0000
nopath	3	1	5	1	351	00:42:40	2560	00:43:25	2605	00:00:45	45	0.0000
nopath	1	2	1	1	327	00:42:47	2567	00:43:28	2608	00:00:41	41	0.0000
nopath	2	1	1	1	327	00:42:56	2576	00:43:31	2611	00:00:35	35	0.0000
nopath	1	2	9	1	327	00:43:03	2583	00:43:32	2612	00:00:29	29	0.0000
nopath	2	1	1	1	327	00:43:03	2583	00:43:33	2613	00:00:30	30	0.0000
nopath	2	1	14	16	327	00:43:05	2585	00:43:34	2614	00:00:29	29	0.0000
nopath	2	3	3	1	311	00:43:09	2589	00:43:39	2619	00:00:30	30	0.0000
nopath	1	2	3	1	327	00:43:12	2592	00:43:42	2622	00:00:30	30	0.0000
nopath	2	3	1	1	311	00:43:15	2595	00:43:44	2624	00:00:29	29	0.0000
nopath	2	1	1	1	327	00:43:18	2598	00:43:45	2625	00:00:27	27	0.0000
nopath	2	1	1	1	327	00:43:19	2599	00:43:45	2625	00:00:26	26	0.0000
nopath	2	1	12	14	327	00:43:25	2605	00:43:51	2631	00:00:26	26	0.0000
nopath	1	2	15	17	327	00:43:24	2604	00:43:53	2633	00:00:29	29	0.0000
nopath	1	3	12	14	351	00:43:16	2596	00:43:54	2634	00:00:38	38	0.0000
nopath	3	1	1	1	351	00:43:18	2598	00:44:02	2642	00:00:44	44	0.0000	00:00:44
nopath	3	2	6	1	311	00:43:27	2607	00:44:04	2644	00:00:37	37	0.0000
nopath	3	2	5	1	311	00:43:33	2613	00:44:07	2647	00:00:34	34	0.0000
nopath	1	2	3	1	327	00:43:28	2608	00:44:18	2658	00:00:50	50	0.0000
nopath	1	2	3	1	327	00:43:33	2613	00:44:19	2659	00:00:46	46	0.0000
nopath	1	2	1	1	327	00:43:39	2619	00:44:21	2661	00:00:42	42	0.0000
nopath	2	1	2	1	327	00:43:36	2616	00:44:21	2661	00:00:45	45	0.0000
nopath	2	1	3	1	327	00:43:33	2613	00:44:21	2661	00:00:48	48	0.0000
nopath	1	2	1	1	327	00:43:45	2625	00:44:22	2662	00:00:37	37	0.0000
nopath	2	1	2	1	327	00:43:50	2630	00:44:22	2662	00:00:32	32	0.0000
nopath	2	1	9	1	327	00:43:37	2617	00:44:23	2663	00:00:46	46	0.0000
nopath	1	2	1	1	327	00:43:49	2629	00:44:24	2664	00:00:35	35	0.0000
nopath	2	1	1	1	327	00:43:51	2631	00:44:25	2665	00:00:34	34	0.0000
nopath	2	3	1	1	311	00:43:53	2633	00:44:28	2668	00:00:35	35	0.0000
nopath	2	1	1	1	327	00:43:59	2639	00:44:29	2669	00:00:30	30	0.0000
nopath	2	1	15	17	327	00:44:03	2643	00:44:32	2672	00:00:29	29	0.0000
nopath	2	1	1	1	327	00:44:05	2645	00:44:34	2674	00:00:29	29	0.0000
nopath	2	3	1	1	311	00:44:04	2644	00:44:34	2674	00:00:30	30	0.0000
nopath	2	1	9	1	327	00:44:08	2648	00:44:35	2675	00:00:27	27	0.0000
nopath	2	1	1	1	327	00:44:13	2653	00:44:39	2679	00:00:26	26	0.0000
nopath	2	1	5	1	327	00:44:17	2657	00:44:42	2682	00:00:25	25	0.0000
nopath	2	1	1	1	327	00:44:18	2658	00:44:44	2684	00:00:26	26	0.0000
nopath	2	1	12	14	327	00:44:20	2660	00:44:46	2686	00:00:26	26	0.0000
nopath	1	3	1	1	351	00:44:11	2651	00:44:49	2689	00:00:38	38	0.0000
nopath	1	2	5	1	327	00:44:24	2664	00:44:52	2692	00:00:28	28	0.0000
nopath	2	1	1	1	327	00:44:27	2667	00:44:53	2693	00:00:26	26	0.0000
nopath	2	1	1	1	327	00:44:30	2670	00:44:56	2696	00:00:26	26	0.0000
nopath	1	3	15	17	351	00:44:15	2655	00:44:59	2699	00:00:44	44	0.0000
nopath	3	2	3	1	311	00:44:02	2642	00:45:00	2700	00:00:58	58	0.0000	00:00:51
nopath	3	2	1	1	311	00:44:14	2654	00:45:02	2702	00:00:48	48	0.0000
nopath	1	2	3	1	327	00:44:30	2670	00:45:08	2708	00:00:38	38	0.0000
nopath	1	2	10	1	327	00:44:31	2671	00:45:09	2709	00:00:38	38	0.0000
nopath	2	1	12	14	327	00:44:43	2683	00:45:10	2710	00:00:27	27	0.0000
nopath	2	1	1	1	327	00:44:40	2680	00:45:11	2711	00:00:31	31	0.0000
nopath	2	1	1	1	327	00:44:45	2685	00:45:13	2713	00:00:28	28	0.0000
nopath	1	2	3	1	327	00:44:46	2686	00:45:14	2714	00:00:28	28	0.0000
nopath	1	2	12	14	327	00:44:48	2688	00:45:19	2719	00:00:31	31	0.0000
nopath	1	2	1	1	327	00:44:49	2689	00:45:21	2721	00:00:32	32	0.0000
nopath	2	1	3	1	327	00:44:55	2695	00:45:21	2721	00:00:26	26	0.0000
nopath	1	2	1	1	327	00:44:52	2692	00:45:23	2723	00:00:31	31	0.0000
nopath	1	2	1	1	327	00:44:58	2698	00:45:26	2726	00:00:28	28	0.0000
nopath	2	1	1	1	327	00:45:01	2701	00:45:27	2727	00:00:26	26	0.0000
nopath	2	3	1	1	311	00:45:00	2700	00:45:29	2729	00:00:29	29	0.0000
nopath	1	2	1	1	327	00:45:01	2701	00:45:29	2729	00:00:28	28	0.0000
nopath	1	3	1	1	351	00:44:56	2696	00:45:32	2732	00:00:36	36	0.0000
nopath	1	2	13	15	327	00:45:03	2703	00:45:33	2733	00:00:30	30	0.0000
nopath	2	1	1	1	327	00:45:11	2711	00:45:36	2736	00:00:25	25	0.0000
nopath	3	2	1	1	311	00:45:03	2703	00:45:42	2742	00:00:39	39	0.0000
nopath	3	1	1	1	351	00:45:00	2700	00:45:42	2742	00:00:42	42	0.0000
nopath	3	1	1	1	351	00:45:08	2708	00:45:47	2747	00:00:39	39	0.0000
nopath	3	2	6	1	311	00:45:17	2717	00:45:49	2749	00:00:32	32	0.0000
nopath	1	2	1	1	327	00:45:06	2706	00:45:58	2758	00:00:52	52	0.0000
nopath	2	1	1	1	327	00:45:28	2728	00:45:59	2759	00:00:31	31	0.0000
nopath	1	2	1	1	327	00:45:07	2707	00:46:00	2760	00:00:53	53	0.0000	00:00:35
nopath	2	1	1	1	327	00:45:25	2725	00:46:01	2761	00:00:36	36	0.0000
nopath	1	2	1	1	327	00:45:11	2711	00:46:02	2762	00:00:51	51	0.0000
nopath	1	2	12	14	327	00:45:16	2716	00:46:04	2764	00:00:48	48	0.0000
nopath	1	2	3	1	327	00:45:19	2719	00:46:06	2766	00:00:47	47	0.0000
nopath	1	2	15	17	327	00:45:24	2724	00:46:10	2770	00:00:46	46	0.0000
nopath	2	1	1	1	327	00:45:44	2744	00:46:10	2770	00:00:26	26	0.0000
nopath	2	1	1	1	327	00:45:45	2745	00:46:11	2771	00:00:26	26	0.0000
nopath	1	2	5	1	327	00:45:26	2726	00:46:12	2772	00:00:46	46	0.0000
nopath	2	1	5	1	327	00:45:47	2747	00:46:13	2773	00:00:26	26	0.0000
nopath	1	2	1	1	327	00:45:33	2733	00:46:14	2774	00:00:41	41	0.0000
nopath	1	2	1	1	327	00:45:36	2736	00:46:16	2776	00:00:40	40	0.0000
nopath	1	2	12	14	327	00:45:37	2737	00:46:18	2778	00:00:41	41	0.0000
nopath	1	2	1	1	327	00:45:38	2738	00:46:19	2779	00:00:41	41	0.0000
nopath	1	2	1	1	327	00:45:49	2749	00:46:21	2781	00:00:32	32	0.0000
nopath	1	2	6	1	327	00:45:51	2751	00:46:23	2783	00:00:32	32	0.0000
nopath	1	2	12	14	327	00:45:52	2752	00:46:25	2785	00:00:33	33	0.0000
nopath	2	1	10	1	327	00:46:01	2761	00:46:26	2786	00:00:25	25	0.0000
nopath	1	2	9	1	327	00:45:59	2759	00:46:28	2788	00:00:29	29	0.0000
nopath	2	1	1	1	327	00:46:05	2765	00:46:30	2790	00:00:25	25	0.0000
nopath	2	1	12	14	327	00:46:08	2768	00:46:34	2794	00:00:26	26	0.0000
nopath	2	1	12	14	327	00:46:07	2767	00:46:34	2794	00:00:27	27	0.0000
nopath	2	1	1	1	327	00:46:10	2770	00:46:36	2796	00:00:26	26	0.0000
nopath	1	2	9	1	327	00:46:09	2769	00:46:37	2797	00:00:28	28	0.0000
nopath	1	2	1	1	327	00:46:10	2770	00:46:40	2800	00:00:30	30	0.0000
nopath	2	1	3	1	327	00:46:16	2776	00:46:41	2801	00:00:25	25	0.0000
nopath	2	1	14	16	327	00:46:18	2778	00:46:45	2805	00:00:27	27	0.0000
nopath	2	1	1	1	327	00:46:20	2780	00:46:46	2806	00:00:26	26	0.0000
nopath	2	1	15	17	327	00:46:23	2783	00:46:50	2810	00:00:27	27	0.0000
nopath	1	3	1	1	351	00:46:11	2771	00:46:53	2813	00:00:42	42	0.0000
nopath	1	2	5	1	327	00:46:26	2786	00:46:54	2814	00:00:28	28	0.0000
nopath	2	1	12	14	327	00:46:29	2789	00:46:56	2816	00:00:27	27	0.0000
nopath	2	1	9	1	327	00:46:31	2791	00:46:57	2817	00:00:26	26	0.0000
nopath	2	1	1	1	327	00:46:33	2793	00:46:59	2819	00:00:26	26	0.0000
nopath	2	1	1	1	327	00:46:35	2795	00:47:01	2821	00:00:26	26	0.0000	00:00:28
nopath	2	3	3	1	311	00:46:32	2792	00:47:02	2822	00:00:30	30	0.0000
nopath	2	1	1	1	327	00:46:39	2799	00:47:05	2825	00:00:26	26	0.0000
nopath	1	3	1	1	351	00:46:20	2780	00:47:07	2827	00:00:47	47	0.0000
nopath	3	1	5	1	351	00:45:47	2747	00:47:12	2832	00:01:25	85	0.0000
nopath	3	1	1	1	351	00:46:16	2776	00:47:14	2834	00:00:58	58	0.0000
nopath	3	2	9	1	311	00:46:36	2796	00:47:15	2835	00:00:39	39	0.0000
nopath	1	2	9	1	327	00:46:39	2799	00:47:18	2838	00:00:39	39	0.0000
nopath	1	2	1	1	327	00:46:44	2804	00:47:20	2840	00:00:36	36	0.0000
nopath	2	1	1	1	327	00:46:56	2816	00:47:22	2842	00:00:26	26	0.0000
nopath	1	2	12	14	327	00:46:55	2815	00:47:24	2844	00:00:29	29	0.0000
nopath	2	1	1	1	327	00:47:00	2820	00:47:25	2845	00:00:25	25	0.0000
nopath	2	1	1	1	327	00:47:01	2821	00:47:27	2847	00:00:26	26	0.0000
nopath	1	2	1	1	327	00:46:58	2818	00:47:29	2849	00:00:31	31	0.0000
nopath	2	1	13	15	327	00:47:02	2822	00:47:30	2850	00:00:28	28	0.0000
nopath	2	1	1	1	327	00:47:04	2824	00:47:31	2851	00:00:27	27	0.0000
nopath	2	1	1	1	327	00:47:07	2827	00:47:33	2853	00:00:26	26	0.0000
nopath	1	2	12	14	327	00:47:06	2826	00:47:35	2855	00:00:29	29	0.0000
nopath	1	2	12	14	327	00:47:08	2828	00:47:37	2857	00:00:29	29	0.0000
nopath	2	1	1	1	327	00:47:12	2832	00:47:37	2857	00:00:25	25	0.0000
nopath	1	2	10	1	327	00:47:09	2829	00:47:39	2859	00:00:30	30	0.0000
nopath	1	3	12	14	351	00:46:45	2805	00:47:40	2860	00:00:55	55	0.0000
nopath	1	2	1	1	327	00:47:12	2832	00:47:40	2860	00:00:28	28	0.0000
nopath	1	3	2	1	351	00:46:51	2811	00:47:44	2864	00:00:53	53	0.0000
nopath	2	1	14	16	327	00:47:23	2843	00:47:50	2870	00:00:27	27	0.0000
nopath	2	1	1	1	327	00:47:30	2850	00:47:56	2876	00:00:26	26	0.0000
nopath	3	1	1	1	351	00:46:49	2809	00:48:02	2882	00:01:13	73	0.0000	00:00:59
nopath	3	2	1	1	311	00:47:20	2840	00:48:02	2882	00:00:42	42	0.0000
nopath	1	2	3	1	327	00:47:36	2856	00:48:08	2888	00:00:32	32	0.0000
nopath	2	1	5	1	327	00:47:37	2857	00:48:09	2889	00:00:32	32	0.0000
nopath	1	2	1	1	327	00:47:37	2857	00:48:10	2890	00:00:33	33	0.0000
nopath	2	1	10	1	327	00:47:31	2851	00:48:11	2891	00:00:40	40	0.0000
nopath	2	1	1	1	327	00:47:47	2867	00:48:13	2893	00:00:26	26	0.0000
nopath	2	1	1	1	327	00:47:49	2869	00:48:15	2895	00:00:26	26	0.0000
nopath	1	2	12	14	327	00:47:48	2868	00:48:16	2896	00:00:28	28	0.0000
nopath	2	1	1	1	327	00:47:51	2871	00:48:16	2896	00:00:25	25	0.0000
nopath	1	3	13	15	351	00:47:02	2822	00:48:19	2899	00:01:17	77	0.0000
nopath	1	2	1	1	327	00:47:50	2870	00:48:21	2901	00:00:31	31	0.0000
nopath	2	1	1	1	327	00:47:58	2878	00:48:24	2904	00:00:26	26	0.0000
nopath	1	3	1	1	351	00:47:17	2837	00:48:28	2908	00:01:11	71	0.0000
nopath	1	3	1	1	351	00:47:20	2840	00:48:30	2910	00:01:10	70	0.0000
nopath	1	3	1	1	351	00:47:42	2862	00:48:33	2913	00:00:51	51	0.0000
nopath	1	3	1	1	351	00:47:44	2864	00:48:35	2915	00:00:51	51	0.0000
nopath	3	2	3	1	311	00:47:35	2855	00:48:40	2920	00:01:05	65	0.0000
nopath	3	2	3	1	311	00:47:41	2861	00:48:42	2922	00:01:01	61	0.0000
nopath	3	2	1	1	311	00:47:46	2866	00:48:45	2925	00:00:59	59	0.0000
nopath	3	2	3	1	311	00:47:47	2867	00:48:47	2927	00:01:00	60	0.0000
nopath	3	2	1	1	311	00:48:13	2893	00:48:52	2932	00:00:39	39	0.0000
nopath	3	1	15	17	351	00:48:03	2883	00:48:53	2933	00:00:50	50	0.0000
nopath	1	2	1	1	327	00:48:08	2888	00:48:58	2938	00:00:50	50	0.0000
nopath	1	2	4	1	327	00:48:14	2894	00:49:00	2940	00:00:46	46	0.0000	00:00:36
nopath	2	1	7	1	327	00:48:04	2884	00:49:01	2941	00:00:57	57	0.0000
nopath	1	2	5	1	327	00:48:15	2895	00:49:01	2941	00:00:46	46	0.0000
nopath	2	1	1	1	327	00:48:13	2893	00:49:01	2941	00:00:48	48	0.0000
nopath	2	3	1	1	311	00:48:10	2890	00:49:02	2942	00:00:52	52	0.0000
nopath	2	1	1	1	327	00:48:24	2904	00:49:03	2943	00:00:39	39	0.0000
nopath	2	1	2	1	327	00:48:32	2912	00:49:04	2944	00:00:32	32	0.0000
nopath	1	2	12	14	327	00:48:36	2916	00:49:05	2945	00:00:29	29	0.0000
nopath	2	1	1	1	327	00:48:29	2909	00:49:05	2945	00:00:36	36	0.0000
nopath	2	1	1	1	327	00:48:36	2916	00:49:06	2946	00:00:30	30	0.0000
nopath	2	1	13	15	327	00:48:35	2915	00:49:09	2949	00:00:34	34	0.0000
nopath	2	1	12	14	327	00:48:44	2924	00:49:11	2951	00:00:27	27	0.0000
nopath	1	3	12	14	351	00:47:56	2876	00:49:14	2954	00:01:18	78	0.0000
nopath	2	1	9	1	327	00:48:51	2931	00:49:17	2957	00:00:26	26	0.0000
nopath	3	2	1	1	311	00:48:30	2910	00:49:20	2960	00:00:50	50	0.0000
nopath	3	2	1	1	311	00:48:39	2919	00:49:22	2962	00:00:43	43	0.0000
nopath	3	1	1	1	351	00:48:46	2926	00:49:27	2967	00:00:41	41	0.0000
nopath	3	2	5	1	311	00:48:47	2927	00:49:30	2970	00:00:43	43	0.0000
nopath	1	2	1	1	327	00:48:46	2926	00:49:38	2978	00:00:52	52	0.0000
nopath	1	2	1	1	327	00:49:00	2940	00:49:40	2980	00:00:40	40	0.0000
nopath	1	3	9	1	351	00:48:19	2899	00:49:41	2981	00:01:22	82	0.0000
nopath	1	2	12	14	327	00:49:06	2946	00:49:42	2982	00:00:36	36	0.0000
nopath	2	1	3	1	327	00:49:20	2960	00:49:45	2985	00:00:25	25	0.0000
nopath	1	2	5	1	327	00:49:18	2958	00:49:47	2987	00:00:29	29	0.0000
nopath	2	1	9	1	327	00:49:21	2961	00:49:47	2987	00:00:26	26	0.0000
nopath	1	2	1	1	327	00:49:21	2961	00:49:48	2988	00:00:27	27	0.0000
nopath	2	1	5	1	327	00:49:23	2963	00:49:49	2989	00:00:26	26	0.0000
nopath	1	3	1	1	351	00:48:33	2913	00:49:53	2993	00:01:20	80	0.0000
nopath	1	2	5	1	327	00:49:26	2966	00:49:54	2994	00:00:28	28	0.0000
nopath	3	2	1	1	311	00:49:22	2962	00:50:00	3000	00:00:38	38	0.0000	00:00:47
nopath	3	2	3	1	311	00:49:35	2975	00:50:08	3008	00:00:33	33	0.0000
nopath	1	2	1	1	327	00:49:42	2982	00:50:09	3009	00:00:27	27	0.0000
nopath	2	3	1	1	311	00:49:33	2973	00:50:10	3010	00:00:37	37	0.0000
nopath	2	1	3	1	327	00:49:35	2975	00:50:11	3011	00:00:36	36	0.0000
nopath	1	2	3	1	327	00:49:46	2986	00:50:13	3013	00:00:27	27	0.0000
nopath	2	1	13	15	327	00:49:46	2986	00:50:15	3015	00:00:29	29	0.0000
nopath	2	1	1	1	327	00:49:51	2991	00:50:18	3018	00:00:27	27	0.0000
nopath	2	1	3	1	327	00:49:54	2994	00:50:20	3020	00:00:26	26	0.0000
nopath	1	2	13	15	327	00:49:56	2996	00:50:26	3026	00:00:30	30	0.0000
nopath	2	3	1	1	311	00:50:00	3000	00:50:30	3030	00:00:30	30	0.0000
nopath	2	1	7	1	327	00:50:05	3005	00:50:32	3032	00:00:27	27	0.0000
nopath	2	1	9	1	327	00:50:09	3009	00:50:35	3035	00:00:26	26	0.0000
nopath	1	2	13	15	327	00:50:07	3007	00:50:37	3037	00:00:30	30	0.0000
nopath	2	1	1	1	327	00:50:12	3012	00:50:38	3038	00:00:26	26	0.0000
nopath	2	3	1	1	311	00:50:10	3010	00:50:40	3040	00:00:30	30	0.0000
nopath	2	1	10	1	327	00:50:13	3013	00:50:40	3040	00:00:27	27	0.0000
nopath	1	2	1	1	327	00:50:14	3014	00:50:42	3042	00:00:28	28	0.0000
nopath	2	1	1	1	327	00:50:18	3018	00:50:44	3044	00:00:26	26	0.0000
nopath	1	2	1	1	327	00:50:17	3017	00:50:45	3045	00:00:28	28	0.0000
nopath	2	1	12	14	327	00:50:19	3019	00:50:45	3045	00:00:26	26	0.0000
nopath	2	1	1	1	327	00:50:20	3020	00:50:47	3047	00:00:27	27	0.0000
nopath	1	3	5	1	351	00:48:57	2937	00:50:48	3048	00:01:51	111	0.0000
nopath	1	3	10	1	351	00:49:20	2960	00:50:51	3051	00:01:31	91	0.0000
nopath	1	3	3	1	351	00:49:41	2981	00:50:53	3053	00:01:12	72	0.0000
nopath	1	3	1	1	351	00:49:48	2988	00:50:57	3057	00:01:09	69	0.0000
nopath	3	2	3	1	311	00:50:11	3011	00:51:00	3060	00:00:49	49	0.0000	00:00:41
nopath	3	1	1	1	351	00:50:14	3014	00:51:04	3064	00:00:50	50	0.0000
nopath	1	2	3	1	327	00:50:27	3027	00:51:08	3068	00:00:41	41	0.0000
nopath	1	2	12	14	327	00:50:30	3030	00:51:09	3069	00:00:39	39	0.0000
nopath	1	2	10	1	327	00:50:35	3035	00:51:11	3071	00:00:36	36	0.0000
nopath	2	1	1	1	327	00:50:28	3028	00:51:11	3071	00:00:43	43	0.0000
nopath	2	1	1	1	327	00:50:21	3021	00:51:11	3071	00:00:50	50	0.0000
nopath	1	2	10	1	327	00:50:39	3039	00:51:12	3072	00:00:33	33	0.0000
nopath	2	1	1	1	327	00:50:35	3035	00:51:12	3072	00:00:37	37	0.0000
nopath	2	1	12	14	327	00:50:39	3039	00:51:13	3073	00:00:34	34	0.0000
nopath	2	1	13	15	327	00:50:46	3046	00:51:17	3077	00:00:31	31	0.0000
nopath	2	3	1	1	311	00:50:37	3037	00:51:17	3077	00:00:40	40	0.0000
nopath	2	1	1	1	327	00:50:48	3048	00:51:18	3078	00:00:30	30	0.0000
nopath	2	1	5	1	327	00:50:49	3049	00:51:19	3079	00:00:30	30	0.0000
nopath	2	1	14	16	327	00:50:51	3051	00:51:21	3081	00:00:30	30	0.0000
nopath	1	2	14	16	327	00:50:54	3054	00:51:23	3083	00:00:29	29	0.0000
nopath	2	3	1	1	311	00:50:53	3053	00:51:23	3083	00:00:30	30	0.0000
nopath	2	1	1	1	327	00:50:57	3057	00:51:24	3084	00:00:27	27	0.0000
nopath	1	3	1	1	351	00:49:50	2990	00:51:27	3087	00:01:37	97	0.0000
nopath	1	2	1	1	327	00:51:01	3061	00:51:29	3089	00:00:28	28	0.0000
nopath	2	1	1	1	327	00:51:05	3065	00:51:31	3091	00:00:26	26	0.0000
nopath	1	3	1	1	351	00:50:04	3004	00:51:33	3093	00:01:29	89	0.0000
nopath	1	2	1	1	327	00:51:06	3066	00:51:34	3094	00:00:28	28	0.0000
nopath	1	2	1	1	327	00:51:08	3068	00:51:36	3096	00:00:28	28	0.0000
nopath	2	1	3	1	327	00:51:11	3071	00:51:37	3097	00:00:26	26	0.0000
nopath	2	1	5	1	327	00:51:12	3072	00:51:37	3097	00:00:25	25	0.0000
nopath	1	2	1	1	327	00:51:10	3070	00:51:38	3098	00:00:28	28	0.0000
nopath	1	3	1	1	351	00:50:05	3005	00:51:38	3098	00:01:33	93	0.0000
nopath	1	3	1	1	351	00:50:46	3046	00:51:41	3101	00:00:55	55	0.0000
nopath	1	3	9	1	351	00:50:49	3049	00:51:43	3103	00:00:54	54	0.0000
nopath	1	3	1	1	351	00:51:02	3062	00:51:46	3106	00:00:44	44	0.0000
nopath	3	2	9	1	311	00:50:37	3037	00:51:50	3110	00:01:13	73	0.0000
nopath	3	1	1	1	351	00:50:38	3038	00:51:54	3114	00:01:16	76	0.0000
nopath	3	1	1	1	351	00:50:53	3053	00:51:57	3117	00:01:04	64	0.0000
nopath	3	2	10	1	311	00:51:14	3074	00:52:00	3120	00:00:46	46	0.0000	00:00:59
nopath	3	1	12	14	351	00:51:12	3072	00:52:00	3120	00:00:48	48	0.0000
nopath	3	2	1	1	311	00:51:15	3075	00:52:02	3122	00:00:47	47	0.0000
nopath	3	2	1	1	311	00:51:27	3087	00:52:05	3125	00:00:38	38	0.0000
nopath	1	2	12	14	327	00:51:15	3075	00:52:09	3129	00:00:54	54	0.0000
nopath	1	2	1	1	327	00:51:17	3077	00:52:10	3130	00:00:53	53	0.0000
nopath	1	2	1	1	327	00:51:20	3080	00:52:11	3131	00:00:51	51	0.0000
nopath	2	1	3	1	327	00:51:15	3075	00:52:11	3131	00:00:56	56	0.0000
nopath	2	1	12	14	327	00:51:14	3074	00:52:12	3132	00:00:58	58	0.0000
nopath	2	1	3	1	327	00:51:22	3082	00:52:12	3132	00:00:50	50	0.0000
nopath	1	2	2	1	327	00:51:21	3081	00:52:13	3133	00:00:52	52	0.0000
nopath	2	1	1	1	327	00:51:26	3086	00:52:14	3134	00:00:48	48	0.0000
nopath	2	1	1	1	327	00:51:34	3094	00:52:14	3134	00:00:40	40	0.0000
nopath	1	2	12	14	327	00:51:34	3094	00:52:15	3135	00:00:41	41	0.0000
nopath	2	1	1	1	327	00:51:38	3098	00:52:15	3135	00:00:37	37	0.0000
nopath	1	2	5	1	327	00:51:36	3096	00:52:17	3137	00:00:41	41	0.0000
nopath	2	1	3	1	327	00:51:42	3102	00:52:18	3138	00:00:36	36	0.0000
nopath	1	2	3	1	327	00:51:43	3103	00:52:19	3139	00:00:36	36	0.0000
nopath	2	1	1	1	327	00:51:48	3108	00:52:20	3140	00:00:32	32	0.0000
nopath	2	1	2	1	327	00:51:50	3110	00:52:20	3140	00:00:30	30	0.0000
nopath	2	1	12	14	327	00:51:52	3112	00:52:22	3142	00:00:30	30	0.0000
nopath	1	2	1	1	327	00:51:54	3114	00:52:23	3143	00:00:29	29	0.0000
nopath	2	1	9	1	327	00:51:56	3116	00:52:24	3144	00:00:28	28	0.0000
nopath	1	3	1	1	351	00:51:09	3069	00:52:26	3146	00:01:17	77	0.0000
nopath	1	3	1	1	351	00:51:11	3071	00:52:29	3149	00:01:18	78	0.0000
nopath	1	2	1	1	327	00:52:04	3124	00:52:32	3152	00:00:28	28	0.0000
nopath	1	3	7	1	351	00:51:13	3073	00:52:32	3152	00:01:19	79	0.0000
nopath	2	1	1	1	327	00:52:12	3132	00:52:37	3157	00:00:25	25	0.0000
nopath	3	2	1	1	311	00:51:36	3096	00:52:42	3162	00:01:06	66	0.0000
nopath	3	1	13	15	351	00:51:31	3091	00:52:43	3163	00:01:12	72	0.0000
nopath	3	2	6	1	311	00:51:40	3100	00:52:46	3166	00:01:06	66	0.0000
nopath	3	1	1	1	351	00:51:51	3111	00:52:50	3170	00:00:59	59	0.0000
nopath	3	1	12	14	351	00:51:56	3116	00:52:53	3173	00:00:57	57	0.0000
nopath	3	2	14	16	311	00:52:04	3124	00:52:55	3175	00:00:51	51	0.0000
nopath	1	2	3	1	327	00:52:12	3132	00:52:58	3178	00:00:46	46	0.0000
nopath	1	2	1	1	327	00:52:14	3134	00:52:59	3179	00:00:45	45	0.0000
nopath	3	1	3	1	351	00:52:15	3135	00:53:00	3180	00:00:45	45	0.0000	00:00:56
nopath	1	2	3	1	327	00:52:19	3139	00:53:01	3181	00:00:42	42	0.0000
nopath	2	1	3	1	327	00:52:16	3136	00:53:01	3181	00:00:45	45	0.0000
nopath	2	1	12	14	327	00:52:14	3134	00:53:02	3182	00:00:48	48	0.0000
nopath	2	1	1	1	327	00:52:23	3143	00:53:03	3183	00:00:40	40	0.0000
nopath	1	2	12	14	327	00:52:23	3143	00:53:03	3183	00:00:40	40	0.0000
nopath	2	1	1	1	327	00:52:21	3141	00:53:04	3184	00:00:43	43	0.0000
nopath	1	2	5	1	327	00:52:27	3147	00:53:05	3185	00:00:38	38	0.0000
nopath	2	1	6	1	327	00:52:24	3144	00:53:05	3185	00:00:41	41	0.0000
nopath	2	1	1	1	327	00:52:33	3153	00:53:06	3186	00:00:33	33	0.0000
nopath	1	2	1	1	327	00:52:35	3155	00:53:07	3187	00:00:32	32	0.0000
nopath	2	1	1	1	327	00:52:36	3156	00:53:08	3188	00:00:32	32	0.0000
nopath	2	1	6	1	327	00:52:43	3163	00:53:10	3190	00:00:27	27	0.0000
nopath	2	1	1	1	327	00:52:42	3162	00:53:11	3191	00:00:29	29	0.0000
nopath	1	2	14	16	327	00:52:43	3163	00:53:12	3192	00:00:29	29	0.0000
nopath	1	2	5	1	327	00:52:44	3164	00:53:15	3195	00:00:31	31	0.0000
nopath	2	1	1	1	327	00:52:49	3169	00:53:15	3195	00:00:26	26	0.0000
nopath	2	1	9	1	327	00:52:52	3172	00:53:17	3197	00:00:25	25	0.0000
nopath	2	1	12	14	327	00:52:51	3171	00:53:17	3197	00:00:26	26	0.0000
nopath	2	1	1	1	327	00:52:54	3174	00:53:19	3199	00:00:25	25	0.0000
nopath	2	1	1	1	327	00:52:56	3176	00:53:21	3201	00:00:25	25	0.0000
nopath	1	2	3	1	327	00:52:55	3175	00:53:23	3203	00:00:28	28	0.0000
nopath	1	3	10	1	351	00:51:42	3102	00:53:24	3204	00:01:42	102	0.0000
nopath	2	1	1	1	327	00:53:02	3182	00:53:27	3207	00:00:25	25	0.0000
nopath	2	1	1	1	327	00:53:01	3181	00:53:27	3207	00:00:26	26	0.0000
nopath	1	2	12	14	327	00:52:59	3179	00:53:28	3208	00:00:29	29	0.0000
nopath	1	3	13	15	351	00:52:02	3122	00:53:31	3211	00:01:29	89	0.0000
nopath	1	3	10	1	351	00:52:05	3125	00:53:34	3214	00:01:29	89	0.0000
nopath	3	2	1	1	311	00:52:32	3152	00:53:42	3222	00:01:10	70	0.0000
nopath	3	1	9	1	351	00:52:22	3142	00:53:42	3222	00:01:20	80	0.0000
nopath	3	2	1	1	311	00:52:54	3174	00:53:46	3226	00:00:52	52	0.0000
nopath	3	1	1	1	351	00:52:45	3165	00:53:46	3226	00:01:01	61	0.0000
nopath	3	2	3	1	311	00:53:07	3187	00:53:49	3229	00:00:42	42	0.0000
nopath	3	1	12	14	351	00:53:09	3189	00:53:54	3234	00:00:45	45	0.0000
nopath	1	2	1	1	327	00:53:09	3189	00:53:58	3238	00:00:49	49	0.0000
nopath	3	1	12	14	351	00:53:15	3195	00:53:58	3238	00:00:43	43	0.0000
nopath	1	2	1	1	327	00:53:10	3190	00:53:59	3239	00:00:49	49	0.0000
nopath	1	2	9	1	327	00:53:13	3193	00:54:01	3241	00:00:48	48	0.0000	00:00:36
nopath	2	1	1	1	327	00:53:13	3193	00:54:01	3241	00:00:48	48	0.0000
nopath	2	1	1	1	327	00:53:19	3199	00:54:01	3241	00:00:42	42	0.0000
nopath	1	2	1	1	327	00:53:16	3196	00:54:03	3243	00:00:47	47	0.0000
nopath	2	1	1	1	327	00:53:26	3206	00:54:03	3243	00:00:37	37	0.0000
nopath	2	1	6	1	327	00:53:20	3200	00:54:03	3243	00:00:43	43	0.0000
nopath	1	2	1	1	327	00:53:18	3198	00:54:05	3245	00:00:47	47	0.0000
nopath	2	1	1	1	327	00:53:31	3211	00:54:06	3246	00:00:35	35	0.0000
nopath	2	1	1	1	327	00:53:35	3215	00:54:06	3246	00:00:31	31	0.0000
nopath	1	2	8	1	327	00:53:20	3200	00:54:07	3247	00:00:47	47	0.0000
nopath	2	1	1	1	327	00:53:38	3218	00:54:07	3247	00:00:29	29	0.0000
nopath	2	1	1	1	327	00:53:40	3220	00:54:09	3249	00:00:29	29	0.0000
nopath	1	2	3	1	327	00:53:22	3202	00:54:09	3249	00:00:47	47	0.0000
nopath	1	2	9	1	327	00:53:40	3220	00:54:11	3251	00:00:31	31	0.0000
nopath	2	1	1	1	327	00:53:46	3226	00:54:13	3253	00:00:27	27	0.0000
nopath	2	1	1	1	327	00:53:47	3227	00:54:13	3253	00:00:26	26	0.0000
nopath	1	2	1	1	327	00:53:43	3223	00:54:14	3254	00:00:31	31	0.0000
nopath	1	2	1	1	327	00:53:45	3225	00:54:17	3257	00:00:32	32	0.0000
nopath	1	3	1	1	351	00:52:15	3135	00:54:17	3257	00:02:02	122	0.0000
nopath	1	2	1	1	327	00:53:48	3228	00:54:20	3260	00:00:32	32	0.0000
nopath	1	3	1	1	351	00:52:49	3169	00:54:20	3260	00:01:31	91	0.0000
nopath	1	3	3	1	351	00:53:11	3191	00:54:23	3263	00:01:12	72	0.0000
nopath	1	2	1	1	327	00:53:57	3237	00:54:25	3265	00:00:28	28	0.0000
nopath	2	1	5	1	327	00:54:00	3240	00:54:25	3265	00:00:25	25	0.0000
nopath	1	3	12	14	351	00:53:29	3209	00:54:29	3269	00:01:00	60	0.0000
nopath	1	3	3	1	351	00:53:39	3219	00:54:32	3272	00:00:53	53	0.0000
nopath	1	2	3	1	327	00:54:05	3245	00:54:34	3274	00:00:29	29	0.0000
nopath	1	3	5	1	351	00:53:46	3226	00:54:35	3275	00:00:49	49	0.0000
nopath	1	3	1	1	351	00:53:55	3235	00:54:37	3277	00:00:42	42	0.0000
nopath	3	1	1	1	351	00:53:18	3198	00:54:42	3282	00:01:24	84	0.0000
nopath	3	1	3	1	351	00:53:30	3210	00:54:44	3284	00:01:14	74	0.0000
nopath	3	1	2	1	351	00:53:35	3215	00:54:47	3287	00:01:12	72	0.0000
nopath	3	2	3	1	311	00:54:11	3251	00:54:50	3290	00:00:39	39	0.0000
nopath	3	1	3	1	351	00:53:46	3226	00:54:50	3290	00:01:04	64	0.0000
nopath	1	2	1	1	327	00:54:14	3254	00:54:58	3298	00:00:44	44	0.0000
nopath	3	1	1	1	351	00:54:21	3261	00:54:58	3298	00:00:37	37	0.0000
nopath	1	2	3	1	327	00:54:26	3266	00:54:59	3299	00:00:33	33	0.0000
nopath	2	1	1	1	327	00:54:04	3244	00:55:01	3301	00:00:57	57	0.0000	00:00:32
nopath	2	1	1	1	327	00:54:02	3242	00:55:01	3301	00:00:59	59	0.0000
nopath	1	2	5	1	327	00:54:29	3269	00:55:02	3302	00:00:33	33	0.0000
nopath	2	1	2	1	327	00:54:08	3248	00:55:03	3303	00:00:55	55	0.0000
nopath	2	1	2	1	327	00:54:09	3249	00:55:03	3303	00:00:54	54	0.0000
nopath	1	2	10	1	327	00:54:32	3272	00:55:05	3305	00:00:33	33	0.0000
nopath	2	1	12	14	327	00:54:21	3261	00:55:05	3305	00:00:44	44	0.0000
nopath	1	2	6	1	327	00:54:35	3275	00:55:07	3307	00:00:32	32	0.0000
nopath	2	1	1	1	327	00:54:18	3258	00:55:07	3307	00:00:49	49	0.0000
nopath	2	1	1	1	327	00:54:27	3267	00:55:07	3307	00:00:40	40	0.0000
nopath	2	3	13	15	311	00:54:14	3254	00:55:08	3308	00:00:54	54	0.0000
nopath	1	2	3	1	327	00:54:38	3278	00:55:09	3309	00:00:31	31	0.0000
nopath	2	1	12	14	327	00:54:26	3266	00:55:09	3309	00:00:43	43	0.0000
nopath	2	1	1	1	327	00:54:31	3271	00:55:09	3309	00:00:38	38	0.0000
nopath	1	2	12	14	327	00:54:40	3280	00:55:11	3311	00:00:31	31	0.0000
nopath	2	1	1	1	327	00:54:32	3272	00:55:11	3311	00:00:39	39	0.0000
nopath	2	1	3	1	327	00:54:34	3274	00:55:11	3311	00:00:37	37	0.0000
nopath	2	1	3	1	327	00:54:42	3282	00:55:12	3312	00:00:30	30	0.0000
nopath	2	1	1	1	327	00:54:39	3279	00:55:12	3312	00:00:33	33	0.0000
nopath	1	2	1	1	327	00:54:42	3282	00:55:13	3313	00:00:31	31	0.0000
nopath	2	1	13	15	327	00:54:44	3284	00:55:15	3315	00:00:31	31	0.0000
nopath	2	1	14	16	327	00:54:45	3285	00:55:15	3315	00:00:30	30	0.0000
nopath	2	1	1	1	327	00:54:49	3289	00:55:17	3317	00:00:28	28	0.0000
nopath	2	1	1	1	327	00:54:50	3290	00:55:18	3318	00:00:28	28	0.0000
nopath	2	1	1	1	327	00:54:56	3296	00:55:22	3322	00:00:26	26	0.0000
nopath	1	2	5	1	327	00:54:55	3295	00:55:23	3323	00:00:28	28	0.0000
nopath	1	2	1	1	327	00:54:57	3297	00:55:25	3325	00:00:28	28	0.0000
nopath	2	1	1	1	327	00:55:01	3301	00:55:26	3326	00:00:25	25	0.0000
nopath	1	2	5	1	327	00:54:59	3299	00:55:27	3327	00:00:28	28	0.0000
nopath	2	1	1	1	327	00:55:04	3304	00:55:30	3330	00:00:26	26	0.0000
nopath	2	1	1	1	327	00:55:06	3306	00:55:32	3332	00:00:26	26	0.0000
nopath	2	1	6	1	327	00:55:07	3307	00:55:33	3333	00:00:26	26	0.0000
nopath	2	3	1	1	311	00:55:08	3308	00:55:37	3337	00:00:29	29	0.0000
nopath	2	1	1	1	327	00:55:11	3311	00:55:37	3337	00:00:26	26	0.0000
nopath	1	2	3	1	327	00:55:11	3311	00:55:39	3339	00:00:28	28	0.0000
nopath	1	3	1	1	351	00:54:00	3240	00:55:40	3340	00:01:40	100	0.0000
nopath	1	3	1	1	351	00:54:25	3265	00:55:41	3341	00:01:16	76	0.0000
nopath	1	2	1	1	327	00:55:14	3314	00:55:42	3342	00:00:28	28	0.0000
nopath	1	3	1	1	351	00:54:47	3287	00:55:44	3344	00:00:57	57	0.0000
nopath	1	3	3	1	351	00:54:52	3292	00:55:47	3347	00:00:55	55	0.0000
nopath	3	1	12	14	351	00:54:32	3272	00:55:52	3352	00:01:20	80	0.0000
nopath	3	1	1	1	351	00:54:47	3287	00:55:55	3355	00:01:08	68	0.0000
nopath	3	1	1	1	351	00:54:54	3294	00:55:58	3358	00:01:04	64	0.0000
nopath	3	1	1	1	351	00:54:55	3295	00:56:01	3361	00:01:06	66	0.0000	00:01:04
nopath	3	2	12	14	311	00:54:59	3299	00:56:02	3362	00:01:03	63	0.0000
nopath	3	2	5	1	311	00:55:03	3303	00:56:04	3364	00:01:01	61	0.0000
nopath	1	2	1	1	327	00:55:22	3322	00:56:08	3368	00:00:46	46	0.0000
nopath	1	2	7	1	327	00:55:23	3323	00:56:09	3369	00:00:46	46	0.0000
nopath	2	3	1	1	311	00:55:09	3309	00:56:10	3370	00:01:01	61	0.0000
nopath	1	2	1	1	327	00:55:35	3335	00:56:11	3371	00:00:36	36	0.0000
nopath	2	1	1	1	327	00:55:15	3315	00:56:11	3371	00:00:56	56	0.0000
nopath	2	1	1	1	327	00:55:13	3313	00:56:12	3372	00:00:59	59	0.0000
nopath	2	1	1	1	327	00:55:18	3318	00:56:12	3372	00:00:54	54	0.0000
nopath	1	2	12	14	327	00:55:36	3336	00:56:13	3373	00:00:37	37	0.0000
nopath	2	1	2	1	327	00:55:20	3320	00:56:14	3374	00:00:54	54	0.0000
nopath	2	1	1	1	327	00:55:16	3316	00:56:14	3374	00:00:58	58	0.0000
nopath	1	2	1	1	327	00:55:37	3337	00:56:15	3375	00:00:38	38	0.0000
nopath	2	1	1	1	327	00:55:23	3323	00:56:16	3376	00:00:53	53	0.0000
nopath	1	2	1	1	327	00:55:40	3340	00:56:17	3377	00:00:37	37	0.0000
nopath	1	2	3	1	327	00:55:41	3341	00:56:19	3379	00:00:38	38	0.0000
nopath	2	1	1	1	327	00:55:30	3330	00:56:19	3379	00:00:49	49	0.0000
nopath	2	3	14	16	311	00:55:26	3326	00:56:19	3379	00:00:53	53	0.0000
nopath	2	1	1	1	327	00:55:53	3353	00:56:20	3380	00:00:27	27	0.0000
nopath	1	2	3	1	327	00:55:43	3343	00:56:20	3380	00:00:37	37	0.0000
nopath	1	2	1	1	327	00:55:47	3347	00:56:22	3382	00:00:35	35	0.0000
nopath	2	1	3	1	327	00:55:40	3340	00:56:22	3382	00:00:42	42	0.0000
nopath	2	1	1	1	327	00:55:42	3342	00:56:22	3382	00:00:40	40	0.0000
nopath	2	1	1	1	327	00:55:54	3354	00:56:25	3385	00:00:31	31	0.0000
nopath	2	1	3	1	327	00:56:01	3361	00:56:27	3387	00:00:26	26	0.0000
nopath	2	3	3	1	311	00:55:51	3351	00:56:27	3387	00:00:36	36	0.0000
nopath	2	1	1	1	327	00:55:58	3358	00:56:28	3388	00:00:30	30	0.0000
nopath	1	2	13	15	327	00:55:59	3359	00:56:29	3389	00:00:30	30	0.0000
nopath	1	2	1	1	327	00:56:01	3361	00:56:31	3391	00:00:30	30	0.0000
nopath	1	2	1	1	327	00:56:04	3364	00:56:32	3392	00:00:28	28	0.0000
nopath	2	1	3	1	327	00:56:07	3367	00:56:32	3392	00:00:25	25	0.0000
nopath	2	1	3	1	327	00:56:08	3368	00:56:34	3394	00:00:26	26	0.0000
nopath	2	1	1	1	327	00:56:11	3371	00:56:36	3396	00:00:25	25	0.0000
nopath	1	2	1	1	327	00:56:10	3370	00:56:38	3398	00:00:28	28	0.0000
nopath	2	1	1	1	327	00:56:14	3374	00:56:40	3400	00:00:26	26	0.0000
nopath	1	2	1	1	327	00:56:13	3373	00:56:41	3401	00:00:28	28	0.0000
nopath	2	3	9	1	311	00:56:09	3369	00:56:42	3402	00:00:33	33	0.0000
nopath	2	1	5	1	327	00:56:17	3377	00:56:43	3403	00:00:26	26	0.0000
nopath	2	1	1	1	327	00:56:18	3378	00:56:44	3404	00:00:26	26	0.0000
nopath	1	2	1	1	327	00:56:19	3379	00:56:47	3407	00:00:28	28	0.0000
nopath	1	3	10	1	351	00:54:56	3296	00:56:48	3408	00:01:52	112	0.0000
nopath	1	2	1	1	327	00:56:20	3380	00:56:49	3409	00:00:29	29	0.0000
nopath	1	3	1	1	351	00:55:18	3318	00:56:51	3411	00:01:33	93	0.0000
nopath	1	3	3	1	351	00:55:21	3321	00:56:54	3414	00:01:33	93	0.0000
nopath	1	3	1	1	351	00:55:31	3331	00:56:56	3416	00:01:25	85	0.0000
nopath	3	2	1	1	311	00:55:24	3324	00:57:01	3421	00:01:37	97	0.0000	00:00:57
nopath	3	1	5	1	351	00:55:18	3318	00:57:02	3422	00:01:44	104	0.0000
nopath	3	2	1	1	311	00:55:27	3327	00:57:04	3424	00:01:37	97	0.0000
nopath	3	1	14	16	351	00:55:34	3334	00:57:10	3430	00:01:36	96	0.0000
nopath	3	2	5	1	311	00:55:49	3349	00:57:15	3435	00:01:26	86	0.0000
nopath	3	1	13	15	351	00:55:39	3339	00:57:15	3435	00:01:36	96	0.0000
nopath	1	2	1	1	327	00:56:28	3388	00:57:18	3438	00:00:50	50	0.0000
nopath	1	2	1	1	327	00:56:29	3389	00:57:19	3439	00:00:50	50	0.0000
nopath	3	1	1	1	351	00:55:59	3359	00:57:19	3439	00:01:20	80	0.0000
nopath	2	1	1	1	327	00:56:25	3385	00:57:21	3441	00:00:56	56	0.0000
nopath	1	2	12	14	327	00:56:32	3392	00:57:21	3441	00:00:49	49	0.0000
nopath	2	1	1	1	327	00:56:22	3382	00:57:21	3441	00:00:59	59	0.0000
nopath	2	1	12	14	327	00:56:26	3386	00:57:23	3443	00:00:57	57	0.0000
nopath	2	3	1	1	311	00:56:37	3397	00:57:23	3443	00:00:46	46	0.0000
nopath	1	2	1	1	327	00:56:33	3393	00:57:23	3443	00:00:50	50	0.0000
nopath	2	1	1	1	327	00:56:35	3395	00:57:24	3444	00:00:49	49	0.0000
nopath	2	1	1	1	327	00:56:40	3400	00:57:26	3446	00:00:46	46	0.0000
nopath	1	2	13	15	327	00:56:37	3397	00:57:27	3447	00:00:50	50	0.0000
nopath	2	1	15	17	327	00:56:42	3402	00:57:27	3447	00:00:45	45	0.0000
nopath	2	1	1	1	327	00:56:45	3405	00:57:28	3448	00:00:43	43	0.0000
nopath	1	2	5	1	327	00:56:48	3408	00:57:28	3448	00:00:40	40	0.0000
nopath	2	1	9	1	327	00:56:47	3407	00:57:29	3449	00:00:42	42	0.0000
nopath	2	1	1	1	327	00:56:44	3404	00:57:29	3449	00:00:45	45	0.0000
nopath	1	2	2	1	327	00:56:59	3419	00:57:30	3450	00:00:31	31	0.0000
nopath	2	1	13	15	327	00:56:52	3412	00:57:32	3452	00:00:40	40	0.0000
nopath	2	1	13	15	327	00:56:49	3409	00:57:32	3452	00:00:43	43	0.0000
nopath	1	2	14	16	327	00:57:04	3424	00:57:33	3453	00:00:29	29	0.0000
nopath	2	1	1	1	327	00:56:56	3416	00:57:34	3454	00:00:38	38	0.0000
nopath	2	1	13	15	327	00:56:51	3411	00:57:35	3455	00:00:44	44	0.0000
nopath	2	1	1	1	327	00:57:00	3420	00:57:36	3456	00:00:36	36	0.0000
nopath	1	3	9	1	351	00:56:31	3391	00:57:38	3458	00:01:07	67	0.0000
nopath	1	2	1	1	327	00:57:14	3434	00:57:42	3462	00:00:28	28	0.0000
nopath	1	3	15	17	351	00:56:34	3394	00:57:42	3462	00:01:08	68	0.0000
nopath	1	3	13	15	351	00:56:35	3395	00:57:47	3467	00:01:12	72	0.0000
nopath	3	2	10	1	311	00:56:00	3360	00:57:50	3470	00:01:50	110	0.0000
nopath	3	1	1	1	351	00:56:04	3364	00:57:54	3474	00:01:50	110	0.0000
nopath	3	2	3	1	311	00:56:08	3368	00:57:55	3475	00:01:47	107	0.0000
nopath	3	1	5	1	351	00:56:21	3381	00:57:59	3479	00:01:38	98	0.0000
nopath	3	2	12	14	311	00:56:23	3383	00:58:00	3480	00:01:37	97	0.0000	00:01:39
nopath	3	1	1	1	351	00:56:28	3388	00:58:05	3485	00:01:37	97	0.0000
nopath	3	2	9	1	311	00:56:54	3414	00:58:05	3485	00:01:11	71	0.0000
nopath	1	2	10	1	327	00:57:18	3438	00:58:08	3488	00:00:50	50	0.0000
nopath	1	2	1	1	327	00:57:20	3440	00:58:09	3489	00:00:49	49	0.0000
nopath	2	1	1	1	327	00:57:07	3427	00:58:11	3491	00:01:04	64	0.0000
nopath	1	2	9	1	327	00:57:30	3450	00:58:11	3491	00:00:41	41	0.0000
nopath	2	1	1	1	327	00:56:53	3413	00:58:11	3491	00:01:18	78	0.0000
nopath	2	1	5	1	327	00:57:18	3438	00:58:12	3492	00:00:54	54	0.0000
nopath	2	1	1	1	327	00:56:55	3415	00:58:12	3492	00:01:17	77	0.0000
nopath	2	1	1	1	327	00:57:20	3440	00:58:14	3494	00:00:54	54	0.0000
nopath	1	2	14	16	327	00:57:32	3452	00:58:14	3494	00:00:42	42	0.0000
nopath	2	1	1	1	327	00:57:09	3429	00:58:14	3494	00:01:05	65	0.0000
nopath	2	1	1	1	327	00:57:30	3450	00:58:15	3495	00:00:45	45	0.0000
nopath	1	2	14	16	327	00:57:36	3456	00:58:17	3497	00:00:41	41	0.0000
nopath	2	1	1	1	327	00:57:32	3452	00:58:17	3497	00:00:45	45	0.0000
nopath	2	1	9	1	327	00:57:34	3454	00:58:19	3499	00:00:45	45	0.0000
nopath	2	1	13	15	327	00:57:19	3439	00:58:19	3499	00:01:00	60	0.0000
nopath	1	2	1	1	327	00:57:38	3458	00:58:20	3500	00:00:42	42	0.0000
nopath	2	1	1	1	327	00:57:21	3441	00:58:21	3501	00:01:00	60	0.0000
nopath	1	2	1	1	327	00:57:40	3460	00:58:22	3502	00:00:42	42	0.0000
nopath	2	1	1	1	327	00:57:25	3445	00:58:22	3502	00:00:57	57	0.0000
nopath	2	3	1	1	311	00:57:35	3455	00:58:23	3503	00:00:48	48	0.0000
nopath	2	1	1	1	327	00:57:39	3459	00:58:23	3503	00:00:44	44	0.0000
nopath	1	2	13	15	327	00:57:41	3461	00:58:24	3504	00:00:43	43	0.0000
nopath	2	1	12	14	327	00:57:29	3449	00:58:24	3504	00:00:55	55	0.0000
nopath	2	1	1	1	327	00:57:42	3462	00:58:25	3505	00:00:43	43	0.0000
nopath	2	1	3	1	327	00:57:31	3451	00:58:25	3505	00:00:54	54	0.0000
nopath	1	2	1	1	327	00:57:42	3462	00:58:26	3506	00:00:44	44	0.0000
nopath	2	1	5	1	327	00:57:38	3458	00:58:26	3506	00:00:48	48	0.0000
nopath	2	1	5	1	327	00:57:52	3472	00:58:27	3507	00:00:35	35	0.0000
nopath	1	2	1	1	327	00:57:45	3465	00:58:28	3508	00:00:43	43	0.0000
nopath	2	1	2	1	327	00:57:53	3473	00:58:29	3509	00:00:36	36	0.0000
nopath	1	2	1	1	327	00:57:53	3473	00:58:29	3509	00:00:36	36	0.0000
nopath	2	1	1	1	327	00:57:54	3474	00:58:30	3510	00:00:36	36	0.0000
nopath	2	1	1	1	327	00:58:01	3481	00:58:30	3510	00:00:29	29	0.0000
nopath	1	2	1	1	327	00:57:56	3476	00:58:31	3511	00:00:35	35	0.0000
nopath	2	1	12	14	327	00:57:57	3477	00:58:32	3512	00:00:35	35	0.0000
nopath	2	1	1	1	327	00:58:04	3484	00:58:32	3512	00:00:28	28	0.0000
nopath	1	2	1	1	327	00:57:57	3477	00:58:33	3513	00:00:36	36	0.0000
nopath	2	1	1	1	327	00:58:00	3480	00:58:34	3514	00:00:34	34	0.0000
nopath	2	1	1	1	327	00:58:06	3486	00:58:34	3514	00:00:28	28	0.0000
nopath	2	1	1	1	327	00:58:02	3482	00:58:35	3515	00:00:33	33	0.0000
nopath	2	1	1	1	327	00:58:09	3489	00:58:36	3516	00:00:27	27	0.0000
nopath	1	2	12	14	327	00:58:08	3488	00:58:38	3518	00:00:30	30	0.0000
nopath	2	1	1	1	327	00:58:10	3490	00:58:38	3518	00:00:28	28	0.0000
nopath	2	1	1	1	327	00:58:12	3492	00:58:39	3519	00:00:27	27	0.0000
nopath	2	3	1	1	311	00:58:14	3494	00:58:43	3523	00:00:29	29	0.0000
nopath	1	2	1	1	327	00:58:15	3495	00:58:43	3523	00:00:28	28	0.0000
nopath	1	2	6	1	327	00:58:17	3497	00:58:45	3525	00:00:28	28	0.0000
nopath	1	3	12	14	351	00:56:40	3400	00:58:45	3525	00:02:05	125	0.0000
nopath	1	2	1	1	327	00:58:19	3499	00:58:47	3527	00:00:28	28	0.0000
nopath	2	1	1	1	327	00:58:21	3501	00:58:48	3528	00:00:27	27	0.0000
nopath	1	2	3	1	327	00:58:21	3501	00:58:49	3529	00:00:28	28	0.0000
nopath	2	1	9	1	327	00:58:27	3507	00:58:53	3533	00:00:26	26	0.0000
nopath	1	3	2	1	351	00:56:49	3409	00:58:55	3535	00:02:06	126	0.0000
nopath	2	1	1	1	327	00:58:32	3512	00:58:57	3537	00:00:25	25	0.0000
nopath	1	2	1	1	327	00:58:30	3510	00:58:58	3538	00:00:28	28	0.0000
nopath	1	3	1	1	351	00:57:22	3442	00:58:58	3538	00:01:36	96	0.0000
nopath	1	2	9	1	327	00:58:32	3512	00:59:00	3540	00:00:28	28	0.0000	00:00:36
nopath	1	3	3	1	351	00:57:23	3443	00:59:00	3540	00:01:37	97	0.0000
nopath	1	3	1	1	351	00:57:27	3447	00:59:03	3543	00:01:36	96	0.0000
nopath	1	3	1	1	351	00:58:10	3490	00:59:06	3546	00:00:56	56	0.0000
nopath	3	1	1	1	351	00:56:58	3418	00:59:12	3552	00:02:14	134	0.0000
nopath	3	2	3	1	311	00:57:04	3424	00:59:14	3554	00:02:10	130	0.0000
nopath	3	1	1	1	351	00:57:02	3422	00:59:15	3555	00:02:13	133	0.0000
nopath	3	1	1	1	351	00:57:18	3438	00:59:19	3559	00:02:01	121	0.0000
nopath	3	1	1	1	351	00:57:37	3457	00:59:22	3562	00:01:45	105	0.0000
nopath	3	2	1	1	311	00:57:49	3469	00:59:24	3564	00:01:35	95	0.0000
nopath	3	1	9	1	351	00:57:47	3467	00:59:25	3565	00:01:38	98	0.0000
nopath	3	2	1	1	311	00:57:55	3475	00:59:27	3567	00:01:32	92	0.0000
nopath	3	1	1	1	351	00:57:57	3477	00:59:31	3571	00:01:34	94	0.0000
nopath	3	1	12	14	351	00:57:58	3478	00:59:35	3575	00:01:37	97	0.0000
nopath	1	2	3	1	327	00:58:39	3519	00:59:38	3578	00:00:59	59	0.0000
nopath	1	2	1	1	327	00:58:41	3521	00:59:39	3579	00:00:58	58	0.0000
nopath	1	2	1	1	327	00:58:44	3524	00:59:40	3580	00:00:56	56	0.0000
nopath	2	1	1	1	327	00:58:39	3519	00:59:41	3581	00:01:02	62	0.0000
nopath	2	1	12	14	327	00:58:38	3518	00:59:42	3582	00:01:04	64	0.0000
nopath	1	2	1	1	327	00:58:46	3526	00:59:43	3583	00:00:57	57	0.0000
nopath	2	1	12	14	327	00:58:47	3527	00:59:43	3583	00:00:56	56	0.0000
nopath	2	1	14	16	327	00:58:41	3521	00:59:44	3584	00:01:03	63	0.0000
nopath	2	1	1	1	327	00:58:49	3529	00:59:45	3585	00:00:56	56	0.0000
nopath	1	2	1	1	327	00:58:53	3533	00:59:45	3585	00:00:52	52	0.0000
nopath	2	1	3	1	327	00:58:46	3526	00:59:46	3586	00:01:00	60	0.0000
nopath	2	1	1	1	327	00:58:50	3530	00:59:46	3586	00:00:56	56	0.0000
nopath	1	2	10	1	327	00:58:54	3534	00:59:47	3587	00:00:53	53	0.0000
nopath	2	1	7	1	327	00:58:55	3535	00:59:48	3588	00:00:53	53	0.0000
nopath	1	2	1	1	327	00:58:55	3535	00:59:49	3589	00:00:54	54	0.0000
nopath	2	1	15	17	327	00:58:51	3531	00:59:49	3589	00:00:58	58	0.0000
nopath	2	1	1	1	327	00:58:59	3539	00:59:50	3590	00:00:51	51	0.0000
nopath	1	2	1	1	327	00:58:56	3536	00:59:51	3591	00:00:55	55	0.0000
nopath	2	1	1	1	327	00:58:56	3536	00:59:51	3591	00:00:55	55	0.0000
nopath	2	1	1	1	327	00:59:05	3545	00:59:52	3592	00:00:47	47	0.0000
nopath	1	2	1	1	327	00:59:06	3546	00:59:52	3592	00:00:46	46	0.0000
nopath	2	1	13	15	327	00:59:17	3557	00:59:53	3593	00:00:36	36	0.0000
nopath	1	2	5	1	327	00:59:07	3547	00:59:54	3594	00:00:47	47	0.0000
nopath	2	1	6	1	327	00:59:14	3554	00:59:54	3594	00:00:40	40	0.0000
nopath	2	1	1	1	327	00:59:18	3558	00:59:56	3596	00:00:38	38	0.0000
nopath	1	2	12	14	327	00:59:08	3548	00:59:56	3596	00:00:48	48	0.0000
nopath	2	1	12	14	327	00:59:20	3560	00:59:57	3597	00:00:37	37	0.0000
nopath	1	2	5	1	327	00:59:12	3552	00:59:58	3598	00:00:46	46	0.0000
nopath	2	1	1	1	327	00:59:28	3568	00:59:59	3599	00:00:31	31	0.0000
nopath	1	2	1	1	327	00:59:14	3554	01:00:00	3600	00:00:46	46	0.0000	00:00:52
nopath	2	1	1	1	327	00:59:33	3573	01:00:00	3600	00:00:27	27	0.0000
nopath	1	2	1	1	327	00:59:15	3555	01:00:02	3602	00:00:47	47	0.0000
nopath	2	1	1	1	327	00:59:36	3576	01:00:02	3602	00:00:26	26	0.0000
nopath	2	1	3	1	327	00:59:37	3577	01:00:02	3602	00:00:25	25	0.0000
nopath	2	1	1	1	327	00:59:38	3578	01:00:03	3603	00:00:25	25	0.0000
nopath	1	2	12	14	327	00:59:18	3558	01:00:04	3604	00:00:46	46	0.0000
nopath	2	1	1	1	327	00:59:40	3580	01:00:05	3605	00:00:25	25	0.0000
nopath	2	1	1	1	327	00:59:39	3579	01:00:05	3605	00:00:26	26	0.0000
nopath	1	2	15	17	327	00:59:21	3561	01:00:07	3607	00:00:46	46	0.0000
nopath	1	3	14	16	351	00:58:27	3507	01:00:08	3608	00:01:41	101	0.0000
nopath	1	2	1	1	327	00:59:28	3568	01:00:09	3609	00:00:41	41	0.0000
nopath	1	2	1	1	327	00:59:29	3569	01:00:11	3611	00:00:42	42	0.0000
nopath	2	1	14	16	327	00:59:45	3585	01:00:12	3612	00:00:27	27	0.0000
nopath	1	2	3	1	327	00:59:33	3573	01:00:13	3613	00:00:40	40	0.0000
nopath	2	1	1	1	327	00:59:47	3587	01:00:14	3614	00:00:27	27	0.0000
nopath	1	2	1	1	327	00:59:43	3583	01:00:15	3615	00:00:32	32	0.0000
nopath	2	1	1	1	327	00:59:50	3590	01:00:16	3616	00:00:26	26	0.0000
nopath	1	2	13	15	327	00:59:46	3586	01:00:17	3617	00:00:31	31	0.0000
nopath	1	3	1	1	351	00:58:28	3508	01:00:18	3618	00:01:50	110	0.0000
nopath	1	2	6	1	327	00:59:48	3588	01:00:19	3619	00:00:31	31	0.0000
nopath	1	2	3	1	327	00:59:49	3589	01:00:20	3620	00:00:31	31	0.0000
nopath	1	2	3	1	327	00:59:53	3593	01:00:22	3622	00:00:29	29	0.0000
nopath	2	1	1	1	327	00:59:57	3597	01:00:23	3623	00:00:26	26	0.0000
nopath	1	2	1	1	327	00:59:55	3595	01:00:24	3624	00:00:29	29	0.0000
nopath	2	1	9	1	327	00:59:59	3599	01:00:25	3625	00:00:26	26	0.0000
nopath	2	1	1	1	327	01:00:05	3605	01:00:31	3631	00:00:26	26	0.0000
nopath	1	2	12	14	327	01:00:05	3605	01:00:34	3634	00:00:29	29	0.0000
nopath	2	3	15	17	311	01:00:03	3603	01:00:36	3636	00:00:33	33	0.0000
nopath	1	2	12	14	327	01:00:07	3607	01:00:36	3636	00:00:29	29	0.0000
nopath	1	2	9	1	327	01:00:10	3610	01:00:38	3638	00:00:28	28	0.0000
nopath	1	3	1	1	351	00:58:45	3525	01:00:39	3639	00:01:54	114	0.0000
nopath	1	3	3	1	351	00:59:32	3572	01:00:41	3641	00:01:09	69	0.0000
nopath	1	2	12	14	327	01:00:13	3613	01:00:42	3642	00:00:29	29	0.0000
nopath	1	3	1	1	351	00:59:40	3580	01:00:44	3644	00:01:04	64	0.0000
nopath	1	3	10	1	351	00:59:42	3582	01:00:45	3645	00:01:03	63	0.0000
nopath	1	3	1	1	351	00:59:44	3584	01:00:48	3648	00:01:04	64	0.0000
nopath	3	1	1	1	351	00:57:59	3479	01:00:52	3652	00:02:53	173	0.0000
nopath	3	2	1	1	311	00:58:14	3494	01:00:54	3654	00:02:40	160	0.0000
nopath	3	1	1	1	351	00:58:03	3483	01:00:55	3655	00:02:52	172	0.0000
nopath	3	2	1	1	311	00:58:20	3500	01:00:59	3659	00:02:39	159	0.0000
nopath	3	1	1	1	351	00:58:19	3499	01:00:59	3659	00:02:40	160	0.0000
nopath	3	2	1	1	311	00:58:45	3525	01:01:01	3661	00:02:16	136	0.0000	00:02:00
nopath	3	1	1	1	351	00:59:07	3547	01:01:06	3666	00:01:59	119	0.0000
nopath	1	2	1	1	327	01:00:17	3617	01:01:08	3668	00:00:51	51	0.0000
nopath	1	2	5	1	327	01:00:18	3618	01:01:10	3670	00:00:52	52	0.0000
nopath	2	3	3	1	311	01:00:09	3609	01:01:10	3670	00:01:01	61	0.0000
nopath	1	2	1	1	327	01:00:22	3622	01:01:11	3671	00:00:49	49	0.0000
nopath	2	1	9	1	327	01:00:13	3613	01:01:11	3671	00:00:58	58	0.0000
nopath	2	1	1	1	327	01:00:14	3614	01:01:12	3672	00:00:58	58	0.0000
nopath	2	1	3	1	327	01:00:16	3616	01:01:12	3672	00:00:56	56	0.0000
nopath	1	2	1	1	327	01:00:23	3623	01:01:13	3673	00:00:50	50	0.0000
nopath	2	1	9	1	327	01:00:21	3621	01:01:15	3675	00:00:54	54	0.0000
nopath	1	2	12	14	327	01:00:35	3635	01:01:15	3675	00:00:40	40	0.0000
nopath	2	1	14	16	327	01:00:19	3619	01:01:16	3676	00:00:57	57	0.0000
nopath	2	1	1	1	327	01:00:23	3623	01:01:17	3677	00:00:54	54	0.0000
nopath	1	2	1	1	327	01:00:38	3638	01:01:18	3678	00:00:40	40	0.0000
nopath	2	1	1	1	327	01:00:22	3622	01:01:18	3678	00:00:56	56	0.0000
nopath	2	1	3	1	327	01:00:27	3627	01:01:18	3678	00:00:51	51	0.0000
nopath	1	2	1	1	327	01:00:40	3640	01:01:20	3680	00:00:40	40	0.0000
nopath	2	1	1	1	327	01:00:26	3626	01:01:20	3680	00:00:54	54	0.0000
nopath	2	1	3	1	327	01:00:29	3629	01:01:20	3680	00:00:51	51	0.0000
nopath	2	1	2	1	327	01:00:31	3631	01:01:21	3681	00:00:50	50	0.0000
nopath	1	2	1	1	327	01:00:44	3644	01:01:22	3682	00:00:38	38	0.0000
nopath	2	1	5	1	327	01:00:32	3632	01:01:22	3682	00:00:50	50	0.0000
nopath	2	1	1	1	327	01:00:38	3638	01:01:24	3684	00:00:46	46	0.0000
nopath	2	1	1	1	327	01:00:33	3633	01:01:24	3684	00:00:51	51	0.0000
nopath	1	2	1	1	327	01:00:55	3655	01:01:25	3685	00:00:30	30	0.0000
nopath	2	1	5	1	327	01:00:41	3641	01:01:26	3686	00:00:45	45	0.0000
nopath	1	2	6	1	327	01:00:56	3656	01:01:27	3687	00:00:31	31	0.0000
nopath	2	1	13	15	327	01:00:39	3639	01:01:28	3688	00:00:49	49	0.0000
nopath	1	2	15	17	327	01:00:58	3658	01:01:30	3690	00:00:32	32	0.0000
nopath	1	3	13	15	351	00:59:52	3592	01:01:30	3690	00:01:38	98	0.0000
nopath	1	2	7	1	327	01:00:59	3659	01:01:32	3692	00:00:33	33	0.0000
nopath	1	3	5	1	351	01:00:00	3600	01:01:33	3693	00:01:33	93	0.0000
nopath	1	3	1	1	351	01:00:06	3606	01:01:34	3694	00:01:28	88	0.0000
nopath	1	3	1	1	351	01:00:15	3615	01:01:37	3697	00:01:22	82	0.0000
nopath	3	1	6	1	351	00:59:19	3559	01:01:42	3702	00:02:23	143	0.0000
nopath	3	1	1	1	351	00:59:26	3566	01:01:44	3704	00:02:18	138	0.0000
nopath	3	1	1	1	351	00:59:35	3575	01:01:47	3707	00:02:12	132	0.0000
nopath	3	1	1	1	351	00:59:39	3579	01:01:51	3711	00:02:12	132	0.0000
nopath	3	1	12	14	351	00:59:46	3586	01:01:54	3714	00:02:08	128	0.0000
nopath	3	1	5	1	351	00:59:58	3598	01:01:56	3716	00:01:58	118	0.0000
nopath	3	1	3	1	351	01:00:04	3604	01:01:59	3719	00:01:55	115	0.0000
nopath	3	1	1	1	351	01:00:08	3608	01:02:02	3722	00:01:54	114	0.0000	00:01:59
nopath	3	1	9	1	351	01:00:10	3610	01:02:05	3725	00:01:55	115	0.0000
nopath	1	2	1	1	327	01:01:05	3665	01:02:08	3728	00:01:03	63	0.0000
nopath	1	2	1	1	327	01:01:07	3667	01:02:09	3729	00:01:02	62	0.0000
nopath	2	1	1	1	327	01:00:43	3643	01:02:11	3731	00:01:28	88	0.0000
nopath	1	2	1	1	327	01:01:16	3676	01:02:11	3731	00:00:55	55	0.0000
nopath	2	1	1	1	327	01:00:47	3647	01:02:11	3731	00:01:24	84	0.0000
nopath	2	1	9	1	327	01:00:51	3651	01:02:12	3732	00:01:21	81	0.0000
nopath	2	1	3	1	327	01:00:49	3649	01:02:12	3732	00:01:23	83	0.0000
nopath	2	1	3	1	327	01:00:54	3654	01:02:14	3734	00:01:20	80	0.0000
nopath	2	1	3	1	327	01:00:50	3650	01:02:14	3734	00:01:24	84	0.0000
nopath	1	2	13	15	327	01:01:17	3677	01:02:16	3736	00:00:59	59	0.0000
nopath	1	2	10	1	327	01:01:19	3679	01:02:17	3737	00:00:58	58	0.0000
nopath	2	1	9	1	327	01:01:00	3660	01:02:18	3738	00:01:18	78	0.0000
nopath	2	3	1	1	311	01:00:58	3658	01:02:18	3738	00:01:20	80	0.0000
nopath	2	1	13	15	327	01:01:01	3661	01:02:18	3738	00:01:17	77	0.0000
nopath	1	2	12	14	327	01:01:20	3680	01:02:19	3739	00:00:59	59	0.0000
nopath	2	1	12	14	327	01:01:08	3668	01:02:20	3740	00:01:12	72	0.0000
nopath	2	1	5	1	327	01:01:03	3663	01:02:20	3740	00:01:17	77	0.0000
nopath	1	2	3	1	327	01:01:21	3681	01:02:21	3741	00:01:00	60	0.0000
nopath	2	1	1	1	327	01:01:06	3666	01:02:21	3741	00:01:15	75	0.0000
nopath	2	1	1	1	327	01:01:16	3676	01:02:22	3742	00:01:06	66	0.0000
nopath	1	2	9	1	327	01:01:26	3686	01:02:23	3743	00:00:57	57	0.0000
nopath	2	1	1	1	327	01:01:10	3670	01:02:23	3743	00:01:13	73	0.0000
nopath	2	1	1	1	327	01:01:23	3683	01:02:24	3744	00:01:01	61	0.0000
nopath	1	2	1	1	327	01:01:35	3695	01:02:25	3745	00:00:50	50	0.0000
nopath	2	1	1	1	327	01:01:15	3675	01:02:25	3745	00:01:10	70	0.0000
nopath	1	2	1	1	327	01:01:38	3698	01:02:27	3747	00:00:49	49	0.0000
nopath	2	3	1	1	311	01:01:27	3687	01:02:29	3749	00:01:02	62	0.0000
nopath	1	2	1	1	327	01:01:39	3699	01:02:29	3749	00:00:50	50	0.0000
nopath	1	2	1	1	327	01:01:40	3700	01:02:31	3751	00:00:51	51	0.0000
nopath	1	3	5	1	351	01:00:20	3620	01:02:31	3751	00:02:11	131	0.0000
nopath	1	2	1	1	327	01:01:41	3701	01:02:32	3752	00:00:51	51	0.0000
nopath	1	2	1	1	327	01:01:42	3702	01:02:34	3754	00:00:52	52	0.0000
nopath	1	3	1	1	351	01:00:26	3626	01:02:34	3754	00:02:08	128	0.0000
nopath	1	2	1	1	327	01:01:48	3708	01:02:36	3756	00:00:48	48	0.0000
nopath	1	3	1	1	351	01:00:29	3629	01:02:37	3757	00:02:08	128	0.0000
nopath	1	2	12	14	327	01:01:49	3709	01:02:37	3757	00:00:48	48	0.0000
nopath	1	2	1	1	327	01:01:51	3711	01:02:39	3759	00:00:48	48	0.0000
nopath	1	3	1	1	351	01:00:34	3634	01:02:39	3759	00:02:05	125	0.0000
nopath	1	2	1	1	327	01:01:56	3716	01:02:41	3761	00:00:45	45	0.0000
nopath	1	3	1	1	351	01:00:47	3647	01:02:42	3762	00:01:55	115	0.0000
nopath	1	2	13	15	327	01:02:05	3725	01:02:43	3763	00:00:38	38	0.0000
nopath	1	3	1	1	351	01:01:10	3670	01:02:43	3763	00:01:33	93	0.0000
nopath	1	2	3	1	327	01:02:10	3730	01:02:45	3765	00:00:35	35	0.0000
nopath	1	3	12	14	351	01:01:22	3682	01:02:46	3766	00:01:24	84	0.0000
nopath	1	2	5	1	327	01:02:11	3731	01:02:47	3767	00:00:36	36	0.0000
nopath	1	2	3	1	327	01:02:16	3736	01:02:49	3769	00:00:33	33	0.0000
nopath	1	2	1	1	327	01:02:18	3738	01:02:50	3770	00:00:32	32	0.0000
nopath	2	3	1	1	311	01:01:40	3700	01:02:50	3770	00:01:10	70	0.0000
nopath	1	2	1	1	327	01:02:19	3739	01:02:51	3771	00:00:32	32	0.0000
nopath	2	1	1	1	327	01:01:28	3688	01:02:51	3771	00:01:23	83	0.0000
nopath	2	1	1	1	327	01:01:42	3702	01:02:52	3772	00:01:10	70	0.0000
nopath	2	1	1	1	327	01:01:30	3690	01:02:52	3772	00:01:22	82	0.0000
nopath	1	2	1	1	327	01:02:25	3745	01:02:53	3773	00:00:28	28	0.0000
nopath	1	3	14	16	351	01:01:28	3688	01:02:53	3773	00:01:25	85	0.0000
nopath	2	1	9	1	327	01:01:41	3701	01:02:54	3774	00:01:13	73	0.0000
nopath	2	1	12	14	327	01:01:44	3704	01:02:55	3775	00:01:11	71	0.0000
nopath	1	2	3	1	327	01:02:29	3749	01:02:57	3777	00:00:28	28	0.0000
nopath	2	1	1	1	327	01:02:00	3720	01:02:57	3777	00:00:57	57	0.0000
nopath	2	1	1	1	327	01:01:43	3703	01:02:58	3778	00:01:15	75	0.0000
nopath	1	3	3	1	351	01:01:30	3690	01:02:58	3778	00:01:28	88	0.0000
nopath	1	3	1	1	351	01:01:33	3693	01:03:01	3781	00:01:28	88	0.0000	00:01:13
nopath	1	3	14	16	351	01:01:37	3697	01:03:05	3785	00:01:28	88	0.0000
nopath	1	2	1	1	327	01:02:37	3757	01:03:05	3785	00:00:28	28	0.0000
nopath	1	2	8	1	327	01:02:38	3758	01:03:08	3788	00:00:30	30	0.0000
nopath	1	3	9	1	351	01:01:53	3713	01:03:08	3788	00:01:15	75	0.0000
nopath	1	2	12	14	327	01:02:39	3759	01:03:09	3789	00:00:30	30	0.0000
nopath	1	2	1	1	327	01:02:40	3760	01:03:10	3790	00:00:30	30	0.0000
nopath	1	3	1	1	351	01:02:06	3726	01:03:11	3791	00:01:05	65	0.0000
nopath	1	2	1	1	327	01:02:43	3763	01:03:12	3792	00:00:29	29	0.0000
nopath	1	3	1	1	351	01:02:12	3732	01:03:13	3793	00:01:01	61	0.0000
nopath	1	3	1	1	351	01:02:13	3733	01:03:15	3795	00:01:02	62	0.0000
nopath	1	3	3	1	351	01:02:31	3751	01:03:17	3797	00:00:46	46	0.0000
nopath	3	2	9	1	311	01:00:49	3649	01:03:22	3802	00:02:33	153	0.0000
nopath	3	1	1	1	351	01:00:30	3630	01:03:22	3802	00:02:52	172	0.0000
nopath	3	1	1	1	351	01:00:59	3659	01:03:26	3806	00:02:27	147	0.0000
nopath	3	1	3	1	351	01:01:18	3678	01:03:30	3810	00:02:12	132	0.0000
nopath	3	1	1	1	351	01:01:28	3688	01:03:32	3812	00:02:04	124	0.0000
nopath	3	1	1	1	351	01:01:38	3698	01:03:35	3815	00:01:57	117	0.0000
nopath	3	2	12	14	311	01:01:51	3711	01:03:37	3817	00:01:46	106	0.0000
nopath	1	2	1	1	327	01:02:47	3767	01:03:38	3818	00:00:51	51	0.0000
nopath	1	2	1	1	327	01:02:49	3769	01:03:39	3819	00:00:50	50	0.0000
nopath	1	2	3	1	327	01:02:50	3770	01:03:41	3821	00:00:51	51	0.0000
nopath	2	1	1	1	327	01:02:04	3724	01:03:41	3821	00:01:37	97	0.0000
nopath	2	1	1	1	327	01:02:03	3723	01:03:41	3821	00:01:38	98	0.0000
nopath	2	1	12	14	327	01:02:07	3727	01:03:43	3823	00:01:36	96	0.0000
nopath	2	1	14	16	327	01:02:08	3728	01:03:44	3824	00:01:36	96	0.0000
nopath	1	2	13	15	327	01:02:51	3771	01:03:45	3825	00:00:54	54	0.0000
nopath	2	1	12	14	327	01:02:12	3732	01:03:45	3825	00:01:33	93	0.0000
nopath	2	1	1	1	327	01:02:14	3734	01:03:46	3826	00:01:32	92	0.0000
nopath	1	2	1	1	327	01:02:53	3773	01:03:47	3827	00:00:54	54	0.0000
nopath	2	1	1	1	327	01:02:15	3735	01:03:47	3827	00:01:32	92	0.0000
nopath	2	1	1	1	327	01:02:17	3737	01:03:47	3827	00:01:30	90	0.0000
nopath	2	1	1	1	327	01:02:18	3738	01:03:48	3828	00:01:30	90	0.0000
nopath	1	2	1	1	327	01:02:57	3777	01:03:49	3829	00:00:52	52	0.0000
nopath	2	1	1	1	327	01:02:23	3743	01:03:49	3829	00:01:26	86	0.0000
nopath	2	1	3	1	327	01:02:29	3749	01:03:49	3829	00:01:20	80	0.0000
nopath	1	2	1	1	327	01:02:58	3778	01:03:50	3830	00:00:52	52	0.0000
nopath	1	2	1	1	327	01:03:10	3790	01:03:51	3831	00:00:41	41	0.0000
nopath	2	1	1	1	327	01:02:33	3753	01:03:51	3831	00:01:18	78	0.0000
nopath	1	2	1	1	327	01:03:14	3794	01:03:53	3833	00:00:39	39	0.0000
nopath	2	1	14	16	327	01:02:30	3750	01:03:54	3834	00:01:24	84	0.0000
nopath	1	2	1	1	327	01:03:15	3795	01:03:55	3835	00:00:40	40	0.0000
nopath	2	3	13	15	311	01:02:25	3745	01:03:56	3836	00:01:31	91	0.0000
nopath	2	1	2	1	327	01:02:28	3748	01:03:56	3836	00:01:28	88	0.0000
nopath	1	2	1	1	327	01:03:17	3797	01:03:57	3837	00:00:40	40	0.0000
nopath	2	1	1	1	327	01:02:37	3757	01:03:57	3837	00:01:20	80	0.0000
nopath	2	1	1	1	327	01:02:40	3760	01:03:57	3837	00:01:17	77	0.0000
nopath	2	1	2	1	327	01:02:51	3771	01:03:58	3838	00:01:07	67	0.0000
nopath	1	2	3	1	327	01:03:21	3801	01:03:59	3839	00:00:38	38	0.0000
nopath	2	1	12	14	327	01:02:39	3759	01:03:59	3839	00:01:20	80	0.0000
nopath	2	1	12	14	327	01:02:54	3774	01:04:00	3840	00:01:06	66	0.0000	00:00:51
nopath	1	2	14	16	327	01:03:25	3805	01:04:01	3841	00:00:36	36	0.0000
nopath	2	1	1	1	327	01:03:01	3781	01:04:01	3841	00:01:00	60	0.0000
nopath	2	1	1	1	327	01:02:50	3770	01:04:02	3842	00:01:12	72	0.0000
nopath	2	1	1	1	327	01:02:53	3773	01:04:03	3843	00:01:10	70	0.0000
nopath	2	1	1	1	327	01:03:03	3783	01:04:03	3843	00:01:00	60	0.0000
nopath	1	2	9	1	327	01:03:26	3806	01:04:04	3844	00:00:38	38	0.0000
nopath	1	2	1	1	327	01:03:27	3807	01:04:05	3845	00:00:38	38	0.0000
nopath	2	1	7	1	327	01:03:00	3780	01:04:05	3845	00:01:05	65	0.0000
nopath	2	1	12	14	327	01:03:11	3791	01:04:05	3845	00:00:54	54	0.0000
nopath	2	1	5	1	327	01:03:17	3797	01:04:06	3846	00:00:49	49	0.0000
nopath	1	2	1	1	327	01:03:28	3808	01:04:07	3847	00:00:39	39	0.0000
nopath	2	1	3	1	327	01:03:14	3794	01:04:07	3847	00:00:53	53	0.0000
nopath	2	1	10	1	327	01:03:23	3803	01:04:08	3848	00:00:45	45	0.0000
nopath	2	1	1	1	327	01:03:16	3796	01:04:08	3848	00:00:52	52	0.0000
nopath	1	2	1	1	327	01:03:30	3810	01:04:09	3849	00:00:39	39	0.0000
nopath	2	1	1	1	327	01:03:31	3811	01:04:10	3850	00:00:39	39	0.0000
nopath	1	2	1	1	327	01:03:33	3813	01:04:11	3851	00:00:38	38	0.0000
nopath	2	1	1	1	327	01:03:19	3799	01:04:11	3851	00:00:52	52	0.0000
nopath	2	1	3	1	327	01:03:35	3815	01:04:12	3852	00:00:37	37	0.0000
nopath	2	1	1	1	327	01:03:20	3800	01:04:12	3852	00:00:52	52	0.0000
nopath	1	2	1	1	327	01:03:43	3823	01:04:13	3853	00:00:30	30	0.0000
nopath	2	1	12	14	327	01:03:26	3806	01:04:13	3853	00:00:47	47	0.0000
nopath	2	1	1	1	327	01:03:45	3825	01:04:14	3854	00:00:29	29	0.0000
nopath	1	2	1	1	327	01:03:45	3825	01:04:15	3855	00:00:30	30	0.0000
nopath	2	1	1	1	327	01:03:47	3827	01:04:15	3855	00:00:28	28	0.0000
nopath	2	1	15	17	327	01:03:44	3824	01:04:17	3857	00:00:33	33	0.0000
nopath	2	1	1	1	327	01:03:49	3829	01:04:17	3857	00:00:28	28	0.0000
nopath	1	2	1	1	327	01:03:50	3830	01:04:18	3858	00:00:28	28	0.0000
nopath	2	1	1	1	327	01:03:46	3826	01:04:18	3858	00:00:32	32	0.0000
nopath	2	1	12	14	327	01:03:50	3830	01:04:20	3860	00:00:30	30	0.0000
nopath	2	1	1	1	327	01:03:55	3835	01:04:20	3860	00:00:25	25	0.0000
nopath	1	2	1	1	327	01:03:54	3834	01:04:22	3862	00:00:28	28	0.0000
nopath	2	1	1	1	327	01:03:56	3836	01:04:23	3863	00:00:27	27	0.0000
nopath	2	1	3	1	327	01:04:02	3842	01:04:27	3867	00:00:25	25	0.0000
nopath	1	3	1	1	351	01:03:00	3780	01:04:28	3868	00:01:28	88	0.0000
nopath	1	2	1	1	327	01:04:03	3843	01:04:31	3871	00:00:28	28	0.0000
nopath	1	3	1	1	351	01:03:03	3783	01:04:31	3871	00:01:28	88	0.0000
nopath	1	3	5	1	351	01:03:13	3793	01:04:34	3874	00:01:21	81	0.0000
nopath	1	2	1	1	327	01:04:06	3846	01:04:34	3874	00:00:28	28	0.0000
nopath	1	3	12	14	351	01:03:39	3819	01:04:36	3876	00:00:57	57	0.0000
nopath	1	2	12	14	327	01:04:08	3848	01:04:37	3877	00:00:29	29	0.0000
nopath	1	3	1	1	351	01:03:51	3831	01:04:39	3879	00:00:48	48	0.0000
nopath	1	2	1	1	327	01:04:12	3852	01:04:40	3880	00:00:28	28	0.0000
nopath	1	3	3	1	351	01:03:52	3832	01:04:41	3881	00:00:49	49	0.0000
nopath	1	2	3	1	327	01:04:14	3854	01:04:42	3882	00:00:28	28	0.0000
nopath	1	3	9	1	351	01:03:53	3833	01:04:43	3883	00:00:50	50	0.0000
nopath	3	1	1	1	351	01:01:55	3715	01:04:52	3892	00:02:57	177	0.0000
nopath	3	1	6	1	351	01:02:11	3731	01:04:54	3894	00:02:43	163	0.0000
nopath	3	2	1	1	311	01:02:14	3734	01:04:54	3894	00:02:40	160	0.0000
nopath	3	2	3	1	311	01:02:20	3740	01:04:56	3896	00:02:36	156	0.0000
nopath	3	2	3	1	311	01:02:27	3747	01:05:01	3901	00:02:34	154	0.0000	00:02:25
nopath	3	1	1	1	351	01:02:26	3746	01:05:01	3901	00:02:35	155	0.0000
nopath	3	2	1	1	311	01:02:42	3762	01:05:04	3904	00:02:22	142	0.0000
nopath	1	2	3	1	327	01:04:15	3855	01:05:08	3908	00:00:53	53	0.0000
nopath	3	1	9	1	351	01:02:45	3765	01:05:09	3909	00:02:24	144	0.0000
nopath	1	2	1	1	327	01:04:16	3856	01:05:09	3909	00:00:53	53	0.0000
nopath	1	2	1	1	327	01:04:17	3857	01:05:10	3910	00:00:53	53	0.0000
nopath	2	1	1	1	327	01:04:08	3848	01:05:11	3911	00:01:03	63	0.0000
nopath	2	1	10	1	327	01:04:09	3849	01:05:11	3911	00:01:02	62	0.0000
nopath	1	2	1	1	327	01:04:20	3860	01:05:12	3912	00:00:52	52	0.0000
nopath	2	1	9	1	327	01:04:10	3850	01:05:12	3912	00:01:02	62	0.0000
nopath	2	1	5	1	327	01:04:11	3851	01:05:12	3912	00:01:01	61	0.0000
nopath	1	2	5	1	327	01:04:21	3861	01:05:14	3914	00:00:53	53	0.0000
nopath	2	1	1	1	327	01:04:12	3852	01:05:14	3914	00:01:02	62	0.0000
nopath	2	1	10	1	327	01:04:32	3872	01:05:14	3914	00:00:42	42	0.0000
nopath	1	2	1	1	327	01:04:23	3863	01:05:16	3916	00:00:53	53	0.0000
nopath	2	1	1	1	327	01:04:35	3875	01:05:16	3916	00:00:41	41	0.0000
nopath	2	1	3	1	327	01:04:18	3858	01:05:16	3916	00:00:58	58	0.0000
nopath	2	1	3	1	327	01:04:20	3860	01:05:17	3917	00:00:57	57	0.0000
nopath	1	2	1	1	327	01:04:25	3865	01:05:18	3918	00:00:53	53	0.0000
nopath	2	1	1	1	327	01:04:45	3885	01:05:18	3918	00:00:33	33	0.0000
nopath	2	1	3	1	327	01:04:30	3870	01:05:19	3919	00:00:49	49	0.0000
nopath	2	1	1	1	327	01:04:50	3890	01:05:19	3919	00:00:29	29	0.0000
nopath	1	2	1	1	327	01:04:29	3869	01:05:20	3920	00:00:51	51	0.0000
nopath	1	2	1	1	327	01:04:32	3872	01:05:21	3921	00:00:49	49	0.0000
nopath	2	1	3	1	327	01:04:55	3895	01:05:23	3923	00:00:28	28	0.0000
nopath	1	2	1	1	327	01:04:34	3874	01:05:23	3923	00:00:49	49	0.0000
nopath	2	1	15	17	327	01:04:34	3874	01:05:23	3923	00:00:49	49	0.0000
nopath	1	2	1	1	327	01:04:36	3876	01:05:25	3925	00:00:49	49	0.0000
nopath	2	1	13	15	327	01:04:56	3896	01:05:25	3925	00:00:29	29	0.0000
nopath	2	1	14	16	327	01:04:48	3888	01:05:26	3926	00:00:38	38	0.0000
nopath	1	2	1	1	327	01:04:40	3880	01:05:27	3927	00:00:47	47	0.0000
nopath	2	1	1	1	327	01:04:54	3894	01:05:27	3927	00:00:33	33	0.0000
nopath	1	2	3	1	327	01:04:43	3883	01:05:29	3929	00:00:46	46	0.0000
nopath	2	1	9	1	327	01:04:58	3898	01:05:29	3929	00:00:31	31	0.0000
nopath	2	1	1	1	327	01:05:03	3903	01:05:30	3930	00:00:27	27	0.0000
nopath	1	2	1	1	327	01:04:45	3885	01:05:31	3931	00:00:46	46	0.0000
nopath	2	1	3	1	327	01:05:02	3902	01:05:31	3931	00:00:29	29	0.0000
nopath	2	1	1	1	327	01:05:05	3905	01:05:32	3932	00:00:27	27	0.0000
nopath	1	2	1	1	327	01:04:49	3889	01:05:33	3933	00:00:44	44	0.0000
nopath	2	1	1	1	327	01:05:08	3908	01:05:34	3934	00:00:26	26	0.0000
nopath	1	2	1	1	327	01:04:51	3891	01:05:35	3935	00:00:44	44	0.0000
nopath	1	3	7	1	351	01:04:35	3875	01:05:36	3936	00:01:01	61	0.0000
nopath	1	2	1	1	327	01:04:53	3893	01:05:37	3937	00:00:44	44	0.0000
nopath	1	2	1	1	327	01:04:59	3899	01:05:39	3939	00:00:40	40	0.0000
nopath	1	2	1	1	327	01:05:03	3903	01:05:41	3941	00:00:38	38	0.0000
nopath	2	1	1	1	327	01:05:15	3915	01:05:41	3941	00:00:26	26	0.0000
nopath	1	2	1	1	327	01:05:09	3909	01:05:42	3942	00:00:33	33	0.0000
nopath	1	2	3	1	327	01:05:11	3911	01:05:44	3944	00:00:33	33	0.0000
nopath	2	1	1	1	327	01:05:18	3918	01:05:44	3944	00:00:26	26	0.0000
nopath	2	1	1	1	327	01:05:19	3919	01:05:45	3945	00:00:26	26	0.0000
nopath	1	2	1	1	327	01:05:18	3918	01:05:47	3947	00:00:29	29	0.0000
nopath	1	3	1	1	351	01:04:54	3894	01:05:49	3949	00:00:55	55	0.0000
nopath	1	2	12	14	327	01:05:21	3921	01:05:50	3950	00:00:29	29	0.0000
nopath	1	3	1	1	351	01:05:01	3901	01:05:51	3951	00:00:50	50	0.0000
nopath	1	2	1	1	327	01:05:22	3922	01:05:52	3952	00:00:30	30	0.0000
nopath	3	1	14	16	351	01:02:49	3769	01:06:03	3963	00:03:14	194	0.0000	00:02:29
nopath	3	1	1	1	351	01:02:55	3775	01:06:07	3967	00:03:12	192	0.0000
nopath	3	1	1	1	351	01:03:05	3785	01:06:10	3970	00:03:05	185	0.0000
nopath	3	2	1	1	311	01:03:10	3790	01:06:11	3971	00:03:01	181	0.0000
nopath	3	2	1	1	311	01:03:24	3804	01:06:12	3972	00:02:48	168	0.0000
nopath	3	2	2	1	311	01:03:30	3810	01:06:15	3975	00:02:45	165	0.0000
nopath	1	2	1	1	327	01:05:31	3931	01:06:18	3978	00:00:47	47	0.0000
nopath	1	2	1	1	327	01:05:36	3936	01:06:19	3979	00:00:43	43	0.0000
nopath	1	2	1	1	327	01:05:40	3940	01:06:20	3980	00:00:40	40	0.0000
nopath	2	1	3	1	327	01:05:22	3922	01:06:21	3981	00:00:59	59	0.0000
nopath	2	1	1	1	327	01:05:24	3924	01:06:21	3981	00:00:57	57	0.0000
nopath	1	2	1	1	327	01:05:43	3943	01:06:22	3982	00:00:39	39	0.0000
nopath	2	1	1	1	327	01:05:31	3931	01:06:23	3983	00:00:52	52	0.0000
nopath	1	2	1	1	327	01:05:45	3945	01:06:24	3984	00:00:39	39	0.0000
nopath	2	1	1	1	327	01:05:33	3933	01:06:24	3984	00:00:51	51	0.0000
nopath	2	1	15	17	327	01:05:27	3927	01:06:25	3985	00:00:58	58	0.0000
nopath	1	2	9	1	327	01:05:51	3951	01:06:26	3986	00:00:35	35	0.0000
nopath	2	1	1	1	327	01:05:32	3932	01:06:26	3986	00:00:54	54	0.0000
nopath	2	1	1	1	327	01:05:39	3939	01:06:26	3986	00:00:47	47	0.0000
nopath	2	1	12	14	327	01:05:34	3934	01:06:28	3988	00:00:54	54	0.0000
nopath	2	1	3	1	327	01:05:44	3944	01:06:28	3988	00:00:44	44	0.0000
nopath	1	2	1	1	327	01:05:52	3952	01:06:28	3988	00:00:36	36	0.0000
nopath	2	1	12	14	327	01:05:46	3946	01:06:29	3989	00:00:43	43	0.0000
nopath	1	2	3	1	327	01:05:53	3953	01:06:30	3990	00:00:37	37	0.0000
nopath	2	3	1	1	311	01:05:37	3937	01:06:31	3991	00:00:54	54	0.0000
nopath	1	2	1	1	327	01:05:57	3957	01:06:31	3991	00:00:34	34	0.0000
nopath	2	1	12	14	327	01:05:50	3950	01:06:31	3991	00:00:41	41	0.0000
nopath	2	1	1	1	327	01:05:42	3942	01:06:32	3992	00:00:50	50	0.0000
nopath	1	2	1	1	327	01:05:59	3959	01:06:33	3993	00:00:34	34	0.0000
nopath	2	1	1	1	327	01:05:48	3948	01:06:33	3993	00:00:45	45	0.0000
nopath	2	1	1	1	327	01:05:45	3945	01:06:34	3994	00:00:49	49	0.0000
nopath	1	2	5	1	327	01:06:01	3961	01:06:35	3995	00:00:34	34	0.0000
nopath	2	1	3	1	327	01:05:54	3954	01:06:36	3996	00:00:42	42	0.0000
nopath	1	2	1	1	327	01:06:04	3964	01:06:36	3996	00:00:32	32	0.0000
nopath	2	1	1	1	327	01:06:03	3963	01:06:36	3996	00:00:33	33	0.0000
nopath	2	1	14	16	327	01:06:01	3961	01:06:38	3998	00:00:37	37	0.0000
nopath	2	1	5	1	327	01:06:09	3969	01:06:38	3998	00:00:29	29	0.0000
nopath	1	2	2	1	327	01:06:10	3970	01:06:39	3999	00:00:29	29	0.0000
nopath	2	1	1	1	327	01:06:10	3970	01:06:39	3999	00:00:29	29	0.0000
nopath	2	1	1	1	327	01:06:07	3967	01:06:40	4000	00:00:33	33	0.0000
nopath	1	2	1	1	327	01:06:14	3974	01:06:42	4002	00:00:28	28	0.0000
nopath	2	1	1	1	327	01:06:12	3972	01:06:42	4002	00:00:30	30	0.0000
nopath	2	1	1	1	327	01:06:16	3976	01:06:43	4003	00:00:27	27	0.0000
nopath	2	1	13	15	327	01:06:14	3974	01:06:45	4005	00:00:31	31	0.0000
nopath	2	1	3	1	327	01:06:17	3977	01:06:46	4006	00:00:29	29	0.0000
nopath	1	2	1	1	327	01:06:21	3981	01:06:49	4009	00:00:28	28	0.0000
nopath	1	2	1	1	327	01:06:22	3982	01:06:51	4011	00:00:29	29	0.0000
nopath	2	1	10	1	327	01:06:25	3985	01:06:51	4011	00:00:26	26	0.0000
nopath	2	1	5	1	327	01:06:28	3988	01:06:54	4014	00:00:26	26	0.0000
nopath	1	3	1	1	351	01:05:29	3929	01:06:56	4016	00:01:27	87	0.0000
nopath	1	2	1	1	327	01:06:28	3988	01:06:56	4016	00:00:28	28	0.0000
nopath	1	2	1	1	327	01:06:29	3989	01:06:59	4019	00:00:30	30	0.0000
nopath	1	3	1	1	351	01:05:41	3941	01:06:59	4019	00:01:18	78	0.0000
nopath	1	2	1	1	327	01:06:30	3990	01:07:00	4020	00:00:30	30	0.0000	00:00:40
nopath	1	3	1	1	351	01:05:49	3949	01:07:01	4021	00:01:12	72	0.0000
nopath	1	2	12	14	327	01:06:32	3992	01:07:02	4022	00:00:30	30	0.0000
nopath	1	3	1	1	351	01:06:00	3960	01:07:03	4023	00:01:03	63	0.0000
nopath	1	3	9	1	351	01:06:08	3968	01:07:07	4027	00:00:59	59	0.0000
nopath	3	2	1	1	311	01:03:31	3811	01:07:10	4030	00:03:39	219	0.0000
nopath	3	2	3	1	311	01:03:37	3817	01:07:12	4032	00:03:35	215	0.0000
nopath	3	1	1	1	351	01:04:01	3841	01:07:16	4036	00:03:15	195	0.0000
nopath	3	2	1	1	311	01:04:06	3846	01:07:17	4037	00:03:11	191	0.0000
nopath	3	1	3	1	351	01:04:20	3860	01:07:21	4041	00:03:01	181	0.0000
nopath	3	2	1	1	311	01:04:29	3869	01:07:21	4041	00:02:52	172	0.0000
nopath	3	1	1	1	351	01:04:37	3877	01:07:26	4046	00:02:49	169	0.0000
nopath	3	1	12	14	351	01:04:39	3879	01:07:29	4049	00:02:50	170	0.0000
nopath	3	1	1	1	351	01:04:41	3881	01:07:32	4052	00:02:51	171	0.0000
nopath	3	2	1	1	311	01:04:47	3887	01:07:33	4053	00:02:46	166	0.0000
nopath	3	2	1	1	311	01:04:51	3891	01:07:34	4054	00:02:43	163	0.0000
nopath	1	2	1	1	327	01:06:35	3995	01:07:38	4058	00:01:03	63	0.0000
nopath	3	1	3	1	351	01:05:03	3903	01:07:39	4059	00:02:36	156	0.0000
nopath	1	2	1	1	327	01:06:37	3997	01:07:39	4059	00:01:02	62	0.0000
nopath	1	2	1	1	327	01:06:42	4002	01:07:40	4060	00:00:58	58	0.0000
nopath	2	1	1	1	327	01:06:41	4001	01:07:41	4061	00:01:00	60	0.0000
nopath	2	1	1	1	327	01:06:43	4003	01:07:41	4061	00:00:58	58	0.0000
nopath	1	2	1	1	327	01:06:44	4004	01:07:42	4062	00:00:58	58	0.0000
nopath	2	1	1	1	327	01:06:44	4004	01:07:43	4063	00:00:59	59	0.0000
nopath	2	1	12	14	327	01:06:45	4005	01:07:43	4063	00:00:58	58	0.0000
nopath	2	1	1	1	327	01:06:46	4006	01:07:44	4064	00:00:58	58	0.0000
nopath	2	1	5	1	327	01:06:49	4009	01:07:45	4065	00:00:56	56	0.0000
nopath	1	2	12	14	327	01:06:51	4011	01:07:45	4065	00:00:54	54	0.0000
nopath	2	1	1	1	327	01:06:48	4008	01:07:45	4065	00:00:57	57	0.0000
nopath	2	1	1	1	327	01:06:54	4014	01:07:47	4067	00:00:53	53	0.0000
nopath	1	2	1	1	327	01:06:55	4015	01:07:47	4067	00:00:52	52	0.0000
nopath	2	1	1	1	327	01:06:52	4012	01:07:47	4067	00:00:55	55	0.0000
nopath	1	2	1	1	327	01:06:56	4016	01:07:49	4069	00:00:53	53	0.0000
nopath	2	1	1	1	327	01:06:55	4015	01:07:49	4069	00:00:54	54	0.0000
nopath	2	1	1	1	327	01:06:59	4019	01:07:50	4070	00:00:51	51	0.0000
nopath	2	1	1	1	327	01:07:05	4025	01:07:50	4070	00:00:45	45	0.0000
nopath	2	1	1	1	327	01:07:01	4021	01:07:51	4071	00:00:50	50	0.0000
nopath	2	1	9	1	327	01:07:08	4028	01:07:51	4071	00:00:43	43	0.0000
nopath	1	2	14	16	327	01:07:08	4028	01:07:52	4072	00:00:44	44	0.0000
nopath	2	1	12	14	327	01:07:12	4032	01:07:53	4073	00:00:41	41	0.0000
nopath	1	2	5	1	327	01:07:17	4037	01:07:54	4074	00:00:37	37	0.0000
nopath	2	1	1	1	327	01:07:11	4031	01:07:54	4074	00:00:43	43	0.0000
nopath	2	1	12	14	327	01:07:15	4035	01:07:55	4075	00:00:40	40	0.0000
nopath	2	1	1	1	327	01:07:22	4042	01:07:57	4077	00:00:35	35	0.0000
nopath	2	3	1	1	311	01:07:18	4038	01:07:58	4078	00:00:40	40	0.0000
nopath	2	1	12	14	327	01:07:25	4045	01:07:59	4079	00:00:34	34	0.0000
nopath	2	1	3	1	327	01:07:24	4044	01:07:59	4079	00:00:35	35	0.0000
nopath	2	1	14	16	327	01:07:35	4055	01:08:03	4083	00:00:28	28	0.0000	00:00:43
nopath	1	2	1	1	327	01:07:37	4057	01:08:05	4085	00:00:28	28	0.0000
nopath	1	2	10	1	327	01:07:39	4059	01:08:07	4087	00:00:28	28	0.0000
nopath	1	3	14	16	351	01:06:09	3969	01:08:10	4090	00:02:01	121	0.0000
nopath	1	2	12	14	327	01:07:42	4062	01:08:11	4091	00:00:29	29	0.0000
nopath	1	3	5	1	351	01:06:26	3986	01:08:13	4093	00:01:47	107	0.0000
nopath	1	3	1	1	351	01:07:11	4031	01:08:16	4096	00:01:05	65	0.0000
nopath	3	2	1	1	311	01:05:08	3908	01:08:20	4100	00:03:12	192	0.0000
nopath	3	1	1	1	351	01:05:19	3919	01:08:24	4104	00:03:05	185	0.0000
nopath	3	1	1	1	351	01:05:20	3920	01:08:27	4107	00:03:07	187	0.0000
nopath	3	1	3	1	351	01:05:26	3926	01:08:30	4110	00:03:04	184	0.0000
nopath	3	1	1	1	351	01:05:30	3930	01:08:32	4112	00:03:02	182	0.0000
nopath	3	2	3	1	311	01:05:40	3940	01:08:35	4115	00:02:55	175	0.0000
nopath	3	1	1	1	351	01:05:38	3938	01:08:35	4115	00:02:57	177	0.0000
nopath	3	1	10	1	351	01:05:45	3945	01:08:39	4119	00:02:54	174	0.0000
nopath	3	1	1	1	351	01:05:52	3952	01:08:43	4123	00:02:51	171	0.0000
nopath	3	1	15	17	351	01:05:57	3957	01:08:48	4128	00:02:51	171	0.0000
nopath	1	2	12	14	327	01:07:50	4070	01:08:49	4129	00:00:59	59	0.0000
nopath	1	2	9	1	327	01:07:59	4079	01:08:50	4130	00:00:51	51	0.0000
nopath	2	1	1	1	327	01:07:45	4065	01:08:51	4131	00:01:06	66	0.0000
nopath	2	1	1	1	327	01:07:41	4061	01:08:51	4131	00:01:10	70	0.0000
nopath	1	2	12	14	327	01:08:05	4085	01:08:52	4132	00:00:47	47	0.0000
nopath	2	1	1	1	327	01:08:00	4080	01:08:53	4133	00:00:53	53	0.0000
nopath	2	1	1	1	327	01:07:53	4073	01:08:53	4133	00:01:00	60	0.0000
nopath	1	2	1	1	327	01:08:13	4093	01:08:54	4134	00:00:41	41	0.0000
nopath	2	1	12	14	327	01:08:03	4083	01:08:55	4135	00:00:52	52	0.0000
nopath	2	1	1	1	327	01:08:01	4081	01:08:55	4135	00:00:54	54	0.0000
nopath	1	2	6	1	327	01:08:15	4095	01:08:55	4135	00:00:40	40	0.0000
nopath	2	1	1	1	327	01:08:05	4085	01:08:57	4137	00:00:52	52	0.0000
nopath	1	2	1	1	327	01:08:21	4101	01:08:57	4137	00:00:36	36	0.0000
nopath	2	1	1	1	327	01:08:09	4089	01:08:59	4139	00:00:50	50	0.0000
nopath	1	2	14	16	327	01:08:27	4107	01:08:59	4139	00:00:32	32	0.0000
nopath	2	1	13	15	327	01:08:06	4086	01:08:59	4139	00:00:53	53	0.0000
nopath	2	1	1	1	327	01:08:17	4097	01:09:00	4140	00:00:43	43	0.0000	00:00:55
nopath	2	1	14	16	327	01:08:12	4092	01:09:01	4141	00:00:49	49	0.0000
nopath	2	1	1	1	327	01:08:18	4098	01:09:01	4141	00:00:43	43	0.0000
nopath	1	2	1	1	327	01:08:31	4111	01:09:02	4142	00:00:31	31	0.0000
nopath	1	2	6	1	327	01:08:32	4112	01:09:04	4144	00:00:32	32	0.0000
nopath	2	1	3	1	327	01:08:16	4096	01:09:04	4144	00:00:48	48	0.0000
nopath	2	1	2	1	327	01:08:23	4103	01:09:04	4144	00:00:41	41	0.0000
nopath	2	1	1	1	327	01:08:20	4100	01:09:06	4146	00:00:46	46	0.0000
nopath	2	1	1	1	327	01:08:29	4109	01:09:06	4146	00:00:37	37	0.0000
nopath	1	2	3	1	327	01:08:39	4119	01:09:07	4147	00:00:28	28	0.0000
nopath	1	3	1	1	351	01:07:24	4044	01:09:08	4148	00:01:44	104	0.0000
nopath	1	2	1	1	327	01:08:42	4122	01:09:10	4150	00:00:28	28	0.0000
nopath	1	3	14	16	351	01:07:34	4054	01:09:11	4151	00:01:37	97	0.0000
nopath	1	3	1	1	351	01:07:48	4068	01:09:15	4155	00:01:27	87	0.0000
nopath	1	3	1	1	351	01:07:49	4069	01:09:17	4157	00:01:28	88	0.0000
nopath	1	3	2	1	351	01:08:02	4082	01:09:20	4160	00:01:18	78	0.0000
nopath	1	3	1	1	351	01:08:14	4094	01:09:22	4162	00:01:08	68	0.0000
nopath	1	2	1	1	327	01:08:56	4136	01:09:24	4164	00:00:28	28	0.0000
nopath	1	3	1	1	351	01:08:18	4098	01:09:24	4164	00:01:06	66	0.0000
nopath	1	3	1	1	351	01:08:20	4100	01:09:26	4166	00:01:06	66	0.0000
nopath	3	1	1	1	351	01:06:10	3970	01:09:32	4172	00:03:22	202	0.0000
nopath	3	1	14	16	351	01:06:12	3972	01:09:35	4175	00:03:23	203	0.0000
nopath	3	1	1	1	351	01:06:17	3977	01:09:39	4179	00:03:22	202	0.0000
nopath	3	2	1	1	311	01:06:39	3999	01:09:42	4182	00:03:03	183	0.0000
nopath	3	1	1	1	351	01:06:26	3986	01:09:42	4182	00:03:16	196	0.0000
nopath	3	2	1	1	311	01:06:47	4007	01:09:45	4185	00:02:58	178	0.0000
nopath	3	1	12	14	351	01:06:51	4011	01:09:50	4190	00:02:59	179	0.0000
nopath	3	1	1	1	351	01:06:55	4015	01:09:53	4193	00:02:58	178	0.0000
nopath	3	1	1	1	351	01:07:18	4038	01:09:56	4196	00:02:38	158	0.0000
nopath	1	2	12	14	327	01:08:59	4139	01:09:59	4199	00:01:00	60	0.0000
nopath	1	2	1	1	327	01:09:00	4140	01:10:00	4200	00:01:00	60	0.0000	00:00:43
nopath	2	3	1	1	311	01:08:22	4102	01:10:00	4200	00:01:38	98	0.0000
nopath	2	1	1	1	327	01:08:31	4111	01:10:01	4201	00:01:30	90	0.0000
nopath	1	2	12	14	327	01:09:04	4144	01:10:02	4202	00:00:58	58	0.0000
nopath	2	1	1	1	327	01:08:24	4104	01:10:02	4202	00:01:38	98	0.0000
nopath	2	1	10	1	327	01:08:37	4117	01:10:02	4202	00:01:25	85	0.0000
nopath	2	1	6	1	327	01:08:34	4114	01:10:04	4204	00:01:30	90	0.0000
nopath	1	2	13	15	327	01:09:06	4146	01:10:06	4206	00:01:00	60	0.0000
nopath	2	1	14	16	327	01:08:26	4106	01:10:06	4206	00:01:40	100	0.0000
nopath	2	1	1	1	327	01:08:45	4125	01:10:06	4206	00:01:21	81	0.0000
nopath	1	2	5	1	327	01:09:08	4148	01:10:07	4207	00:00:59	59	0.0000
nopath	2	1	1	1	327	01:08:28	4108	01:10:08	4208	00:01:40	100	0.0000
nopath	2	1	10	1	327	01:08:49	4129	01:10:08	4208	00:01:19	79	0.0000
nopath	1	2	1	1	327	01:09:10	4150	01:10:09	4209	00:00:59	59	0.0000
nopath	2	1	5	1	327	01:08:46	4126	01:10:10	4210	00:01:24	84	0.0000
nopath	2	1	1	1	327	01:08:53	4133	01:10:10	4210	00:01:17	77	0.0000
nopath	1	2	1	1	327	01:09:17	4157	01:10:11	4211	00:00:54	54	0.0000
nopath	2	1	1	1	327	01:08:48	4128	01:10:11	4211	00:01:23	83	0.0000
nopath	2	1	10	1	327	01:09:02	4142	01:10:11	4211	00:01:09	69	0.0000
nopath	1	2	1	1	327	01:09:18	4158	01:10:13	4213	00:00:55	55	0.0000
nopath	2	1	1	1	327	01:08:52	4132	01:10:13	4213	00:01:21	81	0.0000
nopath	2	1	9	1	327	01:09:05	4145	01:10:13	4213	00:01:08	68	0.0000
nopath	1	2	1	1	327	01:09:19	4159	01:10:14	4214	00:00:55	55	0.0000
nopath	2	1	12	14	327	01:09:07	4147	01:10:15	4215	00:01:08	68	0.0000
nopath	2	1	3	1	327	01:09:00	4140	01:10:15	4215	00:01:15	75	0.0000
nopath	1	2	1	1	327	01:09:22	4162	01:10:16	4216	00:00:54	54	0.0000
nopath	2	1	1	1	327	01:09:12	4152	01:10:16	4216	00:01:04	64	0.0000
nopath	2	1	7	1	327	01:09:16	4156	01:10:17	4217	00:01:01	61	0.0000
nopath	1	2	2	1	327	01:09:27	4167	01:10:18	4218	00:00:51	51	0.0000
nopath	2	1	1	1	327	01:09:22	4162	01:10:19	4219	00:00:57	57	0.0000
nopath	2	1	5	1	327	01:09:18	4158	01:10:19	4219	00:01:01	61	0.0000
nopath	1	2	2	1	327	01:09:39	4179	01:10:20	4220	00:00:41	41	0.0000
nopath	2	1	9	1	327	01:09:26	4166	01:10:21	4221	00:00:55	55	0.0000
nopath	2	1	5	1	327	01:09:28	4168	01:10:21	4221	00:00:53	53	0.0000
nopath	1	2	1	1	327	01:09:43	4183	01:10:22	4222	00:00:39	39	0.0000
nopath	2	1	5	1	327	01:09:30	4170	01:10:22	4222	00:00:52	52	0.0000
nopath	2	1	14	16	327	01:09:31	4171	01:10:23	4223	00:00:52	52	0.0000
nopath	1	2	1	1	327	01:09:46	4186	01:10:24	4224	00:00:38	38	0.0000
nopath	2	1	14	16	327	01:09:32	4172	01:10:25	4225	00:00:53	53	0.0000
nopath	2	1	1	1	327	01:09:37	4177	01:10:25	4225	00:00:48	48	0.0000
nopath	1	2	15	17	327	01:09:47	4187	01:10:27	4227	00:00:40	40	0.0000
nopath	2	1	1	1	327	01:09:38	4178	01:10:27	4227	00:00:49	49	0.0000
nopath	2	1	1	1	327	01:09:41	4181	01:10:27	4227	00:00:46	46	0.0000
nopath	1	2	12	14	327	01:09:50	4190	01:10:29	4229	00:00:39	39	0.0000
nopath	2	1	1	1	327	01:09:49	4189	01:10:29	4229	00:00:40	40	0.0000
nopath	2	1	1	1	327	01:09:45	4185	01:10:29	4229	00:00:44	44	0.0000
nopath	2	1	9	1	327	01:09:52	4192	01:10:31	4231	00:00:39	39	0.0000
nopath	2	1	1	1	327	01:09:54	4194	01:10:31	4231	00:00:37	37	0.0000
nopath	1	2	1	1	327	01:09:53	4193	01:10:31	4231	00:00:38	38	0.0000
nopath	2	1	2	1	327	01:09:57	4197	01:10:32	4232	00:00:35	35	0.0000
nopath	1	2	1	1	327	01:09:55	4195	01:10:33	4233	00:00:38	38	0.0000
nopath	2	1	1	1	327	01:09:55	4195	01:10:33	4233	00:00:38	38	0.0000
nopath	2	1	1	1	327	01:09:59	4199	01:10:34	4234	00:00:35	35	0.0000
nopath	2	1	1	1	327	01:10:06	4206	01:10:34	4234	00:00:28	28	0.0000
nopath	1	2	1	1	327	01:09:58	4198	01:10:35	4235	00:00:37	37	0.0000
nopath	2	1	1	1	327	01:10:07	4207	01:10:36	4236	00:00:29	29	0.0000
nopath	2	1	1	1	327	01:10:11	4211	01:10:37	4237	00:00:26	26	0.0000
nopath	2	1	1	1	327	01:10:13	4213	01:10:39	4239	00:00:26	26	0.0000
nopath	1	2	1	1	327	01:10:12	4212	01:10:40	4240	00:00:28	28	0.0000
nopath	2	1	6	1	327	01:10:16	4216	01:10:42	4242	00:00:26	26	0.0000
nopath	1	2	5	1	327	01:10:14	4214	01:10:42	4242	00:00:28	28	0.0000
nopath	2	1	13	15	327	01:10:17	4217	01:10:45	4245	00:00:28	28	0.0000
nopath	2	1	12	14	327	01:10:20	4220	01:10:47	4247	00:00:27	27	0.0000
nopath	1	2	1	1	327	01:10:21	4221	01:10:49	4249	00:00:28	28	0.0000
nopath	1	3	13	15	351	01:08:40	4120	01:10:50	4250	00:02:10	130	0.0000
nopath	1	3	1	1	351	01:08:46	4126	01:10:52	4252	00:02:06	126	0.0000
nopath	1	2	12	14	327	01:10:24	4224	01:10:53	4253	00:00:29	29	0.0000
nopath	1	3	5	1	351	01:09:34	4174	01:10:54	4254	00:01:20	80	0.0000
nopath	1	3	1	1	351	01:09:51	4191	01:10:57	4257	00:01:06	66	0.0000
nopath	3	2	5	1	311	01:07:45	4065	01:11:00	4260	00:03:15	195	0.0000	00:03:00
nopath	3	1	1	1	351	01:07:47	4067	01:11:04	4264	00:03:17	197	0.0000
nopath	3	2	1	1	311	01:08:01	4081	01:11:07	4267	00:03:06	186	0.0000
nopath	3	1	1	1	351	01:07:50	4070	01:11:07	4267	00:03:17	197	0.0000
nopath	3	2	1	1	311	01:08:09	4089	01:11:09	4269	00:03:00	180	0.0000
nopath	3	1	1	1	351	01:08:18	4098	01:11:14	4274	00:02:56	176	0.0000
nopath	3	1	1	1	351	01:08:27	4107	01:11:17	4277	00:02:50	170	0.0000
nopath	3	1	1	1	351	01:08:48	4128	01:11:20	4280	00:02:32	152	0.0000
nopath	3	1	15	17	351	01:08:58	4138	01:11:25	4285	00:02:27	147	0.0000
nopath	1	2	3	1	327	01:10:31	4231	01:11:28	4288	00:00:57	57	0.0000
nopath	1	2	14	16	327	01:10:38	4238	01:11:31	4291	00:00:53	53	0.0000
nopath	2	1	3	1	327	01:10:22	4222	01:11:31	4291	00:01:09	69	0.0000
nopath	2	1	6	1	327	01:10:24	4224	01:11:31	4291	00:01:07	67	0.0000
nopath	2	1	3	1	327	01:10:36	4236	01:11:32	4292	00:00:56	56	0.0000
nopath	1	2	1	1	327	01:10:42	4242	01:11:33	4293	00:00:51	51	0.0000
nopath	2	1	14	16	327	01:10:28	4228	01:11:34	4294	00:01:06	66	0.0000
nopath	1	2	1	1	327	01:10:54	4254	01:11:35	4295	00:00:41	41	0.0000
nopath	2	1	1	1	327	01:10:40	4240	01:11:35	4295	00:00:55	55	0.0000
nopath	2	3	1	1	311	01:10:34	4234	01:11:36	4296	00:01:02	62	0.0000
nopath	1	2	9	1	327	01:10:55	4255	01:11:37	4297	00:00:42	42	0.0000
nopath	2	1	1	1	327	01:10:42	4242	01:11:37	4297	00:00:55	55	0.0000
nopath	2	1	1	1	327	01:10:47	4247	01:11:38	4298	00:00:51	51	0.0000
nopath	1	2	14	16	327	01:10:58	4258	01:11:38	4298	00:00:40	40	0.0000
nopath	2	1	1	1	327	01:10:57	4257	01:11:39	4299	00:00:42	42	0.0000
nopath	2	1	1	1	327	01:10:48	4248	01:11:40	4300	00:00:52	52	0.0000
nopath	1	2	9	1	327	01:11:09	4269	01:11:41	4301	00:00:32	32	0.0000
nopath	2	1	14	16	327	01:10:59	4259	01:11:41	4301	00:00:42	42	0.0000
nopath	2	1	1	1	327	01:10:52	4252	01:11:42	4302	00:00:50	50	0.0000
nopath	2	1	1	1	327	01:11:03	4263	01:11:42	4302	00:00:39	39	0.0000
nopath	1	2	5	1	327	01:11:13	4273	01:11:44	4304	00:00:31	31	0.0000
nopath	2	1	1	1	327	01:10:54	4254	01:11:44	4304	00:00:50	50	0.0000
nopath	2	1	12	14	327	01:10:56	4256	01:11:45	4305	00:00:49	49	0.0000
nopath	2	1	1	1	327	01:11:07	4267	01:11:45	4305	00:00:38	38	0.0000
nopath	2	1	1	1	327	01:11:08	4268	01:11:47	4307	00:00:39	39	0.0000
nopath	1	3	10	1	351	01:09:56	4196	01:11:48	4308	00:01:52	112	0.0000
nopath	1	2	1	1	327	01:11:24	4284	01:11:52	4312	00:00:28	28	0.0000
nopath	1	3	13	15	351	01:09:59	4199	01:11:52	4312	00:01:53	113	0.0000
nopath	1	3	10	1	351	01:10:11	4211	01:11:55	4315	00:01:44	104	0.0000
nopath	1	2	9	1	327	01:11:28	4288	01:11:56	4316	00:00:28	28	0.0000
nopath	1	3	1	1	351	01:10:15	4215	01:11:57	4317	00:01:42	102	0.0000
nopath	1	2	5	1	327	01:11:30	4290	01:11:58	4318	00:00:28	28	0.0000
nopath	1	3	1	1	351	01:10:40	4240	01:11:59	4319	00:01:19	79	0.0000
nopath	1	3	1	1	351	01:10:50	4250	01:12:02	4322	00:01:12	72	0.0000	00:01:18
nopath	1	2	1	1	327	01:11:35	4295	01:12:04	4324	00:00:29	29	0.0000
nopath	1	3	1	1	351	01:11:00	4260	01:12:05	4325	00:01:05	65	0.0000
nopath	1	3	1	1	351	01:11:15	4275	01:12:06	4326	00:00:51	51	0.0000
nopath	3	2	5	1	311	01:09:26	4166	01:12:12	4332	00:02:46	166	0.0000
nopath	3	1	10	1	351	01:09:25	4165	01:12:12	4332	00:02:47	167	0.0000
nopath	3	1	1	1	351	01:09:30	4170	01:12:17	4337	00:02:47	167	0.0000
nopath	3	2	1	1	311	01:09:31	4171	01:12:17	4337	00:02:46	166	0.0000
nopath	3	2	1	1	311	01:09:39	4179	01:12:20	4340	00:02:41	161	0.0000
nopath	3	2	1	1	311	01:09:55	4195	01:12:21	4341	00:02:26	146	0.0000
nopath	3	2	1	1	311	01:10:07	4207	01:12:24	4344	00:02:17	137	0.0000
nopath	3	1	1	1	351	01:10:17	4217	01:12:28	4348	00:02:11	131	0.0000
nopath	3	2	1	1	311	01:10:37	4237	01:12:29	4349	00:01:52	112	0.0000
nopath	3	2	1	1	311	01:10:57	4257	01:12:32	4352	00:01:35	95	0.0000
nopath	3	1	3	1	351	01:11:12	4272	01:12:35	4355	00:01:23	83	0.0000
nopath	3	1	1	1	351	01:11:13	4273	01:12:38	4358	00:01:25	85	0.0000
nopath	1	2	12	14	327	01:11:41	4301	01:12:39	4359	00:00:58	58	0.0000
nopath	1	2	1	1	327	01:11:43	4303	01:12:40	4360	00:00:57	57	0.0000
nopath	2	1	1	1	327	01:10:58	4258	01:12:41	4361	00:01:43	103	0.0000
nopath	1	2	1	1	327	01:11:45	4305	01:12:41	4361	00:00:56	56	0.0000
nopath	2	1	1	1	327	01:11:06	4266	01:12:41	4361	00:01:35	95	0.0000
nopath	2	1	1	1	327	01:11:05	4265	01:12:42	4362	00:01:37	97	0.0000
nopath	2	1	5	1	327	01:11:15	4275	01:12:42	4362	00:01:27	87	0.0000
nopath	1	2	6	1	327	01:11:46	4306	01:12:43	4363	00:00:57	57	0.0000
nopath	2	1	5	1	327	01:11:19	4279	01:12:44	4364	00:01:25	85	0.0000
nopath	1	2	1	1	327	01:11:47	4307	01:12:45	4365	00:00:58	58	0.0000
nopath	2	3	6	1	311	01:11:10	4270	01:12:45	4365	00:01:35	95	0.0000
nopath	2	1	9	1	327	01:11:12	4272	01:12:46	4366	00:01:34	94	0.0000
nopath	2	1	1	1	327	01:11:16	4276	01:12:46	4366	00:01:30	90	0.0000
nopath	2	1	1	1	327	01:11:29	4289	01:12:47	4367	00:01:18	78	0.0000
nopath	1	2	12	14	327	01:11:54	4314	01:12:47	4367	00:00:53	53	0.0000
nopath	1	2	6	1	327	01:11:55	4315	01:12:49	4369	00:00:54	54	0.0000
nopath	2	1	5	1	327	01:11:32	4292	01:12:49	4369	00:01:17	77	0.0000
nopath	2	3	1	1	311	01:11:26	4286	01:12:50	4370	00:01:24	84	0.0000
nopath	2	1	1	1	327	01:11:28	4288	01:12:50	4370	00:01:22	82	0.0000
nopath	2	1	12	14	327	01:11:35	4295	01:12:51	4371	00:01:16	76	0.0000
nopath	1	2	14	16	327	01:12:02	4322	01:12:52	4372	00:00:50	50	0.0000
nopath	2	1	1	1	327	01:11:30	4290	01:12:52	4372	00:01:22	82	0.0000
nopath	2	1	12	14	327	01:11:40	4300	01:12:53	4373	00:01:13	73	0.0000
nopath	1	2	1	1	327	01:12:04	4324	01:12:54	4374	00:00:50	50	0.0000
nopath	2	1	1	1	327	01:11:34	4294	01:12:54	4374	00:01:20	80	0.0000
nopath	2	1	1	1	327	01:11:49	4309	01:12:55	4375	00:01:06	66	0.0000
nopath	1	2	1	1	327	01:12:15	4335	01:12:56	4376	00:00:41	41	0.0000
nopath	2	1	1	1	327	01:11:55	4315	01:12:57	4377	00:01:02	62	0.0000
nopath	2	1	1	1	327	01:11:36	4296	01:12:57	4377	00:01:21	81	0.0000
nopath	2	1	1	1	327	01:12:02	4322	01:12:58	4378	00:00:56	56	0.0000
nopath	2	1	5	1	327	01:11:44	4304	01:12:59	4379	00:01:15	75	0.0000
nopath	2	1	1	1	327	01:12:11	4331	01:13:00	4380	00:00:49	49	0.0000	00:01:00
nopath	1	2	1	1	327	01:12:31	4351	01:13:01	4381	00:00:30	30	0.0000
nopath	2	1	1	1	327	01:11:56	4316	01:13:01	4381	00:01:05	65	0.0000
nopath	2	1	1	1	327	01:12:18	4338	01:13:02	4382	00:00:44	44	0.0000
nopath	2	1	5	1	327	01:12:09	4329	01:13:02	4382	00:00:53	53	0.0000
nopath	1	2	1	1	327	01:12:35	4355	01:13:03	4383	00:00:28	28	0.0000
nopath	2	1	1	1	327	01:12:24	4344	01:13:04	4384	00:00:40	40	0.0000
nopath	2	1	3	1	327	01:12:15	4335	01:13:05	4385	00:00:50	50	0.0000
nopath	2	1	1	1	327	01:12:39	4359	01:13:06	4386	00:00:27	27	0.0000
nopath	1	2	12	14	327	01:12:39	4359	01:13:08	4388	00:00:29	29	0.0000
nopath	2	1	1	1	327	01:12:42	4362	01:13:10	4390	00:00:28	28	0.0000
nopath	2	3	1	1	311	01:12:40	4360	01:13:10	4390	00:00:30	30	0.0000
nopath	2	3	3	1	311	01:12:43	4363	01:13:14	4394	00:00:31	31	0.0000
nopath	3	1	1	1	351	01:11:21	4281	01:13:22	4402	00:02:01	121	0.0000
nopath	3	1	15	17	351	01:11:30	4290	01:13:26	4406	00:01:56	116	0.0000
nopath	3	1	6	1	351	01:11:51	4311	01:13:29	4409	00:01:38	98	0.0000
nopath	3	1	12	14	351	01:12:04	4324	01:13:32	4412	00:01:28	88	0.0000
nopath	3	1	1	1	351	01:12:07	4327	01:13:35	4415	00:01:28	88	0.0000
nopath	3	2	13	15	311	01:12:15	4335	01:13:36	4416	00:01:21	81	0.0000
nopath	1	2	12	14	327	01:12:52	4372	01:13:39	4419	00:00:47	47	0.0000
nopath	1	2	1	1	327	01:12:55	4375	01:13:40	4420	00:00:45	45	0.0000
nopath	1	2	1	1	327	01:12:56	4376	01:13:41	4421	00:00:45	45	0.0000
nopath	2	1	1	1	327	01:12:52	4372	01:13:41	4421	00:00:49	49	0.0000
nopath	2	1	5	1	327	01:12:59	4379	01:13:41	4421	00:00:42	42	0.0000
nopath	2	1	1	1	327	01:12:54	4374	01:13:42	4422	00:00:48	48	0.0000
nopath	1	2	3	1	327	01:13:01	4381	01:13:43	4423	00:00:42	42	0.0000
nopath	2	1	1	1	327	01:12:58	4378	01:13:43	4423	00:00:45	45	0.0000
nopath	2	1	1	1	327	01:13:02	4382	01:13:44	4424	00:00:42	42	0.0000
nopath	1	2	12	14	327	01:13:02	4382	01:13:45	4425	00:00:43	43	0.0000
nopath	2	1	1	1	327	01:13:13	4393	01:13:45	4425	00:00:32	32	0.0000
nopath	1	2	1	1	327	01:13:03	4383	01:13:47	4427	00:00:44	44	0.0000
nopath	2	1	1	1	327	01:13:14	4394	01:13:47	4427	00:00:33	33	0.0000
nopath	2	3	1	1	311	01:13:08	4388	01:13:47	4427	00:00:39	39	0.0000
nopath	1	2	3	1	327	01:13:10	4390	01:13:48	4428	00:00:38	38	0.0000
nopath	2	1	1	1	327	01:13:19	4399	01:13:49	4429	00:00:30	30	0.0000
nopath	1	2	1	1	327	01:13:16	4396	01:13:50	4430	00:00:34	34	0.0000
nopath	1	2	3	1	327	01:13:19	4399	01:13:52	4432	00:00:33	33	0.0000
nopath	2	1	2	1	327	01:13:27	4407	01:13:53	4433	00:00:26	26	0.0000
nopath	2	3	13	15	311	01:13:15	4395	01:13:54	4434	00:00:39	39	0.0000
nopath	1	2	14	16	327	01:13:22	4402	01:13:55	4435	00:00:33	33	0.0000
nopath	2	1	1	1	327	01:13:29	4409	01:13:55	4435	00:00:26	26	0.0000
nopath	1	2	1	1	327	01:13:24	4404	01:13:57	4437	00:00:33	33	0.0000
nopath	1	3	1	1	351	01:11:18	4278	01:13:59	4439	00:02:41	161	0.0000
nopath	1	2	12	14	327	01:13:31	4411	01:14:01	4441	00:00:30	30	0.0000	00:00:42
nopath	1	3	4	1	351	01:11:19	4279	01:14:01	4441	00:02:42	162	0.0000
nopath	1	2	1	1	327	01:13:35	4415	01:14:04	4444	00:00:29	29	0.0000
nopath	1	3	1	1	351	01:11:37	4297	01:14:04	4444	00:02:27	147	0.0000
nopath	1	3	3	1	351	01:11:39	4299	01:14:06	4446	00:02:27	147	0.0000
nopath	3	2	1	1	311	01:12:41	4361	01:14:10	4450	00:01:29	89	0.0000
nopath	3	1	1	1	351	01:12:42	4362	01:14:14	4454	00:01:32	92	0.0000
nopath	3	1	1	1	351	01:12:49	4369	01:14:17	4457	00:01:28	88	0.0000
nopath	3	2	3	1	311	01:13:00	4380	01:14:19	4459	00:01:19	79	0.0000
nopath	3	1	1	1	351	01:12:59	4379	01:14:20	4460	00:01:21	81	0.0000
nopath	3	2	1	1	311	01:13:05	4385	01:14:22	4462	00:01:17	77	0.0000
nopath	3	1	3	1	351	01:13:10	4390	01:14:26	4466	00:01:16	76	0.0000
nopath	1	2	3	1	327	01:13:37	4417	01:14:28	4468	00:00:51	51	0.0000
nopath	1	2	1	1	327	01:13:39	4419	01:14:29	4469	00:00:50	50	0.0000
nopath	2	3	1	1	311	01:13:25	4405	01:14:30	4470	00:01:05	65	0.0000
nopath	1	2	3	1	327	01:13:46	4426	01:14:31	4471	00:00:45	45	0.0000
nopath	2	1	1	1	327	01:13:37	4417	01:14:31	4471	00:00:54	54	0.0000
nopath	2	1	3	1	327	01:13:39	4419	01:14:33	4473	00:00:54	54	0.0000
nopath	1	2	14	16	327	01:13:49	4429	01:14:34	4474	00:00:45	45	0.0000
nopath	2	1	3	1	327	01:13:43	4423	01:14:35	4475	00:00:52	52	0.0000
nopath	2	1	13	15	327	01:13:33	4413	01:14:35	4475	00:01:02	62	0.0000
nopath	1	2	5	1	327	01:13:57	4437	01:14:36	4476	00:00:39	39	0.0000
nopath	2	1	14	16	327	01:13:38	4418	01:14:38	4478	00:01:00	60	0.0000
nopath	1	2	3	1	327	01:13:59	4439	01:14:38	4478	00:00:39	39	0.0000
nopath	2	1	13	15	327	01:13:52	4432	01:14:38	4478	00:00:46	46	0.0000
nopath	1	2	1	1	327	01:14:01	4441	01:14:40	4480	00:00:39	39	0.0000
nopath	2	1	1	1	327	01:13:44	4424	01:14:40	4480	00:00:56	56	0.0000
nopath	2	1	3	1	327	01:13:57	4437	01:14:41	4481	00:00:44	44	0.0000
nopath	2	1	3	1	327	01:13:56	4436	01:14:41	4481	00:00:45	45	0.0000
nopath	1	2	1	1	327	01:14:03	4443	01:14:42	4482	00:00:39	39	0.0000
nopath	2	1	12	14	327	01:14:03	4443	01:14:42	4482	00:00:39	39	0.0000
nopath	2	1	1	1	327	01:14:01	4441	01:14:43	4483	00:00:42	42	0.0000
nopath	1	2	1	1	327	01:14:06	4446	01:14:44	4484	00:00:38	38	0.0000
nopath	2	1	1	1	327	01:14:05	4445	01:14:44	4484	00:00:39	39	0.0000
nopath	2	1	1	1	327	01:14:04	4444	01:14:45	4485	00:00:41	41	0.0000
nopath	1	2	1	1	327	01:14:11	4451	01:14:45	4485	00:00:34	34	0.0000
nopath	2	1	1	1	327	01:14:12	4452	01:14:45	4485	00:00:33	33	0.0000
nopath	1	2	5	1	327	01:14:12	4452	01:14:46	4486	00:00:34	34	0.0000
nopath	1	2	1	1	327	01:14:14	4454	01:14:48	4488	00:00:34	34	0.0000
nopath	2	3	1	1	311	01:14:14	4454	01:14:49	4489	00:00:35	35	0.0000
nopath	2	1	1	1	327	01:14:18	4458	01:14:49	4489	00:00:31	31	0.0000
nopath	1	2	1	1	327	01:14:15	4455	01:14:50	4490	00:00:35	35	0.0000
nopath	2	1	1	1	327	01:14:20	4460	01:14:51	4491	00:00:31	31	0.0000
nopath	1	2	1	1	327	01:14:20	4460	01:14:52	4492	00:00:32	32	0.0000
nopath	2	1	3	1	327	01:14:24	4464	01:14:52	4492	00:00:28	28	0.0000
nopath	1	2	5	1	327	01:14:21	4461	01:14:53	4493	00:00:32	32	0.0000
nopath	2	1	6	1	327	01:14:27	4467	01:14:53	4493	00:00:26	26	0.0000
nopath	2	1	1	1	327	01:14:26	4466	01:14:54	4494	00:00:28	28	0.0000
nopath	1	2	13	15	327	01:14:24	4464	01:14:55	4495	00:00:31	31	0.0000
nopath	2	1	1	1	327	01:14:28	4468	01:14:56	4496	00:00:28	28	0.0000
nopath	1	2	1	1	327	01:14:28	4468	01:14:57	4497	00:00:29	29	0.0000
[truncated: 4,746 more rows]
