# Supplementary material for: Supervised learning from human performance at the computationally hard problem of optimal traffic signal control on a network of junctions
Source: R Soc Open Sci. 2014 Dec 24;1(4):140211. doi: 10.1098/rsos.140211 (PMC4448775; doi:10.1098/rsos.140211)
Supplement: 1. simulationData.zip - This zipped folder contains the simulation configuration files for the traffic microsimulation models used in the paper, as well as the raw data output from the simulations. The data are organised into a folder structure with README.txt files used to provide guidance on the c [file rsos140211supp1.zip › simulationData/tJunctionModel/HuTMaCcells/run-008/trips-ALL.csv]

Path	From Zone	To Zone	Vehicle Type	Base Vehicle Type	Distance (m)	Departure Time (HH:MM:SS)	Departure Time (s)	Arrival Time (HH:MM:SS)	Arrival Time (s)	Time Taken (HH:MM:SS)	Time Taken (s)	Fuel	Mean Time (HH:MM:SS)
nopath	1	3	1	1	351	00:00:19	19	00:00:55	55	00:00:36	36	0.0000
nopath	3	2	1	1	311	00:00:25	25	00:01:00	60	00:00:35	35	0.0000	00:00:35
nopath	2	1	1	1	327	00:00:50	50	00:01:15	75	00:00:25	25	0.0000
nopath	3	2	1	1	311	00:00:45	45	00:01:30	90	00:00:45	45	0.0000
nopath	2	1	5	1	327	00:01:12	72	00:01:40	100	00:00:28	28	0.0000
nopath	2	1	1	1	327	00:01:07	67	00:01:41	101	00:00:34	34	0.0000
nopath	1	2	14	16	327	00:01:15	75	00:01:43	103	00:00:28	28	0.0000
nopath	2	1	14	16	327	00:01:15	75	00:01:44	104	00:00:29	29	0.0000
nopath	1	3	1	1	351	00:01:09	69	00:01:47	107	00:00:38	38	0.0000
nopath	2	1	1	1	327	00:01:32	92	00:01:57	117	00:00:25	25	0.0000
nopath	3	2	1	1	311	00:01:04	64	00:02:00	120	00:00:56	56	0.0000	00:00:50
nopath	3	2	3	1	311	00:01:16	76	00:02:02	122	00:00:46	46	0.0000
nopath	2	1	1	1	327	00:01:56	116	00:02:21	141	00:00:25	25	0.0000
nopath	1	2	1	1	327	00:02:00	120	00:02:28	148	00:00:28	28	0.0000
nopath	2	1	1	1	327	00:02:05	125	00:02:31	151	00:00:26	26	0.0000
nopath	2	1	1	1	327	00:02:06	126	00:02:32	152	00:00:26	26	0.0000
nopath	1	3	13	15	351	00:02:03	123	00:02:42	162	00:00:39	39	0.0000
nopath	1	3	1	1	351	00:02:05	125	00:02:45	165	00:00:40	40	0.0000
nopath	1	2	1	1	327	00:02:19	139	00:02:47	167	00:00:28	28	0.0000
nopath	2	1	12	14	327	00:02:22	142	00:02:49	169	00:00:27	27	0.0000
nopath	1	2	1	1	327	00:02:27	147	00:03:08	188	00:00:41	41	0.0000	00:00:31
nopath	1	2	1	1	327	00:02:34	154	00:03:10	190	00:00:36	36	0.0000
nopath	2	1	10	1	327	00:02:40	160	00:03:11	191	00:00:31	31	0.0000
nopath	2	1	12	14	327	00:02:34	154	00:03:12	192	00:00:38	38	0.0000
nopath	2	1	1	1	327	00:02:48	168	00:03:15	195	00:00:27	27	0.0000
nopath	2	1	1	1	327	00:02:50	170	00:03:19	199	00:00:29	29	0.0000
nopath	2	1	1	1	327	00:02:56	176	00:03:22	202	00:00:26	26	0.0000
nopath	1	2	6	1	327	00:03:06	186	00:03:34	214	00:00:28	28	0.0000
nopath	2	3	1	1	311	00:03:06	186	00:03:34	214	00:00:28	28	0.0000
nopath	1	3	14	16	351	00:03:05	185	00:03:43	223	00:00:38	38	0.0000
nopath	3	2	1	1	311	00:03:15	195	00:03:50	230	00:00:35	35	0.0000
nopath	1	2	1	1	327	00:03:18	198	00:03:58	238	00:00:40	40	0.0000
nopath	2	1	1	1	327	00:03:35	215	00:04:00	240	00:00:25	25	0.0000	00:00:28
nopath	2	1	1	1	327	00:03:46	226	00:04:12	252	00:00:26	26	0.0000
nopath	2	1	1	1	327	00:03:48	228	00:04:14	254	00:00:26	26	0.0000
nopath	3	2	1	1	311	00:03:41	221	00:04:20	260	00:00:39	39	0.0000
nopath	3	1	1	1	351	00:03:44	224	00:04:24	264	00:00:40	40	0.0000
nopath	2	1	1	1	327	00:03:52	232	00:04:31	271	00:00:39	39	0.0000
nopath	2	1	1	1	327	00:04:08	248	00:04:35	275	00:00:27	27	0.0000
nopath	1	3	3	1	351	00:03:41	221	00:04:37	277	00:00:56	56	0.0000
nopath	1	2	1	1	327	00:04:12	252	00:04:40	280	00:00:28	28	0.0000
nopath	2	1	1	1	327	00:04:15	255	00:04:40	280	00:00:25	25	0.0000
nopath	3	1	6	1	351	00:04:06	246	00:04:52	292	00:00:46	46	0.0000
nopath	1	2	14	16	327	00:04:26	266	00:04:58	298	00:00:32	32	0.0000
nopath	2	3	2	1	311	00:04:29	269	00:05:00	300	00:00:31	31	0.0000	00:00:29
nopath	1	2	3	1	327	00:04:37	277	00:05:05	305	00:00:28	28	0.0000
nopath	1	2	1	1	327	00:04:41	281	00:05:11	311	00:00:30	30	0.0000
nopath	1	2	5	1	327	00:04:44	284	00:05:12	312	00:00:28	28	0.0000
nopath	2	1	1	1	327	00:04:50	290	00:05:16	316	00:00:26	26	0.0000
nopath	1	2	1	1	327	00:04:51	291	00:05:19	319	00:00:28	28	0.0000
nopath	1	2	15	17	327	00:04:53	293	00:05:22	322	00:00:29	29	0.0000
nopath	1	3	3	1	351	00:04:58	298	00:05:34	334	00:00:36	36	0.0000
nopath	2	1	1	1	327	00:05:15	315	00:05:40	340	00:00:25	25	0.0000
nopath	1	2	1	1	327	00:05:13	313	00:05:41	341	00:00:28	28	0.0000
nopath	2	1	3	1	327	00:05:20	320	00:05:45	345	00:00:25	25	0.0000
nopath	3	1	1	1	351	00:05:09	309	00:05:52	352	00:00:43	43	0.0000
nopath	1	2	1	1	327	00:05:41	341	00:06:08	368	00:00:27	27	0.0000	00:00:30
nopath	3	2	3	1	311	00:05:47	347	00:06:20	380	00:00:33	33	0.0000
nopath	1	2	1	1	327	00:06:09	369	00:06:35	395	00:00:26	26	0.0000
nopath	2	1	12	14	327	00:06:15	375	00:06:41	401	00:00:26	26	0.0000
nopath	2	1	1	1	327	00:06:23	383	00:06:49	409	00:00:26	26	0.0000
nopath	3	2	1	1	311	00:05:57	357	00:07:00	420	00:01:03	63	0.0000	00:00:43
nopath	3	1	15	17	351	00:06:24	384	00:07:07	427	00:00:43	43	0.0000
nopath	1	2	3	1	327	00:06:31	391	00:07:08	428	00:00:37	37	0.0000
nopath	1	2	12	14	327	00:06:38	398	00:07:10	430	00:00:32	32	0.0000
nopath	1	2	1	1	327	00:06:44	404	00:07:13	433	00:00:29	29	0.0000
nopath	2	1	1	1	327	00:06:53	413	00:07:19	439	00:00:26	26	0.0000
nopath	2	1	9	1	327	00:07:01	421	00:07:26	446	00:00:25	25	0.0000
nopath	1	2	3	1	327	00:07:00	420	00:07:28	448	00:00:28	28	0.0000
nopath	3	2	1	1	311	00:07:01	421	00:07:40	460	00:00:39	39	0.0000
nopath	3	1	1	1	351	00:07:11	431	00:07:47	467	00:00:36	36	0.0000
nopath	2	1	15	17	327	00:07:10	430	00:07:53	473	00:00:43	43	0.0000
nopath	2	1	13	15	327	00:07:12	432	00:07:54	474	00:00:42	42	0.0000
nopath	2	1	1	1	327	00:07:17	437	00:07:55	475	00:00:38	38	0.0000
nopath	2	1	14	16	327	00:07:18	438	00:07:56	476	00:00:38	38	0.0000
nopath	1	2	15	17	327	00:07:33	453	00:08:02	482	00:00:29	29	0.0000	00:00:30
nopath	2	1	1	1	327	00:07:39	459	00:08:04	484	00:00:25	25	0.0000
nopath	1	2	5	1	327	00:07:36	456	00:08:05	485	00:00:29	29	0.0000
nopath	2	1	5	1	327	00:07:47	467	00:08:12	492	00:00:25	25	0.0000
nopath	2	1	3	1	327	00:07:53	473	00:08:18	498	00:00:25	25	0.0000
nopath	1	3	1	1	351	00:07:45	465	00:08:22	502	00:00:37	37	0.0000
nopath	1	2	1	1	327	00:07:56	476	00:08:24	504	00:00:28	28	0.0000
nopath	2	1	1	1	327	00:08:01	481	00:08:27	507	00:00:26	26	0.0000
nopath	1	3	3	1	351	00:07:52	472	00:08:29	509	00:00:37	37	0.0000
nopath	3	2	1	1	311	00:07:52	472	00:08:40	520	00:00:48	48	0.0000
nopath	1	2	3	1	327	00:08:10	490	00:08:48	528	00:00:38	38	0.0000
nopath	1	2	2	1	327	00:08:16	496	00:08:49	529	00:00:33	33	0.0000
nopath	2	1	14	16	327	00:08:11	491	00:08:53	533	00:00:42	42	0.0000
nopath	2	1	15	17	327	00:08:14	494	00:08:53	533	00:00:39	39	0.0000
nopath	2	1	1	1	327	00:08:24	504	00:08:55	535	00:00:31	31	0.0000
nopath	2	1	1	1	327	00:08:23	503	00:08:55	535	00:00:32	32	0.0000
nopath	2	1	1	1	327	00:08:27	507	00:08:56	536	00:00:29	29	0.0000
nopath	2	1	3	1	327	00:08:37	517	00:09:03	543	00:00:26	26	0.0000	00:00:30
nopath	3	2	1	1	311	00:08:16	496	00:09:10	550	00:00:54	54	0.0000
nopath	3	1	1	1	351	00:08:29	509	00:09:15	555	00:00:46	46	0.0000
nopath	1	2	14	16	327	00:08:41	521	00:09:20	560	00:00:39	39	0.0000
nopath	1	2	1	1	327	00:08:46	526	00:09:21	561	00:00:35	35	0.0000
nopath	2	1	9	1	327	00:08:43	523	00:09:21	561	00:00:38	38	0.0000
nopath	2	1	3	1	327	00:08:55	535	00:09:23	563	00:00:28	28	0.0000
nopath	2	1	1	1	327	00:08:51	531	00:09:23	563	00:00:32	32	0.0000
nopath	2	1	9	1	327	00:08:58	538	00:09:25	565	00:00:27	27	0.0000
nopath	1	2	1	1	327	00:08:59	539	00:09:27	567	00:00:28	28	0.0000
nopath	2	1	1	1	327	00:08:59	539	00:09:27	567	00:00:28	28	0.0000
nopath	2	1	1	1	327	00:09:09	549	00:09:35	575	00:00:26	26	0.0000
nopath	2	1	12	14	327	00:09:12	552	00:09:39	579	00:00:27	27	0.0000
nopath	1	2	1	1	327	00:09:12	552	00:09:40	580	00:00:28	28	0.0000
nopath	1	2	1	1	327	00:09:15	555	00:09:43	583	00:00:28	28	0.0000
nopath	2	1	12	14	327	00:09:20	560	00:09:47	587	00:00:27	27	0.0000
nopath	2	1	1	1	327	00:09:22	562	00:09:50	590	00:00:28	28	0.0000
nopath	1	2	1	1	327	00:09:25	565	00:09:53	593	00:00:28	28	0.0000
nopath	2	1	6	1	327	00:09:32	572	00:09:57	597	00:00:25	25	0.0000
nopath	2	1	2	1	327	00:09:36	576	00:10:02	602	00:00:26	26	0.0000	00:00:28
nopath	2	1	1	1	327	00:09:37	577	00:10:02	602	00:00:25	25	0.0000
nopath	1	2	1	1	327	00:09:40	580	00:10:08	608	00:00:28	28	0.0000
nopath	2	1	3	1	327	00:09:47	587	00:10:13	613	00:00:26	26	0.0000
nopath	1	3	1	1	351	00:09:42	582	00:10:17	617	00:00:35	35	0.0000
nopath	3	2	13	15	311	00:09:44	584	00:10:21	621	00:00:37	37	0.0000
nopath	3	2	1	1	311	00:09:49	589	00:10:22	622	00:00:33	33	0.0000
nopath	3	1	1	1	351	00:09:51	591	00:10:28	628	00:00:37	37	0.0000
nopath	1	2	1	1	327	00:09:56	596	00:10:38	638	00:00:42	42	0.0000
nopath	2	1	6	1	327	00:09:56	596	00:10:41	641	00:00:45	45	0.0000
nopath	2	1	1	1	327	00:09:57	597	00:10:41	641	00:00:44	44	0.0000
nopath	2	3	5	1	311	00:09:58	598	00:10:43	643	00:00:45	45	0.0000
nopath	2	1	10	1	327	00:10:12	612	00:10:45	645	00:00:33	33	0.0000
nopath	2	3	1	1	311	00:10:03	603	00:10:45	645	00:00:42	42	0.0000
nopath	1	3	1	1	351	00:09:52	592	00:10:49	649	00:00:57	57	0.0000
nopath	1	2	1	1	327	00:10:22	622	00:10:51	651	00:00:29	29	0.0000
nopath	2	1	2	1	327	00:10:31	631	00:10:56	656	00:00:25	25	0.0000
nopath	2	3	1	1	311	00:10:28	628	00:10:58	658	00:00:30	30	0.0000
nopath	3	2	1	1	311	00:10:12	612	00:11:03	663	00:00:51	51	0.0000	00:00:43
nopath	3	1	15	17	351	00:10:04	604	00:11:03	663	00:00:59	59	0.0000
nopath	1	2	5	1	327	00:10:38	638	00:11:07	667	00:00:29	29	0.0000
nopath	1	3	1	1	351	00:09:54	594	00:11:11	671	00:01:17	77	0.0000
nopath	1	2	1	1	327	00:10:49	649	00:11:16	676	00:00:27	27	0.0000
nopath	1	2	8	1	327	00:10:54	654	00:11:22	682	00:00:28	28	0.0000
nopath	2	1	4	1	327	00:10:57	657	00:11:23	683	00:00:26	26	0.0000
nopath	1	2	1	1	327	00:10:57	657	00:11:25	685	00:00:28	28	0.0000
nopath	1	2	9	1	327	00:11:03	663	00:11:31	691	00:00:28	28	0.0000
nopath	1	2	9	1	327	00:11:12	672	00:11:40	700	00:00:28	28	0.0000
nopath	2	1	12	14	327	00:11:19	679	00:11:45	705	00:00:26	26	0.0000
nopath	2	1	1	1	327	00:11:20	680	00:11:46	706	00:00:26	26	0.0000
nopath	2	1	1	1	327	00:11:31	691	00:11:58	718	00:00:27	27	0.0000
nopath	3	1	1	1	351	00:11:30	690	00:12:12	732	00:00:42	42	0.0000	00:00:43
nopath	3	1	9	1	351	00:11:39	699	00:12:16	736	00:00:37	37	0.0000
nopath	1	2	1	1	327	00:11:46	706	00:12:18	738	00:00:32	32	0.0000
nopath	1	2	3	1	327	00:11:49	709	00:12:19	739	00:00:30	30	0.0000
nopath	2	1	5	1	327	00:11:56	716	00:12:21	741	00:00:25	25	0.0000
nopath	1	2	1	1	327	00:11:54	714	00:12:22	742	00:00:28	28	0.0000
nopath	2	1	9	1	327	00:12:00	720	00:12:25	745	00:00:25	25	0.0000
nopath	2	1	1	1	327	00:12:03	723	00:12:29	749	00:00:26	26	0.0000
nopath	2	1	2	1	327	00:12:08	728	00:12:33	753	00:00:25	25	0.0000
nopath	1	2	1	1	327	00:12:17	737	00:12:45	765	00:00:28	28	0.0000
nopath	1	2	13	15	327	00:12:22	742	00:12:52	772	00:00:30	30	0.0000
nopath	1	3	1	1	351	00:12:18	738	00:12:53	773	00:00:35	35	0.0000
nopath	2	1	5	1	327	00:12:29	749	00:12:55	775	00:00:26	26	0.0000
nopath	1	2	5	1	327	00:12:30	750	00:12:58	778	00:00:28	28	0.0000
nopath	2	1	1	1	327	00:12:34	754	00:13:00	780	00:00:26	26	0.0000	00:00:28
nopath	2	1	1	1	327	00:12:35	755	00:13:00	780	00:00:25	25	0.0000
nopath	2	1	5	1	327	00:12:36	756	00:13:03	783	00:00:27	27	0.0000
nopath	3	1	1	1	351	00:11:40	700	00:13:12	792	00:01:32	92	0.0000
nopath	1	2	1	1	327	00:12:40	760	00:13:18	798	00:00:38	38	0.0000
nopath	2	1	1	1	327	00:12:45	765	00:13:21	801	00:00:36	36	0.0000
nopath	2	1	1	1	327	00:12:50	770	00:13:21	801	00:00:31	31	0.0000
nopath	1	2	1	1	327	00:13:04	784	00:13:32	812	00:00:28	28	0.0000
nopath	1	2	1	1	327	00:13:17	797	00:13:45	825	00:00:28	28	0.0000
nopath	2	1	14	16	327	00:13:20	800	00:13:46	826	00:00:26	26	0.0000
nopath	2	1	1	1	327	00:13:28	808	00:13:54	834	00:00:26	26	0.0000
nopath	2	1	1	1	327	00:13:38	818	00:14:03	843	00:00:25	25	0.0000	00:00:28
nopath	2	1	5	1	327	00:13:51	831	00:14:16	856	00:00:25	25	0.0000
nopath	1	3	12	14	351	00:13:41	821	00:14:19	859	00:00:38	38	0.0000
nopath	2	1	12	14	327	00:13:58	838	00:14:25	865	00:00:27	27	0.0000
nopath	2	1	1	1	327	00:14:01	841	00:14:26	866	00:00:25	25	0.0000
nopath	1	3	14	16	351	00:13:47	827	00:14:30	870	00:00:43	43	0.0000
nopath	1	2	5	1	327	00:14:19	859	00:14:47	887	00:00:28	28	0.0000
nopath	2	1	1	1	327	00:14:18	858	00:14:51	891	00:00:33	33	0.0000
nopath	2	1	1	1	327	00:14:20	860	00:14:51	891	00:00:31	31	0.0000
nopath	2	1	1	1	327	00:14:27	867	00:14:54	894	00:00:27	27	0.0000
nopath	1	2	1	1	327	00:14:29	869	00:14:56	896	00:00:27	27	0.0000
nopath	3	2	1	1	311	00:14:37	877	00:15:10	910	00:00:33	33	0.0000	00:00:33
nopath	2	1	1	1	327	00:14:43	883	00:15:21	921	00:00:38	38	0.0000
nopath	2	1	3	1	327	00:14:54	894	00:15:24	924	00:00:30	30	0.0000
nopath	1	3	13	15	351	00:14:45	885	00:15:27	927	00:00:42	42	0.0000
nopath	1	2	1	1	327	00:15:01	901	00:15:28	928	00:00:27	27	0.0000
nopath	2	1	14	16	327	00:15:05	905	00:15:32	932	00:00:27	27	0.0000
nopath	1	3	1	1	351	00:14:52	892	00:15:35	935	00:00:43	43	0.0000
nopath	1	3	9	1	351	00:14:54	894	00:15:40	940	00:00:46	46	0.0000
nopath	2	1	1	1	327	00:15:18	918	00:15:43	943	00:00:25	25	0.0000
nopath	2	1	1	1	327	00:15:17	917	00:15:43	943	00:00:26	26	0.0000
nopath	1	2	1	1	327	00:15:22	922	00:15:58	958	00:00:36	36	0.0000
nopath	2	1	2	1	327	00:15:33	933	00:15:59	959	00:00:26	26	0.0000
nopath	1	2	12	14	327	00:15:24	924	00:16:00	960	00:00:36	36	0.0000	00:00:30
nopath	2	3	1	1	311	00:15:25	925	00:16:00	960	00:00:35	35	0.0000
nopath	1	2	14	16	327	00:15:31	931	00:16:01	961	00:00:30	30	0.0000
nopath	2	1	1	1	327	00:15:47	947	00:16:12	972	00:00:25	25	0.0000
nopath	1	2	1	1	327	00:15:47	947	00:16:15	975	00:00:28	28	0.0000
nopath	2	1	1	1	327	00:16:00	960	00:16:26	986	00:00:26	26	0.0000
nopath	1	3	1	1	351	00:15:55	955	00:16:31	991	00:00:36	36	0.0000
nopath	2	1	1	1	327	00:16:08	968	00:16:33	993	00:00:25	25	0.0000
nopath	1	3	3	1	351	00:16:02	962	00:16:38	998	00:00:36	36	0.0000
nopath	3	1	1	1	351	00:15:52	952	00:16:42	1002	00:00:50	50	0.0000
nopath	3	1	3	1	351	00:16:01	961	00:16:45	1005	00:00:44	44	0.0000
nopath	1	2	12	14	327	00:16:15	975	00:16:49	1009	00:00:34	34	0.0000
nopath	2	1	1	1	327	00:16:26	986	00:16:52	1012	00:00:26	26	0.0000
nopath	1	2	1	1	327	00:16:25	985	00:16:52	1012	00:00:27	27	0.0000
nopath	2	1	1	1	327	00:16:28	988	00:16:54	1014	00:00:26	26	0.0000
nopath	2	1	1	1	327	00:16:36	996	00:17:01	1021	00:00:25	25	0.0000	00:00:27
nopath	2	1	3	1	327	00:16:41	1001	00:17:06	1026	00:00:25	25	0.0000
nopath	3	2	1	1	311	00:16:16	976	00:17:10	1030	00:00:54	54	0.0000
nopath	1	2	10	1	327	00:16:40	1000	00:17:18	1038	00:00:38	38	0.0000
nopath	3	1	1	1	351	00:16:43	1003	00:17:19	1039	00:00:36	36	0.0000
nopath	2	1	1	1	327	00:16:55	1015	00:17:21	1041	00:00:26	26	0.0000
nopath	2	1	1	1	327	00:16:47	1007	00:17:21	1041	00:00:34	34	0.0000
nopath	2	1	1	1	327	00:17:03	1023	00:17:29	1049	00:00:26	26	0.0000
nopath	1	2	1	1	327	00:17:04	1024	00:17:32	1052	00:00:28	28	0.0000
nopath	2	1	1	1	327	00:17:07	1027	00:17:33	1053	00:00:26	26	0.0000
nopath	1	2	1	1	327	00:17:06	1026	00:17:34	1054	00:00:28	28	0.0000
nopath	1	3	5	1	351	00:16:53	1013	00:17:37	1057	00:00:44	44	0.0000
nopath	1	3	1	1	351	00:16:54	1014	00:17:41	1061	00:00:47	47	0.0000
nopath	1	3	6	1	351	00:16:59	1019	00:17:45	1065	00:00:46	46	0.0000
nopath	3	2	1	1	311	00:16:46	1006	00:17:50	1070	00:01:04	64	0.0000
nopath	1	2	14	16	327	00:17:31	1051	00:17:59	1079	00:00:28	28	0.0000
nopath	1	3	12	14	351	00:17:03	1023	00:18:02	1082	00:00:59	59	0.0000	00:00:43
nopath	1	2	3	1	327	00:17:41	1061	00:18:08	1088	00:00:27	27	0.0000
nopath	2	1	1	1	327	00:17:45	1065	00:18:10	1090	00:00:25	25	0.0000
nopath	2	1	12	14	327	00:17:50	1070	00:18:18	1098	00:00:28	28	0.0000
nopath	2	1	12	14	327	00:17:51	1071	00:18:18	1098	00:00:27	27	0.0000
nopath	3	2	13	15	311	00:17:38	1058	00:18:22	1102	00:00:44	44	0.0000
nopath	3	2	12	14	311	00:17:44	1064	00:18:24	1104	00:00:40	40	0.0000
nopath	1	2	1	1	327	00:17:52	1072	00:18:28	1108	00:00:36	36	0.0000
nopath	1	2	5	1	327	00:17:53	1073	00:18:29	1109	00:00:36	36	0.0000
nopath	1	2	1	1	327	00:18:14	1094	00:18:43	1123	00:00:29	29	0.0000
nopath	1	3	1	1	351	00:18:07	1087	00:18:43	1123	00:00:36	36	0.0000
nopath	1	2	1	1	327	00:18:18	1098	00:18:46	1126	00:00:28	28	0.0000
nopath	2	1	1	1	327	00:18:23	1103	00:18:48	1128	00:00:25	25	0.0000
nopath	1	2	1	1	327	00:18:25	1105	00:18:53	1133	00:00:28	28	0.0000
nopath	2	1	3	1	327	00:18:30	1110	00:18:56	1136	00:00:26	26	0.0000
nopath	2	1	1	1	327	00:18:32	1112	00:18:57	1137	00:00:25	25	0.0000
nopath	2	1	3	1	327	00:18:34	1114	00:19:01	1141	00:00:27	27	0.0000	00:00:26
nopath	2	1	9	1	327	00:18:37	1117	00:19:02	1142	00:00:25	25	0.0000
nopath	2	1	1	1	327	00:18:36	1116	00:19:03	1143	00:00:27	27	0.0000
nopath	2	1	1	1	327	00:18:42	1122	00:19:08	1148	00:00:26	26	0.0000
nopath	2	1	1	1	327	00:18:46	1126	00:19:12	1152	00:00:26	26	0.0000
nopath	1	2	1	1	327	00:18:46	1126	00:19:14	1154	00:00:28	28	0.0000
nopath	2	1	10	1	327	00:18:52	1132	00:19:18	1158	00:00:26	26	0.0000
nopath	1	2	3	1	327	00:18:52	1132	00:19:20	1160	00:00:28	28	0.0000
nopath	2	1	12	14	327	00:18:54	1134	00:19:20	1160	00:00:26	26	0.0000
nopath	1	2	1	1	327	00:18:53	1133	00:19:23	1163	00:00:30	30	0.0000
nopath	1	3	1	1	351	00:18:32	1112	00:19:23	1163	00:00:51	51	0.0000
nopath	2	1	1	1	327	00:19:00	1140	00:19:25	1165	00:00:25	25	0.0000
nopath	1	2	3	1	327	00:18:59	1139	00:19:27	1167	00:00:28	28	0.0000
nopath	1	2	1	1	327	00:19:07	1147	00:19:35	1175	00:00:28	28	0.0000
nopath	2	3	1	1	311	00:19:07	1147	00:19:36	1176	00:00:29	29	0.0000
nopath	1	3	5	1	351	00:18:39	1119	00:19:39	1179	00:01:00	60	0.0000
nopath	1	2	1	1	327	00:19:14	1154	00:19:42	1182	00:00:28	28	0.0000
nopath	1	3	1	1	351	00:18:41	1121	00:19:42	1182	00:01:01	61	0.0000
nopath	1	2	3	1	327	00:19:15	1155	00:19:44	1184	00:00:29	29	0.0000
nopath	1	2	1	1	327	00:19:18	1158	00:19:46	1186	00:00:28	28	0.0000
nopath	1	2	1	1	327	00:19:26	1166	00:19:54	1194	00:00:28	28	0.0000
nopath	2	1	12	14	327	00:19:27	1167	00:19:54	1194	00:00:27	27	0.0000
nopath	1	2	2	1	327	00:19:27	1167	00:19:56	1196	00:00:29	29	0.0000
nopath	1	2	1	1	327	00:19:34	1174	00:20:02	1202	00:00:28	28	0.0000	00:00:29
nopath	3	2	1	1	311	00:19:39	1179	00:20:20	1220	00:00:41	41	0.0000
nopath	3	2	5	1	311	00:19:49	1189	00:20:24	1224	00:00:35	35	0.0000
nopath	1	2	2	1	327	00:19:47	1187	00:20:28	1228	00:00:41	41	0.0000
nopath	2	1	12	14	327	00:20:06	1206	00:20:33	1233	00:00:27	27	0.0000
nopath	1	2	3	1	327	00:20:05	1205	00:20:34	1234	00:00:29	29	0.0000
nopath	2	1	1	1	327	00:20:09	1209	00:20:35	1235	00:00:26	26	0.0000
nopath	1	2	1	1	327	00:20:10	1210	00:20:41	1241	00:00:31	31	0.0000
nopath	2	1	12	14	327	00:20:15	1215	00:20:41	1241	00:00:26	26	0.0000
nopath	2	1	1	1	327	00:20:19	1219	00:20:46	1246	00:00:27	27	0.0000
nopath	2	1	3	1	327	00:20:20	1220	00:20:46	1246	00:00:26	26	0.0000
nopath	1	2	5	1	327	00:20:20	1220	00:20:48	1248	00:00:28	28	0.0000
nopath	2	1	1	1	327	00:20:24	1224	00:20:49	1249	00:00:25	25	0.0000
nopath	2	1	1	1	327	00:20:25	1225	00:20:50	1250	00:00:25	25	0.0000
nopath	1	2	5	1	327	00:20:25	1225	00:20:54	1254	00:00:29	29	0.0000
nopath	2	1	1	1	327	00:20:30	1230	00:20:55	1255	00:00:25	25	0.0000
nopath	3	2	1	1	311	00:20:06	1206	00:21:00	1260	00:00:54	54	0.0000	00:00:47
nopath	3	2	1	1	311	00:20:21	1221	00:21:02	1262	00:00:41	41	0.0000
nopath	3	2	1	1	311	00:20:33	1233	00:21:07	1267	00:00:34	34	0.0000
nopath	1	2	3	1	327	00:20:45	1245	00:21:18	1278	00:00:33	33	0.0000
nopath	1	2	1	1	327	00:20:48	1248	00:21:19	1279	00:00:31	31	0.0000
nopath	1	2	1	1	327	00:20:49	1249	00:21:21	1281	00:00:32	32	0.0000
nopath	2	1	1	1	327	00:20:40	1240	00:21:21	1281	00:00:41	41	0.0000
nopath	2	1	1	1	327	00:20:41	1241	00:21:21	1281	00:00:40	40	0.0000
nopath	2	1	1	1	327	00:20:43	1243	00:21:22	1282	00:00:39	39	0.0000
nopath	1	2	1	1	327	00:20:54	1254	00:21:23	1283	00:00:29	29	0.0000
nopath	2	1	1	1	327	00:20:49	1249	00:21:23	1283	00:00:34	34	0.0000
nopath	1	3	1	1	351	00:20:18	1218	00:21:26	1286	00:01:08	68	0.0000
nopath	1	3	1	1	351	00:20:32	1232	00:21:29	1289	00:00:57	57	0.0000
nopath	3	2	1	1	311	00:20:51	1251	00:21:40	1300	00:00:49	49	0.0000
nopath	1	2	1	1	327	00:21:09	1269	00:21:48	1308	00:00:39	39	0.0000
nopath	1	2	1	1	327	00:21:16	1276	00:21:49	1309	00:00:33	33	0.0000
nopath	2	1	1	1	327	00:21:15	1275	00:21:51	1311	00:00:36	36	0.0000
nopath	2	1	10	1	327	00:21:17	1277	00:21:51	1311	00:00:34	34	0.0000
nopath	1	2	1	1	327	00:21:20	1280	00:21:52	1312	00:00:32	32	0.0000
nopath	2	1	3	1	327	00:21:21	1281	00:21:52	1312	00:00:31	31	0.0000
nopath	2	1	1	1	327	00:21:32	1292	00:21:58	1318	00:00:26	26	0.0000
nopath	1	3	1	1	351	00:21:07	1267	00:22:01	1321	00:00:54	54	0.0000	00:00:55
nopath	3	1	5	1	351	00:21:25	1285	00:22:12	1332	00:00:47	47	0.0000
nopath	3	1	1	1	351	00:21:29	1289	00:22:14	1334	00:00:45	45	0.0000
nopath	1	2	1	1	327	00:21:45	1305	00:22:18	1338	00:00:33	33	0.0000
nopath	2	1	10	1	327	00:21:46	1306	00:22:21	1341	00:00:35	35	0.0000
nopath	2	1	1	1	327	00:21:47	1307	00:22:21	1341	00:00:34	34	0.0000
nopath	2	1	14	16	327	00:21:50	1310	00:22:23	1343	00:00:33	33	0.0000
nopath	2	1	12	14	327	00:21:51	1311	00:22:23	1343	00:00:32	32	0.0000
nopath	2	1	4	1	327	00:21:53	1313	00:22:25	1345	00:00:32	32	0.0000
nopath	2	1	10	1	327	00:22:02	1322	00:22:29	1349	00:00:27	27	0.0000
nopath	2	1	12	14	327	00:22:03	1323	00:22:31	1351	00:00:28	28	0.0000
nopath	2	1	3	1	327	00:22:06	1326	00:22:31	1351	00:00:25	25	0.0000
nopath	1	2	1	1	327	00:22:04	1324	00:22:33	1353	00:00:29	29	0.0000
nopath	2	1	12	14	327	00:22:07	1327	00:22:33	1353	00:00:26	26	0.0000
nopath	2	1	14	16	327	00:22:13	1333	00:22:39	1359	00:00:26	26	0.0000
nopath	2	1	1	1	327	00:22:20	1340	00:22:46	1366	00:00:26	26	0.0000
nopath	3	2	3	1	311	00:22:06	1326	00:22:50	1370	00:00:44	44	0.0000
nopath	3	1	9	1	351	00:22:12	1332	00:22:54	1374	00:00:42	42	0.0000
nopath	1	2	1	1	327	00:22:17	1337	00:22:58	1378	00:00:41	41	0.0000
nopath	1	2	1	1	327	00:22:26	1346	00:22:59	1379	00:00:33	33	0.0000
nopath	3	1	2	1	351	00:22:22	1342	00:22:59	1379	00:00:37	37	0.0000
nopath	2	1	7	1	327	00:22:27	1347	00:23:01	1381	00:00:34	34	0.0000	00:00:29
nopath	1	2	1	1	327	00:22:29	1349	00:23:02	1382	00:00:33	33	0.0000
nopath	2	1	13	15	327	00:22:24	1344	00:23:04	1384	00:00:40	40	0.0000
nopath	1	2	1	1	327	00:22:31	1351	00:23:04	1384	00:00:33	33	0.0000
nopath	2	1	1	1	327	00:22:40	1360	00:23:08	1388	00:00:28	28	0.0000
nopath	2	1	2	1	327	00:22:46	1366	00:23:11	1391	00:00:25	25	0.0000
nopath	1	2	2	1	327	00:22:43	1363	00:23:12	1392	00:00:29	29	0.0000
nopath	2	1	1	1	327	00:22:47	1367	00:23:13	1393	00:00:26	26	0.0000
nopath	3	1	12	14	351	00:22:34	1354	00:23:22	1402	00:00:48	48	0.0000
nopath	1	2	1	1	327	00:22:52	1372	00:23:28	1408	00:00:36	36	0.0000
nopath	1	2	1	1	327	00:22:55	1375	00:23:29	1409	00:00:34	34	0.0000
nopath	2	1	1	1	327	00:22:52	1372	00:23:31	1411	00:00:39	39	0.0000
nopath	2	1	1	1	327	00:23:05	1385	00:23:31	1411	00:00:26	26	0.0000
nopath	1	2	3	1	327	00:23:03	1383	00:23:32	1412	00:00:29	29	0.0000
nopath	2	1	6	1	327	00:23:04	1384	00:23:33	1413	00:00:29	29	0.0000
nopath	1	2	1	1	327	00:23:06	1386	00:23:36	1416	00:00:30	30	0.0000
nopath	1	3	1	1	351	00:22:28	1348	00:23:37	1417	00:01:09	69	0.0000
nopath	1	2	3	1	327	00:23:07	1387	00:23:39	1419	00:00:32	32	0.0000
nopath	1	3	3	1	351	00:22:53	1373	00:23:41	1421	00:00:48	48	0.0000
nopath	2	1	1	1	327	00:23:20	1400	00:23:46	1426	00:00:26	26	0.0000
nopath	3	1	1	1	351	00:23:01	1381	00:23:52	1432	00:00:51	51	0.0000
nopath	3	2	1	1	311	00:23:18	1398	00:23:54	1434	00:00:36	36	0.0000
nopath	3	1	1	1	351	00:23:19	1399	00:24:02	1442	00:00:43	43	0.0000	00:00:47
nopath	1	2	1	1	327	00:23:22	1402	00:24:08	1448	00:00:46	46	0.0000
nopath	2	1	1	1	327	00:23:26	1406	00:24:11	1451	00:00:45	45	0.0000
nopath	2	1	12	14	327	00:23:24	1404	00:24:12	1452	00:00:48	48	0.0000
nopath	1	2	1	1	327	00:23:25	1405	00:24:12	1452	00:00:47	47	0.0000
nopath	1	2	13	15	327	00:23:24	1404	00:24:12	1452	00:00:48	48	0.0000
nopath	2	1	1	1	327	00:23:31	1411	00:24:13	1453	00:00:42	42	0.0000
nopath	1	2	1	1	327	00:23:38	1418	00:24:14	1454	00:00:36	36	0.0000
nopath	2	1	12	14	327	00:23:28	1408	00:24:14	1454	00:00:46	46	0.0000
nopath	2	1	1	1	327	00:23:38	1418	00:24:15	1455	00:00:37	37	0.0000
nopath	2	1	1	1	327	00:23:42	1422	00:24:16	1456	00:00:34	34	0.0000
nopath	1	2	13	15	327	00:23:43	1423	00:24:16	1456	00:00:33	33	0.0000
nopath	1	2	1	1	327	00:23:44	1424	00:24:18	1458	00:00:34	34	0.0000
nopath	1	2	1	1	327	00:23:49	1429	00:24:20	1460	00:00:31	31	0.0000
nopath	2	3	1	1	311	00:23:43	1423	00:24:21	1461	00:00:38	38	0.0000
nopath	1	3	1	1	351	00:23:31	1411	00:24:24	1464	00:00:53	53	0.0000
nopath	1	3	9	1	351	00:23:55	1435	00:24:33	1473	00:00:38	38	0.0000
nopath	1	2	1	1	327	00:24:11	1451	00:24:39	1479	00:00:28	28	0.0000
nopath	1	3	1	1	351	00:24:05	1445	00:24:43	1483	00:00:38	38	0.0000
nopath	3	1	14	16	351	00:24:12	1452	00:24:53	1493	00:00:41	41	0.0000
nopath	2	1	12	14	327	00:24:28	1468	00:25:02	1502	00:00:34	34	0.0000	00:00:35
nopath	2	1	12	14	327	00:24:27	1467	00:25:02	1502	00:00:35	35	0.0000
nopath	2	1	1	1	327	00:24:35	1475	00:25:03	1503	00:00:28	28	0.0000
nopath	1	3	1	1	351	00:24:35	1475	00:25:10	1510	00:00:35	35	0.0000
nopath	2	1	1	1	327	00:24:48	1488	00:25:14	1514	00:00:26	26	0.0000
nopath	1	2	12	14	327	00:24:45	1485	00:25:14	1514	00:00:29	29	0.0000
nopath	2	1	12	14	327	00:24:47	1487	00:25:14	1514	00:00:27	27	0.0000
nopath	1	3	1	1	351	00:24:46	1486	00:25:22	1522	00:00:36	36	0.0000
nopath	2	1	3	1	327	00:25:01	1501	00:25:27	1527	00:00:26	26	0.0000
nopath	2	1	1	1	327	00:25:05	1505	00:25:31	1531	00:00:26	26	0.0000
nopath	3	2	1	1	311	00:25:06	1506	00:25:40	1540	00:00:34	34	0.0000
nopath	1	2	1	1	327	00:25:17	1517	00:25:47	1547	00:00:30	30	0.0000
nopath	1	2	1	1	327	00:25:23	1523	00:25:50	1550	00:00:27	27	0.0000
nopath	2	1	1	1	327	00:25:16	1516	00:25:51	1551	00:00:35	35	0.0000
nopath	2	1	12	14	327	00:25:15	1515	00:25:52	1552	00:00:37	37	0.0000
nopath	2	1	1	1	327	00:25:24	1524	00:25:53	1553	00:00:29	29	0.0000
nopath	2	1	1	1	327	00:25:30	1530	00:25:58	1558	00:00:28	28	0.0000
nopath	1	2	10	1	327	00:25:36	1536	00:26:04	1564	00:00:28	28	0.0000	00:00:33
nopath	1	2	5	1	327	00:25:37	1537	00:26:07	1567	00:00:30	30	0.0000
nopath	2	1	1	1	327	00:25:53	1553	00:26:19	1579	00:00:26	26	0.0000
nopath	1	2	10	1	327	00:25:51	1551	00:26:19	1579	00:00:28	28	0.0000
nopath	1	2	1	1	327	00:25:52	1552	00:26:21	1581	00:00:29	29	0.0000
nopath	1	2	1	1	327	00:25:56	1556	00:26:24	1584	00:00:28	28	0.0000
nopath	1	2	3	1	327	00:25:57	1557	00:26:27	1587	00:00:30	30	0.0000
nopath	1	2	1	1	327	00:26:04	1564	00:26:32	1592	00:00:28	28	0.0000
nopath	3	2	1	1	311	00:25:59	1559	00:26:40	1600	00:00:41	41	0.0000
nopath	1	2	3	1	327	00:26:16	1576	00:26:48	1608	00:00:32	32	0.0000
nopath	2	1	1	1	327	00:26:22	1582	00:26:50	1610	00:00:28	28	0.0000
nopath	2	1	5	1	327	00:26:14	1574	00:26:51	1611	00:00:37	37	0.0000
nopath	1	2	9	1	327	00:26:25	1585	00:26:52	1612	00:00:27	27	0.0000
nopath	2	1	10	1	327	00:26:25	1585	00:26:52	1612	00:00:27	27	0.0000
nopath	2	1	14	16	327	00:26:20	1580	00:26:54	1614	00:00:34	34	0.0000
nopath	1	3	1	1	351	00:26:19	1579	00:26:57	1617	00:00:38	38	0.0000
nopath	1	2	1	1	327	00:26:30	1590	00:26:59	1619	00:00:29	29	0.0000
nopath	2	1	14	16	327	00:26:32	1592	00:27:00	1620	00:00:28	28	0.0000	00:00:29
nopath	1	2	1	1	327	00:26:33	1593	00:27:01	1621	00:00:28	28	0.0000
nopath	2	1	1	1	327	00:26:35	1595	00:27:02	1622	00:00:27	27	0.0000
nopath	1	2	9	1	327	00:26:44	1604	00:27:18	1638	00:00:34	34	0.0000
nopath	1	2	3	1	327	00:26:49	1609	00:27:19	1639	00:00:30	30	0.0000
nopath	2	1	1	1	327	00:26:48	1608	00:27:21	1641	00:00:33	33	0.0000
nopath	1	2	1	1	327	00:26:57	1617	00:27:24	1644	00:00:27	27	0.0000
nopath	2	1	3	1	327	00:27:03	1623	00:27:28	1648	00:00:25	25	0.0000
nopath	1	2	1	1	327	00:27:00	1620	00:27:30	1650	00:00:30	30	0.0000
nopath	1	2	1	1	327	00:27:07	1627	00:27:35	1655	00:00:28	28	0.0000
nopath	2	1	9	1	327	00:27:21	1641	00:27:47	1667	00:00:26	26	0.0000
nopath	2	1	1	1	327	00:27:22	1642	00:27:48	1668	00:00:26	26	0.0000
nopath	2	1	1	1	327	00:27:28	1648	00:27:54	1674	00:00:26	26	0.0000
nopath	1	3	1	1	351	00:27:12	1632	00:27:56	1676	00:00:44	44	0.0000
nopath	1	3	1	1	351	00:27:19	1639	00:28:00	1680	00:00:41	41	0.0000	00:00:44
nopath	1	3	1	1	351	00:27:20	1640	00:28:02	1682	00:00:42	42	0.0000
nopath	3	1	14	16	351	00:27:22	1642	00:28:13	1693	00:00:51	51	0.0000
nopath	3	2	9	1	311	00:27:33	1653	00:28:14	1694	00:00:41	41	0.0000
nopath	1	2	1	1	327	00:27:39	1659	00:28:28	1708	00:00:49	49	0.0000
nopath	1	2	1	1	327	00:27:51	1671	00:28:29	1709	00:00:38	38	0.0000
nopath	3	1	1	1	351	00:27:53	1673	00:28:29	1709	00:00:36	36	0.0000
nopath	1	2	2	1	327	00:27:53	1673	00:28:31	1711	00:00:38	38	0.0000
nopath	2	1	1	1	327	00:27:40	1660	00:28:31	1711	00:00:51	51	0.0000
nopath	2	1	12	14	327	00:28:06	1686	00:28:33	1713	00:00:27	27	0.0000
nopath	2	1	1	1	327	00:28:01	1681	00:28:33	1713	00:00:32	32	0.0000
nopath	1	2	3	1	327	00:27:55	1675	00:28:34	1714	00:00:39	39	0.0000
nopath	2	1	1	1	327	00:28:09	1689	00:28:35	1715	00:00:26	26	0.0000
nopath	2	1	10	1	327	00:28:07	1687	00:28:37	1717	00:00:30	30	0.0000
nopath	1	2	7	1	327	00:28:11	1691	00:28:40	1720	00:00:29	29	0.0000
nopath	1	2	3	1	327	00:28:17	1697	00:28:45	1725	00:00:28	28	0.0000
nopath	2	1	3	1	327	00:28:26	1706	00:28:51	1731	00:00:25	25	0.0000
nopath	3	2	1	1	311	00:28:26	1706	00:29:00	1740	00:00:34	34	0.0000	00:00:39
nopath	1	2	1	1	327	00:28:33	1713	00:29:08	1748	00:00:35	35	0.0000
nopath	1	2	1	1	327	00:28:39	1719	00:29:09	1749	00:00:30	30	0.0000
nopath	2	1	3	1	327	00:28:34	1714	00:29:11	1751	00:00:37	37	0.0000
nopath	2	1	3	1	327	00:28:33	1713	00:29:11	1751	00:00:38	38	0.0000
nopath	2	1	1	1	327	00:28:40	1720	00:29:12	1752	00:00:32	32	0.0000
nopath	2	1	12	14	327	00:28:45	1725	00:29:14	1754	00:00:29	29	0.0000
nopath	1	3	1	1	351	00:28:36	1716	00:29:18	1758	00:00:42	42	0.0000
nopath	1	2	1	1	327	00:28:50	1730	00:29:20	1760	00:00:30	30	0.0000
nopath	1	2	1	1	327	00:28:54	1734	00:29:22	1762	00:00:28	28	0.0000
nopath	1	3	1	1	351	00:28:43	1723	00:29:24	1764	00:00:41	41	0.0000
nopath	3	2	1	1	311	00:28:39	1719	00:29:30	1770	00:00:51	51	0.0000
nopath	3	2	2	1	311	00:29:01	1741	00:29:36	1776	00:00:35	35	0.0000
nopath	1	2	1	1	327	00:29:03	1743	00:29:48	1788	00:00:45	45	0.0000
nopath	1	2	6	1	327	00:29:11	1751	00:29:50	1790	00:00:39	39	0.0000
nopath	2	1	1	1	327	00:29:04	1744	00:29:51	1791	00:00:47	47	0.0000
nopath	1	2	5	1	327	00:29:21	1761	00:29:51	1791	00:00:30	30	0.0000
nopath	2	1	1	1	327	00:29:05	1745	00:29:51	1791	00:00:46	46	0.0000
nopath	1	3	1	1	351	00:28:47	1727	00:29:54	1794	00:01:07	67	0.0000
nopath	1	2	13	15	327	00:29:23	1763	00:29:57	1797	00:00:34	34	0.0000
nopath	2	1	1	1	327	00:29:38	1778	00:30:04	1804	00:00:26	26	0.0000	00:00:32
nopath	1	2	1	1	327	00:29:39	1779	00:30:07	1807	00:00:28	28	0.0000
nopath	2	1	1	1	327	00:29:42	1782	00:30:07	1807	00:00:25	25	0.0000
nopath	1	2	1	1	327	00:29:40	1780	00:30:10	1810	00:00:30	30	0.0000
nopath	2	1	3	1	327	00:29:45	1785	00:30:11	1811	00:00:26	26	0.0000
nopath	2	1	1	1	327	00:29:48	1788	00:30:14	1814	00:00:26	26	0.0000
nopath	1	2	12	14	327	00:29:46	1786	00:30:15	1815	00:00:29	29	0.0000
nopath	2	1	1	1	327	00:29:49	1789	00:30:15	1815	00:00:26	26	0.0000
nopath	2	1	9	1	327	00:29:51	1791	00:30:16	1816	00:00:25	25	0.0000
nopath	1	3	1	1	351	00:29:36	1776	00:30:20	1820	00:00:44	44	0.0000
nopath	2	1	1	1	327	00:29:59	1799	00:30:25	1825	00:00:26	26	0.0000
nopath	1	3	1	1	351	00:29:53	1793	00:30:27	1827	00:00:34	34	0.0000
nopath	3	2	1	1	311	00:29:39	1779	00:30:30	1830	00:00:51	51	0.0000
nopath	2	1	1	1	327	00:30:10	1810	00:30:41	1841	00:00:31	31	0.0000
nopath	2	1	1	1	327	00:30:05	1805	00:30:41	1841	00:00:36	36	0.0000
nopath	2	1	13	15	327	00:30:15	1815	00:30:44	1844	00:00:29	29	0.0000
nopath	2	1	1	1	327	00:30:20	1820	00:30:49	1849	00:00:29	29	0.0000
nopath	2	1	5	1	327	00:30:22	1822	00:30:51	1851	00:00:29	29	0.0000
nopath	2	1	1	1	327	00:30:31	1831	00:30:56	1856	00:00:25	25	0.0000
nopath	1	2	2	1	327	00:30:41	1841	00:31:09	1869	00:00:28	28	0.0000	00:00:31
nopath	2	1	10	1	327	00:30:48	1848	00:31:14	1874	00:00:26	26	0.0000
nopath	1	2	1	1	327	00:30:50	1850	00:31:18	1878	00:00:28	28	0.0000
nopath	1	3	9	1	351	00:30:42	1842	00:31:18	1878	00:00:36	36	0.0000
nopath	1	2	12	14	327	00:30:52	1852	00:31:21	1881	00:00:29	29	0.0000
nopath	2	1	5	1	327	00:31:13	1873	00:31:38	1898	00:00:25	25	0.0000
nopath	1	2	12	14	327	00:31:14	1874	00:31:43	1903	00:00:29	29	0.0000
nopath	3	2	15	17	311	00:31:09	1869	00:31:52	1912	00:00:43	43	0.0000
nopath	3	2	1	1	311	00:31:21	1881	00:31:55	1915	00:00:34	34	0.0000
nopath	1	2	1	1	327	00:31:21	1881	00:31:58	1918	00:00:37	37	0.0000
nopath	2	1	1	1	327	00:31:24	1884	00:32:01	1921	00:00:37	37	0.0000	00:00:28
nopath	2	3	12	14	311	00:31:32	1892	00:32:03	1923	00:00:31	31	0.0000
nopath	2	1	1	1	327	00:31:35	1895	00:32:04	1924	00:00:29	29	0.0000
nopath	2	1	1	1	327	00:31:37	1897	00:32:07	1927	00:00:30	30	0.0000
nopath	1	2	15	17	327	00:31:39	1899	00:32:09	1929	00:00:30	30	0.0000
nopath	2	1	1	1	327	00:31:50	1910	00:32:16	1936	00:00:26	26	0.0000
nopath	1	2	1	1	327	00:31:49	1909	00:32:17	1937	00:00:28	28	0.0000
nopath	3	1	1	1	351	00:31:55	1915	00:32:32	1952	00:00:37	37	0.0000
nopath	1	2	6	1	327	00:32:04	1924	00:32:38	1958	00:00:34	34	0.0000
nopath	2	1	1	1	327	00:32:09	1929	00:32:41	1961	00:00:32	32	0.0000
nopath	2	1	6	1	327	00:32:17	1937	00:32:44	1964	00:00:27	27	0.0000
nopath	2	1	5	1	327	00:32:23	1943	00:32:50	1970	00:00:27	27	0.0000
nopath	2	1	1	1	327	00:32:27	1947	00:32:52	1972	00:00:25	25	0.0000
nopath	2	1	1	1	327	00:32:32	1952	00:32:58	1978	00:00:26	26	0.0000
nopath	1	2	1	1	327	00:32:30	1950	00:32:58	1978	00:00:28	28	0.0000
nopath	1	2	1	1	327	00:32:35	1955	00:33:03	1983	00:00:28	28	0.0000	00:00:30
nopath	1	2	3	1	327	00:32:37	1957	00:33:05	1985	00:00:28	28	0.0000
nopath	1	2	1	1	327	00:32:38	1958	00:33:08	1988	00:00:30	30	0.0000
nopath	2	1	1	1	327	00:32:44	1964	00:33:09	1989	00:00:25	25	0.0000
nopath	1	2	1	1	327	00:32:43	1963	00:33:11	1991	00:00:28	28	0.0000
nopath	2	1	9	1	327	00:32:49	1969	00:33:15	1995	00:00:26	26	0.0000
nopath	1	2	1	1	327	00:32:49	1969	00:33:17	1997	00:00:28	28	0.0000
nopath	2	1	5	1	327	00:32:58	1978	00:33:24	2004	00:00:26	26	0.0000
nopath	1	2	6	1	327	00:33:06	1986	00:33:34	2014	00:00:28	28	0.0000
nopath	1	2	1	1	327	00:33:07	1987	00:33:37	2017	00:00:30	30	0.0000
nopath	1	3	1	1	351	00:33:03	1983	00:33:40	2020	00:00:37	37	0.0000
nopath	2	1	1	1	327	00:33:17	1997	00:33:43	2023	00:00:26	26	0.0000
nopath	3	2	1	1	311	00:33:11	1991	00:33:50	2030	00:00:39	39	0.0000
nopath	1	2	1	1	327	00:33:25	2005	00:33:58	2038	00:00:33	33	0.0000
nopath	1	2	1	1	327	00:33:31	2011	00:33:59	2039	00:00:28	28	0.0000
nopath	2	1	1	1	327	00:33:27	2007	00:34:01	2041	00:00:34	34	0.0000	00:00:27
nopath	2	1	1	1	327	00:33:29	2009	00:34:01	2041	00:00:32	32	0.0000
nopath	1	3	1	1	351	00:33:24	2004	00:34:04	2044	00:00:40	40	0.0000
nopath	1	3	1	1	351	00:33:37	2017	00:34:13	2053	00:00:36	36	0.0000
nopath	1	2	1	1	327	00:33:54	2034	00:34:28	2068	00:00:34	34	0.0000
nopath	2	1	1	1	327	00:34:04	2044	00:34:30	2070	00:00:26	26	0.0000
nopath	1	2	1	1	327	00:34:06	2046	00:34:33	2073	00:00:27	27	0.0000
nopath	1	3	5	1	351	00:33:50	2030	00:34:34	2074	00:00:44	44	0.0000
nopath	1	2	1	1	327	00:34:14	2054	00:34:42	2082	00:00:28	28	0.0000
nopath	3	2	6	1	311	00:34:00	2040	00:34:50	2090	00:00:50	50	0.0000
nopath	1	2	1	1	327	00:34:23	2063	00:34:58	2098	00:00:35	35	0.0000
nopath	1	2	5	1	327	00:34:25	2065	00:34:59	2099	00:00:34	34	0.0000
nopath	2	1	1	1	327	00:34:28	2068	00:35:01	2101	00:00:33	33	0.0000	00:00:30
nopath	2	1	1	1	327	00:34:30	2070	00:35:01	2101	00:00:31	31	0.0000
nopath	2	1	1	1	327	00:34:44	2084	00:35:09	2109	00:00:25	25	0.0000
nopath	2	1	12	14	327	00:34:47	2087	00:35:14	2114	00:00:27	27	0.0000
nopath	2	1	1	1	327	00:34:52	2092	00:35:17	2117	00:00:25	25	0.0000
nopath	1	3	1	1	351	00:34:45	2085	00:35:21	2121	00:00:36	36	0.0000
nopath	1	2	1	1	327	00:35:00	2100	00:35:28	2128	00:00:28	28	0.0000
nopath	2	1	1	1	327	00:35:03	2103	00:35:28	2128	00:00:25	25	0.0000
nopath	2	1	1	1	327	00:35:12	2112	00:35:38	2138	00:00:26	26	0.0000
nopath	3	1	1	1	351	00:34:29	2069	00:35:42	2142	00:01:13	73	0.0000
nopath	1	2	1	1	327	00:35:11	2111	00:35:48	2148	00:00:37	37	0.0000
nopath	1	2	3	1	327	00:35:16	2116	00:35:49	2149	00:00:33	33	0.0000
nopath	2	1	1	1	327	00:35:16	2116	00:35:51	2151	00:00:35	35	0.0000
nopath	2	1	1	1	327	00:35:21	2121	00:35:51	2151	00:00:30	30	0.0000
nopath	1	3	12	14	351	00:35:10	2110	00:35:54	2154	00:00:44	44	0.0000
nopath	2	1	1	1	327	00:35:38	2138	00:36:03	2163	00:00:25	25	0.0000	00:00:27
nopath	1	2	9	1	327	00:35:35	2135	00:36:04	2164	00:00:29	29	0.0000
nopath	2	1	1	1	327	00:35:41	2141	00:36:06	2166	00:00:25	25	0.0000
nopath	3	2	1	1	311	00:35:23	2123	00:36:10	2170	00:00:47	47	0.0000
nopath	3	2	1	1	311	00:35:33	2133	00:36:14	2174	00:00:41	41	0.0000
nopath	3	1	3	1	351	00:35:29	2129	00:36:14	2174	00:00:45	45	0.0000
nopath	1	2	3	1	327	00:35:36	2136	00:36:28	2188	00:00:52	52	0.0000
nopath	1	2	14	16	327	00:35:38	2138	00:36:31	2191	00:00:53	53	0.0000
nopath	1	3	1	1	351	00:35:31	2131	00:36:31	2191	00:01:00	60	0.0000
nopath	1	2	3	1	327	00:35:52	2152	00:36:32	2192	00:00:40	40	0.0000
nopath	1	2	3	1	327	00:35:56	2156	00:36:34	2194	00:00:38	38	0.0000
nopath	1	3	1	1	351	00:35:39	2139	00:36:35	2195	00:00:56	56	0.0000
nopath	1	2	3	1	327	00:35:58	2158	00:36:36	2196	00:00:38	38	0.0000
nopath	1	2	1	1	327	00:35:59	2159	00:36:38	2198	00:00:39	39	0.0000
nopath	1	2	1	1	327	00:36:07	2167	00:36:39	2199	00:00:32	32	0.0000
nopath	2	1	1	1	327	00:36:14	2174	00:36:39	2199	00:00:25	25	0.0000
nopath	3	2	1	1	311	00:36:15	2175	00:36:50	2210	00:00:35	35	0.0000
nopath	1	2	1	1	327	00:36:18	2178	00:36:58	2218	00:00:40	40	0.0000
nopath	1	2	1	1	327	00:36:20	2180	00:36:59	2219	00:00:39	39	0.0000
nopath	2	1	1	1	327	00:36:30	2190	00:37:00	2220	00:00:30	30	0.0000	00:00:26
nopath	1	2	12	14	327	00:36:28	2188	00:37:01	2221	00:00:33	33	0.0000
nopath	2	1	1	1	327	00:36:24	2184	00:37:01	2221	00:00:37	37	0.0000
nopath	2	1	1	1	327	00:36:32	2192	00:37:03	2223	00:00:31	31	0.0000
nopath	1	2	5	1	327	00:36:29	2189	00:37:03	2223	00:00:34	34	0.0000
nopath	1	2	1	1	327	00:36:30	2190	00:37:05	2225	00:00:35	35	0.0000
nopath	1	3	5	1	351	00:36:26	2186	00:37:05	2225	00:00:39	39	0.0000
nopath	1	2	1	1	327	00:36:42	2202	00:37:10	2230	00:00:28	28	0.0000
nopath	2	1	1	1	327	00:36:42	2202	00:37:10	2230	00:00:28	28	0.0000
nopath	2	1	9	1	327	00:36:47	2207	00:37:12	2232	00:00:25	25	0.0000
nopath	3	2	1	1	311	00:36:40	2200	00:37:20	2240	00:00:40	40	0.0000
nopath	3	1	1	1	351	00:36:42	2202	00:37:23	2243	00:00:41	41	0.0000
nopath	1	2	1	1	327	00:36:52	2212	00:37:38	2258	00:00:46	46	0.0000
nopath	1	2	9	1	327	00:36:55	2215	00:37:39	2259	00:00:44	44	0.0000
nopath	2	1	4	1	327	00:36:58	2218	00:37:41	2261	00:00:43	43	0.0000
nopath	1	2	1	1	327	00:37:13	2233	00:37:42	2262	00:00:29	29	0.0000
nopath	2	1	15	17	327	00:36:56	2216	00:37:43	2263	00:00:47	47	0.0000
nopath	2	1	1	1	327	00:37:07	2227	00:37:45	2265	00:00:38	38	0.0000
nopath	2	1	14	16	327	00:37:11	2231	00:37:46	2266	00:00:35	35	0.0000
nopath	2	1	1	1	327	00:37:20	2240	00:37:49	2269	00:00:29	29	0.0000
nopath	1	2	3	1	327	00:37:19	2239	00:37:50	2270	00:00:31	31	0.0000
nopath	2	1	1	1	327	00:37:26	2246	00:37:53	2273	00:00:27	27	0.0000
nopath	2	1	1	1	327	00:37:29	2249	00:37:54	2274	00:00:25	25	0.0000
nopath	2	3	5	1	311	00:37:30	2250	00:37:59	2279	00:00:29	29	0.0000
nopath	1	2	3	1	327	00:37:31	2251	00:37:59	2279	00:00:28	28	0.0000
nopath	2	1	3	1	327	00:37:36	2256	00:38:02	2282	00:00:26	26	0.0000	00:00:32
nopath	2	1	1	1	327	00:37:39	2259	00:38:05	2285	00:00:26	26	0.0000
nopath	1	2	1	1	327	00:37:37	2257	00:38:05	2285	00:00:28	28	0.0000
nopath	2	1	1	1	327	00:37:40	2260	00:38:07	2287	00:00:27	27	0.0000
nopath	1	3	3	1	351	00:36:49	2209	00:38:09	2289	00:01:20	80	0.0000
nopath	1	2	5	1	327	00:37:42	2262	00:38:10	2290	00:00:28	28	0.0000
nopath	2	1	1	1	327	00:37:47	2267	00:38:12	2292	00:00:25	25	0.0000
nopath	1	2	13	15	327	00:37:44	2264	00:38:14	2294	00:00:30	30	0.0000
nopath	2	1	3	1	327	00:37:51	2271	00:38:16	2296	00:00:25	25	0.0000
nopath	3	2	1	1	311	00:37:07	2227	00:38:20	2300	00:01:13	73	0.0000
nopath	3	1	3	1	351	00:37:35	2255	00:38:24	2304	00:00:49	49	0.0000
nopath	1	2	1	1	327	00:38:00	2280	00:38:27	2307	00:00:27	27	0.0000
nopath	2	1	5	1	327	00:38:04	2284	00:38:30	2310	00:00:26	26	0.0000
nopath	2	1	10	1	327	00:37:58	2278	00:38:31	2311	00:00:33	33	0.0000
nopath	2	1	1	1	327	00:38:07	2287	00:38:34	2314	00:00:27	27	0.0000
nopath	1	3	12	14	351	00:37:28	2248	00:38:35	2315	00:01:07	67	0.0000
nopath	1	3	1	1	351	00:37:38	2258	00:38:39	2319	00:01:01	61	0.0000
nopath	1	3	1	1	351	00:38:02	2282	00:38:43	2323	00:00:41	41	0.0000
nopath	3	2	1	1	311	00:38:00	2280	00:38:50	2330	00:00:50	50	0.0000
nopath	3	2	1	1	311	00:38:06	2286	00:38:52	2332	00:00:46	46	0.0000
nopath	3	2	1	1	311	00:38:26	2306	00:39:01	2341	00:00:35	35	0.0000	00:00:44
nopath	1	2	1	1	327	00:38:19	2299	00:39:08	2348	00:00:49	49	0.0000
nopath	1	2	1	1	327	00:38:25	2305	00:39:09	2349	00:00:44	44	0.0000
nopath	2	1	1	1	327	00:38:23	2303	00:39:11	2351	00:00:48	48	0.0000
nopath	1	2	12	14	327	00:38:31	2311	00:39:11	2351	00:00:40	40	0.0000
nopath	2	1	13	15	327	00:38:44	2324	00:39:12	2352	00:00:28	28	0.0000
nopath	1	2	1	1	327	00:38:43	2323	00:39:13	2353	00:00:30	30	0.0000
nopath	2	1	1	1	327	00:38:46	2326	00:39:13	2353	00:00:27	27	0.0000
nopath	2	1	9	1	327	00:38:49	2329	00:39:15	2355	00:00:26	26	0.0000
nopath	1	2	3	1	327	00:38:49	2329	00:39:16	2356	00:00:27	27	0.0000
nopath	2	1	7	1	327	00:38:53	2333	00:39:19	2359	00:00:26	26	0.0000
nopath	2	1	15	17	327	00:38:57	2337	00:39:24	2364	00:00:27	27	0.0000
nopath	1	2	1	1	327	00:39:00	2340	00:39:28	2368	00:00:28	28	0.0000
nopath	2	1	1	1	327	00:39:02	2342	00:39:28	2368	00:00:26	26	0.0000
nopath	1	3	9	1	351	00:38:04	2284	00:39:30	2370	00:01:26	86	0.0000
nopath	1	3	1	1	351	00:38:22	2302	00:39:33	2373	00:01:11	71	0.0000
nopath	1	3	1	1	351	00:38:27	2307	00:39:36	2376	00:01:09	69	0.0000
nopath	1	2	1	1	327	00:39:09	2349	00:39:48	2388	00:00:39	39	0.0000
nopath	1	2	1	1	327	00:39:11	2351	00:39:49	2389	00:00:38	38	0.0000
nopath	1	2	5	1	327	00:39:12	2352	00:39:51	2391	00:00:39	39	0.0000
nopath	2	1	9	1	327	00:39:14	2354	00:39:51	2391	00:00:37	37	0.0000
nopath	1	2	1	1	327	00:39:14	2354	00:39:53	2393	00:00:39	39	0.0000
nopath	2	1	1	1	327	00:39:28	2368	00:39:54	2394	00:00:26	26	0.0000
nopath	1	2	5	1	327	00:39:25	2365	00:39:55	2395	00:00:30	30	0.0000
nopath	2	1	1	1	327	00:39:32	2372	00:39:58	2398	00:00:26	26	0.0000
nopath	1	3	1	1	351	00:39:21	2361	00:40:00	2400	00:00:39	39	0.0000	00:00:50
nopath	2	1	12	14	327	00:39:40	2380	00:40:06	2406	00:00:26	26	0.0000
nopath	3	2	1	1	311	00:39:27	2367	00:40:10	2410	00:00:43	43	0.0000
nopath	1	2	1	1	327	00:39:40	2380	00:40:18	2418	00:00:38	38	0.0000
nopath	1	2	1	1	327	00:39:43	2383	00:40:19	2419	00:00:36	36	0.0000
nopath	2	1	9	1	327	00:39:48	2388	00:40:21	2421	00:00:33	33	0.0000
nopath	1	2	3	1	327	00:39:57	2397	00:40:26	2426	00:00:29	29	0.0000
nopath	2	1	1	1	327	00:40:00	2400	00:40:27	2427	00:00:27	27	0.0000
nopath	2	1	1	1	327	00:40:06	2406	00:40:32	2432	00:00:26	26	0.0000
nopath	3	2	10	1	311	00:39:54	2394	00:40:40	2440	00:00:46	46	0.0000
nopath	1	2	12	14	327	00:40:06	2406	00:40:49	2449	00:00:43	43	0.0000
nopath	2	1	1	1	327	00:40:24	2424	00:40:50	2450	00:00:26	26	0.0000
nopath	1	2	1	1	327	00:40:08	2408	00:40:50	2450	00:00:42	42	0.0000
nopath	2	1	1	1	327	00:40:16	2416	00:40:51	2451	00:00:35	35	0.0000
nopath	1	2	1	1	327	00:40:15	2415	00:40:52	2452	00:00:37	37	0.0000
nopath	2	1	1	1	327	00:40:26	2426	00:40:54	2454	00:00:28	28	0.0000
nopath	1	2	2	1	327	00:40:29	2429	00:40:57	2457	00:00:28	28	0.0000
nopath	1	2	1	1	327	00:40:30	2430	00:41:00	2460	00:00:30	30	0.0000	00:00:34
nopath	1	2	1	1	327	00:40:32	2432	00:41:02	2462	00:00:30	30	0.0000
nopath	1	3	1	1	351	00:40:26	2426	00:41:03	2463	00:00:37	37	0.0000
nopath	3	1	6	1	351	00:40:23	2423	00:41:12	2472	00:00:49	49	0.0000
nopath	3	1	14	16	351	00:40:36	2436	00:41:18	2478	00:00:42	42	0.0000
nopath	3	1	3	1	351	00:40:38	2438	00:41:22	2482	00:00:44	44	0.0000
nopath	3	1	1	1	351	00:40:45	2445	00:41:24	2484	00:00:39	39	0.0000
nopath	3	2	1	1	311	00:40:53	2453	00:41:26	2486	00:00:33	33	0.0000
nopath	1	2	14	16	327	00:40:48	2448	00:41:30	2490	00:00:42	42	0.0000
nopath	2	3	1	1	311	00:40:54	2454	00:41:30	2490	00:00:36	36	0.0000
nopath	2	1	1	1	327	00:40:46	2446	00:41:31	2491	00:00:45	45	0.0000
nopath	1	2	1	1	327	00:40:49	2449	00:41:32	2492	00:00:43	43	0.0000
nopath	1	2	1	1	327	00:40:54	2454	00:41:33	2493	00:00:39	39	0.0000
nopath	2	3	3	1	311	00:40:56	2456	00:41:33	2493	00:00:37	37	0.0000
nopath	1	2	1	1	327	00:40:58	2458	00:41:34	2494	00:00:36	36	0.0000
nopath	2	1	2	1	327	00:41:07	2467	00:41:35	2495	00:00:28	28	0.0000
nopath	2	3	1	1	311	00:40:59	2459	00:41:36	2496	00:00:37	37	0.0000
nopath	2	1	1	1	327	00:41:09	2469	00:41:38	2498	00:00:29	29	0.0000
nopath	2	3	1	1	311	00:41:12	2472	00:41:43	2503	00:00:31	31	0.0000
nopath	2	1	1	1	327	00:41:19	2479	00:41:45	2505	00:00:26	26	0.0000
nopath	1	2	6	1	327	00:41:21	2481	00:41:49	2509	00:00:28	28	0.0000
nopath	1	2	1	1	327	00:41:24	2484	00:41:52	2512	00:00:28	28	0.0000
nopath	1	2	3	1	327	00:41:27	2487	00:41:55	2515	00:00:28	28	0.0000
nopath	2	3	1	1	311	00:41:27	2487	00:41:56	2516	00:00:29	29	0.0000
nopath	2	3	3	1	311	00:41:31	2491	00:42:01	2521	00:00:30	30	0.0000	00:00:34
nopath	1	2	5	1	327	00:41:33	2493	00:42:01	2521	00:00:28	28	0.0000
nopath	2	1	1	1	327	00:41:37	2497	00:42:02	2522	00:00:25	25	0.0000
nopath	1	2	1	1	327	00:41:43	2503	00:42:11	2531	00:00:28	28	0.0000
nopath	2	1	2	1	327	00:41:49	2509	00:42:14	2534	00:00:25	25	0.0000
nopath	2	3	1	1	311	00:41:52	2512	00:42:21	2541	00:00:29	29	0.0000
nopath	3	1	1	1	351	00:41:37	2497	00:42:22	2542	00:00:45	45	0.0000
nopath	3	1	1	1	351	00:41:49	2509	00:42:26	2546	00:00:37	37	0.0000
nopath	1	2	1	1	327	00:41:48	2508	00:42:28	2548	00:00:40	40	0.0000
nopath	1	2	5	1	327	00:41:52	2512	00:42:29	2549	00:00:37	37	0.0000
nopath	2	1	9	1	327	00:41:58	2518	00:42:31	2551	00:00:33	33	0.0000
nopath	2	3	1	1	311	00:42:01	2521	00:42:31	2551	00:00:30	30	0.0000
nopath	1	2	1	1	327	00:42:03	2523	00:42:32	2552	00:00:29	29	0.0000
nopath	2	3	1	1	311	00:42:02	2522	00:42:34	2554	00:00:32	32	0.0000
nopath	2	1	9	1	327	00:42:04	2524	00:42:34	2554	00:00:30	30	0.0000
nopath	1	3	3	1	351	00:41:37	2497	00:42:37	2557	00:01:00	60	0.0000
nopath	2	1	1	1	327	00:42:15	2535	00:42:40	2560	00:00:25	25	0.0000
nopath	2	1	1	1	327	00:42:17	2537	00:42:43	2563	00:00:26	26	0.0000
nopath	1	2	1	1	327	00:42:15	2535	00:42:44	2564	00:00:29	29	0.0000
nopath	2	1	1	1	327	00:42:18	2538	00:42:45	2565	00:00:27	27	0.0000
nopath	2	1	5	1	327	00:42:19	2539	00:42:45	2565	00:00:26	26	0.0000
nopath	3	2	1	1	311	00:42:02	2522	00:42:50	2570	00:00:48	48	0.0000
nopath	3	2	3	1	311	00:42:11	2531	00:42:52	2572	00:00:41	41	0.0000
nopath	3	1	12	14	351	00:42:12	2532	00:42:57	2577	00:00:45	45	0.0000
nopath	3	2	1	1	311	00:42:26	2546	00:43:00	2580	00:00:34	34	0.0000	00:00:40
nopath	3	1	1	1	351	00:42:31	2551	00:43:05	2585	00:00:34	34	0.0000
nopath	1	2	5	1	327	00:42:18	2538	00:43:08	2588	00:00:50	50	0.0000
nopath	1	2	3	1	327	00:42:23	2543	00:43:09	2589	00:00:46	46	0.0000
nopath	1	2	1	1	327	00:42:26	2546	00:43:11	2591	00:00:45	45	0.0000
nopath	2	1	1	1	327	00:42:22	2542	00:43:11	2591	00:00:49	49	0.0000
nopath	2	1	5	1	327	00:42:41	2561	00:43:11	2591	00:00:30	30	0.0000
nopath	1	2	3	1	327	00:42:40	2560	00:43:13	2593	00:00:33	33	0.0000
nopath	2	1	1	1	327	00:42:33	2553	00:43:13	2593	00:00:40	40	0.0000
nopath	1	2	1	1	327	00:42:42	2562	00:43:15	2595	00:00:33	33	0.0000
nopath	1	3	1	1	351	00:42:32	2552	00:43:15	2595	00:00:43	43	0.0000
nopath	1	3	1	1	351	00:42:34	2554	00:43:19	2599	00:00:45	45	0.0000
nopath	2	1	1	1	327	00:42:57	2577	00:43:22	2602	00:00:25	25	0.0000
nopath	1	2	3	1	327	00:42:54	2574	00:43:23	2603	00:00:29	29	0.0000
nopath	2	1	5	1	327	00:42:59	2579	00:43:25	2605	00:00:26	26	0.0000
nopath	2	1	1	1	327	00:43:00	2580	00:43:26	2606	00:00:26	26	0.0000
nopath	2	1	1	1	327	00:43:02	2582	00:43:27	2607	00:00:25	25	0.0000
nopath	1	3	1	1	351	00:42:45	2565	00:43:30	2610	00:00:45	45	0.0000
nopath	2	1	1	1	327	00:43:08	2588	00:43:33	2613	00:00:25	25	0.0000
nopath	1	3	3	1	351	00:42:49	2569	00:43:36	2616	00:00:47	47	0.0000
nopath	3	2	5	1	311	00:42:58	2578	00:43:40	2620	00:00:42	42	0.0000
nopath	3	1	3	1	351	00:43:04	2584	00:43:44	2624	00:00:40	40	0.0000
nopath	1	2	1	1	327	00:43:08	2588	00:43:58	2638	00:00:50	50	0.0000
nopath	1	2	9	1	327	00:43:13	2593	00:43:59	2639	00:00:46	46	0.0000
nopath	2	1	7	1	327	00:43:20	2600	00:44:01	2641	00:00:41	41	0.0000	00:00:29
nopath	2	1	1	1	327	00:43:19	2599	00:44:01	2641	00:00:42	42	0.0000
nopath	2	1	3	1	327	00:43:32	2612	00:44:03	2643	00:00:31	31	0.0000
nopath	2	1	1	1	327	00:43:27	2607	00:44:03	2643	00:00:36	36	0.0000
nopath	1	2	13	15	327	00:43:21	2601	00:44:03	2643	00:00:42	42	0.0000
nopath	1	3	1	1	351	00:43:22	2602	00:44:06	2646	00:00:44	44	0.0000
nopath	1	2	1	1	327	00:43:39	2619	00:44:10	2650	00:00:31	31	0.0000
nopath	1	2	1	1	327	00:43:41	2621	00:44:11	2651	00:00:30	30	0.0000
nopath	1	2	1	1	327	00:43:42	2622	00:44:13	2653	00:00:31	31	0.0000
nopath	3	2	10	1	311	00:43:45	2625	00:44:20	2660	00:00:35	35	0.0000
nopath	3	2	12	14	311	00:43:52	2632	00:44:26	2666	00:00:34	34	0.0000
nopath	1	2	6	1	327	00:43:45	2625	00:44:28	2668	00:00:43	43	0.0000
nopath	1	2	1	1	327	00:43:51	2631	00:44:29	2669	00:00:38	38	0.0000
nopath	2	3	5	1	311	00:43:58	2638	00:44:30	2670	00:00:32	32	0.0000
nopath	1	2	1	1	327	00:43:57	2637	00:44:31	2671	00:00:34	34	0.0000
nopath	2	1	1	1	327	00:44:01	2641	00:44:31	2671	00:00:30	30	0.0000
nopath	2	1	1	1	327	00:44:09	2649	00:44:35	2675	00:00:26	26	0.0000
nopath	2	3	5	1	311	00:44:07	2647	00:44:37	2677	00:00:30	30	0.0000
nopath	2	1	1	1	327	00:44:14	2654	00:44:40	2680	00:00:26	26	0.0000
nopath	1	2	1	1	327	00:44:11	2651	00:44:41	2681	00:00:30	30	0.0000
nopath	1	2	3	1	327	00:44:18	2658	00:44:46	2686	00:00:28	28	0.0000
nopath	2	1	1	1	327	00:44:21	2661	00:44:46	2686	00:00:25	25	0.0000
nopath	1	2	3	1	327	00:44:22	2662	00:44:50	2690	00:00:28	28	0.0000
nopath	2	1	1	1	327	00:44:24	2664	00:44:50	2690	00:00:26	26	0.0000
nopath	2	1	1	1	327	00:44:28	2668	00:44:54	2694	00:00:26	26	0.0000
nopath	1	2	2	1	327	00:44:26	2666	00:44:54	2694	00:00:28	28	0.0000
nopath	2	1	3	1	327	00:44:34	2674	00:45:00	2700	00:00:26	26	0.0000	00:00:29
nopath	2	1	1	1	327	00:44:35	2675	00:45:01	2701	00:00:26	26	0.0000
nopath	2	1	1	1	327	00:44:36	2676	00:45:02	2702	00:00:26	26	0.0000
nopath	1	2	12	14	327	00:44:38	2678	00:45:07	2707	00:00:29	29	0.0000
nopath	2	1	12	14	327	00:44:45	2685	00:45:12	2712	00:00:27	27	0.0000
nopath	1	2	1	1	327	00:44:47	2687	00:45:15	2715	00:00:28	28	0.0000
nopath	2	1	12	14	327	00:44:50	2690	00:45:16	2716	00:00:26	26	0.0000
nopath	1	2	14	16	327	00:44:49	2689	00:45:18	2718	00:00:29	29	0.0000
nopath	1	3	1	1	351	00:44:37	2677	00:45:19	2719	00:00:42	42	0.0000
nopath	1	2	1	1	327	00:44:51	2691	00:45:20	2720	00:00:29	29	0.0000
nopath	1	3	1	1	351	00:44:39	2679	00:45:24	2724	00:00:45	45	0.0000
nopath	1	2	3	1	327	00:44:57	2697	00:45:25	2725	00:00:28	28	0.0000
nopath	2	1	1	1	327	00:45:01	2701	00:45:26	2726	00:00:25	25	0.0000
nopath	2	1	1	1	327	00:45:03	2703	00:45:29	2729	00:00:26	26	0.0000
nopath	2	1	1	1	327	00:45:04	2704	00:45:30	2730	00:00:26	26	0.0000
nopath	2	1	1	1	327	00:45:05	2705	00:45:31	2731	00:00:26	26	0.0000
nopath	1	2	1	1	327	00:45:04	2704	00:45:32	2732	00:00:28	28	0.0000
nopath	2	1	1	1	327	00:45:08	2708	00:45:33	2733	00:00:25	25	0.0000
nopath	2	1	1	1	327	00:45:10	2710	00:45:36	2736	00:00:26	26	0.0000
nopath	3	1	3	1	351	00:44:15	2655	00:45:42	2742	00:01:27	87	0.0000
nopath	3	1	9	1	351	00:45:00	2700	00:45:45	2745	00:00:45	45	0.0000
nopath	1	2	1	1	327	00:45:19	2719	00:45:47	2747	00:00:28	28	0.0000
nopath	3	1	13	15	351	00:45:12	2712	00:45:52	2752	00:00:40	40	0.0000
nopath	2	1	3	1	327	00:45:20	2720	00:45:54	2754	00:00:34	34	0.0000
nopath	2	1	13	15	327	00:45:11	2711	00:45:54	2754	00:00:43	43	0.0000
nopath	2	1	1	1	327	00:45:25	2725	00:45:55	2755	00:00:30	30	0.0000
nopath	2	1	12	14	327	00:45:26	2726	00:45:56	2756	00:00:30	30	0.0000
nopath	2	1	1	1	327	00:45:28	2728	00:45:57	2757	00:00:29	29	0.0000
nopath	1	3	1	1	351	00:44:59	2699	00:45:59	2759	00:01:00	60	0.0000
nopath	1	2	1	1	327	00:45:33	2733	00:46:02	2762	00:00:29	29	0.0000	00:00:33
nopath	3	2	1	1	311	00:45:23	2723	00:46:10	2770	00:00:47	47	0.0000
nopath	1	2	1	1	327	00:45:38	2738	00:46:18	2778	00:00:40	40	0.0000
nopath	1	2	1	1	327	00:45:42	2742	00:46:19	2779	00:00:37	37	0.0000
nopath	1	2	1	1	327	00:45:45	2745	00:46:21	2781	00:00:36	36	0.0000
nopath	2	1	9	1	327	00:45:41	2741	00:46:21	2781	00:00:40	40	0.0000
nopath	2	1	1	1	327	00:45:45	2745	00:46:21	2781	00:00:36	36	0.0000
nopath	2	1	1	1	327	00:45:46	2746	00:46:22	2782	00:00:36	36	0.0000
nopath	2	1	1	1	327	00:45:47	2747	00:46:22	2782	00:00:35	35	0.0000
nopath	2	1	1	1	327	00:45:50	2750	00:46:24	2784	00:00:34	34	0.0000
nopath	2	1	5	1	327	00:45:51	2751	00:46:24	2784	00:00:33	33	0.0000
nopath	2	1	1	1	327	00:45:55	2755	00:46:26	2786	00:00:31	31	0.0000
nopath	2	1	1	1	327	00:45:56	2756	00:46:27	2787	00:00:31	31	0.0000
nopath	2	1	3	1	327	00:46:00	2760	00:46:29	2789	00:00:29	29	0.0000
nopath	2	1	14	16	327	00:46:03	2763	00:46:31	2791	00:00:28	28	0.0000
nopath	2	3	1	1	311	00:46:01	2761	00:46:34	2794	00:00:33	33	0.0000
nopath	2	1	1	1	327	00:46:09	2769	00:46:35	2795	00:00:26	26	0.0000
nopath	2	1	3	1	327	00:46:12	2772	00:46:38	2798	00:00:26	26	0.0000
nopath	1	2	5	1	327	00:46:11	2771	00:46:39	2799	00:00:28	28	0.0000
nopath	3	1	1	1	351	00:46:06	2766	00:46:52	2812	00:00:46	46	0.0000
nopath	3	2	12	14	311	00:46:12	2772	00:46:53	2813	00:00:41	41	0.0000
nopath	1	2	3	1	327	00:46:20	2780	00:46:58	2818	00:00:38	38	0.0000
nopath	1	2	1	1	327	00:46:21	2781	00:46:59	2819	00:00:38	38	0.0000
nopath	2	3	1	1	311	00:46:23	2783	00:47:00	2820	00:00:37	37	0.0000	00:00:31
nopath	1	2	1	1	327	00:46:25	2785	00:47:01	2821	00:00:36	36	0.0000
nopath	2	1	12	14	327	00:46:26	2786	00:47:02	2822	00:00:36	36	0.0000
nopath	1	2	1	1	327	00:46:31	2791	00:47:02	2822	00:00:31	31	0.0000
nopath	2	1	1	1	327	00:46:33	2793	00:47:03	2823	00:00:30	30	0.0000
nopath	1	2	1	1	327	00:46:32	2792	00:47:04	2824	00:00:32	32	0.0000
nopath	2	3	1	1	311	00:46:27	2787	00:47:04	2824	00:00:37	37	0.0000
nopath	1	2	1	1	327	00:46:33	2793	00:47:06	2826	00:00:33	33	0.0000
nopath	2	1	1	1	327	00:46:38	2798	00:47:06	2826	00:00:28	28	0.0000
nopath	1	2	14	16	327	00:46:38	2798	00:47:09	2829	00:00:31	31	0.0000
nopath	2	1	1	1	327	00:46:40	2800	00:47:09	2829	00:00:29	29	0.0000
nopath	2	1	1	1	327	00:46:44	2804	00:47:09	2829	00:00:25	25	0.0000
nopath	1	2	1	1	327	00:46:41	2801	00:47:11	2831	00:00:30	30	0.0000
nopath	2	1	1	1	327	00:46:50	2810	00:47:15	2835	00:00:25	25	0.0000
nopath	2	1	1	1	327	00:46:55	2815	00:47:21	2841	00:00:26	26	0.0000
nopath	2	1	1	1	327	00:46:56	2816	00:47:22	2842	00:00:26	26	0.0000
nopath	1	3	1	1	351	00:46:44	2804	00:47:25	2845	00:00:41	41	0.0000
nopath	2	1	12	14	327	00:47:01	2821	00:47:28	2848	00:00:27	27	0.0000
nopath	3	1	1	1	351	00:46:25	2785	00:47:32	2852	00:01:07	67	0.0000
nopath	3	1	1	1	351	00:46:26	2786	00:47:34	2854	00:01:08	68	0.0000
nopath	3	2	3	1	311	00:46:37	2797	00:47:35	2855	00:00:58	58	0.0000
nopath	3	2	9	1	311	00:46:50	2810	00:47:37	2857	00:00:47	47	0.0000
nopath	3	1	1	1	351	00:47:02	2822	00:47:42	2862	00:00:40	40	0.0000
nopath	1	2	12	14	327	00:46:56	2816	00:47:49	2869	00:00:53	53	0.0000
nopath	1	2	10	1	327	00:46:57	2817	00:47:51	2871	00:00:54	54	0.0000
nopath	2	1	3	1	327	00:47:02	2822	00:47:51	2871	00:00:49	49	0.0000
nopath	2	1	1	1	327	00:47:07	2827	00:47:51	2871	00:00:44	44	0.0000
nopath	1	2	1	1	327	00:46:59	2819	00:47:52	2872	00:00:53	53	0.0000
nopath	2	1	1	1	327	00:47:13	2833	00:47:53	2873	00:00:40	40	0.0000
nopath	2	1	1	1	327	00:47:08	2828	00:47:53	2873	00:00:45	45	0.0000
nopath	1	2	1	1	327	00:47:03	2823	00:47:54	2874	00:00:51	51	0.0000
nopath	2	1	1	1	327	00:47:14	2834	00:47:54	2874	00:00:40	40	0.0000
nopath	2	1	1	1	327	00:47:19	2839	00:47:55	2875	00:00:36	36	0.0000
nopath	1	2	1	1	327	00:47:05	2825	00:47:55	2875	00:00:50	50	0.0000
nopath	1	2	12	14	327	00:47:07	2827	00:47:57	2877	00:00:50	50	0.0000
nopath	2	3	1	1	311	00:47:16	2836	00:47:57	2877	00:00:41	41	0.0000
nopath	1	2	6	1	327	00:47:10	2830	00:47:59	2879	00:00:49	49	0.0000
nopath	1	2	1	1	327	00:47:11	2831	00:48:01	2881	00:00:50	50	0.0000	00:00:41
nopath	2	1	1	1	327	00:47:33	2853	00:48:01	2881	00:00:28	28	0.0000
nopath	2	1	1	1	327	00:47:36	2856	00:48:02	2882	00:00:26	26	0.0000
nopath	1	2	1	1	327	00:47:14	2834	00:48:02	2882	00:00:48	48	0.0000
nopath	1	2	1	1	327	00:47:18	2838	00:48:04	2884	00:00:46	46	0.0000
nopath	1	2	14	16	327	00:47:24	2844	00:48:07	2887	00:00:43	43	0.0000
nopath	1	2	1	1	327	00:47:37	2857	00:48:09	2889	00:00:32	32	0.0000
nopath	2	1	1	1	327	00:47:45	2865	00:48:11	2891	00:00:26	26	0.0000
nopath	2	3	1	1	311	00:47:47	2867	00:48:16	2896	00:00:29	29	0.0000
nopath	1	2	1	1	327	00:47:51	2871	00:48:19	2899	00:00:28	28	0.0000
nopath	1	3	1	1	351	00:47:46	2866	00:48:23	2903	00:00:37	37	0.0000
nopath	1	2	1	1	327	00:48:01	2881	00:48:29	2909	00:00:28	28	0.0000
nopath	2	3	14	16	311	00:47:59	2879	00:48:31	2911	00:00:32	32	0.0000
nopath	2	1	1	1	327	00:48:08	2888	00:48:33	2913	00:00:25	25	0.0000
nopath	1	2	3	1	327	00:48:05	2885	00:48:34	2914	00:00:29	29	0.0000
nopath	3	1	10	1	351	00:48:03	2883	00:48:42	2922	00:00:39	39	0.0000
nopath	1	2	1	1	327	00:48:11	2891	00:48:48	2928	00:00:37	37	0.0000
nopath	1	2	1	1	327	00:48:13	2893	00:48:49	2929	00:00:36	36	0.0000
nopath	2	1	1	1	327	00:48:10	2890	00:48:51	2931	00:00:41	41	0.0000
nopath	2	1	3	1	327	00:48:17	2897	00:48:51	2931	00:00:34	34	0.0000
nopath	1	2	1	1	327	00:48:20	2900	00:48:51	2931	00:00:31	31	0.0000
nopath	2	1	5	1	327	00:48:23	2903	00:48:52	2932	00:00:29	29	0.0000
nopath	2	1	12	14	327	00:48:15	2895	00:48:53	2933	00:00:38	38	0.0000
nopath	2	1	1	1	327	00:48:27	2907	00:48:54	2934	00:00:27	27	0.0000
nopath	1	2	1	1	327	00:48:26	2906	00:48:55	2935	00:00:29	29	0.0000
nopath	1	3	9	1	351	00:47:49	2869	00:48:58	2938	00:01:09	69	0.0000
nopath	1	3	1	1	351	00:48:03	2883	00:49:01	2941	00:00:58	58	0.0000	00:00:48
nopath	1	2	1	1	327	00:48:35	2915	00:49:04	2944	00:00:29	29	0.0000
nopath	3	2	1	1	311	00:48:16	2896	00:49:10	2950	00:00:54	54	0.0000
nopath	3	2	1	1	311	00:48:20	2900	00:49:12	2952	00:00:52	52	0.0000
nopath	3	2	1	1	311	00:48:34	2914	00:49:14	2954	00:00:40	40	0.0000
nopath	3	1	12	14	351	00:48:45	2925	00:49:22	2962	00:00:37	37	0.0000
nopath	1	2	9	1	327	00:49:01	2941	00:49:28	2968	00:00:27	27	0.0000
nopath	2	1	5	1	327	00:48:44	2924	00:49:31	2971	00:00:47	47	0.0000
nopath	2	1	12	14	327	00:48:42	2922	00:49:32	2972	00:00:50	50	0.0000
nopath	1	2	1	1	327	00:49:06	2946	00:49:33	2973	00:00:27	27	0.0000
nopath	2	1	3	1	327	00:48:46	2926	00:49:33	2973	00:00:47	47	0.0000
nopath	2	1	1	1	327	00:49:09	2949	00:49:36	2976	00:00:27	27	0.0000
nopath	2	1	14	16	327	00:48:55	2935	00:49:36	2976	00:00:41	41	0.0000
nopath	1	2	3	1	327	00:49:12	2952	00:49:40	2980	00:00:28	28	0.0000
nopath	2	1	1	1	327	00:49:15	2955	00:49:40	2980	00:00:25	25	0.0000
nopath	2	3	6	1	311	00:49:01	2941	00:49:40	2980	00:00:39	39	0.0000
nopath	2	1	1	1	327	00:49:17	2957	00:49:42	2982	00:00:25	25	0.0000
nopath	1	2	1	1	327	00:49:13	2953	00:49:43	2983	00:00:30	30	0.0000
nopath	2	1	10	1	327	00:49:16	2956	00:49:43	2983	00:00:27	27	0.0000
nopath	1	3	1	1	351	00:48:27	2907	00:49:46	2986	00:01:19	79	0.0000
nopath	1	3	1	1	351	00:48:30	2910	00:49:49	2989	00:01:19	79	0.0000
nopath	1	2	1	1	327	00:49:23	2963	00:49:51	2991	00:00:28	28	0.0000
nopath	1	3	5	1	351	00:48:44	2924	00:49:51	2991	00:01:07	67	0.0000
nopath	1	3	13	15	351	00:49:05	2945	00:49:55	2995	00:00:50	50	0.0000
nopath	3	2	1	1	311	00:49:01	2941	00:50:00	3000	00:00:59	59	0.0000	00:00:46
nopath	3	2	1	1	311	00:49:05	2945	00:50:04	3004	00:00:59	59	0.0000
nopath	3	1	12	14	351	00:49:02	2942	00:50:05	3005	00:01:03	63	0.0000
nopath	3	2	5	1	311	00:49:22	2962	00:50:07	3007	00:00:45	45	0.0000
nopath	3	2	2	1	311	00:49:24	2964	00:50:10	3010	00:00:46	46	0.0000
nopath	3	2	1	1	311	00:49:27	2967	00:50:12	3012	00:00:45	45	0.0000
nopath	3	1	12	14	351	00:49:37	2977	00:50:17	3017	00:00:40	40	0.0000
nopath	1	2	1	1	327	00:49:28	2968	00:50:18	3018	00:00:50	50	0.0000
nopath	1	2	1	1	327	00:49:32	2972	00:50:19	3019	00:00:47	47	0.0000
nopath	1	2	1	1	327	00:49:35	2975	00:50:21	3021	00:00:46	46	0.0000
nopath	2	1	1	1	327	00:49:30	2970	00:50:21	3021	00:00:51	51	0.0000
nopath	2	1	1	1	327	00:49:31	2971	00:50:21	3021	00:00:50	50	0.0000
nopath	2	1	1	1	327	00:49:32	2972	00:50:23	3023	00:00:51	51	0.0000
nopath	2	1	10	1	327	00:49:50	2990	00:50:23	3023	00:00:33	33	0.0000
nopath	1	2	1	1	327	00:49:54	2994	00:50:24	3024	00:00:30	30	0.0000
nopath	2	1	9	1	327	00:49:53	2993	00:50:24	3024	00:00:31	31	0.0000
nopath	2	1	1	1	327	00:49:55	2995	00:50:26	3026	00:00:31	31	0.0000
nopath	2	1	12	14	327	00:49:58	2998	00:50:28	3028	00:00:30	30	0.0000
nopath	2	1	1	1	327	00:49:57	2997	00:50:28	3028	00:00:31	31	0.0000
nopath	2	1	1	1	327	00:50:00	3000	00:50:30	3030	00:00:30	30	0.0000
nopath	1	2	1	1	327	00:50:01	3001	00:50:31	3031	00:00:30	30	0.0000
nopath	2	3	1	1	311	00:50:01	3001	00:50:34	3034	00:00:33	33	0.0000
nopath	2	1	10	1	327	00:50:10	3010	00:50:36	3036	00:00:26	26	0.0000
nopath	2	1	1	1	327	00:50:11	3011	00:50:37	3037	00:00:26	26	0.0000
nopath	1	2	14	16	327	00:50:08	3008	00:50:37	3037	00:00:29	29	0.0000
nopath	2	1	2	1	327	00:50:12	3012	00:50:38	3038	00:00:26	26	0.0000
nopath	1	2	3	1	327	00:50:11	3011	00:50:39	3039	00:00:28	28	0.0000
nopath	1	3	1	1	351	00:49:59	2999	00:50:40	3040	00:00:41	41	0.0000
nopath	1	2	1	1	327	00:50:14	3014	00:50:42	3042	00:00:28	28	0.0000
nopath	2	1	1	1	327	00:50:19	3019	00:50:44	3044	00:00:25	25	0.0000
nopath	3	2	1	1	311	00:49:54	2994	00:50:50	3050	00:00:56	56	0.0000
nopath	3	1	5	1	351	00:50:00	3000	00:50:54	3054	00:00:54	54	0.0000
nopath	3	1	1	1	351	00:50:07	3007	00:50:57	3057	00:00:50	50	0.0000
nopath	1	2	1	1	327	00:50:17	3017	00:50:58	3058	00:00:41	41	0.0000
nopath	1	2	1	1	327	00:50:20	3020	00:50:59	3059	00:00:39	39	0.0000
nopath	1	2	5	1	327	00:50:22	3022	00:51:00	3060	00:00:38	38	0.0000	00:00:34
nopath	2	1	1	1	327	00:50:24	3024	00:51:01	3061	00:00:37	37	0.0000
nopath	2	1	1	1	327	00:50:23	3023	00:51:01	3061	00:00:38	38	0.0000
nopath	2	1	1	1	327	00:50:33	3033	00:51:03	3063	00:00:30	30	0.0000
nopath	2	3	14	16	311	00:50:28	3028	00:51:04	3064	00:00:36	36	0.0000
nopath	1	2	9	1	327	00:50:35	3035	00:51:04	3064	00:00:29	29	0.0000
nopath	2	1	1	1	327	00:50:32	3032	00:51:05	3065	00:00:33	33	0.0000
nopath	2	1	9	1	327	00:50:37	3037	00:51:06	3066	00:00:29	29	0.0000
nopath	2	1	1	1	327	00:50:34	3034	00:51:07	3067	00:00:33	33	0.0000
nopath	2	1	1	1	327	00:50:39	3039	00:51:08	3068	00:00:29	29	0.0000
nopath	2	1	1	1	327	00:50:38	3038	00:51:09	3069	00:00:31	31	0.0000
nopath	2	1	1	1	327	00:50:40	3040	00:51:11	3071	00:00:31	31	0.0000
nopath	1	2	1	1	327	00:50:46	3046	00:51:14	3074	00:00:28	28	0.0000
nopath	2	1	12	14	327	00:50:48	3048	00:51:15	3075	00:00:27	27	0.0000
nopath	2	1	12	14	327	00:50:49	3049	00:51:16	3076	00:00:27	27	0.0000
nopath	1	2	1	1	327	00:50:51	3051	00:51:19	3079	00:00:28	28	0.0000
nopath	1	2	12	14	327	00:50:52	3052	00:51:22	3082	00:00:30	30	0.0000
nopath	2	3	1	1	311	00:50:53	3053	00:51:22	3082	00:00:29	29	0.0000
nopath	1	3	1	1	351	00:50:18	3018	00:51:25	3085	00:01:07	67	0.0000
nopath	2	1	5	1	327	00:51:03	3063	00:51:28	3088	00:00:25	25	0.0000
nopath	1	2	12	14	327	00:51:00	3060	00:51:29	3089	00:00:29	29	0.0000
nopath	1	3	1	1	351	00:50:37	3037	00:51:31	3091	00:00:54	54	0.0000
nopath	1	2	1	1	327	00:51:02	3062	00:51:31	3091	00:00:29	29	0.0000
nopath	1	2	1	1	327	00:51:11	3071	00:51:39	3099	00:00:28	28	0.0000
nopath	1	3	13	15	351	00:50:55	3055	00:51:40	3100	00:00:45	45	0.0000
nopath	1	2	3	1	327	00:51:14	3074	00:51:42	3102	00:00:28	28	0.0000
nopath	1	3	1	1	351	00:50:59	3059	00:51:43	3103	00:00:44	44	0.0000
nopath	1	3	1	1	351	00:51:05	3065	00:51:45	3105	00:00:40	40	0.0000
nopath	3	2	1	1	311	00:50:29	3029	00:51:50	3110	00:01:21	81	0.0000
nopath	3	2	6	1	311	00:50:36	3036	00:51:52	3112	00:01:16	76	0.0000
nopath	3	2	3	1	311	00:50:59	3059	00:51:55	3115	00:00:56	56	0.0000
nopath	3	2	1	1	311	00:51:07	3067	00:51:57	3117	00:00:50	50	0.0000
nopath	3	1	3	1	351	00:51:10	3070	00:52:01	3121	00:00:51	51	0.0000	00:00:47
nopath	3	1	3	1	351	00:51:13	3073	00:52:04	3124	00:00:51	51	0.0000
nopath	1	2	1	1	327	00:51:17	3077	00:52:08	3128	00:00:51	51	0.0000
nopath	1	2	2	1	327	00:51:18	3078	00:52:09	3129	00:00:51	51	0.0000
nopath	3	1	14	16	351	00:51:30	3090	00:52:09	3129	00:00:39	39	0.0000
nopath	1	2	1	1	327	00:51:19	3079	00:52:11	3131	00:00:52	52	0.0000
nopath	2	1	6	1	327	00:51:16	3076	00:52:11	3131	00:00:55	55	0.0000
nopath	2	1	1	1	327	00:51:27	3087	00:52:12	3132	00:00:45	45	0.0000
nopath	1	2	1	1	327	00:51:23	3083	00:52:12	3132	00:00:49	49	0.0000
nopath	2	1	1	1	327	00:51:34	3094	00:52:13	3133	00:00:39	39	0.0000
nopath	2	1	5	1	327	00:51:29	3089	00:52:13	3133	00:00:44	44	0.0000
nopath	1	2	1	1	327	00:51:25	3085	00:52:15	3135	00:00:50	50	0.0000
nopath	2	1	1	1	327	00:51:37	3097	00:52:15	3135	00:00:38	38	0.0000
nopath	2	1	1	1	327	00:51:33	3093	00:52:15	3135	00:00:42	42	0.0000
nopath	2	1	5	1	327	00:51:44	3104	00:52:16	3136	00:00:32	32	0.0000
nopath	1	2	3	1	327	00:51:29	3089	00:52:17	3137	00:00:48	48	0.0000
nopath	2	1	9	1	327	00:51:43	3103	00:52:17	3137	00:00:34	34	0.0000
nopath	2	1	1	1	327	00:51:47	3107	00:52:18	3138	00:00:31	31	0.0000
nopath	2	1	12	14	327	00:51:45	3105	00:52:18	3138	00:00:33	33	0.0000
nopath	1	2	3	1	327	00:51:30	3090	00:52:19	3139	00:00:49	49	0.0000
nopath	2	1	1	1	327	00:51:50	3110	00:52:20	3140	00:00:30	30	0.0000
nopath	1	2	15	17	327	00:51:43	3103	00:52:21	3141	00:00:38	38	0.0000
nopath	2	1	12	14	327	00:51:53	3113	00:52:22	3142	00:00:29	29	0.0000
nopath	1	2	1	1	327	00:51:53	3113	00:52:24	3144	00:00:31	31	0.0000
nopath	2	1	12	14	327	00:51:58	3118	00:52:24	3144	00:00:26	26	0.0000
nopath	2	1	9	1	327	00:51:55	3115	00:52:24	3144	00:00:29	29	0.0000
nopath	1	3	1	1	351	00:51:28	3088	00:52:27	3147	00:00:59	59	0.0000
nopath	1	2	1	1	327	00:51:59	3119	00:52:27	3147	00:00:28	28	0.0000
nopath	2	1	1	1	327	00:52:05	3125	00:52:32	3152	00:00:27	27	0.0000
nopath	2	1	1	1	327	00:52:08	3128	00:52:34	3154	00:00:26	26	0.0000
nopath	2	1	1	1	327	00:52:11	3131	00:52:37	3157	00:00:26	26	0.0000
nopath	3	1	10	1	351	00:51:33	3093	00:52:42	3162	00:01:09	69	0.0000
nopath	3	1	9	1	351	00:51:34	3094	00:52:44	3164	00:01:10	70	0.0000
nopath	3	1	9	1	351	00:51:37	3097	00:52:47	3167	00:01:10	70	0.0000
nopath	3	2	1	1	311	00:51:44	3104	00:52:48	3168	00:01:04	64	0.0000
nopath	3	2	12	14	311	00:52:04	3124	00:52:50	3170	00:00:46	46	0.0000
nopath	3	2	1	1	311	00:52:06	3126	00:52:52	3172	00:00:46	46	0.0000
nopath	3	2	5	1	311	00:52:09	3129	00:52:54	3174	00:00:45	45	0.0000
nopath	1	2	1	1	327	00:52:07	3127	00:52:58	3178	00:00:51	51	0.0000
nopath	1	2	1	1	327	00:52:09	3129	00:52:59	3179	00:00:50	50	0.0000
nopath	2	1	3	1	327	00:52:20	3140	00:53:01	3181	00:00:41	41	0.0000	00:00:32
nopath	1	2	12	14	327	00:52:12	3132	00:53:02	3182	00:00:50	50	0.0000
nopath	2	1	12	14	327	00:52:15	3135	00:53:02	3182	00:00:47	47	0.0000
nopath	1	2	1	1	327	00:52:15	3135	00:53:03	3183	00:00:48	48	0.0000
nopath	2	1	1	1	327	00:52:25	3145	00:53:03	3183	00:00:38	38	0.0000
nopath	2	1	12	14	327	00:52:17	3137	00:53:03	3183	00:00:46	46	0.0000
nopath	2	1	3	1	327	00:52:22	3142	00:53:05	3185	00:00:43	43	0.0000
nopath	2	1	1	1	327	00:52:27	3147	00:53:05	3185	00:00:38	38	0.0000
nopath	1	2	14	16	327	00:52:19	3139	00:53:05	3185	00:00:46	46	0.0000
nopath	2	1	5	1	327	00:52:33	3153	00:53:07	3187	00:00:34	34	0.0000
nopath	1	2	13	15	327	00:52:20	3140	00:53:08	3188	00:00:48	48	0.0000
nopath	2	3	1	1	311	00:52:26	3146	00:53:09	3189	00:00:43	43	0.0000
nopath	2	1	5	1	327	00:52:30	3150	00:53:09	3189	00:00:39	39	0.0000
nopath	2	1	1	1	327	00:52:42	3162	00:53:10	3190	00:00:28	28	0.0000
nopath	1	2	12	14	327	00:52:21	3141	00:53:10	3190	00:00:49	49	0.0000
nopath	2	1	1	1	327	00:52:39	3159	00:53:11	3191	00:00:32	32	0.0000
nopath	1	2	1	1	327	00:52:23	3143	00:53:12	3192	00:00:49	49	0.0000
nopath	2	1	12	14	327	00:52:45	3165	00:53:12	3192	00:00:27	27	0.0000
nopath	2	1	1	1	327	00:52:43	3163	00:53:12	3192	00:00:29	29	0.0000
nopath	2	1	1	1	327	00:52:46	3166	00:53:13	3193	00:00:27	27	0.0000
nopath	1	2	1	1	327	00:52:25	3145	00:53:14	3194	00:00:49	49	0.0000
nopath	1	2	1	1	327	00:52:33	3153	00:53:16	3196	00:00:43	43	0.0000
nopath	2	1	1	1	327	00:52:50	3170	00:53:16	3196	00:00:26	26	0.0000
nopath	2	1	1	1	327	00:52:51	3171	00:53:17	3197	00:00:26	26	0.0000
nopath	1	2	15	17	327	00:52:35	3155	00:53:18	3198	00:00:43	43	0.0000
nopath	1	2	1	1	327	00:52:42	3162	00:53:20	3200	00:00:38	38	0.0000
nopath	1	3	1	1	351	00:51:56	3116	00:53:21	3201	00:01:25	85	0.0000
nopath	1	3	1	1	351	00:52:37	3157	00:53:26	3206	00:00:49	49	0.0000
nopath	3	1	1	1	351	00:52:27	3147	00:53:32	3212	00:01:05	65	0.0000
nopath	3	1	1	1	351	00:52:48	3168	00:53:35	3215	00:00:47	47	0.0000
nopath	3	2	3	1	311	00:53:03	3183	00:53:38	3218	00:00:35	35	0.0000
nopath	3	1	1	1	351	00:53:09	3189	00:53:45	3225	00:00:36	36	0.0000
nopath	1	2	9	1	327	00:52:56	3176	00:53:48	3228	00:00:52	52	0.0000
nopath	1	2	1	1	327	00:53:01	3181	00:53:49	3229	00:00:48	48	0.0000
nopath	3	1	1	1	351	00:53:14	3194	00:53:49	3229	00:00:35	35	0.0000
nopath	1	2	1	1	327	00:53:03	3183	00:53:51	3231	00:00:48	48	0.0000
nopath	2	1	9	1	327	00:53:16	3196	00:53:51	3231	00:00:35	35	0.0000
nopath	2	1	1	1	327	00:53:15	3195	00:53:51	3231	00:00:36	36	0.0000
nopath	1	2	1	1	327	00:53:07	3187	00:53:52	3232	00:00:45	45	0.0000
nopath	2	1	14	16	327	00:53:19	3199	00:53:53	3233	00:00:34	34	0.0000
nopath	2	1	1	1	327	00:53:21	3201	00:53:53	3233	00:00:32	32	0.0000
nopath	1	2	1	1	327	00:53:08	3188	00:53:54	3234	00:00:46	46	0.0000
nopath	2	1	1	1	327	00:53:23	3203	00:53:55	3235	00:00:32	32	0.0000
nopath	2	1	1	1	327	00:53:22	3202	00:53:56	3236	00:00:34	34	0.0000
nopath	1	2	9	1	327	00:53:11	3191	00:53:56	3236	00:00:45	45	0.0000
nopath	1	2	12	14	327	00:53:23	3203	00:53:59	3239	00:00:36	36	0.0000
nopath	2	1	1	1	327	00:53:31	3211	00:53:59	3239	00:00:28	28	0.0000
nopath	2	3	1	1	311	00:53:25	3205	00:53:59	3239	00:00:34	34	0.0000
nopath	1	2	7	1	327	00:53:26	3206	00:54:01	3241	00:00:35	35	0.0000	00:00:41
nopath	2	1	13	15	327	00:53:32	3212	00:54:01	3241	00:00:29	29	0.0000
nopath	1	3	1	1	351	00:53:21	3201	00:54:04	3244	00:00:43	43	0.0000
nopath	1	2	1	1	327	00:53:39	3219	00:54:07	3247	00:00:28	28	0.0000
nopath	2	1	15	17	327	00:53:39	3219	00:54:07	3247	00:00:28	28	0.0000
nopath	1	3	12	14	351	00:53:22	3202	00:54:09	3249	00:00:47	47	0.0000
nopath	1	2	14	16	327	00:53:41	3221	00:54:10	3250	00:00:29	29	0.0000
nopath	2	1	12	14	327	00:53:48	3228	00:54:14	3254	00:00:26	26	0.0000
nopath	2	1	10	1	327	00:53:49	3229	00:54:14	3254	00:00:25	25	0.0000
nopath	2	1	1	1	327	00:53:50	3230	00:54:16	3256	00:00:26	26	0.0000
nopath	2	1	7	1	327	00:53:51	3231	00:54:17	3257	00:00:26	26	0.0000
nopath	3	1	1	1	351	00:53:27	3207	00:54:22	3262	00:00:55	55	0.0000
nopath	3	1	13	15	351	00:53:30	3210	00:54:27	3267	00:00:57	57	0.0000
nopath	3	1	1	1	351	00:53:34	3214	00:54:28	3268	00:00:54	54	0.0000
nopath	3	1	9	1	351	00:53:39	3219	00:54:31	3271	00:00:52	52	0.0000
nopath	3	1	14	16	351	00:53:49	3229	00:54:35	3275	00:00:46	46	0.0000
nopath	3	2	1	1	311	00:54:01	3241	00:54:36	3276	00:00:35	35	0.0000
nopath	1	2	1	1	327	00:53:47	3227	00:54:38	3278	00:00:51	51	0.0000
nopath	1	2	1	1	327	00:53:51	3231	00:54:39	3279	00:00:48	48	0.0000
nopath	2	1	1	1	327	00:54:11	3251	00:54:40	3280	00:00:29	29	0.0000
nopath	2	1	1	1	327	00:53:56	3236	00:54:41	3281	00:00:45	45	0.0000
nopath	1	2	1	1	327	00:53:53	3233	00:54:41	3281	00:00:48	48	0.0000
nopath	2	1	1	1	327	00:54:01	3241	00:54:43	3283	00:00:42	42	0.0000
nopath	1	2	12	14	327	00:53:57	3237	00:54:43	3283	00:00:46	46	0.0000
nopath	1	2	1	1	327	00:54:03	3243	00:54:45	3285	00:00:42	42	0.0000
nopath	2	1	1	1	327	00:54:18	3258	00:54:45	3285	00:00:27	27	0.0000
nopath	2	1	1	1	327	00:54:19	3259	00:54:45	3285	00:00:26	26	0.0000
nopath	1	2	1	1	327	00:54:17	3257	00:54:48	3288	00:00:31	31	0.0000
nopath	2	1	1	1	327	00:54:20	3260	00:54:48	3288	00:00:28	28	0.0000
nopath	2	1	1	1	327	00:54:24	3264	00:54:49	3289	00:00:25	25	0.0000
nopath	1	2	3	1	327	00:54:18	3258	00:54:50	3290	00:00:32	32	0.0000
nopath	1	2	10	1	327	00:54:22	3262	00:54:53	3293	00:00:31	31	0.0000
nopath	2	3	1	1	311	00:54:27	3267	00:54:55	3295	00:00:28	28	0.0000
nopath	1	2	5	1	327	00:54:25	3265	00:54:56	3296	00:00:31	31	0.0000
nopath	1	2	1	1	327	00:54:26	3266	00:54:57	3297	00:00:31	31	0.0000
nopath	2	1	2	1	327	00:54:34	3274	00:55:00	3300	00:00:26	26	0.0000	00:00:31
nopath	2	1	5	1	327	00:54:33	3273	00:55:00	3300	00:00:27	27	0.0000
nopath	2	1	9	1	327	00:54:37	3277	00:55:03	3303	00:00:26	26	0.0000
nopath	2	1	5	1	327	00:54:44	3284	00:55:10	3310	00:00:26	26	0.0000
nopath	1	2	3	1	327	00:54:42	3282	00:55:10	3310	00:00:28	28	0.0000
nopath	1	3	1	1	351	00:54:09	3249	00:55:11	3311	00:01:02	62	0.0000
nopath	2	1	1	1	327	00:54:49	3289	00:55:14	3314	00:00:25	25	0.0000
nopath	1	2	1	1	327	00:54:47	3287	00:55:15	3315	00:00:28	28	0.0000
nopath	1	2	12	14	327	00:54:48	3288	00:55:18	3318	00:00:30	30	0.0000
nopath	1	3	10	1	351	00:54:13	3253	00:55:18	3318	00:01:05	65	0.0000
nopath	1	3	15	17	351	00:54:29	3269	00:55:23	3323	00:00:54	54	0.0000
nopath	1	3	1	1	351	00:54:36	3276	00:55:25	3325	00:00:49	49	0.0000
nopath	3	2	1	1	311	00:54:22	3262	00:55:30	3330	00:01:08	68	0.0000
nopath	3	2	13	15	311	00:54:28	3268	00:55:34	3334	00:01:06	66	0.0000
nopath	3	2	5	1	311	00:54:32	3272	00:55:35	3335	00:01:03	63	0.0000
nopath	3	2	1	1	311	00:54:37	3277	00:55:38	3338	00:01:01	61	0.0000
nopath	3	2	1	1	311	00:54:47	3287	00:55:41	3341	00:00:54	54	0.0000
nopath	1	2	1	1	327	00:55:01	3301	00:55:48	3348	00:00:47	47	0.0000
nopath	3	2	1	1	311	00:55:14	3314	00:55:48	3348	00:00:34	34	0.0000
nopath	1	2	12	14	327	00:55:04	3304	00:55:50	3350	00:00:46	46	0.0000
nopath	2	1	1	1	327	00:54:53	3293	00:55:51	3351	00:00:58	58	0.0000
nopath	1	2	1	1	327	00:55:09	3309	00:55:51	3351	00:00:42	42	0.0000
nopath	2	1	1	1	327	00:54:51	3291	00:55:51	3351	00:01:00	60	0.0000
nopath	2	1	1	1	327	00:55:01	3301	00:55:52	3352	00:00:51	51	0.0000
nopath	2	1	3	1	327	00:54:59	3299	00:55:52	3352	00:00:53	53	0.0000
nopath	1	2	1	1	327	00:55:12	3312	00:55:53	3353	00:00:41	41	0.0000
nopath	1	2	3	1	327	00:55:13	3313	00:55:55	3355	00:00:42	42	0.0000
nopath	2	1	1	1	327	00:55:08	3308	00:55:55	3355	00:00:47	47	0.0000
nopath	1	2	12	14	327	00:55:17	3317	00:55:57	3357	00:00:40	40	0.0000
nopath	2	1	1	1	327	00:55:14	3314	00:55:57	3357	00:00:43	43	0.0000
nopath	2	1	13	15	327	00:55:09	3309	00:55:57	3357	00:00:48	48	0.0000
nopath	2	1	12	14	327	00:55:11	3311	00:55:58	3358	00:00:47	47	0.0000
nopath	1	2	1	1	327	00:55:18	3318	00:55:59	3359	00:00:41	41	0.0000
nopath	2	1	1	1	327	00:55:17	3317	00:55:59	3359	00:00:42	42	0.0000
nopath	2	1	1	1	327	00:55:20	3320	00:56:00	3360	00:00:40	40	0.0000	00:00:42
nopath	2	1	5	1	327	00:55:16	3316	00:56:00	3360	00:00:44	44	0.0000
nopath	1	2	1	1	327	00:55:26	3326	00:56:01	3361	00:00:35	35	0.0000
nopath	1	2	1	1	327	00:55:27	3327	00:56:03	3363	00:00:36	36	0.0000
nopath	2	1	1	1	327	00:55:22	3322	00:56:03	3363	00:00:41	41	0.0000
nopath	2	1	14	16	327	00:55:27	3327	00:56:03	3363	00:00:36	36	0.0000
nopath	2	1	1	1	327	00:55:29	3329	00:56:04	3364	00:00:35	35	0.0000
nopath	1	2	1	1	327	00:55:30	3330	00:56:05	3365	00:00:35	35	0.0000
nopath	2	1	3	1	327	00:55:28	3328	00:56:05	3365	00:00:37	37	0.0000
nopath	2	1	1	1	327	00:55:37	3337	00:56:07	3367	00:00:30	30	0.0000
nopath	2	1	10	1	327	00:55:39	3339	00:56:07	3367	00:00:28	28	0.0000
nopath	1	2	12	14	327	00:55:31	3331	00:56:07	3367	00:00:36	36	0.0000
nopath	1	2	5	1	327	00:55:35	3335	00:56:09	3369	00:00:34	34	0.0000
nopath	2	1	1	1	327	00:55:41	3341	00:56:09	3369	00:00:28	28	0.0000
nopath	2	1	15	17	327	00:55:40	3340	00:56:10	3370	00:00:30	30	0.0000
nopath	1	2	4	1	327	00:55:39	3339	00:56:11	3371	00:00:32	32	0.0000
nopath	2	1	1	1	327	00:55:47	3347	00:56:12	3372	00:00:25	25	0.0000
nopath	2	1	1	1	327	00:55:48	3348	00:56:14	3374	00:00:26	26	0.0000
nopath	2	1	12	14	327	00:55:49	3349	00:56:15	3375	00:00:26	26	0.0000
nopath	1	2	1	1	327	00:55:47	3347	00:56:16	3376	00:00:29	29	0.0000
nopath	2	1	1	1	327	00:55:51	3351	00:56:17	3377	00:00:26	26	0.0000
nopath	1	2	2	1	327	00:55:50	3350	00:56:18	3378	00:00:28	28	0.0000
nopath	2	1	5	1	327	00:55:55	3355	00:56:21	3381	00:00:26	26	0.0000
nopath	2	1	1	1	327	00:55:56	3356	00:56:21	3381	00:00:25	25	0.0000
nopath	1	2	1	1	327	00:55:56	3356	00:56:24	3384	00:00:28	28	0.0000
nopath	2	3	1	1	311	00:55:58	3358	00:56:27	3387	00:00:29	29	0.0000
nopath	1	2	1	1	327	00:55:59	3359	00:56:27	3387	00:00:28	28	0.0000
nopath	2	1	1	1	327	00:56:01	3361	00:56:27	3387	00:00:26	26	0.0000
nopath	1	2	5	1	327	00:56:01	3361	00:56:29	3389	00:00:28	28	0.0000
nopath	1	3	1	1	351	00:55:05	3305	00:56:29	3389	00:01:24	84	0.0000
nopath	1	3	1	1	351	00:55:15	3315	00:56:31	3391	00:01:16	76	0.0000
nopath	1	2	2	1	327	00:56:05	3365	00:56:33	3393	00:00:28	28	0.0000
nopath	1	3	1	1	351	00:55:33	3333	00:56:35	3395	00:01:02	62	0.0000
nopath	1	3	1	1	351	00:55:49	3349	00:56:37	3397	00:00:48	48	0.0000
nopath	1	2	13	15	327	00:56:08	3368	00:56:38	3398	00:00:30	30	0.0000
nopath	1	3	14	16	351	00:55:55	3355	00:56:41	3401	00:00:46	46	0.0000
nopath	1	3	1	1	351	00:55:57	3357	00:56:44	3404	00:00:47	47	0.0000
nopath	3	1	4	1	351	00:55:39	3339	00:56:52	3412	00:01:13	73	0.0000
nopath	3	2	1	1	311	00:55:42	3342	00:56:54	3414	00:01:12	72	0.0000
nopath	3	1	1	1	351	00:55:41	3341	00:56:54	3414	00:01:13	73	0.0000
nopath	3	2	1	1	311	00:55:45	3345	00:56:56	3416	00:01:11	71	0.0000
nopath	3	2	1	1	311	00:55:46	3346	00:56:59	3419	00:01:13	73	0.0000
nopath	3	2	1	1	311	00:55:50	3350	00:57:05	3425	00:01:15	75	0.0000	00:00:56
nopath	3	1	9	1	351	00:55:48	3348	00:57:05	3425	00:01:17	77	0.0000
nopath	1	2	3	1	327	00:56:18	3378	00:57:08	3428	00:00:50	50	0.0000
nopath	1	2	1	1	327	00:56:27	3387	00:57:10	3430	00:00:43	43	0.0000
nopath	1	2	1	1	327	00:56:37	3397	00:57:11	3431	00:00:34	34	0.0000
nopath	2	1	1	1	327	00:56:08	3368	00:57:11	3431	00:01:03	63	0.0000
nopath	2	1	1	1	327	00:56:13	3373	00:57:11	3431	00:00:58	58	0.0000
nopath	1	2	1	1	327	00:56:41	3401	00:57:13	3433	00:00:32	32	0.0000
nopath	2	1	1	1	327	00:56:16	3376	00:57:13	3433	00:00:57	57	0.0000
nopath	2	1	9	1	327	00:56:14	3374	00:57:13	3433	00:00:59	59	0.0000
nopath	1	2	1	1	327	00:56:43	3403	00:57:14	3434	00:00:31	31	0.0000
nopath	2	1	3	1	327	00:56:20	3380	00:57:14	3434	00:00:54	54	0.0000
nopath	2	1	2	1	327	00:56:18	3378	00:57:14	3434	00:00:56	56	0.0000
nopath	1	2	1	1	327	00:56:45	3405	00:57:16	3436	00:00:31	31	0.0000
nopath	2	1	1	1	327	00:56:26	3386	00:57:16	3436	00:00:50	50	0.0000
nopath	2	1	1	1	327	00:56:21	3381	00:57:16	3436	00:00:55	55	0.0000
nopath	2	1	1	1	327	00:56:25	3385	00:57:18	3438	00:00:53	53	0.0000
nopath	2	1	1	1	327	00:56:44	3404	00:57:18	3438	00:00:34	34	0.0000
nopath	2	1	1	1	327	00:56:46	3406	00:57:20	3440	00:00:34	34	0.0000
nopath	2	1	1	1	327	00:56:27	3387	00:57:20	3440	00:00:53	53	0.0000
nopath	2	1	1	1	327	00:56:39	3399	00:57:22	3442	00:00:43	43	0.0000
nopath	2	1	1	1	327	00:56:41	3401	00:57:24	3444	00:00:43	43	0.0000
nopath	1	2	1	1	327	00:56:55	3415	00:57:24	3444	00:00:29	29	0.0000
nopath	2	3	12	14	311	00:56:52	3412	00:57:25	3445	00:00:33	33	0.0000
nopath	1	3	13	15	351	00:56:17	3377	00:57:30	3450	00:01:13	73	0.0000
nopath	3	2	1	1	311	00:56:20	3380	00:57:32	3452	00:01:12	72	0.0000
nopath	3	1	9	1	351	00:56:03	3363	00:57:32	3452	00:01:29	89	0.0000
nopath	3	2	3	1	311	00:56:22	3382	00:57:35	3455	00:01:13	73	0.0000
nopath	3	1	5	1	351	00:56:28	3388	00:57:39	3459	00:01:11	71	0.0000
nopath	3	1	1	1	351	00:56:39	3399	00:57:43	3463	00:01:04	64	0.0000
nopath	3	2	14	16	311	00:56:40	3400	00:57:44	3464	00:01:04	64	0.0000
nopath	3	1	3	1	351	00:56:45	3405	00:57:49	3469	00:01:04	64	0.0000
nopath	3	2	1	1	311	00:56:56	3416	00:57:52	3472	00:00:56	56	0.0000
nopath	3	1	1	1	351	00:56:55	3415	00:57:52	3472	00:00:57	57	0.0000
nopath	3	1	12	14	351	00:57:03	3423	00:57:57	3477	00:00:54	54	0.0000
nopath	3	1	1	1	351	00:57:05	3425	00:58:01	3481	00:00:56	56	0.0000	00:00:59
nopath	3	2	13	15	311	00:57:17	3437	00:58:03	3483	00:00:46	46	0.0000
nopath	3	2	1	1	311	00:57:28	3448	00:58:06	3486	00:00:38	38	0.0000
nopath	1	2	3	1	327	00:57:00	3420	00:58:08	3488	00:01:08	68	0.0000
nopath	1	2	10	1	327	00:57:01	3421	00:58:09	3489	00:01:08	68	0.0000
nopath	1	2	1	1	327	00:57:10	3430	00:58:11	3491	00:01:01	61	0.0000
nopath	2	1	10	1	327	00:57:06	3426	00:58:11	3491	00:01:05	65	0.0000
nopath	2	1	1	1	327	00:57:09	3429	00:58:11	3491	00:01:02	62	0.0000
nopath	1	2	4	1	327	00:57:11	3431	00:58:12	3492	00:01:01	61	0.0000
nopath	2	1	9	1	327	00:57:12	3432	00:58:13	3493	00:01:01	61	0.0000
nopath	2	3	1	1	311	00:57:11	3431	00:58:13	3493	00:01:02	62	0.0000
nopath	2	1	1	1	327	00:57:19	3439	00:58:13	3493	00:00:54	54	0.0000
nopath	1	2	5	1	327	00:57:15	3435	00:58:14	3494	00:00:59	59	0.0000
nopath	2	1	1	1	327	00:57:24	3444	00:58:15	3495	00:00:51	51	0.0000
nopath	1	2	1	1	327	00:57:16	3436	00:58:16	3496	00:01:00	60	0.0000
nopath	2	1	5	1	327	00:57:26	3446	00:58:17	3497	00:00:51	51	0.0000
nopath	2	1	13	15	327	00:57:23	3443	00:58:17	3497	00:00:54	54	0.0000
nopath	1	2	1	1	327	00:57:18	3438	00:58:18	3498	00:01:00	60	0.0000
nopath	2	1	5	1	327	00:57:31	3451	00:58:19	3499	00:00:48	48	0.0000
nopath	1	2	1	1	327	00:57:19	3439	00:58:20	3500	00:01:01	61	0.0000
nopath	2	1	1	1	327	00:57:40	3460	00:58:20	3500	00:00:40	40	0.0000
nopath	2	1	12	14	327	00:57:43	3463	00:58:21	3501	00:00:38	38	0.0000
nopath	2	1	1	1	327	00:57:49	3469	00:58:22	3502	00:00:33	33	0.0000
nopath	1	2	12	14	327	00:57:30	3450	00:58:22	3502	00:00:52	52	0.0000
nopath	2	1	4	1	327	00:57:45	3465	00:58:23	3503	00:00:38	38	0.0000
nopath	1	2	1	1	327	00:57:36	3456	00:58:24	3504	00:00:48	48	0.0000
nopath	1	2	1	1	327	00:57:43	3463	00:58:26	3506	00:00:43	43	0.0000
nopath	2	1	1	1	327	00:58:00	3480	00:58:26	3506	00:00:26	26	0.0000
nopath	1	2	1	1	327	00:57:52	3472	00:58:28	3508	00:00:36	36	0.0000
nopath	1	3	1	1	351	00:56:19	3379	00:58:28	3508	00:02:09	129	0.0000
nopath	1	3	12	14	351	00:56:31	3391	00:58:31	3511	00:02:00	120	0.0000
nopath	1	3	9	1	351	00:56:50	3410	00:58:34	3514	00:01:44	104	0.0000
nopath	1	3	14	16	351	00:56:57	3417	00:58:37	3517	00:01:40	100	0.0000
nopath	1	3	1	1	351	00:57:21	3441	00:58:40	3520	00:01:19	79	0.0000
nopath	1	2	1	1	327	00:58:15	3495	00:58:44	3524	00:00:29	29	0.0000
nopath	1	3	1	1	351	00:57:25	3445	00:58:44	3524	00:01:19	79	0.0000
nopath	1	3	6	1	351	00:57:44	3464	00:58:46	3526	00:01:02	62	0.0000
nopath	3	2	13	15	311	00:57:29	3449	00:58:52	3532	00:01:23	83	0.0000
nopath	3	2	1	1	311	00:57:32	3452	00:58:54	3534	00:01:22	82	0.0000
nopath	3	2	14	16	311	00:57:33	3453	00:58:57	3537	00:01:24	84	0.0000
nopath	3	1	9	1	351	00:57:34	3454	00:59:01	3541	00:01:27	87	0.0000	00:01:27
nopath	3	2	12	14	311	00:57:41	3461	00:59:02	3542	00:01:21	81	0.0000
nopath	3	2	1	1	311	00:57:49	3469	00:59:06	3546	00:01:17	77	0.0000
nopath	1	2	5	1	327	00:58:16	3496	00:59:08	3548	00:00:52	52	0.0000
nopath	1	2	1	1	327	00:58:22	3502	00:59:09	3549	00:00:47	47	0.0000
nopath	1	2	6	1	327	00:58:26	3506	00:59:11	3551	00:00:45	45	0.0000
nopath	2	1	1	1	327	00:58:09	3489	00:59:11	3551	00:01:02	62	0.0000
nopath	2	1	12	14	327	00:58:10	3490	00:59:12	3552	00:01:02	62	0.0000
nopath	2	1	1	1	327	00:58:13	3493	00:59:12	3552	00:00:59	59	0.0000
nopath	1	2	1	1	327	00:58:37	3517	00:59:13	3553	00:00:36	36	0.0000
nopath	2	1	1	1	327	00:58:14	3494	00:59:14	3554	00:01:00	60	0.0000
nopath	2	1	1	1	327	00:58:40	3520	00:59:14	3554	00:00:34	34	0.0000
nopath	1	2	1	1	327	00:58:42	3522	00:59:15	3555	00:00:33	33	0.0000
nopath	2	1	1	1	327	00:58:16	3496	00:59:15	3555	00:00:59	59	0.0000
nopath	2	1	1	1	327	00:58:42	3522	00:59:16	3556	00:00:34	34	0.0000
nopath	2	1	14	16	327	00:58:20	3500	00:59:17	3557	00:00:57	57	0.0000
nopath	2	1	3	1	327	00:58:49	3529	00:59:18	3558	00:00:29	29	0.0000
nopath	1	2	1	1	327	00:58:49	3529	00:59:18	3558	00:00:29	29	0.0000
nopath	2	1	1	1	327	00:58:26	3506	00:59:19	3559	00:00:53	53	0.0000
nopath	1	2	2	1	327	00:58:51	3531	00:59:20	3560	00:00:29	29	0.0000
nopath	2	1	1	1	327	00:58:51	3531	00:59:20	3560	00:00:29	29	0.0000
nopath	1	2	1	1	327	00:58:52	3532	00:59:21	3561	00:00:29	29	0.0000
nopath	2	1	1	1	327	00:58:30	3510	00:59:22	3562	00:00:52	52	0.0000
nopath	2	1	3	1	327	00:58:57	3537	00:59:22	3562	00:00:25	25	0.0000
nopath	2	1	1	1	327	00:58:46	3526	00:59:23	3563	00:00:37	37	0.0000
nopath	1	2	9	1	327	00:58:55	3535	00:59:23	3563	00:00:28	28	0.0000
nopath	1	2	1	1	327	00:58:56	3536	00:59:25	3565	00:00:29	29	0.0000
nopath	2	1	1	1	327	00:58:54	3534	00:59:26	3566	00:00:32	32	0.0000
nopath	2	1	1	1	327	00:59:01	3541	00:59:27	3567	00:00:26	26	0.0000
nopath	1	3	3	1	351	00:57:50	3470	00:59:28	3568	00:01:38	98	0.0000
nopath	1	3	1	1	351	00:57:58	3478	00:59:30	3570	00:01:32	92	0.0000
nopath	1	2	1	1	327	00:59:04	3544	00:59:32	3572	00:00:28	28	0.0000
nopath	1	3	1	1	351	00:58:11	3491	00:59:34	3574	00:01:23	83	0.0000
nopath	1	3	1	1	351	00:58:28	3508	00:59:36	3576	00:01:08	68	0.0000
nopath	3	2	10	1	311	00:57:58	3478	00:59:40	3580	00:01:42	102	0.0000
nopath	3	2	1	1	311	00:58:19	3499	00:59:42	3582	00:01:23	83	0.0000
nopath	3	2	1	1	311	00:58:26	3506	00:59:44	3584	00:01:18	78	0.0000
nopath	3	2	10	1	311	00:58:37	3517	00:59:47	3587	00:01:10	70	0.0000
nopath	3	2	1	1	311	00:58:49	3529	00:59:49	3589	00:01:00	60	0.0000
nopath	3	1	1	1	351	00:59:05	3545	00:59:54	3594	00:00:49	49	0.0000
nopath	3	2	1	1	311	00:59:20	3560	00:59:55	3595	00:00:35	35	0.0000
nopath	1	2	2	1	327	00:59:05	3545	00:59:58	3598	00:00:53	53	0.0000
nopath	1	2	3	1	327	00:59:06	3546	00:59:59	3599	00:00:53	53	0.0000
nopath	2	1	1	1	327	00:58:58	3538	01:00:01	3601	00:01:03	63	0.0000	00:00:43
nopath	2	1	9	1	327	00:59:04	3544	01:00:01	3601	00:00:57	57	0.0000
nopath	1	2	1	1	327	00:59:12	3552	01:00:02	3602	00:00:50	50	0.0000
nopath	2	1	1	1	327	00:59:07	3547	01:00:02	3602	00:00:55	55	0.0000
nopath	1	2	1	1	327	00:59:17	3557	01:00:03	3603	00:00:46	46	0.0000
nopath	2	1	5	1	327	00:59:08	3548	01:00:03	3603	00:00:55	55	0.0000
nopath	2	1	1	1	327	00:59:18	3558	01:00:04	3604	00:00:46	46	0.0000
nopath	1	2	1	1	327	00:59:27	3567	01:00:05	3605	00:00:38	38	0.0000
nopath	2	1	12	14	327	00:59:21	3561	01:00:05	3605	00:00:44	44	0.0000
nopath	1	2	1	1	327	00:59:30	3570	01:00:07	3607	00:00:37	37	0.0000
nopath	2	1	15	17	327	00:59:28	3568	01:00:07	3607	00:00:39	39	0.0000
nopath	2	1	9	1	327	00:59:34	3574	01:00:08	3608	00:00:34	34	0.0000
nopath	1	2	1	1	327	00:59:32	3572	01:00:08	3608	00:00:36	36	0.0000
nopath	2	1	3	1	327	00:59:41	3581	01:00:09	3609	00:00:28	28	0.0000
nopath	1	2	1	1	327	00:59:35	3575	01:00:10	3610	00:00:35	35	0.0000
nopath	2	3	1	1	311	00:59:29	3569	01:00:11	3611	00:00:42	42	0.0000
nopath	1	2	1	1	327	00:59:36	3576	01:00:12	3612	00:00:36	36	0.0000
nopath	2	1	14	16	327	00:59:40	3580	01:00:13	3613	00:00:33	33	0.0000
nopath	2	1	1	1	327	00:59:47	3587	01:00:13	3613	00:00:26	26	0.0000
nopath	1	2	1	1	327	00:59:37	3577	01:00:14	3614	00:00:37	37	0.0000
nopath	1	2	1	1	327	00:59:38	3578	01:00:15	3615	00:00:37	37	0.0000
nopath	1	3	12	14	351	00:58:35	3515	01:00:17	3617	00:01:42	102	0.0000
nopath	1	2	1	1	327	00:59:39	3579	01:00:18	3618	00:00:39	39	0.0000
nopath	1	2	12	14	327	00:59:44	3584	01:00:19	3619	00:00:35	35	0.0000
nopath	1	2	14	16	327	00:59:45	3585	01:00:21	3621	00:00:36	36	0.0000
nopath	2	1	3	1	327	00:59:56	3596	01:00:22	3622	00:00:26	26	0.0000
nopath	1	2	1	1	327	00:59:52	3592	01:00:24	3624	00:00:32	32	0.0000
nopath	2	1	1	1	327	01:00:00	3600	01:00:25	3625	00:00:25	25	0.0000
nopath	2	1	1	1	327	00:59:59	3599	01:00:25	3625	00:00:26	26	0.0000
nopath	1	2	12	14	327	01:00:00	3600	01:00:29	3629	00:00:29	29	0.0000
nopath	2	1	1	1	327	01:00:03	3603	01:00:29	3629	00:00:26	26	0.0000
nopath	2	1	9	1	327	01:00:04	3604	01:00:30	3630	00:00:26	26	0.0000
nopath	1	2	12	14	327	01:00:03	3603	01:00:32	3632	00:00:29	29	0.0000
nopath	2	1	9	1	327	01:00:06	3606	01:00:32	3632	00:00:26	26	0.0000
nopath	2	1	1	1	327	01:00:07	3607	01:00:32	3632	00:00:25	25	0.0000
nopath	2	1	1	1	327	01:00:08	3608	01:00:34	3634	00:00:26	26	0.0000
nopath	2	1	1	1	327	01:00:11	3611	01:00:37	3637	00:00:26	26	0.0000
nopath	1	3	1	1	351	00:58:47	3527	01:00:38	3638	00:01:51	111	0.0000
nopath	1	2	1	1	327	01:00:11	3611	01:00:39	3639	00:00:28	28	0.0000
nopath	2	3	1	1	311	01:00:12	3612	01:00:40	3640	00:00:28	28	0.0000
nopath	1	2	8	1	327	01:00:12	3612	01:00:41	3641	00:00:29	29	0.0000
nopath	1	3	1	1	351	00:58:58	3538	01:00:42	3642	00:01:44	104	0.0000
nopath	1	2	1	1	327	01:00:15	3615	01:00:44	3644	00:00:29	29	0.0000
nopath	1	3	12	14	351	00:59:01	3541	01:00:44	3644	00:01:43	103	0.0000
nopath	1	3	12	14	351	00:59:11	3551	01:00:47	3647	00:01:36	96	0.0000
nopath	3	2	13	15	311	00:59:23	3563	01:00:52	3652	00:01:29	89	0.0000
nopath	3	1	9	1	351	00:59:25	3565	01:00:55	3655	00:01:30	90	0.0000
nopath	3	2	10	1	311	00:59:52	3592	01:00:55	3655	00:01:03	63	0.0000
nopath	3	1	1	1	351	00:59:55	3595	01:00:59	3659	00:01:04	64	0.0000
nopath	3	2	1	1	311	01:00:04	3604	01:01:00	3660	00:00:56	56	0.0000	00:01:09
nopath	3	2	1	1	311	01:00:06	3606	01:01:02	3662	00:00:56	56	0.0000
nopath	3	2	1	1	311	01:00:28	3628	01:01:05	3665	00:00:37	37	0.0000
nopath	1	2	1	1	327	01:00:17	3617	01:01:08	3668	00:00:51	51	0.0000
nopath	1	2	10	1	327	01:00:18	3618	01:01:09	3669	00:00:51	51	0.0000
nopath	3	1	1	1	351	01:00:33	3633	01:01:10	3670	00:00:37	37	0.0000
nopath	1	2	1	1	327	01:00:19	3619	01:01:11	3671	00:00:52	52	0.0000
nopath	2	1	1	1	327	01:00:16	3616	01:01:11	3671	00:00:55	55	0.0000
nopath	2	1	1	1	327	01:00:14	3614	01:01:12	3672	00:00:58	58	0.0000
nopath	2	1	2	1	327	01:00:19	3619	01:01:13	3673	00:00:54	54	0.0000
nopath	1	2	2	1	327	01:00:24	3624	01:01:13	3673	00:00:49	49	0.0000
nopath	2	1	1	1	327	01:00:18	3618	01:01:14	3674	00:00:56	56	0.0000
nopath	2	1	5	1	327	01:00:21	3621	01:01:14	3674	00:00:53	53	0.0000
nopath	2	3	10	1	311	01:00:22	3622	01:01:15	3675	00:00:53	53	0.0000
nopath	1	2	3	1	327	01:00:28	3628	01:01:15	3675	00:00:47	47	0.0000
nopath	2	1	1	1	327	01:00:26	3626	01:01:16	3676	00:00:50	50	0.0000
nopath	2	1	1	1	327	01:00:29	3629	01:01:16	3676	00:00:47	47	0.0000
nopath	2	1	1	1	327	01:00:34	3634	01:01:17	3677	00:00:43	43	0.0000
nopath	2	1	12	14	327	01:00:32	3632	01:01:19	3679	00:00:47	47	0.0000
nopath	1	2	13	15	327	01:00:29	3629	01:01:20	3680	00:00:51	51	0.0000
nopath	2	1	1	1	327	01:00:35	3635	01:01:20	3680	00:00:45	45	0.0000
nopath	2	1	1	1	327	01:00:36	3636	01:01:21	3681	00:00:45	45	0.0000
nopath	2	1	3	1	327	01:00:46	3646	01:01:21	3681	00:00:35	35	0.0000
nopath	1	2	13	15	327	01:00:34	3634	01:01:22	3682	00:00:48	48	0.0000
nopath	2	1	1	1	327	01:00:38	3638	01:01:23	3683	00:00:45	45	0.0000
nopath	2	1	12	14	327	01:00:50	3650	01:01:23	3683	00:00:33	33	0.0000
nopath	1	2	1	1	327	01:00:36	3636	01:01:24	3684	00:00:48	48	0.0000
nopath	2	1	12	14	327	01:00:42	3642	01:01:25	3685	00:00:43	43	0.0000
nopath	2	1	1	1	327	01:00:57	3657	01:01:26	3686	00:00:29	29	0.0000
nopath	1	2	14	16	327	01:00:38	3638	01:01:26	3686	00:00:48	48	0.0000
nopath	1	2	12	14	327	01:00:43	3643	01:01:29	3689	00:00:46	46	0.0000
nopath	2	1	15	17	327	01:01:00	3660	01:01:29	3689	00:00:29	29	0.0000
nopath	2	1	12	14	327	01:01:02	3662	01:01:30	3690	00:00:28	28	0.0000
nopath	1	2	1	1	327	01:00:45	3645	01:01:31	3691	00:00:46	46	0.0000
nopath	2	1	1	1	327	01:01:06	3666	01:01:32	3692	00:00:26	26	0.0000
nopath	1	2	9	1	327	01:00:54	3654	01:01:32	3692	00:00:38	38	0.0000
nopath	2	1	9	1	327	01:01:08	3668	01:01:34	3694	00:00:26	26	0.0000
nopath	1	2	1	1	327	01:00:56	3656	01:01:34	3694	00:00:38	38	0.0000
nopath	2	1	5	1	327	01:01:10	3670	01:01:36	3696	00:00:26	26	0.0000
nopath	1	2	2	1	327	01:00:58	3658	01:01:36	3696	00:00:38	38	0.0000
nopath	1	2	3	1	327	01:00:59	3659	01:01:38	3698	00:00:39	39	0.0000
nopath	1	2	1	1	327	01:01:00	3660	01:01:40	3700	00:00:40	40	0.0000
nopath	1	2	1	1	327	01:01:01	3661	01:01:41	3701	00:00:40	40	0.0000
nopath	2	3	3	1	311	01:01:13	3673	01:01:42	3702	00:00:29	29	0.0000
nopath	2	1	3	1	327	01:01:14	3674	01:01:42	3702	00:00:28	28	0.0000
nopath	1	2	1	1	327	01:01:02	3662	01:01:43	3703	00:00:41	41	0.0000
nopath	2	1	1	1	327	01:01:18	3678	01:01:43	3703	00:00:25	25	0.0000
nopath	1	2	9	1	327	01:01:03	3663	01:01:45	3705	00:00:42	42	0.0000
nopath	2	1	5	1	327	01:01:19	3679	01:01:46	3706	00:00:27	27	0.0000
nopath	1	2	3	1	327	01:01:04	3664	01:01:47	3707	00:00:43	43	0.0000
nopath	1	2	1	1	327	01:01:06	3666	01:01:48	3708	00:00:42	42	0.0000
nopath	1	3	1	1	351	00:59:23	3563	01:01:48	3708	00:02:25	145	0.0000
nopath	1	2	1	1	327	01:01:08	3668	01:01:50	3710	00:00:42	42	0.0000
nopath	1	3	1	1	351	00:59:47	3587	01:01:51	3711	00:02:04	124	0.0000
nopath	1	2	1	1	327	01:01:11	3671	01:01:51	3711	00:00:40	40	0.0000
nopath	1	3	1	1	351	00:59:49	3589	01:01:53	3713	00:02:04	124	0.0000
nopath	1	2	1	1	327	01:01:14	3674	01:01:53	3713	00:00:39	39	0.0000
nopath	1	3	1	1	351	01:00:10	3610	01:01:56	3716	00:01:46	106	0.0000
nopath	3	1	2	1	351	01:00:54	3654	01:02:02	3722	00:01:08	68	0.0000	00:01:01
nopath	3	2	5	1	311	01:01:09	3669	01:02:04	3724	00:00:55	55	0.0000
nopath	3	1	1	1	351	01:00:55	3655	01:02:05	3725	00:01:10	70	0.0000
nopath	3	1	1	1	351	01:01:10	3670	01:02:09	3729	00:00:59	59	0.0000
nopath	3	1	1	1	351	01:01:15	3675	01:02:11	3731	00:00:56	56	0.0000
nopath	3	1	5	1	351	01:01:24	3684	01:02:14	3734	00:00:50	50	0.0000
nopath	3	2	2	1	311	01:01:32	3692	01:02:15	3735	00:00:43	43	0.0000
nopath	1	2	1	1	327	01:01:20	3680	01:02:18	3738	00:00:58	58	0.0000
nopath	1	2	6	1	327	01:01:32	3692	01:02:20	3740	00:00:48	48	0.0000
nopath	2	1	1	1	327	01:01:24	3684	01:02:21	3741	00:00:57	57	0.0000
nopath	1	2	3	1	327	01:01:35	3695	01:02:21	3741	00:00:46	46	0.0000
nopath	2	1	12	14	327	01:01:23	3683	01:02:22	3742	00:00:59	59	0.0000
nopath	2	1	1	1	327	01:01:30	3690	01:02:23	3743	00:00:53	53	0.0000
nopath	1	2	6	1	327	01:01:39	3699	01:02:23	3743	00:00:44	44	0.0000
nopath	2	1	1	1	327	01:01:25	3685	01:02:24	3744	00:00:59	59	0.0000
nopath	2	1	5	1	327	01:01:36	3696	01:02:24	3744	00:00:48	48	0.0000
nopath	2	1	1	1	327	01:01:28	3688	01:02:25	3745	00:00:57	57	0.0000
nopath	1	2	1	1	327	01:01:41	3701	01:02:25	3745	00:00:44	44	0.0000
nopath	2	1	1	1	327	01:01:46	3706	01:02:27	3747	00:00:41	41	0.0000
nopath	1	2	1	1	327	01:01:45	3705	01:02:27	3747	00:00:42	42	0.0000
nopath	2	1	6	1	327	01:01:56	3716	01:02:28	3748	00:00:32	32	0.0000
nopath	2	3	9	1	311	01:01:40	3700	01:02:28	3748	00:00:48	48	0.0000
nopath	1	2	3	1	327	01:01:48	3708	01:02:29	3749	00:00:41	41	0.0000
nopath	2	1	14	16	327	01:01:43	3703	01:02:31	3751	00:00:48	48	0.0000
nopath	2	1	14	16	327	01:01:59	3719	01:02:31	3751	00:00:32	32	0.0000
nopath	1	2	14	16	327	01:01:50	3710	01:02:32	3752	00:00:42	42	0.0000
nopath	2	1	5	1	327	01:01:58	3718	01:02:33	3753	00:00:35	35	0.0000
nopath	2	1	1	1	327	01:02:03	3723	01:02:33	3753	00:00:30	30	0.0000
nopath	1	2	1	1	327	01:01:57	3717	01:02:34	3754	00:00:37	37	0.0000
nopath	2	1	1	1	327	01:02:06	3726	01:02:35	3755	00:00:29	29	0.0000
nopath	2	1	2	1	327	01:02:05	3725	01:02:35	3755	00:00:30	30	0.0000
nopath	1	2	1	1	327	01:02:03	3723	01:02:36	3756	00:00:33	33	0.0000
nopath	2	1	12	14	327	01:02:07	3727	01:02:37	3757	00:00:30	30	0.0000
nopath	2	1	1	1	327	01:02:08	3728	01:02:37	3757	00:00:29	29	0.0000
nopath	1	2	1	1	327	01:02:06	3726	01:02:38	3758	00:00:32	32	0.0000
nopath	2	1	10	1	327	01:02:10	3730	01:02:39	3759	00:00:29	29	0.0000
nopath	2	1	1	1	327	01:02:12	3732	01:02:39	3759	00:00:27	27	0.0000
nopath	1	2	1	1	327	01:02:08	3728	01:02:40	3760	00:00:32	32	0.0000
nopath	2	1	1	1	327	01:02:13	3733	01:02:41	3761	00:00:28	28	0.0000
nopath	2	1	2	1	327	01:02:15	3735	01:02:41	3761	00:00:26	26	0.0000
nopath	1	2	1	1	327	01:02:10	3730	01:02:42	3762	00:00:32	32	0.0000
nopath	1	2	1	1	327	01:02:13	3733	01:02:43	3763	00:00:30	30	0.0000
nopath	2	1	1	1	327	01:02:19	3739	01:02:45	3765	00:00:26	26	0.0000
nopath	2	1	14	16	327	01:02:18	3738	01:02:45	3765	00:00:27	27	0.0000
nopath	1	2	1	1	327	01:02:18	3738	01:02:47	3767	00:00:29	29	0.0000
nopath	2	1	1	1	327	01:02:22	3742	01:02:48	3768	00:00:26	26	0.0000
nopath	2	1	1	1	327	01:02:23	3743	01:02:48	3768	00:00:25	25	0.0000
nopath	1	2	1	1	327	01:02:24	3744	01:02:52	3772	00:00:28	28	0.0000
nopath	2	1	2	1	327	01:02:27	3747	01:02:53	3773	00:00:26	26	0.0000
nopath	1	2	1	1	327	01:02:26	3746	01:02:54	3774	00:00:28	28	0.0000
nopath	2	1	9	1	327	01:02:30	3750	01:02:56	3776	00:00:26	26	0.0000
nopath	2	1	3	1	327	01:02:32	3752	01:02:57	3777	00:00:25	25	0.0000
nopath	2	1	1	1	327	01:02:33	3753	01:02:58	3778	00:00:25	25	0.0000
nopath	1	2	1	1	327	01:02:31	3751	01:02:59	3779	00:00:28	28	0.0000
nopath	2	1	15	17	327	01:02:34	3754	01:03:02	3782	00:00:28	28	0.0000	00:00:36
nopath	1	2	1	1	327	01:02:35	3755	01:03:03	3783	00:00:28	28	0.0000
nopath	2	1	1	1	327	01:02:38	3758	01:03:03	3783	00:00:25	25	0.0000
nopath	1	2	1	1	327	01:02:36	3756	01:03:06	3786	00:00:30	30	0.0000
nopath	2	1	1	1	327	01:02:40	3760	01:03:06	3786	00:00:26	26	0.0000
nopath	2	1	13	15	327	01:02:39	3759	01:03:06	3786	00:00:27	27	0.0000
nopath	1	3	1	1	351	01:00:20	3620	01:03:08	3788	00:02:48	168	0.0000
nopath	1	2	1	1	327	01:02:41	3761	01:03:09	3789	00:00:28	28	0.0000
nopath	1	3	5	1	351	01:00:26	3626	01:03:11	3791	00:02:45	165	0.0000
nopath	1	2	1	1	327	01:02:42	3762	01:03:12	3792	00:00:30	30	0.0000
nopath	1	3	5	1	351	01:00:40	3640	01:03:13	3793	00:02:33	153	0.0000
nopath	1	2	12	14	327	01:02:43	3763	01:03:14	3794	00:00:31	31	0.0000
nopath	1	3	1	1	351	01:01:15	3675	01:03:16	3796	00:02:01	121	0.0000
nopath	3	2	12	14	311	01:01:41	3701	01:03:20	3800	00:01:39	99	0.0000
nopath	3	2	3	1	311	01:01:44	3704	01:03:23	3803	00:01:39	99	0.0000
nopath	3	2	1	1	311	01:01:47	3707	01:03:26	3806	00:01:39	99	0.0000
nopath	3	2	9	1	311	01:01:50	3710	01:03:28	3808	00:01:38	98	0.0000
nopath	3	2	5	1	311	01:01:54	3714	01:03:31	3811	00:01:37	97	0.0000
nopath	3	2	12	14	311	01:01:58	3718	01:03:33	3813	00:01:35	95	0.0000
nopath	3	2	9	1	311	01:02:03	3723	01:03:35	3815	00:01:32	92	0.0000
nopath	1	2	1	1	327	01:02:45	3765	01:03:38	3818	00:00:53	53	0.0000
nopath	1	2	1	1	327	01:02:46	3766	01:03:39	3819	00:00:53	53	0.0000
nopath	2	1	1	1	327	01:02:44	3764	01:03:41	3821	00:00:57	57	0.0000
nopath	1	2	1	1	327	01:02:47	3767	01:03:41	3821	00:00:54	54	0.0000
nopath	2	1	1	1	327	01:02:41	3761	01:03:41	3821	00:01:00	60	0.0000
nopath	2	1	1	1	327	01:02:43	3763	01:03:42	3822	00:00:59	59	0.0000
nopath	2	1	3	1	327	01:02:46	3766	01:03:43	3823	00:00:57	57	0.0000
nopath	2	1	1	1	327	01:02:50	3770	01:03:45	3825	00:00:55	55	0.0000
nopath	2	1	1	1	327	01:02:45	3765	01:03:45	3825	00:01:00	60	0.0000
nopath	1	2	15	17	327	01:02:48	3768	01:03:45	3825	00:00:57	57	0.0000
nopath	2	1	6	1	327	01:02:52	3772	01:03:47	3827	00:00:55	55	0.0000
nopath	2	1	1	1	327	01:02:53	3773	01:03:47	3827	00:00:54	54	0.0000
nopath	1	2	15	17	327	01:02:49	3769	01:03:48	3828	00:00:59	59	0.0000
nopath	2	1	12	14	327	01:02:56	3776	01:03:48	3828	00:00:52	52	0.0000
nopath	2	1	1	1	327	01:03:03	3783	01:03:48	3828	00:00:45	45	0.0000
nopath	1	2	1	1	327	01:02:53	3773	01:03:49	3829	00:00:56	56	0.0000
nopath	2	1	3	1	327	01:03:05	3785	01:03:50	3830	00:00:45	45	0.0000
nopath	1	2	1	1	327	01:02:57	3777	01:03:51	3831	00:00:54	54	0.0000
nopath	2	1	14	16	327	01:03:04	3784	01:03:52	3832	00:00:48	48	0.0000
nopath	1	2	9	1	327	01:02:58	3778	01:03:53	3833	00:00:55	55	0.0000
nopath	2	1	13	15	327	01:03:07	3787	01:03:53	3833	00:00:46	46	0.0000
nopath	2	1	1	1	327	01:03:06	3786	01:03:54	3834	00:00:48	48	0.0000
nopath	1	2	12	14	327	01:02:59	3779	01:03:55	3835	00:00:56	56	0.0000
nopath	2	1	2	1	327	01:03:16	3796	01:03:55	3835	00:00:39	39	0.0000
nopath	2	1	1	1	327	01:03:09	3789	01:03:56	3836	00:00:47	47	0.0000
nopath	1	2	1	1	327	01:03:04	3784	01:03:57	3837	00:00:53	53	0.0000
nopath	2	1	1	1	327	01:03:14	3794	01:03:57	3837	00:00:43	43	0.0000
nopath	2	1	1	1	327	01:03:19	3799	01:03:57	3837	00:00:38	38	0.0000
nopath	1	2	1	1	327	01:03:05	3785	01:03:59	3839	00:00:54	54	0.0000
nopath	2	1	1	1	327	01:03:23	3803	01:03:59	3839	00:00:36	36	0.0000
nopath	2	1	1	1	327	01:03:18	3798	01:03:59	3839	00:00:41	41	0.0000
nopath	2	1	1	1	327	01:03:25	3805	01:04:00	3840	00:00:35	35	0.0000	00:00:45
nopath	1	2	1	1	327	01:03:08	3788	01:04:01	3841	00:00:53	53	0.0000
nopath	2	1	14	16	327	01:03:20	3800	01:04:02	3842	00:00:42	42	0.0000
nopath	2	1	12	14	327	01:03:27	3807	01:04:02	3842	00:00:35	35	0.0000
nopath	1	2	1	1	327	01:03:12	3792	01:04:02	3842	00:00:50	50	0.0000
nopath	2	1	1	1	327	01:03:24	3804	01:04:03	3843	00:00:39	39	0.0000
nopath	1	2	1	1	327	01:03:21	3801	01:04:04	3844	00:00:43	43	0.0000
nopath	2	1	1	1	327	01:03:31	3811	01:04:04	3844	00:00:33	33	0.0000
nopath	1	2	2	1	327	01:03:24	3804	01:04:05	3845	00:00:41	41	0.0000
nopath	2	1	1	1	327	01:03:35	3815	01:04:05	3845	00:00:30	30	0.0000
nopath	2	1	1	1	327	01:03:36	3816	01:04:06	3846	00:00:30	30	0.0000
nopath	1	2	1	1	327	01:03:26	3806	01:04:08	3848	00:00:42	42	0.0000
nopath	2	1	1	1	327	01:03:39	3819	01:04:08	3848	00:00:29	29	0.0000
nopath	2	1	15	17	327	01:03:40	3820	01:04:08	3848	00:00:28	28	0.0000
nopath	1	2	3	1	327	01:03:27	3807	01:04:09	3849	00:00:42	42	0.0000
nopath	1	2	1	1	327	01:03:28	3808	01:04:11	3851	00:00:43	43	0.0000
nopath	2	1	12	14	327	01:03:43	3823	01:04:11	3851	00:00:28	28	0.0000
nopath	2	1	9	1	327	01:03:44	3824	01:04:11	3851	00:00:27	27	0.0000
nopath	2	1	6	1	327	01:03:45	3825	01:04:12	3852	00:00:27	27	0.0000
nopath	2	1	1	1	327	01:03:46	3826	01:04:13	3853	00:00:27	27	0.0000
nopath	1	2	13	15	327	01:03:30	3810	01:04:14	3854	00:00:44	44	0.0000
nopath	2	1	1	1	327	01:03:49	3829	01:04:15	3855	00:00:26	26	0.0000
nopath	1	2	12	14	327	01:03:31	3811	01:04:16	3856	00:00:45	45	0.0000
nopath	1	2	1	1	327	01:03:34	3814	01:04:18	3858	00:00:44	44	0.0000
nopath	1	3	1	1	351	01:01:53	3713	01:04:19	3859	00:02:26	146	0.0000
nopath	1	2	3	1	327	01:03:38	3818	01:04:19	3859	00:00:41	41	0.0000
nopath	1	2	1	1	327	01:03:42	3822	01:04:21	3861	00:00:39	39	0.0000
nopath	1	3	1	1	351	01:02:15	3735	01:04:21	3861	00:02:06	126	0.0000
nopath	1	2	1	1	327	01:03:43	3823	01:04:23	3863	00:00:40	40	0.0000
nopath	1	2	1	1	327	01:03:44	3824	01:04:24	3864	00:00:40	40	0.0000
nopath	1	3	1	1	351	01:02:52	3772	01:04:24	3864	00:01:32	92	0.0000
nopath	1	2	1	1	327	01:03:46	3826	01:04:26	3866	00:00:40	40	0.0000
nopath	1	3	1	1	351	01:03:03	3783	01:04:27	3867	00:01:24	84	0.0000
nopath	1	2	1	1	327	01:03:47	3827	01:04:27	3867	00:00:40	40	0.0000
nopath	1	3	1	1	351	01:03:13	3793	01:04:28	3868	00:01:15	75	0.0000
nopath	1	2	1	1	327	01:03:52	3832	01:04:29	3869	00:00:37	37	0.0000
nopath	1	2	1	1	327	01:03:54	3834	01:04:31	3871	00:00:37	37	0.0000
nopath	1	3	3	1	351	01:03:23	3803	01:04:31	3871	00:01:08	68	0.0000
nopath	1	2	1	1	327	01:03:55	3835	01:04:32	3872	00:00:37	37	0.0000
nopath	1	3	12	14	351	01:03:35	3815	01:04:33	3873	00:00:58	58	0.0000
nopath	1	3	12	14	351	01:03:48	3828	01:04:35	3875	00:00:47	47	0.0000
nopath	3	2	10	1	311	01:02:28	3748	01:04:40	3880	00:02:12	132	0.0000
nopath	3	1	1	1	351	01:02:30	3750	01:04:44	3884	00:02:14	134	0.0000
nopath	3	2	13	15	311	01:02:43	3763	01:04:46	3886	00:02:03	123	0.0000
nopath	3	2	10	1	311	01:03:13	3793	01:04:48	3888	00:01:35	95	0.0000
nopath	3	2	1	1	311	01:03:56	3836	01:04:52	3892	00:00:56	56	0.0000
nopath	3	1	1	1	351	01:03:50	3830	01:04:52	3892	00:01:02	62	0.0000
nopath	3	1	2	1	351	01:03:57	3837	01:04:56	3896	00:00:59	59	0.0000
nopath	1	2	1	1	327	01:03:58	3838	01:04:58	3898	00:01:00	60	0.0000
nopath	1	2	12	14	327	01:03:59	3839	01:05:00	3900	00:01:01	61	0.0000	00:00:40
nopath	2	1	1	1	327	01:03:56	3836	01:05:01	3901	00:01:05	65	0.0000
nopath	1	2	9	1	327	01:04:01	3841	01:05:01	3901	00:01:00	60	0.0000
nopath	2	1	1	1	327	01:03:57	3837	01:05:01	3901	00:01:04	64	0.0000
nopath	2	1	1	1	327	01:03:58	3838	01:05:02	3902	00:01:04	64	0.0000
nopath	1	2	1	1	327	01:04:03	3843	01:05:03	3903	00:01:00	60	0.0000
nopath	2	1	1	1	327	01:03:59	3839	01:05:03	3903	00:01:04	64	0.0000
nopath	2	1	1	1	327	01:04:02	3842	01:05:04	3904	00:01:02	62	0.0000
nopath	2	1	1	1	327	01:04:05	3845	01:05:05	3905	00:01:00	60	0.0000
nopath	1	2	14	16	327	01:04:04	3844	01:05:06	3906	00:01:02	62	0.0000
nopath	2	1	1	1	327	01:04:11	3851	01:05:07	3907	00:00:56	56	0.0000
nopath	2	1	12	14	327	01:04:07	3847	01:05:07	3907	00:01:00	60	0.0000
nopath	1	2	1	1	327	01:04:05	3845	01:05:08	3908	00:01:03	63	0.0000
nopath	2	1	3	1	327	01:04:31	3871	01:05:08	3908	00:00:37	37	0.0000
nopath	2	1	12	14	327	01:04:18	3858	01:05:09	3909	00:00:51	51	0.0000
nopath	1	2	5	1	327	01:04:06	3846	01:05:10	3910	00:01:04	64	0.0000
nopath	2	1	1	1	327	01:04:30	3870	01:05:11	3911	00:00:41	41	0.0000
nopath	2	1	5	1	327	01:04:22	3862	01:05:11	3911	00:00:49	49	0.0000
nopath	1	2	1	1	327	01:04:09	3849	01:05:11	3911	00:01:02	62	0.0000
nopath	2	1	1	1	327	01:04:39	3879	01:05:12	3912	00:00:33	33	0.0000
nopath	2	1	1	1	327	01:04:32	3872	01:05:13	3913	00:00:41	41	0.0000
nopath	1	2	15	17	327	01:04:11	3851	01:05:14	3914	00:01:03	63	0.0000
nopath	2	1	1	1	327	01:04:36	3876	01:05:14	3914	00:00:38	38	0.0000
nopath	2	1	12	14	327	01:04:43	3883	01:05:16	3916	00:00:33	33	0.0000
nopath	1	2	1	1	327	01:04:12	3852	01:05:16	3916	00:01:04	64	0.0000
nopath	2	1	5	1	327	01:04:40	3880	01:05:16	3916	00:00:36	36	0.0000
nopath	1	2	1	1	327	01:04:17	3857	01:05:18	3918	00:01:01	61	0.0000
nopath	2	1	1	1	327	01:04:44	3884	01:05:18	3918	00:00:34	34	0.0000
nopath	2	1	14	16	327	01:04:45	3885	01:05:18	3918	00:00:33	33	0.0000
nopath	1	2	9	1	327	01:04:18	3858	01:05:19	3919	00:01:01	61	0.0000
nopath	2	1	1	1	327	01:04:46	3886	01:05:19	3919	00:00:33	33	0.0000
nopath	2	1	5	1	327	01:04:47	3887	01:05:20	3920	00:00:33	33	0.0000
nopath	1	2	1	1	327	01:04:19	3859	01:05:21	3921	00:01:02	62	0.0000
nopath	2	1	1	1	327	01:04:48	3888	01:05:21	3921	00:00:33	33	0.0000
nopath	2	1	3	1	327	01:04:49	3889	01:05:22	3922	00:00:33	33	0.0000
nopath	1	2	1	1	327	01:04:22	3862	01:05:23	3923	00:01:01	61	0.0000
nopath	2	1	5	1	327	01:04:50	3890	01:05:23	3923	00:00:33	33	0.0000
nopath	2	1	13	15	327	01:04:52	3892	01:05:24	3924	00:00:32	32	0.0000
nopath	2	1	1	1	327	01:04:55	3895	01:05:24	3924	00:00:29	29	0.0000
nopath	1	2	1	1	327	01:04:23	3863	01:05:25	3925	00:01:02	62	0.0000
nopath	1	2	3	1	327	01:04:27	3867	01:05:26	3926	00:00:59	59	0.0000
nopath	2	1	1	1	327	01:04:59	3899	01:05:26	3926	00:00:27	27	0.0000
nopath	1	2	1	1	327	01:04:30	3870	01:05:29	3929	00:00:59	59	0.0000
nopath	2	1	1	1	327	01:05:03	3903	01:05:29	3929	00:00:26	26	0.0000
nopath	1	2	1	1	327	01:04:36	3876	01:05:30	3930	00:00:54	54	0.0000
nopath	1	2	1	1	327	01:04:37	3877	01:05:32	3932	00:00:55	55	0.0000
nopath	2	1	3	1	327	01:05:07	3907	01:05:33	3933	00:00:26	26	0.0000
nopath	1	2	5	1	327	01:04:38	3878	01:05:34	3934	00:00:56	56	0.0000
nopath	1	2	12	14	327	01:04:39	3879	01:05:36	3936	00:00:57	57	0.0000
nopath	2	1	1	1	327	01:05:10	3910	01:05:36	3936	00:00:26	26	0.0000
nopath	1	2	1	1	327	01:04:42	3882	01:05:37	3937	00:00:55	55	0.0000
nopath	1	2	1	1	327	01:04:46	3886	01:05:39	3939	00:00:53	53	0.0000
nopath	1	3	1	1	351	01:04:15	3855	01:05:39	3939	00:01:24	84	0.0000
nopath	1	2	3	1	327	01:04:53	3893	01:05:41	3941	00:00:48	48	0.0000
nopath	1	2	12	14	327	01:05:02	3902	01:05:43	3943	00:00:41	41	0.0000
nopath	1	3	1	1	351	01:04:34	3874	01:05:43	3943	00:01:09	69	0.0000
nopath	1	3	1	1	351	01:04:41	3881	01:05:47	3947	00:01:06	66	0.0000
nopath	3	2	1	1	311	01:04:02	3842	01:05:50	3950	00:01:48	108	0.0000
nopath	3	1	1	1	351	01:04:27	3867	01:05:54	3954	00:01:27	87	0.0000
nopath	3	1	3	1	351	01:04:36	3876	01:05:57	3957	00:01:21	81	0.0000
nopath	3	2	1	1	311	01:04:55	3895	01:05:58	3958	00:01:03	63	0.0000
nopath	3	2	1	1	311	01:05:06	3906	01:06:01	3961	00:00:55	55	0.0000	00:01:23
nopath	3	2	1	1	311	01:05:21	3921	01:06:02	3962	00:00:41	41	0.0000
nopath	3	2	1	1	311	01:05:26	3926	01:06:05	3965	00:00:39	39	0.0000
nopath	1	2	12	14	327	01:05:06	3906	01:06:09	3969	00:01:03	63	0.0000
nopath	1	2	1	1	327	01:05:07	3907	01:06:10	3970	00:01:03	63	0.0000
nopath	2	1	5	1	327	01:05:24	3924	01:06:11	3971	00:00:47	47	0.0000
nopath	1	2	4	1	327	01:05:14	3914	01:06:11	3971	00:00:57	57	0.0000
nopath	2	1	5	1	327	01:05:23	3923	01:06:11	3971	00:00:48	48	0.0000
nopath	2	1	1	1	327	01:05:34	3934	01:06:12	3972	00:00:38	38	0.0000
nopath	1	2	1	1	327	01:05:18	3918	01:06:13	3973	00:00:55	55	0.0000
nopath	2	1	1	1	327	01:05:38	3938	01:06:13	3973	00:00:35	35	0.0000
nopath	1	2	1	1	327	01:05:22	3922	01:06:15	3975	00:00:53	53	0.0000
nopath	2	1	3	1	327	01:05:44	3944	01:06:16	3976	00:00:32	32	0.0000
nopath	1	2	1	1	327	01:05:29	3929	01:06:16	3976	00:00:47	47	0.0000
nopath	2	3	1	1	311	01:05:35	3935	01:06:17	3977	00:00:42	42	0.0000
nopath	2	1	1	1	327	01:05:47	3947	01:06:18	3978	00:00:31	31	0.0000
nopath	1	2	1	1	327	01:05:33	3933	01:06:18	3978	00:00:45	45	0.0000
nopath	1	2	1	1	327	01:05:37	3937	01:06:20	3980	00:00:43	43	0.0000
nopath	1	2	10	1	327	01:05:39	3939	01:06:22	3982	00:00:43	43	0.0000
nopath	2	1	3	1	327	01:05:57	3957	01:06:22	3982	00:00:25	25	0.0000
nopath	1	2	1	1	327	01:05:40	3940	01:06:24	3984	00:00:44	44	0.0000
nopath	1	2	1	1	327	01:05:42	3942	01:06:26	3986	00:00:44	44	0.0000
nopath	2	1	1	1	327	01:06:00	3960	01:06:27	3987	00:00:27	27	0.0000
nopath	1	2	12	14	327	01:05:43	3943	01:06:28	3988	00:00:45	45	0.0000
nopath	2	1	12	14	327	01:06:01	3961	01:06:29	3989	00:00:28	28	0.0000
nopath	2	1	10	1	327	01:06:03	3963	01:06:29	3989	00:00:26	26	0.0000
nopath	1	2	1	1	327	01:05:48	3948	01:06:30	3990	00:00:42	42	0.0000
nopath	1	2	1	1	327	01:05:53	3953	01:06:31	3991	00:00:38	38	0.0000
nopath	1	2	13	15	327	01:05:55	3955	01:06:34	3994	00:00:39	39	0.0000
nopath	2	1	1	1	327	01:06:09	3969	01:06:35	3995	00:00:26	26	0.0000
nopath	1	2	10	1	327	01:06:01	3961	01:06:36	3996	00:00:35	35	0.0000
nopath	1	3	1	1	351	01:04:44	3884	01:06:37	3997	00:01:53	113	0.0000
nopath	1	2	3	1	327	01:06:02	3962	01:06:38	3998	00:00:36	36	0.0000
nopath	1	2	1	1	327	01:06:04	3964	01:06:39	3999	00:00:35	35	0.0000
nopath	1	3	7	1	351	01:04:45	3885	01:06:39	3999	00:01:54	114	0.0000
nopath	1	3	3	1	351	01:04:57	3897	01:06:42	4002	00:01:45	105	0.0000
nopath	1	2	1	1	327	01:06:15	3975	01:06:44	4004	00:00:29	29	0.0000
nopath	1	3	9	1	351	01:05:38	3938	01:06:45	4005	00:01:07	67	0.0000
nopath	1	3	14	16	351	01:05:45	3945	01:06:48	4008	00:01:03	63	0.0000
nopath	1	3	5	1	351	01:05:54	3954	01:06:52	4012	00:00:58	58	0.0000
nopath	1	3	3	1	351	01:05:56	3956	01:06:54	4014	00:00:58	58	0.0000
nopath	1	3	1	1	351	01:06:00	3960	01:06:57	4017	00:00:57	57	0.0000
nopath	3	1	12	14	351	01:05:27	3927	01:07:02	4022	00:01:35	95	0.0000	00:01:15
nopath	3	1	1	1	351	01:05:37	3937	01:07:05	4025	00:01:28	88	0.0000
nopath	3	1	5	1	351	01:05:38	3938	01:07:08	4028	00:01:30	90	0.0000
nopath	3	1	1	1	351	01:05:43	3943	01:07:11	4031	00:01:28	88	0.0000
nopath	3	2	12	14	311	01:05:45	3945	01:07:12	4032	00:01:27	87	0.0000
nopath	3	1	1	1	351	01:05:46	3946	01:07:16	4036	00:01:30	90	0.0000
nopath	3	1	1	1	351	01:05:59	3959	01:07:19	4039	00:01:20	80	0.0000
nopath	3	1	2	1	351	01:06:18	3978	01:07:22	4042	00:01:04	64	0.0000
nopath	3	2	9	1	311	01:06:42	4002	01:07:25	4045	00:00:43	43	0.0000
nopath	3	1	1	1	351	01:06:19	3979	01:07:25	4045	00:01:06	66	0.0000
nopath	1	2	1	1	327	01:06:28	3988	01:07:28	4048	00:01:00	60	0.0000
nopath	1	2	1	1	327	01:06:41	4001	01:07:29	4049	00:00:48	48	0.0000
nopath	2	1	1	1	327	01:06:14	3974	01:07:31	4051	00:01:17	77	0.0000
nopath	2	1	3	1	327	01:06:20	3980	01:07:31	4051	00:01:11	71	0.0000
nopath	1	2	1	1	327	01:06:42	4002	01:07:32	4052	00:00:50	50	0.0000
nopath	2	1	5	1	327	01:06:23	3983	01:07:32	4052	00:01:09	69	0.0000
nopath	2	3	1	1	311	01:06:17	3977	01:07:33	4053	00:01:16	76	0.0000
nopath	1	2	1	1	327	01:06:43	4003	01:07:34	4054	00:00:51	51	0.0000
nopath	2	1	5	1	327	01:06:18	3978	01:07:34	4054	00:01:16	76	0.0000
nopath	2	1	1	1	327	01:06:25	3985	01:07:34	4054	00:01:09	69	0.0000
nopath	1	2	3	1	327	01:06:47	4007	01:07:36	4056	00:00:49	49	0.0000
nopath	2	1	5	1	327	01:06:27	3987	01:07:36	4056	00:01:09	69	0.0000
nopath	2	1	1	1	327	01:06:21	3981	01:07:36	4056	00:01:15	75	0.0000
nopath	2	1	1	1	327	01:06:29	3989	01:07:38	4058	00:01:09	69	0.0000
nopath	1	2	1	1	327	01:06:51	4011	01:07:38	4058	00:00:47	47	0.0000
nopath	2	1	5	1	327	01:06:22	3982	01:07:38	4058	00:01:16	76	0.0000
nopath	2	1	1	1	327	01:06:34	3994	01:07:39	4059	00:01:05	65	0.0000
nopath	2	1	3	1	327	01:06:24	3984	01:07:40	4060	00:01:16	76	0.0000
nopath	2	1	2	1	327	01:06:37	3997	01:07:40	4060	00:01:03	63	0.0000
nopath	1	2	12	14	327	01:06:54	4014	01:07:41	4061	00:00:47	47	0.0000
nopath	2	1	5	1	327	01:06:41	4001	01:07:43	4063	00:01:02	62	0.0000
nopath	1	2	1	1	327	01:06:56	4016	01:07:44	4064	00:00:48	48	0.0000
nopath	2	1	15	17	327	01:06:30	3990	01:07:44	4064	00:01:14	74	0.0000
nopath	2	1	2	1	327	01:06:43	4003	01:07:45	4065	00:01:02	62	0.0000
nopath	1	2	1	1	327	01:07:06	4026	01:07:45	4065	00:00:39	39	0.0000
nopath	2	1	1	1	327	01:06:40	4000	01:07:46	4066	00:01:06	66	0.0000
nopath	2	1	3	1	327	01:06:45	4005	01:07:47	4067	00:01:02	62	0.0000
nopath	1	2	1	1	327	01:07:07	4027	01:07:48	4068	00:00:41	41	0.0000
nopath	2	1	1	1	327	01:06:42	4002	01:07:48	4068	00:01:06	66	0.0000
nopath	2	1	5	1	327	01:06:47	4007	01:07:48	4068	00:01:01	61	0.0000
nopath	1	2	5	1	327	01:07:10	4030	01:07:50	4070	00:00:40	40	0.0000
nopath	2	1	1	1	327	01:06:44	4004	01:07:50	4070	00:01:06	66	0.0000
nopath	2	1	1	1	327	01:06:51	4011	01:07:50	4070	00:00:59	59	0.0000
nopath	1	2	3	1	327	01:07:14	4034	01:07:52	4072	00:00:38	38	0.0000
nopath	2	1	3	1	327	01:06:48	4008	01:07:52	4072	00:01:04	64	0.0000
nopath	2	1	1	1	327	01:06:52	4012	01:07:53	4073	00:01:01	61	0.0000
nopath	2	1	1	1	327	01:06:59	4019	01:07:53	4073	00:00:54	54	0.0000
nopath	1	2	1	1	327	01:07:21	4041	01:07:54	4074	00:00:33	33	0.0000
nopath	2	1	5	1	327	01:07:00	4020	01:07:54	4074	00:00:54	54	0.0000
nopath	2	1	2	1	327	01:06:54	4014	01:07:56	4076	00:01:02	62	0.0000
nopath	2	1	5	1	327	01:07:07	4027	01:07:56	4076	00:00:49	49	0.0000
nopath	2	1	12	14	327	01:06:58	4018	01:07:57	4077	00:00:59	59	0.0000
nopath	2	1	9	1	327	01:07:09	4029	01:07:57	4077	00:00:48	48	0.0000
nopath	1	2	6	1	327	01:07:28	4048	01:07:58	4078	00:00:30	30	0.0000
nopath	2	1	6	1	327	01:07:26	4046	01:07:59	4079	00:00:33	33	0.0000
nopath	1	2	12	14	327	01:07:31	4051	01:08:00	4080	00:00:29	29	0.0000	00:00:49
nopath	2	1	1	1	327	01:07:29	4049	01:08:00	4080	00:00:31	31	0.0000
nopath	2	3	1	1	311	01:07:18	4038	01:08:01	4081	00:00:43	43	0.0000
nopath	2	1	1	1	327	01:07:24	4044	01:08:03	4083	00:00:39	39	0.0000
nopath	2	3	5	1	311	01:07:21	4041	01:08:05	4085	00:00:44	44	0.0000
nopath	1	2	1	1	327	01:07:38	4058	01:08:06	4086	00:00:28	28	0.0000
nopath	2	1	9	1	327	01:07:39	4059	01:08:06	4086	00:00:27	27	0.0000
nopath	2	1	12	14	327	01:07:37	4057	01:08:07	4087	00:00:30	30	0.0000
nopath	1	3	1	1	351	01:06:05	3965	01:08:08	4088	00:02:03	123	0.0000
nopath	1	2	5	1	327	01:07:39	4059	01:08:09	4089	00:00:30	30	0.0000
nopath	1	3	1	1	351	01:06:08	3968	01:08:10	4090	00:02:02	122	0.0000
nopath	1	3	10	1	351	01:06:31	3991	01:08:14	4094	00:01:43	103	0.0000
nopath	1	3	1	1	351	01:06:57	4017	01:08:16	4096	00:01:19	79	0.0000
nopath	1	3	1	1	351	01:07:00	4020	01:08:19	4099	00:01:19	79	0.0000
nopath	1	3	2	1	351	01:07:03	4023	01:08:21	4101	00:01:18	78	0.0000
nopath	1	3	12	14	351	01:07:12	4032	01:08:23	4103	00:01:11	71	0.0000
nopath	1	3	3	1	351	01:07:18	4038	01:08:26	4106	00:01:08	68	0.0000
nopath	3	1	1	1	351	01:06:57	4017	01:08:32	4112	00:01:35	95	0.0000
nopath	3	2	13	15	311	01:06:59	4019	01:08:34	4114	00:01:35	95	0.0000
nopath	3	2	1	1	311	01:07:02	4022	01:08:35	4115	00:01:33	93	0.0000
nopath	3	1	1	1	351	01:07:05	4025	01:08:40	4120	00:01:35	95	0.0000
nopath	3	2	14	16	311	01:07:22	4042	01:08:41	4121	00:01:19	79	0.0000
nopath	3	2	5	1	311	01:07:31	4051	01:08:44	4124	00:01:13	73	0.0000
nopath	1	2	3	1	327	01:07:58	4078	01:08:48	4128	00:00:50	50	0.0000
nopath	3	1	6	1	351	01:07:48	4068	01:08:49	4129	00:01:01	61	0.0000
nopath	1	2	1	1	327	01:08:00	4080	01:08:49	4129	00:00:49	49	0.0000
nopath	1	2	12	14	327	01:08:17	4097	01:08:51	4131	00:00:34	34	0.0000
nopath	2	1	9	1	327	01:07:40	4060	01:08:51	4131	00:01:11	71	0.0000
nopath	2	1	1	1	327	01:07:42	4062	01:08:51	4131	00:01:09	69	0.0000
nopath	2	1	10	1	327	01:07:46	4066	01:08:52	4132	00:01:06	66	0.0000
nopath	2	1	1	1	327	01:07:47	4067	01:08:53	4133	00:01:06	66	0.0000
nopath	1	2	9	1	327	01:08:20	4100	01:08:54	4134	00:00:34	34	0.0000
nopath	2	1	3	1	327	01:07:52	4072	01:08:54	4134	00:01:02	62	0.0000
nopath	2	1	1	1	327	01:07:53	4073	01:08:55	4135	00:01:02	62	0.0000
nopath	2	1	1	1	327	01:08:01	4081	01:08:57	4137	00:00:56	56	0.0000
nopath	2	1	1	1	327	01:08:02	4082	01:08:58	4138	00:00:56	56	0.0000
nopath	2	1	1	1	327	01:08:05	4085	01:08:58	4138	00:00:53	53	0.0000
nopath	2	3	12	14	311	01:07:56	4076	01:08:58	4138	00:01:02	62	0.0000
nopath	2	1	1	1	327	01:08:06	4086	01:08:59	4139	00:00:53	53	0.0000
nopath	2	1	5	1	327	01:08:03	4083	01:08:59	4139	00:00:56	56	0.0000
nopath	2	1	1	1	327	01:08:15	4095	01:09:01	4141	00:00:46	46	0.0000	00:00:47
nopath	2	1	1	1	327	01:08:11	4091	01:09:02	4142	00:00:51	51	0.0000
nopath	2	1	1	1	327	01:08:20	4100	01:09:03	4143	00:00:43	43	0.0000
nopath	1	2	1	1	327	01:08:35	4115	01:09:03	4143	00:00:28	28	0.0000
nopath	2	1	14	16	327	01:08:16	4096	01:09:04	4144	00:00:48	48	0.0000
nopath	2	1	1	1	327	01:08:22	4102	01:09:04	4144	00:00:42	42	0.0000
nopath	1	2	9	1	327	01:08:36	4116	01:09:06	4146	00:00:30	30	0.0000
nopath	2	1	1	1	327	01:08:30	4110	01:09:07	4147	00:00:37	37	0.0000
nopath	2	1	14	16	327	01:08:21	4101	01:09:07	4147	00:00:46	46	0.0000
nopath	2	1	1	1	327	01:08:31	4111	01:09:09	4149	00:00:38	38	0.0000
nopath	2	1	6	1	327	01:08:23	4103	01:09:09	4149	00:00:46	46	0.0000
nopath	2	1	1	1	327	01:08:38	4118	01:09:10	4150	00:00:32	32	0.0000
nopath	2	1	9	1	327	01:08:47	4127	01:09:13	4153	00:00:26	26	0.0000
nopath	2	1	12	14	327	01:08:46	4126	01:09:13	4153	00:00:27	27	0.0000
nopath	1	2	10	1	327	01:08:47	4127	01:09:15	4155	00:00:28	28	0.0000
nopath	2	1	1	1	327	01:08:50	4130	01:09:16	4156	00:00:26	26	0.0000
nopath	2	1	1	1	327	01:08:52	4132	01:09:19	4159	00:00:27	27	0.0000
nopath	1	2	3	1	327	01:08:52	4132	01:09:20	4160	00:00:28	28	0.0000
nopath	2	1	1	1	327	01:08:55	4135	01:09:21	4161	00:00:26	26	0.0000
nopath	2	1	1	1	327	01:08:59	4139	01:09:25	4165	00:00:26	26	0.0000
nopath	1	2	1	1	327	01:09:00	4140	01:09:28	4168	00:00:28	28	0.0000
nopath	2	3	12	14	311	01:08:58	4138	01:09:28	4168	00:00:30	30	0.0000
nopath	1	2	1	1	327	01:09:02	4142	01:09:30	4170	00:00:28	28	0.0000
nopath	1	3	1	1	351	01:07:20	4040	01:09:31	4171	00:02:11	131	0.0000
nopath	1	3	9	1	351	01:07:32	4052	01:09:32	4172	00:02:00	120	0.0000
nopath	1	2	1	1	327	01:09:05	4145	01:09:34	4174	00:00:29	29	0.0000
nopath	1	3	1	1	351	01:07:42	4062	01:09:34	4174	00:01:52	112	0.0000
nopath	1	3	1	1	351	01:08:12	4092	01:09:37	4177	00:01:25	85	0.0000
nopath	3	1	1	1	351	01:08:20	4100	01:09:42	4182	00:01:22	82	0.0000
nopath	3	1	5	1	351	01:08:26	4106	01:09:44	4184	00:01:18	78	0.0000
nopath	3	2	1	1	311	01:08:32	4112	01:09:45	4185	00:01:13	73	0.0000
nopath	3	2	3	1	311	01:08:49	4129	01:09:49	4189	00:01:00	60	0.0000
nopath	3	1	9	1	351	01:08:43	4123	01:09:49	4189	00:01:06	66	0.0000
nopath	3	1	1	1	351	01:08:57	4137	01:09:55	4195	00:00:58	58	0.0000
nopath	1	2	1	1	327	01:09:16	4156	01:09:58	4198	00:00:42	42	0.0000
nopath	1	2	2	1	327	01:09:18	4158	01:09:59	4199	00:00:41	41	0.0000
nopath	2	1	1	1	327	01:09:00	4140	01:10:01	4201	00:01:01	61	0.0000	00:00:37
nopath	1	2	12	14	327	01:09:19	4159	01:10:01	4201	00:00:42	42	0.0000
nopath	2	1	1	1	327	01:09:11	4151	01:10:01	4201	00:00:50	50	0.0000
nopath	2	1	1	1	327	01:09:13	4153	01:10:02	4202	00:00:49	49	0.0000
nopath	1	2	3	1	327	01:09:21	4161	01:10:03	4203	00:00:42	42	0.0000
nopath	2	1	9	1	327	01:09:10	4150	01:10:04	4204	00:00:54	54	0.0000
nopath	1	2	5	1	327	01:09:22	4162	01:10:05	4205	00:00:43	43	0.0000
nopath	2	1	15	17	327	01:09:08	4148	01:10:05	4205	00:00:57	57	0.0000
nopath	2	1	1	1	327	01:09:23	4163	01:10:06	4206	00:00:43	43	0.0000
nopath	2	3	1	1	311	01:09:14	4154	01:10:06	4206	00:00:52	52	0.0000
nopath	1	2	9	1	327	01:09:26	4166	01:10:07	4207	00:00:41	41	0.0000
nopath	2	1	1	1	327	01:09:25	4165	01:10:07	4207	00:00:42	42	0.0000
nopath	2	3	1	1	311	01:09:15	4155	01:10:09	4209	00:00:54	54	0.0000
nopath	1	2	13	15	327	01:09:28	4168	01:10:10	4210	00:00:42	42	0.0000
nopath	2	1	1	1	327	01:09:31	4171	01:10:10	4210	00:00:39	39	0.0000
nopath	2	1	1	1	327	01:09:22	4162	01:10:11	4211	00:00:49	49	0.0000
nopath	1	2	12	14	327	01:09:29	4169	01:10:12	4212	00:00:43	43	0.0000
nopath	2	1	14	16	327	01:09:42	4182	01:10:12	4212	00:00:30	30	0.0000
nopath	2	1	1	1	327	01:09:24	4164	01:10:13	4213	00:00:49	49	0.0000
nopath	1	2	1	1	327	01:09:33	4173	01:10:13	4213	00:00:40	40	0.0000
nopath	2	1	1	1	327	01:09:36	4176	01:10:14	4214	00:00:38	38	0.0000
nopath	1	2	9	1	327	01:09:36	4176	01:10:15	4215	00:00:39	39	0.0000
nopath	2	1	1	1	327	01:09:47	4187	01:10:15	4215	00:00:28	28	0.0000
nopath	2	1	1	1	327	01:09:40	4180	01:10:16	4216	00:00:36	36	0.0000
nopath	1	2	1	1	327	01:09:39	4179	01:10:17	4217	00:00:38	38	0.0000
nopath	2	1	1	1	327	01:09:44	4184	01:10:17	4217	00:00:33	33	0.0000
nopath	1	2	1	1	327	01:09:45	4185	01:10:19	4219	00:00:34	34	0.0000
nopath	2	1	3	1	327	01:09:53	4193	01:10:20	4220	00:00:27	27	0.0000
nopath	1	2	1	1	327	01:09:50	4190	01:10:21	4221	00:00:31	31	0.0000
nopath	2	1	1	1	327	01:09:54	4194	01:10:21	4221	00:00:27	27	0.0000
nopath	1	2	2	1	327	01:09:54	4194	01:10:23	4223	00:00:29	29	0.0000
nopath	2	1	1	1	327	01:09:58	4198	01:10:24	4224	00:00:26	26	0.0000
nopath	1	2	1	1	327	01:09:57	4197	01:10:25	4225	00:00:28	28	0.0000
nopath	2	1	3	1	327	01:10:00	4200	01:10:25	4225	00:00:25	25	0.0000
nopath	2	1	1	1	327	01:09:59	4199	01:10:25	4225	00:00:26	26	0.0000
nopath	1	2	1	1	327	01:09:58	4198	01:10:28	4228	00:00:30	30	0.0000
nopath	2	1	1	1	327	01:10:03	4203	01:10:28	4228	00:00:25	25	0.0000
nopath	2	1	1	1	327	01:10:04	4204	01:10:29	4229	00:00:25	25	0.0000
nopath	1	2	1	1	327	01:10:02	4202	01:10:30	4230	00:00:28	28	0.0000
nopath	1	3	3	1	351	01:08:26	4106	01:10:32	4232	00:02:06	126	0.0000
nopath	1	2	1	1	327	01:10:06	4206	01:10:34	4234	00:00:28	28	0.0000
nopath	2	1	3	1	327	01:10:09	4209	01:10:36	4236	00:00:27	27	0.0000
nopath	1	2	10	1	327	01:10:09	4209	01:10:37	4237	00:00:28	28	0.0000
nopath	2	1	1	1	327	01:10:12	4212	01:10:37	4237	00:00:25	25	0.0000
nopath	1	3	1	1	351	01:08:42	4122	01:10:38	4238	00:01:56	116	0.0000
nopath	1	2	9	1	327	01:10:10	4210	01:10:39	4239	00:00:29	29	0.0000
nopath	1	2	1	1	327	01:10:11	4211	01:10:40	4240	00:00:29	29	0.0000
nopath	1	3	1	1	351	01:08:49	4129	01:10:41	4241	00:01:52	112	0.0000
nopath	1	2	12	14	327	01:10:13	4213	01:10:43	4243	00:00:30	30	0.0000
nopath	1	3	1	1	351	01:09:12	4152	01:10:43	4243	00:01:31	91	0.0000
nopath	1	3	1	1	351	01:09:41	4181	01:10:46	4246	00:01:05	65	0.0000
nopath	3	1	14	16	351	01:09:09	4149	01:10:53	4253	00:01:44	104	0.0000
nopath	3	1	5	1	351	01:09:15	4155	01:10:56	4256	00:01:41	101	0.0000
nopath	3	1	3	1	351	01:09:19	4159	01:10:59	4259	00:01:40	100	0.0000
nopath	3	1	1	1	351	01:09:27	4167	01:11:02	4262	00:01:35	95	0.0000	00:01:23
nopath	3	1	2	1	351	01:09:30	4170	01:11:05	4265	00:01:35	95	0.0000
nopath	3	1	1	1	351	01:09:35	4175	01:11:07	4267	00:01:32	92	0.0000
nopath	3	2	9	1	311	01:09:48	4188	01:11:10	4270	00:01:22	82	0.0000
nopath	3	1	1	1	351	01:09:44	4184	01:11:10	4270	00:01:26	86	0.0000
nopath	3	2	5	1	311	01:09:49	4189	01:11:12	4272	00:01:23	83	0.0000
nopath	3	2	13	15	311	01:09:52	4192	01:11:17	4277	00:01:25	85	0.0000
nopath	3	2	1	1	311	01:09:57	4197	01:11:19	4279	00:01:22	82	0.0000
nopath	3	2	1	1	311	01:10:00	4200	01:11:21	4281	00:01:21	81	0.0000
nopath	3	2	1	1	311	01:10:23	4223	01:11:23	4283	00:01:00	60	0.0000
nopath	3	2	9	1	311	01:10:28	4228	01:11:25	4285	00:00:57	57	0.0000
nopath	1	2	15	17	327	01:10:29	4229	01:11:31	4291	00:01:02	62	0.0000
nopath	2	1	1	1	327	01:10:16	4216	01:11:31	4291	00:01:15	75	0.0000
nopath	1	2	3	1	327	01:10:35	4235	01:11:31	4291	00:00:56	56	0.0000
nopath	2	1	5	1	327	01:10:11	4211	01:11:31	4291	00:01:20	80	0.0000
nopath	2	1	1	1	327	01:10:23	4223	01:11:32	4292	00:01:09	69	0.0000
nopath	1	2	3	1	327	01:10:39	4239	01:11:33	4293	00:00:54	54	0.0000
nopath	2	1	1	1	327	01:10:25	4225	01:11:33	4293	00:01:08	68	0.0000
nopath	1	2	1	1	327	01:10:50	4250	01:11:34	4294	00:00:44	44	0.0000
nopath	2	1	3	1	327	01:10:26	4226	01:11:34	4294	00:01:08	68	0.0000
nopath	2	1	9	1	327	01:10:37	4237	01:11:35	4295	00:00:58	58	0.0000
nopath	2	1	1	1	327	01:10:29	4229	01:11:35	4295	00:01:06	66	0.0000
nopath	1	2	1	1	327	01:10:51	4251	01:11:36	4296	00:00:45	45	0.0000
nopath	2	1	12	14	327	01:10:41	4241	01:11:37	4297	00:00:56	56	0.0000
nopath	1	2	13	15	327	01:10:53	4253	01:11:38	4298	00:00:45	45	0.0000
nopath	2	1	2	1	327	01:10:43	4243	01:11:38	4298	00:00:55	55	0.0000
nopath	2	3	3	1	311	01:10:31	4231	01:11:40	4300	00:01:09	69	0.0000
nopath	1	2	9	1	327	01:10:54	4254	01:11:40	4300	00:00:46	46	0.0000
nopath	2	1	5	1	327	01:10:52	4252	01:11:41	4301	00:00:49	49	0.0000
nopath	2	1	7	1	327	01:11:08	4268	01:11:41	4301	00:00:33	33	0.0000
nopath	1	2	9	1	327	01:11:01	4261	01:11:42	4302	00:00:41	41	0.0000
nopath	2	1	9	1	327	01:11:11	4271	01:11:43	4303	00:00:32	32	0.0000
nopath	1	2	1	1	327	01:11:11	4271	01:11:44	4304	00:00:33	33	0.0000
nopath	2	3	1	1	311	01:10:57	4257	01:11:45	4305	00:00:48	48	0.0000
nopath	2	1	1	1	327	01:11:06	4266	01:11:46	4306	00:00:40	40	0.0000
nopath	2	1	9	1	327	01:11:14	4274	01:11:46	4306	00:00:32	32	0.0000
nopath	2	1	1	1	327	01:11:10	4270	01:11:48	4308	00:00:38	38	0.0000
nopath	2	1	12	14	327	01:11:21	4281	01:11:48	4308	00:00:27	27	0.0000
nopath	1	2	2	1	327	01:11:20	4280	01:11:48	4308	00:00:28	28	0.0000
nopath	2	1	1	1	327	01:11:12	4272	01:11:49	4309	00:00:37	37	0.0000
nopath	2	1	1	1	327	01:11:22	4282	01:11:50	4310	00:00:28	28	0.0000
nopath	1	2	1	1	327	01:11:21	4281	01:11:51	4311	00:00:30	30	0.0000
nopath	2	1	1	1	327	01:11:25	4285	01:11:52	4312	00:00:27	27	0.0000
nopath	2	1	1	1	327	01:11:27	4287	01:11:53	4313	00:00:26	26	0.0000
nopath	1	2	12	14	327	01:11:25	4285	01:11:54	4314	00:00:29	29	0.0000
nopath	2	3	1	1	311	01:11:23	4283	01:11:55	4315	00:00:32	32	0.0000
nopath	2	1	1	1	327	01:11:24	4284	01:11:56	4316	00:00:32	32	0.0000
nopath	2	1	1	1	327	01:11:30	4290	01:11:56	4316	00:00:26	26	0.0000
nopath	1	2	1	1	327	01:11:28	4288	01:11:56	4316	00:00:28	28	0.0000
nopath	1	2	1	1	327	01:11:32	4292	01:12:00	4320	00:00:28	28	0.0000	00:00:36
nopath	2	1	12	14	327	01:11:34	4294	01:12:01	4321	00:00:27	27	0.0000
nopath	1	2	14	16	327	01:11:33	4293	01:12:02	4322	00:00:29	29	0.0000
nopath	1	3	1	1	351	01:09:46	4186	01:12:03	4323	00:02:17	137	0.0000
nopath	1	2	2	1	327	01:11:34	4294	01:12:05	4325	00:00:31	31	0.0000
nopath	1	2	1	1	327	01:11:35	4295	01:12:06	4326	00:00:31	31	0.0000
nopath	1	2	9	1	327	01:11:38	4298	01:12:07	4327	00:00:29	29	0.0000
nopath	1	3	1	1	351	01:11:45	4305	01:12:19	4339	00:00:34	34	0.0000
nopath	3	2	1	1	311	01:10:41	4241	01:12:20	4340	00:01:39	99	0.0000
nopath	3	1	12	14	351	01:10:45	4245	01:12:24	4344	00:01:39	99	0.0000
nopath	3	1	1	1	351	01:10:48	4248	01:12:28	4348	00:01:40	100	0.0000
nopath	3	1	1	1	351	01:10:49	4249	01:12:30	4350	00:01:41	101	0.0000
nopath	3	2	3	1	311	01:10:58	4258	01:12:31	4351	00:01:33	93	0.0000
nopath	3	2	1	1	311	01:11:10	4270	01:12:33	4353	00:01:23	83	0.0000
nopath	3	1	15	17	351	01:11:17	4277	01:12:39	4359	00:01:22	82	0.0000
nopath	3	1	1	1	351	01:11:18	4278	01:12:42	4362	00:01:24	84	0.0000
nopath	3	2	14	16	311	01:11:29	4289	01:12:43	4363	00:01:14	74	0.0000
nopath	1	2	1	1	327	01:11:47	4307	01:12:48	4368	00:01:01	61	0.0000
nopath	3	1	10	1	351	01:11:36	4296	01:12:48	4368	00:01:12	72	0.0000
nopath	1	2	1	1	327	01:11:58	4318	01:12:49	4369	00:00:51	51	0.0000
nopath	1	2	1	1	327	01:12:03	4323	01:12:51	4371	00:00:48	48	0.0000
nopath	2	1	3	1	327	01:11:44	4304	01:12:51	4371	00:01:07	67	0.0000
nopath	2	1	1	1	327	01:11:41	4301	01:12:51	4371	00:01:10	70	0.0000
nopath	1	2	1	1	327	01:12:15	4335	01:12:52	4372	00:00:37	37	0.0000
nopath	2	1	1	1	327	01:11:46	4306	01:12:52	4372	00:01:06	66	0.0000
nopath	2	3	9	1	311	01:11:47	4307	01:12:53	4373	00:01:06	66	0.0000
nopath	1	2	6	1	327	01:12:17	4337	01:12:54	4374	00:00:37	37	0.0000
nopath	2	1	2	1	327	01:11:51	4311	01:12:54	4374	00:01:03	63	0.0000
nopath	2	1	14	16	327	01:11:52	4312	01:12:56	4376	00:01:04	64	0.0000
nopath	1	2	3	1	327	01:12:18	4338	01:12:56	4376	00:00:38	38	0.0000
nopath	2	1	1	1	327	01:12:01	4321	01:12:56	4376	00:00:55	55	0.0000
nopath	1	2	1	1	327	01:12:20	4340	01:12:58	4378	00:00:38	38	0.0000
nopath	2	1	9	1	327	01:11:56	4316	01:12:58	4378	00:01:02	62	0.0000
nopath	2	1	1	1	327	01:12:09	4329	01:12:58	4378	00:00:49	49	0.0000
nopath	1	2	1	1	327	01:12:23	4343	01:13:00	4380	00:00:37	37	0.0000	00:00:38
nopath	2	1	12	14	327	01:12:03	4323	01:13:00	4380	00:00:57	57	0.0000
nopath	2	1	1	1	327	01:12:13	4333	01:13:00	4380	00:00:47	47	0.0000
nopath	1	2	1	1	327	01:12:24	4344	01:13:01	4381	00:00:37	37	0.0000
nopath	2	1	9	1	327	01:12:06	4326	01:13:02	4382	00:00:56	56	0.0000
nopath	2	1	15	17	327	01:12:17	4337	01:13:03	4383	00:00:46	46	0.0000
nopath	2	1	13	15	327	01:12:08	4328	01:13:04	4384	00:00:56	56	0.0000
nopath	2	1	9	1	327	01:12:23	4343	01:13:04	4384	00:00:41	41	0.0000
nopath	2	1	1	1	327	01:12:12	4332	01:13:07	4387	00:00:55	55	0.0000
nopath	2	1	1	1	327	01:12:28	4348	01:13:07	4387	00:00:39	39	0.0000
nopath	2	1	5	1	327	01:12:26	4346	01:13:08	4388	00:00:42	42	0.0000
nopath	2	1	13	15	327	01:12:37	4357	01:13:09	4389	00:00:32	32	0.0000
nopath	2	1	13	15	327	01:12:34	4354	01:13:11	4391	00:00:37	37	0.0000
nopath	2	1	1	1	327	01:12:39	4359	01:13:11	4391	00:00:32	32	0.0000
nopath	2	1	10	1	327	01:12:41	4361	01:13:12	4392	00:00:31	31	0.0000
nopath	2	1	13	15	327	01:12:36	4356	01:13:14	4394	00:00:38	38	0.0000
nopath	2	1	1	1	327	01:12:45	4365	01:13:16	4396	00:00:31	31	0.0000
nopath	1	2	1	1	327	01:12:48	4368	01:13:16	4396	00:00:28	28	0.0000
nopath	2	1	12	14	327	01:12:53	4373	01:13:19	4399	00:00:26	26	0.0000
nopath	1	2	1	1	327	01:12:52	4372	01:13:20	4400	00:00:28	28	0.0000
nopath	2	1	1	1	327	01:12:55	4375	01:13:22	4402	00:00:27	27	0.0000
nopath	1	3	1	1	351	01:11:49	4309	01:13:25	4405	00:01:36	96	0.0000
nopath	3	2	3	1	311	01:11:48	4308	01:13:30	4410	00:01:42	102	0.0000
nopath	3	2	1	1	311	01:11:50	4310	01:13:31	4411	00:01:41	101	0.0000
nopath	3	1	12	14	351	01:11:52	4312	01:13:37	4417	00:01:45	105	0.0000
nopath	3	2	12	14	311	01:12:02	4322	01:13:37	4417	00:01:35	95	0.0000
nopath	3	2	1	1	311	01:12:03	4323	01:13:39	4419	00:01:36	96	0.0000
nopath	3	1	5	1	351	01:12:15	4335	01:13:44	4424	00:01:29	89	0.0000
nopath	3	2	1	1	311	01:12:33	4353	01:13:47	4427	00:01:14	74	0.0000
nopath	3	1	2	1	351	01:12:31	4351	01:13:48	4428	00:01:17	77	0.0000
nopath	3	2	1	1	311	01:12:55	4375	01:13:53	4433	00:00:58	58	0.0000
nopath	3	1	13	15	351	01:12:52	4372	01:13:55	4435	00:01:03	63	0.0000
nopath	1	2	5	1	327	01:12:58	4378	01:13:58	4438	00:01:00	60	0.0000
nopath	1	2	9	1	327	01:13:00	4380	01:13:59	4439	00:00:59	59	0.0000
nopath	2	1	1	1	327	01:13:08	4388	01:14:01	4441	00:00:53	53	0.0000	00:00:43
nopath	1	2	3	1	327	01:13:04	4384	01:14:01	4441	00:00:57	57	0.0000
nopath	1	2	1	1	327	01:13:12	4392	01:14:02	4442	00:00:50	50	0.0000
nopath	2	3	1	1	311	01:13:13	4393	01:14:02	4442	00:00:49	49	0.0000
nopath	2	1	13	15	327	01:13:04	4384	01:14:04	4444	00:01:00	60	0.0000
nopath	1	2	1	1	327	01:13:14	4394	01:14:04	4444	00:00:50	50	0.0000
nopath	2	1	1	1	327	01:13:07	4387	01:14:05	4445	00:00:58	58	0.0000
nopath	1	2	12	14	327	01:13:17	4397	01:14:06	4446	00:00:49	49	0.0000
nopath	2	1	13	15	327	01:13:16	4396	01:14:07	4447	00:00:51	51	0.0000
nopath	2	1	1	1	327	01:13:20	4400	01:14:07	4447	00:00:47	47	0.0000
nopath	2	1	3	1	327	01:13:22	4402	01:14:08	4448	00:00:46	46	0.0000
nopath	1	2	1	1	327	01:13:21	4401	01:14:09	4449	00:00:48	48	0.0000
nopath	2	1	1	1	327	01:13:29	4409	01:14:09	4449	00:00:40	40	0.0000
nopath	1	2	1	1	327	01:13:26	4406	01:14:10	4450	00:00:44	44	0.0000
nopath	2	1	13	15	327	01:13:18	4398	01:14:10	4450	00:00:52	52	0.0000
nopath	1	2	1	1	327	01:13:28	4408	01:14:12	4452	00:00:44	44	0.0000
nopath	2	1	1	1	327	01:13:44	4424	01:14:12	4452	00:00:28	28	0.0000
nopath	2	1	1	1	327	01:13:34	4414	01:14:12	4452	00:00:38	38	0.0000
nopath	2	1	5	1	327	01:13:46	4426	01:14:13	4453	00:00:27	27	0.0000
nopath	1	2	3	1	327	01:13:32	4412	01:14:14	4454	00:00:42	42	0.0000
nopath	2	1	1	1	327	01:13:41	4421	01:14:14	4454	00:00:33	33	0.0000
nopath	2	1	6	1	327	01:13:45	4425	01:14:15	4455	00:00:30	30	0.0000
nopath	1	2	12	14	327	01:13:40	4420	01:14:16	4456	00:00:36	36	0.0000
nopath	2	1	1	1	327	01:13:47	4427	01:14:16	4456	00:00:29	29	0.0000
nopath	1	2	9	1	327	01:13:43	4423	01:14:17	4457	00:00:34	34	0.0000
nopath	2	1	10	1	327	01:13:52	4432	01:14:17	4457	00:00:25	25	0.0000
nopath	2	1	1	1	327	01:13:51	4431	01:14:18	4458	00:00:27	27	0.0000
nopath	1	2	1	1	327	01:13:45	4425	01:14:19	4459	00:00:34	34	0.0000
nopath	2	1	1	1	327	01:13:53	4433	01:14:20	4460	00:00:27	27	0.0000
nopath	1	2	3	1	327	01:13:48	4428	01:14:21	4461	00:00:33	33	0.0000
nopath	2	1	1	1	327	01:13:55	4435	01:14:21	4461	00:00:26	26	0.0000
nopath	1	2	3	1	327	01:13:54	4434	01:14:23	4463	00:00:29	29	0.0000
nopath	2	1	1	1	327	01:13:57	4437	01:14:23	4463	00:00:26	26	0.0000
nopath	2	1	1	1	327	01:13:59	4439	01:14:24	4464	00:00:25	25	0.0000
nopath	1	2	9	1	327	01:13:55	4435	01:14:25	4465	00:00:30	30	0.0000
nopath	1	2	13	15	327	01:13:57	4437	01:14:27	4467	00:00:30	30	0.0000
nopath	2	1	1	1	327	01:14:02	4442	01:14:27	4467	00:00:25	25	0.0000
nopath	1	2	1	1	327	01:14:00	4440	01:14:29	4469	00:00:29	29	0.0000
nopath	2	1	3	1	327	01:14:06	4446	01:14:32	4472	00:00:26	26	0.0000
nopath	1	2	5	1	327	01:14:06	4446	01:14:34	4474	00:00:28	28	0.0000
nopath	2	1	1	1	327	01:14:08	4448	01:14:34	4474	00:00:26	26	0.0000
nopath	2	1	1	1	327	01:14:10	4450	01:14:35	4475	00:00:25	25	0.0000
nopath	2	1	1	1	327	01:14:14	4454	01:14:40	4480	00:00:26	26	0.0000
nopath	2	1	1	1	327	01:14:15	4455	01:14:41	4481	00:00:26	26	0.0000
nopath	1	2	12	14	327	01:14:13	4453	01:14:42	4482	00:00:29	29	0.0000
nopath	2	1	5	1	327	01:14:17	4457	01:14:43	4483	00:00:26	26	0.0000
nopath	2	1	1	1	327	01:14:22	4462	01:14:47	4487	00:00:25	25	0.0000
nopath	1	2	9	1	327	01:14:20	4460	01:14:48	4488	00:00:28	28	0.0000
nopath	1	3	1	1	351	01:11:53	4313	01:14:48	4488	00:02:55	175	0.0000
nopath	1	2	1	1	327	01:14:21	4461	01:14:50	4490	00:00:29	29	0.0000
nopath	1	3	3	1	351	01:12:00	4320	01:14:51	4491	00:02:51	171	0.0000
nopath	1	2	1	1	327	01:14:25	4465	01:14:54	4494	00:00:29	29	0.0000
nopath	1	3	1	1	351	01:12:25	4345	01:14:54	4494	00:02:29	149	0.0000
nopath	1	3	3	1	351	01:13:11	4391	01:14:56	4496	00:01:45	105	0.0000
nopath	3	2	13	15	311	01:12:59	4379	01:15:02	4502	00:02:03	123	0.0000	00:01:18
nopath	3	2	1	1	311	01:13:06	4386	01:15:03	4503	00:01:57	117	0.0000
nopath	3	2	12	14	311	01:13:11	4391	01:15:06	4506	00:01:55	115	0.0000
nopath	3	1	14	16	351	01:13:19	4399	01:15:12	4512	00:01:53	113	0.0000
nopath	3	2	1	1	311	01:14:15	4455	01:15:17	4517	00:01:02	62	0.0000
nopath	3	1	13	15	351	01:13:29	4409	01:15:18	4518	00:01:49	109	0.0000
nopath	3	1	1	1	351	01:14:16	4456	01:15:22	4522	00:01:06	66	0.0000
nopath	3	1	1	1	351	01:14:26	4466	01:15:25	4525	00:00:59	59	0.0000
nopath	1	2	3	1	327	01:14:26	4466	01:15:28	4528	00:01:02	62	0.0000
nopath	1	2	1	1	327	01:14:27	4467	01:15:29	4529	00:01:02	62	0.0000
nopath	1	2	1	1	327	01:14:33	4473	01:15:31	4531	00:00:58	58	0.0000
nopath	2	1	1	1	327	01:14:27	4467	01:15:31	4531	00:01:04	64	0.0000
nopath	2	1	12	14	327	01:14:24	4464	01:15:32	4532	00:01:08	68	0.0000
nopath	1	2	1	1	327	01:14:34	4474	01:15:32	4532	00:00:58	58	0.0000
nopath	2	1	1	1	327	01:14:32	4472	01:15:32	4532	00:01:00	60	0.0000
nopath	2	1	1	1	327	01:14:34	4474	01:15:34	4534	00:01:00	60	0.0000
nopath	1	2	9	1	327	01:14:36	4476	01:15:34	4534	00:00:58	58	0.0000
nopath	2	1	1	1	327	01:14:49	4489	01:15:35	4535	00:00:46	46	0.0000
nopath	2	1	1	1	327	01:14:41	4481	01:15:35	4535	00:00:54	54	0.0000
nopath	1	2	12	14	327	01:14:37	4477	01:15:36	4536	00:00:59	59	0.0000
nopath	2	1	1	1	327	01:14:53	4493	01:15:36	4536	00:00:43	43	0.0000
[truncated: 4,761 more rows]
