# Supplementary material for: Supervised learning from human performance at the computationally hard problem of optimal traffic signal control on a network of junctions
Source: R Soc Open Sci. 2014 Dec 24;1(4):140211. doi: 10.1098/rsos.140211 (PMC4448775; doi:10.1098/rsos.140211)
Supplement: 1. simulationData.zip - This zipped folder contains the simulation configuration files for the traffic microsimulation models used in the paper, as well as the raw data output from the simulations. The data are organised into a folder structure with README.txt files used to provide guidance on the c [file rsos140211supp1.zip › simulationData/tJunctionModel/HuTMaCcells/run-009/trips-ALL.csv]

Path	From Zone	To Zone	Vehicle Type	Base Vehicle Type	Distance (m)	Departure Time (HH:MM:SS)	Departure Time (s)	Arrival Time (HH:MM:SS)	Arrival Time (s)	Time Taken (HH:MM:SS)	Time Taken (s)	Fuel	Mean Time (HH:MM:SS)
nopath	1	2	1	1	327	00:00:07	7	00:00:35	35	00:00:28	28	0.0000
nopath	2	1	1	1	327	00:00:16	16	00:00:41	41	00:00:25	25	0.0000
nopath	3	1	1	1	351	00:00:00	0	00:00:52	52	00:00:52	52	0.0000
nopath	1	2	15	17	327	00:00:30	30	00:00:58	58	00:00:28	28	0.0000
nopath	2	1	1	1	327	00:00:25	25	00:01:01	61	00:00:36	36	0.0000	00:00:30
nopath	1	2	2	1	327	00:00:43	43	00:01:11	71	00:00:28	28	0.0000
nopath	2	1	1	1	327	00:00:52	52	00:01:17	77	00:00:25	25	0.0000
nopath	3	1	1	1	351	00:00:35	35	00:01:22	82	00:00:47	47	0.0000
nopath	3	1	1	1	351	00:00:46	46	00:01:25	85	00:00:39	39	0.0000
nopath	1	2	5	1	327	00:01:00	60	00:01:27	87	00:00:27	27	0.0000
nopath	2	1	1	1	327	00:01:04	64	00:01:31	91	00:00:27	27	0.0000
nopath	2	1	1	1	327	00:00:53	53	00:01:31	91	00:00:38	38	0.0000
nopath	2	1	1	1	327	00:01:17	77	00:01:43	103	00:00:26	26	0.0000
nopath	2	1	1	1	327	00:01:20	80	00:01:45	105	00:00:25	25	0.0000
nopath	3	2	1	1	311	00:01:03	63	00:01:50	110	00:00:47	47	0.0000
nopath	1	2	5	1	327	00:01:19	79	00:01:58	118	00:00:39	39	0.0000
nopath	2	1	1	1	327	00:01:23	83	00:02:01	121	00:00:38	38	0.0000	00:00:29
nopath	2	1	3	1	327	00:01:32	92	00:02:01	121	00:00:29	29	0.0000
nopath	1	2	5	1	327	00:01:45	105	00:02:13	133	00:00:28	28	0.0000
nopath	1	2	12	14	327	00:01:47	107	00:02:16	136	00:00:29	29	0.0000
nopath	2	1	5	1	327	00:01:59	119	00:02:25	145	00:00:26	26	0.0000
nopath	1	2	1	1	327	00:01:59	119	00:02:27	147	00:00:28	28	0.0000
nopath	2	1	3	1	327	00:02:07	127	00:02:33	153	00:00:26	26	0.0000
nopath	2	1	1	1	327	00:02:08	128	00:02:33	153	00:00:25	25	0.0000
nopath	1	2	1	1	327	00:02:07	127	00:02:35	155	00:00:28	28	0.0000
nopath	2	1	13	15	327	00:02:18	138	00:02:46	166	00:00:28	28	0.0000
nopath	2	3	14	16	311	00:02:26	146	00:02:57	177	00:00:31	31	0.0000
nopath	2	1	8	1	327	00:02:33	153	00:02:59	179	00:00:26	26	0.0000
nopath	1	3	1	1	351	00:02:23	143	00:03:01	181	00:00:38	38	0.0000	00:00:38
nopath	2	1	3	1	327	00:02:37	157	00:03:04	184	00:00:27	27	0.0000
nopath	2	1	1	1	327	00:02:38	158	00:03:05	185	00:00:27	27	0.0000
nopath	2	1	14	16	327	00:02:52	172	00:03:19	199	00:00:27	27	0.0000
nopath	1	2	10	1	327	00:02:53	173	00:03:21	201	00:00:28	28	0.0000
nopath	1	2	5	1	327	00:03:01	181	00:03:29	209	00:00:28	28	0.0000
nopath	2	1	12	14	327	00:03:04	184	00:03:31	211	00:00:27	27	0.0000
nopath	1	2	1	1	327	00:03:04	184	00:03:32	212	00:00:28	28	0.0000
nopath	1	3	1	1	351	00:02:59	179	00:03:34	214	00:00:35	35	0.0000
nopath	1	3	1	1	351	00:03:02	182	00:03:39	219	00:00:37	37	0.0000
nopath	1	2	1	1	327	00:03:12	192	00:03:40	220	00:00:28	28	0.0000
nopath	1	2	13	15	327	00:03:17	197	00:03:47	227	00:00:30	30	0.0000
nopath	2	1	1	1	327	00:03:26	206	00:03:51	231	00:00:25	25	0.0000
nopath	2	1	1	1	327	00:03:39	219	00:04:04	244	00:00:25	25	0.0000	00:00:26
nopath	1	2	14	16	327	00:03:38	218	00:04:07	247	00:00:29	29	0.0000
nopath	1	2	1	1	327	00:03:47	227	00:04:15	255	00:00:28	28	0.0000
nopath	2	1	1	1	327	00:03:58	238	00:04:23	263	00:00:25	25	0.0000
nopath	2	1	1	1	327	00:04:01	241	00:04:26	266	00:00:25	25	0.0000
nopath	1	2	1	1	327	00:04:32	272	00:05:00	300	00:00:28	28	0.0000	00:00:28
nopath	2	1	1	1	327	00:04:35	275	00:05:01	301	00:00:26	26	0.0000
nopath	3	1	1	1	351	00:04:46	286	00:05:21	321	00:00:35	35	0.0000
nopath	2	1	1	1	327	00:05:00	300	00:05:31	331	00:00:31	31	0.0000
nopath	1	2	1	1	327	00:05:07	307	00:05:34	334	00:00:27	27	0.0000
nopath	2	1	1	1	327	00:05:16	316	00:05:41	341	00:00:25	25	0.0000
nopath	1	2	1	1	327	00:05:20	320	00:05:48	348	00:00:28	28	0.0000
nopath	2	1	12	14	327	00:05:31	331	00:05:59	359	00:00:28	28	0.0000
nopath	1	2	1	1	327	00:05:31	331	00:05:59	359	00:00:28	28	0.0000
nopath	2	1	12	14	327	00:06:05	365	00:06:31	391	00:00:26	26	0.0000	00:00:26
nopath	2	1	1	1	327	00:06:10	370	00:06:35	395	00:00:25	25	0.0000
nopath	2	1	13	15	327	00:06:15	375	00:06:43	403	00:00:28	28	0.0000
nopath	3	1	3	1	351	00:06:20	380	00:07:02	422	00:00:42	42	0.0000	00:00:43
nopath	1	2	13	15	327	00:06:38	398	00:07:07	427	00:00:29	29	0.0000
nopath	2	1	10	1	327	00:06:38	398	00:07:11	431	00:00:33	33	0.0000
nopath	2	1	12	14	327	00:06:34	394	00:07:12	432	00:00:38	38	0.0000
nopath	1	2	1	1	327	00:06:47	407	00:07:14	434	00:00:27	27	0.0000
nopath	2	1	5	1	327	00:06:44	404	00:07:14	434	00:00:30	30	0.0000
nopath	2	1	1	1	327	00:06:49	409	00:07:16	436	00:00:27	27	0.0000
nopath	2	1	1	1	327	00:06:52	412	00:07:20	440	00:00:28	28	0.0000
nopath	1	3	9	1	351	00:06:41	401	00:07:21	441	00:00:40	40	0.0000
nopath	1	2	1	1	327	00:06:54	414	00:07:22	442	00:00:28	28	0.0000
nopath	2	1	12	14	327	00:06:59	419	00:07:26	446	00:00:27	27	0.0000
nopath	2	1	3	1	327	00:07:02	422	00:07:28	448	00:00:26	26	0.0000
nopath	2	1	1	1	327	00:07:03	423	00:07:29	449	00:00:26	26	0.0000
nopath	2	1	5	1	327	00:07:08	428	00:07:33	453	00:00:25	25	0.0000
nopath	2	1	1	1	327	00:07:10	430	00:07:35	455	00:00:25	25	0.0000
nopath	1	2	3	1	327	00:07:08	428	00:07:36	456	00:00:28	28	0.0000
nopath	2	1	14	16	327	00:07:09	429	00:07:36	456	00:00:27	27	0.0000
nopath	2	1	5	1	327	00:07:13	433	00:07:38	458	00:00:25	25	0.0000
nopath	1	3	1	1	351	00:06:57	417	00:07:42	462	00:00:45	45	0.0000
nopath	3	1	1	1	351	00:06:42	402	00:07:52	472	00:01:10	70	0.0000
nopath	3	1	5	1	351	00:07:02	422	00:07:54	474	00:00:52	52	0.0000
nopath	3	1	1	1	351	00:07:13	433	00:07:57	477	00:00:44	44	0.0000
nopath	1	2	5	1	327	00:07:22	442	00:07:58	478	00:00:36	36	0.0000
nopath	2	1	1	1	327	00:07:33	453	00:08:00	480	00:00:27	27	0.0000	00:00:27
nopath	2	1	9	1	327	00:07:34	454	00:08:01	481	00:00:27	27	0.0000
nopath	2	1	14	16	327	00:07:38	458	00:08:05	485	00:00:27	27	0.0000
nopath	2	1	5	1	327	00:07:47	467	00:08:12	492	00:00:25	25	0.0000
nopath	2	1	1	1	327	00:07:49	469	00:08:14	494	00:00:25	25	0.0000
nopath	2	1	1	1	327	00:07:51	471	00:08:16	496	00:00:25	25	0.0000
nopath	3	2	12	14	311	00:07:22	442	00:08:20	500	00:00:58	58	0.0000
nopath	3	2	1	1	311	00:07:37	457	00:08:22	502	00:00:45	45	0.0000
nopath	1	2	1	1	327	00:08:02	482	00:08:29	509	00:00:27	27	0.0000
nopath	1	2	1	1	327	00:08:06	486	00:08:34	514	00:00:28	28	0.0000
nopath	1	2	1	1	327	00:08:11	491	00:08:39	519	00:00:28	28	0.0000
nopath	1	2	1	1	327	00:08:14	494	00:08:42	522	00:00:28	28	0.0000
nopath	2	1	1	1	327	00:08:17	497	00:08:43	523	00:00:26	26	0.0000
nopath	1	2	1	1	327	00:08:18	498	00:08:46	526	00:00:28	28	0.0000
nopath	2	1	5	1	327	00:08:23	503	00:08:48	528	00:00:25	25	0.0000
nopath	2	1	12	14	327	00:08:26	506	00:08:53	533	00:00:27	27	0.0000
nopath	1	2	10	1	327	00:08:28	508	00:08:56	536	00:00:28	28	0.0000
nopath	1	3	1	1	351	00:08:29	509	00:09:04	544	00:00:35	35	0.0000	00:00:38
nopath	2	1	9	1	327	00:08:46	526	00:09:12	552	00:00:26	26	0.0000
nopath	1	3	1	1	351	00:08:35	515	00:09:14	554	00:00:39	39	0.0000
nopath	1	2	12	14	327	00:08:49	529	00:09:29	569	00:00:40	40	0.0000
nopath	1	2	9	1	327	00:09:04	544	00:09:32	572	00:00:28	28	0.0000
nopath	1	2	1	1	327	00:09:18	558	00:09:46	586	00:00:28	28	0.0000
nopath	1	2	12	14	327	00:09:20	560	00:09:49	589	00:00:29	29	0.0000
nopath	1	3	3	1	351	00:09:17	557	00:09:53	593	00:00:36	36	0.0000
nopath	3	2	1	1	311	00:09:03	543	00:10:00	600	00:00:57	57	0.0000	00:00:51
nopath	3	1	9	1	351	00:09:24	564	00:10:05	605	00:00:41	41	0.0000
nopath	3	1	10	1	351	00:09:29	569	00:10:09	609	00:00:40	40	0.0000
nopath	3	2	3	1	311	00:09:35	575	00:10:12	612	00:00:37	37	0.0000
nopath	1	2	10	1	327	00:09:27	567	00:10:18	618	00:00:51	51	0.0000
nopath	1	2	1	1	327	00:09:33	573	00:10:20	620	00:00:47	47	0.0000
nopath	2	1	1	1	327	00:09:40	580	00:10:21	621	00:00:41	41	0.0000
nopath	2	1	3	1	327	00:09:46	586	00:10:21	621	00:00:35	35	0.0000
nopath	2	1	1	1	327	00:09:55	595	00:10:24	624	00:00:29	29	0.0000
nopath	2	1	1	1	327	00:09:59	599	00:10:25	625	00:00:26	26	0.0000
nopath	3	2	1	1	311	00:09:49	589	00:10:30	630	00:00:41	41	0.0000
nopath	3	2	3	1	311	00:09:56	596	00:10:33	633	00:00:37	37	0.0000
nopath	1	2	1	1	327	00:10:06	606	00:10:38	638	00:00:32	32	0.0000
nopath	2	1	3	1	327	00:10:12	612	00:10:40	640	00:00:28	28	0.0000
nopath	2	3	9	1	311	00:10:04	604	00:10:40	640	00:00:36	36	0.0000
nopath	1	3	3	1	351	00:09:39	579	00:10:43	643	00:01:04	64	0.0000
nopath	2	1	1	1	327	00:10:20	620	00:10:47	647	00:00:27	27	0.0000
nopath	2	1	1	1	327	00:10:25	625	00:10:50	650	00:00:25	25	0.0000
nopath	1	3	1	1	351	00:10:23	623	00:11:00	660	00:00:37	37	0.0000	00:00:44
nopath	1	2	1	1	327	00:10:32	632	00:11:00	660	00:00:28	28	0.0000
nopath	1	3	1	1	351	00:10:29	629	00:11:05	665	00:00:36	36	0.0000
nopath	2	1	1	1	327	00:10:42	642	00:11:08	668	00:00:26	26	0.0000
nopath	2	1	14	16	327	00:10:45	645	00:11:12	672	00:00:27	27	0.0000
nopath	3	1	1	1	351	00:10:50	650	00:11:25	685	00:00:35	35	0.0000
nopath	1	2	1	1	327	00:10:52	652	00:11:28	688	00:00:36	36	0.0000
nopath	1	2	1	1	327	00:10:54	654	00:11:29	689	00:00:35	35	0.0000
nopath	3	1	1	1	351	00:10:54	654	00:11:30	690	00:00:36	36	0.0000
nopath	1	2	3	1	327	00:11:03	663	00:11:32	692	00:00:29	29	0.0000
nopath	2	1	1	1	327	00:11:09	669	00:11:35	695	00:00:26	26	0.0000
nopath	1	2	3	1	327	00:11:12	672	00:11:42	702	00:00:30	30	0.0000
nopath	2	1	1	1	327	00:11:20	680	00:11:46	706	00:00:26	26	0.0000
nopath	1	2	9	1	327	00:11:20	680	00:11:48	708	00:00:28	28	0.0000
nopath	2	1	5	1	327	00:11:24	684	00:11:50	710	00:00:26	26	0.0000
nopath	2	1	12	14	327	00:11:29	689	00:11:55	715	00:00:26	26	0.0000
nopath	3	1	1	1	351	00:11:19	679	00:12:02	722	00:00:43	43	0.0000	00:00:45
nopath	3	1	3	1	351	00:11:24	684	00:12:05	725	00:00:41	41	0.0000
nopath	1	2	1	1	327	00:11:29	689	00:12:08	728	00:00:39	39	0.0000
nopath	1	2	1	1	327	00:11:36	696	00:12:10	730	00:00:34	34	0.0000
nopath	2	1	9	1	327	00:11:41	701	00:12:10	730	00:00:29	29	0.0000
nopath	2	1	1	1	327	00:11:44	704	00:12:11	731	00:00:27	27	0.0000
nopath	1	2	1	1	327	00:11:47	707	00:12:16	736	00:00:29	29	0.0000
nopath	2	1	1	1	327	00:11:54	714	00:12:20	740	00:00:26	26	0.0000
nopath	1	2	3	1	327	00:11:51	711	00:12:22	742	00:00:31	31	0.0000
nopath	2	1	1	1	327	00:12:09	729	00:12:34	754	00:00:25	25	0.0000
nopath	1	2	5	1	327	00:12:08	728	00:12:36	756	00:00:28	28	0.0000
nopath	1	3	12	14	351	00:11:55	715	00:12:37	757	00:00:42	42	0.0000
nopath	1	2	1	1	327	00:12:10	730	00:12:38	758	00:00:28	28	0.0000
nopath	3	2	1	1	311	00:12:16	736	00:12:50	770	00:00:34	34	0.0000
nopath	1	2	10	1	327	00:12:20	740	00:12:58	778	00:00:38	38	0.0000
nopath	1	2	13	15	327	00:12:26	746	00:13:00	780	00:00:34	34	0.0000	00:00:31
nopath	2	1	13	15	327	00:12:22	742	00:13:04	784	00:00:42	42	0.0000
nopath	1	2	5	1	327	00:12:37	757	00:13:06	786	00:00:29	29	0.0000
nopath	2	1	1	1	327	00:12:40	760	00:13:07	787	00:00:27	27	0.0000
nopath	2	1	14	16	327	00:12:45	765	00:13:12	792	00:00:27	27	0.0000
nopath	2	1	1	1	327	00:12:54	774	00:13:19	799	00:00:25	25	0.0000
nopath	2	1	1	1	327	00:12:55	775	00:13:20	800	00:00:25	25	0.0000
nopath	2	1	1	1	327	00:13:00	780	00:13:26	806	00:00:26	26	0.0000
nopath	3	1	14	16	351	00:12:47	767	00:13:33	813	00:00:46	46	0.0000
nopath	3	2	12	14	311	00:13:01	781	00:13:37	817	00:00:36	36	0.0000
nopath	2	1	10	1	327	00:13:07	787	00:13:41	821	00:00:34	34	0.0000
nopath	3	2	1	1	311	00:13:06	786	00:14:00	840	00:00:54	54	0.0000	00:00:39
nopath	3	2	1	1	311	00:13:13	793	00:14:02	842	00:00:49	49	0.0000
nopath	1	2	1	1	327	00:13:34	814	00:14:08	848	00:00:34	34	0.0000
nopath	2	1	1	1	327	00:13:50	830	00:14:15	855	00:00:25	25	0.0000
nopath	1	2	3	1	327	00:13:50	830	00:14:19	859	00:00:29	29	0.0000
nopath	2	1	1	1	327	00:13:53	833	00:14:19	859	00:00:26	26	0.0000
nopath	2	1	1	1	327	00:13:59	839	00:14:24	864	00:00:25	25	0.0000
nopath	1	3	5	1	351	00:13:43	823	00:14:27	867	00:00:44	44	0.0000
nopath	3	2	13	15	311	00:13:50	830	00:14:32	872	00:00:42	42	0.0000
nopath	1	2	1	1	327	00:14:12	852	00:14:39	879	00:00:27	27	0.0000
nopath	2	1	1	1	327	00:14:13	853	00:14:39	879	00:00:26	26	0.0000
nopath	2	1	12	14	327	00:14:05	845	00:14:42	882	00:00:37	37	0.0000
nopath	1	2	12	14	327	00:14:32	872	00:15:01	901	00:00:29	29	0.0000	00:00:29
nopath	2	1	1	1	327	00:14:36	876	00:15:02	902	00:00:26	26	0.0000
nopath	2	3	1	1	311	00:14:35	875	00:15:04	904	00:00:29	29	0.0000
nopath	2	1	1	1	327	00:14:43	883	00:15:09	909	00:00:26	26	0.0000
nopath	1	2	9	1	327	00:14:47	887	00:15:15	915	00:00:28	28	0.0000
nopath	1	3	1	1	351	00:14:44	884	00:15:19	919	00:00:35	35	0.0000
nopath	1	2	1	1	327	00:14:55	895	00:15:24	924	00:00:29	29	0.0000
nopath	3	2	1	1	311	00:14:53	893	00:15:30	930	00:00:37	37	0.0000
nopath	1	2	1	1	327	00:15:07	907	00:15:37	937	00:00:30	30	0.0000
nopath	2	1	3	1	327	00:15:03	903	00:15:41	941	00:00:38	38	0.0000
nopath	1	2	3	1	327	00:15:14	914	00:15:42	942	00:00:28	28	0.0000
nopath	2	1	3	1	327	00:15:17	917	00:15:42	942	00:00:25	25	0.0000
nopath	2	1	1	1	327	00:15:16	916	00:15:44	944	00:00:28	28	0.0000
nopath	1	2	1	1	327	00:15:20	920	00:15:46	946	00:00:26	26	0.0000
nopath	1	2	3	1	327	00:15:28	928	00:15:56	956	00:00:28	28	0.0000
nopath	2	1	1	1	327	00:15:33	933	00:15:58	958	00:00:25	25	0.0000
nopath	2	1	3	1	327	00:15:37	937	00:16:03	963	00:00:26	26	0.0000	00:00:27
nopath	1	3	1	1	351	00:15:29	929	00:16:05	965	00:00:36	36	0.0000
nopath	1	2	10	1	327	00:15:37	937	00:16:05	965	00:00:28	28	0.0000
nopath	1	2	1	1	327	00:15:39	939	00:16:07	967	00:00:28	28	0.0000
nopath	2	1	14	16	327	00:15:46	946	00:16:13	973	00:00:27	27	0.0000
nopath	1	2	1	1	327	00:15:46	946	00:16:14	974	00:00:28	28	0.0000
nopath	1	3	3	1	351	00:15:45	945	00:16:22	982	00:00:37	37	0.0000
nopath	3	2	1	1	311	00:15:10	910	00:16:30	990	00:01:20	80	0.0000
nopath	3	2	1	1	311	00:15:55	955	00:16:33	993	00:00:38	38	0.0000
nopath	1	2	1	1	327	00:16:04	964	00:16:38	998	00:00:34	34	0.0000
nopath	1	2	6	1	327	00:16:09	969	00:16:39	999	00:00:30	30	0.0000
nopath	1	2	1	1	327	00:16:10	970	00:16:41	1001	00:00:31	31	0.0000
nopath	2	1	1	1	327	00:16:10	970	00:16:41	1001	00:00:31	31	0.0000
nopath	2	1	9	1	327	00:16:17	977	00:16:43	1003	00:00:26	26	0.0000
nopath	2	1	1	1	327	00:16:21	981	00:16:49	1009	00:00:28	28	0.0000
nopath	2	1	1	1	327	00:16:24	984	00:16:49	1009	00:00:25	25	0.0000
nopath	2	1	3	1	327	00:16:27	987	00:16:53	1013	00:00:26	26	0.0000
nopath	2	1	12	14	327	00:16:28	988	00:16:54	1014	00:00:26	26	0.0000
nopath	1	3	1	1	351	00:16:12	972	00:16:57	1017	00:00:45	45	0.0000
nopath	1	3	10	1	351	00:16:19	979	00:17:02	1022	00:00:43	43	0.0000	00:00:39
nopath	1	2	1	1	327	00:16:37	997	00:17:05	1025	00:00:28	28	0.0000
nopath	1	2	1	1	327	00:16:38	998	00:17:08	1028	00:00:30	30	0.0000
nopath	3	2	1	1	311	00:16:38	998	00:17:20	1040	00:00:42	42	0.0000
nopath	1	2	1	1	327	00:16:52	1012	00:17:28	1048	00:00:36	36	0.0000
nopath	1	2	1	1	327	00:17:02	1022	00:17:31	1051	00:00:29	29	0.0000
nopath	2	1	1	1	327	00:16:59	1019	00:17:31	1051	00:00:32	32	0.0000
nopath	2	1	1	1	327	00:16:56	1016	00:17:31	1051	00:00:35	35	0.0000
nopath	2	1	1	1	327	00:17:01	1021	00:17:32	1052	00:00:31	31	0.0000
nopath	2	1	1	1	327	00:17:07	1027	00:17:34	1054	00:00:27	27	0.0000
nopath	1	2	2	1	327	00:17:26	1046	00:17:54	1074	00:00:28	28	0.0000
nopath	1	2	5	1	327	00:17:28	1048	00:17:56	1076	00:00:28	28	0.0000
nopath	2	1	5	1	327	00:17:33	1053	00:17:59	1079	00:00:26	26	0.0000
nopath	1	2	1	1	327	00:17:33	1053	00:18:01	1081	00:00:28	28	0.0000	00:00:29
nopath	1	2	9	1	327	00:17:36	1056	00:18:04	1084	00:00:28	28	0.0000
nopath	2	1	3	1	327	00:17:38	1058	00:18:04	1084	00:00:26	26	0.0000
nopath	1	3	1	1	351	00:17:29	1049	00:18:06	1086	00:00:37	37	0.0000
nopath	1	2	1	1	327	00:17:41	1061	00:18:09	1089	00:00:28	28	0.0000
nopath	2	1	1	1	327	00:17:46	1066	00:18:12	1092	00:00:26	26	0.0000
nopath	2	1	1	1	327	00:17:48	1068	00:18:14	1094	00:00:26	26	0.0000
nopath	3	1	1	1	351	00:17:42	1062	00:18:22	1102	00:00:40	40	0.0000
nopath	1	2	1	1	327	00:17:47	1067	00:18:28	1108	00:00:41	41	0.0000
nopath	3	1	1	1	351	00:17:54	1074	00:18:29	1109	00:00:35	35	0.0000
nopath	2	1	1	1	327	00:18:02	1082	00:18:30	1110	00:00:28	28	0.0000
nopath	2	1	1	1	327	00:18:16	1096	00:18:41	1121	00:00:25	25	0.0000
nopath	2	1	13	15	327	00:18:18	1098	00:18:46	1126	00:00:28	28	0.0000
nopath	1	2	1	1	327	00:18:21	1101	00:18:49	1129	00:00:28	28	0.0000
nopath	1	3	1	1	351	00:18:25	1105	00:19:01	1141	00:00:36	36	0.0000	00:00:36
nopath	2	1	1	1	327	00:18:41	1121	00:19:06	1146	00:00:25	25	0.0000
nopath	3	2	1	1	311	00:18:26	1106	00:19:10	1150	00:00:44	44	0.0000
nopath	1	2	1	1	327	00:18:41	1121	00:19:18	1158	00:00:37	37	0.0000
nopath	1	2	1	1	327	00:18:43	1123	00:19:19	1159	00:00:36	36	0.0000
nopath	2	1	1	1	327	00:18:49	1129	00:19:20	1160	00:00:31	31	0.0000
nopath	2	1	13	15	327	00:18:48	1128	00:19:23	1163	00:00:35	35	0.0000
nopath	2	1	1	1	327	00:18:58	1138	00:19:24	1164	00:00:26	26	0.0000
nopath	2	1	1	1	327	00:19:01	1141	00:19:28	1168	00:00:27	27	0.0000
nopath	1	3	10	1	351	00:18:47	1127	00:19:32	1172	00:00:45	45	0.0000
nopath	1	2	5	1	327	00:19:06	1146	00:19:34	1174	00:00:28	28	0.0000
nopath	1	3	2	1	351	00:18:51	1131	00:19:35	1175	00:00:44	44	0.0000
nopath	1	2	1	1	327	00:19:08	1148	00:19:36	1176	00:00:28	28	0.0000
nopath	1	2	1	1	327	00:19:09	1149	00:19:39	1179	00:00:30	30	0.0000
nopath	1	2	1	1	327	00:19:11	1151	00:19:40	1180	00:00:29	29	0.0000
nopath	2	1	13	15	327	00:19:15	1155	00:19:43	1183	00:00:28	28	0.0000
nopath	2	1	1	1	327	00:19:17	1157	00:19:45	1185	00:00:28	28	0.0000
nopath	1	2	13	15	327	00:19:25	1165	00:19:55	1195	00:00:30	30	0.0000
nopath	1	3	1	1	351	00:19:22	1162	00:19:58	1198	00:00:36	36	0.0000
nopath	1	2	9	1	327	00:19:39	1179	00:20:07	1207	00:00:28	28	0.0000	00:00:30
nopath	2	1	1	1	327	00:19:42	1182	00:20:07	1207	00:00:25	25	0.0000
nopath	2	1	5	1	327	00:19:50	1190	00:20:15	1215	00:00:25	25	0.0000
nopath	3	1	3	1	351	00:19:39	1179	00:20:22	1222	00:00:43	43	0.0000
nopath	3	1	9	1	351	00:19:49	1189	00:20:26	1226	00:00:37	37	0.0000
nopath	1	2	2	1	327	00:19:46	1186	00:20:28	1228	00:00:42	42	0.0000
nopath	1	2	3	1	327	00:19:53	1193	00:20:29	1229	00:00:36	36	0.0000
nopath	1	2	1	1	327	00:19:56	1196	00:20:31	1231	00:00:35	35	0.0000
nopath	2	1	1	1	327	00:20:07	1207	00:20:33	1233	00:00:26	26	0.0000
nopath	1	2	1	1	327	00:20:16	1216	00:20:44	1244	00:00:28	28	0.0000
nopath	3	2	9	1	311	00:20:07	1207	00:20:50	1250	00:00:43	43	0.0000
nopath	2	3	2	1	311	00:20:21	1221	00:20:50	1250	00:00:29	29	0.0000
nopath	1	2	1	1	327	00:20:17	1217	00:20:58	1258	00:00:41	41	0.0000
nopath	2	1	1	1	327	00:20:28	1228	00:21:01	1261	00:00:33	33	0.0000	00:00:27
nopath	2	1	1	1	327	00:20:25	1225	00:21:01	1261	00:00:36	36	0.0000
nopath	2	1	1	1	327	00:20:32	1232	00:21:03	1263	00:00:31	31	0.0000
nopath	2	1	1	1	327	00:20:37	1237	00:21:04	1264	00:00:27	27	0.0000
nopath	1	2	1	1	327	00:20:38	1238	00:21:06	1266	00:00:28	28	0.0000
nopath	1	3	1	1	351	00:20:24	1224	00:21:07	1267	00:00:43	43	0.0000
nopath	1	2	3	1	327	00:20:41	1241	00:21:11	1271	00:00:30	30	0.0000
nopath	3	1	1	1	351	00:20:40	1240	00:21:22	1282	00:00:42	42	0.0000
nopath	1	2	3	1	327	00:21:01	1261	00:21:28	1288	00:00:27	27	0.0000
nopath	2	1	1	1	327	00:21:04	1264	00:21:30	1290	00:00:26	26	0.0000
nopath	2	1	3	1	327	00:21:09	1269	00:21:34	1294	00:00:25	25	0.0000
nopath	1	2	9	1	327	00:21:12	1272	00:21:40	1300	00:00:28	28	0.0000
nopath	2	1	12	14	327	00:21:17	1277	00:21:43	1303	00:00:26	26	0.0000
nopath	2	1	3	1	327	00:21:19	1279	00:21:45	1305	00:00:26	26	0.0000
nopath	1	2	1	1	327	00:21:18	1278	00:21:46	1306	00:00:28	28	0.0000
nopath	2	1	1	1	327	00:21:23	1283	00:21:48	1308	00:00:25	25	0.0000
nopath	2	1	9	1	327	00:21:24	1284	00:21:49	1309	00:00:25	25	0.0000
nopath	2	1	1	1	327	00:21:28	1288	00:21:54	1314	00:00:26	26	0.0000
nopath	2	1	9	1	327	00:21:35	1295	00:22:01	1321	00:00:26	26	0.0000	00:00:27
nopath	1	2	1	1	327	00:21:53	1313	00:22:21	1341	00:00:28	28	0.0000
nopath	1	3	1	1	351	00:22:10	1330	00:22:45	1365	00:00:35	35	0.0000
nopath	1	2	1	1	327	00:22:20	1340	00:22:48	1368	00:00:28	28	0.0000
nopath	1	2	5	1	327	00:22:22	1342	00:22:50	1370	00:00:28	28	0.0000
nopath	1	2	10	1	327	00:22:26	1346	00:22:54	1374	00:00:28	28	0.0000
nopath	2	1	3	1	327	00:22:31	1351	00:22:56	1376	00:00:25	25	0.0000
nopath	1	2	9	1	327	00:22:33	1353	00:23:01	1381	00:00:28	28	0.0000	00:00:30
nopath	3	1	2	1	351	00:21:08	1268	00:23:12	1392	00:02:04	124	0.0000
nopath	3	1	10	1	351	00:22:27	1347	00:23:15	1395	00:00:48	48	0.0000
nopath	1	2	1	1	327	00:22:37	1357	00:23:18	1398	00:00:41	41	0.0000
nopath	3	1	1	1	351	00:22:36	1356	00:23:19	1399	00:00:43	43	0.0000
nopath	2	1	1	1	327	00:22:45	1365	00:23:21	1401	00:00:36	36	0.0000
nopath	2	1	3	1	327	00:22:54	1374	00:23:21	1401	00:00:27	27	0.0000
nopath	2	1	1	1	327	00:22:56	1376	00:23:23	1403	00:00:27	27	0.0000
nopath	2	1	1	1	327	00:23:06	1386	00:23:31	1411	00:00:25	25	0.0000
nopath	2	1	9	1	327	00:23:14	1394	00:23:39	1419	00:00:25	25	0.0000
nopath	1	3	1	1	351	00:23:14	1394	00:23:50	1430	00:00:36	36	0.0000
nopath	3	2	12	14	311	00:23:14	1394	00:24:00	1440	00:00:46	46	0.0000	00:00:46
nopath	3	2	12	14	311	00:23:22	1402	00:24:03	1443	00:00:41	41	0.0000
nopath	1	2	12	14	327	00:23:32	1412	00:24:19	1459	00:00:47	47	0.0000
nopath	2	1	1	1	327	00:23:50	1430	00:24:20	1460	00:00:30	30	0.0000
nopath	2	1	1	1	327	00:23:39	1419	00:24:21	1461	00:00:42	42	0.0000
nopath	2	1	2	1	327	00:23:59	1439	00:24:25	1465	00:00:26	26	0.0000
nopath	3	2	1	1	311	00:23:51	1431	00:24:40	1480	00:00:49	49	0.0000
nopath	1	2	12	14	327	00:24:08	1448	00:24:49	1489	00:00:41	41	0.0000
nopath	2	1	1	1	327	00:24:22	1462	00:24:50	1490	00:00:28	28	0.0000
nopath	1	2	10	1	327	00:24:19	1459	00:24:51	1491	00:00:32	32	0.0000
nopath	2	1	1	1	327	00:24:20	1460	00:24:51	1491	00:00:31	31	0.0000
nopath	2	1	1	1	327	00:24:23	1463	00:24:53	1493	00:00:30	30	0.0000
nopath	2	3	1	1	311	00:24:31	1471	00:25:00	1500	00:00:29	29	0.0000	00:00:30
nopath	2	1	12	14	327	00:24:34	1474	00:25:02	1502	00:00:28	28	0.0000
nopath	1	3	9	1	351	00:24:18	1458	00:25:04	1504	00:00:46	46	0.0000
nopath	1	3	1	1	351	00:24:20	1460	00:25:07	1507	00:00:47	47	0.0000
nopath	3	2	1	1	311	00:24:27	1467	00:25:10	1510	00:00:43	43	0.0000
nopath	3	1	9	1	351	00:24:38	1478	00:25:16	1516	00:00:38	38	0.0000
nopath	2	1	1	1	327	00:24:59	1499	00:25:24	1524	00:00:25	25	0.0000
nopath	1	2	1	1	327	00:25:00	1500	00:25:27	1527	00:00:27	27	0.0000
nopath	2	1	12	14	327	00:25:02	1502	00:25:29	1529	00:00:27	27	0.0000
nopath	1	2	12	14	327	00:25:02	1502	00:25:31	1531	00:00:29	29	0.0000
nopath	3	2	1	1	311	00:24:59	1499	00:25:40	1540	00:00:41	41	0.0000
nopath	3	1	12	14	351	00:25:00	1500	00:25:45	1545	00:00:45	45	0.0000
nopath	1	2	10	1	327	00:25:09	1509	00:25:48	1548	00:00:39	39	0.0000
nopath	1	2	1	1	327	00:25:14	1514	00:25:49	1549	00:00:35	35	0.0000
nopath	1	2	9	1	327	00:25:20	1520	00:25:51	1551	00:00:31	31	0.0000
nopath	2	1	1	1	327	00:25:12	1512	00:25:51	1551	00:00:39	39	0.0000
nopath	2	1	12	14	327	00:25:24	1524	00:25:53	1553	00:00:29	29	0.0000
nopath	1	3	1	1	351	00:25:19	1519	00:25:57	1557	00:00:38	38	0.0000
nopath	1	2	1	1	327	00:25:33	1533	00:26:03	1563	00:00:30	30	0.0000	00:00:35
nopath	2	1	1	1	327	00:25:38	1538	00:26:03	1563	00:00:25	25	0.0000
nopath	1	2	1	1	327	00:25:35	1535	00:26:04	1564	00:00:29	29	0.0000
nopath	2	1	1	1	327	00:25:40	1540	00:26:05	1565	00:00:25	25	0.0000
nopath	2	1	1	1	327	00:25:41	1541	00:26:07	1567	00:00:26	26	0.0000
nopath	1	3	12	14	351	00:25:28	1528	00:26:10	1570	00:00:42	42	0.0000
nopath	1	2	3	1	327	00:25:44	1544	00:26:12	1572	00:00:28	28	0.0000
nopath	1	2	12	14	327	00:25:49	1549	00:26:18	1578	00:00:29	29	0.0000
nopath	1	2	12	14	327	00:25:59	1559	00:26:28	1588	00:00:29	29	0.0000
nopath	2	1	1	1	327	00:26:03	1563	00:26:29	1589	00:00:26	26	0.0000
nopath	2	1	5	1	327	00:26:04	1564	00:26:30	1590	00:00:26	26	0.0000
nopath	2	1	1	1	327	00:26:07	1567	00:26:33	1593	00:00:26	26	0.0000
nopath	2	1	5	1	327	00:26:09	1569	00:26:35	1595	00:00:26	26	0.0000
nopath	1	3	1	1	351	00:25:58	1558	00:26:38	1598	00:00:40	40	0.0000
nopath	3	1	1	1	351	00:25:13	1513	00:26:42	1602	00:01:29	89	0.0000
nopath	3	2	1	1	311	00:25:54	1554	00:26:44	1604	00:00:50	50	0.0000
nopath	3	1	5	1	351	00:25:53	1553	00:26:44	1604	00:00:51	51	0.0000
nopath	3	1	1	1	351	00:26:16	1576	00:26:52	1612	00:00:36	36	0.0000
nopath	1	2	9	1	327	00:26:14	1574	00:26:58	1618	00:00:44	44	0.0000
nopath	1	2	12	14	327	00:26:20	1580	00:27:00	1620	00:00:40	40	0.0000	00:00:33
nopath	2	1	9	1	327	00:26:20	1580	00:27:01	1621	00:00:41	41	0.0000
nopath	2	1	1	1	327	00:26:17	1577	00:27:01	1621	00:00:44	44	0.0000
nopath	1	2	1	1	327	00:26:24	1584	00:27:02	1622	00:00:38	38	0.0000
nopath	2	1	1	1	327	00:26:23	1583	00:27:02	1622	00:00:39	39	0.0000
nopath	1	2	1	1	327	00:26:30	1590	00:27:03	1623	00:00:33	33	0.0000
nopath	2	1	1	1	327	00:26:25	1585	00:27:03	1623	00:00:38	38	0.0000
nopath	2	1	1	1	327	00:26:34	1594	00:27:04	1624	00:00:30	30	0.0000
nopath	2	1	12	14	327	00:26:28	1588	00:27:04	1624	00:00:36	36	0.0000
nopath	1	2	10	1	327	00:26:31	1591	00:27:05	1625	00:00:34	34	0.0000
nopath	1	2	1	1	327	00:26:34	1594	00:27:06	1626	00:00:32	32	0.0000
nopath	2	1	1	1	327	00:26:40	1600	00:27:07	1627	00:00:27	27	0.0000
nopath	2	3	1	1	311	00:26:38	1598	00:27:10	1630	00:00:32	32	0.0000
nopath	2	1	1	1	327	00:26:48	1608	00:27:14	1634	00:00:26	26	0.0000
nopath	2	1	6	1	327	00:26:53	1613	00:27:19	1639	00:00:26	26	0.0000
nopath	2	1	1	1	327	00:26:54	1614	00:27:20	1640	00:00:26	26	0.0000
nopath	1	3	12	14	351	00:26:44	1604	00:27:22	1642	00:00:38	38	0.0000
nopath	3	2	1	1	311	00:26:40	1600	00:27:32	1652	00:00:52	52	0.0000
nopath	3	1	1	1	351	00:26:27	1587	00:27:32	1652	00:01:05	65	0.0000
nopath	3	1	1	1	351	00:26:50	1610	00:27:37	1657	00:00:47	47	0.0000
nopath	3	1	1	1	351	00:26:53	1613	00:27:40	1660	00:00:47	47	0.0000
nopath	1	2	1	1	327	00:27:00	1620	00:27:48	1668	00:00:48	48	0.0000
nopath	3	1	12	14	351	00:27:12	1632	00:27:49	1669	00:00:37	37	0.0000
nopath	2	1	1	1	327	00:27:20	1640	00:27:51	1671	00:00:31	31	0.0000
nopath	2	1	1	1	327	00:27:14	1634	00:27:51	1671	00:00:37	37	0.0000
nopath	2	1	12	14	327	00:27:26	1646	00:27:54	1674	00:00:28	28	0.0000
nopath	2	1	3	1	327	00:27:31	1651	00:27:58	1678	00:00:27	27	0.0000
nopath	1	3	3	1	351	00:26:55	1615	00:28:01	1681	00:01:06	66	0.0000	00:00:42
nopath	1	2	1	1	327	00:27:34	1654	00:28:02	1682	00:00:28	28	0.0000
nopath	1	3	1	1	351	00:27:09	1629	00:28:05	1685	00:00:56	56	0.0000
nopath	2	1	1	1	327	00:27:41	1661	00:28:07	1687	00:00:26	26	0.0000
nopath	1	2	13	15	327	00:27:39	1659	00:28:09	1689	00:00:30	30	0.0000
nopath	1	3	1	1	351	00:27:22	1642	00:28:09	1689	00:00:47	47	0.0000
nopath	1	2	1	1	327	00:27:43	1663	00:28:11	1691	00:00:28	28	0.0000
nopath	1	2	3	1	327	00:27:45	1665	00:28:13	1693	00:00:28	28	0.0000
nopath	2	1	1	1	327	00:27:48	1668	00:28:14	1694	00:00:26	26	0.0000
nopath	2	1	1	1	327	00:27:51	1671	00:28:16	1696	00:00:25	25	0.0000
nopath	1	3	5	1	351	00:27:41	1661	00:28:20	1700	00:00:39	39	0.0000
nopath	1	3	9	1	351	00:27:57	1677	00:28:34	1714	00:00:37	37	0.0000
nopath	3	1	13	15	351	00:28:01	1681	00:28:43	1723	00:00:42	42	0.0000
nopath	1	2	1	1	327	00:28:10	1690	00:28:48	1728	00:00:38	38	0.0000
nopath	1	2	3	1	327	00:28:19	1699	00:28:50	1730	00:00:31	31	0.0000
nopath	1	2	1	1	327	00:28:21	1701	00:28:52	1732	00:00:31	31	0.0000
nopath	1	2	2	1	327	00:28:22	1702	00:28:55	1735	00:00:33	33	0.0000
nopath	1	2	13	15	327	00:28:29	1709	00:28:59	1739	00:00:30	30	0.0000
nopath	2	1	1	1	327	00:28:35	1715	00:29:00	1740	00:00:25	25	0.0000	00:00:29
nopath	3	1	1	1	351	00:28:31	1711	00:29:12	1752	00:00:41	41	0.0000
nopath	1	2	1	1	327	00:28:42	1722	00:29:18	1758	00:00:36	36	0.0000
nopath	1	2	1	1	327	00:28:46	1726	00:29:19	1759	00:00:33	33	0.0000
nopath	2	1	1	1	327	00:28:52	1732	00:29:20	1760	00:00:28	28	0.0000
nopath	2	1	1	1	327	00:28:53	1733	00:29:21	1761	00:00:28	28	0.0000
nopath	2	1	1	1	327	00:28:44	1724	00:29:21	1761	00:00:37	37	0.0000
nopath	2	1	3	1	327	00:28:51	1731	00:29:23	1763	00:00:32	32	0.0000
nopath	1	2	12	14	327	00:28:56	1736	00:29:24	1764	00:00:28	28	0.0000
nopath	2	1	12	14	327	00:28:56	1736	00:29:24	1764	00:00:28	28	0.0000
nopath	2	1	1	1	327	00:28:57	1737	00:29:26	1766	00:00:29	29	0.0000
nopath	2	1	9	1	327	00:29:01	1741	00:29:28	1768	00:00:27	27	0.0000
nopath	2	1	5	1	327	00:29:03	1743	00:29:29	1769	00:00:26	26	0.0000
nopath	2	1	12	14	327	00:29:09	1749	00:29:35	1775	00:00:26	26	0.0000
nopath	2	1	9	1	327	00:29:10	1750	00:29:36	1776	00:00:26	26	0.0000
nopath	1	3	10	1	351	00:29:06	1746	00:29:43	1783	00:00:37	37	0.0000
nopath	2	1	1	1	327	00:29:19	1759	00:29:44	1784	00:00:25	25	0.0000
nopath	2	1	12	14	327	00:29:20	1760	00:29:47	1787	00:00:27	27	0.0000
nopath	3	2	1	1	311	00:29:03	1743	00:29:50	1790	00:00:47	47	0.0000
nopath	3	1	1	1	351	00:29:06	1746	00:29:54	1794	00:00:48	48	0.0000
nopath	3	1	1	1	351	00:29:07	1747	00:29:57	1797	00:00:50	50	0.0000
nopath	3	1	5	1	351	00:29:22	1762	00:30:01	1801	00:00:39	39	0.0000	00:00:48
nopath	1	2	13	15	327	00:29:19	1759	00:30:11	1811	00:00:52	52	0.0000
nopath	2	1	5	1	327	00:29:25	1765	00:30:11	1811	00:00:46	46	0.0000
nopath	2	1	6	1	327	00:29:33	1773	00:30:11	1811	00:00:38	38	0.0000
nopath	1	2	6	1	327	00:29:23	1763	00:30:13	1813	00:00:50	50	0.0000
nopath	2	1	3	1	327	00:29:41	1781	00:30:13	1813	00:00:32	32	0.0000
nopath	2	1	1	1	327	00:29:40	1780	00:30:13	1813	00:00:33	33	0.0000
nopath	1	2	1	1	327	00:29:32	1772	00:30:14	1814	00:00:42	42	0.0000
nopath	2	1	1	1	327	00:29:43	1783	00:30:15	1815	00:00:32	32	0.0000
nopath	2	1	1	1	327	00:29:44	1784	00:30:15	1815	00:00:31	31	0.0000
nopath	1	2	1	1	327	00:29:47	1787	00:30:17	1817	00:00:30	30	0.0000
nopath	2	1	3	1	327	00:29:46	1786	00:30:17	1817	00:00:31	31	0.0000
nopath	1	2	5	1	327	00:29:49	1789	00:30:19	1819	00:00:30	30	0.0000
nopath	1	2	1	1	327	00:29:52	1792	00:30:21	1821	00:00:29	29	0.0000
nopath	3	1	10	1	351	00:29:36	1776	00:30:32	1832	00:00:56	56	0.0000
nopath	3	1	1	1	351	00:29:54	1794	00:30:35	1835	00:00:41	41	0.0000
nopath	2	1	1	1	327	00:30:14	1814	00:30:40	1840	00:00:26	26	0.0000
nopath	2	1	1	1	327	00:30:10	1810	00:30:41	1841	00:00:31	31	0.0000
nopath	1	2	1	1	327	00:30:26	1826	00:30:54	1854	00:00:28	28	0.0000
nopath	2	1	1	1	327	00:30:32	1832	00:30:57	1857	00:00:25	25	0.0000
nopath	2	1	1	1	327	00:30:41	1841	00:31:06	1866	00:00:25	25	0.0000	00:00:29
nopath	3	2	1	1	311	00:30:31	1831	00:31:10	1870	00:00:39	39	0.0000
nopath	3	1	12	14	351	00:30:33	1833	00:31:15	1875	00:00:42	42	0.0000
nopath	1	2	5	1	327	00:30:39	1839	00:31:18	1878	00:00:39	39	0.0000
nopath	1	2	1	1	327	00:30:42	1842	00:31:19	1879	00:00:37	37	0.0000
nopath	2	1	1	1	327	00:30:48	1848	00:31:21	1881	00:00:33	33	0.0000
nopath	2	1	1	1	327	00:30:45	1845	00:31:21	1881	00:00:36	36	0.0000
nopath	2	1	1	1	327	00:30:51	1851	00:31:23	1883	00:00:32	32	0.0000
nopath	1	3	3	1	351	00:30:34	1834	00:31:25	1885	00:00:51	51	0.0000
nopath	2	1	9	1	327	00:30:54	1854	00:31:25	1885	00:00:31	31	0.0000
nopath	1	2	3	1	327	00:30:57	1857	00:31:26	1886	00:00:29	29	0.0000
nopath	1	2	1	1	327	00:30:58	1858	00:31:31	1891	00:00:33	33	0.0000
nopath	3	2	2	1	311	00:30:51	1851	00:31:40	1900	00:00:49	49	0.0000
nopath	3	1	6	1	351	00:30:59	1859	00:31:44	1904	00:00:45	45	0.0000
nopath	1	2	1	1	327	00:31:01	1861	00:31:48	1908	00:00:47	47	0.0000
nopath	1	2	1	1	327	00:31:17	1877	00:31:49	1909	00:00:32	32	0.0000
nopath	1	2	1	1	327	00:31:21	1881	00:31:53	1913	00:00:32	32	0.0000
nopath	1	2	13	15	327	00:31:29	1889	00:31:59	1919	00:00:30	30	0.0000
nopath	2	1	3	1	327	00:31:34	1894	00:32:00	1920	00:00:26	26	0.0000	00:00:31
nopath	2	1	1	1	327	00:31:35	1895	00:32:00	1920	00:00:25	25	0.0000
nopath	2	1	1	1	327	00:31:38	1898	00:32:03	1923	00:00:25	25	0.0000
nopath	2	1	1	1	327	00:31:39	1899	00:32:05	1925	00:00:26	26	0.0000
nopath	1	3	6	1	351	00:31:30	1890	00:32:09	1929	00:00:39	39	0.0000
nopath	1	2	9	1	327	00:31:41	1901	00:32:09	1929	00:00:28	28	0.0000
nopath	1	2	9	1	327	00:31:44	1904	00:32:12	1932	00:00:28	28	0.0000
nopath	2	1	1	1	327	00:31:50	1910	00:32:16	1936	00:00:26	26	0.0000
nopath	3	2	1	1	311	00:31:17	1877	00:32:20	1940	00:01:03	63	0.0000
nopath	3	1	1	1	351	00:31:41	1901	00:32:24	1944	00:00:43	43	0.0000
nopath	3	1	1	1	351	00:31:42	1902	00:32:28	1948	00:00:46	46	0.0000
nopath	1	2	1	1	327	00:31:45	1905	00:32:38	1958	00:00:53	53	0.0000
nopath	1	2	1	1	327	00:31:50	1910	00:32:39	1959	00:00:49	49	0.0000
nopath	1	2	1	1	327	00:31:59	1919	00:32:41	1961	00:00:42	42	0.0000
nopath	2	1	1	1	327	00:31:55	1915	00:32:41	1961	00:00:46	46	0.0000
nopath	2	1	1	1	327	00:31:59	1919	00:32:41	1961	00:00:42	42	0.0000
nopath	2	1	5	1	327	00:32:07	1927	00:32:42	1962	00:00:35	35	0.0000
nopath	1	2	1	1	327	00:32:11	1931	00:32:43	1963	00:00:32	32	0.0000
nopath	2	1	14	16	327	00:32:11	1931	00:32:45	1965	00:00:34	34	0.0000
nopath	1	2	1	1	327	00:32:16	1936	00:32:47	1967	00:00:31	31	0.0000
nopath	1	2	1	1	327	00:32:18	1938	00:32:50	1970	00:00:32	32	0.0000
nopath	2	1	1	1	327	00:32:26	1946	00:32:51	1971	00:00:25	25	0.0000
nopath	1	3	9	1	351	00:31:38	1898	00:32:54	1974	00:01:16	76	0.0000
nopath	1	3	3	1	351	00:31:48	1908	00:32:57	1977	00:01:09	69	0.0000
nopath	2	1	1	1	327	00:32:43	1963	00:33:09	1989	00:00:26	26	0.0000	00:00:31
nopath	1	2	1	1	327	00:32:43	1963	00:33:10	1990	00:00:27	27	0.0000
nopath	2	1	12	14	327	00:32:50	1970	00:33:16	1996	00:00:26	26	0.0000
nopath	2	1	13	15	327	00:32:54	1974	00:33:22	2002	00:00:28	28	0.0000
nopath	2	1	1	1	327	00:32:55	1975	00:33:23	2003	00:00:28	28	0.0000
nopath	2	3	1	1	311	00:32:57	1977	00:33:26	2006	00:00:29	29	0.0000
nopath	3	2	1	1	311	00:32:35	1955	00:33:30	2010	00:00:55	55	0.0000
nopath	3	2	1	1	311	00:32:42	1962	00:33:32	2012	00:00:50	50	0.0000
nopath	1	2	3	1	327	00:33:07	1987	00:33:37	2017	00:00:30	30	0.0000
nopath	2	1	1	1	327	00:33:01	1981	00:33:41	2021	00:00:40	40	0.0000
nopath	2	1	3	1	327	00:33:09	1989	00:33:41	2021	00:00:32	32	0.0000
nopath	1	2	1	1	327	00:33:15	1995	00:33:42	2022	00:00:27	27	0.0000
nopath	1	2	10	1	327	00:33:17	1997	00:33:45	2025	00:00:28	28	0.0000
nopath	1	2	14	16	327	00:33:19	1999	00:33:49	2029	00:00:30	30	0.0000
nopath	2	1	1	1	327	00:33:25	2005	00:33:51	2031	00:00:26	26	0.0000
nopath	1	2	3	1	327	00:33:24	2004	00:33:52	2032	00:00:28	28	0.0000
nopath	2	1	3	1	327	00:33:26	2006	00:33:52	2032	00:00:26	26	0.0000
nopath	1	2	1	1	327	00:33:26	2006	00:33:54	2034	00:00:28	28	0.0000
nopath	1	2	1	1	327	00:33:32	2012	00:34:00	2040	00:00:28	28	0.0000	00:00:33
nopath	2	1	1	1	327	00:33:37	2017	00:34:03	2043	00:00:26	26	0.0000
nopath	2	1	9	1	327	00:33:41	2021	00:34:06	2046	00:00:25	25	0.0000
nopath	2	1	1	1	327	00:33:45	2025	00:34:11	2051	00:00:26	26	0.0000
nopath	2	1	1	1	327	00:33:46	2026	00:34:12	2052	00:00:26	26	0.0000
nopath	2	1	1	1	327	00:33:48	2028	00:34:14	2054	00:00:26	26	0.0000
nopath	1	2	1	1	327	00:33:47	2027	00:34:15	2055	00:00:28	28	0.0000
nopath	1	3	1	1	351	00:33:40	2020	00:34:16	2056	00:00:36	36	0.0000
nopath	2	1	1	1	327	00:33:55	2035	00:34:21	2061	00:00:26	26	0.0000
nopath	2	1	1	1	327	00:34:04	2044	00:34:29	2069	00:00:25	25	0.0000
nopath	2	1	1	1	327	00:34:06	2046	00:34:31	2071	00:00:25	25	0.0000
nopath	1	2	5	1	327	00:34:04	2044	00:34:32	2072	00:00:28	28	0.0000
nopath	2	1	1	1	327	00:34:16	2056	00:34:42	2082	00:00:26	26	0.0000
nopath	2	1	1	1	327	00:34:18	2058	00:34:43	2083	00:00:25	25	0.0000
nopath	3	2	1	1	311	00:33:21	2001	00:34:50	2090	00:01:29	89	0.0000
nopath	3	2	5	1	311	00:34:05	2045	00:34:52	2092	00:00:47	47	0.0000
nopath	1	2	9	1	327	00:34:27	2067	00:34:57	2097	00:00:30	30	0.0000
nopath	3	1	12	14	351	00:34:09	2049	00:34:57	2097	00:00:48	48	0.0000
nopath	1	2	1	1	327	00:34:35	2075	00:35:02	2102	00:00:27	27	0.0000	00:00:28
nopath	2	1	13	15	327	00:34:21	2061	00:35:04	2104	00:00:43	43	0.0000
nopath	2	1	13	15	327	00:34:25	2065	00:35:04	2104	00:00:39	39	0.0000
nopath	2	1	12	14	327	00:34:28	2068	00:35:06	2106	00:00:38	38	0.0000
nopath	1	2	9	1	327	00:34:36	2076	00:35:06	2106	00:00:30	30	0.0000
nopath	2	1	14	16	327	00:34:24	2064	00:35:06	2106	00:00:42	42	0.0000
nopath	2	1	1	1	327	00:34:38	2078	00:35:07	2107	00:00:29	29	0.0000
nopath	2	1	10	1	327	00:34:45	2085	00:35:12	2112	00:00:27	27	0.0000
nopath	2	1	9	1	327	00:34:47	2087	00:35:14	2114	00:00:27	27	0.0000
nopath	2	1	1	1	327	00:34:50	2090	00:35:15	2115	00:00:25	25	0.0000
nopath	3	2	1	1	311	00:34:25	2065	00:35:22	2122	00:00:57	57	0.0000
nopath	3	1	1	1	351	00:34:15	2055	00:35:22	2122	00:01:07	67	0.0000
nopath	3	2	1	1	311	00:34:45	2085	00:35:25	2125	00:00:40	40	0.0000
nopath	1	2	1	1	327	00:35:00	2100	00:35:27	2127	00:00:27	27	0.0000
nopath	2	1	12	14	327	00:34:53	2093	00:35:32	2132	00:00:39	39	0.0000
nopath	1	2	1	1	327	00:35:06	2106	00:35:33	2133	00:00:27	27	0.0000
nopath	2	1	15	17	327	00:34:54	2094	00:35:33	2133	00:00:39	39	0.0000
nopath	2	1	1	1	327	00:34:57	2097	00:35:33	2133	00:00:36	36	0.0000
nopath	2	3	1	1	311	00:35:03	2103	00:35:35	2135	00:00:32	32	0.0000
nopath	2	1	15	17	327	00:35:04	2104	00:35:36	2136	00:00:32	32	0.0000
nopath	2	1	1	1	327	00:35:05	2105	00:35:38	2138	00:00:33	33	0.0000
nopath	1	3	1	1	351	00:34:25	2065	00:35:41	2141	00:01:16	76	0.0000
nopath	1	2	1	1	327	00:35:16	2116	00:35:44	2144	00:00:28	28	0.0000
nopath	1	3	1	1	351	00:34:49	2089	00:35:46	2146	00:00:57	57	0.0000
nopath	1	2	9	1	327	00:35:19	2119	00:35:47	2147	00:00:28	28	0.0000
nopath	1	2	12	14	327	00:35:27	2127	00:35:56	2156	00:00:29	29	0.0000
nopath	2	1	1	1	327	00:35:31	2131	00:35:57	2157	00:00:26	26	0.0000
nopath	1	2	5	1	327	00:35:30	2130	00:35:58	2158	00:00:28	28	0.0000
nopath	2	1	1	1	327	00:35:32	2132	00:35:58	2158	00:00:26	26	0.0000
nopath	1	2	1	1	327	00:35:31	2131	00:36:00	2160	00:00:29	29	0.0000	00:00:28
nopath	1	3	1	1	351	00:35:18	2118	00:36:00	2160	00:00:42	42	0.0000
nopath	2	1	1	1	327	00:35:38	2138	00:36:03	2163	00:00:25	25	0.0000
nopath	1	2	1	1	327	00:35:42	2142	00:36:10	2170	00:00:28	28	0.0000
nopath	2	1	1	1	327	00:35:46	2146	00:36:11	2171	00:00:25	25	0.0000
nopath	2	1	1	1	327	00:35:49	2149	00:36:14	2174	00:00:25	25	0.0000
nopath	2	1	3	1	327	00:35:53	2153	00:36:18	2178	00:00:25	25	0.0000
nopath	1	2	1	1	327	00:35:55	2155	00:36:24	2184	00:00:29	29	0.0000
nopath	3	2	1	1	311	00:35:41	2141	00:36:30	2190	00:00:49	49	0.0000
nopath	3	1	1	1	351	00:35:49	2149	00:36:34	2194	00:00:45	45	0.0000
nopath	3	1	1	1	351	00:35:51	2151	00:36:37	2197	00:00:46	46	0.0000
nopath	1	2	1	1	327	00:36:05	2165	00:36:38	2198	00:00:33	33	0.0000
nopath	2	1	9	1	327	00:36:02	2162	00:36:41	2201	00:00:39	39	0.0000
nopath	2	1	1	1	327	00:36:05	2165	00:36:41	2201	00:00:36	36	0.0000
nopath	2	1	2	1	327	00:36:08	2168	00:36:42	2202	00:00:34	34	0.0000
nopath	2	1	1	1	327	00:36:11	2171	00:36:43	2203	00:00:32	32	0.0000
nopath	2	1	13	15	327	00:36:12	2172	00:36:46	2206	00:00:34	34	0.0000
nopath	2	1	3	1	327	00:36:22	2182	00:36:49	2209	00:00:27	27	0.0000
nopath	1	2	1	1	327	00:36:26	2186	00:36:54	2214	00:00:28	28	0.0000
nopath	2	1	1	1	327	00:36:30	2190	00:36:56	2216	00:00:26	26	0.0000
nopath	3	1	1	1	351	00:36:13	2173	00:37:02	2222	00:00:49	49	0.0000	00:00:48
nopath	3	1	3	1	351	00:36:23	2183	00:37:05	2225	00:00:42	42	0.0000
nopath	3	1	1	1	351	00:36:31	2191	00:37:10	2230	00:00:39	39	0.0000
nopath	2	1	1	1	327	00:36:40	2200	00:37:11	2231	00:00:31	31	0.0000
nopath	2	1	12	14	327	00:36:41	2201	00:37:11	2231	00:00:30	30	0.0000
nopath	2	1	5	1	327	00:36:47	2207	00:37:14	2234	00:00:27	27	0.0000
nopath	1	2	1	1	327	00:36:53	2213	00:37:21	2241	00:00:28	28	0.0000
nopath	1	2	3	1	327	00:36:55	2215	00:37:24	2244	00:00:29	29	0.0000
nopath	3	1	5	1	351	00:36:35	2195	00:37:32	2252	00:00:57	57	0.0000
nopath	3	2	1	1	311	00:36:51	2211	00:37:32	2252	00:00:41	41	0.0000
nopath	1	2	1	1	327	00:37:09	2229	00:37:37	2257	00:00:28	28	0.0000
nopath	1	2	14	16	327	00:37:11	2231	00:37:39	2259	00:00:28	28	0.0000
nopath	2	1	1	1	327	00:37:08	2228	00:37:41	2261	00:00:33	33	0.0000
nopath	2	1	1	1	327	00:37:01	2221	00:37:41	2261	00:00:40	40	0.0000
nopath	2	1	1	1	327	00:37:23	2243	00:37:49	2269	00:00:26	26	0.0000
nopath	2	1	2	1	327	00:37:28	2248	00:37:53	2273	00:00:25	25	0.0000
nopath	2	1	1	1	327	00:37:27	2247	00:37:53	2273	00:00:26	26	0.0000
nopath	2	1	9	1	327	00:37:31	2251	00:37:57	2277	00:00:26	26	0.0000
nopath	1	2	1	1	327	00:37:34	2254	00:38:02	2282	00:00:28	28	0.0000	00:00:28
nopath	2	1	2	1	327	00:37:38	2258	00:38:05	2285	00:00:27	27	0.0000
nopath	2	1	12	14	327	00:37:41	2261	00:38:08	2288	00:00:27	27	0.0000
nopath	2	1	13	15	327	00:37:42	2262	00:38:10	2290	00:00:28	28	0.0000
nopath	1	2	1	1	327	00:37:44	2264	00:38:12	2292	00:00:28	28	0.0000
nopath	1	3	1	1	351	00:37:39	2259	00:38:15	2295	00:00:36	36	0.0000
nopath	1	2	1	1	327	00:37:48	2268	00:38:16	2296	00:00:28	28	0.0000
nopath	1	2	9	1	327	00:37:55	2275	00:38:24	2304	00:00:29	29	0.0000
nopath	3	1	12	14	351	00:37:56	2276	00:38:33	2313	00:00:37	37	0.0000
nopath	1	2	3	1	327	00:37:57	2277	00:38:38	2318	00:00:41	41	0.0000
nopath	1	2	2	1	327	00:38:09	2289	00:38:40	2320	00:00:31	31	0.0000
nopath	2	1	1	1	327	00:38:10	2290	00:38:41	2321	00:00:31	31	0.0000
nopath	2	1	1	1	327	00:38:09	2289	00:38:41	2321	00:00:32	32	0.0000
nopath	1	2	1	1	327	00:38:11	2291	00:38:44	2324	00:00:33	33	0.0000
nopath	2	1	1	1	327	00:38:20	2300	00:38:47	2327	00:00:27	27	0.0000
nopath	2	1	3	1	327	00:38:22	2302	00:38:48	2328	00:00:26	26	0.0000
nopath	2	1	12	14	327	00:38:21	2301	00:38:49	2329	00:00:28	28	0.0000
nopath	1	3	12	14	351	00:38:13	2293	00:38:52	2332	00:00:39	39	0.0000
nopath	3	2	1	1	311	00:38:12	2292	00:39:00	2340	00:00:48	48	0.0000	00:00:50
nopath	3	2	14	16	311	00:38:13	2293	00:39:03	2343	00:00:50	50	0.0000
nopath	3	2	1	1	311	00:38:29	2309	00:39:06	2346	00:00:37	37	0.0000
nopath	1	2	1	1	327	00:38:44	2324	00:39:18	2358	00:00:34	34	0.0000
nopath	1	2	1	1	327	00:38:47	2327	00:39:19	2359	00:00:32	32	0.0000
nopath	2	1	5	1	327	00:38:53	2333	00:39:19	2359	00:00:26	26	0.0000
nopath	1	2	1	1	327	00:38:54	2334	00:39:21	2361	00:00:27	27	0.0000
nopath	2	1	14	16	327	00:38:39	2319	00:39:23	2363	00:00:44	44	0.0000
nopath	2	1	2	1	327	00:39:00	2340	00:39:27	2367	00:00:27	27	0.0000
nopath	2	1	1	1	327	00:39:03	2343	00:39:29	2369	00:00:26	26	0.0000
nopath	1	2	1	1	327	00:39:02	2342	00:39:31	2371	00:00:29	29	0.0000
nopath	2	1	1	1	327	00:39:07	2347	00:39:33	2373	00:00:26	26	0.0000
nopath	2	1	1	1	327	00:39:08	2348	00:39:34	2374	00:00:26	26	0.0000
nopath	2	1	12	14	327	00:39:09	2349	00:39:35	2375	00:00:26	26	0.0000
nopath	1	3	13	15	351	00:38:38	2318	00:39:39	2379	00:01:01	61	0.0000
nopath	3	2	3	1	311	00:38:45	2325	00:39:40	2380	00:00:55	55	0.0000
nopath	3	1	1	1	351	00:38:47	2327	00:39:44	2384	00:00:57	57	0.0000
nopath	3	2	1	1	311	00:38:49	2329	00:39:45	2385	00:00:56	56	0.0000
nopath	1	2	1	1	327	00:39:03	2343	00:39:48	2388	00:00:45	45	0.0000
nopath	1	2	1	1	327	00:39:09	2349	00:39:49	2389	00:00:40	40	0.0000
nopath	3	1	1	1	351	00:39:07	2347	00:39:49	2389	00:00:42	42	0.0000
nopath	2	3	12	14	311	00:39:30	2370	00:40:01	2401	00:00:31	31	0.0000	00:00:31
nopath	2	1	2	1	327	00:39:37	2377	00:40:03	2403	00:00:26	26	0.0000
nopath	1	3	3	1	351	00:39:28	2368	00:40:05	2405	00:00:37	37	0.0000
nopath	3	2	14	16	311	00:39:24	2364	00:40:11	2411	00:00:47	47	0.0000
nopath	3	2	3	1	311	00:39:34	2374	00:40:17	2417	00:00:43	43	0.0000
nopath	3	1	14	16	351	00:39:27	2367	00:40:17	2417	00:00:50	50	0.0000
nopath	3	2	1	1	311	00:39:35	2375	00:40:19	2419	00:00:44	44	0.0000
nopath	1	2	1	1	327	00:39:57	2397	00:40:28	2428	00:00:31	31	0.0000
nopath	1	2	13	15	327	00:40:01	2401	00:40:30	2430	00:00:29	29	0.0000
nopath	2	1	1	1	327	00:39:54	2394	00:40:31	2431	00:00:37	37	0.0000
nopath	2	1	12	14	327	00:40:06	2406	00:40:34	2434	00:00:28	28	0.0000
nopath	1	2	1	1	327	00:40:04	2404	00:40:34	2434	00:00:30	30	0.0000
nopath	2	1	1	1	327	00:40:11	2411	00:40:37	2437	00:00:26	26	0.0000
nopath	2	1	1	1	327	00:40:13	2413	00:40:39	2439	00:00:26	26	0.0000
nopath	2	1	1	1	327	00:40:16	2416	00:40:42	2442	00:00:26	26	0.0000
nopath	1	3	3	1	351	00:39:49	2389	00:40:44	2444	00:00:55	55	0.0000
nopath	1	3	1	1	351	00:40:14	2414	00:40:49	2449	00:00:35	35	0.0000
nopath	3	1	2	1	351	00:39:55	2395	00:40:52	2452	00:00:57	57	0.0000
nopath	3	2	12	14	311	00:40:09	2409	00:40:56	2456	00:00:47	47	0.0000
nopath	3	1	15	17	351	00:40:06	2406	00:40:56	2456	00:00:50	50	0.0000
nopath	1	2	6	1	327	00:40:19	2419	00:41:08	2468	00:00:49	49	0.0000	00:00:33
nopath	2	1	6	1	327	00:40:43	2443	00:41:10	2470	00:00:27	27	0.0000
nopath	1	2	12	14	327	00:40:22	2422	00:41:10	2470	00:00:48	48	0.0000
nopath	2	1	1	1	327	00:40:24	2424	00:41:11	2471	00:00:47	47	0.0000
nopath	1	2	1	1	327	00:40:27	2427	00:41:12	2472	00:00:45	45	0.0000
nopath	2	1	1	1	327	00:40:46	2446	00:41:13	2473	00:00:27	27	0.0000
nopath	2	1	12	14	327	00:40:48	2448	00:41:15	2475	00:00:27	27	0.0000
nopath	2	1	1	1	327	00:40:47	2447	00:41:17	2477	00:00:30	30	0.0000
nopath	1	2	1	1	327	00:40:55	2455	00:41:25	2485	00:00:30	30	0.0000
nopath	1	2	1	1	327	00:40:56	2456	00:41:26	2486	00:00:30	30	0.0000
nopath	1	2	1	1	327	00:40:57	2457	00:41:28	2488	00:00:31	31	0.0000
nopath	1	2	3	1	327	00:40:59	2459	00:41:29	2489	00:00:30	30	0.0000
nopath	1	2	1	1	327	00:41:04	2464	00:41:32	2492	00:00:28	28	0.0000
nopath	1	2	3	1	327	00:41:05	2465	00:41:35	2495	00:00:30	30	0.0000
nopath	2	1	1	1	327	00:41:10	2470	00:41:35	2495	00:00:25	25	0.0000
nopath	2	1	3	1	327	00:41:11	2471	00:41:37	2497	00:00:26	26	0.0000
nopath	2	1	1	1	327	00:41:16	2476	00:41:42	2502	00:00:26	26	0.0000
nopath	2	1	5	1	327	00:41:20	2480	00:41:46	2506	00:00:26	26	0.0000
nopath	2	1	1	1	327	00:41:24	2484	00:41:49	2509	00:00:25	25	0.0000
nopath	2	1	9	1	327	00:41:25	2485	00:41:51	2511	00:00:26	26	0.0000
nopath	3	2	5	1	311	00:40:50	2450	00:42:00	2520	00:01:10	70	0.0000	00:00:49
nopath	1	3	1	1	351	00:41:27	2487	00:42:01	2521	00:00:34	34	0.0000
nopath	3	1	2	1	351	00:41:10	2470	00:42:04	2524	00:00:54	54	0.0000
nopath	3	2	1	1	311	00:41:17	2477	00:42:05	2525	00:00:48	48	0.0000
nopath	1	2	12	14	327	00:41:29	2489	00:42:09	2529	00:00:40	40	0.0000
nopath	1	2	12	14	327	00:41:34	2494	00:42:10	2530	00:00:36	36	0.0000
nopath	2	1	9	1	327	00:41:38	2498	00:42:11	2531	00:00:33	33	0.0000
nopath	2	1	1	1	327	00:41:47	2507	00:42:14	2534	00:00:27	27	0.0000
nopath	1	2	3	1	327	00:41:46	2506	00:42:14	2534	00:00:28	28	0.0000
nopath	2	1	6	1	327	00:41:49	2509	00:42:15	2535	00:00:26	26	0.0000
nopath	2	1	1	1	327	00:41:50	2510	00:42:17	2537	00:00:27	27	0.0000
nopath	1	3	1	1	351	00:41:32	2492	00:42:19	2539	00:00:47	47	0.0000
nopath	1	2	2	1	327	00:41:48	2508	00:42:20	2540	00:00:32	32	0.0000
nopath	2	1	13	15	327	00:41:57	2517	00:42:25	2545	00:00:28	28	0.0000
nopath	3	2	1	1	311	00:41:40	2500	00:42:30	2550	00:00:50	50	0.0000
nopath	1	2	1	1	327	00:41:58	2518	00:42:38	2558	00:00:40	40	0.0000
nopath	1	2	1	1	327	00:42:02	2522	00:42:39	2559	00:00:37	37	0.0000
nopath	2	1	1	1	327	00:42:15	2535	00:42:40	2560	00:00:25	25	0.0000
nopath	2	3	1	1	311	00:42:09	2529	00:42:40	2560	00:00:31	31	0.0000
nopath	1	2	14	16	327	00:42:06	2526	00:42:42	2562	00:00:36	36	0.0000
nopath	1	2	3	1	327	00:42:08	2528	00:42:44	2564	00:00:36	36	0.0000
nopath	1	3	1	1	351	00:42:00	2520	00:42:44	2564	00:00:44	44	0.0000
nopath	1	2	2	1	327	00:42:09	2529	00:42:46	2566	00:00:37	37	0.0000
nopath	2	1	9	1	327	00:42:20	2540	00:42:47	2567	00:00:27	27	0.0000
nopath	1	2	6	1	327	00:42:20	2540	00:42:49	2569	00:00:29	29	0.0000
nopath	2	1	1	1	327	00:42:22	2542	00:42:49	2569	00:00:27	27	0.0000
nopath	2	1	1	1	327	00:42:23	2543	00:42:50	2570	00:00:27	27	0.0000
nopath	2	1	9	1	327	00:42:24	2544	00:42:50	2570	00:00:26	26	0.0000
nopath	1	2	1	1	327	00:42:23	2543	00:42:51	2571	00:00:28	28	0.0000
nopath	2	1	1	1	327	00:42:26	2546	00:42:52	2572	00:00:26	26	0.0000
nopath	1	2	1	1	327	00:42:24	2544	00:42:54	2574	00:00:30	30	0.0000
nopath	1	3	12	14	351	00:42:10	2530	00:42:55	2575	00:00:45	45	0.0000
nopath	3	2	1	1	311	00:42:18	2538	00:43:00	2580	00:00:42	42	0.0000	00:00:46
nopath	3	2	1	1	311	00:42:27	2547	00:43:03	2583	00:00:36	36	0.0000
nopath	3	2	1	1	311	00:42:39	2559	00:43:12	2592	00:00:33	33	0.0000
nopath	1	2	6	1	327	00:42:28	2548	00:43:18	2598	00:00:50	50	0.0000
nopath	1	2	1	1	327	00:42:32	2552	00:43:20	2600	00:00:48	48	0.0000
nopath	1	2	1	1	327	00:42:33	2553	00:43:21	2601	00:00:48	48	0.0000
nopath	2	1	1	1	327	00:42:36	2556	00:43:21	2601	00:00:45	45	0.0000
nopath	2	1	1	1	327	00:42:35	2555	00:43:21	2601	00:00:46	46	0.0000
nopath	1	2	12	14	327	00:42:36	2556	00:43:23	2603	00:00:47	47	0.0000
nopath	2	1	14	16	327	00:42:48	2568	00:43:24	2604	00:00:36	36	0.0000
nopath	1	2	1	1	327	00:42:42	2562	00:43:25	2605	00:00:43	43	0.0000
nopath	1	2	9	1	327	00:42:47	2567	00:43:28	2608	00:00:41	41	0.0000
nopath	2	1	1	1	327	00:43:01	2581	00:43:29	2609	00:00:28	28	0.0000
nopath	1	2	3	1	327	00:42:50	2570	00:43:29	2609	00:00:39	39	0.0000
nopath	1	2	13	15	327	00:42:56	2576	00:43:32	2612	00:00:36	36	0.0000
nopath	3	1	5	1	351	00:42:48	2568	00:43:42	2622	00:00:54	54	0.0000
nopath	3	1	1	1	351	00:42:51	2571	00:43:43	2623	00:00:52	52	0.0000
nopath	3	1	1	1	351	00:43:00	2580	00:43:46	2626	00:00:46	46	0.0000
nopath	3	2	1	1	311	00:43:04	2584	00:43:47	2627	00:00:43	43	0.0000
nopath	1	2	1	1	327	00:43:14	2594	00:43:48	2628	00:00:34	34	0.0000
nopath	1	2	1	1	327	00:43:17	2597	00:43:50	2630	00:00:33	33	0.0000
nopath	2	3	1	1	311	00:43:14	2594	00:43:50	2630	00:00:36	36	0.0000
nopath	1	2	3	1	327	00:43:18	2598	00:43:51	2631	00:00:33	33	0.0000
nopath	2	1	1	1	327	00:43:15	2595	00:43:51	2631	00:00:36	36	0.0000
nopath	2	1	3	1	327	00:43:18	2598	00:43:52	2632	00:00:34	34	0.0000
nopath	1	2	12	14	327	00:43:22	2602	00:43:53	2633	00:00:31	31	0.0000
nopath	1	2	1	1	327	00:43:23	2603	00:43:55	2635	00:00:32	32	0.0000
nopath	2	1	1	1	327	00:43:28	2608	00:43:55	2635	00:00:27	27	0.0000
nopath	2	1	1	1	327	00:43:29	2609	00:43:56	2636	00:00:27	27	0.0000
nopath	2	1	6	1	327	00:43:38	2618	00:44:03	2643	00:00:25	25	0.0000	00:00:29
nopath	2	1	12	14	327	00:43:39	2619	00:44:05	2645	00:00:26	26	0.0000
nopath	3	2	1	1	311	00:43:12	2592	00:44:10	2650	00:00:58	58	0.0000
nopath	3	1	5	1	351	00:43:24	2604	00:44:14	2654	00:00:50	50	0.0000
nopath	1	2	3	1	327	00:43:40	2620	00:44:18	2658	00:00:38	38	0.0000
nopath	1	2	12	14	327	00:43:45	2625	00:44:20	2660	00:00:35	35	0.0000
nopath	2	1	1	1	327	00:43:46	2626	00:44:21	2661	00:00:35	35	0.0000
nopath	2	1	1	1	327	00:43:51	2631	00:44:21	2661	00:00:30	30	0.0000
nopath	1	2	1	1	327	00:43:46	2626	00:44:21	2661	00:00:35	35	0.0000
nopath	2	1	1	1	327	00:43:54	2634	00:44:23	2663	00:00:29	29	0.0000
nopath	1	2	13	15	327	00:43:54	2634	00:44:24	2664	00:00:30	30	0.0000
nopath	2	1	13	15	327	00:43:58	2638	00:44:28	2668	00:00:30	30	0.0000
nopath	2	1	1	1	327	00:44:01	2641	00:44:29	2669	00:00:28	28	0.0000
nopath	1	2	12	14	327	00:44:13	2653	00:44:42	2682	00:00:29	29	0.0000
nopath	2	1	3	1	327	00:44:16	2656	00:44:42	2682	00:00:26	26	0.0000
nopath	2	1	1	1	327	00:44:18	2658	00:44:44	2684	00:00:26	26	0.0000
nopath	1	2	1	1	327	00:44:17	2657	00:44:45	2685	00:00:28	28	0.0000
nopath	2	1	1	1	327	00:44:20	2660	00:44:45	2685	00:00:25	25	0.0000
nopath	2	1	1	1	327	00:44:19	2659	00:44:45	2685	00:00:26	26	0.0000
nopath	2	1	1	1	327	00:44:24	2664	00:44:50	2690	00:00:26	26	0.0000
nopath	2	1	1	1	327	00:44:27	2667	00:44:53	2693	00:00:26	26	0.0000
nopath	2	1	1	1	327	00:44:31	2671	00:44:56	2696	00:00:25	25	0.0000
nopath	1	2	14	16	327	00:44:29	2669	00:44:58	2698	00:00:29	29	0.0000
nopath	2	1	5	1	327	00:44:34	2674	00:45:00	2700	00:00:26	26	0.0000	00:00:27
nopath	1	2	3	1	327	00:44:34	2674	00:45:02	2702	00:00:28	28	0.0000
nopath	2	1	1	1	327	00:44:36	2676	00:45:02	2702	00:00:26	26	0.0000
nopath	2	1	1	1	327	00:44:37	2677	00:45:02	2702	00:00:25	25	0.0000
nopath	2	1	1	1	327	00:44:38	2678	00:45:03	2703	00:00:25	25	0.0000
nopath	2	1	1	1	327	00:44:40	2680	00:45:05	2705	00:00:25	25	0.0000
nopath	2	1	3	1	327	00:44:41	2681	00:45:06	2706	00:00:25	25	0.0000
nopath	1	2	1	1	327	00:44:40	2680	00:45:08	2708	00:00:28	28	0.0000
nopath	2	1	1	1	327	00:44:42	2682	00:45:08	2708	00:00:26	26	0.0000
nopath	2	1	1	1	327	00:44:43	2683	00:45:09	2709	00:00:26	26	0.0000
nopath	2	1	1	1	327	00:44:50	2690	00:45:16	2716	00:00:26	26	0.0000
nopath	2	3	1	1	311	00:44:47	2687	00:45:16	2716	00:00:29	29	0.0000
nopath	1	2	2	1	327	00:44:52	2692	00:45:20	2720	00:00:28	28	0.0000
nopath	2	1	1	1	327	00:44:55	2695	00:45:21	2721	00:00:26	26	0.0000
nopath	1	3	1	1	351	00:44:15	2655	00:45:23	2723	00:01:08	68	0.0000
nopath	1	3	1	1	351	00:44:18	2658	00:45:26	2726	00:01:08	68	0.0000
nopath	3	2	5	1	311	00:44:34	2674	00:45:32	2732	00:00:58	58	0.0000
nopath	3	1	1	1	351	00:44:33	2673	00:45:32	2732	00:00:59	59	0.0000
nopath	3	1	1	1	351	00:44:50	2690	00:45:36	2736	00:00:46	46	0.0000
nopath	3	2	1	1	311	00:45:05	2705	00:45:40	2740	00:00:35	35	0.0000
nopath	3	2	10	1	311	00:45:06	2706	00:45:45	2745	00:00:39	39	0.0000
nopath	1	2	1	1	327	00:44:59	2699	00:45:48	2748	00:00:49	49	0.0000
nopath	1	2	1	1	327	00:45:05	2705	00:45:49	2749	00:00:44	44	0.0000
nopath	2	1	2	1	327	00:45:04	2704	00:45:51	2751	00:00:47	47	0.0000
nopath	2	1	5	1	327	00:45:03	2703	00:45:51	2751	00:00:48	48	0.0000
nopath	1	2	1	1	327	00:45:09	2709	00:45:52	2752	00:00:43	43	0.0000
nopath	2	1	1	1	327	00:45:09	2709	00:45:52	2752	00:00:43	43	0.0000
nopath	2	1	1	1	327	00:45:15	2715	00:45:53	2753	00:00:38	38	0.0000
nopath	1	2	1	1	327	00:45:14	2714	00:45:54	2754	00:00:40	40	0.0000
nopath	2	1	9	1	327	00:45:26	2726	00:45:55	2755	00:00:29	29	0.0000
nopath	2	1	1	1	327	00:45:20	2720	00:45:55	2755	00:00:35	35	0.0000
nopath	1	2	5	1	327	00:45:15	2715	00:45:56	2756	00:00:41	41	0.0000
nopath	1	2	1	1	327	00:45:27	2727	00:45:58	2758	00:00:31	31	0.0000
nopath	2	1	14	16	327	00:45:31	2731	00:46:00	2760	00:00:29	29	0.0000	00:00:31
nopath	1	2	1	1	327	00:45:28	2728	00:46:01	2761	00:00:33	33	0.0000
nopath	2	1	15	17	327	00:45:34	2734	00:46:02	2762	00:00:28	28	0.0000
nopath	2	1	12	14	327	00:45:35	2735	00:46:03	2763	00:00:28	28	0.0000
nopath	1	2	9	1	327	00:45:29	2729	00:46:04	2764	00:00:35	35	0.0000
nopath	2	1	1	1	327	00:45:37	2737	00:46:04	2764	00:00:27	27	0.0000
nopath	2	1	9	1	327	00:45:36	2736	00:46:05	2765	00:00:29	29	0.0000
nopath	2	1	1	1	327	00:45:38	2738	00:46:07	2767	00:00:29	29	0.0000
nopath	2	1	1	1	327	00:45:42	2742	00:46:09	2769	00:00:27	27	0.0000
nopath	1	3	1	1	351	00:44:23	2663	00:46:11	2771	00:01:48	108	0.0000
nopath	2	1	1	1	327	00:45:50	2750	00:46:16	2776	00:00:26	26	0.0000
nopath	2	1	1	1	327	00:45:54	2754	00:46:20	2780	00:00:26	26	0.0000
nopath	1	2	2	1	327	00:45:53	2753	00:46:21	2781	00:00:28	28	0.0000
nopath	2	1	1	1	327	00:45:58	2758	00:46:23	2783	00:00:25	25	0.0000
nopath	2	1	1	1	327	00:45:59	2759	00:46:25	2785	00:00:26	26	0.0000
nopath	2	1	1	1	327	00:46:00	2760	00:46:25	2785	00:00:25	25	0.0000
nopath	2	1	3	1	327	00:46:04	2764	00:46:29	2789	00:00:25	25	0.0000
nopath	1	3	1	1	351	00:44:27	2667	00:46:31	2791	00:02:04	124	0.0000
nopath	1	3	1	1	351	00:44:42	2682	00:46:35	2795	00:01:53	113	0.0000
nopath	1	2	12	14	327	00:46:06	2766	00:46:35	2795	00:00:29	29	0.0000
nopath	1	3	1	1	351	00:45:01	2701	00:46:38	2798	00:01:37	97	0.0000
nopath	1	3	1	1	351	00:45:02	2702	00:46:40	2800	00:01:38	98	0.0000
nopath	1	3	12	14	351	00:45:13	2713	00:46:42	2802	00:01:29	89	0.0000
nopath	1	2	5	1	327	00:46:14	2774	00:46:42	2802	00:00:28	28	0.0000
nopath	1	3	1	1	351	00:45:19	2719	00:46:44	2804	00:01:25	85	0.0000
nopath	1	3	1	1	351	00:45:26	2726	00:46:48	2808	00:01:22	82	0.0000
nopath	3	2	10	1	311	00:45:54	2754	00:46:52	2812	00:00:58	58	0.0000
nopath	3	1	5	1	351	00:45:30	2730	00:46:52	2812	00:01:22	82	0.0000
nopath	3	2	14	16	311	00:46:05	2765	00:46:56	2816	00:00:51	51	0.0000
nopath	3	2	13	15	311	00:46:08	2768	00:47:01	2821	00:00:53	53	0.0000	00:00:46
nopath	3	2	1	1	311	00:46:17	2777	00:47:03	2823	00:00:46	46	0.0000
nopath	1	2	5	1	327	00:46:16	2776	00:47:08	2828	00:00:52	52	0.0000
nopath	1	2	1	1	327	00:46:22	2782	00:47:09	2829	00:00:47	47	0.0000
nopath	2	1	1	1	327	00:46:20	2780	00:47:11	2831	00:00:51	51	0.0000
nopath	2	1	1	1	327	00:46:14	2774	00:47:11	2831	00:00:57	57	0.0000
nopath	1	2	1	1	327	00:46:41	2801	00:47:12	2832	00:00:31	31	0.0000
nopath	2	1	1	1	327	00:46:22	2782	00:47:12	2832	00:00:50	50	0.0000
nopath	2	1	14	16	327	00:46:27	2787	00:47:14	2834	00:00:47	47	0.0000
nopath	2	1	5	1	327	00:46:46	2806	00:47:15	2835	00:00:29	29	0.0000
nopath	2	1	1	1	327	00:46:41	2801	00:47:16	2836	00:00:35	35	0.0000
nopath	2	1	1	1	327	00:46:51	2811	00:47:18	2838	00:00:27	27	0.0000
nopath	1	2	3	1	327	00:46:50	2810	00:47:21	2841	00:00:31	31	0.0000
nopath	1	3	1	1	351	00:45:39	2739	00:47:21	2841	00:01:42	102	0.0000
nopath	1	3	1	1	351	00:45:44	2744	00:47:24	2844	00:01:40	100	0.0000
nopath	1	2	1	1	327	00:46:58	2818	00:47:26	2846	00:00:28	28	0.0000
nopath	1	3	5	1	351	00:45:57	2757	00:47:28	2848	00:01:31	91	0.0000
nopath	1	2	1	1	327	00:46:59	2819	00:47:29	2849	00:00:30	30	0.0000
nopath	1	3	1	1	351	00:46:10	2770	00:47:30	2850	00:01:20	80	0.0000
nopath	1	3	3	1	351	00:46:18	2778	00:47:34	2854	00:01:16	76	0.0000
nopath	1	3	1	1	351	00:46:23	2783	00:47:36	2856	00:01:13	73	0.0000
nopath	3	1	1	1	351	00:46:40	2800	00:47:42	2862	00:01:02	62	0.0000
nopath	3	1	1	1	351	00:46:46	2806	00:47:44	2864	00:00:58	58	0.0000
nopath	3	2	5	1	311	00:46:52	2812	00:47:45	2865	00:00:53	53	0.0000
nopath	3	2	15	17	311	00:47:05	2825	00:47:49	2869	00:00:44	44	0.0000
nopath	1	2	5	1	327	00:47:10	2830	00:47:58	2878	00:00:48	48	0.0000
nopath	1	2	1	1	327	00:47:12	2832	00:47:59	2879	00:00:47	47	0.0000
nopath	1	2	1	1	327	00:47:23	2843	00:48:01	2881	00:00:38	38	0.0000	00:00:35
nopath	2	1	1	1	327	00:47:10	2830	00:48:01	2881	00:00:51	51	0.0000
nopath	2	1	1	1	327	00:47:20	2840	00:48:01	2881	00:00:41	41	0.0000
nopath	2	1	1	1	327	00:47:25	2845	00:48:02	2882	00:00:37	37	0.0000
nopath	1	2	1	1	327	00:47:28	2848	00:48:03	2883	00:00:35	35	0.0000
nopath	2	1	9	1	327	00:47:26	2846	00:48:03	2883	00:00:37	37	0.0000
nopath	1	2	12	14	327	00:47:29	2849	00:48:05	2885	00:00:36	36	0.0000
nopath	2	1	1	1	327	00:47:37	2857	00:48:05	2885	00:00:28	28	0.0000
nopath	2	1	13	15	327	00:47:31	2851	00:48:06	2886	00:00:35	35	0.0000
nopath	1	2	1	1	327	00:47:37	2857	00:48:07	2887	00:00:30	30	0.0000
nopath	2	1	1	1	327	00:47:36	2856	00:48:09	2889	00:00:33	33	0.0000
nopath	2	1	1	1	327	00:47:42	2862	00:48:09	2889	00:00:27	27	0.0000
nopath	1	2	1	1	327	00:47:41	2861	00:48:10	2890	00:00:29	29	0.0000
nopath	2	1	1	1	327	00:47:38	2858	00:48:11	2891	00:00:33	33	0.0000
nopath	2	1	1	1	327	00:47:45	2865	00:48:11	2891	00:00:26	26	0.0000
nopath	2	1	5	1	327	00:47:40	2860	00:48:12	2892	00:00:32	32	0.0000
nopath	2	1	1	1	327	00:47:44	2864	00:48:13	2893	00:00:29	29	0.0000
nopath	1	2	9	1	327	00:47:47	2867	00:48:15	2895	00:00:28	28	0.0000
nopath	1	2	1	1	327	00:47:48	2868	00:48:18	2898	00:00:30	30	0.0000
nopath	2	1	1	1	327	00:47:52	2872	00:48:18	2898	00:00:26	26	0.0000
nopath	1	3	1	1	351	00:46:37	2797	00:48:20	2900	00:01:43	103	0.0000
nopath	1	2	5	1	327	00:47:55	2875	00:48:24	2904	00:00:29	29	0.0000
nopath	2	1	3	1	327	00:47:59	2879	00:48:25	2905	00:00:26	26	0.0000
nopath	3	1	1	1	351	00:47:27	2847	00:48:32	2912	00:01:05	65	0.0000
nopath	3	1	1	1	351	00:47:31	2851	00:48:33	2913	00:01:02	62	0.0000
nopath	3	1	3	1	351	00:47:36	2856	00:48:36	2916	00:01:00	60	0.0000
nopath	1	2	1	1	327	00:48:00	2880	00:48:38	2918	00:00:38	38	0.0000
nopath	1	3	1	1	351	00:46:40	2800	00:48:42	2922	00:02:02	122	0.0000
nopath	1	2	1	1	327	00:48:15	2895	00:48:42	2922	00:00:27	27	0.0000
nopath	1	3	1	1	351	00:46:57	2817	00:48:44	2924	00:01:47	107	0.0000
nopath	1	3	1	1	351	00:47:19	2839	00:48:47	2927	00:01:28	88	0.0000
nopath	3	2	1	1	311	00:48:05	2885	00:48:52	2932	00:00:47	47	0.0000
nopath	3	1	3	1	351	00:47:52	2872	00:48:52	2932	00:01:00	60	0.0000
nopath	3	2	14	16	311	00:48:13	2893	00:48:55	2935	00:00:42	42	0.0000
nopath	3	1	3	1	351	00:48:18	2898	00:49:01	2941	00:00:43	43	0.0000	00:00:53
nopath	1	2	6	1	327	00:48:18	2898	00:49:08	2948	00:00:50	50	0.0000
nopath	2	1	10	1	327	00:48:03	2883	00:49:11	2951	00:01:08	68	0.0000
nopath	2	1	5	1	327	00:48:07	2887	00:49:11	2951	00:01:04	64	0.0000
nopath	2	1	1	1	327	00:48:11	2891	00:49:12	2952	00:01:01	61	0.0000
nopath	1	2	13	15	327	00:48:19	2899	00:49:13	2953	00:00:54	54	0.0000
nopath	2	1	1	1	327	00:48:12	2892	00:49:13	2953	00:01:01	61	0.0000
nopath	1	2	1	1	327	00:48:25	2905	00:49:14	2954	00:00:49	49	0.0000
nopath	2	1	5	1	327	00:48:16	2896	00:49:14	2954	00:00:58	58	0.0000
nopath	2	1	1	1	327	00:48:18	2898	00:49:15	2955	00:00:57	57	0.0000
nopath	1	2	9	1	327	00:48:30	2910	00:49:15	2955	00:00:45	45	0.0000
nopath	2	1	1	1	327	00:48:33	2913	00:49:16	2956	00:00:43	43	0.0000
nopath	1	2	1	1	327	00:48:34	2914	00:49:17	2957	00:00:43	43	0.0000
nopath	2	1	1	1	327	00:48:22	2902	00:49:17	2957	00:00:55	55	0.0000
nopath	2	1	1	1	327	00:48:29	2909	00:49:18	2958	00:00:49	49	0.0000
nopath	2	1	1	1	327	00:48:35	2915	00:49:18	2958	00:00:43	43	0.0000
nopath	1	2	3	1	327	00:48:44	2924	00:49:18	2958	00:00:34	34	0.0000
nopath	2	1	5	1	327	00:48:44	2924	00:49:19	2959	00:00:35	35	0.0000
nopath	2	1	1	1	327	00:48:46	2926	00:49:20	2960	00:00:34	34	0.0000
nopath	1	2	1	1	327	00:48:53	2933	00:49:22	2962	00:00:29	29	0.0000
nopath	1	3	14	16	351	00:47:24	2844	00:49:23	2963	00:01:59	119	0.0000
nopath	1	2	8	1	327	00:48:55	2935	00:49:25	2965	00:00:30	30	0.0000
nopath	1	3	3	1	351	00:47:32	2852	00:49:27	2967	00:01:55	115	0.0000
nopath	1	3	3	1	351	00:48:42	2922	00:49:31	2971	00:00:49	49	0.0000
nopath	2	1	12	14	327	00:49:07	2947	00:49:33	2973	00:00:26	26	0.0000
nopath	1	2	1	1	327	00:49:07	2947	00:49:35	2975	00:00:28	28	0.0000
nopath	2	1	1	1	327	00:49:09	2949	00:49:36	2976	00:00:27	27	0.0000
nopath	1	2	1	1	327	00:49:09	2949	00:49:37	2977	00:00:28	28	0.0000
nopath	1	2	1	1	327	00:49:11	2951	00:49:39	2979	00:00:28	28	0.0000
nopath	1	3	13	15	351	00:48:43	2923	00:49:40	2980	00:00:57	57	0.0000
nopath	1	3	1	1	351	00:48:51	2931	00:49:43	2983	00:00:52	52	0.0000
nopath	1	3	3	1	351	00:48:56	2936	00:49:46	2986	00:00:50	50	0.0000
nopath	3	2	1	1	311	00:48:49	2929	00:49:50	2990	00:01:01	61	0.0000
nopath	1	3	1	1	351	00:49:14	2954	00:49:50	2990	00:00:36	36	0.0000
nopath	3	2	5	1	311	00:49:00	2940	00:49:54	2994	00:00:54	54	0.0000
nopath	3	1	3	1	351	00:48:55	2935	00:49:54	2994	00:00:59	59	0.0000
nopath	3	2	1	1	311	00:49:26	2966	00:50:00	3000	00:00:34	34	0.0000	00:00:47
nopath	1	2	1	1	327	00:49:23	2963	00:50:08	3008	00:00:45	45	0.0000
nopath	1	2	10	1	327	00:49:26	2966	00:50:09	3009	00:00:43	43	0.0000
nopath	1	2	5	1	327	00:49:33	2973	00:50:11	3011	00:00:38	38	0.0000
nopath	2	1	2	1	327	00:49:11	2951	00:50:11	3011	00:01:00	60	0.0000
nopath	2	1	1	1	327	00:49:24	2964	00:50:12	3012	00:00:48	48	0.0000
nopath	2	1	13	15	327	00:49:20	2960	00:50:14	3014	00:00:54	54	0.0000
nopath	1	2	13	15	327	00:49:34	2974	00:50:14	3014	00:00:40	40	0.0000
nopath	2	1	1	1	327	00:49:27	2967	00:50:15	3015	00:00:48	48	0.0000
nopath	1	2	5	1	327	00:49:44	2984	00:50:16	3016	00:00:32	32	0.0000
nopath	2	1	12	14	327	00:49:22	2962	00:50:16	3016	00:00:54	54	0.0000
nopath	2	1	5	1	327	00:49:39	2979	00:50:17	3017	00:00:38	38	0.0000
nopath	2	1	9	1	327	00:49:26	2966	00:50:18	3018	00:00:52	52	0.0000
nopath	2	1	1	1	327	00:49:35	2975	00:50:19	3019	00:00:44	44	0.0000
nopath	1	2	1	1	327	00:49:51	2991	00:50:20	3020	00:00:29	29	0.0000
nopath	2	1	1	1	327	00:49:55	2995	00:50:22	3022	00:00:27	27	0.0000
nopath	1	2	3	1	327	00:49:52	2992	00:50:23	3023	00:00:31	31	0.0000
nopath	1	2	1	1	327	00:49:56	2996	00:50:25	3025	00:00:29	29	0.0000
nopath	2	1	13	15	327	00:49:56	2996	00:50:25	3025	00:00:29	29	0.0000
nopath	2	1	1	1	327	00:49:58	2998	00:50:25	3025	00:00:27	27	0.0000
nopath	2	1	1	1	327	00:50:02	3002	00:50:28	3028	00:00:26	26	0.0000
nopath	2	3	1	1	311	00:50:01	3001	00:50:30	3030	00:00:29	29	0.0000
nopath	2	1	1	1	327	00:50:04	3004	00:50:31	3031	00:00:27	27	0.0000
nopath	1	2	3	1	327	00:50:05	3005	00:50:33	3033	00:00:28	28	0.0000
nopath	2	1	1	1	327	00:50:08	3008	00:50:33	3033	00:00:25	25	0.0000
nopath	1	2	3	1	327	00:50:06	3006	00:50:35	3035	00:00:29	29	0.0000
nopath	2	1	2	1	327	00:50:11	3011	00:50:36	3036	00:00:25	25	0.0000
nopath	2	1	1	1	327	00:50:10	3010	00:50:37	3037	00:00:27	27	0.0000
nopath	1	2	1	1	327	00:50:10	3010	00:50:38	3038	00:00:28	28	0.0000
nopath	2	1	1	1	327	00:50:13	3013	00:50:39	3039	00:00:26	26	0.0000
nopath	2	1	9	1	327	00:50:15	3015	00:50:41	3041	00:00:26	26	0.0000
nopath	2	1	1	1	327	00:50:16	3016	00:50:41	3041	00:00:25	25	0.0000
nopath	2	1	1	1	327	00:50:17	3017	00:50:43	3043	00:00:26	26	0.0000
nopath	1	3	6	1	351	00:49:22	2962	00:50:46	3046	00:01:24	84	0.0000
nopath	3	2	1	1	311	00:49:37	2977	00:50:50	3050	00:01:13	73	0.0000
nopath	3	2	3	1	311	00:49:56	2996	00:50:52	3052	00:00:56	56	0.0000
nopath	3	1	1	1	351	00:50:01	3001	00:50:56	3056	00:00:55	55	0.0000
nopath	3	2	1	1	311	00:50:16	3016	00:50:58	3058	00:00:42	42	0.0000
nopath	3	2	6	1	311	00:50:21	3021	00:51:00	3060	00:00:39	39	0.0000	00:00:52
nopath	1	2	14	16	327	00:50:27	3027	00:51:10	3070	00:00:43	43	0.0000
nopath	2	1	3	1	327	00:50:27	3027	00:51:11	3071	00:00:44	44	0.0000
nopath	2	1	1	1	327	00:50:33	3033	00:51:11	3071	00:00:38	38	0.0000
nopath	1	2	1	1	327	00:50:32	3032	00:51:12	3072	00:00:40	40	0.0000
nopath	2	1	1	1	327	00:50:35	3035	00:51:12	3072	00:00:37	37	0.0000
nopath	2	1	1	1	327	00:50:31	3031	00:51:13	3073	00:00:42	42	0.0000
nopath	1	2	1	1	327	00:50:33	3033	00:51:14	3074	00:00:41	41	0.0000
nopath	1	2	1	1	327	00:50:34	3034	00:51:15	3075	00:00:41	41	0.0000
nopath	2	1	3	1	327	00:50:36	3036	00:51:15	3075	00:00:39	39	0.0000
nopath	2	1	1	1	327	00:50:41	3041	00:51:15	3075	00:00:34	34	0.0000
nopath	2	1	1	1	327	00:50:46	3046	00:51:16	3076	00:00:30	30	0.0000
nopath	1	2	1	1	327	00:50:37	3037	00:51:17	3077	00:00:40	40	0.0000
nopath	2	1	1	1	327	00:50:44	3044	00:51:17	3077	00:00:33	33	0.0000
nopath	1	2	12	14	327	00:50:38	3038	00:51:18	3078	00:00:40	40	0.0000
nopath	2	1	12	14	327	00:50:48	3048	00:51:19	3079	00:00:31	31	0.0000
nopath	1	2	1	1	327	00:50:41	3041	00:51:20	3080	00:00:39	39	0.0000
nopath	2	1	15	17	327	00:50:50	3050	00:51:20	3080	00:00:30	30	0.0000
nopath	1	2	1	1	327	00:50:43	3043	00:51:21	3081	00:00:38	38	0.0000
nopath	2	1	1	1	327	00:50:51	3051	00:51:22	3082	00:00:31	31	0.0000
nopath	1	2	3	1	327	00:50:45	3045	00:51:23	3083	00:00:38	38	0.0000
nopath	2	1	13	15	327	00:50:52	3052	00:51:23	3083	00:00:31	31	0.0000
nopath	2	1	3	1	327	00:50:53	3053	00:51:24	3084	00:00:31	31	0.0000
nopath	2	1	12	14	327	00:50:54	3054	00:51:24	3084	00:00:30	30	0.0000
nopath	1	2	12	14	327	00:50:54	3054	00:51:25	3085	00:00:31	31	0.0000
nopath	2	1	1	1	327	00:50:56	3056	00:51:25	3085	00:00:29	29	0.0000
nopath	2	1	1	1	327	00:50:55	3055	00:51:25	3085	00:00:30	30	0.0000
nopath	1	2	12	14	327	00:50:57	3057	00:51:27	3087	00:00:30	30	0.0000
nopath	2	1	3	1	327	00:51:01	3061	00:51:27	3087	00:00:26	26	0.0000
nopath	2	1	1	1	327	00:50:58	3058	00:51:28	3088	00:00:30	30	0.0000
nopath	2	1	12	14	327	00:51:00	3060	00:51:29	3089	00:00:29	29	0.0000
nopath	2	1	8	1	327	00:51:05	3065	00:51:30	3090	00:00:25	25	0.0000
nopath	2	1	12	14	327	00:51:07	3067	00:51:34	3094	00:00:27	27	0.0000
nopath	2	1	1	1	327	00:51:09	3069	00:51:35	3095	00:00:26	26	0.0000
nopath	1	2	1	1	327	00:51:09	3069	00:51:37	3097	00:00:28	28	0.0000
nopath	2	1	1	1	327	00:51:12	3072	00:51:37	3097	00:00:25	25	0.0000
nopath	1	2	1	1	327	00:51:10	3070	00:51:40	3100	00:00:30	30	0.0000
nopath	1	3	1	1	351	00:49:30	2970	00:51:40	3100	00:02:10	130	0.0000
nopath	2	1	13	15	327	00:51:16	3076	00:51:44	3104	00:00:28	28	0.0000
nopath	2	1	3	1	327	00:51:21	3081	00:51:46	3106	00:00:25	25	0.0000
nopath	1	3	1	1	351	00:50:21	3021	00:51:48	3108	00:01:27	87	0.0000
nopath	1	2	3	1	327	00:51:22	3082	00:51:50	3110	00:00:28	28	0.0000
nopath	1	3	3	1	351	00:50:35	3035	00:51:50	3110	00:01:15	75	0.0000
nopath	1	2	1	1	327	00:51:23	3083	00:51:52	3112	00:00:29	29	0.0000
nopath	1	3	1	1	351	00:50:53	3053	00:51:54	3114	00:01:01	61	0.0000
nopath	1	3	12	14	351	00:51:15	3075	00:51:56	3116	00:00:41	41	0.0000
nopath	3	2	1	1	311	00:50:40	3040	00:52:02	3122	00:01:22	82	0.0000	00:01:22
nopath	3	1	1	1	351	00:50:39	3039	00:52:02	3122	00:01:23	83	0.0000
nopath	3	2	1	1	311	00:50:51	3051	00:52:04	3124	00:01:13	73	0.0000
nopath	3	1	1	1	351	00:50:55	3055	00:52:09	3129	00:01:14	74	0.0000
nopath	3	2	1	1	311	00:51:16	3076	00:52:10	3130	00:00:54	54	0.0000
nopath	3	2	3	1	311	00:51:23	3083	00:52:13	3133	00:00:50	50	0.0000
nopath	3	2	5	1	311	00:51:26	3086	00:52:15	3135	00:00:49	49	0.0000
nopath	1	2	1	1	327	00:51:31	3091	00:52:18	3138	00:00:47	47	0.0000
nopath	1	2	1	1	327	00:51:35	3095	00:52:19	3139	00:00:44	44	0.0000
nopath	1	2	3	1	327	00:51:41	3101	00:52:21	3141	00:00:40	40	0.0000
nopath	2	1	3	1	327	00:51:24	3084	00:52:21	3141	00:00:57	57	0.0000
nopath	2	1	1	1	327	00:51:23	3083	00:52:21	3141	00:00:58	58	0.0000
nopath	1	2	1	1	327	00:51:43	3103	00:52:23	3143	00:00:40	40	0.0000
nopath	2	1	1	1	327	00:51:39	3099	00:52:23	3143	00:00:44	44	0.0000
nopath	2	1	1	1	327	00:51:28	3088	00:52:23	3143	00:00:55	55	0.0000
nopath	1	2	1	1	327	00:51:46	3106	00:52:25	3145	00:00:39	39	0.0000
nopath	2	1	1	1	327	00:51:42	3102	00:52:25	3145	00:00:43	43	0.0000
nopath	2	1	1	1	327	00:51:37	3097	00:52:25	3145	00:00:48	48	0.0000
nopath	1	2	1	1	327	00:51:48	3108	00:52:27	3147	00:00:39	39	0.0000
nopath	2	1	13	15	327	00:51:41	3101	00:52:28	3148	00:00:47	47	0.0000
nopath	1	2	1	1	327	00:51:56	3116	00:52:29	3149	00:00:33	33	0.0000
nopath	2	1	5	1	327	00:52:00	3120	00:52:29	3149	00:00:29	29	0.0000
nopath	1	2	1	1	327	00:52:01	3121	00:52:31	3151	00:00:30	30	0.0000
nopath	1	2	9	1	327	00:52:04	3124	00:52:33	3153	00:00:29	29	0.0000
nopath	2	1	12	14	327	00:52:06	3126	00:52:33	3153	00:00:27	27	0.0000
nopath	2	1	1	1	327	00:52:09	3129	00:52:35	3155	00:00:26	26	0.0000
nopath	2	1	1	1	327	00:52:11	3131	00:52:37	3157	00:00:26	26	0.0000
nopath	1	2	1	1	327	00:52:09	3129	00:52:38	3158	00:00:29	29	0.0000
nopath	1	2	1	1	327	00:52:10	3130	00:52:40	3160	00:00:30	30	0.0000
nopath	1	2	1	1	327	00:52:11	3131	00:52:41	3161	00:00:30	30	0.0000
nopath	2	1	1	1	327	00:52:15	3135	00:52:41	3161	00:00:26	26	0.0000
nopath	1	2	5	1	327	00:52:14	3134	00:52:43	3163	00:00:29	29	0.0000
nopath	2	1	1	1	327	00:52:18	3138	00:52:43	3163	00:00:25	25	0.0000
nopath	1	2	3	1	327	00:52:16	3136	00:52:44	3164	00:00:28	28	0.0000
nopath	1	3	1	1	351	00:51:17	3077	00:52:48	3168	00:01:31	91	0.0000
nopath	1	3	9	1	351	00:51:33	3093	00:52:50	3170	00:01:17	77	0.0000
nopath	1	2	1	1	327	00:52:25	3145	00:52:54	3174	00:00:29	29	0.0000
nopath	1	3	1	1	351	00:51:40	3100	00:52:54	3174	00:01:14	74	0.0000
nopath	1	3	1	1	351	00:51:50	3110	00:52:55	3175	00:01:05	65	0.0000
nopath	3	2	1	1	311	00:51:28	3088	00:53:00	3180	00:01:32	92	0.0000	00:01:03
nopath	3	1	2	1	351	00:51:54	3114	00:53:04	3184	00:01:10	70	0.0000
nopath	3	2	2	1	311	00:52:13	3133	00:53:07	3187	00:00:54	54	0.0000
nopath	3	1	1	1	351	00:52:01	3121	00:53:07	3187	00:01:06	66	0.0000
nopath	3	2	1	1	311	00:52:32	3152	00:53:11	3191	00:00:39	39	0.0000
nopath	3	1	1	1	351	00:52:27	3147	00:53:11	3191	00:00:44	44	0.0000
nopath	3	1	10	1	351	00:52:35	3155	00:53:16	3196	00:00:41	41	0.0000
nopath	1	2	12	14	327	00:52:30	3150	00:53:19	3199	00:00:49	49	0.0000
nopath	1	2	12	14	327	00:52:42	3162	00:53:20	3200	00:00:38	38	0.0000
nopath	2	1	1	1	327	00:52:21	3141	00:53:21	3201	00:01:00	60	0.0000
nopath	2	1	12	14	327	00:52:23	3143	00:53:22	3202	00:00:59	59	0.0000
nopath	1	2	5	1	327	00:52:43	3163	00:53:22	3202	00:00:39	39	0.0000
nopath	2	1	1	1	327	00:52:25	3145	00:53:23	3203	00:00:58	58	0.0000
nopath	2	1	1	1	327	00:52:30	3150	00:53:24	3204	00:00:54	54	0.0000
nopath	1	2	1	1	327	00:52:50	3170	00:53:24	3204	00:00:34	34	0.0000
nopath	2	1	3	1	327	00:52:43	3163	00:53:24	3204	00:00:41	41	0.0000
nopath	2	1	3	1	327	00:52:32	3152	00:53:25	3205	00:00:53	53	0.0000
nopath	1	2	10	1	327	00:52:52	3172	00:53:26	3206	00:00:34	34	0.0000
nopath	2	1	12	14	327	00:52:38	3158	00:53:27	3207	00:00:49	49	0.0000
nopath	2	1	1	1	327	00:52:53	3173	00:53:27	3207	00:00:34	34	0.0000
nopath	1	2	1	1	327	00:52:56	3176	00:53:28	3208	00:00:32	32	0.0000
nopath	2	1	1	1	327	00:52:46	3166	00:53:28	3208	00:00:42	42	0.0000
nopath	2	1	1	1	327	00:52:52	3172	00:53:29	3209	00:00:37	37	0.0000
nopath	1	2	5	1	327	00:52:58	3178	00:53:30	3210	00:00:32	32	0.0000
nopath	2	1	1	1	327	00:52:58	3178	00:53:31	3211	00:00:33	33	0.0000
nopath	2	1	1	1	327	00:53:04	3184	00:53:32	3212	00:00:28	28	0.0000
nopath	2	1	1	1	327	00:53:06	3186	00:53:33	3213	00:00:27	27	0.0000
nopath	1	2	1	1	327	00:53:05	3185	00:53:34	3214	00:00:29	29	0.0000
nopath	1	3	2	1	351	00:51:54	3114	00:53:36	3216	00:01:42	102	0.0000
nopath	1	2	1	1	327	00:53:06	3186	00:53:36	3216	00:00:30	30	0.0000
nopath	1	3	2	1	351	00:52:00	3120	00:53:39	3219	00:01:39	99	0.0000
nopath	1	3	1	1	351	00:52:13	3133	00:53:41	3221	00:01:28	88	0.0000
nopath	1	2	1	1	327	00:53:14	3194	00:53:42	3222	00:00:28	28	0.0000
nopath	1	3	9	1	351	00:52:20	3140	00:53:44	3224	00:01:24	84	0.0000
nopath	1	3	1	1	351	00:52:23	3143	00:53:47	3227	00:01:24	84	0.0000
nopath	3	1	1	1	351	00:52:54	3174	00:53:52	3232	00:00:58	58	0.0000
nopath	3	2	1	1	311	00:53:03	3183	00:53:54	3234	00:00:51	51	0.0000
nopath	3	1	1	1	351	00:53:01	3181	00:53:54	3234	00:00:53	53	0.0000
nopath	3	2	1	1	311	00:53:08	3188	00:53:57	3237	00:00:49	49	0.0000
nopath	3	2	1	1	311	00:53:14	3194	00:53:59	3239	00:00:45	45	0.0000
nopath	3	1	1	1	351	00:53:28	3208	00:54:04	3244	00:00:36	36	0.0000	00:00:58
nopath	1	2	1	1	327	00:53:15	3195	00:54:08	3248	00:00:53	53	0.0000
nopath	1	2	1	1	327	00:53:21	3201	00:54:09	3249	00:00:48	48	0.0000
nopath	1	2	1	1	327	00:53:22	3202	00:54:10	3250	00:00:48	48	0.0000
nopath	2	1	1	1	327	00:53:14	3194	00:54:11	3251	00:00:57	57	0.0000
nopath	2	1	1	1	327	00:53:17	3197	00:54:11	3251	00:00:54	54	0.0000
nopath	1	2	3	1	327	00:53:29	3209	00:54:12	3252	00:00:43	43	0.0000
nopath	2	1	1	1	327	00:53:19	3199	00:54:12	3252	00:00:53	53	0.0000
nopath	2	1	1	1	327	00:53:24	3204	00:54:13	3253	00:00:49	49	0.0000
nopath	2	1	3	1	327	00:53:27	3207	00:54:14	3254	00:00:47	47	0.0000
nopath	2	3	1	1	311	00:53:28	3208	00:54:16	3256	00:00:48	48	0.0000
nopath	1	2	8	1	327	00:53:47	3227	00:54:16	3256	00:00:29	29	0.0000
nopath	2	1	3	1	327	00:53:29	3209	00:54:16	3256	00:00:47	47	0.0000
nopath	2	1	13	15	327	00:53:36	3216	00:54:18	3258	00:00:42	42	0.0000
nopath	2	1	1	1	327	00:53:37	3217	00:54:18	3258	00:00:41	41	0.0000
nopath	2	1	1	1	327	00:53:40	3220	00:54:20	3260	00:00:40	40	0.0000
nopath	2	1	1	1	327	00:53:41	3221	00:54:20	3260	00:00:39	39	0.0000
nopath	1	2	9	1	327	00:53:50	3230	00:54:20	3260	00:00:30	30	0.0000
nopath	2	1	1	1	327	00:53:46	3226	00:54:21	3261	00:00:35	35	0.0000
nopath	1	2	1	1	327	00:53:52	3232	00:54:22	3262	00:00:30	30	0.0000
nopath	2	1	1	1	327	00:53:43	3223	00:54:22	3262	00:00:39	39	0.0000
nopath	2	1	1	1	327	00:53:50	3230	00:54:23	3263	00:00:33	33	0.0000
nopath	1	2	1	1	327	00:53:55	3235	00:54:24	3264	00:00:29	29	0.0000
nopath	2	1	1	1	327	00:53:48	3228	00:54:24	3264	00:00:36	36	0.0000
nopath	2	1	15	17	327	00:53:58	3238	00:54:26	3266	00:00:28	28	0.0000
nopath	1	3	1	1	351	00:52:32	3152	00:54:28	3268	00:01:56	116	0.0000
nopath	1	3	1	1	351	00:52:34	3154	00:54:31	3271	00:01:57	117	0.0000
nopath	1	2	9	1	327	00:54:04	3244	00:54:32	3272	00:00:28	28	0.0000
nopath	1	3	1	1	351	00:52:35	3155	00:54:34	3274	00:01:59	119	0.0000
nopath	1	3	9	1	351	00:53:04	3184	00:54:36	3276	00:01:32	92	0.0000
nopath	3	2	1	1	311	00:53:45	3225	00:54:40	3280	00:00:55	55	0.0000
nopath	3	2	5	1	311	00:53:48	3228	00:54:42	3282	00:00:54	54	0.0000
nopath	3	2	12	14	311	00:54:02	3242	00:54:45	3285	00:00:43	43	0.0000
nopath	3	1	3	1	351	00:54:08	3248	00:54:51	3291	00:00:43	43	0.0000
nopath	3	2	14	16	311	00:54:12	3252	00:54:53	3293	00:00:41	41	0.0000
nopath	3	1	1	1	351	00:54:13	3253	00:54:57	3297	00:00:44	44	0.0000
nopath	1	2	9	1	327	00:54:11	3251	00:54:58	3298	00:00:47	47	0.0000
nopath	1	2	12	14	327	00:54:21	3261	00:55:00	3300	00:00:39	39	0.0000	00:00:35
nopath	2	3	9	1	311	00:54:11	3251	00:55:00	3300	00:00:49	49	0.0000
nopath	2	1	1	1	327	00:54:01	3241	00:55:01	3301	00:01:00	60	0.0000
nopath	1	2	1	1	327	00:54:23	3263	00:55:02	3302	00:00:39	39	0.0000
nopath	2	1	1	1	327	00:54:16	3256	00:55:02	3302	00:00:46	46	0.0000
nopath	2	1	1	1	327	00:54:09	3249	00:55:02	3302	00:00:53	53	0.0000
nopath	1	2	1	1	327	00:54:24	3264	00:55:04	3304	00:00:40	40	0.0000
nopath	2	1	1	1	327	00:54:20	3260	00:55:04	3304	00:00:44	44	0.0000
nopath	2	1	1	1	327	00:54:17	3257	00:55:04	3304	00:00:47	47	0.0000
nopath	1	2	1	1	327	00:54:28	3268	00:55:05	3305	00:00:37	37	0.0000
nopath	2	1	1	1	327	00:54:22	3262	00:55:05	3305	00:00:43	43	0.0000
nopath	2	1	9	1	327	00:54:21	3261	00:55:07	3307	00:00:46	46	0.0000
nopath	1	2	1	1	327	00:54:29	3269	00:55:07	3307	00:00:38	38	0.0000
nopath	2	1	12	14	327	00:54:24	3264	00:55:08	3308	00:00:44	44	0.0000
nopath	2	1	1	1	327	00:54:27	3267	00:55:08	3308	00:00:41	41	0.0000
nopath	1	2	1	1	327	00:54:34	3274	00:55:10	3310	00:00:36	36	0.0000
nopath	2	1	1	1	327	00:54:25	3265	00:55:10	3310	00:00:45	45	0.0000
nopath	2	1	1	1	327	00:54:32	3272	00:55:10	3310	00:00:38	38	0.0000
nopath	1	2	3	1	327	00:54:41	3281	00:55:11	3311	00:00:30	30	0.0000
nopath	2	1	1	1	327	00:54:36	3276	00:55:12	3312	00:00:36	36	0.0000
nopath	2	1	3	1	327	00:54:43	3283	00:55:13	3313	00:00:30	30	0.0000
nopath	1	2	12	14	327	00:54:45	3285	00:55:14	3314	00:00:29	29	0.0000
nopath	2	1	1	1	327	00:54:44	3284	00:55:14	3314	00:00:30	30	0.0000
nopath	2	1	2	1	327	00:54:48	3288	00:55:15	3315	00:00:27	27	0.0000
nopath	1	2	14	16	327	00:54:46	3286	00:55:17	3317	00:00:31	31	0.0000
nopath	1	3	1	1	351	00:53:07	3187	00:55:18	3318	00:02:11	131	0.0000
nopath	1	3	1	1	351	00:53:18	3198	00:55:21	3321	00:02:03	123	0.0000
nopath	1	3	14	16	351	00:53:19	3199	00:55:25	3325	00:02:06	126	0.0000
nopath	1	3	10	1	351	00:53:37	3217	00:55:28	3328	00:01:51	111	0.0000
nopath	1	3	1	1	351	00:54:10	3250	00:55:30	3330	00:01:20	80	0.0000
nopath	1	3	1	1	351	00:54:13	3253	00:55:33	3333	00:01:20	80	0.0000
nopath	1	3	10	1	351	00:54:47	3287	00:55:35	3335	00:00:48	48	0.0000
nopath	1	3	1	1	351	00:54:48	3288	00:55:37	3337	00:00:49	49	0.0000
nopath	3	2	3	1	311	00:54:17	3257	00:55:40	3340	00:01:23	83	0.0000
nopath	3	2	1	1	311	00:54:21	3261	00:55:41	3341	00:01:20	80	0.0000
nopath	3	1	5	1	351	00:54:32	3272	00:55:46	3346	00:01:14	74	0.0000
nopath	3	2	1	1	311	00:54:34	3274	00:55:47	3347	00:01:13	73	0.0000
nopath	3	2	1	1	311	00:54:56	3296	00:55:49	3349	00:00:53	53	0.0000
nopath	3	1	3	1	351	00:55:01	3301	00:55:53	3353	00:00:52	52	0.0000
nopath	3	1	1	1	351	00:55:05	3305	00:55:56	3356	00:00:51	51	0.0000
nopath	1	2	1	1	327	00:55:08	3308	00:55:58	3358	00:00:50	50	0.0000
nopath	1	2	1	1	327	00:55:12	3312	00:55:59	3359	00:00:47	47	0.0000
nopath	2	1	1	1	327	00:54:58	3298	00:56:01	3361	00:01:03	63	0.0000	00:00:38
nopath	1	2	1	1	327	00:55:15	3315	00:56:01	3361	00:00:46	46	0.0000
nopath	2	1	1	1	327	00:54:54	3294	00:56:01	3361	00:01:07	67	0.0000
nopath	2	1	3	1	327	00:54:59	3299	00:56:02	3362	00:01:03	63	0.0000
nopath	2	1	6	1	327	00:55:00	3300	00:56:03	3363	00:01:03	63	0.0000
nopath	2	1	1	1	327	00:55:05	3305	00:56:04	3364	00:00:59	59	0.0000
nopath	2	1	1	1	327	00:55:02	3302	00:56:05	3365	00:01:03	63	0.0000
nopath	1	2	13	15	327	00:55:18	3318	00:56:05	3365	00:00:47	47	0.0000
nopath	2	1	9	1	327	00:55:07	3307	00:56:06	3366	00:00:59	59	0.0000
nopath	1	2	1	1	327	00:55:26	3326	00:56:07	3367	00:00:41	41	0.0000
nopath	2	1	3	1	327	00:55:09	3309	00:56:07	3367	00:00:58	58	0.0000
nopath	1	2	3	1	327	00:55:29	3329	00:56:08	3368	00:00:39	39	0.0000
nopath	2	1	3	1	327	00:55:12	3312	00:56:08	3368	00:00:56	56	0.0000
nopath	2	1	5	1	327	00:55:13	3313	00:56:08	3368	00:00:55	55	0.0000
nopath	2	1	1	1	327	00:55:16	3316	00:56:09	3369	00:00:53	53	0.0000
nopath	1	2	1	1	327	00:55:32	3332	00:56:10	3370	00:00:38	38	0.0000
nopath	2	1	1	1	327	00:55:20	3320	00:56:10	3370	00:00:50	50	0.0000
nopath	1	2	10	1	327	00:55:33	3333	00:56:12	3372	00:00:39	39	0.0000
nopath	2	1	1	1	327	00:55:19	3319	00:56:12	3372	00:00:53	53	0.0000
nopath	2	1	1	1	327	00:55:26	3326	00:56:13	3373	00:00:47	47	0.0000
nopath	1	2	10	1	327	00:55:35	3335	00:56:13	3373	00:00:38	38	0.0000
nopath	2	1	9	1	327	00:55:25	3325	00:56:14	3374	00:00:49	49	0.0000
nopath	1	2	1	1	327	00:55:36	3336	00:56:15	3375	00:00:39	39	0.0000
nopath	2	1	1	1	327	00:55:36	3336	00:56:15	3375	00:00:39	39	0.0000
nopath	2	3	1	1	311	00:55:34	3334	00:56:16	3376	00:00:42	42	0.0000
nopath	1	2	13	15	327	00:55:40	3340	00:56:18	3378	00:00:38	38	0.0000
nopath	2	1	12	14	327	00:55:41	3341	00:56:18	3378	00:00:37	37	0.0000
nopath	2	3	1	1	311	00:55:38	3338	00:56:19	3379	00:00:41	41	0.0000
nopath	1	2	1	1	327	00:55:47	3347	00:56:20	3380	00:00:33	33	0.0000
nopath	2	1	12	14	327	00:55:44	3344	00:56:20	3380	00:00:36	36	0.0000
nopath	2	1	1	1	327	00:55:40	3340	00:56:21	3381	00:00:41	41	0.0000
nopath	1	2	1	1	327	00:55:48	3348	00:56:22	3382	00:00:34	34	0.0000
nopath	2	1	12	14	327	00:55:47	3347	00:56:22	3382	00:00:35	35	0.0000
nopath	2	1	12	14	327	00:55:42	3342	00:56:23	3383	00:00:41	41	0.0000
nopath	1	2	10	1	327	00:55:49	3349	00:56:23	3383	00:00:34	34	0.0000
nopath	2	1	10	1	327	00:55:56	3356	00:56:24	3384	00:00:28	28	0.0000
nopath	1	2	5	1	327	00:55:55	3355	00:56:25	3385	00:00:30	30	0.0000
nopath	2	1	14	16	327	00:55:48	3348	00:56:25	3385	00:00:37	37	0.0000
nopath	1	2	9	1	327	00:55:56	3356	00:56:26	3386	00:00:30	30	0.0000
nopath	2	1	6	1	327	00:55:59	3359	00:56:27	3387	00:00:28	28	0.0000
nopath	1	2	10	1	327	00:55:58	3358	00:56:28	3388	00:00:30	30	0.0000
nopath	2	1	1	1	327	00:55:54	3354	00:56:28	3388	00:00:34	34	0.0000
nopath	2	1	1	1	327	00:56:03	3363	00:56:28	3388	00:00:25	25	0.0000
nopath	2	1	10	1	327	00:56:02	3362	00:56:30	3390	00:00:28	28	0.0000
nopath	1	2	3	1	327	00:56:04	3364	00:56:32	3392	00:00:28	28	0.0000
nopath	2	1	1	1	327	00:56:07	3367	00:56:32	3392	00:00:25	25	0.0000
nopath	2	1	1	1	327	00:56:08	3368	00:56:33	3393	00:00:25	25	0.0000
nopath	2	1	1	1	327	00:56:10	3370	00:56:35	3395	00:00:25	25	0.0000
nopath	2	1	9	1	327	00:56:09	3369	00:56:35	3395	00:00:26	26	0.0000
nopath	2	1	6	1	327	00:56:13	3373	00:56:38	3398	00:00:25	25	0.0000
nopath	1	3	1	1	351	00:55:07	3307	00:56:41	3401	00:01:34	94	0.0000
nopath	2	1	12	14	327	00:56:17	3377	00:56:44	3404	00:00:27	27	0.0000
nopath	3	2	1	1	311	00:55:16	3316	00:56:50	3410	00:01:34	94	0.0000
nopath	3	2	1	1	311	00:55:31	3331	00:56:52	3412	00:01:21	81	0.0000
nopath	3	2	1	1	311	00:55:47	3347	00:56:56	3416	00:01:09	69	0.0000
nopath	3	1	1	1	351	00:55:46	3346	00:56:56	3416	00:01:10	70	0.0000
nopath	3	1	1	1	351	00:55:50	3350	00:57:01	3421	00:01:11	71	0.0000	00:00:57
nopath	3	1	1	1	351	00:56:07	3367	00:57:04	3424	00:00:57	57	0.0000
nopath	1	2	12	14	327	00:56:19	3379	00:57:09	3429	00:00:50	50	0.0000
nopath	1	2	1	1	327	00:56:22	3382	00:57:10	3430	00:00:48	48	0.0000
nopath	1	2	2	1	327	00:56:25	3385	00:57:11	3431	00:00:46	46	0.0000
nopath	2	1	1	1	327	00:56:30	3390	00:57:11	3431	00:00:41	41	0.0000
nopath	2	1	12	14	327	00:56:22	3382	00:57:12	3432	00:00:50	50	0.0000
nopath	2	1	1	1	327	00:56:37	3397	00:57:12	3432	00:00:35	35	0.0000
nopath	1	2	1	1	327	00:56:28	3388	00:57:13	3433	00:00:45	45	0.0000
nopath	1	2	1	1	327	00:56:29	3389	00:57:15	3435	00:00:46	46	0.0000
nopath	2	1	15	17	327	00:56:25	3385	00:57:15	3435	00:00:50	50	0.0000
nopath	2	1	1	1	327	00:56:45	3405	00:57:15	3435	00:00:30	30	0.0000
nopath	2	1	1	1	327	00:56:49	3409	00:57:16	3436	00:00:27	27	0.0000
nopath	1	2	1	1	327	00:56:37	3397	00:57:17	3437	00:00:40	40	0.0000
nopath	2	3	1	1	311	00:56:34	3394	00:57:17	3437	00:00:43	43	0.0000
nopath	2	1	14	16	327	00:56:46	3406	00:57:18	3438	00:00:32	32	0.0000
nopath	2	1	6	1	327	00:56:51	3411	00:57:18	3438	00:00:27	27	0.0000
nopath	1	2	1	1	327	00:56:40	3400	00:57:19	3439	00:00:39	39	0.0000
nopath	2	1	1	1	327	00:56:55	3415	00:57:21	3441	00:00:26	26	0.0000
nopath	1	2	14	16	327	00:56:48	3408	00:57:21	3441	00:00:33	33	0.0000
nopath	2	1	3	1	327	00:56:52	3412	00:57:21	3441	00:00:29	29	0.0000
nopath	2	1	1	1	327	00:56:57	3417	00:57:24	3444	00:00:27	27	0.0000
nopath	2	1	1	1	327	00:56:59	3419	00:57:24	3444	00:00:25	25	0.0000
nopath	1	2	14	16	327	00:56:54	3414	00:57:25	3445	00:00:31	31	0.0000
nopath	1	2	5	1	327	00:56:57	3417	00:57:27	3447	00:00:30	30	0.0000
nopath	1	3	9	1	351	00:55:21	3321	00:57:28	3448	00:02:07	127	0.0000
nopath	1	2	12	14	327	00:57:00	3420	00:57:29	3449	00:00:29	29	0.0000
nopath	1	2	1	1	327	00:57:02	3422	00:57:31	3451	00:00:29	29	0.0000
nopath	1	2	1	1	327	00:57:05	3425	00:57:33	3453	00:00:28	28	0.0000
nopath	2	1	3	1	327	00:57:07	3427	00:57:33	3453	00:00:26	26	0.0000
nopath	1	3	1	1	351	00:56:11	3371	00:57:35	3455	00:01:24	84	0.0000
nopath	1	2	1	1	327	00:57:06	3426	00:57:36	3456	00:00:30	30	0.0000
nopath	1	2	1	1	327	00:57:09	3429	00:57:37	3457	00:00:28	28	0.0000
nopath	2	1	14	16	327	00:57:13	3433	00:57:40	3460	00:00:27	27	0.0000
nopath	1	2	1	1	327	00:57:13	3433	00:57:41	3461	00:00:28	28	0.0000
nopath	2	1	1	1	327	00:57:14	3434	00:57:42	3462	00:00:28	28	0.0000
nopath	2	1	5	1	327	00:57:16	3436	00:57:44	3464	00:00:28	28	0.0000
nopath	1	2	5	1	327	00:57:17	3437	00:57:45	3465	00:00:28	28	0.0000
nopath	2	1	1	1	327	00:57:21	3441	00:57:47	3467	00:00:26	26	0.0000
nopath	2	3	1	1	311	00:57:20	3440	00:57:49	3469	00:00:29	29	0.0000
nopath	1	2	1	1	327	00:57:22	3442	00:57:50	3470	00:00:28	28	0.0000
nopath	1	3	1	1	351	00:56:27	3387	00:57:52	3472	00:01:25	85	0.0000
nopath	1	2	1	1	327	00:57:25	3445	00:57:53	3473	00:00:28	28	0.0000
nopath	2	1	1	1	327	00:57:30	3450	00:57:56	3476	00:00:26	26	0.0000
nopath	1	2	15	17	327	00:57:29	3449	00:57:58	3478	00:00:29	29	0.0000
nopath	1	3	2	1	351	00:57:04	3424	00:57:58	3478	00:00:54	54	0.0000
nopath	1	2	1	1	327	00:57:32	3452	00:58:00	3480	00:00:28	28	0.0000	00:00:35
nopath	1	3	13	15	351	00:57:12	3432	00:58:03	3483	00:00:51	51	0.0000
nopath	1	2	1	1	327	00:57:36	3456	00:58:04	3484	00:00:28	28	0.0000
nopath	1	3	15	17	351	00:57:15	3435	00:58:06	3486	00:00:51	51	0.0000
nopath	3	2	1	1	311	00:56:38	3398	00:58:10	3490	00:01:32	92	0.0000
nopath	3	2	1	1	311	00:56:57	3417	00:58:14	3494	00:01:17	77	0.0000
nopath	3	1	1	1	351	00:56:45	3405	00:58:14	3494	00:01:29	89	0.0000
nopath	3	1	1	1	351	00:57:11	3431	00:58:19	3499	00:01:08	68	0.0000
nopath	3	1	1	1	351	00:57:12	3432	00:58:23	3503	00:01:11	71	0.0000
nopath	1	2	5	1	327	00:57:37	3457	00:58:28	3508	00:00:51	51	0.0000
nopath	3	1	15	17	351	00:57:20	3440	00:58:28	3508	00:01:08	68	0.0000
nopath	1	2	1	1	327	00:57:41	3461	00:58:29	3509	00:00:48	48	0.0000
nopath	2	1	3	1	327	00:57:36	3456	00:58:31	3511	00:00:55	55	0.0000
nopath	1	2	1	1	327	00:57:42	3462	00:58:31	3511	00:00:49	49	0.0000
nopath	2	1	1	1	327	00:57:33	3453	00:58:31	3511	00:00:58	58	0.0000
nopath	1	2	9	1	327	00:57:43	3463	00:58:33	3513	00:00:50	50	0.0000
nopath	2	1	12	14	327	00:57:38	3458	00:58:33	3513	00:00:55	55	0.0000
nopath	2	1	1	1	327	00:57:35	3455	00:58:33	3513	00:00:58	58	0.0000
nopath	1	2	1	1	327	00:57:46	3466	00:58:35	3515	00:00:49	49	0.0000
nopath	2	1	1	1	327	00:57:39	3459	00:58:35	3515	00:00:56	56	0.0000
nopath	1	2	6	1	327	00:57:47	3467	00:58:36	3516	00:00:49	49	0.0000
nopath	2	1	1	1	327	00:57:43	3463	00:58:36	3516	00:00:53	53	0.0000
nopath	2	1	1	1	327	00:57:57	3477	00:58:38	3518	00:00:41	41	0.0000
nopath	2	3	13	15	311	00:57:46	3466	00:58:38	3518	00:00:52	52	0.0000
nopath	2	1	14	16	327	00:57:48	3468	00:58:39	3519	00:00:51	51	0.0000
nopath	1	2	14	16	327	00:57:52	3472	00:58:40	3520	00:00:48	48	0.0000
nopath	2	1	5	1	327	00:57:59	3479	00:58:42	3522	00:00:43	43	0.0000
nopath	1	2	1	1	327	00:57:53	3473	00:58:42	3522	00:00:49	49	0.0000
nopath	2	1	13	15	327	00:58:08	3488	00:58:44	3524	00:00:36	36	0.0000
nopath	2	3	5	1	311	00:57:54	3474	00:58:44	3524	00:00:50	50	0.0000
nopath	1	2	9	1	327	00:57:54	3474	00:58:44	3524	00:00:50	50	0.0000
nopath	2	1	1	1	327	00:58:00	3480	00:58:45	3525	00:00:45	45	0.0000
nopath	1	2	1	1	327	00:57:56	3476	00:58:46	3526	00:00:50	50	0.0000
nopath	2	1	1	1	327	00:58:10	3490	00:58:46	3526	00:00:36	36	0.0000
nopath	2	1	10	1	327	00:58:06	3486	00:58:47	3527	00:00:41	41	0.0000
nopath	1	2	1	1	327	00:58:03	3483	00:58:47	3527	00:00:44	44	0.0000
nopath	2	1	3	1	327	00:58:13	3493	00:58:48	3528	00:00:35	35	0.0000
nopath	2	1	1	1	327	00:58:12	3492	00:58:49	3529	00:00:37	37	0.0000
nopath	1	2	3	1	327	00:58:05	3485	00:58:49	3529	00:00:44	44	0.0000
nopath	2	1	1	1	327	00:58:15	3495	00:58:49	3529	00:00:34	34	0.0000
nopath	1	2	10	1	327	00:58:12	3492	00:58:51	3531	00:00:39	39	0.0000
nopath	1	2	1	1	327	00:58:14	3494	00:58:53	3533	00:00:39	39	0.0000
nopath	2	1	5	1	327	00:58:26	3506	00:58:54	3534	00:00:28	28	0.0000
nopath	1	2	6	1	327	00:58:15	3495	00:58:54	3534	00:00:39	39	0.0000
nopath	2	1	1	1	327	00:58:27	3507	00:58:54	3534	00:00:27	27	0.0000
nopath	1	2	3	1	327	00:58:20	3500	00:58:56	3536	00:00:36	36	0.0000
nopath	2	1	12	14	327	00:58:30	3510	00:58:57	3537	00:00:27	27	0.0000
nopath	1	2	1	1	327	00:58:22	3502	00:58:58	3538	00:00:36	36	0.0000
nopath	2	1	1	1	327	00:58:33	3513	00:58:59	3539	00:00:26	26	0.0000
nopath	1	2	1	1	327	00:58:24	3504	00:59:00	3540	00:00:36	36	0.0000	00:00:43
nopath	2	3	1	1	311	00:58:31	3511	00:59:01	3541	00:00:30	30	0.0000
nopath	1	2	1	1	327	00:58:29	3509	00:59:02	3542	00:00:33	33	0.0000
nopath	1	2	1	1	327	00:58:31	3511	00:59:03	3543	00:00:32	32	0.0000
nopath	2	1	13	15	327	00:58:39	3519	00:59:07	3547	00:00:28	28	0.0000
nopath	2	1	1	1	327	00:58:44	3524	00:59:10	3550	00:00:26	26	0.0000
nopath	1	2	10	1	327	00:58:43	3523	00:59:11	3551	00:00:28	28	0.0000
nopath	2	1	14	16	327	00:58:47	3527	00:59:14	3554	00:00:27	27	0.0000
nopath	2	1	1	1	327	00:58:51	3531	00:59:16	3556	00:00:25	25	0.0000
nopath	2	1	3	1	327	00:58:55	3535	00:59:20	3560	00:00:25	25	0.0000
nopath	1	2	13	15	327	00:58:53	3533	00:59:23	3563	00:00:30	30	0.0000
nopath	2	1	1	1	327	00:58:58	3538	00:59:24	3564	00:00:26	26	0.0000
nopath	2	1	5	1	327	00:58:59	3539	00:59:25	3565	00:00:26	26	0.0000
nopath	2	1	1	1	327	00:59:02	3542	00:59:27	3567	00:00:25	25	0.0000
nopath	2	1	9	1	327	00:59:04	3544	00:59:30	3570	00:00:26	26	0.0000
nopath	2	1	1	1	327	00:59:06	3546	00:59:32	3572	00:00:26	26	0.0000
nopath	2	1	1	1	327	00:59:09	3549	00:59:35	3575	00:00:26	26	0.0000
nopath	2	1	1	1	327	00:59:11	3551	00:59:37	3577	00:00:26	26	0.0000
nopath	1	2	1	1	327	00:59:09	3549	00:59:37	3577	00:00:28	28	0.0000
nopath	1	3	1	1	351	00:57:40	3460	00:59:38	3578	00:01:58	118	0.0000
nopath	1	2	1	1	327	00:59:11	3551	00:59:39	3579	00:00:28	28	0.0000
nopath	1	3	1	1	351	00:57:55	3475	00:59:40	3580	00:01:45	105	0.0000
nopath	1	3	3	1	351	00:58:36	3516	00:59:44	3584	00:01:08	68	0.0000
nopath	1	3	1	1	351	00:58:49	3529	00:59:46	3586	00:00:57	57	0.0000
nopath	3	1	9	1	351	00:57:29	3449	00:59:52	3592	00:02:23	143	0.0000
nopath	3	1	1	1	351	00:58:19	3499	00:59:55	3595	00:01:36	96	0.0000
nopath	3	1	1	1	351	00:58:20	3500	00:59:58	3598	00:01:38	98	0.0000
nopath	3	2	1	1	311	00:58:45	3525	00:59:58	3598	00:01:13	73	0.0000
nopath	3	2	6	1	311	00:59:04	3544	01:00:03	3603	00:00:59	59	0.0000	00:01:03
nopath	3	1	1	1	351	00:59:03	3543	01:00:03	3603	00:01:00	60	0.0000
nopath	3	1	1	1	351	00:59:18	3558	01:00:09	3609	00:00:51	51	0.0000
nopath	1	2	13	15	327	00:59:15	3555	01:00:11	3611	00:00:56	56	0.0000
nopath	2	3	12	14	311	00:59:14	3554	01:00:11	3611	00:00:57	57	0.0000
nopath	2	1	1	1	327	00:59:13	3553	01:00:11	3611	00:00:58	58	0.0000
nopath	2	1	1	1	327	00:59:25	3565	01:00:12	3612	00:00:47	47	0.0000
nopath	2	1	2	1	327	00:59:27	3567	01:00:12	3612	00:00:45	45	0.0000
nopath	1	2	1	1	327	00:59:19	3559	01:00:13	3613	00:00:54	54	0.0000
nopath	2	1	1	1	327	00:59:31	3571	01:00:14	3614	00:00:43	43	0.0000
nopath	1	2	1	1	327	00:59:21	3561	01:00:15	3615	00:00:54	54	0.0000
nopath	2	1	13	15	327	00:59:28	3568	01:00:16	3616	00:00:48	48	0.0000
nopath	2	1	5	1	327	00:59:34	3574	01:00:16	3616	00:00:42	42	0.0000
nopath	1	2	9	1	327	00:59:22	3562	01:00:16	3616	00:00:54	54	0.0000
nopath	2	1	1	1	327	00:59:43	3583	01:00:17	3617	00:00:34	34	0.0000
nopath	1	2	1	1	327	00:59:25	3565	01:00:17	3617	00:00:52	52	0.0000
nopath	2	1	1	1	327	00:59:39	3579	01:00:18	3618	00:00:39	39	0.0000
nopath	2	1	12	14	327	00:59:40	3580	01:00:19	3619	00:00:39	39	0.0000
nopath	2	1	1	1	327	00:59:50	3590	01:00:20	3620	00:00:30	30	0.0000
nopath	1	2	9	1	327	00:59:52	3592	01:00:22	3622	00:00:30	30	0.0000
nopath	2	1	1	1	327	00:59:55	3595	01:00:22	3622	00:00:27	27	0.0000
nopath	2	1	3	1	327	00:59:58	3598	01:00:24	3624	00:00:26	26	0.0000
nopath	1	2	5	1	327	00:59:56	3596	01:00:24	3624	00:00:28	28	0.0000
nopath	2	1	9	1	327	01:00:00	3600	01:00:27	3627	00:00:27	27	0.0000
nopath	1	3	1	1	351	00:58:56	3536	01:00:28	3628	00:01:32	92	0.0000
nopath	1	2	1	1	327	01:00:01	3601	01:00:30	3630	00:00:29	29	0.0000
nopath	2	1	1	1	327	01:00:05	3605	01:00:31	3631	00:00:26	26	0.0000
nopath	2	1	3	1	327	01:00:06	3606	01:00:32	3632	00:00:26	26	0.0000
nopath	1	3	1	1	351	00:58:57	3537	01:00:34	3634	00:01:37	97	0.0000
nopath	1	2	3	1	327	01:00:08	3608	01:00:36	3636	00:00:28	28	0.0000
nopath	1	3	1	1	351	00:59:17	3557	01:00:38	3638	00:01:21	81	0.0000
nopath	1	2	1	1	327	01:00:12	3612	01:00:40	3640	00:00:28	28	0.0000
nopath	1	3	14	16	351	00:59:34	3574	01:00:42	3642	00:01:08	68	0.0000
nopath	1	2	15	17	327	01:00:15	3615	01:00:44	3644	00:00:29	29	0.0000
nopath	1	3	12	14	351	00:59:42	3582	01:00:46	3646	00:01:04	64	0.0000
nopath	1	2	1	1	327	01:00:17	3617	01:00:46	3646	00:00:29	29	0.0000
nopath	1	2	3	1	327	01:00:19	3619	01:00:48	3648	00:00:29	29	0.0000
nopath	1	3	10	1	351	00:59:46	3586	01:00:48	3648	00:01:02	62	0.0000
nopath	1	2	1	1	327	01:00:21	3621	01:00:49	3649	00:00:28	28	0.0000
nopath	1	2	1	1	327	01:00:22	3622	01:00:52	3652	00:00:30	30	0.0000
nopath	1	3	13	15	351	01:00:04	3604	01:00:52	3652	00:00:48	48	0.0000
nopath	1	3	12	14	351	01:00:05	3605	01:00:55	3655	00:00:50	50	0.0000
nopath	3	2	1	1	311	00:59:29	3569	01:01:00	3660	00:01:31	91	0.0000	00:01:31
nopath	3	1	1	1	351	00:59:31	3571	01:01:04	3664	00:01:33	93	0.0000
nopath	3	2	12	14	311	00:59:51	3591	01:01:07	3667	00:01:16	76	0.0000
nopath	3	1	1	1	351	00:59:35	3575	01:01:07	3667	00:01:32	92	0.0000
nopath	3	1	1	1	351	00:59:55	3595	01:01:11	3671	00:01:16	76	0.0000
nopath	3	1	15	17	351	00:59:57	3597	01:01:16	3676	00:01:19	79	0.0000
nopath	1	2	1	1	327	01:00:30	3630	01:01:18	3678	00:00:48	48	0.0000
nopath	1	2	1	1	327	01:00:31	3631	01:01:20	3680	00:00:49	49	0.0000
nopath	2	1	1	1	327	01:00:12	3612	01:01:21	3681	00:01:09	69	0.0000
nopath	2	1	1	1	327	01:00:21	3621	01:01:21	3681	00:01:00	60	0.0000
nopath	1	2	12	14	327	01:00:33	3633	01:01:22	3682	00:00:49	49	0.0000
nopath	2	1	1	1	327	01:00:16	3616	01:01:23	3683	00:01:07	67	0.0000
nopath	2	1	3	1	327	01:00:23	3623	01:01:23	3683	00:01:00	60	0.0000
nopath	1	2	12	14	327	01:00:36	3636	01:01:24	3684	00:00:48	48	0.0000
nopath	2	1	1	1	327	01:00:26	3626	01:01:25	3685	00:00:59	59	0.0000
nopath	1	2	1	1	327	01:00:45	3645	01:01:26	3686	00:00:41	41	0.0000
nopath	2	1	12	14	327	01:00:29	3629	01:01:26	3686	00:00:57	57	0.0000
nopath	2	1	13	15	327	01:00:19	3619	01:01:27	3687	00:01:08	68	0.0000
nopath	2	1	3	1	327	01:00:31	3631	01:01:28	3688	00:00:57	57	0.0000
nopath	1	2	15	17	327	01:00:48	3648	01:01:29	3689	00:00:41	41	0.0000
nopath	2	1	12	14	327	01:00:22	3622	01:01:29	3689	00:01:07	67	0.0000
nopath	2	1	1	1	327	01:00:35	3635	01:01:30	3690	00:00:55	55	0.0000
nopath	2	1	1	1	327	01:00:25	3625	01:01:31	3691	00:01:06	66	0.0000
nopath	1	2	1	1	327	01:00:55	3655	01:01:31	3691	00:00:36	36	0.0000
nopath	2	1	5	1	327	01:00:30	3630	01:01:32	3692	00:01:02	62	0.0000
nopath	2	1	14	16	327	01:00:39	3639	01:01:33	3693	00:00:54	54	0.0000
nopath	2	1	3	1	327	01:00:38	3638	01:01:34	3694	00:00:56	56	0.0000
nopath	1	2	13	15	327	01:00:56	3656	01:01:35	3695	00:00:39	39	0.0000
nopath	2	1	1	1	327	01:00:43	3643	01:01:35	3695	00:00:52	52	0.0000
nopath	2	1	1	1	327	01:00:40	3640	01:01:36	3696	00:00:56	56	0.0000
nopath	1	2	12	14	327	01:00:57	3657	01:01:37	3697	00:00:40	40	0.0000
nopath	2	1	1	1	327	01:00:45	3645	01:01:37	3697	00:00:52	52	0.0000
nopath	2	1	1	1	327	01:00:42	3642	01:01:38	3698	00:00:56	56	0.0000
nopath	1	2	1	1	327	01:00:58	3658	01:01:39	3699	00:00:41	41	0.0000
nopath	2	1	1	1	327	01:00:48	3648	01:01:39	3699	00:00:51	51	0.0000
nopath	2	1	15	17	327	01:00:49	3649	01:01:39	3699	00:00:50	50	0.0000
nopath	1	2	5	1	327	01:01:08	3668	01:01:41	3701	00:00:33	33	0.0000
nopath	2	1	1	1	327	01:00:50	3650	01:01:41	3701	00:00:51	51	0.0000
nopath	2	1	14	16	327	01:00:56	3656	01:01:41	3701	00:00:45	45	0.0000
nopath	1	2	2	1	327	01:01:11	3671	01:01:43	3703	00:00:32	32	0.0000
nopath	2	1	1	1	327	01:00:59	3659	01:01:44	3704	00:00:45	45	0.0000
nopath	2	3	3	1	311	01:00:54	3654	01:01:45	3705	00:00:51	51	0.0000
nopath	2	1	1	1	327	01:01:09	3669	01:01:45	3705	00:00:36	36	0.0000
nopath	2	1	1	1	327	01:01:02	3662	01:01:47	3707	00:00:45	45	0.0000
nopath	2	1	1	1	327	01:01:17	3677	01:01:47	3707	00:00:30	30	0.0000
nopath	2	1	1	1	327	01:01:08	3668	01:01:49	3709	00:00:41	41	0.0000
nopath	2	1	3	1	327	01:01:19	3679	01:01:49	3709	00:00:30	30	0.0000
nopath	2	1	3	1	327	01:01:10	3670	01:01:50	3710	00:00:40	40	0.0000
nopath	1	2	9	1	327	01:01:22	3682	01:01:50	3710	00:00:28	28	0.0000
nopath	2	1	3	1	327	01:01:22	3682	01:01:50	3710	00:00:28	28	0.0000
nopath	2	1	5	1	327	01:01:23	3683	01:01:52	3712	00:00:29	29	0.0000
nopath	1	2	12	14	327	01:01:23	3683	01:01:53	3713	00:00:30	30	0.0000
nopath	2	1	1	1	327	01:01:16	3676	01:01:53	3713	00:00:37	37	0.0000
nopath	2	1	3	1	327	01:01:27	3687	01:01:53	3713	00:00:26	26	0.0000
nopath	1	2	1	1	327	01:01:25	3685	01:01:54	3714	00:00:29	29	0.0000
nopath	2	1	1	1	327	01:01:18	3678	01:01:54	3714	00:00:36	36	0.0000
nopath	2	1	1	1	327	01:01:20	3680	01:01:55	3715	00:00:35	35	0.0000
nopath	2	1	3	1	327	01:01:29	3689	01:01:55	3715	00:00:26	26	0.0000
nopath	2	1	5	1	327	01:01:30	3690	01:01:58	3718	00:00:28	28	0.0000
nopath	2	1	1	1	327	01:01:33	3693	01:01:59	3719	00:00:26	26	0.0000
nopath	1	2	12	14	327	01:01:31	3691	01:02:00	3720	00:00:29	29	0.0000	00:00:36
nopath	1	2	13	15	327	01:01:32	3692	01:02:02	3722	00:00:30	30	0.0000
nopath	2	1	1	1	327	01:01:38	3698	01:02:03	3723	00:00:25	25	0.0000
nopath	1	2	1	1	327	01:01:34	3694	01:02:04	3724	00:00:30	30	0.0000
nopath	2	1	10	1	327	01:01:40	3700	01:02:05	3725	00:00:25	25	0.0000
nopath	1	2	3	1	327	01:01:38	3698	01:02:06	3726	00:00:28	28	0.0000
nopath	1	3	1	1	351	01:00:16	3616	01:02:08	3728	00:01:52	112	0.0000
nopath	1	3	1	1	351	01:01:09	3669	01:02:11	3731	00:01:02	62	0.0000
nopath	1	3	1	1	351	01:01:16	3676	01:02:14	3734	00:00:58	58	0.0000
nopath	1	3	1	1	351	01:01:28	3688	01:02:17	3737	00:00:49	49	0.0000
nopath	3	2	1	1	311	01:00:37	3637	01:02:22	3742	00:01:45	105	0.0000
nopath	3	1	1	1	351	01:00:09	3609	01:02:22	3742	00:02:13	133	0.0000
nopath	3	2	1	1	311	01:00:59	3659	01:02:24	3744	00:01:25	85	0.0000
nopath	3	2	1	1	311	01:01:08	3668	01:02:27	3747	00:01:19	79	0.0000
nopath	3	2	1	1	311	01:01:10	3670	01:02:30	3750	00:01:20	80	0.0000
nopath	3	2	1	1	311	01:01:14	3674	01:02:33	3753	00:01:19	79	0.0000
nopath	1	2	3	1	327	01:01:50	3710	01:02:38	3758	00:00:48	48	0.0000
nopath	1	2	1	1	327	01:01:51	3711	01:02:40	3760	00:00:49	49	0.0000
nopath	3	1	14	16	351	01:01:20	3680	01:02:40	3760	00:01:20	80	0.0000
nopath	2	1	1	1	327	01:01:43	3703	01:02:41	3761	00:00:58	58	0.0000
nopath	1	2	3	1	327	01:01:53	3713	01:02:42	3762	00:00:49	49	0.0000
nopath	2	1	6	1	327	01:01:42	3702	01:02:42	3762	00:01:00	60	0.0000
nopath	1	2	1	1	327	01:01:56	3716	01:02:43	3763	00:00:47	47	0.0000
nopath	2	1	3	1	327	01:01:44	3704	01:02:44	3764	00:01:00	60	0.0000
nopath	2	1	12	14	327	01:01:46	3706	01:02:44	3764	00:00:58	58	0.0000
nopath	1	2	5	1	327	01:01:57	3717	01:02:45	3765	00:00:48	48	0.0000
nopath	2	1	5	1	327	01:01:48	3708	01:02:45	3765	00:00:57	57	0.0000
nopath	2	1	3	1	327	01:01:51	3711	01:02:45	3765	00:00:54	54	0.0000
nopath	1	2	1	1	327	01:01:59	3719	01:02:47	3767	00:00:48	48	0.0000
nopath	2	1	1	1	327	01:01:52	3712	01:02:47	3767	00:00:55	55	0.0000
nopath	2	1	1	1	327	01:01:54	3714	01:02:47	3767	00:00:53	53	0.0000
nopath	2	1	1	1	327	01:01:59	3719	01:02:48	3768	00:00:49	49	0.0000
nopath	1	2	1	1	327	01:02:04	3724	01:02:48	3768	00:00:44	44	0.0000
nopath	2	1	1	1	327	01:01:57	3717	01:02:49	3769	00:00:52	52	0.0000
nopath	1	2	1	1	327	01:02:10	3730	01:02:50	3770	00:00:40	40	0.0000
nopath	2	1	13	15	327	01:02:00	3720	01:02:51	3771	00:00:51	51	0.0000
nopath	2	1	14	16	327	01:02:01	3721	01:02:51	3771	00:00:50	50	0.0000
nopath	1	2	9	1	327	01:02:12	3732	01:02:52	3772	00:00:40	40	0.0000
nopath	2	1	1	1	327	01:02:18	3738	01:02:53	3773	00:00:35	35	0.0000
nopath	2	1	12	14	327	01:02:02	3722	01:02:53	3773	00:00:51	51	0.0000
nopath	1	2	1	1	327	01:02:14	3734	01:02:54	3774	00:00:40	40	0.0000
nopath	2	1	1	1	327	01:02:08	3728	01:02:55	3775	00:00:47	47	0.0000
nopath	2	1	3	1	327	01:02:20	3740	01:02:55	3775	00:00:35	35	0.0000
nopath	1	2	5	1	327	01:02:19	3739	01:02:56	3776	00:00:37	37	0.0000
nopath	2	1	5	1	327	01:02:23	3743	01:02:56	3776	00:00:33	33	0.0000
nopath	2	1	3	1	327	01:02:14	3734	01:02:57	3777	00:00:43	43	0.0000
nopath	2	1	12	14	327	01:02:29	3749	01:02:59	3779	00:00:30	30	0.0000
nopath	1	2	1	1	327	01:02:30	3750	01:03:00	3780	00:00:30	30	0.0000	00:00:40
nopath	2	1	1	1	327	01:02:31	3751	01:03:01	3781	00:00:30	30	0.0000
nopath	1	2	1	1	327	01:02:31	3751	01:03:01	3781	00:00:30	30	0.0000
nopath	2	3	1	1	311	01:02:17	3737	01:03:02	3782	00:00:45	45	0.0000
nopath	1	2	1	1	327	01:02:33	3753	01:03:03	3783	00:00:30	30	0.0000
nopath	2	1	1	1	327	01:02:21	3741	01:03:03	3783	00:00:42	42	0.0000
nopath	2	1	7	1	327	01:02:30	3750	01:03:04	3784	00:00:34	34	0.0000
nopath	1	2	9	1	327	01:02:35	3755	01:03:04	3784	00:00:29	29	0.0000
nopath	1	2	1	1	327	01:02:36	3756	01:03:06	3786	00:00:30	30	0.0000
nopath	2	1	12	14	327	01:02:22	3742	01:03:06	3786	00:00:44	44	0.0000
nopath	2	1	1	1	327	01:02:24	3744	01:03:06	3786	00:00:42	42	0.0000
nopath	1	2	2	1	327	01:02:39	3759	01:03:07	3787	00:00:28	28	0.0000
nopath	2	1	9	1	327	01:02:40	3760	01:03:09	3789	00:00:29	29	0.0000
nopath	2	1	13	15	327	01:02:39	3759	01:03:10	3790	00:00:31	31	0.0000
nopath	2	1	3	1	327	01:02:42	3762	01:03:10	3790	00:00:28	28	0.0000
nopath	2	1	5	1	327	01:02:41	3761	01:03:11	3791	00:00:30	30	0.0000
nopath	2	1	1	1	327	01:02:46	3766	01:03:13	3793	00:00:27	27	0.0000
nopath	1	2	6	1	327	01:02:45	3765	01:03:13	3793	00:00:28	28	0.0000
nopath	2	1	1	1	327	01:02:44	3764	01:03:14	3794	00:00:30	30	0.0000
nopath	2	1	1	1	327	01:02:48	3768	01:03:14	3794	00:00:26	26	0.0000
nopath	2	1	1	1	327	01:02:45	3765	01:03:15	3795	00:00:30	30	0.0000
nopath	1	2	12	14	327	01:02:46	3766	01:03:16	3796	00:00:30	30	0.0000
nopath	2	1	1	1	327	01:02:49	3769	01:03:17	3797	00:00:28	28	0.0000
nopath	1	2	9	1	327	01:02:47	3767	01:03:17	3797	00:00:30	30	0.0000
nopath	1	2	3	1	327	01:02:48	3768	01:03:19	3799	00:00:31	31	0.0000
nopath	2	1	1	1	327	01:02:55	3775	01:03:21	3801	00:00:26	26	0.0000
nopath	1	3	6	1	351	01:01:44	3704	01:03:23	3803	00:01:39	99	0.0000
nopath	1	2	5	1	327	01:02:56	3776	01:03:24	3804	00:00:28	28	0.0000
nopath	1	2	1	1	327	01:02:58	3778	01:03:26	3806	00:00:28	28	0.0000
nopath	2	1	14	16	327	01:03:01	3781	01:03:28	3808	00:00:27	27	0.0000
nopath	2	1	1	1	327	01:03:04	3784	01:03:30	3810	00:00:26	26	0.0000
nopath	2	1	13	15	327	01:03:03	3783	01:03:31	3811	00:00:28	28	0.0000
nopath	2	1	9	1	327	01:03:05	3785	01:03:32	3812	00:00:27	27	0.0000
nopath	2	3	1	1	311	01:03:07	3787	01:03:36	3816	00:00:29	29	0.0000
nopath	1	2	12	14	327	01:03:07	3787	01:03:36	3816	00:00:29	29	0.0000
nopath	1	2	1	1	327	01:03:09	3789	01:03:37	3817	00:00:28	28	0.0000
nopath	1	3	12	14	351	01:01:49	3709	01:03:39	3819	00:01:50	110	0.0000
nopath	1	3	1	1	351	01:01:52	3712	01:03:41	3821	00:01:49	109	0.0000
nopath	1	2	13	15	327	01:03:13	3793	01:03:43	3823	00:00:30	30	0.0000
nopath	1	3	1	1	351	01:02:32	3752	01:03:44	3824	00:01:12	72	0.0000
nopath	1	3	12	14	351	01:02:51	3771	01:03:46	3826	00:00:55	55	0.0000
nopath	3	2	1	1	311	01:01:40	3700	01:03:50	3830	00:02:10	130	0.0000
nopath	3	2	13	15	311	01:01:54	3714	01:03:54	3834	00:02:00	120	0.0000
nopath	3	2	1	1	311	01:02:02	3722	01:03:58	3838	00:01:56	116	0.0000
nopath	3	1	1	1	351	01:01:58	3718	01:03:58	3838	00:02:00	120	0.0000
nopath	3	1	1	1	351	01:02:07	3727	01:04:03	3843	00:01:56	116	0.0000	00:01:28
nopath	3	1	3	1	351	01:02:13	3733	01:04:06	3846	00:01:53	113	0.0000
nopath	1	2	1	1	327	01:03:20	3800	01:04:08	3848	00:00:48	48	0.0000
nopath	1	2	1	1	327	01:03:21	3801	01:04:10	3850	00:00:49	49	0.0000
nopath	2	1	1	1	327	01:03:08	3788	01:04:11	3851	00:01:03	63	0.0000
nopath	1	2	1	1	327	01:03:22	3802	01:04:11	3851	00:00:49	49	0.0000
nopath	2	1	3	1	327	01:03:15	3795	01:04:11	3851	00:00:56	56	0.0000
nopath	2	1	1	1	327	01:03:14	3794	01:04:12	3852	00:00:58	58	0.0000
nopath	2	3	1	1	311	01:03:12	3792	01:04:13	3853	00:01:01	61	0.0000
nopath	1	2	1	1	327	01:03:24	3804	01:04:13	3853	00:00:49	49	0.0000
nopath	2	1	1	1	327	01:03:22	3802	01:04:14	3854	00:00:52	52	0.0000
nopath	2	1	5	1	327	01:03:23	3803	01:04:14	3854	00:00:51	51	0.0000
nopath	1	2	1	1	327	01:03:26	3806	01:04:15	3855	00:00:49	49	0.0000
nopath	2	1	1	1	327	01:03:25	3805	01:04:16	3856	00:00:51	51	0.0000
nopath	2	1	1	1	327	01:03:24	3804	01:04:16	3856	00:00:52	52	0.0000
nopath	1	2	1	1	327	01:03:31	3811	01:04:17	3857	00:00:46	46	0.0000
nopath	2	1	9	1	327	01:03:32	3812	01:04:17	3857	00:00:45	45	0.0000
nopath	2	1	12	14	327	01:03:31	3811	01:04:18	3858	00:00:47	47	0.0000
nopath	1	2	1	1	327	01:03:34	3814	01:04:19	3859	00:00:45	45	0.0000
nopath	2	1	1	1	327	01:03:36	3816	01:04:19	3859	00:00:43	43	0.0000
nopath	2	1	1	1	327	01:03:35	3815	01:04:19	3859	00:00:44	44	0.0000
nopath	2	1	1	1	327	01:03:37	3817	01:04:20	3860	00:00:43	43	0.0000
nopath	1	2	1	1	327	01:03:37	3817	01:04:21	3861	00:00:44	44	0.0000
nopath	2	1	1	1	327	01:03:40	3820	01:04:21	3861	00:00:41	41	0.0000
nopath	1	2	1	1	327	01:03:38	3818	01:04:23	3863	00:00:45	45	0.0000
nopath	2	1	13	15	327	01:03:39	3819	01:04:23	3863	00:00:44	44	0.0000
nopath	1	2	1	1	327	01:03:39	3819	01:04:25	3865	00:00:46	46	0.0000
nopath	2	1	1	1	327	01:03:41	3821	01:04:25	3865	00:00:44	44	0.0000
nopath	2	3	10	1	311	01:03:42	3822	01:04:26	3866	00:00:44	44	0.0000
nopath	1	2	1	1	327	01:03:41	3821	01:04:27	3867	00:00:46	46	0.0000
nopath	2	1	1	1	327	01:03:44	3824	01:04:27	3867	00:00:43	43	0.0000
nopath	2	1	1	1	327	01:03:47	3827	01:04:27	3867	00:00:40	40	0.0000
nopath	1	2	1	1	327	01:03:44	3824	01:04:29	3869	00:00:45	45	0.0000
nopath	2	1	9	1	327	01:03:48	3828	01:04:29	3869	00:00:41	41	0.0000
nopath	2	1	1	1	327	01:03:55	3835	01:04:29	3869	00:00:34	34	0.0000
nopath	2	1	1	1	327	01:04:00	3840	01:04:31	3871	00:00:31	31	0.0000
nopath	1	2	14	16	327	01:03:53	3833	01:04:32	3872	00:00:39	39	0.0000
nopath	2	1	1	1	327	01:04:03	3843	01:04:32	3872	00:00:29	29	0.0000
nopath	2	3	5	1	311	01:03:50	3830	01:04:33	3873	00:00:43	43	0.0000
nopath	1	2	12	14	327	01:04:00	3840	01:04:34	3874	00:00:34	34	0.0000
nopath	2	1	12	14	327	01:03:57	3837	01:04:34	3874	00:00:37	37	0.0000
nopath	2	1	1	1	327	01:04:02	3842	01:04:34	3874	00:00:32	32	0.0000
nopath	1	2	1	1	327	01:04:04	3844	01:04:36	3876	00:00:32	32	0.0000
nopath	2	1	1	1	327	01:04:05	3845	01:04:37	3877	00:00:32	32	0.0000
nopath	1	2	15	17	327	01:04:05	3845	01:04:38	3878	00:00:33	33	0.0000
nopath	2	1	14	16	327	01:04:08	3848	01:04:39	3879	00:00:31	31	0.0000
nopath	2	1	1	1	327	01:04:13	3853	01:04:39	3879	00:00:26	26	0.0000
nopath	1	2	1	1	327	01:04:06	3846	01:04:40	3880	00:00:34	34	0.0000
nopath	1	2	1	1	327	01:04:09	3849	01:04:41	3881	00:00:32	32	0.0000
nopath	2	1	1	1	327	01:04:15	3855	01:04:41	3881	00:00:26	26	0.0000
nopath	1	2	3	1	327	01:04:13	3853	01:04:43	3883	00:00:30	30	0.0000
nopath	1	2	1	1	327	01:04:15	3855	01:04:44	3884	00:00:29	29	0.0000
nopath	2	1	1	1	327	01:04:19	3859	01:04:44	3884	00:00:25	25	0.0000
nopath	1	2	1	1	327	01:04:17	3857	01:04:46	3886	00:00:29	29	0.0000
nopath	1	2	5	1	327	01:04:19	3859	01:04:48	3888	00:00:29	29	0.0000
nopath	1	3	1	1	351	01:02:54	3774	01:04:48	3888	00:01:54	114	0.0000
nopath	1	3	10	1	351	01:03:06	3786	01:04:50	3890	00:01:44	104	0.0000
nopath	1	3	1	1	351	01:03:19	3799	01:04:53	3893	00:01:34	94	0.0000
nopath	1	2	1	1	327	01:04:25	3865	01:04:54	3894	00:00:29	29	0.0000
nopath	1	3	1	1	351	01:03:47	3827	01:04:56	3896	00:01:09	69	0.0000
nopath	3	2	3	1	311	01:02:51	3771	01:05:01	3901	00:02:10	130	0.0000	00:01:40
nopath	3	1	1	1	351	01:02:50	3770	01:05:02	3902	00:02:12	132	0.0000
nopath	3	2	9	1	311	01:02:57	3777	01:05:06	3906	00:02:09	129	0.0000
nopath	3	1	1	1	351	01:02:54	3774	01:05:06	3906	00:02:12	132	0.0000
nopath	3	2	14	16	311	01:03:05	3785	01:05:11	3911	00:02:06	126	0.0000
nopath	3	1	1	1	351	01:03:09	3789	01:05:15	3915	00:02:06	126	0.0000
nopath	3	2	13	15	311	01:03:19	3799	01:05:17	3917	00:01:58	118	0.0000
nopath	1	2	12	14	327	01:04:26	3866	01:05:19	3919	00:00:53	53	0.0000
nopath	1	2	1	1	327	01:04:35	3875	01:05:20	3920	00:00:45	45	0.0000
nopath	2	1	5	1	327	01:04:22	3862	01:05:21	3921	00:00:59	59	0.0000
nopath	2	1	1	1	327	01:04:25	3865	01:05:21	3921	00:00:56	56	0.0000
nopath	1	2	10	1	327	01:04:48	3888	01:05:22	3922	00:00:34	34	0.0000
nopath	2	1	9	1	327	01:04:27	3867	01:05:22	3922	00:00:55	55	0.0000
nopath	2	1	14	16	327	01:04:31	3871	01:05:24	3924	00:00:53	53	0.0000
nopath	1	2	10	1	327	01:04:49	3889	01:05:24	3924	00:00:35	35	0.0000
nopath	2	1	1	1	327	01:04:32	3872	01:05:24	3924	00:00:52	52	0.0000
nopath	2	1	1	1	327	01:04:36	3876	01:05:26	3926	00:00:50	50	0.0000
nopath	1	2	10	1	327	01:04:51	3891	01:05:26	3926	00:00:35	35	0.0000
nopath	2	1	1	1	327	01:04:34	3874	01:05:26	3926	00:00:52	52	0.0000
nopath	2	1	1	1	327	01:04:39	3879	01:05:27	3927	00:00:48	48	0.0000
nopath	1	2	1	1	327	01:04:53	3893	01:05:28	3928	00:00:35	35	0.0000
nopath	2	1	1	1	327	01:04:47	3887	01:05:29	3929	00:00:42	42	0.0000
nopath	2	1	13	15	327	01:04:37	3877	01:05:29	3929	00:00:52	52	0.0000
nopath	1	2	1	1	327	01:04:55	3895	01:05:30	3930	00:00:35	35	0.0000
nopath	2	1	10	1	327	01:04:48	3888	01:05:30	3930	00:00:42	42	0.0000
nopath	2	1	1	1	327	01:04:40	3880	01:05:31	3931	00:00:51	51	0.0000
nopath	1	2	1	1	327	01:04:57	3897	01:05:31	3931	00:00:34	34	0.0000
nopath	1	2	6	1	327	01:04:58	3898	01:05:33	3933	00:00:35	35	0.0000
nopath	2	1	1	1	327	01:04:45	3885	01:05:33	3933	00:00:48	48	0.0000
nopath	2	1	1	1	327	01:04:54	3894	01:05:33	3933	00:00:39	39	0.0000
nopath	2	1	1	1	327	01:04:58	3898	01:05:34	3934	00:00:36	36	0.0000
nopath	2	1	1	1	327	01:05:00	3900	01:05:34	3934	00:00:34	34	0.0000
nopath	1	2	13	15	327	01:05:01	3901	01:05:35	3935	00:00:34	34	0.0000
nopath	2	1	5	1	327	01:05:03	3903	01:05:36	3936	00:00:33	33	0.0000
nopath	1	2	1	1	327	01:05:02	3902	01:05:37	3937	00:00:35	35	0.0000
nopath	2	1	6	1	327	01:05:02	3902	01:05:37	3937	00:00:35	35	0.0000
nopath	2	1	1	1	327	01:05:07	3907	01:05:37	3937	00:00:30	30	0.0000
nopath	1	2	3	1	327	01:05:03	3903	01:05:38	3938	00:00:35	35	0.0000
nopath	1	2	1	1	327	01:05:04	3904	01:05:40	3940	00:00:36	36	0.0000
nopath	2	3	9	1	311	01:05:04	3904	01:05:41	3941	00:00:37	37	0.0000
nopath	1	2	1	1	327	01:05:05	3905	01:05:41	3941	00:00:36	36	0.0000
nopath	1	2	1	1	327	01:05:07	3907	01:05:43	3943	00:00:36	36	0.0000
nopath	1	2	1	1	327	01:05:12	3912	01:05:44	3944	00:00:32	32	0.0000
nopath	2	1	1	1	327	01:05:14	3914	01:05:45	3945	00:00:31	31	0.0000
nopath	2	3	12	14	311	01:05:09	3909	01:05:45	3945	00:00:36	36	0.0000
nopath	1	2	1	1	327	01:05:15	3915	01:05:46	3946	00:00:31	31	0.0000
nopath	1	2	2	1	327	01:05:17	3917	01:05:47	3947	00:00:30	30	0.0000
nopath	2	1	1	1	327	01:05:20	3920	01:05:48	3948	00:00:28	28	0.0000
nopath	1	2	14	16	327	01:05:21	3921	01:05:50	3950	00:00:29	29	0.0000
nopath	2	1	1	1	327	01:05:25	3925	01:05:50	3950	00:00:25	25	0.0000
nopath	2	1	1	1	327	01:05:24	3924	01:05:52	3952	00:00:28	28	0.0000
nopath	1	2	2	1	327	01:05:22	3922	01:05:52	3952	00:00:30	30	0.0000
nopath	2	1	1	1	327	01:05:27	3927	01:05:52	3952	00:00:25	25	0.0000
nopath	1	2	1	1	327	01:05:25	3925	01:05:53	3953	00:00:28	28	0.0000
nopath	2	1	1	1	327	01:05:29	3929	01:05:54	3954	00:00:25	25	0.0000
nopath	1	3	1	1	351	01:03:59	3839	01:05:57	3957	00:01:58	118	0.0000
nopath	1	2	1	1	327	01:05:31	3931	01:05:59	3959	00:00:28	28	0.0000
nopath	2	1	13	15	327	01:05:32	3932	01:06:00	3960	00:00:28	28	0.0000	00:00:40
nopath	2	1	1	1	327	01:05:34	3934	01:06:01	3961	00:00:27	27	0.0000
nopath	2	1	1	1	327	01:05:33	3933	01:06:01	3961	00:00:28	28	0.0000
nopath	1	2	3	1	327	01:05:32	3932	01:06:02	3962	00:00:30	30	0.0000
nopath	2	1	1	1	327	01:05:37	3937	01:06:04	3964	00:00:27	27	0.0000
nopath	2	1	1	1	327	01:05:40	3940	01:06:05	3965	00:00:25	25	0.0000
nopath	2	1	1	1	327	01:05:39	3939	01:06:05	3965	00:00:26	26	0.0000
nopath	1	2	1	1	327	01:05:38	3938	01:06:06	3966	00:00:28	28	0.0000
nopath	1	3	1	1	351	01:04:20	3860	01:06:08	3968	00:01:48	108	0.0000
nopath	1	3	1	1	351	01:04:30	3870	01:06:10	3970	00:01:40	100	0.0000
nopath	1	2	1	1	327	01:05:42	3942	01:06:10	3970	00:00:28	28	0.0000
nopath	1	3	3	1	351	01:04:40	3880	01:06:13	3973	00:01:33	93	0.0000
nopath	1	2	1	1	327	01:05:46	3946	01:06:14	3974	00:00:28	28	0.0000
nopath	1	3	1	1	351	01:04:41	3881	01:06:16	3976	00:01:35	95	0.0000
nopath	3	2	1	1	311	01:03:47	3827	01:06:22	3982	00:02:35	155	0.0000
nopath	3	1	1	1	351	01:03:27	3807	01:06:22	3982	00:02:55	175	0.0000
nopath	3	2	1	1	311	01:03:50	3830	01:06:24	3984	00:02:34	154	0.0000
nopath	3	2	3	1	311	01:03:53	3833	01:06:26	3986	00:02:33	153	0.0000
nopath	3	1	1	1	351	01:03:56	3836	01:06:31	3991	00:02:35	155	0.0000
nopath	3	1	1	1	351	01:04:01	3841	01:06:33	3993	00:02:32	152	0.0000
nopath	3	2	3	1	311	01:04:06	3846	01:06:34	3994	00:02:28	148	0.0000
nopath	3	1	3	1	351	01:04:10	3850	01:06:38	3998	00:02:28	148	0.0000
nopath	3	2	1	1	311	01:04:19	3859	01:06:38	3998	00:02:19	139	0.0000
nopath	3	1	1	1	351	01:04:25	3865	01:06:42	4002	00:02:17	137	0.0000
nopath	3	2	1	1	311	01:04:35	3875	01:06:45	4005	00:02:10	130	0.0000
nopath	3	1	5	1	351	01:04:33	3873	01:06:45	4005	00:02:12	132	0.0000
nopath	1	2	1	1	327	01:05:51	3951	01:06:48	4008	00:00:57	57	0.0000
nopath	1	2	3	1	327	01:05:52	3952	01:06:49	4009	00:00:57	57	0.0000
nopath	1	2	10	1	327	01:06:11	3971	01:06:51	4011	00:00:40	40	0.0000
nopath	2	1	1	1	327	01:05:53	3953	01:06:51	4011	00:00:58	58	0.0000
nopath	2	1	3	1	327	01:05:54	3954	01:06:52	4012	00:00:58	58	0.0000
nopath	1	2	1	1	327	01:06:13	3973	01:06:53	4013	00:00:40	40	0.0000
nopath	2	1	15	17	327	01:05:46	3946	01:06:53	4013	00:01:07	67	0.0000
nopath	2	1	1	1	327	01:05:59	3959	01:06:54	4014	00:00:55	55	0.0000
nopath	1	2	1	1	327	01:06:19	3979	01:06:56	4016	00:00:37	37	0.0000
nopath	2	1	10	1	327	01:06:06	3966	01:06:56	4016	00:00:50	50	0.0000
nopath	2	1	1	1	327	01:06:02	3962	01:06:56	4016	00:00:54	54	0.0000
nopath	2	1	1	1	327	01:06:11	3971	01:06:57	4017	00:00:46	46	0.0000
nopath	2	1	1	1	327	01:06:04	3964	01:06:57	4017	00:00:53	53	0.0000
nopath	1	2	1	1	327	01:06:23	3983	01:06:58	4018	00:00:35	35	0.0000
nopath	2	1	1	1	327	01:06:12	3972	01:06:59	4019	00:00:47	47	0.0000
nopath	1	2	1	1	327	01:06:28	3988	01:07:00	4020	00:00:32	32	0.0000	00:00:35
nopath	2	1	1	1	327	01:06:17	3977	01:07:00	4020	00:00:43	43	0.0000
nopath	2	1	12	14	327	01:06:19	3979	01:07:01	4021	00:00:42	42	0.0000
nopath	1	2	12	14	327	01:06:32	3992	01:07:02	4022	00:00:30	30	0.0000
nopath	1	2	3	1	327	01:06:33	3993	01:07:04	4024	00:00:31	31	0.0000
nopath	2	1	1	1	327	01:06:21	3981	01:07:04	4024	00:00:43	43	0.0000
nopath	2	3	14	16	311	01:06:14	3974	01:07:04	4024	00:00:50	50	0.0000
nopath	2	1	1	1	327	01:06:16	3976	01:07:05	4025	00:00:49	49	0.0000
nopath	1	2	14	16	327	01:06:37	3997	01:07:07	4027	00:00:30	30	0.0000
nopath	2	1	6	1	327	01:06:26	3986	01:07:07	4027	00:00:41	41	0.0000
nopath	2	1	10	1	327	01:06:18	3978	01:07:08	4028	00:00:50	50	0.0000
nopath	2	1	1	1	327	01:06:36	3996	01:07:08	4028	00:00:32	32	0.0000
nopath	1	2	1	1	327	01:06:38	3998	01:07:09	4029	00:00:31	31	0.0000
nopath	2	1	12	14	327	01:06:22	3982	01:07:09	4029	00:00:47	47	0.0000
nopath	2	1	1	1	327	01:06:40	4000	01:07:10	4030	00:00:30	30	0.0000
nopath	1	2	3	1	327	01:06:40	4000	01:07:10	4030	00:00:30	30	0.0000
nopath	2	1	10	1	327	01:06:32	3992	01:07:11	4031	00:00:39	39	0.0000
nopath	2	1	1	1	327	01:06:34	3994	01:07:14	4034	00:00:40	40	0.0000
nopath	2	1	1	1	327	01:06:44	4004	01:07:15	4035	00:00:31	31	0.0000
nopath	1	2	1	1	327	01:06:47	4007	01:07:15	4035	00:00:28	28	0.0000
nopath	2	1	9	1	327	01:06:46	4006	01:07:16	4036	00:00:30	30	0.0000
nopath	1	2	1	1	327	01:06:50	4010	01:07:18	4038	00:00:28	28	0.0000
nopath	2	1	1	1	327	01:06:55	4015	01:07:21	4041	00:00:26	26	0.0000
nopath	1	2	1	1	327	01:06:53	4013	01:07:21	4041	00:00:28	28	0.0000
nopath	2	1	1	1	327	01:06:56	4016	01:07:22	4042	00:00:26	26	0.0000
nopath	1	2	1	1	327	01:06:57	4017	01:07:25	4045	00:00:28	28	0.0000
nopath	2	3	1	1	311	01:06:58	4018	01:07:27	4047	00:00:29	29	0.0000
nopath	1	2	1	1	327	01:06:58	4018	01:07:27	4047	00:00:29	29	0.0000
nopath	2	1	6	1	327	01:07:02	4022	01:07:27	4047	00:00:25	25	0.0000
nopath	1	3	5	1	351	01:05:18	3918	01:07:30	4050	00:02:12	132	0.0000
nopath	1	3	1	1	351	01:05:26	3926	01:07:31	4051	00:02:05	125	0.0000
nopath	1	3	5	1	351	01:05:33	3933	01:07:34	4054	00:02:01	121	0.0000
nopath	1	2	13	15	327	01:07:05	4025	01:07:35	4055	00:00:30	30	0.0000
nopath	1	3	5	1	351	01:05:40	3940	01:07:37	4057	00:01:57	117	0.0000
nopath	3	2	12	14	311	01:04:49	3889	01:07:40	4060	00:02:51	171	0.0000
nopath	3	2	1	1	311	01:04:53	3893	01:07:43	4063	00:02:50	170	0.0000
nopath	3	2	5	1	311	01:04:54	3894	01:07:45	4065	00:02:51	171	0.0000
nopath	3	1	1	1	351	01:04:58	3898	01:07:49	4069	00:02:51	171	0.0000
nopath	3	2	1	1	311	01:05:04	3904	01:07:50	4070	00:02:46	166	0.0000
nopath	3	2	5	1	311	01:05:31	3931	01:07:54	4074	00:02:23	143	0.0000
nopath	3	1	1	1	351	01:05:25	3925	01:07:54	4074	00:02:29	149	0.0000
nopath	3	2	10	1	311	01:05:38	3938	01:07:57	4077	00:02:19	139	0.0000
nopath	3	1	1	1	351	01:05:48	3948	01:08:02	4082	00:02:14	134	0.0000	00:02:22
nopath	3	1	1	1	351	01:05:49	3949	01:08:05	4085	00:02:16	136	0.0000
nopath	3	2	3	1	311	01:05:58	3958	01:08:08	4088	00:02:10	130	0.0000
nopath	3	1	12	14	351	01:05:54	3954	01:08:08	4088	00:02:14	134	0.0000
nopath	3	2	1	1	311	01:07:02	4022	01:08:12	4092	00:01:10	70	0.0000
nopath	3	1	1	1	351	01:06:01	3961	01:08:12	4092	00:02:11	131	0.0000
nopath	3	2	10	1	311	01:07:04	4024	01:08:16	4096	00:01:12	72	0.0000
nopath	1	2	9	1	327	01:07:09	4029	01:08:21	4101	00:01:12	72	0.0000
nopath	1	2	15	17	327	01:07:07	4027	01:08:21	4101	00:01:14	74	0.0000
nopath	2	1	1	1	327	01:07:06	4026	01:08:21	4101	00:01:15	75	0.0000
nopath	2	1	1	1	327	01:07:09	4029	01:08:21	4101	00:01:12	72	0.0000
nopath	1	2	3	1	327	01:07:16	4036	01:08:22	4102	00:01:06	66	0.0000
nopath	2	1	10	1	327	01:07:23	4043	01:08:22	4102	00:00:59	59	0.0000
nopath	1	2	1	1	327	01:07:27	4047	01:08:24	4104	00:00:57	57	0.0000
nopath	2	1	14	16	327	01:07:07	4027	01:08:24	4104	00:01:17	77	0.0000
nopath	1	2	3	1	327	01:07:29	4049	01:08:26	4106	00:00:57	57	0.0000
nopath	2	1	3	1	327	01:07:18	4038	01:08:26	4106	00:01:08	68	0.0000
nopath	2	3	1	1	311	01:07:15	4035	01:08:26	4106	00:01:11	71	0.0000
nopath	2	1	15	17	327	01:07:24	4044	01:08:27	4107	00:01:03	63	0.0000
nopath	1	2	1	1	327	01:07:32	4052	01:08:27	4107	00:00:55	55	0.0000
nopath	2	1	1	1	327	01:07:29	4049	01:08:28	4108	00:00:59	59	0.0000
nopath	2	1	7	1	327	01:07:32	4052	01:08:29	4109	00:00:57	57	0.0000
nopath	1	2	12	14	327	01:07:40	4060	01:08:29	4109	00:00:49	49	0.0000
nopath	2	1	1	1	327	01:07:31	4051	01:08:30	4110	00:00:59	59	0.0000
nopath	1	2	1	1	327	01:07:43	4063	01:08:31	4111	00:00:48	48	0.0000
nopath	2	1	2	1	327	01:07:34	4054	01:08:31	4111	00:00:57	57	0.0000
nopath	2	1	1	1	327	01:07:35	4055	01:08:32	4112	00:00:57	57	0.0000
nopath	1	2	1	1	327	01:07:46	4066	01:08:33	4113	00:00:47	47	0.0000
nopath	2	1	14	16	327	01:07:44	4064	01:08:33	4113	00:00:49	49	0.0000
nopath	2	1	1	1	327	01:07:45	4065	01:08:33	4113	00:00:48	48	0.0000
nopath	1	2	1	1	327	01:07:53	4073	01:08:34	4114	00:00:41	41	0.0000
nopath	2	1	1	1	327	01:07:53	4073	01:08:35	4115	00:00:42	42	0.0000
nopath	1	2	1	1	327	01:07:56	4076	01:08:37	4117	00:00:41	41	0.0000
nopath	1	3	1	1	351	01:06:22	3982	01:08:38	4118	00:02:16	136	0.0000
nopath	1	2	3	1	327	01:07:59	4079	01:08:39	4119	00:00:40	40	0.0000
nopath	1	2	1	1	327	01:08:05	4085	01:08:40	4120	00:00:35	35	0.0000
nopath	1	3	9	1	351	01:06:27	3987	01:08:41	4121	00:02:14	134	0.0000
nopath	1	2	1	1	327	01:08:08	4088	01:08:42	4122	00:00:34	34	0.0000
nopath	1	3	1	1	351	01:06:42	4002	01:08:43	4123	00:02:01	121	0.0000
nopath	1	3	3	1	351	01:06:44	4004	01:08:46	4126	00:02:02	122	0.0000
nopath	3	1	1	1	351	01:07:06	4026	01:08:52	4132	00:01:46	106	0.0000
nopath	3	1	5	1	351	01:07:17	4037	01:08:55	4135	00:01:38	98	0.0000
nopath	3	2	1	1	311	01:07:23	4043	01:08:57	4137	00:01:34	94	0.0000
nopath	3	1	3	1	351	01:07:22	4042	01:08:57	4137	00:01:35	95	0.0000
nopath	3	2	1	1	311	01:07:24	4044	01:08:59	4139	00:01:35	95	0.0000
nopath	3	1	14	16	351	01:07:31	4051	01:09:05	4145	00:01:34	94	0.0000	00:01:53
nopath	1	2	1	1	327	01:08:14	4094	01:09:08	4148	00:00:54	54	0.0000
nopath	3	1	2	1	351	01:07:35	4055	01:09:08	4148	00:01:33	93	0.0000
nopath	1	2	1	1	327	01:08:17	4097	01:09:10	4150	00:00:53	53	0.0000
nopath	1	2	5	1	327	01:08:25	4105	01:09:11	4151	00:00:46	46	0.0000
nopath	2	1	1	1	327	01:07:47	4067	01:09:11	4151	00:01:24	84	0.0000
nopath	2	1	1	1	327	01:07:54	4074	01:09:11	4151	00:01:17	77	0.0000
nopath	2	1	10	1	327	01:07:50	4070	01:09:12	4152	00:01:22	82	0.0000
nopath	2	1	10	1	327	01:08:13	4093	01:09:12	4152	00:00:59	59	0.0000
nopath	1	2	1	1	327	01:08:27	4107	01:09:13	4153	00:00:46	46	0.0000
nopath	2	1	10	1	327	01:08:14	4094	01:09:14	4154	00:01:00	60	0.0000
nopath	1	2	15	17	327	01:08:28	4108	01:09:15	4155	00:00:47	47	0.0000
nopath	2	3	1	1	311	01:07:59	4079	01:09:15	4155	00:01:16	76	0.0000
nopath	2	1	1	1	327	01:08:05	4085	01:09:16	4156	00:01:11	71	0.0000
nopath	2	1	14	16	327	01:08:03	4083	01:09:17	4157	00:01:14	74	0.0000
nopath	2	1	1	1	327	01:08:26	4106	01:09:17	4157	00:00:51	51	0.0000
nopath	1	2	12	14	327	01:08:29	4109	01:09:18	4158	00:00:49	49	0.0000
nopath	2	1	9	1	327	01:08:35	4115	01:09:19	4159	00:00:44	44	0.0000
nopath	2	1	1	1	327	01:08:24	4104	01:09:19	4159	00:00:55	55	0.0000
nopath	1	2	12	14	327	01:08:32	4112	01:09:20	4160	00:00:48	48	0.0000
nopath	2	1	1	1	327	01:08:40	4120	01:09:20	4160	00:00:40	40	0.0000
nopath	1	2	12	14	327	01:08:36	4116	01:09:22	4162	00:00:46	46	0.0000
nopath	2	1	1	1	327	01:08:41	4121	01:09:22	4162	00:00:41	41	0.0000
nopath	1	2	1	1	327	01:08:39	4119	01:09:24	4164	00:00:45	45	0.0000
nopath	2	1	1	1	327	01:08:47	4127	01:09:24	4164	00:00:37	37	0.0000
nopath	1	2	1	1	327	01:08:52	4132	01:09:25	4165	00:00:33	33	0.0000
nopath	2	1	1	1	327	01:08:53	4133	01:09:25	4165	00:00:32	32	0.0000
nopath	2	3	13	15	311	01:08:25	4105	01:09:26	4166	00:01:01	61	0.0000
nopath	1	2	1	1	327	01:08:53	4133	01:09:27	4167	00:00:34	34	0.0000
nopath	1	2	12	14	327	01:08:57	4137	01:09:29	4169	00:00:32	32	0.0000
nopath	1	3	1	1	351	01:06:49	4009	01:09:29	4169	00:02:40	160	0.0000
nopath	1	2	1	1	327	01:08:59	4139	01:09:30	4170	00:00:31	31	0.0000
nopath	1	3	1	1	351	01:07:06	4026	01:09:31	4171	00:02:25	145	0.0000
nopath	1	2	6	1	327	01:09:01	4141	01:09:33	4173	00:00:32	32	0.0000
nopath	1	3	13	15	351	01:07:11	4031	01:09:36	4176	00:02:25	145	0.0000
nopath	3	1	1	1	351	01:07:50	4070	01:09:42	4182	00:01:52	112	0.0000
nopath	3	1	1	1	351	01:07:58	4078	01:09:44	4184	00:01:46	106	0.0000
nopath	3	2	7	1	311	01:08:01	4081	01:09:45	4185	00:01:44	104	0.0000
nopath	3	1	1	1	351	01:08:21	4101	01:09:49	4189	00:01:28	88	0.0000
nopath	3	1	1	1	351	01:08:28	4108	01:09:52	4192	00:01:24	84	0.0000
nopath	3	1	10	1	351	01:08:29	4109	01:09:55	4195	00:01:26	86	0.0000
nopath	1	2	3	1	327	01:09:05	4145	01:09:58	4198	00:00:53	53	0.0000
nopath	3	1	1	1	351	01:08:35	4115	01:09:59	4199	00:01:24	84	0.0000
nopath	1	2	1	1	327	01:09:06	4146	01:09:59	4199	00:00:53	53	0.0000
nopath	1	2	2	1	327	01:09:09	4149	01:10:01	4201	00:00:52	52	0.0000	00:00:42
nopath	2	1	1	1	327	01:08:28	4108	01:10:01	4201	00:01:33	93	0.0000
nopath	2	1	1	1	327	01:08:55	4135	01:10:01	4201	00:01:06	66	0.0000
nopath	2	3	1	1	311	01:08:29	4109	01:10:02	4202	00:01:33	93	0.0000
nopath	2	1	1	1	327	01:08:38	4118	01:10:02	4202	00:01:24	84	0.0000
nopath	1	2	2	1	327	01:09:21	4161	01:10:03	4203	00:00:42	42	0.0000
nopath	1	2	3	1	327	01:09:25	4165	01:10:04	4204	00:00:39	39	0.0000
nopath	2	1	1	1	327	01:08:32	4112	01:10:04	4204	00:01:32	92	0.0000
nopath	2	1	3	1	327	01:08:34	4114	01:10:06	4206	00:01:32	92	0.0000
nopath	2	1	14	16	327	01:08:49	4129	01:10:06	4206	00:01:17	77	0.0000
nopath	1	2	1	1	327	01:09:26	4166	01:10:06	4206	00:00:40	40	0.0000
nopath	1	2	1	1	327	01:09:27	4167	01:10:08	4208	00:00:41	41	0.0000
nopath	2	1	1	1	327	01:09:02	4142	01:10:08	4208	00:01:06	66	0.0000
nopath	2	1	1	1	327	01:09:07	4147	01:10:09	4209	00:01:02	62	0.0000
nopath	1	2	1	1	327	01:09:28	4168	01:10:10	4210	00:00:42	42	0.0000
nopath	2	1	14	16	327	01:08:52	4132	01:10:10	4210	00:01:18	78	0.0000
nopath	2	1	12	14	327	01:09:08	4148	01:10:11	4211	00:01:03	63	0.0000
nopath	1	2	12	14	327	01:09:30	4170	01:10:11	4211	00:00:41	41	0.0000
nopath	2	1	5	1	327	01:09:04	4144	01:10:11	4211	00:01:07	67	0.0000
nopath	2	1	3	1	327	01:09:13	4153	01:10:13	4213	00:01:00	60	0.0000
nopath	2	1	9	1	327	01:09:06	4146	01:10:14	4214	00:01:08	68	0.0000
nopath	1	2	13	15	327	01:09:33	4173	01:10:14	4214	00:00:41	41	0.0000
nopath	2	1	5	1	327	01:09:15	4155	01:10:15	4215	00:01:00	60	0.0000
nopath	2	1	1	1	327	01:09:12	4152	01:10:15	4215	00:01:03	63	0.0000
nopath	2	1	2	1	327	01:09:22	4162	01:10:16	4216	00:00:54	54	0.0000
nopath	2	1	1	1	327	01:09:21	4161	01:10:16	4216	00:00:55	55	0.0000
nopath	1	2	1	1	327	01:09:36	4176	01:10:17	4217	00:00:41	41	0.0000
nopath	2	1	6	1	327	01:09:27	4167	01:10:18	4218	00:00:51	51	0.0000
nopath	1	2	7	1	327	01:09:37	4177	01:10:19	4219	00:00:42	42	0.0000
nopath	2	1	3	1	327	01:09:24	4164	01:10:19	4219	00:00:55	55	0.0000
nopath	1	2	1	1	327	01:09:38	4178	01:10:20	4220	00:00:42	42	0.0000
nopath	2	1	1	1	327	01:09:29	4169	01:10:20	4220	00:00:51	51	0.0000
nopath	2	1	3	1	327	01:09:42	4182	01:10:21	4221	00:00:39	39	0.0000
nopath	2	1	1	1	327	01:09:41	4181	01:10:21	4221	00:00:40	40	0.0000
nopath	1	2	12	14	327	01:09:40	4180	01:10:22	4222	00:00:42	42	0.0000
nopath	2	1	1	1	327	01:09:46	4186	01:10:22	4222	00:00:36	36	0.0000
nopath	2	1	6	1	327	01:09:49	4189	01:10:24	4224	00:00:35	35	0.0000
nopath	2	1	3	1	327	01:09:43	4183	01:10:24	4224	00:00:41	41	0.0000
nopath	1	2	14	16	327	01:09:46	4186	01:10:24	4224	00:00:38	38	0.0000
nopath	2	1	5	1	327	01:09:45	4185	01:10:25	4225	00:00:40	40	0.0000
nopath	2	1	1	1	327	01:09:57	4197	01:10:26	4226	00:00:29	29	0.0000
nopath	1	2	5	1	327	01:09:51	4191	01:10:26	4226	00:00:35	35	0.0000
nopath	1	2	9	1	327	01:09:52	4192	01:10:28	4228	00:00:36	36	0.0000
nopath	1	3	12	14	351	01:07:39	4059	01:10:29	4229	00:02:50	170	0.0000
nopath	1	2	9	1	327	01:09:58	4198	01:10:30	4230	00:00:32	32	0.0000
nopath	1	3	1	1	351	01:07:44	4064	01:10:32	4232	00:02:48	168	0.0000
nopath	1	3	10	1	351	01:08:19	4099	01:10:33	4233	00:02:14	134	0.0000
nopath	1	3	2	1	351	01:08:21	4101	01:10:36	4236	00:02:15	135	0.0000
nopath	3	2	1	1	311	01:08:36	4116	01:10:40	4240	00:02:04	124	0.0000
nopath	3	2	1	1	311	01:09:04	4144	01:10:46	4246	00:01:42	102	0.0000
nopath	3	1	13	15	351	01:09:03	4143	01:10:47	4247	00:01:44	104	0.0000
nopath	3	2	1	1	311	01:09:05	4145	01:10:47	4247	00:01:42	102	0.0000
nopath	3	1	5	1	351	01:09:10	4150	01:10:52	4252	00:01:42	102	0.0000
nopath	3	1	2	1	351	01:09:25	4165	01:10:55	4255	00:01:30	90	0.0000
nopath	3	1	8	1	351	01:09:32	4172	01:10:58	4258	00:01:26	86	0.0000
nopath	3	2	5	1	311	01:09:44	4184	01:10:59	4259	00:01:15	75	0.0000
nopath	3	2	5	1	311	01:10:03	4203	01:11:02	4262	00:00:59	59	0.0000	00:02:04
nopath	3	1	3	1	351	01:10:08	4208	01:11:06	4266	00:00:58	58	0.0000
nopath	3	2	5	1	311	01:10:16	4216	01:11:07	4267	00:00:51	51	0.0000
nopath	1	2	1	1	327	01:10:17	4217	01:11:08	4268	00:00:51	51	0.0000
nopath	1	2	1	1	327	01:10:18	4218	01:11:09	4269	00:00:51	51	0.0000
nopath	1	2	10	1	327	01:10:28	4228	01:11:11	4271	00:00:43	43	0.0000
nopath	2	1	1	1	327	01:10:00	4200	01:11:11	4271	00:01:11	71	0.0000
nopath	2	1	1	1	327	01:09:47	4187	01:11:11	4271	00:01:24	84	0.0000
nopath	1	2	1	1	327	01:10:31	4231	01:11:12	4272	00:00:41	41	0.0000
nopath	2	1	12	14	327	01:09:53	4193	01:11:13	4273	00:01:20	80	0.0000
nopath	2	1	1	1	327	01:10:06	4206	01:11:13	4273	00:01:07	67	0.0000
nopath	1	2	1	1	327	01:10:37	4237	01:11:14	4274	00:00:37	37	0.0000
nopath	2	1	1	1	327	01:10:10	4210	01:11:14	4274	00:01:04	64	0.0000
nopath	2	3	9	1	311	01:10:07	4207	01:11:15	4275	00:01:08	68	0.0000
nopath	1	2	1	1	327	01:10:40	4240	01:11:16	4276	00:00:36	36	0.0000
nopath	2	1	1	1	327	01:10:13	4213	01:11:16	4276	00:01:03	63	0.0000
nopath	2	1	1	1	327	01:10:12	4212	01:11:17	4277	00:01:05	65	0.0000
nopath	2	1	4	1	327	01:10:15	4215	01:11:18	4278	00:01:03	63	0.0000
nopath	2	1	12	14	327	01:10:29	4229	01:11:18	4278	00:00:49	49	0.0000
nopath	2	1	3	1	327	01:10:45	4245	01:11:19	4279	00:00:34	34	0.0000
nopath	1	2	1	1	327	01:10:51	4251	01:11:20	4280	00:00:29	29	0.0000
nopath	2	1	1	1	327	01:10:24	4224	01:11:20	4280	00:00:56	56	0.0000
nopath	2	1	5	1	327	01:10:49	4249	01:11:22	4282	00:00:33	33	0.0000
nopath	1	2	3	1	327	01:10:54	4254	01:11:22	4282	00:00:28	28	0.0000
nopath	2	1	15	17	327	01:10:38	4238	01:11:26	4286	00:00:48	48	0.0000
nopath	2	3	15	17	311	01:10:28	4228	01:11:26	4286	00:00:58	58	0.0000
nopath	1	3	1	1	351	01:08:38	4118	01:11:29	4289	00:02:51	171	0.0000
nopath	1	3	1	1	351	01:09:18	4158	01:11:30	4290	00:02:12	132	0.0000
nopath	1	2	1	1	327	01:11:03	4263	01:11:31	4291	00:00:28	28	0.0000
nopath	1	3	3	1	351	01:09:19	4159	01:11:34	4294	00:02:15	135	0.0000
nopath	1	3	10	1	351	01:09:23	4163	01:11:36	4296	00:02:13	133	0.0000
nopath	1	3	12	14	351	01:09:29	4169	01:11:39	4299	00:02:10	130	0.0000
nopath	1	2	1	1	327	01:11:13	4273	01:11:41	4301	00:00:28	28	0.0000
nopath	1	3	12	14	351	01:09:42	4182	01:11:41	4301	00:01:59	119	0.0000
nopath	1	2	1	1	327	01:11:15	4275	01:11:43	4303	00:00:28	28	0.0000
nopath	1	3	1	1	351	01:10:15	4215	01:11:43	4303	00:01:28	88	0.0000
nopath	1	2	14	16	327	01:11:17	4277	01:11:46	4306	00:00:29	29	0.0000
nopath	1	3	13	15	351	01:10:38	4238	01:11:48	4308	00:01:10	70	0.0000
nopath	2	1	1	1	327	01:10:55	4255	01:11:51	4311	00:00:56	56	0.0000
nopath	2	1	1	1	327	01:10:59	4259	01:11:52	4312	00:00:53	53	0.0000
nopath	2	1	14	16	327	01:10:43	4243	01:11:53	4313	00:01:10	70	0.0000
nopath	2	1	1	1	327	01:11:03	4263	01:11:54	4314	00:00:51	51	0.0000
nopath	1	2	3	1	327	01:11:26	4286	01:11:54	4314	00:00:28	28	0.0000
nopath	2	1	3	1	327	01:10:52	4252	01:11:55	4315	00:01:03	63	0.0000
nopath	2	1	1	1	327	01:11:04	4264	01:11:55	4315	00:00:51	51	0.0000
nopath	2	1	3	1	327	01:11:11	4271	01:11:56	4316	00:00:45	45	0.0000
nopath	2	1	1	1	327	01:11:02	4262	01:11:57	4317	00:00:55	55	0.0000
nopath	2	1	1	1	327	01:11:07	4267	01:11:58	4318	00:00:51	51	0.0000
nopath	2	1	1	1	327	01:11:21	4281	01:11:59	4319	00:00:38	38	0.0000
nopath	2	1	9	1	327	01:11:14	4274	01:12:00	4320	00:00:46	46	0.0000	00:00:53
nopath	2	1	1	1	327	01:11:25	4285	01:12:01	4321	00:00:36	36	0.0000
nopath	1	2	1	1	327	01:11:33	4293	01:12:01	4321	00:00:28	28	0.0000
nopath	2	1	14	16	327	01:11:15	4275	01:12:02	4322	00:00:47	47	0.0000
nopath	2	1	2	1	327	01:11:29	4289	01:12:04	4324	00:00:35	35	0.0000
nopath	1	2	1	1	327	01:11:37	4297	01:12:05	4325	00:00:28	28	0.0000
nopath	2	1	12	14	327	01:11:36	4296	01:12:05	4325	00:00:29	29	0.0000
nopath	2	1	1	1	327	01:11:38	4298	01:12:07	4327	00:00:29	29	0.0000
nopath	1	3	9	1	351	01:10:43	4243	01:12:08	4328	00:01:25	85	0.0000
nopath	1	2	14	16	327	01:11:40	4300	01:12:09	4329	00:00:29	29	0.0000
nopath	1	3	5	1	351	01:10:50	4250	01:12:10	4330	00:01:20	80	0.0000
nopath	1	2	1	1	327	01:11:41	4301	01:12:11	4331	00:00:30	30	0.0000
nopath	1	3	9	1	351	01:10:52	4252	01:12:14	4334	00:01:22	82	0.0000
nopath	1	3	13	15	351	01:10:53	4253	01:12:19	4339	00:01:26	86	0.0000
nopath	3	1	3	1	351	01:11:03	4263	01:12:22	4342	00:01:19	79	0.0000
nopath	3	1	3	1	351	01:11:11	4271	01:12:24	4344	00:01:13	73	0.0000
nopath	3	1	1	1	351	01:11:20	4280	01:12:27	4347	00:01:07	67	0.0000
nopath	3	1	13	15	351	01:11:23	4283	01:12:32	4352	00:01:09	69	0.0000
nopath	3	1	8	1	351	01:11:40	4300	01:12:34	4354	00:00:54	54	0.0000
nopath	3	1	1	1	351	01:11:58	4318	01:12:37	4357	00:00:39	39	0.0000
nopath	1	2	12	14	327	01:11:56	4316	01:12:39	4359	00:00:43	43	0.0000
nopath	1	2	5	1	327	01:12:00	4320	01:12:41	4361	00:00:41	41	0.0000
nopath	2	1	1	1	327	01:11:40	4300	01:12:41	4361	00:01:01	61	0.0000
nopath	2	1	1	1	327	01:11:39	4299	01:12:41	4361	00:01:02	62	0.0000
nopath	1	2	1	1	327	01:12:06	4326	01:12:42	4362	00:00:36	36	0.0000
nopath	2	1	1	1	327	01:11:45	4305	01:12:42	4362	00:00:57	57	0.0000
nopath	2	3	1	1	311	01:11:43	4303	01:12:43	4363	00:01:00	60	0.0000
nopath	1	2	14	16	327	01:12:07	4327	01:12:44	4364	00:00:37	37	0.0000
nopath	2	1	1	1	327	01:11:44	4304	01:12:44	4364	00:01:00	60	0.0000
nopath	2	1	3	1	327	01:11:51	4311	01:12:45	4365	00:00:54	54	0.0000
nopath	2	1	1	1	327	01:11:50	4310	01:12:46	4366	00:00:56	56	0.0000
nopath	1	2	1	1	327	01:12:11	4331	01:12:47	4367	00:00:36	36	0.0000
nopath	2	1	1	1	327	01:11:53	4313	01:12:47	4367	00:00:54	54	0.0000
nopath	2	1	2	1	327	01:12:04	4324	01:12:48	4368	00:00:44	44	0.0000
nopath	1	2	1	1	327	01:12:12	4332	01:12:49	4369	00:00:37	37	0.0000
nopath	2	1	1	1	327	01:12:05	4325	01:12:49	4369	00:00:44	44	0.0000
nopath	2	1	1	1	327	01:12:18	4338	01:12:50	4370	00:00:32	32	0.0000
nopath	2	1	1	1	327	01:12:06	4326	01:12:50	4370	00:00:44	44	0.0000
nopath	1	2	14	16	327	01:12:16	4336	01:12:51	4371	00:00:35	35	0.0000
nopath	1	2	1	1	327	01:12:17	4337	01:12:53	4373	00:00:36	36	0.0000
nopath	2	1	1	1	327	01:12:26	4346	01:12:54	4374	00:00:28	28	0.0000
nopath	1	2	1	1	327	01:12:25	4345	01:12:55	4375	00:00:30	30	0.0000
nopath	2	1	12	14	327	01:12:29	4349	01:12:57	4377	00:00:28	28	0.0000
nopath	1	2	5	1	327	01:12:29	4349	01:12:57	4377	00:00:28	28	0.0000
nopath	1	3	1	1	351	01:11:01	4261	01:12:58	4378	00:01:57	117	0.0000
nopath	1	3	1	1	351	01:11:04	4264	01:13:01	4381	00:01:57	117	0.0000	00:01:27
nopath	1	3	1	1	351	01:11:06	4266	01:13:04	4384	00:01:58	118	0.0000
nopath	1	2	14	16	327	01:12:35	4355	01:13:04	4384	00:00:29	29	0.0000
nopath	1	3	1	1	351	01:11:11	4271	01:13:06	4386	00:01:55	115	0.0000
nopath	3	2	1	1	311	01:12:14	4334	01:13:12	4392	00:00:58	58	0.0000
nopath	3	1	1	1	351	01:12:08	4328	01:13:12	4392	00:01:04	64	0.0000
nopath	3	2	1	1	311	01:12:19	4339	01:13:15	4395	00:00:56	56	0.0000
nopath	3	2	1	1	311	01:12:21	4341	01:13:16	4396	00:00:55	55	0.0000
nopath	3	1	1	1	351	01:12:25	4345	01:13:21	4401	00:00:56	56	0.0000
nopath	3	1	1	1	351	01:12:32	4352	01:13:25	4405	00:00:53	53	0.0000
nopath	3	1	1	1	351	01:12:33	4353	01:13:28	4408	00:00:55	55	0.0000
nopath	3	2	1	1	311	01:12:39	4359	01:13:29	4409	00:00:50	50	0.0000
nopath	3	1	1	1	351	01:12:54	4374	01:13:32	4412	00:00:38	38	0.0000
nopath	3	1	12	14	351	01:13:00	4380	01:13:36	4416	00:00:36	36	0.0000
nopath	1	2	1	1	327	01:12:39	4359	01:13:38	4418	00:00:59	59	0.0000
nopath	3	1	5	1	351	01:13:02	4382	01:13:39	4419	00:00:37	37	0.0000
nopath	1	2	1	1	327	01:12:40	4360	01:13:40	4420	00:01:00	60	0.0000
nopath	2	1	1	1	327	01:12:31	4351	01:13:41	4421	00:01:10	70	0.0000
nopath	1	2	1	1	327	01:12:47	4367	01:13:42	4422	00:00:55	55	0.0000
nopath	2	1	3	1	327	01:12:50	4370	01:13:42	4422	00:00:52	52	0.0000
nopath	1	2	1	1	327	01:12:53	4373	01:13:43	4423	00:00:50	50	0.0000
nopath	2	1	1	1	327	01:12:56	4376	01:13:44	4424	00:00:48	48	0.0000
nopath	2	1	13	15	327	01:12:36	4356	01:13:44	4424	00:01:08	68	0.0000
nopath	1	2	1	1	327	01:13:00	4380	01:13:45	4425	00:00:45	45	0.0000
nopath	2	1	1	1	327	01:12:43	4363	01:13:45	4425	00:01:02	62	0.0000
nopath	2	1	1	1	327	01:13:01	4381	01:13:46	4426	00:00:45	45	0.0000
nopath	2	1	9	1	327	01:12:58	4378	01:13:47	4427	00:00:49	49	0.0000
nopath	1	2	12	14	327	01:13:02	4382	01:13:47	4427	00:00:45	45	0.0000
nopath	2	1	3	1	327	01:13:00	4380	01:13:48	4428	00:00:48	48	0.0000
nopath	2	1	3	1	327	01:13:05	4385	01:13:49	4429	00:00:44	44	0.0000
nopath	2	1	1	1	327	01:13:11	4391	01:13:49	4429	00:00:38	38	0.0000
nopath	1	2	5	1	327	01:13:13	4393	01:13:50	4430	00:00:37	37	0.0000
nopath	2	1	1	1	327	01:13:16	4396	01:13:50	4430	00:00:34	34	0.0000
nopath	2	1	3	1	327	01:13:21	4401	01:13:51	4431	00:00:30	30	0.0000
nopath	1	2	1	1	327	01:13:15	4395	01:13:52	4432	00:00:37	37	0.0000
[truncated: 4,802 more rows]
