# Supplementary material for: Supervised learning from human performance at the computationally hard problem of optimal traffic signal control on a network of junctions
Source: R Soc Open Sci. 2014 Dec 24;1(4):140211. doi: 10.1098/rsos.140211 (PMC4448775; doi:10.1098/rsos.140211)
Supplement: 1. simulationData.zip - This zipped folder contains the simulation configuration files for the traffic microsimulation models used in the paper, as well as the raw data output from the simulations. The data are organised into a folder structure with README.txt files used to provide guidance on the c [file rsos140211supp1.zip › simulationData/tJunctionModel/HuTMaCcells/run-010/trips-ALL.csv]

Path	From Zone	To Zone	Vehicle Type	Base Vehicle Type	Distance (m)	Departure Time (HH:MM:SS)	Departure Time (s)	Arrival Time (HH:MM:SS)	Arrival Time (s)	Time Taken (HH:MM:SS)	Time Taken (s)	Fuel	Mean Time (HH:MM:SS)
nopath	1	2	9	1	327	00:00:02	2	00:00:30	30	00:00:28	28	0.0000
nopath	2	3	1	1	311	00:00:05	5	00:00:34	34	00:00:29	29	0.0000
nopath	2	1	1	1	327	00:00:15	15	00:00:41	41	00:00:26	26	0.0000
nopath	1	2	1	1	327	00:00:20	20	00:00:48	48	00:00:28	28	0.0000
nopath	1	2	1	1	327	00:00:22	22	00:00:50	50	00:00:28	28	0.0000
nopath	2	1	1	1	327	00:00:30	30	00:00:56	56	00:00:26	26	0.0000
nopath	3	2	12	14	311	00:00:15	15	00:01:00	60	00:00:45	45	0.0000	00:00:45
nopath	2	1	1	1	327	00:00:42	42	00:01:10	70	00:00:28	28	0.0000
nopath	2	1	12	14	327	00:00:35	35	00:01:12	72	00:00:37	37	0.0000
nopath	2	1	1	1	327	00:00:44	44	00:01:14	74	00:00:30	30	0.0000
nopath	2	1	3	1	327	00:00:50	50	00:01:16	76	00:00:26	26	0.0000
nopath	2	1	1	1	327	00:00:59	59	00:01:25	85	00:00:26	26	0.0000
nopath	3	2	3	1	311	00:00:35	35	00:01:30	90	00:00:55	55	0.0000
nopath	3	1	1	1	351	00:00:56	56	00:01:35	95	00:00:39	39	0.0000
nopath	2	1	9	1	327	00:01:13	73	00:01:39	99	00:00:26	26	0.0000
nopath	2	1	1	1	327	00:01:24	84	00:01:50	110	00:00:26	26	0.0000
nopath	2	1	1	1	327	00:01:34	94	00:01:59	119	00:00:25	25	0.0000
nopath	1	3	1	1	351	00:01:36	96	00:02:10	130	00:00:34	34	0.0000	00:00:34
nopath	3	1	12	14	351	00:01:30	90	00:02:12	132	00:00:42	42	0.0000
nopath	1	2	10	1	327	00:01:45	105	00:02:18	138	00:00:33	33	0.0000
nopath	2	1	1	1	327	00:02:00	120	00:02:26	146	00:00:26	26	0.0000
nopath	3	1	1	1	351	00:01:50	110	00:02:32	152	00:00:42	42	0.0000
nopath	3	2	12	14	311	00:01:54	114	00:02:33	153	00:00:39	39	0.0000
nopath	1	2	1	1	327	00:02:14	134	00:02:41	161	00:00:27	27	0.0000
nopath	2	1	1	1	327	00:02:03	123	00:02:41	161	00:00:38	38	0.0000
nopath	2	1	1	1	327	00:02:20	140	00:02:48	168	00:00:28	28	0.0000
nopath	2	3	1	1	311	00:02:19	139	00:02:48	168	00:00:29	29	0.0000
nopath	1	2	9	1	327	00:02:22	142	00:02:50	170	00:00:28	28	0.0000
nopath	2	1	1	1	327	00:02:21	141	00:02:52	172	00:00:31	31	0.0000
nopath	1	2	1	1	327	00:02:23	143	00:02:53	173	00:00:30	30	0.0000
nopath	1	2	1	1	327	00:02:35	155	00:03:03	183	00:00:28	28	0.0000	00:00:28
nopath	1	2	1	1	327	00:02:38	158	00:03:06	186	00:00:28	28	0.0000
nopath	2	1	1	1	327	00:02:41	161	00:03:06	186	00:00:25	25	0.0000
nopath	2	1	14	16	327	00:02:40	160	00:03:07	187	00:00:27	27	0.0000
nopath	2	1	1	1	327	00:02:42	162	00:03:08	188	00:00:26	26	0.0000
nopath	1	2	1	1	327	00:02:46	166	00:03:14	194	00:00:28	28	0.0000
nopath	2	3	1	1	311	00:02:52	172	00:03:22	202	00:00:30	30	0.0000
nopath	3	2	3	1	311	00:03:06	186	00:03:40	220	00:00:34	34	0.0000
nopath	3	1	1	1	351	00:03:09	189	00:03:45	225	00:00:36	36	0.0000
nopath	1	2	1	1	327	00:03:15	195	00:03:48	228	00:00:33	33	0.0000
nopath	2	1	9	1	327	00:03:20	200	00:03:51	231	00:00:31	31	0.0000
nopath	2	1	14	16	327	00:03:28	208	00:03:55	235	00:00:27	27	0.0000
nopath	2	1	5	1	327	00:03:36	216	00:04:01	241	00:00:25	25	0.0000	00:00:28
nopath	1	2	12	14	327	00:03:32	212	00:04:02	242	00:00:30	30	0.0000
nopath	3	1	5	1	351	00:03:27	207	00:04:12	252	00:00:45	45	0.0000
nopath	3	1	3	1	351	00:03:33	213	00:04:14	254	00:00:41	41	0.0000
nopath	1	2	12	14	327	00:03:39	219	00:04:19	259	00:00:40	40	0.0000
nopath	2	1	12	14	327	00:03:57	237	00:04:23	263	00:00:26	26	0.0000
nopath	1	3	12	14	351	00:03:43	223	00:04:26	266	00:00:43	43	0.0000
nopath	1	2	1	1	327	00:04:04	244	00:04:32	272	00:00:28	28	0.0000
nopath	2	1	3	1	327	00:04:07	247	00:04:33	273	00:00:26	26	0.0000
nopath	3	1	12	14	351	00:03:57	237	00:04:42	282	00:00:45	45	0.0000
nopath	1	2	1	1	327	00:04:09	249	00:04:48	288	00:00:39	39	0.0000
nopath	2	1	9	1	327	00:04:21	261	00:04:50	290	00:00:29	29	0.0000
nopath	2	1	1	1	327	00:04:19	259	00:04:51	291	00:00:32	32	0.0000
nopath	1	2	1	1	327	00:04:44	284	00:05:12	312	00:00:28	28	0.0000	00:00:31
nopath	3	1	9	1	351	00:04:40	280	00:05:22	322	00:00:42	42	0.0000
nopath	1	2	1	1	327	00:04:54	294	00:05:28	328	00:00:34	34	0.0000
nopath	1	2	1	1	327	00:05:01	301	00:05:30	330	00:00:29	29	0.0000
nopath	2	1	1	1	327	00:04:56	296	00:05:31	331	00:00:35	35	0.0000
nopath	1	2	5	1	327	00:05:02	302	00:05:32	332	00:00:30	30	0.0000
nopath	1	2	1	1	327	00:05:05	305	00:05:34	334	00:00:29	29	0.0000
nopath	1	3	10	1	351	00:04:50	290	00:05:34	334	00:00:44	44	0.0000
nopath	1	2	1	1	327	00:05:10	310	00:05:39	339	00:00:29	29	0.0000
nopath	2	1	1	1	327	00:05:14	314	00:05:40	340	00:00:26	26	0.0000
nopath	3	2	1	1	311	00:05:04	304	00:05:52	352	00:00:48	48	0.0000
nopath	3	1	1	1	351	00:05:00	300	00:05:52	352	00:00:52	52	0.0000
nopath	1	2	5	1	327	00:05:25	325	00:05:58	358	00:00:33	33	0.0000
nopath	2	1	1	1	327	00:05:21	321	00:06:01	361	00:00:40	40	0.0000	00:00:30
nopath	2	3	1	1	311	00:05:30	330	00:06:04	364	00:00:34	34	0.0000
nopath	2	1	1	1	327	00:05:38	338	00:06:07	367	00:00:29	29	0.0000
nopath	1	3	1	1	351	00:05:29	329	00:06:08	368	00:00:39	39	0.0000
nopath	1	2	1	1	327	00:05:46	346	00:06:14	374	00:00:28	28	0.0000
nopath	2	1	13	15	327	00:05:47	347	00:06:15	375	00:00:28	28	0.0000
nopath	2	1	1	1	327	00:05:52	352	00:06:18	378	00:00:26	26	0.0000
nopath	2	1	1	1	327	00:05:54	354	00:06:20	380	00:00:26	26	0.0000
nopath	2	1	1	1	327	00:05:56	356	00:06:22	382	00:00:26	26	0.0000
nopath	2	1	1	1	327	00:05:58	358	00:06:24	384	00:00:26	26	0.0000
nopath	1	2	3	1	327	00:05:56	356	00:06:24	384	00:00:28	28	0.0000
nopath	1	2	12	14	327	00:06:04	364	00:06:33	393	00:00:29	29	0.0000
nopath	3	2	1	1	311	00:05:55	355	00:06:40	400	00:00:45	45	0.0000
nopath	3	1	10	1	351	00:06:10	370	00:06:47	407	00:00:37	37	0.0000
nopath	1	2	5	1	327	00:06:07	367	00:06:48	408	00:00:41	41	0.0000
nopath	1	2	1	1	327	00:06:08	368	00:06:49	409	00:00:41	41	0.0000
nopath	1	2	1	1	327	00:06:24	384	00:06:53	413	00:00:29	29	0.0000
nopath	2	3	1	1	311	00:06:27	387	00:06:56	416	00:00:29	29	0.0000
nopath	2	1	1	1	327	00:06:31	391	00:06:57	417	00:00:26	26	0.0000
nopath	1	2	1	1	327	00:06:38	398	00:07:06	426	00:00:28	28	0.0000	00:00:31
nopath	2	3	1	1	311	00:06:37	397	00:07:07	427	00:00:30	30	0.0000
nopath	1	2	2	1	327	00:06:45	405	00:07:13	433	00:00:28	28	0.0000
nopath	2	1	1	1	327	00:06:58	418	00:07:23	443	00:00:25	25	0.0000
nopath	2	1	3	1	327	00:07:02	422	00:07:27	447	00:00:25	25	0.0000
nopath	2	1	5	1	327	00:07:03	423	00:07:29	449	00:00:26	26	0.0000
nopath	2	1	10	1	327	00:07:08	428	00:07:34	454	00:00:26	26	0.0000
nopath	2	1	1	1	327	00:07:11	431	00:07:37	457	00:00:26	26	0.0000
nopath	1	2	3	1	327	00:07:14	434	00:07:42	462	00:00:28	28	0.0000
nopath	1	2	2	1	327	00:07:25	445	00:07:54	474	00:00:29	29	0.0000
nopath	2	1	1	1	327	00:07:30	450	00:07:55	475	00:00:25	25	0.0000
nopath	2	1	1	1	327	00:07:29	449	00:07:55	475	00:00:26	26	0.0000
nopath	3	2	1	1	311	00:06:47	407	00:08:00	480	00:01:13	73	0.0000	00:00:49
nopath	3	1	1	1	351	00:07:12	432	00:08:04	484	00:00:52	52	0.0000
nopath	3	1	1	1	351	00:07:18	438	00:08:08	488	00:00:50	50	0.0000
nopath	1	2	10	1	327	00:07:35	455	00:08:18	498	00:00:43	43	0.0000
nopath	1	2	7	1	327	00:07:41	461	00:08:19	499	00:00:38	38	0.0000
nopath	2	1	1	1	327	00:07:36	456	00:08:21	501	00:00:45	45	0.0000
nopath	2	1	1	1	327	00:07:48	468	00:08:21	501	00:00:33	33	0.0000
nopath	2	1	1	1	327	00:07:57	477	00:08:24	504	00:00:27	27	0.0000
nopath	2	1	1	1	327	00:07:56	476	00:08:25	505	00:00:29	29	0.0000
nopath	1	3	1	1	351	00:07:19	439	00:08:28	508	00:01:09	69	0.0000
nopath	1	2	1	1	327	00:08:00	480	00:08:31	511	00:00:31	31	0.0000
nopath	1	3	1	1	351	00:07:48	468	00:08:33	513	00:00:45	45	0.0000
nopath	2	1	12	14	327	00:08:18	498	00:08:45	525	00:00:27	27	0.0000
nopath	1	3	10	1	351	00:08:12	492	00:08:50	530	00:00:38	38	0.0000
nopath	2	1	1	1	327	00:08:30	510	00:08:56	536	00:00:26	26	0.0000
nopath	2	3	10	1	311	00:08:33	513	00:09:02	542	00:00:29	29	0.0000	00:00:30
nopath	1	2	10	1	327	00:08:40	520	00:09:08	548	00:00:28	28	0.0000
nopath	1	2	3	1	327	00:08:43	523	00:09:11	551	00:00:28	28	0.0000
nopath	1	2	10	1	327	00:08:46	526	00:09:14	554	00:00:28	28	0.0000
nopath	2	1	3	1	327	00:08:49	529	00:09:15	555	00:00:26	26	0.0000
nopath	1	3	1	1	351	00:08:45	525	00:09:22	562	00:00:37	37	0.0000
nopath	3	1	1	1	351	00:08:47	527	00:09:32	572	00:00:45	45	0.0000
nopath	1	2	1	1	327	00:08:58	538	00:09:38	578	00:00:40	40	0.0000
nopath	1	2	9	1	327	00:09:03	543	00:09:39	579	00:00:36	36	0.0000
nopath	2	1	1	1	327	00:09:12	552	00:09:40	580	00:00:28	28	0.0000
nopath	2	1	1	1	327	00:09:09	549	00:09:41	581	00:00:32	32	0.0000
nopath	1	2	2	1	327	00:09:13	553	00:09:42	582	00:00:29	29	0.0000
nopath	2	1	1	1	327	00:09:21	561	00:09:47	587	00:00:26	26	0.0000
nopath	2	1	13	15	327	00:09:28	568	00:09:56	596	00:00:28	28	0.0000
nopath	2	1	5	1	327	00:09:30	570	00:09:58	598	00:00:28	28	0.0000
nopath	1	2	1	1	327	00:09:33	573	00:10:01	601	00:00:28	28	0.0000	00:00:31
nopath	2	1	15	17	327	00:09:34	574	00:10:01	601	00:00:27	27	0.0000
nopath	2	1	3	1	327	00:09:39	579	00:10:05	605	00:00:26	26	0.0000
nopath	1	2	12	14	327	00:09:37	577	00:10:06	606	00:00:29	29	0.0000
nopath	1	2	1	1	327	00:09:41	581	00:10:09	609	00:00:28	28	0.0000
nopath	2	1	1	1	327	00:09:44	584	00:10:09	609	00:00:25	25	0.0000
nopath	1	2	3	1	327	00:09:42	582	00:10:12	612	00:00:30	30	0.0000
nopath	1	2	1	1	327	00:09:51	591	00:10:19	619	00:00:28	28	0.0000
nopath	2	1	1	1	327	00:09:57	597	00:10:23	623	00:00:26	26	0.0000
nopath	2	1	1	1	327	00:10:04	604	00:10:29	629	00:00:25	25	0.0000
nopath	2	1	1	1	327	00:10:06	606	00:10:32	632	00:00:26	26	0.0000
nopath	3	2	3	1	311	00:10:02	602	00:10:40	640	00:00:38	38	0.0000
nopath	3	2	1	1	311	00:10:07	607	00:10:43	643	00:00:36	36	0.0000
nopath	1	2	1	1	327	00:10:19	619	00:10:47	647	00:00:28	28	0.0000
nopath	2	1	4	1	327	00:10:21	621	00:10:50	650	00:00:29	29	0.0000
nopath	2	1	1	1	327	00:10:13	613	00:10:51	651	00:00:38	38	0.0000
nopath	2	1	1	1	327	00:10:33	633	00:11:00	660	00:00:27	27	0.0000	00:00:27
nopath	2	1	3	1	327	00:10:35	635	00:11:02	662	00:00:27	27	0.0000
nopath	2	1	9	1	327	00:10:39	639	00:11:04	664	00:00:25	25	0.0000
nopath	1	2	1	1	327	00:10:37	637	00:11:05	665	00:00:28	28	0.0000
nopath	1	3	3	1	351	00:10:28	628	00:11:08	668	00:00:40	40	0.0000
nopath	1	2	5	1	327	00:10:45	645	00:11:13	673	00:00:28	28	0.0000
nopath	1	2	9	1	327	00:10:46	646	00:11:16	676	00:00:30	30	0.0000
nopath	1	2	3	1	327	00:10:50	650	00:11:18	678	00:00:28	28	0.0000
nopath	1	2	5	1	327	00:11:03	663	00:11:31	691	00:00:28	28	0.0000
nopath	1	3	1	1	351	00:10:58	658	00:11:34	694	00:00:36	36	0.0000
nopath	2	3	1	1	311	00:11:19	679	00:11:48	708	00:00:29	29	0.0000
nopath	1	2	1	1	327	00:11:30	690	00:11:58	718	00:00:28	28	0.0000
nopath	2	1	1	1	327	00:11:35	695	00:12:01	721	00:00:26	26	0.0000	00:00:26
nopath	1	3	13	15	351	00:11:23	683	00:12:04	724	00:00:41	41	0.0000
nopath	3	1	6	1	351	00:11:23	683	00:12:12	732	00:00:49	49	0.0000
nopath	1	2	1	1	327	00:11:46	706	00:12:18	738	00:00:32	32	0.0000
nopath	1	2	1	1	327	00:11:52	712	00:12:20	740	00:00:28	28	0.0000
nopath	2	1	1	1	327	00:11:44	704	00:12:21	741	00:00:37	37	0.0000
nopath	2	1	5	1	327	00:11:50	710	00:12:21	741	00:00:31	31	0.0000
nopath	2	1	1	1	327	00:11:54	714	00:12:23	743	00:00:29	29	0.0000
nopath	1	2	1	1	327	00:11:56	716	00:12:25	745	00:00:29	29	0.0000
nopath	2	1	15	17	327	00:12:00	720	00:12:28	748	00:00:28	28	0.0000
nopath	1	3	12	14	351	00:11:50	710	00:12:31	751	00:00:41	41	0.0000
nopath	2	1	12	14	327	00:12:12	732	00:12:39	759	00:00:27	27	0.0000
nopath	2	1	1	1	327	00:12:15	735	00:12:41	761	00:00:26	26	0.0000
nopath	2	1	5	1	327	00:12:18	738	00:12:44	764	00:00:26	26	0.0000
nopath	1	2	12	14	327	00:12:20	740	00:12:49	769	00:00:29	29	0.0000
nopath	2	1	9	1	327	00:12:29	749	00:12:55	775	00:00:26	26	0.0000
nopath	1	2	3	1	327	00:12:28	748	00:12:56	776	00:00:28	28	0.0000
nopath	2	1	1	1	327	00:12:35	755	00:13:00	780	00:00:25	25	0.0000	00:00:28
nopath	2	1	1	1	327	00:12:38	758	00:13:04	784	00:00:26	26	0.0000
nopath	1	2	13	15	327	00:12:47	767	00:13:17	797	00:00:30	30	0.0000
nopath	1	2	2	1	327	00:12:48	768	00:13:19	799	00:00:31	31	0.0000
nopath	1	3	1	1	351	00:12:45	765	00:13:20	800	00:00:35	35	0.0000
nopath	2	1	3	1	327	00:12:58	778	00:13:24	804	00:00:26	26	0.0000
nopath	3	1	2	1	351	00:12:49	769	00:13:32	812	00:00:43	43	0.0000
nopath	2	1	1	1	327	00:13:13	793	00:13:39	819	00:00:26	26	0.0000
nopath	1	2	1	1	327	00:13:16	796	00:13:43	823	00:00:27	27	0.0000
nopath	2	1	1	1	327	00:13:17	797	00:13:43	823	00:00:26	26	0.0000
nopath	1	3	1	1	351	00:12:59	779	00:13:47	827	00:00:48	48	0.0000
nopath	1	3	1	1	351	00:13:14	794	00:13:54	834	00:00:40	40	0.0000
nopath	1	2	1	1	327	00:13:31	811	00:13:59	839	00:00:28	28	0.0000
nopath	2	1	7	1	327	00:13:35	815	00:14:01	841	00:00:26	26	0.0000	00:00:26
nopath	3	1	1	1	351	00:13:43	823	00:14:22	862	00:00:39	39	0.0000
nopath	3	1	1	1	351	00:13:45	825	00:14:24	864	00:00:39	39	0.0000
nopath	1	2	12	14	327	00:14:01	841	00:14:29	869	00:00:28	28	0.0000
nopath	2	1	1	1	327	00:13:51	831	00:14:31	871	00:00:40	40	0.0000
nopath	2	1	12	14	327	00:13:57	837	00:14:32	872	00:00:35	35	0.0000
nopath	2	1	1	1	327	00:13:56	836	00:14:32	872	00:00:36	36	0.0000
nopath	1	2	1	1	327	00:14:07	847	00:14:35	875	00:00:28	28	0.0000
nopath	2	1	15	17	327	00:14:03	843	00:14:35	875	00:00:32	32	0.0000
nopath	2	1	1	1	327	00:14:10	850	00:14:36	876	00:00:26	26	0.0000
nopath	2	1	1	1	327	00:14:06	846	00:14:38	878	00:00:32	32	0.0000
nopath	2	1	1	1	327	00:14:11	851	00:14:38	878	00:00:27	27	0.0000
nopath	1	2	1	1	327	00:14:12	852	00:14:40	880	00:00:28	28	0.0000
nopath	2	1	1	1	327	00:14:13	853	00:14:40	880	00:00:27	27	0.0000
nopath	2	1	1	1	327	00:14:16	856	00:14:42	882	00:00:26	26	0.0000
nopath	1	2	1	1	327	00:14:15	855	00:14:43	883	00:00:28	28	0.0000
nopath	2	1	5	1	327	00:14:20	860	00:14:46	886	00:00:26	26	0.0000
nopath	1	3	1	1	351	00:13:56	836	00:14:48	888	00:00:52	52	0.0000
nopath	2	1	1	1	327	00:14:33	873	00:14:59	899	00:00:26	26	0.0000
nopath	2	1	1	1	327	00:14:37	877	00:15:02	902	00:00:25	25	0.0000	00:00:29
nopath	1	2	1	1	327	00:14:35	875	00:15:03	903	00:00:28	28	0.0000
nopath	2	1	13	15	327	00:14:36	876	00:15:04	904	00:00:28	28	0.0000
nopath	2	1	5	1	327	00:14:42	882	00:15:08	908	00:00:26	26	0.0000
nopath	2	1	1	1	327	00:14:51	891	00:15:17	917	00:00:26	26	0.0000
nopath	1	2	12	14	327	00:14:50	890	00:15:19	919	00:00:29	29	0.0000
nopath	2	1	3	1	327	00:14:55	895	00:15:21	921	00:00:26	26	0.0000
nopath	1	2	1	1	327	00:14:56	896	00:15:24	924	00:00:28	28	0.0000
nopath	2	3	12	14	311	00:14:54	894	00:15:24	924	00:00:30	30	0.0000
nopath	1	3	12	14	351	00:14:43	883	00:15:28	928	00:00:45	45	0.0000
nopath	3	2	3	1	311	00:13:57	837	00:15:30	930	00:01:33	93	0.0000
nopath	3	1	5	1	351	00:14:47	887	00:15:34	934	00:00:47	47	0.0000
nopath	3	1	5	1	351	00:15:03	903	00:15:40	940	00:00:37	37	0.0000
nopath	3	2	1	1	311	00:15:07	907	00:15:42	942	00:00:35	35	0.0000
nopath	1	2	1	1	327	00:15:00	900	00:15:48	948	00:00:48	48	0.0000
nopath	1	2	12	14	327	00:15:21	921	00:15:51	951	00:00:30	30	0.0000
nopath	2	1	2	1	327	00:15:19	919	00:15:51	951	00:00:32	32	0.0000
nopath	2	1	13	15	327	00:15:12	912	00:15:54	954	00:00:42	42	0.0000
nopath	2	1	1	1	327	00:15:16	916	00:15:55	955	00:00:39	39	0.0000
nopath	1	2	1	1	327	00:15:22	922	00:15:56	956	00:00:34	34	0.0000
nopath	2	1	1	1	327	00:15:26	926	00:15:57	957	00:00:31	31	0.0000
nopath	2	1	2	1	327	00:15:30	930	00:15:58	958	00:00:28	28	0.0000
nopath	1	2	3	1	327	00:15:37	937	00:16:05	965	00:00:28	28	0.0000	00:00:29
nopath	1	2	1	1	327	00:15:43	943	00:16:11	971	00:00:28	28	0.0000
nopath	3	2	2	1	311	00:15:47	947	00:16:20	980	00:00:33	33	0.0000
nopath	2	3	1	1	311	00:15:53	953	00:16:30	990	00:00:37	37	0.0000
nopath	1	2	1	1	327	00:16:04	964	00:16:31	991	00:00:27	27	0.0000
nopath	1	2	6	1	327	00:16:05	965	00:16:33	993	00:00:28	28	0.0000
nopath	2	3	1	1	311	00:15:57	957	00:16:33	993	00:00:36	36	0.0000
nopath	2	1	5	1	327	00:16:08	968	00:16:34	994	00:00:26	26	0.0000
nopath	2	3	1	1	311	00:15:58	958	00:16:36	996	00:00:38	38	0.0000
nopath	2	3	9	1	311	00:16:07	967	00:16:41	1001	00:00:34	34	0.0000
nopath	1	3	12	14	351	00:15:57	957	00:16:44	1004	00:00:47	47	0.0000
nopath	3	1	1	1	351	00:16:06	966	00:16:52	1012	00:00:46	46	0.0000
nopath	1	2	5	1	327	00:16:23	983	00:16:58	1018	00:00:35	35	0.0000
nopath	1	2	1	1	327	00:16:27	987	00:16:59	1019	00:00:32	32	0.0000
nopath	2	1	1	1	327	00:16:32	992	00:17:00	1020	00:00:28	28	0.0000	00:00:30
nopath	1	2	1	1	327	00:16:36	996	00:17:03	1023	00:00:27	27	0.0000
nopath	2	1	9	1	327	00:16:50	1010	00:17:15	1035	00:00:25	25	0.0000
nopath	2	1	13	15	327	00:16:49	1009	00:17:17	1037	00:00:28	28	0.0000
nopath	3	2	9	1	311	00:16:38	998	00:17:20	1040	00:00:42	42	0.0000
nopath	3	1	1	1	351	00:16:41	1001	00:17:24	1044	00:00:43	43	0.0000
nopath	1	2	1	1	327	00:17:00	1020	00:17:27	1047	00:00:27	27	0.0000
nopath	3	1	1	1	351	00:16:49	1009	00:17:27	1047	00:00:38	38	0.0000
nopath	2	1	12	14	327	00:17:00	1020	00:17:30	1050	00:00:30	30	0.0000
nopath	2	1	10	1	327	00:16:56	1016	00:17:31	1051	00:00:35	35	0.0000
nopath	1	2	1	1	327	00:17:07	1027	00:17:34	1054	00:00:27	27	0.0000
nopath	1	3	3	1	351	00:16:40	1000	00:17:34	1054	00:00:54	54	0.0000
nopath	1	2	9	1	327	00:17:11	1031	00:17:39	1059	00:00:28	28	0.0000
nopath	2	1	7	1	327	00:17:13	1033	00:17:39	1059	00:00:26	26	0.0000
nopath	1	3	1	1	351	00:16:49	1009	00:17:41	1061	00:00:52	52	0.0000
nopath	1	2	1	1	327	00:17:14	1034	00:17:42	1062	00:00:28	28	0.0000
nopath	1	3	1	1	351	00:16:54	1014	00:17:43	1063	00:00:49	49	0.0000
nopath	2	1	1	1	327	00:17:22	1042	00:17:48	1068	00:00:26	26	0.0000
nopath	1	2	1	1	327	00:17:27	1047	00:17:57	1077	00:00:30	30	0.0000
nopath	1	2	12	14	327	00:17:31	1051	00:18:00	1080	00:00:29	29	0.0000	00:00:28
nopath	2	1	15	17	327	00:17:40	1060	00:18:08	1088	00:00:28	28	0.0000
nopath	1	2	1	1	327	00:17:42	1062	00:18:11	1091	00:00:29	29	0.0000
nopath	2	1	9	1	327	00:17:46	1066	00:18:12	1092	00:00:26	26	0.0000
nopath	2	1	12	14	327	00:17:49	1069	00:18:15	1095	00:00:26	26	0.0000
nopath	1	2	1	1	327	00:17:52	1072	00:18:20	1100	00:00:28	28	0.0000
nopath	2	1	1	1	327	00:18:03	1083	00:18:28	1108	00:00:25	25	0.0000
nopath	1	2	5	1	327	00:18:06	1086	00:18:34	1114	00:00:28	28	0.0000
nopath	2	3	1	1	311	00:18:06	1086	00:18:35	1115	00:00:29	29	0.0000
nopath	2	1	1	1	327	00:18:11	1091	00:18:37	1117	00:00:26	26	0.0000
nopath	2	1	1	1	327	00:18:21	1101	00:18:47	1127	00:00:26	26	0.0000
nopath	1	2	10	1	327	00:18:20	1100	00:18:48	1128	00:00:28	28	0.0000
nopath	2	1	9	1	327	00:18:26	1106	00:18:52	1132	00:00:26	26	0.0000
nopath	1	3	13	15	351	00:18:15	1095	00:18:55	1135	00:00:40	40	0.0000
nopath	3	1	3	1	351	00:18:05	1085	00:19:02	1142	00:00:57	57	0.0000	00:00:43
nopath	3	1	13	15	351	00:18:22	1102	00:19:07	1147	00:00:45	45	0.0000
nopath	3	1	1	1	351	00:18:28	1108	00:19:10	1150	00:00:42	42	0.0000
nopath	1	2	14	16	327	00:18:31	1111	00:19:20	1160	00:00:49	49	0.0000
nopath	1	2	1	1	327	00:18:32	1112	00:19:21	1161	00:00:49	49	0.0000
nopath	2	1	1	1	327	00:18:42	1122	00:19:21	1161	00:00:39	39	0.0000
nopath	2	1	1	1	327	00:18:34	1114	00:19:21	1161	00:00:47	47	0.0000
nopath	2	1	2	1	327	00:18:40	1120	00:19:22	1162	00:00:42	42	0.0000
nopath	1	2	12	14	327	00:18:33	1113	00:19:23	1163	00:00:50	50	0.0000
nopath	2	1	5	1	327	00:18:50	1130	00:19:23	1163	00:00:33	33	0.0000
nopath	1	2	3	1	327	00:18:52	1132	00:19:25	1165	00:00:33	33	0.0000
nopath	2	1	1	1	327	00:18:56	1136	00:19:25	1165	00:00:29	29	0.0000
nopath	2	1	1	1	327	00:19:06	1146	00:19:31	1171	00:00:25	25	0.0000
nopath	2	1	9	1	327	00:19:10	1150	00:19:36	1176	00:00:26	26	0.0000
nopath	3	1	1	1	351	00:19:03	1143	00:19:42	1182	00:00:39	39	0.0000
nopath	3	1	3	1	351	00:19:06	1146	00:19:44	1184	00:00:38	38	0.0000
nopath	1	2	1	1	327	00:19:21	1161	00:19:48	1188	00:00:27	27	0.0000
nopath	2	1	10	1	327	00:19:15	1155	00:19:51	1191	00:00:36	36	0.0000
nopath	1	2	10	1	327	00:19:22	1162	00:19:52	1192	00:00:30	30	0.0000
nopath	1	3	5	1	351	00:19:18	1158	00:19:54	1194	00:00:36	36	0.0000
nopath	1	2	3	1	327	00:19:28	1168	00:19:55	1195	00:00:27	27	0.0000
nopath	2	1	1	1	327	00:19:30	1170	00:19:57	1197	00:00:27	27	0.0000
nopath	2	3	1	1	311	00:19:33	1173	00:20:02	1202	00:00:29	29	0.0000	00:00:32
nopath	3	1	9	1	351	00:19:30	1170	00:20:12	1212	00:00:42	42	0.0000
nopath	1	2	12	14	327	00:19:35	1175	00:20:19	1219	00:00:44	44	0.0000
nopath	2	1	1	1	327	00:19:43	1183	00:20:21	1221	00:00:38	38	0.0000
nopath	2	1	1	1	327	00:19:57	1197	00:20:23	1223	00:00:26	26	0.0000
nopath	1	2	1	1	327	00:19:59	1199	00:20:27	1227	00:00:28	28	0.0000
nopath	2	1	2	1	327	00:20:00	1200	00:20:27	1227	00:00:27	27	0.0000
nopath	1	2	12	14	327	00:20:00	1200	00:20:32	1232	00:00:32	32	0.0000
nopath	1	2	9	1	327	00:20:05	1205	00:20:33	1233	00:00:28	28	0.0000
nopath	2	1	1	1	327	00:20:07	1207	00:20:33	1233	00:00:26	26	0.0000
nopath	1	2	1	1	327	00:20:16	1216	00:20:44	1244	00:00:28	28	0.0000
nopath	2	1	13	15	327	00:20:19	1219	00:20:47	1247	00:00:28	28	0.0000
nopath	2	1	1	1	327	00:20:21	1221	00:20:49	1249	00:00:28	28	0.0000
nopath	1	2	5	1	327	00:20:22	1222	00:20:50	1250	00:00:28	28	0.0000
nopath	2	1	6	1	327	00:20:27	1227	00:20:52	1252	00:00:25	25	0.0000
nopath	2	3	3	1	311	00:20:26	1226	00:20:55	1255	00:00:29	29	0.0000
nopath	2	1	13	15	327	00:20:30	1230	00:20:58	1258	00:00:28	28	0.0000
nopath	2	1	1	1	327	00:20:32	1232	00:21:00	1260	00:00:28	28	0.0000	00:00:29
nopath	2	1	1	1	327	00:20:33	1233	00:21:01	1261	00:00:28	28	0.0000
nopath	1	3	14	16	351	00:20:11	1211	00:21:03	1263	00:00:52	52	0.0000
nopath	2	1	1	1	327	00:20:41	1241	00:21:07	1267	00:00:26	26	0.0000
nopath	3	2	1	1	311	00:20:06	1206	00:21:10	1270	00:01:04	64	0.0000
nopath	3	2	1	1	311	00:20:21	1221	00:21:11	1271	00:00:50	50	0.0000
nopath	3	2	1	1	311	00:20:30	1230	00:21:14	1274	00:00:44	44	0.0000
nopath	1	2	1	1	327	00:20:39	1239	00:21:18	1278	00:00:39	39	0.0000
nopath	1	2	1	1	327	00:20:50	1250	00:21:20	1280	00:00:30	30	0.0000
nopath	2	1	5	1	327	00:20:46	1246	00:21:21	1281	00:00:35	35	0.0000
nopath	2	1	1	1	327	00:20:56	1256	00:21:22	1282	00:00:26	26	0.0000
nopath	2	1	1	1	327	00:20:48	1248	00:21:22	1282	00:00:34	34	0.0000
nopath	1	2	1	1	327	00:20:53	1253	00:21:24	1284	00:00:31	31	0.0000
nopath	2	1	2	1	327	00:20:55	1255	00:21:25	1285	00:00:30	30	0.0000
nopath	2	1	1	1	327	00:20:59	1259	00:21:26	1286	00:00:27	27	0.0000
nopath	1	2	5	1	327	00:20:55	1255	00:21:27	1287	00:00:32	32	0.0000
nopath	2	1	1	1	327	00:21:01	1261	00:21:28	1288	00:00:27	27	0.0000
nopath	1	2	1	1	327	00:21:02	1262	00:21:31	1291	00:00:29	29	0.0000
nopath	2	1	1	1	327	00:21:06	1266	00:21:32	1292	00:00:26	26	0.0000
nopath	2	1	2	1	327	00:21:09	1269	00:21:34	1294	00:00:25	25	0.0000
nopath	2	1	1	1	327	00:21:10	1270	00:21:35	1295	00:00:25	25	0.0000
nopath	1	3	1	1	351	00:20:18	1218	00:21:38	1298	00:01:20	80	0.0000
nopath	1	2	1	1	327	00:21:11	1271	00:21:39	1299	00:00:28	28	0.0000
nopath	1	3	1	1	351	00:20:45	1245	00:21:42	1302	00:00:57	57	0.0000
nopath	3	1	1	1	351	00:21:05	1265	00:21:52	1312	00:00:47	47	0.0000
nopath	2	1	1	1	327	00:21:27	1287	00:22:01	1321	00:00:34	34	0.0000	00:00:28
nopath	1	2	1	1	327	00:21:34	1294	00:22:01	1321	00:00:27	27	0.0000
nopath	1	2	7	1	327	00:21:38	1298	00:22:05	1325	00:00:27	27	0.0000
nopath	1	2	5	1	327	00:21:43	1303	00:22:11	1331	00:00:28	28	0.0000
nopath	1	3	1	1	351	00:21:39	1299	00:22:14	1334	00:00:35	35	0.0000
nopath	3	1	5	1	351	00:21:46	1306	00:22:22	1342	00:00:36	36	0.0000
nopath	1	2	1	1	327	00:21:54	1314	00:22:28	1348	00:00:34	34	0.0000
nopath	1	2	9	1	327	00:21:56	1316	00:22:29	1349	00:00:33	33	0.0000
nopath	2	1	1	1	327	00:22:06	1326	00:22:31	1351	00:00:25	25	0.0000
nopath	1	2	1	1	327	00:21:57	1317	00:22:32	1352	00:00:35	35	0.0000
nopath	2	1	15	17	327	00:22:14	1334	00:22:41	1361	00:00:27	27	0.0000
nopath	2	1	13	15	327	00:22:13	1333	00:22:41	1361	00:00:28	28	0.0000
nopath	2	1	1	1	327	00:22:19	1339	00:22:44	1364	00:00:25	25	0.0000
nopath	2	1	2	1	327	00:22:30	1350	00:22:57	1377	00:00:27	27	0.0000
nopath	2	1	10	1	327	00:22:38	1358	00:23:04	1384	00:00:26	26	0.0000	00:00:26
nopath	1	2	12	14	327	00:22:37	1357	00:23:06	1386	00:00:29	29	0.0000
nopath	1	2	12	14	327	00:22:48	1368	00:23:17	1397	00:00:29	29	0.0000
nopath	1	2	1	1	327	00:22:49	1369	00:23:19	1399	00:00:30	30	0.0000
nopath	2	1	3	1	327	00:22:55	1375	00:23:20	1400	00:00:25	25	0.0000
nopath	1	2	1	1	327	00:22:59	1379	00:23:27	1407	00:00:28	28	0.0000
nopath	1	2	1	1	327	00:23:00	1380	00:23:30	1410	00:00:30	30	0.0000
nopath	2	1	12	14	327	00:23:04	1384	00:23:31	1411	00:00:27	27	0.0000
nopath	1	2	3	1	327	00:23:19	1399	00:23:47	1427	00:00:28	28	0.0000
nopath	2	1	6	1	327	00:23:22	1402	00:23:47	1427	00:00:25	25	0.0000
nopath	1	2	1	1	327	00:23:23	1403	00:23:51	1431	00:00:28	28	0.0000
nopath	2	1	1	1	327	00:23:28	1408	00:23:53	1433	00:00:25	25	0.0000
nopath	1	3	1	1	351	00:23:17	1397	00:23:56	1436	00:00:39	39	0.0000
nopath	1	3	1	1	351	00:23:24	1404	00:24:02	1442	00:00:38	38	0.0000	00:00:45
nopath	1	3	9	1	351	00:23:31	1411	00:24:09	1449	00:00:38	38	0.0000
nopath	1	2	1	1	327	00:23:44	1424	00:24:12	1452	00:00:28	28	0.0000
nopath	3	2	9	1	311	00:23:39	1419	00:24:20	1460	00:00:41	41	0.0000
nopath	2	1	2	1	327	00:23:54	1434	00:24:31	1471	00:00:37	37	0.0000
nopath	2	1	3	1	327	00:24:02	1442	00:24:33	1473	00:00:31	31	0.0000
nopath	2	3	1	1	311	00:24:00	1440	00:24:34	1474	00:00:34	34	0.0000
nopath	1	3	1	1	351	00:24:12	1452	00:24:47	1487	00:00:35	35	0.0000
nopath	3	2	1	1	311	00:24:03	1443	00:24:50	1490	00:00:47	47	0.0000
nopath	1	2	1	1	327	00:24:19	1459	00:24:58	1498	00:00:39	39	0.0000
nopath	1	2	2	1	327	00:24:29	1469	00:25:00	1500	00:00:31	31	0.0000	00:00:31
nopath	2	1	1	1	327	00:24:27	1467	00:25:01	1501	00:00:34	34	0.0000
nopath	2	1	12	14	327	00:24:23	1463	00:25:02	1502	00:00:39	39	0.0000
nopath	2	1	1	1	327	00:24:42	1482	00:25:08	1508	00:00:26	26	0.0000
nopath	1	2	1	1	327	00:24:44	1484	00:25:13	1513	00:00:29	29	0.0000
nopath	2	1	1	1	327	00:24:53	1493	00:25:19	1519	00:00:26	26	0.0000
nopath	2	3	13	15	311	00:25:03	1503	00:25:36	1536	00:00:33	33	0.0000
nopath	1	2	10	1	327	00:25:13	1513	00:25:41	1541	00:00:28	28	0.0000
nopath	2	1	2	1	327	00:25:18	1518	00:25:44	1544	00:00:26	26	0.0000
nopath	2	1	1	1	327	00:25:20	1520	00:25:47	1547	00:00:27	27	0.0000
nopath	3	1	1	1	351	00:25:08	1508	00:25:52	1552	00:00:44	44	0.0000
nopath	3	1	1	1	351	00:25:19	1519	00:25:56	1556	00:00:37	37	0.0000
nopath	1	2	3	1	327	00:25:17	1517	00:26:08	1568	00:00:51	51	0.0000	00:00:36
nopath	1	2	2	1	327	00:25:30	1530	00:26:09	1569	00:00:39	39	0.0000
nopath	2	1	1	1	327	00:25:41	1541	00:26:10	1570	00:00:29	29	0.0000
nopath	2	1	12	14	327	00:25:36	1536	00:26:12	1572	00:00:36	36	0.0000
nopath	1	2	1	1	327	00:25:43	1543	00:26:13	1573	00:00:30	30	0.0000
nopath	1	3	9	1	351	00:25:11	1511	00:26:14	1574	00:01:03	63	0.0000
nopath	2	1	9	1	327	00:25:52	1552	00:26:20	1580	00:00:28	28	0.0000
nopath	1	3	1	1	351	00:25:33	1533	00:26:21	1581	00:00:48	48	0.0000
nopath	3	2	1	1	311	00:25:58	1558	00:26:31	1591	00:00:33	33	0.0000
nopath	1	2	1	1	327	00:26:07	1567	00:26:37	1597	00:00:30	30	0.0000
nopath	2	1	1	1	327	00:26:10	1570	00:26:41	1601	00:00:31	31	0.0000
nopath	2	1	1	1	327	00:26:16	1576	00:26:41	1601	00:00:25	25	0.0000
nopath	1	2	1	1	327	00:26:14	1574	00:26:42	1602	00:00:28	28	0.0000
nopath	1	2	1	1	327	00:26:18	1578	00:26:46	1606	00:00:28	28	0.0000
nopath	2	1	1	1	327	00:26:20	1580	00:26:46	1606	00:00:26	26	0.0000
nopath	2	1	1	1	327	00:26:21	1581	00:26:48	1608	00:00:27	27	0.0000
nopath	1	2	1	1	327	00:26:19	1579	00:26:48	1608	00:00:29	29	0.0000
nopath	2	1	1	1	327	00:26:24	1584	00:26:50	1610	00:00:26	26	0.0000
nopath	2	1	3	1	327	00:26:26	1586	00:26:52	1612	00:00:26	26	0.0000
nopath	1	3	12	14	351	00:26:03	1563	00:26:55	1615	00:00:52	52	0.0000
nopath	3	1	1	1	351	00:26:16	1576	00:27:02	1622	00:00:46	46	0.0000	00:00:41
nopath	1	2	1	1	327	00:26:28	1588	00:27:08	1628	00:00:40	40	0.0000
nopath	1	2	1	1	327	00:26:31	1591	00:27:09	1629	00:00:38	38	0.0000
nopath	1	2	1	1	327	00:26:37	1597	00:27:11	1631	00:00:34	34	0.0000
nopath	2	1	6	1	327	00:26:33	1593	00:27:11	1631	00:00:38	38	0.0000
nopath	2	1	1	1	327	00:26:47	1607	00:27:12	1632	00:00:25	25	0.0000
nopath	1	2	10	1	327	00:26:40	1600	00:27:13	1633	00:00:33	33	0.0000
nopath	1	2	5	1	327	00:26:44	1604	00:27:15	1635	00:00:31	31	0.0000
nopath	2	1	1	1	327	00:26:50	1610	00:27:17	1637	00:00:27	27	0.0000
nopath	2	1	9	1	327	00:26:54	1614	00:27:19	1639	00:00:25	25	0.0000
nopath	2	1	3	1	327	00:26:56	1616	00:27:22	1642	00:00:26	26	0.0000
nopath	2	1	5	1	327	00:26:58	1618	00:27:23	1643	00:00:25	25	0.0000
nopath	1	2	10	1	327	00:26:59	1619	00:27:27	1647	00:00:28	28	0.0000
nopath	2	3	1	1	311	00:27:00	1620	00:27:29	1649	00:00:29	29	0.0000
nopath	1	3	12	14	351	00:26:53	1613	00:27:32	1652	00:00:39	39	0.0000
nopath	2	1	1	1	327	00:27:10	1630	00:27:36	1656	00:00:26	26	0.0000
nopath	2	1	5	1	327	00:27:14	1634	00:27:39	1659	00:00:25	25	0.0000
nopath	2	1	1	1	327	00:27:13	1633	00:27:39	1659	00:00:26	26	0.0000
nopath	2	1	1	1	327	00:27:15	1635	00:27:40	1660	00:00:25	25	0.0000
nopath	2	1	1	1	327	00:27:18	1638	00:27:44	1664	00:00:26	26	0.0000
nopath	1	3	1	1	351	00:27:07	1627	00:27:46	1666	00:00:39	39	0.0000
nopath	3	2	9	1	311	00:26:33	1593	00:27:50	1670	00:01:17	77	0.0000
nopath	3	1	10	1	351	00:27:12	1632	00:27:55	1675	00:00:43	43	0.0000
nopath	1	2	1	1	327	00:27:17	1637	00:27:58	1678	00:00:41	41	0.0000
nopath	1	2	5	1	327	00:27:24	1644	00:28:00	1680	00:00:36	36	0.0000	00:00:33
nopath	2	1	1	1	327	00:27:24	1644	00:28:01	1681	00:00:37	37	0.0000
nopath	1	2	12	14	327	00:27:38	1658	00:28:06	1686	00:00:28	28	0.0000
nopath	2	1	1	1	327	00:27:45	1665	00:28:10	1690	00:00:25	25	0.0000
nopath	1	2	1	1	327	00:27:45	1665	00:28:13	1693	00:00:28	28	0.0000
nopath	1	2	1	1	327	00:27:51	1671	00:28:19	1699	00:00:28	28	0.0000
nopath	2	1	1	1	327	00:27:54	1674	00:28:19	1699	00:00:25	25	0.0000
nopath	2	3	1	1	311	00:27:52	1672	00:28:21	1701	00:00:29	29	0.0000
nopath	2	1	1	1	327	00:27:56	1676	00:28:22	1702	00:00:26	26	0.0000
nopath	2	1	1	1	327	00:27:57	1677	00:28:22	1702	00:00:25	25	0.0000
nopath	2	1	14	16	327	00:28:02	1682	00:28:30	1710	00:00:28	28	0.0000
nopath	2	3	1	1	311	00:28:01	1681	00:28:30	1710	00:00:29	29	0.0000
nopath	2	1	9	1	327	00:28:06	1686	00:28:33	1713	00:00:27	27	0.0000
nopath	1	3	1	1	351	00:27:54	1674	00:28:34	1714	00:00:40	40	0.0000
nopath	2	1	10	1	327	00:28:12	1692	00:28:39	1719	00:00:27	27	0.0000
nopath	1	2	1	1	327	00:28:13	1693	00:28:41	1721	00:00:28	28	0.0000
nopath	2	1	1	1	327	00:28:18	1698	00:28:44	1724	00:00:26	26	0.0000
nopath	1	3	12	14	351	00:28:04	1684	00:28:46	1726	00:00:42	42	0.0000
nopath	3	2	1	1	311	00:27:37	1657	00:28:50	1730	00:01:13	73	0.0000
nopath	3	2	1	1	311	00:28:02	1682	00:28:52	1732	00:00:50	50	0.0000
nopath	3	2	3	1	311	00:28:09	1689	00:28:55	1735	00:00:46	46	0.0000
nopath	1	2	1	1	327	00:28:23	1703	00:29:08	1748	00:00:45	45	0.0000	00:00:31
nopath	1	2	1	1	327	00:28:26	1706	00:29:10	1750	00:00:44	44	0.0000
nopath	2	1	1	1	327	00:28:26	1706	00:29:11	1751	00:00:45	45	0.0000
nopath	1	2	1	1	327	00:28:38	1718	00:29:12	1752	00:00:34	34	0.0000
nopath	2	1	1	1	327	00:28:35	1715	00:29:13	1753	00:00:38	38	0.0000
nopath	1	3	1	1	351	00:28:21	1701	00:29:15	1755	00:00:54	54	0.0000
nopath	1	3	2	1	351	00:28:25	1705	00:29:19	1759	00:00:54	54	0.0000
nopath	1	3	5	1	351	00:28:39	1719	00:29:23	1763	00:00:44	44	0.0000
nopath	1	2	1	1	327	00:28:53	1733	00:29:23	1763	00:00:30	30	0.0000
nopath	3	2	1	1	311	00:28:54	1734	00:29:32	1772	00:00:38	38	0.0000
nopath	3	1	3	1	351	00:28:42	1722	00:29:32	1772	00:00:50	50	0.0000
nopath	3	2	1	1	311	00:29:07	1747	00:29:41	1781	00:00:34	34	0.0000
nopath	1	2	13	15	327	00:28:56	1736	00:29:51	1791	00:00:55	55	0.0000
nopath	2	1	12	14	327	00:29:09	1749	00:29:52	1792	00:00:43	43	0.0000
nopath	1	2	1	1	327	00:29:05	1745	00:29:52	1792	00:00:47	47	0.0000
nopath	1	2	1	1	327	00:29:17	1757	00:29:54	1794	00:00:37	37	0.0000
nopath	2	1	13	15	327	00:29:02	1742	00:29:54	1794	00:00:52	52	0.0000
nopath	2	1	1	1	327	00:29:13	1753	00:29:56	1796	00:00:43	43	0.0000
nopath	2	1	1	1	327	00:29:29	1769	00:29:58	1798	00:00:29	29	0.0000
nopath	1	3	1	1	351	00:29:00	1740	00:29:59	1799	00:00:59	59	0.0000
nopath	1	3	5	1	351	00:29:09	1749	00:30:03	1803	00:00:54	54	0.0000	00:00:47
nopath	1	3	5	1	351	00:29:28	1768	00:30:09	1809	00:00:41	41	0.0000
nopath	2	1	13	15	327	00:29:44	1784	00:30:12	1812	00:00:28	28	0.0000
nopath	2	1	1	1	327	00:29:47	1787	00:30:13	1813	00:00:26	26	0.0000
nopath	2	1	1	1	327	00:29:52	1792	00:30:17	1817	00:00:25	25	0.0000
nopath	1	2	1	1	327	00:29:57	1797	00:30:27	1827	00:00:30	30	0.0000
nopath	2	1	1	1	327	00:29:56	1796	00:30:31	1831	00:00:35	35	0.0000
nopath	2	1	3	1	327	00:30:08	1808	00:30:35	1835	00:00:27	27	0.0000
nopath	1	3	1	1	351	00:30:05	1805	00:30:41	1841	00:00:36	36	0.0000
nopath	2	1	1	1	327	00:30:20	1820	00:30:46	1846	00:00:26	26	0.0000
nopath	3	2	1	1	311	00:30:10	1810	00:30:50	1850	00:00:40	40	0.0000
nopath	1	2	1	1	327	00:30:17	1817	00:30:58	1858	00:00:41	41	0.0000
nopath	1	2	1	1	327	00:30:27	1827	00:30:59	1859	00:00:32	32	0.0000
nopath	2	1	1	1	327	00:30:33	1833	00:30:59	1859	00:00:26	26	0.0000
nopath	2	1	1	1	327	00:30:37	1837	00:31:02	1862	00:00:25	25	0.0000	00:00:29
nopath	1	2	3	1	327	00:30:30	1830	00:31:03	1863	00:00:33	33	0.0000
nopath	2	1	5	1	327	00:30:42	1842	00:31:09	1869	00:00:27	27	0.0000
nopath	2	1	10	1	327	00:30:48	1848	00:31:15	1875	00:00:27	27	0.0000
nopath	2	3	12	14	311	00:30:44	1844	00:31:15	1875	00:00:31	31	0.0000
nopath	1	3	12	14	351	00:30:21	1821	00:31:18	1878	00:00:57	57	0.0000
nopath	3	2	1	1	311	00:30:34	1834	00:31:22	1882	00:00:48	48	0.0000
nopath	3	1	5	1	351	00:30:29	1829	00:31:22	1882	00:00:53	53	0.0000
nopath	1	2	1	1	327	00:30:44	1844	00:31:28	1888	00:00:44	44	0.0000
nopath	3	2	13	15	311	00:30:40	1840	00:31:28	1888	00:00:48	48	0.0000
nopath	2	1	1	1	327	00:30:56	1856	00:31:31	1891	00:00:35	35	0.0000
nopath	2	1	1	1	327	00:30:57	1857	00:31:31	1891	00:00:34	34	0.0000
nopath	1	3	7	1	351	00:30:53	1853	00:31:34	1894	00:00:41	41	0.0000
nopath	2	1	6	1	327	00:31:13	1873	00:31:39	1899	00:00:26	26	0.0000
nopath	1	2	1	1	327	00:31:11	1871	00:31:40	1900	00:00:29	29	0.0000
nopath	2	1	1	1	327	00:31:20	1880	00:31:46	1906	00:00:26	26	0.0000
nopath	2	1	9	1	327	00:31:21	1881	00:31:47	1907	00:00:26	26	0.0000
nopath	3	2	1	1	311	00:31:00	1860	00:31:50	1910	00:00:50	50	0.0000
nopath	1	2	1	1	327	00:31:19	1879	00:31:58	1918	00:00:39	39	0.0000
nopath	2	1	9	1	327	00:31:27	1887	00:32:01	1921	00:00:34	34	0.0000	00:00:29
nopath	2	1	9	1	327	00:31:23	1883	00:32:01	1921	00:00:38	38	0.0000
nopath	2	1	1	1	327	00:31:30	1890	00:32:03	1923	00:00:33	33	0.0000
nopath	2	1	1	1	327	00:31:35	1895	00:32:03	1923	00:00:28	28	0.0000
nopath	1	2	1	1	327	00:31:36	1896	00:32:05	1925	00:00:29	29	0.0000
nopath	2	1	1	1	327	00:31:37	1897	00:32:07	1927	00:00:30	30	0.0000
nopath	2	1	1	1	327	00:31:44	1904	00:32:09	1929	00:00:25	25	0.0000
nopath	2	1	1	1	327	00:31:43	1903	00:32:11	1931	00:00:28	28	0.0000
nopath	2	1	1	1	327	00:31:46	1906	00:32:11	1931	00:00:25	25	0.0000
nopath	1	2	1	1	327	00:31:47	1907	00:32:15	1935	00:00:28	28	0.0000
nopath	1	2	1	1	327	00:31:51	1911	00:32:19	1939	00:00:28	28	0.0000
nopath	2	1	1	1	327	00:32:00	1920	00:32:26	1946	00:00:26	26	0.0000
nopath	2	1	3	1	327	00:32:04	1924	00:32:29	1949	00:00:25	25	0.0000
nopath	2	1	2	1	327	00:32:03	1923	00:32:29	1949	00:00:26	26	0.0000
nopath	1	2	3	1	327	00:32:04	1924	00:32:32	1952	00:00:28	28	0.0000
nopath	3	1	1	1	351	00:31:57	1917	00:32:42	1962	00:00:45	45	0.0000
nopath	3	2	1	1	311	00:32:04	1924	00:32:42	1962	00:00:38	38	0.0000
nopath	1	2	12	14	327	00:32:12	1932	00:32:49	1969	00:00:37	37	0.0000
nopath	1	2	1	1	327	00:32:17	1937	00:32:49	1969	00:00:32	32	0.0000
nopath	1	2	1	1	327	00:32:22	1942	00:32:51	1971	00:00:29	29	0.0000
nopath	2	1	1	1	327	00:32:16	1936	00:32:51	1971	00:00:35	35	0.0000
nopath	2	1	1	1	327	00:32:30	1950	00:32:55	1975	00:00:25	25	0.0000
nopath	1	2	6	1	327	00:32:29	1949	00:32:57	1977	00:00:28	28	0.0000
nopath	1	3	1	1	351	00:32:16	1936	00:32:58	1978	00:00:42	42	0.0000
nopath	1	2	1	1	327	00:32:34	1954	00:33:03	1983	00:00:29	29	0.0000	00:00:34
nopath	3	2	1	1	311	00:32:18	1938	00:33:10	1990	00:00:52	52	0.0000
nopath	3	2	7	1	311	00:32:23	1943	00:33:12	1992	00:00:49	49	0.0000
nopath	1	2	1	1	327	00:32:40	1960	00:33:18	1998	00:00:38	38	0.0000
nopath	3	1	1	1	351	00:32:40	1960	00:33:18	1998	00:00:38	38	0.0000
nopath	1	2	3	1	327	00:32:44	1964	00:33:20	2000	00:00:36	36	0.0000
nopath	2	1	1	1	327	00:32:44	1964	00:33:21	2001	00:00:37	37	0.0000
nopath	1	2	1	1	327	00:32:51	1971	00:33:21	2001	00:00:30	30	0.0000
nopath	2	1	6	1	327	00:32:46	1966	00:33:21	2001	00:00:35	35	0.0000
nopath	2	1	1	1	327	00:32:57	1977	00:33:24	2004	00:00:27	27	0.0000
nopath	2	3	1	1	311	00:32:52	1972	00:33:24	2004	00:00:32	32	0.0000
nopath	2	1	1	1	327	00:32:59	1979	00:33:28	2008	00:00:29	29	0.0000
nopath	1	2	1	1	327	00:33:01	1981	00:33:30	2010	00:00:29	29	0.0000
nopath	2	1	1	1	327	00:33:11	1991	00:33:37	2017	00:00:26	26	0.0000
nopath	1	2	9	1	327	00:33:14	1994	00:33:42	2022	00:00:28	28	0.0000
nopath	1	2	1	1	327	00:33:23	2003	00:33:51	2031	00:00:28	28	0.0000
nopath	3	1	1	1	351	00:33:22	2002	00:34:02	2042	00:00:40	40	0.0000	00:00:44
nopath	1	2	13	15	327	00:33:27	2007	00:34:11	2051	00:00:44	44	0.0000
nopath	2	1	1	1	327	00:33:32	2012	00:34:11	2051	00:00:39	39	0.0000
nopath	1	2	10	1	327	00:33:33	2013	00:34:11	2051	00:00:38	38	0.0000
nopath	2	1	3	1	327	00:33:47	2027	00:34:12	2052	00:00:25	25	0.0000
nopath	1	2	1	1	327	00:33:46	2026	00:34:14	2054	00:00:28	28	0.0000
nopath	1	3	1	1	351	00:33:31	2011	00:34:16	2056	00:00:45	45	0.0000
nopath	1	2	8	1	327	00:33:47	2027	00:34:18	2058	00:00:31	31	0.0000
nopath	1	2	14	16	327	00:33:51	2031	00:34:21	2061	00:00:30	30	0.0000
nopath	1	3	1	1	351	00:33:39	2019	00:34:22	2062	00:00:43	43	0.0000
nopath	2	1	5	1	327	00:34:00	2040	00:34:25	2065	00:00:25	25	0.0000
nopath	3	2	1	1	311	00:33:43	2023	00:34:30	2070	00:00:47	47	0.0000
nopath	3	1	1	1	351	00:33:56	2036	00:34:35	2075	00:00:39	39	0.0000
nopath	3	1	1	1	351	00:34:01	2041	00:34:40	2080	00:00:39	39	0.0000
nopath	3	2	1	1	311	00:34:12	2052	00:34:45	2085	00:00:33	33	0.0000
nopath	1	2	1	1	327	00:34:07	2047	00:34:48	2088	00:00:41	41	0.0000
nopath	1	2	3	1	327	00:34:08	2048	00:34:49	2089	00:00:41	41	0.0000
nopath	1	2	1	1	327	00:34:14	2054	00:34:51	2091	00:00:37	37	0.0000
nopath	1	3	10	1	351	00:33:40	2020	00:34:51	2091	00:01:11	71	0.0000
nopath	1	2	1	1	327	00:34:15	2055	00:34:53	2093	00:00:38	38	0.0000
nopath	1	2	1	1	327	00:34:22	2062	00:34:55	2095	00:00:33	33	0.0000
nopath	1	3	12	14	351	00:33:57	2037	00:34:55	2095	00:00:58	58	0.0000
nopath	1	2	9	1	327	00:34:28	2068	00:34:57	2097	00:00:29	29	0.0000
nopath	2	1	1	1	327	00:34:33	2073	00:34:59	2099	00:00:26	26	0.0000
nopath	1	2	15	17	327	00:34:32	2072	00:35:01	2101	00:00:29	29	0.0000	00:00:33
nopath	2	1	1	1	327	00:34:39	2079	00:35:05	2105	00:00:26	26	0.0000
nopath	2	1	1	1	327	00:34:41	2081	00:35:06	2106	00:00:25	25	0.0000
nopath	3	1	6	1	351	00:34:33	2073	00:35:12	2112	00:00:39	39	0.0000
nopath	1	2	3	1	327	00:34:34	2074	00:35:18	2118	00:00:44	44	0.0000
nopath	1	2	12	14	327	00:34:37	2077	00:35:20	2120	00:00:43	43	0.0000
nopath	2	1	1	1	327	00:34:48	2088	00:35:20	2120	00:00:32	32	0.0000
nopath	2	1	1	1	327	00:34:43	2083	00:35:21	2121	00:00:38	38	0.0000
nopath	1	2	1	1	327	00:34:50	2090	00:35:22	2122	00:00:32	32	0.0000
nopath	2	1	1	1	327	00:34:58	2098	00:35:24	2124	00:00:26	26	0.0000
nopath	1	2	1	1	327	00:34:53	2093	00:35:25	2125	00:00:32	32	0.0000
nopath	1	3	1	1	351	00:33:58	2038	00:35:27	2127	00:01:29	89	0.0000
nopath	2	1	12	14	327	00:35:04	2104	00:35:30	2130	00:00:26	26	0.0000
nopath	1	2	9	1	327	00:35:03	2103	00:35:31	2131	00:00:28	28	0.0000
nopath	2	1	6	1	327	00:35:06	2106	00:35:33	2133	00:00:27	27	0.0000
nopath	1	3	1	1	351	00:34:49	2089	00:35:34	2134	00:00:45	45	0.0000
nopath	1	2	3	1	327	00:35:08	2108	00:35:36	2136	00:00:28	28	0.0000
nopath	2	1	1	1	327	00:35:12	2112	00:35:38	2138	00:00:26	26	0.0000
nopath	1	3	12	14	351	00:35:01	2101	00:35:41	2141	00:00:40	40	0.0000
nopath	2	1	1	1	327	00:35:18	2118	00:35:44	2144	00:00:26	26	0.0000
nopath	3	2	12	14	311	00:34:49	2089	00:35:50	2150	00:01:01	61	0.0000
nopath	3	2	9	1	311	00:35:10	2110	00:35:52	2152	00:00:42	42	0.0000
nopath	1	2	13	15	327	00:35:22	2122	00:36:01	2161	00:00:39	39	0.0000	00:00:35
nopath	2	1	12	14	327	00:35:22	2122	00:36:02	2162	00:00:40	40	0.0000
nopath	2	1	1	1	327	00:35:36	2136	00:36:05	2165	00:00:29	29	0.0000
nopath	1	2	12	14	327	00:35:38	2138	00:36:06	2166	00:00:28	28	0.0000
nopath	1	2	1	1	327	00:35:43	2143	00:36:12	2172	00:00:29	29	0.0000
nopath	1	2	1	1	327	00:35:45	2145	00:36:14	2174	00:00:29	29	0.0000
nopath	2	1	1	1	327	00:35:48	2148	00:36:14	2174	00:00:26	26	0.0000
nopath	2	1	1	1	327	00:35:49	2149	00:36:14	2174	00:00:25	25	0.0000
nopath	2	1	5	1	327	00:35:51	2151	00:36:17	2177	00:00:26	26	0.0000
nopath	1	2	9	1	327	00:35:52	2152	00:36:20	2180	00:00:28	28	0.0000
nopath	2	1	9	1	327	00:35:56	2156	00:36:21	2181	00:00:25	25	0.0000
nopath	2	1	12	14	327	00:36:04	2164	00:36:31	2191	00:00:27	27	0.0000
nopath	2	1	1	1	327	00:36:06	2166	00:36:33	2193	00:00:27	27	0.0000
nopath	2	1	1	1	327	00:36:13	2173	00:36:38	2198	00:00:25	25	0.0000
nopath	2	1	1	1	327	00:36:14	2174	00:36:40	2200	00:00:26	26	0.0000
nopath	1	2	1	1	327	00:36:13	2173	00:36:41	2201	00:00:28	28	0.0000
nopath	1	3	5	1	351	00:36:05	2165	00:36:42	2202	00:00:37	37	0.0000
nopath	1	2	1	1	327	00:36:16	2176	00:36:44	2204	00:00:28	28	0.0000
nopath	2	1	1	1	327	00:36:23	2183	00:36:49	2209	00:00:26	26	0.0000
nopath	1	3	10	1	351	00:36:19	2179	00:36:56	2216	00:00:37	37	0.0000
nopath	3	2	3	1	311	00:36:29	2189	00:37:02	2222	00:00:33	33	0.0000	00:00:47
nopath	1	2	9	1	327	00:36:29	2189	00:37:08	2228	00:00:39	39	0.0000
nopath	2	1	1	1	327	00:36:38	2198	00:37:11	2231	00:00:33	33	0.0000
nopath	2	1	1	1	327	00:36:35	2195	00:37:11	2231	00:00:36	36	0.0000
nopath	2	1	12	14	327	00:36:55	2215	00:37:22	2242	00:00:27	27	0.0000
nopath	1	2	1	1	327	00:37:04	2224	00:37:32	2252	00:00:28	28	0.0000
nopath	2	1	9	1	327	00:37:08	2228	00:37:34	2254	00:00:26	26	0.0000
nopath	2	1	1	1	327	00:37:14	2234	00:37:39	2259	00:00:25	25	0.0000
nopath	2	1	1	1	327	00:37:17	2237	00:37:43	2263	00:00:26	26	0.0000
nopath	3	2	3	1	311	00:37:12	2232	00:37:50	2270	00:00:38	38	0.0000
nopath	1	2	1	1	327	00:37:19	2239	00:37:58	2278	00:00:39	39	0.0000
nopath	1	2	1	1	327	00:37:23	2243	00:37:59	2279	00:00:36	36	0.0000
nopath	2	1	5	1	327	00:37:33	2253	00:37:59	2279	00:00:26	26	0.0000
nopath	2	1	1	1	327	00:37:35	2255	00:38:00	2280	00:00:25	25	0.0000	00:00:28
nopath	1	2	1	1	327	00:37:33	2253	00:38:02	2282	00:00:29	29	0.0000
nopath	1	3	1	1	351	00:37:31	2251	00:38:08	2288	00:00:37	37	0.0000
nopath	2	1	1	1	327	00:37:47	2267	00:38:13	2293	00:00:26	26	0.0000
nopath	2	1	2	1	327	00:37:49	2269	00:38:14	2294	00:00:25	25	0.0000
nopath	1	3	10	1	351	00:37:35	2255	00:38:17	2297	00:00:42	42	0.0000
nopath	1	3	5	1	351	00:37:37	2257	00:38:20	2300	00:00:43	43	0.0000
nopath	1	2	12	14	327	00:37:52	2272	00:38:21	2301	00:00:29	29	0.0000
nopath	1	2	9	1	327	00:37:54	2274	00:38:23	2303	00:00:29	29	0.0000
nopath	2	1	12	14	327	00:37:56	2276	00:38:23	2303	00:00:27	27	0.0000
nopath	1	3	2	1	351	00:37:43	2263	00:38:25	2305	00:00:42	42	0.0000
nopath	3	2	1	1	311	00:37:55	2275	00:38:30	2310	00:00:35	35	0.0000
nopath	3	1	1	1	351	00:38:05	2285	00:38:40	2320	00:00:35	35	0.0000
nopath	3	1	12	14	351	00:38:08	2288	00:38:45	2325	00:00:37	37	0.0000
nopath	2	1	1	1	327	00:38:16	2296	00:38:51	2331	00:00:35	35	0.0000
nopath	2	1	1	1	327	00:38:30	2310	00:38:56	2336	00:00:26	26	0.0000
nopath	2	1	1	1	327	00:38:34	2314	00:39:00	2340	00:00:26	26	0.0000	00:00:27
nopath	3	1	1	1	351	00:38:19	2299	00:39:12	2352	00:00:53	53	0.0000
nopath	1	2	12	14	327	00:38:38	2318	00:39:19	2359	00:00:41	41	0.0000
nopath	2	1	1	1	327	00:38:53	2333	00:39:19	2359	00:00:26	26	0.0000
nopath	1	2	6	1	327	00:38:40	2320	00:39:20	2360	00:00:40	40	0.0000
nopath	2	1	1	1	327	00:38:49	2329	00:39:21	2361	00:00:32	32	0.0000
nopath	1	2	9	1	327	00:38:46	2326	00:39:22	2362	00:00:36	36	0.0000
nopath	1	2	1	1	327	00:38:58	2338	00:39:27	2367	00:00:29	29	0.0000
nopath	1	2	1	1	327	00:39:01	2341	00:39:33	2373	00:00:32	32	0.0000
nopath	2	1	1	1	327	00:39:09	2349	00:39:34	2374	00:00:25	25	0.0000
nopath	1	2	10	1	327	00:39:09	2349	00:39:37	2377	00:00:28	28	0.0000
nopath	2	1	3	1	327	00:39:14	2354	00:39:40	2380	00:00:26	26	0.0000
nopath	1	2	1	1	327	00:39:13	2353	00:39:41	2381	00:00:28	28	0.0000
nopath	1	2	1	1	327	00:39:21	2361	00:39:49	2389	00:00:28	28	0.0000
nopath	2	1	1	1	327	00:39:31	2371	00:39:57	2397	00:00:26	26	0.0000
nopath	2	1	12	14	327	00:39:32	2372	00:39:59	2399	00:00:27	27	0.0000
nopath	1	2	9	1	327	00:39:34	2374	00:40:02	2402	00:00:28	28	0.0000	00:00:31
nopath	2	1	1	1	327	00:39:52	2392	00:40:17	2417	00:00:25	25	0.0000
nopath	3	1	1	1	351	00:39:36	2376	00:40:22	2422	00:00:46	46	0.0000
nopath	3	2	1	1	311	00:39:44	2384	00:40:22	2422	00:00:38	38	0.0000
nopath	1	2	1	1	327	00:40:00	2400	00:40:27	2427	00:00:27	27	0.0000
nopath	3	2	1	1	311	00:39:52	2392	00:40:27	2427	00:00:35	35	0.0000
nopath	1	2	1	1	327	00:40:01	2401	00:40:29	2429	00:00:28	28	0.0000
nopath	2	1	1	1	327	00:40:03	2403	00:40:29	2429	00:00:26	26	0.0000
nopath	1	2	2	1	327	00:40:03	2403	00:40:30	2430	00:00:27	27	0.0000
nopath	2	1	12	14	327	00:39:56	2396	00:40:32	2432	00:00:36	36	0.0000
nopath	2	1	5	1	327	00:40:06	2406	00:40:33	2433	00:00:27	27	0.0000
nopath	2	1	1	1	327	00:40:07	2407	00:40:35	2435	00:00:28	28	0.0000
nopath	1	2	1	1	327	00:40:10	2410	00:40:37	2437	00:00:27	27	0.0000
nopath	2	1	15	17	327	00:40:08	2408	00:40:38	2438	00:00:30	30	0.0000
nopath	2	1	1	1	327	00:40:16	2416	00:40:41	2441	00:00:25	25	0.0000
nopath	2	3	1	1	311	00:40:14	2414	00:40:43	2443	00:00:29	29	0.0000
nopath	2	1	1	1	327	00:40:19	2419	00:40:45	2445	00:00:26	26	0.0000
nopath	1	2	1	1	327	00:40:17	2417	00:40:45	2445	00:00:28	28	0.0000
nopath	1	3	1	1	351	00:39:40	2380	00:40:47	2447	00:01:07	67	0.0000
nopath	2	1	1	1	327	00:40:28	2428	00:40:55	2455	00:00:27	27	0.0000
nopath	3	2	13	15	311	00:40:18	2418	00:41:02	2462	00:00:44	44	0.0000	00:00:38
nopath	3	2	1	1	311	00:40:19	2419	00:41:03	2463	00:00:44	44	0.0000
nopath	3	1	1	1	351	00:40:33	2433	00:41:09	2469	00:00:36	36	0.0000
nopath	3	1	12	14	351	00:40:39	2439	00:41:16	2476	00:00:37	37	0.0000
nopath	3	2	1	1	311	00:40:42	2442	00:41:17	2477	00:00:35	35	0.0000
nopath	1	2	1	1	327	00:40:31	2431	00:41:18	2478	00:00:47	47	0.0000
nopath	1	2	1	1	327	00:40:42	2442	00:41:19	2479	00:00:37	37	0.0000
nopath	2	1	1	1	327	00:40:32	2432	00:41:21	2481	00:00:49	49	0.0000
nopath	1	2	10	1	327	00:40:45	2445	00:41:21	2481	00:00:36	36	0.0000
nopath	2	1	1	1	327	00:40:37	2437	00:41:21	2481	00:00:44	44	0.0000
nopath	2	1	10	1	327	00:40:38	2438	00:41:22	2482	00:00:44	44	0.0000
nopath	2	1	1	1	327	00:40:41	2441	00:41:22	2482	00:00:41	41	0.0000
nopath	1	2	6	1	327	00:40:47	2447	00:41:23	2483	00:00:36	36	0.0000
nopath	2	1	5	1	327	00:40:43	2443	00:41:24	2484	00:00:41	41	0.0000
nopath	2	1	1	1	327	00:40:45	2445	00:41:24	2484	00:00:39	39	0.0000
nopath	2	1	1	1	327	00:40:48	2448	00:41:26	2486	00:00:38	38	0.0000
nopath	2	1	13	15	327	00:40:52	2452	00:41:31	2491	00:00:39	39	0.0000
nopath	1	3	14	16	351	00:39:51	2391	00:41:35	2495	00:01:44	104	0.0000
nopath	1	3	2	1	351	00:40:59	2459	00:41:39	2499	00:00:40	40	0.0000
nopath	3	1	1	1	351	00:41:01	2461	00:41:42	2502	00:00:41	41	0.0000
nopath	2	1	1	1	327	00:41:13	2473	00:41:51	2511	00:00:38	38	0.0000
nopath	2	1	4	1	327	00:41:28	2488	00:41:55	2515	00:00:27	27	0.0000
nopath	3	2	1	1	311	00:41:17	2477	00:42:00	2520	00:00:43	43	0.0000	00:00:40
nopath	2	1	3	1	327	00:41:42	2502	00:42:10	2530	00:00:28	28	0.0000
nopath	1	2	15	17	327	00:41:29	2489	00:42:11	2531	00:00:42	42	0.0000
nopath	2	1	1	1	327	00:41:38	2498	00:42:11	2531	00:00:33	33	0.0000
nopath	1	2	14	16	327	00:41:32	2492	00:42:12	2532	00:00:40	40	0.0000
nopath	2	1	1	1	327	00:41:45	2505	00:42:12	2532	00:00:27	27	0.0000
nopath	2	1	12	14	327	00:41:44	2504	00:42:13	2533	00:00:29	29	0.0000
nopath	1	2	3	1	327	00:41:44	2504	00:42:13	2533	00:00:29	29	0.0000
nopath	1	2	1	1	327	00:41:45	2505	00:42:17	2537	00:00:32	32	0.0000
nopath	1	2	1	1	327	00:41:55	2515	00:42:24	2544	00:00:29	29	0.0000
nopath	2	1	3	1	327	00:41:58	2518	00:42:24	2544	00:00:26	26	0.0000
nopath	1	3	7	1	351	00:41:46	2506	00:42:26	2546	00:00:40	40	0.0000
nopath	3	1	3	1	351	00:41:36	2496	00:42:32	2552	00:00:56	56	0.0000
nopath	3	1	5	1	351	00:41:49	2509	00:42:34	2554	00:00:45	45	0.0000
nopath	1	2	1	1	327	00:42:07	2527	00:42:37	2557	00:00:30	30	0.0000
nopath	1	2	3	1	327	00:42:14	2534	00:42:41	2561	00:00:27	27	0.0000
nopath	1	3	1	1	351	00:42:05	2525	00:42:42	2562	00:00:37	37	0.0000
nopath	1	2	10	1	327	00:42:18	2538	00:42:45	2565	00:00:27	27	0.0000
nopath	1	3	12	14	351	00:42:06	2526	00:42:46	2566	00:00:40	40	0.0000
nopath	1	2	5	1	327	00:42:22	2542	00:42:51	2571	00:00:29	29	0.0000
nopath	3	2	12	14	311	00:42:29	2549	00:43:03	2583	00:00:34	34	0.0000	00:00:34
nopath	3	2	1	1	311	00:42:34	2554	00:43:06	2586	00:00:32	32	0.0000
nopath	1	2	1	1	327	00:42:28	2548	00:43:08	2588	00:00:40	40	0.0000
nopath	1	2	1	1	327	00:42:32	2552	00:43:10	2590	00:00:38	38	0.0000
nopath	2	1	3	1	327	00:42:42	2562	00:43:10	2590	00:00:28	28	0.0000
nopath	2	1	1	1	327	00:42:37	2557	00:43:11	2591	00:00:34	34	0.0000
nopath	1	2	1	1	327	00:42:42	2562	00:43:12	2592	00:00:30	30	0.0000
nopath	1	2	1	1	327	00:42:43	2563	00:43:16	2596	00:00:33	33	0.0000
nopath	1	2	1	1	327	00:42:46	2566	00:43:19	2599	00:00:33	33	0.0000
nopath	1	2	1	1	327	00:42:48	2568	00:43:21	2601	00:00:33	33	0.0000
nopath	1	2	1	1	327	00:42:52	2572	00:43:22	2602	00:00:30	30	0.0000
nopath	1	2	12	14	327	00:42:54	2574	00:43:24	2604	00:00:30	30	0.0000
nopath	2	1	2	1	327	00:42:58	2578	00:43:24	2604	00:00:26	26	0.0000
nopath	1	2	1	1	327	00:42:57	2577	00:43:26	2606	00:00:29	29	0.0000
nopath	2	1	10	1	327	00:43:01	2581	00:43:27	2607	00:00:26	26	0.0000
nopath	2	1	9	1	327	00:43:07	2587	00:43:32	2612	00:00:25	25	0.0000
nopath	2	1	3	1	327	00:43:08	2588	00:43:34	2614	00:00:26	26	0.0000
nopath	1	2	1	1	327	00:43:08	2588	00:43:36	2616	00:00:28	28	0.0000
nopath	2	1	1	1	327	00:43:13	2593	00:43:38	2618	00:00:25	25	0.0000
nopath	1	3	1	1	351	00:42:47	2567	00:43:41	2621	00:00:54	54	0.0000
nopath	2	1	1	1	327	00:43:21	2601	00:43:47	2627	00:00:26	26	0.0000
nopath	2	1	5	1	327	00:43:22	2602	00:43:48	2628	00:00:26	26	0.0000
nopath	1	3	3	1	351	00:43:05	2585	00:43:51	2631	00:00:46	46	0.0000
nopath	2	1	1	1	327	00:43:31	2611	00:43:57	2637	00:00:26	26	0.0000
nopath	1	2	13	15	327	00:43:29	2609	00:43:59	2639	00:00:30	30	0.0000
nopath	2	1	3	1	327	00:43:34	2614	00:43:59	2639	00:00:25	25	0.0000
nopath	1	2	12	14	327	00:43:34	2614	00:44:03	2643	00:00:29	29	0.0000	00:00:32
nopath	3	1	1	1	351	00:42:35	2555	00:44:12	2652	00:01:37	97	0.0000
nopath	3	2	1	1	311	00:43:36	2616	00:44:14	2654	00:00:38	38	0.0000
nopath	1	2	1	1	327	00:43:37	2617	00:44:18	2658	00:00:41	41	0.0000
nopath	1	2	1	1	327	00:43:39	2619	00:44:19	2659	00:00:40	40	0.0000
nopath	1	2	1	1	327	00:43:49	2629	00:44:20	2660	00:00:31	31	0.0000
nopath	2	1	1	1	327	00:43:47	2627	00:44:21	2661	00:00:34	34	0.0000
nopath	2	1	1	1	327	00:43:57	2637	00:44:22	2662	00:00:25	25	0.0000
nopath	2	1	1	1	327	00:44:04	2644	00:44:30	2670	00:00:26	26	0.0000
nopath	2	1	12	14	327	00:44:03	2643	00:44:30	2670	00:00:27	27	0.0000
nopath	2	1	1	1	327	00:44:07	2647	00:44:32	2672	00:00:25	25	0.0000
nopath	2	1	1	1	327	00:44:11	2651	00:44:36	2676	00:00:25	25	0.0000
nopath	2	1	1	1	327	00:44:14	2654	00:44:39	2679	00:00:25	25	0.0000
nopath	2	1	1	1	327	00:44:19	2659	00:44:44	2684	00:00:25	25	0.0000
nopath	1	2	3	1	327	00:44:22	2662	00:44:50	2690	00:00:28	28	0.0000
nopath	2	1	1	1	327	00:44:25	2665	00:44:51	2691	00:00:26	26	0.0000
nopath	2	1	9	1	327	00:44:29	2669	00:44:55	2695	00:00:26	26	0.0000
nopath	2	1	2	1	327	00:44:31	2671	00:44:57	2697	00:00:26	26	0.0000
nopath	2	1	1	1	327	00:44:34	2674	00:45:00	2700	00:00:26	26	0.0000	00:00:29
nopath	1	2	14	16	327	00:44:31	2671	00:45:00	2700	00:00:29	29	0.0000
nopath	2	1	3	1	327	00:44:36	2676	00:45:01	2701	00:00:25	25	0.0000
nopath	2	1	13	15	327	00:44:33	2673	00:45:01	2701	00:00:28	28	0.0000
nopath	1	2	1	1	327	00:44:32	2672	00:45:02	2702	00:00:30	30	0.0000
nopath	2	1	10	1	327	00:44:39	2679	00:45:05	2705	00:00:26	26	0.0000
nopath	1	2	1	1	327	00:44:38	2678	00:45:06	2706	00:00:28	28	0.0000
nopath	1	2	1	1	327	00:44:39	2679	00:45:08	2708	00:00:29	29	0.0000
nopath	2	1	5	1	327	00:44:41	2681	00:45:08	2708	00:00:27	27	0.0000
nopath	2	1	1	1	327	00:44:46	2686	00:45:13	2713	00:00:27	27	0.0000
nopath	1	2	9	1	327	00:44:49	2689	00:45:17	2717	00:00:28	28	0.0000
nopath	1	2	1	1	327	00:44:50	2690	00:45:20	2720	00:00:30	30	0.0000
nopath	2	3	1	1	311	00:44:52	2692	00:45:21	2721	00:00:29	29	0.0000
nopath	2	1	1	1	327	00:44:55	2695	00:45:21	2721	00:00:26	26	0.0000
nopath	2	1	1	1	327	00:44:59	2699	00:45:25	2725	00:00:26	26	0.0000
nopath	1	3	9	1	351	00:44:15	2655	00:45:27	2727	00:01:12	72	0.0000
nopath	1	2	3	1	327	00:44:59	2699	00:45:27	2727	00:00:28	28	0.0000
nopath	2	1	1	1	327	00:45:05	2705	00:45:31	2731	00:00:26	26	0.0000
nopath	1	3	3	1	351	00:44:54	2694	00:45:35	2735	00:00:41	41	0.0000
nopath	3	2	1	1	311	00:44:57	2697	00:45:40	2740	00:00:43	43	0.0000
nopath	1	2	12	14	327	00:45:12	2712	00:45:49	2749	00:00:37	37	0.0000
nopath	2	1	1	1	327	00:45:16	2716	00:45:51	2751	00:00:35	35	0.0000
nopath	2	1	12	14	327	00:45:17	2717	00:45:52	2752	00:00:35	35	0.0000
nopath	2	1	3	1	327	00:45:21	2721	00:45:52	2752	00:00:31	31	0.0000
nopath	2	1	9	1	327	00:45:23	2723	00:45:53	2753	00:00:30	30	0.0000
nopath	2	3	1	1	311	00:45:22	2722	00:45:56	2756	00:00:34	34	0.0000
nopath	2	1	1	1	327	00:45:31	2731	00:45:59	2759	00:00:28	28	0.0000
nopath	1	2	1	1	327	00:45:30	2730	00:46:00	2760	00:00:30	30	0.0000	00:00:31
nopath	2	1	1	1	327	00:45:36	2736	00:46:03	2763	00:00:27	27	0.0000
nopath	1	2	3	1	327	00:45:35	2735	00:46:04	2764	00:00:29	29	0.0000
nopath	3	1	1	1	351	00:45:28	2728	00:46:12	2772	00:00:44	44	0.0000
nopath	3	2	14	16	311	00:45:30	2730	00:46:13	2773	00:00:43	43	0.0000
nopath	3	1	5	1	351	00:45:33	2733	00:46:17	2777	00:00:44	44	0.0000
nopath	3	1	3	1	351	00:45:39	2739	00:46:20	2780	00:00:41	41	0.0000
nopath	3	1	1	1	351	00:45:40	2740	00:46:22	2782	00:00:42	42	0.0000
nopath	3	1	1	1	351	00:45:50	2750	00:46:26	2786	00:00:36	36	0.0000
nopath	1	2	3	1	327	00:45:38	2738	00:46:28	2788	00:00:50	50	0.0000
nopath	1	2	3	1	327	00:45:39	2739	00:46:30	2790	00:00:51	51	0.0000
nopath	2	1	1	1	327	00:45:46	2746	00:46:31	2791	00:00:45	45	0.0000
nopath	1	2	1	1	327	00:45:46	2746	00:46:31	2791	00:00:45	45	0.0000
nopath	2	1	12	14	327	00:45:47	2747	00:46:32	2792	00:00:45	45	0.0000
nopath	1	2	1	1	327	00:45:48	2748	00:46:33	2793	00:00:45	45	0.0000
nopath	2	1	1	1	327	00:45:52	2752	00:46:34	2794	00:00:42	42	0.0000
nopath	2	3	5	1	311	00:45:56	2756	00:46:34	2794	00:00:38	38	0.0000
nopath	1	2	1	1	327	00:45:49	2749	00:46:35	2795	00:00:46	46	0.0000
nopath	2	1	1	1	327	00:46:00	2760	00:46:35	2795	00:00:35	35	0.0000
nopath	2	1	1	1	327	00:46:09	2769	00:46:37	2797	00:00:28	28	0.0000
nopath	2	1	14	16	327	00:46:11	2771	00:46:45	2805	00:00:34	34	0.0000
nopath	1	2	1	1	327	00:46:17	2777	00:46:47	2807	00:00:30	30	0.0000
nopath	2	1	1	1	327	00:46:13	2773	00:46:47	2807	00:00:34	34	0.0000
nopath	1	2	1	1	327	00:46:18	2778	00:46:48	2808	00:00:30	30	0.0000
nopath	2	1	1	1	327	00:46:22	2782	00:46:49	2809	00:00:27	27	0.0000
nopath	2	1	1	1	327	00:46:24	2784	00:46:51	2811	00:00:27	27	0.0000
nopath	1	2	1	1	327	00:46:23	2783	00:46:51	2811	00:00:28	28	0.0000
nopath	2	1	3	1	327	00:46:28	2788	00:46:53	2813	00:00:25	25	0.0000
nopath	1	2	1	1	327	00:46:28	2788	00:46:56	2816	00:00:28	28	0.0000
nopath	2	1	13	15	327	00:46:31	2791	00:46:58	2818	00:00:27	27	0.0000
nopath	2	1	6	1	327	00:46:33	2793	00:46:59	2819	00:00:26	26	0.0000
nopath	2	1	12	14	327	00:46:34	2794	00:47:01	2821	00:00:27	27	0.0000	00:00:30
nopath	1	2	1	1	327	00:46:37	2797	00:47:05	2825	00:00:28	28	0.0000
nopath	2	3	1	1	311	00:46:38	2798	00:47:07	2827	00:00:29	29	0.0000
nopath	1	3	1	1	351	00:46:22	2782	00:47:10	2830	00:00:48	48	0.0000
nopath	2	1	3	1	327	00:46:49	2809	00:47:15	2835	00:00:26	26	0.0000
nopath	3	1	1	1	351	00:46:25	2785	00:47:22	2842	00:00:57	57	0.0000
nopath	3	1	6	1	351	00:46:36	2796	00:47:25	2845	00:00:49	49	0.0000
nopath	3	1	6	1	351	00:46:37	2797	00:47:28	2848	00:00:51	51	0.0000
nopath	3	1	14	16	351	00:46:38	2798	00:47:33	2853	00:00:55	55	0.0000
nopath	3	2	1	1	311	00:46:58	2818	00:47:33	2853	00:00:35	35	0.0000
nopath	1	2	9	1	327	00:46:46	2806	00:47:38	2858	00:00:52	52	0.0000
nopath	1	2	1	1	327	00:46:49	2809	00:47:39	2859	00:00:50	50	0.0000
nopath	1	2	3	1	327	00:46:59	2819	00:47:41	2861	00:00:42	42	0.0000
nopath	2	1	1	1	327	00:46:56	2816	00:47:41	2861	00:00:45	45	0.0000
nopath	2	1	1	1	327	00:46:53	2813	00:47:41	2861	00:00:48	48	0.0000
nopath	2	1	1	1	327	00:47:03	2823	00:47:42	2862	00:00:39	39	0.0000
nopath	2	1	1	1	327	00:47:08	2828	00:47:43	2863	00:00:35	35	0.0000
nopath	1	2	1	1	327	00:47:01	2821	00:47:43	2863	00:00:42	42	0.0000
nopath	1	2	3	1	327	00:47:02	2822	00:47:45	2865	00:00:43	43	0.0000
nopath	2	1	1	1	327	00:47:14	2834	00:47:45	2865	00:00:31	31	0.0000
nopath	1	2	3	1	327	00:47:05	2825	00:47:47	2867	00:00:42	42	0.0000
nopath	1	2	1	1	327	00:47:18	2838	00:47:49	2869	00:00:31	31	0.0000
nopath	2	1	9	1	327	00:47:20	2840	00:47:49	2869	00:00:29	29	0.0000
nopath	2	1	1	1	327	00:47:25	2845	00:47:50	2870	00:00:25	25	0.0000
nopath	2	1	1	1	327	00:47:22	2842	00:47:51	2871	00:00:29	29	0.0000
nopath	1	2	1	1	327	00:47:19	2839	00:47:52	2872	00:00:33	33	0.0000
nopath	2	1	2	1	327	00:47:27	2847	00:47:53	2873	00:00:26	26	0.0000
nopath	1	2	5	1	327	00:47:22	2842	00:47:55	2875	00:00:33	33	0.0000
nopath	2	1	3	1	327	00:47:31	2851	00:47:57	2877	00:00:26	26	0.0000
nopath	1	3	1	1	351	00:46:51	2811	00:47:58	2878	00:01:07	67	0.0000
nopath	1	3	5	1	351	00:47:10	2830	00:48:01	2881	00:00:51	51	0.0000	00:00:50
nopath	1	2	9	1	327	00:47:36	2856	00:48:04	2884	00:00:28	28	0.0000
nopath	1	3	12	14	351	00:47:20	2840	00:48:06	2886	00:00:46	46	0.0000
nopath	3	2	1	1	311	00:47:17	2837	00:48:12	2892	00:00:55	55	0.0000
nopath	3	1	1	1	351	00:47:08	2828	00:48:12	2892	00:01:04	64	0.0000
nopath	3	1	5	1	351	00:47:34	2854	00:48:17	2897	00:00:43	43	0.0000
nopath	3	2	2	1	311	00:47:46	2866	00:48:20	2900	00:00:34	34	0.0000
nopath	3	1	6	1	351	00:47:48	2868	00:48:23	2903	00:00:35	35	0.0000
nopath	3	2	1	1	311	00:47:49	2869	00:48:24	2904	00:00:35	35	0.0000
nopath	1	2	1	1	327	00:47:37	2857	00:48:28	2908	00:00:51	51	0.0000
nopath	1	2	12	14	327	00:47:40	2860	00:48:30	2910	00:00:50	50	0.0000
nopath	1	2	3	1	327	00:47:41	2861	00:48:31	2911	00:00:50	50	0.0000
nopath	2	1	1	1	327	00:47:51	2871	00:48:31	2911	00:00:40	40	0.0000
nopath	2	1	14	16	327	00:47:55	2875	00:48:33	2913	00:00:38	38	0.0000
nopath	2	1	1	1	327	00:47:59	2879	00:48:33	2913	00:00:34	34	0.0000
nopath	1	2	1	1	327	00:47:55	2875	00:48:33	2913	00:00:38	38	0.0000
nopath	2	1	3	1	327	00:48:05	2885	00:48:35	2915	00:00:30	30	0.0000
nopath	1	2	1	1	327	00:48:05	2885	00:48:36	2916	00:00:31	31	0.0000
nopath	2	1	3	1	327	00:48:03	2883	00:48:36	2916	00:00:33	33	0.0000
nopath	2	1	6	1	327	00:48:07	2887	00:48:36	2916	00:00:29	29	0.0000
nopath	1	2	1	1	327	00:48:07	2887	00:48:40	2920	00:00:33	33	0.0000
nopath	2	1	15	17	327	00:48:14	2894	00:48:41	2921	00:00:27	27	0.0000
nopath	1	2	2	1	327	00:48:12	2892	00:48:42	2922	00:00:30	30	0.0000
nopath	2	1	2	1	327	00:48:18	2898	00:48:45	2925	00:00:27	27	0.0000
nopath	2	1	1	1	327	00:48:22	2902	00:48:48	2928	00:00:26	26	0.0000
nopath	1	2	1	1	327	00:48:20	2900	00:48:48	2928	00:00:28	28	0.0000
nopath	1	2	10	1	327	00:48:30	2910	00:48:58	2938	00:00:28	28	0.0000
nopath	2	1	1	1	327	00:48:32	2912	00:48:58	2938	00:00:26	26	0.0000
nopath	1	2	6	1	327	00:48:31	2911	00:49:01	2941	00:00:30	30	0.0000	00:00:37
nopath	1	3	1	1	351	00:48:26	2906	00:49:03	2943	00:00:37	37	0.0000
nopath	1	2	12	14	327	00:48:34	2914	00:49:03	2943	00:00:29	29	0.0000
nopath	1	2	1	1	327	00:48:36	2916	00:49:05	2945	00:00:29	29	0.0000
nopath	2	1	1	1	327	00:48:40	2920	00:49:06	2946	00:00:26	26	0.0000
nopath	1	2	1	1	327	00:48:38	2918	00:49:06	2946	00:00:28	28	0.0000
nopath	1	2	9	1	327	00:48:39	2919	00:49:08	2948	00:00:29	29	0.0000
nopath	1	2	1	1	327	00:48:40	2920	00:49:09	2949	00:00:29	29	0.0000
nopath	2	1	12	14	327	00:48:42	2922	00:49:09	2949	00:00:27	27	0.0000
nopath	2	1	1	1	327	00:48:43	2923	00:49:09	2949	00:00:26	26	0.0000
nopath	1	2	1	1	327	00:48:42	2922	00:49:11	2951	00:00:29	29	0.0000
nopath	2	1	1	1	327	00:48:47	2927	00:49:13	2953	00:00:26	26	0.0000
nopath	2	1	1	1	327	00:48:49	2929	00:49:15	2955	00:00:26	26	0.0000
nopath	3	2	1	1	311	00:48:37	2917	00:49:20	2960	00:00:43	43	0.0000
nopath	3	2	1	1	311	00:48:43	2923	00:49:22	2962	00:00:39	39	0.0000
nopath	3	2	1	1	311	00:48:47	2927	00:49:26	2966	00:00:39	39	0.0000
nopath	1	2	12	14	327	00:48:46	2926	00:49:29	2969	00:00:43	43	0.0000
nopath	2	1	1	1	327	00:49:03	2943	00:49:29	2969	00:00:26	26	0.0000
nopath	1	2	1	1	327	00:48:53	2933	00:49:31	2971	00:00:38	38	0.0000
nopath	2	1	6	1	327	00:48:55	2935	00:49:31	2971	00:00:36	36	0.0000
nopath	1	2	13	15	327	00:49:02	2942	00:49:33	2973	00:00:31	31	0.0000
nopath	2	1	1	1	327	00:49:02	2942	00:49:33	2973	00:00:31	31	0.0000
nopath	2	1	1	1	327	00:49:09	2949	00:49:35	2975	00:00:26	26	0.0000
nopath	1	2	1	1	327	00:49:09	2949	00:49:37	2977	00:00:28	28	0.0000
nopath	2	1	1	1	327	00:49:13	2953	00:49:38	2978	00:00:25	25	0.0000
nopath	1	3	1	1	351	00:48:29	2909	00:49:41	2981	00:01:12	72	0.0000
nopath	1	3	1	1	351	00:48:32	2912	00:49:44	2984	00:01:12	72	0.0000
nopath	3	2	12	14	311	00:49:02	2942	00:49:50	2990	00:00:48	48	0.0000
nopath	3	1	1	1	351	00:49:15	2955	00:49:55	2995	00:00:40	40	0.0000
nopath	3	2	3	1	311	00:49:19	2959	00:49:57	2997	00:00:38	38	0.0000
nopath	1	2	1	1	327	00:49:22	2962	00:50:08	3008	00:00:46	46	0.0000	00:00:32
nopath	1	2	1	1	327	00:49:23	2963	00:50:10	3010	00:00:47	47	0.0000
nopath	2	1	7	1	327	00:49:33	2973	00:50:11	3011	00:00:38	38	0.0000
nopath	2	1	12	14	327	00:49:22	2962	00:50:12	3012	00:00:50	50	0.0000
nopath	1	2	1	1	327	00:49:42	2982	00:50:12	3012	00:00:30	30	0.0000
nopath	2	1	1	1	327	00:49:34	2974	00:50:12	3012	00:00:38	38	0.0000
nopath	2	1	3	1	327	00:49:31	2971	00:50:14	3014	00:00:43	43	0.0000
nopath	2	1	12	14	327	00:49:38	2978	00:50:14	3014	00:00:36	36	0.0000
nopath	2	1	1	1	327	00:49:40	2980	00:50:15	3015	00:00:35	35	0.0000
nopath	2	1	1	1	327	00:49:42	2982	00:50:17	3017	00:00:35	35	0.0000
nopath	1	2	1	1	327	00:49:49	2989	00:50:20	3020	00:00:31	31	0.0000
nopath	2	1	10	1	327	00:49:52	2992	00:50:20	3020	00:00:28	28	0.0000
nopath	1	2	10	1	327	00:49:51	2991	00:50:23	3023	00:00:32	32	0.0000
nopath	2	1	9	1	327	00:49:57	2997	00:50:23	3023	00:00:26	26	0.0000
nopath	2	1	1	1	327	00:49:59	2999	00:50:24	3024	00:00:25	25	0.0000
nopath	2	1	1	1	327	00:50:00	3000	00:50:26	3026	00:00:26	26	0.0000
nopath	2	1	1	1	327	00:50:01	3001	00:50:26	3026	00:00:25	25	0.0000
nopath	1	2	14	16	327	00:49:59	2999	00:50:28	3028	00:00:29	29	0.0000
nopath	1	3	12	14	351	00:48:52	2932	00:50:29	3029	00:01:37	97	0.0000
nopath	1	3	1	1	351	00:49:08	2948	00:50:31	3031	00:01:23	83	0.0000
nopath	1	2	3	1	327	00:50:04	3004	00:50:32	3032	00:00:28	28	0.0000
nopath	1	3	1	1	351	00:49:28	2968	00:50:34	3034	00:01:06	66	0.0000
nopath	1	3	1	1	351	00:49:30	2970	00:50:37	3037	00:01:07	67	0.0000
nopath	3	1	10	1	351	00:49:34	2974	00:50:42	3042	00:01:08	68	0.0000
nopath	3	1	1	1	351	00:49:45	2985	00:50:44	3044	00:00:59	59	0.0000
nopath	3	1	5	1	351	00:50:21	3021	00:50:57	3057	00:00:36	36	0.0000
nopath	1	2	1	1	327	00:50:05	3005	00:50:58	3058	00:00:53	53	0.0000
nopath	1	2	1	1	327	00:50:07	3007	00:50:59	3059	00:00:52	52	0.0000
nopath	2	1	9	1	327	00:50:13	3013	00:51:01	3061	00:00:48	48	0.0000	00:00:31
nopath	2	1	3	1	327	00:50:09	3009	00:51:01	3061	00:00:52	52	0.0000
nopath	1	2	12	14	327	00:50:08	3008	00:51:02	3062	00:00:54	54	0.0000
nopath	2	1	5	1	327	00:50:21	3021	00:51:02	3062	00:00:41	41	0.0000
nopath	2	3	1	1	311	00:50:16	3016	00:51:02	3062	00:00:46	46	0.0000
nopath	1	2	1	1	327	00:50:10	3010	00:51:03	3063	00:00:53	53	0.0000
nopath	1	2	1	1	327	00:50:16	3016	00:51:04	3064	00:00:48	48	0.0000
nopath	2	1	1	1	327	00:50:30	3030	00:51:05	3065	00:00:35	35	0.0000
nopath	1	2	1	1	327	00:50:19	3019	00:51:06	3066	00:00:47	47	0.0000
nopath	2	1	13	15	327	00:50:17	3017	00:51:07	3067	00:00:50	50	0.0000
nopath	2	1	1	1	327	00:50:24	3024	00:51:07	3067	00:00:43	43	0.0000
nopath	1	2	1	1	327	00:50:22	3022	00:51:08	3068	00:00:46	46	0.0000
nopath	2	1	12	14	327	00:50:22	3022	00:51:09	3069	00:00:47	47	0.0000
nopath	2	1	1	1	327	00:50:33	3033	00:51:09	3069	00:00:36	36	0.0000
nopath	2	1	10	1	327	00:50:41	3041	00:51:10	3070	00:00:29	29	0.0000
nopath	1	2	1	1	327	00:50:24	3024	00:51:11	3071	00:00:47	47	0.0000
nopath	2	3	1	1	311	00:50:29	3029	00:51:12	3072	00:00:43	43	0.0000
nopath	1	2	1	1	327	00:50:26	3026	00:51:12	3072	00:00:46	46	0.0000
nopath	1	2	1	1	327	00:50:28	3028	00:51:14	3074	00:00:46	46	0.0000
nopath	1	2	1	1	327	00:50:32	3032	00:51:16	3076	00:00:44	44	0.0000
nopath	1	2	1	1	327	00:50:34	3034	00:51:18	3078	00:00:44	44	0.0000
nopath	2	1	1	1	327	00:50:50	3050	00:51:18	3078	00:00:28	28	0.0000
nopath	2	1	1	1	327	00:50:54	3054	00:51:19	3079	00:00:25	25	0.0000
nopath	1	2	14	16	327	00:50:43	3043	00:51:21	3081	00:00:38	38	0.0000
nopath	2	1	5	1	327	00:50:57	3057	00:51:22	3082	00:00:25	25	0.0000
nopath	1	2	3	1	327	00:50:54	3054	00:51:24	3084	00:00:30	30	0.0000
nopath	2	1	9	1	327	00:50:58	3058	00:51:24	3084	00:00:26	26	0.0000
nopath	1	2	1	1	327	00:50:58	3058	00:51:26	3086	00:00:28	28	0.0000
nopath	2	1	1	1	327	00:51:02	3062	00:51:27	3087	00:00:25	25	0.0000
nopath	1	2	3	1	327	00:50:59	3059	00:51:29	3089	00:00:30	30	0.0000
nopath	2	1	3	1	327	00:51:04	3064	00:51:30	3090	00:00:26	26	0.0000
nopath	2	1	1	1	327	00:51:06	3066	00:51:31	3091	00:00:25	25	0.0000
nopath	1	3	1	1	351	00:49:43	2983	00:51:34	3094	00:01:51	111	0.0000
nopath	1	3	1	1	351	00:50:21	3021	00:51:37	3097	00:01:16	76	0.0000
nopath	1	2	1	1	327	00:51:10	3070	00:51:38	3098	00:00:28	28	0.0000
nopath	1	3	1	1	351	00:50:36	3036	00:51:40	3100	00:01:04	64	0.0000
nopath	1	2	5	1	327	00:51:11	3071	00:51:41	3101	00:00:30	30	0.0000
nopath	1	3	1	1	351	00:50:49	3049	00:51:42	3102	00:00:53	53	0.0000
nopath	1	2	2	1	327	00:51:13	3073	00:51:42	3102	00:00:29	29	0.0000
nopath	1	3	1	1	351	00:50:56	3056	00:51:44	3104	00:00:48	48	0.0000
nopath	1	3	1	1	351	00:51:06	3066	00:51:46	3106	00:00:40	40	0.0000
nopath	3	2	3	1	311	00:50:37	3037	00:51:50	3110	00:01:13	73	0.0000
nopath	3	1	1	1	351	00:50:41	3041	00:51:54	3114	00:01:13	73	0.0000
nopath	3	2	1	1	311	00:50:44	3044	00:51:57	3117	00:01:13	73	0.0000
nopath	3	1	1	1	351	00:50:43	3043	00:51:57	3117	00:01:14	74	0.0000
nopath	3	1	1	1	351	00:50:47	3047	00:52:02	3122	00:01:15	75	0.0000	00:00:49
nopath	3	1	1	1	351	00:51:00	3060	00:52:05	3125	00:01:05	65	0.0000
nopath	1	2	1	1	327	00:51:21	3081	00:52:08	3128	00:00:47	47	0.0000
nopath	1	2	9	1	327	00:51:31	3091	00:52:10	3130	00:00:39	39	0.0000
nopath	2	1	1	1	327	00:51:16	3076	00:52:11	3131	00:00:55	55	0.0000
nopath	1	2	1	1	327	00:51:32	3092	00:52:12	3132	00:00:40	40	0.0000
nopath	2	1	1	1	327	00:51:27	3087	00:52:13	3133	00:00:46	46	0.0000
nopath	2	1	14	16	327	00:51:18	3078	00:52:13	3133	00:00:55	55	0.0000
nopath	2	1	1	1	327	00:51:36	3096	00:52:14	3134	00:00:38	38	0.0000
nopath	2	1	1	1	327	00:51:30	3090	00:52:14	3134	00:00:44	44	0.0000
nopath	1	2	13	15	327	00:51:35	3095	00:52:16	3136	00:00:41	41	0.0000
nopath	2	1	12	14	327	00:51:34	3094	00:52:16	3136	00:00:42	42	0.0000
nopath	2	1	1	1	327	00:51:39	3099	00:52:17	3137	00:00:38	38	0.0000
nopath	1	2	1	1	327	00:51:36	3096	00:52:18	3138	00:00:42	42	0.0000
nopath	2	1	1	1	327	00:51:47	3107	00:52:18	3138	00:00:31	31	0.0000
nopath	2	1	1	1	327	00:51:44	3104	00:52:19	3139	00:00:35	35	0.0000
nopath	1	2	1	1	327	00:51:38	3098	00:52:19	3139	00:00:41	41	0.0000
nopath	2	1	1	1	327	00:51:49	3109	00:52:20	3140	00:00:31	31	0.0000
nopath	1	2	12	14	327	00:51:51	3111	00:52:22	3142	00:00:31	31	0.0000
nopath	2	1	12	14	327	00:51:55	3115	00:52:22	3142	00:00:27	27	0.0000
nopath	1	2	3	1	327	00:51:53	3113	00:52:24	3144	00:00:31	31	0.0000
nopath	2	1	1	1	327	00:51:56	3116	00:52:24	3144	00:00:28	28	0.0000
nopath	2	1	14	16	327	00:51:57	3117	00:52:25	3145	00:00:28	28	0.0000
nopath	1	2	1	1	327	00:51:54	3114	00:52:25	3145	00:00:31	31	0.0000
nopath	2	1	12	14	327	00:52:00	3120	00:52:26	3146	00:00:26	26	0.0000
nopath	2	1	1	1	327	00:52:01	3121	00:52:27	3147	00:00:26	26	0.0000
nopath	1	3	3	1	351	00:51:07	3067	00:52:31	3151	00:01:24	84	0.0000
nopath	1	2	1	1	327	00:52:05	3125	00:52:33	3153	00:00:28	28	0.0000
nopath	2	1	6	1	327	00:52:09	3129	00:52:34	3154	00:00:25	25	0.0000
nopath	1	3	1	1	351	00:51:08	3068	00:52:38	3158	00:01:30	90	0.0000
nopath	1	2	1	1	327	00:52:13	3133	00:52:41	3161	00:00:28	28	0.0000
nopath	1	3	12	14	351	00:51:09	3069	00:52:41	3161	00:01:32	92	0.0000
nopath	1	2	1	1	327	00:52:15	3135	00:52:44	3164	00:00:29	29	0.0000
nopath	1	3	1	1	351	00:51:29	3089	00:52:45	3165	00:01:16	76	0.0000
nopath	1	3	3	1	351	00:51:39	3099	00:52:47	3167	00:01:08	68	0.0000
nopath	3	2	1	1	311	00:51:08	3068	00:52:52	3172	00:01:44	104	0.0000
nopath	3	1	1	1	351	00:51:03	3063	00:52:52	3172	00:01:49	109	0.0000
nopath	3	1	1	1	351	00:51:12	3072	00:52:56	3176	00:01:44	104	0.0000
nopath	3	2	1	1	311	00:51:24	3084	00:52:57	3177	00:01:33	93	0.0000
nopath	3	1	1	1	351	00:51:58	3118	00:53:02	3182	00:01:04	64	0.0000	00:01:25
nopath	3	1	3	1	351	00:52:28	3148	00:53:05	3185	00:00:37	37	0.0000
nopath	1	2	1	1	327	00:52:18	3138	00:53:08	3188	00:00:50	50	0.0000
nopath	1	2	6	1	327	00:52:20	3140	00:53:09	3189	00:00:49	49	0.0000
nopath	2	1	1	1	327	00:52:24	3144	00:53:11	3191	00:00:47	47	0.0000
nopath	1	2	9	1	327	00:52:25	3145	00:53:11	3191	00:00:46	46	0.0000
nopath	2	1	3	1	327	00:52:13	3133	00:53:11	3191	00:00:58	58	0.0000
nopath	1	2	1	1	327	00:52:28	3148	00:53:13	3193	00:00:45	45	0.0000
nopath	2	1	1	1	327	00:52:28	3148	00:53:13	3193	00:00:45	45	0.0000
nopath	2	1	12	14	327	00:52:25	3145	00:53:13	3193	00:00:48	48	0.0000
nopath	1	2	12	14	327	00:52:29	3149	00:53:15	3195	00:00:46	46	0.0000
nopath	2	1	1	1	327	00:52:30	3150	00:53:15	3195	00:00:45	45	0.0000
nopath	2	1	5	1	327	00:52:33	3153	00:53:15	3195	00:00:42	42	0.0000
nopath	1	2	7	1	327	00:52:35	3155	00:53:17	3197	00:00:42	42	0.0000
nopath	2	1	14	16	327	00:52:32	3152	00:53:17	3197	00:00:45	45	0.0000
nopath	2	1	5	1	327	00:52:37	3157	00:53:17	3197	00:00:40	40	0.0000
nopath	2	1	12	14	327	00:52:43	3163	00:53:19	3199	00:00:36	36	0.0000
nopath	1	2	14	16	327	00:52:38	3158	00:53:19	3199	00:00:41	41	0.0000
nopath	2	1	3	1	327	00:52:46	3166	00:53:19	3199	00:00:33	33	0.0000
nopath	2	1	1	1	327	00:52:49	3169	00:53:21	3201	00:00:32	32	0.0000
nopath	1	2	2	1	327	00:52:45	3165	00:53:22	3202	00:00:37	37	0.0000
nopath	2	1	3	1	327	00:52:52	3172	00:53:22	3202	00:00:30	30	0.0000
nopath	2	1	5	1	327	00:52:51	3171	00:53:23	3203	00:00:32	32	0.0000
nopath	1	2	10	1	327	00:52:47	3167	00:53:23	3203	00:00:36	36	0.0000
nopath	1	2	9	1	327	00:52:50	3170	00:53:25	3205	00:00:35	35	0.0000
nopath	2	1	6	1	327	00:53:01	3181	00:53:26	3206	00:00:25	25	0.0000
nopath	1	2	1	1	327	00:52:51	3171	00:53:27	3207	00:00:36	36	0.0000
nopath	1	2	1	1	327	00:52:54	3174	00:53:29	3209	00:00:35	35	0.0000
nopath	2	1	3	1	327	00:53:02	3182	00:53:29	3209	00:00:27	27	0.0000
nopath	1	2	6	1	327	00:52:56	3176	00:53:31	3211	00:00:35	35	0.0000
nopath	2	1	1	1	327	00:53:06	3186	00:53:31	3211	00:00:25	25	0.0000
nopath	2	1	1	1	327	00:53:07	3187	00:53:32	3212	00:00:25	25	0.0000
nopath	1	2	14	16	327	00:53:00	3180	00:53:34	3214	00:00:34	34	0.0000
nopath	2	1	1	1	327	00:53:09	3189	00:53:34	3214	00:00:25	25	0.0000
nopath	1	2	1	1	327	00:53:03	3183	00:53:36	3216	00:00:33	33	0.0000
nopath	1	2	1	1	327	00:53:06	3186	00:53:38	3218	00:00:32	32	0.0000
nopath	1	3	3	1	351	00:51:44	3104	00:53:38	3218	00:01:54	114	0.0000
nopath	1	2	10	1	327	00:53:07	3187	00:53:39	3219	00:00:32	32	0.0000
nopath	1	2	1	1	327	00:53:11	3191	00:53:41	3221	00:00:30	30	0.0000
nopath	1	3	1	1	351	00:52:07	3127	00:53:42	3222	00:01:35	95	0.0000
nopath	1	3	1	1	351	00:52:10	3130	00:53:45	3225	00:01:35	95	0.0000
nopath	3	2	1	1	311	00:52:35	3155	00:53:52	3232	00:01:17	77	0.0000
nopath	3	1	1	1	351	00:52:29	3149	00:53:52	3232	00:01:23	83	0.0000
nopath	3	1	10	1	351	00:52:38	3158	00:53:56	3236	00:01:18	78	0.0000
nopath	3	2	13	15	311	00:52:48	3168	00:53:59	3239	00:01:11	71	0.0000
nopath	3	2	1	1	311	00:52:54	3174	00:54:01	3241	00:01:07	67	0.0000	00:00:54
nopath	3	2	1	1	311	00:53:21	3201	00:54:03	3243	00:00:42	42	0.0000
nopath	1	2	10	1	327	00:53:16	3196	00:54:08	3248	00:00:52	52	0.0000
nopath	3	1	1	1	351	00:53:25	3205	00:54:08	3248	00:00:43	43	0.0000
nopath	1	2	6	1	327	00:53:17	3197	00:54:09	3249	00:00:52	52	0.0000
nopath	2	3	3	1	311	00:53:35	3215	00:54:10	3250	00:00:35	35	0.0000
nopath	1	2	10	1	327	00:53:18	3198	00:54:11	3251	00:00:53	53	0.0000
nopath	2	1	5	1	327	00:53:23	3203	00:54:11	3251	00:00:48	48	0.0000
nopath	2	1	1	1	327	00:53:33	3213	00:54:12	3252	00:00:39	39	0.0000
nopath	1	2	1	1	327	00:53:19	3199	00:54:13	3253	00:00:54	54	0.0000
nopath	2	1	13	15	327	00:53:38	3218	00:54:13	3253	00:00:35	35	0.0000
nopath	2	1	3	1	327	00:53:42	3222	00:54:14	3254	00:00:32	32	0.0000
nopath	2	1	1	1	327	00:53:39	3219	00:54:15	3255	00:00:36	36	0.0000
nopath	1	2	13	15	327	00:53:24	3204	00:54:17	3257	00:00:53	53	0.0000
nopath	2	1	1	1	327	00:53:45	3225	00:54:17	3257	00:00:32	32	0.0000
nopath	2	1	7	1	327	00:53:40	3220	00:54:17	3257	00:00:37	37	0.0000
nopath	1	2	1	1	327	00:53:25	3205	00:54:19	3259	00:00:54	54	0.0000
nopath	2	1	1	1	327	00:53:44	3224	00:54:19	3259	00:00:35	35	0.0000
nopath	1	2	3	1	327	00:53:28	3208	00:54:20	3260	00:00:52	52	0.0000
nopath	2	1	1	1	327	00:53:53	3233	00:54:20	3260	00:00:27	27	0.0000
nopath	1	2	1	1	327	00:53:33	3213	00:54:22	3262	00:00:49	49	0.0000
nopath	1	2	12	14	327	00:53:34	3214	00:54:24	3264	00:00:50	50	0.0000
nopath	1	2	1	1	327	00:53:35	3215	00:54:26	3266	00:00:51	51	0.0000
nopath	1	2	5	1	327	00:53:36	3216	00:54:27	3267	00:00:51	51	0.0000
nopath	2	3	1	1	311	00:54:00	3240	00:54:28	3268	00:00:28	28	0.0000
nopath	1	2	9	1	327	00:53:44	3224	00:54:29	3269	00:00:45	45	0.0000
nopath	2	1	1	1	327	00:54:03	3243	00:54:29	3269	00:00:26	26	0.0000
nopath	1	2	1	1	327	00:53:47	3227	00:54:31	3271	00:00:44	44	0.0000
nopath	2	1	1	1	327	00:54:04	3244	00:54:31	3271	00:00:27	27	0.0000
nopath	2	1	1	1	327	00:54:06	3246	00:54:31	3271	00:00:25	25	0.0000
nopath	1	2	1	1	327	00:53:50	3230	00:54:33	3273	00:00:43	43	0.0000
nopath	1	2	3	1	327	00:53:56	3236	00:54:34	3274	00:00:38	38	0.0000
nopath	1	3	1	1	351	00:52:52	3172	00:54:35	3275	00:01:43	103	0.0000
nopath	1	2	5	1	327	00:54:05	3245	00:54:37	3277	00:00:32	32	0.0000
nopath	1	2	1	1	327	00:54:06	3246	00:54:39	3279	00:00:33	33	0.0000
nopath	1	3	5	1	351	00:52:59	3179	00:54:39	3279	00:01:40	100	0.0000
nopath	1	2	1	1	327	00:54:07	3247	00:54:40	3280	00:00:33	33	0.0000
nopath	1	2	12	14	327	00:54:13	3253	00:54:42	3282	00:00:29	29	0.0000
nopath	2	1	1	1	327	00:54:18	3258	00:54:45	3285	00:00:27	27	0.0000
nopath	2	3	2	1	311	00:54:17	3257	00:54:46	3286	00:00:29	29	0.0000
nopath	3	2	1	1	311	00:53:50	3230	00:54:52	3292	00:01:02	62	0.0000
nopath	3	1	3	1	351	00:53:42	3222	00:54:52	3292	00:01:10	70	0.0000
nopath	3	2	12	14	311	00:53:53	3233	00:54:55	3295	00:01:02	62	0.0000
nopath	3	2	1	1	311	00:54:25	3265	00:55:01	3301	00:00:36	36	0.0000	00:00:50
nopath	3	1	15	17	351	00:53:57	3237	00:55:01	3301	00:01:04	64	0.0000
nopath	3	1	1	1	351	00:54:30	3270	00:55:07	3307	00:00:37	37	0.0000
nopath	1	2	1	1	327	00:54:14	3254	00:55:08	3308	00:00:54	54	0.0000
nopath	1	2	3	1	327	00:54:19	3259	00:55:09	3309	00:00:50	50	0.0000
nopath	1	2	1	1	327	00:54:26	3266	00:55:11	3311	00:00:45	45	0.0000
nopath	2	1	7	1	327	00:54:19	3259	00:55:11	3311	00:00:52	52	0.0000
nopath	1	2	12	14	327	00:54:31	3271	00:55:13	3313	00:00:42	42	0.0000
nopath	2	1	3	1	327	00:54:28	3268	00:55:13	3313	00:00:45	45	0.0000
nopath	2	1	13	15	327	00:54:26	3266	00:55:14	3314	00:00:48	48	0.0000
nopath	1	2	1	1	327	00:54:37	3277	00:55:15	3315	00:00:38	38	0.0000
nopath	2	1	1	1	327	00:54:32	3272	00:55:15	3315	00:00:43	43	0.0000
nopath	2	1	1	1	327	00:54:27	3267	00:55:16	3316	00:00:49	49	0.0000
nopath	1	2	1	1	327	00:54:38	3278	00:55:17	3317	00:00:39	39	0.0000
nopath	2	1	3	1	327	00:54:38	3278	00:55:17	3317	00:00:39	39	0.0000
nopath	2	1	1	1	327	00:54:29	3269	00:55:17	3317	00:00:48	48	0.0000
nopath	1	2	14	16	327	00:54:39	3279	00:55:19	3319	00:00:40	40	0.0000
nopath	2	1	2	1	327	00:54:44	3284	00:55:19	3319	00:00:35	35	0.0000
nopath	1	2	12	14	327	00:54:41	3281	00:55:21	3321	00:00:40	40	0.0000
nopath	1	2	1	1	327	00:54:44	3284	00:55:23	3323	00:00:39	39	0.0000
nopath	1	2	1	1	327	00:54:47	3287	00:55:25	3325	00:00:38	38	0.0000
nopath	2	1	3	1	327	00:55:00	3300	00:55:26	3326	00:00:26	26	0.0000
nopath	1	2	12	14	327	00:54:53	3293	00:55:26	3326	00:00:33	33	0.0000
nopath	2	3	1	1	311	00:54:56	3296	00:55:27	3327	00:00:31	31	0.0000
nopath	2	1	8	1	327	00:55:02	3302	00:55:29	3329	00:00:27	27	0.0000
nopath	1	2	12	14	327	00:55:01	3301	00:55:31	3331	00:00:30	30	0.0000
nopath	2	1	1	1	327	00:55:05	3305	00:55:31	3331	00:00:26	26	0.0000
nopath	2	1	5	1	327	00:55:09	3309	00:55:35	3335	00:00:26	26	0.0000
nopath	1	2	3	1	327	00:55:08	3308	00:55:36	3336	00:00:28	28	0.0000
nopath	1	3	1	1	351	00:53:37	3217	00:55:39	3339	00:02:02	122	0.0000
nopath	1	2	1	1	327	00:55:12	3312	00:55:40	3340	00:00:28	28	0.0000
nopath	1	3	7	1	351	00:53:51	3231	00:55:42	3342	00:01:51	111	0.0000
nopath	1	2	1	1	327	00:55:16	3316	00:55:44	3344	00:00:28	28	0.0000
nopath	1	3	1	1	351	00:53:52	3232	00:55:45	3345	00:01:53	113	0.0000
nopath	2	1	1	1	327	00:55:22	3322	00:55:47	3347	00:00:25	25	0.0000
nopath	3	2	5	1	311	00:54:32	3272	00:55:50	3350	00:01:18	78	0.0000
nopath	3	2	1	1	311	00:54:38	3278	00:55:52	3352	00:01:14	74	0.0000
nopath	3	1	3	1	351	00:54:48	3288	00:55:56	3356	00:01:08	68	0.0000
nopath	3	2	1	1	311	00:55:10	3310	00:55:57	3357	00:00:47	47	0.0000
nopath	3	1	1	1	351	00:55:16	3316	00:56:01	3361	00:00:45	45	0.0000	00:00:58
nopath	3	1	9	1	351	00:55:20	3320	00:56:05	3365	00:00:45	45	0.0000
nopath	1	2	13	15	327	00:55:19	3319	00:56:11	3371	00:00:52	52	0.0000
nopath	2	1	1	1	327	00:55:24	3324	00:56:11	3371	00:00:47	47	0.0000
nopath	2	1	2	1	327	00:55:37	3337	00:56:11	3371	00:00:34	34	0.0000
nopath	1	2	1	1	327	00:55:21	3321	00:56:12	3372	00:00:51	51	0.0000
nopath	2	1	1	1	327	00:55:42	3342	00:56:13	3373	00:00:31	31	0.0000
nopath	1	2	1	1	327	00:55:26	3326	00:56:13	3373	00:00:47	47	0.0000
nopath	2	1	12	14	327	00:55:36	3336	00:56:13	3373	00:00:37	37	0.0000
nopath	1	2	1	1	327	00:55:29	3329	00:56:15	3375	00:00:46	46	0.0000
nopath	2	1	9	1	327	00:55:45	3345	00:56:15	3375	00:00:30	30	0.0000
nopath	1	2	1	1	327	00:55:33	3333	00:56:17	3377	00:00:44	44	0.0000
nopath	1	2	1	1	327	00:55:35	3335	00:56:18	3378	00:00:43	43	0.0000
nopath	2	1	1	1	327	00:55:51	3351	00:56:18	3378	00:00:27	27	0.0000
nopath	2	3	1	1	311	00:55:46	3346	00:56:19	3379	00:00:33	33	0.0000
nopath	1	2	1	1	327	00:55:36	3336	00:56:19	3379	00:00:43	43	0.0000
nopath	2	1	1	1	327	00:55:48	3348	00:56:19	3379	00:00:31	31	0.0000
nopath	1	2	1	1	327	00:55:37	3337	00:56:21	3381	00:00:44	44	0.0000
nopath	1	2	12	14	327	00:55:39	3339	00:56:23	3383	00:00:44	44	0.0000
nopath	2	1	1	1	327	00:55:58	3358	00:56:24	3384	00:00:26	26	0.0000
nopath	1	2	1	1	327	00:55:41	3341	00:56:25	3385	00:00:44	44	0.0000
nopath	2	1	1	1	327	00:56:01	3361	00:56:26	3386	00:00:25	25	0.0000
nopath	1	2	14	16	327	00:55:45	3345	00:56:28	3388	00:00:43	43	0.0000
nopath	2	3	10	1	311	00:56:00	3360	00:56:29	3389	00:00:29	29	0.0000
nopath	1	2	5	1	327	00:55:46	3346	00:56:30	3390	00:00:44	44	0.0000
nopath	2	1	1	1	327	00:56:05	3365	00:56:31	3391	00:00:26	26	0.0000
nopath	1	2	12	14	327	00:55:48	3348	00:56:32	3392	00:00:44	44	0.0000
nopath	2	1	1	1	327	00:56:07	3367	00:56:33	3393	00:00:26	26	0.0000
nopath	1	2	9	1	327	00:55:49	3349	00:56:34	3394	00:00:45	45	0.0000
nopath	1	2	4	1	327	00:55:50	3350	00:56:36	3396	00:00:46	46	0.0000
nopath	1	2	3	1	327	00:55:52	3352	00:56:38	3398	00:00:46	46	0.0000
nopath	2	1	3	1	327	00:56:13	3373	00:56:39	3399	00:00:26	26	0.0000
nopath	1	2	3	1	327	00:55:53	3353	00:56:40	3400	00:00:47	47	0.0000
nopath	2	3	3	1	311	00:56:09	3369	00:56:40	3400	00:00:31	31	0.0000
nopath	1	2	6	1	327	00:55:54	3354	00:56:41	3401	00:00:47	47	0.0000
nopath	1	2	14	16	327	00:55:59	3359	00:56:43	3403	00:00:44	44	0.0000
nopath	1	3	3	1	351	00:54:03	3243	00:56:43	3403	00:02:40	160	0.0000
nopath	1	2	13	15	327	00:56:06	3366	00:56:47	3407	00:00:41	41	0.0000
nopath	2	1	12	14	327	00:56:20	3380	00:56:47	3407	00:00:27	27	0.0000
nopath	1	2	1	1	327	00:56:10	3370	00:56:49	3409	00:00:39	39	0.0000
nopath	2	1	1	1	327	00:56:23	3383	00:56:49	3409	00:00:26	26	0.0000
nopath	1	2	1	1	327	00:56:14	3374	00:56:51	3411	00:00:37	37	0.0000
nopath	2	1	3	1	327	00:56:26	3386	00:56:52	3412	00:00:26	26	0.0000
nopath	1	2	1	1	327	00:56:15	3375	00:56:52	3412	00:00:37	37	0.0000
nopath	2	1	1	1	327	00:56:28	3388	00:56:54	3414	00:00:26	26	0.0000
nopath	2	1	1	1	327	00:56:29	3389	00:56:54	3414	00:00:25	25	0.0000
nopath	1	2	1	1	327	00:56:23	3383	00:56:55	3415	00:00:32	32	0.0000
nopath	1	2	5	1	327	00:56:24	3384	00:56:57	3417	00:00:33	33	0.0000
nopath	2	1	1	1	327	00:56:31	3391	00:56:57	3417	00:00:26	26	0.0000
nopath	1	3	12	14	351	00:54:35	3275	00:56:59	3419	00:02:24	144	0.0000
nopath	1	3	12	14	351	00:54:52	3292	00:57:01	3421	00:02:09	129	0.0000	00:01:27
nopath	1	3	1	1	351	00:55:07	3307	00:57:05	3425	00:01:58	118	0.0000
nopath	1	2	1	1	327	00:56:37	3397	00:57:05	3425	00:00:28	28	0.0000
nopath	1	3	14	16	351	00:55:34	3334	00:57:08	3428	00:01:34	94	0.0000
nopath	1	2	5	1	327	00:56:40	3400	00:57:08	3428	00:00:28	28	0.0000
nopath	1	3	3	1	351	00:56:04	3364	00:57:11	3431	00:01:07	67	0.0000
nopath	1	3	1	1	351	00:56:12	3372	00:57:14	3434	00:01:02	62	0.0000
nopath	1	3	14	16	351	00:56:13	3373	00:57:17	3437	00:01:04	64	0.0000
nopath	3	1	3	1	351	00:55:29	3329	00:57:22	3442	00:01:53	113	0.0000
nopath	3	1	14	16	351	00:55:43	3343	00:57:25	3445	00:01:42	102	0.0000
nopath	3	1	12	14	351	00:56:07	3367	00:57:29	3449	00:01:22	82	0.0000
nopath	3	2	1	1	311	00:56:16	3376	00:57:30	3450	00:01:14	74	0.0000
nopath	3	2	1	1	311	00:56:22	3382	00:57:33	3453	00:01:11	71	0.0000
nopath	3	1	1	1	351	00:56:21	3381	00:57:34	3454	00:01:13	73	0.0000
nopath	1	2	3	1	327	00:56:47	3407	00:57:38	3458	00:00:51	51	0.0000
nopath	3	1	5	1	351	00:56:25	3385	00:57:39	3459	00:01:14	74	0.0000
nopath	1	2	9	1	327	00:57:05	3425	00:57:40	3460	00:00:35	35	0.0000
nopath	2	1	1	1	327	00:56:32	3392	00:57:41	3461	00:01:09	69	0.0000
nopath	2	1	1	1	327	00:56:35	3395	00:57:41	3461	00:01:06	66	0.0000
nopath	1	2	1	1	327	00:57:10	3430	00:57:43	3463	00:00:33	33	0.0000
nopath	2	1	1	1	327	00:56:37	3397	00:57:43	3463	00:01:06	66	0.0000
nopath	2	1	1	1	327	00:56:38	3398	00:57:43	3463	00:01:05	65	0.0000
nopath	2	1	1	1	327	00:56:39	3399	00:57:44	3464	00:01:05	65	0.0000
nopath	2	1	1	1	327	00:56:42	3402	00:57:45	3465	00:01:03	63	0.0000
nopath	2	1	3	1	327	00:56:43	3403	00:57:46	3466	00:01:03	63	0.0000
nopath	2	1	6	1	327	00:56:46	3406	00:57:47	3467	00:01:01	61	0.0000
nopath	1	2	1	1	327	00:57:11	3431	00:57:47	3467	00:00:36	36	0.0000
nopath	2	1	12	14	327	00:56:47	3407	00:57:48	3468	00:01:01	61	0.0000
nopath	1	2	10	1	327	00:57:18	3438	00:57:49	3469	00:00:31	31	0.0000
nopath	2	1	1	1	327	00:56:48	3408	00:57:49	3469	00:01:01	61	0.0000
nopath	2	1	1	1	327	00:56:59	3419	00:57:50	3470	00:00:51	51	0.0000
nopath	1	2	5	1	327	00:57:22	3442	00:57:51	3471	00:00:29	29	0.0000
nopath	2	1	12	14	327	00:56:58	3418	00:57:51	3471	00:00:53	53	0.0000
nopath	2	1	1	1	327	00:57:02	3422	00:57:51	3471	00:00:49	49	0.0000
nopath	1	2	1	1	327	00:57:23	3443	00:57:53	3473	00:00:30	30	0.0000
nopath	2	1	2	1	327	00:57:00	3420	00:57:54	3474	00:00:54	54	0.0000
nopath	2	1	1	1	327	00:57:07	3427	00:57:54	3474	00:00:47	47	0.0000
nopath	2	1	1	1	327	00:57:10	3430	00:57:56	3476	00:00:46	46	0.0000
nopath	2	3	1	1	311	00:57:01	3421	00:57:57	3477	00:00:56	56	0.0000
nopath	2	1	1	1	327	00:57:08	3428	00:57:57	3477	00:00:49	49	0.0000
nopath	2	1	5	1	327	00:57:13	3433	00:57:58	3478	00:00:45	45	0.0000
nopath	2	1	10	1	327	00:57:17	3437	00:57:59	3479	00:00:42	42	0.0000
nopath	1	2	2	1	327	00:57:32	3452	00:58:00	3480	00:00:28	28	0.0000	00:00:40
nopath	2	1	4	1	327	00:57:12	3432	00:58:00	3480	00:00:48	48	0.0000
nopath	2	1	1	1	327	00:57:18	3438	00:58:01	3481	00:00:43	43	0.0000
nopath	2	1	12	14	327	00:57:26	3446	00:58:03	3483	00:00:37	37	0.0000
nopath	1	2	5	1	327	00:57:35	3455	00:58:03	3483	00:00:28	28	0.0000
nopath	2	3	12	14	311	00:57:23	3443	00:58:05	3485	00:00:42	42	0.0000
nopath	2	1	13	15	327	00:57:28	3448	00:58:07	3487	00:00:39	39	0.0000
nopath	1	2	1	1	327	00:57:40	3460	00:58:08	3488	00:00:28	28	0.0000
nopath	2	1	1	1	327	00:57:42	3462	00:58:10	3490	00:00:28	28	0.0000
nopath	1	2	1	1	327	00:57:43	3463	00:58:11	3491	00:00:28	28	0.0000
nopath	1	2	1	1	327	00:57:45	3465	00:58:13	3493	00:00:28	28	0.0000
nopath	2	1	12	14	327	00:57:46	3466	00:58:14	3494	00:00:28	28	0.0000
nopath	1	2	10	1	327	00:57:46	3466	00:58:15	3495	00:00:29	29	0.0000
nopath	2	1	1	1	327	00:57:51	3471	00:58:17	3497	00:00:26	26	0.0000
nopath	2	1	1	1	327	00:57:52	3472	00:58:18	3498	00:00:26	26	0.0000
nopath	1	2	5	1	327	00:57:50	3470	00:58:18	3498	00:00:28	28	0.0000
nopath	2	1	1	1	327	00:57:57	3477	00:58:23	3503	00:00:26	26	0.0000
nopath	2	1	1	1	327	00:57:58	3478	00:58:24	3504	00:00:26	26	0.0000
nopath	1	3	12	14	351	00:56:33	3393	00:58:26	3506	00:01:53	113	0.0000
nopath	1	2	5	1	327	00:57:58	3478	00:58:26	3506	00:00:28	28	0.0000
nopath	1	2	1	1	327	00:57:59	3479	00:58:29	3509	00:00:30	30	0.0000
nopath	1	3	1	1	351	00:56:50	3410	00:58:29	3509	00:01:39	99	0.0000
nopath	1	2	1	1	327	00:58:03	3483	00:58:31	3511	00:00:28	28	0.0000
nopath	1	3	1	1	351	00:57:04	3424	00:58:33	3513	00:01:29	89	0.0000
nopath	1	3	5	1	351	00:57:25	3445	00:58:35	3515	00:01:10	70	0.0000
nopath	1	3	1	1	351	00:57:26	3446	00:58:37	3517	00:01:11	71	0.0000
nopath	1	2	12	14	327	00:58:09	3489	00:58:38	3518	00:00:29	29	0.0000
nopath	1	2	5	1	327	00:58:11	3491	00:58:39	3519	00:00:28	28	0.0000
nopath	1	3	1	1	351	00:57:36	3456	00:58:40	3520	00:01:04	64	0.0000
nopath	1	2	1	1	327	00:58:13	3493	00:58:41	3521	00:00:28	28	0.0000
nopath	1	3	1	1	351	00:57:54	3474	00:58:42	3522	00:00:48	48	0.0000
nopath	1	3	1	1	351	00:57:56	3476	00:58:45	3525	00:00:49	49	0.0000
nopath	1	3	1	1	351	00:58:00	3480	00:58:47	3527	00:00:47	47	0.0000
nopath	3	2	1	1	311	00:56:53	3413	00:58:50	3530	00:01:57	117	0.0000
nopath	3	1	7	1	351	00:57:01	3421	00:58:54	3534	00:01:53	113	0.0000
nopath	3	2	3	1	311	00:57:07	3427	00:58:57	3537	00:01:50	110	0.0000
nopath	3	1	1	1	351	00:57:04	3424	00:58:57	3537	00:01:53	113	0.0000
nopath	3	1	9	1	351	00:57:13	3433	00:59:02	3542	00:01:49	109	0.0000	00:01:31
nopath	3	1	1	1	351	00:57:15	3435	00:59:05	3545	00:01:50	110	0.0000
nopath	3	1	1	1	351	00:57:34	3454	00:59:08	3548	00:01:34	94	0.0000
nopath	1	2	14	16	327	00:58:21	3501	00:59:10	3550	00:00:49	49	0.0000
nopath	2	1	2	1	327	00:58:06	3486	00:59:11	3551	00:01:05	65	0.0000
nopath	2	1	2	1	327	00:58:04	3484	00:59:11	3551	00:01:07	67	0.0000
nopath	1	2	1	1	327	00:58:25	3505	00:59:12	3552	00:00:47	47	0.0000
nopath	1	2	1	1	327	00:58:22	3502	00:59:12	3552	00:00:50	50	0.0000
nopath	2	1	1	1	327	00:58:12	3492	00:59:12	3552	00:01:00	60	0.0000
nopath	2	1	1	1	327	00:58:08	3488	00:59:13	3553	00:01:05	65	0.0000
nopath	1	2	1	1	327	00:58:26	3506	00:59:14	3554	00:00:48	48	0.0000
nopath	2	1	1	1	327	00:58:17	3497	00:59:15	3555	00:00:58	58	0.0000
nopath	2	1	1	1	327	00:58:10	3490	00:59:15	3555	00:01:05	65	0.0000
nopath	1	2	1	1	327	00:58:30	3510	00:59:16	3556	00:00:46	46	0.0000
nopath	2	1	10	1	327	00:58:13	3493	00:59:17	3557	00:01:04	64	0.0000
nopath	2	3	1	1	311	00:58:23	3503	00:59:17	3557	00:00:54	54	0.0000
nopath	2	1	3	1	327	00:58:24	3504	00:59:19	3559	00:00:55	55	0.0000
nopath	2	1	1	1	327	00:58:33	3513	00:59:19	3559	00:00:46	46	0.0000
nopath	2	1	1	1	327	00:58:30	3510	00:59:20	3560	00:00:50	50	0.0000
nopath	2	1	1	1	327	00:58:35	3515	00:59:21	3561	00:00:46	46	0.0000
nopath	2	1	1	1	327	00:58:37	3517	00:59:23	3563	00:00:46	46	0.0000
nopath	2	1	3	1	327	00:58:41	3521	00:59:24	3564	00:00:43	43	0.0000
nopath	2	3	1	1	311	00:58:34	3514	00:59:25	3565	00:00:51	51	0.0000
nopath	2	1	3	1	327	00:58:36	3516	00:59:26	3566	00:00:50	50	0.0000
nopath	2	1	1	1	327	00:58:47	3527	00:59:26	3566	00:00:39	39	0.0000
nopath	2	1	3	1	327	00:58:40	3520	00:59:27	3567	00:00:47	47	0.0000
nopath	2	1	1	1	327	00:58:44	3524	00:59:27	3567	00:00:43	43	0.0000
nopath	2	1	1	1	327	00:58:54	3534	00:59:29	3569	00:00:35	35	0.0000
nopath	2	1	1	1	327	00:58:56	3536	00:59:30	3570	00:00:34	34	0.0000
nopath	2	1	3	1	327	00:59:00	3540	00:59:31	3571	00:00:31	31	0.0000
nopath	2	1	1	1	327	00:58:57	3537	00:59:31	3571	00:00:34	34	0.0000
nopath	2	1	1	1	327	00:59:02	3542	00:59:33	3573	00:00:31	31	0.0000
nopath	2	1	1	1	327	00:59:03	3543	00:59:34	3574	00:00:31	31	0.0000
nopath	2	1	1	1	327	00:59:07	3547	00:59:35	3575	00:00:28	28	0.0000
nopath	2	1	3	1	327	00:59:05	3545	00:59:35	3575	00:00:30	30	0.0000
nopath	1	3	1	1	351	00:58:08	3488	00:59:39	3579	00:01:31	91	0.0000
nopath	1	2	10	1	327	00:59:11	3551	00:59:39	3579	00:00:28	28	0.0000
nopath	1	2	1	1	327	00:59:12	3552	00:59:41	3581	00:00:29	29	0.0000
nopath	1	3	1	1	351	00:58:12	3492	00:59:41	3581	00:01:29	89	0.0000
nopath	1	3	3	1	351	00:58:19	3499	00:59:44	3584	00:01:25	85	0.0000
nopath	1	3	1	1	351	00:58:36	3516	00:59:46	3586	00:01:10	70	0.0000
nopath	3	2	1	1	311	00:58:10	3490	00:59:52	3592	00:01:42	102	0.0000
nopath	3	1	1	1	351	00:58:02	3482	00:59:52	3592	00:01:50	110	0.0000
nopath	3	2	1	1	311	00:58:31	3511	00:59:56	3596	00:01:25	85	0.0000
nopath	3	1	1	1	351	00:58:16	3496	00:59:57	3597	00:01:41	101	0.0000
nopath	3	1	1	1	351	00:58:52	3532	01:00:01	3601	00:01:09	69	0.0000	00:01:36
nopath	3	1	1	1	351	00:59:04	3544	01:00:04	3604	00:01:00	60	0.0000
nopath	3	1	1	1	351	00:59:11	3551	01:00:07	3607	00:00:56	56	0.0000
nopath	1	2	9	1	327	00:59:17	3557	01:00:08	3608	00:00:51	51	0.0000
nopath	1	2	5	1	327	00:59:21	3561	01:00:09	3609	00:00:48	48	0.0000
nopath	2	1	1	1	327	00:59:11	3551	01:00:11	3611	00:01:00	60	0.0000
nopath	2	1	1	1	327	00:59:14	3554	01:00:11	3611	00:00:57	57	0.0000
nopath	1	2	12	14	327	00:59:22	3562	01:00:12	3612	00:00:50	50	0.0000
nopath	2	1	1	1	327	00:59:16	3556	01:00:12	3612	00:00:56	56	0.0000
nopath	2	1	1	1	327	00:59:18	3558	01:00:13	3613	00:00:55	55	0.0000
nopath	1	2	1	1	327	00:59:40	3580	01:00:13	3613	00:00:33	33	0.0000
nopath	2	1	5	1	327	00:59:20	3560	01:00:14	3614	00:00:54	54	0.0000
nopath	2	1	1	1	327	00:59:24	3564	01:00:14	3614	00:00:50	50	0.0000
nopath	2	1	1	1	327	00:59:32	3572	01:00:16	3616	00:00:44	44	0.0000
nopath	1	2	1	1	327	00:59:43	3583	01:00:16	3616	00:00:33	33	0.0000
nopath	2	1	1	1	327	00:59:38	3578	01:00:16	3616	00:00:38	38	0.0000
nopath	2	1	1	1	327	00:59:40	3580	01:00:17	3617	00:00:37	37	0.0000
nopath	1	2	12	14	327	00:59:44	3584	01:00:18	3618	00:00:34	34	0.0000
nopath	2	1	12	14	327	00:59:47	3587	01:00:19	3619	00:00:32	32	0.0000
nopath	1	2	9	1	327	00:59:46	3586	01:00:20	3620	00:00:34	34	0.0000
nopath	2	1	9	1	327	00:59:50	3590	01:00:20	3620	00:00:30	30	0.0000
nopath	2	1	5	1	327	00:59:48	3588	01:00:20	3620	00:00:32	32	0.0000
nopath	1	2	9	1	327	00:59:48	3588	01:00:22	3622	00:00:34	34	0.0000
nopath	2	1	1	1	327	00:59:52	3592	01:00:22	3622	00:00:30	30	0.0000
nopath	2	1	12	14	327	00:59:51	3591	01:00:22	3622	00:00:31	31	0.0000
nopath	1	2	1	1	327	00:59:49	3589	01:00:23	3623	00:00:34	34	0.0000
nopath	2	1	1	1	327	00:59:53	3593	01:00:23	3623	00:00:30	30	0.0000
nopath	1	2	5	1	327	00:59:50	3590	01:00:25	3625	00:00:35	35	0.0000
nopath	1	2	3	1	327	00:59:51	3591	01:00:26	3626	00:00:35	35	0.0000
nopath	2	3	1	1	311	00:59:55	3595	01:00:27	3627	00:00:32	32	0.0000
nopath	1	2	1	1	327	00:59:55	3595	01:00:28	3628	00:00:33	33	0.0000
nopath	1	2	2	1	327	00:59:58	3598	01:00:30	3630	00:00:32	32	0.0000
nopath	1	3	14	16	351	00:58:43	3523	01:00:30	3630	00:01:47	107	0.0000
nopath	1	3	1	1	351	00:58:57	3537	01:00:32	3632	00:01:35	95	0.0000
nopath	1	2	1	1	327	01:00:05	3605	01:00:34	3634	00:00:29	29	0.0000
nopath	1	3	1	1	351	00:59:13	3553	01:00:36	3636	00:01:23	83	0.0000
nopath	3	2	14	16	311	00:59:23	3563	01:00:41	3641	00:01:18	78	0.0000
nopath	3	2	1	1	311	00:59:24	3564	01:00:43	3643	00:01:19	79	0.0000
nopath	3	1	12	14	351	00:59:26	3566	01:00:48	3648	00:01:22	82	0.0000
nopath	3	1	1	1	351	00:59:33	3573	01:00:51	3651	00:01:18	78	0.0000
nopath	3	1	1	1	351	00:59:39	3579	01:00:54	3654	00:01:15	75	0.0000
nopath	3	1	1	1	351	01:00:01	3601	01:00:57	3657	00:00:56	56	0.0000
nopath	1	2	1	1	327	01:00:06	3606	01:00:58	3658	00:00:52	52	0.0000
nopath	1	2	1	1	327	01:00:07	3607	01:00:59	3659	00:00:52	52	0.0000
nopath	2	1	9	1	327	01:00:06	3606	01:01:01	3661	00:00:55	55	0.0000	00:00:39
nopath	1	2	1	1	327	01:00:20	3620	01:01:01	3661	00:00:41	41	0.0000
nopath	2	1	1	1	327	00:59:58	3598	01:01:01	3661	00:01:03	63	0.0000
nopath	2	1	5	1	327	01:00:03	3603	01:01:02	3662	00:00:59	59	0.0000
nopath	1	2	1	1	327	01:00:23	3623	01:01:03	3663	00:00:40	40	0.0000
nopath	2	1	1	1	327	01:00:07	3607	01:01:03	3663	00:00:56	56	0.0000
nopath	2	1	1	1	327	01:00:11	3611	01:01:04	3664	00:00:53	53	0.0000
nopath	2	1	1	1	327	01:00:13	3613	01:01:05	3665	00:00:52	52	0.0000
nopath	1	2	1	1	327	01:00:27	3627	01:01:05	3665	00:00:38	38	0.0000
nopath	2	1	6	1	327	01:00:17	3617	01:01:06	3666	00:00:49	49	0.0000
nopath	2	1	1	1	327	01:00:18	3618	01:01:06	3666	00:00:48	48	0.0000
nopath	2	1	9	1	327	01:00:22	3622	01:01:07	3667	00:00:45	45	0.0000
nopath	1	2	6	1	327	01:00:28	3628	01:01:07	3667	00:00:39	39	0.0000
nopath	2	1	1	1	327	01:00:24	3624	01:01:08	3668	00:00:44	44	0.0000
nopath	1	2	1	1	327	01:00:30	3630	01:01:09	3669	00:00:39	39	0.0000
nopath	2	1	5	1	327	01:00:28	3628	01:01:09	3669	00:00:41	41	0.0000
nopath	2	1	5	1	327	01:00:20	3620	01:01:09	3669	00:00:49	49	0.0000
nopath	1	2	7	1	327	01:00:32	3632	01:01:11	3671	00:00:39	39	0.0000
nopath	2	1	3	1	327	01:00:32	3632	01:01:11	3671	00:00:39	39	0.0000
nopath	2	1	9	1	327	01:00:25	3625	01:01:11	3671	00:00:46	46	0.0000
nopath	1	2	12	14	327	01:00:35	3635	01:01:13	3673	00:00:38	38	0.0000
nopath	2	1	10	1	327	01:00:36	3636	01:01:13	3673	00:00:37	37	0.0000
nopath	2	1	1	1	327	01:00:33	3633	01:01:13	3673	00:00:40	40	0.0000
nopath	1	2	1	1	327	01:00:36	3636	01:01:15	3675	00:00:39	39	0.0000
nopath	2	1	1	1	327	01:00:35	3635	01:01:15	3675	00:00:40	40	0.0000
nopath	2	1	6	1	327	01:00:38	3638	01:01:15	3675	00:00:37	37	0.0000
nopath	2	1	5	1	327	01:00:40	3640	01:01:16	3676	00:00:36	36	0.0000
nopath	1	2	1	1	327	01:00:37	3637	01:01:17	3677	00:00:40	40	0.0000
nopath	2	1	3	1	327	01:00:42	3642	01:01:17	3677	00:00:35	35	0.0000
nopath	2	1	5	1	327	01:00:47	3647	01:01:18	3678	00:00:31	31	0.0000
nopath	2	1	5	1	327	01:00:48	3648	01:01:18	3678	00:00:30	30	0.0000
nopath	1	2	13	15	327	01:00:39	3639	01:01:19	3679	00:00:40	40	0.0000
nopath	2	1	1	1	327	01:00:51	3651	01:01:20	3680	00:00:29	29	0.0000
nopath	2	1	5	1	327	01:00:52	3652	01:01:21	3681	00:00:29	29	0.0000
nopath	1	2	1	1	327	01:00:40	3640	01:01:21	3681	00:00:41	41	0.0000
nopath	2	1	1	1	327	01:00:53	3653	01:01:22	3682	00:00:29	29	0.0000
nopath	2	1	9	1	327	01:00:54	3654	01:01:22	3682	00:00:28	28	0.0000
nopath	1	2	1	1	327	01:00:44	3644	01:01:23	3683	00:00:39	39	0.0000
nopath	2	1	1	1	327	01:00:57	3657	01:01:24	3684	00:00:27	27	0.0000
nopath	1	2	5	1	327	01:00:52	3652	01:01:25	3685	00:00:33	33	0.0000
nopath	2	1	10	1	327	01:00:59	3659	01:01:25	3685	00:00:26	26	0.0000
nopath	1	2	12	14	327	01:00:56	3656	01:01:27	3687	00:00:31	31	0.0000
nopath	1	2	1	1	327	01:00:59	3659	01:01:29	3689	00:00:30	30	0.0000
nopath	2	1	5	1	327	01:01:03	3663	01:01:29	3689	00:00:26	26	0.0000
nopath	1	2	1	1	327	01:01:00	3660	01:01:31	3691	00:00:31	31	0.0000
nopath	2	1	12	14	327	01:01:04	3664	01:01:31	3691	00:00:27	27	0.0000
nopath	2	1	1	1	327	01:01:10	3670	01:01:35	3695	00:00:25	25	0.0000
nopath	2	1	1	1	327	01:01:11	3671	01:01:38	3698	00:00:27	27	0.0000
nopath	1	2	12	14	327	01:01:09	3669	01:01:38	3698	00:00:29	29	0.0000
nopath	1	3	1	1	351	00:59:25	3565	01:01:38	3698	00:02:13	133	0.0000
nopath	1	2	13	15	327	01:01:10	3670	01:01:40	3700	00:00:30	30	0.0000
nopath	1	3	12	14	351	00:59:36	3576	01:01:41	3701	00:02:05	125	0.0000
nopath	1	2	1	1	327	01:01:14	3674	01:01:42	3702	00:00:28	28	0.0000
nopath	1	2	1	1	327	01:01:16	3676	01:01:44	3704	00:00:28	28	0.0000
nopath	1	3	1	1	351	00:59:38	3578	01:01:44	3704	00:02:06	126	0.0000
nopath	1	3	1	1	351	01:00:21	3621	01:01:46	3706	00:01:25	85	0.0000
nopath	1	3	1	1	351	01:00:22	3622	01:01:50	3710	00:01:28	88	0.0000
nopath	1	3	1	1	351	01:00:25	3625	01:01:52	3712	00:01:27	87	0.0000
nopath	1	3	1	1	351	01:00:26	3626	01:01:54	3714	00:01:28	88	0.0000
nopath	1	3	5	1	351	01:00:29	3629	01:01:57	3717	00:01:28	88	0.0000
nopath	3	1	1	1	351	01:00:04	3604	01:02:02	3722	00:01:58	118	0.0000	00:01:15
nopath	3	1	1	1	351	01:00:05	3605	01:02:04	3724	00:01:59	119	0.0000
nopath	3	2	1	1	311	01:00:12	3612	01:02:05	3725	00:01:53	113	0.0000
nopath	3	2	13	15	311	01:00:32	3632	01:02:09	3729	00:01:37	97	0.0000
nopath	3	2	1	1	311	01:01:07	3667	01:02:13	3733	00:01:06	66	0.0000
nopath	3	1	1	1	351	01:00:49	3649	01:02:13	3733	00:01:24	84	0.0000
nopath	3	2	1	1	311	01:01:08	3668	01:02:17	3737	00:01:09	69	0.0000
nopath	1	2	1	1	327	01:01:29	3689	01:02:18	3738	00:00:49	49	0.0000
nopath	1	2	1	1	327	01:01:30	3690	01:02:19	3739	00:00:49	49	0.0000
nopath	2	1	1	1	327	01:01:14	3674	01:02:21	3741	00:01:07	67	0.0000
nopath	1	2	1	1	327	01:01:33	3693	01:02:21	3741	00:00:48	48	0.0000
nopath	2	1	6	1	327	01:01:15	3675	01:02:21	3741	00:01:06	66	0.0000
nopath	1	2	9	1	327	01:01:40	3700	01:02:22	3742	00:00:42	42	0.0000
nopath	2	1	3	1	327	01:01:20	3680	01:02:22	3742	00:01:02	62	0.0000
nopath	2	1	1	1	327	01:01:18	3678	01:02:23	3743	00:01:05	65	0.0000
nopath	1	2	1	1	327	01:01:46	3706	01:02:24	3744	00:00:38	38	0.0000
nopath	2	1	1	1	327	01:01:24	3684	01:02:24	3744	00:01:00	60	0.0000
nopath	2	1	12	14	327	01:01:25	3685	01:02:25	3745	00:01:00	60	0.0000
nopath	1	2	1	1	327	01:01:47	3707	01:02:26	3746	00:00:39	39	0.0000
nopath	2	1	1	1	327	01:01:32	3692	01:02:26	3746	00:00:54	54	0.0000
nopath	2	1	12	14	327	01:01:29	3689	01:02:27	3747	00:00:58	58	0.0000
nopath	1	2	10	1	327	01:01:49	3709	01:02:28	3748	00:00:39	39	0.0000
nopath	2	1	3	1	327	01:01:36	3696	01:02:28	3748	00:00:52	52	0.0000
nopath	2	1	1	1	327	01:01:33	3693	01:02:28	3748	00:00:55	55	0.0000
nopath	1	2	1	1	327	01:01:52	3712	01:02:30	3750	00:00:38	38	0.0000
nopath	2	1	2	1	327	01:01:45	3705	01:02:31	3751	00:00:46	46	0.0000
nopath	1	2	1	1	327	01:01:53	3713	01:02:31	3751	00:00:38	38	0.0000
nopath	2	1	15	17	327	01:01:38	3698	01:02:31	3751	00:00:53	53	0.0000
nopath	2	1	2	1	327	01:01:49	3709	01:02:32	3752	00:00:43	43	0.0000
nopath	2	1	1	1	327	01:01:46	3706	01:02:33	3753	00:00:47	47	0.0000
nopath	1	2	4	1	327	01:01:58	3718	01:02:33	3753	00:00:35	35	0.0000
nopath	2	1	10	1	327	01:01:54	3714	01:02:34	3754	00:00:40	40	0.0000
nopath	2	1	1	1	327	01:01:48	3708	01:02:34	3754	00:00:46	46	0.0000
nopath	1	2	12	14	327	01:02:01	3721	01:02:35	3755	00:00:34	34	0.0000
nopath	2	1	1	1	327	01:02:03	3723	01:02:36	3756	00:00:33	33	0.0000
nopath	2	1	12	14	327	01:01:52	3712	01:02:36	3756	00:00:44	44	0.0000
nopath	1	2	1	1	327	01:02:02	3722	01:02:37	3757	00:00:35	35	0.0000
nopath	2	1	7	1	327	01:02:05	3725	01:02:37	3757	00:00:32	32	0.0000
nopath	1	2	1	1	327	01:02:03	3723	01:02:38	3758	00:00:35	35	0.0000
nopath	2	1	3	1	327	01:01:56	3716	01:02:39	3759	00:00:43	43	0.0000
nopath	1	2	1	1	327	01:02:04	3724	01:02:40	3760	00:00:36	36	0.0000
nopath	2	1	3	1	327	01:02:06	3726	01:02:40	3760	00:00:34	34	0.0000
nopath	2	1	14	16	327	01:02:13	3733	01:02:40	3760	00:00:27	27	0.0000
nopath	2	1	1	1	327	01:02:08	3728	01:02:41	3761	00:00:33	33	0.0000
nopath	1	2	1	1	327	01:02:06	3726	01:02:42	3762	00:00:36	36	0.0000
nopath	1	2	1	1	327	01:02:10	3730	01:02:43	3763	00:00:33	33	0.0000
nopath	2	1	1	1	327	01:02:17	3737	01:02:44	3764	00:00:27	27	0.0000
nopath	1	2	1	1	327	01:02:11	3731	01:02:45	3765	00:00:34	34	0.0000
nopath	1	2	1	1	327	01:02:20	3740	01:02:49	3769	00:00:29	29	0.0000
nopath	2	1	1	1	327	01:02:24	3744	01:02:50	3770	00:00:26	26	0.0000
nopath	1	2	1	1	327	01:02:23	3743	01:02:51	3771	00:00:28	28	0.0000
nopath	1	3	1	1	351	01:00:45	3645	01:02:52	3772	00:02:07	127	0.0000
nopath	1	2	3	1	327	01:02:28	3748	01:02:56	3776	00:00:28	28	0.0000
nopath	2	1	9	1	327	01:02:31	3751	01:02:56	3776	00:00:25	25	0.0000
nopath	1	2	5	1	327	01:02:29	3749	01:02:58	3778	00:00:29	29	0.0000
nopath	1	3	9	1	351	01:00:58	3658	01:02:58	3778	00:02:00	120	0.0000
nopath	1	2	1	1	327	01:02:31	3751	01:03:00	3780	00:00:29	29	0.0000	00:00:35
nopath	1	3	9	1	351	01:01:51	3711	01:03:00	3780	00:01:09	69	0.0000
nopath	1	2	1	1	327	01:02:33	3753	01:03:01	3781	00:00:28	28	0.0000
nopath	1	2	1	1	327	01:02:34	3754	01:03:04	3784	00:00:30	30	0.0000
nopath	1	3	1	1	351	01:02:00	3720	01:03:04	3784	00:01:04	64	0.0000
nopath	1	3	3	1	351	01:02:08	3728	01:03:06	3786	00:00:58	58	0.0000
nopath	3	2	1	1	311	01:01:37	3697	01:03:12	3792	00:01:35	95	0.0000
nopath	3	1	1	1	351	01:01:36	3696	01:03:12	3792	00:01:36	96	0.0000
nopath	3	2	1	1	311	01:01:43	3703	01:03:14	3794	00:01:31	91	0.0000
nopath	3	1	5	1	351	01:01:49	3709	01:03:18	3798	00:01:29	89	0.0000
nopath	3	2	13	15	311	01:02:00	3720	01:03:21	3801	00:01:21	81	0.0000
nopath	3	2	1	1	311	01:02:01	3721	01:03:23	3803	00:01:22	82	0.0000
nopath	3	2	9	1	311	01:02:02	3722	01:03:25	3805	00:01:23	83	0.0000
nopath	3	2	1	1	311	01:02:03	3723	01:03:27	3807	00:01:24	84	0.0000
nopath	3	1	1	1	351	01:02:11	3731	01:03:31	3811	00:01:20	80	0.0000
nopath	3	1	5	1	351	01:02:16	3736	01:03:34	3814	00:01:18	78	0.0000
nopath	3	1	3	1	351	01:02:20	3740	01:03:37	3817	00:01:17	77	0.0000
nopath	1	2	1	1	327	01:02:37	3757	01:03:38	3818	00:01:01	61	0.0000
nopath	1	2	1	1	327	01:02:39	3759	01:03:40	3820	00:01:01	61	0.0000
nopath	2	1	1	1	327	01:02:34	3754	01:03:41	3821	00:01:07	67	0.0000
nopath	2	1	1	1	327	01:02:39	3759	01:03:41	3821	00:01:02	62	0.0000
nopath	1	2	1	1	327	01:02:40	3760	01:03:42	3822	00:01:02	62	0.0000
nopath	2	1	1	1	327	01:02:36	3756	01:03:42	3822	00:01:06	66	0.0000
nopath	2	1	3	1	327	01:02:41	3761	01:03:42	3822	00:01:01	61	0.0000
nopath	1	2	3	1	327	01:02:41	3761	01:03:43	3823	00:01:02	62	0.0000
nopath	2	1	10	1	327	01:02:40	3760	01:03:44	3824	00:01:04	64	0.0000
nopath	2	1	5	1	327	01:02:51	3771	01:03:44	3824	00:00:53	53	0.0000
nopath	2	1	1	1	327	01:02:42	3762	01:03:46	3826	00:01:04	64	0.0000
nopath	2	1	1	1	327	01:02:57	3777	01:03:46	3826	00:00:49	49	0.0000
nopath	1	2	14	16	327	01:02:42	3762	01:03:47	3827	00:01:05	65	0.0000
nopath	2	1	1	1	327	01:02:48	3768	01:03:47	3827	00:00:59	59	0.0000
nopath	2	1	1	1	327	01:02:59	3779	01:03:48	3828	00:00:49	49	0.0000
nopath	1	2	3	1	327	01:02:50	3770	01:03:49	3829	00:00:59	59	0.0000
nopath	2	1	9	1	327	01:03:01	3781	01:03:49	3829	00:00:48	48	0.0000
nopath	1	2	1	1	327	01:02:52	3772	01:03:51	3831	00:00:59	59	0.0000
nopath	2	1	14	16	327	01:02:52	3772	01:03:51	3831	00:00:59	59	0.0000
nopath	2	1	1	1	327	01:03:03	3783	01:03:51	3831	00:00:48	48	0.0000
nopath	1	2	1	1	327	01:02:54	3774	01:03:53	3833	00:00:59	59	0.0000
nopath	2	1	1	1	327	01:02:54	3774	01:03:54	3834	00:01:00	60	0.0000
nopath	2	1	9	1	327	01:03:05	3785	01:03:54	3834	00:00:49	49	0.0000
nopath	1	2	2	1	327	01:02:57	3777	01:03:55	3835	00:00:58	58	0.0000
nopath	2	1	1	1	327	01:03:13	3793	01:03:56	3836	00:00:43	43	0.0000
nopath	2	1	1	1	327	01:02:58	3778	01:03:56	3836	00:00:58	58	0.0000
nopath	1	2	1	1	327	01:02:58	3778	01:03:57	3837	00:00:59	59	0.0000
nopath	2	1	1	1	327	01:03:15	3795	01:03:58	3838	00:00:43	43	0.0000
nopath	2	1	13	15	327	01:03:02	3782	01:03:58	3838	00:00:56	56	0.0000
nopath	1	2	1	1	327	01:03:01	3781	01:03:59	3839	00:00:58	58	0.0000
nopath	2	1	9	1	327	01:03:16	3796	01:03:59	3839	00:00:43	43	0.0000
nopath	1	2	5	1	327	01:03:03	3783	01:04:00	3840	00:00:57	57	0.0000	00:00:55
nopath	2	1	1	1	327	01:03:04	3784	01:04:01	3841	00:00:57	57	0.0000
nopath	2	1	15	17	327	01:03:20	3800	01:04:01	3841	00:00:41	41	0.0000
nopath	1	2	1	1	327	01:03:04	3784	01:04:02	3842	00:00:58	58	0.0000
nopath	2	1	10	1	327	01:03:07	3787	01:04:02	3842	00:00:55	55	0.0000
nopath	1	2	1	1	327	01:03:06	3786	01:04:04	3844	00:00:58	58	0.0000
nopath	2	1	12	14	327	01:03:27	3807	01:04:04	3844	00:00:37	37	0.0000
nopath	2	1	14	16	327	01:03:10	3790	01:04:04	3844	00:00:54	54	0.0000
nopath	1	2	1	1	327	01:03:09	3789	01:04:06	3846	00:00:57	57	0.0000
nopath	2	1	3	1	327	01:03:33	3813	01:04:06	3846	00:00:33	33	0.0000
nopath	2	1	1	1	327	01:03:12	3792	01:04:07	3847	00:00:55	55	0.0000
nopath	2	1	9	1	327	01:03:35	3815	01:04:07	3847	00:00:32	32	0.0000
nopath	1	2	13	15	327	01:03:17	3797	01:04:08	3848	00:00:51	51	0.0000
nopath	2	1	1	1	327	01:03:37	3817	01:04:09	3849	00:00:32	32	0.0000
nopath	2	1	1	1	327	01:03:18	3798	01:04:09	3849	00:00:51	51	0.0000
nopath	1	2	1	1	327	01:03:18	3798	01:04:10	3850	00:00:52	52	0.0000
nopath	2	1	3	1	327	01:03:36	3816	01:04:10	3850	00:00:34	34	0.0000
nopath	2	1	1	1	327	01:03:22	3802	01:04:11	3851	00:00:49	49	0.0000
nopath	1	2	1	1	327	01:03:22	3802	01:04:12	3852	00:00:50	50	0.0000
nopath	2	1	1	1	327	01:03:26	3806	01:04:12	3852	00:00:46	46	0.0000
nopath	2	1	1	1	327	01:03:30	3810	01:04:12	3852	00:00:42	42	0.0000
nopath	1	2	1	1	327	01:03:23	3803	01:04:13	3853	00:00:50	50	0.0000
nopath	2	1	14	16	327	01:03:32	3812	01:04:14	3854	00:00:42	42	0.0000
nopath	2	1	1	1	327	01:03:44	3824	01:04:15	3855	00:00:31	31	0.0000
nopath	1	2	1	1	327	01:03:24	3804	01:04:15	3855	00:00:51	51	0.0000
nopath	2	1	9	1	327	01:03:48	3828	01:04:17	3857	00:00:29	29	0.0000
nopath	1	2	1	1	327	01:03:34	3814	01:04:17	3857	00:00:43	43	0.0000
nopath	1	2	4	1	327	01:03:35	3815	01:04:19	3859	00:00:44	44	0.0000
nopath	2	1	3	1	327	01:03:54	3834	01:04:20	3860	00:00:26	26	0.0000
nopath	1	2	5	1	327	01:03:36	3816	01:04:21	3861	00:00:45	45	0.0000
nopath	1	2	1	1	327	01:03:38	3818	01:04:22	3862	00:00:44	44	0.0000
nopath	2	1	14	16	327	01:03:56	3836	01:04:23	3863	00:00:27	27	0.0000
nopath	1	2	3	1	327	01:03:40	3820	01:04:24	3864	00:00:44	44	0.0000
nopath	1	2	9	1	327	01:03:42	3822	01:04:26	3866	00:00:44	44	0.0000
nopath	1	2	1	1	327	01:03:44	3824	01:04:27	3867	00:00:43	43	0.0000
nopath	2	1	3	1	327	01:04:02	3842	01:04:28	3868	00:00:26	26	0.0000
nopath	1	2	2	1	327	01:03:51	3831	01:04:29	3869	00:00:38	38	0.0000
nopath	2	1	9	1	327	01:04:04	3844	01:04:30	3870	00:00:26	26	0.0000
nopath	1	2	3	1	327	01:03:52	3832	01:04:31	3871	00:00:39	39	0.0000
nopath	2	1	5	1	327	01:04:05	3845	01:04:31	3871	00:00:26	26	0.0000
nopath	1	2	1	1	327	01:03:55	3835	01:04:33	3873	00:00:38	38	0.0000
nopath	2	1	12	14	327	01:04:07	3847	01:04:33	3873	00:00:26	26	0.0000
nopath	1	2	14	16	327	01:03:56	3836	01:04:35	3875	00:00:39	39	0.0000
nopath	1	2	12	14	327	01:03:57	3837	01:04:37	3877	00:00:40	40	0.0000
nopath	1	2	1	1	327	01:03:58	3838	01:04:38	3878	00:00:40	40	0.0000
nopath	2	3	1	1	311	01:04:10	3850	01:04:39	3879	00:00:29	29	0.0000
nopath	1	2	9	1	327	01:04:00	3840	01:04:40	3880	00:00:40	40	0.0000
nopath	1	3	1	1	351	01:02:13	3733	01:04:41	3881	00:02:28	148	0.0000
nopath	1	2	1	1	327	01:04:04	3844	01:04:42	3882	00:00:38	38	0.0000
nopath	1	2	1	1	327	01:04:06	3846	01:04:43	3883	00:00:37	37	0.0000
nopath	1	2	1	1	327	01:04:10	3850	01:04:45	3885	00:00:35	35	0.0000
nopath	1	3	6	1	351	01:02:15	3735	01:04:45	3885	00:02:30	150	0.0000
nopath	1	2	10	1	327	01:04:12	3852	01:04:46	3886	00:00:34	34	0.0000
nopath	1	3	2	1	351	01:02:49	3769	01:04:47	3887	00:01:58	118	0.0000
nopath	1	2	13	15	327	01:04:18	3858	01:04:48	3888	00:00:30	30	0.0000
nopath	1	3	1	1	351	01:03:33	3813	01:04:50	3890	00:01:17	77	0.0000
nopath	1	2	12	14	327	01:04:21	3861	01:04:51	3891	00:00:30	30	0.0000
nopath	1	2	6	1	327	01:04:22	3862	01:04:53	3893	00:00:31	31	0.0000
nopath	1	3	1	1	351	01:03:46	3826	01:04:53	3893	00:01:07	67	0.0000
nopath	1	3	1	1	351	01:03:47	3827	01:04:55	3895	00:01:08	68	0.0000
nopath	1	3	1	1	351	01:03:48	3828	01:04:57	3897	00:01:09	69	0.0000
nopath	1	3	12	14	351	01:04:07	3847	01:04:59	3899	00:00:52	52	0.0000
nopath	3	2	2	1	311	01:02:32	3752	01:05:02	3902	00:02:30	150	0.0000	00:01:27
nopath	3	1	3	1	351	01:02:29	3749	01:05:02	3902	00:02:33	153	0.0000
nopath	3	2	1	1	311	01:02:43	3763	01:05:04	3904	00:02:21	141	0.0000
nopath	3	1	1	1	351	01:02:45	3765	01:05:09	3909	00:02:24	144	0.0000
nopath	3	1	1	1	351	01:02:49	3769	01:05:12	3912	00:02:23	143	0.0000
nopath	3	2	1	1	311	01:02:51	3771	01:05:13	3913	00:02:22	142	0.0000
nopath	3	2	1	1	311	01:02:55	3775	01:05:17	3917	00:02:22	142	0.0000
nopath	3	1	1	1	351	01:02:54	3774	01:05:17	3917	00:02:23	143	0.0000
nopath	3	2	13	15	311	01:03:07	3787	01:05:22	3922	00:02:15	135	0.0000
nopath	3	2	9	1	311	01:03:14	3794	01:05:24	3924	00:02:10	130	0.0000
nopath	1	2	5	1	327	01:04:29	3869	01:05:28	3928	00:00:59	59	0.0000
nopath	3	1	1	1	351	01:03:17	3797	01:05:28	3928	00:02:11	131	0.0000
nopath	2	1	1	1	327	01:04:12	3852	01:05:31	3931	00:01:19	79	0.0000
nopath	2	1	3	1	327	01:04:13	3853	01:05:31	3931	00:01:18	78	0.0000
nopath	1	2	13	15	327	01:04:34	3874	01:05:32	3932	00:00:58	58	0.0000
nopath	2	1	1	1	327	01:04:19	3859	01:05:32	3932	00:01:13	73	0.0000
nopath	1	2	10	1	327	01:04:35	3875	01:05:33	3933	00:00:58	58	0.0000
nopath	1	2	1	1	327	01:04:45	3885	01:05:34	3934	00:00:49	49	0.0000
nopath	2	1	1	1	327	01:04:26	3866	01:05:34	3934	00:01:08	68	0.0000
nopath	1	2	1	1	327	01:04:46	3886	01:05:35	3935	00:00:49	49	0.0000
nopath	2	1	13	15	327	01:04:21	3861	01:05:36	3936	00:01:15	75	0.0000
nopath	1	2	1	1	327	01:04:49	3889	01:05:37	3937	00:00:48	48	0.0000
nopath	2	1	12	14	327	01:04:28	3868	01:05:37	3937	00:01:09	69	0.0000
nopath	2	1	1	1	327	01:04:31	3871	01:05:38	3938	00:01:07	67	0.0000
nopath	2	1	14	16	327	01:04:27	3867	01:05:38	3938	00:01:11	71	0.0000
nopath	1	2	1	1	327	01:04:52	3892	01:05:39	3939	00:00:47	47	0.0000
nopath	2	1	1	1	327	01:04:29	3869	01:05:40	3940	00:01:11	71	0.0000
nopath	2	1	1	1	327	01:04:32	3872	01:05:41	3941	00:01:09	69	0.0000
nopath	1	2	1	1	327	01:04:53	3893	01:05:41	3941	00:00:48	48	0.0000
nopath	2	1	1	1	327	01:04:39	3879	01:05:42	3942	00:01:03	63	0.0000
nopath	2	1	1	1	327	01:04:33	3873	01:05:42	3942	00:01:09	69	0.0000
nopath	1	2	1	1	327	01:05:08	3908	01:05:43	3943	00:00:35	35	0.0000
nopath	2	1	1	1	327	01:04:35	3875	01:05:43	3943	00:01:08	68	0.0000
nopath	2	1	1	1	327	01:04:42	3882	01:05:43	3943	00:01:01	61	0.0000
nopath	2	1	1	1	327	01:04:43	3883	01:05:44	3944	00:01:01	61	0.0000
nopath	1	2	15	17	327	01:05:14	3914	01:05:46	3946	00:00:32	32	0.0000
nopath	2	1	2	1	327	01:04:44	3884	01:05:46	3946	00:01:02	62	0.0000
nopath	2	1	1	1	327	01:04:45	3885	01:05:46	3946	00:01:01	61	0.0000
nopath	1	2	7	1	327	01:05:17	3917	01:05:47	3947	00:00:30	30	0.0000
nopath	2	1	9	1	327	01:04:56	3896	01:05:47	3947	00:00:51	51	0.0000
nopath	2	1	1	1	327	01:04:51	3891	01:05:48	3948	00:00:57	57	0.0000
nopath	2	1	1	1	327	01:04:59	3899	01:05:49	3949	00:00:50	50	0.0000
nopath	2	1	9	1	327	01:05:03	3903	01:05:49	3949	00:00:46	46	0.0000
nopath	1	2	5	1	327	01:05:20	3920	01:05:50	3950	00:00:30	30	0.0000
nopath	1	2	1	1	327	01:05:21	3921	01:05:51	3951	00:00:30	30	0.0000
nopath	2	1	3	1	327	01:05:00	3900	01:05:51	3951	00:00:51	51	0.0000
nopath	2	1	1	1	327	01:05:07	3907	01:05:51	3951	00:00:44	44	0.0000
nopath	2	1	1	1	327	01:05:06	3906	01:05:52	3952	00:00:46	46	0.0000
nopath	2	1	12	14	327	01:05:11	3911	01:05:53	3953	00:00:42	42	0.0000
nopath	1	2	1	1	327	01:05:26	3926	01:05:54	3954	00:00:28	28	0.0000
nopath	2	1	1	1	327	01:05:08	3908	01:05:54	3954	00:00:46	46	0.0000
nopath	2	1	1	1	327	01:05:15	3915	01:05:54	3954	00:00:39	39	0.0000
nopath	2	1	1	1	327	01:05:14	3914	01:05:56	3956	00:00:42	42	0.0000
nopath	2	1	1	1	327	01:05:16	3916	01:05:56	3956	00:00:40	40	0.0000
nopath	1	2	2	1	327	01:05:28	3928	01:05:56	3956	00:00:28	28	0.0000
nopath	2	1	1	1	327	01:05:19	3919	01:05:57	3957	00:00:38	38	0.0000
nopath	2	1	9	1	327	01:05:24	3924	01:05:57	3957	00:00:33	33	0.0000
nopath	1	2	9	1	327	01:05:30	3930	01:05:58	3958	00:00:28	28	0.0000
nopath	2	1	1	1	327	01:05:32	3932	01:05:59	3959	00:00:27	27	0.0000
nopath	2	1	1	1	327	01:05:30	3930	01:05:59	3959	00:00:29	29	0.0000
nopath	2	1	12	14	327	01:05:33	3933	01:06:00	3960	00:00:27	27	0.0000	00:00:46
nopath	1	2	1	1	327	01:05:31	3931	01:06:01	3961	00:00:30	30	0.0000
nopath	2	1	1	1	327	01:05:34	3934	01:06:01	3961	00:00:27	27	0.0000
nopath	1	2	1	1	327	01:05:32	3932	01:06:02	3962	00:00:30	30	0.0000
nopath	2	1	1	1	327	01:05:35	3935	01:06:02	3962	00:00:27	27	0.0000
nopath	2	1	1	1	327	01:05:36	3936	01:06:03	3963	00:00:27	27	0.0000
nopath	2	1	5	1	327	01:05:37	3937	01:06:04	3964	00:00:27	27	0.0000
nopath	2	1	1	1	327	01:05:40	3940	01:06:05	3965	00:00:25	25	0.0000
nopath	1	2	1	1	327	01:05:41	3941	01:06:09	3969	00:00:28	28	0.0000
nopath	2	1	12	14	327	01:05:43	3943	01:06:10	3970	00:00:27	27	0.0000
nopath	1	3	1	1	351	01:04:44	3884	01:06:12	3972	00:01:28	88	0.0000
nopath	1	3	1	1	351	01:04:55	3895	01:06:16	3976	00:01:21	81	0.0000
nopath	1	3	1	1	351	01:05:01	3901	01:06:17	3977	00:01:16	76	0.0000
nopath	2	1	12	14	327	01:05:51	3951	01:06:18	3978	00:00:27	27	0.0000
nopath	3	2	3	1	311	01:03:51	3831	01:06:22	3982	00:02:31	151	0.0000
nopath	3	1	9	1	351	01:03:28	3808	01:06:22	3982	00:02:54	174	0.0000
nopath	3	2	1	1	311	01:04:04	3844	01:06:26	3986	00:02:22	142	0.0000
nopath	3	1	9	1	351	01:03:54	3834	01:06:26	3986	00:02:32	152	0.0000
nopath	3	2	6	1	311	01:04:06	3846	01:06:29	3989	00:02:23	143	0.0000
nopath	3	1	8	1	351	01:04:10	3850	01:06:34	3994	00:02:24	144	0.0000
nopath	3	1	1	1	351	01:04:13	3853	01:06:37	3997	00:02:24	144	0.0000
nopath	3	2	12	14	311	01:04:17	3857	01:06:38	3998	00:02:21	141	0.0000
nopath	3	1	1	1	351	01:04:20	3860	01:06:42	4002	00:02:22	142	0.0000
nopath	3	2	1	1	311	01:04:22	3862	01:06:43	4003	00:02:21	141	0.0000
nopath	3	2	1	1	311	01:04:33	3873	01:06:47	4007	00:02:14	134	0.0000
nopath	3	1	1	1	351	01:04:27	3867	01:06:47	4007	00:02:20	140	0.0000
nopath	3	2	12	14	311	01:04:34	3874	01:06:49	4009	00:02:15	135	0.0000
nopath	3	2	5	1	311	01:04:36	3876	01:06:52	4012	00:02:16	136	0.0000
nopath	3	2	1	1	311	01:04:44	3884	01:06:54	4014	00:02:10	130	0.0000
nopath	1	2	1	1	327	01:06:02	3962	01:06:58	4018	00:00:56	56	0.0000
nopath	1	2	6	1	327	01:06:04	3964	01:07:00	4020	00:00:56	56	0.0000	00:00:42
nopath	2	1	1	1	327	01:05:56	3956	01:07:01	4021	00:01:05	65	0.0000
nopath	1	2	3	1	327	01:06:08	3968	01:07:01	4021	00:00:53	53	0.0000
nopath	2	1	1	1	327	01:05:55	3955	01:07:01	4021	00:01:06	66	0.0000
nopath	2	1	1	1	327	01:06:00	3960	01:07:02	4022	00:01:02	62	0.0000
nopath	2	1	1	1	327	01:05:59	3959	01:07:02	4022	00:01:03	63	0.0000
nopath	1	2	3	1	327	01:06:10	3970	01:07:04	4024	00:00:54	54	0.0000
nopath	2	1	1	1	327	01:06:08	3968	01:07:04	4024	00:00:56	56	0.0000
nopath	2	1	1	1	327	01:06:02	3962	01:07:04	4024	00:01:02	62	0.0000
nopath	1	2	9	1	327	01:06:17	3977	01:07:06	4026	00:00:49	49	0.0000
nopath	2	1	1	1	327	01:06:14	3974	01:07:06	4026	00:00:52	52	0.0000
nopath	2	1	1	1	327	01:06:13	3973	01:07:06	4026	00:00:53	53	0.0000
nopath	2	1	5	1	327	01:06:17	3977	01:07:07	4027	00:00:50	50	0.0000
nopath	1	2	1	1	327	01:06:35	3995	01:07:08	4028	00:00:33	33	0.0000
nopath	2	1	1	1	327	01:06:23	3983	01:07:09	4029	00:00:46	46	0.0000
nopath	2	1	15	17	327	01:06:22	3982	01:07:09	4029	00:00:47	47	0.0000
nopath	2	1	1	1	327	01:06:24	3984	01:07:11	4031	00:00:47	47	0.0000
nopath	1	2	14	16	327	01:06:37	3997	01:07:12	4032	00:00:35	35	0.0000
nopath	2	1	1	1	327	01:06:28	3988	01:07:12	4032	00:00:44	44	0.0000
nopath	2	1	1	1	327	01:06:37	3997	01:07:13	4033	00:00:36	36	0.0000
nopath	1	2	14	16	327	01:06:41	4001	01:07:15	4035	00:00:34	34	0.0000
nopath	2	1	1	1	327	01:06:45	4005	01:07:15	4035	00:00:30	30	0.0000
nopath	2	3	1	1	311	01:06:29	3989	01:07:16	4036	00:00:47	47	0.0000
nopath	1	2	5	1	327	01:06:47	4007	01:07:18	4038	00:00:31	31	0.0000
nopath	1	3	1	1	351	01:05:37	3937	01:07:19	4039	00:01:42	102	0.0000
nopath	1	2	1	1	327	01:06:49	4009	01:07:19	4039	00:00:30	30	0.0000
nopath	1	3	1	1	351	01:06:16	3976	01:07:20	4040	00:01:04	64	0.0000
nopath	1	2	1	1	327	01:06:52	4012	01:07:21	4041	00:00:29	29	0.0000
nopath	1	3	1	1	351	01:06:21	3981	01:07:24	4044	00:01:03	63	0.0000
nopath	1	3	1	1	351	01:06:22	3982	01:07:27	4047	00:01:05	65	0.0000
nopath	3	1	1	1	351	01:04:55	3895	01:07:32	4052	00:02:37	157	0.0000
nopath	3	2	1	1	311	01:05:20	3920	01:07:34	4054	00:02:14	134	0.0000
nopath	3	1	1	1	351	01:05:06	3906	01:07:34	4054	00:02:28	148	0.0000
nopath	3	2	12	14	311	01:05:51	3951	01:07:37	4057	00:01:46	106	0.0000
nopath	3	2	14	16	311	01:05:52	3952	01:07:41	4061	00:01:49	109	0.0000
nopath	3	1	1	1	351	01:06:14	3974	01:07:45	4065	00:01:31	91	0.0000
nopath	3	1	1	1	351	01:06:20	3980	01:07:48	4068	00:01:28	88	0.0000
nopath	3	2	1	1	311	01:06:24	3984	01:07:48	4068	00:01:24	84	0.0000
nopath	3	2	1	1	311	01:06:35	3995	01:07:52	4072	00:01:17	77	0.0000
nopath	3	1	12	14	351	01:06:27	3987	01:07:53	4073	00:01:26	86	0.0000
nopath	3	2	1	1	311	01:06:36	3996	01:07:56	4076	00:01:20	80	0.0000
nopath	3	1	5	1	351	01:06:41	4001	01:08:00	4080	00:01:19	79	0.0000	00:02:00
nopath	3	2	1	1	311	01:06:43	4003	01:08:01	4081	00:01:18	78	0.0000
nopath	3	1	1	1	351	01:06:46	4006	01:08:06	4086	00:01:20	80	0.0000
nopath	3	2	2	1	311	01:07:01	4021	01:08:06	4086	00:01:05	65	0.0000
nopath	1	2	3	1	327	01:06:58	4018	01:08:08	4088	00:01:10	70	0.0000
nopath	1	2	1	1	327	01:07:02	4022	01:08:09	4089	00:01:07	67	0.0000
nopath	2	1	1	1	327	01:06:30	3990	01:08:11	4091	00:01:41	101	0.0000
nopath	2	1	1	1	327	01:06:44	4004	01:08:11	4091	00:01:27	87	0.0000
nopath	1	2	12	14	327	01:07:03	4023	01:08:12	4092	00:01:09	69	0.0000
nopath	2	1	1	1	327	01:07:04	4024	01:08:13	4093	00:01:09	69	0.0000
nopath	2	1	12	14	327	01:06:46	4006	01:08:13	4093	00:01:27	87	0.0000
nopath	1	2	1	1	327	01:07:05	4025	01:08:14	4094	00:01:09	69	0.0000
nopath	2	1	3	1	327	01:07:06	4026	01:08:14	4094	00:01:08	68	0.0000
nopath	2	1	1	1	327	01:06:59	4019	01:08:14	4094	00:01:15	75	0.0000
nopath	1	2	1	1	327	01:07:06	4026	01:08:15	4095	00:01:09	69	0.0000
nopath	2	1	1	1	327	01:07:09	4029	01:08:16	4096	00:01:07	67	0.0000
nopath	1	2	12	14	327	01:07:11	4031	01:08:17	4097	00:01:06	66	0.0000
nopath	2	1	1	1	327	01:07:27	4047	01:08:17	4097	00:00:50	50	0.0000
nopath	2	3	3	1	311	01:07:10	4030	01:08:17	4097	00:01:07	67	0.0000
nopath	2	1	1	1	327	01:07:24	4044	01:08:18	4098	00:00:54	54	0.0000
nopath	1	2	1	1	327	01:07:12	4032	01:08:19	4099	00:01:07	67	0.0000
nopath	2	1	1	1	327	01:07:33	4053	01:08:19	4099	00:00:46	46	0.0000
nopath	2	1	1	1	327	01:07:35	4055	01:08:19	4099	00:00:44	44	0.0000
nopath	2	1	1	1	327	01:07:39	4059	01:08:20	4100	00:00:41	41	0.0000
nopath	1	2	1	1	327	01:07:13	4033	01:08:21	4101	00:01:08	68	0.0000
nopath	2	1	1	1	327	01:07:40	4060	01:08:22	4102	00:00:42	42	0.0000
nopath	2	1	12	14	327	01:07:41	4061	01:08:22	4102	00:00:41	41	0.0000
nopath	1	2	12	14	327	01:07:17	4037	01:08:23	4103	00:01:06	66	0.0000
nopath	2	1	1	1	327	01:07:42	4062	01:08:24	4104	00:00:42	42	0.0000
nopath	2	1	14	16	327	01:07:45	4065	01:08:25	4105	00:00:40	40	0.0000
nopath	1	2	1	1	327	01:07:20	4040	01:08:26	4106	00:01:06	66	0.0000
nopath	1	2	5	1	327	01:07:23	4043	01:08:27	4107	00:01:04	64	0.0000
nopath	1	3	1	1	351	01:06:25	3985	01:08:28	4108	00:02:03	123	0.0000
nopath	1	2	1	1	327	01:07:25	4045	01:08:30	4110	00:01:05	65	0.0000
nopath	1	3	12	14	351	01:06:28	3988	01:08:31	4111	00:02:03	123	0.0000
nopath	1	2	5	1	327	01:07:30	4050	01:08:31	4111	00:01:01	61	0.0000
nopath	1	2	1	1	327	01:07:31	4051	01:08:33	4113	00:01:02	62	0.0000
nopath	1	3	1	1	351	01:06:31	3991	01:08:34	4114	00:02:03	123	0.0000
nopath	1	2	1	1	327	01:07:32	4052	01:08:35	4115	00:01:03	63	0.0000
nopath	1	3	1	1	351	01:06:33	3993	01:08:36	4116	00:02:03	123	0.0000
nopath	1	2	14	16	327	01:07:36	4056	01:08:37	4117	00:01:01	61	0.0000
nopath	1	3	3	1	351	01:06:59	4019	01:08:39	4119	00:01:40	100	0.0000
nopath	1	2	1	1	327	01:07:37	4057	01:08:39	4119	00:01:02	62	0.0000
nopath	1	2	1	1	327	01:07:47	4067	01:08:41	4121	00:00:54	54	0.0000
nopath	1	3	1	1	351	01:07:07	4027	01:08:41	4121	00:01:34	94	0.0000
nopath	1	2	1	1	327	01:07:49	4069	01:08:43	4123	00:00:54	54	0.0000
nopath	1	3	1	1	351	01:07:08	4028	01:08:43	4123	00:01:35	95	0.0000
nopath	1	2	1	1	327	01:07:56	4076	01:08:45	4125	00:00:49	49	0.0000
nopath	1	3	1	1	351	01:07:40	4060	01:08:46	4126	00:01:06	66	0.0000
nopath	1	2	1	1	327	01:07:59	4079	01:08:46	4126	00:00:47	47	0.0000
nopath	1	2	3	1	327	01:08:03	4083	01:08:48	4128	00:00:45	45	0.0000
nopath	1	3	14	16	351	01:07:43	4063	01:08:49	4129	00:01:06	66	0.0000
nopath	1	2	1	1	327	01:08:09	4089	01:08:50	4130	00:00:41	41	0.0000
nopath	1	2	1	1	327	01:08:11	4091	01:08:52	4132	00:00:41	41	0.0000
nopath	1	3	7	1	351	01:07:52	4072	01:08:52	4132	00:01:00	60	0.0000
nopath	1	3	14	16	351	01:07:54	4074	01:08:55	4135	00:01:01	61	0.0000
nopath	3	2	1	1	311	01:07:08	4028	01:09:02	4142	00:01:54	114	0.0000	00:02:01
nopath	3	1	5	1	351	01:07:06	4026	01:09:02	4142	00:01:56	116	0.0000
nopath	3	1	1	1	351	01:07:14	4034	01:09:06	4146	00:01:52	112	0.0000
nopath	3	1	15	17	351	01:07:17	4037	01:09:11	4151	00:01:54	114	0.0000
nopath	3	1	1	1	351	01:07:21	4041	01:09:14	4154	00:01:53	113	0.0000
nopath	3	1	1	1	351	01:07:24	4044	01:09:17	4157	00:01:53	113	0.0000
nopath	1	2	3	1	327	01:08:19	4099	01:09:18	4158	00:00:59	59	0.0000
nopath	1	2	1	1	327	01:08:20	4100	01:09:19	4159	00:00:59	59	0.0000
nopath	1	2	3	1	327	01:08:21	4101	01:09:20	4160	00:00:59	59	0.0000
nopath	2	1	1	1	327	01:07:47	4067	01:09:21	4161	00:01:34	94	0.0000
nopath	1	2	3	1	327	01:08:30	4110	01:09:22	4162	00:00:52	52	0.0000
nopath	2	1	1	1	327	01:07:54	4074	01:09:22	4162	00:01:28	88	0.0000
nopath	2	1	15	17	327	01:07:46	4066	01:09:23	4163	00:01:37	97	0.0000
nopath	1	2	1	1	327	01:08:31	4111	01:09:24	4164	00:00:53	53	0.0000
nopath	2	1	12	14	327	01:08:01	4081	01:09:24	4164	00:01:23	83	0.0000
nopath	2	1	1	1	327	01:07:49	4069	01:09:26	4166	00:01:37	97	0.0000
nopath	1	2	1	1	327	01:08:33	4113	01:09:26	4166	00:00:53	53	0.0000
nopath	2	1	5	1	327	01:08:07	4087	01:09:26	4166	00:01:19	79	0.0000
nopath	2	1	13	15	327	01:07:58	4078	01:09:28	4168	00:01:30	90	0.0000
nopath	2	1	1	1	327	01:08:08	4088	01:09:28	4168	00:01:20	80	0.0000
nopath	1	2	13	15	327	01:08:51	4131	01:09:29	4169	00:00:38	38	0.0000
nopath	2	1	12	14	327	01:08:06	4086	01:09:29	4169	00:01:23	83	0.0000
nopath	2	1	5	1	327	01:08:15	4095	01:09:30	4170	00:01:15	75	0.0000
nopath	1	2	1	1	327	01:08:52	4132	01:09:31	4171	00:00:39	39	0.0000
nopath	2	1	1	1	327	01:08:14	4094	01:09:31	4171	00:01:17	77	0.0000
nopath	2	1	1	1	327	01:08:23	4103	01:09:32	4172	00:01:09	69	0.0000
nopath	2	1	1	1	327	01:08:25	4105	01:09:32	4172	00:01:07	67	0.0000
nopath	2	1	7	1	327	01:08:20	4100	01:09:34	4174	00:01:14	74	0.0000
nopath	2	1	3	1	327	01:08:31	4111	01:09:34	4174	00:01:03	63	0.0000
nopath	1	2	1	1	327	01:09:06	4146	01:09:35	4175	00:00:29	29	0.0000
nopath	2	1	9	1	327	01:08:24	4104	01:09:36	4176	00:01:12	72	0.0000
nopath	2	1	1	1	327	01:08:28	4108	01:09:36	4176	00:01:08	68	0.0000
nopath	2	1	12	14	327	01:08:35	4115	01:09:36	4176	00:01:01	61	0.0000
nopath	1	2	1	1	327	01:09:07	4147	01:09:37	4177	00:00:30	30	0.0000
nopath	1	2	12	14	327	01:09:08	4148	01:09:38	4178	00:00:30	30	0.0000
nopath	2	1	1	1	327	01:08:43	4123	01:09:38	4178	00:00:55	55	0.0000
nopath	2	1	1	1	327	01:08:45	4125	01:09:39	4179	00:00:54	54	0.0000
nopath	2	1	1	1	327	01:08:48	4128	01:09:39	4179	00:00:51	51	0.0000
nopath	1	2	1	1	327	01:09:10	4150	01:09:40	4180	00:00:30	30	0.0000
nopath	2	1	9	1	327	01:08:52	4132	01:09:40	4180	00:00:48	48	0.0000
nopath	2	1	1	1	327	01:08:53	4133	01:09:40	4180	00:00:47	47	0.0000
nopath	1	2	1	1	327	01:09:12	4152	01:09:41	4181	00:00:29	29	0.0000
nopath	2	1	1	1	327	01:08:54	4134	01:09:41	4181	00:00:47	47	0.0000
nopath	1	2	1	1	327	01:09:13	4153	01:09:43	4183	00:00:30	30	0.0000
nopath	2	1	1	1	327	01:08:55	4135	01:09:43	4183	00:00:48	48	0.0000
nopath	1	2	1	1	327	01:09:15	4155	01:09:44	4184	00:00:29	29	0.0000
nopath	2	1	1	1	327	01:09:00	4140	01:09:44	4184	00:00:44	44	0.0000
nopath	2	1	9	1	327	01:09:11	4151	01:09:45	4185	00:00:34	34	0.0000
nopath	1	2	5	1	327	01:09:17	4157	01:09:45	4185	00:00:28	28	0.0000
nopath	2	1	5	1	327	01:09:14	4154	01:09:46	4186	00:00:32	32	0.0000
nopath	2	1	3	1	327	01:09:15	4155	01:09:46	4186	00:00:31	31	0.0000
nopath	1	3	1	1	351	01:08:12	4092	01:09:48	4188	00:01:36	96	0.0000
nopath	1	2	1	1	327	01:09:21	4161	01:09:49	4189	00:00:28	28	0.0000
nopath	1	2	1	1	327	01:09:23	4163	01:09:51	4191	00:00:28	28	0.0000
nopath	1	3	3	1	351	01:08:36	4116	01:09:51	4191	00:01:15	75	0.0000
nopath	1	3	12	14	351	01:08:42	4122	01:09:53	4193	00:01:11	71	0.0000
nopath	1	3	6	1	351	01:08:48	4128	01:09:56	4196	00:01:08	68	0.0000
nopath	3	2	3	1	311	01:07:34	4054	01:10:00	4200	00:02:26	146	0.0000	00:02:26
nopath	3	2	1	1	311	01:07:46	4066	01:10:03	4203	00:02:17	137	0.0000
nopath	3	2	1	1	311	01:07:49	4069	01:10:05	4205	00:02:16	136	0.0000
nopath	3	1	1	1	351	01:07:54	4074	01:10:10	4210	00:02:16	136	0.0000
nopath	3	2	1	1	311	01:07:55	4075	01:10:10	4210	00:02:15	135	0.0000
nopath	3	1	1	1	351	01:08:06	4086	01:10:15	4215	00:02:09	129	0.0000
nopath	3	2	1	1	311	01:08:08	4088	01:10:16	4216	00:02:08	128	0.0000
nopath	1	2	1	1	327	01:09:24	4164	01:10:18	4218	00:00:54	54	0.0000
nopath	1	2	12	14	327	01:09:26	4166	01:10:20	4220	00:00:54	54	0.0000
nopath	2	1	5	1	327	01:09:18	4158	01:10:21	4221	00:01:03	63	0.0000
nopath	2	1	1	1	327	01:09:19	4159	01:10:21	4221	00:01:02	62	0.0000
nopath	1	2	12	14	327	01:09:31	4171	01:10:22	4222	00:00:51	51	0.0000
nopath	2	1	9	1	327	01:09:25	4165	01:10:22	4222	00:00:57	57	0.0000
nopath	2	1	1	1	327	01:09:30	4170	01:10:23	4223	00:00:53	53	0.0000
nopath	1	2	1	1	327	01:09:32	4172	01:10:23	4223	00:00:51	51	0.0000
nopath	2	1	1	1	327	01:09:28	4168	01:10:24	4224	00:00:56	56	0.0000
nopath	2	1	1	1	327	01:09:39	4179	01:10:24	4224	00:00:45	45	0.0000
nopath	1	2	12	14	327	01:09:37	4177	01:10:25	4225	00:00:48	48	0.0000
nopath	2	1	1	1	327	01:09:44	4184	01:10:25	4225	00:00:41	41	0.0000
nopath	2	1	1	1	327	01:09:47	4187	01:10:26	4226	00:00:39	39	0.0000
nopath	1	2	12	14	327	01:09:38	4178	01:10:27	4227	00:00:49	49	0.0000
nopath	2	1	5	1	327	01:09:53	4193	01:10:27	4227	00:00:34	34	0.0000
nopath	2	1	1	1	327	01:09:52	4192	01:10:28	4228	00:00:36	36	0.0000
nopath	1	2	3	1	327	01:09:40	4180	01:10:29	4229	00:00:49	49	0.0000
nopath	2	1	1	1	327	01:10:00	4200	01:10:30	4230	00:00:30	30	0.0000
nopath	2	1	13	15	327	01:09:56	4196	01:10:31	4231	00:00:35	35	0.0000
nopath	1	2	1	1	327	01:09:49	4189	01:10:31	4231	00:00:42	42	0.0000
nopath	2	1	1	1	327	01:10:04	4204	01:10:32	4232	00:00:28	28	0.0000
nopath	1	2	1	1	327	01:09:52	4192	01:10:33	4233	00:00:41	41	0.0000
nopath	1	2	3	1	327	01:09:55	4195	01:10:35	4235	00:00:40	40	0.0000
nopath	2	3	10	1	311	01:10:03	4203	01:10:36	4236	00:00:33	33	0.0000
nopath	1	2	3	1	327	01:09:58	4198	01:10:37	4237	00:00:39	39	0.0000
nopath	2	1	1	1	327	01:10:11	4211	01:10:37	4237	00:00:26	26	0.0000
nopath	2	1	1	1	327	01:10:06	4206	01:10:38	4238	00:00:32	32	0.0000
nopath	1	2	1	1	327	01:10:05	4205	01:10:38	4238	00:00:33	33	0.0000
nopath	1	2	1	1	327	01:10:11	4211	01:10:41	4241	00:00:30	30	0.0000
nopath	2	3	1	1	311	01:10:09	4209	01:10:41	4241	00:00:32	32	0.0000
nopath	2	1	5	1	327	01:10:12	4212	01:10:42	4242	00:00:30	30	0.0000
nopath	1	2	12	14	327	01:10:14	4214	01:10:43	4243	00:00:29	29	0.0000
nopath	2	1	1	1	327	01:10:16	4216	01:10:44	4244	00:00:28	28	0.0000
nopath	1	2	1	1	327	01:10:16	4216	01:10:45	4245	00:00:29	29	0.0000
nopath	1	2	2	1	327	01:10:19	4219	01:10:47	4247	00:00:28	28	0.0000
nopath	1	3	1	1	351	01:08:55	4135	01:10:48	4248	00:01:53	113	0.0000
nopath	1	3	3	1	351	01:09:35	4175	01:10:51	4251	00:01:16	76	0.0000
nopath	1	2	1	1	327	01:10:25	4225	01:10:54	4254	00:00:29	29	0.0000
nopath	1	3	2	1	351	01:09:42	4182	01:10:54	4254	00:01:12	72	0.0000
nopath	1	3	3	1	351	01:09:43	4183	01:10:57	4257	00:01:14	74	0.0000
nopath	3	2	1	1	311	01:08:10	4090	01:11:02	4262	00:02:52	172	0.0000	00:02:21
nopath	3	1	1	1	351	01:08:09	4089	01:11:02	4262	00:02:53	173	0.0000
nopath	3	1	10	1	351	01:08:22	4102	01:11:07	4267	00:02:45	165	0.0000
nopath	3	1	1	1	351	01:08:44	4124	01:11:10	4270	00:02:26	146	0.0000
nopath	3	2	14	16	311	01:08:50	4130	01:11:12	4272	00:02:22	142	0.0000
nopath	3	2	12	14	311	01:09:07	4147	01:11:15	4275	00:02:08	128	0.0000
nopath	3	1	1	1	351	01:09:16	4156	01:11:19	4279	00:02:03	123	0.0000
nopath	3	2	5	1	311	01:09:21	4161	01:11:20	4280	00:01:59	119	0.0000
nopath	3	2	12	14	311	01:09:33	4173	01:11:23	4283	00:01:50	110	0.0000
nopath	3	2	1	1	311	01:10:34	4234	01:11:27	4287	00:00:53	53	0.0000
nopath	3	1	1	1	351	01:09:55	4195	01:11:28	4288	00:01:33	93	0.0000
nopath	3	1	1	1	351	01:10:39	4239	01:11:32	4292	00:00:53	53	0.0000
nopath	3	2	5	1	311	01:10:41	4241	01:11:33	4293	00:00:52	52	0.0000
nopath	1	2	1	1	327	01:10:36	4236	01:11:38	4298	00:01:02	62	0.0000
nopath	1	2	1	1	327	01:10:41	4241	01:11:39	4299	00:00:58	58	0.0000
nopath	3	1	2	1	351	01:10:55	4255	01:11:39	4299	00:00:44	44	0.0000
nopath	1	2	10	1	327	01:10:46	4246	01:11:40	4300	00:00:54	54	0.0000
nopath	2	1	3	1	327	01:10:24	4224	01:11:41	4301	00:01:17	77	0.0000
nopath	2	1	1	1	327	01:10:22	4222	01:11:41	4301	00:01:19	79	0.0000
nopath	1	2	1	1	327	01:10:47	4247	01:11:42	4302	00:00:55	55	0.0000
nopath	2	1	12	14	327	01:10:25	4225	01:11:43	4303	00:01:18	78	0.0000
nopath	2	1	1	1	327	01:10:30	4230	01:11:43	4303	00:01:13	73	0.0000
nopath	1	2	1	1	327	01:10:54	4254	01:11:44	4304	00:00:50	50	0.0000
nopath	2	1	3	1	327	01:10:33	4233	01:11:45	4305	00:01:12	72	0.0000
nopath	1	2	3	1	327	01:10:55	4255	01:11:45	4305	00:00:50	50	0.0000
nopath	2	1	13	15	327	01:10:43	4243	01:11:47	4307	00:01:04	64	0.0000
nopath	2	1	7	1	327	01:10:35	4235	01:11:47	4307	00:01:12	72	0.0000
nopath	1	2	1	1	327	01:10:56	4256	01:11:47	4307	00:00:51	51	0.0000
nopath	2	1	1	1	327	01:10:38	4238	01:11:48	4308	00:01:10	70	0.0000
nopath	2	1	3	1	327	01:10:49	4249	01:11:48	4308	00:00:59	59	0.0000
nopath	1	2	1	1	327	01:11:07	4267	01:11:49	4309	00:00:42	42	0.0000
nopath	2	1	1	1	327	01:10:51	4251	01:11:50	4310	00:00:59	59	0.0000
nopath	2	1	1	1	327	01:10:48	4248	01:11:50	4310	00:01:02	62	0.0000
nopath	2	1	1	1	327	01:10:50	4250	01:11:51	4311	00:01:01	61	0.0000
nopath	2	1	1	1	327	01:11:08	4268	01:11:51	4311	00:00:43	43	0.0000
nopath	1	2	1	1	327	01:11:19	4279	01:11:52	4312	00:00:33	33	0.0000
nopath	1	2	1	1	327	01:11:22	4282	01:11:54	4314	00:00:32	32	0.0000
nopath	2	1	1	1	327	01:11:24	4284	01:11:54	4314	00:00:30	30	0.0000
nopath	1	2	1	1	327	01:11:28	4288	01:11:56	4316	00:00:28	28	0.0000
nopath	2	1	1	1	327	01:11:32	4292	01:11:58	4318	00:00:26	26	0.0000
nopath	1	2	1	1	327	01:11:31	4291	01:11:59	4319	00:00:28	28	0.0000
nopath	1	2	14	16	327	01:11:32	4292	01:12:02	4322	00:00:30	30	0.0000	00:00:46
nopath	2	3	1	1	311	01:11:34	4294	01:12:03	4323	00:00:29	29	0.0000
nopath	2	1	3	1	327	01:11:39	4299	01:12:05	4325	00:00:26	26	0.0000
nopath	1	2	5	1	327	01:11:38	4298	01:12:06	4326	00:00:28	28	0.0000
nopath	1	2	13	15	327	01:11:39	4299	01:12:09	4329	00:00:30	30	0.0000
nopath	2	3	1	1	311	01:11:42	4302	01:12:11	4331	00:00:29	29	0.0000
nopath	1	3	1	1	351	01:10:02	4202	01:12:14	4334	00:02:12	132	0.0000
nopath	3	1	1	1	351	01:10:59	4259	01:12:22	4342	00:01:23	83	0.0000
nopath	3	1	3	1	351	01:11:06	4266	01:12:25	4345	00:01:19	79	0.0000
nopath	3	2	1	1	311	01:11:07	4267	01:12:25	4345	00:01:18	78	0.0000
nopath	3	2	1	1	311	01:11:09	4269	01:12:27	4347	00:01:18	78	0.0000
nopath	3	2	3	1	311	01:11:47	4307	01:12:30	4350	00:00:43	43	0.0000
nopath	1	2	1	1	327	01:11:47	4307	01:12:38	4358	00:00:51	51	0.0000
nopath	1	2	1	1	327	01:11:58	4318	01:12:39	4359	00:00:41	41	0.0000
nopath	1	2	1	1	327	01:12:01	4321	01:12:40	4360	00:00:39	39	0.0000
nopath	2	1	1	1	327	01:11:52	4312	01:12:41	4361	00:00:49	49	0.0000
nopath	2	1	1	1	327	01:12:01	4321	01:12:41	4361	00:00:40	40	0.0000
nopath	2	1	1	1	327	01:12:02	4322	01:12:42	4362	00:00:40	40	0.0000
nopath	1	2	6	1	327	01:12:03	4323	01:12:43	4363	00:00:40	40	0.0000
nopath	2	1	9	1	327	01:11:59	4319	01:12:43	4363	00:00:44	44	0.0000
nopath	2	1	1	1	327	01:12:04	4324	01:12:44	4364	00:00:40	40	0.0000
nopath	2	1	1	1	327	01:12:09	4329	01:12:44	4364	00:00:35	35	0.0000
nopath	1	2	1	1	327	01:12:04	4324	01:12:45	4365	00:00:41	41	0.0000
nopath	2	1	1	1	327	01:12:13	4333	01:12:46	4366	00:00:33	33	0.0000
nopath	2	1	1	1	327	01:12:10	4330	01:12:46	4366	00:00:36	36	0.0000
nopath	1	2	1	1	327	01:12:05	4325	01:12:47	4367	00:00:42	42	0.0000
nopath	2	1	5	1	327	01:12:15	4335	01:12:47	4367	00:00:32	32	0.0000
nopath	1	2	3	1	327	01:12:12	4332	01:12:48	4368	00:00:36	36	0.0000
nopath	1	2	1	1	327	01:12:14	4334	01:12:50	4370	00:00:36	36	0.0000
nopath	2	1	1	1	327	01:12:24	4344	01:12:51	4371	00:00:27	27	0.0000
nopath	2	1	1	1	327	01:12:25	4345	01:12:51	4371	00:00:26	26	0.0000
nopath	1	2	5	1	327	01:12:16	4336	01:12:52	4372	00:00:36	36	0.0000
nopath	1	3	6	1	351	01:10:09	4209	01:12:55	4375	00:02:46	166	0.0000
nopath	2	1	5	1	327	01:12:34	4354	01:13:00	4380	00:00:26	26	0.0000	00:00:52
nopath	2	1	2	1	327	01:12:36	4356	01:13:02	4382	00:00:26	26	0.0000
nopath	2	1	1	1	327	01:12:37	4357	01:13:03	4383	00:00:26	26	0.0000
nopath	2	1	1	1	327	01:12:39	4359	01:13:04	4384	00:00:25	25	0.0000
nopath	2	1	1	1	327	01:12:38	4358	01:13:05	4385	00:00:27	27	0.0000
nopath	1	2	9	1	327	01:12:39	4359	01:13:07	4387	00:00:28	28	0.0000
nopath	2	1	13	15	327	01:12:40	4360	01:13:09	4389	00:00:29	29	0.0000
nopath	1	3	12	14	351	01:10:32	4232	01:13:12	4392	00:02:40	160	0.0000
nopath	2	1	6	1	327	01:12:49	4369	01:13:14	4394	00:00:25	25	0.0000
nopath	2	1	12	14	327	01:12:48	4368	01:13:15	4395	00:00:27	27	0.0000
nopath	2	1	1	1	327	01:12:52	4372	01:13:17	4397	00:00:25	25	0.0000
nopath	1	2	1	1	327	01:12:50	4370	01:13:18	4398	00:00:28	28	0.0000
nopath	1	2	1	1	327	01:12:53	4373	01:13:21	4401	00:00:28	28	0.0000
nopath	2	1	1	1	327	01:12:55	4375	01:13:21	4401	00:00:26	26	0.0000
nopath	2	1	1	1	327	01:12:57	4377	01:13:23	4403	00:00:26	26	0.0000
nopath	2	1	1	1	327	01:13:00	4380	01:13:26	4406	00:00:26	26	0.0000
nopath	1	2	1	1	327	01:12:58	4378	01:13:26	4406	00:00:28	28	0.0000
nopath	1	3	2	1	351	01:11:00	4260	01:13:27	4407	00:02:27	147	0.0000
nopath	1	2	1	1	327	01:13:00	4380	01:13:28	4408	00:00:28	28	0.0000
nopath	1	3	1	1	351	01:11:20	4280	01:13:29	4409	00:02:09	129	0.0000
nopath	1	2	1	1	327	01:13:01	4381	01:13:31	4411	00:00:30	30	0.0000
nopath	1	2	1	1	327	01:13:03	4383	01:13:32	4412	00:00:29	29	0.0000
nopath	1	3	1	1	351	01:12:11	4331	01:13:32	4412	00:01:21	81	0.0000
nopath	1	3	1	1	351	01:12:20	4340	01:13:35	4415	00:01:15	75	0.0000
nopath	1	3	12	14	351	01:12:43	4363	01:13:37	4417	00:00:54	54	0.0000
nopath	3	2	1	1	311	01:12:07	4327	01:13:40	4420	00:01:33	93	0.0000
nopath	3	1	1	1	351	01:12:17	4337	01:13:44	4424	00:01:27	87	0.0000
nopath	3	1	3	1	351	01:12:38	4358	01:13:47	4427	00:01:09	69	0.0000
nopath	3	1	6	1	351	01:12:57	4377	01:13:50	4430	00:00:53	53	0.0000
nopath	3	2	1	1	311	01:13:16	4396	01:13:52	4432	00:00:36	36	0.0000
nopath	3	1	5	1	351	01:13:05	4385	01:13:52	4432	00:00:47	47	0.0000
nopath	1	2	10	1	327	01:13:06	4386	01:13:58	4438	00:00:52	52	0.0000
nopath	1	2	1	1	327	01:13:09	4389	01:14:00	4440	00:00:51	51	0.0000	00:00:36
nopath	1	2	1	1	327	01:13:11	4391	01:14:01	4441	00:00:50	50	0.0000
nopath	2	1	1	1	327	01:13:08	4388	01:14:01	4441	00:00:53	53	0.0000
nopath	2	1	1	1	327	01:13:05	4385	01:14:01	4441	00:00:56	56	0.0000
nopath	2	1	1	1	327	01:13:09	4389	01:14:02	4442	00:00:53	53	0.0000
nopath	1	2	1	1	327	01:13:13	4393	01:14:03	4443	00:00:50	50	0.0000
nopath	2	1	10	1	327	01:13:10	4390	01:14:03	4443	00:00:53	53	0.0000
nopath	2	1	10	1	327	01:13:11	4391	01:14:04	4444	00:00:53	53	0.0000
nopath	2	1	1	1	327	01:13:13	4393	01:14:04	4444	00:00:51	51	0.0000
nopath	1	2	12	14	327	01:13:17	4397	01:14:05	4445	00:00:48	48	0.0000
[truncated: 4,757 more rows]
