# Supplementary material for: Supervised learning from human performance at the computationally hard problem of optimal traffic signal control on a network of junctions
Source: R Soc Open Sci. 2014 Dec 24;1(4):140211. doi: 10.1098/rsos.140211 (PMC4448775; doi:10.1098/rsos.140211)
Supplement: 1. simulationData.zip - This zipped folder contains the simulation configuration files for the traffic microsimulation models used in the paper, as well as the raw data output from the simulations. The data are organised into a folder structure with README.txt files used to provide guidance on the c [file rsos140211supp1.zip › simulationData/tJunctionModel/HuTMaCloops/run-001/trips-ALL.csv]

Path	From Zone	To Zone	Vehicle Type	Base Vehicle Type	Distance (m)	Departure Time (HH:MM:SS)	Departure Time (s)	Arrival Time (HH:MM:SS)	Arrival Time (s)	Time Taken (HH:MM:SS)	Time Taken (s)	Fuel	Mean Time (HH:MM:SS)
nopath	2	1	1	1	327	00:00:08	8	00:00:34	34	00:00:26	26	0.0000
nopath	2	1	2	1	327	00:00:12	12	00:00:38	38	00:00:26	26	0.0000
nopath	1	3	5	1	351	00:00:09	9	00:00:44	44	00:00:35	35	0.0000
nopath	3	1	1	1	351	00:00:21	21	00:00:56	56	00:00:35	35	0.0000
nopath	3	2	1	1	311	00:00:27	27	00:01:00	60	00:00:33	33	0.0000	00:00:33
nopath	1	2	10	1	327	00:00:18	18	00:01:10	70	00:00:52	52	0.0000
nopath	1	2	12	14	327	00:00:22	22	00:01:11	71	00:00:49	49	0.0000
nopath	2	1	1	1	327	00:00:46	46	00:01:12	72	00:00:26	26	0.0000
nopath	2	1	14	16	327	00:00:59	59	00:01:35	95	00:00:36	36	0.0000
nopath	2	1	1	1	327	00:01:09	69	00:01:35	95	00:00:26	26	0.0000
nopath	1	2	1	1	327	00:01:07	67	00:01:35	95	00:00:28	28	0.0000
nopath	1	2	12	14	327	00:01:10	70	00:01:38	98	00:00:28	28	0.0000
nopath	2	1	15	17	327	00:01:13	73	00:01:40	100	00:00:27	27	0.0000
nopath	1	2	1	1	327	00:01:14	74	00:01:42	102	00:00:28	28	0.0000
nopath	3	1	1	1	351	00:00:57	57	00:01:52	112	00:00:55	55	0.0000
nopath	3	2	3	1	311	00:01:19	79	00:01:55	115	00:00:36	36	0.0000
nopath	3	1	3	1	351	00:01:22	82	00:02:02	122	00:00:40	40	0.0000	00:00:43
nopath	3	2	7	1	311	00:01:23	83	00:02:03	123	00:00:40	40	0.0000
nopath	2	1	5	1	327	00:01:27	87	00:02:13	133	00:00:46	46	0.0000
nopath	2	1	1	1	327	00:01:51	111	00:02:17	137	00:00:26	26	0.0000
nopath	1	3	1	1	351	00:01:42	102	00:02:19	139	00:00:37	37	0.0000
nopath	1	2	13	15	327	00:01:54	114	00:02:24	144	00:00:30	30	0.0000
nopath	3	2	1	1	311	00:01:52	112	00:02:30	150	00:00:38	38	0.0000
nopath	1	2	12	14	327	00:01:58	118	00:02:41	161	00:00:43	43	0.0000
nopath	2	1	1	1	327	00:02:16	136	00:02:42	162	00:00:26	26	0.0000
nopath	2	1	9	1	327	00:02:35	155	00:03:01	181	00:00:26	26	0.0000	00:00:29
nopath	2	1	1	1	327	00:02:38	158	00:03:03	183	00:00:25	25	0.0000
nopath	2	1	12	14	327	00:02:41	161	00:03:08	188	00:00:27	27	0.0000
nopath	2	1	7	1	327	00:02:48	168	00:03:14	194	00:00:26	26	0.0000
nopath	3	1	1	1	351	00:03:02	182	00:03:38	218	00:00:36	36	0.0000
nopath	3	1	1	1	351	00:03:13	193	00:03:48	228	00:00:35	35	0.0000
nopath	1	2	1	1	327	00:03:15	195	00:04:00	240	00:00:45	45	0.0000	00:00:37
nopath	1	2	12	14	327	00:03:20	200	00:04:02	242	00:00:42	42	0.0000
nopath	2	1	1	1	327	00:03:16	196	00:04:03	243	00:00:47	47	0.0000
nopath	1	2	6	1	327	00:03:31	211	00:04:04	244	00:00:33	33	0.0000
nopath	2	1	1	1	327	00:03:43	223	00:04:09	249	00:00:26	26	0.0000
nopath	1	2	1	1	327	00:03:43	223	00:04:12	252	00:00:29	29	0.0000
nopath	2	1	3	1	327	00:03:49	229	00:04:15	255	00:00:26	26	0.0000
nopath	3	1	1	1	351	00:03:25	205	00:04:22	262	00:00:57	57	0.0000
nopath	3	2	15	17	311	00:03:51	231	00:04:27	267	00:00:36	36	0.0000
nopath	1	2	3	1	327	00:03:45	225	00:04:30	270	00:00:45	45	0.0000
nopath	2	1	1	1	327	00:03:59	239	00:04:33	273	00:00:34	34	0.0000
nopath	2	1	1	1	327	00:04:03	243	00:04:33	273	00:00:30	30	0.0000
nopath	3	2	6	1	311	00:04:12	252	00:04:44	284	00:00:32	32	0.0000
nopath	1	2	1	1	327	00:04:04	244	00:05:00	300	00:00:56	56	0.0000	00:00:41
nopath	2	1	1	1	327	00:04:20	260	00:05:03	303	00:00:43	43	0.0000
nopath	3	2	12	14	311	00:04:26	266	00:05:10	310	00:00:44	44	0.0000
nopath	3	2	3	1	311	00:04:44	284	00:05:18	318	00:00:34	34	0.0000
nopath	3	1	12	14	351	00:04:46	286	00:05:26	326	00:00:40	40	0.0000
nopath	3	1	1	1	351	00:04:55	295	00:05:31	331	00:00:36	36	0.0000
nopath	3	1	12	14	351	00:05:03	303	00:05:40	340	00:00:37	37	0.0000
nopath	3	1	1	1	351	00:05:09	309	00:05:44	344	00:00:35	35	0.0000
nopath	1	2	6	1	327	00:05:24	324	00:05:51	351	00:00:27	27	0.0000
nopath	2	1	3	1	327	00:04:55	295	00:05:53	353	00:00:58	58	0.0000
nopath	2	1	1	1	327	00:05:00	300	00:05:53	353	00:00:53	53	0.0000
nopath	2	1	1	1	327	00:05:13	313	00:05:54	354	00:00:41	41	0.0000
nopath	2	3	12	14	311	00:05:11	311	00:05:56	356	00:00:45	45	0.0000
nopath	3	1	1	1	351	00:05:23	323	00:06:02	362	00:00:39	39	0.0000	00:00:39
nopath	3	2	1	1	311	00:05:28	328	00:06:03	363	00:00:35	35	0.0000
nopath	1	2	14	16	327	00:05:28	328	00:06:12	372	00:00:44	44	0.0000
nopath	2	1	9	1	327	00:05:40	340	00:06:13	373	00:00:33	33	0.0000
nopath	1	2	6	1	327	00:05:30	330	00:06:14	374	00:00:44	44	0.0000
nopath	2	1	1	1	327	00:05:49	349	00:06:14	374	00:00:25	25	0.0000
nopath	1	2	1	1	327	00:05:42	342	00:06:15	375	00:00:33	33	0.0000
nopath	1	2	1	1	327	00:05:55	355	00:06:25	385	00:00:30	30	0.0000
nopath	1	3	12	14	351	00:06:01	361	00:06:39	399	00:00:38	38	0.0000
nopath	2	1	1	1	327	00:06:15	375	00:06:41	401	00:00:26	26	0.0000
nopath	2	1	9	1	327	00:06:16	376	00:06:42	402	00:00:26	26	0.0000
nopath	3	1	1	1	351	00:05:58	358	00:06:52	412	00:00:54	54	0.0000
nopath	1	2	12	14	327	00:06:23	383	00:07:01	421	00:00:38	38	0.0000	00:00:36
nopath	1	3	1	1	351	00:06:17	377	00:07:03	423	00:00:46	46	0.0000
nopath	3	2	1	1	311	00:06:24	384	00:07:10	430	00:00:46	46	0.0000
nopath	3	2	10	1	311	00:06:53	413	00:07:27	447	00:00:34	34	0.0000
nopath	1	2	6	1	327	00:06:43	403	00:07:30	450	00:00:47	47	0.0000
nopath	1	2	5	1	327	00:06:59	419	00:07:31	451	00:00:32	32	0.0000
nopath	1	3	1	1	351	00:07:06	426	00:07:41	461	00:00:35	35	0.0000
nopath	2	1	1	1	327	00:07:20	440	00:07:45	465	00:00:25	25	0.0000
nopath	2	1	5	1	327	00:07:23	443	00:07:49	469	00:00:26	26	0.0000
nopath	2	1	2	1	327	00:07:24	444	00:07:50	470	00:00:26	26	0.0000
nopath	1	2	9	1	327	00:07:23	443	00:07:51	471	00:00:28	28	0.0000
nopath	2	1	1	1	327	00:07:26	446	00:07:51	471	00:00:25	25	0.0000
nopath	1	2	1	1	327	00:07:28	448	00:07:56	476	00:00:28	28	0.0000
nopath	2	1	3	1	327	00:07:31	451	00:07:57	477	00:00:26	26	0.0000
nopath	2	1	3	1	327	00:07:36	456	00:08:03	483	00:00:27	27	0.0000	00:00:31
nopath	2	1	9	1	327	00:07:39	459	00:08:04	484	00:00:25	25	0.0000
nopath	2	1	13	15	327	00:07:40	460	00:08:08	488	00:00:28	28	0.0000
nopath	1	2	5	1	327	00:07:42	462	00:08:10	490	00:00:28	28	0.0000
nopath	2	1	12	14	327	00:07:47	467	00:08:14	494	00:00:27	27	0.0000
nopath	2	1	1	1	327	00:07:51	471	00:08:17	497	00:00:26	26	0.0000
nopath	2	1	1	1	327	00:07:53	473	00:08:18	498	00:00:25	25	0.0000
nopath	1	2	1	1	327	00:07:55	475	00:08:23	503	00:00:28	28	0.0000
nopath	2	1	1	1	327	00:08:04	484	00:08:29	509	00:00:25	25	0.0000
nopath	1	3	12	14	351	00:07:54	474	00:08:33	513	00:00:39	39	0.0000
nopath	3	2	1	1	311	00:07:14	434	00:08:40	520	00:01:26	86	0.0000
nopath	1	2	1	1	327	00:08:07	487	00:08:50	530	00:00:43	43	0.0000
nopath	1	2	1	1	327	00:08:13	493	00:08:52	532	00:00:39	39	0.0000
nopath	2	1	5	1	327	00:08:23	503	00:08:53	533	00:00:30	30	0.0000
nopath	2	1	12	14	327	00:08:17	497	00:08:54	534	00:00:37	37	0.0000
nopath	2	1	3	1	327	00:08:25	505	00:08:54	534	00:00:29	29	0.0000
nopath	1	2	1	1	327	00:08:20	500	00:08:54	534	00:00:34	34	0.0000
nopath	2	1	3	1	327	00:08:21	501	00:08:56	536	00:00:35	35	0.0000
nopath	3	1	1	1	351	00:08:15	495	00:09:02	542	00:00:47	47	0.0000	00:00:50
nopath	1	2	1	1	327	00:08:28	508	00:09:10	550	00:00:42	42	0.0000
nopath	1	2	3	1	327	00:08:32	512	00:09:11	551	00:00:39	39	0.0000
nopath	1	2	1	1	327	00:08:44	524	00:09:13	553	00:00:29	29	0.0000
nopath	3	1	13	15	351	00:08:35	515	00:09:13	553	00:00:38	38	0.0000
nopath	2	1	9	1	327	00:08:41	521	00:09:13	553	00:00:32	32	0.0000
nopath	2	1	1	1	327	00:08:32	512	00:09:15	555	00:00:43	43	0.0000
nopath	2	1	14	16	327	00:08:40	520	00:09:17	557	00:00:37	37	0.0000
nopath	3	1	12	14	351	00:08:43	523	00:09:22	562	00:00:39	39	0.0000
nopath	1	2	1	1	327	00:09:00	540	00:09:29	569	00:00:29	29	0.0000
nopath	1	2	5	1	327	00:09:07	547	00:09:33	573	00:00:26	26	0.0000
nopath	2	1	1	1	327	00:09:00	540	00:09:33	573	00:00:33	33	0.0000
nopath	2	1	12	14	327	00:08:50	530	00:09:34	574	00:00:44	44	0.0000
nopath	2	1	2	1	327	00:09:03	543	00:09:35	575	00:00:32	32	0.0000
nopath	1	3	12	14	351	00:09:01	541	00:09:39	579	00:00:38	38	0.0000
nopath	2	1	6	1	327	00:09:22	562	00:09:47	587	00:00:25	25	0.0000
nopath	1	2	1	1	327	00:09:21	561	00:09:49	589	00:00:28	28	0.0000
nopath	1	3	1	1	351	00:09:14	554	00:09:50	590	00:00:36	36	0.0000
nopath	1	2	1	1	327	00:09:23	563	00:09:51	591	00:00:28	28	0.0000
nopath	2	1	3	1	327	00:09:28	568	00:09:53	593	00:00:25	25	0.0000
nopath	2	1	9	1	327	00:09:34	574	00:09:59	599	00:00:25	25	0.0000
nopath	2	1	3	1	327	00:09:36	576	00:10:01	601	00:00:25	25	0.0000	00:00:30
nopath	1	2	1	1	327	00:09:34	574	00:10:02	602	00:00:28	28	0.0000
nopath	2	1	3	1	327	00:09:41	581	00:10:07	607	00:00:26	26	0.0000
nopath	3	1	5	1	351	00:08:56	536	00:10:12	612	00:01:16	76	0.0000
nopath	3	2	1	1	311	00:09:42	582	00:10:16	616	00:00:34	34	0.0000
nopath	1	2	1	1	327	00:09:40	580	00:10:20	620	00:00:40	40	0.0000
nopath	1	2	1	1	327	00:09:43	583	00:10:21	621	00:00:38	38	0.0000
nopath	2	1	1	1	327	00:09:56	596	00:10:22	622	00:00:26	26	0.0000
nopath	1	2	1	1	327	00:09:46	586	00:10:23	623	00:00:37	37	0.0000
nopath	1	2	1	1	327	00:09:53	593	00:10:25	625	00:00:32	32	0.0000
nopath	2	1	1	1	327	00:10:11	611	00:10:37	637	00:00:26	26	0.0000
nopath	1	2	5	1	327	00:10:11	611	00:10:39	639	00:00:28	28	0.0000
nopath	1	3	1	1	351	00:10:04	604	00:10:39	639	00:00:35	35	0.0000
nopath	2	1	1	1	327	00:10:21	621	00:10:46	646	00:00:25	25	0.0000
nopath	1	3	12	14	351	00:10:24	624	00:11:00	660	00:00:36	36	0.0000	00:00:37
nopath	3	2	15	17	311	00:10:28	628	00:11:03	663	00:00:35	35	0.0000
nopath	3	1	1	1	351	00:10:31	631	00:11:07	667	00:00:36	36	0.0000
nopath	3	1	6	1	351	00:10:32	632	00:11:09	669	00:00:37	37	0.0000
nopath	1	2	1	1	327	00:10:46	646	00:11:20	680	00:00:34	34	0.0000
nopath	1	2	1	1	327	00:10:47	647	00:11:22	682	00:00:35	35	0.0000
nopath	2	1	9	1	327	00:10:36	636	00:11:23	683	00:00:47	47	0.0000
nopath	1	2	1	1	327	00:10:51	651	00:11:23	683	00:00:32	32	0.0000
nopath	2	1	9	1	327	00:10:43	643	00:11:23	683	00:00:40	40	0.0000
nopath	1	2	1	1	327	00:10:53	653	00:11:25	685	00:00:32	32	0.0000
nopath	2	3	1	1	311	00:10:39	639	00:11:25	685	00:00:46	46	0.0000
nopath	2	1	14	16	327	00:10:44	644	00:11:26	686	00:00:42	42	0.0000
nopath	2	1	3	1	327	00:10:52	652	00:11:28	688	00:00:36	36	0.0000
nopath	2	3	1	1	311	00:10:50	650	00:11:28	688	00:00:38	38	0.0000
nopath	2	1	1	1	327	00:10:55	655	00:11:30	690	00:00:35	35	0.0000
nopath	1	2	3	1	327	00:11:06	666	00:11:35	695	00:00:29	29	0.0000
nopath	3	2	1	1	311	00:11:27	687	00:12:00	720	00:00:33	33	0.0000	00:00:40
nopath	1	2	1	1	327	00:11:37	697	00:12:10	730	00:00:33	33	0.0000
nopath	1	2	1	1	327	00:11:43	703	00:12:12	732	00:00:29	29	0.0000
nopath	1	3	1	1	351	00:11:24	684	00:12:13	733	00:00:49	49	0.0000
nopath	2	1	1	1	327	00:11:58	718	00:12:24	744	00:00:26	26	0.0000
nopath	1	2	1	1	327	00:11:59	719	00:12:27	747	00:00:28	28	0.0000
nopath	2	1	1	1	327	00:12:01	721	00:12:27	747	00:00:26	26	0.0000
nopath	2	1	1	1	327	00:12:10	730	00:12:36	756	00:00:26	26	0.0000
nopath	2	1	3	1	327	00:12:39	759	00:13:05	785	00:00:26	26	0.0000	00:00:31
nopath	2	1	1	1	327	00:12:45	765	00:13:10	790	00:00:25	25	0.0000
nopath	2	1	1	1	327	00:12:48	768	00:13:13	793	00:00:25	25	0.0000
nopath	3	2	3	1	311	00:12:50	770	00:13:24	804	00:00:34	34	0.0000
nopath	1	2	1	1	327	00:12:47	767	00:13:30	810	00:00:43	43	0.0000
nopath	1	2	1	1	327	00:12:50	770	00:13:31	811	00:00:41	41	0.0000
nopath	2	1	1	1	327	00:13:00	780	00:13:33	813	00:00:33	33	0.0000
nopath	1	2	1	1	327	00:13:01	781	00:13:33	813	00:00:32	32	0.0000
nopath	2	1	12	14	327	00:12:52	772	00:13:34	814	00:00:42	42	0.0000
nopath	1	3	1	1	351	00:12:43	763	00:13:36	816	00:00:53	53	0.0000
nopath	3	2	6	1	311	00:12:51	771	00:13:50	830	00:00:59	59	0.0000
nopath	1	2	6	1	327	00:13:18	798	00:14:00	840	00:00:42	42	0.0000	00:00:33
nopath	1	2	1	1	327	00:13:32	812	00:14:02	842	00:00:30	30	0.0000
nopath	2	1	1	1	327	00:13:30	810	00:14:03	843	00:00:33	33	0.0000
nopath	2	1	1	1	327	00:13:41	821	00:14:06	846	00:00:25	25	0.0000
nopath	2	1	1	1	327	00:13:47	827	00:14:12	852	00:00:25	25	0.0000
nopath	1	2	1	1	327	00:13:45	825	00:14:14	854	00:00:29	29	0.0000
nopath	2	3	6	1	311	00:13:45	825	00:14:14	854	00:00:29	29	0.0000
nopath	2	1	1	1	327	00:13:48	828	00:14:15	855	00:00:27	27	0.0000
nopath	1	3	3	1	351	00:13:28	808	00:14:17	857	00:00:49	49	0.0000
nopath	1	2	1	1	327	00:13:50	830	00:14:18	858	00:00:28	28	0.0000
nopath	1	3	9	1	351	00:13:41	821	00:14:23	863	00:00:42	42	0.0000
nopath	2	1	12	14	327	00:14:00	840	00:14:27	867	00:00:27	27	0.0000
nopath	3	2	1	1	311	00:13:46	826	00:14:30	870	00:00:44	44	0.0000
nopath	1	3	1	1	351	00:13:54	834	00:14:30	870	00:00:36	36	0.0000
nopath	3	1	1	1	351	00:13:55	835	00:14:35	875	00:00:40	40	0.0000
nopath	1	2	2	1	327	00:14:03	843	00:14:40	880	00:00:37	37	0.0000
nopath	1	2	1	1	327	00:14:10	850	00:14:41	881	00:00:31	31	0.0000
nopath	2	1	1	1	327	00:14:12	852	00:14:43	883	00:00:31	31	0.0000
nopath	1	3	1	1	351	00:14:04	844	00:14:46	886	00:00:42	42	0.0000
nopath	1	2	14	16	327	00:14:19	859	00:14:48	888	00:00:29	29	0.0000
nopath	2	1	1	1	327	00:14:27	867	00:14:53	893	00:00:26	26	0.0000
nopath	1	3	1	1	351	00:14:18	858	00:14:57	897	00:00:39	39	0.0000
nopath	1	3	1	1	351	00:14:20	860	00:15:03	903	00:00:43	43	0.0000	00:00:44
nopath	2	1	1	1	327	00:14:43	883	00:15:09	909	00:00:26	26	0.0000
nopath	1	2	4	1	327	00:14:49	889	00:15:17	917	00:00:28	28	0.0000
nopath	2	1	1	1	327	00:14:59	899	00:15:25	925	00:00:26	26	0.0000
nopath	2	1	1	1	327	00:15:16	916	00:15:42	942	00:00:26	26	0.0000
nopath	1	2	1	1	327	00:15:16	916	00:15:44	944	00:00:28	28	0.0000
nopath	1	2	3	1	327	00:15:20	920	00:15:48	948	00:00:28	28	0.0000
nopath	2	1	1	1	327	00:15:23	923	00:15:49	949	00:00:26	26	0.0000
nopath	1	2	13	15	327	00:15:29	929	00:15:59	959	00:00:30	30	0.0000
nopath	1	2	1	1	327	00:15:32	932	00:16:01	961	00:00:29	29	0.0000	00:00:29
nopath	1	2	2	1	327	00:15:33	933	00:16:03	963	00:00:30	30	0.0000
nopath	1	2	9	1	327	00:15:34	934	00:16:04	964	00:00:30	30	0.0000
nopath	2	1	1	1	327	00:15:40	940	00:16:06	966	00:00:26	26	0.0000
nopath	1	2	1	1	327	00:15:42	942	00:16:10	970	00:00:28	28	0.0000
nopath	2	1	1	1	327	00:15:52	952	00:16:17	977	00:00:25	25	0.0000
nopath	3	1	1	1	351	00:15:24	924	00:16:22	982	00:00:58	58	0.0000
nopath	3	2	1	1	311	00:16:24	984	00:16:57	1017	00:00:33	33	0.0000
nopath	1	2	5	1	327	00:16:32	992	00:16:59	1019	00:00:27	27	0.0000
nopath	1	2	1	1	327	00:16:35	995	00:17:02	1022	00:00:27	27	0.0000	00:00:28
nopath	2	1	1	1	327	00:16:33	993	00:17:02	1022	00:00:29	29	0.0000
nopath	1	3	1	1	351	00:16:18	978	00:17:05	1025	00:00:47	47	0.0000
nopath	2	1	1	1	327	00:16:43	1003	00:17:09	1029	00:00:26	26	0.0000
nopath	3	2	1	1	311	00:16:46	1006	00:17:20	1040	00:00:34	34	0.0000
nopath	1	2	1	1	327	00:17:04	1024	00:17:32	1052	00:00:28	28	0.0000
nopath	2	1	1	1	327	00:17:08	1028	00:17:33	1053	00:00:25	25	0.0000
nopath	2	1	1	1	327	00:17:07	1027	00:17:33	1053	00:00:26	26	0.0000
nopath	2	1	1	1	327	00:17:13	1033	00:17:38	1058	00:00:25	25	0.0000
nopath	3	2	13	15	311	00:17:02	1022	00:17:52	1072	00:00:50	50	0.0000
nopath	3	2	1	1	311	00:17:25	1045	00:18:00	1080	00:00:35	35	0.0000	00:00:41
nopath	3	1	1	1	351	00:17:29	1049	00:18:07	1087	00:00:38	38	0.0000
nopath	1	2	1	1	327	00:17:20	1040	00:18:10	1090	00:00:50	50	0.0000
nopath	1	2	1	1	327	00:17:38	1058	00:18:12	1092	00:00:34	34	0.0000
nopath	2	1	5	1	327	00:17:39	1059	00:18:13	1093	00:00:34	34	0.0000
nopath	1	2	1	1	327	00:17:40	1060	00:18:15	1095	00:00:35	35	0.0000
nopath	2	1	15	17	327	00:17:27	1047	00:18:15	1095	00:00:48	48	0.0000
nopath	1	2	1	1	327	00:17:55	1075	00:18:24	1104	00:00:29	29	0.0000
nopath	2	1	1	1	327	00:17:59	1079	00:18:24	1104	00:00:25	25	0.0000
nopath	1	2	1	1	327	00:18:05	1085	00:18:33	1113	00:00:28	28	0.0000
nopath	2	1	12	14	327	00:18:10	1090	00:18:37	1117	00:00:27	27	0.0000
nopath	1	2	3	1	327	00:18:10	1090	00:18:38	1118	00:00:28	28	0.0000
nopath	2	1	1	1	327	00:18:12	1092	00:18:38	1118	00:00:26	26	0.0000
nopath	2	1	1	1	327	00:18:14	1094	00:18:40	1120	00:00:26	26	0.0000
nopath	2	1	1	1	327	00:18:15	1095	00:18:44	1124	00:00:29	29	0.0000
nopath	1	2	1	1	327	00:18:16	1096	00:18:44	1124	00:00:28	28	0.0000
nopath	2	1	5	1	327	00:18:24	1104	00:18:49	1129	00:00:25	25	0.0000
nopath	1	2	14	16	327	00:18:22	1102	00:18:51	1131	00:00:29	29	0.0000
nopath	2	1	14	16	327	00:18:27	1107	00:18:53	1133	00:00:26	26	0.0000
nopath	2	1	9	1	327	00:18:28	1108	00:18:54	1134	00:00:26	26	0.0000
nopath	2	1	1	1	327	00:18:30	1110	00:18:57	1137	00:00:27	27	0.0000
nopath	2	1	5	1	327	00:18:31	1111	00:18:57	1137	00:00:26	26	0.0000
nopath	1	3	6	1	351	00:18:25	1105	00:19:01	1141	00:00:36	36	0.0000	00:00:41
nopath	2	1	14	16	327	00:18:39	1119	00:19:06	1146	00:00:27	27	0.0000
nopath	2	1	1	1	327	00:18:45	1125	00:19:11	1151	00:00:26	26	0.0000
nopath	1	2	1	1	327	00:18:47	1127	00:19:15	1155	00:00:28	28	0.0000
nopath	1	2	1	1	327	00:18:50	1130	00:19:18	1158	00:00:28	28	0.0000
nopath	1	2	6	1	327	00:18:54	1134	00:19:22	1162	00:00:28	28	0.0000
nopath	3	1	1	1	351	00:18:52	1132	00:19:32	1172	00:00:40	40	0.0000
nopath	2	1	14	16	327	00:19:11	1151	00:19:45	1185	00:00:34	34	0.0000
nopath	3	1	1	1	351	00:19:09	1149	00:19:52	1192	00:00:43	43	0.0000
nopath	1	2	1	1	327	00:19:30	1170	00:19:59	1199	00:00:29	29	0.0000
nopath	2	1	5	1	327	00:19:16	1156	00:20:03	1203	00:00:47	47	0.0000	00:00:28
nopath	2	1	3	1	327	00:19:25	1165	00:20:03	1203	00:00:38	38	0.0000
nopath	2	1	3	1	327	00:19:35	1175	00:20:05	1205	00:00:30	30	0.0000
nopath	1	2	1	1	327	00:19:38	1178	00:20:05	1205	00:00:27	27	0.0000
nopath	2	1	12	14	327	00:19:29	1169	00:20:05	1205	00:00:36	36	0.0000
nopath	2	1	14	16	327	00:19:38	1178	00:20:08	1208	00:00:30	30	0.0000
nopath	2	1	3	1	327	00:19:50	1190	00:20:16	1216	00:00:26	26	0.0000
nopath	1	2	12	14	327	00:19:54	1194	00:20:23	1223	00:00:29	29	0.0000
nopath	2	1	13	15	327	00:19:55	1195	00:20:23	1223	00:00:28	28	0.0000
nopath	1	2	3	1	327	00:19:58	1198	00:20:26	1226	00:00:28	28	0.0000
nopath	1	3	1	1	351	00:19:51	1191	00:20:27	1227	00:00:36	36	0.0000
nopath	1	2	1	1	327	00:20:04	1204	00:20:32	1232	00:00:28	28	0.0000
nopath	2	1	1	1	327	00:20:06	1206	00:20:32	1232	00:00:26	26	0.0000
nopath	3	2	12	14	311	00:19:28	1168	00:20:40	1240	00:01:12	72	0.0000
nopath	2	1	7	1	327	00:20:18	1218	00:20:53	1253	00:00:35	35	0.0000
nopath	2	1	1	1	327	00:20:30	1230	00:20:56	1256	00:00:26	26	0.0000
nopath	2	1	1	1	327	00:20:32	1232	00:20:57	1257	00:00:25	25	0.0000
nopath	2	1	3	1	327	00:20:36	1236	00:21:02	1262	00:00:26	26	0.0000	00:00:29
nopath	1	2	1	1	327	00:20:35	1235	00:21:04	1264	00:00:29	29	0.0000
nopath	3	2	12	14	311	00:20:20	1220	00:21:10	1270	00:00:50	50	0.0000
nopath	2	1	1	1	327	00:20:56	1256	00:21:22	1282	00:00:26	26	0.0000
nopath	1	2	1	1	327	00:20:57	1257	00:21:24	1284	00:00:27	27	0.0000
nopath	1	3	3	1	351	00:20:34	1234	00:21:24	1284	00:00:50	50	0.0000
nopath	1	2	9	1	327	00:21:05	1265	00:21:33	1293	00:00:28	28	0.0000
nopath	2	1	7	1	327	00:21:13	1273	00:21:39	1299	00:00:26	26	0.0000
nopath	2	1	12	14	327	00:21:20	1280	00:21:47	1307	00:00:27	27	0.0000
nopath	2	1	5	1	327	00:21:28	1288	00:21:55	1315	00:00:27	27	0.0000
nopath	1	3	15	17	351	00:21:10	1270	00:21:57	1317	00:00:47	47	0.0000
nopath	1	2	1	1	327	00:21:33	1293	00:22:01	1321	00:00:28	28	0.0000	00:00:29
nopath	2	1	13	15	327	00:21:36	1296	00:22:04	1324	00:00:28	28	0.0000
nopath	1	2	1	1	327	00:21:39	1299	00:22:07	1327	00:00:28	28	0.0000
nopath	2	1	9	1	327	00:21:42	1302	00:22:07	1327	00:00:25	25	0.0000
nopath	2	1	3	1	327	00:21:50	1310	00:22:15	1335	00:00:25	25	0.0000
nopath	2	1	12	14	327	00:21:53	1313	00:22:19	1339	00:00:26	26	0.0000
nopath	2	1	1	1	327	00:21:55	1315	00:22:21	1341	00:00:26	26	0.0000
nopath	1	3	12	14	351	00:21:43	1303	00:22:24	1344	00:00:41	41	0.0000
nopath	2	1	1	1	327	00:22:03	1323	00:22:29	1349	00:00:26	26	0.0000
nopath	2	1	14	16	327	00:22:05	1325	00:22:32	1352	00:00:27	27	0.0000
nopath	2	1	9	1	327	00:22:08	1328	00:22:34	1354	00:00:26	26	0.0000
nopath	2	1	14	16	327	00:22:07	1327	00:22:34	1354	00:00:27	27	0.0000
nopath	1	3	1	1	351	00:21:50	1310	00:22:38	1358	00:00:48	48	0.0000
nopath	3	2	1	1	311	00:21:51	1311	00:22:40	1360	00:00:49	49	0.0000
nopath	3	1	1	1	351	00:21:54	1314	00:22:44	1364	00:00:50	50	0.0000
nopath	3	1	1	1	351	00:22:15	1335	00:22:52	1372	00:00:37	37	0.0000
nopath	3	2	2	1	311	00:22:23	1343	00:22:57	1377	00:00:34	34	0.0000
nopath	2	1	1	1	327	00:22:32	1352	00:23:03	1383	00:00:31	31	0.0000	00:00:26
nopath	2	1	5	1	327	00:22:22	1342	00:23:03	1383	00:00:41	41	0.0000
nopath	2	1	1	1	327	00:22:33	1353	00:23:05	1385	00:00:32	32	0.0000
nopath	2	1	1	1	327	00:22:31	1351	00:23:05	1385	00:00:34	34	0.0000
nopath	1	2	1	1	327	00:22:39	1359	00:23:06	1386	00:00:27	27	0.0000
nopath	2	1	1	1	327	00:22:37	1357	00:23:07	1387	00:00:30	30	0.0000
nopath	1	3	1	1	351	00:21:53	1313	00:23:09	1389	00:01:16	76	0.0000
nopath	2	1	12	14	327	00:22:46	1366	00:23:12	1392	00:00:26	26	0.0000
nopath	2	1	5	1	327	00:22:49	1369	00:23:15	1395	00:00:26	26	0.0000
nopath	2	1	7	1	327	00:22:52	1372	00:23:18	1398	00:00:26	26	0.0000
nopath	2	1	12	14	327	00:22:53	1373	00:23:19	1399	00:00:26	26	0.0000
nopath	2	1	1	1	327	00:22:58	1378	00:23:24	1404	00:00:26	26	0.0000
nopath	3	1	3	1	351	00:22:28	1348	00:23:32	1412	00:01:04	64	0.0000
nopath	3	1	1	1	351	00:22:59	1379	00:23:36	1416	00:00:37	37	0.0000
nopath	1	2	1	1	327	00:23:16	1396	00:23:43	1423	00:00:27	27	0.0000
nopath	2	1	12	14	327	00:23:03	1383	00:23:44	1424	00:00:41	41	0.0000
nopath	2	1	12	14	327	00:23:17	1397	00:23:46	1426	00:00:29	29	0.0000
nopath	1	3	1	1	351	00:23:00	1380	00:23:48	1428	00:00:48	48	0.0000
nopath	1	2	1	1	327	00:23:22	1402	00:23:49	1429	00:00:27	27	0.0000
nopath	2	1	5	1	327	00:23:29	1409	00:23:54	1434	00:00:25	25	0.0000
nopath	1	2	9	1	327	00:23:34	1414	00:24:02	1442	00:00:28	28	0.0000	00:00:27
nopath	1	3	1	1	351	00:23:39	1419	00:24:16	1456	00:00:37	37	0.0000
nopath	3	2	1	1	311	00:23:39	1419	00:24:20	1460	00:00:41	41	0.0000
nopath	3	2	3	1	311	00:23:53	1433	00:24:26	1466	00:00:33	33	0.0000
nopath	1	2	5	1	327	00:24:10	1450	00:24:39	1479	00:00:29	29	0.0000
nopath	1	2	1	1	327	00:24:11	1451	00:24:40	1480	00:00:29	29	0.0000
nopath	2	1	1	1	327	00:23:58	1438	00:24:43	1483	00:00:45	45	0.0000
nopath	2	1	2	1	327	00:24:10	1450	00:24:43	1483	00:00:33	33	0.0000
nopath	2	1	1	1	327	00:24:15	1455	00:24:45	1485	00:00:30	30	0.0000
nopath	1	3	1	1	351	00:24:19	1459	00:24:55	1495	00:00:36	36	0.0000
nopath	1	2	1	1	327	00:24:31	1471	00:24:59	1499	00:00:28	28	0.0000
nopath	2	1	5	1	327	00:24:45	1485	00:25:10	1510	00:00:25	25	0.0000	00:00:30
nopath	2	1	1	1	327	00:24:46	1486	00:25:11	1511	00:00:25	25	0.0000
nopath	1	3	1	1	351	00:24:33	1473	00:25:14	1514	00:00:41	41	0.0000
nopath	3	1	1	1	351	00:24:50	1490	00:25:25	1525	00:00:35	35	0.0000
nopath	1	2	1	1	327	00:25:01	1501	00:25:29	1529	00:00:28	28	0.0000
nopath	2	1	1	1	327	00:25:03	1503	00:25:32	1532	00:00:29	29	0.0000
nopath	2	1	1	1	327	00:25:02	1502	00:25:33	1533	00:00:31	31	0.0000
nopath	2	1	1	1	327	00:25:06	1506	00:25:35	1535	00:00:29	29	0.0000
nopath	2	1	1	1	327	00:25:13	1513	00:25:39	1539	00:00:26	26	0.0000
nopath	2	1	1	1	327	00:25:17	1517	00:25:42	1542	00:00:25	25	0.0000
nopath	1	2	1	1	327	00:25:15	1515	00:25:44	1544	00:00:29	29	0.0000
nopath	1	2	1	1	327	00:25:17	1517	00:25:46	1546	00:00:29	29	0.0000
nopath	1	2	1	1	327	00:25:21	1521	00:25:49	1549	00:00:28	28	0.0000
nopath	2	1	1	1	327	00:25:29	1529	00:25:54	1554	00:00:25	25	0.0000
nopath	2	1	5	1	327	00:25:28	1528	00:25:55	1555	00:00:27	27	0.0000
nopath	1	2	1	1	327	00:25:27	1527	00:25:55	1555	00:00:28	28	0.0000
nopath	2	1	1	1	327	00:25:30	1530	00:25:56	1556	00:00:26	26	0.0000
nopath	1	2	1	1	327	00:25:29	1529	00:25:57	1557	00:00:28	28	0.0000
nopath	2	1	3	1	327	00:25:34	1534	00:26:00	1560	00:00:26	26	0.0000	00:00:26
nopath	2	1	1	1	327	00:25:41	1541	00:26:08	1568	00:00:27	27	0.0000
nopath	1	2	12	14	327	00:25:40	1540	00:26:09	1569	00:00:29	29	0.0000
nopath	1	2	1	1	327	00:25:41	1541	00:26:11	1571	00:00:30	30	0.0000
nopath	2	1	1	1	327	00:25:51	1551	00:26:16	1576	00:00:25	25	0.0000
nopath	1	2	1	1	327	00:25:49	1549	00:26:17	1577	00:00:28	28	0.0000
nopath	1	3	12	14	351	00:25:37	1537	00:26:19	1579	00:00:42	42	0.0000
nopath	1	2	1	1	327	00:25:52	1552	00:26:20	1580	00:00:28	28	0.0000
nopath	1	2	1	1	327	00:25:54	1554	00:26:22	1582	00:00:28	28	0.0000
nopath	2	1	1	1	327	00:25:58	1558	00:26:23	1583	00:00:25	25	0.0000
nopath	1	3	5	1	351	00:25:43	1543	00:26:26	1586	00:00:43	43	0.0000
nopath	1	2	2	1	327	00:25:59	1559	00:26:27	1587	00:00:28	28	0.0000
nopath	2	1	1	1	327	00:26:06	1566	00:26:31	1591	00:00:25	25	0.0000
nopath	1	3	3	1	351	00:25:55	1555	00:26:35	1595	00:00:40	40	0.0000
nopath	3	2	7	1	311	00:25:22	1522	00:26:40	1600	00:01:18	78	0.0000
nopath	1	2	1	1	327	00:26:09	1569	00:26:50	1610	00:00:41	41	0.0000
nopath	2	1	1	1	327	00:26:19	1579	00:26:53	1613	00:00:34	34	0.0000
nopath	2	1	1	1	327	00:26:24	1584	00:26:53	1613	00:00:29	29	0.0000
nopath	1	3	13	15	351	00:26:00	1560	00:26:58	1618	00:00:58	58	0.0000
nopath	3	2	1	1	311	00:26:33	1593	00:27:06	1626	00:00:33	33	0.0000	00:00:48
nopath	2	1	1	1	327	00:26:40	1600	00:27:13	1633	00:00:33	33	0.0000
nopath	1	2	9	1	327	00:26:51	1611	00:27:18	1638	00:00:27	27	0.0000
nopath	1	2	1	1	327	00:26:53	1613	00:27:20	1640	00:00:27	27	0.0000
nopath	2	1	12	14	327	00:26:54	1614	00:27:20	1640	00:00:26	26	0.0000
nopath	2	1	5	1	327	00:26:55	1615	00:27:22	1642	00:00:27	27	0.0000
nopath	2	1	1	1	327	00:26:56	1616	00:27:23	1643	00:00:27	27	0.0000
nopath	1	3	1	1	351	00:26:42	1602	00:27:25	1645	00:00:43	43	0.0000
nopath	1	2	1	1	327	00:27:04	1624	00:27:32	1652	00:00:28	28	0.0000
nopath	2	1	1	1	327	00:27:06	1626	00:27:32	1652	00:00:26	26	0.0000
nopath	3	1	1	1	351	00:26:59	1619	00:27:42	1662	00:00:43	43	0.0000
nopath	3	2	1	1	311	00:27:09	1629	00:27:44	1664	00:00:35	35	0.0000
nopath	2	1	14	16	327	00:27:26	1646	00:27:53	1673	00:00:27	27	0.0000
nopath	2	1	3	1	327	00:27:29	1649	00:27:54	1674	00:00:25	25	0.0000
nopath	1	3	1	1	351	00:27:10	1630	00:27:58	1678	00:00:48	48	0.0000
nopath	2	1	1	1	327	00:27:38	1658	00:28:04	1684	00:00:26	26	0.0000	00:00:27
nopath	1	3	1	1	351	00:27:23	1643	00:28:07	1687	00:00:44	44	0.0000
nopath	1	2	3	1	327	00:27:39	1659	00:28:07	1687	00:00:28	28	0.0000
nopath	1	2	1	1	327	00:27:40	1660	00:28:10	1690	00:00:30	30	0.0000
nopath	1	3	14	16	351	00:27:38	1658	00:28:17	1697	00:00:39	39	0.0000
nopath	1	2	1	1	327	00:28:00	1680	00:28:29	1709	00:00:29	29	0.0000
nopath	2	1	1	1	327	00:28:00	1680	00:28:33	1713	00:00:33	33	0.0000
nopath	1	3	12	14	351	00:27:47	1667	00:28:36	1716	00:00:49	49	0.0000
nopath	3	1	1	1	351	00:27:58	1678	00:28:42	1722	00:00:44	44	0.0000
nopath	3	2	1	1	311	00:28:12	1692	00:28:46	1726	00:00:34	34	0.0000
nopath	3	1	1	1	351	00:28:18	1698	00:28:55	1735	00:00:37	37	0.0000
nopath	1	2	15	17	327	00:28:11	1691	00:29:03	1743	00:00:52	52	0.0000	00:00:29
nopath	2	1	1	1	327	00:28:27	1707	00:29:03	1743	00:00:36	36	0.0000
nopath	2	1	1	1	327	00:28:24	1704	00:29:03	1743	00:00:39	39	0.0000
nopath	1	2	3	1	327	00:28:12	1692	00:29:04	1744	00:00:52	52	0.0000
nopath	1	2	5	1	327	00:28:32	1712	00:29:05	1745	00:00:33	33	0.0000
nopath	1	2	1	1	327	00:28:35	1715	00:29:08	1748	00:00:33	33	0.0000
nopath	2	1	15	17	327	00:28:40	1720	00:29:08	1748	00:00:28	28	0.0000
nopath	2	1	1	1	327	00:28:43	1723	00:29:11	1751	00:00:28	28	0.0000
nopath	1	3	1	1	351	00:28:09	1689	00:29:14	1754	00:01:05	65	0.0000
nopath	3	1	1	1	351	00:28:26	1706	00:29:22	1762	00:00:56	56	0.0000
nopath	1	2	10	1	327	00:28:47	1727	00:29:30	1770	00:00:43	43	0.0000
nopath	1	2	3	1	327	00:29:04	1744	00:29:33	1773	00:00:29	29	0.0000
nopath	2	1	1	1	327	00:28:57	1737	00:29:33	1773	00:00:36	36	0.0000
nopath	2	1	1	1	327	00:28:59	1739	00:29:33	1773	00:00:34	34	0.0000
nopath	2	1	3	1	327	00:29:03	1743	00:29:34	1774	00:00:31	31	0.0000
nopath	2	1	12	14	327	00:29:02	1742	00:29:35	1775	00:00:33	33	0.0000
nopath	2	1	1	1	327	00:29:11	1751	00:29:39	1779	00:00:28	28	0.0000
nopath	1	2	1	1	327	00:29:17	1757	00:29:45	1785	00:00:28	28	0.0000
nopath	2	1	5	1	327	00:29:21	1761	00:29:47	1787	00:00:26	26	0.0000
nopath	1	2	1	1	327	00:29:23	1763	00:29:51	1791	00:00:28	28	0.0000
nopath	2	1	3	1	327	00:29:26	1766	00:29:52	1792	00:00:26	26	0.0000
nopath	1	2	1	1	327	00:29:24	1764	00:29:54	1794	00:00:30	30	0.0000
nopath	2	1	1	1	327	00:29:30	1770	00:29:56	1796	00:00:26	26	0.0000
nopath	2	1	3	1	327	00:29:31	1771	00:29:57	1797	00:00:26	26	0.0000
nopath	2	1	1	1	327	00:29:33	1773	00:29:59	1799	00:00:26	26	0.0000
nopath	1	2	12	14	327	00:29:34	1774	00:30:03	1803	00:00:29	29	0.0000	00:00:33
nopath	1	2	1	1	327	00:29:35	1775	00:30:05	1805	00:00:30	30	0.0000
nopath	2	1	1	1	327	00:29:40	1780	00:30:06	1806	00:00:26	26	0.0000
nopath	2	1	1	1	327	00:29:44	1784	00:30:09	1809	00:00:25	25	0.0000
nopath	1	2	12	14	327	00:29:46	1786	00:30:15	1815	00:00:29	29	0.0000
nopath	2	1	1	1	327	00:29:52	1792	00:30:18	1818	00:00:26	26	0.0000
nopath	2	1	1	1	327	00:29:54	1794	00:30:19	1819	00:00:25	25	0.0000
nopath	2	1	1	1	327	00:29:55	1795	00:30:20	1820	00:00:25	25	0.0000
nopath	3	1	1	1	351	00:29:03	1743	00:30:32	1832	00:01:29	89	0.0000
nopath	1	2	12	14	327	00:30:05	1805	00:30:41	1841	00:00:36	36	0.0000
nopath	1	2	1	1	327	00:30:10	1810	00:30:43	1843	00:00:33	33	0.0000
nopath	2	1	1	1	327	00:30:05	1805	00:30:43	1843	00:00:38	38	0.0000
nopath	2	1	5	1	327	00:30:13	1813	00:30:44	1844	00:00:31	31	0.0000
nopath	2	1	3	1	327	00:30:19	1819	00:30:45	1845	00:00:26	26	0.0000
nopath	2	1	3	1	327	00:30:28	1828	00:30:54	1854	00:00:26	26	0.0000
nopath	3	1	1	1	351	00:30:07	1807	00:31:02	1862	00:00:55	55	0.0000	00:00:47
nopath	3	1	1	1	351	00:30:29	1829	00:31:06	1866	00:00:37	37	0.0000
nopath	3	2	1	1	311	00:30:35	1835	00:31:10	1870	00:00:35	35	0.0000
nopath	3	1	1	1	351	00:30:40	1840	00:31:16	1876	00:00:36	36	0.0000
nopath	1	2	1	1	327	00:30:25	1825	00:31:20	1880	00:00:55	55	0.0000
nopath	1	2	1	1	327	00:30:28	1828	00:31:21	1881	00:00:53	53	0.0000
nopath	2	1	1	1	327	00:30:43	1843	00:31:23	1883	00:00:40	40	0.0000
nopath	1	2	9	1	327	00:30:32	1832	00:31:23	1883	00:00:51	51	0.0000
nopath	2	1	3	1	327	00:30:33	1833	00:31:23	1883	00:00:50	50	0.0000
nopath	1	2	1	1	327	00:30:35	1835	00:31:25	1885	00:00:50	50	0.0000
nopath	2	1	15	17	327	00:30:49	1849	00:31:26	1886	00:00:37	37	0.0000
nopath	1	2	1	1	327	00:30:36	1836	00:31:26	1886	00:00:50	50	0.0000
nopath	1	2	2	1	327	00:30:38	1838	00:31:28	1888	00:00:50	50	0.0000
nopath	1	3	1	1	351	00:30:46	1846	00:31:29	1889	00:00:43	43	0.0000
nopath	1	2	15	17	327	00:30:55	1855	00:31:32	1892	00:00:37	37	0.0000
nopath	1	2	1	1	327	00:31:04	1864	00:31:34	1894	00:00:30	30	0.0000
nopath	1	2	3	1	327	00:31:08	1868	00:31:36	1896	00:00:28	28	0.0000
nopath	1	2	1	1	327	00:31:09	1869	00:31:39	1899	00:00:30	30	0.0000
nopath	1	2	1	1	327	00:31:12	1872	00:31:40	1900	00:00:28	28	0.0000
nopath	2	1	1	1	327	00:31:14	1874	00:31:40	1900	00:00:26	26	0.0000
nopath	1	2	2	1	327	00:31:13	1873	00:31:42	1902	00:00:29	29	0.0000
nopath	1	2	12	14	327	00:31:17	1877	00:31:46	1906	00:00:29	29	0.0000
nopath	1	2	13	15	327	00:31:28	1888	00:31:58	1918	00:00:30	30	0.0000
nopath	2	1	1	1	327	00:31:33	1893	00:31:59	1919	00:00:26	26	0.0000
nopath	3	1	1	1	351	00:31:33	1893	00:32:12	1932	00:00:39	39	0.0000	00:00:37
nopath	1	2	13	15	327	00:31:37	1897	00:32:23	1943	00:00:46	46	0.0000
nopath	2	1	1	1	327	00:31:47	1907	00:32:23	1943	00:00:36	36	0.0000
nopath	2	1	1	1	327	00:31:51	1911	00:32:23	1943	00:00:32	32	0.0000
nopath	1	2	1	1	327	00:31:56	1916	00:32:25	1945	00:00:29	29	0.0000
nopath	2	1	3	1	327	00:31:52	1912	00:32:25	1945	00:00:33	33	0.0000
nopath	2	1	1	1	327	00:31:55	1915	00:32:25	1945	00:00:30	30	0.0000
nopath	2	1	1	1	327	00:31:56	1916	00:32:27	1947	00:00:31	31	0.0000
nopath	1	2	1	1	327	00:32:06	1926	00:32:34	1954	00:00:28	28	0.0000
nopath	2	3	1	1	311	00:32:06	1926	00:32:36	1956	00:00:30	30	0.0000
nopath	1	3	1	1	351	00:31:59	1919	00:32:39	1959	00:00:40	40	0.0000
nopath	1	2	5	1	327	00:32:13	1933	00:32:41	1961	00:00:28	28	0.0000
nopath	2	1	1	1	327	00:32:21	1941	00:32:46	1966	00:00:25	25	0.0000
nopath	1	2	10	1	327	00:32:24	1944	00:32:52	1972	00:00:28	28	0.0000
nopath	2	1	9	1	327	00:32:31	1951	00:32:56	1976	00:00:25	25	0.0000
nopath	1	2	5	1	327	00:32:29	1949	00:32:57	1977	00:00:28	28	0.0000
nopath	1	3	7	1	351	00:32:20	1940	00:32:58	1978	00:00:38	38	0.0000
nopath	1	2	14	16	327	00:32:30	1950	00:32:59	1979	00:00:29	29	0.0000
nopath	3	2	12	14	311	00:31:47	1907	00:33:10	1990	00:01:23	83	0.0000	00:00:46
nopath	1	2	1	1	327	00:32:37	1957	00:33:20	2000	00:00:43	43	0.0000
nopath	1	2	3	1	327	00:32:38	1958	00:33:21	2001	00:00:43	43	0.0000
nopath	2	1	1	1	327	00:32:49	1969	00:33:23	2003	00:00:34	34	0.0000
nopath	1	2	1	1	327	00:32:42	1962	00:33:23	2003	00:00:41	41	0.0000
nopath	1	2	1	1	327	00:32:50	1970	00:33:25	2005	00:00:35	35	0.0000
nopath	1	2	15	17	327	00:32:59	1979	00:33:29	2009	00:00:30	30	0.0000
nopath	2	1	1	1	327	00:33:02	1982	00:33:30	2010	00:00:28	28	0.0000
nopath	2	1	1	1	327	00:33:08	1988	00:33:34	2014	00:00:26	26	0.0000
nopath	3	2	1	1	311	00:32:58	1978	00:33:40	2020	00:00:42	42	0.0000
nopath	3	2	5	1	311	00:33:01	1981	00:33:42	2022	00:00:41	41	0.0000
nopath	3	2	8	1	311	00:33:10	1990	00:33:45	2025	00:00:35	35	0.0000
nopath	1	2	1	1	327	00:33:00	1980	00:33:50	2030	00:00:50	50	0.0000
nopath	1	2	15	17	327	00:33:15	1995	00:33:53	2033	00:00:38	38	0.0000
nopath	2	1	5	1	327	00:33:22	2002	00:33:53	2033	00:00:31	31	0.0000
nopath	2	1	10	1	327	00:33:15	1995	00:33:53	2033	00:00:38	38	0.0000
nopath	1	3	1	1	351	00:33:04	1984	00:33:56	2036	00:00:52	52	0.0000
nopath	2	1	12	14	327	00:33:43	2023	00:34:09	2049	00:00:26	26	0.0000	00:00:30
nopath	1	2	1	1	327	00:33:44	2024	00:34:12	2052	00:00:28	28	0.0000
nopath	1	2	5	1	327	00:33:46	2026	00:34:14	2054	00:00:28	28	0.0000
nopath	1	2	12	14	327	00:33:50	2030	00:34:19	2059	00:00:29	29	0.0000
nopath	2	1	1	1	327	00:34:04	2044	00:34:29	2069	00:00:25	25	0.0000
nopath	1	2	1	1	327	00:34:10	2050	00:34:38	2078	00:00:28	28	0.0000
nopath	1	3	1	1	351	00:34:04	2044	00:34:40	2080	00:00:36	36	0.0000
nopath	2	1	9	1	327	00:34:25	2065	00:34:50	2090	00:00:25	25	0.0000
nopath	1	2	6	1	327	00:34:23	2063	00:34:51	2091	00:00:28	28	0.0000
nopath	2	1	3	1	327	00:34:27	2067	00:34:52	2092	00:00:25	25	0.0000
nopath	1	3	1	1	351	00:34:18	2058	00:34:56	2096	00:00:38	38	0.0000
nopath	1	2	1	1	327	00:34:34	2074	00:35:02	2102	00:00:28	28	0.0000	00:00:35
nopath	3	2	12	14	311	00:34:19	2059	00:35:10	2110	00:00:51	51	0.0000
nopath	1	2	1	1	327	00:34:55	2095	00:35:21	2121	00:00:26	26	0.0000
nopath	2	1	9	1	327	00:34:45	2085	00:35:23	2123	00:00:38	38	0.0000
nopath	1	3	1	1	351	00:34:51	2091	00:35:27	2127	00:00:36	36	0.0000
nopath	3	1	1	1	351	00:34:49	2089	00:35:32	2132	00:00:43	43	0.0000
nopath	3	2	1	1	311	00:35:03	2103	00:35:35	2135	00:00:32	32	0.0000
nopath	1	2	9	1	327	00:35:12	2112	00:35:39	2139	00:00:27	27	0.0000
nopath	2	1	10	1	327	00:35:03	2103	00:35:43	2143	00:00:40	40	0.0000
nopath	2	1	3	1	327	00:35:18	2118	00:35:46	2146	00:00:28	28	0.0000
nopath	2	1	1	1	327	00:35:21	2121	00:35:46	2146	00:00:25	25	0.0000
nopath	1	2	9	1	327	00:35:21	2121	00:35:48	2148	00:00:27	27	0.0000
nopath	2	1	1	1	327	00:35:23	2123	00:35:48	2148	00:00:25	25	0.0000
nopath	1	3	10	1	351	00:35:10	2110	00:35:52	2152	00:00:42	42	0.0000
nopath	1	2	1	1	327	00:35:26	2126	00:35:54	2154	00:00:28	28	0.0000
nopath	1	2	7	1	327	00:35:29	2129	00:35:57	2157	00:00:28	28	0.0000
nopath	2	1	12	14	327	00:35:34	2134	00:36:01	2161	00:00:27	27	0.0000	00:00:28
nopath	1	2	1	1	327	00:35:34	2134	00:36:02	2162	00:00:28	28	0.0000
nopath	2	1	1	1	327	00:35:40	2140	00:36:06	2166	00:00:26	26	0.0000
nopath	1	2	1	1	327	00:35:39	2139	00:36:07	2167	00:00:28	28	0.0000
nopath	1	2	1	1	327	00:35:42	2142	00:36:10	2170	00:00:28	28	0.0000
nopath	2	1	1	1	327	00:35:46	2146	00:36:11	2171	00:00:25	25	0.0000
nopath	2	1	13	15	327	00:35:47	2147	00:36:15	2175	00:00:28	28	0.0000
nopath	1	2	1	1	327	00:35:48	2148	00:36:16	2176	00:00:28	28	0.0000
nopath	2	1	1	1	327	00:35:51	2151	00:36:17	2177	00:00:26	26	0.0000
nopath	2	1	1	1	327	00:35:53	2153	00:36:18	2178	00:00:25	25	0.0000
nopath	1	2	1	1	327	00:35:51	2151	00:36:19	2179	00:00:28	28	0.0000
nopath	1	3	1	1	351	00:35:38	2138	00:36:21	2181	00:00:43	43	0.0000
nopath	2	1	10	1	327	00:36:00	2160	00:36:26	2186	00:00:26	26	0.0000
nopath	2	1	1	1	327	00:36:06	2166	00:36:31	2191	00:00:25	25	0.0000
nopath	2	1	1	1	327	00:36:08	2168	00:36:33	2193	00:00:25	25	0.0000
nopath	1	2	1	1	327	00:36:09	2169	00:36:37	2197	00:00:28	28	0.0000
nopath	2	1	1	1	327	00:36:15	2175	00:36:41	2201	00:00:26	26	0.0000
nopath	1	3	1	1	351	00:36:07	2167	00:36:43	2203	00:00:36	36	0.0000
nopath	1	2	15	17	327	00:36:14	2174	00:36:43	2203	00:00:29	29	0.0000
nopath	2	1	1	1	327	00:36:20	2180	00:36:46	2206	00:00:26	26	0.0000
nopath	2	1	1	1	327	00:36:21	2181	00:36:47	2207	00:00:26	26	0.0000
nopath	1	3	1	1	351	00:36:17	2177	00:36:53	2213	00:00:36	36	0.0000
nopath	3	2	1	1	311	00:35:26	2126	00:37:00	2220	00:01:34	94	0.0000	00:00:49
nopath	3	2	1	1	311	00:36:30	2190	00:37:04	2224	00:00:34	34	0.0000
nopath	3	2	1	1	311	00:36:31	2191	00:37:10	2230	00:00:39	39	0.0000
nopath	1	2	1	1	327	00:36:36	2196	00:37:20	2240	00:00:44	44	0.0000
nopath	2	1	3	1	327	00:36:54	2214	00:37:22	2242	00:00:28	28	0.0000
nopath	1	2	12	14	327	00:36:39	2199	00:37:22	2242	00:00:43	43	0.0000
nopath	2	1	2	1	327	00:36:53	2213	00:37:23	2243	00:00:30	30	0.0000
nopath	1	2	13	15	327	00:36:50	2210	00:37:24	2244	00:00:34	34	0.0000
nopath	2	3	1	1	311	00:36:55	2215	00:37:25	2245	00:00:30	30	0.0000
nopath	2	1	1	1	327	00:36:59	2219	00:37:26	2246	00:00:27	27	0.0000
nopath	2	1	14	16	327	00:37:08	2228	00:37:35	2255	00:00:27	27	0.0000
nopath	3	2	6	1	311	00:37:12	2232	00:37:45	2265	00:00:33	33	0.0000
nopath	2	1	1	1	327	00:37:21	2241	00:38:03	2283	00:00:42	42	0.0000	00:00:27
nopath	2	1	1	1	327	00:37:31	2251	00:38:03	2283	00:00:32	32	0.0000
nopath	2	1	12	14	327	00:37:32	2252	00:38:05	2285	00:00:33	33	0.0000
nopath	1	2	5	1	327	00:37:38	2258	00:38:05	2285	00:00:27	27	0.0000
nopath	1	3	9	1	351	00:37:23	2243	00:38:08	2288	00:00:45	45	0.0000
nopath	2	1	3	1	327	00:37:49	2269	00:38:15	2295	00:00:26	26	0.0000
nopath	1	2	12	14	327	00:37:46	2266	00:38:15	2295	00:00:29	29	0.0000
nopath	2	1	15	17	327	00:37:50	2270	00:38:17	2297	00:00:27	27	0.0000
nopath	1	2	1	1	327	00:37:50	2270	00:38:18	2298	00:00:28	28	0.0000
nopath	1	2	1	1	327	00:37:52	2272	00:38:20	2300	00:00:28	28	0.0000
nopath	2	1	1	1	327	00:37:54	2274	00:38:21	2301	00:00:27	27	0.0000
nopath	2	3	14	16	311	00:37:53	2273	00:38:24	2304	00:00:31	31	0.0000
nopath	1	3	1	1	351	00:37:44	2264	00:38:27	2307	00:00:43	43	0.0000
nopath	2	1	1	1	327	00:38:05	2285	00:38:31	2311	00:00:26	26	0.0000
nopath	1	2	5	1	327	00:38:03	2283	00:38:31	2311	00:00:28	28	0.0000
nopath	1	2	3	1	327	00:38:05	2285	00:38:33	2313	00:00:28	28	0.0000
nopath	2	1	1	1	327	00:38:08	2288	00:38:34	2314	00:00:26	26	0.0000
nopath	2	1	14	16	327	00:38:09	2289	00:38:36	2316	00:00:27	27	0.0000
nopath	2	1	1	1	327	00:38:14	2294	00:38:39	2319	00:00:25	25	0.0000
nopath	1	3	1	1	351	00:37:53	2273	00:38:42	2322	00:00:49	49	0.0000
nopath	3	2	3	1	311	00:37:52	2272	00:38:52	2332	00:01:00	60	0.0000
nopath	3	1	1	1	351	00:37:40	2260	00:38:52	2332	00:01:12	72	0.0000
nopath	1	2	1	1	327	00:38:24	2304	00:39:00	2340	00:00:36	36	0.0000	00:00:29
nopath	1	2	14	16	327	00:38:32	2312	00:39:02	2342	00:00:30	30	0.0000
nopath	2	1	1	1	327	00:38:22	2302	00:39:03	2343	00:00:41	41	0.0000
nopath	2	1	10	1	327	00:38:37	2317	00:39:05	2345	00:00:28	28	0.0000
nopath	1	2	3	1	327	00:38:38	2318	00:39:07	2347	00:00:29	29	0.0000
nopath	1	3	1	1	351	00:38:17	2297	00:39:07	2347	00:00:50	50	0.0000
nopath	1	2	1	1	327	00:38:39	2319	00:39:10	2350	00:00:31	31	0.0000
nopath	1	2	1	1	327	00:38:48	2328	00:39:16	2356	00:00:28	28	0.0000
nopath	2	1	9	1	327	00:38:52	2332	00:39:17	2357	00:00:25	25	0.0000
nopath	1	2	1	1	327	00:38:50	2330	00:39:18	2358	00:00:28	28	0.0000
nopath	2	1	1	1	327	00:38:53	2333	00:39:19	2359	00:00:26	26	0.0000
nopath	1	3	13	15	351	00:38:29	2309	00:39:23	2363	00:00:54	54	0.0000
nopath	1	2	1	1	327	00:38:57	2337	00:39:25	2365	00:00:28	28	0.0000
nopath	2	1	1	1	327	00:39:00	2340	00:39:26	2366	00:00:26	26	0.0000
nopath	1	3	3	1	351	00:38:44	2324	00:39:28	2368	00:00:44	44	0.0000
nopath	2	1	1	1	327	00:39:09	2349	00:39:35	2375	00:00:26	26	0.0000
nopath	2	1	1	1	327	00:39:12	2352	00:39:38	2378	00:00:26	26	0.0000
nopath	1	2	1	1	327	00:39:12	2352	00:39:40	2380	00:00:28	28	0.0000
nopath	1	2	2	1	327	00:39:13	2353	00:39:43	2383	00:00:30	30	0.0000
nopath	1	2	1	1	327	00:39:14	2354	00:39:44	2384	00:00:30	30	0.0000
nopath	1	2	1	1	327	00:39:23	2363	00:39:51	2391	00:00:28	28	0.0000
nopath	2	1	1	1	327	00:39:28	2368	00:39:53	2393	00:00:25	25	0.0000
nopath	2	3	1	1	311	00:39:25	2365	00:39:54	2394	00:00:29	29	0.0000
nopath	2	1	12	14	327	00:39:29	2369	00:39:57	2397	00:00:28	28	0.0000
nopath	1	2	1	1	327	00:39:29	2369	00:39:57	2397	00:00:28	28	0.0000
nopath	1	2	1	1	327	00:39:30	2370	00:40:00	2400	00:00:30	30	0.0000	00:00:29
nopath	1	2	10	1	327	00:39:31	2371	00:40:01	2401	00:00:30	30	0.0000
nopath	2	1	1	1	327	00:39:35	2375	00:40:01	2401	00:00:26	26	0.0000
nopath	2	1	1	1	327	00:39:37	2377	00:40:02	2402	00:00:25	25	0.0000
nopath	2	1	1	1	327	00:39:38	2378	00:40:04	2404	00:00:26	26	0.0000
nopath	1	2	3	1	327	00:39:39	2379	00:40:07	2407	00:00:28	28	0.0000
nopath	2	1	3	1	327	00:39:44	2384	00:40:09	2409	00:00:25	25	0.0000
nopath	1	2	1	1	327	00:39:40	2380	00:40:10	2410	00:00:30	30	0.0000
nopath	2	1	1	1	327	00:39:51	2391	00:40:16	2416	00:00:25	25	0.0000
nopath	2	1	1	1	327	00:39:54	2394	00:40:19	2419	00:00:25	25	0.0000
nopath	1	2	1	1	327	00:39:55	2395	00:40:23	2423	00:00:28	28	0.0000
nopath	2	1	1	1	327	00:39:57	2397	00:40:23	2423	00:00:26	26	0.0000
nopath	1	2	1	1	327	00:39:59	2399	00:40:27	2427	00:00:28	28	0.0000
nopath	2	1	1	1	327	00:40:03	2403	00:40:29	2429	00:00:26	26	0.0000
nopath	1	2	1	1	327	00:40:03	2403	00:40:31	2431	00:00:28	28	0.0000
nopath	2	1	2	1	327	00:40:05	2405	00:40:31	2431	00:00:26	26	0.0000
nopath	2	1	1	1	327	00:40:11	2411	00:40:36	2436	00:00:25	25	0.0000
nopath	1	3	3	1	351	00:40:05	2405	00:40:39	2439	00:00:34	34	0.0000
nopath	3	1	3	1	351	00:39:06	2346	00:40:42	2442	00:01:36	96	0.0000
nopath	3	1	1	1	351	00:40:07	2407	00:40:46	2446	00:00:39	39	0.0000
nopath	1	2	1	1	327	00:40:07	2407	00:40:50	2450	00:00:43	43	0.0000
nopath	1	2	1	1	327	00:40:13	2413	00:40:52	2452	00:00:39	39	0.0000
nopath	2	1	1	1	327	00:40:12	2412	00:40:53	2453	00:00:41	41	0.0000
nopath	2	1	1	1	327	00:40:19	2419	00:40:53	2453	00:00:34	34	0.0000
nopath	1	2	1	1	327	00:40:24	2424	00:40:54	2454	00:00:30	30	0.0000
nopath	2	1	1	1	327	00:40:16	2416	00:40:55	2455	00:00:39	39	0.0000
nopath	1	2	1	1	327	00:40:26	2426	00:40:56	2456	00:00:30	30	0.0000
nopath	2	1	1	1	327	00:40:29	2429	00:40:57	2457	00:00:28	28	0.0000
nopath	1	2	6	1	327	00:40:29	2429	00:40:59	2459	00:00:30	30	0.0000
nopath	2	1	1	1	327	00:40:28	2428	00:40:59	2459	00:00:31	31	0.0000
nopath	2	3	12	14	311	00:40:23	2423	00:40:59	2459	00:00:36	36	0.0000
nopath	1	2	14	16	327	00:40:40	2440	00:41:09	2469	00:00:29	29	0.0000	00:00:31
nopath	1	3	1	1	351	00:40:33	2433	00:41:09	2469	00:00:36	36	0.0000
nopath	1	2	5	1	327	00:40:44	2444	00:41:12	2472	00:00:28	28	0.0000
nopath	1	3	1	1	351	00:40:38	2438	00:41:12	2472	00:00:34	34	0.0000
nopath	3	2	1	1	311	00:40:09	2409	00:41:22	2482	00:01:13	73	0.0000
nopath	3	2	9	1	311	00:40:42	2442	00:41:24	2484	00:00:42	42	0.0000
nopath	3	1	6	1	351	00:40:57	2457	00:41:34	2494	00:00:37	37	0.0000
nopath	1	2	12	14	327	00:40:49	2449	00:41:41	2501	00:00:52	52	0.0000
nopath	1	2	1	1	327	00:41:02	2462	00:41:42	2502	00:00:40	40	0.0000
nopath	2	1	1	1	327	00:40:52	2452	00:41:43	2503	00:00:51	51	0.0000
nopath	2	1	1	1	327	00:41:07	2467	00:41:43	2503	00:00:36	36	0.0000
nopath	1	2	1	1	327	00:41:07	2467	00:41:44	2504	00:00:37	37	0.0000
nopath	2	1	1	1	327	00:41:04	2464	00:41:44	2504	00:00:40	40	0.0000
nopath	2	1	3	1	327	00:41:15	2475	00:41:45	2505	00:00:30	30	0.0000
nopath	1	2	1	1	327	00:41:11	2471	00:41:46	2506	00:00:35	35	0.0000
nopath	2	1	9	1	327	00:41:17	2477	00:41:47	2507	00:00:30	30	0.0000
nopath	1	2	9	1	327	00:41:16	2476	00:41:48	2508	00:00:32	32	0.0000
nopath	2	3	3	1	311	00:41:11	2471	00:41:48	2508	00:00:37	37	0.0000
nopath	1	2	1	1	327	00:41:19	2479	00:41:50	2510	00:00:31	31	0.0000
nopath	2	1	13	15	327	00:41:16	2476	00:41:50	2510	00:00:34	34	0.0000
nopath	1	3	3	1	351	00:41:13	2473	00:41:53	2513	00:00:40	40	0.0000
nopath	1	2	1	1	327	00:41:25	2485	00:41:54	2514	00:00:29	29	0.0000
nopath	3	2	12	14	311	00:41:02	2462	00:42:00	2520	00:00:58	58	0.0000	00:00:48
nopath	3	1	12	14	351	00:41:13	2473	00:42:05	2525	00:00:52	52	0.0000
nopath	1	2	1	1	327	00:41:31	2491	00:42:10	2530	00:00:39	39	0.0000
nopath	2	1	6	1	327	00:41:43	2503	00:42:13	2533	00:00:30	30	0.0000
nopath	2	1	12	14	327	00:41:38	2498	00:42:14	2534	00:00:36	36	0.0000
nopath	2	1	12	14	327	00:41:40	2500	00:42:16	2536	00:00:36	36	0.0000
nopath	3	1	1	1	351	00:41:36	2496	00:42:22	2542	00:00:46	46	0.0000
nopath	3	1	10	1	351	00:41:45	2505	00:42:25	2545	00:00:40	40	0.0000
nopath	1	2	12	14	327	00:41:52	2512	00:42:31	2551	00:00:39	39	0.0000
nopath	2	1	1	1	327	00:42:02	2522	00:42:32	2552	00:00:30	30	0.0000
nopath	1	2	3	1	327	00:42:03	2523	00:42:32	2552	00:00:29	29	0.0000
nopath	2	1	5	1	327	00:41:54	2514	00:42:33	2553	00:00:39	39	0.0000
nopath	1	2	3	1	327	00:42:07	2527	00:42:36	2556	00:00:29	29	0.0000
nopath	2	1	14	16	327	00:42:10	2530	00:42:38	2558	00:00:28	28	0.0000
nopath	1	3	1	1	351	00:41:36	2496	00:42:40	2560	00:01:04	64	0.0000
nopath	2	1	3	1	327	00:42:17	2537	00:42:43	2563	00:00:26	26	0.0000
nopath	1	2	5	1	327	00:42:15	2535	00:42:43	2563	00:00:28	28	0.0000
nopath	1	3	12	14	351	00:42:13	2533	00:42:50	2570	00:00:37	37	0.0000
nopath	2	1	12	14	327	00:42:28	2548	00:42:55	2575	00:00:27	27	0.0000
nopath	2	1	1	1	327	00:42:30	2550	00:42:57	2577	00:00:27	27	0.0000
nopath	3	1	12	14	351	00:42:14	2534	00:43:02	2582	00:00:48	48	0.0000	00:00:52
nopath	3	1	5	1	351	00:42:29	2549	00:43:06	2586	00:00:37	37	0.0000
nopath	1	2	1	1	327	00:42:29	2549	00:43:10	2590	00:00:41	41	0.0000
nopath	1	2	1	1	327	00:42:38	2558	00:43:12	2592	00:00:34	34	0.0000
nopath	2	3	1	1	311	00:42:32	2552	00:43:12	2592	00:00:40	40	0.0000
nopath	1	2	1	1	327	00:42:40	2560	00:43:14	2594	00:00:34	34	0.0000
nopath	2	1	12	14	327	00:42:41	2561	00:43:14	2594	00:00:33	33	0.0000
nopath	1	2	1	1	327	00:42:47	2567	00:43:16	2596	00:00:29	29	0.0000
nopath	2	1	1	1	327	00:42:49	2569	00:43:16	2596	00:00:27	27	0.0000
nopath	2	1	9	1	327	00:42:52	2572	00:43:21	2601	00:00:29	29	0.0000
nopath	1	3	3	1	351	00:42:21	2541	00:43:22	2602	00:01:01	61	0.0000
nopath	2	1	10	1	327	00:43:00	2580	00:43:25	2605	00:00:25	25	0.0000
nopath	3	1	5	1	351	00:42:43	2563	00:43:32	2612	00:00:49	49	0.0000
nopath	3	1	6	1	351	00:42:53	2573	00:43:35	2615	00:00:42	42	0.0000
nopath	3	2	12	14	311	00:43:01	2581	00:43:38	2618	00:00:37	37	0.0000
nopath	3	1	1	1	351	00:43:05	2585	00:43:44	2624	00:00:39	39	0.0000
nopath	3	1	3	1	351	00:43:13	2593	00:43:48	2628	00:00:35	35	0.0000
nopath	1	2	1	1	327	00:43:13	2593	00:43:50	2630	00:00:37	37	0.0000
nopath	2	1	1	1	327	00:43:08	2588	00:43:53	2633	00:00:45	45	0.0000
nopath	2	1	1	1	327	00:43:01	2581	00:43:53	2633	00:00:52	52	0.0000
nopath	1	2	1	1	327	00:43:27	2607	00:43:54	2634	00:00:27	27	0.0000
nopath	2	1	1	1	327	00:43:07	2587	00:43:54	2634	00:00:47	47	0.0000
nopath	2	1	1	1	327	00:43:10	2590	00:43:55	2635	00:00:45	45	0.0000
nopath	2	1	1	1	327	00:43:09	2589	00:43:56	2636	00:00:47	47	0.0000
nopath	2	1	1	1	327	00:43:12	2592	00:43:57	2637	00:00:45	45	0.0000
nopath	2	1	5	1	327	00:43:17	2597	00:43:58	2638	00:00:41	41	0.0000
nopath	2	1	1	1	327	00:43:19	2599	00:43:59	2639	00:00:40	40	0.0000
nopath	1	2	1	1	327	00:43:30	2610	00:44:00	2640	00:00:30	30	0.0000	00:00:34
nopath	2	1	3	1	327	00:43:25	2605	00:44:00	2640	00:00:35	35	0.0000
nopath	2	1	12	14	327	00:43:27	2607	00:44:01	2641	00:00:34	34	0.0000
nopath	2	1	1	1	327	00:43:30	2610	00:44:03	2643	00:00:33	33	0.0000
nopath	2	1	1	1	327	00:43:31	2611	00:44:03	2643	00:00:32	32	0.0000
nopath	2	1	1	1	327	00:43:35	2615	00:44:05	2645	00:00:30	30	0.0000
nopath	2	1	9	1	327	00:43:37	2617	00:44:06	2646	00:00:29	29	0.0000
nopath	1	3	1	1	351	00:42:44	2564	00:44:09	2649	00:01:25	85	0.0000
nopath	1	2	1	1	327	00:43:44	2624	00:44:12	2652	00:00:28	28	0.0000
nopath	1	3	1	1	351	00:43:14	2594	00:44:13	2653	00:00:59	59	0.0000
nopath	3	2	1	1	311	00:43:17	2597	00:44:20	2660	00:01:03	63	0.0000
nopath	3	2	14	16	311	00:43:35	2615	00:44:23	2663	00:00:48	48	0.0000
nopath	1	2	3	1	327	00:44:03	2643	00:44:33	2673	00:00:30	30	0.0000
nopath	1	2	13	15	327	00:43:48	2628	00:44:33	2673	00:00:45	45	0.0000
nopath	2	1	1	1	327	00:44:03	2643	00:44:33	2673	00:00:30	30	0.0000
nopath	2	1	12	14	327	00:43:51	2631	00:44:34	2674	00:00:43	43	0.0000
nopath	2	1	12	14	327	00:44:04	2644	00:44:34	2674	00:00:30	30	0.0000
nopath	2	1	1	1	327	00:44:01	2641	00:44:36	2676	00:00:35	35	0.0000
nopath	1	3	12	14	351	00:43:31	2611	00:44:38	2678	00:01:07	67	0.0000
nopath	1	2	12	14	327	00:44:10	2650	00:44:41	2681	00:00:31	31	0.0000
nopath	1	2	1	1	327	00:44:11	2651	00:44:43	2683	00:00:32	32	0.0000
nopath	2	1	13	15	327	00:44:15	2655	00:44:43	2683	00:00:28	28	0.0000
nopath	1	2	3	1	327	00:44:15	2655	00:44:45	2685	00:00:30	30	0.0000
nopath	1	2	1	1	327	00:44:16	2656	00:44:47	2687	00:00:31	31	0.0000
nopath	2	1	13	15	327	00:44:17	2657	00:44:48	2688	00:00:31	31	0.0000
nopath	1	2	1	1	327	00:44:20	2660	00:44:49	2689	00:00:29	29	0.0000
nopath	2	1	9	1	327	00:44:25	2665	00:44:51	2691	00:00:26	26	0.0000
nopath	2	1	2	1	327	00:44:27	2667	00:44:53	2693	00:00:26	26	0.0000
nopath	2	1	3	1	327	00:44:28	2668	00:44:54	2694	00:00:26	26	0.0000
nopath	1	3	1	1	351	00:43:42	2622	00:44:56	2696	00:01:14	74	0.0000
nopath	1	3	15	17	351	00:44:23	2663	00:45:03	2703	00:00:40	40	0.0000	00:00:46
nopath	1	3	1	1	351	00:44:32	2672	00:45:08	2708	00:00:36	36	0.0000
nopath	1	3	1	1	351	00:44:35	2675	00:45:12	2712	00:00:37	37	0.0000
nopath	1	2	10	1	327	00:44:47	2687	00:45:15	2715	00:00:28	28	0.0000
nopath	1	3	1	1	351	00:44:42	2682	00:45:16	2716	00:00:34	34	0.0000
nopath	1	3	8	1	351	00:44:46	2686	00:45:20	2720	00:00:34	34	0.0000
nopath	1	2	1	1	327	00:44:53	2693	00:45:21	2721	00:00:28	28	0.0000
nopath	2	1	1	1	327	00:44:40	2680	00:45:23	2723	00:00:43	43	0.0000
nopath	2	1	1	1	327	00:44:35	2675	00:45:23	2723	00:00:48	48	0.0000
nopath	2	1	3	1	327	00:44:49	2689	00:45:25	2725	00:00:36	36	0.0000
nopath	1	3	9	1	351	00:44:55	2695	00:45:29	2729	00:00:34	34	0.0000
nopath	3	2	1	1	311	00:43:46	2626	00:45:30	2730	00:01:44	104	0.0000
nopath	3	2	5	1	311	00:44:45	2685	00:45:34	2734	00:00:49	49	0.0000
nopath	3	1	1	1	351	00:43:48	2628	00:45:34	2734	00:01:46	106	0.0000
nopath	3	1	3	1	351	00:45:11	2711	00:45:47	2747	00:00:36	36	0.0000
nopath	1	2	12	14	327	00:44:58	2698	00:45:51	2751	00:00:53	53	0.0000
nopath	1	2	1	1	327	00:45:03	2703	00:45:53	2753	00:00:50	50	0.0000
nopath	2	1	1	1	327	00:45:00	2700	00:45:53	2753	00:00:53	53	0.0000
nopath	2	1	1	1	327	00:45:13	2713	00:45:53	2753	00:00:40	40	0.0000
nopath	1	2	1	1	327	00:45:15	2715	00:45:54	2754	00:00:39	39	0.0000
nopath	2	1	3	1	327	00:45:14	2714	00:45:54	2754	00:00:40	40	0.0000
nopath	1	2	1	1	327	00:45:25	2725	00:45:56	2756	00:00:31	31	0.0000
nopath	2	1	13	15	327	00:45:21	2721	00:45:56	2756	00:00:35	35	0.0000
nopath	2	1	1	1	327	00:45:24	2724	00:45:56	2756	00:00:32	32	0.0000
nopath	2	1	1	1	327	00:45:29	2729	00:45:59	2759	00:00:30	30	0.0000
nopath	1	2	7	1	327	00:45:28	2728	00:46:00	2760	00:00:32	32	0.0000	00:00:34
nopath	2	1	1	1	327	00:45:32	2732	00:46:01	2761	00:00:29	29	0.0000
nopath	2	1	1	1	327	00:45:34	2734	00:46:02	2762	00:00:28	28	0.0000
nopath	1	2	1	1	327	00:45:29	2729	00:46:02	2762	00:00:33	33	0.0000
nopath	2	1	1	1	327	00:45:38	2738	00:46:03	2763	00:00:25	25	0.0000
nopath	2	1	6	1	327	00:45:39	2739	00:46:05	2765	00:00:26	26	0.0000
nopath	3	1	1	1	351	00:45:21	2721	00:46:12	2772	00:00:51	51	0.0000
nopath	3	1	1	1	351	00:45:24	2724	00:46:14	2774	00:00:50	50	0.0000
nopath	3	1	12	14	351	00:45:36	2736	00:46:18	2778	00:00:42	42	0.0000
nopath	1	2	1	1	327	00:45:44	2744	00:46:20	2780	00:00:36	36	0.0000
nopath	1	2	3	1	327	00:45:45	2745	00:46:22	2782	00:00:37	37	0.0000
nopath	2	1	2	1	327	00:45:42	2742	00:46:23	2783	00:00:41	41	0.0000
nopath	2	1	10	1	327	00:45:43	2743	00:46:23	2783	00:00:40	40	0.0000
nopath	1	2	12	14	327	00:45:47	2747	00:46:24	2784	00:00:37	37	0.0000
nopath	2	1	10	1	327	00:45:46	2746	00:46:24	2784	00:00:38	38	0.0000
nopath	2	1	1	1	327	00:45:44	2744	00:46:25	2785	00:00:41	41	0.0000
nopath	1	2	5	1	327	00:45:55	2755	00:46:25	2785	00:00:30	30	0.0000
nopath	2	1	14	16	327	00:45:49	2749	00:46:29	2789	00:00:40	40	0.0000
nopath	2	1	9	1	327	00:45:54	2754	00:46:29	2789	00:00:35	35	0.0000
nopath	1	3	9	1	351	00:45:32	2732	00:46:32	2792	00:01:00	60	0.0000
nopath	1	3	1	1	351	00:45:38	2738	00:46:37	2797	00:00:59	59	0.0000
nopath	3	2	12	14	311	00:45:41	2741	00:46:40	2800	00:00:59	59	0.0000
nopath	3	1	5	1	351	00:45:44	2744	00:46:44	2804	00:01:00	60	0.0000
nopath	1	2	1	1	327	00:46:19	2779	00:46:49	2809	00:00:30	30	0.0000
nopath	1	2	12	14	327	00:46:21	2781	00:46:51	2811	00:00:30	30	0.0000
nopath	1	2	1	1	327	00:46:25	2785	00:46:52	2812	00:00:27	27	0.0000
nopath	2	1	1	1	327	00:46:21	2781	00:46:53	2813	00:00:32	32	0.0000
nopath	2	1	1	1	327	00:46:35	2795	00:47:01	2821	00:00:26	26	0.0000	00:00:32
nopath	2	1	9	1	327	00:46:37	2797	00:47:03	2823	00:00:26	26	0.0000
nopath	1	2	14	16	327	00:46:35	2795	00:47:04	2824	00:00:29	29	0.0000
nopath	1	3	1	1	351	00:46:27	2787	00:47:05	2825	00:00:38	38	0.0000
nopath	1	2	9	1	327	00:46:38	2798	00:47:06	2826	00:00:28	28	0.0000
nopath	2	1	2	1	327	00:46:42	2802	00:47:07	2827	00:00:25	25	0.0000
nopath	2	1	1	1	327	00:46:44	2804	00:47:10	2830	00:00:26	26	0.0000
nopath	1	2	3	1	327	00:46:43	2803	00:47:11	2831	00:00:28	28	0.0000
nopath	1	2	1	1	327	00:46:44	2804	00:47:14	2834	00:00:30	30	0.0000
nopath	1	2	1	1	327	00:46:50	2810	00:47:18	2838	00:00:28	28	0.0000
nopath	2	1	1	1	327	00:46:53	2813	00:47:18	2838	00:00:25	25	0.0000
nopath	1	2	1	1	327	00:46:54	2814	00:47:22	2842	00:00:28	28	0.0000
nopath	1	2	1	1	327	00:46:55	2815	00:47:24	2844	00:00:29	29	0.0000
nopath	2	1	15	17	327	00:46:58	2818	00:47:25	2845	00:00:27	27	0.0000
nopath	2	1	5	1	327	00:47:00	2820	00:47:26	2846	00:00:26	26	0.0000
nopath	2	1	1	1	327	00:46:59	2819	00:47:27	2847	00:00:28	28	0.0000
nopath	1	2	1	1	327	00:47:01	2821	00:47:29	2849	00:00:28	28	0.0000
nopath	1	2	1	1	327	00:47:03	2823	00:47:31	2851	00:00:28	28	0.0000
nopath	1	2	1	1	327	00:47:06	2826	00:47:34	2854	00:00:28	28	0.0000
nopath	2	3	3	1	311	00:47:07	2827	00:47:36	2856	00:00:29	29	0.0000
nopath	1	2	1	1	327	00:47:09	2829	00:47:37	2857	00:00:28	28	0.0000
nopath	2	3	1	1	311	00:47:08	2828	00:47:38	2858	00:00:30	30	0.0000
nopath	1	2	1	1	327	00:47:11	2831	00:47:39	2859	00:00:28	28	0.0000
nopath	2	1	1	1	327	00:47:14	2834	00:47:41	2861	00:00:27	27	0.0000
nopath	1	2	1	1	327	00:47:15	2835	00:47:43	2863	00:00:28	28	0.0000
nopath	2	1	1	1	327	00:47:25	2845	00:47:51	2871	00:00:26	26	0.0000
nopath	1	2	5	1	327	00:47:23	2843	00:47:51	2871	00:00:28	28	0.0000
nopath	1	2	5	1	327	00:47:25	2845	00:47:53	2873	00:00:28	28	0.0000
nopath	2	1	1	1	327	00:47:30	2850	00:47:55	2875	00:00:25	25	0.0000
nopath	2	1	1	1	327	00:47:29	2849	00:47:55	2875	00:00:26	26	0.0000
nopath	2	3	1	1	311	00:47:32	2852	00:48:01	2881	00:00:29	29	0.0000	00:00:34
nopath	1	2	1	1	327	00:47:33	2853	00:48:01	2881	00:00:28	28	0.0000
nopath	2	1	1	1	327	00:47:35	2855	00:48:01	2881	00:00:26	26	0.0000
nopath	1	3	12	14	351	00:47:12	2832	00:48:04	2884	00:00:52	52	0.0000
nopath	1	2	9	1	327	00:47:38	2858	00:48:06	2886	00:00:28	28	0.0000
nopath	2	1	5	1	327	00:47:42	2862	00:48:10	2890	00:00:28	28	0.0000
nopath	2	1	1	1	327	00:47:45	2865	00:48:10	2890	00:00:25	25	0.0000
nopath	2	1	1	1	327	00:47:44	2864	00:48:12	2892	00:00:28	28	0.0000
nopath	1	2	1	1	327	00:47:44	2864	00:48:12	2892	00:00:28	28	0.0000
nopath	2	1	3	1	327	00:47:46	2866	00:48:12	2892	00:00:26	26	0.0000
nopath	2	1	1	1	327	00:47:47	2867	00:48:13	2893	00:00:26	26	0.0000
nopath	1	3	1	1	351	00:47:13	2833	00:48:16	2896	00:01:03	63	0.0000
nopath	1	2	3	1	327	00:47:53	2873	00:48:21	2901	00:00:28	28	0.0000
nopath	1	2	1	1	327	00:47:54	2874	00:48:23	2903	00:00:29	29	0.0000
nopath	1	3	1	1	351	00:47:43	2863	00:48:23	2903	00:00:40	40	0.0000
nopath	3	2	3	1	311	00:46:28	2788	00:48:30	2910	00:02:02	122	0.0000
nopath	3	2	1	1	311	00:47:54	2874	00:48:32	2912	00:00:38	38	0.0000
nopath	1	2	1	1	327	00:48:00	2880	00:48:40	2920	00:00:40	40	0.0000
nopath	2	1	1	1	327	00:48:12	2892	00:48:42	2922	00:00:30	30	0.0000
nopath	1	2	1	1	327	00:48:14	2894	00:48:43	2923	00:00:29	29	0.0000
nopath	2	1	3	1	327	00:48:04	2884	00:48:43	2923	00:00:39	39	0.0000
nopath	2	1	5	1	327	00:48:14	2894	00:48:44	2924	00:00:30	30	0.0000
nopath	2	3	3	1	311	00:48:10	2890	00:48:45	2925	00:00:35	35	0.0000
nopath	1	2	1	1	327	00:48:20	2900	00:48:49	2929	00:00:29	29	0.0000
nopath	1	2	1	1	327	00:48:22	2902	00:48:53	2933	00:00:31	31	0.0000
nopath	2	1	1	1	327	00:48:26	2906	00:48:54	2934	00:00:28	28	0.0000
nopath	1	2	3	1	327	00:48:24	2904	00:48:56	2936	00:00:32	32	0.0000
nopath	2	1	9	1	327	00:48:31	2911	00:48:56	2936	00:00:25	25	0.0000
nopath	1	2	10	1	327	00:48:29	2909	00:48:57	2937	00:00:28	28	0.0000
nopath	2	1	12	14	327	00:48:32	2912	00:48:59	2939	00:00:27	27	0.0000
nopath	2	1	1	1	327	00:48:38	2918	00:49:03	2943	00:00:25	25	0.0000	00:00:27
nopath	1	2	1	1	327	00:48:39	2919	00:49:07	2947	00:00:28	28	0.0000
nopath	1	3	1	1	351	00:48:19	2899	00:49:07	2947	00:00:48	48	0.0000
nopath	1	2	13	15	327	00:48:40	2920	00:49:10	2950	00:00:30	30	0.0000
nopath	2	1	1	1	327	00:48:44	2924	00:49:11	2951	00:00:27	27	0.0000
nopath	1	3	5	1	351	00:48:41	2921	00:49:18	2958	00:00:37	37	0.0000
nopath	1	2	1	1	327	00:48:51	2931	00:49:19	2959	00:00:28	28	0.0000
nopath	2	1	13	15	327	00:48:56	2936	00:49:24	2964	00:00:28	28	0.0000
nopath	2	1	1	1	327	00:48:58	2938	00:49:26	2966	00:00:28	28	0.0000
nopath	2	1	1	1	327	00:49:02	2942	00:49:27	2967	00:00:25	25	0.0000
nopath	3	2	13	15	311	00:48:13	2893	00:49:32	2972	00:01:19	79	0.0000
nopath	1	2	1	1	327	00:49:17	2957	00:49:43	2983	00:00:26	26	0.0000
nopath	2	1	1	1	327	00:49:09	2949	00:49:43	2983	00:00:34	34	0.0000
nopath	2	1	14	16	327	00:49:07	2947	00:49:45	2985	00:00:38	38	0.0000
nopath	2	1	1	1	327	00:49:15	2955	00:49:45	2985	00:00:30	30	0.0000
nopath	2	1	1	1	327	00:49:12	2952	00:49:47	2987	00:00:35	35	0.0000
nopath	1	3	5	1	351	00:48:50	2930	00:49:48	2988	00:00:58	58	0.0000
nopath	2	1	3	1	327	00:49:25	2965	00:49:53	2993	00:00:28	28	0.0000
nopath	3	1	1	1	351	00:49:05	2945	00:50:02	3002	00:00:57	57	0.0000	00:00:50
nopath	3	2	1	1	311	00:49:26	2966	00:50:03	3003	00:00:37	37	0.0000
nopath	3	2	3	1	311	00:49:29	2969	00:50:08	3008	00:00:39	39	0.0000
nopath	1	2	1	1	327	00:49:27	2967	00:50:10	3010	00:00:43	43	0.0000
nopath	1	2	1	1	327	00:49:29	2969	00:50:11	3011	00:00:42	42	0.0000
nopath	1	2	3	1	327	00:49:32	2972	00:50:12	3012	00:00:40	40	0.0000
nopath	2	1	1	1	327	00:49:32	2972	00:50:13	3013	00:00:41	41	0.0000
nopath	1	2	1	1	327	00:49:35	2975	00:50:14	3014	00:00:39	39	0.0000
nopath	2	1	1	1	327	00:49:36	2976	00:50:14	3014	00:00:38	38	0.0000
nopath	2	1	14	16	327	00:49:31	2971	00:50:15	3015	00:00:44	44	0.0000
nopath	1	2	1	1	327	00:49:38	2978	00:50:16	3016	00:00:38	38	0.0000
nopath	2	1	3	1	327	00:49:41	2981	00:50:16	3016	00:00:35	35	0.0000
nopath	2	1	1	1	327	00:49:47	2987	00:50:17	3017	00:00:30	30	0.0000
nopath	1	2	14	16	327	00:49:41	2981	00:50:18	3018	00:00:37	37	0.0000
nopath	2	1	9	1	327	00:49:49	2989	00:50:20	3020	00:00:31	31	0.0000
nopath	1	2	13	15	327	00:49:53	2993	00:50:23	3023	00:00:30	30	0.0000
nopath	2	1	1	1	327	00:49:58	2998	00:50:24	3024	00:00:26	26	0.0000
nopath	2	1	13	15	327	00:49:57	2997	00:50:25	3025	00:00:28	28	0.0000
nopath	3	1	3	1	351	00:49:41	2981	00:50:32	3032	00:00:51	51	0.0000
nopath	2	1	1	1	327	00:50:02	3002	00:50:32	3032	00:00:30	30	0.0000
nopath	3	1	1	1	351	00:49:50	2990	00:50:35	3035	00:00:45	45	0.0000
nopath	3	1	1	1	351	00:49:51	2991	00:50:38	3038	00:00:47	47	0.0000
nopath	3	2	13	15	311	00:49:56	2996	00:50:41	3041	00:00:45	45	0.0000
nopath	3	1	14	16	351	00:49:57	2997	00:50:46	3046	00:00:49	49	0.0000
nopath	3	2	12	14	311	00:50:00	3000	00:50:47	3047	00:00:47	47	0.0000
nopath	1	2	5	1	327	00:49:57	2997	00:50:50	3050	00:00:53	53	0.0000
nopath	1	2	14	16	327	00:50:04	3004	00:50:53	3053	00:00:49	49	0.0000
nopath	2	1	2	1	327	00:50:03	3003	00:50:53	3053	00:00:50	50	0.0000
nopath	1	2	3	1	327	00:50:05	3005	00:50:54	3054	00:00:49	49	0.0000
nopath	2	1	3	1	327	00:50:05	3005	00:50:55	3055	00:00:50	50	0.0000
nopath	1	2	1	1	327	00:50:08	3008	00:50:56	3056	00:00:48	48	0.0000
nopath	2	1	13	15	327	00:50:01	3001	00:50:56	3056	00:00:55	55	0.0000
nopath	2	1	1	1	327	00:50:14	3014	00:50:57	3057	00:00:43	43	0.0000
nopath	1	2	9	1	327	00:50:11	3011	00:50:57	3057	00:00:46	46	0.0000
nopath	2	1	1	1	327	00:50:26	3026	00:50:58	3058	00:00:32	32	0.0000
nopath	2	1	1	1	327	00:50:06	3006	00:50:58	3058	00:00:52	52	0.0000
nopath	2	1	1	1	327	00:50:13	3013	00:50:59	3059	00:00:46	46	0.0000
nopath	1	2	13	15	327	00:50:26	3026	00:51:00	3060	00:00:34	34	0.0000	00:00:32
nopath	2	1	1	1	327	00:50:32	3032	00:51:01	3061	00:00:29	29	0.0000
nopath	2	1	1	1	327	00:50:15	3015	00:51:01	3061	00:00:46	46	0.0000
nopath	1	2	1	1	327	00:50:27	3027	00:51:02	3062	00:00:35	35	0.0000
nopath	2	1	12	14	327	00:50:36	3036	00:51:04	3064	00:00:28	28	0.0000
nopath	1	2	1	1	327	00:50:30	3030	00:51:04	3064	00:00:34	34	0.0000
nopath	2	1	1	1	327	00:50:35	3035	00:51:04	3064	00:00:29	29	0.0000
nopath	1	2	1	1	327	00:50:32	3032	00:51:06	3066	00:00:34	34	0.0000
nopath	2	1	1	1	327	00:50:41	3041	00:51:07	3067	00:00:26	26	0.0000
nopath	1	2	3	1	327	00:50:35	3035	00:51:08	3068	00:00:33	33	0.0000
nopath	1	3	1	1	351	00:49:39	2979	00:51:09	3069	00:01:30	90	0.0000
nopath	1	2	1	1	327	00:50:40	3040	00:51:10	3070	00:00:30	30	0.0000
nopath	1	2	1	1	327	00:50:41	3041	00:51:11	3071	00:00:30	30	0.0000
nopath	1	3	1	1	351	00:49:48	2988	00:51:12	3072	00:01:24	84	0.0000
nopath	1	2	1	1	327	00:50:46	3046	00:51:14	3074	00:00:28	28	0.0000
nopath	1	3	1	1	351	00:50:33	3033	00:51:16	3076	00:00:43	43	0.0000
nopath	3	2	1	1	311	00:50:04	3004	00:51:20	3080	00:01:16	76	0.0000
nopath	3	1	14	16	351	00:50:12	3012	00:51:25	3085	00:01:13	73	0.0000
nopath	3	2	1	1	311	00:50:20	3020	00:51:26	3086	00:01:06	66	0.0000
nopath	3	2	1	1	311	00:50:24	3024	00:51:27	3087	00:01:03	63	0.0000
nopath	3	2	1	1	311	00:50:43	3043	00:51:29	3089	00:00:46	46	0.0000
nopath	3	2	1	1	311	00:50:47	3047	00:51:32	3092	00:00:45	45	0.0000
nopath	3	2	5	1	311	00:50:52	3052	00:51:35	3095	00:00:43	43	0.0000
nopath	3	2	2	1	311	00:50:53	3053	00:51:38	3098	00:00:45	45	0.0000
nopath	3	1	1	1	351	00:51:06	3066	00:51:43	3103	00:00:37	37	0.0000
nopath	3	2	1	1	311	00:51:10	3070	00:51:43	3103	00:00:33	33	0.0000
nopath	1	2	1	1	327	00:50:50	3050	00:51:50	3110	00:01:00	60	0.0000
nopath	1	2	3	1	327	00:50:58	3058	00:51:51	3111	00:00:53	53	0.0000
nopath	2	1	10	1	327	00:50:55	3055	00:51:53	3113	00:00:58	58	0.0000
nopath	1	2	1	1	327	00:50:59	3059	00:51:53	3113	00:00:54	54	0.0000
nopath	2	1	1	1	327	00:50:57	3057	00:51:53	3113	00:00:56	56	0.0000
nopath	1	2	1	1	327	00:51:02	3062	00:51:55	3115	00:00:53	53	0.0000
nopath	2	1	1	1	327	00:51:07	3067	00:51:55	3115	00:00:48	48	0.0000
nopath	2	1	12	14	327	00:51:02	3062	00:51:56	3116	00:00:54	54	0.0000
nopath	2	1	3	1	327	00:51:18	3078	00:51:56	3116	00:00:38	38	0.0000
nopath	1	2	1	1	327	00:51:16	3076	00:51:57	3117	00:00:41	41	0.0000
nopath	2	1	1	1	327	00:51:27	3087	00:51:58	3118	00:00:31	31	0.0000
nopath	1	2	1	1	327	00:51:18	3078	00:51:59	3119	00:00:41	41	0.0000
nopath	2	1	14	16	327	00:51:20	3080	00:51:59	3119	00:00:39	39	0.0000
nopath	2	1	3	1	327	00:51:26	3086	00:52:00	3120	00:00:34	34	0.0000	00:00:37
nopath	1	2	1	1	327	00:51:23	3083	00:52:01	3121	00:00:38	38	0.0000
nopath	2	1	15	17	327	00:51:23	3083	00:52:01	3121	00:00:38	38	0.0000
nopath	2	1	1	1	327	00:51:29	3089	00:52:02	3122	00:00:33	33	0.0000
nopath	2	1	12	14	327	00:51:37	3097	00:52:04	3124	00:00:27	27	0.0000
nopath	1	2	1	1	327	00:51:35	3095	00:52:05	3125	00:00:30	30	0.0000
nopath	2	3	1	1	311	00:51:30	3090	00:52:06	3126	00:00:36	36	0.0000
nopath	1	2	3	1	327	00:51:38	3098	00:52:07	3127	00:00:29	29	0.0000
nopath	2	1	1	1	327	00:51:43	3103	00:52:09	3129	00:00:26	26	0.0000
nopath	2	1	1	1	327	00:51:44	3104	00:52:10	3130	00:00:26	26	0.0000
nopath	1	2	5	1	327	00:51:43	3103	00:52:11	3131	00:00:28	28	0.0000
nopath	2	1	12	14	327	00:51:47	3107	00:52:13	3133	00:00:26	26	0.0000
nopath	1	2	1	1	327	00:51:46	3106	00:52:14	3134	00:00:28	28	0.0000
nopath	2	1	1	1	327	00:51:49	3109	00:52:15	3135	00:00:26	26	0.0000
nopath	1	2	1	1	327	00:51:48	3108	00:52:16	3136	00:00:28	28	0.0000
nopath	1	3	1	1	351	00:51:24	3084	00:52:18	3138	00:00:54	54	0.0000
nopath	1	2	10	1	327	00:51:49	3109	00:52:19	3139	00:00:30	30	0.0000
nopath	1	2	1	1	327	00:51:51	3111	00:52:20	3140	00:00:29	29	0.0000
nopath	1	2	9	1	327	00:51:54	3114	00:52:22	3142	00:00:28	28	0.0000
nopath	2	1	12	14	327	00:51:56	3116	00:52:23	3143	00:00:27	27	0.0000
nopath	1	2	1	1	327	00:51:56	3116	00:52:24	3144	00:00:28	28	0.0000
nopath	1	2	6	1	327	00:51:58	3118	00:52:26	3146	00:00:28	28	0.0000
nopath	2	1	12	14	327	00:52:03	3123	00:52:29	3149	00:00:26	26	0.0000
nopath	2	1	1	1	327	00:52:06	3126	00:52:32	3152	00:00:26	26	0.0000
nopath	2	1	1	1	327	00:52:08	3128	00:52:34	3154	00:00:26	26	0.0000
nopath	2	1	1	1	327	00:52:12	3132	00:52:38	3158	00:00:26	26	0.0000
nopath	2	1	5	1	327	00:52:15	3135	00:52:40	3160	00:00:25	25	0.0000
nopath	2	1	12	14	327	00:52:14	3134	00:52:41	3161	00:00:27	27	0.0000
nopath	2	1	1	1	327	00:52:17	3137	00:52:43	3163	00:00:26	26	0.0000
nopath	2	1	1	1	327	00:52:18	3138	00:52:44	3164	00:00:26	26	0.0000
nopath	2	1	1	1	327	00:52:20	3140	00:52:45	3165	00:00:25	25	0.0000
nopath	1	3	1	1	351	00:51:27	3087	00:52:48	3168	00:01:21	81	0.0000
nopath	1	2	1	1	327	00:52:23	3143	00:52:51	3171	00:00:28	28	0.0000
nopath	2	1	10	1	327	00:52:27	3147	00:52:53	3173	00:00:26	26	0.0000
nopath	1	2	1	1	327	00:52:26	3146	00:52:54	3174	00:00:28	28	0.0000
nopath	1	2	3	1	327	00:52:28	3148	00:52:56	3176	00:00:28	28	0.0000
nopath	1	3	1	1	351	00:52:02	3122	00:52:57	3177	00:00:55	55	0.0000
nopath	2	1	1	1	327	00:52:37	3157	00:53:03	3183	00:00:26	26	0.0000	00:00:27
nopath	1	2	1	1	327	00:52:38	3158	00:53:06	3186	00:00:28	28	0.0000
nopath	2	1	14	16	327	00:52:40	3160	00:53:07	3187	00:00:27	27	0.0000
nopath	1	3	1	1	351	00:52:05	3125	00:53:08	3188	00:01:03	63	0.0000
nopath	1	3	1	1	351	00:52:24	3144	00:53:10	3190	00:00:46	46	0.0000
nopath	1	3	2	1	351	00:52:34	3154	00:53:14	3194	00:00:40	40	0.0000
nopath	1	3	10	1	351	00:52:43	3163	00:53:18	3198	00:00:35	35	0.0000
nopath	3	2	1	1	311	00:51:33	3093	00:53:22	3202	00:01:49	109	0.0000
nopath	3	2	1	1	311	00:51:43	3103	00:53:24	3204	00:01:41	101	0.0000
nopath	3	2	5	1	311	00:52:44	3164	00:53:26	3206	00:00:42	42	0.0000
nopath	3	1	9	1	351	00:52:45	3165	00:53:32	3212	00:00:47	47	0.0000
nopath	3	1	12	14	351	00:53:02	3182	00:53:38	3218	00:00:36	36	0.0000
nopath	1	2	1	1	327	00:52:49	3169	00:53:40	3220	00:00:51	51	0.0000
nopath	1	2	1	1	327	00:52:53	3173	00:53:41	3221	00:00:48	48	0.0000
nopath	2	1	1	1	327	00:52:44	3164	00:53:43	3223	00:00:59	59	0.0000
nopath	1	2	12	14	327	00:52:59	3179	00:53:43	3223	00:00:44	44	0.0000
nopath	2	1	1	1	327	00:52:43	3163	00:53:43	3223	00:01:00	60	0.0000
nopath	2	1	1	1	327	00:52:55	3175	00:53:44	3224	00:00:49	49	0.0000
nopath	2	1	1	1	327	00:52:47	3167	00:53:44	3224	00:00:57	57	0.0000
nopath	2	1	9	1	327	00:53:05	3185	00:53:46	3226	00:00:41	41	0.0000
nopath	2	3	1	1	311	00:53:03	3183	00:53:47	3227	00:00:44	44	0.0000
nopath	2	1	1	1	327	00:53:08	3188	00:53:48	3228	00:00:40	40	0.0000
nopath	1	2	3	1	327	00:53:20	3200	00:53:50	3230	00:00:30	30	0.0000
nopath	2	1	1	1	327	00:53:15	3195	00:53:50	3230	00:00:35	35	0.0000
nopath	2	1	1	1	327	00:53:16	3196	00:53:51	3231	00:00:35	35	0.0000
nopath	2	3	1	1	311	00:53:11	3191	00:53:51	3231	00:00:40	40	0.0000
nopath	2	1	3	1	327	00:53:14	3194	00:53:53	3233	00:00:39	39	0.0000
nopath	2	1	9	1	327	00:53:21	3201	00:53:53	3233	00:00:32	32	0.0000
nopath	2	1	1	1	327	00:53:18	3198	00:53:55	3235	00:00:37	37	0.0000
nopath	2	1	1	1	327	00:53:27	3207	00:53:55	3235	00:00:28	28	0.0000
nopath	3	2	1	1	311	00:53:09	3189	00:54:00	3240	00:00:51	51	0.0000	00:00:59
nopath	3	1	1	1	351	00:53:11	3191	00:54:04	3244	00:00:53	53	0.0000
nopath	3	1	1	1	351	00:53:21	3201	00:54:07	3247	00:00:46	46	0.0000
nopath	1	2	5	1	327	00:53:27	3207	00:54:10	3250	00:00:43	43	0.0000
nopath	1	2	9	1	327	00:53:30	3210	00:54:11	3251	00:00:41	41	0.0000
nopath	1	2	1	1	327	00:53:38	3218	00:54:13	3253	00:00:35	35	0.0000
nopath	2	1	1	1	327	00:53:22	3202	00:54:13	3253	00:00:51	51	0.0000
nopath	2	1	10	1	327	00:53:28	3208	00:54:13	3253	00:00:45	45	0.0000
nopath	2	1	1	1	327	00:53:35	3215	00:54:14	3254	00:00:39	39	0.0000
nopath	1	2	5	1	327	00:53:39	3219	00:54:15	3255	00:00:36	36	0.0000
nopath	2	3	5	1	311	00:53:26	3206	00:54:15	3255	00:00:49	49	0.0000
nopath	1	2	1	1	327	00:53:42	3222	00:54:16	3256	00:00:34	34	0.0000
nopath	2	1	1	1	327	00:53:34	3214	00:54:16	3256	00:00:42	42	0.0000
nopath	2	1	14	16	327	00:53:29	3209	00:54:18	3258	00:00:49	49	0.0000
nopath	1	2	1	1	327	00:53:47	3227	00:54:18	3258	00:00:31	31	0.0000
nopath	1	2	1	1	327	00:53:48	3228	00:54:20	3260	00:00:32	32	0.0000
nopath	2	1	14	16	327	00:53:41	3221	00:54:20	3260	00:00:39	39	0.0000
nopath	1	2	1	1	327	00:53:50	3230	00:54:22	3262	00:00:32	32	0.0000
nopath	2	1	5	1	327	00:53:44	3224	00:54:22	3262	00:00:38	38	0.0000
nopath	2	1	9	1	327	00:53:52	3232	00:54:23	3263	00:00:31	31	0.0000
nopath	1	2	1	1	327	00:53:54	3234	00:54:24	3264	00:00:30	30	0.0000
nopath	2	1	2	1	327	00:53:54	3234	00:54:24	3264	00:00:30	30	0.0000
nopath	2	1	4	1	327	00:53:55	3235	00:54:24	3264	00:00:29	29	0.0000
nopath	1	2	1	1	327	00:53:56	3236	00:54:25	3265	00:00:29	29	0.0000
nopath	1	2	10	1	327	00:53:57	3237	00:54:27	3267	00:00:30	30	0.0000
nopath	1	2	3	1	327	00:53:59	3239	00:54:29	3269	00:00:30	30	0.0000
nopath	2	1	7	1	327	00:54:02	3242	00:54:29	3269	00:00:27	27	0.0000
nopath	2	1	14	16	327	00:54:01	3241	00:54:29	3269	00:00:28	28	0.0000
nopath	1	2	3	1	327	00:54:00	3240	00:54:30	3270	00:00:30	30	0.0000
nopath	1	2	1	1	327	00:54:04	3244	00:54:32	3272	00:00:28	28	0.0000
nopath	2	1	1	1	327	00:54:08	3248	00:54:33	3273	00:00:25	25	0.0000
nopath	2	1	5	1	327	00:54:10	3250	00:54:37	3277	00:00:27	27	0.0000
nopath	2	1	1	1	327	00:54:13	3253	00:54:38	3278	00:00:25	25	0.0000
nopath	1	2	1	1	327	00:54:11	3251	00:54:39	3279	00:00:28	28	0.0000
nopath	2	1	5	1	327	00:54:14	3254	00:54:40	3280	00:00:26	26	0.0000
nopath	2	1	3	1	327	00:54:15	3255	00:54:41	3281	00:00:26	26	0.0000
nopath	1	2	1	1	327	00:54:15	3255	00:54:43	3283	00:00:28	28	0.0000
nopath	2	1	1	1	327	00:54:19	3259	00:54:44	3284	00:00:25	25	0.0000
nopath	1	3	12	14	351	00:52:47	3167	00:54:49	3289	00:02:02	122	0.0000
nopath	1	2	1	1	327	00:54:21	3261	00:54:49	3289	00:00:28	28	0.0000
nopath	1	3	12	14	351	00:53:33	3213	00:54:51	3291	00:01:18	78	0.0000
nopath	1	3	5	1	351	00:53:44	3224	00:54:54	3294	00:01:10	70	0.0000
nopath	1	3	14	16	351	00:54:06	3246	00:54:58	3298	00:00:52	52	0.0000
nopath	3	2	1	1	311	00:53:27	3207	00:55:02	3302	00:01:35	95	0.0000	00:01:35
nopath	3	2	5	1	311	00:53:54	3234	00:55:04	3304	00:01:10	70	0.0000
nopath	1	2	1	1	327	00:54:33	3273	00:55:10	3310	00:00:37	37	0.0000
nopath	1	2	9	1	327	00:54:43	3283	00:55:12	3312	00:00:29	29	0.0000
nopath	2	1	3	1	327	00:54:22	3262	00:55:13	3313	00:00:51	51	0.0000
nopath	2	1	9	1	327	00:54:23	3263	00:55:13	3313	00:00:50	50	0.0000
nopath	2	1	1	1	327	00:54:31	3271	00:55:14	3314	00:00:43	43	0.0000
nopath	2	1	1	1	327	00:54:30	3270	00:55:15	3315	00:00:45	45	0.0000
nopath	1	2	1	1	327	00:54:44	3284	00:55:16	3316	00:00:32	32	0.0000
nopath	2	1	1	1	327	00:54:33	3273	00:55:16	3316	00:00:43	43	0.0000
nopath	2	1	1	1	327	00:54:35	3275	00:55:17	3317	00:00:42	42	0.0000
nopath	2	1	3	1	327	00:54:41	3281	00:55:18	3318	00:00:37	37	0.0000
nopath	2	1	13	15	327	00:54:36	3276	00:55:20	3320	00:00:44	44	0.0000
nopath	2	1	1	1	327	00:54:45	3285	00:55:20	3320	00:00:35	35	0.0000
nopath	2	1	15	17	327	00:54:40	3280	00:55:22	3322	00:00:42	42	0.0000
nopath	2	1	1	1	327	00:54:51	3291	00:55:22	3322	00:00:31	31	0.0000
nopath	2	1	1	1	327	00:54:48	3288	00:55:24	3324	00:00:36	36	0.0000
nopath	2	1	12	14	327	00:54:53	3293	00:55:24	3324	00:00:31	31	0.0000
nopath	2	1	12	14	327	00:54:50	3290	00:55:25	3325	00:00:35	35	0.0000
nopath	1	2	14	16	327	00:54:57	3297	00:55:26	3326	00:00:29	29	0.0000
nopath	1	2	12	14	327	00:54:58	3298	00:55:28	3328	00:00:30	30	0.0000
nopath	2	1	1	1	327	00:55:00	3300	00:55:29	3329	00:00:29	29	0.0000
nopath	1	2	1	1	327	00:54:59	3299	00:55:29	3329	00:00:30	30	0.0000
nopath	2	1	1	1	327	00:55:03	3303	00:55:30	3330	00:00:27	27	0.0000
nopath	2	1	9	1	327	00:55:04	3304	00:55:30	3330	00:00:26	26	0.0000
nopath	2	1	1	1	327	00:55:07	3307	00:55:32	3332	00:00:25	25	0.0000
nopath	1	2	1	1	327	00:55:06	3306	00:55:34	3334	00:00:28	28	0.0000
nopath	2	1	1	1	327	00:55:09	3309	00:55:34	3334	00:00:25	25	0.0000
nopath	1	2	13	15	327	00:55:07	3307	00:55:37	3337	00:00:30	30	0.0000
nopath	1	3	12	14	351	00:54:22	3262	00:55:39	3339	00:01:17	77	0.0000
nopath	1	2	1	1	327	00:55:08	3308	00:55:39	3339	00:00:31	31	0.0000
nopath	1	2	1	1	327	00:55:11	3311	00:55:40	3340	00:00:29	29	0.0000
nopath	1	3	12	14	351	00:54:28	3268	00:55:42	3342	00:01:14	74	0.0000
nopath	1	2	12	14	327	00:55:13	3313	00:55:42	3342	00:00:29	29	0.0000
nopath	1	3	3	1	351	00:54:39	3279	00:55:45	3345	00:01:06	66	0.0000
nopath	3	2	1	1	311	00:54:02	3242	00:55:54	3354	00:01:52	112	0.0000
nopath	3	1	1	1	351	00:53:59	3239	00:55:54	3354	00:01:55	115	0.0000
nopath	3	2	1	1	311	00:54:10	3250	00:55:56	3356	00:01:46	106	0.0000
nopath	3	2	1	1	311	00:54:20	3260	00:55:59	3359	00:01:39	99	0.0000
nopath	3	2	1	1	311	00:54:36	3276	00:56:00	3360	00:01:24	84	0.0000	00:01:34
nopath	3	1	1	1	351	00:54:43	3283	00:56:05	3365	00:01:22	82	0.0000
nopath	3	2	3	1	311	00:55:12	3312	00:56:05	3365	00:00:53	53	0.0000
nopath	1	2	12	14	327	00:55:16	3316	00:56:11	3371	00:00:55	55	0.0000
nopath	1	2	9	1	327	00:55:19	3319	00:56:12	3372	00:00:53	53	0.0000
nopath	1	2	1	1	327	00:55:37	3337	00:56:13	3373	00:00:36	36	0.0000
nopath	2	1	1	1	327	00:55:12	3312	00:56:13	3373	00:01:01	61	0.0000
nopath	2	1	1	1	327	00:55:15	3315	00:56:13	3373	00:00:58	58	0.0000
nopath	2	1	3	1	327	00:55:17	3317	00:56:15	3375	00:00:58	58	0.0000
nopath	2	3	5	1	311	00:55:19	3319	00:56:15	3375	00:00:56	56	0.0000
nopath	2	1	5	1	327	00:55:31	3331	00:56:17	3377	00:00:46	46	0.0000
nopath	1	2	5	1	327	00:55:48	3348	00:56:17	3377	00:00:29	29	0.0000
nopath	2	1	1	1	327	00:55:30	3330	00:56:18	3378	00:00:48	48	0.0000
nopath	2	3	1	1	311	00:55:25	3325	00:56:18	3378	00:00:53	53	0.0000
nopath	2	1	5	1	327	00:55:36	3336	00:56:19	3379	00:00:43	43	0.0000
nopath	1	2	1	1	327	00:55:51	3351	00:56:20	3380	00:00:29	29	0.0000
nopath	2	1	1	1	327	00:55:35	3335	00:56:20	3380	00:00:45	45	0.0000
nopath	2	1	5	1	327	00:55:40	3340	00:56:21	3381	00:00:41	41	0.0000
nopath	2	1	1	1	327	00:55:37	3337	00:56:22	3382	00:00:45	45	0.0000
nopath	1	2	1	1	327	00:55:54	3354	00:56:22	3382	00:00:28	28	0.0000
nopath	2	1	1	1	327	00:55:46	3346	00:56:23	3383	00:00:37	37	0.0000
nopath	2	1	1	1	327	00:55:41	3341	00:56:23	3383	00:00:42	42	0.0000
nopath	1	2	1	1	327	00:55:56	3356	00:56:24	3384	00:00:28	28	0.0000
nopath	2	1	1	1	327	00:55:49	3349	00:56:24	3384	00:00:35	35	0.0000
nopath	2	1	1	1	327	00:55:55	3355	00:56:25	3385	00:00:30	30	0.0000
nopath	1	2	2	1	327	00:55:57	3357	00:56:26	3386	00:00:29	29	0.0000
nopath	2	1	1	1	327	00:55:57	3357	00:56:26	3386	00:00:29	29	0.0000
nopath	1	2	3	1	327	00:55:58	3358	00:56:27	3387	00:00:29	29	0.0000
nopath	2	1	1	1	327	00:55:59	3359	00:56:27	3387	00:00:28	28	0.0000
nopath	2	1	1	1	327	00:56:04	3364	00:56:30	3390	00:00:26	26	0.0000
nopath	2	1	1	1	327	00:56:03	3363	00:56:30	3390	00:00:27	27	0.0000
nopath	2	1	1	1	327	00:56:05	3365	00:56:31	3391	00:00:26	26	0.0000
nopath	1	2	1	1	327	00:56:05	3365	00:56:33	3393	00:00:28	28	0.0000
nopath	1	2	1	1	327	00:56:07	3367	00:56:35	3395	00:00:28	28	0.0000
nopath	1	2	1	1	327	00:56:09	3369	00:56:37	3397	00:00:28	28	0.0000
nopath	2	1	3	1	327	00:56:12	3372	00:56:37	3397	00:00:25	25	0.0000
nopath	1	3	1	1	351	00:54:42	3282	00:56:38	3398	00:01:56	116	0.0000
nopath	1	3	1	1	351	00:55:27	3327	00:56:41	3401	00:01:14	74	0.0000
nopath	1	3	5	1	351	00:55:39	3339	00:56:44	3404	00:01:05	65	0.0000
nopath	1	3	1	1	351	00:55:44	3344	00:56:47	3407	00:01:03	63	0.0000
nopath	1	2	1	1	327	00:56:20	3380	00:56:48	3408	00:00:28	28	0.0000
nopath	1	3	12	14	351	00:55:46	3346	00:56:49	3409	00:01:03	63	0.0000
nopath	1	2	12	14	327	00:56:21	3381	00:56:51	3411	00:00:30	30	0.0000
nopath	1	3	5	1	351	00:56:02	3362	00:56:51	3411	00:00:49	49	0.0000
nopath	1	3	1	1	351	00:56:19	3379	00:56:56	3416	00:00:37	37	0.0000
nopath	1	3	1	1	351	00:56:25	3385	00:57:01	3421	00:00:36	36	0.0000	00:00:58
nopath	3	2	1	1	311	00:55:35	3335	00:57:02	3422	00:01:27	87	0.0000
nopath	3	2	1	1	311	00:55:40	3340	00:57:03	3423	00:01:23	83	0.0000
nopath	3	2	1	1	311	00:55:52	3352	00:57:06	3426	00:01:14	74	0.0000
nopath	3	2	1	1	311	00:55:56	3356	00:57:08	3428	00:01:12	72	0.0000
nopath	3	1	6	1	351	00:56:07	3367	00:57:12	3432	00:01:05	65	0.0000
nopath	3	2	1	1	311	00:56:19	3379	00:57:13	3433	00:00:54	54	0.0000
nopath	3	1	12	14	351	00:56:23	3383	00:57:17	3437	00:00:54	54	0.0000
nopath	3	2	1	1	311	00:56:29	3389	00:57:18	3438	00:00:49	49	0.0000
nopath	3	1	1	1	351	00:56:31	3391	00:57:23	3443	00:00:52	52	0.0000
nopath	3	2	1	1	311	00:56:42	3402	00:57:24	3444	00:00:42	42	0.0000
nopath	3	1	1	1	351	00:56:43	3403	00:57:29	3449	00:00:46	46	0.0000
nopath	1	2	5	1	327	00:56:30	3390	00:57:30	3450	00:01:00	60	0.0000
nopath	1	2	1	1	327	00:56:34	3394	00:57:32	3452	00:00:58	58	0.0000
nopath	2	1	1	1	327	00:56:18	3378	00:57:33	3453	00:01:15	75	0.0000
nopath	2	1	1	1	327	00:56:17	3377	00:57:33	3453	00:01:16	76	0.0000
nopath	1	2	3	1	327	00:56:35	3395	00:57:34	3454	00:00:59	59	0.0000
nopath	2	1	12	14	327	00:56:20	3380	00:57:35	3455	00:01:15	75	0.0000
nopath	2	1	1	1	327	00:56:21	3381	00:57:35	3455	00:01:14	74	0.0000
nopath	1	2	1	1	327	00:56:38	3398	00:57:36	3456	00:00:58	58	0.0000
nopath	2	1	12	14	327	00:56:23	3383	00:57:36	3456	00:01:13	73	0.0000
nopath	2	1	1	1	327	00:56:31	3391	00:57:36	3456	00:01:05	65	0.0000
nopath	1	2	1	1	327	00:56:42	3402	00:57:37	3457	00:00:55	55	0.0000
nopath	2	1	1	1	327	00:56:35	3395	00:57:38	3458	00:01:03	63	0.0000
nopath	2	1	1	1	327	00:56:38	3398	00:57:39	3459	00:01:01	61	0.0000
nopath	2	1	1	1	327	00:56:59	3419	00:57:40	3460	00:00:41	41	0.0000
nopath	2	1	9	1	327	00:56:52	3412	00:57:40	3460	00:00:48	48	0.0000
nopath	1	2	15	17	327	00:56:48	3408	00:57:41	3461	00:00:53	53	0.0000
nopath	2	1	1	1	327	00:56:58	3418	00:57:42	3462	00:00:44	44	0.0000
nopath	2	1	3	1	327	00:57:07	3427	00:57:42	3462	00:00:35	35	0.0000
nopath	2	1	1	1	327	00:57:06	3426	00:57:43	3463	00:00:37	37	0.0000
nopath	1	2	15	17	327	00:56:49	3409	00:57:44	3464	00:00:55	55	0.0000
nopath	2	1	5	1	327	00:57:11	3431	00:57:44	3464	00:00:33	33	0.0000
nopath	2	1	5	1	327	00:57:09	3429	00:57:45	3465	00:00:36	36	0.0000
nopath	1	2	1	1	327	00:57:02	3422	00:57:46	3466	00:00:44	44	0.0000
nopath	2	1	1	1	327	00:57:13	3433	00:57:47	3467	00:00:34	34	0.0000
nopath	2	1	1	1	327	00:57:19	3439	00:57:47	3467	00:00:28	28	0.0000
nopath	1	2	1	1	327	00:57:08	3428	00:57:48	3468	00:00:40	40	0.0000
nopath	1	2	9	1	327	00:57:14	3434	00:57:49	3469	00:00:35	35	0.0000
nopath	2	1	5	1	327	00:57:24	3444	00:57:51	3471	00:00:27	27	0.0000
nopath	2	1	6	1	327	00:57:25	3445	00:57:51	3471	00:00:26	26	0.0000
nopath	1	2	1	1	327	00:57:21	3441	00:57:52	3472	00:00:31	31	0.0000
nopath	2	1	3	1	327	00:57:28	3448	00:57:53	3473	00:00:25	25	0.0000
nopath	2	1	1	1	327	00:57:27	3447	00:57:53	3473	00:00:26	26	0.0000
nopath	1	2	1	1	327	00:57:28	3448	00:57:56	3476	00:00:28	28	0.0000
nopath	2	1	3	1	327	00:57:32	3452	00:57:57	3477	00:00:25	25	0.0000
nopath	1	2	10	1	327	00:57:30	3450	00:57:58	3478	00:00:28	28	0.0000
nopath	1	3	1	1	351	00:56:36	3396	00:58:00	3480	00:01:24	84	0.0000	00:01:24
nopath	1	2	1	1	327	00:57:31	3451	00:58:01	3481	00:00:30	30	0.0000
nopath	1	2	14	16	327	00:57:34	3454	00:58:03	3483	00:00:29	29	0.0000
nopath	1	3	1	1	351	00:57:11	3431	00:58:03	3483	00:00:52	52	0.0000
nopath	1	2	1	1	327	00:57:35	3455	00:58:06	3486	00:00:31	31	0.0000
nopath	1	2	1	1	327	00:57:37	3457	00:58:08	3488	00:00:31	31	0.0000
nopath	2	1	1	1	327	00:57:43	3463	00:58:08	3488	00:00:25	25	0.0000
nopath	1	2	1	1	327	00:57:41	3461	00:58:09	3489	00:00:28	28	0.0000
nopath	1	2	9	1	327	00:57:43	3463	00:58:11	3491	00:00:28	28	0.0000
nopath	1	2	1	1	327	00:57:44	3464	00:58:13	3493	00:00:29	29	0.0000
nopath	2	3	5	1	311	00:57:45	3465	00:58:14	3494	00:00:29	29	0.0000
nopath	2	1	1	1	327	00:57:46	3466	00:58:14	3494	00:00:28	28	0.0000
nopath	1	2	5	1	327	00:57:46	3466	00:58:15	3495	00:00:29	29	0.0000
nopath	2	1	2	1	327	00:57:49	3469	00:58:15	3495	00:00:26	26	0.0000
nopath	1	2	12	14	327	00:57:47	3467	00:58:17	3497	00:00:30	30	0.0000
nopath	1	3	1	1	351	00:57:18	3438	00:58:19	3499	00:01:01	61	0.0000
nopath	1	2	1	1	327	00:57:52	3472	00:58:20	3500	00:00:28	28	0.0000
nopath	2	1	5	1	327	00:57:56	3476	00:58:23	3503	00:00:27	27	0.0000
nopath	2	1	3	1	327	00:57:59	3479	00:58:25	3505	00:00:26	26	0.0000
nopath	1	2	1	1	327	00:57:58	3478	00:58:26	3506	00:00:28	28	0.0000
nopath	2	1	6	1	327	00:58:00	3480	00:58:26	3506	00:00:26	26	0.0000
nopath	2	1	3	1	327	00:58:01	3481	00:58:26	3506	00:00:25	25	0.0000
nopath	2	1	6	1	327	00:58:02	3482	00:58:28	3508	00:00:26	26	0.0000
nopath	1	2	1	1	327	00:58:02	3482	00:58:30	3510	00:00:28	28	0.0000
nopath	1	2	1	1	327	00:58:03	3483	00:58:33	3513	00:00:30	30	0.0000
nopath	2	1	1	1	327	00:58:07	3487	00:58:33	3513	00:00:26	26	0.0000
nopath	1	2	1	1	327	00:58:06	3486	00:58:34	3514	00:00:28	28	0.0000
nopath	2	1	1	1	327	00:58:09	3489	00:58:35	3515	00:00:26	26	0.0000
nopath	1	2	5	1	327	00:58:08	3488	00:58:36	3516	00:00:28	28	0.0000
nopath	2	1	12	14	327	00:58:10	3490	00:58:38	3518	00:00:28	28	0.0000
nopath	1	2	1	1	327	00:58:09	3489	00:58:39	3519	00:00:30	30	0.0000
nopath	2	1	1	1	327	00:58:14	3494	00:58:40	3520	00:00:26	26	0.0000
nopath	1	2	3	1	327	00:58:10	3490	00:58:40	3520	00:00:30	30	0.0000
nopath	1	2	3	1	327	00:58:13	3493	00:58:41	3521	00:00:28	28	0.0000
nopath	1	2	7	1	327	00:58:14	3494	00:58:43	3523	00:00:29	29	0.0000
nopath	1	3	1	1	351	00:57:23	3443	00:58:43	3523	00:01:20	80	0.0000
nopath	1	2	9	1	327	00:58:17	3497	00:58:45	3525	00:00:28	28	0.0000
nopath	2	1	1	1	327	00:58:20	3500	00:58:46	3526	00:00:26	26	0.0000
nopath	2	1	1	1	327	00:58:22	3502	00:58:47	3527	00:00:25	25	0.0000
nopath	1	3	1	1	351	00:57:32	3452	00:58:48	3528	00:01:16	76	0.0000
nopath	1	3	3	1	351	00:57:36	3456	00:58:50	3530	00:01:14	74	0.0000
nopath	1	2	12	14	327	00:58:22	3502	00:58:51	3531	00:00:29	29	0.0000
nopath	1	2	1	1	327	00:58:24	3504	00:58:53	3533	00:00:29	29	0.0000
nopath	1	3	1	1	351	00:57:54	3474	00:58:54	3534	00:01:00	60	0.0000
nopath	1	3	1	1	351	00:57:55	3475	00:58:56	3536	00:01:01	61	0.0000
nopath	1	3	1	1	351	00:58:20	3500	00:58:58	3538	00:00:38	38	0.0000
nopath	1	2	1	1	327	00:58:34	3514	00:59:02	3542	00:00:28	28	0.0000	00:00:34
nopath	2	1	1	1	327	00:58:29	3509	00:59:03	3543	00:00:34	34	0.0000
nopath	2	1	3	1	327	00:58:26	3506	00:59:03	3543	00:00:37	37	0.0000
nopath	2	1	10	1	327	00:58:31	3511	00:59:04	3544	00:00:33	33	0.0000
nopath	2	1	13	15	327	00:58:32	3512	00:59:06	3546	00:00:34	34	0.0000
nopath	2	3	1	1	311	00:58:34	3514	00:59:07	3547	00:00:33	33	0.0000
nopath	3	1	5	1	351	00:56:54	3414	00:59:12	3552	00:02:18	138	0.0000
nopath	3	2	1	1	311	00:57:26	3446	00:59:14	3554	00:01:48	108	0.0000
nopath	3	1	1	1	351	00:57:00	3420	00:59:15	3555	00:02:15	135	0.0000
nopath	1	2	9	1	327	00:58:36	3516	00:59:20	3560	00:00:44	44	0.0000
nopath	3	1	12	14	351	00:57:42	3462	00:59:20	3560	00:01:38	98	0.0000
nopath	1	2	3	1	327	00:58:37	3517	00:59:21	3561	00:00:44	44	0.0000
nopath	1	2	1	1	327	00:58:41	3521	00:59:22	3562	00:00:41	41	0.0000
nopath	2	1	1	1	327	00:58:37	3517	00:59:23	3563	00:00:46	46	0.0000
nopath	2	1	1	1	327	00:58:36	3516	00:59:23	3563	00:00:47	47	0.0000
nopath	1	2	1	1	327	00:58:48	3528	00:59:24	3564	00:00:36	36	0.0000
nopath	2	1	1	1	327	00:58:40	3520	00:59:24	3564	00:00:44	44	0.0000
nopath	2	1	1	1	327	00:58:39	3519	00:59:24	3564	00:00:45	45	0.0000
nopath	1	2	5	1	327	00:58:49	3529	00:59:26	3566	00:00:37	37	0.0000
nopath	2	1	3	1	327	00:58:42	3522	00:59:26	3566	00:00:44	44	0.0000
nopath	2	1	9	1	327	00:58:47	3527	00:59:26	3566	00:00:39	39	0.0000
nopath	2	1	9	1	327	00:58:51	3531	00:59:28	3568	00:00:37	37	0.0000
nopath	1	2	5	1	327	00:58:56	3536	00:59:29	3569	00:00:33	33	0.0000
nopath	2	1	1	1	327	00:58:59	3539	00:59:30	3570	00:00:31	31	0.0000
nopath	2	1	13	15	327	00:58:45	3525	00:59:30	3570	00:00:45	45	0.0000
nopath	1	2	1	1	327	00:59:01	3541	00:59:31	3571	00:00:30	30	0.0000
nopath	2	1	14	16	327	00:58:49	3529	00:59:32	3572	00:00:43	43	0.0000
nopath	1	2	1	1	327	00:59:03	3543	00:59:33	3573	00:00:30	30	0.0000
nopath	2	1	3	1	327	00:59:00	3540	00:59:34	3574	00:00:34	34	0.0000
nopath	1	2	1	1	327	00:59:05	3545	00:59:35	3575	00:00:30	30	0.0000
nopath	2	1	13	15	327	00:59:07	3547	00:59:36	3576	00:00:29	29	0.0000
nopath	2	1	1	1	327	00:59:09	3549	00:59:38	3578	00:00:29	29	0.0000
nopath	2	1	12	14	327	00:59:11	3551	00:59:38	3578	00:00:27	27	0.0000
nopath	1	2	1	1	327	00:59:11	3551	00:59:39	3579	00:00:28	28	0.0000
nopath	2	1	12	14	327	00:59:12	3552	00:59:40	3580	00:00:28	28	0.0000
nopath	2	1	14	16	327	00:59:13	3553	00:59:42	3582	00:00:29	29	0.0000
nopath	2	1	1	1	327	00:59:16	3556	00:59:43	3583	00:00:27	27	0.0000
nopath	1	2	1	1	327	00:59:16	3556	00:59:44	3584	00:00:28	28	0.0000
nopath	2	1	1	1	327	00:59:15	3555	00:59:45	3585	00:00:30	30	0.0000
nopath	1	2	9	1	327	00:59:20	3560	00:59:48	3588	00:00:28	28	0.0000
nopath	1	3	1	1	351	00:58:28	3508	00:59:48	3588	00:01:20	80	0.0000
nopath	1	2	1	1	327	00:59:22	3562	00:59:50	3590	00:00:28	28	0.0000
nopath	1	3	9	1	351	00:58:30	3510	00:59:51	3591	00:01:21	81	0.0000
nopath	1	2	1	1	327	00:59:23	3563	00:59:52	3592	00:00:29	29	0.0000
nopath	1	2	1	1	327	00:59:24	3564	00:59:53	3593	00:00:29	29	0.0000
nopath	1	3	1	1	351	00:58:52	3532	00:59:54	3594	00:01:02	62	0.0000
nopath	1	2	1	1	327	00:59:26	3566	00:59:55	3595	00:00:29	29	0.0000
nopath	1	3	1	1	351	00:59:09	3549	00:59:55	3595	00:00:46	46	0.0000
nopath	1	2	1	1	327	00:59:29	3569	00:59:57	3597	00:00:28	28	0.0000
nopath	2	1	1	1	327	00:59:19	3559	01:00:03	3603	00:00:44	44	0.0000	00:00:37
nopath	1	3	12	14	351	00:59:25	3565	01:00:03	3603	00:00:38	38	0.0000
nopath	2	1	12	14	327	00:59:25	3565	01:00:04	3604	00:00:39	39	0.0000
nopath	2	1	1	1	327	00:59:33	3573	01:00:05	3605	00:00:32	32	0.0000
nopath	2	3	3	1	311	00:59:30	3570	01:00:06	3606	00:00:36	36	0.0000
nopath	3	2	1	1	311	00:58:08	3488	01:00:10	3610	00:02:02	122	0.0000
nopath	3	2	9	1	311	00:58:23	3503	01:00:11	3611	00:01:48	108	0.0000
nopath	3	2	1	1	311	00:58:42	3522	01:00:15	3615	00:01:33	93	0.0000
nopath	3	1	1	1	351	00:58:45	3525	01:00:19	3619	00:01:34	94	0.0000
nopath	1	2	1	1	327	00:59:38	3578	01:00:20	3620	00:00:42	42	0.0000
nopath	1	2	3	1	327	00:59:47	3587	01:00:22	3622	00:00:35	35	0.0000
nopath	2	1	1	1	327	00:59:32	3572	01:00:23	3623	00:00:51	51	0.0000
nopath	1	2	3	1	327	00:59:50	3590	01:00:24	3624	00:00:34	34	0.0000
nopath	2	1	1	1	327	00:59:49	3589	01:00:25	3625	00:00:36	36	0.0000
nopath	2	1	13	15	327	00:59:35	3575	01:00:26	3626	00:00:51	51	0.0000
nopath	2	1	5	1	327	00:59:55	3595	01:00:27	3627	00:00:32	32	0.0000
nopath	1	2	1	1	327	00:59:59	3599	01:00:27	3627	00:00:28	28	0.0000
nopath	2	1	1	1	327	00:59:41	3581	01:00:28	3628	00:00:47	47	0.0000
nopath	2	3	1	1	311	00:59:46	3586	01:00:29	3629	00:00:43	43	0.0000
nopath	2	1	1	1	327	01:00:01	3601	01:00:30	3630	00:00:29	29	0.0000
nopath	1	2	1	1	327	01:00:00	3600	01:00:31	3631	00:00:31	31	0.0000
nopath	2	1	3	1	327	01:00:03	3603	01:00:31	3631	00:00:28	28	0.0000
nopath	1	2	5	1	327	01:00:03	3603	01:00:33	3633	00:00:30	30	0.0000
nopath	2	1	1	1	327	01:00:05	3605	01:00:33	3633	00:00:28	28	0.0000
nopath	2	1	1	1	327	01:00:09	3609	01:00:35	3635	00:00:26	26	0.0000
nopath	2	1	9	1	327	01:00:12	3612	01:00:38	3638	00:00:26	26	0.0000
nopath	1	3	1	1	351	00:59:30	3570	01:00:39	3639	00:01:09	69	0.0000
nopath	1	3	7	1	351	00:59:36	3576	01:00:41	3641	00:01:05	65	0.0000
nopath	1	2	1	1	327	01:00:13	3613	01:00:41	3641	00:00:28	28	0.0000
nopath	1	2	1	1	327	01:00:14	3614	01:00:44	3644	00:00:30	30	0.0000
nopath	1	3	12	14	351	00:59:54	3594	01:00:44	3644	00:00:50	50	0.0000
nopath	1	2	5	1	327	01:00:17	3617	01:00:45	3645	00:00:28	28	0.0000
nopath	1	3	1	1	351	00:59:58	3598	01:00:47	3647	00:00:49	49	0.0000
nopath	1	2	1	1	327	01:00:18	3618	01:00:48	3648	00:00:30	30	0.0000
nopath	1	2	1	1	327	01:00:22	3622	01:00:50	3650	00:00:28	28	0.0000
nopath	1	3	15	17	351	01:00:04	3604	01:00:51	3651	00:00:47	47	0.0000
nopath	1	2	1	1	327	01:00:23	3623	01:00:52	3652	00:00:29	29	0.0000
nopath	2	1	12	14	327	01:00:17	3617	01:00:54	3654	00:00:37	37	0.0000
nopath	2	1	1	1	327	01:00:20	3620	01:00:56	3656	00:00:36	36	0.0000
nopath	2	1	13	15	327	01:00:14	3614	01:00:56	3656	00:00:42	42	0.0000
nopath	2	1	1	1	327	01:00:23	3623	01:00:57	3657	00:00:34	34	0.0000
nopath	3	2	1	1	311	00:58:59	3539	01:01:00	3660	00:02:01	121	0.0000	00:01:22
nopath	3	2	1	1	311	00:59:39	3579	01:01:03	3663	00:01:24	84	0.0000
nopath	3	1	1	1	351	00:59:23	3563	01:01:04	3664	00:01:41	101	0.0000
nopath	3	2	5	1	311	00:59:53	3593	01:01:06	3666	00:01:13	73	0.0000
nopath	3	1	1	1	351	01:00:03	3603	01:01:11	3671	00:01:08	68	0.0000
nopath	3	1	1	1	351	01:00:04	3604	01:01:14	3674	00:01:10	70	0.0000
nopath	3	2	1	1	311	01:00:12	3612	01:01:14	3674	00:01:02	62	0.0000
nopath	3	1	1	1	351	01:00:23	3623	01:01:19	3679	00:00:56	56	0.0000
nopath	1	2	1	1	327	01:00:26	3626	01:01:20	3680	00:00:54	54	0.0000
nopath	1	2	1	1	327	01:00:28	3628	01:01:21	3681	00:00:53	53	0.0000
nopath	1	2	1	1	327	01:00:30	3630	01:01:23	3683	00:00:53	53	0.0000
nopath	2	1	1	1	327	01:00:24	3624	01:01:23	3683	00:00:59	59	0.0000
nopath	2	1	1	1	327	01:00:16	3616	01:01:23	3683	00:01:07	67	0.0000
nopath	1	2	9	1	327	01:00:33	3633	01:01:24	3684	00:00:51	51	0.0000
nopath	2	1	3	1	327	01:00:27	3627	01:01:25	3685	00:00:58	58	0.0000
nopath	2	1	12	14	327	01:00:21	3621	01:01:25	3685	00:01:04	64	0.0000
nopath	1	2	9	1	327	01:00:35	3635	01:01:26	3686	00:00:51	51	0.0000
nopath	2	1	9	1	327	01:00:28	3628	01:01:27	3687	00:00:59	59	0.0000
nopath	2	1	5	1	327	01:00:26	3626	01:01:27	3687	00:01:01	61	0.0000
nopath	2	1	1	1	327	01:00:29	3629	01:01:28	3688	00:00:59	59	0.0000
nopath	1	2	13	15	327	01:00:36	3636	01:01:30	3690	00:00:54	54	0.0000
nopath	2	1	12	14	327	01:00:36	3636	01:01:30	3690	00:00:54	54	0.0000
nopath	2	1	1	1	327	01:00:30	3630	01:01:30	3690	00:01:00	60	0.0000
nopath	1	2	1	1	327	01:00:37	3637	01:01:31	3691	00:00:54	54	0.0000
nopath	2	1	1	1	327	01:00:41	3641	01:01:31	3691	00:00:50	50	0.0000
nopath	2	1	1	1	327	01:00:39	3639	01:01:32	3692	00:00:53	53	0.0000
nopath	1	2	6	1	327	01:00:49	3649	01:01:33	3693	00:00:44	44	0.0000
nopath	2	1	1	1	327	01:00:48	3648	01:01:33	3693	00:00:45	45	0.0000
nopath	2	1	1	1	327	01:00:43	3643	01:01:33	3693	00:00:50	50	0.0000
nopath	2	1	1	1	327	01:00:50	3650	01:01:35	3695	00:00:45	45	0.0000
nopath	1	2	1	1	327	01:00:52	3652	01:01:35	3695	00:00:43	43	0.0000
nopath	2	1	12	14	327	01:00:47	3647	01:01:36	3696	00:00:49	49	0.0000
nopath	1	2	1	1	327	01:00:55	3655	01:01:37	3697	00:00:42	42	0.0000
nopath	2	1	5	1	327	01:01:04	3664	01:01:37	3697	00:00:33	33	0.0000
nopath	2	1	1	1	327	01:00:55	3655	01:01:38	3698	00:00:43	43	0.0000
nopath	1	2	1	1	327	01:00:57	3657	01:01:39	3699	00:00:42	42	0.0000
nopath	2	1	1	1	327	01:01:08	3668	01:01:39	3699	00:00:31	31	0.0000
nopath	1	2	1	1	327	01:01:00	3660	01:01:40	3700	00:00:40	40	0.0000
nopath	2	1	1	1	327	01:01:11	3671	01:01:41	3701	00:00:30	30	0.0000
nopath	1	2	3	1	327	01:01:05	3665	01:01:42	3702	00:00:37	37	0.0000
nopath	1	2	3	1	327	01:01:08	3668	01:01:44	3704	00:00:36	36	0.0000
nopath	1	2	1	1	327	01:01:09	3669	01:01:46	3706	00:00:37	37	0.0000
nopath	2	1	15	17	327	01:01:19	3679	01:01:47	3707	00:00:28	28	0.0000
nopath	1	2	9	1	327	01:01:10	3670	01:01:47	3707	00:00:37	37	0.0000
nopath	1	2	5	1	327	01:01:11	3671	01:01:49	3709	00:00:38	38	0.0000
nopath	2	1	1	1	327	01:01:22	3682	01:01:49	3709	00:00:27	27	0.0000
nopath	2	3	9	1	311	01:01:20	3680	01:01:49	3709	00:00:29	29	0.0000
nopath	2	1	1	1	327	01:01:23	3683	01:01:49	3709	00:00:26	26	0.0000
nopath	1	2	12	14	327	01:01:12	3672	01:01:50	3710	00:00:38	38	0.0000
nopath	2	1	1	1	327	01:01:25	3685	01:01:51	3711	00:00:26	26	0.0000
nopath	1	2	1	1	327	01:01:16	3676	01:01:52	3712	00:00:36	36	0.0000
nopath	1	2	1	1	327	01:01:17	3677	01:01:54	3714	00:00:37	37	0.0000
nopath	2	1	12	14	327	01:01:27	3687	01:01:54	3714	00:00:27	27	0.0000
nopath	1	2	1	1	327	01:01:19	3679	01:01:55	3715	00:00:36	36	0.0000
nopath	1	3	1	1	351	01:00:09	3609	01:01:56	3716	00:01:47	107	0.0000
nopath	1	2	1	1	327	01:01:27	3687	01:01:57	3717	00:00:30	30	0.0000
nopath	1	2	9	1	327	01:01:31	3691	01:01:59	3719	00:00:28	28	0.0000
nopath	1	3	1	1	351	01:00:16	3616	01:02:00	3720	00:01:44	104	0.0000	00:01:05
nopath	1	3	1	1	351	01:00:53	3653	01:02:02	3722	00:01:09	69	0.0000
nopath	1	2	1	1	327	01:01:34	3694	01:02:02	3722	00:00:28	28	0.0000
nopath	1	3	9	1	351	01:01:03	3663	01:02:04	3724	00:01:01	61	0.0000
nopath	1	3	1	1	351	01:01:07	3667	01:02:08	3728	00:01:01	61	0.0000
nopath	3	2	1	1	311	01:00:30	3630	01:02:14	3734	00:01:44	104	0.0000
nopath	3	1	1	1	351	01:00:28	3628	01:02:14	3734	00:01:46	106	0.0000
nopath	3	1	1	1	351	01:00:53	3653	01:02:18	3738	00:01:25	85	0.0000
nopath	3	1	1	1	351	01:00:58	3658	01:02:22	3742	00:01:24	84	0.0000
nopath	3	1	1	1	351	01:01:02	3662	01:02:24	3744	00:01:22	82	0.0000
nopath	3	1	1	1	351	01:01:07	3667	01:02:27	3747	00:01:20	80	0.0000
nopath	1	2	14	16	327	01:01:38	3698	01:02:32	3752	00:00:54	54	0.0000
nopath	2	1	1	1	327	01:01:34	3694	01:02:33	3753	00:00:59	59	0.0000
nopath	1	2	1	1	327	01:01:40	3700	01:02:33	3753	00:00:53	53	0.0000
nopath	2	1	1	1	327	01:01:35	3695	01:02:33	3753	00:00:58	58	0.0000
nopath	1	2	1	1	327	01:01:41	3701	01:02:34	3754	00:00:53	53	0.0000
nopath	2	1	1	1	327	01:01:39	3699	01:02:35	3755	00:00:56	56	0.0000
nopath	2	1	12	14	327	01:01:37	3697	01:02:35	3755	00:00:58	58	0.0000
nopath	1	2	1	1	327	01:01:42	3702	01:02:36	3756	00:00:54	54	0.0000
nopath	2	1	1	1	327	01:01:42	3702	01:02:37	3757	00:00:55	55	0.0000
nopath	2	1	1	1	327	01:01:43	3703	01:02:37	3757	00:00:54	54	0.0000
nopath	1	2	12	14	327	01:01:44	3704	01:02:38	3758	00:00:54	54	0.0000
nopath	2	1	1	1	327	01:01:48	3708	01:02:38	3758	00:00:50	50	0.0000
nopath	2	1	1	1	327	01:01:45	3705	01:02:39	3759	00:00:54	54	0.0000
nopath	1	2	3	1	327	01:01:46	3706	01:02:40	3760	00:00:54	54	0.0000
nopath	2	1	2	1	327	01:01:52	3712	01:02:40	3760	00:00:48	48	0.0000
nopath	1	2	1	1	327	01:01:47	3707	01:02:42	3762	00:00:55	55	0.0000
nopath	2	1	13	15	327	01:01:47	3707	01:02:42	3762	00:00:55	55	0.0000
nopath	1	2	9	1	327	01:01:50	3710	01:02:43	3763	00:00:53	53	0.0000
nopath	2	1	13	15	327	01:01:54	3714	01:02:43	3763	00:00:49	49	0.0000
nopath	2	1	1	1	327	01:02:01	3721	01:02:44	3764	00:00:43	43	0.0000
nopath	1	2	5	1	327	01:01:51	3711	01:02:45	3765	00:00:54	54	0.0000
nopath	2	1	10	1	327	01:02:08	3728	01:02:45	3765	00:00:37	37	0.0000
nopath	2	1	5	1	327	01:02:03	3723	01:02:46	3766	00:00:43	43	0.0000
nopath	1	2	12	14	327	01:01:52	3712	01:02:47	3767	00:00:55	55	0.0000
nopath	2	1	1	1	327	01:02:13	3733	01:02:47	3767	00:00:34	34	0.0000
nopath	2	1	10	1	327	01:02:06	3726	01:02:47	3767	00:00:41	41	0.0000
nopath	2	1	1	1	327	01:02:17	3737	01:02:48	3768	00:00:31	31	0.0000
nopath	1	2	1	1	327	01:01:53	3713	01:02:49	3769	00:00:56	56	0.0000
nopath	2	1	1	1	327	01:02:09	3729	01:02:49	3769	00:00:40	40	0.0000
nopath	2	1	1	1	327	01:02:10	3730	01:02:50	3770	00:00:40	40	0.0000
nopath	1	2	3	1	327	01:01:55	3715	01:02:51	3771	00:00:56	56	0.0000
nopath	2	1	12	14	327	01:02:14	3734	01:02:51	3771	00:00:37	37	0.0000
nopath	1	2	1	1	327	01:01:59	3719	01:02:52	3772	00:00:53	53	0.0000
nopath	2	1	3	1	327	01:02:25	3745	01:02:54	3774	00:00:29	29	0.0000
nopath	2	1	1	1	327	01:02:27	3747	01:02:54	3774	00:00:27	27	0.0000
nopath	1	2	1	1	327	01:02:01	3721	01:02:55	3775	00:00:54	54	0.0000
nopath	2	1	1	1	327	01:02:29	3749	01:02:55	3775	00:00:26	26	0.0000
nopath	2	1	9	1	327	01:02:28	3748	01:02:56	3776	00:00:28	28	0.0000
nopath	1	2	3	1	327	01:02:02	3722	01:02:56	3776	00:00:54	54	0.0000
nopath	2	1	1	1	327	01:02:31	3751	01:02:57	3777	00:00:26	26	0.0000
nopath	1	2	3	1	327	01:02:03	3723	01:02:58	3778	00:00:55	55	0.0000
nopath	1	2	1	1	327	01:02:04	3724	01:03:00	3780	00:00:56	56	0.0000	00:00:40
nopath	2	1	1	1	327	01:02:36	3756	01:03:01	3781	00:00:25	25	0.0000
nopath	1	2	13	15	327	01:02:07	3727	01:03:03	3783	00:00:56	56	0.0000
nopath	1	3	1	1	351	01:01:13	3673	01:03:04	3784	00:01:51	111	0.0000
nopath	1	2	1	1	327	01:02:09	3729	01:03:05	3785	00:00:56	56	0.0000
nopath	1	2	1	1	327	01:02:11	3731	01:03:07	3787	00:00:56	56	0.0000
nopath	1	2	1	1	327	01:02:14	3734	01:03:08	3788	00:00:54	54	0.0000
nopath	2	1	15	17	327	01:02:40	3760	01:03:08	3788	00:00:28	28	0.0000
nopath	1	3	3	1	351	01:01:29	3689	01:03:08	3788	00:01:39	99	0.0000
nopath	1	2	3	1	327	01:02:15	3735	01:03:10	3790	00:00:55	55	0.0000
nopath	1	3	1	1	351	01:01:56	3716	01:03:11	3791	00:01:15	75	0.0000
nopath	1	2	1	1	327	01:02:19	3739	01:03:12	3792	00:00:53	53	0.0000
nopath	1	3	1	1	351	01:02:05	3725	01:03:13	3793	00:01:08	68	0.0000
nopath	1	2	1	1	327	01:02:25	3745	01:03:13	3793	00:00:48	48	0.0000
nopath	1	2	12	14	327	01:02:34	3754	01:03:15	3795	00:00:41	41	0.0000
nopath	1	3	1	1	351	01:02:13	3733	01:03:16	3796	00:01:03	63	0.0000
nopath	1	2	1	1	327	01:02:35	3755	01:03:17	3797	00:00:42	42	0.0000
nopath	1	3	1	1	351	01:02:17	3737	01:03:18	3798	00:01:01	61	0.0000
nopath	1	2	1	1	327	01:02:37	3757	01:03:19	3799	00:00:42	42	0.0000
nopath	1	2	1	1	327	01:02:42	3762	01:03:20	3800	00:00:38	38	0.0000
nopath	1	3	1	1	351	01:02:23	3743	01:03:21	3801	00:00:58	58	0.0000
nopath	1	2	9	1	327	01:02:44	3764	01:03:22	3802	00:00:38	38	0.0000
nopath	1	3	1	1	351	01:02:28	3748	01:03:23	3803	00:00:55	55	0.0000
nopath	1	3	2	1	351	01:02:40	3760	01:03:25	3805	00:00:45	45	0.0000
nopath	1	3	13	15	351	01:02:43	3763	01:03:29	3809	00:00:46	46	0.0000
nopath	3	2	1	1	311	01:01:10	3670	01:03:32	3812	00:02:22	142	0.0000
nopath	3	2	2	1	311	01:01:14	3674	01:03:34	3814	00:02:20	140	0.0000
nopath	3	2	10	1	311	01:01:26	3686	01:03:40	3820	00:02:14	134	0.0000
nopath	3	1	14	16	351	01:01:21	3681	01:03:40	3820	00:02:19	139	0.0000
nopath	3	2	1	1	311	01:01:29	3689	01:03:41	3821	00:02:12	132	0.0000
nopath	3	1	1	1	351	01:01:41	3701	01:03:46	3826	00:02:05	125	0.0000
nopath	3	2	15	17	311	01:02:02	3722	01:03:48	3828	00:01:46	106	0.0000
nopath	3	2	12	14	311	01:02:04	3724	01:03:50	3830	00:01:46	106	0.0000
nopath	3	1	1	1	351	01:02:19	3739	01:03:55	3835	00:01:36	96	0.0000
nopath	3	1	1	1	351	01:02:25	3745	01:03:57	3837	00:01:32	92	0.0000
nopath	1	2	1	1	327	01:02:45	3765	01:04:00	3840	00:01:15	75	0.0000	00:00:50
nopath	1	2	12	14	327	01:02:49	3769	01:04:02	3842	00:01:13	73	0.0000
nopath	1	2	12	14	327	01:02:50	3770	01:04:03	3843	00:01:13	73	0.0000
nopath	2	1	5	1	327	01:02:49	3769	01:04:03	3843	00:01:14	74	0.0000
nopath	2	1	12	14	327	01:02:43	3763	01:04:04	3844	00:01:21	81	0.0000
nopath	1	2	12	14	327	01:02:56	3776	01:04:05	3845	00:01:09	69	0.0000
nopath	2	1	3	1	327	01:02:52	3772	01:04:06	3846	00:01:14	74	0.0000
nopath	2	1	13	15	327	01:02:55	3775	01:04:08	3848	00:01:13	73	0.0000
nopath	1	2	14	16	327	01:02:58	3778	01:04:09	3849	00:01:11	71	0.0000
nopath	2	1	3	1	327	01:02:58	3778	01:04:10	3850	00:01:12	72	0.0000
nopath	1	2	1	1	327	01:03:00	3780	01:04:10	3850	00:01:10	70	0.0000
nopath	2	1	1	1	327	01:02:56	3776	01:04:10	3850	00:01:14	74	0.0000
nopath	2	3	15	17	311	01:02:51	3771	01:04:10	3850	00:01:19	79	0.0000
nopath	2	1	1	1	327	01:03:01	3781	01:04:11	3851	00:01:10	70	0.0000
nopath	1	2	1	1	327	01:03:02	3782	01:04:13	3853	00:01:11	71	0.0000
nopath	2	1	13	15	327	01:02:59	3779	01:04:13	3853	00:01:14	74	0.0000
nopath	2	1	1	1	327	01:03:03	3783	01:04:13	3853	00:01:10	70	0.0000
nopath	1	2	1	1	327	01:03:08	3788	01:04:14	3854	00:01:06	66	0.0000
nopath	2	1	5	1	327	01:03:05	3785	01:04:15	3855	00:01:10	70	0.0000
nopath	2	1	6	1	327	01:03:08	3788	01:04:16	3856	00:01:08	68	0.0000
nopath	2	1	10	1	327	01:03:15	3795	01:04:16	3856	00:01:01	61	0.0000
nopath	1	2	1	1	327	01:03:09	3789	01:04:16	3856	00:01:07	67	0.0000
nopath	2	1	1	1	327	01:03:16	3796	01:04:17	3857	00:01:01	61	0.0000
nopath	2	1	1	1	327	01:03:17	3797	01:04:17	3857	00:01:00	60	0.0000
nopath	1	2	1	1	327	01:03:18	3798	01:04:18	3858	00:01:00	60	0.0000
nopath	2	1	1	1	327	01:03:22	3802	01:04:18	3858	00:00:56	56	0.0000
nopath	2	1	5	1	327	01:03:27	3807	01:04:19	3859	00:00:52	52	0.0000
nopath	2	1	1	1	327	01:03:30	3810	01:04:20	3860	00:00:50	50	0.0000
nopath	1	2	1	1	327	01:03:26	3806	01:04:21	3861	00:00:55	55	0.0000
nopath	2	1	1	1	327	01:03:28	3808	01:04:21	3861	00:00:53	53	0.0000
nopath	2	1	1	1	327	01:03:33	3813	01:04:22	3862	00:00:49	49	0.0000
nopath	2	1	1	1	327	01:03:35	3815	01:04:22	3862	00:00:47	47	0.0000
nopath	1	2	1	1	327	01:03:31	3811	01:04:22	3862	00:00:51	51	0.0000
nopath	2	1	1	1	327	01:03:41	3821	01:04:24	3864	00:00:43	43	0.0000
nopath	1	2	1	1	327	01:03:32	3812	01:04:24	3864	00:00:52	52	0.0000
nopath	2	1	15	17	327	01:03:46	3826	01:04:25	3865	00:00:39	39	0.0000
nopath	2	1	7	1	327	01:03:51	3831	01:04:25	3865	00:00:34	34	0.0000
nopath	1	2	1	1	327	01:03:35	3815	01:04:26	3866	00:00:51	51	0.0000
nopath	2	1	1	1	327	01:03:56	3836	01:04:27	3867	00:00:31	31	0.0000
nopath	2	1	5	1	327	01:03:52	3832	01:04:27	3867	00:00:35	35	0.0000
nopath	1	2	1	1	327	01:03:38	3818	01:04:28	3868	00:00:50	50	0.0000
nopath	2	1	1	1	327	01:04:00	3840	01:04:29	3869	00:00:29	29	0.0000
nopath	1	2	1	1	327	01:03:42	3822	01:04:30	3870	00:00:48	48	0.0000
nopath	2	1	9	1	327	01:04:01	3841	01:04:30	3870	00:00:29	29	0.0000
nopath	1	2	1	1	327	01:03:49	3829	01:04:32	3872	00:00:43	43	0.0000
nopath	2	3	1	1	311	01:03:59	3839	01:04:32	3872	00:00:33	33	0.0000
nopath	1	2	5	1	327	01:03:52	3832	01:04:33	3873	00:00:41	41	0.0000
nopath	2	1	1	1	327	01:04:09	3849	01:04:35	3875	00:00:26	26	0.0000
nopath	1	2	1	1	327	01:03:54	3834	01:04:35	3875	00:00:41	41	0.0000
nopath	2	1	1	1	327	01:04:12	3852	01:04:37	3877	00:00:25	25	0.0000
nopath	1	2	1	1	327	01:03:55	3835	01:04:38	3878	00:00:43	43	0.0000
nopath	1	3	3	1	351	01:03:01	3781	01:04:39	3879	00:01:38	98	0.0000
nopath	1	2	1	1	327	01:04:02	3842	01:04:40	3880	00:00:38	38	0.0000
nopath	1	2	1	1	327	01:04:05	3845	01:04:41	3881	00:00:36	36	0.0000
nopath	1	3	12	14	351	01:03:04	3784	01:04:41	3881	00:01:37	97	0.0000
nopath	1	2	1	1	327	01:04:09	3849	01:04:43	3883	00:00:34	34	0.0000
nopath	1	2	9	1	327	01:04:12	3852	01:04:44	3884	00:00:32	32	0.0000
nopath	1	3	1	1	351	01:03:11	3791	01:04:45	3885	00:01:34	94	0.0000
nopath	1	2	9	1	327	01:04:14	3854	01:04:46	3886	00:00:32	32	0.0000
nopath	1	3	10	1	351	01:03:28	3808	01:04:48	3888	00:01:20	80	0.0000
nopath	1	2	1	1	327	01:04:20	3860	01:04:50	3890	00:00:30	30	0.0000
nopath	1	3	7	1	351	01:03:46	3826	01:04:50	3890	00:01:04	64	0.0000
nopath	1	2	1	1	327	01:04:21	3861	01:04:51	3891	00:00:30	30	0.0000
nopath	1	2	3	1	327	01:04:22	3862	01:04:52	3892	00:00:30	30	0.0000
nopath	1	3	1	1	351	01:03:47	3827	01:04:52	3892	00:01:05	65	0.0000
nopath	1	3	1	1	351	01:03:53	3833	01:04:55	3895	00:01:02	62	0.0000
nopath	1	3	12	14	351	01:04:06	3846	01:04:58	3898	00:00:52	52	0.0000
nopath	3	2	10	1	311	01:02:50	3770	01:05:04	3904	00:02:14	134	0.0000	00:01:50
nopath	3	1	1	1	351	01:02:40	3760	01:05:04	3904	00:02:24	144	0.0000
nopath	3	2	1	1	311	01:02:55	3775	01:05:06	3906	00:02:11	131	0.0000
nopath	3	2	12	14	311	01:02:58	3778	01:05:09	3909	00:02:11	131	0.0000
nopath	3	2	1	1	311	01:03:00	3780	01:05:12	3912	00:02:12	132	0.0000
nopath	3	2	12	14	311	01:03:09	3789	01:05:14	3914	00:02:05	125	0.0000
nopath	3	1	12	14	351	01:03:18	3798	01:05:19	3919	00:02:01	121	0.0000
nopath	3	1	3	1	351	01:03:30	3810	01:05:22	3922	00:01:52	112	0.0000
nopath	3	2	1	1	311	01:03:41	3821	01:05:25	3925	00:01:44	104	0.0000
nopath	3	1	5	1	351	01:03:32	3812	01:05:25	3925	00:01:53	113	0.0000
nopath	1	2	1	1	327	01:04:23	3863	01:05:30	3930	00:01:07	67	0.0000
nopath	1	2	1	1	327	01:04:24	3864	01:05:31	3931	00:01:07	67	0.0000
nopath	2	1	1	1	327	01:04:15	3855	01:05:33	3933	00:01:18	78	0.0000
nopath	2	1	1	1	327	01:04:13	3853	01:05:33	3933	00:01:20	80	0.0000
nopath	1	2	12	14	327	01:04:26	3866	01:05:34	3934	00:01:08	68	0.0000
nopath	2	1	1	1	327	01:04:14	3854	01:05:34	3934	00:01:20	80	0.0000
nopath	1	2	3	1	327	01:04:32	3872	01:05:35	3935	00:01:03	63	0.0000
nopath	2	1	14	16	327	01:04:20	3860	01:05:36	3936	00:01:16	76	0.0000
nopath	2	1	6	1	327	01:04:19	3859	01:05:36	3936	00:01:17	77	0.0000
nopath	1	2	1	1	327	01:04:33	3873	01:05:37	3937	00:01:04	64	0.0000
nopath	2	1	3	1	327	01:04:24	3864	01:05:38	3938	00:01:14	74	0.0000
nopath	2	1	1	1	327	01:04:25	3865	01:05:38	3938	00:01:13	73	0.0000
nopath	1	2	1	1	327	01:04:37	3877	01:05:39	3939	00:01:02	62	0.0000
nopath	2	1	1	1	327	01:04:29	3869	01:05:39	3939	00:01:10	70	0.0000
nopath	2	1	1	1	327	01:04:33	3873	01:05:40	3940	00:01:07	67	0.0000
nopath	2	3	1	1	311	01:04:30	3870	01:05:41	3941	00:01:11	71	0.0000
nopath	1	2	1	1	327	01:04:38	3878	01:05:41	3941	00:01:03	63	0.0000
nopath	2	1	1	1	327	01:04:39	3879	01:05:42	3942	00:01:03	63	0.0000
nopath	1	2	1	1	327	01:04:39	3879	01:05:43	3943	00:01:04	64	0.0000
nopath	2	1	5	1	327	01:04:43	3883	01:05:44	3944	00:01:01	61	0.0000
nopath	2	3	9	1	311	01:04:32	3872	01:05:44	3944	00:01:12	72	0.0000
nopath	2	1	1	1	327	01:04:34	3874	01:05:45	3945	00:01:11	71	0.0000
nopath	1	2	10	1	327	01:04:41	3881	01:05:45	3945	00:01:04	64	0.0000
nopath	2	1	1	1	327	01:04:40	3880	01:05:45	3945	00:01:05	65	0.0000
nopath	2	1	1	1	327	01:04:38	3878	01:05:47	3947	00:01:09	69	0.0000
nopath	1	2	1	1	327	01:04:42	3882	01:05:47	3947	00:01:05	65	0.0000
nopath	2	1	1	1	327	01:04:42	3882	01:05:48	3948	00:01:06	66	0.0000
nopath	1	2	1	1	327	01:04:44	3884	01:05:49	3949	00:01:05	65	0.0000
nopath	2	1	1	1	327	01:04:48	3888	01:05:49	3949	00:01:01	61	0.0000
nopath	2	1	12	14	327	01:04:51	3891	01:05:49	3949	00:00:58	58	0.0000
nopath	1	2	5	1	327	01:04:47	3887	01:05:52	3952	00:01:05	65	0.0000
nopath	2	1	6	1	327	01:04:54	3894	01:05:52	3952	00:00:58	58	0.0000
nopath	2	1	1	1	327	01:04:59	3899	01:05:53	3953	00:00:54	54	0.0000
nopath	1	2	1	1	327	01:04:51	3891	01:05:53	3953	00:01:02	62	0.0000
nopath	2	3	6	1	311	01:04:49	3889	01:05:53	3953	00:01:04	64	0.0000
nopath	2	1	9	1	327	01:04:52	3892	01:05:55	3955	00:01:03	63	0.0000
nopath	1	2	1	1	327	01:04:56	3896	01:05:55	3955	00:00:59	59	0.0000
nopath	2	1	14	16	327	01:05:07	3907	01:05:55	3955	00:00:48	48	0.0000
nopath	1	2	1	1	327	01:05:02	3902	01:05:58	3958	00:00:56	56	0.0000
nopath	2	1	1	1	327	01:05:19	3919	01:05:58	3958	00:00:39	39	0.0000
nopath	2	3	1	1	311	01:04:53	3893	01:05:58	3958	00:01:05	65	0.0000
nopath	2	1	9	1	327	01:05:26	3926	01:05:59	3959	00:00:33	33	0.0000
nopath	1	2	12	14	327	01:05:03	3903	01:06:00	3960	00:00:57	57	0.0000	00:00:55
nopath	2	1	12	14	327	01:04:56	3896	01:06:01	3961	00:01:05	65	0.0000
nopath	2	1	5	1	327	01:05:27	3927	01:06:01	3961	00:00:34	34	0.0000
nopath	1	2	1	1	327	01:05:04	3904	01:06:02	3962	00:00:58	58	0.0000
nopath	2	1	5	1	327	01:05:31	3931	01:06:02	3962	00:00:31	31	0.0000
nopath	2	1	1	1	327	01:05:06	3906	01:06:03	3963	00:00:57	57	0.0000
nopath	2	1	1	1	327	01:05:35	3935	01:06:03	3963	00:00:28	28	0.0000
nopath	2	1	1	1	327	01:05:12	3912	01:06:04	3964	00:00:52	52	0.0000
nopath	1	2	14	16	327	01:05:14	3914	01:06:04	3964	00:00:50	50	0.0000
nopath	2	1	1	1	327	01:05:32	3932	01:06:06	3966	00:00:34	34	0.0000
nopath	1	2	1	1	327	01:05:21	3921	01:06:06	3966	00:00:45	45	0.0000
nopath	2	1	1	1	327	01:05:22	3922	01:06:07	3967	00:00:45	45	0.0000
nopath	2	1	12	14	327	01:05:38	3938	01:06:08	3968	00:00:30	30	0.0000
nopath	1	2	5	1	327	01:05:23	3923	01:06:08	3968	00:00:45	45	0.0000
nopath	2	1	1	1	327	01:05:24	3924	01:06:08	3968	00:00:44	44	0.0000
nopath	2	1	12	14	327	01:05:28	3928	01:06:09	3969	00:00:41	41	0.0000
nopath	1	2	1	1	327	01:05:24	3924	01:06:10	3970	00:00:46	46	0.0000
nopath	2	1	1	1	327	01:05:41	3941	01:06:10	3970	00:00:29	29	0.0000
nopath	1	2	12	14	327	01:05:30	3930	01:06:12	3972	00:00:42	42	0.0000
nopath	2	1	1	1	327	01:05:30	3930	01:06:12	3972	00:00:42	42	0.0000
nopath	2	1	1	1	327	01:05:43	3943	01:06:12	3972	00:00:29	29	0.0000
nopath	1	2	1	1	327	01:05:35	3935	01:06:13	3973	00:00:38	38	0.0000
nopath	2	1	1	1	327	01:05:34	3934	01:06:13	3973	00:00:39	39	0.0000
nopath	1	2	9	1	327	01:05:40	3940	01:06:15	3975	00:00:35	35	0.0000
nopath	2	1	1	1	327	01:05:49	3949	01:06:15	3975	00:00:26	26	0.0000
nopath	1	2	12	14	327	01:05:48	3948	01:06:18	3978	00:00:30	30	0.0000
nopath	1	3	12	14	351	01:04:11	3851	01:06:19	3979	00:02:08	128	0.0000
nopath	1	3	3	1	351	01:04:28	3868	01:06:22	3982	00:01:54	114	0.0000
nopath	1	3	12	14	351	01:04:40	3880	01:06:25	3985	00:01:45	105	0.0000
nopath	1	3	1	1	351	01:04:49	3889	01:06:28	3988	00:01:39	99	0.0000
nopath	1	2	12	14	327	01:06:01	3961	01:06:30	3990	00:00:29	29	0.0000
nopath	1	3	1	1	351	01:04:53	3893	01:06:30	3990	00:01:37	97	0.0000
nopath	1	3	1	1	351	01:05:06	3906	01:06:33	3993	00:01:27	87	0.0000
nopath	1	3	1	1	351	01:05:10	3910	01:06:34	3994	00:01:24	84	0.0000
nopath	3	2	1	1	311	01:03:50	3830	01:06:44	4004	00:02:54	174	0.0000
nopath	3	1	1	1	351	01:03:49	3829	01:06:44	4004	00:02:55	175	0.0000
nopath	3	1	12	14	351	01:03:51	3831	01:06:49	4009	00:02:58	178	0.0000
nopath	1	2	1	1	327	01:06:14	3974	01:06:50	4010	00:00:36	36	0.0000
nopath	1	2	1	1	327	01:06:16	3976	01:06:51	4011	00:00:35	35	0.0000
nopath	1	2	5	1	327	01:06:18	3978	01:06:53	4013	00:00:35	35	0.0000
nopath	2	1	1	1	327	01:05:50	3950	01:06:53	4013	00:01:03	63	0.0000
nopath	1	2	2	1	327	01:06:19	3979	01:06:55	4015	00:00:36	36	0.0000
nopath	2	1	3	1	327	01:05:58	3958	01:06:55	4015	00:00:57	57	0.0000
nopath	2	1	14	16	327	01:05:54	3954	01:06:55	4015	00:01:01	61	0.0000
nopath	1	2	1	1	327	01:06:23	3983	01:06:56	4016	00:00:33	33	0.0000
nopath	2	1	9	1	327	01:06:00	3960	01:06:56	4016	00:00:56	56	0.0000
nopath	2	1	1	1	327	01:06:01	3961	01:06:57	4017	00:00:56	56	0.0000
nopath	2	1	3	1	327	01:06:06	3966	01:06:58	4018	00:00:52	52	0.0000
nopath	1	2	9	1	327	01:06:24	3984	01:06:58	4018	00:00:34	34	0.0000
nopath	2	1	2	1	327	01:06:02	3962	01:06:59	4019	00:00:57	57	0.0000
nopath	1	2	1	1	327	01:06:26	3986	01:07:00	4020	00:00:34	34	0.0000	00:00:38
nopath	2	1	10	1	327	01:06:05	3965	01:07:00	4020	00:00:55	55	0.0000
nopath	2	1	2	1	327	01:06:10	3970	01:07:01	4021	00:00:51	51	0.0000
nopath	1	2	12	14	327	01:06:30	3990	01:07:02	4022	00:00:32	32	0.0000
nopath	2	1	12	14	327	01:06:14	3974	01:07:02	4022	00:00:48	48	0.0000
nopath	2	1	14	16	327	01:06:11	3971	01:07:02	4022	00:00:51	51	0.0000
nopath	1	2	3	1	327	01:06:31	3991	01:07:04	4024	00:00:33	33	0.0000
nopath	2	1	1	1	327	01:06:16	3976	01:07:04	4024	00:00:48	48	0.0000
nopath	2	1	1	1	327	01:06:22	3982	01:07:05	4025	00:00:43	43	0.0000
nopath	1	2	1	1	327	01:06:37	3997	01:07:06	4026	00:00:29	29	0.0000
nopath	1	2	1	1	327	01:06:39	3999	01:07:08	4028	00:00:29	29	0.0000
nopath	1	3	1	1	351	01:05:11	3911	01:07:08	4028	00:01:57	117	0.0000
nopath	1	3	1	1	351	01:05:33	3933	01:07:11	4031	00:01:38	98	0.0000
nopath	1	3	1	1	351	01:05:41	3941	01:07:13	4033	00:01:32	92	0.0000
nopath	1	3	12	14	351	01:05:51	3951	01:07:16	4036	00:01:25	85	0.0000
nopath	3	1	3	1	351	01:04:09	3849	01:07:24	4044	00:03:15	195	0.0000
nopath	3	2	14	16	311	01:04:16	3856	01:07:25	4045	00:03:09	189	0.0000
nopath	3	2	3	1	311	01:04:20	3860	01:07:28	4048	00:03:08	188	0.0000
nopath	3	1	1	1	351	01:04:22	3862	01:07:32	4052	00:03:10	190	0.0000
nopath	3	2	2	1	311	01:04:31	3871	01:07:35	4055	00:03:04	184	0.0000
nopath	3	1	1	1	351	01:04:26	3866	01:07:35	4055	00:03:09	189	0.0000
nopath	3	1	6	1	351	01:04:53	3893	01:07:40	4060	00:02:47	167	0.0000
nopath	3	1	12	14	351	01:05:32	3932	01:07:44	4064	00:02:12	132	0.0000
nopath	3	2	1	1	311	01:05:33	3933	01:07:44	4064	00:02:11	131	0.0000
nopath	3	1	1	1	351	01:05:48	3948	01:07:49	4069	00:02:01	121	0.0000
nopath	3	1	1	1	351	01:05:49	3949	01:07:52	4072	00:02:03	123	0.0000
nopath	3	1	1	1	351	01:06:03	3963	01:07:55	4075	00:01:52	112	0.0000
nopath	3	1	1	1	351	01:06:21	3981	01:07:58	4078	00:01:37	97	0.0000
nopath	1	2	3	1	327	01:06:48	4008	01:08:00	4080	00:01:12	72	0.0000	00:00:39
nopath	1	2	5	1	327	01:06:56	4016	01:08:01	4081	00:01:05	65	0.0000
nopath	1	2	1	1	327	01:07:00	4020	01:08:03	4083	00:01:03	63	0.0000
nopath	2	1	1	1	327	01:06:25	3985	01:08:03	4083	00:01:38	98	0.0000
nopath	2	1	2	1	327	01:06:23	3983	01:08:03	4083	00:01:40	100	0.0000
nopath	1	2	1	1	327	01:07:08	4028	01:08:05	4085	00:00:57	57	0.0000
nopath	2	1	1	1	327	01:06:28	3988	01:08:05	4085	00:01:37	97	0.0000
nopath	2	1	12	14	327	01:06:32	3992	01:08:05	4085	00:01:33	93	0.0000
nopath	2	1	1	1	327	01:06:39	3999	01:08:06	4086	00:01:27	87	0.0000
nopath	1	2	1	1	327	01:07:11	4031	01:08:07	4087	00:00:56	56	0.0000
nopath	2	1	6	1	327	01:06:46	4006	01:08:07	4087	00:01:21	81	0.0000
nopath	2	1	1	1	327	01:06:49	4009	01:08:08	4088	00:01:19	79	0.0000
nopath	2	1	1	1	327	01:06:50	4010	01:08:09	4089	00:01:19	79	0.0000
nopath	1	2	14	16	327	01:07:12	4032	01:08:09	4089	00:00:57	57	0.0000
nopath	2	1	1	1	327	01:06:56	4016	01:08:10	4090	00:01:14	74	0.0000
nopath	2	1	3	1	327	01:06:52	4012	01:08:10	4090	00:01:18	78	0.0000
nopath	1	2	1	1	327	01:07:16	4036	01:08:12	4092	00:00:56	56	0.0000
nopath	2	1	1	1	327	01:07:12	4032	01:08:12	4092	00:01:00	60	0.0000
nopath	2	1	14	16	327	01:06:59	4019	01:08:13	4093	00:01:14	74	0.0000
nopath	1	2	1	1	327	01:07:18	4038	01:08:14	4094	00:00:56	56	0.0000
nopath	2	1	1	1	327	01:07:14	4034	01:08:14	4094	00:01:00	60	0.0000
nopath	2	1	1	1	327	01:07:07	4027	01:08:15	4095	00:01:08	68	0.0000
nopath	1	2	1	1	327	01:07:20	4040	01:08:15	4095	00:00:55	55	0.0000
nopath	2	1	1	1	327	01:07:20	4040	01:08:17	4097	00:00:57	57	0.0000
nopath	2	1	1	1	327	01:07:15	4035	01:08:17	4097	00:01:02	62	0.0000
nopath	1	2	1	1	327	01:07:26	4046	01:08:18	4098	00:00:52	52	0.0000
nopath	2	1	3	1	327	01:07:22	4042	01:08:18	4098	00:00:56	56	0.0000
nopath	2	1	1	1	327	01:07:21	4041	01:08:19	4099	00:00:58	58	0.0000
nopath	1	2	1	1	327	01:07:27	4047	01:08:19	4099	00:00:52	52	0.0000
nopath	2	1	1	1	327	01:07:24	4044	01:08:19	4099	00:00:55	55	0.0000
nopath	2	1	8	1	327	01:07:26	4046	01:08:20	4100	00:00:54	54	0.0000
nopath	1	2	1	1	327	01:07:39	4059	01:08:21	4101	00:00:42	42	0.0000
nopath	2	1	1	1	327	01:07:29	4049	01:08:22	4102	00:00:53	53	0.0000
nopath	1	2	12	14	327	01:07:40	4060	01:08:23	4103	00:00:43	43	0.0000
nopath	2	1	14	16	327	01:07:32	4052	01:08:23	4103	00:00:51	51	0.0000
nopath	2	1	1	1	327	01:07:33	4053	01:08:24	4104	00:00:51	51	0.0000
nopath	2	1	1	1	327	01:07:36	4056	01:08:24	4104	00:00:48	48	0.0000
nopath	1	2	1	1	327	01:07:51	4071	01:08:25	4105	00:00:34	34	0.0000
nopath	2	1	1	1	327	01:07:42	4062	01:08:25	4105	00:00:43	43	0.0000
nopath	2	1	1	1	327	01:07:44	4064	01:08:26	4106	00:00:42	42	0.0000
nopath	1	2	1	1	327	01:08:00	4080	01:08:28	4108	00:00:28	28	0.0000
nopath	1	3	5	1	351	01:05:58	3958	01:08:29	4109	00:02:31	151	0.0000
nopath	1	3	1	1	351	01:06:25	3985	01:08:31	4111	00:02:06	126	0.0000
nopath	1	2	1	1	327	01:08:03	4083	01:08:31	4111	00:00:28	28	0.0000
nopath	1	2	1	1	327	01:08:05	4085	01:08:33	4113	00:00:28	28	0.0000
nopath	1	3	1	1	351	01:06:59	4019	01:08:34	4114	00:01:35	95	0.0000
nopath	1	2	1	1	327	01:08:06	4086	01:08:35	4115	00:00:29	29	0.0000
nopath	1	2	1	1	327	01:08:08	4088	01:08:37	4117	00:00:29	29	0.0000
nopath	1	3	1	1	351	01:07:05	4025	01:08:37	4117	00:01:32	92	0.0000
nopath	1	2	1	1	327	01:08:11	4091	01:08:39	4119	00:00:28	28	0.0000
nopath	1	3	1	1	351	01:07:36	4056	01:08:40	4120	00:01:04	64	0.0000
nopath	1	3	1	1	351	01:07:44	4064	01:08:42	4122	00:00:58	58	0.0000
nopath	1	3	3	1	351	01:07:47	4067	01:08:44	4124	00:00:57	57	0.0000
nopath	1	3	1	1	351	01:07:48	4068	01:08:46	4126	00:00:58	58	0.0000
nopath	3	2	1	1	311	01:06:42	4002	01:08:54	4134	00:02:12	132	0.0000
nopath	3	1	9	1	351	01:06:37	3997	01:08:54	4134	00:02:17	137	0.0000
nopath	3	2	5	1	311	01:06:51	4011	01:08:56	4136	00:02:05	125	0.0000
nopath	3	1	1	1	351	01:06:57	4017	01:09:01	4141	00:02:04	124	0.0000	00:01:39
nopath	3	1	5	1	351	01:07:14	4034	01:09:03	4143	00:01:49	109	0.0000
nopath	3	1	1	1	351	01:07:20	4040	01:09:06	4146	00:01:46	106	0.0000
nopath	1	2	15	17	327	01:08:19	4099	01:09:13	4153	00:00:54	54	0.0000
nopath	2	1	1	1	327	01:07:45	4065	01:09:13	4153	00:01:28	88	0.0000
nopath	2	1	1	1	327	01:07:51	4071	01:09:13	4153	00:01:22	82	0.0000
nopath	1	2	3	1	327	01:08:31	4111	01:09:14	4154	00:00:43	43	0.0000
nopath	2	1	1	1	327	01:07:54	4074	01:09:14	4154	00:01:20	80	0.0000
nopath	1	2	1	1	327	01:08:26	4106	01:09:15	4155	00:00:49	49	0.0000
nopath	2	1	3	1	327	01:07:50	4070	01:09:15	4155	00:01:25	85	0.0000
nopath	2	1	5	1	327	01:07:57	4077	01:09:16	4156	00:01:19	79	0.0000
nopath	2	1	3	1	327	01:07:52	4072	01:09:18	4158	00:01:26	86	0.0000
nopath	1	2	13	15	327	01:08:40	4120	01:09:18	4158	00:00:38	38	0.0000
nopath	2	3	2	1	311	01:07:53	4073	01:09:18	4158	00:01:25	85	0.0000
nopath	2	1	1	1	327	01:08:07	4087	01:09:19	4159	00:01:12	72	0.0000
nopath	1	2	1	1	327	01:08:41	4121	01:09:20	4160	00:00:39	39	0.0000
nopath	2	1	3	1	327	01:08:17	4097	01:09:20	4160	00:01:03	63	0.0000
nopath	1	2	3	1	327	01:08:47	4127	01:09:21	4161	00:00:34	34	0.0000
nopath	2	3	1	1	311	01:08:00	4080	01:09:21	4161	00:01:21	81	0.0000
nopath	2	1	1	1	327	01:08:21	4101	01:09:22	4162	00:01:01	61	0.0000
nopath	2	1	1	1	327	01:08:12	4092	01:09:23	4163	00:01:11	71	0.0000
nopath	1	2	1	1	327	01:08:48	4128	01:09:23	4163	00:00:35	35	0.0000
nopath	2	1	2	1	327	01:08:25	4105	01:09:24	4164	00:00:59	59	0.0000
nopath	1	2	3	1	327	01:08:54	4134	01:09:25	4165	00:00:31	31	0.0000
nopath	2	1	1	1	327	01:08:14	4094	01:09:25	4165	00:01:11	71	0.0000
nopath	2	1	3	1	327	01:08:16	4096	01:09:27	4167	00:01:11	71	0.0000
nopath	2	1	1	1	327	01:08:37	4117	01:09:27	4167	00:00:50	50	0.0000
nopath	1	2	1	1	327	01:08:56	4136	01:09:27	4167	00:00:31	31	0.0000
nopath	1	3	3	1	351	01:08:14	4094	01:09:28	4168	00:01:14	74	0.0000
nopath	1	3	1	1	351	01:08:16	4096	01:09:30	4170	00:01:14	74	0.0000
nopath	1	2	1	1	327	01:09:02	4142	01:09:31	4171	00:00:29	29	0.0000
nopath	1	2	9	1	327	01:09:04	4144	01:09:32	4172	00:00:28	28	0.0000
nopath	1	3	3	1	351	01:08:18	4098	01:09:34	4174	00:01:16	76	0.0000
nopath	1	3	1	1	351	01:08:24	4104	01:09:36	4176	00:01:12	72	0.0000
nopath	1	3	1	1	351	01:08:27	4107	01:09:39	4179	00:01:12	72	0.0000
nopath	1	2	1	1	327	01:09:12	4152	01:09:40	4180	00:00:28	28	0.0000
nopath	1	3	1	1	351	01:08:35	4115	01:09:41	4181	00:01:06	66	0.0000
nopath	1	2	9	1	327	01:09:14	4154	01:09:42	4182	00:00:28	28	0.0000
nopath	1	3	1	1	351	01:08:46	4126	01:09:43	4183	00:00:57	57	0.0000
nopath	1	3	1	1	351	01:08:53	4133	01:09:46	4186	00:00:53	53	0.0000
nopath	3	1	1	1	351	01:07:24	4044	01:09:54	4194	00:02:30	150	0.0000
nopath	3	1	3	1	351	01:07:26	4046	01:09:56	4196	00:02:30	150	0.0000
nopath	3	2	1	1	311	01:07:28	4048	01:09:57	4197	00:02:29	149	0.0000
nopath	3	2	6	1	311	01:07:32	4052	01:10:02	4202	00:02:30	150	0.0000	00:02:26
nopath	3	1	1	1	351	01:07:29	4049	01:10:02	4202	00:02:33	153	0.0000
nopath	3	2	1	1	311	01:07:45	4065	01:10:04	4204	00:02:19	139	0.0000
nopath	3	2	5	1	311	01:07:53	4073	01:10:06	4206	00:02:13	133	0.0000
nopath	3	2	15	17	311	01:07:55	4075	01:10:10	4210	00:02:15	135	0.0000
nopath	3	2	3	1	311	01:08:00	4080	01:10:13	4213	00:02:13	133	0.0000
nopath	3	1	5	1	351	01:08:03	4083	01:10:17	4217	00:02:14	134	0.0000
nopath	1	2	1	1	327	01:09:18	4158	01:10:20	4220	00:01:02	62	0.0000
nopath	1	2	10	1	327	01:09:19	4159	01:10:22	4222	00:01:03	63	0.0000
nopath	2	1	1	1	327	01:08:39	4119	01:10:23	4223	00:01:44	104	0.0000
nopath	2	1	12	14	327	01:08:32	4112	01:10:24	4224	00:01:52	112	0.0000
nopath	2	1	1	1	327	01:08:40	4120	01:10:24	4224	00:01:44	104	0.0000
nopath	1	2	12	14	327	01:09:27	4167	01:10:25	4225	00:00:58	58	0.0000
nopath	1	2	1	1	327	01:09:28	4168	01:10:26	4226	00:00:58	58	0.0000
nopath	2	1	9	1	327	01:08:49	4129	01:10:26	4226	00:01:37	97	0.0000
nopath	2	1	1	1	327	01:08:34	4114	01:10:26	4226	00:01:52	112	0.0000
nopath	1	2	1	1	327	01:09:33	4173	01:10:28	4228	00:00:55	55	0.0000
nopath	2	1	1	1	327	01:08:51	4131	01:10:28	4228	00:01:37	97	0.0000
nopath	2	1	2	1	327	01:08:59	4139	01:10:28	4228	00:01:29	89	0.0000
nopath	2	1	1	1	327	01:09:03	4143	01:10:28	4228	00:01:25	85	0.0000
nopath	1	2	1	1	327	01:09:35	4175	01:10:30	4230	00:00:55	55	0.0000
nopath	2	1	1	1	327	01:08:54	4134	01:10:30	4230	00:01:36	96	0.0000
nopath	2	1	1	1	327	01:09:11	4151	01:10:30	4230	00:01:19	79	0.0000
nopath	2	1	3	1	327	01:09:00	4140	01:10:31	4231	00:01:31	91	0.0000
nopath	1	2	1	1	327	01:09:37	4177	01:10:32	4232	00:00:55	55	0.0000
nopath	2	1	3	1	327	01:09:14	4154	01:10:33	4233	00:01:19	79	0.0000
nopath	1	2	9	1	327	01:09:38	4178	01:10:33	4233	00:00:55	55	0.0000
nopath	2	1	3	1	327	01:09:07	4147	01:10:34	4234	00:01:27	87	0.0000
nopath	2	1	10	1	327	01:09:17	4157	01:10:34	4234	00:01:17	77	0.0000
nopath	1	2	1	1	327	01:09:39	4179	01:10:35	4235	00:00:56	56	0.0000
nopath	2	1	5	1	327	01:09:12	4152	01:10:36	4236	00:01:24	84	0.0000
nopath	2	1	1	1	327	01:09:19	4159	01:10:36	4236	00:01:17	77	0.0000
nopath	1	2	12	14	327	01:09:40	4180	01:10:37	4237	00:00:57	57	0.0000
nopath	2	1	5	1	327	01:09:25	4165	01:10:38	4238	00:01:13	73	0.0000
nopath	2	1	1	1	327	01:09:16	4156	01:10:38	4238	00:01:22	82	0.0000
nopath	1	2	1	1	327	01:09:43	4183	01:10:39	4239	00:00:56	56	0.0000
nopath	2	1	1	1	327	01:09:39	4179	01:10:40	4240	00:01:01	61	0.0000
nopath	2	1	1	1	327	01:09:23	4163	01:10:40	4240	00:01:17	77	0.0000
nopath	1	2	1	1	327	01:09:44	4184	01:10:41	4241	00:00:57	57	0.0000
nopath	2	1	1	1	327	01:09:46	4186	01:10:41	4241	00:00:55	55	0.0000
nopath	2	1	10	1	327	01:09:28	4168	01:10:42	4242	00:01:14	74	0.0000
nopath	2	1	5	1	327	01:09:37	4177	01:10:43	4243	00:01:06	66	0.0000
nopath	2	1	1	1	327	01:09:47	4187	01:10:43	4243	00:00:56	56	0.0000
nopath	1	2	13	15	327	01:09:45	4185	01:10:44	4244	00:00:59	59	0.0000
nopath	2	1	1	1	327	01:09:42	4182	01:10:45	4245	00:01:03	63	0.0000
nopath	2	1	14	16	327	01:09:51	4191	01:10:45	4245	00:00:54	54	0.0000
nopath	1	2	1	1	327	01:09:51	4191	01:10:46	4246	00:00:55	55	0.0000
nopath	2	1	2	1	327	01:09:50	4190	01:10:46	4246	00:00:56	56	0.0000
nopath	1	2	1	1	327	01:09:52	4192	01:10:48	4248	00:00:56	56	0.0000
nopath	2	1	1	1	327	01:09:59	4199	01:10:48	4248	00:00:49	49	0.0000
nopath	1	2	12	14	327	01:09:55	4195	01:10:49	4249	00:00:54	54	0.0000
nopath	2	1	5	1	327	01:10:03	4203	01:10:50	4250	00:00:47	47	0.0000
nopath	2	1	13	15	327	01:09:58	4198	01:10:51	4251	00:00:53	53	0.0000
nopath	1	2	13	15	327	01:10:01	4201	01:10:51	4251	00:00:50	50	0.0000
nopath	2	1	1	1	327	01:10:07	4207	01:10:51	4251	00:00:44	44	0.0000
nopath	2	1	1	1	327	01:10:00	4200	01:10:52	4252	00:00:52	52	0.0000
nopath	2	1	1	1	327	01:10:09	4209	01:10:53	4253	00:00:44	44	0.0000
nopath	1	2	1	1	327	01:10:13	4213	01:10:54	4254	00:00:41	41	0.0000
nopath	2	1	5	1	327	01:10:15	4215	01:10:54	4254	00:00:39	39	0.0000
nopath	2	1	2	1	327	01:10:02	4202	01:10:55	4255	00:00:53	53	0.0000
nopath	1	2	1	1	327	01:10:18	4218	01:10:55	4255	00:00:37	37	0.0000
nopath	2	1	1	1	327	01:10:22	4222	01:10:56	4256	00:00:34	34	0.0000
nopath	2	1	1	1	327	01:10:06	4206	01:10:57	4257	00:00:51	51	0.0000
nopath	1	2	1	1	327	01:10:23	4223	01:10:57	4257	00:00:34	34	0.0000
nopath	1	3	3	1	351	01:08:55	4135	01:10:58	4258	00:02:03	123	0.0000
nopath	1	2	1	1	327	01:10:27	4227	01:10:59	4259	00:00:32	32	0.0000
nopath	1	3	10	1	351	01:09:00	4140	01:11:01	4261	00:02:01	121	0.0000	00:01:21
nopath	1	2	1	1	327	01:10:29	4229	01:11:01	4261	00:00:32	32	0.0000
nopath	1	2	12	14	327	01:10:30	4230	01:11:03	4263	00:00:33	33	0.0000
nopath	1	3	12	14	351	01:09:03	4143	01:11:04	4264	00:02:01	121	0.0000
nopath	1	3	12	14	351	01:09:15	4155	01:11:07	4267	00:01:52	112	0.0000
nopath	3	2	1	1	311	01:08:06	4086	01:11:12	4272	00:03:06	186	0.0000
nopath	3	2	1	1	311	01:08:13	4093	01:11:14	4274	00:03:01	181	0.0000
nopath	3	2	3	1	311	01:08:20	4100	01:11:15	4275	00:02:55	175	0.0000
nopath	3	1	3	1	351	01:08:38	4118	01:11:20	4280	00:02:42	162	0.0000
nopath	3	1	1	1	351	01:08:42	4122	01:11:24	4284	00:02:42	162	0.0000
nopath	3	1	14	16	351	01:08:46	4126	01:11:29	4289	00:02:43	163	0.0000
nopath	3	2	1	1	311	01:08:49	4129	01:11:30	4290	00:02:41	161	0.0000
nopath	3	1	12	14	351	01:08:51	4131	01:11:35	4295	00:02:44	164	0.0000
nopath	3	1	1	1	351	01:08:54	4134	01:11:38	4298	00:02:44	164	0.0000
nopath	1	2	5	1	327	01:10:39	4239	01:11:40	4300	00:01:01	61	0.0000
nopath	1	2	1	1	327	01:10:40	4240	01:11:41	4301	00:01:01	61	0.0000
nopath	2	1	1	1	327	01:10:19	4219	01:11:43	4303	00:01:24	84	0.0000
nopath	1	2	1	1	327	01:10:41	4241	01:11:43	4303	00:01:02	62	0.0000
nopath	2	1	1	1	327	01:10:25	4225	01:11:43	4303	00:01:18	78	0.0000
nopath	2	1	12	14	327	01:10:31	4231	01:11:45	4305	00:01:14	74	0.0000
nopath	2	1	1	1	327	01:10:30	4230	01:11:45	4305	00:01:15	75	0.0000
nopath	1	2	12	14	327	01:10:45	4245	01:11:46	4306	00:01:01	61	0.0000
nopath	2	1	1	1	327	01:10:35	4235	01:11:46	4306	00:01:11	71	0.0000
nopath	2	1	6	1	327	01:10:43	4243	01:11:47	4307	00:01:04	64	0.0000
nopath	1	2	5	1	327	01:10:48	4248	01:11:48	4308	00:01:00	60	0.0000
nopath	2	1	1	1	327	01:10:55	4255	01:11:48	4308	00:00:53	53	0.0000
nopath	2	1	1	1	327	01:10:54	4254	01:11:49	4309	00:00:55	55	0.0000
nopath	1	2	3	1	327	01:10:49	4249	01:11:50	4310	00:01:01	61	0.0000
nopath	2	1	1	1	327	01:11:01	4261	01:11:50	4310	00:00:49	49	0.0000
nopath	2	1	10	1	327	01:10:59	4259	01:11:50	4310	00:00:51	51	0.0000
nopath	2	1	2	1	327	01:11:05	4265	01:11:51	4311	00:00:46	46	0.0000
nopath	1	2	3	1	327	01:10:50	4250	01:11:52	4312	00:01:02	62	0.0000
nopath	2	1	1	1	327	01:11:12	4272	01:11:52	4312	00:00:40	40	0.0000
nopath	2	1	5	1	327	01:10:56	4256	01:11:53	4313	00:00:57	57	0.0000
nopath	1	2	1	1	327	01:10:52	4252	01:11:53	4313	00:01:01	61	0.0000
nopath	2	1	3	1	327	01:11:07	4267	01:11:54	4314	00:00:47	47	0.0000
nopath	2	1	5	1	327	01:11:16	4276	01:11:55	4315	00:00:39	39	0.0000
nopath	1	2	14	16	327	01:10:54	4254	01:11:56	4316	00:01:02	62	0.0000
nopath	2	1	1	1	327	01:11:25	4285	01:11:57	4317	00:00:32	32	0.0000
nopath	2	1	12	14	327	01:11:10	4270	01:11:57	4317	00:00:47	47	0.0000
nopath	1	3	1	1	351	01:09:29	4169	01:11:58	4318	00:02:29	149	0.0000
nopath	1	2	1	1	327	01:10:56	4256	01:11:59	4319	00:01:03	63	0.0000
nopath	1	3	1	1	351	01:09:54	4194	01:12:00	4320	00:02:06	126	0.0000	00:02:07
nopath	1	2	3	1	327	01:10:58	4258	01:12:01	4321	00:01:03	63	0.0000
nopath	1	2	1	1	327	01:11:00	4260	01:12:03	4323	00:01:03	63	0.0000
nopath	1	3	1	1	351	01:10:20	4220	01:12:04	4324	00:01:44	104	0.0000
nopath	1	3	1	1	351	01:10:37	4237	01:12:06	4326	00:01:29	89	0.0000
nopath	3	2	5	1	311	01:09:06	4146	01:12:12	4332	00:03:06	186	0.0000
nopath	3	2	1	1	311	01:09:14	4154	01:12:14	4334	00:03:00	180	0.0000
nopath	3	2	1	1	311	01:09:16	4156	01:12:16	4336	00:03:00	180	0.0000
nopath	3	2	2	1	311	01:09:23	4163	01:12:18	4338	00:02:55	175	0.0000
nopath	3	2	1	1	311	01:09:27	4167	01:12:21	4341	00:02:54	174	0.0000
nopath	3	1	1	1	351	01:09:31	4171	01:12:25	4345	00:02:54	174	0.0000
nopath	3	1	1	1	351	01:09:53	4193	01:12:28	4348	00:02:35	155	0.0000
nopath	1	2	1	1	327	01:11:05	4265	01:12:30	4350	00:01:25	85	0.0000
nopath	1	2	1	1	327	01:11:10	4270	01:12:31	4351	00:01:21	81	0.0000
nopath	2	3	12	14	311	01:11:19	4279	01:12:33	4353	00:01:14	74	0.0000
nopath	1	2	1	1	327	01:11:12	4272	01:12:33	4353	00:01:21	81	0.0000
nopath	2	1	1	1	327	01:11:32	4292	01:12:33	4353	00:01:01	61	0.0000
nopath	2	1	12	14	327	01:11:29	4289	01:12:35	4355	00:01:06	66	0.0000
nopath	2	1	1	1	327	01:11:35	4295	01:12:35	4355	00:01:00	60	0.0000
nopath	2	1	1	1	327	01:11:37	4297	01:12:36	4356	00:00:59	59	0.0000
nopath	2	1	12	14	327	01:11:45	4305	01:12:37	4357	00:00:52	52	0.0000
nopath	1	2	13	15	327	01:11:22	4282	01:12:38	4358	00:01:16	76	0.0000
nopath	2	1	3	1	327	01:11:38	4298	01:12:38	4358	00:01:00	60	0.0000
nopath	1	2	3	1	327	01:11:24	4284	01:12:39	4359	00:01:15	75	0.0000
nopath	2	1	1	1	327	01:11:54	4314	01:12:39	4359	00:00:45	45	0.0000
nopath	2	1	1	1	327	01:11:55	4315	01:12:40	4360	00:00:45	45	0.0000
nopath	1	2	1	1	327	01:11:26	4286	01:12:41	4361	00:01:15	75	0.0000
nopath	2	1	13	15	327	01:11:46	4306	01:12:42	4362	00:00:56	56	0.0000
nopath	1	2	2	1	327	01:11:29	4289	01:12:43	4363	00:01:14	74	0.0000
nopath	2	1	1	1	327	01:12:05	4325	01:12:43	4363	00:00:38	38	0.0000
nopath	1	2	1	1	327	01:11:35	4295	01:12:44	4364	00:01:09	69	0.0000
nopath	2	1	2	1	327	01:11:50	4310	01:12:44	4364	00:00:54	54	0.0000
nopath	2	1	12	14	327	01:12:09	4329	01:12:45	4365	00:00:36	36	0.0000
nopath	1	2	1	1	327	01:11:37	4297	01:12:46	4366	00:01:09	69	0.0000
nopath	2	1	5	1	327	01:11:56	4316	01:12:46	4366	00:00:50	50	0.0000
nopath	2	1	3	1	327	01:12:06	4326	01:12:47	4367	00:00:41	41	0.0000
nopath	2	1	1	1	327	01:12:13	4333	01:12:47	4367	00:00:34	34	0.0000
nopath	1	2	1	1	327	01:11:41	4301	01:12:48	4368	00:01:07	67	0.0000
nopath	2	1	7	1	327	01:12:15	4335	01:12:48	4368	00:00:33	33	0.0000
nopath	2	1	1	1	327	01:12:16	4336	01:12:49	4369	00:00:33	33	0.0000
nopath	1	2	1	1	327	01:11:43	4303	01:12:50	4370	00:01:07	67	0.0000
nopath	1	2	1	1	327	01:11:47	4307	01:12:51	4371	00:01:04	64	0.0000
nopath	1	3	1	1	351	01:10:57	4257	01:12:52	4372	00:01:55	115	0.0000
nopath	1	2	1	1	327	01:11:48	4308	01:12:53	4373	00:01:05	65	0.0000
nopath	1	2	10	1	327	01:11:52	4312	01:12:55	4375	00:01:03	63	0.0000
nopath	1	3	1	1	351	01:11:19	4279	01:12:55	4375	00:01:36	96	0.0000
nopath	1	2	3	1	327	01:11:54	4314	01:12:57	4377	00:01:03	63	0.0000
nopath	1	2	1	1	327	01:12:10	4330	01:12:59	4379	00:00:49	49	0.0000
nopath	1	3	12	14	351	01:11:27	4287	01:13:00	4380	00:01:33	93	0.0000	00:01:39
nopath	1	2	1	1	327	01:12:14	4334	01:13:00	4380	00:00:46	46	0.0000
nopath	1	2	1	1	327	01:12:21	4341	01:13:02	4382	00:00:41	41	0.0000
nopath	1	3	1	1	351	01:11:36	4296	01:13:03	4383	00:01:27	87	0.0000
nopath	1	3	5	1	351	01:12:06	4326	01:13:05	4385	00:00:59	59	0.0000
nopath	1	3	1	1	351	01:12:24	4344	01:13:07	4387	00:00:43	43	0.0000
nopath	3	2	5	1	311	01:09:55	4195	01:13:12	4392	00:03:17	197	0.0000
nopath	3	2	1	1	311	01:10:20	4220	01:13:14	4394	00:02:54	174	0.0000
nopath	3	2	1	1	311	01:10:26	4226	01:13:17	4397	00:02:51	171	0.0000
nopath	3	2	3	1	311	01:10:34	4234	01:13:19	4399	00:02:45	165	0.0000
nopath	3	1	1	1	351	01:10:39	4239	01:13:23	4403	00:02:44	164	0.0000
nopath	3	1	1	1	351	01:10:41	4241	01:13:27	4407	00:02:46	166	0.0000
nopath	3	2	1	1	311	01:10:53	4253	01:13:30	4410	00:02:37	157	0.0000
nopath	3	1	12	14	351	01:10:52	4252	01:13:30	4410	00:02:38	158	0.0000
nopath	3	1	14	16	351	01:10:58	4258	01:13:35	4415	00:02:37	157	0.0000
nopath	3	2	1	1	311	01:11:00	4260	01:13:36	4416	00:02:36	156	0.0000
nopath	1	2	1	1	327	01:12:23	4343	01:13:40	4420	00:01:17	77	0.0000
nopath	2	1	1	1	327	01:12:32	4352	01:13:43	4423	00:01:11	71	0.0000
nopath	2	1	1	1	327	01:12:34	4354	01:13:43	4423	00:01:09	69	0.0000
nopath	1	2	15	17	327	01:12:29	4349	01:13:44	4424	00:01:15	75	0.0000
nopath	1	2	1	1	327	01:12:30	4350	01:13:44	4424	00:01:14	74	0.0000
nopath	2	1	1	1	327	01:12:39	4359	01:13:44	4424	00:01:05	65	0.0000
nopath	2	1	12	14	327	01:12:46	4366	01:13:45	4425	00:00:59	59	0.0000
nopath	1	2	1	1	327	01:12:37	4357	01:13:46	4426	00:01:09	69	0.0000
nopath	2	1	1	1	327	01:12:50	4370	01:13:47	4427	00:00:57	57	0.0000
nopath	1	2	9	1	327	01:12:40	4360	01:13:48	4428	00:01:08	68	0.0000
nopath	2	1	3	1	327	01:12:56	4376	01:13:49	4429	00:00:53	53	0.0000
nopath	2	1	13	15	327	01:12:51	4371	01:13:49	4429	00:00:58	58	0.0000
nopath	1	2	1	1	327	01:12:44	4364	01:13:50	4430	00:01:06	66	0.0000
nopath	2	1	1	1	327	01:13:00	4380	01:13:50	4430	00:00:50	50	0.0000
nopath	2	1	1	1	327	01:12:57	4377	01:13:51	4431	00:00:54	54	0.0000
nopath	2	1	3	1	327	01:13:02	4382	01:13:51	4431	00:00:49	49	0.0000
nopath	1	2	1	1	327	01:12:50	4370	01:13:52	4432	00:01:02	62	0.0000
nopath	2	1	3	1	327	01:12:59	4379	01:13:53	4433	00:00:54	54	0.0000
nopath	1	2	1	1	327	01:12:51	4371	01:13:54	4434	00:01:03	63	0.0000
nopath	2	1	1	1	327	01:13:06	4386	01:13:54	4434	00:00:48	48	0.0000
nopath	2	1	14	16	327	01:13:03	4383	01:13:54	4434	00:00:51	51	0.0000
nopath	1	2	1	1	327	01:12:54	4374	01:13:55	4435	00:01:01	61	0.0000
nopath	2	1	1	1	327	01:13:07	4387	01:13:55	4435	00:00:48	48	0.0000
nopath	2	1	1	1	327	01:13:17	4397	01:13:56	4436	00:00:39	39	0.0000
nopath	2	1	1	1	327	01:13:05	4385	01:13:56	4436	00:00:51	51	0.0000
nopath	1	2	1	1	327	01:12:58	4378	01:13:57	4437	00:00:59	59	0.0000
nopath	2	1	1	1	327	01:13:24	4404	01:13:58	4438	00:00:34	34	0.0000
nopath	2	1	6	1	327	01:13:09	4389	01:13:58	4438	00:00:49	49	0.0000
nopath	1	2	2	1	327	01:13:03	4383	01:13:59	4439	00:00:56	56	0.0000
nopath	2	1	5	1	327	01:13:25	4405	01:14:00	4440	00:00:35	35	0.0000	00:00:55
nopath	2	1	12	14	327	01:13:26	4406	01:14:01	4441	00:00:35	35	0.0000
nopath	1	2	10	1	327	01:13:07	4387	01:14:01	4441	00:00:54	54	0.0000
nopath	2	1	1	1	327	01:13:33	4413	01:14:03	4443	00:00:30	30	0.0000
nopath	1	2	1	1	327	01:13:15	4395	01:14:03	4443	00:00:48	48	0.0000
nopath	2	1	13	15	327	01:13:37	4417	01:14:05	4445	00:00:28	28	0.0000
nopath	2	3	1	1	311	01:13:28	4408	01:14:05	4445	00:00:37	37	0.0000
nopath	1	2	1	1	327	01:13:16	4396	01:14:05	4445	00:00:49	49	0.0000
nopath	1	3	1	1	351	01:12:26	4346	01:14:09	4449	00:01:43	103	0.0000
nopath	1	3	9	1	351	01:12:52	4372	01:14:11	4451	00:01:19	79	0.0000
nopath	1	3	2	1	351	01:12:56	4376	01:14:14	4454	00:01:18	78	0.0000
nopath	1	2	6	1	327	01:13:45	4425	01:14:15	4455	00:00:30	30	0.0000
nopath	1	2	1	1	327	01:13:47	4427	01:14:16	4456	00:00:29	29	0.0000
nopath	1	3	1	1	351	01:13:01	4381	01:14:17	4457	00:01:16	76	0.0000
nopath	1	2	1	1	327	01:13:48	4428	01:14:18	4458	00:00:30	30	0.0000
nopath	1	3	6	1	351	01:13:10	4390	01:14:19	4459	00:01:09	69	0.0000
nopath	1	2	4	1	327	01:13:51	4431	01:14:19	4459	00:00:28	28	0.0000
nopath	1	2	1	1	327	01:13:53	4433	01:14:21	4461	00:00:28	28	0.0000
nopath	1	3	6	1	351	01:13:13	4393	01:14:22	4462	00:01:09	69	0.0000
nopath	1	3	1	1	351	01:13:19	4399	01:14:24	4464	00:01:05	65	0.0000
nopath	1	3	1	1	351	01:13:33	4413	01:14:25	4465	00:00:52	52	0.0000
nopath	3	2	1	1	311	01:11:05	4265	01:14:32	4472	00:03:27	207	0.0000
nopath	3	2	1	1	311	01:12:05	4325	01:14:36	4476	00:02:31	151	0.0000
nopath	3	1	1	1	351	01:11:42	4302	01:14:36	4476	00:02:54	174	0.0000
nopath	3	2	12	14	311	01:12:14	4334	01:14:39	4479	00:02:25	145	0.0000
nopath	3	1	1	1	351	01:12:18	4338	01:14:43	4483	00:02:25	145	0.0000
nopath	3	1	12	14	351	01:12:29	4349	01:14:46	4486	00:02:17	137	0.0000
nopath	3	1	5	1	351	01:12:32	4352	01:14:50	4490	00:02:18	138	0.0000
nopath	3	2	1	1	311	01:12:40	4360	01:14:50	4490	00:02:10	130	0.0000
nopath	3	2	10	1	311	01:12:48	4368	01:14:54	4494	00:02:06	126	0.0000
nopath	3	1	1	1	351	01:13:18	4398	01:14:58	4498	00:01:40	100	0.0000
nopath	1	2	1	1	327	01:13:57	4437	01:15:00	4500	00:01:03	63	0.0000	00:00:52
nopath	1	2	1	1	327	01:14:00	4440	01:15:01	4501	00:01:01	61	0.0000
nopath	2	1	9	1	327	01:13:30	4410	01:15:03	4503	00:01:33	93	0.0000
nopath	1	2	1	1	327	01:14:04	4444	01:15:03	4503	00:00:59	59	0.0000
nopath	2	1	1	1	327	01:13:41	4421	01:15:03	4503	00:01:22	82	0.0000
nopath	2	1	1	1	327	01:13:34	4414	01:15:04	4504	00:01:30	90	0.0000
nopath	2	1	3	1	327	01:13:36	4416	01:15:04	4504	00:01:28	88	0.0000
nopath	1	2	1	1	327	01:14:08	4448	01:15:05	4505	00:00:57	57	0.0000
nopath	2	1	1	1	327	01:13:49	4429	01:15:06	4506	00:01:17	77	0.0000
nopath	2	1	1	1	327	01:13:40	4420	01:15:07	4507	00:01:27	87	0.0000
nopath	1	2	1	1	327	01:14:12	4452	01:15:07	4507	00:00:55	55	0.0000
nopath	2	1	1	1	327	01:14:00	4440	01:15:08	4508	00:01:08	68	0.0000
nopath	2	1	10	1	327	01:13:46	4426	01:15:08	4508	00:01:22	82	0.0000
nopath	2	1	1	1	327	01:14:12	4452	01:15:09	4509	00:00:57	57	0.0000
[truncated: 4,839 more rows]
