# Supplementary material for: Supervised learning from human performance at the computationally hard problem of optimal traffic signal control on a network of junctions
Source: R Soc Open Sci. 2014 Dec 24;1(4):140211. doi: 10.1098/rsos.140211 (PMC4448775; doi:10.1098/rsos.140211)
Supplement: 1. simulationData.zip - This zipped folder contains the simulation configuration files for the traffic microsimulation models used in the paper, as well as the raw data output from the simulations. The data are organised into a folder structure with README.txt files used to provide guidance on the c [file rsos140211supp1.zip › simulationData/tJunctionModel/HuTMaCloops/run-002/trips-ALL.csv]

Path	From Zone	To Zone	Vehicle Type	Base Vehicle Type	Distance (m)	Departure Time (HH:MM:SS)	Departure Time (s)	Arrival Time (HH:MM:SS)	Arrival Time (s)	Time Taken (HH:MM:SS)	Time Taken (s)	Fuel	Mean Time (HH:MM:SS)
nopath	2	1	13	15	327	00:00:04	4	00:00:31	31	00:00:27	27	0.0000
nopath	2	1	1	1	327	00:00:05	5	00:00:31	31	00:00:26	26	0.0000
nopath	1	2	1	1	327	00:00:07	7	00:00:35	35	00:00:28	28	0.0000
nopath	2	1	1	1	327	00:00:09	9	00:00:35	35	00:00:26	26	0.0000
nopath	1	3	1	1	351	00:00:06	6	00:00:42	42	00:00:36	36	0.0000
nopath	1	3	9	1	351	00:00:14	14	00:00:48	48	00:00:34	34	0.0000
nopath	3	2	1	1	311	00:00:21	21	00:00:54	54	00:00:33	33	0.0000
nopath	3	2	1	1	311	00:00:32	32	00:01:06	66	00:00:34	34	0.0000	00:00:33
nopath	1	2	1	1	327	00:00:33	33	00:01:10	70	00:00:37	37	0.0000
nopath	2	1	1	1	327	00:00:39	39	00:01:13	73	00:00:34	34	0.0000
nopath	1	2	1	1	327	00:00:46	46	00:01:14	74	00:00:28	28	0.0000
nopath	2	1	3	1	327	00:01:01	61	00:01:26	86	00:00:25	25	0.0000
nopath	3	1	1	1	351	00:00:54	54	00:01:32	92	00:00:38	38	0.0000
nopath	3	1	1	1	351	00:01:01	61	00:01:36	96	00:00:35	35	0.0000
nopath	1	2	12	14	327	00:00:54	54	00:01:41	101	00:00:47	47	0.0000
nopath	1	2	1	1	327	00:01:01	61	00:01:42	102	00:00:41	41	0.0000
nopath	1	2	1	1	327	00:01:03	63	00:01:44	104	00:00:41	41	0.0000
nopath	1	2	1	1	327	00:01:12	72	00:01:45	105	00:00:33	33	0.0000
nopath	2	1	9	1	327	00:01:26	86	00:01:51	111	00:00:25	25	0.0000
nopath	1	2	15	17	327	00:01:24	84	00:01:53	113	00:00:29	29	0.0000
nopath	1	3	3	1	351	00:01:21	81	00:01:57	117	00:00:36	36	0.0000
nopath	3	1	9	1	351	00:01:31	91	00:02:06	126	00:00:35	35	0.0000	00:00:36
nopath	1	2	1	1	327	00:01:27	87	00:02:10	130	00:00:43	43	0.0000
nopath	1	2	1	1	327	00:01:28	88	00:02:11	131	00:00:43	43	0.0000
nopath	2	3	1	1	311	00:01:36	96	00:02:12	132	00:00:36	36	0.0000
nopath	1	2	1	1	327	00:01:41	101	00:02:13	133	00:00:32	32	0.0000
nopath	3	1	12	14	351	00:01:34	94	00:02:22	142	00:00:48	48	0.0000
nopath	2	1	1	1	327	00:02:10	130	00:02:36	156	00:00:26	26	0.0000
nopath	1	3	3	1	351	00:01:57	117	00:02:38	158	00:00:41	41	0.0000
nopath	1	3	7	1	351	00:02:01	121	00:02:40	160	00:00:39	39	0.0000
nopath	3	1	10	1	351	00:02:09	129	00:02:52	172	00:00:43	43	0.0000
nopath	1	2	1	1	327	00:02:18	138	00:03:00	180	00:00:42	42	0.0000	00:00:37
nopath	2	1	5	1	327	00:02:38	158	00:03:03	183	00:00:25	25	0.0000
nopath	2	1	1	1	327	00:02:37	157	00:03:03	183	00:00:26	26	0.0000
nopath	2	1	1	1	327	00:02:41	161	00:03:06	186	00:00:25	25	0.0000
nopath	3	2	5	1	311	00:02:50	170	00:03:22	202	00:00:32	32	0.0000
nopath	1	2	12	14	327	00:02:58	178	00:03:30	210	00:00:32	32	0.0000
nopath	1	2	1	1	327	00:03:03	183	00:03:31	211	00:00:28	28	0.0000
nopath	2	1	3	1	327	00:03:00	180	00:03:33	213	00:00:33	33	0.0000
nopath	1	2	10	1	327	00:03:06	186	00:03:33	213	00:00:27	27	0.0000
nopath	2	1	1	1	327	00:03:08	188	00:03:33	213	00:00:25	25	0.0000
nopath	2	1	1	1	327	00:03:29	209	00:03:54	234	00:00:25	25	0.0000
nopath	1	2	1	1	327	00:03:27	207	00:03:55	235	00:00:28	28	0.0000
nopath	1	2	1	1	327	00:03:35	215	00:04:04	244	00:00:29	29	0.0000	00:00:28
nopath	3	2	1	1	311	00:03:37	217	00:04:10	250	00:00:33	33	0.0000
nopath	1	2	3	1	327	00:03:50	230	00:04:19	259	00:00:29	29	0.0000
nopath	2	1	2	1	327	00:03:46	226	00:04:23	263	00:00:37	37	0.0000
nopath	1	2	5	1	327	00:03:56	236	00:04:24	264	00:00:28	28	0.0000
nopath	2	1	12	14	327	00:03:48	228	00:04:24	264	00:00:36	36	0.0000
nopath	3	2	1	1	311	00:03:47	227	00:04:30	270	00:00:43	43	0.0000
nopath	1	2	1	1	327	00:04:02	242	00:04:40	280	00:00:38	38	0.0000
nopath	1	2	1	1	327	00:04:06	246	00:04:42	282	00:00:36	36	0.0000
nopath	2	1	1	1	327	00:04:16	256	00:04:42	282	00:00:26	26	0.0000
nopath	1	2	9	1	327	00:04:19	259	00:04:47	287	00:00:28	28	0.0000
nopath	2	1	1	1	327	00:04:31	271	00:04:57	297	00:00:26	26	0.0000
nopath	2	1	1	1	327	00:04:35	275	00:05:01	301	00:00:26	26	0.0000	00:00:27
nopath	1	2	1	1	327	00:04:36	276	00:05:04	304	00:00:28	28	0.0000
nopath	2	1	6	1	327	00:04:39	279	00:05:05	305	00:00:26	26	0.0000
nopath	2	1	1	1	327	00:04:45	285	00:05:10	310	00:00:25	25	0.0000
nopath	2	1	1	1	327	00:04:47	287	00:05:12	312	00:00:25	25	0.0000
nopath	1	3	5	1	351	00:04:35	275	00:05:16	316	00:00:41	41	0.0000
nopath	1	2	1	1	327	00:04:49	289	00:05:17	317	00:00:28	28	0.0000
nopath	1	3	1	1	351	00:04:37	277	00:05:21	321	00:00:44	44	0.0000
nopath	3	2	5	1	311	00:04:52	292	00:05:30	330	00:00:38	38	0.0000
nopath	1	2	1	1	327	00:05:09	309	00:05:40	340	00:00:31	31	0.0000
nopath	2	1	1	1	327	00:05:09	309	00:05:43	343	00:00:34	34	0.0000
nopath	1	3	1	1	351	00:05:02	302	00:05:46	346	00:00:44	44	0.0000
nopath	1	2	12	14	327	00:05:19	319	00:05:47	347	00:00:28	28	0.0000
nopath	1	2	3	1	327	00:05:20	320	00:05:53	353	00:00:33	33	0.0000
nopath	1	3	15	17	351	00:05:11	311	00:05:53	353	00:00:42	42	0.0000
nopath	1	2	3	1	327	00:05:27	327	00:05:55	355	00:00:28	28	0.0000
nopath	1	2	1	1	327	00:05:35	335	00:06:03	363	00:00:28	28	0.0000	00:00:30
nopath	1	2	1	1	327	00:05:39	339	00:06:07	367	00:00:28	28	0.0000
nopath	3	2	7	1	311	00:05:26	326	00:06:20	380	00:00:54	54	0.0000
nopath	1	2	1	1	327	00:06:04	364	00:06:31	391	00:00:27	27	0.0000
nopath	2	1	3	1	327	00:06:06	366	00:06:32	392	00:00:26	26	0.0000
nopath	2	1	1	1	327	00:06:01	361	00:06:33	393	00:00:32	32	0.0000
nopath	1	3	3	1	351	00:05:47	347	00:06:36	396	00:00:49	49	0.0000
nopath	1	3	12	14	351	00:06:01	361	00:06:41	401	00:00:40	40	0.0000
nopath	1	3	12	14	351	00:06:07	367	00:06:46	406	00:00:39	39	0.0000
nopath	3	1	6	1	351	00:05:55	355	00:06:54	414	00:00:59	59	0.0000
nopath	3	2	1	1	311	00:06:13	373	00:06:54	414	00:00:41	41	0.0000
nopath	1	2	1	1	327	00:06:34	394	00:07:01	421	00:00:27	27	0.0000	00:00:27
nopath	2	3	1	1	311	00:06:28	388	00:07:02	422	00:00:34	34	0.0000
nopath	2	1	1	1	327	00:06:25	385	00:07:03	423	00:00:38	38	0.0000
nopath	2	1	10	1	327	00:06:31	391	00:07:04	424	00:00:33	33	0.0000
nopath	2	1	1	1	327	00:06:33	393	00:07:05	425	00:00:32	32	0.0000
nopath	1	2	1	1	327	00:06:40	400	00:07:07	427	00:00:27	27	0.0000
nopath	2	1	1	1	327	00:06:36	396	00:07:07	427	00:00:31	31	0.0000
nopath	1	2	3	1	327	00:06:45	405	00:07:13	433	00:00:28	28	0.0000
nopath	1	2	1	1	327	00:06:52	412	00:07:20	440	00:00:28	28	0.0000
nopath	2	3	1	1	311	00:06:54	414	00:07:23	443	00:00:29	29	0.0000
nopath	1	2	12	14	327	00:06:54	414	00:07:23	443	00:00:29	29	0.0000
nopath	3	1	12	14	351	00:06:46	406	00:07:32	452	00:00:46	46	0.0000
nopath	3	1	1	1	351	00:07:09	429	00:07:44	464	00:00:35	35	0.0000
nopath	1	2	1	1	327	00:07:09	429	00:07:50	470	00:00:41	41	0.0000
nopath	2	1	1	1	327	00:07:25	445	00:07:52	472	00:00:27	27	0.0000
nopath	1	2	1	1	327	00:07:23	443	00:07:53	473	00:00:30	30	0.0000
nopath	2	1	1	1	327	00:07:11	431	00:07:53	473	00:00:42	42	0.0000
nopath	2	1	1	1	327	00:07:24	444	00:07:54	474	00:00:30	30	0.0000
nopath	1	3	1	1	351	00:07:10	430	00:07:58	478	00:00:48	48	0.0000
nopath	3	2	1	1	311	00:07:18	438	00:08:10	490	00:00:52	52	0.0000	00:00:41
nopath	3	2	5	1	311	00:07:44	464	00:08:18	498	00:00:34	34	0.0000
nopath	3	2	1	1	311	00:07:48	468	00:08:24	504	00:00:36	36	0.0000
nopath	1	2	1	1	327	00:07:34	454	00:08:30	510	00:00:56	56	0.0000
nopath	1	2	1	1	327	00:07:36	456	00:08:31	511	00:00:55	55	0.0000
nopath	3	1	15	17	351	00:07:54	474	00:08:31	511	00:00:37	37	0.0000
nopath	2	1	1	1	327	00:07:49	469	00:08:33	513	00:00:44	44	0.0000
nopath	1	2	1	1	327	00:07:38	458	00:08:33	513	00:00:55	55	0.0000
nopath	2	1	3	1	327	00:07:53	473	00:08:34	514	00:00:41	41	0.0000
nopath	1	2	1	1	327	00:07:46	466	00:08:35	515	00:00:49	49	0.0000
nopath	2	1	1	1	327	00:08:08	488	00:08:36	516	00:00:28	28	0.0000
nopath	2	1	1	1	327	00:07:54	474	00:08:36	516	00:00:42	42	0.0000
nopath	1	2	3	1	327	00:08:05	485	00:08:37	517	00:00:32	32	0.0000
nopath	2	1	12	14	327	00:08:03	483	00:08:37	517	00:00:34	34	0.0000
nopath	1	2	1	1	327	00:08:11	491	00:08:41	521	00:00:30	30	0.0000
nopath	2	3	1	1	311	00:08:09	489	00:08:43	523	00:00:34	34	0.0000
nopath	2	1	3	1	327	00:08:17	497	00:08:43	523	00:00:26	26	0.0000
nopath	2	1	5	1	327	00:08:21	501	00:08:47	527	00:00:26	26	0.0000
nopath	1	3	1	1	351	00:07:33	453	00:08:49	529	00:01:16	76	0.0000
nopath	1	2	9	1	327	00:08:24	504	00:08:52	532	00:00:28	28	0.0000
nopath	1	2	1	1	327	00:08:25	505	00:08:55	535	00:00:30	30	0.0000
nopath	2	1	1	1	327	00:08:29	509	00:08:56	536	00:00:27	27	0.0000
nopath	2	1	12	14	327	00:08:31	511	00:08:57	537	00:00:26	26	0.0000
nopath	1	3	12	14	351	00:08:12	492	00:09:00	540	00:00:48	48	0.0000	00:00:43
nopath	3	2	1	1	311	00:08:29	509	00:09:10	550	00:00:41	41	0.0000
nopath	2	1	1	1	327	00:08:44	524	00:09:23	563	00:00:39	39	0.0000
nopath	2	1	13	15	327	00:08:51	531	00:09:24	564	00:00:33	33	0.0000
nopath	2	1	1	1	327	00:08:53	533	00:09:25	565	00:00:32	32	0.0000
nopath	3	2	1	1	311	00:08:59	539	00:09:32	572	00:00:33	33	0.0000
nopath	3	1	5	1	351	00:09:00	540	00:09:36	576	00:00:36	36	0.0000
nopath	2	1	12	14	327	00:09:05	545	00:09:44	584	00:00:39	39	0.0000
nopath	1	2	1	1	327	00:09:18	558	00:09:45	585	00:00:27	27	0.0000
nopath	2	1	5	1	327	00:09:14	554	00:09:46	586	00:00:32	32	0.0000
nopath	1	3	1	1	351	00:08:38	518	00:09:48	588	00:01:10	70	0.0000
nopath	1	3	12	14	351	00:09:01	541	00:09:53	593	00:00:52	52	0.0000
nopath	1	2	1	1	327	00:09:30	570	00:09:58	598	00:00:28	28	0.0000
nopath	2	1	1	1	327	00:09:37	577	00:10:02	602	00:00:25	25	0.0000	00:00:31
nopath	3	1	1	1	351	00:09:03	543	00:10:12	612	00:01:09	69	0.0000
nopath	1	2	5	1	327	00:09:37	577	00:10:20	620	00:00:43	43	0.0000
nopath	2	1	1	1	327	00:09:46	586	00:10:23	623	00:00:37	37	0.0000
nopath	2	1	1	1	327	00:09:51	591	00:10:23	623	00:00:32	32	0.0000
nopath	2	1	1	1	327	00:09:52	592	00:10:24	624	00:00:32	32	0.0000
nopath	2	1	3	1	327	00:09:58	598	00:10:26	626	00:00:28	28	0.0000
nopath	2	1	1	1	327	00:10:15	615	00:10:41	641	00:00:26	26	0.0000
nopath	1	2	1	1	327	00:10:25	625	00:10:53	653	00:00:28	28	0.0000
nopath	2	1	9	1	327	00:10:35	635	00:11:01	661	00:00:26	26	0.0000	00:00:30
nopath	2	1	1	1	327	00:10:41	641	00:11:06	666	00:00:25	25	0.0000
nopath	3	2	12	14	311	00:10:33	633	00:11:10	670	00:00:37	37	0.0000
nopath	3	2	1	1	311	00:10:45	645	00:11:18	678	00:00:33	33	0.0000
nopath	1	2	13	15	327	00:10:47	647	00:11:22	682	00:00:35	35	0.0000
nopath	2	1	5	1	327	00:10:57	657	00:11:22	682	00:00:25	25	0.0000
nopath	2	1	9	1	327	00:10:45	645	00:11:23	683	00:00:38	38	0.0000
nopath	2	1	1	1	327	00:10:50	650	00:11:24	684	00:00:34	34	0.0000
nopath	1	2	1	1	327	00:11:00	660	00:11:27	687	00:00:27	27	0.0000
nopath	2	1	1	1	327	00:11:00	660	00:11:28	688	00:00:28	28	0.0000
nopath	1	3	12	14	351	00:10:42	642	00:11:30	690	00:00:48	48	0.0000
nopath	2	1	12	14	327	00:11:12	672	00:11:39	699	00:00:27	27	0.0000
nopath	2	1	1	1	327	00:11:16	676	00:11:42	702	00:00:26	26	0.0000
nopath	1	2	1	1	327	00:11:15	675	00:11:43	703	00:00:28	28	0.0000
nopath	2	1	1	1	327	00:11:21	681	00:11:47	707	00:00:26	26	0.0000
nopath	2	1	1	1	327	00:11:29	689	00:11:55	715	00:00:26	26	0.0000
nopath	2	1	1	1	327	00:11:32	692	00:11:58	718	00:00:26	26	0.0000
nopath	1	2	1	1	327	00:11:37	697	00:12:05	725	00:00:28	28	0.0000	00:00:34
nopath	1	2	12	14	327	00:11:38	698	00:12:08	728	00:00:30	30	0.0000
nopath	1	2	2	1	327	00:11:39	699	00:12:09	729	00:00:30	30	0.0000
nopath	1	2	1	1	327	00:11:40	700	00:12:11	731	00:00:31	31	0.0000
nopath	3	2	1	1	311	00:11:14	674	00:12:20	740	00:01:06	66	0.0000
nopath	2	1	1	1	327	00:12:02	722	00:12:33	753	00:00:31	31	0.0000
nopath	2	1	1	1	327	00:11:59	719	00:12:33	753	00:00:34	34	0.0000
nopath	2	1	1	1	327	00:12:07	727	00:12:35	755	00:00:28	28	0.0000
nopath	1	3	1	1	351	00:11:58	718	00:12:37	757	00:00:39	39	0.0000
nopath	2	1	1	1	327	00:12:14	734	00:12:41	761	00:00:27	27	0.0000
nopath	2	1	1	1	327	00:12:16	736	00:12:43	763	00:00:27	27	0.0000
nopath	2	1	1	1	327	00:12:17	737	00:12:44	764	00:00:27	27	0.0000
nopath	2	1	12	14	327	00:12:18	738	00:12:45	765	00:00:27	27	0.0000
nopath	3	2	1	1	311	00:11:57	717	00:12:50	770	00:00:53	53	0.0000
nopath	3	1	13	15	351	00:12:09	729	00:12:57	777	00:00:48	48	0.0000
nopath	1	2	1	1	327	00:12:18	738	00:13:00	780	00:00:42	42	0.0000	00:00:33
nopath	1	2	3	1	327	00:12:23	743	00:13:02	782	00:00:39	39	0.0000
nopath	2	1	1	1	327	00:12:22	742	00:13:03	783	00:00:41	41	0.0000
nopath	1	3	1	1	351	00:12:29	749	00:13:06	786	00:00:37	37	0.0000
nopath	2	1	1	1	327	00:12:42	762	00:13:09	789	00:00:27	27	0.0000
nopath	1	3	1	1	351	00:12:35	755	00:13:13	793	00:00:38	38	0.0000
nopath	3	2	6	1	311	00:12:45	765	00:13:20	800	00:00:35	35	0.0000
nopath	3	2	1	1	311	00:12:52	772	00:13:26	806	00:00:34	34	0.0000
nopath	3	2	14	16	311	00:13:02	782	00:13:36	816	00:00:34	34	0.0000
nopath	3	2	1	1	311	00:13:05	785	00:13:40	820	00:00:35	35	0.0000
nopath	1	2	12	14	327	00:13:01	781	00:13:51	831	00:00:50	50	0.0000
nopath	1	2	1	1	327	00:13:08	788	00:13:52	832	00:00:44	44	0.0000
nopath	2	1	1	1	327	00:13:13	793	00:13:53	833	00:00:40	40	0.0000
nopath	2	1	1	1	327	00:13:16	796	00:13:53	833	00:00:37	37	0.0000
nopath	2	1	5	1	327	00:13:20	800	00:13:55	835	00:00:35	35	0.0000
nopath	2	1	1	1	327	00:13:24	804	00:13:55	835	00:00:31	31	0.0000
nopath	1	2	3	1	327	00:13:29	809	00:13:58	838	00:00:29	29	0.0000
nopath	2	1	1	1	327	00:13:28	808	00:13:58	838	00:00:30	30	0.0000
nopath	2	1	1	1	327	00:13:32	812	00:14:01	841	00:00:29	29	0.0000	00:00:30
nopath	2	3	1	1	311	00:13:29	809	00:14:02	842	00:00:33	33	0.0000
nopath	1	2	1	1	327	00:13:30	810	00:14:03	843	00:00:33	33	0.0000
nopath	1	2	1	1	327	00:13:32	812	00:14:05	845	00:00:33	33	0.0000
nopath	1	3	13	15	351	00:12:50	770	00:14:06	846	00:01:16	76	0.0000
nopath	2	1	1	1	327	00:13:48	828	00:14:13	853	00:00:25	25	0.0000
nopath	2	1	1	1	327	00:13:47	827	00:14:13	853	00:00:26	26	0.0000
nopath	1	2	1	1	327	00:13:47	827	00:14:15	855	00:00:28	28	0.0000
nopath	2	1	1	1	327	00:13:53	833	00:14:18	858	00:00:25	25	0.0000
nopath	1	2	3	1	327	00:14:01	841	00:14:29	869	00:00:28	28	0.0000
nopath	2	1	14	16	327	00:14:02	842	00:14:29	869	00:00:27	27	0.0000
nopath	3	2	1	1	311	00:13:33	813	00:14:40	880	00:01:07	67	0.0000
nopath	1	2	1	1	327	00:14:07	847	00:14:50	890	00:00:43	43	0.0000
nopath	1	2	7	1	327	00:14:22	862	00:14:52	892	00:00:30	30	0.0000
nopath	1	2	1	1	327	00:14:25	865	00:14:56	896	00:00:31	31	0.0000
nopath	2	1	1	1	327	00:14:35	875	00:15:00	900	00:00:25	25	0.0000	00:00:25
nopath	1	2	1	1	327	00:14:32	872	00:15:01	901	00:00:29	29	0.0000
nopath	2	1	1	1	327	00:14:37	877	00:15:03	903	00:00:26	26	0.0000
nopath	2	1	13	15	327	00:14:41	881	00:15:09	909	00:00:28	28	0.0000
nopath	2	1	14	16	327	00:14:45	885	00:15:12	912	00:00:27	27	0.0000
nopath	3	1	9	1	351	00:14:16	856	00:15:22	922	00:01:06	66	0.0000
nopath	3	2	1	1	311	00:14:50	890	00:15:25	925	00:00:35	35	0.0000
nopath	1	2	12	14	327	00:15:14	914	00:15:43	943	00:00:29	29	0.0000
nopath	2	1	6	1	327	00:15:09	909	00:15:43	943	00:00:34	34	0.0000
nopath	2	1	1	1	327	00:15:00	900	00:15:43	943	00:00:43	43	0.0000
nopath	2	1	7	1	327	00:15:20	920	00:15:46	946	00:00:26	26	0.0000
nopath	1	2	12	14	327	00:15:21	921	00:15:49	949	00:00:28	28	0.0000
nopath	2	1	1	1	327	00:15:22	922	00:15:49	949	00:00:27	27	0.0000
nopath	1	3	1	1	351	00:14:56	896	00:15:51	951	00:00:55	55	0.0000
nopath	1	3	12	14	351	00:14:57	897	00:15:55	955	00:00:58	58	0.0000
nopath	3	2	1	1	311	00:15:07	907	00:16:00	960	00:00:53	53	0.0000	00:00:41
nopath	3	1	12	14	351	00:15:16	916	00:16:05	965	00:00:49	49	0.0000
nopath	1	2	1	1	327	00:15:30	930	00:16:10	970	00:00:40	40	0.0000
nopath	2	1	1	1	327	00:15:45	945	00:16:11	971	00:00:26	26	0.0000
nopath	2	1	13	15	327	00:15:37	937	00:16:16	976	00:00:39	39	0.0000
nopath	2	1	1	1	327	00:15:47	947	00:16:17	977	00:00:30	30	0.0000
nopath	2	1	1	1	327	00:15:50	950	00:16:18	978	00:00:28	28	0.0000
nopath	1	2	9	1	327	00:15:52	952	00:16:21	981	00:00:29	29	0.0000
nopath	2	1	13	15	327	00:15:57	957	00:16:25	985	00:00:28	28	0.0000
nopath	2	1	3	1	327	00:15:59	959	00:16:25	985	00:00:26	26	0.0000
nopath	2	1	7	1	327	00:16:00	960	00:16:28	988	00:00:28	28	0.0000
nopath	2	1	1	1	327	00:16:11	971	00:16:37	997	00:00:26	26	0.0000
nopath	2	1	1	1	327	00:16:13	973	00:16:38	998	00:00:25	25	0.0000
nopath	1	2	1	1	327	00:16:15	975	00:16:44	1004	00:00:29	29	0.0000
nopath	3	2	1	1	311	00:16:19	979	00:16:51	1011	00:00:32	32	0.0000
nopath	3	1	12	14	351	00:16:20	980	00:16:57	1017	00:00:37	37	0.0000
nopath	3	1	1	1	351	00:16:26	986	00:17:01	1021	00:00:35	35	0.0000	00:00:46
nopath	1	2	1	1	327	00:16:37	997	00:17:10	1030	00:00:33	33	0.0000
nopath	1	2	1	1	327	00:16:42	1002	00:17:12	1032	00:00:30	30	0.0000
nopath	2	1	1	1	327	00:16:38	998	00:17:13	1033	00:00:35	35	0.0000
nopath	3	2	1	1	311	00:16:43	1003	00:17:20	1040	00:00:37	37	0.0000
nopath	3	2	1	1	311	00:16:53	1013	00:17:26	1046	00:00:33	33	0.0000
nopath	1	2	1	1	327	00:17:02	1022	00:17:30	1050	00:00:28	28	0.0000
nopath	2	1	5	1	327	00:16:51	1011	00:17:33	1053	00:00:42	42	0.0000
nopath	2	1	1	1	327	00:16:56	1016	00:17:33	1053	00:00:37	37	0.0000
nopath	1	3	1	1	351	00:16:50	1010	00:17:36	1056	00:00:46	46	0.0000
nopath	2	1	1	1	327	00:17:25	1045	00:17:50	1070	00:00:25	25	0.0000
nopath	1	2	12	14	327	00:17:26	1046	00:17:55	1075	00:00:29	29	0.0000
nopath	1	2	1	1	327	00:17:29	1049	00:17:57	1077	00:00:28	28	0.0000
nopath	1	2	1	1	327	00:17:34	1054	00:18:02	1082	00:00:28	28	0.0000	00:00:32
nopath	1	3	13	15	351	00:17:25	1045	00:18:04	1084	00:00:39	39	0.0000
nopath	3	2	13	15	311	00:17:30	1050	00:18:12	1092	00:00:42	42	0.0000
nopath	3	2	1	1	311	00:17:53	1073	00:18:27	1107	00:00:34	34	0.0000
nopath	3	1	1	1	351	00:17:55	1075	00:18:31	1111	00:00:36	36	0.0000
nopath	3	1	1	1	351	00:17:58	1078	00:18:34	1114	00:00:36	36	0.0000
nopath	1	2	3	1	327	00:17:44	1064	00:18:40	1120	00:00:56	56	0.0000
nopath	1	2	1	1	327	00:17:56	1076	00:18:42	1122	00:00:46	46	0.0000
nopath	2	1	3	1	327	00:17:55	1075	00:18:43	1123	00:00:48	48	0.0000
nopath	2	1	12	14	327	00:17:51	1071	00:18:44	1124	00:00:53	53	0.0000
nopath	2	1	12	14	327	00:18:09	1089	00:18:45	1125	00:00:36	36	0.0000
nopath	1	2	1	1	327	00:18:15	1095	00:18:45	1125	00:00:30	30	0.0000
nopath	2	1	1	1	327	00:17:54	1074	00:18:46	1126	00:00:52	52	0.0000
nopath	2	1	1	1	327	00:18:17	1097	00:18:47	1127	00:00:30	30	0.0000
nopath	2	1	12	14	327	00:18:11	1091	00:18:48	1128	00:00:37	37	0.0000
nopath	1	2	1	1	327	00:18:20	1100	00:18:51	1131	00:00:31	31	0.0000
nopath	2	1	6	1	327	00:18:27	1107	00:18:53	1133	00:00:26	26	0.0000
nopath	1	2	1	1	327	00:18:36	1116	00:19:04	1144	00:00:28	28	0.0000	00:00:38
nopath	1	2	12	14	327	00:18:38	1118	00:19:07	1147	00:00:29	29	0.0000
nopath	2	1	1	1	327	00:18:44	1124	00:19:09	1149	00:00:25	25	0.0000
nopath	2	1	1	1	327	00:18:50	1130	00:19:16	1156	00:00:26	26	0.0000
nopath	2	1	1	1	327	00:18:56	1136	00:19:21	1161	00:00:25	25	0.0000
nopath	3	1	1	1	351	00:18:21	1101	00:19:32	1172	00:01:11	71	0.0000
nopath	1	2	1	1	327	00:19:08	1148	00:19:40	1180	00:00:32	32	0.0000
nopath	2	1	1	1	327	00:19:04	1144	00:19:43	1183	00:00:39	39	0.0000
nopath	2	1	12	14	327	00:19:23	1163	00:19:50	1190	00:00:27	27	0.0000
nopath	2	1	13	15	327	00:19:26	1166	00:19:53	1193	00:00:27	27	0.0000
nopath	2	1	1	1	327	00:19:31	1171	00:19:57	1197	00:00:26	26	0.0000
nopath	2	1	1	1	327	00:19:32	1172	00:19:58	1198	00:00:26	26	0.0000
nopath	1	2	1	1	327	00:19:33	1173	00:20:01	1201	00:00:28	28	0.0000	00:00:29
nopath	2	1	1	1	327	00:19:36	1176	00:20:02	1202	00:00:26	26	0.0000
nopath	2	1	12	14	327	00:19:35	1175	00:20:02	1202	00:00:27	27	0.0000
nopath	2	1	12	14	327	00:19:37	1177	00:20:04	1204	00:00:27	27	0.0000
nopath	1	2	1	1	327	00:19:39	1179	00:20:07	1207	00:00:28	28	0.0000
nopath	2	1	1	1	327	00:19:42	1182	00:20:07	1207	00:00:25	25	0.0000
nopath	1	3	3	1	351	00:19:13	1153	00:20:10	1210	00:00:57	57	0.0000
nopath	3	1	5	1	351	00:19:16	1156	00:20:22	1222	00:01:06	66	0.0000
nopath	1	2	12	14	327	00:19:48	1188	00:20:31	1231	00:00:43	43	0.0000
nopath	3	1	5	1	351	00:20:16	1216	00:20:51	1251	00:00:35	35	0.0000
nopath	3	1	1	1	351	00:20:19	1219	00:20:55	1255	00:00:36	36	0.0000
nopath	3	1	3	1	351	00:20:32	1232	00:21:08	1268	00:00:36	36	0.0000	00:00:45
nopath	3	1	1	1	351	00:20:34	1234	00:21:11	1271	00:00:37	37	0.0000
nopath	1	2	1	1	327	00:20:21	1221	00:21:20	1280	00:00:59	59	0.0000
nopath	3	1	12	14	351	00:20:44	1244	00:21:20	1280	00:00:36	36	0.0000
nopath	1	2	9	1	327	00:20:28	1228	00:21:21	1281	00:00:53	53	0.0000
nopath	2	1	1	1	327	00:20:55	1255	00:21:21	1281	00:00:26	26	0.0000
nopath	1	2	9	1	327	00:20:35	1235	00:21:23	1283	00:00:48	48	0.0000
nopath	1	2	12	14	327	00:20:40	1240	00:21:24	1284	00:00:44	44	0.0000
nopath	1	2	1	1	327	00:20:50	1250	00:21:26	1286	00:00:36	36	0.0000
nopath	1	3	12	14	351	00:20:49	1249	00:21:26	1286	00:00:37	37	0.0000
nopath	2	1	1	1	327	00:21:03	1263	00:21:28	1288	00:00:25	25	0.0000
nopath	1	3	1	1	351	00:20:54	1254	00:21:32	1292	00:00:38	38	0.0000
nopath	2	1	12	14	327	00:21:14	1274	00:21:41	1301	00:00:27	27	0.0000
nopath	2	1	3	1	327	00:21:16	1276	00:21:42	1302	00:00:26	26	0.0000
nopath	1	2	1	1	327	00:21:20	1280	00:21:48	1308	00:00:28	28	0.0000
nopath	1	2	1	1	327	00:21:21	1281	00:21:50	1310	00:00:29	29	0.0000
nopath	2	1	13	15	327	00:21:23	1283	00:21:51	1311	00:00:28	28	0.0000
nopath	1	2	10	1	327	00:21:23	1283	00:21:52	1312	00:00:29	29	0.0000
nopath	1	3	1	1	351	00:21:35	1295	00:22:12	1332	00:00:37	37	0.0000	00:00:48
nopath	1	2	15	17	327	00:21:44	1304	00:22:13	1333	00:00:29	29	0.0000
nopath	3	2	1	1	311	00:21:45	1305	00:22:20	1340	00:00:35	35	0.0000
nopath	3	1	1	1	351	00:21:52	1312	00:22:27	1347	00:00:35	35	0.0000
nopath	1	2	1	1	327	00:21:47	1307	00:22:30	1350	00:00:43	43	0.0000
nopath	2	1	1	1	327	00:22:09	1329	00:22:35	1355	00:00:26	26	0.0000
nopath	2	1	13	15	327	00:21:54	1314	00:22:36	1356	00:00:42	42	0.0000
nopath	2	1	6	1	327	00:22:06	1326	00:22:38	1358	00:00:32	32	0.0000
nopath	1	3	1	1	351	00:21:55	1315	00:22:39	1359	00:00:44	44	0.0000
nopath	1	2	6	1	327	00:22:22	1342	00:22:50	1370	00:00:28	28	0.0000
nopath	2	1	1	1	327	00:22:26	1346	00:22:52	1372	00:00:26	26	0.0000
nopath	1	2	1	1	327	00:22:23	1343	00:22:53	1373	00:00:30	30	0.0000
nopath	2	1	5	1	327	00:22:29	1349	00:22:54	1374	00:00:25	25	0.0000
nopath	1	2	14	16	327	00:22:26	1346	00:22:55	1375	00:00:29	29	0.0000
nopath	1	2	1	1	327	00:22:36	1356	00:23:04	1384	00:00:28	28	0.0000	00:00:36
nopath	1	3	9	1	351	00:22:29	1349	00:23:06	1386	00:00:37	37	0.0000
nopath	3	2	2	1	311	00:22:14	1334	00:23:10	1390	00:00:56	56	0.0000
nopath	3	2	1	1	311	00:22:31	1351	00:23:12	1392	00:00:41	41	0.0000
nopath	3	1	1	1	351	00:22:41	1361	00:23:19	1399	00:00:38	38	0.0000
nopath	1	2	1	1	327	00:22:44	1364	00:23:20	1400	00:00:36	36	0.0000
nopath	1	2	1	1	327	00:22:46	1366	00:23:22	1402	00:00:36	36	0.0000
nopath	2	1	1	1	327	00:22:53	1373	00:23:22	1402	00:00:29	29	0.0000
nopath	2	1	1	1	327	00:22:45	1365	00:23:23	1403	00:00:38	38	0.0000
nopath	2	1	1	1	327	00:22:51	1371	00:23:25	1405	00:00:34	34	0.0000
nopath	1	3	13	15	351	00:22:51	1371	00:23:30	1410	00:00:39	39	0.0000
nopath	1	2	9	1	327	00:23:03	1383	00:23:33	1413	00:00:30	30	0.0000
nopath	2	1	1	1	327	00:23:08	1388	00:23:35	1415	00:00:27	27	0.0000
nopath	3	2	1	1	311	00:23:10	1390	00:23:50	1430	00:00:40	40	0.0000
nopath	1	2	3	1	327	00:23:26	1406	00:24:00	1440	00:00:34	34	0.0000	00:00:34
nopath	1	2	1	1	327	00:23:32	1412	00:24:01	1441	00:00:29	29	0.0000
nopath	1	2	1	1	327	00:23:35	1415	00:24:03	1443	00:00:28	28	0.0000
nopath	2	1	10	1	327	00:23:38	1418	00:24:03	1443	00:00:25	25	0.0000
nopath	2	1	1	1	327	00:23:40	1420	00:24:06	1446	00:00:26	26	0.0000
nopath	2	1	1	1	327	00:23:42	1422	00:24:09	1449	00:00:27	27	0.0000
nopath	1	2	1	1	327	00:23:41	1421	00:24:10	1450	00:00:29	29	0.0000
nopath	2	1	13	15	327	00:23:45	1425	00:24:13	1453	00:00:28	28	0.0000
nopath	2	1	1	1	327	00:23:49	1429	00:24:15	1455	00:00:26	26	0.0000
nopath	3	1	1	1	351	00:23:36	1416	00:24:22	1462	00:00:46	46	0.0000
nopath	3	1	1	1	351	00:23:50	1430	00:24:27	1467	00:00:37	37	0.0000
nopath	1	2	1	1	327	00:23:47	1427	00:24:40	1480	00:00:53	53	0.0000
nopath	1	2	1	1	327	00:23:49	1429	00:24:42	1482	00:00:53	53	0.0000
nopath	2	1	7	1	327	00:24:00	1440	00:24:43	1483	00:00:43	43	0.0000
nopath	2	1	1	1	327	00:24:08	1448	00:24:43	1483	00:00:35	35	0.0000
nopath	1	2	12	14	327	00:23:58	1438	00:24:44	1484	00:00:46	46	0.0000
nopath	1	2	14	16	327	00:24:13	1453	00:24:46	1486	00:00:33	33	0.0000
nopath	2	1	1	1	327	00:24:20	1460	00:24:48	1488	00:00:28	28	0.0000
nopath	2	1	1	1	327	00:24:21	1461	00:24:48	1488	00:00:27	27	0.0000
nopath	1	2	13	15	327	00:24:20	1460	00:24:50	1490	00:00:30	30	0.0000
nopath	2	1	12	14	327	00:24:25	1465	00:24:53	1493	00:00:28	28	0.0000
nopath	3	1	1	1	351	00:24:07	1447	00:25:02	1502	00:00:55	55	0.0000	00:00:40
nopath	1	2	1	1	327	00:24:33	1473	00:25:10	1510	00:00:37	37	0.0000
nopath	2	1	1	1	327	00:24:40	1480	00:25:13	1513	00:00:33	33	0.0000
nopath	2	1	7	1	327	00:25:01	1501	00:25:26	1526	00:00:25	25	0.0000
nopath	1	2	3	1	327	00:25:02	1502	00:25:30	1530	00:00:28	28	0.0000
nopath	2	1	1	1	327	00:25:06	1506	00:25:32	1532	00:00:26	26	0.0000
nopath	2	1	3	1	327	00:25:07	1507	00:25:33	1533	00:00:26	26	0.0000
nopath	2	1	10	1	327	00:25:09	1509	00:25:35	1535	00:00:26	26	0.0000
nopath	1	2	12	14	327	00:25:08	1508	00:25:37	1537	00:00:29	29	0.0000
nopath	2	1	2	1	327	00:25:13	1513	00:25:38	1538	00:00:25	25	0.0000
nopath	1	2	1	1	327	00:25:11	1511	00:25:39	1539	00:00:28	28	0.0000
nopath	1	2	12	14	327	00:25:12	1512	00:25:42	1542	00:00:30	30	0.0000
nopath	1	2	1	1	327	00:25:16	1516	00:25:44	1544	00:00:28	28	0.0000
nopath	1	2	10	1	327	00:25:18	1518	00:25:46	1546	00:00:28	28	0.0000
nopath	2	1	13	15	327	00:25:23	1523	00:25:51	1551	00:00:28	28	0.0000
nopath	2	1	2	1	327	00:25:25	1525	00:25:53	1553	00:00:28	28	0.0000
nopath	2	1	9	1	327	00:25:29	1529	00:25:55	1555	00:00:26	26	0.0000
nopath	3	2	6	1	311	00:25:09	1509	00:26:00	1560	00:00:51	51	0.0000	00:00:40
nopath	2	3	1	1	311	00:25:32	1532	00:26:01	1561	00:00:29	29	0.0000
nopath	3	2	1	1	311	00:25:29	1529	00:26:05	1565	00:00:36	36	0.0000
nopath	3	2	3	1	311	00:25:38	1538	00:26:12	1572	00:00:34	34	0.0000
nopath	1	2	12	14	327	00:25:37	1537	00:26:21	1581	00:00:44	44	0.0000
nopath	1	2	1	1	327	00:25:42	1542	00:26:22	1582	00:00:40	40	0.0000
nopath	2	1	1	1	327	00:25:57	1557	00:26:23	1583	00:00:26	26	0.0000
nopath	1	2	9	1	327	00:25:54	1554	00:26:24	1584	00:00:30	30	0.0000
nopath	1	2	1	1	327	00:25:55	1555	00:26:28	1588	00:00:33	33	0.0000
nopath	1	2	1	1	327	00:26:03	1563	00:26:31	1591	00:00:28	28	0.0000
nopath	1	2	9	1	327	00:26:06	1566	00:26:34	1594	00:00:28	28	0.0000
nopath	1	2	1	1	327	00:26:07	1567	00:26:37	1597	00:00:30	30	0.0000
nopath	1	2	1	1	327	00:26:09	1569	00:26:38	1598	00:00:29	29	0.0000
nopath	2	1	2	1	327	00:26:13	1573	00:26:39	1599	00:00:26	26	0.0000
nopath	2	1	12	14	327	00:26:16	1576	00:26:43	1603	00:00:27	27	0.0000
nopath	3	2	3	1	311	00:25:49	1549	00:26:50	1610	00:01:01	61	0.0000
nopath	3	2	13	15	311	00:26:24	1584	00:27:00	1620	00:00:36	36	0.0000	00:00:41
nopath	1	2	1	1	327	00:26:28	1588	00:27:00	1620	00:00:32	32	0.0000
nopath	2	1	1	1	327	00:26:24	1584	00:27:03	1623	00:00:39	39	0.0000
nopath	1	2	1	1	327	00:26:37	1597	00:27:04	1624	00:00:27	27	0.0000
nopath	1	3	1	1	351	00:26:30	1590	00:27:06	1626	00:00:36	36	0.0000
nopath	2	1	1	1	327	00:26:47	1607	00:27:13	1633	00:00:26	26	0.0000
nopath	1	2	1	1	327	00:26:46	1606	00:27:14	1634	00:00:28	28	0.0000
nopath	2	1	13	15	327	00:26:46	1606	00:27:14	1634	00:00:28	28	0.0000
nopath	1	2	1	1	327	00:26:49	1609	00:27:17	1637	00:00:28	28	0.0000
nopath	1	2	1	1	327	00:26:50	1610	00:27:20	1640	00:00:30	30	0.0000
nopath	1	2	1	1	327	00:26:56	1616	00:27:24	1644	00:00:28	28	0.0000
nopath	1	3	1	1	351	00:26:51	1611	00:27:25	1645	00:00:34	34	0.0000
nopath	3	2	1	1	311	00:26:58	1618	00:27:31	1651	00:00:33	33	0.0000
nopath	3	1	1	1	351	00:26:55	1615	00:27:32	1652	00:00:37	37	0.0000
nopath	1	2	1	1	327	00:26:57	1617	00:27:40	1660	00:00:43	43	0.0000
nopath	1	2	5	1	327	00:26:59	1619	00:27:42	1662	00:00:43	43	0.0000
nopath	1	2	1	1	327	00:27:02	1622	00:27:43	1663	00:00:41	41	0.0000
nopath	2	1	1	1	327	00:27:06	1626	00:27:43	1663	00:00:37	37	0.0000
nopath	1	3	1	1	351	00:27:13	1633	00:27:50	1670	00:00:37	37	0.0000
nopath	1	2	1	1	327	00:27:32	1652	00:28:00	1680	00:00:28	28	0.0000	00:00:33
nopath	3	1	1	1	351	00:27:32	1652	00:28:12	1692	00:00:40	40	0.0000
nopath	3	1	2	1	351	00:27:43	1663	00:28:18	1698	00:00:35	35	0.0000
nopath	2	1	1	1	327	00:27:56	1676	00:28:22	1702	00:00:26	26	0.0000
nopath	1	2	13	15	327	00:27:36	1656	00:28:23	1703	00:00:47	47	0.0000
nopath	2	1	6	1	327	00:27:44	1664	00:28:23	1703	00:00:39	39	0.0000
nopath	1	2	10	1	327	00:27:37	1657	00:28:25	1705	00:00:48	48	0.0000
nopath	2	1	1	1	327	00:27:59	1679	00:28:26	1706	00:00:27	27	0.0000
nopath	2	1	1	1	327	00:28:04	1684	00:28:32	1712	00:00:28	28	0.0000
nopath	3	2	1	1	311	00:28:03	1683	00:28:40	1720	00:00:37	37	0.0000
nopath	3	2	1	1	311	00:28:11	1691	00:28:45	1725	00:00:34	34	0.0000
nopath	1	2	1	1	327	00:28:24	1704	00:28:51	1731	00:00:27	27	0.0000
nopath	2	1	1	1	327	00:28:12	1692	00:28:53	1733	00:00:41	41	0.0000
nopath	2	1	12	14	327	00:28:16	1696	00:28:54	1734	00:00:38	38	0.0000
nopath	1	2	1	1	327	00:28:27	1707	00:28:54	1734	00:00:27	27	0.0000
nopath	2	1	1	1	327	00:28:20	1700	00:28:55	1735	00:00:35	35	0.0000
nopath	2	1	5	1	327	00:28:23	1703	00:28:55	1735	00:00:32	32	0.0000
nopath	2	1	1	1	327	00:28:30	1710	00:28:58	1738	00:00:28	28	0.0000
nopath	2	1	1	1	327	00:28:29	1709	00:28:58	1738	00:00:29	29	0.0000
nopath	2	1	1	1	327	00:28:34	1714	00:29:01	1741	00:00:27	27	0.0000	00:00:30
nopath	1	2	1	1	327	00:28:46	1726	00:29:14	1754	00:00:28	28	0.0000
nopath	2	1	13	15	327	00:28:50	1730	00:29:18	1758	00:00:28	28	0.0000
nopath	1	2	1	1	327	00:28:52	1732	00:29:20	1760	00:00:28	28	0.0000
nopath	2	1	9	1	327	00:28:57	1737	00:29:22	1762	00:00:25	25	0.0000
nopath	2	1	6	1	327	00:29:05	1745	00:29:30	1770	00:00:25	25	0.0000
nopath	2	1	12	14	327	00:29:07	1747	00:29:33	1773	00:00:26	26	0.0000
nopath	2	1	1	1	327	00:29:09	1749	00:29:36	1776	00:00:27	27	0.0000
nopath	3	1	1	1	351	00:29:05	1745	00:29:42	1782	00:00:37	37	0.0000
nopath	3	1	1	1	351	00:29:11	1751	00:29:46	1786	00:00:35	35	0.0000
nopath	1	2	1	1	327	00:29:18	1758	00:29:50	1790	00:00:32	32	0.0000
nopath	1	2	1	1	327	00:29:24	1764	00:29:52	1792	00:00:28	28	0.0000
nopath	2	1	1	1	327	00:29:19	1759	00:29:53	1793	00:00:34	34	0.0000
nopath	2	1	12	14	327	00:29:17	1757	00:29:54	1794	00:00:37	37	0.0000
nopath	2	1	1	1	327	00:29:25	1765	00:29:55	1795	00:00:30	30	0.0000
nopath	1	2	1	1	327	00:29:27	1767	00:29:55	1795	00:00:28	28	0.0000
nopath	2	1	1	1	327	00:29:24	1764	00:29:56	1796	00:00:32	32	0.0000
nopath	2	1	9	1	327	00:29:30	1770	00:29:58	1798	00:00:28	28	0.0000
nopath	2	1	1	1	327	00:29:40	1780	00:30:06	1806	00:00:26	26	0.0000	00:00:28
nopath	2	3	1	1	311	00:29:41	1781	00:30:11	1811	00:00:30	30	0.0000
nopath	2	1	1	1	327	00:29:44	1784	00:30:11	1811	00:00:27	27	0.0000
nopath	2	1	1	1	327	00:29:47	1787	00:30:14	1814	00:00:27	27	0.0000
nopath	1	2	3	1	327	00:29:47	1787	00:30:15	1815	00:00:28	28	0.0000
nopath	1	2	1	1	327	00:29:50	1790	00:30:18	1818	00:00:28	28	0.0000
nopath	1	2	12	14	327	00:29:56	1796	00:30:25	1825	00:00:29	29	0.0000
nopath	2	1	1	1	327	00:30:01	1801	00:30:27	1827	00:00:26	26	0.0000
nopath	2	1	1	1	327	00:30:04	1804	00:30:29	1829	00:00:25	25	0.0000
nopath	2	1	1	1	327	00:30:06	1806	00:30:32	1832	00:00:26	26	0.0000
nopath	1	2	1	1	327	00:30:05	1805	00:30:34	1834	00:00:29	29	0.0000
nopath	1	3	12	14	351	00:29:54	1794	00:30:35	1835	00:00:41	41	0.0000
nopath	1	3	1	1	351	00:29:57	1797	00:30:37	1837	00:00:40	40	0.0000
nopath	3	1	1	1	351	00:29:47	1787	00:30:42	1842	00:00:55	55	0.0000
nopath	3	1	1	1	351	00:29:49	1789	00:30:44	1844	00:00:55	55	0.0000
nopath	3	1	1	1	351	00:30:01	1801	00:30:47	1847	00:00:46	46	0.0000
nopath	3	1	5	1	351	00:30:10	1810	00:30:51	1851	00:00:41	41	0.0000
nopath	1	2	1	1	327	00:30:17	1817	00:31:00	1860	00:00:43	43	0.0000	00:00:32
nopath	1	2	1	1	327	00:30:19	1819	00:31:01	1861	00:00:42	42	0.0000
nopath	1	2	3	1	327	00:30:20	1820	00:31:03	1863	00:00:43	43	0.0000
nopath	2	1	1	1	327	00:30:22	1822	00:31:03	1863	00:00:41	41	0.0000
nopath	2	1	1	1	327	00:30:33	1833	00:31:03	1863	00:00:30	30	0.0000
nopath	1	2	1	1	327	00:30:25	1825	00:31:04	1864	00:00:39	39	0.0000
nopath	1	2	3	1	327	00:30:27	1827	00:31:06	1866	00:00:39	39	0.0000
nopath	1	2	1	1	327	00:30:43	1843	00:31:13	1873	00:00:30	30	0.0000
nopath	1	2	5	1	327	00:30:46	1846	00:31:16	1876	00:00:30	30	0.0000
nopath	2	1	1	1	327	00:30:50	1850	00:31:16	1876	00:00:26	26	0.0000
nopath	2	1	3	1	327	00:30:53	1853	00:31:19	1879	00:00:26	26	0.0000
nopath	1	2	10	1	327	00:30:56	1856	00:31:24	1884	00:00:28	28	0.0000
nopath	3	1	1	1	351	00:30:52	1852	00:31:32	1892	00:00:40	40	0.0000
nopath	1	2	5	1	327	00:31:13	1873	00:31:40	1900	00:00:27	27	0.0000
nopath	2	1	1	1	327	00:31:07	1867	00:31:43	1903	00:00:36	36	0.0000
nopath	2	1	1	1	327	00:31:12	1872	00:31:43	1903	00:00:31	31	0.0000
nopath	2	1	1	1	327	00:31:19	1879	00:31:46	1906	00:00:27	27	0.0000
nopath	3	1	1	1	351	00:31:12	1872	00:31:52	1912	00:00:40	40	0.0000
nopath	1	2	13	15	327	00:31:28	1888	00:32:00	1920	00:00:32	32	0.0000	00:00:34
nopath	1	2	12	14	327	00:31:33	1893	00:32:02	1922	00:00:29	29	0.0000
nopath	1	3	9	1	351	00:31:12	1872	00:32:03	1923	00:00:51	51	0.0000
nopath	1	2	13	15	327	00:31:35	1895	00:32:06	1926	00:00:31	31	0.0000
nopath	1	3	1	1	351	00:31:25	1885	00:32:09	1929	00:00:44	44	0.0000
nopath	1	3	1	1	351	00:31:40	1900	00:32:18	1938	00:00:38	38	0.0000
nopath	3	1	12	14	351	00:31:28	1888	00:32:22	1942	00:00:54	54	0.0000
nopath	2	1	2	1	327	00:32:10	1930	00:32:36	1956	00:00:26	26	0.0000
nopath	1	3	1	1	351	00:32:03	1923	00:32:38	1958	00:00:35	35	0.0000
nopath	1	2	13	15	327	00:32:16	1936	00:32:46	1966	00:00:30	30	0.0000
nopath	1	2	9	1	327	00:32:21	1941	00:32:49	1969	00:00:28	28	0.0000
nopath	1	2	1	1	327	00:32:27	1947	00:32:55	1975	00:00:28	28	0.0000
nopath	1	2	1	1	327	00:32:31	1951	00:32:59	1979	00:00:28	28	0.0000
nopath	2	1	7	1	327	00:32:38	1958	00:33:04	1984	00:00:26	26	0.0000	00:00:28
nopath	2	1	1	1	327	00:32:41	1961	00:33:06	1986	00:00:25	25	0.0000
nopath	1	2	3	1	327	00:32:45	1965	00:33:13	1993	00:00:28	28	0.0000
nopath	3	2	1	1	311	00:32:38	1958	00:33:30	2010	00:00:52	52	0.0000
nopath	1	2	1	1	327	00:32:58	1978	00:33:40	2020	00:00:42	42	0.0000
nopath	2	1	1	1	327	00:33:01	1981	00:33:43	2023	00:00:42	42	0.0000
nopath	2	1	3	1	327	00:33:19	1999	00:33:44	2024	00:00:25	25	0.0000
nopath	2	1	5	1	327	00:33:07	1987	00:33:45	2025	00:00:38	38	0.0000
nopath	1	3	1	1	351	00:32:57	1977	00:33:48	2028	00:00:51	51	0.0000
nopath	2	1	15	17	327	00:33:22	2002	00:33:51	2031	00:00:29	29	0.0000
nopath	2	1	1	1	327	00:33:24	2004	00:33:51	2031	00:00:27	27	0.0000
nopath	1	2	1	1	327	00:33:25	2005	00:33:54	2034	00:00:29	29	0.0000
nopath	2	1	1	1	327	00:33:30	2010	00:33:55	2035	00:00:25	25	0.0000
nopath	1	2	3	1	327	00:33:28	2008	00:33:56	2036	00:00:28	28	0.0000
nopath	1	3	1	1	351	00:33:21	2001	00:33:58	2038	00:00:37	37	0.0000
nopath	1	2	1	1	327	00:33:30	2010	00:33:58	2038	00:00:28	28	0.0000
nopath	1	2	1	1	327	00:33:33	2013	00:34:01	2041	00:00:28	28	0.0000	00:00:29
nopath	2	1	3	1	327	00:33:37	2017	00:34:02	2042	00:00:25	25	0.0000
nopath	1	2	5	1	327	00:33:35	2015	00:34:03	2043	00:00:28	28	0.0000
nopath	1	2	5	1	327	00:33:39	2019	00:34:07	2047	00:00:28	28	0.0000
nopath	2	1	13	15	327	00:33:48	2028	00:34:16	2056	00:00:28	28	0.0000
nopath	3	2	1	1	311	00:33:06	1986	00:34:20	2060	00:01:14	74	0.0000
nopath	1	2	1	1	327	00:33:51	2031	00:34:30	2070	00:00:39	39	0.0000
nopath	1	2	1	1	327	00:34:01	2041	00:34:32	2072	00:00:31	31	0.0000
nopath	2	3	3	1	311	00:33:55	2035	00:34:32	2072	00:00:37	37	0.0000
nopath	3	2	9	1	311	00:33:56	2036	00:34:40	2080	00:00:44	44	0.0000
nopath	1	2	1	1	327	00:34:19	2059	00:34:49	2089	00:00:30	30	0.0000
nopath	1	2	5	1	327	00:34:20	2060	00:34:51	2091	00:00:31	31	0.0000
nopath	2	1	1	1	327	00:34:25	2065	00:34:51	2091	00:00:26	26	0.0000
nopath	1	2	5	1	327	00:34:25	2065	00:34:53	2093	00:00:28	28	0.0000
nopath	1	2	2	1	327	00:34:28	2068	00:34:56	2096	00:00:28	28	0.0000
nopath	1	2	9	1	327	00:34:29	2069	00:34:57	2097	00:00:28	28	0.0000
nopath	3	2	3	1	311	00:34:29	2069	00:35:10	2110	00:00:41	41	0.0000	00:00:45
nopath	3	1	6	1	351	00:34:39	2079	00:35:16	2116	00:00:37	37	0.0000
nopath	1	2	1	1	327	00:34:40	2080	00:35:20	2120	00:00:40	40	0.0000
nopath	2	1	7	1	327	00:34:55	2095	00:35:21	2121	00:00:26	26	0.0000
nopath	1	2	1	1	327	00:34:46	2086	00:35:22	2122	00:00:36	36	0.0000
nopath	2	1	1	1	327	00:34:44	2084	00:35:23	2123	00:00:39	39	0.0000
nopath	2	1	1	1	327	00:34:49	2089	00:35:24	2124	00:00:35	35	0.0000
nopath	1	3	1	1	351	00:34:34	2074	00:35:27	2127	00:00:53	53	0.0000
nopath	2	1	3	1	327	00:35:09	2109	00:35:35	2135	00:00:26	26	0.0000
nopath	3	1	1	1	351	00:34:56	2096	00:35:42	2142	00:00:46	46	0.0000
nopath	3	2	1	1	311	00:35:08	2108	00:35:43	2143	00:00:35	35	0.0000
nopath	1	2	1	1	327	00:35:04	2104	00:35:50	2150	00:00:46	46	0.0000
nopath	1	2	1	1	327	00:35:07	2107	00:35:51	2151	00:00:44	44	0.0000
nopath	2	1	1	1	327	00:35:23	2123	00:35:52	2152	00:00:29	29	0.0000
nopath	2	1	5	1	327	00:35:15	2115	00:35:53	2153	00:00:38	38	0.0000
nopath	3	1	9	1	351	00:35:21	2121	00:36:02	2162	00:00:41	41	0.0000	00:00:42
nopath	1	2	1	1	327	00:35:33	2133	00:36:10	2170	00:00:37	37	0.0000
nopath	1	2	1	1	327	00:35:41	2141	00:36:11	2171	00:00:30	30	0.0000
nopath	2	1	1	1	327	00:35:47	2147	00:36:12	2172	00:00:25	25	0.0000
nopath	2	1	5	1	327	00:35:49	2149	00:36:15	2175	00:00:26	26	0.0000
nopath	1	2	1	1	327	00:35:50	2150	00:36:18	2178	00:00:28	28	0.0000
nopath	1	3	1	1	351	00:35:37	2137	00:36:19	2179	00:00:42	42	0.0000
nopath	2	3	1	1	311	00:35:58	2158	00:36:26	2186	00:00:28	28	0.0000
nopath	1	3	9	1	351	00:35:54	2154	00:36:28	2188	00:00:34	34	0.0000
nopath	3	2	1	1	311	00:35:46	2146	00:36:30	2190	00:00:44	44	0.0000
nopath	3	2	1	1	311	00:35:53	2153	00:36:33	2193	00:00:40	40	0.0000
nopath	3	1	1	1	351	00:36:01	2161	00:36:39	2199	00:00:38	38	0.0000
nopath	1	2	1	1	327	00:36:06	2166	00:36:40	2200	00:00:34	34	0.0000
nopath	1	2	5	1	327	00:36:09	2169	00:36:42	2202	00:00:33	33	0.0000
nopath	1	2	1	1	327	00:36:14	2174	00:36:43	2203	00:00:29	29	0.0000
nopath	2	1	9	1	327	00:36:03	2163	00:36:43	2203	00:00:40	40	0.0000
nopath	2	1	13	15	327	00:36:10	2170	00:36:45	2205	00:00:35	35	0.0000
nopath	2	1	2	1	327	00:36:30	2190	00:36:56	2216	00:00:26	26	0.0000
nopath	2	1	2	1	327	00:36:36	2196	00:37:01	2221	00:00:25	25	0.0000	00:00:30
nopath	2	1	1	1	327	00:36:42	2202	00:37:07	2227	00:00:25	25	0.0000
nopath	1	2	1	1	327	00:36:53	2213	00:37:21	2241	00:00:28	28	0.0000
nopath	2	1	1	1	327	00:36:57	2217	00:37:22	2242	00:00:25	25	0.0000
nopath	2	1	9	1	327	00:37:02	2222	00:37:27	2247	00:00:25	25	0.0000
nopath	1	2	12	14	327	00:37:07	2227	00:37:36	2256	00:00:29	29	0.0000
nopath	2	1	1	1	327	00:37:12	2232	00:37:38	2258	00:00:26	26	0.0000
nopath	2	1	1	1	327	00:37:13	2233	00:37:39	2259	00:00:26	26	0.0000
nopath	1	2	1	1	327	00:37:15	2235	00:37:43	2263	00:00:28	28	0.0000
nopath	2	1	1	1	327	00:37:18	2238	00:37:43	2263	00:00:25	25	0.0000
nopath	2	1	1	1	327	00:37:17	2237	00:37:43	2263	00:00:26	26	0.0000
nopath	1	2	1	1	327	00:37:22	2242	00:37:50	2270	00:00:28	28	0.0000
nopath	2	1	1	1	327	00:37:31	2251	00:37:56	2276	00:00:25	25	0.0000
nopath	1	2	1	1	327	00:37:30	2250	00:37:58	2278	00:00:28	28	0.0000
nopath	1	2	7	1	327	00:37:31	2251	00:38:01	2281	00:00:30	30	0.0000	00:00:31
nopath	1	3	6	1	351	00:37:26	2246	00:38:01	2281	00:00:35	35	0.0000
nopath	2	1	3	1	327	00:37:39	2259	00:38:05	2285	00:00:26	26	0.0000
nopath	2	1	6	1	327	00:37:42	2262	00:38:07	2287	00:00:25	25	0.0000
nopath	3	1	12	14	351	00:37:17	2237	00:38:12	2292	00:00:55	55	0.0000
nopath	3	2	1	1	311	00:37:31	2251	00:38:13	2293	00:00:42	42	0.0000
nopath	1	2	1	1	327	00:37:44	2264	00:38:20	2300	00:00:36	36	0.0000
nopath	2	1	1	1	327	00:37:41	2261	00:38:23	2303	00:00:42	42	0.0000
nopath	1	3	1	1	351	00:37:28	2248	00:38:26	2306	00:00:58	58	0.0000
nopath	1	2	3	1	327	00:38:04	2284	00:38:33	2313	00:00:29	29	0.0000
nopath	2	1	1	1	327	00:38:10	2290	00:38:36	2316	00:00:26	26	0.0000
nopath	2	1	1	1	327	00:38:15	2295	00:38:41	2321	00:00:26	26	0.0000
nopath	1	2	1	1	327	00:38:14	2294	00:38:42	2322	00:00:28	28	0.0000
nopath	1	2	1	1	327	00:38:23	2303	00:38:51	2331	00:00:28	28	0.0000
nopath	2	1	5	1	327	00:38:26	2306	00:38:51	2331	00:00:25	25	0.0000
nopath	1	3	1	1	351	00:38:16	2296	00:38:55	2335	00:00:39	39	0.0000
nopath	3	2	1	1	311	00:38:13	2293	00:39:00	2340	00:00:47	47	0.0000	00:00:41
nopath	1	2	10	1	327	00:38:28	2308	00:39:10	2350	00:00:42	42	0.0000
nopath	1	2	1	1	327	00:38:33	2313	00:39:11	2351	00:00:38	38	0.0000
nopath	1	2	1	1	327	00:38:35	2315	00:39:13	2353	00:00:38	38	0.0000
nopath	1	3	1	1	351	00:38:38	2318	00:39:14	2354	00:00:36	36	0.0000
nopath	1	2	15	17	327	00:38:49	2329	00:39:19	2359	00:00:30	30	0.0000
nopath	2	1	3	1	327	00:38:54	2334	00:39:20	2360	00:00:26	26	0.0000
nopath	2	3	1	1	311	00:38:59	2339	00:39:27	2367	00:00:28	28	0.0000
nopath	3	1	1	1	351	00:38:35	2315	00:39:32	2372	00:00:57	57	0.0000
nopath	3	1	7	1	351	00:39:08	2348	00:39:44	2384	00:00:36	36	0.0000
nopath	3	1	5	1	351	00:39:14	2354	00:39:49	2389	00:00:35	35	0.0000
nopath	1	2	1	1	327	00:39:03	2343	00:39:50	2390	00:00:47	47	0.0000
nopath	1	2	3	1	327	00:39:14	2354	00:39:52	2392	00:00:38	38	0.0000
nopath	2	1	1	1	327	00:39:16	2356	00:39:53	2393	00:00:37	37	0.0000
nopath	2	1	1	1	327	00:39:12	2352	00:39:53	2393	00:00:41	41	0.0000
nopath	1	2	15	17	327	00:39:23	2363	00:39:55	2395	00:00:32	32	0.0000
nopath	1	2	1	1	327	00:39:30	2370	00:39:57	2397	00:00:27	27	0.0000
nopath	1	2	1	1	327	00:39:31	2371	00:40:01	2401	00:00:30	30	0.0000	00:00:34
nopath	3	2	7	1	311	00:39:45	2385	00:40:18	2418	00:00:33	33	0.0000
nopath	3	1	1	1	351	00:39:48	2388	00:40:23	2423	00:00:35	35	0.0000
nopath	1	2	5	1	327	00:39:37	2377	00:40:30	2430	00:00:53	53	0.0000
nopath	1	2	1	1	327	00:39:54	2394	00:40:32	2432	00:00:38	38	0.0000
nopath	2	1	1	1	327	00:39:55	2395	00:40:33	2433	00:00:38	38	0.0000
nopath	1	2	5	1	327	00:39:58	2398	00:40:34	2434	00:00:36	36	0.0000
nopath	2	1	14	16	327	00:39:54	2394	00:40:35	2435	00:00:41	41	0.0000
nopath	1	2	6	1	327	00:40:00	2400	00:40:36	2436	00:00:36	36	0.0000
nopath	2	1	3	1	327	00:40:08	2408	00:40:37	2437	00:00:29	29	0.0000
nopath	2	1	9	1	327	00:40:09	2409	00:40:37	2437	00:00:28	28	0.0000
nopath	1	2	15	17	327	00:40:04	2404	00:40:39	2439	00:00:35	35	0.0000
nopath	2	1	1	1	327	00:40:10	2410	00:40:40	2440	00:00:30	30	0.0000
nopath	1	2	5	1	327	00:40:08	2408	00:40:41	2441	00:00:33	33	0.0000
nopath	1	2	9	1	327	00:40:16	2416	00:40:45	2445	00:00:29	29	0.0000
nopath	1	3	12	14	351	00:40:09	2409	00:40:46	2446	00:00:37	37	0.0000
nopath	1	2	2	1	327	00:40:18	2418	00:40:47	2447	00:00:29	29	0.0000
nopath	1	2	1	1	327	00:40:21	2421	00:40:49	2449	00:00:28	28	0.0000
nopath	2	1	9	1	327	00:40:23	2423	00:40:49	2449	00:00:26	26	0.0000
nopath	2	1	9	1	327	00:40:28	2428	00:40:53	2453	00:00:25	25	0.0000
nopath	1	3	1	1	351	00:40:19	2419	00:40:56	2456	00:00:37	37	0.0000
nopath	3	1	13	15	351	00:39:57	2397	00:41:03	2463	00:01:06	66	0.0000	00:00:46
nopath	3	1	5	1	351	00:40:20	2420	00:41:05	2465	00:00:45	45	0.0000
nopath	2	1	1	1	327	00:40:44	2444	00:41:12	2472	00:00:28	28	0.0000
nopath	1	2	13	15	327	00:40:29	2429	00:41:13	2473	00:00:44	44	0.0000
nopath	2	1	1	1	327	00:40:39	2439	00:41:13	2473	00:00:34	34	0.0000
nopath	1	2	9	1	327	00:40:33	2433	00:41:14	2474	00:00:41	41	0.0000
nopath	1	2	1	1	327	00:40:44	2444	00:41:15	2475	00:00:31	31	0.0000
nopath	2	1	1	1	327	00:40:48	2448	00:41:15	2475	00:00:27	27	0.0000
nopath	1	2	1	1	327	00:40:47	2447	00:41:18	2478	00:00:31	31	0.0000
nopath	2	1	1	1	327	00:40:50	2450	00:41:18	2478	00:00:28	28	0.0000
nopath	1	2	14	16	327	00:40:52	2452	00:41:22	2482	00:00:30	30	0.0000
nopath	3	1	9	1	351	00:40:47	2447	00:41:32	2492	00:00:45	45	0.0000
nopath	3	1	2	1	351	00:40:49	2449	00:41:34	2494	00:00:45	45	0.0000
nopath	1	2	1	1	327	00:40:57	2457	00:41:40	2500	00:00:43	43	0.0000
nopath	1	2	3	1	327	00:41:02	2462	00:41:42	2502	00:00:40	40	0.0000
nopath	2	1	1	1	327	00:41:06	2466	00:41:43	2503	00:00:37	37	0.0000
nopath	2	1	1	1	327	00:41:05	2465	00:41:43	2503	00:00:38	38	0.0000
nopath	1	2	1	1	327	00:41:06	2466	00:41:44	2504	00:00:38	38	0.0000
nopath	2	1	1	1	327	00:41:09	2469	00:41:44	2504	00:00:35	35	0.0000
nopath	1	2	1	1	327	00:41:10	2470	00:41:45	2505	00:00:35	35	0.0000
nopath	2	1	1	1	327	00:41:12	2472	00:41:45	2505	00:00:33	33	0.0000
nopath	2	1	1	1	327	00:41:11	2471	00:41:46	2506	00:00:35	35	0.0000
nopath	1	2	9	1	327	00:41:19	2479	00:41:48	2508	00:00:29	29	0.0000
nopath	2	1	1	1	327	00:41:25	2485	00:41:52	2512	00:00:27	27	0.0000
nopath	1	2	9	1	327	00:41:24	2484	00:41:53	2513	00:00:29	29	0.0000
nopath	2	1	5	1	327	00:41:30	2490	00:41:56	2516	00:00:26	26	0.0000
nopath	2	1	1	1	327	00:41:33	2493	00:41:59	2519	00:00:26	26	0.0000
nopath	2	1	2	1	327	00:41:40	2500	00:42:05	2525	00:00:25	25	0.0000	00:00:29
nopath	2	1	14	16	327	00:41:41	2501	00:42:08	2528	00:00:27	27	0.0000
nopath	1	2	14	16	327	00:41:43	2503	00:42:12	2532	00:00:29	29	0.0000
nopath	2	1	1	1	327	00:41:47	2507	00:42:12	2532	00:00:25	25	0.0000
nopath	1	2	3	1	327	00:41:44	2504	00:42:14	2534	00:00:30	30	0.0000
nopath	1	3	3	1	351	00:40:54	2454	00:42:16	2536	00:01:22	82	0.0000
nopath	1	3	5	1	351	00:41:30	2490	00:42:19	2539	00:00:49	49	0.0000
nopath	1	3	1	1	351	00:41:31	2491	00:42:22	2542	00:00:51	51	0.0000
nopath	1	3	5	1	351	00:41:37	2497	00:42:25	2545	00:00:48	48	0.0000
nopath	3	2	2	1	311	00:41:38	2498	00:42:34	2554	00:00:56	56	0.0000
nopath	3	1	6	1	351	00:41:21	2481	00:42:34	2554	00:01:13	73	0.0000
nopath	3	2	10	1	311	00:41:43	2503	00:42:36	2556	00:00:53	53	0.0000
nopath	1	2	9	1	327	00:42:00	2520	00:42:40	2560	00:00:40	40	0.0000
nopath	1	2	1	1	327	00:42:01	2521	00:42:41	2561	00:00:40	40	0.0000
nopath	2	1	1	1	327	00:42:15	2535	00:42:41	2561	00:00:26	26	0.0000
nopath	1	2	1	1	327	00:42:03	2523	00:42:43	2563	00:00:40	40	0.0000
nopath	1	2	1	1	327	00:42:06	2526	00:42:46	2566	00:00:40	40	0.0000
nopath	2	3	1	1	311	00:42:17	2537	00:42:46	2566	00:00:29	29	0.0000
nopath	2	1	5	1	327	00:42:19	2539	00:42:46	2566	00:00:27	27	0.0000
nopath	2	1	1	1	327	00:42:25	2545	00:42:51	2571	00:00:26	26	0.0000
nopath	2	1	2	1	327	00:42:27	2547	00:42:54	2574	00:00:27	27	0.0000
nopath	2	1	14	16	327	00:42:29	2549	00:42:56	2576	00:00:27	27	0.0000
nopath	1	2	1	1	327	00:42:27	2547	00:42:57	2577	00:00:30	30	0.0000
nopath	1	2	3	1	327	00:42:31	2551	00:42:59	2579	00:00:28	28	0.0000
nopath	2	1	1	1	327	00:42:34	2554	00:42:59	2579	00:00:25	25	0.0000
nopath	2	1	1	1	327	00:42:33	2553	00:42:59	2579	00:00:26	26	0.0000
nopath	1	3	1	1	351	00:41:57	2517	00:43:02	2582	00:01:05	65	0.0000	00:00:43
nopath	1	2	1	1	327	00:42:35	2555	00:43:04	2584	00:00:29	29	0.0000
nopath	1	3	1	1	351	00:42:04	2524	00:43:05	2585	00:01:01	61	0.0000
nopath	3	2	12	14	311	00:41:57	2517	00:43:10	2590	00:01:13	73	0.0000
nopath	3	2	9	1	311	00:42:00	2520	00:43:12	2592	00:01:12	72	0.0000
nopath	3	1	1	1	351	00:42:15	2535	00:43:17	2597	00:01:02	62	0.0000
nopath	1	2	5	1	327	00:42:38	2558	00:43:20	2600	00:00:42	42	0.0000
nopath	1	2	1	1	327	00:42:50	2570	00:43:21	2601	00:00:31	31	0.0000
nopath	2	1	5	1	327	00:42:42	2562	00:43:23	2603	00:00:41	41	0.0000
nopath	2	1	3	1	327	00:42:47	2567	00:43:23	2603	00:00:36	36	0.0000
nopath	2	1	1	1	327	00:42:50	2570	00:43:24	2604	00:00:34	34	0.0000
nopath	2	3	1	1	311	00:42:46	2566	00:43:25	2605	00:00:39	39	0.0000
nopath	1	2	12	14	327	00:42:54	2574	00:43:25	2605	00:00:31	31	0.0000
nopath	2	1	1	1	327	00:42:52	2572	00:43:26	2606	00:00:34	34	0.0000
nopath	2	1	1	1	327	00:42:48	2568	00:43:26	2606	00:00:38	38	0.0000
nopath	2	1	2	1	327	00:42:57	2577	00:43:27	2607	00:00:30	30	0.0000
nopath	1	3	9	1	351	00:42:40	2560	00:43:30	2610	00:00:50	50	0.0000
nopath	3	2	1	1	311	00:42:29	2549	00:43:40	2620	00:01:11	71	0.0000
nopath	1	2	1	1	327	00:43:12	2592	00:43:50	2630	00:00:38	38	0.0000
nopath	1	2	5	1	327	00:43:21	2601	00:43:51	2631	00:00:30	30	0.0000
nopath	2	1	3	1	327	00:43:14	2594	00:43:53	2633	00:00:39	39	0.0000
nopath	2	1	5	1	327	00:43:15	2595	00:43:53	2633	00:00:38	38	0.0000
nopath	2	1	5	1	327	00:43:18	2598	00:43:54	2634	00:00:36	36	0.0000
nopath	2	1	5	1	327	00:43:25	2605	00:43:56	2636	00:00:31	31	0.0000
nopath	3	1	1	1	351	00:43:16	2596	00:44:02	2642	00:00:46	46	0.0000	00:00:52
nopath	3	1	1	1	351	00:43:20	2600	00:44:05	2645	00:00:45	45	0.0000
nopath	1	2	14	16	327	00:43:25	2605	00:44:12	2652	00:00:47	47	0.0000
nopath	2	1	1	1	327	00:43:41	2621	00:44:13	2653	00:00:32	32	0.0000
nopath	1	2	1	1	327	00:43:38	2618	00:44:14	2654	00:00:36	36	0.0000
nopath	2	1	9	1	327	00:43:50	2630	00:44:15	2655	00:00:25	25	0.0000
nopath	1	2	3	1	327	00:43:50	2630	00:44:18	2658	00:00:28	28	0.0000
nopath	1	3	1	1	351	00:43:45	2625	00:44:22	2662	00:00:37	37	0.0000
nopath	1	2	1	1	327	00:43:56	2636	00:44:24	2664	00:00:28	28	0.0000
nopath	2	1	1	1	327	00:44:00	2640	00:44:26	2666	00:00:26	26	0.0000
nopath	1	2	1	1	327	00:44:00	2640	00:44:28	2668	00:00:28	28	0.0000
nopath	2	1	5	1	327	00:44:04	2644	00:44:29	2669	00:00:25	25	0.0000
nopath	1	3	3	1	351	00:43:48	2628	00:44:32	2672	00:00:44	44	0.0000
nopath	2	1	1	1	327	00:44:10	2650	00:44:36	2676	00:00:26	26	0.0000
nopath	3	2	1	1	311	00:43:36	2616	00:44:40	2680	00:01:04	64	0.0000
nopath	3	2	1	1	311	00:44:06	2646	00:44:43	2683	00:00:37	37	0.0000
nopath	2	1	1	1	327	00:44:14	2654	00:44:53	2693	00:00:39	39	0.0000
nopath	2	1	1	1	327	00:44:16	2656	00:44:53	2693	00:00:37	37	0.0000
nopath	2	1	1	1	327	00:44:31	2671	00:44:59	2699	00:00:28	28	0.0000
nopath	1	3	14	16	351	00:43:54	2634	00:45:01	2701	00:01:07	67	0.0000	00:00:51
nopath	1	2	1	1	327	00:44:39	2679	00:45:07	2707	00:00:28	28	0.0000
nopath	2	1	1	1	327	00:44:48	2688	00:45:13	2713	00:00:25	25	0.0000
nopath	1	2	3	1	327	00:44:47	2687	00:45:15	2715	00:00:28	28	0.0000
nopath	2	1	1	1	327	00:44:49	2689	00:45:15	2715	00:00:26	26	0.0000
nopath	1	2	1	1	327	00:44:50	2690	00:45:18	2718	00:00:28	28	0.0000
nopath	1	3	1	1	351	00:44:41	2681	00:45:19	2719	00:00:38	38	0.0000
nopath	1	3	1	1	351	00:44:54	2694	00:45:30	2730	00:00:36	36	0.0000
nopath	2	1	9	1	327	00:45:07	2707	00:45:33	2733	00:00:26	26	0.0000
nopath	2	1	12	14	327	00:45:08	2708	00:45:34	2734	00:00:26	26	0.0000
nopath	2	1	9	1	327	00:45:09	2709	00:45:35	2735	00:00:26	26	0.0000
nopath	1	2	1	1	327	00:45:07	2707	00:45:35	2735	00:00:28	28	0.0000
nopath	2	1	1	1	327	00:45:14	2714	00:45:40	2740	00:00:26	26	0.0000
nopath	1	2	1	1	327	00:45:13	2713	00:45:41	2741	00:00:28	28	0.0000
nopath	2	1	3	1	327	00:45:18	2718	00:45:44	2744	00:00:26	26	0.0000
nopath	3	2	1	1	311	00:45:19	2719	00:45:54	2754	00:00:35	35	0.0000
nopath	3	1	13	15	351	00:45:16	2716	00:45:54	2754	00:00:38	38	0.0000
nopath	1	2	2	1	327	00:45:19	2719	00:46:00	2760	00:00:41	41	0.0000	00:00:34
nopath	3	2	13	15	311	00:45:24	2724	00:46:00	2760	00:00:36	36	0.0000
nopath	1	2	1	1	327	00:45:21	2721	00:46:01	2761	00:00:40	40	0.0000
nopath	2	1	1	1	327	00:45:24	2724	00:46:03	2763	00:00:39	39	0.0000
nopath	1	2	1	1	327	00:45:30	2730	00:46:03	2763	00:00:33	33	0.0000
nopath	2	1	1	1	327	00:45:21	2721	00:46:03	2763	00:00:42	42	0.0000
nopath	2	1	3	1	327	00:45:30	2730	00:46:04	2764	00:00:34	34	0.0000
nopath	2	1	13	15	327	00:45:26	2726	00:46:06	2766	00:00:40	40	0.0000
nopath	1	2	1	1	327	00:45:40	2740	00:46:08	2768	00:00:28	28	0.0000
nopath	2	1	3	1	327	00:45:32	2732	00:46:08	2768	00:00:36	36	0.0000
nopath	2	1	1	1	327	00:45:42	2742	00:46:10	2770	00:00:28	28	0.0000
nopath	2	1	1	1	327	00:45:44	2744	00:46:12	2772	00:00:28	28	0.0000
nopath	2	1	1	1	327	00:45:45	2745	00:46:13	2773	00:00:28	28	0.0000
nopath	1	3	14	16	351	00:45:24	2724	00:46:16	2776	00:00:52	52	0.0000
nopath	3	1	1	1	351	00:45:32	2732	00:46:22	2782	00:00:50	50	0.0000
nopath	1	2	1	1	327	00:45:53	2753	00:46:30	2790	00:00:37	37	0.0000
nopath	2	1	1	1	327	00:45:58	2758	00:46:33	2793	00:00:35	35	0.0000
nopath	1	2	3	1	327	00:46:06	2766	00:46:34	2794	00:00:28	28	0.0000
nopath	2	1	12	14	327	00:46:01	2761	00:46:34	2794	00:00:33	33	0.0000
nopath	2	1	14	16	327	00:46:06	2766	00:46:36	2796	00:00:30	30	0.0000
nopath	2	1	3	1	327	00:46:07	2767	00:46:36	2796	00:00:29	29	0.0000
nopath	2	1	1	1	327	00:46:09	2769	00:46:37	2797	00:00:28	28	0.0000
nopath	2	1	1	1	327	00:46:11	2771	00:46:39	2799	00:00:28	28	0.0000
nopath	1	2	1	1	327	00:46:08	2768	00:46:39	2799	00:00:31	31	0.0000
nopath	1	2	1	1	327	00:46:12	2772	00:46:42	2802	00:00:30	30	0.0000
nopath	2	1	10	1	327	00:46:18	2778	00:46:43	2803	00:00:25	25	0.0000
nopath	2	1	1	1	327	00:46:23	2783	00:46:49	2809	00:00:26	26	0.0000
nopath	2	1	1	1	327	00:46:25	2785	00:46:51	2811	00:00:26	26	0.0000
nopath	2	1	1	1	327	00:46:26	2786	00:46:51	2811	00:00:25	25	0.0000
nopath	2	1	1	1	327	00:46:27	2787	00:46:53	2813	00:00:26	26	0.0000
nopath	2	1	12	14	327	00:46:28	2788	00:46:54	2814	00:00:26	26	0.0000
nopath	2	1	2	1	327	00:46:29	2789	00:46:55	2815	00:00:26	26	0.0000
nopath	2	1	12	14	327	00:46:31	2791	00:46:58	2818	00:00:27	27	0.0000
nopath	1	2	3	1	327	00:46:31	2791	00:46:59	2819	00:00:28	28	0.0000
nopath	2	3	3	1	311	00:46:35	2795	00:47:04	2824	00:00:29	29	0.0000	00:00:31
nopath	2	1	1	1	327	00:46:38	2798	00:47:05	2825	00:00:27	27	0.0000
nopath	3	2	1	1	311	00:46:14	2774	00:47:10	2830	00:00:56	56	0.0000
nopath	3	1	10	1	351	00:46:30	2790	00:47:14	2834	00:00:44	44	0.0000
nopath	3	1	3	1	351	00:46:42	2802	00:47:19	2839	00:00:37	37	0.0000
nopath	1	2	9	1	327	00:46:42	2802	00:47:20	2840	00:00:38	38	0.0000
nopath	1	2	1	1	327	00:46:44	2804	00:47:21	2841	00:00:37	37	0.0000
nopath	2	1	1	1	327	00:46:43	2803	00:47:23	2843	00:00:40	40	0.0000
nopath	1	2	12	14	327	00:46:47	2807	00:47:24	2844	00:00:37	37	0.0000
nopath	2	1	14	16	327	00:46:48	2808	00:47:25	2845	00:00:37	37	0.0000
nopath	2	1	1	1	327	00:46:56	2816	00:47:25	2845	00:00:29	29	0.0000
nopath	2	1	14	16	327	00:46:52	2812	00:47:27	2847	00:00:35	35	0.0000
nopath	2	1	1	1	327	00:46:59	2819	00:47:29	2849	00:00:30	30	0.0000
nopath	1	3	1	1	351	00:46:45	2805	00:47:31	2851	00:00:46	46	0.0000
nopath	1	2	1	1	327	00:47:03	2823	00:47:33	2853	00:00:30	30	0.0000
nopath	1	3	3	1	351	00:46:50	2810	00:47:35	2855	00:00:45	45	0.0000
nopath	2	1	1	1	327	00:47:11	2831	00:47:37	2857	00:00:26	26	0.0000
nopath	3	1	1	1	351	00:46:57	2817	00:47:42	2862	00:00:45	45	0.0000
nopath	3	1	14	16	351	00:47:04	2824	00:47:46	2866	00:00:42	42	0.0000
nopath	1	2	1	1	327	00:47:06	2826	00:47:50	2870	00:00:44	44	0.0000
nopath	3	1	12	14	351	00:47:13	2833	00:47:51	2871	00:00:38	38	0.0000
nopath	1	2	10	1	327	00:47:07	2827	00:47:52	2872	00:00:45	45	0.0000
nopath	1	2	9	1	327	00:47:08	2828	00:47:53	2873	00:00:45	45	0.0000
nopath	2	1	9	1	327	00:47:12	2832	00:47:53	2873	00:00:41	41	0.0000
nopath	1	2	1	1	327	00:47:20	2840	00:47:55	2875	00:00:35	35	0.0000
nopath	2	1	1	1	327	00:47:26	2846	00:47:55	2875	00:00:29	29	0.0000
nopath	1	2	5	1	327	00:47:24	2844	00:47:57	2877	00:00:33	33	0.0000
nopath	2	1	1	1	327	00:47:28	2848	00:47:58	2878	00:00:30	30	0.0000
nopath	1	2	10	1	327	00:47:27	2847	00:47:59	2879	00:00:32	32	0.0000
nopath	2	1	1	1	327	00:47:30	2850	00:48:00	2880	00:00:30	30	0.0000	00:00:30
nopath	2	1	1	1	327	00:47:35	2855	00:48:01	2881	00:00:26	26	0.0000
nopath	2	1	3	1	327	00:47:34	2854	00:48:03	2883	00:00:29	29	0.0000
nopath	2	1	1	1	327	00:47:42	2862	00:48:07	2887	00:00:25	25	0.0000
nopath	2	1	1	1	327	00:47:41	2861	00:48:07	2887	00:00:26	26	0.0000
nopath	1	3	1	1	351	00:47:10	2830	00:48:08	2888	00:00:58	58	0.0000
nopath	1	3	1	1	351	00:47:23	2843	00:48:11	2891	00:00:48	48	0.0000
nopath	1	3	10	1	351	00:47:42	2862	00:48:18	2898	00:00:36	36	0.0000
nopath	3	1	1	1	351	00:47:18	2838	00:48:24	2904	00:01:06	66	0.0000
nopath	3	1	1	1	351	00:47:25	2845	00:48:26	2906	00:01:01	61	0.0000
nopath	3	2	3	1	311	00:47:27	2847	00:48:27	2907	00:01:00	60	0.0000
nopath	3	2	3	1	311	00:47:32	2852	00:48:28	2908	00:00:56	56	0.0000
nopath	1	2	1	1	327	00:47:48	2868	00:48:40	2920	00:00:52	52	0.0000
nopath	1	2	3	1	327	00:47:49	2869	00:48:41	2921	00:00:52	52	0.0000
nopath	2	1	5	1	327	00:47:50	2870	00:48:43	2923	00:00:53	53	0.0000
nopath	2	1	12	14	327	00:47:44	2864	00:48:44	2924	00:01:00	60	0.0000
nopath	2	1	3	1	327	00:48:03	2883	00:48:45	2925	00:00:42	42	0.0000
nopath	1	2	14	16	327	00:48:18	2898	00:48:46	2926	00:00:28	28	0.0000
nopath	2	1	9	1	327	00:48:04	2884	00:48:46	2926	00:00:42	42	0.0000
nopath	2	1	12	14	327	00:48:05	2885	00:48:46	2926	00:00:41	41	0.0000
nopath	2	1	1	1	327	00:48:16	2896	00:48:48	2928	00:00:32	32	0.0000
nopath	2	1	1	1	327	00:48:15	2895	00:48:49	2929	00:00:34	34	0.0000
nopath	2	1	1	1	327	00:48:23	2903	00:48:50	2930	00:00:27	27	0.0000
nopath	1	3	1	1	351	00:47:51	2871	00:48:53	2933	00:01:02	62	0.0000
nopath	1	2	1	1	327	00:48:27	2907	00:48:55	2935	00:00:28	28	0.0000
nopath	2	1	1	1	327	00:48:35	2915	00:49:00	2940	00:00:25	25	0.0000	00:00:35
nopath	1	2	1	1	327	00:48:34	2914	00:49:02	2942	00:00:28	28	0.0000
nopath	2	1	1	1	327	00:48:37	2917	00:49:03	2943	00:00:26	26	0.0000
nopath	1	2	1	1	327	00:48:35	2915	00:49:05	2945	00:00:30	30	0.0000
nopath	1	2	1	1	327	00:48:38	2918	00:49:06	2946	00:00:28	28	0.0000
nopath	1	2	6	1	327	00:48:42	2922	00:49:10	2950	00:00:28	28	0.0000
nopath	2	1	10	1	327	00:48:45	2925	00:49:10	2950	00:00:25	25	0.0000
nopath	2	1	5	1	327	00:48:52	2932	00:49:17	2957	00:00:25	25	0.0000
nopath	3	1	1	1	351	00:48:27	2907	00:49:22	2962	00:00:55	55	0.0000
nopath	3	1	3	1	351	00:48:51	2931	00:49:27	2967	00:00:36	36	0.0000
nopath	3	2	1	1	311	00:49:03	2943	00:49:36	2976	00:00:33	33	0.0000
nopath	1	2	5	1	327	00:48:49	2929	00:49:40	2980	00:00:51	51	0.0000
nopath	1	2	3	1	327	00:49:11	2951	00:49:42	2982	00:00:31	31	0.0000
nopath	2	1	1	1	327	00:49:01	2941	00:49:43	2983	00:00:42	42	0.0000
nopath	2	1	12	14	327	00:48:53	2933	00:49:44	2984	00:00:51	51	0.0000
nopath	2	1	1	1	327	00:49:12	2952	00:49:45	2985	00:00:33	33	0.0000
nopath	1	3	1	1	351	00:49:03	2943	00:49:47	2987	00:00:44	44	0.0000
nopath	1	2	14	16	327	00:49:12	2952	00:49:50	2990	00:00:38	38	0.0000
nopath	1	2	1	1	327	00:49:15	2955	00:49:53	2993	00:00:38	38	0.0000
nopath	1	2	1	1	327	00:49:16	2956	00:49:55	2995	00:00:39	39	0.0000
nopath	1	2	15	17	327	00:49:18	2958	00:49:57	2997	00:00:39	39	0.0000
nopath	2	1	1	1	327	00:49:32	2972	00:49:57	2997	00:00:25	25	0.0000
nopath	1	2	1	1	327	00:49:20	2960	00:49:59	2999	00:00:39	39	0.0000
nopath	1	2	1	1	327	00:49:25	2965	00:50:01	3001	00:00:36	36	0.0000	00:00:35
nopath	2	1	1	1	327	00:49:35	2975	00:50:01	3001	00:00:26	26	0.0000
nopath	2	3	9	1	311	00:49:38	2978	00:50:06	3006	00:00:28	28	0.0000
nopath	3	1	14	16	351	00:49:12	2952	00:50:13	3013	00:01:01	61	0.0000
nopath	3	1	3	1	351	00:49:26	2966	00:50:16	3016	00:00:50	50	0.0000
nopath	1	2	2	1	327	00:49:39	2979	00:50:20	3020	00:00:41	41	0.0000
nopath	1	2	1	1	327	00:49:44	2984	00:50:22	3022	00:00:38	38	0.0000
nopath	2	1	1	1	327	00:49:42	2982	00:50:23	3023	00:00:41	41	0.0000
nopath	1	2	1	1	327	00:49:53	2993	00:50:23	3023	00:00:30	30	0.0000
nopath	2	1	1	1	327	00:49:43	2983	00:50:23	3023	00:00:40	40	0.0000
nopath	2	1	1	1	327	00:49:45	2985	00:50:25	3025	00:00:40	40	0.0000
nopath	2	1	1	1	327	00:49:44	2984	00:50:25	3025	00:00:41	41	0.0000
nopath	2	1	1	1	327	00:49:58	2998	00:50:27	3027	00:00:29	29	0.0000
nopath	1	2	10	1	327	00:50:00	3000	00:50:28	3028	00:00:28	28	0.0000
nopath	2	1	1	1	327	00:50:03	3003	00:50:31	3031	00:00:28	28	0.0000
nopath	1	2	1	1	327	00:50:02	3002	00:50:33	3033	00:00:31	31	0.0000
nopath	2	1	1	1	327	00:50:06	3006	00:50:33	3033	00:00:27	27	0.0000
nopath	2	1	1	1	327	00:50:07	3007	00:50:33	3033	00:00:26	26	0.0000
nopath	1	2	9	1	327	00:50:04	3004	00:50:35	3035	00:00:31	31	0.0000
nopath	2	1	1	1	327	00:50:11	3011	00:50:36	3036	00:00:25	25	0.0000
nopath	2	1	9	1	327	00:50:13	3013	00:50:39	3039	00:00:26	26	0.0000
nopath	1	3	1	1	351	00:49:32	2972	00:50:40	3040	00:01:08	68	0.0000
nopath	2	1	1	1	327	00:50:19	3019	00:50:45	3045	00:00:26	26	0.0000
nopath	2	1	1	1	327	00:50:22	3022	00:50:48	3048	00:00:26	26	0.0000
nopath	2	1	1	1	327	00:50:24	3024	00:50:49	3049	00:00:25	25	0.0000
nopath	1	2	1	1	327	00:50:23	3023	00:50:51	3051	00:00:28	28	0.0000
nopath	2	1	1	1	327	00:50:27	3027	00:50:53	3053	00:00:26	26	0.0000
nopath	1	2	14	16	327	00:50:24	3024	00:50:54	3054	00:00:30	30	0.0000
nopath	2	1	9	1	327	00:50:29	3029	00:50:56	3056	00:00:27	27	0.0000
nopath	1	2	5	1	327	00:50:29	3029	00:50:57	3057	00:00:28	28	0.0000
nopath	2	1	5	1	327	00:50:32	3032	00:50:58	3058	00:00:26	26	0.0000
nopath	1	3	1	1	351	00:49:50	2990	00:51:00	3060	00:01:10	70	0.0000	00:00:50
nopath	2	1	15	17	327	00:50:37	3037	00:51:04	3064	00:00:27	27	0.0000
nopath	2	1	1	1	327	00:50:40	3040	00:51:07	3067	00:00:27	27	0.0000
nopath	3	1	1	1	351	00:49:47	2987	00:51:12	3072	00:01:25	85	0.0000
nopath	3	1	1	1	351	00:50:06	3006	00:51:14	3074	00:01:08	68	0.0000
nopath	3	1	1	1	351	00:50:28	3028	00:51:17	3077	00:00:49	49	0.0000
nopath	1	2	1	1	327	00:50:38	3038	00:51:20	3080	00:00:42	42	0.0000
nopath	2	3	12	14	311	00:50:41	3041	00:51:23	3083	00:00:42	42	0.0000
nopath	1	2	13	15	327	00:50:52	3052	00:51:23	3083	00:00:31	31	0.0000
nopath	2	1	1	1	327	00:50:43	3043	00:51:23	3083	00:00:40	40	0.0000
nopath	2	1	3	1	327	00:50:45	3045	00:51:24	3084	00:00:39	39	0.0000
nopath	2	1	1	1	327	00:50:51	3051	00:51:25	3085	00:00:34	34	0.0000
nopath	2	1	1	1	327	00:50:47	3047	00:51:26	3086	00:00:39	39	0.0000
nopath	2	1	1	1	327	00:50:55	3055	00:51:28	3088	00:00:33	33	0.0000
nopath	2	1	13	15	327	00:50:52	3052	00:51:29	3089	00:00:37	37	0.0000
nopath	1	2	5	1	327	00:50:59	3059	00:51:30	3090	00:00:31	31	0.0000
nopath	2	1	3	1	327	00:51:03	3063	00:51:30	3090	00:00:27	27	0.0000
nopath	2	1	5	1	327	00:51:00	3060	00:51:32	3092	00:00:32	32	0.0000
nopath	1	2	1	1	327	00:51:02	3062	00:51:33	3093	00:00:31	31	0.0000
nopath	2	1	1	1	327	00:51:05	3065	00:51:33	3093	00:00:28	28	0.0000
nopath	2	1	5	1	327	00:51:06	3066	00:51:34	3094	00:00:28	28	0.0000
nopath	1	2	2	1	327	00:51:04	3064	00:51:35	3095	00:00:31	31	0.0000
nopath	2	1	14	16	327	00:51:07	3067	00:51:35	3095	00:00:28	28	0.0000
nopath	2	1	10	1	327	00:51:13	3073	00:51:39	3099	00:00:26	26	0.0000
nopath	1	2	1	1	327	00:51:12	3072	00:51:40	3100	00:00:28	28	0.0000
nopath	2	1	1	1	327	00:51:14	3074	00:51:41	3101	00:00:27	27	0.0000
nopath	1	2	1	1	327	00:51:13	3073	00:51:43	3103	00:00:30	30	0.0000
nopath	1	3	1	1	351	00:50:17	3017	00:51:43	3103	00:01:26	86	0.0000
nopath	1	2	12	14	327	00:51:16	3076	00:51:45	3105	00:00:29	29	0.0000
nopath	2	1	6	1	327	00:51:22	3082	00:51:47	3107	00:00:25	25	0.0000
nopath	2	1	12	14	327	00:51:21	3081	00:51:48	3108	00:00:27	27	0.0000
nopath	1	3	1	1	351	00:51:01	3061	00:51:48	3108	00:00:47	47	0.0000
nopath	1	3	1	1	351	00:51:10	3070	00:51:52	3112	00:00:42	42	0.0000
nopath	1	3	1	1	351	00:51:24	3084	00:51:59	3119	00:00:35	35	0.0000
nopath	3	2	13	15	311	00:50:44	3044	00:52:04	3124	00:01:20	80	0.0000	00:00:54
nopath	1	2	1	1	327	00:51:29	3089	00:52:10	3130	00:00:41	41	0.0000
nopath	1	2	1	1	327	00:51:33	3093	00:52:11	3131	00:00:38	38	0.0000
nopath	1	2	3	1	327	00:51:35	3095	00:52:13	3133	00:00:38	38	0.0000
nopath	2	1	1	1	327	00:51:29	3089	00:52:13	3133	00:00:44	44	0.0000
nopath	2	1	2	1	327	00:51:34	3094	00:52:13	3133	00:00:39	39	0.0000
nopath	1	2	1	1	327	00:51:40	3100	00:52:15	3135	00:00:35	35	0.0000
nopath	2	1	1	1	327	00:51:41	3101	00:52:15	3135	00:00:34	34	0.0000
nopath	2	1	1	1	327	00:51:47	3107	00:52:16	3136	00:00:29	29	0.0000
nopath	1	2	14	16	327	00:51:41	3101	00:52:17	3137	00:00:36	36	0.0000
nopath	2	1	1	1	327	00:51:44	3104	00:52:18	3138	00:00:34	34	0.0000
nopath	2	1	1	1	327	00:51:46	3106	00:52:19	3139	00:00:33	33	0.0000
nopath	2	1	3	1	327	00:51:50	3110	00:52:19	3139	00:00:29	29	0.0000
nopath	1	2	9	1	327	00:51:42	3102	00:52:20	3140	00:00:38	38	0.0000
nopath	2	1	1	1	327	00:51:51	3111	00:52:21	3141	00:00:30	30	0.0000
nopath	1	2	1	1	327	00:51:48	3108	00:52:22	3142	00:00:34	34	0.0000
nopath	2	1	3	1	327	00:51:55	3115	00:52:22	3142	00:00:27	27	0.0000
nopath	1	2	1	1	327	00:51:53	3113	00:52:24	3144	00:00:31	31	0.0000
nopath	2	3	1	1	311	00:51:49	3109	00:52:24	3144	00:00:35	35	0.0000
nopath	2	1	5	1	327	00:51:59	3119	00:52:25	3145	00:00:26	26	0.0000
nopath	2	1	12	14	327	00:51:52	3112	00:52:25	3145	00:00:33	33	0.0000
nopath	2	1	1	1	327	00:52:02	3122	00:52:28	3148	00:00:26	26	0.0000
nopath	3	2	1	1	311	00:51:00	3060	00:52:30	3150	00:01:30	90	0.0000
nopath	3	1	12	14	351	00:51:13	3073	00:52:35	3155	00:01:22	82	0.0000
nopath	3	1	1	1	351	00:51:23	3083	00:52:37	3157	00:01:14	74	0.0000
nopath	1	2	1	1	327	00:51:57	3117	00:52:40	3160	00:00:43	43	0.0000
nopath	1	2	5	1	327	00:51:58	3118	00:52:41	3161	00:00:43	43	0.0000
nopath	2	3	1	1	311	00:51:54	3114	00:52:42	3162	00:00:48	48	0.0000
nopath	1	2	1	1	327	00:51:59	3119	00:52:43	3163	00:00:44	44	0.0000
nopath	2	1	1	1	327	00:52:05	3125	00:52:43	3163	00:00:38	38	0.0000
nopath	2	1	1	1	327	00:52:00	3120	00:52:44	3164	00:00:44	44	0.0000
nopath	2	1	1	1	327	00:52:07	3127	00:52:44	3164	00:00:37	37	0.0000
nopath	1	2	1	1	327	00:52:00	3120	00:52:45	3165	00:00:45	45	0.0000
nopath	2	1	1	1	327	00:52:09	3129	00:52:46	3166	00:00:37	37	0.0000
nopath	2	1	12	14	327	00:52:04	3124	00:52:46	3166	00:00:42	42	0.0000
nopath	1	2	1	1	327	00:52:17	3137	00:52:48	3168	00:00:31	31	0.0000
nopath	2	1	1	1	327	00:52:06	3126	00:52:48	3168	00:00:42	42	0.0000
nopath	2	1	1	1	327	00:52:12	3132	00:52:50	3170	00:00:38	38	0.0000
nopath	2	1	1	1	327	00:52:16	3136	00:52:51	3171	00:00:35	35	0.0000
nopath	2	1	1	1	327	00:52:20	3140	00:52:52	3172	00:00:32	32	0.0000
nopath	2	1	1	1	327	00:52:29	3149	00:52:56	3176	00:00:27	27	0.0000
nopath	2	3	12	14	311	00:52:21	3141	00:52:57	3177	00:00:36	36	0.0000
nopath	1	2	1	1	327	00:52:32	3152	00:53:00	3180	00:00:28	28	0.0000	00:00:34
nopath	1	3	10	1	351	00:52:01	3121	00:53:00	3180	00:00:59	59	0.0000
nopath	1	2	1	1	327	00:52:34	3154	00:53:02	3182	00:00:28	28	0.0000
nopath	1	3	1	1	351	00:52:10	3130	00:53:02	3182	00:00:52	52	0.0000
nopath	1	3	12	14	351	00:52:21	3141	00:53:05	3185	00:00:44	44	0.0000
nopath	1	3	12	14	351	00:52:24	3144	00:53:08	3188	00:00:44	44	0.0000
nopath	3	1	1	1	351	00:51:58	3118	00:53:14	3194	00:01:16	76	0.0000
nopath	3	2	5	1	311	00:52:30	3150	00:53:17	3197	00:00:47	47	0.0000
nopath	3	1	1	1	351	00:52:07	3127	00:53:17	3197	00:01:10	70	0.0000
nopath	3	1	10	1	351	00:52:33	3153	00:53:22	3202	00:00:49	49	0.0000
nopath	3	1	1	1	351	00:52:34	3154	00:53:26	3206	00:00:52	52	0.0000
nopath	3	1	1	1	351	00:52:38	3158	00:53:29	3209	00:00:51	51	0.0000
nopath	1	2	1	1	327	00:52:37	3157	00:53:30	3210	00:00:53	53	0.0000
nopath	1	2	1	1	327	00:52:39	3159	00:53:32	3212	00:00:53	53	0.0000
nopath	2	1	3	1	327	00:52:22	3142	00:53:33	3213	00:01:11	71	0.0000
nopath	1	2	1	1	327	00:52:41	3161	00:53:33	3213	00:00:52	52	0.0000
nopath	2	1	2	1	327	00:52:39	3159	00:53:33	3213	00:00:54	54	0.0000
nopath	2	1	1	1	327	00:52:45	3165	00:53:34	3214	00:00:49	49	0.0000
nopath	1	2	1	1	327	00:52:42	3162	00:53:35	3215	00:00:53	53	0.0000
nopath	2	3	12	14	311	00:52:34	3154	00:53:35	3215	00:01:01	61	0.0000
nopath	2	1	5	1	327	00:52:46	3166	00:53:36	3216	00:00:50	50	0.0000
nopath	2	1	3	1	327	00:52:49	3169	00:53:36	3216	00:00:47	47	0.0000
nopath	1	2	1	1	327	00:52:49	3169	00:53:37	3217	00:00:48	48	0.0000
nopath	2	1	1	1	327	00:52:53	3173	00:53:38	3218	00:00:45	45	0.0000
nopath	1	2	1	1	327	00:52:57	3177	00:53:40	3220	00:00:43	43	0.0000
nopath	2	1	1	1	327	00:53:12	3192	00:53:40	3220	00:00:28	28	0.0000
nopath	1	2	3	1	327	00:53:02	3182	00:53:41	3221	00:00:39	39	0.0000
nopath	2	1	1	1	327	00:53:16	3196	00:53:42	3222	00:00:26	26	0.0000
nopath	2	1	1	1	327	00:53:15	3195	00:53:43	3223	00:00:28	28	0.0000
nopath	1	2	1	1	327	00:53:05	3185	00:53:44	3224	00:00:39	39	0.0000
nopath	2	1	7	1	327	00:53:17	3197	00:53:44	3224	00:00:27	27	0.0000
nopath	1	2	1	1	327	00:53:10	3190	00:53:46	3226	00:00:36	36	0.0000
nopath	2	1	12	14	327	00:53:20	3200	00:53:47	3227	00:00:27	27	0.0000
nopath	1	2	1	1	327	00:53:13	3193	00:53:48	3228	00:00:35	35	0.0000
nopath	1	3	1	1	351	00:52:43	3163	00:53:49	3229	00:01:06	66	0.0000
nopath	1	2	1	1	327	00:53:19	3199	00:53:50	3230	00:00:31	31	0.0000
nopath	1	2	1	1	327	00:53:22	3202	00:53:53	3233	00:00:31	31	0.0000
nopath	1	3	3	1	351	00:52:52	3172	00:53:54	3234	00:01:02	62	0.0000
nopath	1	2	1	1	327	00:53:27	3207	00:53:55	3235	00:00:28	28	0.0000
nopath	1	3	1	1	351	00:52:59	3179	00:53:58	3238	00:00:59	59	0.0000
nopath	1	3	1	1	351	00:53:00	3180	00:54:01	3241	00:01:01	61	0.0000	00:00:54
nopath	3	2	1	1	311	00:52:54	3174	00:54:12	3252	00:01:18	78	0.0000
nopath	3	1	3	1	351	00:53:02	3182	00:54:16	3256	00:01:14	74	0.0000
nopath	3	2	1	1	311	00:53:03	3183	00:54:17	3257	00:01:14	74	0.0000
nopath	1	2	1	1	327	00:53:38	3218	00:54:20	3260	00:00:42	42	0.0000
nopath	1	2	1	1	327	00:53:49	3229	00:54:21	3261	00:00:32	32	0.0000
nopath	2	1	1	1	327	00:53:41	3221	00:54:23	3263	00:00:42	42	0.0000
nopath	2	1	5	1	327	00:53:32	3212	00:54:23	3263	00:00:51	51	0.0000
nopath	2	1	1	1	327	00:53:48	3228	00:54:24	3264	00:00:36	36	0.0000
nopath	2	1	10	1	327	00:53:47	3227	00:54:24	3264	00:00:37	37	0.0000
nopath	1	2	3	1	327	00:53:57	3237	00:54:27	3267	00:00:30	30	0.0000
nopath	2	1	3	1	327	00:53:55	3235	00:54:27	3267	00:00:32	32	0.0000
nopath	1	2	1	1	327	00:53:59	3239	00:54:28	3268	00:00:29	29	0.0000
nopath	2	3	1	1	311	00:53:49	3229	00:54:28	3268	00:00:39	39	0.0000
nopath	2	1	1	1	327	00:53:57	3237	00:54:29	3269	00:00:32	32	0.0000
nopath	2	1	2	1	327	00:53:52	3232	00:54:29	3269	00:00:37	37	0.0000
nopath	2	1	3	1	327	00:54:03	3243	00:54:31	3271	00:00:28	28	0.0000
nopath	2	1	5	1	327	00:54:01	3241	00:54:31	3271	00:00:30	30	0.0000
nopath	1	2	1	1	327	00:54:00	3240	00:54:31	3271	00:00:31	31	0.0000
nopath	1	2	12	14	327	00:54:04	3244	00:54:34	3274	00:00:30	30	0.0000
nopath	2	1	12	14	327	00:54:08	3248	00:54:34	3274	00:00:26	26	0.0000
nopath	3	1	6	1	351	00:53:52	3232	00:54:42	3282	00:00:50	50	0.0000
nopath	3	2	1	1	311	00:54:01	3241	00:54:42	3282	00:00:41	41	0.0000
nopath	3	1	9	1	351	00:54:13	3253	00:54:49	3289	00:00:36	36	0.0000
nopath	1	2	12	14	327	00:54:06	3246	00:54:51	3291	00:00:45	45	0.0000
nopath	1	2	3	1	327	00:54:22	3262	00:54:52	3292	00:00:30	30	0.0000
nopath	2	1	1	1	327	00:54:17	3257	00:54:53	3293	00:00:36	36	0.0000
nopath	2	1	1	1	327	00:54:21	3261	00:54:53	3293	00:00:32	32	0.0000
nopath	2	1	1	1	327	00:54:25	3265	00:54:54	3294	00:00:29	29	0.0000
nopath	2	1	1	1	327	00:54:24	3264	00:54:55	3295	00:00:31	31	0.0000
nopath	2	1	3	1	327	00:54:26	3266	00:54:57	3297	00:00:31	31	0.0000
nopath	1	2	1	1	327	00:54:27	3267	00:54:57	3297	00:00:30	30	0.0000
nopath	2	1	1	1	327	00:54:29	3269	00:55:00	3300	00:00:31	31	0.0000	00:00:33
nopath	1	2	1	1	327	00:54:30	3270	00:55:00	3300	00:00:30	30	0.0000
nopath	2	1	1	1	327	00:54:35	3275	00:55:01	3301	00:00:26	26	0.0000
nopath	2	1	5	1	327	00:54:36	3276	00:55:03	3303	00:00:27	27	0.0000
nopath	1	3	12	14	351	00:53:46	3226	00:55:05	3305	00:01:19	79	0.0000
nopath	1	2	12	14	327	00:54:37	3277	00:55:06	3306	00:00:29	29	0.0000
nopath	2	1	12	14	327	00:54:41	3281	00:55:08	3308	00:00:27	27	0.0000
nopath	1	2	1	1	327	00:54:43	3283	00:55:11	3311	00:00:28	28	0.0000
nopath	2	1	1	1	327	00:54:46	3286	00:55:12	3312	00:00:26	26	0.0000
nopath	2	1	5	1	327	00:54:48	3288	00:55:14	3314	00:00:26	26	0.0000
nopath	1	3	3	1	351	00:54:16	3256	00:55:16	3316	00:01:00	60	0.0000
nopath	1	2	1	1	327	00:54:49	3289	00:55:17	3317	00:00:28	28	0.0000
nopath	1	2	1	1	327	00:54:51	3291	00:55:19	3319	00:00:28	28	0.0000
nopath	1	3	1	1	351	00:54:20	3260	00:55:19	3319	00:00:59	59	0.0000
nopath	1	2	1	1	327	00:54:52	3292	00:55:22	3322	00:00:30	30	0.0000
nopath	1	2	12	14	327	00:54:56	3296	00:55:25	3325	00:00:29	29	0.0000
nopath	1	2	9	1	327	00:54:59	3299	00:55:27	3327	00:00:28	28	0.0000
nopath	2	1	1	1	327	00:55:01	3301	00:55:27	3327	00:00:26	26	0.0000
nopath	2	1	6	1	327	00:55:02	3302	00:55:28	3328	00:00:26	26	0.0000
nopath	1	2	1	1	327	00:55:00	3300	00:55:29	3329	00:00:29	29	0.0000
nopath	1	3	1	1	351	00:54:47	3287	00:55:31	3331	00:00:44	44	0.0000
nopath	1	2	6	1	327	00:55:01	3301	00:55:32	3332	00:00:31	31	0.0000
nopath	1	2	1	1	327	00:55:04	3304	00:55:34	3334	00:00:30	30	0.0000
nopath	1	2	5	1	327	00:55:06	3306	00:55:35	3335	00:00:29	29	0.0000
nopath	2	1	10	1	327	00:55:10	3310	00:55:35	3335	00:00:25	25	0.0000
nopath	1	2	14	16	327	00:55:07	3307	00:55:37	3337	00:00:30	30	0.0000
nopath	2	1	1	1	327	00:55:12	3312	00:55:37	3337	00:00:25	25	0.0000
nopath	2	1	1	1	327	00:55:11	3311	00:55:38	3338	00:00:27	27	0.0000
nopath	1	2	12	14	327	00:55:08	3308	00:55:39	3339	00:00:31	31	0.0000
nopath	1	2	1	1	327	00:55:09	3309	00:55:40	3340	00:00:31	31	0.0000
nopath	2	1	1	1	327	00:55:15	3315	00:55:40	3340	00:00:25	25	0.0000
nopath	1	2	1	1	327	00:55:11	3311	00:55:42	3342	00:00:31	31	0.0000
nopath	2	1	14	16	327	00:55:17	3317	00:55:43	3343	00:00:26	26	0.0000
nopath	1	2	1	1	327	00:55:12	3312	00:55:44	3344	00:00:32	32	0.0000
nopath	2	1	1	1	327	00:55:20	3320	00:55:46	3346	00:00:26	26	0.0000
nopath	1	2	3	1	327	00:55:19	3319	00:55:47	3347	00:00:28	28	0.0000
nopath	2	1	1	1	327	00:55:22	3322	00:55:48	3348	00:00:26	26	0.0000
nopath	1	2	5	1	327	00:55:20	3320	00:55:50	3350	00:00:30	30	0.0000
nopath	1	3	1	1	351	00:54:53	3293	00:55:50	3350	00:00:57	57	0.0000
nopath	1	2	1	1	327	00:55:21	3321	00:55:50	3350	00:00:29	29	0.0000
nopath	1	2	1	1	327	00:55:24	3324	00:55:52	3352	00:00:28	28	0.0000
nopath	1	2	12	14	327	00:55:26	3326	00:55:55	3355	00:00:29	29	0.0000
nopath	2	1	1	1	327	00:55:30	3330	00:55:56	3356	00:00:26	26	0.0000
nopath	2	1	1	1	327	00:55:31	3331	00:55:56	3356	00:00:25	25	0.0000
nopath	1	2	1	1	327	00:55:30	3330	00:55:58	3358	00:00:28	28	0.0000
nopath	2	1	5	1	327	00:55:32	3332	00:55:59	3359	00:00:27	27	0.0000
nopath	2	1	1	1	327	00:55:36	3336	00:56:01	3361	00:00:25	25	0.0000	00:00:25
nopath	2	1	12	14	327	00:55:39	3339	00:56:06	3366	00:00:27	27	0.0000
nopath	3	1	1	1	351	00:54:18	3258	00:56:12	3372	00:01:54	114	0.0000
nopath	3	1	1	1	351	00:54:34	3274	00:56:15	3375	00:01:41	101	0.0000
nopath	3	1	1	1	351	00:54:56	3296	00:56:18	3378	00:01:22	82	0.0000
nopath	3	2	13	15	311	00:55:09	3309	00:56:20	3380	00:01:11	71	0.0000
nopath	3	1	14	16	351	00:55:28	3328	00:56:25	3385	00:00:57	57	0.0000
nopath	1	2	1	1	327	00:55:37	3337	00:56:30	3390	00:00:53	53	0.0000
nopath	1	2	3	1	327	00:55:41	3341	00:56:31	3391	00:00:50	50	0.0000
nopath	1	2	1	1	327	00:55:45	3345	00:56:33	3393	00:00:48	48	0.0000
nopath	2	1	1	1	327	00:55:44	3344	00:56:33	3393	00:00:49	49	0.0000
nopath	2	1	1	1	327	00:55:43	3343	00:56:33	3393	00:00:50	50	0.0000
nopath	2	3	1	1	311	00:55:46	3346	00:56:34	3394	00:00:48	48	0.0000
nopath	1	2	5	1	327	00:55:50	3350	00:56:35	3395	00:00:45	45	0.0000
nopath	2	1	1	1	327	00:56:07	3367	00:56:36	3396	00:00:29	29	0.0000
nopath	1	2	12	14	327	00:55:52	3352	00:56:37	3397	00:00:45	45	0.0000
nopath	2	1	13	15	327	00:55:58	3358	00:56:37	3397	00:00:39	39	0.0000
nopath	1	2	1	1	327	00:56:00	3360	00:56:39	3399	00:00:39	39	0.0000
nopath	1	2	5	1	327	00:56:07	3367	00:56:40	3400	00:00:33	33	0.0000
nopath	2	1	1	1	327	00:56:15	3375	00:56:42	3402	00:00:27	27	0.0000
nopath	2	1	12	14	327	00:56:14	3374	00:56:42	3402	00:00:28	28	0.0000
nopath	2	1	1	1	327	00:56:20	3380	00:56:45	3405	00:00:25	25	0.0000
nopath	3	2	1	1	311	00:55:40	3340	00:56:52	3412	00:01:12	72	0.0000
nopath	3	1	13	15	351	00:55:39	3339	00:56:53	3413	00:01:14	74	0.0000
nopath	1	2	9	1	327	00:56:16	3376	00:57:00	3420	00:00:44	44	0.0000	00:00:35
nopath	1	2	5	1	327	00:56:17	3377	00:57:01	3421	00:00:44	44	0.0000
nopath	2	1	1	1	327	00:56:23	3383	00:57:03	3423	00:00:40	40	0.0000
nopath	1	2	1	1	327	00:56:23	3383	00:57:03	3423	00:00:40	40	0.0000
nopath	2	1	1	1	327	00:56:21	3381	00:57:03	3423	00:00:42	42	0.0000
nopath	1	2	1	1	327	00:56:25	3385	00:57:04	3424	00:00:39	39	0.0000
nopath	2	1	4	1	327	00:56:28	3388	00:57:04	3424	00:00:36	36	0.0000
nopath	2	1	1	1	327	00:56:32	3392	00:57:05	3425	00:00:33	33	0.0000
nopath	1	2	1	1	327	00:56:28	3388	00:57:06	3426	00:00:38	38	0.0000
nopath	2	1	1	1	327	00:56:37	3397	00:57:07	3427	00:00:30	30	0.0000
nopath	2	1	1	1	327	00:56:34	3394	00:57:07	3427	00:00:33	33	0.0000
nopath	1	2	1	1	327	00:56:33	3393	00:57:08	3428	00:00:35	35	0.0000
nopath	2	1	1	1	327	00:56:36	3396	00:57:09	3429	00:00:33	33	0.0000
nopath	1	2	1	1	327	00:56:36	3396	00:57:10	3430	00:00:34	34	0.0000
nopath	2	1	1	1	327	00:56:42	3402	00:57:11	3431	00:00:29	29	0.0000
nopath	1	2	10	1	327	00:56:41	3401	00:57:12	3432	00:00:31	31	0.0000
nopath	2	1	6	1	327	00:56:47	3407	00:57:12	3432	00:00:25	25	0.0000
nopath	2	1	1	1	327	00:56:48	3408	00:57:14	3434	00:00:26	26	0.0000
nopath	1	2	1	1	327	00:56:44	3404	00:57:14	3434	00:00:30	30	0.0000
nopath	2	1	8	1	327	00:56:51	3411	00:57:17	3437	00:00:26	26	0.0000
nopath	1	3	1	1	351	00:55:16	3316	00:57:18	3438	00:02:02	122	0.0000
nopath	1	2	1	1	327	00:56:49	3409	00:57:19	3439	00:00:30	30	0.0000
nopath	1	3	5	1	351	00:55:22	3322	00:57:20	3440	00:01:58	118	0.0000
nopath	1	2	5	1	327	00:56:51	3411	00:57:22	3442	00:00:31	31	0.0000
nopath	1	3	1	1	351	00:56:31	3391	00:57:24	3444	00:00:53	53	0.0000
nopath	1	3	9	1	351	00:56:35	3395	00:57:26	3446	00:00:51	51	0.0000
nopath	3	2	13	15	311	00:55:44	3344	00:57:34	3454	00:01:50	110	0.0000
nopath	3	1	1	1	351	00:56:12	3372	00:57:37	3457	00:01:25	85	0.0000
nopath	1	2	1	1	327	00:57:01	3421	00:57:40	3460	00:00:39	39	0.0000
nopath	1	2	1	1	327	00:57:14	3434	00:57:43	3463	00:00:29	29	0.0000
nopath	2	1	3	1	327	00:56:58	3418	00:57:43	3463	00:00:45	45	0.0000
nopath	2	1	3	1	327	00:56:54	3414	00:57:43	3463	00:00:49	49	0.0000
nopath	2	1	12	14	327	00:57:02	3422	00:57:45	3465	00:00:43	43	0.0000
nopath	2	1	1	1	327	00:57:06	3426	00:57:47	3467	00:00:41	41	0.0000
nopath	2	1	14	16	327	00:56:57	3417	00:57:47	3467	00:00:50	50	0.0000
nopath	1	2	1	1	327	00:57:15	3435	00:57:48	3468	00:00:33	33	0.0000
nopath	2	1	3	1	327	00:57:08	3428	00:57:48	3468	00:00:40	40	0.0000
nopath	2	1	12	14	327	00:57:03	3423	00:57:49	3469	00:00:46	46	0.0000
nopath	2	1	10	1	327	00:57:18	3438	00:57:50	3470	00:00:32	32	0.0000
nopath	1	2	2	1	327	00:57:16	3436	00:57:50	3470	00:00:34	34	0.0000
nopath	2	1	1	1	327	00:57:10	3430	00:57:50	3470	00:00:40	40	0.0000
nopath	1	2	14	16	327	00:57:18	3438	00:57:52	3472	00:00:34	34	0.0000
nopath	2	1	9	1	327	00:57:11	3431	00:57:52	3472	00:00:41	41	0.0000
nopath	2	1	1	1	327	00:57:20	3440	00:57:53	3473	00:00:33	33	0.0000
nopath	2	1	1	1	327	00:57:15	3435	00:57:53	3473	00:00:38	38	0.0000
nopath	1	2	1	1	327	00:57:21	3441	00:57:54	3474	00:00:33	33	0.0000
nopath	2	1	1	1	327	00:57:28	3448	00:57:55	3475	00:00:27	27	0.0000
nopath	1	2	1	1	327	00:57:22	3442	00:57:56	3476	00:00:34	34	0.0000
nopath	1	3	3	1	351	00:56:40	3400	00:57:58	3478	00:01:18	78	0.0000
nopath	1	2	12	14	327	00:57:29	3449	00:57:59	3479	00:00:30	30	0.0000
nopath	1	3	1	1	351	00:56:43	3403	00:58:00	3480	00:01:17	77	0.0000	00:01:12
nopath	1	2	1	1	327	00:57:31	3451	00:58:01	3481	00:00:30	30	0.0000
nopath	1	3	1	1	351	00:56:54	3414	00:58:04	3484	00:01:10	70	0.0000
nopath	1	3	1	1	351	00:57:09	3429	00:58:06	3486	00:00:57	57	0.0000
nopath	3	2	1	1	311	00:56:26	3386	00:58:14	3494	00:01:48	108	0.0000
nopath	3	1	5	1	351	00:56:17	3377	00:58:14	3494	00:01:57	117	0.0000
nopath	3	2	9	1	311	00:56:27	3387	00:58:16	3496	00:01:49	109	0.0000
nopath	3	2	1	1	311	00:56:32	3392	00:58:18	3498	00:01:46	106	0.0000
nopath	3	1	1	1	351	00:56:38	3398	00:58:23	3503	00:01:45	105	0.0000
nopath	3	2	1	1	311	00:56:50	3410	00:58:23	3503	00:01:33	93	0.0000
nopath	3	1	9	1	351	00:57:16	3436	00:58:28	3508	00:01:12	72	0.0000
nopath	3	2	12	14	311	00:57:35	3455	00:58:29	3509	00:00:54	54	0.0000
nopath	3	2	3	1	311	00:57:42	3462	00:58:33	3513	00:00:51	51	0.0000
nopath	3	1	3	1	351	00:57:36	3456	00:58:33	3513	00:00:57	57	0.0000
nopath	3	1	1	1	351	00:57:44	3464	00:58:38	3518	00:00:54	54	0.0000
nopath	1	2	1	1	327	00:57:39	3459	00:58:40	3520	00:01:01	61	0.0000
nopath	1	2	1	1	327	00:57:40	3460	00:58:41	3521	00:01:01	61	0.0000
nopath	2	1	2	1	327	00:57:26	3446	00:58:43	3523	00:01:17	77	0.0000
nopath	1	2	3	1	327	00:57:45	3465	00:58:43	3523	00:00:58	58	0.0000
nopath	2	1	3	1	327	00:57:23	3443	00:58:43	3523	00:01:20	80	0.0000
nopath	2	1	2	1	327	00:57:50	3470	00:58:44	3524	00:00:54	54	0.0000
nopath	2	1	1	1	327	00:57:45	3465	00:58:44	3524	00:00:59	59	0.0000
nopath	1	2	1	1	327	00:57:47	3467	00:58:45	3525	00:00:58	58	0.0000
nopath	2	1	1	1	327	00:57:53	3473	00:58:46	3526	00:00:53	53	0.0000
nopath	1	2	1	1	327	00:57:48	3468	00:58:47	3527	00:00:59	59	0.0000
nopath	2	1	10	1	327	00:57:59	3479	00:58:48	3528	00:00:49	49	0.0000
nopath	2	1	15	17	327	00:57:55	3475	00:58:48	3528	00:00:53	53	0.0000
nopath	1	2	1	1	327	00:58:04	3484	00:58:49	3529	00:00:45	45	0.0000
nopath	2	1	1	1	327	00:58:03	3483	00:58:49	3529	00:00:46	46	0.0000
nopath	2	1	3	1	327	00:58:01	3481	00:58:50	3530	00:00:49	49	0.0000
nopath	2	1	1	1	327	00:58:04	3484	00:58:51	3531	00:00:47	47	0.0000
nopath	2	1	1	1	327	00:58:10	3490	00:58:52	3532	00:00:42	42	0.0000
nopath	1	2	14	16	327	00:58:07	3487	00:58:52	3532	00:00:45	45	0.0000
nopath	2	1	3	1	327	00:58:11	3491	00:58:53	3533	00:00:42	42	0.0000
nopath	2	1	1	1	327	00:58:12	3492	00:58:53	3533	00:00:41	41	0.0000
nopath	1	2	1	1	327	00:58:12	3492	00:58:54	3534	00:00:42	42	0.0000
nopath	2	1	1	1	327	00:58:14	3494	00:58:55	3535	00:00:41	41	0.0000
nopath	2	1	1	1	327	00:58:16	3496	00:58:55	3535	00:00:39	39	0.0000
nopath	1	2	3	1	327	00:58:13	3493	00:58:56	3536	00:00:43	43	0.0000
nopath	2	1	1	1	327	00:58:24	3504	00:58:56	3536	00:00:32	32	0.0000
nopath	2	1	1	1	327	00:58:25	3505	00:58:57	3537	00:00:32	32	0.0000
nopath	1	2	1	1	327	00:58:14	3494	00:58:57	3537	00:00:43	43	0.0000
nopath	1	2	12	14	327	00:58:15	3495	00:58:59	3539	00:00:44	44	0.0000
nopath	2	1	5	1	327	00:58:33	3513	00:59:00	3540	00:00:27	27	0.0000	00:00:40
nopath	2	3	1	1	311	00:58:27	3507	00:59:00	3540	00:00:33	33	0.0000
nopath	1	2	1	1	327	00:58:23	3503	00:59:01	3541	00:00:38	38	0.0000
nopath	1	2	1	1	327	00:58:25	3505	00:59:03	3543	00:00:38	38	0.0000
nopath	1	2	1	1	327	00:58:26	3506	00:59:05	3545	00:00:39	39	0.0000
nopath	1	2	1	1	327	00:58:27	3507	00:59:06	3546	00:00:39	39	0.0000
nopath	1	2	1	1	327	00:58:30	3510	00:59:08	3548	00:00:38	38	0.0000
nopath	2	1	5	1	327	00:58:43	3523	00:59:09	3549	00:00:26	26	0.0000
nopath	1	2	1	1	327	00:58:31	3511	00:59:10	3550	00:00:39	39	0.0000
nopath	1	2	1	1	327	00:58:32	3512	00:59:11	3551	00:00:39	39	0.0000
nopath	2	1	5	1	327	00:58:46	3526	00:59:12	3552	00:00:26	26	0.0000
nopath	1	2	3	1	327	00:58:33	3513	00:59:13	3553	00:00:40	40	0.0000
nopath	1	2	9	1	327	00:58:38	3518	00:59:15	3555	00:00:37	37	0.0000
nopath	2	1	10	1	327	00:58:50	3530	00:59:15	3555	00:00:25	25	0.0000
nopath	1	2	1	1	327	00:58:43	3523	00:59:17	3557	00:00:34	34	0.0000
nopath	2	1	10	1	327	00:58:53	3533	00:59:18	3558	00:00:25	25	0.0000
nopath	1	2	1	1	327	00:58:45	3525	00:59:19	3559	00:00:34	34	0.0000
nopath	1	2	1	1	327	00:58:47	3527	00:59:20	3560	00:00:33	33	0.0000
nopath	1	2	1	1	327	00:58:48	3528	00:59:22	3562	00:00:34	34	0.0000
nopath	2	1	1	1	327	00:58:57	3537	00:59:23	3563	00:00:26	26	0.0000
nopath	1	2	1	1	327	00:58:49	3529	00:59:24	3564	00:00:35	35	0.0000
nopath	2	1	3	1	327	00:59:01	3541	00:59:27	3567	00:00:26	26	0.0000
nopath	3	2	3	1	311	00:58:03	3483	00:59:30	3570	00:01:27	87	0.0000
nopath	3	2	6	1	311	00:58:04	3484	00:59:31	3571	00:01:27	87	0.0000
nopath	3	2	1	1	311	00:58:16	3496	00:59:34	3574	00:01:18	78	0.0000
nopath	3	1	12	14	351	00:58:20	3500	00:59:39	3579	00:01:19	79	0.0000
nopath	1	2	3	1	327	00:58:53	3533	00:59:40	3580	00:00:47	47	0.0000
nopath	1	2	1	1	327	00:58:54	3534	00:59:41	3581	00:00:47	47	0.0000
nopath	2	1	1	1	327	00:59:06	3546	00:59:43	3583	00:00:37	37	0.0000
nopath	1	2	1	1	327	00:58:57	3537	00:59:44	3584	00:00:47	47	0.0000
nopath	2	1	1	1	327	00:59:10	3550	00:59:45	3585	00:00:35	35	0.0000
nopath	2	1	14	16	327	00:59:02	3542	00:59:45	3585	00:00:43	43	0.0000
nopath	3	2	15	17	311	00:58:41	3521	00:59:52	3592	00:01:11	71	0.0000
nopath	3	1	1	1	351	00:58:58	3538	00:59:55	3595	00:00:57	57	0.0000
nopath	3	1	1	1	351	00:58:59	3539	00:59:57	3597	00:00:58	58	0.0000
nopath	1	2	1	1	327	00:59:12	3552	01:00:00	3600	00:00:48	48	0.0000	00:00:39
nopath	1	2	1	1	327	00:59:14	3554	01:00:01	3601	00:00:47	47	0.0000
nopath	1	2	3	1	327	00:59:16	3556	01:00:03	3603	00:00:47	47	0.0000
nopath	2	1	10	1	327	00:59:12	3552	01:00:03	3603	00:00:51	51	0.0000
nopath	2	1	1	1	327	00:59:05	3545	01:00:03	3603	00:00:58	58	0.0000
nopath	1	2	4	1	327	00:59:28	3568	01:00:04	3604	00:00:36	36	0.0000
nopath	2	1	1	1	327	00:59:07	3547	01:00:05	3605	00:00:58	58	0.0000
nopath	1	2	1	1	327	00:59:31	3571	01:00:06	3606	00:00:35	35	0.0000
nopath	2	1	14	16	327	00:59:21	3561	01:00:06	3606	00:00:45	45	0.0000
nopath	1	2	1	1	327	00:59:34	3574	01:00:08	3608	00:00:34	34	0.0000
nopath	2	1	8	1	327	00:59:24	3564	01:00:08	3608	00:00:44	44	0.0000
nopath	2	1	14	16	327	00:59:14	3554	01:00:08	3608	00:00:54	54	0.0000
nopath	1	2	3	1	327	00:59:37	3577	01:00:09	3609	00:00:32	32	0.0000
nopath	2	1	13	15	327	00:59:27	3567	01:00:11	3611	00:00:44	44	0.0000
nopath	2	1	1	1	327	00:59:26	3566	01:00:11	3611	00:00:45	45	0.0000
nopath	2	1	1	1	327	00:59:37	3577	01:00:12	3612	00:00:35	35	0.0000
nopath	2	1	1	1	327	00:59:31	3571	01:00:13	3613	00:00:42	42	0.0000
nopath	1	2	1	1	327	00:59:46	3586	01:00:14	3614	00:00:28	28	0.0000
nopath	2	1	12	14	327	00:59:35	3575	01:00:14	3614	00:00:39	39	0.0000
nopath	2	3	2	1	311	00:59:41	3581	01:00:16	3616	00:00:35	35	0.0000
nopath	2	1	12	14	327	00:59:40	3580	01:00:17	3617	00:00:37	37	0.0000
nopath	1	3	1	1	351	00:58:36	3516	01:00:20	3620	00:01:44	104	0.0000
nopath	1	2	1	1	327	00:59:53	3593	01:00:21	3621	00:00:28	28	0.0000
nopath	1	3	14	16	351	00:58:39	3519	01:00:23	3623	00:01:44	104	0.0000
nopath	1	3	1	1	351	00:58:58	3538	01:00:26	3626	00:01:28	88	0.0000
nopath	1	2	9	1	327	01:00:00	3600	01:00:28	3628	00:00:28	28	0.0000
nopath	1	3	1	1	351	00:59:29	3569	01:00:28	3628	00:00:59	59	0.0000
nopath	1	2	1	1	327	01:00:01	3601	01:00:31	3631	00:00:30	30	0.0000
nopath	1	3	3	1	351	00:59:35	3575	01:00:31	3631	00:00:56	56	0.0000
nopath	1	2	1	1	327	01:00:04	3604	01:00:32	3632	00:00:28	28	0.0000
nopath	2	1	1	1	327	00:59:51	3591	01:00:33	3633	00:00:42	42	0.0000
nopath	2	1	1	1	327	00:59:53	3593	01:00:34	3634	00:00:41	41	0.0000
nopath	2	1	13	15	327	00:59:49	3589	01:00:36	3636	00:00:47	47	0.0000
nopath	2	1	1	1	327	00:59:57	3597	01:00:37	3637	00:00:40	40	0.0000
nopath	2	1	12	14	327	00:59:55	3595	01:00:38	3638	00:00:43	43	0.0000
nopath	3	2	14	16	311	00:59:00	3540	01:00:41	3641	00:01:41	101	0.0000
nopath	3	2	2	1	311	00:59:03	3543	01:00:43	3643	00:01:40	100	0.0000
nopath	1	2	1	1	327	01:00:05	3605	01:00:50	3650	00:00:45	45	0.0000
nopath	1	2	1	1	327	01:00:07	3607	01:00:51	3651	00:00:44	44	0.0000
nopath	1	2	1	1	327	01:00:10	3610	01:00:53	3653	00:00:43	43	0.0000
nopath	2	1	5	1	327	01:00:00	3600	01:00:53	3653	00:00:53	53	0.0000
nopath	2	1	1	1	327	01:00:01	3601	01:00:53	3653	00:00:52	52	0.0000
nopath	2	1	1	1	327	01:00:05	3605	01:00:54	3654	00:00:49	49	0.0000
nopath	2	1	1	1	327	01:00:06	3606	01:00:56	3656	00:00:50	50	0.0000
nopath	1	2	14	16	327	01:00:14	3614	01:00:56	3656	00:00:42	42	0.0000
nopath	2	1	13	15	327	01:00:07	3607	01:00:57	3657	00:00:50	50	0.0000
nopath	1	2	1	1	327	01:00:17	3617	01:00:58	3658	00:00:41	41	0.0000
nopath	2	1	1	1	327	01:00:14	3614	01:00:58	3658	00:00:44	44	0.0000
nopath	2	1	1	1	327	01:00:08	3608	01:00:59	3659	00:00:51	51	0.0000
nopath	1	2	1	1	327	01:00:20	3620	01:01:00	3660	00:00:40	40	0.0000	00:00:36
nopath	2	1	1	1	327	01:00:17	3617	01:01:00	3660	00:00:43	43	0.0000
nopath	2	1	1	1	327	01:00:30	3630	01:01:02	3662	00:00:32	32	0.0000
nopath	2	1	3	1	327	01:00:28	3628	01:01:02	3662	00:00:34	34	0.0000
nopath	1	2	1	1	327	01:00:23	3623	01:01:02	3662	00:00:39	39	0.0000
nopath	2	3	1	1	311	01:00:19	3619	01:01:02	3662	00:00:43	43	0.0000
nopath	2	1	1	1	327	01:00:31	3631	01:01:03	3663	00:00:32	32	0.0000
nopath	1	2	12	14	327	01:00:28	3628	01:01:04	3664	00:00:36	36	0.0000
nopath	2	1	1	1	327	01:00:33	3633	01:01:05	3665	00:00:32	32	0.0000
nopath	2	1	5	1	327	01:00:32	3632	01:01:05	3665	00:00:33	33	0.0000
nopath	1	2	12	14	327	01:00:30	3630	01:01:06	3666	00:00:36	36	0.0000
nopath	1	2	1	1	327	01:00:32	3632	01:01:08	3668	00:00:36	36	0.0000
nopath	1	3	3	1	351	00:59:42	3582	01:01:08	3668	00:01:26	86	0.0000
nopath	1	2	1	1	327	01:00:36	3636	01:01:10	3670	00:00:34	34	0.0000
nopath	1	3	1	1	351	00:59:51	3591	01:01:10	3670	00:01:19	79	0.0000
nopath	1	2	1	1	327	01:00:40	3640	01:01:12	3672	00:00:32	32	0.0000
nopath	1	3	12	14	351	01:00:02	3602	01:01:13	3673	00:01:11	71	0.0000
nopath	1	3	3	1	351	01:00:03	3603	01:01:16	3676	00:01:13	73	0.0000
nopath	1	3	1	1	351	01:00:24	3624	01:01:19	3679	00:00:55	55	0.0000
nopath	3	2	1	1	311	00:59:13	3553	01:01:22	3682	00:02:09	129	0.0000
nopath	3	1	1	1	351	00:59:14	3554	01:01:26	3686	00:02:12	132	0.0000
nopath	3	1	1	1	351	00:59:23	3563	01:01:29	3689	00:02:06	126	0.0000
nopath	3	2	10	1	311	00:59:34	3574	01:01:32	3692	00:01:58	118	0.0000
nopath	3	1	9	1	351	00:59:33	3573	01:01:32	3692	00:01:59	119	0.0000
nopath	3	2	1	1	311	00:59:35	3575	01:01:35	3695	00:02:00	120	0.0000
nopath	3	1	12	14	351	00:59:51	3591	01:01:39	3699	00:01:48	108	0.0000
nopath	3	1	1	1	351	00:59:54	3594	01:01:41	3701	00:01:47	107	0.0000
nopath	3	2	12	14	311	00:59:59	3599	01:01:42	3702	00:01:43	103	0.0000
nopath	3	1	1	1	351	01:00:04	3604	01:01:46	3706	00:01:42	102	0.0000
nopath	3	2	6	1	311	01:00:18	3618	01:01:47	3707	00:01:29	89	0.0000
nopath	3	2	1	1	311	01:00:19	3619	01:01:50	3710	00:01:31	91	0.0000
nopath	3	1	1	1	351	01:00:21	3621	01:01:54	3714	00:01:33	93	0.0000
nopath	3	2	14	16	311	01:00:22	3622	01:01:56	3716	00:01:34	94	0.0000
nopath	1	2	1	1	327	01:00:41	3641	01:02:00	3720	00:01:19	79	0.0000	00:00:41
nopath	1	2	1	1	327	01:00:43	3643	01:02:01	3721	00:01:18	78	0.0000
nopath	2	1	1	1	327	01:00:39	3639	01:02:03	3723	00:01:24	84	0.0000
nopath	2	1	1	1	327	01:00:34	3634	01:02:03	3723	00:01:29	89	0.0000
nopath	2	1	1	1	327	01:00:42	3642	01:02:04	3724	00:01:22	82	0.0000
nopath	2	1	3	1	327	01:00:41	3641	01:02:05	3725	00:01:24	84	0.0000
nopath	1	2	15	17	327	01:00:44	3644	01:02:05	3725	00:01:21	81	0.0000
nopath	1	2	1	1	327	01:00:45	3645	01:02:06	3726	00:01:21	81	0.0000
nopath	2	1	1	1	327	01:00:47	3647	01:02:06	3726	00:01:19	79	0.0000
nopath	2	1	9	1	327	01:00:46	3646	01:02:07	3727	00:01:21	81	0.0000
nopath	1	2	1	1	327	01:00:46	3646	01:02:08	3728	00:01:22	82	0.0000
nopath	2	1	5	1	327	01:00:55	3655	01:02:08	3728	00:01:13	73	0.0000
nopath	2	1	12	14	327	01:00:51	3651	01:02:09	3729	00:01:18	78	0.0000
nopath	1	2	3	1	327	01:00:49	3649	01:02:10	3730	00:01:21	81	0.0000
nopath	2	1	3	1	327	01:01:00	3660	01:02:10	3730	00:01:10	70	0.0000
nopath	2	1	1	1	327	01:00:54	3654	01:02:11	3731	00:01:17	77	0.0000
nopath	2	1	1	1	327	01:01:01	3661	01:02:12	3732	00:01:11	71	0.0000
nopath	1	2	13	15	327	01:00:51	3651	01:02:12	3732	00:01:21	81	0.0000
nopath	2	1	1	1	327	01:01:02	3662	01:02:12	3732	00:01:10	70	0.0000
nopath	2	1	1	1	327	01:01:09	3669	01:02:13	3733	00:01:04	64	0.0000
nopath	1	2	2	1	327	01:00:53	3653	01:02:14	3734	00:01:21	81	0.0000
nopath	2	1	1	1	327	01:01:06	3666	01:02:15	3735	00:01:09	69	0.0000
nopath	2	1	2	1	327	01:01:08	3668	01:02:16	3736	00:01:08	68	0.0000
nopath	1	2	1	1	327	01:01:01	3661	01:02:16	3736	00:01:15	75	0.0000
nopath	2	1	13	15	327	01:01:11	3671	01:02:17	3737	00:01:06	66	0.0000
nopath	1	2	2	1	327	01:01:04	3664	01:02:18	3738	00:01:14	74	0.0000
nopath	2	1	1	1	327	01:01:10	3670	01:02:19	3739	00:01:09	69	0.0000
nopath	2	1	12	14	327	01:01:13	3673	01:02:19	3739	00:01:06	66	0.0000
nopath	1	2	3	1	327	01:01:07	3667	01:02:20	3740	00:01:13	73	0.0000
nopath	2	1	9	1	327	01:01:12	3672	01:02:20	3740	00:01:08	68	0.0000
nopath	2	1	3	1	327	01:01:16	3676	01:02:20	3740	00:01:04	64	0.0000
nopath	1	2	1	1	327	01:01:10	3670	01:02:22	3742	00:01:12	72	0.0000
nopath	2	1	1	1	327	01:01:18	3678	01:02:22	3742	00:01:04	64	0.0000
nopath	2	1	1	1	327	01:01:24	3684	01:02:22	3742	00:00:58	58	0.0000
nopath	1	2	1	1	327	01:01:15	3675	01:02:23	3743	00:01:08	68	0.0000
nopath	2	1	1	1	327	01:01:31	3691	01:02:23	3743	00:00:52	52	0.0000
nopath	2	1	1	1	327	01:01:22	3682	01:02:24	3744	00:01:02	62	0.0000
nopath	2	1	1	1	327	01:01:34	3694	01:02:25	3745	00:00:51	51	0.0000
nopath	1	2	1	1	327	01:01:18	3678	01:02:25	3745	00:01:07	67	0.0000
nopath	2	1	1	1	327	01:01:28	3688	01:02:25	3745	00:00:57	57	0.0000
nopath	2	1	1	1	327	01:01:37	3697	01:02:26	3746	00:00:49	49	0.0000
nopath	1	2	1	1	327	01:01:20	3680	01:02:27	3747	00:01:07	67	0.0000
nopath	2	1	9	1	327	01:01:33	3693	01:02:28	3748	00:00:55	55	0.0000
nopath	2	1	1	1	327	01:01:41	3701	01:02:28	3748	00:00:47	47	0.0000
nopath	2	1	1	1	327	01:01:42	3702	01:02:29	3749	00:00:47	47	0.0000
nopath	2	1	3	1	327	01:01:39	3699	01:02:29	3749	00:00:50	50	0.0000
nopath	1	2	14	16	327	01:01:21	3681	01:02:30	3750	00:01:09	69	0.0000
nopath	2	1	1	1	327	01:01:48	3708	01:02:31	3751	00:00:43	43	0.0000
nopath	2	1	1	1	327	01:01:47	3707	01:02:31	3751	00:00:44	44	0.0000
nopath	1	2	5	1	327	01:01:26	3686	01:02:32	3752	00:01:06	66	0.0000
nopath	2	1	5	1	327	01:01:49	3709	01:02:32	3752	00:00:43	43	0.0000
nopath	1	2	1	1	327	01:01:29	3689	01:02:34	3754	00:01:05	65	0.0000
nopath	2	1	1	1	327	01:01:53	3713	01:02:34	3754	00:00:41	41	0.0000
nopath	1	2	1	1	327	01:01:32	3692	01:02:36	3756	00:01:04	64	0.0000
nopath	2	1	9	1	327	01:02:01	3721	01:02:36	3756	00:00:35	35	0.0000
nopath	1	2	10	1	327	01:01:33	3693	01:02:38	3758	00:01:05	65	0.0000
nopath	2	3	15	17	311	01:01:51	3711	01:02:38	3758	00:00:47	47	0.0000
nopath	1	2	1	1	327	01:01:36	3696	01:02:40	3760	00:01:04	64	0.0000
nopath	1	3	12	14	351	01:00:38	3638	01:02:41	3761	00:02:03	123	0.0000
nopath	1	2	1	1	327	01:01:38	3698	01:02:42	3762	00:01:04	64	0.0000
nopath	1	3	14	16	351	01:01:08	3668	01:02:43	3763	00:01:35	95	0.0000
nopath	1	2	1	1	327	01:01:39	3699	01:02:44	3764	00:01:05	65	0.0000
nopath	1	2	1	1	327	01:01:42	3702	01:02:46	3766	00:01:04	64	0.0000
nopath	1	2	13	15	327	01:01:46	3706	01:02:48	3768	00:01:02	62	0.0000
nopath	1	3	14	16	351	01:01:13	3673	01:02:48	3768	00:01:35	95	0.0000
nopath	1	2	1	1	327	01:01:47	3707	01:02:50	3770	00:01:03	63	0.0000
nopath	1	3	1	1	351	01:01:23	3683	01:02:51	3771	00:01:28	88	0.0000
nopath	1	2	1	1	327	01:01:56	3716	01:02:51	3771	00:00:55	55	0.0000
nopath	1	2	1	1	327	01:02:02	3722	01:02:53	3773	00:00:51	51	0.0000
nopath	2	1	1	1	327	01:02:03	3723	01:02:53	3773	00:00:50	50	0.0000
nopath	1	2	1	1	327	01:02:08	3728	01:02:55	3775	00:00:47	47	0.0000
nopath	1	2	1	1	327	01:02:13	3733	01:02:56	3776	00:00:43	43	0.0000
nopath	2	1	13	15	327	01:01:52	3712	01:02:56	3776	00:01:04	64	0.0000
nopath	2	1	14	16	327	01:01:55	3715	01:02:56	3776	00:01:01	61	0.0000
nopath	1	2	12	14	327	01:02:15	3735	01:02:58	3778	00:00:43	43	0.0000
nopath	2	1	3	1	327	01:02:02	3722	01:02:58	3778	00:00:56	56	0.0000
nopath	2	1	1	1	327	01:02:10	3730	01:02:58	3778	00:00:48	48	0.0000
nopath	2	1	5	1	327	01:02:13	3733	01:02:59	3779	00:00:46	46	0.0000
nopath	2	3	3	1	311	01:02:07	3727	01:02:59	3779	00:00:52	52	0.0000
nopath	1	2	13	15	327	01:02:17	3737	01:03:00	3780	00:00:43	43	0.0000	00:01:06
nopath	2	1	1	1	327	01:02:16	3736	01:03:00	3780	00:00:44	44	0.0000
nopath	2	1	9	1	327	01:02:15	3735	01:03:01	3781	00:00:46	46	0.0000
nopath	1	2	1	1	327	01:02:18	3738	01:03:02	3782	00:00:44	44	0.0000
nopath	2	1	1	1	327	01:02:20	3740	01:03:02	3782	00:00:42	42	0.0000
nopath	2	1	12	14	327	01:02:17	3737	01:03:03	3783	00:00:46	46	0.0000
nopath	1	2	13	15	327	01:02:21	3741	01:03:03	3783	00:00:42	42	0.0000
nopath	2	1	1	1	327	01:02:22	3742	01:03:04	3784	00:00:42	42	0.0000
nopath	2	1	1	1	327	01:02:19	3739	01:03:04	3784	00:00:45	45	0.0000
nopath	2	1	1	1	327	01:02:21	3741	01:03:05	3785	00:00:44	44	0.0000
nopath	1	2	1	1	327	01:02:26	3746	01:03:06	3786	00:00:40	40	0.0000
nopath	1	2	3	1	327	01:02:28	3748	01:03:07	3787	00:00:39	39	0.0000
nopath	1	3	1	1	351	01:01:41	3701	01:03:08	3788	00:01:27	87	0.0000
nopath	1	2	1	1	327	01:02:30	3750	01:03:09	3789	00:00:39	39	0.0000
nopath	1	2	1	1	327	01:02:39	3759	01:03:10	3790	00:00:31	31	0.0000
nopath	1	3	1	1	351	01:01:43	3703	01:03:11	3791	00:01:28	88	0.0000
nopath	1	3	1	1	351	01:01:45	3705	01:03:14	3794	00:01:29	89	0.0000
nopath	1	2	1	1	327	01:02:46	3766	01:03:14	3794	00:00:28	28	0.0000
nopath	1	3	1	1	351	01:01:54	3714	01:03:16	3796	00:01:22	82	0.0000
nopath	3	1	1	1	351	01:00:33	3633	01:03:24	3804	00:02:51	171	0.0000
nopath	3	1	13	15	351	01:00:37	3637	01:03:29	3809	00:02:52	172	0.0000
nopath	3	1	4	1	351	01:00:39	3639	01:03:31	3811	00:02:52	172	0.0000
nopath	3	1	14	16	351	01:00:43	3643	01:03:35	3815	00:02:52	172	0.0000
nopath	1	2	3	1	327	01:02:53	3773	01:03:40	3820	00:00:47	47	0.0000
nopath	1	2	1	1	327	01:02:56	3776	01:03:41	3821	00:00:45	45	0.0000
nopath	1	2	1	1	327	01:02:57	3777	01:03:43	3823	00:00:46	46	0.0000
nopath	2	1	1	1	327	01:02:28	3748	01:03:43	3823	00:01:15	75	0.0000
nopath	2	1	1	1	327	01:02:24	3744	01:03:43	3823	00:01:19	79	0.0000
nopath	1	2	1	1	327	01:03:01	3781	01:03:44	3824	00:00:43	43	0.0000
nopath	2	1	1	1	327	01:02:27	3747	01:03:45	3825	00:01:18	78	0.0000
nopath	2	3	12	14	311	01:02:30	3750	01:03:45	3825	00:01:15	75	0.0000
nopath	1	2	9	1	327	01:03:02	3782	01:03:46	3826	00:00:44	44	0.0000
nopath	2	1	5	1	327	01:02:32	3752	01:03:46	3826	00:01:14	74	0.0000
nopath	2	1	1	1	327	01:02:34	3754	01:03:47	3827	00:01:13	73	0.0000
nopath	1	2	12	14	327	01:03:05	3785	01:03:48	3828	00:00:43	43	0.0000
nopath	2	1	1	1	327	01:02:44	3764	01:03:48	3828	00:01:04	64	0.0000
nopath	2	1	9	1	327	01:02:46	3766	01:03:49	3829	00:01:03	63	0.0000
nopath	1	2	1	1	327	01:03:08	3788	01:03:50	3830	00:00:42	42	0.0000
nopath	2	1	15	17	327	01:02:39	3759	01:03:50	3830	00:01:11	71	0.0000
nopath	2	1	1	1	327	01:02:52	3772	01:03:51	3831	00:00:59	59	0.0000
nopath	1	2	14	16	327	01:03:14	3794	01:03:52	3832	00:00:38	38	0.0000
nopath	2	1	1	1	327	01:02:48	3768	01:03:52	3832	00:01:04	64	0.0000
nopath	1	2	1	1	327	01:03:15	3795	01:03:54	3834	00:00:39	39	0.0000
nopath	2	1	1	1	327	01:02:57	3777	01:03:54	3834	00:00:57	57	0.0000
nopath	2	1	1	1	327	01:02:58	3778	01:03:54	3834	00:00:56	56	0.0000
nopath	1	2	1	1	327	01:03:17	3797	01:03:55	3835	00:00:38	38	0.0000
nopath	2	1	1	1	327	01:03:05	3785	01:03:55	3835	00:00:50	50	0.0000
nopath	2	1	13	15	327	01:03:03	3783	01:03:57	3837	00:00:54	54	0.0000
nopath	1	2	1	1	327	01:03:23	3803	01:03:57	3837	00:00:34	34	0.0000
nopath	2	1	6	1	327	01:03:07	3787	01:03:57	3837	00:00:50	50	0.0000
nopath	2	1	9	1	327	01:03:09	3789	01:03:59	3839	00:00:50	50	0.0000
nopath	1	2	1	1	327	01:03:29	3809	01:03:59	3839	00:00:30	30	0.0000
nopath	2	1	5	1	327	01:03:06	3786	01:04:00	3840	00:00:54	54	0.0000	00:00:52
nopath	2	1	1	1	327	01:03:13	3793	01:04:00	3840	00:00:47	47	0.0000
nopath	2	1	1	1	327	01:03:10	3790	01:04:01	3841	00:00:51	51	0.0000
nopath	2	1	1	1	327	01:03:12	3792	01:04:02	3842	00:00:50	50	0.0000
nopath	2	1	1	1	327	01:03:19	3799	01:04:02	3842	00:00:43	43	0.0000
nopath	1	2	14	16	327	01:03:33	3813	01:04:03	3843	00:00:30	30	0.0000
nopath	2	1	1	1	327	01:03:11	3791	01:04:04	3844	00:00:53	53	0.0000
nopath	2	1	3	1	327	01:03:23	3803	01:04:04	3844	00:00:41	41	0.0000
nopath	1	2	1	1	327	01:03:35	3815	01:04:06	3846	00:00:31	31	0.0000
nopath	2	1	1	1	327	01:03:26	3806	01:04:06	3846	00:00:40	40	0.0000
nopath	2	1	1	1	327	01:03:20	3800	01:04:06	3846	00:00:46	46	0.0000
nopath	1	3	1	1	351	01:02:01	3721	01:04:08	3848	00:02:07	127	0.0000
nopath	1	2	12	14	327	01:03:42	3822	01:04:11	3851	00:00:29	29	0.0000
nopath	1	3	3	1	351	01:02:05	3725	01:04:11	3851	00:02:06	126	0.0000
nopath	1	2	10	1	327	01:03:43	3823	01:04:13	3853	00:00:30	30	0.0000
nopath	1	3	1	1	351	01:02:06	3726	01:04:14	3854	00:02:08	128	0.0000
nopath	1	3	13	15	351	01:02:32	3752	01:04:18	3858	00:01:46	106	0.0000
nopath	3	1	1	1	351	01:00:47	3647	01:04:24	3864	00:03:37	217	0.0000
nopath	3	2	3	1	311	01:00:54	3654	01:04:27	3867	00:03:33	213	0.0000
nopath	3	1	12	14	351	01:00:52	3652	01:04:27	3867	00:03:35	215	0.0000
nopath	3	2	1	1	311	01:00:56	3656	01:04:29	3869	00:03:33	213	0.0000
nopath	3	2	1	1	311	01:01:02	3662	01:04:32	3872	00:03:30	210	0.0000
nopath	3	2	1	1	311	01:01:04	3664	01:04:34	3874	00:03:30	210	0.0000
nopath	1	2	3	1	327	01:03:46	3826	01:04:40	3880	00:00:54	54	0.0000
nopath	1	2	2	1	327	01:03:49	3829	01:04:41	3881	00:00:52	52	0.0000
nopath	2	1	3	1	327	01:03:24	3804	01:04:43	3883	00:01:19	79	0.0000
nopath	1	2	1	1	327	01:03:51	3831	01:04:43	3883	00:00:52	52	0.0000
nopath	2	1	12	14	327	01:03:31	3811	01:04:44	3884	00:01:13	73	0.0000
nopath	1	2	1	1	327	01:03:54	3834	01:04:45	3885	00:00:51	51	0.0000
nopath	2	1	12	14	327	01:03:34	3814	01:04:45	3885	00:01:11	71	0.0000
nopath	2	1	1	1	327	01:03:35	3815	01:04:45	3885	00:01:10	70	0.0000
nopath	2	1	1	1	327	01:03:47	3827	01:04:46	3886	00:00:59	59	0.0000
nopath	2	1	12	14	327	01:03:38	3818	01:04:47	3887	00:01:09	69	0.0000
nopath	1	2	1	1	327	01:03:59	3839	01:04:47	3887	00:00:48	48	0.0000
nopath	2	1	1	1	327	01:03:50	3830	01:04:48	3888	00:00:58	58	0.0000
nopath	2	1	1	1	327	01:03:51	3831	01:04:49	3889	00:00:58	58	0.0000
nopath	1	2	3	1	327	01:04:07	3847	01:04:49	3889	00:00:42	42	0.0000
nopath	2	1	1	1	327	01:03:52	3832	01:04:50	3890	00:00:58	58	0.0000
nopath	1	2	1	1	327	01:04:13	3853	01:04:51	3891	00:00:38	38	0.0000
nopath	2	1	12	14	327	01:03:56	3836	01:04:52	3892	00:00:56	56	0.0000
nopath	2	1	13	15	327	01:03:55	3835	01:04:52	3892	00:00:57	57	0.0000
nopath	2	1	1	1	327	01:03:59	3839	01:04:54	3894	00:00:55	55	0.0000
nopath	2	1	1	1	327	01:03:58	3838	01:04:55	3895	00:00:57	57	0.0000
nopath	1	2	12	14	327	01:04:26	3866	01:04:56	3896	00:00:30	30	0.0000
nopath	2	1	14	16	327	01:04:07	3847	01:04:56	3896	00:00:49	49	0.0000
nopath	1	3	3	1	351	01:02:43	3763	01:04:58	3898	00:02:15	135	0.0000
nopath	1	3	12	14	351	01:02:50	3770	01:05:00	3900	00:02:10	130	0.0000	00:01:32
nopath	1	2	14	16	327	01:04:29	3869	01:05:01	3901	00:00:32	32	0.0000
nopath	1	2	1	1	327	01:04:30	3870	01:05:03	3903	00:00:33	33	0.0000
nopath	1	3	2	1	351	01:03:06	3786	01:05:04	3904	00:01:58	118	0.0000
nopath	1	2	3	1	327	01:04:31	3871	01:05:04	3904	00:00:33	33	0.0000
nopath	1	3	1	1	351	01:03:18	3798	01:05:06	3906	00:01:48	108	0.0000
nopath	1	3	1	1	351	01:03:30	3810	01:05:08	3908	00:01:38	98	0.0000
nopath	1	2	5	1	327	01:04:40	3880	01:05:08	3908	00:00:28	28	0.0000
nopath	1	3	1	1	351	01:03:47	3827	01:05:11	3911	00:01:24	84	0.0000
nopath	1	2	1	1	327	01:04:44	3884	01:05:12	3912	00:00:28	28	0.0000
nopath	2	1	1	1	327	01:04:09	3849	01:05:13	3913	00:01:04	64	0.0000
nopath	2	3	14	16	311	01:04:02	3842	01:05:14	3914	00:01:12	72	0.0000
nopath	2	1	1	1	327	01:04:11	3851	01:05:14	3914	00:01:03	63	0.0000
nopath	2	1	1	1	327	01:04:08	3848	01:05:15	3915	00:01:07	67	0.0000
nopath	2	1	1	1	327	01:04:10	3850	01:05:17	3917	00:01:07	67	0.0000
nopath	3	2	1	1	311	01:01:05	3665	01:05:20	3920	00:04:15	255	0.0000
nopath	3	1	5	1	351	01:01:18	3678	01:05:24	3924	00:04:06	246	0.0000
nopath	3	2	14	16	311	01:01:24	3684	01:05:26	3926	00:04:02	242	0.0000
nopath	3	2	1	1	311	01:01:29	3689	01:05:30	3930	00:04:01	241	0.0000
nopath	3	1	5	1	351	01:01:34	3694	01:05:34	3934	00:04:00	240	0.0000
nopath	3	1	1	1	351	01:01:47	3707	01:05:37	3937	00:03:50	230	0.0000
nopath	1	2	12	14	327	01:04:48	3888	01:05:41	3941	00:00:53	53	0.0000
nopath	1	2	1	1	327	01:04:52	3892	01:05:42	3942	00:00:50	50	0.0000
nopath	1	2	9	1	327	01:04:54	3894	01:05:43	3943	00:00:49	49	0.0000
nopath	2	1	1	1	327	01:04:16	3856	01:05:43	3943	00:01:27	87	0.0000
nopath	2	1	3	1	327	01:04:23	3863	01:05:43	3943	00:01:20	80	0.0000
nopath	2	1	1	1	327	01:04:33	3873	01:05:44	3944	00:01:11	71	0.0000
nopath	1	2	5	1	327	01:05:03	3903	01:05:45	3945	00:00:42	42	0.0000
nopath	2	1	1	1	327	01:04:22	3862	01:05:45	3945	00:01:23	83	0.0000
nopath	2	1	1	1	327	01:04:37	3877	01:05:46	3946	00:01:09	69	0.0000
nopath	1	2	1	1	327	01:05:06	3906	01:05:46	3946	00:00:40	40	0.0000
nopath	2	1	1	1	327	01:04:30	3870	01:05:47	3947	00:01:17	77	0.0000
nopath	1	2	1	1	327	01:05:07	3907	01:05:48	3948	00:00:41	41	0.0000
nopath	1	2	1	1	327	01:05:08	3908	01:05:50	3950	00:00:42	42	0.0000
nopath	2	1	1	1	327	01:04:32	3872	01:05:50	3950	00:01:18	78	0.0000
nopath	2	1	15	17	327	01:04:41	3881	01:05:50	3950	00:01:09	69	0.0000
nopath	2	3	1	1	311	01:04:31	3871	01:05:50	3950	00:01:19	79	0.0000
nopath	1	2	1	1	327	01:05:09	3909	01:05:51	3951	00:00:42	42	0.0000
nopath	2	1	3	1	327	01:04:47	3887	01:05:52	3952	00:01:05	65	0.0000
nopath	2	1	1	1	327	01:04:36	3876	01:05:52	3952	00:01:16	76	0.0000
nopath	1	2	9	1	327	01:05:13	3913	01:05:53	3953	00:00:40	40	0.0000
nopath	2	1	6	1	327	01:04:40	3880	01:05:53	3953	00:01:13	73	0.0000
nopath	2	1	9	1	327	01:04:49	3889	01:05:54	3954	00:01:05	65	0.0000
nopath	1	2	5	1	327	01:05:26	3926	01:05:56	3956	00:00:30	30	0.0000
nopath	2	1	1	1	327	01:04:42	3882	01:05:56	3956	00:01:14	74	0.0000
nopath	2	1	13	15	327	01:04:51	3891	01:05:56	3956	00:01:05	65	0.0000
nopath	2	1	12	14	327	01:04:46	3886	01:05:57	3957	00:01:11	71	0.0000
nopath	2	1	1	1	327	01:04:59	3899	01:05:58	3958	00:00:59	59	0.0000
nopath	2	1	3	1	327	01:05:16	3916	01:05:59	3959	00:00:43	43	0.0000
nopath	2	1	1	1	327	01:04:48	3888	01:05:59	3959	00:01:11	71	0.0000
nopath	1	2	13	15	327	01:05:27	3927	01:06:02	3962	00:00:35	35	0.0000	00:00:39
nopath	2	1	1	1	327	01:04:52	3892	01:06:02	3962	00:01:10	70	0.0000
nopath	2	1	13	15	327	01:05:20	3920	01:06:02	3962	00:00:42	42	0.0000
nopath	2	1	1	1	327	01:05:23	3923	01:06:04	3964	00:00:41	41	0.0000
nopath	1	2	1	1	327	01:05:34	3934	01:06:04	3964	00:00:30	30	0.0000
nopath	1	2	9	1	327	01:05:35	3935	01:06:05	3965	00:00:30	30	0.0000
nopath	2	3	10	1	311	01:04:55	3895	01:06:05	3965	00:01:10	70	0.0000
nopath	2	1	1	1	327	01:05:27	3927	01:06:06	3966	00:00:39	39	0.0000
nopath	1	2	1	1	327	01:05:36	3936	01:06:07	3967	00:00:31	31	0.0000
nopath	1	2	1	1	327	01:05:37	3937	01:06:08	3968	00:00:31	31	0.0000
nopath	1	3	5	1	351	01:04:01	3841	01:06:10	3970	00:02:09	129	0.0000
nopath	1	2	3	1	327	01:05:38	3938	01:06:10	3970	00:00:32	32	0.0000
nopath	1	2	3	1	327	01:05:40	3940	01:06:12	3972	00:00:32	32	0.0000
nopath	1	3	1	1	351	01:04:18	3858	01:06:12	3972	00:01:54	114	0.0000
nopath	1	2	12	14	327	01:05:42	3942	01:06:13	3973	00:00:31	31	0.0000
nopath	1	2	1	1	327	01:05:43	3943	01:06:14	3974	00:00:31	31	0.0000
nopath	1	3	1	1	351	01:04:23	3863	01:06:14	3974	00:01:51	111	0.0000
nopath	1	2	9	1	327	01:05:45	3945	01:06:16	3976	00:00:31	31	0.0000
nopath	1	3	9	1	351	01:04:37	3877	01:06:17	3977	00:01:40	100	0.0000
nopath	1	3	12	14	351	01:04:38	3878	01:06:20	3980	00:01:42	102	0.0000
nopath	1	3	1	1	351	01:04:46	3886	01:06:22	3982	00:01:36	96	0.0000
nopath	1	2	1	1	327	01:05:55	3955	01:06:24	3984	00:00:29	29	0.0000
nopath	1	3	1	1	351	01:04:47	3887	01:06:25	3985	00:01:38	98	0.0000
nopath	1	3	1	1	351	01:05:02	3902	01:06:28	3988	00:01:26	86	0.0000
nopath	3	2	5	1	311	01:01:50	3710	01:06:32	3992	00:04:42	282	0.0000
nopath	3	2	12	14	311	01:01:52	3712	01:06:34	3994	00:04:42	282	0.0000
nopath	1	2	5	1	327	01:06:00	3960	01:06:40	4000	00:00:40	40	0.0000
nopath	1	2	1	1	327	01:06:07	3967	01:06:41	4001	00:00:34	34	0.0000
nopath	1	3	1	1	351	01:05:24	3924	01:06:44	4004	00:01:20	80	0.0000
nopath	1	3	1	1	351	01:05:29	3929	01:06:45	4005	00:01:16	76	0.0000
nopath	3	1	1	1	351	01:01:55	3715	01:06:54	4014	00:04:59	299	0.0000
nopath	3	1	1	1	351	01:01:59	3719	01:06:56	4016	00:04:57	297	0.0000
nopath	3	2	5	1	311	01:02:05	3725	01:06:57	4017	00:04:52	292	0.0000
nopath	3	2	1	1	311	01:02:17	3737	01:06:59	4019	00:04:42	282	0.0000
nopath	3	1	1	1	351	01:02:37	3757	01:07:03	4023	00:04:26	266	0.0000	00:01:41
nopath	3	2	14	16	311	01:02:39	3759	01:07:05	4025	00:04:26	266	0.0000
nopath	1	2	1	1	327	01:06:12	3972	01:07:10	4030	00:00:58	58	0.0000
nopath	1	2	1	1	327	01:06:13	3973	01:07:11	4031	00:00:58	58	0.0000
nopath	2	1	3	1	327	01:05:28	3928	01:07:13	4033	00:01:45	105	0.0000
nopath	1	2	1	1	327	01:06:15	3975	01:07:14	4034	00:00:59	59	0.0000
nopath	2	1	1	1	327	01:05:36	3936	01:07:14	4034	00:01:38	98	0.0000
nopath	2	1	15	17	327	01:05:03	3903	01:07:15	4035	00:02:12	132	0.0000
nopath	2	1	1	1	327	01:05:47	3947	01:07:16	4036	00:01:29	89	0.0000
nopath	1	2	13	15	327	01:06:20	3980	01:07:18	4038	00:00:58	58	0.0000
nopath	2	1	12	14	327	01:05:30	3930	01:07:18	4038	00:01:48	108	0.0000
nopath	1	2	1	1	327	01:06:21	3981	01:07:18	4038	00:00:57	57	0.0000
nopath	2	1	1	1	327	01:05:40	3940	01:07:19	4039	00:01:39	99	0.0000
nopath	2	1	3	1	327	01:05:53	3953	01:07:19	4039	00:01:26	86	0.0000
nopath	1	2	1	1	327	01:06:23	3983	01:07:20	4040	00:00:57	57	0.0000
nopath	2	1	1	1	327	01:06:01	3961	01:07:20	4040	00:01:19	79	0.0000
nopath	2	1	1	1	327	01:05:56	3956	01:07:21	4041	00:01:25	85	0.0000
nopath	1	2	1	1	327	01:06:24	3984	01:07:22	4042	00:00:58	58	0.0000
nopath	2	1	15	17	327	01:06:06	3966	01:07:22	4042	00:01:16	76	0.0000
nopath	2	1	4	1	327	01:06:15	3975	01:07:23	4043	00:01:08	68	0.0000
nopath	1	2	1	1	327	01:06:29	3989	01:07:24	4044	00:00:55	55	0.0000
nopath	2	1	3	1	327	01:06:19	3979	01:07:24	4044	00:01:05	65	0.0000
nopath	2	1	1	1	327	01:06:10	3970	01:07:25	4045	00:01:15	75	0.0000
nopath	1	2	1	1	327	01:06:37	3997	01:07:26	4046	00:00:49	49	0.0000
nopath	2	1	1	1	327	01:06:12	3972	01:07:26	4046	00:01:14	74	0.0000
nopath	2	1	1	1	327	01:06:21	3981	01:07:26	4046	00:01:05	65	0.0000
nopath	1	2	1	1	327	01:06:46	4006	01:07:28	4048	00:00:42	42	0.0000
nopath	2	1	1	1	327	01:06:23	3983	01:07:28	4048	00:01:05	65	0.0000
nopath	1	2	12	14	327	01:06:50	4010	01:07:29	4049	00:00:39	39	0.0000
nopath	2	1	1	1	327	01:06:17	3977	01:07:29	4049	00:01:12	72	0.0000
nopath	2	1	1	1	327	01:06:25	3985	01:07:30	4050	00:01:05	65	0.0000
nopath	2	1	5	1	327	01:06:18	3978	01:07:30	4050	00:01:12	72	0.0000
nopath	1	2	12	14	327	01:06:54	4014	01:07:31	4051	00:00:37	37	0.0000
nopath	2	1	1	1	327	01:06:24	3984	01:07:32	4052	00:01:08	68	0.0000
nopath	1	2	3	1	327	01:06:57	4017	01:07:33	4053	00:00:36	36	0.0000
nopath	2	1	14	16	327	01:06:36	3996	01:07:33	4053	00:00:57	57	0.0000
nopath	2	1	14	16	327	01:06:26	3986	01:07:34	4054	00:01:08	68	0.0000
nopath	2	1	3	1	327	01:06:39	3999	01:07:35	4055	00:00:56	56	0.0000
nopath	1	2	10	1	327	01:06:58	4018	01:07:35	4055	00:00:37	37	0.0000
nopath	2	1	1	1	327	01:06:41	4001	01:07:37	4057	00:00:56	56	0.0000
nopath	1	2	5	1	327	01:07:04	4024	01:07:37	4057	00:00:33	33	0.0000
nopath	1	2	1	1	327	01:07:09	4029	01:07:39	4059	00:00:30	30	0.0000
nopath	1	3	14	16	351	01:05:41	3941	01:07:40	4060	00:01:59	119	0.0000
nopath	1	3	1	1	351	01:05:46	3946	01:07:43	4063	00:01:57	117	0.0000
nopath	1	3	13	15	351	01:05:49	3949	01:07:47	4067	00:01:58	118	0.0000
nopath	3	2	1	1	311	01:02:40	3760	01:07:52	4072	00:05:12	312	0.0000
nopath	3	1	1	1	351	01:02:41	3761	01:07:56	4076	00:05:15	315	0.0000
nopath	3	1	1	1	351	01:02:46	3766	01:07:59	4079	00:05:13	313	0.0000
nopath	3	2	1	1	311	01:02:51	3771	01:08:00	4080	00:05:09	309	0.0000	00:02:25
nopath	3	1	1	1	351	01:02:54	3774	01:08:04	4084	00:05:10	310	0.0000
nopath	3	1	1	1	351	01:03:05	3785	01:08:06	4086	00:05:01	301	0.0000
nopath	3	2	10	1	311	01:03:08	3788	01:08:07	4087	00:04:59	299	0.0000
nopath	1	2	10	1	327	01:07:17	4037	01:08:10	4090	00:00:53	53	0.0000
nopath	1	2	1	1	327	01:07:24	4044	01:08:11	4091	00:00:47	47	0.0000
nopath	1	2	1	1	327	01:07:25	4045	01:08:13	4093	00:00:48	48	0.0000
nopath	2	1	1	1	327	01:06:38	3998	01:08:13	4093	00:01:35	95	0.0000
nopath	2	1	9	1	327	01:06:45	4005	01:08:13	4093	00:01:28	88	0.0000
nopath	1	2	1	1	327	01:07:32	4052	01:08:14	4094	00:00:42	42	0.0000
nopath	2	1	1	1	327	01:06:49	4009	01:08:14	4094	00:01:25	85	0.0000
nopath	2	1	12	14	327	01:06:40	4000	01:08:15	4095	00:01:35	95	0.0000
nopath	2	1	3	1	327	01:06:48	4008	01:08:16	4096	00:01:28	88	0.0000
nopath	1	2	12	14	327	01:07:34	4054	01:08:17	4097	00:00:43	43	0.0000
nopath	2	1	9	1	327	01:06:42	4002	01:08:17	4097	00:01:35	95	0.0000
nopath	2	1	3	1	327	01:06:54	4014	01:08:18	4098	00:01:24	84	0.0000
nopath	1	2	1	1	327	01:07:38	4058	01:08:19	4099	00:00:41	41	0.0000
nopath	2	3	9	1	311	01:06:51	4011	01:08:20	4100	00:01:29	89	0.0000
nopath	2	1	14	16	327	01:07:01	4021	01:08:20	4100	00:01:19	79	0.0000
nopath	1	2	1	1	327	01:07:46	4066	01:08:21	4101	00:00:35	35	0.0000
nopath	2	1	1	1	327	01:07:02	4022	01:08:21	4101	00:01:19	79	0.0000
nopath	2	1	1	1	327	01:07:06	4026	01:08:22	4102	00:01:16	76	0.0000
nopath	1	2	1	1	327	01:07:47	4067	01:08:23	4103	00:00:36	36	0.0000
nopath	2	1	5	1	327	01:07:07	4027	01:08:23	4103	00:01:16	76	0.0000
nopath	2	1	5	1	327	01:07:19	4039	01:08:24	4104	00:01:05	65	0.0000
nopath	2	1	1	1	327	01:07:11	4031	01:08:24	4104	00:01:13	73	0.0000
nopath	1	2	12	14	327	01:07:48	4068	01:08:25	4105	00:00:37	37	0.0000
nopath	1	2	1	1	327	01:07:50	4070	01:08:26	4106	00:00:36	36	0.0000
nopath	2	1	6	1	327	01:07:14	4034	01:08:27	4107	00:01:13	73	0.0000
nopath	2	1	1	1	327	01:07:21	4041	01:08:27	4107	00:01:06	66	0.0000
nopath	1	2	1	1	327	01:07:51	4071	01:08:28	4108	00:00:37	37	0.0000
nopath	2	1	5	1	327	01:07:20	4040	01:08:28	4108	00:01:08	68	0.0000
nopath	2	1	1	1	327	01:07:16	4036	01:08:29	4109	00:01:13	73	0.0000
nopath	1	2	7	1	327	01:07:57	4077	01:08:30	4110	00:00:33	33	0.0000
nopath	2	1	1	1	327	01:07:30	4050	01:08:30	4110	00:01:00	60	0.0000
nopath	2	1	1	1	327	01:07:31	4051	01:08:30	4110	00:00:59	59	0.0000
nopath	2	1	1	1	327	01:07:35	4055	01:08:31	4111	00:00:56	56	0.0000
nopath	1	2	13	15	327	01:08:00	4080	01:08:32	4112	00:00:32	32	0.0000
nopath	2	1	1	1	327	01:07:32	4052	01:08:32	4112	00:01:00	60	0.0000
nopath	2	1	1	1	327	01:07:43	4063	01:08:33	4113	00:00:50	50	0.0000
nopath	1	2	1	1	327	01:08:02	4082	01:08:33	4113	00:00:31	31	0.0000
nopath	2	1	14	16	327	01:07:38	4058	01:08:34	4114	00:00:56	56	0.0000
nopath	1	2	5	1	327	01:08:06	4086	01:08:35	4115	00:00:29	29	0.0000
nopath	2	1	6	1	327	01:07:47	4067	01:08:35	4115	00:00:48	48	0.0000
nopath	2	1	1	1	327	01:07:48	4068	01:08:36	4116	00:00:48	48	0.0000
nopath	2	1	1	1	327	01:07:51	4071	01:08:37	4117	00:00:46	46	0.0000
nopath	1	2	1	1	327	01:08:10	4090	01:08:38	4118	00:00:28	28	0.0000
nopath	1	3	3	1	351	01:05:51	3951	01:08:38	4118	00:02:47	167	0.0000
nopath	1	3	4	1	351	01:06:02	3962	01:08:40	4120	00:02:38	158	0.0000
nopath	1	2	1	1	327	01:08:13	4093	01:08:41	4121	00:00:28	28	0.0000
nopath	1	2	1	1	327	01:08:14	4094	01:08:43	4123	00:00:29	29	0.0000
nopath	1	3	3	1	351	01:06:11	3971	01:08:44	4124	00:02:33	153	0.0000
nopath	1	3	14	16	351	01:06:16	3976	01:08:48	4128	00:02:32	152	0.0000
nopath	3	2	10	1	311	01:03:29	3809	01:08:52	4132	00:05:23	323	0.0000
nopath	3	2	3	1	311	01:03:57	3837	01:08:56	4136	00:04:59	299	0.0000
nopath	3	1	1	1	351	01:03:47	3827	01:08:56	4136	00:05:09	309	0.0000
nopath	3	2	1	1	311	01:03:58	3838	01:08:58	4138	00:05:00	300	0.0000
nopath	3	2	1	1	311	01:04:07	3847	01:09:01	4141	00:04:54	294	0.0000	00:05:03
nopath	3	1	9	1	351	01:04:12	3852	01:09:05	4145	00:04:53	293	0.0000
nopath	3	2	1	1	311	01:04:16	3856	01:09:05	4145	00:04:49	289	0.0000
nopath	3	2	15	17	311	01:04:19	3859	01:09:09	4149	00:04:50	290	0.0000
nopath	3	1	1	1	351	01:04:25	3865	01:09:13	4153	00:04:48	288	0.0000
nopath	3	1	3	1	351	01:04:26	3866	01:09:15	4155	00:04:49	289	0.0000
nopath	3	1	13	15	351	01:04:31	3871	01:09:21	4161	00:04:50	290	0.0000
nopath	3	2	1	1	311	01:04:50	3890	01:09:23	4163	00:04:33	273	0.0000
nopath	3	1	1	1	351	01:04:37	3877	01:09:23	4163	00:04:46	286	0.0000
nopath	3	2	1	1	311	01:04:54	3894	01:09:27	4167	00:04:33	273	0.0000
nopath	3	1	2	1	351	01:04:51	3891	01:09:27	4167	00:04:36	276	0.0000
nopath	3	1	1	1	351	01:05:05	3905	01:09:32	4172	00:04:27	267	0.0000
nopath	3	1	1	1	351	01:05:19	3919	01:09:35	4175	00:04:16	256	0.0000
nopath	3	1	1	1	351	01:05:24	3924	01:09:37	4177	00:04:13	253	0.0000
nopath	1	2	1	1	327	01:08:20	4100	01:09:40	4180	00:01:20	80	0.0000
nopath	1	2	5	1	327	01:08:33	4113	01:09:41	4181	00:01:08	68	0.0000
nopath	2	1	1	1	327	01:07:52	4072	01:09:43	4183	00:01:51	111	0.0000
nopath	2	1	12	14	327	01:07:56	4076	01:09:44	4184	00:01:48	108	0.0000
nopath	2	1	1	1	327	01:08:06	4086	01:09:45	4185	00:01:39	99	0.0000
nopath	2	1	14	16	327	01:08:01	4081	01:09:46	4186	00:01:45	105	0.0000
nopath	2	1	1	1	327	01:08:07	4087	01:09:47	4187	00:01:40	100	0.0000
nopath	3	2	8	1	311	01:05:25	3925	01:09:50	4190	00:04:25	265	0.0000
nopath	3	2	1	1	311	01:05:44	3944	01:09:51	4191	00:04:07	247	0.0000
nopath	3	1	12	14	351	01:05:48	3948	01:09:57	4197	00:04:09	249	0.0000
nopath	3	2	3	1	311	01:05:51	3951	01:10:00	4200	00:04:09	249	0.0000	00:04:29
nopath	3	1	1	1	351	01:05:50	3950	01:10:00	4200	00:04:10	250	0.0000
nopath	3	1	12	14	351	01:05:52	3952	01:10:06	4206	00:04:14	254	0.0000
nopath	3	2	14	16	311	01:05:56	3956	01:10:07	4207	00:04:11	251	0.0000
nopath	1	2	1	1	327	01:08:47	4127	01:10:10	4210	00:01:23	83	0.0000
nopath	1	2	1	1	327	01:08:49	4129	01:10:12	4212	00:01:23	83	0.0000
nopath	2	3	3	1	311	01:08:05	4085	01:10:12	4212	00:02:07	127	0.0000
nopath	2	1	1	1	327	01:08:14	4094	01:10:13	4213	00:01:59	119	0.0000
nopath	2	1	1	1	327	01:08:09	4089	01:10:14	4214	00:02:05	125	0.0000
nopath	2	1	6	1	327	01:08:25	4105	01:10:14	4214	00:01:49	109	0.0000
nopath	1	2	14	16	327	01:08:51	4131	01:10:16	4216	00:01:25	85	0.0000
nopath	2	1	2	1	327	01:08:22	4102	01:10:16	4216	00:01:54	114	0.0000
nopath	2	1	6	1	327	01:08:29	4109	01:10:16	4216	00:01:47	107	0.0000
nopath	1	2	3	1	327	01:08:54	4134	01:10:18	4218	00:01:24	84	0.0000
nopath	2	1	1	1	327	01:08:32	4112	01:10:18	4218	00:01:46	106	0.0000
nopath	1	2	1	1	327	01:08:57	4137	01:10:19	4219	00:01:22	82	0.0000
nopath	2	1	14	16	327	01:08:24	4104	01:10:20	4220	00:01:56	116	0.0000
nopath	1	2	9	1	327	01:09:00	4140	01:10:21	4221	00:01:21	81	0.0000
nopath	2	1	1	1	327	01:08:39	4119	01:10:21	4221	00:01:42	102	0.0000
nopath	2	1	3	1	327	01:08:42	4122	01:10:22	4222	00:01:40	100	0.0000
nopath	1	2	3	1	327	01:09:01	4141	01:10:23	4223	00:01:22	82	0.0000
nopath	2	1	1	1	327	01:08:28	4108	01:10:24	4224	00:01:56	116	0.0000
nopath	1	2	1	1	327	01:09:11	4151	01:10:25	4225	00:01:14	74	0.0000
nopath	2	1	1	1	327	01:08:46	4126	01:10:25	4225	00:01:39	99	0.0000
nopath	1	2	1	1	327	01:09:13	4153	01:10:27	4227	00:01:14	74	0.0000
nopath	2	1	1	1	327	01:08:47	4127	01:10:27	4227	00:01:40	100	0.0000
nopath	2	1	3	1	327	01:08:52	4132	01:10:27	4227	00:01:35	95	0.0000
nopath	2	1	5	1	327	01:08:34	4114	01:10:29	4229	00:01:55	115	0.0000
nopath	1	2	14	16	327	01:09:16	4156	01:10:29	4229	00:01:13	73	0.0000
nopath	2	1	3	1	327	01:09:01	4141	01:10:29	4229	00:01:28	88	0.0000
nopath	2	1	1	1	327	01:08:38	4118	01:10:30	4230	00:01:52	112	0.0000
nopath	2	1	1	1	327	01:08:40	4120	01:10:31	4231	00:01:51	111	0.0000
nopath	2	1	5	1	327	01:09:03	4143	01:10:31	4231	00:01:28	88	0.0000
nopath	1	2	1	1	327	01:09:19	4159	01:10:32	4232	00:01:13	73	0.0000
nopath	2	1	3	1	327	01:09:12	4152	01:10:33	4233	00:01:21	81	0.0000
nopath	1	2	5	1	327	01:09:28	4168	01:10:33	4233	00:01:05	65	0.0000
nopath	2	1	12	14	327	01:08:43	4123	01:10:33	4233	00:01:50	110	0.0000
nopath	1	2	6	1	327	01:09:30	4170	01:10:35	4235	00:01:05	65	0.0000
nopath	2	1	3	1	327	01:09:19	4159	01:10:35	4235	00:01:16	76	0.0000
nopath	2	1	1	1	327	01:08:50	4130	01:10:36	4236	00:01:46	106	0.0000
nopath	1	2	1	1	327	01:09:31	4171	01:10:37	4237	00:01:06	66	0.0000
nopath	2	1	9	1	327	01:08:55	4135	01:10:37	4237	00:01:42	102	0.0000
nopath	2	1	1	1	327	01:09:25	4165	01:10:37	4237	00:01:12	72	0.0000
nopath	1	2	1	1	327	01:09:44	4184	01:10:38	4238	00:00:54	54	0.0000
nopath	2	1	1	1	327	01:09:08	4148	01:10:39	4239	00:01:31	91	0.0000
nopath	2	1	10	1	327	01:09:21	4161	01:10:39	4239	00:01:18	78	0.0000
nopath	1	2	5	1	327	01:09:48	4188	01:10:40	4240	00:00:52	52	0.0000
nopath	2	1	1	1	327	01:09:44	4184	01:10:40	4240	00:00:56	56	0.0000
nopath	2	1	1	1	327	01:09:13	4153	01:10:40	4240	00:01:27	87	0.0000
nopath	2	1	1	1	327	01:09:28	4168	01:10:42	4242	00:01:14	74	0.0000
nopath	2	1	1	1	327	01:09:49	4189	01:10:42	4242	00:00:53	53	0.0000
nopath	1	2	14	16	327	01:09:49	4189	01:10:42	4242	00:00:53	53	0.0000
nopath	2	1	3	1	327	01:09:53	4193	01:10:43	4243	00:00:50	50	0.0000
nopath	2	1	3	1	327	01:09:32	4172	01:10:44	4244	00:01:12	72	0.0000
nopath	1	2	1	1	327	01:09:56	4196	01:10:45	4245	00:00:49	49	0.0000
nopath	2	1	1	1	327	01:09:55	4195	01:10:45	4245	00:00:50	50	0.0000
nopath	2	1	9	1	327	01:09:36	4176	01:10:46	4246	00:01:10	70	0.0000
nopath	2	1	1	1	327	01:10:00	4200	01:10:46	4246	00:00:46	46	0.0000
nopath	1	2	1	1	327	01:09:57	4197	01:10:47	4247	00:00:50	50	0.0000
nopath	2	1	13	15	327	01:09:40	4180	01:10:47	4247	00:01:07	67	0.0000
nopath	2	1	3	1	327	01:10:01	4201	01:10:48	4248	00:00:47	47	0.0000
nopath	1	2	12	14	327	01:09:58	4198	01:10:49	4249	00:00:51	51	0.0000
nopath	2	1	1	1	327	01:10:03	4203	01:10:49	4249	00:00:46	46	0.0000
nopath	2	1	9	1	327	01:09:46	4186	01:10:50	4250	00:01:04	64	0.0000
nopath	2	1	15	17	327	01:10:07	4207	01:10:50	4250	00:00:43	43	0.0000
nopath	1	2	13	15	327	01:10:01	4201	01:10:52	4252	00:00:51	51	0.0000
nopath	2	1	9	1	327	01:10:12	4212	01:10:53	4253	00:00:41	41	0.0000
nopath	1	2	12	14	327	01:10:03	4203	01:10:54	4254	00:00:51	51	0.0000
nopath	2	3	9	1	311	01:09:47	4187	01:10:54	4254	00:01:07	67	0.0000
nopath	2	1	1	1	327	01:10:17	4217	01:10:55	4255	00:00:38	38	0.0000
nopath	1	2	1	1	327	01:10:04	4204	01:10:56	4256	00:00:52	52	0.0000
nopath	1	2	1	1	327	01:10:10	4210	01:10:57	4257	00:00:47	47	0.0000
nopath	1	2	3	1	327	01:10:11	4211	01:10:59	4259	00:00:48	48	0.0000
nopath	1	3	14	16	351	01:06:40	4000	01:11:00	4260	00:04:20	260	0.0000	00:02:00
nopath	1	2	9	1	327	01:10:15	4215	01:11:01	4261	00:00:46	46	0.0000
nopath	1	2	1	1	327	01:10:21	4221	01:11:02	4262	00:00:41	41	0.0000
nopath	1	3	3	1	351	01:06:48	4008	01:11:02	4262	00:04:14	254	0.0000
nopath	1	3	1	1	351	01:07:00	4020	01:11:06	4266	00:04:06	246	0.0000
nopath	3	1	1	1	351	01:06:19	3979	01:11:14	4274	00:04:55	295	0.0000
nopath	3	1	1	1	351	01:06:25	3985	01:11:16	4276	00:04:51	291	0.0000
nopath	1	2	12	14	327	01:10:24	4224	01:11:21	4281	00:00:57	57	0.0000
nopath	1	2	1	1	327	01:10:27	4227	01:11:22	4282	00:00:55	55	0.0000
nopath	1	2	1	1	327	01:10:29	4229	01:11:24	4284	00:00:55	55	0.0000
nopath	1	3	3	1	351	01:07:03	4023	01:11:24	4284	00:04:21	261	0.0000
nopath	1	2	9	1	327	01:10:33	4233	01:11:26	4286	00:00:53	53	0.0000
nopath	1	3	1	1	351	01:07:10	4030	01:11:26	4286	00:04:16	256	0.0000
nopath	1	2	1	1	327	01:10:34	4234	01:11:27	4287	00:00:53	53	0.0000
nopath	1	2	1	1	327	01:10:48	4248	01:11:29	4289	00:00:41	41	0.0000
nopath	1	3	1	1	351	01:08:01	4081	01:11:29	4289	00:03:28	208	0.0000
nopath	1	2	5	1	327	01:10:49	4249	01:11:30	4290	00:00:41	41	0.0000
nopath	1	2	1	1	327	01:10:50	4250	01:11:32	4292	00:00:42	42	0.0000
nopath	2	3	1	1	311	01:09:54	4194	01:11:32	4292	00:01:38	98	0.0000
nopath	2	1	10	1	327	01:10:20	4220	01:11:33	4293	00:01:13	73	0.0000
nopath	1	3	1	1	351	01:09:47	4187	01:11:34	4294	00:01:47	107	0.0000
nopath	2	1	1	1	327	01:10:23	4223	01:11:35	4295	00:01:12	72	0.0000
nopath	2	1	15	17	327	01:10:02	4202	01:11:37	4297	00:01:35	95	0.0000
nopath	2	1	1	1	327	01:10:25	4225	01:11:37	4297	00:01:12	72	0.0000
nopath	3	2	6	1	311	01:06:27	3987	01:11:40	4300	00:05:13	313	0.0000
nopath	3	1	1	1	351	01:06:40	4000	01:11:44	4304	00:05:04	304	0.0000
nopath	3	1	10	1	351	01:06:45	4005	01:11:47	4307	00:05:02	302	0.0000
nopath	3	1	1	1	351	01:06:47	4007	01:11:50	4310	00:05:03	303	0.0000
nopath	3	1	1	1	351	01:06:55	4015	01:11:53	4313	00:04:58	298	0.0000
nopath	3	2	1	1	311	01:07:04	4024	01:11:56	4316	00:04:52	292	0.0000
nopath	3	1	1	1	351	01:06:57	4017	01:11:56	4316	00:04:59	299	0.0000
nopath	3	1	12	14	351	01:07:13	4033	01:12:02	4322	00:04:49	289	0.0000	00:04:47
nopath	3	2	3	1	311	01:07:14	4034	01:12:03	4323	00:04:49	289	0.0000
nopath	3	1	3	1	351	01:07:22	4042	01:12:07	4327	00:04:45	285	0.0000
nopath	1	2	1	1	327	01:10:59	4259	01:12:10	4330	00:01:11	71	0.0000
nopath	1	2	6	1	327	01:11:05	4265	01:12:12	4332	00:01:07	67	0.0000
nopath	1	2	3	1	327	01:11:06	4266	01:12:13	4333	00:01:07	67	0.0000
nopath	2	1	1	1	327	01:10:11	4211	01:12:13	4333	00:02:02	122	0.0000
nopath	2	1	1	1	327	01:10:24	4224	01:12:13	4333	00:01:49	109	0.0000
nopath	1	2	9	1	327	01:11:08	4268	01:12:15	4335	00:01:07	67	0.0000
nopath	2	1	5	1	327	01:10:39	4239	01:12:15	4335	00:01:36	96	0.0000
nopath	2	1	1	1	327	01:10:29	4229	01:12:16	4336	00:01:47	107	0.0000
nopath	1	2	1	1	327	01:11:09	4269	01:12:17	4337	00:01:08	68	0.0000
nopath	2	1	13	15	327	01:10:14	4214	01:12:17	4337	00:02:03	123	0.0000
nopath	1	2	1	1	327	01:11:11	4271	01:12:18	4338	00:01:07	67	0.0000
nopath	2	1	1	1	327	01:10:45	4245	01:12:18	4338	00:01:33	93	0.0000
nopath	2	1	1	1	327	01:10:27	4227	01:12:19	4339	00:01:52	112	0.0000
nopath	2	1	1	1	327	01:10:57	4257	01:12:20	4340	00:01:23	83	0.0000
nopath	1	2	1	1	327	01:11:15	4275	01:12:20	4340	00:01:05	65	0.0000
nopath	2	1	1	1	327	01:10:43	4243	01:12:20	4340	00:01:37	97	0.0000
nopath	2	1	1	1	327	01:11:07	4267	01:12:21	4341	00:01:14	74	0.0000
nopath	1	2	12	14	327	01:11:19	4279	01:12:22	4342	00:01:03	63	0.0000
nopath	2	1	1	1	327	01:10:52	4252	01:12:22	4342	00:01:30	90	0.0000
nopath	2	1	1	1	327	01:11:10	4270	01:12:23	4343	00:01:13	73	0.0000
nopath	2	1	1	1	327	01:11:02	4262	01:12:24	4344	00:01:22	82	0.0000
nopath	2	1	1	1	327	01:11:13	4273	01:12:25	4345	00:01:12	72	0.0000
nopath	1	2	13	15	327	01:11:25	4285	01:12:25	4345	00:01:00	60	0.0000
nopath	2	1	12	14	327	01:11:08	4268	01:12:26	4346	00:01:18	78	0.0000
nopath	1	2	1	1	327	01:11:28	4288	01:12:28	4348	00:01:00	60	0.0000
nopath	1	3	1	1	351	01:09:52	4192	01:12:28	4348	00:02:36	156	0.0000
nopath	1	2	6	1	327	01:11:29	4289	01:12:29	4349	00:01:00	60	0.0000
nopath	1	3	1	1	351	01:10:09	4209	01:12:30	4350	00:02:21	141	0.0000
nopath	1	2	1	1	327	01:11:32	4292	01:12:31	4351	00:00:59	59	0.0000
nopath	1	3	5	1	351	01:10:36	4236	01:12:34	4354	00:01:58	118	0.0000
nopath	1	3	1	1	351	01:10:44	4244	01:12:37	4357	00:01:53	113	0.0000
nopath	3	2	1	1	311	01:07:28	4048	01:12:42	4362	00:05:14	314	0.0000
nopath	3	2	5	1	311	01:07:53	4073	01:12:46	4366	00:04:53	293	0.0000
nopath	3	1	1	1	351	01:07:40	4060	01:12:46	4366	00:05:06	306	0.0000
nopath	3	2	1	1	311	01:07:54	4074	01:12:48	4368	00:04:54	294	0.0000
nopath	3	1	9	1	351	01:07:59	4079	01:12:53	4373	00:04:54	294	0.0000
nopath	3	2	1	1	311	01:08:13	4093	01:12:54	4374	00:04:41	281	0.0000
nopath	3	2	1	1	311	01:08:36	4116	01:12:55	4375	00:04:19	259	0.0000
nopath	1	2	1	1	327	01:11:45	4305	01:13:00	4380	00:01:15	75	0.0000	00:00:51
nopath	1	2	3	1	327	01:12:13	4333	01:13:02	4382	00:00:49	49	0.0000
nopath	2	1	1	1	327	01:11:11	4271	01:13:03	4383	00:01:52	112	0.0000
nopath	1	2	12	14	327	01:12:14	4334	01:13:04	4384	00:00:50	50	0.0000
nopath	1	2	1	1	327	01:12:19	4339	01:13:05	4385	00:00:46	46	0.0000
nopath	2	1	9	1	327	01:11:18	4278	01:13:05	4385	00:01:47	107	0.0000
nopath	2	1	15	17	327	01:11:26	4286	01:13:05	4385	00:01:39	99	0.0000
nopath	1	2	1	1	327	01:12:20	4340	01:13:07	4387	00:00:47	47	0.0000
nopath	2	1	5	1	327	01:11:37	4297	01:13:07	4387	00:01:30	90	0.0000
nopath	2	1	1	1	327	01:11:33	4293	01:13:07	4387	00:01:34	94	0.0000
nopath	1	2	1	1	327	01:12:23	4343	01:13:08	4388	00:00:45	45	0.0000
nopath	2	1	1	1	327	01:11:40	4300	01:13:09	4389	00:01:29	89	0.0000
nopath	2	1	12	14	327	01:11:46	4306	01:13:09	4389	00:01:23	83	0.0000
nopath	1	2	9	1	327	01:12:27	4347	01:13:10	4390	00:00:43	43	0.0000
nopath	2	1	5	1	327	01:11:42	4302	01:13:10	4390	00:01:28	88	0.0000
nopath	2	1	1	1	327	01:11:56	4316	01:13:11	4391	00:01:15	75	0.0000
nopath	1	2	9	1	327	01:12:29	4349	01:13:12	4392	00:00:43	43	0.0000
nopath	2	1	15	17	327	01:11:55	4315	01:13:12	4392	00:01:17	77	0.0000
nopath	2	1	1	1	327	01:12:16	4336	01:13:13	4393	00:00:57	57	0.0000
nopath	1	2	3	1	327	01:12:33	4353	01:13:14	4394	00:00:41	41	0.0000
nopath	2	1	1	1	327	01:12:07	4327	01:13:15	4395	00:01:08	68	0.0000
nopath	2	1	12	14	327	01:12:18	4338	01:13:15	4395	00:00:57	57	0.0000
nopath	1	2	12	14	327	01:12:36	4356	01:13:16	4396	00:00:40	40	0.0000
nopath	2	1	1	1	327	01:12:14	4334	01:13:16	4396	00:01:02	62	0.0000
nopath	2	1	1	1	327	01:12:24	4344	01:13:16	4396	00:00:52	52	0.0000
nopath	2	1	1	1	327	01:12:19	4339	01:13:17	4397	00:00:58	58	0.0000
nopath	1	2	12	14	327	01:12:42	4362	01:13:18	4398	00:00:36	36	0.0000
nopath	2	1	1	1	327	01:12:28	4348	01:13:18	4398	00:00:50	50	0.0000
nopath	1	2	3	1	327	01:12:47	4367	01:13:20	4400	00:00:33	33	0.0000
nopath	2	1	1	1	327	01:12:26	4346	01:13:20	4400	00:00:54	54	0.0000
nopath	2	1	4	1	327	01:12:29	4349	01:13:21	4401	00:00:52	52	0.0000
nopath	2	1	12	14	327	01:12:34	4354	01:13:21	4401	00:00:47	47	0.0000
nopath	1	2	1	1	327	01:12:49	4369	01:13:21	4401	00:00:32	32	0.0000
nopath	2	1	1	1	327	01:12:35	4355	01:13:22	4402	00:00:47	47	0.0000
nopath	1	2	1	1	327	01:12:55	4375	01:13:23	4403	00:00:28	28	0.0000
nopath	2	1	1	1	327	01:12:41	4361	01:13:23	4403	00:00:42	42	0.0000
nopath	2	1	1	1	327	01:12:37	4357	01:13:24	4404	00:00:47	47	0.0000
nopath	2	1	1	1	327	01:12:44	4364	01:13:25	4405	00:00:41	41	0.0000
nopath	2	1	1	1	327	01:12:47	4367	01:13:25	4405	00:00:38	38	0.0000
nopath	1	2	3	1	327	01:12:58	4378	01:13:26	4406	00:00:28	28	0.0000
nopath	1	3	1	1	351	01:10:52	4252	01:13:29	4409	00:02:37	157	0.0000
nopath	1	3	1	1	351	01:11:24	4284	01:13:31	4411	00:02:07	127	0.0000
nopath	1	3	12	14	351	01:11:49	4309	01:13:34	4414	00:01:45	105	0.0000
nopath	1	3	3	1	351	01:11:52	4312	01:13:37	4417	00:01:45	105	0.0000
nopath	3	2	1	1	311	01:08:41	4121	01:13:42	4422	00:05:01	301	0.0000
nopath	3	1	12	14	351	01:08:46	4126	01:13:47	4427	00:05:01	301	0.0000
nopath	3	2	1	1	311	01:08:54	4134	01:13:49	4429	00:04:55	295	0.0000
nopath	3	1	3	1	351	01:08:49	4129	01:13:50	4430	00:05:01	301	0.0000
nopath	3	2	5	1	311	01:08:59	4139	01:13:52	4432	00:04:53	293	0.0000
nopath	3	1	1	1	351	01:09:00	4140	01:13:57	4437	00:04:57	297	0.0000
nopath	1	2	1	1	327	01:13:10	4390	01:14:00	4440	00:00:50	50	0.0000	00:00:40
nopath	1	2	1	1	327	01:13:13	4393	01:14:01	4441	00:00:48	48	0.0000
nopath	2	1	1	1	327	01:12:46	4366	01:14:03	4443	00:01:17	77	0.0000
nopath	2	1	1	1	327	01:12:52	4372	01:14:03	4443	00:01:11	71	0.0000
nopath	1	2	1	1	327	01:13:17	4397	01:14:04	4444	00:00:47	47	0.0000
nopath	2	1	1	1	327	01:12:55	4375	01:14:05	4445	00:01:10	70	0.0000
nopath	2	1	2	1	327	01:12:57	4377	01:14:05	4445	00:01:08	68	0.0000
nopath	1	2	1	1	327	01:13:25	4405	01:14:05	4445	00:00:40	40	0.0000
nopath	2	1	1	1	327	01:12:58	4378	01:14:06	4446	00:01:08	68	0.0000
nopath	2	1	1	1	327	01:13:00	4380	01:14:06	4446	00:01:06	66	0.0000
nopath	1	2	1	1	327	01:13:27	4407	01:14:07	4447	00:00:40	40	0.0000
nopath	2	1	9	1	327	01:13:04	4384	01:14:08	4448	00:01:04	64	0.0000
nopath	2	1	1	1	327	01:13:05	4385	01:14:09	4449	00:01:04	64	0.0000
nopath	2	1	12	14	327	01:13:09	4389	01:14:10	4450	00:01:01	61	0.0000
nopath	2	1	1	1	327	01:13:07	4387	01:14:10	4450	00:01:03	63	0.0000
nopath	1	2	15	17	327	01:13:35	4415	01:14:10	4450	00:00:35	35	0.0000
nopath	2	1	1	1	327	01:13:06	4386	01:14:12	4452	00:01:06	66	0.0000
nopath	1	2	7	1	327	01:13:37	4417	01:14:12	4452	00:00:35	35	0.0000
nopath	1	2	1	1	327	01:13:38	4418	01:14:14	4454	00:00:36	36	0.0000
nopath	2	1	1	1	327	01:13:12	4392	01:14:14	4454	00:01:02	62	0.0000
nopath	2	3	9	1	311	01:13:11	4391	01:14:14	4454	00:01:03	63	0.0000
nopath	2	1	1	1	327	01:13:14	4394	01:14:15	4455	00:01:01	61	0.0000
nopath	1	2	6	1	327	01:13:40	4420	01:14:16	4456	00:00:36	36	0.0000
nopath	2	1	10	1	327	01:13:34	4414	01:14:17	4457	00:00:43	43	0.0000
nopath	1	2	1	1	327	01:13:43	4423	01:14:17	4457	00:00:34	34	0.0000
nopath	1	3	1	1	351	01:11:57	4317	01:14:18	4458	00:02:21	141	0.0000
nopath	1	2	1	1	327	01:13:47	4427	01:14:19	4459	00:00:32	32	0.0000
nopath	1	3	9	1	351	01:12:06	4326	01:14:20	4460	00:02:14	134	0.0000
nopath	1	2	5	1	327	01:13:49	4429	01:14:21	4461	00:00:32	32	0.0000
nopath	1	3	1	1	351	01:12:21	4341	01:14:23	4463	00:02:02	122	0.0000
nopath	1	3	1	1	351	01:12:32	4352	01:14:26	4466	00:01:54	114	0.0000
nopath	3	2	5	1	311	01:09:05	4145	01:14:32	4472	00:05:27	327	0.0000
nopath	3	2	1	1	311	01:10:04	4204	01:14:36	4476	00:04:32	272	0.0000
nopath	3	1	12	14	351	01:09:27	4167	01:14:37	4477	00:05:10	310	0.0000
nopath	3	1	1	1	351	01:10:12	4212	01:14:40	4480	00:04:28	268	0.0000
nopath	3	1	2	1	351	01:10:27	4227	01:14:44	4484	00:04:17	257	0.0000
nopath	3	1	1	1	351	01:10:36	4236	01:14:47	4487	00:04:11	251	0.0000
nopath	3	2	1	1	311	01:11:01	4261	01:14:48	4488	00:03:47	227	0.0000
nopath	3	1	1	1	351	01:11:06	4266	01:14:52	4492	00:03:46	226	0.0000
nopath	3	1	1	1	351	01:11:09	4269	01:14:54	4494	00:03:45	225	0.0000
nopath	3	1	1	1	351	01:11:26	4286	01:14:57	4497	00:03:31	211	0.0000
nopath	3	1	1	1	351	01:11:47	4307	01:15:00	4500	00:03:13	193	0.0000	00:04:26
nopath	3	2	13	15	311	01:11:50	4310	01:15:02	4502	00:03:12	192	0.0000
nopath	3	1	1	1	351	01:11:54	4314	01:15:06	4506	00:03:12	192	0.0000
nopath	1	2	14	16	327	01:13:58	4438	01:15:12	4512	00:01:14	74	0.0000
nopath	2	1	5	1	327	01:13:16	4396	01:15:13	4513	00:01:57	117	0.0000
nopath	2	1	1	1	327	01:13:39	4419	01:15:13	4513	00:01:34	94	0.0000
nopath	2	1	1	1	327	01:13:41	4421	01:15:14	4514	00:01:33	93	0.0000
nopath	2	1	14	16	327	01:13:26	4406	01:15:16	4516	00:01:50	110	0.0000
nopath	2	1	7	1	327	01:13:47	4427	01:15:18	4518	00:01:31	91	0.0000
nopath	3	1	1	1	351	01:12:06	4326	01:15:22	4522	00:03:16	196	0.0000
nopath	3	1	12	14	351	01:12:07	4327	01:15:25	4525	00:03:18	198	0.0000
nopath	3	1	1	1	351	01:12:11	4331	01:15:27	4527	00:03:16	196	0.0000
nopath	3	1	13	15	351	01:12:14	4334	01:15:34	4534	00:03:20	200	0.0000
nopath	3	1	1	1	351	01:12:21	4341	01:15:36	4536	00:03:15	195	0.0000
nopath	3	1	1	1	351	01:12:23	4343	01:15:38	4538	00:03:15	195	0.0000
nopath	3	1	3	1	351	01:12:24	4344	01:15:41	4541	00:03:17	197	0.0000
nopath	3	2	1	1	311	01:12:29	4349	01:15:42	4542	00:03:13	193	0.0000
nopath	3	1	1	1	351	01:12:33	4353	01:15:46	4546	00:03:13	193	0.0000
nopath	3	2	15	17	311	01:12:38	4358	01:15:48	4548	00:03:10	190	0.0000
nopath	1	2	1	1	327	01:14:06	4446	01:15:50	4550	00:01:44	104	0.0000
nopath	1	2	3	1	327	01:14:16	4456	01:15:52	4552	00:01:36	96	0.0000
nopath	2	1	1	1	327	01:13:46	4426	01:15:53	4553	00:02:07	127	0.0000
nopath	1	2	1	1	327	01:14:17	4457	01:15:53	4553	00:01:36	96	0.0000
nopath	2	1	12	14	327	01:13:36	4416	01:15:54	4554	00:02:18	138	0.0000
nopath	1	2	1	1	327	01:14:26	4466	01:15:55	4555	00:01:29	89	0.0000
nopath	2	1	3	1	327	01:13:55	4435	01:15:55	4555	00:02:00	120	0.0000
nopath	1	2	1	1	327	01:14:27	4467	01:15:57	4557	00:01:30	90	0.0000
nopath	2	1	13	15	327	01:13:40	4420	01:15:57	4557	00:02:17	137	0.0000
nopath	1	2	2	1	327	01:14:36	4476	01:15:59	4559	00:01:23	83	0.0000
nopath	2	1	12	14	327	01:13:58	4438	01:15:59	4559	00:02:01	121	0.0000
nopath	2	1	13	15	327	01:13:50	4430	01:16:00	4560	00:02:10	130	0.0000	00:01:16
nopath	1	2	1	1	327	01:14:40	4480	01:16:01	4561	00:01:21	81	0.0000
nopath	2	1	1	1	327	01:14:05	4445	01:16:02	4562	00:01:57	117	0.0000
nopath	1	2	3	1	327	01:14:42	4482	01:16:03	4563	00:01:21	81	0.0000
nopath	2	1	1	1	327	01:13:57	4437	01:16:03	4563	00:02:06	126	0.0000
nopath	2	1	1	1	327	01:14:11	4451	01:16:03	4563	00:01:52	112	0.0000
nopath	2	1	1	1	327	01:14:09	4449	01:16:04	4564	00:01:55	115	0.0000
nopath	2	1	1	1	327	01:14:14	4454	01:16:05	4565	00:01:51	111	0.0000
nopath	1	2	9	1	327	01:14:43	4483	01:16:05	4565	00:01:22	82	0.0000
nopath	2	1	1	1	327	01:14:04	4444	01:16:06	4566	00:02:02	122	0.0000
nopath	2	1	1	1	327	01:14:18	4458	01:16:06	4566	00:01:48	108	0.0000
nopath	1	2	1	1	327	01:14:49	4489	01:16:07	4567	00:01:18	78	0.0000
nopath	2	1	1	1	327	01:14:06	4446	01:16:07	4567	00:02:01	121	0.0000
nopath	2	1	3	1	327	01:14:08	4448	01:16:08	4568	00:02:00	120	0.0000
nopath	1	2	13	15	327	01:14:56	4496	01:16:10	4570	00:01:14	74	0.0000
nopath	2	1	5	1	327	01:14:26	4466	01:16:10	4570	00:01:44	104	0.0000
nopath	2	1	14	16	327	01:14:10	4450	01:16:11	4571	00:02:01	121	0.0000
nopath	2	1	6	1	327	01:14:36	4476	01:16:11	4571	00:01:35	95	0.0000
nopath	2	1	6	1	327	01:14:39	4479	01:16:12	4572	00:01:33	93	0.0000
nopath	1	2	13	15	327	01:15:10	4510	01:16:12	4572	00:01:02	62	0.0000
nopath	2	1	1	1	327	01:14:13	4453	01:16:13	4573	00:02:00	120	0.0000
nopath	2	1	12	14	327	01:14:42	4482	01:16:13	4573	00:01:31	91	0.0000
nopath	1	2	1	1	327	01:15:24	4524	01:16:14	4574	00:00:50	50	0.0000
nopath	2	1	14	16	327	01:14:16	4456	01:16:15	4575	00:01:59	119	0.0000
nopath	2	1	1	1	327	01:14:55	4495	01:16:15	4575	00:01:20	80	0.0000
nopath	1	2	1	1	327	01:15:28	4528	01:16:16	4576	00:00:48	48	0.0000
nopath	2	1	1	1	327	01:14:22	4462	01:16:17	4577	00:01:55	115	0.0000
nopath	2	1	1	1	327	01:14:59	4499	01:16:17	4577	00:01:18	78	0.0000
[truncated: 4,768 more rows]
