# Supplementary material for: Supervised learning from human performance at the computationally hard problem of optimal traffic signal control on a network of junctions
Source: R Soc Open Sci. 2014 Dec 24;1(4):140211. doi: 10.1098/rsos.140211 (PMC4448775; doi:10.1098/rsos.140211)
Supplement: 1. simulationData.zip - This zipped folder contains the simulation configuration files for the traffic microsimulation models used in the paper, as well as the raw data output from the simulations. The data are organised into a folder structure with README.txt files used to provide guidance on the c [file rsos140211supp1.zip › simulationData/tJunctionModel/HuTMaCloops/run-003/trips-ALL.csv]

Path	From Zone	To Zone	Vehicle Type	Base Vehicle Type	Distance (m)	Departure Time (HH:MM:SS)	Departure Time (s)	Arrival Time (HH:MM:SS)	Arrival Time (s)	Time Taken (HH:MM:SS)	Time Taken (s)	Fuel	Mean Time (HH:MM:SS)
nopath	2	1	1	1	327	00:00:16	16	00:00:42	42	00:00:26	26	0.0000
nopath	1	2	13	15	327	00:00:01	1	00:00:43	43	00:00:42	42	0.0000
nopath	3	1	1	1	351	00:00:06	6	00:00:52	52	00:00:46	46	0.0000
nopath	1	2	1	1	327	00:00:21	21	00:01:00	60	00:00:39	39	0.0000	00:00:40
nopath	2	1	9	1	327	00:00:47	47	00:01:12	72	00:00:25	25	0.0000
nopath	1	2	12	14	327	00:00:46	46	00:01:15	75	00:00:29	29	0.0000
nopath	2	1	1	1	327	00:00:56	56	00:01:21	81	00:00:25	25	0.0000
nopath	1	3	13	15	351	00:00:43	43	00:01:25	85	00:00:42	42	0.0000
nopath	2	1	1	1	327	00:01:05	65	00:01:30	90	00:00:25	25	0.0000
nopath	2	1	3	1	327	00:01:09	69	00:01:34	94	00:00:25	25	0.0000
nopath	3	1	1	1	351	00:01:09	69	00:01:43	103	00:00:34	34	0.0000
nopath	3	2	13	15	311	00:01:12	72	00:01:48	108	00:00:36	36	0.0000
nopath	3	1	1	1	351	00:01:14	74	00:01:53	113	00:00:39	39	0.0000
nopath	3	2	10	1	311	00:01:26	86	00:01:59	119	00:00:33	33	0.0000
nopath	3	1	1	1	351	00:01:29	89	00:02:06	126	00:00:37	37	0.0000	00:00:39
nopath	3	1	3	1	351	00:01:34	94	00:02:09	129	00:00:35	35	0.0000
nopath	1	2	6	1	327	00:01:15	75	00:02:20	140	00:01:05	65	0.0000
nopath	2	1	1	1	327	00:01:56	116	00:02:22	142	00:00:26	26	0.0000
nopath	1	2	3	1	327	00:01:58	118	00:02:26	146	00:00:28	28	0.0000
nopath	1	2	1	1	327	00:02:09	129	00:02:37	157	00:00:28	28	0.0000
nopath	2	1	1	1	327	00:02:18	138	00:02:44	164	00:00:26	26	0.0000
nopath	2	1	2	1	327	00:02:22	142	00:02:48	168	00:00:26	26	0.0000
nopath	1	2	3	1	327	00:02:20	140	00:02:48	168	00:00:28	28	0.0000
nopath	1	2	9	1	327	00:02:25	145	00:02:53	173	00:00:28	28	0.0000
nopath	1	2	13	15	327	00:02:31	151	00:03:01	181	00:00:30	30	0.0000	00:00:33
nopath	3	2	12	14	311	00:02:24	144	00:03:10	190	00:00:46	46	0.0000
nopath	1	2	1	1	327	00:02:51	171	00:03:19	199	00:00:28	28	0.0000
nopath	1	2	3	1	327	00:02:55	175	00:03:21	201	00:00:26	26	0.0000
nopath	2	1	1	1	327	00:02:52	172	00:03:23	203	00:00:31	31	0.0000
nopath	3	1	6	1	351	00:02:44	164	00:03:32	212	00:00:48	48	0.0000
nopath	2	1	1	1	327	00:03:02	182	00:03:43	223	00:00:41	41	0.0000
nopath	2	1	1	1	327	00:03:15	195	00:03:44	224	00:00:29	29	0.0000
nopath	2	1	1	1	327	00:03:22	202	00:03:49	229	00:00:27	27	0.0000
nopath	2	1	3	1	327	00:03:23	203	00:03:49	229	00:00:26	26	0.0000
nopath	2	1	5	1	327	00:03:28	208	00:03:54	234	00:00:26	26	0.0000
nopath	1	2	9	1	327	00:03:39	219	00:04:07	247	00:00:28	28	0.0000	00:00:27
nopath	2	1	3	1	327	00:03:48	228	00:04:13	253	00:00:25	25	0.0000
nopath	1	2	1	1	327	00:03:56	236	00:04:24	264	00:00:28	28	0.0000
nopath	2	1	1	1	327	00:04:03	243	00:04:29	269	00:00:26	26	0.0000
nopath	1	2	1	1	327	00:04:06	246	00:04:34	274	00:00:28	28	0.0000
nopath	2	1	1	1	327	00:04:09	249	00:04:34	274	00:00:25	25	0.0000
nopath	3	1	13	15	351	00:04:06	246	00:04:44	284	00:00:38	38	0.0000
nopath	3	2	1	1	311	00:04:14	254	00:04:47	287	00:00:33	33	0.0000
nopath	3	1	1	1	351	00:04:22	262	00:04:58	298	00:00:36	36	0.0000
nopath	1	2	1	1	327	00:04:42	282	00:05:09	309	00:00:27	27	0.0000	00:00:27
nopath	1	2	3	1	327	00:04:45	285	00:05:12	312	00:00:27	27	0.0000
nopath	1	3	1	1	351	00:04:26	266	00:05:13	313	00:00:47	47	0.0000
nopath	3	1	1	1	351	00:04:50	290	00:05:25	325	00:00:35	35	0.0000
nopath	1	2	1	1	327	00:05:02	302	00:05:29	329	00:00:27	27	0.0000
nopath	2	1	1	1	327	00:05:04	304	00:05:32	332	00:00:28	28	0.0000
nopath	1	3	1	1	351	00:04:59	299	00:05:36	336	00:00:37	37	0.0000
nopath	3	2	1	1	311	00:05:00	300	00:05:40	340	00:00:40	40	0.0000
nopath	1	2	9	1	327	00:05:20	320	00:05:49	349	00:00:29	29	0.0000
nopath	1	2	1	1	327	00:05:21	321	00:05:50	350	00:00:29	29	0.0000
nopath	2	1	1	1	327	00:05:25	325	00:05:51	351	00:00:26	26	0.0000
nopath	1	2	1	1	327	00:05:32	332	00:05:59	359	00:00:27	27	0.0000
nopath	1	2	3	1	327	00:05:47	347	00:06:15	375	00:00:28	28	0.0000	00:00:27
nopath	2	1	1	1	327	00:06:08	368	00:06:34	394	00:00:26	26	0.0000
nopath	1	2	2	1	327	00:06:07	367	00:06:35	395	00:00:28	28	0.0000
nopath	1	3	12	14	351	00:05:58	358	00:06:36	396	00:00:38	38	0.0000
nopath	1	2	3	1	327	00:06:13	373	00:06:41	401	00:00:28	28	0.0000
nopath	1	2	1	1	327	00:06:16	376	00:06:44	404	00:00:28	28	0.0000
nopath	1	3	5	1	351	00:06:10	370	00:06:47	407	00:00:37	37	0.0000
nopath	3	2	1	1	311	00:05:54	354	00:06:50	410	00:00:56	56	0.0000
nopath	3	1	5	1	351	00:06:21	381	00:06:57	417	00:00:36	36	0.0000
nopath	1	2	1	1	327	00:06:19	379	00:07:00	420	00:00:41	41	0.0000	00:00:31
nopath	1	2	1	1	327	00:06:29	389	00:07:01	421	00:00:32	32	0.0000
nopath	2	1	1	1	327	00:06:23	383	00:07:03	423	00:00:40	40	0.0000
nopath	1	2	1	1	327	00:06:33	393	00:07:05	425	00:00:32	32	0.0000
nopath	1	3	7	1	351	00:06:26	386	00:07:06	426	00:00:40	40	0.0000
nopath	1	2	1	1	327	00:06:35	395	00:07:09	429	00:00:34	34	0.0000
nopath	1	2	1	1	327	00:06:39	399	00:07:10	430	00:00:31	31	0.0000
nopath	1	2	1	1	327	00:06:42	402	00:07:12	432	00:00:30	30	0.0000
nopath	2	1	1	1	327	00:06:53	413	00:07:18	438	00:00:25	25	0.0000
nopath	2	1	1	1	327	00:06:56	416	00:07:22	442	00:00:26	26	0.0000
nopath	3	2	1	1	311	00:06:56	416	00:07:30	450	00:00:34	34	0.0000
nopath	1	2	1	1	327	00:07:16	436	00:07:43	463	00:00:27	27	0.0000
nopath	2	1	14	16	327	00:07:09	429	00:07:45	465	00:00:36	36	0.0000
nopath	2	3	1	1	311	00:07:19	439	00:07:49	469	00:00:30	30	0.0000
nopath	2	3	10	1	311	00:07:26	446	00:07:56	476	00:00:30	30	0.0000
nopath	2	1	3	1	327	00:07:31	451	00:07:57	477	00:00:26	26	0.0000
nopath	1	3	1	1	351	00:06:54	414	00:08:00	480	00:01:06	66	0.0000	00:00:43
nopath	1	3	1	1	351	00:07:23	443	00:08:06	486	00:00:43	43	0.0000
nopath	1	2	6	1	327	00:07:40	460	00:08:08	488	00:00:28	28	0.0000
nopath	2	1	6	1	327	00:07:46	466	00:08:11	491	00:00:25	25	0.0000
nopath	1	2	12	14	327	00:07:46	466	00:08:15	495	00:00:29	29	0.0000
nopath	2	1	1	1	327	00:07:53	473	00:08:18	498	00:00:25	25	0.0000
nopath	1	3	1	1	351	00:07:49	469	00:08:25	505	00:00:36	36	0.0000
nopath	3	2	1	1	311	00:07:10	430	00:08:30	510	00:01:20	80	0.0000
nopath	1	2	1	1	327	00:08:11	491	00:08:39	519	00:00:28	28	0.0000
nopath	1	2	1	1	327	00:08:14	494	00:08:42	522	00:00:28	28	0.0000
nopath	2	1	12	14	327	00:08:06	486	00:08:44	524	00:00:38	38	0.0000
nopath	2	1	12	14	327	00:08:09	489	00:08:44	524	00:00:35	35	0.0000
nopath	2	1	1	1	327	00:08:18	498	00:08:46	526	00:00:28	28	0.0000
nopath	2	1	12	14	327	00:08:23	503	00:08:49	529	00:00:26	26	0.0000
nopath	1	2	9	1	327	00:08:23	503	00:08:50	530	00:00:27	27	0.0000
nopath	1	3	1	1	351	00:08:13	493	00:08:52	532	00:00:39	39	0.0000
nopath	1	2	1	1	327	00:08:25	505	00:08:54	534	00:00:29	29	0.0000
nopath	3	1	10	1	351	00:08:06	486	00:09:02	542	00:00:56	56	0.0000	00:00:40
nopath	1	2	1	1	327	00:08:34	514	00:09:10	550	00:00:36	36	0.0000
nopath	1	2	2	1	327	00:08:35	515	00:09:12	552	00:00:37	37	0.0000
nopath	2	1	1	1	327	00:08:37	517	00:09:13	553	00:00:36	36	0.0000
nopath	2	1	3	1	327	00:08:43	523	00:09:15	555	00:00:32	32	0.0000
nopath	2	1	13	15	327	00:08:32	512	00:09:16	556	00:00:44	44	0.0000
nopath	2	1	1	1	327	00:08:42	522	00:09:17	557	00:00:35	35	0.0000
nopath	2	1	9	1	327	00:08:41	521	00:09:17	557	00:00:36	36	0.0000
nopath	2	1	12	14	327	00:08:47	527	00:09:19	559	00:00:32	32	0.0000
nopath	2	1	9	1	327	00:08:49	529	00:09:20	560	00:00:31	31	0.0000
nopath	2	3	1	1	311	00:08:57	537	00:09:26	566	00:00:29	29	0.0000
nopath	3	2	1	1	311	00:08:37	517	00:09:30	570	00:00:53	53	0.0000
nopath	3	1	9	1	351	00:08:53	533	00:09:35	575	00:00:42	42	0.0000
nopath	1	2	12	14	327	00:09:05	545	00:09:41	581	00:00:36	36	0.0000
nopath	1	2	15	17	327	00:09:09	549	00:09:43	583	00:00:34	34	0.0000
nopath	2	1	3	1	327	00:09:05	545	00:09:43	583	00:00:38	38	0.0000
nopath	3	2	1	1	311	00:09:13	553	00:09:50	590	00:00:37	37	0.0000
nopath	3	1	15	17	351	00:09:26	566	00:10:03	603	00:00:37	37	0.0000	00:00:39
nopath	3	2	1	1	311	00:09:32	572	00:10:06	606	00:00:34	34	0.0000
nopath	1	2	1	1	327	00:09:10	550	00:10:10	610	00:01:00	60	0.0000
nopath	1	2	1	1	327	00:09:11	551	00:10:11	611	00:01:00	60	0.0000
nopath	2	1	1	1	327	00:09:50	590	00:10:16	616	00:00:26	26	0.0000
nopath	1	3	1	1	351	00:09:35	575	00:10:19	619	00:00:44	44	0.0000
nopath	1	2	1	1	327	00:09:52	592	00:10:21	621	00:00:29	29	0.0000
nopath	1	2	5	1	327	00:09:58	598	00:10:26	626	00:00:28	28	0.0000
nopath	2	3	1	1	311	00:09:58	598	00:10:27	627	00:00:29	29	0.0000
nopath	2	1	1	1	327	00:10:05	605	00:10:30	630	00:00:25	25	0.0000
nopath	1	3	12	14	351	00:09:50	590	00:10:34	634	00:00:44	44	0.0000
nopath	2	1	1	1	327	00:10:12	612	00:10:37	637	00:00:25	25	0.0000
nopath	3	2	1	1	311	00:10:14	614	00:10:50	650	00:00:36	36	0.0000
nopath	1	2	9	1	327	00:10:26	626	00:11:00	660	00:00:34	34	0.0000	00:00:33
nopath	2	1	3	1	327	00:10:29	629	00:11:03	663	00:00:34	34	0.0000
nopath	2	3	1	1	311	00:10:33	633	00:11:04	664	00:00:31	31	0.0000
nopath	3	1	14	16	351	00:10:51	651	00:11:29	689	00:00:38	38	0.0000
nopath	1	2	1	1	327	00:10:50	650	00:11:30	690	00:00:40	40	0.0000
nopath	2	1	5	1	327	00:11:05	665	00:11:32	692	00:00:27	27	0.0000
nopath	1	3	3	1	351	00:11:03	663	00:11:39	699	00:00:36	36	0.0000
nopath	1	2	3	1	327	00:11:13	673	00:11:42	702	00:00:29	29	0.0000
nopath	2	1	1	1	327	00:11:26	686	00:11:51	711	00:00:25	25	0.0000
nopath	2	1	1	1	327	00:11:30	690	00:11:55	715	00:00:25	25	0.0000
nopath	2	1	5	1	327	00:11:34	694	00:12:00	720	00:00:26	26	0.0000	00:00:29
nopath	2	3	1	1	311	00:11:40	700	00:12:09	729	00:00:29	29	0.0000
nopath	1	2	3	1	327	00:11:59	719	00:12:27	747	00:00:28	28	0.0000
nopath	1	2	3	1	327	00:12:06	726	00:12:34	754	00:00:28	28	0.0000
nopath	2	1	1	1	327	00:12:12	732	00:12:38	758	00:00:26	26	0.0000
nopath	3	1	5	1	351	00:12:10	730	00:12:52	772	00:00:42	42	0.0000
nopath	1	2	15	17	327	00:12:16	736	00:13:03	783	00:00:47	47	0.0000	00:00:34
nopath	2	1	1	1	327	00:12:23	743	00:13:03	783	00:00:40	40	0.0000
nopath	2	1	12	14	327	00:12:29	749	00:13:04	784	00:00:35	35	0.0000
nopath	1	2	1	1	327	00:12:34	754	00:13:04	784	00:00:30	30	0.0000
nopath	2	1	1	1	327	00:12:46	766	00:13:11	791	00:00:25	25	0.0000
nopath	3	2	1	1	311	00:12:34	754	00:13:20	800	00:00:46	46	0.0000
nopath	2	1	9	1	327	00:12:55	775	00:13:33	813	00:00:38	38	0.0000
nopath	1	2	3	1	327	00:13:08	788	00:13:34	814	00:00:26	26	0.0000
nopath	2	1	3	1	327	00:13:14	794	00:13:40	820	00:00:26	26	0.0000
nopath	2	1	1	1	327	00:13:16	796	00:13:43	823	00:00:27	27	0.0000
nopath	1	2	15	17	327	00:13:16	796	00:13:45	825	00:00:29	29	0.0000
nopath	1	2	14	16	327	00:13:24	804	00:13:53	833	00:00:29	29	0.0000
nopath	1	3	1	1	351	00:13:21	801	00:13:58	838	00:00:37	37	0.0000
nopath	3	2	1	1	311	00:13:31	811	00:14:04	844	00:00:33	33	0.0000	00:00:42
nopath	3	1	3	1	351	00:13:33	813	00:14:07	847	00:00:34	34	0.0000
nopath	1	2	1	1	327	00:13:29	809	00:14:10	850	00:00:41	41	0.0000
nopath	2	1	1	1	327	00:13:47	827	00:14:12	852	00:00:25	25	0.0000
nopath	2	1	5	1	327	00:13:48	828	00:14:14	854	00:00:26	26	0.0000
nopath	2	1	9	1	327	00:14:05	845	00:14:30	870	00:00:25	25	0.0000
nopath	2	1	3	1	327	00:14:07	847	00:14:33	873	00:00:26	26	0.0000
nopath	2	1	1	1	327	00:14:09	849	00:14:35	875	00:00:26	26	0.0000
nopath	2	1	2	1	327	00:14:15	855	00:14:40	880	00:00:25	25	0.0000
nopath	2	1	1	1	327	00:14:36	876	00:15:02	902	00:00:26	26	0.0000	00:00:28
nopath	1	3	13	15	351	00:14:22	862	00:15:05	905	00:00:43	43	0.0000
nopath	1	2	1	1	327	00:14:43	883	00:15:11	911	00:00:28	28	0.0000
nopath	2	1	1	1	327	00:14:49	889	00:15:14	914	00:00:25	25	0.0000
nopath	2	1	1	1	327	00:14:50	890	00:15:15	915	00:00:25	25	0.0000
nopath	1	2	1	1	327	00:14:54	894	00:15:22	922	00:00:28	28	0.0000
nopath	2	1	14	16	327	00:15:10	910	00:15:37	937	00:00:27	27	0.0000
nopath	1	2	5	1	327	00:15:10	910	00:15:38	938	00:00:28	28	0.0000
nopath	1	2	9	1	327	00:15:11	911	00:15:41	941	00:00:30	30	0.0000
nopath	2	1	3	1	327	00:15:24	924	00:15:49	949	00:00:25	25	0.0000
nopath	1	2	1	1	327	00:15:28	928	00:15:56	956	00:00:28	28	0.0000
nopath	2	1	1	1	327	00:15:33	933	00:15:58	958	00:00:25	25	0.0000
nopath	2	1	5	1	327	00:15:49	949	00:16:14	974	00:00:25	25	0.0000	00:00:25
nopath	1	2	1	1	327	00:15:47	947	00:16:15	975	00:00:28	28	0.0000
nopath	2	1	9	1	327	00:15:50	950	00:16:15	975	00:00:25	25	0.0000
nopath	1	2	1	1	327	00:15:49	949	00:16:17	977	00:00:28	28	0.0000
nopath	1	2	1	1	327	00:15:54	954	00:16:22	982	00:00:28	28	0.0000
nopath	1	2	1	1	327	00:15:56	956	00:16:24	984	00:00:28	28	0.0000
nopath	2	1	1	1	327	00:15:59	959	00:16:24	984	00:00:25	25	0.0000
nopath	1	3	9	1	351	00:16:00	960	00:16:35	995	00:00:35	35	0.0000
nopath	3	2	1	1	311	00:15:58	958	00:16:40	1000	00:00:42	42	0.0000
nopath	1	2	1	1	327	00:16:12	972	00:16:50	1010	00:00:38	38	0.0000
nopath	1	2	9	1	327	00:16:14	974	00:16:51	1011	00:00:37	37	0.0000
nopath	2	1	5	1	327	00:16:27	987	00:16:53	1013	00:00:26	26	0.0000
nopath	2	1	13	15	327	00:16:31	991	00:16:59	1019	00:00:28	28	0.0000
nopath	2	1	3	1	327	00:16:32	992	00:16:59	1019	00:00:27	27	0.0000
nopath	2	1	5	1	327	00:16:33	993	00:17:01	1021	00:00:28	28	0.0000	00:00:26
nopath	2	1	1	1	327	00:16:41	1001	00:17:07	1027	00:00:26	26	0.0000
nopath	2	1	1	1	327	00:16:46	1006	00:17:11	1031	00:00:25	25	0.0000
nopath	3	1	1	1	351	00:16:19	979	00:17:22	1042	00:01:03	63	0.0000
nopath	3	2	1	1	311	00:16:51	1011	00:17:25	1045	00:00:34	34	0.0000
nopath	1	2	2	1	327	00:16:53	1013	00:17:30	1050	00:00:37	37	0.0000
nopath	1	2	1	1	327	00:16:57	1017	00:17:31	1051	00:00:34	34	0.0000
nopath	2	1	12	14	327	00:17:05	1025	00:17:32	1052	00:00:27	27	0.0000
nopath	1	2	5	1	327	00:17:07	1027	00:17:35	1055	00:00:28	28	0.0000
nopath	2	1	1	1	327	00:17:11	1031	00:17:36	1056	00:00:25	25	0.0000
nopath	1	3	1	1	351	00:16:44	1004	00:17:40	1060	00:00:56	56	0.0000
nopath	1	2	5	1	327	00:17:11	1031	00:17:41	1061	00:00:30	30	0.0000
nopath	1	3	7	1	351	00:17:02	1022	00:17:46	1066	00:00:44	44	0.0000
nopath	3	1	10	1	351	00:17:13	1033	00:17:52	1072	00:00:39	39	0.0000
nopath	3	2	3	1	311	00:17:20	1040	00:17:54	1074	00:00:34	34	0.0000
nopath	1	2	3	1	327	00:17:23	1043	00:18:00	1080	00:00:37	37	0.0000	00:00:30
nopath	1	2	12	14	327	00:17:32	1052	00:18:02	1082	00:00:30	30	0.0000
nopath	2	1	5	1	327	00:17:31	1051	00:18:03	1083	00:00:32	32	0.0000
nopath	2	1	3	1	327	00:17:33	1053	00:18:03	1083	00:00:30	30	0.0000
nopath	1	3	5	1	351	00:17:29	1049	00:18:06	1086	00:00:37	37	0.0000
nopath	1	2	1	1	327	00:17:40	1060	00:18:09	1089	00:00:29	29	0.0000
nopath	2	1	1	1	327	00:17:47	1067	00:18:13	1093	00:00:26	26	0.0000
nopath	2	1	1	1	327	00:17:51	1071	00:18:17	1097	00:00:26	26	0.0000
nopath	1	3	3	1	351	00:17:34	1054	00:18:19	1099	00:00:45	45	0.0000
nopath	1	2	3	1	327	00:17:54	1074	00:18:22	1102	00:00:28	28	0.0000
nopath	2	1	1	1	327	00:18:00	1080	00:18:26	1106	00:00:26	26	0.0000
nopath	1	3	1	1	351	00:17:55	1075	00:18:29	1109	00:00:34	34	0.0000
nopath	3	1	1	1	351	00:17:58	1078	00:18:32	1112	00:00:34	34	0.0000
nopath	3	1	1	1	351	00:17:59	1079	00:18:35	1115	00:00:36	36	0.0000
nopath	3	2	12	14	311	00:18:03	1083	00:18:37	1117	00:00:34	34	0.0000
nopath	1	2	1	1	327	00:17:57	1077	00:18:40	1120	00:00:43	43	0.0000
nopath	1	2	1	1	327	00:18:00	1080	00:18:41	1121	00:00:41	41	0.0000
nopath	1	2	1	1	327	00:18:01	1081	00:18:43	1123	00:00:42	42	0.0000
nopath	1	2	1	1	327	00:18:03	1083	00:18:45	1125	00:00:42	42	0.0000
nopath	1	2	13	15	327	00:18:18	1098	00:18:49	1129	00:00:31	31	0.0000
nopath	1	2	5	1	327	00:18:23	1103	00:18:51	1131	00:00:28	28	0.0000
nopath	1	2	1	1	327	00:18:24	1104	00:18:54	1134	00:00:30	30	0.0000
nopath	1	2	3	1	327	00:18:36	1116	00:19:04	1144	00:00:28	28	0.0000	00:00:33
nopath	1	2	6	1	327	00:18:41	1121	00:19:09	1149	00:00:28	28	0.0000
nopath	2	1	3	1	327	00:18:45	1125	00:19:10	1150	00:00:25	25	0.0000
nopath	1	2	1	1	327	00:18:49	1129	00:19:17	1157	00:00:28	28	0.0000
nopath	2	1	9	1	327	00:18:52	1132	00:19:18	1158	00:00:26	26	0.0000
nopath	1	3	1	1	351	00:18:47	1127	00:19:24	1164	00:00:37	37	0.0000
nopath	2	1	5	1	327	00:19:03	1143	00:19:28	1168	00:00:25	25	0.0000
nopath	2	1	1	1	327	00:19:05	1145	00:19:31	1171	00:00:26	26	0.0000
nopath	3	2	1	1	311	00:18:54	1134	00:19:40	1180	00:00:46	46	0.0000
nopath	3	1	1	1	351	00:19:13	1153	00:19:49	1189	00:00:36	36	0.0000
nopath	3	2	1	1	311	00:19:17	1157	00:19:53	1193	00:00:36	36	0.0000
nopath	3	1	3	1	351	00:19:22	1162	00:19:59	1199	00:00:37	37	0.0000
nopath	1	2	1	1	327	00:19:11	1151	00:20:00	1200	00:00:49	49	0.0000	00:00:35
nopath	1	2	1	1	327	00:19:19	1159	00:20:01	1201	00:00:42	42	0.0000
nopath	1	2	1	1	327	00:19:25	1165	00:20:03	1203	00:00:38	38	0.0000
nopath	2	1	1	1	327	00:19:13	1153	00:20:03	1203	00:00:50	50	0.0000
nopath	2	1	1	1	327	00:19:18	1158	00:20:03	1203	00:00:45	45	0.0000
nopath	2	1	12	14	327	00:19:22	1162	00:20:05	1205	00:00:43	43	0.0000
nopath	2	1	1	1	327	00:19:27	1167	00:20:06	1206	00:00:39	39	0.0000
nopath	2	1	1	1	327	00:19:40	1180	00:20:08	1208	00:00:28	28	0.0000
nopath	2	1	1	1	327	00:19:39	1179	00:20:09	1209	00:00:30	30	0.0000
nopath	1	3	1	1	351	00:19:36	1176	00:20:12	1212	00:00:36	36	0.0000
nopath	3	2	1	1	311	00:19:26	1166	00:20:20	1220	00:00:54	54	0.0000
nopath	1	2	3	1	327	00:19:45	1185	00:20:30	1230	00:00:45	45	0.0000
nopath	2	1	13	15	327	00:20:04	1204	00:20:33	1233	00:00:29	29	0.0000
nopath	1	2	3	1	327	00:20:04	1204	00:20:34	1234	00:00:30	30	0.0000
nopath	2	1	1	1	327	00:20:08	1208	00:20:34	1234	00:00:26	26	0.0000
nopath	2	1	14	16	327	00:20:00	1200	00:20:35	1235	00:00:35	35	0.0000
nopath	1	3	1	1	351	00:19:57	1197	00:20:37	1237	00:00:40	40	0.0000
nopath	1	2	13	15	327	00:20:13	1213	00:20:44	1244	00:00:31	31	0.0000
nopath	3	2	1	1	311	00:20:07	1207	00:20:50	1250	00:00:43	43	0.0000
nopath	3	1	1	1	351	00:20:19	1219	00:20:56	1256	00:00:37	37	0.0000
nopath	1	2	9	1	327	00:20:24	1224	00:21:00	1260	00:00:36	36	0.0000	00:00:37
nopath	2	1	2	1	327	00:20:36	1236	00:21:02	1262	00:00:26	26	0.0000
nopath	2	1	12	14	327	00:20:33	1233	00:21:02	1262	00:00:29	29	0.0000
nopath	1	2	15	17	327	00:20:30	1230	00:21:03	1263	00:00:33	33	0.0000
nopath	1	2	6	1	327	00:20:31	1231	00:21:04	1264	00:00:33	33	0.0000
nopath	2	1	1	1	327	00:20:39	1239	00:21:04	1264	00:00:25	25	0.0000
nopath	2	1	10	1	327	00:20:37	1237	00:21:04	1264	00:00:27	27	0.0000
nopath	1	3	1	1	351	00:20:17	1217	00:21:08	1268	00:00:51	51	0.0000
nopath	2	1	1	1	327	00:20:51	1251	00:21:17	1277	00:00:26	26	0.0000
nopath	3	2	1	1	311	00:20:29	1229	00:21:20	1280	00:00:51	51	0.0000
nopath	1	2	1	1	327	00:20:48	1248	00:21:30	1290	00:00:42	42	0.0000
nopath	1	2	1	1	327	00:21:06	1266	00:21:35	1295	00:00:29	29	0.0000
nopath	2	1	14	16	327	00:21:08	1268	00:21:35	1295	00:00:27	27	0.0000
nopath	1	2	1	1	327	00:21:07	1267	00:21:41	1301	00:00:34	34	0.0000
nopath	2	1	12	14	327	00:21:19	1279	00:21:46	1306	00:00:27	27	0.0000
nopath	1	2	3	1	327	00:21:19	1279	00:21:47	1307	00:00:28	28	0.0000
nopath	1	3	1	1	351	00:21:10	1270	00:21:48	1308	00:00:38	38	0.0000
nopath	2	1	1	1	327	00:21:26	1286	00:21:51	1311	00:00:25	25	0.0000
nopath	1	2	1	1	327	00:21:28	1288	00:21:56	1316	00:00:28	28	0.0000
nopath	2	1	1	1	327	00:21:33	1293	00:21:59	1319	00:00:26	26	0.0000
nopath	2	1	1	1	327	00:21:34	1294	00:21:59	1319	00:00:25	25	0.0000
nopath	1	2	9	1	327	00:21:46	1306	00:22:14	1334	00:00:28	28	0.0000	00:00:31
nopath	2	1	15	17	327	00:21:48	1308	00:22:15	1335	00:00:27	27	0.0000
nopath	2	1	12	14	327	00:21:49	1309	00:22:15	1335	00:00:26	26	0.0000
nopath	2	1	6	1	327	00:21:50	1310	00:22:18	1338	00:00:28	28	0.0000
nopath	1	3	1	1	351	00:21:42	1302	00:22:20	1340	00:00:38	38	0.0000
nopath	1	2	12	14	327	00:21:53	1313	00:22:22	1342	00:00:29	29	0.0000
nopath	3	1	1	1	351	00:21:37	1297	00:22:32	1352	00:00:55	55	0.0000
nopath	1	2	1	1	327	00:22:00	1320	00:22:40	1360	00:00:40	40	0.0000
nopath	2	1	1	1	327	00:22:16	1336	00:22:42	1362	00:00:26	26	0.0000
nopath	3	1	1	1	351	00:22:19	1339	00:22:53	1373	00:00:34	34	0.0000
nopath	3	1	1	1	351	00:22:21	1341	00:22:56	1376	00:00:35	35	0.0000
nopath	1	2	1	1	327	00:22:18	1338	00:23:00	1380	00:00:42	42	0.0000	00:00:37
nopath	2	1	2	1	327	00:22:26	1346	00:23:03	1383	00:00:37	37	0.0000
nopath	2	1	1	1	327	00:22:23	1343	00:23:03	1383	00:00:40	40	0.0000
nopath	2	1	1	1	327	00:22:33	1353	00:23:05	1385	00:00:32	32	0.0000
nopath	2	1	14	16	327	00:22:24	1344	00:23:06	1386	00:00:42	42	0.0000
nopath	2	1	1	1	327	00:22:38	1358	00:23:07	1387	00:00:29	29	0.0000
nopath	1	2	1	1	327	00:22:43	1363	00:23:12	1392	00:00:29	29	0.0000
nopath	1	2	1	1	327	00:22:46	1366	00:23:14	1394	00:00:28	28	0.0000
nopath	1	2	1	1	327	00:22:49	1369	00:23:17	1397	00:00:28	28	0.0000
nopath	2	1	1	1	327	00:22:51	1371	00:23:17	1397	00:00:26	26	0.0000
nopath	2	1	1	1	327	00:22:53	1373	00:23:19	1399	00:00:26	26	0.0000
nopath	1	2	1	1	327	00:22:52	1372	00:23:20	1400	00:00:28	28	0.0000
nopath	1	3	1	1	351	00:22:47	1367	00:23:23	1403	00:00:36	36	0.0000
nopath	3	1	12	14	351	00:22:25	1345	00:23:32	1412	00:01:07	67	0.0000
nopath	3	2	1	1	311	00:23:00	1380	00:23:35	1415	00:00:35	35	0.0000
nopath	3	1	5	1	351	00:23:10	1390	00:23:47	1427	00:00:37	37	0.0000
nopath	1	2	9	1	327	00:23:05	1385	00:23:50	1430	00:00:45	45	0.0000
nopath	1	2	5	1	327	00:23:08	1388	00:23:51	1431	00:00:43	43	0.0000
nopath	2	1	1	1	327	00:23:05	1385	00:23:53	1433	00:00:48	48	0.0000
nopath	1	2	14	16	327	00:23:09	1389	00:23:55	1435	00:00:46	46	0.0000
nopath	1	2	1	1	327	00:23:12	1392	00:23:57	1437	00:00:45	45	0.0000
nopath	1	2	1	1	327	00:23:21	1401	00:23:58	1438	00:00:37	37	0.0000
nopath	1	2	1	1	327	00:23:29	1409	00:24:00	1440	00:00:31	31	0.0000	00:00:36
nopath	1	2	12	14	327	00:23:40	1420	00:24:09	1449	00:00:29	29	0.0000
nopath	2	1	1	1	327	00:23:44	1424	00:24:10	1450	00:00:26	26	0.0000
nopath	1	2	1	1	327	00:23:44	1424	00:24:12	1452	00:00:28	28	0.0000
nopath	1	2	5	1	327	00:23:55	1435	00:24:23	1463	00:00:28	28	0.0000
nopath	2	1	1	1	327	00:23:58	1438	00:24:23	1463	00:00:25	25	0.0000
nopath	1	2	3	1	327	00:23:58	1438	00:24:26	1466	00:00:28	28	0.0000
nopath	2	1	1	1	327	00:24:03	1443	00:24:28	1468	00:00:25	25	0.0000
nopath	2	1	1	1	327	00:24:04	1444	00:24:30	1470	00:00:26	26	0.0000
nopath	1	3	1	1	351	00:23:49	1429	00:24:32	1472	00:00:43	43	0.0000
nopath	2	1	1	1	327	00:24:12	1452	00:24:38	1478	00:00:26	26	0.0000
nopath	2	1	1	1	327	00:24:16	1456	00:24:42	1482	00:00:26	26	0.0000
nopath	1	3	12	14	351	00:23:50	1430	00:24:44	1484	00:00:54	54	0.0000
nopath	3	2	1	1	311	00:23:39	1419	00:24:50	1490	00:01:11	71	0.0000
nopath	3	2	5	1	311	00:24:24	1464	00:24:58	1498	00:00:34	34	0.0000
nopath	1	2	9	1	327	00:24:27	1467	00:25:10	1510	00:00:43	43	0.0000	00:00:31
nopath	1	2	1	1	327	00:24:34	1474	00:25:11	1511	00:00:37	37	0.0000
nopath	2	1	1	1	327	00:24:27	1467	00:25:13	1513	00:00:46	46	0.0000
nopath	2	1	12	14	327	00:24:36	1476	00:25:14	1514	00:00:38	38	0.0000
nopath	1	2	1	1	327	00:24:44	1484	00:25:14	1514	00:00:30	30	0.0000
nopath	2	1	1	1	327	00:24:45	1485	00:25:15	1515	00:00:30	30	0.0000
nopath	2	1	1	1	327	00:24:43	1483	00:25:16	1516	00:00:33	33	0.0000
nopath	1	2	1	1	327	00:24:45	1485	00:25:16	1516	00:00:31	31	0.0000
nopath	1	2	6	1	327	00:24:51	1491	00:25:19	1519	00:00:28	28	0.0000
nopath	1	2	1	1	327	00:24:53	1493	00:25:21	1521	00:00:28	28	0.0000
nopath	1	3	12	14	351	00:24:54	1494	00:25:29	1529	00:00:35	35	0.0000
nopath	3	1	3	1	351	00:24:38	1478	00:25:32	1532	00:00:54	54	0.0000
nopath	3	1	1	1	351	00:24:58	1498	00:25:36	1536	00:00:38	38	0.0000
nopath	1	2	1	1	327	00:24:56	1496	00:25:40	1540	00:00:44	44	0.0000
nopath	1	2	1	1	327	00:25:00	1500	00:25:41	1541	00:00:41	41	0.0000
nopath	2	1	3	1	327	00:25:03	1503	00:25:43	1543	00:00:40	40	0.0000
nopath	2	1	3	1	327	00:25:10	1510	00:25:45	1545	00:00:35	35	0.0000
nopath	2	1	15	17	327	00:25:08	1508	00:25:45	1545	00:00:37	37	0.0000
nopath	2	1	1	1	327	00:25:12	1512	00:25:48	1548	00:00:36	36	0.0000
nopath	2	1	3	1	327	00:25:26	1526	00:25:53	1553	00:00:27	27	0.0000
nopath	2	1	1	1	327	00:25:27	1527	00:25:53	1553	00:00:26	26	0.0000
nopath	1	2	1	1	327	00:25:24	1524	00:25:54	1554	00:00:30	30	0.0000
nopath	3	1	5	1	351	00:25:32	1532	00:26:07	1567	00:00:35	35	0.0000	00:00:41
nopath	3	1	5	1	351	00:25:40	1540	00:26:15	1575	00:00:35	35	0.0000
nopath	1	2	1	1	327	00:25:56	1556	00:26:23	1583	00:00:27	27	0.0000
nopath	2	1	10	1	327	00:25:44	1544	00:26:23	1583	00:00:39	39	0.0000
nopath	2	1	12	14	327	00:25:46	1546	00:26:24	1584	00:00:38	38	0.0000
nopath	2	1	1	1	327	00:25:45	1545	00:26:25	1585	00:00:40	40	0.0000
nopath	2	1	1	1	327	00:25:53	1553	00:26:26	1586	00:00:33	33	0.0000
nopath	2	1	8	1	327	00:25:54	1554	00:26:27	1587	00:00:33	33	0.0000
nopath	1	3	1	1	351	00:25:50	1550	00:26:29	1589	00:00:39	39	0.0000
nopath	1	2	13	15	327	00:26:01	1561	00:26:31	1591	00:00:30	30	0.0000
nopath	2	1	6	1	327	00:26:05	1565	00:26:32	1592	00:00:27	27	0.0000
nopath	1	2	10	1	327	00:26:03	1563	00:26:33	1593	00:00:30	30	0.0000
nopath	1	2	1	1	327	00:26:05	1565	00:26:34	1594	00:00:29	29	0.0000
nopath	2	1	1	1	327	00:26:15	1575	00:26:41	1601	00:00:26	26	0.0000
nopath	1	2	1	1	327	00:26:15	1575	00:26:44	1604	00:00:29	29	0.0000
nopath	3	1	15	17	351	00:26:08	1568	00:26:53	1613	00:00:45	45	0.0000
nopath	1	2	9	1	327	00:26:19	1579	00:27:00	1620	00:00:41	41	0.0000	00:00:32
nopath	1	2	1	1	327	00:26:23	1583	00:27:02	1622	00:00:39	39	0.0000
nopath	2	1	10	1	327	00:26:23	1583	00:27:03	1623	00:00:40	40	0.0000
nopath	2	1	2	1	327	00:26:31	1591	00:27:03	1623	00:00:32	32	0.0000
nopath	1	2	1	1	327	00:26:27	1587	00:27:04	1624	00:00:37	37	0.0000
nopath	2	1	5	1	327	00:26:33	1593	00:27:05	1625	00:00:32	32	0.0000
nopath	2	3	2	1	311	00:26:28	1588	00:27:05	1625	00:00:37	37	0.0000
nopath	1	2	1	1	327	00:26:29	1589	00:27:05	1625	00:00:36	36	0.0000
nopath	2	1	3	1	327	00:26:35	1595	00:27:06	1626	00:00:31	31	0.0000
nopath	1	2	1	1	327	00:26:35	1595	00:27:07	1627	00:00:32	32	0.0000
nopath	2	1	12	14	327	00:26:42	1602	00:27:09	1629	00:00:27	27	0.0000
nopath	2	1	3	1	327	00:26:52	1612	00:27:18	1638	00:00:26	26	0.0000
nopath	3	1	1	1	351	00:26:26	1586	00:27:22	1642	00:00:56	56	0.0000
nopath	1	2	1	1	327	00:26:49	1609	00:27:30	1650	00:00:41	41	0.0000
nopath	2	1	1	1	327	00:27:04	1624	00:27:32	1652	00:00:28	28	0.0000
nopath	3	2	12	14	311	00:27:00	1620	00:27:40	1660	00:00:40	40	0.0000
nopath	3	2	3	1	311	00:27:13	1633	00:27:46	1666	00:00:33	33	0.0000
nopath	1	2	1	1	327	00:27:20	1640	00:27:49	1669	00:00:29	29	0.0000
nopath	1	2	9	1	327	00:27:25	1645	00:27:52	1672	00:00:27	27	0.0000
nopath	2	1	13	15	327	00:27:20	1640	00:27:55	1675	00:00:35	35	0.0000
nopath	2	1	1	1	327	00:27:28	1648	00:27:56	1676	00:00:28	28	0.0000
nopath	1	3	1	1	351	00:27:10	1630	00:27:56	1676	00:00:46	46	0.0000
nopath	1	2	1	1	327	00:27:38	1658	00:28:06	1686	00:00:28	28	0.0000	00:00:33
nopath	2	3	14	16	311	00:27:36	1656	00:28:06	1686	00:00:30	30	0.0000
nopath	2	1	1	1	327	00:27:41	1661	00:28:07	1687	00:00:26	26	0.0000
nopath	2	1	12	14	327	00:27:42	1662	00:28:08	1688	00:00:26	26	0.0000
nopath	1	2	15	17	327	00:27:40	1660	00:28:09	1689	00:00:29	29	0.0000
nopath	1	3	1	1	351	00:27:13	1633	00:28:12	1692	00:00:59	59	0.0000
nopath	2	1	1	1	327	00:27:55	1675	00:28:21	1701	00:00:26	26	0.0000
nopath	1	2	1	1	327	00:27:54	1674	00:28:22	1702	00:00:28	28	0.0000
nopath	2	1	9	1	327	00:27:58	1678	00:28:23	1703	00:00:25	25	0.0000
nopath	2	1	1	1	327	00:28:02	1682	00:28:28	1708	00:00:26	26	0.0000
nopath	1	2	2	1	327	00:28:01	1681	00:28:29	1709	00:00:28	28	0.0000
nopath	2	1	3	1	327	00:28:04	1684	00:28:29	1709	00:00:25	25	0.0000
nopath	2	1	1	1	327	00:28:05	1685	00:28:31	1711	00:00:26	26	0.0000
nopath	1	3	1	1	351	00:27:39	1659	00:28:34	1714	00:00:55	55	0.0000
nopath	3	2	12	14	311	00:27:53	1673	00:28:40	1720	00:00:47	47	0.0000
nopath	3	2	1	1	311	00:27:55	1675	00:28:42	1722	00:00:47	47	0.0000
nopath	1	2	1	1	327	00:28:20	1700	00:28:49	1729	00:00:29	29	0.0000
nopath	2	1	1	1	327	00:28:12	1692	00:28:53	1733	00:00:41	41	0.0000
nopath	2	1	5	1	327	00:28:29	1709	00:28:56	1736	00:00:27	27	0.0000
nopath	2	1	1	1	327	00:28:31	1711	00:28:57	1737	00:00:26	26	0.0000
nopath	1	2	1	1	327	00:28:31	1711	00:28:58	1738	00:00:27	27	0.0000
nopath	2	1	5	1	327	00:28:33	1713	00:28:58	1738	00:00:25	25	0.0000
nopath	2	1	3	1	327	00:28:35	1715	00:29:01	1741	00:00:26	26	0.0000	00:00:30
nopath	1	3	1	1	351	00:27:44	1664	00:29:05	1745	00:01:21	81	0.0000
nopath	1	3	10	1	351	00:27:45	1665	00:29:07	1747	00:01:22	82	0.0000
nopath	3	1	1	1	351	00:28:44	1724	00:29:18	1758	00:00:34	34	0.0000
nopath	3	1	1	1	351	00:28:45	1725	00:29:21	1761	00:00:36	36	0.0000
nopath	3	2	1	1	311	00:28:48	1728	00:29:22	1762	00:00:34	34	0.0000
nopath	3	1	1	1	351	00:28:52	1732	00:29:28	1768	00:00:36	36	0.0000
nopath	1	2	9	1	327	00:28:40	1720	00:29:30	1770	00:00:50	50	0.0000
nopath	1	2	10	1	327	00:29:05	1745	00:29:33	1773	00:00:28	28	0.0000
nopath	2	1	1	1	327	00:28:49	1729	00:29:33	1773	00:00:44	44	0.0000
nopath	2	1	12	14	327	00:28:45	1725	00:29:34	1774	00:00:49	49	0.0000
nopath	2	1	1	1	327	00:28:56	1736	00:29:35	1775	00:00:39	39	0.0000
nopath	2	1	1	1	327	00:28:48	1728	00:29:36	1776	00:00:48	48	0.0000
nopath	2	1	6	1	327	00:29:11	1751	00:29:39	1779	00:00:28	28	0.0000
nopath	1	2	1	1	327	00:29:06	1746	00:29:39	1779	00:00:33	33	0.0000
nopath	2	1	1	1	327	00:29:12	1752	00:29:40	1780	00:00:28	28	0.0000
nopath	1	2	1	1	327	00:29:13	1753	00:29:42	1782	00:00:29	29	0.0000
nopath	1	3	9	1	351	00:28:47	1727	00:29:42	1782	00:00:55	55	0.0000
nopath	1	2	2	1	327	00:29:18	1758	00:29:46	1786	00:00:28	28	0.0000
nopath	1	3	15	17	351	00:29:00	1740	00:29:49	1789	00:00:49	49	0.0000
nopath	1	3	1	1	351	00:29:04	1744	00:29:52	1792	00:00:48	48	0.0000
nopath	3	1	1	1	351	00:29:00	1740	00:30:04	1804	00:01:04	64	0.0000	00:00:43
nopath	3	1	1	1	351	00:29:17	1757	00:30:07	1807	00:00:50	50	0.0000
nopath	1	2	1	1	327	00:29:49	1789	00:30:19	1819	00:00:30	30	0.0000
nopath	2	1	1	1	327	00:29:33	1773	00:30:23	1823	00:00:50	50	0.0000
nopath	1	2	8	1	327	00:29:56	1796	00:30:24	1824	00:00:28	28	0.0000
nopath	2	1	1	1	327	00:30:00	1800	00:30:27	1827	00:00:27	27	0.0000
nopath	1	2	1	1	327	00:30:01	1801	00:30:29	1829	00:00:28	28	0.0000
nopath	1	2	1	1	327	00:30:03	1803	00:30:31	1831	00:00:28	28	0.0000
nopath	1	2	7	1	327	00:30:09	1809	00:30:37	1837	00:00:28	28	0.0000
nopath	1	3	1	1	351	00:30:04	1804	00:30:40	1840	00:00:36	36	0.0000
nopath	2	1	1	1	327	00:30:21	1821	00:30:47	1847	00:00:26	26	0.0000
nopath	2	1	1	1	327	00:30:29	1829	00:30:54	1854	00:00:25	25	0.0000
nopath	1	2	3	1	327	00:30:27	1827	00:30:55	1855	00:00:28	28	0.0000
nopath	2	1	1	1	327	00:30:31	1831	00:30:57	1857	00:00:26	26	0.0000
nopath	2	1	3	1	327	00:30:36	1836	00:31:02	1862	00:00:26	26	0.0000	00:00:34
nopath	1	3	1	1	351	00:30:36	1836	00:31:09	1869	00:00:33	33	0.0000
nopath	3	2	1	1	311	00:30:38	1838	00:31:11	1871	00:00:33	33	0.0000
nopath	3	2	3	1	311	00:30:43	1843	00:31:17	1877	00:00:34	34	0.0000
nopath	1	2	1	1	327	00:30:47	1847	00:31:20	1880	00:00:33	33	0.0000
nopath	2	3	12	14	311	00:30:43	1843	00:31:23	1883	00:00:40	40	0.0000
nopath	2	1	10	1	327	00:30:51	1851	00:31:23	1883	00:00:32	32	0.0000
nopath	2	1	1	1	327	00:30:49	1849	00:31:25	1885	00:00:36	36	0.0000
nopath	2	1	13	15	327	00:30:59	1859	00:31:28	1888	00:00:29	29	0.0000
nopath	2	1	3	1	327	00:31:05	1865	00:31:32	1892	00:00:27	27	0.0000
nopath	1	3	1	1	351	00:30:45	1845	00:31:34	1894	00:00:49	49	0.0000
nopath	2	1	1	1	327	00:31:14	1874	00:31:40	1900	00:00:26	26	0.0000
nopath	1	2	3	1	327	00:31:13	1873	00:31:41	1901	00:00:28	28	0.0000
nopath	2	1	1	1	327	00:31:16	1876	00:31:42	1902	00:00:26	26	0.0000
nopath	1	3	12	14	351	00:30:56	1856	00:31:44	1904	00:00:48	48	0.0000
nopath	2	1	1	1	327	00:31:22	1882	00:31:48	1908	00:00:26	26	0.0000
nopath	1	3	13	15	351	00:31:03	1863	00:31:51	1911	00:00:48	48	0.0000
nopath	3	1	1	1	351	00:31:09	1869	00:32:02	1922	00:00:53	53	0.0000	00:00:51
nopath	1	2	1	1	327	00:31:38	1898	00:32:10	1930	00:00:32	32	0.0000
nopath	1	2	1	1	327	00:31:39	1899	00:32:12	1932	00:00:33	33	0.0000
nopath	2	1	1	1	327	00:31:41	1901	00:32:13	1933	00:00:32	32	0.0000
nopath	2	1	1	1	327	00:31:39	1899	00:32:13	1933	00:00:34	34	0.0000
nopath	2	1	1	1	327	00:31:48	1908	00:32:16	1936	00:00:28	28	0.0000
nopath	2	1	1	1	327	00:31:50	1910	00:32:17	1937	00:00:27	27	0.0000
nopath	2	1	1	1	327	00:31:51	1911	00:32:18	1938	00:00:27	27	0.0000
nopath	2	1	9	1	327	00:31:55	1915	00:32:21	1941	00:00:26	26	0.0000
nopath	2	3	1	1	311	00:31:57	1917	00:32:26	1946	00:00:29	29	0.0000
nopath	2	1	1	1	327	00:32:00	1920	00:32:27	1947	00:00:27	27	0.0000
nopath	2	1	1	1	327	00:32:05	1925	00:32:31	1951	00:00:26	26	0.0000
nopath	1	2	1	1	327	00:32:06	1926	00:32:34	1954	00:00:28	28	0.0000
nopath	1	2	12	14	327	00:32:07	1927	00:32:37	1957	00:00:30	30	0.0000
nopath	2	1	1	1	327	00:32:10	1930	00:32:37	1957	00:00:27	27	0.0000
nopath	1	2	6	1	327	00:32:10	1930	00:32:38	1958	00:00:28	28	0.0000
nopath	1	3	12	14	351	00:32:02	1922	00:32:39	1959	00:00:37	37	0.0000
nopath	2	1	12	14	327	00:32:17	1937	00:32:44	1964	00:00:27	27	0.0000
nopath	1	3	1	1	351	00:32:04	1924	00:32:48	1968	00:00:44	44	0.0000
nopath	1	3	1	1	351	00:32:13	1933	00:32:52	1972	00:00:39	39	0.0000
nopath	3	1	5	1	351	00:32:04	1924	00:33:04	1984	00:01:00	60	0.0000	00:01:00
nopath	3	2	1	1	311	00:32:24	1944	00:33:04	1984	00:00:40	40	0.0000
nopath	2	1	1	1	327	00:32:50	1970	00:33:23	2003	00:00:33	33	0.0000
nopath	1	2	2	1	327	00:33:03	1983	00:33:30	2010	00:00:27	27	0.0000
nopath	2	1	3	1	327	00:33:12	1992	00:33:37	2017	00:00:25	25	0.0000
nopath	2	1	5	1	327	00:33:15	1995	00:33:40	2020	00:00:25	25	0.0000
nopath	1	2	1	1	327	00:33:13	1993	00:33:41	2021	00:00:28	28	0.0000
nopath	1	2	5	1	327	00:33:14	1994	00:33:44	2024	00:00:30	30	0.0000
nopath	2	3	1	1	311	00:33:16	1996	00:33:45	2025	00:00:29	29	0.0000
nopath	1	2	1	1	327	00:33:25	2005	00:33:53	2033	00:00:28	28	0.0000
nopath	2	1	1	1	327	00:33:34	2014	00:33:59	2039	00:00:25	25	0.0000
nopath	2	1	3	1	327	00:33:35	2015	00:34:00	2040	00:00:25	25	0.0000	00:00:28
nopath	1	2	3	1	327	00:33:33	2013	00:34:01	2041	00:00:28	28	0.0000
nopath	3	1	1	1	351	00:33:14	1994	00:34:12	2052	00:00:58	58	0.0000
nopath	1	2	3	1	327	00:33:44	2024	00:34:20	2060	00:00:36	36	0.0000
nopath	1	2	1	1	327	00:33:49	2029	00:34:22	2062	00:00:33	33	0.0000
nopath	2	1	1	1	327	00:33:52	2032	00:34:23	2063	00:00:31	31	0.0000
nopath	1	2	12	14	327	00:33:58	2038	00:34:27	2067	00:00:29	29	0.0000
nopath	1	2	1	1	327	00:34:06	2046	00:34:34	2074	00:00:28	28	0.0000
nopath	2	1	5	1	327	00:34:10	2050	00:34:37	2077	00:00:27	27	0.0000
nopath	3	1	1	1	351	00:33:55	2035	00:34:42	2082	00:00:47	47	0.0000
nopath	3	1	1	1	351	00:34:12	2052	00:34:48	2088	00:00:36	36	0.0000
nopath	1	2	1	1	327	00:34:11	2051	00:34:50	2090	00:00:39	39	0.0000
nopath	1	2	1	1	327	00:34:14	2054	00:34:51	2091	00:00:37	37	0.0000
nopath	1	2	3	1	327	00:34:19	2059	00:34:53	2093	00:00:34	34	0.0000
nopath	2	1	1	1	327	00:34:20	2060	00:34:53	2093	00:00:33	33	0.0000
nopath	1	3	1	1	351	00:34:23	2063	00:34:59	2099	00:00:36	36	0.0000
nopath	2	1	1	1	327	00:34:39	2079	00:35:05	2105	00:00:26	26	0.0000	00:00:29
nopath	2	1	1	1	327	00:34:45	2085	00:35:11	2111	00:00:26	26	0.0000
nopath	1	2	13	15	327	00:34:42	2082	00:35:12	2112	00:00:30	30	0.0000
nopath	1	2	13	15	327	00:34:43	2083	00:35:14	2114	00:00:31	31	0.0000
nopath	2	1	10	1	327	00:34:51	2091	00:35:16	2116	00:00:25	25	0.0000
nopath	2	1	15	17	327	00:34:57	2097	00:35:24	2124	00:00:27	27	0.0000
nopath	2	1	1	1	327	00:35:01	2101	00:35:27	2127	00:00:26	26	0.0000
nopath	3	2	1	1	311	00:34:40	2080	00:35:30	2130	00:00:50	50	0.0000
nopath	3	1	14	16	351	00:35:02	2102	00:35:39	2139	00:00:37	37	0.0000
nopath	3	2	1	1	311	00:35:04	2104	00:35:45	2145	00:00:41	41	0.0000
nopath	3	2	1	1	311	00:35:18	2118	00:35:51	2151	00:00:33	33	0.0000
nopath	3	1	1	1	351	00:35:20	2120	00:35:56	2156	00:00:36	36	0.0000
nopath	1	2	1	1	327	00:35:02	2102	00:36:00	2160	00:00:58	58	0.0000	00:00:31
nopath	1	2	1	1	327	00:35:09	2109	00:36:01	2161	00:00:52	52	0.0000
nopath	2	1	5	1	327	00:35:07	2107	00:36:03	2163	00:00:56	56	0.0000
nopath	1	2	1	1	327	00:35:18	2118	00:36:03	2163	00:00:45	45	0.0000
nopath	2	1	9	1	327	00:35:09	2109	00:36:03	2163	00:00:54	54	0.0000
nopath	1	2	1	1	327	00:35:27	2127	00:36:04	2164	00:00:37	37	0.0000
nopath	2	1	1	1	327	00:35:24	2124	00:36:04	2164	00:00:40	40	0.0000
nopath	2	1	1	1	327	00:35:17	2117	00:36:05	2165	00:00:48	48	0.0000
nopath	1	2	1	1	327	00:35:29	2129	00:36:06	2166	00:00:37	37	0.0000
nopath	2	1	1	1	327	00:35:37	2137	00:36:06	2166	00:00:29	29	0.0000
nopath	1	2	1	1	327	00:35:30	2130	00:36:07	2167	00:00:37	37	0.0000
nopath	1	3	1	1	351	00:35:32	2132	00:36:09	2169	00:00:37	37	0.0000
nopath	2	1	3	1	327	00:35:47	2147	00:36:13	2173	00:00:26	26	0.0000
nopath	2	1	1	1	327	00:35:53	2153	00:36:18	2178	00:00:25	25	0.0000
nopath	2	1	9	1	327	00:36:06	2166	00:36:32	2192	00:00:26	26	0.0000
nopath	1	2	1	1	327	00:36:04	2164	00:36:32	2192	00:00:28	28	0.0000
nopath	1	3	1	1	351	00:35:54	2154	00:36:34	2194	00:00:40	40	0.0000
nopath	1	2	1	1	327	00:36:13	2173	00:36:41	2201	00:00:28	28	0.0000
nopath	2	1	1	1	327	00:36:21	2181	00:36:47	2207	00:00:26	26	0.0000
nopath	3	2	1	1	311	00:36:14	2174	00:36:50	2210	00:00:36	36	0.0000
nopath	3	2	9	1	311	00:36:27	2187	00:37:00	2220	00:00:33	33	0.0000	00:00:40
nopath	3	1	1	1	351	00:36:28	2188	00:37:05	2225	00:00:37	37	0.0000
nopath	3	2	3	1	311	00:36:29	2189	00:37:05	2225	00:00:36	36	0.0000
nopath	1	2	1	1	327	00:36:18	2178	00:37:10	2230	00:00:52	52	0.0000
nopath	1	2	1	1	327	00:36:23	2183	00:37:11	2231	00:00:48	48	0.0000
nopath	2	1	3	1	327	00:36:31	2191	00:37:13	2233	00:00:42	42	0.0000
nopath	2	1	1	1	327	00:36:28	2188	00:37:13	2233	00:00:45	45	0.0000
nopath	1	2	13	15	327	00:36:35	2195	00:37:14	2234	00:00:39	39	0.0000
nopath	2	1	1	1	327	00:36:36	2196	00:37:14	2234	00:00:38	38	0.0000
nopath	2	1	3	1	327	00:36:41	2201	00:37:15	2235	00:00:34	34	0.0000
nopath	2	1	1	1	327	00:36:40	2200	00:37:16	2236	00:00:36	36	0.0000
nopath	1	2	1	1	327	00:36:47	2207	00:37:17	2237	00:00:30	30	0.0000
nopath	2	1	1	1	327	00:36:50	2210	00:37:18	2238	00:00:28	28	0.0000
nopath	2	1	9	1	327	00:36:44	2204	00:37:19	2239	00:00:35	35	0.0000
nopath	2	1	1	1	327	00:36:48	2208	00:37:20	2240	00:00:32	32	0.0000
nopath	2	1	9	1	327	00:37:00	2220	00:37:26	2246	00:00:26	26	0.0000
nopath	3	1	1	1	351	00:36:31	2191	00:37:32	2252	00:01:01	61	0.0000
nopath	3	2	1	1	311	00:37:00	2220	00:37:34	2254	00:00:34	34	0.0000
nopath	1	2	1	1	327	00:37:11	2231	00:37:38	2258	00:00:27	27	0.0000
nopath	1	2	3	1	327	00:37:15	2235	00:37:42	2262	00:00:27	27	0.0000
nopath	2	1	9	1	327	00:37:07	2227	00:37:43	2263	00:00:36	36	0.0000
nopath	2	1	3	1	327	00:37:01	2221	00:37:43	2263	00:00:42	42	0.0000
nopath	1	3	1	1	351	00:37:02	2222	00:37:46	2266	00:00:44	44	0.0000
nopath	1	2	1	1	327	00:37:26	2246	00:37:54	2274	00:00:28	28	0.0000
nopath	1	2	14	16	327	00:37:30	2250	00:37:59	2279	00:00:29	29	0.0000
nopath	1	3	13	15	351	00:37:21	2241	00:38:01	2281	00:00:40	40	0.0000	00:00:44
nopath	1	2	1	1	327	00:37:33	2253	00:38:01	2281	00:00:28	28	0.0000
nopath	1	2	1	1	327	00:37:34	2254	00:38:04	2284	00:00:30	30	0.0000
nopath	2	1	1	1	327	00:37:41	2261	00:38:06	2286	00:00:25	25	0.0000
nopath	1	2	3	1	327	00:37:42	2262	00:38:10	2290	00:00:28	28	0.0000
nopath	1	2	13	15	327	00:37:43	2263	00:38:13	2293	00:00:30	30	0.0000
nopath	2	1	1	1	327	00:37:48	2268	00:38:13	2293	00:00:25	25	0.0000
nopath	2	1	1	1	327	00:37:49	2269	00:38:15	2295	00:00:26	26	0.0000
nopath	1	2	14	16	327	00:37:57	2277	00:38:26	2306	00:00:29	29	0.0000
nopath	1	2	1	1	327	00:38:00	2280	00:38:28	2308	00:00:28	28	0.0000
nopath	2	1	1	1	327	00:38:06	2286	00:38:32	2312	00:00:26	26	0.0000
nopath	1	2	1	1	327	00:38:10	2290	00:38:38	2318	00:00:28	28	0.0000
nopath	2	1	5	1	327	00:38:12	2292	00:38:38	2318	00:00:26	26	0.0000
nopath	2	1	1	1	327	00:38:13	2293	00:38:39	2319	00:00:26	26	0.0000
nopath	2	1	1	1	327	00:38:16	2296	00:38:42	2322	00:00:26	26	0.0000
nopath	2	1	1	1	327	00:38:18	2298	00:38:43	2323	00:00:25	25	0.0000
nopath	1	2	13	15	327	00:38:15	2295	00:38:45	2325	00:00:30	30	0.0000
nopath	1	3	15	17	351	00:38:01	2281	00:38:46	2326	00:00:45	45	0.0000
nopath	2	1	1	1	327	00:38:36	2316	00:39:01	2341	00:00:25	25	0.0000	00:00:32
nopath	1	2	8	1	327	00:38:35	2315	00:39:03	2343	00:00:28	28	0.0000
nopath	2	1	2	1	327	00:38:37	2317	00:39:03	2343	00:00:26	26	0.0000
nopath	2	1	3	1	327	00:38:40	2320	00:39:05	2345	00:00:25	25	0.0000
nopath	1	2	5	1	327	00:38:38	2318	00:39:06	2346	00:00:28	28	0.0000
nopath	1	3	1	1	351	00:38:28	2308	00:39:08	2348	00:00:40	40	0.0000
nopath	2	1	1	1	327	00:38:45	2325	00:39:11	2351	00:00:26	26	0.0000
nopath	1	2	1	1	327	00:38:48	2328	00:39:16	2356	00:00:28	28	0.0000
nopath	2	1	5	1	327	00:38:50	2330	00:39:16	2356	00:00:26	26	0.0000
nopath	2	1	1	1	327	00:38:54	2334	00:39:19	2359	00:00:25	25	0.0000
nopath	1	3	3	1	351	00:38:41	2321	00:39:22	2362	00:00:41	41	0.0000
nopath	1	2	3	1	327	00:38:55	2335	00:39:23	2363	00:00:28	28	0.0000
nopath	2	1	1	1	327	00:38:59	2339	00:39:25	2365	00:00:26	26	0.0000
nopath	1	2	9	1	327	00:39:03	2343	00:39:31	2371	00:00:28	28	0.0000
nopath	1	3	1	1	351	00:38:58	2338	00:39:37	2377	00:00:39	39	0.0000
nopath	3	2	12	14	311	00:37:54	2274	00:39:40	2380	00:01:46	106	0.0000
nopath	2	1	1	1	327	00:39:15	2355	00:39:53	2393	00:00:38	38	0.0000
nopath	2	1	3	1	327	00:39:22	2362	00:39:53	2393	00:00:31	31	0.0000
nopath	2	1	1	1	327	00:39:24	2364	00:39:55	2395	00:00:31	31	0.0000
nopath	2	1	1	1	327	00:39:26	2366	00:39:56	2396	00:00:30	30	0.0000
nopath	2	1	1	1	327	00:39:38	2378	00:40:05	2405	00:00:27	27	0.0000	00:00:28
nopath	2	3	1	1	311	00:39:37	2377	00:40:06	2406	00:00:29	29	0.0000
nopath	2	1	1	1	327	00:39:39	2379	00:40:07	2407	00:00:28	28	0.0000
nopath	1	3	12	14	351	00:39:21	2361	00:40:09	2409	00:00:48	48	0.0000
nopath	1	2	5	1	327	00:39:47	2387	00:40:15	2415	00:00:28	28	0.0000
nopath	2	1	12	14	327	00:39:50	2390	00:40:17	2417	00:00:27	27	0.0000
nopath	2	1	13	15	327	00:39:49	2389	00:40:17	2417	00:00:28	28	0.0000
nopath	1	2	1	1	327	00:39:48	2388	00:40:18	2418	00:00:30	30	0.0000
nopath	1	3	1	1	351	00:39:43	2383	00:40:21	2421	00:00:38	38	0.0000
nopath	1	3	1	1	351	00:39:55	2395	00:40:30	2430	00:00:35	35	0.0000
nopath	1	3	13	15	351	00:40:01	2401	00:40:38	2438	00:00:37	37	0.0000
nopath	1	2	12	14	327	00:40:11	2411	00:40:40	2440	00:00:29	29	0.0000
nopath	2	1	2	1	327	00:40:05	2405	00:40:43	2443	00:00:38	38	0.0000
nopath	2	1	12	14	327	00:40:01	2401	00:40:44	2444	00:00:43	43	0.0000
nopath	1	2	12	14	327	00:40:16	2416	00:40:45	2445	00:00:29	29	0.0000
nopath	2	1	14	16	327	00:40:09	2409	00:40:45	2445	00:00:36	36	0.0000
nopath	2	1	1	1	327	00:40:11	2411	00:40:46	2446	00:00:35	35	0.0000
nopath	2	1	1	1	327	00:40:12	2412	00:40:48	2448	00:00:36	36	0.0000
nopath	2	1	5	1	327	00:40:19	2419	00:40:48	2448	00:00:29	29	0.0000
nopath	2	1	1	1	327	00:40:18	2418	00:40:49	2449	00:00:31	31	0.0000
nopath	1	2	1	1	327	00:40:23	2423	00:40:51	2451	00:00:28	28	0.0000
nopath	2	1	9	1	327	00:40:27	2427	00:40:53	2453	00:00:26	26	0.0000
nopath	1	3	12	14	351	00:40:07	2407	00:40:55	2455	00:00:48	48	0.0000
nopath	1	3	5	1	351	00:40:10	2410	00:40:57	2457	00:00:47	47	0.0000
nopath	3	1	1	1	351	00:39:22	2362	00:41:02	2462	00:01:40	100	0.0000	00:00:51
nopath	3	1	1	1	351	00:39:30	2370	00:41:05	2465	00:01:35	95	0.0000
nopath	3	2	12	14	311	00:40:21	2421	00:41:08	2468	00:00:47	47	0.0000
nopath	3	1	1	1	351	00:40:16	2416	00:41:08	2468	00:00:52	52	0.0000
nopath	3	1	1	1	351	00:40:24	2424	00:41:12	2472	00:00:48	48	0.0000
nopath	3	2	1	1	311	00:40:38	2438	00:41:13	2473	00:00:35	35	0.0000
nopath	1	2	1	1	327	00:40:41	2441	00:41:20	2480	00:00:39	39	0.0000
nopath	1	2	1	1	327	00:40:48	2448	00:41:22	2482	00:00:34	34	0.0000
nopath	2	1	1	1	327	00:40:36	2436	00:41:23	2483	00:00:47	47	0.0000
nopath	1	2	5	1	327	00:40:49	2449	00:41:23	2483	00:00:34	34	0.0000
nopath	2	1	1	1	327	00:40:33	2433	00:41:23	2483	00:00:50	50	0.0000
nopath	2	1	1	1	327	00:40:40	2440	00:41:24	2484	00:00:44	44	0.0000
nopath	2	1	5	1	327	00:40:47	2447	00:41:25	2485	00:00:38	38	0.0000
nopath	1	2	3	1	327	00:40:53	2453	00:41:25	2485	00:00:32	32	0.0000
nopath	2	1	1	1	327	00:40:52	2452	00:41:27	2487	00:00:35	35	0.0000
nopath	2	1	1	1	327	00:40:51	2451	00:41:27	2487	00:00:36	36	0.0000
nopath	1	2	3	1	327	00:41:01	2461	00:41:29	2489	00:00:28	28	0.0000
nopath	1	3	1	1	351	00:40:17	2417	00:41:30	2490	00:01:13	73	0.0000
nopath	2	1	1	1	327	00:41:09	2469	00:41:35	2495	00:00:26	26	0.0000
nopath	2	1	5	1	327	00:41:10	2470	00:41:36	2496	00:00:26	26	0.0000
nopath	3	1	1	1	351	00:40:51	2451	00:41:42	2502	00:00:51	51	0.0000
nopath	3	2	3	1	311	00:41:08	2468	00:41:44	2504	00:00:36	36	0.0000
nopath	3	1	1	1	351	00:41:10	2470	00:41:51	2511	00:00:41	41	0.0000
nopath	3	2	1	1	311	00:41:12	2472	00:41:54	2514	00:00:42	42	0.0000
nopath	1	2	1	1	327	00:41:27	2487	00:42:00	2520	00:00:33	33	0.0000	00:00:32
nopath	1	2	9	1	327	00:41:29	2489	00:42:01	2521	00:00:32	32	0.0000
nopath	1	2	1	1	327	00:41:34	2494	00:42:03	2523	00:00:29	29	0.0000
nopath	2	1	1	1	327	00:41:17	2477	00:42:03	2523	00:00:46	46	0.0000
nopath	2	1	7	1	327	00:41:34	2494	00:42:05	2525	00:00:31	31	0.0000
nopath	1	2	10	1	327	00:41:35	2495	00:42:05	2525	00:00:30	30	0.0000
nopath	2	1	15	17	327	00:41:21	2481	00:42:05	2525	00:00:44	44	0.0000
nopath	2	1	1	1	327	00:41:37	2497	00:42:07	2527	00:00:30	30	0.0000
nopath	2	1	1	1	327	00:41:33	2493	00:42:07	2527	00:00:34	34	0.0000
nopath	1	2	1	1	327	00:41:38	2498	00:42:08	2528	00:00:30	30	0.0000
nopath	2	1	1	1	327	00:41:48	2508	00:42:14	2534	00:00:26	26	0.0000
nopath	2	1	1	1	327	00:41:51	2511	00:42:17	2537	00:00:26	26	0.0000
nopath	1	2	1	1	327	00:41:53	2513	00:42:21	2541	00:00:28	28	0.0000
nopath	2	1	1	1	327	00:41:57	2517	00:42:22	2542	00:00:25	25	0.0000
nopath	2	1	13	15	327	00:41:59	2519	00:42:27	2547	00:00:28	28	0.0000
nopath	1	3	1	1	351	00:41:47	2507	00:42:29	2549	00:00:42	42	0.0000
nopath	3	2	12	14	311	00:41:31	2491	00:42:40	2560	00:01:09	69	0.0000
nopath	1	2	1	1	327	00:42:18	2538	00:42:50	2570	00:00:32	32	0.0000
nopath	1	2	1	1	327	00:42:19	2539	00:42:52	2572	00:00:33	33	0.0000
nopath	2	1	1	1	327	00:42:20	2540	00:42:53	2573	00:00:33	33	0.0000
nopath	2	1	1	1	327	00:42:21	2541	00:42:53	2573	00:00:32	32	0.0000
nopath	1	2	1	1	327	00:42:24	2544	00:42:54	2574	00:00:30	30	0.0000
nopath	2	1	1	1	327	00:42:22	2542	00:42:55	2575	00:00:33	33	0.0000
nopath	1	2	1	1	327	00:42:26	2546	00:42:55	2575	00:00:29	29	0.0000
nopath	2	1	5	1	327	00:42:29	2549	00:42:56	2576	00:00:27	27	0.0000
nopath	2	1	12	14	327	00:42:30	2550	00:42:57	2577	00:00:27	27	0.0000
nopath	1	2	3	1	327	00:42:32	2552	00:43:00	2580	00:00:28	28	0.0000	00:00:30
nopath	2	1	6	1	327	00:42:35	2555	00:43:02	2582	00:00:27	27	0.0000
nopath	1	2	1	1	327	00:42:36	2556	00:43:04	2584	00:00:28	28	0.0000
nopath	3	1	1	1	351	00:42:41	2561	00:43:16	2596	00:00:35	35	0.0000
nopath	1	2	1	1	327	00:42:37	2557	00:43:20	2600	00:00:43	43	0.0000
nopath	2	1	1	1	327	00:42:48	2568	00:43:23	2603	00:00:35	35	0.0000
nopath	2	1	1	1	327	00:42:57	2577	00:43:23	2603	00:00:26	26	0.0000
nopath	1	3	1	1	351	00:42:43	2563	00:43:27	2607	00:00:44	44	0.0000
nopath	1	2	2	1	327	00:43:00	2580	00:43:28	2608	00:00:28	28	0.0000
nopath	2	1	5	1	327	00:43:04	2584	00:43:31	2611	00:00:27	27	0.0000
nopath	1	3	1	1	351	00:42:49	2569	00:43:32	2612	00:00:43	43	0.0000
nopath	3	1	1	1	351	00:42:47	2567	00:43:42	2622	00:00:55	55	0.0000
nopath	3	2	1	1	311	00:43:04	2584	00:43:43	2623	00:00:39	39	0.0000
nopath	1	2	15	17	327	00:43:01	2581	00:43:53	2633	00:00:52	52	0.0000
nopath	2	1	9	1	327	00:43:13	2593	00:43:53	2633	00:00:40	40	0.0000
nopath	1	2	8	1	327	00:43:07	2587	00:43:53	2633	00:00:46	46	0.0000
nopath	2	1	1	1	327	00:43:27	2607	00:43:53	2633	00:00:26	26	0.0000
nopath	3	2	5	1	311	00:43:22	2602	00:44:00	2640	00:00:38	38	0.0000	00:00:48
nopath	3	2	1	1	311	00:43:24	2604	00:44:02	2642	00:00:38	38	0.0000
nopath	1	2	1	1	327	00:43:14	2594	00:44:10	2650	00:00:56	56	0.0000
nopath	1	2	1	1	327	00:43:20	2600	00:44:11	2651	00:00:51	51	0.0000
nopath	1	2	1	1	327	00:43:25	2605	00:44:13	2653	00:00:48	48	0.0000
nopath	2	1	10	1	327	00:43:37	2617	00:44:13	2653	00:00:36	36	0.0000
nopath	2	1	12	14	327	00:43:36	2616	00:44:14	2654	00:00:38	38	0.0000
nopath	1	2	1	1	327	00:43:31	2611	00:44:14	2654	00:00:43	43	0.0000
nopath	2	1	1	1	327	00:43:54	2634	00:44:20	2660	00:00:26	26	0.0000
nopath	2	1	10	1	327	00:43:55	2635	00:44:22	2662	00:00:27	27	0.0000
nopath	3	2	14	16	311	00:43:42	2622	00:44:31	2671	00:00:49	49	0.0000
nopath	1	2	1	1	327	00:43:59	2639	00:44:40	2680	00:00:41	41	0.0000
nopath	2	1	1	1	327	00:44:14	2654	00:44:42	2682	00:00:28	28	0.0000
nopath	1	2	12	14	327	00:44:07	2647	00:44:42	2682	00:00:35	35	0.0000
nopath	2	1	1	1	327	00:44:17	2657	00:44:43	2683	00:00:26	26	0.0000
nopath	2	1	1	1	327	00:44:18	2658	00:44:44	2684	00:00:26	26	0.0000
nopath	1	2	3	1	327	00:44:09	2649	00:44:45	2685	00:00:36	36	0.0000
nopath	2	1	1	1	327	00:44:19	2659	00:44:46	2686	00:00:27	27	0.0000
nopath	1	2	1	1	327	00:44:10	2650	00:44:46	2686	00:00:36	36	0.0000
nopath	1	2	12	14	327	00:44:12	2652	00:44:49	2689	00:00:37	37	0.0000
nopath	1	2	5	1	327	00:44:23	2663	00:44:52	2692	00:00:29	29	0.0000
nopath	1	3	5	1	351	00:44:17	2657	00:44:52	2692	00:00:35	35	0.0000
nopath	1	2	2	1	327	00:44:24	2664	00:44:54	2694	00:00:30	30	0.0000
nopath	2	1	1	1	327	00:44:30	2670	00:44:56	2696	00:00:26	26	0.0000
nopath	1	2	1	1	327	00:44:29	2669	00:44:57	2697	00:00:28	28	0.0000
nopath	2	1	1	1	327	00:44:31	2671	00:44:57	2697	00:00:26	26	0.0000
nopath	2	1	9	1	327	00:44:35	2675	00:45:00	2700	00:00:25	25	0.0000	00:00:31
nopath	2	1	3	1	327	00:44:37	2677	00:45:03	2703	00:00:26	26	0.0000
nopath	3	2	1	1	311	00:44:31	2671	00:45:10	2710	00:00:39	39	0.0000
nopath	3	2	1	1	311	00:44:34	2674	00:45:12	2712	00:00:38	38	0.0000
nopath	3	2	13	15	311	00:44:48	2688	00:45:23	2723	00:00:35	35	0.0000
nopath	1	2	3	1	327	00:44:46	2686	00:45:30	2730	00:00:44	44	0.0000
nopath	2	1	1	1	327	00:45:04	2704	00:45:31	2731	00:00:27	27	0.0000
nopath	1	2	1	1	327	00:45:01	2701	00:45:32	2732	00:00:31	31	0.0000
nopath	2	1	3	1	327	00:44:49	2689	00:45:33	2733	00:00:44	44	0.0000
nopath	2	1	1	1	327	00:45:08	2708	00:45:35	2735	00:00:27	27	0.0000
nopath	1	2	1	1	327	00:45:06	2706	00:45:37	2737	00:00:31	31	0.0000
nopath	1	3	14	16	351	00:44:55	2695	00:45:38	2738	00:00:43	43	0.0000
nopath	1	2	3	1	327	00:45:10	2710	00:45:41	2741	00:00:31	31	0.0000
nopath	2	1	6	1	327	00:45:15	2715	00:45:41	2741	00:00:26	26	0.0000
nopath	2	1	1	1	327	00:45:16	2716	00:45:42	2742	00:00:26	26	0.0000
nopath	1	2	1	1	327	00:45:14	2714	00:45:43	2743	00:00:29	29	0.0000
nopath	1	2	5	1	327	00:45:16	2716	00:45:45	2745	00:00:29	29	0.0000
nopath	1	2	1	1	327	00:45:18	2718	00:45:46	2746	00:00:28	28	0.0000
nopath	2	1	1	1	327	00:45:20	2720	00:45:46	2746	00:00:26	26	0.0000
nopath	2	1	1	1	327	00:45:21	2721	00:45:47	2747	00:00:26	26	0.0000
nopath	1	2	1	1	327	00:45:21	2721	00:45:49	2749	00:00:28	28	0.0000
nopath	2	1	14	16	327	00:45:25	2725	00:45:51	2751	00:00:26	26	0.0000
nopath	1	2	1	1	327	00:45:22	2722	00:45:52	2752	00:00:30	30	0.0000
nopath	1	2	12	14	327	00:45:23	2723	00:45:52	2752	00:00:29	29	0.0000
nopath	1	3	1	1	351	00:45:03	2703	00:45:55	2755	00:00:52	52	0.0000
nopath	1	2	5	1	327	00:45:27	2727	00:45:55	2755	00:00:28	28	0.0000
nopath	1	3	1	1	351	00:45:13	2713	00:46:00	2760	00:00:47	47	0.0000	00:00:44
nopath	2	1	1	1	327	00:45:36	2736	00:46:02	2762	00:00:26	26	0.0000
nopath	2	1	1	1	327	00:45:38	2738	00:46:03	2763	00:00:25	25	0.0000
nopath	2	1	1	1	327	00:45:40	2740	00:46:06	2766	00:00:26	26	0.0000
nopath	3	1	1	1	351	00:44:58	2698	00:46:12	2772	00:01:14	74	0.0000
nopath	3	2	1	1	311	00:45:37	2737	00:46:13	2773	00:00:36	36	0.0000
nopath	3	1	3	1	351	00:45:41	2741	00:46:21	2781	00:00:40	40	0.0000
nopath	3	2	5	1	311	00:45:42	2742	00:46:21	2781	00:00:39	39	0.0000
nopath	1	2	12	14	327	00:45:36	2736	00:46:31	2791	00:00:55	55	0.0000
nopath	1	2	1	1	327	00:45:41	2741	00:46:32	2792	00:00:51	51	0.0000
nopath	2	3	1	1	311	00:45:48	2748	00:46:32	2792	00:00:44	44	0.0000
nopath	1	2	3	1	327	00:45:50	2750	00:46:33	2793	00:00:43	43	0.0000
nopath	2	1	9	1	327	00:45:51	2751	00:46:33	2793	00:00:42	42	0.0000
nopath	2	1	1	1	327	00:45:50	2750	00:46:34	2794	00:00:44	44	0.0000
nopath	1	2	3	1	327	00:45:51	2751	00:46:35	2795	00:00:44	44	0.0000
nopath	1	2	1	1	327	00:45:52	2752	00:46:37	2797	00:00:45	45	0.0000
nopath	2	1	13	15	327	00:46:09	2769	00:46:38	2798	00:00:29	29	0.0000
nopath	1	2	1	1	327	00:45:59	2759	00:46:39	2799	00:00:40	40	0.0000
nopath	1	3	3	1	351	00:46:03	2763	00:46:41	2801	00:00:38	38	0.0000
nopath	1	2	2	1	327	00:46:01	2761	00:46:42	2802	00:00:41	41	0.0000
nopath	1	2	9	1	327	00:46:02	2762	00:46:44	2804	00:00:42	42	0.0000
nopath	1	2	1	1	327	00:46:05	2765	00:46:45	2805	00:00:40	40	0.0000
nopath	2	1	1	1	327	00:46:19	2779	00:46:45	2805	00:00:26	26	0.0000
nopath	2	1	1	1	327	00:46:20	2780	00:46:46	2806	00:00:26	26	0.0000
nopath	1	2	12	14	327	00:46:08	2768	00:46:47	2807	00:00:39	39	0.0000
nopath	1	2	3	1	327	00:46:12	2772	00:46:49	2809	00:00:37	37	0.0000
nopath	1	3	2	1	351	00:46:11	2771	00:46:49	2809	00:00:38	38	0.0000
nopath	1	2	1	1	327	00:46:21	2781	00:46:51	2811	00:00:30	30	0.0000
nopath	2	1	1	1	327	00:46:26	2786	00:46:52	2812	00:00:26	26	0.0000
nopath	2	1	12	14	327	00:46:28	2788	00:46:55	2815	00:00:27	27	0.0000
nopath	3	2	10	1	311	00:45:57	2757	00:47:00	2820	00:01:03	63	0.0000	00:00:42
nopath	3	2	1	1	311	00:46:21	2781	00:47:06	2826	00:00:45	45	0.0000
nopath	3	1	14	16	351	00:46:18	2778	00:47:06	2826	00:00:48	48	0.0000
nopath	1	2	1	1	327	00:46:32	2792	00:47:12	2832	00:00:40	40	0.0000
nopath	2	3	1	1	311	00:46:34	2794	00:47:12	2832	00:00:38	38	0.0000
nopath	1	2	13	15	327	00:46:29	2789	00:47:13	2833	00:00:44	44	0.0000
nopath	1	2	5	1	327	00:46:38	2798	00:47:14	2834	00:00:36	36	0.0000
nopath	2	1	12	14	327	00:46:33	2793	00:47:14	2834	00:00:41	41	0.0000
nopath	2	1	1	1	327	00:46:38	2798	00:47:14	2834	00:00:36	36	0.0000
nopath	1	2	1	1	327	00:46:40	2800	00:47:15	2835	00:00:35	35	0.0000
nopath	1	3	9	1	351	00:46:18	2778	00:47:17	2837	00:00:59	59	0.0000
nopath	1	2	12	14	327	00:46:46	2806	00:47:17	2837	00:00:31	31	0.0000
nopath	2	1	12	14	327	00:46:53	2813	00:47:20	2840	00:00:27	27	0.0000
nopath	1	2	15	17	327	00:46:48	2808	00:47:21	2841	00:00:33	33	0.0000
nopath	2	1	1	1	327	00:46:54	2814	00:47:22	2842	00:00:28	28	0.0000
nopath	2	1	2	1	327	00:46:57	2817	00:47:23	2843	00:00:26	26	0.0000
nopath	1	3	3	1	351	00:46:47	2807	00:47:26	2846	00:00:39	39	0.0000
nopath	3	1	1	1	351	00:46:53	2813	00:47:32	2852	00:00:39	39	0.0000
nopath	3	2	1	1	311	00:46:54	2814	00:47:33	2853	00:00:39	39	0.0000
nopath	1	2	1	1	327	00:47:03	2823	00:47:40	2860	00:00:37	37	0.0000
nopath	2	1	5	1	327	00:47:14	2834	00:47:42	2862	00:00:28	28	0.0000
nopath	2	1	13	15	327	00:47:15	2835	00:47:43	2863	00:00:28	28	0.0000
nopath	2	1	1	1	327	00:47:06	2826	00:47:43	2863	00:00:37	37	0.0000
nopath	2	1	1	1	327	00:47:19	2839	00:47:47	2867	00:00:28	28	0.0000
nopath	1	2	1	1	327	00:47:22	2842	00:47:51	2871	00:00:29	29	0.0000
nopath	1	2	5	1	327	00:47:25	2845	00:47:53	2873	00:00:28	28	0.0000
nopath	2	3	1	1	311	00:47:24	2844	00:47:54	2874	00:00:30	30	0.0000
nopath	2	1	3	1	327	00:47:28	2848	00:47:55	2875	00:00:27	27	0.0000
nopath	1	2	13	15	327	00:47:28	2848	00:47:58	2878	00:00:30	30	0.0000
nopath	2	1	1	1	327	00:47:36	2856	00:48:03	2883	00:00:27	27	0.0000	00:00:29
nopath	1	3	3	1	351	00:47:30	2850	00:48:08	2888	00:00:38	38	0.0000
nopath	1	3	1	1	351	00:47:37	2857	00:48:13	2893	00:00:36	36	0.0000
nopath	1	3	1	1	351	00:47:38	2858	00:48:15	2895	00:00:37	37	0.0000
nopath	1	2	1	1	327	00:47:48	2868	00:48:16	2896	00:00:28	28	0.0000
nopath	1	2	12	14	327	00:47:49	2869	00:48:19	2899	00:00:30	30	0.0000
nopath	2	1	6	1	327	00:47:45	2865	00:48:23	2903	00:00:38	38	0.0000
nopath	2	1	1	1	327	00:47:41	2861	00:48:23	2903	00:00:42	42	0.0000
nopath	1	2	9	1	327	00:47:56	2876	00:48:24	2904	00:00:28	28	0.0000
nopath	2	1	1	1	327	00:47:50	2870	00:48:24	2904	00:00:34	34	0.0000
nopath	2	1	3	1	327	00:47:54	2874	00:48:25	2905	00:00:31	31	0.0000
nopath	3	2	1	1	311	00:47:27	2847	00:48:32	2912	00:01:05	65	0.0000
nopath	3	1	1	1	351	00:47:06	2826	00:48:32	2912	00:01:26	86	0.0000
nopath	3	1	1	1	351	00:47:30	2850	00:48:36	2916	00:01:06	66	0.0000
nopath	3	2	3	1	311	00:47:54	2874	00:48:38	2918	00:00:44	44	0.0000
nopath	2	1	8	1	327	00:48:12	2892	00:48:41	2921	00:00:29	29	0.0000
nopath	1	2	1	1	327	00:48:12	2892	00:48:42	2922	00:00:30	30	0.0000
nopath	1	2	14	16	327	00:48:05	2885	00:48:42	2922	00:00:37	37	0.0000
nopath	2	1	10	1	327	00:48:17	2897	00:48:44	2924	00:00:27	27	0.0000
nopath	2	1	15	17	327	00:48:05	2885	00:48:45	2925	00:00:40	40	0.0000
nopath	2	1	7	1	327	00:48:21	2901	00:48:48	2928	00:00:27	27	0.0000
nopath	2	1	1	1	327	00:48:23	2903	00:48:49	2929	00:00:26	26	0.0000
nopath	2	1	1	1	327	00:48:25	2905	00:48:51	2931	00:00:26	26	0.0000
nopath	2	1	1	1	327	00:48:26	2906	00:48:52	2932	00:00:26	26	0.0000
nopath	1	2	3	1	327	00:48:24	2904	00:48:53	2933	00:00:29	29	0.0000
nopath	2	1	3	1	327	00:48:27	2907	00:48:53	2933	00:00:26	26	0.0000
nopath	1	3	1	1	351	00:47:52	2872	00:48:56	2936	00:01:04	64	0.0000
nopath	1	2	1	1	327	00:48:29	2909	00:48:57	2937	00:00:28	28	0.0000
nopath	1	3	1	1	351	00:47:57	2877	00:48:59	2939	00:01:02	62	0.0000
nopath	1	2	13	15	327	00:48:34	2914	00:49:04	2944	00:00:30	30	0.0000	00:00:36
nopath	2	1	1	1	327	00:48:37	2917	00:49:04	2944	00:00:27	27	0.0000
nopath	2	1	3	1	327	00:48:42	2922	00:49:07	2947	00:00:25	25	0.0000
nopath	2	1	1	1	327	00:48:43	2923	00:49:09	2949	00:00:26	26	0.0000
nopath	1	2	1	1	327	00:48:44	2924	00:49:12	2952	00:00:28	28	0.0000
nopath	1	3	1	1	351	00:48:04	2884	00:49:12	2952	00:01:08	68	0.0000
nopath	1	2	3	1	327	00:48:46	2926	00:49:14	2954	00:00:28	28	0.0000
nopath	2	1	1	1	327	00:48:52	2932	00:49:19	2959	00:00:27	27	0.0000
nopath	1	2	1	1	327	00:48:53	2933	00:49:21	2961	00:00:28	28	0.0000
nopath	2	1	1	1	327	00:48:55	2935	00:49:21	2961	00:00:26	26	0.0000
nopath	1	2	12	14	327	00:48:55	2935	00:49:24	2964	00:00:29	29	0.0000
nopath	2	1	9	1	327	00:49:02	2942	00:49:27	2967	00:00:25	25	0.0000
nopath	1	2	12	14	327	00:49:00	2940	00:49:29	2969	00:00:29	29	0.0000
nopath	2	1	1	1	327	00:49:04	2944	00:49:29	2969	00:00:25	25	0.0000
nopath	2	1	1	1	327	00:49:05	2945	00:49:31	2971	00:00:26	26	0.0000
nopath	2	1	12	14	327	00:49:09	2949	00:49:36	2976	00:00:27	27	0.0000
nopath	1	2	1	1	327	00:49:09	2949	00:49:37	2977	00:00:28	28	0.0000
nopath	2	1	13	15	327	00:49:11	2951	00:49:40	2980	00:00:29	29	0.0000
nopath	2	1	1	1	327	00:49:17	2957	00:49:43	2983	00:00:26	26	0.0000
nopath	2	1	1	1	327	00:49:20	2960	00:49:46	2986	00:00:26	26	0.0000
nopath	2	1	1	1	327	00:49:22	2962	00:49:48	2988	00:00:26	26	0.0000
nopath	1	2	1	1	327	00:49:22	2962	00:49:50	2990	00:00:28	28	0.0000
nopath	2	1	1	1	327	00:49:26	2966	00:49:51	2991	00:00:25	25	0.0000
nopath	1	3	1	1	351	00:48:51	2931	00:49:54	2994	00:01:03	63	0.0000
nopath	1	2	10	1	327	00:49:26	2966	00:49:54	2994	00:00:28	28	0.0000
nopath	1	2	1	1	327	00:49:29	2969	00:49:57	2997	00:00:28	28	0.0000
nopath	2	1	12	14	327	00:49:32	2972	00:49:59	2999	00:00:27	27	0.0000
nopath	2	1	1	1	327	00:49:33	2973	00:49:59	2999	00:00:26	26	0.0000
nopath	2	1	1	1	327	00:49:35	2975	00:50:01	3001	00:00:26	26	0.0000	00:00:28
nopath	1	3	12	14	351	00:49:02	2942	00:50:04	3004	00:01:02	62	0.0000
nopath	3	1	12	14	351	00:48:05	2885	00:50:12	3012	00:02:07	127	0.0000
nopath	3	2	9	1	311	00:49:05	2945	00:50:13	3013	00:01:08	68	0.0000
nopath	3	1	1	1	351	00:49:33	2973	00:50:18	3018	00:00:45	45	0.0000
nopath	1	2	1	1	327	00:49:42	2982	00:50:20	3020	00:00:38	38	0.0000
nopath	1	2	1	1	327	00:49:45	2985	00:50:21	3021	00:00:36	36	0.0000
nopath	2	1	10	1	327	00:49:44	2984	00:50:23	3023	00:00:39	39	0.0000
nopath	1	2	15	17	327	00:49:51	2991	00:50:23	3023	00:00:32	32	0.0000
nopath	2	1	1	1	327	00:49:43	2983	00:50:23	3023	00:00:40	40	0.0000
nopath	2	1	3	1	327	00:49:53	2993	00:50:25	3025	00:00:32	32	0.0000
nopath	1	2	1	1	327	00:49:54	2994	00:50:26	3026	00:00:32	32	0.0000
nopath	2	1	2	1	327	00:49:59	2999	00:50:27	3027	00:00:28	28	0.0000
nopath	1	2	12	14	327	00:50:02	3002	00:50:32	3032	00:00:30	30	0.0000
nopath	2	1	12	14	327	00:50:06	3006	00:50:33	3033	00:00:27	27	0.0000
nopath	1	2	1	1	327	00:50:04	3004	00:50:34	3034	00:00:30	30	0.0000
nopath	2	1	10	1	327	00:50:08	3008	00:50:34	3034	00:00:26	26	0.0000
nopath	2	1	1	1	327	00:50:10	3010	00:50:36	3036	00:00:26	26	0.0000
nopath	1	2	3	1	327	00:50:09	3009	00:50:37	3037	00:00:28	28	0.0000
nopath	2	1	1	1	327	00:50:12	3012	00:50:39	3039	00:00:27	27	0.0000
nopath	1	3	1	1	351	00:49:12	2952	00:50:42	3042	00:01:30	90	0.0000
nopath	1	2	9	1	327	00:50:16	3016	00:50:44	3044	00:00:28	28	0.0000
nopath	2	1	1	1	327	00:50:21	3021	00:50:47	3047	00:00:26	26	0.0000
nopath	1	2	9	1	327	00:50:19	3019	00:50:47	3047	00:00:28	28	0.0000
nopath	1	3	1	1	351	00:49:59	2999	00:50:48	3048	00:00:49	49	0.0000
nopath	1	3	3	1	351	00:50:01	3001	00:50:50	3050	00:00:49	49	0.0000
nopath	1	2	1	1	327	00:50:25	3025	00:50:53	3053	00:00:28	28	0.0000
nopath	1	3	1	1	351	00:50:07	3007	00:50:53	3053	00:00:46	46	0.0000
nopath	1	2	1	1	327	00:50:27	3027	00:50:55	3055	00:00:28	28	0.0000
nopath	1	3	15	17	351	00:50:11	3011	00:50:58	3058	00:00:47	47	0.0000
nopath	1	2	1	1	327	00:50:32	3032	00:51:00	3060	00:00:28	28	0.0000	00:00:29
nopath	2	1	9	1	327	00:50:22	3022	00:51:03	3063	00:00:41	41	0.0000
nopath	1	2	1	1	327	00:50:35	3035	00:51:03	3063	00:00:28	28	0.0000
nopath	2	1	5	1	327	00:50:23	3023	00:51:03	3063	00:00:40	40	0.0000
nopath	2	1	12	14	327	00:50:32	3032	00:51:05	3065	00:00:33	33	0.0000
nopath	2	1	3	1	327	00:50:39	3039	00:51:07	3067	00:00:28	28	0.0000
nopath	2	1	12	14	327	00:50:40	3040	00:51:08	3068	00:00:28	28	0.0000
nopath	1	2	12	14	327	00:50:40	3040	00:51:09	3069	00:00:29	29	0.0000
nopath	2	1	3	1	327	00:50:43	3043	00:51:09	3069	00:00:26	26	0.0000
nopath	1	2	1	1	327	00:50:42	3042	00:51:10	3070	00:00:28	28	0.0000
nopath	2	1	1	1	327	00:50:44	3044	00:51:12	3072	00:00:28	28	0.0000
nopath	2	1	3	1	327	00:50:45	3045	00:51:12	3072	00:00:27	27	0.0000
nopath	1	2	2	1	327	00:50:45	3045	00:51:13	3073	00:00:28	28	0.0000
nopath	1	2	1	1	327	00:50:47	3047	00:51:15	3075	00:00:28	28	0.0000
nopath	1	3	6	1	351	00:50:33	3033	00:51:15	3075	00:00:42	42	0.0000
nopath	1	2	9	1	327	00:50:49	3049	00:51:17	3077	00:00:28	28	0.0000
nopath	1	2	1	1	327	00:50:51	3051	00:51:19	3079	00:00:28	28	0.0000
nopath	1	3	3	1	351	00:50:36	3036	00:51:19	3079	00:00:43	43	0.0000
nopath	1	3	3	1	351	00:50:39	3039	00:51:21	3081	00:00:42	42	0.0000
nopath	1	3	5	1	351	00:50:46	3046	00:51:25	3085	00:00:39	39	0.0000
nopath	3	2	3	1	311	00:50:00	3000	00:51:32	3092	00:01:32	92	0.0000
nopath	3	1	1	1	351	00:50:04	3004	00:51:36	3096	00:01:32	92	0.0000
nopath	3	2	1	1	311	00:50:22	3022	00:51:40	3100	00:01:18	78	0.0000
nopath	3	1	3	1	351	00:50:06	3006	00:51:40	3100	00:01:34	94	0.0000
nopath	3	1	1	1	351	00:50:25	3025	00:51:44	3104	00:01:19	79	0.0000
nopath	3	1	10	1	351	00:50:40	3040	00:51:47	3107	00:01:07	67	0.0000
nopath	1	2	5	1	327	00:51:04	3064	00:51:50	3110	00:00:46	46	0.0000
nopath	1	2	7	1	327	00:51:05	3065	00:51:51	3111	00:00:46	46	0.0000
nopath	2	1	1	1	327	00:50:55	3055	00:51:53	3113	00:00:58	58	0.0000
nopath	1	2	1	1	327	00:51:10	3070	00:51:53	3113	00:00:43	43	0.0000
nopath	2	1	3	1	327	00:50:53	3053	00:51:53	3113	00:01:00	60	0.0000
nopath	2	1	1	1	327	00:51:01	3061	00:51:54	3114	00:00:53	53	0.0000
nopath	1	2	1	1	327	00:51:13	3073	00:51:55	3115	00:00:42	42	0.0000
nopath	2	1	1	1	327	00:50:57	3057	00:51:55	3115	00:00:58	58	0.0000
nopath	2	1	1	1	327	00:51:07	3067	00:51:56	3116	00:00:49	49	0.0000
nopath	1	2	3	1	327	00:51:19	3079	00:51:57	3117	00:00:38	38	0.0000
nopath	2	1	3	1	327	00:50:59	3059	00:51:57	3117	00:00:58	58	0.0000
nopath	2	1	1	1	327	00:51:08	3068	00:51:58	3118	00:00:50	50	0.0000
nopath	2	1	1	1	327	00:51:02	3062	00:51:58	3118	00:00:56	56	0.0000
nopath	1	2	1	1	327	00:51:23	3083	00:51:59	3119	00:00:36	36	0.0000
nopath	2	1	1	1	327	00:51:15	3075	00:52:00	3120	00:00:45	45	0.0000	00:00:38
nopath	2	1	1	1	327	00:51:09	3069	00:52:00	3120	00:00:51	51	0.0000
nopath	1	2	1	1	327	00:51:29	3089	00:52:01	3121	00:00:32	32	0.0000
nopath	2	1	12	14	327	00:51:24	3084	00:52:02	3122	00:00:38	38	0.0000
nopath	2	1	15	17	327	00:51:11	3071	00:52:03	3123	00:00:52	52	0.0000
nopath	1	2	1	1	327	00:51:35	3095	00:52:04	3124	00:00:29	29	0.0000
nopath	2	1	5	1	327	00:51:32	3092	00:52:04	3124	00:00:32	32	0.0000
nopath	2	1	3	1	327	00:51:29	3089	00:52:05	3125	00:00:36	36	0.0000
nopath	2	1	10	1	327	00:51:35	3095	00:52:07	3127	00:00:32	32	0.0000
nopath	2	1	1	1	327	00:51:37	3097	00:52:08	3128	00:00:31	31	0.0000
nopath	2	3	1	1	311	00:51:38	3098	00:52:09	3129	00:00:31	31	0.0000
nopath	2	1	1	1	327	00:51:41	3101	00:52:11	3131	00:00:30	30	0.0000
nopath	1	2	1	1	327	00:51:44	3104	00:52:12	3132	00:00:28	28	0.0000
nopath	2	1	12	14	327	00:51:45	3105	00:52:13	3133	00:00:28	28	0.0000
nopath	1	2	1	1	327	00:51:47	3107	00:52:15	3135	00:00:28	28	0.0000
nopath	2	1	12	14	327	00:51:50	3110	00:52:18	3138	00:00:28	28	0.0000
nopath	1	2	1	1	327	00:51:51	3111	00:52:19	3139	00:00:28	28	0.0000
nopath	2	1	1	1	327	00:51:52	3112	00:52:20	3140	00:00:28	28	0.0000
nopath	1	2	1	1	327	00:51:53	3113	00:52:21	3141	00:00:28	28	0.0000
nopath	2	1	3	1	327	00:51:55	3115	00:52:22	3142	00:00:27	27	0.0000
nopath	2	3	12	14	311	00:51:56	3116	00:52:26	3146	00:00:30	30	0.0000
nopath	2	1	1	1	327	00:51:58	3118	00:52:27	3147	00:00:29	29	0.0000
nopath	2	1	1	1	327	00:52:01	3121	00:52:27	3147	00:00:26	26	0.0000
nopath	1	2	1	1	327	00:52:03	3123	00:52:31	3151	00:00:28	28	0.0000
nopath	2	1	3	1	327	00:52:08	3128	00:52:34	3154	00:00:26	26	0.0000
nopath	2	3	1	1	311	00:52:06	3126	00:52:35	3155	00:00:29	29	0.0000
nopath	1	2	13	15	327	00:52:06	3126	00:52:36	3156	00:00:30	30	0.0000
nopath	1	2	9	1	327	00:52:07	3127	00:52:38	3158	00:00:31	31	0.0000
nopath	1	2	2	1	327	00:52:10	3130	00:52:39	3159	00:00:29	29	0.0000
nopath	2	3	10	1	311	00:52:09	3129	00:52:39	3159	00:00:30	30	0.0000
nopath	1	2	12	14	327	00:52:13	3133	00:52:42	3162	00:00:29	29	0.0000
nopath	2	1	1	1	327	00:52:17	3137	00:52:43	3163	00:00:26	26	0.0000
nopath	1	2	1	1	327	00:52:16	3136	00:52:44	3164	00:00:28	28	0.0000
nopath	1	3	1	1	351	00:50:58	3058	00:52:45	3165	00:01:47	107	0.0000
nopath	1	2	1	1	327	00:52:17	3137	00:52:47	3167	00:00:30	30	0.0000
nopath	1	2	3	1	327	00:52:19	3139	00:52:48	3168	00:00:29	29	0.0000
nopath	1	3	1	1	351	00:51:08	3068	00:52:48	3168	00:01:40	100	0.0000
nopath	1	2	5	1	327	00:52:23	3143	00:52:51	3171	00:00:28	28	0.0000
nopath	1	3	3	1	351	00:51:18	3078	00:52:51	3171	00:01:33	93	0.0000
nopath	1	3	10	1	351	00:51:21	3081	00:52:54	3174	00:01:33	93	0.0000
nopath	1	3	10	1	351	00:52:04	3124	00:52:56	3176	00:00:52	52	0.0000
nopath	3	2	1	1	311	00:51:24	3084	00:53:04	3184	00:01:40	100	0.0000	00:01:06
nopath	3	1	3	1	351	00:50:52	3052	00:53:04	3184	00:02:12	132	0.0000
nopath	3	2	1	1	311	00:51:44	3104	00:53:06	3186	00:01:22	82	0.0000
nopath	3	2	1	1	311	00:51:45	3105	00:53:08	3188	00:01:23	83	0.0000
nopath	3	1	1	1	351	00:51:47	3107	00:53:13	3193	00:01:26	86	0.0000
nopath	3	2	2	1	311	00:51:57	3117	00:53:14	3194	00:01:17	77	0.0000
nopath	3	1	4	1	351	00:52:30	3150	00:53:18	3198	00:00:48	48	0.0000
nopath	1	2	10	1	327	00:52:28	3148	00:53:20	3200	00:00:52	52	0.0000
nopath	1	2	1	1	327	00:52:37	3157	00:53:21	3201	00:00:44	44	0.0000
nopath	1	2	2	1	327	00:52:38	3158	00:53:23	3203	00:00:45	45	0.0000
nopath	2	1	1	1	327	00:52:23	3143	00:53:23	3203	00:01:00	60	0.0000
nopath	2	1	1	1	327	00:52:28	3148	00:53:23	3203	00:00:55	55	0.0000
nopath	1	2	3	1	327	00:52:40	3160	00:53:24	3204	00:00:44	44	0.0000
nopath	2	1	1	1	327	00:52:42	3162	00:53:24	3204	00:00:42	42	0.0000
nopath	2	1	12	14	327	00:52:32	3152	00:53:25	3205	00:00:53	53	0.0000
nopath	1	2	1	1	327	00:52:42	3162	00:53:26	3206	00:00:44	44	0.0000
nopath	2	1	3	1	327	00:52:47	3167	00:53:26	3206	00:00:39	39	0.0000
nopath	2	1	1	1	327	00:52:45	3165	00:53:26	3206	00:00:41	41	0.0000
nopath	2	1	1	1	327	00:52:54	3174	00:53:28	3208	00:00:34	34	0.0000
nopath	1	2	14	16	327	00:52:44	3164	00:53:29	3209	00:00:45	45	0.0000
nopath	2	1	1	1	327	00:52:53	3173	00:53:29	3209	00:00:36	36	0.0000
nopath	2	1	2	1	327	00:52:58	3178	00:53:30	3210	00:00:32	32	0.0000
nopath	2	1	5	1	327	00:52:56	3176	00:53:30	3210	00:00:34	34	0.0000
nopath	1	2	1	1	327	00:52:47	3167	00:53:31	3211	00:00:44	44	0.0000
nopath	2	1	1	1	327	00:53:04	3184	00:53:32	3212	00:00:28	28	0.0000
nopath	1	2	3	1	327	00:52:56	3176	00:53:33	3213	00:00:37	37	0.0000
nopath	2	1	3	1	327	00:53:01	3181	00:53:33	3213	00:00:32	32	0.0000
nopath	2	1	1	1	327	00:53:03	3183	00:53:34	3214	00:00:31	31	0.0000
nopath	2	1	7	1	327	00:53:10	3190	00:53:36	3216	00:00:26	26	0.0000
nopath	2	1	1	1	327	00:53:06	3186	00:53:36	3216	00:00:30	30	0.0000
nopath	2	1	10	1	327	00:53:12	3192	00:53:38	3218	00:00:26	26	0.0000
nopath	2	1	1	1	327	00:53:09	3189	00:53:38	3218	00:00:29	29	0.0000
nopath	2	1	5	1	327	00:53:14	3194	00:53:40	3220	00:00:26	26	0.0000
nopath	1	2	1	1	327	00:53:11	3191	00:53:41	3221	00:00:30	30	0.0000
nopath	2	1	5	1	327	00:53:15	3195	00:53:42	3222	00:00:27	27	0.0000
nopath	2	1	6	1	327	00:53:20	3200	00:53:45	3225	00:00:25	25	0.0000
nopath	1	2	10	1	327	00:53:20	3200	00:53:48	3228	00:00:28	28	0.0000
nopath	1	3	1	1	351	00:52:34	3154	00:53:48	3228	00:01:14	74	0.0000
nopath	1	3	5	1	351	00:52:50	3170	00:53:50	3230	00:01:00	60	0.0000
nopath	1	2	5	1	327	00:53:21	3201	00:53:51	3231	00:00:30	30	0.0000
nopath	1	3	9	1	351	00:53:08	3188	00:53:53	3233	00:00:45	45	0.0000
nopath	1	2	1	1	327	00:53:27	3207	00:53:55	3235	00:00:28	28	0.0000
nopath	1	3	1	1	351	00:53:12	3192	00:53:57	3237	00:00:45	45	0.0000
nopath	1	2	1	1	327	00:53:31	3211	00:53:59	3239	00:00:28	28	0.0000
nopath	2	3	1	1	311	00:53:23	3203	00:54:02	3242	00:00:39	39	0.0000	00:00:32
nopath	2	1	9	1	327	00:53:26	3206	00:54:03	3243	00:00:37	37	0.0000
nopath	1	2	1	1	327	00:53:36	3216	00:54:04	3244	00:00:28	28	0.0000
nopath	2	1	12	14	327	00:53:24	3204	00:54:05	3245	00:00:41	41	0.0000
nopath	2	1	12	14	327	00:53:28	3208	00:54:05	3245	00:00:37	37	0.0000
nopath	1	3	14	16	351	00:53:17	3197	00:54:06	3246	00:00:49	49	0.0000
nopath	2	1	1	1	327	00:53:29	3209	00:54:07	3247	00:00:38	38	0.0000
nopath	3	2	10	1	311	00:52:39	3159	00:54:10	3250	00:01:31	91	0.0000
nopath	3	2	1	1	311	00:53:01	3181	00:54:14	3254	00:01:13	73	0.0000
nopath	3	1	1	1	351	00:52:53	3173	00:54:14	3254	00:01:21	81	0.0000
nopath	1	2	1	1	327	00:53:44	3224	00:54:20	3260	00:00:36	36	0.0000
nopath	2	1	7	1	327	00:53:30	3210	00:54:23	3263	00:00:53	53	0.0000
nopath	1	2	15	17	327	00:53:45	3225	00:54:23	3263	00:00:38	38	0.0000
nopath	2	1	1	1	327	00:53:31	3211	00:54:23	3263	00:00:52	52	0.0000
nopath	1	2	9	1	327	00:53:48	3228	00:54:24	3264	00:00:36	36	0.0000
nopath	2	1	1	1	327	00:53:35	3215	00:54:24	3264	00:00:49	49	0.0000
nopath	2	1	1	1	327	00:53:32	3212	00:54:25	3265	00:00:53	53	0.0000
nopath	2	1	1	1	327	00:53:45	3225	00:54:26	3266	00:00:41	41	0.0000
nopath	1	2	6	1	327	00:53:50	3230	00:54:26	3266	00:00:36	36	0.0000
nopath	2	1	1	1	327	00:53:44	3224	00:54:26	3266	00:00:42	42	0.0000
nopath	2	1	1	1	327	00:53:48	3228	00:54:28	3268	00:00:40	40	0.0000
nopath	1	2	3	1	327	00:53:51	3231	00:54:28	3268	00:00:37	37	0.0000
nopath	2	1	6	1	327	00:53:54	3234	00:54:28	3268	00:00:34	34	0.0000
nopath	1	2	3	1	327	00:53:55	3235	00:54:30	3270	00:00:35	35	0.0000
nopath	2	1	3	1	327	00:53:58	3238	00:54:30	3270	00:00:32	32	0.0000
nopath	2	1	1	1	327	00:53:57	3237	00:54:30	3270	00:00:33	33	0.0000
nopath	1	2	1	1	327	00:53:56	3236	00:54:31	3271	00:00:35	35	0.0000
nopath	1	2	1	1	327	00:53:57	3237	00:54:34	3274	00:00:37	37	0.0000
nopath	2	1	13	15	327	00:54:03	3243	00:54:34	3274	00:00:31	31	0.0000
nopath	2	1	1	1	327	00:54:05	3245	00:54:34	3274	00:00:29	29	0.0000
nopath	1	2	1	1	327	00:53:59	3239	00:54:35	3275	00:00:36	36	0.0000
nopath	2	1	1	1	327	00:54:09	3249	00:54:35	3275	00:00:26	26	0.0000
nopath	1	2	1	1	327	00:54:08	3248	00:54:38	3278	00:00:30	30	0.0000
nopath	2	1	13	15	327	00:54:06	3246	00:54:38	3278	00:00:32	32	0.0000
nopath	1	3	1	1	351	00:53:28	3208	00:54:38	3278	00:01:10	70	0.0000
nopath	1	2	1	1	327	00:54:09	3249	00:54:39	3279	00:00:30	30	0.0000
nopath	1	3	1	1	351	00:53:37	3217	00:54:40	3280	00:01:03	63	0.0000
nopath	1	2	1	1	327	00:54:10	3250	00:54:41	3281	00:00:31	31	0.0000
nopath	1	2	15	17	327	00:54:12	3252	00:54:43	3283	00:00:31	31	0.0000
nopath	1	3	1	1	351	00:53:39	3219	00:54:44	3284	00:01:05	65	0.0000
nopath	1	3	12	14	351	00:54:11	3251	00:54:49	3289	00:00:38	38	0.0000
nopath	3	2	1	1	311	00:53:05	3185	00:54:52	3292	00:01:47	107	0.0000
nopath	3	2	1	1	311	00:53:09	3189	00:54:54	3294	00:01:45	105	0.0000
nopath	3	1	9	1	351	00:53:15	3195	00:54:59	3299	00:01:44	104	0.0000
nopath	3	2	1	1	311	00:53:27	3207	00:54:59	3299	00:01:32	92	0.0000
nopath	3	2	9	1	311	00:53:37	3217	00:55:02	3302	00:01:25	85	0.0000	00:01:28
nopath	3	2	1	1	311	00:53:47	3227	00:55:04	3304	00:01:17	77	0.0000
nopath	3	2	1	1	311	00:53:48	3228	00:55:08	3308	00:01:20	80	0.0000
nopath	3	1	1	1	351	00:53:59	3239	00:55:12	3312	00:01:13	73	0.0000
nopath	3	2	1	1	311	00:54:14	3254	00:55:13	3313	00:00:59	59	0.0000
nopath	3	2	1	1	311	00:54:18	3258	00:55:15	3315	00:00:57	57	0.0000
nopath	1	2	1	1	327	00:54:17	3257	00:55:20	3320	00:01:03	63	0.0000
nopath	1	2	5	1	327	00:54:30	3270	00:55:21	3321	00:00:51	51	0.0000
nopath	2	1	1	1	327	00:54:15	3255	00:55:23	3323	00:01:08	68	0.0000
nopath	1	2	1	1	327	00:54:35	3275	00:55:23	3323	00:00:48	48	0.0000
nopath	2	1	10	1	327	00:54:29	3269	00:55:23	3323	00:00:54	54	0.0000
nopath	2	1	1	1	327	00:54:30	3270	00:55:25	3325	00:00:55	55	0.0000
nopath	1	2	5	1	327	00:54:36	3276	00:55:25	3325	00:00:49	49	0.0000
nopath	2	3	14	16	311	00:54:27	3267	00:55:26	3326	00:00:59	59	0.0000
nopath	2	1	1	1	327	00:54:46	3286	00:55:26	3326	00:00:40	40	0.0000
nopath	1	2	1	1	327	00:54:37	3277	00:55:27	3327	00:00:50	50	0.0000
nopath	2	1	14	16	327	00:54:32	3272	00:55:28	3328	00:00:56	56	0.0000
nopath	2	1	1	1	327	00:54:48	3288	00:55:28	3328	00:00:40	40	0.0000
nopath	1	2	1	1	327	00:54:41	3281	00:55:29	3329	00:00:48	48	0.0000
nopath	2	1	1	1	327	00:54:51	3291	00:55:30	3330	00:00:39	39	0.0000
nopath	2	1	1	1	327	00:54:50	3290	00:55:30	3330	00:00:40	40	0.0000
nopath	1	2	1	1	327	00:54:45	3285	00:55:31	3331	00:00:46	46	0.0000
nopath	2	1	5	1	327	00:55:05	3305	00:55:32	3332	00:00:27	27	0.0000
nopath	1	2	1	1	327	00:54:47	3287	00:55:33	3333	00:00:46	46	0.0000
nopath	2	1	1	1	327	00:54:54	3294	00:55:33	3333	00:00:39	39	0.0000
nopath	2	1	1	1	327	00:55:00	3300	00:55:34	3334	00:00:34	34	0.0000
nopath	1	2	1	1	327	00:54:48	3288	00:55:34	3334	00:00:46	46	0.0000
nopath	2	1	1	1	327	00:55:07	3307	00:55:35	3335	00:00:28	28	0.0000
nopath	1	2	3	1	327	00:54:50	3290	00:55:36	3336	00:00:46	46	0.0000
nopath	2	1	14	16	327	00:55:04	3304	00:55:36	3336	00:00:32	32	0.0000
nopath	2	1	1	1	327	00:55:09	3309	00:55:36	3336	00:00:27	27	0.0000
nopath	2	1	12	14	327	00:55:08	3308	00:55:38	3338	00:00:30	30	0.0000
nopath	1	2	9	1	327	00:55:06	3306	00:55:39	3339	00:00:33	33	0.0000
nopath	2	1	1	1	327	00:55:06	3306	00:55:39	3339	00:00:33	33	0.0000
nopath	1	2	4	1	327	00:55:07	3307	00:55:40	3340	00:00:33	33	0.0000
nopath	1	2	1	1	327	00:55:11	3311	00:55:42	3342	00:00:31	31	0.0000
nopath	1	2	1	1	327	00:55:15	3315	00:55:45	3345	00:00:30	30	0.0000
nopath	2	1	12	14	327	00:55:18	3318	00:55:45	3345	00:00:27	27	0.0000
nopath	2	1	1	1	327	00:55:21	3321	00:55:46	3346	00:00:25	25	0.0000
nopath	1	2	1	1	327	00:55:18	3318	00:55:47	3347	00:00:29	29	0.0000
nopath	1	2	1	1	327	00:55:19	3319	00:55:49	3349	00:00:30	30	0.0000
nopath	1	2	1	1	327	00:55:20	3320	00:55:50	3350	00:00:30	30	0.0000
nopath	2	1	1	1	327	00:55:24	3324	00:55:50	3350	00:00:26	26	0.0000
nopath	1	3	1	1	351	00:54:38	3278	00:55:52	3352	00:01:14	74	0.0000
nopath	1	3	1	1	351	00:54:49	3289	00:55:55	3355	00:01:06	66	0.0000
nopath	1	3	1	1	351	00:55:23	3323	00:55:59	3359	00:00:36	36	0.0000
nopath	3	2	9	1	311	00:54:43	3283	00:56:01	3361	00:01:18	78	0.0000	00:01:10
nopath	3	1	1	1	351	00:54:22	3262	00:56:02	3362	00:01:40	100	0.0000
nopath	3	2	1	1	311	00:54:53	3293	00:56:04	3364	00:01:11	71	0.0000
nopath	3	1	1	1	351	00:55:29	3329	00:56:09	3369	00:00:40	40	0.0000
nopath	1	2	5	1	327	00:55:27	3327	00:56:10	3370	00:00:43	43	0.0000
nopath	1	2	1	1	327	00:55:29	3329	00:56:12	3372	00:00:43	43	0.0000
nopath	1	2	1	1	327	00:55:33	3333	00:56:13	3373	00:00:40	40	0.0000
nopath	2	1	9	1	327	00:55:33	3333	00:56:13	3373	00:00:40	40	0.0000
nopath	2	1	1	1	327	00:55:40	3340	00:56:13	3373	00:00:33	33	0.0000
nopath	1	2	1	1	327	00:55:36	3336	00:56:15	3375	00:00:39	39	0.0000
nopath	1	2	1	1	327	00:55:39	3339	00:56:16	3376	00:00:37	37	0.0000
nopath	2	1	12	14	327	00:55:49	3349	00:56:17	3377	00:00:28	28	0.0000
nopath	1	2	1	1	327	00:55:42	3342	00:56:18	3378	00:00:36	36	0.0000
nopath	1	3	15	17	351	00:55:35	3335	00:56:19	3379	00:00:44	44	0.0000
nopath	2	1	1	1	327	00:55:56	3356	00:56:23	3383	00:00:27	27	0.0000
nopath	2	1	1	1	327	00:55:59	3359	00:56:25	3385	00:00:26	26	0.0000
nopath	1	3	5	1	351	00:55:40	3340	00:56:28	3388	00:00:48	48	0.0000
nopath	1	2	3	1	327	00:56:00	3360	00:56:30	3390	00:00:30	30	0.0000
nopath	1	3	10	1	351	00:55:51	3351	00:56:32	3392	00:00:41	41	0.0000
nopath	1	2	1	1	327	00:56:01	3361	00:56:32	3392	00:00:31	31	0.0000
nopath	1	3	1	1	351	00:55:53	3353	00:56:34	3394	00:00:41	41	0.0000
nopath	3	2	1	1	311	00:55:51	3351	00:56:44	3404	00:00:53	53	0.0000
nopath	3	1	6	1	351	00:55:37	3337	00:56:44	3404	00:01:07	67	0.0000
nopath	3	2	12	14	311	00:55:54	3354	00:56:47	3407	00:00:53	53	0.0000
nopath	3	1	6	1	351	00:56:01	3361	00:56:51	3411	00:00:50	50	0.0000
nopath	3	2	10	1	311	00:56:04	3364	00:56:52	3412	00:00:48	48	0.0000
nopath	3	2	1	1	311	00:56:15	3375	00:56:54	3414	00:00:39	39	0.0000
nopath	1	2	1	1	327	00:56:09	3369	00:57:03	3423	00:00:54	54	0.0000	00:00:36
nopath	1	2	13	15	327	00:56:05	3365	00:57:03	3423	00:00:58	58	0.0000
nopath	2	1	1	1	327	00:56:07	3367	00:57:03	3423	00:00:56	56	0.0000
nopath	2	1	1	1	327	00:56:02	3362	00:57:03	3423	00:01:01	61	0.0000
nopath	1	2	1	1	327	00:56:10	3370	00:57:04	3424	00:00:54	54	0.0000
nopath	2	1	3	1	327	00:56:11	3371	00:57:04	3424	00:00:53	53	0.0000
nopath	2	3	9	1	311	00:56:13	3373	00:57:04	3424	00:00:51	51	0.0000
nopath	1	2	1	1	327	00:56:14	3374	00:57:05	3425	00:00:51	51	0.0000
nopath	2	1	10	1	327	00:56:16	3376	00:57:06	3426	00:00:50	50	0.0000
nopath	2	1	1	1	327	00:56:14	3374	00:57:06	3426	00:00:52	52	0.0000
nopath	1	2	6	1	327	00:56:23	3383	00:57:07	3427	00:00:44	44	0.0000
nopath	2	1	1	1	327	00:56:20	3380	00:57:07	3427	00:00:47	47	0.0000
nopath	2	1	9	1	327	00:56:19	3379	00:57:07	3427	00:00:48	48	0.0000
nopath	2	1	9	1	327	00:56:28	3388	00:57:08	3428	00:00:40	40	0.0000
nopath	1	2	10	1	327	00:56:29	3389	00:57:09	3429	00:00:40	40	0.0000
nopath	2	1	1	1	327	00:56:23	3383	00:57:09	3429	00:00:46	46	0.0000
nopath	2	1	1	1	327	00:56:32	3392	00:57:11	3431	00:00:39	39	0.0000
nopath	2	1	1	1	327	00:56:35	3395	00:57:11	3431	00:00:36	36	0.0000
nopath	1	2	10	1	327	00:56:33	3393	00:57:11	3431	00:00:38	38	0.0000
nopath	2	1	1	1	327	00:56:40	3400	00:57:13	3433	00:00:33	33	0.0000
nopath	2	1	9	1	327	00:56:41	3401	00:57:13	3433	00:00:32	32	0.0000
nopath	1	2	1	1	327	00:56:34	3394	00:57:13	3433	00:00:39	39	0.0000
nopath	1	2	1	1	327	00:56:37	3397	00:57:15	3435	00:00:38	38	0.0000
nopath	2	1	10	1	327	00:56:42	3402	00:57:15	3435	00:00:33	33	0.0000
nopath	1	2	1	1	327	00:56:38	3398	00:57:17	3437	00:00:39	39	0.0000
nopath	1	2	1	1	327	00:56:42	3402	00:57:18	3438	00:00:36	36	0.0000
nopath	2	1	3	1	327	00:56:54	3414	00:57:20	3440	00:00:26	26	0.0000
nopath	1	2	1	1	327	00:56:43	3403	00:57:20	3440	00:00:37	37	0.0000
nopath	2	3	1	1	311	00:56:49	3409	00:57:21	3441	00:00:32	32	0.0000
nopath	1	2	1	1	327	00:56:45	3405	00:57:22	3442	00:00:37	37	0.0000
nopath	2	3	3	1	311	00:56:50	3410	00:57:24	3444	00:00:34	34	0.0000
nopath	1	2	1	1	327	00:56:47	3407	00:57:24	3444	00:00:37	37	0.0000
nopath	2	1	1	1	327	00:56:59	3419	00:57:25	3445	00:00:26	26	0.0000
nopath	1	2	1	1	327	00:56:49	3409	00:57:26	3446	00:00:37	37	0.0000
nopath	1	2	9	1	327	00:56:53	3413	00:57:28	3448	00:00:35	35	0.0000
nopath	2	1	13	15	327	00:57:00	3420	00:57:28	3448	00:00:28	28	0.0000
nopath	1	2	1	1	327	00:57:01	3421	00:57:31	3451	00:00:30	30	0.0000
nopath	2	1	1	1	327	00:57:04	3424	00:57:32	3452	00:00:28	28	0.0000
nopath	2	1	1	1	327	00:57:06	3426	00:57:32	3452	00:00:26	26	0.0000
nopath	1	2	3	1	327	00:57:06	3426	00:57:34	3454	00:00:28	28	0.0000
nopath	2	1	1	1	327	00:57:09	3429	00:57:34	3454	00:00:25	25	0.0000
nopath	2	1	12	14	327	00:57:11	3431	00:57:37	3457	00:00:26	26	0.0000
nopath	3	2	1	1	311	00:56:44	3404	00:57:42	3462	00:00:58	58	0.0000
nopath	3	1	1	1	351	00:56:29	3389	00:57:42	3462	00:01:13	73	0.0000
nopath	3	2	1	1	311	00:56:46	3406	00:57:44	3464	00:00:58	58	0.0000
nopath	3	2	1	1	311	00:56:55	3415	00:57:48	3468	00:00:53	53	0.0000
nopath	3	2	2	1	311	00:57:04	3424	00:57:49	3469	00:00:45	45	0.0000
nopath	3	1	1	1	351	00:57:09	3429	00:57:54	3474	00:00:45	45	0.0000
nopath	3	1	1	1	351	00:57:11	3431	00:57:57	3477	00:00:46	46	0.0000
nopath	1	2	1	1	327	00:57:07	3427	00:58:00	3480	00:00:53	53	0.0000	00:00:40
nopath	1	2	3	1	327	00:57:10	3430	00:58:01	3481	00:00:51	51	0.0000
nopath	1	2	3	1	327	00:57:11	3431	00:58:03	3483	00:00:52	52	0.0000
nopath	2	1	3	1	327	00:57:13	3433	00:58:03	3483	00:00:50	50	0.0000
nopath	2	1	2	1	327	00:57:19	3439	00:58:03	3483	00:00:44	44	0.0000
nopath	2	1	1	1	327	00:57:17	3437	00:58:04	3484	00:00:47	47	0.0000
nopath	2	1	1	1	327	00:57:21	3441	00:58:04	3484	00:00:43	43	0.0000
nopath	1	2	1	1	327	00:57:13	3433	00:58:05	3485	00:00:52	52	0.0000
nopath	2	1	1	1	327	00:57:20	3440	00:58:06	3486	00:00:46	46	0.0000
nopath	1	2	1	1	327	00:57:18	3438	00:58:06	3486	00:00:48	48	0.0000
nopath	2	1	1	1	327	00:57:25	3445	00:58:06	3486	00:00:41	41	0.0000
nopath	1	2	1	1	327	00:57:21	3441	00:58:08	3488	00:00:47	47	0.0000
nopath	2	1	1	1	327	00:57:26	3446	00:58:08	3488	00:00:42	42	0.0000
nopath	2	1	1	1	327	00:57:34	3454	00:58:09	3489	00:00:35	35	0.0000
nopath	2	1	5	1	327	00:57:39	3459	00:58:10	3490	00:00:31	31	0.0000
nopath	1	2	10	1	327	00:57:22	3442	00:58:10	3490	00:00:48	48	0.0000
nopath	2	1	1	1	327	00:57:44	3464	00:58:11	3491	00:00:27	27	0.0000
nopath	1	2	1	1	327	00:57:25	3445	00:58:12	3492	00:00:47	47	0.0000
nopath	2	1	1	1	327	00:57:43	3463	00:58:13	3493	00:00:30	30	0.0000
nopath	1	2	3	1	327	00:57:33	3453	00:58:14	3494	00:00:41	41	0.0000
nopath	2	1	1	1	327	00:57:46	3466	00:58:14	3494	00:00:28	28	0.0000
nopath	2	1	1	1	327	00:57:50	3470	00:58:15	3495	00:00:25	25	0.0000
nopath	2	1	1	1	327	00:57:49	3469	00:58:16	3496	00:00:27	27	0.0000
nopath	1	2	1	1	327	00:57:36	3456	00:58:16	3496	00:00:40	40	0.0000
nopath	1	2	1	1	327	00:57:39	3459	00:58:18	3498	00:00:39	39	0.0000
nopath	2	1	1	1	327	00:57:56	3476	00:58:22	3502	00:00:26	26	0.0000
nopath	1	2	1	1	327	00:57:53	3473	00:58:23	3503	00:00:30	30	0.0000
nopath	1	2	1	1	327	00:57:57	3477	00:58:25	3505	00:00:28	28	0.0000
nopath	2	1	12	14	327	00:57:58	3478	00:58:25	3505	00:00:27	27	0.0000
nopath	2	1	1	1	327	00:58:01	3481	00:58:27	3507	00:00:26	26	0.0000
nopath	1	2	1	1	327	00:58:00	3480	00:58:28	3508	00:00:28	28	0.0000
nopath	1	3	1	1	351	00:56:27	3387	00:58:28	3508	00:02:01	121	0.0000
nopath	1	2	1	1	327	00:58:03	3483	00:58:31	3511	00:00:28	28	0.0000
nopath	1	3	1	1	351	00:56:31	3391	00:58:31	3511	00:02:00	120	0.0000
nopath	1	3	13	15	351	00:57:34	3454	00:58:35	3515	00:01:01	61	0.0000
nopath	1	3	10	1	351	00:57:35	3455	00:58:37	3517	00:01:02	62	0.0000
nopath	3	2	1	1	311	00:57:16	3436	00:58:44	3524	00:01:28	88	0.0000
nopath	3	1	1	1	351	00:57:14	3434	00:58:44	3524	00:01:30	90	0.0000
nopath	3	1	1	1	351	00:57:20	3440	00:58:48	3528	00:01:28	88	0.0000
nopath	3	1	5	1	351	00:57:33	3453	00:58:51	3531	00:01:18	78	0.0000
nopath	3	2	1	1	311	00:57:49	3469	00:58:54	3534	00:01:05	65	0.0000
nopath	3	1	12	14	351	00:57:43	3463	00:58:54	3534	00:01:11	71	0.0000
nopath	3	2	1	1	311	00:57:51	3471	00:58:56	3536	00:01:05	65	0.0000
nopath	3	2	1	1	311	00:57:55	3475	00:58:59	3539	00:01:04	64	0.0000
nopath	3	2	1	1	311	00:58:04	3484	00:59:01	3541	00:00:57	57	0.0000	00:00:58
nopath	3	1	1	1	351	00:58:15	3495	00:59:06	3546	00:00:51	51	0.0000
nopath	1	2	12	14	327	00:58:06	3486	00:59:11	3551	00:01:05	65	0.0000
nopath	1	2	1	1	327	00:58:07	3487	00:59:12	3552	00:01:05	65	0.0000
nopath	2	1	6	1	327	00:58:03	3483	00:59:13	3553	00:01:10	70	0.0000
nopath	1	2	8	1	327	00:58:09	3489	00:59:13	3553	00:01:04	64	0.0000
nopath	2	1	5	1	327	00:58:05	3485	00:59:13	3553	00:01:08	68	0.0000
nopath	2	1	1	1	327	00:58:11	3491	00:59:14	3554	00:01:03	63	0.0000
nopath	2	1	1	1	327	00:58:19	3499	00:59:14	3554	00:00:55	55	0.0000
nopath	1	2	1	1	327	00:58:12	3492	00:59:15	3555	00:01:03	63	0.0000
nopath	2	1	1	1	327	00:58:20	3500	00:59:16	3556	00:00:56	56	0.0000
nopath	2	1	3	1	327	00:58:24	3504	00:59:16	3556	00:00:52	52	0.0000
nopath	1	2	1	1	327	00:58:13	3493	00:59:18	3558	00:01:05	65	0.0000
nopath	2	1	1	1	327	00:58:28	3508	00:59:19	3559	00:00:51	51	0.0000
nopath	2	1	1	1	327	00:58:27	3507	00:59:19	3559	00:00:52	52	0.0000
nopath	1	2	1	1	327	00:58:14	3494	00:59:20	3560	00:01:06	66	0.0000
nopath	2	1	1	1	327	00:58:31	3511	00:59:20	3560	00:00:49	49	0.0000
nopath	2	1	12	14	327	00:58:30	3510	00:59:20	3560	00:00:50	50	0.0000
nopath	1	2	1	1	327	00:58:18	3498	00:59:21	3561	00:01:03	63	0.0000
nopath	2	1	1	1	327	00:58:36	3516	00:59:22	3562	00:00:46	46	0.0000
nopath	2	1	12	14	327	00:58:33	3513	00:59:22	3562	00:00:49	49	0.0000
nopath	1	2	1	1	327	00:58:25	3505	00:59:24	3564	00:00:59	59	0.0000
nopath	2	1	1	1	327	00:58:39	3519	00:59:24	3564	00:00:45	45	0.0000
nopath	2	1	12	14	327	00:58:37	3517	00:59:25	3565	00:00:48	48	0.0000
nopath	1	2	1	1	327	00:58:36	3516	00:59:26	3566	00:00:50	50	0.0000
nopath	2	1	1	1	327	00:58:43	3523	00:59:26	3566	00:00:43	43	0.0000
nopath	2	1	1	1	327	00:58:46	3526	00:59:27	3567	00:00:41	41	0.0000
nopath	1	2	2	1	327	00:58:40	3520	00:59:27	3567	00:00:47	47	0.0000
nopath	2	1	1	1	327	00:58:45	3525	00:59:28	3568	00:00:43	43	0.0000
nopath	2	1	3	1	327	00:58:49	3529	00:59:29	3569	00:00:40	40	0.0000
nopath	1	2	1	1	327	00:58:48	3528	00:59:30	3570	00:00:42	42	0.0000
nopath	2	1	12	14	327	00:58:53	3533	00:59:30	3570	00:00:37	37	0.0000
nopath	2	1	1	1	327	00:58:52	3532	00:59:30	3570	00:00:38	38	0.0000
nopath	1	2	3	1	327	00:58:49	3529	00:59:32	3572	00:00:43	43	0.0000
nopath	2	1	1	1	327	00:58:55	3535	00:59:32	3572	00:00:37	37	0.0000
nopath	2	1	3	1	327	00:58:54	3534	00:59:32	3572	00:00:38	38	0.0000
nopath	1	2	1	1	327	00:58:52	3532	00:59:33	3573	00:00:41	41	0.0000
nopath	2	1	1	1	327	00:58:57	3537	00:59:33	3573	00:00:36	36	0.0000
nopath	2	1	1	1	327	00:58:56	3536	00:59:34	3574	00:00:38	38	0.0000
nopath	1	2	5	1	327	00:58:57	3537	00:59:35	3575	00:00:38	38	0.0000
nopath	2	1	1	1	327	00:58:58	3538	00:59:35	3575	00:00:37	37	0.0000
nopath	2	1	3	1	327	00:59:03	3543	00:59:35	3575	00:00:32	32	0.0000
nopath	2	1	1	1	327	00:59:00	3540	00:59:37	3577	00:00:37	37	0.0000
nopath	1	2	15	17	327	00:59:00	3540	00:59:37	3577	00:00:37	37	0.0000
nopath	2	1	15	17	327	00:59:04	3544	00:59:38	3578	00:00:34	34	0.0000
nopath	1	2	1	1	327	00:59:03	3543	00:59:40	3580	00:00:37	37	0.0000
nopath	2	1	1	1	327	00:59:06	3546	00:59:40	3580	00:00:34	34	0.0000
nopath	1	2	1	1	327	00:59:04	3544	00:59:41	3581	00:00:37	37	0.0000
nopath	2	1	14	16	327	00:59:14	3554	00:59:42	3582	00:00:28	28	0.0000
nopath	1	2	2	1	327	00:59:05	3545	00:59:43	3583	00:00:38	38	0.0000
nopath	1	2	9	1	327	00:59:07	3547	00:59:45	3585	00:00:38	38	0.0000
nopath	2	1	1	1	327	00:59:19	3559	00:59:45	3585	00:00:26	26	0.0000
nopath	1	2	1	1	327	00:59:11	3551	00:59:47	3587	00:00:36	36	0.0000
nopath	2	1	1	1	327	00:59:22	3562	00:59:48	3588	00:00:26	26	0.0000
nopath	1	2	3	1	327	00:59:13	3553	00:59:48	3588	00:00:35	35	0.0000
nopath	1	2	1	1	327	00:59:15	3555	00:59:50	3590	00:00:35	35	0.0000
nopath	2	1	1	1	327	00:59:24	3564	00:59:51	3591	00:00:27	27	0.0000
nopath	2	1	1	1	327	00:59:25	3565	00:59:51	3591	00:00:26	26	0.0000
nopath	1	2	1	1	327	00:59:16	3556	00:59:52	3592	00:00:36	36	0.0000
nopath	2	1	10	1	327	00:59:26	3566	00:59:53	3593	00:00:27	27	0.0000
nopath	1	2	3	1	327	00:59:20	3560	00:59:54	3594	00:00:34	34	0.0000
nopath	2	1	2	1	327	00:59:29	3569	00:59:55	3595	00:00:26	26	0.0000
nopath	1	2	2	1	327	00:59:26	3566	00:59:56	3596	00:00:30	30	0.0000
nopath	1	3	9	1	351	00:57:46	3466	00:59:59	3599	00:02:13	133	0.0000
nopath	1	2	2	1	327	00:59:34	3574	01:00:02	3602	00:00:28	28	0.0000	00:00:44
nopath	1	3	14	16	351	00:58:38	3518	01:00:02	3602	00:01:24	84	0.0000
nopath	1	3	6	1	351	00:58:47	3527	01:00:06	3606	00:01:19	79	0.0000
nopath	1	3	12	14	351	00:58:54	3534	01:00:09	3609	00:01:15	75	0.0000
nopath	1	3	12	14	351	00:59:02	3542	01:00:11	3611	00:01:09	69	0.0000
nopath	1	3	1	1	351	00:59:24	3564	01:00:13	3613	00:00:49	49	0.0000
nopath	1	2	3	1	327	00:59:46	3586	01:00:14	3614	00:00:28	28	0.0000
nopath	1	3	10	1	351	00:59:30	3570	01:00:16	3616	00:00:46	46	0.0000
nopath	3	2	12	14	311	00:58:31	3511	01:00:24	3624	00:01:53	113	0.0000
nopath	3	1	2	1	351	00:58:21	3501	01:00:24	3624	00:02:03	123	0.0000
nopath	3	2	10	1	311	00:58:41	3521	01:00:29	3629	00:01:48	108	0.0000
nopath	3	1	9	1	351	00:58:32	3512	01:00:29	3629	00:01:57	117	0.0000
nopath	3	1	1	1	351	00:58:51	3531	01:00:33	3633	00:01:42	102	0.0000
nopath	3	2	1	1	311	00:59:13	3553	01:00:34	3634	00:01:21	81	0.0000
nopath	3	1	1	1	351	00:59:23	3563	01:00:39	3639	00:01:16	76	0.0000
nopath	1	2	3	1	327	00:59:50	3590	01:00:40	3640	00:00:50	50	0.0000
nopath	1	2	6	1	327	00:59:54	3594	01:00:41	3641	00:00:47	47	0.0000
nopath	1	2	1	1	327	01:00:00	3600	01:00:43	3643	00:00:43	43	0.0000
nopath	2	1	1	1	327	00:59:32	3572	01:00:43	3643	00:01:11	71	0.0000
nopath	2	1	1	1	327	00:59:31	3571	01:00:43	3643	00:01:12	72	0.0000
nopath	1	2	1	1	327	01:00:01	3601	01:00:44	3644	00:00:43	43	0.0000
nopath	2	1	1	1	327	00:59:38	3578	01:00:45	3645	00:01:07	67	0.0000
nopath	2	1	12	14	327	00:59:37	3577	01:00:45	3645	00:01:08	68	0.0000
nopath	2	1	9	1	327	00:59:44	3584	01:00:46	3646	00:01:02	62	0.0000
nopath	2	1	5	1	327	00:59:43	3583	01:00:46	3646	00:01:03	63	0.0000
nopath	1	2	12	14	327	01:00:07	3607	01:00:47	3647	00:00:40	40	0.0000
nopath	2	1	3	1	327	00:59:45	3585	01:00:48	3648	00:01:03	63	0.0000
nopath	1	2	12	14	327	01:00:11	3611	01:00:49	3649	00:00:38	38	0.0000
nopath	2	1	1	1	327	00:59:57	3597	01:00:49	3649	00:00:52	52	0.0000
nopath	2	1	12	14	327	00:59:49	3589	01:00:49	3649	00:01:00	60	0.0000
nopath	1	2	1	1	327	01:00:18	3618	01:00:51	3651	00:00:33	33	0.0000
nopath	2	1	9	1	327	01:00:09	3609	01:00:51	3651	00:00:42	42	0.0000
nopath	2	1	2	1	327	00:59:55	3595	01:00:51	3651	00:00:56	56	0.0000
nopath	2	1	1	1	327	00:59:59	3599	01:00:52	3652	00:00:53	53	0.0000
nopath	1	2	1	1	327	01:00:21	3621	01:00:53	3653	00:00:32	32	0.0000
nopath	2	1	1	1	327	01:00:10	3610	01:00:53	3653	00:00:43	43	0.0000
nopath	2	1	3	1	327	01:00:01	3601	01:00:54	3654	00:00:53	53	0.0000
nopath	1	2	1	1	327	01:00:23	3623	01:00:55	3655	00:00:32	32	0.0000
nopath	2	1	12	14	327	01:00:13	3613	01:00:56	3656	00:00:43	43	0.0000
nopath	1	2	3	1	327	01:00:25	3625	01:00:56	3656	00:00:31	31	0.0000
nopath	2	1	12	14	327	01:00:12	3612	01:00:56	3656	00:00:44	44	0.0000
nopath	2	1	3	1	327	01:00:20	3620	01:00:57	3657	00:00:37	37	0.0000
nopath	1	2	1	1	327	01:00:29	3629	01:00:58	3658	00:00:29	29	0.0000
nopath	2	1	13	15	327	01:00:25	3625	01:00:59	3659	00:00:34	34	0.0000
nopath	2	1	1	1	327	01:00:22	3622	01:01:00	3660	00:00:38	38	0.0000	00:00:39
nopath	1	2	9	1	327	01:00:33	3633	01:01:01	3661	00:00:28	28	0.0000
nopath	2	1	1	1	327	01:00:27	3627	01:01:01	3661	00:00:34	34	0.0000
nopath	2	1	1	1	327	01:00:26	3626	01:01:02	3662	00:00:36	36	0.0000
nopath	1	2	1	1	327	01:00:34	3634	01:01:03	3663	00:00:29	29	0.0000
nopath	2	1	1	1	327	01:00:35	3635	01:01:03	3663	00:00:28	28	0.0000
nopath	2	1	1	1	327	01:00:33	3633	01:01:04	3664	00:00:31	31	0.0000
nopath	2	1	1	1	327	01:00:34	3634	01:01:05	3665	00:00:31	31	0.0000
nopath	2	1	5	1	327	01:00:39	3639	01:01:05	3665	00:00:26	26	0.0000
nopath	1	3	1	1	351	00:59:52	3592	01:01:08	3668	00:01:16	76	0.0000
nopath	1	2	1	1	327	01:00:43	3643	01:01:11	3671	00:00:28	28	0.0000
nopath	1	3	6	1	351	00:59:53	3593	01:01:11	3671	00:01:18	78	0.0000
nopath	1	3	1	1	351	01:00:04	3604	01:01:14	3674	00:01:10	70	0.0000
nopath	1	3	1	1	351	01:00:39	3639	01:01:16	3676	00:00:37	37	0.0000
nopath	3	1	1	1	351	00:59:27	3567	01:01:24	3684	00:01:57	117	0.0000
nopath	3	1	1	1	351	00:59:47	3587	01:01:26	3686	00:01:39	99	0.0000
nopath	1	2	12	14	327	01:00:46	3646	01:01:31	3691	00:00:45	45	0.0000
nopath	2	1	6	1	327	01:00:42	3642	01:01:33	3693	00:00:51	51	0.0000
nopath	1	2	1	1	327	01:00:47	3647	01:01:33	3693	00:00:46	46	0.0000
nopath	2	1	1	1	327	01:00:44	3644	01:01:33	3693	00:00:49	49	0.0000
nopath	1	2	12	14	327	01:00:49	3649	01:01:34	3694	00:00:45	45	0.0000
nopath	2	1	1	1	327	01:00:50	3650	01:01:34	3694	00:00:44	44	0.0000
nopath	1	2	1	1	327	01:00:50	3650	01:01:36	3696	00:00:46	46	0.0000
nopath	2	1	1	1	327	01:00:52	3652	01:01:36	3696	00:00:44	44	0.0000
nopath	2	1	13	15	327	01:00:51	3651	01:01:37	3697	00:00:46	46	0.0000
nopath	1	2	1	1	327	01:00:51	3651	01:01:38	3698	00:00:47	47	0.0000
nopath	2	1	2	1	327	01:00:58	3658	01:01:38	3698	00:00:40	40	0.0000
nopath	2	1	10	1	327	01:01:01	3661	01:01:39	3699	00:00:38	38	0.0000
nopath	2	1	12	14	327	01:00:54	3654	01:01:39	3699	00:00:45	45	0.0000
nopath	1	2	1	1	327	01:00:53	3653	01:01:40	3700	00:00:47	47	0.0000
nopath	2	1	1	1	327	01:00:59	3659	01:01:40	3700	00:00:41	41	0.0000
nopath	2	1	12	14	327	01:01:06	3666	01:01:41	3701	00:00:35	35	0.0000
nopath	1	2	1	1	327	01:00:57	3657	01:01:42	3702	00:00:45	45	0.0000
nopath	2	1	3	1	327	01:01:03	3663	01:01:42	3702	00:00:39	39	0.0000
nopath	2	1	1	1	327	01:01:08	3668	01:01:43	3703	00:00:35	35	0.0000
nopath	1	2	5	1	327	01:01:01	3661	01:01:43	3703	00:00:42	42	0.0000
nopath	2	1	1	1	327	01:01:09	3669	01:01:43	3703	00:00:34	34	0.0000
nopath	2	1	1	1	327	01:01:11	3671	01:01:45	3705	00:00:34	34	0.0000
nopath	2	1	1	1	327	01:01:10	3670	01:01:45	3705	00:00:35	35	0.0000
nopath	1	2	13	15	327	01:01:03	3663	01:01:47	3707	00:00:44	44	0.0000
nopath	2	1	1	1	327	01:01:13	3673	01:01:47	3707	00:00:34	34	0.0000
nopath	2	1	1	1	327	01:01:19	3679	01:01:48	3708	00:00:29	29	0.0000
nopath	1	2	1	1	327	01:01:07	3667	01:01:48	3708	00:00:41	41	0.0000
nopath	2	1	3	1	327	01:01:16	3676	01:01:49	3709	00:00:33	33	0.0000
nopath	2	1	10	1	327	01:01:21	3681	01:01:49	3709	00:00:28	28	0.0000
nopath	1	2	1	1	327	01:01:11	3671	01:01:50	3710	00:00:39	39	0.0000
nopath	1	2	1	1	327	01:01:14	3674	01:01:52	3712	00:00:38	38	0.0000
nopath	2	1	1	1	327	01:01:24	3684	01:01:52	3712	00:00:28	28	0.0000
nopath	2	1	12	14	327	01:01:25	3685	01:01:52	3712	00:00:27	27	0.0000
nopath	1	2	1	1	327	01:01:15	3675	01:01:54	3714	00:00:39	39	0.0000
nopath	1	2	1	1	327	01:01:16	3676	01:01:55	3715	00:00:39	39	0.0000
nopath	2	1	1	1	327	01:01:29	3689	01:01:55	3715	00:00:26	26	0.0000
nopath	2	1	13	15	327	01:01:28	3688	01:01:56	3716	00:00:28	28	0.0000
nopath	1	2	1	1	327	01:01:18	3678	01:01:57	3717	00:00:39	39	0.0000
nopath	1	2	1	1	327	01:01:19	3679	01:01:59	3719	00:00:40	40	0.0000
nopath	1	3	1	1	351	01:00:42	3642	01:01:59	3719	00:01:17	77	0.0000
nopath	1	2	1	1	327	01:01:27	3687	01:02:00	3720	00:00:33	33	0.0000	00:00:38
nopath	1	3	2	1	351	01:01:04	3664	01:02:01	3721	00:00:57	57	0.0000
nopath	1	2	13	15	327	01:01:31	3691	01:02:03	3723	00:00:32	32	0.0000
nopath	1	3	1	1	351	01:01:05	3665	01:02:05	3725	00:01:00	60	0.0000
nopath	1	3	13	15	351	01:01:06	3666	01:02:09	3729	00:01:03	63	0.0000
nopath	3	2	1	1	311	01:00:01	3601	01:02:14	3734	00:02:13	133	0.0000
nopath	3	1	1	1	351	00:59:54	3594	01:02:14	3734	00:02:20	140	0.0000
nopath	3	2	1	1	311	01:00:21	3621	01:02:16	3736	00:01:55	115	0.0000
nopath	3	1	1	1	351	01:00:24	3624	01:02:21	3741	00:01:57	117	0.0000
nopath	3	1	13	15	351	01:00:42	3642	01:02:27	3747	00:01:45	105	0.0000
nopath	3	1	1	1	351	01:00:44	3644	01:02:28	3748	00:01:44	104	0.0000
nopath	3	1	1	1	351	01:00:53	3653	01:02:31	3751	00:01:38	98	0.0000
nopath	3	2	1	1	311	01:00:54	3654	01:02:31	3751	00:01:37	97	0.0000
nopath	3	1	1	1	351	01:01:13	3673	01:02:35	3755	00:01:22	82	0.0000
nopath	1	2	1	1	327	01:01:32	3692	01:02:40	3760	00:01:08	68	0.0000
nopath	1	2	9	1	327	01:01:34	3694	01:02:41	3761	00:01:07	67	0.0000
nopath	2	3	5	1	311	01:01:31	3691	01:02:42	3762	00:01:11	71	0.0000
nopath	1	2	12	14	327	01:01:36	3696	01:02:44	3764	00:01:08	68	0.0000
nopath	2	1	12	14	327	01:01:33	3693	01:02:44	3764	00:01:11	71	0.0000
nopath	2	1	1	1	327	01:01:38	3698	01:02:44	3764	00:01:06	66	0.0000
nopath	1	2	1	1	327	01:01:45	3705	01:02:45	3765	00:01:00	60	0.0000
nopath	2	1	1	1	327	01:01:39	3699	01:02:46	3766	00:01:07	67	0.0000
nopath	2	1	1	1	327	01:01:42	3702	01:02:46	3766	00:01:04	64	0.0000
nopath	1	2	9	1	327	01:01:50	3710	01:02:47	3767	00:00:57	57	0.0000
nopath	2	1	1	1	327	01:01:40	3700	01:02:47	3767	00:01:07	67	0.0000
nopath	1	2	5	1	327	01:01:54	3714	01:02:49	3769	00:00:55	55	0.0000
nopath	2	1	1	1	327	01:01:43	3703	01:02:49	3769	00:01:06	66	0.0000
nopath	2	1	3	1	327	01:01:41	3701	01:02:49	3769	00:01:08	68	0.0000
nopath	2	1	1	1	327	01:01:48	3708	01:02:50	3770	00:01:02	62	0.0000
nopath	1	2	1	1	327	01:01:55	3715	01:02:51	3771	00:00:56	56	0.0000
nopath	2	1	1	1	327	01:01:47	3707	01:02:51	3771	00:01:04	64	0.0000
nopath	1	2	3	1	327	01:01:56	3716	01:02:52	3772	00:00:56	56	0.0000
nopath	2	1	13	15	327	01:01:52	3712	01:02:54	3774	00:01:02	62	0.0000
nopath	2	1	15	17	327	01:01:53	3713	01:02:54	3774	00:01:01	61	0.0000
nopath	1	2	1	1	327	01:01:57	3717	01:02:55	3775	00:00:58	58	0.0000
nopath	1	2	1	1	327	01:01:58	3718	01:02:56	3776	00:00:58	58	0.0000
nopath	2	1	1	1	327	01:02:01	3721	01:02:56	3776	00:00:55	55	0.0000
nopath	2	1	9	1	327	01:01:54	3714	01:02:57	3777	00:01:03	63	0.0000
nopath	2	1	1	1	327	01:01:56	3716	01:02:58	3778	00:01:02	62	0.0000
nopath	2	1	1	1	327	01:02:03	3723	01:02:58	3778	00:00:55	55	0.0000
nopath	1	2	1	1	327	01:02:00	3720	01:02:59	3779	00:00:59	59	0.0000
nopath	2	1	5	1	327	01:02:05	3725	01:02:59	3779	00:00:54	54	0.0000
nopath	1	2	1	1	327	01:02:06	3726	01:03:00	3780	00:00:54	54	0.0000	00:00:57
nopath	2	1	5	1	327	01:01:58	3718	01:03:01	3781	00:01:03	63	0.0000
nopath	2	1	1	1	327	01:02:08	3728	01:03:01	3781	00:00:53	53	0.0000
nopath	1	2	5	1	327	01:02:07	3727	01:03:02	3782	00:00:55	55	0.0000
nopath	2	1	1	1	327	01:02:15	3735	01:03:02	3782	00:00:47	47	0.0000
nopath	2	1	5	1	327	01:02:00	3720	01:03:03	3783	00:01:03	63	0.0000
nopath	2	1	1	1	327	01:02:17	3737	01:03:04	3784	00:00:47	47	0.0000
nopath	1	2	14	16	327	01:02:08	3728	01:03:04	3784	00:00:56	56	0.0000
nopath	2	1	2	1	327	01:02:20	3740	01:03:05	3785	00:00:45	45	0.0000
nopath	2	1	5	1	327	01:02:04	3724	01:03:05	3785	00:01:01	61	0.0000
nopath	1	2	1	1	327	01:02:13	3733	01:03:07	3787	00:00:54	54	0.0000
nopath	2	1	10	1	327	01:02:12	3732	01:03:07	3787	00:00:55	55	0.0000
nopath	2	1	6	1	327	01:02:21	3741	01:03:07	3787	00:00:46	46	0.0000
nopath	2	1	5	1	327	01:02:16	3736	01:03:08	3788	00:00:52	52	0.0000
nopath	2	1	1	1	327	01:02:23	3743	01:03:08	3788	00:00:45	45	0.0000
nopath	1	2	1	1	327	01:02:14	3734	01:03:09	3789	00:00:55	55	0.0000
nopath	2	1	1	1	327	01:02:19	3739	01:03:09	3789	00:00:50	50	0.0000
nopath	2	1	9	1	327	01:02:27	3747	01:03:10	3790	00:00:43	43	0.0000
nopath	1	2	6	1	327	01:02:17	3737	01:03:10	3790	00:00:53	53	0.0000
nopath	2	1	3	1	327	01:02:22	3742	01:03:11	3791	00:00:49	49	0.0000
nopath	1	2	5	1	327	01:02:18	3738	01:03:12	3792	00:00:54	54	0.0000
nopath	2	1	12	14	327	01:02:35	3755	01:03:12	3792	00:00:37	37	0.0000
nopath	1	2	12	14	327	01:02:21	3741	01:03:14	3794	00:00:53	53	0.0000
nopath	2	1	1	1	327	01:02:36	3756	01:03:14	3794	00:00:38	38	0.0000
nopath	2	1	1	1	327	01:02:40	3760	01:03:15	3795	00:00:35	35	0.0000
nopath	2	3	1	1	311	01:02:26	3746	01:03:15	3795	00:00:49	49	0.0000
nopath	1	2	1	1	327	01:02:24	3744	01:03:16	3796	00:00:52	52	0.0000
nopath	2	1	1	1	327	01:02:28	3748	01:03:17	3797	00:00:49	49	0.0000
nopath	2	1	5	1	327	01:02:34	3754	01:03:17	3797	00:00:43	43	0.0000
nopath	1	2	1	1	327	01:02:26	3746	01:03:18	3798	00:00:52	52	0.0000
nopath	2	1	1	1	327	01:02:30	3750	01:03:18	3798	00:00:48	48	0.0000
nopath	2	1	1	1	327	01:02:43	3763	01:03:19	3799	00:00:36	36	0.0000
nopath	1	2	7	1	327	01:02:29	3749	01:03:19	3799	00:00:50	50	0.0000
nopath	2	1	1	1	327	01:02:32	3752	01:03:21	3801	00:00:49	49	0.0000
nopath	2	1	3	1	327	01:02:45	3765	01:03:21	3801	00:00:36	36	0.0000
nopath	1	2	1	1	327	01:02:31	3751	01:03:21	3801	00:00:50	50	0.0000
nopath	2	1	1	1	327	01:02:38	3758	01:03:22	3802	00:00:44	44	0.0000
nopath	2	1	1	1	327	01:02:47	3767	01:03:23	3803	00:00:36	36	0.0000
nopath	1	2	12	14	327	01:02:36	3756	01:03:23	3803	00:00:47	47	0.0000
nopath	2	1	1	1	327	01:02:42	3762	01:03:24	3804	00:00:42	42	0.0000
nopath	2	1	12	14	327	01:02:49	3769	01:03:24	3804	00:00:35	35	0.0000
nopath	1	2	8	1	327	01:02:38	3758	01:03:26	3806	00:00:48	48	0.0000
nopath	2	1	1	1	327	01:02:50	3770	01:03:26	3806	00:00:36	36	0.0000
nopath	2	1	3	1	327	01:02:53	3773	01:03:26	3806	00:00:33	33	0.0000
nopath	2	1	1	1	327	01:02:51	3771	01:03:27	3807	00:00:36	36	0.0000
nopath	1	2	1	1	327	01:02:40	3760	01:03:27	3807	00:00:47	47	0.0000
nopath	2	1	1	1	327	01:02:57	3777	01:03:28	3808	00:00:31	31	0.0000
nopath	1	2	3	1	327	01:02:41	3761	01:03:29	3809	00:00:48	48	0.0000
nopath	2	1	12	14	327	01:03:01	3781	01:03:29	3809	00:00:28	28	0.0000
nopath	2	1	1	1	327	01:02:59	3779	01:03:30	3810	00:00:31	31	0.0000
nopath	1	2	1	1	327	01:02:43	3763	01:03:30	3810	00:00:47	47	0.0000
nopath	2	1	1	1	327	01:03:02	3782	01:03:31	3811	00:00:29	29	0.0000
nopath	2	1	1	1	327	01:03:03	3783	01:03:31	3811	00:00:28	28	0.0000
nopath	1	2	13	15	327	01:02:47	3767	01:03:32	3812	00:00:45	45	0.0000
nopath	2	1	1	1	327	01:03:04	3784	01:03:32	3812	00:00:28	28	0.0000
nopath	1	2	1	1	327	01:02:51	3771	01:03:34	3814	00:00:43	43	0.0000
nopath	2	1	13	15	327	01:03:05	3785	01:03:34	3814	00:00:29	29	0.0000
nopath	2	1	10	1	327	01:03:08	3788	01:03:35	3815	00:00:27	27	0.0000
nopath	1	2	14	16	327	01:02:52	3772	01:03:36	3816	00:00:44	44	0.0000
nopath	2	1	1	1	327	01:03:07	3787	01:03:36	3816	00:00:29	29	0.0000
nopath	1	2	1	1	327	01:02:53	3773	01:03:38	3818	00:00:45	45	0.0000
nopath	1	3	1	1	351	01:01:13	3673	01:03:38	3818	00:02:25	145	0.0000
nopath	1	2	1	1	327	01:02:55	3775	01:03:40	3820	00:00:45	45	0.0000
nopath	1	3	1	1	351	01:01:25	3685	01:03:40	3820	00:02:15	135	0.0000
nopath	1	2	3	1	327	01:02:56	3776	01:03:41	3821	00:00:45	45	0.0000
nopath	1	2	1	1	327	01:03:00	3780	01:03:42	3822	00:00:42	42	0.0000
nopath	1	3	3	1	351	01:01:47	3707	01:03:44	3824	00:01:57	117	0.0000
nopath	1	3	5	1	351	01:02:05	3725	01:03:46	3826	00:01:41	101	0.0000
nopath	3	2	3	1	311	01:01:29	3689	01:03:54	3834	00:02:25	145	0.0000
nopath	3	1	1	1	351	01:01:15	3675	01:03:54	3834	00:02:39	159	0.0000
nopath	3	1	1	1	351	01:01:30	3690	01:03:59	3839	00:02:29	149	0.0000
nopath	3	2	7	1	311	01:01:34	3694	01:04:02	3842	00:02:28	148	0.0000	00:01:57
nopath	3	1	3	1	351	01:01:31	3691	01:04:02	3842	00:02:31	151	0.0000
nopath	3	1	1	1	351	01:01:39	3699	01:04:06	3846	00:02:27	147	0.0000
nopath	3	1	1	1	351	01:01:42	3702	01:04:09	3849	00:02:27	147	0.0000
nopath	3	2	1	1	311	01:01:43	3703	01:04:11	3851	00:02:28	148	0.0000
nopath	3	2	1	1	311	01:01:44	3704	01:04:13	3853	00:02:29	149	0.0000
nopath	3	1	1	1	351	01:02:01	3721	01:04:17	3857	00:02:16	136	0.0000
nopath	3	2	9	1	311	01:02:09	3729	01:04:20	3860	00:02:11	131	0.0000
nopath	3	1	1	1	351	01:02:08	3728	01:04:20	3860	00:02:12	132	0.0000
nopath	3	1	9	1	351	01:02:11	3731	01:04:25	3865	00:02:14	134	0.0000
nopath	1	2	1	1	327	01:03:01	3781	01:04:30	3870	00:01:29	89	0.0000
nopath	1	2	10	1	327	01:03:07	3787	01:04:31	3871	00:01:24	84	0.0000
nopath	2	1	1	1	327	01:03:14	3794	01:04:33	3873	00:01:19	79	0.0000
nopath	2	1	1	1	327	01:03:15	3795	01:04:33	3873	00:01:18	78	0.0000
nopath	1	2	9	1	327	01:03:09	3789	01:04:34	3874	00:01:25	85	0.0000
nopath	2	1	1	1	327	01:03:19	3799	01:04:34	3874	00:01:15	75	0.0000
nopath	2	1	1	1	327	01:03:17	3797	01:04:34	3874	00:01:17	77	0.0000
nopath	1	2	1	1	327	01:03:17	3797	01:04:35	3875	00:01:18	78	0.0000
nopath	2	1	1	1	327	01:03:28	3808	01:04:36	3876	00:01:08	68	0.0000
nopath	1	2	1	1	327	01:03:25	3805	01:04:37	3877	00:01:12	72	0.0000
nopath	2	1	12	14	327	01:03:21	3801	01:04:37	3877	00:01:16	76	0.0000
nopath	2	1	10	1	327	01:03:32	3812	01:04:38	3878	00:01:06	66	0.0000
nopath	2	1	1	1	327	01:03:23	3803	01:04:39	3879	00:01:16	76	0.0000
nopath	1	2	12	14	327	01:03:27	3807	01:04:40	3880	00:01:13	73	0.0000
nopath	2	1	1	1	327	01:03:36	3816	01:04:40	3880	00:01:04	64	0.0000
nopath	2	1	12	14	327	01:03:37	3817	01:04:41	3881	00:01:04	64	0.0000
nopath	1	2	6	1	327	01:03:28	3808	01:04:42	3882	00:01:14	74	0.0000
nopath	2	1	14	16	327	01:03:27	3807	01:04:42	3882	00:01:15	75	0.0000
nopath	1	2	1	1	327	01:03:33	3813	01:04:44	3884	00:01:11	71	0.0000
nopath	2	1	2	1	327	01:03:42	3822	01:04:44	3884	00:01:02	62	0.0000
nopath	2	1	1	1	327	01:03:29	3809	01:04:44	3884	00:01:15	75	0.0000
nopath	2	1	2	1	327	01:03:44	3824	01:04:45	3885	00:01:01	61	0.0000
nopath	1	2	9	1	327	01:03:35	3815	01:04:46	3886	00:01:11	71	0.0000
nopath	2	1	1	1	327	01:03:40	3820	01:04:46	3886	00:01:06	66	0.0000
nopath	2	1	3	1	327	01:03:51	3831	01:04:47	3887	00:00:56	56	0.0000
nopath	1	2	5	1	327	01:03:39	3819	01:04:48	3888	00:01:09	69	0.0000
nopath	1	2	10	1	327	01:03:42	3822	01:04:50	3890	00:01:08	68	0.0000
nopath	2	3	1	1	311	01:03:48	3828	01:04:50	3890	00:01:02	62	0.0000
nopath	2	1	15	17	327	01:04:01	3841	01:04:50	3890	00:00:49	49	0.0000
nopath	2	1	10	1	327	01:03:50	3830	01:04:51	3891	00:01:01	61	0.0000
nopath	1	2	1	1	327	01:03:43	3823	01:04:51	3891	00:01:08	68	0.0000
nopath	1	2	12	14	327	01:03:44	3824	01:04:53	3893	00:01:09	69	0.0000
nopath	2	1	1	1	327	01:03:53	3833	01:04:53	3893	00:01:00	60	0.0000
nopath	2	1	5	1	327	01:04:05	3845	01:04:53	3893	00:00:48	48	0.0000
nopath	2	1	3	1	327	01:04:14	3854	01:04:54	3894	00:00:40	40	0.0000
nopath	1	2	12	14	327	01:03:45	3825	01:04:55	3895	00:01:10	70	0.0000
nopath	2	1	3	1	327	01:03:54	3834	01:04:55	3895	00:01:01	61	0.0000
nopath	2	1	1	1	327	01:04:17	3857	01:04:56	3896	00:00:39	39	0.0000
nopath	2	1	1	1	327	01:03:58	3838	01:04:57	3897	00:00:59	59	0.0000
nopath	1	2	9	1	327	01:03:52	3832	01:04:57	3897	00:01:05	65	0.0000
nopath	2	1	1	1	327	01:04:23	3863	01:04:57	3897	00:00:34	34	0.0000
nopath	2	1	6	1	327	01:04:02	3842	01:04:58	3898	00:00:56	56	0.0000
nopath	1	2	1	1	327	01:03:54	3834	01:04:59	3899	00:01:05	65	0.0000
nopath	2	1	1	1	327	01:04:25	3865	01:04:59	3899	00:00:34	34	0.0000
nopath	2	1	1	1	327	01:04:27	3867	01:05:00	3900	00:00:33	33	0.0000	00:00:47
nopath	1	2	1	1	327	01:03:58	3838	01:05:01	3901	00:01:03	63	0.0000
nopath	2	1	15	17	327	01:04:06	3846	01:05:02	3902	00:00:56	56	0.0000
nopath	2	1	1	1	327	01:04:26	3866	01:05:02	3902	00:00:36	36	0.0000
nopath	2	1	1	1	327	01:04:22	3862	01:05:03	3903	00:00:41	41	0.0000
nopath	1	2	15	17	327	01:04:01	3841	01:05:04	3904	00:01:03	63	0.0000
nopath	1	2	1	1	327	01:04:02	3842	01:05:06	3906	00:01:04	64	0.0000
nopath	1	2	5	1	327	01:04:04	3844	01:05:08	3908	00:01:04	64	0.0000
nopath	2	1	12	14	327	01:04:41	3881	01:05:08	3908	00:00:27	27	0.0000
nopath	2	3	12	14	311	01:04:34	3874	01:05:09	3909	00:00:35	35	0.0000
nopath	1	2	1	1	327	01:04:05	3845	01:05:09	3909	00:01:04	64	0.0000
nopath	1	3	1	1	351	01:02:45	3765	01:05:10	3910	00:02:25	145	0.0000
nopath	1	2	5	1	327	01:04:07	3847	01:05:11	3911	00:01:04	64	0.0000
nopath	1	3	1	1	351	01:02:46	3766	01:05:13	3913	00:02:27	147	0.0000
nopath	1	2	1	1	327	01:04:08	3848	01:05:14	3914	00:01:06	66	0.0000
nopath	1	3	2	1	351	01:03:10	3790	01:05:15	3915	00:02:05	125	0.0000
nopath	1	3	1	1	351	01:03:38	3818	01:05:17	3917	00:01:39	99	0.0000
nopath	3	2	2	1	311	01:02:58	3778	01:05:24	3924	00:02:26	146	0.0000
nopath	3	1	1	1	351	01:02:44	3764	01:05:24	3924	00:02:40	160	0.0000
nopath	3	2	1	1	311	01:03:01	3781	01:05:27	3927	00:02:26	146	0.0000
nopath	3	2	1	1	311	01:03:13	3793	01:05:29	3929	00:02:16	136	0.0000
nopath	3	2	1	1	311	01:03:21	3801	01:05:32	3932	00:02:11	131	0.0000
nopath	3	2	1	1	311	01:03:29	3809	01:05:35	3935	00:02:06	126	0.0000
nopath	3	1	1	1	351	01:03:30	3810	01:05:39	3939	00:02:09	129	0.0000
nopath	3	1	1	1	351	01:03:36	3816	01:05:42	3942	00:02:06	126	0.0000
nopath	3	1	1	1	351	01:03:42	3822	01:05:45	3945	00:02:03	123	0.0000
nopath	3	2	14	16	311	01:03:49	3829	01:05:49	3949	00:02:00	120	0.0000
nopath	1	2	1	1	327	01:04:10	3850	01:05:50	3950	00:01:40	100	0.0000
nopath	1	2	9	1	327	01:04:11	3851	01:05:51	3951	00:01:40	100	0.0000
nopath	2	1	1	1	327	01:04:46	3886	01:05:53	3953	00:01:07	67	0.0000
nopath	1	2	9	1	327	01:04:12	3852	01:05:53	3953	00:01:41	101	0.0000
nopath	2	1	1	1	327	01:04:49	3889	01:05:53	3953	00:01:04	64	0.0000
nopath	1	2	1	1	327	01:04:22	3862	01:05:54	3954	00:01:32	92	0.0000
nopath	2	1	1	1	327	01:04:51	3891	01:05:54	3954	00:01:03	63	0.0000
nopath	2	1	1	1	327	01:04:52	3892	01:05:55	3955	00:01:03	63	0.0000
nopath	1	2	1	1	327	01:04:25	3865	01:05:56	3956	00:01:31	91	0.0000
nopath	2	1	9	1	327	01:04:57	3897	01:05:56	3956	00:00:59	59	0.0000
nopath	2	3	3	1	311	01:04:54	3894	01:05:57	3957	00:01:03	63	0.0000
nopath	1	2	1	1	327	01:04:26	3866	01:05:58	3958	00:01:32	92	0.0000
nopath	2	1	3	1	327	01:04:58	3898	01:05:58	3958	00:01:00	60	0.0000
nopath	2	1	9	1	327	01:05:01	3901	01:05:58	3958	00:00:57	57	0.0000
nopath	1	2	5	1	327	01:04:35	3875	01:06:00	3960	00:01:25	85	0.0000	00:01:04
nopath	2	1	1	1	327	01:05:11	3911	01:06:01	3961	00:00:50	50	0.0000
nopath	2	3	1	1	311	01:05:09	3909	01:06:01	3961	00:00:52	52	0.0000
nopath	1	2	12	14	327	01:04:36	3876	01:06:02	3962	00:01:26	86	0.0000
nopath	2	1	12	14	327	01:05:10	3910	01:06:02	3962	00:00:52	52	0.0000
nopath	2	1	5	1	327	01:05:13	3913	01:06:02	3962	00:00:49	49	0.0000
nopath	1	2	1	1	327	01:04:39	3879	01:06:03	3963	00:01:24	84	0.0000
nopath	2	1	1	1	327	01:05:15	3915	01:06:03	3963	00:00:48	48	0.0000
nopath	2	1	1	1	327	01:05:12	3912	01:06:04	3964	00:00:52	52	0.0000
nopath	2	1	1	1	327	01:05:19	3919	01:06:06	3966	00:00:47	47	0.0000
nopath	2	1	6	1	327	01:05:25	3925	01:06:06	3966	00:00:41	41	0.0000
nopath	1	2	13	15	327	01:04:48	3888	01:06:07	3967	00:01:19	79	0.0000
nopath	2	1	5	1	327	01:05:39	3939	01:06:08	3968	00:00:29	29	0.0000
nopath	1	2	2	1	327	01:04:50	3890	01:06:09	3969	00:01:19	79	0.0000
nopath	2	3	1	1	311	01:05:28	3928	01:06:11	3971	00:00:43	43	0.0000
nopath	1	2	3	1	327	01:04:53	3893	01:06:11	3971	00:01:18	78	0.0000
nopath	2	1	5	1	327	01:05:45	3945	01:06:11	3971	00:00:26	26	0.0000
nopath	2	1	1	1	327	01:05:36	3936	01:06:12	3972	00:00:36	36	0.0000
nopath	1	2	12	14	327	01:04:54	3894	01:06:13	3973	00:01:19	79	0.0000
nopath	2	1	1	1	327	01:05:40	3940	01:06:14	3974	00:00:34	34	0.0000
nopath	2	1	1	1	327	01:05:44	3944	01:06:14	3974	00:00:30	30	0.0000
nopath	1	2	1	1	327	01:04:55	3895	01:06:15	3975	00:01:20	80	0.0000
nopath	1	2	1	1	327	01:04:58	3898	01:06:17	3977	00:01:19	79	0.0000
nopath	2	1	1	1	327	01:05:51	3951	01:06:17	3977	00:00:26	26	0.0000
nopath	1	3	1	1	351	01:04:06	3846	01:06:18	3978	00:02:12	132	0.0000
nopath	1	2	1	1	327	01:05:01	3901	01:06:19	3979	00:01:18	78	0.0000
nopath	1	2	1	1	327	01:05:02	3902	01:06:21	3981	00:01:19	79	0.0000
nopath	1	3	1	1	351	01:04:32	3872	01:06:21	3981	00:01:49	109	0.0000
nopath	1	2	3	1	327	01:05:04	3904	01:06:23	3983	00:01:19	79	0.0000
nopath	1	3	2	1	351	01:04:42	3882	01:06:23	3983	00:01:41	101	0.0000
nopath	1	3	1	1	351	01:05:19	3919	01:06:27	3987	00:01:08	68	0.0000
nopath	1	3	12	14	351	01:05:33	3933	01:06:29	3989	00:00:56	56	0.0000
nopath	3	2	1	1	311	01:04:02	3842	01:06:34	3994	00:02:32	152	0.0000
nopath	3	1	1	1	351	01:03:58	3838	01:06:34	3994	00:02:36	156	0.0000
nopath	3	2	1	1	311	01:04:04	3844	01:06:36	3996	00:02:32	152	0.0000
nopath	1	2	1	1	327	01:05:06	3906	01:06:40	4000	00:01:34	94	0.0000
nopath	1	2	10	1	327	01:05:11	3911	01:06:42	4002	00:01:31	91	0.0000
nopath	2	3	12	14	311	01:05:43	3943	01:06:43	4003	00:01:00	60	0.0000
nopath	1	2	1	1	327	01:05:13	3913	01:06:43	4003	00:01:30	90	0.0000
nopath	2	1	3	1	327	01:05:55	3955	01:06:43	4003	00:00:48	48	0.0000
nopath	2	1	1	1	327	01:06:08	3968	01:06:44	4004	00:00:36	36	0.0000
nopath	2	1	6	1	327	01:05:54	3954	01:06:44	4004	00:00:50	50	0.0000
nopath	1	2	1	1	327	01:05:18	3918	01:06:45	4005	00:01:27	87	0.0000
nopath	2	1	3	1	327	01:06:00	3960	01:06:46	4006	00:00:46	46	0.0000
nopath	2	1	9	1	327	01:06:05	3965	01:06:47	4007	00:00:42	42	0.0000
nopath	1	2	1	1	327	01:05:24	3924	01:06:47	4007	00:01:23	83	0.0000
nopath	2	1	12	14	327	01:06:02	3962	01:06:48	4008	00:00:46	46	0.0000
nopath	2	1	1	1	327	01:06:10	3970	01:06:49	4009	00:00:39	39	0.0000
nopath	1	2	1	1	327	01:05:32	3932	01:06:50	4010	00:01:18	78	0.0000
nopath	2	1	5	1	327	01:06:03	3963	01:06:50	4010	00:00:47	47	0.0000
nopath	2	1	1	1	327	01:06:14	3974	01:06:51	4011	00:00:37	37	0.0000
nopath	2	1	3	1	327	01:06:12	3972	01:06:51	4011	00:00:39	39	0.0000
nopath	1	2	6	1	327	01:05:40	3940	01:06:52	4012	00:01:12	72	0.0000
nopath	2	1	9	1	327	01:06:20	3980	01:06:52	4012	00:00:32	32	0.0000
nopath	1	2	1	1	327	01:05:42	3942	01:06:53	4013	00:01:11	71	0.0000
nopath	2	1	1	1	327	01:06:19	3979	01:06:54	4014	00:00:35	35	0.0000
nopath	2	1	3	1	327	01:06:23	3983	01:06:55	4015	00:00:32	32	0.0000
nopath	1	2	3	1	327	01:05:44	3944	01:06:55	4015	00:01:11	71	0.0000
nopath	2	1	14	16	327	01:06:22	3982	01:06:56	4016	00:00:34	34	0.0000
nopath	1	2	1	1	327	01:05:48	3948	01:06:57	4017	00:01:09	69	0.0000
nopath	1	3	1	1	351	01:05:51	3951	01:06:58	4018	00:01:07	67	0.0000
nopath	1	2	1	1	327	01:05:55	3955	01:06:59	4019	00:01:04	64	0.0000
nopath	1	3	5	1	351	01:05:54	3954	01:07:01	4021	00:01:07	67	0.0000	00:01:10
nopath	1	2	1	1	327	01:06:02	3962	01:07:01	4021	00:00:59	59	0.0000
nopath	1	2	1	1	327	01:06:07	3967	01:07:03	4023	00:00:56	56	0.0000
nopath	1	3	1	1	351	01:05:56	3956	01:07:04	4024	00:01:08	68	0.0000
nopath	1	3	9	1	351	01:06:03	3963	01:07:07	4027	00:01:04	64	0.0000
nopath	3	1	12	14	351	01:04:08	3848	01:07:14	4034	00:03:06	186	0.0000
nopath	3	1	1	1	351	01:04:33	3873	01:07:17	4037	00:02:44	164	0.0000
nopath	3	1	9	1	351	01:04:39	3879	01:07:20	4040	00:02:41	161	0.0000
nopath	3	1	1	1	351	01:04:53	3893	01:07:23	4043	00:02:30	150	0.0000
nopath	3	2	12	14	311	01:05:00	3900	01:07:26	4046	00:02:26	146	0.0000
nopath	3	1	1	1	351	01:04:59	3899	01:07:26	4046	00:02:27	147	0.0000
nopath	3	2	1	1	311	01:05:06	3906	01:07:28	4048	00:02:22	142	0.0000
nopath	3	2	1	1	311	01:05:14	3914	01:07:32	4052	00:02:18	138	0.0000
nopath	3	1	1	1	351	01:05:09	3909	01:07:33	4053	00:02:24	144	0.0000
nopath	3	2	1	1	311	01:05:26	3926	01:07:37	4057	00:02:11	131	0.0000
nopath	3	1	1	1	351	01:05:25	3925	01:07:37	4057	00:02:12	132	0.0000
nopath	3	2	3	1	311	01:05:29	3929	01:07:40	4060	00:02:11	131	0.0000
nopath	3	2	1	1	311	01:05:35	3935	01:07:42	4062	00:02:07	127	0.0000
nopath	3	2	1	1	311	01:05:43	3943	01:07:44	4064	00:02:01	121	0.0000
nopath	1	2	1	1	327	01:06:08	3968	01:07:50	4070	00:01:42	102	0.0000
nopath	1	2	1	1	327	01:06:10	3970	01:07:52	4072	00:01:42	102	0.0000
nopath	2	1	1	1	327	01:06:32	3992	01:07:53	4073	00:01:21	81	0.0000
nopath	2	1	1	1	327	01:06:27	3987	01:07:53	4073	00:01:26	86	0.0000
nopath	1	2	12	14	327	01:06:15	3975	01:07:54	4074	00:01:39	99	0.0000
nopath	2	1	5	1	327	01:06:33	3993	01:07:54	4074	00:01:21	81	0.0000
nopath	2	1	3	1	327	01:06:36	3996	01:07:55	4075	00:01:19	79	0.0000
nopath	1	2	1	1	327	01:06:20	3980	01:07:55	4075	00:01:35	95	0.0000
nopath	2	1	1	1	327	01:06:37	3997	01:07:56	4076	00:01:19	79	0.0000
nopath	2	1	3	1	327	01:06:38	3998	01:07:56	4076	00:01:18	78	0.0000
nopath	1	2	1	1	327	01:06:23	3983	01:07:57	4077	00:01:34	94	0.0000
nopath	2	1	1	1	327	01:06:45	4005	01:07:58	4078	00:01:13	73	0.0000
nopath	1	2	9	1	327	01:06:30	3990	01:07:59	4079	00:01:29	89	0.0000
nopath	2	1	1	1	327	01:06:43	4003	01:07:59	4079	00:01:16	76	0.0000
nopath	2	1	1	1	327	01:06:53	4013	01:07:59	4079	00:01:06	66	0.0000
nopath	2	1	1	1	327	01:06:51	4011	01:08:00	4080	00:01:09	69	0.0000	00:00:50
nopath	1	2	1	1	327	01:06:41	4001	01:08:01	4081	00:01:20	80	0.0000
nopath	2	1	1	1	327	01:06:57	4017	01:08:02	4082	00:01:05	65	0.0000
nopath	2	1	1	1	327	01:06:56	4016	01:08:02	4082	00:01:06	66	0.0000
nopath	1	2	1	1	327	01:06:42	4002	01:08:03	4083	00:01:21	81	0.0000
nopath	2	1	1	1	327	01:07:00	4020	01:08:04	4084	00:01:04	64	0.0000
nopath	1	2	3	1	327	01:06:43	4003	01:08:04	4084	00:01:21	81	0.0000
nopath	2	1	3	1	327	01:07:03	4023	01:08:06	4086	00:01:03	63	0.0000
nopath	1	2	1	1	327	01:06:44	4004	01:08:06	4086	00:01:22	82	0.0000
nopath	2	3	1	1	311	01:06:59	4019	01:08:06	4086	00:01:07	67	0.0000
nopath	2	1	5	1	327	01:07:01	4021	01:08:07	4087	00:01:06	66	0.0000
nopath	2	1	1	1	327	01:07:05	4025	01:08:07	4087	00:01:02	62	0.0000
nopath	1	2	5	1	327	01:06:49	4009	01:08:08	4088	00:01:19	79	0.0000
nopath	2	1	10	1	327	01:07:08	4028	01:08:09	4089	00:01:01	61	0.0000
nopath	2	1	1	1	327	01:07:07	4027	01:08:09	4089	00:01:02	62	0.0000
nopath	1	2	5	1	327	01:06:50	4010	01:08:10	4090	00:01:20	80	0.0000
nopath	2	1	1	1	327	01:07:09	4029	01:08:11	4091	00:01:02	62	0.0000
nopath	1	2	1	1	327	01:06:56	4016	01:08:11	4091	00:01:15	75	0.0000
nopath	2	1	1	1	327	01:07:23	4043	01:08:12	4092	00:00:49	49	0.0000
nopath	2	3	2	1	311	01:07:12	4032	01:08:13	4093	00:01:01	61	0.0000
nopath	1	2	12	14	327	01:07:01	4021	01:08:13	4093	00:01:12	72	0.0000
nopath	2	1	1	1	327	01:07:14	4034	01:08:14	4094	00:01:00	60	0.0000
nopath	1	2	1	1	327	01:07:02	4022	01:08:15	4095	00:01:13	73	0.0000
nopath	2	1	10	1	327	01:07:22	4042	01:08:15	4095	00:00:53	53	0.0000
nopath	2	1	13	15	327	01:07:25	4045	01:08:16	4096	00:00:51	51	0.0000
nopath	1	2	1	1	327	01:07:07	4027	01:08:17	4097	00:01:10	70	0.0000
nopath	2	1	1	1	327	01:07:24	4044	01:08:17	4097	00:00:53	53	0.0000
nopath	1	2	1	1	327	01:07:09	4029	01:08:18	4098	00:01:09	69	0.0000
nopath	2	1	1	1	327	01:07:29	4049	01:08:19	4099	00:00:50	50	0.0000
nopath	2	1	12	14	327	01:07:36	4056	01:08:19	4099	00:00:43	43	0.0000
nopath	1	2	3	1	327	01:07:10	4030	01:08:20	4100	00:01:10	70	0.0000
nopath	2	1	1	1	327	01:07:47	4067	01:08:21	4101	00:00:34	34	0.0000
nopath	1	2	1	1	327	01:07:14	4034	01:08:22	4102	00:01:08	68	0.0000
nopath	2	1	1	1	327	01:07:51	4071	01:08:22	4102	00:00:31	31	0.0000
nopath	2	1	1	1	327	01:07:53	4073	01:08:24	4104	00:00:31	31	0.0000
nopath	2	3	9	1	311	01:07:35	4055	01:08:24	4104	00:00:49	49	0.0000
nopath	1	2	1	1	327	01:07:18	4038	01:08:24	4104	00:01:06	66	0.0000
nopath	2	1	1	1	327	01:07:57	4077	01:08:25	4105	00:00:28	28	0.0000
nopath	1	2	1	1	327	01:07:28	4048	01:08:26	4106	00:00:58	58	0.0000
nopath	1	2	5	1	327	01:07:29	4049	01:08:28	4108	00:00:59	59	0.0000
nopath	1	3	1	1	351	01:06:18	3978	01:08:29	4109	00:02:11	131	0.0000
nopath	1	2	3	1	327	01:07:32	4052	01:08:30	4110	00:00:58	58	0.0000
nopath	1	3	1	1	351	01:06:38	3998	01:08:31	4111	00:01:53	113	0.0000
nopath	1	2	1	1	327	01:07:33	4053	01:08:32	4112	00:00:59	59	0.0000
nopath	1	3	12	14	351	01:07:03	4023	01:08:35	4115	00:01:32	92	0.0000
nopath	3	1	1	1	351	01:05:48	3948	01:08:44	4124	00:02:56	176	0.0000
nopath	3	1	1	1	351	01:06:01	3961	01:08:46	4126	00:02:45	165	0.0000
nopath	1	2	1	1	327	01:07:34	4054	01:08:50	4130	00:01:16	76	0.0000
nopath	1	2	1	1	327	01:07:39	4059	01:08:51	4131	00:01:12	72	0.0000
nopath	1	2	1	1	327	01:07:47	4067	01:08:53	4133	00:01:06	66	0.0000
nopath	2	1	1	1	327	01:07:48	4068	01:08:53	4133	00:01:05	65	0.0000
nopath	2	1	5	1	327	01:07:52	4072	01:08:53	4133	00:01:01	61	0.0000
nopath	2	1	1	1	327	01:07:50	4070	01:08:54	4134	00:01:04	64	0.0000
nopath	2	1	1	1	327	01:07:56	4076	01:08:54	4134	00:00:58	58	0.0000
nopath	1	2	5	1	327	01:07:53	4073	01:08:55	4135	00:01:02	62	0.0000
nopath	2	1	1	1	327	01:08:08	4088	01:08:56	4136	00:00:48	48	0.0000
nopath	1	2	10	1	327	01:07:54	4074	01:08:56	4136	00:01:02	62	0.0000
nopath	2	1	1	1	327	01:08:07	4087	01:08:56	4136	00:00:49	49	0.0000
nopath	1	2	9	1	327	01:08:01	4081	01:08:59	4139	00:00:58	58	0.0000
nopath	2	1	13	15	327	01:08:10	4090	01:08:59	4139	00:00:49	49	0.0000
nopath	2	1	14	16	327	01:08:18	4098	01:08:59	4139	00:00:41	41	0.0000
nopath	1	2	1	1	327	01:08:08	4088	01:09:00	4140	00:00:52	52	0.0000	00:01:15
nopath	2	1	14	16	327	01:08:21	4101	01:09:02	4142	00:00:41	41	0.0000
nopath	2	1	1	1	327	01:08:23	4103	01:09:02	4142	00:00:39	39	0.0000
nopath	1	2	3	1	327	01:08:09	4089	01:09:02	4142	00:00:53	53	0.0000
nopath	2	1	5	1	327	01:08:26	4106	01:09:04	4144	00:00:38	38	0.0000
nopath	2	1	1	1	327	01:08:27	4107	01:09:04	4144	00:00:37	37	0.0000
nopath	1	2	1	1	327	01:08:14	4094	01:09:04	4144	00:00:50	50	0.0000
nopath	2	1	1	1	327	01:08:28	4108	01:09:05	4145	00:00:37	37	0.0000
nopath	2	1	1	1	327	01:08:29	4109	01:09:06	4146	00:00:37	37	0.0000
nopath	1	2	1	1	327	01:08:18	4098	01:09:06	4146	00:00:48	48	0.0000
nopath	1	2	1	1	327	01:08:25	4105	01:09:08	4148	00:00:43	43	0.0000
nopath	1	2	1	1	327	01:08:28	4108	01:09:10	4150	00:00:42	42	0.0000
nopath	1	3	14	16	351	01:07:46	4066	01:09:10	4150	00:01:24	84	0.0000
nopath	1	2	14	16	327	01:08:30	4110	01:09:12	4152	00:00:42	42	0.0000
nopath	1	3	1	1	351	01:07:56	4076	01:09:13	4153	00:01:17	77	0.0000
nopath	1	3	1	1	351	01:08:04	4084	01:09:15	4155	00:01:11	71	0.0000
nopath	3	2	1	1	311	01:06:04	3964	01:09:22	4162	00:03:18	198	0.0000
nopath	3	1	10	1	351	01:06:15	3975	01:09:26	4166	00:03:11	191	0.0000
nopath	1	2	1	1	327	01:08:37	4117	01:09:30	4170	00:00:53	53	0.0000
nopath	1	2	3	1	327	01:08:38	4118	01:09:31	4171	00:00:53	53	0.0000
nopath	2	1	3	1	327	01:08:31	4111	01:09:33	4173	00:01:02	62	0.0000
nopath	2	1	12	14	327	01:08:33	4113	01:09:34	4174	00:01:01	61	0.0000
nopath	2	1	1	1	327	01:08:36	4116	01:09:34	4174	00:00:58	58	0.0000
nopath	1	2	13	15	327	01:08:41	4121	01:09:35	4175	00:00:54	54	0.0000
nopath	2	1	1	1	327	01:08:40	4120	01:09:36	4176	00:00:56	56	0.0000
nopath	2	1	1	1	327	01:08:43	4123	01:09:36	4176	00:00:53	53	0.0000
nopath	2	1	12	14	327	01:08:45	4125	01:09:37	4177	00:00:52	52	0.0000
nopath	1	2	1	1	327	01:08:43	4123	01:09:37	4177	00:00:54	54	0.0000
nopath	2	1	1	1	327	01:08:47	4127	01:09:38	4178	00:00:51	51	0.0000
nopath	1	2	1	1	327	01:08:55	4135	01:09:39	4179	00:00:44	44	0.0000
nopath	2	1	13	15	327	01:08:52	4132	01:09:40	4180	00:00:48	48	0.0000
nopath	2	1	1	1	327	01:08:51	4131	01:09:41	4181	00:00:50	50	0.0000
nopath	1	2	1	1	327	01:08:57	4137	01:09:41	4181	00:00:44	44	0.0000
nopath	2	1	1	1	327	01:08:55	4135	01:09:42	4182	00:00:47	47	0.0000
nopath	1	2	1	1	327	01:08:59	4139	01:09:42	4182	00:00:43	43	0.0000
nopath	2	1	5	1	327	01:08:56	4136	01:09:42	4182	00:00:46	46	0.0000
nopath	1	2	1	1	327	01:09:01	4141	01:09:44	4184	00:00:43	43	0.0000
nopath	2	1	1	1	327	01:08:58	4138	01:09:44	4184	00:00:46	46	0.0000
nopath	2	1	10	1	327	01:09:03	4143	01:09:44	4184	00:00:41	41	0.0000
nopath	1	2	1	1	327	01:09:02	4142	01:09:46	4186	00:00:44	44	0.0000
nopath	2	1	12	14	327	01:09:00	4140	01:09:46	4186	00:00:46	46	0.0000
nopath	2	1	1	1	327	01:09:07	4147	01:09:46	4186	00:00:39	39	0.0000
nopath	1	2	1	1	327	01:09:04	4144	01:09:47	4187	00:00:43	43	0.0000
nopath	2	1	1	1	327	01:09:02	4142	01:09:48	4188	00:00:46	46	0.0000
nopath	2	1	1	1	327	01:09:11	4151	01:09:48	4188	00:00:37	37	0.0000
nopath	1	2	1	1	327	01:09:07	4147	01:09:49	4189	00:00:42	42	0.0000
nopath	2	1	2	1	327	01:09:06	4146	01:09:49	4189	00:00:43	43	0.0000
nopath	2	1	1	1	327	01:09:17	4157	01:09:50	4190	00:00:33	33	0.0000
nopath	1	2	12	14	327	01:09:09	4149	01:09:51	4191	00:00:42	42	0.0000
nopath	2	1	1	1	327	01:09:08	4148	01:09:51	4191	00:00:43	43	0.0000
nopath	2	1	1	1	327	01:09:19	4159	01:09:52	4192	00:00:33	33	0.0000
nopath	1	2	14	16	327	01:09:10	4150	01:09:53	4193	00:00:43	43	0.0000
nopath	2	1	1	1	327	01:09:16	4156	01:09:53	4193	00:00:37	37	0.0000
nopath	1	2	1	1	327	01:09:16	4156	01:09:55	4195	00:00:39	39	0.0000
nopath	2	3	10	1	311	01:09:09	4149	01:09:55	4195	00:00:46	46	0.0000
nopath	2	1	1	1	327	01:09:21	4161	01:09:56	4196	00:00:35	35	0.0000
nopath	1	2	1	1	327	01:09:23	4163	01:09:57	4197	00:00:34	34	0.0000
nopath	2	3	1	1	311	01:09:18	4158	01:09:58	4198	00:00:40	40	0.0000
nopath	1	2	1	1	327	01:09:30	4170	01:09:59	4199	00:00:29	29	0.0000
nopath	1	3	1	1	351	01:08:19	4099	01:09:59	4199	00:01:40	100	0.0000
nopath	1	2	8	1	327	01:09:33	4173	01:10:01	4201	00:00:28	28	0.0000	00:00:43
nopath	1	3	1	1	351	01:08:23	4103	01:10:01	4201	00:01:38	98	0.0000
nopath	1	3	1	1	351	01:08:24	4104	01:10:04	4204	00:01:40	100	0.0000
nopath	1	3	1	1	351	01:08:35	4115	01:10:06	4206	00:01:31	91	0.0000
nopath	1	3	1	1	351	01:08:40	4120	01:10:09	4209	00:01:29	89	0.0000
nopath	3	1	1	1	351	01:06:28	3988	01:10:14	4214	00:03:46	226	0.0000
nopath	3	1	12	14	351	01:06:29	3989	01:10:17	4217	00:03:48	228	0.0000
nopath	3	2	5	1	311	01:06:42	4002	01:10:19	4219	00:03:37	217	0.0000
nopath	3	1	1	1	351	01:06:33	3993	01:10:19	4219	00:03:46	226	0.0000
nopath	3	1	1	1	351	01:06:45	4005	01:10:23	4223	00:03:38	218	0.0000
nopath	3	1	1	1	351	01:06:46	4006	01:10:26	4226	00:03:40	220	0.0000
nopath	3	2	9	1	311	01:07:40	4060	01:10:29	4229	00:02:49	169	0.0000
nopath	3	1	1	1	351	01:07:11	4031	01:10:29	4229	00:03:18	198	0.0000
nopath	3	2	1	1	311	01:07:45	4065	01:10:33	4233	00:02:48	168	0.0000
nopath	3	2	3	1	311	01:07:53	4073	01:10:34	4234	00:02:41	161	0.0000
nopath	3	2	7	1	311	01:08:06	4086	01:10:36	4236	00:02:30	150	0.0000
nopath	3	2	14	16	311	01:08:13	4093	01:10:40	4240	00:02:27	147	0.0000
nopath	3	1	1	1	351	01:08:16	4096	01:10:45	4245	00:02:29	149	0.0000
nopath	3	2	12	14	311	01:08:19	4099	01:10:45	4245	00:02:26	146	0.0000
nopath	1	2	1	1	327	01:09:34	4174	01:10:50	4250	00:01:16	76	0.0000
nopath	1	2	12	14	327	01:09:35	4175	01:10:52	4252	00:01:17	77	0.0000
nopath	2	1	1	1	327	01:09:49	4189	01:10:53	4253	00:01:04	64	0.0000
nopath	1	2	9	1	327	01:09:36	4176	01:10:53	4253	00:01:17	77	0.0000
nopath	2	1	1	1	327	01:10:04	4204	01:10:54	4254	00:00:50	50	0.0000
nopath	1	2	2	1	327	01:09:43	4183	01:10:55	4255	00:01:12	72	0.0000
nopath	2	1	1	1	327	01:10:11	4211	01:10:56	4256	00:00:45	45	0.0000
nopath	2	1	13	15	327	01:09:44	4184	01:10:56	4256	00:01:12	72	0.0000
nopath	1	2	12	14	327	01:09:48	4188	01:10:57	4257	00:01:09	69	0.0000
nopath	2	1	12	14	327	01:09:53	4193	01:10:58	4258	00:01:05	65	0.0000
nopath	1	2	1	1	327	01:09:55	4195	01:11:00	4260	00:01:05	65	0.0000	00:01:12
nopath	2	1	1	1	327	01:10:15	4215	01:11:00	4260	00:00:45	45	0.0000
nopath	2	1	1	1	327	01:10:19	4219	01:11:00	4260	00:00:41	41	0.0000
nopath	1	2	1	1	327	01:10:03	4203	01:11:01	4261	00:00:58	58	0.0000
nopath	2	1	3	1	327	01:10:33	4233	01:11:03	4263	00:00:30	30	0.0000
nopath	1	2	1	1	327	01:10:12	4212	01:11:03	4263	00:00:51	51	0.0000
nopath	2	1	13	15	327	01:10:34	4234	01:11:04	4264	00:00:30	30	0.0000
nopath	1	2	3	1	327	01:10:14	4214	01:11:05	4265	00:00:51	51	0.0000
nopath	2	1	1	1	327	01:10:39	4239	01:11:05	4265	00:00:26	26	0.0000
nopath	2	1	1	1	327	01:10:38	4238	01:11:06	4266	00:00:28	28	0.0000
nopath	1	2	9	1	327	01:10:16	4216	01:11:07	4267	00:00:51	51	0.0000
nopath	1	2	1	1	327	01:10:18	4218	01:11:08	4268	00:00:50	50	0.0000
nopath	1	3	1	1	351	01:08:51	4131	01:11:09	4269	00:02:18	138	0.0000
nopath	1	2	3	1	327	01:10:20	4220	01:11:11	4271	00:00:51	51	0.0000
nopath	1	3	10	1	351	01:09:18	4158	01:11:11	4271	00:01:53	113	0.0000
nopath	1	2	1	1	327	01:10:22	4222	01:11:13	4273	00:00:51	51	0.0000
nopath	1	3	13	15	351	01:09:28	4168	01:11:15	4275	00:01:47	107	0.0000
nopath	3	2	9	1	311	01:08:28	4108	01:11:22	4282	00:02:54	174	0.0000
nopath	3	1	9	1	351	01:08:31	4111	01:11:26	4286	00:02:55	175	0.0000
nopath	3	2	10	1	311	01:09:21	4161	01:11:29	4289	00:02:08	128	0.0000
nopath	3	1	1	1	351	01:08:49	4129	01:11:29	4289	00:02:40	160	0.0000
nopath	3	1	3	1	351	01:09:26	4166	01:11:33	4293	00:02:07	127	0.0000
nopath	3	1	1	1	351	01:09:29	4169	01:11:36	4296	00:02:07	127	0.0000
nopath	1	2	1	1	327	01:10:23	4223	01:11:40	4300	00:01:17	77	0.0000
nopath	1	2	1	1	327	01:10:28	4228	01:11:41	4301	00:01:13	73	0.0000
nopath	2	3	1	1	311	01:10:46	4246	01:11:42	4302	00:00:56	56	0.0000
nopath	1	2	7	1	327	01:10:31	4231	01:11:43	4303	00:01:12	72	0.0000
nopath	2	1	1	1	327	01:10:43	4243	01:11:43	4303	00:01:00	60	0.0000
nopath	2	1	1	1	327	01:10:50	4250	01:11:44	4304	00:00:54	54	0.0000
nopath	2	1	1	1	327	01:10:45	4245	01:11:44	4304	00:00:59	59	0.0000
nopath	1	2	12	14	327	01:10:33	4233	01:11:45	4305	00:01:12	72	0.0000
nopath	2	1	1	1	327	01:10:49	4249	01:11:46	4306	00:00:57	57	0.0000
nopath	2	1	1	1	327	01:10:55	4255	01:11:47	4307	00:00:52	52	0.0000
nopath	1	2	1	1	327	01:10:34	4234	01:11:48	4308	00:01:14	74	0.0000
nopath	2	1	13	15	327	01:10:51	4251	01:11:49	4309	00:00:58	58	0.0000
nopath	1	2	1	1	327	01:10:39	4239	01:11:50	4310	00:01:11	71	0.0000
nopath	2	1	1	1	327	01:10:58	4258	01:11:50	4310	00:00:52	52	0.0000
nopath	2	1	9	1	327	01:11:05	4265	01:11:50	4310	00:00:45	45	0.0000
nopath	2	1	1	1	327	01:11:01	4261	01:11:51	4311	00:00:50	50	0.0000
nopath	1	2	1	1	327	01:10:41	4241	01:11:52	4312	00:01:11	71	0.0000
nopath	2	1	7	1	327	01:11:08	4268	01:11:52	4312	00:00:44	44	0.0000
nopath	2	1	3	1	327	01:11:10	4270	01:11:53	4313	00:00:43	43	0.0000
nopath	1	2	1	1	327	01:10:42	4242	01:11:54	4314	00:01:12	72	0.0000
nopath	2	1	1	1	327	01:11:14	4274	01:11:54	4314	00:00:40	40	0.0000
nopath	2	1	1	1	327	01:11:13	4273	01:11:54	4314	00:00:41	41	0.0000
nopath	2	1	1	1	327	01:11:15	4275	01:11:55	4315	00:00:40	40	0.0000
nopath	1	2	1	1	327	01:10:49	4249	01:11:56	4316	00:01:07	67	0.0000
nopath	2	1	1	1	327	01:11:16	4276	01:11:56	4316	00:00:40	40	0.0000
nopath	2	1	9	1	327	01:11:25	4285	01:11:57	4317	00:00:32	32	0.0000
nopath	1	2	1	1	327	01:10:52	4252	01:11:57	4317	00:01:05	65	0.0000
nopath	2	1	1	1	327	01:11:22	4282	01:11:58	4318	00:00:36	36	0.0000
nopath	2	1	1	1	327	01:11:29	4289	01:11:59	4319	00:00:30	30	0.0000
nopath	2	1	1	1	327	01:11:28	4288	01:12:00	4320	00:00:32	32	0.0000	00:00:47
nopath	1	2	13	15	327	01:10:54	4254	01:12:01	4321	00:01:07	67	0.0000
nopath	2	1	1	1	327	01:11:32	4292	01:12:01	4321	00:00:29	29	0.0000
nopath	2	1	14	16	327	01:11:31	4291	01:12:02	4322	00:00:31	31	0.0000
nopath	1	2	12	14	327	01:10:56	4256	01:12:03	4323	00:01:07	67	0.0000
nopath	2	1	1	1	327	01:11:35	4295	01:12:04	4324	00:00:29	29	0.0000
nopath	1	2	1	1	327	01:10:57	4257	01:12:04	4324	00:01:07	67	0.0000
nopath	2	1	8	1	327	01:11:36	4296	01:12:05	4325	00:00:29	29	0.0000
nopath	2	3	1	1	311	01:11:34	4294	01:12:06	4326	00:00:32	32	0.0000
nopath	1	2	1	1	327	01:11:02	4262	01:12:07	4327	00:01:05	65	0.0000
nopath	2	1	2	1	327	01:11:41	4301	01:12:07	4327	00:00:26	26	0.0000
nopath	1	2	3	1	327	01:11:03	4263	01:12:08	4328	00:01:05	65	0.0000
nopath	2	1	7	1	327	01:11:42	4302	01:12:09	4329	00:00:27	27	0.0000
nopath	1	2	3	1	327	01:11:06	4266	01:12:10	4330	00:01:04	64	0.0000
nopath	1	2	1	1	327	01:11:07	4267	01:12:12	4332	00:01:05	65	0.0000
nopath	2	1	1	1	327	01:11:46	4306	01:12:12	4332	00:00:26	26	0.0000
nopath	1	2	1	1	327	01:11:17	4277	01:12:14	4334	00:00:57	57	0.0000
nopath	1	2	1	1	327	01:11:24	4284	01:12:15	4335	00:00:51	51	0.0000
nopath	2	1	12	14	327	01:11:48	4308	01:12:16	4336	00:00:28	28	0.0000
nopath	1	2	1	1	327	01:11:25	4285	01:12:17	4337	00:00:52	52	0.0000
nopath	1	3	1	1	351	01:09:31	4171	01:12:18	4338	00:02:47	167	0.0000
nopath	1	2	10	1	327	01:11:27	4287	01:12:19	4339	00:00:52	52	0.0000
nopath	1	2	1	1	327	01:11:29	4289	01:12:21	4341	00:00:52	52	0.0000
nopath	1	3	1	1	351	01:10:48	4248	01:12:21	4341	00:01:33	93	0.0000
nopath	1	2	1	1	327	01:11:30	4290	01:12:22	4342	00:00:52	52	0.0000
nopath	1	3	1	1	351	01:11:00	4260	01:12:24	4344	00:01:24	84	0.0000
nopath	1	3	13	15	351	01:11:15	4275	01:12:28	4348	00:01:13	73	0.0000
nopath	3	2	1	1	311	01:09:42	4182	01:12:32	4352	00:02:50	170	0.0000
nopath	3	2	1	1	311	01:09:57	4197	01:12:34	4354	00:02:37	157	0.0000
nopath	3	1	12	14	351	01:10:04	4204	01:12:39	4359	00:02:35	155	0.0000
nopath	3	1	8	1	351	01:10:05	4205	01:12:42	4362	00:02:37	157	0.0000
nopath	3	2	1	1	311	01:10:06	4206	01:12:43	4363	00:02:37	157	0.0000
nopath	3	1	5	1	351	01:10:09	4209	01:12:47	4367	00:02:38	158	0.0000
nopath	1	2	1	1	327	01:11:31	4291	01:12:50	4370	00:01:19	79	0.0000
nopath	1	2	1	1	327	01:11:38	4298	01:12:51	4371	00:01:13	73	0.0000
nopath	1	2	3	1	327	01:11:42	4302	01:12:53	4373	00:01:11	71	0.0000
nopath	2	1	1	1	327	01:11:56	4316	01:12:53	4373	00:00:57	57	0.0000
nopath	2	1	3	1	327	01:11:58	4318	01:12:53	4373	00:00:55	55	0.0000
nopath	1	2	1	1	327	01:11:46	4306	01:12:54	4374	00:01:08	68	0.0000
nopath	2	1	3	1	327	01:12:06	4326	01:12:55	4375	00:00:49	49	0.0000
nopath	2	1	12	14	327	01:12:02	4322	01:12:55	4375	00:00:53	53	0.0000
nopath	2	1	1	1	327	01:12:13	4333	01:12:56	4376	00:00:43	43	0.0000
nopath	1	2	2	1	327	01:11:47	4307	01:12:57	4377	00:01:10	70	0.0000
nopath	2	1	3	1	327	01:12:08	4328	01:12:57	4377	00:00:49	49	0.0000
nopath	2	1	12	14	327	01:12:14	4334	01:12:58	4378	00:00:44	44	0.0000
nopath	1	2	9	1	327	01:11:49	4309	01:12:58	4378	00:01:09	69	0.0000
nopath	2	1	7	1	327	01:12:15	4335	01:13:00	4380	00:00:45	45	0.0000	00:00:38
nopath	2	3	1	1	311	01:12:20	4340	01:13:00	4380	00:00:40	40	0.0000
nopath	1	2	1	1	327	01:11:50	4310	01:13:01	4381	00:01:11	71	0.0000
nopath	2	1	1	1	327	01:12:19	4339	01:13:01	4381	00:00:42	42	0.0000
nopath	2	1	3	1	327	01:12:22	4342	01:13:01	4381	00:00:39	39	0.0000
nopath	1	2	1	1	327	01:11:55	4315	01:13:03	4383	00:01:08	68	0.0000
nopath	2	1	1	1	327	01:12:24	4344	01:13:03	4383	00:00:39	39	0.0000
nopath	2	1	12	14	327	01:12:27	4347	01:13:04	4384	00:00:37	37	0.0000
nopath	1	2	3	1	327	01:11:58	4318	01:13:04	4384	00:01:06	66	0.0000
nopath	2	1	1	1	327	01:12:29	4349	01:13:05	4385	00:00:36	36	0.0000
nopath	2	1	3	1	327	01:12:30	4350	01:13:05	4385	00:00:35	35	0.0000
nopath	2	1	1	1	327	01:12:31	4351	01:13:06	4386	00:00:35	35	0.0000
nopath	1	2	1	1	327	01:12:06	4326	01:13:07	4387	00:01:01	61	0.0000
nopath	1	3	1	1	351	01:11:45	4305	01:13:08	4388	00:01:23	83	0.0000
nopath	1	2	15	17	327	01:12:10	4330	01:13:09	4389	00:00:59	59	0.0000
nopath	1	2	1	1	327	01:12:14	4334	01:13:12	4392	00:00:58	58	0.0000
nopath	1	3	15	17	351	01:11:56	4316	01:13:13	4393	00:01:17	77	0.0000
nopath	1	2	1	1	327	01:12:17	4337	01:13:14	4394	00:00:57	57	0.0000
nopath	1	3	1	1	351	01:11:59	4319	01:13:15	4395	00:01:16	76	0.0000
nopath	3	2	14	16	311	01:10:12	4212	01:13:23	4403	00:03:11	191	0.0000
nopath	1	2	1	1	327	01:12:22	4342	01:13:30	4410	00:01:08	68	0.0000
nopath	1	2	1	1	327	01:12:28	4348	01:13:32	4412	00:01:04	64	0.0000
nopath	1	3	1	1	351	01:12:03	4323	01:13:34	4414	00:01:31	91	0.0000
nopath	1	2	1	1	327	01:12:33	4353	01:13:34	4414	00:01:01	61	0.0000
nopath	1	3	1	1	351	01:12:21	4341	01:13:36	4416	00:01:15	75	0.0000
nopath	3	2	1	1	311	01:10:18	4218	01:13:42	4422	00:03:24	204	0.0000
nopath	3	1	1	1	351	01:10:24	4224	01:13:46	4426	00:03:22	202	0.0000
nopath	3	1	5	1	351	01:10:30	4230	01:13:48	4428	00:03:18	198	0.0000
nopath	3	1	10	1	351	01:10:52	4252	01:13:51	4431	00:02:59	179	0.0000
nopath	3	2	1	1	311	01:10:55	4255	01:13:54	4434	00:02:59	179	0.0000
nopath	3	1	1	1	351	01:10:54	4254	01:13:54	4434	00:03:00	180	0.0000
nopath	1	2	14	16	327	01:12:36	4356	01:14:02	4442	00:01:26	86	0.0000	00:01:03
nopath	2	1	1	1	327	01:12:35	4355	01:14:03	4443	00:01:28	88	0.0000
nopath	2	1	12	14	327	01:12:32	4352	01:14:04	4444	00:01:32	92	0.0000
nopath	1	2	1	1	327	01:12:38	4358	01:14:04	4444	00:01:26	86	0.0000
nopath	2	1	1	1	327	01:12:49	4369	01:14:04	4444	00:01:15	75	0.0000
nopath	2	1	1	1	327	01:12:36	4356	01:14:06	4446	00:01:30	90	0.0000
nopath	2	1	1	1	327	01:12:54	4374	01:14:06	4446	00:01:12	72	0.0000
nopath	1	2	13	15	327	01:12:47	4367	01:14:07	4447	00:01:20	80	0.0000
nopath	1	2	1	1	327	01:12:49	4369	01:14:07	4447	00:01:18	78	0.0000
nopath	2	1	1	1	327	01:13:01	4381	01:14:08	4448	00:01:07	67	0.0000
nopath	1	2	10	1	327	01:12:50	4370	01:14:09	4449	00:01:19	79	0.0000
nopath	2	1	15	17	327	01:12:41	4361	01:14:09	4449	00:01:28	88	0.0000
nopath	2	1	12	14	327	01:12:43	4363	01:14:10	4450	00:01:27	87	0.0000
nopath	1	2	9	1	327	01:12:52	4372	01:14:11	4451	00:01:19	79	0.0000
nopath	2	1	6	1	327	01:13:03	4383	01:14:11	4451	00:01:08	68	0.0000
nopath	2	1	9	1	327	01:13:00	4380	01:14:12	4452	00:01:12	72	0.0000
nopath	1	2	1	1	327	01:12:56	4376	01:14:13	4453	00:01:17	77	0.0000
nopath	2	1	1	1	327	01:13:07	4387	01:14:13	4453	00:01:06	66	0.0000
nopath	2	1	1	1	327	01:13:04	4384	01:14:13	4453	00:01:09	69	0.0000
nopath	1	2	5	1	327	01:13:00	4380	01:14:14	4454	00:01:14	74	0.0000
nopath	2	1	1	1	327	01:13:15	4395	01:14:14	4454	00:00:59	59	0.0000
[truncated: 4,789 more rows]
