# Supplementary material for: Supervised learning from human performance at the computationally hard problem of optimal traffic signal control on a network of junctions
Source: R Soc Open Sci. 2014 Dec 24;1(4):140211. doi: 10.1098/rsos.140211 (PMC4448775; doi:10.1098/rsos.140211)
Supplement: 1. simulationData.zip - This zipped folder contains the simulation configuration files for the traffic microsimulation models used in the paper, as well as the raw data output from the simulations. The data are organised into a folder structure with README.txt files used to provide guidance on the c [file rsos140211supp1.zip › simulationData/tJunctionModel/HuTMaCloops/run-004/trips-ALL.csv]

Path	From Zone	To Zone	Vehicle Type	Base Vehicle Type	Distance (m)	Departure Time (HH:MM:SS)	Departure Time (s)	Arrival Time (HH:MM:SS)	Arrival Time (s)	Time Taken (HH:MM:SS)	Time Taken (s)	Fuel	Mean Time (HH:MM:SS)
nopath	1	3	3	1	351	00:00:01	1	00:00:36	36	00:00:35	35	0.0000
nopath	2	1	1	1	327	00:00:16	16	00:00:42	42	00:00:26	26	0.0000
nopath	2	1	12	14	327	00:00:17	17	00:00:44	44	00:00:27	27	0.0000
nopath	1	2	1	1	327	00:00:21	21	00:00:49	49	00:00:28	28	0.0000
nopath	1	2	9	1	327	00:00:42	42	00:01:10	70	00:00:28	28	0.0000	00:00:28
nopath	3	2	5	1	311	00:00:53	53	00:01:25	85	00:00:32	32	0.0000
nopath	3	2	1	1	311	00:00:56	56	00:01:29	89	00:00:33	33	0.0000
nopath	2	1	1	1	327	00:01:18	78	00:01:44	104	00:00:26	26	0.0000
nopath	1	3	1	1	351	00:00:50	50	00:01:47	107	00:00:57	57	0.0000
nopath	2	1	9	1	327	00:01:27	87	00:01:53	113	00:00:26	26	0.0000
nopath	2	1	5	1	327	00:01:32	92	00:01:57	117	00:00:25	25	0.0000
nopath	2	1	1	1	327	00:01:33	93	00:01:58	118	00:00:25	25	0.0000
nopath	2	1	1	1	327	00:01:39	99	00:02:04	124	00:00:25	25	0.0000	00:00:25
nopath	1	2	1	1	327	00:01:37	97	00:02:05	125	00:00:28	28	0.0000
nopath	1	3	2	1	351	00:01:11	71	00:02:07	127	00:00:56	56	0.0000
nopath	2	1	1	1	327	00:01:46	106	00:02:12	132	00:00:26	26	0.0000
nopath	2	3	1	1	311	00:01:53	113	00:02:22	142	00:00:29	29	0.0000
nopath	2	1	1	1	327	00:02:13	133	00:02:39	159	00:00:26	26	0.0000
nopath	2	1	1	1	327	00:02:15	135	00:02:41	161	00:00:26	26	0.0000
nopath	2	1	3	1	327	00:02:27	147	00:02:53	173	00:00:26	26	0.0000
nopath	1	2	3	1	327	00:02:29	149	00:02:57	177	00:00:28	28	0.0000
nopath	1	2	1	1	327	00:02:33	153	00:03:01	181	00:00:28	28	0.0000	00:00:28
nopath	3	1	1	1	351	00:02:31	151	00:03:12	192	00:00:41	41	0.0000
nopath	3	2	3	1	311	00:02:40	160	00:03:14	194	00:00:34	34	0.0000
nopath	1	2	2	1	327	00:03:05	185	00:03:31	211	00:00:26	26	0.0000
nopath	2	1	1	1	327	00:03:21	201	00:03:47	227	00:00:26	26	0.0000
nopath	2	1	1	1	327	00:03:25	205	00:03:50	230	00:00:25	25	0.0000
nopath	2	1	3	1	327	00:03:43	223	00:04:08	248	00:00:25	25	0.0000	00:00:25
nopath	1	2	1	1	327	00:03:44	224	00:04:12	252	00:00:28	28	0.0000
nopath	2	1	1	1	327	00:03:57	237	00:04:22	262	00:00:25	25	0.0000
nopath	2	1	1	1	327	00:04:00	240	00:04:25	265	00:00:25	25	0.0000
nopath	3	2	9	1	311	00:04:11	251	00:04:45	285	00:00:34	34	0.0000
nopath	3	2	3	1	311	00:04:25	265	00:04:57	297	00:00:32	32	0.0000
nopath	1	2	1	1	327	00:04:28	268	00:05:00	300	00:00:32	32	0.0000	00:00:28
nopath	2	1	1	1	327	00:04:13	253	00:05:03	303	00:00:50	50	0.0000
nopath	2	1	1	1	327	00:04:51	291	00:05:16	316	00:00:25	25	0.0000
nopath	1	2	1	1	327	00:04:54	294	00:05:22	322	00:00:28	28	0.0000
nopath	2	1	1	1	327	00:04:58	298	00:05:23	323	00:00:25	25	0.0000
nopath	2	1	9	1	327	00:04:57	297	00:05:23	323	00:00:26	26	0.0000
nopath	2	1	1	1	327	00:05:06	306	00:05:32	332	00:00:26	26	0.0000
nopath	1	2	1	1	327	00:05:05	305	00:05:33	333	00:00:28	28	0.0000
nopath	1	2	1	1	327	00:05:07	307	00:05:35	335	00:00:28	28	0.0000
nopath	2	1	1	1	327	00:05:11	311	00:05:37	337	00:00:26	26	0.0000
nopath	2	1	13	15	327	00:05:16	316	00:05:44	344	00:00:28	28	0.0000
nopath	2	1	1	1	327	00:05:18	318	00:05:44	344	00:00:26	26	0.0000
nopath	1	2	1	1	327	00:05:19	319	00:05:47	347	00:00:28	28	0.0000
nopath	1	3	5	1	351	00:05:15	315	00:05:51	351	00:00:36	36	0.0000
nopath	1	2	1	1	327	00:05:23	323	00:05:51	351	00:00:28	28	0.0000
nopath	1	3	1	1	351	00:05:28	328	00:06:01	361	00:00:33	33	0.0000	00:00:43
nopath	1	3	5	1	351	00:05:34	334	00:06:07	367	00:00:33	33	0.0000
nopath	2	1	1	1	327	00:05:47	347	00:06:12	372	00:00:25	25	0.0000
nopath	1	2	1	1	327	00:05:46	346	00:06:14	374	00:00:28	28	0.0000
nopath	2	1	12	14	327	00:05:51	351	00:06:17	377	00:00:26	26	0.0000
nopath	2	1	5	1	327	00:05:54	354	00:06:20	380	00:00:26	26	0.0000
nopath	2	1	1	1	327	00:05:59	359	00:06:24	384	00:00:25	25	0.0000
nopath	1	2	12	14	327	00:05:59	359	00:06:28	388	00:00:29	29	0.0000
nopath	1	2	1	1	327	00:06:02	362	00:06:30	390	00:00:28	28	0.0000
nopath	1	2	3	1	327	00:06:03	363	00:06:32	392	00:00:29	29	0.0000
nopath	2	3	1	1	311	00:06:04	364	00:06:33	393	00:00:29	29	0.0000
nopath	1	2	12	14	327	00:06:05	365	00:06:34	394	00:00:29	29	0.0000
nopath	1	2	1	1	327	00:06:13	373	00:06:41	401	00:00:28	28	0.0000
nopath	2	1	3	1	327	00:06:17	377	00:06:42	402	00:00:25	25	0.0000
nopath	2	1	1	1	327	00:06:19	379	00:06:45	405	00:00:26	26	0.0000
nopath	1	2	13	15	327	00:06:16	376	00:06:46	406	00:00:30	30	0.0000
nopath	1	2	1	1	327	00:06:21	381	00:06:49	409	00:00:28	28	0.0000
nopath	1	2	15	17	327	00:06:22	382	00:06:52	412	00:00:30	30	0.0000
nopath	2	1	12	14	327	00:06:29	389	00:06:55	415	00:00:26	26	0.0000
nopath	3	2	1	1	311	00:05:26	326	00:07:00	420	00:01:34	94	0.0000	00:00:43
nopath	2	3	1	1	311	00:06:46	406	00:07:15	435	00:00:29	29	0.0000
nopath	2	1	9	1	327	00:06:48	408	00:07:16	436	00:00:28	28	0.0000
nopath	2	1	1	1	327	00:06:52	412	00:07:17	437	00:00:25	25	0.0000
nopath	1	2	1	1	327	00:06:51	411	00:07:18	438	00:00:27	27	0.0000
nopath	2	1	1	1	327	00:07:03	423	00:07:29	449	00:00:26	26	0.0000
nopath	1	2	9	1	327	00:07:05	425	00:07:33	453	00:00:28	28	0.0000
nopath	2	1	1	1	327	00:07:14	434	00:07:39	459	00:00:25	25	0.0000
nopath	2	1	14	16	327	00:07:15	435	00:07:42	462	00:00:27	27	0.0000
nopath	2	1	1	1	327	00:07:19	439	00:07:44	464	00:00:25	25	0.0000
nopath	1	2	1	1	327	00:07:19	439	00:07:47	467	00:00:28	28	0.0000
nopath	2	3	1	1	311	00:07:23	443	00:07:51	471	00:00:28	28	0.0000
nopath	1	2	1	1	327	00:07:27	447	00:07:55	475	00:00:28	28	0.0000
nopath	1	2	12	14	327	00:07:29	449	00:07:58	478	00:00:29	29	0.0000
nopath	1	2	5	1	327	00:07:30	450	00:08:00	480	00:00:30	30	0.0000	00:00:28
nopath	1	2	10	1	327	00:07:32	452	00:08:01	481	00:00:29	29	0.0000
nopath	3	1	14	16	351	00:07:06	426	00:08:13	493	00:01:07	67	0.0000
nopath	3	2	10	1	311	00:07:39	459	00:08:15	495	00:00:36	36	0.0000
nopath	1	2	1	1	327	00:07:38	458	00:08:20	500	00:00:42	42	0.0000
nopath	1	2	1	1	327	00:07:50	470	00:08:21	501	00:00:31	31	0.0000
nopath	2	1	1	1	327	00:07:42	462	00:08:23	503	00:00:41	41	0.0000
nopath	2	1	1	1	327	00:07:41	461	00:08:23	503	00:00:42	42	0.0000
nopath	2	1	3	1	327	00:07:47	467	00:08:25	505	00:00:38	38	0.0000
nopath	2	1	3	1	327	00:08:06	486	00:08:32	512	00:00:26	26	0.0000
nopath	3	2	1	1	311	00:07:57	477	00:08:40	520	00:00:43	43	0.0000
nopath	1	2	1	1	327	00:08:04	484	00:08:50	530	00:00:46	46	0.0000
nopath	1	2	1	1	327	00:08:16	496	00:08:52	532	00:00:36	36	0.0000
nopath	2	1	1	1	327	00:08:23	503	00:08:52	532	00:00:29	29	0.0000
nopath	2	1	1	1	327	00:08:21	501	00:08:53	533	00:00:32	32	0.0000
nopath	1	3	1	1	351	00:08:20	500	00:08:56	536	00:00:36	36	0.0000
nopath	1	2	3	1	327	00:08:29	509	00:08:58	538	00:00:29	29	0.0000
nopath	1	2	10	1	327	00:08:30	510	00:09:00	540	00:00:30	30	0.0000	00:00:34
nopath	1	2	12	14	327	00:08:32	512	00:09:02	542	00:00:30	30	0.0000
nopath	1	2	9	1	327	00:08:34	514	00:09:04	544	00:00:30	30	0.0000
nopath	1	2	1	1	327	00:08:35	515	00:09:05	545	00:00:30	30	0.0000
nopath	2	1	1	1	327	00:08:50	530	00:09:16	556	00:00:26	26	0.0000
nopath	3	2	1	1	311	00:08:36	516	00:09:20	560	00:00:44	44	0.0000
nopath	1	2	3	1	327	00:09:04	544	00:09:31	571	00:00:27	27	0.0000
nopath	2	1	1	1	327	00:09:04	544	00:09:32	572	00:00:28	28	0.0000
nopath	1	3	1	1	351	00:08:40	520	00:09:35	575	00:00:55	55	0.0000
nopath	1	2	9	1	327	00:09:13	553	00:09:41	581	00:00:28	28	0.0000
nopath	1	2	1	1	327	00:09:14	554	00:09:44	584	00:00:30	30	0.0000
nopath	1	2	2	1	327	00:09:16	556	00:09:45	585	00:00:29	29	0.0000
nopath	2	1	1	1	327	00:09:21	561	00:09:46	586	00:00:25	25	0.0000
nopath	1	2	1	1	327	00:09:22	562	00:09:50	590	00:00:28	28	0.0000
nopath	2	1	5	1	327	00:09:36	576	00:10:02	602	00:00:26	26	0.0000	00:00:28
nopath	2	1	5	1	327	00:09:40	580	00:10:06	606	00:00:26	26	0.0000
nopath	3	2	13	15	311	00:09:39	579	00:10:15	615	00:00:36	36	0.0000
nopath	3	2	12	14	311	00:09:40	580	00:10:16	616	00:00:36	36	0.0000
nopath	1	2	9	1	327	00:09:47	587	00:10:20	620	00:00:33	33	0.0000
nopath	2	1	1	1	327	00:09:45	585	00:10:23	623	00:00:38	38	0.0000
nopath	2	1	1	1	327	00:10:06	606	00:10:31	631	00:00:25	25	0.0000
nopath	2	1	14	16	327	00:10:05	605	00:10:33	633	00:00:28	28	0.0000
nopath	2	1	1	1	327	00:10:19	619	00:10:44	644	00:00:25	25	0.0000
nopath	1	2	1	1	327	00:10:23	623	00:10:51	651	00:00:28	28	0.0000
nopath	1	2	5	1	327	00:10:31	631	00:10:59	659	00:00:28	28	0.0000
nopath	1	2	5	1	327	00:10:42	642	00:11:10	670	00:00:28	28	0.0000	00:00:29
nopath	2	1	1	1	327	00:10:48	648	00:11:14	674	00:00:26	26	0.0000
nopath	1	2	2	1	327	00:10:54	654	00:11:22	682	00:00:28	28	0.0000
nopath	2	1	1	1	327	00:11:01	661	00:11:27	687	00:00:26	26	0.0000
nopath	1	2	1	1	327	00:11:05	665	00:11:33	693	00:00:28	28	0.0000
nopath	1	2	1	1	327	00:11:07	667	00:11:35	695	00:00:28	28	0.0000
nopath	1	2	1	1	327	00:11:08	668	00:11:38	698	00:00:30	30	0.0000
nopath	1	2	1	1	327	00:11:09	669	00:11:39	699	00:00:30	30	0.0000
nopath	1	2	15	17	327	00:11:17	677	00:11:46	706	00:00:29	29	0.0000
nopath	1	2	14	16	327	00:11:23	683	00:11:52	712	00:00:29	29	0.0000
nopath	3	1	12	14	351	00:11:16	676	00:12:02	722	00:00:46	46	0.0000	00:00:51
nopath	1	2	9	1	327	00:11:28	688	00:12:10	730	00:00:42	42	0.0000
nopath	1	2	1	1	327	00:11:35	695	00:12:11	731	00:00:36	36	0.0000
nopath	2	1	1	1	327	00:11:34	694	00:12:13	733	00:00:39	39	0.0000
nopath	1	3	3	1	351	00:11:32	692	00:12:16	736	00:00:44	44	0.0000
nopath	1	3	15	17	351	00:11:44	704	00:12:25	745	00:00:41	41	0.0000
nopath	3	1	1	1	351	00:11:36	696	00:12:32	752	00:00:56	56	0.0000
nopath	1	2	1	1	327	00:11:58	718	00:12:40	760	00:00:42	42	0.0000
nopath	1	3	2	1	351	00:12:08	728	00:12:44	764	00:00:36	36	0.0000
nopath	3	1	12	14	351	00:12:18	738	00:12:55	775	00:00:37	37	0.0000
nopath	1	2	5	1	327	00:12:18	738	00:13:00	780	00:00:42	42	0.0000	00:00:33
nopath	2	1	3	1	327	00:12:35	755	00:13:01	781	00:00:26	26	0.0000
nopath	1	2	3	1	327	00:12:33	753	00:13:02	782	00:00:29	29	0.0000
nopath	2	1	12	14	327	00:12:31	751	00:13:04	784	00:00:33	33	0.0000
nopath	2	1	1	1	327	00:12:38	758	00:13:06	786	00:00:28	28	0.0000
nopath	1	3	1	1	351	00:12:25	745	00:13:08	788	00:00:43	43	0.0000
nopath	1	2	14	16	327	00:12:37	757	00:13:09	789	00:00:32	32	0.0000
nopath	2	1	1	1	327	00:12:47	767	00:13:12	792	00:00:25	25	0.0000
nopath	2	3	1	1	311	00:12:46	766	00:13:15	795	00:00:29	29	0.0000
nopath	3	1	1	1	351	00:12:27	747	00:13:22	802	00:00:55	55	0.0000
nopath	3	2	1	1	311	00:12:43	763	00:13:24	804	00:00:41	41	0.0000
nopath	3	1	3	1	351	00:12:31	751	00:13:24	804	00:00:53	53	0.0000
nopath	1	2	3	1	327	00:13:00	780	00:13:29	809	00:00:29	29	0.0000
nopath	2	1	1	1	327	00:12:52	772	00:13:33	813	00:00:41	41	0.0000
nopath	2	1	1	1	327	00:12:56	776	00:13:33	813	00:00:37	37	0.0000
nopath	2	1	1	1	327	00:13:01	781	00:13:34	814	00:00:33	33	0.0000
nopath	2	1	1	1	327	00:13:08	788	00:13:36	816	00:00:28	28	0.0000
nopath	1	3	1	1	351	00:12:38	758	00:13:38	818	00:01:00	60	0.0000
nopath	2	1	1	1	327	00:13:18	798	00:13:44	824	00:00:26	26	0.0000
nopath	2	1	1	1	327	00:13:22	802	00:13:48	828	00:00:26	26	0.0000
nopath	2	1	1	1	327	00:13:30	810	00:13:55	835	00:00:25	25	0.0000
nopath	2	1	15	17	327	00:13:35	815	00:14:02	842	00:00:27	27	0.0000	00:00:29
nopath	2	1	1	1	327	00:13:38	818	00:14:04	844	00:00:26	26	0.0000
nopath	1	2	5	1	327	00:13:37	817	00:14:05	845	00:00:28	28	0.0000
nopath	2	1	13	15	327	00:13:41	821	00:14:09	849	00:00:28	28	0.0000
nopath	2	1	2	1	327	00:13:56	836	00:14:22	862	00:00:26	26	0.0000
nopath	2	1	1	1	327	00:13:58	838	00:14:24	864	00:00:26	26	0.0000
nopath	3	2	1	1	311	00:13:43	823	00:14:30	870	00:00:47	47	0.0000
nopath	1	2	12	14	327	00:13:56	836	00:14:41	881	00:00:45	45	0.0000
nopath	1	2	1	1	327	00:14:10	850	00:14:42	882	00:00:32	32	0.0000
nopath	2	1	3	1	327	00:14:05	845	00:14:43	883	00:00:38	38	0.0000
nopath	3	2	1	1	311	00:14:09	849	00:14:52	892	00:00:43	43	0.0000
nopath	3	1	1	1	351	00:14:07	847	00:14:52	892	00:00:45	45	0.0000
nopath	1	2	1	1	327	00:14:11	851	00:15:00	900	00:00:49	49	0.0000	00:00:34
nopath	1	2	9	1	327	00:14:13	853	00:15:02	902	00:00:49	49	0.0000
nopath	2	1	9	1	327	00:14:23	863	00:15:03	903	00:00:40	40	0.0000
nopath	1	2	1	1	327	00:14:16	856	00:15:03	903	00:00:47	47	0.0000
nopath	2	1	6	1	327	00:14:25	865	00:15:03	903	00:00:38	38	0.0000
nopath	2	1	5	1	327	00:14:35	875	00:15:05	905	00:00:30	30	0.0000
nopath	1	2	7	1	327	00:14:18	858	00:15:05	905	00:00:47	47	0.0000
nopath	2	1	7	1	327	00:14:36	876	00:15:05	905	00:00:29	29	0.0000
nopath	2	1	13	15	327	00:14:43	883	00:15:11	911	00:00:28	28	0.0000
nopath	1	2	15	17	327	00:14:47	887	00:15:17	917	00:00:30	30	0.0000
nopath	1	2	1	1	327	00:15:03	903	00:15:31	931	00:00:28	28	0.0000
nopath	1	2	3	1	327	00:15:05	905	00:15:33	933	00:00:28	28	0.0000
nopath	2	1	6	1	327	00:15:08	908	00:15:33	933	00:00:25	25	0.0000
nopath	2	1	9	1	327	00:15:10	910	00:15:35	935	00:00:25	25	0.0000
nopath	1	2	3	1	327	00:15:11	911	00:15:39	939	00:00:28	28	0.0000
nopath	1	2	9	1	327	00:15:14	914	00:15:42	942	00:00:28	28	0.0000
nopath	2	1	1	1	327	00:15:18	918	00:15:44	944	00:00:26	26	0.0000
nopath	2	1	12	14	327	00:15:22	922	00:15:48	948	00:00:26	26	0.0000
nopath	1	2	1	1	327	00:15:22	922	00:15:50	950	00:00:28	28	0.0000
nopath	1	2	1	1	327	00:15:26	926	00:15:54	954	00:00:28	28	0.0000
nopath	1	2	1	1	327	00:15:31	931	00:15:59	959	00:00:28	28	0.0000
nopath	2	1	1	1	327	00:15:38	938	00:16:03	963	00:00:25	25	0.0000	00:00:29
nopath	1	2	1	1	327	00:15:36	936	00:16:04	964	00:00:28	28	0.0000
nopath	1	2	1	1	327	00:15:39	939	00:16:07	967	00:00:28	28	0.0000
nopath	1	2	12	14	327	00:15:40	940	00:16:10	970	00:00:30	30	0.0000
nopath	2	1	1	1	327	00:15:44	944	00:16:10	970	00:00:26	26	0.0000
nopath	2	1	1	1	327	00:15:47	947	00:16:12	972	00:00:25	25	0.0000
nopath	2	1	1	1	327	00:15:48	948	00:16:14	974	00:00:26	26	0.0000
nopath	2	1	1	1	327	00:15:49	949	00:16:15	975	00:00:26	26	0.0000
nopath	2	1	3	1	327	00:15:51	951	00:16:17	977	00:00:26	26	0.0000
nopath	1	2	3	1	327	00:15:49	949	00:16:17	977	00:00:28	28	0.0000
nopath	2	1	1	1	327	00:15:56	956	00:16:22	982	00:00:26	26	0.0000
nopath	1	3	1	1	351	00:15:38	938	00:16:24	984	00:00:46	46	0.0000
nopath	1	2	2	1	327	00:15:59	959	00:16:27	987	00:00:28	28	0.0000
nopath	2	1	1	1	327	00:16:02	962	00:16:27	987	00:00:25	25	0.0000
nopath	1	3	1	1	351	00:15:43	943	00:16:28	988	00:00:45	45	0.0000
nopath	1	3	12	14	351	00:15:55	955	00:16:33	993	00:00:38	38	0.0000
nopath	1	3	3	1	351	00:16:00	960	00:16:37	997	00:00:37	37	0.0000
nopath	2	1	3	1	327	00:16:14	974	00:16:42	1002	00:00:28	28	0.0000
nopath	2	1	1	1	327	00:16:03	963	00:16:43	1003	00:00:40	40	0.0000
nopath	1	2	3	1	327	00:16:15	975	00:16:44	1004	00:00:29	29	0.0000
nopath	2	1	1	1	327	00:16:09	969	00:16:44	1004	00:00:35	35	0.0000
nopath	3	2	1	1	311	00:15:24	924	00:16:50	1010	00:01:26	86	0.0000
nopath	3	1	1	1	351	00:15:53	953	00:16:54	1014	00:01:01	61	0.0000
nopath	1	2	1	1	327	00:16:16	976	00:17:00	1020	00:00:44	44	0.0000	00:00:32
nopath	2	1	1	1	327	00:16:26	986	00:17:03	1023	00:00:37	37	0.0000
nopath	2	1	1	1	327	00:16:37	997	00:17:04	1024	00:00:27	27	0.0000
nopath	1	3	13	15	351	00:16:06	966	00:17:08	1028	00:01:02	62	0.0000
nopath	3	1	1	1	351	00:16:38	998	00:17:13	1033	00:00:35	35	0.0000
nopath	3	2	1	1	311	00:16:41	1001	00:17:14	1034	00:00:33	33	0.0000
nopath	1	2	5	1	327	00:16:37	997	00:17:20	1040	00:00:43	43	0.0000
nopath	1	2	9	1	327	00:16:47	1007	00:17:21	1041	00:00:34	34	0.0000
nopath	2	1	1	1	327	00:16:56	1016	00:17:22	1042	00:00:26	26	0.0000
nopath	1	3	1	1	351	00:16:55	1015	00:17:31	1051	00:00:36	36	0.0000
nopath	1	2	1	1	327	00:17:02	1022	00:17:33	1053	00:00:31	31	0.0000
nopath	1	2	1	1	327	00:17:09	1029	00:17:37	1057	00:00:28	28	0.0000
nopath	1	2	5	1	327	00:17:11	1031	00:17:39	1059	00:00:28	28	0.0000
nopath	2	3	1	1	311	00:17:16	1036	00:17:45	1065	00:00:29	29	0.0000
nopath	1	2	1	1	327	00:17:20	1040	00:17:48	1068	00:00:28	28	0.0000
nopath	2	1	1	1	327	00:17:23	1043	00:17:48	1068	00:00:25	25	0.0000
nopath	3	1	2	1	351	00:17:14	1034	00:18:02	1082	00:00:48	48	0.0000	00:00:48
nopath	1	2	1	1	327	00:17:34	1054	00:18:10	1090	00:00:36	36	0.0000
nopath	1	2	1	1	327	00:17:38	1058	00:18:11	1091	00:00:33	33	0.0000
nopath	2	1	5	1	327	00:17:37	1057	00:18:13	1093	00:00:36	36	0.0000
nopath	2	1	9	1	327	00:17:41	1061	00:18:13	1093	00:00:32	32	0.0000
nopath	3	1	14	16	351	00:17:38	1058	00:18:23	1103	00:00:45	45	0.0000
nopath	3	2	1	1	311	00:17:44	1064	00:18:23	1103	00:00:39	39	0.0000
nopath	3	1	1	1	351	00:17:51	1071	00:18:28	1108	00:00:37	37	0.0000
nopath	1	2	1	1	327	00:17:51	1071	00:18:30	1110	00:00:39	39	0.0000
nopath	1	2	12	14	327	00:17:52	1072	00:18:32	1112	00:00:40	40	0.0000
nopath	2	3	5	1	311	00:17:52	1072	00:18:32	1112	00:00:40	40	0.0000
nopath	1	2	13	15	327	00:18:05	1085	00:18:35	1115	00:00:30	30	0.0000
nopath	2	1	3	1	327	00:18:11	1091	00:18:37	1117	00:00:26	26	0.0000
nopath	2	3	3	1	311	00:18:04	1084	00:18:38	1118	00:00:34	34	0.0000
nopath	2	1	12	14	327	00:18:10	1090	00:18:39	1119	00:00:29	29	0.0000
nopath	1	2	1	1	327	00:18:13	1093	00:18:42	1122	00:00:29	29	0.0000
nopath	1	3	12	14	351	00:17:39	1059	00:18:42	1122	00:01:03	63	0.0000
nopath	1	3	1	1	351	00:17:45	1065	00:18:47	1127	00:01:02	62	0.0000
nopath	2	1	1	1	327	00:18:24	1104	00:18:50	1130	00:00:26	26	0.0000
nopath	1	3	3	1	351	00:18:01	1081	00:18:52	1132	00:00:51	51	0.0000
nopath	2	1	13	15	327	00:18:29	1109	00:18:57	1137	00:00:28	28	0.0000
nopath	3	1	5	1	351	00:18:16	1096	00:19:02	1142	00:00:46	46	0.0000	00:00:42
nopath	3	1	14	16	351	00:18:32	1112	00:19:09	1149	00:00:37	37	0.0000
nopath	1	2	15	17	327	00:18:35	1115	00:19:13	1153	00:00:38	38	0.0000
nopath	2	1	9	1	327	00:18:36	1116	00:19:13	1153	00:00:37	37	0.0000
nopath	2	1	1	1	327	00:18:37	1117	00:19:13	1153	00:00:36	36	0.0000
nopath	1	2	1	1	327	00:18:40	1120	00:19:14	1154	00:00:34	34	0.0000
nopath	2	1	1	1	327	00:18:42	1122	00:19:14	1154	00:00:32	32	0.0000
nopath	1	2	1	1	327	00:18:44	1124	00:19:15	1155	00:00:31	31	0.0000
nopath	1	2	1	1	327	00:18:49	1129	00:19:17	1157	00:00:28	28	0.0000
nopath	2	3	1	1	311	00:18:47	1127	00:19:19	1159	00:00:32	32	0.0000
nopath	2	1	1	1	327	00:18:54	1134	00:19:22	1162	00:00:28	28	0.0000
nopath	1	2	3	1	327	00:18:57	1137	00:19:25	1165	00:00:28	28	0.0000
nopath	2	1	1	1	327	00:19:14	1154	00:19:40	1180	00:00:26	26	0.0000
nopath	2	1	12	14	327	00:19:16	1156	00:19:43	1183	00:00:27	27	0.0000
nopath	1	2	10	1	327	00:19:15	1155	00:19:43	1183	00:00:28	28	0.0000
nopath	1	2	1	1	327	00:19:22	1162	00:19:50	1190	00:00:28	28	0.0000
nopath	1	2	13	15	327	00:19:23	1163	00:19:53	1193	00:00:30	30	0.0000
nopath	2	1	14	16	327	00:19:31	1171	00:19:58	1198	00:00:27	27	0.0000
nopath	3	2	1	1	311	00:19:17	1157	00:20:00	1200	00:00:43	43	0.0000	00:00:43
nopath	3	1	12	14	351	00:19:31	1171	00:20:08	1208	00:00:37	37	0.0000
nopath	3	1	3	1	351	00:19:44	1184	00:20:19	1219	00:00:35	35	0.0000
nopath	3	2	1	1	311	00:19:45	1185	00:20:21	1221	00:00:36	36	0.0000
nopath	1	2	1	1	327	00:19:25	1165	00:20:30	1230	00:01:05	65	0.0000
nopath	1	2	1	1	327	00:19:42	1182	00:20:32	1232	00:00:50	50	0.0000
nopath	2	1	1	1	327	00:19:53	1193	00:20:33	1233	00:00:40	40	0.0000
nopath	2	1	5	1	327	00:20:07	1207	00:20:34	1234	00:00:27	27	0.0000
nopath	1	2	1	1	327	00:20:06	1206	00:20:36	1236	00:00:30	30	0.0000
nopath	2	3	1	1	311	00:20:15	1215	00:20:44	1244	00:00:29	29	0.0000
nopath	2	1	1	1	327	00:20:21	1221	00:20:46	1246	00:00:25	25	0.0000
nopath	1	3	10	1	351	00:19:31	1171	00:20:50	1250	00:01:19	79	0.0000
nopath	2	1	1	1	327	00:20:35	1235	00:21:01	1261	00:00:26	26	0.0000	00:00:29
nopath	1	2	5	1	327	00:20:34	1234	00:21:02	1262	00:00:28	28	0.0000
nopath	2	1	3	1	327	00:20:42	1242	00:21:08	1268	00:00:26	26	0.0000
nopath	2	1	3	1	327	00:20:46	1246	00:21:12	1272	00:00:26	26	0.0000
nopath	2	1	1	1	327	00:20:52	1252	00:21:18	1278	00:00:26	26	0.0000
nopath	1	2	1	1	327	00:20:50	1250	00:21:18	1278	00:00:28	28	0.0000
nopath	1	3	1	1	351	00:20:46	1246	00:21:21	1281	00:00:35	35	0.0000
nopath	1	2	12	14	327	00:20:53	1253	00:21:22	1282	00:00:29	29	0.0000
nopath	3	1	7	1	351	00:20:35	1235	00:21:32	1292	00:00:57	57	0.0000
nopath	1	2	3	1	327	00:21:02	1262	00:21:40	1300	00:00:38	38	0.0000
nopath	1	2	9	1	327	00:21:09	1269	00:21:41	1301	00:00:32	32	0.0000
nopath	2	1	1	1	327	00:21:03	1263	00:21:43	1303	00:00:40	40	0.0000
nopath	2	1	1	1	327	00:21:09	1269	00:21:43	1303	00:00:34	34	0.0000
nopath	2	1	12	14	327	00:21:07	1267	00:21:45	1305	00:00:38	38	0.0000
nopath	2	1	1	1	327	00:21:18	1278	00:21:46	1306	00:00:28	28	0.0000
nopath	2	1	1	1	327	00:21:15	1275	00:21:47	1307	00:00:32	32	0.0000
nopath	1	2	7	1	327	00:21:19	1279	00:21:48	1308	00:00:29	29	0.0000
nopath	1	3	1	1	351	00:21:04	1264	00:21:50	1310	00:00:46	46	0.0000
nopath	1	2	1	1	327	00:21:23	1283	00:21:54	1314	00:00:31	31	0.0000
nopath	3	1	1	1	351	00:21:06	1266	00:22:02	1322	00:00:56	56	0.0000	00:00:44
nopath	3	1	1	1	351	00:21:10	1270	00:22:05	1325	00:00:55	55	0.0000
nopath	1	2	1	1	327	00:21:35	1295	00:22:10	1330	00:00:35	35	0.0000
nopath	1	2	1	1	327	00:21:39	1299	00:22:11	1331	00:00:32	32	0.0000
nopath	2	1	5	1	327	00:21:42	1302	00:22:11	1331	00:00:29	29	0.0000
nopath	2	1	1	1	327	00:21:31	1291	00:22:13	1333	00:00:42	42	0.0000
nopath	2	3	1	1	311	00:21:41	1301	00:22:16	1336	00:00:35	35	0.0000
nopath	1	2	1	1	327	00:21:53	1313	00:22:22	1342	00:00:29	29	0.0000
nopath	3	1	1	1	351	00:21:45	1305	00:22:32	1352	00:00:47	47	0.0000
nopath	3	2	3	1	311	00:22:04	1324	00:22:38	1358	00:00:34	34	0.0000
nopath	3	2	1	1	311	00:22:15	1335	00:22:47	1367	00:00:32	32	0.0000
nopath	1	2	1	1	327	00:21:55	1315	00:22:50	1370	00:00:55	55	0.0000
nopath	2	1	1	1	327	00:22:03	1323	00:22:53	1373	00:00:50	50	0.0000
nopath	1	2	13	15	327	00:21:59	1319	00:22:54	1374	00:00:55	55	0.0000
nopath	1	2	1	1	327	00:22:05	1325	00:22:54	1374	00:00:49	49	0.0000
nopath	1	2	12	14	327	00:22:18	1338	00:22:56	1376	00:00:38	38	0.0000
nopath	1	2	9	1	327	00:22:20	1340	00:22:58	1378	00:00:38	38	0.0000
nopath	1	2	1	1	327	00:22:31	1351	00:23:01	1381	00:00:30	30	0.0000	00:00:35
nopath	3	2	1	1	311	00:22:34	1354	00:23:10	1390	00:00:36	36	0.0000
nopath	3	2	1	1	311	00:22:36	1356	00:23:12	1392	00:00:36	36	0.0000
nopath	3	2	1	1	311	00:22:42	1362	00:23:16	1396	00:00:34	34	0.0000
nopath	1	2	14	16	327	00:22:48	1368	00:23:21	1401	00:00:33	33	0.0000
nopath	2	1	1	1	327	00:22:41	1361	00:23:23	1403	00:00:42	42	0.0000
nopath	2	1	1	1	327	00:22:53	1373	00:23:23	1403	00:00:30	30	0.0000
nopath	1	2	1	1	327	00:22:56	1376	00:23:24	1404	00:00:28	28	0.0000
nopath	2	1	1	1	327	00:22:58	1378	00:23:25	1405	00:00:27	27	0.0000
nopath	1	3	1	1	351	00:22:33	1353	00:23:29	1409	00:00:56	56	0.0000
nopath	1	2	1	1	327	00:23:04	1384	00:23:33	1413	00:00:29	29	0.0000
nopath	2	1	3	1	327	00:23:18	1398	00:23:44	1424	00:00:26	26	0.0000
nopath	2	1	14	16	327	00:23:19	1399	00:23:46	1426	00:00:27	27	0.0000
nopath	2	3	1	1	311	00:23:26	1406	00:23:55	1435	00:00:29	29	0.0000
nopath	1	2	1	1	327	00:23:37	1417	00:24:05	1445	00:00:28	28	0.0000	00:00:29
nopath	1	3	1	1	351	00:23:30	1410	00:24:06	1446	00:00:36	36	0.0000
nopath	1	2	14	16	327	00:23:38	1418	00:24:07	1447	00:00:29	29	0.0000
nopath	1	2	5	1	327	00:23:39	1419	00:24:10	1450	00:00:31	31	0.0000
nopath	1	2	1	1	327	00:23:45	1425	00:24:13	1453	00:00:28	28	0.0000
nopath	2	1	5	1	327	00:23:48	1428	00:24:13	1453	00:00:25	25	0.0000
nopath	1	3	3	1	351	00:23:36	1416	00:24:17	1457	00:00:41	41	0.0000
nopath	2	1	1	1	327	00:23:59	1439	00:24:26	1466	00:00:27	27	0.0000
nopath	1	2	1	1	327	00:24:02	1442	00:24:30	1470	00:00:28	28	0.0000
nopath	2	1	12	14	327	00:24:06	1446	00:24:32	1472	00:00:26	26	0.0000
nopath	1	2	1	1	327	00:24:07	1447	00:24:35	1475	00:00:28	28	0.0000
nopath	2	1	1	1	327	00:24:11	1451	00:24:37	1477	00:00:26	26	0.0000
nopath	1	2	3	1	327	00:24:10	1450	00:24:38	1478	00:00:28	28	0.0000
nopath	2	1	12	14	327	00:24:15	1455	00:24:42	1482	00:00:27	27	0.0000
nopath	2	1	1	1	327	00:24:18	1458	00:24:43	1483	00:00:25	25	0.0000
nopath	1	2	6	1	327	00:24:17	1457	00:24:45	1485	00:00:28	28	0.0000
nopath	2	1	1	1	327	00:24:20	1460	00:24:46	1486	00:00:26	26	0.0000
nopath	1	3	5	1	351	00:24:06	1446	00:24:48	1488	00:00:42	42	0.0000
nopath	1	2	1	1	327	00:24:22	1462	00:24:50	1490	00:00:28	28	0.0000
nopath	1	2	1	1	327	00:24:23	1463	00:24:53	1493	00:00:30	30	0.0000
nopath	3	2	1	1	311	00:23:47	1427	00:25:00	1500	00:01:13	73	0.0000	00:00:40
nopath	2	1	9	1	327	00:24:40	1480	00:25:13	1513	00:00:33	33	0.0000
nopath	2	1	3	1	327	00:24:48	1488	00:25:14	1514	00:00:26	26	0.0000
nopath	2	1	15	17	327	00:24:43	1483	00:25:16	1516	00:00:33	33	0.0000
nopath	2	1	1	1	327	00:24:53	1493	00:25:19	1519	00:00:26	26	0.0000
nopath	2	1	1	1	327	00:24:54	1494	00:25:21	1521	00:00:27	27	0.0000
nopath	3	2	1	1	311	00:25:01	1501	00:25:33	1533	00:00:32	32	0.0000
nopath	3	1	4	1	351	00:25:07	1507	00:25:42	1542	00:00:35	35	0.0000
nopath	3	2	14	16	311	00:25:13	1513	00:25:47	1547	00:00:34	34	0.0000
nopath	1	2	1	1	327	00:25:14	1514	00:25:50	1550	00:00:36	36	0.0000
nopath	2	3	12	14	311	00:25:13	1513	00:25:53	1553	00:00:40	40	0.0000
nopath	2	1	5	1	327	00:25:16	1516	00:25:53	1553	00:00:37	37	0.0000
nopath	1	3	1	1	351	00:25:20	1520	00:25:56	1556	00:00:36	36	0.0000
nopath	2	1	9	1	327	00:25:41	1541	00:26:07	1567	00:00:26	26	0.0000	00:00:30
nopath	1	3	1	1	351	00:25:34	1534	00:26:09	1569	00:00:35	35	0.0000
nopath	2	1	1	1	327	00:25:52	1552	00:26:18	1578	00:00:26	26	0.0000
nopath	2	1	1	1	327	00:26:00	1560	00:26:26	1586	00:00:26	26	0.0000
nopath	2	1	3	1	327	00:26:01	1561	00:26:26	1586	00:00:25	25	0.0000
nopath	2	1	1	1	327	00:26:03	1563	00:26:29	1589	00:00:26	26	0.0000
nopath	1	2	1	1	327	00:26:05	1565	00:26:34	1594	00:00:29	29	0.0000
nopath	2	1	5	1	327	00:26:09	1569	00:26:34	1594	00:00:25	25	0.0000
nopath	3	1	1	1	351	00:26:01	1561	00:26:42	1602	00:00:41	41	0.0000
nopath	3	1	1	1	351	00:26:13	1573	00:26:48	1608	00:00:35	35	0.0000
nopath	1	2	1	1	327	00:26:20	1580	00:26:49	1609	00:00:29	29	0.0000
nopath	2	1	3	1	327	00:26:14	1574	00:26:53	1613	00:00:39	39	0.0000
nopath	2	1	10	1	327	00:26:17	1577	00:26:53	1613	00:00:36	36	0.0000
nopath	2	1	3	1	327	00:26:20	1580	00:26:54	1614	00:00:34	34	0.0000
nopath	1	2	6	1	327	00:26:29	1589	00:26:56	1616	00:00:27	27	0.0000
nopath	1	3	1	1	351	00:26:11	1571	00:26:58	1618	00:00:47	47	0.0000
nopath	1	2	9	1	327	00:26:37	1597	00:27:05	1625	00:00:28	28	0.0000	00:00:29
nopath	2	1	12	14	327	00:26:46	1606	00:27:12	1632	00:00:26	26	0.0000
nopath	1	2	1	1	327	00:26:45	1605	00:27:13	1633	00:00:28	28	0.0000
nopath	1	2	1	1	327	00:26:48	1608	00:27:16	1636	00:00:28	28	0.0000
nopath	2	1	6	1	327	00:26:52	1612	00:27:17	1637	00:00:25	25	0.0000
nopath	1	2	1	1	327	00:26:51	1611	00:27:19	1639	00:00:28	28	0.0000
nopath	2	1	1	1	327	00:26:55	1615	00:27:20	1640	00:00:25	25	0.0000
nopath	1	2	1	1	327	00:26:53	1613	00:27:21	1641	00:00:28	28	0.0000
nopath	1	2	1	1	327	00:26:55	1615	00:27:23	1643	00:00:28	28	0.0000
nopath	2	1	1	1	327	00:27:00	1620	00:27:26	1646	00:00:26	26	0.0000
nopath	2	1	12	14	327	00:27:04	1624	00:27:31	1651	00:00:27	27	0.0000
nopath	1	2	12	14	327	00:27:03	1623	00:27:32	1652	00:00:29	29	0.0000
nopath	3	1	1	1	351	00:27:01	1621	00:27:42	1662	00:00:41	41	0.0000
nopath	1	2	1	1	327	00:27:06	1626	00:27:50	1670	00:00:44	44	0.0000
nopath	1	2	1	1	327	00:27:07	1627	00:27:52	1672	00:00:45	45	0.0000
nopath	2	1	1	1	327	00:27:23	1643	00:27:52	1672	00:00:29	29	0.0000
nopath	2	3	1	1	311	00:27:21	1641	00:27:52	1672	00:00:31	31	0.0000
nopath	1	2	1	1	327	00:27:09	1629	00:27:53	1673	00:00:44	44	0.0000
nopath	2	1	5	1	327	00:27:24	1644	00:27:54	1674	00:00:30	30	0.0000
nopath	1	2	1	1	327	00:27:10	1630	00:27:54	1674	00:00:44	44	0.0000
nopath	1	2	1	1	327	00:27:30	1650	00:27:59	1679	00:00:29	29	0.0000
nopath	2	1	5	1	327	00:27:34	1654	00:28:02	1682	00:00:28	28	0.0000	00:00:28
nopath	2	1	3	1	327	00:27:36	1656	00:28:03	1683	00:00:27	27	0.0000
nopath	1	2	1	1	327	00:27:32	1652	00:28:05	1685	00:00:33	33	0.0000
nopath	2	1	3	1	327	00:27:39	1659	00:28:05	1685	00:00:26	26	0.0000
nopath	2	1	1	1	327	00:27:40	1660	00:28:06	1686	00:00:26	26	0.0000
nopath	2	1	1	1	327	00:27:46	1666	00:28:12	1692	00:00:26	26	0.0000
nopath	1	2	3	1	327	00:27:44	1664	00:28:12	1692	00:00:28	28	0.0000
nopath	1	2	1	1	327	00:27:46	1666	00:28:14	1694	00:00:28	28	0.0000
nopath	2	1	1	1	327	00:27:49	1669	00:28:15	1695	00:00:26	26	0.0000
nopath	2	1	6	1	327	00:27:50	1670	00:28:15	1695	00:00:25	25	0.0000
nopath	2	1	9	1	327	00:27:52	1672	00:28:17	1697	00:00:25	25	0.0000
nopath	1	3	12	14	351	00:27:34	1654	00:28:20	1700	00:00:46	46	0.0000
nopath	1	2	3	1	327	00:27:54	1674	00:28:22	1702	00:00:28	28	0.0000
nopath	2	1	1	1	327	00:28:00	1680	00:28:26	1706	00:00:26	26	0.0000
nopath	3	2	1	1	311	00:27:47	1667	00:28:32	1712	00:00:45	45	0.0000
nopath	3	1	1	1	351	00:27:17	1637	00:28:32	1712	00:01:15	75	0.0000
nopath	1	2	1	1	327	00:27:58	1678	00:28:40	1720	00:00:42	42	0.0000
nopath	2	1	1	1	327	00:28:10	1690	00:28:43	1723	00:00:33	33	0.0000
nopath	1	2	13	15	327	00:28:04	1684	00:28:43	1723	00:00:39	39	0.0000
nopath	1	2	5	1	327	00:28:15	1695	00:28:45	1725	00:00:30	30	0.0000
nopath	1	2	12	14	327	00:28:16	1696	00:28:47	1727	00:00:31	31	0.0000
nopath	1	3	1	1	351	00:28:12	1692	00:28:47	1727	00:00:35	35	0.0000
nopath	1	2	5	1	327	00:28:17	1697	00:28:49	1729	00:00:32	32	0.0000
nopath	2	1	13	15	327	00:28:22	1702	00:28:50	1730	00:00:28	28	0.0000
nopath	1	2	3	1	327	00:28:26	1706	00:28:54	1734	00:00:28	28	0.0000
nopath	2	1	1	1	327	00:28:29	1709	00:28:54	1734	00:00:25	25	0.0000
nopath	2	1	1	1	327	00:28:37	1717	00:29:02	1742	00:00:25	25	0.0000	00:00:26
nopath	1	2	9	1	327	00:28:35	1715	00:29:03	1743	00:00:28	28	0.0000
nopath	2	1	1	1	327	00:28:44	1724	00:29:09	1749	00:00:25	25	0.0000
nopath	1	2	12	14	327	00:28:41	1721	00:29:10	1750	00:00:29	29	0.0000
nopath	2	1	1	1	327	00:28:56	1736	00:29:21	1761	00:00:25	25	0.0000
nopath	1	2	1	1	327	00:28:56	1736	00:29:24	1764	00:00:28	28	0.0000
nopath	2	1	1	1	327	00:28:59	1739	00:29:24	1764	00:00:25	25	0.0000
nopath	3	2	2	1	311	00:28:14	1694	00:29:30	1770	00:01:16	76	0.0000
nopath	1	2	10	1	327	00:29:02	1742	00:29:40	1780	00:00:38	38	0.0000
nopath	3	1	3	1	351	00:29:04	1744	00:29:40	1780	00:00:36	36	0.0000
nopath	1	2	1	1	327	00:29:07	1747	00:29:42	1782	00:00:35	35	0.0000
nopath	2	1	1	1	327	00:29:14	1754	00:29:42	1782	00:00:28	28	0.0000
nopath	1	2	1	1	327	00:29:09	1749	00:29:43	1783	00:00:34	34	0.0000
nopath	2	1	12	14	327	00:29:01	1741	00:29:44	1784	00:00:43	43	0.0000
nopath	1	2	1	1	327	00:29:10	1750	00:29:45	1785	00:00:35	35	0.0000
nopath	1	2	1	1	327	00:29:25	1765	00:29:54	1794	00:00:29	29	0.0000
nopath	2	1	9	1	327	00:29:30	1770	00:29:55	1795	00:00:25	25	0.0000
nopath	1	2	1	1	327	00:29:32	1772	00:30:00	1800	00:00:28	28	0.0000	00:00:32
nopath	1	2	15	17	327	00:29:38	1778	00:30:07	1807	00:00:29	29	0.0000
nopath	2	1	3	1	327	00:29:53	1793	00:30:18	1818	00:00:25	25	0.0000
nopath	1	2	1	1	327	00:29:55	1795	00:30:23	1823	00:00:28	28	0.0000
nopath	2	1	1	1	327	00:30:06	1806	00:30:31	1831	00:00:25	25	0.0000
nopath	1	3	1	1	351	00:29:54	1794	00:30:35	1835	00:00:41	41	0.0000
nopath	2	1	1	1	327	00:30:21	1821	00:30:46	1846	00:00:25	25	0.0000
nopath	1	2	1	1	327	00:30:22	1822	00:30:50	1850	00:00:28	28	0.0000
nopath	1	2	9	1	327	00:30:23	1823	00:30:53	1853	00:00:30	30	0.0000
nopath	3	1	1	1	351	00:30:23	1823	00:31:02	1862	00:00:39	39	0.0000	00:00:44
nopath	3	2	15	17	311	00:30:29	1829	00:31:05	1865	00:00:36	36	0.0000
nopath	3	1	1	1	351	00:30:33	1833	00:31:10	1870	00:00:37	37	0.0000
nopath	3	1	12	14	351	00:30:40	1840	00:31:16	1876	00:00:36	36	0.0000
nopath	1	2	1	1	327	00:30:31	1831	00:31:20	1880	00:00:49	49	0.0000
nopath	2	1	1	1	327	00:30:41	1841	00:31:23	1883	00:00:42	42	0.0000
nopath	2	1	1	1	327	00:30:44	1844	00:31:23	1883	00:00:39	39	0.0000
nopath	1	2	3	1	327	00:30:55	1855	00:31:24	1884	00:00:29	29	0.0000
nopath	2	1	1	1	327	00:31:00	1860	00:31:28	1888	00:00:28	28	0.0000
nopath	1	2	1	1	327	00:30:56	1856	00:31:29	1889	00:00:33	33	0.0000
nopath	2	1	3	1	327	00:31:06	1866	00:31:31	1891	00:00:25	25	0.0000
nopath	1	2	1	1	327	00:31:05	1865	00:31:33	1893	00:00:28	28	0.0000
nopath	1	2	1	1	327	00:31:13	1873	00:31:41	1901	00:00:28	28	0.0000
nopath	1	3	1	1	351	00:31:06	1866	00:31:42	1902	00:00:36	36	0.0000
nopath	2	1	3	1	327	00:31:20	1880	00:31:46	1906	00:00:26	26	0.0000
nopath	1	2	13	15	327	00:31:19	1879	00:31:49	1909	00:00:30	30	0.0000
nopath	1	2	3	1	327	00:31:24	1884	00:31:52	1912	00:00:28	28	0.0000
nopath	2	1	10	1	327	00:31:29	1889	00:31:55	1915	00:00:26	26	0.0000
nopath	1	2	1	1	327	00:31:30	1890	00:31:58	1918	00:00:28	28	0.0000
nopath	1	2	3	1	327	00:31:34	1894	00:32:02	1922	00:00:28	28	0.0000	00:00:30
nopath	1	2	12	14	327	00:31:37	1897	00:32:06	1926	00:00:29	29	0.0000
nopath	1	2	1	1	327	00:31:39	1899	00:32:07	1927	00:00:28	28	0.0000
nopath	2	1	1	1	327	00:31:45	1905	00:32:10	1930	00:00:25	25	0.0000
nopath	2	1	1	1	327	00:31:48	1908	00:32:14	1934	00:00:26	26	0.0000
nopath	2	1	1	1	327	00:31:57	1917	00:32:23	1943	00:00:26	26	0.0000
nopath	2	1	14	16	327	00:31:58	1918	00:32:25	1945	00:00:27	27	0.0000
nopath	2	1	5	1	327	00:32:00	1920	00:32:26	1946	00:00:26	26	0.0000
nopath	1	2	12	14	327	00:31:59	1919	00:32:28	1948	00:00:29	29	0.0000
nopath	1	2	1	1	327	00:32:02	1922	00:32:30	1950	00:00:28	28	0.0000
nopath	1	2	9	1	327	00:32:07	1927	00:32:35	1955	00:00:28	28	0.0000
nopath	2	1	1	1	327	00:32:12	1932	00:32:37	1957	00:00:25	25	0.0000
nopath	2	1	1	1	327	00:32:18	1938	00:32:43	1963	00:00:25	25	0.0000
nopath	1	2	1	1	327	00:32:16	1936	00:32:44	1964	00:00:28	28	0.0000
nopath	3	1	12	14	351	00:31:21	1881	00:32:52	1972	00:01:31	91	0.0000
nopath	3	2	9	1	311	00:32:10	1930	00:32:53	1973	00:00:43	43	0.0000
nopath	3	1	3	1	351	00:32:21	1941	00:32:58	1978	00:00:37	37	0.0000
nopath	1	2	3	1	327	00:32:17	1937	00:33:00	1980	00:00:43	43	0.0000	00:00:30
nopath	1	2	1	1	327	00:32:19	1939	00:33:01	1981	00:00:42	42	0.0000
nopath	1	2	3	1	327	00:32:25	1945	00:33:03	1983	00:00:38	38	0.0000
nopath	2	1	13	15	327	00:32:32	1952	00:33:03	1983	00:00:31	31	0.0000
nopath	2	1	14	16	327	00:32:30	1950	00:33:05	1985	00:00:35	35	0.0000
nopath	1	3	1	1	351	00:32:15	1935	00:33:07	1987	00:00:52	52	0.0000
nopath	2	1	13	15	327	00:32:46	1966	00:33:14	1994	00:00:28	28	0.0000
nopath	1	3	6	1	351	00:32:46	1966	00:33:23	2003	00:00:37	37	0.0000
nopath	2	1	1	1	327	00:33:01	1981	00:33:27	2007	00:00:26	26	0.0000
nopath	2	1	1	1	327	00:33:02	1982	00:33:28	2008	00:00:26	26	0.0000
nopath	2	1	12	14	327	00:33:03	1983	00:33:29	2009	00:00:26	26	0.0000
nopath	1	2	1	1	327	00:33:03	1983	00:33:31	2011	00:00:28	28	0.0000
nopath	3	1	1	1	351	00:32:59	1979	00:33:42	2022	00:00:43	43	0.0000
nopath	2	1	1	1	327	00:33:23	2003	00:33:52	2032	00:00:29	29	0.0000
nopath	1	2	1	1	327	00:33:27	2007	00:33:54	2034	00:00:27	27	0.0000
nopath	1	2	1	1	327	00:33:28	2008	00:33:57	2037	00:00:29	29	0.0000
nopath	2	1	1	1	327	00:33:31	2011	00:33:57	2037	00:00:26	26	0.0000
nopath	1	2	1	1	327	00:33:32	2012	00:33:59	2039	00:00:27	27	0.0000
nopath	1	2	1	1	327	00:33:34	2014	00:34:02	2042	00:00:28	28	0.0000	00:00:31
nopath	2	1	1	1	327	00:33:40	2020	00:34:05	2045	00:00:25	25	0.0000
nopath	2	1	1	1	327	00:33:41	2021	00:34:07	2047	00:00:26	26	0.0000
nopath	3	1	1	1	351	00:33:38	2018	00:34:13	2053	00:00:35	35	0.0000
nopath	2	1	1	1	327	00:33:52	2032	00:34:23	2063	00:00:31	31	0.0000
nopath	2	1	12	14	327	00:33:48	2028	00:34:24	2064	00:00:36	36	0.0000
nopath	1	2	6	1	327	00:33:58	2038	00:34:25	2065	00:00:27	27	0.0000
nopath	1	3	14	16	351	00:33:40	2020	00:34:28	2068	00:00:48	48	0.0000
nopath	1	2	12	14	327	00:34:03	2043	00:34:32	2072	00:00:29	29	0.0000
nopath	2	3	1	1	311	00:34:08	2048	00:34:37	2077	00:00:29	29	0.0000
nopath	2	1	1	1	327	00:34:15	2055	00:34:41	2081	00:00:26	26	0.0000
nopath	3	2	1	1	311	00:33:46	2026	00:34:50	2090	00:01:04	64	0.0000
nopath	1	2	1	1	327	00:34:20	2060	00:35:00	2100	00:00:40	40	0.0000	00:00:32
nopath	1	2	1	1	327	00:34:29	2069	00:35:02	2102	00:00:33	33	0.0000
nopath	2	1	1	1	327	00:34:28	2068	00:35:03	2103	00:00:35	35	0.0000
nopath	2	1	1	1	327	00:34:33	2073	00:35:03	2103	00:00:30	30	0.0000
nopath	1	2	1	1	327	00:34:33	2073	00:35:04	2104	00:00:31	31	0.0000
nopath	2	1	10	1	327	00:34:47	2087	00:35:13	2113	00:00:26	26	0.0000
nopath	1	2	12	14	327	00:34:44	2084	00:35:13	2113	00:00:29	29	0.0000
nopath	2	1	14	16	327	00:34:49	2089	00:35:16	2116	00:00:27	27	0.0000
nopath	1	2	14	16	327	00:34:50	2090	00:35:19	2119	00:00:29	29	0.0000
nopath	3	2	1	1	311	00:34:57	2097	00:35:30	2130	00:00:33	33	0.0000
nopath	1	2	1	1	327	00:34:59	2099	00:35:40	2140	00:00:41	41	0.0000
nopath	2	1	12	14	327	00:35:17	2117	00:35:44	2144	00:00:27	27	0.0000
nopath	1	3	1	1	351	00:35:08	2108	00:35:46	2146	00:00:38	38	0.0000
nopath	1	2	1	1	327	00:35:18	2118	00:35:46	2146	00:00:28	28	0.0000
nopath	2	1	2	1	327	00:35:25	2125	00:35:51	2151	00:00:26	26	0.0000
nopath	1	3	1	1	351	00:35:23	2123	00:35:57	2157	00:00:34	34	0.0000
nopath	3	1	14	16	351	00:35:16	2116	00:36:03	2163	00:00:47	47	0.0000	00:00:46
nopath	3	2	9	1	311	00:35:33	2133	00:36:06	2166	00:00:33	33	0.0000
nopath	1	2	1	1	327	00:35:35	2135	00:36:10	2170	00:00:35	35	0.0000
nopath	2	1	1	1	327	00:35:43	2143	00:36:13	2173	00:00:30	30	0.0000
nopath	2	1	15	17	327	00:35:38	2138	00:36:15	2175	00:00:37	37	0.0000
nopath	1	3	10	1	351	00:35:38	2138	00:36:17	2177	00:00:39	39	0.0000
nopath	1	2	1	1	327	00:35:52	2152	00:36:22	2182	00:00:30	30	0.0000
nopath	2	1	1	1	327	00:36:00	2160	00:36:25	2185	00:00:25	25	0.0000
nopath	1	2	1	1	327	00:35:53	2153	00:36:26	2186	00:00:33	33	0.0000
nopath	2	1	12	14	327	00:36:03	2163	00:36:30	2190	00:00:27	27	0.0000
nopath	1	2	3	1	327	00:36:12	2172	00:36:40	2200	00:00:28	28	0.0000
nopath	2	1	1	1	327	00:36:20	2180	00:36:46	2206	00:00:26	26	0.0000
nopath	1	3	12	14	351	00:36:14	2174	00:36:51	2211	00:00:37	37	0.0000
nopath	1	2	1	1	327	00:36:26	2186	00:36:54	2214	00:00:28	28	0.0000
nopath	1	3	1	1	351	00:36:16	2176	00:36:57	2217	00:00:41	41	0.0000
nopath	1	2	12	14	327	00:36:28	2188	00:36:57	2217	00:00:29	29	0.0000
nopath	1	3	1	1	351	00:36:21	2181	00:37:01	2221	00:00:40	40	0.0000	00:00:44
nopath	1	3	2	1	351	00:36:27	2187	00:37:04	2224	00:00:37	37	0.0000
nopath	3	2	1	1	311	00:36:26	2186	00:37:10	2230	00:00:44	44	0.0000
nopath	1	2	1	1	327	00:36:41	2201	00:37:20	2240	00:00:39	39	0.0000
nopath	1	2	1	1	327	00:36:42	2202	00:37:21	2241	00:00:39	39	0.0000
nopath	2	1	13	15	327	00:36:52	2212	00:37:23	2243	00:00:31	31	0.0000
nopath	2	1	12	14	327	00:36:56	2216	00:37:24	2244	00:00:28	28	0.0000
nopath	1	2	13	15	327	00:36:43	2203	00:37:26	2246	00:00:43	43	0.0000
nopath	1	2	1	1	327	00:36:53	2213	00:37:27	2247	00:00:34	34	0.0000
nopath	2	1	1	1	327	00:37:02	2222	00:37:29	2249	00:00:27	27	0.0000
nopath	1	2	1	1	327	00:37:03	2223	00:37:32	2252	00:00:29	29	0.0000
nopath	2	1	1	1	327	00:37:07	2227	00:37:32	2252	00:00:25	25	0.0000
nopath	1	2	12	14	327	00:37:06	2226	00:37:35	2255	00:00:29	29	0.0000
nopath	2	1	1	1	327	00:37:11	2231	00:37:37	2257	00:00:26	26	0.0000
nopath	2	1	6	1	327	00:37:14	2234	00:37:39	2259	00:00:25	25	0.0000
nopath	1	2	1	1	327	00:37:12	2232	00:37:40	2260	00:00:28	28	0.0000
nopath	1	2	9	1	327	00:37:15	2235	00:37:43	2263	00:00:28	28	0.0000
nopath	2	1	12	14	327	00:37:28	2248	00:37:55	2275	00:00:27	27	0.0000
nopath	2	1	1	1	327	00:37:30	2250	00:37:56	2276	00:00:26	26	0.0000
nopath	1	2	1	1	327	00:37:32	2252	00:38:00	2280	00:00:28	28	0.0000	00:00:31
nopath	1	3	3	1	351	00:37:34	2254	00:38:10	2290	00:00:36	36	0.0000
nopath	1	2	2	1	327	00:37:44	2264	00:38:12	2292	00:00:28	28	0.0000
nopath	3	2	3	1	311	00:37:46	2266	00:38:20	2300	00:00:34	34	0.0000
nopath	3	2	3	1	311	00:37:54	2274	00:38:26	2306	00:00:32	32	0.0000
nopath	3	1	1	1	351	00:38:00	2280	00:38:35	2315	00:00:35	35	0.0000
nopath	1	2	3	1	327	00:38:08	2288	00:38:40	2320	00:00:32	32	0.0000
nopath	2	1	1	1	327	00:38:01	2281	00:38:43	2323	00:00:42	42	0.0000
nopath	2	1	3	1	327	00:38:05	2285	00:38:43	2323	00:00:38	38	0.0000
nopath	2	1	10	1	327	00:38:12	2292	00:38:45	2325	00:00:33	33	0.0000
nopath	1	2	1	1	327	00:38:22	2302	00:38:50	2330	00:00:28	28	0.0000
nopath	1	2	3	1	327	00:38:26	2306	00:38:54	2334	00:00:28	28	0.0000
nopath	2	1	1	1	327	00:38:30	2310	00:38:56	2336	00:00:26	26	0.0000
nopath	1	2	9	1	327	00:38:30	2310	00:38:58	2338	00:00:28	28	0.0000
nopath	2	1	1	1	327	00:38:36	2316	00:39:02	2342	00:00:26	26	0.0000	00:00:28
nopath	1	2	3	1	327	00:38:37	2317	00:39:05	2345	00:00:28	28	0.0000
nopath	1	2	1	1	327	00:38:41	2321	00:39:09	2349	00:00:28	28	0.0000
nopath	2	1	3	1	327	00:38:50	2330	00:39:15	2355	00:00:25	25	0.0000
nopath	2	1	1	1	327	00:38:58	2338	00:39:24	2364	00:00:26	26	0.0000
nopath	2	1	1	1	327	00:39:01	2341	00:39:27	2367	00:00:26	26	0.0000
nopath	1	2	1	1	327	00:39:00	2340	00:39:28	2368	00:00:28	28	0.0000
nopath	1	2	1	1	327	00:39:01	2341	00:39:30	2370	00:00:29	29	0.0000
nopath	1	2	1	1	327	00:39:04	2344	00:39:32	2372	00:00:28	28	0.0000
nopath	2	1	12	14	327	00:39:12	2352	00:39:38	2378	00:00:26	26	0.0000
nopath	1	2	12	14	327	00:39:12	2352	00:39:41	2381	00:00:29	29	0.0000
nopath	2	1	12	14	327	00:39:17	2357	00:39:44	2384	00:00:27	27	0.0000
nopath	1	3	3	1	351	00:39:07	2347	00:39:46	2386	00:00:39	39	0.0000
nopath	1	3	1	1	351	00:39:10	2350	00:39:50	2390	00:00:40	40	0.0000
nopath	1	2	3	1	327	00:39:26	2366	00:39:54	2394	00:00:28	28	0.0000
nopath	3	2	7	1	311	00:39:05	2345	00:40:03	2403	00:00:58	58	0.0000	00:00:43
nopath	3	1	13	15	351	00:39:04	2344	00:40:03	2403	00:00:59	59	0.0000
nopath	1	2	3	1	327	00:39:42	2382	00:40:09	2409	00:00:27	27	0.0000
nopath	2	1	9	1	327	00:39:35	2375	00:40:13	2413	00:00:38	38	0.0000
nopath	2	1	12	14	327	00:39:33	2373	00:40:14	2414	00:00:41	41	0.0000
nopath	2	1	1	1	327	00:39:40	2380	00:40:15	2415	00:00:35	35	0.0000
nopath	2	1	10	1	327	00:39:38	2378	00:40:16	2416	00:00:38	38	0.0000
nopath	2	1	1	1	327	00:39:42	2382	00:40:17	2417	00:00:35	35	0.0000
nopath	1	2	1	1	327	00:39:51	2391	00:40:18	2418	00:00:27	27	0.0000
nopath	2	1	1	1	327	00:39:53	2393	00:40:20	2420	00:00:27	27	0.0000
nopath	2	1	1	1	327	00:40:01	2401	00:40:27	2427	00:00:26	26	0.0000
nopath	2	1	1	1	327	00:40:04	2404	00:40:30	2430	00:00:26	26	0.0000
nopath	2	1	1	1	327	00:40:06	2406	00:40:32	2432	00:00:26	26	0.0000
nopath	2	1	1	1	327	00:40:08	2408	00:40:33	2433	00:00:25	25	0.0000
nopath	2	1	3	1	327	00:40:11	2411	00:40:37	2437	00:00:26	26	0.0000
nopath	1	2	5	1	327	00:40:11	2411	00:40:39	2439	00:00:28	28	0.0000
nopath	1	3	12	14	351	00:39:57	2397	00:40:40	2440	00:00:43	43	0.0000
nopath	2	1	2	1	327	00:40:21	2421	00:40:47	2447	00:00:26	26	0.0000
nopath	1	2	1	1	327	00:40:22	2422	00:40:50	2450	00:00:28	28	0.0000
nopath	2	1	3	1	327	00:40:25	2425	00:40:51	2451	00:00:26	26	0.0000
nopath	1	2	9	1	327	00:40:24	2424	00:40:52	2452	00:00:28	28	0.0000
nopath	2	1	6	1	327	00:40:26	2426	00:40:52	2452	00:00:26	26	0.0000
nopath	3	1	1	1	351	00:39:34	2374	00:41:02	2462	00:01:28	88	0.0000	00:01:00
nopath	3	1	1	1	351	00:40:31	2431	00:41:07	2467	00:00:36	36	0.0000
nopath	1	2	1	1	327	00:40:31	2431	00:41:10	2470	00:00:39	39	0.0000
nopath	1	2	1	1	327	00:40:44	2444	00:41:13	2473	00:00:29	29	0.0000
nopath	2	1	1	1	327	00:40:34	2434	00:41:13	2473	00:00:39	39	0.0000
nopath	2	1	6	1	327	00:40:35	2435	00:41:13	2473	00:00:38	38	0.0000
nopath	2	1	1	1	327	00:40:37	2437	00:41:14	2474	00:00:37	37	0.0000
nopath	2	1	1	1	327	00:40:46	2446	00:41:16	2476	00:00:30	30	0.0000
nopath	2	1	1	1	327	00:40:47	2447	00:41:18	2478	00:00:31	31	0.0000
nopath	2	1	1	1	327	00:40:49	2449	00:41:19	2479	00:00:30	30	0.0000
nopath	2	1	1	1	327	00:40:53	2453	00:41:21	2481	00:00:28	28	0.0000
nopath	2	1	1	1	327	00:40:55	2455	00:41:23	2483	00:00:28	28	0.0000
nopath	1	2	14	16	327	00:40:56	2456	00:41:25	2485	00:00:29	29	0.0000
nopath	2	1	6	1	327	00:41:03	2463	00:41:28	2488	00:00:25	25	0.0000
nopath	1	2	10	1	327	00:41:01	2461	00:41:29	2489	00:00:28	28	0.0000
nopath	2	1	1	1	327	00:41:04	2464	00:41:29	2489	00:00:25	25	0.0000
nopath	1	2	12	14	327	00:41:04	2464	00:41:33	2493	00:00:29	29	0.0000
nopath	1	2	1	1	327	00:41:06	2466	00:41:34	2494	00:00:28	28	0.0000
nopath	1	2	9	1	327	00:41:10	2470	00:41:38	2498	00:00:28	28	0.0000
nopath	2	1	3	1	327	00:41:14	2474	00:41:40	2500	00:00:26	26	0.0000
nopath	1	2	3	1	327	00:41:14	2474	00:41:42	2502	00:00:28	28	0.0000
nopath	2	1	10	1	327	00:41:16	2476	00:41:42	2502	00:00:26	26	0.0000
nopath	2	3	1	1	311	00:41:18	2478	00:41:47	2507	00:00:29	29	0.0000
nopath	2	3	13	15	311	00:41:19	2479	00:41:53	2513	00:00:34	34	0.0000
nopath	2	1	13	15	327	00:41:26	2486	00:41:54	2514	00:00:28	28	0.0000
nopath	2	1	1	1	327	00:41:28	2488	00:41:56	2516	00:00:28	28	0.0000
nopath	2	1	10	1	327	00:41:29	2489	00:41:56	2516	00:00:27	27	0.0000
nopath	1	2	1	1	327	00:41:30	2490	00:41:58	2518	00:00:28	28	0.0000
nopath	2	1	1	1	327	00:41:34	2494	00:42:00	2520	00:00:26	26	0.0000	00:00:29
nopath	2	1	1	1	327	00:41:35	2495	00:42:00	2520	00:00:25	25	0.0000
nopath	1	2	10	1	327	00:41:34	2494	00:42:02	2522	00:00:28	28	0.0000
nopath	1	2	2	1	327	00:41:37	2497	00:42:05	2525	00:00:28	28	0.0000
nopath	1	2	1	1	327	00:41:40	2500	00:42:08	2528	00:00:28	28	0.0000
nopath	2	1	13	15	327	00:41:41	2501	00:42:09	2529	00:00:28	28	0.0000
nopath	2	1	6	1	327	00:41:43	2503	00:42:10	2530	00:00:27	27	0.0000
nopath	1	2	1	1	327	00:41:41	2501	00:42:11	2531	00:00:30	30	0.0000
nopath	1	2	1	1	327	00:41:45	2505	00:42:14	2534	00:00:29	29	0.0000
nopath	3	2	1	1	311	00:40:58	2458	00:42:20	2540	00:01:22	82	0.0000
nopath	3	1	13	15	351	00:41:42	2502	00:42:27	2547	00:00:45	45	0.0000
nopath	1	2	12	14	327	00:41:48	2508	00:42:31	2551	00:00:43	43	0.0000
nopath	1	2	1	1	327	00:41:53	2513	00:42:32	2552	00:00:39	39	0.0000
nopath	2	1	1	1	327	00:42:01	2521	00:42:33	2553	00:00:32	32	0.0000
nopath	2	1	9	1	327	00:42:03	2523	00:42:35	2555	00:00:32	32	0.0000
nopath	2	1	13	15	327	00:41:54	2514	00:42:36	2556	00:00:42	42	0.0000
nopath	2	1	14	16	327	00:42:00	2520	00:42:37	2557	00:00:37	37	0.0000
nopath	3	1	12	14	351	00:42:01	2521	00:42:42	2562	00:00:41	41	0.0000
nopath	3	2	1	1	311	00:42:13	2533	00:42:46	2566	00:00:33	33	0.0000
nopath	1	2	9	1	327	00:42:05	2525	00:42:50	2570	00:00:45	45	0.0000
nopath	1	2	1	1	327	00:42:07	2527	00:42:52	2572	00:00:45	45	0.0000
nopath	1	2	5	1	327	00:42:09	2529	00:42:53	2573	00:00:44	44	0.0000
nopath	2	1	12	14	327	00:42:26	2546	00:42:53	2573	00:00:27	27	0.0000
nopath	1	2	5	1	327	00:42:19	2539	00:42:55	2575	00:00:36	36	0.0000
nopath	1	2	1	1	327	00:42:22	2542	00:42:57	2577	00:00:35	35	0.0000
nopath	2	1	6	1	327	00:42:32	2552	00:42:57	2577	00:00:25	25	0.0000
nopath	1	2	5	1	327	00:42:25	2545	00:42:58	2578	00:00:33	33	0.0000
nopath	1	3	1	1	351	00:42:23	2543	00:43:00	2580	00:00:37	37	0.0000	00:00:38
nopath	1	2	1	1	327	00:42:28	2548	00:43:00	2580	00:00:32	32	0.0000
nopath	2	1	5	1	327	00:42:39	2559	00:43:04	2584	00:00:25	25	0.0000
nopath	3	2	3	1	311	00:42:18	2538	00:43:10	2590	00:00:52	52	0.0000
nopath	3	1	1	1	351	00:42:33	2553	00:43:15	2595	00:00:42	42	0.0000
nopath	1	2	1	1	327	00:42:54	2574	00:43:21	2601	00:00:27	27	0.0000
nopath	2	1	5	1	327	00:42:46	2566	00:43:23	2603	00:00:37	37	0.0000
nopath	2	3	1	1	311	00:42:51	2571	00:43:25	2605	00:00:34	34	0.0000
nopath	2	1	13	15	327	00:42:49	2569	00:43:26	2606	00:00:37	37	0.0000
nopath	1	2	1	1	327	00:42:59	2579	00:43:26	2606	00:00:27	27	0.0000
nopath	2	1	1	1	327	00:42:57	2577	00:43:26	2606	00:00:29	29	0.0000
nopath	2	1	5	1	327	00:43:03	2583	00:43:31	2611	00:00:28	28	0.0000
nopath	2	1	2	1	327	00:43:07	2587	00:43:32	2612	00:00:25	25	0.0000
nopath	1	2	1	1	327	00:43:05	2585	00:43:34	2614	00:00:29	29	0.0000
nopath	1	3	1	1	351	00:43:04	2584	00:43:38	2618	00:00:34	34	0.0000
nopath	3	1	3	1	351	00:43:00	2580	00:43:42	2622	00:00:42	42	0.0000
nopath	3	1	1	1	351	00:43:04	2584	00:43:45	2625	00:00:41	41	0.0000
nopath	1	2	1	1	327	00:43:14	2594	00:43:50	2630	00:00:36	36	0.0000
nopath	3	1	9	1	351	00:43:14	2594	00:43:50	2630	00:00:36	36	0.0000
nopath	1	2	15	17	327	00:43:21	2601	00:43:52	2632	00:00:31	31	0.0000
nopath	2	1	2	1	327	00:43:22	2602	00:43:53	2633	00:00:31	31	0.0000
nopath	2	3	6	1	311	00:43:25	2605	00:43:53	2633	00:00:28	28	0.0000
nopath	1	2	1	1	327	00:43:30	2610	00:43:59	2639	00:00:29	29	0.0000
nopath	1	2	1	1	327	00:43:32	2612	00:44:03	2643	00:00:31	31	0.0000	00:00:30
nopath	2	1	1	1	327	00:43:37	2617	00:44:03	2643	00:00:26	26	0.0000
nopath	2	1	1	1	327	00:43:43	2623	00:44:08	2648	00:00:25	25	0.0000
nopath	1	2	13	15	327	00:43:39	2619	00:44:09	2649	00:00:30	30	0.0000
nopath	1	2	1	1	327	00:43:42	2622	00:44:11	2651	00:00:29	29	0.0000
nopath	2	3	15	17	311	00:43:42	2622	00:44:14	2654	00:00:32	32	0.0000
nopath	2	1	1	1	327	00:43:51	2631	00:44:17	2657	00:00:26	26	0.0000
nopath	2	3	1	1	311	00:43:50	2630	00:44:20	2660	00:00:30	30	0.0000
nopath	2	1	1	1	327	00:43:55	2635	00:44:21	2661	00:00:26	26	0.0000
nopath	2	1	12	14	327	00:43:58	2638	00:44:26	2666	00:00:28	28	0.0000
nopath	1	3	5	1	351	00:43:55	2635	00:44:28	2668	00:00:33	33	0.0000
nopath	3	1	1	1	351	00:43:35	2615	00:44:32	2672	00:00:57	57	0.0000
nopath	3	1	3	1	351	00:43:54	2634	00:44:35	2675	00:00:41	41	0.0000
nopath	1	2	1	1	327	00:44:01	2641	00:44:40	2680	00:00:39	39	0.0000
nopath	1	2	3	1	327	00:44:02	2642	00:44:41	2681	00:00:39	39	0.0000
nopath	1	2	5	1	327	00:44:08	2648	00:44:43	2683	00:00:35	35	0.0000
nopath	2	1	1	1	327	00:44:10	2650	00:44:43	2683	00:00:33	33	0.0000
nopath	2	1	1	1	327	00:44:11	2651	00:44:43	2683	00:00:32	32	0.0000
nopath	1	2	1	1	327	00:44:13	2653	00:44:45	2685	00:00:32	32	0.0000
nopath	2	1	12	14	327	00:44:14	2654	00:44:45	2685	00:00:31	31	0.0000
nopath	1	2	1	1	327	00:44:23	2663	00:44:52	2692	00:00:29	29	0.0000
nopath	2	1	1	1	327	00:44:31	2671	00:44:56	2696	00:00:25	25	0.0000
nopath	2	1	1	1	327	00:44:28	2668	00:44:58	2698	00:00:30	30	0.0000
nopath	1	2	1	1	327	00:44:31	2671	00:44:59	2699	00:00:28	28	0.0000
nopath	2	3	13	15	311	00:44:26	2666	00:44:59	2699	00:00:33	33	0.0000
nopath	3	1	14	16	351	00:44:15	2655	00:45:13	2713	00:00:58	58	0.0000	00:00:43
nopath	3	1	1	1	351	00:44:43	2683	00:45:18	2718	00:00:35	35	0.0000
nopath	1	2	1	1	327	00:44:42	2682	00:45:20	2720	00:00:38	38	0.0000
nopath	1	2	12	14	327	00:44:50	2690	00:45:22	2722	00:00:32	32	0.0000
nopath	2	1	1	1	327	00:44:45	2685	00:45:23	2723	00:00:38	38	0.0000
nopath	2	1	12	14	327	00:44:43	2683	00:45:24	2724	00:00:41	41	0.0000
nopath	1	2	1	1	327	00:44:51	2691	00:45:25	2725	00:00:34	34	0.0000
nopath	2	1	1	1	327	00:44:48	2688	00:45:26	2726	00:00:38	38	0.0000
nopath	2	1	9	1	327	00:44:58	2698	00:45:26	2726	00:00:28	28	0.0000
nopath	2	1	3	1	327	00:45:06	2706	00:45:33	2733	00:00:27	27	0.0000
nopath	2	1	1	1	327	00:45:08	2708	00:45:34	2734	00:00:26	26	0.0000
nopath	1	2	10	1	327	00:45:06	2706	00:45:35	2735	00:00:29	29	0.0000
nopath	2	1	1	1	327	00:45:10	2710	00:45:36	2736	00:00:26	26	0.0000
nopath	1	2	1	1	327	00:45:08	2708	00:45:37	2737	00:00:29	29	0.0000
nopath	2	1	1	1	327	00:45:11	2711	00:45:38	2738	00:00:27	27	0.0000
nopath	1	2	1	1	327	00:45:10	2710	00:45:39	2739	00:00:29	29	0.0000
nopath	2	1	1	1	327	00:45:12	2712	00:45:40	2740	00:00:28	28	0.0000
nopath	1	2	9	1	327	00:45:13	2713	00:45:41	2741	00:00:28	28	0.0000
nopath	2	1	1	1	327	00:45:15	2715	00:45:41	2741	00:00:26	26	0.0000
nopath	1	2	14	16	327	00:45:14	2714	00:45:43	2743	00:00:29	29	0.0000
nopath	2	3	14	16	311	00:45:14	2714	00:45:45	2745	00:00:31	31	0.0000
nopath	2	1	1	1	327	00:45:24	2724	00:45:51	2751	00:00:27	27	0.0000
nopath	2	1	1	1	327	00:45:26	2726	00:45:53	2753	00:00:27	27	0.0000
nopath	1	2	1	1	327	00:45:25	2725	00:45:53	2753	00:00:28	28	0.0000
nopath	2	1	12	14	327	00:45:31	2731	00:45:58	2758	00:00:27	27	0.0000
nopath	2	1	12	14	327	00:45:32	2732	00:45:59	2759	00:00:27	27	0.0000
nopath	2	1	1	1	327	00:45:33	2733	00:46:00	2760	00:00:27	27	0.0000	00:00:29
nopath	1	2	1	1	327	00:45:34	2734	00:46:02	2762	00:00:28	28	0.0000
nopath	2	1	1	1	327	00:45:39	2739	00:46:05	2765	00:00:26	26	0.0000
nopath	1	3	10	1	351	00:45:23	2723	00:46:07	2767	00:00:44	44	0.0000
nopath	1	2	1	1	327	00:45:40	2740	00:46:08	2768	00:00:28	28	0.0000
nopath	1	2	1	1	327	00:45:43	2743	00:46:11	2771	00:00:28	28	0.0000
nopath	2	1	3	1	327	00:45:46	2746	00:46:11	2771	00:00:25	25	0.0000
nopath	2	1	15	17	327	00:45:47	2747	00:46:14	2774	00:00:27	27	0.0000
nopath	1	2	1	1	327	00:45:47	2747	00:46:15	2775	00:00:28	28	0.0000
nopath	2	1	8	1	327	00:45:50	2750	00:46:16	2776	00:00:26	26	0.0000
nopath	2	1	1	1	327	00:45:53	2753	00:46:19	2779	00:00:26	26	0.0000
nopath	1	3	9	1	351	00:45:24	2724	00:46:20	2780	00:00:56	56	0.0000
nopath	1	2	8	1	327	00:45:54	2754	00:46:22	2782	00:00:28	28	0.0000
nopath	1	2	1	1	327	00:45:56	2756	00:46:24	2784	00:00:28	28	0.0000
nopath	2	1	2	1	327	00:45:59	2759	00:46:24	2784	00:00:25	25	0.0000
nopath	1	3	1	1	351	00:45:26	2726	00:46:28	2788	00:01:02	62	0.0000
nopath	1	2	1	1	327	00:46:02	2762	00:46:30	2790	00:00:28	28	0.0000
nopath	2	1	9	1	327	00:46:09	2769	00:46:35	2795	00:00:26	26	0.0000
nopath	1	3	1	1	351	00:46:04	2764	00:46:38	2798	00:00:34	34	0.0000
nopath	3	2	2	1	311	00:45:37	2737	00:46:42	2802	00:01:05	65	0.0000
nopath	3	1	1	1	351	00:44:51	2691	00:46:42	2802	00:01:51	111	0.0000
nopath	3	1	1	1	351	00:45:44	2744	00:46:47	2807	00:01:03	63	0.0000
nopath	1	2	12	14	327	00:46:06	2766	00:46:51	2811	00:00:45	45	0.0000
nopath	2	1	3	1	327	00:46:12	2772	00:46:53	2813	00:00:41	41	0.0000
nopath	2	1	1	1	327	00:46:11	2771	00:46:53	2813	00:00:42	42	0.0000
nopath	1	2	13	15	327	00:46:10	2770	00:46:54	2814	00:00:44	44	0.0000
nopath	1	2	1	1	327	00:46:13	2773	00:46:55	2815	00:00:42	42	0.0000
nopath	2	1	1	1	327	00:46:17	2777	00:46:56	2816	00:00:39	39	0.0000
nopath	1	2	5	1	327	00:46:18	2778	00:46:57	2817	00:00:39	39	0.0000
nopath	2	1	13	15	327	00:46:13	2773	00:46:57	2817	00:00:44	44	0.0000
nopath	2	1	1	1	327	00:46:27	2787	00:46:57	2817	00:00:30	30	0.0000
nopath	1	2	5	1	327	00:46:21	2781	00:46:58	2818	00:00:37	37	0.0000
nopath	2	1	1	1	327	00:46:30	2790	00:46:59	2819	00:00:29	29	0.0000
nopath	1	2	9	1	327	00:46:27	2787	00:47:00	2820	00:00:33	33	0.0000	00:00:32
nopath	2	1	3	1	327	00:46:36	2796	00:47:02	2822	00:00:26	26	0.0000
nopath	1	2	9	1	327	00:46:34	2794	00:47:04	2824	00:00:30	30	0.0000
nopath	1	3	1	1	351	00:46:11	2771	00:47:04	2824	00:00:53	53	0.0000
nopath	3	1	1	1	351	00:46:10	2770	00:47:12	2832	00:01:02	62	0.0000
nopath	3	2	12	14	311	00:46:39	2799	00:47:15	2835	00:00:36	36	0.0000
nopath	1	2	1	1	327	00:46:42	2802	00:47:20	2840	00:00:38	38	0.0000
nopath	2	1	6	1	327	00:46:48	2808	00:47:23	2843	00:00:35	35	0.0000
nopath	2	1	1	1	327	00:46:45	2805	00:47:23	2843	00:00:38	38	0.0000
nopath	2	1	10	1	327	00:46:47	2807	00:47:24	2844	00:00:37	37	0.0000
nopath	1	2	12	14	327	00:46:56	2816	00:47:25	2845	00:00:29	29	0.0000
nopath	2	1	1	1	327	00:46:56	2816	00:47:25	2845	00:00:29	29	0.0000
nopath	2	1	1	1	327	00:46:55	2815	00:47:26	2846	00:00:31	31	0.0000
nopath	2	1	3	1	327	00:47:02	2822	00:47:29	2849	00:00:27	27	0.0000
nopath	2	1	1	1	327	00:46:57	2817	00:47:29	2849	00:00:32	32	0.0000
nopath	2	1	1	1	327	00:47:07	2827	00:47:32	2852	00:00:25	25	0.0000
nopath	2	1	1	1	327	00:47:10	2830	00:47:35	2855	00:00:25	25	0.0000
nopath	2	1	1	1	327	00:47:11	2831	00:47:36	2856	00:00:25	25	0.0000
nopath	3	2	2	1	311	00:46:44	2804	00:47:40	2860	00:00:56	56	0.0000
nopath	3	2	12	14	311	00:46:51	2811	00:47:42	2862	00:00:51	51	0.0000
nopath	1	2	15	17	327	00:47:09	2829	00:47:53	2873	00:00:44	44	0.0000
nopath	2	1	1	1	327	00:47:16	2836	00:47:53	2873	00:00:37	37	0.0000
nopath	1	2	3	1	327	00:47:14	2834	00:47:53	2873	00:00:39	39	0.0000
nopath	2	1	1	1	327	00:47:13	2833	00:47:53	2873	00:00:40	40	0.0000
nopath	1	2	6	1	327	00:47:24	2844	00:47:54	2874	00:00:30	30	0.0000
nopath	2	1	1	1	327	00:47:19	2839	00:47:54	2874	00:00:35	35	0.0000
nopath	2	3	1	1	311	00:47:21	2841	00:47:55	2875	00:00:34	34	0.0000
nopath	2	1	3	1	327	00:47:24	2844	00:47:56	2876	00:00:32	32	0.0000
nopath	2	1	5	1	327	00:47:25	2845	00:47:57	2877	00:00:32	32	0.0000
nopath	1	2	1	1	327	00:47:26	2846	00:47:57	2877	00:00:31	31	0.0000
nopath	2	1	10	1	327	00:47:28	2848	00:47:58	2878	00:00:30	30	0.0000
nopath	1	2	15	17	327	00:47:28	2848	00:48:02	2882	00:00:34	34	0.0000	00:00:34
nopath	2	1	9	1	327	00:47:35	2855	00:48:02	2882	00:00:27	27	0.0000
nopath	1	2	1	1	327	00:47:34	2854	00:48:04	2884	00:00:30	30	0.0000
nopath	2	1	5	1	327	00:47:42	2862	00:48:08	2888	00:00:26	26	0.0000
nopath	1	2	3	1	327	00:47:40	2860	00:48:08	2888	00:00:28	28	0.0000
nopath	1	3	10	1	351	00:46:43	2803	00:48:10	2890	00:01:27	87	0.0000
nopath	1	2	12	14	327	00:47:44	2864	00:48:13	2893	00:00:29	29	0.0000
nopath	2	1	12	14	327	00:47:47	2867	00:48:14	2894	00:00:27	27	0.0000
nopath	2	1	3	1	327	00:47:49	2869	00:48:16	2896	00:00:27	27	0.0000
nopath	3	2	1	1	311	00:47:16	2836	00:48:20	2900	00:01:04	64	0.0000
nopath	3	2	9	1	311	00:47:33	2853	00:48:22	2902	00:00:49	49	0.0000
nopath	3	2	6	1	311	00:47:45	2865	00:48:25	2905	00:00:40	40	0.0000
nopath	1	2	1	1	327	00:47:45	2865	00:48:30	2910	00:00:45	45	0.0000
nopath	1	2	1	1	327	00:47:48	2868	00:48:31	2911	00:00:43	43	0.0000
nopath	1	2	1	1	327	00:47:50	2870	00:48:33	2913	00:00:43	43	0.0000
nopath	2	1	1	1	327	00:48:02	2882	00:48:33	2913	00:00:31	31	0.0000
nopath	2	1	12	14	327	00:47:58	2878	00:48:34	2914	00:00:36	36	0.0000
nopath	1	2	12	14	327	00:47:52	2872	00:48:35	2915	00:00:43	43	0.0000
nopath	2	1	1	1	327	00:48:07	2887	00:48:35	2915	00:00:28	28	0.0000
nopath	1	3	1	1	351	00:47:27	2847	00:48:37	2917	00:01:10	70	0.0000
nopath	1	2	3	1	327	00:48:00	2880	00:48:38	2918	00:00:38	38	0.0000
nopath	1	2	10	1	327	00:48:12	2892	00:48:41	2921	00:00:29	29	0.0000
nopath	2	1	1	1	327	00:48:16	2896	00:48:42	2922	00:00:26	26	0.0000
nopath	1	2	1	1	327	00:48:13	2893	00:48:43	2923	00:00:30	30	0.0000
nopath	1	2	1	1	327	00:48:15	2895	00:48:45	2925	00:00:30	30	0.0000
nopath	2	1	12	14	327	00:48:20	2900	00:48:46	2926	00:00:26	26	0.0000
nopath	2	1	1	1	327	00:48:21	2901	00:48:47	2927	00:00:26	26	0.0000
nopath	2	1	2	1	327	00:48:22	2902	00:48:48	2928	00:00:26	26	0.0000
nopath	1	3	1	1	351	00:47:49	2869	00:48:51	2931	00:01:02	62	0.0000
nopath	1	2	1	1	327	00:48:25	2905	00:48:53	2933	00:00:28	28	0.0000
nopath	1	2	3	1	327	00:48:26	2906	00:48:56	2936	00:00:30	30	0.0000
nopath	1	2	9	1	327	00:48:31	2911	00:48:59	2939	00:00:28	28	0.0000
nopath	1	3	12	14	351	00:48:22	2902	00:49:00	2940	00:00:38	38	0.0000	00:00:52
nopath	1	3	1	1	351	00:48:28	2908	00:49:05	2945	00:00:37	37	0.0000
nopath	3	1	1	1	351	00:47:50	2870	00:49:14	2954	00:01:24	84	0.0000
nopath	3	1	7	1	351	00:47:54	2874	00:49:16	2956	00:01:22	82	0.0000
nopath	3	2	5	1	311	00:47:57	2877	00:49:17	2957	00:01:20	80	0.0000
nopath	3	2	12	14	311	00:48:04	2884	00:49:19	2959	00:01:15	75	0.0000
nopath	3	1	1	1	351	00:48:21	2901	00:49:23	2963	00:01:02	62	0.0000
nopath	1	2	1	1	327	00:48:39	2919	00:49:30	2970	00:00:51	51	0.0000
nopath	1	2	3	1	327	00:48:40	2920	00:49:31	2971	00:00:51	51	0.0000
nopath	1	2	1	1	327	00:48:56	2936	00:49:33	2973	00:00:37	37	0.0000
nopath	2	1	1	1	327	00:48:39	2919	00:49:33	2973	00:00:54	54	0.0000
nopath	2	1	1	1	327	00:48:37	2917	00:49:33	2973	00:00:56	56	0.0000
nopath	2	1	9	1	327	00:48:49	2929	00:49:34	2974	00:00:45	45	0.0000
nopath	2	1	1	1	327	00:48:52	2932	00:49:34	2974	00:00:42	42	0.0000
nopath	1	2	1	1	327	00:49:06	2946	00:49:36	2976	00:00:30	30	0.0000
nopath	2	1	5	1	327	00:48:57	2937	00:49:36	2976	00:00:39	39	0.0000
nopath	2	1	1	1	327	00:49:01	2941	00:49:36	2976	00:00:35	35	0.0000
nopath	2	1	1	1	327	00:49:07	2947	00:49:37	2977	00:00:30	30	0.0000
nopath	2	1	1	1	327	00:49:08	2948	00:49:39	2979	00:00:31	31	0.0000
nopath	2	1	1	1	327	00:49:13	2953	00:49:40	2980	00:00:27	27	0.0000
nopath	1	2	3	1	327	00:49:07	2947	00:49:41	2981	00:00:34	34	0.0000
nopath	1	3	5	1	351	00:48:38	2918	00:49:42	2982	00:01:04	64	0.0000
nopath	1	2	1	1	327	00:49:15	2955	00:49:43	2983	00:00:28	28	0.0000
nopath	1	2	5	1	327	00:49:18	2958	00:49:46	2986	00:00:28	28	0.0000
nopath	2	1	1	1	327	00:49:20	2960	00:49:48	2988	00:00:28	28	0.0000
nopath	1	2	1	1	327	00:49:19	2959	00:49:48	2988	00:00:29	29	0.0000
nopath	2	1	1	1	327	00:49:24	2964	00:49:49	2989	00:00:25	25	0.0000
nopath	2	3	15	17	311	00:49:19	2959	00:49:52	2992	00:00:33	33	0.0000
nopath	2	3	1	1	311	00:49:25	2965	00:49:57	2997	00:00:32	32	0.0000
nopath	2	3	3	1	311	00:49:27	2967	00:49:59	2999	00:00:32	32	0.0000
nopath	2	1	1	1	327	00:49:34	2974	00:50:01	3001	00:00:27	27	0.0000	00:00:31
nopath	1	2	1	1	327	00:49:33	2973	00:50:01	3001	00:00:28	28	0.0000
nopath	2	1	3	1	327	00:49:35	2975	00:50:02	3002	00:00:27	27	0.0000
nopath	1	2	1	1	327	00:49:37	2977	00:50:05	3005	00:00:28	28	0.0000
nopath	1	3	5	1	351	00:48:48	2928	00:50:06	3006	00:01:18	78	0.0000
nopath	1	3	1	1	351	00:49:05	2945	00:50:09	3009	00:01:04	64	0.0000
nopath	1	2	3	1	327	00:49:42	2982	00:50:10	3010	00:00:28	28	0.0000
nopath	1	3	1	1	351	00:49:26	2966	00:50:11	3011	00:00:45	45	0.0000
nopath	1	2	1	1	327	00:49:43	2983	00:50:14	3014	00:00:31	31	0.0000
nopath	1	3	1	1	351	00:49:31	2971	00:50:15	3015	00:00:44	44	0.0000
nopath	3	2	3	1	311	00:48:57	2937	00:50:22	3022	00:01:25	85	0.0000
nopath	3	2	1	1	311	00:49:12	2952	00:50:23	3023	00:01:11	71	0.0000
nopath	3	1	1	1	351	00:49:16	2956	00:50:28	3028	00:01:12	72	0.0000
nopath	3	1	5	1	351	00:49:19	2959	00:50:31	3031	00:01:12	72	0.0000
nopath	3	1	1	1	351	00:49:45	2985	00:50:34	3034	00:00:49	49	0.0000
nopath	3	2	14	16	311	00:49:46	2986	00:50:36	3036	00:00:50	50	0.0000
nopath	1	2	13	15	327	00:49:45	2985	00:50:43	3043	00:00:58	58	0.0000
nopath	2	1	3	1	327	00:49:46	2986	00:50:43	3043	00:00:57	57	0.0000
nopath	2	1	2	1	327	00:49:57	2997	00:50:43	3043	00:00:46	46	0.0000
nopath	2	1	2	1	327	00:50:02	3002	00:50:44	3044	00:00:42	42	0.0000
nopath	1	2	3	1	327	00:49:47	2987	00:50:44	3044	00:00:57	57	0.0000
nopath	1	2	1	1	327	00:49:53	2993	00:50:46	3046	00:00:53	53	0.0000
nopath	2	1	12	14	327	00:50:05	3005	00:50:47	3047	00:00:42	42	0.0000
nopath	1	2	3	1	327	00:50:02	3002	00:50:48	3048	00:00:46	46	0.0000
nopath	2	1	5	1	327	00:50:14	3014	00:50:48	3048	00:00:34	34	0.0000
nopath	2	1	12	14	327	00:50:09	3009	00:50:49	3049	00:00:40	40	0.0000
nopath	1	2	1	1	327	00:50:05	3005	00:50:50	3050	00:00:45	45	0.0000
nopath	2	1	12	14	327	00:50:18	3018	00:50:50	3050	00:00:32	32	0.0000
nopath	1	2	8	1	327	00:50:11	3011	00:50:51	3051	00:00:40	40	0.0000
nopath	2	1	5	1	327	00:50:16	3016	00:50:51	3051	00:00:35	35	0.0000
nopath	2	1	12	14	327	00:50:21	3021	00:50:52	3052	00:00:31	31	0.0000
nopath	2	1	1	1	327	00:50:17	3017	00:50:52	3052	00:00:35	35	0.0000
nopath	1	2	5	1	327	00:50:12	3012	00:50:53	3053	00:00:41	41	0.0000
nopath	1	2	1	1	327	00:50:14	3014	00:50:54	3054	00:00:40	40	0.0000
nopath	2	1	3	1	327	00:50:24	3024	00:50:54	3054	00:00:30	30	0.0000
nopath	1	2	1	1	327	00:50:18	3018	00:50:56	3056	00:00:38	38	0.0000
nopath	1	2	6	1	327	00:50:21	3021	00:50:57	3057	00:00:36	36	0.0000
nopath	1	2	1	1	327	00:50:22	3022	00:50:59	3059	00:00:37	37	0.0000
nopath	2	1	13	15	327	00:50:31	3031	00:50:59	3059	00:00:28	28	0.0000
nopath	1	2	1	1	327	00:50:28	3028	00:51:01	3061	00:00:33	33	0.0000	00:00:36
nopath	1	2	5	1	327	00:50:29	3029	00:51:03	3063	00:00:34	34	0.0000
nopath	2	1	3	1	327	00:50:37	3037	00:51:03	3063	00:00:26	26	0.0000
nopath	2	1	1	1	327	00:50:40	3040	00:51:05	3065	00:00:25	25	0.0000
nopath	1	2	13	15	327	00:50:35	3035	00:51:06	3066	00:00:31	31	0.0000
nopath	1	2	12	14	327	00:50:36	3036	00:51:09	3069	00:00:33	33	0.0000
nopath	2	1	15	17	327	00:50:41	3041	00:51:09	3069	00:00:28	28	0.0000
nopath	1	2	1	1	327	00:50:37	3037	00:51:10	3070	00:00:33	33	0.0000
nopath	1	2	1	1	327	00:50:38	3038	00:51:12	3072	00:00:34	34	0.0000
nopath	2	1	12	14	327	00:50:45	3045	00:51:12	3072	00:00:27	27	0.0000
nopath	1	2	1	1	327	00:50:41	3041	00:51:13	3073	00:00:32	32	0.0000
nopath	2	1	1	1	327	00:50:48	3048	00:51:14	3074	00:00:26	26	0.0000
nopath	2	1	14	16	327	00:50:47	3047	00:51:15	3075	00:00:28	28	0.0000
nopath	1	2	1	1	327	00:50:48	3048	00:51:17	3077	00:00:29	29	0.0000
nopath	2	1	14	16	327	00:50:50	3050	00:51:17	3077	00:00:27	27	0.0000
nopath	2	1	1	1	327	00:50:52	3052	00:51:18	3078	00:00:26	26	0.0000
nopath	1	2	1	1	327	00:50:52	3052	00:51:20	3080	00:00:28	28	0.0000
nopath	2	1	1	1	327	00:50:56	3056	00:51:21	3081	00:00:25	25	0.0000
nopath	1	2	1	1	327	00:50:53	3053	00:51:24	3084	00:00:31	31	0.0000
nopath	2	1	5	1	327	00:51:01	3061	00:51:27	3087	00:00:26	26	0.0000
nopath	3	2	12	14	311	00:49:49	2989	00:51:30	3090	00:01:41	101	0.0000
nopath	3	1	1	1	351	00:49:51	2991	00:51:34	3094	00:01:43	103	0.0000
nopath	3	2	13	15	311	00:50:17	3017	00:51:37	3097	00:01:20	80	0.0000
nopath	3	2	1	1	311	00:50:18	3018	00:51:38	3098	00:01:20	80	0.0000
nopath	3	2	1	1	311	00:50:48	3048	00:51:41	3101	00:00:53	53	0.0000
nopath	3	2	13	15	311	00:51:01	3061	00:51:45	3105	00:00:44	44	0.0000
nopath	1	2	1	1	327	00:51:05	3065	00:51:50	3110	00:00:45	45	0.0000
nopath	1	2	1	1	327	00:51:06	3066	00:51:51	3111	00:00:45	45	0.0000
nopath	1	2	3	1	327	00:51:12	3072	00:51:53	3113	00:00:41	41	0.0000
nopath	2	1	6	1	327	00:51:08	3068	00:51:53	3113	00:00:45	45	0.0000
nopath	1	2	2	1	327	00:51:20	3080	00:51:55	3115	00:00:35	35	0.0000
nopath	2	1	1	1	327	00:51:10	3070	00:51:55	3115	00:00:45	45	0.0000
nopath	2	1	13	15	327	00:51:02	3062	00:51:56	3116	00:00:54	54	0.0000
nopath	1	2	1	1	327	00:51:21	3081	00:51:56	3116	00:00:35	35	0.0000
nopath	2	1	13	15	327	00:51:07	3067	00:51:58	3118	00:00:51	51	0.0000
nopath	1	2	1	1	327	00:51:28	3088	00:51:58	3118	00:00:30	30	0.0000
nopath	2	1	15	17	327	00:51:09	3069	00:51:59	3119	00:00:50	50	0.0000
nopath	2	1	1	1	327	00:51:11	3071	00:52:00	3120	00:00:49	49	0.0000	00:00:35
nopath	1	2	1	1	327	00:51:29	3089	00:52:00	3120	00:00:31	31	0.0000
nopath	2	1	2	1	327	00:51:20	3080	00:52:01	3121	00:00:41	41	0.0000
nopath	2	1	1	1	327	00:51:15	3075	00:52:01	3121	00:00:46	46	0.0000
nopath	2	1	1	1	327	00:51:30	3090	00:52:02	3122	00:00:32	32	0.0000
nopath	2	1	1	1	327	00:51:22	3082	00:52:03	3123	00:00:41	41	0.0000
nopath	1	2	1	1	327	00:51:35	3095	00:52:03	3123	00:00:28	28	0.0000
nopath	2	1	12	14	327	00:51:35	3095	00:52:04	3124	00:00:29	29	0.0000
nopath	2	1	13	15	327	00:51:34	3094	00:52:05	3125	00:00:31	31	0.0000
nopath	2	1	3	1	327	00:51:39	3099	00:52:06	3126	00:00:27	27	0.0000
nopath	1	2	13	15	327	00:51:37	3097	00:52:07	3127	00:00:30	30	0.0000
nopath	2	1	1	1	327	00:51:36	3096	00:52:07	3127	00:00:31	31	0.0000
nopath	2	1	1	1	327	00:51:40	3100	00:52:08	3128	00:00:28	28	0.0000
nopath	2	1	1	1	327	00:51:42	3102	00:52:10	3130	00:00:28	28	0.0000
nopath	2	3	1	1	311	00:51:43	3103	00:52:13	3133	00:00:30	30	0.0000
nopath	1	2	14	16	327	00:51:45	3105	00:52:14	3134	00:00:29	29	0.0000
nopath	1	3	12	14	351	00:49:57	2997	00:52:16	3136	00:02:19	139	0.0000
nopath	1	3	6	1	351	00:50:32	3032	00:52:18	3138	00:01:46	106	0.0000
nopath	3	2	9	1	311	00:51:26	3086	00:52:22	3142	00:00:56	56	0.0000
nopath	3	1	1	1	351	00:51:14	3074	00:52:22	3142	00:01:08	68	0.0000
nopath	1	2	1	1	327	00:51:56	3116	00:52:30	3150	00:00:34	34	0.0000
nopath	1	2	1	1	327	00:51:59	3119	00:52:31	3151	00:00:32	32	0.0000
nopath	2	1	3	1	327	00:52:04	3124	00:52:32	3152	00:00:28	28	0.0000
nopath	1	2	1	1	327	00:52:00	3120	00:52:33	3153	00:00:33	33	0.0000
nopath	2	1	1	1	327	00:51:57	3117	00:52:33	3153	00:00:36	36	0.0000
nopath	2	1	1	1	327	00:52:09	3129	00:52:35	3155	00:00:26	26	0.0000
nopath	2	1	1	1	327	00:52:10	3130	00:52:38	3158	00:00:28	28	0.0000
nopath	1	2	1	1	327	00:52:12	3132	00:52:39	3159	00:00:27	27	0.0000
nopath	2	1	3	1	327	00:52:13	3133	00:52:39	3159	00:00:26	26	0.0000
nopath	2	1	1	1	327	00:52:18	3138	00:52:44	3164	00:00:26	26	0.0000
nopath	1	2	1	1	327	00:52:17	3137	00:52:46	3166	00:00:29	29	0.0000
nopath	2	1	1	1	327	00:52:20	3140	00:52:47	3167	00:00:27	27	0.0000
nopath	1	3	1	1	351	00:51:44	3104	00:52:48	3168	00:01:04	64	0.0000
nopath	1	2	1	1	327	00:52:23	3143	00:52:51	3171	00:00:28	28	0.0000
nopath	1	3	13	15	351	00:52:05	3125	00:52:52	3172	00:00:47	47	0.0000
nopath	1	2	1	1	327	00:52:25	3145	00:52:53	3173	00:00:28	28	0.0000
nopath	1	3	3	1	351	00:52:22	3142	00:52:57	3177	00:00:35	35	0.0000
nopath	1	2	1	1	327	00:52:33	3153	00:53:01	3181	00:00:28	28	0.0000	00:00:32
nopath	1	3	1	1	351	00:52:26	3146	00:53:02	3182	00:00:36	36	0.0000
nopath	1	3	1	1	351	00:52:28	3148	00:53:06	3186	00:00:38	38	0.0000
nopath	3	1	14	16	351	00:52:01	3121	00:53:15	3195	00:01:14	74	0.0000
nopath	3	1	12	14	351	00:52:05	3125	00:53:18	3198	00:01:13	73	0.0000
nopath	3	2	3	1	311	00:52:12	3132	00:53:21	3201	00:01:09	69	0.0000
nopath	3	1	1	1	351	00:52:07	3127	00:53:21	3201	00:01:14	74	0.0000
nopath	3	2	1	1	311	00:52:26	3146	00:53:24	3204	00:00:58	58	0.0000
nopath	3	2	1	1	311	00:52:41	3161	00:53:29	3209	00:00:48	48	0.0000
nopath	3	1	12	14	351	00:52:33	3153	00:53:29	3209	00:00:56	56	0.0000
nopath	3	2	10	1	311	00:52:42	3162	00:53:32	3212	00:00:50	50	0.0000
nopath	3	2	10	1	311	00:52:54	3174	00:53:35	3215	00:00:41	41	0.0000
nopath	3	1	5	1	351	00:52:57	3177	00:53:39	3219	00:00:42	42	0.0000
nopath	1	2	9	1	327	00:52:39	3159	00:53:40	3220	00:01:01	61	0.0000
nopath	1	2	1	1	327	00:52:40	3160	00:53:41	3221	00:01:01	61	0.0000
nopath	1	2	1	1	327	00:52:44	3164	00:53:42	3222	00:00:58	58	0.0000
nopath	2	1	5	1	327	00:52:26	3146	00:53:43	3223	00:01:17	77	0.0000
nopath	2	1	1	1	327	00:52:30	3150	00:53:43	3223	00:01:13	73	0.0000
nopath	2	1	3	1	327	00:52:37	3157	00:53:44	3224	00:01:07	67	0.0000
nopath	2	1	1	1	327	00:52:32	3152	00:53:44	3224	00:01:12	72	0.0000
nopath	1	2	1	1	327	00:52:52	3172	00:53:45	3225	00:00:53	53	0.0000
nopath	2	1	1	1	327	00:52:39	3159	00:53:46	3226	00:01:07	67	0.0000
nopath	1	2	1	1	327	00:53:01	3181	00:53:47	3227	00:00:46	46	0.0000
nopath	2	1	5	1	327	00:52:42	3162	00:53:48	3228	00:01:06	66	0.0000
nopath	2	3	1	1	311	00:52:41	3161	00:53:48	3228	00:01:07	67	0.0000
nopath	2	1	1	1	327	00:52:46	3166	00:53:49	3229	00:01:03	63	0.0000
nopath	2	1	1	1	327	00:52:47	3167	00:53:49	3229	00:01:02	62	0.0000
nopath	1	2	1	1	327	00:53:05	3185	00:53:50	3230	00:00:45	45	0.0000
nopath	2	1	1	1	327	00:52:48	3168	00:53:50	3230	00:01:02	62	0.0000
nopath	2	1	1	1	327	00:53:03	3183	00:53:51	3231	00:00:48	48	0.0000
nopath	1	2	1	1	327	00:53:11	3191	00:53:51	3231	00:00:40	40	0.0000
nopath	1	2	1	1	327	00:53:15	3195	00:53:53	3233	00:00:38	38	0.0000
nopath	2	1	12	14	327	00:53:07	3187	00:53:54	3234	00:00:47	47	0.0000
nopath	2	3	1	1	311	00:53:02	3182	00:53:55	3235	00:00:53	53	0.0000
nopath	1	2	15	17	327	00:53:21	3201	00:53:56	3236	00:00:35	35	0.0000
nopath	2	1	1	1	327	00:53:19	3199	00:53:56	3236	00:00:37	37	0.0000
nopath	2	1	1	1	327	00:53:05	3185	00:53:56	3236	00:00:51	51	0.0000
nopath	1	2	1	1	327	00:53:23	3203	00:53:58	3238	00:00:35	35	0.0000
nopath	2	1	1	1	327	00:53:12	3192	00:53:58	3238	00:00:46	46	0.0000
nopath	2	1	9	1	327	00:53:20	3200	00:53:58	3238	00:00:38	38	0.0000
nopath	1	2	1	1	327	00:53:28	3208	00:54:00	3240	00:00:32	32	0.0000	00:00:45
nopath	2	1	8	1	327	00:53:16	3196	00:54:00	3240	00:00:44	44	0.0000
nopath	2	1	1	1	327	00:53:25	3205	00:54:00	3240	00:00:35	35	0.0000
nopath	1	2	9	1	327	00:53:29	3209	00:54:01	3241	00:00:32	32	0.0000
nopath	2	1	1	1	327	00:53:18	3198	00:54:02	3242	00:00:44	44	0.0000
nopath	2	1	3	1	327	00:53:29	3209	00:54:02	3242	00:00:33	33	0.0000
nopath	1	2	1	1	327	00:53:34	3214	00:54:03	3243	00:00:29	29	0.0000
nopath	2	1	1	1	327	00:53:35	3215	00:54:03	3243	00:00:28	28	0.0000
nopath	2	1	12	14	327	00:53:26	3206	00:54:04	3244	00:00:38	38	0.0000
nopath	2	1	12	14	327	00:53:37	3217	00:54:06	3246	00:00:29	29	0.0000
nopath	2	1	5	1	327	00:53:32	3212	00:54:06	3246	00:00:34	34	0.0000
nopath	1	2	5	1	327	00:53:38	3218	00:54:07	3247	00:00:29	29	0.0000
nopath	2	1	1	1	327	00:53:39	3219	00:54:08	3248	00:00:29	29	0.0000
nopath	1	2	1	1	327	00:53:39	3219	00:54:09	3249	00:00:30	30	0.0000
nopath	2	3	12	14	311	00:53:33	3213	00:54:12	3252	00:00:39	39	0.0000
nopath	2	1	12	14	327	00:53:41	3221	00:54:13	3253	00:00:32	32	0.0000
nopath	2	1	1	1	327	00:53:51	3231	00:54:17	3257	00:00:26	26	0.0000
nopath	1	3	1	1	351	00:52:30	3150	00:54:18	3258	00:01:48	108	0.0000
nopath	1	2	3	1	327	00:53:52	3232	00:54:20	3260	00:00:28	28	0.0000
nopath	1	3	12	14	351	00:52:48	3168	00:54:21	3261	00:01:33	93	0.0000
nopath	1	2	1	1	327	00:53:53	3233	00:54:23	3263	00:00:30	30	0.0000
nopath	1	3	1	1	351	00:53:06	3186	00:54:24	3264	00:01:18	78	0.0000
nopath	1	3	1	1	351	00:53:20	3200	00:54:26	3266	00:01:06	66	0.0000
nopath	3	2	1	1	311	00:53:00	3180	00:54:32	3272	00:01:32	92	0.0000
nopath	3	1	12	14	351	00:53:06	3186	00:54:37	3277	00:01:31	91	0.0000
nopath	1	2	1	1	327	00:53:58	3238	00:54:40	3280	00:00:42	42	0.0000
nopath	1	2	12	14	327	00:54:02	3242	00:54:42	3282	00:00:40	40	0.0000
nopath	2	1	5	1	327	00:53:52	3232	00:54:43	3283	00:00:51	51	0.0000
nopath	1	2	1	1	327	00:54:09	3249	00:54:43	3283	00:00:34	34	0.0000
nopath	2	1	1	1	327	00:54:01	3241	00:54:43	3283	00:00:42	42	0.0000
nopath	2	1	3	1	327	00:54:03	3243	00:54:44	3284	00:00:41	41	0.0000
nopath	2	1	1	1	327	00:53:59	3239	00:54:45	3285	00:00:46	46	0.0000
nopath	1	2	1	1	327	00:54:15	3255	00:54:46	3286	00:00:31	31	0.0000
nopath	2	1	1	1	327	00:54:05	3245	00:54:46	3286	00:00:41	41	0.0000
nopath	2	1	10	1	327	00:54:00	3240	00:54:47	3287	00:00:47	47	0.0000
nopath	2	1	5	1	327	00:54:13	3253	00:54:48	3288	00:00:35	35	0.0000
nopath	2	1	3	1	327	00:54:07	3247	00:54:49	3289	00:00:42	42	0.0000
nopath	2	1	1	1	327	00:54:14	3254	00:54:51	3291	00:00:37	37	0.0000
nopath	2	1	1	1	327	00:54:17	3257	00:54:51	3291	00:00:34	34	0.0000
nopath	2	1	1	1	327	00:54:22	3262	00:54:52	3292	00:00:30	30	0.0000
nopath	1	2	12	14	327	00:54:24	3264	00:54:53	3293	00:00:29	29	0.0000
nopath	2	1	3	1	327	00:54:31	3271	00:54:57	3297	00:00:26	26	0.0000
nopath	1	3	12	14	351	00:53:57	3237	00:54:59	3299	00:01:02	62	0.0000
nopath	1	2	1	1	327	00:54:31	3271	00:54:59	3299	00:00:28	28	0.0000
nopath	1	3	9	1	351	00:54:11	3251	00:55:01	3301	00:00:50	50	0.0000	00:01:06
nopath	1	3	7	1	351	00:54:13	3253	00:55:05	3305	00:00:52	52	0.0000
nopath	1	2	1	1	327	00:54:40	3280	00:55:08	3308	00:00:28	28	0.0000
nopath	1	3	1	1	351	00:54:14	3254	00:55:08	3308	00:00:54	54	0.0000
nopath	1	3	12	14	351	00:54:17	3257	00:55:10	3310	00:00:53	53	0.0000
nopath	1	2	1	1	327	00:54:41	3281	00:55:11	3311	00:00:30	30	0.0000
nopath	1	3	1	1	351	00:54:23	3263	00:55:12	3312	00:00:49	49	0.0000
nopath	1	3	1	1	351	00:54:42	3282	00:55:17	3317	00:00:35	35	0.0000
nopath	3	2	1	1	311	00:53:22	3202	00:55:24	3324	00:02:02	122	0.0000
nopath	3	1	3	1	351	00:53:19	3199	00:55:24	3324	00:02:05	125	0.0000
nopath	3	1	9	1	351	00:53:30	3210	00:55:28	3328	00:01:58	118	0.0000
nopath	3	2	14	16	311	00:53:45	3225	00:55:29	3329	00:01:44	104	0.0000
nopath	3	1	13	15	351	00:53:54	3234	00:55:37	3337	00:01:43	103	0.0000
nopath	3	2	1	1	311	00:54:04	3244	00:55:37	3337	00:01:33	93	0.0000
nopath	1	2	12	14	327	00:54:46	3286	00:55:41	3341	00:00:55	55	0.0000
nopath	1	2	1	1	327	00:54:48	3288	00:55:42	3342	00:00:54	54	0.0000
nopath	2	1	1	1	327	00:54:40	3280	00:55:43	3343	00:01:03	63	0.0000
nopath	1	2	3	1	327	00:54:50	3290	00:55:43	3343	00:00:53	53	0.0000
nopath	2	1	3	1	327	00:54:35	3275	00:55:43	3343	00:01:08	68	0.0000
nopath	2	1	9	1	327	00:54:41	3281	00:55:44	3344	00:01:03	63	0.0000
nopath	1	2	1	1	327	00:54:55	3295	00:55:45	3345	00:00:50	50	0.0000
nopath	2	1	1	1	327	00:54:49	3289	00:55:45	3345	00:00:56	56	0.0000
nopath	1	2	1	1	327	00:55:02	3302	00:55:46	3346	00:00:44	44	0.0000
nopath	2	1	1	1	327	00:54:50	3290	00:55:46	3346	00:00:56	56	0.0000
nopath	1	2	9	1	327	00:55:05	3305	00:55:48	3348	00:00:43	43	0.0000
nopath	2	1	1	1	327	00:54:59	3299	00:55:48	3348	00:00:49	49	0.0000
nopath	2	1	14	16	327	00:54:42	3282	00:55:48	3348	00:01:06	66	0.0000
nopath	2	1	1	1	327	00:55:03	3303	00:55:49	3349	00:00:46	46	0.0000
nopath	2	1	1	1	327	00:54:51	3291	00:55:50	3350	00:00:59	59	0.0000
nopath	1	2	15	17	327	00:55:06	3306	00:55:51	3351	00:00:45	45	0.0000
nopath	2	1	3	1	327	00:55:05	3305	00:55:51	3351	00:00:46	46	0.0000
nopath	2	1	9	1	327	00:55:00	3300	00:55:52	3352	00:00:52	52	0.0000
nopath	1	2	1	1	327	00:55:09	3309	00:55:53	3353	00:00:44	44	0.0000
nopath	2	1	1	1	327	00:55:15	3315	00:55:53	3353	00:00:38	38	0.0000
nopath	2	1	1	1	327	00:55:10	3310	00:55:53	3353	00:00:43	43	0.0000
nopath	1	2	3	1	327	00:55:10	3310	00:55:54	3354	00:00:44	44	0.0000
nopath	2	1	1	1	327	00:55:13	3313	00:55:54	3354	00:00:41	41	0.0000
nopath	2	1	1	1	327	00:55:24	3324	00:55:55	3355	00:00:31	31	0.0000
nopath	2	1	5	1	327	00:55:20	3320	00:55:57	3357	00:00:37	37	0.0000
nopath	1	2	5	1	327	00:55:12	3312	00:55:57	3357	00:00:45	45	0.0000
nopath	1	2	3	1	327	00:55:15	3315	00:55:59	3359	00:00:44	44	0.0000
nopath	2	1	1	1	327	00:55:29	3329	00:55:59	3359	00:00:30	30	0.0000
nopath	2	3	1	1	311	00:55:30	3330	00:56:00	3360	00:00:30	30	0.0000	00:00:33
nopath	1	2	1	1	327	00:55:20	3320	00:56:01	3361	00:00:41	41	0.0000
nopath	2	1	3	1	327	00:55:36	3336	00:56:02	3362	00:00:26	26	0.0000
nopath	1	3	1	1	351	00:54:43	3283	00:56:04	3364	00:01:21	81	0.0000
nopath	1	2	1	1	327	00:55:37	3337	00:56:07	3367	00:00:30	30	0.0000
nopath	1	3	1	1	351	00:55:13	3313	00:56:08	3368	00:00:55	55	0.0000
nopath	1	2	9	1	327	00:55:38	3338	00:56:09	3369	00:00:31	31	0.0000
nopath	1	2	1	1	327	00:55:43	3343	00:56:11	3371	00:00:28	28	0.0000
nopath	1	3	12	14	351	00:55:28	3328	00:56:11	3371	00:00:43	43	0.0000
nopath	1	2	1	1	327	00:55:45	3345	00:56:14	3374	00:00:29	29	0.0000
nopath	1	3	5	1	351	00:55:41	3341	00:56:16	3376	00:00:35	35	0.0000
nopath	3	2	1	1	311	00:54:47	3287	00:56:24	3384	00:01:37	97	0.0000
nopath	3	1	1	1	351	00:54:24	3264	00:56:24	3384	00:02:00	120	0.0000
nopath	3	2	5	1	311	00:54:48	3288	00:56:27	3387	00:01:39	99	0.0000
nopath	3	1	1	1	351	00:54:57	3297	00:56:31	3391	00:01:34	94	0.0000
nopath	3	1	1	1	351	00:55:09	3309	00:56:33	3393	00:01:24	84	0.0000
nopath	3	1	1	1	351	00:55:41	3341	00:56:37	3397	00:00:56	56	0.0000
nopath	3	2	3	1	311	00:55:47	3347	00:56:37	3397	00:00:50	50	0.0000
nopath	1	2	5	1	327	00:55:51	3351	00:56:40	3400	00:00:49	49	0.0000
nopath	2	1	10	1	327	00:55:42	3342	00:56:43	3403	00:01:01	61	0.0000
nopath	1	2	15	17	327	00:55:54	3354	00:56:43	3403	00:00:49	49	0.0000
nopath	2	1	1	1	327	00:55:44	3344	00:56:43	3403	00:00:59	59	0.0000
nopath	1	2	1	1	327	00:55:56	3356	00:56:44	3404	00:00:48	48	0.0000
nopath	2	1	1	1	327	00:55:52	3352	00:56:44	3404	00:00:52	52	0.0000
nopath	2	1	1	1	327	00:55:49	3349	00:56:44	3404	00:00:55	55	0.0000
nopath	2	1	1	1	327	00:55:56	3356	00:56:46	3406	00:00:50	50	0.0000
nopath	2	1	1	1	327	00:55:58	3358	00:56:46	3406	00:00:48	48	0.0000
nopath	1	2	14	16	327	00:55:57	3357	00:56:47	3407	00:00:50	50	0.0000
nopath	2	1	1	1	327	00:56:03	3363	00:56:47	3407	00:00:44	44	0.0000
nopath	1	2	3	1	327	00:55:58	3358	00:56:49	3409	00:00:51	51	0.0000
nopath	2	1	1	1	327	00:56:07	3367	00:56:49	3409	00:00:42	42	0.0000
nopath	2	3	1	1	311	00:56:04	3364	00:56:50	3410	00:00:46	46	0.0000
nopath	1	2	1	1	327	00:56:01	3361	00:56:51	3411	00:00:50	50	0.0000
nopath	2	1	9	1	327	00:56:09	3369	00:56:51	3411	00:00:42	42	0.0000
nopath	1	2	1	1	327	00:56:06	3366	00:56:53	3413	00:00:47	47	0.0000
nopath	2	1	1	1	327	00:56:11	3371	00:56:53	3413	00:00:42	42	0.0000
nopath	1	2	10	1	327	00:56:10	3370	00:56:54	3414	00:00:44	44	0.0000
nopath	2	1	1	1	327	00:56:12	3372	00:56:55	3415	00:00:43	43	0.0000
nopath	2	1	1	1	327	00:56:10	3370	00:56:55	3415	00:00:45	45	0.0000
nopath	1	2	1	1	327	00:56:15	3375	00:56:56	3416	00:00:41	41	0.0000
nopath	2	3	13	15	311	00:56:06	3366	00:56:56	3416	00:00:50	50	0.0000
nopath	2	1	1	1	327	00:56:19	3379	00:56:56	3416	00:00:37	37	0.0000
nopath	1	2	1	1	327	00:56:24	3384	00:56:57	3417	00:00:33	33	0.0000
nopath	2	1	1	1	327	00:56:17	3377	00:56:57	3417	00:00:40	40	0.0000
nopath	2	1	1	1	327	00:56:20	3380	00:56:58	3418	00:00:38	38	0.0000
nopath	2	1	1	1	327	00:56:23	3383	00:56:58	3418	00:00:35	35	0.0000
nopath	1	2	1	1	327	00:56:28	3388	00:56:59	3419	00:00:31	31	0.0000
nopath	1	2	1	1	327	00:56:32	3392	00:57:01	3421	00:00:29	29	0.0000	00:00:39
nopath	2	1	1	1	327	00:56:26	3386	00:57:01	3421	00:00:35	35	0.0000
nopath	2	1	3	1	327	00:56:31	3391	00:57:01	3421	00:00:30	30	0.0000
nopath	2	1	12	14	327	00:56:29	3389	00:57:02	3422	00:00:33	33	0.0000
nopath	2	1	1	1	327	00:56:33	3393	00:57:03	3423	00:00:30	30	0.0000
nopath	2	1	10	1	327	00:56:32	3392	00:57:04	3424	00:00:32	32	0.0000
nopath	1	2	1	1	327	00:56:37	3397	00:57:05	3425	00:00:28	28	0.0000
nopath	2	1	1	1	327	00:56:40	3400	00:57:07	3427	00:00:27	27	0.0000
nopath	2	1	1	1	327	00:56:41	3401	00:57:07	3427	00:00:26	26	0.0000
nopath	2	1	9	1	327	00:56:42	3402	00:57:09	3429	00:00:27	27	0.0000
nopath	2	1	1	1	327	00:56:44	3404	00:57:11	3431	00:00:27	27	0.0000
nopath	1	2	13	15	327	00:56:42	3402	00:57:12	3432	00:00:30	30	0.0000
nopath	2	1	1	1	327	00:56:45	3405	00:57:13	3433	00:00:28	28	0.0000
nopath	1	2	5	1	327	00:56:46	3406	00:57:14	3434	00:00:28	28	0.0000
nopath	2	1	1	1	327	00:56:52	3412	00:57:17	3437	00:00:25	25	0.0000
nopath	1	2	1	1	327	00:56:51	3411	00:57:19	3439	00:00:28	28	0.0000
nopath	2	1	1	1	327	00:56:54	3414	00:57:19	3439	00:00:25	25	0.0000
nopath	2	1	5	1	327	00:56:53	3413	00:57:19	3439	00:00:26	26	0.0000
nopath	2	1	9	1	327	00:56:55	3415	00:57:21	3441	00:00:26	26	0.0000
nopath	1	2	1	1	327	00:56:55	3415	00:57:23	3443	00:00:28	28	0.0000
nopath	1	2	1	1	327	00:56:56	3416	00:57:26	3446	00:00:30	30	0.0000
nopath	2	3	12	14	311	00:56:56	3416	00:57:27	3447	00:00:31	31	0.0000
nopath	1	3	5	1	351	00:55:46	3346	00:57:30	3450	00:01:44	104	0.0000
nopath	1	3	13	15	351	00:55:59	3359	00:57:33	3453	00:01:34	94	0.0000
nopath	1	3	9	1	351	00:56:00	3360	00:57:36	3456	00:01:36	96	0.0000
nopath	1	3	1	1	351	00:56:26	3386	00:57:38	3458	00:01:12	72	0.0000
nopath	1	2	1	1	327	00:57:12	3432	00:57:40	3460	00:00:28	28	0.0000
nopath	1	3	2	1	351	00:56:47	3407	00:57:41	3461	00:00:54	54	0.0000
nopath	1	3	5	1	351	00:57:04	3424	00:57:43	3463	00:00:39	39	0.0000
nopath	1	2	3	1	327	00:57:16	3436	00:57:44	3464	00:00:28	28	0.0000
nopath	1	3	1	1	351	00:57:07	3427	00:57:46	3466	00:00:39	39	0.0000
nopath	3	2	1	1	311	00:55:51	3351	00:57:52	3472	00:02:01	121	0.0000
nopath	3	1	3	1	351	00:56:05	3365	00:57:56	3476	00:01:51	111	0.0000
nopath	3	1	1	1	351	00:56:09	3369	00:57:59	3479	00:01:50	110	0.0000
nopath	3	2	13	15	311	00:56:10	3370	00:58:01	3481	00:01:51	111	0.0000	00:01:10
nopath	3	2	1	1	311	00:57:03	3423	00:58:05	3485	00:01:02	62	0.0000
nopath	3	1	12	14	351	00:56:23	3383	00:58:05	3485	00:01:42	102	0.0000
nopath	1	2	1	1	327	00:57:21	3441	00:58:10	3490	00:00:49	49	0.0000
nopath	1	2	1	1	327	00:57:27	3447	00:58:11	3491	00:00:44	44	0.0000
nopath	2	3	1	1	311	00:57:01	3421	00:58:12	3492	00:01:11	71	0.0000
nopath	1	2	2	1	327	00:57:28	3448	00:58:13	3493	00:00:45	45	0.0000
nopath	2	1	6	1	327	00:56:58	3418	00:58:13	3493	00:01:15	75	0.0000
nopath	1	2	10	1	327	00:57:35	3455	00:58:14	3494	00:00:39	39	0.0000
nopath	2	1	3	1	327	00:57:10	3430	00:58:14	3494	00:01:04	64	0.0000
nopath	2	3	1	1	311	00:57:11	3431	00:58:15	3495	00:01:04	64	0.0000
nopath	1	2	5	1	327	00:57:40	3460	00:58:16	3496	00:00:36	36	0.0000
nopath	2	1	6	1	327	00:57:19	3439	00:58:16	3496	00:00:57	57	0.0000
nopath	2	1	14	16	327	00:57:12	3432	00:58:18	3498	00:01:06	66	0.0000
nopath	2	1	1	1	327	00:57:24	3444	00:58:18	3498	00:00:54	54	0.0000
nopath	1	2	12	14	327	00:57:41	3461	00:58:18	3498	00:00:37	37	0.0000
nopath	2	1	1	1	327	00:57:35	3455	00:58:19	3499	00:00:44	44	0.0000
nopath	1	2	1	1	327	00:57:43	3463	00:58:20	3500	00:00:37	37	0.0000
nopath	2	1	14	16	327	00:57:27	3447	00:58:20	3500	00:00:53	53	0.0000
nopath	1	2	1	1	327	00:57:45	3465	00:58:22	3502	00:00:37	37	0.0000
nopath	2	1	1	1	327	00:57:37	3457	00:58:22	3502	00:00:45	45	0.0000
nopath	2	1	14	16	327	00:57:32	3452	00:58:23	3503	00:00:51	51	0.0000
nopath	2	1	15	17	327	00:57:49	3469	00:58:24	3504	00:00:35	35	0.0000
nopath	3	2	1	1	311	00:57:18	3438	00:58:30	3510	00:01:12	72	0.0000
nopath	3	2	1	1	311	00:57:32	3452	00:58:34	3514	00:01:02	62	0.0000
nopath	3	1	1	1	351	00:57:31	3451	00:58:34	3514	00:01:03	63	0.0000
nopath	3	2	1	1	311	00:57:40	3460	00:58:37	3517	00:00:57	57	0.0000
nopath	3	1	1	1	351	00:57:49	3469	00:58:42	3522	00:00:53	53	0.0000
nopath	3	1	1	1	351	00:57:57	3477	00:58:46	3526	00:00:49	49	0.0000
nopath	3	2	6	1	311	00:57:59	3479	00:58:46	3526	00:00:47	47	0.0000
nopath	1	2	1	1	327	00:57:46	3466	00:58:50	3530	00:01:04	64	0.0000
nopath	1	2	1	1	327	00:57:47	3467	00:58:51	3531	00:01:04	64	0.0000
nopath	1	2	3	1	327	00:57:48	3468	00:58:52	3532	00:01:04	64	0.0000
nopath	2	1	9	1	327	00:57:57	3477	00:58:53	3533	00:00:56	56	0.0000
nopath	1	2	3	1	327	00:57:51	3471	00:58:54	3534	00:01:03	63	0.0000
nopath	2	1	14	16	327	00:57:38	3458	00:58:55	3535	00:01:17	77	0.0000
nopath	2	1	3	1	327	00:57:51	3471	00:58:55	3535	00:01:04	64	0.0000
nopath	2	1	5	1	327	00:57:40	3460	00:58:57	3537	00:01:17	77	0.0000
nopath	2	1	12	14	327	00:58:00	3480	00:58:57	3537	00:00:57	57	0.0000
nopath	1	2	13	15	327	00:57:57	3477	00:58:58	3538	00:01:01	61	0.0000
nopath	2	1	1	1	327	00:57:47	3467	00:58:58	3538	00:01:11	71	0.0000
nopath	2	1	3	1	327	00:58:05	3485	00:58:59	3539	00:00:54	54	0.0000
nopath	2	1	9	1	327	00:58:07	3487	00:59:00	3540	00:00:53	53	0.0000	00:00:43
nopath	1	2	1	1	327	00:58:08	3488	00:59:00	3540	00:00:52	52	0.0000
nopath	2	1	5	1	327	00:58:09	3489	00:59:00	3540	00:00:51	51	0.0000
nopath	1	2	1	1	327	00:58:17	3497	00:59:02	3542	00:00:45	45	0.0000
nopath	2	1	1	1	327	00:58:12	3492	00:59:02	3542	00:00:50	50	0.0000
nopath	2	1	9	1	327	00:58:11	3491	00:59:02	3542	00:00:51	51	0.0000
nopath	1	2	1	1	327	00:58:19	3499	00:59:04	3544	00:00:45	45	0.0000
nopath	2	1	1	1	327	00:58:23	3503	00:59:04	3544	00:00:41	41	0.0000
nopath	2	3	1	1	311	00:58:14	3494	00:59:05	3545	00:00:51	51	0.0000
nopath	2	1	7	1	327	00:58:29	3509	00:59:05	3545	00:00:36	36	0.0000
nopath	2	1	1	1	327	00:58:19	3499	00:59:06	3546	00:00:47	47	0.0000
nopath	3	2	1	1	311	00:58:09	3489	00:59:10	3550	00:01:01	61	0.0000
nopath	3	1	1	1	351	00:58:12	3492	00:59:14	3554	00:01:02	62	0.0000
nopath	3	1	1	1	351	00:58:15	3495	00:59:17	3557	00:01:02	62	0.0000
nopath	3	2	1	1	311	00:58:19	3499	00:59:17	3557	00:00:58	58	0.0000
nopath	1	2	1	1	327	00:58:22	3502	00:59:20	3560	00:00:58	58	0.0000
nopath	1	2	1	1	327	00:58:30	3510	00:59:21	3561	00:00:51	51	0.0000
nopath	2	1	1	1	327	00:58:26	3506	00:59:23	3563	00:00:57	57	0.0000
nopath	1	2	12	14	327	00:58:35	3515	00:59:23	3563	00:00:48	48	0.0000
nopath	2	1	9	1	327	00:58:33	3513	00:59:23	3563	00:00:50	50	0.0000
nopath	1	2	1	1	327	00:58:37	3517	00:59:25	3565	00:00:48	48	0.0000
nopath	2	1	1	1	327	00:58:30	3510	00:59:25	3565	00:00:55	55	0.0000
nopath	2	1	14	16	327	00:58:37	3517	00:59:26	3566	00:00:49	49	0.0000
nopath	1	2	1	1	327	00:58:41	3521	00:59:27	3567	00:00:46	46	0.0000
nopath	2	1	1	1	327	00:58:41	3521	00:59:27	3567	00:00:46	46	0.0000
nopath	2	1	2	1	327	00:58:44	3524	00:59:28	3568	00:00:44	44	0.0000
nopath	1	2	10	1	327	00:58:48	3528	00:59:29	3569	00:00:41	41	0.0000
nopath	2	1	1	1	327	00:58:43	3523	00:59:29	3569	00:00:46	46	0.0000
nopath	2	1	3	1	327	00:58:47	3527	00:59:29	3569	00:00:42	42	0.0000
nopath	2	1	1	1	327	00:58:48	3528	00:59:30	3570	00:00:42	42	0.0000
nopath	1	2	12	14	327	00:58:49	3529	00:59:30	3570	00:00:41	41	0.0000
nopath	2	1	1	1	327	00:58:54	3534	00:59:32	3572	00:00:38	38	0.0000
nopath	2	1	1	1	327	00:58:49	3529	00:59:32	3572	00:00:43	43	0.0000
nopath	1	2	1	1	327	00:58:53	3533	00:59:33	3573	00:00:40	40	0.0000
nopath	2	1	1	1	327	00:58:51	3531	00:59:33	3573	00:00:42	42	0.0000
nopath	2	1	6	1	327	00:59:01	3541	00:59:34	3574	00:00:33	33	0.0000
nopath	1	2	1	1	327	00:58:54	3534	00:59:34	3574	00:00:40	40	0.0000
nopath	2	1	6	1	327	00:58:55	3535	00:59:36	3576	00:00:41	41	0.0000
nopath	1	2	1	1	327	00:58:57	3537	00:59:36	3576	00:00:39	39	0.0000
nopath	2	1	1	1	327	00:59:10	3550	00:59:37	3577	00:00:27	27	0.0000
nopath	1	2	9	1	327	00:59:01	3541	00:59:38	3578	00:00:37	37	0.0000
nopath	2	1	1	1	327	00:59:09	3549	00:59:38	3578	00:00:29	29	0.0000
nopath	1	2	1	1	327	00:59:05	3545	00:59:40	3580	00:00:35	35	0.0000
nopath	1	2	1	1	327	00:59:06	3546	00:59:41	3581	00:00:35	35	0.0000
nopath	1	2	1	1	327	00:59:09	3549	00:59:43	3583	00:00:34	34	0.0000
nopath	2	1	13	15	327	00:59:15	3555	00:59:43	3583	00:00:28	28	0.0000
nopath	1	2	1	1	327	00:59:11	3551	00:59:45	3585	00:00:34	34	0.0000
nopath	2	1	1	1	327	00:59:20	3560	00:59:46	3586	00:00:26	26	0.0000
nopath	1	2	1	1	327	00:59:15	3555	00:59:47	3587	00:00:32	32	0.0000
nopath	2	1	5	1	327	00:59:21	3561	00:59:47	3587	00:00:26	26	0.0000
nopath	1	2	12	14	327	00:59:20	3560	00:59:50	3590	00:00:30	30	0.0000
nopath	1	3	13	15	351	00:57:50	3470	00:59:50	3590	00:02:00	120	0.0000
nopath	1	2	1	1	327	00:59:22	3562	00:59:52	3592	00:00:30	30	0.0000
nopath	1	3	15	17	351	00:57:56	3476	00:59:53	3593	00:01:57	117	0.0000
nopath	1	2	14	16	327	00:59:23	3563	00:59:54	3594	00:00:31	31	0.0000
nopath	1	3	1	1	351	00:58:32	3512	00:59:56	3596	00:01:24	84	0.0000
nopath	1	3	1	1	351	00:59:00	3540	00:59:58	3598	00:00:58	58	0.0000
nopath	1	2	10	1	327	00:59:30	3570	00:59:58	3598	00:00:28	28	0.0000
nopath	1	2	1	1	327	00:59:32	3572	01:00:00	3600	00:00:28	28	0.0000	00:00:40
nopath	1	3	9	1	351	00:59:25	3565	01:00:02	3602	00:00:37	37	0.0000
nopath	1	3	1	1	351	00:59:26	3566	01:00:06	3606	00:00:40	40	0.0000
nopath	1	3	1	1	351	00:59:37	3577	01:00:11	3611	00:00:34	34	0.0000
nopath	3	2	3	1	311	00:58:27	3507	01:00:13	3613	00:01:46	106	0.0000
nopath	3	1	1	1	351	00:58:25	3505	01:00:14	3614	00:01:49	109	0.0000
nopath	3	2	1	1	311	00:58:36	3516	01:00:16	3616	00:01:40	100	0.0000
nopath	3	1	1	1	351	00:58:37	3517	01:00:20	3620	00:01:43	103	0.0000
nopath	3	1	2	1	351	00:58:49	3529	01:00:24	3624	00:01:35	95	0.0000
nopath	3	1	12	14	351	00:59:01	3541	01:00:27	3627	00:01:26	86	0.0000
nopath	1	2	12	14	327	00:59:35	3575	01:00:31	3631	00:00:56	56	0.0000
nopath	1	2	3	1	327	00:59:38	3578	01:00:32	3632	00:00:54	54	0.0000
nopath	1	2	5	1	327	00:59:46	3586	01:00:33	3633	00:00:47	47	0.0000
nopath	2	1	9	1	327	00:59:24	3564	01:00:33	3633	00:01:09	69	0.0000
nopath	2	1	12	14	327	00:59:25	3565	01:00:34	3634	00:01:09	69	0.0000
nopath	2	1	3	1	327	00:59:38	3578	01:00:34	3634	00:00:56	56	0.0000
nopath	1	2	1	1	327	00:59:53	3593	01:00:36	3636	00:00:43	43	0.0000
nopath	2	1	2	1	327	00:59:30	3570	01:00:36	3636	00:01:06	66	0.0000
nopath	2	1	1	1	327	00:59:40	3580	01:00:36	3636	00:00:56	56	0.0000
nopath	1	2	1	1	327	00:59:56	3596	01:00:37	3637	00:00:41	41	0.0000
nopath	2	1	1	1	327	00:59:43	3583	01:00:37	3637	00:00:54	54	0.0000
nopath	2	1	2	1	327	00:59:35	3575	01:00:37	3637	00:01:02	62	0.0000
nopath	2	1	2	1	327	00:59:39	3579	01:00:39	3639	00:01:00	60	0.0000
nopath	1	2	1	1	327	00:59:58	3598	01:00:39	3639	00:00:41	41	0.0000
nopath	2	1	1	1	327	00:59:48	3588	01:00:40	3640	00:00:52	52	0.0000
nopath	1	2	14	16	327	01:00:00	3600	01:00:41	3641	00:00:41	41	0.0000
nopath	2	1	2	1	327	00:59:41	3581	01:00:41	3641	00:01:00	60	0.0000
nopath	2	1	5	1	327	00:59:49	3589	01:00:43	3643	00:00:54	54	0.0000
nopath	1	2	3	1	327	01:00:05	3605	01:00:43	3643	00:00:38	38	0.0000
nopath	2	1	15	17	327	00:59:57	3597	01:00:44	3644	00:00:47	47	0.0000
nopath	2	1	12	14	327	01:00:04	3604	01:00:45	3645	00:00:41	41	0.0000
nopath	1	2	1	1	327	01:00:07	3607	01:00:45	3645	00:00:38	38	0.0000
nopath	2	1	5	1	327	01:00:07	3607	01:00:46	3646	00:00:39	39	0.0000
nopath	2	1	1	1	327	01:00:01	3601	01:00:47	3647	00:00:46	46	0.0000
nopath	1	2	7	1	327	01:00:11	3611	01:00:47	3647	00:00:36	36	0.0000
nopath	1	2	7	1	327	01:00:14	3614	01:00:48	3648	00:00:34	34	0.0000
nopath	2	1	2	1	327	01:00:05	3605	01:00:48	3648	00:00:43	43	0.0000
nopath	2	1	1	1	327	01:00:11	3611	01:00:48	3648	00:00:37	37	0.0000
nopath	2	1	1	1	327	01:00:13	3613	01:00:50	3650	00:00:37	37	0.0000
nopath	1	2	1	1	327	01:00:16	3616	01:00:50	3650	00:00:34	34	0.0000
nopath	2	3	1	1	311	01:00:09	3609	01:00:51	3651	00:00:42	42	0.0000
nopath	1	2	1	1	327	01:00:18	3618	01:00:52	3652	00:00:34	34	0.0000
nopath	2	1	1	1	327	01:00:10	3610	01:00:52	3652	00:00:42	42	0.0000
nopath	2	1	1	1	327	01:00:15	3615	01:00:52	3652	00:00:37	37	0.0000
nopath	1	2	1	1	327	01:00:21	3621	01:00:54	3654	00:00:33	33	0.0000
nopath	2	1	14	16	327	01:00:17	3617	01:00:54	3654	00:00:37	37	0.0000
nopath	2	1	1	1	327	01:00:12	3612	01:00:55	3655	00:00:43	43	0.0000
nopath	1	2	9	1	327	01:00:22	3622	01:00:55	3655	00:00:33	33	0.0000
nopath	2	1	2	1	327	01:00:23	3623	01:00:56	3656	00:00:33	33	0.0000
nopath	1	2	3	1	327	01:00:24	3624	01:00:57	3657	00:00:33	33	0.0000
nopath	2	1	1	1	327	01:00:20	3620	01:00:57	3657	00:00:37	37	0.0000
nopath	2	1	1	1	327	01:00:27	3627	01:00:57	3657	00:00:30	30	0.0000
nopath	2	1	1	1	327	01:00:22	3622	01:00:58	3658	00:00:36	36	0.0000
nopath	1	2	1	1	327	01:00:27	3627	01:00:59	3659	00:00:32	32	0.0000
nopath	2	1	1	1	327	01:00:26	3626	01:00:59	3659	00:00:33	33	0.0000
nopath	2	1	1	1	327	01:00:32	3632	01:01:01	3661	00:00:29	29	0.0000	00:00:44
nopath	2	1	1	1	327	01:00:35	3635	01:01:02	3662	00:00:27	27	0.0000
nopath	1	2	13	15	327	01:00:34	3634	01:01:04	3664	00:00:30	30	0.0000
nopath	2	1	7	1	327	01:00:37	3637	01:01:04	3664	00:00:27	27	0.0000
nopath	2	1	1	1	327	01:00:38	3638	01:01:04	3664	00:00:26	26	0.0000
nopath	2	1	1	1	327	01:00:39	3639	01:01:06	3666	00:00:27	27	0.0000
nopath	1	2	13	15	327	01:00:37	3637	01:01:08	3668	00:00:31	31	0.0000
nopath	1	3	1	1	351	00:59:39	3579	01:01:08	3668	00:01:29	89	0.0000
nopath	1	2	1	1	327	01:00:40	3640	01:01:10	3670	00:00:30	30	0.0000
nopath	1	3	1	1	351	00:59:51	3591	01:01:11	3671	00:01:20	80	0.0000
nopath	1	3	1	1	351	01:00:02	3602	01:01:14	3674	00:01:12	72	0.0000
nopath	1	3	3	1	351	01:00:06	3606	01:01:16	3676	00:01:10	70	0.0000
nopath	3	2	13	15	311	00:59:03	3543	01:01:24	3684	00:02:21	141	0.0000
nopath	3	2	3	1	311	00:59:05	3545	01:01:26	3686	00:02:21	141	0.0000
nopath	3	1	1	1	351	00:59:23	3563	01:01:30	3690	00:02:07	127	0.0000
nopath	3	1	1	1	351	00:59:44	3584	01:01:33	3693	00:01:49	109	0.0000
nopath	3	1	1	1	351	01:00:04	3604	01:01:36	3696	00:01:32	92	0.0000
nopath	3	2	1	1	311	01:00:06	3606	01:01:37	3697	00:01:31	91	0.0000
nopath	1	2	1	1	327	01:00:50	3650	01:01:40	3700	00:00:50	50	0.0000
nopath	1	2	9	1	327	01:00:51	3651	01:01:42	3702	00:00:51	51	0.0000
nopath	2	1	1	1	327	01:00:43	3643	01:01:43	3703	00:01:00	60	0.0000
nopath	1	2	5	1	327	01:00:54	3654	01:01:43	3703	00:00:49	49	0.0000
nopath	2	1	1	1	327	01:00:51	3651	01:01:43	3703	00:00:52	52	0.0000
nopath	2	1	1	1	327	01:00:47	3647	01:01:44	3704	00:00:57	57	0.0000
nopath	2	1	1	1	327	01:00:55	3655	01:01:44	3704	00:00:49	49	0.0000
nopath	1	2	1	1	327	01:01:02	3662	01:01:45	3705	00:00:43	43	0.0000
nopath	2	1	2	1	327	01:00:57	3657	01:01:46	3706	00:00:49	49	0.0000
nopath	2	1	1	1	327	01:00:50	3650	01:01:47	3707	00:00:57	57	0.0000
nopath	1	2	9	1	327	01:01:03	3663	01:01:47	3707	00:00:44	44	0.0000
nopath	2	1	1	1	327	01:00:54	3654	01:01:48	3708	00:00:54	54	0.0000
nopath	2	1	1	1	327	01:00:58	3658	01:01:48	3708	00:00:50	50	0.0000
nopath	2	1	3	1	327	01:01:03	3663	01:01:49	3709	00:00:46	46	0.0000
nopath	1	2	1	1	327	01:01:06	3666	01:01:49	3709	00:00:43	43	0.0000
nopath	2	1	1	1	327	01:00:56	3656	01:01:50	3710	00:00:54	54	0.0000
nopath	1	2	1	1	327	01:01:07	3667	01:01:51	3711	00:00:44	44	0.0000
nopath	2	1	1	1	327	01:01:09	3669	01:01:51	3711	00:00:42	42	0.0000
nopath	2	1	1	1	327	01:01:06	3666	01:01:52	3712	00:00:46	46	0.0000
nopath	1	2	1	1	327	01:01:10	3670	01:01:53	3713	00:00:43	43	0.0000
nopath	2	1	1	1	327	01:01:12	3672	01:01:54	3714	00:00:42	42	0.0000
nopath	2	1	1	1	327	01:01:15	3675	01:01:54	3714	00:00:39	39	0.0000
nopath	1	2	1	1	327	01:01:14	3674	01:01:54	3714	00:00:40	40	0.0000
nopath	2	1	1	1	327	01:01:21	3681	01:01:55	3715	00:00:34	34	0.0000
nopath	2	1	12	14	327	01:01:16	3676	01:01:56	3716	00:00:40	40	0.0000
nopath	1	2	13	15	327	01:01:17	3677	01:01:57	3717	00:00:40	40	0.0000
nopath	1	3	9	1	351	01:00:31	3631	01:01:58	3718	00:01:27	87	0.0000
nopath	1	2	9	1	327	01:01:18	3678	01:01:59	3719	00:00:41	41	0.0000
nopath	1	3	12	14	351	01:00:36	3636	01:02:01	3721	00:01:25	85	0.0000	00:01:06
nopath	1	2	9	1	327	01:01:20	3680	01:02:01	3721	00:00:41	41	0.0000
nopath	1	3	6	1	351	01:00:38	3638	01:02:04	3724	00:01:26	86	0.0000
nopath	1	3	5	1	351	01:00:57	3657	01:02:07	3727	00:01:10	70	0.0000
nopath	3	2	1	1	311	01:00:09	3609	01:02:12	3732	00:02:03	123	0.0000
nopath	3	2	14	16	311	01:00:11	3611	01:02:15	3735	00:02:04	124	0.0000
nopath	3	2	1	1	311	01:00:25	3625	01:02:18	3738	00:01:53	113	0.0000
nopath	3	2	1	1	311	01:00:32	3632	01:02:20	3740	00:01:48	108	0.0000
nopath	3	1	12	14	351	01:00:35	3635	01:02:25	3745	00:01:50	110	0.0000
nopath	1	2	1	1	327	01:01:21	3681	01:02:30	3750	00:01:09	69	0.0000
nopath	1	2	1	1	327	01:01:22	3682	01:02:32	3752	00:01:10	70	0.0000
nopath	1	2	5	1	327	01:01:29	3689	01:02:33	3753	00:01:04	64	0.0000
nopath	2	1	3	1	327	01:01:22	3682	01:02:33	3753	00:01:11	71	0.0000
nopath	2	1	9	1	327	01:01:39	3699	01:02:33	3753	00:00:54	54	0.0000
nopath	2	1	12	14	327	01:01:41	3701	01:02:35	3755	00:00:54	54	0.0000
nopath	1	2	1	1	327	01:01:32	3692	01:02:35	3755	00:01:03	63	0.0000
nopath	2	1	1	1	327	01:01:30	3690	01:02:35	3755	00:01:05	65	0.0000
nopath	1	2	6	1	327	01:01:33	3693	01:02:37	3757	00:01:04	64	0.0000
nopath	2	1	1	1	327	01:01:36	3696	01:02:37	3757	00:01:01	61	0.0000
nopath	2	1	12	14	327	01:01:45	3705	01:02:37	3757	00:00:52	52	0.0000
nopath	1	2	1	1	327	01:01:35	3695	01:02:39	3759	00:01:04	64	0.0000
nopath	2	1	1	1	327	01:01:42	3702	01:02:39	3759	00:00:57	57	0.0000
nopath	2	1	1	1	327	01:01:48	3708	01:02:39	3759	00:00:51	51	0.0000
nopath	1	2	1	1	327	01:01:36	3696	01:02:41	3761	00:01:05	65	0.0000
nopath	2	1	14	16	327	01:01:55	3715	01:02:41	3761	00:00:46	46	0.0000
nopath	1	2	1	1	327	01:01:37	3697	01:02:42	3762	00:01:05	65	0.0000
nopath	2	1	1	1	327	01:02:00	3720	01:02:43	3763	00:00:43	43	0.0000
nopath	2	1	13	15	327	01:01:46	3706	01:02:44	3764	00:00:58	58	0.0000
nopath	1	2	1	1	327	01:01:39	3699	01:02:44	3764	00:01:05	65	0.0000
nopath	2	1	1	1	327	01:01:50	3710	01:02:45	3765	00:00:55	55	0.0000
nopath	2	1	1	1	327	01:02:03	3723	01:02:45	3765	00:00:42	42	0.0000
nopath	1	2	2	1	327	01:01:42	3702	01:02:46	3766	00:01:04	64	0.0000
nopath	2	1	1	1	327	01:02:07	3727	01:02:47	3767	00:00:40	40	0.0000
nopath	1	2	1	1	327	01:01:52	3712	01:02:48	3768	00:00:56	56	0.0000
nopath	2	1	1	1	327	01:02:09	3729	01:02:48	3768	00:00:39	39	0.0000
nopath	2	3	1	1	311	01:01:51	3711	01:02:49	3769	00:00:58	58	0.0000
nopath	1	2	10	1	327	01:01:54	3714	01:02:50	3770	00:00:56	56	0.0000
nopath	2	1	1	1	327	01:02:11	3731	01:02:50	3770	00:00:39	39	0.0000
nopath	2	1	9	1	327	01:01:56	3716	01:02:51	3771	00:00:55	55	0.0000
nopath	1	2	3	1	327	01:01:59	3719	01:02:52	3772	00:00:53	53	0.0000
nopath	2	1	12	14	327	01:02:16	3736	01:02:52	3772	00:00:36	36	0.0000
nopath	2	1	1	1	327	01:01:58	3718	01:02:53	3773	00:00:55	55	0.0000
nopath	1	2	1	1	327	01:02:01	3721	01:02:54	3774	00:00:53	53	0.0000
nopath	2	1	1	1	327	01:02:01	3721	01:02:54	3774	00:00:53	53	0.0000
nopath	2	1	3	1	327	01:02:19	3739	01:02:56	3776	00:00:37	37	0.0000
nopath	2	1	2	1	327	01:02:20	3740	01:02:56	3776	00:00:36	36	0.0000
nopath	3	2	1	1	311	01:00:43	3643	01:03:01	3781	00:02:18	138	0.0000	00:01:34
nopath	3	1	1	1	351	01:00:40	3640	01:03:02	3782	00:02:22	142	0.0000
nopath	3	2	12	14	311	01:00:55	3655	01:03:04	3784	00:02:09	129	0.0000
nopath	3	1	1	1	351	01:00:57	3657	01:03:09	3789	00:02:12	132	0.0000
nopath	1	2	1	1	327	01:02:04	3724	01:03:10	3790	00:01:06	66	0.0000
nopath	1	2	3	1	327	01:02:06	3726	01:03:12	3792	00:01:06	66	0.0000
nopath	2	1	9	1	327	01:02:28	3748	01:03:13	3793	00:00:45	45	0.0000
nopath	1	2	5	1	327	01:02:10	3730	01:03:13	3793	00:01:03	63	0.0000
nopath	2	1	9	1	327	01:02:29	3749	01:03:13	3793	00:00:44	44	0.0000
nopath	2	1	1	1	327	01:02:30	3750	01:03:14	3794	00:00:44	44	0.0000
nopath	2	1	1	1	327	01:02:32	3752	01:03:14	3794	00:00:42	42	0.0000
nopath	1	2	1	1	327	01:02:13	3733	01:03:15	3795	00:01:02	62	0.0000
nopath	2	1	5	1	327	01:02:34	3754	01:03:16	3796	00:00:42	42	0.0000
nopath	1	2	1	1	327	01:02:17	3737	01:03:17	3797	00:01:00	60	0.0000
nopath	2	1	1	1	327	01:02:39	3759	01:03:18	3798	00:00:39	39	0.0000
nopath	1	2	1	1	327	01:02:18	3738	01:03:19	3799	00:01:01	61	0.0000
nopath	2	1	1	1	327	01:02:40	3760	01:03:19	3799	00:00:39	39	0.0000
nopath	2	1	1	1	327	01:02:41	3761	01:03:19	3799	00:00:38	38	0.0000
nopath	2	3	13	15	311	01:02:35	3755	01:03:20	3800	00:00:45	45	0.0000
nopath	2	1	1	1	327	01:02:45	3765	01:03:21	3801	00:00:36	36	0.0000
nopath	1	2	13	15	327	01:02:24	3744	01:03:22	3802	00:00:58	58	0.0000
nopath	2	1	1	1	327	01:02:44	3764	01:03:22	3802	00:00:38	38	0.0000
nopath	2	1	9	1	327	01:02:49	3769	01:03:23	3803	00:00:34	34	0.0000
nopath	1	2	5	1	327	01:02:26	3746	01:03:24	3804	00:00:58	58	0.0000
nopath	2	1	1	1	327	01:02:51	3771	01:03:25	3805	00:00:34	34	0.0000
nopath	1	2	1	1	327	01:02:33	3753	01:03:25	3805	00:00:52	52	0.0000
nopath	2	3	1	1	311	01:02:47	3767	01:03:26	3806	00:00:39	39	0.0000
nopath	1	2	1	1	327	01:02:39	3759	01:03:27	3807	00:00:48	48	0.0000
nopath	2	1	1	1	327	01:02:53	3773	01:03:27	3807	00:00:34	34	0.0000
nopath	1	2	5	1	327	01:02:45	3765	01:03:29	3809	00:00:44	44	0.0000
nopath	1	3	1	1	351	01:01:12	3672	01:03:29	3809	00:02:17	137	0.0000
nopath	1	3	3	1	351	01:01:48	3708	01:03:30	3810	00:01:42	102	0.0000
nopath	1	2	3	1	327	01:02:47	3767	01:03:31	3811	00:00:44	44	0.0000
nopath	1	2	1	1	327	01:02:48	3768	01:03:33	3813	00:00:45	45	0.0000
nopath	1	3	1	1	351	01:02:08	3728	01:03:34	3814	00:01:26	86	0.0000
nopath	1	2	5	1	327	01:02:50	3770	01:03:35	3815	00:00:45	45	0.0000
nopath	1	2	1	1	327	01:02:55	3775	01:03:36	3816	00:00:41	41	0.0000
nopath	1	3	5	1	351	01:02:14	3734	01:03:37	3817	00:01:23	83	0.0000
nopath	1	2	13	15	327	01:03:07	3787	01:03:39	3819	00:00:32	32	0.0000
nopath	1	3	1	1	351	01:02:21	3741	01:03:39	3819	00:01:18	78	0.0000
nopath	1	2	1	1	327	01:03:10	3790	01:03:41	3821	00:00:31	31	0.0000
nopath	1	3	1	1	351	01:02:42	3762	01:03:41	3821	00:00:59	59	0.0000
nopath	1	2	1	1	327	01:03:11	3791	01:03:42	3822	00:00:31	31	0.0000
nopath	1	3	12	14	351	01:02:46	3766	01:03:44	3824	00:00:58	58	0.0000
nopath	1	3	1	1	351	01:02:53	3773	01:03:46	3826	00:00:53	53	0.0000
nopath	3	2	12	14	311	01:00:59	3659	01:03:52	3832	00:02:53	173	0.0000
nopath	3	2	3	1	311	01:01:04	3664	01:03:54	3834	00:02:50	170	0.0000
nopath	3	2	12	14	311	01:01:27	3687	01:03:59	3839	00:02:32	152	0.0000
nopath	3	1	1	1	351	01:01:11	3671	01:03:59	3839	00:02:48	168	0.0000
nopath	3	2	3	1	311	01:01:28	3688	01:04:01	3841	00:02:33	153	0.0000	00:02:35
nopath	3	1	10	1	351	01:01:31	3691	01:04:05	3845	00:02:34	154	0.0000
nopath	3	1	9	1	351	01:02:00	3720	01:04:08	3848	00:02:08	128	0.0000
nopath	1	2	5	1	327	01:03:12	3792	01:04:10	3850	00:00:58	58	0.0000
nopath	1	2	7	1	327	01:03:16	3796	01:04:11	3851	00:00:55	55	0.0000
nopath	1	2	1	1	327	01:03:25	3805	01:04:12	3852	00:00:47	47	0.0000
nopath	2	1	3	1	327	01:03:08	3788	01:04:13	3853	00:01:05	65	0.0000
nopath	2	1	1	1	327	01:02:56	3776	01:04:13	3853	00:01:17	77	0.0000
nopath	1	2	1	1	327	01:03:26	3806	01:04:14	3854	00:00:48	48	0.0000
nopath	2	1	6	1	327	01:03:11	3791	01:04:15	3855	00:01:04	64	0.0000
nopath	2	1	1	1	327	01:03:04	3784	01:04:15	3855	00:01:11	71	0.0000
nopath	2	1	1	1	327	01:03:16	3796	01:04:17	3857	00:01:01	61	0.0000
nopath	1	2	3	1	327	01:03:27	3807	01:04:17	3857	00:00:50	50	0.0000
nopath	2	1	1	1	327	01:03:35	3815	01:04:18	3858	00:00:43	43	0.0000
nopath	1	2	1	1	327	01:03:38	3818	01:04:19	3859	00:00:41	41	0.0000
nopath	2	3	14	16	311	01:03:21	3801	01:04:19	3859	00:00:58	58	0.0000
nopath	2	1	12	14	327	01:03:30	3810	01:04:19	3859	00:00:49	49	0.0000
nopath	2	1	12	14	327	01:03:37	3817	01:04:20	3860	00:00:43	43	0.0000
nopath	2	1	1	1	327	01:03:32	3812	01:04:22	3862	00:00:50	50	0.0000
nopath	2	1	1	1	327	01:03:41	3821	01:04:22	3862	00:00:41	41	0.0000
nopath	1	2	13	15	327	01:03:41	3821	01:04:22	3862	00:00:41	41	0.0000
nopath	2	1	1	1	327	01:03:34	3814	01:04:23	3863	00:00:49	49	0.0000
nopath	2	1	3	1	327	01:03:45	3825	01:04:24	3864	00:00:39	39	0.0000
nopath	1	2	6	1	327	01:03:51	3831	01:04:24	3864	00:00:33	33	0.0000
nopath	2	1	15	17	327	01:03:54	3834	01:04:26	3866	00:00:32	32	0.0000
nopath	1	3	14	16	351	01:03:06	3786	01:04:30	3870	00:01:24	84	0.0000
nopath	1	2	1	1	327	01:04:01	3841	01:04:30	3870	00:00:29	29	0.0000
nopath	1	3	1	1	351	01:03:09	3789	01:04:32	3872	00:01:23	83	0.0000
nopath	1	2	9	1	327	01:04:05	3845	01:04:34	3874	00:00:29	29	0.0000
nopath	1	3	1	1	351	01:03:20	3800	01:04:35	3875	00:01:15	75	0.0000
nopath	3	2	1	1	311	01:02:09	3729	01:04:42	3882	00:02:33	153	0.0000
nopath	3	2	1	1	311	01:02:11	3731	01:04:43	3883	00:02:32	152	0.0000
nopath	3	1	1	1	351	01:02:18	3738	01:04:49	3889	00:02:31	151	0.0000
nopath	1	2	1	1	327	01:04:09	3849	01:04:50	3890	00:00:41	41	0.0000
nopath	1	2	5	1	327	01:04:12	3852	01:04:51	3891	00:00:39	39	0.0000
nopath	1	2	9	1	327	01:04:22	3862	01:04:53	3893	00:00:31	31	0.0000
nopath	2	1	12	14	327	01:03:56	3836	01:04:54	3894	00:00:58	58	0.0000
nopath	2	3	5	1	311	01:03:58	3838	01:04:55	3895	00:00:57	57	0.0000
nopath	1	2	1	1	327	01:04:24	3864	01:04:56	3896	00:00:32	32	0.0000
nopath	2	1	13	15	327	01:03:53	3833	01:04:56	3896	00:01:03	63	0.0000
nopath	2	1	1	1	327	01:03:59	3839	01:04:58	3898	00:00:59	59	0.0000
nopath	1	2	1	1	327	01:04:25	3865	01:04:58	3898	00:00:33	33	0.0000
nopath	2	3	1	1	311	01:04:04	3844	01:04:58	3898	00:00:54	54	0.0000
nopath	1	2	12	14	327	01:04:28	3868	01:04:59	3899	00:00:31	31	0.0000
nopath	2	1	1	1	327	01:04:01	3841	01:04:59	3899	00:00:58	58	0.0000
nopath	2	1	1	1	327	01:04:03	3843	01:05:00	3900	00:00:57	57	0.0000	00:00:47
nopath	2	1	12	14	327	01:04:06	3846	01:05:01	3901	00:00:55	55	0.0000
nopath	1	2	1	1	327	01:04:29	3869	01:05:02	3902	00:00:33	33	0.0000
nopath	2	1	1	1	327	01:04:07	3847	01:05:02	3902	00:00:55	55	0.0000
nopath	2	1	1	1	327	01:04:05	3845	01:05:02	3902	00:00:57	57	0.0000
nopath	2	1	5	1	327	01:04:17	3857	01:05:03	3903	00:00:46	46	0.0000
nopath	1	2	1	1	327	01:04:31	3871	01:05:04	3904	00:00:33	33	0.0000
nopath	2	1	1	1	327	01:04:11	3851	01:05:04	3904	00:00:53	53	0.0000
nopath	2	1	1	1	327	01:04:25	3865	01:05:05	3905	00:00:40	40	0.0000
nopath	1	2	9	1	327	01:04:35	3875	01:05:06	3906	00:00:31	31	0.0000
nopath	2	1	1	1	327	01:04:28	3868	01:05:06	3906	00:00:38	38	0.0000
nopath	1	2	1	1	327	01:04:38	3878	01:05:08	3908	00:00:30	30	0.0000
nopath	2	1	1	1	327	01:04:32	3872	01:05:08	3908	00:00:36	36	0.0000
nopath	2	3	1	1	311	01:04:19	3859	01:05:08	3908	00:00:49	49	0.0000
nopath	2	1	5	1	327	01:04:26	3866	01:05:09	3909	00:00:43	43	0.0000
nopath	2	1	1	1	327	01:04:33	3873	01:05:09	3909	00:00:36	36	0.0000
nopath	2	1	3	1	327	01:04:30	3870	01:05:11	3911	00:00:41	41	0.0000
nopath	2	1	9	1	327	01:04:35	3875	01:05:11	3911	00:00:36	36	0.0000
nopath	2	1	1	1	327	01:04:34	3874	01:05:12	3912	00:00:38	38	0.0000
nopath	2	1	9	1	327	01:04:37	3877	01:05:13	3913	00:00:36	36	0.0000
nopath	1	2	1	1	327	01:04:45	3885	01:05:13	3913	00:00:28	28	0.0000
nopath	2	1	1	1	327	01:04:41	3881	01:05:14	3914	00:00:33	33	0.0000
nopath	2	1	5	1	327	01:04:38	3878	01:05:16	3916	00:00:38	38	0.0000
nopath	2	3	12	14	311	01:04:36	3876	01:05:17	3917	00:00:41	41	0.0000
nopath	1	3	1	1	351	01:03:31	3811	01:05:20	3920	00:01:49	109	0.0000
nopath	1	3	1	1	351	01:03:36	3816	01:05:22	3922	00:01:46	106	0.0000
nopath	1	2	1	1	327	01:04:54	3894	01:05:22	3922	00:00:28	28	0.0000
nopath	1	3	6	1	351	01:03:43	3823	01:05:25	3925	00:01:42	102	0.0000
nopath	1	3	3	1	351	01:03:45	3825	01:05:28	3928	00:01:43	103	0.0000
nopath	3	2	1	1	311	01:02:20	3740	01:05:32	3932	00:03:12	192	0.0000
nopath	3	2	1	1	311	01:02:22	3742	01:05:34	3934	00:03:12	192	0.0000
nopath	3	2	1	1	311	01:02:35	3755	01:05:39	3939	00:03:04	184	0.0000
nopath	3	1	12	14	351	01:02:33	3753	01:05:39	3939	00:03:06	186	0.0000
nopath	3	1	3	1	351	01:02:38	3758	01:05:44	3944	00:03:06	186	0.0000
nopath	3	1	3	1	351	01:02:51	3771	01:05:46	3946	00:02:55	175	0.0000
nopath	3	2	1	1	311	01:03:15	3795	01:05:47	3947	00:02:32	152	0.0000
nopath	3	2	1	1	311	01:03:16	3796	01:05:49	3949	00:02:33	153	0.0000
nopath	3	1	1	1	351	01:03:20	3800	01:05:54	3954	00:02:34	154	0.0000
nopath	3	1	5	1	351	01:03:27	3807	01:05:57	3957	00:02:30	150	0.0000
nopath	1	2	1	1	327	01:04:56	3896	01:06:00	3960	00:01:04	64	0.0000	00:00:45
nopath	2	1	1	1	327	01:04:46	3886	01:06:03	3963	00:01:17	77	0.0000
nopath	1	2	1	1	327	01:05:06	3906	01:06:04	3964	00:00:58	58	0.0000
nopath	1	2	15	17	327	01:05:00	3900	01:06:04	3964	00:01:04	64	0.0000
nopath	2	1	12	14	327	01:04:42	3882	01:06:04	3964	00:01:22	82	0.0000
nopath	2	1	1	1	327	01:04:47	3887	01:06:05	3965	00:01:18	78	0.0000
nopath	1	2	1	1	327	01:05:09	3909	01:06:06	3966	00:00:57	57	0.0000
nopath	2	1	1	1	327	01:04:44	3884	01:06:06	3966	00:01:22	82	0.0000
nopath	2	1	1	1	327	01:04:53	3893	01:06:06	3966	00:01:13	73	0.0000
nopath	2	1	1	1	327	01:04:50	3890	01:06:07	3967	00:01:17	77	0.0000
nopath	1	2	3	1	327	01:05:10	3910	01:06:07	3967	00:00:57	57	0.0000
nopath	1	2	1	1	327	01:05:11	3911	01:06:09	3969	00:00:58	58	0.0000
nopath	2	1	1	1	327	01:04:52	3892	01:06:09	3969	00:01:17	77	0.0000
nopath	2	1	14	16	327	01:04:55	3895	01:06:10	3970	00:01:15	75	0.0000
nopath	2	1	1	1	327	01:05:03	3903	01:06:11	3971	00:01:08	68	0.0000
nopath	1	2	1	1	327	01:05:12	3912	01:06:11	3971	00:00:59	59	0.0000
nopath	2	1	14	16	327	01:05:07	3907	01:06:12	3972	00:01:05	65	0.0000
nopath	2	1	1	1	327	01:05:06	3906	01:06:12	3972	00:01:06	66	0.0000
nopath	1	2	1	1	327	01:05:14	3914	01:06:14	3974	00:01:00	60	0.0000
nopath	2	1	1	1	327	01:05:11	3911	01:06:14	3974	00:01:03	63	0.0000
nopath	2	1	1	1	327	01:05:08	3908	01:06:15	3975	00:01:07	67	0.0000
nopath	1	2	1	1	327	01:05:15	3915	01:06:15	3975	00:01:00	60	0.0000
nopath	2	1	1	1	327	01:05:10	3910	01:06:16	3976	00:01:06	66	0.0000
nopath	2	1	3	1	327	01:05:15	3915	01:06:16	3976	00:01:01	61	0.0000
nopath	1	2	3	1	327	01:05:17	3917	01:06:17	3977	00:01:00	60	0.0000
nopath	2	1	5	1	327	01:05:19	3919	01:06:17	3977	00:00:58	58	0.0000
nopath	2	1	1	1	327	01:05:21	3921	01:06:17	3977	00:00:56	56	0.0000
nopath	1	2	1	1	327	01:05:28	3928	01:06:19	3979	00:00:51	51	0.0000
nopath	2	1	1	1	327	01:05:30	3930	01:06:19	3979	00:00:49	49	0.0000
nopath	1	2	1	1	327	01:05:30	3930	01:06:20	3980	00:00:50	50	0.0000
nopath	2	1	9	1	327	01:05:28	3928	01:06:20	3980	00:00:52	52	0.0000
nopath	2	1	10	1	327	01:05:32	3932	01:06:21	3981	00:00:49	49	0.0000
nopath	2	1	3	1	327	01:05:37	3937	01:06:21	3981	00:00:44	44	0.0000
nopath	1	2	12	14	327	01:05:34	3934	01:06:22	3982	00:00:48	48	0.0000
nopath	2	1	1	1	327	01:05:45	3945	01:06:23	3983	00:00:38	38	0.0000
nopath	2	1	1	1	327	01:05:36	3936	01:06:24	3984	00:00:48	48	0.0000
nopath	1	2	1	1	327	01:05:43	3943	01:06:24	3984	00:00:41	41	0.0000
nopath	2	1	1	1	327	01:05:49	3949	01:06:25	3985	00:00:36	36	0.0000
nopath	2	1	3	1	327	01:05:38	3938	01:06:26	3986	00:00:48	48	0.0000
nopath	1	2	5	1	327	01:05:51	3951	01:06:26	3986	00:00:35	35	0.0000
nopath	2	1	1	1	327	01:05:50	3950	01:06:26	3986	00:00:36	36	0.0000
nopath	1	2	10	1	327	01:05:56	3956	01:06:28	3988	00:00:32	32	0.0000
nopath	1	3	1	1	351	01:03:55	3835	01:06:28	3988	00:02:33	153	0.0000
nopath	1	2	3	1	327	01:05:57	3957	01:06:30	3990	00:00:33	33	0.0000
nopath	1	3	12	14	351	01:04:14	3854	01:06:31	3991	00:02:17	137	0.0000
nopath	1	2	1	1	327	01:05:58	3958	01:06:32	3992	00:00:34	34	0.0000
nopath	1	3	1	1	351	01:04:18	3858	01:06:34	3994	00:02:16	136	0.0000
nopath	1	3	1	1	351	01:04:47	3887	01:06:37	3997	00:01:50	110	0.0000
nopath	3	2	1	1	311	01:03:53	3833	01:06:44	4004	00:02:51	171	0.0000
nopath	3	1	3	1	351	01:03:38	3818	01:06:44	4004	00:03:06	186	0.0000
nopath	3	2	3	1	311	01:04:13	3853	01:06:46	4006	00:02:33	153	0.0000
nopath	3	2	1	1	311	01:04:21	3861	01:06:49	4009	00:02:28	148	0.0000
nopath	3	1	1	1	351	01:04:22	3862	01:06:53	4013	00:02:31	151	0.0000
nopath	3	1	1	1	351	01:04:24	3864	01:06:55	4015	00:02:31	151	0.0000
nopath	3	1	1	1	351	01:04:31	3871	01:06:59	4019	00:02:28	148	0.0000
nopath	1	2	3	1	327	01:06:07	3967	01:07:00	4020	00:00:53	53	0.0000	00:00:50
nopath	1	2	1	1	327	01:06:10	3970	01:07:02	4022	00:00:52	52	0.0000
nopath	2	1	1	1	327	01:05:48	3948	01:07:03	4023	00:01:15	75	0.0000
nopath	2	1	5	1	327	01:06:03	3963	01:07:03	4023	00:01:00	60	0.0000
nopath	1	2	5	1	327	01:06:11	3971	01:07:04	4024	00:00:53	53	0.0000
nopath	2	1	1	1	327	01:05:56	3956	01:07:04	4024	00:01:08	68	0.0000
nopath	2	1	1	1	327	01:06:07	3967	01:07:04	4024	00:00:57	57	0.0000
nopath	1	2	1	1	327	01:06:19	3979	01:07:05	4025	00:00:46	46	0.0000
nopath	1	2	5	1	327	01:06:23	3983	01:07:07	4027	00:00:44	44	0.0000
nopath	2	1	1	1	327	01:06:11	3971	01:07:07	4027	00:00:56	56	0.0000
nopath	2	3	1	1	311	01:06:10	3970	01:07:07	4027	00:00:57	57	0.0000
nopath	2	1	3	1	327	01:06:18	3978	01:07:08	4028	00:00:50	50	0.0000
nopath	1	2	12	14	327	01:06:24	3984	01:07:09	4029	00:00:45	45	0.0000
nopath	2	1	1	1	327	01:06:13	3973	01:07:09	4029	00:00:56	56	0.0000
nopath	2	1	1	1	327	01:06:23	3983	01:07:10	4030	00:00:47	47	0.0000
nopath	1	2	9	1	327	01:06:28	3988	01:07:11	4031	00:00:43	43	0.0000
nopath	2	1	12	14	327	01:06:15	3975	01:07:11	4031	00:00:56	56	0.0000
nopath	2	1	1	1	327	01:06:24	3984	01:07:12	4032	00:00:48	48	0.0000
nopath	2	1	9	1	327	01:06:27	3987	01:07:13	4033	00:00:46	46	0.0000
nopath	1	2	14	16	327	01:06:29	3989	01:07:13	4033	00:00:44	44	0.0000
nopath	2	1	1	1	327	01:06:29	3989	01:07:13	4033	00:00:44	44	0.0000
nopath	2	1	1	1	327	01:06:28	3988	01:07:14	4034	00:00:46	46	0.0000
nopath	1	2	1	1	327	01:06:30	3990	01:07:16	4036	00:00:46	46	0.0000
nopath	2	1	9	1	327	01:06:30	3990	01:07:16	4036	00:00:46	46	0.0000
nopath	2	1	1	1	327	01:06:39	3999	01:07:16	4036	00:00:37	37	0.0000
nopath	1	2	13	15	327	01:06:32	3992	01:07:19	4039	00:00:47	47	0.0000
nopath	1	3	14	16	351	01:04:52	3892	01:07:20	4040	00:02:28	148	0.0000
nopath	1	2	14	16	327	01:06:33	3993	01:07:21	4041	00:00:48	48	0.0000
nopath	1	2	5	1	327	01:06:45	4005	01:07:24	4044	00:00:39	39	0.0000
nopath	1	3	14	16	351	01:05:18	3918	01:07:24	4044	00:02:06	126	0.0000
nopath	3	2	13	15	311	01:04:32	3872	01:07:34	4054	00:03:02	182	0.0000
nopath	3	2	12	14	311	01:04:40	3880	01:07:36	4056	00:02:56	176	0.0000
nopath	3	2	1	1	311	01:04:45	3885	01:07:38	4058	00:02:53	173	0.0000
nopath	3	2	1	1	311	01:04:50	3890	01:07:41	4061	00:02:51	171	0.0000
nopath	3	2	1	1	311	01:05:02	3902	01:07:43	4063	00:02:41	161	0.0000
nopath	3	1	1	1	351	01:05:03	3903	01:07:49	4069	00:02:46	166	0.0000
nopath	1	2	1	1	327	01:06:50	4010	01:07:50	4070	00:01:00	60	0.0000
nopath	1	2	1	1	327	01:06:51	4011	01:07:52	4072	00:01:01	61	0.0000
nopath	2	1	1	1	327	01:06:36	3996	01:07:53	4073	00:01:17	77	0.0000
nopath	1	2	1	1	327	01:06:53	4013	01:07:53	4073	00:01:00	60	0.0000
nopath	2	1	1	1	327	01:06:51	4011	01:07:53	4073	00:01:02	62	0.0000
nopath	2	1	1	1	327	01:06:54	4014	01:07:55	4075	00:01:01	61	0.0000
nopath	2	3	1	1	311	01:06:55	4015	01:07:55	4075	00:01:00	60	0.0000
nopath	1	2	1	1	327	01:06:56	4016	01:07:55	4075	00:00:59	59	0.0000
nopath	2	1	1	1	327	01:07:00	4020	01:07:56	4076	00:00:56	56	0.0000
nopath	1	2	1	1	327	01:06:57	4017	01:07:57	4077	00:01:00	60	0.0000
nopath	2	3	1	1	311	01:06:57	4017	01:07:58	4078	00:01:01	61	0.0000
nopath	2	1	1	1	327	01:07:01	4021	01:07:58	4078	00:00:57	57	0.0000
nopath	1	2	1	1	327	01:06:58	4018	01:07:59	4079	00:01:01	61	0.0000
nopath	2	1	1	1	327	01:07:08	4028	01:07:59	4079	00:00:51	51	0.0000
nopath	2	1	3	1	327	01:07:07	4027	01:08:00	4080	00:00:53	53	0.0000	00:00:54
nopath	1	2	1	1	327	01:07:03	4023	01:08:00	4080	00:00:57	57	0.0000
nopath	2	1	1	1	327	01:07:10	4030	01:08:00	4080	00:00:50	50	0.0000
nopath	1	2	1	1	327	01:07:04	4024	01:08:02	4082	00:00:58	58	0.0000
nopath	2	1	9	1	327	01:07:17	4037	01:08:02	4082	00:00:45	45	0.0000
nopath	2	1	1	1	327	01:07:16	4036	01:08:03	4083	00:00:47	47	0.0000
nopath	2	1	1	1	327	01:07:18	4038	01:08:04	4084	00:00:46	46	0.0000
nopath	2	1	1	1	327	01:07:21	4041	01:08:04	4084	00:00:43	43	0.0000
nopath	1	2	1	1	327	01:07:07	4027	01:08:04	4084	00:00:57	57	0.0000
nopath	2	1	1	1	327	01:07:20	4040	01:08:05	4085	00:00:45	45	0.0000
nopath	2	1	10	1	327	01:07:23	4043	01:08:06	4086	00:00:43	43	0.0000
nopath	1	2	3	1	327	01:07:16	4036	01:08:06	4086	00:00:50	50	0.0000
nopath	1	2	1	1	327	01:07:19	4039	01:08:08	4088	00:00:49	49	0.0000
nopath	2	1	1	1	327	01:07:29	4049	01:08:08	4088	00:00:39	39	0.0000
nopath	1	2	1	1	327	01:07:22	4042	01:08:10	4090	00:00:48	48	0.0000
nopath	2	1	1	1	327	01:07:33	4053	01:08:10	4090	00:00:37	37	0.0000
nopath	2	3	1	1	311	01:07:22	4042	01:08:10	4090	00:00:48	48	0.0000
nopath	2	1	1	1	327	01:07:27	4047	01:08:11	4091	00:00:44	44	0.0000
nopath	1	2	12	14	327	01:07:25	4045	01:08:11	4091	00:00:46	46	0.0000
nopath	2	1	1	1	327	01:07:36	4056	01:08:11	4091	00:00:35	35	0.0000
nopath	2	1	1	1	327	01:07:32	4052	01:08:13	4093	00:00:41	41	0.0000
nopath	1	2	5	1	327	01:07:26	4046	01:08:13	4093	00:00:47	47	0.0000
nopath	2	1	9	1	327	01:07:37	4057	01:08:13	4093	00:00:36	36	0.0000
nopath	1	2	10	1	327	01:07:29	4049	01:08:15	4095	00:00:46	46	0.0000
nopath	2	1	5	1	327	01:07:35	4055	01:08:15	4095	00:00:40	40	0.0000
nopath	2	1	1	1	327	01:07:43	4063	01:08:15	4095	00:00:32	32	0.0000
nopath	1	2	1	1	327	01:07:31	4051	01:08:17	4097	00:00:46	46	0.0000
nopath	1	3	1	1	351	01:05:31	3931	01:08:19	4099	00:02:48	168	0.0000
nopath	1	2	12	14	327	01:07:38	4058	01:08:19	4099	00:00:41	41	0.0000
nopath	1	3	12	14	351	01:05:39	3939	01:08:21	4101	00:02:42	162	0.0000
nopath	1	2	1	1	327	01:07:46	4066	01:08:22	4102	00:00:36	36	0.0000
nopath	1	3	12	14	351	01:05:50	3950	01:08:24	4104	00:02:34	154	0.0000
nopath	1	3	1	1	351	01:06:02	3962	01:08:27	4107	00:02:25	145	0.0000
nopath	3	2	1	1	311	01:05:08	3908	01:08:32	4112	00:03:24	204	0.0000
nopath	3	2	9	1	311	01:05:13	3913	01:08:34	4114	00:03:21	201	0.0000
nopath	3	2	1	1	311	01:05:27	3927	01:08:36	4116	00:03:09	189	0.0000
nopath	3	1	13	15	351	01:05:30	3930	01:08:44	4124	00:03:14	194	0.0000
nopath	3	1	1	1	351	01:05:31	3931	01:08:46	4126	00:03:15	195	0.0000
nopath	3	1	1	1	351	01:05:44	3944	01:08:49	4129	00:03:05	185	0.0000
nopath	3	2	1	1	311	01:05:51	3951	01:08:52	4132	00:03:01	181	0.0000
nopath	3	1	9	1	351	01:05:47	3947	01:08:52	4132	00:03:05	185	0.0000
nopath	3	2	1	1	311	01:06:00	3960	01:08:54	4134	00:02:54	174	0.0000
nopath	1	2	1	1	327	01:07:48	4068	01:09:00	4140	00:01:12	72	0.0000	00:00:50
nopath	2	3	1	1	311	01:07:39	4059	01:09:02	4142	00:01:23	83	0.0000
nopath	2	1	1	1	327	01:07:49	4069	01:09:03	4143	00:01:14	74	0.0000
nopath	1	2	15	17	327	01:07:50	4070	01:09:04	4144	00:01:14	74	0.0000
nopath	2	1	1	1	327	01:07:53	4073	01:09:04	4144	00:01:11	71	0.0000
nopath	1	2	1	1	327	01:07:51	4071	01:09:05	4145	00:01:14	74	0.0000
nopath	2	3	1	1	311	01:07:41	4061	01:09:05	4145	00:01:24	84	0.0000
nopath	1	2	1	1	327	01:07:53	4073	01:09:06	4146	00:01:13	73	0.0000
nopath	2	1	1	1	327	01:07:46	4066	01:09:06	4146	00:01:20	80	0.0000
nopath	2	1	1	1	327	01:07:42	4062	01:09:07	4147	00:01:25	85	0.0000
nopath	1	2	3	1	327	01:07:57	4077	01:09:08	4148	00:01:11	71	0.0000
nopath	2	1	5	1	327	01:07:56	4076	01:09:08	4148	00:01:12	72	0.0000
nopath	2	1	1	1	327	01:07:59	4079	01:09:09	4149	00:01:10	70	0.0000
nopath	1	2	1	1	327	01:07:58	4078	01:09:09	4149	00:01:11	71	0.0000
nopath	2	1	1	1	327	01:07:58	4078	01:09:09	4149	00:01:11	71	0.0000
nopath	2	1	12	14	327	01:08:00	4080	01:09:10	4150	00:01:10	70	0.0000
nopath	2	1	1	1	327	01:08:01	4081	01:09:10	4150	00:01:09	69	0.0000
nopath	1	2	1	1	327	01:08:00	4080	01:09:11	4151	00:01:11	71	0.0000
nopath	2	1	1	1	327	01:08:02	4082	01:09:13	4153	00:01:11	71	0.0000
nopath	2	1	1	1	327	01:08:03	4083	01:09:13	4153	00:01:10	70	0.0000
nopath	1	2	13	15	327	01:08:03	4083	01:09:14	4154	00:01:11	71	0.0000
nopath	2	1	1	1	327	01:08:10	4090	01:09:15	4155	00:01:05	65	0.0000
nopath	2	1	1	1	327	01:08:27	4107	01:09:15	4155	00:00:48	48	0.0000
nopath	1	2	13	15	327	01:08:06	4086	01:09:17	4157	00:01:11	71	0.0000
nopath	2	1	5	1	327	01:08:14	4094	01:09:17	4157	00:01:03	63	0.0000
nopath	2	1	1	1	327	01:08:31	4111	01:09:17	4157	00:00:46	46	0.0000
nopath	1	2	1	1	327	01:08:08	4088	01:09:18	4158	00:01:10	70	0.0000
nopath	2	1	2	1	327	01:08:28	4108	01:09:19	4159	00:00:51	51	0.0000
nopath	1	2	1	1	327	01:08:10	4090	01:09:20	4160	00:01:10	70	0.0000
nopath	2	1	1	1	327	01:08:41	4121	01:09:20	4160	00:00:39	39	0.0000
nopath	2	3	1	1	311	01:08:19	4099	01:09:21	4161	00:01:02	62	0.0000
nopath	1	2	1	1	327	01:08:14	4094	01:09:22	4162	00:01:08	68	0.0000
nopath	2	1	5	1	327	01:08:22	4102	01:09:22	4162	00:01:00	60	0.0000
nopath	2	1	1	1	327	01:08:43	4123	01:09:22	4162	00:00:39	39	0.0000
nopath	1	2	1	1	327	01:08:19	4099	01:09:23	4163	00:01:04	64	0.0000
nopath	2	1	2	1	327	01:08:26	4106	01:09:24	4164	00:00:58	58	0.0000
nopath	2	1	1	1	327	01:08:51	4131	01:09:24	4164	00:00:33	33	0.0000
nopath	1	2	1	1	327	01:08:21	4101	01:09:25	4165	00:01:04	64	0.0000
nopath	2	1	1	1	327	01:08:53	4133	01:09:26	4166	00:00:33	33	0.0000
nopath	1	2	12	14	327	01:08:24	4104	01:09:27	4167	00:01:03	63	0.0000
nopath	2	1	13	15	327	01:08:40	4120	01:09:27	4167	00:00:47	47	0.0000
nopath	1	2	1	1	327	01:08:27	4107	01:09:29	4169	00:01:02	62	0.0000
nopath	1	3	12	14	351	01:06:55	4015	01:09:29	4169	00:02:34	154	0.0000
nopath	1	2	8	1	327	01:08:28	4108	01:09:31	4171	00:01:03	63	0.0000
nopath	1	3	12	14	351	01:07:21	4041	01:09:31	4171	00:02:10	130	0.0000
nopath	1	2	1	1	327	01:08:30	4110	01:09:32	4172	00:01:02	62	0.0000
nopath	1	3	1	1	351	01:07:54	4074	01:09:34	4174	00:01:40	100	0.0000
nopath	1	3	1	1	351	01:07:56	4076	01:09:37	4177	00:01:41	101	0.0000
nopath	3	2	1	1	311	01:06:02	3962	01:09:42	4182	00:03:40	220	0.0000
nopath	3	2	3	1	311	01:06:05	3965	01:09:44	4184	00:03:39	219	0.0000
nopath	1	2	1	1	327	01:08:34	4114	01:09:50	4190	00:01:16	76	0.0000
nopath	1	2	1	1	327	01:08:37	4117	01:09:52	4192	00:01:15	75	0.0000
nopath	1	2	1	1	327	01:08:48	4128	01:09:54	4194	00:01:06	66	0.0000
nopath	1	3	1	1	351	01:08:29	4109	01:09:54	4194	00:01:25	85	0.0000
nopath	1	3	1	1	351	01:08:31	4111	01:09:56	4196	00:01:25	85	0.0000
nopath	3	2	1	1	311	01:06:22	3982	01:10:05	4205	00:03:43	223	0.0000	00:02:59
nopath	3	1	15	17	351	01:06:19	3979	01:10:05	4205	00:03:46	226	0.0000
nopath	3	2	13	15	311	01:06:36	3996	01:10:10	4210	00:03:34	214	0.0000
nopath	3	2	9	1	311	01:06:40	4000	01:10:13	4213	00:03:33	213	0.0000
nopath	3	1	1	1	351	01:06:42	4002	01:10:17	4217	00:03:35	215	0.0000
nopath	1	2	1	1	327	01:08:55	4135	01:10:20	4220	00:01:25	85	0.0000
nopath	1	2	1	1	327	01:08:57	4137	01:10:22	4222	00:01:25	85	0.0000
nopath	1	2	3	1	327	01:08:59	4139	01:10:23	4223	00:01:24	84	0.0000
nopath	2	1	1	1	327	01:08:56	4136	01:10:23	4223	00:01:27	87	0.0000
nopath	2	1	1	1	327	01:08:50	4130	01:10:23	4223	00:01:33	93	0.0000
nopath	2	1	1	1	327	01:09:01	4141	01:10:24	4224	00:01:23	83	0.0000
nopath	2	1	1	1	327	01:09:00	4140	01:10:25	4225	00:01:25	85	0.0000
nopath	2	1	1	1	327	01:09:03	4143	01:10:26	4226	00:01:23	83	0.0000
nopath	2	1	5	1	327	01:09:17	4157	01:10:27	4227	00:01:10	70	0.0000
nopath	1	2	15	17	327	01:09:00	4140	01:10:28	4228	00:01:28	88	0.0000
nopath	2	1	1	1	327	01:09:08	4148	01:10:28	4228	00:01:20	80	0.0000
nopath	1	2	1	1	327	01:09:02	4142	01:10:29	4229	00:01:27	87	0.0000
nopath	2	1	1	1	327	01:09:13	4153	01:10:30	4230	00:01:17	77	0.0000
nopath	2	1	13	15	327	01:09:22	4162	01:10:30	4230	00:01:08	68	0.0000
nopath	1	2	1	1	327	01:09:12	4152	01:10:31	4231	00:01:19	79	0.0000
nopath	2	1	1	1	327	01:09:35	4175	01:10:31	4231	00:00:56	56	0.0000
nopath	1	2	3	1	327	01:09:13	4153	01:10:32	4232	00:01:19	79	0.0000
nopath	2	1	1	1	327	01:09:28	4168	01:10:32	4232	00:01:04	64	0.0000
nopath	2	1	1	1	327	01:09:37	4177	01:10:33	4233	00:00:56	56	0.0000
nopath	1	2	1	1	327	01:09:23	4163	01:10:34	4234	00:01:11	71	0.0000
nopath	2	1	6	1	327	01:09:36	4176	01:10:34	4234	00:00:58	58	0.0000
nopath	2	1	1	1	327	01:09:39	4179	01:10:34	4234	00:00:55	55	0.0000
nopath	1	2	1	1	327	01:09:24	4164	01:10:35	4235	00:01:11	71	0.0000
nopath	2	1	1	1	327	01:09:41	4181	01:10:36	4236	00:00:55	55	0.0000
nopath	1	2	1	1	327	01:09:26	4166	01:10:37	4237	00:01:11	71	0.0000
nopath	1	3	1	1	351	01:08:38	4118	01:10:38	4238	00:02:00	120	0.0000
nopath	1	2	13	15	327	01:09:31	4171	01:10:40	4240	00:01:09	69	0.0000
nopath	1	3	1	1	351	01:08:53	4133	01:10:40	4240	00:01:47	107	0.0000
nopath	1	2	6	1	327	01:09:38	4178	01:10:42	4242	00:01:04	64	0.0000
nopath	1	3	1	1	351	01:08:58	4138	01:10:44	4244	00:01:46	106	0.0000
nopath	1	3	12	14	351	01:09:09	4149	01:10:46	4246	00:01:37	97	0.0000
nopath	3	1	1	1	351	01:06:51	4011	01:10:54	4254	00:04:03	243	0.0000
nopath	3	1	1	1	351	01:06:52	4012	01:10:56	4256	00:04:04	244	0.0000
nopath	1	2	5	1	327	01:09:40	4180	01:11:00	4260	00:01:20	80	0.0000	00:01:12
nopath	2	1	10	1	327	01:09:52	4192	01:11:03	4263	00:01:11	71	0.0000
nopath	2	1	3	1	327	01:09:51	4191	01:11:03	4263	00:01:12	72	0.0000
nopath	1	2	1	1	327	01:09:52	4192	01:11:04	4264	00:01:12	72	0.0000
nopath	1	2	13	15	327	01:09:41	4181	01:11:04	4264	00:01:23	83	0.0000
nopath	2	1	1	1	327	01:10:01	4201	01:11:04	4264	00:01:03	63	0.0000
nopath	2	3	1	1	311	01:10:03	4203	01:11:05	4265	00:01:02	62	0.0000
nopath	2	1	3	1	327	01:10:06	4206	01:11:05	4265	00:00:59	59	0.0000
nopath	1	2	1	1	327	01:09:53	4193	01:11:06	4266	00:01:13	73	0.0000
nopath	2	1	3	1	327	01:10:10	4210	01:11:07	4267	00:00:57	57	0.0000
nopath	2	1	1	1	327	01:10:08	4208	01:11:07	4267	00:00:59	59	0.0000
nopath	1	2	1	1	327	01:10:07	4207	01:11:08	4268	00:01:01	61	0.0000
nopath	2	1	1	1	327	01:10:13	4213	01:11:09	4269	00:00:56	56	0.0000
nopath	1	2	1	1	327	01:10:10	4210	01:11:09	4269	00:00:59	59	0.0000
nopath	2	1	1	1	327	01:10:21	4221	01:11:10	4270	00:00:49	49	0.0000
nopath	1	2	9	1	327	01:10:11	4211	01:11:11	4271	00:01:00	60	0.0000
nopath	2	1	14	16	327	01:10:18	4218	01:11:12	4272	00:00:54	54	0.0000
nopath	2	1	1	1	327	01:10:23	4223	01:11:12	4272	00:00:49	49	0.0000
nopath	1	2	1	1	327	01:10:20	4220	01:11:13	4273	00:00:53	53	0.0000
nopath	2	1	1	1	327	01:10:20	4220	01:11:13	4273	00:00:53	53	0.0000
nopath	2	1	5	1	327	01:10:26	4226	01:11:13	4273	00:00:47	47	0.0000
nopath	1	2	1	1	327	01:10:23	4223	01:11:14	4274	00:00:51	51	0.0000
nopath	1	2	2	1	327	01:10:31	4231	01:11:16	4276	00:00:45	45	0.0000
nopath	1	3	12	14	351	01:09:19	4159	01:11:19	4279	00:02:00	120	0.0000
nopath	1	2	13	15	327	01:10:40	4240	01:11:19	4279	00:00:39	39	0.0000
nopath	1	3	1	1	351	01:09:22	4162	01:11:21	4281	00:01:59	119	0.0000
nopath	1	2	5	1	327	01:10:43	4243	01:11:22	4282	00:00:39	39	0.0000
nopath	1	3	3	1	351	01:09:50	4190	01:11:24	4284	00:01:34	94	0.0000
nopath	1	3	1	1	351	01:09:54	4194	01:11:26	4286	00:01:32	92	0.0000
nopath	3	2	9	1	311	01:07:01	4021	01:11:34	4294	00:04:33	273	0.0000
nopath	3	1	1	1	351	01:07:00	4020	01:11:34	4294	00:04:34	274	0.0000
nopath	3	2	3	1	311	01:07:06	4026	01:11:37	4297	00:04:31	271	0.0000
nopath	3	2	5	1	311	01:07:22	4042	01:11:40	4300	00:04:18	258	0.0000
nopath	3	2	1	1	311	01:07:36	4056	01:11:43	4303	00:04:07	247	0.0000
nopath	3	1	3	1	351	01:07:30	4050	01:11:44	4304	00:04:14	254	0.0000
nopath	3	2	1	1	311	01:07:39	4059	01:11:46	4306	00:04:07	247	0.0000
nopath	1	2	1	1	327	01:10:46	4246	01:11:50	4310	00:01:04	64	0.0000
nopath	1	2	1	1	327	01:10:51	4251	01:11:51	4311	00:01:00	60	0.0000
nopath	2	1	3	1	327	01:10:25	4225	01:11:53	4313	00:01:28	88	0.0000
nopath	1	2	1	1	327	01:10:52	4252	01:11:53	4313	00:01:01	61	0.0000
nopath	1	2	1	1	327	01:10:59	4259	01:11:55	4315	00:00:56	56	0.0000
nopath	2	1	7	1	327	01:10:28	4228	01:11:55	4315	00:01:27	87	0.0000
nopath	2	1	13	15	327	01:10:31	4231	01:11:56	4316	00:01:25	85	0.0000
nopath	1	2	1	1	327	01:11:00	4260	01:11:56	4316	00:00:56	56	0.0000
nopath	2	1	9	1	327	01:10:30	4230	01:11:56	4316	00:01:26	86	0.0000
nopath	1	2	8	1	327	01:11:06	4266	01:11:58	4318	00:00:52	52	0.0000
nopath	2	1	9	1	327	01:10:33	4233	01:11:58	4318	00:01:25	85	0.0000
nopath	2	1	1	1	327	01:10:32	4232	01:11:59	4319	00:01:27	87	0.0000
nopath	2	1	1	1	327	01:10:35	4235	01:12:00	4320	00:01:25	85	0.0000	00:01:00
nopath	1	2	10	1	327	01:11:15	4275	01:12:00	4320	00:00:45	45	0.0000
nopath	2	1	12	14	327	01:10:34	4234	01:12:02	4322	00:01:28	88	0.0000
nopath	1	2	1	1	327	01:11:20	4280	01:12:02	4322	00:00:42	42	0.0000
nopath	2	1	1	1	327	01:10:38	4238	01:12:03	4323	00:01:25	85	0.0000
nopath	2	3	1	1	311	01:10:45	4245	01:12:03	4323	00:01:18	78	0.0000
nopath	2	1	1	1	327	01:10:48	4248	01:12:04	4324	00:01:16	76	0.0000
nopath	1	2	10	1	327	01:11:23	4283	01:12:04	4324	00:00:41	41	0.0000
nopath	2	1	1	1	327	01:10:52	4252	01:12:05	4325	00:01:13	73	0.0000
nopath	2	1	10	1	327	01:10:44	4244	01:12:05	4325	00:01:21	81	0.0000
nopath	2	1	1	1	327	01:10:51	4251	01:12:06	4326	00:01:15	75	0.0000
nopath	1	2	12	14	327	01:11:37	4297	01:12:07	4327	00:00:30	30	0.0000
nopath	2	1	6	1	327	01:10:57	4257	01:12:08	4328	00:01:11	71	0.0000
nopath	2	1	12	14	327	01:10:53	4253	01:12:08	4328	00:01:15	75	0.0000
nopath	2	1	1	1	327	01:11:02	4262	01:12:09	4329	00:01:07	67	0.0000
nopath	2	1	5	1	327	01:11:01	4261	01:12:09	4329	00:01:08	68	0.0000
nopath	2	1	1	1	327	01:11:07	4267	01:12:11	4331	00:01:04	64	0.0000
nopath	2	1	12	14	327	01:11:11	4271	01:12:11	4331	00:01:00	60	0.0000
nopath	2	1	1	1	327	01:11:23	4283	01:12:12	4332	00:00:49	49	0.0000
nopath	2	1	1	1	327	01:11:17	4277	01:12:13	4333	00:00:56	56	0.0000
nopath	2	1	6	1	327	01:11:24	4284	01:12:14	4334	00:00:50	50	0.0000
nopath	2	1	12	14	327	01:11:25	4285	01:12:14	4334	00:00:49	49	0.0000
nopath	2	1	1	1	327	01:11:31	4291	01:12:16	4336	00:00:45	45	0.0000
nopath	2	1	1	1	327	01:11:27	4287	01:12:17	4337	00:00:50	50	0.0000
nopath	3	2	3	1	311	01:07:45	4065	01:12:22	4342	00:04:37	277	0.0000
nopath	3	1	1	1	351	01:07:42	4062	01:12:22	4342	00:04:40	280	0.0000
nopath	3	2	1	1	311	01:07:51	4071	01:12:25	4345	00:04:34	274	0.0000
nopath	3	2	1	1	311	01:07:56	4076	01:12:27	4347	00:04:31	271	0.0000
nopath	1	2	1	1	327	01:11:57	4317	01:12:30	4350	00:00:33	33	0.0000
nopath	1	2	1	1	327	01:11:59	4319	01:12:31	4351	00:00:32	32	0.0000
nopath	1	3	1	1	351	01:09:56	4196	01:12:34	4354	00:02:38	158	0.0000
nopath	1	3	1	1	351	01:10:05	4205	01:12:35	4355	00:02:30	150	0.0000
nopath	1	2	5	1	327	01:12:08	4328	01:12:36	4356	00:00:28	28	0.0000
nopath	1	3	1	1	351	01:10:09	4209	01:12:39	4359	00:02:30	150	0.0000
nopath	1	2	12	14	327	01:12:11	4331	01:12:41	4361	00:00:30	30	0.0000
nopath	1	3	12	14	351	01:10:25	4225	01:12:41	4361	00:02:16	136	0.0000
nopath	1	3	1	1	351	01:10:33	4233	01:12:44	4364	00:02:11	131	0.0000
nopath	1	3	12	14	351	01:11:03	4263	01:12:46	4366	00:01:43	103	0.0000
nopath	3	2	1	1	311	01:08:04	4084	01:12:52	4372	00:04:48	288	0.0000
nopath	3	2	1	1	311	01:08:08	4088	01:12:53	4373	00:04:45	285	0.0000
nopath	3	1	12	14	351	01:08:14	4094	01:12:59	4379	00:04:45	285	0.0000
nopath	3	2	3	1	311	01:08:33	4113	01:12:59	4379	00:04:26	266	0.0000
nopath	3	2	3	1	311	01:08:46	4126	01:13:01	4381	00:04:15	255	0.0000	00:04:19
nopath	3	1	1	1	351	01:08:47	4127	01:13:06	4386	00:04:19	259	0.0000
nopath	3	2	1	1	311	01:09:03	4143	01:13:07	4387	00:04:04	244	0.0000
nopath	3	1	3	1	351	01:09:10	4150	01:13:11	4391	00:04:01	241	0.0000
nopath	3	2	12	14	311	01:09:22	4162	01:13:11	4391	00:03:49	229	0.0000
nopath	3	1	12	14	351	01:09:29	4169	01:13:16	4396	00:03:47	227	0.0000
nopath	3	2	3	1	311	01:09:48	4188	01:13:17	4397	00:03:29	209	0.0000
nopath	3	1	9	1	351	01:09:49	4189	01:13:21	4401	00:03:32	212	0.0000
nopath	3	1	3	1	351	01:10:00	4200	01:13:24	4404	00:03:24	204	0.0000
nopath	3	2	1	1	311	01:10:03	4203	01:13:25	4405	00:03:22	202	0.0000
nopath	3	2	1	1	311	01:10:05	4205	01:13:27	4407	00:03:22	202	0.0000
nopath	3	2	10	1	311	01:10:25	4225	01:13:30	4410	00:03:05	185	0.0000
nopath	3	2	1	1	311	01:10:29	4229	01:13:32	4412	00:03:03	183	0.0000
nopath	3	1	1	1	351	01:10:46	4246	01:13:37	4417	00:02:51	171	0.0000
nopath	1	2	15	17	327	01:12:18	4338	01:13:43	4423	00:01:25	85	0.0000
nopath	2	1	1	1	327	01:11:35	4295	01:13:43	4423	00:02:08	128	0.0000
nopath	2	1	12	14	327	01:11:36	4296	01:13:44	4424	00:02:08	128	0.0000
nopath	2	1	1	1	327	01:11:37	4297	01:13:45	4425	00:02:08	128	0.0000
nopath	2	1	10	1	327	01:11:42	4302	01:13:46	4426	00:02:04	124	0.0000
nopath	3	1	10	1	351	01:11:01	4261	01:13:52	4432	00:02:51	171	0.0000
nopath	3	1	13	15	351	01:11:02	4262	01:13:57	4437	00:02:55	175	0.0000
nopath	3	1	1	1	351	01:11:05	4265	01:13:58	4438	00:02:53	173	0.0000
nopath	3	2	12	14	311	01:11:35	4295	01:13:59	4439	00:02:24	144	0.0000
nopath	3	1	12	14	351	01:11:42	4302	01:14:03	4443	00:02:21	141	0.0000	00:02:15
nopath	3	1	1	1	351	01:11:48	4308	01:14:07	4447	00:02:19	139	0.0000
nopath	1	2	1	1	327	01:12:20	4340	01:14:10	4450	00:01:50	110	0.0000
nopath	1	2	1	1	327	01:12:27	4347	01:14:11	4451	00:01:44	104	0.0000
nopath	1	2	1	1	327	01:12:30	4350	01:14:13	4453	00:01:43	103	0.0000
nopath	2	1	1	1	327	01:11:43	4303	01:14:13	4453	00:02:30	150	0.0000
nopath	2	1	12	14	327	01:11:44	4304	01:14:14	4454	00:02:30	150	0.0000
nopath	1	2	1	1	327	01:12:35	4355	01:14:15	4455	00:01:40	100	0.0000
nopath	2	3	1	1	311	01:11:50	4310	01:14:15	4455	00:02:25	145	0.0000
nopath	2	1	2	1	327	01:11:45	4305	01:14:16	4456	00:02:31	151	0.0000
nopath	1	2	1	1	327	01:12:39	4359	01:14:17	4457	00:01:38	98	0.0000
nopath	2	1	1	1	327	01:11:53	4313	01:14:17	4457	00:02:24	144	0.0000
nopath	1	2	1	1	327	01:12:41	4361	01:14:18	4458	00:01:37	97	0.0000
nopath	2	1	12	14	327	01:11:58	4318	01:14:18	4458	00:02:20	140	0.0000
nopath	2	1	1	1	327	01:12:11	4331	01:14:20	4460	00:02:09	129	0.0000
nopath	2	1	1	1	327	01:12:05	4325	01:14:20	4460	00:02:15	135	0.0000
nopath	1	2	12	14	327	01:12:45	4365	01:14:21	4461	00:01:36	96	0.0000
nopath	2	3	1	1	311	01:11:59	4319	01:14:21	4461	00:02:22	142	0.0000
nopath	2	1	1	1	327	01:12:18	4338	01:14:22	4462	00:02:04	124	0.0000
nopath	2	1	1	1	327	01:12:06	4326	01:14:22	4462	00:02:16	136	0.0000
nopath	1	2	2	1	327	01:12:49	4369	01:14:23	4463	00:01:34	94	0.0000
nopath	2	1	1	1	327	01:12:23	4343	01:14:24	4464	00:02:01	121	0.0000
nopath	1	2	12	14	327	01:12:55	4375	01:14:24	4464	00:01:29	89	0.0000
nopath	2	1	1	1	327	01:12:29	4349	01:14:25	4465	00:01:56	116	0.0000
nopath	1	2	9	1	327	01:13:04	4384	01:14:26	4466	00:01:22	82	0.0000
nopath	2	1	12	14	327	01:12:10	4330	01:14:26	4466	00:02:16	136	0.0000
nopath	2	1	1	1	327	01:12:20	4340	01:14:28	4468	00:02:08	128	0.0000
nopath	1	2	2	1	327	01:13:07	4387	01:14:28	4468	00:01:21	81	0.0000
nopath	2	1	13	15	327	01:12:33	4353	01:14:28	4468	00:01:55	115	0.0000
nopath	1	2	1	1	327	01:13:13	4393	01:14:30	4470	00:01:17	77	0.0000
nopath	2	1	12	14	327	01:12:41	4361	01:14:30	4470	00:01:49	109	0.0000
nopath	2	1	1	1	327	01:12:26	4346	01:14:31	4471	00:02:05	125	0.0000
nopath	1	2	1	1	327	01:13:16	4396	01:14:32	4472	00:01:16	76	0.0000
nopath	2	1	1	1	327	01:12:51	4371	01:14:32	4472	00:01:41	101	0.0000
nopath	2	1	1	1	327	01:12:55	4375	01:14:33	4473	00:01:38	98	0.0000
nopath	1	2	1	1	327	01:13:18	4398	01:14:34	4474	00:01:16	76	0.0000
nopath	2	1	13	15	327	01:12:34	4354	01:14:35	4475	00:02:01	121	0.0000
nopath	2	1	1	1	327	01:13:05	4385	01:14:35	4475	00:01:30	90	0.0000
nopath	1	2	1	1	327	01:13:28	4408	01:14:36	4476	00:01:08	68	0.0000
nopath	2	1	1	1	327	01:12:35	4355	01:14:36	4476	00:02:01	121	0.0000
nopath	2	1	5	1	327	01:13:19	4399	01:14:37	4477	00:01:18	78	0.0000
nopath	2	1	9	1	327	01:12:38	4358	01:14:37	4477	00:01:59	119	0.0000
nopath	1	2	1	1	327	01:13:34	4414	01:14:38	4478	00:01:04	64	0.0000
nopath	1	2	1	1	327	01:13:38	4418	01:14:39	4479	00:01:01	61	0.0000
nopath	2	1	13	15	327	01:13:23	4403	01:14:39	4479	00:01:16	76	0.0000
nopath	2	1	14	16	327	01:12:46	4366	01:14:41	4481	00:01:55	115	0.0000
nopath	1	2	1	1	327	01:13:50	4430	01:14:41	4481	00:00:51	51	0.0000
nopath	2	1	5	1	327	01:13:20	4400	01:14:41	4481	00:01:21	81	0.0000
nopath	1	2	1	1	327	01:13:53	4433	01:14:43	4483	00:00:50	50	0.0000
nopath	2	1	1	1	327	01:12:57	4377	01:14:43	4483	00:01:46	106	0.0000
nopath	2	1	1	1	327	01:13:37	4417	01:14:43	4483	00:01:06	66	0.0000
nopath	2	1	1	1	327	01:13:10	4390	01:14:44	4484	00:01:34	94	0.0000
nopath	1	2	3	1	327	01:13:54	4434	01:14:45	4485	00:00:51	51	0.0000
nopath	2	1	12	14	327	01:13:43	4423	01:14:45	4485	00:01:02	62	0.0000
nopath	1	2	1	1	327	01:14:01	4441	01:14:46	4486	00:00:45	45	0.0000
nopath	2	1	3	1	327	01:13:46	4426	01:14:47	4487	00:01:01	61	0.0000
nopath	1	2	13	15	327	01:14:02	4442	01:14:49	4489	00:00:47	47	0.0000
nopath	2	1	1	1	327	01:13:48	4428	01:14:49	4489	00:01:01	61	0.0000
nopath	2	3	1	1	311	01:13:17	4397	01:14:49	4489	00:01:32	92	0.0000
nopath	2	1	1	1	327	01:13:51	4431	01:14:50	4490	00:00:59	59	0.0000
nopath	1	2	1	1	327	01:14:03	4443	01:14:51	4491	00:00:48	48	0.0000
nopath	2	3	1	1	311	01:13:34	4414	01:14:52	4492	00:01:18	78	0.0000
nopath	1	2	9	1	327	01:14:13	4453	01:14:52	4492	00:00:39	39	0.0000
nopath	2	1	1	1	327	01:13:42	4422	01:14:52	4492	00:01:10	70	0.0000
[truncated: 4,894 more rows]
