# Supplementary material for: Supervised learning from human performance at the computationally hard problem of optimal traffic signal control on a network of junctions
Source: R Soc Open Sci. 2014 Dec 24;1(4):140211. doi: 10.1098/rsos.140211 (PMC4448775; doi:10.1098/rsos.140211)
Supplement: 1. simulationData.zip - This zipped folder contains the simulation configuration files for the traffic microsimulation models used in the paper, as well as the raw data output from the simulations. The data are organised into a folder structure with README.txt files used to provide guidance on the c [file rsos140211supp1.zip › simulationData/tJunctionModel/HuTMaCloops/run-005/trips-ALL.csv]

Path	From Zone	To Zone	Vehicle Type	Base Vehicle Type	Distance (m)	Departure Time (HH:MM:SS)	Departure Time (s)	Arrival Time (HH:MM:SS)	Arrival Time (s)	Time Taken (HH:MM:SS)	Time Taken (s)	Fuel	Mean Time (HH:MM:SS)
nopath	2	1	1	1	327	00:00:06	6	00:00:32	32	00:00:26	26	0.0000
nopath	2	1	1	1	327	00:00:08	8	00:00:34	34	00:00:26	26	0.0000
nopath	1	3	3	1	351	00:00:02	2	00:00:38	38	00:00:36	36	0.0000
nopath	1	2	1	1	327	00:00:24	24	00:00:52	52	00:00:28	28	0.0000
nopath	2	1	1	1	327	00:00:28	28	00:00:54	54	00:00:26	26	0.0000
nopath	2	1	15	17	327	00:00:30	30	00:00:57	57	00:00:27	27	0.0000
nopath	1	2	5	1	327	00:00:37	37	00:01:05	65	00:00:28	28	0.0000	00:00:28
nopath	1	2	7	1	327	00:00:42	42	00:01:10	70	00:00:28	28	0.0000
nopath	2	1	1	1	327	00:00:54	54	00:01:20	80	00:00:26	26	0.0000
nopath	2	1	13	15	327	00:00:55	55	00:01:22	82	00:00:27	27	0.0000
nopath	3	1	1	1	351	00:00:35	35	00:01:32	92	00:00:57	57	0.0000
nopath	2	1	1	1	327	00:01:14	74	00:01:42	102	00:00:28	28	0.0000
nopath	2	1	2	1	327	00:01:27	87	00:01:53	113	00:00:26	26	0.0000
nopath	3	2	1	1	311	00:01:24	84	00:02:00	120	00:00:36	36	0.0000	00:00:36
nopath	1	2	14	16	327	00:01:43	103	00:02:11	131	00:00:28	28	0.0000
nopath	2	1	1	1	327	00:01:41	101	00:02:13	133	00:00:32	32	0.0000
nopath	2	1	3	1	327	00:01:49	109	00:02:15	135	00:00:26	26	0.0000
nopath	2	1	1	1	327	00:01:53	113	00:02:18	138	00:00:25	25	0.0000
nopath	2	1	5	1	327	00:01:58	118	00:02:24	144	00:00:26	26	0.0000
nopath	1	3	15	17	351	00:01:53	113	00:02:32	152	00:00:39	39	0.0000
nopath	2	1	15	17	327	00:02:08	128	00:02:36	156	00:00:28	28	0.0000
nopath	1	3	10	1	351	00:01:56	116	00:02:39	159	00:00:43	43	0.0000
nopath	2	1	1	1	327	00:02:22	142	00:02:47	167	00:00:25	25	0.0000
nopath	1	3	1	1	351	00:02:11	131	00:02:50	170	00:00:39	39	0.0000
nopath	1	2	1	1	327	00:02:24	144	00:02:52	172	00:00:28	28	0.0000
nopath	2	1	1	1	327	00:02:32	152	00:02:58	178	00:00:26	26	0.0000
nopath	2	1	1	1	327	00:02:35	155	00:03:00	180	00:00:25	25	0.0000	00:00:26
nopath	3	2	1	1	311	00:02:42	162	00:03:14	194	00:00:32	32	0.0000
nopath	3	1	1	1	351	00:02:52	172	00:03:26	206	00:00:34	34	0.0000
nopath	1	2	1	1	327	00:03:15	195	00:03:42	222	00:00:27	27	0.0000
nopath	1	2	14	16	327	00:03:16	196	00:03:44	224	00:00:28	28	0.0000
nopath	2	1	4	1	327	00:03:21	201	00:03:47	227	00:00:26	26	0.0000
nopath	3	1	1	1	351	00:03:23	203	00:04:02	242	00:00:39	39	0.0000	00:00:43
nopath	1	2	3	1	327	00:03:26	206	00:04:10	250	00:00:44	44	0.0000
nopath	1	2	1	1	327	00:03:46	226	00:04:15	255	00:00:29	29	0.0000
nopath	2	1	3	1	327	00:03:50	230	00:04:16	256	00:00:26	26	0.0000
nopath	1	2	1	1	327	00:03:49	229	00:04:20	260	00:00:31	31	0.0000
nopath	2	1	5	1	327	00:03:56	236	00:04:22	262	00:00:26	26	0.0000
nopath	2	1	1	1	327	00:03:57	237	00:04:23	263	00:00:26	26	0.0000
nopath	1	2	10	1	327	00:03:56	236	00:04:24	264	00:00:28	28	0.0000
nopath	2	1	1	1	327	00:04:00	240	00:04:26	266	00:00:26	26	0.0000
nopath	2	1	1	1	327	00:04:06	246	00:04:32	272	00:00:26	26	0.0000
nopath	1	2	1	1	327	00:04:06	246	00:04:34	274	00:00:28	28	0.0000
nopath	3	1	12	14	351	00:03:57	237	00:04:42	282	00:00:45	45	0.0000
nopath	1	2	1	1	327	00:04:08	248	00:04:50	290	00:00:42	42	0.0000
nopath	2	1	1	1	327	00:04:25	265	00:04:51	291	00:00:26	26	0.0000
nopath	1	3	1	1	351	00:04:20	260	00:04:56	296	00:00:36	36	0.0000
nopath	1	2	1	1	327	00:04:29	269	00:04:57	297	00:00:28	28	0.0000
nopath	1	3	3	1	351	00:04:30	270	00:05:06	306	00:00:36	36	0.0000	00:00:38
nopath	2	1	1	1	327	00:04:47	287	00:05:12	312	00:00:25	25	0.0000
nopath	1	3	1	1	351	00:04:40	280	00:05:15	315	00:00:35	35	0.0000
nopath	2	1	1	1	327	00:04:53	293	00:05:19	319	00:00:26	26	0.0000
nopath	2	3	12	14	311	00:04:54	294	00:05:24	324	00:00:30	30	0.0000
nopath	1	2	15	17	327	00:05:02	302	00:05:31	331	00:00:29	29	0.0000
nopath	2	1	1	1	327	00:05:07	307	00:05:32	332	00:00:25	25	0.0000
nopath	1	2	5	1	327	00:05:17	317	00:05:45	345	00:00:28	28	0.0000
nopath	1	2	5	1	327	00:05:20	320	00:05:48	348	00:00:28	28	0.0000
nopath	2	1	1	1	327	00:05:33	333	00:05:58	358	00:00:25	25	0.0000
nopath	1	3	2	1	351	00:05:26	326	00:06:02	362	00:00:36	36	0.0000	00:00:35
nopath	1	2	1	1	327	00:05:34	334	00:06:02	362	00:00:28	28	0.0000
nopath	2	1	1	1	327	00:05:38	338	00:06:03	363	00:00:25	25	0.0000
nopath	1	3	10	1	351	00:05:31	331	00:06:08	368	00:00:37	37	0.0000
nopath	3	1	1	1	351	00:05:15	315	00:06:12	372	00:00:57	57	0.0000
nopath	3	2	1	1	311	00:05:42	342	00:06:16	376	00:00:34	34	0.0000
nopath	1	2	9	1	327	00:06:00	360	00:06:29	389	00:00:29	29	0.0000
nopath	2	1	8	1	327	00:06:03	363	00:06:33	393	00:00:30	30	0.0000
nopath	2	3	14	16	311	00:05:51	351	00:06:33	393	00:00:42	42	0.0000
nopath	2	1	1	1	327	00:06:07	367	00:06:35	395	00:00:28	28	0.0000
nopath	2	1	1	1	327	00:06:16	376	00:06:42	402	00:00:26	26	0.0000
nopath	1	2	1	1	327	00:06:18	378	00:06:46	406	00:00:28	28	0.0000
nopath	2	1	13	15	327	00:06:28	388	00:06:56	416	00:00:28	28	0.0000
nopath	2	1	3	1	327	00:06:31	391	00:06:57	417	00:00:26	26	0.0000
nopath	1	3	1	1	351	00:06:26	386	00:07:02	422	00:00:36	36	0.0000	00:00:36
nopath	2	1	1	1	327	00:06:43	403	00:07:09	429	00:00:26	26	0.0000
nopath	2	1	1	1	327	00:06:44	404	00:07:09	429	00:00:25	25	0.0000
nopath	2	1	1	1	327	00:06:46	406	00:07:11	431	00:00:25	25	0.0000
nopath	2	1	1	1	327	00:06:47	407	00:07:13	433	00:00:26	26	0.0000
nopath	2	1	13	15	327	00:06:48	408	00:07:15	435	00:00:27	27	0.0000
nopath	3	2	1	1	311	00:06:09	369	00:07:20	440	00:01:11	71	0.0000
nopath	3	1	9	1	351	00:06:49	409	00:07:26	446	00:00:37	37	0.0000
nopath	1	2	6	1	327	00:06:48	408	00:07:30	450	00:00:42	42	0.0000
nopath	2	1	12	14	327	00:06:52	412	00:07:34	454	00:00:42	42	0.0000
nopath	2	1	15	17	327	00:07:09	429	00:07:38	458	00:00:29	29	0.0000
nopath	1	3	3	1	351	00:06:41	401	00:07:40	460	00:00:59	59	0.0000
nopath	2	1	10	1	327	00:07:19	439	00:07:45	465	00:00:26	26	0.0000
nopath	2	1	3	1	327	00:07:21	441	00:07:47	467	00:00:26	26	0.0000
nopath	1	2	1	1	327	00:07:22	442	00:07:50	470	00:00:28	28	0.0000
nopath	2	1	1	1	327	00:07:32	452	00:07:57	477	00:00:25	25	0.0000
nopath	1	2	12	14	327	00:07:33	453	00:08:02	482	00:00:29	29	0.0000	00:00:30
nopath	2	1	5	1	327	00:07:45	465	00:08:11	491	00:00:26	26	0.0000
nopath	1	3	7	1	351	00:07:37	457	00:08:13	493	00:00:36	36	0.0000
nopath	3	1	13	15	351	00:07:23	443	00:08:23	503	00:01:00	60	0.0000
nopath	1	2	15	17	327	00:07:50	470	00:08:33	513	00:00:43	43	0.0000
nopath	2	1	1	1	327	00:08:09	489	00:08:34	514	00:00:25	25	0.0000
nopath	1	2	13	15	327	00:07:55	475	00:08:35	515	00:00:40	40	0.0000
nopath	1	2	1	1	327	00:07:59	479	00:08:36	516	00:00:37	37	0.0000
nopath	1	2	1	1	327	00:08:07	487	00:08:38	518	00:00:31	31	0.0000
nopath	1	2	3	1	327	00:08:08	488	00:08:40	520	00:00:32	32	0.0000
nopath	1	3	1	1	351	00:08:06	486	00:08:42	522	00:00:36	36	0.0000
nopath	1	2	2	1	327	00:08:15	495	00:08:44	524	00:00:29	29	0.0000
nopath	2	1	1	1	327	00:08:25	505	00:08:51	531	00:00:26	26	0.0000
nopath	1	2	5	1	327	00:08:23	503	00:08:51	531	00:00:28	28	0.0000
nopath	1	2	1	1	327	00:08:40	520	00:09:08	548	00:00:28	28	0.0000	00:00:33
nopath	1	2	1	1	327	00:08:42	522	00:09:10	550	00:00:28	28	0.0000
nopath	1	3	14	16	351	00:08:35	515	00:09:13	553	00:00:38	38	0.0000
nopath	1	2	14	16	327	00:08:46	526	00:09:15	555	00:00:29	29	0.0000
nopath	1	2	1	1	327	00:08:49	529	00:09:17	557	00:00:28	28	0.0000
nopath	2	3	1	1	311	00:08:54	534	00:09:23	563	00:00:29	29	0.0000
nopath	1	2	12	14	327	00:09:00	540	00:09:29	569	00:00:29	29	0.0000
nopath	1	2	3	1	327	00:09:03	543	00:09:31	571	00:00:28	28	0.0000
nopath	3	1	1	1	351	00:09:17	557	00:09:51	591	00:00:34	34	0.0000
nopath	2	1	1	1	327	00:09:36	576	00:10:02	602	00:00:26	26	0.0000	00:00:26
nopath	2	1	1	1	327	00:09:38	578	00:10:03	603	00:00:25	25	0.0000
nopath	1	2	1	1	327	00:09:40	580	00:10:07	607	00:00:27	27	0.0000
nopath	2	1	1	1	327	00:09:43	583	00:10:09	609	00:00:26	26	0.0000
nopath	2	1	3	1	327	00:09:46	586	00:10:12	612	00:00:26	26	0.0000
nopath	1	2	1	1	327	00:09:47	587	00:10:15	615	00:00:28	28	0.0000
nopath	1	2	1	1	327	00:09:49	589	00:10:17	617	00:00:28	28	0.0000
nopath	2	1	3	1	327	00:09:55	595	00:10:21	621	00:00:26	26	0.0000
nopath	2	1	12	14	327	00:10:00	600	00:10:27	627	00:00:27	27	0.0000
nopath	3	2	1	1	311	00:09:31	571	00:10:30	630	00:00:59	59	0.0000
nopath	1	2	5	1	327	00:10:15	615	00:10:42	642	00:00:27	27	0.0000
nopath	2	1	1	1	327	00:10:14	614	00:10:42	642	00:00:28	28	0.0000
nopath	2	1	1	1	327	00:10:17	617	00:10:42	642	00:00:25	25	0.0000
nopath	1	3	1	1	351	00:10:16	616	00:10:49	649	00:00:33	33	0.0000
nopath	3	1	1	1	351	00:10:20	620	00:10:55	655	00:00:35	35	0.0000
nopath	3	2	1	1	311	00:10:21	621	00:10:55	655	00:00:34	34	0.0000
nopath	1	2	6	1	327	00:10:29	629	00:10:59	659	00:00:30	30	0.0000
nopath	1	2	3	1	327	00:10:34	634	00:11:02	662	00:00:28	28	0.0000	00:00:28
nopath	2	1	5	1	327	00:10:25	625	00:11:03	663	00:00:38	38	0.0000
nopath	1	2	1	1	327	00:10:45	645	00:11:14	674	00:00:29	29	0.0000
nopath	2	1	1	1	327	00:10:49	649	00:11:15	675	00:00:26	26	0.0000
nopath	2	1	1	1	327	00:10:52	652	00:11:19	679	00:00:27	27	0.0000
nopath	2	1	1	1	327	00:11:00	660	00:11:26	686	00:00:26	26	0.0000
nopath	1	2	12	14	327	00:11:08	668	00:11:37	697	00:00:29	29	0.0000
nopath	1	3	1	1	351	00:11:02	662	00:11:38	698	00:00:36	36	0.0000
nopath	2	1	1	1	327	00:11:17	677	00:11:42	702	00:00:25	25	0.0000
nopath	1	2	1	1	327	00:11:20	680	00:11:48	708	00:00:28	28	0.0000
nopath	2	1	5	1	327	00:11:24	684	00:11:50	710	00:00:26	26	0.0000
nopath	2	1	1	1	327	00:11:27	687	00:11:52	712	00:00:25	25	0.0000
nopath	2	1	1	1	327	00:11:38	698	00:12:04	724	00:00:26	26	0.0000	00:00:26
nopath	1	2	3	1	327	00:11:40	700	00:12:08	728	00:00:28	28	0.0000
nopath	2	1	14	16	327	00:11:47	707	00:12:14	734	00:00:27	27	0.0000
nopath	2	1	1	1	327	00:11:50	710	00:12:16	736	00:00:26	26	0.0000
nopath	2	1	5	1	327	00:11:58	718	00:12:23	743	00:00:25	25	0.0000
nopath	2	1	2	1	327	00:12:09	729	00:12:35	755	00:00:26	26	0.0000
nopath	1	2	1	1	327	00:12:09	729	00:12:37	757	00:00:28	28	0.0000
nopath	2	1	9	1	327	00:12:20	740	00:12:45	765	00:00:25	25	0.0000
nopath	3	1	1	1	351	00:12:09	729	00:12:52	772	00:00:43	43	0.0000
nopath	1	2	3	1	327	00:12:24	744	00:13:00	780	00:00:36	36	0.0000	00:00:29
nopath	2	1	10	1	327	00:12:32	752	00:13:03	783	00:00:31	31	0.0000
nopath	2	1	1	1	327	00:12:31	751	00:13:03	783	00:00:32	32	0.0000
nopath	2	1	1	1	327	00:12:36	756	00:13:05	785	00:00:29	29	0.0000
nopath	2	3	6	1	311	00:12:40	760	00:13:09	789	00:00:29	29	0.0000
nopath	2	1	1	1	327	00:12:41	761	00:13:10	790	00:00:29	29	0.0000
nopath	2	1	1	1	327	00:12:46	766	00:13:11	791	00:00:25	25	0.0000
nopath	1	2	3	1	327	00:12:50	770	00:13:18	798	00:00:28	28	0.0000
nopath	2	1	1	1	327	00:12:52	772	00:13:20	800	00:00:28	28	0.0000
nopath	2	1	1	1	327	00:12:56	776	00:13:22	802	00:00:26	26	0.0000
nopath	2	1	1	1	327	00:12:59	779	00:13:24	804	00:00:25	25	0.0000
nopath	1	2	2	1	327	00:12:57	777	00:13:25	805	00:00:28	28	0.0000
nopath	1	3	1	1	351	00:12:42	762	00:13:27	807	00:00:45	45	0.0000
nopath	2	1	1	1	327	00:13:15	795	00:13:41	821	00:00:26	26	0.0000
nopath	2	1	1	1	327	00:13:16	796	00:13:41	821	00:00:25	25	0.0000
nopath	1	2	1	1	327	00:13:15	795	00:13:44	824	00:00:29	29	0.0000
nopath	3	1	10	1	351	00:12:26	746	00:13:52	832	00:01:26	86	0.0000
nopath	3	1	3	1	351	00:13:25	805	00:14:01	841	00:00:36	36	0.0000	00:00:48
nopath	2	1	1	1	327	00:13:51	831	00:14:17	857	00:00:26	26	0.0000
nopath	1	3	1	1	351	00:13:32	812	00:14:18	858	00:00:46	46	0.0000
nopath	1	2	1	1	327	00:13:51	831	00:14:19	859	00:00:28	28	0.0000
nopath	1	2	1	1	327	00:14:09	849	00:14:37	877	00:00:28	28	0.0000
nopath	1	3	1	1	351	00:14:06	846	00:14:43	883	00:00:37	37	0.0000
nopath	1	2	12	14	327	00:14:15	855	00:14:44	884	00:00:29	29	0.0000
nopath	1	2	1	1	327	00:14:25	865	00:14:53	893	00:00:28	28	0.0000
nopath	1	2	1	1	327	00:14:27	867	00:14:55	895	00:00:28	28	0.0000
nopath	2	1	1	1	327	00:14:39	879	00:15:04	904	00:00:25	25	0.0000	00:00:26
nopath	1	3	1	1	351	00:14:31	871	00:15:07	907	00:00:36	36	0.0000
nopath	3	1	1	1	351	00:14:29	869	00:15:12	912	00:00:43	43	0.0000
nopath	2	1	10	1	327	00:14:51	891	00:15:23	923	00:00:32	32	0.0000
nopath	1	2	1	1	327	00:14:59	899	00:15:26	926	00:00:27	27	0.0000
nopath	1	2	1	1	327	00:15:02	902	00:15:30	930	00:00:28	28	0.0000
nopath	2	1	1	1	327	00:15:07	907	00:15:33	933	00:00:26	26	0.0000
nopath	2	1	3	1	327	00:15:11	911	00:15:36	936	00:00:25	25	0.0000
nopath	1	3	1	1	351	00:15:04	904	00:15:40	940	00:00:36	36	0.0000
nopath	1	2	1	1	327	00:15:13	913	00:15:41	941	00:00:28	28	0.0000
nopath	1	2	12	14	327	00:15:20	920	00:15:49	949	00:00:29	29	0.0000
nopath	1	2	12	14	327	00:15:23	923	00:15:52	952	00:00:29	29	0.0000
nopath	2	1	1	1	327	00:15:31	931	00:15:56	956	00:00:25	25	0.0000
nopath	3	1	12	14	351	00:15:02	902	00:16:02	962	00:01:00	60	0.0000	00:00:51
nopath	3	1	1	1	351	00:15:30	930	00:16:07	967	00:00:37	37	0.0000
nopath	1	2	3	1	327	00:15:24	924	00:16:10	970	00:00:46	46	0.0000
nopath	1	2	1	1	327	00:15:32	932	00:16:11	971	00:00:39	39	0.0000
nopath	2	1	1	1	327	00:15:34	934	00:16:13	973	00:00:39	39	0.0000
nopath	2	1	1	1	327	00:15:39	939	00:16:13	973	00:00:34	34	0.0000
nopath	2	1	1	1	327	00:15:44	944	00:16:15	975	00:00:31	31	0.0000
nopath	2	1	13	15	327	00:16:01	961	00:16:29	989	00:00:28	28	0.0000
nopath	2	1	3	1	327	00:16:11	971	00:16:37	997	00:00:26	26	0.0000
nopath	1	2	1	1	327	00:16:10	970	00:16:38	998	00:00:28	28	0.0000
nopath	1	2	1	1	327	00:16:12	972	00:16:40	1000	00:00:28	28	0.0000
nopath	1	3	1	1	351	00:16:06	966	00:16:41	1001	00:00:35	35	0.0000
nopath	2	1	1	1	327	00:16:21	981	00:16:47	1007	00:00:26	26	0.0000
nopath	1	2	3	1	327	00:16:20	980	00:16:48	1008	00:00:28	28	0.0000
nopath	2	1	1	1	327	00:16:26	986	00:16:51	1011	00:00:25	25	0.0000
nopath	1	2	1	1	327	00:16:27	987	00:16:55	1015	00:00:28	28	0.0000
nopath	1	2	12	14	327	00:16:28	988	00:16:58	1018	00:00:30	30	0.0000
nopath	1	2	15	17	327	00:16:36	996	00:17:05	1025	00:00:29	29	0.0000	00:00:29
nopath	2	1	9	1	327	00:16:39	999	00:17:05	1025	00:00:26	26	0.0000
nopath	2	1	12	14	327	00:16:47	1007	00:17:14	1034	00:00:27	27	0.0000
nopath	2	1	1	1	327	00:16:49	1009	00:17:16	1036	00:00:27	27	0.0000
nopath	3	1	9	1	351	00:16:29	989	00:17:22	1042	00:00:53	53	0.0000
nopath	3	2	1	1	311	00:16:49	1009	00:17:24	1044	00:00:35	35	0.0000
nopath	1	2	1	1	327	00:16:51	1011	00:17:30	1050	00:00:39	39	0.0000
nopath	1	2	1	1	327	00:16:56	1016	00:17:32	1052	00:00:36	36	0.0000
nopath	2	1	1	1	327	00:16:57	1017	00:17:33	1053	00:00:36	36	0.0000
nopath	2	1	1	1	327	00:17:03	1023	00:17:33	1053	00:00:30	30	0.0000
nopath	1	2	13	15	327	00:16:59	1019	00:17:34	1054	00:00:35	35	0.0000
nopath	1	2	3	1	327	00:17:02	1022	00:17:36	1056	00:00:34	34	0.0000
nopath	1	3	14	16	351	00:16:57	1017	00:17:37	1057	00:00:40	40	0.0000
nopath	2	1	1	1	327	00:17:13	1033	00:17:41	1061	00:00:28	28	0.0000
nopath	1	2	13	15	327	00:17:12	1032	00:17:42	1062	00:00:30	30	0.0000
nopath	1	2	1	1	327	00:17:14	1034	00:17:44	1064	00:00:30	30	0.0000
nopath	1	2	12	14	327	00:17:16	1036	00:17:46	1066	00:00:30	30	0.0000
nopath	2	1	1	1	327	00:17:28	1048	00:17:54	1074	00:00:26	26	0.0000
nopath	1	2	1	1	327	00:17:27	1047	00:17:55	1075	00:00:28	28	0.0000
nopath	1	2	1	1	327	00:17:35	1055	00:18:03	1083	00:00:28	28	0.0000	00:00:32
nopath	2	1	5	1	327	00:17:44	1064	00:18:10	1090	00:00:26	26	0.0000
nopath	1	3	1	1	351	00:17:31	1051	00:18:12	1092	00:00:41	41	0.0000
nopath	1	2	9	1	327	00:17:49	1069	00:18:17	1097	00:00:28	28	0.0000
nopath	1	3	5	1	351	00:17:40	1060	00:18:18	1098	00:00:38	38	0.0000
nopath	1	2	9	1	327	00:17:53	1073	00:18:21	1101	00:00:28	28	0.0000
nopath	2	1	1	1	327	00:17:55	1075	00:18:21	1101	00:00:26	26	0.0000
nopath	1	3	1	1	351	00:17:44	1064	00:18:23	1103	00:00:39	39	0.0000
nopath	1	2	1	1	327	00:18:02	1082	00:18:30	1110	00:00:28	28	0.0000
nopath	2	1	1	1	327	00:18:05	1085	00:18:31	1111	00:00:26	26	0.0000
nopath	1	2	12	14	327	00:18:04	1084	00:18:33	1113	00:00:29	29	0.0000
nopath	2	1	12	14	327	00:18:06	1086	00:18:33	1113	00:00:27	27	0.0000
nopath	1	2	10	1	327	00:18:07	1087	00:18:35	1115	00:00:28	28	0.0000
nopath	2	1	1	1	327	00:18:16	1096	00:18:41	1121	00:00:25	25	0.0000
nopath	2	1	6	1	327	00:18:15	1095	00:18:41	1121	00:00:26	26	0.0000
nopath	1	3	1	1	351	00:18:08	1088	00:18:45	1125	00:00:37	37	0.0000
nopath	3	1	1	1	351	00:17:54	1074	00:18:52	1132	00:00:58	58	0.0000
nopath	2	1	3	1	327	00:18:30	1110	00:19:03	1143	00:00:33	33	0.0000	00:00:28
nopath	2	1	3	1	327	00:18:25	1105	00:19:03	1143	00:00:38	38	0.0000
nopath	2	1	1	1	327	00:18:27	1107	00:19:04	1144	00:00:37	37	0.0000
nopath	1	2	12	14	327	00:18:46	1126	00:19:15	1155	00:00:29	29	0.0000
nopath	2	1	1	1	327	00:18:55	1135	00:19:21	1161	00:00:26	26	0.0000
nopath	1	2	10	1	327	00:18:53	1133	00:19:21	1161	00:00:28	28	0.0000
nopath	1	3	10	1	351	00:18:51	1131	00:19:28	1168	00:00:37	37	0.0000
nopath	1	2	1	1	327	00:19:01	1141	00:19:29	1169	00:00:28	28	0.0000
nopath	1	2	10	1	327	00:19:14	1154	00:19:42	1182	00:00:28	28	0.0000
nopath	1	2	1	1	327	00:19:16	1156	00:19:44	1184	00:00:28	28	0.0000
nopath	1	2	1	1	327	00:19:21	1161	00:19:49	1189	00:00:28	28	0.0000
nopath	1	2	14	16	327	00:19:22	1162	00:19:53	1193	00:00:31	31	0.0000
nopath	1	2	3	1	327	00:19:26	1166	00:19:55	1195	00:00:29	29	0.0000
nopath	2	1	1	1	327	00:19:33	1173	00:19:59	1199	00:00:26	26	0.0000
nopath	1	2	1	1	327	00:19:38	1178	00:20:06	1206	00:00:28	28	0.0000	00:00:28
nopath	1	2	10	1	327	00:19:41	1181	00:20:09	1209	00:00:28	28	0.0000
nopath	1	2	1	1	327	00:19:44	1184	00:20:12	1212	00:00:28	28	0.0000
nopath	3	1	2	1	351	00:19:38	1178	00:20:22	1222	00:00:44	44	0.0000
nopath	1	2	1	1	327	00:19:49	1189	00:20:30	1230	00:00:41	41	0.0000
nopath	1	2	1	1	327	00:19:53	1193	00:20:31	1231	00:00:38	38	0.0000
nopath	2	1	5	1	327	00:20:04	1204	00:20:32	1232	00:00:28	28	0.0000
nopath	1	2	7	1	327	00:20:00	1200	00:20:32	1232	00:00:32	32	0.0000
nopath	2	1	2	1	327	00:20:00	1200	00:20:33	1233	00:00:33	33	0.0000
nopath	1	2	1	1	327	00:20:01	1201	00:20:34	1234	00:00:33	33	0.0000
nopath	1	2	12	14	327	00:20:14	1214	00:20:43	1243	00:00:29	29	0.0000
nopath	2	1	1	1	327	00:20:25	1225	00:20:51	1251	00:00:26	26	0.0000
nopath	3	1	9	1	351	00:20:16	1216	00:21:02	1262	00:00:46	46	0.0000	00:00:47
nopath	1	2	13	15	327	00:20:26	1226	00:21:13	1273	00:00:47	47	0.0000
nopath	2	1	1	1	327	00:20:34	1234	00:21:13	1273	00:00:39	39	0.0000
nopath	2	1	7	1	327	00:20:41	1241	00:21:13	1273	00:00:32	32	0.0000
nopath	2	1	14	16	327	00:20:49	1249	00:21:17	1277	00:00:28	28	0.0000
nopath	2	1	1	1	327	00:20:57	1257	00:21:22	1282	00:00:25	25	0.0000
nopath	2	1	1	1	327	00:21:02	1262	00:21:28	1288	00:00:26	26	0.0000
nopath	1	3	1	1	351	00:20:59	1259	00:21:34	1294	00:00:35	35	0.0000
nopath	2	1	9	1	327	00:21:13	1273	00:21:38	1298	00:00:25	25	0.0000
nopath	1	2	1	1	327	00:21:15	1275	00:21:43	1303	00:00:28	28	0.0000
nopath	2	1	1	1	327	00:21:19	1279	00:21:44	1304	00:00:25	25	0.0000
nopath	2	1	12	14	327	00:21:22	1282	00:21:49	1309	00:00:27	27	0.0000
nopath	1	2	1	1	327	00:21:22	1282	00:21:50	1310	00:00:28	28	0.0000
nopath	2	1	1	1	327	00:21:27	1287	00:21:52	1312	00:00:25	25	0.0000
nopath	1	2	1	1	327	00:21:27	1287	00:21:55	1315	00:00:28	28	0.0000
nopath	1	2	1	1	327	00:21:29	1289	00:21:57	1317	00:00:28	28	0.0000
nopath	1	2	10	1	327	00:21:30	1290	00:22:00	1320	00:00:30	30	0.0000	00:00:32
nopath	2	1	14	16	327	00:21:33	1293	00:22:00	1320	00:00:27	27	0.0000
nopath	2	1	1	1	327	00:21:40	1300	00:22:06	1326	00:00:26	26	0.0000
nopath	1	3	1	1	351	00:21:28	1288	00:22:08	1328	00:00:40	40	0.0000
nopath	3	2	1	1	311	00:21:10	1270	00:22:10	1330	00:01:00	60	0.0000
nopath	3	1	1	1	351	00:21:43	1303	00:22:18	1338	00:00:35	35	0.0000
nopath	3	1	1	1	351	00:21:47	1307	00:22:25	1345	00:00:38	38	0.0000
nopath	1	2	12	14	327	00:21:41	1301	00:22:31	1351	00:00:50	50	0.0000
nopath	2	1	2	1	327	00:21:56	1316	00:22:33	1353	00:00:37	37	0.0000
nopath	1	2	1	1	327	00:21:55	1315	00:22:34	1354	00:00:39	39	0.0000
nopath	1	2	13	15	327	00:21:46	1306	00:22:34	1354	00:00:48	48	0.0000
nopath	2	1	1	1	327	00:22:08	1328	00:22:36	1356	00:00:28	28	0.0000
nopath	1	2	5	1	327	00:22:06	1326	00:22:37	1357	00:00:31	31	0.0000
nopath	1	2	1	1	327	00:22:08	1328	00:22:38	1358	00:00:30	30	0.0000
nopath	1	2	5	1	327	00:22:09	1329	00:22:40	1360	00:00:31	31	0.0000
nopath	2	1	1	1	327	00:22:14	1334	00:22:41	1361	00:00:27	27	0.0000
nopath	1	2	12	14	327	00:22:10	1330	00:22:42	1362	00:00:32	32	0.0000
nopath	2	1	1	1	327	00:22:18	1338	00:22:43	1363	00:00:25	25	0.0000
nopath	3	1	1	1	351	00:22:07	1327	00:22:52	1372	00:00:45	45	0.0000
nopath	3	2	1	1	311	00:22:16	1336	00:22:53	1373	00:00:37	37	0.0000
nopath	2	1	1	1	327	00:22:26	1346	00:23:03	1383	00:00:37	37	0.0000	00:00:29
nopath	2	1	1	1	327	00:22:42	1362	00:23:07	1387	00:00:25	25	0.0000
nopath	1	3	1	1	351	00:22:30	1350	00:23:11	1391	00:00:41	41	0.0000
nopath	2	1	1	1	327	00:22:54	1374	00:23:21	1401	00:00:27	27	0.0000
nopath	2	3	1	1	311	00:22:52	1372	00:23:21	1401	00:00:29	29	0.0000
nopath	3	2	15	17	311	00:22:43	1363	00:23:32	1412	00:00:49	49	0.0000
nopath	2	1	1	1	327	00:23:08	1388	00:23:43	1423	00:00:35	35	0.0000
nopath	2	1	1	1	327	00:23:17	1397	00:23:43	1423	00:00:26	26	0.0000
nopath	2	1	5	1	327	00:23:28	1408	00:23:54	1434	00:00:26	26	0.0000
nopath	2	1	5	1	327	00:23:31	1411	00:23:56	1436	00:00:25	25	0.0000
nopath	3	1	1	1	351	00:23:29	1409	00:24:12	1452	00:00:43	43	0.0000	00:00:40
nopath	1	2	1	1	327	00:23:40	1420	00:24:20	1460	00:00:40	40	0.0000
nopath	1	2	1	1	327	00:23:45	1425	00:24:22	1462	00:00:37	37	0.0000
nopath	2	1	13	15	327	00:23:53	1433	00:24:22	1462	00:00:29	29	0.0000
nopath	1	3	12	14	351	00:23:53	1433	00:24:28	1468	00:00:35	35	0.0000
nopath	3	1	1	1	351	00:23:56	1436	00:24:32	1472	00:00:36	36	0.0000
nopath	3	1	1	1	351	00:24:04	1444	00:24:39	1479	00:00:35	35	0.0000
nopath	3	2	12	14	311	00:24:08	1448	00:24:42	1482	00:00:34	34	0.0000
nopath	1	2	1	1	327	00:23:58	1438	00:24:50	1490	00:00:52	52	0.0000
nopath	1	2	1	1	327	00:24:18	1458	00:24:51	1491	00:00:33	33	0.0000
nopath	2	1	2	1	327	00:24:16	1456	00:24:53	1493	00:00:37	37	0.0000
nopath	2	1	1	1	327	00:24:21	1461	00:24:53	1493	00:00:32	32	0.0000
nopath	1	3	1	1	351	00:24:06	1446	00:24:56	1496	00:00:50	50	0.0000
nopath	1	2	1	1	327	00:24:32	1472	00:25:02	1502	00:00:30	30	0.0000	00:00:37
nopath	1	3	3	1	351	00:24:31	1471	00:25:08	1508	00:00:37	37	0.0000
nopath	3	1	2	1	351	00:24:46	1486	00:25:22	1522	00:00:36	36	0.0000
nopath	3	2	7	1	311	00:24:52	1492	00:25:25	1525	00:00:33	33	0.0000
nopath	3	2	1	1	311	00:24:56	1496	00:25:29	1529	00:00:33	33	0.0000
nopath	1	2	1	1	327	00:24:50	1490	00:25:40	1540	00:00:50	50	0.0000
nopath	1	2	1	1	327	00:24:52	1492	00:25:42	1542	00:00:50	50	0.0000
nopath	2	1	9	1	327	00:24:58	1498	00:25:43	1543	00:00:45	45	0.0000
nopath	1	2	9	1	327	00:24:53	1493	00:25:43	1543	00:00:50	50	0.0000
nopath	2	1	3	1	327	00:25:07	1507	00:25:43	1543	00:00:36	36	0.0000
nopath	1	2	1	1	327	00:24:58	1498	00:25:45	1545	00:00:47	47	0.0000
nopath	1	3	9	1	351	00:25:16	1516	00:25:53	1553	00:00:37	37	0.0000
nopath	2	1	12	14	327	00:25:28	1528	00:25:55	1555	00:00:27	27	0.0000
nopath	2	1	5	1	327	00:25:36	1536	00:26:02	1562	00:00:26	26	0.0000	00:00:30
nopath	1	3	12	14	351	00:25:32	1532	00:26:07	1567	00:00:35	35	0.0000
nopath	3	1	14	16	351	00:25:14	1514	00:26:13	1573	00:00:59	59	0.0000
nopath	3	2	5	1	311	00:25:39	1539	00:26:15	1575	00:00:36	36	0.0000
nopath	1	2	1	1	327	00:25:49	1549	00:26:19	1579	00:00:30	30	0.0000
nopath	1	2	1	1	327	00:25:54	1554	00:26:21	1581	00:00:27	27	0.0000
nopath	2	1	1	1	327	00:25:50	1550	00:26:23	1583	00:00:33	33	0.0000
nopath	1	2	1	1	327	00:25:56	1556	00:26:24	1584	00:00:28	28	0.0000
nopath	2	1	8	1	327	00:26:00	1560	00:26:26	1586	00:00:26	26	0.0000
nopath	1	3	5	1	351	00:25:51	1551	00:26:28	1588	00:00:37	37	0.0000
nopath	1	2	9	1	327	00:26:10	1570	00:26:38	1598	00:00:28	28	0.0000
nopath	2	1	9	1	327	00:26:15	1575	00:26:40	1600	00:00:25	25	0.0000
nopath	2	1	1	1	327	00:26:20	1580	00:26:45	1605	00:00:25	25	0.0000
nopath	2	1	10	1	327	00:26:22	1582	00:26:47	1607	00:00:25	25	0.0000
nopath	1	2	1	1	327	00:26:26	1586	00:26:54	1614	00:00:28	28	0.0000
nopath	2	1	3	1	327	00:26:29	1589	00:26:54	1614	00:00:25	25	0.0000
nopath	2	1	12	14	327	00:26:33	1593	00:27:00	1620	00:00:27	27	0.0000	00:00:26
nopath	1	2	1	1	327	00:26:40	1600	00:27:08	1628	00:00:28	28	0.0000
nopath	1	3	1	1	351	00:26:34	1594	00:27:09	1629	00:00:35	35	0.0000
nopath	1	2	6	1	327	00:26:42	1602	00:27:10	1630	00:00:28	28	0.0000
nopath	2	1	1	1	327	00:26:47	1607	00:27:12	1632	00:00:25	25	0.0000
nopath	1	2	3	1	327	00:26:43	1603	00:27:13	1633	00:00:30	30	0.0000
nopath	2	1	12	14	327	00:26:52	1612	00:27:19	1639	00:00:27	27	0.0000
nopath	1	2	1	1	327	00:26:59	1619	00:27:27	1647	00:00:28	28	0.0000
nopath	1	3	1	1	351	00:26:53	1613	00:27:28	1648	00:00:35	35	0.0000
nopath	1	3	1	1	351	00:27:02	1622	00:27:36	1656	00:00:34	34	0.0000
nopath	3	1	1	1	351	00:26:49	1609	00:27:44	1664	00:00:55	55	0.0000
nopath	3	2	1	1	311	00:27:04	1624	00:27:44	1664	00:00:40	40	0.0000
nopath	1	2	1	1	327	00:27:10	1630	00:27:50	1670	00:00:40	40	0.0000
nopath	1	2	1	1	327	00:27:21	1641	00:27:51	1671	00:00:30	30	0.0000
nopath	2	1	1	1	327	00:27:23	1643	00:27:52	1672	00:00:29	29	0.0000
nopath	2	1	1	1	327	00:27:11	1631	00:27:53	1673	00:00:42	42	0.0000
nopath	2	1	1	1	327	00:27:17	1637	00:27:54	1674	00:00:37	37	0.0000
nopath	1	2	1	1	327	00:27:26	1646	00:27:56	1676	00:00:30	30	0.0000
nopath	1	2	12	14	327	00:27:31	1651	00:28:01	1681	00:00:30	30	0.0000	00:00:34
nopath	3	2	1	1	311	00:27:29	1649	00:28:10	1690	00:00:41	41	0.0000
nopath	1	2	1	1	327	00:27:47	1667	00:28:20	1700	00:00:33	33	0.0000
nopath	2	1	1	1	327	00:27:55	1675	00:28:22	1702	00:00:27	27	0.0000
nopath	2	1	1	1	327	00:27:51	1671	00:28:23	1703	00:00:32	32	0.0000
nopath	2	1	1	1	327	00:27:56	1676	00:28:25	1705	00:00:29	29	0.0000
nopath	2	1	1	1	327	00:27:58	1678	00:28:26	1706	00:00:28	28	0.0000
nopath	2	1	2	1	327	00:28:00	1680	00:28:27	1707	00:00:27	27	0.0000
nopath	1	2	1	1	327	00:28:00	1680	00:28:27	1707	00:00:27	27	0.0000
nopath	2	1	13	15	327	00:28:01	1681	00:28:30	1710	00:00:29	29	0.0000
nopath	2	1	1	1	327	00:28:05	1685	00:28:31	1711	00:00:26	26	0.0000
nopath	2	3	1	1	311	00:28:09	1689	00:28:38	1718	00:00:29	29	0.0000
nopath	3	2	1	1	311	00:28:01	1681	00:28:42	1722	00:00:41	41	0.0000
nopath	3	1	1	1	351	00:27:57	1677	00:28:42	1722	00:00:45	45	0.0000
nopath	1	2	12	14	327	00:28:08	1688	00:28:51	1731	00:00:43	43	0.0000
nopath	1	2	1	1	327	00:28:10	1690	00:28:52	1732	00:00:42	42	0.0000
nopath	2	1	1	1	327	00:28:21	1701	00:28:53	1733	00:00:32	32	0.0000
nopath	1	2	1	1	327	00:28:16	1696	00:28:53	1733	00:00:37	37	0.0000
nopath	1	2	1	1	327	00:28:19	1699	00:28:55	1735	00:00:36	36	0.0000
nopath	2	1	1	1	327	00:28:30	1710	00:28:57	1737	00:00:27	27	0.0000
nopath	1	2	12	14	327	00:28:21	1701	00:28:57	1737	00:00:36	36	0.0000
nopath	1	3	1	1	351	00:28:01	1681	00:28:58	1738	00:00:57	57	0.0000
nopath	1	3	1	1	351	00:28:07	1687	00:29:02	1742	00:00:55	55	0.0000	00:00:39
nopath	1	3	1	1	351	00:28:32	1712	00:29:07	1747	00:00:35	35	0.0000
nopath	3	1	3	1	351	00:28:14	1694	00:29:12	1752	00:00:58	58	0.0000
nopath	3	2	3	1	311	00:28:38	1718	00:29:14	1754	00:00:36	36	0.0000
nopath	1	2	1	1	327	00:28:43	1723	00:29:20	1760	00:00:37	37	0.0000
nopath	2	1	1	1	327	00:28:43	1723	00:29:23	1763	00:00:40	40	0.0000
nopath	1	2	1	1	327	00:28:55	1735	00:29:23	1763	00:00:28	28	0.0000
nopath	2	1	1	1	327	00:29:03	1743	00:29:28	1768	00:00:25	25	0.0000
nopath	3	1	1	1	351	00:28:53	1733	00:29:42	1782	00:00:49	49	0.0000
nopath	1	2	1	1	327	00:29:19	1759	00:29:49	1789	00:00:30	30	0.0000
nopath	1	2	1	1	327	00:29:20	1760	00:29:51	1791	00:00:31	31	0.0000
nopath	2	1	1	1	327	00:29:23	1763	00:29:52	1792	00:00:29	29	0.0000
nopath	1	2	1	1	327	00:29:24	1764	00:29:53	1793	00:00:29	29	0.0000
nopath	3	1	1	1	351	00:29:21	1761	00:30:02	1802	00:00:41	41	0.0000	00:00:46
nopath	3	1	1	1	351	00:29:30	1770	00:30:06	1806	00:00:36	36	0.0000
nopath	3	1	1	1	351	00:29:34	1774	00:30:10	1810	00:00:36	36	0.0000
nopath	1	2	1	1	327	00:29:32	1772	00:30:20	1820	00:00:48	48	0.0000
nopath	1	2	1	1	327	00:29:36	1776	00:30:21	1821	00:00:45	45	0.0000
nopath	2	1	9	1	327	00:29:41	1781	00:30:23	1823	00:00:42	42	0.0000
nopath	2	1	1	1	327	00:29:37	1777	00:30:23	1823	00:00:46	46	0.0000
nopath	1	2	9	1	327	00:29:53	1793	00:30:24	1824	00:00:31	31	0.0000
nopath	2	1	1	1	327	00:29:53	1793	00:30:25	1825	00:00:32	32	0.0000
nopath	2	1	13	15	327	00:29:54	1794	00:30:26	1826	00:00:32	32	0.0000
nopath	1	2	9	1	327	00:29:55	1795	00:30:28	1828	00:00:33	33	0.0000
nopath	2	1	1	1	327	00:30:03	1803	00:30:30	1830	00:00:27	27	0.0000
nopath	1	2	1	1	327	00:30:00	1800	00:30:31	1831	00:00:31	31	0.0000
nopath	2	1	1	1	327	00:30:04	1804	00:30:32	1832	00:00:28	28	0.0000
nopath	1	3	1	1	351	00:30:06	1806	00:30:39	1839	00:00:33	33	0.0000
nopath	3	1	5	1	351	00:29:52	1792	00:30:42	1842	00:00:50	50	0.0000
nopath	3	1	1	1	351	00:29:58	1798	00:30:45	1845	00:00:47	47	0.0000
nopath	2	1	12	14	327	00:30:26	1826	00:30:53	1853	00:00:27	27	0.0000
nopath	2	1	2	1	327	00:30:20	1820	00:30:53	1853	00:00:33	33	0.0000
nopath	1	2	1	1	327	00:30:27	1827	00:30:54	1854	00:00:27	27	0.0000
nopath	2	1	1	1	327	00:30:24	1824	00:30:55	1855	00:00:31	31	0.0000
nopath	1	2	1	1	327	00:30:34	1834	00:31:02	1862	00:00:28	28	0.0000	00:00:34
nopath	2	1	1	1	327	00:30:40	1840	00:31:06	1866	00:00:26	26	0.0000
nopath	2	1	1	1	327	00:30:43	1843	00:31:09	1869	00:00:26	26	0.0000
nopath	2	1	1	1	327	00:30:50	1850	00:31:15	1875	00:00:25	25	0.0000
nopath	2	1	5	1	327	00:30:52	1852	00:31:18	1878	00:00:26	26	0.0000
nopath	2	1	1	1	327	00:30:53	1853	00:31:19	1879	00:00:26	26	0.0000
nopath	2	1	3	1	327	00:30:55	1855	00:31:20	1880	00:00:25	25	0.0000
nopath	2	1	1	1	327	00:30:58	1858	00:31:24	1884	00:00:26	26	0.0000
nopath	3	1	1	1	351	00:30:53	1853	00:31:32	1892	00:00:39	39	0.0000
nopath	3	2	12	14	311	00:31:02	1862	00:31:36	1896	00:00:34	34	0.0000
nopath	1	2	3	1	327	00:30:59	1859	00:31:40	1900	00:00:41	41	0.0000
nopath	1	2	3	1	327	00:31:03	1863	00:31:42	1902	00:00:39	39	0.0000
nopath	2	1	1	1	327	00:31:07	1867	00:31:43	1903	00:00:36	36	0.0000
nopath	2	3	13	15	311	00:31:13	1873	00:31:50	1910	00:00:37	37	0.0000
nopath	2	1	6	1	327	00:31:24	1884	00:31:51	1911	00:00:27	27	0.0000
nopath	1	2	1	1	327	00:31:27	1887	00:31:55	1915	00:00:28	28	0.0000
nopath	2	1	12	14	327	00:31:31	1891	00:31:57	1917	00:00:26	26	0.0000
nopath	1	2	6	1	327	00:31:28	1888	00:31:58	1918	00:00:30	30	0.0000
nopath	1	2	1	1	327	00:31:29	1889	00:31:59	1919	00:00:30	30	0.0000
nopath	1	3	1	1	351	00:31:09	1869	00:32:00	1920	00:00:51	51	0.0000	00:00:39
nopath	1	2	5	1	327	00:31:35	1895	00:32:04	1924	00:00:29	29	0.0000
nopath	3	1	1	1	351	00:31:24	1884	00:32:12	1932	00:00:48	48	0.0000
nopath	3	1	3	1	351	00:31:42	1902	00:32:19	1939	00:00:37	37	0.0000
nopath	1	2	1	1	327	00:31:41	1901	00:32:20	1940	00:00:39	39	0.0000
nopath	1	2	14	16	327	00:31:51	1911	00:32:22	1942	00:00:31	31	0.0000
nopath	2	1	1	1	327	00:31:44	1904	00:32:23	1943	00:00:39	39	0.0000
nopath	1	2	1	1	327	00:31:59	1919	00:32:28	1948	00:00:29	29	0.0000
nopath	2	1	12	14	327	00:32:02	1922	00:32:29	1949	00:00:27	27	0.0000
nopath	2	1	10	1	327	00:32:06	1926	00:32:32	1952	00:00:26	26	0.0000
nopath	2	1	1	1	327	00:32:10	1930	00:32:35	1955	00:00:25	25	0.0000
nopath	2	1	12	14	327	00:32:11	1931	00:32:38	1958	00:00:27	27	0.0000
nopath	2	1	1	1	327	00:32:17	1937	00:32:42	1962	00:00:25	25	0.0000
nopath	1	3	1	1	351	00:31:45	1905	00:32:45	1965	00:01:00	60	0.0000
nopath	1	2	5	1	327	00:32:17	1937	00:32:45	1965	00:00:28	28	0.0000
nopath	2	1	1	1	327	00:32:24	1944	00:32:50	1970	00:00:26	26	0.0000
nopath	2	1	1	1	327	00:32:25	1945	00:32:50	1970	00:00:25	25	0.0000
nopath	3	2	5	1	311	00:32:25	1945	00:33:00	1980	00:00:35	35	0.0000	00:00:40
nopath	3	2	1	1	311	00:32:29	1949	00:33:03	1983	00:00:34	34	0.0000
nopath	1	2	1	1	327	00:32:34	1954	00:33:10	1990	00:00:36	36	0.0000
nopath	1	2	3	1	327	00:32:37	1957	00:33:11	1991	00:00:34	34	0.0000
nopath	1	2	1	1	327	00:32:46	1966	00:33:15	1995	00:00:29	29	0.0000
nopath	2	1	13	15	327	00:32:36	1956	00:33:16	1996	00:00:40	40	0.0000
nopath	1	2	14	16	327	00:32:49	1969	00:33:20	2000	00:00:31	31	0.0000
nopath	1	2	10	1	327	00:33:02	1982	00:33:30	2010	00:00:28	28	0.0000
nopath	1	3	1	1	351	00:32:58	1978	00:33:34	2014	00:00:36	36	0.0000
nopath	3	1	1	1	351	00:32:47	1967	00:33:42	2022	00:00:55	55	0.0000
nopath	3	1	1	1	351	00:33:10	1990	00:33:47	2027	00:00:37	37	0.0000
nopath	1	2	12	14	327	00:33:05	1985	00:33:51	2031	00:00:46	46	0.0000
nopath	1	2	1	1	327	00:33:07	1987	00:33:53	2033	00:00:46	46	0.0000
nopath	2	1	1	1	327	00:33:22	2002	00:33:53	2033	00:00:31	31	0.0000
nopath	2	1	12	14	327	00:33:17	1997	00:33:54	2034	00:00:37	37	0.0000
nopath	1	2	2	1	327	00:33:15	1995	00:33:54	2034	00:00:39	39	0.0000
nopath	3	1	5	1	351	00:33:20	2000	00:34:02	2042	00:00:42	42	0.0000	00:00:42
nopath	3	1	5	1	351	00:33:31	2011	00:34:07	2047	00:00:36	36	0.0000
nopath	1	2	3	1	327	00:33:18	1998	00:34:10	2050	00:00:52	52	0.0000
nopath	1	2	1	1	327	00:33:19	1999	00:34:11	2051	00:00:52	52	0.0000
nopath	1	2	5	1	327	00:33:31	2011	00:34:13	2053	00:00:42	42	0.0000
nopath	2	1	1	1	327	00:33:39	2019	00:34:13	2053	00:00:34	34	0.0000
nopath	1	2	12	14	327	00:33:35	2015	00:34:15	2055	00:00:40	40	0.0000
nopath	1	2	3	1	327	00:33:43	2023	00:34:17	2057	00:00:34	34	0.0000
nopath	1	2	5	1	327	00:33:53	2033	00:34:22	2062	00:00:29	29	0.0000
nopath	2	1	1	1	327	00:34:00	2040	00:34:25	2065	00:00:25	25	0.0000
nopath	2	1	1	1	327	00:33:59	2039	00:34:25	2065	00:00:26	26	0.0000
nopath	1	2	1	1	327	00:33:54	2034	00:34:26	2066	00:00:32	32	0.0000
nopath	1	2	5	1	327	00:34:00	2040	00:34:28	2068	00:00:28	28	0.0000
nopath	2	1	1	1	327	00:34:08	2048	00:34:34	2074	00:00:26	26	0.0000
nopath	1	2	1	1	327	00:34:07	2047	00:34:35	2075	00:00:28	28	0.0000
nopath	2	1	3	1	327	00:34:13	2053	00:34:39	2079	00:00:26	26	0.0000
nopath	2	1	1	1	327	00:34:21	2061	00:34:47	2087	00:00:26	26	0.0000
nopath	2	1	9	1	327	00:34:22	2062	00:34:48	2088	00:00:26	26	0.0000
nopath	2	1	3	1	327	00:34:23	2063	00:34:48	2088	00:00:25	25	0.0000
nopath	1	2	1	1	327	00:34:24	2064	00:34:52	2092	00:00:28	28	0.0000
nopath	2	1	12	14	327	00:34:26	2066	00:34:53	2093	00:00:27	27	0.0000
nopath	2	1	12	14	327	00:34:27	2067	00:34:54	2094	00:00:27	27	0.0000
nopath	3	2	1	1	311	00:34:21	2061	00:35:00	2100	00:00:39	39	0.0000	00:00:36
nopath	3	2	1	1	311	00:34:27	2067	00:35:03	2103	00:00:36	36	0.0000
nopath	1	2	1	1	327	00:34:28	2068	00:35:10	2110	00:00:42	42	0.0000
nopath	1	2	1	1	327	00:34:39	2079	00:35:11	2111	00:00:32	32	0.0000
nopath	2	1	3	1	327	00:34:39	2079	00:35:13	2113	00:00:34	34	0.0000
nopath	2	1	15	17	327	00:34:31	2071	00:35:15	2115	00:00:44	44	0.0000
nopath	2	1	1	1	327	00:34:46	2086	00:35:17	2117	00:00:31	31	0.0000
nopath	1	3	1	1	351	00:34:46	2086	00:35:19	2119	00:00:33	33	0.0000
nopath	3	2	1	1	311	00:34:37	2077	00:35:20	2120	00:00:43	43	0.0000
nopath	3	2	1	1	311	00:34:39	2079	00:35:22	2122	00:00:43	43	0.0000
nopath	3	1	1	1	351	00:34:59	2099	00:35:35	2135	00:00:36	36	0.0000
nopath	1	2	1	1	327	00:35:02	2102	00:35:40	2140	00:00:38	38	0.0000
nopath	1	2	12	14	327	00:35:07	2107	00:35:41	2141	00:00:34	34	0.0000
nopath	2	1	9	1	327	00:34:40	2080	00:35:43	2143	00:01:03	63	0.0000
nopath	2	1	9	1	327	00:35:06	2106	00:35:43	2143	00:00:37	37	0.0000
nopath	2	1	3	1	327	00:35:13	2113	00:35:44	2144	00:00:31	31	0.0000
nopath	2	1	1	1	327	00:35:19	2119	00:35:47	2147	00:00:28	28	0.0000
nopath	3	1	1	1	351	00:35:07	2107	00:35:52	2152	00:00:45	45	0.0000
nopath	1	2	1	1	327	00:35:17	2117	00:36:00	2160	00:00:43	43	0.0000	00:00:35
nopath	1	2	1	1	327	00:35:27	2127	00:36:02	2162	00:00:35	35	0.0000
nopath	2	1	1	1	327	00:35:40	2140	00:36:05	2165	00:00:25	25	0.0000
nopath	1	3	1	1	351	00:35:25	2125	00:36:08	2168	00:00:43	43	0.0000
nopath	3	2	5	1	311	00:35:25	2125	00:36:10	2170	00:00:45	45	0.0000
nopath	1	2	1	1	327	00:35:29	2129	00:36:20	2180	00:00:51	51	0.0000
nopath	1	2	1	1	327	00:35:52	2152	00:36:22	2182	00:00:30	30	0.0000
nopath	2	1	1	1	327	00:35:53	2153	00:36:22	2182	00:00:29	29	0.0000
nopath	2	1	1	1	327	00:35:48	2148	00:36:23	2183	00:00:35	35	0.0000
nopath	2	1	13	15	327	00:36:00	2160	00:36:28	2188	00:00:28	28	0.0000
nopath	1	2	5	1	327	00:36:00	2160	00:36:29	2189	00:00:29	29	0.0000
nopath	1	3	1	1	351	00:35:50	2150	00:36:31	2191	00:00:41	41	0.0000
nopath	2	1	1	1	327	00:36:07	2167	00:36:34	2194	00:00:27	27	0.0000
nopath	2	1	1	1	327	00:36:11	2171	00:36:36	2196	00:00:25	25	0.0000
nopath	2	1	1	1	327	00:36:16	2176	00:36:42	2202	00:00:26	26	0.0000
nopath	1	2	1	1	327	00:36:16	2176	00:36:44	2204	00:00:28	28	0.0000
nopath	2	1	1	1	327	00:36:19	2179	00:36:45	2205	00:00:26	26	0.0000
nopath	2	1	1	1	327	00:36:20	2180	00:36:46	2206	00:00:26	26	0.0000
nopath	1	2	1	1	327	00:36:18	2178	00:36:46	2206	00:00:28	28	0.0000
nopath	1	2	2	1	327	00:36:20	2180	00:36:48	2208	00:00:28	28	0.0000
nopath	2	1	1	1	327	00:36:26	2186	00:36:52	2212	00:00:26	26	0.0000
nopath	3	1	15	17	351	00:35:48	2148	00:37:03	2223	00:01:15	75	0.0000	00:00:48
nopath	1	2	1	1	327	00:36:40	2200	00:37:09	2229	00:00:29	29	0.0000
nopath	2	1	1	1	327	00:36:34	2194	00:37:13	2233	00:00:39	39	0.0000
nopath	2	1	8	1	327	00:36:35	2195	00:37:13	2233	00:00:38	38	0.0000
nopath	2	1	1	1	327	00:36:41	2201	00:37:14	2234	00:00:33	33	0.0000
nopath	2	3	1	1	311	00:36:38	2198	00:37:14	2234	00:00:36	36	0.0000
nopath	2	1	1	1	327	00:36:40	2200	00:37:16	2236	00:00:36	36	0.0000
nopath	2	1	1	1	327	00:36:45	2205	00:37:18	2238	00:00:33	33	0.0000
nopath	2	1	1	1	327	00:36:50	2210	00:37:20	2240	00:00:30	30	0.0000
nopath	1	3	1	1	351	00:36:44	2204	00:37:23	2243	00:00:39	39	0.0000
nopath	1	3	1	1	351	00:36:51	2211	00:37:27	2247	00:00:36	36	0.0000
nopath	3	2	1	1	311	00:36:38	2198	00:37:30	2250	00:00:52	52	0.0000
nopath	3	2	1	1	311	00:36:42	2202	00:37:31	2251	00:00:49	49	0.0000
nopath	1	2	1	1	327	00:37:08	2228	00:37:40	2260	00:00:32	32	0.0000
nopath	2	1	1	1	327	00:37:15	2235	00:37:41	2261	00:00:26	26	0.0000
nopath	2	1	1	1	327	00:37:03	2223	00:37:43	2263	00:00:40	40	0.0000
nopath	1	2	1	1	327	00:37:28	2248	00:38:00	2280	00:00:32	32	0.0000	00:00:32
nopath	2	1	12	14	327	00:37:38	2258	00:38:05	2285	00:00:27	27	0.0000
nopath	3	2	5	1	311	00:37:25	2245	00:38:10	2290	00:00:45	45	0.0000
nopath	3	1	1	1	351	00:37:41	2261	00:38:17	2297	00:00:36	36	0.0000
nopath	3	1	1	1	351	00:37:48	2268	00:38:25	2305	00:00:37	37	0.0000
nopath	1	2	1	1	327	00:37:56	2276	00:38:30	2310	00:00:34	34	0.0000
nopath	1	2	1	1	327	00:37:59	2279	00:38:32	2312	00:00:33	33	0.0000
nopath	2	1	10	1	327	00:37:45	2265	00:38:33	2313	00:00:48	48	0.0000
nopath	2	1	12	14	327	00:37:46	2266	00:38:34	2314	00:00:48	48	0.0000
nopath	2	1	1	1	327	00:37:54	2274	00:38:34	2314	00:00:40	40	0.0000
nopath	2	1	1	1	327	00:37:49	2269	00:38:36	2316	00:00:47	47	0.0000
nopath	2	1	10	1	327	00:38:05	2285	00:38:37	2317	00:00:32	32	0.0000
nopath	2	1	1	1	327	00:38:10	2290	00:38:38	2318	00:00:28	28	0.0000
nopath	1	3	1	1	351	00:37:55	2275	00:38:40	2320	00:00:45	45	0.0000
nopath	1	3	1	1	351	00:38:01	2281	00:38:43	2323	00:00:42	42	0.0000
nopath	3	1	1	1	351	00:37:58	2278	00:38:52	2332	00:00:54	54	0.0000
nopath	3	1	1	1	351	00:38:07	2287	00:38:55	2335	00:00:48	48	0.0000
nopath	1	2	9	1	327	00:38:14	2294	00:39:00	2340	00:00:46	46	0.0000	00:00:37
nopath	1	2	1	1	327	00:38:21	2301	00:39:01	2341	00:00:40	40	0.0000
nopath	2	1	1	1	327	00:38:28	2308	00:39:03	2343	00:00:35	35	0.0000
nopath	1	2	1	1	327	00:38:24	2304	00:39:03	2343	00:00:39	39	0.0000
nopath	2	1	6	1	327	00:38:27	2307	00:39:03	2343	00:00:36	36	0.0000
nopath	2	1	3	1	327	00:38:32	2312	00:39:04	2344	00:00:32	32	0.0000
nopath	1	2	3	1	327	00:38:29	2309	00:39:05	2345	00:00:36	36	0.0000
nopath	2	1	12	14	327	00:38:36	2316	00:39:06	2346	00:00:30	30	0.0000
nopath	1	3	5	1	351	00:38:31	2311	00:39:08	2348	00:00:37	37	0.0000
nopath	2	1	3	1	327	00:38:48	2328	00:39:14	2354	00:00:26	26	0.0000
nopath	1	2	1	1	327	00:38:47	2327	00:39:17	2357	00:00:30	30	0.0000
nopath	2	1	1	1	327	00:38:51	2331	00:39:17	2357	00:00:26	26	0.0000
nopath	1	2	2	1	327	00:38:48	2328	00:39:19	2359	00:00:31	31	0.0000
nopath	1	2	10	1	327	00:38:49	2329	00:39:20	2360	00:00:31	31	0.0000
nopath	1	3	1	1	351	00:38:37	2317	00:39:21	2361	00:00:44	44	0.0000
nopath	1	2	2	1	327	00:38:51	2331	00:39:21	2361	00:00:30	30	0.0000
nopath	3	1	12	14	351	00:38:08	2288	00:39:32	2372	00:01:24	84	0.0000
nopath	1	2	1	1	327	00:39:07	2347	00:39:40	2380	00:00:33	33	0.0000
nopath	1	2	1	1	327	00:39:11	2351	00:39:41	2381	00:00:30	30	0.0000
nopath	2	1	3	1	327	00:39:17	2357	00:39:42	2382	00:00:25	25	0.0000
nopath	2	3	1	1	311	00:39:15	2355	00:39:44	2384	00:00:29	29	0.0000
nopath	2	1	5	1	327	00:39:21	2361	00:39:47	2387	00:00:26	26	0.0000
nopath	2	1	1	1	327	00:39:22	2362	00:39:48	2388	00:00:26	26	0.0000
nopath	2	1	12	14	327	00:39:27	2367	00:39:53	2393	00:00:26	26	0.0000
nopath	2	1	1	1	327	00:39:29	2369	00:39:55	2395	00:00:26	26	0.0000
nopath	1	2	5	1	327	00:39:29	2369	00:39:57	2397	00:00:28	28	0.0000
nopath	2	1	1	1	327	00:39:34	2374	00:40:00	2400	00:00:26	26	0.0000	00:00:30
nopath	2	3	1	1	311	00:39:35	2375	00:40:04	2404	00:00:29	29	0.0000
nopath	1	2	9	1	327	00:39:39	2379	00:40:07	2407	00:00:28	28	0.0000
nopath	1	3	6	1	351	00:39:01	2341	00:40:08	2408	00:01:07	67	0.0000
nopath	1	3	1	1	351	00:39:10	2350	00:40:11	2411	00:01:01	61	0.0000
nopath	1	3	7	1	351	00:39:35	2375	00:40:13	2413	00:00:38	38	0.0000
nopath	1	2	1	1	327	00:39:45	2385	00:40:14	2414	00:00:29	29	0.0000
nopath	1	3	1	1	351	00:39:38	2378	00:40:17	2417	00:00:39	39	0.0000
nopath	3	1	1	1	351	00:39:04	2344	00:40:24	2424	00:01:20	80	0.0000
nopath	3	1	1	1	351	00:39:26	2366	00:40:26	2426	00:01:00	60	0.0000
nopath	1	2	1	1	327	00:39:57	2397	00:40:30	2430	00:00:33	33	0.0000
nopath	1	2	1	1	327	00:40:01	2401	00:40:32	2432	00:00:31	31	0.0000
nopath	2	1	1	1	327	00:39:54	2394	00:40:33	2433	00:00:39	39	0.0000
nopath	2	1	1	1	327	00:39:53	2393	00:40:33	2433	00:00:40	40	0.0000
nopath	2	1	1	1	327	00:39:56	2396	00:40:34	2434	00:00:38	38	0.0000
nopath	2	1	9	1	327	00:39:57	2397	00:40:35	2435	00:00:38	38	0.0000
nopath	1	2	10	1	327	00:40:09	2409	00:40:37	2437	00:00:28	28	0.0000
nopath	2	1	1	1	327	00:40:06	2406	00:40:37	2437	00:00:31	31	0.0000
nopath	1	2	12	14	327	00:40:11	2411	00:40:40	2440	00:00:29	29	0.0000
nopath	2	1	1	1	327	00:40:14	2414	00:40:41	2441	00:00:27	27	0.0000
nopath	2	1	9	1	327	00:40:15	2415	00:40:43	2443	00:00:28	28	0.0000
nopath	2	1	1	1	327	00:40:18	2418	00:40:43	2443	00:00:25	25	0.0000
nopath	2	1	1	1	327	00:40:19	2419	00:40:45	2445	00:00:26	26	0.0000
nopath	1	2	1	1	327	00:40:26	2426	00:40:54	2454	00:00:28	28	0.0000
nopath	2	1	14	16	327	00:40:30	2430	00:40:57	2457	00:00:27	27	0.0000
nopath	2	1	12	14	327	00:40:34	2434	00:41:00	2460	00:00:26	26	0.0000	00:00:31
nopath	2	1	1	1	327	00:40:33	2433	00:41:00	2460	00:00:27	27	0.0000
nopath	1	2	5	1	327	00:40:33	2433	00:41:01	2461	00:00:28	28	0.0000
nopath	2	1	1	1	327	00:40:37	2437	00:41:03	2463	00:00:26	26	0.0000
nopath	2	1	1	1	327	00:40:41	2441	00:41:06	2466	00:00:25	25	0.0000
nopath	1	2	1	1	327	00:40:40	2440	00:41:08	2468	00:00:28	28	0.0000
nopath	2	1	1	1	327	00:40:49	2449	00:41:15	2475	00:00:26	26	0.0000
nopath	2	1	5	1	327	00:40:50	2450	00:41:16	2476	00:00:26	26	0.0000
nopath	1	2	1	1	327	00:40:51	2451	00:41:19	2479	00:00:28	28	0.0000
nopath	2	1	1	1	327	00:40:55	2455	00:41:21	2481	00:00:26	26	0.0000
nopath	1	2	12	14	327	00:40:53	2453	00:41:22	2482	00:00:29	29	0.0000
nopath	1	3	14	16	351	00:40:47	2447	00:41:24	2484	00:00:37	37	0.0000
nopath	3	2	1	1	311	00:40:41	2441	00:41:30	2490	00:00:49	49	0.0000
nopath	3	1	9	1	351	00:40:51	2451	00:41:34	2494	00:00:43	43	0.0000
nopath	1	2	1	1	327	00:40:56	2456	00:41:40	2500	00:00:44	44	0.0000
nopath	1	2	1	1	327	00:40:58	2458	00:41:41	2501	00:00:43	43	0.0000
nopath	2	1	1	1	327	00:41:13	2473	00:41:42	2502	00:00:29	29	0.0000
nopath	1	2	1	1	327	00:40:59	2459	00:41:43	2503	00:00:44	44	0.0000
nopath	2	1	1	1	327	00:41:10	2470	00:41:43	2503	00:00:33	33	0.0000
nopath	1	2	1	1	327	00:41:03	2463	00:41:44	2504	00:00:41	41	0.0000
nopath	1	2	1	1	327	00:41:06	2466	00:41:46	2506	00:00:40	40	0.0000
nopath	1	3	1	1	351	00:40:52	2452	00:41:46	2506	00:00:54	54	0.0000
nopath	1	2	12	14	327	00:41:12	2472	00:41:48	2508	00:00:36	36	0.0000
nopath	1	2	12	14	327	00:41:14	2474	00:41:51	2511	00:00:37	37	0.0000
nopath	2	1	5	1	327	00:41:27	2487	00:41:52	2512	00:00:25	25	0.0000
nopath	1	3	5	1	351	00:41:18	2478	00:41:56	2516	00:00:38	38	0.0000
nopath	3	2	1	1	311	00:41:04	2464	00:42:00	2520	00:00:56	56	0.0000	00:00:46
nopath	3	1	9	1	351	00:41:05	2465	00:42:04	2524	00:00:59	59	0.0000
nopath	1	2	5	1	327	00:41:35	2495	00:42:12	2532	00:00:37	37	0.0000
nopath	1	2	15	17	327	00:41:33	2493	00:42:13	2533	00:00:40	40	0.0000
nopath	2	1	12	14	327	00:41:40	2500	00:42:14	2534	00:00:34	34	0.0000
nopath	1	2	6	1	327	00:41:43	2503	00:42:14	2534	00:00:31	31	0.0000
nopath	2	1	1	1	327	00:41:45	2505	00:42:16	2536	00:00:31	31	0.0000
nopath	2	1	13	15	327	00:41:34	2494	00:42:16	2536	00:00:42	42	0.0000
nopath	2	1	1	1	327	00:41:41	2501	00:42:18	2538	00:00:37	37	0.0000
nopath	2	1	1	1	327	00:41:50	2510	00:42:18	2538	00:00:28	28	0.0000
nopath	1	2	1	1	327	00:41:52	2512	00:42:20	2540	00:00:28	28	0.0000
nopath	2	1	1	1	327	00:41:53	2513	00:42:21	2541	00:00:28	28	0.0000
nopath	2	1	13	15	327	00:41:56	2516	00:42:25	2545	00:00:29	29	0.0000
nopath	1	2	1	1	327	00:42:01	2521	00:42:29	2549	00:00:28	28	0.0000
nopath	1	3	1	1	351	00:41:54	2514	00:42:30	2550	00:00:36	36	0.0000
nopath	1	2	13	15	327	00:42:02	2522	00:42:32	2552	00:00:30	30	0.0000
nopath	2	1	1	1	327	00:42:08	2528	00:42:34	2554	00:00:26	26	0.0000
nopath	1	2	2	1	327	00:42:06	2526	00:42:34	2554	00:00:28	28	0.0000
nopath	1	2	1	1	327	00:42:07	2527	00:42:36	2556	00:00:29	29	0.0000
nopath	2	3	1	1	311	00:42:15	2535	00:42:44	2564	00:00:29	29	0.0000
nopath	1	2	1	1	327	00:42:17	2537	00:42:45	2565	00:00:28	28	0.0000
nopath	1	3	6	1	351	00:42:08	2528	00:42:47	2567	00:00:39	39	0.0000
nopath	2	1	14	16	327	00:42:24	2544	00:42:51	2571	00:00:27	27	0.0000
nopath	1	2	3	1	327	00:42:33	2553	00:43:01	2581	00:00:28	28	0.0000	00:00:32
nopath	1	2	12	14	327	00:42:34	2554	00:43:04	2584	00:00:30	30	0.0000
nopath	1	2	12	14	327	00:42:35	2555	00:43:05	2585	00:00:30	30	0.0000
nopath	1	2	1	1	327	00:42:38	2558	00:43:07	2587	00:00:29	29	0.0000
nopath	2	3	1	1	311	00:42:38	2558	00:43:07	2587	00:00:29	29	0.0000
nopath	2	1	6	1	327	00:42:41	2561	00:43:07	2587	00:00:26	26	0.0000
nopath	2	1	14	16	327	00:42:42	2562	00:43:10	2590	00:00:28	28	0.0000
nopath	1	3	1	1	351	00:42:30	2550	00:43:12	2592	00:00:42	42	0.0000
nopath	1	2	1	1	327	00:42:45	2565	00:43:14	2594	00:00:29	29	0.0000
nopath	3	2	1	1	311	00:42:13	2533	00:43:20	2600	00:01:07	67	0.0000
nopath	3	2	12	14	311	00:42:41	2561	00:43:23	2603	00:00:42	42	0.0000
nopath	1	2	3	1	327	00:42:56	2576	00:43:30	2610	00:00:34	34	0.0000
nopath	2	1	1	1	327	00:42:51	2571	00:43:33	2613	00:00:42	42	0.0000
nopath	2	1	1	1	327	00:42:55	2575	00:43:33	2613	00:00:38	38	0.0000
nopath	1	2	9	1	327	00:43:06	2586	00:43:34	2614	00:00:28	28	0.0000
nopath	2	1	1	1	327	00:42:54	2574	00:43:34	2614	00:00:40	40	0.0000
nopath	2	3	1	1	311	00:43:01	2581	00:43:36	2616	00:00:35	35	0.0000
nopath	2	1	1	1	327	00:43:05	2585	00:43:38	2618	00:00:33	33	0.0000
nopath	1	2	1	1	327	00:43:09	2589	00:43:39	2619	00:00:30	30	0.0000
nopath	2	1	15	17	327	00:42:58	2578	00:43:39	2619	00:00:41	41	0.0000
nopath	2	1	10	1	327	00:43:07	2587	00:43:39	2619	00:00:32	32	0.0000
nopath	2	1	3	1	327	00:43:03	2583	00:43:41	2621	00:00:38	38	0.0000
nopath	2	1	1	1	327	00:43:13	2593	00:43:41	2621	00:00:28	28	0.0000
nopath	1	2	1	1	327	00:43:16	2596	00:43:44	2624	00:00:28	28	0.0000
nopath	2	1	5	1	327	00:43:19	2599	00:43:46	2626	00:00:27	27	0.0000
nopath	1	3	1	1	351	00:43:11	2591	00:43:47	2627	00:00:36	36	0.0000
nopath	1	2	1	1	327	00:43:22	2602	00:43:50	2630	00:00:28	28	0.0000
nopath	1	2	1	1	327	00:43:23	2603	00:43:53	2633	00:00:30	30	0.0000
nopath	1	2	9	1	327	00:43:25	2605	00:43:55	2635	00:00:30	30	0.0000
nopath	2	3	1	1	311	00:43:27	2607	00:43:56	2636	00:00:29	29	0.0000
nopath	2	1	2	1	327	00:43:28	2608	00:43:57	2637	00:00:29	29	0.0000
nopath	1	2	1	1	327	00:43:29	2609	00:43:57	2637	00:00:28	28	0.0000
nopath	2	1	1	1	327	00:43:32	2612	00:43:57	2637	00:00:25	25	0.0000
nopath	1	3	1	1	351	00:43:18	2598	00:44:01	2641	00:00:43	43	0.0000	00:00:42
nopath	1	2	1	1	327	00:43:35	2615	00:44:04	2644	00:00:29	29	0.0000
nopath	2	1	1	1	327	00:43:39	2619	00:44:04	2644	00:00:25	25	0.0000
nopath	2	1	3	1	327	00:43:41	2621	00:44:06	2646	00:00:25	25	0.0000
nopath	2	1	1	1	327	00:43:40	2620	00:44:07	2647	00:00:27	27	0.0000
nopath	3	1	1	1	351	00:43:29	2609	00:44:12	2652	00:00:43	43	0.0000
nopath	3	2	13	15	311	00:43:31	2611	00:44:14	2654	00:00:43	43	0.0000
nopath	3	1	1	1	351	00:43:37	2617	00:44:18	2658	00:00:41	41	0.0000
nopath	3	2	1	1	311	00:43:45	2625	00:44:19	2659	00:00:34	34	0.0000
nopath	1	2	1	1	327	00:43:46	2626	00:44:30	2670	00:00:44	44	0.0000
nopath	1	2	12	14	327	00:43:53	2633	00:44:31	2671	00:00:38	38	0.0000
nopath	2	1	1	1	327	00:43:58	2638	00:44:33	2673	00:00:35	35	0.0000
nopath	2	1	3	1	327	00:43:57	2637	00:44:35	2675	00:00:38	38	0.0000
nopath	2	1	14	16	327	00:43:42	2622	00:44:35	2675	00:00:53	53	0.0000
nopath	2	1	1	1	327	00:44:08	2648	00:44:37	2677	00:00:29	29	0.0000
nopath	2	1	5	1	327	00:43:59	2639	00:44:37	2677	00:00:38	38	0.0000
nopath	2	1	10	1	327	00:44:03	2643	00:44:39	2679	00:00:36	36	0.0000
nopath	2	1	1	1	327	00:44:16	2656	00:44:42	2682	00:00:26	26	0.0000
nopath	1	2	1	1	327	00:44:12	2652	00:44:43	2683	00:00:31	31	0.0000
nopath	1	2	1	1	327	00:44:15	2655	00:44:44	2684	00:00:29	29	0.0000
nopath	2	1	9	1	327	00:44:20	2660	00:44:46	2686	00:00:26	26	0.0000
nopath	1	2	1	1	327	00:44:18	2658	00:44:46	2686	00:00:28	28	0.0000
nopath	1	3	9	1	351	00:43:28	2608	00:44:49	2689	00:01:21	81	0.0000
nopath	1	3	1	1	351	00:44:02	2642	00:44:53	2693	00:00:51	51	0.0000
nopath	3	2	10	1	311	00:43:56	2636	00:45:00	2700	00:01:04	64	0.0000	00:00:50
nopath	3	1	1	1	351	00:44:02	2642	00:45:04	2704	00:01:02	62	0.0000
nopath	3	2	15	17	311	00:44:17	2657	00:45:07	2707	00:00:50	50	0.0000
nopath	1	2	1	1	327	00:44:26	2666	00:45:10	2710	00:00:44	44	0.0000
nopath	1	2	12	14	327	00:44:27	2667	00:45:12	2712	00:00:45	45	0.0000
nopath	2	3	5	1	311	00:44:38	2678	00:45:12	2712	00:00:34	34	0.0000
nopath	1	2	1	1	327	00:44:34	2674	00:45:13	2713	00:00:39	39	0.0000
nopath	2	1	1	1	327	00:44:41	2681	00:45:13	2713	00:00:32	32	0.0000
nopath	2	1	10	1	327	00:44:45	2685	00:45:15	2715	00:00:30	30	0.0000
nopath	2	1	1	1	327	00:44:46	2686	00:45:15	2715	00:00:29	29	0.0000
nopath	1	2	1	1	327	00:44:39	2679	00:45:16	2716	00:00:37	37	0.0000
nopath	2	1	1	1	327	00:44:48	2688	00:45:16	2716	00:00:28	28	0.0000
nopath	2	1	1	1	327	00:44:51	2691	00:45:17	2717	00:00:26	26	0.0000
nopath	1	2	12	14	327	00:44:43	2683	00:45:18	2718	00:00:35	35	0.0000
nopath	2	1	9	1	327	00:44:53	2693	00:45:20	2720	00:00:27	27	0.0000
nopath	2	1	9	1	327	00:44:58	2698	00:45:24	2724	00:00:26	26	0.0000
nopath	2	1	2	1	327	00:45:00	2700	00:45:25	2725	00:00:25	25	0.0000
nopath	2	1	1	1	327	00:45:04	2704	00:45:29	2729	00:00:25	25	0.0000
nopath	1	2	1	1	327	00:45:03	2703	00:45:31	2731	00:00:28	28	0.0000
nopath	2	1	3	1	327	00:45:08	2708	00:45:34	2734	00:00:26	26	0.0000
nopath	1	3	1	1	351	00:44:59	2699	00:45:36	2736	00:00:37	37	0.0000
nopath	1	2	3	1	327	00:45:10	2710	00:45:38	2738	00:00:28	28	0.0000
nopath	1	2	1	1	327	00:45:13	2713	00:45:41	2741	00:00:28	28	0.0000
nopath	2	1	9	1	327	00:45:16	2716	00:45:42	2742	00:00:26	26	0.0000
nopath	1	3	1	1	351	00:45:11	2711	00:45:46	2746	00:00:35	35	0.0000
nopath	3	1	13	15	351	00:44:30	2670	00:45:53	2753	00:01:23	83	0.0000
nopath	3	1	3	1	351	00:45:01	2701	00:45:55	2755	00:00:54	54	0.0000
nopath	1	2	3	1	327	00:45:19	2719	00:46:00	2760	00:00:41	41	0.0000	00:00:32
nopath	2	1	1	1	327	00:45:26	2726	00:46:03	2763	00:00:37	37	0.0000
nopath	2	1	1	1	327	00:45:27	2727	00:46:03	2763	00:00:36	36	0.0000
nopath	2	1	1	1	327	00:45:34	2734	00:46:05	2765	00:00:31	31	0.0000
nopath	1	3	1	1	351	00:45:24	2724	00:46:07	2767	00:00:43	43	0.0000
nopath	3	1	13	15	351	00:45:41	2741	00:46:19	2779	00:00:38	38	0.0000
nopath	1	2	1	1	327	00:45:46	2746	00:46:20	2780	00:00:34	34	0.0000
nopath	1	2	1	1	327	00:45:48	2748	00:46:21	2781	00:00:33	33	0.0000
nopath	2	1	1	1	327	00:45:49	2749	00:46:23	2783	00:00:34	34	0.0000
nopath	2	1	5	1	327	00:45:56	2756	00:46:24	2784	00:00:28	28	0.0000
nopath	1	2	5	1	327	00:45:54	2754	00:46:24	2784	00:00:30	30	0.0000
nopath	3	2	1	1	311	00:45:42	2742	00:46:30	2790	00:00:48	48	0.0000
nopath	3	1	12	14	351	00:45:48	2748	00:46:35	2795	00:00:47	47	0.0000
nopath	3	1	1	1	351	00:45:59	2759	00:46:38	2798	00:00:39	39	0.0000
nopath	3	2	1	1	311	00:46:05	2765	00:46:40	2800	00:00:35	35	0.0000
nopath	3	2	3	1	311	00:46:06	2766	00:46:44	2804	00:00:38	38	0.0000
nopath	3	2	1	1	311	00:46:12	2772	00:46:47	2807	00:00:35	35	0.0000
nopath	1	2	14	16	327	00:46:19	2779	00:46:50	2810	00:00:31	31	0.0000
nopath	2	1	2	1	327	00:46:02	2762	00:46:53	2813	00:00:51	51	0.0000
nopath	2	1	1	1	327	00:46:07	2767	00:46:53	2813	00:00:46	46	0.0000
nopath	1	2	1	1	327	00:46:26	2786	00:46:54	2814	00:00:28	28	0.0000
nopath	2	1	1	1	327	00:46:15	2775	00:46:54	2814	00:00:39	39	0.0000
nopath	2	1	5	1	327	00:46:24	2784	00:46:56	2816	00:00:32	32	0.0000
nopath	2	1	1	1	327	00:46:21	2781	00:46:56	2816	00:00:35	35	0.0000
nopath	1	2	1	1	327	00:46:28	2788	00:46:57	2817	00:00:29	29	0.0000
nopath	1	3	12	14	351	00:45:42	2742	00:47:00	2820	00:01:18	78	0.0000	00:00:54
nopath	2	1	3	1	327	00:46:38	2798	00:47:04	2824	00:00:26	26	0.0000
nopath	1	2	12	14	327	00:46:42	2802	00:47:11	2831	00:00:29	29	0.0000
nopath	2	1	12	14	327	00:46:44	2804	00:47:11	2831	00:00:27	27	0.0000
nopath	2	3	1	1	311	00:46:43	2803	00:47:12	2832	00:00:29	29	0.0000
nopath	1	2	1	1	327	00:46:43	2803	00:47:13	2833	00:00:30	30	0.0000
nopath	2	1	10	1	327	00:46:47	2807	00:47:13	2833	00:00:26	26	0.0000
nopath	2	1	1	1	327	00:46:50	2810	00:47:16	2836	00:00:26	26	0.0000
nopath	1	3	3	1	351	00:45:52	2752	00:47:18	2838	00:01:26	86	0.0000
nopath	1	2	5	1	327	00:46:52	2812	00:47:20	2840	00:00:28	28	0.0000
nopath	2	1	1	1	327	00:46:56	2816	00:47:22	2842	00:00:26	26	0.0000
nopath	2	1	12	14	327	00:46:59	2819	00:47:26	2846	00:00:27	27	0.0000
nopath	2	1	9	1	327	00:47:01	2821	00:47:27	2847	00:00:26	26	0.0000
nopath	1	2	1	1	327	00:47:01	2821	00:47:29	2849	00:00:28	28	0.0000
nopath	1	3	1	1	351	00:46:29	2789	00:47:30	2850	00:01:01	61	0.0000
nopath	1	2	1	1	327	00:47:04	2824	00:47:32	2852	00:00:28	28	0.0000
nopath	1	3	1	1	351	00:46:32	2792	00:47:33	2853	00:01:01	61	0.0000
nopath	1	2	1	1	327	00:47:07	2827	00:47:35	2855	00:00:28	28	0.0000
nopath	2	1	5	1	327	00:47:10	2830	00:47:36	2856	00:00:26	26	0.0000
nopath	2	1	1	1	327	00:47:13	2833	00:47:39	2859	00:00:26	26	0.0000
nopath	2	3	3	1	311	00:47:16	2836	00:47:44	2864	00:00:28	28	0.0000
nopath	2	1	1	1	327	00:47:22	2842	00:47:47	2867	00:00:25	25	0.0000
nopath	1	3	5	1	351	00:46:49	2809	00:47:51	2871	00:01:02	62	0.0000
nopath	1	2	1	1	327	00:47:24	2844	00:47:52	2872	00:00:28	28	0.0000
nopath	1	2	1	1	327	00:47:26	2846	00:47:54	2874	00:00:28	28	0.0000
nopath	1	3	1	1	351	00:47:02	2822	00:47:55	2875	00:00:53	53	0.0000
nopath	1	2	13	15	327	00:47:28	2848	00:47:58	2878	00:00:30	30	0.0000
nopath	1	3	1	1	351	00:47:12	2832	00:47:58	2878	00:00:46	46	0.0000
nopath	1	2	1	1	327	00:47:32	2852	00:48:00	2880	00:00:28	28	0.0000	00:00:29
nopath	1	2	2	1	327	00:47:33	2853	00:48:03	2883	00:00:30	30	0.0000
nopath	2	1	5	1	327	00:47:37	2857	00:48:03	2883	00:00:26	26	0.0000
nopath	2	1	1	1	327	00:47:38	2858	00:48:04	2884	00:00:26	26	0.0000
nopath	2	1	1	1	327	00:47:39	2859	00:48:05	2885	00:00:26	26	0.0000
nopath	3	2	12	14	311	00:46:30	2790	00:48:10	2890	00:01:40	100	0.0000
nopath	3	2	1	1	311	00:46:32	2792	00:48:13	2893	00:01:41	101	0.0000
nopath	3	1	1	1	351	00:47:43	2863	00:48:19	2899	00:00:36	36	0.0000
nopath	1	2	1	1	327	00:47:38	2858	00:48:20	2900	00:00:42	42	0.0000
nopath	1	2	3	1	327	00:47:41	2861	00:48:22	2902	00:00:41	41	0.0000
nopath	2	3	10	1	311	00:47:48	2868	00:48:22	2902	00:00:34	34	0.0000
nopath	2	1	1	1	327	00:47:50	2870	00:48:23	2903	00:00:33	33	0.0000
nopath	1	2	1	1	327	00:47:44	2864	00:48:24	2904	00:00:40	40	0.0000
nopath	1	2	1	1	327	00:47:46	2866	00:48:25	2905	00:00:39	39	0.0000
nopath	1	3	1	1	351	00:47:45	2865	00:48:26	2906	00:00:41	41	0.0000
nopath	1	2	12	14	327	00:47:47	2867	00:48:27	2907	00:00:40	40	0.0000
nopath	1	2	1	1	327	00:47:49	2869	00:48:29	2909	00:00:40	40	0.0000
nopath	2	1	1	1	327	00:48:02	2882	00:48:30	2910	00:00:28	28	0.0000
nopath	1	2	1	1	327	00:47:55	2875	00:48:31	2911	00:00:36	36	0.0000
nopath	1	2	1	1	327	00:47:56	2876	00:48:33	2913	00:00:37	37	0.0000
nopath	2	3	1	1	311	00:48:05	2885	00:48:34	2914	00:00:29	29	0.0000
nopath	1	2	12	14	327	00:48:02	2882	00:48:35	2915	00:00:33	33	0.0000
nopath	2	1	3	1	327	00:48:11	2891	00:48:37	2917	00:00:26	26	0.0000
nopath	2	1	13	15	327	00:48:13	2893	00:48:41	2921	00:00:28	28	0.0000
nopath	2	1	1	1	327	00:48:15	2895	00:48:42	2922	00:00:27	27	0.0000
nopath	1	2	1	1	327	00:48:15	2895	00:48:44	2924	00:00:29	29	0.0000
nopath	3	2	1	1	311	00:48:05	2885	00:48:50	2930	00:00:45	45	0.0000
nopath	3	1	1	1	351	00:48:17	2897	00:48:55	2935	00:00:38	38	0.0000
nopath	1	2	12	14	327	00:48:17	2897	00:49:01	2941	00:00:44	44	0.0000	00:00:37
nopath	2	1	1	1	327	00:48:35	2915	00:49:01	2941	00:00:26	26	0.0000
nopath	1	2	1	1	327	00:48:21	2901	00:49:02	2942	00:00:41	41	0.0000
nopath	1	2	1	1	327	00:48:25	2905	00:49:03	2943	00:00:38	38	0.0000
nopath	2	1	12	14	327	00:48:28	2908	00:49:04	2944	00:00:36	36	0.0000
nopath	2	1	9	1	327	00:48:38	2918	00:49:05	2945	00:00:27	27	0.0000
nopath	2	1	3	1	327	00:48:34	2914	00:49:06	2946	00:00:32	32	0.0000
nopath	1	2	3	1	327	00:48:38	2918	00:49:07	2947	00:00:29	29	0.0000
nopath	2	1	5	1	327	00:48:40	2920	00:49:07	2947	00:00:27	27	0.0000
nopath	2	1	3	1	327	00:48:52	2932	00:49:18	2958	00:00:26	26	0.0000
nopath	1	2	1	1	327	00:48:56	2936	00:49:24	2964	00:00:28	28	0.0000
nopath	2	1	12	14	327	00:48:59	2939	00:49:25	2965	00:00:26	26	0.0000
nopath	2	1	1	1	327	00:49:04	2944	00:49:29	2969	00:00:25	25	0.0000
nopath	2	1	1	1	327	00:49:05	2945	00:49:32	2972	00:00:27	27	0.0000
nopath	1	2	12	14	327	00:49:05	2945	00:49:34	2974	00:00:29	29	0.0000
nopath	2	3	12	14	311	00:49:06	2946	00:49:37	2977	00:00:31	31	0.0000
nopath	2	1	12	14	327	00:49:12	2952	00:49:40	2980	00:00:28	28	0.0000
nopath	1	2	1	1	327	00:49:12	2952	00:49:40	2980	00:00:28	28	0.0000
nopath	1	2	12	14	327	00:49:14	2954	00:49:43	2983	00:00:29	29	0.0000
nopath	2	1	6	1	327	00:49:14	2954	00:49:43	2983	00:00:29	29	0.0000
nopath	2	1	1	1	327	00:49:18	2958	00:49:45	2985	00:00:27	27	0.0000
nopath	2	1	10	1	327	00:49:22	2962	00:49:47	2987	00:00:25	25	0.0000
nopath	1	2	3	1	327	00:49:23	2963	00:49:51	2991	00:00:28	28	0.0000
nopath	1	3	5	1	351	00:48:52	2932	00:49:51	2991	00:00:59	59	0.0000
nopath	1	2	3	1	327	00:49:25	2965	00:49:54	2994	00:00:29	29	0.0000
nopath	1	3	1	1	351	00:49:02	2942	00:49:55	2995	00:00:53	53	0.0000
nopath	3	2	1	1	311	00:49:12	2952	00:50:00	3000	00:00:48	48	0.0000	00:00:55
nopath	3	1	1	1	351	00:49:13	2953	00:50:04	3004	00:00:51	51	0.0000
nopath	3	1	1	1	351	00:49:22	2962	00:50:07	3007	00:00:45	45	0.0000
nopath	1	2	14	16	327	00:49:31	2971	00:50:12	3012	00:00:41	41	0.0000
nopath	1	2	7	1	327	00:49:36	2976	00:50:13	3013	00:00:37	37	0.0000
nopath	2	1	9	1	327	00:49:37	2977	00:50:13	3013	00:00:36	36	0.0000
nopath	2	1	12	14	327	00:49:38	2978	00:50:14	3014	00:00:36	36	0.0000
nopath	1	2	3	1	327	00:49:42	2982	00:50:14	3014	00:00:32	32	0.0000
nopath	2	1	1	1	327	00:49:41	2981	00:50:14	3014	00:00:33	33	0.0000
nopath	2	1	6	1	327	00:49:40	2980	00:50:16	3016	00:00:36	36	0.0000
nopath	1	2	1	1	327	00:49:45	2985	00:50:16	3016	00:00:31	31	0.0000
nopath	2	3	1	1	311	00:49:45	2985	00:50:18	3018	00:00:33	33	0.0000
nopath	2	3	1	1	311	00:49:52	2992	00:50:23	3023	00:00:31	31	0.0000
nopath	1	2	1	1	327	00:49:54	2994	00:50:23	3023	00:00:29	29	0.0000
nopath	2	1	1	1	327	00:49:54	2994	00:50:24	3024	00:00:30	30	0.0000
nopath	2	1	5	1	327	00:49:58	2998	00:50:24	3024	00:00:26	26	0.0000
nopath	1	3	1	1	351	00:49:48	2988	00:50:27	3027	00:00:39	39	0.0000
nopath	2	1	1	1	327	00:50:07	3007	00:50:32	3032	00:00:25	25	0.0000
nopath	2	1	12	14	327	00:50:06	3006	00:50:33	3033	00:00:27	27	0.0000
nopath	2	1	1	1	327	00:50:09	3009	00:50:35	3035	00:00:26	26	0.0000
nopath	2	1	1	1	327	00:50:11	3011	00:50:37	3037	00:00:26	26	0.0000
nopath	2	3	1	1	311	00:50:10	3010	00:50:39	3039	00:00:29	29	0.0000
nopath	2	1	1	1	327	00:50:16	3016	00:50:43	3043	00:00:27	27	0.0000
nopath	1	2	1	1	327	00:50:15	3015	00:50:43	3043	00:00:28	28	0.0000
nopath	2	1	5	1	327	00:50:17	3017	00:50:43	3043	00:00:26	26	0.0000
nopath	2	1	3	1	327	00:50:19	3019	00:50:44	3044	00:00:25	25	0.0000
nopath	1	2	1	1	327	00:50:16	3016	00:50:46	3046	00:00:30	30	0.0000
nopath	1	2	12	14	327	00:50:17	3017	00:50:46	3046	00:00:29	29	0.0000
nopath	1	2	1	1	327	00:50:20	3020	00:50:48	3048	00:00:28	28	0.0000
nopath	2	1	1	1	327	00:50:24	3024	00:50:49	3049	00:00:25	25	0.0000
nopath	1	2	1	1	327	00:50:21	3021	00:50:51	3051	00:00:30	30	0.0000
nopath	1	2	1	1	327	00:50:24	3024	00:50:52	3052	00:00:28	28	0.0000
nopath	2	1	1	1	327	00:50:27	3027	00:50:52	3052	00:00:25	25	0.0000
nopath	1	2	3	1	327	00:50:26	3026	00:50:54	3054	00:00:28	28	0.0000
nopath	2	1	1	1	327	00:50:30	3030	00:50:56	3056	00:00:26	26	0.0000
nopath	1	2	3	1	327	00:50:29	3029	00:50:57	3057	00:00:28	28	0.0000
nopath	1	3	1	1	351	00:50:06	3006	00:50:58	3058	00:00:52	52	0.0000
nopath	2	1	1	1	327	00:50:36	3036	00:51:01	3061	00:00:25	25	0.0000	00:00:29
nopath	2	1	9	1	327	00:50:40	3040	00:51:05	3065	00:00:25	25	0.0000
nopath	3	2	1	1	311	00:50:13	3013	00:51:12	3072	00:00:59	59	0.0000
nopath	3	1	1	1	351	00:50:07	3007	00:51:12	3072	00:01:05	65	0.0000
nopath	3	2	1	1	311	00:50:34	3034	00:51:14	3074	00:00:40	40	0.0000
nopath	1	2	1	1	327	00:50:41	3041	00:51:23	3083	00:00:42	42	0.0000
nopath	1	2	13	15	327	00:50:39	3039	00:51:23	3083	00:00:44	44	0.0000
nopath	2	1	1	1	327	00:50:44	3044	00:51:23	3083	00:00:39	39	0.0000
nopath	2	1	9	1	327	00:50:46	3046	00:51:23	3083	00:00:37	37	0.0000
nopath	2	1	1	1	327	00:50:49	3049	00:51:24	3084	00:00:35	35	0.0000
nopath	1	2	5	1	327	00:50:47	3047	00:51:25	3085	00:00:38	38	0.0000
nopath	2	1	12	14	327	00:50:50	3050	00:51:26	3086	00:00:36	36	0.0000
nopath	2	1	3	1	327	00:50:52	3052	00:51:26	3086	00:00:34	34	0.0000
nopath	1	2	1	1	327	00:50:50	3050	00:51:27	3087	00:00:37	37	0.0000
nopath	2	1	1	1	327	00:50:57	3057	00:51:27	3087	00:00:30	30	0.0000
nopath	1	2	1	1	327	00:50:57	3057	00:51:29	3089	00:00:32	32	0.0000
nopath	2	1	1	1	327	00:51:02	3062	00:51:30	3090	00:00:28	28	0.0000
nopath	2	1	1	1	327	00:51:03	3063	00:51:30	3090	00:00:27	27	0.0000
nopath	1	2	5	1	327	00:50:59	3059	00:51:31	3091	00:00:32	32	0.0000
nopath	1	2	12	14	327	00:51:00	3060	00:51:33	3093	00:00:33	33	0.0000
nopath	2	1	1	1	327	00:51:08	3068	00:51:34	3094	00:00:26	26	0.0000
nopath	1	2	1	1	327	00:51:03	3063	00:51:35	3095	00:00:32	32	0.0000
nopath	2	1	1	1	327	00:51:10	3070	00:51:35	3095	00:00:25	25	0.0000
nopath	2	1	1	1	327	00:51:09	3069	00:51:35	3095	00:00:26	26	0.0000
nopath	2	1	1	1	327	00:51:12	3072	00:51:37	3097	00:00:25	25	0.0000
nopath	2	1	1	1	327	00:51:11	3071	00:51:37	3097	00:00:26	26	0.0000
nopath	1	2	1	1	327	00:51:10	3070	00:51:40	3100	00:00:30	30	0.0000
nopath	2	1	13	15	327	00:51:13	3073	00:51:41	3101	00:00:28	28	0.0000
nopath	1	2	3	1	327	00:51:14	3074	00:51:42	3102	00:00:28	28	0.0000
nopath	2	3	2	1	311	00:51:14	3074	00:51:43	3103	00:00:29	29	0.0000
nopath	1	3	1	1	351	00:50:37	3037	00:51:46	3106	00:01:09	69	0.0000
nopath	3	2	5	1	311	00:51:05	3065	00:51:52	3112	00:00:47	47	0.0000
nopath	3	1	1	1	351	00:51:03	3063	00:51:52	3112	00:00:49	49	0.0000
nopath	3	1	10	1	351	00:51:20	3080	00:51:58	3118	00:00:38	38	0.0000
nopath	1	2	1	1	327	00:51:22	3082	00:52:00	3120	00:00:38	38	0.0000	00:00:32
nopath	1	2	1	1	327	00:51:23	3083	00:52:02	3122	00:00:39	39	0.0000
nopath	1	2	2	1	327	00:51:26	3086	00:52:03	3123	00:00:37	37	0.0000
nopath	2	1	9	1	327	00:51:25	3085	00:52:03	3123	00:00:38	38	0.0000
nopath	2	1	5	1	327	00:51:28	3088	00:52:03	3123	00:00:35	35	0.0000
nopath	2	1	1	1	327	00:51:32	3092	00:52:05	3125	00:00:33	33	0.0000
nopath	1	2	14	16	327	00:51:37	3097	00:52:06	3126	00:00:29	29	0.0000
nopath	2	1	12	14	327	00:51:42	3102	00:52:10	3130	00:00:28	28	0.0000
nopath	2	1	1	1	327	00:51:43	3103	00:52:10	3130	00:00:27	27	0.0000
nopath	1	2	3	1	327	00:51:38	3098	00:52:11	3131	00:00:33	33	0.0000
nopath	2	1	1	1	327	00:51:45	3105	00:52:12	3132	00:00:27	27	0.0000
nopath	1	2	1	1	327	00:51:43	3103	00:52:13	3133	00:00:30	30	0.0000
nopath	2	1	5	1	327	00:51:49	3109	00:52:15	3135	00:00:26	26	0.0000
nopath	2	1	1	1	327	00:51:52	3112	00:52:17	3137	00:00:25	25	0.0000
nopath	1	2	1	1	327	00:51:52	3112	00:52:20	3140	00:00:28	28	0.0000
nopath	2	1	3	1	327	00:51:54	3114	00:52:21	3141	00:00:27	27	0.0000
nopath	2	1	13	15	327	00:51:53	3113	00:52:21	3141	00:00:28	28	0.0000
nopath	1	2	1	1	327	00:51:54	3114	00:52:22	3142	00:00:28	28	0.0000
nopath	2	1	1	1	327	00:51:56	3116	00:52:23	3143	00:00:27	27	0.0000
nopath	2	1	12	14	327	00:51:55	3115	00:52:23	3143	00:00:28	28	0.0000
nopath	2	1	1	1	327	00:51:58	3118	00:52:25	3145	00:00:27	27	0.0000
nopath	2	1	1	1	327	00:51:59	3119	00:52:25	3145	00:00:26	26	0.0000
nopath	1	2	9	1	327	00:51:55	3115	00:52:26	3146	00:00:31	31	0.0000
nopath	1	2	3	1	327	00:51:56	3116	00:52:27	3147	00:00:31	31	0.0000
nopath	2	1	1	1	327	00:52:01	3121	00:52:28	3148	00:00:27	27	0.0000
nopath	1	2	1	1	327	00:52:00	3120	00:52:28	3148	00:00:28	28	0.0000
nopath	2	1	5	1	327	00:52:02	3122	00:52:28	3148	00:00:26	26	0.0000
nopath	1	2	1	1	327	00:52:03	3123	00:52:31	3151	00:00:28	28	0.0000
nopath	2	1	5	1	327	00:52:05	3125	00:52:31	3151	00:00:26	26	0.0000
nopath	2	1	1	1	327	00:52:09	3129	00:52:34	3154	00:00:25	25	0.0000
nopath	2	1	1	1	327	00:52:10	3130	00:52:35	3155	00:00:25	25	0.0000
nopath	1	3	12	14	351	00:51:41	3101	00:52:38	3158	00:00:57	57	0.0000
nopath	1	2	12	14	327	00:52:14	3134	00:52:43	3163	00:00:29	29	0.0000
nopath	2	1	1	1	327	00:52:18	3138	00:52:44	3164	00:00:26	26	0.0000
nopath	1	2	13	15	327	00:52:15	3135	00:52:45	3165	00:00:30	30	0.0000
nopath	1	3	14	16	351	00:51:59	3119	00:52:46	3166	00:00:47	47	0.0000
nopath	1	2	1	1	327	00:52:16	3136	00:52:47	3167	00:00:31	31	0.0000
nopath	1	2	10	1	327	00:52:20	3140	00:52:49	3169	00:00:29	29	0.0000
nopath	1	2	13	15	327	00:52:21	3141	00:52:51	3171	00:00:30	30	0.0000
nopath	1	2	1	1	327	00:52:22	3142	00:52:53	3173	00:00:31	31	0.0000
nopath	2	1	2	1	327	00:52:27	3147	00:52:53	3173	00:00:26	26	0.0000
nopath	1	3	1	1	351	00:52:13	3133	00:52:55	3175	00:00:42	42	0.0000
nopath	3	2	1	1	311	00:51:37	3097	00:53:00	3180	00:01:23	83	0.0000	00:00:57
nopath	3	1	1	1	351	00:52:14	3134	00:53:04	3184	00:00:50	50	0.0000
nopath	3	1	5	1	351	00:52:16	3136	00:53:07	3187	00:00:51	51	0.0000
nopath	3	1	6	1	351	00:52:22	3142	00:53:10	3190	00:00:48	48	0.0000
nopath	3	1	12	14	351	00:52:29	3149	00:53:13	3193	00:00:44	44	0.0000
nopath	3	2	5	1	311	00:52:32	3152	00:53:13	3193	00:00:41	41	0.0000
nopath	1	2	1	1	327	00:52:36	3156	00:53:20	3200	00:00:44	44	0.0000
nopath	2	1	2	1	327	00:52:42	3162	00:53:23	3203	00:00:41	41	0.0000
nopath	1	2	15	17	327	00:52:40	3160	00:53:23	3203	00:00:43	43	0.0000
nopath	2	1	1	1	327	00:52:33	3153	00:53:23	3203	00:00:50	50	0.0000
nopath	2	1	1	1	327	00:52:45	3165	00:53:24	3204	00:00:39	39	0.0000
nopath	2	1	1	1	327	00:52:44	3164	00:53:25	3205	00:00:41	41	0.0000
nopath	1	2	12	14	327	00:52:43	3163	00:53:25	3205	00:00:42	42	0.0000
nopath	1	2	3	1	327	00:52:46	3166	00:53:26	3206	00:00:40	40	0.0000
nopath	2	1	9	1	327	00:52:50	3170	00:53:27	3207	00:00:37	37	0.0000
nopath	2	1	15	17	327	00:52:52	3172	00:53:27	3207	00:00:35	35	0.0000
nopath	1	2	1	1	327	00:52:56	3176	00:53:28	3208	00:00:32	32	0.0000
nopath	2	1	10	1	327	00:52:54	3174	00:53:29	3209	00:00:35	35	0.0000
nopath	2	1	3	1	327	00:52:57	3177	00:53:31	3211	00:00:34	34	0.0000
nopath	2	1	1	1	327	00:53:03	3183	00:53:32	3212	00:00:29	29	0.0000
nopath	1	3	1	1	351	00:52:28	3148	00:53:34	3214	00:01:06	66	0.0000
nopath	2	1	14	16	327	00:53:11	3191	00:53:37	3217	00:00:26	26	0.0000
nopath	1	2	1	1	327	00:53:09	3189	00:53:38	3218	00:00:29	29	0.0000
nopath	1	2	1	1	327	00:53:11	3191	00:53:40	3220	00:00:29	29	0.0000
nopath	2	1	9	1	327	00:53:16	3196	00:53:41	3221	00:00:25	25	0.0000
nopath	2	1	1	1	327	00:53:18	3198	00:53:44	3224	00:00:26	26	0.0000
nopath	2	1	1	1	327	00:53:20	3200	00:53:46	3226	00:00:26	26	0.0000
nopath	1	2	1	1	327	00:53:19	3199	00:53:47	3227	00:00:28	28	0.0000
nopath	1	2	1	1	327	00:53:21	3201	00:53:49	3229	00:00:28	28	0.0000
nopath	2	3	3	1	311	00:53:21	3201	00:53:51	3231	00:00:30	30	0.0000
nopath	2	1	10	1	327	00:53:24	3204	00:53:51	3231	00:00:27	27	0.0000
nopath	2	1	1	1	327	00:53:27	3207	00:53:54	3234	00:00:27	27	0.0000
nopath	1	2	1	1	327	00:53:29	3209	00:53:57	3237	00:00:28	28	0.0000
nopath	1	3	1	1	351	00:52:32	3152	00:53:57	3237	00:01:25	85	0.0000
nopath	1	2	1	1	327	00:53:31	3211	00:53:59	3239	00:00:28	28	0.0000
nopath	2	1	1	1	327	00:53:35	3215	00:54:00	3240	00:00:25	25	0.0000	00:00:29
nopath	2	1	6	1	327	00:53:36	3216	00:54:01	3241	00:00:25	25	0.0000
nopath	1	2	5	1	327	00:53:34	3214	00:54:02	3242	00:00:28	28	0.0000
nopath	2	1	10	1	327	00:53:37	3217	00:54:03	3243	00:00:26	26	0.0000
nopath	1	2	1	1	327	00:53:36	3216	00:54:04	3244	00:00:28	28	0.0000
nopath	1	2	1	1	327	00:53:37	3217	00:54:07	3247	00:00:30	30	0.0000
nopath	2	1	13	15	327	00:53:40	3220	00:54:08	3248	00:00:28	28	0.0000
nopath	1	3	12	14	351	00:52:49	3169	00:54:09	3249	00:01:20	80	0.0000
nopath	1	2	1	1	327	00:53:41	3221	00:54:09	3249	00:00:28	28	0.0000
nopath	1	2	1	1	327	00:53:43	3223	00:54:11	3251	00:00:28	28	0.0000
nopath	1	3	1	1	351	00:52:57	3177	00:54:11	3251	00:01:14	74	0.0000
nopath	1	3	9	1	351	00:53:16	3196	00:54:15	3255	00:00:59	59	0.0000
nopath	1	3	1	1	351	00:53:44	3224	00:54:19	3259	00:00:35	35	0.0000
nopath	3	2	1	1	311	00:53:05	3185	00:54:24	3264	00:01:19	79	0.0000
nopath	3	1	1	1	351	00:52:45	3165	00:54:24	3264	00:01:39	99	0.0000
nopath	3	1	12	14	351	00:53:14	3194	00:54:29	3269	00:01:15	75	0.0000
nopath	3	1	5	1	351	00:53:35	3215	00:54:32	3272	00:00:57	57	0.0000
nopath	3	2	1	1	311	00:53:45	3225	00:54:33	3273	00:00:48	48	0.0000
nopath	3	2	12	14	311	00:54:00	3240	00:54:36	3276	00:00:36	36	0.0000
nopath	1	2	1	1	327	00:53:47	3227	00:54:40	3280	00:00:53	53	0.0000
nopath	1	2	1	1	327	00:53:52	3232	00:54:41	3281	00:00:49	49	0.0000
nopath	1	2	1	1	327	00:53:56	3236	00:54:43	3283	00:00:47	47	0.0000
nopath	2	1	1	1	327	00:53:58	3238	00:54:43	3283	00:00:45	45	0.0000
nopath	2	1	3	1	327	00:53:47	3227	00:54:43	3283	00:00:56	56	0.0000
nopath	2	1	1	1	327	00:54:05	3245	00:54:44	3284	00:00:39	39	0.0000
nopath	1	2	1	1	327	00:54:07	3247	00:54:45	3285	00:00:38	38	0.0000
nopath	2	1	1	1	327	00:54:08	3248	00:54:45	3285	00:00:37	37	0.0000
nopath	2	1	1	1	327	00:54:09	3249	00:54:46	3286	00:00:37	37	0.0000
nopath	2	1	1	1	327	00:54:11	3251	00:54:47	3287	00:00:36	36	0.0000
nopath	1	2	3	1	327	00:54:16	3256	00:54:47	3287	00:00:31	31	0.0000
nopath	2	1	1	1	327	00:54:13	3253	00:54:50	3290	00:00:37	37	0.0000
nopath	2	1	1	1	327	00:54:16	3256	00:54:50	3290	00:00:34	34	0.0000
nopath	1	2	1	1	327	00:54:19	3259	00:54:51	3291	00:00:32	32	0.0000
nopath	2	1	10	1	327	00:54:22	3262	00:54:52	3292	00:00:30	30	0.0000
nopath	1	2	1	1	327	00:54:20	3260	00:54:53	3293	00:00:33	33	0.0000
nopath	2	1	2	1	327	00:54:26	3266	00:54:54	3294	00:00:28	28	0.0000
nopath	1	2	1	1	327	00:54:21	3261	00:54:55	3295	00:00:34	34	0.0000
nopath	1	2	1	1	327	00:54:23	3263	00:54:56	3296	00:00:33	33	0.0000
nopath	2	1	6	1	327	00:54:30	3270	00:54:57	3297	00:00:27	27	0.0000
nopath	1	2	1	1	327	00:54:24	3264	00:54:58	3298	00:00:34	34	0.0000
nopath	2	1	10	1	327	00:54:32	3272	00:54:59	3299	00:00:27	27	0.0000
nopath	2	1	2	1	327	00:54:41	3281	00:55:07	3307	00:00:26	26	0.0000	00:00:33
nopath	2	3	12	14	311	00:54:37	3277	00:55:07	3307	00:00:30	30	0.0000
nopath	3	1	15	17	351	00:54:09	3249	00:55:13	3313	00:01:04	64	0.0000
nopath	3	1	3	1	351	00:54:10	3250	00:55:16	3316	00:01:06	66	0.0000
nopath	3	2	5	1	311	00:54:23	3263	00:55:16	3316	00:00:53	53	0.0000
nopath	1	2	1	1	327	00:54:36	3276	00:55:20	3320	00:00:44	44	0.0000
nopath	1	2	3	1	327	00:54:44	3284	00:55:21	3321	00:00:37	37	0.0000
nopath	1	2	1	1	327	00:54:46	3286	00:55:22	3322	00:00:36	36	0.0000
nopath	2	1	1	1	327	00:54:40	3280	00:55:23	3323	00:00:43	43	0.0000
nopath	2	1	1	1	327	00:54:44	3284	00:55:23	3323	00:00:39	39	0.0000
nopath	1	2	1	1	327	00:54:51	3291	00:55:25	3325	00:00:34	34	0.0000
nopath	2	1	4	1	327	00:54:46	3286	00:55:25	3325	00:00:39	39	0.0000
nopath	2	3	12	14	311	00:54:48	3288	00:55:26	3326	00:00:38	38	0.0000
nopath	1	2	2	1	327	00:54:52	3292	00:55:26	3326	00:00:34	34	0.0000
nopath	2	1	5	1	327	00:54:58	3298	00:55:27	3327	00:00:29	29	0.0000
nopath	2	1	1	1	327	00:55:00	3300	00:55:28	3328	00:00:28	28	0.0000
nopath	1	2	12	14	327	00:54:59	3299	00:55:29	3329	00:00:30	30	0.0000
nopath	2	1	1	1	327	00:55:01	3301	00:55:31	3331	00:00:30	30	0.0000
nopath	1	2	1	1	327	00:55:03	3303	00:55:32	3332	00:00:29	29	0.0000
nopath	2	1	1	1	327	00:55:06	3306	00:55:32	3332	00:00:26	26	0.0000
nopath	2	1	1	1	327	00:55:05	3305	00:55:32	3332	00:00:27	27	0.0000
nopath	1	3	1	1	351	00:53:59	3239	00:55:38	3338	00:01:39	99	0.0000
nopath	1	3	1	1	351	00:54:12	3252	00:55:40	3340	00:01:28	88	0.0000
nopath	1	3	9	1	351	00:54:40	3280	00:55:43	3343	00:01:03	63	0.0000
nopath	1	3	1	1	351	00:54:53	3293	00:55:47	3347	00:00:54	54	0.0000
nopath	3	2	1	1	311	00:54:24	3264	00:55:52	3352	00:01:28	88	0.0000
nopath	3	2	1	1	311	00:54:26	3266	00:55:54	3354	00:01:28	88	0.0000
nopath	3	1	3	1	351	00:54:39	3279	00:55:58	3358	00:01:19	79	0.0000
nopath	3	1	1	1	351	00:54:41	3281	00:56:01	3361	00:01:20	80	0.0000	00:00:55
nopath	3	1	1	1	351	00:55:04	3304	00:56:04	3364	00:01:00	60	0.0000
nopath	3	1	1	1	351	00:55:18	3318	00:56:08	3368	00:00:50	50	0.0000
nopath	1	2	9	1	327	00:55:17	3317	00:56:10	3370	00:00:53	53	0.0000
nopath	1	2	1	1	327	00:55:19	3319	00:56:11	3371	00:00:52	52	0.0000
nopath	1	2	1	1	327	00:55:22	3322	00:56:13	3373	00:00:51	51	0.0000
nopath	2	1	3	1	327	00:55:13	3313	00:56:13	3373	00:01:00	60	0.0000
nopath	2	1	12	14	327	00:55:20	3320	00:56:14	3374	00:00:54	54	0.0000
nopath	2	1	1	1	327	00:55:30	3330	00:56:14	3374	00:00:44	44	0.0000
nopath	1	2	5	1	327	00:55:23	3323	00:56:15	3375	00:00:52	52	0.0000
nopath	2	1	1	1	327	00:55:40	3340	00:56:16	3376	00:00:36	36	0.0000
nopath	2	1	3	1	327	00:55:35	3335	00:56:16	3376	00:00:41	41	0.0000
nopath	1	2	1	1	327	00:55:29	3329	00:56:16	3376	00:00:47	47	0.0000
nopath	2	1	1	1	327	00:55:34	3334	00:56:17	3377	00:00:43	43	0.0000
nopath	2	1	2	1	327	00:55:50	3350	00:56:18	3378	00:00:28	28	0.0000
nopath	2	1	14	16	327	00:55:43	3343	00:56:19	3379	00:00:36	36	0.0000
nopath	1	2	14	16	327	00:55:34	3334	00:56:20	3380	00:00:46	46	0.0000
nopath	2	1	1	1	327	00:55:53	3353	00:56:20	3380	00:00:27	27	0.0000
nopath	2	1	1	1	327	00:55:51	3351	00:56:22	3382	00:00:31	31	0.0000
nopath	1	2	1	1	327	00:55:48	3348	00:56:22	3382	00:00:34	34	0.0000
nopath	2	1	1	1	327	00:55:54	3354	00:56:24	3384	00:00:30	30	0.0000
nopath	1	2	1	1	327	00:55:50	3350	00:56:24	3384	00:00:34	34	0.0000
nopath	1	2	1	1	327	00:55:52	3352	00:56:26	3386	00:00:34	34	0.0000
nopath	1	2	1	1	327	00:55:56	3356	00:56:28	3388	00:00:32	32	0.0000
nopath	2	1	1	1	327	00:56:02	3362	00:56:28	3388	00:00:26	26	0.0000
nopath	1	2	2	1	327	00:55:57	3357	00:56:30	3390	00:00:33	33	0.0000
nopath	1	3	12	14	351	00:55:00	3300	00:56:30	3390	00:01:30	90	0.0000
nopath	1	2	1	1	327	00:55:58	3358	00:56:31	3391	00:00:33	33	0.0000
nopath	1	2	14	16	327	00:55:59	3359	00:56:32	3392	00:00:33	33	0.0000
nopath	1	3	1	1	351	00:55:45	3345	00:56:34	3394	00:00:49	49	0.0000
nopath	1	2	1	1	327	00:56:01	3361	00:56:34	3394	00:00:33	33	0.0000
nopath	1	3	1	1	351	00:55:46	3346	00:56:37	3397	00:00:51	51	0.0000
nopath	1	2	1	1	327	00:56:12	3372	00:56:40	3400	00:00:28	28	0.0000
nopath	1	3	5	1	351	00:55:54	3354	00:56:40	3400	00:00:46	46	0.0000
nopath	1	2	1	1	327	00:56:16	3376	00:56:44	3404	00:00:28	28	0.0000
nopath	3	2	1	1	311	00:55:24	3324	00:56:54	3414	00:01:30	90	0.0000
nopath	3	1	1	1	351	00:55:22	3322	00:56:54	3414	00:01:32	92	0.0000
nopath	3	1	1	1	351	00:55:28	3328	00:56:59	3419	00:01:31	91	0.0000
nopath	1	2	1	1	327	00:56:23	3383	00:57:00	3420	00:00:37	37	0.0000	00:00:34
nopath	1	2	10	1	327	00:56:24	3384	00:57:01	3421	00:00:37	37	0.0000
nopath	1	2	1	1	327	00:56:25	3385	00:57:03	3423	00:00:38	38	0.0000
nopath	2	1	3	1	327	00:56:16	3376	00:57:03	3423	00:00:47	47	0.0000
nopath	2	1	1	1	327	00:56:26	3386	00:57:03	3423	00:00:37	37	0.0000
nopath	2	1	1	1	327	00:56:28	3388	00:57:04	3424	00:00:36	36	0.0000
nopath	1	2	14	16	327	00:56:27	3387	00:57:05	3425	00:00:38	38	0.0000
nopath	2	1	1	1	327	00:56:34	3394	00:57:05	3425	00:00:31	31	0.0000
nopath	2	1	1	1	327	00:56:30	3390	00:57:06	3426	00:00:36	36	0.0000
nopath	1	2	1	1	327	00:56:33	3393	00:57:07	3427	00:00:34	34	0.0000
nopath	2	1	1	1	327	00:56:38	3398	00:57:08	3428	00:00:30	30	0.0000
nopath	2	1	9	1	327	00:56:35	3395	00:57:08	3428	00:00:33	33	0.0000
nopath	1	2	1	1	327	00:56:34	3394	00:57:09	3429	00:00:35	35	0.0000
nopath	2	1	3	1	327	00:56:37	3397	00:57:09	3429	00:00:32	32	0.0000
nopath	2	1	1	1	327	00:56:40	3400	00:57:10	3430	00:00:30	30	0.0000
nopath	1	2	3	1	327	00:56:35	3395	00:57:11	3431	00:00:36	36	0.0000
nopath	1	2	1	1	327	00:56:37	3397	00:57:13	3433	00:00:36	36	0.0000
nopath	2	1	1	1	327	00:56:46	3406	00:57:13	3433	00:00:27	27	0.0000
nopath	2	3	6	1	311	00:56:43	3403	00:57:15	3435	00:00:32	32	0.0000
nopath	2	1	1	1	327	00:56:49	3409	00:57:15	3435	00:00:26	26	0.0000
nopath	1	2	1	1	327	00:56:40	3400	00:57:16	3436	00:00:36	36	0.0000
nopath	2	1	1	1	327	00:56:50	3410	00:57:16	3436	00:00:26	26	0.0000
nopath	1	2	3	1	327	00:56:47	3407	00:57:17	3437	00:00:30	30	0.0000
nopath	2	1	1	1	327	00:56:54	3414	00:57:20	3440	00:00:26	26	0.0000
nopath	1	2	3	1	327	00:56:51	3411	00:57:20	3440	00:00:29	29	0.0000
nopath	1	3	1	1	351	00:56:18	3378	00:57:22	3442	00:01:04	64	0.0000
nopath	1	2	1	1	327	00:56:53	3413	00:57:22	3442	00:00:29	29	0.0000
nopath	1	2	1	1	327	00:56:55	3415	00:57:24	3444	00:00:29	29	0.0000
nopath	1	3	12	14	351	00:56:20	3380	00:57:29	3449	00:01:09	69	0.0000
nopath	1	2	14	16	327	00:57:01	3421	00:57:30	3450	00:00:29	29	0.0000
nopath	1	3	1	1	351	00:56:26	3386	00:57:32	3452	00:01:06	66	0.0000
nopath	1	3	12	14	351	00:56:42	3402	00:57:34	3454	00:00:52	52	0.0000
nopath	1	3	1	1	351	00:56:44	3404	00:57:37	3457	00:00:53	53	0.0000
nopath	3	2	1	1	311	00:55:31	3331	00:57:42	3462	00:02:11	131	0.0000
nopath	3	2	5	1	311	00:56:12	3372	00:57:44	3464	00:01:32	92	0.0000
nopath	3	2	3	1	311	00:56:13	3373	00:57:46	3466	00:01:33	93	0.0000
nopath	3	2	1	1	311	00:56:21	3381	00:57:49	3469	00:01:28	88	0.0000
nopath	3	2	1	1	311	00:56:46	3406	00:57:52	3472	00:01:06	66	0.0000
nopath	3	1	5	1	351	00:56:45	3405	00:57:53	3473	00:01:08	68	0.0000
nopath	3	2	13	15	311	00:56:49	3409	00:57:58	3478	00:01:09	69	0.0000
nopath	1	2	9	1	327	00:57:11	3431	00:58:00	3480	00:00:49	49	0.0000	00:00:34
nopath	1	2	1	1	327	00:57:12	3432	00:58:02	3482	00:00:50	50	0.0000
nopath	2	1	6	1	327	00:57:04	3424	00:58:03	3483	00:00:59	59	0.0000
nopath	1	2	3	1	327	00:57:15	3435	00:58:03	3483	00:00:48	48	0.0000
nopath	2	1	5	1	327	00:57:01	3421	00:58:03	3483	00:01:02	62	0.0000
nopath	1	2	6	1	327	00:57:18	3438	00:58:04	3484	00:00:46	46	0.0000
nopath	2	1	1	1	327	00:57:19	3439	00:58:04	3484	00:00:45	45	0.0000
nopath	2	1	3	1	327	00:57:12	3432	00:58:05	3485	00:00:53	53	0.0000
nopath	2	1	1	1	327	00:57:24	3444	00:58:06	3486	00:00:42	42	0.0000
nopath	2	1	1	1	327	00:57:16	3436	00:58:07	3487	00:00:51	51	0.0000
nopath	1	2	14	16	327	00:57:20	3440	00:58:08	3488	00:00:48	48	0.0000
nopath	2	1	12	14	327	00:57:25	3445	00:58:08	3488	00:00:43	43	0.0000
nopath	1	2	3	1	327	00:57:26	3446	00:58:09	3489	00:00:43	43	0.0000
nopath	2	1	1	1	327	00:57:21	3441	00:58:09	3489	00:00:48	48	0.0000
nopath	2	1	3	1	327	00:57:37	3457	00:58:09	3489	00:00:32	32	0.0000
nopath	2	1	1	1	327	00:57:34	3454	00:58:10	3490	00:00:36	36	0.0000
nopath	1	2	2	1	327	00:57:28	3448	00:58:11	3491	00:00:43	43	0.0000
nopath	2	1	12	14	327	00:57:39	3459	00:58:11	3491	00:00:32	32	0.0000
nopath	2	1	5	1	327	00:57:38	3458	00:58:13	3493	00:00:35	35	0.0000
nopath	2	1	1	1	327	00:57:43	3463	00:58:13	3493	00:00:30	30	0.0000
nopath	2	1	6	1	327	00:57:40	3460	00:58:14	3494	00:00:34	34	0.0000
nopath	2	1	1	1	327	00:57:49	3469	00:58:16	3496	00:00:27	27	0.0000
nopath	1	2	12	14	327	00:57:46	3466	00:58:16	3496	00:00:30	30	0.0000
nopath	2	1	1	1	327	00:57:51	3471	00:58:17	3497	00:00:26	26	0.0000
nopath	1	2	13	15	327	00:57:48	3468	00:58:18	3498	00:00:30	30	0.0000
nopath	2	1	1	1	327	00:57:50	3470	00:58:18	3498	00:00:28	28	0.0000
nopath	2	1	3	1	327	00:57:54	3474	00:58:20	3500	00:00:26	26	0.0000
nopath	1	2	1	1	327	00:57:53	3473	00:58:21	3501	00:00:28	28	0.0000
nopath	2	1	12	14	327	00:57:55	3475	00:58:22	3502	00:00:27	27	0.0000
nopath	2	1	1	1	327	00:57:56	3476	00:58:22	3502	00:00:26	26	0.0000
nopath	1	2	1	1	327	00:57:54	3474	00:58:23	3503	00:00:29	29	0.0000
nopath	1	2	1	1	327	00:57:57	3477	00:58:25	3505	00:00:28	28	0.0000
nopath	1	3	14	16	351	00:57:00	3420	00:58:26	3506	00:01:26	86	0.0000
nopath	1	2	3	1	327	00:57:58	3478	00:58:28	3508	00:00:30	30	0.0000
nopath	1	2	12	14	327	00:57:59	3479	00:58:29	3509	00:00:30	30	0.0000
nopath	1	2	3	1	327	00:58:01	3481	00:58:31	3511	00:00:30	30	0.0000
nopath	1	3	1	1	351	00:57:23	3443	00:58:31	3511	00:01:08	68	0.0000
nopath	1	2	1	1	327	00:58:04	3484	00:58:32	3512	00:00:28	28	0.0000
nopath	1	2	1	1	327	00:58:06	3486	00:58:34	3514	00:00:28	28	0.0000
nopath	2	1	12	14	327	00:58:07	3487	00:58:34	3514	00:00:27	27	0.0000
nopath	2	1	3	1	327	00:58:09	3489	00:58:35	3515	00:00:26	26	0.0000
nopath	1	2	10	1	327	00:58:08	3488	00:58:36	3516	00:00:28	28	0.0000
nopath	2	1	5	1	327	00:58:12	3492	00:58:37	3517	00:00:25	25	0.0000
nopath	1	2	1	1	327	00:58:09	3489	00:58:39	3519	00:00:30	30	0.0000
nopath	1	3	1	1	351	00:57:31	3451	00:58:40	3520	00:01:09	69	0.0000
nopath	1	2	10	1	327	00:58:10	3490	00:58:40	3520	00:00:30	30	0.0000
nopath	1	2	5	1	327	00:58:13	3493	00:58:41	3521	00:00:28	28	0.0000
nopath	1	2	1	1	327	00:58:15	3495	00:58:43	3523	00:00:28	28	0.0000
nopath	1	3	1	1	351	00:57:35	3455	00:58:43	3523	00:01:08	68	0.0000
nopath	1	2	1	1	327	00:58:16	3496	00:58:46	3526	00:00:30	30	0.0000
nopath	1	3	1	1	351	00:57:41	3461	00:58:47	3527	00:01:06	66	0.0000
nopath	1	3	9	1	351	00:57:44	3464	00:58:50	3530	00:01:06	66	0.0000
nopath	1	3	6	1	351	00:57:47	3467	00:58:52	3532	00:01:05	65	0.0000
nopath	3	2	1	1	311	00:57:26	3446	00:59:02	3542	00:01:36	96	0.0000	00:01:17
nopath	3	2	10	1	311	00:57:27	3447	00:59:04	3544	00:01:37	97	0.0000
nopath	3	2	12	14	311	00:57:31	3451	00:59:07	3547	00:01:36	96	0.0000
nopath	3	2	1	1	311	00:57:53	3473	00:59:10	3550	00:01:17	77	0.0000
nopath	3	1	12	14	351	00:58:13	3493	00:59:14	3554	00:01:01	61	0.0000
nopath	3	2	1	1	311	00:58:21	3501	00:59:15	3555	00:00:54	54	0.0000
nopath	1	2	1	1	327	00:58:30	3510	00:59:20	3560	00:00:50	50	0.0000
nopath	1	2	5	1	327	00:58:37	3517	00:59:21	3561	00:00:44	44	0.0000
nopath	2	1	3	1	327	00:58:32	3512	00:59:23	3563	00:00:51	51	0.0000
nopath	1	2	1	1	327	00:58:41	3521	00:59:23	3563	00:00:42	42	0.0000
nopath	2	1	12	14	327	00:58:31	3511	00:59:24	3564	00:00:53	53	0.0000
nopath	2	1	1	1	327	00:58:34	3514	00:59:24	3564	00:00:50	50	0.0000
nopath	1	2	1	1	327	00:58:46	3526	00:59:25	3565	00:00:39	39	0.0000
nopath	2	1	1	1	327	00:58:33	3513	00:59:26	3566	00:00:53	53	0.0000
nopath	2	1	1	1	327	00:58:44	3524	00:59:26	3566	00:00:42	42	0.0000
nopath	2	1	1	1	327	00:58:37	3517	00:59:27	3567	00:00:50	50	0.0000
nopath	1	2	12	14	327	00:58:48	3528	00:59:28	3568	00:00:40	40	0.0000
nopath	2	1	6	1	327	00:58:47	3527	00:59:28	3568	00:00:41	41	0.0000
nopath	1	2	5	1	327	00:58:52	3532	00:59:29	3569	00:00:37	37	0.0000
nopath	2	1	2	1	327	00:58:45	3525	00:59:29	3569	00:00:44	44	0.0000
nopath	2	1	1	1	327	00:58:49	3529	00:59:30	3570	00:00:41	41	0.0000
nopath	2	1	1	1	327	00:58:51	3531	00:59:30	3570	00:00:39	39	0.0000
nopath	1	2	1	1	327	00:58:56	3536	00:59:31	3571	00:00:35	35	0.0000
nopath	2	1	1	1	327	00:59:03	3543	00:59:33	3573	00:00:30	30	0.0000
nopath	1	2	1	1	327	00:59:03	3543	00:59:34	3574	00:00:31	31	0.0000
nopath	2	1	1	1	327	00:59:09	3549	00:59:35	3575	00:00:26	26	0.0000
nopath	2	1	1	1	327	00:59:12	3552	00:59:37	3577	00:00:25	25	0.0000
nopath	1	2	3	1	327	00:59:10	3550	00:59:40	3580	00:00:30	30	0.0000
nopath	1	2	1	1	327	00:59:11	3551	00:59:41	3581	00:00:30	30	0.0000
nopath	2	1	13	15	327	00:59:14	3554	00:59:42	3582	00:00:28	28	0.0000
nopath	1	2	15	17	327	00:59:12	3552	00:59:43	3583	00:00:31	31	0.0000
nopath	1	2	9	1	327	00:59:13	3553	00:59:45	3585	00:00:32	32	0.0000
nopath	2	1	9	1	327	00:59:20	3560	00:59:46	3586	00:00:26	26	0.0000
nopath	1	2	1	1	327	00:59:15	3555	00:59:47	3587	00:00:32	32	0.0000
nopath	1	2	1	1	327	00:59:16	3556	00:59:48	3588	00:00:32	32	0.0000
nopath	1	3	12	14	351	00:58:34	3514	00:59:48	3588	00:01:14	74	0.0000
nopath	1	2	14	16	327	00:59:22	3562	00:59:51	3591	00:00:29	29	0.0000
nopath	2	1	1	1	327	00:59:26	3566	00:59:51	3591	00:00:25	25	0.0000
nopath	1	2	1	1	327	00:59:23	3563	00:59:53	3593	00:00:30	30	0.0000
nopath	1	2	1	1	327	00:59:25	3565	00:59:55	3595	00:00:30	30	0.0000
nopath	2	1	6	1	327	00:59:29	3569	00:59:55	3595	00:00:26	26	0.0000
nopath	2	1	1	1	327	00:59:30	3570	00:59:56	3596	00:00:26	26	0.0000
nopath	1	2	6	1	327	00:59:27	3567	00:59:56	3596	00:00:29	29	0.0000
nopath	2	1	1	1	327	00:59:33	3573	00:59:59	3599	00:00:26	26	0.0000
nopath	2	1	1	1	327	00:59:35	3575	01:00:00	3600	00:00:25	25	0.0000	00:00:35
nopath	1	2	10	1	327	00:59:33	3573	01:00:01	3601	00:00:28	28	0.0000
nopath	2	1	1	1	327	00:59:36	3576	01:00:01	3601	00:00:25	25	0.0000
nopath	1	2	1	1	327	00:59:34	3574	01:00:04	3604	00:00:30	30	0.0000
nopath	2	1	12	14	327	00:59:38	3578	01:00:04	3604	00:00:26	26	0.0000
nopath	1	2	1	1	327	00:59:37	3577	01:00:05	3605	00:00:28	28	0.0000
nopath	2	1	3	1	327	00:59:40	3580	01:00:06	3606	00:00:26	26	0.0000
nopath	1	2	12	14	327	00:59:38	3578	01:00:08	3608	00:00:30	30	0.0000
nopath	1	2	1	1	327	00:59:39	3579	01:00:09	3609	00:00:30	30	0.0000
nopath	2	1	1	1	327	00:59:43	3583	01:00:09	3609	00:00:26	26	0.0000
nopath	1	2	1	1	327	00:59:43	3583	01:00:11	3611	00:00:28	28	0.0000
nopath	2	1	1	1	327	00:59:45	3585	01:00:11	3611	00:00:26	26	0.0000
nopath	2	1	1	1	327	00:59:49	3589	01:00:14	3614	00:00:25	25	0.0000
nopath	2	1	14	16	327	00:59:51	3591	01:00:18	3618	00:00:27	27	0.0000
nopath	1	3	1	1	351	00:58:35	3515	01:00:18	3618	00:01:43	103	0.0000
nopath	1	2	9	1	327	00:59:52	3592	01:00:20	3620	00:00:28	28	0.0000
nopath	1	3	6	1	351	00:58:49	3529	01:00:21	3621	00:01:32	92	0.0000
nopath	1	3	1	1	351	00:59:01	3541	01:00:24	3624	00:01:23	83	0.0000
nopath	1	3	1	1	351	00:59:48	3588	01:00:26	3626	00:00:38	38	0.0000
nopath	3	1	15	17	351	00:58:26	3506	01:00:35	3635	00:02:09	129	0.0000
nopath	1	2	10	1	327	01:00:03	3603	01:00:40	3640	00:00:37	37	0.0000
nopath	1	2	1	1	327	01:00:09	3609	01:00:42	3642	00:00:33	33	0.0000
nopath	2	1	1	1	327	01:00:00	3600	01:00:43	3643	00:00:43	43	0.0000
nopath	1	2	1	1	327	01:00:10	3610	01:00:43	3643	00:00:33	33	0.0000
nopath	2	1	1	1	327	01:00:02	3602	01:00:44	3644	00:00:42	42	0.0000
nopath	1	2	1	1	327	01:00:12	3612	01:00:45	3645	00:00:33	33	0.0000
nopath	2	1	5	1	327	01:00:08	3608	01:00:46	3646	00:00:38	38	0.0000
nopath	2	1	13	15	327	00:59:54	3594	01:00:46	3646	00:00:52	52	0.0000
nopath	1	2	3	1	327	01:00:15	3615	01:00:47	3647	00:00:32	32	0.0000
nopath	2	1	2	1	327	01:00:06	3606	01:00:47	3647	00:00:41	41	0.0000
nopath	2	1	1	1	327	01:00:10	3610	01:00:48	3648	00:00:38	38	0.0000
nopath	2	1	1	1	327	01:00:05	3605	01:00:49	3649	00:00:44	44	0.0000
nopath	1	2	13	15	327	01:00:17	3617	01:00:50	3650	00:00:33	33	0.0000
nopath	2	1	5	1	327	01:00:16	3616	01:00:50	3650	00:00:34	34	0.0000
nopath	2	1	3	1	327	01:00:17	3617	01:00:51	3651	00:00:34	34	0.0000
nopath	2	1	13	15	327	01:00:15	3615	01:00:51	3651	00:00:36	36	0.0000
nopath	2	1	1	1	327	01:00:21	3621	01:00:53	3653	00:00:32	32	0.0000
nopath	2	1	1	1	327	01:00:23	3623	01:00:54	3654	00:00:31	31	0.0000
nopath	1	2	3	1	327	01:00:28	3628	01:00:56	3656	00:00:28	28	0.0000
nopath	2	1	1	1	327	01:00:27	3627	01:00:56	3656	00:00:29	29	0.0000
nopath	1	3	12	14	351	00:59:51	3591	01:00:59	3659	00:01:08	68	0.0000
nopath	1	2	1	1	327	01:00:31	3631	01:00:59	3659	00:00:28	28	0.0000
nopath	1	3	1	1	351	00:59:58	3598	01:01:01	3661	00:01:03	63	0.0000	00:01:04
nopath	1	2	10	1	327	01:00:33	3633	01:01:01	3661	00:00:28	28	0.0000
nopath	1	3	1	1	351	00:59:59	3599	01:01:04	3664	00:01:05	65	0.0000
nopath	1	3	1	1	351	01:00:11	3611	01:01:07	3667	00:00:56	56	0.0000
nopath	1	2	3	1	327	01:00:39	3639	01:01:07	3667	00:00:28	28	0.0000
nopath	1	2	9	1	327	01:00:40	3640	01:01:09	3669	00:00:29	29	0.0000
nopath	1	3	1	1	351	01:00:26	3626	01:01:09	3669	00:00:43	43	0.0000
nopath	1	2	9	1	327	01:00:43	3643	01:01:11	3671	00:00:28	28	0.0000
nopath	1	3	1	1	351	01:00:27	3627	01:01:12	3672	00:00:45	45	0.0000
nopath	1	2	9	1	327	01:00:45	3645	01:01:14	3674	00:00:29	29	0.0000
nopath	1	3	1	1	351	01:00:29	3629	01:01:14	3674	00:00:45	45	0.0000
nopath	1	3	1	1	351	01:00:30	3630	01:01:16	3676	00:00:46	46	0.0000
nopath	3	1	1	1	351	00:58:53	3533	01:01:24	3684	00:02:31	151	0.0000
nopath	3	2	1	1	311	00:59:22	3562	01:01:26	3686	00:02:04	124	0.0000
nopath	3	1	1	1	351	00:58:54	3534	01:01:26	3686	00:02:32	152	0.0000
nopath	3	2	1	1	311	00:59:35	3575	01:01:28	3688	00:01:53	113	0.0000
nopath	3	1	1	1	351	00:59:42	3582	01:01:33	3693	00:01:51	111	0.0000
nopath	3	1	12	14	351	00:59:53	3593	01:01:36	3696	00:01:43	103	0.0000
nopath	1	2	2	1	327	01:00:53	3653	01:01:40	3700	00:00:47	47	0.0000
nopath	1	2	9	1	327	01:01:02	3662	01:01:41	3701	00:00:39	39	0.0000
nopath	2	1	3	1	327	01:00:28	3628	01:01:43	3703	00:01:15	75	0.0000
nopath	1	2	1	1	327	01:01:03	3663	01:01:43	3703	00:00:40	40	0.0000
nopath	2	1	3	1	327	01:00:29	3629	01:01:43	3703	00:01:14	74	0.0000
nopath	2	1	1	1	327	01:00:31	3631	01:01:44	3704	00:01:13	73	0.0000
nopath	2	1	1	1	327	01:00:33	3633	01:01:44	3704	00:01:11	71	0.0000
nopath	1	2	1	1	327	01:01:09	3669	01:01:45	3705	00:00:36	36	0.0000
nopath	2	1	10	1	327	01:00:36	3636	01:01:47	3707	00:01:11	71	0.0000
nopath	2	1	12	14	327	01:00:41	3641	01:01:47	3707	00:01:06	66	0.0000
nopath	1	2	1	1	327	01:01:10	3670	01:01:47	3707	00:00:37	37	0.0000
nopath	2	1	1	1	327	01:00:47	3647	01:01:48	3708	00:01:01	61	0.0000
nopath	1	2	1	1	327	01:01:11	3671	01:01:49	3709	00:00:38	38	0.0000
nopath	2	1	1	1	327	01:00:40	3640	01:01:49	3709	00:01:09	69	0.0000
nopath	2	1	6	1	327	01:00:56	3656	01:01:50	3710	00:00:54	54	0.0000
nopath	2	1	1	1	327	01:00:52	3652	01:01:51	3711	00:00:59	59	0.0000
nopath	1	2	1	1	327	01:01:13	3673	01:01:51	3711	00:00:38	38	0.0000
nopath	2	1	1	1	327	01:01:06	3666	01:01:51	3711	00:00:45	45	0.0000
nopath	2	1	1	1	327	01:00:51	3651	01:01:52	3712	00:01:01	61	0.0000
nopath	1	2	6	1	327	01:01:19	3679	01:01:53	3713	00:00:34	34	0.0000
nopath	2	1	5	1	327	01:01:07	3667	01:01:54	3714	00:00:47	47	0.0000
nopath	2	1	1	1	327	01:01:04	3664	01:01:55	3715	00:00:51	51	0.0000
nopath	2	1	3	1	327	01:01:13	3673	01:01:55	3715	00:00:42	42	0.0000
nopath	1	2	3	1	327	01:01:24	3684	01:01:56	3716	00:00:32	32	0.0000
nopath	2	1	1	1	327	01:01:10	3670	01:01:56	3716	00:00:46	46	0.0000
nopath	2	1	1	1	327	01:01:17	3677	01:01:56	3716	00:00:39	39	0.0000
nopath	1	2	1	1	327	01:01:25	3685	01:01:57	3717	00:00:32	32	0.0000
nopath	2	1	1	1	327	01:01:16	3676	01:01:57	3717	00:00:41	41	0.0000
nopath	2	1	3	1	327	01:01:18	3678	01:01:58	3718	00:00:40	40	0.0000
nopath	1	2	12	14	327	01:01:27	3687	01:01:59	3719	00:00:32	32	0.0000
nopath	2	1	1	1	327	01:01:24	3684	01:02:00	3720	00:00:36	36	0.0000	00:00:44
nopath	2	1	12	14	327	01:01:23	3683	01:02:00	3720	00:00:37	37	0.0000
nopath	1	2	1	1	327	01:01:29	3689	01:02:01	3721	00:00:32	32	0.0000
nopath	2	1	1	1	327	01:01:28	3688	01:02:01	3721	00:00:33	33	0.0000
nopath	1	2	1	1	327	01:01:30	3690	01:02:02	3722	00:00:32	32	0.0000
nopath	2	1	9	1	327	01:01:27	3687	01:02:03	3723	00:00:36	36	0.0000
nopath	1	2	1	1	327	01:01:31	3691	01:02:03	3723	00:00:32	32	0.0000
nopath	1	2	1	1	327	01:01:32	3692	01:02:04	3724	00:00:32	32	0.0000
nopath	2	1	1	1	327	01:01:36	3696	01:02:04	3724	00:00:28	28	0.0000
nopath	2	1	1	1	327	01:01:31	3691	01:02:04	3724	00:00:33	33	0.0000
nopath	1	2	1	1	327	01:01:35	3695	01:02:06	3726	00:00:31	31	0.0000
nopath	2	1	1	1	327	01:01:37	3697	01:02:06	3726	00:00:29	29	0.0000
nopath	1	3	1	1	351	01:00:52	3652	01:02:08	3728	00:01:16	76	0.0000
nopath	1	2	1	1	327	01:01:40	3700	01:02:09	3729	00:00:29	29	0.0000
nopath	1	2	3	1	327	01:01:42	3702	01:02:11	3731	00:00:29	29	0.0000
nopath	1	3	1	1	351	01:00:57	3657	01:02:11	3731	00:01:14	74	0.0000
nopath	1	3	1	1	351	01:01:15	3675	01:02:13	3733	00:00:58	58	0.0000
nopath	1	2	1	1	327	01:01:45	3705	01:02:14	3734	00:00:29	29	0.0000
nopath	1	3	12	14	351	01:01:23	3683	01:02:17	3737	00:00:54	54	0.0000
nopath	3	2	1	1	311	00:59:54	3594	01:02:22	3742	00:02:28	148	0.0000
nopath	3	1	3	1	351	00:59:59	3599	01:02:26	3746	00:02:27	147	0.0000
nopath	3	2	5	1	311	01:00:31	3631	01:02:27	3747	00:01:56	116	0.0000
nopath	3	1	1	1	351	01:00:40	3640	01:02:31	3751	00:01:51	111	0.0000
nopath	3	1	1	1	351	01:00:41	3641	01:02:34	3754	00:01:53	113	0.0000
nopath	3	1	1	1	351	01:00:45	3645	01:02:38	3758	00:01:53	113	0.0000
nopath	1	2	1	1	327	01:01:49	3709	01:02:40	3760	00:00:51	51	0.0000
nopath	1	2	9	1	327	01:01:50	3710	01:02:41	3761	00:00:51	51	0.0000
nopath	1	2	1	1	327	01:01:51	3711	01:02:42	3762	00:00:51	51	0.0000
nopath	2	1	6	1	327	01:01:45	3705	01:02:43	3763	00:00:58	58	0.0000
nopath	2	1	12	14	327	01:01:42	3702	01:02:44	3764	00:01:02	62	0.0000
nopath	1	2	1	1	327	01:01:52	3712	01:02:44	3764	00:00:52	52	0.0000
nopath	2	1	1	1	327	01:01:47	3707	01:02:44	3764	00:00:57	57	0.0000
nopath	2	1	1	1	327	01:01:46	3706	01:02:46	3766	00:01:00	60	0.0000
nopath	2	1	1	1	327	01:01:51	3711	01:02:46	3766	00:00:55	55	0.0000
nopath	1	2	3	1	327	01:01:55	3715	01:02:46	3766	00:00:51	51	0.0000
nopath	2	1	1	1	327	01:01:50	3710	01:02:47	3767	00:00:57	57	0.0000
nopath	2	1	1	1	327	01:01:53	3713	01:02:48	3768	00:00:55	55	0.0000
nopath	1	2	5	1	327	01:02:03	3723	01:02:49	3769	00:00:46	46	0.0000
nopath	2	1	9	1	327	01:01:54	3714	01:02:49	3769	00:00:55	55	0.0000
nopath	2	1	1	1	327	01:01:55	3715	01:02:50	3770	00:00:55	55	0.0000
nopath	1	2	1	1	327	01:02:04	3724	01:02:51	3771	00:00:47	47	0.0000
nopath	2	1	1	1	327	01:01:57	3717	01:02:51	3771	00:00:54	54	0.0000
nopath	2	1	15	17	327	01:02:00	3720	01:02:52	3772	00:00:52	52	0.0000
nopath	1	2	1	1	327	01:02:05	3725	01:02:53	3773	00:00:48	48	0.0000
nopath	2	1	6	1	327	01:01:59	3719	01:02:54	3774	00:00:55	55	0.0000
nopath	1	2	5	1	327	01:02:10	3730	01:02:54	3774	00:00:44	44	0.0000
nopath	2	1	3	1	327	01:02:02	3722	01:02:54	3774	00:00:52	52	0.0000
nopath	2	1	5	1	327	01:02:01	3721	01:02:55	3775	00:00:54	54	0.0000
nopath	1	2	9	1	327	01:02:19	3739	01:02:56	3776	00:00:37	37	0.0000
nopath	2	1	1	1	327	01:02:06	3726	01:02:56	3776	00:00:50	50	0.0000
nopath	2	1	2	1	327	01:02:12	3732	01:02:57	3777	00:00:45	45	0.0000
nopath	1	2	1	1	327	01:02:25	3745	01:02:58	3778	00:00:33	33	0.0000
nopath	2	1	13	15	327	01:02:07	3727	01:02:58	3778	00:00:51	51	0.0000
nopath	2	1	12	14	327	01:02:17	3737	01:03:00	3780	00:00:43	43	0.0000	00:00:48
nopath	1	2	1	1	327	01:02:28	3748	01:03:00	3780	00:00:32	32	0.0000
nopath	2	1	1	1	327	01:02:09	3729	01:03:01	3781	00:00:52	52	0.0000
nopath	1	2	1	1	327	01:02:31	3751	01:03:02	3782	00:00:31	31	0.0000
nopath	2	1	1	1	327	01:02:22	3742	01:03:02	3782	00:00:40	40	0.0000
nopath	2	1	9	1	327	01:02:13	3733	01:03:03	3783	00:00:50	50	0.0000
nopath	1	2	1	1	327	01:02:33	3753	01:03:03	3783	00:00:30	30	0.0000
nopath	1	2	9	1	327	01:02:34	3754	01:03:04	3784	00:00:30	30	0.0000
nopath	2	1	5	1	327	01:02:15	3735	01:03:05	3785	00:00:50	50	0.0000
nopath	1	2	9	1	327	01:02:38	3758	01:03:06	3786	00:00:28	28	0.0000
nopath	2	1	2	1	327	01:02:18	3738	01:03:06	3786	00:00:48	48	0.0000
nopath	2	3	1	1	311	01:02:25	3745	01:03:06	3786	00:00:41	41	0.0000
nopath	2	1	1	1	327	01:02:28	3748	01:03:08	3788	00:00:40	40	0.0000
nopath	2	1	9	1	327	01:02:21	3741	01:03:08	3788	00:00:47	47	0.0000
nopath	1	2	1	1	327	01:02:39	3759	01:03:09	3789	00:00:30	30	0.0000
nopath	2	1	1	1	327	01:02:24	3744	01:03:09	3789	00:00:45	45	0.0000
nopath	2	1	6	1	327	01:02:35	3755	01:03:10	3790	00:00:35	35	0.0000
nopath	1	2	3	1	327	01:02:42	3762	01:03:10	3790	00:00:28	28	0.0000
nopath	2	1	1	1	327	01:02:30	3750	01:03:11	3791	00:00:41	41	0.0000
nopath	2	1	3	1	327	01:02:33	3753	01:03:12	3792	00:00:39	39	0.0000
nopath	2	3	1	1	311	01:02:37	3757	01:03:14	3794	00:00:37	37	0.0000
nopath	2	1	1	1	327	01:02:40	3760	01:03:14	3794	00:00:34	34	0.0000
nopath	2	1	2	1	327	01:02:38	3758	01:03:15	3795	00:00:37	37	0.0000
nopath	1	2	1	1	327	01:02:49	3769	01:03:17	3797	00:00:28	28	0.0000
nopath	1	3	1	1	351	01:01:48	3708	01:03:18	3798	00:01:30	90	0.0000
nopath	1	2	9	1	327	01:02:50	3770	01:03:20	3800	00:00:30	30	0.0000
nopath	1	3	12	14	351	01:02:12	3732	01:03:21	3801	00:01:09	69	0.0000
nopath	1	2	1	1	327	01:02:52	3772	01:03:21	3801	00:00:29	29	0.0000
nopath	1	3	10	1	351	01:02:13	3733	01:03:23	3803	00:01:10	70	0.0000
nopath	1	2	3	1	327	01:02:55	3775	01:03:24	3804	00:00:29	29	0.0000
nopath	1	3	8	1	351	01:02:22	3742	01:03:27	3807	00:01:05	65	0.0000
nopath	3	2	1	1	311	01:01:08	3668	01:03:32	3812	00:02:24	144	0.0000
nopath	3	1	13	15	351	01:01:24	3684	01:03:39	3819	00:02:15	135	0.0000
nopath	1	2	1	1	327	01:02:56	3776	01:03:40	3820	00:00:44	44	0.0000
nopath	1	2	5	1	327	01:03:00	3780	01:03:42	3822	00:00:42	42	0.0000
nopath	2	1	1	1	327	01:02:45	3765	01:03:43	3823	00:00:58	58	0.0000
nopath	2	1	3	1	327	01:02:55	3775	01:03:43	3823	00:00:48	48	0.0000
nopath	1	2	1	1	327	01:03:01	3781	01:03:44	3824	00:00:43	43	0.0000
nopath	2	1	1	1	327	01:02:57	3777	01:03:44	3824	00:00:47	47	0.0000
nopath	1	2	2	1	327	01:03:02	3782	01:03:45	3825	00:00:43	43	0.0000
nopath	2	1	5	1	327	01:02:56	3776	01:03:45	3825	00:00:49	49	0.0000
nopath	1	2	1	1	327	01:03:04	3784	01:03:46	3826	00:00:42	42	0.0000
nopath	2	1	1	1	327	01:02:59	3779	01:03:46	3826	00:00:47	47	0.0000
nopath	2	1	1	1	327	01:02:58	3778	01:03:47	3827	00:00:49	49	0.0000
nopath	2	1	1	1	327	01:03:00	3780	01:03:48	3828	00:00:48	48	0.0000
nopath	1	2	1	1	327	01:03:05	3785	01:03:48	3828	00:00:43	43	0.0000
nopath	2	1	1	1	327	01:03:02	3782	01:03:48	3828	00:00:46	46	0.0000
nopath	2	1	12	14	327	01:03:03	3783	01:03:49	3829	00:00:46	46	0.0000
nopath	2	1	1	1	327	01:03:04	3784	01:03:50	3830	00:00:46	46	0.0000
nopath	1	2	10	1	327	01:03:08	3788	01:03:50	3830	00:00:42	42	0.0000
nopath	2	1	12	14	327	01:03:09	3789	01:03:51	3831	00:00:42	42	0.0000
nopath	1	2	3	1	327	01:03:09	3789	01:03:52	3832	00:00:43	43	0.0000
nopath	2	1	1	1	327	01:03:06	3786	01:03:52	3832	00:00:46	46	0.0000
nopath	2	1	14	16	327	01:03:10	3790	01:03:54	3834	00:00:44	44	0.0000
nopath	2	1	10	1	327	01:03:08	3788	01:03:54	3834	00:00:46	46	0.0000
nopath	3	2	1	1	311	01:01:38	3698	01:04:00	3840	00:02:22	142	0.0000	00:01:51
nopath	3	2	1	1	311	01:01:46	3706	01:04:02	3842	00:02:16	136	0.0000
nopath	3	2	3	1	311	01:02:09	3729	01:04:06	3846	00:01:57	117	0.0000
nopath	3	1	1	1	351	01:01:48	3708	01:04:07	3847	00:02:19	139	0.0000
nopath	3	1	2	1	351	01:02:14	3734	01:04:11	3851	00:01:57	117	0.0000
nopath	3	2	1	1	311	01:02:18	3738	01:04:12	3852	00:01:54	114	0.0000
nopath	3	1	9	1	351	01:02:30	3750	01:04:16	3856	00:01:46	106	0.0000
nopath	1	2	1	1	327	01:03:24	3804	01:04:20	3860	00:00:56	56	0.0000
nopath	2	3	3	1	311	01:03:17	3797	01:04:22	3862	00:01:05	65	0.0000
nopath	1	2	15	17	327	01:03:26	3806	01:04:24	3864	00:00:58	58	0.0000
nopath	2	1	5	1	327	01:03:31	3811	01:04:24	3864	00:00:53	53	0.0000
nopath	2	1	14	16	327	01:03:21	3801	01:04:25	3865	00:01:04	64	0.0000
nopath	1	2	1	1	327	01:03:31	3811	01:04:26	3866	00:00:55	55	0.0000
nopath	2	1	5	1	327	01:03:36	3816	01:04:26	3866	00:00:50	50	0.0000
nopath	2	1	12	14	327	01:03:34	3814	01:04:26	3866	00:00:52	52	0.0000
nopath	2	1	5	1	327	01:03:40	3820	01:04:27	3867	00:00:47	47	0.0000
nopath	1	2	1	1	327	01:03:38	3818	01:04:28	3868	00:00:50	50	0.0000
nopath	2	1	1	1	327	01:03:35	3815	01:04:29	3869	00:00:54	54	0.0000
nopath	1	2	1	1	327	01:03:39	3819	01:04:29	3869	00:00:50	50	0.0000
nopath	2	1	1	1	327	01:03:42	3822	01:04:30	3870	00:00:48	48	0.0000
nopath	2	1	1	1	327	01:03:37	3817	01:04:30	3870	00:00:53	53	0.0000
nopath	2	1	1	1	327	01:03:44	3824	01:04:31	3871	00:00:47	47	0.0000
nopath	1	2	1	1	327	01:03:44	3824	01:04:31	3871	00:00:47	47	0.0000
nopath	2	1	1	1	327	01:03:49	3829	01:04:31	3871	00:00:42	42	0.0000
nopath	1	2	14	16	327	01:03:45	3825	01:04:33	3873	00:00:48	48	0.0000
nopath	2	1	9	1	327	01:03:53	3833	01:04:33	3873	00:00:40	40	0.0000
nopath	2	1	1	1	327	01:03:52	3832	01:04:33	3873	00:00:41	41	0.0000
nopath	2	1	5	1	327	01:04:00	3840	01:04:34	3874	00:00:34	34	0.0000
nopath	2	1	3	1	327	01:03:58	3838	01:04:35	3875	00:00:37	37	0.0000
nopath	1	2	3	1	327	01:03:49	3829	01:04:35	3875	00:00:46	46	0.0000
nopath	2	1	5	1	327	01:04:05	3845	01:04:37	3877	00:00:32	32	0.0000
nopath	1	2	1	1	327	01:03:51	3831	01:04:38	3878	00:00:47	47	0.0000
nopath	2	1	1	1	327	01:04:07	3847	01:04:38	3878	00:00:31	31	0.0000
nopath	2	1	13	15	327	01:04:02	3842	01:04:38	3878	00:00:36	36	0.0000
nopath	1	2	1	1	327	01:03:52	3832	01:04:40	3880	00:00:48	48	0.0000
nopath	2	1	1	1	327	01:04:09	3849	01:04:40	3880	00:00:31	31	0.0000
nopath	2	1	1	1	327	01:04:06	3846	01:04:40	3880	00:00:34	34	0.0000
nopath	1	2	1	1	327	01:03:58	3838	01:04:41	3881	00:00:43	43	0.0000
nopath	2	1	1	1	327	01:04:08	3848	01:04:41	3881	00:00:33	33	0.0000
nopath	2	1	1	1	327	01:04:11	3851	01:04:42	3882	00:00:31	31	0.0000
nopath	1	2	1	1	327	01:03:59	3839	01:04:43	3883	00:00:44	44	0.0000
nopath	2	1	1	1	327	01:04:13	3853	01:04:43	3883	00:00:30	30	0.0000
nopath	2	1	1	1	327	01:04:10	3850	01:04:44	3884	00:00:34	34	0.0000
nopath	1	2	3	1	327	01:04:01	3841	01:04:45	3885	00:00:44	44	0.0000
nopath	2	1	5	1	327	01:04:12	3852	01:04:45	3885	00:00:33	33	0.0000
nopath	2	1	1	1	327	01:04:16	3856	01:04:45	3885	00:00:29	29	0.0000
nopath	1	2	1	1	327	01:04:04	3844	01:04:46	3886	00:00:42	42	0.0000
nopath	1	2	1	1	327	01:04:07	3847	01:04:48	3888	00:00:41	41	0.0000
nopath	1	3	1	1	351	01:02:26	3746	01:04:48	3888	00:02:22	142	0.0000
nopath	1	2	1	1	327	01:04:08	3848	01:04:50	3890	00:00:42	42	0.0000
nopath	1	3	1	1	351	01:02:29	3749	01:04:50	3890	00:02:21	141	0.0000
nopath	1	2	3	1	327	01:04:10	3850	01:04:52	3892	00:00:42	42	0.0000
nopath	1	2	1	1	327	01:04:11	3851	01:04:54	3894	00:00:43	43	0.0000
nopath	1	3	1	1	351	01:02:59	3779	01:04:54	3894	00:01:55	115	0.0000
nopath	1	2	1	1	327	01:04:17	3857	01:04:56	3896	00:00:39	39	0.0000
nopath	1	3	1	1	351	01:03:10	3790	01:04:57	3897	00:01:47	107	0.0000
nopath	1	2	15	17	327	01:04:19	3859	01:04:58	3898	00:00:39	39	0.0000
nopath	1	3	9	1	351	01:03:18	3798	01:04:59	3899	00:01:41	101	0.0000
nopath	1	2	1	1	327	01:04:21	3861	01:05:00	3900	00:00:39	39	0.0000	00:00:36
nopath	1	3	1	1	351	01:04:03	3843	01:05:01	3901	00:00:58	58	0.0000
nopath	1	2	1	1	327	01:04:22	3862	01:05:02	3902	00:00:40	40	0.0000
nopath	1	3	6	1	351	01:04:18	3858	01:05:04	3904	00:00:46	46	0.0000
nopath	1	3	1	1	351	01:04:23	3863	01:05:07	3907	00:00:44	44	0.0000
nopath	3	2	1	1	311	01:02:31	3751	01:05:12	3912	00:02:41	161	0.0000
nopath	3	2	1	1	311	01:03:01	3781	01:05:15	3915	00:02:14	134	0.0000
nopath	3	1	1	1	351	01:03:06	3786	01:05:19	3919	00:02:13	133	0.0000
nopath	3	2	1	1	311	01:03:13	3793	01:05:20	3920	00:02:07	127	0.0000
nopath	3	2	1	1	311	01:03:28	3808	01:05:24	3924	00:01:56	116	0.0000
nopath	3	1	1	1	351	01:03:27	3807	01:05:24	3924	00:01:57	117	0.0000
nopath	3	1	1	1	351	01:03:33	3813	01:05:30	3930	00:01:57	117	0.0000
nopath	3	2	1	1	311	01:03:36	3816	01:05:31	3931	00:01:55	115	0.0000
nopath	3	1	1	1	351	01:03:43	3823	01:05:36	3936	00:01:53	113	0.0000
nopath	1	2	1	1	327	01:04:29	3869	01:05:40	3940	00:01:11	71	0.0000
nopath	1	2	1	1	327	01:04:31	3871	01:05:41	3941	00:01:10	70	0.0000
nopath	2	1	1	1	327	01:04:21	3861	01:05:43	3943	00:01:22	82	0.0000
nopath	1	2	1	1	327	01:04:32	3872	01:05:43	3943	00:01:11	71	0.0000
nopath	2	1	5	1	327	01:04:25	3865	01:05:43	3943	00:01:18	78	0.0000
nopath	2	1	1	1	327	01:04:27	3867	01:05:44	3944	00:01:17	77	0.0000
nopath	2	1	1	1	327	01:04:28	3868	01:05:45	3945	00:01:17	77	0.0000
nopath	1	2	1	1	327	01:04:34	3874	01:05:46	3946	00:01:12	72	0.0000
nopath	2	1	1	1	327	01:04:33	3873	01:05:46	3946	00:01:13	73	0.0000
nopath	2	1	1	1	327	01:04:36	3876	01:05:46	3946	00:01:10	70	0.0000
nopath	1	2	1	1	327	01:04:41	3881	01:05:47	3947	00:01:06	66	0.0000
nopath	2	1	3	1	327	01:04:39	3879	01:05:48	3948	00:01:09	69	0.0000
nopath	2	1	6	1	327	01:04:40	3880	01:05:48	3948	00:01:08	68	0.0000
nopath	2	1	2	1	327	01:04:41	3881	01:05:49	3949	00:01:08	68	0.0000
nopath	1	2	1	1	327	01:04:42	3882	01:05:49	3949	00:01:07	67	0.0000
nopath	2	1	2	1	327	01:04:42	3882	01:05:49	3949	00:01:07	67	0.0000
nopath	1	2	3	1	327	01:04:46	3886	01:05:51	3951	00:01:05	65	0.0000
nopath	2	1	3	1	327	01:04:47	3887	01:05:51	3951	00:01:04	64	0.0000
nopath	2	1	1	1	327	01:04:44	3884	01:05:52	3952	00:01:08	68	0.0000
nopath	1	2	1	1	327	01:04:47	3887	01:05:53	3953	00:01:06	66	0.0000
nopath	2	1	1	1	327	01:04:49	3889	01:05:53	3953	00:01:04	64	0.0000
nopath	2	1	1	1	327	01:04:52	3892	01:05:54	3954	00:01:02	62	0.0000
nopath	2	1	1	1	327	01:04:54	3894	01:05:55	3955	00:01:01	61	0.0000
nopath	2	1	1	1	327	01:04:51	3891	01:05:55	3955	00:01:04	64	0.0000
nopath	1	2	13	15	327	01:04:51	3891	01:05:57	3957	00:01:06	66	0.0000
nopath	2	1	1	1	327	01:04:56	3896	01:05:57	3957	00:01:01	61	0.0000
nopath	2	1	1	1	327	01:05:01	3901	01:05:57	3957	00:00:56	56	0.0000
nopath	2	1	1	1	327	01:05:17	3917	01:05:58	3958	00:00:41	41	0.0000
nopath	1	2	1	1	327	01:05:02	3902	01:05:59	3959	00:00:57	57	0.0000
nopath	2	1	12	14	327	01:05:02	3902	01:05:59	3959	00:00:57	57	0.0000
nopath	2	1	1	1	327	01:05:04	3904	01:06:00	3960	00:00:56	56	0.0000	00:00:49
nopath	2	1	1	1	327	01:05:21	3921	01:06:00	3960	00:00:39	39	0.0000
nopath	1	2	1	1	327	01:05:06	3906	01:06:01	3961	00:00:55	55	0.0000
nopath	2	1	2	1	327	01:05:22	3922	01:06:02	3962	00:00:40	40	0.0000
nopath	1	2	1	1	327	01:05:08	3908	01:06:02	3962	00:00:54	54	0.0000
nopath	2	1	1	1	327	01:05:08	3908	01:06:03	3963	00:00:55	55	0.0000
nopath	2	1	1	1	327	01:05:27	3927	01:06:04	3964	00:00:37	37	0.0000
nopath	1	2	5	1	327	01:05:13	3913	01:06:05	3965	00:00:52	52	0.0000
nopath	2	1	1	1	327	01:05:20	3920	01:06:05	3965	00:00:45	45	0.0000
nopath	2	1	1	1	327	01:05:31	3931	01:06:05	3965	00:00:34	34	0.0000
nopath	1	2	1	1	327	01:05:26	3926	01:06:07	3967	00:00:41	41	0.0000
nopath	2	1	7	1	327	01:05:26	3926	01:06:07	3967	00:00:41	41	0.0000
nopath	2	1	2	1	327	01:05:34	3934	01:06:07	3967	00:00:33	33	0.0000
nopath	1	2	1	1	327	01:05:32	3932	01:06:08	3968	00:00:36	36	0.0000
nopath	2	1	1	1	327	01:05:30	3930	01:06:08	3968	00:00:38	38	0.0000
nopath	2	1	1	1	327	01:05:37	3937	01:06:09	3969	00:00:32	32	0.0000
nopath	2	1	1	1	327	01:05:32	3932	01:06:10	3970	00:00:38	38	0.0000
nopath	1	2	1	1	327	01:05:33	3933	01:06:10	3970	00:00:37	37	0.0000
nopath	2	1	1	1	327	01:05:36	3936	01:06:10	3970	00:00:34	34	0.0000
nopath	2	1	1	1	327	01:05:38	3938	01:06:11	3971	00:00:33	33	0.0000
nopath	2	1	3	1	327	01:05:40	3940	01:06:11	3971	00:00:31	31	0.0000
nopath	1	2	1	1	327	01:05:36	3936	01:06:12	3972	00:00:36	36	0.0000
nopath	1	2	13	15	327	01:05:39	3939	01:06:14	3974	00:00:35	35	0.0000
nopath	2	1	1	1	327	01:05:45	3945	01:06:14	3974	00:00:29	29	0.0000
nopath	2	1	3	1	327	01:05:44	3944	01:06:14	3974	00:00:30	30	0.0000
nopath	1	2	13	15	327	01:05:42	3942	01:06:16	3976	00:00:34	34	0.0000
nopath	2	1	2	1	327	01:05:48	3948	01:06:16	3976	00:00:28	28	0.0000
nopath	2	1	1	1	327	01:05:51	3951	01:06:17	3977	00:00:26	26	0.0000
nopath	1	2	5	1	327	01:05:43	3943	01:06:18	3978	00:00:35	35	0.0000
nopath	1	3	1	1	351	01:04:27	3867	01:06:18	3978	00:01:51	111	0.0000
nopath	1	2	5	1	327	01:05:46	3946	01:06:20	3980	00:00:34	34	0.0000
nopath	1	3	1	1	351	01:04:37	3877	01:06:20	3980	00:01:43	103	0.0000
nopath	1	2	3	1	327	01:05:47	3947	01:06:21	3981	00:00:34	34	0.0000
nopath	1	2	1	1	327	01:05:50	3950	01:06:23	3983	00:00:33	33	0.0000
nopath	1	3	1	1	351	01:04:45	3885	01:06:24	3984	00:01:39	99	0.0000
nopath	1	2	6	1	327	01:05:52	3952	01:06:25	3985	00:00:33	33	0.0000
nopath	1	3	1	1	351	01:04:58	3898	01:06:26	3986	00:01:28	88	0.0000
nopath	1	2	1	1	327	01:05:53	3953	01:06:26	3986	00:00:33	33	0.0000
nopath	1	3	1	1	351	01:05:03	3903	01:06:29	3989	00:01:26	86	0.0000
nopath	1	2	12	14	327	01:06:00	3960	01:06:30	3990	00:00:30	30	0.0000
nopath	1	2	5	1	327	01:06:03	3963	01:06:31	3991	00:00:28	28	0.0000
nopath	1	3	12	14	351	01:05:25	3925	01:06:31	3991	00:01:06	66	0.0000
nopath	2	1	5	1	327	01:05:52	3952	01:06:33	3993	00:00:41	41	0.0000
nopath	2	1	1	1	327	01:05:54	3954	01:06:33	3993	00:00:39	39	0.0000
nopath	1	2	1	1	327	01:06:05	3965	01:06:34	3994	00:00:29	29	0.0000
nopath	2	1	6	1	327	01:06:00	3960	01:06:35	3995	00:00:35	35	0.0000
nopath	2	1	1	1	327	01:06:01	3961	01:06:35	3995	00:00:34	34	0.0000
nopath	3	1	15	17	351	01:03:46	3826	01:06:43	4003	00:02:57	177	0.0000
nopath	3	1	1	1	351	01:04:01	3841	01:06:46	4006	00:02:45	165	0.0000
nopath	3	1	1	1	351	01:04:04	3844	01:06:49	4009	00:02:45	165	0.0000
nopath	3	2	12	14	311	01:04:18	3858	01:06:49	4009	00:02:31	151	0.0000
nopath	3	2	1	1	311	01:04:20	3860	01:06:52	4012	00:02:32	152	0.0000
nopath	3	2	5	1	311	01:04:23	3863	01:06:55	4015	00:02:32	152	0.0000
nopath	3	1	5	1	351	01:04:32	3872	01:06:59	4019	00:02:27	147	0.0000
nopath	3	2	1	1	311	01:04:36	3876	01:07:00	4020	00:02:24	144	0.0000	00:02:14
nopath	3	2	1	1	311	01:04:58	3898	01:07:04	4024	00:02:06	126	0.0000
nopath	3	1	12	14	351	01:04:50	3890	01:07:04	4024	00:02:14	134	0.0000
nopath	2	3	3	1	311	01:06:02	3962	01:07:12	4032	00:01:10	70	0.0000
nopath	1	2	15	17	327	01:06:07	3967	01:07:13	4033	00:01:06	66	0.0000
nopath	2	1	5	1	327	01:06:03	3963	01:07:13	4033	00:01:10	70	0.0000
nopath	1	2	1	1	327	01:06:10	3970	01:07:14	4034	00:01:04	64	0.0000
nopath	2	1	5	1	327	01:06:04	3964	01:07:14	4034	00:01:10	70	0.0000
nopath	2	1	7	1	327	01:06:05	3965	01:07:14	4034	00:01:09	69	0.0000
nopath	1	2	5	1	327	01:06:11	3971	01:07:15	4035	00:01:04	64	0.0000
nopath	2	1	1	1	327	01:06:06	3966	01:07:16	4036	00:01:10	70	0.0000
nopath	2	1	1	1	327	01:06:07	3967	01:07:16	4036	00:01:09	69	0.0000
nopath	1	2	1	1	327	01:06:15	3975	01:07:17	4037	00:01:02	62	0.0000
nopath	2	1	1	1	327	01:06:08	3968	01:07:17	4037	00:01:09	69	0.0000
nopath	2	1	1	1	327	01:06:13	3973	01:07:18	4038	00:01:05	65	0.0000
nopath	2	1	1	1	327	01:06:18	3978	01:07:19	4039	00:01:01	61	0.0000
nopath	1	2	1	1	327	01:06:20	3980	01:07:19	4039	00:00:59	59	0.0000
nopath	2	1	1	1	327	01:06:15	3975	01:07:20	4040	00:01:05	65	0.0000
nopath	1	2	12	14	327	01:06:21	3981	01:07:21	4041	00:01:00	60	0.0000
nopath	2	1	1	1	327	01:06:20	3980	01:07:22	4042	00:01:02	62	0.0000
nopath	2	1	1	1	327	01:06:23	3983	01:07:22	4042	00:00:59	59	0.0000
nopath	1	2	9	1	327	01:06:22	3982	01:07:23	4043	00:01:01	61	0.0000
nopath	2	1	1	1	327	01:06:22	3982	01:07:24	4044	00:01:02	62	0.0000
nopath	2	1	1	1	327	01:06:28	3988	01:07:24	4044	00:00:56	56	0.0000
nopath	1	2	1	1	327	01:06:26	3986	01:07:25	4045	00:00:59	59	0.0000
nopath	2	1	1	1	327	01:06:33	3993	01:07:25	4045	00:00:52	52	0.0000
nopath	2	1	6	1	327	01:06:30	3990	01:07:26	4046	00:00:56	56	0.0000
nopath	1	2	12	14	327	01:06:35	3995	01:07:27	4047	00:00:52	52	0.0000
nopath	2	1	1	1	327	01:06:37	3997	01:07:27	4047	00:00:50	50	0.0000
nopath	1	2	1	1	327	01:06:38	3998	01:07:29	4049	00:00:51	51	0.0000
nopath	2	1	12	14	327	01:06:39	3999	01:07:29	4049	00:00:50	50	0.0000
nopath	2	3	1	1	311	01:06:31	3991	01:07:30	4050	00:00:59	59	0.0000
nopath	1	2	1	1	327	01:06:40	4000	01:07:30	4050	00:00:50	50	0.0000
nopath	2	1	1	1	327	01:06:35	3995	01:07:30	4050	00:00:55	55	0.0000
nopath	2	1	1	1	327	01:06:42	4002	01:07:31	4051	00:00:49	49	0.0000
nopath	1	2	12	14	327	01:06:41	4001	01:07:32	4052	00:00:51	51	0.0000
nopath	2	1	9	1	327	01:06:57	4017	01:07:33	4053	00:00:36	36	0.0000
nopath	2	1	5	1	327	01:06:40	4000	01:07:33	4053	00:00:53	53	0.0000
nopath	1	2	1	1	327	01:06:46	4006	01:07:34	4054	00:00:48	48	0.0000
nopath	2	1	1	1	327	01:06:54	4014	01:07:35	4055	00:00:41	41	0.0000
nopath	2	1	12	14	327	01:07:01	4021	01:07:35	4055	00:00:34	34	0.0000
nopath	1	2	1	1	327	01:06:49	4009	01:07:36	4056	00:00:47	47	0.0000
nopath	2	1	1	1	327	01:06:56	4016	01:07:36	4056	00:00:40	40	0.0000
nopath	1	2	1	1	327	01:06:50	4010	01:07:38	4058	00:00:48	48	0.0000
nopath	2	1	15	17	327	01:07:03	4023	01:07:38	4058	00:00:35	35	0.0000
nopath	2	1	13	15	327	01:06:58	4018	01:07:39	4059	00:00:41	41	0.0000
nopath	1	2	3	1	327	01:06:57	4017	01:07:40	4060	00:00:43	43	0.0000
nopath	2	1	1	1	327	01:07:09	4029	01:07:40	4060	00:00:31	31	0.0000
nopath	1	2	1	1	327	01:06:59	4019	01:07:41	4061	00:00:42	42	0.0000
nopath	2	1	3	1	327	01:07:12	4032	01:07:42	4062	00:00:30	30	0.0000
nopath	1	2	1	1	327	01:07:14	4034	01:07:44	4064	00:00:30	30	0.0000
nopath	2	1	9	1	327	01:07:20	4040	01:07:45	4065	00:00:25	25	0.0000
nopath	1	2	14	16	327	01:07:15	4035	01:07:46	4066	00:00:31	31	0.0000
nopath	2	1	1	1	327	01:07:21	4041	01:07:47	4067	00:00:26	26	0.0000
nopath	1	2	1	1	327	01:07:20	4040	01:07:48	4068	00:00:28	28	0.0000
nopath	1	3	13	15	351	01:05:28	3928	01:07:50	4070	00:02:22	142	0.0000
nopath	1	2	1	1	327	01:07:24	4044	01:07:52	4072	00:00:28	28	0.0000
nopath	1	3	1	1	351	01:05:44	3944	01:07:52	4072	00:02:08	128	0.0000
nopath	1	3	3	1	351	01:05:58	3958	01:07:54	4074	00:01:56	116	0.0000
nopath	1	3	1	1	351	01:06:19	3979	01:07:57	4077	00:01:38	98	0.0000
nopath	3	2	3	1	311	01:05:01	3901	01:08:02	4082	00:03:01	181	0.0000	00:02:33
nopath	3	2	1	1	311	01:05:13	3913	01:08:04	4084	00:02:51	171	0.0000
nopath	3	2	1	1	311	01:05:24	3924	01:08:06	4086	00:02:42	162	0.0000
nopath	3	1	12	14	351	01:05:33	3933	01:08:12	4092	00:02:39	159	0.0000
nopath	3	1	3	1	351	01:06:12	3972	01:08:15	4095	00:02:03	123	0.0000
nopath	3	1	10	1	351	01:06:14	3974	01:08:17	4097	00:02:03	123	0.0000
nopath	3	1	1	1	351	01:06:17	3977	01:08:20	4100	00:02:03	123	0.0000
nopath	3	1	1	1	351	01:06:27	3987	01:08:23	4103	00:01:56	116	0.0000
nopath	3	1	5	1	351	01:06:28	3988	01:08:26	4106	00:01:58	118	0.0000
nopath	1	2	5	1	327	01:07:25	4045	01:08:30	4110	00:01:05	65	0.0000
nopath	1	2	1	1	327	01:07:43	4063	01:08:31	4111	00:00:48	48	0.0000
nopath	2	1	1	1	327	01:07:24	4044	01:08:33	4113	00:01:09	69	0.0000
nopath	1	2	1	1	327	01:07:49	4069	01:08:33	4113	00:00:44	44	0.0000
nopath	2	1	1	1	327	01:07:25	4045	01:08:33	4113	00:01:08	68	0.0000
nopath	1	2	1	1	327	01:07:50	4070	01:08:35	4115	00:00:45	45	0.0000
nopath	2	1	1	1	327	01:07:30	4050	01:08:35	4115	00:01:05	65	0.0000
nopath	2	1	1	1	327	01:07:28	4048	01:08:35	4115	00:01:07	67	0.0000
nopath	2	1	1	1	327	01:07:32	4052	01:08:36	4116	00:01:04	64	0.0000
nopath	2	1	1	1	327	01:07:36	4056	01:08:36	4116	00:01:00	60	0.0000
nopath	1	2	2	1	327	01:07:52	4072	01:08:37	4117	00:00:45	45	0.0000
nopath	2	1	1	1	327	01:07:42	4062	01:08:38	4118	00:00:56	56	0.0000
nopath	1	2	12	14	327	01:07:54	4074	01:08:38	4118	00:00:44	44	0.0000
nopath	2	1	1	1	327	01:07:37	4057	01:08:38	4118	00:01:01	61	0.0000
nopath	2	1	1	1	327	01:07:45	4065	01:08:39	4119	00:00:54	54	0.0000
nopath	2	1	3	1	327	01:07:47	4067	01:08:40	4120	00:00:53	53	0.0000
nopath	1	2	1	1	327	01:07:57	4077	01:08:41	4121	00:00:44	44	0.0000
nopath	2	1	1	1	327	01:07:55	4075	01:08:41	4121	00:00:46	46	0.0000
nopath	1	2	12	14	327	01:08:00	4080	01:08:42	4122	00:00:42	42	0.0000
nopath	2	1	1	1	327	01:07:58	4078	01:08:42	4122	00:00:44	44	0.0000
nopath	2	1	1	1	327	01:07:49	4069	01:08:42	4122	00:00:53	53	0.0000
nopath	2	1	1	1	327	01:08:01	4081	01:08:44	4124	00:00:43	43	0.0000
nopath	1	2	10	1	327	01:08:03	4083	01:08:44	4124	00:00:41	41	0.0000
nopath	2	1	1	1	327	01:07:59	4079	01:08:44	4124	00:00:45	45	0.0000
nopath	2	1	1	1	327	01:08:04	4084	01:08:46	4126	00:00:42	42	0.0000
nopath	2	1	1	1	327	01:08:03	4083	01:08:46	4126	00:00:43	43	0.0000
nopath	1	2	13	15	327	01:08:05	4085	01:08:47	4127	00:00:42	42	0.0000
nopath	2	1	1	1	327	01:08:08	4088	01:08:47	4127	00:00:39	39	0.0000
nopath	2	1	1	1	327	01:08:06	4086	01:08:47	4127	00:00:41	41	0.0000
nopath	1	2	1	1	327	01:08:07	4087	01:08:49	4129	00:00:42	42	0.0000
nopath	2	1	10	1	327	01:08:10	4090	01:08:49	4129	00:00:39	39	0.0000
nopath	2	1	1	1	327	01:08:09	4089	01:08:50	4130	00:00:41	41	0.0000
nopath	1	2	1	1	327	01:08:09	4089	01:08:51	4131	00:00:42	42	0.0000
nopath	2	1	1	1	327	01:08:13	4093	01:08:52	4132	00:00:39	39	0.0000
nopath	2	1	1	1	327	01:08:12	4092	01:08:52	4132	00:00:40	40	0.0000
nopath	1	2	1	1	327	01:08:11	4091	01:08:53	4133	00:00:42	42	0.0000
nopath	2	1	2	1	327	01:08:16	4096	01:08:54	4134	00:00:38	38	0.0000
nopath	2	1	1	1	327	01:08:19	4099	01:08:54	4134	00:00:35	35	0.0000
nopath	1	2	12	14	327	01:08:13	4093	01:08:54	4134	00:00:41	41	0.0000
nopath	2	1	1	1	327	01:08:22	4102	01:08:55	4135	00:00:33	33	0.0000
nopath	2	1	1	1	327	01:08:18	4098	01:08:56	4136	00:00:38	38	0.0000
nopath	1	2	1	1	327	01:08:15	4095	01:08:56	4136	00:00:41	41	0.0000
nopath	2	1	1	1	327	01:08:25	4105	01:08:57	4137	00:00:32	32	0.0000
nopath	2	1	1	1	327	01:08:26	4106	01:08:58	4138	00:00:32	32	0.0000
nopath	2	1	1	1	327	01:08:29	4109	01:08:58	4138	00:00:29	29	0.0000
nopath	1	2	10	1	327	01:08:25	4105	01:08:59	4139	00:00:34	34	0.0000
nopath	2	1	10	1	327	01:08:28	4108	01:08:59	4139	00:00:31	31	0.0000
nopath	1	2	1	1	327	01:08:27	4107	01:09:00	4140	00:00:33	33	0.0000	00:00:47
nopath	1	2	5	1	327	01:08:28	4108	01:09:02	4142	00:00:34	34	0.0000
nopath	1	3	1	1	351	01:07:00	4020	01:09:02	4142	00:02:02	122	0.0000
nopath	1	2	9	1	327	01:08:31	4111	01:09:04	4144	00:00:33	33	0.0000
nopath	2	1	1	1	327	01:08:39	4119	01:09:05	4145	00:00:26	26	0.0000
nopath	2	1	5	1	327	01:08:41	4121	01:09:06	4146	00:00:25	25	0.0000
nopath	1	2	5	1	327	01:08:38	4118	01:09:07	4147	00:00:29	29	0.0000
nopath	1	2	9	1	327	01:08:39	4119	01:09:09	4149	00:00:30	30	0.0000
nopath	1	3	1	1	351	01:07:44	4064	01:09:09	4149	00:01:25	85	0.0000
nopath	1	2	1	1	327	01:08:40	4120	01:09:10	4150	00:00:30	30	0.0000
nopath	1	2	1	1	327	01:08:41	4121	01:09:11	4151	00:00:30	30	0.0000
nopath	1	3	1	1	351	01:08:35	4115	01:09:13	4153	00:00:38	38	0.0000
nopath	1	2	9	1	327	01:08:42	4122	01:09:13	4153	00:00:31	31	0.0000
nopath	3	2	5	1	311	01:06:30	3990	01:09:22	4162	00:02:52	172	0.0000
nopath	3	2	1	1	311	01:06:41	4001	01:09:24	4164	00:02:43	163	0.0000
nopath	1	2	1	1	327	01:08:44	4124	01:09:30	4170	00:00:46	46	0.0000
nopath	1	2	1	1	327	01:09:01	4141	01:09:32	4172	00:00:31	31	0.0000
nopath	2	1	3	1	327	01:08:49	4129	01:09:33	4173	00:00:44	44	0.0000
nopath	2	1	12	14	327	01:08:46	4126	01:09:34	4174	00:00:48	48	0.0000
nopath	2	1	1	1	327	01:08:53	4133	01:09:34	4174	00:00:41	41	0.0000
nopath	1	2	1	1	327	01:09:06	4146	01:09:37	4177	00:00:31	31	0.0000
nopath	2	1	13	15	327	01:08:52	4132	01:09:37	4177	00:00:45	45	0.0000
nopath	2	1	13	15	327	01:08:54	4134	01:09:38	4178	00:00:44	44	0.0000
nopath	1	2	1	1	327	01:09:08	4148	01:09:39	4179	00:00:31	31	0.0000
nopath	2	1	1	1	327	01:08:56	4136	01:09:39	4179	00:00:43	43	0.0000
nopath	2	1	5	1	327	01:09:02	4142	01:09:40	4180	00:00:38	38	0.0000
nopath	2	1	1	1	327	01:09:04	4144	01:09:40	4180	00:00:36	36	0.0000
nopath	1	2	1	1	327	01:09:09	4149	01:09:42	4182	00:00:33	33	0.0000
nopath	2	1	1	1	327	01:09:08	4148	01:09:42	4182	00:00:34	34	0.0000
nopath	2	1	1	1	327	01:09:07	4147	01:09:42	4182	00:00:35	35	0.0000
nopath	1	2	1	1	327	01:09:11	4151	01:09:43	4183	00:00:32	32	0.0000
nopath	2	1	1	1	327	01:09:10	4150	01:09:43	4183	00:00:33	33	0.0000
nopath	2	1	1	1	327	01:09:11	4151	01:09:44	4184	00:00:33	33	0.0000
nopath	1	2	12	14	327	01:09:12	4152	01:09:44	4184	00:00:32	32	0.0000
nopath	2	1	1	1	327	01:09:16	4156	01:09:45	4185	00:00:29	29	0.0000
nopath	2	1	2	1	327	01:09:13	4153	01:09:46	4186	00:00:33	33	0.0000
nopath	1	2	1	1	327	01:09:15	4155	01:09:46	4186	00:00:31	31	0.0000
nopath	2	1	12	14	327	01:09:18	4158	01:09:46	4186	00:00:28	28	0.0000
nopath	2	1	1	1	327	01:09:15	4155	01:09:47	4187	00:00:32	32	0.0000
nopath	2	1	2	1	327	01:09:17	4157	01:09:49	4189	00:00:32	32	0.0000
nopath	2	1	1	1	327	01:09:21	4161	01:09:50	4190	00:00:29	29	0.0000
nopath	2	1	1	1	327	01:09:20	4160	01:09:50	4190	00:00:30	30	0.0000
nopath	2	1	1	1	327	01:09:24	4164	01:09:52	4192	00:00:28	28	0.0000
nopath	2	3	1	1	311	01:09:23	4163	01:09:54	4194	00:00:31	31	0.0000
nopath	2	1	1	1	327	01:09:27	4167	01:09:55	4195	00:00:28	28	0.0000
nopath	1	3	5	1	351	01:08:47	4127	01:09:57	4197	00:01:10	70	0.0000
nopath	1	2	1	1	327	01:09:31	4171	01:09:59	4199	00:00:28	28	0.0000
nopath	1	3	9	1	351	01:08:48	4128	01:09:59	4199	00:01:11	71	0.0000
nopath	1	3	5	1	351	01:08:58	4138	01:10:02	4202	00:01:04	64	0.0000	00:01:21
nopath	1	3	1	1	351	01:09:04	4144	01:10:05	4205	00:01:01	61	0.0000
nopath	1	3	3	1	351	01:09:10	4150	01:10:07	4207	00:00:57	57	0.0000
nopath	3	2	9	1	311	01:07:40	4060	01:10:14	4214	00:02:34	154	0.0000
nopath	3	1	15	17	351	01:07:19	4039	01:10:15	4215	00:02:56	176	0.0000
nopath	3	1	1	1	351	01:07:44	4064	01:10:19	4219	00:02:35	155	0.0000
nopath	3	1	14	16	351	01:08:02	4082	01:10:24	4224	00:02:22	142	0.0000
nopath	3	2	1	1	311	01:08:13	4093	01:10:25	4225	00:02:12	132	0.0000
nopath	3	1	1	1	351	01:08:35	4115	01:10:29	4229	00:01:54	114	0.0000
nopath	1	2	1	1	327	01:09:37	4177	01:10:30	4230	00:00:53	53	0.0000
nopath	1	2	1	1	327	01:09:41	4181	01:10:31	4231	00:00:50	50	0.0000
nopath	1	2	3	1	327	01:09:42	4182	01:10:32	4232	00:00:50	50	0.0000
nopath	2	1	3	1	327	01:09:36	4176	01:10:33	4233	00:00:57	57	0.0000
nopath	2	1	1	1	327	01:09:39	4179	01:10:34	4234	00:00:55	55	0.0000
nopath	2	1	13	15	327	01:09:32	4172	01:10:36	4236	00:01:04	64	0.0000
nopath	2	1	1	1	327	01:09:43	4183	01:10:36	4236	00:00:53	53	0.0000
nopath	1	2	15	17	327	01:09:43	4183	01:10:38	4238	00:00:55	55	0.0000
nopath	2	1	7	1	327	01:09:50	4190	01:10:38	4238	00:00:48	48	0.0000
nopath	2	1	13	15	327	01:09:40	4180	01:10:38	4238	00:00:58	58	0.0000
nopath	1	2	1	1	327	01:09:47	4187	01:10:39	4239	00:00:52	52	0.0000
nopath	2	1	1	1	327	01:09:46	4186	01:10:40	4240	00:00:54	54	0.0000
nopath	1	2	3	1	327	01:09:49	4189	01:10:40	4240	00:00:51	51	0.0000
nopath	2	1	3	1	327	01:09:51	4191	01:10:41	4241	00:00:50	50	0.0000
nopath	2	3	1	1	311	01:09:53	4193	01:10:41	4241	00:00:48	48	0.0000
nopath	1	2	1	1	327	01:09:52	4192	01:10:42	4242	00:00:50	50	0.0000
nopath	2	1	6	1	327	01:09:56	4196	01:10:42	4242	00:00:46	46	0.0000
nopath	2	1	1	1	327	01:09:57	4197	01:10:43	4243	00:00:46	46	0.0000
nopath	1	2	1	1	327	01:09:54	4194	01:10:44	4244	00:00:50	50	0.0000
nopath	2	1	9	1	327	01:10:01	4201	01:10:44	4244	00:00:43	43	0.0000
nopath	2	1	1	1	327	01:10:10	4210	01:10:44	4244	00:00:34	34	0.0000
nopath	1	2	1	1	327	01:09:55	4195	01:10:45	4245	00:00:50	50	0.0000
nopath	2	1	1	1	327	01:10:13	4213	01:10:45	4245	00:00:32	32	0.0000
nopath	2	1	1	1	327	01:10:06	4206	01:10:46	4246	00:00:40	40	0.0000
nopath	1	2	1	1	327	01:10:08	4208	01:10:47	4247	00:00:39	39	0.0000
nopath	2	1	1	1	327	01:10:16	4216	01:10:48	4248	00:00:32	32	0.0000
nopath	2	1	3	1	327	01:10:20	4220	01:10:49	4249	00:00:29	29	0.0000
nopath	1	2	6	1	327	01:10:10	4210	01:10:49	4249	00:00:39	39	0.0000
nopath	1	2	1	1	327	01:10:11	4211	01:10:51	4251	00:00:40	40	0.0000
nopath	2	1	1	1	327	01:10:25	4225	01:10:52	4252	00:00:27	27	0.0000
nopath	2	1	15	17	327	01:10:24	4224	01:10:52	4252	00:00:28	28	0.0000
nopath	1	3	1	1	351	01:09:22	4162	01:10:55	4255	00:01:33	93	0.0000
nopath	3	1	1	1	351	01:08:58	4138	01:11:02	4262	00:02:04	124	0.0000	00:02:02
nopath	3	1	1	1	351	01:09:11	4151	01:11:04	4264	00:01:53	113	0.0000
nopath	1	2	13	15	327	01:10:13	4213	01:11:13	4273	00:01:00	60	0.0000
nopath	1	3	12	14	351	01:09:23	4163	01:11:14	4274	00:01:51	111	0.0000
nopath	1	2	1	1	327	01:10:21	4221	01:11:14	4274	00:00:53	53	0.0000
nopath	1	3	1	1	351	01:09:36	4176	01:11:17	4277	00:01:41	101	0.0000
nopath	3	1	1	1	351	01:09:12	4152	01:11:24	4284	00:02:12	132	0.0000
nopath	3	1	15	17	351	01:09:33	4173	01:11:28	4288	00:01:55	115	0.0000
nopath	3	1	10	1	351	01:09:41	4181	01:11:31	4291	00:01:50	110	0.0000
nopath	3	2	9	1	311	01:10:05	4205	01:11:33	4293	00:01:28	88	0.0000
nopath	3	1	1	1	351	01:09:59	4199	01:11:34	4294	00:01:35	95	0.0000
nopath	1	2	1	1	327	01:10:33	4233	01:11:40	4300	00:01:07	67	0.0000
nopath	1	2	1	1	327	01:10:44	4244	01:11:41	4301	00:00:57	57	0.0000
nopath	1	2	1	1	327	01:10:46	4246	01:11:43	4303	00:00:57	57	0.0000
nopath	2	1	1	1	327	01:10:33	4233	01:11:43	4303	00:01:10	70	0.0000
nopath	2	1	12	14	327	01:10:35	4235	01:11:44	4304	00:01:09	69	0.0000
nopath	1	2	1	1	327	01:10:47	4247	01:11:44	4304	00:00:57	57	0.0000
nopath	2	1	1	1	327	01:10:36	4236	01:11:45	4305	00:01:09	69	0.0000
nopath	2	1	1	1	327	01:10:41	4241	01:11:45	4305	00:01:04	64	0.0000
nopath	2	1	3	1	327	01:10:53	4253	01:11:47	4307	00:00:54	54	0.0000
nopath	1	2	1	1	327	01:10:48	4248	01:11:47	4307	00:00:59	59	0.0000
nopath	2	1	12	14	327	01:10:56	4256	01:11:49	4309	00:00:53	53	0.0000
nopath	2	1	13	15	327	01:10:52	4252	01:11:50	4310	00:00:58	58	0.0000
nopath	1	2	14	16	327	01:10:49	4249	01:11:50	4310	00:01:01	61	0.0000
nopath	2	1	1	1	327	01:11:11	4271	01:11:50	4310	00:00:39	39	0.0000
nopath	2	1	1	1	327	01:10:59	4259	01:11:51	4311	00:00:52	52	0.0000
nopath	2	1	1	1	327	01:10:54	4254	01:11:51	4311	00:00:57	57	0.0000
nopath	1	2	3	1	327	01:10:54	4254	01:11:53	4313	00:00:59	59	0.0000
nopath	2	1	3	1	327	01:11:21	4281	01:11:53	4313	00:00:32	32	0.0000
nopath	2	1	1	1	327	01:11:17	4277	01:11:53	4313	00:00:36	36	0.0000
nopath	1	2	1	1	327	01:10:55	4255	01:11:54	4314	00:00:59	59	0.0000
nopath	2	1	10	1	327	01:11:20	4280	01:11:55	4315	00:00:35	35	0.0000
nopath	2	1	1	1	327	01:11:27	4287	01:11:56	4316	00:00:29	29	0.0000
nopath	2	1	1	1	327	01:11:29	4289	01:11:56	4316	00:00:27	27	0.0000
nopath	1	2	15	17	327	01:10:56	4256	01:11:57	4317	00:01:01	61	0.0000
nopath	2	1	1	1	327	01:11:31	4291	01:11:58	4318	00:00:27	27	0.0000
nopath	1	2	1	1	327	01:10:57	4257	01:11:59	4319	00:01:02	62	0.0000
nopath	2	1	5	1	327	01:11:34	4294	01:12:00	4320	00:00:26	26	0.0000	00:00:43
nopath	1	2	3	1	327	01:10:59	4259	01:12:01	4321	00:01:02	62	0.0000
nopath	1	3	1	1	351	01:10:35	4235	01:12:03	4323	00:01:28	88	0.0000
nopath	1	2	15	17	327	01:11:05	4265	01:12:03	4323	00:00:58	58	0.0000
nopath	3	2	10	1	311	01:10:11	4211	01:12:10	4330	00:01:59	119	0.0000
nopath	3	2	5	1	311	01:10:28	4228	01:12:11	4331	00:01:43	103	0.0000
nopath	3	1	1	1	351	01:10:31	4231	01:12:16	4336	00:01:45	105	0.0000
nopath	1	2	10	1	327	01:11:08	4268	01:12:20	4340	00:01:12	72	0.0000
nopath	1	2	1	1	327	01:11:10	4270	01:12:21	4341	00:01:11	71	0.0000
nopath	1	2	1	1	327	01:11:18	4278	01:12:23	4343	00:01:05	65	0.0000
nopath	2	1	1	1	327	01:11:42	4302	01:12:23	4343	00:00:41	41	0.0000
nopath	2	1	1	1	327	01:11:43	4303	01:12:23	4343	00:00:40	40	0.0000
nopath	2	1	1	1	327	01:11:44	4304	01:12:25	4345	00:00:41	41	0.0000
nopath	1	2	10	1	327	01:11:20	4280	01:12:25	4345	00:01:05	65	0.0000
nopath	2	1	1	1	327	01:11:59	4319	01:12:26	4346	00:00:27	27	0.0000
nopath	1	2	10	1	327	01:11:23	4283	01:12:27	4347	00:01:04	64	0.0000
nopath	1	2	1	1	327	01:11:24	4284	01:12:29	4349	00:01:05	65	0.0000
nopath	2	3	1	1	311	01:11:56	4316	01:12:29	4349	00:00:33	33	0.0000
nopath	2	1	12	14	327	01:12:00	4320	01:12:30	4350	00:00:30	30	0.0000
nopath	2	1	1	1	327	01:12:01	4321	01:12:30	4350	00:00:29	29	0.0000
nopath	1	2	10	1	327	01:11:37	4297	01:12:31	4351	00:00:54	54	0.0000
nopath	2	1	1	1	327	01:12:05	4325	01:12:32	4352	00:00:27	27	0.0000
nopath	2	1	2	1	327	01:12:02	4322	01:12:33	4353	00:00:31	31	0.0000
nopath	1	2	1	1	327	01:11:40	4300	01:12:33	4353	00:00:53	53	0.0000
nopath	2	1	12	14	327	01:12:08	4328	01:12:35	4355	00:00:27	27	0.0000
nopath	1	2	3	1	327	01:11:45	4305	01:12:35	4355	00:00:50	50	0.0000
nopath	2	1	3	1	327	01:12:11	4331	01:12:36	4356	00:00:25	25	0.0000
nopath	1	2	9	1	327	01:11:49	4309	01:12:37	4357	00:00:48	48	0.0000
nopath	2	1	12	14	327	01:12:10	4330	01:12:38	4358	00:00:28	28	0.0000
nopath	1	2	14	16	327	01:11:50	4310	01:12:40	4360	00:00:50	50	0.0000
nopath	2	1	1	1	327	01:12:15	4335	01:12:41	4361	00:00:26	26	0.0000
nopath	2	1	1	1	327	01:12:16	4336	01:12:41	4361	00:00:25	25	0.0000
nopath	1	2	1	1	327	01:11:52	4312	01:12:42	4362	00:00:50	50	0.0000
nopath	1	2	1	1	327	01:11:55	4315	01:12:44	4364	00:00:49	49	0.0000
nopath	2	1	6	1	327	01:12:19	4339	01:12:44	4364	00:00:25	25	0.0000
nopath	1	2	12	14	327	01:12:00	4320	01:12:46	4366	00:00:46	46	0.0000
nopath	1	3	3	1	351	01:10:40	4240	01:12:47	4367	00:02:07	127	0.0000
nopath	1	2	3	1	327	01:12:02	4322	01:12:48	4368	00:00:46	46	0.0000
nopath	1	3	9	1	351	01:11:09	4269	01:12:49	4369	00:01:40	100	0.0000
nopath	1	2	5	1	327	01:12:04	4324	01:12:50	4370	00:00:46	46	0.0000
nopath	1	2	1	1	327	01:12:08	4328	01:12:51	4371	00:00:43	43	0.0000
nopath	1	3	9	1	351	01:11:58	4318	01:12:52	4372	00:00:54	54	0.0000
nopath	1	2	1	1	327	01:12:09	4329	01:12:54	4374	00:00:45	45	0.0000
nopath	1	3	1	1	351	01:12:17	4337	01:12:55	4375	00:00:38	38	0.0000
nopath	1	3	1	1	351	01:12:23	4343	01:12:59	4379	00:00:36	36	0.0000
nopath	3	2	1	1	311	01:10:34	4234	01:13:04	4384	00:02:30	150	0.0000	00:02:21
nopath	3	1	1	1	351	01:10:32	4232	01:13:04	4384	00:02:32	152	0.0000
nopath	3	2	1	1	311	01:10:49	4249	01:13:06	4386	00:02:17	137	0.0000
nopath	3	2	5	1	311	01:10:59	4259	01:13:08	4388	00:02:09	129	0.0000
nopath	3	2	15	17	311	01:11:18	4278	01:13:13	4393	00:01:55	115	0.0000
nopath	3	1	1	1	351	01:11:20	4280	01:13:17	4397	00:01:57	117	0.0000
nopath	1	2	1	1	327	01:12:14	4334	01:13:20	4400	00:01:06	66	0.0000
nopath	1	2	9	1	327	01:12:15	4335	01:13:21	4401	00:01:06	66	0.0000
nopath	1	2	1	1	327	01:12:16	4336	01:13:23	4403	00:01:07	67	0.0000
nopath	2	1	10	1	327	01:12:28	4348	01:13:23	4403	00:00:55	55	0.0000
nopath	2	1	1	1	327	01:12:29	4349	01:13:23	4403	00:00:54	54	0.0000
nopath	2	1	1	1	327	01:12:38	4358	01:13:24	4404	00:00:46	46	0.0000
nopath	1	2	1	1	327	01:12:19	4339	01:13:25	4405	00:01:06	66	0.0000
nopath	2	1	12	14	327	01:12:35	4355	01:13:25	4405	00:00:50	50	0.0000
nopath	2	1	1	1	327	01:12:41	4361	01:13:26	4406	00:00:45	45	0.0000
nopath	2	1	1	1	327	01:12:47	4367	01:13:26	4406	00:00:39	39	0.0000
nopath	1	2	10	1	327	01:12:28	4348	01:13:27	4407	00:00:59	59	0.0000
nopath	2	1	1	1	327	01:12:49	4369	01:13:27	4407	00:00:38	38	0.0000
nopath	1	2	3	1	327	01:12:33	4353	01:13:28	4408	00:00:55	55	0.0000
nopath	2	1	1	1	327	01:12:52	4372	01:13:29	4409	00:00:37	37	0.0000
nopath	2	1	1	1	327	01:12:59	4379	01:13:31	4411	00:00:32	32	0.0000
nopath	2	1	1	1	327	01:13:03	4383	01:13:32	4412	00:00:29	29	0.0000
nopath	1	2	13	15	327	01:12:35	4355	01:13:32	4412	00:00:57	57	0.0000
nopath	2	1	1	1	327	01:13:01	4381	01:13:33	4413	00:00:32	32	0.0000
nopath	1	2	5	1	327	01:12:38	4358	01:13:34	4414	00:00:56	56	0.0000
nopath	1	2	1	1	327	01:12:40	4360	01:13:35	4415	00:00:55	55	0.0000
nopath	2	1	13	15	327	01:13:04	4384	01:13:35	4415	00:00:31	31	0.0000
nopath	2	1	14	16	327	01:13:05	4385	01:13:35	4415	00:00:30	30	0.0000
nopath	1	2	1	1	327	01:12:41	4361	01:13:37	4417	00:00:56	56	0.0000
nopath	2	1	3	1	327	01:13:11	4391	01:13:38	4418	00:00:27	27	0.0000
nopath	1	2	3	1	327	01:12:42	4362	01:13:39	4419	00:00:57	57	0.0000
nopath	2	1	1	1	327	01:13:13	4393	01:13:40	4420	00:00:27	27	0.0000
nopath	1	2	1	1	327	01:12:48	4368	01:13:41	4421	00:00:53	53	0.0000
nopath	1	3	12	14	351	01:12:43	4363	01:13:41	4421	00:00:58	58	0.0000
nopath	1	2	12	14	327	01:13:00	4380	01:13:43	4423	00:00:43	43	0.0000
nopath	1	2	3	1	327	01:13:04	4384	01:13:45	4425	00:00:41	41	0.0000
nopath	2	1	1	1	327	01:13:19	4399	01:13:45	4425	00:00:26	26	0.0000
nopath	1	2	1	1	327	01:13:08	4388	01:13:47	4427	00:00:39	39	0.0000
nopath	1	2	3	1	327	01:13:11	4391	01:13:49	4429	00:00:38	38	0.0000
nopath	2	1	1	1	327	01:13:23	4403	01:13:49	4429	00:00:26	26	0.0000
nopath	2	1	1	1	327	01:13:25	4405	01:13:51	4431	00:00:26	26	0.0000
nopath	1	2	13	15	327	01:13:16	4396	01:13:52	4432	00:00:36	36	0.0000
nopath	2	1	5	1	327	01:13:28	4408	01:13:53	4433	00:00:25	25	0.0000
nopath	1	2	1	1	327	01:13:18	4398	01:13:54	4434	00:00:36	36	0.0000
nopath	2	1	1	1	327	01:13:29	4409	01:13:55	4435	00:00:26	26	0.0000
nopath	1	2	12	14	327	01:13:25	4405	01:13:56	4436	00:00:31	31	0.0000
nopath	1	2	12	14	327	01:13:26	4406	01:13:58	4438	00:00:32	32	0.0000
nopath	2	1	10	1	327	01:13:33	4413	01:13:59	4439	00:00:26	26	0.0000
nopath	2	1	1	1	327	01:13:39	4419	01:14:04	4444	00:00:25	25	0.0000	00:00:32
nopath	2	3	1	1	311	01:13:37	4417	01:14:05	4445	00:00:28	28	0.0000
nopath	3	2	12	14	311	01:11:58	4318	01:14:12	4452	00:02:14	134	0.0000
nopath	3	1	9	1	351	01:11:28	4288	01:14:12	4452	00:02:44	164	0.0000
nopath	3	1	1	1	351	01:12:07	4327	01:14:17	4457	00:02:10	130	0.0000
nopath	1	2	1	1	327	01:13:38	4418	01:14:20	4460	00:00:42	42	0.0000
nopath	1	2	10	1	327	01:13:39	4419	01:14:21	4461	00:00:42	42	0.0000
nopath	2	1	1	1	327	01:13:48	4428	01:14:23	4463	00:00:35	35	0.0000
nopath	1	2	1	1	327	01:13:42	4422	01:14:23	4463	00:00:41	41	0.0000
nopath	2	1	1	1	327	01:13:42	4422	01:14:23	4463	00:00:41	41	0.0000
nopath	1	2	1	1	327	01:13:47	4427	01:14:25	4465	00:00:38	38	0.0000
nopath	2	1	1	1	327	01:13:53	4433	01:14:25	4465	00:00:32	32	0.0000
nopath	1	2	2	1	327	01:13:50	4430	01:14:27	4467	00:00:37	37	0.0000
nopath	2	1	13	15	327	01:13:49	4429	01:14:27	4467	00:00:38	38	0.0000
nopath	2	1	1	1	327	01:13:55	4435	01:14:28	4468	00:00:33	33	0.0000
nopath	2	3	9	1	311	01:13:57	4437	01:14:29	4469	00:00:32	32	0.0000
nopath	1	2	1	1	327	01:13:54	4434	01:14:29	4469	00:00:35	35	0.0000
nopath	2	1	1	1	327	01:14:02	4442	01:14:30	4470	00:00:28	28	0.0000
nopath	1	2	1	1	327	01:13:57	4437	01:14:31	4471	00:00:34	34	0.0000
nopath	2	1	1	1	327	01:14:04	4444	01:14:33	4473	00:00:29	29	0.0000
nopath	2	1	9	1	327	01:14:07	4447	01:14:33	4473	00:00:26	26	0.0000
nopath	1	2	9	1	327	01:14:08	4448	01:14:37	4477	00:00:29	29	0.0000
nopath	2	1	9	1	327	01:14:13	4453	01:14:38	4478	00:00:25	25	0.0000
nopath	2	1	3	1	327	01:14:14	4454	01:14:40	4480	00:00:26	26	0.0000
nopath	2	1	3	1	327	01:14:16	4456	01:14:42	4482	00:00:26	26	0.0000
nopath	2	1	13	15	327	01:14:15	4455	01:14:42	4482	00:00:27	27	0.0000
nopath	1	2	14	16	327	01:14:11	4451	01:14:43	4483	00:00:32	32	0.0000
nopath	1	2	1	1	327	01:14:15	4455	01:14:45	4485	00:00:30	30	0.0000
nopath	2	1	14	16	327	01:14:18	4458	01:14:45	4485	00:00:27	27	0.0000
nopath	1	2	14	16	327	01:14:18	4458	01:14:47	4487	00:00:29	29	0.0000
nopath	2	1	5	1	327	01:14:21	4461	01:14:47	4487	00:00:26	26	0.0000
nopath	1	3	13	15	351	01:12:47	4367	01:14:50	4490	00:02:03	123	0.0000
nopath	1	3	3	1	351	01:12:53	4373	01:14:53	4493	00:02:00	120	0.0000
nopath	1	2	12	14	327	01:14:24	4464	01:14:53	4493	00:00:29	29	0.0000
nopath	1	3	5	1	351	01:13:12	4392	01:14:55	4495	00:01:43	103	0.0000
nopath	3	2	1	1	311	01:12:34	4354	01:15:02	4502	00:02:28	148	0.0000	00:02:12
nopath	3	1	12	14	351	01:13:21	4401	01:15:07	4507	00:01:46	106	0.0000
nopath	3	2	14	16	311	01:13:36	4416	01:15:08	4508	00:01:32	92	0.0000
nopath	3	1	1	1	351	01:13:54	4434	01:15:12	4512	00:01:18	78	0.0000
nopath	3	2	12	14	311	01:14:11	4451	01:15:12	4512	00:01:01	61	0.0000
nopath	3	1	14	16	351	01:14:14	4454	01:15:18	4518	00:01:04	64	0.0000
nopath	1	2	1	1	327	01:14:27	4467	01:15:20	4520	00:00:53	53	0.0000
nopath	1	2	3	1	327	01:14:28	4468	01:15:21	4521	00:00:53	53	0.0000
nopath	1	2	5	1	327	01:14:29	4469	01:15:23	4523	00:00:54	54	0.0000
nopath	2	1	10	1	327	01:14:33	4473	01:15:23	4523	00:00:50	50	0.0000
nopath	2	1	7	1	327	01:14:44	4484	01:15:23	4523	00:00:39	39	0.0000
nopath	1	2	1	1	327	01:14:32	4472	01:15:25	4525	00:00:53	53	0.0000
nopath	2	1	1	1	327	01:14:55	4495	01:15:26	4526	00:00:31	31	0.0000
nopath	2	1	13	15	327	01:14:37	4477	01:15:27	4527	00:00:50	50	0.0000
nopath	1	2	1	1	327	01:14:35	4475	01:15:28	4528	00:00:53	53	0.0000
nopath	2	3	1	1	311	01:14:51	4491	01:15:29	4529	00:00:38	38	0.0000
nopath	1	2	1	1	327	01:14:38	4478	01:15:29	4529	00:00:51	51	0.0000
[truncated: 4,711 more rows]
