# Supplementary material for: Supervised learning from human performance at the computationally hard problem of optimal traffic signal control on a network of junctions
Source: R Soc Open Sci. 2014 Dec 24;1(4):140211. doi: 10.1098/rsos.140211 (PMC4448775; doi:10.1098/rsos.140211)
Supplement: 1. simulationData.zip - This zipped folder contains the simulation configuration files for the traffic microsimulation models used in the paper, as well as the raw data output from the simulations. The data are organised into a folder structure with README.txt files used to provide guidance on the c [file rsos140211supp1.zip › simulationData/tJunctionModel/HuTMaCloops/run-006/trips-ALL.csv]

Path	From Zone	To Zone	Vehicle Type	Base Vehicle Type	Distance (m)	Departure Time (HH:MM:SS)	Departure Time (s)	Arrival Time (HH:MM:SS)	Arrival Time (s)	Time Taken (HH:MM:SS)	Time Taken (s)	Fuel	Mean Time (HH:MM:SS)
nopath	1	2	1	1	327	00:00:00	0	00:00:28	28	00:00:28	28	0.0000
nopath	2	1	14	16	327	00:00:01	1	00:00:28	28	00:00:27	27	0.0000
nopath	2	1	1	1	327	00:00:09	9	00:00:34	34	00:00:25	25	0.0000
nopath	1	2	5	1	327	00:00:12	12	00:00:40	40	00:00:28	28	0.0000
nopath	2	1	1	1	327	00:00:15	15	00:00:41	41	00:00:26	26	0.0000
nopath	1	3	1	1	351	00:00:02	2	00:00:42	42	00:00:40	40	0.0000
nopath	2	1	10	1	327	00:00:27	27	00:00:52	52	00:00:25	25	0.0000
nopath	1	2	1	1	327	00:00:25	25	00:00:53	53	00:00:28	28	0.0000
nopath	2	1	5	1	327	00:00:39	39	00:01:04	64	00:00:25	25	0.0000	00:00:25
nopath	2	1	1	1	327	00:00:49	49	00:01:16	76	00:00:27	27	0.0000
nopath	2	3	1	1	311	00:00:57	57	00:01:26	86	00:00:29	29	0.0000
nopath	1	3	1	1	351	00:00:39	39	00:01:29	89	00:00:50	50	0.0000
nopath	1	2	1	1	327	00:01:04	64	00:01:32	92	00:00:28	28	0.0000
nopath	2	1	1	1	327	00:01:08	68	00:01:36	96	00:00:28	28	0.0000
nopath	1	2	1	1	327	00:01:11	71	00:01:39	99	00:00:28	28	0.0000
nopath	2	1	2	1	327	00:01:15	75	00:01:40	100	00:00:25	25	0.0000
nopath	2	1	3	1	327	00:01:17	77	00:01:42	102	00:00:25	25	0.0000
nopath	1	2	1	1	327	00:01:19	79	00:01:47	107	00:00:28	28	0.0000
nopath	2	1	1	1	327	00:01:30	90	00:01:55	115	00:00:25	25	0.0000
nopath	2	1	1	1	327	00:01:29	89	00:01:55	115	00:00:26	26	0.0000
nopath	2	1	1	1	327	00:01:31	91	00:01:57	117	00:00:26	26	0.0000
nopath	1	3	14	16	351	00:01:20	80	00:02:00	120	00:00:40	40	0.0000	00:00:43
nopath	1	2	14	16	327	00:01:40	100	00:02:09	129	00:00:29	29	0.0000
nopath	2	1	12	14	327	00:01:56	116	00:02:23	143	00:00:27	27	0.0000
nopath	1	3	1	1	351	00:01:48	108	00:02:25	145	00:00:37	37	0.0000
nopath	3	2	1	1	311	00:02:05	125	00:02:37	157	00:00:32	32	0.0000
nopath	2	1	1	1	327	00:02:26	146	00:02:52	172	00:00:26	26	0.0000
nopath	1	2	1	1	327	00:02:26	146	00:02:53	173	00:00:27	27	0.0000
nopath	2	1	4	1	327	00:02:20	140	00:02:53	173	00:00:33	33	0.0000
nopath	1	2	14	16	327	00:02:29	149	00:02:57	177	00:00:28	28	0.0000
nopath	3	2	1	1	311	00:02:25	145	00:03:10	190	00:00:45	45	0.0000	00:00:38
nopath	1	2	1	1	327	00:02:37	157	00:03:20	200	00:00:43	43	0.0000
nopath	1	2	10	1	327	00:02:44	164	00:03:21	201	00:00:37	37	0.0000
nopath	2	1	1	1	327	00:02:54	174	00:03:22	202	00:00:28	28	0.0000
nopath	2	3	3	1	311	00:02:50	170	00:03:22	202	00:00:32	32	0.0000
nopath	1	2	1	1	327	00:02:46	166	00:03:23	203	00:00:37	37	0.0000
nopath	2	1	1	1	327	00:03:27	207	00:03:53	233	00:00:26	26	0.0000
nopath	1	3	1	1	351	00:03:20	200	00:03:57	237	00:00:37	37	0.0000
nopath	3	2	5	1	311	00:03:45	225	00:04:17	257	00:00:32	32	0.0000	00:00:32
nopath	3	2	1	1	311	00:03:54	234	00:04:26	266	00:00:32	32	0.0000
nopath	1	2	5	1	327	00:03:50	230	00:04:30	270	00:00:40	40	0.0000
nopath	1	2	3	1	327	00:03:51	231	00:04:31	271	00:00:40	40	0.0000
nopath	2	1	10	1	327	00:03:57	237	00:04:33	273	00:00:36	36	0.0000
nopath	2	1	1	1	327	00:04:03	243	00:04:33	273	00:00:30	30	0.0000
nopath	1	2	1	1	327	00:04:00	240	00:04:33	273	00:00:33	33	0.0000
nopath	2	1	1	1	327	00:04:20	260	00:04:45	285	00:00:25	25	0.0000
nopath	1	2	1	1	327	00:04:17	257	00:04:46	286	00:00:29	29	0.0000
nopath	1	2	5	1	327	00:04:52	292	00:05:20	320	00:00:28	28	0.0000	00:00:31
nopath	2	3	1	1	311	00:04:53	293	00:05:21	321	00:00:28	28	0.0000
nopath	1	2	1	1	327	00:04:55	295	00:05:23	323	00:00:28	28	0.0000
nopath	1	2	1	1	327	00:05:01	301	00:05:29	329	00:00:28	28	0.0000
nopath	2	1	1	1	327	00:05:04	304	00:05:32	332	00:00:28	28	0.0000
nopath	1	2	12	14	327	00:05:03	303	00:05:32	332	00:00:29	29	0.0000
nopath	2	1	1	1	327	00:05:07	307	00:05:33	333	00:00:26	26	0.0000
nopath	1	2	3	1	327	00:05:08	308	00:05:36	336	00:00:28	28	0.0000
nopath	1	3	1	1	351	00:04:58	298	00:05:37	337	00:00:39	39	0.0000
nopath	1	3	1	1	351	00:05:07	307	00:05:43	343	00:00:36	36	0.0000
nopath	3	1	5	1	351	00:05:01	301	00:05:54	354	00:00:53	53	0.0000
nopath	3	1	1	1	351	00:05:05	305	00:05:57	357	00:00:52	52	0.0000
nopath	3	2	1	1	311	00:05:08	308	00:05:57	357	00:00:49	49	0.0000
nopath	3	2	1	1	311	00:05:33	333	00:06:07	367	00:00:34	34	0.0000	00:00:38
nopath	2	3	2	1	311	00:05:21	321	00:06:12	372	00:00:51	51	0.0000
nopath	2	1	3	1	327	00:05:24	324	00:06:13	373	00:00:49	49	0.0000
nopath	1	2	14	16	327	00:05:47	347	00:06:14	374	00:00:27	27	0.0000
nopath	2	1	1	1	327	00:05:28	328	00:06:14	374	00:00:46	46	0.0000
nopath	2	1	1	1	327	00:05:33	333	00:06:14	374	00:00:41	41	0.0000
nopath	2	1	1	1	327	00:05:35	335	00:06:16	376	00:00:41	41	0.0000
nopath	2	1	1	1	327	00:05:44	344	00:06:16	376	00:00:32	32	0.0000
nopath	1	2	1	1	327	00:05:48	348	00:06:18	378	00:00:30	30	0.0000
nopath	1	2	1	1	327	00:05:51	351	00:06:20	380	00:00:29	29	0.0000
nopath	2	1	1	1	327	00:05:54	354	00:06:22	382	00:00:28	28	0.0000
nopath	1	3	1	1	351	00:05:35	335	00:06:26	386	00:00:51	51	0.0000
nopath	1	2	1	1	327	00:06:04	364	00:06:32	392	00:00:28	28	0.0000
nopath	1	2	1	1	327	00:06:06	366	00:06:34	394	00:00:28	28	0.0000
nopath	1	2	1	1	327	00:06:09	369	00:06:37	397	00:00:28	28	0.0000
nopath	3	2	1	1	311	00:06:13	373	00:06:50	410	00:00:37	37	0.0000
nopath	3	2	1	1	311	00:06:20	380	00:06:54	414	00:00:34	34	0.0000
nopath	1	2	1	1	327	00:06:26	386	00:07:00	420	00:00:34	34	0.0000	00:00:28
nopath	1	2	1	1	327	00:06:35	395	00:07:02	422	00:00:27	27	0.0000
nopath	2	1	1	1	327	00:06:33	393	00:07:02	422	00:00:29	29	0.0000
nopath	2	1	7	1	327	00:06:28	388	00:07:03	423	00:00:35	35	0.0000
nopath	2	1	1	1	327	00:06:35	395	00:07:05	425	00:00:30	30	0.0000
nopath	1	2	1	1	327	00:06:36	396	00:07:07	427	00:00:31	31	0.0000
nopath	2	1	10	1	327	00:06:37	397	00:07:07	427	00:00:30	30	0.0000
nopath	2	1	1	1	327	00:06:42	402	00:07:09	429	00:00:27	27	0.0000
nopath	2	1	1	1	327	00:06:47	407	00:07:13	433	00:00:26	26	0.0000
nopath	2	1	1	1	327	00:06:56	416	00:07:22	442	00:00:26	26	0.0000
nopath	2	1	1	1	327	00:07:06	426	00:07:32	452	00:00:26	26	0.0000
nopath	1	3	1	1	351	00:07:01	421	00:07:38	458	00:00:37	37	0.0000
nopath	2	1	1	1	327	00:07:15	435	00:07:41	461	00:00:26	26	0.0000
nopath	2	3	1	1	311	00:07:16	436	00:07:45	465	00:00:29	29	0.0000
nopath	1	2	1	1	327	00:07:20	440	00:07:48	468	00:00:28	28	0.0000
nopath	2	3	3	1	311	00:07:22	442	00:07:51	471	00:00:29	29	0.0000
nopath	2	3	1	1	311	00:07:24	444	00:07:55	475	00:00:31	31	0.0000
nopath	3	1	1	1	351	00:07:09	429	00:08:02	482	00:00:53	53	0.0000	00:00:52
nopath	3	1	2	1	351	00:07:31	451	00:08:07	487	00:00:36	36	0.0000
nopath	1	2	2	1	327	00:07:29	449	00:08:10	490	00:00:41	41	0.0000
nopath	1	2	1	1	327	00:07:39	459	00:08:12	492	00:00:33	33	0.0000
nopath	1	2	9	1	327	00:07:44	464	00:08:15	495	00:00:31	31	0.0000
nopath	2	1	1	1	327	00:07:57	477	00:08:22	502	00:00:25	25	0.0000
nopath	1	2	1	1	327	00:07:54	474	00:08:23	503	00:00:29	29	0.0000
nopath	2	1	1	1	327	00:08:01	481	00:08:27	507	00:00:26	26	0.0000
nopath	1	2	10	1	327	00:08:03	483	00:08:31	511	00:00:28	28	0.0000
nopath	1	2	1	1	327	00:08:06	486	00:08:34	514	00:00:28	28	0.0000
nopath	1	2	1	1	327	00:08:14	494	00:08:42	522	00:00:28	28	0.0000
nopath	1	3	1	1	351	00:08:09	489	00:08:46	526	00:00:37	37	0.0000
nopath	1	2	1	1	327	00:08:19	499	00:08:47	527	00:00:28	28	0.0000
nopath	1	2	14	16	327	00:08:21	501	00:08:50	530	00:00:29	29	0.0000
nopath	1	2	1	1	327	00:08:24	504	00:08:52	532	00:00:28	28	0.0000
nopath	3	1	1	1	351	00:08:31	511	00:09:06	546	00:00:35	35	0.0000	00:00:35
nopath	1	2	1	1	327	00:08:33	513	00:09:10	550	00:00:37	37	0.0000
nopath	2	1	1	1	327	00:08:34	514	00:09:13	553	00:00:39	39	0.0000
nopath	2	1	1	1	327	00:08:38	518	00:09:13	553	00:00:35	35	0.0000
nopath	2	1	1	1	327	00:08:43	523	00:09:15	555	00:00:32	32	0.0000
nopath	2	1	1	1	327	00:08:47	527	00:09:16	556	00:00:29	29	0.0000
nopath	2	1	1	1	327	00:08:51	531	00:09:20	560	00:00:29	29	0.0000
nopath	2	1	1	1	327	00:08:54	534	00:09:21	561	00:00:27	27	0.0000
nopath	1	3	1	1	351	00:08:35	515	00:09:24	564	00:00:49	49	0.0000
nopath	2	1	1	1	327	00:09:03	543	00:09:29	569	00:00:26	26	0.0000
nopath	1	3	5	1	351	00:08:49	529	00:09:31	571	00:00:42	42	0.0000
nopath	1	2	1	1	327	00:09:08	548	00:09:36	576	00:00:28	28	0.0000
nopath	1	3	2	1	351	00:09:01	541	00:09:39	579	00:00:38	38	0.0000
nopath	1	2	12	14	327	00:09:12	552	00:09:41	581	00:00:29	29	0.0000
nopath	2	1	10	1	327	00:09:16	556	00:09:42	582	00:00:26	26	0.0000
nopath	1	2	1	1	327	00:09:13	553	00:09:44	584	00:00:31	31	0.0000
nopath	2	1	3	1	327	00:09:18	558	00:09:44	584	00:00:26	26	0.0000
nopath	3	1	14	16	351	00:08:34	514	00:09:53	593	00:01:19	79	0.0000
nopath	3	1	14	16	351	00:09:26	566	00:10:02	602	00:00:36	36	0.0000	00:00:57
nopath	3	2	1	1	311	00:09:28	568	00:10:05	605	00:00:37	37	0.0000
nopath	1	2	1	1	327	00:09:18	558	00:10:10	610	00:00:52	52	0.0000
nopath	1	2	9	1	327	00:09:32	572	00:10:11	611	00:00:39	39	0.0000
nopath	2	1	1	1	327	00:09:43	583	00:10:12	612	00:00:29	29	0.0000
nopath	1	2	1	1	327	00:09:43	583	00:10:13	613	00:00:30	30	0.0000
nopath	1	2	1	1	327	00:09:45	585	00:10:15	615	00:00:30	30	0.0000
nopath	1	3	1	1	351	00:09:20	560	00:10:15	615	00:00:55	55	0.0000
nopath	1	2	1	1	327	00:09:48	588	00:10:17	617	00:00:29	29	0.0000
nopath	1	2	1	1	327	00:09:57	597	00:10:25	625	00:00:28	28	0.0000
nopath	1	2	12	14	327	00:10:01	601	00:10:30	630	00:00:29	29	0.0000
nopath	1	2	1	1	327	00:10:08	608	00:10:36	636	00:00:28	28	0.0000
nopath	1	2	3	1	327	00:10:15	615	00:10:43	643	00:00:28	28	0.0000
nopath	1	2	1	1	327	00:10:18	618	00:10:46	646	00:00:28	28	0.0000
nopath	1	2	1	1	327	00:10:20	620	00:10:48	648	00:00:28	28	0.0000
nopath	2	1	12	14	327	00:10:23	623	00:10:49	649	00:00:26	26	0.0000
nopath	3	1	1	1	351	00:10:08	608	00:11:02	662	00:00:54	54	0.0000	00:00:54
nopath	2	1	3	1	327	00:10:35	635	00:11:13	673	00:00:38	38	0.0000
nopath	1	2	1	1	327	00:10:58	658	00:11:26	686	00:00:28	28	0.0000
nopath	2	1	1	1	327	00:11:06	666	00:11:32	692	00:00:26	26	0.0000
nopath	3	1	1	1	351	00:11:09	669	00:11:44	704	00:00:35	35	0.0000
nopath	1	2	1	1	327	00:11:20	680	00:11:49	709	00:00:29	29	0.0000
nopath	1	2	1	1	327	00:11:23	683	00:11:51	711	00:00:28	28	0.0000
nopath	1	3	12	14	351	00:11:08	668	00:11:54	714	00:00:46	46	0.0000
nopath	1	2	5	1	327	00:11:27	687	00:11:54	714	00:00:27	27	0.0000
nopath	1	2	9	1	327	00:11:33	693	00:12:01	721	00:00:28	28	0.0000	00:00:30
nopath	2	1	1	1	327	00:11:41	701	00:12:07	727	00:00:26	26	0.0000
nopath	1	3	1	1	351	00:11:31	691	00:12:11	731	00:00:40	40	0.0000
nopath	1	2	1	1	327	00:11:47	707	00:12:15	735	00:00:28	28	0.0000
nopath	1	3	1	1	351	00:11:35	695	00:12:16	736	00:00:41	41	0.0000
nopath	1	2	1	1	327	00:11:50	710	00:12:18	738	00:00:28	28	0.0000
nopath	3	2	1	1	311	00:11:42	702	00:12:30	750	00:00:48	48	0.0000
nopath	3	2	3	1	311	00:12:02	722	00:12:36	756	00:00:34	34	0.0000
nopath	1	2	1	1	327	00:12:09	729	00:12:50	770	00:00:41	41	0.0000
nopath	2	1	1	1	327	00:12:25	745	00:12:51	771	00:00:26	26	0.0000
nopath	1	2	1	1	327	00:12:19	739	00:12:52	772	00:00:33	33	0.0000
nopath	1	3	1	1	351	00:11:53	713	00:12:54	774	00:01:01	61	0.0000
nopath	3	2	9	1	311	00:12:18	738	00:13:00	780	00:00:42	42	0.0000	00:00:38
nopath	2	1	1	1	327	00:12:55	775	00:13:21	801	00:00:26	26	0.0000
nopath	1	3	1	1	351	00:12:47	767	00:13:24	804	00:00:37	37	0.0000
nopath	3	1	1	1	351	00:12:47	767	00:13:32	812	00:00:45	45	0.0000
nopath	2	1	10	1	327	00:13:12	792	00:13:43	823	00:00:31	31	0.0000
nopath	2	1	1	1	327	00:13:23	803	00:13:49	829	00:00:26	26	0.0000
nopath	2	1	1	1	327	00:13:24	804	00:13:52	832	00:00:28	28	0.0000
nopath	1	2	1	1	327	00:13:41	821	00:14:09	849	00:00:28	28	0.0000	00:00:31
nopath	3	1	1	1	351	00:13:34	814	00:14:09	849	00:00:35	35	0.0000
nopath	1	2	9	1	327	00:13:47	827	00:14:14	854	00:00:27	27	0.0000
nopath	1	3	1	1	351	00:13:39	819	00:14:15	855	00:00:36	36	0.0000
nopath	1	2	1	1	327	00:13:49	829	00:14:16	856	00:00:27	27	0.0000
nopath	1	2	3	1	327	00:13:50	830	00:14:17	857	00:00:27	27	0.0000
nopath	2	1	1	1	327	00:13:58	838	00:14:23	863	00:00:25	25	0.0000
nopath	1	2	5	1	327	00:14:06	846	00:14:34	874	00:00:28	28	0.0000
nopath	2	1	1	1	327	00:14:11	851	00:14:36	876	00:00:25	25	0.0000
nopath	1	2	5	1	327	00:14:23	863	00:14:51	891	00:00:28	28	0.0000
nopath	2	1	3	1	327	00:14:32	872	00:14:58	898	00:00:26	26	0.0000
nopath	2	1	1	1	327	00:14:35	875	00:15:01	901	00:00:26	26	0.0000	00:00:29
nopath	1	2	1	1	327	00:14:34	874	00:15:02	902	00:00:28	28	0.0000
nopath	2	1	1	1	327	00:14:45	885	00:15:11	911	00:00:26	26	0.0000
nopath	1	2	12	14	327	00:14:42	882	00:15:11	911	00:00:29	29	0.0000
nopath	1	2	10	1	327	00:14:47	887	00:15:15	915	00:00:28	28	0.0000
nopath	1	2	1	1	327	00:14:50	890	00:15:18	918	00:00:28	28	0.0000
nopath	2	1	10	1	327	00:14:54	894	00:15:20	920	00:00:26	26	0.0000
nopath	1	2	1	1	327	00:14:53	893	00:15:21	921	00:00:28	28	0.0000
nopath	3	2	1	1	311	00:14:46	886	00:15:30	930	00:00:44	44	0.0000
nopath	3	2	3	1	311	00:15:02	902	00:15:36	936	00:00:34	34	0.0000
nopath	3	2	1	1	311	00:15:07	907	00:15:42	942	00:00:35	35	0.0000
nopath	2	1	2	1	327	00:15:25	925	00:15:51	951	00:00:26	26	0.0000
nopath	2	1	1	1	327	00:15:19	919	00:15:53	953	00:00:34	34	0.0000
nopath	3	1	12	14	351	00:15:21	921	00:16:02	962	00:00:41	41	0.0000	00:00:39
nopath	2	1	1	1	327	00:15:35	935	00:16:13	973	00:00:38	38	0.0000
nopath	2	1	1	1	327	00:15:41	941	00:16:13	973	00:00:32	32	0.0000
nopath	2	1	1	1	327	00:15:40	940	00:16:14	974	00:00:34	34	0.0000
nopath	2	1	12	14	327	00:15:54	954	00:16:22	982	00:00:28	28	0.0000
nopath	1	2	3	1	327	00:16:01	961	00:16:29	989	00:00:28	28	0.0000
nopath	1	3	1	1	351	00:15:57	957	00:16:32	992	00:00:35	35	0.0000
nopath	3	1	1	1	351	00:15:57	957	00:16:42	1002	00:00:45	45	0.0000
nopath	1	2	1	1	327	00:16:07	967	00:16:50	1010	00:00:43	43	0.0000
nopath	1	2	1	1	327	00:16:19	979	00:16:51	1011	00:00:32	32	0.0000
nopath	2	1	1	1	327	00:16:17	977	00:16:53	1013	00:00:36	36	0.0000
nopath	2	1	1	1	327	00:16:20	980	00:16:53	1013	00:00:33	33	0.0000
nopath	1	2	12	14	327	00:16:41	1001	00:17:10	1030	00:00:29	29	0.0000	00:00:29
nopath	1	2	3	1	327	00:16:44	1004	00:17:12	1032	00:00:28	28	0.0000
nopath	2	1	10	1	327	00:16:48	1008	00:17:14	1034	00:00:26	26	0.0000
nopath	2	1	1	1	327	00:16:49	1009	00:17:15	1035	00:00:26	26	0.0000
nopath	1	3	1	1	351	00:16:40	1000	00:17:19	1039	00:00:39	39	0.0000
nopath	1	2	12	14	327	00:16:50	1010	00:17:19	1039	00:00:29	29	0.0000
nopath	1	2	1	1	327	00:16:53	1013	00:17:21	1041	00:00:28	28	0.0000
nopath	2	1	10	1	327	00:17:07	1027	00:17:33	1053	00:00:26	26	0.0000
nopath	3	2	1	1	311	00:16:56	1016	00:17:40	1060	00:00:44	44	0.0000
nopath	3	2	1	1	311	00:17:11	1031	00:17:46	1066	00:00:35	35	0.0000
nopath	3	1	2	1	351	00:17:17	1037	00:17:54	1074	00:00:37	37	0.0000
nopath	3	1	10	1	351	00:17:18	1038	00:17:57	1077	00:00:39	39	0.0000
nopath	1	2	1	1	327	00:17:20	1040	00:18:00	1080	00:00:40	40	0.0000	00:00:31
nopath	2	1	1	1	327	00:17:16	1036	00:18:03	1083	00:00:47	47	0.0000
nopath	2	1	1	1	327	00:17:17	1037	00:18:03	1083	00:00:46	46	0.0000
nopath	2	1	1	1	327	00:17:30	1050	00:18:05	1085	00:00:35	35	0.0000
nopath	2	1	15	17	327	00:17:18	1038	00:18:07	1087	00:00:49	49	0.0000
nopath	2	1	1	1	327	00:17:36	1056	00:18:08	1088	00:00:32	32	0.0000
nopath	2	1	3	1	327	00:17:37	1057	00:18:09	1089	00:00:32	32	0.0000
nopath	2	1	1	1	327	00:17:38	1058	00:18:10	1090	00:00:32	32	0.0000
nopath	2	1	1	1	327	00:17:40	1060	00:18:11	1091	00:00:31	31	0.0000
nopath	2	1	3	1	327	00:17:42	1062	00:18:12	1092	00:00:30	30	0.0000
nopath	3	1	14	16	351	00:17:24	1044	00:18:23	1103	00:00:59	59	0.0000
nopath	2	1	1	1	327	00:17:56	1076	00:18:33	1113	00:00:37	37	0.0000
nopath	2	1	13	15	327	00:18:09	1089	00:18:37	1117	00:00:28	28	0.0000
nopath	2	3	14	16	311	00:18:03	1083	00:18:38	1118	00:00:35	35	0.0000
nopath	2	1	6	1	327	00:18:08	1088	00:18:39	1119	00:00:31	31	0.0000
nopath	2	1	1	1	327	00:18:17	1097	00:18:42	1122	00:00:25	25	0.0000
nopath	1	3	5	1	351	00:17:57	1077	00:18:46	1126	00:00:49	49	0.0000
nopath	2	1	1	1	327	00:18:25	1105	00:18:50	1130	00:00:25	25	0.0000
nopath	1	3	9	1	351	00:18:15	1095	00:18:53	1133	00:00:38	38	0.0000
nopath	1	2	1	1	327	00:18:27	1107	00:18:55	1135	00:00:28	28	0.0000
nopath	2	1	1	1	327	00:18:37	1117	00:19:03	1143	00:00:26	26	0.0000	00:00:32
nopath	2	1	14	16	327	00:18:38	1118	00:19:04	1144	00:00:26	26	0.0000
nopath	3	1	1	1	351	00:18:16	1096	00:19:12	1152	00:00:56	56	0.0000
nopath	1	2	15	17	327	00:18:36	1116	00:19:23	1163	00:00:47	47	0.0000
nopath	2	1	1	1	327	00:18:51	1131	00:19:23	1163	00:00:32	32	0.0000
nopath	1	2	9	1	327	00:18:53	1133	00:19:24	1164	00:00:31	31	0.0000
nopath	2	1	1	1	327	00:18:55	1135	00:19:24	1164	00:00:29	29	0.0000
nopath	1	3	1	1	351	00:18:26	1106	00:19:26	1166	00:01:00	60	0.0000
nopath	1	2	12	14	327	00:18:55	1135	00:19:28	1168	00:00:33	33	0.0000
nopath	1	3	1	1	351	00:18:51	1131	00:19:32	1172	00:00:41	41	0.0000
nopath	1	2	1	1	327	00:19:04	1144	00:19:33	1173	00:00:29	29	0.0000
nopath	2	1	1	1	327	00:19:10	1150	00:19:36	1176	00:00:26	26	0.0000
nopath	1	3	1	1	351	00:18:54	1134	00:19:38	1178	00:00:44	44	0.0000
nopath	1	2	1	1	327	00:19:10	1150	00:19:38	1178	00:00:28	28	0.0000
nopath	2	1	1	1	327	00:19:18	1158	00:19:44	1184	00:00:26	26	0.0000
nopath	1	3	1	1	351	00:19:03	1143	00:19:46	1186	00:00:43	43	0.0000
nopath	3	1	1	1	351	00:18:44	1124	00:19:52	1192	00:01:08	68	0.0000
nopath	3	1	1	1	351	00:18:53	1133	00:19:54	1194	00:01:01	61	0.0000
nopath	3	2	1	1	311	00:19:26	1166	00:19:59	1199	00:00:33	33	0.0000
nopath	3	2	1	1	311	00:19:27	1167	00:20:06	1206	00:00:39	39	0.0000	00:00:37
nopath	3	1	1	1	351	00:19:30	1170	00:20:11	1211	00:00:41	41	0.0000
nopath	3	2	1	1	311	00:19:34	1174	00:20:12	1212	00:00:38	38	0.0000
nopath	3	2	1	1	311	00:19:38	1178	00:20:16	1216	00:00:38	38	0.0000
nopath	3	1	1	1	351	00:19:43	1183	00:20:20	1220	00:00:37	37	0.0000
nopath	3	2	12	14	311	00:19:45	1185	00:20:21	1221	00:00:36	36	0.0000
nopath	1	2	1	1	327	00:19:47	1187	00:20:30	1230	00:00:43	43	0.0000
nopath	1	2	1	1	327	00:19:49	1189	00:20:31	1231	00:00:42	42	0.0000
nopath	2	1	1	1	327	00:19:51	1191	00:20:33	1233	00:00:42	42	0.0000
nopath	2	1	1	1	327	00:19:42	1182	00:20:33	1233	00:00:51	51	0.0000
nopath	2	1	1	1	327	00:19:58	1198	00:20:35	1235	00:00:37	37	0.0000
nopath	1	2	1	1	327	00:20:07	1207	00:20:36	1236	00:00:29	29	0.0000
nopath	2	1	3	1	327	00:20:06	1206	00:20:36	1236	00:00:30	30	0.0000
nopath	2	1	1	1	327	00:20:14	1214	00:20:40	1240	00:00:26	26	0.0000
nopath	1	2	1	1	327	00:20:08	1208	00:20:42	1242	00:00:34	34	0.0000
nopath	1	3	1	1	351	00:19:15	1155	00:20:43	1243	00:01:28	88	0.0000
nopath	1	3	1	1	351	00:20:13	1213	00:20:49	1249	00:00:36	36	0.0000
nopath	3	1	12	14	351	00:20:14	1214	00:20:52	1252	00:00:38	38	0.0000
nopath	3	1	7	1	351	00:20:15	1215	00:20:55	1255	00:00:40	40	0.0000
nopath	3	2	5	1	311	00:20:16	1216	00:20:55	1255	00:00:39	39	0.0000
nopath	1	2	6	1	327	00:20:10	1210	00:21:00	1260	00:00:50	50	0.0000	00:00:35
nopath	1	2	1	1	327	00:20:12	1212	00:21:01	1261	00:00:49	49	0.0000
nopath	2	1	1	1	327	00:20:23	1223	00:21:03	1263	00:00:40	40	0.0000
nopath	2	1	9	1	327	00:20:25	1225	00:21:03	1263	00:00:38	38	0.0000
nopath	2	1	1	1	327	00:20:35	1235	00:21:05	1265	00:00:30	30	0.0000
nopath	2	1	13	15	327	00:20:30	1230	00:21:06	1266	00:00:36	36	0.0000
nopath	2	1	1	1	327	00:20:36	1236	00:21:08	1268	00:00:32	32	0.0000
nopath	2	1	1	1	327	00:20:51	1251	00:21:16	1276	00:00:25	25	0.0000
nopath	1	2	1	1	327	00:20:52	1252	00:21:20	1280	00:00:28	28	0.0000
nopath	1	2	10	1	327	00:20:55	1255	00:21:23	1283	00:00:28	28	0.0000
nopath	2	1	1	1	327	00:21:10	1270	00:21:35	1295	00:00:25	25	0.0000
nopath	2	1	15	17	327	00:21:09	1269	00:21:37	1297	00:00:28	28	0.0000
nopath	1	3	13	15	351	00:20:59	1259	00:21:41	1301	00:00:42	42	0.0000
nopath	2	1	1	1	327	00:21:19	1279	00:21:45	1305	00:00:26	26	0.0000
nopath	3	2	1	1	311	00:20:17	1217	00:21:50	1310	00:01:33	93	0.0000
nopath	3	1	13	15	351	00:21:21	1281	00:22:00	1320	00:00:39	39	0.0000	00:00:46
nopath	2	1	4	1	327	00:21:27	1287	00:22:03	1323	00:00:36	36	0.0000
nopath	2	1	14	16	327	00:21:29	1289	00:22:06	1326	00:00:37	37	0.0000
nopath	2	1	10	1	327	00:21:41	1301	00:22:08	1328	00:00:27	27	0.0000
nopath	1	2	1	1	327	00:21:42	1302	00:22:09	1329	00:00:27	27	0.0000
nopath	1	3	1	1	351	00:21:30	1290	00:22:10	1330	00:00:40	40	0.0000
nopath	2	1	12	14	327	00:21:48	1308	00:22:15	1335	00:00:27	27	0.0000
nopath	1	2	1	1	327	00:21:48	1308	00:22:16	1336	00:00:28	28	0.0000
nopath	1	2	1	1	327	00:21:51	1311	00:22:19	1339	00:00:28	28	0.0000
nopath	2	1	12	14	327	00:22:00	1320	00:22:27	1347	00:00:27	27	0.0000
nopath	1	2	3	1	327	00:22:04	1324	00:22:32	1352	00:00:28	28	0.0000
nopath	2	1	1	1	327	00:22:07	1327	00:22:32	1352	00:00:25	25	0.0000
nopath	1	2	14	16	327	00:22:05	1325	00:22:35	1355	00:00:30	30	0.0000
nopath	1	2	1	1	327	00:22:10	1330	00:22:38	1358	00:00:28	28	0.0000
nopath	1	2	1	1	327	00:22:11	1331	00:22:41	1361	00:00:30	30	0.0000
nopath	2	1	1	1	327	00:22:16	1336	00:22:42	1362	00:00:26	26	0.0000
nopath	1	2	1	1	327	00:22:14	1334	00:22:42	1362	00:00:28	28	0.0000
nopath	3	1	1	1	351	00:22:09	1329	00:22:52	1372	00:00:43	43	0.0000
nopath	3	1	1	1	351	00:22:21	1341	00:22:57	1377	00:00:36	36	0.0000
nopath	1	2	1	1	327	00:22:18	1338	00:23:00	1380	00:00:42	42	0.0000	00:00:31
nopath	1	2	9	1	327	00:22:27	1347	00:23:02	1382	00:00:35	35	0.0000
nopath	2	1	1	1	327	00:22:26	1346	00:23:03	1383	00:00:37	37	0.0000
nopath	2	1	1	1	327	00:22:27	1347	00:23:03	1383	00:00:36	36	0.0000
nopath	2	1	12	14	327	00:22:29	1349	00:23:05	1385	00:00:36	36	0.0000
nopath	2	1	10	1	327	00:22:36	1356	00:23:06	1386	00:00:30	30	0.0000
nopath	2	1	1	1	327	00:22:37	1357	00:23:07	1387	00:00:30	30	0.0000
nopath	1	2	1	1	327	00:22:40	1360	00:23:10	1390	00:00:30	30	0.0000
nopath	2	1	1	1	327	00:22:44	1364	00:23:11	1391	00:00:27	27	0.0000
nopath	3	1	1	1	351	00:22:41	1361	00:23:22	1402	00:00:41	41	0.0000
nopath	1	2	1	1	327	00:22:51	1371	00:23:30	1410	00:00:39	39	0.0000
nopath	1	2	12	14	327	00:22:58	1378	00:23:32	1412	00:00:34	34	0.0000
nopath	2	3	12	14	311	00:22:59	1379	00:23:33	1413	00:00:34	34	0.0000
nopath	2	1	12	14	327	00:23:00	1380	00:23:34	1414	00:00:34	34	0.0000
nopath	2	1	3	1	327	00:23:07	1387	00:23:35	1415	00:00:28	28	0.0000
nopath	2	1	9	1	327	00:23:17	1397	00:23:42	1422	00:00:25	25	0.0000
nopath	2	3	2	1	311	00:23:18	1398	00:23:46	1426	00:00:28	28	0.0000
nopath	3	1	3	1	351	00:23:06	1386	00:23:52	1432	00:00:46	46	0.0000
nopath	3	1	1	1	351	00:23:19	1399	00:23:56	1436	00:00:37	37	0.0000
nopath	1	2	1	1	327	00:23:16	1396	00:24:10	1450	00:00:54	54	0.0000	00:00:38
nopath	3	1	9	1	351	00:23:35	1415	00:24:10	1450	00:00:35	35	0.0000
nopath	2	1	1	1	327	00:23:36	1416	00:24:13	1453	00:00:37	37	0.0000
nopath	1	2	15	17	327	00:23:23	1403	00:24:14	1454	00:00:51	51	0.0000
nopath	1	2	1	1	327	00:23:25	1405	00:24:14	1454	00:00:49	49	0.0000
nopath	1	2	1	1	327	00:23:27	1407	00:24:16	1456	00:00:49	49	0.0000
nopath	2	1	12	14	327	00:23:51	1431	00:24:18	1458	00:00:27	27	0.0000
nopath	1	2	6	1	327	00:23:34	1414	00:24:18	1458	00:00:44	44	0.0000
nopath	1	2	1	1	327	00:23:48	1428	00:24:20	1460	00:00:32	32	0.0000
nopath	2	1	3	1	327	00:23:56	1436	00:24:22	1462	00:00:26	26	0.0000
nopath	1	3	1	1	351	00:23:36	1416	00:24:24	1464	00:00:48	48	0.0000
nopath	1	2	14	16	327	00:23:54	1434	00:24:25	1465	00:00:31	31	0.0000
nopath	3	1	1	1	351	00:23:38	1418	00:24:32	1472	00:00:54	54	0.0000
nopath	3	2	1	1	311	00:24:05	1445	00:24:38	1478	00:00:33	33	0.0000
nopath	1	2	1	1	327	00:24:03	1443	00:24:40	1480	00:00:37	37	0.0000
nopath	1	2	1	1	327	00:24:04	1444	00:24:41	1481	00:00:37	37	0.0000
nopath	2	1	6	1	327	00:24:18	1458	00:24:43	1483	00:00:25	25	0.0000
nopath	1	2	3	1	327	00:24:19	1459	00:24:47	1487	00:00:28	28	0.0000
nopath	1	2	1	1	327	00:24:20	1460	00:24:53	1493	00:00:33	33	0.0000
nopath	2	1	1	1	327	00:24:28	1468	00:24:54	1494	00:00:26	26	0.0000
nopath	1	2	9	1	327	00:24:22	1462	00:24:56	1496	00:00:34	34	0.0000
nopath	2	1	1	1	327	00:24:33	1473	00:24:59	1499	00:00:26	26	0.0000
nopath	3	1	1	1	351	00:24:42	1482	00:25:16	1516	00:00:34	34	0.0000	00:00:40
nopath	3	2	1	1	311	00:24:46	1486	00:25:19	1519	00:00:33	33	0.0000
nopath	1	2	1	1	327	00:24:42	1482	00:25:30	1530	00:00:48	48	0.0000
nopath	1	2	1	1	327	00:24:56	1496	00:25:31	1531	00:00:35	35	0.0000
nopath	2	1	1	1	327	00:25:07	1507	00:25:32	1532	00:00:25	25	0.0000
nopath	1	2	1	1	327	00:25:02	1502	00:25:34	1534	00:00:32	32	0.0000
nopath	2	1	1	1	327	00:25:09	1509	00:25:35	1535	00:00:26	26	0.0000
nopath	2	1	3	1	327	00:25:10	1510	00:25:35	1535	00:00:25	25	0.0000
nopath	1	3	1	1	351	00:24:49	1489	00:25:39	1539	00:00:50	50	0.0000
nopath	1	2	1	1	327	00:25:09	1509	00:25:39	1539	00:00:30	30	0.0000
nopath	2	1	1	1	327	00:25:18	1518	00:25:43	1543	00:00:25	25	0.0000
nopath	1	3	1	1	351	00:24:59	1499	00:25:46	1546	00:00:47	47	0.0000
nopath	3	1	1	1	351	00:25:07	1507	00:25:52	1552	00:00:45	45	0.0000
nopath	3	2	3	1	311	00:25:11	1511	00:25:55	1555	00:00:44	44	0.0000
nopath	3	1	13	15	351	00:25:10	1510	00:25:57	1557	00:00:47	47	0.0000
nopath	1	2	12	14	327	00:25:34	1534	00:26:02	1562	00:00:28	28	0.0000	00:00:37
nopath	2	1	1	1	327	00:25:23	1523	00:26:03	1563	00:00:40	40	0.0000
nopath	2	1	1	1	327	00:25:31	1531	00:26:03	1563	00:00:32	32	0.0000
nopath	1	2	13	15	327	00:25:39	1539	00:26:08	1568	00:00:29	29	0.0000
nopath	1	2	1	1	327	00:25:41	1541	00:26:11	1571	00:00:30	30	0.0000
nopath	2	1	3	1	327	00:25:46	1546	00:26:12	1572	00:00:26	26	0.0000
nopath	2	1	1	1	327	00:25:47	1547	00:26:13	1573	00:00:26	26	0.0000
nopath	3	2	9	1	311	00:26:00	1560	00:26:32	1592	00:00:32	32	0.0000
nopath	3	1	1	1	351	00:26:03	1563	00:26:38	1598	00:00:35	35	0.0000
nopath	1	2	12	14	327	00:25:59	1559	00:26:41	1601	00:00:42	42	0.0000
nopath	1	2	1	1	327	00:26:05	1565	00:26:42	1602	00:00:37	37	0.0000
nopath	2	1	1	1	327	00:26:12	1572	00:26:43	1603	00:00:31	31	0.0000
nopath	2	1	1	1	327	00:26:06	1566	00:26:43	1603	00:00:37	37	0.0000
nopath	2	1	1	1	327	00:26:09	1569	00:26:45	1605	00:00:36	36	0.0000
nopath	2	1	1	1	327	00:26:16	1576	00:26:45	1605	00:00:29	29	0.0000
nopath	1	2	14	16	327	00:26:17	1577	00:26:46	1606	00:00:29	29	0.0000
nopath	2	1	12	14	327	00:26:15	1575	00:26:47	1607	00:00:32	32	0.0000
nopath	2	1	14	16	327	00:26:13	1573	00:26:47	1607	00:00:34	34	0.0000
nopath	2	1	7	1	327	00:26:23	1583	00:26:50	1610	00:00:27	27	0.0000
nopath	1	2	1	1	327	00:26:18	1578	00:26:52	1612	00:00:34	34	0.0000
nopath	2	1	1	1	327	00:26:27	1587	00:26:54	1614	00:00:27	27	0.0000
nopath	2	1	12	14	327	00:26:31	1591	00:26:57	1617	00:00:26	26	0.0000
nopath	1	3	1	1	351	00:25:58	1558	00:27:00	1620	00:01:02	62	0.0000	00:00:44
nopath	3	1	6	1	351	00:26:11	1571	00:27:12	1632	00:01:01	61	0.0000
nopath	2	3	12	14	311	00:26:41	1601	00:27:12	1632	00:00:31	31	0.0000
nopath	1	2	12	14	327	00:26:48	1608	00:27:20	1640	00:00:32	32	0.0000
nopath	1	2	1	1	327	00:26:52	1612	00:27:22	1642	00:00:30	30	0.0000
nopath	2	1	1	1	327	00:26:52	1612	00:27:22	1642	00:00:30	30	0.0000
nopath	2	1	3	1	327	00:27:02	1622	00:27:28	1648	00:00:26	26	0.0000
nopath	1	3	5	1	351	00:27:06	1626	00:27:41	1661	00:00:35	35	0.0000
nopath	1	3	1	1	351	00:27:10	1630	00:27:46	1666	00:00:36	36	0.0000
nopath	2	1	1	1	327	00:27:33	1653	00:27:58	1678	00:00:25	25	0.0000
nopath	2	1	1	1	327	00:27:39	1659	00:28:05	1685	00:00:26	26	0.0000	00:00:30
nopath	1	2	1	1	327	00:27:41	1661	00:28:09	1689	00:00:28	28	0.0000
nopath	2	1	13	15	327	00:27:43	1663	00:28:11	1691	00:00:28	28	0.0000
nopath	2	1	9	1	327	00:27:51	1671	00:28:16	1696	00:00:25	25	0.0000
nopath	1	3	3	1	351	00:27:48	1668	00:28:24	1704	00:00:36	36	0.0000
nopath	1	2	1	1	327	00:28:07	1687	00:28:35	1715	00:00:28	28	0.0000
nopath	2	1	1	1	327	00:28:11	1691	00:28:36	1716	00:00:25	25	0.0000
nopath	2	1	1	1	327	00:28:16	1696	00:28:41	1721	00:00:25	25	0.0000
nopath	1	2	1	1	327	00:28:15	1695	00:28:44	1724	00:00:29	29	0.0000
nopath	3	1	1	1	351	00:28:22	1702	00:28:58	1738	00:00:36	36	0.0000
nopath	3	2	1	1	311	00:28:24	1704	00:28:58	1738	00:00:34	34	0.0000
nopath	1	2	1	1	327	00:28:26	1706	00:29:10	1750	00:00:44	44	0.0000	00:00:32
nopath	1	2	1	1	327	00:28:28	1708	00:29:11	1751	00:00:43	43	0.0000
nopath	2	1	1	1	327	00:28:30	1710	00:29:13	1753	00:00:43	43	0.0000
nopath	2	1	10	1	327	00:28:32	1712	00:29:13	1753	00:00:41	41	0.0000
nopath	2	1	14	16	327	00:28:48	1728	00:29:17	1757	00:00:29	29	0.0000
nopath	3	2	1	1	311	00:28:36	1716	00:29:20	1760	00:00:44	44	0.0000
nopath	3	2	13	15	311	00:28:50	1730	00:29:27	1767	00:00:37	37	0.0000
nopath	1	2	1	1	327	00:28:35	1715	00:29:30	1770	00:00:55	55	0.0000
nopath	1	2	1	1	327	00:29:00	1740	00:29:32	1772	00:00:32	32	0.0000
nopath	2	1	1	1	327	00:28:56	1736	00:29:33	1773	00:00:37	37	0.0000
nopath	1	2	3	1	327	00:29:02	1742	00:29:36	1776	00:00:34	34	0.0000
nopath	2	1	1	1	327	00:29:10	1750	00:29:38	1778	00:00:28	28	0.0000
nopath	2	1	1	1	327	00:29:14	1754	00:29:39	1779	00:00:25	25	0.0000
nopath	1	3	1	1	351	00:28:58	1738	00:29:43	1783	00:00:45	45	0.0000
nopath	1	2	14	16	327	00:29:15	1755	00:29:44	1784	00:00:29	29	0.0000
nopath	3	2	3	1	311	00:29:16	1756	00:29:50	1790	00:00:34	34	0.0000
nopath	1	2	3	1	327	00:29:27	1767	00:30:00	1800	00:00:33	33	0.0000	00:00:37
nopath	2	3	2	1	311	00:29:27	1767	00:30:02	1802	00:00:35	35	0.0000
nopath	2	1	1	1	327	00:29:22	1762	00:30:03	1803	00:00:41	41	0.0000
nopath	1	3	1	1	351	00:29:19	1759	00:30:06	1806	00:00:47	47	0.0000
nopath	1	2	14	16	327	00:29:41	1781	00:30:10	1810	00:00:29	29	0.0000
nopath	2	1	10	1	327	00:29:48	1788	00:30:14	1814	00:00:26	26	0.0000
nopath	3	2	1	1	311	00:29:27	1767	00:30:20	1820	00:00:53	53	0.0000
nopath	3	2	1	1	311	00:29:50	1790	00:30:24	1824	00:00:34	34	0.0000
nopath	1	2	10	1	327	00:29:49	1789	00:30:30	1830	00:00:41	41	0.0000
nopath	1	2	9	1	327	00:29:52	1792	00:30:31	1831	00:00:39	39	0.0000
nopath	1	2	1	1	327	00:30:02	1802	00:30:33	1833	00:00:31	31	0.0000
nopath	2	1	1	1	327	00:29:58	1798	00:30:33	1833	00:00:35	35	0.0000
nopath	1	2	3	1	327	00:30:04	1804	00:30:36	1836	00:00:32	32	0.0000
nopath	2	1	1	1	327	00:30:09	1809	00:30:36	1836	00:00:27	27	0.0000
nopath	2	1	5	1	327	00:30:12	1812	00:30:37	1837	00:00:25	25	0.0000
nopath	1	2	1	1	327	00:30:08	1808	00:30:40	1840	00:00:32	32	0.0000
nopath	1	3	12	14	351	00:29:56	1796	00:30:40	1840	00:00:44	44	0.0000
nopath	1	2	1	1	327	00:30:11	1811	00:30:41	1841	00:00:30	30	0.0000
nopath	1	2	1	1	327	00:30:22	1822	00:30:50	1850	00:00:28	28	0.0000
nopath	1	3	1	1	351	00:30:15	1815	00:30:51	1851	00:00:36	36	0.0000
nopath	2	1	1	1	327	00:30:34	1834	00:30:59	1859	00:00:25	25	0.0000
nopath	2	1	12	14	327	00:30:36	1836	00:31:02	1862	00:00:26	26	0.0000	00:00:30
nopath	2	1	1	1	327	00:30:37	1837	00:31:02	1862	00:00:25	25	0.0000
nopath	1	3	9	1	351	00:30:34	1834	00:31:08	1868	00:00:34	34	0.0000
nopath	3	2	3	1	311	00:29:54	1794	00:31:10	1870	00:01:16	76	0.0000
nopath	3	2	10	1	311	00:30:44	1844	00:31:17	1877	00:00:33	33	0.0000
nopath	2	1	1	1	327	00:30:54	1854	00:31:22	1882	00:00:28	28	0.0000
nopath	2	1	3	1	327	00:30:45	1845	00:31:23	1883	00:00:38	38	0.0000
nopath	2	1	1	1	327	00:30:52	1852	00:31:25	1885	00:00:33	33	0.0000
nopath	1	3	5	1	351	00:30:39	1839	00:31:27	1887	00:00:48	48	0.0000
nopath	2	1	1	1	327	00:31:06	1866	00:31:33	1893	00:00:27	27	0.0000
nopath	2	1	1	1	327	00:31:07	1867	00:31:33	1893	00:00:26	26	0.0000
nopath	2	1	3	1	327	00:31:11	1871	00:31:37	1897	00:00:26	26	0.0000
nopath	1	2	1	1	327	00:31:10	1870	00:31:38	1898	00:00:28	28	0.0000
nopath	2	1	1	1	327	00:31:12	1872	00:31:38	1898	00:00:26	26	0.0000
nopath	1	3	1	1	351	00:30:58	1858	00:31:41	1901	00:00:43	43	0.0000
nopath	1	2	1	1	327	00:31:15	1875	00:31:43	1903	00:00:28	28	0.0000
nopath	1	2	7	1	327	00:31:16	1876	00:31:46	1906	00:00:30	30	0.0000
nopath	1	3	5	1	351	00:31:04	1864	00:31:47	1907	00:00:43	43	0.0000
nopath	1	2	1	1	327	00:31:20	1880	00:31:48	1908	00:00:28	28	0.0000
nopath	1	2	10	1	327	00:31:24	1884	00:31:52	1912	00:00:28	28	0.0000
nopath	2	3	1	1	311	00:31:29	1889	00:31:58	1918	00:00:29	29	0.0000
nopath	3	2	9	1	311	00:31:10	1870	00:32:00	1920	00:00:50	50	0.0000	00:00:43
nopath	3	2	1	1	311	00:31:34	1894	00:32:07	1927	00:00:33	33	0.0000
nopath	1	2	1	1	327	00:31:34	1894	00:32:10	1930	00:00:36	36	0.0000
nopath	1	2	1	1	327	00:31:41	1901	00:32:12	1932	00:00:31	31	0.0000
nopath	2	1	2	1	327	00:31:44	1904	00:32:12	1932	00:00:28	28	0.0000
nopath	2	1	1	1	327	00:31:49	1909	00:32:14	1934	00:00:25	25	0.0000
nopath	1	3	1	1	351	00:31:27	1887	00:32:16	1936	00:00:49	49	0.0000
nopath	2	1	1	1	327	00:31:57	1917	00:32:23	1943	00:00:26	26	0.0000
nopath	1	2	1	1	327	00:31:58	1918	00:32:26	1946	00:00:28	28	0.0000
nopath	1	3	1	1	351	00:31:50	1910	00:32:27	1947	00:00:37	37	0.0000
nopath	2	1	3	1	327	00:32:04	1924	00:32:29	1949	00:00:25	25	0.0000
nopath	2	1	12	14	327	00:32:05	1925	00:32:32	1952	00:00:27	27	0.0000
nopath	2	1	5	1	327	00:32:12	1932	00:32:37	1957	00:00:25	25	0.0000
nopath	2	1	1	1	327	00:32:16	1936	00:32:42	1962	00:00:26	26	0.0000
nopath	3	2	10	1	311	00:31:55	1915	00:32:50	1970	00:00:55	55	0.0000
nopath	1	2	3	1	327	00:32:20	1940	00:33:00	1980	00:00:40	40	0.0000	00:00:31
nopath	1	2	1	1	327	00:32:21	1941	00:33:01	1981	00:00:40	40	0.0000
nopath	2	3	1	1	311	00:32:21	1941	00:33:02	1982	00:00:41	41	0.0000
nopath	2	1	12	14	327	00:32:23	1943	00:33:04	1984	00:00:41	41	0.0000
nopath	2	1	9	1	327	00:32:37	1957	00:33:06	1986	00:00:29	29	0.0000
nopath	1	3	13	15	351	00:32:27	1947	00:33:10	1990	00:00:43	43	0.0000
nopath	1	2	13	15	327	00:32:41	1961	00:33:11	1991	00:00:30	30	0.0000
nopath	1	3	1	1	351	00:32:44	1964	00:33:18	1998	00:00:34	34	0.0000
nopath	3	1	1	1	351	00:32:27	1947	00:33:22	2002	00:00:55	55	0.0000
nopath	3	1	1	1	351	00:32:42	1962	00:33:25	2005	00:00:43	43	0.0000
nopath	1	2	9	1	327	00:33:01	1981	00:33:29	2009	00:00:28	28	0.0000
nopath	2	1	5	1	327	00:33:07	1987	00:33:32	2012	00:00:25	25	0.0000
nopath	2	1	5	1	327	00:32:56	1976	00:33:33	2013	00:00:37	37	0.0000
nopath	1	2	1	1	327	00:33:06	1986	00:33:34	2014	00:00:28	28	0.0000
nopath	2	1	12	14	327	00:33:14	1994	00:33:40	2020	00:00:26	26	0.0000
nopath	2	1	9	1	327	00:33:15	1995	00:33:41	2021	00:00:26	26	0.0000
nopath	1	2	3	1	327	00:33:15	1995	00:33:44	2024	00:00:29	29	0.0000
nopath	3	2	3	1	311	00:33:10	1990	00:33:50	2030	00:00:40	40	0.0000
nopath	3	2	9	1	311	00:33:21	2001	00:33:55	2035	00:00:34	34	0.0000
nopath	1	2	1	1	327	00:33:18	1998	00:34:10	2050	00:00:52	52	0.0000	00:00:34
nopath	1	2	3	1	327	00:33:19	1999	00:34:12	2052	00:00:53	53	0.0000
nopath	2	1	8	1	327	00:33:34	2014	00:34:13	2053	00:00:39	39	0.0000
nopath	2	1	1	1	327	00:33:35	2015	00:34:13	2053	00:00:38	38	0.0000
nopath	1	2	2	1	327	00:33:24	2004	00:34:14	2054	00:00:50	50	0.0000
nopath	2	1	1	1	327	00:33:41	2021	00:34:15	2055	00:00:34	34	0.0000
nopath	1	2	1	1	327	00:33:25	2005	00:34:15	2055	00:00:50	50	0.0000
nopath	1	2	1	1	327	00:33:41	2021	00:34:17	2057	00:00:36	36	0.0000
nopath	1	3	1	1	351	00:33:38	2018	00:34:17	2057	00:00:39	39	0.0000
nopath	1	3	12	14	351	00:33:42	2022	00:34:23	2063	00:00:41	41	0.0000
nopath	2	1	1	1	327	00:34:01	2041	00:34:26	2066	00:00:25	25	0.0000
nopath	3	2	1	1	311	00:33:37	2017	00:34:30	2070	00:00:53	53	0.0000
nopath	3	1	1	1	351	00:33:38	2018	00:34:34	2074	00:00:56	56	0.0000
nopath	3	2	5	1	311	00:33:49	2029	00:34:35	2075	00:00:46	46	0.0000
nopath	1	2	1	1	327	00:34:09	2049	00:34:39	2079	00:00:30	30	0.0000
nopath	2	3	1	1	311	00:34:08	2048	00:34:42	2082	00:00:34	34	0.0000
nopath	2	1	1	1	327	00:34:12	2052	00:34:43	2083	00:00:31	31	0.0000
nopath	2	1	5	1	327	00:34:16	2056	00:34:46	2086	00:00:30	30	0.0000
nopath	2	1	1	1	327	00:34:18	2058	00:34:46	2086	00:00:28	28	0.0000
nopath	2	1	1	1	327	00:34:24	2064	00:34:51	2091	00:00:27	27	0.0000
nopath	2	3	5	1	311	00:34:25	2065	00:34:56	2096	00:00:31	31	0.0000
nopath	2	1	1	1	327	00:34:32	2072	00:34:59	2099	00:00:27	27	0.0000
nopath	1	2	1	1	327	00:34:37	2077	00:35:05	2105	00:00:28	28	0.0000	00:00:41
nopath	2	1	1	1	327	00:34:40	2080	00:35:07	2107	00:00:27	27	0.0000
nopath	1	2	3	1	327	00:34:38	2078	00:35:08	2108	00:00:30	30	0.0000
nopath	2	1	1	1	327	00:34:42	2082	00:35:09	2109	00:00:27	27	0.0000
nopath	2	1	1	1	327	00:34:47	2087	00:35:12	2112	00:00:25	25	0.0000
nopath	2	1	1	1	327	00:34:52	2092	00:35:17	2117	00:00:25	25	0.0000
nopath	3	1	3	1	351	00:34:30	2070	00:35:22	2122	00:00:52	52	0.0000
nopath	2	3	1	1	311	00:34:55	2095	00:35:32	2132	00:00:37	37	0.0000
nopath	2	1	1	1	327	00:34:53	2093	00:35:33	2133	00:00:40	40	0.0000
nopath	1	3	2	1	351	00:34:42	2082	00:35:36	2136	00:00:54	54	0.0000
nopath	1	2	1	1	327	00:35:09	2109	00:35:37	2137	00:00:28	28	0.0000
nopath	1	2	1	1	327	00:35:16	2116	00:35:44	2144	00:00:28	28	0.0000
nopath	2	1	1	1	327	00:35:23	2123	00:35:49	2149	00:00:26	26	0.0000
nopath	1	3	13	15	351	00:35:10	2110	00:35:52	2152	00:00:42	42	0.0000
nopath	1	3	12	14	351	00:35:24	2124	00:35:59	2159	00:00:35	35	0.0000
nopath	3	2	1	1	311	00:34:56	2096	00:36:00	2160	00:01:04	64	0.0000	00:00:46
nopath	3	1	1	1	351	00:35:27	2127	00:36:06	2166	00:00:39	39	0.0000
nopath	1	2	13	15	327	00:35:25	2125	00:36:13	2173	00:00:48	48	0.0000
nopath	2	1	1	1	327	00:35:34	2134	00:36:13	2173	00:00:39	39	0.0000
nopath	2	1	1	1	327	00:35:35	2135	00:36:13	2173	00:00:38	38	0.0000
nopath	1	2	1	1	327	00:35:26	2126	00:36:14	2174	00:00:48	48	0.0000
nopath	2	1	3	1	327	00:35:41	2141	00:36:14	2174	00:00:33	33	0.0000
nopath	2	1	1	1	327	00:35:47	2147	00:36:15	2175	00:00:28	28	0.0000
nopath	1	2	1	1	327	00:35:34	2134	00:36:16	2176	00:00:42	42	0.0000
nopath	1	2	13	15	327	00:35:45	2145	00:36:18	2178	00:00:33	33	0.0000
nopath	1	2	1	1	327	00:35:46	2146	00:36:20	2180	00:00:34	34	0.0000
nopath	2	1	12	14	327	00:36:00	2160	00:36:27	2187	00:00:27	27	0.0000
nopath	1	3	1	1	351	00:35:55	2155	00:36:32	2192	00:00:37	37	0.0000
nopath	1	3	1	1	351	00:36:00	2160	00:36:37	2197	00:00:37	37	0.0000
nopath	2	1	1	1	327	00:36:14	2174	00:36:40	2200	00:00:26	26	0.0000
nopath	1	3	1	1	351	00:36:13	2173	00:36:47	2207	00:00:34	34	0.0000
nopath	3	1	1	1	351	00:35:45	2145	00:36:52	2212	00:01:07	67	0.0000
nopath	3	1	1	1	351	00:36:20	2180	00:36:57	2217	00:00:37	37	0.0000
nopath	1	2	1	1	327	00:36:23	2183	00:37:10	2230	00:00:47	47	0.0000	00:00:37
nopath	1	2	1	1	327	00:36:39	2199	00:37:11	2231	00:00:32	32	0.0000
nopath	2	1	12	14	327	00:36:48	2208	00:37:15	2235	00:00:27	27	0.0000
nopath	1	2	1	1	327	00:36:46	2206	00:37:16	2236	00:00:30	30	0.0000
nopath	2	1	1	1	327	00:36:50	2210	00:37:18	2238	00:00:28	28	0.0000
nopath	2	3	1	1	311	00:36:49	2209	00:37:19	2239	00:00:30	30	0.0000
nopath	1	2	1	1	327	00:36:50	2210	00:37:21	2241	00:00:31	31	0.0000
nopath	1	3	1	1	351	00:36:37	2197	00:37:23	2243	00:00:46	46	0.0000
nopath	2	1	3	1	327	00:37:00	2220	00:37:26	2246	00:00:26	26	0.0000
nopath	2	1	1	1	327	00:37:02	2222	00:37:31	2251	00:00:29	29	0.0000
nopath	1	3	1	1	351	00:36:42	2202	00:37:34	2254	00:00:52	52	0.0000
nopath	1	3	1	1	351	00:37:05	2225	00:37:40	2260	00:00:35	35	0.0000
nopath	3	1	12	14	351	00:37:02	2222	00:37:42	2262	00:00:40	40	0.0000
nopath	3	1	1	1	351	00:37:20	2240	00:37:57	2277	00:00:37	37	0.0000
nopath	3	1	12	14	351	00:37:26	2246	00:38:02	2282	00:00:36	36	0.0000	00:00:45
nopath	3	1	9	1	351	00:37:28	2248	00:38:05	2285	00:00:37	37	0.0000
nopath	1	2	1	1	327	00:37:09	2229	00:38:10	2290	00:01:01	61	0.0000
nopath	1	2	1	1	327	00:37:24	2244	00:38:12	2292	00:00:48	48	0.0000
nopath	2	1	2	1	327	00:37:20	2240	00:38:13	2293	00:00:53	53	0.0000
nopath	2	1	1	1	327	00:37:30	2250	00:38:13	2293	00:00:43	43	0.0000
nopath	1	2	13	15	327	00:37:27	2247	00:38:14	2294	00:00:47	47	0.0000
nopath	1	2	9	1	327	00:37:32	2252	00:38:16	2296	00:00:44	44	0.0000
nopath	1	2	1	1	327	00:37:33	2253	00:38:18	2298	00:00:45	45	0.0000
nopath	1	2	3	1	327	00:37:34	2254	00:38:19	2299	00:00:45	45	0.0000
nopath	2	1	1	1	327	00:37:53	2273	00:38:20	2300	00:00:27	27	0.0000
nopath	1	2	9	1	327	00:37:44	2264	00:38:21	2301	00:00:37	37	0.0000
nopath	1	2	3	1	327	00:37:54	2274	00:38:24	2304	00:00:30	30	0.0000
nopath	2	1	1	1	327	00:37:58	2278	00:38:24	2304	00:00:26	26	0.0000
nopath	2	3	5	1	311	00:37:55	2275	00:38:24	2304	00:00:29	29	0.0000
nopath	3	2	1	1	311	00:37:40	2260	00:38:30	2310	00:00:50	50	0.0000
nopath	3	1	1	1	351	00:37:46	2266	00:38:34	2314	00:00:48	48	0.0000
nopath	1	2	5	1	327	00:38:08	2288	00:38:40	2320	00:00:32	32	0.0000
nopath	1	2	1	1	327	00:38:09	2289	00:38:42	2322	00:00:33	33	0.0000
nopath	2	1	3	1	327	00:38:05	2285	00:38:43	2323	00:00:38	38	0.0000
nopath	2	1	1	1	327	00:38:25	2305	00:38:51	2331	00:00:26	26	0.0000
nopath	1	3	1	1	351	00:38:16	2296	00:38:53	2333	00:00:37	37	0.0000
nopath	1	2	1	1	327	00:38:29	2309	00:38:57	2337	00:00:28	28	0.0000
nopath	1	2	1	1	327	00:38:32	2312	00:39:00	2340	00:00:28	28	0.0000	00:00:38
nopath	2	1	3	1	327	00:38:35	2315	00:39:01	2341	00:00:26	26	0.0000
nopath	1	2	1	1	327	00:38:42	2322	00:39:10	2350	00:00:28	28	0.0000
nopath	2	1	12	14	327	00:38:46	2326	00:39:12	2352	00:00:26	26	0.0000
nopath	2	1	1	1	327	00:38:48	2328	00:39:14	2354	00:00:26	26	0.0000
nopath	1	2	1	1	327	00:38:54	2334	00:39:22	2362	00:00:28	28	0.0000
nopath	2	3	1	1	311	00:38:56	2336	00:39:24	2364	00:00:28	28	0.0000
nopath	2	3	1	1	311	00:38:59	2339	00:39:28	2368	00:00:29	29	0.0000
nopath	2	1	2	1	327	00:39:05	2345	00:39:30	2370	00:00:25	25	0.0000
nopath	2	1	1	1	327	00:39:04	2344	00:39:31	2371	00:00:27	27	0.0000
nopath	1	2	3	1	327	00:39:04	2344	00:39:32	2372	00:00:28	28	0.0000
nopath	3	2	5	1	311	00:38:36	2316	00:39:40	2380	00:01:04	64	0.0000
nopath	1	2	1	1	327	00:39:23	2363	00:39:50	2390	00:00:27	27	0.0000
nopath	1	3	1	1	351	00:39:20	2360	00:39:56	2396	00:00:36	36	0.0000
nopath	3	1	12	14	351	00:39:29	2369	00:40:06	2406	00:00:37	37	0.0000	00:00:40
nopath	2	1	1	1	327	00:39:33	2373	00:40:13	2413	00:00:40	40	0.0000
nopath	2	1	1	1	327	00:39:41	2381	00:40:13	2413	00:00:32	32	0.0000
nopath	2	1	1	1	327	00:39:42	2382	00:40:15	2415	00:00:33	33	0.0000
nopath	2	1	1	1	327	00:39:45	2385	00:40:15	2415	00:00:30	30	0.0000
nopath	1	3	2	1	351	00:39:36	2376	00:40:18	2418	00:00:42	42	0.0000
nopath	1	2	1	1	327	00:39:57	2397	00:40:25	2425	00:00:28	28	0.0000
nopath	2	1	3	1	327	00:40:01	2401	00:40:27	2427	00:00:26	26	0.0000
nopath	1	2	1	1	327	00:39:59	2399	00:40:27	2427	00:00:28	28	0.0000
nopath	1	2	1	1	327	00:40:01	2401	00:40:29	2429	00:00:28	28	0.0000
nopath	2	1	1	1	327	00:40:09	2409	00:40:34	2434	00:00:25	25	0.0000
nopath	3	1	1	1	351	00:39:31	2371	00:40:42	2442	00:01:11	71	0.0000
nopath	3	2	2	1	311	00:40:20	2420	00:40:53	2453	00:00:33	33	0.0000
nopath	3	2	1	1	311	00:40:23	2423	00:40:57	2457	00:00:34	34	0.0000
nopath	3	2	2	1	311	00:40:26	2426	00:40:59	2459	00:00:33	33	0.0000
nopath	3	2	1	1	311	00:40:30	2430	00:41:03	2463	00:00:33	33	0.0000	00:00:41
nopath	3	1	3	1	351	00:40:33	2433	00:41:09	2469	00:00:36	36	0.0000
nopath	1	2	1	1	327	00:40:14	2414	00:41:10	2470	00:00:56	56	0.0000
nopath	1	2	12	14	327	00:40:34	2434	00:41:12	2472	00:00:38	38	0.0000
nopath	2	1	1	1	327	00:40:20	2420	00:41:13	2473	00:00:53	53	0.0000
nopath	2	1	1	1	327	00:40:25	2425	00:41:13	2473	00:00:48	48	0.0000
nopath	1	2	1	1	327	00:40:44	2444	00:41:15	2475	00:00:31	31	0.0000
nopath	2	1	1	1	327	00:40:26	2426	00:41:15	2475	00:00:49	49	0.0000
nopath	2	1	1	1	327	00:40:41	2441	00:41:16	2476	00:00:35	35	0.0000
nopath	2	1	1	1	327	00:40:51	2451	00:41:17	2477	00:00:26	26	0.0000
nopath	1	3	1	1	351	00:40:26	2426	00:41:20	2480	00:00:54	54	0.0000
nopath	1	2	7	1	327	00:40:53	2453	00:41:22	2482	00:00:29	29	0.0000
nopath	1	3	3	1	351	00:40:27	2427	00:41:23	2483	00:00:56	56	0.0000
nopath	3	2	1	1	311	00:40:36	2436	00:41:30	2490	00:00:54	54	0.0000
nopath	3	2	1	1	311	00:40:45	2445	00:41:32	2492	00:00:47	47	0.0000
nopath	1	2	1	1	327	00:40:56	2456	00:41:40	2500	00:00:44	44	0.0000
nopath	1	2	9	1	327	00:40:58	2458	00:41:41	2501	00:00:43	43	0.0000
nopath	2	1	1	1	327	00:41:15	2475	00:41:41	2501	00:00:26	26	0.0000
nopath	2	3	1	1	311	00:41:03	2463	00:41:42	2502	00:00:39	39	0.0000
nopath	2	1	1	1	327	00:41:06	2466	00:41:44	2504	00:00:38	38	0.0000
nopath	2	1	3	1	327	00:41:19	2479	00:41:44	2504	00:00:25	25	0.0000
nopath	2	1	1	1	327	00:41:18	2478	00:41:46	2506	00:00:28	28	0.0000
nopath	2	1	5	1	327	00:41:21	2481	00:41:47	2507	00:00:26	26	0.0000
nopath	1	3	1	1	351	00:40:30	2430	00:41:51	2511	00:01:21	81	0.0000
nopath	2	1	1	1	327	00:41:30	2490	00:41:56	2516	00:00:26	26	0.0000
nopath	2	1	1	1	327	00:41:34	2494	00:42:00	2520	00:00:26	26	0.0000	00:00:30
nopath	2	1	13	15	327	00:41:36	2496	00:42:04	2524	00:00:28	28	0.0000
nopath	2	1	1	1	327	00:41:39	2499	00:42:05	2525	00:00:26	26	0.0000
nopath	2	1	1	1	327	00:41:41	2501	00:42:07	2527	00:00:26	26	0.0000
nopath	2	1	5	1	327	00:41:44	2504	00:42:10	2530	00:00:26	26	0.0000
nopath	1	3	1	1	351	00:41:26	2486	00:42:12	2532	00:00:46	46	0.0000
nopath	3	1	1	1	351	00:41:30	2490	00:42:22	2542	00:00:52	52	0.0000
nopath	3	1	10	1	351	00:41:52	2512	00:42:29	2549	00:00:37	37	0.0000
nopath	1	2	1	1	327	00:41:49	2509	00:42:30	2550	00:00:41	41	0.0000
nopath	1	2	1	1	327	00:41:52	2512	00:42:31	2551	00:00:39	39	0.0000
nopath	1	2	9	1	327	00:41:55	2515	00:42:33	2553	00:00:38	38	0.0000
nopath	2	1	1	1	327	00:42:08	2528	00:42:33	2553	00:00:25	25	0.0000
nopath	1	2	3	1	327	00:41:59	2519	00:42:35	2555	00:00:36	36	0.0000
nopath	1	2	1	1	327	00:42:01	2521	00:42:37	2557	00:00:36	36	0.0000
nopath	2	1	9	1	327	00:42:20	2540	00:42:45	2565	00:00:25	25	0.0000
nopath	2	1	1	1	327	00:42:24	2544	00:42:50	2570	00:00:26	26	0.0000
nopath	1	2	12	14	327	00:42:25	2545	00:42:54	2574	00:00:29	29	0.0000
nopath	2	3	5	1	311	00:42:31	2551	00:43:00	2580	00:00:29	29	0.0000	00:00:32
nopath	2	1	1	1	327	00:42:36	2556	00:43:02	2582	00:00:26	26	0.0000
nopath	1	3	12	14	351	00:42:08	2528	00:43:02	2582	00:00:54	54	0.0000
nopath	2	1	1	1	327	00:42:41	2561	00:43:07	2587	00:00:26	26	0.0000
nopath	2	1	1	1	327	00:42:45	2565	00:43:11	2591	00:00:26	26	0.0000
nopath	2	1	2	1	327	00:42:44	2564	00:43:11	2591	00:00:27	27	0.0000
nopath	2	1	2	1	327	00:42:50	2570	00:43:16	2596	00:00:26	26	0.0000
nopath	2	1	1	1	327	00:42:54	2574	00:43:20	2600	00:00:26	26	0.0000
nopath	2	1	9	1	327	00:42:56	2576	00:43:22	2602	00:00:26	26	0.0000
nopath	2	1	15	17	327	00:42:57	2577	00:43:24	2604	00:00:27	27	0.0000
nopath	1	3	1	1	351	00:42:29	2549	00:43:27	2607	00:00:58	58	0.0000
nopath	1	3	5	1	351	00:42:38	2558	00:43:29	2609	00:00:51	51	0.0000
nopath	1	2	9	1	327	00:43:04	2584	00:43:32	2612	00:00:28	28	0.0000
nopath	1	3	1	1	351	00:42:52	2572	00:43:32	2612	00:00:40	40	0.0000
nopath	3	1	15	17	351	00:42:22	2542	00:43:45	2625	00:01:23	83	0.0000
nopath	3	1	1	1	351	00:42:57	2577	00:43:48	2628	00:00:51	51	0.0000
nopath	3	1	1	1	351	00:43:15	2595	00:43:53	2633	00:00:38	38	0.0000
nopath	3	1	1	1	351	00:43:19	2599	00:43:57	2637	00:00:38	38	0.0000
nopath	1	2	1	1	327	00:43:18	2598	00:44:00	2640	00:00:42	42	0.0000	00:00:34
nopath	1	2	1	1	327	00:43:24	2604	00:44:02	2642	00:00:38	38	0.0000
nopath	2	1	1	1	327	00:43:13	2593	00:44:03	2643	00:00:50	50	0.0000
nopath	1	2	1	1	327	00:43:25	2605	00:44:03	2643	00:00:38	38	0.0000
nopath	2	1	1	1	327	00:43:15	2595	00:44:03	2643	00:00:48	48	0.0000
nopath	1	2	2	1	327	00:43:26	2606	00:44:05	2645	00:00:39	39	0.0000
nopath	2	1	1	1	327	00:43:32	2612	00:44:05	2645	00:00:33	33	0.0000
nopath	2	1	5	1	327	00:43:31	2611	00:44:05	2645	00:00:34	34	0.0000
nopath	1	2	1	1	327	00:43:30	2610	00:44:07	2647	00:00:37	37	0.0000
nopath	1	3	9	1	351	00:43:31	2611	00:44:09	2649	00:00:38	38	0.0000
nopath	3	1	5	1	351	00:43:35	2615	00:44:22	2662	00:00:47	47	0.0000
nopath	3	2	13	15	311	00:43:53	2633	00:44:29	2669	00:00:36	36	0.0000
nopath	1	2	12	14	327	00:43:50	2630	00:44:31	2671	00:00:41	41	0.0000
nopath	1	2	7	1	327	00:43:59	2639	00:44:32	2672	00:00:33	33	0.0000
nopath	2	1	5	1	327	00:44:01	2641	00:44:33	2673	00:00:32	32	0.0000
nopath	1	2	1	1	327	00:44:01	2641	00:44:34	2674	00:00:33	33	0.0000
nopath	1	2	3	1	327	00:44:06	2646	00:44:35	2675	00:00:29	29	0.0000
nopath	2	1	13	15	327	00:44:05	2645	00:44:36	2676	00:00:31	31	0.0000
nopath	1	2	1	1	327	00:44:09	2649	00:44:37	2677	00:00:28	28	0.0000
nopath	2	1	9	1	327	00:44:13	2653	00:44:38	2678	00:00:25	25	0.0000
nopath	2	1	1	1	327	00:44:15	2655	00:44:40	2680	00:00:25	25	0.0000
nopath	1	3	1	1	351	00:44:00	2640	00:44:44	2684	00:00:44	44	0.0000
nopath	3	2	3	1	311	00:43:55	2635	00:44:50	2690	00:00:55	55	0.0000
nopath	3	1	10	1	351	00:44:23	2663	00:44:59	2699	00:00:36	36	0.0000
nopath	1	2	12	14	327	00:44:17	2657	00:45:01	2701	00:00:44	44	0.0000	00:00:36
nopath	1	2	1	1	327	00:44:25	2665	00:45:01	2701	00:00:36	36	0.0000
nopath	2	1	1	1	327	00:44:36	2676	00:45:02	2702	00:00:26	26	0.0000
nopath	2	1	1	1	327	00:44:31	2671	00:45:03	2703	00:00:32	32	0.0000
nopath	1	2	1	1	327	00:44:34	2674	00:45:04	2704	00:00:30	30	0.0000
nopath	1	3	1	1	351	00:44:19	2659	00:45:06	2706	00:00:47	47	0.0000
nopath	1	2	1	1	327	00:44:42	2682	00:45:10	2710	00:00:28	28	0.0000
nopath	1	3	15	17	351	00:44:22	2662	00:45:12	2712	00:00:50	50	0.0000
nopath	1	2	3	1	327	00:44:46	2686	00:45:14	2714	00:00:28	28	0.0000
nopath	1	3	1	1	351	00:44:29	2669	00:45:17	2717	00:00:48	48	0.0000
nopath	2	1	3	1	327	00:44:54	2694	00:45:20	2720	00:00:26	26	0.0000
nopath	1	2	1	1	327	00:44:55	2695	00:45:23	2723	00:00:28	28	0.0000
nopath	2	1	1	1	327	00:45:03	2703	00:45:28	2728	00:00:25	25	0.0000
nopath	1	2	1	1	327	00:45:03	2703	00:45:31	2731	00:00:28	28	0.0000
nopath	1	2	1	1	327	00:45:04	2704	00:45:34	2734	00:00:30	30	0.0000
nopath	1	3	13	15	351	00:45:01	2701	00:45:41	2741	00:00:40	40	0.0000
nopath	1	2	12	14	327	00:45:14	2714	00:45:43	2743	00:00:29	29	0.0000
nopath	1	3	10	1	351	00:45:02	2702	00:45:44	2744	00:00:42	42	0.0000
nopath	1	3	1	1	351	00:45:13	2713	00:45:48	2748	00:00:35	35	0.0000
nopath	3	2	1	1	311	00:44:51	2691	00:45:50	2750	00:00:59	59	0.0000
nopath	3	2	5	1	311	00:45:06	2706	00:45:52	2752	00:00:46	46	0.0000
nopath	1	2	10	1	327	00:45:15	2715	00:46:00	2760	00:00:45	45	0.0000	00:00:31
nopath	1	2	6	1	327	00:45:26	2726	00:46:01	2761	00:00:35	35	0.0000
nopath	2	1	1	1	327	00:45:35	2735	00:46:02	2762	00:00:27	27	0.0000
nopath	2	1	5	1	327	00:45:25	2725	00:46:03	2763	00:00:38	38	0.0000
nopath	2	1	1	1	327	00:45:38	2738	00:46:05	2765	00:00:27	27	0.0000
nopath	2	1	1	1	327	00:45:34	2734	00:46:05	2765	00:00:31	31	0.0000
nopath	2	1	3	1	327	00:45:41	2741	00:46:07	2767	00:00:26	26	0.0000
nopath	2	1	1	1	327	00:45:43	2743	00:46:08	2768	00:00:25	25	0.0000
nopath	1	2	5	1	327	00:45:43	2743	00:46:14	2774	00:00:31	31	0.0000
nopath	2	1	1	1	327	00:45:50	2750	00:46:16	2776	00:00:26	26	0.0000
nopath	3	2	12	14	311	00:45:28	2728	00:46:20	2780	00:00:52	52	0.0000
nopath	3	2	1	1	311	00:45:46	2746	00:46:24	2784	00:00:38	38	0.0000
nopath	3	2	10	1	311	00:46:01	2761	00:46:36	2796	00:00:35	35	0.0000
nopath	1	2	1	1	327	00:45:51	2751	00:46:40	2800	00:00:49	49	0.0000
nopath	1	2	2	1	327	00:45:55	2755	00:46:41	2801	00:00:46	46	0.0000
nopath	1	2	1	1	327	00:45:57	2757	00:46:42	2802	00:00:45	45	0.0000
nopath	2	1	1	1	327	00:46:01	2761	00:46:43	2803	00:00:42	42	0.0000
nopath	2	1	5	1	327	00:45:54	2754	00:46:43	2803	00:00:49	49	0.0000
nopath	1	2	1	1	327	00:46:05	2765	00:46:44	2804	00:00:39	39	0.0000
nopath	2	3	1	1	311	00:46:08	2768	00:46:45	2805	00:00:37	37	0.0000
nopath	2	1	1	1	327	00:46:11	2771	00:46:45	2805	00:00:34	34	0.0000
nopath	1	2	1	1	327	00:46:08	2768	00:46:47	2807	00:00:39	39	0.0000
nopath	2	1	3	1	327	00:46:18	2778	00:46:48	2808	00:00:30	30	0.0000
nopath	2	1	1	1	327	00:46:15	2775	00:46:48	2808	00:00:33	33	0.0000
nopath	1	2	5	1	327	00:46:09	2769	00:46:49	2809	00:00:40	40	0.0000
nopath	1	2	12	14	327	00:46:14	2774	00:46:51	2811	00:00:37	37	0.0000
nopath	2	1	3	1	327	00:46:22	2782	00:46:51	2811	00:00:29	29	0.0000
nopath	1	2	1	1	327	00:46:16	2776	00:46:52	2812	00:00:36	36	0.0000
nopath	1	2	1	1	327	00:46:18	2778	00:46:54	2814	00:00:36	36	0.0000
nopath	2	1	1	1	327	00:46:28	2788	00:46:54	2814	00:00:26	26	0.0000
nopath	1	2	1	1	327	00:46:20	2780	00:46:55	2815	00:00:35	35	0.0000
nopath	1	2	2	1	327	00:46:23	2783	00:46:57	2817	00:00:34	34	0.0000
nopath	2	1	2	1	327	00:46:31	2791	00:46:57	2817	00:00:26	26	0.0000
nopath	1	2	3	1	327	00:46:29	2789	00:47:00	2820	00:00:31	31	0.0000	00:00:38
nopath	2	1	1	1	327	00:46:35	2795	00:47:00	2820	00:00:25	25	0.0000
nopath	1	2	1	1	327	00:46:31	2791	00:47:01	2821	00:00:30	30	0.0000
nopath	2	1	1	1	327	00:46:39	2799	00:47:04	2824	00:00:25	25	0.0000
nopath	2	1	3	1	327	00:46:40	2800	00:47:06	2826	00:00:26	26	0.0000
nopath	2	1	1	1	327	00:46:41	2801	00:47:07	2827	00:00:26	26	0.0000
nopath	3	2	13	15	311	00:46:03	2763	00:47:12	2832	00:01:09	69	0.0000
nopath	3	2	1	1	311	00:46:04	2764	00:47:13	2833	00:01:09	69	0.0000
nopath	3	1	9	1	351	00:46:25	2785	00:47:17	2837	00:00:52	52	0.0000
nopath	1	2	10	1	327	00:46:38	2798	00:47:20	2840	00:00:42	42	0.0000
nopath	1	2	1	1	327	00:46:39	2799	00:47:22	2842	00:00:43	43	0.0000
nopath	2	1	1	1	327	00:46:47	2807	00:47:23	2843	00:00:36	36	0.0000
nopath	1	2	1	1	327	00:46:42	2802	00:47:23	2843	00:00:41	41	0.0000
nopath	2	1	1	1	327	00:46:51	2811	00:47:23	2843	00:00:32	32	0.0000
nopath	1	2	1	1	327	00:46:50	2810	00:47:25	2845	00:00:35	35	0.0000
nopath	2	1	2	1	327	00:47:00	2820	00:47:27	2847	00:00:27	27	0.0000
nopath	2	1	3	1	327	00:47:02	2822	00:47:29	2849	00:00:27	27	0.0000
nopath	1	2	1	1	327	00:47:00	2820	00:47:29	2849	00:00:29	29	0.0000
nopath	1	2	1	1	327	00:47:01	2821	00:47:31	2851	00:00:30	30	0.0000
nopath	2	1	2	1	327	00:47:08	2828	00:47:33	2853	00:00:25	25	0.0000
nopath	2	1	12	14	327	00:47:07	2827	00:47:34	2854	00:00:27	27	0.0000
nopath	1	3	3	1	351	00:46:13	2773	00:47:38	2858	00:01:25	85	0.0000
nopath	1	3	12	14	351	00:46:25	2785	00:47:40	2860	00:01:15	75	0.0000
nopath	1	3	1	1	351	00:46:58	2818	00:47:44	2864	00:00:46	46	0.0000
nopath	3	2	9	1	311	00:46:34	2794	00:47:52	2872	00:01:18	78	0.0000
nopath	3	2	1	1	311	00:46:39	2799	00:47:53	2873	00:01:14	74	0.0000
nopath	3	2	1	1	311	00:46:56	2816	00:47:56	2876	00:01:00	60	0.0000
nopath	3	2	9	1	311	00:47:21	2841	00:48:01	2881	00:00:40	40	0.0000	00:00:54
nopath	3	1	5	1	351	00:47:04	2824	00:48:01	2881	00:00:57	57	0.0000
nopath	3	2	1	1	311	00:47:23	2843	00:48:04	2884	00:00:41	41	0.0000
nopath	1	2	1	1	327	00:47:23	2843	00:48:10	2890	00:00:47	47	0.0000
nopath	1	2	1	1	327	00:47:25	2845	00:48:11	2891	00:00:46	46	0.0000
nopath	1	2	1	1	327	00:47:35	2855	00:48:13	2893	00:00:38	38	0.0000
nopath	2	1	1	1	327	00:47:16	2836	00:48:13	2893	00:00:57	57	0.0000
nopath	2	1	12	14	327	00:47:15	2835	00:48:14	2894	00:00:59	59	0.0000
nopath	1	2	6	1	327	00:47:40	2860	00:48:15	2895	00:00:35	35	0.0000
nopath	2	1	1	1	327	00:47:38	2858	00:48:15	2895	00:00:37	37	0.0000
nopath	2	1	1	1	327	00:47:26	2846	00:48:16	2896	00:00:50	50	0.0000
nopath	1	2	1	1	327	00:47:42	2862	00:48:16	2896	00:00:34	34	0.0000
nopath	2	1	5	1	327	00:47:47	2867	00:48:17	2897	00:00:30	30	0.0000
nopath	2	1	1	1	327	00:47:40	2860	00:48:18	2898	00:00:38	38	0.0000
nopath	1	2	1	1	327	00:47:51	2871	00:48:20	2900	00:00:29	29	0.0000
nopath	2	1	1	1	327	00:47:49	2869	00:48:20	2900	00:00:31	31	0.0000
nopath	2	1	1	1	327	00:47:52	2872	00:48:20	2900	00:00:28	28	0.0000
nopath	2	1	3	1	327	00:47:56	2876	00:48:22	2902	00:00:26	26	0.0000
nopath	2	1	15	17	327	00:47:54	2874	00:48:23	2903	00:00:29	29	0.0000
nopath	1	2	1	1	327	00:47:57	2877	00:48:25	2905	00:00:28	28	0.0000
nopath	1	3	1	1	351	00:47:16	2836	00:48:27	2907	00:01:11	71	0.0000
nopath	1	3	1	1	351	00:47:36	2856	00:48:29	2909	00:00:53	53	0.0000
nopath	1	2	1	1	327	00:48:03	2883	00:48:31	2911	00:00:28	28	0.0000
nopath	1	3	14	16	351	00:47:45	2865	00:48:33	2913	00:00:48	48	0.0000
nopath	3	1	1	1	351	00:47:39	2859	00:48:44	2924	00:01:05	65	0.0000
nopath	3	2	1	1	311	00:47:48	2868	00:48:46	2926	00:00:58	58	0.0000
nopath	3	1	12	14	351	00:47:40	2860	00:48:47	2927	00:01:07	67	0.0000
nopath	3	2	1	1	311	00:48:03	2883	00:48:49	2929	00:00:46	46	0.0000
nopath	3	2	1	1	311	00:48:08	2888	00:48:52	2932	00:00:44	44	0.0000
nopath	3	1	1	1	351	00:48:15	2895	00:48:56	2936	00:00:41	41	0.0000
nopath	3	2	1	1	311	00:48:23	2903	00:48:57	2937	00:00:34	34	0.0000
nopath	3	1	9	1	351	00:48:28	2908	00:49:04	2944	00:00:36	36	0.0000	00:00:50
nopath	3	2	1	1	311	00:48:29	2909	00:49:05	2945	00:00:36	36	0.0000
nopath	1	2	1	1	327	00:48:07	2887	00:49:10	2950	00:01:03	63	0.0000
nopath	1	2	1	1	327	00:48:08	2888	00:49:11	2951	00:01:03	63	0.0000
nopath	2	1	1	1	327	00:48:07	2887	00:49:13	2953	00:01:06	66	0.0000
nopath	2	1	1	1	327	00:48:09	2889	00:49:13	2953	00:01:04	64	0.0000
nopath	1	2	14	16	327	00:48:16	2896	00:49:14	2954	00:00:58	58	0.0000
nopath	2	1	1	1	327	00:48:14	2894	00:49:14	2954	00:01:00	60	0.0000
nopath	2	1	1	1	327	00:48:20	2900	00:49:14	2954	00:00:54	54	0.0000
nopath	1	2	1	1	327	00:48:39	2919	00:49:16	2956	00:00:37	37	0.0000
nopath	2	1	6	1	327	00:48:25	2905	00:49:16	2956	00:00:51	51	0.0000
nopath	2	1	1	1	327	00:48:22	2902	00:49:16	2956	00:00:54	54	0.0000
nopath	2	1	3	1	327	00:48:40	2920	00:49:17	2957	00:00:37	37	0.0000
nopath	1	2	1	1	327	00:48:41	2921	00:49:18	2958	00:00:37	37	0.0000
nopath	2	1	15	17	327	00:48:36	2916	00:49:18	2958	00:00:42	42	0.0000
nopath	1	2	12	14	327	00:48:43	2923	00:49:20	2960	00:00:37	37	0.0000
nopath	2	1	3	1	327	00:48:43	2923	00:49:20	2960	00:00:37	37	0.0000
nopath	2	1	1	1	327	00:48:49	2929	00:49:21	2961	00:00:32	32	0.0000
nopath	2	1	1	1	327	00:48:53	2933	00:49:22	2962	00:00:29	29	0.0000
nopath	1	2	1	1	327	00:48:48	2928	00:49:22	2962	00:00:34	34	0.0000
nopath	2	1	1	1	327	00:48:52	2932	00:49:22	2962	00:00:30	30	0.0000
nopath	2	1	12	14	327	00:48:57	2937	00:49:25	2965	00:00:28	28	0.0000
nopath	3	2	1	1	311	00:48:36	2916	00:49:30	2970	00:00:54	54	0.0000
nopath	3	1	3	1	351	00:49:03	2943	00:49:39	2979	00:00:36	36	0.0000
nopath	3	2	1	1	311	00:49:10	2950	00:49:45	2985	00:00:35	35	0.0000
nopath	1	2	1	1	327	00:48:50	2930	00:49:50	2990	00:01:00	60	0.0000
nopath	1	2	12	14	327	00:48:57	2937	00:49:52	2992	00:00:55	55	0.0000
nopath	2	1	1	1	327	00:49:04	2944	00:49:53	2993	00:00:49	49	0.0000
nopath	1	2	1	1	327	00:49:08	2948	00:49:53	2993	00:00:45	45	0.0000
nopath	2	1	5	1	327	00:49:06	2946	00:49:53	2993	00:00:47	47	0.0000
nopath	2	1	10	1	327	00:49:10	2950	00:49:54	2994	00:00:44	44	0.0000
nopath	2	1	3	1	327	00:49:11	2951	00:49:54	2994	00:00:43	43	0.0000
nopath	1	2	9	1	327	00:49:12	2952	00:49:55	2995	00:00:43	43	0.0000
nopath	1	2	2	1	327	00:49:14	2954	00:49:57	2997	00:00:43	43	0.0000
nopath	2	1	1	1	327	00:49:16	2956	00:49:57	2997	00:00:41	41	0.0000
nopath	2	1	3	1	327	00:49:19	2959	00:49:57	2997	00:00:38	38	0.0000
nopath	1	2	3	1	327	00:49:15	2955	00:49:58	2998	00:00:43	43	0.0000
nopath	2	1	1	1	327	00:49:24	2964	00:49:58	2998	00:00:34	34	0.0000
nopath	2	1	12	14	327	00:49:26	2966	00:49:58	2998	00:00:32	32	0.0000
nopath	1	2	6	1	327	00:49:17	2957	00:50:00	3000	00:00:43	43	0.0000	00:00:41
nopath	2	1	1	1	327	00:49:33	2973	00:50:01	3001	00:00:28	28	0.0000
nopath	1	2	1	1	327	00:49:24	2964	00:50:02	3002	00:00:38	38	0.0000
nopath	3	1	1	1	351	00:49:14	2954	00:50:12	3012	00:00:58	58	0.0000
nopath	3	2	1	1	311	00:49:28	2968	00:50:15	3015	00:00:47	47	0.0000
nopath	3	1	13	15	351	00:49:15	2955	00:50:17	3017	00:01:02	62	0.0000
nopath	1	2	1	1	327	00:49:36	2976	00:50:20	3020	00:00:44	44	0.0000
nopath	1	2	14	16	327	00:49:43	2983	00:50:23	3023	00:00:40	40	0.0000
nopath	2	1	1	1	327	00:49:45	2985	00:50:23	3023	00:00:38	38	0.0000
nopath	2	1	9	1	327	00:49:43	2983	00:50:23	3023	00:00:40	40	0.0000
nopath	1	2	1	1	327	00:49:44	2984	00:50:24	3024	00:00:40	40	0.0000
nopath	2	1	1	1	327	00:49:48	2988	00:50:25	3025	00:00:37	37	0.0000
nopath	2	1	12	14	327	00:49:46	2986	00:50:25	3025	00:00:39	39	0.0000
nopath	1	2	9	1	327	00:49:45	2985	00:50:26	3026	00:00:41	41	0.0000
nopath	2	1	1	1	327	00:49:50	2990	00:50:26	3026	00:00:36	36	0.0000
nopath	1	2	1	1	327	00:49:57	2997	00:50:28	3028	00:00:31	31	0.0000
nopath	2	1	13	15	327	00:49:49	2989	00:50:29	3029	00:00:40	40	0.0000
nopath	2	1	14	16	327	00:49:57	2997	00:50:29	3029	00:00:32	32	0.0000
nopath	2	1	10	1	327	00:49:51	2991	00:50:31	3031	00:00:40	40	0.0000
nopath	1	2	1	1	327	00:49:59	2999	00:50:31	3031	00:00:32	32	0.0000
nopath	2	1	1	1	327	00:50:01	3001	00:50:32	3032	00:00:31	31	0.0000
nopath	2	1	3	1	327	00:49:58	2998	00:50:33	3033	00:00:35	35	0.0000
nopath	2	1	1	1	327	00:50:03	3003	00:50:33	3033	00:00:30	30	0.0000
nopath	2	1	1	1	327	00:50:00	3000	00:50:34	3034	00:00:34	34	0.0000
nopath	1	2	15	17	327	00:50:03	3003	00:50:34	3034	00:00:31	31	0.0000
nopath	1	2	1	1	327	00:50:04	3004	00:50:36	3036	00:00:32	32	0.0000
nopath	1	2	1	1	327	00:50:05	3005	00:50:38	3038	00:00:33	33	0.0000
nopath	2	1	1	1	327	00:50:11	3011	00:50:38	3038	00:00:27	27	0.0000
nopath	1	2	6	1	327	00:50:07	3007	00:50:39	3039	00:00:32	32	0.0000
nopath	2	1	1	1	327	00:50:13	3013	00:50:39	3039	00:00:26	26	0.0000
nopath	2	1	14	16	327	00:50:12	3012	00:50:40	3040	00:00:28	28	0.0000
nopath	1	2	1	1	327	00:50:08	3008	00:50:41	3041	00:00:33	33	0.0000
nopath	1	2	12	14	327	00:50:14	3014	00:50:43	3043	00:00:29	29	0.0000
nopath	1	2	1	1	327	00:50:15	3015	00:50:45	3045	00:00:30	30	0.0000
nopath	2	1	7	1	327	00:50:19	3019	00:50:45	3045	00:00:26	26	0.0000
nopath	1	2	1	1	327	00:50:18	3018	00:50:46	3046	00:00:28	28	0.0000
nopath	2	1	5	1	327	00:50:21	3021	00:50:46	3046	00:00:25	25	0.0000
nopath	1	2	1	1	327	00:50:20	3020	00:50:48	3048	00:00:28	28	0.0000
nopath	2	1	1	1	327	00:50:23	3023	00:50:49	3049	00:00:26	26	0.0000
nopath	1	2	3	1	327	00:50:22	3022	00:50:50	3050	00:00:28	28	0.0000
nopath	1	3	5	1	351	00:49:33	2973	00:50:51	3051	00:01:18	78	0.0000
nopath	1	2	15	17	327	00:50:25	3025	00:50:54	3054	00:00:29	29	0.0000
nopath	2	1	1	1	327	00:50:30	3030	00:50:56	3056	00:00:26	26	0.0000
nopath	1	2	1	1	327	00:50:29	3029	00:50:57	3057	00:00:28	28	0.0000
nopath	1	3	1	1	351	00:49:50	2990	00:50:58	3058	00:01:08	68	0.0000
nopath	2	1	1	1	327	00:50:37	3037	00:51:03	3063	00:00:26	26	0.0000	00:00:33
nopath	1	2	1	1	327	00:50:37	3037	00:51:05	3065	00:00:28	28	0.0000
nopath	1	3	1	1	351	00:49:52	2992	00:51:08	3068	00:01:16	76	0.0000
nopath	1	3	1	1	351	00:50:10	3010	00:51:10	3070	00:01:00	60	0.0000
nopath	1	2	15	17	327	00:50:43	3043	00:51:12	3072	00:00:29	29	0.0000
nopath	1	3	1	1	351	00:50:16	3016	00:51:14	3074	00:00:58	58	0.0000
nopath	1	2	1	1	327	00:50:47	3047	00:51:15	3075	00:00:28	28	0.0000
nopath	1	2	1	1	327	00:50:49	3049	00:51:17	3077	00:00:28	28	0.0000
nopath	1	3	1	1	351	00:50:39	3039	00:51:17	3077	00:00:38	38	0.0000
nopath	1	2	1	1	327	00:50:54	3054	00:51:22	3082	00:00:28	28	0.0000
nopath	2	1	1	1	327	00:50:42	3042	00:51:23	3083	00:00:41	41	0.0000
nopath	2	1	1	1	327	00:50:53	3053	00:51:23	3083	00:00:30	30	0.0000
nopath	2	1	1	1	327	00:50:52	3052	00:51:24	3084	00:00:32	32	0.0000
nopath	2	1	3	1	327	00:50:57	3057	00:51:26	3086	00:00:29	29	0.0000
nopath	1	3	1	1	351	00:50:53	3053	00:51:27	3087	00:00:34	34	0.0000
nopath	3	2	1	1	311	00:50:39	3039	00:51:30	3090	00:00:51	51	0.0000
nopath	3	1	1	1	351	00:50:41	3041	00:51:34	3094	00:00:53	53	0.0000
nopath	3	1	1	1	351	00:50:42	3042	00:51:37	3097	00:00:55	55	0.0000
nopath	1	2	1	1	327	00:50:57	3057	00:51:40	3100	00:00:43	43	0.0000
nopath	1	2	1	1	327	00:51:06	3066	00:51:42	3102	00:00:36	36	0.0000
nopath	2	1	1	1	327	00:51:06	3066	00:51:43	3103	00:00:37	37	0.0000
nopath	2	1	1	1	327	00:50:59	3059	00:51:43	3103	00:00:44	44	0.0000
nopath	1	2	1	1	327	00:51:08	3068	00:51:44	3104	00:00:36	36	0.0000
nopath	2	1	1	1	327	00:51:05	3065	00:51:44	3104	00:00:39	39	0.0000
nopath	2	1	12	14	327	00:51:14	3074	00:51:45	3105	00:00:31	31	0.0000
nopath	1	2	1	1	327	00:51:14	3074	00:51:46	3106	00:00:32	32	0.0000
nopath	1	2	1	1	327	00:51:15	3075	00:51:47	3107	00:00:32	32	0.0000
nopath	2	1	1	1	327	00:51:16	3076	00:51:47	3107	00:00:31	31	0.0000
nopath	2	1	1	1	327	00:51:21	3081	00:51:49	3109	00:00:28	28	0.0000
nopath	1	2	2	1	327	00:51:16	3076	00:51:49	3109	00:00:33	33	0.0000
nopath	2	1	14	16	327	00:51:22	3082	00:51:51	3111	00:00:29	29	0.0000
nopath	1	2	6	1	327	00:51:24	3084	00:51:53	3113	00:00:29	29	0.0000
nopath	2	1	1	1	327	00:51:28	3088	00:51:54	3114	00:00:26	26	0.0000
nopath	1	2	1	1	327	00:51:26	3086	00:51:55	3115	00:00:29	29	0.0000
nopath	1	2	5	1	327	00:51:30	3090	00:51:58	3118	00:00:28	28	0.0000
nopath	2	1	12	14	327	00:51:31	3091	00:51:58	3118	00:00:27	27	0.0000
nopath	2	1	14	16	327	00:51:33	3093	00:52:01	3121	00:00:28	28	0.0000	00:00:32
nopath	2	1	1	1	327	00:51:35	3095	00:52:02	3122	00:00:27	27	0.0000
nopath	2	1	5	1	327	00:51:36	3096	00:52:03	3123	00:00:27	27	0.0000
nopath	3	1	5	1	351	00:51:01	3061	00:52:12	3132	00:01:11	71	0.0000
nopath	3	1	13	15	351	00:51:21	3081	00:52:17	3137	00:00:56	56	0.0000
nopath	1	2	1	1	327	00:51:42	3102	00:52:20	3140	00:00:38	38	0.0000
nopath	2	1	1	1	327	00:51:53	3113	00:52:22	3142	00:00:29	29	0.0000
nopath	1	2	14	16	327	00:51:45	3105	00:52:23	3143	00:00:38	38	0.0000
nopath	2	1	10	1	327	00:51:46	3106	00:52:23	3143	00:00:37	37	0.0000
nopath	1	2	1	1	327	00:51:47	3107	00:52:24	3144	00:00:37	37	0.0000
nopath	1	2	10	1	327	00:51:49	3109	00:52:25	3145	00:00:36	36	0.0000
nopath	1	2	12	14	327	00:51:58	3118	00:52:28	3148	00:00:30	30	0.0000
nopath	2	1	1	1	327	00:52:01	3121	00:52:28	3148	00:00:27	27	0.0000
nopath	1	3	1	1	351	00:51:55	3115	00:52:32	3152	00:00:37	37	0.0000
nopath	1	2	10	1	327	00:52:01	3121	00:52:32	3152	00:00:31	31	0.0000
nopath	2	1	1	1	327	00:52:10	3130	00:52:35	3155	00:00:25	25	0.0000
nopath	1	2	1	1	327	00:52:02	3122	00:52:36	3156	00:00:34	34	0.0000
nopath	2	1	9	1	327	00:52:11	3131	00:52:36	3156	00:00:25	25	0.0000
nopath	1	2	13	15	327	00:52:04	3124	00:52:39	3159	00:00:35	35	0.0000
nopath	2	1	1	1	327	00:52:13	3133	00:52:39	3159	00:00:26	26	0.0000
nopath	1	2	7	1	327	00:52:06	3126	00:52:41	3161	00:00:35	35	0.0000
nopath	2	1	1	1	327	00:52:15	3135	00:52:41	3161	00:00:26	26	0.0000
nopath	1	2	1	1	327	00:52:09	3129	00:52:42	3162	00:00:33	33	0.0000
nopath	2	1	12	14	327	00:52:18	3138	00:52:44	3164	00:00:26	26	0.0000
nopath	2	1	1	1	327	00:52:22	3142	00:52:47	3167	00:00:25	25	0.0000
nopath	3	1	1	1	351	00:52:00	3120	00:52:52	3172	00:00:52	52	0.0000
nopath	3	2	1	1	311	00:52:12	3132	00:52:56	3176	00:00:44	44	0.0000
nopath	3	1	13	15	351	00:52:04	3124	00:52:57	3177	00:00:53	53	0.0000
nopath	1	2	1	1	327	00:52:10	3130	00:53:00	3180	00:00:50	50	0.0000	00:00:33
nopath	1	2	1	1	327	00:52:19	3139	00:53:01	3181	00:00:42	42	0.0000
nopath	2	1	1	1	327	00:52:26	3146	00:53:03	3183	00:00:37	37	0.0000
nopath	1	2	1	1	327	00:52:21	3141	00:53:03	3183	00:00:42	42	0.0000
nopath	2	1	3	1	327	00:52:23	3143	00:53:03	3183	00:00:40	40	0.0000
nopath	2	1	1	1	327	00:52:25	3145	00:53:04	3184	00:00:39	39	0.0000
nopath	1	2	1	1	327	00:52:34	3154	00:53:05	3185	00:00:31	31	0.0000
nopath	1	2	1	1	327	00:52:37	3157	00:53:08	3188	00:00:31	31	0.0000
nopath	1	2	9	1	327	00:52:40	3160	00:53:09	3189	00:00:29	29	0.0000
nopath	2	1	5	1	327	00:52:43	3163	00:53:11	3191	00:00:28	28	0.0000
nopath	1	3	10	1	351	00:51:56	3116	00:53:12	3192	00:01:16	76	0.0000
nopath	1	2	1	1	327	00:52:46	3166	00:53:14	3194	00:00:28	28	0.0000
nopath	1	2	5	1	327	00:52:47	3167	00:53:17	3197	00:00:30	30	0.0000
nopath	2	1	12	14	327	00:52:52	3172	00:53:19	3199	00:00:27	27	0.0000
nopath	2	1	1	1	327	00:52:55	3175	00:53:20	3200	00:00:25	25	0.0000
nopath	2	1	1	1	327	00:52:56	3176	00:53:23	3203	00:00:27	27	0.0000
nopath	2	1	1	1	327	00:52:59	3179	00:53:24	3204	00:00:25	25	0.0000
nopath	2	1	1	1	327	00:53:00	3180	00:53:26	3206	00:00:26	26	0.0000
nopath	2	1	14	16	327	00:53:01	3181	00:53:28	3208	00:00:27	27	0.0000
nopath	2	1	1	1	327	00:53:05	3185	00:53:31	3211	00:00:26	26	0.0000
nopath	2	1	1	1	327	00:53:07	3187	00:53:33	3213	00:00:26	26	0.0000
nopath	1	2	2	1	327	00:53:06	3186	00:53:34	3214	00:00:28	28	0.0000
nopath	2	1	1	1	327	00:53:09	3189	00:53:35	3215	00:00:26	26	0.0000
nopath	2	1	1	1	327	00:53:12	3192	00:53:37	3217	00:00:25	25	0.0000
nopath	2	1	3	1	327	00:53:14	3194	00:53:40	3220	00:00:26	26	0.0000
nopath	2	1	1	1	327	00:53:18	3198	00:53:43	3223	00:00:25	25	0.0000
nopath	1	2	6	1	327	00:53:16	3196	00:53:44	3224	00:00:28	28	0.0000
nopath	2	1	1	1	327	00:53:22	3202	00:53:47	3227	00:00:25	25	0.0000
nopath	1	3	1	1	351	00:52:41	3161	00:53:48	3228	00:01:07	67	0.0000
nopath	1	3	2	1	351	00:52:55	3175	00:53:50	3230	00:00:55	55	0.0000
nopath	1	2	3	1	327	00:53:25	3205	00:53:53	3233	00:00:28	28	0.0000
nopath	1	3	1	1	351	00:52:58	3178	00:53:53	3233	00:00:55	55	0.0000
nopath	1	2	1	1	327	00:53:27	3207	00:53:55	3235	00:00:28	28	0.0000
nopath	1	3	1	1	351	00:53:05	3185	00:53:55	3235	00:00:50	50	0.0000
nopath	1	2	12	14	327	00:53:29	3209	00:53:58	3238	00:00:29	29	0.0000
nopath	1	2	1	1	327	00:53:31	3211	00:53:59	3239	00:00:28	28	0.0000
nopath	1	3	1	1	351	00:53:22	3202	00:53:59	3239	00:00:37	37	0.0000
nopath	1	2	9	1	327	00:53:32	3212	00:54:02	3242	00:00:30	30	0.0000	00:00:30
nopath	2	1	5	1	327	00:53:24	3204	00:54:03	3243	00:00:39	39	0.0000
nopath	2	1	5	1	327	00:53:25	3205	00:54:03	3243	00:00:38	38	0.0000
nopath	2	1	1	1	327	00:53:30	3210	00:54:04	3244	00:00:34	34	0.0000
nopath	2	1	9	1	327	00:53:33	3213	00:54:06	3246	00:00:33	33	0.0000
nopath	1	2	13	15	327	00:53:41	3221	00:54:11	3251	00:00:30	30	0.0000
nopath	2	1	1	1	327	00:53:46	3226	00:54:11	3251	00:00:25	25	0.0000
nopath	1	2	9	1	327	00:53:42	3222	00:54:13	3253	00:00:31	31	0.0000
nopath	2	1	3	1	327	00:53:48	3228	00:54:13	3253	00:00:25	25	0.0000
nopath	1	2	3	1	327	00:53:46	3226	00:54:14	3254	00:00:28	28	0.0000
nopath	1	3	10	1	351	00:53:23	3203	00:54:16	3256	00:00:53	53	0.0000
nopath	1	2	1	1	327	00:53:50	3230	00:54:18	3258	00:00:28	28	0.0000
nopath	1	3	2	1	351	00:53:30	3210	00:54:19	3259	00:00:49	49	0.0000
nopath	1	3	12	14	351	00:53:48	3228	00:54:24	3264	00:00:36	36	0.0000
nopath	3	2	5	1	311	00:52:24	3144	00:54:32	3272	00:02:08	128	0.0000
nopath	3	1	10	1	351	00:52:30	3150	00:54:36	3276	00:02:06	126	0.0000
nopath	3	2	9	1	311	00:52:49	3169	00:54:37	3277	00:01:48	108	0.0000
nopath	3	2	1	1	311	00:53:11	3191	00:54:38	3278	00:01:27	87	0.0000
nopath	3	1	1	1	351	00:53:40	3220	00:54:43	3283	00:01:03	63	0.0000
nopath	3	1	1	1	351	00:53:51	3231	00:54:46	3286	00:00:55	55	0.0000
nopath	1	2	1	1	327	00:54:02	3242	00:54:50	3290	00:00:48	48	0.0000
nopath	1	2	1	1	327	00:54:03	3243	00:54:52	3292	00:00:49	49	0.0000
nopath	2	1	1	1	327	00:54:03	3243	00:54:53	3293	00:00:50	50	0.0000
nopath	2	1	1	1	327	00:53:56	3236	00:54:53	3293	00:00:57	57	0.0000
nopath	2	1	1	1	327	00:54:09	3249	00:54:54	3294	00:00:45	45	0.0000
nopath	1	2	15	17	327	00:54:05	3245	00:54:55	3295	00:00:50	50	0.0000
nopath	2	1	3	1	327	00:54:10	3250	00:54:55	3295	00:00:45	45	0.0000
nopath	1	2	1	1	327	00:54:09	3249	00:54:56	3296	00:00:47	47	0.0000
nopath	2	1	5	1	327	00:54:12	3252	00:54:57	3297	00:00:45	45	0.0000
nopath	2	1	3	1	327	00:54:26	3266	00:54:57	3297	00:00:31	31	0.0000
nopath	1	2	12	14	327	00:54:10	3250	00:54:59	3299	00:00:49	49	0.0000
nopath	1	2	5	1	327	00:54:17	3257	00:55:01	3301	00:00:44	44	0.0000	00:00:40
nopath	2	1	1	1	327	00:54:33	3273	00:55:01	3301	00:00:28	28	0.0000
nopath	2	1	1	1	327	00:54:34	3274	00:55:02	3302	00:00:28	28	0.0000
nopath	1	2	1	1	327	00:54:19	3259	00:55:02	3302	00:00:43	43	0.0000
nopath	1	2	1	1	327	00:54:22	3262	00:55:04	3304	00:00:42	42	0.0000
nopath	1	3	2	1	351	00:53:58	3238	00:55:06	3306	00:01:08	68	0.0000
nopath	1	2	1	1	327	00:54:24	3264	00:55:06	3306	00:00:42	42	0.0000
nopath	1	2	1	1	327	00:54:28	3268	00:55:08	3308	00:00:40	40	0.0000
nopath	2	1	5	1	327	00:54:44	3284	00:55:09	3309	00:00:25	25	0.0000
nopath	2	1	1	1	327	00:54:43	3283	00:55:09	3309	00:00:26	26	0.0000
nopath	1	2	1	1	327	00:54:32	3272	00:55:10	3310	00:00:38	38	0.0000
nopath	1	2	9	1	327	00:54:33	3273	00:55:12	3312	00:00:39	39	0.0000
nopath	1	3	9	1	351	00:54:21	3261	00:55:13	3313	00:00:52	52	0.0000
nopath	1	3	1	1	351	00:54:23	3263	00:55:17	3317	00:00:54	54	0.0000
nopath	3	1	1	1	351	00:54:01	3241	00:55:22	3322	00:01:21	81	0.0000
nopath	3	2	14	16	311	00:54:07	3247	00:55:23	3323	00:01:16	76	0.0000
nopath	3	2	1	1	311	00:54:13	3253	00:55:26	3326	00:01:13	73	0.0000
nopath	3	1	3	1	351	00:54:17	3257	00:55:30	3330	00:01:13	73	0.0000
nopath	3	1	3	1	351	00:54:25	3265	00:55:34	3334	00:01:09	69	0.0000
nopath	3	1	3	1	351	00:54:28	3268	00:55:37	3337	00:01:09	69	0.0000
nopath	3	2	12	14	311	00:54:41	3281	00:55:38	3338	00:00:57	57	0.0000
nopath	3	2	12	14	311	00:54:53	3293	00:55:42	3342	00:00:49	49	0.0000
nopath	3	1	1	1	351	00:54:54	3294	00:55:46	3346	00:00:52	52	0.0000
nopath	1	2	1	1	327	00:54:34	3274	00:55:50	3350	00:01:16	76	0.0000
nopath	1	2	1	1	327	00:54:35	3275	00:55:52	3352	00:01:17	77	0.0000
nopath	2	1	1	1	327	00:54:58	3298	00:55:53	3353	00:00:55	55	0.0000
nopath	2	3	14	16	311	00:54:57	3297	00:55:53	3353	00:00:56	56	0.0000
nopath	1	2	1	1	327	00:54:39	3279	00:55:54	3354	00:01:15	75	0.0000
nopath	2	1	3	1	327	00:55:07	3307	00:55:54	3354	00:00:47	47	0.0000
nopath	1	2	10	1	327	00:54:43	3283	00:55:56	3356	00:01:13	73	0.0000
nopath	2	1	3	1	327	00:55:06	3306	00:55:57	3357	00:00:51	51	0.0000
nopath	2	3	3	1	311	00:55:02	3302	00:55:57	3357	00:00:55	55	0.0000
nopath	1	2	1	1	327	00:54:53	3293	00:55:58	3358	00:01:05	65	0.0000
nopath	2	1	1	1	327	00:55:10	3310	00:55:58	3358	00:00:48	48	0.0000
nopath	2	1	1	1	327	00:55:11	3311	00:55:59	3359	00:00:48	48	0.0000
nopath	1	2	1	1	327	00:54:56	3296	00:55:59	3359	00:01:03	63	0.0000
nopath	2	1	1	1	327	00:55:14	3314	00:56:00	3360	00:00:46	46	0.0000	00:00:32
nopath	2	1	1	1	327	00:55:17	3317	00:56:00	3360	00:00:43	43	0.0000
nopath	1	2	1	1	327	00:54:59	3299	00:56:01	3361	00:01:02	62	0.0000
nopath	2	1	1	1	327	00:55:18	3318	00:56:01	3361	00:00:43	43	0.0000
nopath	1	2	1	1	327	00:55:05	3305	00:56:03	3363	00:00:58	58	0.0000
nopath	2	1	13	15	327	00:55:21	3321	00:56:03	3363	00:00:42	42	0.0000
nopath	2	1	1	1	327	00:55:33	3333	00:56:03	3363	00:00:30	30	0.0000
nopath	1	2	1	1	327	00:55:19	3319	00:56:05	3365	00:00:46	46	0.0000
nopath	2	1	1	1	327	00:55:31	3331	00:56:05	3365	00:00:34	34	0.0000
nopath	2	1	1	1	327	00:55:38	3338	00:56:05	3365	00:00:27	27	0.0000
nopath	2	1	5	1	327	00:55:36	3336	00:56:06	3366	00:00:30	30	0.0000
nopath	1	2	1	1	327	00:55:24	3324	00:56:06	3366	00:00:42	42	0.0000
nopath	2	1	1	1	327	00:55:40	3340	00:56:08	3368	00:00:28	28	0.0000
nopath	2	1	1	1	327	00:55:39	3339	00:56:08	3368	00:00:29	29	0.0000
nopath	2	1	1	1	327	00:55:41	3341	00:56:09	3369	00:00:28	28	0.0000
nopath	2	1	1	1	327	00:55:43	3343	00:56:11	3371	00:00:28	28	0.0000
nopath	1	2	1	1	327	00:55:41	3341	00:56:12	3372	00:00:31	31	0.0000
nopath	1	2	1	1	327	00:55:44	3344	00:56:13	3373	00:00:29	29	0.0000
nopath	2	1	1	1	327	00:55:47	3347	00:56:13	3373	00:00:26	26	0.0000
nopath	2	1	5	1	327	00:55:48	3348	00:56:14	3374	00:00:26	26	0.0000
nopath	2	1	10	1	327	00:55:49	3349	00:56:15	3375	00:00:26	26	0.0000
nopath	2	1	1	1	327	00:55:50	3350	00:56:16	3376	00:00:26	26	0.0000
nopath	1	2	1	1	327	00:55:49	3349	00:56:17	3377	00:00:28	28	0.0000
nopath	1	2	1	1	327	00:55:50	3350	00:56:20	3380	00:00:30	30	0.0000
nopath	2	1	6	1	327	00:55:55	3355	00:56:21	3381	00:00:26	26	0.0000
nopath	2	1	1	1	327	00:55:58	3358	00:56:23	3383	00:00:25	25	0.0000
nopath	2	1	12	14	327	00:55:59	3359	00:56:25	3385	00:00:26	26	0.0000
nopath	2	1	1	1	327	00:56:02	3362	00:56:27	3387	00:00:25	25	0.0000
nopath	1	3	5	1	351	00:55:37	3337	00:56:28	3388	00:00:51	51	0.0000
nopath	1	3	1	1	351	00:55:43	3343	00:56:30	3390	00:00:47	47	0.0000
nopath	1	3	2	1	351	00:55:59	3359	00:56:36	3396	00:00:37	37	0.0000
nopath	1	3	1	1	351	00:56:03	3363	00:56:41	3401	00:00:38	38	0.0000
nopath	3	2	3	1	311	00:55:06	3306	00:56:44	3404	00:01:38	98	0.0000
nopath	3	1	1	1	351	00:55:01	3301	00:56:44	3404	00:01:43	103	0.0000
nopath	3	2	3	1	311	00:55:21	3321	00:56:46	3406	00:01:25	85	0.0000
nopath	3	1	1	1	351	00:55:40	3340	00:56:50	3410	00:01:10	70	0.0000
nopath	3	2	1	1	311	00:55:59	3359	00:56:51	3411	00:00:52	52	0.0000
nopath	3	2	1	1	311	00:56:17	3377	00:56:53	3413	00:00:36	36	0.0000
nopath	1	2	1	1	327	00:56:09	3369	00:57:00	3420	00:00:51	51	0.0000	00:00:50
nopath	1	2	5	1	327	00:56:12	3372	00:57:01	3421	00:00:49	49	0.0000
nopath	1	2	5	1	327	00:56:15	3375	00:57:02	3422	00:00:47	47	0.0000
nopath	2	1	9	1	327	00:56:06	3366	00:57:03	3423	00:00:57	57	0.0000
nopath	2	1	4	1	327	00:56:09	3369	00:57:03	3423	00:00:54	54	0.0000
nopath	1	2	1	1	327	00:56:20	3380	00:57:04	3424	00:00:44	44	0.0000
nopath	2	1	3	1	327	00:56:19	3379	00:57:04	3424	00:00:45	45	0.0000
nopath	2	1	14	16	327	00:56:12	3372	00:57:06	3426	00:00:54	54	0.0000
nopath	2	1	12	14	327	00:56:28	3388	00:57:06	3426	00:00:38	38	0.0000
nopath	1	2	14	16	327	00:56:27	3387	00:57:07	3427	00:00:40	40	0.0000
nopath	2	1	1	1	327	00:56:30	3390	00:57:08	3428	00:00:38	38	0.0000
nopath	2	1	12	14	327	00:56:17	3377	00:57:08	3428	00:00:51	51	0.0000
nopath	1	2	3	1	327	00:56:32	3392	00:57:09	3429	00:00:37	37	0.0000
nopath	2	1	1	1	327	00:56:29	3389	00:57:10	3430	00:00:41	41	0.0000
nopath	1	2	1	1	327	00:56:36	3396	00:57:11	3431	00:00:35	35	0.0000
nopath	2	1	1	1	327	00:56:36	3396	00:57:12	3432	00:00:36	36	0.0000
nopath	2	1	1	1	327	00:56:45	3405	00:57:13	3433	00:00:28	28	0.0000
nopath	2	3	1	1	311	00:56:37	3397	00:57:13	3433	00:00:36	36	0.0000
nopath	1	2	13	15	327	00:56:40	3400	00:57:14	3434	00:00:34	34	0.0000
nopath	2	1	1	1	327	00:56:44	3404	00:57:14	3434	00:00:30	30	0.0000
nopath	1	2	9	1	327	00:56:43	3403	00:57:16	3436	00:00:33	33	0.0000
nopath	2	1	12	14	327	00:56:46	3406	00:57:16	3436	00:00:30	30	0.0000
nopath	1	2	1	1	327	00:56:47	3407	00:57:17	3437	00:00:30	30	0.0000
nopath	1	2	12	14	327	00:56:49	3409	00:57:19	3439	00:00:30	30	0.0000
nopath	2	3	3	1	311	00:56:49	3409	00:57:20	3440	00:00:31	31	0.0000
nopath	1	2	3	1	327	00:56:51	3411	00:57:21	3441	00:00:30	30	0.0000
nopath	2	1	12	14	327	00:56:55	3415	00:57:21	3441	00:00:26	26	0.0000
nopath	1	2	13	15	327	00:56:53	3413	00:57:24	3444	00:00:31	31	0.0000
nopath	2	1	1	1	327	00:56:58	3418	00:57:25	3445	00:00:27	27	0.0000
nopath	3	2	3	1	311	00:56:39	3399	00:57:30	3450	00:00:51	51	0.0000
nopath	3	1	1	1	351	00:56:41	3401	00:57:34	3454	00:00:53	53	0.0000
nopath	3	1	14	16	351	00:56:42	3402	00:57:38	3458	00:00:56	56	0.0000
nopath	1	2	1	1	327	00:56:58	3418	00:57:40	3460	00:00:42	42	0.0000
nopath	1	2	1	1	327	00:57:00	3420	00:57:41	3461	00:00:41	41	0.0000
nopath	1	2	1	1	327	00:57:04	3424	00:57:43	3463	00:00:39	39	0.0000
nopath	2	1	5	1	327	00:57:00	3420	00:57:43	3463	00:00:43	43	0.0000
nopath	2	1	3	1	327	00:57:18	3438	00:57:44	3464	00:00:26	26	0.0000
nopath	2	1	1	1	327	00:57:22	3442	00:57:47	3467	00:00:25	25	0.0000
nopath	2	1	1	1	327	00:57:21	3441	00:57:48	3468	00:00:27	27	0.0000
nopath	1	2	5	1	327	00:57:21	3441	00:57:51	3471	00:00:30	30	0.0000
nopath	2	1	3	1	327	00:57:27	3447	00:57:53	3473	00:00:26	26	0.0000
nopath	2	1	13	15	327	00:57:28	3448	00:57:56	3476	00:00:28	28	0.0000
nopath	3	2	12	14	311	00:56:53	3413	00:58:00	3480	00:01:07	67	0.0000	00:01:00
nopath	3	2	1	1	311	00:57:20	3440	00:58:03	3483	00:00:43	43	0.0000
nopath	3	1	12	14	351	00:57:27	3447	00:58:09	3489	00:00:42	42	0.0000
nopath	1	2	1	1	327	00:57:23	3443	00:58:10	3490	00:00:47	47	0.0000
nopath	1	2	1	1	327	00:57:41	3461	00:58:12	3492	00:00:31	31	0.0000
nopath	2	1	1	1	327	00:57:35	3455	00:58:13	3493	00:00:38	38	0.0000
nopath	2	1	1	1	327	00:57:41	3461	00:58:13	3493	00:00:32	32	0.0000
nopath	2	1	3	1	327	00:57:40	3460	00:58:14	3494	00:00:34	34	0.0000
nopath	2	1	1	1	327	00:57:44	3464	00:58:15	3495	00:00:31	31	0.0000
nopath	1	2	1	1	327	00:57:44	3464	00:58:16	3496	00:00:32	32	0.0000
nopath	1	2	1	1	327	00:57:47	3467	00:58:18	3498	00:00:31	31	0.0000
nopath	2	1	5	1	327	00:57:50	3470	00:58:18	3498	00:00:28	28	0.0000
nopath	2	1	2	1	327	00:57:51	3471	00:58:19	3499	00:00:28	28	0.0000
nopath	1	2	1	1	327	00:57:52	3472	00:58:21	3501	00:00:29	29	0.0000
nopath	2	1	1	1	327	00:57:55	3475	00:58:21	3501	00:00:26	26	0.0000
nopath	2	1	1	1	327	00:57:58	3478	00:58:25	3505	00:00:27	27	0.0000
nopath	2	1	3	1	327	00:58:00	3480	00:58:26	3506	00:00:26	26	0.0000
nopath	2	1	1	1	327	00:57:59	3479	00:58:26	3506	00:00:27	27	0.0000
nopath	1	3	5	1	351	00:56:05	3365	00:58:29	3509	00:02:24	144	0.0000
nopath	2	1	1	1	327	00:58:08	3488	00:58:34	3514	00:00:26	26	0.0000
nopath	1	2	1	1	327	00:58:07	3487	00:58:35	3515	00:00:28	28	0.0000
nopath	2	1	1	1	327	00:58:13	3493	00:58:38	3518	00:00:25	25	0.0000
nopath	1	2	15	17	327	00:58:10	3490	00:58:39	3519	00:00:29	29	0.0000
nopath	2	1	3	1	327	00:58:14	3494	00:58:39	3519	00:00:25	25	0.0000
nopath	2	1	2	1	327	00:58:15	3495	00:58:41	3521	00:00:26	26	0.0000
nopath	1	2	1	1	327	00:58:12	3492	00:58:41	3521	00:00:29	29	0.0000
nopath	1	2	1	1	327	00:58:15	3495	00:58:43	3523	00:00:28	28	0.0000
nopath	1	3	14	16	351	00:57:20	3440	00:58:44	3524	00:01:24	84	0.0000
nopath	1	2	12	14	327	00:58:18	3498	00:58:47	3527	00:00:29	29	0.0000
nopath	1	3	1	1	351	00:57:56	3476	00:58:49	3529	00:00:53	53	0.0000
nopath	1	2	3	1	327	00:58:25	3505	00:58:54	3534	00:00:29	29	0.0000
nopath	2	1	5	1	327	00:58:29	3509	00:58:54	3534	00:00:25	25	0.0000
nopath	2	1	1	1	327	00:58:30	3510	00:58:55	3535	00:00:25	25	0.0000
nopath	3	2	3	1	311	00:58:15	3495	00:59:00	3540	00:00:45	45	0.0000	00:00:44
nopath	3	1	1	1	351	00:58:30	3510	00:59:07	3547	00:00:37	37	0.0000
nopath	1	2	1	1	327	00:58:26	3506	00:59:10	3550	00:00:44	44	0.0000
nopath	1	2	1	1	327	00:58:30	3510	00:59:11	3551	00:00:41	41	0.0000
nopath	1	2	3	1	327	00:58:34	3514	00:59:12	3552	00:00:38	38	0.0000
nopath	2	1	3	1	327	00:58:36	3516	00:59:13	3553	00:00:37	37	0.0000
nopath	2	1	1	1	327	00:58:43	3523	00:59:13	3553	00:00:30	30	0.0000
nopath	1	2	3	1	327	00:58:35	3515	00:59:14	3554	00:00:39	39	0.0000
nopath	1	2	1	1	327	00:58:36	3516	00:59:16	3556	00:00:40	40	0.0000
nopath	2	1	1	1	327	00:58:47	3527	00:59:16	3556	00:00:29	29	0.0000
nopath	2	1	1	1	327	00:58:48	3528	00:59:16	3556	00:00:28	28	0.0000
nopath	1	2	1	1	327	00:58:41	3521	00:59:18	3558	00:00:37	37	0.0000
nopath	1	2	9	1	327	00:58:42	3522	00:59:20	3560	00:00:38	38	0.0000
nopath	2	1	1	1	327	00:58:54	3534	00:59:21	3561	00:00:27	27	0.0000
nopath	1	2	3	1	327	00:58:43	3523	00:59:22	3562	00:00:39	39	0.0000
nopath	1	2	1	1	327	00:58:49	3529	00:59:24	3564	00:00:35	35	0.0000
nopath	1	3	1	1	351	00:58:29	3509	00:59:25	3565	00:00:56	56	0.0000
nopath	3	2	1	1	311	00:58:31	3511	00:59:30	3570	00:00:59	59	0.0000
nopath	3	2	9	1	311	00:58:38	3518	00:59:34	3574	00:00:56	56	0.0000
nopath	3	1	10	1	351	00:58:35	3515	00:59:34	3574	00:00:59	59	0.0000
nopath	3	1	1	1	351	00:58:49	3529	00:59:39	3579	00:00:50	50	0.0000
nopath	3	2	1	1	311	00:58:50	3530	00:59:39	3579	00:00:49	49	0.0000
nopath	3	1	1	1	351	00:58:53	3533	00:59:43	3583	00:00:50	50	0.0000
nopath	3	2	1	1	311	00:59:03	3543	00:59:44	3584	00:00:41	41	0.0000
nopath	1	2	12	14	327	00:58:53	3533	00:59:51	3591	00:00:58	58	0.0000
nopath	1	2	10	1	327	00:58:54	3534	00:59:53	3593	00:00:59	59	0.0000
nopath	2	1	1	1	327	00:59:18	3558	00:59:53	3593	00:00:35	35	0.0000
nopath	2	1	1	1	327	00:59:17	3557	00:59:53	3593	00:00:36	36	0.0000
nopath	1	2	1	1	327	00:58:56	3536	00:59:54	3594	00:00:58	58	0.0000
nopath	2	1	1	1	327	00:59:20	3560	00:59:55	3595	00:00:35	35	0.0000
nopath	1	2	1	1	327	00:59:03	3543	00:59:55	3595	00:00:52	52	0.0000
nopath	2	1	1	1	327	00:59:25	3565	00:59:55	3595	00:00:30	30	0.0000
nopath	2	1	1	1	327	00:59:27	3567	00:59:57	3597	00:00:30	30	0.0000
nopath	1	2	1	1	327	00:59:05	3545	00:59:58	3598	00:00:53	53	0.0000
nopath	2	1	9	1	327	00:59:31	3571	00:59:58	3598	00:00:27	27	0.0000
nopath	1	2	1	1	327	00:59:06	3546	01:00:00	3600	00:00:54	54	0.0000	00:00:38
nopath	2	1	1	1	327	00:59:32	3572	01:00:00	3600	00:00:28	28	0.0000
nopath	1	2	9	1	327	00:59:08	3548	01:00:02	3602	00:00:54	54	0.0000
nopath	1	2	1	1	327	00:59:14	3554	01:00:03	3603	00:00:49	49	0.0000
nopath	2	1	13	15	327	00:59:37	3577	01:00:05	3605	00:00:28	28	0.0000
nopath	1	2	1	1	327	00:59:17	3557	01:00:06	3606	00:00:49	49	0.0000
nopath	2	1	1	1	327	00:59:42	3582	01:00:08	3608	00:00:26	26	0.0000
nopath	1	2	9	1	327	00:59:20	3560	01:00:08	3608	00:00:48	48	0.0000
nopath	2	1	1	1	327	00:59:44	3584	01:00:10	3610	00:00:26	26	0.0000
nopath	1	2	1	1	327	00:59:21	3561	01:00:10	3610	00:00:49	49	0.0000
nopath	1	2	1	1	327	00:59:24	3564	01:00:12	3612	00:00:48	48	0.0000
nopath	2	1	1	1	327	00:59:47	3587	01:00:13	3613	00:00:26	26	0.0000
nopath	1	2	1	1	327	00:59:31	3571	01:00:14	3614	00:00:43	43	0.0000
nopath	1	2	5	1	327	00:59:34	3574	01:00:16	3616	00:00:42	42	0.0000
nopath	1	3	12	14	351	00:58:44	3524	01:00:16	3616	00:01:32	92	0.0000
nopath	1	2	1	1	327	00:59:37	3577	01:00:18	3618	00:00:41	41	0.0000
nopath	1	2	1	1	327	00:59:39	3579	01:00:19	3619	00:00:40	40	0.0000
nopath	2	1	1	1	327	00:59:54	3594	01:00:20	3620	00:00:26	26	0.0000
nopath	1	2	1	1	327	00:59:46	3586	01:00:21	3621	00:00:35	35	0.0000
nopath	1	3	1	1	351	00:59:30	3570	01:00:22	3622	00:00:52	52	0.0000
nopath	1	2	1	1	327	00:59:48	3588	01:00:22	3622	00:00:34	34	0.0000
nopath	1	2	1	1	327	00:59:49	3589	01:00:24	3624	00:00:35	35	0.0000
nopath	2	1	1	1	327	00:59:59	3599	01:00:24	3624	00:00:25	25	0.0000
nopath	1	2	1	1	327	00:59:55	3595	01:00:26	3626	00:00:31	31	0.0000
nopath	1	2	1	1	327	00:59:58	3598	01:00:28	3628	00:00:30	30	0.0000
nopath	2	1	12	14	327	01:00:02	3602	01:00:29	3629	00:00:27	27	0.0000
nopath	1	2	13	15	327	01:00:00	3600	01:00:30	3630	00:00:30	30	0.0000
nopath	2	1	1	1	327	01:00:05	3605	01:00:31	3631	00:00:26	26	0.0000
nopath	1	2	1	1	327	01:00:01	3601	01:00:32	3632	00:00:31	31	0.0000
nopath	2	1	1	1	327	01:00:06	3606	01:00:32	3632	00:00:26	26	0.0000
nopath	1	2	1	1	327	01:00:02	3602	01:00:33	3633	00:00:31	31	0.0000
nopath	1	2	3	1	327	01:00:05	3605	01:00:35	3635	00:00:30	30	0.0000
nopath	2	1	15	17	327	01:00:07	3607	01:00:35	3635	00:00:28	28	0.0000
nopath	1	2	1	1	327	01:00:06	3606	01:00:36	3636	00:00:30	30	0.0000
nopath	1	3	1	1	351	00:59:52	3592	01:00:38	3638	00:00:46	46	0.0000
nopath	1	2	9	1	327	01:00:12	3612	01:00:40	3640	00:00:28	28	0.0000
nopath	2	1	1	1	327	01:00:15	3615	01:00:42	3642	00:00:27	27	0.0000
nopath	1	2	15	17	327	01:00:14	3614	01:00:43	3643	00:00:29	29	0.0000
nopath	2	1	1	1	327	01:00:17	3617	01:00:44	3644	00:00:27	27	0.0000
nopath	1	2	1	1	327	01:00:17	3617	01:00:45	3645	00:00:28	28	0.0000
nopath	2	1	12	14	327	01:00:19	3619	01:00:45	3645	00:00:26	26	0.0000
nopath	2	1	1	1	327	01:00:20	3620	01:00:47	3647	00:00:27	27	0.0000
nopath	1	2	1	1	327	01:00:18	3618	01:00:48	3648	00:00:30	30	0.0000
nopath	2	1	1	1	327	01:00:21	3621	01:00:48	3648	00:00:27	27	0.0000
nopath	2	1	1	1	327	01:00:24	3624	01:00:49	3649	00:00:25	25	0.0000
nopath	1	2	12	14	327	01:00:21	3621	01:00:50	3650	00:00:29	29	0.0000
nopath	2	1	3	1	327	01:00:23	3623	01:00:50	3650	00:00:27	27	0.0000
nopath	1	2	1	1	327	01:00:23	3623	01:00:51	3651	00:00:28	28	0.0000
nopath	2	1	1	1	327	01:00:26	3626	01:00:52	3652	00:00:26	26	0.0000
nopath	2	1	1	1	327	01:00:27	3627	01:00:53	3653	00:00:26	26	0.0000
nopath	1	2	1	1	327	01:00:24	3624	01:00:54	3654	00:00:30	30	0.0000
nopath	2	1	1	1	327	01:00:31	3631	01:00:57	3657	00:00:26	26	0.0000
nopath	1	3	1	1	351	00:59:54	3594	01:00:58	3658	00:01:04	64	0.0000
nopath	1	3	12	14	351	00:59:56	3596	01:01:01	3661	00:01:05	65	0.0000	00:00:50
nopath	1	2	13	15	327	01:00:34	3634	01:01:04	3664	00:00:30	30	0.0000
nopath	1	3	1	1	351	00:59:59	3599	01:01:05	3665	00:01:06	66	0.0000
nopath	1	3	1	1	351	01:00:04	3604	01:01:07	3667	00:01:03	63	0.0000
nopath	1	3	1	1	351	01:00:10	3610	01:01:09	3669	00:00:59	59	0.0000
nopath	1	2	9	1	327	01:00:42	3642	01:01:10	3670	00:00:28	28	0.0000
nopath	1	2	14	16	327	01:00:43	3643	01:01:13	3673	00:00:30	30	0.0000
nopath	1	3	14	16	351	01:00:36	3636	01:01:13	3673	00:00:37	37	0.0000
nopath	1	3	1	1	351	01:00:45	3645	01:01:20	3680	00:00:35	35	0.0000
nopath	3	2	14	16	311	00:59:08	3548	01:01:23	3683	00:02:15	135	0.0000
nopath	3	2	10	1	311	00:59:29	3569	01:01:28	3688	00:01:59	119	0.0000
nopath	3	1	1	1	351	00:59:14	3554	01:01:28	3688	00:02:14	134	0.0000
nopath	3	2	1	1	311	00:59:59	3599	01:01:29	3689	00:01:30	90	0.0000
nopath	3	1	12	14	351	01:00:00	3600	01:01:35	3695	00:01:35	95	0.0000
nopath	3	2	14	16	311	01:00:17	3617	01:01:36	3696	00:01:19	79	0.0000
nopath	1	2	3	1	327	01:00:44	3644	01:01:40	3700	00:00:56	56	0.0000
nopath	1	2	7	1	327	01:00:47	3647	01:01:41	3701	00:00:54	54	0.0000
nopath	1	2	9	1	327	01:00:50	3650	01:01:43	3703	00:00:53	53	0.0000
nopath	2	1	1	1	327	01:00:32	3632	01:01:43	3703	00:01:11	71	0.0000
nopath	2	1	1	1	327	01:00:39	3639	01:01:43	3703	00:01:04	64	0.0000
nopath	1	2	1	1	327	01:00:58	3658	01:01:44	3704	00:00:46	46	0.0000
nopath	2	1	1	1	327	01:00:41	3641	01:01:44	3704	00:01:03	63	0.0000
nopath	2	1	1	1	327	01:00:40	3640	01:01:45	3705	00:01:05	65	0.0000
nopath	2	1	1	1	327	01:00:44	3644	01:01:46	3706	00:01:02	62	0.0000
nopath	2	1	1	1	327	01:00:45	3645	01:01:46	3706	00:01:01	61	0.0000
nopath	1	2	12	14	327	01:01:06	3666	01:01:47	3707	00:00:41	41	0.0000
nopath	2	1	9	1	327	01:00:49	3649	01:01:47	3707	00:00:58	58	0.0000
nopath	2	1	1	1	327	01:00:55	3655	01:01:48	3708	00:00:53	53	0.0000
nopath	1	2	3	1	327	01:01:07	3667	01:01:49	3709	00:00:42	42	0.0000
nopath	2	1	1	1	327	01:00:52	3652	01:01:49	3709	00:00:57	57	0.0000
nopath	2	1	1	1	327	01:00:59	3659	01:01:50	3710	00:00:51	51	0.0000
nopath	1	2	3	1	327	01:01:08	3668	01:01:50	3710	00:00:42	42	0.0000
nopath	2	1	3	1	327	01:01:05	3665	01:01:51	3711	00:00:46	46	0.0000
nopath	1	2	2	1	327	01:01:10	3670	01:01:52	3712	00:00:42	42	0.0000
nopath	2	1	1	1	327	01:01:07	3667	01:01:53	3713	00:00:46	46	0.0000
nopath	1	2	1	1	327	01:01:13	3673	01:01:53	3713	00:00:40	40	0.0000
nopath	2	1	3	1	327	01:01:12	3672	01:01:54	3714	00:00:42	42	0.0000
nopath	2	3	1	1	311	01:00:54	3654	01:01:54	3714	00:01:00	60	0.0000
nopath	2	1	3	1	327	01:01:17	3677	01:01:55	3715	00:00:38	38	0.0000
nopath	1	2	5	1	327	01:01:16	3676	01:01:55	3715	00:00:39	39	0.0000
nopath	1	2	1	1	327	01:01:18	3678	01:01:57	3717	00:00:39	39	0.0000
nopath	2	1	1	1	327	01:01:21	3681	01:01:57	3717	00:00:36	36	0.0000
nopath	1	2	1	1	327	01:01:21	3681	01:01:58	3718	00:00:37	37	0.0000
nopath	2	3	1	1	311	01:01:15	3675	01:01:58	3718	00:00:43	43	0.0000
nopath	2	1	12	14	327	01:01:25	3685	01:01:59	3719	00:00:34	34	0.0000
nopath	2	1	9	1	327	01:01:16	3676	01:01:59	3719	00:00:43	43	0.0000
nopath	1	2	1	1	327	01:01:22	3682	01:02:00	3720	00:00:38	38	0.0000	00:00:38
nopath	2	1	1	1	327	01:01:18	3678	01:02:00	3720	00:00:42	42	0.0000
nopath	2	1	1	1	327	01:01:27	3687	01:02:01	3721	00:00:34	34	0.0000
nopath	2	1	1	1	327	01:01:23	3683	01:02:01	3721	00:00:38	38	0.0000
nopath	1	2	5	1	327	01:01:25	3685	01:02:02	3722	00:00:37	37	0.0000
nopath	2	1	1	1	327	01:01:31	3691	01:02:02	3722	00:00:31	31	0.0000
nopath	1	2	1	1	327	01:01:27	3687	01:02:03	3723	00:00:36	36	0.0000
nopath	2	1	1	1	327	01:01:26	3686	01:02:03	3723	00:00:37	37	0.0000
nopath	2	1	1	1	327	01:01:33	3693	01:02:04	3724	00:00:31	31	0.0000
nopath	1	2	1	1	327	01:01:31	3691	01:02:05	3725	00:00:34	34	0.0000
nopath	2	1	6	1	327	01:01:35	3695	01:02:05	3725	00:00:30	30	0.0000
nopath	2	1	1	1	327	01:01:30	3690	01:02:06	3726	00:00:36	36	0.0000
nopath	1	2	3	1	327	01:01:33	3693	01:02:06	3726	00:00:33	33	0.0000
nopath	2	1	3	1	327	01:01:34	3694	01:02:07	3727	00:00:33	33	0.0000
nopath	1	2	1	1	327	01:01:34	3694	01:02:08	3728	00:00:34	34	0.0000
nopath	1	2	1	1	327	01:01:37	3697	01:02:09	3729	00:00:32	32	0.0000
nopath	2	1	1	1	327	01:01:42	3702	01:02:10	3730	00:00:28	28	0.0000
nopath	2	1	1	1	327	01:01:43	3703	01:02:10	3730	00:00:27	27	0.0000
nopath	1	2	1	1	327	01:01:38	3698	01:02:11	3731	00:00:33	33	0.0000
nopath	2	1	9	1	327	01:01:44	3704	01:02:12	3732	00:00:28	28	0.0000
nopath	2	1	1	1	327	01:01:45	3705	01:02:12	3732	00:00:27	27	0.0000
nopath	1	2	1	1	327	01:01:40	3700	01:02:13	3733	00:00:33	33	0.0000
nopath	2	1	1	1	327	01:01:48	3708	01:02:14	3734	00:00:26	26	0.0000
nopath	1	2	3	1	327	01:01:43	3703	01:02:15	3735	00:00:32	32	0.0000
nopath	1	3	12	14	351	01:00:48	3648	01:02:16	3736	00:01:28	88	0.0000
nopath	1	2	1	1	327	01:01:48	3708	01:02:17	3737	00:00:29	29	0.0000
nopath	1	2	1	1	327	01:01:49	3709	01:02:19	3739	00:00:30	30	0.0000
nopath	1	3	1	1	351	01:01:05	3665	01:02:20	3740	00:01:15	75	0.0000
nopath	1	2	1	1	327	01:01:50	3710	01:02:20	3740	00:00:30	30	0.0000
nopath	1	2	2	1	327	01:01:52	3712	01:02:22	3742	00:00:30	30	0.0000
nopath	1	3	1	1	351	01:01:28	3688	01:02:22	3742	00:00:54	54	0.0000
nopath	1	3	1	1	351	01:01:29	3689	01:02:25	3745	00:00:56	56	0.0000
nopath	1	3	1	1	351	01:01:41	3701	01:02:27	3747	00:00:46	46	0.0000
nopath	3	2	1	1	311	01:00:32	3632	01:02:32	3752	00:02:00	120	0.0000
nopath	3	1	12	14	351	01:00:35	3635	01:02:37	3757	00:02:02	122	0.0000
nopath	3	2	9	1	311	01:00:45	3645	01:02:40	3760	00:01:55	115	0.0000
nopath	3	1	1	1	351	01:00:40	3640	01:02:40	3760	00:02:00	120	0.0000
nopath	3	2	12	14	311	01:00:47	3647	01:02:42	3762	00:01:55	115	0.0000
nopath	3	1	1	1	351	01:01:19	3679	01:02:46	3766	00:01:27	87	0.0000
nopath	1	2	6	1	327	01:01:57	3717	01:02:50	3770	00:00:53	53	0.0000
nopath	2	1	1	1	327	01:01:54	3714	01:02:53	3773	00:00:59	59	0.0000
nopath	2	1	1	1	327	01:01:53	3713	01:02:53	3773	00:01:00	60	0.0000
nopath	1	2	13	15	327	01:02:03	3723	01:02:54	3774	00:00:51	51	0.0000
nopath	2	1	1	1	327	01:01:57	3717	01:02:54	3774	00:00:57	57	0.0000
nopath	1	2	1	1	327	01:02:04	3724	01:02:55	3775	00:00:51	51	0.0000
nopath	2	1	9	1	327	01:01:58	3718	01:02:55	3775	00:00:57	57	0.0000
nopath	2	1	1	1	327	01:02:01	3721	01:02:56	3776	00:00:55	55	0.0000
nopath	1	2	3	1	327	01:02:17	3737	01:02:56	3776	00:00:39	39	0.0000
nopath	2	1	1	1	327	01:02:00	3720	01:02:56	3776	00:00:56	56	0.0000
nopath	2	1	9	1	327	01:02:02	3722	01:02:58	3778	00:00:56	56	0.0000
nopath	1	2	9	1	327	01:02:20	3740	01:02:58	3778	00:00:38	38	0.0000
nopath	2	1	12	14	327	01:02:06	3726	01:02:58	3778	00:00:52	52	0.0000
nopath	2	1	6	1	327	01:02:08	3728	01:02:59	3779	00:00:51	51	0.0000
nopath	1	2	1	1	327	01:02:21	3741	01:02:59	3779	00:00:38	38	0.0000
nopath	2	1	1	1	327	01:02:12	3732	01:03:00	3780	00:00:48	48	0.0000	00:00:35
nopath	1	2	1	1	327	01:02:26	3746	01:03:01	3781	00:00:35	35	0.0000
nopath	2	1	2	1	327	01:02:09	3729	01:03:02	3782	00:00:53	53	0.0000
nopath	2	1	12	14	327	01:02:18	3738	01:03:03	3783	00:00:45	45	0.0000
nopath	2	1	1	1	327	01:02:13	3733	01:03:03	3783	00:00:50	50	0.0000
nopath	1	2	3	1	327	01:02:30	3750	01:03:03	3783	00:00:33	33	0.0000
nopath	2	1	1	1	327	01:02:20	3740	01:03:05	3785	00:00:45	45	0.0000
nopath	2	1	1	1	327	01:02:21	3741	01:03:05	3785	00:00:44	44	0.0000
nopath	1	2	2	1	327	01:02:37	3757	01:03:06	3786	00:00:29	29	0.0000
nopath	2	1	1	1	327	01:02:22	3742	01:03:06	3786	00:00:44	44	0.0000
nopath	2	1	1	1	327	01:02:23	3743	01:03:07	3787	00:00:44	44	0.0000
nopath	2	1	1	1	327	01:02:35	3755	01:03:08	3788	00:00:33	33	0.0000
nopath	2	1	1	1	327	01:02:24	3744	01:03:09	3789	00:00:45	45	0.0000
nopath	1	2	1	1	327	01:02:38	3758	01:03:09	3789	00:00:31	31	0.0000
nopath	2	1	1	1	327	01:02:37	3757	01:03:10	3790	00:00:33	33	0.0000
nopath	2	1	2	1	327	01:02:31	3751	01:03:10	3790	00:00:39	39	0.0000
nopath	1	2	5	1	327	01:02:40	3760	01:03:11	3791	00:00:31	31	0.0000
nopath	2	1	1	1	327	01:02:39	3759	01:03:11	3791	00:00:32	32	0.0000
nopath	1	2	6	1	327	01:02:44	3764	01:03:13	3793	00:00:29	29	0.0000
nopath	2	1	1	1	327	01:02:46	3766	01:03:13	3793	00:00:27	27	0.0000
nopath	2	1	6	1	327	01:02:42	3762	01:03:14	3794	00:00:32	32	0.0000
nopath	2	1	1	1	327	01:02:47	3767	01:03:15	3795	00:00:28	28	0.0000
nopath	1	2	1	1	327	01:02:51	3771	01:03:19	3799	00:00:28	28	0.0000
nopath	2	1	6	1	327	01:02:54	3774	01:03:20	3800	00:00:26	26	0.0000
nopath	1	2	12	14	327	01:02:52	3772	01:03:22	3802	00:00:30	30	0.0000
nopath	2	1	1	1	327	01:02:56	3776	01:03:22	3802	00:00:26	26	0.0000
nopath	1	2	1	1	327	01:02:53	3773	01:03:23	3803	00:00:30	30	0.0000
nopath	1	2	2	1	327	01:02:55	3775	01:03:25	3805	00:00:30	30	0.0000
nopath	2	1	15	17	327	01:02:57	3777	01:03:25	3805	00:00:28	28	0.0000
nopath	1	2	1	1	327	01:02:56	3776	01:03:26	3806	00:00:30	30	0.0000
nopath	2	1	5	1	327	01:03:00	3780	01:03:26	3806	00:00:26	26	0.0000
nopath	2	1	1	1	327	01:02:59	3779	01:03:27	3807	00:00:28	28	0.0000
nopath	1	2	9	1	327	01:02:58	3778	01:03:28	3808	00:00:30	30	0.0000
nopath	2	1	5	1	327	01:03:02	3782	01:03:28	3808	00:00:26	26	0.0000
nopath	1	2	12	14	327	01:02:59	3779	01:03:29	3809	00:00:30	30	0.0000
nopath	2	1	13	15	327	01:03:01	3781	01:03:30	3810	00:00:29	29	0.0000
nopath	1	2	1	1	327	01:03:01	3781	01:03:31	3811	00:00:30	30	0.0000
nopath	2	1	1	1	327	01:03:03	3783	01:03:31	3811	00:00:28	28	0.0000
nopath	1	2	1	1	327	01:03:03	3783	01:03:32	3812	00:00:29	29	0.0000
nopath	2	1	13	15	327	01:03:04	3784	01:03:33	3813	00:00:29	29	0.0000
nopath	2	1	1	1	327	01:03:05	3785	01:03:33	3813	00:00:28	28	0.0000
nopath	1	2	1	1	327	01:03:04	3784	01:03:34	3814	00:00:30	30	0.0000
nopath	1	2	1	1	327	01:03:07	3787	01:03:35	3815	00:00:28	28	0.0000
nopath	2	1	1	1	327	01:03:09	3789	01:03:35	3815	00:00:26	26	0.0000
nopath	2	1	1	1	327	01:03:11	3791	01:03:37	3817	00:00:26	26	0.0000
nopath	1	2	1	1	327	01:03:09	3789	01:03:37	3817	00:00:28	28	0.0000
nopath	2	3	1	1	311	01:03:08	3788	01:03:37	3817	00:00:29	29	0.0000
nopath	1	3	1	1	351	01:02:00	3720	01:03:39	3819	00:01:39	99	0.0000
nopath	1	3	3	1	351	01:02:07	3727	01:03:41	3821	00:01:34	94	0.0000
nopath	1	2	1	1	327	01:03:14	3794	01:03:42	3822	00:00:28	28	0.0000
nopath	1	3	12	14	351	01:02:36	3756	01:03:45	3825	00:01:09	69	0.0000
nopath	3	1	1	1	351	01:01:29	3689	01:03:54	3834	00:02:25	145	0.0000
nopath	3	2	15	17	311	01:01:46	3706	01:03:56	3836	00:02:10	130	0.0000
nopath	3	2	1	1	311	01:01:49	3709	01:03:58	3838	00:02:09	129	0.0000
nopath	3	2	1	1	311	01:01:50	3710	01:04:01	3841	00:02:11	131	0.0000	00:01:37
nopath	3	1	1	1	351	01:02:05	3725	01:04:05	3845	00:02:00	120	0.0000
nopath	3	1	1	1	351	01:02:18	3738	01:04:08	3848	00:01:50	110	0.0000
nopath	1	2	5	1	327	01:03:17	3797	01:04:10	3850	00:00:53	53	0.0000
nopath	1	2	12	14	327	01:03:27	3807	01:04:12	3852	00:00:45	45	0.0000
nopath	2	1	1	1	327	01:03:14	3794	01:04:13	3853	00:00:59	59	0.0000
nopath	2	1	1	1	327	01:03:13	3793	01:04:13	3853	00:01:00	60	0.0000
nopath	1	2	1	1	327	01:03:36	3816	01:04:14	3854	00:00:38	38	0.0000
nopath	2	1	1	1	327	01:03:21	3801	01:04:14	3854	00:00:53	53	0.0000
nopath	2	3	1	1	311	01:03:25	3805	01:04:14	3854	00:00:49	49	0.0000
nopath	2	1	5	1	327	01:03:30	3810	01:04:16	3856	00:00:46	46	0.0000
nopath	2	1	12	14	327	01:03:29	3809	01:04:17	3857	00:00:48	48	0.0000
nopath	2	1	5	1	327	01:03:40	3820	01:04:17	3857	00:00:37	37	0.0000
nopath	1	2	1	1	327	01:03:50	3830	01:04:18	3858	00:00:28	28	0.0000
nopath	2	1	9	1	327	01:03:31	3811	01:04:18	3858	00:00:47	47	0.0000
nopath	2	1	1	1	327	01:03:37	3817	01:04:20	3860	00:00:43	43	0.0000
nopath	2	1	1	1	327	01:03:38	3818	01:04:21	3861	00:00:43	43	0.0000
nopath	2	3	9	1	311	01:03:41	3821	01:04:21	3861	00:00:40	40	0.0000
nopath	2	1	1	1	327	01:03:51	3831	01:04:24	3864	00:00:33	33	0.0000
nopath	2	3	3	1	311	01:03:45	3825	01:04:24	3864	00:00:39	39	0.0000
nopath	1	2	1	1	327	01:03:51	3831	01:04:24	3864	00:00:33	33	0.0000
nopath	2	1	1	1	327	01:03:52	3832	01:04:25	3865	00:00:33	33	0.0000
nopath	2	1	12	14	327	01:03:50	3830	01:04:26	3866	00:00:36	36	0.0000
nopath	1	2	5	1	327	01:03:53	3833	01:04:26	3866	00:00:33	33	0.0000
nopath	1	2	1	1	327	01:03:55	3835	01:04:28	3868	00:00:33	33	0.0000
nopath	1	2	1	1	327	01:03:58	3838	01:04:29	3869	00:00:31	31	0.0000
nopath	1	3	9	1	351	01:02:46	3766	01:04:29	3869	00:01:43	103	0.0000
nopath	1	3	2	1	351	01:02:47	3767	01:04:31	3871	00:01:44	104	0.0000
nopath	1	3	13	15	351	01:03:24	3804	01:04:36	3876	00:01:12	72	0.0000
nopath	3	1	9	1	351	01:02:22	3742	01:04:44	3884	00:02:22	142	0.0000
nopath	3	1	12	14	351	01:02:36	3756	01:04:48	3888	00:02:12	132	0.0000
nopath	1	2	1	1	327	01:04:10	3850	01:04:50	3890	00:00:40	40	0.0000
nopath	1	2	10	1	327	01:04:11	3851	01:04:51	3891	00:00:40	40	0.0000
nopath	1	2	1	1	327	01:04:13	3853	01:04:53	3893	00:00:40	40	0.0000
nopath	2	1	1	1	327	01:03:58	3838	01:04:53	3893	00:00:55	55	0.0000
nopath	2	1	1	1	327	01:03:53	3833	01:04:53	3893	00:01:00	60	0.0000
nopath	2	1	1	1	327	01:04:02	3842	01:04:54	3894	00:00:52	52	0.0000
nopath	2	1	2	1	327	01:04:01	3841	01:04:54	3894	00:00:53	53	0.0000
nopath	1	2	1	1	327	01:04:16	3856	01:04:55	3895	00:00:39	39	0.0000
nopath	2	1	1	1	327	01:04:09	3849	01:04:56	3896	00:00:47	47	0.0000
nopath	1	2	5	1	327	01:04:17	3857	01:04:57	3897	00:00:40	40	0.0000
nopath	2	1	1	1	327	01:04:13	3853	01:04:57	3897	00:00:44	44	0.0000
nopath	2	1	12	14	327	01:04:14	3854	01:04:58	3898	00:00:44	44	0.0000
nopath	1	2	1	1	327	01:04:19	3859	01:04:58	3898	00:00:39	39	0.0000
nopath	2	1	1	1	327	01:04:20	3860	01:04:59	3899	00:00:39	39	0.0000
nopath	2	1	1	1	327	01:04:27	3867	01:04:59	3899	00:00:32	32	0.0000
nopath	1	2	12	14	327	01:04:20	3860	01:05:00	3900	00:00:40	40	0.0000	00:00:34
nopath	2	1	9	1	327	01:04:21	3861	01:05:00	3900	00:00:39	39	0.0000
nopath	1	2	5	1	327	01:04:21	3861	01:05:02	3902	00:00:41	41	0.0000
nopath	2	1	5	1	327	01:04:33	3873	01:05:02	3902	00:00:29	29	0.0000
nopath	2	1	1	1	327	01:04:31	3871	01:05:03	3903	00:00:32	32	0.0000
nopath	1	2	5	1	327	01:04:27	3867	01:05:04	3904	00:00:37	37	0.0000
nopath	2	1	9	1	327	01:04:38	3878	01:05:04	3904	00:00:26	26	0.0000
nopath	2	1	1	1	327	01:04:39	3879	01:05:05	3905	00:00:26	26	0.0000
nopath	1	2	10	1	327	01:04:28	3868	01:05:06	3906	00:00:38	38	0.0000
nopath	1	2	1	1	327	01:04:33	3873	01:05:08	3908	00:00:35	35	0.0000
nopath	1	3	1	1	351	01:03:39	3819	01:05:09	3909	00:01:30	90	0.0000
nopath	1	2	1	1	327	01:04:40	3880	01:05:10	3910	00:00:30	30	0.0000
nopath	1	3	1	1	351	01:03:40	3820	01:05:11	3911	00:01:31	91	0.0000
nopath	1	3	12	14	351	01:03:41	3821	01:05:14	3914	00:01:33	93	0.0000
nopath	1	2	13	15	327	01:04:41	3881	01:05:15	3915	00:00:34	34	0.0000
nopath	1	3	1	1	351	01:03:47	3827	01:05:17	3917	00:01:30	90	0.0000
nopath	3	2	9	1	311	01:03:03	3783	01:05:22	3922	00:02:19	139	0.0000
nopath	3	2	10	1	311	01:03:05	3785	01:05:24	3924	00:02:19	139	0.0000
nopath	3	2	9	1	311	01:03:20	3800	01:05:26	3926	00:02:06	126	0.0000
nopath	3	1	1	1	351	01:03:29	3809	01:05:30	3930	00:02:01	121	0.0000
nopath	3	2	9	1	311	01:03:30	3810	01:05:31	3931	00:02:01	121	0.0000
nopath	3	1	5	1	351	01:03:34	3814	01:05:35	3935	00:02:01	121	0.0000
nopath	3	1	1	1	351	01:03:38	3818	01:05:38	3938	00:02:00	120	0.0000
nopath	3	2	1	1	311	01:03:40	3820	01:05:39	3939	00:01:59	119	0.0000
nopath	3	1	1	1	351	01:04:01	3841	01:05:44	3944	00:01:43	103	0.0000
nopath	3	1	1	1	351	01:04:02	3842	01:05:47	3947	00:01:45	105	0.0000
nopath	1	2	12	14	327	01:04:44	3884	01:05:51	3951	00:01:07	67	0.0000
nopath	1	2	1	1	327	01:04:46	3886	01:05:53	3953	00:01:07	67	0.0000
nopath	2	1	6	1	327	01:04:52	3892	01:05:53	3953	00:01:01	61	0.0000
nopath	2	1	1	1	327	01:04:49	3889	01:05:53	3953	00:01:04	64	0.0000
nopath	1	2	12	14	327	01:04:47	3887	01:05:54	3954	00:01:07	67	0.0000
nopath	2	1	5	1	327	01:04:51	3891	01:05:54	3954	00:01:03	63	0.0000
nopath	2	1	1	1	327	01:04:54	3894	01:05:55	3955	00:01:01	61	0.0000
nopath	1	2	5	1	327	01:04:48	3888	01:05:56	3956	00:01:08	68	0.0000
nopath	2	1	1	1	327	01:04:53	3893	01:05:56	3956	00:01:03	63	0.0000
nopath	2	1	12	14	327	01:04:55	3895	01:05:57	3957	00:01:02	62	0.0000
nopath	1	2	1	1	327	01:04:52	3892	01:05:57	3957	00:01:05	65	0.0000
nopath	1	2	1	1	327	01:04:53	3893	01:05:59	3959	00:01:06	66	0.0000
nopath	2	1	1	1	327	01:04:58	3898	01:05:59	3959	00:01:01	61	0.0000
nopath	2	1	9	1	327	01:05:04	3904	01:05:59	3959	00:00:55	55	0.0000
nopath	2	1	5	1	327	01:05:02	3902	01:06:00	3960	00:00:58	58	0.0000	00:00:41
nopath	1	2	1	1	327	01:04:58	3898	01:06:01	3961	00:01:03	63	0.0000
nopath	2	1	1	1	327	01:05:05	3905	01:06:01	3961	00:00:56	56	0.0000
nopath	2	1	1	1	327	01:05:08	3908	01:06:02	3962	00:00:54	54	0.0000
nopath	2	1	1	1	327	01:05:07	3907	01:06:02	3962	00:00:55	55	0.0000
nopath	1	2	1	1	327	01:04:59	3899	01:06:03	3963	00:01:04	64	0.0000
nopath	2	1	1	1	327	01:05:09	3909	01:06:04	3964	00:00:55	55	0.0000
nopath	2	1	1	1	327	01:05:17	3917	01:06:04	3964	00:00:47	47	0.0000
nopath	1	2	3	1	327	01:05:04	3904	01:06:05	3965	00:01:01	61	0.0000
nopath	2	1	14	16	327	01:05:22	3922	01:06:06	3966	00:00:44	44	0.0000
nopath	1	2	1	1	327	01:05:13	3913	01:06:07	3967	00:00:54	54	0.0000
nopath	2	1	1	1	327	01:05:11	3911	01:06:07	3967	00:00:56	56	0.0000
nopath	2	1	1	1	327	01:05:24	3924	01:06:08	3968	00:00:44	44	0.0000
nopath	1	2	1	1	327	01:05:21	3921	01:06:08	3968	00:00:47	47	0.0000
nopath	2	1	1	1	327	01:05:27	3927	01:06:08	3968	00:00:41	41	0.0000
nopath	1	2	1	1	327	01:05:23	3923	01:06:10	3970	00:00:47	47	0.0000
nopath	2	1	9	1	327	01:05:33	3933	01:06:10	3970	00:00:37	37	0.0000
nopath	1	2	1	1	327	01:05:28	3928	01:06:12	3972	00:00:44	44	0.0000
nopath	2	1	3	1	327	01:05:45	3945	01:06:12	3972	00:00:27	27	0.0000
nopath	2	1	1	1	327	01:05:43	3943	01:06:13	3973	00:00:30	30	0.0000
nopath	2	1	10	1	327	01:05:51	3951	01:06:17	3977	00:00:26	26	0.0000
nopath	2	3	1	1	311	01:05:50	3950	01:06:19	3979	00:00:29	29	0.0000
nopath	3	2	1	1	311	01:04:04	3844	01:06:20	3980	00:02:16	136	0.0000
nopath	3	2	3	1	311	01:04:28	3868	01:06:24	3984	00:01:56	116	0.0000
nopath	3	1	1	1	351	01:04:18	3858	01:06:24	3984	00:02:06	126	0.0000
nopath	3	1	1	1	351	01:04:43	3883	01:06:29	3989	00:01:46	106	0.0000
nopath	3	1	1	1	351	01:05:14	3914	01:06:32	3992	00:01:18	78	0.0000
nopath	3	1	1	1	351	01:05:22	3922	01:06:35	3995	00:01:13	73	0.0000
nopath	3	1	1	1	351	01:05:23	3923	01:06:38	3998	00:01:15	75	0.0000
nopath	1	2	1	1	327	01:05:36	3936	01:06:40	4000	00:01:04	64	0.0000
nopath	1	2	1	1	327	01:05:37	3937	01:06:41	4001	00:01:04	64	0.0000
nopath	1	2	1	1	327	01:05:40	3940	01:06:42	4002	00:01:02	62	0.0000
nopath	2	1	1	1	327	01:05:55	3955	01:06:43	4003	00:00:48	48	0.0000
nopath	1	2	7	1	327	01:05:51	3951	01:06:45	4005	00:00:54	54	0.0000
nopath	2	1	14	16	327	01:06:02	3962	01:06:45	4005	00:00:43	43	0.0000
nopath	2	1	14	16	327	01:06:00	3960	01:06:46	4006	00:00:46	46	0.0000
nopath	2	1	1	1	327	01:06:04	3964	01:06:47	4007	00:00:43	43	0.0000
nopath	1	2	14	16	327	01:05:52	3952	01:06:48	4008	00:00:56	56	0.0000
nopath	2	1	12	14	327	01:06:06	3966	01:06:48	4008	00:00:42	42	0.0000
nopath	2	1	1	1	327	01:06:07	3967	01:06:49	4009	00:00:42	42	0.0000
nopath	1	2	1	1	327	01:05:54	3954	01:06:50	4010	00:00:56	56	0.0000
nopath	2	1	1	1	327	01:06:08	3968	01:06:50	4010	00:00:42	42	0.0000
nopath	2	1	14	16	327	01:06:09	3969	01:06:51	4011	00:00:42	42	0.0000
nopath	2	1	1	1	327	01:06:11	3971	01:06:52	4012	00:00:41	41	0.0000
nopath	1	2	1	1	327	01:05:56	3956	01:06:52	4012	00:00:56	56	0.0000
nopath	2	1	1	1	327	01:06:13	3973	01:06:52	4012	00:00:39	39	0.0000
nopath	1	2	1	1	327	01:06:04	3964	01:06:54	4014	00:00:50	50	0.0000
nopath	2	1	1	1	327	01:06:20	3980	01:06:54	4014	00:00:34	34	0.0000
nopath	2	1	1	1	327	01:06:21	3981	01:06:54	4014	00:00:33	33	0.0000
nopath	2	1	9	1	327	01:06:22	3982	01:06:55	4015	00:00:33	33	0.0000
nopath	1	2	1	1	327	01:06:08	3968	01:06:56	4016	00:00:48	48	0.0000
nopath	2	1	1	1	327	01:06:23	3983	01:06:56	4016	00:00:33	33	0.0000
nopath	1	2	12	14	327	01:06:20	3980	01:06:57	4017	00:00:37	37	0.0000
nopath	2	1	1	1	327	01:06:30	3990	01:06:58	4018	00:00:28	28	0.0000
nopath	2	1	5	1	327	01:06:27	3987	01:06:58	4018	00:00:31	31	0.0000
nopath	1	2	1	1	327	01:06:22	3982	01:06:59	4019	00:00:37	37	0.0000
nopath	1	2	5	1	327	01:06:27	3987	01:07:00	4020	00:00:33	33	0.0000	00:00:52
nopath	2	1	1	1	327	01:06:35	3995	01:07:01	4021	00:00:26	26	0.0000
nopath	1	2	5	1	327	01:06:29	3989	01:07:02	4022	00:00:33	33	0.0000
nopath	1	2	1	1	327	01:06:31	3991	01:07:04	4024	00:00:33	33	0.0000
nopath	2	1	5	1	327	01:06:38	3998	01:07:04	4024	00:00:26	26	0.0000
nopath	1	2	10	1	327	01:06:37	3997	01:07:06	4026	00:00:29	29	0.0000
nopath	2	1	9	1	327	01:06:40	4000	01:07:06	4026	00:00:26	26	0.0000
nopath	1	2	1	1	327	01:06:39	3999	01:07:08	4028	00:00:29	29	0.0000
nopath	1	3	3	1	351	01:03:57	3837	01:07:08	4028	00:03:11	191	0.0000
nopath	1	2	1	1	327	01:06:40	4000	01:07:10	4030	00:00:30	30	0.0000
nopath	1	3	1	1	351	01:05:08	3908	01:07:10	4030	00:02:02	122	0.0000
nopath	1	2	8	1	327	01:06:44	4004	01:07:13	4033	00:00:29	29	0.0000
nopath	1	3	3	1	351	01:05:35	3935	01:07:13	4033	00:01:38	98	0.0000
nopath	1	3	1	1	351	01:06:16	3976	01:07:16	4036	00:01:00	60	0.0000
nopath	3	1	1	1	351	01:05:37	3937	01:07:24	4044	00:01:47	107	0.0000
nopath	3	2	9	1	311	01:05:43	3943	01:07:27	4047	00:01:44	104	0.0000
nopath	3	1	12	14	351	01:05:42	3942	01:07:27	4047	00:01:45	105	0.0000
nopath	3	1	9	1	351	01:05:51	3951	01:07:31	4051	00:01:40	100	0.0000
nopath	3	1	1	1	351	01:05:54	3954	01:07:34	4054	00:01:40	100	0.0000
nopath	3	2	1	1	311	01:05:56	3956	01:07:35	4055	00:01:39	99	0.0000
nopath	1	2	1	1	327	01:06:50	4010	01:07:40	4060	00:00:50	50	0.0000
nopath	1	2	6	1	327	01:06:54	4014	01:07:42	4062	00:00:48	48	0.0000
nopath	2	1	1	1	327	01:06:44	4004	01:07:43	4063	00:00:59	59	0.0000
nopath	1	2	1	1	327	01:06:59	4019	01:07:43	4063	00:00:44	44	0.0000
nopath	2	1	1	1	327	01:06:43	4003	01:07:43	4063	00:01:00	60	0.0000
nopath	2	1	1	1	327	01:06:50	4010	01:07:45	4065	00:00:55	55	0.0000
nopath	1	2	12	14	327	01:07:04	4024	01:07:46	4066	00:00:42	42	0.0000
nopath	2	1	5	1	327	01:06:52	4012	01:07:47	4067	00:00:55	55	0.0000
nopath	2	1	13	15	327	01:06:46	4006	01:07:47	4067	00:01:01	61	0.0000
nopath	1	2	12	14	327	01:07:07	4027	01:07:48	4068	00:00:41	41	0.0000
nopath	2	1	1	1	327	01:06:54	4014	01:07:48	4068	00:00:54	54	0.0000
nopath	2	1	1	1	327	01:06:47	4007	01:07:49	4069	00:01:02	62	0.0000
nopath	2	1	3	1	327	01:06:56	4016	01:07:50	4070	00:00:54	54	0.0000
nopath	1	2	12	14	327	01:07:10	4030	01:07:50	4070	00:00:40	40	0.0000
nopath	2	1	9	1	327	01:06:53	4013	01:07:51	4071	00:00:58	58	0.0000
nopath	1	2	3	1	327	01:07:13	4033	01:07:52	4072	00:00:39	39	0.0000
nopath	2	1	3	1	327	01:06:58	4018	01:07:52	4072	00:00:54	54	0.0000
nopath	2	1	5	1	327	01:06:59	4019	01:07:52	4072	00:00:53	53	0.0000
nopath	2	1	1	1	327	01:07:00	4020	01:07:53	4073	00:00:53	53	0.0000
nopath	1	2	12	14	327	01:07:18	4038	01:07:54	4074	00:00:36	36	0.0000
nopath	2	1	1	1	327	01:07:07	4027	01:07:54	4074	00:00:47	47	0.0000
nopath	2	1	1	1	327	01:07:08	4028	01:07:55	4075	00:00:47	47	0.0000
nopath	2	1	12	14	327	01:07:10	4030	01:07:56	4076	00:00:46	46	0.0000
nopath	1	2	13	15	327	01:07:19	4039	01:07:56	4076	00:00:37	37	0.0000
nopath	2	1	1	1	327	01:07:21	4041	01:07:57	4077	00:00:36	36	0.0000
nopath	2	1	1	1	327	01:07:15	4035	01:07:58	4078	00:00:43	43	0.0000
nopath	1	2	1	1	327	01:07:21	4041	01:07:59	4079	00:00:38	38	0.0000
nopath	2	1	1	1	327	01:07:26	4046	01:07:59	4079	00:00:33	33	0.0000
nopath	1	2	3	1	327	01:07:23	4043	01:08:00	4080	00:00:37	37	0.0000	00:00:37
nopath	1	3	1	1	351	01:06:18	3978	01:08:01	4081	00:01:43	103	0.0000
nopath	1	2	1	1	327	01:07:28	4048	01:08:02	4082	00:00:34	34	0.0000
nopath	1	2	1	1	327	01:07:29	4049	01:08:04	4084	00:00:35	35	0.0000
nopath	1	2	3	1	327	01:07:30	4050	01:08:05	4085	00:00:35	35	0.0000
nopath	2	1	4	1	327	01:07:39	4059	01:08:05	4085	00:00:26	26	0.0000
nopath	1	2	1	1	327	01:07:31	4051	01:08:07	4087	00:00:36	36	0.0000
nopath	1	2	1	1	327	01:07:34	4054	01:08:08	4088	00:00:34	34	0.0000
nopath	1	3	1	1	351	01:06:56	4016	01:08:08	4088	00:01:12	72	0.0000
nopath	1	2	1	1	327	01:07:40	4060	01:08:10	4090	00:00:30	30	0.0000
nopath	1	3	9	1	351	01:07:22	4042	01:08:10	4090	00:00:48	48	0.0000
nopath	1	3	1	1	351	01:07:25	4045	01:08:13	4093	00:00:48	48	0.0000
nopath	1	3	1	1	351	01:07:33	4053	01:08:16	4096	00:00:43	43	0.0000
nopath	3	1	14	16	351	01:06:00	3960	01:08:25	4105	00:02:25	145	0.0000
nopath	3	2	9	1	311	01:06:25	3985	01:08:25	4105	00:02:00	120	0.0000
nopath	3	1	2	1	351	01:06:32	3992	01:08:29	4109	00:01:57	117	0.0000
nopath	3	1	1	1	351	01:06:36	3996	01:08:32	4112	00:01:56	116	0.0000
nopath	3	1	3	1	351	01:06:55	4015	01:08:36	4116	00:01:41	101	0.0000
nopath	3	1	3	1	351	01:07:15	4035	01:08:40	4120	00:01:25	85	0.0000
nopath	3	1	1	1	351	01:07:23	4043	01:08:43	4123	00:01:20	80	0.0000
nopath	3	2	1	1	311	01:07:30	4050	01:08:44	4124	00:01:14	74	0.0000
nopath	1	2	10	1	327	01:07:49	4069	01:08:50	4130	00:01:01	61	0.0000
nopath	1	2	5	1	327	01:07:56	4076	01:08:51	4131	00:00:55	55	0.0000
nopath	2	1	3	1	327	01:07:41	4061	01:08:53	4133	00:01:12	72	0.0000
nopath	1	2	1	1	327	01:07:57	4077	01:08:53	4133	00:00:56	56	0.0000
nopath	2	1	12	14	327	01:07:49	4069	01:08:54	4134	00:01:05	65	0.0000
nopath	2	1	1	1	327	01:07:48	4068	01:08:55	4135	00:01:07	67	0.0000
nopath	1	2	3	1	327	01:07:58	4078	01:08:55	4135	00:00:57	57	0.0000
nopath	2	1	1	1	327	01:07:52	4072	01:08:55	4135	00:01:03	63	0.0000
nopath	2	1	1	1	327	01:08:03	4083	01:08:57	4137	00:00:54	54	0.0000
nopath	2	1	12	14	327	01:07:58	4078	01:08:57	4137	00:00:59	59	0.0000
nopath	1	2	1	1	327	01:08:03	4083	01:08:58	4138	00:00:55	55	0.0000
nopath	2	1	1	1	327	01:08:05	4085	01:08:59	4139	00:00:54	54	0.0000
nopath	2	1	1	1	327	01:08:02	4082	01:08:59	4139	00:00:57	57	0.0000
nopath	1	2	1	1	327	01:08:10	4090	01:09:00	4140	00:00:50	50	0.0000	00:00:44
nopath	2	1	1	1	327	01:08:13	4093	01:09:01	4141	00:00:48	48	0.0000
nopath	1	2	12	14	327	01:08:12	4092	01:09:02	4142	00:00:50	50	0.0000
nopath	2	1	1	1	327	01:08:21	4101	01:09:02	4142	00:00:41	41	0.0000
nopath	2	1	15	17	327	01:08:08	4088	01:09:03	4143	00:00:55	55	0.0000
nopath	1	2	3	1	327	01:08:13	4093	01:09:03	4143	00:00:50	50	0.0000
nopath	2	1	1	1	327	01:08:27	4107	01:09:04	4144	00:00:37	37	0.0000
nopath	2	1	1	1	327	01:08:20	4100	01:09:05	4145	00:00:45	45	0.0000
nopath	1	2	12	14	327	01:08:18	4098	01:09:05	4145	00:00:47	47	0.0000
nopath	2	1	1	1	327	01:08:29	4109	01:09:06	4146	00:00:37	37	0.0000
nopath	2	1	5	1	327	01:08:22	4102	01:09:07	4147	00:00:45	45	0.0000
nopath	1	2	10	1	327	01:08:22	4102	01:09:07	4147	00:00:45	45	0.0000
nopath	2	1	1	1	327	01:08:28	4108	01:09:08	4148	00:00:40	40	0.0000
nopath	2	1	1	1	327	01:08:30	4110	01:09:08	4148	00:00:38	38	0.0000
nopath	1	2	2	1	327	01:08:26	4106	01:09:09	4149	00:00:43	43	0.0000
nopath	2	1	1	1	327	01:08:34	4114	01:09:09	4149	00:00:35	35	0.0000
nopath	2	1	1	1	327	01:08:40	4120	01:09:11	4151	00:00:31	31	0.0000
nopath	1	2	3	1	327	01:08:35	4115	01:09:11	4151	00:00:36	36	0.0000
nopath	2	1	12	14	327	01:08:39	4119	01:09:11	4151	00:00:32	32	0.0000
nopath	1	2	9	1	327	01:08:37	4117	01:09:13	4153	00:00:36	36	0.0000
nopath	2	1	15	17	327	01:08:41	4121	01:09:14	4154	00:00:33	33	0.0000
nopath	2	3	1	1	311	01:08:42	4122	01:09:15	4155	00:00:33	33	0.0000
nopath	1	2	1	1	327	01:08:41	4121	01:09:15	4155	00:00:34	34	0.0000
nopath	1	2	1	1	327	01:08:42	4122	01:09:16	4156	00:00:34	34	0.0000
nopath	2	1	3	1	327	01:08:43	4123	01:09:16	4156	00:00:33	33	0.0000
nopath	2	1	9	1	327	01:08:50	4130	01:09:17	4157	00:00:27	27	0.0000
nopath	1	2	12	14	327	01:08:49	4129	01:09:19	4159	00:00:30	30	0.0000
nopath	1	3	12	14	351	01:08:16	4096	01:09:19	4159	00:01:03	63	0.0000
nopath	1	2	1	1	327	01:08:53	4133	01:09:22	4162	00:00:29	29	0.0000
nopath	2	1	1	1	327	01:08:57	4137	01:09:23	4163	00:00:26	26	0.0000
nopath	2	1	1	1	327	01:08:58	4138	01:09:24	4164	00:00:26	26	0.0000
nopath	1	2	1	1	327	01:08:57	4137	01:09:25	4165	00:00:28	28	0.0000
nopath	2	1	15	17	327	01:09:00	4140	01:09:27	4167	00:00:27	27	0.0000
nopath	1	2	1	1	327	01:08:58	4138	01:09:28	4168	00:00:30	30	0.0000
nopath	1	2	1	1	327	01:08:59	4139	01:09:28	4168	00:00:29	29	0.0000
nopath	1	3	1	1	351	01:08:24	4104	01:09:28	4168	00:01:04	64	0.0000
nopath	1	2	1	1	327	01:09:00	4140	01:09:30	4170	00:00:30	30	0.0000
nopath	1	3	1	1	351	01:08:31	4111	01:09:30	4170	00:00:59	59	0.0000
nopath	1	2	1	1	327	01:09:06	4146	01:09:34	4174	00:00:28	28	0.0000
nopath	1	3	1	1	351	01:08:36	4116	01:09:34	4174	00:00:58	58	0.0000
nopath	1	3	1	1	351	01:08:43	4123	01:09:37	4177	00:00:54	54	0.0000
nopath	3	2	1	1	311	01:07:48	4068	01:09:42	4182	00:01:54	114	0.0000
nopath	3	2	1	1	311	01:08:08	4088	01:09:46	4186	00:01:38	98	0.0000
nopath	3	1	1	1	351	01:07:55	4075	01:09:46	4186	00:01:51	111	0.0000
nopath	3	1	6	1	351	01:08:22	4102	01:09:51	4191	00:01:29	89	0.0000
nopath	3	2	5	1	311	01:08:31	4111	01:09:51	4191	00:01:20	80	0.0000
nopath	3	1	3	1	351	01:08:38	4118	01:09:56	4196	00:01:18	78	0.0000
nopath	3	2	1	1	311	01:08:45	4125	01:09:57	4197	00:01:12	72	0.0000
nopath	1	2	6	1	327	01:09:08	4148	01:10:00	4200	00:00:52	52	0.0000	00:00:37
nopath	1	2	1	1	327	01:09:09	4149	01:10:02	4202	00:00:53	53	0.0000
nopath	1	2	1	1	327	01:09:12	4152	01:10:03	4203	00:00:51	51	0.0000
nopath	2	1	1	1	327	01:09:07	4147	01:10:03	4203	00:00:56	56	0.0000
nopath	2	1	1	1	327	01:09:19	4159	01:10:04	4204	00:00:45	45	0.0000
nopath	1	2	12	14	327	01:09:16	4156	01:10:06	4206	00:00:50	50	0.0000
nopath	2	1	13	15	327	01:09:02	4142	01:10:06	4206	00:01:04	64	0.0000
nopath	2	1	1	1	327	01:09:21	4161	01:10:06	4206	00:00:45	45	0.0000
nopath	2	1	1	1	327	01:09:12	4152	01:10:07	4207	00:00:55	55	0.0000
nopath	1	2	1	1	327	01:09:20	4160	01:10:08	4208	00:00:48	48	0.0000
nopath	2	1	1	1	327	01:09:26	4166	01:10:08	4208	00:00:42	42	0.0000
nopath	2	3	3	1	311	01:09:17	4157	01:10:09	4209	00:00:52	52	0.0000
nopath	1	2	3	1	327	01:09:21	4161	01:10:10	4210	00:00:49	49	0.0000
nopath	2	1	1	1	327	01:09:22	4162	01:10:10	4210	00:00:48	48	0.0000
nopath	2	1	1	1	327	01:09:23	4163	01:10:10	4210	00:00:47	47	0.0000
nopath	2	1	9	1	327	01:09:24	4164	01:10:11	4211	00:00:47	47	0.0000
nopath	2	1	1	1	327	01:09:31	4171	01:10:12	4212	00:00:41	41	0.0000
nopath	1	2	1	1	327	01:09:26	4166	01:10:12	4212	00:00:46	46	0.0000
nopath	2	1	1	1	327	01:09:29	4169	01:10:12	4212	00:00:43	43	0.0000
nopath	2	1	3	1	327	01:09:41	4181	01:10:14	4214	00:00:33	33	0.0000
nopath	1	2	9	1	327	01:09:27	4167	01:10:14	4214	00:00:47	47	0.0000
nopath	2	1	10	1	327	01:09:34	4174	01:10:15	4215	00:00:41	41	0.0000
nopath	2	1	3	1	327	01:09:43	4183	01:10:16	4216	00:00:33	33	0.0000
nopath	1	2	3	1	327	01:09:28	4168	01:10:17	4217	00:00:49	49	0.0000
nopath	2	1	3	1	327	01:09:38	4178	01:10:17	4217	00:00:39	39	0.0000
nopath	2	1	1	1	327	01:09:49	4189	01:10:17	4217	00:00:28	28	0.0000
nopath	2	1	1	1	327	01:09:42	4182	01:10:18	4218	00:00:36	36	0.0000
nopath	1	2	1	1	327	01:09:37	4177	01:10:19	4219	00:00:42	42	0.0000
nopath	2	1	1	1	327	01:09:50	4190	01:10:20	4220	00:00:30	30	0.0000
nopath	2	1	1	1	327	01:09:45	4185	01:10:20	4220	00:00:35	35	0.0000
nopath	1	2	12	14	327	01:09:39	4179	01:10:21	4221	00:00:42	42	0.0000
nopath	2	1	5	1	327	01:09:48	4188	01:10:21	4221	00:00:33	33	0.0000
nopath	2	1	3	1	327	01:09:55	4195	01:10:22	4222	00:00:27	27	0.0000
nopath	1	2	1	1	327	01:09:41	4181	01:10:23	4223	00:00:42	42	0.0000
nopath	2	1	10	1	327	01:09:57	4197	01:10:23	4223	00:00:26	26	0.0000
nopath	1	2	1	1	327	01:09:42	4182	01:10:24	4224	00:00:42	42	0.0000
nopath	1	2	3	1	327	01:09:44	4184	01:10:26	4226	00:00:42	42	0.0000
nopath	2	1	13	15	327	01:09:58	4198	01:10:27	4227	00:00:29	29	0.0000
nopath	1	2	2	1	327	01:09:51	4191	01:10:28	4228	00:00:37	37	0.0000
nopath	2	1	1	1	327	01:10:03	4203	01:10:29	4229	00:00:26	26	0.0000
nopath	1	2	1	1	327	01:09:57	4197	01:10:30	4230	00:00:33	33	0.0000
nopath	1	2	3	1	327	01:09:59	4199	01:10:33	4233	00:00:34	34	0.0000
nopath	1	2	1	1	327	01:10:00	4200	01:10:34	4234	00:00:34	34	0.0000
nopath	2	1	3	1	327	01:10:08	4208	01:10:34	4234	00:00:26	26	0.0000
nopath	1	2	1	1	327	01:10:03	4203	01:10:36	4236	00:00:33	33	0.0000
nopath	1	2	1	1	327	01:10:04	4204	01:10:37	4237	00:00:33	33	0.0000
nopath	2	1	1	1	327	01:10:10	4210	01:10:38	4238	00:00:28	28	0.0000
nopath	2	3	3	1	311	01:10:09	4209	01:10:39	4239	00:00:30	30	0.0000
nopath	1	2	1	1	327	01:10:11	4211	01:10:40	4240	00:00:29	29	0.0000
nopath	1	2	13	15	327	01:10:12	4212	01:10:42	4242	00:00:30	30	0.0000
nopath	2	1	14	16	327	01:10:17	4217	01:10:44	4244	00:00:27	27	0.0000
nopath	1	3	1	1	351	01:09:25	4165	01:10:48	4248	00:01:23	83	0.0000
nopath	3	2	1	1	311	01:08:52	4132	01:10:52	4252	00:02:00	120	0.0000
nopath	3	1	6	1	351	01:08:48	4128	01:10:52	4252	00:02:04	124	0.0000
nopath	3	1	1	1	351	01:09:06	4146	01:10:57	4257	00:01:51	111	0.0000
nopath	3	1	14	16	351	01:09:22	4162	01:11:02	4262	00:01:40	100	0.0000	00:01:28
nopath	3	1	1	1	351	01:09:24	4164	01:11:05	4265	00:01:41	101	0.0000
nopath	1	2	9	1	327	01:10:13	4213	01:11:10	4270	00:00:57	57	0.0000
nopath	1	2	1	1	327	01:10:19	4219	01:11:12	4272	00:00:53	53	0.0000
nopath	2	1	1	1	327	01:10:26	4226	01:11:13	4273	00:00:47	47	0.0000
nopath	2	1	9	1	327	01:10:25	4225	01:11:13	4273	00:00:48	48	0.0000
nopath	1	2	1	1	327	01:10:24	4224	01:11:14	4274	00:00:50	50	0.0000
nopath	1	2	9	1	327	01:10:29	4229	01:11:14	4274	00:00:45	45	0.0000
nopath	2	1	1	1	327	01:10:28	4228	01:11:14	4274	00:00:46	46	0.0000
nopath	2	1	1	1	327	01:10:27	4227	01:11:14	4274	00:00:47	47	0.0000
nopath	2	1	3	1	327	01:10:31	4231	01:11:16	4276	00:00:45	45	0.0000
nopath	1	2	1	1	327	01:10:30	4230	01:11:16	4276	00:00:46	46	0.0000
nopath	2	1	10	1	327	01:10:30	4230	01:11:16	4276	00:00:46	46	0.0000
nopath	2	1	1	1	327	01:10:43	4243	01:11:18	4278	00:00:35	35	0.0000
nopath	2	1	1	1	327	01:10:42	4242	01:11:18	4278	00:00:36	36	0.0000
nopath	1	2	1	1	327	01:10:33	4233	01:11:19	4279	00:00:46	46	0.0000
nopath	2	1	1	1	327	01:10:49	4249	01:11:19	4279	00:00:30	30	0.0000
nopath	1	2	1	1	327	01:10:42	4242	01:11:21	4281	00:00:39	39	0.0000
nopath	2	1	1	1	327	01:10:48	4248	01:11:22	4282	00:00:34	34	0.0000
nopath	2	3	1	1	311	01:10:46	4246	01:11:22	4282	00:00:36	36	0.0000
nopath	1	2	1	1	327	01:10:44	4244	01:11:23	4283	00:00:39	39	0.0000
nopath	1	2	14	16	327	01:10:45	4245	01:11:25	4285	00:00:40	40	0.0000
nopath	2	1	2	1	327	01:11:01	4261	01:11:26	4286	00:00:25	25	0.0000
nopath	1	2	2	1	327	01:10:47	4247	01:11:27	4287	00:00:40	40	0.0000
nopath	1	3	10	1	351	01:09:35	4175	01:11:28	4288	00:01:53	113	0.0000
nopath	1	2	1	1	327	01:10:49	4249	01:11:29	4289	00:00:40	40	0.0000
nopath	1	2	1	1	327	01:10:55	4255	01:11:31	4291	00:00:36	36	0.0000
nopath	1	3	9	1	351	01:09:45	4185	01:11:31	4291	00:01:46	106	0.0000
nopath	1	2	5	1	327	01:10:58	4258	01:11:32	4292	00:00:34	34	0.0000
nopath	1	3	10	1	351	01:10:32	4232	01:11:33	4293	00:01:01	61	0.0000
nopath	1	2	10	1	327	01:11:05	4265	01:11:35	4295	00:00:30	30	0.0000
nopath	1	3	1	1	351	01:10:39	4239	01:11:37	4297	00:00:58	58	0.0000
nopath	1	2	1	1	327	01:11:06	4266	01:11:37	4297	00:00:31	31	0.0000
nopath	1	2	1	1	327	01:11:11	4271	01:11:39	4299	00:00:28	28	0.0000
nopath	1	3	14	16	351	01:10:54	4254	01:11:40	4300	00:00:46	46	0.0000
nopath	1	3	12	14	351	01:10:57	4257	01:11:43	4303	00:00:46	46	0.0000
nopath	1	2	1	1	327	01:11:17	4277	01:11:45	4305	00:00:28	28	0.0000
nopath	1	3	1	1	351	01:11:03	4263	01:11:46	4306	00:00:43	43	0.0000
nopath	1	2	1	1	327	01:11:20	4280	01:11:48	4308	00:00:28	28	0.0000
nopath	1	3	1	1	351	01:11:07	4267	01:11:49	4309	00:00:42	42	0.0000
nopath	1	3	1	1	351	01:11:08	4268	01:11:51	4311	00:00:43	43	0.0000
nopath	1	3	1	1	351	01:11:09	4269	01:11:54	4314	00:00:45	45	0.0000
nopath	1	2	14	16	327	01:11:25	4285	01:11:54	4314	00:00:29	29	0.0000
nopath	1	3	1	1	351	01:11:15	4275	01:11:55	4315	00:00:40	40	0.0000
nopath	3	2	1	1	311	01:10:00	4200	01:12:04	4324	00:02:04	124	0.0000	00:01:51
nopath	3	1	3	1	351	01:09:51	4191	01:12:04	4324	00:02:13	133	0.0000
nopath	3	2	1	1	311	01:10:11	4211	01:12:07	4327	00:01:56	116	0.0000
nopath	3	1	3	1	351	01:10:19	4219	01:12:11	4331	00:01:52	112	0.0000
nopath	3	2	1	1	311	01:10:21	4221	01:12:11	4331	00:01:50	110	0.0000
nopath	3	2	9	1	311	01:10:32	4232	01:12:12	4332	00:01:40	100	0.0000
nopath	3	1	12	14	351	01:10:50	4250	01:12:17	4337	00:01:27	87	0.0000
nopath	1	2	1	1	327	01:11:30	4290	01:12:20	4340	00:00:50	50	0.0000
nopath	1	2	1	1	327	01:11:34	4294	01:12:22	4342	00:00:48	48	0.0000
nopath	2	1	1	1	327	01:11:02	4262	01:12:23	4343	00:01:21	81	0.0000
nopath	1	2	1	1	327	01:11:40	4300	01:12:23	4343	00:00:43	43	0.0000
nopath	2	1	1	1	327	01:11:05	4265	01:12:23	4343	00:01:18	78	0.0000
nopath	2	1	12	14	327	01:11:11	4271	01:12:25	4345	00:01:14	74	0.0000
nopath	2	1	1	1	327	01:11:12	4272	01:12:25	4345	00:01:13	73	0.0000
nopath	1	2	1	1	327	01:11:44	4304	01:12:26	4346	00:00:42	42	0.0000
nopath	2	1	1	1	327	01:11:16	4276	01:12:26	4346	00:01:10	70	0.0000
nopath	2	1	4	1	327	01:11:19	4279	01:12:27	4347	00:01:08	68	0.0000
nopath	1	2	1	1	327	01:11:50	4310	01:12:28	4348	00:00:38	38	0.0000
nopath	2	1	5	1	327	01:11:23	4283	01:12:29	4349	00:01:06	66	0.0000
nopath	2	1	3	1	327	01:11:21	4281	01:12:29	4349	00:01:08	68	0.0000
nopath	1	2	10	1	327	01:11:54	4314	01:12:30	4350	00:00:36	36	0.0000
nopath	2	1	1	1	327	01:11:32	4292	01:12:30	4350	00:00:58	58	0.0000
nopath	2	1	1	1	327	01:11:31	4291	01:12:30	4350	00:00:59	59	0.0000
nopath	2	1	5	1	327	01:11:34	4294	01:12:31	4351	00:00:57	57	0.0000
nopath	1	2	6	1	327	01:12:00	4320	01:12:32	4352	00:00:32	32	0.0000
nopath	2	1	14	16	327	01:11:33	4293	01:12:33	4353	00:01:00	60	0.0000
nopath	2	1	12	14	327	01:11:46	4306	01:12:33	4353	00:00:47	47	0.0000
nopath	2	1	1	1	327	01:11:37	4297	01:12:34	4354	00:00:57	57	0.0000
nopath	1	2	1	1	327	01:12:03	4323	01:12:35	4355	00:00:32	32	0.0000
nopath	2	1	1	1	327	01:11:47	4307	01:12:35	4355	00:00:48	48	0.0000
nopath	2	1	1	1	327	01:11:45	4305	01:12:36	4356	00:00:51	51	0.0000
nopath	2	1	6	1	327	01:11:54	4314	01:12:37	4357	00:00:43	43	0.0000
nopath	1	2	1	1	327	01:12:09	4329	01:12:38	4358	00:00:29	29	0.0000
nopath	2	1	1	1	327	01:11:57	4317	01:12:38	4358	00:00:41	41	0.0000
nopath	2	1	1	1	327	01:12:03	4323	01:12:40	4360	00:00:37	37	0.0000
nopath	2	1	1	1	327	01:12:05	4325	01:12:40	4360	00:00:35	35	0.0000
nopath	1	2	15	17	327	01:12:11	4331	01:12:41	4361	00:00:30	30	0.0000
nopath	2	1	1	1	327	01:12:10	4330	01:12:42	4362	00:00:32	32	0.0000
nopath	2	1	3	1	327	01:12:14	4334	01:12:42	4362	00:00:28	28	0.0000
nopath	1	2	1	1	327	01:12:13	4333	01:12:43	4363	00:00:30	30	0.0000
nopath	2	1	1	1	327	01:12:12	4332	01:12:43	4363	00:00:31	31	0.0000
nopath	1	2	10	1	327	01:12:15	4335	01:12:45	4365	00:00:30	30	0.0000
nopath	2	1	3	1	327	01:12:20	4340	01:12:46	4366	00:00:26	26	0.0000
nopath	1	2	1	1	327	01:12:16	4336	01:12:46	4366	00:00:30	30	0.0000
nopath	2	1	1	1	327	01:12:19	4339	01:12:46	4366	00:00:27	27	0.0000
nopath	2	1	2	1	327	01:12:23	4343	01:12:48	4368	00:00:25	25	0.0000
nopath	1	2	1	1	327	01:12:20	4340	01:12:49	4369	00:00:29	29	0.0000
nopath	1	2	10	1	327	01:12:23	4343	01:12:51	4371	00:00:28	28	0.0000
nopath	2	3	1	1	311	01:12:24	4344	01:12:53	4373	00:00:29	29	0.0000
nopath	2	1	12	14	327	01:12:27	4347	01:12:54	4374	00:00:27	27	0.0000
nopath	1	2	12	14	327	01:12:25	4345	01:12:54	4374	00:00:29	29	0.0000
nopath	1	2	6	1	327	01:12:27	4347	01:12:55	4375	00:00:28	28	0.0000
nopath	1	2	1	1	327	01:12:30	4350	01:12:58	4378	00:00:28	28	0.0000
nopath	1	3	3	1	351	01:11:22	4282	01:12:58	4378	00:01:36	96	0.0000
nopath	1	3	1	1	351	01:11:33	4293	01:13:00	4380	00:01:27	87	0.0000	00:01:12
nopath	1	3	1	1	351	01:12:05	4325	01:13:03	4383	00:00:58	58	0.0000
nopath	1	3	1	1	351	01:12:17	4337	01:13:05	4385	00:00:48	48	0.0000
nopath	3	2	1	1	311	01:10:51	4251	01:13:12	4392	00:02:21	141	0.0000
nopath	3	2	12	14	311	01:10:54	4254	01:13:14	4394	00:02:20	140	0.0000
nopath	3	1	1	1	351	01:11:02	4262	01:13:18	4398	00:02:16	136	0.0000
nopath	3	2	9	1	311	01:11:06	4266	01:13:19	4399	00:02:13	133	0.0000
nopath	3	1	1	1	351	01:11:32	4292	01:13:24	4404	00:01:52	112	0.0000
nopath	3	2	1	1	311	01:12:06	4326	01:13:25	4405	00:01:19	79	0.0000
nopath	1	2	3	1	327	01:12:48	4368	01:13:30	4410	00:00:42	42	0.0000
nopath	1	2	1	1	327	01:12:56	4376	01:13:31	4411	00:00:35	35	0.0000
nopath	1	2	1	1	327	01:12:57	4377	01:13:33	4413	00:00:36	36	0.0000
nopath	2	1	8	1	327	01:12:32	4352	01:13:33	4413	00:01:01	61	0.0000
nopath	2	1	1	1	327	01:12:33	4353	01:13:33	4413	00:01:00	60	0.0000
nopath	1	2	1	1	327	01:12:58	4378	01:13:34	4414	00:00:36	36	0.0000
nopath	2	1	10	1	327	01:12:39	4359	01:13:34	4414	00:00:55	55	0.0000
nopath	2	1	5	1	327	01:12:38	4358	01:13:35	4415	00:00:57	57	0.0000
nopath	2	1	10	1	327	01:12:49	4369	01:13:36	4416	00:00:47	47	0.0000
nopath	1	2	1	1	327	01:13:01	4381	01:13:36	4416	00:00:35	35	0.0000
nopath	2	1	1	1	327	01:12:44	4364	01:13:37	4417	00:00:53	53	0.0000
nopath	2	1	1	1	327	01:12:48	4368	01:13:37	4417	00:00:49	49	0.0000
nopath	1	2	1	1	327	01:13:03	4383	01:13:38	4418	00:00:35	35	0.0000
nopath	2	1	1	1	327	01:12:51	4371	01:13:38	4418	00:00:47	47	0.0000
nopath	2	1	1	1	327	01:12:54	4374	01:13:39	4419	00:00:45	45	0.0000
nopath	2	1	1	1	327	01:12:56	4376	01:13:40	4420	00:00:44	44	0.0000
nopath	1	2	9	1	327	01:13:09	4389	01:13:40	4420	00:00:31	31	0.0000
nopath	2	1	5	1	327	01:12:59	4379	01:13:40	4420	00:00:41	41	0.0000
nopath	1	2	1	1	327	01:13:11	4391	01:13:42	4422	00:00:31	31	0.0000
nopath	2	1	1	1	327	01:12:58	4378	01:13:42	4422	00:00:44	44	0.0000
nopath	2	1	9	1	327	01:13:03	4383	01:13:43	4423	00:00:40	40	0.0000
nopath	1	2	12	14	327	01:13:14	4394	01:13:44	4424	00:00:30	30	0.0000
nopath	2	1	1	1	327	01:13:00	4380	01:13:44	4424	00:00:44	44	0.0000
nopath	2	1	5	1	327	01:13:09	4389	01:13:44	4424	00:00:35	35	0.0000
nopath	1	2	6	1	327	01:13:16	4396	01:13:45	4425	00:00:29	29	0.0000
nopath	2	1	5	1	327	01:13:06	4386	01:13:46	4426	00:00:40	40	0.0000
nopath	2	1	1	1	327	01:13:11	4391	01:13:46	4426	00:00:35	35	0.0000
nopath	1	2	3	1	327	01:13:18	4398	01:13:47	4427	00:00:29	29	0.0000
nopath	2	1	2	1	327	01:13:15	4395	01:13:48	4428	00:00:33	33	0.0000
nopath	1	2	12	14	327	01:13:19	4399	01:13:49	4429	00:00:30	30	0.0000
nopath	2	1	3	1	327	01:13:20	4400	01:13:49	4429	00:00:29	29	0.0000
nopath	2	1	1	1	327	01:13:21	4401	01:13:50	4430	00:00:29	29	0.0000
nopath	1	2	5	1	327	01:13:22	4402	01:13:50	4430	00:00:28	28	0.0000
nopath	1	2	1	1	327	01:13:23	4403	01:13:52	4432	00:00:29	29	0.0000
nopath	2	1	1	1	327	01:13:28	4408	01:13:54	4434	00:00:26	26	0.0000
nopath	2	1	1	1	327	01:13:27	4407	01:13:54	4434	00:00:27	27	0.0000
nopath	1	2	3	1	327	01:13:25	4405	01:13:55	4435	00:00:30	30	0.0000
nopath	1	2	1	1	327	01:13:27	4407	01:13:56	4436	00:00:29	29	0.0000
nopath	2	1	1	1	327	01:13:31	4411	01:13:57	4437	00:00:26	26	0.0000
nopath	1	3	1	1	351	01:12:38	4358	01:14:01	4441	00:01:23	83	0.0000	00:01:03
nopath	1	2	12	14	327	01:13:32	4412	01:14:01	4441	00:00:29	29	0.0000
nopath	1	3	1	1	351	01:13:24	4404	01:14:07	4447	00:00:43	43	0.0000
nopath	3	2	1	1	311	01:12:39	4359	01:14:10	4450	00:01:31	91	0.0000
nopath	3	1	1	1	351	01:12:46	4366	01:14:14	4454	00:01:28	88	0.0000
nopath	3	1	1	1	351	01:13:08	4388	01:14:17	4457	00:01:09	69	0.0000
nopath	3	2	5	1	311	01:13:19	4399	01:14:17	4457	00:00:58	58	0.0000
nopath	1	2	12	14	327	01:13:37	4417	01:14:21	4461	00:00:44	44	0.0000
nopath	1	2	1	1	327	01:13:40	4420	01:14:22	4462	00:00:42	42	0.0000
nopath	2	1	5	1	327	01:13:43	4423	01:14:23	4463	00:00:40	40	0.0000
nopath	1	2	1	1	327	01:13:42	4422	01:14:23	4463	00:00:41	41	0.0000
nopath	2	1	1	1	327	01:13:51	4431	01:14:23	4463	00:00:32	32	0.0000
nopath	2	1	3	1	327	01:13:52	4432	01:14:25	4465	00:00:33	33	0.0000
nopath	1	2	1	1	327	01:13:43	4423	01:14:25	4465	00:00:42	42	0.0000
nopath	2	1	1	1	327	01:13:50	4430	01:14:25	4465	00:00:35	35	0.0000
nopath	1	2	1	1	327	01:13:47	4427	01:14:27	4467	00:00:40	40	0.0000
nopath	2	1	5	1	327	01:13:56	4436	01:14:27	4467	00:00:31	31	0.0000
nopath	1	3	12	14	351	01:13:38	4418	01:14:30	4470	00:00:52	52	0.0000
nopath	1	3	6	1	351	01:13:45	4425	01:14:33	4473	00:00:48	48	0.0000
nopath	1	2	13	15	327	01:14:04	4444	01:14:35	4475	00:00:31	31	0.0000
nopath	2	1	13	15	327	01:14:09	4449	01:14:37	4477	00:00:28	28	0.0000
nopath	3	2	1	1	311	01:13:33	4413	01:14:40	4480	00:01:07	67	0.0000
nopath	3	1	1	1	351	01:13:37	4417	01:14:44	4484	00:01:07	67	0.0000
nopath	3	2	1	1	311	01:13:55	4435	01:14:45	4485	00:00:50	50	0.0000
nopath	1	2	2	1	327	01:14:05	4445	01:14:50	4490	00:00:45	45	0.0000
nopath	1	2	3	1	327	01:14:07	4447	01:14:51	4491	00:00:44	44	0.0000
nopath	1	2	1	1	327	01:14:08	4448	01:14:52	4492	00:00:44	44	0.0000
nopath	2	1	1	1	327	01:14:18	4458	01:14:53	4493	00:00:35	35	0.0000
nopath	2	1	9	1	327	01:14:27	4467	01:14:53	4493	00:00:26	26	0.0000
nopath	1	2	1	1	327	01:14:09	4449	01:14:54	4494	00:00:45	45	0.0000
nopath	1	2	3	1	327	01:14:12	4452	01:14:56	4496	00:00:44	44	0.0000
nopath	1	3	1	1	351	01:13:58	4438	01:14:57	4497	00:00:59	59	0.0000
nopath	1	2	6	1	327	01:14:13	4453	01:14:58	4498	00:00:45	45	0.0000
nopath	1	2	6	1	327	01:14:17	4457	01:15:00	4500	00:00:43	43	0.0000	00:00:37
nopath	2	1	12	14	327	01:14:33	4473	01:15:00	4500	00:00:27	27	0.0000
nopath	2	1	12	14	327	01:14:34	4474	01:15:01	4501	00:00:27	27	0.0000
nopath	1	2	1	1	327	01:14:21	4461	01:15:01	4501	00:00:40	40	0.0000
nopath	2	1	1	1	327	01:14:35	4475	01:15:02	4502	00:00:27	27	0.0000
nopath	1	3	3	1	351	01:14:20	4460	01:15:04	4504	00:00:44	44	0.0000
nopath	3	2	1	1	311	01:13:58	4438	01:15:10	4510	00:01:12	72	0.0000
nopath	3	2	13	15	311	01:14:03	4443	01:15:14	4514	00:01:11	71	0.0000
nopath	3	1	12	14	351	01:14:26	4466	01:15:19	4519	00:00:53	53	0.0000
nopath	1	2	1	1	327	01:14:23	4463	01:15:20	4520	00:00:57	57	0.0000
nopath	1	2	1	1	327	01:14:24	4464	01:15:21	4521	00:00:57	57	0.0000
nopath	2	1	12	14	327	01:14:55	4495	01:15:22	4522	00:00:27	27	0.0000
nopath	1	2	1	1	327	01:14:30	4470	01:15:23	4523	00:00:53	53	0.0000
nopath	2	1	1	1	327	01:14:57	4497	01:15:24	4524	00:00:27	27	0.0000
nopath	1	2	12	14	327	01:14:33	4473	01:15:26	4526	00:00:53	53	0.0000
nopath	1	2	1	1	327	01:14:36	4476	01:15:28	4528	00:00:52	52	0.0000
nopath	2	1	3	1	327	01:15:03	4503	01:15:28	4528	00:00:25	25	0.0000
nopath	1	2	3	1	327	01:14:41	4481	01:15:29	4529	00:00:48	48	0.0000
nopath	2	1	1	1	327	01:15:05	4505	01:15:31	4531	00:00:26	26	0.0000
nopath	1	2	14	16	327	01:14:44	4484	01:15:33	4533	00:00:49	49	0.0000
nopath	1	2	2	1	327	01:14:47	4487	01:15:35	4535	00:00:48	48	0.0000
nopath	2	1	1	1	327	01:15:10	4510	01:15:35	4535	00:00:25	25	0.0000
nopath	1	2	1	1	327	01:14:48	4488	01:15:36	4536	00:00:48	48	0.0000
nopath	1	2	5	1	327	01:14:54	4494	01:15:37	4537	00:00:43	43	0.0000
nopath	2	1	12	14	327	01:15:12	4512	01:15:39	4539	00:00:27	27	0.0000
nopath	1	2	1	1	327	01:14:55	4495	01:15:40	4540	00:00:45	45	0.0000
nopath	1	3	12	14	351	01:14:52	4492	01:15:41	4541	00:00:49	49	0.0000
nopath	1	2	2	1	327	01:14:57	4497	01:15:41	4541	00:00:44	44	0.0000
nopath	1	2	3	1	327	01:15:05	4505	01:15:44	4544	00:00:39	39	0.0000
nopath	1	3	12	14	351	01:15:04	4504	01:15:47	4547	00:00:43	43	0.0000
nopath	3	2	1	1	311	01:14:28	4468	01:15:50	4550	00:01:22	82	0.0000
nopath	3	1	12	14	351	01:14:48	4488	01:15:55	4555	00:01:07	67	0.0000
nopath	3	1	1	1	351	01:15:14	4514	01:15:58	4558	00:00:44	44	0.0000
nopath	3	2	13	15	311	01:15:21	4521	01:16:01	4561	00:00:40	40	0.0000	00:01:30
nopath	3	2	5	1	311	01:15:24	4524	01:16:04	4564	00:00:40	40	0.0000
nopath	1	2	1	1	327	01:15:15	4515	01:16:10	4570	00:00:55	55	0.0000
nopath	1	2	3	1	327	01:15:20	4520	01:16:11	4571	00:00:51	51	0.0000
nopath	1	2	1	1	327	01:15:21	4521	01:16:12	4572	00:00:51	51	0.0000
nopath	2	1	12	14	327	01:15:23	4523	01:16:14	4574	00:00:51	51	0.0000
nopath	1	2	1	1	327	01:15:40	4540	01:16:14	4574	00:00:34	34	0.0000
nopath	2	1	13	15	327	01:15:22	4522	01:16:16	4576	00:00:54	54	0.0000
nopath	2	1	1	1	327	01:15:25	4525	01:16:16	4576	00:00:51	51	0.0000
nopath	2	1	1	1	327	01:15:33	4533	01:16:17	4577	00:00:44	44	0.0000
nopath	2	1	1	1	327	01:15:46	4546	01:16:18	4578	00:00:32	32	0.0000
nopath	2	1	1	1	327	01:15:50	4550	01:16:19	4579	00:00:29	29	0.0000
nopath	2	1	5	1	327	01:15:35	4535	01:16:19	4579	00:00:44	44	0.0000
nopath	2	1	1	1	327	01:15:52	4552	01:16:21	4581	00:00:29	29	0.0000
nopath	2	1	9	1	327	01:15:43	4543	01:16:21	4581	00:00:38	38	0.0000
nopath	1	2	5	1	327	01:15:53	4553	01:16:23	4583	00:00:30	30	0.0000
nopath	2	1	1	1	327	01:15:49	4549	01:16:23	4583	00:00:34	34	0.0000
nopath	2	1	6	1	327	01:15:57	4557	01:16:25	4585	00:00:28	28	0.0000
nopath	3	2	1	1	311	01:15:50	4550	01:16:32	4592	00:00:42	42	0.0000
nopath	3	1	1	1	351	01:15:45	4545	01:16:32	4592	00:00:47	47	0.0000
nopath	3	2	14	16	311	01:15:51	4551	01:16:36	4596	00:00:45	45	0.0000
nopath	3	1	13	15	351	01:16:05	4565	01:16:45	4605	00:00:40	40	0.0000
nopath	1	2	1	1	327	01:16:01	4561	01:16:50	4610	00:00:49	49	0.0000
nopath	3	1	1	1	351	01:16:14	4574	01:16:50	4610	00:00:36	36	0.0000
nopath	1	2	3	1	327	01:16:17	4577	01:16:51	4611	00:00:34	34	0.0000
nopath	2	1	1	1	327	01:16:07	4567	01:16:53	4613	00:00:46	46	0.0000
nopath	2	1	1	1	327	01:16:09	4569	01:16:54	4614	00:00:45	45	0.0000
nopath	1	2	1	1	327	01:16:18	4578	01:16:55	4615	00:00:37	37	0.0000
nopath	2	1	13	15	327	01:16:05	4565	01:16:56	4616	00:00:51	51	0.0000
nopath	2	1	1	1	327	01:16:19	4579	01:16:57	4617	00:00:38	38	0.0000
nopath	2	1	1	1	327	01:16:18	4578	01:16:58	4618	00:00:40	40	0.0000
nopath	2	1	4	1	327	01:16:28	4588	01:17:00	4620	00:00:32	32	0.0000	00:00:42
nopath	2	1	1	1	327	01:16:32	4592	01:17:01	4621	00:00:29	29	0.0000
[truncated: 4,729 more rows]
