# Supplementary material for: Supervised learning from human performance at the computationally hard problem of optimal traffic signal control on a network of junctions
Source: R Soc Open Sci. 2014 Dec 24;1(4):140211. doi: 10.1098/rsos.140211 (PMC4448775; doi:10.1098/rsos.140211)
Supplement: 1. simulationData.zip - This zipped folder contains the simulation configuration files for the traffic microsimulation models used in the paper, as well as the raw data output from the simulations. The data are organised into a folder structure with README.txt files used to provide guidance on the c [file rsos140211supp1.zip › simulationData/tJunctionModel/HuTMaCloops/run-007/trips-ALL.csv]

Path	From Zone	To Zone	Vehicle Type	Base Vehicle Type	Distance (m)	Departure Time (HH:MM:SS)	Departure Time (s)	Arrival Time (HH:MM:SS)	Arrival Time (s)	Time Taken (HH:MM:SS)	Time Taken (s)	Fuel	Mean Time (HH:MM:SS)
nopath	1	2	6	1	327	00:00:09	9	00:00:37	37	00:00:28	28	0.0000
nopath	2	3	9	1	311	00:00:10	10	00:00:39	39	00:00:29	29	0.0000
nopath	2	1	3	1	327	00:00:19	19	00:00:45	45	00:00:26	26	0.0000
nopath	1	3	1	1	351	00:00:00	0	00:00:46	46	00:00:46	46	0.0000
nopath	1	2	1	1	327	00:00:27	27	00:00:55	55	00:00:28	28	0.0000
nopath	1	2	1	1	327	00:00:35	35	00:01:03	63	00:00:28	28	0.0000	00:00:28
nopath	1	2	1	1	327	00:00:39	39	00:01:07	67	00:00:28	28	0.0000
nopath	1	2	1	1	327	00:00:40	40	00:01:09	69	00:00:29	29	0.0000
nopath	1	3	1	1	351	00:00:34	34	00:01:10	70	00:00:36	36	0.0000
nopath	1	3	1	1	351	00:00:37	37	00:01:14	74	00:00:37	37	0.0000
nopath	2	1	1	1	327	00:00:52	52	00:01:17	77	00:00:25	25	0.0000
nopath	3	2	1	1	311	00:00:32	32	00:01:20	80	00:00:48	48	0.0000
nopath	3	2	1	1	311	00:00:41	41	00:01:22	82	00:00:41	41	0.0000
nopath	3	2	1	1	311	00:00:57	57	00:01:32	92	00:00:35	35	0.0000
nopath	3	1	2	1	351	00:01:03	63	00:01:39	99	00:00:36	36	0.0000
nopath	1	2	1	1	327	00:00:48	48	00:01:40	100	00:00:52	52	0.0000
nopath	1	2	1	1	327	00:01:03	63	00:01:41	101	00:00:38	38	0.0000
nopath	2	1	1	1	327	00:01:08	68	00:01:43	103	00:00:35	35	0.0000
nopath	2	1	1	1	327	00:00:54	54	00:01:43	103	00:00:49	49	0.0000
nopath	2	1	1	1	327	00:01:12	72	00:01:44	104	00:00:32	32	0.0000
nopath	1	2	13	15	327	00:01:04	64	00:01:45	105	00:00:41	41	0.0000
nopath	2	1	1	1	327	00:01:10	70	00:01:45	105	00:00:35	35	0.0000
nopath	2	1	12	14	327	00:01:16	76	00:01:47	107	00:00:31	31	0.0000
nopath	3	1	5	1	351	00:01:39	99	00:02:14	134	00:00:35	35	0.0000	00:00:35
nopath	1	2	1	1	327	00:01:52	112	00:02:19	139	00:00:27	27	0.0000
nopath	1	2	1	1	327	00:01:53	113	00:02:21	141	00:00:28	28	0.0000
nopath	2	1	1	1	327	00:01:47	107	00:02:23	143	00:00:36	36	0.0000
nopath	1	2	3	1	327	00:02:09	129	00:02:37	157	00:00:28	28	0.0000
nopath	2	1	5	1	327	00:02:12	132	00:02:37	157	00:00:25	25	0.0000
nopath	2	1	1	1	327	00:02:11	131	00:02:37	157	00:00:26	26	0.0000
nopath	2	1	1	1	327	00:02:17	137	00:02:43	163	00:00:26	26	0.0000
nopath	3	2	1	1	311	00:02:22	142	00:02:55	175	00:00:33	33	0.0000
nopath	1	2	12	14	327	00:02:16	136	00:03:11	191	00:00:55	55	0.0000	00:00:36
nopath	2	1	3	1	327	00:02:33	153	00:03:13	193	00:00:40	40	0.0000
nopath	3	2	14	16	311	00:02:37	157	00:03:21	201	00:00:44	44	0.0000
nopath	2	1	1	1	327	00:02:59	179	00:03:33	213	00:00:34	34	0.0000
nopath	1	3	1	1	351	00:03:19	199	00:03:56	236	00:00:37	37	0.0000
nopath	3	1	12	14	351	00:03:36	216	00:04:12	252	00:00:36	36	0.0000	00:00:36
nopath	2	1	1	1	327	00:03:42	222	00:04:23	263	00:00:41	41	0.0000
nopath	2	1	9	1	327	00:03:59	239	00:04:25	265	00:00:26	26	0.0000
nopath	3	2	5	1	311	00:03:59	239	00:04:33	273	00:00:34	34	0.0000
nopath	1	2	1	1	327	00:04:10	250	00:04:39	279	00:00:29	29	0.0000
nopath	2	1	15	17	327	00:04:27	267	00:04:55	295	00:00:28	28	0.0000
nopath	2	1	1	1	327	00:04:37	277	00:05:03	303	00:00:26	26	0.0000	00:00:31
nopath	3	1	2	1	351	00:04:38	278	00:05:13	313	00:00:35	35	0.0000
nopath	1	2	5	1	327	00:04:48	288	00:05:20	320	00:00:32	32	0.0000
nopath	2	1	1	1	327	00:04:54	294	00:05:21	321	00:00:27	27	0.0000
nopath	2	1	1	1	327	00:05:00	300	00:05:26	326	00:00:26	26	0.0000
nopath	2	1	2	1	327	00:05:06	306	00:05:31	331	00:00:25	25	0.0000
nopath	3	2	2	1	311	00:04:45	285	00:05:40	340	00:00:55	55	0.0000
nopath	1	2	1	1	327	00:05:07	307	00:05:50	350	00:00:43	43	0.0000
nopath	2	1	1	1	327	00:05:24	324	00:05:52	352	00:00:28	28	0.0000
nopath	1	2	3	1	327	00:05:23	323	00:05:53	353	00:00:30	30	0.0000
nopath	2	1	10	1	327	00:05:18	318	00:05:53	353	00:00:35	35	0.0000
nopath	2	1	1	1	327	00:05:23	323	00:05:54	354	00:00:31	31	0.0000
nopath	2	1	1	1	327	00:05:33	333	00:06:00	360	00:00:27	27	0.0000	00:00:28
nopath	1	2	1	1	327	00:05:46	346	00:06:14	374	00:00:28	28	0.0000
nopath	2	1	1	1	327	00:06:02	362	00:06:28	388	00:00:26	26	0.0000
nopath	2	1	1	1	327	00:06:08	368	00:06:34	394	00:00:26	26	0.0000
nopath	2	1	3	1	327	00:06:14	374	00:06:40	400	00:00:26	26	0.0000
nopath	2	1	1	1	327	00:06:15	375	00:06:41	401	00:00:26	26	0.0000
nopath	2	1	1	1	327	00:06:20	380	00:06:45	405	00:00:25	25	0.0000
nopath	2	1	6	1	327	00:06:19	379	00:06:45	405	00:00:26	26	0.0000
nopath	1	2	15	17	327	00:06:22	382	00:06:51	411	00:00:29	29	0.0000
nopath	2	1	1	1	327	00:06:38	398	00:07:04	424	00:00:26	26	0.0000	00:00:25
nopath	2	1	12	14	327	00:06:40	400	00:07:07	427	00:00:27	27	0.0000
nopath	1	2	1	1	327	00:06:40	400	00:07:08	428	00:00:28	28	0.0000
nopath	1	2	12	14	327	00:07:03	423	00:07:31	451	00:00:28	28	0.0000
nopath	2	1	1	1	327	00:07:03	423	00:07:32	452	00:00:29	29	0.0000
nopath	1	2	1	1	327	00:07:04	424	00:07:33	453	00:00:29	29	0.0000
nopath	2	1	1	1	327	00:07:06	426	00:07:35	455	00:00:29	29	0.0000
nopath	2	1	1	1	327	00:07:10	430	00:07:38	458	00:00:28	28	0.0000
nopath	1	2	9	1	327	00:07:11	431	00:07:38	458	00:00:27	27	0.0000
nopath	2	1	1	1	327	00:07:13	433	00:07:38	458	00:00:25	25	0.0000
nopath	1	3	3	1	351	00:06:54	414	00:07:42	462	00:00:48	48	0.0000
nopath	3	2	12	14	311	00:06:58	418	00:07:50	470	00:00:52	52	0.0000
nopath	1	2	1	1	327	00:07:16	436	00:08:00	480	00:00:44	44	0.0000	00:00:31
nopath	2	1	3	1	327	00:07:32	452	00:08:03	483	00:00:31	31	0.0000
nopath	2	1	1	1	327	00:07:26	446	00:08:03	483	00:00:37	37	0.0000
nopath	2	1	12	14	327	00:07:31	451	00:08:05	485	00:00:34	34	0.0000
nopath	2	1	13	15	327	00:07:37	457	00:08:08	488	00:00:31	31	0.0000
nopath	3	1	1	1	351	00:07:38	458	00:08:13	493	00:00:35	35	0.0000
nopath	3	1	1	1	351	00:07:40	460	00:08:16	496	00:00:36	36	0.0000
nopath	1	2	1	1	327	00:07:39	459	00:08:30	510	00:00:51	51	0.0000
nopath	2	1	3	1	327	00:07:54	474	00:08:33	513	00:00:39	39	0.0000
nopath	2	1	1	1	327	00:07:47	467	00:08:33	513	00:00:46	46	0.0000
nopath	1	2	15	17	327	00:08:05	485	00:08:34	514	00:00:29	29	0.0000
nopath	2	1	1	1	327	00:07:51	471	00:08:34	514	00:00:43	43	0.0000
nopath	2	1	1	1	327	00:08:05	485	00:08:36	516	00:00:31	31	0.0000
nopath	2	1	1	1	327	00:07:57	477	00:08:36	516	00:00:39	39	0.0000
nopath	2	1	1	1	327	00:08:16	496	00:08:42	522	00:00:26	26	0.0000
nopath	1	3	14	16	351	00:08:14	494	00:08:49	529	00:00:35	35	0.0000
nopath	3	2	14	16	311	00:07:57	477	00:08:51	531	00:00:54	54	0.0000
nopath	3	2	6	1	311	00:08:16	496	00:08:55	535	00:00:39	39	0.0000
nopath	3	2	1	1	311	00:08:19	499	00:08:59	539	00:00:40	40	0.0000
nopath	3	2	1	1	311	00:08:25	505	00:09:03	543	00:00:38	38	0.0000	00:00:42
nopath	2	1	1	1	327	00:08:26	506	00:09:13	553	00:00:47	47	0.0000
nopath	2	1	3	1	327	00:08:36	516	00:09:13	553	00:00:37	37	0.0000
nopath	1	2	1	1	327	00:08:48	528	00:09:14	554	00:00:26	26	0.0000
nopath	2	1	1	1	327	00:08:41	521	00:09:14	554	00:00:33	33	0.0000
nopath	1	2	1	1	327	00:08:55	535	00:09:23	563	00:00:28	28	0.0000
nopath	2	1	5	1	327	00:08:58	538	00:09:24	564	00:00:26	26	0.0000
nopath	3	1	6	1	351	00:09:01	541	00:09:42	582	00:00:41	41	0.0000
nopath	3	2	3	1	311	00:09:09	549	00:09:43	583	00:00:34	34	0.0000
nopath	3	1	1	1	351	00:09:12	552	00:09:49	589	00:00:37	37	0.0000
nopath	3	2	1	1	311	00:09:14	554	00:09:51	591	00:00:37	37	0.0000
nopath	3	1	1	1	351	00:09:21	561	00:09:58	598	00:00:37	37	0.0000
nopath	1	2	1	1	327	00:09:12	552	00:10:00	600	00:00:48	48	0.0000	00:00:36
nopath	1	2	1	1	327	00:09:24	564	00:10:02	602	00:00:38	38	0.0000
nopath	2	3	1	1	311	00:09:30	570	00:10:02	602	00:00:32	32	0.0000
nopath	2	1	1	1	327	00:09:43	583	00:10:09	609	00:00:26	26	0.0000
nopath	1	3	3	1	351	00:09:19	559	00:10:10	610	00:00:51	51	0.0000
nopath	2	1	3	1	327	00:09:48	588	00:10:14	614	00:00:26	26	0.0000
nopath	2	1	3	1	327	00:09:54	594	00:10:19	619	00:00:25	25	0.0000
nopath	1	2	1	1	327	00:09:53	593	00:10:21	621	00:00:28	28	0.0000
nopath	1	2	1	1	327	00:09:57	597	00:10:25	625	00:00:28	28	0.0000
nopath	1	2	1	1	327	00:10:04	604	00:10:32	632	00:00:28	28	0.0000
nopath	3	2	1	1	311	00:10:00	600	00:10:40	640	00:00:40	40	0.0000
nopath	2	1	9	1	327	00:10:21	621	00:10:53	653	00:00:32	32	0.0000
nopath	2	1	3	1	327	00:10:32	632	00:10:59	659	00:00:27	27	0.0000
nopath	2	1	1	1	327	00:10:38	638	00:11:03	663	00:00:25	25	0.0000	00:00:31
nopath	1	2	12	14	327	00:10:42	642	00:11:11	671	00:00:29	29	0.0000
nopath	1	2	5	1	327	00:10:51	651	00:11:19	679	00:00:28	28	0.0000
nopath	1	2	5	1	327	00:10:55	655	00:11:23	683	00:00:28	28	0.0000
nopath	2	1	1	1	327	00:10:58	658	00:11:23	683	00:00:25	25	0.0000
nopath	2	1	1	1	327	00:11:02	662	00:11:28	688	00:00:26	26	0.0000
nopath	1	3	1	1	351	00:11:07	667	00:11:43	703	00:00:36	36	0.0000
nopath	2	1	1	1	327	00:11:24	684	00:11:50	710	00:00:26	26	0.0000
nopath	1	2	1	1	327	00:11:22	682	00:11:50	710	00:00:28	28	0.0000
nopath	2	1	9	1	327	00:11:29	689	00:11:55	715	00:00:26	26	0.0000
nopath	1	2	1	1	327	00:11:28	688	00:11:56	716	00:00:28	28	0.0000
nopath	1	3	1	1	351	00:11:20	680	00:11:57	717	00:00:37	37	0.0000
nopath	2	1	12	14	327	00:11:35	695	00:12:02	722	00:00:27	27	0.0000	00:00:26
nopath	2	3	5	1	311	00:11:36	696	00:12:05	725	00:00:29	29	0.0000
nopath	2	1	14	16	327	00:11:46	706	00:12:13	733	00:00:27	27	0.0000
nopath	1	2	13	15	327	00:11:50	710	00:12:20	740	00:00:30	30	0.0000
nopath	2	1	1	1	327	00:11:58	718	00:12:24	744	00:00:26	26	0.0000
nopath	2	1	1	1	327	00:12:01	721	00:12:26	746	00:00:25	25	0.0000
nopath	2	1	1	1	327	00:12:11	731	00:12:37	757	00:00:26	26	0.0000
nopath	3	2	1	1	311	00:11:51	711	00:12:40	760	00:00:49	49	0.0000
nopath	2	1	1	1	327	00:12:22	742	00:12:53	773	00:00:31	31	0.0000
nopath	3	2	1	1	311	00:12:34	754	00:13:06	786	00:00:32	32	0.0000	00:00:38
nopath	1	2	1	1	327	00:12:42	762	00:13:09	789	00:00:27	27	0.0000
nopath	2	1	3	1	327	00:12:34	754	00:13:13	793	00:00:39	39	0.0000
nopath	2	1	1	1	327	00:12:41	761	00:13:13	793	00:00:32	32	0.0000
nopath	2	1	1	1	327	00:12:51	771	00:13:19	799	00:00:28	28	0.0000
nopath	1	2	13	15	327	00:12:51	771	00:13:21	801	00:00:30	30	0.0000
nopath	2	1	15	17	327	00:12:56	776	00:13:24	804	00:00:28	28	0.0000
nopath	2	1	1	1	327	00:13:05	785	00:13:31	811	00:00:26	26	0.0000
nopath	1	2	13	15	327	00:13:04	784	00:13:34	814	00:00:30	30	0.0000
nopath	2	1	1	1	327	00:13:10	790	00:13:36	816	00:00:26	26	0.0000
nopath	1	2	6	1	327	00:13:10	790	00:13:38	818	00:00:28	28	0.0000
nopath	1	2	1	1	327	00:13:12	792	00:13:40	820	00:00:28	28	0.0000
nopath	2	1	1	1	327	00:13:16	796	00:13:42	822	00:00:26	26	0.0000
nopath	2	1	1	1	327	00:13:18	798	00:13:44	824	00:00:26	26	0.0000
nopath	3	1	9	1	351	00:13:05	785	00:13:52	832	00:00:47	47	0.0000
nopath	3	1	1	1	351	00:13:22	802	00:13:58	838	00:00:36	36	0.0000
nopath	1	2	3	1	327	00:13:41	821	00:14:09	849	00:00:28	28	0.0000	00:00:29
nopath	1	2	1	1	327	00:13:44	824	00:14:11	851	00:00:27	27	0.0000
nopath	2	1	1	1	327	00:13:35	815	00:14:13	853	00:00:38	38	0.0000
nopath	2	1	5	1	327	00:13:40	820	00:14:13	853	00:00:33	33	0.0000
nopath	1	2	1	1	327	00:13:49	829	00:14:16	856	00:00:27	27	0.0000
nopath	2	1	1	1	327	00:13:48	828	00:14:16	856	00:00:28	28	0.0000
nopath	2	1	1	1	327	00:13:57	837	00:14:22	862	00:00:25	25	0.0000
nopath	1	2	1	1	327	00:13:55	835	00:14:23	863	00:00:28	28	0.0000
nopath	1	2	12	14	327	00:14:00	840	00:14:29	869	00:00:29	29	0.0000
nopath	2	1	1	1	327	00:14:04	844	00:14:30	870	00:00:26	26	0.0000
nopath	2	1	13	15	327	00:14:12	852	00:14:40	880	00:00:28	28	0.0000
nopath	2	1	3	1	327	00:14:13	853	00:14:41	881	00:00:28	28	0.0000
nopath	1	3	13	15	351	00:14:01	841	00:14:44	884	00:00:43	43	0.0000
nopath	3	2	1	1	311	00:13:53	833	00:14:50	890	00:00:57	57	0.0000
nopath	3	1	1	1	351	00:14:23	863	00:15:00	900	00:00:37	37	0.0000	00:00:37
nopath	3	2	1	1	311	00:14:29	869	00:15:05	905	00:00:36	36	0.0000
nopath	1	2	3	1	327	00:14:26	866	00:15:10	910	00:00:44	44	0.0000
nopath	2	1	1	1	327	00:14:38	878	00:15:13	913	00:00:35	35	0.0000
nopath	2	1	7	1	327	00:14:24	864	00:15:13	913	00:00:49	49	0.0000
nopath	2	1	1	1	327	00:14:46	886	00:15:15	915	00:00:29	29	0.0000
nopath	2	1	2	1	327	00:14:39	879	00:15:15	915	00:00:36	36	0.0000
nopath	2	1	9	1	327	00:14:48	888	00:15:17	917	00:00:29	29	0.0000
nopath	2	1	1	1	327	00:14:53	893	00:15:21	921	00:00:28	28	0.0000
nopath	1	2	3	1	327	00:14:56	896	00:15:24	924	00:00:28	28	0.0000
nopath	1	3	1	1	351	00:14:53	893	00:15:30	930	00:00:37	37	0.0000
nopath	1	2	1	1	327	00:15:04	904	00:15:32	932	00:00:28	28	0.0000
nopath	2	1	1	1	327	00:15:06	906	00:15:32	932	00:00:26	26	0.0000
nopath	1	2	13	15	327	00:15:09	909	00:15:39	939	00:00:30	30	0.0000
nopath	2	3	1	1	311	00:15:12	912	00:15:41	941	00:00:29	29	0.0000
nopath	1	2	3	1	327	00:15:15	915	00:15:43	943	00:00:28	28	0.0000
nopath	2	1	1	1	327	00:15:21	921	00:15:46	946	00:00:25	25	0.0000
nopath	2	1	2	1	327	00:15:23	923	00:15:49	949	00:00:26	26	0.0000
nopath	1	2	9	1	327	00:15:24	924	00:15:52	952	00:00:28	28	0.0000
nopath	1	2	1	1	327	00:15:29	929	00:15:57	957	00:00:28	28	0.0000
nopath	2	1	13	15	327	00:15:36	936	00:16:04	964	00:00:28	28	0.0000	00:00:29
nopath	2	1	1	1	327	00:15:39	939	00:16:05	965	00:00:26	26	0.0000
nopath	2	1	1	1	327	00:15:41	941	00:16:07	967	00:00:26	26	0.0000
nopath	2	1	12	14	327	00:15:45	945	00:16:11	971	00:00:26	26	0.0000
nopath	2	1	1	1	327	00:15:48	948	00:16:16	976	00:00:28	28	0.0000
nopath	2	3	13	15	311	00:15:47	947	00:16:20	980	00:00:33	33	0.0000
nopath	3	1	9	1	351	00:14:57	897	00:16:22	982	00:01:25	85	0.0000
nopath	3	2	1	1	311	00:15:49	949	00:16:24	984	00:00:35	35	0.0000
nopath	3	2	1	1	311	00:15:54	954	00:16:29	989	00:00:35	35	0.0000
nopath	3	2	1	1	311	00:15:59	959	00:16:32	992	00:00:33	33	0.0000
nopath	3	2	14	16	311	00:16:00	960	00:16:37	997	00:00:37	37	0.0000
nopath	1	2	2	1	327	00:15:51	951	00:16:40	1000	00:00:49	49	0.0000
nopath	1	2	1	1	327	00:15:55	955	00:16:42	1002	00:00:47	47	0.0000
nopath	1	2	1	1	327	00:15:57	957	00:16:44	1004	00:00:47	47	0.0000
nopath	1	2	1	1	327	00:16:07	967	00:16:45	1005	00:00:38	38	0.0000
nopath	1	2	1	1	327	00:16:08	968	00:16:47	1007	00:00:39	39	0.0000
nopath	2	1	1	1	327	00:16:23	983	00:16:48	1008	00:00:25	25	0.0000
nopath	1	2	1	1	327	00:16:18	978	00:16:49	1009	00:00:31	31	0.0000
nopath	2	1	3	1	327	00:16:29	989	00:16:54	1014	00:00:25	25	0.0000
nopath	2	1	12	14	327	00:16:28	988	00:16:55	1015	00:00:27	27	0.0000
nopath	1	2	13	15	327	00:16:35	995	00:17:05	1025	00:00:30	30	0.0000	00:00:33
nopath	2	1	1	1	327	00:16:40	1000	00:17:05	1025	00:00:25	25	0.0000
nopath	1	2	1	1	327	00:16:43	1003	00:17:11	1031	00:00:28	28	0.0000
nopath	3	2	14	16	311	00:16:52	1012	00:17:26	1046	00:00:34	34	0.0000
nopath	3	2	3	1	311	00:16:53	1013	00:17:29	1049	00:00:36	36	0.0000
nopath	1	2	1	1	327	00:16:48	1008	00:17:40	1060	00:00:52	52	0.0000
nopath	1	2	1	1	327	00:16:50	1010	00:17:41	1061	00:00:51	51	0.0000
nopath	2	1	1	1	327	00:17:10	1030	00:17:43	1063	00:00:33	33	0.0000
nopath	2	1	1	1	327	00:17:11	1031	00:17:43	1063	00:00:32	32	0.0000
nopath	1	2	3	1	327	00:16:55	1015	00:17:44	1064	00:00:49	49	0.0000
nopath	2	1	15	17	327	00:17:15	1035	00:17:45	1065	00:00:30	30	0.0000
nopath	3	2	5	1	311	00:17:16	1036	00:17:50	1070	00:00:34	34	0.0000
nopath	3	2	1	1	311	00:17:18	1038	00:17:52	1072	00:00:34	34	0.0000
nopath	1	2	13	15	327	00:17:00	1020	00:18:03	1083	00:01:03	63	0.0000	00:00:48
nopath	2	1	10	1	327	00:17:29	1049	00:18:03	1083	00:00:34	34	0.0000
nopath	1	2	1	1	327	00:17:10	1030	00:18:05	1085	00:00:55	55	0.0000
nopath	2	1	1	1	327	00:17:40	1060	00:18:08	1088	00:00:28	28	0.0000
nopath	1	2	1	1	327	00:17:42	1062	00:18:12	1092	00:00:30	30	0.0000
nopath	2	1	1	1	327	00:17:54	1074	00:18:19	1099	00:00:25	25	0.0000
nopath	1	2	3	1	327	00:17:55	1075	00:18:23	1103	00:00:28	28	0.0000
nopath	2	1	1	1	327	00:17:58	1078	00:18:24	1104	00:00:26	26	0.0000
nopath	1	2	1	1	327	00:18:05	1085	00:18:33	1113	00:00:28	28	0.0000
nopath	2	1	1	1	327	00:18:18	1098	00:18:44	1124	00:00:26	26	0.0000
nopath	2	1	1	1	327	00:18:20	1100	00:18:47	1127	00:00:27	27	0.0000
nopath	1	2	3	1	327	00:18:19	1099	00:18:47	1127	00:00:28	28	0.0000
nopath	2	1	1	1	327	00:18:25	1105	00:18:51	1131	00:00:26	26	0.0000
nopath	2	1	1	1	327	00:18:26	1106	00:18:51	1131	00:00:25	25	0.0000
nopath	1	2	10	1	327	00:18:29	1109	00:18:57	1137	00:00:28	28	0.0000
nopath	2	1	14	16	327	00:18:32	1112	00:18:59	1139	00:00:27	27	0.0000
nopath	1	2	3	1	327	00:18:30	1110	00:19:00	1140	00:00:30	30	0.0000	00:00:32
nopath	2	1	1	1	327	00:18:40	1120	00:19:05	1145	00:00:25	25	0.0000
nopath	2	1	1	1	327	00:18:47	1127	00:19:13	1153	00:00:26	26	0.0000
nopath	2	1	1	1	327	00:18:48	1128	00:19:13	1153	00:00:25	25	0.0000
nopath	2	1	5	1	327	00:18:49	1129	00:19:14	1154	00:00:25	25	0.0000
nopath	1	2	3	1	327	00:18:46	1126	00:19:14	1154	00:00:28	28	0.0000
nopath	1	3	3	1	351	00:18:40	1120	00:19:17	1157	00:00:37	37	0.0000
nopath	1	2	1	1	327	00:18:51	1131	00:19:19	1159	00:00:28	28	0.0000
nopath	2	1	1	1	327	00:18:59	1139	00:19:26	1166	00:00:27	27	0.0000
nopath	3	2	1	1	311	00:18:26	1106	00:19:30	1170	00:01:04	64	0.0000
nopath	3	2	12	14	311	00:19:01	1141	00:19:36	1176	00:00:35	35	0.0000
nopath	3	1	1	1	351	00:19:06	1146	00:19:43	1183	00:00:37	37	0.0000
nopath	1	2	14	16	327	00:19:02	1142	00:19:52	1192	00:00:50	50	0.0000
nopath	2	1	1	1	327	00:19:07	1147	00:19:53	1193	00:00:46	46	0.0000
nopath	1	2	13	15	327	00:19:14	1154	00:19:54	1194	00:00:40	40	0.0000
nopath	2	1	14	16	327	00:19:01	1141	00:19:55	1195	00:00:54	54	0.0000
nopath	1	2	1	1	327	00:19:20	1160	00:19:56	1196	00:00:36	36	0.0000
nopath	2	1	14	16	327	00:19:06	1146	00:19:57	1197	00:00:51	51	0.0000
nopath	1	2	1	1	327	00:19:31	1171	00:19:59	1199	00:00:28	28	0.0000
nopath	1	3	1	1	351	00:19:26	1166	00:20:01	1201	00:00:35	35	0.0000	00:00:39
nopath	1	2	1	1	327	00:19:41	1181	00:20:09	1209	00:00:28	28	0.0000
nopath	1	2	1	1	327	00:19:43	1183	00:20:11	1211	00:00:28	28	0.0000
nopath	2	1	13	15	327	00:19:49	1189	00:20:16	1216	00:00:27	27	0.0000
nopath	1	3	3	1	351	00:19:46	1186	00:20:22	1222	00:00:36	36	0.0000
nopath	2	1	1	1	327	00:19:59	1199	00:20:24	1224	00:00:25	25	0.0000
nopath	2	1	5	1	327	00:20:03	1203	00:20:28	1228	00:00:25	25	0.0000
nopath	3	1	1	1	351	00:19:26	1166	00:20:42	1242	00:01:16	76	0.0000
nopath	3	2	1	1	311	00:20:14	1214	00:20:48	1248	00:00:34	34	0.0000
nopath	2	3	12	14	311	00:20:16	1216	00:21:03	1263	00:00:47	47	0.0000	00:00:33
nopath	2	1	1	1	327	00:20:19	1219	00:21:03	1263	00:00:44	44	0.0000
nopath	2	1	3	1	327	00:20:35	1235	00:21:05	1265	00:00:30	30	0.0000
nopath	2	1	6	1	327	00:20:37	1237	00:21:06	1266	00:00:29	29	0.0000
nopath	1	2	1	1	327	00:20:43	1243	00:21:10	1270	00:00:27	27	0.0000
nopath	2	1	1	1	327	00:20:47	1247	00:21:13	1273	00:00:26	26	0.0000
nopath	3	2	1	1	311	00:20:28	1228	00:21:20	1280	00:00:52	52	0.0000
nopath	1	2	12	14	327	00:20:49	1249	00:21:31	1291	00:00:42	42	0.0000
nopath	2	1	15	17	327	00:21:06	1266	00:21:33	1293	00:00:27	27	0.0000
nopath	3	2	1	1	311	00:20:57	1257	00:21:40	1300	00:00:43	43	0.0000
nopath	3	1	1	1	351	00:21:10	1270	00:21:46	1306	00:00:36	36	0.0000
nopath	1	2	1	1	327	00:21:09	1269	00:21:50	1310	00:00:41	41	0.0000
nopath	2	1	5	1	327	00:21:16	1276	00:21:53	1313	00:00:37	37	0.0000
nopath	1	2	1	1	327	00:21:29	1289	00:21:58	1318	00:00:29	29	0.0000
nopath	2	1	1	1	327	00:21:31	1291	00:21:58	1318	00:00:27	27	0.0000
nopath	2	1	10	1	327	00:21:33	1293	00:22:01	1321	00:00:28	28	0.0000	00:00:29
nopath	2	1	1	1	327	00:21:42	1302	00:22:07	1327	00:00:25	25	0.0000
nopath	3	1	1	1	351	00:21:40	1300	00:22:16	1336	00:00:36	36	0.0000
nopath	1	2	1	1	327	00:21:39	1299	00:22:20	1340	00:00:41	41	0.0000
nopath	1	2	1	1	327	00:21:50	1310	00:22:21	1341	00:00:31	31	0.0000
nopath	2	1	1	1	327	00:21:44	1304	00:22:23	1343	00:00:39	39	0.0000
nopath	1	2	1	1	327	00:21:58	1318	00:22:27	1347	00:00:29	29	0.0000
nopath	2	1	1	1	327	00:22:02	1322	00:22:28	1348	00:00:26	26	0.0000
nopath	1	2	3	1	327	00:22:04	1324	00:22:32	1352	00:00:28	28	0.0000
nopath	2	1	9	1	327	00:22:06	1326	00:22:32	1352	00:00:26	26	0.0000
nopath	1	3	3	1	351	00:21:38	1298	00:22:34	1354	00:00:56	56	0.0000
nopath	3	1	3	1	351	00:21:46	1306	00:22:42	1362	00:00:56	56	0.0000
nopath	3	1	1	1	351	00:22:10	1330	00:22:47	1367	00:00:37	37	0.0000
nopath	1	2	1	1	327	00:22:33	1353	00:23:00	1380	00:00:27	27	0.0000	00:00:33
nopath	2	1	1	1	327	00:22:31	1351	00:23:03	1383	00:00:32	32	0.0000
nopath	1	2	1	1	327	00:22:40	1360	00:23:07	1387	00:00:27	27	0.0000
nopath	1	2	1	1	327	00:22:45	1365	00:23:14	1394	00:00:29	29	0.0000
nopath	3	2	1	1	311	00:22:46	1366	00:23:19	1399	00:00:33	33	0.0000
nopath	1	3	12	14	351	00:22:46	1366	00:23:21	1401	00:00:35	35	0.0000
nopath	2	1	1	1	327	00:23:06	1386	00:23:32	1412	00:00:26	26	0.0000
nopath	2	1	1	1	327	00:23:11	1391	00:23:37	1417	00:00:26	26	0.0000
nopath	2	3	1	1	311	00:23:20	1400	00:23:48	1428	00:00:28	28	0.0000
nopath	2	1	1	1	327	00:23:23	1403	00:23:49	1429	00:00:26	26	0.0000
nopath	2	1	1	1	327	00:23:25	1405	00:23:50	1430	00:00:25	25	0.0000
nopath	2	1	1	1	327	00:23:26	1406	00:23:52	1432	00:00:26	26	0.0000
nopath	2	1	1	1	327	00:23:28	1408	00:23:54	1434	00:00:26	26	0.0000
nopath	2	1	1	1	327	00:23:32	1412	00:23:59	1439	00:00:27	27	0.0000
nopath	1	2	14	16	327	00:23:35	1415	00:24:04	1444	00:00:29	29	0.0000	00:00:28
nopath	2	1	2	1	327	00:23:38	1418	00:24:04	1444	00:00:26	26	0.0000
nopath	1	2	5	1	327	00:23:38	1418	00:24:06	1446	00:00:28	28	0.0000
nopath	1	2	5	1	327	00:23:39	1419	00:24:09	1449	00:00:30	30	0.0000
nopath	2	1	14	16	327	00:23:45	1425	00:24:12	1452	00:00:27	27	0.0000
nopath	2	1	1	1	327	00:23:49	1429	00:24:15	1455	00:00:26	26	0.0000
nopath	2	1	1	1	327	00:23:53	1433	00:24:19	1459	00:00:26	26	0.0000
nopath	3	1	1	1	351	00:23:40	1420	00:24:32	1472	00:00:52	52	0.0000
nopath	1	2	5	1	327	00:24:11	1451	00:24:39	1479	00:00:28	28	0.0000
nopath	2	1	3	1	327	00:24:14	1454	00:24:42	1482	00:00:28	28	0.0000
nopath	2	1	1	1	327	00:24:17	1457	00:24:43	1483	00:00:26	26	0.0000
nopath	1	2	1	1	327	00:24:21	1461	00:24:49	1489	00:00:28	28	0.0000
nopath	1	2	1	1	327	00:24:23	1463	00:24:51	1491	00:00:28	28	0.0000
nopath	2	1	12	14	327	00:24:26	1466	00:24:53	1493	00:00:27	27	0.0000
nopath	1	3	1	1	351	00:24:25	1465	00:25:00	1500	00:00:35	35	0.0000	00:00:40
nopath	1	2	5	1	327	00:24:42	1482	00:25:10	1510	00:00:28	28	0.0000
nopath	1	3	1	1	351	00:24:38	1478	00:25:12	1512	00:00:34	34	0.0000
nopath	1	2	1	1	327	00:24:43	1483	00:25:13	1513	00:00:30	30	0.0000
nopath	2	1	1	1	327	00:24:41	1481	00:25:13	1513	00:00:32	32	0.0000
nopath	2	1	13	15	327	00:24:48	1488	00:25:17	1517	00:00:29	29	0.0000
nopath	2	1	3	1	327	00:24:58	1498	00:25:24	1524	00:00:26	26	0.0000
nopath	2	3	1	1	311	00:24:50	1490	00:25:24	1524	00:00:34	34	0.0000
nopath	2	1	1	1	327	00:24:56	1496	00:25:24	1524	00:00:28	28	0.0000
nopath	2	1	1	1	327	00:25:00	1500	00:25:27	1527	00:00:27	27	0.0000
nopath	2	1	1	1	327	00:25:07	1507	00:25:32	1532	00:00:25	25	0.0000
nopath	2	1	13	15	327	00:25:06	1506	00:25:34	1534	00:00:28	28	0.0000
nopath	2	1	1	1	327	00:25:08	1508	00:25:36	1536	00:00:28	28	0.0000
nopath	3	1	14	16	351	00:24:18	1458	00:25:43	1543	00:01:25	85	0.0000
nopath	3	1	12	14	351	00:24:57	1497	00:25:47	1547	00:00:50	50	0.0000
nopath	1	2	13	15	327	00:25:09	1509	00:25:53	1553	00:00:44	44	0.0000
nopath	1	3	1	1	351	00:25:02	1502	00:25:53	1553	00:00:51	51	0.0000
nopath	1	2	1	1	327	00:25:13	1513	00:25:55	1555	00:00:42	42	0.0000
nopath	1	2	1	1	327	00:25:15	1515	00:25:56	1556	00:00:41	41	0.0000
nopath	1	2	1	1	327	00:25:23	1523	00:25:57	1557	00:00:34	34	0.0000
nopath	2	1	1	1	327	00:25:34	1534	00:25:59	1559	00:00:25	25	0.0000
nopath	2	1	13	15	327	00:25:33	1533	00:26:01	1561	00:00:28	28	0.0000	00:00:27
nopath	2	1	1	1	327	00:26:17	1577	00:26:42	1602	00:00:25	25	0.0000
nopath	1	2	1	1	327	00:26:16	1576	00:26:43	1603	00:00:27	27	0.0000
nopath	3	1	1	1	351	00:26:06	1566	00:26:52	1612	00:00:46	46	0.0000
nopath	3	2	1	1	311	00:26:22	1582	00:26:56	1616	00:00:34	34	0.0000
nopath	1	2	12	14	327	00:26:19	1579	00:27:01	1621	00:00:42	42	0.0000	00:00:33
nopath	2	1	12	14	327	00:26:20	1580	00:27:04	1624	00:00:44	44	0.0000
nopath	2	1	13	15	327	00:26:30	1590	00:27:05	1625	00:00:35	35	0.0000
nopath	1	2	1	1	327	00:26:38	1598	00:27:06	1626	00:00:28	28	0.0000
nopath	1	2	5	1	327	00:26:42	1602	00:27:12	1632	00:00:30	30	0.0000
nopath	2	1	1	1	327	00:26:49	1609	00:27:15	1635	00:00:26	26	0.0000
nopath	1	2	3	1	327	00:26:51	1611	00:27:19	1639	00:00:28	28	0.0000
nopath	2	1	5	1	327	00:26:55	1615	00:27:21	1641	00:00:26	26	0.0000
nopath	2	1	9	1	327	00:26:56	1616	00:27:22	1642	00:00:26	26	0.0000
nopath	1	2	3	1	327	00:26:56	1616	00:27:24	1644	00:00:28	28	0.0000
nopath	2	1	5	1	327	00:26:59	1619	00:27:25	1645	00:00:26	26	0.0000
nopath	1	2	6	1	327	00:27:01	1621	00:27:29	1649	00:00:28	28	0.0000
nopath	1	2	1	1	327	00:27:04	1624	00:27:32	1652	00:00:28	28	0.0000
nopath	3	2	1	1	311	00:26:49	1609	00:27:40	1660	00:00:51	51	0.0000
nopath	1	2	12	14	327	00:27:07	1627	00:27:51	1671	00:00:44	44	0.0000
nopath	2	1	1	1	327	00:27:25	1645	00:27:52	1672	00:00:27	27	0.0000
nopath	1	2	1	1	327	00:27:15	1635	00:27:52	1672	00:00:37	37	0.0000
nopath	1	2	12	14	327	00:27:21	1641	00:27:54	1674	00:00:33	33	0.0000
nopath	2	3	12	14	311	00:27:27	1647	00:27:57	1677	00:00:30	30	0.0000
nopath	1	2	1	1	327	00:27:24	1644	00:27:58	1678	00:00:34	34	0.0000
nopath	1	2	3	1	327	00:27:32	1652	00:28:01	1681	00:00:29	29	0.0000	00:00:31
nopath	2	1	12	14	327	00:27:36	1656	00:28:02	1682	00:00:26	26	0.0000
nopath	1	2	1	1	327	00:27:36	1656	00:28:04	1684	00:00:28	28	0.0000
nopath	2	1	9	1	327	00:27:41	1661	00:28:07	1687	00:00:26	26	0.0000
nopath	3	2	1	1	311	00:27:19	1639	00:28:10	1690	00:00:51	51	0.0000
nopath	3	1	1	1	351	00:27:20	1640	00:28:14	1694	00:00:54	54	0.0000
nopath	3	2	1	1	311	00:27:45	1665	00:28:20	1700	00:00:35	35	0.0000
nopath	1	2	1	1	327	00:27:43	1663	00:28:30	1710	00:00:47	47	0.0000
nopath	2	3	1	1	311	00:28:01	1681	00:28:32	1712	00:00:31	31	0.0000
nopath	1	2	13	15	327	00:27:45	1665	00:28:34	1714	00:00:49	49	0.0000
nopath	1	3	5	1	351	00:27:20	1640	00:28:36	1716	00:01:16	76	0.0000
nopath	3	2	1	1	311	00:27:58	1678	00:28:40	1720	00:00:42	42	0.0000
nopath	3	2	5	1	311	00:28:05	1685	00:28:43	1723	00:00:38	38	0.0000
nopath	3	2	6	1	311	00:28:13	1693	00:28:47	1727	00:00:34	34	0.0000
nopath	1	2	1	1	327	00:27:55	1675	00:28:50	1730	00:00:55	55	0.0000
nopath	1	2	15	17	327	00:28:11	1691	00:28:53	1733	00:00:42	42	0.0000
nopath	1	3	5	1	351	00:28:16	1696	00:28:53	1733	00:00:37	37	0.0000
nopath	2	1	9	1	327	00:28:35	1715	00:29:01	1741	00:00:26	26	0.0000	00:00:28
nopath	1	2	10	1	327	00:28:32	1712	00:29:03	1743	00:00:31	31	0.0000
nopath	3	2	1	1	311	00:28:33	1713	00:29:10	1750	00:00:37	37	0.0000
nopath	1	2	1	1	327	00:28:56	1736	00:29:23	1763	00:00:27	27	0.0000
nopath	2	1	9	1	327	00:28:48	1728	00:29:23	1763	00:00:35	35	0.0000
nopath	3	2	1	1	311	00:28:47	1727	00:29:30	1770	00:00:43	43	0.0000
nopath	2	3	1	1	311	00:29:00	1740	00:29:30	1770	00:00:30	30	0.0000
nopath	3	1	3	1	351	00:28:59	1739	00:29:36	1776	00:00:37	37	0.0000
nopath	1	2	1	1	327	00:29:14	1754	00:29:41	1781	00:00:27	27	0.0000
nopath	2	1	3	1	327	00:29:09	1749	00:29:43	1783	00:00:34	34	0.0000
nopath	2	1	1	1	327	00:29:03	1743	00:29:43	1783	00:00:40	40	0.0000
nopath	1	2	1	1	327	00:29:17	1757	00:29:44	1784	00:00:27	27	0.0000
nopath	2	1	1	1	327	00:29:05	1745	00:29:44	1784	00:00:39	39	0.0000
nopath	2	1	10	1	327	00:29:24	1764	00:29:51	1791	00:00:27	27	0.0000
nopath	2	1	1	1	327	00:29:26	1766	00:29:53	1793	00:00:27	27	0.0000
nopath	1	2	1	1	327	00:29:26	1766	00:29:54	1794	00:00:28	28	0.0000
nopath	1	3	1	1	351	00:29:23	1763	00:29:59	1799	00:00:36	36	0.0000
nopath	3	1	13	15	351	00:29:39	1779	00:30:18	1818	00:00:39	39	0.0000	00:00:51
nopath	3	1	9	1	351	00:29:50	1790	00:30:25	1825	00:00:35	35	0.0000
nopath	1	2	1	1	327	00:29:52	1792	00:30:30	1830	00:00:38	38	0.0000
nopath	1	2	2	1	327	00:29:54	1794	00:30:32	1832	00:00:38	38	0.0000
nopath	2	1	2	1	327	00:29:49	1789	00:30:33	1833	00:00:44	44	0.0000
nopath	2	1	1	1	327	00:29:53	1793	00:30:33	1833	00:00:40	40	0.0000
nopath	2	1	1	1	327	00:29:54	1794	00:30:34	1834	00:00:40	40	0.0000
nopath	2	1	12	14	327	00:30:11	1811	00:30:39	1839	00:00:28	28	0.0000
nopath	2	1	14	16	327	00:30:15	1815	00:30:42	1842	00:00:27	27	0.0000
nopath	1	2	7	1	327	00:30:13	1813	00:30:43	1843	00:00:30	30	0.0000
nopath	1	2	1	1	327	00:30:15	1815	00:30:46	1846	00:00:31	31	0.0000
nopath	1	2	3	1	327	00:30:18	1818	00:30:48	1848	00:00:30	30	0.0000
nopath	2	1	1	1	327	00:30:26	1826	00:30:52	1852	00:00:26	26	0.0000
nopath	1	2	1	1	327	00:30:27	1827	00:30:55	1855	00:00:28	28	0.0000
nopath	1	2	12	14	327	00:30:37	1837	00:31:06	1866	00:00:29	29	0.0000	00:00:34
nopath	2	1	1	1	327	00:30:41	1841	00:31:06	1866	00:00:25	25	0.0000
nopath	1	2	3	1	327	00:30:38	1838	00:31:08	1868	00:00:30	30	0.0000
nopath	1	3	14	16	351	00:30:31	1831	00:31:09	1869	00:00:38	38	0.0000
nopath	1	2	1	1	327	00:30:51	1851	00:31:19	1879	00:00:28	28	0.0000
nopath	2	1	5	1	327	00:30:54	1854	00:31:20	1880	00:00:26	26	0.0000
nopath	1	2	1	1	327	00:30:58	1858	00:31:26	1886	00:00:28	28	0.0000
nopath	2	1	3	1	327	00:31:02	1862	00:31:27	1887	00:00:25	25	0.0000
nopath	2	1	1	1	327	00:31:05	1865	00:31:31	1891	00:00:26	26	0.0000
nopath	1	2	1	1	327	00:31:07	1867	00:31:35	1895	00:00:28	28	0.0000
nopath	2	1	1	1	327	00:31:15	1875	00:31:41	1901	00:00:26	26	0.0000
nopath	3	1	1	1	351	00:30:05	1805	00:31:52	1912	00:01:47	107	0.0000
nopath	3	1	1	1	351	00:31:20	1880	00:31:57	1917	00:00:37	37	0.0000
nopath	3	2	1	1	311	00:31:27	1887	00:32:02	1922	00:00:35	35	0.0000	00:00:39
nopath	2	1	7	1	327	00:31:27	1887	00:32:13	1933	00:00:46	46	0.0000
nopath	2	1	1	1	327	00:31:25	1885	00:32:13	1933	00:00:48	48	0.0000
nopath	2	1	3	1	327	00:31:31	1891	00:32:15	1935	00:00:44	44	0.0000
nopath	1	2	1	1	327	00:31:50	1910	00:32:17	1937	00:00:27	27	0.0000
nopath	1	3	12	14	351	00:31:15	1875	00:32:19	1939	00:01:04	64	0.0000
nopath	1	3	14	16	351	00:31:47	1907	00:32:25	1945	00:00:38	38	0.0000
nopath	1	3	5	1	351	00:31:52	1912	00:32:29	1949	00:00:37	37	0.0000
nopath	3	1	1	1	351	00:31:38	1898	00:32:34	1954	00:00:56	56	0.0000
nopath	3	1	1	1	351	00:31:48	1908	00:32:37	1957	00:00:49	49	0.0000
nopath	1	2	1	1	327	00:32:04	1924	00:32:40	1960	00:00:36	36	0.0000
nopath	2	1	6	1	327	00:32:02	1922	00:32:43	1963	00:00:41	41	0.0000
nopath	2	1	6	1	327	00:32:05	1925	00:32:43	1963	00:00:38	38	0.0000
nopath	2	1	1	1	327	00:32:12	1932	00:32:45	1965	00:00:33	33	0.0000
nopath	1	3	5	1	351	00:31:57	1917	00:32:47	1967	00:00:50	50	0.0000
nopath	1	2	9	1	327	00:32:21	1941	00:32:50	1970	00:00:29	29	0.0000
nopath	2	1	12	14	327	00:32:27	1947	00:32:54	1974	00:00:27	27	0.0000
nopath	3	2	12	14	311	00:32:14	1934	00:33:00	1980	00:00:46	46	0.0000	00:00:46
nopath	3	2	1	1	311	00:32:35	1955	00:33:09	1989	00:00:34	34	0.0000
nopath	3	1	9	1	351	00:32:42	1962	00:33:19	1999	00:00:37	37	0.0000
nopath	1	2	1	1	327	00:32:27	1947	00:33:20	2000	00:00:53	53	0.0000
nopath	1	2	9	1	327	00:32:33	1953	00:33:22	2002	00:00:49	49	0.0000
nopath	2	1	1	1	327	00:32:56	1976	00:33:22	2002	00:00:26	26	0.0000
nopath	1	2	1	1	327	00:32:34	1954	00:33:23	2003	00:00:49	49	0.0000
nopath	2	1	14	16	327	00:32:36	1956	00:33:25	2005	00:00:49	49	0.0000
nopath	1	2	1	1	327	00:33:02	1982	00:33:32	2012	00:00:30	30	0.0000
nopath	2	3	3	1	311	00:33:08	1988	00:33:37	2017	00:00:29	29	0.0000
nopath	1	2	3	1	327	00:33:13	1993	00:33:41	2021	00:00:28	28	0.0000
nopath	1	2	3	1	327	00:33:14	1994	00:33:44	2024	00:00:30	30	0.0000
nopath	1	2	1	1	327	00:33:15	1995	00:33:45	2025	00:00:30	30	0.0000
nopath	2	1	5	1	327	00:33:18	1998	00:33:45	2025	00:00:27	27	0.0000
nopath	2	1	12	14	327	00:33:20	2000	00:33:48	2028	00:00:28	28	0.0000
nopath	2	1	1	1	327	00:33:29	2009	00:33:54	2034	00:00:25	25	0.0000
nopath	3	2	1	1	311	00:33:27	2007	00:33:59	2039	00:00:32	32	0.0000
nopath	3	2	12	14	311	00:33:31	2011	00:34:05	2045	00:00:34	34	0.0000	00:00:33
nopath	1	2	10	1	327	00:33:43	2023	00:34:10	2050	00:00:27	27	0.0000
nopath	2	1	1	1	327	00:33:33	2013	00:34:13	2053	00:00:40	40	0.0000
nopath	2	1	3	1	327	00:33:31	2011	00:34:13	2053	00:00:42	42	0.0000
nopath	2	1	1	1	327	00:33:40	2020	00:34:15	2055	00:00:35	35	0.0000
nopath	2	1	12	14	327	00:33:42	2022	00:34:15	2055	00:00:33	33	0.0000
nopath	2	1	1	1	327	00:33:46	2026	00:34:18	2058	00:00:32	32	0.0000
nopath	1	2	1	1	327	00:33:56	2036	00:34:24	2064	00:00:28	28	0.0000
nopath	2	3	1	1	311	00:33:57	2037	00:34:26	2066	00:00:29	29	0.0000
nopath	2	1	1	1	327	00:34:01	2041	00:34:27	2067	00:00:26	26	0.0000
nopath	2	1	13	15	327	00:34:00	2040	00:34:29	2069	00:00:29	29	0.0000
nopath	1	2	1	1	327	00:34:03	2043	00:34:31	2071	00:00:28	28	0.0000
nopath	2	1	12	14	327	00:34:04	2044	00:34:32	2072	00:00:28	28	0.0000
nopath	1	3	1	1	351	00:33:39	2019	00:34:34	2074	00:00:55	55	0.0000
nopath	3	2	6	1	311	00:33:57	2037	00:34:42	2082	00:00:45	45	0.0000
nopath	3	1	1	1	351	00:33:41	2021	00:34:42	2082	00:01:01	61	0.0000
nopath	2	1	1	1	327	00:34:18	2058	00:34:53	2093	00:00:35	35	0.0000
nopath	2	1	1	1	327	00:34:13	2053	00:34:53	2093	00:00:40	40	0.0000
nopath	1	2	1	1	327	00:34:26	2066	00:34:54	2094	00:00:28	28	0.0000
nopath	2	1	1	1	327	00:34:23	2063	00:34:55	2095	00:00:32	32	0.0000
nopath	1	2	1	1	327	00:34:27	2067	00:34:56	2096	00:00:29	29	0.0000
nopath	2	1	5	1	327	00:34:25	2065	00:34:56	2096	00:00:31	31	0.0000
nopath	2	1	9	1	327	00:34:26	2066	00:34:56	2096	00:00:30	30	0.0000
nopath	2	1	1	1	327	00:34:30	2070	00:34:59	2099	00:00:29	29	0.0000
nopath	2	1	1	1	327	00:34:32	2072	00:35:01	2101	00:00:29	29	0.0000	00:00:33
nopath	3	1	1	1	351	00:34:29	2069	00:35:12	2112	00:00:43	43	0.0000
nopath	3	2	1	1	311	00:34:40	2080	00:35:15	2115	00:00:35	35	0.0000
nopath	1	2	1	1	327	00:34:48	2088	00:35:20	2120	00:00:32	32	0.0000
nopath	2	1	1	1	327	00:34:44	2084	00:35:23	2123	00:00:39	39	0.0000
nopath	1	2	6	1	327	00:34:55	2095	00:35:23	2123	00:00:28	28	0.0000
nopath	2	1	1	1	327	00:34:47	2087	00:35:23	2123	00:00:36	36	0.0000
nopath	2	1	1	1	327	00:34:54	2094	00:35:25	2125	00:00:31	31	0.0000
nopath	1	2	1	1	327	00:34:57	2097	00:35:26	2126	00:00:29	29	0.0000
nopath	2	1	1	1	327	00:34:59	2099	00:35:26	2126	00:00:27	27	0.0000
nopath	1	2	1	1	327	00:35:00	2100	00:35:29	2129	00:00:29	29	0.0000
nopath	1	2	1	1	327	00:35:02	2102	00:35:31	2131	00:00:29	29	0.0000
nopath	2	1	1	1	327	00:35:09	2109	00:35:35	2135	00:00:26	26	0.0000
nopath	3	1	3	1	351	00:35:17	2117	00:35:52	2152	00:00:35	35	0.0000
nopath	3	1	1	1	351	00:35:18	2118	00:35:55	2155	00:00:37	37	0.0000
nopath	3	2	1	1	311	00:35:23	2123	00:35:56	2156	00:00:33	33	0.0000
nopath	1	2	3	1	327	00:35:29	2129	00:35:59	2159	00:00:30	30	0.0000
nopath	2	1	1	1	327	00:35:14	2114	00:36:03	2163	00:00:49	49	0.0000	00:00:34
nopath	2	1	1	1	327	00:35:26	2126	00:36:03	2163	00:00:37	37	0.0000
nopath	2	1	1	1	327	00:35:24	2124	00:36:04	2164	00:00:40	40	0.0000
nopath	1	3	1	1	351	00:35:07	2107	00:36:08	2168	00:01:01	61	0.0000
nopath	1	3	1	1	351	00:35:19	2119	00:36:11	2171	00:00:52	52	0.0000
nopath	1	2	13	15	327	00:35:52	2152	00:36:22	2182	00:00:30	30	0.0000
nopath	2	1	1	1	327	00:35:58	2158	00:36:23	2183	00:00:25	25	0.0000
nopath	2	1	15	17	327	00:35:57	2157	00:36:25	2185	00:00:28	28	0.0000
nopath	2	1	7	1	327	00:36:00	2160	00:36:25	2185	00:00:25	25	0.0000
nopath	3	1	1	1	351	00:35:31	2131	00:36:32	2192	00:01:01	61	0.0000
nopath	3	2	3	1	311	00:35:59	2159	00:36:35	2195	00:00:36	36	0.0000
nopath	3	2	1	1	311	00:36:07	2167	00:36:42	2202	00:00:35	35	0.0000
nopath	3	2	14	16	311	00:36:14	2174	00:36:47	2207	00:00:33	33	0.0000
nopath	1	2	1	1	327	00:36:04	2164	00:36:50	2210	00:00:46	46	0.0000
nopath	1	2	1	1	327	00:36:06	2166	00:36:52	2212	00:00:46	46	0.0000
nopath	1	2	1	1	327	00:36:17	2177	00:36:53	2213	00:00:36	36	0.0000
nopath	2	1	1	1	327	00:36:03	2163	00:36:53	2213	00:00:50	50	0.0000
nopath	2	1	12	14	327	00:36:12	2172	00:36:54	2214	00:00:42	42	0.0000
nopath	2	1	12	14	327	00:36:14	2174	00:36:55	2215	00:00:41	41	0.0000
nopath	2	1	1	1	327	00:36:25	2185	00:36:57	2217	00:00:32	32	0.0000
nopath	2	1	13	15	327	00:36:05	2165	00:36:58	2218	00:00:53	53	0.0000
nopath	2	1	1	1	327	00:36:26	2186	00:37:00	2220	00:00:34	34	0.0000	00:00:37
nopath	2	1	1	1	327	00:36:31	2191	00:37:01	2221	00:00:30	30	0.0000
nopath	1	2	1	1	327	00:36:43	2203	00:37:11	2231	00:00:28	28	0.0000
nopath	2	1	2	1	327	00:36:46	2206	00:37:12	2232	00:00:26	26	0.0000
nopath	1	2	1	1	327	00:36:45	2205	00:37:13	2233	00:00:28	28	0.0000
nopath	2	1	5	1	327	00:36:48	2208	00:37:14	2234	00:00:26	26	0.0000
nopath	1	3	1	1	351	00:36:36	2196	00:37:16	2236	00:00:40	40	0.0000
nopath	1	2	1	1	327	00:36:54	2214	00:37:22	2242	00:00:28	28	0.0000
nopath	1	2	3	1	327	00:36:56	2216	00:37:24	2244	00:00:28	28	0.0000
nopath	1	2	1	1	327	00:37:05	2225	00:37:33	2253	00:00:28	28	0.0000
nopath	2	1	1	1	327	00:37:07	2227	00:37:33	2253	00:00:26	26	0.0000
nopath	2	1	15	17	327	00:37:08	2228	00:37:36	2256	00:00:28	28	0.0000
nopath	2	1	1	1	327	00:37:15	2235	00:37:41	2261	00:00:26	26	0.0000
nopath	1	3	1	1	351	00:37:06	2226	00:37:45	2265	00:00:39	39	0.0000
nopath	1	3	3	1	351	00:37:16	2236	00:37:51	2271	00:00:35	35	0.0000
nopath	3	1	9	1	351	00:36:57	2217	00:37:52	2272	00:00:55	55	0.0000
nopath	1	2	3	1	327	00:37:25	2245	00:38:00	2280	00:00:35	35	0.0000	00:00:32
nopath	1	2	1	1	327	00:37:39	2259	00:38:06	2286	00:00:27	27	0.0000
nopath	2	1	12	14	327	00:37:42	2262	00:38:09	2289	00:00:27	27	0.0000
nopath	1	2	13	15	327	00:37:44	2264	00:38:15	2295	00:00:31	31	0.0000
nopath	1	2	1	1	327	00:37:49	2269	00:38:18	2298	00:00:29	29	0.0000
nopath	1	2	1	1	327	00:37:52	2272	00:38:20	2300	00:00:28	28	0.0000
nopath	2	1	1	1	327	00:38:16	2296	00:38:41	2321	00:00:25	25	0.0000
nopath	2	1	12	14	327	00:38:15	2295	00:38:42	2322	00:00:27	27	0.0000
nopath	1	2	1	1	327	00:38:14	2294	00:38:42	2322	00:00:28	28	0.0000
nopath	2	1	9	1	327	00:38:23	2303	00:38:48	2328	00:00:25	25	0.0000
nopath	1	2	1	1	327	00:38:21	2301	00:38:49	2329	00:00:28	28	0.0000
nopath	1	2	1	1	327	00:38:24	2304	00:38:52	2332	00:00:28	28	0.0000
nopath	2	1	9	1	327	00:38:25	2305	00:38:52	2332	00:00:27	27	0.0000
nopath	2	1	1	1	327	00:38:30	2310	00:38:56	2336	00:00:26	26	0.0000
nopath	1	3	1	1	351	00:38:20	2300	00:38:58	2338	00:00:38	38	0.0000
nopath	1	3	3	1	351	00:38:28	2308	00:39:06	2346	00:00:38	38	0.0000	00:00:45
nopath	3	2	6	1	311	00:38:10	2290	00:39:10	2350	00:01:00	60	0.0000
nopath	2	1	1	1	327	00:38:44	2324	00:39:23	2363	00:00:39	39	0.0000
nopath	2	1	1	1	327	00:38:48	2328	00:39:23	2363	00:00:35	35	0.0000
nopath	2	1	1	1	327	00:38:53	2333	00:39:24	2364	00:00:31	31	0.0000
nopath	2	1	1	1	327	00:38:51	2331	00:39:24	2364	00:00:33	33	0.0000
nopath	2	1	1	1	327	00:39:01	2341	00:39:29	2369	00:00:28	28	0.0000
nopath	1	2	1	1	327	00:39:04	2344	00:39:32	2372	00:00:28	28	0.0000
nopath	1	2	1	1	327	00:39:09	2349	00:39:37	2377	00:00:28	28	0.0000
nopath	1	2	1	1	327	00:39:14	2354	00:39:42	2382	00:00:28	28	0.0000
nopath	2	1	1	1	327	00:39:17	2357	00:39:42	2382	00:00:25	25	0.0000
nopath	1	2	1	1	327	00:39:21	2361	00:39:49	2389	00:00:28	28	0.0000
nopath	2	1	1	1	327	00:39:24	2364	00:39:50	2390	00:00:26	26	0.0000
nopath	2	1	12	14	327	00:39:28	2368	00:39:55	2395	00:00:27	27	0.0000
nopath	2	1	1	1	327	00:39:31	2371	00:39:56	2396	00:00:25	25	0.0000
nopath	3	2	1	1	311	00:39:19	2359	00:40:00	2400	00:00:41	41	0.0000	00:00:39
nopath	1	2	1	1	327	00:39:30	2370	00:40:10	2410	00:00:40	40	0.0000
nopath	3	1	12	14	351	00:39:33	2373	00:40:10	2410	00:00:37	37	0.0000
nopath	1	2	3	1	327	00:39:38	2378	00:40:12	2412	00:00:34	34	0.0000
nopath	2	1	1	1	327	00:39:34	2374	00:40:13	2413	00:00:39	39	0.0000
nopath	1	2	1	1	327	00:39:41	2381	00:40:13	2413	00:00:32	32	0.0000
nopath	2	1	1	1	327	00:39:37	2377	00:40:13	2413	00:00:36	36	0.0000
nopath	2	1	7	1	327	00:39:38	2378	00:40:14	2414	00:00:36	36	0.0000
nopath	2	1	5	1	327	00:39:44	2384	00:40:15	2415	00:00:31	31	0.0000
nopath	1	2	1	1	327	00:39:43	2383	00:40:15	2415	00:00:32	32	0.0000
nopath	2	1	1	1	327	00:39:47	2387	00:40:17	2417	00:00:30	30	0.0000
nopath	1	2	2	1	327	00:39:45	2385	00:40:17	2417	00:00:32	32	0.0000
nopath	2	1	9	1	327	00:39:48	2388	00:40:18	2418	00:00:30	30	0.0000
nopath	1	2	1	1	327	00:39:58	2398	00:40:26	2426	00:00:28	28	0.0000
nopath	2	1	1	1	327	00:40:01	2401	00:40:26	2426	00:00:25	25	0.0000
nopath	2	3	1	1	311	00:39:58	2398	00:40:26	2426	00:00:28	28	0.0000
nopath	2	1	1	1	327	00:40:07	2407	00:40:33	2433	00:00:26	26	0.0000
nopath	2	3	12	14	311	00:40:03	2403	00:40:34	2434	00:00:31	31	0.0000
nopath	1	2	15	17	327	00:40:06	2406	00:40:35	2435	00:00:29	29	0.0000
nopath	1	2	1	1	327	00:40:08	2408	00:40:37	2437	00:00:29	29	0.0000
nopath	1	2	5	1	327	00:40:09	2409	00:40:39	2439	00:00:30	30	0.0000
nopath	2	3	6	1	311	00:40:08	2408	00:40:39	2439	00:00:31	31	0.0000
nopath	1	2	13	15	327	00:40:11	2411	00:40:41	2441	00:00:30	30	0.0000
nopath	1	3	1	1	351	00:39:33	2373	00:40:42	2442	00:01:09	69	0.0000
nopath	1	2	5	1	327	00:40:12	2412	00:40:42	2442	00:00:30	30	0.0000
nopath	1	3	3	1	351	00:39:44	2384	00:40:45	2445	00:01:01	61	0.0000
nopath	3	2	1	1	311	00:39:34	2374	00:40:50	2450	00:01:16	76	0.0000
nopath	3	2	1	1	311	00:39:50	2390	00:40:51	2451	00:01:01	61	0.0000
nopath	3	2	3	1	311	00:40:18	2418	00:40:55	2455	00:00:37	37	0.0000
nopath	1	2	1	1	327	00:40:17	2417	00:41:00	2460	00:00:43	43	0.0000	00:00:30
nopath	1	2	5	1	327	00:40:18	2418	00:41:01	2461	00:00:43	43	0.0000
nopath	2	1	1	1	327	00:40:28	2428	00:41:03	2463	00:00:35	35	0.0000
nopath	1	3	3	1	351	00:40:31	2431	00:41:07	2467	00:00:36	36	0.0000
nopath	3	2	1	1	311	00:40:21	2421	00:41:10	2470	00:00:49	49	0.0000
nopath	3	2	12	14	311	00:40:36	2436	00:41:13	2473	00:00:37	37	0.0000
nopath	1	2	14	16	327	00:40:21	2421	00:41:22	2482	00:01:01	61	0.0000
nopath	2	1	1	1	327	00:40:46	2446	00:41:23	2483	00:00:37	37	0.0000
nopath	1	2	1	1	327	00:40:54	2454	00:41:24	2484	00:00:30	30	0.0000
nopath	2	1	1	1	327	00:40:55	2455	00:41:25	2485	00:00:30	30	0.0000
nopath	2	1	15	17	327	00:40:42	2442	00:41:25	2485	00:00:43	43	0.0000
nopath	2	1	1	1	327	00:40:53	2453	00:41:28	2488	00:00:35	35	0.0000
nopath	2	1	14	16	327	00:40:58	2458	00:41:30	2490	00:00:32	32	0.0000
nopath	2	1	1	1	327	00:41:03	2463	00:41:32	2492	00:00:29	29	0.0000
nopath	2	1	1	1	327	00:41:08	2468	00:41:33	2493	00:00:25	25	0.0000
nopath	1	3	1	1	351	00:40:38	2438	00:41:36	2496	00:00:58	58	0.0000
nopath	3	1	1	1	351	00:40:40	2440	00:41:42	2502	00:01:02	62	0.0000
nopath	3	1	1	1	351	00:40:58	2458	00:41:45	2505	00:00:47	47	0.0000
nopath	1	2	7	1	327	00:41:24	2484	00:41:51	2511	00:00:27	27	0.0000
nopath	1	2	3	1	327	00:41:28	2488	00:41:55	2515	00:00:27	27	0.0000
nopath	2	1	13	15	327	00:41:18	2478	00:41:56	2516	00:00:38	38	0.0000
nopath	1	2	1	1	327	00:41:29	2489	00:41:57	2517	00:00:28	28	0.0000
nopath	2	1	1	1	327	00:41:30	2490	00:41:57	2517	00:00:27	27	0.0000
nopath	2	1	1	1	327	00:41:34	2494	00:42:00	2520	00:00:26	26	0.0000	00:00:29
nopath	1	3	2	1	351	00:40:52	2452	00:42:03	2523	00:01:11	71	0.0000
nopath	2	1	5	1	327	00:41:42	2502	00:42:09	2529	00:00:27	27	0.0000
nopath	1	2	1	1	327	00:41:43	2503	00:42:11	2531	00:00:28	28	0.0000
nopath	2	1	3	1	327	00:41:45	2505	00:42:11	2531	00:00:26	26	0.0000
nopath	2	1	1	1	327	00:41:47	2507	00:42:13	2533	00:00:26	26	0.0000
nopath	1	3	12	14	351	00:40:57	2457	00:42:15	2535	00:01:18	78	0.0000
nopath	2	1	1	1	327	00:41:54	2514	00:42:19	2539	00:00:25	25	0.0000
nopath	1	2	2	1	327	00:41:52	2512	00:42:20	2540	00:00:28	28	0.0000
nopath	2	1	1	1	327	00:41:57	2517	00:42:22	2542	00:00:25	25	0.0000
nopath	1	2	9	1	327	00:41:56	2516	00:42:24	2544	00:00:28	28	0.0000
nopath	2	1	1	1	327	00:42:03	2523	00:42:28	2548	00:00:25	25	0.0000
nopath	2	1	1	1	327	00:42:04	2524	00:42:30	2550	00:00:26	26	0.0000
nopath	1	3	1	1	351	00:41:20	2480	00:42:32	2552	00:01:12	72	0.0000
nopath	2	1	1	1	327	00:42:12	2532	00:42:37	2557	00:00:25	25	0.0000
nopath	1	2	1	1	327	00:42:11	2531	00:42:39	2559	00:00:28	28	0.0000
nopath	1	3	3	1	351	00:41:26	2486	00:42:40	2560	00:01:14	74	0.0000
nopath	2	1	1	1	327	00:42:17	2537	00:42:42	2562	00:00:25	25	0.0000
nopath	3	2	13	15	311	00:42:22	2542	00:42:57	2577	00:00:35	35	0.0000
nopath	1	2	1	1	327	00:42:18	2538	00:43:00	2580	00:00:42	42	0.0000	00:00:33
nopath	1	2	1	1	327	00:42:22	2542	00:43:01	2581	00:00:39	39	0.0000
nopath	2	1	1	1	327	00:42:35	2555	00:43:01	2581	00:00:26	26	0.0000
nopath	1	2	1	1	327	00:42:27	2547	00:43:02	2582	00:00:35	35	0.0000
nopath	2	1	3	1	327	00:42:29	2549	00:43:03	2583	00:00:34	34	0.0000
nopath	2	1	1	1	327	00:42:34	2554	00:43:05	2585	00:00:31	31	0.0000
nopath	1	2	1	1	327	00:42:34	2554	00:43:05	2585	00:00:31	31	0.0000
nopath	2	1	1	1	327	00:42:36	2556	00:43:07	2587	00:00:31	31	0.0000
nopath	1	2	1	1	327	00:42:38	2558	00:43:08	2588	00:00:30	30	0.0000
nopath	2	1	1	1	327	00:42:43	2563	00:43:09	2589	00:00:26	26	0.0000
nopath	2	1	1	1	327	00:42:40	2560	00:43:10	2590	00:00:30	30	0.0000
nopath	2	1	1	1	327	00:42:47	2567	00:43:12	2592	00:00:25	25	0.0000
nopath	1	2	1	1	327	00:42:45	2565	00:43:13	2593	00:00:28	28	0.0000
nopath	2	3	5	1	311	00:42:41	2561	00:43:14	2594	00:00:33	33	0.0000
nopath	2	1	9	1	327	00:42:46	2566	00:43:15	2595	00:00:29	29	0.0000
nopath	2	1	1	1	327	00:42:48	2568	00:43:15	2595	00:00:27	27	0.0000
nopath	1	2	2	1	327	00:42:51	2571	00:43:19	2599	00:00:28	28	0.0000
nopath	2	1	1	1	327	00:42:54	2574	00:43:20	2600	00:00:26	26	0.0000
nopath	2	1	1	1	327	00:42:56	2576	00:43:24	2604	00:00:28	28	0.0000
nopath	1	3	1	1	351	00:42:24	2544	00:43:26	2606	00:01:02	62	0.0000
nopath	1	3	12	14	351	00:42:52	2572	00:43:31	2611	00:00:39	39	0.0000
nopath	3	2	1	1	311	00:42:26	2546	00:43:42	2622	00:01:16	76	0.0000
nopath	3	1	1	1	351	00:43:02	2582	00:43:46	2626	00:00:44	44	0.0000
nopath	3	2	12	14	311	00:43:12	2592	00:43:49	2629	00:00:37	37	0.0000
nopath	3	1	1	1	351	00:43:20	2600	00:43:57	2637	00:00:37	37	0.0000
nopath	3	1	1	1	351	00:43:24	2604	00:44:00	2640	00:00:36	36	0.0000	00:00:48
nopath	1	2	1	1	327	00:43:15	2595	00:44:10	2650	00:00:55	55	0.0000
nopath	1	2	1	1	327	00:43:30	2610	00:44:12	2652	00:00:42	42	0.0000
nopath	2	1	1	1	327	00:43:40	2620	00:44:13	2653	00:00:33	33	0.0000
nopath	1	2	1	1	327	00:43:41	2621	00:44:14	2654	00:00:33	33	0.0000
nopath	2	1	12	14	327	00:43:44	2624	00:44:16	2656	00:00:32	32	0.0000
nopath	2	1	1	1	327	00:43:51	2631	00:44:17	2657	00:00:26	26	0.0000
nopath	1	2	3	1	327	00:43:53	2633	00:44:22	2662	00:00:29	29	0.0000
nopath	1	2	12	14	327	00:43:54	2634	00:44:24	2664	00:00:30	30	0.0000
nopath	1	2	10	1	327	00:43:55	2635	00:44:26	2666	00:00:31	31	0.0000
nopath	2	1	3	1	327	00:43:59	2639	00:44:26	2666	00:00:27	27	0.0000
nopath	1	2	1	1	327	00:43:58	2638	00:44:27	2667	00:00:29	29	0.0000
nopath	2	1	1	1	327	00:44:07	2647	00:44:33	2673	00:00:26	26	0.0000
nopath	2	1	1	1	327	00:44:11	2651	00:44:37	2677	00:00:26	26	0.0000
nopath	3	2	1	1	311	00:43:37	2617	00:44:40	2680	00:01:03	63	0.0000
nopath	3	1	1	1	351	00:43:55	2635	00:44:44	2684	00:00:49	49	0.0000
nopath	1	2	12	14	327	00:44:09	2649	00:44:51	2691	00:00:42	42	0.0000
nopath	1	2	1	1	327	00:44:19	2659	00:44:54	2694	00:00:35	35	0.0000
nopath	1	2	9	1	327	00:44:20	2660	00:44:55	2695	00:00:35	35	0.0000
nopath	2	1	1	1	327	00:44:28	2668	00:44:55	2695	00:00:27	27	0.0000
nopath	1	3	1	1	351	00:43:57	2637	00:44:56	2696	00:00:59	59	0.0000
nopath	2	1	2	1	327	00:44:36	2676	00:45:01	2701	00:00:25	25	0.0000	00:00:27
nopath	1	3	3	1	351	00:44:26	2666	00:45:05	2705	00:00:39	39	0.0000
nopath	1	3	3	1	351	00:44:32	2672	00:45:10	2710	00:00:38	38	0.0000
nopath	3	1	5	1	351	00:44:21	2661	00:45:12	2712	00:00:51	51	0.0000
nopath	3	2	3	1	311	00:44:40	2680	00:45:14	2714	00:00:34	34	0.0000
nopath	3	1	9	1	351	00:44:45	2685	00:45:22	2722	00:00:37	37	0.0000
nopath	3	2	12	14	311	00:44:50	2690	00:45:24	2724	00:00:34	34	0.0000
nopath	1	2	1	1	327	00:44:40	2680	00:45:30	2730	00:00:50	50	0.0000
nopath	1	2	1	1	327	00:44:43	2683	00:45:32	2732	00:00:49	49	0.0000
nopath	2	1	1	1	327	00:44:48	2688	00:45:33	2733	00:00:45	45	0.0000
nopath	1	2	10	1	327	00:44:48	2688	00:45:33	2733	00:00:45	45	0.0000
nopath	2	1	1	1	327	00:44:59	2699	00:45:35	2735	00:00:36	36	0.0000
nopath	1	2	5	1	327	00:44:51	2691	00:45:35	2735	00:00:44	44	0.0000
nopath	2	1	15	17	327	00:44:46	2686	00:45:35	2735	00:00:49	49	0.0000
nopath	1	2	1	1	327	00:45:00	2700	00:45:37	2737	00:00:37	37	0.0000
nopath	2	1	1	1	327	00:44:57	2697	00:45:37	2737	00:00:40	40	0.0000
nopath	2	1	13	15	327	00:45:05	2705	00:45:39	2739	00:00:34	34	0.0000
nopath	2	1	1	1	327	00:45:04	2704	00:45:39	2739	00:00:35	35	0.0000
nopath	1	2	1	1	327	00:45:01	2701	00:45:39	2739	00:00:38	38	0.0000
nopath	1	2	5	1	327	00:45:03	2703	00:45:41	2741	00:00:38	38	0.0000
nopath	2	1	15	17	327	00:45:02	2702	00:45:42	2742	00:00:40	40	0.0000
nopath	2	1	1	1	327	00:45:19	2719	00:45:45	2745	00:00:26	26	0.0000
nopath	2	3	10	1	311	00:45:11	2711	00:45:47	2747	00:00:36	36	0.0000
nopath	3	2	1	1	311	00:45:08	2708	00:45:50	2750	00:00:42	42	0.0000
nopath	3	1	1	1	351	00:45:09	2709	00:45:54	2754	00:00:45	45	0.0000
nopath	3	1	1	1	351	00:45:11	2711	00:45:57	2757	00:00:46	46	0.0000
nopath	1	2	1	1	327	00:45:18	2718	00:46:00	2760	00:00:42	42	0.0000	00:00:37
nopath	2	1	1	1	327	00:45:26	2726	00:46:03	2763	00:00:37	37	0.0000
nopath	1	2	3	1	327	00:45:34	2734	00:46:03	2763	00:00:29	29	0.0000
nopath	2	1	1	1	327	00:45:27	2727	00:46:03	2763	00:00:36	36	0.0000
nopath	2	1	9	1	327	00:45:30	2730	00:46:05	2765	00:00:35	35	0.0000
nopath	2	1	1	1	327	00:45:33	2733	00:46:05	2765	00:00:32	32	0.0000
nopath	2	1	12	14	327	00:45:39	2739	00:46:08	2768	00:00:29	29	0.0000
nopath	1	2	1	1	327	00:45:37	2737	00:46:09	2769	00:00:32	32	0.0000
nopath	1	2	1	1	327	00:45:38	2738	00:46:10	2770	00:00:32	32	0.0000
nopath	1	3	9	1	351	00:44:55	2695	00:46:10	2770	00:01:15	75	0.0000
nopath	1	2	1	1	327	00:45:40	2740	00:46:12	2772	00:00:32	32	0.0000
nopath	2	1	12	14	327	00:45:45	2745	00:46:13	2773	00:00:28	28	0.0000
nopath	1	2	1	1	327	00:45:44	2744	00:46:14	2774	00:00:30	30	0.0000
nopath	2	1	5	1	327	00:45:48	2748	00:46:14	2774	00:00:26	26	0.0000
nopath	2	1	1	1	327	00:45:50	2750	00:46:15	2775	00:00:25	25	0.0000
nopath	1	2	1	1	327	00:45:49	2749	00:46:17	2777	00:00:28	28	0.0000
nopath	2	1	1	1	327	00:45:51	2751	00:46:17	2777	00:00:26	26	0.0000
nopath	1	3	1	1	351	00:45:26	2726	00:46:20	2780	00:00:54	54	0.0000
nopath	2	1	9	1	327	00:45:58	2758	00:46:23	2783	00:00:25	25	0.0000
nopath	1	2	1	1	327	00:45:57	2757	00:46:25	2785	00:00:28	28	0.0000
nopath	2	1	5	1	327	00:46:00	2760	00:46:25	2785	00:00:25	25	0.0000
nopath	2	1	1	1	327	00:46:01	2761	00:46:27	2787	00:00:26	26	0.0000
nopath	1	2	13	15	327	00:46:02	2762	00:46:32	2792	00:00:30	30	0.0000
nopath	2	1	5	1	327	00:46:07	2767	00:46:32	2792	00:00:25	25	0.0000
nopath	1	3	1	1	351	00:45:36	2736	00:46:35	2795	00:00:59	59	0.0000
nopath	1	2	1	1	327	00:46:11	2771	00:46:39	2799	00:00:28	28	0.0000
nopath	2	1	13	15	327	00:46:11	2771	00:46:39	2799	00:00:28	28	0.0000
nopath	1	2	1	1	327	00:46:13	2773	00:46:41	2801	00:00:28	28	0.0000
nopath	2	1	1	1	327	00:46:18	2778	00:46:43	2803	00:00:25	25	0.0000
nopath	1	2	1	1	327	00:46:16	2776	00:46:44	2804	00:00:28	28	0.0000
nopath	2	1	1	1	327	00:46:19	2779	00:46:45	2805	00:00:26	26	0.0000
nopath	1	2	1	1	327	00:46:19	2779	00:46:47	2807	00:00:28	28	0.0000
nopath	2	1	13	15	327	00:46:21	2781	00:46:49	2809	00:00:28	28	0.0000
nopath	1	3	1	1	351	00:45:41	2741	00:46:51	2811	00:01:10	70	0.0000
nopath	2	1	1	1	327	00:46:31	2791	00:46:56	2816	00:00:25	25	0.0000
nopath	3	2	1	1	311	00:45:23	2723	00:47:00	2820	00:01:37	97	0.0000	00:00:52
nopath	3	2	3	1	311	00:45:41	2741	00:47:02	2822	00:01:21	81	0.0000
nopath	3	1	9	1	351	00:46:31	2791	00:47:08	2828	00:00:37	37	0.0000
nopath	1	2	1	1	327	00:46:28	2788	00:47:10	2830	00:00:42	42	0.0000
nopath	1	2	1	1	327	00:46:34	2794	00:47:12	2832	00:00:38	38	0.0000
nopath	2	1	1	1	327	00:46:38	2798	00:47:13	2833	00:00:35	35	0.0000
nopath	2	1	1	1	327	00:46:35	2795	00:47:13	2833	00:00:38	38	0.0000
nopath	1	2	1	1	327	00:46:45	2805	00:47:15	2835	00:00:30	30	0.0000
nopath	2	1	1	1	327	00:46:44	2804	00:47:15	2835	00:00:31	31	0.0000
nopath	2	1	1	1	327	00:46:45	2805	00:47:15	2835	00:00:30	30	0.0000
nopath	2	1	1	1	327	00:46:50	2810	00:47:18	2838	00:00:28	28	0.0000
nopath	2	1	1	1	327	00:46:56	2816	00:47:22	2842	00:00:26	26	0.0000
nopath	1	3	1	1	351	00:46:04	2764	00:47:24	2844	00:01:20	80	0.0000
nopath	1	3	1	1	351	00:46:25	2785	00:47:28	2848	00:01:03	63	0.0000
nopath	3	1	3	1	351	00:46:32	2792	00:47:32	2852	00:01:00	60	0.0000
nopath	3	1	1	1	351	00:46:34	2794	00:47:34	2854	00:01:00	60	0.0000
nopath	3	2	13	15	311	00:46:41	2801	00:47:37	2857	00:00:56	56	0.0000
nopath	1	2	12	14	327	00:47:02	2822	00:47:43	2863	00:00:41	41	0.0000
nopath	1	2	13	15	327	00:46:54	2814	00:47:43	2863	00:00:49	49	0.0000
nopath	2	1	1	1	327	00:47:06	2826	00:47:43	2863	00:00:37	37	0.0000
nopath	2	1	1	1	327	00:47:05	2825	00:47:43	2863	00:00:38	38	0.0000
nopath	2	1	3	1	327	00:47:10	2830	00:47:44	2864	00:00:34	34	0.0000
nopath	1	2	1	1	327	00:47:18	2838	00:47:46	2866	00:00:28	28	0.0000
nopath	2	1	1	1	327	00:47:12	2832	00:47:46	2866	00:00:34	34	0.0000
nopath	2	1	13	15	327	00:47:08	2828	00:47:46	2866	00:00:38	38	0.0000
nopath	2	1	1	1	327	00:47:16	2836	00:47:47	2867	00:00:31	31	0.0000
nopath	2	1	1	1	327	00:47:09	2829	00:47:48	2868	00:00:39	39	0.0000
nopath	2	1	3	1	327	00:47:20	2840	00:47:50	2870	00:00:30	30	0.0000
nopath	2	1	5	1	327	00:47:13	2833	00:47:50	2870	00:00:37	37	0.0000
nopath	1	3	1	1	351	00:47:00	2820	00:47:53	2873	00:00:53	53	0.0000
nopath	1	3	1	1	351	00:47:04	2824	00:47:56	2876	00:00:52	52	0.0000
nopath	3	1	7	1	351	00:47:04	2824	00:48:02	2882	00:00:58	58	0.0000	00:00:49
nopath	1	2	1	1	327	00:47:39	2859	00:48:10	2890	00:00:31	31	0.0000
nopath	1	2	3	1	327	00:47:41	2861	00:48:11	2891	00:00:30	30	0.0000
nopath	2	1	10	1	327	00:47:35	2855	00:48:13	2893	00:00:38	38	0.0000
nopath	2	1	1	1	327	00:47:41	2861	00:48:13	2893	00:00:32	32	0.0000
nopath	2	1	12	14	327	00:47:42	2862	00:48:15	2895	00:00:33	33	0.0000
nopath	2	1	1	1	327	00:47:49	2869	00:48:16	2896	00:00:27	27	0.0000
nopath	2	1	1	1	327	00:47:51	2871	00:48:18	2898	00:00:27	27	0.0000
nopath	2	1	1	1	327	00:47:54	2874	00:48:21	2901	00:00:27	27	0.0000
nopath	2	1	1	1	327	00:47:59	2879	00:48:25	2905	00:00:26	26	0.0000
nopath	2	1	3	1	327	00:48:01	2881	00:48:26	2906	00:00:25	25	0.0000
nopath	1	2	1	1	327	00:48:04	2884	00:48:32	2912	00:00:28	28	0.0000
nopath	2	1	1	1	327	00:48:09	2889	00:48:35	2915	00:00:26	26	0.0000
nopath	2	3	5	1	311	00:48:07	2887	00:48:35	2915	00:00:28	28	0.0000
nopath	1	2	1	1	327	00:48:09	2889	00:48:37	2917	00:00:28	28	0.0000
nopath	1	2	15	17	327	00:48:10	2890	00:48:40	2920	00:00:30	30	0.0000
nopath	2	1	3	1	327	00:48:15	2895	00:48:41	2921	00:00:26	26	0.0000
nopath	1	2	1	1	327	00:48:12	2892	00:48:42	2922	00:00:30	30	0.0000
nopath	2	1	1	1	327	00:48:17	2897	00:48:44	2924	00:00:27	27	0.0000
nopath	2	1	13	15	327	00:48:16	2896	00:48:44	2924	00:00:28	28	0.0000
nopath	1	2	1	1	327	00:48:19	2899	00:48:47	2927	00:00:28	28	0.0000
nopath	1	2	1	1	327	00:48:21	2901	00:48:49	2929	00:00:28	28	0.0000
nopath	2	1	2	1	327	00:48:24	2904	00:48:50	2930	00:00:26	26	0.0000
nopath	1	2	10	1	327	00:48:23	2903	00:48:51	2931	00:00:28	28	0.0000
nopath	2	1	15	17	327	00:48:26	2906	00:48:53	2933	00:00:27	27	0.0000
nopath	2	1	1	1	327	00:48:28	2908	00:48:54	2934	00:00:26	26	0.0000
nopath	1	2	2	1	327	00:48:28	2908	00:48:56	2936	00:00:28	28	0.0000
nopath	2	1	1	1	327	00:48:32	2912	00:48:57	2937	00:00:25	25	0.0000
nopath	1	2	6	1	327	00:48:30	2910	00:48:58	2938	00:00:28	28	0.0000
nopath	1	3	1	1	351	00:47:46	2866	00:48:58	2938	00:01:12	72	0.0000
nopath	1	3	6	1	351	00:48:06	2886	00:49:01	2941	00:00:55	55	0.0000	00:01:00
nopath	1	3	1	1	351	00:48:08	2888	00:49:03	2943	00:00:55	55	0.0000
nopath	1	3	1	1	351	00:48:20	2900	00:49:06	2946	00:00:46	46	0.0000
nopath	3	2	3	1	311	00:47:53	2873	00:49:12	2952	00:01:19	79	0.0000
nopath	3	2	1	1	311	00:48:01	2881	00:49:16	2956	00:01:15	75	0.0000
nopath	3	1	3	1	351	00:48:00	2880	00:49:16	2956	00:01:16	76	0.0000
nopath	3	2	1	1	311	00:48:23	2903	00:49:19	2959	00:00:56	56	0.0000
nopath	3	2	10	1	311	00:48:28	2908	00:49:21	2961	00:00:53	53	0.0000
nopath	3	1	1	1	351	00:48:33	2913	00:49:26	2966	00:00:53	53	0.0000
nopath	1	2	5	1	327	00:48:40	2920	00:49:30	2970	00:00:50	50	0.0000
nopath	1	2	9	1	327	00:48:44	2924	00:49:31	2971	00:00:47	47	0.0000
nopath	2	1	1	1	327	00:48:36	2916	00:49:33	2973	00:00:57	57	0.0000
nopath	1	2	1	1	327	00:48:57	2937	00:49:33	2973	00:00:36	36	0.0000
nopath	2	1	5	1	327	00:48:41	2921	00:49:33	2973	00:00:52	52	0.0000
nopath	2	1	1	1	327	00:48:48	2928	00:49:34	2974	00:00:46	46	0.0000
nopath	1	2	6	1	327	00:49:01	2941	00:49:35	2975	00:00:34	34	0.0000
nopath	2	1	12	14	327	00:48:54	2934	00:49:37	2977	00:00:43	43	0.0000
nopath	2	1	13	15	327	00:48:47	2927	00:49:37	2977	00:00:50	50	0.0000
nopath	2	1	1	1	327	00:48:55	2935	00:49:39	2979	00:00:44	44	0.0000
nopath	2	1	15	17	327	00:48:59	2939	00:49:40	2980	00:00:41	41	0.0000
nopath	2	1	1	1	327	00:49:01	2941	00:49:40	2980	00:00:39	39	0.0000
nopath	1	2	6	1	327	00:49:12	2952	00:49:42	2982	00:00:30	30	0.0000
nopath	2	1	1	1	327	00:49:07	2947	00:49:42	2982	00:00:35	35	0.0000
nopath	2	1	1	1	327	00:49:15	2955	00:49:43	2983	00:00:28	28	0.0000
nopath	2	1	1	1	327	00:49:16	2956	00:49:45	2985	00:00:29	29	0.0000
nopath	1	2	1	1	327	00:49:17	2957	00:49:45	2985	00:00:28	28	0.0000
nopath	1	3	10	1	351	00:48:26	2906	00:49:47	2987	00:01:21	81	0.0000
nopath	1	2	1	1	327	00:49:18	2958	00:49:48	2988	00:00:30	30	0.0000
nopath	1	2	1	1	327	00:49:19	2959	00:49:49	2989	00:00:30	30	0.0000
nopath	1	2	1	1	327	00:49:20	2960	00:49:50	2990	00:00:30	30	0.0000
nopath	1	2	1	1	327	00:49:24	2964	00:49:52	2992	00:00:28	28	0.0000
nopath	2	1	14	16	327	00:49:25	2965	00:49:52	2992	00:00:27	27	0.0000
nopath	1	2	6	1	327	00:49:26	2966	00:49:54	2994	00:00:28	28	0.0000
nopath	1	2	1	1	327	00:49:28	2968	00:49:56	2996	00:00:28	28	0.0000
nopath	2	1	12	14	327	00:49:30	2970	00:49:57	2997	00:00:27	27	0.0000
nopath	2	3	1	1	311	00:49:29	2969	00:49:58	2998	00:00:29	29	0.0000
nopath	2	1	1	1	327	00:49:32	2972	00:49:59	2999	00:00:27	27	0.0000
nopath	2	1	3	1	327	00:49:34	2974	00:49:59	2999	00:00:25	25	0.0000
nopath	2	3	1	1	311	00:49:37	2977	00:50:07	3007	00:00:30	30	0.0000	00:00:30
nopath	1	3	6	1	351	00:48:47	2927	00:50:10	3010	00:01:23	83	0.0000
nopath	1	2	1	1	327	00:49:43	2983	00:50:11	3011	00:00:28	28	0.0000
nopath	1	3	1	1	351	00:48:52	2932	00:50:11	3011	00:01:19	79	0.0000
nopath	1	2	1	1	327	00:49:44	2984	00:50:14	3014	00:00:30	30	0.0000
nopath	1	3	1	1	351	00:49:08	2948	00:50:15	3015	00:01:07	67	0.0000
nopath	1	3	5	1	351	00:49:22	2962	00:50:17	3017	00:00:55	55	0.0000
nopath	3	1	1	1	351	00:48:34	2914	00:50:24	3024	00:01:50	110	0.0000
nopath	3	2	1	1	311	00:48:45	2925	00:50:26	3026	00:01:41	101	0.0000
nopath	3	1	5	1	351	00:48:39	2919	00:50:26	3026	00:01:47	107	0.0000
nopath	3	2	3	1	311	00:48:59	2939	00:50:29	3029	00:01:30	90	0.0000
nopath	3	2	14	16	311	00:49:15	2955	00:50:33	3033	00:01:18	78	0.0000
nopath	3	1	1	1	351	00:49:40	2980	00:50:37	3037	00:00:57	57	0.0000
nopath	1	2	12	14	327	00:49:48	2988	00:50:41	3041	00:00:53	53	0.0000
nopath	1	2	14	16	327	00:49:51	2991	00:50:43	3043	00:00:52	52	0.0000
nopath	2	1	1	1	327	00:49:59	2999	00:50:43	3043	00:00:44	44	0.0000
nopath	2	1	12	14	327	00:49:46	2986	00:50:44	3044	00:00:58	58	0.0000
nopath	1	2	1	1	327	00:49:58	2998	00:50:45	3045	00:00:47	47	0.0000
nopath	2	1	1	1	327	00:49:56	2996	00:50:45	3045	00:00:49	49	0.0000
nopath	2	1	8	1	327	00:50:07	3007	00:50:45	3045	00:00:38	38	0.0000
nopath	2	1	1	1	327	00:50:02	3002	00:50:46	3046	00:00:44	44	0.0000
nopath	1	2	3	1	327	00:50:05	3005	00:50:47	3047	00:00:42	42	0.0000
nopath	2	1	3	1	327	00:50:11	3011	00:50:47	3047	00:00:36	36	0.0000
nopath	2	1	1	1	327	00:50:04	3004	00:50:47	3047	00:00:43	43	0.0000
nopath	1	2	3	1	327	00:50:06	3006	00:50:48	3048	00:00:42	42	0.0000
nopath	2	1	14	16	327	00:50:12	3012	00:50:49	3049	00:00:37	37	0.0000
nopath	1	2	1	1	327	00:50:07	3007	00:50:50	3050	00:00:43	43	0.0000
nopath	2	1	1	1	327	00:50:16	3016	00:50:50	3050	00:00:34	34	0.0000
nopath	1	2	1	1	327	00:50:08	3008	00:50:51	3051	00:00:43	43	0.0000
nopath	2	1	1	1	327	00:50:21	3021	00:50:52	3052	00:00:31	31	0.0000
nopath	2	1	5	1	327	00:50:14	3014	00:50:53	3053	00:00:39	39	0.0000
nopath	1	2	1	1	327	00:50:10	3010	00:50:53	3053	00:00:43	43	0.0000
nopath	2	1	1	1	327	00:50:24	3024	00:50:54	3054	00:00:30	30	0.0000
nopath	2	1	1	1	327	00:50:25	3025	00:50:54	3054	00:00:29	29	0.0000
nopath	1	2	1	1	327	00:50:11	3011	00:50:55	3055	00:00:44	44	0.0000
nopath	1	2	9	1	327	00:50:23	3023	00:50:57	3057	00:00:34	34	0.0000
nopath	2	1	1	1	327	00:50:30	3030	00:50:58	3058	00:00:28	28	0.0000
nopath	1	2	1	1	327	00:50:24	3024	00:50:59	3059	00:00:35	35	0.0000
nopath	1	2	12	14	327	00:50:27	3027	00:51:01	3061	00:00:34	34	0.0000	00:00:33
nopath	1	3	1	1	351	00:49:32	2972	00:51:01	3061	00:01:29	89	0.0000
nopath	1	2	12	14	327	00:50:31	3031	00:51:03	3063	00:00:32	32	0.0000
nopath	1	2	1	1	327	00:50:34	3034	00:51:05	3065	00:00:31	31	0.0000
nopath	2	1	1	1	327	00:50:40	3040	00:51:05	3065	00:00:25	25	0.0000
nopath	2	1	14	16	327	00:50:42	3042	00:51:09	3069	00:00:27	27	0.0000
nopath	2	1	1	1	327	00:50:43	3043	00:51:10	3070	00:00:27	27	0.0000
nopath	1	2	1	1	327	00:50:43	3043	00:51:11	3071	00:00:28	28	0.0000
nopath	1	3	1	1	351	00:49:54	2994	00:51:13	3073	00:01:19	79	0.0000
nopath	1	2	1	1	327	00:50:44	3044	00:51:14	3074	00:00:30	30	0.0000
nopath	2	1	12	14	327	00:50:51	3051	00:51:18	3078	00:00:27	27	0.0000
nopath	1	2	1	1	327	00:50:52	3052	00:51:20	3080	00:00:28	28	0.0000
nopath	2	1	1	1	327	00:50:54	3054	00:51:20	3080	00:00:26	26	0.0000
nopath	2	1	1	1	327	00:50:55	3055	00:51:21	3081	00:00:26	26	0.0000
nopath	1	2	1	1	327	00:50:56	3056	00:51:24	3084	00:00:28	28	0.0000
nopath	2	1	1	1	327	00:50:59	3059	00:51:25	3085	00:00:26	26	0.0000
nopath	1	2	5	1	327	00:51:00	3060	00:51:28	3088	00:00:28	28	0.0000
nopath	1	3	1	1	351	00:50:28	3028	00:51:28	3088	00:01:00	60	0.0000
nopath	1	3	12	14	351	00:50:45	3045	00:51:31	3091	00:00:46	46	0.0000
nopath	1	3	10	1	351	00:50:50	3050	00:51:34	3094	00:00:44	44	0.0000
nopath	1	3	3	1	351	00:51:04	3064	00:51:39	3099	00:00:35	35	0.0000
nopath	3	2	3	1	311	00:49:42	2982	00:51:42	3102	00:02:00	120	0.0000
nopath	3	1	9	1	351	00:49:46	2986	00:51:46	3106	00:02:00	120	0.0000
nopath	1	2	1	1	327	00:51:12	3072	00:51:50	3110	00:00:38	38	0.0000
nopath	2	1	12	14	327	00:51:04	3064	00:51:54	3114	00:00:50	50	0.0000
nopath	2	1	14	16	327	00:51:02	3062	00:51:55	3115	00:00:53	53	0.0000
nopath	2	1	1	1	327	00:51:16	3076	00:51:56	3116	00:00:40	40	0.0000
nopath	2	1	1	1	327	00:51:08	3068	00:51:57	3117	00:00:49	49	0.0000
nopath	2	1	13	15	327	00:51:20	3080	00:51:58	3118	00:00:38	38	0.0000
nopath	2	1	1	1	327	00:51:11	3071	00:51:58	3118	00:00:47	47	0.0000
nopath	1	2	1	1	327	00:51:31	3091	00:52:00	3120	00:00:29	29	0.0000	00:00:30
nopath	2	1	12	14	327	00:51:27	3087	00:52:00	3120	00:00:33	33	0.0000
nopath	2	1	14	16	327	00:51:28	3088	00:52:01	3121	00:00:33	33	0.0000
nopath	2	1	1	1	327	00:51:31	3091	00:52:02	3122	00:00:31	31	0.0000
nopath	2	1	10	1	327	00:51:37	3097	00:52:04	3124	00:00:27	27	0.0000
nopath	2	1	3	1	327	00:51:38	3098	00:52:06	3126	00:00:28	28	0.0000
nopath	2	3	1	1	311	00:51:34	3094	00:52:06	3126	00:00:32	32	0.0000
nopath	1	3	10	1	351	00:51:05	3065	00:52:10	3130	00:01:05	65	0.0000
nopath	1	3	1	1	351	00:51:09	3069	00:52:11	3131	00:01:02	62	0.0000
nopath	1	3	1	1	351	00:51:22	3082	00:52:14	3134	00:00:52	52	0.0000
nopath	1	3	6	1	351	00:51:45	3105	00:52:20	3140	00:00:35	35	0.0000
nopath	3	1	10	1	351	00:50:12	3012	00:52:24	3144	00:02:12	132	0.0000
nopath	3	1	1	1	351	00:50:38	3038	00:52:26	3146	00:01:48	108	0.0000
nopath	3	2	1	1	311	00:51:38	3098	00:52:30	3150	00:00:52	52	0.0000
nopath	3	1	13	15	351	00:51:02	3062	00:52:31	3151	00:01:29	89	0.0000
nopath	3	2	3	1	311	00:51:47	3107	00:52:32	3152	00:00:45	45	0.0000
nopath	3	2	3	1	311	00:51:52	3112	00:52:35	3155	00:00:43	43	0.0000
nopath	1	2	1	1	327	00:51:53	3113	00:52:40	3160	00:00:47	47	0.0000
nopath	1	2	1	1	327	00:51:56	3116	00:52:41	3161	00:00:45	45	0.0000
nopath	2	1	2	1	327	00:51:59	3119	00:52:43	3163	00:00:44	44	0.0000
nopath	2	1	12	14	327	00:51:57	3117	00:52:44	3164	00:00:47	47	0.0000
nopath	1	2	1	1	327	00:51:59	3119	00:52:44	3164	00:00:45	45	0.0000
nopath	2	1	5	1	327	00:52:03	3123	00:52:44	3164	00:00:41	41	0.0000
nopath	2	1	1	1	327	00:52:05	3125	00:52:45	3165	00:00:40	40	0.0000
nopath	3	1	1	1	351	00:52:01	3121	00:52:52	3172	00:00:51	51	0.0000
nopath	3	2	12	14	311	00:52:08	3128	00:52:52	3172	00:00:44	44	0.0000
nopath	3	2	1	1	311	00:52:19	3139	00:52:55	3175	00:00:36	36	0.0000
nopath	1	2	1	1	327	00:52:01	3121	00:53:00	3180	00:00:59	59	0.0000	00:00:49
nopath	1	2	1	1	327	00:52:03	3123	00:53:02	3182	00:00:59	59	0.0000
nopath	2	1	1	1	327	00:52:06	3126	00:53:03	3183	00:00:57	57	0.0000
nopath	1	2	1	1	327	00:52:06	3126	00:53:03	3183	00:00:57	57	0.0000
nopath	2	1	12	14	327	00:52:16	3136	00:53:04	3184	00:00:48	48	0.0000
nopath	1	2	1	1	327	00:52:07	3127	00:53:05	3185	00:00:58	58	0.0000
nopath	2	1	1	1	327	00:52:12	3132	00:53:05	3185	00:00:53	53	0.0000
nopath	2	1	12	14	327	00:52:19	3139	00:53:06	3186	00:00:47	47	0.0000
nopath	1	2	1	1	327	00:52:10	3130	00:53:07	3187	00:00:57	57	0.0000
nopath	2	1	1	1	327	00:52:14	3134	00:53:07	3187	00:00:53	53	0.0000
nopath	2	1	1	1	327	00:52:20	3140	00:53:08	3188	00:00:48	48	0.0000
nopath	1	2	5	1	327	00:52:11	3131	00:53:09	3189	00:00:58	58	0.0000
nopath	2	1	1	1	327	00:52:28	3148	00:53:09	3189	00:00:41	41	0.0000
nopath	2	1	5	1	327	00:52:23	3143	00:53:09	3189	00:00:46	46	0.0000
nopath	2	1	1	1	327	00:52:32	3152	00:53:10	3190	00:00:38	38	0.0000
nopath	1	2	1	1	327	00:52:12	3132	00:53:11	3191	00:00:59	59	0.0000
nopath	2	1	1	1	327	00:52:29	3149	00:53:11	3191	00:00:42	42	0.0000
nopath	2	1	1	1	327	00:52:34	3154	00:53:12	3192	00:00:38	38	0.0000
nopath	1	2	1	1	327	00:52:28	3148	00:53:13	3193	00:00:45	45	0.0000
nopath	2	1	14	16	327	00:52:35	3155	00:53:13	3193	00:00:38	38	0.0000
nopath	2	1	1	1	327	00:52:44	3164	00:53:14	3194	00:00:30	30	0.0000
nopath	1	2	12	14	327	00:52:29	3149	00:53:15	3195	00:00:46	46	0.0000
nopath	2	1	13	15	327	00:52:37	3157	00:53:16	3196	00:00:39	39	0.0000
nopath	1	2	15	17	327	00:52:30	3150	00:53:18	3198	00:00:48	48	0.0000
nopath	2	1	3	1	327	00:52:42	3162	00:53:18	3198	00:00:36	36	0.0000
nopath	2	1	5	1	327	00:52:52	3172	00:53:19	3199	00:00:27	27	0.0000
nopath	1	2	13	15	327	00:52:34	3154	00:53:21	3201	00:00:47	47	0.0000
nopath	2	3	1	1	311	00:52:45	3165	00:53:22	3202	00:00:37	37	0.0000
nopath	2	1	5	1	327	00:52:46	3166	00:53:23	3203	00:00:37	37	0.0000
nopath	2	1	1	1	327	00:52:56	3176	00:53:24	3204	00:00:28	28	0.0000
nopath	2	1	13	15	327	00:52:57	3177	00:53:26	3206	00:00:29	29	0.0000
nopath	2	1	10	1	327	00:52:58	3178	00:53:28	3208	00:00:30	30	0.0000
nopath	3	1	3	1	351	00:52:20	3140	00:53:32	3212	00:01:12	72	0.0000
nopath	3	1	1	1	351	00:52:23	3143	00:53:34	3214	00:01:11	71	0.0000
nopath	3	1	3	1	351	00:52:25	3145	00:53:37	3217	00:01:12	72	0.0000
nopath	1	2	1	1	327	00:52:35	3155	00:53:40	3220	00:01:05	65	0.0000
nopath	1	2	1	1	327	00:52:48	3168	00:53:42	3222	00:00:54	54	0.0000
nopath	2	1	1	1	327	00:53:00	3180	00:53:43	3223	00:00:43	43	0.0000
nopath	2	1	3	1	327	00:52:59	3179	00:53:43	3223	00:00:44	44	0.0000
nopath	1	2	12	14	327	00:52:50	3170	00:53:44	3224	00:00:54	54	0.0000
nopath	2	1	12	14	327	00:53:03	3183	00:53:45	3225	00:00:42	42	0.0000
nopath	1	2	1	1	327	00:52:55	3175	00:53:46	3226	00:00:51	51	0.0000
nopath	2	1	12	14	327	00:53:18	3198	00:53:46	3226	00:00:28	28	0.0000
nopath	1	2	2	1	327	00:52:56	3176	00:53:47	3227	00:00:51	51	0.0000
nopath	2	1	12	14	327	00:53:06	3186	00:53:47	3227	00:00:41	41	0.0000
nopath	1	2	1	1	327	00:53:02	3182	00:53:49	3229	00:00:47	47	0.0000
nopath	2	1	1	1	327	00:53:21	3201	00:53:50	3230	00:00:29	29	0.0000
nopath	2	1	3	1	327	00:53:11	3191	00:53:50	3230	00:00:39	39	0.0000
nopath	1	2	1	1	327	00:53:03	3183	00:53:51	3231	00:00:48	48	0.0000
nopath	2	1	1	1	327	00:53:26	3206	00:53:52	3232	00:00:26	26	0.0000
nopath	2	1	5	1	327	00:53:20	3200	00:53:52	3232	00:00:32	32	0.0000
nopath	1	2	5	1	327	00:53:14	3194	00:53:53	3233	00:00:39	39	0.0000
nopath	2	1	9	1	327	00:53:23	3203	00:53:54	3234	00:00:31	31	0.0000
nopath	1	2	1	1	327	00:53:15	3195	00:53:55	3235	00:00:40	40	0.0000
nopath	1	2	1	1	327	00:53:17	3197	00:53:56	3236	00:00:39	39	0.0000
nopath	1	2	12	14	327	00:53:18	3198	00:53:58	3238	00:00:40	40	0.0000
nopath	1	2	1	1	327	00:53:21	3201	00:54:00	3240	00:00:39	39	0.0000	00:00:50
nopath	2	1	1	1	327	00:53:34	3214	00:54:00	3240	00:00:26	26	0.0000
nopath	2	1	1	1	327	00:53:35	3215	00:54:00	3240	00:00:25	25	0.0000
nopath	1	2	1	1	327	00:53:31	3211	00:54:02	3242	00:00:31	31	0.0000
nopath	1	2	12	14	327	00:53:32	3212	00:54:04	3244	00:00:32	32	0.0000
nopath	2	1	6	1	327	00:53:38	3218	00:54:04	3244	00:00:26	26	0.0000
nopath	2	1	10	1	327	00:53:39	3219	00:54:04	3244	00:00:25	25	0.0000
nopath	1	2	1	1	327	00:53:40	3220	00:54:09	3249	00:00:29	29	0.0000
nopath	2	1	12	14	327	00:53:42	3222	00:54:09	3249	00:00:27	27	0.0000
nopath	2	1	1	1	327	00:53:44	3224	00:54:11	3251	00:00:27	27	0.0000
nopath	2	1	3	1	327	00:53:48	3228	00:54:14	3254	00:00:26	26	0.0000
nopath	1	2	1	1	327	00:53:46	3226	00:54:14	3254	00:00:28	28	0.0000
nopath	2	1	1	1	327	00:53:49	3229	00:54:15	3255	00:00:26	26	0.0000
nopath	1	2	9	1	327	00:53:48	3228	00:54:16	3256	00:00:28	28	0.0000
nopath	1	3	12	14	351	00:52:19	3139	00:54:19	3259	00:02:00	120	0.0000
nopath	1	2	1	1	327	00:53:51	3231	00:54:19	3259	00:00:28	28	0.0000
nopath	1	3	3	1	351	00:52:54	3174	00:54:21	3261	00:01:27	87	0.0000
nopath	1	3	1	1	351	00:53:10	3190	00:54:25	3265	00:01:15	75	0.0000
nopath	1	3	1	1	351	00:53:16	3196	00:54:27	3267	00:01:11	71	0.0000
nopath	1	3	1	1	351	00:53:23	3203	00:54:30	3270	00:01:07	67	0.0000
nopath	2	1	3	1	327	00:53:54	3234	00:54:33	3273	00:00:39	39	0.0000
nopath	1	3	5	1	351	00:53:39	3219	00:54:33	3273	00:00:54	54	0.0000
nopath	2	1	6	1	327	00:53:53	3233	00:54:33	3273	00:00:40	40	0.0000
nopath	2	1	1	1	327	00:53:57	3237	00:54:34	3274	00:00:37	37	0.0000
nopath	1	2	10	1	327	00:54:07	3247	00:54:35	3275	00:00:28	28	0.0000
nopath	2	1	12	14	327	00:53:55	3235	00:54:35	3275	00:00:40	40	0.0000
nopath	2	1	1	1	327	00:53:58	3238	00:54:36	3276	00:00:38	38	0.0000
nopath	2	1	3	1	327	00:54:01	3241	00:54:36	3276	00:00:35	35	0.0000
nopath	2	1	1	1	327	00:54:00	3240	00:54:38	3278	00:00:38	38	0.0000
nopath	2	1	1	1	327	00:54:07	3247	00:54:40	3280	00:00:33	33	0.0000
nopath	2	3	1	1	311	00:54:04	3244	00:54:41	3281	00:00:37	37	0.0000
nopath	2	1	7	1	327	00:54:11	3251	00:54:42	3282	00:00:31	31	0.0000
nopath	2	1	3	1	327	00:54:14	3254	00:54:44	3284	00:00:30	30	0.0000
nopath	2	3	10	1	311	00:54:08	3248	00:54:44	3284	00:00:36	36	0.0000
nopath	2	1	5	1	327	00:54:13	3253	00:54:44	3284	00:00:31	31	0.0000
nopath	1	2	1	1	327	00:54:17	3257	00:54:45	3285	00:00:28	28	0.0000
nopath	2	1	5	1	327	00:54:19	3259	00:54:46	3286	00:00:27	27	0.0000
nopath	1	3	1	1	351	00:53:42	3222	00:54:48	3288	00:01:06	66	0.0000
nopath	1	2	5	1	327	00:54:22	3262	00:54:50	3290	00:00:28	28	0.0000
nopath	1	3	1	1	351	00:53:44	3224	00:54:51	3291	00:01:07	67	0.0000
nopath	1	3	3	1	351	00:53:54	3234	00:54:54	3294	00:01:00	60	0.0000
nopath	1	3	14	16	351	00:53:55	3235	00:54:57	3297	00:01:02	62	0.0000
nopath	3	2	1	1	311	00:52:27	3147	00:55:02	3302	00:02:35	155	0.0000	00:01:12
nopath	3	2	3	1	311	00:53:01	3181	00:55:06	3306	00:02:05	125	0.0000
nopath	3	1	9	1	351	00:52:47	3167	00:55:06	3306	00:02:19	139	0.0000
nopath	3	1	5	1	351	00:53:29	3209	00:55:11	3311	00:01:42	102	0.0000
nopath	3	2	3	1	311	00:53:56	3236	00:55:13	3313	00:01:17	77	0.0000
nopath	3	1	1	1	351	00:53:55	3235	00:55:13	3313	00:01:18	78	0.0000
nopath	3	2	1	1	311	00:53:58	3238	00:55:16	3316	00:01:18	78	0.0000
nopath	1	2	1	1	327	00:54:47	3287	00:55:20	3320	00:00:33	33	0.0000
nopath	1	2	1	1	327	00:54:48	3288	00:55:21	3321	00:00:33	33	0.0000
nopath	1	2	1	1	327	00:54:53	3293	00:55:22	3322	00:00:29	29	0.0000
nopath	2	3	1	1	311	00:54:20	3260	00:55:22	3322	00:01:02	62	0.0000
nopath	2	1	1	1	327	00:54:27	3267	00:55:23	3323	00:00:56	56	0.0000
nopath	2	1	1	1	327	00:54:28	3268	00:55:24	3324	00:00:56	56	0.0000
nopath	1	2	9	1	327	00:54:54	3294	00:55:25	3325	00:00:31	31	0.0000
nopath	2	1	1	1	327	00:54:34	3274	00:55:25	3325	00:00:51	51	0.0000
nopath	2	1	1	1	327	00:54:50	3290	00:55:26	3326	00:00:36	36	0.0000
nopath	2	1	1	1	327	00:54:33	3273	00:55:26	3326	00:00:53	53	0.0000
nopath	2	1	12	14	327	00:54:51	3291	00:55:28	3328	00:00:37	37	0.0000
nopath	2	1	1	1	327	00:54:58	3298	00:55:29	3329	00:00:31	31	0.0000
nopath	2	1	1	1	327	00:55:05	3305	00:55:32	3332	00:00:27	27	0.0000
nopath	1	2	5	1	327	00:55:04	3304	00:55:33	3333	00:00:29	29	0.0000
nopath	2	1	5	1	327	00:55:07	3307	00:55:33	3333	00:00:26	26	0.0000
nopath	2	1	12	14	327	00:55:08	3308	00:55:34	3334	00:00:26	26	0.0000
nopath	2	1	1	1	327	00:55:11	3311	00:55:37	3337	00:00:26	26	0.0000
nopath	1	3	1	1	351	00:54:16	3256	00:55:38	3338	00:01:22	82	0.0000
nopath	1	2	12	14	327	00:55:11	3311	00:55:40	3340	00:00:29	29	0.0000
nopath	1	3	14	16	351	00:54:39	3279	00:55:42	3342	00:01:03	63	0.0000
nopath	1	2	1	1	327	00:55:16	3316	00:55:44	3344	00:00:28	28	0.0000
nopath	1	3	1	1	351	00:54:49	3289	00:55:46	3346	00:00:57	57	0.0000
nopath	3	2	1	1	311	00:54:01	3241	00:55:52	3352	00:01:51	111	0.0000
nopath	3	2	10	1	311	00:54:29	3269	00:55:54	3354	00:01:25	85	0.0000
nopath	1	2	1	1	327	00:55:18	3318	00:56:00	3360	00:00:42	42	0.0000	00:00:30
nopath	1	2	1	1	327	00:55:19	3319	00:56:01	3361	00:00:42	42	0.0000
nopath	1	2	3	1	327	00:55:30	3330	00:56:02	3362	00:00:32	32	0.0000
nopath	2	1	1	1	327	00:55:30	3330	00:56:03	3363	00:00:33	33	0.0000
nopath	2	1	1	1	327	00:55:20	3320	00:56:03	3363	00:00:43	43	0.0000
nopath	2	1	1	1	327	00:55:35	3335	00:56:05	3365	00:00:30	30	0.0000
nopath	1	2	1	1	327	00:55:33	3333	00:56:06	3366	00:00:33	33	0.0000
nopath	2	1	12	14	327	00:55:29	3329	00:56:06	3366	00:00:37	37	0.0000
nopath	1	2	1	1	327	00:55:34	3334	00:56:08	3368	00:00:34	34	0.0000
nopath	2	1	14	16	327	00:55:40	3340	00:56:08	3368	00:00:28	28	0.0000
nopath	2	1	1	1	327	00:55:39	3339	00:56:08	3368	00:00:29	29	0.0000
nopath	1	2	13	15	327	00:55:36	3336	00:56:11	3371	00:00:35	35	0.0000
nopath	2	1	1	1	327	00:55:45	3345	00:56:11	3371	00:00:26	26	0.0000
nopath	2	1	2	1	327	00:55:41	3341	00:56:12	3372	00:00:31	31	0.0000
nopath	1	2	5	1	327	00:55:42	3342	00:56:13	3373	00:00:31	31	0.0000
nopath	1	3	1	1	351	00:55:00	3300	00:56:14	3374	00:01:14	74	0.0000
nopath	1	2	1	1	327	00:55:47	3347	00:56:15	3375	00:00:28	28	0.0000
nopath	1	3	1	1	351	00:55:14	3314	00:56:18	3378	00:01:04	64	0.0000
nopath	1	3	12	14	351	00:55:29	3329	00:56:21	3381	00:00:52	52	0.0000
nopath	1	2	1	1	327	00:55:56	3356	00:56:24	3384	00:00:28	28	0.0000
nopath	1	3	9	1	351	00:55:48	3348	00:56:25	3385	00:00:37	37	0.0000
nopath	1	3	1	1	351	00:55:52	3352	00:56:28	3388	00:00:36	36	0.0000
nopath	3	2	1	1	311	00:55:05	3305	00:56:34	3394	00:01:29	89	0.0000
nopath	3	1	9	1	351	00:54:58	3298	00:56:34	3394	00:01:36	96	0.0000
nopath	3	2	12	14	311	00:55:11	3311	00:56:37	3397	00:01:26	86	0.0000
nopath	3	2	3	1	311	00:55:12	3312	00:56:40	3400	00:01:28	88	0.0000
nopath	3	2	5	1	311	00:55:53	3353	00:56:43	3403	00:00:50	50	0.0000
nopath	3	1	9	1	351	00:55:24	3324	00:56:44	3404	00:01:20	80	0.0000
nopath	3	2	1	1	311	00:55:57	3357	00:56:46	3406	00:00:49	49	0.0000
nopath	3	2	3	1	311	00:56:00	3360	00:56:49	3409	00:00:49	49	0.0000
nopath	3	1	14	16	351	00:56:01	3361	00:56:54	3414	00:00:53	53	0.0000
nopath	3	2	1	1	311	00:56:05	3365	00:56:55	3415	00:00:50	50	0.0000
nopath	1	2	1	1	327	00:56:00	3360	00:57:00	3420	00:01:00	60	0.0000	00:00:35
nopath	1	2	1	1	327	00:56:03	3363	00:57:01	3421	00:00:58	58	0.0000
nopath	2	1	1	1	327	00:55:52	3352	00:57:03	3423	00:01:11	71	0.0000
nopath	2	1	1	1	327	00:55:55	3355	00:57:03	3423	00:01:08	68	0.0000
nopath	1	2	1	1	327	00:56:17	3377	00:57:04	3424	00:00:47	47	0.0000
nopath	2	1	1	1	327	00:55:54	3354	00:57:05	3425	00:01:11	71	0.0000
nopath	2	1	1	1	327	00:55:56	3356	00:57:05	3425	00:01:09	69	0.0000
nopath	1	2	12	14	327	00:56:24	3384	00:57:05	3425	00:00:41	41	0.0000
nopath	2	1	1	1	327	00:56:00	3360	00:57:06	3426	00:01:06	66	0.0000
nopath	2	1	3	1	327	00:56:09	3369	00:57:07	3427	00:00:58	58	0.0000
nopath	1	2	3	1	327	00:56:25	3385	00:57:07	3427	00:00:42	42	0.0000
nopath	2	1	1	1	327	00:56:20	3380	00:57:08	3428	00:00:48	48	0.0000
nopath	1	2	1	1	327	00:56:28	3388	00:57:09	3429	00:00:41	41	0.0000
nopath	2	1	5	1	327	00:56:23	3383	00:57:09	3429	00:00:46	46	0.0000
nopath	2	1	15	17	327	00:56:19	3379	00:57:10	3430	00:00:51	51	0.0000
nopath	2	1	12	14	327	00:56:26	3386	00:57:12	3432	00:00:46	46	0.0000
nopath	2	1	2	1	327	00:56:27	3387	00:57:12	3432	00:00:45	45	0.0000
nopath	1	2	12	14	327	00:56:43	3403	00:57:13	3433	00:00:30	30	0.0000
nopath	2	1	1	1	327	00:56:29	3389	00:57:13	3433	00:00:44	44	0.0000
nopath	2	1	13	15	327	00:56:40	3400	00:57:16	3436	00:00:36	36	0.0000
nopath	2	3	1	1	311	00:56:32	3392	00:57:16	3436	00:00:44	44	0.0000
nopath	2	1	1	1	327	00:56:33	3393	00:57:16	3436	00:00:43	43	0.0000
nopath	2	1	1	1	327	00:56:45	3405	00:57:17	3437	00:00:32	32	0.0000
nopath	2	1	1	1	327	00:56:36	3396	00:57:19	3439	00:00:43	43	0.0000
nopath	2	1	12	14	327	00:56:48	3408	00:57:20	3440	00:00:32	32	0.0000
nopath	2	1	7	1	327	00:56:49	3409	00:57:21	3441	00:00:32	32	0.0000
nopath	1	2	1	1	327	00:56:54	3414	00:57:22	3442	00:00:28	28	0.0000
nopath	2	1	1	1	327	00:56:56	3416	00:57:23	3443	00:00:27	27	0.0000
nopath	1	2	5	1	327	00:56:56	3416	00:57:24	3444	00:00:28	28	0.0000
nopath	2	1	1	1	327	00:56:59	3419	00:57:25	3445	00:00:26	26	0.0000
nopath	1	2	12	14	327	00:56:59	3419	00:57:28	3448	00:00:29	29	0.0000
nopath	1	3	1	1	351	00:56:12	3372	00:57:29	3449	00:01:17	77	0.0000
nopath	1	3	1	1	351	00:56:26	3386	00:57:32	3452	00:01:06	66	0.0000
nopath	1	2	1	1	327	00:57:04	3424	00:57:32	3452	00:00:28	28	0.0000
nopath	1	3	1	1	351	00:56:32	3392	00:57:35	3455	00:01:03	63	0.0000
nopath	1	3	1	1	351	00:56:37	3397	00:57:37	3457	00:01:00	60	0.0000
nopath	3	1	14	16	351	00:56:06	3366	00:57:45	3465	00:01:39	99	0.0000
nopath	3	1	10	1	351	00:56:07	3367	00:57:49	3469	00:01:42	102	0.0000
nopath	3	1	1	1	351	00:56:18	3378	00:57:52	3472	00:01:34	94	0.0000
nopath	3	2	1	1	311	00:56:33	3393	00:57:54	3474	00:01:21	81	0.0000
nopath	3	1	1	1	351	00:56:28	3388	00:57:54	3474	00:01:26	86	0.0000
nopath	3	1	1	1	351	00:56:37	3397	00:57:58	3478	00:01:21	81	0.0000
nopath	3	2	1	1	311	00:56:52	3412	00:57:59	3479	00:01:07	67	0.0000
nopath	3	2	1	1	311	00:56:53	3413	00:58:01	3481	00:01:08	68	0.0000	00:01:16
nopath	3	2	1	1	311	00:56:54	3414	00:58:03	3483	00:01:09	69	0.0000
nopath	3	1	1	1	351	00:57:00	3420	00:58:08	3488	00:01:08	68	0.0000
nopath	1	2	3	1	327	00:57:15	3435	00:58:10	3490	00:00:55	55	0.0000
nopath	1	2	1	1	327	00:57:17	3437	00:58:11	3491	00:00:54	54	0.0000
nopath	1	2	1	1	327	00:57:20	3440	00:58:13	3493	00:00:53	53	0.0000
nopath	2	1	1	1	327	00:57:06	3426	00:58:13	3493	00:01:07	67	0.0000
nopath	2	1	1	1	327	00:57:05	3425	00:58:13	3493	00:01:08	68	0.0000
nopath	2	1	1	1	327	00:57:12	3432	00:58:14	3494	00:01:02	62	0.0000
nopath	1	2	3	1	327	00:57:24	3444	00:58:15	3495	00:00:51	51	0.0000
nopath	2	1	1	1	327	00:57:08	3428	00:58:15	3495	00:01:07	67	0.0000
nopath	2	1	1	1	327	00:57:13	3433	00:58:16	3496	00:01:03	63	0.0000
nopath	1	2	1	1	327	00:57:31	3451	00:58:17	3497	00:00:46	46	0.0000
nopath	2	1	12	14	327	00:57:11	3431	00:58:17	3497	00:01:06	66	0.0000
nopath	2	1	6	1	327	00:57:18	3438	00:58:18	3498	00:01:00	60	0.0000
nopath	1	2	3	1	327	00:57:34	3454	00:58:18	3498	00:00:44	44	0.0000
nopath	2	1	5	1	327	00:57:15	3435	00:58:18	3498	00:01:03	63	0.0000
nopath	1	2	3	1	327	00:57:36	3456	00:58:20	3500	00:00:44	44	0.0000
nopath	2	1	1	1	327	00:57:23	3443	00:58:20	3500	00:00:57	57	0.0000
nopath	2	1	14	16	327	00:57:24	3444	00:58:21	3501	00:00:57	57	0.0000
nopath	2	1	9	1	327	00:57:31	3451	00:58:22	3502	00:00:51	51	0.0000
nopath	1	2	1	1	327	00:57:44	3464	00:58:22	3502	00:00:38	38	0.0000
nopath	2	1	1	1	327	00:57:32	3452	00:58:23	3503	00:00:51	51	0.0000
nopath	2	1	1	1	327	00:57:35	3455	00:58:23	3503	00:00:48	48	0.0000
nopath	1	2	12	14	327	00:57:46	3466	00:58:24	3504	00:00:38	38	0.0000
nopath	2	1	10	1	327	00:57:36	3456	00:58:24	3504	00:00:48	48	0.0000
nopath	2	1	6	1	327	00:57:40	3460	00:58:25	3505	00:00:45	45	0.0000
nopath	2	1	3	1	327	00:57:42	3462	00:58:26	3506	00:00:44	44	0.0000
nopath	2	1	8	1	327	00:57:52	3472	00:58:27	3507	00:00:35	35	0.0000
nopath	1	2	1	1	327	00:57:58	3478	00:58:28	3508	00:00:30	30	0.0000
nopath	2	1	5	1	327	00:57:49	3469	00:58:28	3508	00:00:39	39	0.0000
nopath	2	1	1	1	327	00:57:59	3479	00:58:30	3510	00:00:31	31	0.0000
nopath	2	1	1	1	327	00:58:01	3481	00:58:30	3510	00:00:29	29	0.0000
nopath	1	2	5	1	327	00:58:03	3483	00:58:31	3511	00:00:28	28	0.0000
nopath	2	1	1	1	327	00:58:02	3482	00:58:32	3512	00:00:30	30	0.0000
nopath	1	2	1	1	327	00:58:08	3488	00:58:36	3516	00:00:28	28	0.0000
nopath	2	3	1	1	311	00:58:11	3491	00:58:39	3519	00:00:28	28	0.0000
nopath	1	3	1	1	351	00:56:47	3407	00:58:40	3520	00:01:53	113	0.0000
nopath	1	3	1	1	351	00:57:01	3421	00:58:42	3522	00:01:41	101	0.0000
nopath	1	3	1	1	351	00:57:13	3433	00:58:44	3524	00:01:31	91	0.0000
nopath	1	3	1	1	351	00:57:49	3469	00:58:46	3526	00:00:57	57	0.0000
nopath	1	2	3	1	327	00:58:20	3500	00:58:48	3528	00:00:28	28	0.0000
nopath	1	3	1	1	351	00:57:54	3474	00:58:49	3529	00:00:55	55	0.0000
nopath	1	3	1	1	351	00:57:59	3479	00:58:51	3531	00:00:52	52	0.0000
nopath	1	2	1	1	327	00:58:25	3505	00:58:54	3534	00:00:29	29	0.0000
nopath	1	3	1	1	351	00:58:05	3485	00:58:54	3534	00:00:49	49	0.0000
nopath	1	3	3	1	351	00:58:11	3491	00:58:57	3537	00:00:46	46	0.0000
nopath	3	1	1	1	351	00:57:06	3426	00:59:04	3544	00:01:58	118	0.0000	00:01:29
nopath	3	2	1	1	311	00:57:32	3452	00:59:07	3547	00:01:35	95	0.0000
nopath	3	1	1	1	351	00:57:26	3446	00:59:07	3547	00:01:41	101	0.0000
nopath	3	1	5	1	351	00:57:38	3458	00:59:11	3551	00:01:33	93	0.0000
nopath	3	1	1	1	351	00:57:39	3459	00:59:14	3554	00:01:35	95	0.0000
nopath	3	1	6	1	351	00:57:58	3478	00:59:17	3557	00:01:19	79	0.0000
nopath	1	2	1	1	327	00:58:29	3509	00:59:20	3560	00:00:51	51	0.0000
nopath	1	2	1	1	327	00:58:33	3513	00:59:21	3561	00:00:48	48	0.0000
nopath	1	2	1	1	327	00:58:40	3520	00:59:22	3562	00:00:42	42	0.0000
nopath	2	1	1	1	327	00:58:18	3498	00:59:23	3563	00:01:05	65	0.0000
nopath	2	1	12	14	327	00:58:23	3503	00:59:24	3564	00:01:01	61	0.0000
nopath	1	2	1	1	327	00:58:41	3521	00:59:25	3565	00:00:44	44	0.0000
nopath	2	3	1	1	311	00:58:20	3500	00:59:25	3565	00:01:05	65	0.0000
nopath	2	1	3	1	327	00:58:39	3519	00:59:25	3565	00:00:46	46	0.0000
nopath	2	1	9	1	327	00:58:38	3518	00:59:27	3567	00:00:49	49	0.0000
nopath	1	2	9	1	327	00:58:43	3523	00:59:28	3568	00:00:45	45	0.0000
nopath	2	3	3	1	311	00:58:22	3502	00:59:28	3568	00:01:06	66	0.0000
nopath	2	1	1	1	327	00:58:46	3526	00:59:28	3568	00:00:42	42	0.0000
nopath	2	1	6	1	327	00:58:40	3520	00:59:28	3568	00:00:48	48	0.0000
nopath	1	2	1	1	327	00:58:46	3526	00:59:30	3570	00:00:44	44	0.0000
nopath	2	1	1	1	327	00:58:49	3529	00:59:30	3570	00:00:41	41	0.0000
nopath	2	1	3	1	327	00:58:52	3532	00:59:31	3571	00:00:39	39	0.0000
nopath	1	2	1	1	327	00:58:49	3529	00:59:32	3572	00:00:43	43	0.0000
nopath	2	1	12	14	327	00:58:55	3535	00:59:32	3572	00:00:37	37	0.0000
nopath	2	1	1	1	327	00:58:56	3536	00:59:33	3573	00:00:37	37	0.0000
nopath	2	1	2	1	327	00:59:01	3541	00:59:33	3573	00:00:32	32	0.0000
nopath	1	2	1	1	327	00:58:55	3535	00:59:34	3574	00:00:39	39	0.0000
nopath	2	1	1	1	327	00:59:04	3544	00:59:36	3576	00:00:32	32	0.0000
nopath	1	2	13	15	327	00:59:02	3542	00:59:38	3578	00:00:36	36	0.0000
nopath	1	3	3	1	351	00:58:27	3507	00:59:38	3578	00:01:11	71	0.0000
nopath	1	2	1	1	327	00:59:08	3548	00:59:40	3580	00:00:32	32	0.0000
nopath	1	3	1	1	351	00:58:32	3512	00:59:40	3580	00:01:08	68	0.0000
nopath	1	2	1	1	327	00:59:15	3555	00:59:44	3584	00:00:29	29	0.0000
nopath	1	3	1	1	351	00:58:51	3531	00:59:44	3584	00:00:53	53	0.0000
nopath	1	3	1	1	351	00:59:04	3544	00:59:47	3587	00:00:43	43	0.0000
nopath	3	1	1	1	351	00:58:06	3486	00:59:54	3594	00:01:48	108	0.0000
nopath	3	2	1	1	311	00:58:18	3498	00:59:56	3596	00:01:38	98	0.0000
nopath	3	1	1	1	351	00:58:14	3494	00:59:56	3596	00:01:42	102	0.0000
nopath	3	1	1	1	351	00:58:20	3500	01:00:01	3601	00:01:41	101	0.0000	00:01:37
nopath	3	1	1	1	351	00:58:30	3510	01:00:04	3604	00:01:34	94	0.0000
nopath	3	1	1	1	351	00:59:02	3542	01:00:07	3607	00:01:05	65	0.0000
nopath	1	2	1	1	327	00:59:19	3559	01:00:10	3610	00:00:51	51	0.0000
nopath	1	2	3	1	327	00:59:24	3564	01:00:11	3611	00:00:47	47	0.0000
nopath	2	1	3	1	327	00:59:12	3552	01:00:13	3613	00:01:01	61	0.0000
nopath	1	2	6	1	327	00:59:30	3570	01:00:13	3613	00:00:43	43	0.0000
nopath	2	1	1	1	327	00:59:14	3554	01:00:13	3613	00:00:59	59	0.0000
nopath	2	1	3	1	327	00:59:16	3556	01:00:14	3614	00:00:58	58	0.0000
nopath	1	2	1	1	327	00:59:31	3571	01:00:15	3615	00:00:44	44	0.0000
nopath	2	1	14	16	327	00:59:24	3564	01:00:16	3616	00:00:52	52	0.0000
nopath	1	2	12	14	327	00:59:33	3573	01:00:17	3617	00:00:44	44	0.0000
nopath	2	1	3	1	327	00:59:29	3569	01:00:18	3618	00:00:49	49	0.0000
nopath	2	1	15	17	327	00:59:23	3563	01:00:19	3619	00:00:56	56	0.0000
nopath	1	2	1	1	327	00:59:38	3578	01:00:19	3619	00:00:41	41	0.0000
nopath	2	1	1	1	327	00:59:35	3575	01:00:20	3620	00:00:45	45	0.0000
nopath	2	1	1	1	327	00:59:32	3572	01:00:21	3621	00:00:49	49	0.0000
nopath	1	2	2	1	327	00:59:44	3584	01:00:21	3621	00:00:37	37	0.0000
nopath	2	1	1	1	327	00:59:33	3573	01:00:22	3622	00:00:49	49	0.0000
nopath	1	2	1	1	327	00:59:46	3586	01:00:23	3623	00:00:37	37	0.0000
nopath	2	1	1	1	327	00:59:36	3576	01:00:24	3624	00:00:48	48	0.0000
nopath	1	2	3	1	327	00:59:47	3587	01:00:24	3624	00:00:37	37	0.0000
nopath	1	2	1	1	327	00:59:50	3590	01:00:26	3626	00:00:36	36	0.0000
nopath	2	1	13	15	327	00:59:39	3579	01:00:26	3626	00:00:47	47	0.0000
nopath	1	2	1	1	327	00:59:51	3591	01:00:28	3628	00:00:37	37	0.0000
nopath	1	3	1	1	351	00:59:11	3551	01:00:29	3629	00:01:18	78	0.0000
nopath	1	2	12	14	327	00:59:59	3599	01:00:30	3630	00:00:31	31	0.0000
nopath	1	2	12	14	327	01:00:01	3601	01:00:31	3631	00:00:30	30	0.0000
nopath	1	3	15	17	351	00:59:16	3556	01:00:33	3633	00:01:17	77	0.0000
nopath	1	3	1	1	351	00:59:22	3562	01:00:36	3636	00:01:14	74	0.0000
nopath	3	2	1	1	311	00:59:07	3547	01:00:42	3642	00:01:35	95	0.0000
nopath	3	1	1	1	351	00:59:17	3557	01:00:46	3646	00:01:29	89	0.0000
nopath	3	1	1	1	351	00:59:22	3562	01:00:49	3649	00:01:27	87	0.0000
nopath	3	2	1	1	311	00:59:25	3565	01:00:50	3650	00:01:25	85	0.0000
nopath	3	1	1	1	351	00:59:29	3569	01:00:54	3654	00:01:25	85	0.0000
nopath	3	2	9	1	311	00:59:33	3573	01:00:55	3655	00:01:22	82	0.0000
nopath	3	1	1	1	351	00:59:39	3579	01:00:59	3659	00:01:20	80	0.0000
nopath	3	1	3	1	351	00:59:41	3581	01:01:02	3662	00:01:21	81	0.0000	00:01:23
nopath	3	2	2	1	311	00:59:58	3598	01:01:05	3665	00:01:07	67	0.0000
nopath	3	1	1	1	351	00:59:47	3587	01:01:06	3666	00:01:19	79	0.0000
nopath	1	2	1	1	327	01:00:04	3604	01:01:10	3670	00:01:06	66	0.0000
nopath	1	2	3	1	327	01:00:07	3607	01:01:11	3671	00:01:04	64	0.0000
nopath	1	2	1	1	327	01:00:12	3612	01:01:13	3673	00:01:01	61	0.0000
nopath	2	1	1	1	327	01:00:03	3603	01:01:13	3673	00:01:10	70	0.0000
nopath	2	3	14	16	311	01:00:01	3601	01:01:13	3673	00:01:12	72	0.0000
nopath	1	2	1	1	327	01:00:13	3613	01:01:14	3674	00:01:01	61	0.0000
nopath	2	1	5	1	327	01:00:05	3605	01:01:14	3674	00:01:09	69	0.0000
nopath	2	1	1	1	327	01:00:09	3609	01:01:15	3675	00:01:06	66	0.0000
nopath	2	1	1	1	327	01:00:14	3614	01:01:16	3676	00:01:02	62	0.0000
nopath	1	2	5	1	327	01:00:16	3616	01:01:16	3676	00:01:00	60	0.0000
nopath	2	1	1	1	327	01:00:13	3613	01:01:16	3676	00:01:03	63	0.0000
nopath	2	1	3	1	327	01:00:17	3617	01:01:17	3677	00:01:00	60	0.0000
nopath	1	2	1	1	327	01:00:17	3617	01:01:18	3678	00:01:01	61	0.0000
nopath	2	1	12	14	327	01:00:24	3624	01:01:20	3680	00:00:56	56	0.0000
nopath	1	2	1	1	327	01:00:30	3630	01:01:20	3680	00:00:50	50	0.0000
nopath	2	1	1	1	327	01:00:31	3631	01:01:20	3680	00:00:49	49	0.0000
nopath	2	1	3	1	327	01:00:27	3627	01:01:21	3681	00:00:54	54	0.0000
nopath	1	2	1	1	327	01:00:31	3631	01:01:22	3682	00:00:51	51	0.0000
nopath	2	1	3	1	327	01:00:33	3633	01:01:22	3682	00:00:49	49	0.0000
nopath	2	1	1	1	327	01:00:28	3628	01:01:23	3683	00:00:55	55	0.0000
nopath	1	2	1	1	327	01:00:38	3638	01:01:24	3684	00:00:46	46	0.0000
nopath	2	1	1	1	327	01:00:37	3637	01:01:24	3684	00:00:47	47	0.0000
nopath	1	2	5	1	327	01:00:39	3639	01:01:25	3685	00:00:46	46	0.0000
nopath	2	1	1	1	327	01:00:30	3630	01:01:25	3685	00:00:55	55	0.0000
nopath	2	1	1	1	327	01:00:43	3643	01:01:26	3686	00:00:43	43	0.0000
nopath	2	1	9	1	327	01:00:34	3634	01:01:27	3687	00:00:53	53	0.0000
nopath	1	2	6	1	327	01:00:40	3640	01:01:27	3687	00:00:47	47	0.0000
nopath	2	1	3	1	327	01:00:49	3649	01:01:28	3688	00:00:39	39	0.0000
nopath	2	1	3	1	327	01:00:40	3640	01:01:28	3688	00:00:48	48	0.0000
nopath	1	2	1	1	327	01:00:41	3641	01:01:29	3689	00:00:48	48	0.0000
nopath	2	1	1	1	327	01:00:44	3644	01:01:30	3690	00:00:46	46	0.0000
nopath	2	1	1	1	327	01:00:51	3651	01:01:30	3690	00:00:39	39	0.0000
nopath	1	2	1	1	327	01:00:43	3643	01:01:31	3691	00:00:48	48	0.0000
nopath	2	1	1	1	327	01:00:56	3656	01:01:32	3692	00:00:36	36	0.0000
nopath	2	1	1	1	327	01:00:55	3655	01:01:32	3692	00:00:37	37	0.0000
nopath	1	2	12	14	327	01:00:45	3645	01:01:33	3693	00:00:48	48	0.0000
nopath	2	1	1	1	327	01:01:06	3666	01:01:34	3694	00:00:28	28	0.0000
nopath	2	1	1	1	327	01:00:59	3659	01:01:34	3694	00:00:35	35	0.0000
nopath	1	2	12	14	327	01:00:46	3646	01:01:35	3695	00:00:49	49	0.0000
nopath	2	1	6	1	327	01:01:08	3668	01:01:36	3696	00:00:28	28	0.0000
nopath	1	2	1	1	327	01:00:49	3649	01:01:37	3697	00:00:48	48	0.0000
nopath	2	1	13	15	327	01:01:05	3665	01:01:37	3697	00:00:32	32	0.0000
nopath	2	1	1	1	327	01:01:12	3672	01:01:38	3698	00:00:26	26	0.0000
nopath	1	2	1	1	327	01:00:51	3651	01:01:38	3698	00:00:47	47	0.0000
nopath	1	2	1	1	327	01:00:56	3656	01:01:40	3700	00:00:44	44	0.0000
nopath	1	3	1	1	351	00:59:29	3569	01:01:41	3701	00:02:12	132	0.0000
nopath	1	2	12	14	327	01:00:58	3658	01:01:42	3702	00:00:44	44	0.0000
nopath	2	1	6	1	327	01:01:20	3680	01:01:45	3705	00:00:25	25	0.0000
nopath	3	2	1	1	311	01:00:02	3602	01:01:50	3710	00:01:48	108	0.0000
nopath	3	2	9	1	311	01:00:16	3616	01:01:54	3714	00:01:38	98	0.0000
nopath	3	1	12	14	351	01:00:07	3607	01:01:54	3714	00:01:47	107	0.0000
nopath	3	1	1	1	351	01:00:38	3638	01:01:59	3719	00:01:21	81	0.0000
nopath	1	2	1	1	327	01:00:59	3659	01:02:00	3720	00:01:01	61	0.0000	00:00:43
nopath	1	2	1	1	327	01:01:01	3661	01:02:01	3721	00:01:00	60	0.0000
nopath	1	2	1	1	327	01:01:07	3667	01:02:03	3723	00:00:56	56	0.0000
nopath	2	1	1	1	327	01:01:25	3685	01:02:03	3723	00:00:38	38	0.0000
nopath	2	1	12	14	327	01:01:24	3684	01:02:04	3724	00:00:40	40	0.0000
nopath	1	2	1	1	327	01:01:08	3668	01:02:04	3724	00:00:56	56	0.0000
nopath	1	2	2	1	327	01:01:13	3673	01:02:06	3726	00:00:53	53	0.0000
nopath	2	1	5	1	327	01:01:26	3686	01:02:06	3726	00:00:40	40	0.0000
nopath	2	1	14	16	327	01:01:27	3687	01:02:06	3726	00:00:39	39	0.0000
nopath	2	1	1	1	327	01:01:32	3692	01:02:07	3727	00:00:35	35	0.0000
nopath	2	1	10	1	327	01:01:33	3693	01:02:08	3728	00:00:35	35	0.0000
nopath	2	1	1	1	327	01:01:38	3698	01:02:09	3729	00:00:31	31	0.0000
nopath	2	1	1	1	327	01:01:34	3694	01:02:09	3729	00:00:35	35	0.0000
nopath	1	2	13	15	327	01:01:18	3678	01:02:10	3730	00:00:52	52	0.0000
nopath	2	1	1	1	327	01:01:37	3697	01:02:10	3730	00:00:33	33	0.0000
nopath	1	2	1	1	327	01:01:19	3679	01:02:11	3731	00:00:52	52	0.0000
nopath	1	2	1	1	327	01:01:20	3680	01:02:14	3734	00:00:54	54	0.0000
nopath	1	3	1	1	351	00:59:41	3581	01:02:14	3734	00:02:33	153	0.0000
nopath	1	2	1	1	327	01:01:22	3682	01:02:15	3735	00:00:53	53	0.0000
nopath	1	2	1	1	327	01:01:24	3684	01:02:17	3737	00:00:53	53	0.0000
nopath	2	1	1	1	327	01:01:51	3711	01:02:17	3737	00:00:26	26	0.0000
nopath	1	3	9	1	351	01:00:50	3650	01:02:18	3738	00:01:28	88	0.0000
nopath	1	2	12	14	327	01:01:28	3688	01:02:19	3739	00:00:51	51	0.0000
nopath	1	2	12	14	327	01:01:35	3695	01:02:22	3742	00:00:47	47	0.0000
nopath	1	3	1	1	351	01:01:03	3663	01:02:22	3742	00:01:19	79	0.0000
nopath	1	2	1	1	327	01:01:37	3697	01:02:24	3744	00:00:47	47	0.0000
nopath	1	3	8	1	351	01:01:32	3692	01:02:24	3744	00:00:52	52	0.0000
nopath	1	3	1	1	351	01:01:49	3709	01:02:27	3747	00:00:38	38	0.0000
nopath	3	2	14	16	311	01:00:41	3641	01:02:33	3753	00:01:52	112	0.0000
nopath	3	2	1	1	311	01:00:48	3648	01:02:36	3756	00:01:48	108	0.0000
nopath	3	2	1	1	311	01:01:03	3663	01:02:39	3759	00:01:36	96	0.0000
nopath	3	1	3	1	351	01:01:12	3672	01:02:43	3763	00:01:31	91	0.0000
nopath	3	1	1	1	351	01:01:13	3673	01:02:46	3766	00:01:33	93	0.0000
nopath	3	2	1	1	311	01:01:15	3675	01:02:47	3767	00:01:32	92	0.0000
nopath	3	2	1	1	311	01:01:25	3685	01:02:49	3769	00:01:24	84	0.0000
nopath	3	2	1	1	311	01:01:26	3686	01:02:52	3772	00:01:26	86	0.0000
nopath	3	1	5	1	351	01:01:28	3688	01:02:56	3776	00:01:28	88	0.0000
nopath	3	2	1	1	311	01:01:30	3690	01:02:57	3777	00:01:27	87	0.0000
nopath	1	2	1	1	327	01:01:45	3705	01:03:00	3780	00:01:15	75	0.0000	00:00:54
nopath	1	2	3	1	327	01:01:50	3710	01:03:01	3781	00:01:11	71	0.0000
nopath	2	1	1	1	327	01:01:59	3719	01:03:03	3783	00:01:04	64	0.0000
nopath	1	2	1	1	327	01:01:54	3714	01:03:03	3783	00:01:09	69	0.0000
nopath	2	1	12	14	327	01:02:05	3725	01:03:04	3784	00:00:59	59	0.0000
nopath	1	2	1	1	327	01:01:58	3718	01:03:05	3785	00:01:07	67	0.0000
nopath	2	1	1	1	327	01:02:07	3727	01:03:05	3785	00:00:58	58	0.0000
nopath	1	2	1	1	327	01:01:59	3719	01:03:07	3787	00:01:08	68	0.0000
nopath	2	1	15	17	327	01:02:01	3721	01:03:07	3787	00:01:06	66	0.0000
nopath	2	1	6	1	327	01:02:06	3726	01:03:07	3787	00:01:01	61	0.0000
nopath	2	1	1	1	327	01:02:23	3743	01:03:08	3788	00:00:45	45	0.0000
nopath	2	1	1	1	327	01:02:13	3733	01:03:09	3789	00:00:56	56	0.0000
nopath	1	2	15	17	327	01:02:11	3731	01:03:10	3790	00:00:59	59	0.0000
nopath	2	1	1	1	327	01:02:17	3737	01:03:10	3790	00:00:53	53	0.0000
nopath	2	1	1	1	327	01:02:28	3748	01:03:10	3790	00:00:42	42	0.0000
nopath	1	2	1	1	327	01:02:13	3733	01:03:12	3792	00:00:59	59	0.0000
nopath	2	1	3	1	327	01:02:24	3744	01:03:12	3792	00:00:48	48	0.0000
nopath	2	1	1	1	327	01:02:36	3756	01:03:12	3792	00:00:36	36	0.0000
nopath	2	1	3	1	327	01:02:38	3758	01:03:13	3793	00:00:35	35	0.0000
nopath	2	1	1	1	327	01:02:26	3746	01:03:13	3793	00:00:47	47	0.0000
nopath	1	2	15	17	327	01:02:14	3734	01:03:14	3794	00:01:00	60	0.0000
nopath	2	1	1	1	327	01:02:41	3761	01:03:15	3795	00:00:34	34	0.0000
nopath	2	1	1	1	327	01:02:43	3763	01:03:15	3795	00:00:32	32	0.0000
nopath	1	2	3	1	327	01:02:16	3736	01:03:16	3796	00:01:00	60	0.0000
nopath	2	1	3	1	327	01:02:44	3764	01:03:17	3797	00:00:33	33	0.0000
nopath	1	2	1	1	327	01:02:20	3740	01:03:18	3798	00:00:58	58	0.0000
nopath	2	1	1	1	327	01:02:51	3771	01:03:19	3799	00:00:28	28	0.0000
nopath	1	2	6	1	327	01:02:25	3745	01:03:20	3800	00:00:55	55	0.0000
nopath	2	1	13	15	327	01:02:46	3766	01:03:20	3800	00:00:34	34	0.0000
nopath	2	1	14	16	327	01:02:53	3773	01:03:20	3800	00:00:27	27	0.0000
nopath	1	2	1	1	327	01:02:26	3746	01:03:21	3801	00:00:55	55	0.0000
nopath	2	1	5	1	327	01:02:48	3768	01:03:22	3802	00:00:34	34	0.0000
nopath	1	2	5	1	327	01:02:29	3749	01:03:23	3803	00:00:54	54	0.0000
nopath	2	1	1	1	327	01:02:50	3770	01:03:23	3803	00:00:33	33	0.0000
nopath	2	1	9	1	327	01:02:54	3774	01:03:23	3803	00:00:29	29	0.0000
nopath	2	1	3	1	327	01:02:52	3772	01:03:24	3804	00:00:32	32	0.0000
nopath	1	2	9	1	327	01:02:34	3754	01:03:25	3805	00:00:51	51	0.0000
nopath	2	1	1	1	327	01:02:59	3779	01:03:26	3806	00:00:27	27	0.0000
nopath	1	2	1	1	327	01:02:35	3755	01:03:27	3807	00:00:52	52	0.0000
nopath	2	1	1	1	327	01:02:56	3776	01:03:27	3807	00:00:31	31	0.0000
nopath	2	1	1	1	327	01:03:01	3781	01:03:28	3808	00:00:27	27	0.0000
nopath	1	2	1	1	327	01:02:36	3756	01:03:28	3808	00:00:52	52	0.0000
nopath	1	2	5	1	327	01:02:39	3759	01:03:30	3810	00:00:51	51	0.0000
nopath	2	3	1	1	311	01:02:58	3778	01:03:30	3810	00:00:32	32	0.0000
nopath	2	1	2	1	327	01:03:05	3785	01:03:31	3811	00:00:26	26	0.0000
nopath	1	2	1	1	327	01:02:45	3765	01:03:32	3812	00:00:47	47	0.0000
nopath	2	1	1	1	327	01:03:07	3787	01:03:33	3813	00:00:26	26	0.0000
nopath	1	2	1	1	327	01:02:46	3766	01:03:34	3814	00:00:48	48	0.0000
nopath	2	3	5	1	311	01:03:00	3780	01:03:34	3814	00:00:34	34	0.0000
nopath	2	1	14	16	327	01:03:08	3788	01:03:35	3815	00:00:27	27	0.0000
nopath	2	1	5	1	327	01:03:02	3782	01:03:35	3815	00:00:33	33	0.0000
nopath	2	1	5	1	327	01:03:11	3791	01:03:36	3816	00:00:25	25	0.0000
nopath	1	2	15	17	327	01:02:53	3773	01:03:37	3817	00:00:44	44	0.0000
nopath	1	3	3	1	351	01:02:00	3720	01:03:38	3818	00:01:38	98	0.0000
nopath	1	2	1	1	327	01:02:54	3774	01:03:39	3819	00:00:45	45	0.0000
nopath	1	2	3	1	327	01:02:55	3775	01:03:41	3821	00:00:46	46	0.0000
nopath	1	3	9	1	351	01:02:09	3729	01:03:41	3821	00:01:32	92	0.0000
nopath	1	2	1	1	327	01:03:05	3785	01:03:43	3823	00:00:38	38	0.0000
nopath	1	3	1	1	351	01:02:24	3744	01:03:44	3824	00:01:20	80	0.0000
nopath	1	3	1	1	351	01:02:30	3750	01:03:45	3825	00:01:15	75	0.0000
nopath	3	1	1	1	351	01:01:33	3693	01:03:54	3834	00:02:21	141	0.0000
nopath	3	1	1	1	351	01:01:40	3700	01:03:56	3836	00:02:16	136	0.0000
nopath	3	1	1	1	351	01:01:42	3702	01:04:00	3840	00:02:18	138	0.0000	00:01:46
nopath	3	2	3	1	311	01:01:56	3716	01:04:01	3841	00:02:05	125	0.0000
nopath	3	1	5	1	351	01:02:04	3724	01:04:05	3845	00:02:01	121	0.0000
nopath	3	1	1	1	351	01:02:10	3730	01:04:08	3848	00:01:58	118	0.0000
nopath	3	1	1	1	351	01:02:16	3736	01:04:11	3851	00:01:55	115	0.0000
nopath	3	1	1	1	351	01:02:17	3737	01:04:14	3854	00:01:57	117	0.0000
nopath	3	2	1	1	311	01:02:23	3743	01:04:15	3855	00:01:52	112	0.0000
nopath	3	1	1	1	351	01:02:27	3747	01:04:19	3859	00:01:52	112	0.0000
nopath	1	2	1	1	327	01:03:07	3787	01:04:20	3860	00:01:13	73	0.0000
nopath	1	2	1	1	327	01:03:10	3790	01:04:21	3861	00:01:11	71	0.0000
nopath	1	2	1	1	327	01:03:13	3793	01:04:23	3863	00:01:10	70	0.0000
nopath	2	1	1	1	327	01:03:10	3790	01:04:23	3863	00:01:13	73	0.0000
nopath	2	1	5	1	327	01:03:23	3803	01:04:23	3863	00:01:00	60	0.0000
nopath	2	1	1	1	327	01:03:25	3805	01:04:25	3865	00:01:00	60	0.0000
nopath	1	2	1	1	327	01:03:17	3797	01:04:25	3865	00:01:08	68	0.0000
nopath	2	1	15	17	327	01:03:15	3795	01:04:27	3867	00:01:12	72	0.0000
nopath	1	2	10	1	327	01:03:22	3802	01:04:28	3868	00:01:06	66	0.0000
nopath	2	1	1	1	327	01:03:26	3806	01:04:28	3868	00:01:02	62	0.0000
nopath	2	1	1	1	327	01:03:22	3802	01:04:29	3869	00:01:07	67	0.0000
nopath	2	1	1	1	327	01:03:33	3813	01:04:29	3869	00:00:56	56	0.0000
nopath	1	2	5	1	327	01:03:26	3806	01:04:30	3870	00:01:04	64	0.0000
nopath	2	1	1	1	327	01:03:28	3808	01:04:31	3871	00:01:03	63	0.0000
nopath	2	1	1	1	327	01:03:32	3812	01:04:31	3871	00:00:59	59	0.0000
nopath	1	2	1	1	327	01:03:29	3809	01:04:32	3872	00:01:03	63	0.0000
nopath	2	1	1	1	327	01:03:36	3816	01:04:32	3872	00:00:56	56	0.0000
nopath	2	1	1	1	327	01:03:35	3815	01:04:32	3872	00:00:57	57	0.0000
nopath	2	1	12	14	327	01:03:38	3818	01:04:34	3874	00:00:56	56	0.0000
nopath	1	2	5	1	327	01:03:31	3811	01:04:34	3874	00:01:03	63	0.0000
nopath	2	1	1	1	327	01:03:37	3817	01:04:35	3875	00:00:58	58	0.0000
nopath	1	2	1	1	327	01:03:34	3814	01:04:36	3876	00:01:02	62	0.0000
nopath	2	1	1	1	327	01:03:42	3822	01:04:36	3876	00:00:54	54	0.0000
nopath	2	1	2	1	327	01:03:45	3825	01:04:37	3877	00:00:52	52	0.0000
nopath	2	1	1	1	327	01:03:39	3819	01:04:37	3877	00:00:58	58	0.0000
nopath	2	1	2	1	327	01:03:48	3828	01:04:39	3879	00:00:51	51	0.0000
nopath	2	1	12	14	327	01:03:44	3824	01:04:39	3879	00:00:55	55	0.0000
nopath	1	2	13	15	327	01:03:37	3817	01:04:40	3880	00:01:03	63	0.0000
nopath	2	1	1	1	327	01:03:50	3830	01:04:40	3880	00:00:50	50	0.0000
nopath	2	1	2	1	327	01:03:49	3829	01:04:41	3881	00:00:52	52	0.0000
nopath	2	1	1	1	327	01:03:54	3834	01:04:41	3881	00:00:47	47	0.0000
nopath	1	2	1	1	327	01:03:40	3820	01:04:42	3882	00:01:02	62	0.0000
nopath	2	1	3	1	327	01:03:51	3831	01:04:42	3882	00:00:51	51	0.0000
nopath	1	2	1	1	327	01:03:51	3831	01:04:44	3884	00:00:53	53	0.0000
nopath	2	1	1	1	327	01:04:02	3842	01:04:44	3884	00:00:42	42	0.0000
nopath	2	1	12	14	327	01:03:53	3833	01:04:44	3884	00:00:51	51	0.0000
nopath	2	1	1	1	327	01:04:10	3850	01:04:45	3885	00:00:35	35	0.0000
nopath	1	2	1	1	327	01:03:53	3833	01:04:46	3886	00:00:53	53	0.0000
nopath	2	1	1	1	327	01:04:12	3852	01:04:46	3886	00:00:34	34	0.0000
nopath	2	1	9	1	327	01:03:55	3835	01:04:47	3887	00:00:52	52	0.0000
nopath	1	2	1	1	327	01:03:55	3835	01:04:48	3888	00:00:53	53	0.0000
nopath	2	1	13	15	327	01:04:14	3854	01:04:48	3888	00:00:34	34	0.0000
nopath	2	1	5	1	327	01:04:13	3853	01:04:48	3888	00:00:35	35	0.0000
nopath	2	1	1	1	327	01:04:15	3855	01:04:50	3890	00:00:35	35	0.0000
nopath	1	2	1	1	327	01:03:56	3836	01:04:50	3890	00:00:54	54	0.0000
nopath	2	1	1	1	327	01:04:20	3860	01:04:51	3891	00:00:31	31	0.0000
nopath	2	1	5	1	327	01:04:17	3857	01:04:51	3891	00:00:34	34	0.0000
nopath	1	2	1	1	327	01:04:05	3845	01:04:52	3892	00:00:47	47	0.0000
nopath	2	1	12	14	327	01:04:19	3859	01:04:53	3893	00:00:34	34	0.0000
nopath	1	2	1	1	327	01:04:13	3853	01:04:54	3894	00:00:41	41	0.0000
nopath	1	2	1	1	327	01:04:15	3855	01:04:56	3896	00:00:41	41	0.0000
nopath	2	1	14	16	327	01:04:28	3868	01:04:56	3896	00:00:28	28	0.0000
nopath	1	2	12	14	327	01:04:16	3856	01:04:57	3897	00:00:41	41	0.0000
nopath	1	3	1	1	351	01:02:40	3760	01:04:58	3898	00:02:18	138	0.0000
nopath	1	2	1	1	327	01:04:19	3859	01:04:59	3899	00:00:40	40	0.0000
nopath	1	2	1	1	327	01:04:22	3862	01:05:01	3901	00:00:39	39	0.0000	00:00:55
nopath	1	2	1	1	327	01:04:27	3867	01:05:02	3902	00:00:35	35	0.0000
nopath	1	3	13	15	351	01:02:56	3776	01:05:02	3902	00:02:06	126	0.0000
nopath	1	3	9	1	351	01:03:06	3786	01:05:05	3905	00:01:59	119	0.0000
nopath	3	2	1	1	311	01:02:37	3757	01:05:12	3912	00:02:35	155	0.0000
nopath	3	1	1	1	351	01:02:51	3771	01:05:16	3916	00:02:25	145	0.0000
nopath	1	2	1	1	327	01:04:31	3871	01:05:20	3920	00:00:49	49	0.0000
nopath	1	2	3	1	327	01:04:33	3873	01:05:22	3922	00:00:49	49	0.0000
nopath	1	2	1	1	327	01:04:34	3874	01:05:23	3923	00:00:49	49	0.0000
nopath	1	3	10	1	351	01:03:39	3819	01:05:24	3924	00:01:45	105	0.0000
nopath	1	2	1	1	327	01:04:37	3877	01:05:25	3925	00:00:48	48	0.0000
nopath	1	3	1	1	351	01:03:41	3821	01:05:25	3925	00:01:44	104	0.0000
nopath	1	2	12	14	327	01:04:40	3880	01:05:27	3927	00:00:47	47	0.0000
nopath	1	3	1	1	351	01:04:04	3844	01:05:28	3928	00:01:24	84	0.0000
nopath	1	2	12	14	327	01:04:48	3888	01:05:29	3929	00:00:41	41	0.0000
nopath	1	2	10	1	327	01:04:50	3890	01:05:31	3931	00:00:41	41	0.0000
nopath	1	3	3	1	351	01:04:08	3848	01:05:31	3931	00:01:23	83	0.0000
nopath	1	2	9	1	327	01:04:51	3891	01:05:32	3932	00:00:41	41	0.0000
nopath	2	1	2	1	327	01:04:30	3870	01:05:33	3933	00:01:03	63	0.0000
nopath	2	1	1	1	327	01:04:35	3875	01:05:33	3933	00:00:58	58	0.0000
nopath	1	2	1	1	327	01:04:53	3893	01:05:34	3934	00:00:41	41	0.0000
nopath	2	1	12	14	327	01:04:33	3873	01:05:35	3935	00:01:02	62	0.0000
nopath	2	1	1	1	327	01:04:40	3880	01:05:35	3935	00:00:55	55	0.0000
nopath	1	2	5	1	327	01:04:54	3894	01:05:36	3936	00:00:42	42	0.0000
nopath	2	1	3	1	327	01:04:43	3883	01:05:37	3937	00:00:54	54	0.0000
nopath	1	2	1	1	327	01:04:55	3895	01:05:38	3938	00:00:43	43	0.0000
nopath	2	1	12	14	327	01:04:45	3885	01:05:38	3938	00:00:53	53	0.0000
nopath	2	1	1	1	327	01:04:42	3882	01:05:39	3939	00:00:57	57	0.0000
nopath	2	3	13	15	311	01:04:39	3879	01:05:40	3940	00:01:01	61	0.0000
nopath	2	1	12	14	327	01:04:50	3890	01:05:41	3941	00:00:51	51	0.0000
nopath	2	1	1	1	327	01:04:44	3884	01:05:41	3941	00:00:57	57	0.0000
nopath	2	1	10	1	327	01:04:56	3896	01:05:42	3942	00:00:46	46	0.0000
nopath	1	2	1	1	327	01:05:12	3912	01:05:42	3942	00:00:30	30	0.0000
nopath	2	1	12	14	327	01:04:46	3886	01:05:43	3943	00:00:57	57	0.0000
nopath	1	2	1	1	327	01:05:15	3915	01:05:44	3944	00:00:29	29	0.0000
nopath	2	1	1	1	327	01:05:03	3903	01:05:44	3944	00:00:41	41	0.0000
nopath	2	1	12	14	327	01:04:59	3899	01:05:45	3945	00:00:46	46	0.0000
nopath	2	1	1	1	327	01:05:04	3904	01:05:46	3946	00:00:42	42	0.0000
nopath	1	2	9	1	327	01:05:18	3918	01:05:46	3946	00:00:28	28	0.0000
nopath	1	2	1	1	327	01:05:19	3919	01:05:49	3949	00:00:30	30	0.0000
nopath	1	3	12	14	351	01:04:11	3851	01:05:49	3949	00:01:38	98	0.0000
nopath	1	2	1	1	327	01:05:21	3921	01:05:50	3950	00:00:29	29	0.0000
nopath	1	3	1	1	351	01:04:26	3866	01:05:51	3951	00:01:25	85	0.0000
nopath	1	3	12	14	351	01:04:49	3889	01:05:54	3954	00:01:05	65	0.0000
nopath	1	3	1	1	351	01:04:52	3892	01:05:56	3956	00:01:04	64	0.0000
nopath	3	1	1	1	351	01:02:54	3774	01:06:04	3964	00:03:10	190	0.0000	00:02:11
nopath	3	1	12	14	351	01:02:56	3776	01:06:07	3967	00:03:11	191	0.0000
nopath	3	1	1	1	351	01:03:01	3781	01:06:10	3970	00:03:09	189	0.0000
nopath	3	1	1	1	351	01:03:05	3785	01:06:13	3973	00:03:08	188	0.0000
nopath	3	2	1	1	311	01:03:12	3792	01:06:13	3973	00:03:01	181	0.0000
nopath	3	2	1	1	311	01:03:14	3794	01:06:16	3976	00:03:02	182	0.0000
nopath	3	2	14	16	311	01:03:19	3799	01:06:19	3979	00:03:00	180	0.0000
nopath	3	2	10	1	311	01:03:29	3809	01:06:22	3982	00:02:53	173	0.0000
nopath	3	2	1	1	311	01:03:33	3813	01:06:25	3985	00:02:52	172	0.0000
nopath	3	2	1	1	311	01:03:44	3824	01:06:27	3987	00:02:43	163	0.0000
nopath	3	1	1	1	351	01:03:49	3829	01:06:32	3992	00:02:43	163	0.0000
nopath	3	2	1	1	311	01:04:01	3841	01:06:33	3993	00:02:32	152	0.0000
nopath	3	1	5	1	351	01:04:08	3848	01:06:37	3997	00:02:29	149	0.0000
nopath	1	2	1	1	327	01:05:27	3927	01:06:40	4000	00:01:13	73	0.0000
nopath	1	2	1	1	327	01:05:29	3929	01:06:42	4002	00:01:13	73	0.0000
nopath	2	1	2	1	327	01:05:00	3900	01:06:43	4003	00:01:43	103	0.0000
nopath	1	2	1	1	327	01:05:31	3931	01:06:44	4004	00:01:13	73	0.0000
nopath	2	1	9	1	327	01:05:09	3909	01:06:44	4004	00:01:35	95	0.0000
nopath	2	1	13	15	327	01:05:06	3906	01:06:46	4006	00:01:40	100	0.0000
nopath	3	2	1	1	311	01:04:23	3863	01:06:50	4010	00:02:27	147	0.0000
nopath	3	1	13	15	351	01:04:34	3874	01:06:57	4017	00:02:23	143	0.0000
nopath	3	1	14	16	351	01:04:37	3877	01:07:00	4020	00:02:23	143	0.0000	00:02:46
nopath	3	1	1	1	351	01:04:40	3880	01:07:04	4024	00:02:24	144	0.0000
nopath	3	1	1	1	351	01:04:43	3883	01:07:06	4026	00:02:23	143	0.0000
nopath	3	2	5	1	311	01:04:51	3891	01:07:07	4027	00:02:16	136	0.0000
nopath	1	2	9	1	327	01:05:43	3943	01:07:10	4030	00:01:27	87	0.0000
nopath	1	2	12	14	327	01:05:45	3945	01:07:12	4032	00:01:27	87	0.0000
nopath	1	2	1	1	327	01:05:50	3950	01:07:13	4033	00:01:23	83	0.0000
nopath	2	1	3	1	327	01:05:13	3913	01:07:13	4033	00:02:00	120	0.0000
nopath	2	1	1	1	327	01:05:15	3915	01:07:14	4034	00:01:59	119	0.0000
nopath	1	2	12	14	327	01:05:53	3953	01:07:15	4035	00:01:22	82	0.0000
nopath	2	1	13	15	327	01:05:14	3914	01:07:16	4036	00:02:02	122	0.0000
nopath	2	1	1	1	327	01:05:29	3929	01:07:16	4036	00:01:47	107	0.0000
nopath	2	1	12	14	327	01:05:28	3928	01:07:17	4037	00:01:49	109	0.0000
nopath	2	1	1	1	327	01:05:31	3931	01:07:17	4037	00:01:46	106	0.0000
nopath	1	2	1	1	327	01:05:55	3955	01:07:18	4038	00:01:23	83	0.0000
nopath	2	1	3	1	327	01:05:39	3939	01:07:18	4038	00:01:39	99	0.0000
nopath	1	2	1	1	327	01:05:59	3959	01:07:19	4039	00:01:20	80	0.0000
nopath	2	1	1	1	327	01:05:30	3930	01:07:19	4039	00:01:49	109	0.0000
nopath	2	1	1	1	327	01:05:40	3940	01:07:20	4040	00:01:40	100	0.0000
nopath	2	1	1	1	327	01:05:43	3943	01:07:20	4040	00:01:37	97	0.0000
nopath	1	2	15	17	327	01:06:00	3960	01:07:22	4042	00:01:22	82	0.0000
nopath	2	1	1	1	327	01:05:42	3942	01:07:22	4042	00:01:40	100	0.0000
nopath	2	1	14	16	327	01:05:51	3951	01:07:23	4043	00:01:32	92	0.0000
nopath	1	2	13	15	327	01:06:01	3961	01:07:24	4044	00:01:23	83	0.0000
nopath	2	3	1	1	311	01:05:44	3944	01:07:25	4045	00:01:41	101	0.0000
nopath	2	1	1	1	327	01:05:53	3953	01:07:25	4045	00:01:32	92	0.0000
nopath	1	2	1	1	327	01:06:03	3963	01:07:26	4046	00:01:23	83	0.0000
nopath	2	1	1	1	327	01:05:52	3952	01:07:26	4046	00:01:34	94	0.0000
nopath	2	1	1	1	327	01:05:59	3959	01:07:27	4047	00:01:28	88	0.0000
nopath	1	2	1	1	327	01:06:11	3971	01:07:28	4048	00:01:17	77	0.0000
nopath	2	1	1	1	327	01:05:54	3954	01:07:28	4048	00:01:34	94	0.0000
nopath	2	1	1	1	327	01:06:01	3961	01:07:29	4049	00:01:28	88	0.0000
nopath	1	2	1	1	327	01:06:17	3977	01:07:30	4050	00:01:13	73	0.0000
nopath	2	1	10	1	327	01:05:58	3958	01:07:30	4050	00:01:32	92	0.0000
nopath	2	1	1	1	327	01:06:05	3965	01:07:31	4051	00:01:26	86	0.0000
nopath	1	2	1	1	327	01:06:19	3979	01:07:31	4051	00:01:12	72	0.0000
nopath	2	1	1	1	327	01:06:00	3960	01:07:31	4051	00:01:31	91	0.0000
nopath	2	1	5	1	327	01:06:15	3975	01:07:32	4052	00:01:17	77	0.0000
nopath	1	2	12	14	327	01:06:34	3994	01:07:33	4053	00:00:59	59	0.0000
nopath	2	1	1	1	327	01:06:03	3963	01:07:33	4053	00:01:30	90	0.0000
nopath	2	1	3	1	327	01:06:25	3985	01:07:34	4054	00:01:09	69	0.0000
nopath	1	2	12	14	327	01:06:36	3996	01:07:35	4055	00:00:59	59	0.0000
nopath	2	1	1	1	327	01:06:16	3976	01:07:35	4055	00:01:19	79	0.0000
nopath	2	1	5	1	327	01:06:41	4001	01:07:36	4056	00:00:55	55	0.0000
nopath	1	2	1	1	327	01:06:40	4000	01:07:37	4057	00:00:57	57	0.0000
nopath	2	1	1	1	327	01:06:24	3984	01:07:37	4057	00:01:13	73	0.0000
nopath	2	1	1	1	327	01:06:49	4009	01:07:38	4058	00:00:49	49	0.0000
nopath	2	1	12	14	327	01:06:29	3989	01:07:38	4058	00:01:09	69	0.0000
nopath	1	2	1	1	327	01:06:45	4005	01:07:39	4059	00:00:54	54	0.0000
nopath	2	1	9	1	327	01:06:51	4011	01:07:40	4060	00:00:49	49	0.0000
nopath	1	2	2	1	327	01:06:56	4016	01:07:40	4060	00:00:44	44	0.0000
nopath	2	1	14	16	327	01:06:32	3992	01:07:41	4061	00:01:09	69	0.0000
nopath	2	1	5	1	327	01:06:53	4013	01:07:42	4062	00:00:49	49	0.0000
nopath	1	2	1	1	327	01:06:58	4018	01:07:42	4062	00:00:44	44	0.0000
nopath	2	1	1	1	327	01:06:52	4012	01:07:43	4063	00:00:51	51	0.0000
nopath	1	2	1	1	327	01:07:00	4020	01:07:44	4064	00:00:44	44	0.0000
nopath	2	1	1	1	327	01:06:34	3994	01:07:44	4064	00:01:10	70	0.0000
nopath	2	1	3	1	327	01:06:57	4017	01:07:45	4065	00:00:48	48	0.0000
nopath	1	2	3	1	327	01:07:04	4024	01:07:46	4066	00:00:42	42	0.0000
nopath	2	1	1	1	327	01:06:44	4004	01:07:46	4066	00:01:02	62	0.0000
nopath	2	1	2	1	327	01:07:03	4023	01:07:47	4067	00:00:44	44	0.0000
nopath	1	2	13	15	327	01:07:06	4026	01:07:48	4068	00:00:42	42	0.0000
nopath	2	1	1	1	327	01:07:09	4029	01:07:48	4068	00:00:39	39	0.0000
nopath	2	1	12	14	327	01:07:12	4032	01:07:49	4069	00:00:37	37	0.0000
nopath	1	2	3	1	327	01:07:07	4027	01:07:50	4070	00:00:43	43	0.0000
nopath	2	3	3	1	311	01:06:45	4005	01:07:50	4070	00:01:05	65	0.0000
nopath	1	2	1	1	327	01:07:09	4029	01:07:52	4072	00:00:43	43	0.0000
nopath	2	1	1	1	327	01:06:56	4016	01:07:52	4072	00:00:56	56	0.0000
nopath	2	1	12	14	327	01:07:19	4039	01:07:52	4072	00:00:33	33	0.0000
nopath	2	1	1	1	327	01:07:08	4028	01:07:53	4073	00:00:45	45	0.0000
nopath	2	1	1	1	327	01:07:20	4040	01:07:53	4073	00:00:33	33	0.0000
nopath	1	2	1	1	327	01:07:10	4030	01:07:54	4074	00:00:44	44	0.0000
nopath	2	1	1	1	327	01:07:28	4048	01:07:54	4074	00:00:26	26	0.0000
nopath	2	1	5	1	327	01:07:10	4030	01:07:55	4075	00:00:45	45	0.0000
nopath	1	2	5	1	327	01:07:14	4034	01:07:55	4075	00:00:41	41	0.0000
nopath	1	2	1	1	327	01:07:18	4038	01:07:57	4077	00:00:39	39	0.0000
nopath	1	3	1	1	351	01:05:02	3902	01:07:58	4078	00:02:56	176	0.0000
nopath	1	2	13	15	327	01:07:19	4039	01:07:59	4079	00:00:40	40	0.0000
nopath	1	2	8	1	327	01:07:28	4048	01:08:00	4080	00:00:32	32	0.0000	00:00:53
nopath	1	3	12	14	351	01:05:08	3908	01:08:01	4081	00:02:53	173	0.0000
nopath	1	2	1	1	327	01:07:33	4053	01:08:02	4082	00:00:29	29	0.0000
nopath	1	3	6	1	351	01:05:16	3916	01:08:04	4084	00:02:48	168	0.0000
nopath	1	3	10	1	351	01:05:17	3917	01:08:05	4085	00:02:48	168	0.0000
nopath	1	3	1	1	351	01:05:30	3930	01:08:08	4088	00:02:38	158	0.0000
nopath	3	2	13	15	311	01:05:00	3900	01:08:14	4094	00:03:14	194	0.0000
nopath	3	1	1	1	351	01:05:03	3903	01:08:17	4097	00:03:14	194	0.0000
nopath	3	2	12	14	311	01:05:15	3915	01:08:20	4100	00:03:05	185	0.0000
nopath	3	1	12	14	351	01:05:10	3910	01:08:20	4100	00:03:10	190	0.0000
nopath	3	2	1	1	311	01:05:22	3922	01:08:24	4104	00:03:02	182	0.0000
nopath	3	1	1	1	351	01:05:18	3918	01:08:24	4104	00:03:06	186	0.0000
nopath	3	2	6	1	311	01:05:39	3939	01:08:26	4106	00:02:47	167	0.0000
nopath	3	2	1	1	311	01:05:48	3948	01:08:29	4109	00:02:41	161	0.0000
nopath	3	1	12	14	351	01:05:52	3952	01:08:34	4114	00:02:42	162	0.0000
nopath	3	2	1	1	311	01:05:54	3954	01:08:34	4114	00:02:40	160	0.0000
nopath	1	2	1	1	327	01:07:36	4056	01:08:40	4120	00:01:04	64	0.0000
nopath	1	2	1	1	327	01:07:38	4058	01:08:41	4121	00:01:03	63	0.0000
nopath	1	2	1	1	327	01:07:40	4060	01:08:43	4123	00:01:03	63	0.0000
nopath	2	1	1	1	327	01:07:26	4046	01:08:43	4123	00:01:17	77	0.0000
nopath	2	1	12	14	327	01:07:29	4049	01:08:44	4124	00:01:15	75	0.0000
nopath	1	2	5	1	327	01:07:42	4062	01:08:44	4124	00:01:02	62	0.0000
nopath	2	1	1	1	327	01:07:34	4054	01:08:44	4124	00:01:10	70	0.0000
nopath	2	1	2	1	327	01:07:31	4051	01:08:45	4125	00:01:14	74	0.0000
nopath	1	2	1	1	327	01:07:45	4065	01:08:46	4126	00:01:01	61	0.0000
nopath	2	1	1	1	327	01:07:41	4061	01:08:46	4126	00:01:05	65	0.0000
nopath	2	1	9	1	327	01:07:35	4055	01:08:47	4127	00:01:12	72	0.0000
nopath	1	2	1	1	327	01:07:47	4067	01:08:48	4128	00:01:01	61	0.0000
nopath	2	1	1	1	327	01:07:47	4067	01:08:48	4128	00:01:01	61	0.0000
nopath	2	3	10	1	311	01:07:40	4060	01:08:49	4129	00:01:09	69	0.0000
nopath	1	2	10	1	327	01:07:50	4070	01:08:50	4130	00:01:00	60	0.0000
nopath	1	2	9	1	327	01:07:58	4078	01:08:52	4132	00:00:54	54	0.0000
nopath	2	1	13	15	327	01:07:49	4069	01:08:53	4133	00:01:04	64	0.0000
nopath	2	3	12	14	311	01:07:46	4066	01:08:53	4133	00:01:07	67	0.0000
nopath	1	2	1	1	327	01:07:59	4079	01:08:54	4134	00:00:55	55	0.0000
nopath	2	1	3	1	327	01:07:48	4068	01:08:54	4134	00:01:06	66	0.0000
nopath	2	1	1	1	327	01:07:51	4071	01:08:55	4135	00:01:04	64	0.0000
nopath	2	1	1	1	327	01:07:52	4072	01:08:56	4136	00:01:04	64	0.0000
nopath	2	1	1	1	327	01:07:53	4073	01:08:56	4136	00:01:03	63	0.0000
nopath	1	2	14	16	327	01:08:07	4087	01:08:57	4137	00:00:50	50	0.0000
nopath	2	1	5	1	327	01:07:56	4076	01:08:57	4137	00:01:01	61	0.0000
nopath	2	1	14	16	327	01:07:55	4075	01:08:58	4138	00:01:03	63	0.0000
nopath	1	2	1	1	327	01:08:17	4097	01:08:59	4139	00:00:42	42	0.0000
nopath	2	1	1	1	327	01:08:05	4085	01:08:59	4139	00:00:54	54	0.0000
nopath	2	1	1	1	327	01:08:15	4095	01:09:01	4141	00:00:46	46	0.0000	00:00:45
nopath	1	2	1	1	327	01:08:21	4101	01:09:01	4141	00:00:40	40	0.0000
nopath	2	1	1	1	327	01:08:14	4094	01:09:02	4142	00:00:48	48	0.0000
nopath	2	1	1	1	327	01:08:24	4104	01:09:02	4142	00:00:38	38	0.0000
nopath	2	1	1	1	327	01:08:22	4102	01:09:03	4143	00:00:41	41	0.0000
nopath	1	2	1	1	327	01:08:22	4102	01:09:03	4143	00:00:41	41	0.0000
nopath	1	2	1	1	327	01:08:29	4109	01:09:05	4145	00:00:36	36	0.0000
nopath	1	2	1	1	327	01:08:33	4113	01:09:06	4146	00:00:33	33	0.0000
nopath	2	1	1	1	327	01:08:39	4119	01:09:06	4146	00:00:27	27	0.0000
nopath	2	3	3	1	311	01:08:25	4105	01:09:07	4147	00:00:42	42	0.0000
nopath	2	1	12	14	327	01:08:38	4118	01:09:08	4148	00:00:30	30	0.0000
nopath	2	1	1	1	327	01:08:43	4123	01:09:08	4148	00:00:25	25	0.0000
nopath	1	2	15	17	327	01:08:34	4114	01:09:09	4149	00:00:35	35	0.0000
nopath	2	1	1	1	327	01:08:44	4124	01:09:11	4151	00:00:27	27	0.0000
nopath	2	1	1	1	327	01:08:42	4122	01:09:11	4151	00:00:29	29	0.0000
nopath	1	2	2	1	327	01:08:37	4117	01:09:11	4151	00:00:34	34	0.0000
nopath	1	2	3	1	327	01:08:39	4119	01:09:12	4152	00:00:33	33	0.0000
nopath	2	1	10	1	327	01:08:47	4127	01:09:13	4153	00:00:26	26	0.0000
nopath	1	2	1	1	327	01:08:40	4120	01:09:14	4154	00:00:34	34	0.0000
nopath	1	2	1	1	327	01:08:45	4125	01:09:16	4156	00:00:31	31	0.0000
nopath	2	1	14	16	327	01:08:49	4129	01:09:16	4156	00:00:27	27	0.0000
nopath	1	2	5	1	327	01:08:48	4128	01:09:18	4158	00:00:30	30	0.0000
nopath	1	3	1	1	351	01:06:41	4001	01:09:19	4159	00:02:38	158	0.0000
nopath	1	3	1	1	351	01:06:55	4015	01:09:20	4160	00:02:25	145	0.0000
nopath	1	2	1	1	327	01:08:53	4133	01:09:21	4161	00:00:28	28	0.0000
nopath	1	3	1	1	351	01:07:49	4069	01:09:24	4164	00:01:35	95	0.0000
nopath	1	3	1	1	351	01:07:51	4071	01:09:25	4165	00:01:34	94	0.0000
nopath	3	2	1	1	311	01:06:02	3962	01:09:32	4172	00:03:30	210	0.0000
nopath	3	1	9	1	351	01:06:07	3967	01:09:35	4175	00:03:28	208	0.0000
nopath	3	2	1	1	311	01:06:37	3997	01:09:39	4179	00:03:02	182	0.0000
nopath	3	1	12	14	351	01:06:08	3968	01:09:40	4180	00:03:32	212	0.0000
nopath	3	1	1	1	351	01:06:47	4007	01:09:44	4184	00:02:57	177	0.0000
nopath	3	2	1	1	311	01:07:00	4020	01:09:44	4184	00:02:44	164	0.0000
nopath	3	1	12	14	351	01:07:10	4030	01:09:49	4189	00:02:39	159	0.0000
nopath	3	1	14	16	351	01:07:36	4056	01:09:54	4194	00:02:18	138	0.0000
nopath	3	1	9	1	351	01:07:51	4071	01:09:57	4197	00:02:06	126	0.0000
nopath	1	2	1	1	327	01:09:02	4142	01:10:00	4200	00:00:58	58	0.0000	00:00:45
nopath	1	2	1	1	327	01:09:05	4145	01:10:01	4201	00:00:56	56	0.0000
nopath	1	2	1	1	327	01:09:06	4146	01:10:03	4203	00:00:57	57	0.0000
nopath	2	1	1	1	327	01:08:54	4134	01:10:03	4203	00:01:09	69	0.0000
nopath	2	1	5	1	327	01:08:55	4135	01:10:03	4203	00:01:08	68	0.0000
nopath	1	2	3	1	327	01:09:13	4153	01:10:05	4205	00:00:52	52	0.0000
nopath	2	1	1	1	327	01:08:58	4138	01:10:05	4205	00:01:07	67	0.0000
nopath	2	1	3	1	327	01:08:57	4137	01:10:05	4205	00:01:08	68	0.0000
nopath	2	1	1	1	327	01:09:05	4145	01:10:06	4206	00:01:01	61	0.0000
nopath	1	2	1	1	327	01:09:16	4156	01:10:07	4207	00:00:51	51	0.0000
nopath	2	1	1	1	327	01:09:00	4140	01:10:07	4207	00:01:07	67	0.0000
nopath	2	1	1	1	327	01:09:06	4146	01:10:08	4208	00:01:02	62	0.0000
nopath	2	1	1	1	327	01:09:11	4151	01:10:08	4208	00:00:57	57	0.0000
nopath	1	2	1	1	327	01:09:18	4158	01:10:09	4209	00:00:51	51	0.0000
nopath	2	1	1	1	327	01:09:12	4152	01:10:10	4210	00:00:58	58	0.0000
nopath	1	2	12	14	327	01:09:22	4162	01:10:11	4211	00:00:49	49	0.0000
nopath	2	1	3	1	327	01:09:17	4157	01:10:11	4211	00:00:54	54	0.0000
nopath	2	1	3	1	327	01:09:23	4163	01:10:12	4212	00:00:49	49	0.0000
nopath	1	2	1	1	327	01:09:24	4164	01:10:13	4213	00:00:49	49	0.0000
nopath	2	3	1	1	311	01:09:15	4155	01:10:13	4213	00:00:58	58	0.0000
nopath	2	1	1	1	327	01:09:16	4156	01:10:14	4214	00:00:58	58	0.0000
nopath	1	2	5	1	327	01:09:25	4165	01:10:15	4215	00:00:50	50	0.0000
nopath	2	1	1	1	327	01:09:22	4162	01:10:15	4215	00:00:53	53	0.0000
nopath	2	1	1	1	327	01:09:43	4183	01:10:16	4216	00:00:33	33	0.0000
nopath	1	2	5	1	327	01:09:29	4169	01:10:17	4217	00:00:48	48	0.0000
nopath	2	3	1	1	311	01:09:29	4169	01:10:17	4217	00:00:48	48	0.0000
nopath	1	2	1	1	327	01:09:34	4174	01:10:18	4218	00:00:44	44	0.0000
nopath	2	1	1	1	327	01:09:38	4178	01:10:18	4218	00:00:40	40	0.0000
nopath	2	1	1	1	327	01:09:45	4185	01:10:18	4218	00:00:33	33	0.0000
nopath	2	1	1	1	327	01:09:47	4187	01:10:20	4220	00:00:33	33	0.0000
nopath	1	2	13	15	327	01:09:35	4175	01:10:21	4221	00:00:46	46	0.0000
nopath	2	1	1	1	327	01:09:46	4186	01:10:21	4221	00:00:35	35	0.0000
nopath	1	2	1	1	327	01:09:46	4186	01:10:23	4223	00:00:37	37	0.0000
nopath	2	1	1	1	327	01:09:54	4194	01:10:23	4223	00:00:29	29	0.0000
nopath	2	1	12	14	327	01:09:56	4196	01:10:24	4224	00:00:28	28	0.0000
nopath	1	2	13	15	327	01:09:48	4188	01:10:26	4226	00:00:38	38	0.0000
nopath	1	2	1	1	327	01:09:53	4193	01:10:28	4228	00:00:35	35	0.0000
nopath	1	3	1	1	351	01:07:54	4074	01:10:28	4228	00:02:34	154	0.0000
nopath	1	2	1	1	327	01:09:55	4195	01:10:30	4230	00:00:35	35	0.0000
nopath	1	3	10	1	351	01:08:09	4089	01:10:30	4230	00:02:21	141	0.0000
nopath	1	3	13	15	351	01:08:28	4108	01:10:36	4236	00:02:08	128	0.0000
nopath	3	2	1	1	311	01:07:57	4077	01:10:42	4242	00:02:45	165	0.0000
nopath	3	2	12	14	311	01:08:59	4139	01:10:44	4244	00:01:45	105	0.0000
nopath	3	1	9	1	351	01:09:03	4143	01:10:49	4249	00:01:46	106	0.0000
nopath	3	1	5	1	351	01:09:04	4144	01:10:51	4251	00:01:47	107	0.0000
nopath	3	1	3	1	351	01:09:12	4152	01:10:54	4254	00:01:42	102	0.0000
nopath	3	1	5	1	351	01:09:17	4157	01:10:57	4257	00:01:40	100	0.0000
nopath	1	2	1	1	327	01:10:12	4212	01:11:00	4260	00:00:48	48	0.0000	00:00:46
nopath	1	2	1	1	327	01:10:20	4220	01:11:01	4261	00:00:41	41	0.0000
nopath	1	2	1	1	327	01:10:24	4224	01:11:03	4263	00:00:39	39	0.0000
nopath	2	1	1	1	327	01:10:02	4202	01:11:03	4263	00:01:01	61	0.0000
nopath	2	1	6	1	327	01:10:01	4201	01:11:03	4263	00:01:02	62	0.0000
nopath	2	1	1	1	327	01:10:04	4204	01:11:04	4264	00:01:00	60	0.0000
nopath	1	2	8	1	327	01:10:28	4228	01:11:05	4265	00:00:37	37	0.0000
nopath	2	1	6	1	327	01:10:06	4206	01:11:05	4265	00:00:59	59	0.0000
nopath	2	1	1	1	327	01:10:13	4213	01:11:07	4267	00:00:54	54	0.0000
nopath	2	1	1	1	327	01:10:22	4222	01:11:07	4267	00:00:45	45	0.0000
nopath	1	2	1	1	327	01:10:39	4239	01:11:08	4268	00:00:29	29	0.0000
nopath	2	1	5	1	327	01:10:35	4235	01:11:08	4268	00:00:33	33	0.0000
nopath	2	1	5	1	327	01:10:20	4220	01:11:09	4269	00:00:49	49	0.0000
nopath	1	2	3	1	327	01:10:43	4243	01:11:10	4270	00:00:27	27	0.0000
nopath	2	1	1	1	327	01:10:26	4226	01:11:10	4270	00:00:44	44	0.0000
nopath	2	1	1	1	327	01:10:39	4239	01:11:11	4271	00:00:32	32	0.0000
nopath	2	1	12	14	327	01:10:38	4238	01:11:12	4272	00:00:34	34	0.0000
nopath	1	2	1	1	327	01:10:47	4247	01:11:15	4275	00:00:28	28	0.0000
nopath	2	1	14	16	327	01:10:47	4247	01:11:16	4276	00:00:29	29	0.0000
nopath	1	3	5	1	351	01:08:51	4131	01:11:18	4278	00:02:27	147	0.0000
nopath	1	2	1	1	327	01:10:51	4251	01:11:19	4279	00:00:28	28	0.0000
nopath	1	2	1	1	327	01:10:53	4253	01:11:21	4281	00:00:28	28	0.0000
nopath	1	3	5	1	351	01:09:31	4171	01:11:21	4281	00:01:50	110	0.0000
nopath	1	2	1	1	327	01:10:55	4255	01:11:23	4283	00:00:28	28	0.0000
nopath	1	3	1	1	351	01:09:41	4181	01:11:24	4284	00:01:43	103	0.0000
nopath	1	3	1	1	351	01:10:23	4223	01:11:26	4286	00:01:03	63	0.0000
nopath	1	3	10	1	351	01:10:45	4245	01:11:29	4289	00:00:44	44	0.0000
nopath	1	2	3	1	327	01:11:03	4263	01:11:31	4291	00:00:28	28	0.0000
nopath	1	3	1	1	351	01:10:56	4256	01:11:33	4293	00:00:37	37	0.0000
nopath	1	3	1	1	351	01:10:58	4258	01:11:35	4295	00:00:37	37	0.0000
nopath	3	2	1	1	311	01:09:27	4167	01:11:44	4304	00:02:17	137	0.0000
nopath	3	1	1	1	351	01:09:25	4165	01:11:44	4304	00:02:19	139	0.0000
nopath	3	2	1	1	311	01:09:31	4171	01:11:47	4307	00:02:16	136	0.0000
nopath	3	1	7	1	351	01:09:33	4173	01:11:51	4311	00:02:18	138	0.0000
nopath	3	2	12	14	311	01:09:41	4181	01:11:52	4312	00:02:11	131	0.0000
nopath	3	2	12	14	311	01:09:58	4198	01:11:55	4315	00:01:57	117	0.0000
nopath	1	2	1	1	327	01:11:04	4264	01:12:00	4320	00:00:56	56	0.0000	00:00:33
nopath	3	1	1	1	351	01:10:04	4204	01:12:00	4320	00:01:56	116	0.0000
nopath	1	2	3	1	327	01:11:05	4265	01:12:01	4321	00:00:56	56	0.0000
nopath	2	1	1	1	327	01:10:54	4254	01:12:03	4323	00:01:09	69	0.0000
nopath	1	2	1	1	327	01:11:07	4267	01:12:03	4323	00:00:56	56	0.0000
nopath	2	1	3	1	327	01:10:53	4253	01:12:03	4323	00:01:10	70	0.0000
nopath	1	2	1	1	327	01:11:12	4272	01:12:05	4325	00:00:53	53	0.0000
nopath	2	1	3	1	327	01:11:11	4271	01:12:05	4325	00:00:54	54	0.0000
nopath	2	1	12	14	327	01:11:02	4262	01:12:05	4325	00:01:03	63	0.0000
nopath	2	1	1	1	327	01:11:14	4274	01:12:07	4327	00:00:53	53	0.0000
nopath	2	1	1	1	327	01:11:08	4268	01:12:07	4327	00:00:59	59	0.0000
nopath	1	2	1	1	327	01:11:18	4278	01:12:07	4327	00:00:49	49	0.0000
nopath	2	1	1	1	327	01:11:28	4288	01:12:08	4328	00:00:40	40	0.0000
nopath	1	2	3	1	327	01:11:21	4281	01:12:09	4329	00:00:48	48	0.0000
nopath	2	1	1	1	327	01:11:34	4294	01:12:09	4329	00:00:35	35	0.0000
nopath	2	1	1	1	327	01:11:32	4292	01:12:10	4330	00:00:38	38	0.0000
nopath	1	2	1	1	327	01:11:22	4282	01:12:11	4331	00:00:49	49	0.0000
nopath	2	1	1	1	327	01:11:37	4297	01:12:11	4331	00:00:34	34	0.0000
nopath	2	1	1	1	327	01:11:38	4298	01:12:11	4331	00:00:33	33	0.0000
nopath	1	2	1	1	327	01:11:24	4284	01:12:13	4333	00:00:49	49	0.0000
nopath	2	1	1	1	327	01:11:41	4301	01:12:13	4333	00:00:32	32	0.0000
nopath	2	1	1	1	327	01:11:42	4302	01:12:14	4334	00:00:32	32	0.0000
nopath	2	1	4	1	327	01:11:45	4305	01:12:14	4334	00:00:29	29	0.0000
nopath	1	2	2	1	327	01:11:25	4285	01:12:14	4334	00:00:49	49	0.0000
nopath	2	1	12	14	327	01:11:44	4304	01:12:15	4335	00:00:31	31	0.0000
nopath	1	2	3	1	327	01:11:26	4286	01:12:16	4336	00:00:50	50	0.0000
nopath	2	1	5	1	327	01:11:47	4307	01:12:16	4336	00:00:29	29	0.0000
nopath	1	2	12	14	327	01:11:32	4292	01:12:18	4338	00:00:46	46	0.0000
nopath	2	3	6	1	311	01:11:49	4309	01:12:20	4340	00:00:31	31	0.0000
nopath	1	2	2	1	327	01:11:37	4297	01:12:21	4341	00:00:44	44	0.0000
nopath	2	1	1	1	327	01:11:52	4312	01:12:22	4342	00:00:30	30	0.0000
nopath	1	2	1	1	327	01:11:42	4302	01:12:23	4343	00:00:41	41	0.0000
nopath	1	2	3	1	327	01:11:53	4313	01:12:25	4345	00:00:32	32	0.0000
nopath	2	1	3	1	327	01:12:00	4320	01:12:26	4346	00:00:26	26	0.0000
nopath	1	2	10	1	327	01:11:54	4314	01:12:28	4348	00:00:34	34	0.0000
nopath	1	3	1	1	351	01:11:08	4268	01:12:28	4348	00:01:20	80	0.0000
nopath	1	2	12	14	327	01:11:55	4315	01:12:30	4350	00:00:35	35	0.0000
nopath	1	3	2	1	351	01:11:14	4274	01:12:30	4350	00:01:16	76	0.0000
nopath	1	2	1	1	327	01:11:56	4316	01:12:32	4352	00:00:36	36	0.0000
nopath	1	3	1	1	351	01:11:36	4296	01:12:34	4354	00:00:58	58	0.0000
nopath	1	3	1	1	351	01:11:39	4299	01:12:36	4356	00:00:57	57	0.0000
nopath	1	3	13	15	351	01:11:46	4306	01:12:40	4360	00:00:54	54	0.0000
nopath	3	2	12	14	311	01:10:32	4232	01:12:44	4364	00:02:12	132	0.0000
nopath	3	1	7	1	351	01:10:20	4220	01:12:44	4364	00:02:24	144	0.0000
nopath	3	2	1	1	311	01:10:54	4254	01:12:47	4367	00:01:53	113	0.0000
nopath	3	2	3	1	311	01:11:10	4270	01:12:49	4369	00:01:39	99	0.0000
nopath	3	2	1	1	311	01:11:33	4293	01:12:53	4373	00:01:20	80	0.0000
nopath	3	1	1	1	351	01:11:32	4292	01:12:53	4373	00:01:21	81	0.0000
nopath	3	2	1	1	311	01:11:50	4310	01:12:58	4378	00:01:08	68	0.0000
nopath	3	1	1	1	351	01:11:35	4295	01:12:58	4378	00:01:23	83	0.0000
nopath	3	2	5	1	311	01:11:53	4313	01:13:00	4380	00:01:07	67	0.0000	00:02:08
nopath	3	2	12	14	311	01:11:59	4319	01:13:02	4382	00:01:03	63	0.0000
nopath	3	2	1	1	311	01:12:04	4324	01:13:05	4385	00:01:01	61	0.0000
nopath	1	2	1	1	327	01:12:04	4324	01:13:10	4390	00:01:06	66	0.0000
nopath	1	2	1	1	327	01:12:08	4328	01:13:12	4392	00:01:04	64	0.0000
nopath	2	1	1	1	327	01:12:12	4332	01:13:13	4393	00:01:01	61	0.0000
nopath	1	2	1	1	327	01:12:12	4332	01:13:13	4393	00:01:01	61	0.0000
nopath	2	1	9	1	327	01:12:09	4329	01:13:13	4393	00:01:04	64	0.0000
nopath	2	1	1	1	327	01:12:16	4336	01:13:14	4394	00:00:58	58	0.0000
nopath	2	1	1	1	327	01:12:13	4333	01:13:14	4394	00:01:01	61	0.0000
nopath	1	2	1	1	327	01:12:18	4338	01:13:15	4395	00:00:57	57	0.0000
nopath	2	1	1	1	327	01:12:20	4340	01:13:16	4396	00:00:56	56	0.0000
nopath	1	2	1	1	327	01:12:36	4356	01:13:17	4397	00:00:41	41	0.0000
nopath	2	1	1	1	327	01:12:22	4342	01:13:18	4398	00:00:56	56	0.0000
nopath	2	1	13	15	327	01:12:15	4335	01:13:18	4398	00:01:03	63	0.0000
nopath	1	2	1	1	327	01:12:39	4359	01:13:20	4400	00:00:41	41	0.0000
nopath	2	1	10	1	327	01:12:33	4353	01:13:20	4400	00:00:47	47	0.0000
nopath	2	1	1	1	327	01:12:24	4344	01:13:21	4401	00:00:57	57	0.0000
nopath	1	2	1	1	327	01:12:40	4360	01:13:21	4401	00:00:41	41	0.0000
nopath	2	1	3	1	327	01:12:37	4357	01:13:22	4402	00:00:45	45	0.0000
nopath	1	2	1	1	327	01:12:45	4365	01:13:23	4403	00:00:38	38	0.0000
nopath	2	1	12	14	327	01:12:26	4346	01:13:23	4403	00:00:57	57	0.0000
nopath	2	1	14	16	327	01:12:41	4361	01:13:24	4404	00:00:43	43	0.0000
nopath	1	2	1	1	327	01:12:47	4367	01:13:25	4405	00:00:38	38	0.0000
nopath	2	1	13	15	327	01:12:40	4360	01:13:26	4406	00:00:46	46	0.0000
nopath	2	1	10	1	327	01:12:53	4373	01:13:26	4406	00:00:33	33	0.0000
nopath	1	2	3	1	327	01:12:48	4368	01:13:27	4407	00:00:39	39	0.0000
nopath	2	1	1	1	327	01:12:55	4375	01:13:27	4407	00:00:32	32	0.0000
nopath	2	1	1	1	327	01:12:54	4374	01:13:28	4408	00:00:34	34	0.0000
nopath	1	2	1	1	327	01:12:50	4370	01:13:29	4409	00:00:39	39	0.0000
nopath	2	1	1	1	327	01:12:57	4377	01:13:29	4409	00:00:32	32	0.0000
nopath	1	2	12	14	327	01:12:53	4373	01:13:30	4410	00:00:37	37	0.0000
nopath	2	1	12	14	327	01:12:59	4379	01:13:31	4411	00:00:32	32	0.0000
nopath	2	1	13	15	327	01:12:56	4376	01:13:31	4411	00:00:35	35	0.0000
nopath	1	2	1	1	327	01:12:56	4376	01:13:32	4412	00:00:36	36	0.0000
nopath	2	1	1	1	327	01:13:01	4381	01:13:32	4412	00:00:31	31	0.0000
nopath	2	1	1	1	327	01:12:58	4378	01:13:33	4413	00:00:35	35	0.0000
nopath	2	1	15	17	327	01:13:05	4385	01:13:35	4415	00:00:30	30	0.0000
nopath	2	1	6	1	327	01:13:11	4391	01:13:37	4417	00:00:26	26	0.0000
nopath	3	2	1	1	311	01:12:07	4327	01:13:40	4420	00:01:33	93	0.0000
nopath	3	2	1	1	311	01:12:13	4333	01:13:41	4421	00:01:28	88	0.0000
nopath	3	2	13	15	311	01:12:17	4337	01:13:46	4426	00:01:29	89	0.0000
nopath	1	2	1	1	327	01:13:00	4380	01:13:50	4430	00:00:50	50	0.0000
nopath	1	2	1	1	327	01:13:03	4383	01:13:51	4431	00:00:48	48	0.0000
nopath	2	1	1	1	327	01:13:16	4396	01:13:53	4433	00:00:37	37	0.0000
nopath	2	1	8	1	327	01:13:07	4387	01:13:53	4433	00:00:46	46	0.0000
nopath	1	2	12	14	327	01:13:10	4390	01:13:54	4434	00:00:44	44	0.0000
nopath	2	1	1	1	327	01:13:19	4399	01:13:55	4435	00:00:36	36	0.0000
nopath	2	3	1	1	311	01:13:20	4400	01:13:55	4435	00:00:35	35	0.0000
nopath	1	2	1	1	327	01:13:12	4392	01:13:56	4436	00:00:44	44	0.0000
nopath	1	2	1	1	327	01:13:16	4396	01:13:57	4437	00:00:41	41	0.0000
nopath	2	1	13	15	327	01:13:22	4402	01:13:57	4437	00:00:35	35	0.0000
nopath	2	1	1	1	327	01:13:21	4401	01:13:57	4437	00:00:36	36	0.0000
nopath	2	1	1	1	327	01:13:23	4403	01:13:58	4438	00:00:35	35	0.0000
nopath	1	2	1	1	327	01:13:20	4400	01:13:59	4439	00:00:39	39	0.0000
nopath	2	1	8	1	327	01:13:32	4412	01:13:59	4439	00:00:27	27	0.0000
nopath	1	2	12	14	327	01:13:26	4406	01:14:01	4441	00:00:35	35	0.0000	00:00:45
nopath	2	1	1	1	327	01:13:36	4416	01:14:01	4441	00:00:25	25	0.0000
nopath	2	1	1	1	327	01:13:25	4405	01:14:01	4441	00:00:36	36	0.0000
nopath	2	1	1	1	327	01:13:27	4407	01:14:03	4443	00:00:36	36	0.0000
nopath	1	2	3	1	327	01:13:27	4407	01:14:03	4443	00:00:36	36	0.0000
nopath	1	2	1	1	327	01:13:30	4410	01:14:05	4445	00:00:35	35	0.0000
nopath	2	1	14	16	327	01:13:31	4411	01:14:05	4445	00:00:34	34	0.0000
nopath	2	1	1	1	327	01:13:40	4420	01:14:06	4446	00:00:26	26	0.0000
nopath	1	2	1	1	327	01:13:31	4411	01:14:07	4447	00:00:36	36	0.0000
nopath	1	3	1	1	351	01:12:16	4336	01:14:09	4449	00:01:53	113	0.0000
nopath	1	2	1	1	327	01:13:41	4421	01:14:09	4449	00:00:28	28	0.0000
nopath	1	3	13	15	351	01:12:30	4350	01:14:13	4453	00:01:43	103	0.0000
nopath	1	3	1	1	351	01:13:24	4404	01:14:16	4456	00:00:52	52	0.0000
nopath	3	2	1	1	311	01:12:27	4347	01:14:22	4462	00:01:55	115	0.0000
nopath	3	2	3	1	311	01:12:53	4373	01:14:24	4464	00:01:31	91	0.0000
nopath	3	2	1	1	311	01:12:55	4375	01:14:27	4467	00:01:32	92	0.0000
nopath	3	2	1	1	311	01:13:13	4393	01:14:29	4469	00:01:16	76	0.0000
nopath	3	2	10	1	311	01:13:24	4404	01:14:32	4472	00:01:08	68	0.0000
nopath	3	2	1	1	311	01:13:27	4407	01:14:34	4474	00:01:07	67	0.0000
nopath	3	2	1	1	311	01:13:30	4410	01:14:37	4477	00:01:07	67	0.0000
nopath	1	2	3	1	327	01:13:48	4428	01:14:40	4480	00:00:52	52	0.0000
nopath	1	2	1	1	327	01:14:03	4443	01:14:41	4481	00:00:38	38	0.0000
nopath	1	2	2	1	327	01:14:05	4445	01:14:43	4483	00:00:38	38	0.0000
nopath	2	1	1	1	327	01:13:39	4419	01:14:43	4483	00:01:04	64	0.0000
nopath	2	1	10	1	327	01:13:53	4433	01:14:45	4485	00:00:52	52	0.0000
nopath	1	2	1	1	327	01:14:10	4450	01:14:46	4486	00:00:36	36	0.0000
nopath	2	1	13	15	327	01:13:43	4423	01:14:46	4486	00:01:03	63	0.0000
nopath	2	1	1	1	327	01:14:04	4444	01:14:46	4486	00:00:42	42	0.0000
nopath	1	2	3	1	327	01:14:14	4454	01:14:47	4487	00:00:33	33	0.0000
nopath	2	1	1	1	327	01:14:02	4442	01:14:48	4488	00:00:46	46	0.0000
nopath	2	1	1	1	327	01:14:07	4447	01:14:48	4488	00:00:41	41	0.0000
nopath	1	2	1	1	327	01:14:21	4461	01:14:50	4490	00:00:29	29	0.0000
nopath	2	1	14	16	327	01:14:05	4445	01:14:50	4490	00:00:45	45	0.0000
nopath	2	1	3	1	327	01:14:21	4461	01:14:51	4491	00:00:30	30	0.0000
nopath	1	2	1	1	327	01:14:22	4462	01:14:52	4492	00:00:30	30	0.0000
nopath	2	1	5	1	327	01:14:15	4455	01:14:52	4492	00:00:37	37	0.0000
nopath	2	1	1	1	327	01:14:25	4465	01:14:52	4492	00:00:27	27	0.0000
nopath	2	1	1	1	327	01:14:18	4458	01:14:54	4494	00:00:36	36	0.0000
nopath	1	2	5	1	327	01:14:26	4466	01:14:54	4494	00:00:28	28	0.0000
nopath	2	1	1	1	327	01:14:29	4469	01:14:55	4495	00:00:26	26	0.0000
nopath	2	3	1	1	311	01:14:24	4464	01:14:57	4497	00:00:33	33	0.0000
nopath	1	2	1	1	327	01:14:33	4473	01:15:01	4501	00:00:28	28	0.0000	00:00:34
nopath	2	1	1	1	327	01:14:35	4475	01:15:01	4501	00:00:26	26	0.0000
nopath	2	1	3	1	327	01:14:37	4477	01:15:03	4503	00:00:26	26	0.0000
nopath	1	2	1	1	327	01:14:34	4474	01:15:04	4504	00:00:30	30	0.0000
nopath	1	2	6	1	327	01:14:36	4476	01:15:05	4505	00:00:29	29	0.0000
nopath	1	3	1	1	351	01:13:42	4422	01:15:05	4505	00:01:23	83	0.0000
nopath	1	3	12	14	351	01:13:44	4424	01:15:09	4509	00:01:25	85	0.0000
nopath	1	2	1	1	327	01:14:42	4482	01:15:10	4510	00:00:28	28	0.0000
nopath	1	2	9	1	327	01:14:43	4483	01:15:12	4512	00:00:29	29	0.0000
nopath	2	1	6	1	327	01:14:48	4488	01:15:15	4515	00:00:27	27	0.0000
nopath	1	2	1	1	327	01:14:47	4487	01:15:15	4515	00:00:28	28	0.0000
nopath	1	2	1	1	327	01:14:49	4489	01:15:17	4517	00:00:28	28	0.0000
nopath	2	1	1	1	327	01:14:54	4494	01:15:19	4519	00:00:25	25	0.0000
nopath	1	2	3	1	327	01:14:50	4490	01:15:20	4520	00:00:30	30	0.0000
nopath	2	1	9	1	327	01:14:55	4495	01:15:20	4520	00:00:25	25	0.0000
nopath	1	2	1	1	327	01:14:52	4492	01:15:21	4521	00:00:29	29	0.0000
nopath	2	1	1	1	327	01:14:57	4497	01:15:23	4523	00:00:26	26	0.0000
nopath	1	2	12	14	327	01:14:54	4494	01:15:23	4523	00:00:29	29	0.0000
nopath	2	1	1	1	327	01:14:58	4498	01:15:24	4524	00:00:26	26	0.0000
nopath	1	2	2	1	327	01:14:55	4495	01:15:25	4525	00:00:30	30	0.0000
nopath	1	3	1	1	351	01:14:56	4496	01:15:32	4532	00:00:36	36	0.0000
nopath	1	2	1	1	327	01:15:06	4506	01:15:34	4534	00:00:28	28	0.0000
nopath	1	3	1	1	351	01:15:01	4501	01:15:38	4538	00:00:37	37	0.0000
nopath	3	1	15	17	351	01:13:31	4411	01:15:43	4543	00:02:12	132	0.0000
nopath	3	1	10	1	351	01:13:52	4432	01:15:47	4547	00:01:55	115	0.0000
nopath	1	2	9	1	327	01:15:09	4509	01:15:50	4550	00:00:41	41	0.0000
nopath	1	2	9	1	327	01:15:12	4512	01:15:51	4551	00:00:39	39	0.0000
nopath	2	1	1	1	327	01:15:16	4516	01:15:53	4553	00:00:37	37	0.0000
nopath	2	1	1	1	327	01:15:17	4517	01:15:53	4553	00:00:36	36	0.0000
nopath	2	1	1	1	327	01:15:18	4518	01:15:54	4554	00:00:36	36	0.0000
nopath	2	1	1	1	327	01:15:27	4527	01:15:56	4556	00:00:29	29	0.0000
nopath	2	1	9	1	327	01:15:22	4522	01:15:57	4557	00:00:35	35	0.0000
nopath	2	1	5	1	327	01:15:28	4528	01:15:59	4559	00:00:31	31	0.0000
nopath	2	1	10	1	327	01:15:31	4531	01:15:59	4559	00:00:28	28	0.0000
nopath	1	2	1	1	327	01:15:30	4530	01:15:59	4559	00:00:29	29	0.0000
nopath	2	1	3	1	327	01:15:35	4535	01:16:01	4561	00:00:26	26	0.0000	00:00:41
nopath	1	3	1	1	351	01:15:04	4504	01:16:04	4564	00:01:00	60	0.0000
nopath	1	2	1	1	327	01:15:36	4536	01:16:05	4565	00:00:29	29	0.0000
nopath	2	1	13	15	327	01:15:39	4539	01:16:06	4566	00:00:27	27	0.0000
nopath	1	2	1	1	327	01:15:41	4541	01:16:09	4569	00:00:28	28	0.0000
nopath	2	1	12	14	327	01:15:43	4543	01:16:10	4570	00:00:27	27	0.0000
nopath	2	1	1	1	327	01:15:45	4545	01:16:11	4571	00:00:26	26	0.0000
nopath	1	2	2	1	327	01:15:45	4545	01:16:13	4573	00:00:28	28	0.0000
nopath	2	1	1	1	327	01:15:49	4549	01:16:14	4574	00:00:25	25	0.0000
nopath	1	2	1	1	327	01:15:47	4547	01:16:15	4575	00:00:28	28	0.0000
nopath	2	1	1	1	327	01:15:50	4550	01:16:15	4575	00:00:25	25	0.0000
nopath	2	1	10	1	327	01:15:51	4551	01:16:17	4577	00:00:26	26	0.0000
nopath	1	2	5	1	327	01:15:56	4556	01:16:24	4584	00:00:28	28	0.0000
nopath	2	1	1	1	327	01:15:58	4558	01:16:25	4585	00:00:27	27	0.0000
nopath	2	3	1	1	311	01:15:56	4556	01:16:25	4585	00:00:29	29	0.0000
nopath	1	2	2	1	327	01:16:01	4561	01:16:29	4589	00:00:28	28	0.0000
nopath	1	3	14	16	351	01:15:27	4527	01:16:30	4590	00:01:03	63	0.0000
nopath	1	2	3	1	327	01:16:02	4562	01:16:32	4592	00:00:30	30	0.0000
nopath	1	3	1	1	351	01:15:40	4540	01:16:32	4592	00:00:52	52	0.0000
nopath	1	3	1	1	351	01:15:51	4551	01:16:35	4595	00:00:44	44	0.0000
nopath	1	3	1	1	351	01:16:04	4564	01:16:41	4601	00:00:37	37	0.0000
[truncated: 4,640 more rows]
